# Supplementary material for: Data-Driven Discovery of Immune Contexture Biomarkers
Source: Front Oncol. 2018 Dec 18;8:627. doi: 10.3389/fonc.2018.00627 (PMC6305402; doi:10.3389/fonc.2018.00627)
Supplement: Data Sheet 2.zip — The synthetic dataset used for verifying the approach (section 3.1; Figure 4) is provided as a collection of text files describing regions, markers, and metadata. [file Data_Sheet_2.zip]

Archive with 146 entries (145 files):
- verificationDataset/
- verificationDataset/metadata.csv
- verificationDataset/testdata_000_ImageObjects.txt
- verificationDataset/testdata_000_ROI.txt
- verificationDataset/testdata_001_ImageObjects.txt
- verificationDataset/testdata_001_ROI.txt
- verificationDataset/testdata_002_ImageObjects.txt
- verificationDataset/testdata_002_ROI.txt
- verificationDataset/testdata_003_ImageObjects.txt
- verificationDataset/testdata_003_ROI.txt
- verificationDataset/testdata_004_ImageObjects.txt
- verificationDataset/testdata_004_ROI.txt
- verificationDataset/testdata_005_ImageObjects.txt
- verificationDataset/testdata_005_ROI.txt
- verificationDataset/testdata_006_ImageObjects.txt
- verificationDataset/testdata_006_ROI.txt
- verificationDataset/testdata_007_ImageObjects.txt
- verificationDataset/testdata_007_ROI.txt
- verificationDataset/testdata_008_ImageObjects.txt
- verificationDataset/testdata_008_ROI.txt
- verificationDataset/testdata_009_ImageObjects.txt
- verificationDataset/testdata_009_ROI.txt
- verificationDataset/testdata_010_ImageObjects.txt
- verificationDataset/testdata_010_ROI.txt
- verificationDataset/testdata_011_ImageObjects.txt
- verificationDataset/testdata_011_ROI.txt
- verificationDataset/testdata_012_ImageObjects.txt
- verificationDataset/testdata_012_ROI.txt
- verificationDataset/testdata_013_ImageObjects.txt
- verificationDataset/testdata_013_ROI.txt
- verificationDataset/testdata_014_ImageObjects.txt
- verificationDataset/testdata_014_ROI.txt
- verificationDataset/testdata_015_ImageObjects.txt
- verificationDataset/testdata_015_ROI.txt
- verificationDataset/testdata_016_ImageObjects.txt
- verificationDataset/testdata_016_ROI.txt
- verificationDataset/testdata_017_ImageObjects.txt
- verificationDataset/testdata_017_ROI.txt
- verificationDataset/testdata_018_ImageObjects.txt
- verificationDataset/testdata_018_ROI.txt
- verificationDataset/testdata_019_ImageObjects.txt
- verificationDataset/testdata_019_ROI.txt
- verificationDataset/testdata_020_ImageObjects.txt
- verificationDataset/testdata_020_ROI.txt
- verificationDataset/testdata_021_ImageObjects.txt
- verificationDataset/testdata_021_ROI.txt
- verificationDataset/testdata_022_ImageObjects.txt
- verificationDataset/testdata_022_ROI.txt
- verificationDataset/testdata_023_ImageObjects.txt
- verificationDataset/testdata_023_ROI.txt
- verificationDataset/testdata_024_ImageObjects.txt
- verificationDataset/testdata_024_ROI.txt
- verificationDataset/testdata_025_ImageObjects.txt
- verificationDataset/testdata_025_ROI.txt
- verificationDataset/testdata_026_ImageObjects.txt
- verificationDataset/testdata_026_ROI.txt
- verificationDataset/testdata_027_ImageObjects.txt
- verificationDataset/testdata_027_ROI.txt
- verificationDataset/testdata_028_ImageObjects.txt
- verificationDataset/testdata_028_ROI.txt
- verificationDataset/testdata_029_ImageObjects.txt
- verificationDataset/testdata_029_ROI.txt
- verificationDataset/testdata_030_ImageObjects.txt
- verificationDataset/testdata_030_ROI.txt
- verificationDataset/testdata_031_ImageObjects.txt
- verificationDataset/testdata_031_ROI.txt
- verificationDataset/testdata_032_ImageObjects.txt
- verificationDataset/testdata_032_ROI.txt
- verificationDataset/testdata_033_ImageObjects.txt
- verificationDataset/testdata_033_ROI.txt
- verificationDataset/testdata_034_ImageObjects.txt
- verificationDataset/testdata_034_ROI.txt
- verificationDataset/testdata_035_ImageObjects.txt
- verificationDataset/testdata_035_ROI.txt
- verificationDataset/testdata_036_ImageObjects.txt
- verificationDataset/testdata_036_ROI.txt
- verificationDataset/testdata_037_ImageObjects.txt
- verificationDataset/testdata_037_ROI.txt
- verificationDataset/testdata_038_ImageObjects.txt
- verificationDataset/testdata_038_ROI.txt
- verificationDataset/testdata_039_ImageObjects.txt
- verificationDataset/testdata_039_ROI.txt
- verificationDataset/testdata_040_ImageObjects.txt
- verificationDataset/testdata_040_ROI.txt
- verificationDataset/testdata_041_ImageObjects.txt
- verificationDataset/testdata_041_ROI.txt
- verificationDataset/testdata_042_ImageObjects.txt
- verificationDataset/testdata_042_ROI.txt
- verificationDataset/testdata_043_ImageObjects.txt
- verificationDataset/testdata_043_ROI.txt
- verificationDataset/testdata_044_ImageObjects.txt
- verificationDataset/testdata_044_ROI.txt
- verificationDataset/testdata_045_ImageObjects.txt
- verificationDataset/testdata_045_ROI.txt
- verificationDataset/testdata_046_ImageObjects.txt
- verificationDataset/testdata_046_ROI.txt
- verificationDataset/testdata_047_ImageObjects.txt
- verificationDataset/testdata_047_ROI.txt
- verificationDataset/testdata_048_ImageObjects.txt
- verificationDataset/testdata_048_ROI.txt
- verificationDataset/testdata_049_ImageObjects.txt
- verificationDataset/testdata_049_ROI.txt
- verificationDataset/testdata_050_ImageObjects.txt
- verificationDataset/testdata_050_ROI.txt
- verificationDataset/testdata_051_ImageObjects.txt
- verificationDataset/testdata_051_ROI.txt
- verificationDataset/testdata_052_ImageObjects.txt
- verificationDataset/testdata_052_ROI.txt
- verificationDataset/testdata_053_ImageObjects.txt
- verificationDataset/testdata_053_ROI.txt
- verificationDataset/testdata_054_ImageObjects.txt
- verificationDataset/testdata_054_ROI.txt
- verificationDataset/testdata_055_ImageObjects.txt
- verificationDataset/testdata_055_ROI.txt
- verificationDataset/testdata_056_ImageObjects.txt
- verificationDataset/testdata_056_ROI.txt
- verificationDataset/testdata_057_ImageObjects.txt
- verificationDataset/testdata_057_ROI.txt
- verificationDataset/testdata_058_ImageObjects.txt
- verificationDataset/testdata_058_ROI.txt
- verificationDataset/testdata_059_ImageObjects.txt
- verificationDataset/testdata_059_ROI.txt
- verificationDataset/testdata_060_ImageObjects.txt
- verificationDataset/testdata_060_ROI.txt
- verificationDataset/testdata_061_ImageObjects.txt
- verificationDataset/testdata_061_ROI.txt
- verificationDataset/testdata_062_ImageObjects.txt
- verificationDataset/testdata_062_ROI.txt
- verificationDataset/testdata_063_ImageObjects.txt
- verificationDataset/testdata_063_ROI.txt
- verificationDataset/testdata_064_ImageObjects.txt
- verificationDataset/testdata_064_ROI.txt
- verificationDataset/testdata_065_ImageObjects.txt
- verificationDataset/testdata_065_ROI.txt
- verificationDataset/testdata_066_ImageObjects.txt
- verificationDataset/testdata_066_ROI.txt
- verificationDataset/testdata_067_ImageObjects.txt
- verificationDataset/testdata_067_ROI.txt
- verificationDataset/testdata_068_ImageObjects.txt
- verificationDataset/testdata_068_ROI.txt
- verificationDataset/testdata_069_ImageObjects.txt
- verificationDataset/testdata_069_ROI.txt
- verificationDataset/testdata_070_ImageObjects.txt
- verificationDataset/testdata_070_ROI.txt
- verificationDataset/testdata_071_ImageObjects.txt
- verificationDataset/testdata_071_ROI.txt
