# Supplementary material for: Data-Driven Discovery of Immune Contexture Biomarkers
Source: Front Oncol. 2018 Dec 18;8:627. doi: 10.3389/fonc.2018.00627 (PMC6305402; doi:10.3389/fonc.2018.00627)
Supplement: Data Sheet 2.zip — The synthetic dataset used for verifying the approach (section 3.1; Figure 4) is provided as a collection of text files describing regions, markers, and metadata. [file Data_Sheet_2.zip › verificationDataset/metadata.csv]

slide_barcode	MSS=0 MSI=1
testdata_000	0
testdata_001	0
testdata_002	0
testdata_003	0
testdata_004	0
testdata_005	0
testdata_006	0
testdata_007	0
testdata_008	0
testdata_009	0
testdata_010	0
testdata_011	0
testdata_012	0
testdata_013	0
testdata_014	0
testdata_015	0
testdata_016	0
testdata_017	0
testdata_018	0
testdata_019	0
testdata_020	0
testdata_021	0
testdata_022	0
testdata_023	0
testdata_024	0
testdata_025	0
testdata_026	0
testdata_027	0
testdata_028	0
testdata_029	0
testdata_030	0
testdata_031	0
testdata_032	0
testdata_033	0
testdata_034	0
testdata_035	0
testdata_036	0
testdata_037	0
testdata_038	0
testdata_039	0
testdata_040	0
testdata_041	0
testdata_042	0
testdata_043	0
testdata_044	0
testdata_045	0
testdata_046	0
testdata_047	0
testdata_048	0
testdata_049	0
testdata_050	0
testdata_051	0
testdata_052	0
testdata_053	1
testdata_054	1
testdata_055	1
testdata_056	1
testdata_057	1
testdata_058	1
testdata_059	1
testdata_060	1
testdata_061	1
testdata_062	1
testdata_063	1
testdata_064	1
testdata_065	1
testdata_066	1
testdata_067	1
testdata_068	1
testdata_069	1
testdata_070	1
testdata_071	1
