# Supplementary material for: Data-Driven Discovery of Immune Contexture Biomarkers
Source: Front Oncol. 2018 Dec 18;8:627. doi: 10.3389/fonc.2018.00627 (PMC6305402; doi:10.3389/fonc.2018.00627)
Supplement: Data Sheet 2.zip — The synthetic dataset used for verifying the approach (section 3.1; Figure 4) is provided as a collection of text files describing regions, markers, and metadata. [file Data_Sheet_2.zip › verificationDataset/testdata_000_ImageObjects.txt]

barcode_target	testdata_000
barcode_origin	-1
workflow_target_version	-1
workflow_origin	-1
workflow_origin_version	-1
iH	-1
iW	-1
user	None

-1	0	0	Ki67+	272.985141032 2078.44335274
-1	0	0	Ki67+	560.023412611 1929.05852738
-1	0	0	Ki67+	810.011889808 722.876750319
-1	0	0	Ki67+	970.459411522 1806.54842901
-1	0	0	Ki67+	264.66961022 1167.5063344
-1	0	0	Ki67+	801.976284226 963.193173075
-1	0	0	Ki67+	278.297461393 1848.73921915
-1	0	0	Ki67+	1763.83498071 756.915109168
-1	0	0	Ki67+	492.107704291 1670.08506359
-1	0	0	Ki67+	1278.78471739 295.740146611
-1	0	0	Ki67+	1833.73452904 506.34107865
-1	0	0	Ki67+	314.388550083 1268.21786199
-1	0	0	Ki67+	1234.12531614 131.730419095
-1	0	0	Ki67+	1269.41590717 527.502111242
-1	0	0	Ki67+	731.956615485 2117.16678979
-1	0	0	Ki67+	1977.01187062 81.2091281737
-1	0	0	Ki67+	1852.33097287 1620.17301747
-1	0	0	Ki67+	871.134323295 738.580631847
-1	0	0	Ki67+	367.471919955 848.516870989
-1	0	0	Ki67+	1379.58226609 590.373725753
-1	0	0	Ki67+	994.061818736 1873.44905539
-1	0	0	Ki67+	862.432126972 1312.76478076
-1	0	0	Ki67+	253.629328746 1509.69637611
-1	0	0	Ki67+	1281.23944046 429.708165722
-1	0	0	Ki67+	214.434039591 1579.38187715
-1	0	0	Ki67+	35.5706970148 1034.97667594
-1	0	0	Ki67+	206.268579031 1069.20861511
-1	0	0	Ki67+	1803.41198845 1929.2665034
-1	0	0	Ki67+	1575.07176688 1631.25738263
-1	0	0	Ki67+	1205.41294318 1013.67754381
-1	0	0	Ki67+	298.351453231 203.091436624
-1	0	0	Ki67+	2025.85112807 288.313364389
-1	0	0	Ki67+	1356.00403829 1375.07166783
-1	0	0	Ki67+	932.003038367 335.071179673
-1	0	0	Ki67+	1854.60931299 1468.5495467
-1	0	0	Ki67+	184.274129788 1217.12043016
-1	0	0	Ki67+	322.123435696 1026.52705872
-1	0	0	Ki67+	1825.21727039 301.310503514
-1	0	0	Ki67+	708.53425196 1363.25933612
-1	0	0	Ki67+	1331.66376086 849.341670023
-1	0	0	Ki67+	1445.65530291 1741.45768863
-1	0	0	Ki67+	832.047969974 1171.23130626
-1	0	0	Ki67+	2126.24112745 2117.71324996
-1	0	0	Ki67+	796.320852526 1210.32515339
-1	0	0	Ki67+	537.010019352 2099.37045077
-1	0	0	Ki67+	1755.57302011 95.3491256408
-1	0	0	Ki67+	881.140639621 64.2562518685
-1	0	0	Ki67+	446.986082376 1356.21774362
-1	0	0	Ki67+	1413.19119461 536.029431806
-1	0	0	Ki67+	2135.21656308 66.5210624585
-1	0	0	Ki67+	766.475220653 531.79164435
-1	0	0	Ki67+	404.023959834 243.457805016
-1	0	0	Ki67+	1482.813211 1905.31187591
-1	0	0	Ki67+	600.332651755 1485.2815366
-1	0	0	Ki67+	1302.98989721 131.094602559
-1	0	0	Ki67+	362.475712502 1963.633658
-1	0	0	Ki67+	1646.79006656 466.128394463
-1	0	0	Ki67+	2013.29484584 1485.49567984
-1	0	0	Ki67+	2004.10752748 597.698077691
-1	0	0	Ki67+	48.814245568 1981.14750645
-1	0	0	Ki67+	965.925165654 901.42767754
-1	0	0	Ki67+	1495.0146788 800.998234772
-1	0	0	Ki67+	893.355253148 691.937452056
-1	0	0	Ki67+	1730.28535368 902.805007153
-1	0	0	Ki67+	1686.92992006 1499.38516699
-1	0	0	Ki67+	1076.58627783 1330.66354568
-1	0	0	Ki67+	1069.10729054 1137.32451198
-1	0	0	Ki67+	1655.9115683 65.277508549
-1	0	0	Ki67+	1427.24559285 589.076610789
-1	0	0	Ki67+	906.814367509 77.8300637328
-1	0	0	Ki67+	1129.07791158 764.668683525
-1	0	0	Ki67+	2079.9026906 1272.18361551
-1	0	0	Ki67+	899.64083527 1614.92541995
-1	0	0	Ki67+	1475.67924746 1951.92381517
-1	0	0	Ki67+	2091.17838097 1561.45750318
-1	0	0	Ki67+	887.199077601 2128.50657108
-1	0	0	Ki67+	1151.66950108 1202.39373536
-1	0	0	Ki67+	1864.09239925 41.4428158663
-1	0	0	Ki67+	264.657483781 1737.84520685
-1	0	0	Ki67+	1178.06852699 860.436515382
-1	0	0	Ki67+	1237.00614687 1760.18748043
-1	0	0	Ki67+	1440.57439265 301.3744492
-1	0	0	Ki67+	1054.94261824 258.533587746
-1	0	0	Ki67+	1154.59386675 238.580894135
-1	0	0	Ki67+	1415.16296712 1407.97297839
-1	0	0	Ki67+	474.149703007 1963.19832561
-1	0	0	Ki67+	439.91569363 1770.90766348
-1	0	0	Ki67+	978.214249806 2109.12106782
-1	0	0	Ki67+	1049.64656265 851.203513593
-1	0	0	Ki67+	2106.47886149 1365.30154002
-1	0	0	Ki67+	670.87366117 1540.67608609
-1	0	0	Ki67+	1047.92735175 1698.21185424
-1	0	0	Ki67+	1393.23599385 552.860506268
-1	0	0	Ki67+	2104.33644205 472.838280836
-1	0	0	Ki67+	1367.61864956 364.365025946
-1	0	0	Ki67+	1134.47077688 1314.79610425
-1	0	0	Ki67+	188.878054958 1338.6098446
-1	0	0	Ki67+	1478.56287715 1251.97600826
-1	0	0	Ki67+	605.536021838 539.318723932
-1	0	0	Ki67+	1311.54491809 903.260846722
-1	0	0	Ki67+	2004.11379539 25.2911858335
-1	0	0	Ki67+	49.2803853829 524.999800189
-1	0	0	Ki67+	1268.92567935 700.211921406
-1	0	0	Ki67+	1914.34322671 1287.6179063
-1	0	0	Ki67+	637.312491258 15.7212866729
-1	0	0	Ki67+	1364.44345136 1726.59897535
-1	0	0	Ki67+	266.325253432 1986.96026553
-1	0	0	Ki67+	698.912690353 653.053934892
-1	0	0	Ki67+	251.167752095 783.81365093
-1	0	0	Ki67+	1616.69812885 1207.2504934
-1	0	0	Ki67+	1230.26019397 1592.48939879
-1	0	0	Ki67+	617.860553255 1966.13065467
-1	0	0	Ki67+	557.16306155 1305.55617607
-1	0	0	Ki67+	681.748191764 572.895469348
-1	0	0	Ki67+	1531.64713361 878.623003282
-1	0	0	Ki67+	1517.4913018 1977.9997604
-1	0	0	Ki67+	1593.11479318 234.687912562
-1	0	0	Ki67+	981.843870511 886.933531278
-1	0	0	Ki67+	980.387993917 508.491450323
-1	0	0	Ki67+	1654.84303808 1182.27995071
-1	0	0	Ki67+	1140.92000636 201.725538455
-1	0	0	Ki67+	49.2874895324 913.781096089
-1	0	0	Ki67+	63.1560468256 2073.67647082
-1	0	0	Ki67+	1462.20315616 560.620197692
-1	0	0	Ki67+	1624.46156559 1637.17387242
-1	0	0	Ki67+	646.886290545 658.630005093
-1	0	0	Ki67+	1115.36416359 2131.83386746
-1	0	0	Ki67+	1537.68466874 1881.374224
-1	0	0	Ki67+	1489.44682584 1073.20989873
-1	0	0	Ki67+	1416.51808075 399.152732545
-1	0	0	Ki67+	1099.27279116 337.871588873
-1	0	0	Ki67+	664.266215078 169.054638384
-1	0	0	Ki67+	677.439893808 1156.07934644
-1	0	0	Ki67+	377.45472463 2039.48305775
-1	0	0	Ki67+	1283.89369567 843.130443385
-1	0	0	Ki67+	1512.85470471 394.584547293
-1	0	0	Ki67+	1427.72058317 1346.77066432
-1	0	0	Ki67+	1381.28091007 1162.28846652
-1	0	0	Ki67+	1698.03983851 1735.61974073
-1	0	0	Ki67+	40.0036624769 1520.88463633
-1	0	0	Ki67+	600.521314639 1509.00184414
-1	0	0	Ki67+	772.685681678 1522.55529629
-1	0	0	Ki67+	447.087797364 2073.24482574
-1	0	0	Ki67+	2100.36600678 537.776114018
-1	0	0	Ki67+	223.707896276 688.964648268
-1	0	0	Ki67+	1926.58453654 2039.86670705
-1	0	0	Ki67+	1849.93956818 1668.2903354
-1	0	0	Ki67+	9.90319296366 619.910919751
-1	0	0	Ki67+	1006.00601466 965.709706125
-1	0	0	Ki67+	961.954698235 1199.25297339
-1	0	0	Ki67+	919.935418731 1485.03462181
-1	0	0	Ki67+	75.7255110278 1169.48024225
-1	0	0	Ki67+	1092.02086836 1006.25336026
-1	0	0	Ki67+	1506.04526325 1108.09108541
-1	0	0	Ki67+	726.078092948 231.404381093
-1	0	0	Ki67+	1500.44079398 1165.02083123
-1	0	0	Ki67+	93.7118128695 160.453254092
-1	0	0	Ki67+	1541.5917369 1422.98102335
-1	0	0	Ki67+	1128.06759004 959.445014181
-1	0	0	Ki67+	142.549430569 1601.22694847
-1	0	0	Ki67+	776.483703839 441.489377095
-1	0	0	Ki67+	2039.78448131 1194.31356374
-1	0	0	Ki67+	769.470480355 353.226324497
-1	0	0	Ki67+	1688.0688766 1822.55573831
-1	0	0	Ki67+	2050.44624885 238.745572012
-1	0	0	Ki67+	542.068022443 72.3105538664
-1	0	0	Ki67+	1919.77892985 81.507363139
-1	0	0	Ki67+	1424.54755631 472.051640428
-1	0	0	Ki67+	524.051516715 1902.82752546
-1	0	0	Ki67+	1698.96902131 482.208476291
-1	0	0	Ki67+	1582.63029168 299.210982209
-1	0	0	Ki67+	651.077806209 1414.27542844
-1	0	0	Ki67+	1534.87854369 1314.04704039
-1	0	0	Ki67+	293.742247535 2117.66377579
-1	0	0	Ki67+	419.777862274 265.38816486
-1	0	0	Ki67+	1349.58152761 1330.14698363
-1	0	0	Ki67+	799.069685927 102.9897575
-1	0	0	Ki67+	1032.18899386 135.434191116
-1	0	0	Ki67+	399.382968564 1221.23769001
-1	0	0	Ki67+	1039.45504856 957.370594217
-1	0	0	Ki67+	664.43620936 590.347054141
-1	0	0	Ki67+	1262.26777787 556.834762324
-1	0	0	Ki67+	1027.20298105 796.047823549
-1	0	0	Ki67+	1183.48667889 1807.87059149
-1	0	0	Ki67+	654.913027011 768.793864748
-1	0	0	Ki67+	494.07054502 1281.40142076
-1	0	0	Ki67+	664.476460303 2059.53478253
-1	0	0	Ki67+	2076.17576522 264.669199576
-1	0	0	Ki67+	724.365807959 685.024666768
-1	0	0	Ki67+	1131.98738924 695.139900698
-1	0	0	Ki67+	1850.7480847 1115.2821083
-1	0	0	Ki67+	1046.00442791 827.156245899
-1	0	0	Ki67+	410.229521606 1087.30346361
-1	0	0	Ki67+	1321.24653358 1917.66842207
-1	0	0	Ki67+	1341.55033467 1454.77281203
-1	0	0	Ki67+	293.267904107 303.783187691
-1	0	0	Ki67+	1574.24285511 902.011144443
-1	0	0	Ki67+	1300.050975 1299.60088128
-1	0	0	Ki67+	1825.2940612 1926.75470699
-1	0	0	Ki67+	1266.71070754 1978.09788885
-1	0	0	Ki67+	1575.3385767 666.63355509
-1	0	0	Ki67+	2001.19850019 672.328390635
-1	0	0	Ki67+	1330.34388562 2050.05609617
-1	0	0	Ki67+	690.292133809 1426.34498881
-1	0	0	Ki67+	850.621351132 1127.31761612
-1	0	0	Ki67+	1110.96848176 1922.38198807
-1	0	0	Ki67+	2088.5916044 303.908893906
-1	0	0	Ki67+	1134.83512589 1852.5925517
-1	0	0	Ki67+	2052.54161332 1722.8090504
-1	0	0	Ki67+	631.606387088 166.524977956
-1	0	0	Ki67+	1067.8704167 425.892260275
-1	0	0	Ki67+	699.704593154 534.085970671
-1	0	0	Ki67+	1616.34907356 283.322870886
-1	0	0	Ki67+	786.808828058 1326.68045997
-1	0	0	Ki67+	224.140514373 1993.38632488
-1	0	0	Ki67+	351.446057279 2066.72027563
-1	0	0	Ki67+	824.186684484 1659.5098273
-1	0	0	Ki67+	274.745026261 1055.34064357
-1	0	0	Ki67+	1033.94189241 288.803468068
-1	0	0	Ki67+	1553.58743416 936.756317162
-1	0	0	Ki67+	151.086098831 1967.32583015
-1	0	0	Ki67+	464.001150853 1120.99821144
-1	0	0	Ki67+	932.778779667 1937.09166729
-1	0	0	Ki67+	1131.23667512 512.795322789
-1	0	0	Ki67+	68.9817299819 1738.22802087
-1	0	0	Ki67+	1219.58248851 2121.40268373
-1	0	0	Ki67+	225.683783472 1690.12045819
-1	0	0	Ki67+	1757.03062443 931.531626315
-1	0	0	Ki67+	348.927178235 1258.50269428
-1	0	0	Ki67+	428.019774018 2029.3335554
-1	0	0	Ki67+	572.360767321 1695.95069252
-1	0	0	Ki67+	647.497099433 1931.66060362
-1	0	0	Ki67+	983.13415981 2044.61576513
-1	0	0	Ki67+	2021.35684445 1863.50083553
-1	0	0	Ki67+	1836.17677847 1247.16763679
-1	0	0	Ki67+	1333.9429256 934.057750122
-1	0	0	Ki67+	1951.30131085 253.342636505
-1	0	0	Ki67+	1588.0181656 154.112653817
-1	0	0	Ki67+	606.96652356 1382.11297579
-1	0	0	Ki67+	560.669365767 625.114854621
-1	0	0	Ki67+	993.47116514 1478.39148142
-1	0	0	Ki67+	1144.69796258 832.616040211
-1	0	0	Ki67+	356.787613121 1939.8586527
-1	0	0	Ki67+	1773.76472701 1779.02399363
-1	0	0	Ki67+	2012.64581803 2057.38782361
-1	0	0	Ki67+	1828.78413945 1369.77551732
-1	0	0	Ki67+	939.453919033 279.059868614
-1	0	0	Ki67+	297.142490359 2025.1249468
-1	0	0	Ki67+	1555.2523075 1268.7926021
-1	0	0	Ki67+	1098.54161581 1506.39370719
-1	0	0	Ki67+	129.842281326 1449.37095155
-1	0	0	Ki67+	975.035164975 144.846325746
-1	0	0	Ki67+	1340.3508804 268.493913619
-1	0	0	Ki67+	682.777999647 853.449288577
-1	0	0	Ki67+	550.657487759 2033.14681542
-1	0	0	Ki67+	563.353762624 383.042467578
-1	0	0	Ki67+	104.042334526 515.040172907
-1	0	0	Ki67+	426.564901726 718.280888068
-1	0	0	Ki67+	1193.91456427 579.905650078
-1	0	0	Ki67+	1581.33082616 1870.98711927
-1	0	0	Ki67+	1225.8735675 1463.32323042
-1	0	0	Ki67+	1398.29198437 184.385908195
-1	0	0	Ki67+	2106.25930718 1789.08633141
-1	0	0	Ki67+	122.406266159 242.619523079
-1	0	0	Ki67+	1451.2060627 2050.03321649
-1	0	0	Ki67+	240.112362805 886.251946431
-1	0	0	Ki67+	2089.69685647 670.266771345
-1	0	0	Ki67+	954.888278023 2127.51748469
-1	0	0	Ki67+	111.897284433 1123.43629387
-1	0	0	Ki67+	451.289048505 1219.07620716
-1	0	0	Ki67+	464.44673254 787.024568684
-1	0	0	Ki67+	1081.58510683 1030.14278971
-1	0	0	Ki67+	1403.76692916 1127.76772045
-1	0	0	Ki67+	512.269724904 2075.36866514
-1	0	0	Ki67+	1778.24606029 1733.59437678
-1	0	0	Ki67+	29.5838951975 783.412173068
-1	0	0	Ki67+	2100.60692292 1336.95489907
-1	0	0	Ki67+	1598.35413373 1726.55701001
-1	0	0	Ki67+	1578.90159786 504.316088388
-1	0	0	Ki67+	1414.1755987 240.644128286
-1	0	0	Ki67+	824.751241255 30.0722674147
-1	0	0	Ki67+	1204.63600011 1298.44403157
-1	0	0	Ki67+	979.634129335 822.555812913
-1	0	0	Ki67+	932.605083146 578.977625289
-1	0	0	Ki67+	2149.46623364 2076.16815519
-1	0	0	Ki67+	1173.14564022 1640.86163054
-1	0	0	Ki67+	1362.0493533 1809.08723713
-1	0	0	Ki67+	1678.86954993 63.8459319838
-1	0	0	Ki67+	1518.71275339 535.093079613
-1	0	0	Ki67+	606.99718935 1173.41185418
-1	0	0	Ki67+	1976.22548321 301.988315825
-1	0	0	Ki67+	1985.63576286 1452.87046562
-1	0	0	Ki67+	502.086872703 1531.80112171
-1	0	0	Ki67+	1019.18199347 1054.4333858
-1	0	0	Ki67+	1869.63452769 1807.61399533
-1	0	0	Ki67+	74.1076895098 408.230124512
-1	0	0	Ki67+	2073.38557717 1000.40328446
-1	0	0	Ki67+	1947.42188197 274.851583109
-1	0	0	Ki67+	214.997969133 1407.96881952
-1	0	0	Ki67+	2135.63574477 736.047541013
-1	0	0	Ki67+	2048.17374801 1635.88871841
-1	0	0	Ki67+	1610.16132358 962.142584086
-1	0	0	Ki67+	1257.97517642 1420.16342896
-1	0	0	Ki67+	1482.40171235 1102.34967228
-1	0	0	Ki67+	551.21744961 47.4644360948
-1	0	0	Ki67+	1436.6446969 1984.77590578
-1	0	0	Ki67+	303.494577749 1687.09786181
-1	0	0	Ki67+	1606.53664838 1366.73418378
-1	0	0	Ki67+	70.2223776077 368.369980058
-1	0	0	Ki67+	1921.58267709 1680.61199542
-1	0	0	Ki67+	1070.8223777 687.31503565
-1	0	0	Ki67+	2021.29506172 570.660989703
-1	0	0	Ki67+	898.451677593 1014.54003663
-1	0	0	Ki67+	2116.67621111 2001.36681609
-1	0	0	Ki67+	411.997569393 186.977288715
-1	0	0	Ki67+	689.900602869 455.755835586
-1	0	0	Ki67+	1089.4260966 1309.53352251
-1	0	0	Ki67+	110.420180524 1613.15946455
-1	0	0	Ki67+	1101.47324006 697.498728817
-1	0	0	Ki67+	1491.81107526 261.261106763
-1	0	0	Ki67+	1488.71070456 1298.07543022
-1	0	0	Ki67+	1743.2501154 1022.39136331
-1	0	0	Ki67+	128.15002643 320.579462043
-1	0	0	Ki67+	1902.31202317 321.370514434
-1	0	0	Ki67+	1955.76927959 932.24623305
-1	0	0	Ki67+	694.389510681 959.324772142
-1	0	0	Ki67+	1851.57673906 1176.42351123
-1	0	0	Ki67+	2067.01870897 1787.09168796
-1	0	0	Ki67+	743.770404325 1291.04217472
-1	0	0	Ki67+	1730.3033716 1812.97338108
-1	0	0	Ki67+	81.8870314495 226.442007709
-1	0	0	Ki67+	2147.69692264 211.479234561
-1	0	0	Ki67+	2043.65650713 2138.08850834
-1	0	0	Ki67+	349.221825441 1650.33924766
-1	0	0	Ki67+	556.112286787 1569.62857788
-1	0	0	Ki67+	2003.18489426 719.108248826
-1	0	0	Ki67+	654.201413009 1253.58096257
-1	0	0	Ki67+	1830.53146064 1840.03064092
-1	0	0	Ki67+	504.789324878 736.592696343
-1	0	0	Ki67+	1149.30055935 666.267427007
-1	0	0	Ki67+	1557.180747 1599.48209582
-1	0	0	Ki67+	1666.85623263 1757.11832092
-1	0	0	Ki67+	385.942095939 1595.73096201
-1	0	0	Ki67+	1170.77982515 1967.29526132
-1	0	0	Ki67+	1167.08735318 288.134765804
-1	0	0	Ki67+	1727.63331264 391.284527121
-1	0	0	Ki67+	516.556288017 586.033671759
-1	0	0	Ki67+	360.689893769 903.46466357
-1	0	0	Ki67+	417.876077016 2092.39304384
-1	0	0	Ki67+	610.071895483 1056.47423519
-1	0	0	Ki67+	1226.95177276 627.588740591
-1	0	0	Ki67+	753.754680284 928.26709554
-1	0	0	Ki67+	632.426537422 929.035591179
-1	0	0	Ki67+	756.282069607 733.068001052
-1	0	0	Ki67+	252.009482374 1565.93030491
-1	0	0	Ki67+	845.474677026 473.379656389
-1	0	0	Ki67+	181.297602119 1294.13632688
-1	0	0	Ki67+	972.808011091 1103.73257718
-1	0	0	Ki67+	1277.18023249 1409.71439214
-1	0	0	Ki67+	543.40278411 600.631166564
-1	0	0	Ki67+	641.364254605 1222.8950312
-1	0	0	Ki67+	990.124948853 2135.56043052
-1	0	0	Ki67+	672.387197261 1038.954519
-1	0	0	Ki67+	647.526056614 531.425588617
-1	0	0	Ki67+	931.289480181 742.125739467
-1	0	0	Ki67+	337.816070658 272.993268916
-1	0	0	Ki67+	1937.78056383 1728.62296724
-1	0	0	Ki67+	118.885836935 1511.37545809
-1	0	0	Ki67+	267.295018417 506.673842997
-1	0	0	Ki67+	126.6500121 144.004236769
-1	0	0	Ki67+	1757.14332623 1870.44059152
-1	0	0	Ki67+	1671.87694906 760.278067677
-1	0	0	Ki67+	1762.27027972 397.566961607
-1	0	0	Ki67+	1724.67602581 1270.66092138
-1	0	0	Ki67+	620.451629272 1440.69882517
-1	0	0	Ki67+	1950.38092893 483.617315487
-1	0	0	Ki67+	28.3407383043 1929.3560456
-1	0	0	Ki67+	1622.65603676 519.867966593
-1	0	0	Ki67+	2096.16356407 2024.30722538
-1	0	0	Ki67+	92.1580564478 123.199610094
-1	0	0	Ki67+	61.8554915858 1376.01568401
-1	0	0	Ki67+	893.783760928 1803.87814869
-1	0	0	Ki67+	610.923408733 1735.95366698
-1	0	0	Ki67+	1193.68759129 2059.15334895
-1	0	0	Ki67+	1968.46036313 1905.55152727
-1	0	0	Ki67+	393.995693845 204.070747124
-1	0	0	Ki67+	35.058272142 557.025721149
-1	0	0	Ki67+	772.888411439 1925.12569266
-1	0	0	Ki67+	614.916986723 1686.69699281
-1	0	0	Ki67+	852.922984651 369.52221479
-1	0	0	Ki67+	1357.45793632 1646.03900606
-1	0	0	Ki67+	1590.79405868 407.688045197
-1	0	0	Ki67+	1307.47085097 708.131421552
-1	0	0	Ki67+	391.066587077 1276.64775304
-1	0	0	Ki67+	1318.0859025 1086.45824746
-1	0	0	Ki67+	2068.68379816 608.295018465
-1	0	0	Ki67+	1490.57533252 1005.15520446
-1	0	0	Ki67+	1844.42585432 280.872947785
-1	0	0	Ki67+	1317.85670004 437.768907187
-1	0	0	Ki67+	927.2846634 255.72857828
-1	0	0	Ki67+	1199.02421479 765.328905283
-1	0	0	Ki67+	1935.54822674 1938.10074452
-1	0	0	Ki67+	1533.20278876 1800.8520962
-1	0	0	Ki67+	55.5038959019 1105.94455932
-1	0	0	Ki67+	900.360185005 540.859435053
-1	0	0	Ki67+	1472.77675958 1817.47276205
-1	0	0	Ki67+	200.722067337 436.339047886
-1	0	0	Ki67+	725.942054244 748.334490774
-1	0	0	Ki67+	988.651554081 1266.35437803
-1	0	0	Ki67+	1347.52993354 155.120559296
-1	0	0	Ki67+	2103.46328667 1188.88641026
-1	0	0	Ki67+	1975.47711513 1518.15395386
-1	0	0	Ki67+	113.212629502 1682.93955469
-1	0	0	Ki67+	300.800224369 1964.78452983
-1	0	0	Ki67+	1987.48249327 797.595749037
-1	0	0	Ki67+	1315.05011419 2110.97571095
-1	0	0	Ki67+	1988.06995436 1230.30819764
-1	0	0	Ki67+	505.100357509 528.988465107
-1	0	0	Ki67+	1231.37192334 1705.30942532
-1	0	0	Ki67+	1214.17266276 712.902950428
-1	0	0	Ki67+	1200.29691064 61.6572358169
-1	0	0	Ki67+	1069.32658377 357.297209744
-1	0	0	Ki67+	448.904967147 966.914498197
-1	0	0	Ki67+	1386.00020641 521.514043718
-1	0	0	Ki67+	1542.34897506 371.494268574
-1	0	0	Ki67+	964.283048041 1626.68367664
-1	0	0	Ki67+	1951.28267392 2125.5700633
-1	0	0	Ki67+	640.020172692 866.764338731
-1	0	0	Ki67+	602.046956517 1592.15950127
-1	0	0	Ki67+	929.041296904 709.089692558
-1	0	0	Ki67+	1002.48441768 673.448025326
-1	0	0	Ki67+	647.030609761 1317.87652609
-1	0	0	Ki67+	826.707853944 1352.23511628
-1	0	0	Ki67+	300.766957518 1863.45502873
-1	0	0	Ki67+	1882.21014195 695.943988213
-1	0	0	Ki67+	1387.66861773 1507.10267012
-1	0	0	Ki67+	1846.77770883 1738.78383996
-1	0	0	Ki67+	922.081458073 369.160202879
-1	0	0	Ki67+	723.641924431 2067.42180651
-1	0	0	Ki67+	67.3318248923 768.707085952
-1	0	0	Ki67+	1881.74245054 211.383435664
-1	0	0	Ki67+	248.068919518 1763.90034121
-1	0	0	Ki67+	540.408789546 742.766633312
-1	0	0	Ki67+	1511.365871 2138.20343211
-1	0	0	Ki67+	1994.57930037 1687.89617104
-1	0	0	Ki67+	19.8235147662 465.202794937
-1	0	0	Ki67+	2064.88832984 1516.81342189
-1	0	0	Ki67+	1469.55041931 2065.91525555
-1	0	0	Ki67+	2035.314739 589.357341478
-1	0	0	Ki67+	654.052868797 1143.22242519
-1	0	0	Ki67+	631.333061049 1243.34188115
-1	0	0	Ki67+	1316.95106014 1767.93910511
-1	0	0	Ki67+	546.885127111 1530.6596883
-1	0	0	Ki67+	1547.11766218 1144.16236604
-1	0	0	Ki67+	1350.72976581 1120.87880011
-1	0	0	Ki67+	1685.98874953 548.698790045
-1	0	0	Ki67+	1753.93846093 796.043679649
-1	0	0	Ki67+	947.994908336 1267.76607809
-1	0	0	Ki67+	1186.11009956 1539.5119601
-1	0	0	Ki67+	1483.44394824 623.076851922
-1	0	0	Ki67+	1952.04087178 898.534675139
-1	0	0	Ki67+	1722.26953127 1538.77218497
-1	0	0	Ki67+	1074.26696783 659.270693052
-1	0	0	Ki67+	1650.55967519 1396.00934935
-1	0	0	Ki67+	1746.10144873 833.059142173
-1	0	0	Ki67+	1786.06773486 963.875031599
-1	0	0	Ki67+	1940.15876548 1616.60950173
-1	0	0	Ki67+	1718.20104608 353.025552064
-1	0	0	Ki67+	1800.67720959 2120.69111097
-1	0	0	Ki67+	1431.98034959 1583.71650488
-1	0	0	Ki67+	835.802298142 1493.63573648
-1	0	0	Ki67+	865.404372764 563.165568786
-1	0	0	Ki67+	184.963453827 256.253599804
-1	0	0	Ki67+	1889.33085411 489.951601222
-1	0	0	Ki67+	1656.44948446 2132.04068124
-1	0	0	Ki67+	1632.92803768 1722.81621219
-1	0	0	Ki67+	315.29027174 329.873979329
-1	0	0	Ki67+	1420.04953558 1020.9534541
-1	0	0	Ki67+	414.300883276 640.757217974
-1	0	0	Ki67+	1001.05793848 1130.08888743
-1	0	0	Ki67+	1073.82856736 2065.68207756
-1	0	0	Ki67+	1223.64382344 341.345461229
-1	0	0	Ki67+	795.51496054 2026.92058937
-1	0	0	Ki67+	1935.92325116 1027.76445601
-1	0	0	Ki67+	1589.00799839 709.689430096
-1	0	0	Ki67+	262.795769837 140.132380183
-1	0	0	Ki67+	1642.11982225 1512.78574177
-1	0	0	Ki67+	1331.09324196 1583.54327804
-1	0	0	Ki67+	1309.14969112 1226.5826963
-1	0	0	Ki67+	270.705453414 1334.27208822
-1	0	0	Ki67+	1271.25599991 1956.49758417
-1	0	0	Ki67+	2083.91449468 2122.24156033
-1	0	0	Ki67+	2047.77500748 463.403141693
-1	0	0	Ki67+	288.319361059 2052.46934071
-1	0	0	Ki67+	810.434052228 1062.69104792
-1	0	0	Ki67+	1181.87030311 524.993516653
-1	0	0	Ki67+	1149.98933145 1532.94153083
-1	0	0	Ki67+	1721.35887898 2076.74537879
-1	0	0	Ki67+	1939.51976153 1098.77697574
-1	0	0	Ki67+	1019.39312368 557.936698022
-1	0	0	Ki67+	710.550434424 65.3676744838
-1	0	0	Ki67+	1104.08745956 1.11371556533
-1	0	0	Ki67+	162.231753113 2112.44645859
-1	0	0	Ki67+	1962.45836512 347.177566315
-1	0	0	Ki67+	1236.11559055 428.277931272
-1	0	0	Ki67+	412.037821318 158.805370573
-1	0	0	Ki67+	1892.93168934 943.339671852
-1	0	0	Ki67+	1114.33767592 1151.22728804
-1	0	0	Ki67+	843.913836815 667.719682335
-1	0	0	Ki67+	882.458011184 1912.85575689
-1	0	0	Ki67+	61.5459202093 55.7003592808
-1	0	0	Ki67+	15.5368518337 1893.95596024
-1	0	0	Ki67+	972.312936936 1080.05531164
-1	0	0	Ki67+	1991.65425998 1633.49290883
-1	0	0	Ki67+	1473.17275488 1036.19738459
-1	0	0	Ki67+	1839.10114916 1487.83715006
-1	0	0	Ki67+	285.168882262 360.40346114
-1	0	0	Ki67+	1352.62221335 391.638554925
-1	0	0	Ki67+	596.695682549 1032.34885672
-1	0	0	Ki67+	90.7191649848 2138.07445393
-1	0	0	Ki67+	1658.96035366 1554.34740072
-1	0	0	Ki67+	1007.13506284 2104.68122926
-1	0	0	Ki67+	1974.91154046 700.08181201
-1	0	0	Ki67+	1298.7716686 329.464885819
-1	0	0	Ki67+	1216.93985694 250.226172204
-1	0	0	Ki67+	1282.76446563 3.16590574561
-1	0	0	Ki67+	1995.92966604 223.258067529
-1	0	0	Ki67+	254.909758339 319.148271834
-1	0	0	Ki67+	2114.07618671 1045.40505841
-1	0	0	Ki67+	2005.0708285 2016.47786688
-1	0	0	Ki67+	2048.54516984 401.905221176
-1	0	0	Ki67+	534.077561232 1947.56928847
-1	0	0	Ki67+	442.170629035 638.158738647
-1	0	0	Ki67+	798.282013041 268.093357276
-1	0	0	Ki67+	2029.61483634 68.4591482139
-1	0	0	Ki67+	273.455758644 1561.84854641
-1	0	0	Ki67+	1072.47677201 1769.73429939
-1	0	0	Ki67+	988.678532015 715.075961682
-1	0	0	Ki67+	986.815253891 988.903981456
-1	0	0	Ki67+	751.524494859 492.451084391
-1	0	0	Ki67+	700.43732947 1136.93542037
-1	0	0	Ki67+	1263.43784172 1024.7675283
-1	0	0	Ki67+	1441.02257031 194.569550106
-1	0	0	Ki67+	2037.52448173 693.074476449
-1	0	0	Ki67+	186.280545602 59.7416831859
-1	0	0	Ki67+	94.1423937929 2109.09008897
-1	0	0	Ki67+	1635.44113561 745.013435485
-1	0	0	Ki67+	2119.80635631 1268.97779016
-1	0	0	Ki67+	791.264386484 1488.09733515
-1	0	0	Ki67+	281.801971906 1696.79439791
-1	0	0	Ki67+	482.271356707 2104.10087652
-1	0	0	Ki67+	1498.67305112 587.317358757
-1	0	0	Ki67+	1303.23720706 2090.41551924
-1	0	0	Ki67+	573.994506132 1098.99719179
-1	0	0	Ki67+	1381.13806159 65.1866017662
-1	0	0	Ki67+	683.493026942 509.673365011
-1	0	0	Ki67+	1906.82521481 1851.56871467
-1	0	0	Ki67+	1248.04295577 279.50676337
-1	0	0	Ki67+	520.203723287 137.537820938
-1	0	0	Ki67+	1537.40742663 1579.48076906
-1	0	0	Ki67+	1776.69812103 565.560292476
-1	0	0	Ki67+	1854.77747535 928.109867865
-1	0	0	Ki67+	2008.68847742 1275.94726022
-1	0	0	Ki67+	1034.62149221 1452.9887102
-1	0	0	Ki67+	392.619409829 1177.59257844
-1	0	0	Ki67+	827.897401187 530.991988679
-1	0	0	Ki67+	1400.61129644 698.05975984
-1	0	0	Ki67+	371.144463866 219.775213777
-1	0	0	Ki67+	1635.25945431 1412.63963665
-1	0	0	Ki67+	1962.47555095 1807.50418475
-1	0	0	Ki67+	953.601169835 1034.28973847
-1	0	0	Ki67+	177.27132641 1598.06459944
-1	0	0	Ki67+	162.998381629 1561.69066437
-1	0	0	Ki67+	1224.61051745 831.312449196
-1	0	0	Ki67+	1496.56776138 117.091441359
-1	0	0	Ki67+	500.337776399 1204.95610946
-1	0	0	Ki67+	810.544914603 1876.70431388
-1	0	0	Ki67+	246.14937799 1009.4563271
-1	0	0	Ki67+	786.805142769 53.6406692456
-1	0	0	Ki67+	517.477789953 27.7331643925
-1	0	0	Ki67+	1604.58075986 379.63965505
-1	0	0	Ki67+	250.893166452 108.845856309
-1	0	0	Ki67+	1803.89144269 641.794013379
-1	0	0	Ki67+	662.066078522 1482.34400909
-1	0	0	Ki67+	390.427790238 701.047606284
-1	0	0	Ki67+	948.920872304 1653.71167363
-1	0	0	Ki67+	1077.82006036 81.6886858974
-1	0	0	Ki67+	1482.31797162 2116.82459169
-1	0	0	Ki67+	1912.66583496 1140.63112752
-1	0	0	Ki67+	1208.88228757 596.857930747
-1	0	0	Ki67+	48.3136171164 601.781561658
-1	0	0	Ki67+	1669.79098084 148.164720751
-1	0	0	Ki67+	1744.09451019 136.469952766
-1	0	0	Ki67+	1647.2840404 415.880115129
-1	0	0	Ki67+	1446.18425147 1300.68163034
-1	0	0	Ki67+	866.197763996 665.4868101
-1	0	0	Ki67+	294.376595828 853.644669456
-1	0	0	Ki67+	1632.95500275 1310.98128036
-1	0	0	Ki67+	1904.53014856 1484.31343329
-1	0	0	Ki67+	1219.09404552 1208.57358189
-1	0	0	Ki67+	1897.9384262 75.5768477388
-1	0	0	Ki67+	1188.33904331 1674.82237013
-1	0	0	Ki67+	1811.52992203 1044.76306552
-1	0	0	Ki67+	575.984733933 1502.95428214
-1	0	0	Ki67+	1609.57455082 892.170233157
-1	0	0	Ki67+	576.344698508 97.5540277859
-1	0	0	Ki67+	218.165486831 588.253506674
-1	0	0	Ki67+	1453.91783336 1360.71425671
-1	0	0	Ki67+	1075.75654328 1202.84483475
-1	0	0	Ki67+	83.1829852826 1968.25669292
-1	0	0	Ki67+	51.5663710775 98.194609018
-1	0	0	Ki67+	1056.0684677 1825.2169938
-1	0	0	Ki67+	2093.99432653 615.888004452
-1	0	0	Ki67+	26.6557000968 182.289959893
-1	0	0	Ki67+	548.241593584 1978.1497152
-1	0	0	Ki67+	891.824937895 1665.81970534
-1	0	0	Ki67+	1928.87835228 292.015337455
-1	0	0	Ki67+	1638.63825695 1572.96956099
-1	0	0	Ki67+	1708.62440636 950.214553719
-1	0	0	Ki67+	1056.44646771 2108.69137898
-1	0	0	Ki67+	1861.70286472 796.778879716
-1	0	0	Ki67+	607.315867873 1907.61084173
-1	0	0	Ki67+	2101.46499604 1398.58004086
-1	0	0	Ki67+	403.307687926 618.149892119
-1	0	0	Ki67+	299.26752388 2084.08172978
-1	0	0	Ki67+	1340.37083573 1005.80333844
-1	0	0	Ki67+	2.88136319232 132.062830986
-1	0	0	Ki67+	84.262525324 344.82171418
-1	0	0	Ki67+	770.139771599 89.5778615608
-1	0	0	Ki67+	443.160942168 1482.9413507
-1	0	0	Ki67+	1424.25262897 1621.52109121
-1	0	0	Ki67+	1800.85803397 779.654699631
-1	0	0	Ki67+	678.565564191 282.712735432
-1	0	0	Ki67+	1553.46697895 1029.16902068
-1	0	0	Ki67+	1759.84264965 595.055450441
-1	0	0	Ki67+	777.608601661 493.164881045
-1	0	0	Ki67+	179.835574932 1529.21294366
-1	0	0	Ki67+	908.710744864 452.62168022
-1	0	0	Ki67+	276.367715084 206.072270263
-1	0	0	Ki67+	549.850429233 1604.71987079
-1	0	0	Ki67+	1013.5478871 1883.95206112
-1	0	0	Ki67+	236.475219296 2126.17018529
-1	0	0	Ki67+	1378.37165799 828.700357259
-1	0	0	Ki67+	1394.76456076 1207.90332406
-1	0	0	Ki67+	1425.07742716 500.6646255
-1	0	0	Ki67+	2009.32260866 995.825409716
-1	0	0	Ki67+	687.961769202 1016.84416514
-1	0	0	Ki67+	819.522619854 1617.64319818
-1	0	0	Ki67+	12.6339585463 1852.69610608
-1	0	0	Ki67+	894.875817056 156.080503061
-1	0	0	Ki67+	642.472509479 617.938485619
-1	0	0	Ki67+	1655.34082036 87.2152630689
-1	0	0	Ki67+	22.0867083829 1735.21287992
-1	0	0	Ki67+	872.695094661 2070.76500003
-1	0	0	Ki67+	605.519114198 1106.08452307
-1	0	0	Ki67+	593.62254802 2144.18819122
-1	0	0	Ki67+	1163.09933983 1993.07341764
-1	0	0	Ki67+	180.570726577 519.105616248
-1	0	0	Ki67+	230.752254846 1243.56591643
-1	0	0	Ki67+	475.879146361 767.626220634
-1	0	0	Ki67+	1539.22922856 1531.16661795
-1	0	0	Ki67+	1443.99326503 162.691674647
-1	0	0	Ki67+	104.508720394 1165.22007995
-1	0	0	Ki67+	2001.69890839 553.984349729
-1	0	0	Ki67+	1340.09369116 2086.95692737
-1	0	0	Ki67+	128.185452395 1093.28007024
-1	0	0	Ki67+	1630.05925263 809.217769065
-1	0	0	Ki67+	1042.71206268 2029.93746729
-1	0	0	Ki67+	1277.29505738 1456.58878906
-1	0	0	Ki67+	1101.69330232 1817.28831274
-1	0	0	Ki67+	102.669934798 1905.86143522
-1	0	0	Ki67+	170.942338936 1173.06200824
-1	0	0	Ki67+	1412.11894667 2069.77795139
-1	0	0	Ki67+	1946.64862473 1971.60021659
-1	0	0	Ki67+	19.2218353756 1681.50996244
-1	0	0	Ki67+	1323.28151751 1486.59487597
-1	0	0	Ki67+	168.913087402 23.7378204204
-1	0	0	Ki67+	164.382541963 1800.34141331
-1	0	0	Ki67+	830.780227484 155.803271189
-1	0	0	Ki67+	2092.38633437 511.249823602
-1	0	0	Ki67+	794.541718693 506.464128892
-1	0	0	Ki67+	121.736688434 218.486480195
-1	0	0	Ki67+	324.117020387 1996.91998955
-1	0	0	Ki67+	1705.17004384 670.862199203
-1	0	0	Ki67+	1464.19237024 1157.63841539
-1	0	0	Ki67+	673.875131772 1621.82948354
-1	0	0	Ki67+	1060.09301742 1717.53519874
-1	0	0	Ki67+	555.963973961 1183.21682316
-1	0	0	Ki67+	597.531621563 300.818219467
-1	0	0	Ki67+	1521.68438494 1041.80336017
-1	0	0	Ki67+	1091.1341473 438.335069835
-1	0	0	Ki67+	1895.11334431 2125.03227623
-1	0	0	Ki67+	1102.5912845 1064.9512824
-1	0	0	Ki67+	1685.19896044 1474.64521068
-1	0	0	Ki67+	631.201472134 307.971204589
-1	0	0	Ki67+	972.610713674 413.315432603
-1	0	0	Ki67+	123.24408869 443.929714302
-1	0	0	Ki67+	1084.64310976 204.249838243
-1	0	0	Ki67+	1861.75435132 1880.96326163
-1	0	0	Ki67+	1409.74820685 1238.88979854
-1	0	0	Ki67+	1451.82449625 596.216932174
-1	0	0	Ki67+	519.977759123 396.653172803
-1	0	0	Ki67+	1138.1675805 447.453698611
-1	0	0	Ki67+	660.997173114 322.71498177
-1	0	0	Ki67+	1322.76051239 1412.87290337
-1	0	0	Ki67+	1795.73821159 1371.13691778
-1	0	0	Ki67+	1872.33171288 1588.64305657
-1	0	0	Ki67+	415.361648582 1577.11741183
-1	0	0	Ki67+	631.354914337 1701.1898723
-1	0	0	Ki67+	560.920727267 708.372014596
-1	0	0	Ki67+	344.683428699 964.178271334
-1	0	0	Ki67+	605.727118947 405.493917239
-1	0	0	Ki67+	244.171759347 1810.4532143
-1	0	0	Ki67+	1866.425657 1397.37399928
-1	0	0	Ki67+	230.704951185 1637.92452261
-1	0	0	Ki67+	394.468060518 2144.67204336
-1	0	0	Ki67+	1809.38589691 939.130361978
-1	0	0	Ki67+	914.051851403 1280.0591445
-1	0	0	Ki67+	1763.91308355 631.468119379
-1	0	0	Ki67+	570.917955895 1958.72287805
-1	0	0	Ki67+	1921.18981298 1239.99977893
-1	0	0	Ki67+	934.349257569 675.663942575
-1	0	0	Ki67+	963.527076451 1327.64147413
-1	0	0	Ki67+	364.718321207 998.845183988
-1	0	0	Ki67+	513.266759962 162.763818663
-1	0	0	Ki67+	1486.10155374 329.064059077
-1	0	0	Ki67+	571.259460122 1778.96179808
-1	0	0	Ki67+	1675.94959341 107.295144346
-1	0	0	Ki67+	1632.21000931 565.670258245
-1	0	0	Ki67+	1082.79971048 865.101948762
-1	0	0	Ki67+	128.163336655 33.3167570274
-1	0	0	Ki67+	1109.42020102 803.072254603
-1	0	0	Ki67+	297.507615709 108.542632132
-1	0	0	Ki67+	81.4599632647 484.931638427
-1	0	0	Ki67+	1984.7371637 1762.11218047
-1	0	0	Ki67+	536.100118586 474.33026863
-1	0	0	Ki67+	22.4237463725 919.238637907
-1	0	0	Ki67+	69.4319322074 1263.17648277
-1	0	0	Ki67+	656.832304217 1985.36381398
-1	0	0	Ki67+	1102.15130866 1475.79633338
-1	0	0	Ki67+	1195.25606153 476.61732246
-1	0	0	Ki67+	249.839372077 1451.26292141
-1	0	0	Ki67+	1724.12725496 263.140198146
-1	0	0	Ki67+	2116.68262021 1919.27855519
-1	0	0	Ki67+	329.987261292 1973.22019308
-1	0	0	Ki67+	1354.89523752 1489.62258278
-1	0	0	Ki67+	844.235741069 1395.85728313
-1	0	0	Ki67+	1848.56259429 1432.80915662
-1	0	0	Ki67+	325.659944687 1004.22264144
-1	0	0	Ki67+	1044.47517129 893.835730645
-1	0	0	Ki67+	1809.85371035 1569.14907035
-1	0	0	Ki67+	1997.57376986 1036.31835641
-1	0	0	Ki67+	1195.69044928 1036.82283291
-1	0	0	Ki67+	453.228233409 1733.92604555
-1	0	0	Ki67+	1225.32300117 398.421820073
-1	0	0	Ki67+	1675.74954495 1701.57638588
-1	0	0	Ki67+	977.251961593 1021.27663782
-1	0	0	Ki67+	426.346739038 1697.18200391
-1	0	0	Ki67+	722.339838007 2096.57618618
-1	0	0	Ki67+	507.168995995 1241.79929972
-1	0	0	Ki67+	344.758948539 772.150281261
-1	0	0	Ki67+	344.883100112 826.291606707
-1	0	0	Ki67+	1149.48493791 598.497564733
-1	0	0	Ki67+	1247.71415138 1664.79653469
-1	0	0	Ki67+	1019.45769309 819.611609431
-1	0	0	Ki67+	1573.42844045 1512.9593661
-1	0	0	Ki67+	1445.51553292 1937.23622015
-1	0	0	Ki67+	1664.76027253 1366.78750291
-1	0	0	Ki67+	1547.26807369 504.563352564
-1	0	0	Ki67+	1576.47975596 1661.35693658
-1	0	0	Ki67+	954.751429239 522.252407964
-1	0	0	Ki67+	265.49133038 599.868998402
-1	0	0	Ki67+	947.777387006 1858.03255435
-1	0	0	Ki67+	1655.13745204 959.286492962
-1	0	0	Ki67+	602.215083882 2081.24550643
-1	0	0	Ki67+	119.473241151 61.9596943795
-1	0	0	Ki67+	594.622450352 1002.23536143
-1	0	0	Ki67+	537.281316692 1924.61268972
-1	0	0	Ki67+	1469.91365979 1438.18762424
-1	0	0	Ki67+	740.250712388 1721.77141302
-1	0	0	Ki67+	554.049749054 1835.42729489
-1	0	0	Ki67+	1967.43946659 1603.00388744
-1	0	0	Ki67+	663.141899917 796.792383006
-1	0	0	Ki67+	249.037969931 664.094082954
-1	0	0	Ki67+	2062.17884739 1947.31235107
-1	0	0	Ki67+	888.815773267 576.77050104
-1	0	0	Ki67+	1520.88623241 1268.36610692
-1	0	0	Ki67+	1883.19176848 1346.94640972
-1	0	0	Ki67+	1848.35517808 1949.13010372
-1	0	0	Ki67+	1578.56534523 923.420718751
-1	0	0	Ki67+	606.564534787 59.9766556909
-1	0	0	Ki67+	1586.18354741 1374.36925219
-1	0	0	Ki67+	1370.58607999 1456.74541395
-1	0	0	Ki67+	365.302584922 359.768995436
-1	0	0	Ki67+	480.783368903 676.758082612
-1	0	0	Ki67+	1171.74468069 1435.81169953
-1	0	0	Ki67+	1173.10244868 469.68228353
-1	0	0	Ki67+	184.025962637 1985.89219984
-1	0	0	Ki67+	1912.98292071 1548.47323516
-1	0	0	Ki67+	471.355916636 1444.91387148
-1	0	0	Ki67+	1817.09898881 1987.3786007
-1	0	0	Ki67+	1632.08214278 716.003718219
-1	0	0	Ki67+	1297.71324879 1937.34117033
-1	0	0	Ki67+	1570.30011021 76.9494864828
-1	0	0	Ki67+	93.2791590718 849.760577132
-1	0	0	Ki67+	1453.87590973 108.244773657
-1	0	0	Ki67+	757.407785506 896.682061056
-1	0	0	Ki67+	937.035277961 1093.80362323
-1	0	0	Ki67+	1627.27405448 402.680992549
-1	0	0	Ki67+	1865.53364436 775.09361607
-1	0	0	Ki67+	239.784614544 1738.53446007
-1	0	0	Ki67+	1041.5017958 1499.02614351
-1	0	0	Ki67+	983.835775641 1826.43741366
-1	0	0	Ki67+	1687.29930509 1679.93569579
-1	0	0	Ki67+	1656.41769865 178.87346119
-1	0	0	Ki67+	1959.04156274 1046.39357877
-1	0	0	Ki67+	929.920165168 895.788902421
-1	0	0	Ki67+	1446.39105015 227.265387042
-1	0	0	Ki67+	1230.18168011 1503.97897024
-1	0	0	Ki67+	1094.71012809 569.001123546
-1	0	0	Ki67+	1484.13823202 702.770312478
-1	0	0	Ki67+	1875.81101042 1507.17948874
-1	0	0	Ki67+	737.131473201 707.275322396
-1	0	0	Ki67+	571.395033076 2095.50431714
-1	0	0	Ki67+	1295.97497458 1040.4015117
-1	0	0	Ki67+	1611.86044537 666.759283679
-1	0	0	Ki67+	988.510997622 631.583500844
-1	0	0	Ki67+	1570.59504883 960.020110517
-1	0	0	Ki67+	1321.94306474 408.319299002
-1	0	0	Ki67+	489.114350668 1405.30860671
-1	0	0	Ki67+	71.6862161292 2113.46031539
-1	0	0	Ki67+	333.16893647 467.178810358
-1	0	0	Ki67+	1603.89481088 54.8246483268
-1	0	0	Ki67+	716.384922371 1652.19340329
-1	0	0	Ki67+	1113.77544254 320.510197659
-1	0	0	Ki67+	2055.580697 1306.7028173
-1	0	0	Ki67+	1337.53080879 564.109260102
-1	0	0	Ki67+	1683.85039565 876.948995845
-1	0	0	Ki67+	526.067517722 1032.80657155
-1	0	0	Ki67+	952.252764768 1062.47334258
-1	0	0	Ki67+	1443.2560573 1772.42307014
-1	0	0	Ki67+	1969.10014305 1576.97304573
-1	0	0	Ki67+	1531.25191445 223.362924615
-1	0	0	Ki67+	131.707279889 835.756029751
-1	0	0	Ki67+	1990.42975949 875.367350469
-1	0	0	Ki67+	1339.52352247 197.879700672
-1	0	0	Ki67+	1857.05248405 75.2958777601
-1	0	0	Ki67+	500.360490153 231.392257239
-1	0	0	Ki67+	493.811055501 45.0780173485
-1	0	0	Ki67+	1769.64183587 252.660731911
-1	0	0	Ki67+	1591.78505069 485.229748545
-1	0	0	Ki67+	2045.75600856 1683.65942847
-1	0	0	Ki67+	1374.52204648 1329.0442508
-1	0	0	Ki67+	1145.99106445 1381.91980244
-1	0	0	Ki67+	301.612561552 813.766323053
-1	0	0	Ki67+	2082.38474253 194.928448845
-1	0	0	Ki67+	1008.4373093 2037.2668491
-1	0	0	Ki67+	1164.01307738 30.2605446939
-1	0	0	Ki67+	1949.55538941 1534.05942928
-1	0	0	Ki67+	321.53254511 1129.72250668
-1	0	0	Ki67+	7.00646288879 1382.14583787
-1	0	0	Ki67+	1252.38336851 918.562779815
-1	0	0	Ki67+	1562.36396743 1543.9124568
-1	0	0	Ki67+	681.317191847 122.363374615
-1	0	0	Ki67+	249.740541 1923.26285275
-1	0	0	Ki67+	1017.71102192 72.5012768939
-1	0	0	Ki67+	212.186229867 1304.95375607
-1	0	0	Ki67+	945.738923528 14.991282928
-1	0	0	Ki67+	28.7083769042 2141.81785779
-1	0	0	Ki67+	3.03050842158 1437.95514689
-1	0	0	Ki67+	166.214496303 1692.82319515
-1	0	0	Ki67+	519.212106625 1467.3787975
-1	0	0	Ki67+	322.980564576 1638.25983969
-1	0	0	Ki67+	1666.08189671 368.76940662
-1	0	0	Ki67+	321.159873651 1744.40045493
-1	0	0	Ki67+	202.895832407 975.918017743
-1	0	0	Ki67+	1800.72406476 1604.41717927
-1	0	0	Ki67+	802.436085159 800.620418553
-1	0	0	Ki67+	1091.59411958 1413.86828995
-1	0	0	Ki67+	829.738474181 339.983289754
-1	0	0	Ki67+	873.645388408 1198.05225555
-1	0	0	Ki67+	1882.21380698 528.535069929
-1	0	0	Ki67+	1450.83989736 1478.08710334
-1	0	0	Ki67+	848.634012438 1066.495328
-1	0	0	Ki67+	635.510071635 396.421764997
-1	0	0	Ki67+	1251.38118114 510.442388563
-1	0	0	Ki67+	593.110028506 1426.69850521
-1	0	0	Ki67+	1063.01161752 589.361579844
-1	0	0	Ki67+	1358.93899167 572.957072034
-1	0	0	Ki67+	299.243694926 229.080222867
-1	0	0	Ki67+	224.217911936 901.00421069
-1	0	0	Ki67+	757.006659953 1245.27499924
-1	0	0	Ki67+	1730.90084696 34.1127965437
-1	0	0	Ki67+	1414.29944995 883.323201231
-1	0	0	Ki67+	1309.32279025 1699.17504353
-1	0	0	Ki67+	896.588307441 613.704837147
-1	0	0	Ki67+	1486.48880339 464.9740154
-1	0	0	Ki67+	387.178385639 45.0190140634
-1	0	0	Ki67+	468.258389903 1771.75548283
-1	0	0	Ki67+	1105.25959373 456.657620451
-1	0	0	Ki67+	466.555290878 490.991982627
-1	0	0	Ki67+	24.3406880955 1411.3491571
-1	0	0	Ki67+	1251.91471188 834.996190223
-1	0	0	Ki67+	175.389047042 424.358649455
-1	0	0	Ki67+	551.840555348 1122.82837478
-1	0	0	Ki67+	1224.07407948 577.433579904
-1	0	0	Ki67+	268.104380559 13.9212259444
-1	0	0	Ki67+	1818.72264776 906.913708063
-1	0	0	Ki67+	195.349441476 1486.98946018
-1	0	0	Ki67+	974.438519269 539.855219812
-1	0	0	Ki67+	350.965332619 1358.74005448
-1	0	0	Ki67+	2133.04802087 263.487115538
-1	0	0	Ki67+	1751.04918187 1616.17247366
-1	0	0	Ki67+	993.604474627 1158.42050593
-1	0	0	Ki67+	1964.27344348 1662.92688955
-1	0	0	Ki67+	684.486319806 1251.70352452
-1	0	0	Ki67+	1753.7275721 1278.68933359
-1	0	0	Ki67+	205.361137368 2033.07129283
-1	0	0	Ki67+	965.515555826 760.579195739
-1	0	0	Ki67+	1912.63834709 1343.03189007
-1	0	0	Ki67+	86.892374744 1760.7058342
-1	0	0	Ki67+	523.768499269 1107.86070888
-1	0	0	Ki67+	277.034628591 1672.02475922
-1	0	0	Ki67+	1919.26854514 2093.68859257
-1	0	0	Ki67+	707.469338647 1869.92660467
-1	0	0	Ki67+	214.040354201 24.9688812393
-1	0	0	Ki67+	1633.56833813 1764.15243335
-1	0	0	Ki67+	1176.10013521 1759.02504653
-1	0	0	Ki67+	1628.25656671 1813.82972523
-1	0	0	Ki67+	1943.82496507 722.740525682
-1	0	0	Ki67+	1172.09250747 708.395633306
-1	0	0	Ki67+	374.754159167 2002.21382595
-1	0	0	Ki67+	503.42450625 1035.91115036
-1	0	0	Ki67+	543.454408867 814.931661944
-1	0	0	Ki67+	393.962603533 134.175594734
-1	0	0	Ki67+	212.772314612 323.967388103
-1	0	0	Ki67+	1857.15438895 1053.13204228
-1	0	0	Ki67+	1281.05325453 1075.79650065
-1	0	0	Ki67+	1786.75114876 592.314522064
-1	0	0	Ki67+	347.820896581 582.794452939
-1	0	0	Ki67+	1223.45861052 486.749581307
-1	0	0	Ki67+	1170.57439822 1378.21936409
-1	0	0	Ki67+	698.846345055 331.740602383
-1	0	0	Ki67+	2038.86529202 2084.00859053
-1	0	0	Ki67+	793.108739514 1414.72370752
-1	0	0	Ki67+	2012.93888692 758.40946869
-1	0	0	Ki67+	446.226668386 886.059149295
-1	0	0	Ki67+	639.860912808 1487.00898079
-1	0	0	Ki67+	1129.38090749 1286.39692232
-1	0	0	Ki67+	1793.73415756 1970.21554316
-1	0	0	Ki67+	2102.84944534 692.500165137
-1	0	0	Ki67+	846.865658391 769.847476016
-1	0	0	Ki67+	414.185199751 1885.97040385
-1	0	0	Ki67+	1412.83971679 1759.59174558
-1	0	0	Ki67+	1011.74941305 363.064999831
-1	0	0	Ki67+	2127.11800107 219.165596175
-1	0	0	Ki67+	128.188716436 977.881046349
-1	0	0	Ki67+	650.961377213 1755.72733912
-1	0	0	Ki67+	813.331475511 186.650778572
-1	0	0	Ki67+	141.281966065 647.691555888
-1	0	0	Ki67+	4.81972003667 434.27123476
-1	0	0	Ki67+	550.740712813 884.228931131
-1	0	0	Ki67+	1525.89651516 1207.51177968
-1	0	0	Ki67+	2131.24761562 863.95693314
-1	0	0	Ki67+	1849.40219436 823.623116653
-1	0	0	Ki67+	943.041076035 2098.80038122
-1	0	0	Ki67+	1211.46280555 1982.21746755
-1	0	0	Ki67+	2087.79606923 365.780653294
-1	0	0	Ki67+	354.125940483 1294.39171021
-1	0	0	Ki67+	1110.16718947 1842.94204414
-1	0	0	Ki67+	963.363106713 1287.89553365
-1	0	0	Ki67+	1796.76047148 1815.80196323
-1	0	0	Ki67+	489.824714634 719.266861558
-1	0	0	Ki67+	804.369788617 1980.54385
-1	0	0	Ki67+	429.705037879 1966.01973101
-1	0	0	Ki67+	2085.58464119 403.236844034
-1	0	0	Ki67+	1282.45682397 1497.66026058
-1	0	0	Ki67+	489.376261511 513.678639457
-1	0	0	Ki67+	1807.74812678 1758.26497427
-1	0	0	Ki67+	1420.09837423 561.5175982
-1	0	0	Ki67+	1589.23642522 1614.52269634
-1	0	0	Ki67+	1964.06472729 1550.68378706
-1	0	0	Ki67+	159.086325071 291.679423515
-1	0	0	Ki67+	1702.9195519 647.501391256
-1	0	0	Ki67+	17.4500685649 2040.94573823
-1	0	0	Ki67+	1729.02199155 879.29052032
-1	0	0	Ki67+	1311.47313794 1139.07808604
-1	0	0	Ki67+	888.526397601 112.319098796
-1	0	0	Ki67+	1177.91779105 94.0122206366
-1	0	0	Ki67+	1819.62012809 1678.20399087
-1	0	0	Ki67+	982.84754134 471.434632643
-1	0	0	Ki67+	320.756772306 53.7933833207
-1	0	0	Ki67+	198.361010622 1540.72100869
-1	0	0	Ki67+	1083.99793866 2094.33137314
-1	0	0	Ki67+	1911.05154468 225.315290661
-1	0	0	Ki67+	898.419213906 2000.83984553
-1	0	0	Ki67+	1711.23241878 582.047705637
-1	0	0	Ki67+	1908.72760715 1998.3389731
-1	0	0	Ki67+	136.482654685 1830.52867165
-1	0	0	Ki67+	311.009720206 139.341710938
-1	0	0	CD3+/CD8+/Ki67+	1548.2167716 1096.78662797
-1	0	0	CD3+/CD8+/Ki67+	2057.99662547 726.839286615
-1	0	0	CD3+/CD8+/Ki67+	2112.60409337 1519.12713773
-1	0	0	CD3+/CD8+/Ki67+	1977.49283551 458.382903374
-1	0	0	CD3+/CD8+/Ki67+	818.328000968 902.093569105
-1	0	0	CD3+/CD8+/Ki67+	105.679839636 601.866707882
-1	0	0	CD3+/CD8+/Ki67+	738.074815415 1084.47551482
-1	0	0	CD3+/CD8+/Ki67+	1959.61902056 2017.48498722
-1	0	0	CD3+/CD8+/Ki67+	1780.05657611 2090.36693533
-1	0	0	CD3+/CD8+/Ki67+	1273.3396148 61.3504775888
-1	0	0	CD3+/CD8+/Ki67+	1487.95852182 25.5432945887
-1	0	0	CD3+/CD8+/Ki67+	2008.55533586 1392.7989974
-1	0	0	CD3+/CD8+/Ki67+	1886.63711391 887.032413424
-1	0	0	CD3+/CD8+/Ki67+	1592.07600605 825.055244768
-1	0	0	CD3+/CD8+/Ki67+	488.951246807 2051.26430698
-1	0	0	CD3+/CD8+/Ki67+	1345.01180246 489.2713334
-1	0	0	CD3+/CD8+/Ki67+	1119.73075913 368.611352097
-1	0	0	CD3+/CD8+/Ki67+	470.933923651 292.045598581
-1	0	0	CD3+/CD8+/Ki67+	1700.88975242 613.826610675
-1	0	0	CD3+/CD8+/Ki67+	1772.91309284 2140.21657828
-1	0	0	CD3+/CD8+/Ki67+	1233.59786808 972.862215646
-1	0	0	CD3+/CD8+/Ki67+	676.052696648 1824.2997379
-1	0	0	CD3+/CD8+/Ki67+	1064.72954231 544.7911504
-1	0	0	CD3+/CD8+/Ki67+	1446.46371601 1854.79659555
-1	0	0	CD3+/CD8+/Ki67+	0.0622053177606 1562.89833556
-1	0	0	CD3+/CD8+/Ki67+	610.981556066 1793.06289079
-1	0	0	CD3+/CD8+/Ki67+	1047.19062522 43.0124656249
-1	0	0	CD3+/CD8+/Ki67+	44.2634340271 861.716820103
-1	0	0	CD3+/CD8+/Ki67+	1178.53542534 631.379047988
-1	0	0	CD3+/CD8+/Ki67+	427.461795236 1318.36036368
-1	0	0	CD3+/CD8+/Ki67+	1109.42389968 1742.07783094
-1	0	0	CD3+/CD8+/Ki67+	1770.77809606 1128.33017139
-1	0	0	CD3+/CD8+/Ki67+	1894.44355339 1094.72030344
-1	0	0	CD3+/CD8+/Ki67+	1210.77805783 1840.60996105
-1	0	0	CD3+/CD8+/Ki67+	880.021556243 1382.15373235
-1	0	0	CD3+/CD8+/Ki67+	1141.10513436 1455.15803745
-1	0	0	CD3+/CD8+/Ki67+	696.909844356 1735.23605969
-1	0	0	CD3+/CD8+/Ki67+	395.048572792 760.630724513
-1	0	0	CD3+/CD8+/Ki67+	193.233670078 554.304711771
-1	0	0	CD3+/CD8+/Ki67+	1591.94086386 1817.05492294
-1	0	0	CD3+/CD8+/Ki67+	418.230739535 564.995349827
-1	0	0	CD3+/CD8+/Ki67+	850.643086818 1898.25521955
-1	0	0	CD3+/CD8+/Ki67+	1539.91057582 759.04114953
-1	0	0	CD3+/CD8+/Ki67+	431.525924649 482.292664837
-1	0	0	CD3+/CD8+/Ki67+	1955.68269253 577.04404276
-1	0	0	CD3+/CD8+/Ki67+	2139.67611692 1819.71284151
-1	0	0	CD3+/CD8+/Ki67+	1090.40491556 527.289499625
-1	0	0	CD3+/CD8+/Ki67+	310.613455442 1782.87873282
-1	0	0	CD3+/CD8+/Ki67+	719.234503614 624.946594768
-1	0	0	CD3+/CD8+/Ki67+	1980.56867336 1133.06811658
#EOF
