# Supplementary material for: Data-Driven Discovery of Immune Contexture Biomarkers
Source: Front Oncol. 2018 Dec 18;8:627. doi: 10.3389/fonc.2018.00627 (PMC6305402; doi:10.3389/fonc.2018.00627)
Supplement: Data Sheet 2.zip — The synthetic dataset used for verifying the approach (section 3.1; Figure 4) is provided as a collection of text files describing regions, markers, and metadata. [file Data_Sheet_2.zip › verificationDataset/testdata_001_ImageObjects.txt]

barcode_target	testdata_001
barcode_origin	-1
workflow_target_version	-1
workflow_origin	-1
workflow_origin_version	-1
iH	-1
iW	-1
user	None

-1	0	0	Ki67+	208.135853087 396.462196495
-1	0	0	Ki67+	1515.68925437 1597.47507222
-1	0	0	Ki67+	1538.15708949 1437.83450662
-1	0	0	Ki67+	1466.98582932 1527.93800739
-1	0	0	Ki67+	589.251571913 652.850263696
-1	0	0	Ki67+	646.725059163 1767.37686527
-1	0	0	Ki67+	1005.92902087 769.040133714
-1	0	0	Ki67+	2069.53016879 1806.30169324
-1	0	0	Ki67+	25.2781469971 788.223041206
-1	0	0	Ki67+	1282.68744979 1888.45666137
-1	0	0	Ki67+	271.467149462 992.395099653
-1	0	0	Ki67+	2028.47507032 58.0651353841
-1	0	0	Ki67+	175.046165397 999.223789035
-1	0	0	Ki67+	1033.18119176 1641.24921649
-1	0	0	Ki67+	800.380037805 685.248484591
-1	0	0	Ki67+	894.464765088 1630.28126443
-1	0	0	Ki67+	404.3115608 1086.1565572
-1	0	0	Ki67+	1160.28601356 819.742090452
-1	0	0	Ki67+	2067.87084444 1520.43859342
-1	0	0	Ki67+	1092.01574045 1339.81767524
-1	0	0	Ki67+	549.117530185 1768.11890448
-1	0	0	Ki67+	15.6429197217 652.123591244
-1	0	0	Ki67+	731.89048542 517.631716445
-1	0	0	Ki67+	1336.06245161 555.124353103
-1	0	0	Ki67+	1888.8406054 775.644845047
-1	0	0	Ki67+	928.76072931 69.3397659063
-1	0	0	Ki67+	1452.31138359 2054.32113896
-1	0	0	Ki67+	870.784309722 1798.26776083
-1	0	0	Ki67+	266.600636541 1193.73005054
-1	0	0	Ki67+	347.84073907 367.979799452
-1	0	0	Ki67+	1583.88694042 333.416711542
-1	0	0	Ki67+	1894.23053035 432.01594403
-1	0	0	Ki67+	1132.82499468 1116.32479917
-1	0	0	Ki67+	1026.43329993 2145.91011841
-1	0	0	Ki67+	1501.64062834 1211.19000802
-1	0	0	Ki67+	960.223076831 854.725115141
-1	0	0	Ki67+	1213.20195574 1481.03814396
-1	0	0	Ki67+	1082.42228964 898.13641308
-1	0	0	Ki67+	1039.01492986 460.356840917
-1	0	0	Ki67+	1519.16640337 75.921804909
-1	0	0	Ki67+	0.824962540575 343.245948672
-1	0	0	Ki67+	147.092556539 696.216648826
-1	0	0	Ki67+	326.815962445 1029.86531201
-1	0	0	Ki67+	1881.37111617 1066.17869254
-1	0	0	Ki67+	1009.4271395 1352.01744987
-1	0	0	Ki67+	548.053728097 1352.1559199
-1	0	0	Ki67+	496.976100447 113.967267108
-1	0	0	Ki67+	1295.20160641 323.977147048
-1	0	0	Ki67+	482.510967077 1221.23279929
-1	0	0	Ki67+	876.28933047 1455.53037376
-1	0	0	Ki67+	327.791666226 1534.49964593
-1	0	0	Ki67+	1800.83524147 983.900845473
-1	0	0	Ki67+	1125.38359006 564.226244275
-1	0	0	Ki67+	355.615565007 2104.838303
-1	0	0	Ki67+	1314.09248348 110.56125776
-1	0	0	Ki67+	1531.72477459 342.422879881
-1	0	0	Ki67+	497.059072623 641.984171282
-1	0	0	Ki67+	1063.43380819 1670.40107422
-1	0	0	Ki67+	1870.0239369 1720.37943293
-1	0	0	Ki67+	2120.8233281 1877.00758868
-1	0	0	Ki67+	188.687579953 228.546737271
-1	0	0	Ki67+	1708.41104893 519.718285168
-1	0	0	Ki67+	1972.27533154 181.195402701
-1	0	0	Ki67+	151.441290056 153.011795548
-1	0	0	Ki67+	1741.40061661 1363.9821912
-1	0	0	Ki67+	2022.89621606 866.070012377
-1	0	0	Ki67+	699.58442112 1047.80492589
-1	0	0	Ki67+	272.517465046 1368.4012463
-1	0	0	Ki67+	1575.86154167 1462.11610601
-1	0	0	Ki67+	1230.52723235 1533.1522573
-1	0	0	Ki67+	1341.10363278 250.08435485
-1	0	0	Ki67+	29.5004116431 994.335018201
-1	0	0	Ki67+	325.003134502 1892.61343827
-1	0	0	Ki67+	1599.16641497 681.761993504
-1	0	0	Ki67+	535.461144236 449.693662499
-1	0	0	Ki67+	1571.64725566 1636.46196514
-1	0	0	Ki67+	804.737313981 944.616229805
-1	0	0	Ki67+	525.703721313 1681.39168723
-1	0	0	Ki67+	1172.27777931 1565.32214791
-1	0	0	Ki67+	1684.79370887 2120.60959645
-1	0	0	Ki67+	264.079073351 1568.4301691
-1	0	0	Ki67+	108.356260889 1003.69778239
-1	0	0	Ki67+	1944.96106834 1634.49392563
-1	0	0	Ki67+	1449.06424734 111.711884409
-1	0	0	Ki67+	578.709778737 84.189849514
-1	0	0	Ki67+	492.170869509 889.489978395
-1	0	0	Ki67+	101.338354095 347.816973406
-1	0	0	Ki67+	1706.64118791 1156.18261529
-1	0	0	Ki67+	1173.68320269 479.051262319
-1	0	0	Ki67+	1458.55288095 1598.57712523
-1	0	0	Ki67+	307.067451281 1831.536942
-1	0	0	Ki67+	927.641906981 146.94847832
-1	0	0	Ki67+	456.275996827 1284.9825908
-1	0	0	Ki67+	1613.93486214 2098.56595689
-1	0	0	Ki67+	1215.03936148 1012.81551659
-1	0	0	Ki67+	1530.36481578 135.333188279
-1	0	0	Ki67+	1107.67194984 633.12197183
-1	0	0	Ki67+	1649.8610344 1823.38327216
-1	0	0	Ki67+	900.843172415 1701.38015341
-1	0	0	Ki67+	1462.68328834 1236.96026812
-1	0	0	Ki67+	1898.85935376 1960.2734016
-1	0	0	Ki67+	1221.915246 215.298117844
-1	0	0	Ki67+	979.91265687 1080.55634072
-1	0	0	Ki67+	931.013956088 255.672428499
-1	0	0	Ki67+	1882.30504792 1818.67813556
-1	0	0	Ki67+	1361.0909014 192.367704532
-1	0	0	Ki67+	480.688382387 1908.59968009
-1	0	0	Ki67+	68.7397668971 1760.34699689
-1	0	0	Ki67+	629.985110155 514.61699131
-1	0	0	Ki67+	214.831748512 1230.85168843
-1	0	0	Ki67+	1444.4777026 780.539902651
-1	0	0	Ki67+	1385.77249693 1677.92575031
-1	0	0	Ki67+	1167.1747384 782.766468867
-1	0	0	Ki67+	1973.39579914 237.280532132
-1	0	0	Ki67+	2106.97431266 1020.01651293
-1	0	0	Ki67+	1765.64778589 1589.78144073
-1	0	0	Ki67+	1775.46901695 701.324761555
-1	0	0	Ki67+	1916.03575625 741.463966041
-1	0	0	Ki67+	652.722690631 1885.79010164
-1	0	0	Ki67+	767.175222745 767.880092125
-1	0	0	Ki67+	1191.66457263 1479.36651562
-1	0	0	Ki67+	2099.67036839 830.737653632
-1	0	0	Ki67+	123.700606911 91.789257116
-1	0	0	Ki67+	1229.4387314 494.92786827
-1	0	0	Ki67+	761.692688825 1721.39959864
-1	0	0	Ki67+	830.303383227 449.78529389
-1	0	0	Ki67+	49.9028477945 1130.06664361
-1	0	0	Ki67+	585.812402002 969.268538483
-1	0	0	Ki67+	722.01816603 622.652701418
-1	0	0	Ki67+	445.53457872 139.953918178
-1	0	0	Ki67+	1559.05019633 1233.93090952
-1	0	0	Ki67+	930.699902521 671.111840472
-1	0	0	Ki67+	1947.37107866 1704.74791544
-1	0	0	Ki67+	1052.24685304 640.078097498
-1	0	0	Ki67+	561.545930295 1563.40276835
-1	0	0	Ki67+	725.12213486 1830.89010363
-1	0	0	Ki67+	2069.66269834 1868.27759745
-1	0	0	Ki67+	577.967208402 1330.64252295
-1	0	0	Ki67+	387.699515763 639.005280533
-1	0	0	Ki67+	760.529917559 1483.98783985
-1	0	0	Ki67+	2038.71987489 1794.02758112
-1	0	0	Ki67+	54.3931625747 813.203375665
-1	0	0	Ki67+	1316.35609792 35.2555420299
-1	0	0	Ki67+	1769.15437937 225.498032118
-1	0	0	Ki67+	1863.8018439 666.437125801
-1	0	0	Ki67+	888.326348114 116.814892282
-1	0	0	Ki67+	177.679993043 945.547183189
-1	0	0	Ki67+	1869.70933553 1589.68469725
-1	0	0	Ki67+	178.145188717 553.101588874
-1	0	0	Ki67+	1829.72473566 689.453253294
-1	0	0	Ki67+	1184.98634566 1025.77907387
-1	0	0	Ki67+	1539.59805311 1414.27551542
-1	0	0	Ki67+	608.816103706 715.745315207
-1	0	0	Ki67+	938.156828303 563.01693808
-1	0	0	Ki67+	1554.23049991 1363.95123924
-1	0	0	Ki67+	14.4735642042 1211.65246585
-1	0	0	Ki67+	1269.75018184 813.508082883
-1	0	0	Ki67+	1469.05667517 1953.66921757
-1	0	0	Ki67+	900.744956177 978.243100254
-1	0	0	Ki67+	222.441885056 1801.82591781
-1	0	0	Ki67+	238.757186238 1887.8551616
-1	0	0	Ki67+	2042.72387607 1237.37731823
-1	0	0	Ki67+	27.4621849381 20.3272099293
-1	0	0	Ki67+	1794.49035093 1110.46896951
-1	0	0	Ki67+	1434.30972648 1345.83845514
-1	0	0	Ki67+	1111.72781261 1085.87238834
-1	0	0	Ki67+	1476.04429246 369.690013647
-1	0	0	Ki67+	848.776549889 399.628290822
-1	0	0	Ki67+	1606.37009881 1019.7207704
-1	0	0	Ki67+	46.0845254779 1363.04132401
-1	0	0	Ki67+	301.058043207 654.840418217
-1	0	0	Ki67+	668.996729987 314.164152984
-1	0	0	Ki67+	1810.67022399 797.062750167
-1	0	0	Ki67+	1891.26046978 138.776171109
-1	0	0	Ki67+	1962.19856213 1091.7277232
-1	0	0	Ki67+	1582.29250271 1945.84301703
-1	0	0	Ki67+	1455.576716 1891.22058247
-1	0	0	Ki67+	123.343940214 1933.31596544
-1	0	0	Ki67+	2062.44558676 761.948560205
-1	0	0	Ki67+	1592.87060146 1484.88197061
-1	0	0	Ki67+	681.82400189 766.87698996
-1	0	0	Ki67+	1388.44224609 1052.83964763
-1	0	0	Ki67+	644.298890025 1857.18371749
-1	0	0	Ki67+	218.299288249 1109.56345074
-1	0	0	Ki67+	2061.42933607 1573.11976545
-1	0	0	Ki67+	598.381292377 1056.64025259
-1	0	0	Ki67+	1064.75040284 1479.7850112
-1	0	0	Ki67+	1031.18127602 21.5914548528
-1	0	0	Ki67+	130.72475968 1223.19231738
-1	0	0	Ki67+	226.156773166 257.005324928
-1	0	0	Ki67+	2137.22023338 587.430244324
-1	0	0	Ki67+	112.110436448 1877.2909039
-1	0	0	Ki67+	2078.95390043 274.14026067
-1	0	0	Ki67+	931.607396724 2063.86216882
-1	0	0	Ki67+	1863.05177139 624.481710529
-1	0	0	Ki67+	38.0518270257 1641.99549284
-1	0	0	Ki67+	1513.37165799 775.506547674
-1	0	0	Ki67+	130.588686416 1536.44618973
-1	0	0	Ki67+	1097.3087826 2107.75376083
-1	0	0	Ki67+	1891.92279655 571.236318687
-1	0	0	Ki67+	1665.78987458 910.945249326
-1	0	0	Ki67+	776.110846532 1229.21767289
-1	0	0	Ki67+	2030.78219421 11.769228314
-1	0	0	Ki67+	1106.29960663 107.401076579
-1	0	0	Ki67+	1757.63870133 874.241276854
-1	0	0	Ki67+	906.80860881 352.501236148
-1	0	0	Ki67+	2098.56209705 1822.8335036
-1	0	0	Ki67+	892.968100587 724.759301543
-1	0	0	Ki67+	90.6884900554 1476.54499399
-1	0	0	Ki67+	953.210622286 1123.81824402
-1	0	0	Ki67+	460.551371027 677.103440313
-1	0	0	Ki67+	738.144283941 414.799652052
-1	0	0	Ki67+	1722.48262772 936.184294706
-1	0	0	Ki67+	603.549770687 1032.87110238
-1	0	0	Ki67+	1671.34477049 563.001845155
-1	0	0	Ki67+	372.218774805 124.687742737
-1	0	0	Ki67+	787.490530842 834.434848395
-1	0	0	Ki67+	1347.11421196 1618.74943935
-1	0	0	Ki67+	905.471793751 1855.05385922
-1	0	0	Ki67+	88.5527022582 1107.68753758
-1	0	0	Ki67+	1544.12194864 871.471493043
-1	0	0	Ki67+	869.718021218 1950.8396879
-1	0	0	Ki67+	1749.28074995 1656.22870891
-1	0	0	Ki67+	2041.52578194 245.391313126
-1	0	0	Ki67+	1609.86697029 947.417468841
-1	0	0	Ki67+	1276.98903723 1336.67648371
-1	0	0	Ki67+	152.512657603 1001.71729273
-1	0	0	Ki67+	1733.93958083 166.664221453
-1	0	0	Ki67+	2132.28434187 1798.92108539
-1	0	0	Ki67+	1856.14230407 198.404610413
-1	0	0	Ki67+	2018.94174684 1972.15893929
-1	0	0	Ki67+	1833.38104126 816.285266716
-1	0	0	Ki67+	1026.84991055 138.824090271
-1	0	0	Ki67+	1740.84827583 1218.32453384
-1	0	0	Ki67+	1587.51091352 1083.28999329
-1	0	0	Ki67+	984.637930064 1720.27186006
-1	0	0	Ki67+	1841.33983085 363.71821349
-1	0	0	Ki67+	1191.19726305 1827.14394358
-1	0	0	Ki67+	1413.29202978 1472.70619853
-1	0	0	Ki67+	1913.33926509 1379.6306344
-1	0	0	Ki67+	939.422786624 1935.36956364
-1	0	0	Ki67+	302.989349181 788.135213465
-1	0	0	Ki67+	387.633307898 1992.71143898
-1	0	0	Ki67+	2039.37786142 1048.56175849
-1	0	0	Ki67+	432.72229622 1449.67387341
-1	0	0	Ki67+	1727.02325625 2066.84334751
-1	0	0	Ki67+	100.512657768 251.581447947
-1	0	0	Ki67+	2097.24446155 400.668809176
-1	0	0	Ki67+	398.083188363 1666.89623995
-1	0	0	Ki67+	1870.76983142 2024.69312078
-1	0	0	Ki67+	727.508824338 1571.73385067
-1	0	0	Ki67+	897.656272229 1253.954625
-1	0	0	Ki67+	1519.73555048 1651.98430418
-1	0	0	Ki67+	896.696327523 1945.03351157
-1	0	0	Ki67+	895.617485579 1146.00513513
-1	0	0	Ki67+	1924.00064259 357.883551609
-1	0	0	Ki67+	1124.91898208 252.157632128
-1	0	0	Ki67+	1093.87570214 746.884212507
-1	0	0	Ki67+	960.433788226 187.846577233
-1	0	0	Ki67+	375.593629734 803.737630673
-1	0	0	Ki67+	1515.34743922 1732.18119509
-1	0	0	Ki67+	1351.58900594 222.362778371
-1	0	0	Ki67+	1390.38746084 1970.17938585
-1	0	0	Ki67+	1787.19439398 488.506472201
-1	0	0	Ki67+	401.940261864 1458.93245235
-1	0	0	Ki67+	981.147718417 946.962851751
-1	0	0	Ki67+	1794.35631783 1301.47131197
-1	0	0	Ki67+	453.844728343 1122.0959307
-1	0	0	Ki67+	1014.22181668 1488.74995089
-1	0	0	Ki67+	781.162680196 162.083505215
-1	0	0	Ki67+	42.0201015992 922.96466212
-1	0	0	Ki67+	852.719077636 134.308935356
-1	0	0	Ki67+	1398.40899628 856.36979985
-1	0	0	Ki67+	849.814262494 1459.50430513
-1	0	0	Ki67+	1687.24888312 918.71128177
-1	0	0	Ki67+	841.861079424 1036.72418938
-1	0	0	Ki67+	923.94101498 120.630618543
-1	0	0	Ki67+	2025.1019083 1689.85814307
-1	0	0	Ki67+	1074.07064386 1989.42479886
-1	0	0	Ki67+	1631.06595174 2120.2194107
-1	0	0	Ki67+	1385.71656525 885.320539601
-1	0	0	Ki67+	573.494991293 1646.70873949
-1	0	0	Ki67+	363.199768539 1005.35995593
-1	0	0	Ki67+	1090.28412212 173.017353098
-1	0	0	Ki67+	2127.57291949 523.502894985
-1	0	0	Ki67+	303.255601035 87.5594878152
-1	0	0	Ki67+	153.382182635 970.719476154
-1	0	0	Ki67+	1196.14124963 1567.84599498
-1	0	0	Ki67+	2098.29194176 619.232866117
-1	0	0	Ki67+	938.657805349 1184.73808105
-1	0	0	Ki67+	1824.51994737 473.493946717
-1	0	0	Ki67+	884.523705992 374.330400455
-1	0	0	Ki67+	1075.65163041 411.98659889
-1	0	0	Ki67+	1049.9641594 267.310913498
-1	0	0	Ki67+	2147.68424985 763.888910987
-1	0	0	Ki67+	554.534747542 396.827758458
-1	0	0	Ki67+	798.744623403 1738.89582598
-1	0	0	Ki67+	53.1031657936 788.998425103
-1	0	0	Ki67+	1908.8569207 917.094123634
-1	0	0	Ki67+	1463.37536816 1049.31851269
-1	0	0	Ki67+	1754.34291401 1513.27755674
-1	0	0	Ki67+	2104.67489968 1535.27881376
-1	0	0	Ki67+	1035.59292059 230.826652318
-1	0	0	Ki67+	561.738031829 1967.12019437
-1	0	0	Ki67+	992.726806938 1638.13800216
-1	0	0	Ki67+	572.819515906 1824.53037407
-1	0	0	Ki67+	2031.02681382 695.375946837
-1	0	0	Ki67+	1559.54986896 1167.39143044
-1	0	0	Ki67+	590.458732192 1607.98356919
-1	0	0	Ki67+	539.627911991 495.445540317
-1	0	0	Ki67+	6.13366001521 1001.08214656
-1	0	0	Ki67+	1444.07993894 1301.02196327
-1	0	0	Ki67+	1057.02787442 1429.44444634
-1	0	0	Ki67+	1720.32542913 1459.55617572
-1	0	0	Ki67+	967.45435303 916.113868715
-1	0	0	Ki67+	891.118432216 435.748167909
-1	0	0	Ki67+	1578.6726312 1145.64308987
-1	0	0	Ki67+	1097.23683953 800.07204833
-1	0	0	Ki67+	2025.15522294 1101.89874393
-1	0	0	Ki67+	1897.49474563 2063.59055
-1	0	0	Ki67+	778.857225827 976.505079923
-1	0	0	Ki67+	1703.42932455 2028.83241205
-1	0	0	Ki67+	16.4498667635 525.669920784
-1	0	0	Ki67+	1793.9684692 1273.55335609
-1	0	0	Ki67+	260.464552239 1469.71176467
-1	0	0	Ki67+	670.071644416 1287.49630835
-1	0	0	Ki67+	1961.9708568 954.693251541
-1	0	0	Ki67+	30.3841135065 759.698977144
-1	0	0	Ki67+	522.932094111 1026.21471858
-1	0	0	Ki67+	1779.42847471 1073.4524873
-1	0	0	Ki67+	2049.90997638 1675.97824685
-1	0	0	Ki67+	670.245215048 617.293705527
-1	0	0	Ki67+	1143.91420403 1480.48377336
-1	0	0	Ki67+	478.968461857 1667.10809539
-1	0	0	Ki67+	921.073486281 1608.81226499
-1	0	0	Ki67+	1465.61488346 828.035232399
-1	0	0	Ki67+	1514.55029225 1429.11075937
-1	0	0	Ki67+	1521.08469734 1280.8209907
-1	0	0	Ki67+	1577.13497354 584.392222453
-1	0	0	Ki67+	1155.31039794 184.138415954
-1	0	0	Ki67+	902.486098346 232.096827307
-1	0	0	Ki67+	473.131079292 1077.4086189
-1	0	0	Ki67+	1346.88061458 642.093057309
-1	0	0	Ki67+	7.32097439194 94.6196768852
-1	0	0	Ki67+	560.73661029 354.757582534
-1	0	0	Ki67+	1546.01490819 1848.66056642
-1	0	0	Ki67+	1108.18782569 1580.81609228
-1	0	0	Ki67+	2101.08797291 693.416685314
-1	0	0	Ki67+	2137.15298621 332.450344707
-1	0	0	Ki67+	239.114035618 436.017800093
-1	0	0	Ki67+	1470.31030458 909.937302815
-1	0	0	Ki67+	1038.6362503 1456.18470679
-1	0	0	Ki67+	881.267036162 910.975919075
-1	0	0	Ki67+	517.629741809 1159.11812133
-1	0	0	Ki67+	996.541551969 1817.47320894
-1	0	0	Ki67+	944.411090782 1487.18280235
-1	0	0	Ki67+	285.010137018 2131.66998112
-1	0	0	Ki67+	2053.57487158 934.844505617
-1	0	0	Ki67+	2077.26015683 89.8738800857
-1	0	0	Ki67+	1590.40015217 104.763985621
-1	0	0	Ki67+	1358.45259808 603.462329346
-1	0	0	Ki67+	1363.6804572 2105.08353015
-1	0	0	Ki67+	1433.86414594 507.325979517
-1	0	0	Ki67+	435.788578052 1030.47388256
-1	0	0	Ki67+	1863.18435206 1955.28146763
-1	0	0	Ki67+	1646.85187128 2068.72358669
-1	0	0	Ki67+	1974.92163408 600.987932056
-1	0	0	Ki67+	84.3286117242 788.30885208
-1	0	0	Ki67+	1332.73314827 1869.6326315
-1	0	0	Ki67+	1152.03013985 62.4972663
-1	0	0	Ki67+	1655.16157899 54.332655011
-1	0	0	Ki67+	2064.31919252 359.528595058
-1	0	0	Ki67+	52.1694423517 962.44215681
-1	0	0	Ki67+	1796.4213024 1929.99784658
-1	0	0	Ki67+	797.927513424 447.648647622
-1	0	0	Ki67+	1775.23164724 1945.45829211
-1	0	0	Ki67+	211.531203409 2050.03468131
-1	0	0	Ki67+	1118.12118389 1442.69240192
-1	0	0	Ki67+	1439.3347226 2139.41710766
-1	0	0	Ki67+	346.469649483 1342.6849911
-1	0	0	Ki67+	536.366920777 1326.01717284
-1	0	0	Ki67+	947.697697701 524.405288272
-1	0	0	Ki67+	2011.77824209 940.66368205
-1	0	0	Ki67+	48.1677663864 402.129070423
-1	0	0	Ki67+	1626.33735186 1217.69481677
-1	0	0	Ki67+	153.942727068 15.2285528668
-1	0	0	Ki67+	1491.59948095 2061.51050197
-1	0	0	Ki67+	315.893228024 838.068856658
-1	0	0	Ki67+	1520.17430177 1983.72737049
-1	0	0	Ki67+	530.699106577 719.433421127
-1	0	0	Ki67+	2141.77390807 2034.08599129
-1	0	0	Ki67+	960.131781325 1924.57351885
-1	0	0	Ki67+	1818.4580956 930.758989999
-1	0	0	Ki67+	2042.92952717 1536.02100183
-1	0	0	Ki67+	1355.45311218 835.061050454
-1	0	0	Ki67+	293.921098137 913.875529059
-1	0	0	Ki67+	1553.24738751 1602.83007561
-1	0	0	Ki67+	685.634214231 1377.94599513
-1	0	0	Ki67+	452.81241459 1906.88127336
-1	0	0	Ki67+	162.410094217 672.712915941
-1	0	0	Ki67+	347.823386864 1288.03171274
-1	0	0	Ki67+	82.1770262524 931.085021145
-1	0	0	Ki67+	732.710982041 1924.79351608
-1	0	0	Ki67+	192.542703073 316.820177454
-1	0	0	Ki67+	854.760472034 874.127732524
-1	0	0	Ki67+	1039.40815986 1213.30083362
-1	0	0	Ki67+	181.061203656 271.165853396
-1	0	0	Ki67+	848.521650041 1189.70961076
-1	0	0	Ki67+	1947.2739933 8.51278616125
-1	0	0	Ki67+	371.661419 1971.781905
-1	0	0	Ki67+	399.759379836 128.013206706
-1	0	0	Ki67+	1113.25199691 1788.1142719
-1	0	0	Ki67+	2079.27244736 203.001242684
-1	0	0	Ki67+	365.920103057 14.1839733222
-1	0	0	Ki67+	469.35411706 321.741783453
-1	0	0	Ki67+	2127.2623065 223.988269825
-1	0	0	Ki67+	38.925526701 295.544047204
-1	0	0	Ki67+	848.906333103 782.015376575
-1	0	0	Ki67+	2099.12081562 948.946519147
-1	0	0	Ki67+	1185.17691137 646.699682232
-1	0	0	Ki67+	1957.90944254 1372.19106325
-1	0	0	Ki67+	1490.50305237 1561.42491885
-1	0	0	Ki67+	1550.69879431 1459.86119345
-1	0	0	Ki67+	1595.2292385 1913.2698946
-1	0	0	Ki67+	1425.67611532 1508.52968908
-1	0	0	Ki67+	1982.26786987 1070.75630157
-1	0	0	Ki67+	1298.28237727 1399.96612411
-1	0	0	Ki67+	1359.26633641 1937.80343855
-1	0	0	Ki67+	514.85111974 204.389016291
-1	0	0	Ki67+	1839.14504886 1080.04702534
-1	0	0	Ki67+	13.8066133421 1881.76540483
-1	0	0	Ki67+	533.919646804 1718.03626551
-1	0	0	Ki67+	872.065116743 352.347384308
-1	0	0	Ki67+	561.153157926 752.168115966
-1	0	0	Ki67+	1796.69383315 1047.97158501
-1	0	0	Ki67+	1448.10780396 1071.77368001
-1	0	0	Ki67+	99.0390345363 1805.09878173
-1	0	0	Ki67+	1982.4537238 1967.60435156
-1	0	0	Ki67+	1951.46824465 1220.91784038
-1	0	0	Ki67+	1290.40597004 1506.97582094
-1	0	0	Ki67+	1662.63825097 2004.03816316
-1	0	0	Ki67+	1521.61468092 468.201511179
-1	0	0	Ki67+	1822.61045151 1323.24253296
-1	0	0	Ki67+	1063.3101836 1340.62100422
-1	0	0	Ki67+	292.515841014 1513.81690565
-1	0	0	Ki67+	1773.28612929 2134.43819744
-1	0	0	Ki67+	988.141943211 1253.1114432
-1	0	0	Ki67+	2127.62400466 2077.71754468
-1	0	0	Ki67+	1691.17455917 86.0940213786
-1	0	0	Ki67+	770.427998683 1131.01801719
-1	0	0	Ki67+	1082.65900473 2018.18648971
-1	0	0	Ki67+	1080.9954212 1186.69694363
-1	0	0	Ki67+	1791.54705376 601.503532334
-1	0	0	Ki67+	625.727109405 1596.47997138
-1	0	0	Ki67+	441.005153274 664.009452164
-1	0	0	Ki67+	263.148827242 121.227547943
-1	0	0	Ki67+	952.505896975 69.4827589115
-1	0	0	Ki67+	563.126838011 707.713730776
-1	0	0	Ki67+	1073.90452803 958.114016301
-1	0	0	Ki67+	763.720012028 439.807049546
-1	0	0	Ki67+	1747.36986901 950.571140282
-1	0	0	Ki67+	1371.38627737 62.1915079779
-1	0	0	Ki67+	1043.15393951 2041.71783234
-1	0	0	Ki67+	1406.78437236 2072.24479337
-1	0	0	Ki67+	4.58514764989 1598.56962316
-1	0	0	Ki67+	1187.2680277 321.424445051
-1	0	0	Ki67+	1862.02941334 1429.86572913
-1	0	0	Ki67+	1939.79261989 1963.43903346
-1	0	0	Ki67+	1165.80524302 582.016332521
-1	0	0	Ki67+	1219.07825203 66.955639171
-1	0	0	Ki67+	1659.11261588 1132.57778627
-1	0	0	Ki67+	659.902477711 879.06392559
-1	0	0	Ki67+	573.982141387 854.397936976
-1	0	0	Ki67+	250.940619971 1430.62708553
-1	0	0	Ki67+	1361.13641068 1852.8902866
-1	0	0	Ki67+	1769.49003523 447.468738528
-1	0	0	Ki67+	1281.72941768 991.362786983
-1	0	0	Ki67+	2048.74671949 77.9283109805
-1	0	0	Ki67+	11.1238137766 1742.18912912
-1	0	0	Ki67+	1289.46437596 118.774067498
-1	0	0	Ki67+	1085.27782728 1892.45202066
-1	0	0	Ki67+	1442.58920045 1749.73670506
-1	0	0	Ki67+	1787.77196467 0.674012766022
-1	0	0	Ki67+	1222.75185133 1775.04221128
-1	0	0	Ki67+	1258.2373189 1461.46665092
-1	0	0	Ki67+	585.422918913 681.930710514
-1	0	0	Ki67+	70.8638462594 1213.90976836
-1	0	0	Ki67+	2131.6310159 1380.80979812
-1	0	0	Ki67+	1578.39841122 998.317260538
-1	0	0	Ki67+	1633.97012014 1613.86982468
-1	0	0	Ki67+	1409.5816217 1098.38258465
-1	0	0	Ki67+	873.274170936 1132.74620288
-1	0	0	Ki67+	436.0435644 551.837307177
-1	0	0	Ki67+	1213.04974486 1216.13593066
-1	0	0	Ki67+	648.222043801 347.989260967
-1	0	0	Ki67+	534.061879599 2009.90924137
-1	0	0	Ki67+	1389.47996355 1810.52021221
-1	0	0	Ki67+	1417.03440628 1304.45143267
-1	0	0	Ki67+	499.831753379 164.023080236
-1	0	0	Ki67+	407.077327549 1799.27980756
-1	0	0	Ki67+	2075.0699281 126.902391549
-1	0	0	Ki67+	1152.04662921 683.918690871
-1	0	0	Ki67+	693.762957122 1018.70872621
-1	0	0	Ki67+	526.692386073 1069.86323755
-1	0	0	Ki67+	1830.2400619 2024.71744748
-1	0	0	Ki67+	616.517987403 741.203578284
-1	0	0	Ki67+	748.970690239 1516.94019835
-1	0	0	Ki67+	1791.58234906 1733.90293149
-1	0	0	Ki67+	113.140836448 610.028545903
-1	0	0	Ki67+	1573.10331408 1925.45870218
-1	0	0	Ki67+	343.870795648 627.724064489
-1	0	0	Ki67+	1956.64664057 1041.07460479
-1	0	0	Ki67+	1009.44565697 493.361331971
-1	0	0	Ki67+	1657.05408004 1672.39676662
-1	0	0	Ki67+	1592.00485008 232.595838318
-1	0	0	Ki67+	1294.89482077 1119.36837742
-1	0	0	Ki67+	472.828310696 970.089095391
-1	0	0	Ki67+	2013.23327857 132.697332006
-1	0	0	Ki67+	653.401147272 1310.97374717
-1	0	0	Ki67+	2135.98384709 1102.06107004
-1	0	0	Ki67+	1573.35458049 312.918106497
-1	0	0	Ki67+	831.642803159 424.139505334
-1	0	0	Ki67+	511.420233058 962.292714857
-1	0	0	Ki67+	1043.1322291 1571.52350945
-1	0	0	Ki67+	778.02188734 1558.71487866
-1	0	0	Ki67+	1319.86413506 2062.61245303
-1	0	0	Ki67+	1619.31611267 1433.64497553
-1	0	0	Ki67+	486.842091633 1279.82970543
-1	0	0	Ki67+	1437.5029974 42.1681085702
-1	0	0	Ki67+	1788.53625889 1452.40249616
-1	0	0	Ki67+	1885.46245806 1556.1193512
-1	0	0	Ki67+	142.490562668 850.928208625
-1	0	0	Ki67+	628.476285355 1932.43788419
-1	0	0	Ki67+	1316.73427823 691.169856597
-1	0	0	Ki67+	1099.63389729 476.097145804
-1	0	0	Ki67+	392.596347488 968.5808818
-1	0	0	Ki67+	471.153694663 404.836001299
-1	0	0	Ki67+	1801.0601199 1078.43936471
-1	0	0	Ki67+	938.341226559 816.021030207
-1	0	0	Ki67+	684.196152576 973.136422992
-1	0	0	Ki67+	1312.67536178 1596.65538112
-1	0	0	Ki67+	179.066877265 2128.3773975
-1	0	0	Ki67+	109.144448196 1847.49405278
-1	0	0	Ki67+	1011.66329837 721.154574532
-1	0	0	Ki67+	1778.90385371 85.4122879716
-1	0	0	Ki67+	609.655514691 96.9761139348
-1	0	0	Ki67+	335.33212736 2097.18481417
-1	0	0	Ki67+	1593.46544328 34.3268406991
-1	0	0	Ki67+	249.038818068 1843.78050951
-1	0	0	Ki67+	4.40834848453 1541.98666811
-1	0	0	Ki67+	248.804462666 176.753060681
-1	0	0	Ki67+	1043.50328153 1055.11979785
-1	0	0	Ki67+	1409.67708437 912.641967752
-1	0	0	Ki67+	1211.95756234 940.832201621
-1	0	0	Ki67+	1817.25613689 1627.92564964
-1	0	0	Ki67+	149.440536631 388.673337534
-1	0	0	Ki67+	1741.06972246 799.897981814
-1	0	0	Ki67+	1317.35164655 1065.56019537
-1	0	0	Ki67+	1137.1755271 892.277375238
-1	0	0	Ki67+	1646.18485357 485.355860656
-1	0	0	Ki67+	1774.15001897 134.451672587
-1	0	0	Ki67+	1131.28543465 1344.46543855
-1	0	0	Ki67+	508.442161137 692.372925065
-1	0	0	Ki67+	1359.06521072 697.221227774
-1	0	0	Ki67+	384.781312361 613.32678385
-1	0	0	Ki67+	1489.18414385 842.603063847
-1	0	0	Ki67+	910.470216698 2125.61714266
-1	0	0	Ki67+	424.226749854 1671.85846714
-1	0	0	Ki67+	1187.27071074 1924.57043549
-1	0	0	Ki67+	1684.33316929 1299.02702389
-1	0	0	Ki67+	1421.34804242 2090.04615125
-1	0	0	Ki67+	1052.69427863 899.886704172
-1	0	0	Ki67+	1753.6827985 2083.15565146
-1	0	0	Ki67+	1187.38759568 262.317806753
-1	0	0	Ki67+	877.669408223 596.550379061
-1	0	0	Ki67+	1113.04898976 1481.1344401
-1	0	0	Ki67+	1358.95548305 102.784822123
-1	0	0	Ki67+	728.230686637 1312.30318786
-1	0	0	Ki67+	1920.17541604 318.143620001
-1	0	0	Ki67+	1806.44113255 527.411475121
-1	0	0	Ki67+	908.190798495 1992.59952367
-1	0	0	Ki67+	1418.26385765 1614.42392317
-1	0	0	Ki67+	1214.69823522 551.221018338
-1	0	0	Ki67+	1860.4444013 990.261721412
-1	0	0	Ki67+	1038.68475564 204.650041564
-1	0	0	Ki67+	235.518780389 1500.58674511
-1	0	0	Ki67+	101.655416091 1925.01892051
-1	0	0	Ki67+	1122.28864485 1280.3349256
-1	0	0	Ki67+	412.760041483 22.2193648528
-1	0	0	Ki67+	1959.08445655 1779.77496281
-1	0	0	Ki67+	1691.48723626 1434.01386556
-1	0	0	Ki67+	1003.88423427 1846.24416658
-1	0	0	Ki67+	1692.37258483 1205.38942829
-1	0	0	Ki67+	227.84025386 1973.81830514
-1	0	0	Ki67+	1959.41555058 651.024236421
-1	0	0	Ki67+	47.4856025436 677.777983612
-1	0	0	Ki67+	1721.93215104 418.668320755
-1	0	0	Ki67+	578.911579267 426.264850685
-1	0	0	Ki67+	837.982402872 762.086365418
-1	0	0	Ki67+	1999.76148181 291.683190849
-1	0	0	Ki67+	1376.48505726 1284.5444934
-1	0	0	Ki67+	1696.0555219 1070.67592048
-1	0	0	Ki67+	1668.01580001 517.523067193
-1	0	0	Ki67+	1390.70770284 1125.41335548
-1	0	0	Ki67+	1184.07255754 1651.281528
-1	0	0	Ki67+	1721.70078111 1749.5162557
-1	0	0	Ki67+	1142.23788735 1942.85427607
-1	0	0	Ki67+	1147.36895767 1901.19986446
-1	0	0	Ki67+	2100.61130941 31.1487901927
-1	0	0	Ki67+	157.968072028 2089.458864
-1	0	0	Ki67+	1165.41199239 1531.33160846
-1	0	0	Ki67+	1243.35203522 323.352413256
-1	0	0	Ki67+	2099.64124904 432.312401393
-1	0	0	Ki67+	1034.98069106 1738.46605683
-1	0	0	Ki67+	1305.59535253 1208.89994508
-1	0	0	Ki67+	1505.9618149 1770.36453695
-1	0	0	Ki67+	1912.10768071 1126.65990313
-1	0	0	Ki67+	2083.74699359 344.687839479
-1	0	0	Ki67+	2135.05388412 1494.18255693
-1	0	0	Ki67+	1238.58971247 967.224762288
-1	0	0	Ki67+	2057.16681857 1988.66492902
-1	0	0	Ki67+	777.89951044 610.503163636
-1	0	0	Ki67+	2057.8384927 1397.26200299
-1	0	0	Ki67+	862.169563456 1409.59842598
-1	0	0	Ki67+	1514.30560816 2117.31106275
-1	0	0	Ki67+	1817.06510486 891.675102238
-1	0	0	Ki67+	1853.63649162 1112.61615722
-1	0	0	Ki67+	1171.202392 418.248544192
-1	0	0	Ki67+	598.785963865 344.372412643
-1	0	0	Ki67+	990.821094686 2007.477396
-1	0	0	Ki67+	599.287169251 1459.90876322
-1	0	0	Ki67+	569.744338198 290.87859509
-1	0	0	Ki67+	1031.13081456 1681.87238997
-1	0	0	Ki67+	2064.29180506 1129.18179916
-1	0	0	Ki67+	611.865663566 949.255869827
-1	0	0	Ki67+	129.182718556 1253.72490112
-1	0	0	Ki67+	542.015429416 742.227609014
-1	0	0	Ki67+	1464.40718214 704.11102948
-1	0	0	Ki67+	812.64778269 538.063200789
-1	0	0	Ki67+	1390.4746247 136.834596358
-1	0	0	Ki67+	805.96245847 1424.7565665
-1	0	0	Ki67+	369.855997698 294.643300983
-1	0	0	Ki67+	1921.16470774 1907.82206056
-1	0	0	Ki67+	401.622529637 435.617275997
-1	0	0	Ki67+	606.344567 1428.98831604
-1	0	0	Ki67+	1048.67954422 1987.82682937
-1	0	0	Ki67+	715.670931765 1006.10542137
-1	0	0	Ki67+	1806.98112079 955.263658581
-1	0	0	Ki67+	1447.2521912 1805.94782157
-1	0	0	Ki67+	1001.75764397 978.806221811
-1	0	0	Ki67+	1560.46994093 756.489614092
-1	0	0	Ki67+	1787.12000356 1028.55377567
-1	0	0	Ki67+	105.862217846 1566.84470117
-1	0	0	Ki67+	349.597851896 555.336184023
-1	0	0	Ki67+	498.827903469 606.262376227
-1	0	0	Ki67+	1813.95324501 1032.35304804
-1	0	0	Ki67+	264.937345575 1894.51505687
-1	0	0	Ki67+	1312.00344601 1882.87011202
-1	0	0	Ki67+	726.751165427 1429.83657218
-1	0	0	Ki67+	841.516585538 2028.05458007
-1	0	0	Ki67+	1132.24753733 715.957619112
-1	0	0	Ki67+	732.375781763 709.699785543
-1	0	0	Ki67+	1271.71139559 1167.90409039
-1	0	0	Ki67+	964.661035121 368.695475932
-1	0	0	Ki67+	1879.02316322 1645.66557005
-1	0	0	Ki67+	1484.53271259 87.267919919
-1	0	0	Ki67+	2049.65625447 656.84678271
-1	0	0	Ki67+	1739.62268349 210.725553396
-1	0	0	Ki67+	1411.89856167 1275.2661223
-1	0	0	Ki67+	1112.08871713 1975.28212365
-1	0	0	Ki67+	1842.0177175 657.511650301
-1	0	0	Ki67+	385.947030872 1752.76769705
-1	0	0	Ki67+	110.010592785 42.06246597
-1	0	0	Ki67+	114.905039212 1957.19871295
-1	0	0	Ki67+	1722.73133713 494.814780101
-1	0	0	Ki67+	306.658318684 1248.48191955
-1	0	0	Ki67+	2056.25908326 528.371450874
-1	0	0	Ki67+	47.4390113426 98.4276564182
-1	0	0	Ki67+	627.323784772 182.042226681
-1	0	0	Ki67+	577.655206166 1942.15581809
-1	0	0	Ki67+	1976.36624062 819.782329641
-1	0	0	Ki67+	1965.57533125 1990.52624274
-1	0	0	Ki67+	1132.86332632 814.833995554
-1	0	0	Ki67+	1503.4066164 386.407235203
-1	0	0	Ki67+	253.814889096 1805.74998217
-1	0	0	Ki67+	552.302655938 90.4753108961
-1	0	0	Ki67+	1420.38780853 272.465682805
-1	0	0	Ki67+	800.893015893 1852.10780701
-1	0	0	Ki67+	1226.45604494 714.074972121
-1	0	0	Ki67+	829.597356974 43.2045313857
-1	0	0	Ki67+	758.408464035 990.638773972
-1	0	0	Ki67+	659.224791714 554.180540346
-1	0	0	Ki67+	247.852367063 1607.69364435
-1	0	0	Ki67+	500.232182943 1972.75884918
-1	0	0	Ki67+	15.7081737349 942.245658838
-1	0	0	Ki67+	1197.44337866 1254.89939823
-1	0	0	Ki67+	609.800075048 562.420298749
-1	0	0	Ki67+	687.814390328 237.524959033
-1	0	0	Ki67+	1387.18495527 1913.67031597
-1	0	0	Ki67+	1293.16194014 352.949705797
-1	0	0	Ki67+	1563.12390733 1091.22558985
-1	0	0	Ki67+	1042.42833017 1804.61154968
-1	0	0	Ki67+	2029.78909006 445.768235862
-1	0	0	Ki67+	1931.83368851 191.667116289
-1	0	0	Ki67+	201.94864031 2112.49177422
-1	0	0	Ki67+	720.210546126 379.922840646
-1	0	0	Ki67+	965.383008067 226.743532436
-1	0	0	Ki67+	1770.09567535 1839.34851313
-1	0	0	Ki67+	682.489478825 543.14707286
-1	0	0	Ki67+	127.49781056 2099.54957563
-1	0	0	Ki67+	986.105195765 532.383418962
-1	0	0	Ki67+	738.276157509 2004.28137673
-1	0	0	Ki67+	1077.02400155 1004.91083773
-1	0	0	Ki67+	1600.39465425 626.445020602
-1	0	0	Ki67+	1768.73778948 2025.91724253
-1	0	0	Ki67+	638.248927467 2064.55850942
-1	0	0	Ki67+	2146.29337255 2004.18116816
-1	0	0	Ki67+	424.47801823 416.359948333
-1	0	0	Ki67+	248.528815026 672.838330808
-1	0	0	Ki67+	1284.42994991 390.566771283
-1	0	0	Ki67+	2101.21713386 1564.57362105
-1	0	0	Ki67+	1804.96851026 2118.51243313
-1	0	0	Ki67+	439.536721137 1973.5553209
-1	0	0	Ki67+	1137.03036581 1570.97106592
-1	0	0	Ki67+	1029.69197542 1159.43850581
-1	0	0	Ki67+	910.181743738 2033.83376761
-1	0	0	Ki67+	810.87322161 164.42930432
-1	0	0	Ki67+	2067.62531858 623.491021575
-1	0	0	Ki67+	1454.35410732 415.070600381
-1	0	0	Ki67+	460.450457824 15.3465448776
-1	0	0	Ki67+	1653.29341633 1267.99668512
-1	0	0	Ki67+	359.66767732 943.515589548
-1	0	0	Ki67+	1997.10139347 436.785113491
-1	0	0	Ki67+	1938.81378288 291.1250074
-1	0	0	Ki67+	897.736617607 1899.91701654
-1	0	0	Ki67+	1501.03496344 1343.50501698
-1	0	0	Ki67+	233.764014321 319.445909166
-1	0	0	Ki67+	315.951732434 2043.76577214
-1	0	0	Ki67+	488.632024433 1005.74834356
-1	0	0	Ki67+	104.046891445 152.233784843
-1	0	0	Ki67+	2146.15818162 1439.67796464
-1	0	0	Ki67+	1920.12909374 1936.38434382
-1	0	0	Ki67+	1433.64482277 979.908524818
-1	0	0	Ki67+	376.468433053 1166.29119438
-1	0	0	Ki67+	1924.72750185 425.602649758
-1	0	0	Ki67+	1098.66999015 1106.81601272
-1	0	0	Ki67+	739.564185459 1959.91029086
-1	0	0	Ki67+	2122.57319952 1577.52298873
-1	0	0	Ki67+	1073.16266019 349.184014514
-1	0	0	Ki67+	1189.06664739 1720.35027474
-1	0	0	Ki67+	2113.66060186 722.831789997
-1	0	0	Ki67+	339.004659088 63.0627636253
-1	0	0	Ki67+	2104.89402358 109.845793904
-1	0	0	Ki67+	1420.03073521 583.560768925
-1	0	0	Ki67+	112.390090855 210.581615529
-1	0	0	Ki67+	1382.83723077 523.804962366
-1	0	0	Ki67+	1623.87873734 295.334554466
-1	0	0	Ki67+	1904.72710412 1068.43149581
-1	0	0	Ki67+	2107.42575083 466.798183834
-1	0	0	Ki67+	1489.02454904 947.415013009
-1	0	0	Ki67+	1053.86839163 320.879255891
-1	0	0	Ki67+	1488.37581982 1024.66768794
-1	0	0	Ki67+	605.487750408 589.248893499
-1	0	0	Ki67+	1940.91789418 626.693503567
-1	0	0	Ki67+	468.846040013 273.945315321
-1	0	0	Ki67+	537.937211669 159.769144284
-1	0	0	Ki67+	1616.96477092 1929.07765436
-1	0	0	Ki67+	167.296568335 1354.29883167
-1	0	0	Ki67+	180.853194202 971.76610221
-1	0	0	Ki67+	713.156463667 1242.01561746
-1	0	0	Ki67+	1287.55280054 692.541977848
-1	0	0	Ki67+	498.987335835 1692.45077131
-1	0	0	Ki67+	940.721953838 1648.54089171
-1	0	0	Ki67+	106.01179045 1642.55120421
-1	0	0	Ki67+	1290.06745105 1660.23323924
-1	0	0	Ki67+	563.206219582 1483.33063869
-1	0	0	Ki67+	625.365333842 1041.39439316
-1	0	0	Ki67+	1499.38357562 1804.30622613
-1	0	0	Ki67+	795.663505866 484.658780897
-1	0	0	Ki67+	169.369987582 1037.53872178
-1	0	0	Ki67+	2086.89006161 2023.69927726
-1	0	0	Ki67+	735.201818465 1675.91802147
-1	0	0	Ki67+	1612.00341363 2068.14770992
-1	0	0	Ki67+	1562.69353218 1432.71585496
-1	0	0	Ki67+	395.973953389 1340.80619453
-1	0	0	Ki67+	522.930948538 1256.78783538
-1	0	0	Ki67+	462.319354942 938.889528421
-1	0	0	Ki67+	697.888443133 689.298548112
-1	0	0	Ki67+	132.857622626 515.213924596
-1	0	0	Ki67+	1641.71497176 342.639863043
-1	0	0	Ki67+	2138.93918609 1851.46848034
-1	0	0	Ki67+	1159.08344961 1634.10629827
-1	0	0	Ki67+	834.174214742 960.925544108
-1	0	0	Ki67+	485.276243889 1319.51124501
-1	0	0	Ki67+	455.665450622 2033.3589313
-1	0	0	Ki67+	578.418200195 530.01659846
-1	0	0	Ki67+	1477.21829128 547.976325922
-1	0	0	Ki67+	672.023818452 1713.02678031
-1	0	0	Ki67+	1776.63451937 807.616013846
-1	0	0	Ki67+	1994.92203736 1350.53100382
-1	0	0	Ki67+	1419.10289043 609.973172348
-1	0	0	Ki67+	476.024772656 777.23420609
-1	0	0	Ki67+	1894.75446048 531.056968495
-1	0	0	Ki67+	1821.69926364 2145.69035477
-1	0	0	Ki67+	1985.92646145 146.615452498
-1	0	0	Ki67+	701.815550267 585.579955713
-1	0	0	Ki67+	1201.18326583 778.573714351
-1	0	0	Ki67+	13.079281993 1672.86131821
-1	0	0	Ki67+	1382.11118431 992.373933193
-1	0	0	Ki67+	1943.04739136 1166.76152519
-1	0	0	Ki67+	1795.1768719 466.938186522
-1	0	0	Ki67+	1487.01795954 1926.00538448
-1	0	0	Ki67+	414.102044844 1921.18275433
-1	0	0	Ki67+	613.040774175 53.7936313697
-1	0	0	Ki67+	1938.11270182 2034.30435631
-1	0	0	Ki67+	1703.2401151 1908.88948201
-1	0	0	Ki67+	1894.81148335 991.245446125
-1	0	0	Ki67+	1200.26925382 1116.16484535
-1	0	0	Ki67+	1916.04489903 2092.12399326
-1	0	0	Ki67+	1810.35272652 1169.00022689
-1	0	0	Ki67+	1484.20971914 2008.80485401
-1	0	0	Ki67+	1193.92574874 1890.41173055
-1	0	0	Ki67+	1357.04654616 32.2871461004
-1	0	0	Ki67+	481.10797597 815.225760239
-1	0	0	Ki67+	1163.60772233 1925.03402523
-1	0	0	Ki67+	1631.53523229 1905.16153423
-1	0	0	Ki67+	1323.08087983 725.949181673
-1	0	0	Ki67+	63.3118360471 900.824131256
-1	0	0	Ki67+	473.868891497 1176.15756119
-1	0	0	Ki67+	294.198296302 1489.86994486
-1	0	0	Ki67+	1266.74294928 1624.31734366
-1	0	0	Ki67+	1710.81349278 99.3704750367
-1	0	0	Ki67+	491.048100594 944.026024061
-1	0	0	Ki67+	1976.60405756 1502.51002738
-1	0	0	Ki67+	333.310716377 1365.99151438
-1	0	0	Ki67+	1950.66337669 2132.28477466
-1	0	0	Ki67+	1848.69714636 1030.19670289
-1	0	0	Ki67+	83.4204704713 2142.58280371
-1	0	0	Ki67+	1838.43583861 1411.53865306
-1	0	0	Ki67+	1744.9467957 1953.27820553
-1	0	0	Ki67+	1331.5193957 1513.45771043
-1	0	0	Ki67+	330.818217419 401.831796562
-1	0	0	Ki67+	58.5875084797 50.8730453281
-1	0	0	Ki67+	1691.95875951 1786.82506176
-1	0	0	Ki67+	1317.99773936 915.202205334
-1	0	0	Ki67+	976.48049725 506.062611818
-1	0	0	Ki67+	1033.15465636 1402.39424378
-1	0	0	Ki67+	1436.92847958 1135.53980647
-1	0	0	Ki67+	1472.40204897 1866.59757966
-1	0	0	Ki67+	1424.79328271 1846.16086902
-1	0	0	Ki67+	1834.57085469 588.277988165
-1	0	0	Ki67+	228.819118349 598.710095135
-1	0	0	Ki67+	321.814334092 1347.79762814
-1	0	0	Ki67+	1705.91813608 211.658987269
-1	0	0	Ki67+	1214.13662708 1745.96619214
-1	0	0	Ki67+	610.622932905 488.107819628
-1	0	0	Ki67+	152.332343721 1615.76947593
-1	0	0	Ki67+	1193.20508918 714.981020665
-1	0	0	Ki67+	678.628458174 1839.01935957
-1	0	0	Ki67+	1709.69015467 1314.70331212
-1	0	0	Ki67+	777.472508234 399.921727281
-1	0	0	Ki67+	1961.36719393 868.13569213
-1	0	0	Ki67+	1148.59317952 1674.25247145
-1	0	0	Ki67+	1681.38995974 703.930726685
-1	0	0	Ki67+	481.404151018 2071.75907629
-1	0	0	Ki67+	2012.85290001 1628.69839106
-1	0	0	Ki67+	371.290529987 350.474300467
-1	0	0	Ki67+	665.39825427 20.6640395225
-1	0	0	Ki67+	465.68268373 1944.39668102
-1	0	0	Ki67+	2110.89405932 1771.56231922
-1	0	0	Ki67+	1578.83013254 84.0217134972
-1	0	0	Ki67+	469.71686215 356.714835206
-1	0	0	Ki67+	1118.02970382 1939.34372388
-1	0	0	Ki67+	1806.44686001 1704.78055912
-1	0	0	Ki67+	1156.92255927 1041.04556907
-1	0	0	Ki67+	1234.10515019 935.79743203
-1	0	0	Ki67+	846.346306174 1785.96704523
-1	0	0	Ki67+	602.370563129 318.148170753
-1	0	0	Ki67+	1602.60900936 188.646268102
-1	0	0	Ki67+	1000.0967629 884.806745086
-1	0	0	Ki67+	1025.98601056 415.925801522
-1	0	0	Ki67+	707.031561105 639.060207204
-1	0	0	Ki67+	1457.16267326 517.726313652
-1	0	0	Ki67+	67.3171900656 1538.02154027
-1	0	0	Ki67+	33.4605343596 1695.24784625
-1	0	0	Ki67+	1544.8686192 1790.87690864
-1	0	0	Ki67+	582.565666227 252.333554795
-1	0	0	Ki67+	299.979368906 1310.44698484
-1	0	0	Ki67+	638.34743988 1264.83479172
-1	0	0	Ki67+	185.771962522 1513.137265
-1	0	0	Ki67+	154.279451504 811.576974894
-1	0	0	Ki67+	264.790533692 581.462261277
-1	0	0	Ki67+	1884.83138948 1275.95743044
-1	0	0	Ki67+	1601.80308129 758.449362
-1	0	0	Ki67+	331.173278119 1557.91220918
-1	0	0	Ki67+	61.9715120042 1237.50268074
-1	0	0	Ki67+	926.564610513 939.462818071
-1	0	0	Ki67+	3.61406561255 1915.11491773
-1	0	0	Ki67+	280.750201716 1044.25635658
-1	0	0	Ki67+	8.52717741047 1311.82704205
-1	0	0	Ki67+	1517.38581414 30.8046945314
-1	0	0	Ki67+	351.732936999 1713.25399581
-1	0	0	Ki67+	1235.75142461 396.680806102
-1	0	0	Ki67+	1862.67580838 60.8830533625
-1	0	0	Ki67+	1043.35388242 76.3382884727
-1	0	0	Ki67+	1186.38275633 1616.34503084
-1	0	0	Ki67+	1444.24501635 1212.84687188
-1	0	0	Ki67+	697.782117772 456.896699024
-1	0	0	Ki67+	382.812873196 749.899907007
-1	0	0	Ki67+	2064.8632764 1613.07104706
-1	0	0	Ki67+	531.508180824 405.490861469
-1	0	0	Ki67+	188.879921482 1101.01778257
-1	0	0	Ki67+	905.84191153 1565.49070927
-1	0	0	Ki67+	36.7216126937 1309.90710728
-1	0	0	Ki67+	1355.29914021 514.238180039
-1	0	0	Ki67+	1458.19690929 962.818857117
-1	0	0	Ki67+	1089.14579545 309.43118006
-1	0	0	Ki67+	549.736143722 821.916039333
-1	0	0	Ki67+	1741.08066994 130.328279217
-1	0	0	Ki67+	1331.54508246 1751.51562681
-1	0	0	Ki67+	1913.04323003 684.469345399
-1	0	0	Ki67+	2038.24425867 1137.2781781
-1	0	0	Ki67+	850.63868051 710.512454302
-1	0	0	Ki67+	1756.22703711 1789.02992018
-1	0	0	Ki67+	2011.21482325 816.52191833
-1	0	0	Ki67+	230.307320867 374.539777538
-1	0	0	Ki67+	2012.61998828 969.868392588
-1	0	0	Ki67+	2111.35820274 969.767436221
-1	0	0	Ki67+	1375.46936861 1493.47986998
-1	0	0	Ki67+	657.849842869 1009.20822046
-1	0	0	Ki67+	445.3966252 1743.32989429
-1	0	0	Ki67+	691.712312428 206.334504353
-1	0	0	Ki67+	1566.52860491 449.40401123
-1	0	0	Ki67+	63.2151634631 769.158214164
-1	0	0	Ki67+	136.762178347 560.802022277
-1	0	0	Ki67+	300.234468895 1203.0665489
-1	0	0	Ki67+	1964.02152115 1440.5599779
-1	0	0	Ki67+	1450.55145763 1996.838552
-1	0	0	Ki67+	2067.47764399 1491.9921498
-1	0	0	Ki67+	1374.07663717 1643.0655935
-1	0	0	Ki67+	664.462933816 1507.46170926
-1	0	0	Ki67+	1345.93685221 1026.34454737
-1	0	0	Ki67+	209.226346087 806.929286804
-1	0	0	Ki67+	836.704581622 175.439045822
-1	0	0	Ki67+	698.199554784 1734.13175647
-1	0	0	Ki67+	1252.24735715 1925.69165732
-1	0	0	Ki67+	1668.50651071 214.025412323
-1	0	0	Ki67+	748.203990922 682.845153291
-1	0	0	Ki67+	1039.65104328 1100.44065041
-1	0	0	Ki67+	82.043876719 955.476206671
-1	0	0	Ki67+	886.049297095 1880.34563802
-1	0	0	Ki67+	105.685376463 2085.65995521
-1	0	0	Ki67+	275.26075114 1271.5129383
-1	0	0	Ki67+	1252.64900556 1394.11271438
-1	0	0	Ki67+	1791.2763655 850.528075066
-1	0	0	Ki67+	662.487566082 1128.26761256
-1	0	0	Ki67+	820.833437436 1582.6187436
-1	0	0	Ki67+	1133.30633684 1211.70129318
-1	0	0	Ki67+	846.2226456 201.871170712
-1	0	0	Ki67+	602.675816368 383.051916237
-1	0	0	Ki67+	1560.07631501 528.820427728
-1	0	0	Ki67+	589.536283058 1083.42059916
-1	0	0	Ki67+	1849.35069424 306.339425706
-1	0	0	Ki67+	1242.32727926 1476.41463475
-1	0	0	Ki67+	1518.87720374 1386.06233551
-1	0	0	Ki67+	1139.28423632 1623.4088793
-1	0	0	Ki67+	5.9028520692 1808.11775232
-1	0	0	Ki67+	1637.43648999 372.869842375
-1	0	0	Ki67+	89.4968220994 1338.85181312
-1	0	0	Ki67+	723.597102351 1855.4163721
-1	0	0	Ki67+	479.399182615 731.182244718
-1	0	0	Ki67+	2053.20627822 1271.3456484
-1	0	0	Ki67+	1232.56601867 1369.77907966
-1	0	0	Ki67+	2035.40758131 1763.58597566
-1	0	0	Ki67+	1425.41123421 452.361441411
-1	0	0	Ki67+	62.9542690051 1454.10946618
-1	0	0	Ki67+	606.908705827 1805.74877981
-1	0	0	Ki67+	285.379924618 1762.96034838
-1	0	0	Ki67+	621.081692491 1320.73235996
-1	0	0	Ki67+	627.515430988 1354.94799432
-1	0	0	Ki67+	702.969711824 2137.61397072
-1	0	0	Ki67+	1844.78016439 974.532694228
-1	0	0	Ki67+	850.901608716 343.485524799
-1	0	0	Ki67+	418.122337964 1103.57808506
-1	0	0	Ki67+	1743.8042228 1874.22059531
-1	0	0	Ki67+	1076.63481295 2091.2084954
-1	0	0	Ki67+	1713.56752765 1819.45512517
-1	0	0	Ki67+	1110.18131492 190.055704541
-1	0	0	Ki67+	363.906119903 1920.11065929
-1	0	0	Ki67+	1222.01528578 1921.87927239
-1	0	0	Ki67+	1868.52056548 1135.80445647
-1	0	0	Ki67+	884.799048352 487.203106798
-1	0	0	Ki67+	931.008983914 1372.32548505
-1	0	0	Ki67+	1762.50563907 1024.62585465
-1	0	0	Ki67+	1373.51963491 725.871283958
-1	0	0	Ki67+	504.826907616 1183.54684175
-1	0	0	Ki67+	364.56068798 1143.4103035
-1	0	0	Ki67+	1599.86557215 919.427530785
-1	0	0	Ki67+	2080.96424135 470.485965517
-1	0	0	Ki67+	573.370345604 163.309550672
-1	0	0	CD3+/CD8+/Ki67+	1221.38138782 132.104713407
-1	0	0	CD3+/CD8+/Ki67+	877.551858461 683.923133627
-1	0	0	CD3+/CD8+/Ki67+	1543.78666224 8.44135560893
-1	0	0	CD3+/CD8+/Ki67+	1777.9289761 1345.76415401
-1	0	0	CD3+/CD8+/Ki67+	1359.77382728 952.786734032
-1	0	0	CD3+/CD8+/Ki67+	1841.12388505 1277.15204699
-1	0	0	CD3+/CD8+/Ki67+	510.262108136 753.53552476
-1	0	0	CD3+/CD8+/Ki67+	1683.87951975 781.236731311
-1	0	0	CD3+/CD8+/Ki67+	971.061665767 2045.6339318
-1	0	0	CD3+/CD8+/Ki67+	295.576285344 953.105007777
-1	0	0	CD3+/CD8+/Ki67+	982.674910997 1159.40414383
-1	0	0	CD3+/CD8+/Ki67+	656.20132205 933.153869303
-1	0	0	CD3+/CD8+/Ki67+	1130.94647374 2025.92094614
-1	0	0	CD3+/CD8+/Ki67+	1137.89733723 17.6990773846
-1	0	0	CD3+/CD8+/Ki67+	8.60040007825 1366.71985192
-1	0	0	CD3+/CD8+/Ki67+	1516.21204433 1871.71464196
-1	0	0	CD3+/CD8+/Ki67+	652.459265074 258.823681637
-1	0	0	CD3+/CD8+/Ki67+	870.482396885 1592.90393781
-1	0	0	CD3+/CD8+/Ki67+	1016.4828804 2075.84735311
-1	0	0	CD3+/CD8+/Ki67+	1622.2764891 602.245473834
-1	0	0	CD3+/CD8+/Ki67+	931.261518105 1283.55300336
-1	0	0	CD3+/CD8+/Ki67+	111.533904401 1083.87460601
-1	0	0	CD3+/CD8+/Ki67+	1758.07564936 1107.63031447
-1	0	0	CD3+/CD8+/Ki67+	172.890458324 1478.39737093
-1	0	0	CD3+/CD8+/Ki67+	752.178239582 115.262813138
-1	0	0	CD3+/CD8+/Ki67+	1217.60275733 1629.38954172
-1	0	0	CD3+/CD8+/Ki67+	1449.11356108 1388.25376417
-1	0	0	CD3+/CD8+/Ki67+	1554.89043861 27.0098641073
-1	0	0	CD3+/CD8+/Ki67+	1263.21886142 1835.43270109
-1	0	0	CD3+/CD8+/Ki67+	611.472088818 1696.63951893
-1	0	0	CD3+/CD8+/Ki67+	434.265998755 302.12632457
-1	0	0	CD3+/CD8+/Ki67+	835.245723154 499.839583902
-1	0	0	CD3+/CD8+/Ki67+	1944.13234911 1270.67261999
-1	0	0	CD3+/CD8+/Ki67+	587.550851364 1867.73227207
-1	0	0	CD3+/CD8+/Ki67+	389.287671738 1197.69215703
-1	0	0	CD3+/CD8+/Ki67+	475.316700066 1552.02659943
-1	0	0	CD3+/CD8+/Ki67+	279.421512362 1865.0352188
-1	0	0	CD3+/CD8+/Ki67+	1374.60053357 338.743405192
-1	0	0	CD3+/CD8+/Ki67+	821.748710176 1762.4196848
-1	0	0	CD3+/CD8+/Ki67+	1404.65172692 809.566015026
-1	0	0	CD3+/CD8+/Ki67+	935.239298428 596.055346262
-1	0	0	CD3+/CD8+/Ki67+	2148.32028238 1003.20867264
-1	0	0	CD3+/CD8+/Ki67+	547.260821997 2148.65890439
-1	0	0	CD3+/CD8+/Ki67+	436.396464782 1332.54570189
-1	0	0	CD3+/CD8+/Ki67+	2106.83415461 1131.99313659
-1	0	0	CD3+/CD8+/Ki67+	2110.19552835 1736.1864866
-1	0	0	CD3+/CD8+/Ki67+	551.099289315 1095.50117218
-1	0	0	CD3+/CD8+/Ki67+	2059.18938705 713.965948559
-1	0	0	CD3+/CD8+/Ki67+	1619.70290672 1705.1378543
-1	0	0	CD3+/CD8+/Ki67+	2145.89993113 2140.29112455
#EOF
