# Supplementary material for: Data-Driven Discovery of Immune Contexture Biomarkers
Source: Front Oncol. 2018 Dec 18;8:627. doi: 10.3389/fonc.2018.00627 (PMC6305402; doi:10.3389/fonc.2018.00627)
Supplement: Data Sheet 2.zip — The synthetic dataset used for verifying the approach (section 3.1; Figure 4) is provided as a collection of text files describing regions, markers, and metadata. [file Data_Sheet_2.zip › verificationDataset/testdata_002_ImageObjects.txt]

barcode_target	testdata_002
barcode_origin	-1
workflow_target_version	-1
workflow_origin	-1
workflow_origin_version	-1
iH	-1
iW	-1
user	None

-1	0	0	Ki67+	1351.92901727 642.26178266
-1	0	0	Ki67+	2108.88615403 959.044497702
-1	0	0	Ki67+	1570.20771324 1092.16658104
-1	0	0	Ki67+	105.543377516 1346.79649955
-1	0	0	Ki67+	903.164777433 2081.85882925
-1	0	0	Ki67+	747.53185156 1660.80691438
-1	0	0	Ki67+	1844.7428257 414.521431743
-1	0	0	Ki67+	544.32400443 227.433982112
-1	0	0	Ki67+	1201.67095075 1290.99966812
-1	0	0	Ki67+	1475.14858519 1502.15481837
-1	0	0	Ki67+	834.683793948 1.54341917549
-1	0	0	Ki67+	1149.3122702 856.345036855
-1	0	0	Ki67+	784.758934254 1337.76825687
-1	0	0	Ki67+	1738.89451427 1059.317047
-1	0	0	Ki67+	738.453446564 1578.31941911
-1	0	0	Ki67+	420.952221419 210.322461606
-1	0	0	Ki67+	44.472964857 643.935819703
-1	0	0	Ki67+	692.610424747 1019.42791311
-1	0	0	Ki67+	1634.0138383 941.830239615
-1	0	0	Ki67+	1575.36816211 787.62024854
-1	0	0	Ki67+	1933.09258694 947.160438236
-1	0	0	Ki67+	1070.08780887 727.142519607
-1	0	0	Ki67+	333.456900352 1557.08681198
-1	0	0	Ki67+	977.193424423 146.828227829
-1	0	0	Ki67+	1150.98046871 1454.49694199
-1	0	0	Ki67+	1623.925936 1824.33683496
-1	0	0	Ki67+	1128.0917804 1810.87498948
-1	0	0	Ki67+	48.0531684258 524.117352453
-1	0	0	Ki67+	1231.14374742 1382.7938789
-1	0	0	Ki67+	79.3048898311 367.202666838
-1	0	0	Ki67+	2078.16451137 1887.66515037
-1	0	0	Ki67+	1985.48357704 528.589594423
-1	0	0	Ki67+	929.220552766 1346.10836335
-1	0	0	Ki67+	518.53477701 510.209419908
-1	0	0	Ki67+	1698.40075927 712.686470129
-1	0	0	Ki67+	519.094561884 178.414720088
-1	0	0	Ki67+	735.210808498 1531.72450315
-1	0	0	Ki67+	1892.52616891 892.795755717
-1	0	0	Ki67+	355.477353384 1140.29919897
-1	0	0	Ki67+	1422.36432754 1352.73838786
-1	0	0	Ki67+	1751.04488954 1301.55608547
-1	0	0	Ki67+	408.235719963 262.21868482
-1	0	0	Ki67+	906.839297697 1176.1257234
-1	0	0	Ki67+	194.602873212 496.078064725
-1	0	0	Ki67+	225.568762811 1294.79870649
-1	0	0	Ki67+	1518.95082131 1573.91817423
-1	0	0	Ki67+	1774.55816209 509.643379814
-1	0	0	Ki67+	906.61777701 14.8080292634
-1	0	0	Ki67+	933.119662056 866.612357106
-1	0	0	Ki67+	1383.05169145 789.534026094
-1	0	0	Ki67+	2066.68243909 1833.82051553
-1	0	0	Ki67+	1243.8806385 950.240702282
-1	0	0	Ki67+	1590.08263817 1169.85731426
-1	0	0	Ki67+	262.918858542 1828.23940124
-1	0	0	Ki67+	37.0063932166 1963.47878351
-1	0	0	Ki67+	1772.85665544 818.967716076
-1	0	0	Ki67+	1280.53575678 1954.32802545
-1	0	0	Ki67+	372.187372461 628.993594293
-1	0	0	Ki67+	663.170986321 202.089002506
-1	0	0	Ki67+	535.208893782 957.267917307
-1	0	0	Ki67+	2112.23853966 1633.76891103
-1	0	0	Ki67+	828.489162298 1883.61098348
-1	0	0	Ki67+	949.273322409 1547.86257932
-1	0	0	Ki67+	688.035650896 564.895205625
-1	0	0	Ki67+	1710.08420258 2128.29409524
-1	0	0	Ki67+	587.211726018 323.403331213
-1	0	0	Ki67+	1044.79481291 2148.91121795
-1	0	0	Ki67+	1682.2629311 290.54044256
-1	0	0	Ki67+	319.593851571 2060.2469531
-1	0	0	Ki67+	1876.032897 1480.10153787
-1	0	0	Ki67+	702.665697723 1065.43211955
-1	0	0	Ki67+	1737.20490509 490.479594841
-1	0	0	Ki67+	426.215397312 1250.50266003
-1	0	0	Ki67+	1805.466014 1178.61227234
-1	0	0	Ki67+	538.422963169 264.727974642
-1	0	0	Ki67+	1759.14069938 132.719980697
-1	0	0	Ki67+	1870.15270289 1402.64239555
-1	0	0	Ki67+	1871.0618744 676.054001482
-1	0	0	Ki67+	1121.46374561 1176.70660629
-1	0	0	Ki67+	1698.73596471 47.956111703
-1	0	0	Ki67+	881.273258908 1172.00063264
-1	0	0	Ki67+	1384.10907934 137.929760412
-1	0	0	Ki67+	916.54167115 309.371422504
-1	0	0	Ki67+	1770.98683409 1617.08066865
-1	0	0	Ki67+	124.33086935 1031.27313469
-1	0	0	Ki67+	1581.1547465 308.969290977
-1	0	0	Ki67+	1856.15258995 900.938587268
-1	0	0	Ki67+	251.383410997 799.794819137
-1	0	0	Ki67+	1856.66401745 2042.57211075
-1	0	0	Ki67+	122.508196425 1271.49424468
-1	0	0	Ki67+	280.105119633 1369.39933964
-1	0	0	Ki67+	2068.0347257 164.465780249
-1	0	0	Ki67+	1704.3828614 332.598624408
-1	0	0	Ki67+	625.098242796 1580.83815398
-1	0	0	Ki67+	1117.431714 326.073467243
-1	0	0	Ki67+	651.712760497 1140.55455761
-1	0	0	Ki67+	1634.13618603 472.489853305
-1	0	0	Ki67+	1023.84550523 2004.75354857
-1	0	0	Ki67+	531.223268765 1893.52447846
-1	0	0	Ki67+	480.662030978 837.319449707
-1	0	0	Ki67+	543.722118412 824.689721712
-1	0	0	Ki67+	1213.68880735 969.690501012
-1	0	0	Ki67+	1514.41893826 1984.00824509
-1	0	0	Ki67+	878.954186495 1075.24136514
-1	0	0	Ki67+	1573.07969429 1821.65074608
-1	0	0	Ki67+	1313.68531531 249.671239682
-1	0	0	Ki67+	1558.68832217 1910.26630836
-1	0	0	Ki67+	1478.92012349 678.980705961
-1	0	0	Ki67+	17.3275054595 96.5617172483
-1	0	0	Ki67+	238.925229366 1601.42589939
-1	0	0	Ki67+	102.962560149 2048.74151146
-1	0	0	Ki67+	8.9231667683 1300.20204872
-1	0	0	Ki67+	380.558809904 461.450229336
-1	0	0	Ki67+	701.250984951 174.042535611
-1	0	0	Ki67+	1002.06913645 460.040605992
-1	0	0	Ki67+	1035.38986612 1747.25175967
-1	0	0	Ki67+	163.578190256 870.554779476
-1	0	0	Ki67+	786.895033611 784.759633787
-1	0	0	Ki67+	731.289692828 1172.91610953
-1	0	0	Ki67+	727.915676553 414.685267628
-1	0	0	Ki67+	1096.43467176 2100.35476884
-1	0	0	Ki67+	1968.80810658 1327.11505163
-1	0	0	Ki67+	1170.65092238 807.252126658
-1	0	0	Ki67+	909.387592642 845.585203456
-1	0	0	Ki67+	1160.48152039 111.034858267
-1	0	0	Ki67+	379.794398032 777.048572516
-1	0	0	Ki67+	1836.21012511 1823.37951264
-1	0	0	Ki67+	916.56347209 456.218694762
-1	0	0	Ki67+	756.175545626 1324.04883391
-1	0	0	Ki67+	1278.10420953 1755.75729791
-1	0	0	Ki67+	163.70867738 1323.47224028
-1	0	0	Ki67+	1970.6647905 788.897089756
-1	0	0	Ki67+	1442.97423605 1888.46291583
-1	0	0	Ki67+	1997.05940548 907.378568842
-1	0	0	Ki67+	2056.48431009 418.635953643
-1	0	0	Ki67+	1172.99997675 849.170557525
-1	0	0	Ki67+	1162.7846951 1581.07206326
-1	0	0	Ki67+	485.766726629 68.4154396048
-1	0	0	Ki67+	27.1850593472 288.039011312
-1	0	0	Ki67+	1656.02261326 1980.7775758
-1	0	0	Ki67+	389.321032893 941.779979754
-1	0	0	Ki67+	704.824012675 2087.61151925
-1	0	0	Ki67+	1887.96875101 2004.34685479
-1	0	0	Ki67+	1871.52866377 1233.91138332
-1	0	0	Ki67+	743.017888404 79.1236639194
-1	0	0	Ki67+	563.651849319 58.6764050774
-1	0	0	Ki67+	1159.45997182 1012.70901775
-1	0	0	Ki67+	1773.25126988 36.6835310477
-1	0	0	Ki67+	181.223012342 1537.19468566
-1	0	0	Ki67+	1790.34855173 360.934759169
-1	0	0	Ki67+	184.254982576 1587.53712244
-1	0	0	Ki67+	727.659701667 1780.91614667
-1	0	0	Ki67+	1911.7347888 526.874106231
-1	0	0	Ki67+	1618.08372771 129.306034877
-1	0	0	Ki67+	314.275995388 1055.34946326
-1	0	0	Ki67+	1707.75800029 848.113417192
-1	0	0	Ki67+	1496.36543375 1741.81249098
-1	0	0	Ki67+	984.544435654 1358.05510545
-1	0	0	Ki67+	1596.39878436 1659.13235962
-1	0	0	Ki67+	404.891392003 1812.36299138
-1	0	0	Ki67+	137.797693164 923.020444808
-1	0	0	Ki67+	1737.75756486 377.367152081
-1	0	0	Ki67+	1522.62798789 190.813279012
-1	0	0	Ki67+	938.528838792 643.347718379
-1	0	0	Ki67+	1811.01960178 1257.36982749
-1	0	0	Ki67+	127.092760534 1819.996889
-1	0	0	Ki67+	1190.47087264 444.521982161
-1	0	0	Ki67+	2060.7295545 1347.99910292
-1	0	0	Ki67+	1365.91809313 522.258885795
-1	0	0	Ki67+	1590.60485477 68.8586482246
-1	0	0	Ki67+	1991.08973933 2122.65256196
-1	0	0	Ki67+	101.363502005 954.926313952
-1	0	0	Ki67+	880.711060225 2064.08217427
-1	0	0	Ki67+	1957.56540827 500.815945692
-1	0	0	Ki67+	1180.81034202 486.337586038
-1	0	0	Ki67+	73.9123524294 784.834638358
-1	0	0	Ki67+	1151.39238886 2116.50184754
-1	0	0	Ki67+	1149.86188506 1603.35392561
-1	0	0	Ki67+	574.233352392 412.497219202
-1	0	0	Ki67+	485.107839827 143.146989808
-1	0	0	Ki67+	291.528817497 1159.89956556
-1	0	0	Ki67+	194.582165169 1460.43725994
-1	0	0	Ki67+	261.837097452 168.210005681
-1	0	0	Ki67+	2004.06537294 966.25770735
-1	0	0	Ki67+	1080.38390891 408.629227354
-1	0	0	Ki67+	183.744268431 213.763318124
-1	0	0	Ki67+	283.38692596 1237.00773799
-1	0	0	Ki67+	646.610222253 289.846960626
-1	0	0	Ki67+	333.179969497 283.358728611
-1	0	0	Ki67+	16.4160713857 362.646265525
-1	0	0	Ki67+	1798.38991835 191.111867012
-1	0	0	Ki67+	2078.90010497 1979.2726067
-1	0	0	Ki67+	1709.36517654 1632.86253787
-1	0	0	Ki67+	796.906653488 2019.6825074
-1	0	0	Ki67+	1099.02175421 948.780163491
-1	0	0	Ki67+	842.477430374 164.460384296
-1	0	0	Ki67+	2071.01665984 215.03064586
-1	0	0	Ki67+	2091.73409977 718.049824178
-1	0	0	Ki67+	2011.2437299 224.549410545
-1	0	0	Ki67+	1624.10590428 1496.4136798
-1	0	0	Ki67+	539.646080615 1116.31415497
-1	0	0	Ki67+	373.20520135 808.590093747
-1	0	0	Ki67+	1820.10866542 1082.3510489
-1	0	0	Ki67+	441.011303841 1393.34945664
-1	0	0	Ki67+	384.663352419 1280.96550751
-1	0	0	Ki67+	1977.18221789 627.172002608
-1	0	0	Ki67+	184.773115444 1851.27743518
-1	0	0	Ki67+	573.339517695 2144.38040849
-1	0	0	Ki67+	245.715141895 317.786638752
-1	0	0	Ki67+	279.453479012 1192.82408685
-1	0	0	Ki67+	1878.33182418 1534.65744387
-1	0	0	Ki67+	831.057626187 289.705723619
-1	0	0	Ki67+	56.7989290148 2121.18652162
-1	0	0	Ki67+	420.03530409 510.871301591
-1	0	0	Ki67+	36.5973172983 1243.27912576
-1	0	0	Ki67+	123.01228137 563.785030996
-1	0	0	Ki67+	855.346785321 1622.05062118
-1	0	0	Ki67+	2064.28139649 550.524547156
-1	0	0	Ki67+	1053.6520667 1393.07981471
-1	0	0	Ki67+	20.5202606407 1462.6437574
-1	0	0	Ki67+	1424.82019952 2099.76627191
-1	0	0	Ki67+	1584.37883884 46.869760355
-1	0	0	Ki67+	1983.59978367 61.1013310672
-1	0	0	Ki67+	2024.98448783 298.008312197
-1	0	0	Ki67+	1054.42229093 1015.20201337
-1	0	0	Ki67+	1605.37380849 0.138299852811
-1	0	0	Ki67+	1285.87695007 268.331007414
-1	0	0	Ki67+	1282.54490778 979.278525543
-1	0	0	Ki67+	74.1498387951 974.962205765
-1	0	0	Ki67+	1528.92131827 325.681774065
-1	0	0	Ki67+	612.918875462 883.607232973
-1	0	0	Ki67+	2131.8810826 1575.53694512
-1	0	0	Ki67+	87.4487719023 194.712016044
-1	0	0	Ki67+	1411.50293643 703.096641258
-1	0	0	Ki67+	503.451765987 1867.30705949
-1	0	0	Ki67+	1299.99938853 1302.00757326
-1	0	0	Ki67+	1605.45205944 700.768196982
-1	0	0	Ki67+	1873.08498356 1135.05913209
-1	0	0	Ki67+	1336.74465154 109.752670312
-1	0	0	Ki67+	1959.61460404 74.6741537142
-1	0	0	Ki67+	36.5431201052 1570.15130127
-1	0	0	Ki67+	1404.37258309 576.405090029
-1	0	0	Ki67+	1985.0081571 33.7725274744
-1	0	0	Ki67+	11.013317653 2114.99693768
-1	0	0	Ki67+	940.000700773 1081.5659541
-1	0	0	Ki67+	2081.41921042 780.533379298
-1	0	0	Ki67+	437.972561096 783.586167163
-1	0	0	Ki67+	530.3447463 1017.87706224
-1	0	0	Ki67+	2108.56375897 533.092859967
-1	0	0	Ki67+	1501.6804221 735.924251297
-1	0	0	Ki67+	708.391663198 1533.0937037
-1	0	0	Ki67+	1489.13503404 561.947215222
-1	0	0	Ki67+	145.530754885 448.566137324
-1	0	0	Ki67+	1538.42814959 1951.88386949
-1	0	0	Ki67+	2012.78655791 1562.30113553
-1	0	0	Ki67+	920.472945441 1911.00460189
-1	0	0	Ki67+	910.621245553 1463.6046478
-1	0	0	Ki67+	686.67203984 451.811356611
-1	0	0	Ki67+	904.302357003 1731.10327054
-1	0	0	Ki67+	1271.57672022 428.362760248
-1	0	0	Ki67+	1696.09825351 367.937935663
-1	0	0	Ki67+	901.977489161 556.676043652
-1	0	0	Ki67+	565.702805181 105.715313555
-1	0	0	Ki67+	1554.90048373 728.310498974
-1	0	0	Ki67+	1501.93925995 2052.69987411
-1	0	0	Ki67+	1317.37081601 1914.53777258
-1	0	0	Ki67+	664.195940662 2140.51192111
-1	0	0	Ki67+	1641.5833736 1692.85272626
-1	0	0	Ki67+	1451.60486058 692.567561726
-1	0	0	Ki67+	694.282998075 1418.36063648
-1	0	0	Ki67+	1781.30668686 1261.42628418
-1	0	0	Ki67+	1237.18568389 1327.33513884
-1	0	0	Ki67+	1494.14514225 930.538567587
-1	0	0	Ki67+	617.88038106 125.629902666
-1	0	0	Ki67+	1879.51973827 391.116637838
-1	0	0	Ki67+	427.38535967 1126.42644624
-1	0	0	Ki67+	42.703797411 1175.80851901
-1	0	0	Ki67+	1799.15648272 728.931990116
-1	0	0	Ki67+	1747.54517342 997.446143986
-1	0	0	Ki67+	1850.19272375 932.045690151
-1	0	0	Ki67+	1820.81596639 2125.34565649
-1	0	0	Ki67+	554.518733202 675.112760567
-1	0	0	Ki67+	994.607465757 344.589431321
-1	0	0	Ki67+	573.433673418 884.232551936
-1	0	0	Ki67+	1876.51131749 1764.16518082
-1	0	0	Ki67+	933.29193916 490.836169637
-1	0	0	Ki67+	1420.11399999 2010.13768138
-1	0	0	Ki67+	1309.35722575 2064.66581779
-1	0	0	Ki67+	115.169048126 5.88503304665
-1	0	0	Ki67+	1981.99702563 2042.93555424
-1	0	0	Ki67+	1273.89078439 1654.70376198
-1	0	0	Ki67+	969.783123617 1806.69526568
-1	0	0	Ki67+	1585.61656955 653.660763467
-1	0	0	Ki67+	1526.51964154 2145.58930026
-1	0	0	Ki67+	891.393174187 1275.14782563
-1	0	0	Ki67+	1893.84277099 1910.0424134
-1	0	0	Ki67+	819.874891385 1313.51397697
-1	0	0	Ki67+	157.160432774 936.15507538
-1	0	0	Ki67+	176.011977541 2085.68819634
-1	0	0	Ki67+	533.40188945 1159.30776095
-1	0	0	Ki67+	269.345637702 1942.42870774
-1	0	0	Ki67+	564.258088377 1842.50922049
-1	0	0	Ki67+	2122.75078724 167.333355028
-1	0	0	Ki67+	204.606768711 9.77817917792
-1	0	0	Ki67+	954.322175235 1155.72485752
-1	0	0	Ki67+	1273.55999031 1267.36417665
-1	0	0	Ki67+	618.721844309 1332.86168159
-1	0	0	Ki67+	981.649007042 1115.18683104
-1	0	0	Ki67+	554.565093304 1184.58286867
-1	0	0	Ki67+	107.748461193 758.724565167
-1	0	0	Ki67+	1093.28619367 866.374750339
-1	0	0	Ki67+	1355.10629388 1697.67775559
-1	0	0	Ki67+	1053.29867857 157.597001478
-1	0	0	Ki67+	789.461608633 1751.1285391
-1	0	0	Ki67+	58.326417145 1076.34381663
-1	0	0	Ki67+	1383.7977562 1245.45519975
-1	0	0	Ki67+	472.778710204 1524.51784733
-1	0	0	Ki67+	180.617045521 542.503207113
-1	0	0	Ki67+	828.095269731 1166.67121817
-1	0	0	Ki67+	611.28078762 373.899188099
-1	0	0	Ki67+	1827.43893381 767.801944237
-1	0	0	Ki67+	2009.71382425 1427.95720364
-1	0	0	Ki67+	248.9257792 1760.19089815
-1	0	0	Ki67+	1612.88440692 1787.34666034
-1	0	0	Ki67+	209.952245134 906.880379466
-1	0	0	Ki67+	1506.14891809 588.801746458
-1	0	0	Ki67+	283.429892781 1296.30633056
-1	0	0	Ki67+	874.694648446 74.1482302036
-1	0	0	Ki67+	1085.00974982 1838.93092856
-1	0	0	Ki67+	1253.23025595 211.456530196
-1	0	0	Ki67+	3.09111230741 20.2522237323
-1	0	0	Ki67+	1754.02569616 166.854177918
-1	0	0	Ki67+	744.811781071 1876.42885941
-1	0	0	Ki67+	193.194983262 993.586768955
-1	0	0	Ki67+	687.107751872 1326.69740024
-1	0	0	Ki67+	1193.85384552 57.5614810833
-1	0	0	Ki67+	84.5979496943 1153.32143306
-1	0	0	Ki67+	1319.72644857 130.658128479
-1	0	0	Ki67+	177.430431671 2016.44231327
-1	0	0	Ki67+	1845.33671248 325.874641404
-1	0	0	Ki67+	438.396364864 2030.61890793
-1	0	0	Ki67+	240.434964014 136.834309719
-1	0	0	Ki67+	567.088499678 538.772719864
-1	0	0	Ki67+	947.724305335 1366.63702521
-1	0	0	Ki67+	1633.12611184 1355.20782874
-1	0	0	Ki67+	2001.75402047 1216.50449652
-1	0	0	Ki67+	1116.87610736 11.9260319603
-1	0	0	Ki67+	1534.04996335 1926.02372078
-1	0	0	Ki67+	1905.38182617 1190.76126139
-1	0	0	Ki67+	785.181872336 588.11342998
-1	0	0	Ki67+	957.562094221 889.169159243
-1	0	0	Ki67+	1404.132505 1613.45585002
-1	0	0	Ki67+	1674.74410763 1878.8240261
-1	0	0	Ki67+	964.534425765 567.834041372
-1	0	0	Ki67+	1211.900552 2093.65710048
-1	0	0	Ki67+	1310.2171145 85.8084943169
-1	0	0	Ki67+	1440.62384533 1440.39322139
-1	0	0	Ki67+	1511.72859574 1715.44414285
-1	0	0	Ki67+	1065.69827652 1734.44169794
-1	0	0	Ki67+	2009.75970085 1337.88286081
-1	0	0	Ki67+	57.7002527365 1784.88975969
-1	0	0	Ki67+	1895.74857623 1088.34611021
-1	0	0	Ki67+	504.022428351 1921.82995248
-1	0	0	Ki67+	1599.91792548 1358.19157016
-1	0	0	Ki67+	1779.67577226 657.110181003
-1	0	0	Ki67+	1614.15763647 1289.09888585
-1	0	0	Ki67+	892.380873005 657.543283463
-1	0	0	Ki67+	2037.02352558 1097.45125099
-1	0	0	Ki67+	928.493628559 1680.55018542
-1	0	0	Ki67+	731.428026063 1456.96225936
-1	0	0	Ki67+	213.335852472 1768.69711021
-1	0	0	Ki67+	834.245097141 550.672665773
-1	0	0	Ki67+	17.0534053812 1526.7930059
-1	0	0	Ki67+	1779.73055934 432.28503756
-1	0	0	Ki67+	1371.01251891 1414.14589243
-1	0	0	Ki67+	2089.89522193 1434.80948082
-1	0	0	Ki67+	49.8201618663 766.580410273
-1	0	0	Ki67+	1014.23346565 1773.0449762
-1	0	0	Ki67+	230.175345633 722.804216916
-1	0	0	Ki67+	1988.70618543 1037.17989135
-1	0	0	Ki67+	378.014469209 1121.72989411
-1	0	0	Ki67+	2089.52930982 84.9371664428
-1	0	0	Ki67+	1448.45177722 1670.41082304
-1	0	0	Ki67+	1969.49597894 196.062859463
-1	0	0	Ki67+	601.232502064 1190.23790751
-1	0	0	Ki67+	288.222947255 360.288671249
-1	0	0	Ki67+	1473.32661452 1941.63340346
-1	0	0	Ki67+	1895.25119838 750.226197633
-1	0	0	Ki67+	176.630804061 1758.2221346
-1	0	0	Ki67+	1217.70624281 707.360376717
-1	0	0	Ki67+	176.829568649 1955.02611644
-1	0	0	Ki67+	1993.7083937 132.323563068
-1	0	0	Ki67+	394.786863128 1877.44661492
-1	0	0	Ki67+	1634.23342374 1073.44962021
-1	0	0	Ki67+	1494.99746906 78.566308538
-1	0	0	Ki67+	180.644638172 631.37479101
-1	0	0	Ki67+	554.324305365 1279.00115639
-1	0	0	Ki67+	983.193628572 2091.36045095
-1	0	0	Ki67+	1938.75511612 315.887516257
-1	0	0	Ki67+	1236.7286608 1536.94008443
-1	0	0	Ki67+	1301.16636172 545.12092699
-1	0	0	Ki67+	1211.96285375 925.083551649
-1	0	0	Ki67+	1208.0153195 147.749609622
-1	0	0	Ki67+	1218.93746543 650.645629978
-1	0	0	Ki67+	658.730148355 451.173660958
-1	0	0	Ki67+	1659.24947565 8.63031526661
-1	0	0	Ki67+	1003.09347505 627.123296699
-1	0	0	Ki67+	1650.83202916 631.806410795
-1	0	0	Ki67+	2052.99255424 320.635571003
-1	0	0	Ki67+	70.078840587 554.119292792
-1	0	0	Ki67+	239.100256517 1261.57253575
-1	0	0	Ki67+	8.11545901745 484.286303378
-1	0	0	Ki67+	1752.16088484 78.935851949
-1	0	0	Ki67+	936.268422927 2.47829598754
-1	0	0	Ki67+	2062.14051559 1963.17107696
-1	0	0	Ki67+	1978.29739444 2017.16208939
-1	0	0	Ki67+	2006.22882184 283.221104675
-1	0	0	Ki67+	1190.04555877 944.462542212
-1	0	0	Ki67+	1571.11515051 1454.12379847
-1	0	0	Ki67+	71.0320157306 1572.62279932
-1	0	0	Ki67+	1126.19260982 477.664112328
-1	0	0	Ki67+	590.06598181 109.253477199
-1	0	0	Ki67+	2027.22392945 916.47783214
-1	0	0	Ki67+	209.814370075 802.068031904
-1	0	0	Ki67+	605.247137316 1119.69443401
-1	0	0	Ki67+	1395.83337458 1529.26999322
-1	0	0	Ki67+	1710.35982465 220.652460269
-1	0	0	Ki67+	1353.7404158 1266.87409226
-1	0	0	Ki67+	1914.1227707 161.840765229
-1	0	0	Ki67+	192.192323939 370.255928222
-1	0	0	Ki67+	480.983265501 1145.63114139
-1	0	0	Ki67+	2142.86064189 1235.33765986
-1	0	0	Ki67+	670.16388296 26.8921548962
-1	0	0	Ki67+	1003.02175575 1548.64385372
-1	0	0	Ki67+	527.005213769 453.030987195
-1	0	0	Ki67+	857.688358709 1264.89367169
-1	0	0	Ki67+	1304.36472395 616.796769078
-1	0	0	Ki67+	1602.56962191 1972.61098294
-1	0	0	Ki67+	343.348786441 205.703295759
-1	0	0	Ki67+	196.676772724 63.0368243288
-1	0	0	Ki67+	2148.06062486 139.067715672
-1	0	0	Ki67+	2147.31539791 1433.2965837
-1	0	0	Ki67+	1067.08990513 381.372906391
-1	0	0	Ki67+	479.335922335 1387.94625262
-1	0	0	Ki67+	802.778808861 228.296937666
-1	0	0	Ki67+	2101.59427571 1534.51065338
-1	0	0	Ki67+	634.338217728 802.469080667
-1	0	0	Ki67+	35.8813631734 1447.14533805
-1	0	0	Ki67+	1021.46407689 1795.62374065
-1	0	0	Ki67+	2052.39231664 77.3285755285
-1	0	0	Ki67+	233.817855348 1415.46950433
-1	0	0	Ki67+	837.056601967 1441.39119081
-1	0	0	Ki67+	115.071856589 514.126853079
-1	0	0	Ki67+	1120.64876582 629.148445055
-1	0	0	Ki67+	1044.27250969 1932.87186352
-1	0	0	Ki67+	1773.82162428 531.988586374
-1	0	0	Ki67+	170.076985051 831.83505483
-1	0	0	Ki67+	337.582164572 525.954796269
-1	0	0	Ki67+	568.47648575 776.534385337
-1	0	0	Ki67+	1300.56595241 753.297969626
-1	0	0	Ki67+	397.867678763 1382.56080634
-1	0	0	Ki67+	1511.55011867 2098.57069849
-1	0	0	Ki67+	136.907472052 980.405542743
-1	0	0	Ki67+	2132.25685892 1616.14750237
-1	0	0	Ki67+	1883.70325376 913.892297335
-1	0	0	Ki67+	554.07170946 381.414338466
-1	0	0	Ki67+	666.597585319 612.035378552
-1	0	0	Ki67+	1705.32670757 1767.51978978
-1	0	0	Ki67+	1988.56270598 1824.9596773
-1	0	0	Ki67+	1010.91722182 1748.98217432
-1	0	0	Ki67+	1030.08696161 869.675005438
-1	0	0	Ki67+	875.316300875 861.230606593
-1	0	0	Ki67+	1087.23109321 328.129781707
-1	0	0	Ki67+	2120.45923305 1492.29938772
-1	0	0	Ki67+	56.658334789 585.894216156
-1	0	0	Ki67+	1732.51752829 324.959292597
-1	0	0	Ki67+	327.608886465 1419.57064206
-1	0	0	Ki67+	1016.58370915 527.688771253
-1	0	0	Ki67+	752.840956799 697.703015667
-1	0	0	Ki67+	177.850462294 1515.20844944
-1	0	0	Ki67+	1735.00825603 903.70293562
-1	0	0	Ki67+	564.222218539 569.495012764
-1	0	0	Ki67+	335.155231928 2027.68150655
-1	0	0	Ki67+	1632.57662831 663.527568444
-1	0	0	Ki67+	1438.07077206 1833.29243287
-1	0	0	Ki67+	1886.09922865 984.9675292
-1	0	0	Ki67+	1278.24870138 751.070086355
-1	0	0	Ki67+	1927.86596442 994.404041549
-1	0	0	Ki67+	1210.55460536 1871.72065647
-1	0	0	Ki67+	670.189963172 308.486853064
-1	0	0	Ki67+	859.786934129 1901.41940687
-1	0	0	Ki67+	254.346643282 421.364755453
-1	0	0	Ki67+	160.600093594 132.111856567
-1	0	0	Ki67+	368.650738738 319.594505444
-1	0	0	Ki67+	1983.2441578 740.716396236
-1	0	0	Ki67+	1379.0055817 958.887774477
-1	0	0	Ki67+	423.509094208 1695.80327126
-1	0	0	Ki67+	1936.19359157 1962.47881031
-1	0	0	Ki67+	1089.7857985 1.14587354718
-1	0	0	Ki67+	794.541512313 1200.46297653
-1	0	0	Ki67+	1110.44108025 732.159891354
-1	0	0	Ki67+	2145.60399872 1983.74710272
-1	0	0	Ki67+	1840.52629843 358.264929461
-1	0	0	Ki67+	505.802185732 248.131905644
-1	0	0	Ki67+	92.6042200563 1972.67680743
-1	0	0	Ki67+	747.210963729 1099.36245516
-1	0	0	Ki67+	13.0060908786 1647.93951177
-1	0	0	Ki67+	364.624789324 719.806518174
-1	0	0	Ki67+	115.982906236 2081.58268329
-1	0	0	Ki67+	500.896778632 694.454748585
-1	0	0	Ki67+	1938.36070792 826.847204014
-1	0	0	Ki67+	444.502999898 1186.02612677
-1	0	0	Ki67+	1520.6276715 1758.43328079
-1	0	0	Ki67+	625.241561435 297.571128808
-1	0	0	Ki67+	1300.98339135 1371.31540746
-1	0	0	Ki67+	1251.65719849 838.560156443
-1	0	0	Ki67+	321.127911003 1781.84084664
-1	0	0	Ki67+	41.9051230605 1938.77326914
-1	0	0	Ki67+	588.50193661 512.577449624
-1	0	0	Ki67+	1735.91608067 1141.58674803
-1	0	0	Ki67+	1023.84251292 415.805623526
-1	0	0	Ki67+	1266.58738574 1244.90355631
-1	0	0	Ki67+	58.9433403175 1010.53516014
-1	0	0	Ki67+	761.803029694 323.417774759
-1	0	0	Ki67+	2075.82320038 1588.00427987
-1	0	0	Ki67+	412.801047529 1839.61723822
-1	0	0	Ki67+	1911.56753561 1664.91338403
-1	0	0	Ki67+	1630.10189617 1902.54257602
-1	0	0	Ki67+	945.534521006 2087.95645404
-1	0	0	Ki67+	1220.78055853 225.697527726
-1	0	0	Ki67+	120.421258273 248.060428702
-1	0	0	Ki67+	2080.0616073 856.292179402
-1	0	0	Ki67+	1429.28716988 1.45359783874
-1	0	0	Ki67+	31.4282295574 1060.15608613
-1	0	0	Ki67+	2059.78225624 293.975188427
-1	0	0	Ki67+	654.942119829 1778.68114652
-1	0	0	Ki67+	495.353807034 1577.3157986
-1	0	0	Ki67+	1154.23696324 782.834450916
-1	0	0	Ki67+	1851.55806991 1791.87999156
-1	0	0	Ki67+	332.218261989 928.965722884
-1	0	0	Ki67+	2084.29831599 2051.83363614
-1	0	0	Ki67+	296.025624021 1353.78288751
-1	0	0	Ki67+	1437.41117206 1796.42269941
-1	0	0	Ki67+	1680.55416259 243.932071477
-1	0	0	Ki67+	1555.81550648 87.0548846569
-1	0	0	Ki67+	51.129890392 1215.06912542
-1	0	0	Ki67+	376.837362194 123.71705241
-1	0	0	Ki67+	46.6154955149 1536.6830471
-1	0	0	Ki67+	443.359853401 33.7427968371
-1	0	0	Ki67+	1768.42105924 1567.4653362
-1	0	0	Ki67+	1951.45332011 932.39111384
-1	0	0	Ki67+	1914.7613847 1614.98388944
-1	0	0	Ki67+	1481.10319535 706.684286602
-1	0	0	Ki67+	1846.7453565 631.668741119
-1	0	0	Ki67+	1101.8464779 1101.4002384
-1	0	0	Ki67+	556.225052036 908.325248826
-1	0	0	Ki67+	1000.54426143 231.312691588
-1	0	0	Ki67+	2029.62898164 1910.65079331
-1	0	0	Ki67+	1327.3881894 1426.85499666
-1	0	0	Ki67+	567.980539138 296.30422577
-1	0	0	Ki67+	732.846503645 1422.30844756
-1	0	0	Ki67+	1825.02146672 1321.03825943
-1	0	0	Ki67+	2138.24332402 874.371881556
-1	0	0	Ki67+	728.598844288 1828.43533649
-1	0	0	Ki67+	1190.83460629 766.964810085
-1	0	0	Ki67+	1168.34214996 351.01366663
-1	0	0	Ki67+	813.141711067 521.6442568
-1	0	0	Ki67+	1448.16481179 947.535373166
-1	0	0	Ki67+	677.342317422 1590.24989641
-1	0	0	Ki67+	675.809469433 655.989188716
-1	0	0	Ki67+	1946.60117826 1168.78349965
-1	0	0	Ki67+	1774.27928074 1013.94784966
-1	0	0	Ki67+	2013.25059768 1124.08606664
-1	0	0	Ki67+	1227.10878033 504.691478396
-1	0	0	Ki67+	911.66605974 1221.45111011
-1	0	0	Ki67+	219.274094762 1714.95890596
-1	0	0	Ki67+	1075.40595341 155.094088824
-1	0	0	Ki67+	75.1925330923 2012.97846001
-1	0	0	Ki67+	1101.71736039 232.062722478
-1	0	0	Ki67+	1717.5253242 1807.14260951
-1	0	0	Ki67+	1764.44161755 770.198410584
-1	0	0	Ki67+	321.694910754 1972.4205731
-1	0	0	Ki67+	470.834864124 1990.64008167
-1	0	0	Ki67+	1113.16597463 1912.99547028
-1	0	0	Ki67+	771.933761353 1602.27615637
-1	0	0	Ki67+	1385.63697494 1867.97474277
-1	0	0	Ki67+	2054.50722625 973.869265003
-1	0	0	Ki67+	194.919252104 1398.27974185
-1	0	0	Ki67+	1524.59686762 536.683299938
-1	0	0	Ki67+	25.2584030277 1336.38577496
-1	0	0	Ki67+	920.394186164 1864.96460307
-1	0	0	Ki67+	715.298181464 839.485128177
-1	0	0	Ki67+	1323.48703555 551.032622616
-1	0	0	Ki67+	214.85031384 1071.19675577
-1	0	0	Ki67+	1479.05271782 263.259333891
-1	0	0	Ki67+	1255.56236786 319.26445469
-1	0	0	Ki67+	611.053341377 922.780958317
-1	0	0	Ki67+	573.502891997 839.90661735
-1	0	0	Ki67+	677.459625853 519.333833129
-1	0	0	Ki67+	509.273571118 725.687141242
-1	0	0	Ki67+	2068.09501149 899.798772667
-1	0	0	Ki67+	817.134994742 1522.00217775
-1	0	0	Ki67+	292.087003374 36.6723736945
-1	0	0	Ki67+	841.836420074 1382.86833907
-1	0	0	Ki67+	1032.92790505 312.883710828
-1	0	0	Ki67+	701.50806995 1299.85037394
-1	0	0	Ki67+	1502.37086893 1800.25132902
-1	0	0	Ki67+	1630.45218078 153.373074537
-1	0	0	Ki67+	1433.73203853 1487.16066761
-1	0	0	Ki67+	124.137532324 1721.6684762
-1	0	0	Ki67+	257.956246059 2104.63009028
-1	0	0	Ki67+	1378.27489164 247.214496868
-1	0	0	Ki67+	12.431032581 1022.39896703
-1	0	0	Ki67+	1650.74391988 428.934207073
-1	0	0	Ki67+	251.848014459 2007.50307422
-1	0	0	Ki67+	1670.67821341 1516.44457388
-1	0	0	Ki67+	1113.70700186 1024.60306676
-1	0	0	Ki67+	2112.83594783 1030.17657781
-1	0	0	Ki67+	1732.57665712 1199.11236023
-1	0	0	Ki67+	407.53252811 1610.59851712
-1	0	0	Ki67+	1451.19874544 501.041094529
-1	0	0	Ki67+	789.006531234 909.34963334
-1	0	0	Ki67+	633.113069378 778.66025808
-1	0	0	Ki67+	446.040977472 2072.67478873
-1	0	0	Ki67+	1679.5888618 1357.4600901
-1	0	0	Ki67+	872.292320327 1731.01630954
-1	0	0	Ki67+	1829.44491226 669.546971288
-1	0	0	Ki67+	2076.22727569 578.567322945
-1	0	0	Ki67+	1959.08522813 1569.19722646
-1	0	0	Ki67+	1174.36137433 1131.68968268
-1	0	0	Ki67+	1184.71830537 1712.35880236
-1	0	0	Ki67+	1197.52458211 1542.31606535
-1	0	0	Ki67+	630.950876945 213.919534415
-1	0	0	Ki67+	201.078226495 1249.56506915
-1	0	0	Ki67+	252.501506039 569.833730887
-1	0	0	Ki67+	649.461234487 121.999908588
-1	0	0	Ki67+	472.207230823 1861.57403233
-1	0	0	Ki67+	849.011991441 763.497494137
-1	0	0	Ki67+	641.257560744 1874.94117684
-1	0	0	Ki67+	385.615227914 1953.9960099
-1	0	0	Ki67+	1229.75925502 1830.51133498
-1	0	0	Ki67+	438.422672202 226.47344835
-1	0	0	Ki67+	1283.92655838 244.268807479
-1	0	0	Ki67+	702.187394111 267.01742585
-1	0	0	Ki67+	1545.87032719 55.2826674113
-1	0	0	Ki67+	1783.65419869 614.300741013
-1	0	0	Ki67+	2120.41005849 1379.24284331
-1	0	0	Ki67+	749.285730704 1006.92101073
-1	0	0	Ki67+	1509.13049934 964.873872019
-1	0	0	Ki67+	1082.27595388 260.551611478
-1	0	0	Ki67+	738.555200541 129.951119358
-1	0	0	Ki67+	347.354474188 777.320522133
-1	0	0	Ki67+	2054.50288212 1782.93624517
-1	0	0	Ki67+	889.779918671 994.05203201
-1	0	0	Ki67+	363.773774287 1503.15290074
-1	0	0	Ki67+	1089.27773246 1648.05192219
-1	0	0	Ki67+	979.75535521 1268.71428539
-1	0	0	Ki67+	1825.13561345 1658.20533304
-1	0	0	Ki67+	912.979012556 424.499378316
-1	0	0	Ki67+	1538.21903944 944.596325347
-1	0	0	Ki67+	895.576130487 1408.18987999
-1	0	0	Ki67+	758.65706324 951.754167623
-1	0	0	Ki67+	906.187146528 788.865194868
-1	0	0	Ki67+	1728.2731933 2139.95419539
-1	0	0	Ki67+	2056.04470951 1897.8624389
-1	0	0	Ki67+	1087.39214343 1486.91892062
-1	0	0	Ki67+	2118.6275988 106.832914275
-1	0	0	Ki67+	1168.48856527 2000.06125711
-1	0	0	Ki67+	796.794093604 124.152614611
-1	0	0	Ki67+	1638.45198949 223.252645964
-1	0	0	Ki67+	435.327313038 274.184406107
-1	0	0	Ki67+	320.499494285 885.19660476
-1	0	0	Ki67+	511.958859736 1110.23602051
-1	0	0	Ki67+	2098.50845475 652.703839573
-1	0	0	Ki67+	625.350098525 1717.58420917
-1	0	0	Ki67+	1808.27750029 583.8404525
-1	0	0	Ki67+	1602.98459072 437.052760559
-1	0	0	Ki67+	1632.15908612 728.762189294
-1	0	0	Ki67+	1394.56353356 47.717586397
-1	0	0	Ki67+	183.747579193 347.596937737
-1	0	0	Ki67+	72.1813340109 2102.78574138
-1	0	0	Ki67+	1908.90154939 317.288188194
-1	0	0	Ki67+	1054.01411153 822.398673192
-1	0	0	Ki67+	120.949522536 1434.66968038
-1	0	0	Ki67+	1126.86394523 880.783214385
-1	0	0	Ki67+	1501.2686417 1182.05015879
-1	0	0	Ki67+	1800.22192343 1704.99083619
-1	0	0	Ki67+	368.038389828 1351.02986819
-1	0	0	Ki67+	587.61298319 1107.07069129
-1	0	0	Ki67+	913.133473762 1281.36667819
-1	0	0	Ki67+	1848.81967298 146.189671235
-1	0	0	Ki67+	2031.24292754 1493.70372068
-1	0	0	Ki67+	488.936983854 1540.16130663
-1	0	0	Ki67+	566.471537826 1102.13983926
-1	0	0	Ki67+	1367.27494858 1194.27666823
-1	0	0	Ki67+	1390.122929 2007.6147335
-1	0	0	Ki67+	930.602259971 2120.74405119
-1	0	0	Ki67+	969.130262948 1852.1104519
-1	0	0	Ki67+	1759.15026386 2073.8705228
-1	0	0	Ki67+	1966.42306815 353.561728966
-1	0	0	Ki67+	1334.68827655 1490.54545473
-1	0	0	Ki67+	1538.58785975 828.838529562
-1	0	0	Ki67+	1981.46945614 698.782528196
-1	0	0	Ki67+	634.783740948 939.406405035
-1	0	0	Ki67+	563.284501966 12.5061068759
-1	0	0	Ki67+	814.31153757 704.348712034
-1	0	0	Ki67+	1674.96368896 342.985474829
-1	0	0	Ki67+	10.0196321056 659.069643076
-1	0	0	Ki67+	812.702372343 1000.39284809
-1	0	0	Ki67+	229.210385614 93.2464931849
-1	0	0	Ki67+	204.328825224 417.716569127
-1	0	0	Ki67+	288.255134963 696.943144647
-1	0	0	Ki67+	1578.52341252 965.71814358
-1	0	0	Ki67+	345.04647364 1975.22175678
-1	0	0	Ki67+	286.506614858 83.7337337812
-1	0	0	Ki67+	613.020745514 1682.00252475
-1	0	0	Ki67+	521.469247874 810.420665622
-1	0	0	Ki67+	2034.09109414 558.791630447
-1	0	0	Ki67+	1971.67256512 1637.57549382
-1	0	0	Ki67+	864.430320682 1415.32544907
-1	0	0	Ki67+	1053.11783258 2051.6033244
-1	0	0	Ki67+	1298.41861523 1225.45856137
-1	0	0	Ki67+	824.332703428 1745.41711489
-1	0	0	Ki67+	130.581568909 273.982368356
-1	0	0	Ki67+	373.661019455 1638.66934902
-1	0	0	Ki67+	1383.83236954 269.831356136
-1	0	0	Ki67+	186.765511993 1980.31781827
-1	0	0	Ki67+	1764.96707506 2018.67741607
-1	0	0	Ki67+	1347.98500123 739.956373324
-1	0	0	Ki67+	1761.5918155 388.962577445
-1	0	0	Ki67+	1000.04785378 994.695675748
-1	0	0	Ki67+	616.141094943 14.0233060204
-1	0	0	Ki67+	766.045471994 1646.15815231
-1	0	0	Ki67+	1046.63001718 645.105545364
-1	0	0	Ki67+	1296.17198927 1583.66327533
-1	0	0	Ki67+	1810.87572691 1731.35782728
-1	0	0	Ki67+	1299.4302251 862.295272281
-1	0	0	Ki67+	157.496330269 2030.03350376
-1	0	0	Ki67+	2027.50166038 753.381928514
-1	0	0	Ki67+	1736.90967383 955.890614132
-1	0	0	Ki67+	459.462231081 1693.1740097
-1	0	0	Ki67+	1727.38812289 1519.52980209
-1	0	0	Ki67+	502.303967463 1229.54051912
-1	0	0	Ki67+	1034.73103412 231.649162291
-1	0	0	Ki67+	1892.72861117 788.946813999
-1	0	0	Ki67+	1909.42164286 625.424461085
-1	0	0	Ki67+	1296.77456608 639.724311174
-1	0	0	Ki67+	425.769795565 1447.97670688
-1	0	0	Ki67+	1300.87069829 506.474022781
-1	0	0	Ki67+	337.96584593 1125.13941381
-1	0	0	Ki67+	681.945240127 860.047464217
-1	0	0	Ki67+	114.281003366 99.6864677035
-1	0	0	Ki67+	1628.58134824 751.628477428
-1	0	0	Ki67+	1827.06795606 535.01327577
-1	0	0	Ki67+	1918.89213424 1936.05548059
-1	0	0	Ki67+	108.438308687 2122.07278154
-1	0	0	Ki67+	1686.75144578 1392.32828356
-1	0	0	Ki67+	1957.83999179 599.695488162
-1	0	0	Ki67+	887.846947411 2000.99292684
-1	0	0	Ki67+	1101.25086337 1398.82766379
-1	0	0	Ki67+	237.223161575 1031.89304434
-1	0	0	Ki67+	587.182466261 171.246135531
-1	0	0	Ki67+	1847.89082783 1222.607421
-1	0	0	Ki67+	1842.73978246 1444.71680682
-1	0	0	Ki67+	1514.71082367 1268.16038946
-1	0	0	Ki67+	2129.5173952 1116.38735319
-1	0	0	Ki67+	876.697006831 1583.29816663
-1	0	0	Ki67+	554.138694937 738.223063208
-1	0	0	Ki67+	754.113902846 837.111895613
-1	0	0	Ki67+	671.951284732 1746.68538535
-1	0	0	Ki67+	1236.98432439 289.072786514
-1	0	0	Ki67+	330.115946991 1525.76240357
-1	0	0	Ki67+	1682.89449954 963.32130452
-1	0	0	Ki67+	335.047340323 1679.42250969
-1	0	0	Ki67+	1534.23808929 504.706380576
-1	0	0	Ki67+	267.348499306 266.770116218
-1	0	0	Ki67+	832.497948544 90.3225687521
-1	0	0	Ki67+	1556.02397545 1180.19457355
-1	0	0	Ki67+	1087.19238444 1605.88199424
-1	0	0	Ki67+	182.399424324 1818.64128066
-1	0	0	Ki67+	1150.97022375 1378.86115098
-1	0	0	Ki67+	1301.05584289 1731.85640109
-1	0	0	Ki67+	880.118722238 1693.37396141
-1	0	0	Ki67+	972.154817212 82.32822457
-1	0	0	Ki67+	1092.33062787 600.516157474
-1	0	0	Ki67+	729.255246688 1285.71986622
-1	0	0	Ki67+	321.709718704 412.556762157
-1	0	0	Ki67+	948.124927458 1392.5628514
-1	0	0	Ki67+	1544.571054 452.831034027
-1	0	0	Ki67+	1097.49135956 1358.33876227
-1	0	0	Ki67+	815.557806761 1809.91481254
-1	0	0	Ki67+	1816.39786189 1295.17604307
-1	0	0	Ki67+	798.580802519 824.530550266
-1	0	0	Ki67+	416.582004062 616.232789683
-1	0	0	Ki67+	1559.35740986 1430.68622671
-1	0	0	Ki67+	1846.56863132 1385.85126018
-1	0	0	Ki67+	259.561921446 1964.07888643
-1	0	0	Ki67+	91.4031250139 1491.25451321
-1	0	0	Ki67+	1357.04602709 389.136251339
-1	0	0	Ki67+	1580.67202613 2028.51084738
-1	0	0	Ki67+	1892.06211267 1803.6811836
-1	0	0	Ki67+	2110.94042095 1448.34590105
-1	0	0	Ki67+	147.722731314 1797.47866745
-1	0	0	Ki67+	1734.38774567 706.985638062
-1	0	0	Ki67+	520.460327188 1797.15790662
-1	0	0	Ki67+	1424.04665596 995.844913768
-1	0	0	Ki67+	915.809506635 2137.96653808
-1	0	0	Ki67+	1405.39217472 1447.20932718
-1	0	0	Ki67+	305.148329328 450.780993063
-1	0	0	Ki67+	564.491694392 1161.76600898
-1	0	0	Ki67+	1119.0377644 1381.59790521
-1	0	0	Ki67+	1700.30334985 405.32118978
-1	0	0	Ki67+	1351.47647491 1085.91016222
-1	0	0	Ki67+	562.255440607 1528.05606139
-1	0	0	Ki67+	1512.02630853 1075.63196304
-1	0	0	Ki67+	1280.32657887 536.969615177
-1	0	0	Ki67+	434.371345799 1273.04038575
-1	0	0	Ki67+	28.8408964257 1135.1544526
-1	0	0	Ki67+	475.031422736 957.264562931
-1	0	0	Ki67+	216.227569303 962.843747813
-1	0	0	Ki67+	584.024655381 969.55274889
-1	0	0	Ki67+	1672.54571685 1546.04145316
-1	0	0	Ki67+	1366.54757112 685.110713247
-1	0	0	Ki67+	1430.3797188 1914.25867976
-1	0	0	Ki67+	1665.24195717 1637.07033464
-1	0	0	Ki67+	629.706327541 710.568486288
-1	0	0	Ki67+	1472.86521668 2038.0240705
-1	0	0	Ki67+	1264.06059686 794.662282763
-1	0	0	Ki67+	1489.16381804 1019.63327319
-1	0	0	Ki67+	1763.6007687 1952.84066134
-1	0	0	Ki67+	794.267482231 1015.3120002
-1	0	0	Ki67+	923.335069276 1027.35132355
-1	0	0	Ki67+	1858.1824283 1345.54996991
-1	0	0	Ki67+	1148.03881465 85.5633128359
-1	0	0	Ki67+	1342.7362002 1174.83537836
-1	0	0	Ki67+	1095.48724448 628.886806745
-1	0	0	Ki67+	1663.56001039 1317.84191705
-1	0	0	Ki67+	2049.34318 784.091669575
-1	0	0	Ki67+	251.009323758 659.790880425
-1	0	0	Ki67+	1931.08619371 345.749156128
-1	0	0	Ki67+	750.750812574 1627.35840738
-1	0	0	Ki67+	1476.61149612 1971.13484008
-1	0	0	Ki67+	1550.2683496 751.918215081
-1	0	0	Ki67+	1730.13893633 404.204554642
-1	0	0	Ki67+	125.835723418 2145.93094486
-1	0	0	Ki67+	2011.7543176 1084.43362744
-1	0	0	Ki67+	196.441815747 1319.74168301
-1	0	0	Ki67+	396.366256029 133.405091058
-1	0	0	Ki67+	1885.06407849 514.667144008
-1	0	0	Ki67+	337.815451233 365.480635995
-1	0	0	Ki67+	1349.22629748 1732.1338753
-1	0	0	Ki67+	1904.30773722 2097.96501769
-1	0	0	Ki67+	140.877249877 417.400686103
-1	0	0	Ki67+	29.4562463882 2038.73346134
-1	0	0	Ki67+	1707.406603 2098.86268052
-1	0	0	Ki67+	1030.22843746 1841.19699771
-1	0	0	Ki67+	752.824800326 1546.42551089
-1	0	0	Ki67+	370.005648014 1853.78034825
-1	0	0	Ki67+	1653.53078512 1177.46396331
-1	0	0	Ki67+	1130.48606814 1577.62352708
-1	0	0	Ki67+	174.883111762 1676.98153708
-1	0	0	Ki67+	1730.56214812 1419.8308411
-1	0	0	Ki67+	1454.78996703 1402.63208141
-1	0	0	Ki67+	940.945878217 511.332454243
-1	0	0	Ki67+	269.942480027 378.758089198
-1	0	0	Ki67+	1654.30360485 238.884731024
-1	0	0	Ki67+	2131.05828364 453.029630519
-1	0	0	Ki67+	1429.55705016 1535.63052178
-1	0	0	Ki67+	1672.06731387 1206.30363532
-1	0	0	Ki67+	1932.6017705 1304.67356256
-1	0	0	Ki67+	626.984140447 396.561195814
-1	0	0	Ki67+	1856.16509587 1196.31385543
-1	0	0	Ki67+	68.3310355922 1248.41474606
-1	0	0	Ki67+	2029.66059687 1619.23328093
-1	0	0	Ki67+	1703.15857827 1736.18341764
-1	0	0	Ki67+	220.523661463 1939.35809536
-1	0	0	Ki67+	1201.31174594 1906.55768753
-1	0	0	Ki67+	39.4682312747 1844.06440803
-1	0	0	Ki67+	1183.55666887 332.129075136
-1	0	0	Ki67+	2045.2398107 1198.54251852
-1	0	0	Ki67+	483.386067165 1787.3580135
-1	0	0	Ki67+	1217.35008728 1190.79403532
-1	0	0	Ki67+	754.979521745 1175.56879865
-1	0	0	Ki67+	333.964069679 1307.5080703
-1	0	0	Ki67+	237.873809863 1678.34866108
-1	0	0	Ki67+	1711.87002025 1047.59409112
-1	0	0	Ki67+	1843.45868405 1897.35834069
-1	0	0	Ki67+	710.024959973 373.207899583
-1	0	0	Ki67+	367.37586403 279.605979101
-1	0	0	Ki67+	1423.01784526 1038.30137849
-1	0	0	Ki67+	931.944941476 1752.49560316
-1	0	0	Ki67+	590.329190618 901.327215699
-1	0	0	Ki67+	914.564046139 718.376969963
-1	0	0	Ki67+	590.04703592 1892.2091569
-1	0	0	Ki67+	1719.69738952 1548.02083471
-1	0	0	Ki67+	925.630013805 1945.06617592
-1	0	0	Ki67+	885.624549916 927.161176023
-1	0	0	Ki67+	1287.28032597 1429.37217534
-1	0	0	Ki67+	748.331034352 1244.0310287
-1	0	0	Ki67+	551.51063723 2109.36647348
-1	0	0	Ki67+	1239.09321927 2025.12600276
-1	0	0	Ki67+	1596.31394597 205.155773595
-1	0	0	Ki67+	187.936903407 1658.30457907
-1	0	0	Ki67+	453.047031054 1770.25353686
-1	0	0	Ki67+	1058.22454955 2084.56049777
-1	0	0	Ki67+	1943.95875528 459.09931985
-1	0	0	Ki67+	1586.07393837 934.992441455
-1	0	0	Ki67+	715.645722977 813.432440835
-1	0	0	Ki67+	332.268787327 1907.44086579
-1	0	0	Ki67+	1475.62730206 1322.74028539
-1	0	0	Ki67+	1799.86514979 1319.34927882
-1	0	0	Ki67+	1374.09290082 85.9761602363
-1	0	0	Ki67+	2129.51865025 19.7785030961
-1	0	0	Ki67+	1364.32786972 1781.59855064
-1	0	0	Ki67+	961.786868534 1687.5864989
-1	0	0	Ki67+	1356.436271 1508.14585944
-1	0	0	Ki67+	233.740720124 1779.77623909
-1	0	0	Ki67+	1814.31322593 1422.32804125
-1	0	0	Ki67+	462.303845897 7.61538525171
-1	0	0	Ki67+	881.823277694 828.510077064
-1	0	0	Ki67+	550.928666107 938.082786277
-1	0	0	Ki67+	857.61107729 1867.10079954
-1	0	0	Ki67+	1394.76367579 1981.39985135
-1	0	0	Ki67+	375.980790117 1571.84597618
-1	0	0	Ki67+	596.214258811 1760.15017317
-1	0	0	Ki67+	2004.96119187 596.947005006
-1	0	0	Ki67+	1249.33711716 1936.86521553
-1	0	0	Ki67+	860.790335668 1179.14025077
-1	0	0	Ki67+	1725.01737655 1282.5769582
-1	0	0	Ki67+	2096.67337219 273.51370847
-1	0	0	Ki67+	1369.71988524 297.059024438
-1	0	0	Ki67+	1356.93791482 2080.48546326
-1	0	0	Ki67+	263.983700761 1063.31762108
-1	0	0	Ki67+	111.505362895 366.442918368
-1	0	0	Ki67+	1690.83257139 524.160971529
-1	0	0	Ki67+	1772.92994322 1484.97745653
-1	0	0	Ki67+	1582.02933812 1637.09927215
-1	0	0	Ki67+	1498.69354891 347.124772242
-1	0	0	Ki67+	1909.666281 926.648885043
-1	0	0	Ki67+	173.032488533 408.354283762
-1	0	0	Ki67+	207.922761071 1849.47675469
-1	0	0	Ki67+	790.959286092 2081.4254314
-1	0	0	Ki67+	1433.28977448 572.259389266
-1	0	0	Ki67+	2109.21046696 689.104454096
-1	0	0	Ki67+	585.515578447 946.167889574
-1	0	0	Ki67+	995.167199989 857.575803824
-1	0	0	Ki67+	1572.1824431 2076.38281868
-1	0	0	Ki67+	674.174043969 2009.50828504
-1	0	0	Ki67+	952.045408895 1784.89551714
-1	0	0	Ki67+	734.977916365 1130.8271902
-1	0	0	Ki67+	1787.52058142 1813.75201083
-1	0	0	Ki67+	1833.87062054 2016.48076687
-1	0	0	Ki67+	1732.41732292 1841.21542141
-1	0	0	Ki67+	1023.48939562 1918.35407815
-1	0	0	Ki67+	1509.03743373 1837.72638528
-1	0	0	Ki67+	637.807298251 962.474055137
-1	0	0	Ki67+	1069.78099805 1430.37197322
-1	0	0	Ki67+	328.143217663 1492.72527633
-1	0	0	Ki67+	1497.85173587 1894.57772713
-1	0	0	Ki67+	894.669562548 1386.57005939
-1	0	0	Ki67+	113.392653767 1189.07952711
-1	0	0	Ki67+	2119.1136028 708.444310739
-1	0	0	Ki67+	911.083197231 606.438862036
-1	0	0	Ki67+	1799.57497811 1866.35710216
-1	0	0	Ki67+	758.942358074 2025.81990296
-1	0	0	Ki67+	1190.21462642 392.971426476
-1	0	0	Ki67+	1542.74725122 1838.16240998
-1	0	0	Ki67+	1628.59499129 1522.61708331
-1	0	0	Ki67+	2001.20622428 1593.23201826
-1	0	0	Ki67+	68.2965379421 504.995682956
-1	0	0	Ki67+	811.620083705 359.481368073
-1	0	0	Ki67+	966.636218927 1134.02266885
-1	0	0	Ki67+	716.526288532 1701.92352641
-1	0	0	Ki67+	1503.4081259 508.095889234
-1	0	0	Ki67+	945.711679587 587.997772335
-1	0	0	Ki67+	1710.73996071 1494.74402352
-1	0	0	Ki67+	512.925925429 478.173024489
-1	0	0	Ki67+	1459.36889442 927.232297615
-1	0	0	Ki67+	924.237102585 1489.32503207
-1	0	0	Ki67+	2048.62187847 700.590096048
-1	0	0	Ki67+	761.647549142 1774.1154861
-1	0	0	Ki67+	989.828259557 1084.88140627
-1	0	0	Ki67+	1199.41904248 509.508678621
-1	0	0	Ki67+	1.45108111203 45.9202574333
-1	0	0	Ki67+	1810.55197352 976.220282149
-1	0	0	Ki67+	434.07021681 1575.55272756
-1	0	0	Ki67+	1079.81882749 1308.60961482
-1	0	0	Ki67+	2051.85205494 2140.26753475
-1	0	0	Ki67+	1161.68894844 284.2650032
-1	0	0	Ki67+	276.706285372 2026.70587464
-1	0	0	Ki67+	103.018563773 1128.03777956
-1	0	0	Ki67+	1209.2433086 1163.49562816
-1	0	0	Ki67+	495.139534767 436.992418407
-1	0	0	Ki67+	1019.67586936 963.383232092
-1	0	0	Ki67+	1484.9449027 1631.38406535
-1	0	0	Ki67+	1072.29700313 643.599223183
-1	0	0	Ki67+	1628.68689451 1004.88750224
-1	0	0	Ki67+	1753.23980639 439.179008214
-1	0	0	Ki67+	1546.22334633 706.454549155
-1	0	0	Ki67+	1889.91082222 329.671836758
-1	0	0	CD3+/CD8+/Ki67+	285.282289816 610.19396233
-1	0	0	CD3+/CD8+/Ki67+	2005.31906696 1.66853285082
-1	0	0	CD3+/CD8+/Ki67+	223.216298027 602.489945178
-1	0	0	CD3+/CD8+/Ki67+	1813.91859191 1533.21004656
-1	0	0	CD3+/CD8+/Ki67+	324.74949644 630.973860538
-1	0	0	CD3+/CD8+/Ki67+	1524.99720174 99.2316788847
-1	0	0	CD3+/CD8+/Ki67+	367.342692799 167.014599112
-1	0	0	CD3+/CD8+/Ki67+	258.246529491 486.563340285
-1	0	0	CD3+/CD8+/Ki67+	692.336403234 1180.99940474
-1	0	0	CD3+/CD8+/Ki67+	50.4115808881 1881.84644131
-1	0	0	CD3+/CD8+/Ki67+	1666.65306765 198.642964958
-1	0	0	CD3+/CD8+/Ki67+	886.304846675 693.743873416
-1	0	0	CD3+/CD8+/Ki67+	308.838103603 757.002884366
-1	0	0	CD3+/CD8+/Ki67+	58.9121255653 716.747100647
-1	0	0	CD3+/CD8+/Ki67+	584.639640463 466.848239045
-1	0	0	CD3+/CD8+/Ki67+	444.50000006 1057.81526222
-1	0	0	CD3+/CD8+/Ki67+	317.606143247 1707.04546994
-1	0	0	CD3+/CD8+/Ki67+	1107.63373204 1693.92614084
-1	0	0	CD3+/CD8+/Ki67+	1743.98578303 643.376337951
-1	0	0	CD3+/CD8+/Ki67+	339.803454754 2127.97321515
-1	0	0	CD3+/CD8+/Ki67+	590.664008267 1461.94251258
-1	0	0	CD3+/CD8+/Ki67+	1775.14049344 1668.49540249
-1	0	0	CD3+/CD8+/Ki67+	2028.39749957 145.335294869
-1	0	0	CD3+/CD8+/Ki67+	1199.27297168 1030.71594292
-1	0	0	CD3+/CD8+/Ki67+	250.929435807 1143.61563319
-1	0	0	CD3+/CD8+/Ki67+	853.004840965 980.969208291
-1	0	0	CD3+/CD8+/Ki67+	448.138568407 993.646067292
-1	0	0	CD3+/CD8+/Ki67+	32.3023720475 324.758872661
-1	0	0	CD3+/CD8+/Ki67+	1027.43986104 487.908118068
-1	0	0	CD3+/CD8+/Ki67+	1876.02938144 1654.0192606
-1	0	0	CD3+/CD8+/Ki67+	1160.33486681 1753.04959566
-1	0	0	CD3+/CD8+/Ki67+	292.71661539 1608.88007025
-1	0	0	CD3+/CD8+/Ki67+	655.721779478 832.402652123
-1	0	0	CD3+/CD8+/Ki67+	1015.6696216 579.265863315
-1	0	0	CD3+/CD8+/Ki67+	1822.79537958 1029.91871389
-1	0	0	CD3+/CD8+/Ki67+	492.123512971 200.201602522
-1	0	0	CD3+/CD8+/Ki67+	1085.77990454 1185.78067028
-1	0	0	CD3+/CD8+/Ki67+	1543.67505843 1362.4668758
-1	0	0	CD3+/CD8+/Ki67+	288.948992917 741.553173852
-1	0	0	CD3+/CD8+/Ki67+	1303.42597928 1807.14619629
-1	0	0	CD3+/CD8+/Ki67+	317.786917242 807.269560587
-1	0	0	CD3+/CD8+/Ki67+	1630.77793006 1632.77940806
-1	0	0	CD3+/CD8+/Ki67+	1927.61803697 1851.70345581
-1	0	0	CD3+/CD8+/Ki67+	2142.98271395 1772.66369657
-1	0	0	CD3+/CD8+/Ki67+	781.523497695 1126.92220791
-1	0	0	CD3+/CD8+/Ki67+	344.222696622 1830.65104437
-1	0	0	CD3+/CD8+/Ki67+	820.909241538 1616.90321777
-1	0	0	CD3+/CD8+/Ki67+	473.134326472 1956.70693701
-1	0	0	CD3+/CD8+/Ki67+	62.0713515788 17.0123639756
-1	0	0	CD3+/CD8+/Ki67+	1549.91381321 270.616305524
#EOF
