# Supplementary material for: Data-Driven Discovery of Immune Contexture Biomarkers
Source: Front Oncol. 2018 Dec 18;8:627. doi: 10.3389/fonc.2018.00627 (PMC6305402; doi:10.3389/fonc.2018.00627)
Supplement: Data Sheet 2.zip — The synthetic dataset used for verifying the approach (section 3.1; Figure 4) is provided as a collection of text files describing regions, markers, and metadata. [file Data_Sheet_2.zip › verificationDataset/testdata_003_ImageObjects.txt]

barcode_target	testdata_003
barcode_origin	-1
workflow_target_version	-1
workflow_origin	-1
workflow_origin_version	-1
iH	-1
iW	-1
user	None

-1	0	0	Ki67+	1723.37499523 1280.31534565
-1	0	0	Ki67+	418.664886851 1272.53377989
-1	0	0	Ki67+	354.196454292 1486.84713627
-1	0	0	Ki67+	1384.34500782 419.604473123
-1	0	0	Ki67+	386.088720837 1711.63939757
-1	0	0	Ki67+	1467.69175148 667.340476269
-1	0	0	Ki67+	315.648524149 423.656841755
-1	0	0	Ki67+	1370.20500338 935.732554965
-1	0	0	Ki67+	872.452044378 1035.80324465
-1	0	0	Ki67+	633.133950686 1563.80766228
-1	0	0	Ki67+	1603.44588498 1787.80984892
-1	0	0	Ki67+	1468.46376924 1497.34660912
-1	0	0	Ki67+	662.463242627 1356.12929225
-1	0	0	Ki67+	1532.57928395 865.22021736
-1	0	0	Ki67+	134.144232947 979.987110864
-1	0	0	Ki67+	1380.89980373 1842.39272924
-1	0	0	Ki67+	985.002907953 1874.69409756
-1	0	0	Ki67+	1100.60189487 1875.17235208
-1	0	0	Ki67+	141.010227907 76.8869271414
-1	0	0	Ki67+	1755.19202004 2122.74396488
-1	0	0	Ki67+	1028.21616583 1083.88491904
-1	0	0	Ki67+	1754.52153165 1996.36616023
-1	0	0	Ki67+	2002.5049271 248.74845454
-1	0	0	Ki67+	7.38994416138 469.389686141
-1	0	0	Ki67+	1268.25402856 978.555824096
-1	0	0	Ki67+	118.00067496 2107.95288855
-1	0	0	Ki67+	1456.35853887 1525.10856232
-1	0	0	Ki67+	620.009429189 872.642260916
-1	0	0	Ki67+	304.044044748 730.503989692
-1	0	0	Ki67+	1891.4100086 37.2840649267
-1	0	0	Ki67+	1257.82686168 239.443564431
-1	0	0	Ki67+	932.130280568 1604.35978753
-1	0	0	Ki67+	1061.14958912 1903.86520934
-1	0	0	Ki67+	2109.68714137 597.487754653
-1	0	0	Ki67+	379.863910341 1056.2131444
-1	0	0	Ki67+	960.539587089 4.29969869854
-1	0	0	Ki67+	1138.9042465 2112.57248766
-1	0	0	Ki67+	484.615593417 322.04804994
-1	0	0	Ki67+	477.757549144 1557.51830268
-1	0	0	Ki67+	1872.21938926 1497.44749115
-1	0	0	Ki67+	1891.74910442 960.041940538
-1	0	0	Ki67+	221.763994464 543.92605641
-1	0	0	Ki67+	16.8235789673 367.91556265
-1	0	0	Ki67+	573.157913728 1332.77762455
-1	0	0	Ki67+	158.077762765 1821.02594546
-1	0	0	Ki67+	938.048246394 373.980557097
-1	0	0	Ki67+	1253.0353298 1379.07124089
-1	0	0	Ki67+	1515.27410953 2072.75843431
-1	0	0	Ki67+	739.025914671 152.974869904
-1	0	0	Ki67+	589.125641048 1551.99110687
-1	0	0	Ki67+	1185.96489568 81.1548107746
-1	0	0	Ki67+	2125.3154672 705.643494753
-1	0	0	Ki67+	70.1119688881 1009.06939649
-1	0	0	Ki67+	1850.77120707 1060.05965293
-1	0	0	Ki67+	1467.004023 753.707245519
-1	0	0	Ki67+	1409.53583745 929.441203831
-1	0	0	Ki67+	1663.51879928 2109.17691592
-1	0	0	Ki67+	1277.97536863 575.834476832
-1	0	0	Ki67+	70.6544672082 1539.56557397
-1	0	0	Ki67+	992.119672208 1637.67345886
-1	0	0	Ki67+	1088.06749686 1081.62004519
-1	0	0	Ki67+	882.203968711 419.421878336
-1	0	0	Ki67+	173.845434848 2132.15507877
-1	0	0	Ki67+	777.464179252 54.902173613
-1	0	0	Ki67+	1664.84822652 1506.06141589
-1	0	0	Ki67+	39.3752492261 240.879752313
-1	0	0	Ki67+	2001.37942636 151.576656003
-1	0	0	Ki67+	1683.6777605 911.408918927
-1	0	0	Ki67+	1262.45642865 1592.61466572
-1	0	0	Ki67+	891.293259386 911.699219997
-1	0	0	Ki67+	883.967008802 2007.4785394
-1	0	0	Ki67+	1080.07639688 615.863824274
-1	0	0	Ki67+	770.427101086 247.056879828
-1	0	0	Ki67+	1919.1052901 1580.61760405
-1	0	0	Ki67+	1102.60025864 697.431239864
-1	0	0	Ki67+	1950.19018931 672.869341244
-1	0	0	Ki67+	367.377206817 1349.87782671
-1	0	0	Ki67+	1967.80884921 1233.44918329
-1	0	0	Ki67+	1747.27347833 2062.71461681
-1	0	0	Ki67+	1106.84194944 916.513411187
-1	0	0	Ki67+	671.025788461 148.353747299
-1	0	0	Ki67+	1199.21546268 157.301223333
-1	0	0	Ki67+	669.992227462 555.934815534
-1	0	0	Ki67+	1287.23669671 1920.94992582
-1	0	0	Ki67+	747.602427118 1488.1171404
-1	0	0	Ki67+	636.629500555 1600.65023852
-1	0	0	Ki67+	1556.4129585 821.793491367
-1	0	0	Ki67+	1391.26344941 475.17386951
-1	0	0	Ki67+	300.19333529 1696.32406818
-1	0	0	Ki67+	90.005174173 1583.23666946
-1	0	0	Ki67+	879.502241812 223.398897961
-1	0	0	Ki67+	546.961384925 1955.59420325
-1	0	0	Ki67+	1948.22534238 1291.81058984
-1	0	0	Ki67+	466.031605112 655.519530583
-1	0	0	Ki67+	12.5610821367 1066.56738912
-1	0	0	Ki67+	1978.41681395 810.169819297
-1	0	0	Ki67+	1791.69549783 1188.17026767
-1	0	0	Ki67+	1877.84531772 1597.2483372
-1	0	0	Ki67+	835.805201589 1919.34027158
-1	0	0	Ki67+	1673.66004945 1826.18343216
-1	0	0	Ki67+	389.201040062 621.855083566
-1	0	0	Ki67+	1442.59825756 719.081237253
-1	0	0	Ki67+	795.272497052 538.685212371
-1	0	0	Ki67+	118.678102537 1526.42423394
-1	0	0	Ki67+	2035.33209473 943.823326999
-1	0	0	Ki67+	2146.7408998 1047.53428244
-1	0	0	Ki67+	674.823528682 119.345536766
-1	0	0	Ki67+	1627.71163449 1017.74407321
-1	0	0	Ki67+	1495.25777311 1457.31208713
-1	0	0	Ki67+	1159.7215153 1332.26116912
-1	0	0	Ki67+	510.145018308 87.3781025863
-1	0	0	Ki67+	1897.6053504 1946.25750611
-1	0	0	Ki67+	1324.474391 894.697985408
-1	0	0	Ki67+	44.4322155196 278.263955276
-1	0	0	Ki67+	713.75405699 1415.00954757
-1	0	0	Ki67+	354.873800434 1179.937112
-1	0	0	Ki67+	194.976659939 931.691657116
-1	0	0	Ki67+	2096.4535763 617.419397356
-1	0	0	Ki67+	186.71821845 1059.70995202
-1	0	0	Ki67+	457.707693944 816.906548216
-1	0	0	Ki67+	2081.03814143 966.274859014
-1	0	0	Ki67+	896.602569501 708.064033078
-1	0	0	Ki67+	428.698034871 1703.77450874
-1	0	0	Ki67+	1752.7250584 431.468438529
-1	0	0	Ki67+	564.186783273 173.46103366
-1	0	0	Ki67+	1990.1734413 24.7646590972
-1	0	0	Ki67+	453.0532315 410.444200388
-1	0	0	Ki67+	1635.72885163 1825.65670035
-1	0	0	Ki67+	1980.59424593 1468.14211213
-1	0	0	Ki67+	975.055031751 1355.09078792
-1	0	0	Ki67+	358.971066441 1987.14881959
-1	0	0	Ki67+	1822.00937926 2107.55154722
-1	0	0	Ki67+	1031.29262125 2052.35575177
-1	0	0	Ki67+	1003.78068671 832.54650927
-1	0	0	Ki67+	1025.21610141 346.987604535
-1	0	0	Ki67+	522.083217376 1072.46093662
-1	0	0	Ki67+	1285.56370861 486.524193481
-1	0	0	Ki67+	667.101618012 1003.62133802
-1	0	0	Ki67+	1817.89466476 1309.23400852
-1	0	0	Ki67+	490.816018467 499.074682685
-1	0	0	Ki67+	677.100706957 1647.29527679
-1	0	0	Ki67+	792.416737372 1685.6558423
-1	0	0	Ki67+	631.498152409 71.5700077177
-1	0	0	Ki67+	824.341505134 598.359928329
-1	0	0	Ki67+	1294.00004126 834.187547281
-1	0	0	Ki67+	1198.83902808 1648.27795376
-1	0	0	Ki67+	1220.13871202 1324.58220328
-1	0	0	Ki67+	210.763254805 1572.70209306
-1	0	0	Ki67+	1704.3593675 891.411245291
-1	0	0	Ki67+	1717.78593629 1662.10035977
-1	0	0	Ki67+	584.041516468 2075.10773672
-1	0	0	Ki67+	1166.00491681 21.9742924682
-1	0	0	Ki67+	55.9793070577 1061.92189063
-1	0	0	Ki67+	1287.04449838 2102.46617785
-1	0	0	Ki67+	1349.14748982 361.766876252
-1	0	0	Ki67+	676.591602408 1247.12724597
-1	0	0	Ki67+	865.877555719 787.821515881
-1	0	0	Ki67+	1400.38240454 1921.89468258
-1	0	0	Ki67+	344.06728662 979.088668165
-1	0	0	Ki67+	1597.21133861 1931.30908591
-1	0	0	Ki67+	830.482828612 689.617580179
-1	0	0	Ki67+	1909.81405739 217.7990323
-1	0	0	Ki67+	1644.92245999 625.12512684
-1	0	0	Ki67+	75.2310284276 765.598772968
-1	0	0	Ki67+	1337.43147339 559.225200035
-1	0	0	Ki67+	453.307484506 1784.70408809
-1	0	0	Ki67+	86.6798840689 357.951276577
-1	0	0	Ki67+	120.089053738 365.691150784
-1	0	0	Ki67+	569.034074447 693.005027705
-1	0	0	Ki67+	1098.53310159 1601.82992327
-1	0	0	Ki67+	715.413088939 1622.6229087
-1	0	0	Ki67+	1047.67748924 1400.11673173
-1	0	0	Ki67+	1833.45549852 713.072255669
-1	0	0	Ki67+	146.371855706 437.326175739
-1	0	0	Ki67+	617.373577626 2043.15036395
-1	0	0	Ki67+	1540.72086373 134.909707331
-1	0	0	Ki67+	1883.75716125 226.993207857
-1	0	0	Ki67+	286.735388635 1023.48401247
-1	0	0	Ki67+	144.88910175 687.832369028
-1	0	0	Ki67+	1226.19602398 603.349099672
-1	0	0	Ki67+	1911.50595575 1912.89429097
-1	0	0	Ki67+	1806.93442714 1770.74697196
-1	0	0	Ki67+	1073.83221969 1985.96792215
-1	0	0	Ki67+	1799.62252368 1582.66849853
-1	0	0	Ki67+	1102.42411678 1043.03487949
-1	0	0	Ki67+	1686.44835076 2127.17557363
-1	0	0	Ki67+	1354.31462944 1694.69503105
-1	0	0	Ki67+	1972.33301741 1594.4575975
-1	0	0	Ki67+	846.452608172 1840.54460711
-1	0	0	Ki67+	1448.40305368 1751.00610733
-1	0	0	Ki67+	953.978159739 99.2698306799
-1	0	0	Ki67+	2105.94782893 134.265092195
-1	0	0	Ki67+	839.830516012 205.73959378
-1	0	0	Ki67+	2079.17916422 1817.75274113
-1	0	0	Ki67+	408.873018871 796.380904241
-1	0	0	Ki67+	180.985607668 905.259022201
-1	0	0	Ki67+	224.92913489 1631.23949435
-1	0	0	Ki67+	990.535622862 858.284292814
-1	0	0	Ki67+	886.067118808 17.4330481777
-1	0	0	Ki67+	41.9815186125 1671.87492643
-1	0	0	Ki67+	301.989219932 1618.10829876
-1	0	0	Ki67+	2143.05083807 1885.12573444
-1	0	0	Ki67+	524.844426474 1205.36547006
-1	0	0	Ki67+	356.790600738 316.344676574
-1	0	0	Ki67+	1495.06970299 1673.12176643
-1	0	0	Ki67+	1676.80191715 1699.48662526
-1	0	0	Ki67+	848.220421578 1398.16252151
-1	0	0	Ki67+	1001.05011163 1118.13614735
-1	0	0	Ki67+	569.515686712 336.212153844
-1	0	0	Ki67+	564.062034332 1218.71769395
-1	0	0	Ki67+	5.00569719062 319.487014983
-1	0	0	Ki67+	1752.8289647 933.549180444
-1	0	0	Ki67+	2026.19880472 363.093176534
-1	0	0	Ki67+	2043.61155373 1026.26695402
-1	0	0	Ki67+	99.2166032002 495.129140745
-1	0	0	Ki67+	1381.22784027 1539.7814312
-1	0	0	Ki67+	1575.38382037 119.209623852
-1	0	0	Ki67+	1552.39060046 1397.36605231
-1	0	0	Ki67+	1131.61797146 1059.58431402
-1	0	0	Ki67+	1187.80275257 443.700055348
-1	0	0	Ki67+	684.187279645 1818.62434391
-1	0	0	Ki67+	1313.3958324 821.76822457
-1	0	0	Ki67+	973.881090908 431.964284262
-1	0	0	Ki67+	692.286133211 581.831051323
-1	0	0	Ki67+	2114.88038475 2132.53875939
-1	0	0	Ki67+	268.041997488 1626.62342122
-1	0	0	Ki67+	1893.05906791 1515.94839051
-1	0	0	Ki67+	1650.53528961 761.005485492
-1	0	0	Ki67+	943.5704785 1285.53242315
-1	0	0	Ki67+	172.769559571 1352.68601547
-1	0	0	Ki67+	1800.71318169 1645.15456238
-1	0	0	Ki67+	1204.11018618 1846.13381495
-1	0	0	Ki67+	2020.65872529 786.665973296
-1	0	0	Ki67+	1370.63865333 1320.78205519
-1	0	0	Ki67+	1556.03144127 935.73036052
-1	0	0	Ki67+	65.1968898965 1644.58980902
-1	0	0	Ki67+	935.172542487 2128.08807885
-1	0	0	Ki67+	1050.35235998 1458.74093287
-1	0	0	Ki67+	651.550757048 1199.40343365
-1	0	0	Ki67+	540.187232131 1895.14635437
-1	0	0	Ki67+	1284.54363573 14.8712118101
-1	0	0	Ki67+	2050.94993084 459.741001732
-1	0	0	Ki67+	520.816430493 744.0078355
-1	0	0	Ki67+	1872.69390879 783.614764298
-1	0	0	Ki67+	1900.29492833 275.087421838
-1	0	0	Ki67+	1850.16600213 1953.26750254
-1	0	0	Ki67+	553.369867953 39.8448320404
-1	0	0	Ki67+	1995.15209086 1363.84292842
-1	0	0	Ki67+	1450.99721947 595.722376858
-1	0	0	Ki67+	829.717474284 1804.2400281
-1	0	0	Ki67+	272.793921393 1596.5572136
-1	0	0	Ki67+	1942.03939655 902.700058768
-1	0	0	Ki67+	1651.61097568 1666.56355351
-1	0	0	Ki67+	1366.49540702 1228.85782222
-1	0	0	Ki67+	318.930283062 1148.31702609
-1	0	0	Ki67+	51.0793953922 158.874698926
-1	0	0	Ki67+	1199.53598081 1214.53680929
-1	0	0	Ki67+	528.698263409 24.1016792629
-1	0	0	Ki67+	1048.81249246 991.320404657
-1	0	0	Ki67+	827.867630208 476.250527635
-1	0	0	Ki67+	2052.63695711 314.692034058
-1	0	0	Ki67+	2098.49196676 1915.32020781
-1	0	0	Ki67+	1057.63907613 609.866849913
-1	0	0	Ki67+	449.975551059 1512.51146572
-1	0	0	Ki67+	737.491924565 610.320209927
-1	0	0	Ki67+	1642.85366444 717.513759763
-1	0	0	Ki67+	1783.86269662 1529.36302028
-1	0	0	Ki67+	133.508278324 303.618596388
-1	0	0	Ki67+	1070.25627778 1545.03205384
-1	0	0	Ki67+	927.875716748 2024.63199548
-1	0	0	Ki67+	1911.5053501 1745.64974658
-1	0	0	Ki67+	589.130084298 525.816555976
-1	0	0	Ki67+	1856.79072069 1244.20872676
-1	0	0	Ki67+	1675.0531182 1045.91565398
-1	0	0	Ki67+	548.728512209 1586.63109946
-1	0	0	Ki67+	2026.31052827 1976.04428308
-1	0	0	Ki67+	72.5275931679 666.638558815
-1	0	0	Ki67+	1261.8560364 1666.38283179
-1	0	0	Ki67+	152.207787872 386.218587743
-1	0	0	Ki67+	1271.46349306 738.898082864
-1	0	0	Ki67+	1609.10215469 445.782069487
-1	0	0	Ki67+	1537.07447574 498.908091174
-1	0	0	Ki67+	643.444625159 360.698917721
-1	0	0	Ki67+	1130.79849248 2033.31691289
-1	0	0	Ki67+	38.0458422946 425.094746558
-1	0	0	Ki67+	1246.01243156 456.211885682
-1	0	0	Ki67+	852.57219695 101.864969537
-1	0	0	Ki67+	601.502996816 764.765010014
-1	0	0	Ki67+	1571.37362278 682.018847624
-1	0	0	Ki67+	1224.99806654 2112.78314268
-1	0	0	Ki67+	1224.87723394 334.693704213
-1	0	0	Ki67+	546.451656322 504.39652442
-1	0	0	Ki67+	1549.46167223 1018.20981064
-1	0	0	Ki67+	1979.92471866 1829.19888353
-1	0	0	Ki67+	1611.92335624 801.258044646
-1	0	0	Ki67+	2099.58394038 1004.86401661
-1	0	0	Ki67+	567.958489555 439.894571928
-1	0	0	Ki67+	887.360263774 1513.29058819
-1	0	0	Ki67+	493.268201494 2093.68274708
-1	0	0	Ki67+	1011.73907142 2132.10871604
-1	0	0	Ki67+	524.863347734 307.954180695
-1	0	0	Ki67+	1751.81663181 1325.45054469
-1	0	0	Ki67+	321.021848217 1083.50122015
-1	0	0	Ki67+	1440.71839058 1312.16256701
-1	0	0	Ki67+	2045.42425089 1451.06653392
-1	0	0	Ki67+	655.707670812 1891.79096243
-1	0	0	Ki67+	1641.59803558 864.6055378
-1	0	0	Ki67+	55.5414838409 1832.20052955
-1	0	0	Ki67+	1303.80061365 519.560433823
-1	0	0	Ki67+	1982.07672457 1092.18046369
-1	0	0	Ki67+	734.285948421 289.397817981
-1	0	0	Ki67+	2091.6503145 27.530738494
-1	0	0	Ki67+	2076.80866903 1306.4731787
-1	0	0	Ki67+	1619.93392296 1676.46116392
-1	0	0	Ki67+	2125.2269414 774.60102826
-1	0	0	Ki67+	1502.23560632 1000.73494989
-1	0	0	Ki67+	1746.44310967 1967.190983
-1	0	0	Ki67+	1419.45673402 320.595534624
-1	0	0	Ki67+	1357.31956541 215.868731287
-1	0	0	Ki67+	811.228644063 1462.12934064
-1	0	0	Ki67+	1824.58734113 781.145624221
-1	0	0	Ki67+	860.843600725 520.325017826
-1	0	0	Ki67+	2019.13244792 63.638538848
-1	0	0	Ki67+	656.694937139 651.500180659
-1	0	0	Ki67+	1870.98824788 301.484391942
-1	0	0	Ki67+	1604.08970934 219.058047612
-1	0	0	Ki67+	1022.09055157 1491.44899512
-1	0	0	Ki67+	130.114891261 1552.23435791
-1	0	0	Ki67+	1742.86464847 2018.36263261
-1	0	0	Ki67+	2062.31184479 1324.86313021
-1	0	0	Ki67+	1376.13464332 1910.72483014
-1	0	0	Ki67+	2043.42449597 619.545573689
-1	0	0	Ki67+	268.464246138 36.5159653285
-1	0	0	Ki67+	1730.19147272 973.868290017
-1	0	0	Ki67+	820.264604622 960.046137445
-1	0	0	Ki67+	45.9371043896 1878.84798982
-1	0	0	Ki67+	435.124837872 880.357963959
-1	0	0	Ki67+	2041.62135881 1197.5952163
-1	0	0	Ki67+	1879.94476517 96.5900200385
-1	0	0	Ki67+	372.889180611 1684.12907895
-1	0	0	Ki67+	894.715091291 946.756094363
-1	0	0	Ki67+	493.855497329 2135.5857818
-1	0	0	Ki67+	1098.79260022 781.861269957
-1	0	0	Ki67+	1854.15303352 851.336996049
-1	0	0	Ki67+	433.212219013 919.227948596
-1	0	0	Ki67+	223.54692735 1117.23679514
-1	0	0	Ki67+	1675.5618639 1281.76231797
-1	0	0	Ki67+	208.783460713 967.587651877
-1	0	0	Ki67+	252.692720068 551.704432807
-1	0	0	Ki67+	1457.28349731 258.715800522
-1	0	0	Ki67+	901.554672972 1460.63128317
-1	0	0	Ki67+	1420.4068533 206.421575604
-1	0	0	Ki67+	1479.79503162 1827.95915673
-1	0	0	Ki67+	1825.78020255 733.235093233
-1	0	0	Ki67+	601.434397015 1664.02704487
-1	0	0	Ki67+	561.754907433 2057.7781675
-1	0	0	Ki67+	1948.97417868 791.061712771
-1	0	0	Ki67+	1394.73658135 1312.05793763
-1	0	0	Ki67+	1494.4255315 2060.9810269
-1	0	0	Ki67+	877.679307592 304.215373311
-1	0	0	Ki67+	347.259706272 600.387118258
-1	0	0	Ki67+	1493.52297986 2134.03947896
-1	0	0	Ki67+	1829.74021095 1827.31410575
-1	0	0	Ki67+	923.324343346 1630.64477435
-1	0	0	Ki67+	10.4644869781 1365.17360379
-1	0	0	Ki67+	1852.92451264 1702.52879025
-1	0	0	Ki67+	691.251382609 1221.99388735
-1	0	0	Ki67+	2041.61745391 1406.21832806
-1	0	0	Ki67+	686.701981171 530.04358208
-1	0	0	Ki67+	533.0031452 284.754907698
-1	0	0	Ki67+	868.062450948 1761.27411821
-1	0	0	Ki67+	1012.74358483 1751.81784881
-1	0	0	Ki67+	1073.44962142 893.162091037
-1	0	0	Ki67+	1647.47136641 547.179356735
-1	0	0	Ki67+	2071.72268716 1894.14087873
-1	0	0	Ki67+	873.872844664 483.936068604
-1	0	0	Ki67+	628.633791693 536.245197962
-1	0	0	Ki67+	404.537737743 77.9198479717
-1	0	0	Ki67+	642.977578172 119.154342169
-1	0	0	Ki67+	1918.13603108 1320.90728377
-1	0	0	Ki67+	1020.30037842 1328.29461786
-1	0	0	Ki67+	1290.40918645 1538.06995232
-1	0	0	Ki67+	403.554616128 928.980735449
-1	0	0	Ki67+	504.487218202 956.706185358
-1	0	0	Ki67+	753.775775838 1381.31649174
-1	0	0	Ki67+	450.764238953 470.251201797
-1	0	0	Ki67+	182.885727688 467.803130738
-1	0	0	Ki67+	47.4275396178 1135.26189847
-1	0	0	Ki67+	1163.51631887 1251.84931813
-1	0	0	Ki67+	1101.19512346 2017.71395971
-1	0	0	Ki67+	846.099931539 735.369097734
-1	0	0	Ki67+	479.107275624 2111.0667622
-1	0	0	Ki67+	706.810214713 1557.02002507
-1	0	0	Ki67+	1062.90422423 1597.54632932
-1	0	0	Ki67+	1150.83535427 791.936166728
-1	0	0	Ki67+	1416.96921496 733.534909178
-1	0	0	Ki67+	1096.98855334 2099.09888797
-1	0	0	Ki67+	744.004670647 576.598368709
-1	0	0	Ki67+	527.113183981 671.275237011
-1	0	0	Ki67+	860.777480745 1133.18511439
-1	0	0	Ki67+	1320.60029114 56.2727916817
-1	0	0	Ki67+	1576.02946294 856.590340971
-1	0	0	Ki67+	1998.4631086 537.033896983
-1	0	0	Ki67+	201.45221475 1179.81062356
-1	0	0	Ki67+	1407.9650428 2103.09810166
-1	0	0	Ki67+	961.489131451 225.242387951
-1	0	0	Ki67+	129.188713293 1117.72033222
-1	0	0	Ki67+	2051.36165886 1098.49359679
-1	0	0	Ki67+	742.71060405 314.566120156
-1	0	0	Ki67+	799.694793593 47.8009543225
-1	0	0	Ki67+	2145.15015316 1196.1790428
-1	0	0	Ki67+	1428.68512825 1851.55557648
-1	0	0	Ki67+	2016.17969711 507.047112595
-1	0	0	Ki67+	806.782693899 237.781417226
-1	0	0	Ki67+	1882.91366974 1037.59357083
-1	0	0	Ki67+	1716.15418159 1929.15036411
-1	0	0	Ki67+	952.65423917 1709.35644286
-1	0	0	Ki67+	1231.11585587 945.166346489
-1	0	0	Ki67+	1785.45558389 1024.80536523
-1	0	0	Ki67+	1611.8706705 714.220950127
-1	0	0	Ki67+	1492.56034219 1552.2577878
-1	0	0	Ki67+	2054.3311989 871.0277507
-1	0	0	Ki67+	2115.38901314 1320.90191614
-1	0	0	Ki67+	47.4381409013 1955.59917653
-1	0	0	Ki67+	933.801971637 1532.2988227
-1	0	0	Ki67+	317.56380746 1190.35303149
-1	0	0	Ki67+	2141.43688954 845.629251717
-1	0	0	Ki67+	328.601182382 116.258976365
-1	0	0	Ki67+	1859.55436187 2125.37836212
-1	0	0	Ki67+	848.804875683 605.780794196
-1	0	0	Ki67+	1776.80670073 1769.38157624
-1	0	0	Ki67+	1888.36629479 1250.16616561
-1	0	0	Ki67+	130.444357152 1375.71921942
-1	0	0	Ki67+	909.018274264 552.847420214
-1	0	0	Ki67+	1795.32553105 1879.19069288
-1	0	0	Ki67+	1161.37124542 1091.71200273
-1	0	0	Ki67+	148.076962088 518.276540736
-1	0	0	Ki67+	1230.53511727 102.405165904
-1	0	0	Ki67+	546.356058859 321.094893924
-1	0	0	Ki67+	97.9577361504 965.65882157
-1	0	0	Ki67+	904.289224312 619.786217241
-1	0	0	Ki67+	1062.17227001 742.243016314
-1	0	0	Ki67+	696.665544005 23.4916529827
-1	0	0	Ki67+	594.549266605 702.373877451
-1	0	0	Ki67+	1809.05248474 341.089342686
-1	0	0	Ki67+	934.20006521 1968.0537452
-1	0	0	Ki67+	490.690191376 1797.34240673
-1	0	0	Ki67+	320.203797478 2108.21356489
-1	0	0	Ki67+	439.821631761 184.356835269
-1	0	0	Ki67+	700.302236836 177.377026575
-1	0	0	Ki67+	1985.86093797 1289.06763553
-1	0	0	Ki67+	1317.60380795 472.586559434
-1	0	0	Ki67+	1275.34295974 534.074437173
-1	0	0	Ki67+	1437.59787926 571.687827387
-1	0	0	Ki67+	1682.35499225 2003.11170249
-1	0	0	Ki67+	2109.53612254 1561.24604279
-1	0	0	Ki67+	1325.26359534 1863.42889202
-1	0	0	Ki67+	39.779843507 873.430353932
-1	0	0	Ki67+	546.565262095 372.731728947
-1	0	0	Ki67+	618.031533228 1936.68083094
-1	0	0	Ki67+	782.312459679 1786.19494336
-1	0	0	Ki67+	1942.63520635 255.585728593
-1	0	0	Ki67+	690.09276408 431.846115448
-1	0	0	Ki67+	990.819274663 943.029478093
-1	0	0	Ki67+	652.130966714 340.989451567
-1	0	0	Ki67+	1665.28453617 492.614899412
-1	0	0	Ki67+	1284.51406099 1046.17285369
-1	0	0	Ki67+	139.352904332 1637.86505419
-1	0	0	Ki67+	80.2703765696 1697.92893114
-1	0	0	Ki67+	1101.4204371 1136.3071864
-1	0	0	Ki67+	406.886953596 1095.22672112
-1	0	0	Ki67+	1358.81598664 2038.49435437
-1	0	0	Ki67+	878.567914427 197.41239175
-1	0	0	Ki67+	1606.55721677 2028.7991244
-1	0	0	Ki67+	953.668926045 342.345440853
-1	0	0	Ki67+	750.201349089 1950.51494156
-1	0	0	Ki67+	692.823454911 477.942224972
-1	0	0	Ki67+	825.9442715 1006.93801804
-1	0	0	Ki67+	1528.5305153 841.692280521
-1	0	0	Ki67+	1363.38384457 739.953104917
-1	0	0	Ki67+	378.514589041 749.495429677
-1	0	0	Ki67+	331.17783103 528.216319523
-1	0	0	Ki67+	2148.32640993 575.340997574
-1	0	0	Ki67+	317.020144925 1552.76298682
-1	0	0	Ki67+	1322.52469076 656.866540213
-1	0	0	Ki67+	1371.07192549 1883.78858805
-1	0	0	Ki67+	1772.49867151 678.113626396
-1	0	0	Ki67+	1564.5516183 52.969484894
-1	0	0	Ki67+	731.281202421 740.952481599
-1	0	0	Ki67+	1801.59952339 616.203971334
-1	0	0	Ki67+	1923.76980552 435.049335563
-1	0	0	Ki67+	873.878823842 2046.01909513
-1	0	0	Ki67+	1910.04154112 1768.65548715
-1	0	0	Ki67+	1602.88563918 275.138900044
-1	0	0	Ki67+	1962.13351658 2081.90070165
-1	0	0	Ki67+	1149.69340637 606.473287412
-1	0	0	Ki67+	2001.75102562 1920.33004561
-1	0	0	Ki67+	1166.49691245 1405.03740469
-1	0	0	Ki67+	1133.68783076 770.944594387
-1	0	0	Ki67+	1919.33470402 1943.09526366
-1	0	0	Ki67+	19.5555392743 1640.14955317
-1	0	0	Ki67+	387.762746683 1000.30168353
-1	0	0	Ki67+	1670.02481776 653.112967346
-1	0	0	Ki67+	921.489751288 151.359915214
-1	0	0	Ki67+	535.806945502 2093.14914609
-1	0	0	Ki67+	869.881588537 1671.56800212
-1	0	0	Ki67+	1385.80485983 48.5096343624
-1	0	0	Ki67+	1350.89905402 856.060245598
-1	0	0	Ki67+	177.984979244 213.694510538
-1	0	0	Ki67+	1905.72772082 913.009995958
-1	0	0	Ki67+	1337.74046848 1589.38617591
-1	0	0	Ki67+	89.141434094 2007.04033976
-1	0	0	Ki67+	496.880124264 629.122252014
-1	0	0	Ki67+	1899.83583721 1494.29098577
-1	0	0	Ki67+	1308.63876071 602.745422698
-1	0	0	Ki67+	1041.24836124 1344.90889903
-1	0	0	Ki67+	1221.56476562 548.239888675
-1	0	0	Ki67+	1335.60424202 828.025565878
-1	0	0	Ki67+	2085.93341543 664.023991514
-1	0	0	Ki67+	2024.85155523 874.969279879
-1	0	0	Ki67+	897.378220815 332.840801298
-1	0	0	Ki67+	835.320093138 928.512130326
-1	0	0	Ki67+	358.790562268 246.793455427
-1	0	0	Ki67+	1353.97951901 1805.21853449
-1	0	0	Ki67+	2010.39098913 1861.66506329
-1	0	0	Ki67+	70.2530127002 1912.46954053
-1	0	0	Ki67+	1401.85596837 2137.57200594
-1	0	0	Ki67+	1152.14181882 570.128545395
-1	0	0	Ki67+	1660.22535319 810.819947287
-1	0	0	Ki67+	1058.46448775 1255.2695974
-1	0	0	Ki67+	997.135009432 1351.11497525
-1	0	0	Ki67+	830.713276688 1445.62215736
-1	0	0	Ki67+	1926.57899265 506.114980793
-1	0	0	Ki67+	1172.49815484 540.698559838
-1	0	0	Ki67+	423.580595414 1112.42347982
-1	0	0	Ki67+	1853.17990032 1545.45221146
-1	0	0	Ki67+	1051.65378433 1812.84188825
-1	0	0	Ki67+	1343.70642706 2095.68134442
-1	0	0	Ki67+	1363.63150151 1714.98181441
-1	0	0	Ki67+	640.007503831 437.648835059
-1	0	0	Ki67+	1681.24966723 600.959741465
-1	0	0	Ki67+	1300.12345803 740.19370333
-1	0	0	Ki67+	1076.73864806 90.5114200317
-1	0	0	Ki67+	1281.0151553 439.878094599
-1	0	0	Ki67+	1595.72544368 1280.8138357
-1	0	0	Ki67+	1645.55798178 1846.75248944
-1	0	0	Ki67+	67.3245483526 509.691709775
-1	0	0	Ki67+	1403.56584452 995.329561514
-1	0	0	Ki67+	1400.71882153 1738.08156224
-1	0	0	Ki67+	581.891236755 941.627368515
-1	0	0	Ki67+	859.003697992 1542.78689263
-1	0	0	Ki67+	1866.00219594 1912.83766829
-1	0	0	Ki67+	696.586235486 779.57780158
-1	0	0	Ki67+	489.670260085 1604.59424601
-1	0	0	Ki67+	1154.99450306 1219.93605557
-1	0	0	Ki67+	686.682050558 2039.50735094
-1	0	0	Ki67+	1939.39151694 290.197893176
-1	0	0	Ki67+	658.782495726 222.942728585
-1	0	0	Ki67+	5.50607292891 2034.68020504
-1	0	0	Ki67+	1043.40493159 790.747840648
-1	0	0	Ki67+	1991.55652108 333.515060493
-1	0	0	Ki67+	1307.09042784 1102.58308093
-1	0	0	Ki67+	366.07561852 356.640492185
-1	0	0	Ki67+	1311.8270346 107.241457037
-1	0	0	Ki67+	851.124382158 329.900847202
-1	0	0	Ki67+	1263.96226081 1271.66989313
-1	0	0	Ki67+	726.733627525 1372.76256238
-1	0	0	Ki67+	1586.9227459 1740.88130878
-1	0	0	Ki67+	506.380913488 189.930017106
-1	0	0	Ki67+	199.154321735 2123.72670874
-1	0	0	Ki67+	797.490061035 145.400993721
-1	0	0	Ki67+	482.319923368 1516.49379074
-1	0	0	Ki67+	1383.61876431 128.615995905
-1	0	0	Ki67+	1640.768385 908.853665612
-1	0	0	Ki67+	418.262782237 1469.36523149
-1	0	0	Ki67+	907.19540167 861.300613644
-1	0	0	Ki67+	1451.40513719 1656.66012537
-1	0	0	Ki67+	616.391644315 1171.24669416
-1	0	0	Ki67+	26.4557883887 723.731406994
-1	0	0	Ki67+	1979.27134234 408.676525942
-1	0	0	Ki67+	1882.92306797 1760.86949217
-1	0	0	Ki67+	953.587957714 1669.85483163
-1	0	0	Ki67+	1907.95884845 2107.76801595
-1	0	0	Ki67+	1475.005424 282.712510789
-1	0	0	Ki67+	2142.94091874 14.9833017058
-1	0	0	Ki67+	865.705449249 553.222673257
-1	0	0	Ki67+	467.060511535 975.327072106
-1	0	0	Ki67+	1521.38026561 1347.35228246
-1	0	0	Ki67+	60.5856264056 916.034043995
-1	0	0	Ki67+	1260.1063002 1777.81560786
-1	0	0	Ki67+	1393.92846829 967.663858973
-1	0	0	Ki67+	825.514139076 1031.89086702
-1	0	0	Ki67+	1007.93722119 1965.57013348
-1	0	0	Ki67+	1229.86087083 753.843612916
-1	0	0	Ki67+	581.461583048 848.700977854
-1	0	0	Ki67+	548.493209529 1409.96184672
-1	0	0	Ki67+	1523.64175772 764.886299043
-1	0	0	Ki67+	158.002273539 788.95544797
-1	0	0	Ki67+	1234.18581091 429.421787997
-1	0	0	Ki67+	923.194830558 1129.74926112
-1	0	0	Ki67+	1086.2681552 850.490388266
-1	0	0	Ki67+	639.271656568 1319.24279552
-1	0	0	Ki67+	591.598183866 1914.26596387
-1	0	0	Ki67+	1495.91075025 1289.97888891
-1	0	0	Ki67+	1072.86877147 782.935478965
-1	0	0	Ki67+	1484.05237233 1192.8548744
-1	0	0	Ki67+	2143.70917581 1015.92736857
-1	0	0	Ki67+	1914.1385278 397.978770458
-1	0	0	Ki67+	240.5126907 1906.15364866
-1	0	0	Ki67+	117.376786737 1338.0640182
-1	0	0	Ki67+	1969.77740317 208.519651399
-1	0	0	Ki67+	1753.69080213 1584.60032027
-1	0	0	Ki67+	1862.61458818 949.037805006
-1	0	0	Ki67+	1024.15747621 23.8693094419
-1	0	0	Ki67+	513.357650104 865.400552248
-1	0	0	Ki67+	822.220687909 30.2771161867
-1	0	0	Ki67+	231.229782102 72.4302448807
-1	0	0	Ki67+	2020.75898965 659.128838512
-1	0	0	Ki67+	1644.43923104 328.131257743
-1	0	0	Ki67+	833.507764534 1290.0524533
-1	0	0	Ki67+	66.0495117593 953.703037396
-1	0	0	Ki67+	316.495275435 704.159550384
-1	0	0	Ki67+	486.719499457 1096.66460117
-1	0	0	Ki67+	922.113278572 917.234557109
-1	0	0	Ki67+	656.320031189 2044.42174996
-1	0	0	Ki67+	671.594049466 1565.03149524
-1	0	0	Ki67+	428.883743441 252.71694644
-1	0	0	Ki67+	1923.69558037 2002.82958601
-1	0	0	Ki67+	2115.1999199 555.48177244
-1	0	0	Ki67+	1109.33865295 1212.24812456
-1	0	0	Ki67+	1922.43138439 57.7263510744
-1	0	0	Ki67+	539.628577379 1330.0792274
-1	0	0	Ki67+	922.689837976 888.540703066
-1	0	0	Ki67+	609.381335989 1195.4827074
-1	0	0	Ki67+	1025.02063574 1769.82520833
-1	0	0	Ki67+	1043.90826039 896.398948471
-1	0	0	Ki67+	1992.08224167 1535.92563999
-1	0	0	Ki67+	2071.305355 1156.21882695
-1	0	0	Ki67+	473.085856711 1940.11415943
-1	0	0	Ki67+	504.259436822 899.756049001
-1	0	0	Ki67+	1938.75034601 639.305461518
-1	0	0	Ki67+	188.800096978 1739.92109517
-1	0	0	Ki67+	220.803766678 28.3033857328
-1	0	0	Ki67+	133.597625242 844.64422165
-1	0	0	Ki67+	1354.90125613 1662.65802845
-1	0	0	Ki67+	2080.67455463 333.385577041
-1	0	0	Ki67+	1502.19810844 535.606301063
-1	0	0	Ki67+	1504.13843588 1701.45766815
-1	0	0	Ki67+	756.32344904 1909.44630803
-1	0	0	Ki67+	833.926950771 227.731371747
-1	0	0	Ki67+	1225.92486246 1444.18841016
-1	0	0	Ki67+	1786.21286651 276.1223007
-1	0	0	Ki67+	1521.95212874 1867.26402589
-1	0	0	Ki67+	766.591372653 2021.75397716
-1	0	0	Ki67+	164.113044532 484.816042109
-1	0	0	Ki67+	1106.09997836 2146.67273543
-1	0	0	Ki67+	2149.94684795 890.923433562
-1	0	0	Ki67+	1688.67963955 1617.2784681
-1	0	0	Ki67+	661.380040453 185.537272251
-1	0	0	Ki67+	1479.09441989 1874.39433669
-1	0	0	Ki67+	286.697029138 763.168408057
-1	0	0	Ki67+	1830.02148824 2042.24544014
-1	0	0	Ki67+	1556.31948616 727.987665103
-1	0	0	Ki67+	249.051601935 1424.70233725
-1	0	0	Ki67+	932.272458162 440.662032178
-1	0	0	Ki67+	1659.04631554 2046.05636957
-1	0	0	Ki67+	862.004328033 1575.63151434
-1	0	0	Ki67+	202.275921197 1450.93055423
-1	0	0	Ki67+	1067.58592101 1736.75939078
-1	0	0	Ki67+	458.073591328 744.692032051
-1	0	0	Ki67+	209.483878982 1845.70118415
-1	0	0	Ki67+	1100.82417019 1955.98077442
-1	0	0	Ki67+	1209.22921115 1521.59730802
-1	0	0	Ki67+	329.887567193 1971.52157271
-1	0	0	Ki67+	2028.66987277 1509.08318479
-1	0	0	Ki67+	1244.08804432 1110.69105022
-1	0	0	Ki67+	601.538779662 1881.99334725
-1	0	0	Ki67+	1306.60074573 1124.51917705
-1	0	0	Ki67+	697.879049853 1146.18404173
-1	0	0	Ki67+	390.058250656 1842.61825155
-1	0	0	Ki67+	1387.19456565 1131.51842941
-1	0	0	Ki67+	1070.00246639 1492.58179086
-1	0	0	Ki67+	1876.42744259 529.931767051
-1	0	0	Ki67+	1801.09015653 2011.08911778
-1	0	0	Ki67+	1203.16103368 1434.11410219
-1	0	0	Ki67+	867.407505284 2125.56228102
-1	0	0	Ki67+	1342.02858099 1301.57338929
-1	0	0	Ki67+	454.44548843 97.9512788772
-1	0	0	Ki67+	1094.8636392 1258.36356421
-1	0	0	Ki67+	975.78738184 584.60047066
-1	0	0	Ki67+	1954.76082033 588.003238455
-1	0	0	Ki67+	397.272700048 2101.37978263
-1	0	0	Ki67+	628.037664147 1499.43994686
-1	0	0	Ki67+	865.309054615 398.82533329
-1	0	0	Ki67+	1368.9093822 491.112495228
-1	0	0	Ki67+	768.253076866 1930.2434749
-1	0	0	Ki67+	1857.98747871 49.1977250593
-1	0	0	Ki67+	592.533926698 1007.12820849
-1	0	0	Ki67+	427.397641718 1629.75335392
-1	0	0	Ki67+	1141.86005657 1982.28841402
-1	0	0	Ki67+	1608.61439968 591.562375334
-1	0	0	Ki67+	2035.42222328 105.763032235
-1	0	0	Ki67+	928.632176414 1012.44375932
-1	0	0	Ki67+	208.016334053 359.017680864
-1	0	0	Ki67+	1757.79520034 1150.32081327
-1	0	0	Ki67+	614.796195411 1991.6434786
-1	0	0	Ki67+	1661.56585698 1880.58035527
-1	0	0	Ki67+	1173.36618059 1629.45551563
-1	0	0	Ki67+	60.8652671633 1431.09334159
-1	0	0	Ki67+	375.973484688 2081.16063516
-1	0	0	Ki67+	168.502933301 1717.94824435
-1	0	0	Ki67+	113.715891249 96.9471146682
-1	0	0	Ki67+	925.649419931 129.344772751
-1	0	0	Ki67+	277.989583566 712.957633316
-1	0	0	Ki67+	1212.04412894 842.874815336
-1	0	0	Ki67+	1921.81500703 689.228416246
-1	0	0	Ki67+	885.397509216 521.0017314
-1	0	0	Ki67+	284.501698859 361.150808184
-1	0	0	Ki67+	590.072618482 1153.96998257
-1	0	0	Ki67+	717.437537665 1671.17477934
-1	0	0	Ki67+	169.935342485 560.200904667
-1	0	0	Ki67+	1583.43259457 1538.4140176
-1	0	0	Ki67+	3.68912073944 395.358444042
-1	0	0	Ki67+	901.252856436 1674.8306671
-1	0	0	Ki67+	933.519200422 1235.8556646
-1	0	0	Ki67+	758.528701022 798.919352745
-1	0	0	Ki67+	1790.16643295 479.006566355
-1	0	0	Ki67+	1848.85134324 438.969373959
-1	0	0	Ki67+	966.396246552 300.567499107
-1	0	0	Ki67+	1498.4974845 578.153476016
-1	0	0	Ki67+	997.708762676 225.953460069
-1	0	0	Ki67+	1293.60611827 282.091889325
-1	0	0	Ki67+	106.683751128 535.742312072
-1	0	0	Ki67+	2080.22726658 594.564958834
-1	0	0	Ki67+	1397.80258966 1335.90143801
-1	0	0	Ki67+	1378.65662538 558.53390885
-1	0	0	Ki67+	248.471154634 45.9293918121
-1	0	0	Ki67+	366.134618145 983.38389795
-1	0	0	Ki67+	1268.43040778 898.804165374
-1	0	0	Ki67+	1650.98936609 1975.29928724
-1	0	0	Ki67+	232.993658826 455.464418935
-1	0	0	Ki67+	1406.26311121 1464.57288282
-1	0	0	Ki67+	2127.55339149 179.258239421
-1	0	0	Ki67+	1794.89686471 1718.73860256
-1	0	0	Ki67+	55.8738712821 64.8445974094
-1	0	0	Ki67+	2118.04449254 957.274682123
-1	0	0	Ki67+	483.809341893 1640.62895407
-1	0	0	Ki67+	1653.45100981 175.777113459
-1	0	0	Ki67+	1824.34905648 1138.0472151
-1	0	0	Ki67+	1035.88738528 1917.69803659
-1	0	0	Ki67+	1348.72702361 1541.03036518
-1	0	0	Ki67+	371.168495661 821.529836698
-1	0	0	Ki67+	400.477537542 970.981460801
-1	0	0	Ki67+	269.181719112 1153.50630565
-1	0	0	Ki67+	143.2482977 336.965316582
-1	0	0	Ki67+	1697.71148962 178.36420685
-1	0	0	Ki67+	1307.04424169 1208.56591545
-1	0	0	Ki67+	2115.78951228 1198.33226397
-1	0	0	Ki67+	1441.10123993 1557.75679258
-1	0	0	Ki67+	150.211819663 1860.91833617
-1	0	0	Ki67+	2014.34428013 30.4038957512
-1	0	0	Ki67+	1624.94994651 1736.46353533
-1	0	0	Ki67+	1624.24344568 164.608641645
-1	0	0	Ki67+	734.444369712 1035.56786169
-1	0	0	Ki67+	1567.75485149 2064.98290251
-1	0	0	Ki67+	1814.44078905 524.950243198
-1	0	0	Ki67+	1787.14418671 1137.16177314
-1	0	0	Ki67+	1693.06248523 1222.88158854
-1	0	0	Ki67+	1200.55118311 788.700340951
-1	0	0	Ki67+	625.963395988 1904.80980099
-1	0	0	Ki67+	360.936806633 1626.56545313
-1	0	0	Ki67+	1622.51827345 43.0356789019
-1	0	0	Ki67+	994.891860736 162.418542982
-1	0	0	Ki67+	212.964424472 2107.12207193
-1	0	0	Ki67+	1677.69108548 1450.80337266
-1	0	0	Ki67+	2010.01231652 84.2598651436
-1	0	0	Ki67+	1371.38186133 1509.0084096
-1	0	0	Ki67+	1073.57131393 1657.93174862
-1	0	0	Ki67+	1403.24265958 1064.28187605
-1	0	0	Ki67+	1603.49649706 1995.28269566
-1	0	0	Ki67+	1123.50253855 670.733908367
-1	0	0	Ki67+	1828.86765428 1088.98542128
-1	0	0	Ki67+	393.48834368 881.959344411
-1	0	0	Ki67+	1706.44397808 2073.8187549
-1	0	0	Ki67+	2102.22197147 1644.13867405
-1	0	0	Ki67+	785.529936794 498.412843006
-1	0	0	Ki67+	284.478978032 801.074307749
-1	0	0	Ki67+	193.931369617 609.242989046
-1	0	0	Ki67+	354.317933231 655.601103224
-1	0	0	Ki67+	1468.51159052 1053.14222851
-1	0	0	Ki67+	965.812941712 33.4163208701
-1	0	0	Ki67+	574.295448935 1754.79433242
-1	0	0	Ki67+	333.561171955 1231.18333833
-1	0	0	Ki67+	1524.15082438 2053.16008304
-1	0	0	Ki67+	276.968408863 1257.62111113
-1	0	0	Ki67+	170.064700201 1937.61185414
-1	0	0	Ki67+	212.400931772 1017.40234808
-1	0	0	Ki67+	286.651235131 887.68062726
-1	0	0	Ki67+	1729.24097304 1758.2784269
-1	0	0	Ki67+	589.354920066 1785.2445441
-1	0	0	Ki67+	1961.70298738 479.315235627
-1	0	0	Ki67+	1047.21149604 1683.23266003
-1	0	0	Ki67+	1859.13913121 501.337907814
-1	0	0	Ki67+	276.85309908 1367.32911254
-1	0	0	Ki67+	1268.23925062 954.08089334
-1	0	0	Ki67+	1270.37531645 1462.22163075
-1	0	0	Ki67+	735.180117602 16.4367203376
-1	0	0	Ki67+	756.736210757 982.056995319
-1	0	0	Ki67+	1726.08398901 1042.91703428
-1	0	0	Ki67+	117.228972193 1896.23097107
-1	0	0	Ki67+	485.265007539 2054.69208603
-1	0	0	Ki67+	2115.19139603 230.356112826
-1	0	0	Ki67+	1766.44374847 569.772701661
-1	0	0	Ki67+	307.931857543 1371.61032714
-1	0	0	Ki67+	1208.0906425 978.60019462
-1	0	0	Ki67+	1416.41798832 508.254236738
-1	0	0	Ki67+	1969.73028595 342.093353596
-1	0	0	Ki67+	1289.14801398 358.655208636
-1	0	0	Ki67+	291.792199262 630.669877713
-1	0	0	Ki67+	1105.15224913 407.850288416
-1	0	0	Ki67+	1817.89254757 440.171174922
-1	0	0	Ki67+	572.041238364 734.227000097
-1	0	0	Ki67+	196.042209766 2074.72705176
-1	0	0	Ki67+	1163.50080234 1836.82679127
-1	0	0	Ki67+	705.36002993 1728.42332016
-1	0	0	Ki67+	1182.45251651 996.033924574
-1	0	0	Ki67+	817.763453718 331.661187302
-1	0	0	Ki67+	1752.42175283 1179.6382079
-1	0	0	Ki67+	285.038445394 1417.45839069
-1	0	0	Ki67+	923.106974588 1476.48948684
-1	0	0	Ki67+	1904.53471104 469.143953023
-1	0	0	Ki67+	811.149721075 907.375130427
-1	0	0	Ki67+	1725.89662793 425.085259773
-1	0	0	Ki67+	67.4002558668 177.701276897
-1	0	0	Ki67+	20.7847132474 1496.01705364
-1	0	0	Ki67+	1147.62089709 1863.58928133
-1	0	0	Ki67+	2092.70892127 1879.36399209
-1	0	0	Ki67+	102.78798366 1873.32477433
-1	0	0	Ki67+	1556.25629461 273.958705529
-1	0	0	Ki67+	409.76107218 516.950679261
-1	0	0	Ki67+	460.527095632 1488.87766897
-1	0	0	Ki67+	418.281286208 382.699506653
-1	0	0	Ki67+	764.934868901 1507.59831039
-1	0	0	Ki67+	1361.19156191 1184.5928023
-1	0	0	Ki67+	1974.32768419 1031.44429561
-1	0	0	Ki67+	1170.75189387 1466.88784249
-1	0	0	Ki67+	1384.67220484 4.96521650774
-1	0	0	Ki67+	950.858281677 1917.57095757
-1	0	0	Ki67+	621.354295911 1087.31795837
-1	0	0	Ki67+	2056.68920101 402.501907936
-1	0	0	Ki67+	267.638866254 1556.59336162
-1	0	0	Ki67+	1231.95010505 984.283415426
-1	0	0	Ki67+	670.627622831 2062.67216128
-1	0	0	Ki67+	326.449997763 1453.25159378
-1	0	0	Ki67+	250.867019308 1118.25373748
-1	0	0	Ki67+	1735.82883367 889.482675363
-1	0	0	Ki67+	835.701957499 1726.17594188
-1	0	0	Ki67+	1235.48987345 884.755546982
-1	0	0	Ki67+	1852.6844539 996.02633003
-1	0	0	Ki67+	691.092381127 1061.01595475
-1	0	0	Ki67+	299.93492491 1956.72078834
-1	0	0	Ki67+	417.440608452 1922.28312919
-1	0	0	Ki67+	469.66158417 1310.9287652
-1	0	0	Ki67+	228.10491581 1345.18631451
-1	0	0	Ki67+	1157.77473618 2132.79436279
-1	0	0	Ki67+	18.9535900568 270.803963799
-1	0	0	Ki67+	568.049218637 1052.10327164
-1	0	0	Ki67+	775.563722081 1125.03535765
-1	0	0	Ki67+	673.132659175 42.1124798311
-1	0	0	Ki67+	770.995255712 1596.31781256
-1	0	0	Ki67+	1338.14273565 1087.81221397
-1	0	0	Ki67+	860.899364312 2100.9660397
-1	0	0	Ki67+	1583.20548174 1583.47989903
-1	0	0	Ki67+	773.648892104 149.870520076
-1	0	0	Ki67+	1102.28759764 1579.08604077
-1	0	0	Ki67+	1325.13707257 264.449763082
-1	0	0	Ki67+	1703.40685452 1858.54826969
-1	0	0	Ki67+	819.689230186 663.339501515
-1	0	0	Ki67+	418.688672958 1001.94371157
-1	0	0	Ki67+	1026.80911396 1649.41477786
-1	0	0	Ki67+	1771.94307301 346.148416471
-1	0	0	Ki67+	1898.59588491 549.232805106
-1	0	0	Ki67+	2120.78525575 522.028834488
-1	0	0	Ki67+	729.146989135 1575.45651184
-1	0	0	Ki67+	1851.29446066 1570.37463459
-1	0	0	Ki67+	1844.60836909 2023.0836359
-1	0	0	Ki67+	1124.11706549 1624.56467228
-1	0	0	Ki67+	1668.34590838 1136.41319537
-1	0	0	Ki67+	951.734452554 1131.41799346
-1	0	0	Ki67+	1425.99664753 1629.91102572
-1	0	0	Ki67+	1924.59318676 2144.32735108
-1	0	0	Ki67+	935.42363528 2102.32076752
-1	0	0	Ki67+	1576.21702372 1064.2155894
-1	0	0	Ki67+	527.73585668 1832.12047758
-1	0	0	Ki67+	1080.03954208 1462.01849197
-1	0	0	Ki67+	1848.03712195 286.655951588
-1	0	0	Ki67+	1388.17941819 507.556324606
-1	0	0	Ki67+	1724.83500267 2147.24347372
-1	0	0	Ki67+	1023.83639437 437.987443078
-1	0	0	Ki67+	1694.43455787 744.774750116
-1	0	0	Ki67+	434.030677694 552.787795285
-1	0	0	Ki67+	166.037637897 1181.77904816
-1	0	0	Ki67+	2049.07341426 1655.0354331
-1	0	0	Ki67+	1381.21288868 384.755874235
-1	0	0	Ki67+	1726.99554619 1506.88550545
-1	0	0	Ki67+	827.420880015 543.874918155
-1	0	0	Ki67+	1100.53940462 1772.49065952
-1	0	0	Ki67+	537.226617557 1151.28685612
-1	0	0	Ki67+	1796.94388355 933.767216349
-1	0	0	Ki67+	1922.57115317 126.457972923
-1	0	0	Ki67+	1558.95462523 1360.58024815
-1	0	0	Ki67+	1706.4141894 1186.7319413
-1	0	0	Ki67+	2146.67059723 1767.74725444
-1	0	0	Ki67+	2103.74676365 466.987444157
-1	0	0	Ki67+	1876.86063873 73.9619442501
-1	0	0	Ki67+	237.332850979 477.954352095
-1	0	0	Ki67+	1787.04871081 42.6461823501
-1	0	0	Ki67+	839.210875419 1365.95450548
-1	0	0	Ki67+	173.172615913 122.12046795
-1	0	0	Ki67+	289.008701068 963.31349379
-1	0	0	Ki67+	1779.69387186 822.009768288
-1	0	0	Ki67+	1524.08649242 1575.17482183
-1	0	0	Ki67+	888.303586254 373.419853776
-1	0	0	Ki67+	1085.83808014 351.718570122
-1	0	0	Ki67+	1331.31384099 1345.21392831
-1	0	0	Ki67+	838.209942272 183.194799665
-1	0	0	Ki67+	1772.55119669 2074.86819218
-1	0	0	Ki67+	1955.1208447 407.10455884
-1	0	0	Ki67+	1192.33835111 1991.55827342
-1	0	0	Ki67+	1848.65159796 822.908081342
-1	0	0	Ki67+	954.463731747 1323.48439269
-1	0	0	Ki67+	1273.7872987 760.883419809
-1	0	0	Ki67+	1524.26635107 1962.60034801
-1	0	0	Ki67+	49.5389772359 2034.1705486
-1	0	0	Ki67+	1085.58814742 1789.92278142
-1	0	0	Ki67+	1440.22295313 1186.29419855
-1	0	0	Ki67+	512.368934183 832.799559271
-1	0	0	Ki67+	360.544025935 415.643609081
-1	0	0	Ki67+	1552.16501669 1699.41571744
-1	0	0	Ki67+	1161.57281452 1655.31222986
-1	0	0	Ki67+	1538.79333308 1848.79501917
-1	0	0	Ki67+	809.699013533 1757.29188082
-1	0	0	Ki67+	1017.98686748 1271.91017398
-1	0	0	Ki67+	245.038212338 333.646397329
-1	0	0	Ki67+	35.4368426462 973.698624713
-1	0	0	Ki67+	402.901541269 1977.2835224
-1	0	0	Ki67+	1813.26327511 469.919871282
-1	0	0	Ki67+	1038.47453504 167.025344298
-1	0	0	Ki67+	465.523259334 433.191123808
-1	0	0	Ki67+	531.836539008 1033.29134723
-1	0	0	Ki67+	485.063924939 705.022702717
-1	0	0	Ki67+	2108.9485517 1493.20199321
-1	0	0	Ki67+	1135.27395038 910.8381492
-1	0	0	Ki67+	969.559261113 762.871250921
-1	0	0	Ki67+	359.555858606 517.545008277
-1	0	0	Ki67+	261.572095513 1315.50335767
-1	0	0	Ki67+	1480.97518137 617.443360146
-1	0	0	Ki67+	1984.05495496 1999.50581931
-1	0	0	Ki67+	1355.46623289 1633.5503557
-1	0	0	Ki67+	894.596254007 1110.85732503
-1	0	0	Ki67+	1479.75426087 1338.59939893
-1	0	0	Ki67+	723.053655514 1766.51307215
-1	0	0	Ki67+	497.189701127 264.381455325
-1	0	0	Ki67+	1400.64279624 1413.52019923
-1	0	0	Ki67+	1490.92903758 716.097243371
-1	0	0	Ki67+	2094.60179652 2124.76487607
-1	0	0	Ki67+	1648.19769866 1110.38028589
-1	0	0	Ki67+	1478.18323935 1098.51877155
-1	0	0	Ki67+	454.879573484 358.386634029
-1	0	0	Ki67+	928.224117449 217.955498636
-1	0	0	Ki67+	212.871212149 2017.39341527
-1	0	0	Ki67+	1873.99572617 451.408086015
-1	0	0	Ki67+	2098.55225932 199.912862965
-1	0	0	Ki67+	2014.24700895 725.844678277
-1	0	0	Ki67+	636.766426135 172.935112657
-1	0	0	Ki67+	1135.21552971 3.63261760179
-1	0	0	Ki67+	1231.02457976 1702.93484268
-1	0	0	Ki67+	1003.35404504 355.820129438
-1	0	0	Ki67+	2145.13635139 1483.71922629
-1	0	0	Ki67+	1704.4035037 1341.98586758
-1	0	0	Ki67+	707.487006266 696.609262327
-1	0	0	Ki67+	167.149715238 861.838069149
-1	0	0	Ki67+	331.822402689 1528.64717064
-1	0	0	Ki67+	855.906224329 1645.22265605
-1	0	0	Ki67+	1261.50986002 630.060879606
-1	0	0	Ki67+	624.129591168 1528.18410424
-1	0	0	Ki67+	1485.24110246 507.200061692
-1	0	0	Ki67+	1532.42501319 257.138453231
-1	0	0	Ki67+	1128.01489922 614.913114258
-1	0	0	Ki67+	1461.71277213 2090.01425391
-1	0	0	Ki67+	742.14893395 1689.92802374
-1	0	0	Ki67+	1563.51382461 1094.36512209
-1	0	0	Ki67+	1939.13547485 1604.23656095
-1	0	0	Ki67+	651.738354754 536.05117045
-1	0	0	Ki67+	1341.76496815 1062.50998379
-1	0	0	Ki67+	225.879543815 2130.97623758
-1	0	0	Ki67+	1492.22216186 1641.6812013
-1	0	0	Ki67+	1779.55409477 1112.02541005
-1	0	0	Ki67+	1957.64043996 1122.13496494
-1	0	0	Ki67+	1375.41750472 1083.86919603
-1	0	0	CD3+/CD8+/Ki67+	1515.45179966 50.3249660906
-1	0	0	CD3+/CD8+/Ki67+	767.755694317 1249.09590148
-1	0	0	CD3+/CD8+/Ki67+	856.720248855 63.5249259709
-1	0	0	CD3+/CD8+/Ki67+	1759.95587449 150.374078931
-1	0	0	CD3+/CD8+/Ki67+	653.917145333 1080.46159651
-1	0	0	CD3+/CD8+/Ki67+	1008.29898269 1527.74292916
-1	0	0	CD3+/CD8+/Ki67+	2113.96714303 1101.68258609
-1	0	0	CD3+/CD8+/Ki67+	812.665461855 764.722825824
-1	0	0	CD3+/CD8+/Ki67+	609.513897997 2109.18976497
-1	0	0	CD3+/CD8+/Ki67+	284.436935809 1855.47456644
-1	0	0	CD3+/CD8+/Ki67+	1492.84649347 1403.62172245
-1	0	0	CD3+/CD8+/Ki67+	133.007633261 616.324160714
-1	0	0	CD3+/CD8+/Ki67+	1801.39670284 223.339937852
-1	0	0	CD3+/CD8+/Ki67+	650.128690308 826.970972354
-1	0	0	CD3+/CD8+/Ki67+	718.287136565 1914.36299817
-1	0	0	CD3+/CD8+/Ki67+	952.382042104 901.69369671
-1	0	0	CD3+/CD8+/Ki67+	891.965618766 1558.5594026
-1	0	0	CD3+/CD8+/Ki67+	104.101838302 620.348978908
-1	0	0	CD3+/CD8+/Ki67+	1740.71424651 711.953338315
-1	0	0	CD3+/CD8+/Ki67+	304.099973503 22.6308854786
-1	0	0	CD3+/CD8+/Ki67+	364.958730803 1810.12077492
-1	0	0	CD3+/CD8+/Ki67+	1746.11691899 1858.80215571
-1	0	0	CD3+/CD8+/Ki67+	1229.80594723 278.370335206
-1	0	0	CD3+/CD8+/Ki67+	1523.65658398 645.37976892
-1	0	0	CD3+/CD8+/Ki67+	2126.14475712 1143.31127182
-1	0	0	CD3+/CD8+/Ki67+	498.902947086 139.593267446
-1	0	0	CD3+/CD8+/Ki67+	6.93114306924 1448.91918805
-1	0	0	CD3+/CD8+/Ki67+	1100.62704806 278.199740793
-1	0	0	CD3+/CD8+/Ki67+	1640.47435268 107.251049662
-1	0	0	CD3+/CD8+/Ki67+	389.858686844 1225.13092874
-1	0	0	CD3+/CD8+/Ki67+	63.6944458553 1195.94449786
-1	0	0	CD3+/CD8+/Ki67+	1517.64411481 1213.11593755
-1	0	0	CD3+/CD8+/Ki67+	1192.71672817 1060.16117909
-1	0	0	CD3+/CD8+/Ki67+	1272.27500568 2064.42189182
-1	0	0	CD3+/CD8+/Ki67+	1123.3902325 1300.40335297
-1	0	0	CD3+/CD8+/Ki67+	250.735989171 1489.57712852
-1	0	0	CD3+/CD8+/Ki67+	1141.93817052 516.088840228
-1	0	0	CD3+/CD8+/Ki67+	1036.77672054 1867.94346605
-1	0	0	CD3+/CD8+/Ki67+	716.757464986 1862.41972692
-1	0	0	CD3+/CD8+/Ki67+	188.703633615 309.581971858
-1	0	0	CD3+/CD8+/Ki67+	1543.90258533 1921.0585968
-1	0	0	CD3+/CD8+/Ki67+	1731.6707578 549.935986839
-1	0	0	CD3+/CD8+/Ki67+	451.105717857 1018.76796432
-1	0	0	CD3+/CD8+/Ki67+	93.2409064038 309.259251825
-1	0	0	CD3+/CD8+/Ki67+	1528.33865998 710.904532389
-1	0	0	CD3+/CD8+/Ki67+	569.631962303 1640.87571764
-1	0	0	CD3+/CD8+/Ki67+	390.003905978 1153.31651823
-1	0	0	CD3+/CD8+/Ki67+	1209.40838325 1162.24942419
-1	0	0	CD3+/CD8+/Ki67+	1537.00495144 1116.16844761
-1	0	0	CD3+/CD8+/Ki67+	496.865749921 1254.65734347
#EOF
