# Supplementary material for: Data-Driven Discovery of Immune Contexture Biomarkers
Source: Front Oncol. 2018 Dec 18;8:627. doi: 10.3389/fonc.2018.00627 (PMC6305402; doi:10.3389/fonc.2018.00627)
Supplement: Data Sheet 2.zip — The synthetic dataset used for verifying the approach (section 3.1; Figure 4) is provided as a collection of text files describing regions, markers, and metadata. [file Data_Sheet_2.zip › verificationDataset/testdata_004_ImageObjects.txt]

barcode_target	testdata_004
barcode_origin	-1
workflow_target_version	-1
workflow_origin	-1
workflow_origin_version	-1
iH	-1
iW	-1
user	None

-1	0	0	Ki67+	1126.46545869 1538.24719905
-1	0	0	Ki67+	1369.31846272 1559.47481078
-1	0	0	Ki67+	802.516442394 1635.71571196
-1	0	0	Ki67+	1636.19831156 1658.35749217
-1	0	0	Ki67+	575.478886987 1020.82489756
-1	0	0	Ki67+	1547.90009043 1340.4032774
-1	0	0	Ki67+	1287.04307305 552.819428503
-1	0	0	Ki67+	2102.01608152 1813.59723242
-1	0	0	Ki67+	1410.13473626 1056.41264329
-1	0	0	Ki67+	1879.79681201 170.002370658
-1	0	0	Ki67+	1931.6331564 1721.62491347
-1	0	0	Ki67+	21.3069343975 430.687684249
-1	0	0	Ki67+	49.7985436851 700.482508528
-1	0	0	Ki67+	1745.21607989 564.377459024
-1	0	0	Ki67+	1073.05201764 539.742674844
-1	0	0	Ki67+	1398.49890579 2127.52686138
-1	0	0	Ki67+	1808.60967505 156.786164089
-1	0	0	Ki67+	962.5464297 1259.59819354
-1	0	0	Ki67+	1238.60471113 937.908845689
-1	0	0	Ki67+	386.113177537 1732.71849945
-1	0	0	Ki67+	1307.48899162 1439.520968
-1	0	0	Ki67+	699.235301478 1557.95739182
-1	0	0	Ki67+	192.458810692 1328.59592609
-1	0	0	Ki67+	1366.39085599 1741.39638652
-1	0	0	Ki67+	1162.50521425 901.220481404
-1	0	0	Ki67+	455.117626353 414.533860668
-1	0	0	Ki67+	1389.00562217 305.793131762
-1	0	0	Ki67+	2009.90910078 745.632599867
-1	0	0	Ki67+	219.98247201 1768.66960272
-1	0	0	Ki67+	501.679426824 129.079607419
-1	0	0	Ki67+	1085.04700394 743.055134705
-1	0	0	Ki67+	253.151251863 865.236331866
-1	0	0	Ki67+	250.828056068 1425.50194546
-1	0	0	Ki67+	1375.03735232 1408.42245378
-1	0	0	Ki67+	1200.13054705 238.531693916
-1	0	0	Ki67+	1001.25246454 52.2399714502
-1	0	0	Ki67+	428.065646494 2012.69956534
-1	0	0	Ki67+	507.446977027 1194.05802036
-1	0	0	Ki67+	206.110983153 1088.19742342
-1	0	0	Ki67+	1438.90773629 1709.56601924
-1	0	0	Ki67+	1554.98480646 406.549528413
-1	0	0	Ki67+	264.299304246 1931.97679031
-1	0	0	Ki67+	1292.42414066 2082.75205109
-1	0	0	Ki67+	1191.66995077 1322.6846027
-1	0	0	Ki67+	965.998611717 1790.78443923
-1	0	0	Ki67+	785.469693625 635.493833958
-1	0	0	Ki67+	1456.13414818 113.524176188
-1	0	0	Ki67+	2054.73284035 28.3595319091
-1	0	0	Ki67+	1214.87222462 1534.94949178
-1	0	0	Ki67+	515.075276677 606.776786035
-1	0	0	Ki67+	1413.93868956 1817.13367658
-1	0	0	Ki67+	1860.94750547 956.252955734
-1	0	0	Ki67+	49.3722421078 1561.25959166
-1	0	0	Ki67+	336.746214807 1570.9385317
-1	0	0	Ki67+	1052.23720758 1165.10476368
-1	0	0	Ki67+	2037.52794766 1824.62005517
-1	0	0	Ki67+	843.024674976 1042.80187626
-1	0	0	Ki67+	789.104866141 1184.11662875
-1	0	0	Ki67+	1211.61052926 1844.5928042
-1	0	0	Ki67+	531.499959894 1971.64709361
-1	0	0	Ki67+	702.069367162 1980.55007262
-1	0	0	Ki67+	1593.28449335 1368.9969344
-1	0	0	Ki67+	918.597768108 1238.93714801
-1	0	0	Ki67+	1634.96686978 1981.69875209
-1	0	0	Ki67+	204.531860778 743.160844703
-1	0	0	Ki67+	91.9910168889 853.674191563
-1	0	0	Ki67+	1349.76569971 631.871929917
-1	0	0	Ki67+	792.998385889 1327.82349789
-1	0	0	Ki67+	647.862335757 1417.72519412
-1	0	0	Ki67+	15.3738966196 687.359866126
-1	0	0	Ki67+	1401.74831473 1861.11843663
-1	0	0	Ki67+	248.040792331 522.017800066
-1	0	0	Ki67+	354.982073537 1685.95809438
-1	0	0	Ki67+	892.406060766 1179.8059876
-1	0	0	Ki67+	983.828429239 1081.84562397
-1	0	0	Ki67+	2008.80144134 1837.7140397
-1	0	0	Ki67+	1382.27934506 2080.20196277
-1	0	0	Ki67+	1951.98818582 1297.5379337
-1	0	0	Ki67+	739.623642202 1695.55532005
-1	0	0	Ki67+	872.685563066 996.079143317
-1	0	0	Ki67+	5.00896619914 1236.29179868
-1	0	0	Ki67+	1042.98118684 1037.48746691
-1	0	0	Ki67+	1242.7033219 1053.54190032
-1	0	0	Ki67+	1446.89388729 460.384161611
-1	0	0	Ki67+	1045.46481511 304.592291077
-1	0	0	Ki67+	620.313156489 2120.30535717
-1	0	0	Ki67+	465.937466706 894.463217937
-1	0	0	Ki67+	1463.84612035 500.417046796
-1	0	0	Ki67+	1060.47150685 746.567209911
-1	0	0	Ki67+	1411.80554195 1732.84807597
-1	0	0	Ki67+	1398.11832086 1551.69665017
-1	0	0	Ki67+	360.468590732 1279.32544718
-1	0	0	Ki67+	1567.74368299 279.380699116
-1	0	0	Ki67+	1626.5872762 1684.92029512
-1	0	0	Ki67+	789.732606908 820.537530274
-1	0	0	Ki67+	985.529971795 437.227272645
-1	0	0	Ki67+	847.603540474 154.412059113
-1	0	0	Ki67+	1851.71870214 1340.29129694
-1	0	0	Ki67+	1586.1589183 1034.57051012
-1	0	0	Ki67+	1473.72652096 326.162497184
-1	0	0	Ki67+	2096.29685681 207.607256779
-1	0	0	Ki67+	263.561197662 760.389883248
-1	0	0	Ki67+	1813.87113771 1278.1509323
-1	0	0	Ki67+	1787.67966344 194.713896366
-1	0	0	Ki67+	298.282889697 238.155118123
-1	0	0	Ki67+	708.399265506 2063.49063881
-1	0	0	Ki67+	268.209358357 494.379945137
-1	0	0	Ki67+	2010.41493951 127.977702689
-1	0	0	Ki67+	702.929414819 95.0704661009
-1	0	0	Ki67+	787.509971952 1950.33213313
-1	0	0	Ki67+	1643.84989148 1629.32276774
-1	0	0	Ki67+	1575.54111694 739.709588563
-1	0	0	Ki67+	1143.16173142 1028.44808139
-1	0	0	Ki67+	1161.5522705 1238.9409985
-1	0	0	Ki67+	637.305794707 1116.57229056
-1	0	0	Ki67+	1400.17852613 999.906423674
-1	0	0	Ki67+	1646.63749639 880.651892844
-1	0	0	Ki67+	629.962800224 756.898972785
-1	0	0	Ki67+	772.794335555 446.679142574
-1	0	0	Ki67+	656.888959782 70.34760475
-1	0	0	Ki67+	55.2699284312 1538.78020544
-1	0	0	Ki67+	1582.05937222 1503.99387795
-1	0	0	Ki67+	552.684705553 1384.91059024
-1	0	0	Ki67+	1125.08129992 1501.01886188
-1	0	0	Ki67+	1139.56151221 91.8456329403
-1	0	0	Ki67+	1837.67069828 1895.80645772
-1	0	0	Ki67+	1003.37628927 1182.36578522
-1	0	0	Ki67+	1050.49734358 344.285835035
-1	0	0	Ki67+	1703.53030551 1687.59713598
-1	0	0	Ki67+	1284.37195064 489.18845589
-1	0	0	Ki67+	797.280999018 1443.71214861
-1	0	0	Ki67+	828.320986719 972.006605953
-1	0	0	Ki67+	127.57298369 499.656994499
-1	0	0	Ki67+	249.824207704 1838.27870968
-1	0	0	Ki67+	1403.5658966 1393.66606001
-1	0	0	Ki67+	1128.7918313 1887.2529354
-1	0	0	Ki67+	223.028299277 1873.27525762
-1	0	0	Ki67+	1839.29126312 123.275167629
-1	0	0	Ki67+	698.495770306 931.237743263
-1	0	0	Ki67+	259.562726514 397.31832365
-1	0	0	Ki67+	703.849583117 420.062140807
-1	0	0	Ki67+	2073.3605224 993.788397055
-1	0	0	Ki67+	1436.24557 1952.78412626
-1	0	0	Ki67+	18.0811558168 998.484397702
-1	0	0	Ki67+	259.836583856 630.392083966
-1	0	0	Ki67+	1011.19685467 79.5508571361
-1	0	0	Ki67+	1618.88617413 229.445058083
-1	0	0	Ki67+	1395.13134498 937.408897282
-1	0	0	Ki67+	504.111751049 915.663274576
-1	0	0	Ki67+	649.28802213 807.57317358
-1	0	0	Ki67+	703.834519508 554.585479421
-1	0	0	Ki67+	1386.41866969 726.831566071
-1	0	0	Ki67+	1004.638029 957.409974067
-1	0	0	Ki67+	100.025017637 446.192123597
-1	0	0	Ki67+	1033.63860937 2093.76669309
-1	0	0	Ki67+	166.644770721 996.970473887
-1	0	0	Ki67+	1458.94928559 587.664432935
-1	0	0	Ki67+	195.974422991 571.046575688
-1	0	0	Ki67+	405.052114793 1566.46505151
-1	0	0	Ki67+	950.122614869 508.693298278
-1	0	0	Ki67+	1815.73723835 1356.45410529
-1	0	0	Ki67+	1564.57150778 1080.41950543
-1	0	0	Ki67+	745.072108544 1480.24142592
-1	0	0	Ki67+	164.909815717 314.057563678
-1	0	0	Ki67+	1606.50099051 1447.71749634
-1	0	0	Ki67+	471.218401621 1945.60739408
-1	0	0	Ki67+	957.308919756 1087.377101
-1	0	0	Ki67+	435.298203339 1264.26886075
-1	0	0	Ki67+	1156.11656598 2076.78567308
-1	0	0	Ki67+	1069.78414283 1818.99278192
-1	0	0	Ki67+	1312.62969166 1820.58971479
-1	0	0	Ki67+	1981.41723761 1890.53551161
-1	0	0	Ki67+	507.022606498 698.475782482
-1	0	0	Ki67+	278.683534018 1849.79518014
-1	0	0	Ki67+	1316.2151322 1319.73423368
-1	0	0	Ki67+	139.480840461 1057.72396986
-1	0	0	Ki67+	505.556066693 1781.63586975
-1	0	0	Ki67+	576.643803452 1112.27500426
-1	0	0	Ki67+	1814.74358356 1633.84757497
-1	0	0	Ki67+	2128.77317069 209.871679488
-1	0	0	Ki67+	996.824446359 2010.45180465
-1	0	0	Ki67+	227.824516772 650.462452799
-1	0	0	Ki67+	172.107788696 117.497021804
-1	0	0	Ki67+	312.147555838 472.811013367
-1	0	0	Ki67+	1563.99816652 704.881564582
-1	0	0	Ki67+	1016.25320494 1105.57418116
-1	0	0	Ki67+	275.581951197 1539.78216307
-1	0	0	Ki67+	1913.80730922 827.17363876
-1	0	0	Ki67+	790.940190896 1469.10361126
-1	0	0	Ki67+	1967.95001594 843.383858721
-1	0	0	Ki67+	2001.21243211 988.306896346
-1	0	0	Ki67+	656.823657221 1459.31315478
-1	0	0	Ki67+	1076.06971176 381.753700102
-1	0	0	Ki67+	1049.34492253 929.00891601
-1	0	0	Ki67+	191.946450704 1922.46047441
-1	0	0	Ki67+	251.719574394 155.813563547
-1	0	0	Ki67+	1850.18022805 1852.33012247
-1	0	0	Ki67+	321.48642342 661.281958416
-1	0	0	Ki67+	1197.82512075 620.970402342
-1	0	0	Ki67+	584.964247657 2125.34879443
-1	0	0	Ki67+	1319.68924378 1898.79581234
-1	0	0	Ki67+	1943.29783718 361.281855285
-1	0	0	Ki67+	1389.29039728 1297.28530437
-1	0	0	Ki67+	580.788322467 1340.36020135
-1	0	0	Ki67+	1672.18446986 1147.82403895
-1	0	0	Ki67+	1896.37088022 2026.46416251
-1	0	0	Ki67+	1888.62939163 882.775480192
-1	0	0	Ki67+	800.4791096 1825.45496183
-1	0	0	Ki67+	1402.1746255 111.075123247
-1	0	0	Ki67+	477.428002711 1804.62426285
-1	0	0	Ki67+	123.125719627 1014.49581226
-1	0	0	Ki67+	1406.53149057 787.167328998
-1	0	0	Ki67+	1207.98346686 1610.088796
-1	0	0	Ki67+	1054.87177624 645.710721586
-1	0	0	Ki67+	938.957293419 1220.15556656
-1	0	0	Ki67+	963.044175349 829.171833686
-1	0	0	Ki67+	282.345092543 2103.25506226
-1	0	0	Ki67+	2089.88194598 2035.57089622
-1	0	0	Ki67+	760.300532438 92.3330780617
-1	0	0	Ki67+	1645.17951427 582.356661716
-1	0	0	Ki67+	838.963784878 1649.02322267
-1	0	0	Ki67+	583.861605304 254.354587996
-1	0	0	Ki67+	381.972753485 1823.45747411
-1	0	0	Ki67+	1163.94342913 981.851653248
-1	0	0	Ki67+	192.228877007 930.128525883
-1	0	0	Ki67+	932.49415702 1165.41786988
-1	0	0	Ki67+	1767.98048948 29.344380084
-1	0	0	Ki67+	1429.63903291 7.69231112103
-1	0	0	Ki67+	54.1990309937 454.130382846
-1	0	0	Ki67+	517.634064798 1583.80506735
-1	0	0	Ki67+	903.724987396 1456.35648719
-1	0	0	Ki67+	285.970049466 396.450692522
-1	0	0	Ki67+	980.555677678 1512.23016643
-1	0	0	Ki67+	805.822385243 1746.87846456
-1	0	0	Ki67+	402.178203846 184.411022043
-1	0	0	Ki67+	156.472358767 1481.34191033
-1	0	0	Ki67+	2118.88606482 1590.80557236
-1	0	0	Ki67+	1131.23383653 9.04965351716
-1	0	0	Ki67+	1742.56139751 239.057788478
-1	0	0	Ki67+	118.185312962 1265.68229362
-1	0	0	Ki67+	1100.78727078 1434.60437138
-1	0	0	Ki67+	488.961511931 615.864895565
-1	0	0	Ki67+	559.932009428 87.6168435783
-1	0	0	Ki67+	1752.34470236 882.661131421
-1	0	0	Ki67+	1858.25358957 450.607227786
-1	0	0	Ki67+	49.829756571 1483.63626046
-1	0	0	Ki67+	63.8704293187 881.085111809
-1	0	0	Ki67+	2026.40086965 1637.66901688
-1	0	0	Ki67+	146.066268059 1822.20252198
-1	0	0	Ki67+	519.672332324 844.42778166
-1	0	0	Ki67+	1434.44806737 2057.70957828
-1	0	0	Ki67+	51.2765205034 1793.34904692
-1	0	0	Ki67+	763.196999734 297.541776445
-1	0	0	Ki67+	1116.1446732 1568.09647215
-1	0	0	Ki67+	863.785447136 2014.82382462
-1	0	0	Ki67+	1254.59552979 1124.13614254
-1	0	0	Ki67+	104.298785258 387.364656485
-1	0	0	Ki67+	769.439758582 1697.13127915
-1	0	0	Ki67+	2137.8667597 623.709974882
-1	0	0	Ki67+	322.525624379 961.414200529
-1	0	0	Ki67+	2064.23644712 1641.76133355
-1	0	0	Ki67+	1266.46993676 411.334264547
-1	0	0	Ki67+	1184.51459971 325.60959328
-1	0	0	Ki67+	2148.52799782 1266.66434837
-1	0	0	Ki67+	1075.07917737 156.71960852
-1	0	0	Ki67+	395.84081053 1516.06935459
-1	0	0	Ki67+	915.156318219 1388.94401479
-1	0	0	Ki67+	2131.01906745 754.164575467
-1	0	0	Ki67+	1984.66835835 1863.95570481
-1	0	0	Ki67+	223.747401595 87.8639693757
-1	0	0	Ki67+	219.601009318 1233.87474356
-1	0	0	Ki67+	1244.94675934 365.537000485
-1	0	0	Ki67+	735.622842684 1633.04915827
-1	0	0	Ki67+	762.25813176 2071.9098762
-1	0	0	Ki67+	1802.36278156 1524.01985726
-1	0	0	Ki67+	1795.01435885 1333.75495993
-1	0	0	Ki67+	1426.42275322 318.655933332
-1	0	0	Ki67+	1566.25597644 222.066412289
-1	0	0	Ki67+	1672.18092188 1970.59230095
-1	0	0	Ki67+	1249.73549353 2056.94601644
-1	0	0	Ki67+	599.530905154 2050.21491246
-1	0	0	Ki67+	672.585664847 651.461110892
-1	0	0	Ki67+	468.317893961 1345.41996793
-1	0	0	Ki67+	1537.33283899 1552.49700501
-1	0	0	Ki67+	333.858828612 849.154456056
-1	0	0	Ki67+	1694.79103088 1970.80595299
-1	0	0	Ki67+	113.379430505 203.925546746
-1	0	0	Ki67+	1901.67044773 931.587759944
-1	0	0	Ki67+	1436.51827454 2135.55286666
-1	0	0	Ki67+	1874.6744229 143.332718037
-1	0	0	Ki67+	1653.42258441 707.369770172
-1	0	0	Ki67+	2031.46297374 635.23638487
-1	0	0	Ki67+	1474.53861759 1002.52098845
-1	0	0	Ki67+	322.812427771 1142.64215463
-1	0	0	Ki67+	1102.17998394 643.775825623
-1	0	0	Ki67+	798.559962681 486.886027861
-1	0	0	Ki67+	1317.03759606 1041.06957047
-1	0	0	Ki67+	898.513618294 2136.54801361
-1	0	0	Ki67+	1919.71843254 201.423936313
-1	0	0	Ki67+	1980.56070176 225.987640168
-1	0	0	Ki67+	1008.79540775 441.529298124
-1	0	0	Ki67+	2113.46173956 848.714642789
-1	0	0	Ki67+	636.94805095 1579.72430295
-1	0	0	Ki67+	425.716717582 829.416499481
-1	0	0	Ki67+	1681.71097415 1059.84264935
-1	0	0	Ki67+	2132.93675616 2140.22313064
-1	0	0	Ki67+	1608.24001749 1011.85663422
-1	0	0	Ki67+	129.549682998 1618.34322883
-1	0	0	Ki67+	1393.93591837 368.169383492
-1	0	0	Ki67+	418.885132104 1161.2037184
-1	0	0	Ki67+	613.440077852 1475.47730746
-1	0	0	Ki67+	1467.3154355 543.469687017
-1	0	0	Ki67+	1928.8955676 1943.1671804
-1	0	0	Ki67+	667.933360661 1716.20724328
-1	0	0	Ki67+	728.873941548 781.381129515
-1	0	0	Ki67+	186.495490212 372.007793115
-1	0	0	Ki67+	730.599492865 1857.30601857
-1	0	0	Ki67+	551.312791942 994.35211025
-1	0	0	Ki67+	594.422967229 71.7636966747
-1	0	0	Ki67+	1761.25697854 713.836316299
-1	0	0	Ki67+	1745.81249395 511.453404075
-1	0	0	Ki67+	1089.63252114 267.410034339
-1	0	0	Ki67+	989.508286724 1297.39438897
-1	0	0	Ki67+	436.945326554 244.346086562
-1	0	0	Ki67+	1239.62353406 1961.42322373
-1	0	0	Ki67+	163.358114948 366.364514963
-1	0	0	Ki67+	1287.20120617 1857.95586247
-1	0	0	Ki67+	1185.85153194 1133.06836764
-1	0	0	Ki67+	1709.93450137 1264.80801241
-1	0	0	Ki67+	1019.86614257 856.988282438
-1	0	0	Ki67+	997.707928604 1944.70628421
-1	0	0	Ki67+	1895.47033155 774.33790949
-1	0	0	Ki67+	2060.56486246 1946.54456379
-1	0	0	Ki67+	1093.22133877 1667.44614137
-1	0	0	Ki67+	445.653269112 365.320124719
-1	0	0	Ki67+	2041.23804053 1067.84459854
-1	0	0	Ki67+	1662.09025333 84.3656208095
-1	0	0	Ki67+	645.743595192 2073.27807004
-1	0	0	Ki67+	1710.95444969 796.716080221
-1	0	0	Ki67+	528.068818549 2016.564155
-1	0	0	Ki67+	1217.95942234 594.115523544
-1	0	0	Ki67+	2045.07579805 279.85649
-1	0	0	Ki67+	1328.39274137 2070.27148428
-1	0	0	Ki67+	197.919957912 996.09178497
-1	0	0	Ki67+	1320.64152602 1514.54461579
-1	0	0	Ki67+	1817.06882777 785.847058575
-1	0	0	Ki67+	771.58934505 166.831594879
-1	0	0	Ki67+	780.265228712 1610.52483306
-1	0	0	Ki67+	1135.86077946 1967.17796326
-1	0	0	Ki67+	95.7994273985 994.873850004
-1	0	0	Ki67+	1293.64728811 1260.42977776
-1	0	0	Ki67+	946.318962594 1910.98773432
-1	0	0	Ki67+	22.6887792204 579.852698948
-1	0	0	Ki67+	630.530241338 920.84137489
-1	0	0	Ki67+	17.6454956301 2051.456486
-1	0	0	Ki67+	292.059496548 1586.22701829
-1	0	0	Ki67+	1212.0602393 547.032073322
-1	0	0	Ki67+	2075.36677292 417.608505934
-1	0	0	Ki67+	460.415541796 2044.58463634
-1	0	0	Ki67+	37.9610962765 1286.39556562
-1	0	0	Ki67+	843.159149822 1471.88626336
-1	0	0	Ki67+	86.5329002261 1723.79302726
-1	0	0	Ki67+	905.284816324 1048.82409613
-1	0	0	Ki67+	882.42992181 1033.58463476
-1	0	0	Ki67+	1849.05150319 1311.22797229
-1	0	0	Ki67+	2027.07262169 847.042648281
-1	0	0	Ki67+	321.124797151 1640.63287983
-1	0	0	Ki67+	610.715585228 720.635524271
-1	0	0	Ki67+	956.796906034 1011.99799165
-1	0	0	Ki67+	42.8809858642 258.498805379
-1	0	0	Ki67+	359.950422292 1856.2302369
-1	0	0	Ki67+	1272.31102236 1178.66179245
-1	0	0	Ki67+	1565.16117015 1774.94081809
-1	0	0	Ki67+	1195.16360143 404.200824062
-1	0	0	Ki67+	1965.49210423 1122.86121048
-1	0	0	Ki67+	28.9611253986 314.170663912
-1	0	0	Ki67+	74.4966329107 1513.07676776
-1	0	0	Ki67+	1786.83356364 975.415480224
-1	0	0	Ki67+	856.357546552 1518.23622281
-1	0	0	Ki67+	1924.20755583 21.156133153
-1	0	0	Ki67+	455.110878407 920.775003853
-1	0	0	Ki67+	1064.71796531 999.517560178
-1	0	0	Ki67+	1829.4553559 1200.44938207
-1	0	0	Ki67+	2139.76091369 79.8340943524
-1	0	0	Ki67+	603.371928411 1532.13956447
-1	0	0	Ki67+	1375.23985679 626.999990463
-1	0	0	Ki67+	1309.42415274 342.910050368
-1	0	0	Ki67+	826.379264621 1817.12520282
-1	0	0	Ki67+	666.782243913 373.104306355
-1	0	0	Ki67+	933.649989994 537.51980695
-1	0	0	Ki67+	930.547170797 1747.09378027
-1	0	0	Ki67+	1314.00024917 276.879457369
-1	0	0	Ki67+	1978.21412452 722.867797347
-1	0	0	Ki67+	1196.61765503 773.455595653
-1	0	0	Ki67+	1012.71530153 493.537589149
-1	0	0	Ki67+	1130.3840874 68.595309939
-1	0	0	Ki67+	1055.67364175 1881.06513491
-1	0	0	Ki67+	629.206347428 308.407875338
-1	0	0	Ki67+	424.891633612 1090.85036749
-1	0	0	Ki67+	1684.95742594 1310.67381448
-1	0	0	Ki67+	1576.24178471 1182.04097803
-1	0	0	Ki67+	1486.84607202 810.322450968
-1	0	0	Ki67+	849.915065809 984.121315104
-1	0	0	Ki67+	2073.40877162 182.416002767
-1	0	0	Ki67+	754.129407757 398.862990928
-1	0	0	Ki67+	1498.39759088 2136.13598599
-1	0	0	Ki67+	186.628635682 92.1170031605
-1	0	0	Ki67+	521.169922642 1000.09712341
-1	0	0	Ki67+	456.552795082 736.273337323
-1	0	0	Ki67+	731.894753283 844.435041233
-1	0	0	Ki67+	601.930220718 1317.43996441
-1	0	0	Ki67+	1244.8021651 742.121245097
-1	0	0	Ki67+	148.912743392 1317.11653795
-1	0	0	Ki67+	1625.04538081 451.706397968
-1	0	0	Ki67+	1967.04187387 1154.91942909
-1	0	0	Ki67+	122.576959871 298.612903573
-1	0	0	Ki67+	920.577613427 810.001415885
-1	0	0	Ki67+	726.84446763 913.386958579
-1	0	0	Ki67+	1325.58007648 46.9153155351
-1	0	0	Ki67+	1862.26322381 1916.66685389
-1	0	0	Ki67+	107.828699997 1712.21987118
-1	0	0	Ki67+	1721.58765604 612.841136026
-1	0	0	Ki67+	1812.58523267 598.19331117
-1	0	0	Ki67+	832.834459078 276.960041782
-1	0	0	Ki67+	703.07371928 1691.13216363
-1	0	0	Ki67+	344.572400252 624.953407899
-1	0	0	Ki67+	1805.43434666 207.999320639
-1	0	0	Ki67+	685.73746959 1096.74288451
-1	0	0	Ki67+	1078.42687913 1634.6103529
-1	0	0	Ki67+	1407.77963085 1194.01273372
-1	0	0	Ki67+	1942.23364462 1517.23152738
-1	0	0	Ki67+	273.857621125 1141.23717198
-1	0	0	Ki67+	1623.69100139 928.543665399
-1	0	0	Ki67+	1835.36533964 1010.30192105
-1	0	0	Ki67+	209.374529572 1359.68519217
-1	0	0	Ki67+	1968.09266966 1809.24001882
-1	0	0	Ki67+	2065.43495064 1832.96580491
-1	0	0	Ki67+	1851.7241271 1436.07224482
-1	0	0	Ki67+	519.429562153 516.175062832
-1	0	0	Ki67+	548.695585341 864.481957809
-1	0	0	Ki67+	861.76216934 888.001645421
-1	0	0	Ki67+	645.649791647 359.152459925
-1	0	0	Ki67+	2147.593948 29.2002420457
-1	0	0	Ki67+	332.428517431 1258.83842614
-1	0	0	Ki67+	1722.27672151 530.500533591
-1	0	0	Ki67+	1652.21667439 639.169299319
-1	0	0	Ki67+	1401.26141902 433.973277412
-1	0	0	Ki67+	199.817243122 1569.04256077
-1	0	0	Ki67+	1666.31236841 1739.2323081
-1	0	0	Ki67+	1000.22211432 1702.48785063
-1	0	0	Ki67+	667.07750645 327.925680651
-1	0	0	Ki67+	1346.54339281 1133.99755625
-1	0	0	Ki67+	1637.53570896 758.886572693
-1	0	0	Ki67+	2082.72154053 277.510520007
-1	0	0	Ki67+	126.242647402 1103.0341551
-1	0	0	Ki67+	1329.75236437 758.707344664
-1	0	0	Ki67+	483.545774665 280.045969343
-1	0	0	Ki67+	1803.23522182 479.23531683
-1	0	0	Ki67+	172.505800221 1106.22286571
-1	0	0	Ki67+	1817.25637079 1938.25073373
-1	0	0	Ki67+	1731.3162119 902.13100748
-1	0	0	Ki67+	1801.41905481 1006.33542894
-1	0	0	Ki67+	1986.99913786 666.367768829
-1	0	0	Ki67+	418.938846464 2039.58337619
-1	0	0	Ki67+	1682.16655886 869.178463242
-1	0	0	Ki67+	1430.8971642 544.246995912
-1	0	0	Ki67+	592.178275502 631.203899779
-1	0	0	Ki67+	1811.67450983 355.568492386
-1	0	0	Ki67+	1309.18774288 1674.616229
-1	0	0	Ki67+	293.567656336 63.8622307311
-1	0	0	Ki67+	683.878572122 1300.46982653
-1	0	0	Ki67+	663.206801215 198.653541275
-1	0	0	Ki67+	1511.64529975 427.656908457
-1	0	0	Ki67+	367.222346492 1925.03724136
-1	0	0	Ki67+	1802.21253051 113.072287943
-1	0	0	Ki67+	1427.90071804 622.962067875
-1	0	0	Ki67+	966.625584716 1874.98648522
-1	0	0	Ki67+	1178.48893219 1082.41045843
-1	0	0	Ki67+	749.141620495 1520.62463526
-1	0	0	Ki67+	562.561299815 2031.22160135
-1	0	0	Ki67+	369.094279438 581.177692818
-1	0	0	Ki67+	2041.62997669 1110.34949951
-1	0	0	Ki67+	1131.55525511 577.230435895
-1	0	0	Ki67+	2038.10942717 886.388689568
-1	0	0	Ki67+	424.319763609 1793.734657
-1	0	0	Ki67+	1441.49576978 563.620833863
-1	0	0	Ki67+	1450.59478504 717.508961528
-1	0	0	Ki67+	567.147540581 1783.7166273
-1	0	0	Ki67+	774.924347328 48.743077789
-1	0	0	Ki67+	1979.49750725 635.025023364
-1	0	0	Ki67+	1626.01562659 53.822045309
-1	0	0	Ki67+	1795.33429516 236.380183599
-1	0	0	Ki67+	1318.62126541 1948.88363069
-1	0	0	Ki67+	281.020191252 607.856083772
-1	0	0	Ki67+	569.77248851 696.374326078
-1	0	0	Ki67+	1309.35203569 124.282405649
-1	0	0	Ki67+	69.9891891682 2061.3189114
-1	0	0	Ki67+	1672.36087667 189.428028065
-1	0	0	Ki67+	1309.89599207 2000.48170431
-1	0	0	Ki67+	1022.61005442 401.016632448
-1	0	0	Ki67+	1230.55289186 2073.29286513
-1	0	0	Ki67+	241.497295972 1699.31678494
-1	0	0	Ki67+	281.173575406 254.763955811
-1	0	0	Ki67+	789.122645008 1861.03584343
-1	0	0	Ki67+	277.370743927 223.064455083
-1	0	0	Ki67+	1319.63974034 2107.51179284
-1	0	0	Ki67+	1256.92699042 12.9927129156
-1	0	0	Ki67+	894.093579374 1426.99963343
-1	0	0	Ki67+	45.2472600977 997.727292344
-1	0	0	Ki67+	2063.40274652 2043.59998637
-1	0	0	Ki67+	1123.17729934 343.499992235
-1	0	0	Ki67+	1631.13067872 186.288536694
-1	0	0	Ki67+	869.803686693 231.405729546
-1	0	0	Ki67+	781.806815774 1400.6153048
-1	0	0	Ki67+	1612.86053247 363.425488831
-1	0	0	Ki67+	246.404003189 2038.81941796
-1	0	0	Ki67+	192.81072316 711.987270096
-1	0	0	Ki67+	643.989848435 381.620967021
-1	0	0	Ki67+	1030.53860267 976.313557203
-1	0	0	Ki67+	1376.14419547 518.283165018
-1	0	0	Ki67+	2079.5779219 304.317305488
-1	0	0	Ki67+	1520.75431074 2021.75353441
-1	0	0	Ki67+	1021.28880613 1613.63580736
-1	0	0	Ki67+	1595.32448252 945.723429714
-1	0	0	Ki67+	1962.08282721 466.138052574
-1	0	0	Ki67+	1064.44967557 427.998209961
-1	0	0	Ki67+	1236.82839062 1910.87903029
-1	0	0	Ki67+	2019.54731992 1520.31265494
-1	0	0	Ki67+	669.401696087 477.305948105
-1	0	0	Ki67+	800.294682585 1537.36959579
-1	0	0	Ki67+	192.289010268 1836.07605936
-1	0	0	Ki67+	1528.75377203 1319.77067981
-1	0	0	Ki67+	1144.6151672 497.527928328
-1	0	0	Ki67+	699.897692705 1429.14970933
-1	0	0	Ki67+	51.7737861023 1068.72204507
-1	0	0	Ki67+	1148.7953135 285.229151988
-1	0	0	Ki67+	1585.70807013 1836.96726707
-1	0	0	Ki67+	829.852931045 416.723066822
-1	0	0	Ki67+	1752.26441853 1968.30356338
-1	0	0	Ki67+	1640.40336764 540.420422397
-1	0	0	Ki67+	1387.03934247 1472.34457498
-1	0	0	Ki67+	1515.03816362 495.348715081
-1	0	0	Ki67+	187.4440949 480.843048857
-1	0	0	Ki67+	241.180319363 1519.40414831
-1	0	0	Ki67+	1845.1149289 1611.65208599
-1	0	0	Ki67+	1509.25472827 1487.46309939
-1	0	0	Ki67+	161.002393338 285.155925283
-1	0	0	Ki67+	278.152396352 728.567967181
-1	0	0	Ki67+	775.746648259 216.454524081
-1	0	0	Ki67+	37.2299535044 1251.25854988
-1	0	0	Ki67+	1173.43327131 1750.29801229
-1	0	0	Ki67+	1667.10623178 758.797063511
-1	0	0	Ki67+	52.5477054784 417.590398869
-1	0	0	Ki67+	1647.70806455 956.810112977
-1	0	0	Ki67+	1546.36856775 1846.34087164
-1	0	0	Ki67+	1430.5531516 686.128846985
-1	0	0	Ki67+	893.470100807 1684.55699574
-1	0	0	Ki67+	1089.65359578 113.062530991
-1	0	0	Ki67+	462.43506343 204.694595689
-1	0	0	Ki67+	1984.39752112 1385.63303108
-1	0	0	Ki67+	1783.09110514 1884.117989
-1	0	0	Ki67+	760.180756453 2034.86596304
-1	0	0	Ki67+	1242.18286281 1747.00988117
-1	0	0	Ki67+	1290.76000384 2141.7269032
-1	0	0	Ki67+	1416.66337059 584.135409186
-1	0	0	Ki67+	1105.95325775 2002.68182611
-1	0	0	Ki67+	913.784715743 151.795270609
-1	0	0	Ki67+	1541.78010119 1487.50675411
-1	0	0	Ki67+	1599.74219651 2083.80279876
-1	0	0	Ki67+	265.830631722 2082.63588629
-1	0	0	Ki67+	290.810514841 1716.10663245
-1	0	0	Ki67+	889.227416644 648.738809429
-1	0	0	Ki67+	2017.90799463 1881.96748534
-1	0	0	Ki67+	1623.10830786 1297.95713848
-1	0	0	Ki67+	2008.84973635 931.109830585
-1	0	0	Ki67+	619.191388181 900.219745487
-1	0	0	Ki67+	2136.90391001 588.797914051
-1	0	0	Ki67+	1518.28955609 363.848611969
-1	0	0	Ki67+	226.114478028 1477.64250259
-1	0	0	Ki67+	591.403041649 468.767652012
-1	0	0	Ki67+	679.989353945 1744.05702334
-1	0	0	Ki67+	638.567198674 1171.1410523
-1	0	0	Ki67+	1918.10250117 912.434198542
-1	0	0	Ki67+	369.232175482 1131.63516414
-1	0	0	Ki67+	1149.48641509 2143.4557353
-1	0	0	Ki67+	1894.56984204 604.147763897
-1	0	0	Ki67+	1425.80990058 141.985649766
-1	0	0	Ki67+	1650.73971565 1602.68073088
-1	0	0	Ki67+	1949.37270351 1593.96162487
-1	0	0	Ki67+	576.063579873 1953.49733763
-1	0	0	Ki67+	1540.32904443 865.060676816
-1	0	0	Ki67+	1051.52312943 485.266859085
-1	0	0	Ki67+	1057.82969486 1928.31518885
-1	0	0	Ki67+	1030.52377585 1452.6202731
-1	0	0	Ki67+	1916.19722402 1160.55819801
-1	0	0	Ki67+	526.548483095 98.737092636
-1	0	0	Ki67+	12.8777047067 252.735367885
-1	0	0	Ki67+	66.178874962 1736.85342573
-1	0	0	Ki67+	820.694321221 1923.44530085
-1	0	0	Ki67+	2024.07098982 1483.75099938
-1	0	0	Ki67+	1744.62648703 1429.65831282
-1	0	0	Ki67+	1351.18078711 524.133142288
-1	0	0	Ki67+	1756.86073079 1778.28008492
-1	0	0	Ki67+	2052.97457003 1450.9441566
-1	0	0	Ki67+	1703.62763265 1842.78074414
-1	0	0	Ki67+	1354.70056673 196.333543286
-1	0	0	Ki67+	1189.16167621 1393.82525757
-1	0	0	Ki67+	4.84725939414 1936.85899043
-1	0	0	Ki67+	496.795081866 1604.29271193
-1	0	0	Ki67+	2040.07229397 1887.29345452
-1	0	0	Ki67+	105.422751329 332.22520458
-1	0	0	Ki67+	1968.54922699 1441.55261706
-1	0	0	Ki67+	1510.97238913 1859.69377047
-1	0	0	Ki67+	537.180857289 476.467215652
-1	0	0	Ki67+	1192.26761952 270.780909809
-1	0	0	Ki67+	854.384937578 818.246903764
-1	0	0	Ki67+	178.452737844 1868.20526441
-1	0	0	Ki67+	1542.12481868 36.2019940992
-1	0	0	Ki67+	451.699075564 2103.81554013
-1	0	0	Ki67+	1528.4874803 912.469220208
-1	0	0	Ki67+	1739.22601048 733.71910514
-1	0	0	Ki67+	1032.28211463 1904.39753006
-1	0	0	Ki67+	868.925925404 439.173351966
-1	0	0	Ki67+	846.153194701 1849.95512744
-1	0	0	Ki67+	265.553999296 1793.36042289
-1	0	0	Ki67+	65.4980941826 984.100707608
-1	0	0	Ki67+	959.171547772 2114.02015153
-1	0	0	Ki67+	703.90605511 665.549770123
-1	0	0	Ki67+	2002.93070465 2043.9471514
-1	0	0	Ki67+	1471.98453114 1267.95334156
-1	0	0	Ki67+	534.836297955 775.30843914
-1	0	0	Ki67+	1151.89292973 1330.81320053
-1	0	0	Ki67+	161.552308655 1729.81058035
-1	0	0	Ki67+	560.079417398 425.910622631
-1	0	0	Ki67+	441.01576977 389.541960456
-1	0	0	Ki67+	2061.66310945 622.031494873
-1	0	0	Ki67+	171.425275267 1696.35266954
-1	0	0	Ki67+	209.773087824 2088.45747327
-1	0	0	Ki67+	2075.6916478 952.335654412
-1	0	0	Ki67+	741.21272806 1817.4550612
-1	0	0	Ki67+	1786.05683144 351.586994357
-1	0	0	Ki67+	1755.05518601 839.487088689
-1	0	0	Ki67+	1746.64850474 163.11646465
-1	0	0	Ki67+	446.130765418 2067.06442057
-1	0	0	Ki67+	1888.24909362 1971.94819624
-1	0	0	Ki67+	769.128125066 1365.64958348
-1	0	0	Ki67+	2072.40091514 1735.55568422
-1	0	0	Ki67+	1294.34511387 1787.33572167
-1	0	0	Ki67+	1595.57155045 1160.59931115
-1	0	0	Ki67+	1326.33157664 1381.62631274
-1	0	0	Ki67+	378.783223522 1564.48291663
-1	0	0	Ki67+	586.889997416 1172.39407698
-1	0	0	Ki67+	233.91130365 1307.55781926
-1	0	0	Ki67+	1604.28423281 989.715155737
-1	0	0	Ki67+	64.623564291 1257.98323014
-1	0	0	Ki67+	1901.43700752 2096.74573331
-1	0	0	Ki67+	1048.04525425 1363.77487995
-1	0	0	Ki67+	836.269515793 1236.86919979
-1	0	0	Ki67+	1382.83618987 395.747758772
-1	0	0	Ki67+	516.993913911 459.200611009
-1	0	0	Ki67+	670.892411094 716.805219511
-1	0	0	Ki67+	584.517081051 20.7095961804
-1	0	0	Ki67+	1567.01638609 677.063188614
-1	0	0	Ki67+	1320.90077251 793.542399621
-1	0	0	Ki67+	1332.20093649 92.7180584736
-1	0	0	Ki67+	488.691503118 2116.69139241
-1	0	0	Ki67+	1757.15141384 436.662125313
-1	0	0	Ki67+	1500.2390415 888.070555377
-1	0	0	Ki67+	1899.99094119 389.848114682
-1	0	0	Ki67+	1047.7081543 1821.84858127
-1	0	0	Ki67+	1142.721793 1118.31998686
-1	0	0	Ki67+	2140.26270217 1462.90376349
-1	0	0	Ki67+	1875.19598774 865.691373
-1	0	0	Ki67+	1078.43007074 457.983827369
-1	0	0	Ki67+	1316.94878884 724.384282158
-1	0	0	Ki67+	833.322052177 1290.39309479
-1	0	0	Ki67+	2121.13255349 1880.54041205
-1	0	0	Ki67+	1236.47464661 2033.6580135
-1	0	0	Ki67+	367.026958002 79.232174224
-1	0	0	Ki67+	953.619646696 740.675249372
-1	0	0	Ki67+	1757.23107078 982.178110887
-1	0	0	Ki67+	1465.44511969 137.397317871
-1	0	0	Ki67+	72.0200990675 268.570203489
-1	0	0	Ki67+	1980.94180875 2149.60522691
-1	0	0	Ki67+	947.267671626 933.726954415
-1	0	0	Ki67+	1068.42950939 1339.0261343
-1	0	0	Ki67+	883.260242918 679.904350584
-1	0	0	Ki67+	2097.59438844 67.6934452996
-1	0	0	Ki67+	1334.30209123 2124.06615442
-1	0	0	Ki67+	655.17671028 2039.27909069
-1	0	0	Ki67+	387.138873917 466.404895052
-1	0	0	Ki67+	150.140541227 413.463601166
-1	0	0	Ki67+	2051.85880211 866.19090987
-1	0	0	Ki67+	1156.53689442 1829.7282514
-1	0	0	Ki67+	345.07793851 471.053835919
-1	0	0	Ki67+	745.116454728 1370.47130128
-1	0	0	Ki67+	2097.5331498 1542.03128082
-1	0	0	Ki67+	343.62119816 45.3757647027
-1	0	0	Ki67+	1022.40857053 1985.07151248
-1	0	0	Ki67+	2135.16345188 1793.5258866
-1	0	0	Ki67+	1850.77538597 895.694247218
-1	0	0	Ki67+	1534.29176237 74.8761600097
-1	0	0	Ki67+	2046.46876315 393.806597884
-1	0	0	Ki67+	1704.06508854 2046.0019158
-1	0	0	Ki67+	1419.24298802 907.196864961
-1	0	0	Ki67+	1755.69767107 2082.61191902
-1	0	0	Ki67+	220.623639852 284.453318618
-1	0	0	Ki67+	456.250522585 1374.90833007
-1	0	0	Ki67+	1748.75560358 341.283567969
-1	0	0	Ki67+	125.106826626 660.538778971
-1	0	0	Ki67+	1826.69178671 1961.63717695
-1	0	0	Ki67+	320.879921066 2017.16716754
-1	0	0	Ki67+	489.429434687 89.53199928
-1	0	0	Ki67+	1747.58380653 1250.87686352
-1	0	0	Ki67+	989.208611361 462.325167598
-1	0	0	Ki67+	1966.90759874 1511.74398936
-1	0	0	Ki67+	1945.23230962 77.1767528713
-1	0	0	Ki67+	30.7147791277 886.345849016
-1	0	0	Ki67+	1717.83948246 825.675856539
-1	0	0	Ki67+	1017.91138272 111.972103462
-1	0	0	Ki67+	290.655559403 349.538780201
-1	0	0	Ki67+	1270.6917885 263.221395656
-1	0	0	Ki67+	894.141303105 2003.36652879
-1	0	0	Ki67+	630.014754852 1629.14314065
-1	0	0	Ki67+	1326.89571421 889.794506383
-1	0	0	Ki67+	1086.4562555 772.660151458
-1	0	0	Ki67+	2008.13532849 53.9300098795
-1	0	0	Ki67+	13.0519629085 1379.97223638
-1	0	0	Ki67+	1628.67252688 2099.70958071
-1	0	0	Ki67+	1833.42845156 646.005293632
-1	0	0	Ki67+	1578.45993126 1749.34078185
-1	0	0	Ki67+	873.224868768 192.919518711
-1	0	0	Ki67+	1388.7534585 1665.94449677
-1	0	0	Ki67+	715.147966005 643.400651619
-1	0	0	Ki67+	1554.43306825 1119.02633915
-1	0	0	Ki67+	1298.76939436 596.921683394
-1	0	0	Ki67+	1482.83114167 1039.88810477
-1	0	0	Ki67+	1183.56087486 519.710842379
-1	0	0	Ki67+	227.828982876 1002.22833023
-1	0	0	Ki67+	759.85778563 1928.05391463
-1	0	0	Ki67+	203.233213745 513.082987034
-1	0	0	Ki67+	1267.31182505 1820.50370156
-1	0	0	Ki67+	70.5927731229 520.499847222
-1	0	0	Ki67+	1745.20023255 1133.63255842
-1	0	0	Ki67+	1759.80052674 2038.15646552
-1	0	0	Ki67+	1586.89795915 2015.50574309
-1	0	0	Ki67+	1938.32415179 1544.4995188
-1	0	0	Ki67+	801.805661948 890.367357948
-1	0	0	Ki67+	749.292631605 238.80972686
-1	0	0	Ki67+	1594.67695995 1346.57419727
-1	0	0	Ki67+	104.765902847 1840.20760077
-1	0	0	Ki67+	381.701401315 102.274912945
-1	0	0	Ki67+	1474.03408696 1600.84690672
-1	0	0	Ki67+	1234.54163014 782.446206324
-1	0	0	Ki67+	1555.44627949 1237.38634979
-1	0	0	Ki67+	801.267696509 1907.82766759
-1	0	0	Ki67+	1691.56795475 1764.76020853
-1	0	0	Ki67+	671.553929618 1325.29247457
-1	0	0	Ki67+	1374.12088192 1104.45413587
-1	0	0	Ki67+	944.203579098 1640.08703289
-1	0	0	Ki67+	2103.64543119 815.437863879
-1	0	0	Ki67+	1537.15910586 1037.59833593
-1	0	0	Ki67+	1927.20123402 849.453590982
-1	0	0	Ki67+	897.23907871 841.809516876
-1	0	0	Ki67+	364.919813252 356.584316893
-1	0	0	Ki67+	1074.26363639 1407.88468768
-1	0	0	Ki67+	1078.7525164 702.118584363
-1	0	0	Ki67+	1254.29170691 549.511199734
-1	0	0	Ki67+	1229.28727976 629.580814981
-1	0	0	Ki67+	1723.44934149 468.622007019
-1	0	0	Ki67+	1096.94348916 1247.06744183
-1	0	0	Ki67+	1642.88979248 1545.12080937
-1	0	0	Ki67+	1469.351732 1063.81205162
-1	0	0	Ki67+	619.981480673 1768.90105544
-1	0	0	Ki67+	818.790730177 555.860305261
-1	0	0	Ki67+	720.269532661 1191.30501642
-1	0	0	Ki67+	1839.94141367 1927.0760419
-1	0	0	Ki67+	751.517858079 544.904620597
-1	0	0	Ki67+	808.038979134 1690.77304589
-1	0	0	Ki67+	1889.40254612 1871.57189964
-1	0	0	Ki67+	2027.8155354 220.264013092
-1	0	0	Ki67+	813.309857057 451.164522291
-1	0	0	Ki67+	1758.16905158 1808.81493952
-1	0	0	Ki67+	1691.46157057 691.755064031
-1	0	0	Ki67+	598.624264725 824.640857975
-1	0	0	Ki67+	1591.56637994 809.872434355
-1	0	0	Ki67+	552.370244779 400.804846846
-1	0	0	Ki67+	1600.73532574 140.65173374
-1	0	0	Ki67+	1315.66625161 195.189632812
-1	0	0	Ki67+	19.6858396896 1197.54592284
-1	0	0	Ki67+	1316.34198117 911.386423319
-1	0	0	Ki67+	1899.43084825 1342.64575586
-1	0	0	Ki67+	2041.23834957 1932.49283828
-1	0	0	Ki67+	1038.32019753 2117.84036318
-1	0	0	Ki67+	1267.43438943 1695.32767465
-1	0	0	Ki67+	250.710361974 582.725208353
-1	0	0	Ki67+	1637.01752384 1224.04212636
-1	0	0	Ki67+	89.5283477186 52.7738726332
-1	0	0	Ki67+	2026.36919667 599.304970722
-1	0	0	Ki67+	1057.19102948 171.136090076
-1	0	0	Ki67+	885.528213681 1487.87765696
-1	0	0	Ki67+	75.6233967035 1430.85135621
-1	0	0	Ki67+	1779.997997 394.076052489
-1	0	0	Ki67+	2099.32897659 499.962744061
-1	0	0	Ki67+	1083.63853917 1914.2986082
-1	0	0	Ki67+	1961.94247345 1565.65227295
-1	0	0	Ki67+	230.062260909 605.112427174
-1	0	0	Ki67+	133.618791604 533.983691193
-1	0	0	Ki67+	1151.41193875 2010.31004195
-1	0	0	Ki67+	2121.78450862 540.333277287
-1	0	0	Ki67+	1215.31297377 1353.9587067
-1	0	0	Ki67+	1380.12951587 1430.67073495
-1	0	0	Ki67+	1435.57165286 34.5502609568
-1	0	0	Ki67+	249.616462642 1107.45341345
-1	0	0	Ki67+	1522.1745421 1352.96971915
-1	0	0	Ki67+	1836.79119772 1635.57851396
-1	0	0	Ki67+	577.4976672 985.109499127
-1	0	0	Ki67+	1845.89637271 346.757189268
-1	0	0	Ki67+	1365.14622414 830.389018267
-1	0	0	Ki67+	1296.94982663 230.522387729
-1	0	0	Ki67+	1626.1146471 499.694429358
-1	0	0	Ki67+	819.508150359 1406.13446297
-1	0	0	Ki67+	1609.6159937 1975.79485257
-1	0	0	Ki67+	1816.4115809 1905.68519271
-1	0	0	Ki67+	1318.55014206 940.596788457
-1	0	0	Ki67+	702.671282051 1853.40705292
-1	0	0	Ki67+	1710.53188144 1500.28860232
-1	0	0	Ki67+	1256.90025874 958.000826016
-1	0	0	Ki67+	388.55319199 1363.84697945
-1	0	0	Ki67+	773.031416407 338.495334162
-1	0	0	Ki67+	1298.04167284 1653.91799632
-1	0	0	Ki67+	489.838109286 1019.28796444
-1	0	0	Ki67+	1575.91726053 1687.16925706
-1	0	0	Ki67+	1844.04096809 1512.82368446
-1	0	0	Ki67+	1940.99338492 1159.12270225
-1	0	0	Ki67+	1432.38199078 1680.00401016
-1	0	0	Ki67+	695.556982239 373.916795864
-1	0	0	Ki67+	854.683686229 1547.47002889
-1	0	0	Ki67+	314.475000201 295.369567837
-1	0	0	Ki67+	2135.79599803 1068.18038863
-1	0	0	Ki67+	1659.13699863 1769.91458349
-1	0	0	Ki67+	156.235489859 675.564726584
-1	0	0	Ki67+	1779.5172973 49.2212614248
-1	0	0	Ki67+	920.93157154 905.166689357
-1	0	0	Ki67+	87.3137792735 483.613025845
-1	0	0	Ki67+	727.40197969 1964.52144318
-1	0	0	Ki67+	1277.3737619 1317.97225414
-1	0	0	Ki67+	1487.27815622 1492.2409303
-1	0	0	Ki67+	1014.49469467 1023.71905924
-1	0	0	Ki67+	1161.38957147 120.649759221
-1	0	0	Ki67+	353.928523149 1359.74802273
-1	0	0	Ki67+	626.816938287 1096.19112295
-1	0	0	Ki67+	150.422396374 979.357747516
-1	0	0	Ki67+	363.035711256 1659.28462932
-1	0	0	Ki67+	324.105395207 1317.79212403
-1	0	0	Ki67+	1722.87605948 1371.63910024
-1	0	0	Ki67+	415.674236408 4.04670504187
-1	0	0	Ki67+	344.13936874 941.558536633
-1	0	0	Ki67+	1350.63967673 1172.96934345
-1	0	0	Ki67+	189.945792662 325.491472075
-1	0	0	Ki67+	1925.01591215 1063.43262229
-1	0	0	Ki67+	2100.66684518 418.373814222
-1	0	0	Ki67+	2001.70011974 1708.28021827
-1	0	0	Ki67+	1119.27170023 1254.71909066
-1	0	0	Ki67+	1671.21127382 1629.79155444
-1	0	0	Ki67+	1545.44461133 2092.91523627
-1	0	0	Ki67+	1622.84553793 429.019217079
-1	0	0	Ki67+	702.97318979 2130.81091257
-1	0	0	Ki67+	1673.39658918 547.349833576
-1	0	0	Ki67+	2110.86383617 179.355906774
-1	0	0	Ki67+	559.463360619 198.781741923
-1	0	0	Ki67+	1386.30623047 146.633415869
-1	0	0	Ki67+	690.363866581 802.629974886
-1	0	0	Ki67+	1261.91486188 1426.12683744
-1	0	0	Ki67+	1309.05361645 857.077522314
-1	0	0	Ki67+	1666.30144471 1842.08061523
-1	0	0	Ki67+	2142.97256886 1956.05370494
-1	0	0	Ki67+	433.816601953 1916.40102171
-1	0	0	Ki67+	345.598914592 1728.14368224
-1	0	0	Ki67+	1214.30089165 1080.97793067
-1	0	0	Ki67+	2039.97864887 1572.45495249
-1	0	0	Ki67+	2064.83048725 522.698845759
-1	0	0	Ki67+	793.449205252 747.851155146
-1	0	0	Ki67+	282.786241644 1433.62684159
-1	0	0	Ki67+	1151.98346301 38.7985046252
-1	0	0	Ki67+	316.593896568 934.763913908
-1	0	0	Ki67+	1131.64781862 1205.5813643
-1	0	0	Ki67+	2107.88544595 2060.73761259
-1	0	0	Ki67+	1138.01673619 442.424221023
-1	0	0	Ki67+	747.755298871 940.455198997
-1	0	0	Ki67+	468.47647128 348.930385225
-1	0	0	Ki67+	393.932494577 372.931391762
-1	0	0	Ki67+	252.032059341 1882.34444513
-1	0	0	Ki67+	1414.78018383 749.836039465
-1	0	0	Ki67+	641.527829096 1364.49228605
-1	0	0	Ki67+	1794.27649141 2065.29844108
-1	0	0	Ki67+	1870.35422091 91.4422030315
-1	0	0	Ki67+	1040.58816559 882.281350405
-1	0	0	Ki67+	1148.4935377 463.194229122
-1	0	0	Ki67+	367.727618973 1948.12780122
-1	0	0	Ki67+	1142.49391645 817.971137969
-1	0	0	Ki67+	350.100236695 874.664556202
-1	0	0	Ki67+	766.690124588 116.602236686
-1	0	0	Ki67+	295.625504162 1976.82683693
-1	0	0	Ki67+	1922.32128821 494.444750486
-1	0	0	Ki67+	2148.02330964 1026.49221161
-1	0	0	Ki67+	1178.35162926 1869.37181214
-1	0	0	Ki67+	1413.37661157 1699.39343606
-1	0	0	Ki67+	1840.17181565 1128.93418096
-1	0	0	Ki67+	1456.73254965 983.268963461
-1	0	0	Ki67+	375.603825635 1976.85796496
-1	0	0	Ki67+	179.913042139 1528.47190744
-1	0	0	Ki67+	508.145001117 1982.41328269
-1	0	0	Ki67+	1531.5971985 1244.13666646
-1	0	0	Ki67+	820.819676956 1435.8350338
-1	0	0	Ki67+	1372.75516788 1830.57871946
-1	0	0	Ki67+	1900.165346 469.76873637
-1	0	0	Ki67+	40.6936331055 1846.56549377
-1	0	0	Ki67+	1472.17441991 418.548522837
-1	0	0	Ki67+	950.086773731 617.17175051
-1	0	0	Ki67+	860.318880848 1664.77496282
-1	0	0	Ki67+	363.276593443 1771.57060101
-1	0	0	Ki67+	1210.09411317 1761.58168076
-1	0	0	Ki67+	799.082823138 1971.15760446
-1	0	0	Ki67+	1238.70695069 1620.68084692
-1	0	0	Ki67+	131.447266236 1577.39183419
-1	0	0	Ki67+	2037.66401857 44.2388405526
-1	0	0	Ki67+	2040.45428528 1151.32194898
-1	0	0	Ki67+	840.92988256 1387.21689389
-1	0	0	Ki67+	1434.42708053 1880.15816197
-1	0	0	Ki67+	453.548367343 776.776823394
-1	0	0	Ki67+	635.645679512 166.380926816
-1	0	0	Ki67+	503.162593732 247.756369227
-1	0	0	Ki67+	440.27809495 1242.89943895
-1	0	0	Ki67+	714.780134299 2026.59394171
-1	0	0	Ki67+	322.753649865 1362.52167534
-1	0	0	Ki67+	521.569446699 880.504485693
-1	0	0	Ki67+	428.906819882 415.199264296
-1	0	0	Ki67+	442.992265564 1441.36169178
-1	0	0	Ki67+	1698.67447218 438.104978264
-1	0	0	Ki67+	645.171163026 260.55792947
-1	0	0	Ki67+	213.691317169 1186.12741522
-1	0	0	Ki67+	1259.79435182 84.499187134
-1	0	0	Ki67+	535.977615568 58.0306509116
-1	0	0	Ki67+	287.301309596 21.1389662815
-1	0	0	Ki67+	1491.38845293 1138.89710728
-1	0	0	Ki67+	678.477036521 1361.62245763
-1	0	0	Ki67+	1528.71448952 1907.17715195
-1	0	0	Ki67+	423.642483484 993.765599395
-1	0	0	Ki67+	867.475900309 1857.35243783
-1	0	0	Ki67+	1497.51754869 1749.97894929
-1	0	0	Ki67+	38.2928929819 751.467400317
-1	0	0	Ki67+	1810.45300053 284.222583182
-1	0	0	Ki67+	19.4438966648 539.203496122
-1	0	0	Ki67+	829.825680103 635.759863733
-1	0	0	Ki67+	1589.16117605 1130.36889144
-1	0	0	Ki67+	1136.3323607 1404.66798425
-1	0	0	Ki67+	2036.80680171 975.11164659
-1	0	0	Ki67+	377.917881645 797.44362437
-1	0	0	Ki67+	726.298312411 197.144329831
-1	0	0	Ki67+	1968.56418564 1691.13771487
-1	0	0	Ki67+	2105.43669949 717.384293074
-1	0	0	Ki67+	1512.57998069 1584.89960994
-1	0	0	Ki67+	1190.14362306 126.084395992
-1	0	0	Ki67+	1824.76178034 1801.44988373
-1	0	0	Ki67+	1199.53094251 82.1644507312
-1	0	0	Ki67+	924.032374442 2033.8470181
-1	0	0	Ki67+	156.373064962 1246.32148643
-1	0	0	Ki67+	1238.56004299 2129.75480734
-1	0	0	Ki67+	1719.90688628 1186.7396558
-1	0	0	Ki67+	1713.66191908 874.406821885
-1	0	0	Ki67+	1372.6970691 1335.73815322
-1	0	0	Ki67+	746.001629946 1049.64798404
-1	0	0	Ki67+	482.301210126 741.850091864
-1	0	0	Ki67+	1341.34783092 1483.33336447
-1	0	0	Ki67+	940.611338511 864.84067829
-1	0	0	Ki67+	1731.08344724 1512.688291
-1	0	0	Ki67+	1431.77911455 787.693140078
-1	0	0	Ki67+	1017.3595188 1488.32980827
-1	0	0	Ki67+	1017.14922224 1652.09098523
-1	0	0	Ki67+	215.024879811 1898.0642192
-1	0	0	Ki67+	963.633864434 1959.63613481
-1	0	0	Ki67+	1417.45063852 1529.30413855
-1	0	0	Ki67+	1140.00266531 1736.34061925
-1	0	0	Ki67+	177.396248062 1032.62653315
-1	0	0	Ki67+	1923.13568161 1499.91518917
-1	0	0	Ki67+	122.46675982 1197.6264128
-1	0	0	Ki67+	1505.174708 771.618587545
-1	0	0	Ki67+	871.638679507 374.724310211
-1	0	0	Ki67+	1693.56947348 1017.55116623
-1	0	0	Ki67+	994.40622693 1408.94600107
-1	0	0	Ki67+	867.318184896 1771.85786398
-1	0	0	Ki67+	636.224367218 1038.88839699
-1	0	0	Ki67+	1408.18995767 1951.28901583
-1	0	0	Ki67+	963.280402379 180.896489092
-1	0	0	Ki67+	37.9389206656 526.985795197
-1	0	0	Ki67+	852.757403411 1734.11826238
-1	0	0	Ki67+	1102.99981184 606.052075696
-1	0	0	Ki67+	2139.18105772 285.379030246
-1	0	0	Ki67+	1527.76430661 1296.93939428
-1	0	0	CD3+/CD8+/Ki67+	492.984378663 370.18177296
-1	0	0	CD3+/CD8+/Ki67+	971.65660416 145.54636037
-1	0	0	CD3+/CD8+/Ki67+	1765.13425651 1927.03387524
-1	0	0	CD3+/CD8+/Ki67+	657.290394964 838.863145711
-1	0	0	CD3+/CD8+/Ki67+	1617.24047835 1576.15795144
-1	0	0	CD3+/CD8+/Ki67+	1656.14926281 922.571626738
-1	0	0	CD3+/CD8+/Ki67+	1414.49372511 219.821888959
-1	0	0	CD3+/CD8+/Ki67+	835.831262165 1596.08515758
-1	0	0	CD3+/CD8+/Ki67+	381.264843383 1248.66188595
-1	0	0	CD3+/CD8+/Ki67+	409.340374297 337.794092893
-1	0	0	CD3+/CD8+/Ki67+	1844.05387089 1703.66827543
-1	0	0	CD3+/CD8+/Ki67+	1187.53288865 24.5817220765
-1	0	0	CD3+/CD8+/Ki67+	1964.94215763 321.264629183
-1	0	0	CD3+/CD8+/Ki67+	1095.02222929 1962.58152835
-1	0	0	CD3+/CD8+/Ki67+	289.188913928 529.559057805
-1	0	0	CD3+/CD8+/Ki67+	1249.87958429 700.703356336
-1	0	0	CD3+/CD8+/Ki67+	1485.42183551 1925.98866325
-1	0	0	CD3+/CD8+/Ki67+	2101.26451801 335.022201813
-1	0	0	CD3+/CD8+/Ki67+	555.488534418 1417.60687973
-1	0	0	CD3+/CD8+/Ki67+	1847.68187858 2023.80535122
-1	0	0	CD3+/CD8+/Ki67+	59.5556742908 7.93081418983
-1	0	0	CD3+/CD8+/Ki67+	453.751862328 1558.6998357
-1	0	0	CD3+/CD8+/Ki67+	1781.77082272 304.157009817
-1	0	0	CD3+/CD8+/Ki67+	1815.4091356 407.255820502
-1	0	0	CD3+/CD8+/Ki67+	1084.67863887 572.134196774
-1	0	0	CD3+/CD8+/Ki67+	1015.55770391 1732.82312035
-1	0	0	CD3+/CD8+/Ki67+	375.740983961 158.998345407
-1	0	0	CD3+/CD8+/Ki67+	373.257332372 549.134031076
-1	0	0	CD3+/CD8+/Ki67+	18.6588649802 1896.45219167
-1	0	0	CD3+/CD8+/Ki67+	530.56656695 954.209735879
-1	0	0	CD3+/CD8+/Ki67+	792.027270007 1243.52889625
-1	0	0	CD3+/CD8+/Ki67+	1113.52310796 1139.63254993
-1	0	0	CD3+/CD8+/Ki67+	192.900930146 1403.84262637
-1	0	0	CD3+/CD8+/Ki67+	1358.92188729 992.811849413
-1	0	0	CD3+/CD8+/Ki67+	477.009554937 1422.10996883
-1	0	0	CD3+/CD8+/Ki67+	1182.708424 1538.16679219
-1	0	0	CD3+/CD8+/Ki67+	546.830766808 741.873343357
-1	0	0	CD3+/CD8+/Ki67+	930.758693596 477.361143738
-1	0	0	CD3+/CD8+/Ki67+	118.068700058 2106.01440908
-1	0	0	CD3+/CD8+/Ki67+	902.303624503 283.720857528
-1	0	0	CD3+/CD8+/Ki67+	1734.45719809 1914.13653374
-1	0	0	CD3+/CD8+/Ki67+	1487.58602366 1385.02397776
-1	0	0	CD3+/CD8+/Ki67+	1945.61015603 800.208864013
-1	0	0	CD3+/CD8+/Ki67+	1456.79978678 174.53723652
-1	0	0	CD3+/CD8+/Ki67+	1882.94116611 813.441757786
-1	0	0	CD3+/CD8+/Ki67+	1425.25216864 825.690988225
-1	0	0	CD3+/CD8+/Ki67+	1439.72874174 1260.3671112
-1	0	0	CD3+/CD8+/Ki67+	1347.32659502 250.349850205
-1	0	0	CD3+/CD8+/Ki67+	123.22205784 1520.62652844
-1	0	0	CD3+/CD8+/Ki67+	31.8556514801 616.371940769
#EOF
