# Supplementary material for: Data-Driven Discovery of Immune Contexture Biomarkers
Source: Front Oncol. 2018 Dec 18;8:627. doi: 10.3389/fonc.2018.00627 (PMC6305402; doi:10.3389/fonc.2018.00627)
Supplement: Data Sheet 2.zip — The synthetic dataset used for verifying the approach (section 3.1; Figure 4) is provided as a collection of text files describing regions, markers, and metadata. [file Data_Sheet_2.zip › verificationDataset/testdata_005_ImageObjects.txt]

barcode_target	testdata_005
barcode_origin	-1
workflow_target_version	-1
workflow_origin	-1
workflow_origin_version	-1
iH	-1
iW	-1
user	None

-1	0	0	Ki67+	1648.28925802 158.24707002
-1	0	0	Ki67+	958.25916775 1905.25596363
-1	0	0	Ki67+	1159.0979074 103.255889145
-1	0	0	Ki67+	1666.80315078 477.823092341
-1	0	0	Ki67+	1832.50497883 177.660229448
-1	0	0	Ki67+	924.307847929 660.229450644
-1	0	0	Ki67+	1068.42008871 339.67910936
-1	0	0	Ki67+	769.000492663 68.5001618394
-1	0	0	Ki67+	1401.2261531 32.7660154689
-1	0	0	Ki67+	1569.17268959 159.736549669
-1	0	0	Ki67+	847.126528081 1220.85266772
-1	0	0	Ki67+	1322.87452481 1037.51578903
-1	0	0	Ki67+	2083.61875946 866.765694893
-1	0	0	Ki67+	927.007194741 824.081897704
-1	0	0	Ki67+	419.689183798 667.088290546
-1	0	0	Ki67+	2095.57934229 1633.77545424
-1	0	0	Ki67+	1316.48146741 835.297664135
-1	0	0	Ki67+	1075.51265687 2050.35101188
-1	0	0	Ki67+	1240.96103842 911.127828956
-1	0	0	Ki67+	1683.06573018 1306.99323167
-1	0	0	Ki67+	810.495775588 786.45754718
-1	0	0	Ki67+	870.112823475 1068.46219644
-1	0	0	Ki67+	2039.52478802 395.474373612
-1	0	0	Ki67+	434.162893082 2025.30019251
-1	0	0	Ki67+	717.71635728 1065.23311076
-1	0	0	Ki67+	1570.38011903 1328.17755301
-1	0	0	Ki67+	356.717156397 1329.63182789
-1	0	0	Ki67+	1607.30831227 1982.28091044
-1	0	0	Ki67+	1643.64315325 99.6966621314
-1	0	0	Ki67+	1327.87153897 71.2728316489
-1	0	0	Ki67+	1640.73743878 2047.52115454
-1	0	0	Ki67+	982.727362121 507.846558143
-1	0	0	Ki67+	494.921544574 527.189143922
-1	0	0	Ki67+	70.5563718144 109.445801274
-1	0	0	Ki67+	943.01086873 582.241730936
-1	0	0	Ki67+	2005.30994001 78.4878017768
-1	0	0	Ki67+	66.3350874662 309.55122715
-1	0	0	Ki67+	1327.63012611 1220.28238805
-1	0	0	Ki67+	838.963924931 1385.76988643
-1	0	0	Ki67+	1593.4916269 1602.49713288
-1	0	0	Ki67+	750.239511673 1393.75352245
-1	0	0	Ki67+	1713.61871215 803.640111624
-1	0	0	Ki67+	1574.75105385 551.190502956
-1	0	0	Ki67+	559.177827562 947.749597396
-1	0	0	Ki67+	333.513496457 563.903586471
-1	0	0	Ki67+	1067.64772516 1751.67203492
-1	0	0	Ki67+	1425.64856272 35.009377246
-1	0	0	Ki67+	1672.16954252 1490.70390924
-1	0	0	Ki67+	1829.3867456 143.61875541
-1	0	0	Ki67+	413.28690511 1686.99564941
-1	0	0	Ki67+	194.989844431 1137.72521054
-1	0	0	Ki67+	1168.28053712 52.7748893917
-1	0	0	Ki67+	1257.46720062 1528.53722989
-1	0	0	Ki67+	642.913761235 1465.67288371
-1	0	0	Ki67+	373.424762381 428.990144401
-1	0	0	Ki67+	2023.74305512 757.535020221
-1	0	0	Ki67+	1692.1715584 799.670763041
-1	0	0	Ki67+	1838.22376569 1222.80038673
-1	0	0	Ki67+	2111.86831336 2072.88495852
-1	0	0	Ki67+	1328.45896678 1661.50301536
-1	0	0	Ki67+	689.206707565 1528.33540909
-1	0	0	Ki67+	224.834118502 556.839298494
-1	0	0	Ki67+	1215.39983511 648.099095912
-1	0	0	Ki67+	678.696884346 1148.47969506
-1	0	0	Ki67+	359.047634361 456.552082849
-1	0	0	Ki67+	1132.61742428 1394.80281675
-1	0	0	Ki67+	700.324491933 2123.3579135
-1	0	0	Ki67+	513.65493593 1174.76508427
-1	0	0	Ki67+	1032.20546785 9.72017455419
-1	0	0	Ki67+	603.699924946 1184.62694457
-1	0	0	Ki67+	507.772241846 402.157901028
-1	0	0	Ki67+	1766.70116133 1240.74568041
-1	0	0	Ki67+	1622.21160471 639.080417895
-1	0	0	Ki67+	1505.95423404 1372.76923819
-1	0	0	Ki67+	1796.73933498 1544.67929953
-1	0	0	Ki67+	1484.95928539 941.983087728
-1	0	0	Ki67+	1785.35038142 1678.4170594
-1	0	0	Ki67+	597.202865367 893.954134286
-1	0	0	Ki67+	1159.17809654 934.485809028
-1	0	0	Ki67+	827.166441489 158.163693975
-1	0	0	Ki67+	1706.61581206 1798.07304368
-1	0	0	Ki67+	1559.44824208 1059.7503894
-1	0	0	Ki67+	2142.24784859 1686.45745063
-1	0	0	Ki67+	570.942410586 1325.68795861
-1	0	0	Ki67+	782.623064673 572.542071952
-1	0	0	Ki67+	994.321197311 994.886764094
-1	0	0	Ki67+	483.639756276 1760.54303531
-1	0	0	Ki67+	1420.70878312 637.066522229
-1	0	0	Ki67+	1476.62802437 1156.93748206
-1	0	0	Ki67+	1840.05246425 429.460063199
-1	0	0	Ki67+	800.206340799 1498.55936938
-1	0	0	Ki67+	952.546364504 198.050095626
-1	0	0	Ki67+	1488.65685832 686.875350344
-1	0	0	Ki67+	154.221947888 1320.098176
-1	0	0	Ki67+	1814.78120731 2045.37928008
-1	0	0	Ki67+	1278.69422712 591.338494008
-1	0	0	Ki67+	1964.02332149 407.574638445
-1	0	0	Ki67+	2051.73168432 635.304666188
-1	0	0	Ki67+	1412.95370691 1700.22939653
-1	0	0	Ki67+	664.041064476 1556.10469184
-1	0	0	Ki67+	1873.05537053 275.702652118
-1	0	0	Ki67+	1695.99369068 2127.6290436
-1	0	0	Ki67+	1276.16792297 1392.39916111
-1	0	0	Ki67+	530.997899149 261.884564628
-1	0	0	Ki67+	2133.98285835 1515.3057357
-1	0	0	Ki67+	1374.22269892 2103.67558567
-1	0	0	Ki67+	284.232252764 769.440568022
-1	0	0	Ki67+	1160.01799486 1498.40431988
-1	0	0	Ki67+	776.379952621 1279.29453333
-1	0	0	Ki67+	2037.69213797 190.93431074
-1	0	0	Ki67+	899.566854824 1273.23271986
-1	0	0	Ki67+	1855.14838082 2.40479808875
-1	0	0	Ki67+	1337.70666422 799.400874827
-1	0	0	Ki67+	1352.85042256 1818.32316913
-1	0	0	Ki67+	243.917829704 797.649953297
-1	0	0	Ki67+	96.9693505309 1673.08475589
-1	0	0	Ki67+	1355.57791954 769.338261772
-1	0	0	Ki67+	1423.04319628 723.329302652
-1	0	0	Ki67+	422.004992055 398.661050756
-1	0	0	Ki67+	1114.73607863 1976.61422252
-1	0	0	Ki67+	1903.9590094 489.336180241
-1	0	0	Ki67+	1315.5448625 1790.19946456
-1	0	0	Ki67+	388.792444831 1033.52267554
-1	0	0	Ki67+	390.327448359 1684.34319563
-1	0	0	Ki67+	565.945614349 359.942925695
-1	0	0	Ki67+	1898.61425898 524.022939151
-1	0	0	Ki67+	1697.6386674 404.252414406
-1	0	0	Ki67+	719.16494217 1522.47822354
-1	0	0	Ki67+	1816.77673776 196.762303722
-1	0	0	Ki67+	1177.96216005 1364.77532009
-1	0	0	Ki67+	1667.35377977 275.408179113
-1	0	0	Ki67+	1628.45240984 1333.67705313
-1	0	0	Ki67+	1540.72567725 1589.8432498
-1	0	0	Ki67+	233.109864898 158.61467472
-1	0	0	Ki67+	1367.46674655 1117.24215354
-1	0	0	Ki67+	1321.48509769 2115.36412237
-1	0	0	Ki67+	20.5446441347 1390.42071945
-1	0	0	Ki67+	290.17271554 2128.85477315
-1	0	0	Ki67+	597.742848381 203.301862761
-1	0	0	Ki67+	1441.90156789 799.895503116
-1	0	0	Ki67+	2079.95086945 261.54307585
-1	0	0	Ki67+	1755.25979168 1662.98804996
-1	0	0	Ki67+	1349.18814511 1996.22884592
-1	0	0	Ki67+	1184.72715076 2135.37163829
-1	0	0	Ki67+	26.1007981745 1688.22268382
-1	0	0	Ki67+	1663.82826406 1253.16391691
-1	0	0	Ki67+	22.2708185088 458.073286184
-1	0	0	Ki67+	2143.26167135 843.334146108
-1	0	0	Ki67+	118.813824796 1206.69921889
-1	0	0	Ki67+	1101.1920832 272.377514625
-1	0	0	Ki67+	1480.91194976 641.096283971
-1	0	0	Ki67+	1598.20825371 122.443305301
-1	0	0	Ki67+	179.597871383 560.734077009
-1	0	0	Ki67+	1094.14908024 1442.88980458
-1	0	0	Ki67+	1572.68818886 134.786308537
-1	0	0	Ki67+	2090.9062226 1330.81247319
-1	0	0	Ki67+	1859.94593153 1692.84206233
-1	0	0	Ki67+	1777.38514164 682.666777207
-1	0	0	Ki67+	727.32849017 431.806748651
-1	0	0	Ki67+	2129.95861135 282.69695263
-1	0	0	Ki67+	413.583687603 1192.57250485
-1	0	0	Ki67+	1641.78575964 1271.95162238
-1	0	0	Ki67+	828.215987485 1579.69085116
-1	0	0	Ki67+	1035.53458508 1631.59277976
-1	0	0	Ki67+	1385.30867114 100.439675049
-1	0	0	Ki67+	486.784709347 781.229324675
-1	0	0	Ki67+	449.223251016 2072.91732228
-1	0	0	Ki67+	718.739462282 1665.08809182
-1	0	0	Ki67+	724.336086607 28.6578447475
-1	0	0	Ki67+	1771.50102493 1135.65375843
-1	0	0	Ki67+	1162.78920171 1847.69377057
-1	0	0	Ki67+	1413.18850196 1087.41601869
-1	0	0	Ki67+	1436.7497029 133.978522787
-1	0	0	Ki67+	1642.75041 382.084758766
-1	0	0	Ki67+	1221.7360117 1413.34834012
-1	0	0	Ki67+	1498.3992406 722.979150683
-1	0	0	Ki67+	853.285061462 647.908663083
-1	0	0	Ki67+	1135.53796994 1866.01053904
-1	0	0	Ki67+	256.721630558 285.870821958
-1	0	0	Ki67+	1843.77960087 2067.25080467
-1	0	0	Ki67+	826.829430714 1046.41493051
-1	0	0	Ki67+	2097.40348919 954.011667191
-1	0	0	Ki67+	708.554000567 229.149528873
-1	0	0	Ki67+	740.905977165 911.349387425
-1	0	0	Ki67+	1632.01479376 30.6698338326
-1	0	0	Ki67+	467.400225372 476.7887973
-1	0	0	Ki67+	1173.17880901 370.635462445
-1	0	0	Ki67+	384.740589472 282.592236808
-1	0	0	Ki67+	56.5043401707 610.447855954
-1	0	0	Ki67+	119.060493651 1411.85056289
-1	0	0	Ki67+	1786.571127 1965.77167336
-1	0	0	Ki67+	600.522421116 2021.81534575
-1	0	0	Ki67+	1484.97530815 1779.53575424
-1	0	0	Ki67+	1197.234052 1556.36758396
-1	0	0	Ki67+	22.388795791 1217.49140843
-1	0	0	Ki67+	157.454596188 96.2845760942
-1	0	0	Ki67+	514.104732034 1933.75918684
-1	0	0	Ki67+	1266.391492 1296.55232922
-1	0	0	Ki67+	1626.97888308 1482.64518771
-1	0	0	Ki67+	811.874674536 10.8416745844
-1	0	0	Ki67+	1824.80286491 594.386933861
-1	0	0	Ki67+	2110.8323663 634.147193894
-1	0	0	Ki67+	1103.03363908 2136.9082798
-1	0	0	Ki67+	483.438280538 915.709521317
-1	0	0	Ki67+	1841.91451305 1934.59335518
-1	0	0	Ki67+	1628.78350678 2028.49393494
-1	0	0	Ki67+	386.982470148 1.22435927675
-1	0	0	Ki67+	150.202421111 240.85455119
-1	0	0	Ki67+	1745.51389341 1686.03332553
-1	0	0	Ki67+	674.016218334 444.858968531
-1	0	0	Ki67+	342.25183821 1933.87412835
-1	0	0	Ki67+	152.045426304 337.155614845
-1	0	0	Ki67+	312.932473587 1712.36871343
-1	0	0	Ki67+	838.011419019 270.065170679
-1	0	0	Ki67+	1725.34789683 2120.88483383
-1	0	0	Ki67+	833.028504056 87.6721495649
-1	0	0	Ki67+	1753.4949487 111.842701886
-1	0	0	Ki67+	847.636607833 1702.12429475
-1	0	0	Ki67+	2085.18048722 298.700480014
-1	0	0	Ki67+	1313.1370672 1531.74641683
-1	0	0	Ki67+	892.745912321 1251.71791625
-1	0	0	Ki67+	496.344438666 2084.60066024
-1	0	0	Ki67+	1671.07354638 936.060603047
-1	0	0	Ki67+	1451.42656298 581.226566737
-1	0	0	Ki67+	1194.72182047 743.82036395
-1	0	0	Ki67+	2037.77507111 52.5569331194
-1	0	0	Ki67+	1877.44517292 1246.0341425
-1	0	0	Ki67+	358.037548939 1397.0791087
-1	0	0	Ki67+	303.302133012 1133.07772233
-1	0	0	Ki67+	1810.64626353 29.3924788267
-1	0	0	Ki67+	172.256706458 1514.10729363
-1	0	0	Ki67+	1888.09301173 338.651949178
-1	0	0	Ki67+	1955.49418948 1782.97679856
-1	0	0	Ki67+	134.469842515 438.265715679
-1	0	0	Ki67+	1803.68907672 557.425209671
-1	0	0	Ki67+	630.03741201 2074.01631734
-1	0	0	Ki67+	1414.38360894 212.149964322
-1	0	0	Ki67+	1238.07872637 1005.23640313
-1	0	0	Ki67+	1036.97652226 367.905771097
-1	0	0	Ki67+	281.482445187 2069.0712457
-1	0	0	Ki67+	533.759360181 387.81410104
-1	0	0	Ki67+	1082.01865352 496.51348145
-1	0	0	Ki67+	12.5463433728 375.885461044
-1	0	0	Ki67+	2013.44494089 1787.02592258
-1	0	0	Ki67+	360.38237718 1208.85868174
-1	0	0	Ki67+	53.0916022964 998.860609027
-1	0	0	Ki67+	2006.56574956 836.63575769
-1	0	0	Ki67+	438.651447826 115.551755681
-1	0	0	Ki67+	931.905654139 1982.61171582
-1	0	0	Ki67+	277.825910399 653.307889338
-1	0	0	Ki67+	889.432568806 12.973122442
-1	0	0	Ki67+	15.4010712708 1338.88310664
-1	0	0	Ki67+	697.894342648 34.4823822761
-1	0	0	Ki67+	752.969282252 1658.21070162
-1	0	0	Ki67+	154.167549787 213.237301488
-1	0	0	Ki67+	244.346010754 1489.18082487
-1	0	0	Ki67+	2035.36871567 500.63926077
-1	0	0	Ki67+	1228.63319924 499.756968775
-1	0	0	Ki67+	1332.54615635 984.424428074
-1	0	0	Ki67+	1972.19298663 234.760431019
-1	0	0	Ki67+	1063.82992138 1223.606843
-1	0	0	Ki67+	606.597590734 286.744972914
-1	0	0	Ki67+	1249.86863185 744.316918944
-1	0	0	Ki67+	911.716582126 1703.99482028
-1	0	0	Ki67+	1728.41182663 72.1595350453
-1	0	0	Ki67+	1950.08322744 236.910015292
-1	0	0	Ki67+	458.379331196 1807.70452085
-1	0	0	Ki67+	227.759789415 1253.079296
-1	0	0	Ki67+	1024.18763733 1903.7371038
-1	0	0	Ki67+	1856.21220362 1041.27607507
-1	0	0	Ki67+	605.831841966 1481.84401819
-1	0	0	Ki67+	510.94577816 1540.17408826
-1	0	0	Ki67+	582.652995616 971.882367694
-1	0	0	Ki67+	1344.3148889 274.435976041
-1	0	0	Ki67+	1014.57772796 166.277208781
-1	0	0	Ki67+	2056.43114954 478.082543936
-1	0	0	Ki67+	1944.21122465 1083.51990529
-1	0	0	Ki67+	1265.85494887 1186.22235369
-1	0	0	Ki67+	2020.52511146 1301.41820641
-1	0	0	Ki67+	605.422579889 1893.51557794
-1	0	0	Ki67+	194.285410898 2102.42741286
-1	0	0	Ki67+	709.650368311 1488.22847238
-1	0	0	Ki67+	1317.69635744 1280.13478713
-1	0	0	Ki67+	1445.5160509 934.050826529
-1	0	0	Ki67+	1122.44076649 762.561254879
-1	0	0	Ki67+	1818.56234608 344.075199094
-1	0	0	Ki67+	520.149918306 622.98973475
-1	0	0	Ki67+	521.734810748 1650.20903648
-1	0	0	Ki67+	1063.02839109 1873.91447147
-1	0	0	Ki67+	190.499919026 1616.00452725
-1	0	0	Ki67+	552.901548241 1895.85601715
-1	0	0	Ki67+	1553.62293409 1196.13153401
-1	0	0	Ki67+	138.031566748 919.92363773
-1	0	0	Ki67+	2109.86163374 558.904450778
-1	0	0	Ki67+	986.679179699 308.843774654
-1	0	0	Ki67+	1994.36665545 2140.43906163
-1	0	0	Ki67+	860.829045472 2030.42063298
-1	0	0	Ki67+	2027.69299802 606.990152651
-1	0	0	Ki67+	129.74044161 641.684330859
-1	0	0	Ki67+	792.526112069 2120.01214399
-1	0	0	Ki67+	2136.19228122 255.422527013
-1	0	0	Ki67+	1196.54776887 1274.56795877
-1	0	0	Ki67+	1048.0511089 2136.2454089
-1	0	0	Ki67+	628.263866153 603.763335198
-1	0	0	Ki67+	2000.80740297 200.250025301
-1	0	0	Ki67+	1206.26844108 461.821634907
-1	0	0	Ki67+	2051.82496185 879.771343848
-1	0	0	Ki67+	1590.92630194 1017.21749179
-1	0	0	Ki67+	1824.44308305 1831.13014809
-1	0	0	Ki67+	987.288480505 1790.40660148
-1	0	0	Ki67+	260.37045187 1574.71474689
-1	0	0	Ki67+	869.876836654 1922.03854598
-1	0	0	Ki67+	971.73805157 1960.99469037
-1	0	0	Ki67+	1619.06307184 784.541315672
-1	0	0	Ki67+	2030.27126913 1912.59617053
-1	0	0	Ki67+	469.558326675 704.679079554
-1	0	0	Ki67+	2100.69459329 1038.28957089
-1	0	0	Ki67+	1053.60157446 405.448072375
-1	0	0	Ki67+	314.548698205 109.885229719
-1	0	0	Ki67+	1411.62602659 1031.71006852
-1	0	0	Ki67+	1060.4885027 582.14394833
-1	0	0	Ki67+	1057.5259508 1378.49128598
-1	0	0	Ki67+	1521.96153152 754.178647108
-1	0	0	Ki67+	454.089387763 1528.06106671
-1	0	0	Ki67+	1399.70423451 1327.99040577
-1	0	0	Ki67+	150.581409856 1532.22334368
-1	0	0	Ki67+	1532.36069165 1558.04593472
-1	0	0	Ki67+	1953.54445791 1928.94472449
-1	0	0	Ki67+	1512.36221657 2146.34370033
-1	0	0	Ki67+	1859.98239491 299.393728651
-1	0	0	Ki67+	154.017525412 2124.35283976
-1	0	0	Ki67+	1708.40324944 1298.80829213
-1	0	0	Ki67+	1367.56343515 1211.551736
-1	0	0	Ki67+	1893.29358741 1403.09963486
-1	0	0	Ki67+	221.029204828 831.449113457
-1	0	0	Ki67+	186.337750086 57.0602624074
-1	0	0	Ki67+	2128.30038207 1454.46635547
-1	0	0	Ki67+	98.3579304374 1396.18539211
-1	0	0	Ki67+	71.3601033211 1069.77997341
-1	0	0	Ki67+	1215.11607947 1874.0306877
-1	0	0	Ki67+	1503.25288805 798.596795213
-1	0	0	Ki67+	957.072799357 2099.67978782
-1	0	0	Ki67+	301.367733 1460.24458522
-1	0	0	Ki67+	1342.88861274 915.644967882
-1	0	0	Ki67+	156.153830954 804.813439332
-1	0	0	Ki67+	1929.06000096 832.24736641
-1	0	0	Ki67+	1916.79641378 253.417234757
-1	0	0	Ki67+	2037.24204373 241.551178586
-1	0	0	Ki67+	2047.57204708 1439.46045105
-1	0	0	Ki67+	1255.99413651 235.259576796
-1	0	0	Ki67+	1629.57345364 542.660139472
-1	0	0	Ki67+	2040.4936151 585.378048421
-1	0	0	Ki67+	447.954787091 1751.82591391
-1	0	0	Ki67+	989.656749477 784.41827247
-1	0	0	Ki67+	845.672693068 1826.71347077
-1	0	0	Ki67+	1439.38722858 1610.47574797
-1	0	0	Ki67+	856.55308138 1197.37480254
-1	0	0	Ki67+	1893.14784692 1957.97975524
-1	0	0	Ki67+	1897.74524734 94.4481284401
-1	0	0	Ki67+	298.16960878 1344.43842216
-1	0	0	Ki67+	1648.230893 1732.09338011
-1	0	0	Ki67+	439.871177044 690.033013616
-1	0	0	Ki67+	917.026919904 1633.03304463
-1	0	0	Ki67+	1773.9932424 369.698066665
-1	0	0	Ki67+	1219.63387655 45.9955501752
-1	0	0	Ki67+	298.873909994 422.045837478
-1	0	0	Ki67+	243.049248028 1970.25529202
-1	0	0	Ki67+	101.478720219 2012.59196569
-1	0	0	Ki67+	268.667627836 529.948214586
-1	0	0	Ki67+	1451.8922032 2109.65748947
-1	0	0	Ki67+	989.101387813 1598.25480252
-1	0	0	Ki67+	1094.11718813 1396.52774933
-1	0	0	Ki67+	1420.98777169 434.440475821
-1	0	0	Ki67+	888.678880613 523.270634593
-1	0	0	Ki67+	2038.74804055 1678.10285841
-1	0	0	Ki67+	2028.2910238 557.376692619
-1	0	0	Ki67+	1017.91468245 251.570162408
-1	0	0	Ki67+	2096.78423439 456.904580133
-1	0	0	Ki67+	943.247128498 1563.2764647
-1	0	0	Ki67+	2092.03751195 1808.12132108
-1	0	0	Ki67+	141.2665174 30.785524408
-1	0	0	Ki67+	284.307558432 1201.69395571
-1	0	0	Ki67+	2106.94929749 476.856548171
-1	0	0	Ki67+	9.4418311096 1153.95311703
-1	0	0	Ki67+	1208.68000234 1999.40571556
-1	0	0	Ki67+	1224.22223822 2063.81239789
-1	0	0	Ki67+	560.498896237 1426.64038396
-1	0	0	Ki67+	887.899093093 632.164982307
-1	0	0	Ki67+	928.968789144 1442.52072709
-1	0	0	Ki67+	904.391512889 2030.14533973
-1	0	0	Ki67+	1326.39044381 1356.18235975
-1	0	0	Ki67+	504.407192918 1081.55821346
-1	0	0	Ki67+	303.683017779 491.341171072
-1	0	0	Ki67+	184.990123719 1787.88434025
-1	0	0	Ki67+	1020.01464508 1583.03151829
-1	0	0	Ki67+	86.9452536201 1768.29292546
-1	0	0	Ki67+	293.479367854 1637.05389129
-1	0	0	Ki67+	66.0846515098 34.1713682535
-1	0	0	Ki67+	643.438058236 1883.16778558
-1	0	0	Ki67+	1656.96843768 1650.09400045
-1	0	0	Ki67+	615.804394394 933.724656374
-1	0	0	Ki67+	285.497032978 1612.03226379
-1	0	0	Ki67+	474.485806843 120.655661541
-1	0	0	Ki67+	1301.29018506 2035.56465645
-1	0	0	Ki67+	304.043112767 704.852770229
-1	0	0	Ki67+	1976.07347888 1954.95093892
-1	0	0	Ki67+	1998.84694652 1031.51300561
-1	0	0	Ki67+	1922.63644611 704.10624244
-1	0	0	Ki67+	812.8239786 138.708217386
-1	0	0	Ki67+	1684.77484509 1892.72654943
-1	0	0	Ki67+	809.348192823 2087.64602556
-1	0	0	Ki67+	1485.53321162 1866.08179398
-1	0	0	Ki67+	1489.30115747 126.797419379
-1	0	0	Ki67+	1199.20981911 414.736641903
-1	0	0	Ki67+	2124.13088066 1850.23786377
-1	0	0	Ki67+	755.848711216 1330.4850761
-1	0	0	Ki67+	535.053080025 2072.74953864
-1	0	0	Ki67+	1325.98937702 671.007693876
-1	0	0	Ki67+	20.4360598458 110.043503696
-1	0	0	Ki67+	1689.33166068 2074.32628398
-1	0	0	Ki67+	1549.92923553 423.897351687
-1	0	0	Ki67+	1006.41276923 131.116210374
-1	0	0	Ki67+	839.09103347 1750.20561564
-1	0	0	Ki67+	770.514260609 1300.48295868
-1	0	0	Ki67+	1535.71125768 1714.36530469
-1	0	0	Ki67+	1095.39810413 1371.50348776
-1	0	0	Ki67+	1605.53619846 588.875051546
-1	0	0	Ki67+	1493.79516877 2046.11508936
-1	0	0	Ki67+	309.415419905 541.178258708
-1	0	0	Ki67+	789.211551344 110.767170339
-1	0	0	Ki67+	933.533737955 603.782273518
-1	0	0	Ki67+	835.083272594 615.99738537
-1	0	0	Ki67+	469.146467231 1963.34730082
-1	0	0	Ki67+	1592.0948971 438.867442749
-1	0	0	Ki67+	344.178144703 360.504953311
-1	0	0	Ki67+	59.589829564 1617.09094368
-1	0	0	Ki67+	166.120673787 2142.77646535
-1	0	0	Ki67+	207.50027453 635.08256957
-1	0	0	Ki67+	1332.01321091 1440.54380942
-1	0	0	Ki67+	102.585176591 1813.62920514
-1	0	0	Ki67+	1821.37815948 9.37198401887
-1	0	0	Ki67+	944.772262004 1703.53564614
-1	0	0	Ki67+	325.598256169 1554.21623765
-1	0	0	Ki67+	585.942923158 1856.10864867
-1	0	0	Ki67+	1545.39962811 757.816647214
-1	0	0	Ki67+	1261.01725181 276.716479594
-1	0	0	Ki67+	630.432528319 1530.12546335
-1	0	0	Ki67+	1123.50930461 1031.9054253
-1	0	0	Ki67+	1342.18056206 1375.4790005
-1	0	0	Ki67+	1405.15856385 2075.12797174
-1	0	0	Ki67+	251.632874394 1296.42807104
-1	0	0	Ki67+	970.713141996 489.709062101
-1	0	0	Ki67+	758.306316113 28.69641635
-1	0	0	Ki67+	706.444897171 63.7188458365
-1	0	0	Ki67+	1725.21474649 989.067748716
-1	0	0	Ki67+	1910.70342445 1808.94922456
-1	0	0	Ki67+	638.865366003 1904.97057557
-1	0	0	Ki67+	1946.14674638 1255.94864294
-1	0	0	Ki67+	275.806653942 749.09594421
-1	0	0	Ki67+	1839.99119777 667.218839948
-1	0	0	Ki67+	1677.95300121 2099.51561296
-1	0	0	Ki67+	406.791496618 1337.67680731
-1	0	0	Ki67+	1868.17099002 1548.97069782
-1	0	0	Ki67+	948.115976757 1528.71748163
-1	0	0	Ki67+	817.151055692 879.27952425
-1	0	0	Ki67+	1581.73184244 720.274355282
-1	0	0	Ki67+	897.38389036 1417.92320875
-1	0	0	Ki67+	1064.51005901 1104.90151815
-1	0	0	Ki67+	20.3830225426 735.535584829
-1	0	0	Ki67+	465.952840094 651.916415648
-1	0	0	Ki67+	269.30603404 320.45456966
-1	0	0	Ki67+	91.215299526 143.149807977
-1	0	0	Ki67+	1604.56840648 376.764563057
-1	0	0	Ki67+	2073.63929945 1737.70471305
-1	0	0	Ki67+	1979.88400818 1832.35522415
-1	0	0	Ki67+	2058.20043136 672.275938152
-1	0	0	Ki67+	395.986670052 643.289435389
-1	0	0	Ki67+	2010.35377615 2084.53041967
-1	0	0	Ki67+	482.15818767 2055.27898249
-1	0	0	Ki67+	92.3804484324 1915.13991153
-1	0	0	Ki67+	1615.18919842 1108.4946462
-1	0	0	Ki67+	221.614668178 1447.75111758
-1	0	0	Ki67+	994.700861364 265.359377133
-1	0	0	Ki67+	1482.33949885 508.959391013
-1	0	0	Ki67+	578.903749101 1788.00506329
-1	0	0	Ki67+	93.7917540666 1588.19335364
-1	0	0	Ki67+	1193.43039099 1927.74716243
-1	0	0	Ki67+	398.869551239 893.923970681
-1	0	0	Ki67+	1174.19080654 708.271186441
-1	0	0	Ki67+	1548.44197275 1163.82230752
-1	0	0	Ki67+	1770.01999539 135.11451483
-1	0	0	Ki67+	679.797092114 1967.88845098
-1	0	0	Ki67+	1372.80644802 1235.46685411
-1	0	0	Ki67+	1581.15839441 1410.46147973
-1	0	0	Ki67+	1498.54236149 1836.4317972
-1	0	0	Ki67+	1199.30754113 1149.31967547
-1	0	0	Ki67+	1641.67166516 1775.72214763
-1	0	0	Ki67+	103.150060579 1029.77195527
-1	0	0	Ki67+	264.040782736 937.964481406
-1	0	0	Ki67+	1495.54752903 71.3593067409
-1	0	0	Ki67+	814.875016287 684.488470024
-1	0	0	Ki67+	1699.84964601 321.988296534
-1	0	0	Ki67+	630.641284913 1101.72300535
-1	0	0	Ki67+	1555.86048301 1765.37860806
-1	0	0	Ki67+	798.566324625 665.075768282
-1	0	0	Ki67+	1037.44940879 1736.94091212
-1	0	0	Ki67+	465.8120382 374.882763262
-1	0	0	Ki67+	628.710537441 500.728534013
-1	0	0	Ki67+	1839.68978376 887.286861796
-1	0	0	Ki67+	1977.18879246 1319.01751761
-1	0	0	Ki67+	1081.62406639 194.94252341
-1	0	0	Ki67+	355.83401887 670.128422443
-1	0	0	Ki67+	605.463221645 1817.71506961
-1	0	0	Ki67+	2067.98929897 544.891023703
-1	0	0	Ki67+	1668.65195291 879.873375991
-1	0	0	Ki67+	1939.38869781 1540.89955891
-1	0	0	Ki67+	394.544154309 1993.93541606
-1	0	0	Ki67+	592.439516042 1922.58067507
-1	0	0	Ki67+	1298.84689796 355.955166549
-1	0	0	Ki67+	704.185359045 1348.50918607
-1	0	0	Ki67+	1066.39086922 1561.14711229
-1	0	0	Ki67+	1799.54946497 1651.75856001
-1	0	0	Ki67+	1440.42671615 985.546722185
-1	0	0	Ki67+	1832.34802111 1310.04987396
-1	0	0	Ki67+	357.919813179 2010.44008475
-1	0	0	Ki67+	1078.5271344 949.163317552
-1	0	0	Ki67+	2131.4216217 1968.73594468
-1	0	0	Ki67+	1343.10820947 1850.4962624
-1	0	0	Ki67+	951.197180628 1659.29218671
-1	0	0	Ki67+	447.016952983 1288.5138446
-1	0	0	Ki67+	1498.47155104 246.410632304
-1	0	0	Ki67+	1129.40126852 2141.11907708
-1	0	0	Ki67+	1712.03740699 1980.62728256
-1	0	0	Ki67+	794.505583119 1123.07229567
-1	0	0	Ki67+	887.106676624 1842.80015832
-1	0	0	Ki67+	252.253867996 833.456442269
-1	0	0	Ki67+	1377.94668193 828.940244716
-1	0	0	Ki67+	1893.65857237 730.64496371
-1	0	0	Ki67+	490.67670885 1838.14869436
-1	0	0	Ki67+	805.225886474 1152.69944771
-1	0	0	Ki67+	1922.25722743 1413.43728958
-1	0	0	Ki67+	770.95863493 1903.51803058
-1	0	0	Ki67+	445.79858666 1354.97838955
-1	0	0	Ki67+	797.641490271 86.8556728803
-1	0	0	Ki67+	2056.22312438 1058.13486304
-1	0	0	Ki67+	1619.18044207 1728.50721022
-1	0	0	Ki67+	1512.99266048 1772.29144535
-1	0	0	Ki67+	460.644089625 300.745282995
-1	0	0	Ki67+	2086.9619205 1782.64196732
-1	0	0	Ki67+	683.723178645 379.612809076
-1	0	0	Ki67+	984.795369961 2147.01003065
-1	0	0	Ki67+	1513.57188092 1799.71352815
-1	0	0	Ki67+	972.317761785 1527.33722958
-1	0	0	Ki67+	1621.39635679 504.818246153
-1	0	0	Ki67+	1945.03392463 2041.12925547
-1	0	0	Ki67+	169.565327854 3.73102385039
-1	0	0	Ki67+	1879.13790598 361.467916077
-1	0	0	Ki67+	398.357899937 1764.76787095
-1	0	0	Ki67+	414.141306692 2062.98859093
-1	0	0	Ki67+	1883.69110539 700.128232723
-1	0	0	Ki67+	1353.84500686 731.387577974
-1	0	0	Ki67+	463.21030959 847.029775961
-1	0	0	Ki67+	1864.17926691 1993.08798882
-1	0	0	Ki67+	69.2422451018 1100.6960249
-1	0	0	Ki67+	752.620330492 816.169462321
-1	0	0	Ki67+	1923.56824013 2077.68678465
-1	0	0	Ki67+	158.78193447 1857.88914411
-1	0	0	Ki67+	65.7306057854 1149.70950901
-1	0	0	Ki67+	1480.17177516 1672.35924838
-1	0	0	Ki67+	1920.819534 1893.46435869
-1	0	0	Ki67+	1208.84065919 831.740856455
-1	0	0	Ki67+	655.447452865 1946.1239617
-1	0	0	Ki67+	26.0268809704 1542.17491331
-1	0	0	Ki67+	241.094701468 337.84532128
-1	0	0	Ki67+	311.920960951 1654.533253
-1	0	0	Ki67+	1109.8708162 100.686430452
-1	0	0	Ki67+	402.530632412 356.249243112
-1	0	0	Ki67+	2013.5136163 857.116346736
-1	0	0	Ki67+	1269.81468443 403.946614026
-1	0	0	Ki67+	513.340254213 1629.1979819
-1	0	0	Ki67+	756.147647903 953.126120342
-1	0	0	Ki67+	25.98249809 1494.6243857
-1	0	0	Ki67+	1966.44544291 950.398812499
-1	0	0	Ki67+	1352.45251456 532.606857365
-1	0	0	Ki67+	944.790082886 749.097612754
-1	0	0	Ki67+	664.799134664 277.4317115
-1	0	0	Ki67+	19.5363858765 776.519369529
-1	0	0	Ki67+	1880.64223378 615.398558657
-1	0	0	Ki67+	637.632186236 655.058905596
-1	0	0	Ki67+	2059.96443259 1353.62858887
-1	0	0	Ki67+	44.3580742399 1026.21075423
-1	0	0	Ki67+	1794.1266212 72.0178671129
-1	0	0	Ki67+	1699.08733225 943.070171403
-1	0	0	Ki67+	2062.14897003 1718.28654808
-1	0	0	Ki67+	1428.67594206 1977.24952285
-1	0	0	Ki67+	1451.21277494 1044.26314778
-1	0	0	Ki67+	516.664984073 1443.81519281
-1	0	0	Ki67+	1471.05335127 965.416996995
-1	0	0	Ki67+	2004.67729095 438.164080008
-1	0	0	Ki67+	687.758654963 1444.40999358
-1	0	0	Ki67+	890.574921613 479.763183886
-1	0	0	Ki67+	119.386716028 1541.19585015
-1	0	0	Ki67+	127.769151806 1099.48844795
-1	0	0	Ki67+	846.953787787 1626.04074725
-1	0	0	Ki67+	1060.45756016 46.4236215533
-1	0	0	Ki67+	765.54292862 510.631421722
-1	0	0	Ki67+	17.3816910387 1904.63924605
-1	0	0	Ki67+	860.028451788 584.172369937
-1	0	0	Ki67+	662.332821823 1444.1112308
-1	0	0	Ki67+	1629.39007862 1220.09112926
-1	0	0	Ki67+	483.2547213 1093.39008795
-1	0	0	Ki67+	771.344474675 680.368442139
-1	0	0	Ki67+	1372.72344906 517.909512019
-1	0	0	Ki67+	239.959986999 464.712156153
-1	0	0	Ki67+	1716.63194036 572.935144078
-1	0	0	Ki67+	1897.04170738 792.08506766
-1	0	0	Ki67+	1838.36443562 1190.62261091
-1	0	0	Ki67+	1727.25686884 138.05305199
-1	0	0	Ki67+	1990.4990661 762.880050522
-1	0	0	Ki67+	1967.14358882 1034.24459684
-1	0	0	Ki67+	1800.8547908 1986.65503265
-1	0	0	Ki67+	42.7160822857 144.528705822
-1	0	0	Ki67+	794.583635125 1404.74572671
-1	0	0	Ki67+	554.528303486 917.902909006
-1	0	0	Ki67+	1340.22769464 512.355602928
-1	0	0	Ki67+	1376.25026314 1256.83344723
-1	0	0	Ki67+	1310.15202641 1562.26684627
-1	0	0	Ki67+	756.906996106 571.096769426
-1	0	0	Ki67+	484.037825461 355.844771459
-1	0	0	Ki67+	1495.64538292 2097.36489503
-1	0	0	Ki67+	1834.47326198 1137.82933617
-1	0	0	Ki67+	12.9381316536 404.192944787
-1	0	0	Ki67+	1453.84126307 269.446560212
-1	0	0	Ki67+	1897.91637515 1334.28218617
-1	0	0	Ki67+	1119.03078661 1234.50711425
-1	0	0	Ki67+	180.926160656 1836.27699277
-1	0	0	Ki67+	761.046317888 1598.28653374
-1	0	0	Ki67+	517.438310958 114.017375862
-1	0	0	Ki67+	1708.77862749 263.973467765
-1	0	0	Ki67+	980.74979723 616.177306027
-1	0	0	Ki67+	1910.4315183 364.931851056
-1	0	0	Ki67+	362.164792163 1446.44115671
-1	0	0	Ki67+	600.821836328 1250.59251517
-1	0	0	Ki67+	540.042666562 1051.99694873
-1	0	0	Ki67+	1118.3266753 801.357310666
-1	0	0	Ki67+	36.421726052 231.155790228
-1	0	0	Ki67+	834.815160539 1603.14593124
-1	0	0	Ki67+	656.43517335 637.425074624
-1	0	0	Ki67+	382.035333245 1255.70539446
-1	0	0	Ki67+	1534.13028094 507.179790149
-1	0	0	Ki67+	1254.68105037 1671.86759601
-1	0	0	Ki67+	383.107318946 968.281866758
-1	0	0	Ki67+	1216.53156868 1057.08336655
-1	0	0	Ki67+	2127.91990637 89.8428903266
-1	0	0	Ki67+	948.710947718 48.4318771509
-1	0	0	Ki67+	708.088344754 103.884994841
-1	0	0	Ki67+	1798.56769499 1449.92203123
-1	0	0	Ki67+	456.075408106 2095.61675766
-1	0	0	Ki67+	1040.25351292 1190.04145803
-1	0	0	Ki67+	128.379151127 1702.97865766
-1	0	0	Ki67+	491.086833931 593.833453134
-1	0	0	Ki67+	1886.53272755 2136.193388
-1	0	0	Ki67+	787.605384662 432.923791095
-1	0	0	Ki67+	73.0873759652 181.658907786
-1	0	0	Ki67+	190.256662093 376.432420733
-1	0	0	Ki67+	1565.45944677 918.085210199
-1	0	0	Ki67+	2092.92112224 1978.76288994
-1	0	0	Ki67+	71.8899506437 1276.77692105
-1	0	0	Ki67+	943.928120733 349.974525559
-1	0	0	Ki67+	1582.90305363 1925.67713028
-1	0	0	Ki67+	1057.5103748 261.688196213
-1	0	0	Ki67+	1488.81182269 2124.62229615
-1	0	0	Ki67+	1938.02887486 1831.46461031
-1	0	0	Ki67+	167.111355135 1337.91442534
-1	0	0	Ki67+	1916.06831272 805.651123783
-1	0	0	Ki67+	1776.46814004 1297.55006727
-1	0	0	Ki67+	1170.56735283 468.672329802
-1	0	0	Ki67+	282.16409577 472.638196864
-1	0	0	Ki67+	267.794393059 611.716836835
-1	0	0	Ki67+	1839.53441409 1458.78169719
-1	0	0	Ki67+	232.445585753 2013.91659186
-1	0	0	Ki67+	106.913345658 160.450336426
-1	0	0	Ki67+	1156.15709603 1645.76591128
-1	0	0	Ki67+	2105.55482151 1313.86814144
-1	0	0	Ki67+	1113.99772867 674.43286061
-1	0	0	Ki67+	998.725532412 1125.62726573
-1	0	0	Ki67+	1307.8158887 1115.52875535
-1	0	0	Ki67+	830.245547237 2009.53268359
-1	0	0	Ki67+	320.033943243 869.322687553
-1	0	0	Ki67+	1099.50902537 466.836753798
-1	0	0	Ki67+	2079.86002582 1441.58828586
-1	0	0	Ki67+	1487.60250202 1019.34482663
-1	0	0	Ki67+	781.783443745 1592.01179995
-1	0	0	Ki67+	908.605205739 1970.58324141
-1	0	0	Ki67+	828.802847088 340.496694015
-1	0	0	Ki67+	176.753105345 1962.85725102
-1	0	0	Ki67+	1563.62278822 585.501964243
-1	0	0	Ki67+	2092.70792977 1913.74122172
-1	0	0	Ki67+	669.484573709 500.423391861
-1	0	0	Ki67+	1000.53520123 1829.94656575
-1	0	0	Ki67+	1808.43999152 1297.01544412
-1	0	0	Ki67+	2020.79299153 2028.86484681
-1	0	0	Ki67+	2051.66600409 274.485356334
-1	0	0	Ki67+	1747.31975678 173.073185643
-1	0	0	Ki67+	724.114945287 294.758498497
-1	0	0	Ki67+	316.671668734 774.951458913
-1	0	0	Ki67+	1977.97264593 636.945028407
-1	0	0	Ki67+	1515.65387014 1155.75857249
-1	0	0	Ki67+	1569.2373548 2068.9613983
-1	0	0	Ki67+	2110.51398554 1244.40898023
-1	0	0	Ki67+	201.798382278 150.438509615
-1	0	0	Ki67+	1458.96773934 2084.96218689
-1	0	0	Ki67+	994.032625013 11.4931618005
-1	0	0	Ki67+	1126.36505548 1154.90373657
-1	0	0	Ki67+	1832.42176817 2129.32221843
-1	0	0	Ki67+	118.002198823 749.378508278
-1	0	0	Ki67+	1085.74939755 1590.15747124
-1	0	0	Ki67+	903.387176202 450.627677963
-1	0	0	Ki67+	1801.25474242 1234.33336131
-1	0	0	Ki67+	367.003577787 1563.97879116
-1	0	0	Ki67+	1315.3786436 780.225368937
-1	0	0	Ki67+	979.96297328 1912.57641026
-1	0	0	Ki67+	866.679762027 1788.12851063
-1	0	0	Ki67+	1607.59419692 1783.25286804
-1	0	0	Ki67+	1077.21349693 753.033901992
-1	0	0	Ki67+	721.535257954 1623.01936444
-1	0	0	Ki67+	1753.79190483 1640.72536952
-1	0	0	Ki67+	2131.50099638 429.525679226
-1	0	0	Ki67+	947.256972225 1394.78566398
-1	0	0	Ki67+	914.249367937 865.607196694
-1	0	0	Ki67+	175.520051981 1164.8053319
-1	0	0	Ki67+	1667.69445035 1940.48073874
-1	0	0	Ki67+	94.0479184184 1190.26670204
-1	0	0	Ki67+	666.833135946 753.258070704
-1	0	0	Ki67+	1312.68405585 690.834141215
-1	0	0	Ki67+	2053.21173968 167.521056938
-1	0	0	Ki67+	1969.41745867 1268.81166911
-1	0	0	Ki67+	430.823080304 1374.67460334
-1	0	0	Ki67+	733.936695498 56.253005174
-1	0	0	Ki67+	658.34637656 1843.02077976
-1	0	0	Ki67+	1889.47863539 1906.39764064
-1	0	0	Ki67+	1593.30241285 513.509247256
-1	0	0	Ki67+	499.35668502 51.8225156721
-1	0	0	Ki67+	1492.73960573 1566.9808019
-1	0	0	Ki67+	1632.38147471 1044.49673835
-1	0	0	Ki67+	1191.31789691 1396.53764882
-1	0	0	Ki67+	851.652309215 2140.96037389
-1	0	0	Ki67+	882.222279027 173.34038273
-1	0	0	Ki67+	1381.23621749 1791.67289645
-1	0	0	Ki67+	798.214939401 1883.01118936
-1	0	0	Ki67+	754.370648739 999.8226681
-1	0	0	Ki67+	302.817146781 2017.96655207
-1	0	0	Ki67+	517.427728567 2141.14081724
-1	0	0	Ki67+	769.009518055 1874.08836267
-1	0	0	Ki67+	732.982807633 359.423624134
-1	0	0	Ki67+	1738.89264586 578.050295761
-1	0	0	Ki67+	1083.57541043 1646.36870079
-1	0	0	Ki67+	1476.61518743 1911.09892553
-1	0	0	Ki67+	1457.64732042 3.64946735466
-1	0	0	Ki67+	883.962499909 1439.72210865
-1	0	0	Ki67+	1013.05264717 1959.51159975
-1	0	0	Ki67+	295.123493703 63.4119060271
-1	0	0	Ki67+	783.882361578 1675.72971922
-1	0	0	Ki67+	1929.51129598 872.945507421
-1	0	0	Ki67+	193.514351726 1071.13754589
-1	0	0	Ki67+	1235.76150232 147.72226151
-1	0	0	Ki67+	630.36002872 684.821402133
-1	0	0	Ki67+	214.312342999 969.332375444
-1	0	0	Ki67+	992.657516032 45.9165017187
-1	0	0	Ki67+	1970.11620475 1474.8565988
-1	0	0	Ki67+	1184.81630442 1832.09338933
-1	0	0	Ki67+	1942.92631295 1808.28673493
-1	0	0	Ki67+	2027.45844912 1422.33962701
-1	0	0	Ki67+	2135.31935996 2017.43330181
-1	0	0	Ki67+	106.433167263 716.539139174
-1	0	0	Ki67+	799.744731782 971.009550586
-1	0	0	Ki67+	189.113820791 1916.35742082
-1	0	0	Ki67+	530.706924915 591.343536892
-1	0	0	Ki67+	1785.92420064 272.00767503
-1	0	0	Ki67+	704.372696397 496.376969424
-1	0	0	Ki67+	1417.21561764 1171.7881915
-1	0	0	Ki67+	1737.51898351 1226.50654967
-1	0	0	Ki67+	1988.05833385 1719.83199271
-1	0	0	Ki67+	1766.9625197 1210.74671667
-1	0	0	Ki67+	1282.09186849 182.844310428
-1	0	0	Ki67+	307.535567757 2115.46600491
-1	0	0	Ki67+	1274.71902269 807.303516683
-1	0	0	Ki67+	636.492744876 1225.2150629
-1	0	0	Ki67+	900.097664948 1651.46831067
-1	0	0	Ki67+	2064.14652891 1383.47919822
-1	0	0	Ki67+	865.529989479 2083.09853255
-1	0	0	Ki67+	1303.93342887 575.204642912
-1	0	0	Ki67+	581.815640279 595.036488545
-1	0	0	Ki67+	508.075238822 1207.14495607
-1	0	0	Ki67+	1027.03392015 1256.61322298
-1	0	0	Ki67+	245.331229733 1059.96268878
-1	0	0	Ki67+	1539.11187695 1796.1646704
-1	0	0	Ki67+	157.612891801 575.907574173
-1	0	0	Ki67+	257.372323636 1462.07954415
-1	0	0	Ki67+	1680.68509732 2000.01382307
-1	0	0	Ki67+	509.096708982 871.50916905
-1	0	0	Ki67+	877.153964653 1976.82271156
-1	0	0	Ki67+	417.32591516 1129.78377849
-1	0	0	Ki67+	202.738170769 1854.1728333
-1	0	0	Ki67+	612.977297242 645.9795487
-1	0	0	Ki67+	213.194499352 609.325870544
-1	0	0	Ki67+	1912.02853078 1303.0693428
-1	0	0	Ki67+	422.731470519 1836.74686403
-1	0	0	Ki67+	1843.75229899 990.933618608
-1	0	0	Ki67+	1716.31931514 1722.56509761
-1	0	0	Ki67+	1935.02779105 1771.09591501
-1	0	0	Ki67+	115.62869923 84.435936903
-1	0	0	Ki67+	721.320396944 2087.02162228
-1	0	0	Ki67+	1054.39096145 1420.54133153
-1	0	0	Ki67+	1416.16718402 2099.44069721
-1	0	0	Ki67+	518.761408478 1336.78996962
-1	0	0	Ki67+	1311.85298631 246.633471573
-1	0	0	Ki67+	715.438873741 161.077725428
-1	0	0	Ki67+	588.462422507 869.71397629
-1	0	0	Ki67+	1926.65429276 292.504351987
-1	0	0	Ki67+	621.65907963 1727.27326671
-1	0	0	Ki67+	672.239970343 405.32252707
-1	0	0	Ki67+	644.332915993 81.8039181032
-1	0	0	Ki67+	482.796161593 1322.68565578
-1	0	0	Ki67+	687.0496663 844.769877289
-1	0	0	Ki67+	525.467515023 465.086953584
-1	0	0	Ki67+	1965.7284237 1295.13030851
-1	0	0	Ki67+	175.721469463 969.75930762
-1	0	0	Ki67+	237.108268942 962.138558716
-1	0	0	Ki67+	1362.10365178 1940.70571692
-1	0	0	Ki67+	2148.66953359 355.167491464
-1	0	0	Ki67+	774.910559887 200.453001013
-1	0	0	Ki67+	285.369230736 147.254596409
-1	0	0	Ki67+	1364.36822802 850.531857076
-1	0	0	Ki67+	1765.84650975 2125.33446507
-1	0	0	Ki67+	689.670236752 1242.98947373
-1	0	0	Ki67+	979.01421833 2014.13096327
-1	0	0	Ki67+	604.598562325 1776.76875661
-1	0	0	Ki67+	544.241611048 1345.51897006
-1	0	0	Ki67+	206.74475847 1826.2648613
-1	0	0	Ki67+	2106.88316187 1615.42010289
-1	0	0	Ki67+	100.089041531 2047.39901741
-1	0	0	Ki67+	219.846763235 795.134796109
-1	0	0	Ki67+	789.128938301 500.809519096
-1	0	0	Ki67+	1602.4545242 30.6367702643
-1	0	0	Ki67+	1041.99382112 793.565021594
-1	0	0	Ki67+	1700.26497315 1401.18877197
-1	0	0	Ki67+	1677.25934448 997.059252583
-1	0	0	Ki67+	457.487888236 907.628545916
-1	0	0	Ki67+	1173.81441183 2016.5037203
-1	0	0	Ki67+	1651.29088789 2091.4817776
-1	0	0	Ki67+	794.216313646 1571.95678257
-1	0	0	Ki67+	1462.69300541 1248.04823377
-1	0	0	Ki67+	1139.1780341 619.685489042
-1	0	0	Ki67+	1665.8973627 816.167759202
-1	0	0	Ki67+	1477.43665088 384.840479685
-1	0	0	Ki67+	1435.54950338 514.619342654
-1	0	0	Ki67+	2081.9786645 836.198703632
-1	0	0	Ki67+	284.34236699 1239.06515736
-1	0	0	Ki67+	958.201192585 2147.74234064
-1	0	0	Ki67+	655.374619357 1594.68807965
-1	0	0	Ki67+	1435.02447546 1509.3314923
-1	0	0	Ki67+	157.627182562 873.16593715
-1	0	0	Ki67+	2100.38712193 1201.24800618
-1	0	0	Ki67+	1694.73313204 735.012910858
-1	0	0	Ki67+	1370.79335632 644.189930756
-1	0	0	Ki67+	220.632134445 1304.90091928
-1	0	0	Ki67+	96.0635717016 918.170379427
-1	0	0	Ki67+	284.195753509 1322.58865496
-1	0	0	Ki67+	47.3242150832 19.088011167
-1	0	0	Ki67+	649.40727461 1666.07404826
-1	0	0	Ki67+	1968.12151903 2054.63121849
-1	0	0	Ki67+	1080.61708671 421.25061687
-1	0	0	Ki67+	1821.0140537 218.894979949
-1	0	0	Ki67+	1264.89905386 205.105466773
-1	0	0	Ki67+	1290.30181111 1907.72474328
-1	0	0	Ki67+	2042.77970604 1823.68531466
-1	0	0	Ki67+	1438.75002497 231.565575021
-1	0	0	Ki67+	1935.24302044 683.138733483
-1	0	0	Ki67+	1243.55912149 1259.65339943
-1	0	0	Ki67+	1130.63817508 3.08713262959
-1	0	0	Ki67+	2092.50604523 912.549329962
-1	0	0	Ki67+	1520.72537626 1974.82607496
-1	0	0	Ki67+	1996.28836802 784.607056671
-1	0	0	Ki67+	531.035585287 764.573935949
-1	0	0	Ki67+	1097.26693499 1305.43995766
-1	0	0	Ki67+	236.902648326 1529.34173733
-1	0	0	Ki67+	1772.90472688 1946.59994925
-1	0	0	Ki67+	1326.49123274 1879.81146722
-1	0	0	Ki67+	1716.51177623 2091.49586326
-1	0	0	Ki67+	723.919618575 1889.42508034
-1	0	0	Ki67+	830.77069549 27.7789773795
-1	0	0	Ki67+	1216.23249823 286.964031358
-1	0	0	Ki67+	476.392459726 1863.29628518
-1	0	0	Ki67+	59.4956903446 285.610344819
-1	0	0	Ki67+	140.268857284 5.84753465671
-1	0	0	Ki67+	1908.01422338 2003.80633094
-1	0	0	Ki67+	117.935156912 1861.81843252
-1	0	0	Ki67+	517.96429804 338.24136422
-1	0	0	Ki67+	1979.17109297 453.865977058
-1	0	0	Ki67+	1839.64915353 541.315054551
-1	0	0	Ki67+	664.298828082 1186.80801862
-1	0	0	Ki67+	1665.70124069 969.533275123
-1	0	0	Ki67+	1793.63409146 1426.75727078
-1	0	0	Ki67+	1196.96067162 88.0279390091
-1	0	0	Ki67+	347.394877117 1067.17274214
-1	0	0	Ki67+	1795.21554873 1077.12059379
-1	0	0	Ki67+	1774.15745164 311.065592845
-1	0	0	Ki67+	612.62699701 1604.16925287
-1	0	0	Ki67+	284.338374939 545.254790541
-1	0	0	Ki67+	1750.65953922 1930.21498802
-1	0	0	Ki67+	682.312218722 1323.48895423
-1	0	0	Ki67+	570.802038287 1295.76308377
-1	0	0	Ki67+	947.058577557 1631.41221208
-1	0	0	Ki67+	1778.57938027 1508.88794201
-1	0	0	Ki67+	322.930486223 291.902669172
-1	0	0	Ki67+	1243.86166584 1643.08014553
-1	0	0	Ki67+	872.711056079 2104.74715956
-1	0	0	Ki67+	391.715554212 240.358894713
-1	0	0	Ki67+	183.261557167 199.246841443
-1	0	0	Ki67+	1107.9850164 923.223209321
-1	0	0	Ki67+	277.530089646 861.61708671
-1	0	0	Ki67+	1685.68918563 525.656734716
-1	0	0	Ki67+	1738.12453203 2082.57724484
-1	0	0	Ki67+	160.19086856 444.905841861
-1	0	0	Ki67+	1417.88021027 1378.79736536
-1	0	0	Ki67+	111.64765985 516.812211734
-1	0	0	Ki67+	1877.33377334 424.141434425
-1	0	0	Ki67+	913.427355397 1585.26241731
-1	0	0	Ki67+	1281.46827473 2095.6878157
-1	0	0	Ki67+	1872.97079184 523.694243802
-1	0	0	Ki67+	1943.44904626 1604.7608192
-1	0	0	Ki67+	1656.27806657 908.75258457
-1	0	0	Ki67+	573.154062966 1553.43760999
-1	0	0	Ki67+	1213.52659175 1459.94374762
-1	0	0	Ki67+	330.810322013 1251.16743779
-1	0	0	Ki67+	2134.49011036 1368.06643449
-1	0	0	Ki67+	838.404035847 3.19013976579
-1	0	0	Ki67+	2140.04912445 1902.14991281
-1	0	0	Ki67+	2063.6206676 1634.81710766
-1	0	0	Ki67+	1612.0705827 400.111891326
-1	0	0	Ki67+	564.151768017 1149.63752496
-1	0	0	Ki67+	1392.86900394 284.881700188
-1	0	0	Ki67+	368.367561875 900.939098921
-1	0	0	Ki67+	1607.24899342 696.049945989
-1	0	0	Ki67+	2000.19861269 1977.73859973
-1	0	0	Ki67+	867.379203613 1529.25412961
-1	0	0	Ki67+	114.011825461 403.813528355
-1	0	0	Ki67+	1151.60171826 766.973001713
-1	0	0	Ki67+	384.717500662 1882.69200926
-1	0	0	Ki67+	552.399881802 98.8147754755
-1	0	0	Ki67+	1784.19544685 1630.71849279
-1	0	0	Ki67+	2036.12931315 1336.76233233
-1	0	0	Ki67+	1134.0356633 868.289153018
-1	0	0	Ki67+	1951.66091878 2077.12661157
-1	0	0	Ki67+	83.3742028935 1979.86672593
-1	0	0	Ki67+	489.290915491 17.7589349359
-1	0	0	Ki67+	2075.81006445 385.934056241
-1	0	0	Ki67+	1937.24748707 1339.71957887
-1	0	0	Ki67+	1015.34835727 907.13354763
-1	0	0	Ki67+	1507.50027364 103.318912343
-1	0	0	Ki67+	825.990657905 440.976257081
-1	0	0	Ki67+	1987.71698953 1792.8808732
-1	0	0	Ki67+	1561.23255665 1234.61228227
-1	0	0	Ki67+	338.739367432 55.1216632419
-1	0	0	Ki67+	1970.15484126 1349.6358809
-1	0	0	Ki67+	1675.19583848 1165.80367907
-1	0	0	Ki67+	1331.30067467 748.85933413
-1	0	0	Ki67+	1503.462526 587.878574878
-1	0	0	Ki67+	371.641306859 820.130290201
-1	0	0	Ki67+	2052.91239518 1296.9377484
-1	0	0	Ki67+	1078.42888392 842.375076362
-1	0	0	Ki67+	1847.58850834 714.313305272
-1	0	0	Ki67+	1312.67130971 452.764600606
-1	0	0	Ki67+	553.594099725 1690.97536001
-1	0	0	Ki67+	1372.63374611 366.914231505
-1	0	0	Ki67+	504.783080107 1903.81567395
-1	0	0	Ki67+	107.42788219 599.260546987
-1	0	0	Ki67+	1884.62866346 1266.89541908
-1	0	0	Ki67+	1580.77641082 204.059605234
-1	0	0	Ki67+	1781.10408657 738.498436496
-1	0	0	Ki67+	767.488694813 537.602482721
-1	0	0	Ki67+	1049.0331398 2103.89753107
-1	0	0	Ki67+	686.560025871 1600.59618401
-1	0	0	Ki67+	1921.25844956 2046.29792164
-1	0	0	Ki67+	428.439625359 160.294295312
-1	0	0	Ki67+	1417.52149098 175.463376309
-1	0	0	Ki67+	67.629538632 2056.5206091
-1	0	0	Ki67+	536.535555315 1520.20998163
-1	0	0	Ki67+	1137.92129973 1253.43392432
-1	0	0	Ki67+	1011.32006445 1647.90178542
-1	0	0	Ki67+	51.7626949858 1885.45483457
-1	0	0	Ki67+	92.1163288752 437.643055566
-1	0	0	Ki67+	1152.68222075 184.917303227
-1	0	0	Ki67+	1309.60149983 732.726442595
-1	0	0	Ki67+	151.495229866 2004.32552134
-1	0	0	Ki67+	22.1730226147 207.101217198
-1	0	0	Ki67+	860.97626053 947.532215138
-1	0	0	Ki67+	1453.88935822 189.936436442
-1	0	0	Ki67+	2137.22740072 1166.394558
-1	0	0	CD3+/CD8+/Ki67+	102.540615583 675.844419378
-1	0	0	CD3+/CD8+/Ki67+	1889.38367725 31.6181882842
-1	0	0	CD3+/CD8+/Ki67+	877.669104998 1339.01158975
-1	0	0	CD3+/CD8+/Ki67+	649.689547203 570.049532232
-1	0	0	CD3+/CD8+/Ki67+	1526.94394551 1321.63319842
-1	0	0	CD3+/CD8+/Ki67+	849.547831867 882.595382084
-1	0	0	CD3+/CD8+/Ki67+	861.567553025 1273.25106581
-1	0	0	CD3+/CD8+/Ki67+	1338.09797975 568.296184355
-1	0	0	CD3+/CD8+/Ki67+	1008.38182741 2102.16322839
-1	0	0	CD3+/CD8+/Ki67+	1524.62085613 1451.38474568
-1	0	0	CD3+/CD8+/Ki67+	1910.03766119 1144.00092182
-1	0	0	CD3+/CD8+/Ki67+	351.802234448 2112.22494992
-1	0	0	CD3+/CD8+/Ki67+	188.157583504 2030.57895463
-1	0	0	CD3+/CD8+/Ki67+	1761.59548098 225.622985474
-1	0	0	CD3+/CD8+/Ki67+	1113.59168356 418.375564497
-1	0	0	CD3+/CD8+/Ki67+	1554.59979559 2148.16892078
-1	0	0	CD3+/CD8+/Ki67+	1896.45980977 880.154121202
-1	0	0	CD3+/CD8+/Ki67+	345.098648447 749.325818636
-1	0	0	CD3+/CD8+/Ki67+	436.685455753 461.615721958
-1	0	0	CD3+/CD8+/Ki67+	1587.34745413 291.018888901
-1	0	0	CD3+/CD8+/Ki67+	545.211723081 984.971407715
-1	0	0	CD3+/CD8+/Ki67+	1131.59187323 307.447850783
-1	0	0	CD3+/CD8+/Ki67+	965.246116798 690.74256138
-1	0	0	CD3+/CD8+/Ki67+	1079.52554994 1999.9495512
-1	0	0	CD3+/CD8+/Ki67+	1689.50626515 1347.37096847
-1	0	0	CD3+/CD8+/Ki67+	1629.94565438 880.476344292
-1	0	0	CD3+/CD8+/Ki67+	2077.90185408 1116.70353596
-1	0	0	CD3+/CD8+/Ki67+	635.608161165 453.479015599
-1	0	0	CD3+/CD8+/Ki67+	1607.65295634 1696.84731453
-1	0	0	CD3+/CD8+/Ki67+	1597.83306391 68.348587798
-1	0	0	CD3+/CD8+/Ki67+	1046.33872002 715.148637237
-1	0	0	CD3+/CD8+/Ki67+	1422.27828235 1473.88280843
-1	0	0	CD3+/CD8+/Ki67+	504.607835571 685.227347778
-1	0	0	CD3+/CD8+/Ki67+	1278.24129211 1557.07357712
-1	0	0	CD3+/CD8+/Ki67+	716.728042717 863.6865626
-1	0	0	CD3+/CD8+/Ki67+	2114.5246505 1764.91212399
-1	0	0	CD3+/CD8+/Ki67+	1982.7589513 1672.41670192
-1	0	0	CD3+/CD8+/Ki67+	1151.15146556 1283.60936241
-1	0	0	CD3+/CD8+/Ki67+	207.792148442 116.965115921
-1	0	0	CD3+/CD8+/Ki67+	1128.98905684 2079.17863103
-1	0	0	CD3+/CD8+/Ki67+	885.307295191 970.664794624
-1	0	0	CD3+/CD8+/Ki67+	1582.67659631 800.832953972
-1	0	0	CD3+/CD8+/Ki67+	1525.31357807 1079.97211883
-1	0	0	CD3+/CD8+/Ki67+	1035.2609724 1793.29870184
-1	0	0	CD3+/CD8+/Ki67+	1402.14591649 403.716417455
-1	0	0	CD3+/CD8+/Ki67+	101.075433585 304.947015979
-1	0	0	CD3+/CD8+/Ki67+	1102.31502899 1860.23603033
-1	0	0	CD3+/CD8+/Ki67+	1040.72082678 1470.1877455
-1	0	0	CD3+/CD8+/Ki67+	388.704218408 68.9663831716
-1	0	0	CD3+/CD8+/Ki67+	722.812024239 793.784457279
#EOF
