# Supplementary material for: Data-Driven Discovery of Immune Contexture Biomarkers
Source: Front Oncol. 2018 Dec 18;8:627. doi: 10.3389/fonc.2018.00627 (PMC6305402; doi:10.3389/fonc.2018.00627)
Supplement: Data Sheet 2.zip — The synthetic dataset used for verifying the approach (section 3.1; Figure 4) is provided as a collection of text files describing regions, markers, and metadata. [file Data_Sheet_2.zip › verificationDataset/testdata_006_ImageObjects.txt]

barcode_target	testdata_006
barcode_origin	-1
workflow_target_version	-1
workflow_origin	-1
workflow_origin_version	-1
iH	-1
iW	-1
user	None

-1	0	0	Ki67+	1440.85539082 9.11792529811
-1	0	0	Ki67+	153.444941033 1246.54445259
-1	0	0	Ki67+	281.463850076 1314.49451694
-1	0	0	Ki67+	199.915892349 788.937642192
-1	0	0	Ki67+	2040.40077189 365.175852172
-1	0	0	Ki67+	1529.37041134 549.374190312
-1	0	0	Ki67+	1469.55073076 288.961028898
-1	0	0	Ki67+	1352.09800414 1397.27486114
-1	0	0	Ki67+	1717.00477968 2070.58475266
-1	0	0	Ki67+	1408.11969605 1464.3491932
-1	0	0	Ki67+	402.791653962 2078.80968151
-1	0	0	Ki67+	1275.9401144 1929.67838032
-1	0	0	Ki67+	1976.57137857 1794.56868729
-1	0	0	Ki67+	261.868613192 1523.96544233
-1	0	0	Ki67+	2112.72880697 1192.95656017
-1	0	0	Ki67+	791.595760972 1751.66371132
-1	0	0	Ki67+	500.814924422 703.428049261
-1	0	0	Ki67+	34.4110575817 1405.19974711
-1	0	0	Ki67+	573.417112266 880.567128923
-1	0	0	Ki67+	300.70701471 925.382402768
-1	0	0	Ki67+	2106.43328839 1614.36880352
-1	0	0	Ki67+	1693.73604182 605.387335431
-1	0	0	Ki67+	253.784617229 2060.21396633
-1	0	0	Ki67+	1977.69059383 1338.18469745
-1	0	0	Ki67+	1695.46691652 1837.79445521
-1	0	0	Ki67+	1159.47722656 1922.92613129
-1	0	0	Ki67+	559.524320066 278.644324803
-1	0	0	Ki67+	1764.15727537 1976.84587824
-1	0	0	Ki67+	241.859546956 1017.51248358
-1	0	0	Ki67+	1049.71791348 1485.0574932
-1	0	0	Ki67+	2020.50134033 1562.31149959
-1	0	0	Ki67+	871.557946515 529.461853117
-1	0	0	Ki67+	520.751920807 1783.94592207
-1	0	0	Ki67+	2081.80122837 912.174744747
-1	0	0	Ki67+	937.04440568 378.520239927
-1	0	0	Ki67+	292.630179488 899.167718012
-1	0	0	Ki67+	1259.38989434 1104.60648293
-1	0	0	Ki67+	948.738523168 1720.842226
-1	0	0	Ki67+	1748.5947208 148.095178296
-1	0	0	Ki67+	1335.83720223 663.985875718
-1	0	0	Ki67+	372.444514636 1161.94230581
-1	0	0	Ki67+	92.4598644623 2083.14525331
-1	0	0	Ki67+	1319.28966041 1082.30356788
-1	0	0	Ki67+	1845.0918192 513.912004277
-1	0	0	Ki67+	173.68610991 979.59081973
-1	0	0	Ki67+	21.1376255323 5.78880726623
-1	0	0	Ki67+	461.238575737 1997.7713343
-1	0	0	Ki67+	680.406386147 1722.96192909
-1	0	0	Ki67+	725.529902245 364.980354905
-1	0	0	Ki67+	395.766372297 739.771094476
-1	0	0	Ki67+	166.984224026 1958.76190131
-1	0	0	Ki67+	521.298943018 986.641077559
-1	0	0	Ki67+	1305.13289978 1630.92844007
-1	0	0	Ki67+	772.394029249 1372.41942066
-1	0	0	Ki67+	28.2842323883 1102.91882164
-1	0	0	Ki67+	1576.4981034 1002.7022851
-1	0	0	Ki67+	168.901948394 1863.87838753
-1	0	0	Ki67+	1782.25985954 2095.61963229
-1	0	0	Ki67+	1357.26555774 991.495912823
-1	0	0	Ki67+	1383.58974149 752.689047216
-1	0	0	Ki67+	528.759928148 678.315625084
-1	0	0	Ki67+	1815.53381448 1714.52734155
-1	0	0	Ki67+	1359.13971949 2029.65022917
-1	0	0	Ki67+	662.517278086 1488.50635615
-1	0	0	Ki67+	1083.20346785 791.945146829
-1	0	0	Ki67+	415.367849521 1766.72060951
-1	0	0	Ki67+	220.404495209 1382.16230732
-1	0	0	Ki67+	907.834011216 185.220809246
-1	0	0	Ki67+	520.187862336 476.000288037
-1	0	0	Ki67+	829.67492391 492.336937942
-1	0	0	Ki67+	1247.37892292 1014.79894214
-1	0	0	Ki67+	50.3855645226 1207.15058988
-1	0	0	Ki67+	592.302814869 811.628410695
-1	0	0	Ki67+	647.076850578 939.372007335
-1	0	0	Ki67+	1431.75157505 474.784536614
-1	0	0	Ki67+	1179.34485324 412.303069802
-1	0	0	Ki67+	1401.94897328 289.579197644
-1	0	0	Ki67+	2052.43357462 707.317808794
-1	0	0	Ki67+	1937.31049472 335.904497489
-1	0	0	Ki67+	1404.60097927 945.856707556
-1	0	0	Ki67+	2113.5809145 1886.99047934
-1	0	0	Ki67+	1973.88292764 1928.16119286
-1	0	0	Ki67+	636.277815866 271.51676811
-1	0	0	Ki67+	1298.63658246 1089.26119609
-1	0	0	Ki67+	127.125442503 56.3569116141
-1	0	0	Ki67+	1590.45723434 1788.94317651
-1	0	0	Ki67+	2137.54438041 995.408564368
-1	0	0	Ki67+	913.846248651 1206.31573143
-1	0	0	Ki67+	555.691636422 1669.55649302
-1	0	0	Ki67+	1399.01125634 1434.45221812
-1	0	0	Ki67+	1688.49301625 1773.83916957
-1	0	0	Ki67+	1847.20054363 1145.23718729
-1	0	0	Ki67+	1422.98309932 862.199382059
-1	0	0	Ki67+	2149.09520427 1220.102902
-1	0	0	Ki67+	1162.17944982 786.926389551
-1	0	0	Ki67+	1210.56633581 1308.95922064
-1	0	0	Ki67+	2137.30796437 1296.53435339
-1	0	0	Ki67+	420.688895287 1906.06661906
-1	0	0	Ki67+	185.661370763 482.827369799
-1	0	0	Ki67+	1319.7961218 1055.18320497
-1	0	0	Ki67+	474.944404069 311.042022366
-1	0	0	Ki67+	1396.85378309 529.703722342
-1	0	0	Ki67+	477.522322872 1141.71602045
-1	0	0	Ki67+	1055.29674115 1672.26770706
-1	0	0	Ki67+	1365.56821602 480.664848241
-1	0	0	Ki67+	1526.3703732 1194.90793659
-1	0	0	Ki67+	1764.55063312 1780.74034218
-1	0	0	Ki67+	626.247361922 576.654130126
-1	0	0	Ki67+	1.55260081482 1001.93717452
-1	0	0	Ki67+	2147.52696027 2065.09777804
-1	0	0	Ki67+	58.6756321428 169.318560555
-1	0	0	Ki67+	1128.3131337 995.19661379
-1	0	0	Ki67+	1828.63102358 1875.14164441
-1	0	0	Ki67+	1714.00699741 34.5690138961
-1	0	0	Ki67+	1011.3727979 2042.81426745
-1	0	0	Ki67+	698.196211438 1899.01227717
-1	0	0	Ki67+	1975.22601157 772.754639245
-1	0	0	Ki67+	236.49927106 0.95668039005
-1	0	0	Ki67+	718.553211127 934.341191657
-1	0	0	Ki67+	229.780880826 781.72472645
-1	0	0	Ki67+	2058.96764302 316.190898896
-1	0	0	Ki67+	142.690168235 411.155645804
-1	0	0	Ki67+	1851.0323817 818.281559142
-1	0	0	Ki67+	1411.01432904 1676.9243943
-1	0	0	Ki67+	1138.88947909 169.01784888
-1	0	0	Ki67+	1953.01460721 1410.39878642
-1	0	0	Ki67+	1897.67897252 1661.20377058
-1	0	0	Ki67+	1194.90912335 1182.61357872
-1	0	0	Ki67+	115.043992702 1118.18165017
-1	0	0	Ki67+	677.70096672 220.173940723
-1	0	0	Ki67+	970.057823359 769.501691635
-1	0	0	Ki67+	1266.41740242 910.591511837
-1	0	0	Ki67+	1805.82549127 1106.40694474
-1	0	0	Ki67+	2148.48156541 1942.81303669
-1	0	0	Ki67+	706.04682401 1635.73152154
-1	0	0	Ki67+	838.189267379 26.8866171833
-1	0	0	Ki67+	1913.25122775 585.179048664
-1	0	0	Ki67+	1277.66216349 1018.23529377
-1	0	0	Ki67+	535.87027684 1647.59200248
-1	0	0	Ki67+	1324.52905962 1943.02371335
-1	0	0	Ki67+	1272.81572851 2088.9037198
-1	0	0	Ki67+	1685.35772929 1867.28157357
-1	0	0	Ki67+	716.557922175 538.746317116
-1	0	0	Ki67+	559.590646576 1895.33990561
-1	0	0	Ki67+	494.196636996 29.3311615738
-1	0	0	Ki67+	726.42829096 1738.65440151
-1	0	0	Ki67+	1590.4761067 785.800741802
-1	0	0	Ki67+	613.417303944 928.723402499
-1	0	0	Ki67+	909.989329297 442.636033487
-1	0	0	Ki67+	327.312676211 1678.59268483
-1	0	0	Ki67+	1419.84208557 415.67795294
-1	0	0	Ki67+	852.367621422 1874.62246619
-1	0	0	Ki67+	813.17678659 427.312887727
-1	0	0	Ki67+	871.778509139 69.2847947263
-1	0	0	Ki67+	1847.338503 311.722542244
-1	0	0	Ki67+	214.39445012 1244.91457148
-1	0	0	Ki67+	604.352886152 1290.27560861
-1	0	0	Ki67+	1005.08843189 1520.78617323
-1	0	0	Ki67+	1561.97741194 1871.37114055
-1	0	0	Ki67+	888.457370607 381.970636947
-1	0	0	Ki67+	2033.91326039 1358.50026379
-1	0	0	Ki67+	1639.81112797 2040.44335096
-1	0	0	Ki67+	1819.80623653 1028.45327721
-1	0	0	Ki67+	635.100208536 220.692560381
-1	0	0	Ki67+	542.812890321 1049.07934537
-1	0	0	Ki67+	1644.31916134 915.549678984
-1	0	0	Ki67+	291.110914276 1649.94936669
-1	0	0	Ki67+	722.134232997 598.700766671
-1	0	0	Ki67+	753.413509313 1635.22025413
-1	0	0	Ki67+	1007.18027284 444.503105498
-1	0	0	Ki67+	2132.43151158 869.386977648
-1	0	0	Ki67+	551.124252951 611.244873331
-1	0	0	Ki67+	1471.82796419 991.706764062
-1	0	0	Ki67+	1705.14644695 762.310571778
-1	0	0	Ki67+	1547.4301637 2031.35389616
-1	0	0	Ki67+	1651.16256094 1893.84044359
-1	0	0	Ki67+	694.887657324 6.39585933318
-1	0	0	Ki67+	1061.43580548 375.374721105
-1	0	0	Ki67+	1629.57094336 1494.89645829
-1	0	0	Ki67+	601.770444021 581.914782227
-1	0	0	Ki67+	1059.64972769 1938.32695697
-1	0	0	Ki67+	1298.18896793 667.609588129
-1	0	0	Ki67+	1429.67532903 166.123326474
-1	0	0	Ki67+	1244.07110829 81.6328643582
-1	0	0	Ki67+	1416.10101905 1487.80984397
-1	0	0	Ki67+	291.741653045 554.40520303
-1	0	0	Ki67+	858.398362034 2132.76560505
-1	0	0	Ki67+	1664.41582306 1474.60997424
-1	0	0	Ki67+	1753.92097731 1083.31908992
-1	0	0	Ki67+	1773.27829169 1275.71391415
-1	0	0	Ki67+	1991.68315341 1416.25714494
-1	0	0	Ki67+	1497.50864302 344.45710942
-1	0	0	Ki67+	1025.67910233 1145.07628819
-1	0	0	Ki67+	238.236516705 1712.23163646
-1	0	0	Ki67+	743.450706044 1330.05324749
-1	0	0	Ki67+	1821.75582168 571.515180161
-1	0	0	Ki67+	2009.30243429 204.97842936
-1	0	0	Ki67+	677.034117009 1644.98325165
-1	0	0	Ki67+	1755.93359857 1485.42173397
-1	0	0	Ki67+	1452.55171088 1456.12773153
-1	0	0	Ki67+	241.421295762 1533.62441326
-1	0	0	Ki67+	685.720958836 409.412065203
-1	0	0	Ki67+	1622.60177576 1880.26713672
-1	0	0	Ki67+	398.170879104 1988.34413399
-1	0	0	Ki67+	148.324359091 1603.85776816
-1	0	0	Ki67+	1431.87151125 779.393697853
-1	0	0	Ki67+	138.856080312 1085.27823234
-1	0	0	Ki67+	1012.59194807 518.500583653
-1	0	0	Ki67+	1586.11139539 157.792189781
-1	0	0	Ki67+	1818.75645537 352.313039598
-1	0	0	Ki67+	1578.99053456 2043.66677492
-1	0	0	Ki67+	738.046852264 1187.53424464
-1	0	0	Ki67+	1430.69055751 1700.6460308
-1	0	0	Ki67+	35.3836839435 2109.83785301
-1	0	0	Ki67+	1395.08899555 467.533740982
-1	0	0	Ki67+	1160.73906124 1740.87982571
-1	0	0	Ki67+	1846.19309318 1013.6990508
-1	0	0	Ki67+	670.382792948 1117.59729539
-1	0	0	Ki67+	663.652571463 1374.44130066
-1	0	0	Ki67+	80.2370243905 1562.16817383
-1	0	0	Ki67+	711.670613564 997.164424504
-1	0	0	Ki67+	1070.97541643 810.016905228
-1	0	0	Ki67+	1462.30409181 1563.47401293
-1	0	0	Ki67+	1231.56591153 1485.54479916
-1	0	0	Ki67+	2091.43354669 1902.37853719
-1	0	0	Ki67+	1026.61164442 1686.2738256
-1	0	0	Ki67+	1741.80533327 219.883431098
-1	0	0	Ki67+	317.055100811 838.465737578
-1	0	0	Ki67+	1778.45138433 896.099648508
-1	0	0	Ki67+	371.257650154 1027.96775095
-1	0	0	Ki67+	894.696679675 715.844894021
-1	0	0	Ki67+	1345.84091115 1238.42312402
-1	0	0	Ki67+	764.640821179 702.235370191
-1	0	0	Ki67+	1510.81794451 1651.3407884
-1	0	0	Ki67+	1207.50410668 1091.34729133
-1	0	0	Ki67+	985.699005512 1390.26093394
-1	0	0	Ki67+	1749.98409256 176.292909878
-1	0	0	Ki67+	290.903869149 810.05128564
-1	0	0	Ki67+	2006.36876326 81.2748708523
-1	0	0	Ki67+	1174.84747396 641.822226541
-1	0	0	Ki67+	1709.97171498 990.841800121
-1	0	0	Ki67+	1661.04884826 428.649402517
-1	0	0	Ki67+	909.727118267 2089.24641744
-1	0	0	Ki67+	1177.35364253 169.400682182
-1	0	0	Ki67+	232.804114269 639.39935815
-1	0	0	Ki67+	1461.58402967 1732.65617871
-1	0	0	Ki67+	707.982146176 636.03141595
-1	0	0	Ki67+	1746.81995713 121.515160549
-1	0	0	Ki67+	1940.15471054 721.654637717
-1	0	0	Ki67+	830.63763599 946.056797342
-1	0	0	Ki67+	876.810271664 111.951016151
-1	0	0	Ki67+	465.331844519 1832.37947838
-1	0	0	Ki67+	983.87542234 897.10086309
-1	0	0	Ki67+	295.13555674 185.627334238
-1	0	0	Ki67+	427.314557619 306.240676096
-1	0	0	Ki67+	908.572477336 656.093844048
-1	0	0	Ki67+	1176.22404686 1672.06971112
-1	0	0	Ki67+	1918.20665076 1429.5263144
-1	0	0	Ki67+	352.801938242 1150.4662453
-1	0	0	Ki67+	1097.36041112 607.051000733
-1	0	0	Ki67+	1957.1729059 1294.84335661
-1	0	0	Ki67+	1891.86711779 323.036040211
-1	0	0	Ki67+	1869.05077278 216.248550895
-1	0	0	Ki67+	1639.87874161 1914.75364487
-1	0	0	Ki67+	594.894673019 331.338292575
-1	0	0	Ki67+	290.988788681 2060.41978962
-1	0	0	Ki67+	259.045471654 2111.24765146
-1	0	0	Ki67+	2114.37382156 1696.29198573
-1	0	0	Ki67+	269.619278687 66.5177298869
-1	0	0	Ki67+	995.079443696 1662.1997285
-1	0	0	Ki67+	522.404705255 61.7366387305
-1	0	0	Ki67+	1001.18181387 292.084097168
-1	0	0	Ki67+	157.499382751 1826.56459223
-1	0	0	Ki67+	214.145455222 302.170623593
-1	0	0	Ki67+	977.102976782 722.85361519
-1	0	0	Ki67+	1148.73793287 1421.54982929
-1	0	0	Ki67+	717.898260554 1456.359902
-1	0	0	Ki67+	808.356581369 1234.1580563
-1	0	0	Ki67+	635.052958489 602.711856941
-1	0	0	Ki67+	1303.70044253 1440.5416584
-1	0	0	Ki67+	2054.31043967 1487.34856035
-1	0	0	Ki67+	1862.7953725 1665.45034282
-1	0	0	Ki67+	304.90893918 275.994388529
-1	0	0	Ki67+	1068.47303379 204.188115363
-1	0	0	Ki67+	1859.02984499 2128.27478415
-1	0	0	Ki67+	1454.61636252 125.50578653
-1	0	0	Ki67+	1740.45599051 292.690235395
-1	0	0	Ki67+	1816.51061243 460.786817722
-1	0	0	Ki67+	112.602655729 707.975131781
-1	0	0	Ki67+	753.415816231 2091.19796061
-1	0	0	Ki67+	2147.63147307 1524.21901998
-1	0	0	Ki67+	1250.86117716 1957.57528337
-1	0	0	Ki67+	383.036900252 1949.31997021
-1	0	0	Ki67+	286.08407922 1499.03637648
-1	0	0	Ki67+	712.197408797 1304.6042991
-1	0	0	Ki67+	198.882920499 206.962976971
-1	0	0	Ki67+	22.5506953846 1815.32679229
-1	0	0	Ki67+	1419.23087285 323.148451761
-1	0	0	Ki67+	1469.59916889 1928.89217144
-1	0	0	Ki67+	2017.15030393 1907.16086447
-1	0	0	Ki67+	948.56012063 1289.83303743
-1	0	0	Ki67+	1864.24430085 81.9562603727
-1	0	0	Ki67+	2028.84362506 2057.8607382
-1	0	0	Ki67+	1678.4683662 86.9551445035
-1	0	0	Ki67+	497.738452229 1406.3242748
-1	0	0	Ki67+	2107.08851245 83.8350789606
-1	0	0	Ki67+	1249.95146983 2003.84666157
-1	0	0	Ki67+	1943.4029396 942.854769734
-1	0	0	Ki67+	1820.10498439 183.036081419
-1	0	0	Ki67+	1943.24579264 1637.41790298
-1	0	0	Ki67+	966.398338414 1455.90625844
-1	0	0	Ki67+	1601.58155882 727.310243013
-1	0	0	Ki67+	1588.23350639 1190.50279825
-1	0	0	Ki67+	418.631738959 1236.82463914
-1	0	0	Ki67+	8.95632274387 216.820049693
-1	0	0	Ki67+	759.739718412 782.168410082
-1	0	0	Ki67+	663.234862732 783.547756725
-1	0	0	Ki67+	346.856413048 1761.73796732
-1	0	0	Ki67+	598.422125904 1532.75805577
-1	0	0	Ki67+	1799.62665513 202.087375559
-1	0	0	Ki67+	78.1803130054 696.147696245
-1	0	0	Ki67+	421.533565477 1269.91560204
-1	0	0	Ki67+	625.853871596 1244.92721269
-1	0	0	Ki67+	1313.03802303 752.110969334
-1	0	0	Ki67+	1900.66338272 218.265094846
-1	0	0	Ki67+	1360.3114339 2137.30185907
-1	0	0	Ki67+	125.321109788 1444.99637538
-1	0	0	Ki67+	631.690333449 1125.63366679
-1	0	0	Ki67+	931.038482892 53.8322895742
-1	0	0	Ki67+	112.639885301 912.680619483
-1	0	0	Ki67+	1151.98801623 237.52942807
-1	0	0	Ki67+	192.235513599 1687.62903162
-1	0	0	Ki67+	1001.59479801 589.556872583
-1	0	0	Ki67+	1751.16215638 1263.6370328
-1	0	0	Ki67+	1160.65239721 508.240536924
-1	0	0	Ki67+	795.583880468 254.715275612
-1	0	0	Ki67+	1717.25771671 462.427003192
-1	0	0	Ki67+	475.422185553 50.3511502761
-1	0	0	Ki67+	160.454767519 1054.40424187
-1	0	0	Ki67+	336.004938451 815.470168858
-1	0	0	Ki67+	762.297394133 25.747470821
-1	0	0	Ki67+	259.226915285 496.052507439
-1	0	0	Ki67+	1271.90627568 827.618396313
-1	0	0	Ki67+	1449.5721273 407.247672733
-1	0	0	Ki67+	1866.40417676 1905.87502618
-1	0	0	Ki67+	2095.11452695 863.248260787
-1	0	0	Ki67+	1890.96499621 610.165981095
-1	0	0	Ki67+	1771.18961601 153.963541112
-1	0	0	Ki67+	1589.2639685 1979.64999138
-1	0	0	Ki67+	553.939585342 496.113692388
-1	0	0	Ki67+	133.795894247 662.868962513
-1	0	0	Ki67+	284.390403175 1344.18424679
-1	0	0	Ki67+	2083.53913276 223.227325802
-1	0	0	Ki67+	1441.43936868 1501.07825242
-1	0	0	Ki67+	1826.50648685 917.857411207
-1	0	0	Ki67+	476.519406468 1550.19674604
-1	0	0	Ki67+	281.39143867 511.901225511
-1	0	0	Ki67+	91.9155002861 1469.8424671
-1	0	0	Ki67+	441.608261992 271.776734242
-1	0	0	Ki67+	735.487857021 750.328855765
-1	0	0	Ki67+	830.153071314 1062.51780478
-1	0	0	Ki67+	1646.32305932 1439.02409538
-1	0	0	Ki67+	1368.14951841 1823.30446451
-1	0	0	Ki67+	1255.3977988 590.55847398
-1	0	0	Ki67+	1089.82635427 1513.59923691
-1	0	0	Ki67+	1224.87980955 165.529074763
-1	0	0	Ki67+	916.091257503 1502.93385545
-1	0	0	Ki67+	2046.59927681 98.3127546623
-1	0	0	Ki67+	856.597394444 1075.84655236
-1	0	0	Ki67+	1304.58973859 1576.34813235
-1	0	0	Ki67+	770.852310944 1704.34099908
-1	0	0	Ki67+	1490.72165644 28.6455812412
-1	0	0	Ki67+	937.450711591 351.323694335
-1	0	0	Ki67+	115.151330505 1249.68780825
-1	0	0	Ki67+	1122.80450591 1168.47226956
-1	0	0	Ki67+	299.9542158 1753.84992932
-1	0	0	Ki67+	966.692763739 1423.04226347
-1	0	0	Ki67+	512.780165471 378.247015918
-1	0	0	Ki67+	1916.88060817 55.2755463516
-1	0	0	Ki67+	96.1395259182 1211.99742519
-1	0	0	Ki67+	1161.71225217 329.252818969
-1	0	0	Ki67+	279.789992154 935.956899634
-1	0	0	Ki67+	1057.35464207 514.751185003
-1	0	0	Ki67+	978.782849705 964.347363627
-1	0	0	Ki67+	1955.63349758 96.4420082582
-1	0	0	Ki67+	3.9932216593 1414.5887939
-1	0	0	Ki67+	185.279361355 1806.70600628
-1	0	0	Ki67+	752.67629312 848.335018994
-1	0	0	Ki67+	2123.08862592 1790.52334213
-1	0	0	Ki67+	378.22091486 345.611333642
-1	0	0	Ki67+	271.564447154 2043.5752389
-1	0	0	Ki67+	254.612666214 624.936896749
-1	0	0	Ki67+	1193.4871158 2053.07789335
-1	0	0	Ki67+	810.355160714 1323.43197034
-1	0	0	Ki67+	1691.10228591 375.571283457
-1	0	0	Ki67+	302.696856677 1217.96453415
-1	0	0	Ki67+	1003.4638735 8.32618461488
-1	0	0	Ki67+	657.213160499 666.230779812
-1	0	0	Ki67+	1186.69812589 993.610757641
-1	0	0	Ki67+	1692.53759779 2049.02922077
-1	0	0	Ki67+	1729.15099231 1432.04083219
-1	0	0	Ki67+	839.155083463 1617.02032036
-1	0	0	Ki67+	183.468901181 1643.32422189
-1	0	0	Ki67+	1777.36691928 2068.89045468
-1	0	0	Ki67+	1801.38983915 1217.05410623
-1	0	0	Ki67+	1047.99787604 994.754504476
-1	0	0	Ki67+	1085.39937299 532.640005606
-1	0	0	Ki67+	1957.87179004 1843.24316151
-1	0	0	Ki67+	2023.69712426 494.50482395
-1	0	0	Ki67+	766.998108161 317.169379129
-1	0	0	Ki67+	823.556780639 1983.26714028
-1	0	0	Ki67+	860.11370011 667.522171823
-1	0	0	Ki67+	1160.42073136 1137.46006862
-1	0	0	Ki67+	1561.71367547 630.400842372
-1	0	0	Ki67+	635.065097281 1538.82486107
-1	0	0	Ki67+	13.0875552723 1207.48925973
-1	0	0	Ki67+	1456.08045116 531.36963235
-1	0	0	Ki67+	1788.32607952 962.062087974
-1	0	0	Ki67+	489.717259075 1905.20192908
-1	0	0	Ki67+	750.703732711 2138.24931786
-1	0	0	Ki67+	1124.95840722 103.22380515
-1	0	0	Ki67+	1635.92447812 1219.20176944
-1	0	0	Ki67+	745.900268144 44.9726951391
-1	0	0	Ki67+	322.850484451 1311.22460104
-1	0	0	Ki67+	245.811769686 1341.33697567
-1	0	0	Ki67+	509.533127304 897.3225398
-1	0	0	Ki67+	1269.45178611 1254.25064488
-1	0	0	Ki67+	343.486214289 1969.66809996
-1	0	0	Ki67+	1112.6809991 188.317230176
-1	0	0	Ki67+	378.075613301 988.261768439
-1	0	0	Ki67+	203.09580134 767.125260658
-1	0	0	Ki67+	873.665177219 982.844774568
-1	0	0	Ki67+	426.78463636 121.093264524
-1	0	0	Ki67+	1368.72317254 635.096702865
-1	0	0	Ki67+	1894.84135566 1211.15442756
-1	0	0	Ki67+	1540.87612597 356.88274719
-1	0	0	Ki67+	1805.40376291 2103.0206801
-1	0	0	Ki67+	1247.04589169 831.052764777
-1	0	0	Ki67+	1965.42477363 1882.72673552
-1	0	0	Ki67+	935.735073749 1376.54011736
-1	0	0	Ki67+	610.902769075 1921.83187661
-1	0	0	Ki67+	641.765224151 1392.11423137
-1	0	0	Ki67+	1925.93449812 1804.27863118
-1	0	0	Ki67+	738.538099448 2025.80384225
-1	0	0	Ki67+	598.033219899 1047.11178506
-1	0	0	Ki67+	1435.01745205 1110.21613175
-1	0	0	Ki67+	716.398841556 848.323045029
-1	0	0	Ki67+	1791.88424996 1658.00172074
-1	0	0	Ki67+	1665.60432458 1103.19631399
-1	0	0	Ki67+	1978.56625742 1698.84297558
-1	0	0	Ki67+	223.76886466 1678.44432173
-1	0	0	Ki67+	463.120762324 640.627269824
-1	0	0	Ki67+	971.861348798 31.86987281
-1	0	0	Ki67+	620.785533676 1827.89476198
-1	0	0	Ki67+	783.550188645 1298.6724503
-1	0	0	Ki67+	1560.37657923 579.980044058
-1	0	0	Ki67+	207.599131884 1944.72263263
-1	0	0	Ki67+	150.11204872 946.30187879
-1	0	0	Ki67+	1659.04574826 193.664838386
-1	0	0	Ki67+	1138.3458302 1758.91392304
-1	0	0	Ki67+	1351.48806263 861.576450459
-1	0	0	Ki67+	411.393826137 394.862135107
-1	0	0	Ki67+	2095.03331128 492.728959761
-1	0	0	Ki67+	2053.53508996 1407.183536
-1	0	0	Ki67+	836.360680513 1336.13051999
-1	0	0	Ki67+	2016.84888638 411.59307644
-1	0	0	Ki67+	479.393849187 1776.30537505
-1	0	0	Ki67+	364.132295279 602.353376908
-1	0	0	Ki67+	1469.97126391 319.298839144
-1	0	0	Ki67+	393.039487893 1346.40848644
-1	0	0	Ki67+	2077.1711917 436.563907925
-1	0	0	Ki67+	975.411198372 2123.40275499
-1	0	0	Ki67+	1614.60086172 1918.28329502
-1	0	0	Ki67+	269.62430141 728.263723682
-1	0	0	Ki67+	141.581982071 1163.72810518
-1	0	0	Ki67+	1012.24308977 783.288781386
-1	0	0	Ki67+	1427.85922585 1663.52762371
-1	0	0	Ki67+	969.100316952 535.424042345
-1	0	0	Ki67+	86.6784166126 750.160607356
-1	0	0	Ki67+	808.968352632 347.926084698
-1	0	0	Ki67+	1665.42135723 1807.12830391
-1	0	0	Ki67+	804.494026282 1443.2299839
-1	0	0	Ki67+	1164.55264827 1488.57964933
-1	0	0	Ki67+	1794.48732088 53.6940023401
-1	0	0	Ki67+	1295.73358033 1395.1888584
-1	0	0	Ki67+	983.568272819 226.511449266
-1	0	0	Ki67+	743.094890233 677.959355153
-1	0	0	Ki67+	512.537934363 1025.53063717
-1	0	0	Ki67+	1605.06828786 1951.21376436
-1	0	0	Ki67+	1215.32947949 955.724606599
-1	0	0	Ki67+	47.479529936 1460.49046586
-1	0	0	Ki67+	216.827095857 1866.94518718
-1	0	0	Ki67+	1796.20111669 1063.87776856
-1	0	0	Ki67+	1536.13366816 120.005525552
-1	0	0	Ki67+	1105.60465449 490.896750727
-1	0	0	Ki67+	1882.01135062 1179.99028044
-1	0	0	Ki67+	2144.93359221 224.135323158
-1	0	0	Ki67+	1475.81440092 1989.08993973
-1	0	0	Ki67+	791.890432476 1114.31703862
-1	0	0	Ki67+	1723.95026762 1304.89970373
-1	0	0	Ki67+	1292.83986803 2130.20385359
-1	0	0	Ki67+	2061.2029395 399.136240336
-1	0	0	Ki67+	2128.02819836 2093.57218701
-1	0	0	Ki67+	385.462671756 711.165746013
-1	0	0	Ki67+	924.432649924 726.168385109
-1	0	0	Ki67+	1041.72091721 314.063684908
-1	0	0	Ki67+	1621.72336389 1274.82812374
-1	0	0	Ki67+	2050.0365688 429.756285822
-1	0	0	Ki67+	1660.09298549 1661.29109843
-1	0	0	Ki67+	1146.70221749 605.237662562
-1	0	0	Ki67+	1765.02168331 671.760304211
-1	0	0	Ki67+	1528.66745673 1138.37424152
-1	0	0	Ki67+	1302.57050043 1982.53842019
-1	0	0	Ki67+	1470.25072275 1054.75719521
-1	0	0	Ki67+	1165.53407936 191.329313503
-1	0	0	Ki67+	277.593493642 1197.59565351
-1	0	0	Ki67+	1034.04574293 1821.78370064
-1	0	0	Ki67+	1859.82799271 722.259363329
-1	0	0	Ki67+	2133.83940545 831.250583301
-1	0	0	Ki67+	2046.60442574 1278.05696942
-1	0	0	Ki67+	1327.3057214 933.557483205
-1	0	0	Ki67+	158.010471427 669.095282449
-1	0	0	Ki67+	818.35066871 320.253490452
-1	0	0	Ki67+	637.774018564 850.863927831
-1	0	0	Ki67+	1041.99426578 1741.60028384
-1	0	0	Ki67+	2119.29001942 1115.25752388
-1	0	0	Ki67+	1042.08935754 1588.71471666
-1	0	0	Ki67+	1152.15603746 907.838792051
-1	0	0	Ki67+	879.182880097 1750.57627351
-1	0	0	Ki67+	998.572010935 1628.59760343
-1	0	0	Ki67+	1565.91058563 1825.60243156
-1	0	0	Ki67+	1314.55692401 1847.79477317
-1	0	0	Ki67+	1787.19782404 635.444497951
-1	0	0	Ki67+	97.3114158782 0.500321574443
-1	0	0	Ki67+	17.7985251522 837.968548249
-1	0	0	Ki67+	599.567642406 1836.96671035
-1	0	0	Ki67+	1734.47627835 1054.14267924
-1	0	0	Ki67+	684.544224564 1582.45909702
-1	0	0	Ki67+	1783.89524088 183.675298054
-1	0	0	Ki67+	329.619187983 1476.10989303
-1	0	0	Ki67+	969.78087169 849.956389136
-1	0	0	Ki67+	1390.46499027 1258.05370263
-1	0	0	Ki67+	944.12560245 925.638195058
-1	0	0	Ki67+	1014.27974793 59.2475345551
-1	0	0	Ki67+	938.170617098 1599.39892825
-1	0	0	Ki67+	1057.61481231 919.182599575
-1	0	0	Ki67+	1984.10460994 1256.34409114
-1	0	0	Ki67+	1225.97164093 785.023889472
-1	0	0	Ki67+	10.3764898306 802.211618535
-1	0	0	Ki67+	445.769221482 1109.28771536
-1	0	0	Ki67+	172.842387681 436.072234695
-1	0	0	Ki67+	406.171312172 636.739970607
-1	0	0	Ki67+	209.2721008 1823.55977423
-1	0	0	Ki67+	648.04507785 552.854083772
-1	0	0	Ki67+	1385.18006182 873.661829896
-1	0	0	Ki67+	1582.30383514 1931.20075946
-1	0	0	Ki67+	1015.14430849 712.952556928
-1	0	0	Ki67+	1340.02235468 1026.54840074
-1	0	0	Ki67+	224.192512712 1045.83058388
-1	0	0	Ki67+	32.7369106282 1071.80162972
-1	0	0	Ki67+	499.149922426 1624.95812009
-1	0	0	Ki67+	871.936688 188.127184407
-1	0	0	Ki67+	1792.93307093 297.738328514
-1	0	0	Ki67+	705.539397084 890.97654519
-1	0	0	Ki67+	1566.42053814 1564.07379191
-1	0	0	Ki67+	1666.38655496 1708.2295871
-1	0	0	Ki67+	1365.63206698 773.340581014
-1	0	0	Ki67+	2085.53424187 714.451663351
-1	0	0	Ki67+	1922.06515852 1105.40401561
-1	0	0	Ki67+	1300.2479415 790.461823316
-1	0	0	Ki67+	1114.82149778 729.296286604
-1	0	0	Ki67+	1268.99073063 1638.13404298
-1	0	0	Ki67+	1751.06822718 515.629750365
-1	0	0	Ki67+	1079.50566995 136.489045014
-1	0	0	Ki67+	1259.46443415 947.666815962
-1	0	0	Ki67+	28.9821129949 1485.61666221
-1	0	0	Ki67+	1096.7429663 769.050583586
-1	0	0	Ki67+	971.06434285 163.566059931
-1	0	0	Ki67+	428.073335152 13.1327022062
-1	0	0	Ki67+	910.667826987 1104.74215801
-1	0	0	Ki67+	853.095333653 1516.18308642
-1	0	0	Ki67+	1486.98912087 640.670398099
-1	0	0	Ki67+	1442.95590739 1782.47526858
-1	0	0	Ki67+	741.107425799 1960.87561986
-1	0	0	Ki67+	431.878580711 1511.54345618
-1	0	0	Ki67+	677.320360615 1004.19373448
-1	0	0	Ki67+	1979.5459016 344.238686317
-1	0	0	Ki67+	1008.38164783 1226.8777079
-1	0	0	Ki67+	1730.1664917 1337.11908741
-1	0	0	Ki67+	750.865346335 475.849367859
-1	0	0	Ki67+	195.842725596 27.0545000348
-1	0	0	Ki67+	1305.39451672 199.896571416
-1	0	0	Ki67+	2018.39240122 890.828553533
-1	0	0	Ki67+	1346.74702176 1851.34147477
-1	0	0	Ki67+	1481.98606687 1255.34241185
-1	0	0	Ki67+	1014.27114557 1095.83148406
-1	0	0	Ki67+	771.80944506 870.524165071
-1	0	0	Ki67+	1966.47624503 582.652851968
-1	0	0	Ki67+	506.512637973 1583.51124464
-1	0	0	Ki67+	1833.75748632 887.867908365
-1	0	0	Ki67+	2103.58185307 1476.53517214
-1	0	0	Ki67+	705.597789258 1051.63549062
-1	0	0	Ki67+	1468.39713813 798.39765507
-1	0	0	Ki67+	677.554775174 921.932534939
-1	0	0	Ki67+	721.955655759 402.469197957
-1	0	0	Ki67+	2107.01421724 413.145278482
-1	0	0	Ki67+	853.51439613 814.907992074
-1	0	0	Ki67+	1081.88430137 1141.28276632
-1	0	0	Ki67+	2074.21886354 1005.35957622
-1	0	0	Ki67+	1237.23447092 1112.1683366
-1	0	0	Ki67+	1859.30850063 847.216289466
-1	0	0	Ki67+	2099.66946474 770.585019165
-1	0	0	Ki67+	1921.77194399 1562.62861802
-1	0	0	Ki67+	1391.19717636 2036.14203302
-1	0	0	Ki67+	386.494072804 1419.12868107
-1	0	0	Ki67+	389.275911561 292.939629246
-1	0	0	Ki67+	1085.62255127 1931.10413501
-1	0	0	Ki67+	1330.30820055 10.6897179682
-1	0	0	Ki67+	25.9394529639 1532.31659365
-1	0	0	Ki67+	319.106057252 750.020212205
-1	0	0	Ki67+	1415.4968004 42.9265524709
-1	0	0	Ki67+	1098.00722603 1087.99115354
-1	0	0	Ki67+	1020.58899001 1189.60649513
-1	0	0	Ki67+	1082.38520477 1069.20674607
-1	0	0	Ki67+	1874.66468271 683.75136194
-1	0	0	Ki67+	1028.56700655 1615.52129198
-1	0	0	Ki67+	1636.73501543 785.869933145
-1	0	0	Ki67+	2105.33353283 1977.38837866
-1	0	0	Ki67+	1656.90678988 2069.4195621
-1	0	0	Ki67+	1519.82046011 1910.59636285
-1	0	0	Ki67+	274.850029096 862.920891917
-1	0	0	Ki67+	264.057871007 1371.75192872
-1	0	0	Ki67+	491.861751844 858.20837185
-1	0	0	Ki67+	1830.02387952 2121.83810381
-1	0	0	Ki67+	197.518931683 670.222335615
-1	0	0	Ki67+	1987.99935894 466.081457123
-1	0	0	Ki67+	1404.50564871 1081.17455586
-1	0	0	Ki67+	1549.52024577 1418.27207466
-1	0	0	Ki67+	1794.14686658 914.076674739
-1	0	0	Ki67+	253.798157372 787.98972947
-1	0	0	Ki67+	1272.47734021 1472.46000099
-1	0	0	Ki67+	713.713047467 1564.9454843
-1	0	0	Ki67+	1196.26493089 29.8695164518
-1	0	0	Ki67+	929.056167242 472.002790175
-1	0	0	Ki67+	1721.42721319 1281.89483248
-1	0	0	Ki67+	1530.20378738 744.671462413
-1	0	0	Ki67+	133.594424798 786.33639462
-1	0	0	Ki67+	1079.81475571 234.058029734
-1	0	0	Ki67+	233.487283029 527.479195672
-1	0	0	Ki67+	1257.42847881 737.012853161
-1	0	0	Ki67+	1944.70510402 201.126073087
-1	0	0	Ki67+	956.679635064 1914.37861053
-1	0	0	Ki67+	234.123353318 1578.41218248
-1	0	0	Ki67+	78.8380375534 1952.55127118
-1	0	0	Ki67+	1543.43962843 311.085362393
-1	0	0	Ki67+	198.553769087 1612.18588958
-1	0	0	Ki67+	1233.00581912 1227.72376863
-1	0	0	Ki67+	1876.70875088 2000.30673518
-1	0	0	Ki67+	1359.26481014 67.9703299126
-1	0	0	Ki67+	1130.62952595 694.033436157
-1	0	0	Ki67+	1163.48285511 1275.97352209
-1	0	0	Ki67+	126.460567309 1205.82686073
-1	0	0	Ki67+	1008.81208332 1863.09875656
-1	0	0	Ki67+	127.398671552 821.980716539
-1	0	0	Ki67+	29.1101675784 518.480271789
-1	0	0	Ki67+	1229.70277937 604.716346566
-1	0	0	Ki67+	865.18622913 562.555906216
-1	0	0	Ki67+	1701.65971602 1469.58112102
-1	0	0	Ki67+	575.686217909 1226.06031723
-1	0	0	Ki67+	1680.91591928 671.621225463
-1	0	0	Ki67+	2010.45584058 329.836230473
-1	0	0	Ki67+	1541.09172354 423.133172719
-1	0	0	Ki67+	1778.76171525 1887.44143718
-1	0	0	Ki67+	1838.9784694 557.605433279
-1	0	0	Ki67+	2031.36147849 1001.01395249
-1	0	0	Ki67+	1194.40405263 1795.14037135
-1	0	0	Ki67+	1599.87751995 1596.13195979
-1	0	0	Ki67+	1611.17113255 913.83242956
-1	0	0	Ki67+	610.373941134 720.388043559
-1	0	0	Ki67+	23.3877762256 1921.18305824
-1	0	0	Ki67+	1948.66146467 1143.30790966
-1	0	0	Ki67+	1328.98929616 1880.13354444
-1	0	0	Ki67+	1072.58601598 1724.090896
-1	0	0	Ki67+	2089.5847723 2066.62290908
-1	0	0	Ki67+	153.593204084 359.680458372
-1	0	0	Ki67+	8.74584427721 1587.47718776
-1	0	0	Ki67+	845.954373995 598.565530446
-1	0	0	Ki67+	2047.93242439 1941.36410634
-1	0	0	Ki67+	710.385037583 1115.06090541
-1	0	0	Ki67+	546.165148784 133.427432216
-1	0	0	Ki67+	1726.59251366 1557.51249468
-1	0	0	Ki67+	1083.60220386 1243.25628148
-1	0	0	Ki67+	263.726835331 677.410267788
-1	0	0	Ki67+	546.394544493 912.895495882
-1	0	0	Ki67+	1059.76780565 1054.66428478
-1	0	0	Ki67+	2025.10145802 94.4456724211
-1	0	0	Ki67+	1797.74836955 225.970826996
-1	0	0	Ki67+	938.538013162 1036.08374521
-1	0	0	Ki67+	1828.79578884 1167.46299171
-1	0	0	Ki67+	49.4870580023 2133.09259179
-1	0	0	Ki67+	894.188092684 673.014060614
-1	0	0	Ki67+	1314.77017757 2026.88635205
-1	0	0	Ki67+	868.397698248 1844.16981739
-1	0	0	Ki67+	1486.9357795 1317.04408417
-1	0	0	Ki67+	542.103865885 1993.8491196
-1	0	0	Ki67+	1752.12358581 1691.27799027
-1	0	0	Ki67+	404.843147403 998.222202507
-1	0	0	Ki67+	1518.42263142 1317.5732553
-1	0	0	Ki67+	1064.65723234 1638.57555989
-1	0	0	Ki67+	2058.01321821 1884.55204308
-1	0	0	Ki67+	1596.30277025 1059.25225081
-1	0	0	Ki67+	577.639683999 1569.74921369
-1	0	0	Ki67+	1228.46073022 1899.45260501
-1	0	0	Ki67+	1350.0403558 46.0822891624
-1	0	0	Ki67+	1192.76992795 583.718700171
-1	0	0	Ki67+	834.492059135 837.646715619
-1	0	0	Ki67+	427.451059714 1410.05130998
-1	0	0	Ki67+	1184.31616517 332.388036739
-1	0	0	Ki67+	659.750306721 1214.59274183
-1	0	0	Ki67+	86.2122644667 1727.67259055
-1	0	0	Ki67+	1514.16829353 1009.42883439
-1	0	0	Ki67+	1774.77603523 930.543826561
-1	0	0	Ki67+	1252.94622802 1656.6360761
-1	0	0	Ki67+	1952.35885022 1980.66397551
-1	0	0	Ki67+	843.815669748 1206.4200022
-1	0	0	Ki67+	1552.00207976 169.551925829
-1	0	0	Ki67+	858.096015282 1003.73817688
-1	0	0	Ki67+	1623.41017929 973.533418997
-1	0	0	Ki67+	1233.20422183 344.769642085
-1	0	0	Ki67+	715.515594453 1797.73896971
-1	0	0	Ki67+	2129.28167336 667.929457483
-1	0	0	Ki67+	2144.49133324 810.327588068
-1	0	0	Ki67+	137.679870015 1138.23085564
-1	0	0	Ki67+	1184.08896827 1504.71830606
-1	0	0	Ki67+	398.636727429 211.589835698
-1	0	0	Ki67+	1262.31991697 381.666636693
-1	0	0	Ki67+	340.143956195 541.2250591
-1	0	0	Ki67+	1002.8987998 1286.81978097
-1	0	0	Ki67+	1567.9457239 446.858718055
-1	0	0	Ki67+	1436.6665956 1808.47525426
-1	0	0	Ki67+	787.501679199 1086.14786695
-1	0	0	Ki67+	476.102128557 1709.49546994
-1	0	0	Ki67+	55.186919975 1267.00322585
-1	0	0	Ki67+	395.231512158 1066.01588056
-1	0	0	Ki67+	1562.21959914 52.7378741517
-1	0	0	Ki67+	1365.63784322 1618.04797464
-1	0	0	Ki67+	1956.0489059 984.662411046
-1	0	0	Ki67+	460.424370002 936.297271381
-1	0	0	Ki67+	1691.26196342 1577.56753849
-1	0	0	Ki67+	2037.97775842 928.368760534
-1	0	0	Ki67+	270.240248161 255.028830878
-1	0	0	Ki67+	865.551229407 1415.69620053
-1	0	0	Ki67+	279.927815003 1404.30431791
-1	0	0	Ki67+	327.258583531 921.843523469
-1	0	0	Ki67+	1338.74074924 2108.93188831
-1	0	0	Ki67+	44.5965585119 1991.52505177
-1	0	0	Ki67+	18.0370432262 2127.48732647
-1	0	0	Ki67+	1701.40063086 105.780770135
-1	0	0	Ki67+	198.172228223 565.011282406
-1	0	0	Ki67+	116.981876142 536.128489765
-1	0	0	Ki67+	949.184249816 299.792919072
-1	0	0	Ki67+	900.300704455 1723.72502505
-1	0	0	Ki67+	83.6451599287 1334.04635829
-1	0	0	Ki67+	1388.73028606 1705.4857933
-1	0	0	Ki67+	765.655607751 235.250993227
-1	0	0	Ki67+	1276.90103086 1875.06732144
-1	0	0	Ki67+	86.4971547413 898.434180808
-1	0	0	Ki67+	1388.78075931 965.847418861
-1	0	0	Ki67+	2049.09521793 466.930095273
-1	0	0	Ki67+	198.310957707 2140.76409518
-1	0	0	Ki67+	1997.25027869 357.690876581
-1	0	0	Ki67+	6.33630053032 2108.88527112
-1	0	0	Ki67+	1805.71150611 1512.67542604
-1	0	0	Ki67+	2038.49319738 605.55445171
-1	0	0	Ki67+	1187.76447445 529.038448052
-1	0	0	Ki67+	1219.94323357 1192.78919004
-1	0	0	Ki67+	971.272791113 2042.23000237
-1	0	0	Ki67+	886.708234082 167.775369778
-1	0	0	Ki67+	374.844292463 558.266715614
-1	0	0	Ki67+	970.218585428 799.191344065
-1	0	0	Ki67+	1440.11259765 1430.53399153
-1	0	0	Ki67+	2005.80568568 1773.31808243
-1	0	0	Ki67+	1621.86341759 470.895493113
-1	0	0	Ki67+	2057.226704 1839.85337518
-1	0	0	Ki67+	1884.53385783 2057.43020766
-1	0	0	Ki67+	204.703053616 2049.23211571
-1	0	0	Ki67+	1639.78386832 853.22175976
-1	0	0	Ki67+	1268.13939954 1787.72827784
-1	0	0	Ki67+	217.912212241 1721.20832808
-1	0	0	Ki67+	764.155742836 1469.66133462
-1	0	0	Ki67+	209.994151734 63.8001891099
-1	0	0	Ki67+	489.893097698 1216.41226815
-1	0	0	Ki67+	1617.37351336 321.468432046
-1	0	0	Ki67+	1501.05314888 293.243191193
-1	0	0	Ki67+	147.550419706 232.682415531
-1	0	0	Ki67+	598.864943064 1675.051462
-1	0	0	Ki67+	250.044637418 2132.9508898
-1	0	0	Ki67+	1735.06531545 1002.1115437
-1	0	0	Ki67+	1757.35663605 1324.30935956
-1	0	0	Ki67+	1467.16675471 149.807664558
-1	0	0	Ki67+	1372.53363777 1039.22415702
-1	0	0	Ki67+	217.718856147 342.534825988
-1	0	0	Ki67+	1030.0499351 579.625598503
-1	0	0	Ki67+	1128.54472471 1130.36286035
-1	0	0	Ki67+	1212.54857162 988.538619029
-1	0	0	Ki67+	216.744965245 716.690354254
-1	0	0	Ki67+	1736.51139642 30.4883298799
-1	0	0	Ki67+	1487.2221584 664.928365126
-1	0	0	Ki67+	1218.40837055 58.340313133
-1	0	0	Ki67+	643.278322092 38.7212504583
-1	0	0	Ki67+	1987.92022433 1092.41515395
-1	0	0	Ki67+	290.32247272 1605.86740771
-1	0	0	Ki67+	1481.52929227 1012.22253348
-1	0	0	Ki67+	466.577657693 221.348200394
-1	0	0	Ki67+	1250.00744178 1293.83223548
-1	0	0	Ki67+	1591.87295121 193.71982389
-1	0	0	Ki67+	1715.448214 837.852075462
-1	0	0	Ki67+	1611.17498248 1994.61013653
-1	0	0	Ki67+	16.6590748485 434.559486318
-1	0	0	Ki67+	1685.55405016 556.986822583
-1	0	0	Ki67+	1343.08752185 1719.77226824
-1	0	0	Ki67+	1078.13195235 1493.11849571
-1	0	0	Ki67+	1343.36427901 158.638312364
-1	0	0	Ki67+	1312.19896444 1488.53316379
-1	0	0	Ki67+	1148.02561287 263.095184404
-1	0	0	Ki67+	1064.36831208 2105.70573587
-1	0	0	Ki67+	576.863817926 1157.16646019
-1	0	0	Ki67+	228.122130853 2049.39577082
-1	0	0	Ki67+	1986.6677865 892.064855935
-1	0	0	Ki67+	934.256841596 1250.81078519
-1	0	0	Ki67+	1375.43809414 1460.41216947
-1	0	0	Ki67+	1063.11264996 1175.62055733
-1	0	0	Ki67+	927.067344552 307.627480912
-1	0	0	Ki67+	1301.06609427 1746.81558307
-1	0	0	Ki67+	279.288545878 1708.01132655
-1	0	0	Ki67+	1039.90396344 1015.50398134
-1	0	0	Ki67+	942.729214745 1997.08381307
-1	0	0	Ki67+	2070.71512822 194.175494657
-1	0	0	Ki67+	557.5221977 666.790058336
-1	0	0	Ki67+	2074.76368894 569.632106293
-1	0	0	Ki67+	2031.6884924 726.457842887
-1	0	0	Ki67+	222.39986531 1283.00197898
-1	0	0	Ki67+	1307.77945083 87.53577104
-1	0	0	Ki67+	984.544508199 313.58909023
-1	0	0	Ki67+	640.707915978 2039.3740116
-1	0	0	Ki67+	1185.92164736 1979.25078164
-1	0	0	Ki67+	21.7238659017 1787.25523198
-1	0	0	Ki67+	1626.78812326 1412.40731243
-1	0	0	Ki67+	1051.42640054 1216.49239414
-1	0	0	Ki67+	2001.97204526 1637.66686899
-1	0	0	Ki67+	52.51215497 480.561937687
-1	0	0	Ki67+	1579.31731398 1603.80605467
-1	0	0	Ki67+	1447.02505769 1034.78702536
-1	0	0	Ki67+	1041.14750673 1707.47336192
-1	0	0	Ki67+	1778.36994708 1757.44472631
-1	0	0	Ki67+	755.33109337 1283.65104746
-1	0	0	Ki67+	1682.01053824 711.768402269
-1	0	0	Ki67+	684.08239415 1184.34169518
-1	0	0	Ki67+	1220.1253306 569.069531534
-1	0	0	Ki67+	1401.76233903 373.840707522
-1	0	0	Ki67+	1336.25418094 711.639803319
-1	0	0	Ki67+	1371.2019227 946.541651126
-1	0	0	Ki67+	870.306134581 1975.21231822
-1	0	0	Ki67+	1190.75504596 953.225682024
-1	0	0	Ki67+	691.989344283 351.0181702
-1	0	0	Ki67+	1150.71718249 24.5670744021
-1	0	0	Ki67+	1724.48153944 616.721521483
-1	0	0	Ki67+	1801.19752173 1990.67528634
-1	0	0	Ki67+	1997.93480003 1023.65042086
-1	0	0	Ki67+	374.207021837 783.400987265
-1	0	0	Ki67+	1841.65079225 287.399219084
-1	0	0	Ki67+	547.173829559 1762.91572204
-1	0	0	Ki67+	2108.61455319 352.137753634
-1	0	0	Ki67+	0.783847234891 2061.76995339
-1	0	0	Ki67+	693.911124961 1835.21830423
-1	0	0	Ki67+	1662.16046477 2025.68923664
-1	0	0	Ki67+	1571.07904692 1080.65552302
-1	0	0	Ki67+	1115.44103972 11.9115585396
-1	0	0	Ki67+	1527.17895921 814.447533009
-1	0	0	Ki67+	687.856313302 1702.23462256
-1	0	0	Ki67+	1555.13992147 489.761401471
-1	0	0	Ki67+	251.776202316 144.217173327
-1	0	0	Ki67+	1141.18295519 1355.13016454
-1	0	0	Ki67+	1506.8955728 758.485623847
-1	0	0	Ki67+	1161.06590414 843.898405242
-1	0	0	Ki67+	781.89348985 111.755352407
-1	0	0	Ki67+	1147.81852293 646.707188272
-1	0	0	Ki67+	809.979131721 1725.32087254
-1	0	0	Ki67+	1676.35078664 1398.00248685
-1	0	0	Ki67+	1644.48706288 948.366744674
-1	0	0	Ki67+	364.964161611 504.084531396
-1	0	0	Ki67+	236.007132943 854.966236553
-1	0	0	Ki67+	1946.55777095 166.285638987
-1	0	0	Ki67+	864.582501229 1224.56835203
-1	0	0	Ki67+	704.34519429 1274.85328451
-1	0	0	Ki67+	2120.96836358 643.318059891
-1	0	0	Ki67+	533.240783387 1215.39317694
-1	0	0	Ki67+	450.917008397 399.171055356
-1	0	0	Ki67+	544.590603261 1322.6154238
-1	0	0	Ki67+	280.985832181 783.483900733
-1	0	0	Ki67+	1542.1857028 2001.62904561
-1	0	0	Ki67+	277.702995126 170.429215142
-1	0	0	Ki67+	327.740618961 1263.6397299
-1	0	0	Ki67+	1393.24615885 1367.04997662
-1	0	0	Ki67+	913.324511187 844.804136049
-1	0	0	Ki67+	1613.30865465 166.473070199
-1	0	0	Ki67+	867.966301943 1390.66782097
-1	0	0	Ki67+	897.202665439 763.926678684
-1	0	0	Ki67+	1633.72122257 1945.17250329
-1	0	0	Ki67+	737.263210069 1083.86747037
-1	0	0	Ki67+	1387.72113143 1330.09328545
-1	0	0	Ki67+	110.552802082 1164.5644717
-1	0	0	Ki67+	1306.67454832 895.710806595
-1	0	0	Ki67+	737.89923005 880.032121229
-1	0	0	Ki67+	708.873923454 1983.41897074
-1	0	0	Ki67+	1250.32698596 2055.81986315
-1	0	0	Ki67+	1488.74595492 1576.87420771
-1	0	0	Ki67+	103.3435283 1185.23271402
-1	0	0	Ki67+	1333.67877157 264.65413839
-1	0	0	Ki67+	771.651266895 1012.98377703
-1	0	0	Ki67+	336.667473579 1005.58256357
-1	0	0	Ki67+	2021.68274064 1426.33456764
-1	0	0	Ki67+	76.299078295 1804.07383182
-1	0	0	Ki67+	336.437520813 1169.22757761
-1	0	0	Ki67+	587.162651806 1741.80537016
-1	0	0	Ki67+	1100.13272563 1570.86472414
-1	0	0	Ki67+	857.923242492 1939.36323971
-1	0	0	Ki67+	516.705977582 95.9986516135
-1	0	0	Ki67+	231.971139553 1553.4311819
-1	0	0	Ki67+	306.710623106 1929.37621953
-1	0	0	Ki67+	235.490012937 419.31825554
-1	0	0	Ki67+	4.20670247041 638.30963445
-1	0	0	Ki67+	1274.15435803 298.154704759
-1	0	0	Ki67+	2035.53063805 1679.3644907
-1	0	0	Ki67+	1147.9334838 1048.6136788
-1	0	0	Ki67+	991.160656078 1880.1936162
-1	0	0	Ki67+	1952.81786313 1485.78462382
-1	0	0	Ki67+	771.342929414 1210.35283111
-1	0	0	Ki67+	1446.26241621 1334.63230944
-1	0	0	Ki67+	1971.69067642 613.308824203
-1	0	0	Ki67+	2023.44678604 1393.07809638
-1	0	0	Ki67+	799.445057896 476.002741504
-1	0	0	Ki67+	1533.46246505 1745.99504433
-1	0	0	Ki67+	690.53877662 1363.40916786
-1	0	0	Ki67+	1667.03914646 623.826167097
-1	0	0	Ki67+	1039.7462643 944.53415784
-1	0	0	Ki67+	1392.88604472 1153.03030006
-1	0	0	Ki67+	2135.71292417 624.363626088
-1	0	0	Ki67+	1534.14800387 1706.15555875
-1	0	0	Ki67+	396.661539272 262.519373026
-1	0	0	Ki67+	339.120481767 297.041514984
-1	0	0	Ki67+	716.582075591 17.0039228839
-1	0	0	Ki67+	149.549065756 195.821347308
-1	0	0	Ki67+	363.144672981 80.7159670056
-1	0	0	Ki67+	490.156999801 1975.5874633
-1	0	0	Ki67+	355.0909961 108.505416585
-1	0	0	Ki67+	245.743785007 1424.73799435
-1	0	0	Ki67+	1770.81790497 1348.61573491
-1	0	0	Ki67+	1600.52618964 1855.92734406
-1	0	0	Ki67+	1385.3523282 257.395580194
-1	0	0	Ki67+	83.2361543757 669.576872284
-1	0	0	Ki67+	534.492106336 632.720215285
-1	0	0	Ki67+	0.869712924655 1921.18312727
-1	0	0	Ki67+	257.216629351 347.723701627
-1	0	0	Ki67+	26.6748284708 1612.71546939
-1	0	0	Ki67+	656.369958074 1922.87988248
-1	0	0	Ki67+	1299.57490211 387.627436199
-1	0	0	Ki67+	1535.42153376 466.669710047
-1	0	0	Ki67+	1545.26121255 1100.55357613
-1	0	0	Ki67+	76.9935895331 936.674452544
-1	0	0	Ki67+	2144.98313665 1727.86391144
-1	0	0	Ki67+	1140.85928578 537.634820252
-1	0	0	Ki67+	860.123115417 134.318011819
-1	0	0	Ki67+	1583.614273 368.358235807
-1	0	0	Ki67+	93.7887940746 153.692588937
-1	0	0	Ki67+	867.302270493 1488.31163108
-1	0	0	Ki67+	53.245156569 869.053734961
-1	0	0	Ki67+	1075.02596225 1217.79728597
-1	0	0	Ki67+	128.791324445 151.605616635
-1	0	0	Ki67+	2067.78010221 2148.68416348
-1	0	0	Ki67+	1375.03517372 1012.48834318
-1	0	0	Ki67+	2081.75866921 1799.23144437
-1	0	0	Ki67+	1384.87517561 818.041486717
-1	0	0	Ki67+	485.196893638 1931.11082757
-1	0	0	Ki67+	182.184778271 602.149231308
-1	0	0	Ki67+	1612.83386494 106.097517652
-1	0	0	Ki67+	1515.62723556 1039.04226794
-1	0	0	Ki67+	1671.88130922 1259.60644537
-1	0	0	Ki67+	833.246853069 184.827451513
-1	0	0	Ki67+	17.9176714849 1284.44577434
-1	0	0	Ki67+	2015.38864384 304.472262075
-1	0	0	Ki67+	1144.9053196 1842.04213093
-1	0	0	Ki67+	689.515281878 2101.15938783
-1	0	0	Ki67+	74.7105051698 469.496445891
-1	0	0	Ki67+	752.252479419 104.284350056
-1	0	0	Ki67+	1925.40602474 301.692503848
-1	0	0	Ki67+	970.143024169 1185.48644703
-1	0	0	Ki67+	510.364002407 1855.66230726
-1	0	0	Ki67+	407.713376747 873.300312301
-1	0	0	Ki67+	1501.57061241 864.007919947
-1	0	0	CD3+/CD8+/Ki67+	118.738111169 1692.14392673
-1	0	0	CD3+/CD8+/Ki67+	1517.28707101 1598.23541477
-1	0	0	CD3+/CD8+/Ki67+	44.7299036439 1712.69687891
-1	0	0	CD3+/CD8+/Ki67+	498.515551404 942.5858257
-1	0	0	CD3+/CD8+/Ki67+	886.951654591 2051.93883911
-1	0	0	CD3+/CD8+/Ki67+	1073.8895426 1313.18503355
-1	0	0	CD3+/CD8+/Ki67+	479.560393711 475.342997467
-1	0	0	CD3+/CD8+/Ki67+	1870.13664558 1488.53578884
-1	0	0	CD3+/CD8+/Ki67+	1533.55779551 870.082474976
-1	0	0	CD3+/CD8+/Ki67+	958.933869406 1096.9413446
-1	0	0	CD3+/CD8+/Ki67+	319.513371063 2129.33505211
-1	0	0	CD3+/CD8+/Ki67+	2079.47058268 1353.879048
-1	0	0	CD3+/CD8+/Ki67+	671.90399299 1304.21694623
-1	0	0	CD3+/CD8+/Ki67+	636.964121051 1652.46792675
-1	0	0	CD3+/CD8+/Ki67+	1570.00893443 1482.47915317
-1	0	0	CD3+/CD8+/Ki67+	1197.34595664 1418.5603266
-1	0	0	CD3+/CD8+/Ki67+	613.166887683 2097.80997772
-1	0	0	CD3+/CD8+/Ki67+	141.843275735 1310.14716229
-1	0	0	CD3+/CD8+/Ki67+	1635.21117974 252.779621506
-1	0	0	CD3+/CD8+/Ki67+	1991.43062663 268.231455723
-1	0	0	CD3+/CD8+/Ki67+	939.457735185 519.288892347
-1	0	0	CD3+/CD8+/Ki67+	453.134877346 1076.16387623
-1	0	0	CD3+/CD8+/Ki67+	1569.64925816 1726.26167547
-1	0	0	CD3+/CD8+/Ki67+	583.652377386 848.733766004
-1	0	0	CD3+/CD8+/Ki67+	1544.47908947 1598.69166594
-1	0	0	CD3+/CD8+/Ki67+	336.244708807 2149.12446806
-1	0	0	CD3+/CD8+/Ki67+	2116.82675036 184.747264313
-1	0	0	CD3+/CD8+/Ki67+	392.581684321 179.522660759
-1	0	0	CD3+/CD8+/Ki67+	428.348479862 1797.10430478
-1	0	0	CD3+/CD8+/Ki67+	1838.63483691 1438.47785148
-1	0	0	CD3+/CD8+/Ki67+	1833.74274796 766.993978003
-1	0	0	CD3+/CD8+/Ki67+	1493.25098766 553.230758897
-1	0	0	CD3+/CD8+/Ki67+	1788.03579875 1158.66687489
-1	0	0	CD3+/CD8+/Ki67+	1832.2786358 1942.21206177
-1	0	0	CD3+/CD8+/Ki67+	1869.82880621 1363.0229789
-1	0	0	CD3+/CD8+/Ki67+	1021.71142304 911.684605908
-1	0	0	CD3+/CD8+/Ki67+	1662.97418883 1158.55143244
-1	0	0	CD3+/CD8+/Ki67+	1213.53005884 678.558949226
-1	0	0	CD3+/CD8+/Ki67+	604.983057836 663.699814282
-1	0	0	CD3+/CD8+/Ki67+	1845.74484916 2088.59996463
-1	0	0	CD3+/CD8+/Ki67+	1005.85978317 1986.31993691
-1	0	0	CD3+/CD8+/Ki67+	1642.56507867 1060.90514215
-1	0	0	CD3+/CD8+/Ki67+	180.702282024 634.737279027
-1	0	0	CD3+/CD8+/Ki67+	1976.302443 679.475872473
-1	0	0	CD3+/CD8+/Ki67+	837.706607242 1793.55216116
-1	0	0	CD3+/CD8+/Ki67+	1706.29771711 1625.45199787
-1	0	0	CD3+/CD8+/Ki67+	11.1617911143 1705.30370478
-1	0	0	CD3+/CD8+/Ki67+	1027.67596188 621.969329123
-1	0	0	CD3+/CD8+/Ki67+	64.4041744291 1614.40068303
-1	0	0	CD3+/CD8+/Ki67+	2115.35909676 1576.59769074
#EOF
