# Supplementary material for: Data-Driven Discovery of Immune Contexture Biomarkers
Source: Front Oncol. 2018 Dec 18;8:627. doi: 10.3389/fonc.2018.00627 (PMC6305402; doi:10.3389/fonc.2018.00627)
Supplement: Data Sheet 2.zip — The synthetic dataset used for verifying the approach (section 3.1; Figure 4) is provided as a collection of text files describing regions, markers, and metadata. [file Data_Sheet_2.zip › verificationDataset/testdata_007_ImageObjects.txt]

barcode_target	testdata_007
barcode_origin	-1
workflow_target_version	-1
workflow_origin	-1
workflow_origin_version	-1
iH	-1
iW	-1
user	None

-1	0	0	Ki67+	900.391692112 805.728708236
-1	0	0	Ki67+	1866.88621608 1865.20416232
-1	0	0	Ki67+	641.247372981 1144.36629234
-1	0	0	Ki67+	519.622284135 1442.60685977
-1	0	0	Ki67+	1308.14597077 1577.92464392
-1	0	0	Ki67+	1812.22091212 1990.25236677
-1	0	0	Ki67+	2019.3385301 2021.05590046
-1	0	0	Ki67+	771.560945084 1966.55171723
-1	0	0	Ki67+	439.171649737 527.144904334
-1	0	0	Ki67+	91.5943970415 234.849846759
-1	0	0	Ki67+	1308.38544982 1741.64006143
-1	0	0	Ki67+	1105.86429182 1840.59598174
-1	0	0	Ki67+	1367.12918023 2081.90598091
-1	0	0	Ki67+	1242.57923872 404.993814081
-1	0	0	Ki67+	360.967175827 618.30387905
-1	0	0	Ki67+	1231.15542293 117.775842694
-1	0	0	Ki67+	727.180623344 422.616321249
-1	0	0	Ki67+	36.9393782963 1766.4907256
-1	0	0	Ki67+	315.684843732 915.810651471
-1	0	0	Ki67+	1477.21286695 165.353825709
-1	0	0	Ki67+	1553.03905557 107.839122844
-1	0	0	Ki67+	748.849120557 202.99509474
-1	0	0	Ki67+	1341.12727997 1720.29938319
-1	0	0	Ki67+	12.3930215683 1356.34211886
-1	0	0	Ki67+	416.773096915 768.834585189
-1	0	0	Ki67+	481.968117242 1726.00515103
-1	0	0	Ki67+	1448.68741513 1257.52588959
-1	0	0	Ki67+	2029.55403827 294.849997885
-1	0	0	Ki67+	937.031486586 1876.64059417
-1	0	0	Ki67+	2138.76130523 940.130148091
-1	0	0	Ki67+	1544.76785072 443.020658187
-1	0	0	Ki67+	1237.26179027 809.022357728
-1	0	0	Ki67+	2062.89951791 951.667819309
-1	0	0	Ki67+	710.157886407 980.459401259
-1	0	0	Ki67+	1807.75054358 1722.01907129
-1	0	0	Ki67+	1781.11660168 1146.5565536
-1	0	0	Ki67+	1731.22673595 929.96518924
-1	0	0	Ki67+	1390.53488175 1424.61402773
-1	0	0	Ki67+	1707.02074003 10.5753420795
-1	0	0	Ki67+	955.576563088 1067.57253831
-1	0	0	Ki67+	1800.7049524 1541.90914169
-1	0	0	Ki67+	549.211337174 939.29695612
-1	0	0	Ki67+	1412.7724522 524.889658802
-1	0	0	Ki67+	544.570682569 1274.72554791
-1	0	0	Ki67+	1839.79441543 1315.83149284
-1	0	0	Ki67+	423.638454751 698.773499956
-1	0	0	Ki67+	1074.32323084 1385.83327071
-1	0	0	Ki67+	462.600982969 253.182713267
-1	0	0	Ki67+	1276.65409372 971.423681913
-1	0	0	Ki67+	1427.38365596 1817.12235334
-1	0	0	Ki67+	583.023209804 1686.516755
-1	0	0	Ki67+	196.680793103 1347.88421427
-1	0	0	Ki67+	1326.07977231 1430.92091919
-1	0	0	Ki67+	810.120763347 1310.28473394
-1	0	0	Ki67+	916.991353369 1763.17714986
-1	0	0	Ki67+	2062.54718682 755.025008052
-1	0	0	Ki67+	264.281035543 2144.25981952
-1	0	0	Ki67+	593.779872718 1720.30961914
-1	0	0	Ki67+	899.90265005 873.949654891
-1	0	0	Ki67+	1711.45465039 1329.91725048
-1	0	0	Ki67+	724.090651034 904.511999474
-1	0	0	Ki67+	1488.69091618 1421.33717151
-1	0	0	Ki67+	769.076484758 534.089150519
-1	0	0	Ki67+	1051.20587565 607.646374626
-1	0	0	Ki67+	1276.3800411 142.480943403
-1	0	0	Ki67+	1347.73408651 1342.92391084
-1	0	0	Ki67+	1040.5392164 869.984653979
-1	0	0	Ki67+	921.047514686 822.939746261
-1	0	0	Ki67+	1081.27893298 636.421105197
-1	0	0	Ki67+	1055.26971084 247.394349606
-1	0	0	Ki67+	571.126909924 1234.2834254
-1	0	0	Ki67+	665.955335124 302.229019641
-1	0	0	Ki67+	1608.88376039 425.470440329
-1	0	0	Ki67+	158.406238286 1487.24216986
-1	0	0	Ki67+	667.166776422 662.717637612
-1	0	0	Ki67+	1471.07354341 299.953906982
-1	0	0	Ki67+	2118.80675547 865.344144144
-1	0	0	Ki67+	1158.63350203 668.546485776
-1	0	0	Ki67+	1929.45782539 949.679337666
-1	0	0	Ki67+	1569.66683353 335.431000981
-1	0	0	Ki67+	77.1664712531 647.682214207
-1	0	0	Ki67+	1379.09716406 1971.70550109
-1	0	0	Ki67+	460.35896926 397.93184547
-1	0	0	Ki67+	405.759660107 173.448063482
-1	0	0	Ki67+	251.768063141 48.4394899068
-1	0	0	Ki67+	1538.90542925 2004.71099596
-1	0	0	Ki67+	694.801526414 2090.66270796
-1	0	0	Ki67+	544.326666599 1671.10715239
-1	0	0	Ki67+	1.37357392568 842.603686256
-1	0	0	Ki67+	460.885778517 1173.02778132
-1	0	0	Ki67+	1640.38818889 1108.26632209
-1	0	0	Ki67+	999.531898656 1715.85039136
-1	0	0	Ki67+	1117.78443863 30.6428320635
-1	0	0	Ki67+	1859.08913738 1245.34391906
-1	0	0	Ki67+	322.154163186 473.348935549
-1	0	0	Ki67+	433.448251631 595.252251564
-1	0	0	Ki67+	2002.93587206 1046.17847174
-1	0	0	Ki67+	544.420896204 1371.81628437
-1	0	0	Ki67+	745.337960634 847.676408705
-1	0	0	Ki67+	1848.30622955 389.102112187
-1	0	0	Ki67+	1626.13720211 1050.19362326
-1	0	0	Ki67+	140.274343932 1568.08844539
-1	0	0	Ki67+	1376.11911619 895.861372795
-1	0	0	Ki67+	1471.62987567 717.113627986
-1	0	0	Ki67+	1891.35500365 847.562765351
-1	0	0	Ki67+	2060.25079816 853.706266466
-1	0	0	Ki67+	1423.33620708 1787.49427905
-1	0	0	Ki67+	316.53786096 2021.64925538
-1	0	0	Ki67+	2002.5925306 808.721525736
-1	0	0	Ki67+	253.230145394 1310.44512223
-1	0	0	Ki67+	244.389892956 1342.44936817
-1	0	0	Ki67+	921.349717462 1785.76159498
-1	0	0	Ki67+	833.622512694 736.533059295
-1	0	0	Ki67+	1642.57618637 1841.05889103
-1	0	0	Ki67+	486.712139389 660.751818339
-1	0	0	Ki67+	354.506110624 1519.37761996
-1	0	0	Ki67+	470.395940748 546.867887085
-1	0	0	Ki67+	1600.04741495 1218.09680308
-1	0	0	Ki67+	2039.43837265 2140.0674256
-1	0	0	Ki67+	249.779622096 528.560614343
-1	0	0	Ki67+	179.062416685 1955.69618043
-1	0	0	Ki67+	1932.31895118 173.21722338
-1	0	0	Ki67+	769.233268481 1207.82397788
-1	0	0	Ki67+	587.001553364 1942.62165256
-1	0	0	Ki67+	820.822963149 2040.21154693
-1	0	0	Ki67+	1760.16239871 547.691877567
-1	0	0	Ki67+	1011.47510992 2043.64092132
-1	0	0	Ki67+	810.475219431 326.42732165
-1	0	0	Ki67+	1518.56565249 428.228388783
-1	0	0	Ki67+	1499.28439098 551.21613708
-1	0	0	Ki67+	1289.20355871 2.61019998452
-1	0	0	Ki67+	492.978055792 825.105893319
-1	0	0	Ki67+	813.015178491 1615.60558889
-1	0	0	Ki67+	203.764483031 2029.59846155
-1	0	0	Ki67+	769.50294229 1703.45886578
-1	0	0	Ki67+	1226.60846051 1628.57548931
-1	0	0	Ki67+	1950.98225614 1969.37795854
-1	0	0	Ki67+	1582.10083151 281.916105527
-1	0	0	Ki67+	1255.77457289 2108.46689841
-1	0	0	Ki67+	2092.23723527 1131.51067686
-1	0	0	Ki67+	1267.86408073 382.033096211
-1	0	0	Ki67+	227.140770826 410.760133699
-1	0	0	Ki67+	774.836452127 453.24575643
-1	0	0	Ki67+	1721.73508267 893.951606241
-1	0	0	Ki67+	1334.48120592 93.4832180127
-1	0	0	Ki67+	1902.77229912 817.967993374
-1	0	0	Ki67+	1637.55636227 1700.32163859
-1	0	0	Ki67+	966.496582619 1750.13836207
-1	0	0	Ki67+	743.492423777 466.124856512
-1	0	0	Ki67+	622.381587606 1689.2982541
-1	0	0	Ki67+	1549.78925915 574.026205876
-1	0	0	Ki67+	414.66099748 1936.80852304
-1	0	0	Ki67+	347.992987992 178.536899546
-1	0	0	Ki67+	128.448839401 1197.68053307
-1	0	0	Ki67+	1934.99865155 2093.8612152
-1	0	0	Ki67+	1095.51972238 51.2074314308
-1	0	0	Ki67+	780.169439873 753.764822624
-1	0	0	Ki67+	2096.12262719 2011.81526017
-1	0	0	Ki67+	860.44669069 646.64595234
-1	0	0	Ki67+	1063.25591062 667.278307434
-1	0	0	Ki67+	1531.84348019 1757.95223612
-1	0	0	Ki67+	1427.08633217 909.264772363
-1	0	0	Ki67+	1439.74877642 932.951158473
-1	0	0	Ki67+	1870.46677376 1520.79939161
-1	0	0	Ki67+	1844.87990372 636.698382288
-1	0	0	Ki67+	279.609274313 1125.98262711
-1	0	0	Ki67+	98.8494714146 88.5129173425
-1	0	0	Ki67+	1611.55656976 1442.91604305
-1	0	0	Ki67+	1890.60337345 681.546809796
-1	0	0	Ki67+	1362.22406891 1887.88295632
-1	0	0	Ki67+	1584.9719705 858.273820942
-1	0	0	Ki67+	1739.05389226 1916.79427544
-1	0	0	Ki67+	841.672035408 1746.83328336
-1	0	0	Ki67+	400.597789246 574.535721059
-1	0	0	Ki67+	769.152128243 2010.36057505
-1	0	0	Ki67+	1383.3565455 454.536235781
-1	0	0	Ki67+	625.277132586 884.990102926
-1	0	0	Ki67+	1459.43339549 2086.36012128
-1	0	0	Ki67+	1564.62973136 1095.06453913
-1	0	0	Ki67+	1094.43606583 954.142181442
-1	0	0	Ki67+	792.802383638 1360.48672651
-1	0	0	Ki67+	561.565689691 727.204132003
-1	0	0	Ki67+	2143.49094261 984.073454299
-1	0	0	Ki67+	1194.49869415 478.673711131
-1	0	0	Ki67+	1817.53145084 658.795522092
-1	0	0	Ki67+	2077.84032911 455.623495171
-1	0	0	Ki67+	1003.91048581 251.257073668
-1	0	0	Ki67+	521.969622338 1667.88222117
-1	0	0	Ki67+	436.489046906 1271.85798626
-1	0	0	Ki67+	1399.40290003 1208.15726361
-1	0	0	Ki67+	1005.44919325 284.64080445
-1	0	0	Ki67+	607.463483338 871.988300379
-1	0	0	Ki67+	583.000921599 276.14235855
-1	0	0	Ki67+	470.129993903 1063.91476085
-1	0	0	Ki67+	1925.26554386 828.535740111
-1	0	0	Ki67+	393.802893648 470.966779072
-1	0	0	Ki67+	743.109868015 2128.95071987
-1	0	0	Ki67+	916.544248958 522.135291752
-1	0	0	Ki67+	227.876466204 255.937008902
-1	0	0	Ki67+	1360.99102347 95.5416608197
-1	0	0	Ki67+	1443.99545181 584.718674099
-1	0	0	Ki67+	338.291450666 1272.93542426
-1	0	0	Ki67+	246.710462004 679.41949959
-1	0	0	Ki67+	1706.08034879 610.008508935
-1	0	0	Ki67+	779.428786857 1171.16592261
-1	0	0	Ki67+	1032.55713605 914.750862361
-1	0	0	Ki67+	1054.32845314 575.039880042
-1	0	0	Ki67+	692.162750881 1993.78580153
-1	0	0	Ki67+	422.701135544 101.339369497
-1	0	0	Ki67+	1866.24479863 1984.30870346
-1	0	0	Ki67+	855.878224662 210.642998524
-1	0	0	Ki67+	986.281541641 1797.50538094
-1	0	0	Ki67+	1617.08513227 877.352401833
-1	0	0	Ki67+	477.113025078 88.0934580284
-1	0	0	Ki67+	457.69266919 356.281602732
-1	0	0	Ki67+	1644.34313375 1503.36080255
-1	0	0	Ki67+	847.366127749 930.486814566
-1	0	0	Ki67+	1562.0136268 673.092622196
-1	0	0	Ki67+	1515.85484713 1546.78291477
-1	0	0	Ki67+	1047.27994426 972.881466514
-1	0	0	Ki67+	752.464769667 433.559151251
-1	0	0	Ki67+	380.408244943 252.266595895
-1	0	0	Ki67+	2004.6968582 836.935001377
-1	0	0	Ki67+	1996.43427393 1614.83919196
-1	0	0	Ki67+	1161.39047343 2003.13604291
-1	0	0	Ki67+	588.174407708 1533.05379134
-1	0	0	Ki67+	1133.26894406 1647.18911665
-1	0	0	Ki67+	1638.12876132 882.048337736
-1	0	0	Ki67+	1430.46497356 1484.87621417
-1	0	0	Ki67+	1495.61030126 1781.14683996
-1	0	0	Ki67+	135.99219596 1032.03948895
-1	0	0	Ki67+	1523.06958067 1807.0648167
-1	0	0	Ki67+	1667.59766858 76.467287632
-1	0	0	Ki67+	431.623717402 436.329928124
-1	0	0	Ki67+	1534.96107153 1733.99688721
-1	0	0	Ki67+	180.237935101 1095.29599795
-1	0	0	Ki67+	771.199555917 362.552959988
-1	0	0	Ki67+	2114.70609262 552.82783016
-1	0	0	Ki67+	172.620330807 1314.15715603
-1	0	0	Ki67+	1812.40312126 1640.54984143
-1	0	0	Ki67+	958.01235522 1550.53790196
-1	0	0	Ki67+	122.724311351 1638.56116704
-1	0	0	Ki67+	891.094743332 1647.46652044
-1	0	0	Ki67+	1953.97188454 1507.11699731
-1	0	0	Ki67+	252.926131934 938.642968182
-1	0	0	Ki67+	1183.34368071 738.294810211
-1	0	0	Ki67+	1622.77174378 1163.51413886
-1	0	0	Ki67+	1781.48926752 1089.23556023
-1	0	0	Ki67+	441.656233271 1954.5463337
-1	0	0	Ki67+	32.8525233243 1937.10598249
-1	0	0	Ki67+	1656.63219831 987.361425349
-1	0	0	Ki67+	1317.42490318 1215.15955829
-1	0	0	Ki67+	1761.44892284 1555.63992538
-1	0	0	Ki67+	2064.70967645 1565.03528312
-1	0	0	Ki67+	274.886221333 818.993312763
-1	0	0	Ki67+	1394.38526368 1537.90345753
-1	0	0	Ki67+	1903.02140903 1096.41703064
-1	0	0	Ki67+	1516.43026309 732.117252569
-1	0	0	Ki67+	1365.65605725 314.51290438
-1	0	0	Ki67+	316.340333435 199.264715835
-1	0	0	Ki67+	694.1413109 1348.54116802
-1	0	0	Ki67+	1421.93220702 976.841033583
-1	0	0	Ki67+	768.994194601 2044.14463884
-1	0	0	Ki67+	1361.1943966 1101.00308434
-1	0	0	Ki67+	406.19726614 324.167820663
-1	0	0	Ki67+	1419.32452481 1873.67894725
-1	0	0	Ki67+	391.042862377 967.531776667
-1	0	0	Ki67+	326.944327511 1952.19035095
-1	0	0	Ki67+	1865.79303732 1679.70797881
-1	0	0	Ki67+	272.100887262 1299.18826665
-1	0	0	Ki67+	433.287275096 2035.97170413
-1	0	0	Ki67+	2122.23135444 492.581054849
-1	0	0	Ki67+	586.383843721 217.756473142
-1	0	0	Ki67+	403.206923173 1538.26077105
-1	0	0	Ki67+	626.760577294 1605.670673
-1	0	0	Ki67+	978.961696892 683.715843684
-1	0	0	Ki67+	1874.0047327 1436.79575588
-1	0	0	Ki67+	63.8607910957 363.174646999
-1	0	0	Ki67+	1530.02883179 1517.19841177
-1	0	0	Ki67+	172.392373841 916.470175249
-1	0	0	Ki67+	1320.96687388 2092.0372478
-1	0	0	Ki67+	662.554461182 1453.41827811
-1	0	0	Ki67+	394.022230318 291.185932844
-1	0	0	Ki67+	2145.36389708 1041.05199941
-1	0	0	Ki67+	558.159052497 854.987223959
-1	0	0	Ki67+	118.422186325 873.630146685
-1	0	0	Ki67+	197.190684314 1758.07996293
-1	0	0	Ki67+	139.742710881 1674.13762737
-1	0	0	Ki67+	2107.98002033 750.925649377
-1	0	0	Ki67+	2136.91242562 1335.45333984
-1	0	0	Ki67+	1689.67330363 1178.94395868
-1	0	0	Ki67+	888.444292279 1607.28761484
-1	0	0	Ki67+	1529.13310374 379.487716074
-1	0	0	Ki67+	1645.80028652 1443.26391875
-1	0	0	Ki67+	1521.01619571 1103.95989907
-1	0	0	Ki67+	1453.27278372 1043.40621139
-1	0	0	Ki67+	1730.94084406 828.098782506
-1	0	0	Ki67+	1727.4367186 2095.37443624
-1	0	0	Ki67+	1498.78194216 749.70736518
-1	0	0	Ki67+	1635.46469774 1006.14391993
-1	0	0	Ki67+	1828.92738465 1850.63673303
-1	0	0	Ki67+	997.555546051 1637.62707778
-1	0	0	Ki67+	842.108804515 1694.01789238
-1	0	0	Ki67+	1090.56220846 1910.8469268
-1	0	0	Ki67+	813.146409279 1571.6050926
-1	0	0	Ki67+	2090.32703104 718.123891421
-1	0	0	Ki67+	1414.36123679 1443.77930872
-1	0	0	Ki67+	1580.90729839 0.126340516286
-1	0	0	Ki67+	841.012905416 1252.4346699
-1	0	0	Ki67+	1954.65084163 941.873827592
-1	0	0	Ki67+	710.390069155 618.151773357
-1	0	0	Ki67+	1853.33855923 870.621422957
-1	0	0	Ki67+	1172.93408827 2122.73189186
-1	0	0	Ki67+	673.6529704 1246.2880456
-1	0	0	Ki67+	2117.27934162 2017.99872443
-1	0	0	Ki67+	1489.83122112 1340.76542551
-1	0	0	Ki67+	917.295540049 953.811262548
-1	0	0	Ki67+	977.520291964 1327.61069888
-1	0	0	Ki67+	2135.12729436 1119.81351246
-1	0	0	Ki67+	2098.51712141 888.217938693
-1	0	0	Ki67+	1552.59226408 842.168239339
-1	0	0	Ki67+	624.160017184 2035.92596187
-1	0	0	Ki67+	990.506639531 713.043940202
-1	0	0	Ki67+	1253.48099118 1988.04455286
-1	0	0	Ki67+	73.3123563909 1873.77320402
-1	0	0	Ki67+	636.451770385 1517.88180956
-1	0	0	Ki67+	1827.73445614 131.061922205
-1	0	0	Ki67+	405.956369151 1235.15530908
-1	0	0	Ki67+	1591.96092139 1713.37985243
-1	0	0	Ki67+	2081.37253679 1448.01365687
-1	0	0	Ki67+	672.575579541 1982.23850933
-1	0	0	Ki67+	1643.82928141 618.875678546
-1	0	0	Ki67+	1871.2403893 1281.49309732
-1	0	0	Ki67+	1265.44231434 1615.58562074
-1	0	0	Ki67+	1022.04090242 1976.33646268
-1	0	0	Ki67+	33.3209725122 1446.72430121
-1	0	0	Ki67+	26.0111567188 439.714129986
-1	0	0	Ki67+	938.77818045 2058.69215813
-1	0	0	Ki67+	1471.54697558 579.696964483
-1	0	0	Ki67+	875.736112741 1269.25415505
-1	0	0	Ki67+	2004.48109535 1883.86569739
-1	0	0	Ki67+	661.25967284 596.355230432
-1	0	0	Ki67+	961.761073003 1194.94156158
-1	0	0	Ki67+	952.566888865 1898.75504673
-1	0	0	Ki67+	1257.82736121 105.695353964
-1	0	0	Ki67+	304.272257845 22.4905127646
-1	0	0	Ki67+	224.0814007 1389.91673007
-1	0	0	Ki67+	1976.72996853 1266.43899434
-1	0	0	Ki67+	232.014732858 211.294904287
-1	0	0	Ki67+	240.882550347 1879.03794172
-1	0	0	Ki67+	971.699520636 248.338955344
-1	0	0	Ki67+	878.54928794 666.387691271
-1	0	0	Ki67+	2116.54709872 2086.63904268
-1	0	0	Ki67+	918.794365103 776.683667108
-1	0	0	Ki67+	1041.91664581 944.930835348
-1	0	0	Ki67+	1028.67571357 784.999132543
-1	0	0	Ki67+	97.1584190103 1547.8917967
-1	0	0	Ki67+	1906.50716945 258.386856285
-1	0	0	Ki67+	1027.27038467 1445.31114685
-1	0	0	Ki67+	1652.21918676 1236.95380998
-1	0	0	Ki67+	2074.39019602 268.032074474
-1	0	0	Ki67+	411.10827519 17.9687544681
-1	0	0	Ki67+	869.062026817 490.454742159
-1	0	0	Ki67+	1687.55177105 1763.53912881
-1	0	0	Ki67+	275.35285117 1713.62104241
-1	0	0	Ki67+	720.193015147 1853.04040633
-1	0	0	Ki67+	1399.52949925 416.463778379
-1	0	0	Ki67+	670.630311381 478.716284103
-1	0	0	Ki67+	2132.89020483 113.276492782
-1	0	0	Ki67+	1381.78803574 536.319680705
-1	0	0	Ki67+	209.065352313 1960.31889366
-1	0	0	Ki67+	121.454722705 1798.70484122
-1	0	0	Ki67+	1098.14350817 404.932133034
-1	0	0	Ki67+	1577.53993416 1005.94294241
-1	0	0	Ki67+	68.9635101249 1679.20648874
-1	0	0	Ki67+	788.5021994 1392.46104208
-1	0	0	Ki67+	1133.04186998 1560.80001366
-1	0	0	Ki67+	551.372931049 2010.86814905
-1	0	0	Ki67+	648.231933817 238.243093347
-1	0	0	Ki67+	1981.41542063 1359.4054934
-1	0	0	Ki67+	1569.40945411 508.559021194
-1	0	0	Ki67+	528.65146184 1333.04795568
-1	0	0	Ki67+	43.170419476 1273.169355
-1	0	0	Ki67+	1563.79397739 894.769370413
-1	0	0	Ki67+	349.978786147 1300.95328888
-1	0	0	Ki67+	1401.54556827 38.2192941197
-1	0	0	Ki67+	1510.73353494 1392.2194961
-1	0	0	Ki67+	614.067963387 425.458987737
-1	0	0	Ki67+	1069.79111219 1979.1793457
-1	0	0	Ki67+	304.288822318 348.660517578
-1	0	0	Ki67+	2056.02822547 103.952314177
-1	0	0	Ki67+	406.033261618 498.649628773
-1	0	0	Ki67+	1244.18292293 1315.49946963
-1	0	0	Ki67+	134.9692293 2003.026402
-1	0	0	Ki67+	412.599122707 1910.73419745
-1	0	0	Ki67+	1243.28851363 447.805468743
-1	0	0	Ki67+	1829.73760415 2105.711163
-1	0	0	Ki67+	365.226986928 1071.17473639
-1	0	0	Ki67+	242.065484272 2108.15108614
-1	0	0	Ki67+	685.11643009 2065.48182021
-1	0	0	Ki67+	1921.83585466 394.274479916
-1	0	0	Ki67+	831.894689491 1231.55061904
-1	0	0	Ki67+	1647.87824733 930.882782227
-1	0	0	Ki67+	1508.00119031 1708.00689744
-1	0	0	Ki67+	1391.15903843 802.91057999
-1	0	0	Ki67+	1399.35609097 200.750139044
-1	0	0	Ki67+	1659.61384407 492.864484244
-1	0	0	Ki67+	1833.95038671 717.089540585
-1	0	0	Ki67+	850.199840519 1160.05386724
-1	0	0	Ki67+	1543.66682149 1901.92472734
-1	0	0	Ki67+	328.396313241 43.7069166183
-1	0	0	Ki67+	1273.63429916 1944.20175427
-1	0	0	Ki67+	547.812385442 1407.87300106
-1	0	0	Ki67+	485.127751706 687.001529362
-1	0	0	Ki67+	182.66763504 817.061343447
-1	0	0	Ki67+	1846.63740234 324.141020154
-1	0	0	Ki67+	1414.66597368 944.538438274
-1	0	0	Ki67+	1585.49093002 131.053595685
-1	0	0	Ki67+	834.906572088 996.745690557
-1	0	0	Ki67+	1399.09659305 729.764900945
-1	0	0	Ki67+	22.9347010007 997.059192169
-1	0	0	Ki67+	1836.38336304 81.1060968125
-1	0	0	Ki67+	221.681515502 1928.76617057
-1	0	0	Ki67+	1116.18104926 1321.72014073
-1	0	0	Ki67+	124.333674522 1372.53009944
-1	0	0	Ki67+	1922.74509341 2141.77348001
-1	0	0	Ki67+	1809.62944689 5.2683908948
-1	0	0	Ki67+	691.933534913 331.148462438
-1	0	0	Ki67+	1880.75377731 1160.37667231
-1	0	0	Ki67+	708.743689346 1198.42965684
-1	0	0	Ki67+	148.613933463 897.115331845
-1	0	0	Ki67+	729.868328066 1714.02884049
-1	0	0	Ki67+	1366.97435523 1713.76128201
-1	0	0	Ki67+	788.924243474 1334.50064428
-1	0	0	Ki67+	1776.63297221 128.037190289
-1	0	0	Ki67+	750.064034612 1891.29533592
-1	0	0	Ki67+	1886.87508511 1752.44029676
-1	0	0	Ki67+	288.120585645 435.863890943
-1	0	0	Ki67+	346.210272278 902.522617382
-1	0	0	Ki67+	1564.40186071 650.00679301
-1	0	0	Ki67+	1104.3111257 1133.86268583
-1	0	0	Ki67+	1490.39995305 478.080552226
-1	0	0	Ki67+	535.884223187 578.829880498
-1	0	0	Ki67+	952.76052819 338.823514997
-1	0	0	Ki67+	437.361705781 1090.01235614
-1	0	0	Ki67+	354.606270817 7.96127873194
-1	0	0	Ki67+	1068.09131004 185.475736636
-1	0	0	Ki67+	1924.10069534 352.327858979
-1	0	0	Ki67+	1400.07660927 1287.71078999
-1	0	0	Ki67+	1207.19792462 1125.12263465
-1	0	0	Ki67+	245.103823508 814.24747938
-1	0	0	Ki67+	61.8889597541 778.397452889
-1	0	0	Ki67+	1611.85708369 480.516560634
-1	0	0	Ki67+	544.75309127 643.241187846
-1	0	0	Ki67+	112.225273902 170.228919842
-1	0	0	Ki67+	829.327500009 1402.74160791
-1	0	0	Ki67+	1024.50181905 1662.17855406
-1	0	0	Ki67+	1665.73192077 218.500780759
-1	0	0	Ki67+	1108.46054375 2104.55664916
-1	0	0	Ki67+	1698.81323434 1033.16788628
-1	0	0	Ki67+	1552.23286027 43.4742388798
-1	0	0	Ki67+	527.260874116 1611.29023378
-1	0	0	Ki67+	969.385674043 1033.51479994
-1	0	0	Ki67+	1641.45507259 1180.82902419
-1	0	0	Ki67+	885.332124478 1759.80460512
-1	0	0	Ki67+	1043.07195249 1919.02939943
-1	0	0	Ki67+	125.088296194 1070.60902872
-1	0	0	Ki67+	1802.87131879 1014.49037481
-1	0	0	Ki67+	1729.82684309 629.219934314
-1	0	0	Ki67+	1991.20628283 1965.36960974
-1	0	0	Ki67+	251.781875403 1209.73251364
-1	0	0	Ki67+	1562.50491712 1791.78082916
-1	0	0	Ki67+	1077.02583568 494.990509403
-1	0	0	Ki67+	282.05306244 779.212788249
-1	0	0	Ki67+	109.884214067 585.43811102
-1	0	0	Ki67+	836.228900837 1025.04692033
-1	0	0	Ki67+	126.691096675 449.748597355
-1	0	0	Ki67+	542.659222314 260.487709652
-1	0	0	Ki67+	1091.08356524 1173.62314613
-1	0	0	Ki67+	622.178554882 96.1273579748
-1	0	0	Ki67+	1100.5857119 696.65308303
-1	0	0	Ki67+	1466.06693443 1881.43570638
-1	0	0	Ki67+	171.095357571 1134.59834992
-1	0	0	Ki67+	1639.54804988 1416.02327612
-1	0	0	Ki67+	2136.47692515 1358.50017644
-1	0	0	Ki67+	1324.0277898 1989.90243698
-1	0	0	Ki67+	808.12832595 691.907538636
-1	0	0	Ki67+	439.834381011 1808.62792332
-1	0	0	Ki67+	10.6417410894 1778.68449775
-1	0	0	Ki67+	5.89104148415 525.587238371
-1	0	0	Ki67+	570.318883315 1868.77090086
-1	0	0	Ki67+	1553.16566916 1651.33415068
-1	0	0	Ki67+	923.528844543 347.444885628
-1	0	0	Ki67+	60.0924284145 148.246065822
-1	0	0	Ki67+	1382.67861627 1771.34402869
-1	0	0	Ki67+	696.308390749 1149.86796271
-1	0	0	Ki67+	1324.46678965 1918.28517674
-1	0	0	Ki67+	1496.9295794 884.755188783
-1	0	0	Ki67+	1412.18795292 1408.48747987
-1	0	0	Ki67+	2072.18522077 1414.57966324
-1	0	0	Ki67+	1418.910416 1137.96166748
-1	0	0	Ki67+	1818.92015235 328.045090129
-1	0	0	Ki67+	1695.47359309 735.141705208
-1	0	0	Ki67+	386.045482839 85.7679324204
-1	0	0	Ki67+	1134.44702028 1986.72814693
-1	0	0	Ki67+	522.008517041 95.2626298144
-1	0	0	Ki67+	1758.05184465 1246.94264744
-1	0	0	Ki67+	1745.75256003 1037.60119019
-1	0	0	Ki67+	1363.55533367 30.3992586498
-1	0	0	Ki67+	524.538380626 2019.11449812
-1	0	0	Ki67+	786.53459604 1511.37179702
-1	0	0	Ki67+	690.222047441 1112.89327267
-1	0	0	Ki67+	1176.29672573 1379.11090925
-1	0	0	Ki67+	104.166779553 198.887216252
-1	0	0	Ki67+	40.8025046688 1742.64205167
-1	0	0	Ki67+	228.223212636 503.352136844
-1	0	0	Ki67+	317.256534616 1260.34656043
-1	0	0	Ki67+	1299.81313729 1262.46758047
-1	0	0	Ki67+	714.164540853 1898.81546325
-1	0	0	Ki67+	719.363971723 1790.84502974
-1	0	0	Ki67+	37.4502874077 255.461168543
-1	0	0	Ki67+	1440.62867086 1301.84672683
-1	0	0	Ki67+	226.232709066 2003.58838004
-1	0	0	Ki67+	1315.84041348 1703.26058231
-1	0	0	Ki67+	1568.84915129 208.908919632
-1	0	0	Ki67+	18.0779005969 172.715275374
-1	0	0	Ki67+	860.892556899 1523.88700681
-1	0	0	Ki67+	819.882687269 1999.1826878
-1	0	0	Ki67+	1267.36233471 650.184094816
-1	0	0	Ki67+	1272.77368559 2085.18885443
-1	0	0	Ki67+	1406.32235694 309.922854112
-1	0	0	Ki67+	647.912247577 1017.13487742
-1	0	0	Ki67+	2065.07075532 1816.09746535
-1	0	0	Ki67+	2143.0445932 639.337955739
-1	0	0	Ki67+	1461.79632755 1704.96762362
-1	0	0	Ki67+	805.962879778 2134.19581659
-1	0	0	Ki67+	1183.46554309 694.949986592
-1	0	0	Ki67+	1910.28394005 1228.65176184
-1	0	0	Ki67+	424.046302853 1863.37200925
-1	0	0	Ki67+	594.428667818 838.963766968
-1	0	0	Ki67+	1318.5431279 24.1917541224
-1	0	0	Ki67+	762.634244868 61.95224718
-1	0	0	Ki67+	1224.78027627 955.057616301
-1	0	0	Ki67+	548.912341958 986.317487908
-1	0	0	Ki67+	1077.18414831 109.272365452
-1	0	0	Ki67+	725.243365411 878.258795197
-1	0	0	Ki67+	92.2428286999 2.82816043024
-1	0	0	Ki67+	838.150154798 1492.44282063
-1	0	0	Ki67+	644.786011536 1472.87344077
-1	0	0	Ki67+	1727.62440046 1366.26917097
-1	0	0	Ki67+	107.256488566 982.685741104
-1	0	0	Ki67+	406.386800588 1388.94856329
-1	0	0	Ki67+	1277.86004849 625.426531432
-1	0	0	Ki67+	1675.61070051 55.1014266489
-1	0	0	Ki67+	313.366875341 857.618490921
-1	0	0	Ki67+	1640.77742477 2049.91095569
-1	0	0	Ki67+	1242.92891926 541.62112025
-1	0	0	Ki67+	1781.9218462 2097.83665921
-1	0	0	Ki67+	1945.59928619 1434.42007322
-1	0	0	Ki67+	1661.40849157 1287.00612499
-1	0	0	Ki67+	94.5506899368 1276.81830963
-1	0	0	Ki67+	1618.29373167 2121.66312133
-1	0	0	Ki67+	1919.90530015 1126.571334
-1	0	0	Ki67+	2077.87142696 654.620511319
-1	0	0	Ki67+	1839.05680792 273.367508727
-1	0	0	Ki67+	297.421548939 877.125872466
-1	0	0	Ki67+	811.200571371 156.240758041
-1	0	0	Ki67+	520.717324635 907.081349299
-1	0	0	Ki67+	1261.63400692 842.15600762
-1	0	0	Ki67+	640.953452975 763.171231879
-1	0	0	Ki67+	1888.74955175 1679.30588306
-1	0	0	Ki67+	1016.70521588 347.826107885
-1	0	0	Ki67+	100.070096761 1414.64775542
-1	0	0	Ki67+	630.474309488 1730.07146382
-1	0	0	Ki67+	824.696823739 636.600604297
-1	0	0	Ki67+	1715.07358484 44.6951442664
-1	0	0	Ki67+	1325.75702027 1662.19968653
-1	0	0	Ki67+	112.792932878 307.576640893
-1	0	0	Ki67+	1902.4800441 2030.55659789
-1	0	0	Ki67+	2112.76532167 2134.58598762
-1	0	0	Ki67+	2090.78592222 1857.2816509
-1	0	0	Ki67+	1595.99240923 1407.38675477
-1	0	0	Ki67+	1902.33405354 2097.93550534
-1	0	0	Ki67+	966.961041632 648.928537955
-1	0	0	Ki67+	559.679977389 375.290929894
-1	0	0	Ki67+	2098.42545634 115.844589588
-1	0	0	Ki67+	999.178613814 1442.47383575
-1	0	0	Ki67+	155.934160014 832.503856052
-1	0	0	Ki67+	863.940752324 2112.96929301
-1	0	0	Ki67+	2008.59685627 1559.2929215
-1	0	0	Ki67+	1991.77774605 762.745727463
-1	0	0	Ki67+	351.134796277 2020.37876139
-1	0	0	Ki67+	707.517107108 184.268573496
-1	0	0	Ki67+	2130.2717123 2.86445709215
-1	0	0	Ki67+	333.55179784 1994.43642842
-1	0	0	Ki67+	523.95433846 1176.29040448
-1	0	0	Ki67+	1257.05019199 1795.03161048
-1	0	0	Ki67+	736.756714023 2063.78763374
-1	0	0	Ki67+	1475.16575418 1643.78595996
-1	0	0	Ki67+	1968.03508149 1674.79541325
-1	0	0	Ki67+	799.325102882 2081.08289736
-1	0	0	Ki67+	437.377356067 1341.7711424
-1	0	0	Ki67+	202.860917538 1075.832796
-1	0	0	Ki67+	93.7375268367 1776.67219344
-1	0	0	Ki67+	1302.213158 1346.2006903
-1	0	0	Ki67+	944.846971772 435.27698223
-1	0	0	Ki67+	150.079436024 29.0804525595
-1	0	0	Ki67+	341.69791279 700.930804464
-1	0	0	Ki67+	2044.21076919 72.6539510531
-1	0	0	Ki67+	2108.00591831 1313.10036894
-1	0	0	Ki67+	1508.33489297 1880.12813726
-1	0	0	Ki67+	1139.93952358 2142.82323659
-1	0	0	Ki67+	1366.14566746 776.095508189
-1	0	0	Ki67+	1283.06225143 303.788641235
-1	0	0	Ki67+	850.964488067 1127.4980134
-1	0	0	Ki67+	953.998198314 1855.84505504
-1	0	0	Ki67+	79.9986566988 740.669384329
-1	0	0	Ki67+	1853.48129633 1798.42634535
-1	0	0	Ki67+	1264.24849915 1051.38027757
-1	0	0	Ki67+	934.752956345 930.019906897
-1	0	0	Ki67+	1622.79664946 677.085799433
-1	0	0	Ki67+	490.075153584 1018.18172907
-1	0	0	Ki67+	452.132092179 1124.38312158
-1	0	0	Ki67+	1612.72818685 149.748036573
-1	0	0	Ki67+	2093.36535961 1915.18396697
-1	0	0	Ki67+	1363.84246659 1016.05202632
-1	0	0	Ki67+	639.547036414 1985.12362108
-1	0	0	Ki67+	2094.01577643 2115.77102507
-1	0	0	Ki67+	316.30725297 1675.794354
-1	0	0	Ki67+	1646.97741052 769.258322812
-1	0	0	Ki67+	223.55649025 702.968430453
-1	0	0	Ki67+	1769.06662549 75.2674804645
-1	0	0	Ki67+	26.6454896318 112.612623164
-1	0	0	Ki67+	1493.46131038 993.875802266
-1	0	0	Ki67+	1369.20611342 1634.04464972
-1	0	0	Ki67+	1557.08082193 530.214052251
-1	0	0	Ki67+	277.571796353 96.5375803011
-1	0	0	Ki67+	244.877958269 117.73555917
-1	0	0	Ki67+	2131.3675804 1829.42636367
-1	0	0	Ki67+	1368.17673887 636.981688376
-1	0	0	Ki67+	337.536815074 1324.65903201
-1	0	0	Ki67+	933.400494284 660.900668482
-1	0	0	Ki67+	904.422530587 1452.90482153
-1	0	0	Ki67+	1952.36619447 770.846046118
-1	0	0	Ki67+	1659.68395979 841.517708844
-1	0	0	Ki67+	499.646424809 790.189890835
-1	0	0	Ki67+	487.347701478 198.844023957
-1	0	0	Ki67+	2027.39178494 950.621265185
-1	0	0	Ki67+	1445.38836651 2010.83140439
-1	0	0	Ki67+	350.12770714 971.243527432
-1	0	0	Ki67+	148.575877625 949.170113114
-1	0	0	Ki67+	321.727679634 1123.20519369
-1	0	0	Ki67+	1487.38140046 2122.42076816
-1	0	0	Ki67+	583.674294775 54.8667919405
-1	0	0	Ki67+	844.175659561 174.62870192
-1	0	0	Ki67+	76.7124690032 2115.31030559
-1	0	0	Ki67+	1811.79659602 1409.82859518
-1	0	0	Ki67+	1904.60863789 118.517355853
-1	0	0	Ki67+	623.101301873 1303.95353839
-1	0	0	Ki67+	611.342091604 538.470762059
-1	0	0	Ki67+	1496.04222404 702.334900978
-1	0	0	Ki67+	1316.80876875 661.556817425
-1	0	0	Ki67+	613.989562149 171.758296618
-1	0	0	Ki67+	2006.61257335 422.798732192
-1	0	0	Ki67+	1613.55154898 127.20571483
-1	0	0	Ki67+	51.6784853069 1657.38812567
-1	0	0	Ki67+	1615.29588433 1706.56959252
-1	0	0	Ki67+	356.812670799 1005.91333582
-1	0	0	Ki67+	1178.22398988 1493.94655322
-1	0	0	Ki67+	510.935483358 1563.26523987
-1	0	0	Ki67+	1690.09556564 1873.2191437
-1	0	0	Ki67+	1854.14567761 790.495051703
-1	0	0	Ki67+	1190.78753133 1239.33595799
-1	0	0	Ki67+	1165.13997143 111.993770554
-1	0	0	Ki67+	498.41518972 166.132478788
-1	0	0	Ki67+	1266.36911367 1885.30230185
-1	0	0	Ki67+	885.535301457 528.035014242
-1	0	0	Ki67+	2056.15030883 454.565559701
-1	0	0	Ki67+	1380.85809192 1147.18857012
-1	0	0	Ki67+	1079.60483548 303.250773624
-1	0	0	Ki67+	247.459731156 240.059294395
-1	0	0	Ki67+	1685.68148144 1516.67093144
-1	0	0	Ki67+	1843.28193261 761.575400852
-1	0	0	Ki67+	663.604041227 876.979124186
-1	0	0	Ki67+	407.724067835 383.251421422
-1	0	0	Ki67+	369.371323915 1025.06674694
-1	0	0	Ki67+	1509.0081242 330.162011843
-1	0	0	Ki67+	514.758004136 392.417670309
-1	0	0	Ki67+	639.673999167 384.035230924
-1	0	0	Ki67+	1440.40991511 1593.37224288
-1	0	0	Ki67+	1529.14005923 853.606765985
-1	0	0	Ki67+	1748.95988702 98.0033402624
-1	0	0	Ki67+	640.042004773 22.3746041933
-1	0	0	Ki67+	2132.0275263 1730.25435333
-1	0	0	Ki67+	1730.80411366 737.362990305
-1	0	0	Ki67+	884.013875116 405.732631151
-1	0	0	Ki67+	1955.13677621 664.385797375
-1	0	0	Ki67+	308.542146389 1092.42430707
-1	0	0	Ki67+	1110.32447457 1655.38723081
-1	0	0	Ki67+	1367.91688377 1318.76572229
-1	0	0	Ki67+	1121.53671572 97.5557949424
-1	0	0	Ki67+	1344.03234996 1223.16646222
-1	0	0	Ki67+	2077.29252661 1652.64360929
-1	0	0	Ki67+	2048.82790065 1598.61944144
-1	0	0	Ki67+	986.213991201 1099.77398694
-1	0	0	Ki67+	785.257950508 900.571667809
-1	0	0	Ki67+	1487.46587112 1076.2860618
-1	0	0	Ki67+	260.857884292 181.513134339
-1	0	0	Ki67+	304.915583616 381.838190472
-1	0	0	Ki67+	348.057686626 578.627855693
-1	0	0	Ki67+	1007.29822241 15.1395664615
-1	0	0	Ki67+	614.886455939 383.703041307
-1	0	0	Ki67+	1362.26021795 2125.23169939
-1	0	0	Ki67+	2138.85320227 2011.14691027
-1	0	0	Ki67+	2125.21568731 834.112444065
-1	0	0	Ki67+	1108.46414202 280.09481327
-1	0	0	Ki67+	1498.82955194 1161.62078982
-1	0	0	Ki67+	350.041679533 1465.39211433
-1	0	0	Ki67+	1607.48249498 2093.7587956
-1	0	0	Ki67+	901.804691804 925.15507766
-1	0	0	Ki67+	1934.0226994 2070.16636881
-1	0	0	Ki67+	1826.2464658 979.690575428
-1	0	0	Ki67+	304.171615132 1867.29082829
-1	0	0	Ki67+	1972.118255 1048.00752992
-1	0	0	Ki67+	469.077424577 928.223976552
-1	0	0	Ki67+	938.494118845 1468.95917526
-1	0	0	Ki67+	1049.49517832 699.668866799
-1	0	0	Ki67+	1940.50094914 11.6444079371
-1	0	0	Ki67+	2058.24058096 45.7123103008
-1	0	0	Ki67+	2012.90731887 2062.49504175
-1	0	0	Ki67+	833.419766196 828.621421393
-1	0	0	Ki67+	634.784195926 954.738095809
-1	0	0	Ki67+	1446.12141484 286.116465289
-1	0	0	Ki67+	75.3562601465 106.427871579
-1	0	0	Ki67+	1304.94475218 564.384265059
-1	0	0	Ki67+	475.10489864 1325.83319139
-1	0	0	Ki67+	1609.60149798 184.799128726
-1	0	0	Ki67+	69.5982190628 1027.21787816
-1	0	0	Ki67+	842.505079102 1206.63014069
-1	0	0	Ki67+	1987.63752049 348.125546191
-1	0	0	Ki67+	428.537774378 1009.66356021
-1	0	0	Ki67+	2065.44132595 1342.68218338
-1	0	0	Ki67+	672.528132464 1758.16276027
-1	0	0	Ki67+	665.568303044 2133.45899079
-1	0	0	Ki67+	594.339002744 23.6827958203
-1	0	0	Ki67+	1304.39580665 135.888964564
-1	0	0	Ki67+	683.336087607 1290.79042569
-1	0	0	Ki67+	360.225689566 1915.31520132
-1	0	0	Ki67+	2033.28361641 1991.01966322
-1	0	0	Ki67+	1710.44202257 1696.42422845
-1	0	0	Ki67+	1125.33072481 1746.67239795
-1	0	0	Ki67+	1176.30439553 6.82416134971
-1	0	0	Ki67+	1153.55024848 1569.51310933
-1	0	0	Ki67+	2101.03393226 236.062983896
-1	0	0	Ki67+	2127.9368474 1269.71288725
-1	0	0	Ki67+	62.4451325939 1997.0173899
-1	0	0	Ki67+	1770.21604305 861.761397279
-1	0	0	Ki67+	811.414325968 1655.76962116
-1	0	0	Ki67+	1500.1376964 1053.42142377
-1	0	0	Ki67+	1428.23461432 1051.18814315
-1	0	0	Ki67+	1189.55268328 1359.33512903
-1	0	0	Ki67+	2073.89196177 1976.240618
-1	0	0	Ki67+	902.511541476 1407.87983271
-1	0	0	Ki67+	258.679991322 959.586867267
-1	0	0	Ki67+	787.453311813 1301.06606009
-1	0	0	Ki67+	1064.29877375 1635.3438354
-1	0	0	Ki67+	1777.33674115 1576.6466613
-1	0	0	Ki67+	650.031240103 647.664496946
-1	0	0	Ki67+	1874.00535231 2019.54466423
-1	0	0	Ki67+	1886.79680053 1586.5309822
-1	0	0	Ki67+	1548.68717648 1471.88801738
-1	0	0	Ki67+	1886.98792146 2117.48571089
-1	0	0	Ki67+	1301.04610946 861.521096382
-1	0	0	Ki67+	1266.03507315 1400.88184947
-1	0	0	Ki67+	653.248267685 367.029326646
-1	0	0	Ki67+	370.742942033 1848.49284709
-1	0	0	Ki67+	1884.46238052 420.38089949
-1	0	0	Ki67+	1778.84995261 695.992080195
-1	0	0	Ki67+	1962.46798 1804.17093095
-1	0	0	Ki67+	1348.55812638 383.688702319
-1	0	0	Ki67+	140.204647092 2055.17856385
-1	0	0	Ki67+	793.824400648 955.856724079
-1	0	0	Ki67+	1376.94529754 1082.79601311
-1	0	0	Ki67+	1383.37527765 1833.92706858
-1	0	0	Ki67+	146.674273246 1945.24484076
-1	0	0	Ki67+	567.868921963 1039.50988412
-1	0	0	Ki67+	66.0090420728 1443.84867268
-1	0	0	Ki67+	706.492896727 470.516611292
-1	0	0	Ki67+	1577.42661294 1354.44470413
-1	0	0	Ki67+	377.674486408 128.949154146
-1	0	0	Ki67+	1540.60382959 1370.4423623
-1	0	0	Ki67+	109.068495322 1939.60671127
-1	0	0	Ki67+	1971.6255324 2120.69826555
-1	0	0	Ki67+	1693.36685723 1078.04823721
-1	0	0	Ki67+	1900.28950263 1359.98232783
-1	0	0	Ki67+	204.708364693 2057.02681398
-1	0	0	Ki67+	942.511532876 765.164013295
-1	0	0	Ki67+	1823.53671544 1792.58233673
-1	0	0	Ki67+	2107.13568355 1792.24876045
-1	0	0	Ki67+	1618.82214503 726.916494515
-1	0	0	Ki67+	388.657174546 870.493817403
-1	0	0	Ki67+	216.885211843 1331.74300013
-1	0	0	Ki67+	607.717588035 1119.18852642
-1	0	0	Ki67+	1525.0888086 239.206743099
-1	0	0	Ki67+	2028.78138888 1398.17541593
-1	0	0	Ki67+	1977.48304294 1648.62659307
-1	0	0	Ki67+	1536.27034131 1572.94687677
-1	0	0	Ki67+	1339.20439358 528.140929192
-1	0	0	Ki67+	85.2636182726 1978.76404636
-1	0	0	Ki67+	1233.25106792 354.831404063
-1	0	0	Ki67+	2117.43690524 435.663421028
-1	0	0	Ki67+	430.175676937 720.576143332
-1	0	0	Ki67+	893.112790633 432.751793364
-1	0	0	Ki67+	998.766391218 638.301425308
-1	0	0	Ki67+	62.4440386257 1243.21931117
-1	0	0	Ki67+	127.009460298 53.8197516046
-1	0	0	Ki67+	492.096980815 549.037827362
-1	0	0	Ki67+	1100.22771427 771.048980198
-1	0	0	Ki67+	789.950702634 113.384724271
-1	0	0	Ki67+	302.225575693 1241.42144942
-1	0	0	Ki67+	1587.45952213 1887.7492336
-1	0	0	Ki67+	1610.48336461 783.565870478
-1	0	0	Ki67+	324.843548156 1478.44887594
-1	0	0	Ki67+	199.829315939 1117.47405853
-1	0	0	Ki67+	520.676717483 1288.93443685
-1	0	0	Ki67+	1219.60084551 1762.97217787
-1	0	0	Ki67+	176.278527764 1291.87341397
-1	0	0	Ki67+	417.235940967 1582.58349605
-1	0	0	Ki67+	1131.20324128 1292.04496107
-1	0	0	Ki67+	181.316442888 600.008487266
-1	0	0	Ki67+	1607.81892769 319.155035158
-1	0	0	Ki67+	309.204896276 72.5278975281
-1	0	0	Ki67+	1755.42768763 259.718419192
-1	0	0	Ki67+	1683.92593105 1912.01390289
-1	0	0	Ki67+	419.566621914 344.357169371
-1	0	0	Ki67+	48.3250299177 492.818932322
-1	0	0	Ki67+	3.80581312439 754.04758991
-1	0	0	Ki67+	1487.99466241 2035.25024845
-1	0	0	Ki67+	1878.62170161 546.07506034
-1	0	0	Ki67+	985.104569452 1409.21771919
-1	0	0	Ki67+	115.320126383 2084.35668545
-1	0	0	Ki67+	1113.45616313 1076.2507607
-1	0	0	Ki67+	222.970651688 341.408553666
-1	0	0	Ki67+	1452.36246673 1934.02557478
-1	0	0	Ki67+	970.888136572 290.90169227
-1	0	0	Ki67+	1886.75883331 456.881598173
-1	0	0	Ki67+	1630.48251997 1660.77041522
-1	0	0	Ki67+	2091.12482517 1211.55687969
-1	0	0	Ki67+	318.738958259 2124.17488071
-1	0	0	Ki67+	2104.06459825 1879.27500294
-1	0	0	Ki67+	478.404480434 475.346514356
-1	0	0	Ki67+	1520.85086572 2094.18299957
-1	0	0	Ki67+	1897.97285422 1321.30304698
-1	0	0	Ki67+	1364.04451061 1197.03392488
-1	0	0	Ki67+	383.004656181 1791.41754585
-1	0	0	Ki67+	1150.69011901 1261.56641363
-1	0	0	Ki67+	1795.22906058 2047.85951617
-1	0	0	Ki67+	1419.58210952 1562.4714656
-1	0	0	Ki67+	1796.84902551 510.461226457
-1	0	0	Ki67+	756.317896466 1061.95458854
-1	0	0	Ki67+	189.385621618 1193.6550654
-1	0	0	Ki67+	2091.91752687 783.992991753
-1	0	0	Ki67+	1720.02441076 225.691024892
-1	0	0	Ki67+	259.969046593 1761.46673836
-1	0	0	Ki67+	1515.44898792 166.698374151
-1	0	0	Ki67+	211.253513513 1226.7622681
-1	0	0	Ki67+	637.951354046 1440.87031783
-1	0	0	Ki67+	1579.39696449 1285.83970186
-1	0	0	Ki67+	135.968012667 931.614139975
-1	0	0	Ki67+	1061.00291459 1235.2832244
-1	0	0	Ki67+	1148.96254818 1001.31683862
-1	0	0	Ki67+	1684.74788168 1427.239805
-1	0	0	Ki67+	241.100551811 1255.81064785
-1	0	0	Ki67+	909.347125605 202.286491533
-1	0	0	Ki67+	406.072132195 1349.8026711
-1	0	0	Ki67+	1217.63272397 655.183762686
-1	0	0	Ki67+	487.214562029 1654.82999153
-1	0	0	Ki67+	961.684802662 1669.09188473
-1	0	0	Ki67+	1713.78428427 2132.01513185
-1	0	0	Ki67+	62.0673494964 823.193671305
-1	0	0	Ki67+	1489.46472976 1735.74583884
-1	0	0	Ki67+	1039.58637941 529.164080678
-1	0	0	Ki67+	1078.38267276 520.194119931
-1	0	0	Ki67+	88.2641587683 884.57506287
-1	0	0	Ki67+	1489.18810317 813.167444129
-1	0	0	Ki67+	795.372179134 1847.80270872
-1	0	0	Ki67+	508.020770392 846.331974809
-1	0	0	Ki67+	599.311329873 1261.96060524
-1	0	0	Ki67+	1284.21709027 834.168923825
-1	0	0	Ki67+	538.295129142 1467.9833183
-1	0	0	Ki67+	1742.42783335 289.128397977
-1	0	0	Ki67+	1849.16417917 199.98194511
-1	0	0	Ki67+	1681.78839836 134.190815938
-1	0	0	Ki67+	474.730270631 887.41409165
-1	0	0	Ki67+	851.654067159 371.690150689
-1	0	0	Ki67+	868.26175989 91.2196411013
-1	0	0	Ki67+	1534.09370018 1415.64058943
-1	0	0	Ki67+	517.890997417 2092.96043659
-1	0	0	Ki67+	188.837605057 1615.64540126
-1	0	0	Ki67+	240.250136065 1821.75875417
-1	0	0	Ki67+	1270.68111512 1267.03500377
-1	0	0	Ki67+	1072.01538749 1256.38129686
-1	0	0	Ki67+	4.28176604501 1659.82367208
-1	0	0	Ki67+	827.858658935 951.62079395
-1	0	0	Ki67+	784.299350247 1806.35676793
-1	0	0	Ki67+	1577.86184912 1948.2380802
-1	0	0	Ki67+	233.417812135 1024.4477118
-1	0	0	Ki67+	455.529177772 1526.3234947
-1	0	0	Ki67+	202.905388536 1273.87178306
-1	0	0	Ki67+	341.799869127 1869.89529847
-1	0	0	Ki67+	529.867102162 1551.44533302
-1	0	0	Ki67+	526.356296443 2129.57331651
-1	0	0	Ki67+	942.377200797 256.466285351
-1	0	0	Ki67+	449.065117938 860.82182809
-1	0	0	Ki67+	1910.28505585 187.887210476
-1	0	0	Ki67+	1018.37925989 1291.65024728
-1	0	0	Ki67+	2114.73087544 1060.56568861
-1	0	0	Ki67+	2007.86127129 1928.22744245
-1	0	0	Ki67+	1294.68292251 1642.09999321
-1	0	0	Ki67+	56.677103958 730.800721621
-1	0	0	Ki67+	53.470968953 1330.00837772
-1	0	0	Ki67+	1469.25361859 1825.69825196
-1	0	0	Ki67+	1110.035615 1707.70550414
-1	0	0	Ki67+	76.41221719 1415.71576448
-1	0	0	Ki67+	569.593360155 445.53544993
-1	0	0	Ki67+	1832.59833373 1998.39275489
-1	0	0	Ki67+	2078.92557 922.592634669
-1	0	0	Ki67+	602.012396847 78.7215332178
-1	0	0	Ki67+	219.117623923 845.295228212
-1	0	0	Ki67+	1714.46628487 560.672104172
-1	0	0	Ki67+	1541.05538947 1864.38296097
-1	0	0	Ki67+	1235.75923968 1479.30505392
-1	0	0	Ki67+	1771.80407406 479.313864198
-1	0	0	Ki67+	1296.69230747 184.074934075
-1	0	0	Ki67+	1477.24865688 922.927305466
-1	0	0	Ki67+	1159.54695959 1115.5272611
-1	0	0	Ki67+	82.3639201938 2090.16708896
-1	0	0	Ki67+	1576.12838763 1463.22376236
-1	0	0	Ki67+	185.87389233 235.317134489
-1	0	0	Ki67+	609.035763001 51.1899705082
-1	0	0	Ki67+	2006.96644309 913.590874123
-1	0	0	Ki67+	2012.1331412 1984.38564251
-1	0	0	Ki67+	1735.33718841 1484.50009139
-1	0	0	Ki67+	523.585370115 1969.31575644
-1	0	0	Ki67+	1427.29884906 265.645040689
-1	0	0	Ki67+	1344.47597366 339.999759779
-1	0	0	Ki67+	361.350573055 2116.90498461
-1	0	0	Ki67+	1122.61621642 676.008899153
-1	0	0	Ki67+	1978.8946442 178.106263663
-1	0	0	Ki67+	1557.71004307 760.521058163
-1	0	0	Ki67+	1677.51080184 582.165297989
-1	0	0	Ki67+	853.510568766 1586.04626557
-1	0	0	Ki67+	393.907969943 1890.88212601
-1	0	0	Ki67+	35.8713452395 1562.7040418
-1	0	0	Ki67+	1668.12634901 1784.9346335
-1	0	0	Ki67+	340.535349438 1728.00837292
-1	0	0	Ki67+	16.8877557589 1513.47808166
-1	0	0	Ki67+	1410.41789576 1002.07145057
-1	0	0	Ki67+	1498.60685466 1954.70298939
-1	0	0	Ki67+	1007.28787199 1912.17139064
-1	0	0	Ki67+	89.9552010524 1446.15566954
-1	0	0	Ki67+	1348.68425698 1145.59564366
-1	0	0	Ki67+	1812.1942984 2091.47648967
-1	0	0	Ki67+	198.546191043 450.604347355
-1	0	0	Ki67+	574.091119176 1640.10044695
-1	0	0	Ki67+	587.997203297 129.872531052
-1	0	0	Ki67+	484.701841328 1240.36993304
-1	0	0	Ki67+	1879.19699296 1308.52882789
-1	0	0	Ki67+	2067.33519231 1996.94860635
-1	0	0	Ki67+	2102.36778751 1485.87935459
-1	0	0	Ki67+	1656.3590159 1260.1315625
-1	0	0	Ki67+	986.192179107 1932.0149361
-1	0	0	Ki67+	1684.52690211 763.876742909
-1	0	0	Ki67+	1251.14308602 1234.02894236
-1	0	0	Ki67+	556.954795397 1701.35785898
-1	0	0	Ki67+	466.296433464 1858.26951029
-1	0	0	Ki67+	737.118396071 646.836201811
-1	0	0	Ki67+	1396.39434188 1371.09745043
-1	0	0	Ki67+	1885.80033543 2146.66154768
-1	0	0	Ki67+	1084.82902773 1471.27911869
-1	0	0	Ki67+	1074.12422509 1730.76710606
-1	0	0	Ki67+	1464.67548827 2143.86535993
-1	0	0	Ki67+	1749.72279585 955.407795989
-1	0	0	Ki67+	292.038618793 571.574751671
-1	0	0	Ki67+	530.476697346 129.046062245
-1	0	0	Ki67+	265.248541922 2078.91703335
-1	0	0	Ki67+	1881.28770993 117.063293568
-1	0	0	Ki67+	1980.49578678 103.378193844
-1	0	0	Ki67+	51.4236722878 1704.01359932
-1	0	0	Ki67+	827.509055257 561.537611479
-1	0	0	Ki67+	1316.98264794 981.264975796
-1	0	0	Ki67+	1947.90030564 1543.24180849
-1	0	0	Ki67+	1304.61132667 913.827505224
-1	0	0	Ki67+	347.152850593 1434.17204788
-1	0	0	Ki67+	1538.49128535 1702.93321323
-1	0	0	Ki67+	0.472779277932 587.119323477
-1	0	0	Ki67+	643.980480989 1772.78179244
-1	0	0	Ki67+	1324.4954182 832.234217739
-1	0	0	Ki67+	1663.55612417 1736.88733708
-1	0	0	Ki67+	60.4399904381 1803.60086014
-1	0	0	CD3+/CD8+/Ki67+	1448.43132419 187.309628754
-1	0	0	CD3+/CD8+/Ki67+	2044.15513153 210.566286271
-1	0	0	CD3+/CD8+/Ki67+	365.118779219 1208.77903023
-1	0	0	CD3+/CD8+/Ki67+	1850.1922718 681.763396073
-1	0	0	CD3+/CD8+/Ki67+	742.921520954 1336.10644086
-1	0	0	CD3+/CD8+/Ki67+	652.242238776 1665.94478686
-1	0	0	CD3+/CD8+/Ki67+	203.041802471 115.531231214
-1	0	0	CD3+/CD8+/Ki67+	1735.54222033 1182.41172982
-1	0	0	CD3+/CD8+/Ki67+	1978.33744575 495.589304989
-1	0	0	CD3+/CD8+/Ki67+	1027.19226264 412.493450322
-1	0	0	CD3+/CD8+/Ki67+	830.973034627 794.356242071
-1	0	0	CD3+/CD8+/Ki67+	1884.00871013 1813.01455236
-1	0	0	CD3+/CD8+/Ki67+	2061.6592141 1718.69135367
-1	0	0	CD3+/CD8+/Ki67+	1823.68708285 845.986940121
-1	0	0	CD3+/CD8+/Ki67+	1956.11354809 1016.85548441
-1	0	0	CD3+/CD8+/Ki67+	1619.8776943 39.5979924809
-1	0	0	CD3+/CD8+/Ki67+	567.576073939 1784.73971665
-1	0	0	CD3+/CD8+/Ki67+	1797.17425343 1314.98768157
-1	0	0	CD3+/CD8+/Ki67+	762.93462308 1030.28312599
-1	0	0	CD3+/CD8+/Ki67+	1589.05353263 1593.16625165
-1	0	0	CD3+/CD8+/Ki67+	929.473268331 1971.37361007
-1	0	0	CD3+/CD8+/Ki67+	1976.56916932 2074.64842351
-1	0	0	CD3+/CD8+/Ki67+	1426.74926667 1183.80568358
-1	0	0	CD3+/CD8+/Ki67+	362.513324083 730.222088866
-1	0	0	CD3+/CD8+/Ki67+	3.91287864864 2061.17703356
-1	0	0	CD3+/CD8+/Ki67+	1005.59181084 1583.32348202
-1	0	0	CD3+/CD8+/Ki67+	795.969161448 242.424845647
-1	0	0	CD3+/CD8+/Ki67+	490.462055168 1986.4469744
-1	0	0	CD3+/CD8+/Ki67+	1890.19685966 984.543926777
-1	0	0	CD3+/CD8+/Ki67+	990.188951796 1859.59088519
-1	0	0	CD3+/CD8+/Ki67+	807.63112071 1757.4921386
-1	0	0	CD3+/CD8+/Ki67+	1151.29109672 2081.19377724
-1	0	0	CD3+/CD8+/Ki67+	1195.95627018 926.832650307
-1	0	0	CD3+/CD8+/Ki67+	1458.4975982 992.437336533
-1	0	0	CD3+/CD8+/Ki67+	92.8478806271 1320.1492385
-1	0	0	CD3+/CD8+/Ki67+	1788.9743032 1951.89690336
-1	0	0	CD3+/CD8+/Ki67+	1797.56814584 1839.1004748
-1	0	0	CD3+/CD8+/Ki67+	1990.1268174 1207.59999674
-1	0	0	CD3+/CD8+/Ki67+	176.908369276 646.311703355
-1	0	0	CD3+/CD8+/Ki67+	630.474517177 1342.25046227
-1	0	0	CD3+/CD8+/Ki67+	12.5315111575 1834.48226155
-1	0	0	CD3+/CD8+/Ki67+	1795.00191369 439.547765826
-1	0	0	CD3+/CD8+/Ki67+	1738.15856693 1770.01957235
-1	0	0	CD3+/CD8+/Ki67+	430.590393719 920.005220008
-1	0	0	CD3+/CD8+/Ki67+	1572.43079061 943.590154561
-1	0	0	CD3+/CD8+/Ki67+	1745.44208455 1826.7310202
-1	0	0	CD3+/CD8+/Ki67+	983.116951531 67.938867166
-1	0	0	CD3+/CD8+/Ki67+	774.630519573 1439.61933057
-1	0	0	CD3+/CD8+/Ki67+	1533.72635172 1330.81558508
-1	0	0	CD3+/CD8+/Ki67+	1025.98759745 142.178036108
#EOF
