# Supplementary material for: Data-Driven Discovery of Immune Contexture Biomarkers
Source: Front Oncol. 2018 Dec 18;8:627. doi: 10.3389/fonc.2018.00627 (PMC6305402; doi:10.3389/fonc.2018.00627)
Supplement: Data Sheet 2.zip — The synthetic dataset used for verifying the approach (section 3.1; Figure 4) is provided as a collection of text files describing regions, markers, and metadata. [file Data_Sheet_2.zip › verificationDataset/testdata_008_ImageObjects.txt]

barcode_target	testdata_008
barcode_origin	-1
workflow_target_version	-1
workflow_origin	-1
workflow_origin_version	-1
iH	-1
iW	-1
user	None

-1	0	0	Ki67+	1467.07142208 716.542721436
-1	0	0	Ki67+	1192.09674458 744.84924205
-1	0	0	Ki67+	1728.31259932 1396.15258941
-1	0	0	Ki67+	695.630583814 1574.0220434
-1	0	0	Ki67+	162.706646899 1960.82547766
-1	0	0	Ki67+	527.485385032 1017.51113523
-1	0	0	Ki67+	1600.31323812 1310.58187912
-1	0	0	Ki67+	310.58412173 414.896546726
-1	0	0	Ki67+	1301.35137124 1587.80769313
-1	0	0	Ki67+	984.625089778 622.177563237
-1	0	0	Ki67+	1102.70311146 622.366730765
-1	0	0	Ki67+	915.502933009 618.465702736
-1	0	0	Ki67+	799.43763962 1543.25994723
-1	0	0	Ki67+	1905.39700375 537.414273488
-1	0	0	Ki67+	77.7844279602 769.559425622
-1	0	0	Ki67+	1636.1516909 529.424292986
-1	0	0	Ki67+	1195.57650175 1593.22824567
-1	0	0	Ki67+	462.566601964 733.284514854
-1	0	0	Ki67+	1781.22182008 1904.21120093
-1	0	0	Ki67+	617.641049788 904.764505675
-1	0	0	Ki67+	1853.38052878 1796.38069859
-1	0	0	Ki67+	1585.13609922 374.879889427
-1	0	0	Ki67+	1926.25631873 1931.18179657
-1	0	0	Ki67+	556.323489507 631.729567318
-1	0	0	Ki67+	760.459135168 1929.88006238
-1	0	0	Ki67+	1405.90883928 1173.42035077
-1	0	0	Ki67+	406.176467407 400.352388233
-1	0	0	Ki67+	1680.7034729 1563.1457374
-1	0	0	Ki67+	1511.58510805 1776.32451371
-1	0	0	Ki67+	1826.71880675 1178.62742972
-1	0	0	Ki67+	707.122401173 507.750797089
-1	0	0	Ki67+	470.198623298 88.1958238254
-1	0	0	Ki67+	1944.12599254 2006.90308318
-1	0	0	Ki67+	1514.57737424 1354.02361129
-1	0	0	Ki67+	858.941084832 225.607336777
-1	0	0	Ki67+	1838.34588094 352.658210947
-1	0	0	Ki67+	317.138146965 359.010850386
-1	0	0	Ki67+	442.193688716 2036.05838459
-1	0	0	Ki67+	77.1460494266 1534.18527007
-1	0	0	Ki67+	1602.21915684 916.159689437
-1	0	0	Ki67+	552.213379912 1084.63493677
-1	0	0	Ki67+	181.588760996 1750.10283994
-1	0	0	Ki67+	1480.94568963 1075.4079815
-1	0	0	Ki67+	2141.16750686 75.979328592
-1	0	0	Ki67+	898.913978133 552.18317008
-1	0	0	Ki67+	1962.35257222 1409.12325962
-1	0	0	Ki67+	433.66046975 1313.40245245
-1	0	0	Ki67+	962.803883692 875.382244581
-1	0	0	Ki67+	2069.44916208 1835.84237202
-1	0	0	Ki67+	994.42294993 357.935511303
-1	0	0	Ki67+	618.732563603 1813.27695867
-1	0	0	Ki67+	1445.14390582 562.913664478
-1	0	0	Ki67+	1979.50175136 305.89561716
-1	0	0	Ki67+	1014.31620142 1565.73368205
-1	0	0	Ki67+	1141.48094941 18.9377387311
-1	0	0	Ki67+	617.037443604 1394.88257116
-1	0	0	Ki67+	886.444443242 4.54555814494
-1	0	0	Ki67+	972.613045042 2025.99433818
-1	0	0	Ki67+	438.416476746 730.328083754
-1	0	0	Ki67+	2123.26645251 832.476416309
-1	0	0	Ki67+	1248.8694202 543.806290392
-1	0	0	Ki67+	2137.10365477 239.708848869
-1	0	0	Ki67+	585.967707113 1725.82393007
-1	0	0	Ki67+	2021.54982701 1990.37048786
-1	0	0	Ki67+	818.543202174 1030.27699684
-1	0	0	Ki67+	1324.34345393 478.987897484
-1	0	0	Ki67+	870.09256876 699.312892474
-1	0	0	Ki67+	1820.01617333 1402.27323397
-1	0	0	Ki67+	1381.43315635 1769.71401596
-1	0	0	Ki67+	400.03248869 550.93873996
-1	0	0	Ki67+	325.593987761 323.896404796
-1	0	0	Ki67+	664.785430706 833.278659909
-1	0	0	Ki67+	1800.80333111 1554.50151304
-1	0	0	Ki67+	1514.82736575 887.806727809
-1	0	0	Ki67+	1096.98977406 1307.36403392
-1	0	0	Ki67+	348.516489427 1472.44383991
-1	0	0	Ki67+	335.87362335 271.295841012
-1	0	0	Ki67+	1654.37052392 50.3876503616
-1	0	0	Ki67+	1876.73140276 1964.15959427
-1	0	0	Ki67+	220.461910069 1838.16834227
-1	0	0	Ki67+	909.912338276 1898.54543567
-1	0	0	Ki67+	886.746458553 498.778800479
-1	0	0	Ki67+	1802.79714481 204.434870669
-1	0	0	Ki67+	1896.69025477 73.6237110952
-1	0	0	Ki67+	1719.70547986 680.689197577
-1	0	0	Ki67+	706.823489257 536.793665333
-1	0	0	Ki67+	1370.67437885 1472.73652812
-1	0	0	Ki67+	770.326980568 1552.11595208
-1	0	0	Ki67+	416.786791781 1802.55520132
-1	0	0	Ki67+	1513.97728884 740.203237147
-1	0	0	Ki67+	1310.52224665 898.89675546
-1	0	0	Ki67+	1415.11735995 712.284441566
-1	0	0	Ki67+	1363.64678928 107.98845744
-1	0	0	Ki67+	1208.03669791 539.737072624
-1	0	0	Ki67+	1462.28250286 1361.48999473
-1	0	0	Ki67+	794.157578016 1394.75930943
-1	0	0	Ki67+	2014.86414618 1019.2705692
-1	0	0	Ki67+	253.833200285 1673.98723083
-1	0	0	Ki67+	928.89575775 1388.6221698
-1	0	0	Ki67+	9.08072308656 465.559378254
-1	0	0	Ki67+	191.330396394 112.722109633
-1	0	0	Ki67+	1529.35612738 260.424600533
-1	0	0	Ki67+	1314.76035842 1377.28321468
-1	0	0	Ki67+	179.968735281 2006.95323898
-1	0	0	Ki67+	704.53457524 1481.86370947
-1	0	0	Ki67+	1771.17523422 1452.67788038
-1	0	0	Ki67+	995.30401271 1180.49762108
-1	0	0	Ki67+	1692.86063105 87.3499885268
-1	0	0	Ki67+	72.5017711039 1430.0154293
-1	0	0	Ki67+	1562.09700112 2071.84533441
-1	0	0	Ki67+	2143.70938504 1874.52480281
-1	0	0	Ki67+	2012.07425018 2067.73257359
-1	0	0	Ki67+	1358.83846871 337.479784259
-1	0	0	Ki67+	1352.12166509 975.430565537
-1	0	0	Ki67+	131.414678066 782.147225189
-1	0	0	Ki67+	1607.99804239 1701.68816054
-1	0	0	Ki67+	1337.02279747 1367.51132038
-1	0	0	Ki67+	1087.28818155 1025.29774724
-1	0	0	Ki67+	2148.00357373 1048.67296381
-1	0	0	Ki67+	726.903318033 1705.64855641
-1	0	0	Ki67+	510.015530181 178.096787899
-1	0	0	Ki67+	1208.69142901 1478.06654555
-1	0	0	Ki67+	541.698062728 1284.64244556
-1	0	0	Ki67+	337.539456222 1839.48778423
-1	0	0	Ki67+	131.731302605 541.683142532
-1	0	0	Ki67+	178.623521199 921.809507144
-1	0	0	Ki67+	2052.98346481 2057.45253161
-1	0	0	Ki67+	20.6621888108 2124.38039266
-1	0	0	Ki67+	70.8012795048 828.52732498
-1	0	0	Ki67+	2120.21091874 1703.86578435
-1	0	0	Ki67+	1048.20799539 427.341349705
-1	0	0	Ki67+	177.066477431 1807.44014674
-1	0	0	Ki67+	336.508754202 904.820345729
-1	0	0	Ki67+	1629.56481354 149.698799345
-1	0	0	Ki67+	1215.33038906 1824.21584936
-1	0	0	Ki67+	1929.71849497 1452.95208588
-1	0	0	Ki67+	1257.44039343 1203.91786015
-1	0	0	Ki67+	283.445677477 1915.92292952
-1	0	0	Ki67+	2083.03919806 1242.17048646
-1	0	0	Ki67+	348.527888043 1501.25589577
-1	0	0	Ki67+	912.53625032 1293.33387465
-1	0	0	Ki67+	489.067876774 745.963429252
-1	0	0	Ki67+	1066.63170404 621.544682918
-1	0	0	Ki67+	1429.46019131 318.320068799
-1	0	0	Ki67+	2019.43454006 1827.13823633
-1	0	0	Ki67+	1465.70524349 1606.84073403
-1	0	0	Ki67+	836.482641665 1095.92526743
-1	0	0	Ki67+	1.74785332432 326.834029487
-1	0	0	Ki67+	492.13393538 1842.83281361
-1	0	0	Ki67+	256.985822545 628.729711607
-1	0	0	Ki67+	1244.47167537 208.373988166
-1	0	0	Ki67+	2057.9513964 1067.1369223
-1	0	0	Ki67+	1691.34578631 1027.1855732
-1	0	0	Ki67+	1370.67377437 2057.55627784
-1	0	0	Ki67+	1503.89084928 406.72063135
-1	0	0	Ki67+	383.155156881 1718.73868975
-1	0	0	Ki67+	2068.33120278 583.371388254
-1	0	0	Ki67+	1890.775491 1441.36848233
-1	0	0	Ki67+	248.636121141 247.792764835
-1	0	0	Ki67+	1588.38306496 1008.67239546
-1	0	0	Ki67+	1656.06070821 1509.92781003
-1	0	0	Ki67+	936.731098129 441.832289903
-1	0	0	Ki67+	2114.85620376 1402.03527056
-1	0	0	Ki67+	1420.09458056 1846.27440915
-1	0	0	Ki67+	828.554361688 523.515982979
-1	0	0	Ki67+	1263.5906446 601.826226693
-1	0	0	Ki67+	499.87717357 852.368175396
-1	0	0	Ki67+	1103.43172674 27.9825578323
-1	0	0	Ki67+	388.19061785 357.472371139
-1	0	0	Ki67+	1619.19660391 1902.87006575
-1	0	0	Ki67+	1960.0254942 30.9888631938
-1	0	0	Ki67+	1538.35190452 1003.63661786
-1	0	0	Ki67+	395.674960615 994.82630683
-1	0	0	Ki67+	1859.25883272 175.955788045
-1	0	0	Ki67+	2048.60122735 717.72749976
-1	0	0	Ki67+	1393.41880493 2136.51344579
-1	0	0	Ki67+	1617.91734689 1027.13039069
-1	0	0	Ki67+	881.431346603 895.211781897
-1	0	0	Ki67+	893.94452964 1156.80061478
-1	0	0	Ki67+	402.149673708 1684.40650839
-1	0	0	Ki67+	1568.92036005 1994.41201619
-1	0	0	Ki67+	1277.33736189 393.916897136
-1	0	0	Ki67+	249.818525196 1715.58645966
-1	0	0	Ki67+	1181.65145089 635.755671678
-1	0	0	Ki67+	887.919363442 90.6095093477
-1	0	0	Ki67+	1759.14308631 220.336154541
-1	0	0	Ki67+	1784.8250465 1392.45315353
-1	0	0	Ki67+	781.915599839 1354.2715466
-1	0	0	Ki67+	296.919596254 766.536846872
-1	0	0	Ki67+	1002.18816992 1215.34471618
-1	0	0	Ki67+	1001.68305717 1315.46815002
-1	0	0	Ki67+	1026.29574283 1953.04405254
-1	0	0	Ki67+	411.119215363 1018.2547975
-1	0	0	Ki67+	371.230064197 40.6163173179
-1	0	0	Ki67+	636.261729667 814.657188106
-1	0	0	Ki67+	1079.00178724 1183.77183196
-1	0	0	Ki67+	1165.37405918 999.29643235
-1	0	0	Ki67+	271.205258288 1079.58759372
-1	0	0	Ki67+	1565.0452951 1430.13950181
-1	0	0	Ki67+	1136.20597265 1049.29376564
-1	0	0	Ki67+	586.230630788 1143.58459275
-1	0	0	Ki67+	734.12069755 122.057342151
-1	0	0	Ki67+	207.234515625 1015.30715898
-1	0	0	Ki67+	1492.02927793 1236.26055502
-1	0	0	Ki67+	725.310434691 1172.20176076
-1	0	0	Ki67+	1614.89857049 695.141372599
-1	0	0	Ki67+	2041.10306069 186.406127213
-1	0	0	Ki67+	613.304526434 741.480078596
-1	0	0	Ki67+	982.222735786 1000.31185499
-1	0	0	Ki67+	85.2331408192 904.396049494
-1	0	0	Ki67+	205.096374395 1767.87557033
-1	0	0	Ki67+	1469.20597101 917.644819438
-1	0	0	Ki67+	1485.19420813 193.977653306
-1	0	0	Ki67+	571.050896613 696.29470654
-1	0	0	Ki67+	1936.52343078 1535.62617783
-1	0	0	Ki67+	214.867528963 1569.68376504
-1	0	0	Ki67+	475.494093573 699.317587576
-1	0	0	Ki67+	593.667673606 1362.60988031
-1	0	0	Ki67+	133.545975426 2011.00147324
-1	0	0	Ki67+	1546.36834896 335.52484784
-1	0	0	Ki67+	1198.4815441 1905.87099463
-1	0	0	Ki67+	223.392572513 527.339343733
-1	0	0	Ki67+	99.4329062542 963.754981718
-1	0	0	Ki67+	790.542257141 245.447601545
-1	0	0	Ki67+	1285.25506015 1363.32936068
-1	0	0	Ki67+	1810.76972214 1335.55295422
-1	0	0	Ki67+	1158.65137553 609.598284559
-1	0	0	Ki67+	511.016741572 931.573603672
-1	0	0	Ki67+	1951.214023 715.047948313
-1	0	0	Ki67+	1908.042989 592.218181728
-1	0	0	Ki67+	2077.50185725 721.47710317
-1	0	0	Ki67+	294.634868052 976.588038907
-1	0	0	Ki67+	1938.59999409 2125.52350968
-1	0	0	Ki67+	95.6401089924 1266.55310156
-1	0	0	Ki67+	358.815017155 1863.59975707
-1	0	0	Ki67+	1835.5924194 787.307265209
-1	0	0	Ki67+	661.433240855 717.372997335
-1	0	0	Ki67+	1161.58972684 191.931770405
-1	0	0	Ki67+	717.647381007 2079.83273885
-1	0	0	Ki67+	1388.30641475 1371.59188436
-1	0	0	Ki67+	707.788802755 1725.15839449
-1	0	0	Ki67+	2037.00002901 450.85399124
-1	0	0	Ki67+	619.7027296 1839.30601956
-1	0	0	Ki67+	1363.95398164 1732.33229514
-1	0	0	Ki67+	299.772008257 1968.78241475
-1	0	0	Ki67+	1636.51011245 238.059120974
-1	0	0	Ki67+	661.874973051 1652.89319869
-1	0	0	Ki67+	1112.57636493 1546.12622616
-1	0	0	Ki67+	282.564795563 1418.85630039
-1	0	0	Ki67+	784.057419631 981.45905758
-1	0	0	Ki67+	247.218991397 1483.59701945
-1	0	0	Ki67+	353.272808249 540.054195964
-1	0	0	Ki67+	72.2617951747 1491.88795671
-1	0	0	Ki67+	1458.03401062 2125.87830614
-1	0	0	Ki67+	1079.69492908 660.086628429
-1	0	0	Ki67+	703.78001859 1307.35921587
-1	0	0	Ki67+	641.681536654 956.864315876
-1	0	0	Ki67+	46.1569061267 1868.8378302
-1	0	0	Ki67+	1098.17815757 137.380750722
-1	0	0	Ki67+	92.2425073015 56.7898995381
-1	0	0	Ki67+	1878.30007007 285.145277774
-1	0	0	Ki67+	929.137164046 1071.72415971
-1	0	0	Ki67+	2137.17806389 1619.85341707
-1	0	0	Ki67+	609.693351575 1618.01761101
-1	0	0	Ki67+	1247.74769646 1397.82239799
-1	0	0	Ki67+	1251.95037338 1796.43962119
-1	0	0	Ki67+	1590.91605584 451.707281012
-1	0	0	Ki67+	1095.23746852 1238.42422362
-1	0	0	Ki67+	673.724023904 280.933205373
-1	0	0	Ki67+	1495.93812043 1527.14336359
-1	0	0	Ki67+	1313.56306166 1723.45664037
-1	0	0	Ki67+	1928.20223012 1207.01633889
-1	0	0	Ki67+	1682.59290123 44.1462145797
-1	0	0	Ki67+	221.474580641 1066.32489369
-1	0	0	Ki67+	855.982742489 780.470457866
-1	0	0	Ki67+	1716.6797952 1909.46347037
-1	0	0	Ki67+	972.356629205 2126.86048248
-1	0	0	Ki67+	2106.09450942 2066.90858447
-1	0	0	Ki67+	1570.46291051 803.473786726
-1	0	0	Ki67+	1284.99836255 876.938135212
-1	0	0	Ki67+	1512.01838564 47.5406258661
-1	0	0	Ki67+	489.516315469 956.184306634
-1	0	0	Ki67+	289.359210538 660.251702532
-1	0	0	Ki67+	668.831669369 1617.46389867
-1	0	0	Ki67+	1108.34214667 1214.02178507
-1	0	0	Ki67+	400.115515419 912.902460409
-1	0	0	Ki67+	725.356095962 33.4613026931
-1	0	0	Ki67+	2123.20221499 1092.536258
-1	0	0	Ki67+	1057.11804548 391.906654697
-1	0	0	Ki67+	1746.07787649 1778.97312131
-1	0	0	Ki67+	272.59805187 1953.11282091
-1	0	0	Ki67+	1383.39872227 910.045596234
-1	0	0	Ki67+	740.70715652 1905.68177378
-1	0	0	Ki67+	489.736114116 1598.53812182
-1	0	0	Ki67+	1224.29961427 1986.64526177
-1	0	0	Ki67+	265.773993382 1342.30093552
-1	0	0	Ki67+	772.34459659 685.019524001
-1	0	0	Ki67+	604.895672513 2081.28923828
-1	0	0	Ki67+	625.626627351 840.078748709
-1	0	0	Ki67+	251.653424153 32.6330486634
-1	0	0	Ki67+	1261.84772612 1968.59101389
-1	0	0	Ki67+	701.07813737 1003.5527602
-1	0	0	Ki67+	1090.34164601 1756.98008588
-1	0	0	Ki67+	271.772604966 1205.83441272
-1	0	0	Ki67+	121.326079419 1468.27438189
-1	0	0	Ki67+	888.947142411 1917.58567803
-1	0	0	Ki67+	922.020452358 1504.89259723
-1	0	0	Ki67+	609.097470027 220.729055226
-1	0	0	Ki67+	1370.56598622 935.970920009
-1	0	0	Ki67+	370.377760988 2090.31784345
-1	0	0	Ki67+	1762.5039352 734.701742098
-1	0	0	Ki67+	2136.62296355 1362.62654285
-1	0	0	Ki67+	55.9756223595 746.619667284
-1	0	0	Ki67+	1458.72271642 1026.13250403
-1	0	0	Ki67+	1927.22837185 22.6957312856
-1	0	0	Ki67+	166.373653269 1155.26338448
-1	0	0	Ki67+	1388.35728431 1158.5585826
-1	0	0	Ki67+	1217.08119417 1365.00981331
-1	0	0	Ki67+	1596.35989072 1369.75198395
-1	0	0	Ki67+	156.230436948 1250.07229849
-1	0	0	Ki67+	1813.04994804 289.431576107
-1	0	0	Ki67+	875.690219523 938.935350275
-1	0	0	Ki67+	1100.82950647 839.720603375
-1	0	0	Ki67+	536.482566161 1679.63847187
-1	0	0	Ki67+	1561.17916643 1591.81842545
-1	0	0	Ki67+	1553.84005922 76.6816156864
-1	0	0	Ki67+	1445.67572354 334.640182058
-1	0	0	Ki67+	1588.38127501 1184.82315369
-1	0	0	Ki67+	171.978775183 710.574107087
-1	0	0	Ki67+	1864.74771046 1551.3127848
-1	0	0	Ki67+	1120.3640463 2010.47380984
-1	0	0	Ki67+	1116.31219918 931.490172139
-1	0	0	Ki67+	1424.58448242 1616.62261949
-1	0	0	Ki67+	430.91139485 2121.53453414
-1	0	0	Ki67+	677.091865695 1787.45346636
-1	0	0	Ki67+	636.83214479 750.819211125
-1	0	0	Ki67+	1885.03048101 1086.72572002
-1	0	0	Ki67+	1818.33557801 877.353820545
-1	0	0	Ki67+	1205.61584794 624.937140973
-1	0	0	Ki67+	1983.43504824 555.84322421
-1	0	0	Ki67+	252.397432608 545.325980638
-1	0	0	Ki67+	488.526160164 314.19219962
-1	0	0	Ki67+	1058.13996608 2149.04122263
-1	0	0	Ki67+	333.103655751 977.566137393
-1	0	0	Ki67+	814.685663712 1952.56394401
-1	0	0	Ki67+	1625.92507919 48.5042340907
-1	0	0	Ki67+	56.4167948336 1207.30890764
-1	0	0	Ki67+	241.978949094 1226.91317521
-1	0	0	Ki67+	1237.78087126 37.6571285509
-1	0	0	Ki67+	1005.07099346 236.86397342
-1	0	0	Ki67+	1305.62194946 1798.81694034
-1	0	0	Ki67+	814.570125885 471.310230633
-1	0	0	Ki67+	1062.83478302 562.786923904
-1	0	0	Ki67+	876.929384942 801.778742307
-1	0	0	Ki67+	1535.70269136 725.219508472
-1	0	0	Ki67+	762.705824293 907.845490377
-1	0	0	Ki67+	1262.46706466 946.508912559
-1	0	0	Ki67+	32.314732982 687.889424505
-1	0	0	Ki67+	1444.84567107 1933.50653243
-1	0	0	Ki67+	1827.2021436 1473.38766258
-1	0	0	Ki67+	1667.77955908 1792.40929664
-1	0	0	Ki67+	953.905621864 1716.61550029
-1	0	0	Ki67+	1300.21195574 66.5085335788
-1	0	0	Ki67+	2116.75699539 396.640382802
-1	0	0	Ki67+	1119.88383033 2129.73080504
-1	0	0	Ki67+	686.756799773 246.752288063
-1	0	0	Ki67+	1375.65569136 1667.32183581
-1	0	0	Ki67+	1008.58260731 1464.12357163
-1	0	0	Ki67+	1122.45716916 1925.22038105
-1	0	0	Ki67+	1377.08475425 1705.91042107
-1	0	0	Ki67+	332.449203807 1670.78263215
-1	0	0	Ki67+	1280.85264403 1049.10570273
-1	0	0	Ki67+	1469.56836714 1135.41753546
-1	0	0	Ki67+	635.048628373 573.795588967
-1	0	0	Ki67+	1410.44015943 819.532876695
-1	0	0	Ki67+	1358.95516767 237.40486511
-1	0	0	Ki67+	1734.72324137 893.064997466
-1	0	0	Ki67+	1443.92263516 998.745582635
-1	0	0	Ki67+	861.150110056 120.999856818
-1	0	0	Ki67+	202.747633345 1464.86752656
-1	0	0	Ki67+	1323.15104922 1745.57483295
-1	0	0	Ki67+	1506.27271296 316.020934651
-1	0	0	Ki67+	1906.52741578 35.95501657
-1	0	0	Ki67+	1525.47497403 824.196837634
-1	0	0	Ki67+	2065.73785921 677.752144722
-1	0	0	Ki67+	1627.6301461 1423.66538375
-1	0	0	Ki67+	1297.51686536 684.486762919
-1	0	0	Ki67+	1633.04347586 125.079871985
-1	0	0	Ki67+	1570.27557184 632.731828506
-1	0	0	Ki67+	412.223115296 260.432375311
-1	0	0	Ki67+	471.013458533 1029.53759506
-1	0	0	Ki67+	22.3542397217 164.120408295
-1	0	0	Ki67+	310.490090981 1452.41792877
-1	0	0	Ki67+	1718.23696902 1263.75429955
-1	0	0	Ki67+	1533.00575171 1160.14319209
-1	0	0	Ki67+	100.366742857 1153.06151696
-1	0	0	Ki67+	802.03608742 70.0532150945
-1	0	0	Ki67+	1364.52082443 591.233319891
-1	0	0	Ki67+	1527.53328578 1493.56176378
-1	0	0	Ki67+	109.421452732 585.804853324
-1	0	0	Ki67+	267.303621322 670.406751179
-1	0	0	Ki67+	1132.42368207 1003.95684756
-1	0	0	Ki67+	1047.26614795 940.786798462
-1	0	0	Ki67+	278.988252823 1374.64704747
-1	0	0	Ki67+	104.238475739 306.597580177
-1	0	0	Ki67+	369.297890645 1775.42887214
-1	0	0	Ki67+	1271.20913937 2051.36762127
-1	0	0	Ki67+	1805.313089 2099.58929578
-1	0	0	Ki67+	1654.78114651 1959.13550681
-1	0	0	Ki67+	1242.95198296 1548.69575227
-1	0	0	Ki67+	1734.12589291 419.637743976
-1	0	0	Ki67+	2041.78132455 250.448291241
-1	0	0	Ki67+	1521.90651752 441.027738899
-1	0	0	Ki67+	928.341759253 1124.44094704
-1	0	0	Ki67+	1654.33155323 610.452377031
-1	0	0	Ki67+	1165.36493533 1414.77440684
-1	0	0	Ki67+	30.4668644072 819.872817658
-1	0	0	Ki67+	425.195262254 638.556090417
-1	0	0	Ki67+	2074.40528457 1925.61537478
-1	0	0	Ki67+	762.091617527 2120.79813275
-1	0	0	Ki67+	1668.09445657 1214.14835392
-1	0	0	Ki67+	1778.73151209 413.350064131
-1	0	0	Ki67+	1997.87948981 792.830713442
-1	0	0	Ki67+	1426.80777488 215.522424193
-1	0	0	Ki67+	384.965672908 1744.9721706
-1	0	0	Ki67+	1972.36783695 207.804284833
-1	0	0	Ki67+	1661.89685947 2056.63117056
-1	0	0	Ki67+	975.565154075 1406.29295217
-1	0	0	Ki67+	959.380791347 370.743476409
-1	0	0	Ki67+	1043.1442433 899.154683603
-1	0	0	Ki67+	1939.48933947 1272.47783067
-1	0	0	Ki67+	1090.79446739 1059.92099513
-1	0	0	Ki67+	2102.8077041 1611.31067196
-1	0	0	Ki67+	108.781991051 1842.46059826
-1	0	0	Ki67+	1738.9044021 517.103673774
-1	0	0	Ki67+	1143.45847272 1421.59191465
-1	0	0	Ki67+	2142.14208498 737.684443657
-1	0	0	Ki67+	270.80194442 561.81596555
-1	0	0	Ki67+	1130.54990805 631.82206409
-1	0	0	Ki67+	1182.90645106 2003.49433598
-1	0	0	Ki67+	777.678452444 1269.77098565
-1	0	0	Ki67+	660.940306249 681.60578818
-1	0	0	Ki67+	2122.03022982 704.345646455
-1	0	0	Ki67+	56.5213808121 280.324701109
-1	0	0	Ki67+	1173.24057875 1381.55862429
-1	0	0	Ki67+	1208.1252386 1327.1525825
-1	0	0	Ki67+	435.883952232 31.6229166954
-1	0	0	Ki67+	2023.99772003 714.170459731
-1	0	0	Ki67+	831.918934771 1480.52404734
-1	0	0	Ki67+	945.497537151 1807.63788011
-1	0	0	Ki67+	532.341048256 662.522275585
-1	0	0	Ki67+	2149.18371306 1337.28048817
-1	0	0	Ki67+	315.848170929 1941.9832302
-1	0	0	Ki67+	1971.25045219 2111.54549023
-1	0	0	Ki67+	1471.28230034 1840.92257918
-1	0	0	Ki67+	2063.73872397 2123.38814337
-1	0	0	Ki67+	1320.3251973 2064.40865527
-1	0	0	Ki67+	1486.8810496 539.616440159
-1	0	0	Ki67+	1115.13276869 547.292186388
-1	0	0	Ki67+	408.13022979 653.428170128
-1	0	0	Ki67+	348.046728329 655.18753132
-1	0	0	Ki67+	197.34663589 1317.77838163
-1	0	0	Ki67+	954.309225309 234.191406161
-1	0	0	Ki67+	697.727125799 2088.94724552
-1	0	0	Ki67+	611.658462195 802.445007727
-1	0	0	Ki67+	572.419970036 1048.20159614
-1	0	0	Ki67+	340.59677799 1885.86288103
-1	0	0	Ki67+	1364.78577796 1348.01676703
-1	0	0	Ki67+	224.037604269 488.017428944
-1	0	0	Ki67+	1424.59988707 272.009371891
-1	0	0	Ki67+	1307.75678528 1261.8864195
-1	0	0	Ki67+	1690.5258026 1501.37866119
-1	0	0	Ki67+	1781.46417923 1250.90715333
-1	0	0	Ki67+	1155.92206757 1493.90563946
-1	0	0	Ki67+	1815.61950861 710.582333899
-1	0	0	Ki67+	785.765802053 1766.5930791
-1	0	0	Ki67+	689.747700288 733.448307244
-1	0	0	Ki67+	1547.26084169 245.939856022
-1	0	0	Ki67+	16.621088131 1311.32074503
-1	0	0	Ki67+	2080.92407846 423.052253782
-1	0	0	Ki67+	1116.24615834 47.4126114347
-1	0	0	Ki67+	889.08811187 333.142828212
-1	0	0	Ki67+	1137.38730891 486.719662298
-1	0	0	Ki67+	471.00616633 1419.77471978
-1	0	0	Ki67+	1185.87215013 1836.47829659
-1	0	0	Ki67+	393.818420679 1150.51979728
-1	0	0	Ki67+	1376.51590641 52.0247584385
-1	0	0	Ki67+	1173.42444425 670.594485814
-1	0	0	Ki67+	1776.23513857 1217.39432828
-1	0	0	Ki67+	230.811148161 1920.57321916
-1	0	0	Ki67+	48.874400025 2122.42283399
-1	0	0	Ki67+	1101.81766602 1415.86161384
-1	0	0	Ki67+	345.102549732 515.052395898
-1	0	0	Ki67+	1907.29776246 1623.71317586
-1	0	0	Ki67+	1362.58985152 1932.45090218
-1	0	0	Ki67+	441.709903133 1436.14628923
-1	0	0	Ki67+	1417.33477984 413.866352985
-1	0	0	Ki67+	711.807294868 128.581823153
-1	0	0	Ki67+	1978.0536165 1311.96690606
-1	0	0	Ki67+	1002.0658689 1640.07327481
-1	0	0	Ki67+	1791.66390964 526.596373668
-1	0	0	Ki67+	1631.47364239 1183.65549139
-1	0	0	Ki67+	301.663019921 602.082551536
-1	0	0	Ki67+	1762.28443731 1481.5317492
-1	0	0	Ki67+	1094.93990755 2018.47002977
-1	0	0	Ki67+	484.693230179 2004.7538639
-1	0	0	Ki67+	1899.74426184 1165.86644581
-1	0	0	Ki67+	1533.46566605 1463.23830183
-1	0	0	Ki67+	1228.91582425 1204.6771395
-1	0	0	Ki67+	727.421259931 1142.15370205
-1	0	0	Ki67+	379.446411594 1501.09772164
-1	0	0	Ki67+	868.369355686 1062.87826366
-1	0	0	Ki67+	1825.97330571 452.229432623
-1	0	0	Ki67+	1991.28954641 1548.73749258
-1	0	0	Ki67+	765.583516116 56.7306345298
-1	0	0	Ki67+	449.083125053 690.386200333
-1	0	0	Ki67+	1634.83157823 420.935805496
-1	0	0	Ki67+	485.548431485 1288.81201681
-1	0	0	Ki67+	1730.00260442 1592.2887258
-1	0	0	Ki67+	1513.49054044 1305.14309378
-1	0	0	Ki67+	1869.94139985 1364.81333254
-1	0	0	Ki67+	1239.98711734 451.08595028
-1	0	0	Ki67+	927.588778815 678.631355094
-1	0	0	Ki67+	437.460789242 88.0361710634
-1	0	0	Ki67+	996.626322858 690.620622034
-1	0	0	Ki67+	410.447698064 687.001202135
-1	0	0	Ki67+	481.810054357 393.831290846
-1	0	0	Ki67+	1991.43199877 99.6838842619
-1	0	0	Ki67+	944.225807816 191.837018731
-1	0	0	Ki67+	1909.84081971 329.619413589
-1	0	0	Ki67+	2138.46704744 1517.42136436
-1	0	0	Ki67+	899.950436988 1269.02341905
-1	0	0	Ki67+	805.473122051 292.06093567
-1	0	0	Ki67+	1397.4755037 725.827898693
-1	0	0	Ki67+	1684.81454358 925.891123838
-1	0	0	Ki67+	1912.29244391 1900.42614916
-1	0	0	Ki67+	1508.35387961 375.654532648
-1	0	0	Ki67+	1716.34561788 1652.42348099
-1	0	0	Ki67+	52.596532036 514.145928562
-1	0	0	Ki67+	2015.30661769 378.399900742
-1	0	0	Ki67+	161.836337018 1201.7005641
-1	0	0	Ki67+	789.898182339 478.108783119
-1	0	0	Ki67+	1340.15272611 695.725264637
-1	0	0	Ki67+	905.786245627 1112.63643758
-1	0	0	Ki67+	328.939539974 1065.77193548
-1	0	0	Ki67+	170.273979573 180.284218324
-1	0	0	Ki67+	823.650324291 442.777018844
-1	0	0	Ki67+	450.584453757 49.817043893
-1	0	0	Ki67+	578.37272866 1956.23589492
-1	0	0	Ki67+	57.7926547772 1559.53552307
-1	0	0	Ki67+	780.007602708 21.4497651853
-1	0	0	Ki67+	1625.46060735 758.089152399
-1	0	0	Ki67+	285.190807361 2069.15419594
-1	0	0	Ki67+	637.646157393 374.38517278
-1	0	0	Ki67+	823.283099497 192.93786906
-1	0	0	Ki67+	7.88092494915 1224.81610539
-1	0	0	Ki67+	594.623718363 1278.2951959
-1	0	0	Ki67+	1692.16361398 8.27493121697
-1	0	0	Ki67+	955.727839081 1174.27083074
-1	0	0	Ki67+	1713.0260021 2055.67236347
-1	0	0	Ki67+	425.875552004 711.773757889
-1	0	0	Ki67+	307.364038467 1816.33648419
-1	0	0	Ki67+	1006.20840821 1770.68645624
-1	0	0	Ki67+	1430.61796586 108.587199778
-1	0	0	Ki67+	1255.57776822 667.014752231
-1	0	0	Ki67+	1726.63147588 219.928212268
-1	0	0	Ki67+	1927.38003875 1030.16255094
-1	0	0	Ki67+	860.625779895 200.419264787
-1	0	0	Ki67+	1369.57583089 164.41996017
-1	0	0	Ki67+	887.533031192 732.442985293
-1	0	0	Ki67+	802.327020888 642.561646474
-1	0	0	Ki67+	1608.62885243 800.140354112
-1	0	0	Ki67+	238.607617758 991.734111158
-1	0	0	Ki67+	769.837277883 757.714373365
-1	0	0	Ki67+	1402.36990578 452.525312478
-1	0	0	Ki67+	708.067612359 212.393522274
-1	0	0	Ki67+	657.950195984 779.734462168
-1	0	0	Ki67+	1315.03918156 1849.68122829
-1	0	0	Ki67+	1550.70931289 1698.86990025
-1	0	0	Ki67+	1627.0573145 202.539657415
-1	0	0	Ki67+	100.751017707 645.026674455
-1	0	0	Ki67+	233.352446158 283.613921453
-1	0	0	Ki67+	339.338194981 1998.83443669
-1	0	0	Ki67+	1311.53879554 1449.0221762
-1	0	0	Ki67+	110.865323872 121.229077869
-1	0	0	Ki67+	709.639176631 1209.85819727
-1	0	0	Ki67+	1729.78321921 952.722294376
-1	0	0	Ki67+	81.8171192866 682.633171638
-1	0	0	Ki67+	287.634560998 1126.50151751
-1	0	0	Ki67+	6.31059496384 1004.47177244
-1	0	0	Ki67+	2072.09952909 1160.73711672
-1	0	0	Ki67+	30.8174665543 1275.58831133
-1	0	0	Ki67+	1949.35063997 684.144327394
-1	0	0	Ki67+	1141.28036477 583.013995465
-1	0	0	Ki67+	1156.05895792 1956.8623469
-1	0	0	Ki67+	1565.29516164 2103.22289777
-1	0	0	Ki67+	18.6671167136 1074.26073012
-1	0	0	Ki67+	508.113889877 270.489688711
-1	0	0	Ki67+	697.413891951 431.366015481
-1	0	0	Ki67+	1700.77435095 351.064357094
-1	0	0	Ki67+	1436.69421514 2012.91118071
-1	0	0	Ki67+	504.804792599 2136.18000412
-1	0	0	Ki67+	614.768428968 59.7589385102
-1	0	0	Ki67+	2.77425698468 1579.91709124
-1	0	0	Ki67+	576.551996539 1645.84473645
-1	0	0	Ki67+	487.118019905 1790.00869021
-1	0	0	Ki67+	146.688976316 59.4254894105
-1	0	0	Ki67+	916.851124594 704.995574675
-1	0	0	Ki67+	1540.73969458 499.329513664
-1	0	0	Ki67+	460.402106482 1052.42507154
-1	0	0	Ki67+	206.865210066 1176.85361005
-1	0	0	Ki67+	4.529509507 2004.74857336
-1	0	0	Ki67+	753.655813691 1733.67730369
-1	0	0	Ki67+	1689.35499689 2049.88587939
-1	0	0	Ki67+	1101.36045018 910.24641111
-1	0	0	Ki67+	1571.12108383 946.672806906
-1	0	0	Ki67+	315.109926759 2035.04750965
-1	0	0	Ki67+	159.381247667 1782.93106889
-1	0	0	Ki67+	471.367109466 1545.36088134
-1	0	0	Ki67+	106.060879112 1997.38212658
-1	0	0	Ki67+	1743.4819484 1539.2085478
-1	0	0	Ki67+	878.961294409 1081.98692697
-1	0	0	Ki67+	955.732956884 928.640302952
-1	0	0	Ki67+	1354.4299365 771.676687297
-1	0	0	Ki67+	1526.81809106 1129.40503116
-1	0	0	Ki67+	717.558587259 1368.18321595
-1	0	0	Ki67+	844.456156913 1436.53961927
-1	0	0	Ki67+	917.571540615 2033.54508172
-1	0	0	Ki67+	615.315594861 980.823249641
-1	0	0	Ki67+	421.190465941 1050.61556886
-1	0	0	Ki67+	1429.46259271 1537.50058437
-1	0	0	Ki67+	2002.42053842 829.568406077
-1	0	0	Ki67+	1356.94137817 1850.74670108
-1	0	0	Ki67+	1141.63032548 372.137730683
-1	0	0	Ki67+	957.177334858 1585.20779309
-1	0	0	Ki67+	1400.97935169 672.274289018
-1	0	0	Ki67+	2103.57684227 139.186998623
-1	0	0	Ki67+	1655.92443339 512.751771745
-1	0	0	Ki67+	732.113888296 1443.13909911
-1	0	0	Ki67+	1770.06993902 662.291947303
-1	0	0	Ki67+	257.892860488 1265.05406889
-1	0	0	Ki67+	11.8395932448 1417.21439504
-1	0	0	Ki67+	831.805872985 361.595673041
-1	0	0	Ki67+	1862.78786734 539.916200878
-1	0	0	Ki67+	1344.35509644 855.309100034
-1	0	0	Ki67+	1555.29137017 1402.57415859
-1	0	0	Ki67+	1966.56777272 1102.88217151
-1	0	0	Ki67+	227.64992095 1250.59364147
-1	0	0	Ki67+	853.444531732 1890.44338662
-1	0	0	Ki67+	1690.28054521 1542.38204424
-1	0	0	Ki67+	193.764189948 888.098259382
-1	0	0	Ki67+	1052.98058336 504.726832126
-1	0	0	Ki67+	1639.13409996 1224.45924466
-1	0	0	Ki67+	1861.39894859 1726.45532262
-1	0	0	Ki67+	441.384145093 209.67414484
-1	0	0	Ki67+	290.153933035 2123.27181055
-1	0	0	Ki67+	1567.96344274 1874.05191361
-1	0	0	Ki67+	1065.80055216 39.3805297247
-1	0	0	Ki67+	930.76807784 1931.69303589
-1	0	0	Ki67+	1055.3199527 1708.81009665
-1	0	0	Ki67+	1717.19001728 2080.94867131
-1	0	0	Ki67+	1822.70151321 744.552786076
-1	0	0	Ki67+	1210.74045076 1026.86170148
-1	0	0	Ki67+	769.231887062 494.934220156
-1	0	0	Ki67+	474.594113295 2026.32194627
-1	0	0	Ki67+	781.918950453 1878.2055402
-1	0	0	Ki67+	2067.53602794 1866.61606083
-1	0	0	Ki67+	1727.04854203 1369.68862899
-1	0	0	Ki67+	83.6523726353 331.991408576
-1	0	0	Ki67+	77.6228691418 600.808764847
-1	0	0	Ki67+	774.114212863 1809.67849757
-1	0	0	Ki67+	199.704488259 343.776713122
-1	0	0	Ki67+	349.272077499 729.100696271
-1	0	0	Ki67+	1902.08482711 9.23683248111
-1	0	0	Ki67+	1992.4620901 126.854304614
-1	0	0	Ki67+	727.853055977 887.329189199
-1	0	0	Ki67+	1174.77992466 823.122295962
-1	0	0	Ki67+	261.703021988 773.154838688
-1	0	0	Ki67+	1024.19507032 978.075134273
-1	0	0	Ki67+	1749.2190378 697.599627874
-1	0	0	Ki67+	348.170996034 631.952388849
-1	0	0	Ki67+	456.045869336 1806.16046301
-1	0	0	Ki67+	2083.14328854 1567.54840994
-1	0	0	Ki67+	465.344896376 872.677213817
-1	0	0	Ki67+	13.5401943423 33.9655987745
-1	0	0	Ki67+	85.0686022927 876.412146017
-1	0	0	Ki67+	1365.2507827 1081.15202657
-1	0	0	Ki67+	351.695862269 803.579549089
-1	0	0	Ki67+	2029.89150632 691.915665065
-1	0	0	Ki67+	114.678871417 173.802131988
-1	0	0	Ki67+	615.345963642 1770.60728698
-1	0	0	Ki67+	28.5189904526 963.355746074
-1	0	0	Ki67+	1403.57697099 1497.27962334
-1	0	0	Ki67+	1237.26034284 2127.06444355
-1	0	0	Ki67+	506.29247429 1774.01020211
-1	0	0	Ki67+	2061.65101643 1698.29470933
-1	0	0	Ki67+	524.210673463 463.876788122
-1	0	0	Ki67+	1807.47387647 817.431982017
-1	0	0	Ki67+	1737.11338985 363.538269318
-1	0	0	Ki67+	882.043131655 1027.34386916
-1	0	0	Ki67+	1504.37248206 1214.51177413
-1	0	0	Ki67+	2116.4795961 275.493158053
-1	0	0	Ki67+	27.799899902 516.530048834
-1	0	0	Ki67+	590.763159088 27.8687133177
-1	0	0	Ki67+	1055.54278922 1997.4200582
-1	0	0	Ki67+	1097.20881546 1338.01706166
-1	0	0	Ki67+	1689.08747019 424.503548105
-1	0	0	Ki67+	755.995228859 1770.02712607
-1	0	0	Ki67+	1057.57506987 473.137751014
-1	0	0	Ki67+	292.640305829 1989.70589692
-1	0	0	Ki67+	2119.83858268 1501.12869711
-1	0	0	Ki67+	594.10835239 486.540281416
-1	0	0	Ki67+	439.839954335 326.370168613
-1	0	0	Ki67+	527.482857312 1311.45709496
-1	0	0	Ki67+	1211.67899402 262.251083658
-1	0	0	Ki67+	291.572763763 1491.50734123
-1	0	0	Ki67+	2074.76161572 1021.29441981
-1	0	0	Ki67+	1752.73518044 2067.05091826
-1	0	0	Ki67+	919.15591261 2145.28716813
-1	0	0	Ki67+	1327.96252268 1480.0324798
-1	0	0	Ki67+	1089.29552699 103.462984367
-1	0	0	Ki67+	884.461442475 628.103611299
-1	0	0	Ki67+	740.310751905 373.038407542
-1	0	0	Ki67+	94.3089834089 1506.66560394
-1	0	0	Ki67+	603.284807742 396.747790415
-1	0	0	Ki67+	1107.51880695 184.181464591
-1	0	0	Ki67+	271.891094426 86.7588506369
-1	0	0	Ki67+	740.096850543 476.971674316
-1	0	0	Ki67+	809.538884311 877.088089108
-1	0	0	Ki67+	1956.21040463 980.542554711
-1	0	0	Ki67+	1039.72369797 601.616728723
-1	0	0	Ki67+	1397.71012534 1424.80218259
-1	0	0	Ki67+	1034.7428953 181.236218439
-1	0	0	Ki67+	337.592186667 1944.95286253
-1	0	0	Ki67+	454.245662923 1329.6506166
-1	0	0	Ki67+	1454.75175757 1393.33550305
-1	0	0	Ki67+	910.74696159 145.154053149
-1	0	0	Ki67+	896.816847573 687.295499987
-1	0	0	Ki67+	1012.89475519 170.74070284
-1	0	0	Ki67+	791.09980576 1479.32064371
-1	0	0	Ki67+	662.350244532 382.536618226
-1	0	0	Ki67+	480.053346414 1934.95327735
-1	0	0	Ki67+	1232.0472566 622.615032229
-1	0	0	Ki67+	543.551796408 2021.51820295
-1	0	0	Ki67+	1958.43280666 1008.95874477
-1	0	0	Ki67+	1149.84161399 1314.91378153
-1	0	0	Ki67+	1169.08239816 2121.11542887
-1	0	0	Ki67+	339.534856593 19.5036876895
-1	0	0	Ki67+	1763.68546892 508.403236993
-1	0	0	Ki67+	1083.75530182 427.410232921
-1	0	0	Ki67+	156.934748968 294.473817976
-1	0	0	Ki67+	1698.9970182 2122.00945369
-1	0	0	Ki67+	650.277759087 26.0406673367
-1	0	0	Ki67+	1041.06342539 330.962365731
-1	0	0	Ki67+	680.510936029 360.639291194
-1	0	0	Ki67+	1111.67212442 2056.0058193
-1	0	0	Ki67+	80.040326949 1015.9537712
-1	0	0	Ki67+	5.37585121016 1974.7683191
-1	0	0	Ki67+	1986.80657757 1837.3831167
-1	0	0	Ki67+	832.443877737 1580.74707626
-1	0	0	Ki67+	1161.93124995 1705.59057278
-1	0	0	Ki67+	944.82030944 1991.52427925
-1	0	0	Ki67+	1006.22583775 564.926868222
-1	0	0	Ki67+	1917.15537987 1091.34466724
-1	0	0	Ki67+	1798.70708661 426.965274948
-1	0	0	Ki67+	358.262737741 2010.63524605
-1	0	0	Ki67+	2149.33415984 1229.53399676
-1	0	0	Ki67+	592.52310287 1006.98332037
-1	0	0	Ki67+	446.93403035 1618.68751009
-1	0	0	Ki67+	1902.75967767 1038.06209211
-1	0	0	Ki67+	550.502177328 1144.75541205
-1	0	0	Ki67+	1023.99170541 864.723717474
-1	0	0	Ki67+	1572.0196647 20.0586895534
-1	0	0	Ki67+	1943.73382461 221.507366318
-1	0	0	Ki67+	612.399547596 765.116866483
-1	0	0	Ki67+	698.691368278 570.219340338
-1	0	0	Ki67+	1807.9163303 548.057770098
-1	0	0	Ki67+	374.908468703 1972.48377167
-1	0	0	Ki67+	1777.53870992 976.115839246
-1	0	0	Ki67+	559.031983668 1384.02243284
-1	0	0	Ki67+	1979.70556023 858.138411793
-1	0	0	Ki67+	953.208727799 1144.910133
-1	0	0	Ki67+	235.725213573 797.375710045
-1	0	0	Ki67+	1060.0843347 968.764707597
-1	0	0	Ki67+	1617.93778644 856.894312684
-1	0	0	Ki67+	148.208688169 31.7361137577
-1	0	0	Ki67+	619.625241843 1160.05586773
-1	0	0	Ki67+	1475.33477348 282.700532297
-1	0	0	Ki67+	839.188399818 1393.83691747
-1	0	0	Ki67+	1338.78462577 1135.94061566
-1	0	0	Ki67+	289.210477839 1789.88349914
-1	0	0	Ki67+	591.363566657 970.639762697
-1	0	0	Ki67+	291.571667355 1677.53684849
-1	0	0	Ki67+	1028.70110158 737.489118137
-1	0	0	Ki67+	321.536524364 58.4842284204
-1	0	0	Ki67+	860.580271509 2131.65940052
-1	0	0	Ki67+	367.525868326 922.52563732
-1	0	0	Ki67+	1531.89805628 179.81405519
-1	0	0	Ki67+	864.973519473 579.94307022
-1	0	0	Ki67+	1745.10484698 99.7017537256
-1	0	0	Ki67+	1527.40181376 127.985549096
-1	0	0	Ki67+	950.712019413 2127.37141085
-1	0	0	Ki67+	1037.12035181 1789.16465744
-1	0	0	Ki67+	759.240771718 194.162275783
-1	0	0	Ki67+	642.538773939 1522.72608507
-1	0	0	Ki67+	490.568252249 372.262928561
-1	0	0	Ki67+	1576.25608569 242.333381181
-1	0	0	Ki67+	1210.79172349 2065.57267363
-1	0	0	Ki67+	1705.95729404 539.350751886
-1	0	0	Ki67+	324.935600773 1789.73378246
-1	0	0	Ki67+	1002.67051445 193.048621913
-1	0	0	Ki67+	353.421362396 1916.12365437
-1	0	0	Ki67+	913.804369696 821.352231006
-1	0	0	Ki67+	996.831301826 1031.14106444
-1	0	0	Ki67+	226.395180684 2088.24255561
-1	0	0	Ki67+	2005.31960248 1883.2635227
-1	0	0	Ki67+	1949.09101272 1302.68212186
-1	0	0	Ki67+	1654.05770955 166.117461528
-1	0	0	Ki67+	606.909448934 186.985766032
-1	0	0	Ki67+	784.671357993 429.0729426
-1	0	0	Ki67+	1176.04173836 1245.99416595
-1	0	0	Ki67+	698.586947006 1683.75030944
-1	0	0	Ki67+	1235.24051051 1264.98728006
-1	0	0	Ki67+	1682.61184189 260.706336984
-1	0	0	Ki67+	826.276456189 6.7831959165
-1	0	0	Ki67+	909.167830627 378.599581089
-1	0	0	Ki67+	486.946657139 1654.99714944
-1	0	0	Ki67+	1996.38217524 1218.54187961
-1	0	0	Ki67+	1410.97691497 1402.42592851
-1	0	0	Ki67+	767.590680036 1242.35472056
-1	0	0	Ki67+	1425.83396706 1743.48268465
-1	0	0	Ki67+	1835.50357421 76.5047820757
-1	0	0	Ki67+	1046.89022856 1561.29940965
-1	0	0	Ki67+	2009.30575565 489.668532875
-1	0	0	Ki67+	666.708894476 67.1690054577
-1	0	0	Ki67+	1580.1547677 2132.8970664
-1	0	0	Ki67+	1694.66016447 1834.92146608
-1	0	0	Ki67+	1911.26023174 845.911939795
-1	0	0	Ki67+	1113.26571172 1392.92162937
-1	0	0	Ki67+	738.16775748 1072.54212607
-1	0	0	Ki67+	1850.15139375 1900.28477485
-1	0	0	Ki67+	377.156875515 71.0078271505
-1	0	0	Ki67+	665.701238507 1305.24922206
-1	0	0	Ki67+	1519.77193615 851.396567209
-1	0	0	Ki67+	980.430422117 958.720502648
-1	0	0	Ki67+	1801.98893392 1289.48165682
-1	0	0	Ki67+	1932.1217246 944.281323498
-1	0	0	Ki67+	1273.87069734 778.071993612
-1	0	0	Ki67+	1098.21699256 1718.08421041
-1	0	0	Ki67+	1935.46058939 1573.52234431
-1	0	0	Ki67+	466.3171827 540.635312997
-1	0	0	Ki67+	424.116001 532.451817213
-1	0	0	Ki67+	917.001849168 13.3232906775
-1	0	0	Ki67+	94.7085190985 1082.14327244
-1	0	0	Ki67+	1260.26374226 1061.29240295
-1	0	0	Ki67+	1773.54975424 1176.30903697
-1	0	0	Ki67+	1474.3599509 1751.30205393
-1	0	0	Ki67+	1954.89302935 1750.47208977
-1	0	0	Ki67+	1964.89154732 85.70802568
-1	0	0	Ki67+	582.818824151 723.054705329
-1	0	0	Ki67+	1578.76340451 886.414335995
-1	0	0	Ki67+	1507.31672444 95.9883305534
-1	0	0	Ki67+	1795.07712321 2013.89833038
-1	0	0	Ki67+	1370.56985157 265.800485992
-1	0	0	Ki67+	1733.98077005 2012.43051795
-1	0	0	Ki67+	461.768958747 253.472868346
-1	0	0	Ki67+	1947.97527048 2099.06578393
-1	0	0	Ki67+	1749.32000943 1439.31534688
-1	0	0	Ki67+	1664.36905829 705.282424697
-1	0	0	Ki67+	312.785576692 477.951021563
-1	0	0	Ki67+	229.140935737 1323.28589645
-1	0	0	Ki67+	1757.80921493 1191.51812809
-1	0	0	Ki67+	633.961392214 1575.88240435
-1	0	0	Ki67+	756.379674508 1277.49204139
-1	0	0	Ki67+	52.5287403917 1353.07508751
-1	0	0	Ki67+	988.317594877 146.897226326
-1	0	0	Ki67+	121.520736856 337.081068486
-1	0	0	Ki67+	1670.81734906 658.648031885
-1	0	0	Ki67+	1696.38951262 1898.14165731
-1	0	0	Ki67+	1090.85251341 496.528281142
-1	0	0	Ki67+	516.074995266 21.2561092093
-1	0	0	Ki67+	46.9039939632 456.566422309
-1	0	0	Ki67+	1317.71159697 233.698171065
-1	0	0	Ki67+	2002.74611629 1322.32263843
-1	0	0	Ki67+	1979.52568041 772.942038915
-1	0	0	Ki67+	1107.67228438 1146.263859
-1	0	0	Ki67+	1778.06423596 1752.32988853
-1	0	0	Ki67+	1769.14282144 1795.93665653
-1	0	0	Ki67+	1207.58929555 328.978037027
-1	0	0	Ki67+	332.02063228 1257.10284369
-1	0	0	Ki67+	591.001822167 202.22113014
-1	0	0	Ki67+	865.212110137 1652.9833428
-1	0	0	Ki67+	1245.26345667 174.536526995
-1	0	0	Ki67+	1571.78328222 1357.04156377
-1	0	0	Ki67+	1828.87827399 909.473808479
-1	0	0	Ki67+	1819.60184869 1311.05028357
-1	0	0	Ki67+	1432.9789163 1664.88499482
-1	0	0	Ki67+	1682.57088391 1680.95344421
-1	0	0	Ki67+	838.864914231 1676.92530379
-1	0	0	Ki67+	1366.83126777 1208.09635411
-1	0	0	Ki67+	303.342886108 130.082879674
-1	0	0	Ki67+	585.183091622 1083.05639374
-1	0	0	Ki67+	224.545721936 215.389849355
-1	0	0	Ki67+	1691.14767253 1425.52936206
-1	0	0	Ki67+	1317.47065679 169.741143068
-1	0	0	Ki67+	640.876736083 1749.23499535
-1	0	0	Ki67+	222.524213277 697.38874696
-1	0	0	Ki67+	925.100974664 1548.75090815
-1	0	0	Ki67+	2076.57719877 1436.62174031
-1	0	0	Ki67+	1480.05714288 405.747710865
-1	0	0	Ki67+	1854.62121503 2122.30452877
-1	0	0	Ki67+	1615.3204154 1070.6314802
-1	0	0	Ki67+	1769.04284329 2117.75115916
-1	0	0	Ki67+	814.023599871 270.633637289
-1	0	0	Ki67+	520.973113053 1792.8405208
-1	0	0	Ki67+	538.473560612 1525.15390261
-1	0	0	Ki67+	1494.49907839 1170.34991915
-1	0	0	Ki67+	1626.85600474 1644.87659054
-1	0	0	Ki67+	1886.55729126 1506.38768749
-1	0	0	Ki67+	1619.12194923 579.739889145
-1	0	0	Ki67+	1825.24712749 1639.09630778
-1	0	0	Ki67+	1030.77641807 1627.76913354
-1	0	0	Ki67+	1477.64548663 35.6839161133
-1	0	0	Ki67+	185.359909614 304.49688846
-1	0	0	Ki67+	397.522655369 2057.38115468
-1	0	0	Ki67+	303.779086155 1250.48256037
-1	0	0	Ki67+	108.125379097 1362.97147743
-1	0	0	Ki67+	962.715204831 680.869883808
-1	0	0	Ki67+	1299.97828502 547.972916045
-1	0	0	Ki67+	1565.85429379 1091.53202494
-1	0	0	Ki67+	290.274649026 237.273743343
-1	0	0	Ki67+	1058.10977682 1417.36483335
-1	0	0	Ki67+	1176.91057363 241.49436166
-1	0	0	Ki67+	954.927533342 538.936203555
-1	0	0	Ki67+	303.26947417 932.046144081
-1	0	0	Ki67+	529.63271893 143.303710637
-1	0	0	Ki67+	635.701671361 1929.40526319
-1	0	0	Ki67+	828.944201303 1227.35658451
-1	0	0	Ki67+	766.258754478 109.592276139
-1	0	0	Ki67+	1177.87910946 373.200346031
-1	0	0	Ki67+	1467.44829356 1257.84502947
-1	0	0	Ki67+	906.210850236 236.002287783
-1	0	0	Ki67+	1661.10717249 1363.27842679
-1	0	0	Ki67+	1321.35159599 268.469389055
-1	0	0	Ki67+	135.736206844 416.790338548
-1	0	0	Ki67+	1468.13013136 94.5624435766
-1	0	0	Ki67+	1924.5507814 1729.40516157
-1	0	0	Ki67+	0.767147448364 848.380832296
-1	0	0	Ki67+	834.22789875 166.191302953
-1	0	0	Ki67+	977.674752309 1671.00736389
-1	0	0	Ki67+	1377.50397905 2.96146736458
-1	0	0	Ki67+	772.641765074 618.713470953
-1	0	0	Ki67+	1132.77453859 1367.47295576
-1	0	0	Ki67+	1335.18289719 2020.27941739
-1	0	0	Ki67+	1779.14801194 129.657113843
-1	0	0	Ki67+	1864.5876509 1238.43139674
-1	0	0	Ki67+	1667.78822559 337.301749156
-1	0	0	Ki67+	934.856708226 596.957874393
-1	0	0	Ki67+	1284.27753099 1247.17608555
-1	0	0	Ki67+	1641.62306541 1801.46330631
-1	0	0	Ki67+	777.427675253 565.117754839
-1	0	0	Ki67+	676.356534083 474.912609057
-1	0	0	Ki67+	2124.72540745 579.365886545
-1	0	0	Ki67+	232.565714961 1192.35752614
-1	0	0	Ki67+	1465.3330257 1091.58494679
-1	0	0	Ki67+	553.033617616 1644.73346789
-1	0	0	Ki67+	1729.29000009 1833.89163871
-1	0	0	Ki67+	1367.06306131 1292.08144739
-1	0	0	Ki67+	1076.48412548 1963.61405176
-1	0	0	Ki67+	1154.23094468 904.759693645
-1	0	0	Ki67+	1755.46938543 1156.3062858
-1	0	0	Ki67+	837.176978568 105.842133931
-1	0	0	Ki67+	476.731382221 1126.17854372
-1	0	0	Ki67+	31.890041318 1223.55150269
-1	0	0	Ki67+	2141.92060255 1784.41788539
-1	0	0	Ki67+	2141.18104187 993.898317676
-1	0	0	Ki67+	1253.49109898 1124.31278621
-1	0	0	Ki67+	1163.04607442 1270.04567117
-1	0	0	Ki67+	2103.25437198 1821.25126063
-1	0	0	Ki67+	287.269715367 1340.52196072
-1	0	0	Ki67+	2036.59638785 1538.45265185
-1	0	0	Ki67+	1530.86604872 1806.8263937
-1	0	0	Ki67+	1407.06580671 1960.24336575
-1	0	0	Ki67+	1846.72954079 256.205322729
-1	0	0	Ki67+	1313.59079942 768.49754415
-1	0	0	Ki67+	2042.41772795 497.61785436
-1	0	0	Ki67+	1411.48306174 750.646887345
-1	0	0	Ki67+	2045.71856512 842.160874058
-1	0	0	Ki67+	1944.05506476 1181.48899588
-1	0	0	Ki67+	614.106057378 1337.91618935
-1	0	0	Ki67+	2046.99276751 347.801300784
-1	0	0	Ki67+	735.070239262 438.794408174
-1	0	0	Ki67+	1388.72852331 1979.63386563
-1	0	0	Ki67+	2126.49002928 1804.70902586
-1	0	0	Ki67+	1321.33398898 511.036032822
-1	0	0	Ki67+	2092.4426514 626.695960602
-1	0	0	Ki67+	730.443253778 1315.220799
-1	0	0	Ki67+	1161.37149203 1677.98336687
-1	0	0	Ki67+	738.806218878 626.343469117
-1	0	0	Ki67+	490.324727753 552.753669906
-1	0	0	CD3+/CD8+/Ki67+	1210.74107186 866.104621191
-1	0	0	CD3+/CD8+/Ki67+	779.457611344 1678.10611622
-1	0	0	CD3+/CD8+/Ki67+	1069.89940505 1615.65694058
-1	0	0	CD3+/CD8+/Ki67+	1858.40762654 618.941192175
-1	0	0	CD3+/CD8+/Ki67+	1740.88854243 1066.49951545
-1	0	0	CD3+/CD8+/Ki67+	1969.09725628 1637.18604408
-1	0	0	CD3+/CD8+/Ki67+	1468.79059845 1647.49828946
-1	0	0	CD3+/CD8+/Ki67+	2089.47518312 770.487481853
-1	0	0	CD3+/CD8+/Ki67+	1361.38432195 441.140939035
-1	0	0	CD3+/CD8+/Ki67+	290.812750552 507.249800839
-1	0	0	CD3+/CD8+/Ki67+	953.805926146 1648.98687504
-1	0	0	CD3+/CD8+/Ki67+	1455.26766425 1795.58837502
-1	0	0	CD3+/CD8+/Ki67+	1198.64237087 1123.56070898
-1	0	0	CD3+/CD8+/Ki67+	1499.88481472 1475.22238375
-1	0	0	CD3+/CD8+/Ki67+	214.208465856 1380.82735203
-1	0	0	CD3+/CD8+/Ki67+	1730.43791409 807.976197226
-1	0	0	CD3+/CD8+/Ki67+	1325.22700673 2114.68259849
-1	0	0	CD3+/CD8+/Ki67+	885.42892653 1571.87513242
-1	0	0	CD3+/CD8+/Ki67+	513.525040446 790.398509908
-1	0	0	CD3+/CD8+/Ki67+	2091.12277777 1329.79100411
-1	0	0	CD3+/CD8+/Ki67+	826.854570358 1769.64533561
-1	0	0	CD3+/CD8+/Ki67+	1957.55188618 1339.38176888
-1	0	0	CD3+/CD8+/Ki67+	1567.11763764 1124.64367676
-1	0	0	CD3+/CD8+/Ki67+	1647.27726828 1096.88394411
-1	0	0	CD3+/CD8+/Ki67+	1130.77404353 678.361006074
-1	0	0	CD3+/CD8+/Ki67+	1844.97242213 1283.08514172
-1	0	0	CD3+/CD8+/Ki67+	816.21718264 917.813045764
-1	0	0	CD3+/CD8+/Ki67+	2061.05513374 1644.91534133
-1	0	0	CD3+/CD8+/Ki67+	1997.84036386 1694.30484605
-1	0	0	CD3+/CD8+/Ki67+	826.29365791 1614.73047832
-1	0	0	CD3+/CD8+/Ki67+	5.02866838691 1449.61382583
-1	0	0	CD3+/CD8+/Ki67+	1601.66344082 1752.61299158
-1	0	0	CD3+/CD8+/Ki67+	1446.17452314 945.498610215
-1	0	0	CD3+/CD8+/Ki67+	1133.42657442 731.230578726
-1	0	0	CD3+/CD8+/Ki67+	461.692246945 2098.96479439
-1	0	0	CD3+/CD8+/Ki67+	1190.16631585 2037.05145287
-1	0	0	CD3+/CD8+/Ki67+	1129.08331564 152.135753517
-1	0	0	CD3+/CD8+/Ki67+	807.291772894 842.072845356
-1	0	0	CD3+/CD8+/Ki67+	1592.8486965 1546.66425142
-1	0	0	CD3+/CD8+/Ki67+	1218.90447221 153.987045809
-1	0	0	CD3+/CD8+/Ki67+	334.871057261 1162.68558537
-1	0	0	CD3+/CD8+/Ki67+	1010.53172499 97.6968896389
-1	0	0	CD3+/CD8+/Ki67+	1168.60601527 1041.69256906
-1	0	0	CD3+/CD8+/Ki67+	701.324545529 1932.73351642
-1	0	0	CD3+/CD8+/Ki67+	1840.61369087 1441.26229928
-1	0	0	CD3+/CD8+/Ki67+	659.648864002 2049.46622415
-1	0	0	CD3+/CD8+/Ki67+	70.9050998946 1837.87247686
-1	0	0	CD3+/CD8+/Ki67+	888.723364904 177.590397182
-1	0	0	CD3+/CD8+/Ki67+	1300.18218082 2113.16879977
-1	0	0	CD3+/CD8+/Ki67+	1853.77968319 1837.59338592
#EOF
