# Supplementary material for: Data-Driven Discovery of Immune Contexture Biomarkers
Source: Front Oncol. 2018 Dec 18;8:627. doi: 10.3389/fonc.2018.00627 (PMC6305402; doi:10.3389/fonc.2018.00627)
Supplement: Data Sheet 2.zip — The synthetic dataset used for verifying the approach (section 3.1; Figure 4) is provided as a collection of text files describing regions, markers, and metadata. [file Data_Sheet_2.zip › verificationDataset/testdata_009_ImageObjects.txt]

barcode_target	testdata_009
barcode_origin	-1
workflow_target_version	-1
workflow_origin	-1
workflow_origin_version	-1
iH	-1
iW	-1
user	None

-1	0	0	Ki67+	215.254844526 1791.63416461
-1	0	0	Ki67+	2118.84967721 1464.96918383
-1	0	0	Ki67+	1128.00857503 394.097646259
-1	0	0	Ki67+	1577.59196337 191.695391497
-1	0	0	Ki67+	1850.0283046 1474.2237048
-1	0	0	Ki67+	667.694831999 1902.54527475
-1	0	0	Ki67+	1686.22382835 86.4304420611
-1	0	0	Ki67+	1818.39435362 2042.23730685
-1	0	0	Ki67+	1719.47596442 1264.87145786
-1	0	0	Ki67+	7.21968645091 1483.98443719
-1	0	0	Ki67+	1808.95363476 805.558334821
-1	0	0	Ki67+	1530.14526779 1354.0333774
-1	0	0	Ki67+	1527.51029882 876.05820026
-1	0	0	Ki67+	1484.69135046 73.5101648051
-1	0	0	Ki67+	1881.64449888 1084.76526556
-1	0	0	Ki67+	263.075826729 1786.14250052
-1	0	0	Ki67+	370.961529363 759.297123649
-1	0	0	Ki67+	716.744240985 1549.82112539
-1	0	0	Ki67+	470.987759813 1462.05528293
-1	0	0	Ki67+	288.734935592 1307.30868848
-1	0	0	Ki67+	1746.90406809 1124.83412297
-1	0	0	Ki67+	519.996308693 837.625782676
-1	0	0	Ki67+	1255.00714763 891.585501022
-1	0	0	Ki67+	1032.47715745 1543.93546785
-1	0	0	Ki67+	1080.17977001 418.094573185
-1	0	0	Ki67+	1114.61633174 1674.012016
-1	0	0	Ki67+	264.788713542 1814.01356616
-1	0	0	Ki67+	1929.70786873 1291.10647843
-1	0	0	Ki67+	577.855019675 424.972421273
-1	0	0	Ki67+	1145.52989016 603.209226361
-1	0	0	Ki67+	807.041087186 2148.83414036
-1	0	0	Ki67+	311.862094345 1588.26348153
-1	0	0	Ki67+	1141.69559883 2011.78498563
-1	0	0	Ki67+	1007.05394328 1903.27537085
-1	0	0	Ki67+	1016.59710319 1016.18009348
-1	0	0	Ki67+	1198.96796565 1249.67448229
-1	0	0	Ki67+	44.4529314915 1969.5578844
-1	0	0	Ki67+	48.6397772441 499.026851956
-1	0	0	Ki67+	891.52050398 826.952078936
-1	0	0	Ki67+	155.610270995 189.128345976
-1	0	0	Ki67+	1760.23953236 1014.2905042
-1	0	0	Ki67+	144.702700692 1364.80073348
-1	0	0	Ki67+	212.154587593 726.175113194
-1	0	0	Ki67+	1460.65812582 1569.00249037
-1	0	0	Ki67+	1475.61156976 1345.19535844
-1	0	0	Ki67+	1603.74106584 1883.25489574
-1	0	0	Ki67+	1124.48656025 1172.99366818
-1	0	0	Ki67+	1502.65932083 1543.70062741
-1	0	0	Ki67+	1948.28901632 228.448598215
-1	0	0	Ki67+	390.090108433 561.817196917
-1	0	0	Ki67+	1780.68894429 740.308702193
-1	0	0	Ki67+	1400.23121334 1987.6276347
-1	0	0	Ki67+	1464.63256491 272.470675421
-1	0	0	Ki67+	1617.591628 1669.29398232
-1	0	0	Ki67+	1963.97285584 1626.75868032
-1	0	0	Ki67+	447.125261931 772.090129204
-1	0	0	Ki67+	277.256196217 529.131640978
-1	0	0	Ki67+	689.35326957 469.337033916
-1	0	0	Ki67+	1732.40510569 1301.29760793
-1	0	0	Ki67+	1195.09000986 1119.04541035
-1	0	0	Ki67+	1222.3514001 831.773747593
-1	0	0	Ki67+	758.869714497 2051.01612414
-1	0	0	Ki67+	253.62481322 17.0462912032
-1	0	0	Ki67+	3.78290956327 211.452540944
-1	0	0	Ki67+	1136.08927197 211.678542758
-1	0	0	Ki67+	954.503458351 1919.49267165
-1	0	0	Ki67+	682.424976403 2095.18734839
-1	0	0	Ki67+	996.365954149 101.312387941
-1	0	0	Ki67+	1318.55798073 849.466134262
-1	0	0	Ki67+	62.4519532194 1557.36179272
-1	0	0	Ki67+	944.041028307 1354.2728116
-1	0	0	Ki67+	1855.39223765 395.149229094
-1	0	0	Ki67+	1528.17005153 127.691755426
-1	0	0	Ki67+	953.64707008 1594.81072658
-1	0	0	Ki67+	438.430163682 85.2273452579
-1	0	0	Ki67+	773.731622479 1650.85497282
-1	0	0	Ki67+	321.754615637 1302.61190943
-1	0	0	Ki67+	2069.9106845 340.807069623
-1	0	0	Ki67+	1297.19837516 77.4123533194
-1	0	0	Ki67+	390.981133769 1040.36486153
-1	0	0	Ki67+	5.52853067736 803.280353033
-1	0	0	Ki67+	2064.29402095 1788.65532388
-1	0	0	Ki67+	1681.05302047 1834.92603516
-1	0	0	Ki67+	246.732230562 1237.86048687
-1	0	0	Ki67+	808.72141041 1165.69687674
-1	0	0	Ki67+	1738.3101573 268.355085286
-1	0	0	Ki67+	456.179092387 1927.27543101
-1	0	0	Ki67+	642.316869961 909.394396219
-1	0	0	Ki67+	1419.35870517 962.058484784
-1	0	0	Ki67+	786.236489843 87.0905385269
-1	0	0	Ki67+	946.786313331 323.816012626
-1	0	0	Ki67+	61.3183904589 5.53926180933
-1	0	0	Ki67+	209.64216506 1530.95204753
-1	0	0	Ki67+	2096.8296384 531.390482789
-1	0	0	Ki67+	926.297655244 1236.79043391
-1	0	0	Ki67+	683.304269756 1018.79713185
-1	0	0	Ki67+	1242.78700218 181.097038119
-1	0	0	Ki67+	1371.75515158 24.8398283661
-1	0	0	Ki67+	1935.71971409 521.872260163
-1	0	0	Ki67+	208.925967408 421.980545372
-1	0	0	Ki67+	142.474877433 115.738705638
-1	0	0	Ki67+	1616.39928058 1711.92367292
-1	0	0	Ki67+	1451.084851 1694.75537602
-1	0	0	Ki67+	170.83372462 1731.54101011
-1	0	0	Ki67+	1077.9421826 1796.39332495
-1	0	0	Ki67+	1628.57075257 1247.98444773
-1	0	0	Ki67+	1570.38443279 962.223474739
-1	0	0	Ki67+	1228.92222153 314.859205682
-1	0	0	Ki67+	10.1123070852 24.4874083114
-1	0	0	Ki67+	1325.03127591 167.889458516
-1	0	0	Ki67+	366.165102482 1245.20546308
-1	0	0	Ki67+	553.285551335 1920.99278366
-1	0	0	Ki67+	1975.74832558 1669.93643571
-1	0	0	Ki67+	1501.96251082 1785.28030282
-1	0	0	Ki67+	2077.07077863 813.232332749
-1	0	0	Ki67+	1770.17679269 1186.70058908
-1	0	0	Ki67+	1810.72901021 638.087890975
-1	0	0	Ki67+	320.122156938 1192.43988289
-1	0	0	Ki67+	161.071882913 1486.05849347
-1	0	0	Ki67+	448.48019814 1143.39085181
-1	0	0	Ki67+	1647.96389785 16.988140044
-1	0	0	Ki67+	641.209385026 1815.91751707
-1	0	0	Ki67+	1145.08594712 1784.02165979
-1	0	0	Ki67+	104.969702345 1630.59595552
-1	0	0	Ki67+	2136.38315782 299.323756023
-1	0	0	Ki67+	1983.13335705 859.102300763
-1	0	0	Ki67+	757.862376402 1088.62491883
-1	0	0	Ki67+	1476.80662437 1368.77003085
-1	0	0	Ki67+	595.962380371 590.736605797
-1	0	0	Ki67+	1856.50945732 1133.60606948
-1	0	0	Ki67+	145.645161381 139.317062042
-1	0	0	Ki67+	128.701872841 1541.14061307
-1	0	0	Ki67+	972.478550307 1407.50106621
-1	0	0	Ki67+	242.430471542 729.79169083
-1	0	0	Ki67+	270.762763032 44.6188194616
-1	0	0	Ki67+	1775.02048824 219.411253162
-1	0	0	Ki67+	1372.21641637 1211.08248044
-1	0	0	Ki67+	546.147875115 1783.6819907
-1	0	0	Ki67+	1890.34022235 136.832656217
-1	0	0	Ki67+	1999.56783184 1175.18404228
-1	0	0	Ki67+	1709.32264275 600.742791166
-1	0	0	Ki67+	97.5175456044 677.736810916
-1	0	0	Ki67+	1647.4759083 593.518895503
-1	0	0	Ki67+	1209.4806239 1964.87586212
-1	0	0	Ki67+	1560.16439339 1938.83974167
-1	0	0	Ki67+	2111.65635347 1439.93756299
-1	0	0	Ki67+	1961.15650802 1308.65802291
-1	0	0	Ki67+	719.02565386 1643.63428328
-1	0	0	Ki67+	1048.9255938 1465.47659597
-1	0	0	Ki67+	2032.03638777 787.061481791
-1	0	0	Ki67+	1606.8593535 498.256797838
-1	0	0	Ki67+	731.253770299 803.822386889
-1	0	0	Ki67+	554.651046241 1334.43264206
-1	0	0	Ki67+	215.182772256 1138.13648791
-1	0	0	Ki67+	91.1047110655 357.932228716
-1	0	0	Ki67+	146.187495597 854.574893822
-1	0	0	Ki67+	707.410234761 197.098690152
-1	0	0	Ki67+	366.297397892 234.460320282
-1	0	0	Ki67+	286.939718502 195.266296996
-1	0	0	Ki67+	805.272717996 637.449508286
-1	0	0	Ki67+	1651.43491728 861.87051416
-1	0	0	Ki67+	178.94780044 1183.88080866
-1	0	0	Ki67+	520.006081547 1476.74808933
-1	0	0	Ki67+	466.421804671 707.193814191
-1	0	0	Ki67+	1320.49789401 632.854184345
-1	0	0	Ki67+	938.839823786 992.131087973
-1	0	0	Ki67+	1287.39018276 1686.54221031
-1	0	0	Ki67+	496.025015809 1177.86189913
-1	0	0	Ki67+	1167.40913615 1369.27650461
-1	0	0	Ki67+	700.629189281 1873.0999876
-1	0	0	Ki67+	776.075674525 1497.92319161
-1	0	0	Ki67+	189.809505168 568.760997221
-1	0	0	Ki67+	1778.11818011 1818.19542036
-1	0	0	Ki67+	1391.75277821 2.4986352573
-1	0	0	Ki67+	582.890319206 222.264320849
-1	0	0	Ki67+	962.844284703 849.518538431
-1	0	0	Ki67+	1044.96100841 1565.77108974
-1	0	0	Ki67+	2036.70838766 831.205696897
-1	0	0	Ki67+	1569.20020328 463.320407451
-1	0	0	Ki67+	189.608841931 1013.01701328
-1	0	0	Ki67+	743.868465515 1040.93561006
-1	0	0	Ki67+	1772.62597297 1561.49701978
-1	0	0	Ki67+	751.728260866 1659.9745568
-1	0	0	Ki67+	309.595538095 1502.67481659
-1	0	0	Ki67+	2116.86759278 1848.50390745
-1	0	0	Ki67+	1437.70629323 1528.41059846
-1	0	0	Ki67+	433.453930602 1657.58577022
-1	0	0	Ki67+	1313.50848974 2128.4644015
-1	0	0	Ki67+	379.36724482 1409.44522235
-1	0	0	Ki67+	1838.64660798 852.413112662
-1	0	0	Ki67+	758.41910218 382.13626025
-1	0	0	Ki67+	1317.13689399 1781.42353269
-1	0	0	Ki67+	1314.43998287 1604.64132743
-1	0	0	Ki67+	65.2219087739 1855.38964243
-1	0	0	Ki67+	1633.6159584 1522.78258446
-1	0	0	Ki67+	1994.8204088 275.796786248
-1	0	0	Ki67+	524.063122258 1110.94485732
-1	0	0	Ki67+	456.642327659 892.929102866
-1	0	0	Ki67+	831.228118207 688.644473594
-1	0	0	Ki67+	898.917878743 38.3411557987
-1	0	0	Ki67+	1317.71573549 589.817680287
-1	0	0	Ki67+	105.260558456 1227.61581763
-1	0	0	Ki67+	488.411134365 144.791906939
-1	0	0	Ki67+	678.48782861 2128.89732746
-1	0	0	Ki67+	2143.8832387 1698.17110696
-1	0	0	Ki67+	1178.02495983 1210.2980618
-1	0	0	Ki67+	0.554305606134 1622.00477892
-1	0	0	Ki67+	661.407535328 995.739422787
-1	0	0	Ki67+	928.357156438 655.910981401
-1	0	0	Ki67+	1652.1853557 693.687684565
-1	0	0	Ki67+	1342.22635053 1738.05161402
-1	0	0	Ki67+	1445.88057073 1934.67733753
-1	0	0	Ki67+	472.456910596 1225.46287264
-1	0	0	Ki67+	785.869084316 393.643093859
-1	0	0	Ki67+	1524.9936603 1734.96997787
-1	0	0	Ki67+	184.219750425 767.048485519
-1	0	0	Ki67+	106.616794299 462.808482735
-1	0	0	Ki67+	1484.35346828 464.375147057
-1	0	0	Ki67+	273.751464099 855.528694179
-1	0	0	Ki67+	2143.48830181 273.967153166
-1	0	0	Ki67+	1197.36897584 1194.11874274
-1	0	0	Ki67+	790.253837698 1621.96044335
-1	0	0	Ki67+	1886.03766323 981.41038295
-1	0	0	Ki67+	1530.47295858 1944.38571348
-1	0	0	Ki67+	77.1151158733 324.940590128
-1	0	0	Ki67+	906.266378734 339.779479172
-1	0	0	Ki67+	1564.50157493 486.377817096
-1	0	0	Ki67+	1019.26965283 1728.79059002
-1	0	0	Ki67+	221.204624074 824.864257001
-1	0	0	Ki67+	220.951135431 2023.55082013
-1	0	0	Ki67+	1685.2741732 945.759716182
-1	0	0	Ki67+	1045.88103351 1953.7032275
-1	0	0	Ki67+	1533.91637738 918.008467895
-1	0	0	Ki67+	803.411104681 1428.93699632
-1	0	0	Ki67+	192.052805437 449.187072418
-1	0	0	Ki67+	1150.09307191 153.291214626
-1	0	0	Ki67+	497.898213078 226.406296556
-1	0	0	Ki67+	2029.61871844 1594.06699209
-1	0	0	Ki67+	1247.82296141 1857.59002798
-1	0	0	Ki67+	1140.10841011 1811.96562739
-1	0	0	Ki67+	196.498349312 3.95717359326
-1	0	0	Ki67+	900.919962269 1858.76550855
-1	0	0	Ki67+	1792.53671175 1301.20607241
-1	0	0	Ki67+	406.365480069 270.486256778
-1	0	0	Ki67+	197.570833246 260.078174916
-1	0	0	Ki67+	84.3513181598 79.8317265793
-1	0	0	Ki67+	90.228819089 1662.67034697
-1	0	0	Ki67+	1759.98292007 1651.26657626
-1	0	0	Ki67+	1349.64568269 1335.88039938
-1	0	0	Ki67+	263.160958851 1675.923304
-1	0	0	Ki67+	1338.22158465 2111.80833626
-1	0	0	Ki67+	1198.63325931 615.175518956
-1	0	0	Ki67+	605.730536941 632.311201476
-1	0	0	Ki67+	2022.71421466 1358.62364086
-1	0	0	Ki67+	605.588064181 1571.26892275
-1	0	0	Ki67+	1123.49183384 692.85022505
-1	0	0	Ki67+	449.474543354 1614.2135951
-1	0	0	Ki67+	760.848001182 1459.82820113
-1	0	0	Ki67+	1812.83573754 184.457474171
-1	0	0	Ki67+	1681.03346461 1714.67131296
-1	0	0	Ki67+	463.591405551 1275.40984513
-1	0	0	Ki67+	1546.50729757 1639.84451028
-1	0	0	Ki67+	1655.62428014 536.382743862
-1	0	0	Ki67+	404.332375014 1592.45574431
-1	0	0	Ki67+	1605.70655792 1067.84792561
-1	0	0	Ki67+	1287.00266636 1392.36517475
-1	0	0	Ki67+	1200.65411026 1564.58045946
-1	0	0	Ki67+	705.61562593 1924.89469492
-1	0	0	Ki67+	1350.51168937 2073.81777681
-1	0	0	Ki67+	460.676796953 1787.31337745
-1	0	0	Ki67+	965.5974617 254.711189814
-1	0	0	Ki67+	129.194896198 1728.12992023
-1	0	0	Ki67+	677.600099974 2055.89575488
-1	0	0	Ki67+	1043.67701765 1435.06117903
-1	0	0	Ki67+	1472.76497702 839.00591377
-1	0	0	Ki67+	1740.59886534 1606.54100172
-1	0	0	Ki67+	533.229545342 959.843387651
-1	0	0	Ki67+	1792.05447021 521.554320898
-1	0	0	Ki67+	1566.9617141 283.95544642
-1	0	0	Ki67+	2145.78124164 2021.67000871
-1	0	0	Ki67+	1452.0818808 188.261672286
-1	0	0	Ki67+	591.37910012 1171.93812341
-1	0	0	Ki67+	1792.96940938 970.353861889
-1	0	0	Ki67+	159.127999172 984.867208508
-1	0	0	Ki67+	784.266429613 537.762462427
-1	0	0	Ki67+	1765.64892493 1383.95485567
-1	0	0	Ki67+	1814.42643024 616.756973267
-1	0	0	Ki67+	78.5783095572 1394.82902576
-1	0	0	Ki67+	1476.05897286 2062.69587745
-1	0	0	Ki67+	1029.06768377 764.629054037
-1	0	0	Ki67+	1693.61473331 1146.93615213
-1	0	0	Ki67+	1478.97232503 1623.79849966
-1	0	0	Ki67+	1914.22810409 63.9437775165
-1	0	0	Ki67+	675.745539122 683.824386358
-1	0	0	Ki67+	1669.69153621 2085.02561553
-1	0	0	Ki67+	1957.29539084 1957.62663406
-1	0	0	Ki67+	1386.955739 174.037366172
-1	0	0	Ki67+	1908.76183524 1769.16238023
-1	0	0	Ki67+	1465.37243328 732.601796046
-1	0	0	Ki67+	1875.95101306 1519.26280511
-1	0	0	Ki67+	132.679292975 973.753069867
-1	0	0	Ki67+	1041.02017295 155.1233634
-1	0	0	Ki67+	823.991980941 40.1745858651
-1	0	0	Ki67+	1148.8961988 381.118192448
-1	0	0	Ki67+	1785.33214629 137.16015268
-1	0	0	Ki67+	2119.9989969 1370.72865603
-1	0	0	Ki67+	1647.93545941 800.377634169
-1	0	0	Ki67+	15.1140884168 583.371029712
-1	0	0	Ki67+	2060.280836 1732.52175113
-1	0	0	Ki67+	1419.54858144 1394.83160577
-1	0	0	Ki67+	489.395008068 1894.39858587
-1	0	0	Ki67+	1344.31878422 390.436681287
-1	0	0	Ki67+	1355.07834836 1099.33502732
-1	0	0	Ki67+	1424.56364191 1930.22411369
-1	0	0	Ki67+	646.246752287 621.385116977
-1	0	0	Ki67+	405.341931467 158.148533156
-1	0	0	Ki67+	1508.89790758 1426.98614408
-1	0	0	Ki67+	1604.18663388 826.665645688
-1	0	0	Ki67+	1953.84523206 393.052529963
-1	0	0	Ki67+	912.672921709 257.528956693
-1	0	0	Ki67+	1809.63676895 2145.11343413
-1	0	0	Ki67+	590.647430543 454.615464843
-1	0	0	Ki67+	1706.77485447 20.9717132723
-1	0	0	Ki67+	1442.02572498 1019.75093652
-1	0	0	Ki67+	1374.99367552 1742.81598328
-1	0	0	Ki67+	78.8034602168 537.620724622
-1	0	0	Ki67+	28.8255219443 511.807558011
-1	0	0	Ki67+	1444.27698965 2021.24294133
-1	0	0	Ki67+	618.078001689 522.680144643
-1	0	0	Ki67+	835.196745362 1447.13747359
-1	0	0	Ki67+	345.357473967 410.820623084
-1	0	0	Ki67+	991.592172652 230.825039887
-1	0	0	Ki67+	108.683688389 388.190947079
-1	0	0	Ki67+	1168.13114035 1982.87744405
-1	0	0	Ki67+	741.238144611 1296.39108463
-1	0	0	Ki67+	606.316220399 691.970524593
-1	0	0	Ki67+	1182.9658639 2056.70475479
-1	0	0	Ki67+	1186.27280387 1166.37597479
-1	0	0	Ki67+	339.727232706 871.19973847
-1	0	0	Ki67+	431.814503322 989.362474719
-1	0	0	Ki67+	1595.94823013 719.529573241
-1	0	0	Ki67+	289.971559989 1069.41287103
-1	0	0	Ki67+	1732.89820731 458.552741165
-1	0	0	Ki67+	598.429745118 1855.50416334
-1	0	0	Ki67+	64.1248911086 35.9257461506
-1	0	0	Ki67+	2002.26559126 1810.27921624
-1	0	0	Ki67+	1036.60737665 1130.31812617
-1	0	0	Ki67+	2139.28816174 95.1563131407
-1	0	0	Ki67+	1455.49072138 1875.45417384
-1	0	0	Ki67+	1867.70794262 2028.89302207
-1	0	0	Ki67+	669.64520601 1208.29941679
-1	0	0	Ki67+	385.270686559 1955.02390953
-1	0	0	Ki67+	647.689621806 1549.63604449
-1	0	0	Ki67+	1.05355124845 1733.89175369
-1	0	0	Ki67+	1391.68220923 615.06844631
-1	0	0	Ki67+	1010.20285215 418.931244906
-1	0	0	Ki67+	953.676971386 165.977437001
-1	0	0	Ki67+	2001.17055236 1519.91464528
-1	0	0	Ki67+	119.236333773 350.935868159
-1	0	0	Ki67+	323.14077063 1900.45632606
-1	0	0	Ki67+	81.4129571405 1499.78512132
-1	0	0	Ki67+	882.893130491 1880.67306877
-1	0	0	Ki67+	271.336705505 1017.921775
-1	0	0	Ki67+	1955.66891318 712.678887405
-1	0	0	Ki67+	687.985704456 947.375081686
-1	0	0	Ki67+	221.262558012 1596.02088267
-1	0	0	Ki67+	640.490138957 1853.17412117
-1	0	0	Ki67+	1696.45698674 1513.89260068
-1	0	0	Ki67+	1203.52858012 641.78243218
-1	0	0	Ki67+	850.804423167 837.366610348
-1	0	0	Ki67+	2061.91772504 278.401907907
-1	0	0	Ki67+	2000.28722737 739.194243931
-1	0	0	Ki67+	1653.41181045 2117.88538966
-1	0	0	Ki67+	26.9932059863 708.006653881
-1	0	0	Ki67+	2129.87709776 363.29678463
-1	0	0	Ki67+	412.51001998 478.365659948
-1	0	0	Ki67+	955.658378865 1094.05423845
-1	0	0	Ki67+	1992.39523085 813.70704642
-1	0	0	Ki67+	610.651629155 1303.6506556
-1	0	0	Ki67+	1030.91992179 2039.08186278
-1	0	0	Ki67+	1235.28683053 460.098313643
-1	0	0	Ki67+	361.007588903 670.73240548
-1	0	0	Ki67+	1480.62663613 1092.71098225
-1	0	0	Ki67+	1189.46666925 1618.1641435
-1	0	0	Ki67+	1426.16587864 1780.64618109
-1	0	0	Ki67+	0.839351161825 1900.69608717
-1	0	0	Ki67+	1819.33451332 32.4653595797
-1	0	0	Ki67+	1119.54154349 1404.8429808
-1	0	0	Ki67+	1982.88278452 1254.63365451
-1	0	0	Ki67+	2036.5134866 264.820463596
-1	0	0	Ki67+	105.957949187 324.710387167
-1	0	0	Ki67+	739.075413693 1248.80625015
-1	0	0	Ki67+	1303.02626385 159.63707046
-1	0	0	Ki67+	2060.50888478 2072.1048789
-1	0	0	Ki67+	2119.08370254 593.723604661
-1	0	0	Ki67+	1147.81322178 773.499998895
-1	0	0	Ki67+	1567.60990822 1292.00898259
-1	0	0	Ki67+	1034.31994296 1681.39086193
-1	0	0	Ki67+	325.886052524 70.4312631313
-1	0	0	Ki67+	575.462348702 1361.39329917
-1	0	0	Ki67+	508.470198487 298.081320011
-1	0	0	Ki67+	897.613798198 366.996101039
-1	0	0	Ki67+	1583.21330967 1736.54959387
-1	0	0	Ki67+	591.941789563 1021.72235219
-1	0	0	Ki67+	1862.12680488 278.468829938
-1	0	0	Ki67+	1350.02960269 1054.15664162
-1	0	0	Ki67+	719.68257465 1689.42706733
-1	0	0	Ki67+	1403.22278215 1684.1720393
-1	0	0	Ki67+	533.332267871 2127.02441159
-1	0	0	Ki67+	1319.72894383 1734.61033872
-1	0	0	Ki67+	1901.03121271 619.369926003
-1	0	0	Ki67+	1995.76862066 101.752528173
-1	0	0	Ki67+	33.4570344116 834.093028974
-1	0	0	Ki67+	941.010283504 1762.30678522
-1	0	0	Ki67+	177.56798225 688.814255784
-1	0	0	Ki67+	270.057510776 975.374140105
-1	0	0	Ki67+	360.098709503 1321.55491638
-1	0	0	Ki67+	2091.4518891 1290.23732762
-1	0	0	Ki67+	1099.99275137 1128.64592821
-1	0	0	Ki67+	1951.46502745 254.051044346
-1	0	0	Ki67+	594.874023404 826.70377083
-1	0	0	Ki67+	2011.58985062 1644.05313799
-1	0	0	Ki67+	1201.54011207 979.818343446
-1	0	0	Ki67+	5.85284007235 135.236967895
-1	0	0	Ki67+	835.253875886 182.741994301
-1	0	0	Ki67+	1039.17231614 830.450070914
-1	0	0	Ki67+	1760.81155797 1322.65937508
-1	0	0	Ki67+	43.2955510659 1630.79785335
-1	0	0	Ki67+	1407.82123182 1583.5809424
-1	0	0	Ki67+	421.41679017 1055.05436453
-1	0	0	Ki67+	1328.18029188 224.186410176
-1	0	0	Ki67+	2147.30062011 1613.23764467
-1	0	0	Ki67+	432.587402512 879.314642081
-1	0	0	Ki67+	2106.51852101 407.490201824
-1	0	0	Ki67+	1926.97145732 1992.5379289
-1	0	0	Ki67+	1535.32048619 641.475877551
-1	0	0	Ki67+	457.871698836 140.320664525
-1	0	0	Ki67+	762.210958383 775.689818924
-1	0	0	Ki67+	727.957202127 335.973865853
-1	0	0	Ki67+	1914.94287399 9.81244937858
-1	0	0	Ki67+	1132.73243181 1763.98939796
-1	0	0	Ki67+	1668.6379068 1042.73744845
-1	0	0	Ki67+	1243.57096629 1375.93227265
-1	0	0	Ki67+	396.111254379 180.366814163
-1	0	0	Ki67+	932.768802103 1997.0807952
-1	0	0	Ki67+	1082.2579144 3.20173923254
-1	0	0	Ki67+	1825.90307236 1990.49960839
-1	0	0	Ki67+	46.2268191413 1283.18811646
-1	0	0	Ki67+	456.899848182 1652.19740042
-1	0	0	Ki67+	161.354027846 61.8301621348
-1	0	0	Ki67+	1695.57566898 984.391392605
-1	0	0	Ki67+	708.485605007 318.783977577
-1	0	0	Ki67+	764.029405299 475.207363497
-1	0	0	Ki67+	1811.01270373 70.1350343104
-1	0	0	Ki67+	160.890185449 1630.91597882
-1	0	0	Ki67+	592.958697431 1536.5073272
-1	0	0	Ki67+	832.683451469 1361.74193256
-1	0	0	Ki67+	421.003132869 1503.63966213
-1	0	0	Ki67+	1303.98935704 1919.26835404
-1	0	0	Ki67+	741.27574048 43.6769804005
-1	0	0	Ki67+	1749.35315023 858.97558355
-1	0	0	Ki67+	1217.37372622 148.325508588
-1	0	0	Ki67+	617.449928169 1088.11318838
-1	0	0	Ki67+	2125.42297895 496.144457112
-1	0	0	Ki67+	1927.14380683 1721.4688468
-1	0	0	Ki67+	752.14630704 1787.15272098
-1	0	0	Ki67+	1686.82833343 31.3476648058
-1	0	0	Ki67+	1448.4155738 1324.59027681
-1	0	0	Ki67+	454.271542618 1552.71711299
-1	0	0	Ki67+	975.577767821 433.908940158
-1	0	0	Ki67+	996.347401094 1725.97705635
-1	0	0	Ki67+	708.860813737 876.944575703
-1	0	0	Ki67+	689.874934552 1421.08937613
-1	0	0	Ki67+	2061.63717495 126.756117897
-1	0	0	Ki67+	954.605583133 491.30766591
-1	0	0	Ki67+	1940.68691197 2025.6855519
-1	0	0	Ki67+	809.522780303 1042.03140479
-1	0	0	Ki67+	870.011022335 1061.5397101
-1	0	0	Ki67+	1463.19521609 1545.77237458
-1	0	0	Ki67+	2123.3859915 1142.73307133
-1	0	0	Ki67+	148.442122561 1706.23142011
-1	0	0	Ki67+	811.851687362 616.930916921
-1	0	0	Ki67+	1512.34076556 1686.86421359
-1	0	0	Ki67+	1370.88579033 1888.33682992
-1	0	0	Ki67+	2035.57442766 910.309798465
-1	0	0	Ki67+	809.884705651 1460.85654899
-1	0	0	Ki67+	547.37289306 1761.21385904
-1	0	0	Ki67+	1250.3069409 1830.38536688
-1	0	0	Ki67+	653.164156867 431.526444466
-1	0	0	Ki67+	1276.13195492 398.26752113
-1	0	0	Ki67+	156.778026481 1833.41955379
-1	0	0	Ki67+	1118.70967644 734.755306347
-1	0	0	Ki67+	1523.58754298 1567.73123291
-1	0	0	Ki67+	664.978638284 1950.4460807
-1	0	0	Ki67+	1405.1285352 664.486386972
-1	0	0	Ki67+	716.498595354 1056.87536272
-1	0	0	Ki67+	1916.26440315 1081.30200367
-1	0	0	Ki67+	186.278387998 131.155933514
-1	0	0	Ki67+	1989.83326658 1041.39340257
-1	0	0	Ki67+	1840.83494279 1644.84902067
-1	0	0	Ki67+	1792.96688957 1895.25310352
-1	0	0	Ki67+	1650.38518176 1333.77505873
-1	0	0	Ki67+	544.536024326 1266.50937201
-1	0	0	Ki67+	924.386371295 906.72734031
-1	0	0	Ki67+	569.710092951 1969.41182838
-1	0	0	Ki67+	2094.95936773 1349.76571825
-1	0	0	Ki67+	510.64607695 2104.47992789
-1	0	0	Ki67+	2073.07294555 1970.14427419
-1	0	0	Ki67+	1731.8742866 2077.2166086
-1	0	0	Ki67+	52.5023758498 1370.89003861
-1	0	0	Ki67+	1957.78053987 1556.67866747
-1	0	0	Ki67+	1205.26658911 1425.9917664
-1	0	0	Ki67+	997.182982421 1544.37641921
-1	0	0	Ki67+	2048.93297219 1705.48276246
-1	0	0	Ki67+	1061.08267605 758.514515264
-1	0	0	Ki67+	1582.89528276 1989.30205419
-1	0	0	Ki67+	998.980603869 660.170688777
-1	0	0	Ki67+	275.091525743 1639.85831363
-1	0	0	Ki67+	1806.87878901 849.096043691
-1	0	0	Ki67+	1388.96858095 1254.05175632
-1	0	0	Ki67+	260.588256046 1926.08589898
-1	0	0	Ki67+	1583.96082651 2076.00015714
-1	0	0	Ki67+	560.123484489 1492.65091126
-1	0	0	Ki67+	1960.90814751 302.480481581
-1	0	0	Ki67+	1420.11072045 999.773520047
-1	0	0	Ki67+	1942.61067357 808.229075656
-1	0	0	Ki67+	1717.27090844 973.765807155
-1	0	0	Ki67+	1106.87429116 17.7228242391
-1	0	0	Ki67+	1645.26576187 1981.08866731
-1	0	0	Ki67+	2086.10368389 2149.50282112
-1	0	0	Ki67+	1616.6148549 1020.62435177
-1	0	0	Ki67+	1487.28866025 1207.4011643
-1	0	0	Ki67+	1319.64881881 496.25809984
-1	0	0	Ki67+	1532.05052237 1704.44942837
-1	0	0	Ki67+	1568.30683378 864.754624738
-1	0	0	Ki67+	1465.37207876 346.901011519
-1	0	0	Ki67+	685.504797605 1572.95498291
-1	0	0	Ki67+	1691.83771713 1544.04790982
-1	0	0	Ki67+	67.3417767918 560.283085994
-1	0	0	Ki67+	462.128287062 1521.29448095
-1	0	0	Ki67+	2074.85227622 1705.09853266
-1	0	0	Ki67+	594.443814985 1987.81157674
-1	0	0	Ki67+	712.894644133 768.624740382
-1	0	0	Ki67+	2144.00153746 1219.99339566
-1	0	0	Ki67+	1385.74386249 1921.70552082
-1	0	0	Ki67+	341.419810972 2128.93381955
-1	0	0	Ki67+	10.1405824658 894.577890994
-1	0	0	Ki67+	1956.58722273 1230.39797489
-1	0	0	Ki67+	118.218176911 1597.77559114
-1	0	0	Ki67+	1158.26984562 815.701844345
-1	0	0	Ki67+	1396.60307562 845.039181311
-1	0	0	Ki67+	116.497940534 2076.43398189
-1	0	0	Ki67+	996.49716762 1440.84562627
-1	0	0	Ki67+	407.988796788 67.0798276531
-1	0	0	Ki67+	992.667582526 563.859554931
-1	0	0	Ki67+	729.925972964 1714.78591998
-1	0	0	Ki67+	2025.07312512 2032.14719733
-1	0	0	Ki67+	1893.21690142 1910.89103634
-1	0	0	Ki67+	68.7137591483 1279.06176934
-1	0	0	Ki67+	121.504028806 511.049738457
-1	0	0	Ki67+	219.920708029 1435.77768528
-1	0	0	Ki67+	2055.23746946 1177.69380767
-1	0	0	Ki67+	63.136290439 625.560489545
-1	0	0	Ki67+	1423.7330848 2063.79607502
-1	0	0	Ki67+	1769.21101769 40.649090453
-1	0	0	Ki67+	1711.31975588 1877.94126024
-1	0	0	Ki67+	400.698549947 1544.49597593
-1	0	0	Ki67+	1084.16481609 571.631238103
-1	0	0	Ki67+	1736.36594197 141.596928855
-1	0	0	Ki67+	1798.88995259 398.416258005
-1	0	0	Ki67+	815.649086013 581.831163193
-1	0	0	Ki67+	1600.98166283 1246.88494928
-1	0	0	Ki67+	464.478923049 1022.93684858
-1	0	0	Ki67+	759.394833167 15.6195150045
-1	0	0	Ki67+	892.424946453 1784.87129228
-1	0	0	Ki67+	275.044134091 2108.94733852
-1	0	0	Ki67+	1655.66661109 344.51354101
-1	0	0	Ki67+	795.007610413 718.356460689
-1	0	0	Ki67+	1222.25815568 595.206412432
-1	0	0	Ki67+	21.2163145674 1159.23366271
-1	0	0	Ki67+	293.269062213 1180.03246387
-1	0	0	Ki67+	1828.94638929 1523.43795885
-1	0	0	Ki67+	1929.44857363 560.48197432
-1	0	0	Ki67+	1880.01613748 1867.56347482
-1	0	0	Ki67+	375.370188111 1565.8142046
-1	0	0	Ki67+	277.04269734 346.554732936
-1	0	0	Ki67+	287.21980058 958.636149981
-1	0	0	Ki67+	1918.43964356 460.443924232
-1	0	0	Ki67+	270.015098069 501.384536609
-1	0	0	Ki67+	2091.67476721 555.155490763
-1	0	0	Ki67+	1011.39732104 1335.57432518
-1	0	0	Ki67+	610.359662544 1184.53931463
-1	0	0	Ki67+	705.285682234 497.496489826
-1	0	0	Ki67+	645.033829627 7.93325775716
-1	0	0	Ki67+	2017.68927096 2128.28941507
-1	0	0	Ki67+	1604.17728247 1573.91004549
-1	0	0	Ki67+	1410.64313026 586.092425319
-1	0	0	Ki67+	2004.53578716 993.129519771
-1	0	0	Ki67+	900.914134896 1064.52997191
-1	0	0	Ki67+	2011.56365207 1734.82525154
-1	0	0	Ki67+	155.157628206 1758.8317192
-1	0	0	Ki67+	1050.53571747 907.52523969
-1	0	0	Ki67+	1854.17301127 184.441625146
-1	0	0	Ki67+	520.749980537 884.716125471
-1	0	0	Ki67+	1673.55730598 1610.97345964
-1	0	0	Ki67+	616.425368277 561.886850139
-1	0	0	Ki67+	853.02611954 2002.60311637
-1	0	0	Ki67+	206.809884964 1042.37771658
-1	0	0	Ki67+	1069.90058013 2058.41502751
-1	0	0	Ki67+	1430.20194349 1099.38057045
-1	0	0	Ki67+	599.163955194 1742.61866494
-1	0	0	Ki67+	811.44907933 1211.89549405
-1	0	0	Ki67+	1921.38361948 1810.88926437
-1	0	0	Ki67+	1900.65939892 1327.36944165
-1	0	0	Ki67+	232.74597469 2128.98584831
-1	0	0	Ki67+	2022.37485257 965.732790998
-1	0	0	Ki67+	1353.27916847 1980.37371569
-1	0	0	Ki67+	403.804492442 615.844389336
-1	0	0	Ki67+	897.343435114 612.400887666
-1	0	0	Ki67+	355.291673852 288.973069487
-1	0	0	Ki67+	248.698779214 360.201429401
-1	0	0	Ki67+	1620.89876596 1851.13485705
-1	0	0	Ki67+	211.557366769 478.914279301
-1	0	0	Ki67+	576.589663236 491.49472859
-1	0	0	Ki67+	188.835996267 1830.9283509
-1	0	0	Ki67+	39.9353886833 1349.18279265
-1	0	0	Ki67+	2078.08294447 1763.59305852
-1	0	0	Ki67+	696.822546066 1306.65974613
-1	0	0	Ki67+	1173.80369219 1790.07122971
-1	0	0	Ki67+	774.086952004 1676.16818933
-1	0	0	Ki67+	153.069396234 1920.79501066
-1	0	0	Ki67+	595.545615239 765.998712449
-1	0	0	Ki67+	1136.96151689 831.786855885
-1	0	0	Ki67+	513.261484486 1406.13136127
-1	0	0	Ki67+	1146.50609737 505.896554121
-1	0	0	Ki67+	1670.96807229 833.917640438
-1	0	0	Ki67+	559.921369272 1626.09566363
-1	0	0	Ki67+	1813.12653775 1782.16941181
-1	0	0	Ki67+	1826.82315783 1282.54880836
-1	0	0	Ki67+	1852.72813064 1714.92747317
-1	0	0	Ki67+	1541.70119275 1129.11405808
-1	0	0	Ki67+	258.991930781 1957.33970935
-1	0	0	Ki67+	907.058407265 1645.89465375
-1	0	0	Ki67+	832.200476705 2015.25583398
-1	0	0	Ki67+	1433.19991972 252.61749621
-1	0	0	Ki67+	1030.17900266 1633.84374168
-1	0	0	Ki67+	1112.0613802 95.3092419273
-1	0	0	Ki67+	290.866470119 1832.96274916
-1	0	0	Ki67+	613.825151139 401.494321876
-1	0	0	Ki67+	813.643000115 1319.47520321
-1	0	0	Ki67+	786.226349101 1255.36485593
-1	0	0	Ki67+	105.692796109 105.476628924
-1	0	0	Ki67+	2114.65714823 199.667947338
-1	0	0	Ki67+	221.53837219 1098.40104866
-1	0	0	Ki67+	258.707630637 1088.33191055
-1	0	0	Ki67+	1825.78521537 782.431481916
-1	0	0	Ki67+	224.728223919 1063.66796797
-1	0	0	Ki67+	1253.23951018 1302.89368822
-1	0	0	Ki67+	311.091665409 695.132712796
-1	0	0	Ki67+	64.0801942291 1325.23665372
-1	0	0	Ki67+	1404.63595204 255.595461229
-1	0	0	Ki67+	1679.35200227 7.43247762501
-1	0	0	Ki67+	353.651536327 266.710939245
-1	0	0	Ki67+	505.527250057 568.900879018
-1	0	0	Ki67+	1819.27082 1447.8935
-1	0	0	Ki67+	1873.34950747 941.82671932
-1	0	0	Ki67+	2036.47681607 388.718529164
-1	0	0	Ki67+	543.847831913 834.43549634
-1	0	0	Ki67+	1416.32365324 1490.51685455
-1	0	0	Ki67+	809.187518041 1250.67451441
-1	0	0	Ki67+	618.261299817 1127.69548408
-1	0	0	Ki67+	242.087650132 766.642636798
-1	0	0	Ki67+	1880.21141865 835.124131183
-1	0	0	Ki67+	2114.1591699 1736.21148172
-1	0	0	Ki67+	772.077808175 740.816750956
-1	0	0	Ki67+	1238.97133963 1546.98027628
-1	0	0	Ki67+	2141.60379913 2101.12633453
-1	0	0	Ki67+	1571.06503534 1533.23752183
-1	0	0	Ki67+	28.9879178831 554.826756309
-1	0	0	Ki67+	1007.94310183 1482.74614415
-1	0	0	Ki67+	410.186434002 915.087579788
-1	0	0	Ki67+	212.820371009 101.970178577
-1	0	0	Ki67+	3.12774666864 1536.73311735
-1	0	0	Ki67+	1412.17178658 146.673685485
-1	0	0	Ki67+	1663.88536963 619.365258498
-1	0	0	Ki67+	1801.21502819 1622.25435264
-1	0	0	Ki67+	211.700776431 1763.95786431
-1	0	0	Ki67+	330.968096188 1460.1050697
-1	0	0	Ki67+	68.6269735447 1166.03891691
-1	0	0	Ki67+	1359.18612685 2008.22305884
-1	0	0	Ki67+	512.965885541 1665.00777164
-1	0	0	Ki67+	260.881475416 561.477051316
-1	0	0	Ki67+	1020.15956495 312.456972519
-1	0	0	Ki67+	692.068161555 1832.22837188
-1	0	0	Ki67+	1988.56595075 1768.72385319
-1	0	0	Ki67+	608.264224521 16.3563616687
-1	0	0	Ki67+	1295.68869908 252.406179429
-1	0	0	Ki67+	328.847810711 426.507579007
-1	0	0	Ki67+	1530.24011375 853.401234249
-1	0	0	Ki67+	1180.75071329 1347.31359462
-1	0	0	Ki67+	562.05197711 271.996529473
-1	0	0	Ki67+	1989.34722074 1648.01003443
-1	0	0	Ki67+	2113.63393218 615.096664253
-1	0	0	Ki67+	1825.32061969 221.736222424
-1	0	0	Ki67+	1300.22200514 1081.73686371
-1	0	0	Ki67+	15.6354197968 239.776176003
-1	0	0	Ki67+	551.787083147 1826.53947565
-1	0	0	Ki67+	1522.356901 1597.46013719
-1	0	0	Ki67+	1564.08891451 1391.33765828
-1	0	0	Ki67+	1124.14692873 1371.50089526
-1	0	0	Ki67+	1825.46963326 1185.90793287
-1	0	0	Ki67+	164.235726106 1316.82550569
-1	0	0	Ki67+	1071.84509646 148.400032382
-1	0	0	Ki67+	1348.86888924 1171.11714117
-1	0	0	Ki67+	371.630557464 1800.46720927
-1	0	0	Ki67+	161.597958518 926.88977459
-1	0	0	Ki67+	115.478963032 1167.20054249
-1	0	0	Ki67+	1848.21595516 1609.88039113
-1	0	0	Ki67+	1241.61980301 740.077262367
-1	0	0	Ki67+	1278.60832253 1521.81027971
-1	0	0	Ki67+	867.553218505 918.394067224
-1	0	0	Ki67+	1825.43362806 142.491916982
-1	0	0	Ki67+	1478.2086548 121.27744596
-1	0	0	Ki67+	1309.45401555 206.207943616
-1	0	0	Ki67+	84.4002965945 242.541294349
-1	0	0	Ki67+	1273.95459009 535.466413834
-1	0	0	Ki67+	1902.62444681 946.762667525
-1	0	0	Ki67+	74.649280165 1121.75521025
-1	0	0	Ki67+	382.323923488 645.106110173
-1	0	0	Ki67+	2133.84241301 623.928271906
-1	0	0	Ki67+	157.995761012 1080.62482975
-1	0	0	Ki67+	111.34127173 797.322011067
-1	0	0	Ki67+	989.073303726 493.562633629
-1	0	0	Ki67+	277.485303042 922.260391886
-1	0	0	Ki67+	1580.50484699 1196.31524876
-1	0	0	Ki67+	579.468119866 2132.03201077
-1	0	0	Ki67+	1550.28684146 727.594448128
-1	0	0	Ki67+	254.948131905 203.916719265
-1	0	0	Ki67+	1546.51142641 576.202642925
-1	0	0	Ki67+	414.676258972 3.13052932183
-1	0	0	Ki67+	1377.82861128 750.206301062
-1	0	0	Ki67+	411.634192483 1336.5599019
-1	0	0	Ki67+	927.910984883 298.789236052
-1	0	0	Ki67+	2001.58575492 2063.0858169
-1	0	0	Ki67+	1223.52848626 1449.68182975
-1	0	0	Ki67+	739.572134993 1535.75546274
-1	0	0	Ki67+	386.908671439 308.809329365
-1	0	0	Ki67+	202.772637398 544.901729475
-1	0	0	Ki67+	176.626381507 952.498974008
-1	0	0	Ki67+	1193.05883939 1083.93385303
-1	0	0	Ki67+	30.4201601767 258.688998632
-1	0	0	Ki67+	608.348473919 1620.17815717
-1	0	0	Ki67+	1957.05981779 40.4947711288
-1	0	0	Ki67+	996.188399468 2105.87296004
-1	0	0	Ki67+	1710.71874833 1851.98880238
-1	0	0	Ki67+	1019.31599145 1421.34790728
-1	0	0	Ki67+	2071.11594167 1045.70360611
-1	0	0	Ki67+	2069.68817014 2006.32627433
-1	0	0	Ki67+	355.64858027 1870.62591005
-1	0	0	Ki67+	1226.37339072 1092.42711408
-1	0	0	Ki67+	1164.12307516 1184.12153169
-1	0	0	Ki67+	2036.7669217 1538.4110826
-1	0	0	Ki67+	94.1323490728 901.188841585
-1	0	0	Ki67+	2034.791399 541.344765173
-1	0	0	Ki67+	608.436640697 1363.06832961
-1	0	0	Ki67+	902.998952958 853.613873018
-1	0	0	Ki67+	431.40731931 436.228172564
-1	0	0	Ki67+	1550.82576219 688.495082633
-1	0	0	Ki67+	411.566595233 399.700132847
-1	0	0	Ki67+	572.059129921 1674.7305834
-1	0	0	Ki67+	966.551913424 1681.0035037
-1	0	0	Ki67+	1296.77738732 1837.29866275
-1	0	0	Ki67+	860.929104163 1574.5217852
-1	0	0	Ki67+	1737.32365196 627.640698846
-1	0	0	Ki67+	1606.604195 443.209167082
-1	0	0	Ki67+	632.386985062 1795.02930842
-1	0	0	Ki67+	1533.51227962 190.803900783
-1	0	0	Ki67+	1918.65881799 143.732795084
-1	0	0	Ki67+	336.919310579 164.915770491
-1	0	0	Ki67+	539.478873283 765.961084461
-1	0	0	Ki67+	1317.29618807 1025.8584228
-1	0	0	Ki67+	2097.42491818 680.487441026
-1	0	0	Ki67+	259.208955741 946.80360291
-1	0	0	Ki67+	303.731819727 872.228130224
-1	0	0	Ki67+	23.1238389338 1405.08343194
-1	0	0	Ki67+	958.027616055 588.674498826
-1	0	0	Ki67+	1589.78583135 280.055205896
-1	0	0	Ki67+	1807.95006311 1666.36460715
-1	0	0	Ki67+	1919.17245291 1893.99173564
-1	0	0	Ki67+	919.947869459 962.999521811
-1	0	0	Ki67+	589.388704756 1443.98743762
-1	0	0	Ki67+	1252.54741898 1573.66052143
-1	0	0	Ki67+	999.524348482 1207.10168969
-1	0	0	Ki67+	215.626347659 888.929666152
-1	0	0	Ki67+	1629.04270061 2131.59587551
-1	0	0	Ki67+	232.907952325 631.724549057
-1	0	0	Ki67+	585.820816601 615.784335529
-1	0	0	Ki67+	1246.37752488 1342.15214491
-1	0	0	Ki67+	1099.18144491 1211.42241311
-1	0	0	Ki67+	1186.27541668 862.819744649
-1	0	0	Ki67+	238.766695765 663.470764709
-1	0	0	Ki67+	1837.23931295 76.392323994
-1	0	0	Ki67+	1817.99910723 1585.31335437
-1	0	0	Ki67+	1403.33989468 1332.9066801
-1	0	0	Ki67+	1035.09060109 1035.24027272
-1	0	0	Ki67+	2047.14909943 1102.06871538
-1	0	0	Ki67+	1970.96435059 942.517199922
-1	0	0	Ki67+	2048.05846725 1145.41724978
-1	0	0	Ki67+	852.47898016 1607.34432821
-1	0	0	Ki67+	307.417500678 651.089861758
-1	0	0	Ki67+	1204.54141697 548.988076054
-1	0	0	Ki67+	742.746547596 1147.23412692
-1	0	0	Ki67+	1508.21671782 1973.70760013
-1	0	0	Ki67+	353.38531265 1982.58293531
-1	0	0	Ki67+	207.289860289 1368.29591987
-1	0	0	Ki67+	1524.53799728 554.167392792
-1	0	0	Ki67+	667.606123921 1694.80061408
-1	0	0	Ki67+	1480.02003646 237.187186739
-1	0	0	Ki67+	220.432278388 867.968045665
-1	0	0	Ki67+	1872.05359489 325.396494102
-1	0	0	Ki67+	978.228479691 1836.68929762
-1	0	0	Ki67+	57.1497877312 63.4336535479
-1	0	0	Ki67+	534.370939679 1554.59107941
-1	0	0	Ki67+	2007.71795584 1708.32035422
-1	0	0	Ki67+	463.193874809 632.78200063
-1	0	0	Ki67+	932.591325309 1637.72920538
-1	0	0	Ki67+	1897.31549663 679.113050794
-1	0	0	Ki67+	1406.10651444 422.863318086
-1	0	0	Ki67+	1150.87460258 466.848534515
-1	0	0	Ki67+	305.449350645 1443.34465499
-1	0	0	Ki67+	1119.42359303 570.013028471
-1	0	0	Ki67+	177.947938057 45.3918885108
-1	0	0	Ki67+	651.567820349 381.937125634
-1	0	0	Ki67+	666.897863362 715.35588431
-1	0	0	Ki67+	752.674978826 1565.68371305
-1	0	0	Ki67+	473.187319582 2123.69345009
-1	0	0	Ki67+	1975.67132087 1210.47659604
-1	0	0	Ki67+	2081.9245013 2088.08337538
-1	0	0	Ki67+	1360.78391006 1864.40629104
-1	0	0	Ki67+	1984.05900178 2043.86290811
-1	0	0	Ki67+	863.263344536 652.982541491
-1	0	0	Ki67+	1345.28975897 1363.16621105
-1	0	0	Ki67+	2008.01855921 321.105077917
-1	0	0	Ki67+	1710.65207666 1424.72251805
-1	0	0	Ki67+	544.991199983 181.692802024
-1	0	0	Ki67+	1628.45167395 1302.97852212
-1	0	0	Ki67+	556.47594445 145.709707783
-1	0	0	Ki67+	698.071742937 234.26607308
-1	0	0	Ki67+	1210.10693708 683.059711467
-1	0	0	Ki67+	1819.51417023 1030.76317568
-1	0	0	Ki67+	2144.72369389 2130.05021673
-1	0	0	Ki67+	263.883362445 1329.57889701
-1	0	0	Ki67+	637.585166256 108.424655978
-1	0	0	Ki67+	690.383094561 1177.93858757
-1	0	0	Ki67+	1611.11157985 378.221889758
-1	0	0	Ki67+	296.40907523 723.910837186
-1	0	0	Ki67+	1699.11059657 1042.04971611
-1	0	0	Ki67+	227.121801226 1816.07273927
-1	0	0	Ki67+	446.337529413 1829.29234372
-1	0	0	Ki67+	1637.83311529 1684.61660434
-1	0	0	Ki67+	585.498375432 1829.74471617
-1	0	0	Ki67+	1646.81276118 1589.98415464
-1	0	0	Ki67+	1428.79066973 1463.9962266
-1	0	0	Ki67+	1978.53442615 413.005463782
-1	0	0	Ki67+	1645.21667511 1628.12570771
-1	0	0	Ki67+	665.587831385 1623.17231981
-1	0	0	Ki67+	686.892885706 75.6039594511
-1	0	0	Ki67+	472.156726576 570.89715961
-1	0	0	Ki67+	254.707228304 821.926864574
-1	0	0	Ki67+	1761.49527391 934.088072438
-1	0	0	Ki67+	268.289439632 1572.5672887
-1	0	0	Ki67+	1674.25235814 143.303710643
-1	0	0	Ki67+	1483.01939918 1534.15315198
-1	0	0	Ki67+	1163.38009506 1895.37064472
-1	0	0	Ki67+	979.674351181 1748.32436511
-1	0	0	Ki67+	2020.99209116 1690.98047289
-1	0	0	Ki67+	1130.38118495 1058.08520766
-1	0	0	Ki67+	1433.74959981 275.160664351
-1	0	0	Ki67+	218.969280087 247.020664083
-1	0	0	Ki67+	1535.08416203 1388.96972938
-1	0	0	Ki67+	889.083494054 1295.78135217
-1	0	0	Ki67+	141.446334918 1341.24470038
-1	0	0	Ki67+	1982.34740296 902.097869754
-1	0	0	Ki67+	309.520479923 1282.91294117
-1	0	0	Ki67+	1612.96385879 1111.04550163
-1	0	0	Ki67+	1748.68242236 417.161237391
-1	0	0	Ki67+	1013.15509036 270.243191563
-1	0	0	Ki67+	1104.02724719 1329.5241354
-1	0	0	Ki67+	2051.30725085 1213.24206252
-1	0	0	Ki67+	1783.78675625 774.208267732
-1	0	0	Ki67+	1016.7714906 387.9143283
-1	0	0	Ki67+	720.330435328 632.944943041
-1	0	0	Ki67+	1565.41179406 1873.89379564
-1	0	0	Ki67+	1748.75022496 1498.75027583
-1	0	0	Ki67+	721.364583015 472.536798292
-1	0	0	Ki67+	2145.48350081 1871.70445309
-1	0	0	Ki67+	416.537902329 139.323795189
-1	0	0	Ki67+	1783.82733757 1591.5263993
-1	0	0	Ki67+	945.07743948 1551.62294032
-1	0	0	Ki67+	1635.34492259 1150.94645592
-1	0	0	Ki67+	1487.20394512 1687.66212363
-1	0	0	Ki67+	1578.24685999 704.79519362
-1	0	0	Ki67+	245.206833666 159.585841776
-1	0	0	Ki67+	1903.52048176 2047.11040338
-1	0	0	Ki67+	1385.04601468 1016.28310829
-1	0	0	Ki67+	993.986009459 1617.78564556
-1	0	0	Ki67+	2098.95182803 1011.12432614
-1	0	0	Ki67+	2021.32217769 1391.53033792
-1	0	0	Ki67+	2047.77226489 2128.81235604
-1	0	0	Ki67+	2016.27059618 671.604586938
-1	0	0	Ki67+	1959.28489934 425.094857676
-1	0	0	Ki67+	1955.24345724 68.7219532915
-1	0	0	Ki67+	311.854172722 1648.48288625
-1	0	0	Ki67+	1753.46586527 2106.10475586
-1	0	0	Ki67+	1775.50903654 5.29321729727
-1	0	0	Ki67+	1235.05009672 17.9384002436
-1	0	0	Ki67+	230.342669658 1980.48368688
-1	0	0	Ki67+	1273.50413288 1871.06573437
-1	0	0	Ki67+	1535.98488336 521.593177372
-1	0	0	Ki67+	1616.3313926 44.6314490749
-1	0	0	Ki67+	652.401879126 1227.18109234
-1	0	0	Ki67+	29.6239677587 1310.92963358
-1	0	0	Ki67+	1820.4782391 671.197968076
-1	0	0	Ki67+	1330.34805681 1216.51537252
-1	0	0	Ki67+	1996.8849403 436.172453391
-1	0	0	Ki67+	568.762077502 838.651717889
-1	0	0	Ki67+	943.757678561 2046.01693321
-1	0	0	Ki67+	1601.54656421 13.55166669
-1	0	0	Ki67+	390.110400988 2073.6128019
-1	0	0	Ki67+	1826.0998217 310.78375795
-1	0	0	Ki67+	1969.69644332 827.984200578
-1	0	0	Ki67+	154.158834315 535.093995515
-1	0	0	Ki67+	570.292216696 44.1679555768
-1	0	0	Ki67+	293.450657614 677.764189808
-1	0	0	Ki67+	872.134114441 1358.17973983
-1	0	0	Ki67+	1995.9539473 169.159729893
-1	0	0	Ki67+	668.740453068 1527.76485942
-1	0	0	Ki67+	1897.79670465 708.828204703
-1	0	0	Ki67+	126.412786053 715.610883673
-1	0	0	Ki67+	1285.54193501 1743.6617348
-1	0	0	Ki67+	48.3433245594 1764.57464499
-1	0	0	Ki67+	1954.43489903 875.392755423
-1	0	0	Ki67+	1810.37887178 2065.07581515
-1	0	0	Ki67+	21.5176710526 1332.88855634
-1	0	0	Ki67+	833.75617877 9.7695226223
-1	0	0	Ki67+	298.689638076 896.271423142
-1	0	0	Ki67+	132.625831213 1642.35376059
-1	0	0	Ki67+	1304.03422234 1194.39723101
-1	0	0	Ki67+	1742.5416119 1831.42652964
-1	0	0	Ki67+	502.271850907 662.196976635
-1	0	0	Ki67+	23.0903879065 1770.59929269
-1	0	0	Ki67+	1991.54667033 1556.51378779
-1	0	0	Ki67+	1556.0843247 1005.67157168
-1	0	0	Ki67+	1886.58974171 45.0750774837
-1	0	0	Ki67+	1801.42651459 1978.88670951
-1	0	0	Ki67+	1465.92301326 1711.56223767
-1	0	0	Ki67+	363.401435614 455.686580069
-1	0	0	Ki67+	249.474180234 50.5070670216
-1	0	0	Ki67+	9.83718060527 1045.80594758
-1	0	0	Ki67+	791.297982096 1097.06506595
-1	0	0	Ki67+	394.362011134 1300.71990875
-1	0	0	Ki67+	196.380689332 319.108754251
-1	0	0	Ki67+	222.208816118 1324.2443907
-1	0	0	Ki67+	877.807814615 1752.00443291
-1	0	0	Ki67+	2013.92783937 1569.90348926
-1	0	0	Ki67+	1098.16786529 689.14550907
-1	0	0	Ki67+	846.759284179 158.331919376
-1	0	0	Ki67+	1434.18945844 1215.65693477
-1	0	0	Ki67+	73.1230811005 1428.74344227
-1	0	0	Ki67+	266.780051561 310.894136608
-1	0	0	Ki67+	1638.03201288 1062.66748033
-1	0	0	Ki67+	1199.16425108 771.970961779
-1	0	0	Ki67+	1168.82825318 512.556282622
-1	0	0	Ki67+	633.388661683 1472.78303917
-1	0	0	Ki67+	532.53113185 275.701011162
-1	0	0	Ki67+	1546.97005432 803.446003977
-1	0	0	Ki67+	1752.78671667 1705.8189671
-1	0	0	Ki67+	1644.97674478 1219.49536709
-1	0	0	Ki67+	939.402871998 512.030245052
-1	0	0	Ki67+	449.445138346 1589.06915101
-1	0	0	Ki67+	1898.14051835 209.076720151
-1	0	0	Ki67+	1619.24575351 1642.06137927
-1	0	0	Ki67+	1028.16465915 12.1558070861
-1	0	0	Ki67+	582.096208079 655.479439702
-1	0	0	Ki67+	784.471428654 2085.94715333
-1	0	0	Ki67+	138.291697002 378.500795578
-1	0	0	Ki67+	1558.45032154 5.22547935226
-1	0	0	Ki67+	932.444416131 1052.84815902
-1	0	0	Ki67+	1201.45433433 2011.16486151
-1	0	0	Ki67+	871.07005787 1382.42647107
-1	0	0	Ki67+	1825.36050566 457.988951267
-1	0	0	Ki67+	449.244811909 1235.25837718
-1	0	0	Ki67+	1259.82704112 476.924874738
-1	0	0	Ki67+	331.991533659 1793.06947511
-1	0	0	Ki67+	1359.20327036 99.9749826933
-1	0	0	Ki67+	256.712951859 2046.30624022
-1	0	0	Ki67+	1591.57210447 224.372038716
-1	0	0	Ki67+	326.301634489 41.3260668749
-1	0	0	Ki67+	1710.93398686 132.748264116
-1	0	0	Ki67+	52.857089097 1467.79159964
-1	0	0	CD3+/CD8+/Ki67+	1322.61686293 1448.29345414
-1	0	0	CD3+/CD8+/Ki67+	502.951246515 602.989744726
-1	0	0	CD3+/CD8+/Ki67+	571.608299921 1230.46439562
-1	0	0	CD3+/CD8+/Ki67+	1275.43664498 1025.22049447
-1	0	0	CD3+/CD8+/Ki67+	1071.39929898 1348.9641102
-1	0	0	CD3+/CD8+/Ki67+	385.644846458 1124.35610221
-1	0	0	CD3+/CD8+/Ki67+	849.614860678 766.871942368
-1	0	0	CD3+/CD8+/Ki67+	762.095521582 1184.97222176
-1	0	0	CD3+/CD8+/Ki67+	794.105852525 680.086773481
-1	0	0	CD3+/CD8+/Ki67+	540.862859973 706.68755679
-1	0	0	CD3+/CD8+/Ki67+	1877.21063491 796.114344442
-1	0	0	CD3+/CD8+/Ki67+	871.618106116 1164.43948397
-1	0	0	CD3+/CD8+/Ki67+	1478.28870272 1838.2444426
-1	0	0	CD3+/CD8+/Ki67+	820.017997861 1953.7503414
-1	0	0	CD3+/CD8+/Ki67+	2094.83993566 280.709136222
-1	0	0	CD3+/CD8+/Ki67+	112.077300381 1466.62024474
-1	0	0	CD3+/CD8+/Ki67+	1673.96462346 1359.42630767
-1	0	0	CD3+/CD8+/Ki67+	432.767705796 1987.04554458
-1	0	0	CD3+/CD8+/Ki67+	1571.72116443 1608.83976481
-1	0	0	CD3+/CD8+/Ki67+	365.555994422 1662.63603932
-1	0	0	CD3+/CD8+/Ki67+	1173.3075262 930.614827567
-1	0	0	CD3+/CD8+/Ki67+	1228.89475513 347.917839297
-1	0	0	CD3+/CD8+/Ki67+	1556.90051021 357.661430449
-1	0	0	CD3+/CD8+/Ki67+	1422.9983337 486.701504988
-1	0	0	CD3+/CD8+/Ki67+	2069.52698658 719.332558205
-1	0	0	CD3+/CD8+/Ki67+	1938.27871578 1360.19488703
-1	0	0	CD3+/CD8+/Ki67+	705.211552464 164.492621231
-1	0	0	CD3+/CD8+/Ki67+	1238.50656093 92.4621956025
-1	0	0	CD3+/CD8+/Ki67+	868.009868693 556.673407695
-1	0	0	CD3+/CD8+/Ki67+	1007.23515619 1975.52665658
-1	0	0	CD3+/CD8+/Ki67+	405.032029158 229.143229086
-1	0	0	CD3+/CD8+/Ki67+	450.180709664 1876.20139916
-1	0	0	CD3+/CD8+/Ki67+	880.571392719 1442.4013079
-1	0	0	CD3+/CD8+/Ki67+	1249.58092805 998.851484302
-1	0	0	CD3+/CD8+/Ki67+	2122.08482545 1516.55996926
-1	0	0	CD3+/CD8+/Ki67+	2119.69528413 1965.15860269
-1	0	0	CD3+/CD8+/Ki67+	328.760954083 543.153572526
-1	0	0	CD3+/CD8+/Ki67+	138.210840517 316.107830234
-1	0	0	CD3+/CD8+/Ki67+	295.719634045 1938.15964787
-1	0	0	CD3+/CD8+/Ki67+	228.271285993 2084.06143147
-1	0	0	CD3+/CD8+/Ki67+	1174.67204472 1668.14418687
-1	0	0	CD3+/CD8+/Ki67+	532.480675389 1230.77216837
-1	0	0	CD3+/CD8+/Ki67+	643.461541993 214.998445628
-1	0	0	CD3+/CD8+/Ki67+	1562.82545953 1357.17371429
-1	0	0	CD3+/CD8+/Ki67+	1368.26264404 688.651734692
-1	0	0	CD3+/CD8+/Ki67+	501.894169443 759.304589904
-1	0	0	CD3+/CD8+/Ki67+	1745.39185728 753.440039723
-1	0	0	CD3+/CD8+/Ki67+	357.421412362 1129.63605985
-1	0	0	CD3+/CD8+/Ki67+	1437.78798003 838.066364204
-1	0	0	CD3+/CD8+/Ki67+	642.686000903 1047.31850203
#EOF
