# Supplementary material for: Data-Driven Discovery of Immune Contexture Biomarkers
Source: Front Oncol. 2018 Dec 18;8:627. doi: 10.3389/fonc.2018.00627 (PMC6305402; doi:10.3389/fonc.2018.00627)
Supplement: Data Sheet 2.zip — The synthetic dataset used for verifying the approach (section 3.1; Figure 4) is provided as a collection of text files describing regions, markers, and metadata. [file Data_Sheet_2.zip › verificationDataset/testdata_010_ImageObjects.txt]

barcode_target	testdata_010
barcode_origin	-1
workflow_target_version	-1
workflow_origin	-1
workflow_origin_version	-1
iH	-1
iW	-1
user	None

-1	0	0	Ki67+	94.6292468225 208.112707353
-1	0	0	Ki67+	714.18629959 691.979705476
-1	0	0	Ki67+	1718.16488179 1023.1131888
-1	0	0	Ki67+	1353.9762397 574.271329025
-1	0	0	Ki67+	1668.31561752 1254.28871103
-1	0	0	Ki67+	1978.0046251 1928.77510874
-1	0	0	Ki67+	6.08944855559 1743.24335773
-1	0	0	Ki67+	1672.13608867 918.683174779
-1	0	0	Ki67+	927.746988266 685.786932603
-1	0	0	Ki67+	2060.28846699 2135.22440351
-1	0	0	Ki67+	1488.92698054 1034.07857376
-1	0	0	Ki67+	1276.77684681 174.478090238
-1	0	0	Ki67+	1586.09156653 1375.48258519
-1	0	0	Ki67+	413.729558735 577.162581929
-1	0	0	Ki67+	898.053065817 333.183922009
-1	0	0	Ki67+	446.087051261 467.067496613
-1	0	0	Ki67+	970.385027217 184.180576493
-1	0	0	Ki67+	668.394523308 1125.60849585
-1	0	0	Ki67+	1167.21153846 472.185811656
-1	0	0	Ki67+	337.971403373 656.32338003
-1	0	0	Ki67+	1011.57598362 138.978585708
-1	0	0	Ki67+	1497.02566563 843.749961447
-1	0	0	Ki67+	1460.5377463 1650.63981473
-1	0	0	Ki67+	611.136178116 616.284806306
-1	0	0	Ki67+	1359.40193186 1135.45733856
-1	0	0	Ki67+	1115.73119466 1659.03214231
-1	0	0	Ki67+	579.347510057 852.106088613
-1	0	0	Ki67+	47.0110046517 1885.86074156
-1	0	0	Ki67+	193.140171043 957.493557355
-1	0	0	Ki67+	1991.34329759 1138.26900856
-1	0	0	Ki67+	1787.74756454 1002.50620668
-1	0	0	Ki67+	1677.85700217 223.272609769
-1	0	0	Ki67+	817.366808908 18.2335203473
-1	0	0	Ki67+	126.379367557 361.975938602
-1	0	0	Ki67+	590.713341704 1857.11193569
-1	0	0	Ki67+	2028.56786999 70.3890727798
-1	0	0	Ki67+	386.538033712 1142.91751361
-1	0	0	Ki67+	1773.47771569 1801.44536745
-1	0	0	Ki67+	1068.17957454 568.792743804
-1	0	0	Ki67+	700.621680497 1378.49678606
-1	0	0	Ki67+	282.858472135 1765.6453369
-1	0	0	Ki67+	438.684737044 575.168047922
-1	0	0	Ki67+	2111.77660386 1216.00295501
-1	0	0	Ki67+	1749.6962706 1136.32478267
-1	0	0	Ki67+	1096.52071344 1808.81874951
-1	0	0	Ki67+	837.858594469 180.040431934
-1	0	0	Ki67+	2087.10697682 1168.50540999
-1	0	0	Ki67+	439.492887403 1999.28680357
-1	0	0	Ki67+	267.779168837 1508.52666677
-1	0	0	Ki67+	224.762044737 1119.98455062
-1	0	0	Ki67+	835.890456147 555.416450621
-1	0	0	Ki67+	948.165996262 1518.29141916
-1	0	0	Ki67+	1896.7051543 170.5337407
-1	0	0	Ki67+	204.118546437 1109.35782177
-1	0	0	Ki67+	1661.35500257 1032.32865939
-1	0	0	Ki67+	1446.77757275 766.262342861
-1	0	0	Ki67+	266.06164954 200.613379423
-1	0	0	Ki67+	727.750297738 725.468254914
-1	0	0	Ki67+	627.394768965 999.672102064
-1	0	0	Ki67+	754.642418623 248.001441148
-1	0	0	Ki67+	1692.33749351 1178.25504443
-1	0	0	Ki67+	179.359005321 197.424663428
-1	0	0	Ki67+	1038.34593349 438.989056864
-1	0	0	Ki67+	298.18622903 1334.00127801
-1	0	0	Ki67+	1266.39185018 1044.83991941
-1	0	0	Ki67+	19.9152594947 136.492977084
-1	0	0	Ki67+	587.994892984 1517.7617375
-1	0	0	Ki67+	1837.06080498 234.812243818
-1	0	0	Ki67+	1000.44546963 2005.28349424
-1	0	0	Ki67+	2140.98072644 1994.34805318
-1	0	0	Ki67+	353.101010667 1891.20749693
-1	0	0	Ki67+	460.234075631 726.162200416
-1	0	0	Ki67+	1499.63030841 1013.8482456
-1	0	0	Ki67+	51.8953184251 1335.19301855
-1	0	0	Ki67+	592.11089849 17.7990619278
-1	0	0	Ki67+	1320.47190295 647.673825778
-1	0	0	Ki67+	711.732720053 1160.20933497
-1	0	0	Ki67+	576.624148297 175.107999435
-1	0	0	Ki67+	343.369360032 1557.85331973
-1	0	0	Ki67+	1632.09380936 1549.75057155
-1	0	0	Ki67+	87.1169600653 1794.33017695
-1	0	0	Ki67+	881.382405274 1201.76250399
-1	0	0	Ki67+	2138.36998988 1113.57292841
-1	0	0	Ki67+	1904.9291417 1524.90574089
-1	0	0	Ki67+	1863.93008598 827.079596984
-1	0	0	Ki67+	1995.52944825 1876.81426793
-1	0	0	Ki67+	1002.42359529 2132.48012433
-1	0	0	Ki67+	1072.52241627 978.681902261
-1	0	0	Ki67+	960.55298394 436.071142775
-1	0	0	Ki67+	2137.48619655 1512.45050047
-1	0	0	Ki67+	133.469491566 767.68355942
-1	0	0	Ki67+	2018.54395809 1978.25722067
-1	0	0	Ki67+	1103.14439399 201.943325904
-1	0	0	Ki67+	703.349044582 314.909336945
-1	0	0	Ki67+	716.487456715 562.437047436
-1	0	0	Ki67+	1839.72258353 1539.33018683
-1	0	0	Ki67+	1555.35145188 628.113639526
-1	0	0	Ki67+	712.133397332 1198.4396154
-1	0	0	Ki67+	1858.82021012 1944.20963327
-1	0	0	Ki67+	1859.02187149 417.716521596
-1	0	0	Ki67+	815.483562993 1408.18048243
-1	0	0	Ki67+	1969.31469915 571.485700033
-1	0	0	Ki67+	995.531947448 2048.42779405
-1	0	0	Ki67+	219.265211877 1686.46649528
-1	0	0	Ki67+	691.635734668 720.147826201
-1	0	0	Ki67+	1409.32475554 1388.107411
-1	0	0	Ki67+	1346.61718619 1684.52249741
-1	0	0	Ki67+	1458.11425535 397.273292864
-1	0	0	Ki67+	1825.16609374 1371.53161219
-1	0	0	Ki67+	1037.29966821 1333.63100814
-1	0	0	Ki67+	664.618153108 1078.21560337
-1	0	0	Ki67+	293.485779432 2002.88808501
-1	0	0	Ki67+	1010.39901011 1958.46812181
-1	0	0	Ki67+	136.59470056 398.770211721
-1	0	0	Ki67+	1340.89416856 1227.16645249
-1	0	0	Ki67+	1524.37470203 1538.59535611
-1	0	0	Ki67+	1712.81568523 282.298026413
-1	0	0	Ki67+	1964.03630439 517.873585685
-1	0	0	Ki67+	823.853877051 609.839997825
-1	0	0	Ki67+	138.278058745 1917.64071171
-1	0	0	Ki67+	1802.60165732 408.728500527
-1	0	0	Ki67+	81.6416517701 794.239394636
-1	0	0	Ki67+	1098.38935642 821.478193739
-1	0	0	Ki67+	1466.27836485 2103.79842776
-1	0	0	Ki67+	1492.42969319 1331.2262861
-1	0	0	Ki67+	1254.67521207 1613.98404762
-1	0	0	Ki67+	132.175066185 2003.34340882
-1	0	0	Ki67+	1572.00778461 2020.11741734
-1	0	0	Ki67+	86.4700785601 963.946628758
-1	0	0	Ki67+	1029.70723298 1046.19071192
-1	0	0	Ki67+	2123.43432285 1192.57574863
-1	0	0	Ki67+	269.95519142 730.648808302
-1	0	0	Ki67+	1914.88308736 2135.1101959
-1	0	0	Ki67+	47.0636051485 2103.67992106
-1	0	0	Ki67+	471.713876821 1443.7406166
-1	0	0	Ki67+	278.636001948 2118.13675133
-1	0	0	Ki67+	167.630557715 1037.19314976
-1	0	0	Ki67+	734.286199683 315.336049377
-1	0	0	Ki67+	1008.85390423 805.306242883
-1	0	0	Ki67+	548.924388537 856.260778624
-1	0	0	Ki67+	454.220597781 968.584521662
-1	0	0	Ki67+	495.308344585 1672.63492983
-1	0	0	Ki67+	913.577957878 1361.4630401
-1	0	0	Ki67+	918.347572449 831.443615106
-1	0	0	Ki67+	149.073680146 1649.52101283
-1	0	0	Ki67+	1780.19062852 317.157500341
-1	0	0	Ki67+	1643.20044221 1977.00995289
-1	0	0	Ki67+	2064.96060508 1266.78341394
-1	0	0	Ki67+	1899.7368233 286.377639613
-1	0	0	Ki67+	1232.94246981 935.329807548
-1	0	0	Ki67+	1835.73405631 15.860294419
-1	0	0	Ki67+	340.867048026 63.9887488434
-1	0	0	Ki67+	1159.35798185 2033.11394491
-1	0	0	Ki67+	1470.57170103 1342.72410457
-1	0	0	Ki67+	1161.31769623 2002.64837436
-1	0	0	Ki67+	2092.07861006 1134.78194926
-1	0	0	Ki67+	1884.76424018 1629.57422306
-1	0	0	Ki67+	1492.66290957 499.033332719
-1	0	0	Ki67+	875.721609606 31.8731031245
-1	0	0	Ki67+	351.933717069 1096.67404433
-1	0	0	Ki67+	1648.92316585 77.4962266139
-1	0	0	Ki67+	415.627420873 380.383573453
-1	0	0	Ki67+	1475.70220119 2045.82907153
-1	0	0	Ki67+	1929.85084181 1232.56591901
-1	0	0	Ki67+	1438.57667937 85.2635063582
-1	0	0	Ki67+	2050.47895128 428.489793234
-1	0	0	Ki67+	1231.07029916 107.136271245
-1	0	0	Ki67+	1248.76212303 1746.8156528
-1	0	0	Ki67+	920.386132221 2096.36097326
-1	0	0	Ki67+	1566.12203914 80.756818086
-1	0	0	Ki67+	1236.70533262 1183.55755937
-1	0	0	Ki67+	1503.6798654 1229.73337307
-1	0	0	Ki67+	1483.78658106 632.416764286
-1	0	0	Ki67+	1502.44227015 731.882105275
-1	0	0	Ki67+	1523.89070205 772.458923651
-1	0	0	Ki67+	1768.72977871 1453.01904296
-1	0	0	Ki67+	660.676039485 1864.61531219
-1	0	0	Ki67+	1287.84446717 1340.42404357
-1	0	0	Ki67+	1331.0531777 812.609032702
-1	0	0	Ki67+	841.911050654 2119.44911812
-1	0	0	Ki67+	177.2057702 1642.13182015
-1	0	0	Ki67+	897.90453656 2059.34981235
-1	0	0	Ki67+	897.77279616 2129.27308638
-1	0	0	Ki67+	1527.37066986 263.198911867
-1	0	0	Ki67+	1707.94737126 1765.65821964
-1	0	0	Ki67+	699.672286432 1056.5840343
-1	0	0	Ki67+	102.007915661 315.050416878
-1	0	0	Ki67+	1672.67323683 251.802443167
-1	0	0	Ki67+	912.259382652 947.404403174
-1	0	0	Ki67+	1856.26420272 2070.91255165
-1	0	0	Ki67+	1796.94399522 198.119354701
-1	0	0	Ki67+	1338.31268244 1596.66226819
-1	0	0	Ki67+	1700.26963067 59.9556305698
-1	0	0	Ki67+	1429.24857455 334.557599708
-1	0	0	Ki67+	1370.22452957 1274.32501187
-1	0	0	Ki67+	1347.47170402 673.390481165
-1	0	0	Ki67+	1380.18496835 1595.17824834
-1	0	0	Ki67+	1863.91791902 1992.96162757
-1	0	0	Ki67+	923.297710321 17.9173649132
-1	0	0	Ki67+	1443.77204383 680.051671325
-1	0	0	Ki67+	1560.60020422 709.762667792
-1	0	0	Ki67+	1088.0728785 1455.14624359
-1	0	0	Ki67+	1837.24929561 1077.57282518
-1	0	0	Ki67+	853.800959199 143.944752457
-1	0	0	Ki67+	754.718164018 1464.76267677
-1	0	0	Ki67+	87.618766895 1973.63131264
-1	0	0	Ki67+	779.345759822 442.943970494
-1	0	0	Ki67+	1697.67101265 1979.52453813
-1	0	0	Ki67+	1504.87544342 2080.01545375
-1	0	0	Ki67+	540.53243512 1470.67471038
-1	0	0	Ki67+	127.311369657 429.408749525
-1	0	0	Ki67+	1533.22559176 437.762080838
-1	0	0	Ki67+	1338.26493123 1204.66455812
-1	0	0	Ki67+	2076.27552816 1216.66212343
-1	0	0	Ki67+	1181.68344189 743.787918577
-1	0	0	Ki67+	568.991968146 1886.6682537
-1	0	0	Ki67+	1080.43525717 528.131667466
-1	0	0	Ki67+	72.083213934 1440.30474058
-1	0	0	Ki67+	1495.05236169 1761.72024036
-1	0	0	Ki67+	1074.78855594 781.014772287
-1	0	0	Ki67+	1261.71082559 460.256807063
-1	0	0	Ki67+	1290.1996711 1180.61795721
-1	0	0	Ki67+	284.233916223 295.494457684
-1	0	0	Ki67+	1165.30531902 1361.26424658
-1	0	0	Ki67+	480.567601183 938.835764191
-1	0	0	Ki67+	673.112814431 1529.24580977
-1	0	0	Ki67+	980.970839168 385.21338458
-1	0	0	Ki67+	1909.56259078 765.617081956
-1	0	0	Ki67+	1361.3506404 2098.24161431
-1	0	0	Ki67+	475.064451888 1716.51172029
-1	0	0	Ki67+	2009.12734864 1697.04011381
-1	0	0	Ki67+	1944.28420214 1823.06191355
-1	0	0	Ki67+	1202.21797805 600.859997599
-1	0	0	Ki67+	1167.81591149 711.772710064
-1	0	0	Ki67+	638.550562895 2087.02787335
-1	0	0	Ki67+	945.573232713 273.481221026
-1	0	0	Ki67+	800.394824348 2018.28312497
-1	0	0	Ki67+	304.814385301 1785.00252064
-1	0	0	Ki67+	2117.35042769 2048.95934468
-1	0	0	Ki67+	763.611041355 960.957873098
-1	0	0	Ki67+	1492.93313134 383.529362129
-1	0	0	Ki67+	2136.93909778 1579.57788668
-1	0	0	Ki67+	842.148948515 1525.02109687
-1	0	0	Ki67+	1243.32269507 1411.14716254
-1	0	0	Ki67+	195.664777651 1502.85599402
-1	0	0	Ki67+	934.588350507 1045.47378575
-1	0	0	Ki67+	380.952826771 39.5808582925
-1	0	0	Ki67+	1817.29909255 1019.65671687
-1	0	0	Ki67+	560.311993116 682.95547868
-1	0	0	Ki67+	2103.45365635 699.383840835
-1	0	0	Ki67+	2074.87768229 1058.33185959
-1	0	0	Ki67+	1376.03922332 538.528752767
-1	0	0	Ki67+	1146.64704845 251.813762981
-1	0	0	Ki67+	1881.4276932 1154.12754765
-1	0	0	Ki67+	682.729689118 240.529584742
-1	0	0	Ki67+	1672.36951676 1508.60164738
-1	0	0	Ki67+	669.942384505 713.586850038
-1	0	0	Ki67+	970.778337086 241.061248348
-1	0	0	Ki67+	1442.24318734 236.194817186
-1	0	0	Ki67+	245.640146625 1468.04560816
-1	0	0	Ki67+	1555.40779665 583.46170427
-1	0	0	Ki67+	85.7024644767 1891.47777457
-1	0	0	Ki67+	914.844847843 758.293123745
-1	0	0	Ki67+	2023.66417101 1215.78682484
-1	0	0	Ki67+	492.276015627 2063.77062317
-1	0	0	Ki67+	471.709760328 1094.03461753
-1	0	0	Ki67+	1040.09838546 1247.89858027
-1	0	0	Ki67+	1741.97970398 1625.79351652
-1	0	0	Ki67+	1452.12936182 881.406103009
-1	0	0	Ki67+	1596.20731348 626.818591427
-1	0	0	Ki67+	1035.13514636 2022.74033484
-1	0	0	Ki67+	1589.60653525 854.383428442
-1	0	0	Ki67+	1440.63172758 1907.72162589
-1	0	0	Ki67+	1086.53591031 134.043122369
-1	0	0	Ki67+	2106.84869269 22.9599327011
-1	0	0	Ki67+	1932.55016797 228.382827791
-1	0	0	Ki67+	1366.02916964 1854.19357181
-1	0	0	Ki67+	219.43184548 1996.38547022
-1	0	0	Ki67+	1353.89870241 1052.16987208
-1	0	0	Ki67+	227.710408751 79.6539848658
-1	0	0	Ki67+	1798.94470343 1744.18100935
-1	0	0	Ki67+	1481.78452326 1644.2366621
-1	0	0	Ki67+	47.482675982 1105.47456321
-1	0	0	Ki67+	1063.31923389 1218.86755721
-1	0	0	Ki67+	908.960556236 1195.51274911
-1	0	0	Ki67+	821.035064309 2053.26603871
-1	0	0	Ki67+	1526.56045981 896.022809253
-1	0	0	Ki67+	1103.31300718 274.37433862
-1	0	0	Ki67+	431.912993825 784.927004841
-1	0	0	Ki67+	1493.18817538 231.69595301
-1	0	0	Ki67+	1041.4373904 1567.95888906
-1	0	0	Ki67+	463.62593713 1629.79353322
-1	0	0	Ki67+	854.722744088 1925.89000413
-1	0	0	Ki67+	1085.2064019 661.756093074
-1	0	0	Ki67+	999.245112522 454.665613478
-1	0	0	Ki67+	486.731016877 410.145737391
-1	0	0	Ki67+	477.762980671 1159.81663694
-1	0	0	Ki67+	654.360369215 728.568441537
-1	0	0	Ki67+	466.748789385 1332.10445139
-1	0	0	Ki67+	1640.22433473 240.65629446
-1	0	0	Ki67+	1197.32264308 1174.89947953
-1	0	0	Ki67+	1537.63329418 1416.31504184
-1	0	0	Ki67+	71.9929486539 710.732705052
-1	0	0	Ki67+	2112.71967879 2148.12508844
-1	0	0	Ki67+	264.97226231 627.225226166
-1	0	0	Ki67+	1619.55338171 214.746879364
-1	0	0	Ki67+	336.437465026 1268.90677979
-1	0	0	Ki67+	1683.08178157 739.475007247
-1	0	0	Ki67+	1773.30483206 222.978045372
-1	0	0	Ki67+	1059.73318939 2078.42021902
-1	0	0	Ki67+	513.788050971 1351.1858512
-1	0	0	Ki67+	1322.83226279 1157.66171985
-1	0	0	Ki67+	1749.04413133 380.772700578
-1	0	0	Ki67+	1624.56030284 717.714998507
-1	0	0	Ki67+	1664.94870649 1826.52731744
-1	0	0	Ki67+	473.063012176 1744.92279581
-1	0	0	Ki67+	711.368812699 284.143235628
-1	0	0	Ki67+	1473.03785205 81.8786493168
-1	0	0	Ki67+	1663.63485144 570.860670274
-1	0	0	Ki67+	165.885403624 1582.32276523
-1	0	0	Ki67+	1546.98272848 1734.61487491
-1	0	0	Ki67+	1158.02722262 633.028188926
-1	0	0	Ki67+	1153.49342682 918.255907619
-1	0	0	Ki67+	1438.63107687 9.11657912757
-1	0	0	Ki67+	51.9831717653 1575.94047627
-1	0	0	Ki67+	1103.80888412 586.81592746
-1	0	0	Ki67+	1371.51552772 1223.9176028
-1	0	0	Ki67+	1851.86041569 1295.85701646
-1	0	0	Ki67+	8.93763399401 292.583621431
-1	0	0	Ki67+	11.4835384572 580.284853241
-1	0	0	Ki67+	219.513190911 1372.60707662
-1	0	0	Ki67+	1470.19211793 1834.45226185
-1	0	0	Ki67+	1573.34863461 150.594077062
-1	0	0	Ki67+	2136.19877184 1055.45203198
-1	0	0	Ki67+	1950.66707393 1267.98401071
-1	0	0	Ki67+	1236.77528819 859.994363455
-1	0	0	Ki67+	60.2135669444 8.95698480245
-1	0	0	Ki67+	1798.02452224 166.128705748
-1	0	0	Ki67+	185.880721738 1304.7213519
-1	0	0	Ki67+	1040.90590817 163.174291035
-1	0	0	Ki67+	2108.57669119 1460.75257273
-1	0	0	Ki67+	1718.30868423 185.40688335
-1	0	0	Ki67+	662.72084067 1196.22491325
-1	0	0	Ki67+	434.990280535 508.462147724
-1	0	0	Ki67+	1032.75060601 787.255403402
-1	0	0	Ki67+	913.094650121 1681.72279987
-1	0	0	Ki67+	1112.72192378 1686.85363717
-1	0	0	Ki67+	426.166347316 1622.70864283
-1	0	0	Ki67+	878.049407723 1552.47453162
-1	0	0	Ki67+	634.216058437 363.142056138
-1	0	0	Ki67+	298.269762075 1384.967253
-1	0	0	Ki67+	1818.34578475 301.855018268
-1	0	0	Ki67+	1806.31231635 1072.67593322
-1	0	0	Ki67+	1416.28523182 1553.09367725
-1	0	0	Ki67+	131.688006473 720.997165724
-1	0	0	Ki67+	537.859636665 507.081345163
-1	0	0	Ki67+	1384.72686557 1123.831226
-1	0	0	Ki67+	506.884733523 2046.92718541
-1	0	0	Ki67+	782.169806374 1226.38736329
-1	0	0	Ki67+	839.616874866 711.84293669
-1	0	0	Ki67+	142.260486135 1384.93753669
-1	0	0	Ki67+	354.684544796 624.26952335
-1	0	0	Ki67+	2030.96878974 537.106815825
-1	0	0	Ki67+	1132.46300191 902.510840819
-1	0	0	Ki67+	1852.90925556 635.198549863
-1	0	0	Ki67+	230.294461746 1317.4960391
-1	0	0	Ki67+	947.959700835 1579.82494503
-1	0	0	Ki67+	1964.04006129 670.976237368
-1	0	0	Ki67+	1306.94215226 1989.86742126
-1	0	0	Ki67+	124.229781151 616.31695605
-1	0	0	Ki67+	1419.04385431 865.492579003
-1	0	0	Ki67+	1454.8012676 293.769146623
-1	0	0	Ki67+	386.789530993 1508.69540787
-1	0	0	Ki67+	1348.49184895 1653.71381886
-1	0	0	Ki67+	999.509419339 1605.83176763
-1	0	0	Ki67+	585.913765335 270.168975305
-1	0	0	Ki67+	1836.30955653 64.2171052206
-1	0	0	Ki67+	88.4111845847 537.46198609
-1	0	0	Ki67+	665.64574678 1906.67583828
-1	0	0	Ki67+	1162.46293523 2119.53859726
-1	0	0	Ki67+	1532.48930199 1568.64008484
-1	0	0	Ki67+	1823.99613276 659.748470393
-1	0	0	Ki67+	735.799177161 1544.52219281
-1	0	0	Ki67+	1903.28114303 864.360559051
-1	0	0	Ki67+	1084.11021703 1841.08154489
-1	0	0	Ki67+	938.129451305 195.684145687
-1	0	0	Ki67+	1543.0806172 1793.39010501
-1	0	0	Ki67+	112.575397733 1389.84835377
-1	0	0	Ki67+	792.666488037 1594.83635982
-1	0	0	Ki67+	920.703543421 1441.42619768
-1	0	0	Ki67+	445.83986389 1694.80945162
-1	0	0	Ki67+	1996.55324825 1356.55840088
-1	0	0	Ki67+	1526.62895424 1934.30622527
-1	0	0	Ki67+	290.537289663 833.812045812
-1	0	0	Ki67+	97.1796379563 899.418598623
-1	0	0	Ki67+	293.74533427 1680.30817005
-1	0	0	Ki67+	2144.34097131 799.680564307
-1	0	0	Ki67+	764.146935654 1423.90047245
-1	0	0	Ki67+	1931.87103469 404.015126183
-1	0	0	Ki67+	75.6125016895 1027.67315077
-1	0	0	Ki67+	2045.98157431 578.39301488
-1	0	0	Ki67+	2085.1366344 1522.31483634
-1	0	0	Ki67+	486.182117837 4.91402029339
-1	0	0	Ki67+	1569.40094754 2082.30439873
-1	0	0	Ki67+	330.809448685 1858.58147212
-1	0	0	Ki67+	2023.6915206 1241.09348093
-1	0	0	Ki67+	1683.90386785 1533.51398347
-1	0	0	Ki67+	629.847495495 1305.42389309
-1	0	0	Ki67+	141.306818246 251.99726277
-1	0	0	Ki67+	347.539643204 566.72943012
-1	0	0	Ki67+	681.735728962 868.127647381
-1	0	0	Ki67+	1925.63228185 377.019566314
-1	0	0	Ki67+	818.657888654 1249.09360566
-1	0	0	Ki67+	2025.79732245 1489.26017074
-1	0	0	Ki67+	836.177539059 236.047277376
-1	0	0	Ki67+	1275.28430351 1715.9983068
-1	0	0	Ki67+	790.950781784 952.704250099
-1	0	0	Ki67+	1425.8521843 1669.95460942
-1	0	0	Ki67+	1023.59063957 619.134907023
-1	0	0	Ki67+	606.286415509 1911.56189212
-1	0	0	Ki67+	969.46350376 1049.18569257
-1	0	0	Ki67+	1355.72811545 1618.94975284
-1	0	0	Ki67+	24.699436747 1724.44927403
-1	0	0	Ki67+	1911.99564445 1445.77778709
-1	0	0	Ki67+	1997.30375269 1393.38959643
-1	0	0	Ki67+	1949.04248404 707.556525577
-1	0	0	Ki67+	7.16646460509 2113.54459565
-1	0	0	Ki67+	1302.8197299 1257.5980058
-1	0	0	Ki67+	1689.52378328 878.625111762
-1	0	0	Ki67+	456.343982677 127.97959976
-1	0	0	Ki67+	2009.07801949 531.174201448
-1	0	0	Ki67+	2126.82970187 1815.49341731
-1	0	0	Ki67+	192.509125657 1978.48926814
-1	0	0	Ki67+	1277.71096884 913.351917946
-1	0	0	Ki67+	1826.55148782 1722.52300902
-1	0	0	Ki67+	1429.12880732 1002.747787
-1	0	0	Ki67+	134.015346946 1132.46071076
-1	0	0	Ki67+	1211.92936606 1957.26471582
-1	0	0	Ki67+	31.420180994 1535.86244277
-1	0	0	Ki67+	1892.00487132 533.31378657
-1	0	0	Ki67+	1911.75688287 1853.47327988
-1	0	0	Ki67+	1072.83032441 1097.24263321
-1	0	0	Ki67+	1439.95684903 936.447533789
-1	0	0	Ki67+	776.723709528 2014.55420034
-1	0	0	Ki67+	1995.94702673 1301.2252147
-1	0	0	Ki67+	623.421090002 1499.71984049
-1	0	0	Ki67+	858.3944502 376.587083582
-1	0	0	Ki67+	1659.59710253 1484.77504594
-1	0	0	Ki67+	336.099276637 293.983252611
-1	0	0	Ki67+	902.752661181 1290.66581425
-1	0	0	Ki67+	636.367259307 1029.84354209
-1	0	0	Ki67+	1514.55993887 826.47848444
-1	0	0	Ki67+	1741.75147982 1990.90355233
-1	0	0	Ki67+	1202.24480084 1060.67087568
-1	0	0	Ki67+	689.848984326 106.081194405
-1	0	0	Ki67+	1040.40362512 1759.95055871
-1	0	0	Ki67+	1029.84790641 964.335524944
-1	0	0	Ki67+	1768.70010925 135.968553091
-1	0	0	Ki67+	915.371530794 2006.2003024
-1	0	0	Ki67+	475.596036703 1378.89755627
-1	0	0	Ki67+	1913.94816005 1280.35883939
-1	0	0	Ki67+	706.294555987 28.0425667905
-1	0	0	Ki67+	1307.10162618 2030.5013764
-1	0	0	Ki67+	730.627808662 181.408466898
-1	0	0	Ki67+	387.174569217 1846.90885312
-1	0	0	Ki67+	2065.52968279 512.082791271
-1	0	0	Ki67+	1231.41781579 1673.77777402
-1	0	0	Ki67+	1132.7685147 673.873497787
-1	0	0	Ki67+	489.355251029 1525.9068434
-1	0	0	Ki67+	1679.53201931 1056.3779509
-1	0	0	Ki67+	1093.74267393 1517.31529954
-1	0	0	Ki67+	484.331528317 175.291863085
-1	0	0	Ki67+	219.080022663 2073.78416141
-1	0	0	Ki67+	35.9275721347 1762.86892229
-1	0	0	Ki67+	120.730101771 1683.24254611
-1	0	0	Ki67+	1404.93918463 996.805606179
-1	0	0	Ki67+	256.316254764 1739.53142424
-1	0	0	Ki67+	1922.2831284 1574.19760539
-1	0	0	Ki67+	1161.80134167 832.571711195
-1	0	0	Ki67+	1653.24347475 863.961545401
-1	0	0	Ki67+	1637.69099383 798.461902601
-1	0	0	Ki67+	1955.4970259 228.623731142
-1	0	0	Ki67+	1379.10268121 1720.48965232
-1	0	0	Ki67+	1410.56284352 1104.00069985
-1	0	0	Ki67+	1939.48576574 1955.45641428
-1	0	0	Ki67+	1168.41406015 99.4985522854
-1	0	0	Ki67+	344.810991149 793.124551899
-1	0	0	Ki67+	1726.95955431 1245.98850226
-1	0	0	Ki67+	509.890597242 1823.65201511
-1	0	0	Ki67+	1322.36622695 1546.17335021
-1	0	0	Ki67+	736.196037385 2137.76946126
-1	0	0	Ki67+	819.231380991 533.225656501
-1	0	0	Ki67+	1760.45606087 835.280675681
-1	0	0	Ki67+	1404.8659416 1053.27857883
-1	0	0	Ki67+	494.055307054 1738.66428141
-1	0	0	Ki67+	818.359737621 435.762030385
-1	0	0	Ki67+	648.627246472 1009.80649973
-1	0	0	Ki67+	1183.95186769 1666.92770221
-1	0	0	Ki67+	1802.00402322 1424.42040355
-1	0	0	Ki67+	1663.22260508 427.847764923
-1	0	0	Ki67+	1699.96666908 1712.19826498
-1	0	0	Ki67+	1971.25662088 967.737259259
-1	0	0	Ki67+	637.160182025 27.4205604776
-1	0	0	Ki67+	1608.34185122 912.731712253
-1	0	0	Ki67+	172.508441899 255.459322191
-1	0	0	Ki67+	1594.75078847 2011.0125208
-1	0	0	Ki67+	1747.32144581 1651.37357633
-1	0	0	Ki67+	360.84122345 506.741158932
-1	0	0	Ki67+	1527.94616236 1455.03668122
-1	0	0	Ki67+	508.972297112 233.2810234
-1	0	0	Ki67+	1706.98613352 1960.13290493
-1	0	0	Ki67+	502.431713809 1133.86171591
-1	0	0	Ki67+	653.29052272 1803.01456765
-1	0	0	Ki67+	903.331533734 920.298088711
-1	0	0	Ki67+	564.877260291 1388.69123892
-1	0	0	Ki67+	1335.60775473 1071.08992391
-1	0	0	Ki67+	2144.85082162 249.154924089
-1	0	0	Ki67+	1290.49852998 1575.03319815
-1	0	0	Ki67+	1983.99562004 1558.63511667
-1	0	0	Ki67+	1759.93429347 1921.81054023
-1	0	0	Ki67+	848.991809214 1429.56293036
-1	0	0	Ki67+	1187.86534817 1809.51887323
-1	0	0	Ki67+	1066.90834062 309.624661817
-1	0	0	Ki67+	1279.65846213 2112.80862076
-1	0	0	Ki67+	292.278681471 1010.41457835
-1	0	0	Ki67+	1087.03770569 1062.78723758
-1	0	0	Ki67+	811.068682309 1985.68235642
-1	0	0	Ki67+	1409.44473514 795.057737067
-1	0	0	Ki67+	871.041280918 785.130780324
-1	0	0	Ki67+	149.676401053 1156.01557583
-1	0	0	Ki67+	1974.94477163 316.840949499
-1	0	0	Ki67+	968.6792523 306.445753609
-1	0	0	Ki67+	112.418152404 670.70772957
-1	0	0	Ki67+	1022.24916756 1853.67892641
-1	0	0	Ki67+	2071.74863628 986.736990737
-1	0	0	Ki67+	938.4416943 346.97223475
-1	0	0	Ki67+	1031.42063654 1697.54174239
-1	0	0	Ki67+	916.134597343 566.984697783
-1	0	0	Ki67+	534.536564028 365.619111902
-1	0	0	Ki67+	1874.55369526 1344.62752912
-1	0	0	Ki67+	1582.79536706 1269.7266073
-1	0	0	Ki67+	595.430617511 94.9996698723
-1	0	0	Ki67+	379.87522909 384.476892839
-1	0	0	Ki67+	1215.14994779 72.9987460533
-1	0	0	Ki67+	388.902811451 1098.23442145
-1	0	0	Ki67+	533.101308018 2096.59766606
-1	0	0	Ki67+	143.471644131 833.221187108
-1	0	0	Ki67+	394.147111334 1369.73715392
-1	0	0	Ki67+	1023.51231831 1439.27923987
-1	0	0	Ki67+	414.188775765 884.329349962
-1	0	0	Ki67+	47.6161327552 1182.36881719
-1	0	0	Ki67+	982.925628275 1145.52435685
-1	0	0	Ki67+	1574.41660219 1002.59072616
-1	0	0	Ki67+	450.336727328 604.44403237
-1	0	0	Ki67+	1325.08050827 210.507967979
-1	0	0	Ki67+	1115.43850969 1621.03623228
-1	0	0	Ki67+	784.521754774 121.053394232
-1	0	0	Ki67+	260.419048102 1304.77809491
-1	0	0	Ki67+	1070.66673436 270.419693904
-1	0	0	Ki67+	1401.57830854 61.6648733597
-1	0	0	Ki67+	1033.92006749 210.530561744
-1	0	0	Ki67+	794.795562467 913.215156541
-1	0	0	Ki67+	2093.88368942 157.930075445
-1	0	0	Ki67+	159.537188382 321.361286245
-1	0	0	Ki67+	271.2420404 479.11667928
-1	0	0	Ki67+	485.06136044 463.139322274
-1	0	0	Ki67+	235.94615044 1196.65707933
-1	0	0	Ki67+	477.737361441 217.892057932
-1	0	0	Ki67+	2102.9110904 228.293075345
-1	0	0	Ki67+	226.906163081 1712.28207229
-1	0	0	Ki67+	1537.28880718 1498.91130759
-1	0	0	Ki67+	1362.66346723 989.086243778
-1	0	0	Ki67+	1511.8537854 2121.5937746
-1	0	0	Ki67+	1847.68213738 1618.87966565
-1	0	0	Ki67+	1686.39381445 1138.93817458
-1	0	0	Ki67+	516.463996092 125.010554297
-1	0	0	Ki67+	1557.81175113 208.54354486
-1	0	0	Ki67+	1350.08894594 536.234454343
-1	0	0	Ki67+	1310.06054355 1743.19625266
-1	0	0	Ki67+	1994.86756428 10.204431547
-1	0	0	Ki67+	557.984799891 1318.17794641
-1	0	0	Ki67+	14.7357709177 1655.34727274
-1	0	0	Ki67+	637.557462933 1630.50454855
-1	0	0	Ki67+	729.641383145 1655.20429744
-1	0	0	Ki67+	1300.19092898 1495.09821664
-1	0	0	Ki67+	1456.44942127 1234.66927921
-1	0	0	Ki67+	1263.59304893 1018.14975239
-1	0	0	Ki67+	1410.16290612 1793.35532078
-1	0	0	Ki67+	935.505119563 2144.53049746
-1	0	0	Ki67+	19.2060401956 1380.1790763
-1	0	0	Ki67+	450.948330298 936.807065339
-1	0	0	Ki67+	2006.95732258 2063.45882315
-1	0	0	Ki67+	809.000252681 1373.18541642
-1	0	0	Ki67+	860.939220545 1355.96812394
-1	0	0	Ki67+	283.273017704 408.331353119
-1	0	0	Ki67+	461.010838984 797.687641727
-1	0	0	Ki67+	1532.77901826 1028.77339457
-1	0	0	Ki67+	1983.63408975 1811.89960055
-1	0	0	Ki67+	33.8519258875 422.094942946
-1	0	0	Ki67+	368.959678088 984.124294545
-1	0	0	Ki67+	1114.47000648 2121.89269855
-1	0	0	Ki67+	2011.6368352 1627.33803087
-1	0	0	Ki67+	1274.84675748 1935.14894506
-1	0	0	Ki67+	1034.37380969 21.783387258
-1	0	0	Ki67+	1783.27606433 1967.05435417
-1	0	0	Ki67+	1632.20806162 1701.34121193
-1	0	0	Ki67+	696.156175777 1745.10507284
-1	0	0	Ki67+	1336.91086629 1968.29365768
-1	0	0	Ki67+	1129.69357862 173.326751851
-1	0	0	Ki67+	130.289583729 1095.71613309
-1	0	0	Ki67+	320.866522332 51.9530433032
-1	0	0	Ki67+	99.7023214847 1492.03241222
-1	0	0	Ki67+	368.309839612 1659.21546342
-1	0	0	Ki67+	520.05131745 1502.24938442
-1	0	0	Ki67+	896.877556086 646.98853087
-1	0	0	Ki67+	1429.54024976 513.439319678
-1	0	0	Ki67+	97.107341487 1135.78203479
-1	0	0	Ki67+	605.068472965 1738.52580797
-1	0	0	Ki67+	235.489212627 456.458661343
-1	0	0	Ki67+	226.641933326 689.170076351
-1	0	0	Ki67+	1322.06892313 2097.81255304
-1	0	0	Ki67+	1862.96385584 565.493415694
-1	0	0	Ki67+	604.779232825 1205.11421952
-1	0	0	Ki67+	52.4021481672 1676.2574508
-1	0	0	Ki67+	1305.3457974 556.32472763
-1	0	0	Ki67+	1838.05163113 879.409673516
-1	0	0	Ki67+	188.428238805 494.587005158
-1	0	0	Ki67+	2038.97090316 850.354695985
-1	0	0	Ki67+	1950.10011482 1375.28302689
-1	0	0	Ki67+	1700.55218211 1922.84093496
-1	0	0	Ki67+	2053.68276234 1617.31728043
-1	0	0	Ki67+	1341.25266797 1873.42146208
-1	0	0	Ki67+	1964.98549338 1656.72047217
-1	0	0	Ki67+	1332.58523553 259.706665472
-1	0	0	Ki67+	675.629399919 1357.65157471
-1	0	0	Ki67+	424.314278676 186.329371626
-1	0	0	Ki67+	657.431796435 688.888845179
-1	0	0	Ki67+	582.050983672 1983.27727211
-1	0	0	Ki67+	1207.55009026 1521.30002904
-1	0	0	Ki67+	2051.67148838 1365.71105368
-1	0	0	Ki67+	962.474453211 342.161519694
-1	0	0	Ki67+	1894.01672989 15.3559052154
-1	0	0	Ki67+	1788.42221739 1778.81200063
-1	0	0	Ki67+	678.272522396 1631.190082
-1	0	0	Ki67+	13.0579791646 1873.59877682
-1	0	0	Ki67+	2119.58787978 750.642365985
-1	0	0	Ki67+	889.669741094 1169.52589773
-1	0	0	Ki67+	1287.15373804 268.331072236
-1	0	0	Ki67+	1655.51781698 762.555070869
-1	0	0	Ki67+	1189.02512917 2101.01026645
-1	0	0	Ki67+	993.654014278 872.125119648
-1	0	0	Ki67+	1350.54737492 1990.04164979
-1	0	0	Ki67+	431.771265522 395.600824671
-1	0	0	Ki67+	515.861003635 1291.16670033
-1	0	0	Ki67+	1473.82769026 719.301085523
-1	0	0	Ki67+	539.935563843 1154.48258635
-1	0	0	Ki67+	332.020396596 1599.62818923
-1	0	0	Ki67+	414.52498669 1019.61899508
-1	0	0	Ki67+	1474.65355852 848.538937738
-1	0	0	Ki67+	1491.51393706 1255.86438344
-1	0	0	Ki67+	68.3680373115 1849.45931618
-1	0	0	Ki67+	1140.3530807 106.566111801
-1	0	0	Ki67+	167.013991119 683.322923015
-1	0	0	Ki67+	318.43052084 918.324440427
-1	0	0	Ki67+	710.893613499 1797.66585166
-1	0	0	Ki67+	1961.92179604 2004.62579957
-1	0	0	Ki67+	1831.46099594 2026.10328973
-1	0	0	Ki67+	1428.24933187 488.203871844
-1	0	0	Ki67+	528.469649448 836.182620939
-1	0	0	Ki67+	195.1439921 708.04079956
-1	0	0	Ki67+	1854.07828739 1879.34603231
-1	0	0	Ki67+	854.207354161 408.221699934
-1	0	0	Ki67+	455.885718707 430.606440692
-1	0	0	Ki67+	1181.15290358 1021.28097354
-1	0	0	Ki67+	1772.25923372 1832.92814455
-1	0	0	Ki67+	288.352183317 59.0403792789
-1	0	0	Ki67+	1922.1706524 553.79135554
-1	0	0	Ki67+	20.4982273932 1924.00012968
-1	0	0	Ki67+	1785.91058377 72.1978081138
-1	0	0	Ki67+	1227.76799012 731.422025716
-1	0	0	Ki67+	1709.3724788 804.493250696
-1	0	0	Ki67+	1427.55049877 1706.96612395
-1	0	0	Ki67+	1287.67923536 663.391344274
-1	0	0	Ki67+	1024.74520118 1602.06807408
-1	0	0	Ki67+	2086.18847981 1896.50057188
-1	0	0	Ki67+	2041.96879581 2050.42882746
-1	0	0	Ki67+	155.339034082 1769.12777184
-1	0	0	Ki67+	292.182886863 1225.83062468
-1	0	0	Ki67+	1109.25889644 1469.90491307
-1	0	0	Ki67+	1549.6469371 1970.88438213
-1	0	0	Ki67+	743.331025726 1696.54255557
-1	0	0	Ki67+	1243.11528167 572.797105376
-1	0	0	Ki67+	1499.77593964 2049.0437169
-1	0	0	Ki67+	1667.11763311 2063.32514738
-1	0	0	Ki67+	1571.28964128 874.632610331
-1	0	0	Ki67+	1158.68400299 733.857741593
-1	0	0	Ki67+	1561.89779745 1314.7771033
-1	0	0	Ki67+	865.64991858 2146.39096829
-1	0	0	Ki67+	787.953973629 1328.88017624
-1	0	0	Ki67+	1910.32392308 1967.53520238
-1	0	0	Ki67+	1194.90646116 625.71068641
-1	0	0	Ki67+	799.170661454 1786.14733486
-1	0	0	Ki67+	120.250274955 742.368378916
-1	0	0	Ki67+	1255.97734173 1164.8585282
-1	0	0	Ki67+	866.821749959 2057.59636619
-1	0	0	Ki67+	725.39666807 591.93159363
-1	0	0	Ki67+	1834.81385649 689.255441809
-1	0	0	Ki67+	1990.40410591 1711.45810591
-1	0	0	Ki67+	974.263743222 71.9878497445
-1	0	0	Ki67+	457.725486595 2071.14735155
-1	0	0	Ki67+	312.223690744 1621.38675449
-1	0	0	Ki67+	1622.5251668 1887.06282907
-1	0	0	Ki67+	1137.92223704 46.4856817233
-1	0	0	Ki67+	596.107437891 2006.96835674
-1	0	0	Ki67+	637.106710241 392.288451162
-1	0	0	Ki67+	1196.13767763 1331.6538744
-1	0	0	Ki67+	1169.46002695 46.1401890548
-1	0	0	Ki67+	585.869260288 1187.20865465
-1	0	0	Ki67+	2013.42537078 1671.48957146
-1	0	0	Ki67+	391.393933221 1565.12537962
-1	0	0	Ki67+	57.8071938983 1372.60123024
-1	0	0	Ki67+	575.603213326 473.950462121
-1	0	0	Ki67+	1453.2018722 787.460531805
-1	0	0	Ki67+	1382.0770259 1438.50369808
-1	0	0	Ki67+	1183.07121234 1620.95990993
-1	0	0	Ki67+	734.669534204 98.9557987051
-1	0	0	Ki67+	1093.21466167 320.997396647
-1	0	0	Ki67+	1789.0960696 2081.50678024
-1	0	0	Ki67+	753.085314716 540.457206704
-1	0	0	Ki67+	1918.86275471 967.595026514
-1	0	0	Ki67+	622.721576317 459.269824494
-1	0	0	Ki67+	211.804908633 1849.63463004
-1	0	0	Ki67+	1668.22189557 1940.04535157
-1	0	0	Ki67+	1281.84147735 1063.50550157
-1	0	0	Ki67+	804.908639726 172.501412263
-1	0	0	Ki67+	1762.56091417 1239.02111295
-1	0	0	Ki67+	1723.92378937 1709.04862427
-1	0	0	Ki67+	2037.13164471 183.459506496
-1	0	0	Ki67+	2001.89268518 292.999887458
-1	0	0	Ki67+	758.904094064 381.720844391
-1	0	0	Ki67+	405.820655361 508.411656531
-1	0	0	Ki67+	1074.91922628 750.902127618
-1	0	0	Ki67+	528.5731041 1881.58118063
-1	0	0	Ki67+	1667.32894272 380.686734664
-1	0	0	Ki67+	849.89359592 930.024652959
-1	0	0	Ki67+	675.204864766 208.835460048
-1	0	0	Ki67+	1875.68368423 2060.98230124
-1	0	0	Ki67+	58.5109854065 1945.44001811
-1	0	0	Ki67+	1099.70667309 744.344668064
-1	0	0	Ki67+	656.165032384 1328.62430993
-1	0	0	Ki67+	253.541187964 1018.05711947
-1	0	0	Ki67+	1977.21893127 1087.20254855
-1	0	0	Ki67+	102.468222426 1836.59391852
-1	0	0	Ki67+	2016.60243319 3.5898984066
-1	0	0	Ki67+	1806.63064627 1575.76641418
-1	0	0	Ki67+	714.473983405 613.075786915
-1	0	0	Ki67+	1775.69898465 477.790046887
-1	0	0	Ki67+	2097.76922196 2060.40309692
-1	0	0	Ki67+	813.822165783 511.011945964
-1	0	0	Ki67+	1751.05100485 2103.61621905
-1	0	0	Ki67+	1399.01084862 1307.00148791
-1	0	0	Ki67+	1313.087003 1129.97632957
-1	0	0	Ki67+	310.74541538 1699.41310897
-1	0	0	Ki67+	118.870998582 1600.76251834
-1	0	0	Ki67+	1868.11212795 1455.24385906
-1	0	0	Ki67+	791.128913269 1100.32662516
-1	0	0	Ki67+	244.679422645 911.178199983
-1	0	0	Ki67+	1168.89576183 124.178553807
-1	0	0	Ki67+	774.733653369 1068.49923356
-1	0	0	Ki67+	521.592477194 1982.79938914
-1	0	0	Ki67+	1016.87252766 1248.16111743
-1	0	0	Ki67+	396.891539275 1530.90918975
-1	0	0	Ki67+	693.08963061 824.344536406
-1	0	0	Ki67+	236.431479569 1886.09686828
-1	0	0	Ki67+	1364.29634592 1503.64258828
-1	0	0	Ki67+	1030.22134006 346.328789027
-1	0	0	Ki67+	1384.9668347 33.7733123891
-1	0	0	Ki67+	118.01956063 82.909445014
-1	0	0	Ki67+	547.955401048 983.499316269
-1	0	0	Ki67+	682.97725357 1848.27629587
-1	0	0	Ki67+	1786.38090093 1039.154294
-1	0	0	Ki67+	669.141905373 1983.92441501
-1	0	0	Ki67+	961.207381508 11.26901752
-1	0	0	Ki67+	1180.22735325 1141.5218013
-1	0	0	Ki67+	419.366342687 1530.57263168
-1	0	0	Ki67+	1206.88447354 998.466170125
-1	0	0	Ki67+	1444.60802093 1306.40584652
-1	0	0	Ki67+	1093.00861292 611.413169648
-1	0	0	Ki67+	131.539310646 1783.02957252
-1	0	0	Ki67+	1252.55827755 1823.78606085
-1	0	0	Ki67+	859.251788909 296.569060522
-1	0	0	Ki67+	1345.62084216 487.576693031
-1	0	0	Ki67+	395.324701568 1607.7596906
-1	0	0	Ki67+	658.315311318 33.7864524644
-1	0	0	Ki67+	1271.15016227 336.589764448
-1	0	0	Ki67+	2070.67789127 1195.84754127
-1	0	0	Ki67+	947.891434345 650.580092102
-1	0	0	Ki67+	150.747360675 2149.3138001
-1	0	0	Ki67+	1575.32990548 798.579765654
-1	0	0	Ki67+	788.883877718 378.89742704
-1	0	0	Ki67+	584.973903102 45.2896837734
-1	0	0	Ki67+	357.537243248 1416.73664853
-1	0	0	Ki67+	1489.75291309 1489.81033351
-1	0	0	Ki67+	2116.88573077 1592.77038704
-1	0	0	Ki67+	1827.23453365 1969.44224849
-1	0	0	Ki67+	1158.36524401 1091.39833
-1	0	0	Ki67+	612.247524696 1866.97564681
-1	0	0	Ki67+	221.945639941 1444.07970863
-1	0	0	Ki67+	714.371440057 1918.75163577
-1	0	0	Ki67+	602.582880529 1458.99877581
-1	0	0	Ki67+	1561.60615826 367.16219412
-1	0	0	Ki67+	1466.30185425 261.653689132
-1	0	0	Ki67+	368.905665737 929.694624046
-1	0	0	Ki67+	2097.90618507 1026.16379955
-1	0	0	Ki67+	1751.80258295 600.179494538
-1	0	0	Ki67+	1134.60789105 519.514300871
-1	0	0	Ki67+	345.432157571 472.090415514
-1	0	0	Ki67+	860.64884786 114.182479759
-1	0	0	Ki67+	1531.41486036 1192.93482605
-1	0	0	Ki67+	1860.85000608 982.999111453
-1	0	0	Ki67+	1583.05250765 237.344287854
-1	0	0	Ki67+	415.43424316 1947.81004405
-1	0	0	Ki67+	520.445768517 1644.41652502
-1	0	0	Ki67+	709.436403296 381.801749351
-1	0	0	Ki67+	434.66380587 2032.25253533
-1	0	0	Ki67+	1436.2461661 1582.52502614
-1	0	0	Ki67+	776.459932916 1167.55622826
-1	0	0	Ki67+	1201.86291758 1878.33640216
-1	0	0	Ki67+	348.433356908 349.428014938
-1	0	0	Ki67+	990.011677745 1880.4021967
-1	0	0	Ki67+	1753.56947513 2017.04455484
-1	0	0	Ki67+	40.4952406573 1306.54328599
-1	0	0	Ki67+	1210.08898864 25.028118432
-1	0	0	Ki67+	2036.85951479 1943.80512219
-1	0	0	Ki67+	756.293027895 1189.9735684
-1	0	0	Ki67+	325.255203985 2035.04175347
-1	0	0	Ki67+	2138.86230484 716.541096623
-1	0	0	Ki67+	503.686040984 1628.37635
-1	0	0	Ki67+	1378.40491648 130.842319498
-1	0	0	Ki67+	1204.66664496 658.769003753
-1	0	0	Ki67+	1141.73263382 1043.91727131
-1	0	0	Ki67+	967.155989861 1746.5909185
-1	0	0	Ki67+	1873.38017644 1692.15183362
-1	0	0	Ki67+	1993.27292921 1739.06874397
-1	0	0	Ki67+	740.933600773 1728.33463308
-1	0	0	Ki67+	1792.41175688 656.342032168
-1	0	0	Ki67+	579.188768916 1070.90960518
-1	0	0	Ki67+	1600.16661177 1754.68435873
-1	0	0	Ki67+	776.351758704 607.727087266
-1	0	0	Ki67+	1625.9862535 77.8546643225
-1	0	0	Ki67+	1303.12264418 73.810667803
-1	0	0	Ki67+	394.787587688 789.649810408
-1	0	0	Ki67+	285.039435232 130.759727476
-1	0	0	Ki67+	1024.61314563 564.489820871
-1	0	0	Ki67+	1244.33538625 438.249365796
-1	0	0	Ki67+	1128.13684217 1405.21348821
-1	0	0	Ki67+	1081.63892193 1773.66386685
-1	0	0	Ki67+	580.261187502 302.851833139
-1	0	0	Ki67+	259.308171777 1877.66473133
-1	0	0	Ki67+	882.702495464 1382.2095778
-1	0	0	Ki67+	643.446030024 1828.17910059
-1	0	0	Ki67+	1992.41503385 2120.82947682
-1	0	0	Ki67+	822.768394392 882.131101864
-1	0	0	Ki67+	1102.07808671 1857.40341148
-1	0	0	Ki67+	1547.66741404 934.343463372
-1	0	0	Ki67+	1872.03830329 740.77407294
-1	0	0	Ki67+	2086.10876594 1402.60698303
-1	0	0	Ki67+	1940.27855534 1414.29231951
-1	0	0	Ki67+	1294.037208 638.140353144
-1	0	0	Ki67+	1100.02392333 1422.09566415
-1	0	0	Ki67+	1534.41801283 290.695649703
-1	0	0	Ki67+	592.073799944 1552.23594845
-1	0	0	Ki67+	1542.19260145 2052.6331392
-1	0	0	Ki67+	1912.20341474 508.983200443
-1	0	0	Ki67+	946.407971711 1819.40772301
-1	0	0	Ki67+	1586.3693778 1861.62569038
-1	0	0	Ki67+	1602.95595983 978.280765185
-1	0	0	Ki67+	158.717437562 755.429534005
-1	0	0	Ki67+	1171.65322262 1296.82673528
-1	0	0	Ki67+	88.0785045316 1002.001713
-1	0	0	Ki67+	1763.85202678 501.827939414
-1	0	0	Ki67+	1351.87932339 1419.63538234
-1	0	0	Ki67+	868.966653143 436.063001146
-1	0	0	Ki67+	2147.47270417 1770.85061667
-1	0	0	Ki67+	1644.47700264 2121.86784798
-1	0	0	Ki67+	504.330583001 1269.99976792
-1	0	0	Ki67+	2114.14876887 841.800762895
-1	0	0	Ki67+	1048.56014279 673.739720601
-1	0	0	Ki67+	609.866894262 955.861384395
-1	0	0	Ki67+	619.776520496 314.305069788
-1	0	0	Ki67+	926.640047093 1942.17627655
-1	0	0	Ki67+	1243.28515634 1331.982248
-1	0	0	Ki67+	1923.75549845 812.426619872
-1	0	0	Ki67+	1752.74457937 857.780896145
-1	0	0	Ki67+	890.306847022 1657.67046976
-1	0	0	Ki67+	859.976501858 1205.0153236
-1	0	0	Ki67+	899.947730327 408.480649258
-1	0	0	Ki67+	1752.31322146 697.330876325
-1	0	0	Ki67+	192.739517405 1437.55443027
-1	0	0	Ki67+	1215.83285653 334.746586232
-1	0	0	Ki67+	2066.49156724 1388.86439377
-1	0	0	Ki67+	1850.67617343 193.550278731
-1	0	0	Ki67+	957.657835683 1549.91212092
-1	0	0	Ki67+	652.848177089 538.251968348
-1	0	0	Ki67+	2078.55355946 703.403468606
-1	0	0	Ki67+	1377.17188423 842.604299133
-1	0	0	Ki67+	255.993581633 707.531161776
-1	0	0	Ki67+	2093.54879705 297.40882554
-1	0	0	Ki67+	1929.11055387 1603.40222896
-1	0	0	Ki67+	1741.18162781 216.543656035
-1	0	0	Ki67+	573.784750118 2024.39101472
-1	0	0	Ki67+	1403.67213144 219.776654204
-1	0	0	Ki67+	1340.07301437 2046.25828239
-1	0	0	Ki67+	63.8220548822 2018.58444477
-1	0	0	Ki67+	1320.22390045 1330.34626379
-1	0	0	Ki67+	1691.2584657 2114.38618825
-1	0	0	Ki67+	1274.79217716 1603.72587675
-1	0	0	Ki67+	1057.37549364 10.2324739948
-1	0	0	Ki67+	581.806748248 926.219312712
-1	0	0	Ki67+	42.8760779055 88.4336104099
-1	0	0	Ki67+	92.505273002 391.679580124
-1	0	0	Ki67+	576.305607903 1907.21502433
-1	0	0	Ki67+	935.811603664 161.487923674
-1	0	0	Ki67+	33.9789822171 922.596449454
-1	0	0	Ki67+	1813.57291813 1629.99964005
-1	0	0	Ki67+	2057.18420448 768.033556212
-1	0	0	Ki67+	629.049435962 589.313479693
-1	0	0	Ki67+	2004.00657726 163.793141444
-1	0	0	Ki67+	1881.93699801 1486.79418621
-1	0	0	Ki67+	933.145529706 1198.51595495
-1	0	0	Ki67+	946.753597694 387.506328624
-1	0	0	Ki67+	190.744625543 42.2509711944
-1	0	0	Ki67+	254.629146237 2017.94120296
-1	0	0	Ki67+	268.03556816 1787.41436698
-1	0	0	Ki67+	402.225122969 2016.50187892
-1	0	0	Ki67+	2077.90831317 1729.68156688
-1	0	0	Ki67+	2134.40400629 388.919618851
-1	0	0	Ki67+	1623.66763806 845.132676684
-1	0	0	Ki67+	965.006833833 1432.07415893
-1	0	0	Ki67+	2081.07342129 1756.13715616
-1	0	0	Ki67+	1770.72450261 932.38108816
-1	0	0	Ki67+	949.265271491 941.483589388
-1	0	0	Ki67+	1625.95456867 1934.61837639
-1	0	0	Ki67+	2092.16507741 416.800747029
-1	0	0	Ki67+	1884.3967946 2089.38384243
-1	0	0	Ki67+	1731.89148142 164.608857038
-1	0	0	Ki67+	1455.08321732 468.192052319
-1	0	0	Ki67+	1921.05052311 2089.64798551
-1	0	0	Ki67+	768.529321181 305.445358241
-1	0	0	Ki67+	1371.1680711 288.003406579
-1	0	0	Ki67+	1126.99478794 1141.57442997
-1	0	0	Ki67+	88.6505571579 1376.05774359
-1	0	0	Ki67+	2000.71645461 1096.02941812
-1	0	0	Ki67+	1410.90378832 1444.70857586
-1	0	0	Ki67+	1786.81149693 1861.67866413
-1	0	0	Ki67+	1225.94011851 1078.79450604
-1	0	0	Ki67+	328.469485469 1309.87497281
-1	0	0	Ki67+	1667.12422799 1118.29342834
-1	0	0	Ki67+	997.509061141 201.098389458
-1	0	0	Ki67+	1414.22767192 927.605415641
-1	0	0	Ki67+	1340.52731485 110.27346568
-1	0	0	Ki67+	270.843788086 9.03971221761
-1	0	0	Ki67+	84.9553194249 1704.88186623
-1	0	0	Ki67+	1634.88372507 279.335719658
-1	0	0	Ki67+	1652.47438761 473.394664629
-1	0	0	Ki67+	215.238297364 1881.03998481
-1	0	0	Ki67+	714.236973272 260.187967165
-1	0	0	Ki67+	1080.09074774 1331.77080139
-1	0	0	Ki67+	1452.90598462 1864.20373554
-1	0	0	Ki67+	867.090865431 1173.3332568
-1	0	0	Ki67+	552.743078125 1822.87164782
-1	0	0	Ki67+	1814.34168491 2098.48005289
-1	0	0	Ki67+	681.039011633 1305.57210918
-1	0	0	Ki67+	1909.55840892 1244.95611608
-1	0	0	Ki67+	534.024268608 437.521655505
-1	0	0	Ki67+	1321.11610341 1661.87879467
-1	0	0	Ki67+	974.235158767 1018.54550593
-1	0	0	Ki67+	54.4303794674 912.057041927
-1	0	0	Ki67+	945.447258826 778.83088185
-1	0	0	Ki67+	1988.47183466 2049.89978208
-1	0	0	Ki67+	344.405766462 1941.60105105
-1	0	0	Ki67+	342.205342991 1766.01088047
-1	0	0	Ki67+	48.8512630466 2049.29090993
-1	0	0	Ki67+	2095.43347718 1866.05630047
-1	0	0	Ki67+	1211.2577382 153.174182608
-1	0	0	Ki67+	1630.26459317 304.528964402
-1	0	0	Ki67+	1928.32295731 438.858776703
-1	0	0	Ki67+	251.49016341 393.326712066
-1	0	0	Ki67+	2095.95625684 2011.35881454
-1	0	0	Ki67+	1871.321689 2141.07648367
-1	0	0	Ki67+	1314.53286988 1029.52000388
-1	0	0	Ki67+	1405.68881964 516.440097087
-1	0	0	Ki67+	842.488992925 869.259111808
-1	0	0	Ki67+	1337.82024876 1470.2545
-1	0	0	Ki67+	1016.63985167 900.005131233
-1	0	0	Ki67+	1576.28321914 1166.34789628
-1	0	0	Ki67+	1224.24184453 2050.9179055
-1	0	0	Ki67+	1070.84515015 1305.81582094
-1	0	0	Ki67+	1734.89514483 58.6286358781
-1	0	0	Ki67+	1205.57547219 779.735628883
-1	0	0	CD3+/CD8+/Ki67+	2131.9484653 1688.5862196
-1	0	0	CD3+/CD8+/Ki67+	369.722163497 1997.47589905
-1	0	0	CD3+/CD8+/Ki67+	1508.8737766 1099.04298122
-1	0	0	CD3+/CD8+/Ki67+	892.573521965 1244.10017816
-1	0	0	CD3+/CD8+/Ki67+	2131.05227211 1711.81685286
-1	0	0	CD3+/CD8+/Ki67+	416.20572982 81.6854275175
-1	0	0	CD3+/CD8+/Ki67+	196.919894694 1778.87453246
-1	0	0	CD3+/CD8+/Ki67+	2052.37124519 1872.20323297
-1	0	0	CD3+/CD8+/Ki67+	833.629241683 92.5208951583
-1	0	0	CD3+/CD8+/Ki67+	1600.7334157 110.952545186
-1	0	0	CD3+/CD8+/Ki67+	2039.29943629 365.555742648
-1	0	0	CD3+/CD8+/Ki67+	545.637160064 1113.99468323
-1	0	0	CD3+/CD8+/Ki67+	491.668909082 810.423850627
-1	0	0	CD3+/CD8+/Ki67+	1001.09695692 1386.996598
-1	0	0	CD3+/CD8+/Ki67+	347.146524475 110.843657649
-1	0	0	CD3+/CD8+/Ki67+	320.090981163 180.284491016
-1	0	0	CD3+/CD8+/Ki67+	685.928356636 589.358176064
-1	0	0	CD3+/CD8+/Ki67+	1692.64580445 598.521562326
-1	0	0	CD3+/CD8+/Ki67+	724.258122133 1580.23673177
-1	0	0	CD3+/CD8+/Ki67+	1676.93451029 1404.38309214
-1	0	0	CD3+/CD8+/Ki67+	425.347280027 291.399685359
-1	0	0	CD3+/CD8+/Ki67+	1717.61476075 1451.27299606
-1	0	0	CD3+/CD8+/Ki67+	1126.83936352 1356.18020978
-1	0	0	CD3+/CD8+/Ki67+	655.268454072 900.74560981
-1	0	0	CD3+/CD8+/Ki67+	1569.78488977 1937.64445322
-1	0	0	CD3+/CD8+/Ki67+	286.949164885 1570.22719973
-1	0	0	CD3+/CD8+/Ki67+	1377.33882787 1791.87624405
-1	0	0	CD3+/CD8+/Ki67+	2007.99995143 110.535775603
-1	0	0	CD3+/CD8+/Ki67+	1724.16505759 1357.64545677
-1	0	0	CD3+/CD8+/Ki67+	1550.90427866 12.2800663545
-1	0	0	CD3+/CD8+/Ki67+	984.65199103 630.246558084
-1	0	0	CD3+/CD8+/Ki67+	1677.53466351 974.396465528
-1	0	0	CD3+/CD8+/Ki67+	1592.35069845 765.787150516
-1	0	0	CD3+/CD8+/Ki67+	2027.13551103 1064.76249744
-1	0	0	CD3+/CD8+/Ki67+	2042.55356158 100.631492626
-1	0	0	CD3+/CD8+/Ki67+	349.302139717 1702.23202373
-1	0	0	CD3+/CD8+/Ki67+	1271.16577476 1432.15868568
-1	0	0	CD3+/CD8+/Ki67+	419.426830739 1851.28785047
-1	0	0	CD3+/CD8+/Ki67+	1104.55218588 487.664673548
-1	0	0	CD3+/CD8+/Ki67+	1125.00905599 2004.68519748
-1	0	0	CD3+/CD8+/Ki67+	1310.23599713 511.246508254
-1	0	0	CD3+/CD8+/Ki67+	136.326339685 1860.66703432
-1	0	0	CD3+/CD8+/Ki67+	218.251021256 1408.11080815
-1	0	0	CD3+/CD8+/Ki67+	64.0389889587 747.943540104
-1	0	0	CD3+/CD8+/Ki67+	1401.86448046 2040.26588046
-1	0	0	CD3+/CD8+/Ki67+	349.157338013 1186.38080691
-1	0	0	CD3+/CD8+/Ki67+	1197.6844704 1742.0019584
-1	0	0	CD3+/CD8+/Ki67+	245.528146692 838.024061
-1	0	0	CD3+/CD8+/Ki67+	1310.24752578 1700.35315314
-1	0	0	CD3+/CD8+/Ki67+	1247.37070568 1234.83143404
#EOF
