# Supplementary material for: Data-Driven Discovery of Immune Contexture Biomarkers
Source: Front Oncol. 2018 Dec 18;8:627. doi: 10.3389/fonc.2018.00627 (PMC6305402; doi:10.3389/fonc.2018.00627)
Supplement: Data Sheet 2.zip — The synthetic dataset used for verifying the approach (section 3.1; Figure 4) is provided as a collection of text files describing regions, markers, and metadata. [file Data_Sheet_2.zip › verificationDataset/testdata_011_ImageObjects.txt]

barcode_target	testdata_011
barcode_origin	-1
workflow_target_version	-1
workflow_origin	-1
workflow_origin_version	-1
iH	-1
iW	-1
user	None

-1	0	0	Ki67+	1920.01695128 1285.45751609
-1	0	0	Ki67+	963.011718405 1129.95118385
-1	0	0	Ki67+	162.031595778 326.824220535
-1	0	0	Ki67+	1939.8880933 578.808070446
-1	0	0	Ki67+	428.446290828 166.819009889
-1	0	0	Ki67+	927.777218001 865.507136121
-1	0	0	Ki67+	428.754396618 1206.91397413
-1	0	0	Ki67+	1249.12127474 727.807633185
-1	0	0	Ki67+	1075.83805289 1804.78256564
-1	0	0	Ki67+	62.2369328314 1935.70608329
-1	0	0	Ki67+	1869.26829804 659.411110002
-1	0	0	Ki67+	535.010942785 1721.89236064
-1	0	0	Ki67+	2083.61218827 1412.46951236
-1	0	0	Ki67+	1427.20140049 1466.50511671
-1	0	0	Ki67+	831.193758052 46.1523980101
-1	0	0	Ki67+	236.567486162 1020.21521812
-1	0	0	Ki67+	742.784098458 482.130194443
-1	0	0	Ki67+	1892.27055552 1961.97887483
-1	0	0	Ki67+	594.939424603 923.054009078
-1	0	0	Ki67+	1632.41821737 652.92550918
-1	0	0	Ki67+	207.887598788 275.517607254
-1	0	0	Ki67+	610.30977808 1738.47940495
-1	0	0	Ki67+	341.622324011 859.899936467
-1	0	0	Ki67+	1962.27526096 781.774602314
-1	0	0	Ki67+	860.342091384 396.556575375
-1	0	0	Ki67+	12.6353800975 1822.42374689
-1	0	0	Ki67+	267.250223203 36.1179605155
-1	0	0	Ki67+	1297.0067173 669.952953389
-1	0	0	Ki67+	113.769533946 2143.19543342
-1	0	0	Ki67+	1990.6621674 1421.33221712
-1	0	0	Ki67+	1568.79778018 1297.1845541
-1	0	0	Ki67+	540.426851235 213.767451214
-1	0	0	Ki67+	1635.33111429 243.685101828
-1	0	0	Ki67+	277.46147048 274.456642924
-1	0	0	Ki67+	212.330312395 598.086183076
-1	0	0	Ki67+	1197.01988487 2078.42966617
-1	0	0	Ki67+	857.720509566 259.769227679
-1	0	0	Ki67+	1493.40586064 1754.05604838
-1	0	0	Ki67+	1403.04997149 330.75826788
-1	0	0	Ki67+	1062.11416903 608.289455217
-1	0	0	Ki67+	1648.18387344 1004.93510861
-1	0	0	Ki67+	105.549395442 522.314306559
-1	0	0	Ki67+	509.00586942 1021.94500595
-1	0	0	Ki67+	1891.85036217 884.031639988
-1	0	0	Ki67+	75.2433053625 474.677915442
-1	0	0	Ki67+	1640.95518802 214.099007399
-1	0	0	Ki67+	355.338306383 499.824811606
-1	0	0	Ki67+	2070.92470049 1343.6020956
-1	0	0	Ki67+	1406.95806433 1712.50320468
-1	0	0	Ki67+	636.393658522 965.953580185
-1	0	0	Ki67+	1959.40446917 444.194213389
-1	0	0	Ki67+	1475.65735562 1466.16381598
-1	0	0	Ki67+	377.88745517 358.770187445
-1	0	0	Ki67+	842.460967295 1725.97940997
-1	0	0	Ki67+	1750.40493669 400.941048279
-1	0	0	Ki67+	2114.23184953 1081.54910022
-1	0	0	Ki67+	1064.16739473 259.478031088
-1	0	0	Ki67+	1353.212421 1415.59696089
-1	0	0	Ki67+	1345.98953299 1189.4980724
-1	0	0	Ki67+	1630.34317306 1825.68286933
-1	0	0	Ki67+	1972.47183192 61.1198237802
-1	0	0	Ki67+	1170.93097416 931.121041812
-1	0	0	Ki67+	839.086180537 757.270917415
-1	0	0	Ki67+	121.476635805 1429.60045534
-1	0	0	Ki67+	942.927839358 1282.48367247
-1	0	0	Ki67+	2130.88373748 341.491401004
-1	0	0	Ki67+	1154.377147 1323.68296425
-1	0	0	Ki67+	800.855740853 1191.23383262
-1	0	0	Ki67+	1040.92439357 2008.04168922
-1	0	0	Ki67+	660.944534078 267.161225447
-1	0	0	Ki67+	388.173464202 1975.79290411
-1	0	0	Ki67+	1912.27591491 2048.59372479
-1	0	0	Ki67+	1412.22831513 1011.35550758
-1	0	0	Ki67+	1957.74951254 728.513617466
-1	0	0	Ki67+	404.549033757 33.6254969162
-1	0	0	Ki67+	1700.65736465 425.270485849
-1	0	0	Ki67+	1712.57131424 1770.32844021
-1	0	0	Ki67+	729.467305917 2100.98840152
-1	0	0	Ki67+	1714.73749372 755.191522606
-1	0	0	Ki67+	2112.69547454 79.8845405984
-1	0	0	Ki67+	319.743024986 2144.19911817
-1	0	0	Ki67+	1683.72911289 892.358894041
-1	0	0	Ki67+	1619.92200293 1669.65447001
-1	0	0	Ki67+	725.349288035 845.264978217
-1	0	0	Ki67+	111.32528404 130.865210723
-1	0	0	Ki67+	100.192434207 1592.55351339
-1	0	0	Ki67+	442.496007907 781.279694921
-1	0	0	Ki67+	1624.2703694 114.946220517
-1	0	0	Ki67+	1995.07507818 1948.38955201
-1	0	0	Ki67+	222.435310286 796.914465402
-1	0	0	Ki67+	483.264325852 1156.50076215
-1	0	0	Ki67+	1160.73777733 2090.49833435
-1	0	0	Ki67+	622.628162927 731.925648841
-1	0	0	Ki67+	1434.32283665 1328.62748576
-1	0	0	Ki67+	997.812214361 1856.43250803
-1	0	0	Ki67+	186.140441095 1000.14821742
-1	0	0	Ki67+	255.736899363 2066.81055188
-1	0	0	Ki67+	1005.12209138 2112.97218325
-1	0	0	Ki67+	1629.68894406 2011.69959243
-1	0	0	Ki67+	388.360060885 1152.39352286
-1	0	0	Ki67+	1069.89133312 1968.59851583
-1	0	0	Ki67+	159.556265079 2006.87273681
-1	0	0	Ki67+	1674.63766062 1695.79817481
-1	0	0	Ki67+	2024.24035888 222.732532087
-1	0	0	Ki67+	707.444822928 1638.87700164
-1	0	0	Ki67+	1546.89156056 1994.75990163
-1	0	0	Ki67+	1807.26721406 1910.78725392
-1	0	0	Ki67+	198.380743126 2147.38591453
-1	0	0	Ki67+	1878.20864147 1128.01274545
-1	0	0	Ki67+	1497.50982227 283.257743638
-1	0	0	Ki67+	82.7538638858 543.142954689
-1	0	0	Ki67+	1282.44215675 1945.89884175
-1	0	0	Ki67+	1599.72932313 534.196492884
-1	0	0	Ki67+	1831.51186102 255.595284152
-1	0	0	Ki67+	1636.70378868 1652.24245997
-1	0	0	Ki67+	845.135496122 107.233038909
-1	0	0	Ki67+	1871.16975058 1266.61533082
-1	0	0	Ki67+	1228.95825439 672.959413297
-1	0	0	Ki67+	912.028894392 836.096023583
-1	0	0	Ki67+	577.844941591 1743.04298979
-1	0	0	Ki67+	1434.56068379 1784.82847161
-1	0	0	Ki67+	2038.15632437 878.168887787
-1	0	0	Ki67+	532.034346104 775.622058864
-1	0	0	Ki67+	620.234265936 520.998280869
-1	0	0	Ki67+	275.825334767 164.468797076
-1	0	0	Ki67+	1774.13676162 934.38820506
-1	0	0	Ki67+	2018.47915241 2020.77626966
-1	0	0	Ki67+	1528.60097291 794.462513861
-1	0	0	Ki67+	200.471262608 539.732937134
-1	0	0	Ki67+	673.377547288 1983.08037268
-1	0	0	Ki67+	1265.62165896 788.296444838
-1	0	0	Ki67+	258.060350153 77.9381473573
-1	0	0	Ki67+	148.076453635 992.626990508
-1	0	0	Ki67+	1827.33965567 745.466439666
-1	0	0	Ki67+	1018.34787887 1926.23705929
-1	0	0	Ki67+	1407.88167306 1806.08696434
-1	0	0	Ki67+	620.106506893 1395.18155124
-1	0	0	Ki67+	5.69294466034 588.908590114
-1	0	0	Ki67+	416.63975948 295.736678018
-1	0	0	Ki67+	1231.9489533 1699.23013264
-1	0	0	Ki67+	288.216576303 2135.45193878
-1	0	0	Ki67+	1313.26439325 932.548512504
-1	0	0	Ki67+	1375.12187095 29.6770874137
-1	0	0	Ki67+	2112.87879228 599.764299272
-1	0	0	Ki67+	1318.97672224 909.248744486
-1	0	0	Ki67+	1660.7000004 1840.94258825
-1	0	0	Ki67+	255.790650191 910.806234032
-1	0	0	Ki67+	740.411210735 181.655680771
-1	0	0	Ki67+	1633.94111782 1990.19848216
-1	0	0	Ki67+	1983.57560076 1286.79263276
-1	0	0	Ki67+	1062.27052838 128.016674749
-1	0	0	Ki67+	346.408847228 2147.44447237
-1	0	0	Ki67+	1964.4530586 552.303622631
-1	0	0	Ki67+	725.957826726 958.420941436
-1	0	0	Ki67+	1501.99713415 1964.64007106
-1	0	0	Ki67+	542.176691508 1929.93357674
-1	0	0	Ki67+	1872.84670159 1625.44388498
-1	0	0	Ki67+	1578.99298774 384.118084029
-1	0	0	Ki67+	682.820727706 1649.38308471
-1	0	0	Ki67+	1216.32184653 1778.25942526
-1	0	0	Ki67+	2092.78004197 1034.7873914
-1	0	0	Ki67+	1113.67531255 1080.73640596
-1	0	0	Ki67+	872.127349919 1924.17558951
-1	0	0	Ki67+	1481.63888667 1298.91173319
-1	0	0	Ki67+	564.357519251 1921.32546289
-1	0	0	Ki67+	251.335463461 1238.55577191
-1	0	0	Ki67+	1638.83946897 1555.87828637
-1	0	0	Ki67+	1134.24093154 1781.36486066
-1	0	0	Ki67+	296.868221186 703.558784454
-1	0	0	Ki67+	897.448870871 766.494156035
-1	0	0	Ki67+	1266.29475692 1605.06447633
-1	0	0	Ki67+	1132.18510723 2001.65568279
-1	0	0	Ki67+	960.544286374 1435.86824446
-1	0	0	Ki67+	809.500435758 349.849246345
-1	0	0	Ki67+	363.155795961 1233.43675013
-1	0	0	Ki67+	1759.24780595 67.1686885077
-1	0	0	Ki67+	928.370617407 1672.9509784
-1	0	0	Ki67+	1636.62241579 2056.21770883
-1	0	0	Ki67+	427.957814927 1135.72557617
-1	0	0	Ki67+	13.7503290511 1549.34231533
-1	0	0	Ki67+	1305.10801721 480.108787719
-1	0	0	Ki67+	754.464437584 1963.3032372
-1	0	0	Ki67+	351.386374361 294.775222091
-1	0	0	Ki67+	1154.81693783 381.643217488
-1	0	0	Ki67+	1723.65063015 291.023457252
-1	0	0	Ki67+	1434.91807254 2085.08142147
-1	0	0	Ki67+	1616.82536831 963.84777804
-1	0	0	Ki67+	1771.05979445 1856.02026561
-1	0	0	Ki67+	1980.8308297 968.533205456
-1	0	0	Ki67+	1127.89471046 137.750719973
-1	0	0	Ki67+	522.672137788 1877.69104894
-1	0	0	Ki67+	255.427503279 245.461881272
-1	0	0	Ki67+	438.807963815 218.271140262
-1	0	0	Ki67+	277.824541971 1695.20788506
-1	0	0	Ki67+	1972.80071845 1174.0870183
-1	0	0	Ki67+	123.82853409 483.101203005
-1	0	0	Ki67+	2032.22233673 716.572198084
-1	0	0	Ki67+	1591.88593029 1837.78935379
-1	0	0	Ki67+	54.3686756575 1029.81219764
-1	0	0	Ki67+	1714.86843986 1858.53477951
-1	0	0	Ki67+	2116.4539997 1915.71639563
-1	0	0	Ki67+	868.4164136 1147.86423797
-1	0	0	Ki67+	703.180779718 1031.4267328
-1	0	0	Ki67+	2139.45745383 89.9952483621
-1	0	0	Ki67+	194.931706712 1857.68805635
-1	0	0	Ki67+	1240.93955304 1465.80396511
-1	0	0	Ki67+	1802.33810377 919.007156161
-1	0	0	Ki67+	1975.23230906 1605.43608756
-1	0	0	Ki67+	1353.63373925 2090.61142345
-1	0	0	Ki67+	1677.65899824 564.557195585
-1	0	0	Ki67+	1826.29344481 1190.07725187
-1	0	0	Ki67+	2037.6278293 198.079984541
-1	0	0	Ki67+	1757.70606124 1574.58631729
-1	0	0	Ki67+	1668.14164513 591.407852001
-1	0	0	Ki67+	1560.6691624 838.688775266
-1	0	0	Ki67+	195.008742112 1626.25750436
-1	0	0	Ki67+	820.83932097 1854.17553456
-1	0	0	Ki67+	1784.86733993 1471.22107615
-1	0	0	Ki67+	952.470814454 579.954762524
-1	0	0	Ki67+	1252.23602 2082.74773918
-1	0	0	Ki67+	1479.87016848 986.300245228
-1	0	0	Ki67+	980.394215885 1057.20662862
-1	0	0	Ki67+	369.11980859 322.483700888
-1	0	0	Ki67+	613.373666939 2121.22982817
-1	0	0	Ki67+	1338.79649507 1543.34887325
-1	0	0	Ki67+	1433.05994694 786.576827304
-1	0	0	Ki67+	433.257869745 1953.72713097
-1	0	0	Ki67+	268.650362962 880.696487054
-1	0	0	Ki67+	1362.885242 662.156370425
-1	0	0	Ki67+	327.166364582 1615.94117094
-1	0	0	Ki67+	1627.8125374 437.321355846
-1	0	0	Ki67+	219.247393277 1741.35922674
-1	0	0	Ki67+	1902.14527489 752.704775878
-1	0	0	Ki67+	539.185442714 1804.92565113
-1	0	0	Ki67+	1438.63553252 229.309963322
-1	0	0	Ki67+	336.330437096 483.887717505
-1	0	0	Ki67+	1577.74097594 1375.11006599
-1	0	0	Ki67+	926.810391241 1776.62383479
-1	0	0	Ki67+	908.783935943 1846.96797774
-1	0	0	Ki67+	388.477311469 1038.44439014
-1	0	0	Ki67+	157.792857424 1311.85848762
-1	0	0	Ki67+	567.105137862 1524.10275286
-1	0	0	Ki67+	1424.43973596 286.214251475
-1	0	0	Ki67+	585.592213494 1945.98368066
-1	0	0	Ki67+	1243.53170522 1546.24363245
-1	0	0	Ki67+	1416.33424046 1560.75539861
-1	0	0	Ki67+	170.763766809 50.5916530356
-1	0	0	Ki67+	837.318567081 375.119823767
-1	0	0	Ki67+	418.645095741 236.782221587
-1	0	0	Ki67+	710.779606911 161.651178551
-1	0	0	Ki67+	1181.59999545 1997.67342098
-1	0	0	Ki67+	549.022255499 986.049480789
-1	0	0	Ki67+	637.801254219 1245.60788127
-1	0	0	Ki67+	967.610516983 2078.14495344
-1	0	0	Ki67+	521.704918662 2105.90358456
-1	0	0	Ki67+	922.614206321 154.646257027
-1	0	0	Ki67+	1091.45087185 1136.40924835
-1	0	0	Ki67+	32.9474069777 1100.37627386
-1	0	0	Ki67+	1028.54524005 1556.62890942
-1	0	0	Ki67+	870.281260689 867.374175954
-1	0	0	Ki67+	1821.75339416 1758.05747656
-1	0	0	Ki67+	1070.25429287 1649.72923915
-1	0	0	Ki67+	248.796632613 2096.28081802
-1	0	0	Ki67+	785.211384893 2070.57174775
-1	0	0	Ki67+	1465.01695753 1433.5898497
-1	0	0	Ki67+	1071.75827594 1447.85764259
-1	0	0	Ki67+	1340.43014619 423.704031085
-1	0	0	Ki67+	2007.1948324 357.539247243
-1	0	0	Ki67+	2047.07445182 2042.76786672
-1	0	0	Ki67+	1168.41413034 635.089717266
-1	0	0	Ki67+	780.659640859 281.896427667
-1	0	0	Ki67+	67.9354576918 2105.01280593
-1	0	0	Ki67+	2087.66052345 1837.31322264
-1	0	0	Ki67+	1549.47050048 1385.66382442
-1	0	0	Ki67+	421.807979956 371.121458355
-1	0	0	Ki67+	1534.05087209 1540.04689793
-1	0	0	Ki67+	1587.32596816 927.566546218
-1	0	0	Ki67+	68.8475609834 183.113486446
-1	0	0	Ki67+	1486.21133931 752.925492591
-1	0	0	Ki67+	1353.90552489 1035.56326324
-1	0	0	Ki67+	2071.38991469 453.779613921
-1	0	0	Ki67+	1471.67222649 1644.85566422
-1	0	0	Ki67+	1749.75820166 16.9969093091
-1	0	0	Ki67+	957.935919923 1500.56043579
-1	0	0	Ki67+	978.79116558 1996.46134095
-1	0	0	Ki67+	117.819325532 157.132325196
-1	0	0	Ki67+	2121.21989824 1385.47555985
-1	0	0	Ki67+	577.55848274 129.713222522
-1	0	0	Ki67+	325.442880983 650.03664329
-1	0	0	Ki67+	1338.16896162 1002.62559346
-1	0	0	Ki67+	2070.14476981 261.265103041
-1	0	0	Ki67+	1933.12018947 72.2120938986
-1	0	0	Ki67+	871.777115812 2058.12977961
-1	0	0	Ki67+	586.716882902 438.38446951
-1	0	0	Ki67+	1417.3109213 192.510566675
-1	0	0	Ki67+	294.492496006 140.750303258
-1	0	0	Ki67+	1097.4814453 1597.99613856
-1	0	0	Ki67+	891.150710476 845.357675834
-1	0	0	Ki67+	242.376095014 1211.43097944
-1	0	0	Ki67+	773.49155631 335.788758361
-1	0	0	Ki67+	5.13190597347 862.699684145
-1	0	0	Ki67+	480.335525889 1505.37934249
-1	0	0	Ki67+	88.1854769667 1753.20622471
-1	0	0	Ki67+	812.505647685 1082.71558783
-1	0	0	Ki67+	369.270977767 1019.56792867
-1	0	0	Ki67+	1173.05487913 1522.81202049
-1	0	0	Ki67+	1932.2822289 870.367417334
-1	0	0	Ki67+	872.317802175 1998.83826546
-1	0	0	Ki67+	503.479595725 839.261813822
-1	0	0	Ki67+	1355.15060987 1144.1733551
-1	0	0	Ki67+	1131.95188014 1945.91576578
-1	0	0	Ki67+	1106.5214121 98.4888874712
-1	0	0	Ki67+	1747.27768738 111.940946718
-1	0	0	Ki67+	1450.90012451 1681.97799908
-1	0	0	Ki67+	1693.25480554 639.766804846
-1	0	0	Ki67+	1702.77032783 248.108386049
-1	0	0	Ki67+	2051.12545765 2007.01719886
-1	0	0	Ki67+	709.297560982 1288.56091914
-1	0	0	Ki67+	1500.68481307 793.110981312
-1	0	0	Ki67+	1819.63084403 304.472025546
-1	0	0	Ki67+	575.250214735 1673.7611861
-1	0	0	Ki67+	692.805951987 974.983922401
-1	0	0	Ki67+	1975.1352693 2008.4664859
-1	0	0	Ki67+	1764.42352608 246.851690335
-1	0	0	Ki67+	769.494686533 26.0623513965
-1	0	0	Ki67+	1460.15305309 496.657981295
-1	0	0	Ki67+	1656.43787694 982.936257344
-1	0	0	Ki67+	965.097914199 757.154646013
-1	0	0	Ki67+	2064.81434371 637.761859394
-1	0	0	Ki67+	2085.39903033 1583.32404845
-1	0	0	Ki67+	1013.07809558 139.074684887
-1	0	0	Ki67+	361.531468807 25.4864960165
-1	0	0	Ki67+	224.737202743 37.3871293689
-1	0	0	Ki67+	262.659951454 1643.32702365
-1	0	0	Ki67+	1796.81408115 1060.76155982
-1	0	0	Ki67+	142.937983163 362.894219374
-1	0	0	Ki67+	644.70313905 2084.65360049
-1	0	0	Ki67+	692.982734603 233.34500155
-1	0	0	Ki67+	20.2087490076 2027.02027831
-1	0	0	Ki67+	573.950976894 654.473034665
-1	0	0	Ki67+	124.865408756 16.3256324334
-1	0	0	Ki67+	1176.28924894 1602.67344561
-1	0	0	Ki67+	1777.68287246 1366.80922871
-1	0	0	Ki67+	1865.53840773 1533.69811526
-1	0	0	Ki67+	2014.85436583 93.5250659907
-1	0	0	Ki67+	961.524567381 351.151708963
-1	0	0	Ki67+	770.290567142 1680.18649703
-1	0	0	Ki67+	72.625668531 1101.12519768
-1	0	0	Ki67+	413.03445807 1690.13500041
-1	0	0	Ki67+	1520.71879616 1862.29253357
-1	0	0	Ki67+	359.492661943 800.856849927
-1	0	0	Ki67+	1919.88488413 2127.63429679
-1	0	0	Ki67+	1347.61253923 1997.18891046
-1	0	0	Ki67+	469.655235748 502.803411124
-1	0	0	Ki67+	810.122062927 1813.58608921
-1	0	0	Ki67+	708.267967436 1546.43050238
-1	0	0	Ki67+	695.255763441 475.778536302
-1	0	0	Ki67+	575.463974971 1461.7884195
-1	0	0	Ki67+	1476.25493121 2002.15473007
-1	0	0	Ki67+	824.349055943 939.787609745
-1	0	0	Ki67+	1176.85497483 317.737514805
-1	0	0	Ki67+	281.411095621 2106.40154164
-1	0	0	Ki67+	507.160091248 1165.93888418
-1	0	0	Ki67+	1588.6148084 1994.13763308
-1	0	0	Ki67+	262.892836312 332.361108157
-1	0	0	Ki67+	853.004672238 1324.07585764
-1	0	0	Ki67+	1080.52006387 1617.32013463
-1	0	0	Ki67+	1104.06451538 1367.73179495
-1	0	0	Ki67+	1232.89406381 609.280828285
-1	0	0	Ki67+	469.326880079 196.6259561
-1	0	0	Ki67+	1675.54860831 2047.58348318
-1	0	0	Ki67+	349.984602623 1061.60804026
-1	0	0	Ki67+	1747.52736053 555.654963366
-1	0	0	Ki67+	1569.87714819 1868.1328836
-1	0	0	Ki67+	1428.26555621 1531.62812039
-1	0	0	Ki67+	149.487607659 1961.96528737
-1	0	0	Ki67+	585.182055322 783.472565955
-1	0	0	Ki67+	2050.09076639 1379.91597207
-1	0	0	Ki67+	1108.94739679 371.896123217
-1	0	0	Ki67+	761.827170087 1255.57580351
-1	0	0	Ki67+	1171.86053797 1063.15953604
-1	0	0	Ki67+	818.230408317 504.065571612
-1	0	0	Ki67+	655.980305674 1231.02534217
-1	0	0	Ki67+	1338.44214883 1086.15068891
-1	0	0	Ki67+	696.545134686 869.754775521
-1	0	0	Ki67+	2143.09435276 1744.90946544
-1	0	0	Ki67+	649.114074674 1510.35062576
-1	0	0	Ki67+	1841.82894027 1670.16299423
-1	0	0	Ki67+	1907.67246425 138.983663988
-1	0	0	Ki67+	783.073112037 1244.3705869
-1	0	0	Ki67+	1112.74695796 120.432522254
-1	0	0	Ki67+	919.884617484 799.894285962
-1	0	0	Ki67+	380.084316118 1393.68104144
-1	0	0	Ki67+	1888.74813913 805.000713122
-1	0	0	Ki67+	566.766813867 2086.29904283
-1	0	0	Ki67+	671.769524127 302.043331968
-1	0	0	Ki67+	138.37994976 1915.11727769
-1	0	0	Ki67+	652.191527264 501.272890343
-1	0	0	Ki67+	350.286150202 2026.378536
-1	0	0	Ki67+	1592.48364088 364.385016076
-1	0	0	Ki67+	1991.48520221 882.261709264
-1	0	0	Ki67+	1281.78270964 1204.20527685
-1	0	0	Ki67+	1089.59840803 174.433335746
-1	0	0	Ki67+	1323.08612483 1379.65765199
-1	0	0	Ki67+	43.706694314 1499.05816357
-1	0	0	Ki67+	2050.89902777 987.946673052
-1	0	0	Ki67+	1341.27927396 1607.61260161
-1	0	0	Ki67+	1739.87701257 1396.58436417
-1	0	0	Ki67+	910.068017555 208.705977861
-1	0	0	Ki67+	1423.00771035 161.086129313
-1	0	0	Ki67+	2041.51440282 267.724453904
-1	0	0	Ki67+	1217.21895558 864.747358727
-1	0	0	Ki67+	1988.69109738 798.684619524
-1	0	0	Ki67+	36.9502548442 1619.80502758
-1	0	0	Ki67+	1888.29464752 1197.59515297
-1	0	0	Ki67+	554.597004503 944.917785925
-1	0	0	Ki67+	2024.74785109 627.350626074
-1	0	0	Ki67+	685.366025361 343.178523468
-1	0	0	Ki67+	1314.45434764 623.74751622
-1	0	0	Ki67+	1491.51148844 1417.3162407
-1	0	0	Ki67+	629.44955973 2047.75809567
-1	0	0	Ki67+	762.271505871 840.48577844
-1	0	0	Ki67+	1772.21112076 783.528130378
-1	0	0	Ki67+	430.189835405 1559.23255273
-1	0	0	Ki67+	853.809320754 823.91979074
-1	0	0	Ki67+	119.574418765 1831.6705243
-1	0	0	Ki67+	171.565305802 1752.11369594
-1	0	0	Ki67+	1980.26980911 150.435865711
-1	0	0	Ki67+	1970.81574268 1116.38741398
-1	0	0	Ki67+	416.398579723 64.0063699473
-1	0	0	Ki67+	960.422732133 1963.81944991
-1	0	0	Ki67+	778.1174337 1328.92117754
-1	0	0	Ki67+	1262.34214431 1837.90921182
-1	0	0	Ki67+	957.569192376 1587.76939906
-1	0	0	Ki67+	1856.91044158 882.356204621
-1	0	0	Ki67+	1928.67887567 527.161914475
-1	0	0	Ki67+	517.408393518 2010.83368255
-1	0	0	Ki67+	1225.29325469 2108.9788205
-1	0	0	Ki67+	1641.96304056 289.325063681
-1	0	0	Ki67+	901.400513328 1738.6971943
-1	0	0	Ki67+	1571.9703779 1245.90737893
-1	0	0	Ki67+	1625.3841993 726.460145264
-1	0	0	Ki67+	938.720201378 467.435309245
-1	0	0	Ki67+	171.658046728 1099.45506228
-1	0	0	Ki67+	941.049979162 732.591584933
-1	0	0	Ki67+	1110.28255442 1735.65694386
-1	0	0	Ki67+	1787.60583651 365.449079631
-1	0	0	Ki67+	1222.06001289 453.185542295
-1	0	0	Ki67+	724.974398745 2017.40171773
-1	0	0	Ki67+	422.139856567 114.510326972
-1	0	0	Ki67+	183.599477921 368.860875312
-1	0	0	Ki67+	568.243925851 727.431726277
-1	0	0	Ki67+	2126.59464125 375.132617636
-1	0	0	Ki67+	365.836465602 2136.47997637
-1	0	0	Ki67+	844.091400902 2018.26412072
-1	0	0	Ki67+	817.864206465 1339.99085071
-1	0	0	Ki67+	1311.06718758 43.338015164
-1	0	0	Ki67+	583.727311528 593.047337554
-1	0	0	Ki67+	1279.23225973 1108.95834628
-1	0	0	Ki67+	1051.11792408 84.989161557
-1	0	0	Ki67+	1858.44968567 122.387508516
-1	0	0	Ki67+	323.060514333 570.22953955
-1	0	0	Ki67+	958.715826081 646.380460395
-1	0	0	Ki67+	84.4806638032 1046.63718324
-1	0	0	Ki67+	128.905791552 1529.30640304
-1	0	0	Ki67+	1414.09722833 1277.98946451
-1	0	0	Ki67+	1545.43894024 856.563716413
-1	0	0	Ki67+	1215.84849017 298.805345691
-1	0	0	Ki67+	1847.47462756 575.991094516
-1	0	0	Ki67+	22.4233684843 1960.18272433
-1	0	0	Ki67+	1861.97548411 1869.41355595
-1	0	0	Ki67+	1762.48440857 1149.68695307
-1	0	0	Ki67+	2140.63696109 606.337490946
-1	0	0	Ki67+	1744.35161262 1117.81377172
-1	0	0	Ki67+	1085.63242752 691.510695695
-1	0	0	Ki67+	1317.53649561 343.01178409
-1	0	0	Ki67+	1516.31563331 1055.70271195
-1	0	0	Ki67+	595.694190241 1900.90211974
-1	0	0	Ki67+	2012.88057642 1269.46483667
-1	0	0	Ki67+	1499.72914687 1603.6010605
-1	0	0	Ki67+	524.575449499 190.269593917
-1	0	0	Ki67+	476.863427187 129.462330615
-1	0	0	Ki67+	1983.41547418 1343.82264384
-1	0	0	Ki67+	1261.15295869 382.134159546
-1	0	0	Ki67+	2054.3187378 851.853068377
-1	0	0	Ki67+	1244.40101101 1384.47424788
-1	0	0	Ki67+	2149.78751249 1039.50724624
-1	0	0	Ki67+	969.663691979 1759.21607314
-1	0	0	Ki67+	313.016201735 347.86763567
-1	0	0	Ki67+	892.597354724 171.965539339
-1	0	0	Ki67+	45.7958306944 1323.07396288
-1	0	0	Ki67+	1190.32458757 276.713087795
-1	0	0	Ki67+	1133.17643882 2096.41599207
-1	0	0	Ki67+	1687.45813996 1750.39441157
-1	0	0	Ki67+	1714.63850994 1013.62353854
-1	0	0	Ki67+	1434.2106632 1742.20694964
-1	0	0	Ki67+	1777.68772661 1291.1583179
-1	0	0	Ki67+	781.590071913 400.866900781
-1	0	0	Ki67+	1938.56309987 643.700529683
-1	0	0	Ki67+	610.574773275 785.807514076
-1	0	0	Ki67+	458.925474594 1648.67789136
-1	0	0	Ki67+	1336.26441401 1237.22488145
-1	0	0	Ki67+	612.064254552 1563.86217209
-1	0	0	Ki67+	1397.36740163 543.213277291
-1	0	0	Ki67+	677.384011205 2112.60966069
-1	0	0	Ki67+	2031.33472532 1821.73679941
-1	0	0	Ki67+	1628.08207266 913.03078243
-1	0	0	Ki67+	496.173442218 1472.27142811
-1	0	0	Ki67+	1561.78050307 564.455937187
-1	0	0	Ki67+	1189.93282618 1280.81520365
-1	0	0	Ki67+	660.70689999 681.258973419
-1	0	0	Ki67+	1525.06396667 1570.72336272
-1	0	0	Ki67+	701.407869177 1170.95273179
-1	0	0	Ki67+	1865.66401549 264.933436007
-1	0	0	Ki67+	1234.90972575 144.268262024
-1	0	0	Ki67+	1749.91210337 601.352573382
-1	0	0	Ki67+	2135.02643828 674.036283455
-1	0	0	Ki67+	1594.31325027 1799.45454473
-1	0	0	Ki67+	1011.25132185 1031.30239075
-1	0	0	Ki67+	552.246601078 1665.01410633
-1	0	0	Ki67+	1448.47100037 958.377644388
-1	0	0	Ki67+	75.1486066823 1551.93861947
-1	0	0	Ki67+	327.914812314 1859.18683178
-1	0	0	Ki67+	1436.74658097 323.894785125
-1	0	0	Ki67+	1629.32629456 1438.18582907
-1	0	0	Ki67+	1436.75065769 1371.69487605
-1	0	0	Ki67+	185.870586525 25.8293651179
-1	0	0	Ki67+	2120.82093653 183.45605453
-1	0	0	Ki67+	205.659615302 1453.05416856
-1	0	0	Ki67+	1811.99152443 1405.83428616
-1	0	0	Ki67+	1225.70520829 1395.78890986
-1	0	0	Ki67+	108.597106659 1169.00881278
-1	0	0	Ki67+	1858.63399234 603.287220559
-1	0	0	Ki67+	902.928823273 59.9680038867
-1	0	0	Ki67+	1149.72550336 1466.20588707
-1	0	0	Ki67+	1370.64051371 1828.16357146
-1	0	0	Ki67+	320.352143904 1884.34342874
-1	0	0	Ki67+	446.878596586 1874.64194341
-1	0	0	Ki67+	784.521213497 242.611820099
-1	0	0	Ki67+	1241.21993393 1861.27293879
-1	0	0	Ki67+	1747.21142474 2129.83431704
-1	0	0	Ki67+	902.983582491 1430.95547181
-1	0	0	Ki67+	1429.02619827 348.993298291
-1	0	0	Ki67+	1376.59676048 1284.68398455
-1	0	0	Ki67+	738.40288932 1567.68765102
-1	0	0	Ki67+	251.214099663 381.846580847
-1	0	0	Ki67+	536.363842932 1461.53676929
-1	0	0	Ki67+	393.504182708 978.827401244
-1	0	0	Ki67+	1343.87131839 492.263984575
-1	0	0	Ki67+	302.025542711 1358.61912484
-1	0	0	Ki67+	934.117294965 517.894474988
-1	0	0	Ki67+	18.9841217236 673.772799809
-1	0	0	Ki67+	225.535629055 849.740975832
-1	0	0	Ki67+	226.992351279 1297.62936351
-1	0	0	Ki67+	4.8382960186 1308.53358859
-1	0	0	Ki67+	1085.35913219 135.219745062
-1	0	0	Ki67+	1870.35956545 1177.01580941
-1	0	0	Ki67+	1779.06606425 510.340174865
-1	0	0	Ki67+	1807.73102101 523.471800765
-1	0	0	Ki67+	1649.5983917 1779.9220014
-1	0	0	Ki67+	165.371919717 2148.60884417
-1	0	0	Ki67+	199.17568309 1093.44802075
-1	0	0	Ki67+	397.787529416 160.400971243
-1	0	0	Ki67+	354.121225382 1921.10304428
-1	0	0	Ki67+	329.894086129 1522.96992005
-1	0	0	Ki67+	1414.64645323 421.283729892
-1	0	0	Ki67+	1843.56995488 1972.62603611
-1	0	0	Ki67+	222.64131809 2092.55802651
-1	0	0	Ki67+	292.938085969 615.768194948
-1	0	0	Ki67+	1162.97110922 899.062334387
-1	0	0	Ki67+	1354.84785884 964.491082502
-1	0	0	Ki67+	1970.06369481 1053.58090252
-1	0	0	Ki67+	744.397049817 1167.87593312
-1	0	0	Ki67+	1508.44721168 1216.46638398
-1	0	0	Ki67+	1376.19876623 510.299031229
-1	0	0	Ki67+	1685.37251077 1321.60572961
-1	0	0	Ki67+	918.872359632 1173.69286606
-1	0	0	Ki67+	229.522171505 2125.24344502
-1	0	0	Ki67+	507.61146723 1382.55060367
-1	0	0	Ki67+	1120.89979373 327.550233998
-1	0	0	Ki67+	554.952373028 111.971345838
-1	0	0	Ki67+	1788.81853828 252.187182603
-1	0	0	Ki67+	970.872709791 0.463317482093
-1	0	0	Ki67+	1052.46557937 2040.8650621
-1	0	0	Ki67+	1459.60404926 296.256096618
-1	0	0	Ki67+	1927.13243959 369.036646396
-1	0	0	Ki67+	1983.40066417 1542.91132395
-1	0	0	Ki67+	87.521160349 953.868450335
-1	0	0	Ki67+	1271.45954982 44.2562635664
-1	0	0	Ki67+	1310.04333785 2045.18315831
-1	0	0	Ki67+	133.109233555 1318.58728461
-1	0	0	Ki67+	2113.76952364 1259.51341131
-1	0	0	Ki67+	502.998071929 109.982827713
-1	0	0	Ki67+	1400.41091395 1490.92954678
-1	0	0	Ki67+	32.8053414203 426.1936804
-1	0	0	Ki67+	53.9722594799 484.705502938
-1	0	0	Ki67+	772.400719281 790.051159784
-1	0	0	Ki67+	623.274731749 563.305551599
-1	0	0	Ki67+	387.021686279 1746.19822671
-1	0	0	Ki67+	2132.40589767 2023.39103154
-1	0	0	Ki67+	1031.16848652 152.656568993
-1	0	0	Ki67+	675.248840241 2074.64141961
-1	0	0	Ki67+	1206.37798341 1065.03585175
-1	0	0	Ki67+	1329.17189825 971.623209342
-1	0	0	Ki67+	242.035335153 983.528965449
-1	0	0	Ki67+	606.717600169 1328.12473613
-1	0	0	Ki67+	924.440847461 369.127878725
-1	0	0	Ki67+	2042.80315316 50.0883989564
-1	0	0	Ki67+	475.216451649 219.137366187
-1	0	0	Ki67+	1297.28139923 546.559643509
-1	0	0	Ki67+	1916.73868983 963.939291067
-1	0	0	Ki67+	522.244460921 1823.17286228
-1	0	0	Ki67+	1109.04724591 1787.14039017
-1	0	0	Ki67+	1591.78880196 232.425989935
-1	0	0	Ki67+	1128.85140807 1519.25160689
-1	0	0	Ki67+	1441.11756416 1839.08820046
-1	0	0	Ki67+	1157.55595895 660.479349735
-1	0	0	Ki67+	548.873655917 553.237287193
-1	0	0	Ki67+	1553.59653689 1902.19877091
-1	0	0	Ki67+	325.527418869 751.95497026
-1	0	0	Ki67+	143.533857922 1753.70955084
-1	0	0	Ki67+	1935.59369288 448.90814189
-1	0	0	Ki67+	432.160410415 88.1628233917
-1	0	0	Ki67+	1604.27467385 1544.53136831
-1	0	0	Ki67+	34.7714107631 1476.11897354
-1	0	0	Ki67+	1773.64444686 215.326239206
-1	0	0	Ki67+	419.507078552 705.629679752
-1	0	0	Ki67+	475.155087729 1111.49889891
-1	0	0	Ki67+	429.112677055 1374.45300676
-1	0	0	Ki67+	842.211984505 886.71915061
-1	0	0	Ki67+	1713.92440808 655.039142442
-1	0	0	Ki67+	107.118266336 852.917809846
-1	0	0	Ki67+	718.867810126 2124.41080609
-1	0	0	Ki67+	466.470254504 150.531527363
-1	0	0	Ki67+	235.980542123 680.159514026
-1	0	0	Ki67+	2081.39385749 622.77614964
-1	0	0	Ki67+	1193.598183 569.957381237
-1	0	0	Ki67+	1847.10480917 341.255567844
-1	0	0	Ki67+	1596.55734242 1028.79917606
-1	0	0	Ki67+	458.06710929 1375.21970807
-1	0	0	Ki67+	74.9963338788 899.672133175
-1	0	0	Ki67+	1035.91161358 1848.7428638
-1	0	0	Ki67+	204.484024016 1495.34573507
-1	0	0	Ki67+	690.961470667 832.11974566
-1	0	0	Ki67+	436.854676326 1463.51706592
-1	0	0	Ki67+	1483.49597833 104.563577904
-1	0	0	Ki67+	744.21777527 1478.94319672
-1	0	0	Ki67+	14.7635859252 1587.85525839
-1	0	0	Ki67+	1835.83578021 1562.46335553
-1	0	0	Ki67+	1921.72436032 1963.8058125
-1	0	0	Ki67+	2063.5060508 772.141379499
-1	0	0	Ki67+	1210.24030568 1477.58038242
-1	0	0	Ki67+	345.688811044 633.655690336
-1	0	0	Ki67+	1628.26998555 2112.13367525
-1	0	0	Ki67+	1320.73051166 699.209241034
-1	0	0	Ki67+	2074.8695928 492.448380402
-1	0	0	Ki67+	477.345620709 766.54341139
-1	0	0	Ki67+	649.782053698 327.175325009
-1	0	0	Ki67+	877.554182022 334.958650319
-1	0	0	Ki67+	1479.06218966 727.334854637
-1	0	0	Ki67+	205.513172837 2074.04904271
-1	0	0	Ki67+	1393.09983156 1376.89226956
-1	0	0	Ki67+	793.413015138 1115.09741583
-1	0	0	Ki67+	1810.65899022 2013.05992438
-1	0	0	Ki67+	314.98293444 1925.44011798
-1	0	0	Ki67+	1020.4228601 274.903122094
-1	0	0	Ki67+	1432.1999818 91.5486071273
-1	0	0	Ki67+	818.069936177 2049.4460658
-1	0	0	Ki67+	1939.26268863 1633.11441473
-1	0	0	Ki67+	659.589597785 57.0155182799
-1	0	0	Ki67+	579.701661301 941.197170701
-1	0	0	Ki67+	819.699978193 2127.53849021
-1	0	0	Ki67+	1184.19731482 126.850490583
-1	0	0	Ki67+	951.056307114 1877.82009611
-1	0	0	Ki67+	580.676786842 338.059032995
-1	0	0	Ki67+	1723.01999432 916.878278222
-1	0	0	Ki67+	1321.66172943 782.419358902
-1	0	0	Ki67+	2135.63435279 964.372406901
-1	0	0	Ki67+	2034.7491619 4.03085315871
-1	0	0	Ki67+	1546.98148627 1811.28569304
-1	0	0	Ki67+	1543.83938119 1707.85251854
-1	0	0	Ki67+	1381.07613227 773.323949578
-1	0	0	Ki67+	14.0472619201 2123.71713765
-1	0	0	Ki67+	624.864875549 1669.77078669
-1	0	0	Ki67+	672.851480392 1004.4929632
-1	0	0	Ki67+	414.073681077 870.441771108
-1	0	0	Ki67+	576.06977959 86.1862856883
-1	0	0	Ki67+	419.982556522 1448.62073317
-1	0	0	Ki67+	2045.02742474 600.868906057
-1	0	0	Ki67+	752.350038755 877.462943945
-1	0	0	Ki67+	487.074060202 1364.24520935
-1	0	0	Ki67+	75.9602118551 608.378774295
-1	0	0	Ki67+	974.546055467 455.082038584
-1	0	0	Ki67+	267.387526596 1275.25504896
-1	0	0	Ki67+	52.3492642402 684.24344468
-1	0	0	Ki67+	779.494695243 703.51293893
-1	0	0	Ki67+	1079.07047461 772.985995741
-1	0	0	Ki67+	2080.21156903 76.7540591153
-1	0	0	Ki67+	116.723291819 105.617567792
-1	0	0	Ki67+	167.235131234 1229.39900461
-1	0	0	Ki67+	516.81296626 481.065288862
-1	0	0	Ki67+	834.128054847 689.618825995
-1	0	0	Ki67+	517.914806456 609.957990476
-1	0	0	Ki67+	1142.38063199 2068.83290444
-1	0	0	Ki67+	1355.80543274 1709.40680214
-1	0	0	Ki67+	600.474157148 1644.5044669
-1	0	0	Ki67+	654.424975493 239.313994857
-1	0	0	Ki67+	391.493484382 1301.59103038
-1	0	0	Ki67+	1211.17027435 116.444831363
-1	0	0	Ki67+	2132.31120262 420.279585465
-1	0	0	Ki67+	7.51479390802 341.947849359
-1	0	0	Ki67+	361.302793162 2067.88499191
-1	0	0	Ki67+	1436.84079167 1192.1137678
-1	0	0	Ki67+	1818.02819775 1340.41080867
-1	0	0	Ki67+	1935.68505681 295.392669195
-1	0	0	Ki67+	2139.70364665 1187.53887476
-1	0	0	Ki67+	684.495381634 660.790038104
-1	0	0	Ki67+	685.368942213 83.3004527716
-1	0	0	Ki67+	1208.22833902 1806.08972981
-1	0	0	Ki67+	1138.39756335 308.33536473
-1	0	0	Ki67+	2128.27016229 574.79822253
-1	0	0	Ki67+	525.398636356 1516.51465364
-1	0	0	Ki67+	800.113392924 1861.92983097
-1	0	0	Ki67+	525.852019357 1435.01126387
-1	0	0	Ki67+	2084.63365748 514.039882339
-1	0	0	Ki67+	856.221767992 1277.26991676
-1	0	0	Ki67+	1807.59936382 186.338347871
-1	0	0	Ki67+	1029.2225889 1111.53387882
-1	0	0	Ki67+	821.760543336 1912.52190196
-1	0	0	Ki67+	78.0979678345 293.982913433
-1	0	0	Ki67+	728.020931918 1689.12507621
-1	0	0	Ki67+	315.878716955 614.345870268
-1	0	0	Ki67+	1702.01353495 1224.38165035
-1	0	0	Ki67+	812.622853523 1495.65908067
-1	0	0	Ki67+	1848.6971838 1156.86031488
-1	0	0	Ki67+	1014.90273903 570.70734652
-1	0	0	Ki67+	983.719993263 261.313114855
-1	0	0	Ki67+	1887.4129164 980.019696072
-1	0	0	Ki67+	1949.44878986 1072.34112917
-1	0	0	Ki67+	614.244279706 1872.50529495
-1	0	0	Ki67+	2143.16650378 237.396742341
-1	0	0	Ki67+	127.159685629 343.191398023
-1	0	0	Ki67+	1414.85949501 1655.95681698
-1	0	0	Ki67+	578.424091963 460.471377835
-1	0	0	Ki67+	1077.21693526 73.0191208371
-1	0	0	Ki67+	2060.43606268 379.142603957
-1	0	0	Ki67+	484.217366595 1902.51820235
-1	0	0	Ki67+	608.096703547 893.914518589
-1	0	0	Ki67+	1761.67204392 526.31395529
-1	0	0	Ki67+	751.756143455 1370.31512423
-1	0	0	Ki67+	1154.65905889 1569.64991405
-1	0	0	Ki67+	354.367778035 1718.76886994
-1	0	0	Ki67+	1029.71319277 1685.34877429
-1	0	0	Ki67+	644.271573357 1190.38097782
-1	0	0	Ki67+	859.810811589 1081.6236274
-1	0	0	Ki67+	1746.17888781 1736.32998667
-1	0	0	Ki67+	734.751958093 238.457634811
-1	0	0	Ki67+	6.21879245373 1640.68099922
-1	0	0	Ki67+	685.309665827 1922.63738072
-1	0	0	Ki67+	999.201033098 1170.1775561
-1	0	0	Ki67+	923.584845764 2009.38625721
-1	0	0	Ki67+	458.821928663 1348.29563121
-1	0	0	Ki67+	1895.52287711 1676.59422328
-1	0	0	Ki67+	1816.48304692 1947.95525382
-1	0	0	Ki67+	92.5309157109 1800.72784391
-1	0	0	Ki67+	1086.52467307 717.944007132
-1	0	0	Ki67+	1562.748407 459.497308442
-1	0	0	Ki67+	2119.57570227 160.308775257
-1	0	0	Ki67+	400.610704849 670.784437801
-1	0	0	Ki67+	567.705019669 1572.78525654
-1	0	0	Ki67+	1635.17249216 1507.02222577
-1	0	0	Ki67+	1240.56160779 1130.80065603
-1	0	0	Ki67+	1397.26121285 1739.94508368
-1	0	0	Ki67+	447.822219646 1400.25734406
-1	0	0	Ki67+	1491.00555154 1011.13760492
-1	0	0	Ki67+	1437.78856907 611.272643599
-1	0	0	Ki67+	46.2012084982 906.050053028
-1	0	0	Ki67+	472.383623068 1211.52135525
-1	0	0	Ki67+	613.703435567 371.888200311
-1	0	0	Ki67+	1131.99128459 1203.63611633
-1	0	0	Ki67+	815.51053214 1468.22908637
-1	0	0	Ki67+	290.762875424 34.5735392706
-1	0	0	Ki67+	1435.31852784 1039.78962057
-1	0	0	Ki67+	671.013421867 1698.94356062
-1	0	0	Ki67+	252.537941808 1402.61437829
-1	0	0	Ki67+	2119.35621112 633.532975691
-1	0	0	Ki67+	46.3732953422 2015.5641114
-1	0	0	Ki67+	1760.04594522 366.268911821
-1	0	0	Ki67+	656.424956055 1636.88410383
-1	0	0	Ki67+	1241.23247616 829.643370026
-1	0	0	Ki67+	352.223265018 120.801469852
-1	0	0	Ki67+	672.867134103 1739.75055329
-1	0	0	Ki67+	794.929518974 1633.34728271
-1	0	0	Ki67+	1976.22788459 2112.75571599
-1	0	0	Ki67+	1741.8491657 835.629918278
-1	0	0	Ki67+	1812.93206117 94.1509306204
-1	0	0	Ki67+	2042.83181262 1696.77192212
-1	0	0	Ki67+	347.678503118 1402.5117985
-1	0	0	Ki67+	2099.16725902 1680.57424504
-1	0	0	Ki67+	278.894954446 1377.29538595
-1	0	0	Ki67+	1261.46717093 1083.43621379
-1	0	0	Ki67+	25.5005520146 799.552653202
-1	0	0	Ki67+	534.573330314 1.67586358356
-1	0	0	Ki67+	601.809125897 1794.47543232
-1	0	0	Ki67+	771.247261226 915.059983626
-1	0	0	Ki67+	1912.15824571 1637.38264329
-1	0	0	Ki67+	158.180491349 1982.29704582
-1	0	0	Ki67+	355.747998805 1600.16863641
-1	0	0	Ki67+	1278.16004444 1996.01965216
-1	0	0	Ki67+	1069.03460795 1057.54672187
-1	0	0	Ki67+	1708.83590678 1689.18614472
-1	0	0	Ki67+	661.422483273 2029.83265411
-1	0	0	Ki67+	741.321921652 1909.56622038
-1	0	0	Ki67+	1306.58134565 1640.64878881
-1	0	0	Ki67+	1548.04093539 1139.70089474
-1	0	0	Ki67+	310.507123512 534.047120827
-1	0	0	Ki67+	148.54274288 1281.90852091
-1	0	0	Ki67+	1030.35036641 1890.62379673
-1	0	0	Ki67+	161.085795241 2060.01229303
-1	0	0	Ki67+	466.598543601 280.548605581
-1	0	0	Ki67+	2064.69449817 1148.00411144
-1	0	0	Ki67+	2039.17364681 742.576560538
-1	0	0	Ki67+	1960.30021874 1788.73512743
-1	0	0	Ki67+	897.171013842 33.850956529
-1	0	0	Ki67+	2062.17794461 1707.39333687
-1	0	0	Ki67+	943.69823287 683.075177334
-1	0	0	Ki67+	1537.6706836 772.292943721
-1	0	0	Ki67+	1593.13889322 1401.72465489
-1	0	0	Ki67+	1608.06387716 39.3212694783
-1	0	0	Ki67+	56.5977922191 325.308285982
-1	0	0	Ki67+	1874.28010071 630.01331102
-1	0	0	Ki67+	308.261142408 226.936321316
-1	0	0	Ki67+	1231.63974352 398.262907089
-1	0	0	Ki67+	375.907393027 134.503032956
-1	0	0	Ki67+	1460.85508708 1226.70382364
-1	0	0	Ki67+	1904.70294412 425.52820238
-1	0	0	Ki67+	726.891446134 359.888017042
-1	0	0	Ki67+	1944.09406722 2025.33814639
-1	0	0	Ki67+	1553.20103711 2106.52768436
-1	0	0	Ki67+	1808.74071397 1661.52425576
-1	0	0	Ki67+	2016.79903186 1902.29465363
-1	0	0	Ki67+	2070.46930633 1607.01418201
-1	0	0	Ki67+	1984.35747479 521.262571302
-1	0	0	Ki67+	1756.26501245 1489.5015785
-1	0	0	Ki67+	540.512330151 243.556322519
-1	0	0	Ki67+	1646.33452814 1962.95425547
-1	0	0	Ki67+	1794.05500138 950.348796985
-1	0	0	Ki67+	172.811240213 1132.66691405
-1	0	0	Ki67+	885.23346672 464.173681001
-1	0	0	Ki67+	2121.48973711 1532.80290447
-1	0	0	Ki67+	945.005692561 1254.90819645
-1	0	0	Ki67+	389.471733877 1542.59142985
-1	0	0	Ki67+	1122.16288101 60.9755082668
-1	0	0	Ki67+	1138.61607556 1658.76669283
-1	0	0	Ki67+	580.986859756 1407.0476874
-1	0	0	Ki67+	1011.00989755 1826.29402548
-1	0	0	Ki67+	618.864064363 1195.99460095
-1	0	0	Ki67+	1993.67491716 733.117584315
-1	0	0	Ki67+	671.074052735 1352.71202145
-1	0	0	Ki67+	977.006066952 1460.12960682
-1	0	0	Ki67+	1318.84903387 732.578781224
-1	0	0	Ki67+	302.900913267 729.786787471
-1	0	0	Ki67+	356.797107947 612.604486653
-1	0	0	Ki67+	1692.18278255 775.250990078
-1	0	0	Ki67+	1546.33277874 1729.44487696
-1	0	0	Ki67+	1183.44745389 1184.26186215
-1	0	0	Ki67+	131.763178263 2118.85908029
-1	0	0	Ki67+	1737.63021796 2023.00706596
-1	0	0	Ki67+	968.000233858 880.537831013
-1	0	0	Ki67+	1937.48392895 350.156161474
-1	0	0	Ki67+	1992.0063911 313.143583318
-1	0	0	Ki67+	1399.61196858 2037.45451813
-1	0	0	Ki67+	1397.20348473 459.872437381
-1	0	0	Ki67+	1147.54137595 991.492977667
-1	0	0	Ki67+	181.949759661 1783.15442034
-1	0	0	Ki67+	681.674670899 1539.81169522
-1	0	0	Ki67+	1944.17366984 492.42736276
-1	0	0	Ki67+	882.477854906 576.023062692
-1	0	0	Ki67+	1557.86026178 84.2074683996
-1	0	0	Ki67+	1295.56120655 2062.54224449
-1	0	0	Ki67+	679.299330157 515.353770854
-1	0	0	Ki67+	47.0157461983 2046.5425843
-1	0	0	Ki67+	818.259164138 1625.76982715
-1	0	0	Ki67+	815.772919207 1220.32348563
-1	0	0	Ki67+	216.461455887 179.925182424
-1	0	0	Ki67+	1251.81843915 128.248937835
-1	0	0	Ki67+	1786.11129242 1165.32755747
-1	0	0	Ki67+	987.950056241 2046.53926831
-1	0	0	Ki67+	579.955002653 28.6537280443
-1	0	0	Ki67+	1574.8729694 155.16650847
-1	0	0	Ki67+	646.79044695 448.980274786
-1	0	0	Ki67+	359.300313032 529.318683185
-1	0	0	Ki67+	1423.01415497 748.42171869
-1	0	0	Ki67+	1985.74456612 231.323520805
-1	0	0	Ki67+	1535.69334334 818.402849493
-1	0	0	Ki67+	1370.68989416 1060.56457901
-1	0	0	Ki67+	282.446302243 1979.33392434
-1	0	0	Ki67+	1585.62950542 1270.55644519
-1	0	0	Ki67+	1832.79812874 207.472975266
-1	0	0	Ki67+	974.811790039 844.244413197
-1	0	0	Ki67+	122.015492017 297.605763116
-1	0	0	Ki67+	1621.14995093 1317.9526526
-1	0	0	Ki67+	269.753001981 1670.40377283
-1	0	0	Ki67+	230.757935524 1267.63131922
-1	0	0	Ki67+	64.7743699083 1334.56483454
-1	0	0	Ki67+	1782.95756771 704.869232173
-1	0	0	Ki67+	1103.24422549 526.238217118
-1	0	0	Ki67+	376.166525119 941.201476584
-1	0	0	Ki67+	833.151072298 1006.54906997
-1	0	0	Ki67+	1491.56433974 372.93530822
-1	0	0	Ki67+	749.474019936 1338.47855303
-1	0	0	Ki67+	353.73840625 953.561955393
-1	0	0	Ki67+	41.8394182977 589.819817743
-1	0	0	Ki67+	1081.18220752 1734.05195247
-1	0	0	Ki67+	1535.76266032 146.872217846
-1	0	0	Ki67+	120.014947219 957.323355468
-1	0	0	Ki67+	1012.64805355 2080.86996202
-1	0	0	Ki67+	426.884026818 651.343463142
-1	0	0	Ki67+	171.010257081 1365.21235378
-1	0	0	Ki67+	29.0718207308 537.051959603
-1	0	0	Ki67+	178.32239183 1067.12071087
-1	0	0	Ki67+	1925.23978792 1522.38407571
-1	0	0	Ki67+	404.71600174 1815.71103266
-1	0	0	Ki67+	128.177377352 1057.37275694
-1	0	0	Ki67+	914.351833193 1524.18488099
-1	0	0	Ki67+	364.557111798 4.02229232476
-1	0	0	Ki67+	858.020072247 125.42743724
-1	0	0	Ki67+	1414.53963045 839.069737601
-1	0	0	Ki67+	634.22999476 1720.54681569
-1	0	0	Ki67+	864.197795003 767.713519111
-1	0	0	Ki67+	924.752267882 1302.37788042
-1	0	0	Ki67+	1572.80698643 883.670035603
-1	0	0	Ki67+	1597.06250798 593.981129584
-1	0	0	Ki67+	984.557505393 485.263221513
-1	0	0	Ki67+	1019.74840599 2022.54601838
-1	0	0	Ki67+	1731.23392559 1300.81668725
-1	0	0	Ki67+	1213.04746983 1009.11731971
-1	0	0	Ki67+	302.567103491 1731.79739197
-1	0	0	Ki67+	1984.67132606 1485.78433328
-1	0	0	Ki67+	691.219842985 1084.00592714
-1	0	0	Ki67+	180.114241104 1288.76020401
-1	0	0	Ki67+	892.570845403 12.2622488491
-1	0	0	Ki67+	1751.86042828 1544.68558043
-1	0	0	Ki67+	1831.92042273 861.424810504
-1	0	0	Ki67+	1180.72673749 1905.58042353
-1	0	0	Ki67+	1124.83905778 1574.33648658
-1	0	0	Ki67+	871.980818681 1466.07559178
-1	0	0	Ki67+	368.181602421 1791.89274265
-1	0	0	Ki67+	1281.04237946 693.025174987
-1	0	0	Ki67+	1658.59975254 1869.92712291
-1	0	0	Ki67+	652.526324625 604.192890062
-1	0	0	Ki67+	1812.68712641 230.154729101
-1	0	0	Ki67+	699.692755809 797.508116375
-1	0	0	Ki67+	1066.08307704 1227.65931757
-1	0	0	Ki67+	493.130849667 948.036081732
-1	0	0	Ki67+	529.103171182 1165.07796817
-1	0	0	Ki67+	1665.49278705 85.4946376184
-1	0	0	Ki67+	484.254347617 1531.60788149
-1	0	0	Ki67+	424.057044937 3.79393172299
-1	0	0	Ki67+	610.763968668 1359.98907664
-1	0	0	Ki67+	80.8922797104 801.155795275
-1	0	0	Ki67+	1407.88822984 671.552701466
-1	0	0	Ki67+	584.323909766 1156.71657464
-1	0	0	Ki67+	520.4273064 643.748580774
-1	0	0	Ki67+	1866.68256243 1508.82898896
-1	0	0	Ki67+	92.2358170028 1114.02677383
-1	0	0	Ki67+	751.880918065 395.193807964
-1	0	0	Ki67+	265.631901677 1219.98954625
-1	0	0	Ki67+	1221.26891721 1672.99100128
-1	0	0	Ki67+	1503.16187783 441.2620925
-1	0	0	Ki67+	821.662138074 1042.11902234
-1	0	0	Ki67+	1333.42901192 1511.6272845
-1	0	0	Ki67+	1574.53170752 715.835528828
-1	0	0	Ki67+	769.37745444 1180.09660318
-1	0	0	Ki67+	85.4189932075 1867.14402939
-1	0	0	Ki67+	370.564269016 851.677009271
-1	0	0	Ki67+	729.626707085 719.481453263
-1	0	0	Ki67+	795.385047396 449.109046218
-1	0	0	Ki67+	913.665122764 737.388326603
-1	0	0	Ki67+	1509.13258185 1342.5118528
-1	0	0	Ki67+	2016.8523077 2149.29110529
-1	0	0	Ki67+	901.880494519 1371.43024687
-1	0	0	Ki67+	2133.38629538 2137.5103216
-1	0	0	Ki67+	1789.7891941 466.064156396
-1	0	0	Ki67+	1549.08182439 282.262115384
-1	0	0	Ki67+	1572.3272829 58.2282201867
-1	0	0	Ki67+	1330.10980119 1842.53511741
-1	0	0	Ki67+	2058.52929659 1733.63859795
-1	0	0	Ki67+	1234.22608139 1751.15757046
-1	0	0	Ki67+	1435.43900793 402.573730718
-1	0	0	Ki67+	536.899149013 1684.92293363
-1	0	0	Ki67+	1099.78883393 620.092750803
-1	0	0	Ki67+	1458.86382244 1019.96521177
-1	0	0	Ki67+	2084.65571109 1902.2075577
-1	0	0	Ki67+	1666.99343876 1299.51858658
-1	0	0	Ki67+	1208.52711674 520.615481262
-1	0	0	Ki67+	483.06929491 1285.3920177
-1	0	0	Ki67+	895.658194883 1177.1025708
-1	0	0	Ki67+	1510.99102931 1373.69390289
-1	0	0	Ki67+	137.908493231 937.909452485
-1	0	0	CD3+/CD8+/Ki67+	271.706069565 1073.64823872
-1	0	0	CD3+/CD8+/Ki67+	971.031020107 420.124839627
-1	0	0	CD3+/CD8+/Ki67+	608.80059659 237.537403103
-1	0	0	CD3+/CD8+/Ki67+	635.69107463 1968.11711908
-1	0	0	CD3+/CD8+/Ki67+	232.209481724 1862.07411868
-1	0	0	CD3+/CD8+/Ki67+	47.0306136706 1390.28153408
-1	0	0	CD3+/CD8+/Ki67+	1879.73288889 1575.88290442
-1	0	0	CD3+/CD8+/Ki67+	1952.12879683 190.237662148
-1	0	0	CD3+/CD8+/Ki67+	1131.83731263 850.757656716
-1	0	0	CD3+/CD8+/Ki67+	1603.37906312 1628.3303286
-1	0	0	CD3+/CD8+/Ki67+	449.801095568 1793.33728694
-1	0	0	CD3+/CD8+/Ki67+	1366.82619907 1454.09006529
-1	0	0	CD3+/CD8+/Ki67+	1011.5564002 1341.0275462
-1	0	0	CD3+/CD8+/Ki67+	1815.14566188 578.518367595
-1	0	0	CD3+/CD8+/Ki67+	2068.60017107 1460.89842774
-1	0	0	CD3+/CD8+/Ki67+	147.942438928 1616.62257554
-1	0	0	CD3+/CD8+/Ki67+	1712.99654943 1998.17639547
-1	0	0	CD3+/CD8+/Ki67+	1507.73670662 1831.38768919
-1	0	0	CD3+/CD8+/Ki67+	722.252696682 1600.64381582
-1	0	0	CD3+/CD8+/Ki67+	1088.05116225 475.191576373
-1	0	0	CD3+/CD8+/Ki67+	10.2554297889 143.463716558
-1	0	0	CD3+/CD8+/Ki67+	1640.76967839 806.611316013
-1	0	0	CD3+/CD8+/Ki67+	944.556909375 1378.49697518
-1	0	0	CD3+/CD8+/Ki67+	1153.14321268 1239.34954032
-1	0	0	CD3+/CD8+/Ki67+	1012.79633868 1207.1875212
-1	0	0	CD3+/CD8+/Ki67+	2086.47892669 934.963571862
-1	0	0	CD3+/CD8+/Ki67+	815.07145754 1991.01682743
-1	0	0	CD3+/CD8+/Ki67+	576.881384905 188.255926701
-1	0	0	CD3+/CD8+/Ki67+	1635.95393117 1902.00230285
-1	0	0	CD3+/CD8+/Ki67+	1504.39382786 59.2243998042
-1	0	0	CD3+/CD8+/Ki67+	2055.18245952 1030.43552513
-1	0	0	CD3+/CD8+/Ki67+	2031.38664477 948.76666585
-1	0	0	CD3+/CD8+/Ki67+	916.774624483 1949.63940647
-1	0	0	CD3+/CD8+/Ki67+	259.300355637 1451.47897451
-1	0	0	CD3+/CD8+/Ki67+	776.81633434 598.792957378
-1	0	0	CD3+/CD8+/Ki67+	471.156970423 547.972048028
-1	0	0	CD3+/CD8+/Ki67+	558.122974736 304.548067351
-1	0	0	CD3+/CD8+/Ki67+	1835.11158596 637.237681904
-1	0	0	CD3+/CD8+/Ki67+	2035.61862808 1215.35292017
-1	0	0	CD3+/CD8+/Ki67+	598.449644477 1486.98961441
-1	0	0	CD3+/CD8+/Ki67+	1631.06452612 590.434898604
-1	0	0	CD3+/CD8+/Ki67+	877.25708362 1041.8515618
-1	0	0	CD3+/CD8+/Ki67+	598.766500335 1027.34378283
-1	0	0	CD3+/CD8+/Ki67+	1064.3698008 334.993208869
-1	0	0	CD3+/CD8+/Ki67+	2127.35703919 1980.8245413
-1	0	0	CD3+/CD8+/Ki67+	1240.12413452 1956.63702717
-1	0	0	CD3+/CD8+/Ki67+	680.979432492 1814.41271606
-1	0	0	CD3+/CD8+/Ki67+	1723.78307074 709.088794493
-1	0	0	CD3+/CD8+/Ki67+	1049.12102962 185.88258017
-1	0	0	CD3+/CD8+/Ki67+	1972.26108744 371.852305659
#EOF
