# Supplementary material for: Data-Driven Discovery of Immune Contexture Biomarkers
Source: Front Oncol. 2018 Dec 18;8:627. doi: 10.3389/fonc.2018.00627 (PMC6305402; doi:10.3389/fonc.2018.00627)
Supplement: Data Sheet 2.zip — The synthetic dataset used for verifying the approach (section 3.1; Figure 4) is provided as a collection of text files describing regions, markers, and metadata. [file Data_Sheet_2.zip › verificationDataset/testdata_012_ImageObjects.txt]

barcode_target	testdata_012
barcode_origin	-1
workflow_target_version	-1
workflow_origin	-1
workflow_origin_version	-1
iH	-1
iW	-1
user	None

-1	0	0	Ki67+	145.2766383 674.525017054
-1	0	0	Ki67+	729.907793641 637.525622819
-1	0	0	Ki67+	682.327310797 1347.16825369
-1	0	0	Ki67+	1921.68554366 843.053174514
-1	0	0	Ki67+	376.589210074 1448.44759364
-1	0	0	Ki67+	1135.9918142 1691.47695708
-1	0	0	Ki67+	331.380294944 1744.44709381
-1	0	0	Ki67+	1618.60277154 1748.24085181
-1	0	0	Ki67+	1855.27468882 1652.37067521
-1	0	0	Ki67+	1973.87091793 959.838286402
-1	0	0	Ki67+	516.859812733 344.997293454
-1	0	0	Ki67+	176.079591233 1484.86532873
-1	0	0	Ki67+	243.106904366 1931.67372725
-1	0	0	Ki67+	1650.51143923 216.829936789
-1	0	0	Ki67+	1467.89608325 1683.04582769
-1	0	0	Ki67+	624.489181525 1236.93291092
-1	0	0	Ki67+	1070.84781758 1825.82318898
-1	0	0	Ki67+	1757.99675392 366.07063167
-1	0	0	Ki67+	2120.42082849 1832.96115414
-1	0	0	Ki67+	757.907955631 564.986324013
-1	0	0	Ki67+	906.964614643 1364.55794643
-1	0	0	Ki67+	2039.23273325 257.561720962
-1	0	0	Ki67+	1007.39623386 382.806511367
-1	0	0	Ki67+	191.883885136 1160.93301614
-1	0	0	Ki67+	258.94257527 1857.20591499
-1	0	0	Ki67+	420.254448489 405.450770683
-1	0	0	Ki67+	107.572603196 1375.0079463
-1	0	0	Ki67+	175.643230392 121.051032665
-1	0	0	Ki67+	540.184368973 803.87751082
-1	0	0	Ki67+	1421.73687426 148.687478281
-1	0	0	Ki67+	1222.02575727 40.9552161167
-1	0	0	Ki67+	371.779288081 650.964743381
-1	0	0	Ki67+	1180.36009335 1683.12038226
-1	0	0	Ki67+	1910.56277146 1846.62259283
-1	0	0	Ki67+	997.337292412 1809.92662419
-1	0	0	Ki67+	92.2409161057 1343.8999432
-1	0	0	Ki67+	193.355451599 227.48387596
-1	0	0	Ki67+	422.434598477 451.326396258
-1	0	0	Ki67+	17.2016376342 1089.9210867
-1	0	0	Ki67+	537.936250336 1621.70125646
-1	0	0	Ki67+	300.833811044 337.822732518
-1	0	0	Ki67+	706.530619108 532.584178609
-1	0	0	Ki67+	1137.754196 984.771169927
-1	0	0	Ki67+	1358.12832935 979.993569948
-1	0	0	Ki67+	125.640802296 300.318645219
-1	0	0	Ki67+	1792.82009246 1900.47384938
-1	0	0	Ki67+	1762.24111064 1754.937118
-1	0	0	Ki67+	1371.4541915 322.47520155
-1	0	0	Ki67+	797.214471759 1048.26741242
-1	0	0	Ki67+	1721.1729522 699.438268831
-1	0	0	Ki67+	1827.19013574 1877.25217841
-1	0	0	Ki67+	1642.07560154 1625.64854283
-1	0	0	Ki67+	1863.61861538 1493.00563048
-1	0	0	Ki67+	778.69878163 1563.50760958
-1	0	0	Ki67+	436.372563798 1761.39246467
-1	0	0	Ki67+	430.689602898 204.259349447
-1	0	0	Ki67+	1258.43280204 241.17402981
-1	0	0	Ki67+	722.517311655 503.901694838
-1	0	0	Ki67+	1997.01961683 2024.27442058
-1	0	0	Ki67+	752.132834845 74.3430115087
-1	0	0	Ki67+	1806.20252349 1673.88759461
-1	0	0	Ki67+	248.088333295 860.827706104
-1	0	0	Ki67+	2044.32387792 60.3613444243
-1	0	0	Ki67+	205.511374285 693.860517997
-1	0	0	Ki67+	595.316529068 1672.95263184
-1	0	0	Ki67+	685.489060343 502.684287745
-1	0	0	Ki67+	1046.15169701 931.660537689
-1	0	0	Ki67+	295.188754707 1243.11911635
-1	0	0	Ki67+	1255.22344454 1642.26214506
-1	0	0	Ki67+	1565.67018691 484.072124407
-1	0	0	Ki67+	310.898565209 1777.85732037
-1	0	0	Ki67+	1533.97414597 1160.08587904
-1	0	0	Ki67+	1257.52101689 1339.04098471
-1	0	0	Ki67+	977.888194089 1559.17452563
-1	0	0	Ki67+	579.628246601 1581.99151915
-1	0	0	Ki67+	625.317240405 1503.67942083
-1	0	0	Ki67+	645.363212273 326.384709812
-1	0	0	Ki67+	2078.61694445 424.312716433
-1	0	0	Ki67+	1450.69588158 1395.11451857
-1	0	0	Ki67+	375.32061932 1035.71564983
-1	0	0	Ki67+	31.2322861697 1439.61920666
-1	0	0	Ki67+	1776.51812616 226.829905032
-1	0	0	Ki67+	1073.48878212 1380.99759384
-1	0	0	Ki67+	46.6997472182 493.74820227
-1	0	0	Ki67+	1135.43463965 277.774459367
-1	0	0	Ki67+	1740.11856147 327.400639981
-1	0	0	Ki67+	2116.72614705 1212.73746336
-1	0	0	Ki67+	509.933892863 2132.33595079
-1	0	0	Ki67+	1442.45581573 2044.03546414
-1	0	0	Ki67+	367.865975861 300.623927016
-1	0	0	Ki67+	383.050909066 1157.89767566
-1	0	0	Ki67+	1309.88470883 1321.2846031
-1	0	0	Ki67+	721.899244928 1315.75075591
-1	0	0	Ki67+	962.787805754 1590.47715205
-1	0	0	Ki67+	2149.6921423 2118.69076619
-1	0	0	Ki67+	151.189566509 95.8248827557
-1	0	0	Ki67+	1511.31546769 1965.11239927
-1	0	0	Ki67+	1509.05775985 215.091625594
-1	0	0	Ki67+	369.881335684 266.390796034
-1	0	0	Ki67+	198.877569791 996.283421325
-1	0	0	Ki67+	1624.82367494 1920.91210378
-1	0	0	Ki67+	1855.48718321 301.57774359
-1	0	0	Ki67+	4.62653524581 51.9457556969
-1	0	0	Ki67+	1742.08692121 1710.37246293
-1	0	0	Ki67+	2057.03781505 84.7353169865
-1	0	0	Ki67+	483.814754372 968.424803694
-1	0	0	Ki67+	339.253425342 2133.93453215
-1	0	0	Ki67+	128.258609203 1680.40126093
-1	0	0	Ki67+	1358.69756599 1585.89258188
-1	0	0	Ki67+	852.228876167 883.85883406
-1	0	0	Ki67+	1131.9412421 1275.56286234
-1	0	0	Ki67+	1634.94518059 27.2970698553
-1	0	0	Ki67+	756.824797576 771.368927413
-1	0	0	Ki67+	407.979063909 1284.60417589
-1	0	0	Ki67+	915.302472947 129.69081117
-1	0	0	Ki67+	1513.04962334 186.377714977
-1	0	0	Ki67+	1389.6304513 1808.64717008
-1	0	0	Ki67+	603.549675203 270.172698364
-1	0	0	Ki67+	926.082229352 1585.78238318
-1	0	0	Ki67+	388.589755318 2112.83858613
-1	0	0	Ki67+	1912.10185816 2009.82028343
-1	0	0	Ki67+	1329.77806022 1106.40573812
-1	0	0	Ki67+	797.190448175 1844.08987966
-1	0	0	Ki67+	85.890618426 2055.36779372
-1	0	0	Ki67+	802.196430273 844.696387903
-1	0	0	Ki67+	360.769680925 138.003961218
-1	0	0	Ki67+	293.516620999 1651.24279888
-1	0	0	Ki67+	983.551756504 1267.89936424
-1	0	0	Ki67+	94.4759437001 1133.32761716
-1	0	0	Ki67+	2130.7189212 1352.23984468
-1	0	0	Ki67+	1680.9879185 269.34549956
-1	0	0	Ki67+	388.367395025 1505.86020259
-1	0	0	Ki67+	324.464836405 180.032307841
-1	0	0	Ki67+	1480.2716528 431.411634435
-1	0	0	Ki67+	564.666660722 2124.10919811
-1	0	0	Ki67+	1124.26073179 1629.87380344
-1	0	0	Ki67+	1267.44932251 820.588984273
-1	0	0	Ki67+	1436.04614382 627.861266905
-1	0	0	Ki67+	5.97116681964 749.811873793
-1	0	0	Ki67+	692.452870259 179.460560284
-1	0	0	Ki67+	1665.35229222 1214.41757823
-1	0	0	Ki67+	1054.39581575 1204.65186769
-1	0	0	Ki67+	783.075517119 149.853132347
-1	0	0	Ki67+	1203.16000385 530.615014124
-1	0	0	Ki67+	584.006854544 795.99128666
-1	0	0	Ki67+	1634.2348386 169.672420239
-1	0	0	Ki67+	1491.2227372 1682.84316278
-1	0	0	Ki67+	1916.6068156 592.556655665
-1	0	0	Ki67+	1186.07622607 604.93600182
-1	0	0	Ki67+	19.4339400041 10.7608711106
-1	0	0	Ki67+	760.960320786 305.09906458
-1	0	0	Ki67+	1292.98134429 888.845585592
-1	0	0	Ki67+	1942.20304543 1273.34408093
-1	0	0	Ki67+	1102.17776239 2025.98748999
-1	0	0	Ki67+	1080.96999669 251.613212595
-1	0	0	Ki67+	542.66665345 1397.80803842
-1	0	0	Ki67+	2022.30144269 1840.51887351
-1	0	0	Ki67+	97.7623050877 1887.60309883
-1	0	0	Ki67+	380.393111144 1005.04337179
-1	0	0	Ki67+	845.523161789 994.607370993
-1	0	0	Ki67+	1127.59448073 233.993002427
-1	0	0	Ki67+	1896.16494248 1991.12924713
-1	0	0	Ki67+	1335.03079808 1972.1450417
-1	0	0	Ki67+	1354.71535717 548.984529371
-1	0	0	Ki67+	1466.62405499 1479.64775551
-1	0	0	Ki67+	81.9442510228 1001.07130549
-1	0	0	Ki67+	788.083196581 382.124026483
-1	0	0	Ki67+	1754.6417812 494.330069342
-1	0	0	Ki67+	1402.06039724 1558.43615911
-1	0	0	Ki67+	2094.93345185 1115.15184466
-1	0	0	Ki67+	74.6480628932 1050.05582137
-1	0	0	Ki67+	223.806344508 1315.30396065
-1	0	0	Ki67+	727.481915302 2102.26835361
-1	0	0	Ki67+	408.884875552 694.6811864
-1	0	0	Ki67+	1034.50322701 1743.53717957
-1	0	0	Ki67+	294.987302605 207.457989439
-1	0	0	Ki67+	842.883553611 1937.12885236
-1	0	0	Ki67+	1303.12228001 1814.11147582
-1	0	0	Ki67+	1779.49108151 630.99344711
-1	0	0	Ki67+	862.591099286 377.828147529
-1	0	0	Ki67+	35.5136030987 324.981124499
-1	0	0	Ki67+	1155.0936658 2146.95411058
-1	0	0	Ki67+	947.018247024 1146.36167595
-1	0	0	Ki67+	168.94957853 436.4475146
-1	0	0	Ki67+	825.355868047 126.596692344
-1	0	0	Ki67+	1929.16913125 418.681170826
-1	0	0	Ki67+	1299.82267181 2009.84176302
-1	0	0	Ki67+	1525.98441785 966.924996973
-1	0	0	Ki67+	961.071340154 386.208746341
-1	0	0	Ki67+	1015.95142493 1511.251036
-1	0	0	Ki67+	1533.76443347 1419.08943896
-1	0	0	Ki67+	2050.45104357 659.153987381
-1	0	0	Ki67+	764.901704269 1430.74677063
-1	0	0	Ki67+	5.52506476812 1169.23109917
-1	0	0	Ki67+	578.993894925 1440.7911263
-1	0	0	Ki67+	1682.26341626 314.512820109
-1	0	0	Ki67+	946.455581209 1506.99904424
-1	0	0	Ki67+	1243.24380621 1443.43627183
-1	0	0	Ki67+	405.064695014 1075.4220259
-1	0	0	Ki67+	903.036498892 876.113189872
-1	0	0	Ki67+	571.107669266 906.209759483
-1	0	0	Ki67+	869.284112586 1191.42952145
-1	0	0	Ki67+	1145.6393141 382.21817231
-1	0	0	Ki67+	2126.60524055 131.137544541
-1	0	0	Ki67+	206.234579007 152.185863848
-1	0	0	Ki67+	153.781797965 1818.99643906
-1	0	0	Ki67+	1635.60167238 1203.28806291
-1	0	0	Ki67+	1195.24628699 1864.22416261
-1	0	0	Ki67+	1835.5440042 2124.06490675
-1	0	0	Ki67+	1387.38260486 398.858845247
-1	0	0	Ki67+	1773.45091421 1464.58036842
-1	0	0	Ki67+	302.062353151 920.756658425
-1	0	0	Ki67+	1515.03878904 1348.39015338
-1	0	0	Ki67+	1477.1143718 620.599434926
-1	0	0	Ki67+	958.465031413 157.668360689
-1	0	0	Ki67+	1233.71144089 2025.52533744
-1	0	0	Ki67+	1457.84937718 1957.37640885
-1	0	0	Ki67+	1493.76523152 1361.54387851
-1	0	0	Ki67+	196.452366104 1747.84341013
-1	0	0	Ki67+	1608.65611787 906.928805916
-1	0	0	Ki67+	1587.34637271 192.216987308
-1	0	0	Ki67+	1199.71959169 1753.44529297
-1	0	0	Ki67+	1202.20692951 2063.01419675
-1	0	0	Ki67+	739.193655989 235.757125726
-1	0	0	Ki67+	800.970541739 927.307000876
-1	0	0	Ki67+	2116.76409219 1001.47945726
-1	0	0	Ki67+	1245.40265182 1729.28215895
-1	0	0	Ki67+	840.867472051 377.943612351
-1	0	0	Ki67+	793.517161101 1985.80939092
-1	0	0	Ki67+	68.4132364803 496.516562445
-1	0	0	Ki67+	670.778258346 2066.91567005
-1	0	0	Ki67+	591.169764705 1915.75045435
-1	0	0	Ki67+	1581.05756182 905.222899025
-1	0	0	Ki67+	1270.8586414 1855.79664427
-1	0	0	Ki67+	1863.34148942 1433.74272565
-1	0	0	Ki67+	1574.31982193 111.802208879
-1	0	0	Ki67+	2063.90874135 541.830154879
-1	0	0	Ki67+	267.034000443 1030.45294735
-1	0	0	Ki67+	248.458062561 1729.48843487
-1	0	0	Ki67+	1981.81283696 1081.29112961
-1	0	0	Ki67+	45.363718251 1900.25731677
-1	0	0	Ki67+	1503.73597748 477.746175184
-1	0	0	Ki67+	182.53358714 1511.0435858
-1	0	0	Ki67+	574.621198656 150.834742131
-1	0	0	Ki67+	128.731450337 1864.67430889
-1	0	0	Ki67+	709.944659426 1005.77280989
-1	0	0	Ki67+	1510.21795287 1804.94092985
-1	0	0	Ki67+	1572.77874482 2004.27083885
-1	0	0	Ki67+	1491.24025502 1606.56506889
-1	0	0	Ki67+	1703.77327376 36.5510631604
-1	0	0	Ki67+	1770.38921129 2125.47351928
-1	0	0	Ki67+	1956.09740725 1082.13159279
-1	0	0	Ki67+	1820.45490227 7.28004305452
-1	0	0	Ki67+	1553.53518546 573.752427448
-1	0	0	Ki67+	1442.68282612 1706.24524281
-1	0	0	Ki67+	1224.08197912 1533.16243004
-1	0	0	Ki67+	555.008463773 2038.24903797
-1	0	0	Ki67+	1211.22974677 0.413923313878
-1	0	0	Ki67+	651.912046773 744.574306531
-1	0	0	Ki67+	1709.16505017 1580.57187895
-1	0	0	Ki67+	1541.14099402 499.024944702
-1	0	0	Ki67+	1914.54063012 1047.93380518
-1	0	0	Ki67+	310.933634136 312.361089725
-1	0	0	Ki67+	1230.79110478 497.616049107
-1	0	0	Ki67+	1757.09104938 434.283779565
-1	0	0	Ki67+	2045.24749577 309.324204091
-1	0	0	Ki67+	233.580236196 1834.3236664
-1	0	0	Ki67+	277.47369943 1575.07044413
-1	0	0	Ki67+	376.171977524 1876.88942521
-1	0	0	Ki67+	816.871838759 1880.76540031
-1	0	0	Ki67+	908.034200189 1711.11086919
-1	0	0	Ki67+	887.658173191 741.871940354
-1	0	0	Ki67+	1740.83795773 2072.43340497
-1	0	0	Ki67+	2043.69813245 1378.92795506
-1	0	0	Ki67+	2058.53468113 1896.95760494
-1	0	0	Ki67+	954.425114364 2094.3461343
-1	0	0	Ki67+	1532.54470941 679.704023679
-1	0	0	Ki67+	9.95447307211 1931.68366954
-1	0	0	Ki67+	1188.64525178 1589.8701663
-1	0	0	Ki67+	1761.51055135 114.295658638
-1	0	0	Ki67+	223.931437536 1920.31622832
-1	0	0	Ki67+	2140.41959675 1906.82472991
-1	0	0	Ki67+	1753.50294124 1984.94344152
-1	0	0	Ki67+	612.706076795 1870.30501181
-1	0	0	Ki67+	1300.90016339 279.048194112
-1	0	0	Ki67+	372.324570224 723.339508727
-1	0	0	Ki67+	114.968809222 654.426079798
-1	0	0	Ki67+	915.104235465 545.18917713
-1	0	0	Ki67+	516.683093113 677.148147806
-1	0	0	Ki67+	1890.30395189 354.300483719
-1	0	0	Ki67+	1291.24925991 1268.10150646
-1	0	0	Ki67+	654.050820272 1900.74343519
-1	0	0	Ki67+	172.826133744 990.261143695
-1	0	0	Ki67+	1145.58332156 1823.54894209
-1	0	0	Ki67+	1129.59721172 1887.02164099
-1	0	0	Ki67+	840.81917571 734.258735304
-1	0	0	Ki67+	1901.64827657 153.601512845
-1	0	0	Ki67+	1421.72295959 411.947654636
-1	0	0	Ki67+	1594.67324271 1273.23800707
-1	0	0	Ki67+	679.746379231 1698.95531584
-1	0	0	Ki67+	893.266286334 389.779016132
-1	0	0	Ki67+	107.261148767 1814.32442208
-1	0	0	Ki67+	183.472762491 2083.22854431
-1	0	0	Ki67+	2001.68862039 13.311067234
-1	0	0	Ki67+	1831.98819713 105.981037407
-1	0	0	Ki67+	830.31760068 1272.24410477
-1	0	0	Ki67+	475.367499993 1961.43964653
-1	0	0	Ki67+	435.935917342 1856.4633878
-1	0	0	Ki67+	140.186265229 362.357054774
-1	0	0	Ki67+	1902.97966239 468.608425537
-1	0	0	Ki67+	1504.5366496 35.082336348
-1	0	0	Ki67+	830.01208336 610.889682979
-1	0	0	Ki67+	1745.80593256 860.931572146
-1	0	0	Ki67+	1712.20036836 1489.97005982
-1	0	0	Ki67+	1019.71687632 1134.82730027
-1	0	0	Ki67+	2059.93101088 392.921651605
-1	0	0	Ki67+	857.610384612 1771.97340919
-1	0	0	Ki67+	1256.81268699 9.11605974468
-1	0	0	Ki67+	549.287559081 1967.47278567
-1	0	0	Ki67+	1220.42575287 177.798865914
-1	0	0	Ki67+	1616.34347544 194.159968332
-1	0	0	Ki67+	2081.01545204 904.145563137
-1	0	0	Ki67+	78.0855815516 240.820269684
-1	0	0	Ki67+	1545.20339412 249.334472908
-1	0	0	Ki67+	1276.9501967 369.21076693
-1	0	0	Ki67+	1909.24045748 1628.3888227
-1	0	0	Ki67+	607.62392198 1193.93626213
-1	0	0	Ki67+	182.11015794 394.627550799
-1	0	0	Ki67+	35.1370629706 1602.84766162
-1	0	0	Ki67+	734.512815968 1057.14232304
-1	0	0	Ki67+	1291.56347807 349.367502636
-1	0	0	Ki67+	899.123868985 1449.86641136
-1	0	0	Ki67+	761.985838651 281.019343849
-1	0	0	Ki67+	1368.66410713 163.152436536
-1	0	0	Ki67+	1131.45092846 1015.52414694
-1	0	0	Ki67+	1041.98352926 1554.07240264
-1	0	0	Ki67+	2055.16258994 474.546641474
-1	0	0	Ki67+	1852.50310782 244.949672017
-1	0	0	Ki67+	1507.11756333 1623.51171778
-1	0	0	Ki67+	190.080192393 1860.37649887
-1	0	0	Ki67+	409.131521885 129.811094658
-1	0	0	Ki67+	1682.92587961 940.760010334
-1	0	0	Ki67+	4.33822569389 1129.04182431
-1	0	0	Ki67+	2146.7270324 1602.99083631
-1	0	0	Ki67+	1077.13284226 1679.41310599
-1	0	0	Ki67+	1127.63336928 304.995881133
-1	0	0	Ki67+	1631.26128698 98.4752027836
-1	0	0	Ki67+	1945.87485723 1417.64778331
-1	0	0	Ki67+	1408.40385498 498.472191311
-1	0	0	Ki67+	228.225762331 56.2545035125
-1	0	0	Ki67+	1961.43039256 107.729107982
-1	0	0	Ki67+	1752.81669188 1947.19226639
-1	0	0	Ki67+	456.49249092 1222.16669498
-1	0	0	Ki67+	928.327361623 969.767160244
-1	0	0	Ki67+	1748.70968702 593.165099698
-1	0	0	Ki67+	804.80115714 772.396892033
-1	0	0	Ki67+	2041.4178507 1127.43203683
-1	0	0	Ki67+	1076.76654131 2050.38470696
-1	0	0	Ki67+	869.835260989 2066.02292652
-1	0	0	Ki67+	2005.54117278 147.694302615
-1	0	0	Ki67+	1282.22361153 468.868968974
-1	0	0	Ki67+	1513.01863562 1525.53709974
-1	0	0	Ki67+	1292.91182663 320.610003618
-1	0	0	Ki67+	26.0650110276 2045.84631694
-1	0	0	Ki67+	1783.57500765 1783.26214375
-1	0	0	Ki67+	588.682494811 1508.13421234
-1	0	0	Ki67+	1465.25759115 380.152230586
-1	0	0	Ki67+	1741.77130107 1033.49644667
-1	0	0	Ki67+	452.3403154 416.260407752
-1	0	0	Ki67+	1923.96105959 1006.64517365
-1	0	0	Ki67+	817.542068658 1978.65987766
-1	0	0	Ki67+	492.941718947 1494.77373112
-1	0	0	Ki67+	1432.48864454 569.087285051
-1	0	0	Ki67+	2110.86657289 146.085482456
-1	0	0	Ki67+	184.687347219 936.785640049
-1	0	0	Ki67+	38.5121769665 2024.20656746
-1	0	0	Ki67+	142.601061776 1727.29152518
-1	0	0	Ki67+	628.040372107 1589.68309297
-1	0	0	Ki67+	842.469098094 1812.8898759
-1	0	0	Ki67+	1545.48635003 1502.765657
-1	0	0	Ki67+	925.458352723 296.282152818
-1	0	0	Ki67+	69.7606181462 864.897606447
-1	0	0	Ki67+	1475.22548046 207.620348643
-1	0	0	Ki67+	41.8157268765 1498.22592471
-1	0	0	Ki67+	1120.08205325 485.951748244
-1	0	0	Ki67+	72.4645622801 1205.4976864
-1	0	0	Ki67+	45.504032914 1135.89402131
-1	0	0	Ki67+	625.265569306 550.716571993
-1	0	0	Ki67+	993.099171872 1585.48231999
-1	0	0	Ki67+	1805.91894261 893.317661783
-1	0	0	Ki67+	974.530707936 1376.6043919
-1	0	0	Ki67+	145.494766759 1511.98511783
-1	0	0	Ki67+	970.977202902 364.353183951
-1	0	0	Ki67+	1075.80704427 1536.64539013
-1	0	0	Ki67+	1674.89780495 1842.55006802
-1	0	0	Ki67+	328.290429639 1841.45471418
-1	0	0	Ki67+	1053.78044479 835.644499858
-1	0	0	Ki67+	338.703693428 1671.72757041
-1	0	0	Ki67+	103.706567805 1857.24311448
-1	0	0	Ki67+	700.138204438 1066.40212027
-1	0	0	Ki67+	1833.1759143 486.243070411
-1	0	0	Ki67+	444.056562652 123.1207023
-1	0	0	Ki67+	1205.92818545 764.505368408
-1	0	0	Ki67+	1960.6489311 877.230675861
-1	0	0	Ki67+	117.653345764 1055.52178906
-1	0	0	Ki67+	687.224230833 1481.84245471
-1	0	0	Ki67+	1817.54177406 2090.00093815
-1	0	0	Ki67+	1616.67370815 676.970422468
-1	0	0	Ki67+	1415.34185337 473.172898296
-1	0	0	Ki67+	976.717159538 1314.04156317
-1	0	0	Ki67+	318.742806838 6.45011510775
-1	0	0	Ki67+	599.672998973 1571.46073716
-1	0	0	Ki67+	1675.96211415 1482.1366657
-1	0	0	Ki67+	2070.47560416 1336.98321603
-1	0	0	Ki67+	191.28717492 1349.72739513
-1	0	0	Ki67+	1106.27828415 1853.73932862
-1	0	0	Ki67+	842.769337602 1021.69134857
-1	0	0	Ki67+	465.583827361 1578.66209818
-1	0	0	Ki67+	2091.3608069 76.8149745572
-1	0	0	Ki67+	739.130044102 178.226743042
-1	0	0	Ki67+	179.395687917 1889.3201331
-1	0	0	Ki67+	1147.37490222 795.282184437
-1	0	0	Ki67+	1458.85886758 942.885712934
-1	0	0	Ki67+	583.417553233 695.022460387
-1	0	0	Ki67+	6.01142520765 1365.79581476
-1	0	0	Ki67+	458.783378572 237.426700818
-1	0	0	Ki67+	2000.81214903 399.357916185
-1	0	0	Ki67+	1478.76008204 495.706843776
-1	0	0	Ki67+	578.57501223 534.983540293
-1	0	0	Ki67+	603.459691632 40.0162637726
-1	0	0	Ki67+	288.731221844 1518.73253168
-1	0	0	Ki67+	1797.58835201 566.455840701
-1	0	0	Ki67+	852.478082705 635.482821987
-1	0	0	Ki67+	1758.07914419 822.998563087
-1	0	0	Ki67+	1584.77472479 1641.71893315
-1	0	0	Ki67+	2024.95036721 1048.98960725
-1	0	0	Ki67+	1777.19154001 531.11598727
-1	0	0	Ki67+	1912.78893122 1274.31065293
-1	0	0	Ki67+	1211.18338899 1008.7327879
-1	0	0	Ki67+	324.207764851 202.024576685
-1	0	0	Ki67+	1190.46380126 231.607585705
-1	0	0	Ki67+	1327.85619585 1472.64855032
-1	0	0	Ki67+	825.251258069 799.678709026
-1	0	0	Ki67+	1685.84986917 1995.00943325
-1	0	0	Ki67+	1792.26826824 796.853047392
-1	0	0	Ki67+	638.100703149 183.991552624
-1	0	0	Ki67+	259.733797669 222.72693486
-1	0	0	Ki67+	1921.58599957 548.978327243
-1	0	0	Ki67+	1749.19323094 555.338613931
-1	0	0	Ki67+	476.376082739 1311.14663705
-1	0	0	Ki67+	912.639492412 1205.19702246
-1	0	0	Ki67+	1248.41918903 629.685203905
-1	0	0	Ki67+	2125.72686687 251.314436404
-1	0	0	Ki67+	1384.48867608 1704.27981903
-1	0	0	Ki67+	576.851633367 20.5806758774
-1	0	0	Ki67+	878.487297234 1009.34938506
-1	0	0	Ki67+	1217.61623746 1267.45411319
-1	0	0	Ki67+	568.493781026 84.7485966801
-1	0	0	Ki67+	766.651037014 167.555134814
-1	0	0	Ki67+	1435.89098417 1966.80089145
-1	0	0	Ki67+	1106.43405524 1366.00263174
-1	0	0	Ki67+	876.976576439 1543.85962918
-1	0	0	Ki67+	1354.19006553 78.7912934938
-1	0	0	Ki67+	762.618047438 1008.07050266
-1	0	0	Ki67+	165.488282918 185.943516718
-1	0	0	Ki67+	2144.588793 1286.58226099
-1	0	0	Ki67+	1334.26201142 2071.13013914
-1	0	0	Ki67+	1247.26961532 1767.23918789
-1	0	0	Ki67+	1433.1417012 1928.4623949
-1	0	0	Ki67+	874.338431113 173.953172259
-1	0	0	Ki67+	330.911730025 969.281650549
-1	0	0	Ki67+	1454.33374701 1121.72477924
-1	0	0	Ki67+	1193.31070605 1986.97040298
-1	0	0	Ki67+	1930.30797194 1370.17543126
-1	0	0	Ki67+	163.55847974 848.806248392
-1	0	0	Ki67+	1554.33960033 1006.41556971
-1	0	0	Ki67+	1153.31856083 1667.1959355
-1	0	0	Ki67+	269.448925112 988.590353371
-1	0	0	Ki67+	2124.58902335 91.2614152684
-1	0	0	Ki67+	1681.83192095 1430.93043323
-1	0	0	Ki67+	1430.10528002 1893.86268405
-1	0	0	Ki67+	633.569971419 1067.13781621
-1	0	0	Ki67+	462.759487828 206.135383578
-1	0	0	Ki67+	871.247733839 200.522560466
-1	0	0	Ki67+	656.217459207 1691.60752729
-1	0	0	Ki67+	1723.99161049 759.972891623
-1	0	0	Ki67+	1236.79362894 1800.77510075
-1	0	0	Ki67+	85.6351105586 159.138686366
-1	0	0	Ki67+	2076.48144598 850.444845424
-1	0	0	Ki67+	2113.86296412 703.203481821
-1	0	0	Ki67+	1142.92069089 516.880937252
-1	0	0	Ki67+	1357.47459597 203.144797427
-1	0	0	Ki67+	1465.49141084 1168.86015999
-1	0	0	Ki67+	1002.13525698 105.78972948
-1	0	0	Ki67+	1281.35063882 1490.06777189
-1	0	0	Ki67+	423.050331158 1494.55104266
-1	0	0	Ki67+	1751.52236035 632.923155723
-1	0	0	Ki67+	614.649794399 406.565037486
-1	0	0	Ki67+	1082.64840049 1345.79208045
-1	0	0	Ki67+	2132.54351446 1461.23919725
-1	0	0	Ki67+	1295.31779393 1458.36978502
-1	0	0	Ki67+	1372.35046114 238.48508529
-1	0	0	Ki67+	888.477467347 98.1546682879
-1	0	0	Ki67+	1655.25025873 814.950005053
-1	0	0	Ki67+	920.356968616 2092.75497861
-1	0	0	Ki67+	41.2144597086 766.62491532
-1	0	0	Ki67+	443.707890386 2111.65268375
-1	0	0	Ki67+	1308.26712603 194.456860326
-1	0	0	Ki67+	1962.09734413 1845.61493697
-1	0	0	Ki67+	182.012560991 1421.09379616
-1	0	0	Ki67+	533.522730076 1211.01667647
-1	0	0	Ki67+	217.081314956 1987.16332365
-1	0	0	Ki67+	1389.11854206 1518.44198707
-1	0	0	Ki67+	1960.70000773 549.149219539
-1	0	0	Ki67+	906.129072982 935.989114805
-1	0	0	Ki67+	948.536862979 1254.37076224
-1	0	0	Ki67+	608.329000401 641.169430625
-1	0	0	Ki67+	1702.78768292 1158.4139355
-1	0	0	Ki67+	2030.51697155 1883.91514681
-1	0	0	Ki67+	1573.85077239 1955.52397066
-1	0	0	Ki67+	201.82419721 2112.49342083
-1	0	0	Ki67+	1505.50325331 1492.62431732
-1	0	0	Ki67+	279.813588141 265.347593853
-1	0	0	Ki67+	108.387786434 1506.81280477
-1	0	0	Ki67+	2105.99539941 330.015761548
-1	0	0	Ki67+	792.608717488 1001.76375546
-1	0	0	Ki67+	1828.29710125 867.484463916
-1	0	0	Ki67+	1231.8684685 387.744717953
-1	0	0	Ki67+	334.553289355 114.454568772
-1	0	0	Ki67+	901.091146108 156.92236903
-1	0	0	Ki67+	914.428816674 499.289649811
-1	0	0	Ki67+	2040.59240329 1404.9075912
-1	0	0	Ki67+	1648.42547285 612.333572204
-1	0	0	Ki67+	1872.80224848 1360.38283591
-1	0	0	Ki67+	98.0797943074 488.728134711
-1	0	0	Ki67+	1299.91171188 61.9359719571
-1	0	0	Ki67+	965.157511036 1930.23535253
-1	0	0	Ki67+	254.617719469 1593.89553287
-1	0	0	Ki67+	307.308603505 1805.38495958
-1	0	0	Ki67+	1602.19796677 255.908218682
-1	0	0	Ki67+	539.169133049 834.213314552
-1	0	0	Ki67+	1390.26248403 649.466101287
-1	0	0	Ki67+	756.854588443 9.4227020611
-1	0	0	Ki67+	656.125323877 276.082914231
-1	0	0	Ki67+	2027.03928656 1932.87073966
-1	0	0	Ki67+	1884.62778001 1623.35047967
-1	0	0	Ki67+	1423.82692475 1411.42429589
-1	0	0	Ki67+	2079.02906803 2119.68532323
-1	0	0	Ki67+	1886.06251762 1805.47117093
-1	0	0	Ki67+	362.071225694 1593.61960324
-1	0	0	Ki67+	1040.14482625 1939.26625375
-1	0	0	Ki67+	1494.16304298 1547.02563672
-1	0	0	Ki67+	671.724639762 1632.44049799
-1	0	0	Ki67+	119.502159685 814.249691688
-1	0	0	Ki67+	1847.80302841 640.298318784
-1	0	0	Ki67+	619.860707616 1345.62291347
-1	0	0	Ki67+	1545.93750433 1635.32267204
-1	0	0	Ki67+	2089.98780091 2049.96726706
-1	0	0	Ki67+	1008.66083703 983.553804301
-1	0	0	Ki67+	1304.34919971 512.802967856
-1	0	0	Ki67+	1724.60374908 1892.54910948
-1	0	0	Ki67+	1535.19191043 1018.79068975
-1	0	0	Ki67+	1820.88153616 699.779638345
-1	0	0	Ki67+	1520.07880428 2027.48885902
-1	0	0	Ki67+	524.044922803 1674.4879127
-1	0	0	Ki67+	1589.02406886 1358.05996835
-1	0	0	Ki67+	76.9255168745 1860.18638277
-1	0	0	Ki67+	1959.22818574 2014.92955105
-1	0	0	Ki67+	1289.77895467 1117.41146714
-1	0	0	Ki67+	922.42489171 182.546222339
-1	0	0	Ki67+	1314.57340562 1688.89184962
-1	0	0	Ki67+	1678.7432358 145.506016188
-1	0	0	Ki67+	1165.38888127 866.43106131
-1	0	0	Ki67+	1295.17588892 135.028516897
-1	0	0	Ki67+	305.57033366 1882.22667813
-1	0	0	Ki67+	1253.1666668 1213.50817089
-1	0	0	Ki67+	274.324083573 1385.94502173
-1	0	0	Ki67+	1815.71407591 1208.23408381
-1	0	0	Ki67+	1052.06429165 109.99582375
-1	0	0	Ki67+	1581.6504233 1748.90693044
-1	0	0	Ki67+	1268.34280242 1452.72204852
-1	0	0	Ki67+	81.7917839852 744.782184754
-1	0	0	Ki67+	1895.50729048 1248.64837974
-1	0	0	Ki67+	1874.58942047 377.181691983
-1	0	0	Ki67+	1831.3864316 1548.05124357
-1	0	0	Ki67+	2070.57479508 2079.01596091
-1	0	0	Ki67+	1697.7591583 1399.47809471
-1	0	0	Ki67+	1291.19757009 8.73880605806
-1	0	0	Ki67+	359.19518919 848.605372541
-1	0	0	Ki67+	1023.24924561 2054.95055593
-1	0	0	Ki67+	1263.04533988 424.678395804
-1	0	0	Ki67+	978.804429814 2028.04117442
-1	0	0	Ki67+	1863.87446417 1564.05270496
-1	0	0	Ki67+	882.832304239 1597.43953302
-1	0	0	Ki67+	274.473821927 1889.53186659
-1	0	0	Ki67+	1222.25124749 557.782834214
-1	0	0	Ki67+	1296.1002585 1579.58493452
-1	0	0	Ki67+	1479.17899073 1637.94081888
-1	0	0	Ki67+	1559.55493648 650.603302033
-1	0	0	Ki67+	1484.41037712 673.548974033
-1	0	0	Ki67+	2084.2114752 1463.01790379
-1	0	0	Ki67+	871.551156686 9.74522603053
-1	0	0	Ki67+	318.374990088 664.131699575
-1	0	0	Ki67+	962.242023845 235.794296822
-1	0	0	Ki67+	1966.84895321 731.236344115
-1	0	0	Ki67+	569.424349343 1910.53362273
-1	0	0	Ki67+	1023.46510799 1045.11341525
-1	0	0	Ki67+	997.376435515 1479.68392593
-1	0	0	Ki67+	1619.95412445 950.83377129
-1	0	0	Ki67+	378.39665744 1135.07934158
-1	0	0	Ki67+	563.440364386 358.663966085
-1	0	0	Ki67+	115.155805829 2147.01213192
-1	0	0	Ki67+	382.734669739 2027.94563437
-1	0	0	Ki67+	1638.13341957 1089.04705344
-1	0	0	Ki67+	386.872724677 531.332797074
-1	0	0	Ki67+	1745.59856432 1475.15701366
-1	0	0	Ki67+	1152.30370031 453.934036397
-1	0	0	Ki67+	1710.4049303 1326.34610128
-1	0	0	Ki67+	607.929626059 753.883872673
-1	0	0	Ki67+	29.3506025458 194.900163393
-1	0	0	Ki67+	1853.00381866 1753.38631332
-1	0	0	Ki67+	628.944106639 1482.36931965
-1	0	0	Ki67+	807.295163782 1308.87787561
-1	0	0	Ki67+	5.0925662821 1514.02936321
-1	0	0	Ki67+	1082.06752754 862.022948955
-1	0	0	Ki67+	22.7333267085 36.3319106679
-1	0	0	Ki67+	235.143178192 1356.18105522
-1	0	0	Ki67+	996.663310797 1867.65187703
-1	0	0	Ki67+	1765.47997692 1272.85888805
-1	0	0	Ki67+	2128.61685263 1772.74034978
-1	0	0	Ki67+	262.662837947 1800.34509471
-1	0	0	Ki67+	3.19371570471 986.560501003
-1	0	0	Ki67+	1806.44701271 417.412627564
-1	0	0	Ki67+	481.997040803 1903.55971419
-1	0	0	Ki67+	104.517722478 1725.60570635
-1	0	0	Ki67+	522.424476724 430.486087193
-1	0	0	Ki67+	322.454288453 353.986326911
-1	0	0	Ki67+	1893.3697882 285.11348716
-1	0	0	Ki67+	1437.2247484 786.135160871
-1	0	0	Ki67+	1164.94253771 1913.02573613
-1	0	0	Ki67+	58.4067781624 1739.89424795
-1	0	0	Ki67+	344.862708816 1551.52858077
-1	0	0	Ki67+	285.136951236 595.866713603
-1	0	0	Ki67+	1732.68444594 1810.56488405
-1	0	0	Ki67+	1254.45405856 274.023126905
-1	0	0	Ki67+	343.51510952 337.091855761
-1	0	0	Ki67+	97.2412526647 1240.28877696
-1	0	0	Ki67+	853.280403906 791.519336295
-1	0	0	Ki67+	73.9708710589 582.459520217
-1	0	0	Ki67+	915.023668486 613.207239197
-1	0	0	Ki67+	1645.29389094 2049.75679068
-1	0	0	Ki67+	1641.06337276 418.263736891
-1	0	0	Ki67+	119.703803759 440.424820848
-1	0	0	Ki67+	1378.53596569 1226.73247581
-1	0	0	Ki67+	1991.20429798 1426.51638905
-1	0	0	Ki67+	1650.22374699 1003.02841752
-1	0	0	Ki67+	348.665178528 471.800522182
-1	0	0	Ki67+	1749.66457137 1906.59117986
-1	0	0	Ki67+	87.9554814441 1585.10398848
-1	0	0	Ki67+	275.402382953 534.35465336
-1	0	0	Ki67+	579.326998729 1135.10394566
-1	0	0	Ki67+	2026.3744957 1172.53407074
-1	0	0	Ki67+	1005.37843503 2119.8029377
-1	0	0	Ki67+	906.108880564 2012.58634893
-1	0	0	Ki67+	693.268049083 2044.86689988
-1	0	0	Ki67+	27.5405428288 1039.84076142
-1	0	0	Ki67+	1667.0516662 1540.54860056
-1	0	0	Ki67+	1384.93585892 683.038032801
-1	0	0	Ki67+	2149.98390036 575.275579743
-1	0	0	Ki67+	827.132151182 1700.09987103
-1	0	0	Ki67+	824.640245185 186.13260933
-1	0	0	Ki67+	1511.38006105 1564.00449944
-1	0	0	Ki67+	1765.2416016 2048.53276112
-1	0	0	Ki67+	379.25292621 1089.72650154
-1	0	0	Ki67+	553.051802841 1130.58474484
-1	0	0	Ki67+	946.586040094 846.108822102
-1	0	0	Ki67+	1398.5971496 928.953005757
-1	0	0	Ki67+	1753.67749156 799.413711379
-1	0	0	Ki67+	996.526039358 920.347100104
-1	0	0	Ki67+	1401.84644257 991.588676319
-1	0	0	Ki67+	1180.23594167 1431.09721545
-1	0	0	Ki67+	1330.09583917 620.366104437
-1	0	0	Ki67+	1327.08176258 1034.47286552
-1	0	0	Ki67+	1844.78540918 2101.23475106
-1	0	0	Ki67+	981.786078756 335.163747799
-1	0	0	Ki67+	1505.11278408 443.818817948
-1	0	0	Ki67+	930.43614561 1723.88693658
-1	0	0	Ki67+	754.997321267 1501.61971337
-1	0	0	Ki67+	1074.43053604 1278.73769127
-1	0	0	Ki67+	2036.55695865 881.492854627
-1	0	0	Ki67+	2072.75163904 1622.57126467
-1	0	0	Ki67+	124.783348034 584.065958319
-1	0	0	Ki67+	1211.78654017 742.858291568
-1	0	0	Ki67+	927.180561865 103.659055806
-1	0	0	Ki67+	1079.02499397 2078.12949648
-1	0	0	Ki67+	2077.67808638 747.16314403
-1	0	0	Ki67+	1488.3210912 926.355344536
-1	0	0	Ki67+	1532.5997041 135.921486112
-1	0	0	Ki67+	9.15062436914 858.363865914
-1	0	0	Ki67+	1969.04539663 1888.61523368
-1	0	0	Ki67+	373.22207299 2056.83371973
-1	0	0	Ki67+	1610.68100274 736.637941652
-1	0	0	Ki67+	450.417387735 1517.61478022
-1	0	0	Ki67+	1649.60733392 774.16069358
-1	0	0	Ki67+	2063.49705375 244.143954535
-1	0	0	Ki67+	859.270297272 58.615473966
-1	0	0	Ki67+	1392.02961246 264.681969525
-1	0	0	Ki67+	574.610069308 1197.47135558
-1	0	0	Ki67+	1034.35486074 449.765994361
-1	0	0	Ki67+	1911.31223482 634.059430719
-1	0	0	Ki67+	1153.59566429 1036.01588888
-1	0	0	Ki67+	1475.54059209 1785.80671351
-1	0	0	Ki67+	2117.67272642 1750.20136153
-1	0	0	Ki67+	1914.52508053 517.310585073
-1	0	0	Ki67+	2077.98412223 1949.98008292
-1	0	0	Ki67+	1291.98018004 85.3057554155
-1	0	0	Ki67+	850.621089479 154.374619012
-1	0	0	Ki67+	175.692081885 1921.7012225
-1	0	0	Ki67+	1986.23581383 383.207670399
-1	0	0	Ki67+	1654.7689248 1738.02998017
-1	0	0	Ki67+	1903.62065933 1602.35981824
-1	0	0	Ki67+	2113.84400642 1722.54590195
-1	0	0	Ki67+	639.011519266 1622.21566309
-1	0	0	Ki67+	1514.87015711 411.008537244
-1	0	0	Ki67+	1201.79867052 1703.79267034
-1	0	0	Ki67+	550.000385955 1566.95287758
-1	0	0	Ki67+	2059.14002805 1730.67480528
-1	0	0	Ki67+	1526.84297452 1117.38282854
-1	0	0	Ki67+	1489.2618184 948.552444808
-1	0	0	Ki67+	267.20083523 1151.76012468
-1	0	0	Ki67+	502.705659351 2109.02955663
-1	0	0	Ki67+	1705.66791693 1033.3790029
-1	0	0	Ki67+	685.438084788 244.281509037
-1	0	0	Ki67+	2148.04520501 1495.86918258
-1	0	0	Ki67+	858.847612355 554.888283928
-1	0	0	Ki67+	26.6727724329 2130.71661042
-1	0	0	Ki67+	422.96160123 333.164372231
-1	0	0	Ki67+	171.981667899 215.16219882
-1	0	0	Ki67+	1106.43522361 1046.86554832
-1	0	0	Ki67+	1899.12118973 662.518441532
-1	0	0	Ki67+	1056.19962678 1790.04042198
-1	0	0	Ki67+	701.676334778 2123.14432872
-1	0	0	Ki67+	1631.5129629 1531.77503396
-1	0	0	Ki67+	705.995594531 1758.08327617
-1	0	0	Ki67+	1815.3339982 672.100293748
-1	0	0	Ki67+	1388.39597447 1318.17228455
-1	0	0	Ki67+	1049.25580796 1132.05205376
-1	0	0	Ki67+	806.869976344 2093.6517385
-1	0	0	Ki67+	1562.78649348 2040.78351544
-1	0	0	Ki67+	1222.92332803 2088.53696857
-1	0	0	Ki67+	1906.8191583 1682.34957547
-1	0	0	Ki67+	466.566387187 302.732179797
-1	0	0	Ki67+	1216.61676466 592.109119193
-1	0	0	Ki67+	1082.15635184 1611.70944568
-1	0	0	Ki67+	1465.28703866 711.674404257
-1	0	0	Ki67+	16.2093153737 1301.20515575
-1	0	0	Ki67+	2047.68203278 597.255161422
-1	0	0	Ki67+	1044.3682633 902.323405392
-1	0	0	Ki67+	1929.17606955 1665.79575103
-1	0	0	Ki67+	295.746946731 754.894131976
-1	0	0	Ki67+	1934.85797947 1834.36933976
-1	0	0	Ki67+	990.107475574 2148.10051834
-1	0	0	Ki67+	1824.13560656 149.062948886
-1	0	0	Ki67+	1800.36717873 482.562068238
-1	0	0	Ki67+	1119.95394923 1472.420843
-1	0	0	Ki67+	1281.2594283 909.99712586
-1	0	0	Ki67+	2064.74219826 1400.0889502
-1	0	0	Ki67+	1952.45843752 1243.64528582
-1	0	0	Ki67+	747.983249386 1774.48218555
-1	0	0	Ki67+	1395.80999172 1022.28850715
-1	0	0	Ki67+	63.1340815877 310.050295236
-1	0	0	Ki67+	2010.08198182 820.811879878
-1	0	0	Ki67+	606.085466127 587.51825951
-1	0	0	Ki67+	1008.60287422 1223.01869761
-1	0	0	Ki67+	1100.3616094 1461.66910224
-1	0	0	Ki67+	1180.84444601 1408.55514974
-1	0	0	Ki67+	178.757247066 1540.45879925
-1	0	0	Ki67+	1690.41151058 2096.78581016
-1	0	0	Ki67+	663.17970709 1120.49307362
-1	0	0	Ki67+	1329.74624804 333.227554662
-1	0	0	Ki67+	1906.7316546 121.96334086
-1	0	0	Ki67+	546.779543205 1452.41764012
-1	0	0	Ki67+	97.7324879323 1273.96855723
-1	0	0	Ki67+	848.434246701 22.4242621079
-1	0	0	Ki67+	1877.27908093 915.645996526
-1	0	0	Ki67+	1286.280724 2092.86291172
-1	0	0	Ki67+	1400.65449584 1765.25592969
-1	0	0	Ki67+	1525.07733041 1991.76727136
-1	0	0	Ki67+	619.751448348 1779.23350426
-1	0	0	Ki67+	1768.62997774 1894.49426563
-1	0	0	Ki67+	2028.51617397 1554.93453019
-1	0	0	Ki67+	737.074698748 673.259368884
-1	0	0	Ki67+	276.055693097 1911.53675455
-1	0	0	Ki67+	458.459146128 731.081124373
-1	0	0	Ki67+	986.220987089 726.531920202
-1	0	0	Ki67+	1746.12829285 2112.03594159
-1	0	0	Ki67+	505.870803277 826.07993472
-1	0	0	Ki67+	1878.49798401 635.053643873
-1	0	0	Ki67+	1564.40570996 326.630417283
-1	0	0	Ki67+	673.154307238 1318.91519313
-1	0	0	Ki67+	256.770794273 744.781172143
-1	0	0	Ki67+	643.646106081 454.040266707
-1	0	0	Ki67+	487.103687812 1865.54790238
-1	0	0	Ki67+	1277.92621132 1158.41912595
-1	0	0	Ki67+	718.686230414 451.021526501
-1	0	0	Ki67+	1091.79061435 1794.31968144
-1	0	0	Ki67+	929.643592255 1748.96849413
-1	0	0	Ki67+	316.809608828 60.6463610099
-1	0	0	Ki67+	643.027005329 1526.95648691
-1	0	0	Ki67+	1914.39088087 100.526330676
-1	0	0	Ki67+	1560.14368364 283.072120442
-1	0	0	Ki67+	854.964920497 1351.60361949
-1	0	0	Ki67+	786.019829669 1272.57566756
-1	0	0	Ki67+	1203.93590494 967.497698425
-1	0	0	Ki67+	48.6697380626 1656.92222033
-1	0	0	Ki67+	1902.23905054 1347.97364961
-1	0	0	Ki67+	1952.70949995 1818.80429356
-1	0	0	Ki67+	1329.0180161 448.462378748
-1	0	0	Ki67+	884.989252518 702.289267249
-1	0	0	Ki67+	1530.2480725 800.990909981
-1	0	0	Ki67+	1040.46724855 1222.716294
-1	0	0	Ki67+	1080.99670538 1115.39822196
-1	0	0	Ki67+	534.382469307 620.955047931
-1	0	0	Ki67+	1164.00351672 668.202549337
-1	0	0	Ki67+	352.500840075 1177.13330911
-1	0	0	Ki67+	267.65372848 1969.8548932
-1	0	0	Ki67+	518.723055515 752.367149613
-1	0	0	Ki67+	939.152811496 1822.53516719
-1	0	0	Ki67+	796.992289534 1731.91944589
-1	0	0	Ki67+	212.878312337 1461.98897018
-1	0	0	Ki67+	1466.64745044 1563.35633403
-1	0	0	Ki67+	205.376758049 363.305176526
-1	0	0	Ki67+	1253.93010119 660.29713329
-1	0	0	Ki67+	29.0420698327 1769.15158924
-1	0	0	Ki67+	1518.45797967 1189.22817304
-1	0	0	Ki67+	1134.61612679 1338.73254823
-1	0	0	Ki67+	1258.63861631 211.041545982
-1	0	0	Ki67+	1874.31633503 315.538423195
-1	0	0	Ki67+	742.826508384 1278.98808204
-1	0	0	Ki67+	314.635862077 477.356692851
-1	0	0	Ki67+	612.737495077 120.22082536
-1	0	0	Ki67+	941.516165773 1002.82917193
-1	0	0	Ki67+	2049.99562137 1305.28045787
-1	0	0	Ki67+	588.045849081 185.730807369
-1	0	0	Ki67+	1265.30799705 529.391394404
-1	0	0	Ki67+	1174.11085777 1116.47307199
-1	0	0	Ki67+	1719.48243546 1063.28054873
-1	0	0	Ki67+	1452.65989703 853.994152867
-1	0	0	Ki67+	995.589679868 500.510314915
-1	0	0	Ki67+	663.213693671 1867.92941333
-1	0	0	Ki67+	1732.89857303 277.706318736
-1	0	0	Ki67+	1867.64029554 708.049519491
-1	0	0	Ki67+	1948.57848884 234.794262739
-1	0	0	Ki67+	1988.77324377 692.309553308
-1	0	0	Ki67+	1160.72943821 2001.96556285
-1	0	0	Ki67+	1170.78224079 940.542105158
-1	0	0	Ki67+	788.055319338 45.2703646935
-1	0	0	Ki67+	43.3908236165 889.927345138
-1	0	0	Ki67+	97.0732806305 675.911928893
-1	0	0	Ki67+	626.957088229 1673.29629186
-1	0	0	Ki67+	1001.01365956 799.50736995
-1	0	0	Ki67+	1195.90694294 2094.45293494
-1	0	0	Ki67+	2082.56710293 161.401612716
-1	0	0	Ki67+	235.056731512 2049.0395175
-1	0	0	Ki67+	1975.29763388 4.02899964724
-1	0	0	Ki67+	513.705497738 1980.34962753
-1	0	0	Ki67+	346.954026665 544.157281379
-1	0	0	Ki67+	557.814640516 295.674394316
-1	0	0	Ki67+	640.485597226 785.502184094
-1	0	0	Ki67+	1514.03470224 883.877367932
-1	0	0	Ki67+	1364.62891899 619.714579769
-1	0	0	Ki67+	2011.21591954 195.36967114
-1	0	0	Ki67+	1005.39371434 753.569855508
-1	0	0	Ki67+	1750.25766483 205.940950136
-1	0	0	Ki67+	465.696272972 1371.04435155
-1	0	0	Ki67+	546.194082805 387.759452543
-1	0	0	Ki67+	692.940510603 989.686018283
-1	0	0	Ki67+	492.713564599 1759.55859556
-1	0	0	Ki67+	1615.97329081 553.530016666
-1	0	0	Ki67+	1927.67469944 1332.42322647
-1	0	0	Ki67+	190.619165051 1620.28851018
-1	0	0	Ki67+	1281.69484889 658.055154126
-1	0	0	Ki67+	589.72165019 835.314531668
-1	0	0	Ki67+	574.346412424 1383.24145015
-1	0	0	Ki67+	985.991884141 1029.97346131
-1	0	0	Ki67+	1909.83527085 1553.29939863
-1	0	0	Ki67+	583.601815647 344.141770585
-1	0	0	Ki67+	705.542255232 1943.54669961
-1	0	0	Ki67+	1553.80944671 15.2598389478
-1	0	0	Ki67+	26.8620080268 696.52315859
-1	0	0	Ki67+	1042.27140244 2093.36221174
-1	0	0	Ki67+	2122.73257486 40.0151591304
-1	0	0	Ki67+	1676.88106352 413.432741307
-1	0	0	Ki67+	962.241320932 436.226142218
-1	0	0	Ki67+	2124.06273566 489.286708946
-1	0	0	Ki67+	1942.9324348 623.899627269
-1	0	0	Ki67+	1138.07575552 1456.90217278
-1	0	0	Ki67+	50.5712736308 1779.44337116
-1	0	0	Ki67+	1995.35312459 267.860626937
-1	0	0	Ki67+	670.433016724 1093.10626402
-1	0	0	Ki67+	2131.80577136 1429.23331121
-1	0	0	Ki67+	1985.26938202 1031.37925897
-1	0	0	Ki67+	183.516832955 598.523974754
-1	0	0	Ki67+	1158.79225723 572.760431806
-1	0	0	Ki67+	228.223596833 945.594008284
-1	0	0	Ki67+	1102.14307507 1088.80201625
-1	0	0	Ki67+	1282.0865743 1075.9805883
-1	0	0	Ki67+	1461.10379301 2032.30398429
-1	0	0	Ki67+	1180.94761268 1004.50170513
-1	0	0	Ki67+	1675.04659796 1759.30301946
-1	0	0	Ki67+	1656.11507808 2134.89117531
-1	0	0	Ki67+	1361.83702232 298.965825956
-1	0	0	Ki67+	2.71082167927 1582.65024864
-1	0	0	Ki67+	629.534419542 1698.56376306
-1	0	0	Ki67+	2071.78604968 645.897779569
-1	0	0	Ki67+	1642.74221068 1763.45446807
-1	0	0	Ki67+	67.0195909966 426.117702917
-1	0	0	Ki67+	1023.18316397 576.626792393
-1	0	0	Ki67+	619.668291082 206.810520096
-1	0	0	Ki67+	1927.76806944 248.071427239
-1	0	0	Ki67+	259.277658914 1423.8192471
-1	0	0	Ki67+	653.305082279 976.795651366
-1	0	0	Ki67+	153.660442259 973.519958529
-1	0	0	Ki67+	1823.22110095 761.334481299
-1	0	0	Ki67+	1869.44363202 274.536248419
-1	0	0	Ki67+	605.628791999 16.7005236101
-1	0	0	Ki67+	724.78334095 1796.09499622
-1	0	0	Ki67+	941.454261133 2065.62154506
-1	0	0	Ki67+	1932.61185746 1548.57318377
-1	0	0	Ki67+	627.215381254 1893.63044067
-1	0	0	Ki67+	1716.31666184 160.134404066
-1	0	0	Ki67+	2020.74657804 73.9530354828
-1	0	0	Ki67+	1862.79187245 1106.8392109
-1	0	0	Ki67+	206.626205293 556.54694932
-1	0	0	Ki67+	1015.40973418 1769.22102024
-1	0	0	Ki67+	1827.33870748 530.458197972
-1	0	0	Ki67+	348.648895351 605.621420366
-1	0	0	Ki67+	194.595801546 14.8069443025
-1	0	0	Ki67+	1903.55675108 54.2571744751
-1	0	0	Ki67+	709.804220341 100.219014142
-1	0	0	Ki67+	1288.78346848 692.589663844
-1	0	0	Ki67+	296.325247849 1173.06256277
-1	0	0	Ki67+	268.79316567 721.103338215
-1	0	0	Ki67+	135.654361162 1420.13567597
-1	0	0	Ki67+	1355.89615644 1233.07861826
-1	0	0	Ki67+	1071.24187333 1972.27164545
-1	0	0	Ki67+	471.262185472 1169.01759304
-1	0	0	Ki67+	1744.92589629 1076.26519934
-1	0	0	Ki67+	615.780356284 1972.97560664
-1	0	0	Ki67+	1848.14312112 775.79936143
-1	0	0	Ki67+	408.79082661 263.031954405
-1	0	0	Ki67+	962.408734374 1772.16825553
-1	0	0	Ki67+	1424.67748552 3.77467516217
-1	0	0	Ki67+	1703.39664976 1185.98474897
-1	0	0	Ki67+	193.775029047 85.0335673065
-1	0	0	Ki67+	371.498489123 386.148352387
-1	0	0	Ki67+	3.84991713647 334.683585849
-1	0	0	Ki67+	2108.8439575 60.059777781
-1	0	0	Ki67+	687.64754139 823.785473533
-1	0	0	Ki67+	965.212219166 2136.02133578
-1	0	0	Ki67+	1039.48424436 984.98633059
-1	0	0	Ki67+	12.6261934691 366.12630301
-1	0	0	Ki67+	177.831314079 154.645620981
-1	0	0	Ki67+	1684.38481577 516.086138833
-1	0	0	Ki67+	111.445041973 18.557680664
-1	0	0	Ki67+	1807.73258465 964.573149291
-1	0	0	Ki67+	1045.85201151 164.115876608
-1	0	0	Ki67+	2040.69421867 1607.91675664
-1	0	0	Ki67+	840.76018084 1750.95786588
-1	0	0	Ki67+	1478.37463917 1886.17173296
-1	0	0	Ki67+	1271.09271607 2128.94764626
-1	0	0	Ki67+	1847.85678314 678.412301272
-1	0	0	Ki67+	683.383986893 1520.06257046
-1	0	0	Ki67+	482.794525833 585.469385869
-1	0	0	Ki67+	1418.43303009 356.094424566
-1	0	0	Ki67+	1444.13472991 97.639463196
-1	0	0	Ki67+	1087.88374899 215.140200446
-1	0	0	Ki67+	493.80801102 116.70790509
-1	0	0	Ki67+	376.859029828 680.318354724
-1	0	0	Ki67+	451.349957211 990.611956478
-1	0	0	Ki67+	2096.98430851 1668.67961786
-1	0	0	Ki67+	1424.93578125 974.885447041
-1	0	0	Ki67+	1080.58211959 420.25196188
-1	0	0	Ki67+	42.5336046217 521.873862291
-1	0	0	Ki67+	1330.77726864 883.838778688
-1	0	0	Ki67+	819.188450454 234.293040147
-1	0	0	Ki67+	1835.05883777 174.840097732
-1	0	0	Ki67+	915.54493242 63.1959168339
-1	0	0	Ki67+	1380.24427539 1786.57266127
-1	0	0	Ki67+	1641.81667963 301.977515704
-1	0	0	Ki67+	1265.13814447 580.072757419
-1	0	0	Ki67+	472.754870697 1831.31992404
-1	0	0	Ki67+	1721.65386556 20.5380923949
-1	0	0	Ki67+	464.18950735 1112.84214137
-1	0	0	Ki67+	1735.98235272 2143.61658154
-1	0	0	Ki67+	556.808307489 407.898101992
-1	0	0	Ki67+	226.509440035 138.765289451
-1	0	0	Ki67+	1844.07361833 1983.17774921
-1	0	0	Ki67+	325.491773287 779.980175127
-1	0	0	Ki67+	1028.35449424 699.500390769
-1	0	0	CD3+/CD8+/Ki67+	2024.53554913 1263.98753554
-1	0	0	CD3+/CD8+/Ki67+	1338.80360336 2012.259962
-1	0	0	CD3+/CD8+/Ki67+	1387.26127243 832.477603155
-1	0	0	CD3+/CD8+/Ki67+	459.300195243 784.871763175
-1	0	0	CD3+/CD8+/Ki67+	2082.47082293 584.715207654
-1	0	0	CD3+/CD8+/Ki67+	2011.02831259 1340.71878458
-1	0	0	CD3+/CD8+/Ki67+	2122.44316227 2051.54817502
-1	0	0	CD3+/CD8+/Ki67+	1910.27541069 939.472129557
-1	0	0	CD3+/CD8+/Ki67+	827.16790079 1080.53928629
-1	0	0	CD3+/CD8+/Ki67+	1860.42912336 57.9337822909
-1	0	0	CD3+/CD8+/Ki67+	292.101044519 117.829435043
-1	0	0	CD3+/CD8+/Ki67+	1094.30382047 582.862744319
-1	0	0	CD3+/CD8+/Ki67+	956.042535254 1416.44626439
-1	0	0	CD3+/CD8+/Ki67+	1131.76505022 87.6874317666
-1	0	0	CD3+/CD8+/Ki67+	147.724639252 497.571969056
-1	0	0	CD3+/CD8+/Ki67+	1178.09676264 427.021136829
-1	0	0	CD3+/CD8+/Ki67+	2119.73533104 1973.60512009
-1	0	0	CD3+/CD8+/Ki67+	56.1299999992 949.015766005
-1	0	0	CD3+/CD8+/Ki67+	975.687453657 69.8884840954
-1	0	0	CD3+/CD8+/Ki67+	1949.98569029 1514.0249788
-1	0	0	CD3+/CD8+/Ki67+	1173.72317398 2036.00213402
-1	0	0	CD3+/CD8+/Ki67+	1897.24933591 435.957286434
-1	0	0	CD3+/CD8+/Ki67+	1611.17945972 471.683490998
-1	0	0	CD3+/CD8+/Ki67+	327.408179957 1477.64583691
-1	0	0	CD3+/CD8+/Ki67+	3.60930488137 932.078371147
-1	0	0	CD3+/CD8+/Ki67+	209.231763568 851.831214478
-1	0	0	CD3+/CD8+/Ki67+	1174.36021984 332.129294837
-1	0	0	CD3+/CD8+/Ki67+	1383.07254909 2098.12794487
-1	0	0	CD3+/CD8+/Ki67+	8.41397125756 221.122498443
-1	0	0	CD3+/CD8+/Ki67+	335.8685141 1447.458957
-1	0	0	CD3+/CD8+/Ki67+	347.149223719 1904.26000788
-1	0	0	CD3+/CD8+/Ki67+	2011.77874619 654.57504559
-1	0	0	CD3+/CD8+/Ki67+	2039.24940337 1652.98064396
-1	0	0	CD3+/CD8+/Ki67+	1573.21559756 618.056496318
-1	0	0	CD3+/CD8+/Ki67+	2060.89517321 1004.64316833
-1	0	0	CD3+/CD8+/Ki67+	1409.1954512 723.411261793
-1	0	0	CD3+/CD8+/Ki67+	1326.17324903 666.962246078
-1	0	0	CD3+/CD8+/Ki67+	890.865477337 1110.84387862
-1	0	0	CD3+/CD8+/Ki67+	336.03664134 1077.51380979
-1	0	0	CD3+/CD8+/Ki67+	519.524766834 1172.7423348
-1	0	0	CD3+/CD8+/Ki67+	2023.0180739 1679.6778898
-1	0	0	CD3+/CD8+/Ki67+	222.225062996 1579.37954738
-1	0	0	CD3+/CD8+/Ki67+	764.46409235 1660.11532219
-1	0	0	CD3+/CD8+/Ki67+	1489.13580195 85.7320781815
-1	0	0	CD3+/CD8+/Ki67+	1824.98505501 1345.49938317
-1	0	0	CD3+/CD8+/Ki67+	466.115199725 1721.60909613
-1	0	0	CD3+/CD8+/Ki67+	1047.70445402 613.505996845
-1	0	0	CD3+/CD8+/Ki67+	1098.62619427 815.974840738
-1	0	0	CD3+/CD8+/Ki67+	471.027283144 1655.24595436
-1	0	0	CD3+/CD8+/Ki67+	2017.60720965 2075.41136181
#EOF
