# Supplementary material for: Data-Driven Discovery of Immune Contexture Biomarkers
Source: Front Oncol. 2018 Dec 18;8:627. doi: 10.3389/fonc.2018.00627 (PMC6305402; doi:10.3389/fonc.2018.00627)
Supplement: Data Sheet 2.zip — The synthetic dataset used for verifying the approach (section 3.1; Figure 4) is provided as a collection of text files describing regions, markers, and metadata. [file Data_Sheet_2.zip › verificationDataset/testdata_013_ImageObjects.txt]

barcode_target	testdata_013
barcode_origin	-1
workflow_target_version	-1
workflow_origin	-1
workflow_origin_version	-1
iH	-1
iW	-1
user	None

-1	0	0	Ki67+	2063.05304584 1673.20999987
-1	0	0	Ki67+	0.513798534122 471.381584241
-1	0	0	Ki67+	1699.91476384 2072.96665494
-1	0	0	Ki67+	1196.31135508 2032.08313933
-1	0	0	Ki67+	449.715204962 910.443145429
-1	0	0	Ki67+	470.382098589 2027.15284634
-1	0	0	Ki67+	1625.09453415 1524.72684118
-1	0	0	Ki67+	238.169079429 454.531635923
-1	0	0	Ki67+	865.697003189 547.329531109
-1	0	0	Ki67+	944.075107116 1282.559394
-1	0	0	Ki67+	132.698030509 2138.55428571
-1	0	0	Ki67+	503.427848162 1423.80419706
-1	0	0	Ki67+	2035.99531894 892.442886245
-1	0	0	Ki67+	1680.23759305 1872.56276314
-1	0	0	Ki67+	1915.05531597 1885.65357597
-1	0	0	Ki67+	1827.25543466 1518.36993278
-1	0	0	Ki67+	624.886067313 2116.08236773
-1	0	0	Ki67+	2029.75289238 1426.64132693
-1	0	0	Ki67+	151.527622484 1531.76457505
-1	0	0	Ki67+	666.298608192 674.703916645
-1	0	0	Ki67+	2082.94241928 1349.62837543
-1	0	0	Ki67+	509.248455895 1128.31379383
-1	0	0	Ki67+	469.154546799 1018.17355344
-1	0	0	Ki67+	1118.49189695 889.779122005
-1	0	0	Ki67+	1106.67105011 1372.3126093
-1	0	0	Ki67+	2049.15118976 726.629360744
-1	0	0	Ki67+	257.685294841 1762.78605958
-1	0	0	Ki67+	101.151339317 1019.387134
-1	0	0	Ki67+	886.541241983 876.478402017
-1	0	0	Ki67+	1667.78235437 566.777167769
-1	0	0	Ki67+	1374.32714315 1637.74748311
-1	0	0	Ki67+	1134.47224573 1908.94578603
-1	0	0	Ki67+	65.0362433457 1597.95456199
-1	0	0	Ki67+	2006.87088209 1311.45300806
-1	0	0	Ki67+	251.597895307 1873.65415736
-1	0	0	Ki67+	1174.81910463 1044.75675917
-1	0	0	Ki67+	1696.50516014 1312.981745
-1	0	0	Ki67+	511.266725551 1593.20649031
-1	0	0	Ki67+	1246.59421092 1249.51877543
-1	0	0	Ki67+	1841.85870303 361.511079314
-1	0	0	Ki67+	268.155440956 1130.95706958
-1	0	0	Ki67+	1225.01745204 175.336666151
-1	0	0	Ki67+	569.289527244 1159.45112526
-1	0	0	Ki67+	668.542331704 1809.05410519
-1	0	0	Ki67+	188.670885883 2017.95062183
-1	0	0	Ki67+	855.207595087 1044.91994058
-1	0	0	Ki67+	1783.87033917 1076.56911419
-1	0	0	Ki67+	1204.85657768 1662.91670672
-1	0	0	Ki67+	29.2873381296 163.413563272
-1	0	0	Ki67+	503.387877676 1092.79796833
-1	0	0	Ki67+	574.862199744 1913.92391628
-1	0	0	Ki67+	1001.44636415 1235.99373081
-1	0	0	Ki67+	848.881190185 706.980945256
-1	0	0	Ki67+	621.457349757 1191.30407401
-1	0	0	Ki67+	1571.24798441 368.566712373
-1	0	0	Ki67+	778.619391708 157.418905756
-1	0	0	Ki67+	138.27347805 1160.04527871
-1	0	0	Ki67+	246.055869076 1444.72545018
-1	0	0	Ki67+	308.161386216 1521.78995415
-1	0	0	Ki67+	1519.87504549 1252.78587361
-1	0	0	Ki67+	1989.66246708 559.171344757
-1	0	0	Ki67+	534.285116285 1707.00254385
-1	0	0	Ki67+	12.1191013493 2085.01856188
-1	0	0	Ki67+	7.32930562846 272.642525515
-1	0	0	Ki67+	643.623982334 1248.54468657
-1	0	0	Ki67+	358.904724626 1141.57765621
-1	0	0	Ki67+	1008.50462522 458.523060416
-1	0	0	Ki67+	1673.00304954 939.18426122
-1	0	0	Ki67+	2012.38102936 2098.20697212
-1	0	0	Ki67+	1375.23193927 527.233850472
-1	0	0	Ki67+	1004.41987428 1786.91975772
-1	0	0	Ki67+	2095.37920369 1806.97039185
-1	0	0	Ki67+	1852.02854138 1238.58577396
-1	0	0	Ki67+	1513.76303909 304.551239952
-1	0	0	Ki67+	1212.83023532 1360.72586111
-1	0	0	Ki67+	1545.29988026 1059.25907341
-1	0	0	Ki67+	1140.87507014 1010.27579434
-1	0	0	Ki67+	1026.35181049 1689.87749106
-1	0	0	Ki67+	1195.30371513 1964.93566522
-1	0	0	Ki67+	1117.97152834 256.873012796
-1	0	0	Ki67+	393.147793026 2071.75620768
-1	0	0	Ki67+	1105.87559854 573.410714588
-1	0	0	Ki67+	1779.33142352 1474.32523359
-1	0	0	Ki67+	101.579109442 956.813402533
-1	0	0	Ki67+	1788.06180551 1017.04394464
-1	0	0	Ki67+	833.956188409 1152.26543192
-1	0	0	Ki67+	372.913705765 139.457562462
-1	0	0	Ki67+	1086.59532051 1179.86013003
-1	0	0	Ki67+	1762.38515954 228.573354775
-1	0	0	Ki67+	1981.7368127 1193.13776776
-1	0	0	Ki67+	2009.11616158 1694.62260678
-1	0	0	Ki67+	652.709073855 826.856434785
-1	0	0	Ki67+	1390.97816492 546.636044632
-1	0	0	Ki67+	547.588649085 423.159075033
-1	0	0	Ki67+	1306.78011879 1303.73320885
-1	0	0	Ki67+	904.562525226 861.42383981
-1	0	0	Ki67+	487.948045776 1324.81342743
-1	0	0	Ki67+	1756.81576725 86.2127304267
-1	0	0	Ki67+	562.989754352 454.691686162
-1	0	0	Ki67+	1670.81535252 130.547532683
-1	0	0	Ki67+	1922.92164409 1236.68613217
-1	0	0	Ki67+	1879.05939528 1181.36834978
-1	0	0	Ki67+	1900.18040955 1382.4689362
-1	0	0	Ki67+	1422.99162009 240.835436009
-1	0	0	Ki67+	121.491902423 471.327404295
-1	0	0	Ki67+	459.12189936 7.28834686204
-1	0	0	Ki67+	1230.08181072 1322.67438449
-1	0	0	Ki67+	486.808471695 37.8484886035
-1	0	0	Ki67+	1229.1780675 554.329372567
-1	0	0	Ki67+	1688.25813938 763.721318413
-1	0	0	Ki67+	1910.14529917 1423.24984134
-1	0	0	Ki67+	715.622184798 1330.81431103
-1	0	0	Ki67+	982.459150736 70.7690170045
-1	0	0	Ki67+	1089.88355423 2126.5222695
-1	0	0	Ki67+	610.056563292 383.963821491
-1	0	0	Ki67+	1114.56358523 1932.33340809
-1	0	0	Ki67+	1818.78169708 1449.14025816
-1	0	0	Ki67+	1352.04588891 1124.60851496
-1	0	0	Ki67+	376.662337075 1462.7894674
-1	0	0	Ki67+	2050.39601551 1642.74677057
-1	0	0	Ki67+	1568.9118195 901.632060574
-1	0	0	Ki67+	1981.42464101 1125.06414576
-1	0	0	Ki67+	1726.98082183 1427.28552925
-1	0	0	Ki67+	1526.70668726 2014.27377671
-1	0	0	Ki67+	395.393533924 1246.91637001
-1	0	0	Ki67+	1390.40782251 344.68253726
-1	0	0	Ki67+	1728.91007817 1523.94159327
-1	0	0	Ki67+	1369.3678873 1979.46666974
-1	0	0	Ki67+	2065.25621168 2140.98712306
-1	0	0	Ki67+	1215.97993566 1459.76082538
-1	0	0	Ki67+	519.95771845 1673.47142729
-1	0	0	Ki67+	2106.41803143 98.9736627255
-1	0	0	Ki67+	1396.24117251 1346.26044999
-1	0	0	Ki67+	1338.42291952 1774.7672363
-1	0	0	Ki67+	675.580219121 1304.13102708
-1	0	0	Ki67+	491.090858171 668.287516179
-1	0	0	Ki67+	817.943921162 1202.0743371
-1	0	0	Ki67+	1584.13699555 703.474250376
-1	0	0	Ki67+	2116.24739923 2050.66966792
-1	0	0	Ki67+	1989.99421187 709.973003694
-1	0	0	Ki67+	2068.71139712 311.519289042
-1	0	0	Ki67+	1750.0941912 1861.58025584
-1	0	0	Ki67+	302.391108591 1775.39811991
-1	0	0	Ki67+	91.7711491765 306.821749157
-1	0	0	Ki67+	858.142141176 1169.19790492
-1	0	0	Ki67+	843.585752085 1726.67325649
-1	0	0	Ki67+	1401.98076708 1797.84260588
-1	0	0	Ki67+	1575.32034077 112.329153996
-1	0	0	Ki67+	1160.93862388 2006.38226493
-1	0	0	Ki67+	1225.96342286 221.940574275
-1	0	0	Ki67+	130.983652851 1762.87376312
-1	0	0	Ki67+	1833.65242989 1829.89024514
-1	0	0	Ki67+	1572.67354439 212.611076242
-1	0	0	Ki67+	101.12403755 922.576942248
-1	0	0	Ki67+	1187.05256263 1915.20424605
-1	0	0	Ki67+	1366.45613678 1018.16839669
-1	0	0	Ki67+	615.925941618 68.4167343427
-1	0	0	Ki67+	435.955727413 1774.8786797
-1	0	0	Ki67+	1472.02956946 1371.98670221
-1	0	0	Ki67+	2013.49619139 983.656381604
-1	0	0	Ki67+	2103.27436842 1899.7534953
-1	0	0	Ki67+	1303.45395451 1377.99937902
-1	0	0	Ki67+	99.9971466313 1733.89254317
-1	0	0	Ki67+	623.854170498 1102.55703379
-1	0	0	Ki67+	1245.22260358 1936.92407454
-1	0	0	Ki67+	416.48701789 1006.22084627
-1	0	0	Ki67+	44.4148666843 1159.64052503
-1	0	0	Ki67+	2019.36211497 1183.72978042
-1	0	0	Ki67+	1089.6816538 977.854098266
-1	0	0	Ki67+	420.152821603 1830.44567335
-1	0	0	Ki67+	1368.36652573 1931.714829
-1	0	0	Ki67+	356.140850983 1213.1334766
-1	0	0	Ki67+	840.408911491 1241.8002643
-1	0	0	Ki67+	872.336618236 1947.59639361
-1	0	0	Ki67+	1266.7943209 797.366738849
-1	0	0	Ki67+	1812.24291346 1648.44629364
-1	0	0	Ki67+	1125.74977435 326.373382106
-1	0	0	Ki67+	634.333798 966.919041501
-1	0	0	Ki67+	751.024258052 1497.64015168
-1	0	0	Ki67+	923.638680866 41.8260024172
-1	0	0	Ki67+	1227.28040444 107.634343791
-1	0	0	Ki67+	181.238980814 73.8893961897
-1	0	0	Ki67+	996.055225985 238.379822501
-1	0	0	Ki67+	796.266445801 1125.13390764
-1	0	0	Ki67+	999.227890697 2116.10339723
-1	0	0	Ki67+	5.03030409764 911.481551359
-1	0	0	Ki67+	62.6734935402 174.428395282
-1	0	0	Ki67+	1443.59546927 1743.14968451
-1	0	0	Ki67+	261.435652849 487.512637961
-1	0	0	Ki67+	28.3037487371 813.419861533
-1	0	0	Ki67+	1905.63306678 955.543420105
-1	0	0	Ki67+	1355.51347612 271.276398152
-1	0	0	Ki67+	203.346521675 1035.42722043
-1	0	0	Ki67+	401.975101786 1500.8887456
-1	0	0	Ki67+	608.365308577 720.706107474
-1	0	0	Ki67+	310.901154135 2137.23030092
-1	0	0	Ki67+	1302.74613665 882.169831913
-1	0	0	Ki67+	811.097523102 1865.12062511
-1	0	0	Ki67+	1158.54453131 1151.7592164
-1	0	0	Ki67+	144.463563079 112.277038446
-1	0	0	Ki67+	1079.58119196 244.984239542
-1	0	0	Ki67+	1377.36122612 1724.02179579
-1	0	0	Ki67+	757.811856129 627.600305349
-1	0	0	Ki67+	1810.04010627 1241.15715157
-1	0	0	Ki67+	149.84322237 1689.40587596
-1	0	0	Ki67+	595.205241214 553.49712814
-1	0	0	Ki67+	1803.99831822 2100.30090431
-1	0	0	Ki67+	83.0278977756 1005.04777792
-1	0	0	Ki67+	1329.61056565 1704.87353931
-1	0	0	Ki67+	1148.14514959 44.5544959326
-1	0	0	Ki67+	219.102220806 871.244601696
-1	0	0	Ki67+	1395.41945303 1599.61991951
-1	0	0	Ki67+	173.211614709 1689.87559367
-1	0	0	Ki67+	1362.59792332 802.440237025
-1	0	0	Ki67+	559.060215328 94.5487578131
-1	0	0	Ki67+	1933.07030423 559.418787947
-1	0	0	Ki67+	1283.28012925 978.499447456
-1	0	0	Ki67+	329.975856401 1787.88076704
-1	0	0	Ki67+	398.562751807 1150.7892063
-1	0	0	Ki67+	1780.73627934 1799.6963738
-1	0	0	Ki67+	581.240263663 706.727741982
-1	0	0	Ki67+	685.019788218 187.470419588
-1	0	0	Ki67+	654.064866532 584.64600368
-1	0	0	Ki67+	1596.9132074 466.570481292
-1	0	0	Ki67+	339.099009113 1656.58493875
-1	0	0	Ki67+	576.318123969 1790.55476128
-1	0	0	Ki67+	1509.47094262 427.683920871
-1	0	0	Ki67+	1327.02018424 470.988876496
-1	0	0	Ki67+	1154.64497176 1081.85784406
-1	0	0	Ki67+	1887.53183003 1758.43626526
-1	0	0	Ki67+	846.718218743 1916.47744978
-1	0	0	Ki67+	1689.89456135 415.519094381
-1	0	0	Ki67+	463.571468842 196.797703707
-1	0	0	Ki67+	1836.44209307 1436.78167764
-1	0	0	Ki67+	1166.20022455 1637.2415968
-1	0	0	Ki67+	336.785751024 804.56362016
-1	0	0	Ki67+	1931.59499687 1640.44252698
-1	0	0	Ki67+	735.977023114 1042.2845079
-1	0	0	Ki67+	1428.15533022 807.84686969
-1	0	0	Ki67+	953.182614185 168.32257377
-1	0	0	Ki67+	1462.48465902 1420.41414991
-1	0	0	Ki67+	500.071464111 946.871379606
-1	0	0	Ki67+	1505.9219574 2042.42515278
-1	0	0	Ki67+	189.28652383 908.077945529
-1	0	0	Ki67+	913.12590232 1384.34244094
-1	0	0	Ki67+	45.7080740585 1111.48740749
-1	0	0	Ki67+	1209.42711056 1866.67970381
-1	0	0	Ki67+	717.612549099 953.372230552
-1	0	0	Ki67+	1059.831185 1498.11219547
-1	0	0	Ki67+	991.012891699 151.853695714
-1	0	0	Ki67+	688.067261502 846.466741473
-1	0	0	Ki67+	199.449960038 1476.08749436
-1	0	0	Ki67+	1477.54347998 1200.19300152
-1	0	0	Ki67+	461.716757186 1057.39702207
-1	0	0	Ki67+	2148.61870685 1422.45491368
-1	0	0	Ki67+	36.7054626925 1136.72166701
-1	0	0	Ki67+	290.636851964 1853.27070547
-1	0	0	Ki67+	752.414687397 1387.13666637
-1	0	0	Ki67+	1461.28353917 570.870751752
-1	0	0	Ki67+	2053.70444119 1421.07962086
-1	0	0	Ki67+	1313.45172567 664.010300152
-1	0	0	Ki67+	987.866112985 1831.56866208
-1	0	0	Ki67+	1680.79878988 1168.57918406
-1	0	0	Ki67+	2103.76894585 1056.45762671
-1	0	0	Ki67+	1758.92066352 848.287943355
-1	0	0	Ki67+	1698.55716311 1084.95579785
-1	0	0	Ki67+	2075.08975586 406.651077347
-1	0	0	Ki67+	1783.29280574 1106.12886343
-1	0	0	Ki67+	339.371221845 1584.81140065
-1	0	0	Ki67+	1800.93116415 399.527448141
-1	0	0	Ki67+	1020.17894485 673.013683838
-1	0	0	Ki67+	634.604552479 132.988062435
-1	0	0	Ki67+	704.292103268 396.430739366
-1	0	0	Ki67+	1421.41739561 875.208632155
-1	0	0	Ki67+	199.556793019 448.172649211
-1	0	0	Ki67+	1148.04084276 822.562550442
-1	0	0	Ki67+	1915.43814781 2146.31829144
-1	0	0	Ki67+	214.128044034 1718.47089384
-1	0	0	Ki67+	672.96083382 424.495989342
-1	0	0	Ki67+	1169.88518557 356.728053702
-1	0	0	Ki67+	1549.30132929 2135.22535582
-1	0	0	Ki67+	1304.02858488 951.314555542
-1	0	0	Ki67+	1856.1543922 255.627377236
-1	0	0	Ki67+	479.334446195 1944.07880311
-1	0	0	Ki67+	1474.95591055 1451.82756734
-1	0	0	Ki67+	2041.25833107 356.708360983
-1	0	0	Ki67+	1363.48552894 1842.45765017
-1	0	0	Ki67+	1493.21091595 556.902378325
-1	0	0	Ki67+	102.253151107 87.7599575556
-1	0	0	Ki67+	723.567927776 1495.87478349
-1	0	0	Ki67+	1626.57395692 118.095284652
-1	0	0	Ki67+	593.387840657 834.650107487
-1	0	0	Ki67+	680.901877233 1676.84438644
-1	0	0	Ki67+	728.361246626 1940.86214473
-1	0	0	Ki67+	863.976822871 337.013505069
-1	0	0	Ki67+	422.404275238 212.976203472
-1	0	0	Ki67+	358.66497457 1312.84905052
-1	0	0	Ki67+	7.88531689113 1166.77383092
-1	0	0	Ki67+	1525.51534684 1087.63680542
-1	0	0	Ki67+	1167.71246731 1702.7343763
-1	0	0	Ki67+	657.227781411 1658.89377023
-1	0	0	Ki67+	779.705162951 947.614409761
-1	0	0	Ki67+	578.975149457 883.896582616
-1	0	0	Ki67+	949.288531547 977.91836989
-1	0	0	Ki67+	2105.36538869 254.290330804
-1	0	0	Ki67+	1541.98468026 258.037670226
-1	0	0	Ki67+	1055.87115712 708.897340036
-1	0	0	Ki67+	1728.53562732 910.564653501
-1	0	0	Ki67+	158.101710411 1373.44017298
-1	0	0	Ki67+	1340.92158262 564.175743281
-1	0	0	Ki67+	1843.52927953 868.551817041
-1	0	0	Ki67+	844.596043858 1859.0996113
-1	0	0	Ki67+	416.159517598 370.696141715
-1	0	0	Ki67+	69.0299089939 880.080495124
-1	0	0	Ki67+	1328.77255493 1731.09782342
-1	0	0	Ki67+	83.158901787 400.443415478
-1	0	0	Ki67+	1741.32191803 1495.59838736
-1	0	0	Ki67+	1456.05788711 1976.07413744
-1	0	0	Ki67+	1141.94299536 1935.6736389
-1	0	0	Ki67+	674.466854578 1951.13534092
-1	0	0	Ki67+	551.752077881 2058.45431436
-1	0	0	Ki67+	1584.85529846 2109.82373011
-1	0	0	Ki67+	1578.15352862 1619.43680467
-1	0	0	Ki67+	1248.63235253 314.547097241
-1	0	0	Ki67+	373.792953542 343.725541572
-1	0	0	Ki67+	1211.65233806 1430.78388122
-1	0	0	Ki67+	1682.93626183 1780.06427988
-1	0	0	Ki67+	1765.01778602 403.672282469
-1	0	0	Ki67+	156.7798584 1207.69911587
-1	0	0	Ki67+	1422.51682106 1485.79959844
-1	0	0	Ki67+	807.780791751 1550.04143808
-1	0	0	Ki67+	2012.3835138 421.723897325
-1	0	0	Ki67+	1920.21162751 1271.98076238
-1	0	0	Ki67+	1103.01626734 291.093254044
-1	0	0	Ki67+	761.414582177 1161.10610758
-1	0	0	Ki67+	1961.18030679 1556.99678443
-1	0	0	Ki67+	249.072324826 1195.29473502
-1	0	0	Ki67+	1992.62090683 1460.89268956
-1	0	0	Ki67+	1.76287134769 145.819851331
-1	0	0	Ki67+	2100.77154632 1127.3695517
-1	0	0	Ki67+	1023.54352202 935.224403203
-1	0	0	Ki67+	2032.87143705 1880.88312319
-1	0	0	Ki67+	929.396869599 1957.29881013
-1	0	0	Ki67+	1557.63777431 1562.42068466
-1	0	0	Ki67+	1801.74487667 1563.94074146
-1	0	0	Ki67+	1482.49225132 784.792583666
-1	0	0	Ki67+	556.262205364 29.2563089678
-1	0	0	Ki67+	1393.24165669 943.411476013
-1	0	0	Ki67+	1895.25807388 1934.07490608
-1	0	0	Ki67+	371.377436422 971.800062376
-1	0	0	Ki67+	1814.64022148 1601.88191596
-1	0	0	Ki67+	282.371393727 17.2404759731
-1	0	0	Ki67+	314.880728531 1055.24261488
-1	0	0	Ki67+	451.812420691 932.838634527
-1	0	0	Ki67+	1068.92802798 293.244207024
-1	0	0	Ki67+	36.3128899833 1735.23458772
-1	0	0	Ki67+	1475.76824162 436.146439813
-1	0	0	Ki67+	1430.81439427 1309.59742847
-1	0	0	Ki67+	1204.12506907 1561.49283609
-1	0	0	Ki67+	1591.69690567 170.087014919
-1	0	0	Ki67+	138.946335877 484.855130278
-1	0	0	Ki67+	1369.80494848 751.009244483
-1	0	0	Ki67+	1958.15056348 1976.77043496
-1	0	0	Ki67+	1758.93726722 252.021033498
-1	0	0	Ki67+	1023.06656837 292.76379134
-1	0	0	Ki67+	1020.43910532 1458.04410284
-1	0	0	Ki67+	1574.17916491 650.655610025
-1	0	0	Ki67+	2142.44089817 1264.17700708
-1	0	0	Ki67+	164.305455286 1046.10265401
-1	0	0	Ki67+	2099.95981038 1929.45259725
-1	0	0	Ki67+	457.625866324 1470.77129002
-1	0	0	Ki67+	1007.20483652 373.677338536
-1	0	0	Ki67+	1561.95924782 1078.32055055
-1	0	0	Ki67+	2118.40332584 1740.44408627
-1	0	0	Ki67+	635.692395863 1824.46475137
-1	0	0	Ki67+	1132.32503805 1996.4180081
-1	0	0	Ki67+	1418.33713355 1904.00515131
-1	0	0	Ki67+	1649.30526614 1873.80317516
-1	0	0	Ki67+	22.8975621128 671.351670395
-1	0	0	Ki67+	1327.71993774 447.475125607
-1	0	0	Ki67+	1545.02621239 1098.45415188
-1	0	0	Ki67+	248.003282467 694.001798969
-1	0	0	Ki67+	1839.54360857 1935.14948837
-1	0	0	Ki67+	1847.77386572 819.94601234
-1	0	0	Ki67+	1583.55811028 1908.62363821
-1	0	0	Ki67+	1680.37867612 467.750186004
-1	0	0	Ki67+	1252.46779752 213.135927482
-1	0	0	Ki67+	653.353419596 1486.51708111
-1	0	0	Ki67+	1284.6968978 345.277478777
-1	0	0	Ki67+	1775.48229935 2146.21133069
-1	0	0	Ki67+	1756.13651465 758.001268836
-1	0	0	Ki67+	2057.51169979 1713.04657947
-1	0	0	Ki67+	1005.36659771 1353.88016456
-1	0	0	Ki67+	1406.8848592 839.828746537
-1	0	0	Ki67+	190.244785887 289.68936755
-1	0	0	Ki67+	1415.53681872 723.156308284
-1	0	0	Ki67+	1046.73685924 1415.85195044
-1	0	0	Ki67+	519.145777893 688.476751284
-1	0	0	Ki67+	721.671308594 2023.64993248
-1	0	0	Ki67+	906.73076009 1789.14422617
-1	0	0	Ki67+	17.6954986017 948.61412413
-1	0	0	Ki67+	1227.06002426 1918.70977737
-1	0	0	Ki67+	457.403627138 438.579056656
-1	0	0	Ki67+	1960.5986317 481.328528105
-1	0	0	Ki67+	20.1559003206 1219.17576072
-1	0	0	Ki67+	1798.31767499 109.53580321
-1	0	0	Ki67+	1157.42270265 303.522411859
-1	0	0	Ki67+	184.402638388 1851.19901747
-1	0	0	Ki67+	311.370814089 346.684833245
-1	0	0	Ki67+	1082.2513102 2054.20457339
-1	0	0	Ki67+	547.733388952 826.42227481
-1	0	0	Ki67+	713.350780215 1982.21435506
-1	0	0	Ki67+	2023.64234293 261.738122265
-1	0	0	Ki67+	1804.32322659 347.243547954
-1	0	0	Ki67+	178.355284273 1787.58982097
-1	0	0	Ki67+	2131.8874698 1019.32592692
-1	0	0	Ki67+	659.24965234 1427.05099865
-1	0	0	Ki67+	285.891371518 1002.88796358
-1	0	0	Ki67+	574.906810249 1581.01320081
-1	0	0	Ki67+	1922.57641414 1066.18499213
-1	0	0	Ki67+	968.748337067 2085.22909711
-1	0	0	Ki67+	1222.52786856 394.997826181
-1	0	0	Ki67+	1313.88999403 725.538026125
-1	0	0	Ki67+	1206.40041457 1833.29808354
-1	0	0	Ki67+	818.081025058 1497.40928272
-1	0	0	Ki67+	879.305172178 2045.55446132
-1	0	0	Ki67+	438.693398196 1364.90534591
-1	0	0	Ki67+	329.057428788 973.582309201
-1	0	0	Ki67+	202.096434322 1178.08915218
-1	0	0	Ki67+	1627.97131427 349.255242223
-1	0	0	Ki67+	458.907361332 119.669338605
-1	0	0	Ki67+	1277.0689464 878.875685443
-1	0	0	Ki67+	2086.82551214 376.156344651
-1	0	0	Ki67+	958.099973895 521.729419685
-1	0	0	Ki67+	1171.17202602 64.7732798193
-1	0	0	Ki67+	397.591926801 1057.37900102
-1	0	0	Ki67+	2082.78162104 2004.92926888
-1	0	0	Ki67+	845.986755114 817.060775948
-1	0	0	Ki67+	1399.25130017 1554.88529449
-1	0	0	Ki67+	600.161898381 1332.28299189
-1	0	0	Ki67+	2115.3575841 1234.85246295
-1	0	0	Ki67+	1208.04972175 1484.32771926
-1	0	0	Ki67+	1307.45857153 925.173883527
-1	0	0	Ki67+	759.348696051 1555.85611657
-1	0	0	Ki67+	2007.69075983 889.073197153
-1	0	0	Ki67+	1094.32148595 1834.90066055
-1	0	0	Ki67+	1652.63756276 494.008759652
-1	0	0	Ki67+	2110.31293952 2028.46230789
-1	0	0	Ki67+	1816.74987779 508.688982982
-1	0	0	Ki67+	829.015391046 745.523347669
-1	0	0	Ki67+	255.013967219 1467.58777262
-1	0	0	Ki67+	799.770039325 331.736893608
-1	0	0	Ki67+	1512.93413668 1113.95296655
-1	0	0	Ki67+	2041.59618559 1559.62867458
-1	0	0	Ki67+	1967.40164811 1655.23984346
-1	0	0	Ki67+	2030.21441005 1062.63266771
-1	0	0	Ki67+	809.076456867 1423.60933782
-1	0	0	Ki67+	1604.99729554 2070.314483
-1	0	0	Ki67+	2131.32985239 209.74464961
-1	0	0	Ki67+	36.3028643451 2093.10017718
-1	0	0	Ki67+	1935.26090576 1369.58920431
-1	0	0	Ki67+	1276.18102072 1918.97912817
-1	0	0	Ki67+	216.840493264 1852.52233581
-1	0	0	Ki67+	1451.86159584 1319.51741476
-1	0	0	Ki67+	1709.52881583 559.351986741
-1	0	0	Ki67+	1454.86257274 253.169866996
-1	0	0	Ki67+	709.879207803 1306.68043132
-1	0	0	Ki67+	290.263469323 1273.34757386
-1	0	0	Ki67+	1106.83869765 1551.28006168
-1	0	0	Ki67+	727.790316787 593.235600118
-1	0	0	Ki67+	1546.40190185 804.244768476
-1	0	0	Ki67+	1848.21065382 1710.77586345
-1	0	0	Ki67+	962.936153398 920.660499616
-1	0	0	Ki67+	530.587856212 1015.28611168
-1	0	0	Ki67+	327.182027722 2118.14148538
-1	0	0	Ki67+	640.634163621 7.50987079164
-1	0	0	Ki67+	2112.90681212 1526.96063459
-1	0	0	Ki67+	369.719021193 365.910765836
-1	0	0	Ki67+	1123.84554662 1634.37537073
-1	0	0	Ki67+	2092.00707412 349.446262594
-1	0	0	Ki67+	431.342117503 490.233550963
-1	0	0	Ki67+	296.213716331 371.73196155
-1	0	0	Ki67+	1448.43865197 772.998138624
-1	0	0	Ki67+	1631.88410365 181.432401391
-1	0	0	Ki67+	116.005393279 1684.23110018
-1	0	0	Ki67+	116.102103399 980.219215203
-1	0	0	Ki67+	1718.67602668 1093.14057617
-1	0	0	Ki67+	683.784200798 1149.37558754
-1	0	0	Ki67+	1732.63759366 401.151287997
-1	0	0	Ki67+	1334.68066211 914.174695469
-1	0	0	Ki67+	1659.59510256 742.696306461
-1	0	0	Ki67+	1634.66161267 2117.04570267
-1	0	0	Ki67+	2105.91712962 1603.17731832
-1	0	0	Ki67+	1738.46310549 1820.02149387
-1	0	0	Ki67+	405.846686829 1268.64178719
-1	0	0	Ki67+	787.282187918 1842.73979254
-1	0	0	Ki67+	1546.59535661 1518.15074673
-1	0	0	Ki67+	400.211726418 12.8499980022
-1	0	0	Ki67+	544.11326696 1222.93175105
-1	0	0	Ki67+	1928.94529892 101.471241095
-1	0	0	Ki67+	749.904850105 1894.16520555
-1	0	0	Ki67+	1236.87091866 422.155493247
-1	0	0	Ki67+	1859.07489796 897.326304413
-1	0	0	Ki67+	1189.70426472 871.971488266
-1	0	0	Ki67+	2148.41911617 1825.99236407
-1	0	0	Ki67+	140.096153643 1190.34055183
-1	0	0	Ki67+	737.714361586 141.028995352
-1	0	0	Ki67+	1536.40202219 158.365766338
-1	0	0	Ki67+	1702.31832661 1245.37683311
-1	0	0	Ki67+	746.285998548 269.36293548
-1	0	0	Ki67+	1589.10905554 2038.16875509
-1	0	0	Ki67+	1316.5713257 385.299699158
-1	0	0	Ki67+	1910.38968045 1582.4472885
-1	0	0	Ki67+	347.765423391 1378.72219855
-1	0	0	Ki67+	1310.91832778 1481.70367481
-1	0	0	Ki67+	1705.27638363 397.180710197
-1	0	0	Ki67+	714.144745329 215.520996028
-1	0	0	Ki67+	1945.46648298 1576.72868901
-1	0	0	Ki67+	1071.43008885 221.015673159
-1	0	0	Ki67+	1560.4181461 1937.14262058
-1	0	0	Ki67+	9.7638952265 1867.18238182
-1	0	0	Ki67+	1907.85898082 272.080943502
-1	0	0	Ki67+	424.854458073 931.073647553
-1	0	0	Ki67+	1808.83087736 1332.05758848
-1	0	0	Ki67+	1445.29542191 1220.9663863
-1	0	0	Ki67+	1719.8664551 1841.78453317
-1	0	0	Ki67+	1199.12985555 617.349172065
-1	0	0	Ki67+	2057.53259005 1249.89165238
-1	0	0	Ki67+	1343.16152497 1822.1357146
-1	0	0	Ki67+	1440.18891806 984.236647811
-1	0	0	Ki67+	1060.64885423 902.883916341
-1	0	0	Ki67+	869.600079423 90.6397098151
-1	0	0	Ki67+	1257.81366838 750.427780164
-1	0	0	Ki67+	1853.91048033 314.796109448
-1	0	0	Ki67+	192.570103936 574.04874726
-1	0	0	Ki67+	1262.75165914 518.493465007
-1	0	0	Ki67+	692.971232592 2122.5075085
-1	0	0	Ki67+	929.687789643 1093.89846656
-1	0	0	Ki67+	1605.38622429 1063.59629203
-1	0	0	Ki67+	32.3930808566 484.826402575
-1	0	0	Ki67+	1068.73071808 756.25579344
-1	0	0	Ki67+	810.553252457 826.292461959
-1	0	0	Ki67+	158.690594651 2114.87165104
-1	0	0	Ki67+	1636.73853853 2088.55470113
-1	0	0	Ki67+	1210.33102517 1511.99774154
-1	0	0	Ki67+	774.14287841 448.371591575
-1	0	0	Ki67+	1572.91422102 1857.3850067
-1	0	0	Ki67+	2003.3825824 778.181422339
-1	0	0	Ki67+	2091.84559166 1196.22659807
-1	0	0	Ki67+	355.473984303 39.0483721673
-1	0	0	Ki67+	1408.62842215 925.546827795
-1	0	0	Ki67+	1592.40342839 1010.60775483
-1	0	0	Ki67+	678.916301255 639.319219962
-1	0	0	Ki67+	196.498566502 1357.35925868
-1	0	0	Ki67+	1140.75686919 942.676664825
-1	0	0	Ki67+	1646.55782911 1434.17291875
-1	0	0	Ki67+	260.251448219 1662.44661496
-1	0	0	Ki67+	514.402037671 714.059844965
-1	0	0	Ki67+	784.027137702 107.163137708
-1	0	0	Ki67+	538.268202111 285.816443014
-1	0	0	Ki67+	799.540898992 0.590952505752
-1	0	0	Ki67+	685.917289735 1362.10361418
-1	0	0	Ki67+	679.164022899 1024.02338051
-1	0	0	Ki67+	821.444479976 429.113461555
-1	0	0	Ki67+	173.748170083 612.820748628
-1	0	0	Ki67+	1751.72002818 423.382107218
-1	0	0	Ki67+	384.570718291 1108.10052468
-1	0	0	Ki67+	1259.84191109 1322.55781098
-1	0	0	Ki67+	1716.75940993 1882.75039316
-1	0	0	Ki67+	246.731012804 377.597776984
-1	0	0	Ki67+	358.517672103 246.758079663
-1	0	0	Ki67+	331.416810829 1633.78376319
-1	0	0	Ki67+	597.419106464 106.451200802
-1	0	0	Ki67+	1503.72058976 374.218051702
-1	0	0	Ki67+	1624.95144007 989.569946489
-1	0	0	Ki67+	206.899153635 153.352346191
-1	0	0	Ki67+	604.085638783 961.985848827
-1	0	0	Ki67+	30.2424620772 851.804044892
-1	0	0	Ki67+	1756.91313883 1968.42213892
-1	0	0	Ki67+	1599.04974396 1815.19864803
-1	0	0	Ki67+	642.683697967 1318.75611735
-1	0	0	Ki67+	1067.90737848 100.360244269
-1	0	0	Ki67+	1330.77864743 755.582259761
-1	0	0	Ki67+	40.2632667522 211.880838431
-1	0	0	Ki67+	1881.94110244 444.392032006
-1	0	0	Ki67+	1407.40855998 2081.26569323
-1	0	0	Ki67+	2127.44519388 1546.30010025
-1	0	0	Ki67+	316.253927485 1373.78924044
-1	0	0	Ki67+	1045.02683056 796.270407805
-1	0	0	Ki67+	299.385890784 543.421473343
-1	0	0	Ki67+	2027.08953842 2131.29960486
-1	0	0	Ki67+	1858.20093677 99.3559710998
-1	0	0	Ki67+	943.934098896 1329.51364746
-1	0	0	Ki67+	630.354371099 2011.31994551
-1	0	0	Ki67+	1220.75343467 847.736775443
-1	0	0	Ki67+	224.037645698 1886.66079734
-1	0	0	Ki67+	1871.94159321 605.318276534
-1	0	0	Ki67+	1498.0590921 289.636106319
-1	0	0	Ki67+	517.773826456 2094.96500524
-1	0	0	Ki67+	559.017379317 154.515030052
-1	0	0	Ki67+	2129.15608535 406.03449758
-1	0	0	Ki67+	1160.29106347 183.724354858
-1	0	0	Ki67+	1894.12179429 530.985613172
-1	0	0	Ki67+	245.781806781 1250.8234732
-1	0	0	Ki67+	707.440267669 525.529527314
-1	0	0	Ki67+	63.2338021036 1539.80850164
-1	0	0	Ki67+	144.175693757 17.1982624045
-1	0	0	Ki67+	1232.57270427 640.145827775
-1	0	0	Ki67+	1826.56111732 306.554783471
-1	0	0	Ki67+	1495.08438336 1943.34594986
-1	0	0	Ki67+	501.923816809 1502.37864879
-1	0	0	Ki67+	937.845598415 1782.02958226
-1	0	0	Ki67+	95.1250501155 1939.07119164
-1	0	0	Ki67+	1126.89207037 911.049504658
-1	0	0	Ki67+	130.090343859 1232.05005894
-1	0	0	Ki67+	1123.71770027 55.5137316226
-1	0	0	Ki67+	954.718692594 794.269221466
-1	0	0	Ki67+	345.55275557 1952.13998981
-1	0	0	Ki67+	111.675313508 855.92995289
-1	0	0	Ki67+	55.4318297524 1563.83034237
-1	0	0	Ki67+	612.647735624 30.50191142
-1	0	0	Ki67+	592.402395959 1498.81647811
-1	0	0	Ki67+	1704.98044627 1412.89077811
-1	0	0	Ki67+	1483.38440422 1683.86633672
-1	0	0	Ki67+	1243.02177638 2017.45710965
-1	0	0	Ki67+	1080.34308507 885.96908248
-1	0	0	Ki67+	510.995337367 622.767558702
-1	0	0	Ki67+	254.747898875 1229.29891684
-1	0	0	Ki67+	525.74389006 410.033895088
-1	0	0	Ki67+	225.957436147 1475.25813325
-1	0	0	Ki67+	264.553855215 1592.70063801
-1	0	0	Ki67+	1746.70850253 1655.77418197
-1	0	0	Ki67+	1848.93182068 1208.40255345
-1	0	0	Ki67+	1421.05584458 1779.97660296
-1	0	0	Ki67+	635.688793531 1359.76821422
-1	0	0	Ki67+	679.247727217 2077.58806955
-1	0	0	Ki67+	2060.40655695 225.045935687
-1	0	0	Ki67+	1352.99751923 1404.08379061
-1	0	0	Ki67+	1897.43187722 870.018563575
-1	0	0	Ki67+	700.137613231 1233.85662563
-1	0	0	Ki67+	1826.80609339 997.410518169
-1	0	0	Ki67+	1582.75024662 832.154241813
-1	0	0	Ki67+	1265.79614498 1232.4286588
-1	0	0	Ki67+	433.780808543 599.421399854
-1	0	0	Ki67+	1705.47007923 288.201140657
-1	0	0	Ki67+	787.942696303 1529.62371808
-1	0	0	Ki67+	844.076863213 1593.09542177
-1	0	0	Ki67+	1031.13387802 728.606586138
-1	0	0	Ki67+	1432.21753796 2084.47254651
-1	0	0	Ki67+	651.312441493 1731.39000954
-1	0	0	Ki67+	865.956592131 1489.27574402
-1	0	0	Ki67+	841.080430832 102.839729504
-1	0	0	Ki67+	610.000457641 816.163757351
-1	0	0	Ki67+	1960.29275831 758.258112679
-1	0	0	Ki67+	1595.20422059 1570.90469831
-1	0	0	Ki67+	173.735389902 175.091253182
-1	0	0	Ki67+	1515.02110247 1149.5496437
-1	0	0	Ki67+	978.223222429 501.811612627
-1	0	0	Ki67+	1250.36399043 1162.2656639
-1	0	0	Ki67+	1981.56839449 38.4987323178
-1	0	0	Ki67+	155.752151405 2003.19772579
-1	0	0	Ki67+	802.090887201 569.21914489
-1	0	0	Ki67+	519.767097183 858.097762414
-1	0	0	Ki67+	958.477280529 1749.59267518
-1	0	0	Ki67+	1492.28428045 1269.21110603
-1	0	0	Ki67+	1808.88260682 1778.97034864
-1	0	0	Ki67+	879.007160578 1003.11566691
-1	0	0	Ki67+	882.814596652 1148.68202449
-1	0	0	Ki67+	508.865423736 738.774899851
-1	0	0	Ki67+	562.517163372 1089.85648163
-1	0	0	Ki67+	866.973343898 1394.43666575
-1	0	0	Ki67+	19.9347287861 1518.19328944
-1	0	0	Ki67+	1720.88001494 2129.8800363
-1	0	0	Ki67+	171.504314116 883.721393324
-1	0	0	Ki67+	1156.23834224 747.228543076
-1	0	0	Ki67+	14.5909201374 1478.48380049
-1	0	0	Ki67+	1074.08838814 1534.10233808
-1	0	0	Ki67+	1000.75914518 1126.19892063
-1	0	0	Ki67+	1571.53799897 1512.5233681
-1	0	0	Ki67+	203.987315646 8.15257458984
-1	0	0	Ki67+	1763.1173545 1688.97427416
-1	0	0	Ki67+	566.346921712 309.799966749
-1	0	0	Ki67+	1029.06112352 117.771550251
-1	0	0	Ki67+	1922.49660432 1923.83737967
-1	0	0	Ki67+	1496.39009595 1522.2659343
-1	0	0	Ki67+	589.413554304 79.0132504293
-1	0	0	Ki67+	2004.21477333 817.260689271
-1	0	0	Ki67+	1535.57614685 1379.00773902
-1	0	0	Ki67+	331.767205098 153.454607142
-1	0	0	Ki67+	763.284681097 1406.12173237
-1	0	0	Ki67+	63.179796822 1758.53445818
-1	0	0	Ki67+	557.617889967 1285.47019774
-1	0	0	Ki67+	1814.94101404 1727.77306219
-1	0	0	Ki67+	970.332657831 1638.45074068
-1	0	0	Ki67+	667.74031166 1695.27038555
-1	0	0	Ki67+	944.485116745 1471.19981113
-1	0	0	Ki67+	2060.06694319 2015.20836567
-1	0	0	Ki67+	1626.57044944 1364.38638597
-1	0	0	Ki67+	1257.59723524 1049.94984594
-1	0	0	Ki67+	2093.81302188 1640.38259625
-1	0	0	Ki67+	575.841684848 529.540812547
-1	0	0	Ki67+	270.350122149 736.70873835
-1	0	0	Ki67+	2031.5707501 1772.17507592
-1	0	0	Ki67+	676.217479228 1570.2890045
-1	0	0	Ki67+	1379.31225848 1221.39930756
-1	0	0	Ki67+	1095.76179857 1114.23167301
-1	0	0	Ki67+	664.635229648 902.090750814
-1	0	0	Ki67+	1418.53990993 1287.44720863
-1	0	0	Ki67+	323.930647609 1170.67381773
-1	0	0	Ki67+	4.26140925398 1829.3175922
-1	0	0	Ki67+	913.176041928 430.557130952
-1	0	0	Ki67+	564.308745495 2030.53628171
-1	0	0	Ki67+	662.419865009 62.7464736176
-1	0	0	Ki67+	1167.03212234 14.2267040212
-1	0	0	Ki67+	914.013235748 1840.61182478
-1	0	0	Ki67+	1378.17131295 1059.93801106
-1	0	0	Ki67+	289.090878413 1983.71883432
-1	0	0	Ki67+	472.158715221 1634.94308635
-1	0	0	Ki67+	1658.51893382 1964.7260117
-1	0	0	Ki67+	292.860660395 331.593444676
-1	0	0	Ki67+	2112.56767832 367.448402834
-1	0	0	Ki67+	1174.32444293 594.252614968
-1	0	0	Ki67+	1560.96366389 1701.47092849
-1	0	0	Ki67+	1334.15160763 940.539846179
-1	0	0	Ki67+	1866.98624373 502.579022958
-1	0	0	Ki67+	2090.59511281 669.503029398
-1	0	0	Ki67+	575.680068111 1691.31379631
-1	0	0	Ki67+	295.234433553 2096.65857248
-1	0	0	Ki67+	1179.5888633 283.993505154
-1	0	0	Ki67+	1719.93690244 1738.29607851
-1	0	0	Ki67+	719.774789486 688.557827887
-1	0	0	Ki67+	6.85624847551 375.356111135
-1	0	0	Ki67+	184.744062287 1228.80914989
-1	0	0	Ki67+	1994.80609923 1767.40440881
-1	0	0	Ki67+	61.4334948725 1003.64015509
-1	0	0	Ki67+	2015.51653745 540.352325098
-1	0	0	Ki67+	1950.88429988 378.274072474
-1	0	0	Ki67+	868.811571565 1774.20075011
-1	0	0	Ki67+	1643.69296 1566.8415139
-1	0	0	Ki67+	1812.82087979 716.915839796
-1	0	0	Ki67+	455.087853105 514.448225191
-1	0	0	Ki67+	531.938938339 177.101330793
-1	0	0	Ki67+	1995.80921761 1225.52733985
-1	0	0	Ki67+	2075.62418259 1901.23125652
-1	0	0	Ki67+	1949.37707345 437.114761484
-1	0	0	Ki67+	1372.81435806 115.011974977
-1	0	0	Ki67+	73.3203400252 670.863857554
-1	0	0	Ki67+	186.901641137 1433.64062561
-1	0	0	Ki67+	601.3206968 1549.60141404
-1	0	0	Ki67+	1790.5444856 481.66962016
-1	0	0	Ki67+	365.413318739 278.056369651
-1	0	0	Ki67+	1608.52406951 624.997256471
-1	0	0	Ki67+	1294.28299087 1866.41651028
-1	0	0	Ki67+	732.549365999 1139.57391118
-1	0	0	Ki67+	1919.78717089 134.230775685
-1	0	0	Ki67+	1390.67570008 682.00693294
-1	0	0	Ki67+	1590.64333281 599.822797873
-1	0	0	Ki67+	1195.26088605 1887.72874119
-1	0	0	Ki67+	1811.08786412 27.580272162
-1	0	0	Ki67+	862.305241595 730.150547582
-1	0	0	Ki67+	2114.47142207 764.410072076
-1	0	0	Ki67+	2116.9178358 934.295178398
-1	0	0	Ki67+	1448.60500353 1826.85707165
-1	0	0	Ki67+	1401.72168523 2028.68461392
-1	0	0	Ki67+	715.220722238 720.288476546
-1	0	0	Ki67+	1319.01068556 2117.06969373
-1	0	0	Ki67+	741.647112518 1325.98545746
-1	0	0	Ki67+	2005.60973261 1138.90807458
-1	0	0	Ki67+	1478.84094932 1968.19586001
-1	0	0	Ki67+	377.298983084 416.830574486
-1	0	0	Ki67+	1388.34418529 854.357681243
-1	0	0	Ki67+	31.9616874702 123.20770594
-1	0	0	Ki67+	118.634366072 300.249267119
-1	0	0	Ki67+	1420.52746866 1214.36279294
-1	0	0	Ki67+	317.979688539 1954.92518415
-1	0	0	Ki67+	1255.30696942 1102.79195795
-1	0	0	Ki67+	2129.35735729 1468.35519884
-1	0	0	Ki67+	602.124062612 617.925818039
-1	0	0	Ki67+	602.969805536 1213.89274006
-1	0	0	Ki67+	176.702076797 1602.0122657
-1	0	0	Ki67+	876.381523063 466.097065223
-1	0	0	Ki67+	1168.4268846 661.393834114
-1	0	0	Ki67+	56.7113478289 278.772035168
-1	0	0	Ki67+	1543.94182191 299.914477919
-1	0	0	Ki67+	401.393860942 1185.67102533
-1	0	0	Ki67+	1503.17720345 2086.63257407
-1	0	0	Ki67+	1133.7966504 864.099672199
-1	0	0	Ki67+	655.778681943 732.513015444
-1	0	0	Ki67+	100.423331479 731.855043104
-1	0	0	Ki67+	2078.20911149 1032.89880169
-1	0	0	Ki67+	770.086568988 1597.99555341
-1	0	0	Ki67+	311.16984282 478.130525969
-1	0	0	Ki67+	1004.35971319 1561.55874599
-1	0	0	Ki67+	835.531238471 1694.61353024
-1	0	0	Ki67+	1082.16032132 1348.14459374
-1	0	0	Ki67+	1651.6577492 1837.69398725
-1	0	0	Ki67+	1259.1509896 434.19103458
-1	0	0	Ki67+	1629.19405093 221.059758752
-1	0	0	Ki67+	2001.03350685 840.318105161
-1	0	0	Ki67+	5.20492899248 2003.71792853
-1	0	0	Ki67+	1551.90800252 220.379771898
-1	0	0	Ki67+	478.634232137 249.930706282
-1	0	0	Ki67+	1573.97016634 1441.56157004
-1	0	0	Ki67+	1013.4923114 769.886189641
-1	0	0	Ki67+	789.043429855 1786.21118699
-1	0	0	Ki67+	2000.67174226 639.206550885
-1	0	0	Ki67+	698.1694771 1549.47789461
-1	0	0	Ki67+	1.18767122815 1094.52318644
-1	0	0	Ki67+	684.512980437 557.060201997
-1	0	0	Ki67+	1967.67768136 707.80493013
-1	0	0	Ki67+	647.498797304 773.277975108
-1	0	0	Ki67+	1784.94647337 2001.67918378
-1	0	0	Ki67+	201.62864059 1956.84464641
-1	0	0	Ki67+	78.9912620104 2103.32963766
-1	0	0	Ki67+	1003.1896274 327.661348493
-1	0	0	Ki67+	19.2906608007 1055.2941519
-1	0	0	Ki67+	778.565204633 1961.4681708
-1	0	0	Ki67+	1874.65186536 779.400230355
-1	0	0	Ki67+	1073.68743058 1022.55084432
-1	0	0	Ki67+	858.267907656 1146.16051495
-1	0	0	Ki67+	774.252210845 2052.46488857
-1	0	0	Ki67+	425.982401157 1907.63722584
-1	0	0	Ki67+	1836.51939886 947.922335214
-1	0	0	Ki67+	1127.99256976 1262.84329913
-1	0	0	Ki67+	1928.01866388 1151.63931209
-1	0	0	Ki67+	1768.649663 643.356696778
-1	0	0	Ki67+	950.421701577 1513.48935143
-1	0	0	Ki67+	1610.06778573 198.522192026
-1	0	0	Ki67+	201.260755866 113.555412649
-1	0	0	Ki67+	1460.75438326 525.098255597
-1	0	0	Ki67+	1121.47150573 1070.20210304
-1	0	0	Ki67+	1594.11929358 862.201125727
-1	0	0	Ki67+	940.438238413 579.625467697
-1	0	0	Ki67+	514.482022275 919.278518216
-1	0	0	Ki67+	528.004409157 46.7305999442
-1	0	0	Ki67+	1552.90511878 1199.7441614
-1	0	0	Ki67+	1769.75353511 617.119438839
-1	0	0	Ki67+	946.030217276 1807.80134703
-1	0	0	Ki67+	1021.63855986 836.086270506
-1	0	0	Ki67+	1325.62397366 694.89566633
-1	0	0	Ki67+	532.928490806 446.975439014
-1	0	0	Ki67+	1179.71821439 235.627045292
-1	0	0	Ki67+	1553.00815903 676.717615702
-1	0	0	Ki67+	38.5219057058 1770.21330709
-1	0	0	Ki67+	721.709771369 891.341730806
-1	0	0	Ki67+	1144.06572883 641.014866596
-1	0	0	Ki67+	1467.8255298 105.090756686
-1	0	0	Ki67+	1405.46535911 1970.56681448
-1	0	0	Ki67+	928.06823858 191.220455193
-1	0	0	Ki67+	65.7905000476 245.268581688
-1	0	0	Ki67+	1330.11463921 1564.60258453
-1	0	0	Ki67+	889.499332894 0.22685367531
-1	0	0	Ki67+	831.759461759 1645.95330872
-1	0	0	Ki67+	1072.27667742 2096.65863962
-1	0	0	Ki67+	1309.60750912 1633.09720657
-1	0	0	Ki67+	138.384283377 260.543741532
-1	0	0	Ki67+	2058.58819013 257.876557554
-1	0	0	Ki67+	811.360206064 2083.87874489
-1	0	0	Ki67+	286.507083127 468.731168384
-1	0	0	Ki67+	2038.0902193 2081.07358428
-1	0	0	Ki67+	518.106678339 519.177628674
-1	0	0	Ki67+	827.601674656 218.825508308
-1	0	0	Ki67+	1775.77033917 924.70126783
-1	0	0	Ki67+	97.1605104179 1350.49188188
-1	0	0	Ki67+	373.285791111 1904.06989209
-1	0	0	Ki67+	1895.60091039 1071.53795707
-1	0	0	Ki67+	903.57627923 1704.07822264
-1	0	0	Ki67+	493.74766927 1962.23939311
-1	0	0	Ki67+	2036.71232594 48.0555126734
-1	0	0	Ki67+	762.382501821 83.3882542023
-1	0	0	Ki67+	2139.69403489 1629.3478137
-1	0	0	Ki67+	1456.61937641 2061.98585134
-1	0	0	Ki67+	417.19257986 1966.20841004
-1	0	0	Ki67+	299.377478158 1907.85903206
-1	0	0	Ki67+	1335.33789133 1524.98843642
-1	0	0	Ki67+	59.0469612151 776.230899313
-1	0	0	Ki67+	833.61284246 393.324300109
-1	0	0	Ki67+	191.637427789 1738.80870675
-1	0	0	Ki67+	222.82399497 2078.94293752
-1	0	0	Ki67+	1928.82687185 1853.05193595
-1	0	0	Ki67+	1338.95964807 1906.14987094
-1	0	0	Ki67+	2103.59819156 1723.34007665
-1	0	0	Ki67+	286.154115286 1950.87771636
-1	0	0	Ki67+	1657.29365053 265.348935085
-1	0	0	Ki67+	2050.21214965 92.4920054227
-1	0	0	Ki67+	1925.12057007 399.287592766
-1	0	0	Ki67+	1152.23323913 612.052856639
-1	0	0	Ki67+	1337.97440933 726.111348972
-1	0	0	Ki67+	1615.84790252 1160.01579279
-1	0	0	Ki67+	1902.70302668 98.5481818752
-1	0	0	Ki67+	196.303734241 884.121574371
-1	0	0	Ki67+	2125.53617164 298.135155925
-1	0	0	Ki67+	1135.27689511 390.888280525
-1	0	0	Ki67+	629.958651985 1396.31553326
-1	0	0	Ki67+	1700.25455548 361.668487756
-1	0	0	Ki67+	1527.09845668 727.60070432
-1	0	0	Ki67+	1470.98765353 301.88145638
-1	0	0	Ki67+	1531.5479387 384.88635903
-1	0	0	Ki67+	1392.31901875 1481.23888733
-1	0	0	Ki67+	412.035888452 601.464927125
-1	0	0	Ki67+	1942.87212697 671.898884411
-1	0	0	Ki67+	2004.59316353 1950.91571323
-1	0	0	Ki67+	1597.93517806 499.555163091
-1	0	0	Ki67+	1263.25997903 1826.94743361
-1	0	0	Ki67+	1704.77018704 235.019644206
-1	0	0	Ki67+	597.513165161 1818.45822135
-1	0	0	Ki67+	142.682806035 394.117537933
-1	0	0	Ki67+	478.093235957 1708.07868782
-1	0	0	Ki67+	1034.71407636 1807.04948979
-1	0	0	Ki67+	1548.26691992 1411.35798217
-1	0	0	Ki67+	2006.00218729 1010.33053038
-1	0	0	Ki67+	77.2863532634 524.98965567
-1	0	0	Ki67+	389.576729355 290.913228784
-1	0	0	Ki67+	1233.9488754 446.805982016
-1	0	0	Ki67+	625.170780536 476.321851635
-1	0	0	Ki67+	261.895711127 84.8728416147
-1	0	0	Ki67+	1727.3021362 645.333239816
-1	0	0	Ki67+	467.46849216 1550.81344102
-1	0	0	Ki67+	1623.575855 1813.30777147
-1	0	0	Ki67+	1875.84353049 158.336819473
-1	0	0	Ki67+	48.9584219888 106.072876591
-1	0	0	Ki67+	2109.54839411 1845.45233686
-1	0	0	Ki67+	518.48638237 2014.74519876
-1	0	0	Ki67+	1999.71328666 1889.07597668
-1	0	0	Ki67+	2082.86181855 1759.0017361
-1	0	0	Ki67+	1281.78866434 1164.08547938
-1	0	0	Ki67+	1218.11056111 885.689059076
-1	0	0	Ki67+	489.762752353 1996.44353339
-1	0	0	Ki67+	1871.59784418 1539.9297742
-1	0	0	Ki67+	882.202842185 2120.06408827
-1	0	0	Ki67+	152.21038511 822.064889755
-1	0	0	Ki67+	1988.56761377 1524.30228634
-1	0	0	Ki67+	1547.89051908 1174.18185328
-1	0	0	Ki67+	1330.78725815 1957.61716572
-1	0	0	Ki67+	1826.07666805 1133.89831108
-1	0	0	Ki67+	274.004501799 2061.43216312
-1	0	0	Ki67+	1199.20174302 819.776417468
-1	0	0	Ki67+	1318.34545443 629.623824729
-1	0	0	Ki67+	423.472074461 1552.54672401
-1	0	0	Ki67+	1964.51784873 1063.27265393
-1	0	0	Ki67+	476.27634159 391.407086233
-1	0	0	Ki67+	1403.62951354 1415.67867846
-1	0	0	Ki67+	776.463718621 1648.77218587
-1	0	0	Ki67+	46.5005610799 1802.02463469
-1	0	0	Ki67+	493.670412843 1753.5323939
-1	0	0	Ki67+	83.6173167973 1457.81106851
-1	0	0	Ki67+	930.463053237 837.327151274
-1	0	0	Ki67+	201.587628242 1600.4030403
-1	0	0	Ki67+	914.059000708 1437.18236196
-1	0	0	Ki67+	1523.84771595 216.110752099
-1	0	0	Ki67+	1815.43138918 195.47632602
-1	0	0	Ki67+	823.538589482 1612.47768763
-1	0	0	Ki67+	2054.37864059 122.206276882
-1	0	0	Ki67+	296.334761253 646.04640045
-1	0	0	Ki67+	355.516853686 595.973734918
-1	0	0	Ki67+	608.171413589 1857.2090371
-1	0	0	Ki67+	858.707928803 42.3993751494
-1	0	0	Ki67+	2147.07308117 1594.82360827
-1	0	0	Ki67+	1361.53302918 1366.43342028
-1	0	0	Ki67+	1543.47397245 534.067251615
-1	0	0	Ki67+	355.046582965 83.6946699434
-1	0	0	Ki67+	1700.46356464 1488.75205652
-1	0	0	Ki67+	441.073618124 1705.54588603
-1	0	0	Ki67+	404.560218382 2045.54731192
-1	0	0	Ki67+	140.02088025 657.248520724
-1	0	0	Ki67+	424.372393963 1052.72469217
-1	0	0	Ki67+	1338.5002548 255.959392424
-1	0	0	Ki67+	823.896641802 714.996494606
-1	0	0	Ki67+	1654.07621988 31.5744284666
-1	0	0	Ki67+	630.457629063 1155.17050344
-1	0	0	Ki67+	1464.6293034 1528.4305841
-1	0	0	Ki67+	369.209379705 559.55456454
-1	0	0	Ki67+	954.031900478 1567.36637699
-1	0	0	Ki67+	1959.62795112 1233.21628872
-1	0	0	Ki67+	1988.25237329 2047.1689032
-1	0	0	Ki67+	598.872928209 1094.11825085
-1	0	0	Ki67+	1761.0627735 1827.5263241
-1	0	0	Ki67+	938.891091135 2095.59548978
-1	0	0	Ki67+	357.607572693 2092.11869245
-1	0	0	Ki67+	1291.05619638 549.081684859
-1	0	0	Ki67+	1605.02572765 73.4577837556
-1	0	0	Ki67+	514.247415549 1620.95777517
-1	0	0	Ki67+	1875.333912 1408.73907961
-1	0	0	Ki67+	1974.03123846 1304.31504678
-1	0	0	Ki67+	24.4890346044 415.071098969
-1	0	0	Ki67+	1876.59087024 988.759810301
-1	0	0	Ki67+	1766.80973819 1186.88342385
-1	0	0	Ki67+	1516.93496385 1177.87234425
-1	0	0	Ki67+	1779.65542741 2120.36634962
-1	0	0	Ki67+	504.753028529 16.8912116045
-1	0	0	Ki67+	1712.1693842 329.005349796
-1	0	0	Ki67+	596.094217847 1154.66581459
-1	0	0	Ki67+	1626.15441282 698.414214338
-1	0	0	Ki67+	1876.39842684 881.110354856
-1	0	0	Ki67+	48.2065235003 1518.56641313
-1	0	0	Ki67+	1008.68043827 1017.49570007
-1	0	0	Ki67+	936.034863384 1047.53732233
-1	0	0	Ki67+	1766.27585031 581.414388047
-1	0	0	Ki67+	196.484745754 1929.26144043
-1	0	0	Ki67+	295.25782349 1702.00480799
-1	0	0	CD3+/CD8+/Ki67+	847.214765637 2149.07094496
-1	0	0	CD3+/CD8+/Ki67+	646.780839642 299.012709358
-1	0	0	CD3+/CD8+/Ki67+	257.753595578 41.1259426577
-1	0	0	CD3+/CD8+/Ki67+	1832.46787361 2132.56568876
-1	0	0	CD3+/CD8+/Ki67+	844.117386684 1345.01271237
-1	0	0	CD3+/CD8+/Ki67+	1917.87846065 322.664623939
-1	0	0	CD3+/CD8+/Ki67+	1991.99355719 466.521925625
-1	0	0	CD3+/CD8+/Ki67+	1346.11336591 1617.00063375
-1	0	0	CD3+/CD8+/Ki67+	1294.14946224 1051.74746911
-1	0	0	CD3+/CD8+/Ki67+	218.344801624 270.721334333
-1	0	0	CD3+/CD8+/Ki67+	36.8853501623 1700.91267996
-1	0	0	CD3+/CD8+/Ki67+	1008.51242617 621.756239868
-1	0	0	CD3+/CD8+/Ki67+	613.345391515 2079.05884286
-1	0	0	CD3+/CD8+/Ki67+	826.049563076 184.683731406
-1	0	0	CD3+/CD8+/Ki67+	1273.49484872 923.623771841
-1	0	0	CD3+/CD8+/Ki67+	2082.88748145 818.310436322
-1	0	0	CD3+/CD8+/Ki67+	926.877735782 1730.50540071
-1	0	0	CD3+/CD8+/Ki67+	1841.57260663 2074.08346914
-1	0	0	CD3+/CD8+/Ki67+	286.639212537 939.017852708
-1	0	0	CD3+/CD8+/Ki67+	320.889633022 868.394049334
-1	0	0	CD3+/CD8+/Ki67+	534.676084455 345.971445725
-1	0	0	CD3+/CD8+/Ki67+	1307.41940418 1793.3445644
-1	0	0	CD3+/CD8+/Ki67+	335.073299523 1885.2888601
-1	0	0	CD3+/CD8+/Ki67+	1330.00916305 342.471016882
-1	0	0	CD3+/CD8+/Ki67+	342.765918289 1022.87557541
-1	0	0	CD3+/CD8+/Ki67+	1298.63095474 248.249225861
-1	0	0	CD3+/CD8+/Ki67+	1202.00346105 745.952546574
-1	0	0	CD3+/CD8+/Ki67+	1674.26812624 867.027388216
-1	0	0	CD3+/CD8+/Ki67+	1545.70358572 576.017127154
-1	0	0	CD3+/CD8+/Ki67+	1222.69803762 2054.54186398
-1	0	0	CD3+/CD8+/Ki67+	1866.5016343 193.961300632
-1	0	0	CD3+/CD8+/Ki67+	1618.7829254 1097.29132885
-1	0	0	CD3+/CD8+/Ki67+	1216.11550575 328.402134565
-1	0	0	CD3+/CD8+/Ki67+	254.079917461 1694.3279803
-1	0	0	CD3+/CD8+/Ki67+	363.542721841 784.532406126
-1	0	0	CD3+/CD8+/Ki67+	743.26870356 29.3684860941
-1	0	0	CD3+/CD8+/Ki67+	443.689838684 710.013807328
-1	0	0	CD3+/CD8+/Ki67+	232.472056462 2047.78662952
-1	0	0	CD3+/CD8+/Ki67+	176.918624368 687.997234525
-1	0	0	CD3+/CD8+/Ki67+	894.520169971 256.810468686
-1	0	0	CD3+/CD8+/Ki67+	291.001819629 797.106806781
-1	0	0	CD3+/CD8+/Ki67+	1854.4701819 392.033967946
-1	0	0	CD3+/CD8+/Ki67+	418.51168229 256.156387082
-1	0	0	CD3+/CD8+/Ki67+	81.2739029757 1110.98078194
-1	0	0	CD3+/CD8+/Ki67+	171.859945811 529.368189387
-1	0	0	CD3+/CD8+/Ki67+	1115.15071525 705.482973374
-1	0	0	CD3+/CD8+/Ki67+	1088.94131698 339.120105096
-1	0	0	CD3+/CD8+/Ki67+	1292.46355385 1672.5275627
-1	0	0	CD3+/CD8+/Ki67+	1595.25182573 1703.56104988
-1	0	0	CD3+/CD8+/Ki67+	2053.1667504 1315.47990372
#EOF
