# Supplementary material for: Data-Driven Discovery of Immune Contexture Biomarkers
Source: Front Oncol. 2018 Dec 18;8:627. doi: 10.3389/fonc.2018.00627 (PMC6305402; doi:10.3389/fonc.2018.00627)
Supplement: Data Sheet 2.zip — The synthetic dataset used for verifying the approach (section 3.1; Figure 4) is provided as a collection of text files describing regions, markers, and metadata. [file Data_Sheet_2.zip › verificationDataset/testdata_014_ImageObjects.txt]

barcode_target	testdata_014
barcode_origin	-1
workflow_target_version	-1
workflow_origin	-1
workflow_origin_version	-1
iH	-1
iW	-1
user	None

-1	0	0	Ki67+	799.205187131 1771.65864449
-1	0	0	Ki67+	1369.56925083 2019.89835028
-1	0	0	Ki67+	521.577566285 366.054826777
-1	0	0	Ki67+	776.845668115 2044.66664085
-1	0	0	Ki67+	1232.14738254 24.4590834946
-1	0	0	Ki67+	193.57044533 246.685140022
-1	0	0	Ki67+	622.91582308 900.553118873
-1	0	0	Ki67+	1090.14702802 284.580002695
-1	0	0	Ki67+	426.291614809 2044.53148617
-1	0	0	Ki67+	2103.5698865 436.17854574
-1	0	0	Ki67+	518.658084453 1117.13979074
-1	0	0	Ki67+	525.056311809 743.410244474
-1	0	0	Ki67+	106.274965983 2045.9056364
-1	0	0	Ki67+	1843.34259902 390.379351694
-1	0	0	Ki67+	201.438571002 277.995220418
-1	0	0	Ki67+	1786.76723594 1492.79205318
-1	0	0	Ki67+	1206.05595666 1439.95275414
-1	0	0	Ki67+	665.09391911 1931.97308513
-1	0	0	Ki67+	584.715805179 1541.38805812
-1	0	0	Ki67+	695.744347421 1905.5062811
-1	0	0	Ki67+	899.019358621 278.623315589
-1	0	0	Ki67+	1455.08311129 1534.37908832
-1	0	0	Ki67+	1541.11621371 751.975422102
-1	0	0	Ki67+	804.855966038 1171.34563675
-1	0	0	Ki67+	1315.2073832 880.674093465
-1	0	0	Ki67+	693.479910147 360.901176384
-1	0	0	Ki67+	1067.50581227 1089.77594227
-1	0	0	Ki67+	182.234011767 50.4373410755
-1	0	0	Ki67+	643.935173026 643.132502439
-1	0	0	Ki67+	1930.82228882 458.651439418
-1	0	0	Ki67+	548.382720536 644.829968131
-1	0	0	Ki67+	2046.09226431 1257.5362741
-1	0	0	Ki67+	18.843194367 2103.13495737
-1	0	0	Ki67+	28.3797017536 1972.28719668
-1	0	0	Ki67+	1314.33649575 1334.33186366
-1	0	0	Ki67+	678.257071992 1120.7560755
-1	0	0	Ki67+	1709.28698534 32.1926463962
-1	0	0	Ki67+	847.372208914 460.095405326
-1	0	0	Ki67+	1275.33690436 327.09084899
-1	0	0	Ki67+	2059.06134269 968.160324484
-1	0	0	Ki67+	2003.46939386 2061.77170363
-1	0	0	Ki67+	1602.57068308 1887.74984523
-1	0	0	Ki67+	437.32876037 1349.77582025
-1	0	0	Ki67+	614.531332943 1819.57666162
-1	0	0	Ki67+	1422.80200834 47.300855503
-1	0	0	Ki67+	544.271631825 2071.24760444
-1	0	0	Ki67+	562.097954906 2046.92474682
-1	0	0	Ki67+	1843.38101845 926.154020968
-1	0	0	Ki67+	573.98310167 854.504533624
-1	0	0	Ki67+	2045.73006498 631.131543046
-1	0	0	Ki67+	1563.57924405 1860.04574792
-1	0	0	Ki67+	1959.9582652 1774.43436365
-1	0	0	Ki67+	1122.54197667 1599.5687517
-1	0	0	Ki67+	224.875674615 1298.68462461
-1	0	0	Ki67+	1818.97165052 1470.75380531
-1	0	0	Ki67+	721.966505058 407.745044381
-1	0	0	Ki67+	708.691149582 1839.32734171
-1	0	0	Ki67+	1251.7209881 1300.07402729
-1	0	0	Ki67+	945.600530426 86.7760060026
-1	0	0	Ki67+	229.509899966 1584.90015822
-1	0	0	Ki67+	1317.37186092 1362.88380631
-1	0	0	Ki67+	599.323161017 563.115350029
-1	0	0	Ki67+	312.028781642 1910.40634651
-1	0	0	Ki67+	1406.05186801 890.908455092
-1	0	0	Ki67+	117.56893079 611.091643648
-1	0	0	Ki67+	270.447011205 1120.55808368
-1	0	0	Ki67+	1318.12590427 822.177392935
-1	0	0	Ki67+	195.595273923 1259.58084101
-1	0	0	Ki67+	371.038132785 492.889617805
-1	0	0	Ki67+	1610.41716056 755.972727863
-1	0	0	Ki67+	138.707208225 1837.26477938
-1	0	0	Ki67+	1104.47693971 686.865200594
-1	0	0	Ki67+	113.176763589 1726.97721009
-1	0	0	Ki67+	235.52742261 64.1243614048
-1	0	0	Ki67+	560.580852505 772.754579309
-1	0	0	Ki67+	917.478138937 1892.20391699
-1	0	0	Ki67+	424.038850403 773.416916682
-1	0	0	Ki67+	1687.9328136 502.672933701
-1	0	0	Ki67+	861.962441384 1159.3768825
-1	0	0	Ki67+	821.140432145 1286.21252418
-1	0	0	Ki67+	1158.91554886 1991.18117156
-1	0	0	Ki67+	655.55827013 1840.19119632
-1	0	0	Ki67+	1261.66243061 1551.89364321
-1	0	0	Ki67+	1601.98509299 1698.84148548
-1	0	0	Ki67+	1825.90599398 838.955895191
-1	0	0	Ki67+	748.56730876 2122.7004125
-1	0	0	Ki67+	636.428942567 1582.3123309
-1	0	0	Ki67+	12.6582333493 1681.49030331
-1	0	0	Ki67+	272.972976096 1023.11339569
-1	0	0	Ki67+	1827.96196775 1000.71445558
-1	0	0	Ki67+	2107.64612814 1316.52741102
-1	0	0	Ki67+	230.44648227 2013.51708419
-1	0	0	Ki67+	1882.81346355 806.538582608
-1	0	0	Ki67+	1133.66429903 1799.02504555
-1	0	0	Ki67+	802.919066038 222.480995134
-1	0	0	Ki67+	1670.19620053 343.288969272
-1	0	0	Ki67+	1816.77583247 1830.68583759
-1	0	0	Ki67+	1422.81792169 154.837218065
-1	0	0	Ki67+	1267.17970809 453.0928971
-1	0	0	Ki67+	1165.85175884 578.204097035
-1	0	0	Ki67+	1933.22737862 217.255053953
-1	0	0	Ki67+	256.89796609 880.393635724
-1	0	0	Ki67+	1254.73143844 1225.36442595
-1	0	0	Ki67+	44.2041614624 277.031773146
-1	0	0	Ki67+	1701.39986989 794.78843734
-1	0	0	Ki67+	396.417420165 490.461566639
-1	0	0	Ki67+	1390.29443346 1849.80328302
-1	0	0	Ki67+	921.951440131 870.726788677
-1	0	0	Ki67+	202.203878595 131.132045094
-1	0	0	Ki67+	1943.7943477 969.934712542
-1	0	0	Ki67+	1735.85136283 877.811466022
-1	0	0	Ki67+	1580.11792138 662.050325935
-1	0	0	Ki67+	1883.70911403 1672.36436238
-1	0	0	Ki67+	616.26637116 336.017891795
-1	0	0	Ki67+	1684.21065989 653.624264781
-1	0	0	Ki67+	171.356837631 974.742731321
-1	0	0	Ki67+	257.449327399 1377.37613656
-1	0	0	Ki67+	1602.25473883 527.589719114
-1	0	0	Ki67+	1785.50448224 665.848143561
-1	0	0	Ki67+	1990.64952072 1516.33229063
-1	0	0	Ki67+	1850.67770853 1223.87992632
-1	0	0	Ki67+	384.536345295 231.977020162
-1	0	0	Ki67+	479.272118366 1250.26118032
-1	0	0	Ki67+	2095.5608251 1899.03097922
-1	0	0	Ki67+	490.85869886 72.1962547536
-1	0	0	Ki67+	1572.35370514 566.915735168
-1	0	0	Ki67+	1839.91983555 1663.7941605
-1	0	0	Ki67+	1520.54525286 212.602967568
-1	0	0	Ki67+	252.568954941 1973.58328363
-1	0	0	Ki67+	239.48011926 471.204909276
-1	0	0	Ki67+	205.078684079 1674.78750567
-1	0	0	Ki67+	1984.55166675 1614.68532122
-1	0	0	Ki67+	865.96956011 970.458161013
-1	0	0	Ki67+	175.577470471 1209.43399188
-1	0	0	Ki67+	441.876313374 1867.58230069
-1	0	0	Ki67+	903.379026323 432.076104514
-1	0	0	Ki67+	413.653748223 2089.25117753
-1	0	0	Ki67+	1372.63433462 1118.29798004
-1	0	0	Ki67+	506.736187183 257.928492744
-1	0	0	Ki67+	1675.31328 793.286394891
-1	0	0	Ki67+	927.49909567 993.803604451
-1	0	0	Ki67+	457.15892088 1699.55519142
-1	0	0	Ki67+	23.4456078771 1604.69267737
-1	0	0	Ki67+	586.107308876 2014.68137893
-1	0	0	Ki67+	419.989646249 704.200447232
-1	0	0	Ki67+	521.216014404 1771.72963529
-1	0	0	Ki67+	1922.94350077 712.855176894
-1	0	0	Ki67+	1654.04789926 2133.82858169
-1	0	0	Ki67+	428.815872692 257.419891923
-1	0	0	Ki67+	1412.6895837 79.6416950754
-1	0	0	Ki67+	1418.79046858 1470.37984376
-1	0	0	Ki67+	1217.92721852 1628.51909979
-1	0	0	Ki67+	1143.7268817 652.282432115
-1	0	0	Ki67+	689.360446237 1712.5417279
-1	0	0	Ki67+	226.930591191 1813.30643362
-1	0	0	Ki67+	1584.5107307 1083.68054862
-1	0	0	Ki67+	317.019889727 474.321744762
-1	0	0	Ki67+	427.711899204 848.02046538
-1	0	0	Ki67+	364.19846137 374.459969933
-1	0	0	Ki67+	632.612396277 2030.62433498
-1	0	0	Ki67+	481.296846789 1617.45383184
-1	0	0	Ki67+	547.855782941 838.521951232
-1	0	0	Ki67+	673.011019416 1340.98054984
-1	0	0	Ki67+	236.26937769 1942.11743398
-1	0	0	Ki67+	787.375657521 1219.04011839
-1	0	0	Ki67+	1945.03066718 1549.31304945
-1	0	0	Ki67+	2080.44862133 1170.31764085
-1	0	0	Ki67+	1923.84524444 1855.72619686
-1	0	0	Ki67+	1088.92813691 790.237359222
-1	0	0	Ki67+	811.729681397 1918.36477941
-1	0	0	Ki67+	2031.6277844 887.037616454
-1	0	0	Ki67+	1030.00704532 1912.26093568
-1	0	0	Ki67+	1508.18853633 394.842470549
-1	0	0	Ki67+	1015.3021866 1545.07605366
-1	0	0	Ki67+	368.876344719 924.714008258
-1	0	0	Ki67+	1407.37324304 1649.28712466
-1	0	0	Ki67+	871.724728187 1374.99262399
-1	0	0	Ki67+	1707.62902123 1490.66797193
-1	0	0	Ki67+	1476.68505614 53.6608498006
-1	0	0	Ki67+	1610.2821532 313.69104526
-1	0	0	Ki67+	664.009224097 1453.93839052
-1	0	0	Ki67+	1241.32316765 1081.26460469
-1	0	0	Ki67+	1497.71786032 790.988632338
-1	0	0	Ki67+	1174.44704912 2091.0186054
-1	0	0	Ki67+	341.195410174 1270.33592776
-1	0	0	Ki67+	2103.83614496 946.666530644
-1	0	0	Ki67+	748.265769491 1429.09644644
-1	0	0	Ki67+	2114.38291272 1038.36220369
-1	0	0	Ki67+	889.344583982 319.300967751
-1	0	0	Ki67+	1301.36044885 1725.48921761
-1	0	0	Ki67+	2132.26540997 716.500285317
-1	0	0	Ki67+	242.262516676 417.086794725
-1	0	0	Ki67+	1332.23130096 1698.09098572
-1	0	0	Ki67+	2144.51102624 1077.14232699
-1	0	0	Ki67+	1352.08250046 973.318278219
-1	0	0	Ki67+	1930.66961195 1501.17650521
-1	0	0	Ki67+	14.1010619847 1199.64433894
-1	0	0	Ki67+	2041.24438502 2100.24945463
-1	0	0	Ki67+	1855.58480796 1488.22636975
-1	0	0	Ki67+	847.950331932 711.138434062
-1	0	0	Ki67+	333.145692935 1783.35044935
-1	0	0	Ki67+	1832.03744004 2003.27851258
-1	0	0	Ki67+	1574.17595613 1362.30099692
-1	0	0	Ki67+	843.447051684 1200.36704685
-1	0	0	Ki67+	240.682250592 839.039637516
-1	0	0	Ki67+	1950.38605193 1263.45437457
-1	0	0	Ki67+	149.116164609 1344.17100551
-1	0	0	Ki67+	823.648513637 1875.82772614
-1	0	0	Ki67+	404.520817952 1364.87607863
-1	0	0	Ki67+	1560.4931796 773.965631181
-1	0	0	Ki67+	1589.51434032 1747.40116589
-1	0	0	Ki67+	1492.67979145 621.626610219
-1	0	0	Ki67+	2117.7750513 1481.21393326
-1	0	0	Ki67+	972.15906779 982.85532169
-1	0	0	Ki67+	1637.68695367 93.5094072731
-1	0	0	Ki67+	991.217645758 1838.30158792
-1	0	0	Ki67+	1907.13983544 834.977466076
-1	0	0	Ki67+	59.7026044621 575.803371015
-1	0	0	Ki67+	1096.83427169 309.396074108
-1	0	0	Ki67+	1616.25285996 2056.40247783
-1	0	0	Ki67+	344.698929431 438.430709624
-1	0	0	Ki67+	1979.30811743 297.305587242
-1	0	0	Ki67+	148.74316753 1952.10559105
-1	0	0	Ki67+	1528.06989855 1408.33693563
-1	0	0	Ki67+	1092.3153985 1965.66580139
-1	0	0	Ki67+	36.9942596001 1141.41796461
-1	0	0	Ki67+	994.9542664 496.05229762
-1	0	0	Ki67+	1027.113063 1615.99659665
-1	0	0	Ki67+	1155.80214005 1375.21853366
-1	0	0	Ki67+	1568.21449122 28.7188051785
-1	0	0	Ki67+	328.505594096 423.801210635
-1	0	0	Ki67+	1422.02863644 1309.6552624
-1	0	0	Ki67+	2060.19706632 1680.20850211
-1	0	0	Ki67+	431.587495143 1743.11619921
-1	0	0	Ki67+	68.2346642888 289.659786725
-1	0	0	Ki67+	265.844527434 1275.13016299
-1	0	0	Ki67+	902.142342296 1366.09500803
-1	0	0	Ki67+	815.196103899 1964.61585554
-1	0	0	Ki67+	121.351988801 745.779465322
-1	0	0	Ki67+	1751.31260502 1500.36836524
-1	0	0	Ki67+	1894.96904116 659.479696868
-1	0	0	Ki67+	20.790877487 12.2500053728
-1	0	0	Ki67+	1419.23128126 1496.63239596
-1	0	0	Ki67+	713.567965237 1472.22357358
-1	0	0	Ki67+	1092.42684041 2123.58700281
-1	0	0	Ki67+	484.334208673 478.691705047
-1	0	0	Ki67+	1807.42607585 1644.3126089
-1	0	0	Ki67+	300.702905694 271.676848176
-1	0	0	Ki67+	711.46693064 2103.15784309
-1	0	0	Ki67+	1026.05910367 468.872356604
-1	0	0	Ki67+	16.5543851665 662.4093328
-1	0	0	Ki67+	774.385645901 17.8048373828
-1	0	0	Ki67+	1116.88112048 399.180156714
-1	0	0	Ki67+	205.427415274 1649.88699538
-1	0	0	Ki67+	513.970500149 29.475318096
-1	0	0	Ki67+	176.809404508 916.795229878
-1	0	0	Ki67+	1286.35868023 792.248173271
-1	0	0	Ki67+	907.342770964 1751.1475533
-1	0	0	Ki67+	513.991254578 389.437454637
-1	0	0	Ki67+	242.578008315 801.958421086
-1	0	0	Ki67+	620.016193637 1535.59041559
-1	0	0	Ki67+	1638.02587466 1820.52105933
-1	0	0	Ki67+	2015.99946605 1934.53623132
-1	0	0	Ki67+	1596.58694741 1634.81098066
-1	0	0	Ki67+	385.126681593 899.816956401
-1	0	0	Ki67+	1961.68648724 667.472708463
-1	0	0	Ki67+	2088.26817155 293.920541433
-1	0	0	Ki67+	1598.20626711 403.334703077
-1	0	0	Ki67+	453.481368517 2079.83634585
-1	0	0	Ki67+	660.685870202 756.042473108
-1	0	0	Ki67+	541.366168722 962.385804317
-1	0	0	Ki67+	346.688438654 1296.22614955
-1	0	0	Ki67+	1319.49138784 661.700495129
-1	0	0	Ki67+	1482.88424351 1155.79842684
-1	0	0	Ki67+	820.257513327 1573.06207708
-1	0	0	Ki67+	1680.65128205 1294.28328513
-1	0	0	Ki67+	204.36021806 1004.67058492
-1	0	0	Ki67+	1474.43040633 1598.77982617
-1	0	0	Ki67+	1225.36327454 1990.56680573
-1	0	0	Ki67+	466.719979074 1774.68085289
-1	0	0	Ki67+	1354.22239401 136.220205841
-1	0	0	Ki67+	790.229645438 662.307507648
-1	0	0	Ki67+	144.680843549 1704.21703274
-1	0	0	Ki67+	984.230887227 1336.71584207
-1	0	0	Ki67+	953.625473346 1578.47769082
-1	0	0	Ki67+	1129.33366105 1872.74581516
-1	0	0	Ki67+	382.251264004 1014.4096998
-1	0	0	Ki67+	314.427201502 1693.65330357
-1	0	0	Ki67+	1369.81074484 1392.78706221
-1	0	0	Ki67+	801.421357602 413.313430474
-1	0	0	Ki67+	2136.42505482 865.457738343
-1	0	0	Ki67+	1039.04739437 1294.96314083
-1	0	0	Ki67+	1592.64898054 487.396951959
-1	0	0	Ki67+	1527.73259622 1442.41229491
-1	0	0	Ki67+	706.137213056 1011.01507279
-1	0	0	Ki67+	590.922675377 2110.87063438
-1	0	0	Ki67+	55.7247447355 676.618971611
-1	0	0	Ki67+	693.098902197 571.749962722
-1	0	0	Ki67+	847.61889809 2047.24219304
-1	0	0	Ki67+	1290.2487707 1161.03999015
-1	0	0	Ki67+	790.542752266 386.188679034
-1	0	0	Ki67+	1096.08285614 7.49098366928
-1	0	0	Ki67+	2096.43582512 1654.1194297
-1	0	0	Ki67+	478.406156733 1583.37223145
-1	0	0	Ki67+	1994.58416042 1213.41827001
-1	0	0	Ki67+	1599.38197308 1667.91063167
-1	0	0	Ki67+	2139.76035572 378.56890504
-1	0	0	Ki67+	1346.63033034 1797.34641353
-1	0	0	Ki67+	1900.72280989 152.960963655
-1	0	0	Ki67+	111.258690138 999.415462344
-1	0	0	Ki67+	1141.2577878 1223.93512302
-1	0	0	Ki67+	253.892909959 1186.23398753
-1	0	0	Ki67+	1835.68644695 1914.81431017
-1	0	0	Ki67+	1743.56156503 191.458345621
-1	0	0	Ki67+	1787.91824395 418.582025128
-1	0	0	Ki67+	167.804119556 1333.14474494
-1	0	0	Ki67+	93.247038205 576.455242317
-1	0	0	Ki67+	1932.24162681 1045.43264973
-1	0	0	Ki67+	1907.19976996 579.267427219
-1	0	0	Ki67+	2001.65345784 1634.49757627
-1	0	0	Ki67+	940.336483585 845.732897244
-1	0	0	Ki67+	2025.07795497 801.039334576
-1	0	0	Ki67+	1629.63208847 942.306573143
-1	0	0	Ki67+	1628.12624754 1902.37765363
-1	0	0	Ki67+	712.193653825 226.205028437
-1	0	0	Ki67+	1263.93190015 1870.88334699
-1	0	0	Ki67+	2098.12104414 1795.03768529
-1	0	0	Ki67+	1681.78904833 904.186210898
-1	0	0	Ki67+	2072.71444956 403.031792525
-1	0	0	Ki67+	1198.89777799 1810.47333267
-1	0	0	Ki67+	262.654446545 1309.55713918
-1	0	0	Ki67+	1910.00409118 305.884743651
-1	0	0	Ki67+	1502.43396402 1088.35518595
-1	0	0	Ki67+	621.596973212 573.112529115
-1	0	0	Ki67+	1194.87402245 169.475554379
-1	0	0	Ki67+	1724.23271612 1563.45871501
-1	0	0	Ki67+	1036.30080652 261.421290036
-1	0	0	Ki67+	1378.74317864 1265.24646746
-1	0	0	Ki67+	848.060586271 39.030073927
-1	0	0	Ki67+	588.248713636 1410.27578938
-1	0	0	Ki67+	1732.47986648 1806.66302444
-1	0	0	Ki67+	1002.69714087 673.494770234
-1	0	0	Ki67+	433.024243645 1058.56888903
-1	0	0	Ki67+	1974.54841332 624.372744131
-1	0	0	Ki67+	1383.94202991 1787.79380363
-1	0	0	Ki67+	369.866597347 728.895655275
-1	0	0	Ki67+	31.5803939973 914.006293469
-1	0	0	Ki67+	1867.92245763 1274.18476928
-1	0	0	Ki67+	311.79859513 780.662642913
-1	0	0	Ki67+	664.373778441 19.2767127905
-1	0	0	Ki67+	790.747362529 1130.52445173
-1	0	0	Ki67+	889.64354058 1539.42516227
-1	0	0	Ki67+	244.823119358 982.546933519
-1	0	0	Ki67+	473.94451037 93.7049614831
-1	0	0	Ki67+	2014.44424253 260.643079232
-1	0	0	Ki67+	1436.36014407 1749.14312125
-1	0	0	Ki67+	1743.28018701 1448.35189623
-1	0	0	Ki67+	1773.35415138 1048.88602123
-1	0	0	Ki67+	181.442254542 1103.39138984
-1	0	0	Ki67+	381.368013627 608.179698007
-1	0	0	Ki67+	1571.65542828 1022.17488643
-1	0	0	Ki67+	1415.82610109 1397.88330391
-1	0	0	Ki67+	1928.44322862 1943.90851153
-1	0	0	Ki67+	1111.96844859 1548.88659476
-1	0	0	Ki67+	1410.69583701 971.532072419
-1	0	0	Ki67+	493.801979723 301.794494894
-1	0	0	Ki67+	1749.30718232 126.132411949
-1	0	0	Ki67+	1114.8250022 1517.3139161
-1	0	0	Ki67+	764.883305492 39.2143455666
-1	0	0	Ki67+	308.524685704 546.710447493
-1	0	0	Ki67+	1598.24359712 125.967418015
-1	0	0	Ki67+	2127.21118814 2033.93286722
-1	0	0	Ki67+	1640.57285509 548.143399622
-1	0	0	Ki67+	638.147108378 1109.05436262
-1	0	0	Ki67+	28.0629613671 1807.80288973
-1	0	0	Ki67+	1260.90045481 753.264586243
-1	0	0	Ki67+	429.77386167 975.355156631
-1	0	0	Ki67+	704.924361865 1689.36676235
-1	0	0	Ki67+	1542.94266496 280.647547203
-1	0	0	Ki67+	1503.24030968 1041.03405601
-1	0	0	Ki67+	245.049227778 1544.13027661
-1	0	0	Ki67+	286.141935794 1438.13191583
-1	0	0	Ki67+	623.019714799 89.6356049204
-1	0	0	Ki67+	1842.71119765 767.535941391
-1	0	0	Ki67+	434.481587862 561.656744891
-1	0	0	Ki67+	1388.77843339 2059.15405462
-1	0	0	Ki67+	1640.40855725 1115.82231738
-1	0	0	Ki67+	893.492116311 2117.4372998
-1	0	0	Ki67+	357.421952281 664.30660996
-1	0	0	Ki67+	886.213381635 1270.96154282
-1	0	0	Ki67+	904.866298071 1923.00353732
-1	0	0	Ki67+	1075.44816296 87.5818016637
-1	0	0	Ki67+	310.94361025 1581.88804492
-1	0	0	Ki67+	355.393538707 1960.80421967
-1	0	0	Ki67+	1462.5733191 495.707706865
-1	0	0	Ki67+	679.3172542 341.650238794
-1	0	0	Ki67+	974.141471822 482.958806666
-1	0	0	Ki67+	542.036403407 256.454266012
-1	0	0	Ki67+	1628.19021703 908.729640158
-1	0	0	Ki67+	1901.77081074 605.706000068
-1	0	0	Ki67+	1574.87027561 1901.89118233
-1	0	0	Ki67+	283.782885127 1664.82238284
-1	0	0	Ki67+	415.937342991 15.656574568
-1	0	0	Ki67+	353.768407325 1403.05064054
-1	0	0	Ki67+	1498.12691487 124.110449598
-1	0	0	Ki67+	576.589074345 1909.1632411
-1	0	0	Ki67+	256.701897275 1098.94832508
-1	0	0	Ki67+	1791.56984158 1071.07792658
-1	0	0	Ki67+	1230.31574795 46.9269144488
-1	0	0	Ki67+	1821.382815 1426.29923437
-1	0	0	Ki67+	1684.06055066 548.268480367
-1	0	0	Ki67+	1414.53416472 1830.01309911
-1	0	0	Ki67+	1985.29734022 1418.47414879
-1	0	0	Ki67+	1425.66782588 1057.86424741
-1	0	0	Ki67+	1744.64163699 1170.31940083
-1	0	0	Ki67+	1329.29042176 777.136156638
-1	0	0	Ki67+	787.602946612 598.868839376
-1	0	0	Ki67+	642.812806848 360.446799684
-1	0	0	Ki67+	1003.99539763 1892.47256548
-1	0	0	Ki67+	861.567501024 1772.59111728
-1	0	0	Ki67+	1510.46544842 1967.79127183
-1	0	0	Ki67+	545.868573632 392.464723675
-1	0	0	Ki67+	1888.38546144 912.368776572
-1	0	0	Ki67+	816.857690635 730.250210648
-1	0	0	Ki67+	2056.29870479 1519.07494302
-1	0	0	Ki67+	1765.6830335 1152.72375312
-1	0	0	Ki67+	676.282668555 1774.60499862
-1	0	0	Ki67+	1655.29147396 218.413955279
-1	0	0	Ki67+	2013.85766182 1075.36540064
-1	0	0	Ki67+	338.881099373 1491.80247266
-1	0	0	Ki67+	2018.22306471 1885.54738097
-1	0	0	Ki67+	1802.43113166 460.44286643
-1	0	0	Ki67+	714.40751597 1997.5933339
-1	0	0	Ki67+	894.778104536 751.154999457
-1	0	0	Ki67+	259.646084343 2080.68333527
-1	0	0	Ki67+	1947.89404196 120.114167991
-1	0	0	Ki67+	652.503411241 1978.49338819
-1	0	0	Ki67+	1276.99911611 1530.31740854
-1	0	0	Ki67+	133.413490632 797.216837677
-1	0	0	Ki67+	874.791431165 172.013020977
-1	0	0	Ki67+	567.307437302 566.546679945
-1	0	0	Ki67+	1159.39257546 53.5893791581
-1	0	0	Ki67+	661.47371552 613.157726553
-1	0	0	Ki67+	504.591336387 990.841100358
-1	0	0	Ki67+	2073.34945218 1276.09503068
-1	0	0	Ki67+	1227.38539251 1313.42625395
-1	0	0	Ki67+	2061.15573563 268.349650928
-1	0	0	Ki67+	1212.97644522 1099.17118646
-1	0	0	Ki67+	1979.18955998 795.285105005
-1	0	0	Ki67+	873.22761241 899.370717237
-1	0	0	Ki67+	831.957884498 632.853848585
-1	0	0	Ki67+	712.771691321 1739.70504488
-1	0	0	Ki67+	1379.6683627 1535.99755703
-1	0	0	Ki67+	661.616003143 42.8752656216
-1	0	0	Ki67+	14.3583425392 102.224349776
-1	0	0	Ki67+	1992.68116228 821.998162859
-1	0	0	Ki67+	1711.34400253 418.39086665
-1	0	0	Ki67+	1312.57104218 220.577517994
-1	0	0	Ki67+	2080.03172191 1236.04625949
-1	0	0	Ki67+	1433.41747963 1149.07625693
-1	0	0	Ki67+	1466.4106878 855.718246407
-1	0	0	Ki67+	1672.72693083 1411.11876999
-1	0	0	Ki67+	1187.39974796 937.132221736
-1	0	0	Ki67+	1624.74149228 1189.45201253
-1	0	0	Ki67+	2069.23035082 2060.99295443
-1	0	0	Ki67+	1087.73129931 186.031291481
-1	0	0	Ki67+	2145.9666853 569.265972698
-1	0	0	Ki67+	1522.15797567 845.831502141
-1	0	0	Ki67+	1714.79816452 269.905227958
-1	0	0	Ki67+	1812.8425636 1944.55381038
-1	0	0	Ki67+	1536.5030281 1248.44163758
-1	0	0	Ki67+	880.109731441 2031.86893953
-1	0	0	Ki67+	1066.89919546 55.4636165695
-1	0	0	Ki67+	1976.69718366 1114.73745764
-1	0	0	Ki67+	849.474636841 757.351095718
-1	0	0	Ki67+	206.976604418 1592.90810666
-1	0	0	Ki67+	1198.80349499 889.64332404
-1	0	0	Ki67+	1026.78859903 2071.72945486
-1	0	0	Ki67+	1148.31395052 996.781232184
-1	0	0	Ki67+	593.983530632 649.305971934
-1	0	0	Ki67+	1793.82753742 826.620761066
-1	0	0	Ki67+	1217.7795058 6.11633340609
-1	0	0	Ki67+	1172.55381642 634.254338768
-1	0	0	Ki67+	1929.36535287 921.430471217
-1	0	0	Ki67+	2110.07071421 1718.29005256
-1	0	0	Ki67+	1847.932583 1626.21891921
-1	0	0	Ki67+	606.722951493 1998.07651009
-1	0	0	Ki67+	1011.4694587 1164.72512179
-1	0	0	Ki67+	1039.89755542 145.615206832
-1	0	0	Ki67+	1155.87022557 1672.32531787
-1	0	0	Ki67+	559.137403067 1668.25223918
-1	0	0	Ki67+	754.22496527 1982.13051072
-1	0	0	Ki67+	1066.91368333 2085.61674116
-1	0	0	Ki67+	2019.14605395 1393.22446426
-1	0	0	Ki67+	1815.48995006 2116.18570296
-1	0	0	Ki67+	204.634583534 2003.11108004
-1	0	0	Ki67+	542.451769444 1096.480655
-1	0	0	Ki67+	1373.23710464 595.226485493
-1	0	0	Ki67+	1465.67531273 223.703400628
-1	0	0	Ki67+	1616.91398444 1954.04043176
-1	0	0	Ki67+	485.598753689 2116.58642971
-1	0	0	Ki67+	1055.77040996 813.893655275
-1	0	0	Ki67+	1912.36197568 34.5456695326
-1	0	0	Ki67+	1253.40959607 2107.87520268
-1	0	0	Ki67+	2102.24678364 2004.39483989
-1	0	0	Ki67+	1501.82515518 1564.80981744
-1	0	0	Ki67+	1905.27115297 1923.09043807
-1	0	0	Ki67+	1812.92043129 719.422402661
-1	0	0	Ki67+	637.579436102 2003.14645769
-1	0	0	Ki67+	1321.33382713 1.8747920566
-1	0	0	Ki67+	244.286731588 368.084275633
-1	0	0	Ki67+	382.686112864 24.7683276196
-1	0	0	Ki67+	1103.11223266 35.465430018
-1	0	0	Ki67+	223.042508891 1858.92008293
-1	0	0	Ki67+	813.126969536 384.831175061
-1	0	0	Ki67+	554.913731556 1892.96466401
-1	0	0	Ki67+	2082.77665455 811.878078161
-1	0	0	Ki67+	2127.76279583 607.282884498
-1	0	0	Ki67+	1756.5606809 299.514806781
-1	0	0	Ki67+	753.641689419 2049.32514574
-1	0	0	Ki67+	437.773102293 299.005228954
-1	0	0	Ki67+	645.772670231 958.324749676
-1	0	0	Ki67+	1275.53930957 378.598980829
-1	0	0	Ki67+	697.215273596 803.744268843
-1	0	0	Ki67+	1528.43055645 1480.75989667
-1	0	0	Ki67+	122.087615152 1940.77805226
-1	0	0	Ki67+	298.727012017 1776.168123
-1	0	0	Ki67+	729.316222519 1220.68965812
-1	0	0	Ki67+	1018.89811837 1321.39784992
-1	0	0	Ki67+	1912.76827028 1647.67213365
-1	0	0	Ki67+	1110.18933613 1858.82874843
-1	0	0	Ki67+	1618.31312218 1324.11645013
-1	0	0	Ki67+	619.937125367 2055.21867908
-1	0	0	Ki67+	1656.34724118 1443.60446644
-1	0	0	Ki67+	1820.49327595 2045.18461122
-1	0	0	Ki67+	73.1309038156 1716.55951736
-1	0	0	Ki67+	1965.72713417 927.208641205
-1	0	0	Ki67+	2024.22789495 849.984974958
-1	0	0	Ki67+	410.139479988 1933.20180591
-1	0	0	Ki67+	145.475037435 200.082297942
-1	0	0	Ki67+	11.2821354632 1653.67592343
-1	0	0	Ki67+	262.782046833 5.48072459168
-1	0	0	Ki67+	506.504781241 1508.81614542
-1	0	0	Ki67+	582.089868977 323.379875341
-1	0	0	Ki67+	1529.31681835 79.8395668738
-1	0	0	Ki67+	323.437604819 103.08444945
-1	0	0	Ki67+	1574.57555093 1683.8548254
-1	0	0	Ki67+	943.513806791 2034.30489441
-1	0	0	Ki67+	411.216842468 724.096125462
-1	0	0	Ki67+	1925.64583378 85.8433355833
-1	0	0	Ki67+	93.6618968806 279.884461575
-1	0	0	Ki67+	1278.0943594 1831.74812234
-1	0	0	Ki67+	1612.92024481 1755.52385575
-1	0	0	Ki67+	1674.59572811 1720.50464033
-1	0	0	Ki67+	1098.73177248 815.787924348
-1	0	0	Ki67+	2010.15914698 156.560763424
-1	0	0	Ki67+	1503.99154854 1696.76455849
-1	0	0	Ki67+	1807.44454026 1256.51559832
-1	0	0	Ki67+	912.763383247 1651.84689963
-1	0	0	Ki67+	1842.83330945 573.154059107
-1	0	0	Ki67+	728.952253999 744.142641385
-1	0	0	Ki67+	171.258120876 809.933282052
-1	0	0	Ki67+	1731.18360296 2019.37464206
-1	0	0	Ki67+	455.660005521 1388.207451
-1	0	0	Ki67+	330.079417963 1237.12276769
-1	0	0	Ki67+	971.720094963 656.759384099
-1	0	0	Ki67+	1497.08617505 1321.7329218
-1	0	0	Ki67+	1368.29577701 1625.61032759
-1	0	0	Ki67+	1251.70781691 1463.67130302
-1	0	0	Ki67+	1156.65490967 455.863300916
-1	0	0	Ki67+	117.192842752 909.107293575
-1	0	0	Ki67+	851.369316238 1742.19142248
-1	0	0	Ki67+	908.803053965 1288.59469841
-1	0	0	Ki67+	852.205858217 316.186699118
-1	0	0	Ki67+	2147.74928339 840.380132226
-1	0	0	Ki67+	10.0119890808 1457.4416724
-1	0	0	Ki67+	479.805327094 1435.64658161
-1	0	0	Ki67+	1057.40302527 582.228304596
-1	0	0	Ki67+	249.92465128 921.900633027
-1	0	0	Ki67+	1217.98778038 596.82820565
-1	0	0	Ki67+	1674.46681927 1694.49148328
-1	0	0	Ki67+	2079.47080981 1808.54934955
-1	0	0	Ki67+	967.844672143 1856.53566667
-1	0	0	Ki67+	1378.58004818 2118.37010936
-1	0	0	Ki67+	284.217120352 1255.22106854
-1	0	0	Ki67+	882.304325759 1581.3916926
-1	0	0	Ki67+	1107.42053231 1796.17160601
-1	0	0	Ki67+	215.251787613 1512.13820625
-1	0	0	Ki67+	1373.76191967 1886.62380879
-1	0	0	Ki67+	304.446255793 1973.91377307
-1	0	0	Ki67+	528.409803738 1666.27333194
-1	0	0	Ki67+	235.149365549 2125.51571856
-1	0	0	Ki67+	693.778556331 243.614497331
-1	0	0	Ki67+	1238.69405232 1656.2614208
-1	0	0	Ki67+	1361.8223833 948.702076322
-1	0	0	Ki67+	986.480168273 1559.40737028
-1	0	0	Ki67+	67.5303960412 122.682513312
-1	0	0	Ki67+	46.3683390134 761.88339893
-1	0	0	Ki67+	1164.2197012 1446.71939216
-1	0	0	Ki67+	349.588984348 784.625846712
-1	0	0	Ki67+	2136.83512417 1051.70538732
-1	0	0	Ki67+	305.478506125 1670.70754654
-1	0	0	Ki67+	1310.47295225 1435.65749518
-1	0	0	Ki67+	842.52915559 6.66372278991
-1	0	0	Ki67+	358.55082452 293.466320605
-1	0	0	Ki67+	988.406051212 1948.16705558
-1	0	0	Ki67+	619.015219579 1028.04002275
-1	0	0	Ki67+	696.683642556 711.958203485
-1	0	0	Ki67+	2003.5816268 875.786075016
-1	0	0	Ki67+	89.0612215526 1317.9314787
-1	0	0	Ki67+	135.484026311 1787.8875389
-1	0	0	Ki67+	1101.8236794 556.39769248
-1	0	0	Ki67+	843.568918211 1866.02357411
-1	0	0	Ki67+	1014.88472492 4.86235035424
-1	0	0	Ki67+	177.406682506 1001.97984465
-1	0	0	Ki67+	1892.12178724 763.960729689
-1	0	0	Ki67+	469.437588478 2016.35769974
-1	0	0	Ki67+	1586.81143647 1115.26148022
-1	0	0	Ki67+	1003.5936954 582.316775108
-1	0	0	Ki67+	332.0400495 297.268183419
-1	0	0	Ki67+	301.811003882 1648.88588724
-1	0	0	Ki67+	958.412324816 1933.86508083
-1	0	0	Ki67+	1812.84610843 1611.12049226
-1	0	0	Ki67+	1373.58676657 1807.87351618
-1	0	0	Ki67+	1476.71188446 378.759518671
-1	0	0	Ki67+	585.386798234 1465.51795357
-1	0	0	Ki67+	1950.94107283 1378.15996498
-1	0	0	Ki67+	418.076969479 1719.75425494
-1	0	0	Ki67+	305.236463203 28.2757129007
-1	0	0	Ki67+	465.311621665 961.111932251
-1	0	0	Ki67+	119.226006512 240.434162532
-1	0	0	Ki67+	1468.67685936 97.5004527334
-1	0	0	Ki67+	995.793273171 317.61518013
-1	0	0	Ki67+	774.726939347 1147.87256141
-1	0	0	Ki67+	255.888867332 1161.4221749
-1	0	0	Ki67+	1855.20339106 1449.09159095
-1	0	0	Ki67+	491.151535998 1140.61654724
-1	0	0	Ki67+	1962.07032409 1203.77719046
-1	0	0	Ki67+	2048.10763148 589.322545282
-1	0	0	Ki67+	397.354704266 356.401176715
-1	0	0	Ki67+	1764.06455246 788.017720493
-1	0	0	Ki67+	528.341855618 1398.72237112
-1	0	0	Ki67+	1353.495394 166.845418942
-1	0	0	Ki67+	1660.54947732 1522.48241157
-1	0	0	Ki67+	1807.77041635 1888.81870683
-1	0	0	Ki67+	2120.06716414 644.121458547
-1	0	0	Ki67+	361.268925553 1487.47990165
-1	0	0	Ki67+	1930.38341007 2028.5533555
-1	0	0	Ki67+	842.425762217 425.491784921
-1	0	0	Ki67+	415.986501844 1455.37566842
-1	0	0	Ki67+	260.459627745 1853.90390955
-1	0	0	Ki67+	733.506085751 543.047414902
-1	0	0	Ki67+	2001.50734046 678.838189523
-1	0	0	Ki67+	1263.30075467 654.573330654
-1	0	0	Ki67+	270.460728634 1506.02797408
-1	0	0	Ki67+	1850.99980093 1183.45672205
-1	0	0	Ki67+	41.9562557398 72.3686717352
-1	0	0	Ki67+	1178.34217087 1492.4625904
-1	0	0	Ki67+	1869.07109211 250.694940612
-1	0	0	Ki67+	336.980723492 491.610308956
-1	0	0	Ki67+	1146.4501804 1734.97706259
-1	0	0	Ki67+	2050.09153748 671.907830496
-1	0	0	Ki67+	2039.25036898 1213.03881966
-1	0	0	Ki67+	1167.92281762 1693.01814167
-1	0	0	Ki67+	230.637729139 768.833568327
-1	0	0	Ki67+	662.248515176 1174.4732946
-1	0	0	Ki67+	1847.95956742 1145.94426208
-1	0	0	Ki67+	431.822207464 1924.8487652
-1	0	0	Ki67+	967.065499731 302.509232826
-1	0	0	Ki67+	752.511685765 1404.33752358
-1	0	0	Ki67+	2053.98301446 1545.13788043
-1	0	0	Ki67+	1177.38673974 912.199266903
-1	0	0	Ki67+	495.126694521 350.080765402
-1	0	0	Ki67+	1023.09059362 1273.7654498
-1	0	0	Ki67+	1280.60583181 939.240586828
-1	0	0	Ki67+	58.9683544949 1971.56948594
-1	0	0	Ki67+	2134.56067556 896.315213688
-1	0	0	Ki67+	1904.86794075 396.713287147
-1	0	0	Ki67+	1879.79066485 1252.7938018
-1	0	0	Ki67+	1503.09542882 1510.53457496
-1	0	0	Ki67+	1947.3130091 2136.20000165
-1	0	0	Ki67+	1683.32282196 460.33395086
-1	0	0	Ki67+	1813.1056766 3.87573737388
-1	0	0	Ki67+	766.267966399 191.581533864
-1	0	0	Ki67+	1040.16582009 2042.20993568
-1	0	0	Ki67+	1121.07171272 182.686416667
-1	0	0	Ki67+	1389.6365856 1944.48059211
-1	0	0	Ki67+	2051.01360635 1129.4035791
-1	0	0	Ki67+	1152.4757637 2123.98153552
-1	0	0	Ki67+	1545.5639709 975.085543356
-1	0	0	Ki67+	1055.17280376 487.3951231
-1	0	0	Ki67+	2058.18038432 1434.27546279
-1	0	0	Ki67+	562.171422018 358.000911198
-1	0	0	Ki67+	2048.07388879 1892.3606325
-1	0	0	Ki67+	1525.34431991 2104.25379859
-1	0	0	Ki67+	988.475908067 1463.08659218
-1	0	0	Ki67+	814.067333446 547.990836433
-1	0	0	Ki67+	1190.99505469 491.615105187
-1	0	0	Ki67+	1455.60565717 2074.07308014
-1	0	0	Ki67+	1432.90938365 898.070811609
-1	0	0	Ki67+	723.131120532 704.632499015
-1	0	0	Ki67+	254.075300073 1592.58001405
-1	0	0	Ki67+	1206.09011761 197.747950786
-1	0	0	Ki67+	168.335623406 351.337319551
-1	0	0	Ki67+	762.635543423 522.45448204
-1	0	0	Ki67+	570.32888369 147.311161331
-1	0	0	Ki67+	107.533914222 1919.65259396
-1	0	0	Ki67+	1966.22628165 183.558679592
-1	0	0	Ki67+	1957.36490858 1918.31690089
-1	0	0	Ki67+	1148.43524184 290.646552555
-1	0	0	Ki67+	1520.08131411 274.969755181
-1	0	0	Ki67+	966.159850274 588.545548944
-1	0	0	Ki67+	1324.34752597 463.100584859
-1	0	0	Ki67+	361.551606031 1591.54203087
-1	0	0	Ki67+	446.375459843 1798.98900308
-1	0	0	Ki67+	1043.39556884 634.786537122
-1	0	0	Ki67+	842.742028683 400.73651449
-1	0	0	Ki67+	808.954091179 2131.08208255
-1	0	0	Ki67+	1876.5194454 390.844227961
-1	0	0	Ki67+	1517.4814724 1822.62571556
-1	0	0	Ki67+	171.779711145 1472.46262888
-1	0	0	Ki67+	462.161064952 519.304016497
-1	0	0	Ki67+	1846.70976971 1595.34839855
-1	0	0	Ki67+	1854.10483741 1751.22761395
-1	0	0	Ki67+	531.336286111 766.363918845
-1	0	0	Ki67+	1514.45997035 511.364147104
-1	0	0	Ki67+	18.4888635213 1282.18083394
-1	0	0	Ki67+	1423.34749784 639.641352863
-1	0	0	Ki67+	1544.84610818 15.1751084663
-1	0	0	Ki67+	1578.79315692 421.659777328
-1	0	0	Ki67+	1262.60284405 2.64276067354
-1	0	0	Ki67+	2148.11494092 68.2566338481
-1	0	0	Ki67+	2108.36741952 1563.61633914
-1	0	0	Ki67+	912.115352084 567.536503112
-1	0	0	Ki67+	291.05205226 1296.41713865
-1	0	0	Ki67+	1042.71899347 292.669922556
-1	0	0	Ki67+	523.026778151 805.911302034
-1	0	0	Ki67+	1012.96611861 828.573531967
-1	0	0	Ki67+	1976.83412919 2072.95038603
-1	0	0	Ki67+	590.163736762 993.151144712
-1	0	0	Ki67+	1346.64940411 2082.78933826
-1	0	0	Ki67+	2134.90701024 424.222707441
-1	0	0	Ki67+	25.4561417596 1327.12063444
-1	0	0	Ki67+	866.733777863 2007.15267022
-1	0	0	Ki67+	407.006543194 1575.66295975
-1	0	0	Ki67+	1333.27436125 750.425165234
-1	0	0	Ki67+	2032.72073378 407.80032038
-1	0	0	Ki67+	1148.80724772 1421.33833448
-1	0	0	Ki67+	1983.62088041 1927.43685069
-1	0	0	Ki67+	539.361848833 2135.89831138
-1	0	0	Ki67+	1505.8996892 2008.5504895
-1	0	0	Ki67+	70.6450358105 1938.27971946
-1	0	0	Ki67+	1058.7582046 1192.61707104
-1	0	0	Ki67+	830.810449523 164.271473196
-1	0	0	Ki67+	2149.17285918 1356.28357066
-1	0	0	Ki67+	209.430282426 1878.23522795
-1	0	0	Ki67+	56.1407831776 855.055078698
-1	0	0	Ki67+	318.020716926 1396.71956415
-1	0	0	Ki67+	1786.90782444 1456.29998609
-1	0	0	Ki67+	109.619904099 702.278939904
-1	0	0	Ki67+	1643.06532755 1881.41447624
-1	0	0	Ki67+	555.678331134 86.2500177623
-1	0	0	Ki67+	1900.06349117 1051.84769973
-1	0	0	Ki67+	835.142082382 1995.26822199
-1	0	0	Ki67+	1908.0158855 1672.13366504
-1	0	0	Ki67+	1600.64597705 1342.30735389
-1	0	0	Ki67+	1564.44623341 2100.01627977
-1	0	0	Ki67+	267.262179822 541.9155729
-1	0	0	Ki67+	1533.47251183 945.463511639
-1	0	0	Ki67+	463.344674213 1731.50451936
-1	0	0	Ki67+	1620.10689431 497.495573415
-1	0	0	Ki67+	952.500227512 1709.73446
-1	0	0	Ki67+	1472.70233598 788.023284121
-1	0	0	Ki67+	1510.81386999 49.0778645827
-1	0	0	Ki67+	42.0098269888 729.000464917
-1	0	0	Ki67+	750.558057101 1091.59883637
-1	0	0	Ki67+	641.103133342 1083.99910725
-1	0	0	Ki67+	203.577487452 579.710463067
-1	0	0	Ki67+	1632.34324946 0.841835479195
-1	0	0	Ki67+	800.569864353 1832.64839226
-1	0	0	Ki67+	459.327596984 1270.32344213
-1	0	0	Ki67+	1743.34212717 2069.65730854
-1	0	0	Ki67+	572.934983826 2078.9815722
-1	0	0	Ki67+	514.747582035 2102.01247253
-1	0	0	Ki67+	1977.60828215 562.888085541
-1	0	0	Ki67+	321.666093996 1283.79569145
-1	0	0	Ki67+	541.041004858 1369.97124119
-1	0	0	Ki67+	588.773034768 1352.25864514
-1	0	0	Ki67+	313.064521629 1221.72212771
-1	0	0	Ki67+	1249.66587824 308.08897571
-1	0	0	Ki67+	184.852562111 872.469067157
-1	0	0	Ki67+	1590.64783118 944.377965376
-1	0	0	Ki67+	1738.80959969 71.2439807911
-1	0	0	Ki67+	382.984801368 390.240992129
-1	0	0	Ki67+	695.537397985 431.2671717
-1	0	0	Ki67+	350.766153268 817.367589601
-1	0	0	Ki67+	634.62694378 744.347768142
-1	0	0	Ki67+	63.8319040819 1128.06831167
-1	0	0	Ki67+	789.642758895 105.41781914
-1	0	0	Ki67+	344.058005369 1120.80141541
-1	0	0	Ki67+	1424.97969332 1115.79456868
-1	0	0	Ki67+	1610.41326496 1806.9492242
-1	0	0	Ki67+	923.669598992 628.976499534
-1	0	0	Ki67+	2042.60941755 303.125794978
-1	0	0	Ki67+	940.574773713 1430.50587352
-1	0	0	Ki67+	386.14276594 137.922885509
-1	0	0	Ki67+	1768.31028024 1425.4441589
-1	0	0	Ki67+	60.7359655573 2141.83123796
-1	0	0	Ki67+	1069.11401064 1772.99604232
-1	0	0	Ki67+	1794.44508009 171.977083614
-1	0	0	Ki67+	921.930376957 318.1941061
-1	0	0	Ki67+	2095.23828093 132.46786905
-1	0	0	Ki67+	763.786150727 274.147277728
-1	0	0	Ki67+	1756.50467159 14.4367385021
-1	0	0	Ki67+	1549.58258524 618.333784984
-1	0	0	Ki67+	1610.15949272 1262.18709146
-1	0	0	Ki67+	2091.9801855 1870.97614451
-1	0	0	Ki67+	300.44516055 397.927735551
-1	0	0	Ki67+	89.2818820147 440.456651883
-1	0	0	Ki67+	1622.43439337 1347.81058598
-1	0	0	Ki67+	1448.53256969 869.322035171
-1	0	0	Ki67+	1085.63576951 1022.65654958
-1	0	0	Ki67+	985.165685285 2088.26681402
-1	0	0	Ki67+	161.267430865 2001.60670788
-1	0	0	Ki67+	1556.23281544 929.945344967
-1	0	0	Ki67+	1862.08488005 45.5209227135
-1	0	0	Ki67+	2059.51057208 1590.15805204
-1	0	0	Ki67+	370.789811617 1728.73076854
-1	0	0	Ki67+	1236.05782377 522.345899839
-1	0	0	Ki67+	1457.30529777 542.1307485
-1	0	0	Ki67+	475.751164332 902.11761548
-1	0	0	Ki67+	226.524976924 98.3233426954
-1	0	0	Ki67+	86.6169781001 184.332891503
-1	0	0	Ki67+	1187.9141937 1538.02251577
-1	0	0	Ki67+	2119.34541705 1520.48434806
-1	0	0	Ki67+	1177.02335995 399.47038974
-1	0	0	Ki67+	1622.54649455 2148.76550575
-1	0	0	Ki67+	893.594980371 1395.41591976
-1	0	0	Ki67+	804.930057474 984.886037645
-1	0	0	Ki67+	1605.46948627 621.724612612
-1	0	0	Ki67+	620.296594712 1660.94724247
-1	0	0	Ki67+	1761.9700411 1659.35071403
-1	0	0	Ki67+	1844.41143848 255.149523792
-1	0	0	Ki67+	2062.28320461 118.716926652
-1	0	0	Ki67+	1542.46104496 555.013272145
-1	0	0	Ki67+	217.689795845 1746.96957628
-1	0	0	Ki67+	1851.43868815 1826.80657495
-1	0	0	Ki67+	267.244345573 1681.68160483
-1	0	0	Ki67+	80.5606197687 1286.06259223
-1	0	0	Ki67+	1889.22900948 1975.19294684
-1	0	0	Ki67+	341.126056645 962.51904313
-1	0	0	Ki67+	1902.45867193 519.850568105
-1	0	0	Ki67+	1495.36516005 1062.13598782
-1	0	0	Ki67+	126.048549363 1367.38898728
-1	0	0	Ki67+	1937.19887843 401.616903693
-1	0	0	Ki67+	1270.59459384 1992.29860135
-1	0	0	Ki67+	481.79590028 129.92871895
-1	0	0	Ki67+	1187.00085398 2144.04187935
-1	0	0	Ki67+	605.491366463 1163.17595868
-1	0	0	Ki67+	1727.86657707 511.505806824
-1	0	0	Ki67+	411.856228994 1022.22664126
-1	0	0	Ki67+	1596.01486117 1317.1033685
-1	0	0	Ki67+	1014.14151675 276.063891286
-1	0	0	Ki67+	694.565072918 476.730027359
-1	0	0	Ki67+	269.771025555 1643.80968172
-1	0	0	Ki67+	1888.84075178 298.257299244
-1	0	0	Ki67+	742.928853895 971.125745485
-1	0	0	Ki67+	2075.99946901 1005.25168711
-1	0	0	Ki67+	205.529542629 343.839074611
-1	0	0	Ki67+	512.248045387 685.210633662
-1	0	0	Ki67+	177.391926961 1825.02618935
-1	0	0	Ki67+	1350.16806299 811.109903064
-1	0	0	Ki67+	2054.82122947 1939.33029918
-1	0	0	Ki67+	1942.15973832 725.587379207
-1	0	0	Ki67+	1012.09790309 1367.44487039
-1	0	0	Ki67+	279.897740211 1157.54487852
-1	0	0	Ki67+	619.340997225 995.073090091
-1	0	0	Ki67+	824.021636972 567.700534723
-1	0	0	Ki67+	686.407265197 2112.71149267
-1	0	0	Ki67+	2131.46876588 1250.57590512
-1	0	0	Ki67+	581.141466338 267.541091398
-1	0	0	Ki67+	341.962770835 1327.24316208
-1	0	0	Ki67+	858.980266914 552.045895232
-1	0	0	Ki67+	1694.15776912 1887.17097964
-1	0	0	Ki67+	1858.14607084 848.449825527
-1	0	0	Ki67+	193.045499881 701.95606985
-1	0	0	Ki67+	2006.76100895 1765.81223216
-1	0	0	Ki67+	1826.87311979 1197.58616854
-1	0	0	Ki67+	115.305780121 1086.13854104
-1	0	0	Ki67+	1991.72523625 1557.01772355
-1	0	0	Ki67+	750.930668655 1782.57043378
-1	0	0	Ki67+	1926.95321315 1401.83641118
-1	0	0	Ki67+	401.076981658 957.348851375
-1	0	0	Ki67+	1983.60577067 721.267430027
-1	0	0	Ki67+	1032.35954184 1642.31995422
-1	0	0	Ki67+	1307.86325787 262.223792725
-1	0	0	Ki67+	1856.04521572 1313.66011161
-1	0	0	Ki67+	1480.56242193 1338.45842367
-1	0	0	Ki67+	2.39735457093 546.876237583
-1	0	0	Ki67+	922.404952233 120.286755911
-1	0	0	Ki67+	908.440244954 10.6454197186
-1	0	0	Ki67+	1200.85489728 761.605019869
-1	0	0	Ki67+	1054.96671372 729.624303533
-1	0	0	Ki67+	1214.33531845 568.690289879
-1	0	0	Ki67+	1556.0665739 1749.73238947
-1	0	0	Ki67+	1338.06355075 1462.56082509
-1	0	0	Ki67+	1409.28137967 808.743716066
-1	0	0	Ki67+	1275.00495463 1950.22944443
-1	0	0	Ki67+	1002.4117298 1983.50744838
-1	0	0	Ki67+	954.005604353 2068.24117256
-1	0	0	Ki67+	1105.97292391 889.95016707
-1	0	0	Ki67+	1805.88123332 1106.47501267
-1	0	0	Ki67+	1279.16081141 1576.83635096
-1	0	0	Ki67+	179.534561022 731.061343316
-1	0	0	Ki67+	2.998594385 600.459677294
-1	0	0	Ki67+	407.358815487 426.936421187
-1	0	0	Ki67+	2138.08743503 179.609584674
-1	0	0	Ki67+	2130.52564212 509.925430271
-1	0	0	Ki67+	317.572196274 210.21182743
-1	0	0	Ki67+	235.64418011 148.738771382
-1	0	0	Ki67+	818.472220966 1517.71888618
-1	0	0	Ki67+	572.177170424 1790.82761824
-1	0	0	Ki67+	1141.06072665 556.237948927
-1	0	0	Ki67+	1228.67048084 1721.18241148
-1	0	0	Ki67+	809.614540279 1634.82989297
-1	0	0	Ki67+	875.038017156 246.810367784
-1	0	0	Ki67+	1868.06034177 1508.10520544
-1	0	0	Ki67+	386.62647606 2139.11129085
-1	0	0	Ki67+	1186.22376592 21.6980325136
-1	0	0	Ki67+	313.228775104 643.305495645
-1	0	0	Ki67+	191.29587863 402.456926232
-1	0	0	Ki67+	189.417096946 787.939414781
-1	0	0	Ki67+	2122.36291191 88.6541823676
-1	0	0	Ki67+	1366.39783501 274.979452008
-1	0	0	Ki67+	2011.04423816 573.643836203
-1	0	0	Ki67+	1059.06666687 1029.76706557
-1	0	0	Ki67+	1780.91934938 1816.99313875
-1	0	0	Ki67+	637.668353688 824.040477543
-1	0	0	Ki67+	375.124042983 801.873501706
-1	0	0	Ki67+	1634.98352746 614.529487756
-1	0	0	Ki67+	90.3683427607 2114.73254337
-1	0	0	Ki67+	516.531691497 1925.0279831
-1	0	0	Ki67+	1129.88905457 517.867596438
-1	0	0	Ki67+	1845.48736362 529.553308299
-1	0	0	Ki67+	1201.09713484 961.677681863
-1	0	0	Ki67+	647.404372996 1696.80792211
-1	0	0	Ki67+	1531.13110645 1723.53483094
-1	0	0	Ki67+	1049.3938386 1488.54937685
-1	0	0	Ki67+	1522.13676311 1105.14063315
-1	0	0	Ki67+	162.050908365 159.024011428
-1	0	0	Ki67+	441.80543333 639.782225615
-1	0	0	Ki67+	218.251206549 474.80241636
-1	0	0	Ki67+	1249.68281436 1833.44334218
-1	0	0	Ki67+	1955.95247396 449.979390619
-1	0	0	Ki67+	60.0873763564 1736.40576369
-1	0	0	Ki67+	1650.45085081 1762.01843888
-1	0	0	Ki67+	847.699723074 1020.34981135
-1	0	0	Ki67+	1305.22981958 719.875568316
-1	0	0	Ki67+	726.729512853 1649.49357133
-1	0	0	Ki67+	624.19472148 506.308091045
-1	0	0	Ki67+	1163.96732461 1317.67444195
-1	0	0	Ki67+	1483.67686025 1455.10122993
-1	0	0	Ki67+	2080.80000502 355.37135958
-1	0	0	Ki67+	1822.69141809 791.515363001
-1	0	0	Ki67+	1217.45688673 396.067975872
-1	0	0	Ki67+	1942.28295098 2009.01142519
-1	0	0	Ki67+	1195.57478591 670.170761083
-1	0	0	Ki67+	1159.83681153 224.555279177
-1	0	0	Ki67+	1600.15583454 595.791353027
-1	0	0	Ki67+	1418.01595654 1866.29550253
-1	0	0	Ki67+	700.497774025 58.7945242931
-1	0	0	Ki67+	389.185629595 105.083830245
-1	0	0	Ki67+	1395.0488947 251.793663202
-1	0	0	Ki67+	2003.44702175 1843.04717
-1	0	0	Ki67+	1978.47386909 1760.70552604
-1	0	0	Ki67+	1583.9025559 237.781997839
-1	0	0	Ki67+	1657.98965385 78.8336403629
-1	0	0	Ki67+	801.135020866 77.9420434547
-1	0	0	Ki67+	885.566663349 655.629583838
-1	0	0	Ki67+	2039.83520698 185.473799098
-1	0	0	Ki67+	1766.63505561 1560.18918166
-1	0	0	Ki67+	179.263760217 123.789656024
-1	0	0	Ki67+	796.372741971 276.338303478
-1	0	0	Ki67+	200.06092351 72.2737182387
-1	0	0	Ki67+	72.6268589831 1507.45755163
-1	0	0	Ki67+	1996.65481632 2016.77820812
-1	0	0	Ki67+	498.749512 1342.78183599
-1	0	0	Ki67+	81.0879221019 541.41869171
-1	0	0	Ki67+	961.144776646 1265.38108519
-1	0	0	Ki67+	1801.93959453 803.614820004
-1	0	0	Ki67+	684.017080913 672.326486745
-1	0	0	Ki67+	2025.87077782 1727.55844867
-1	0	0	Ki67+	1242.91301462 1359.73645821
-1	0	0	Ki67+	1694.2737343 1211.2709591
-1	0	0	Ki67+	289.487037222 2061.71244837
-1	0	0	Ki67+	1662.90393542 1059.7626785
-1	0	0	Ki67+	532.714263019 1896.55051032
-1	0	0	Ki67+	1102.76706679 1462.41505662
-1	0	0	Ki67+	1797.75876752 390.878154868
-1	0	0	Ki67+	259.142022795 1739.23478912
-1	0	0	CD3+/CD8+/Ki67+	1590.47040241 351.354095483
-1	0	0	CD3+/CD8+/Ki67+	163.769374181 591.069227146
-1	0	0	CD3+/CD8+/Ki67+	777.346810364 1536.82405794
-1	0	0	CD3+/CD8+/Ki67+	48.5193836459 988.270844871
-1	0	0	CD3+/CD8+/Ki67+	718.313317767 2064.5626519
-1	0	0	CD3+/CD8+/Ki67+	366.027031158 1215.9342476
-1	0	0	CD3+/CD8+/Ki67+	1625.70284753 800.576759189
-1	0	0	CD3+/CD8+/Ki67+	475.747099168 831.533139137
-1	0	0	CD3+/CD8+/Ki67+	168.145581755 279.823601455
-1	0	0	CD3+/CD8+/Ki67+	1349.46406499 557.893075543
-1	0	0	CD3+/CD8+/Ki67+	1572.56997936 1598.40804875
-1	0	0	CD3+/CD8+/Ki67+	1761.74039603 1261.86536581
-1	0	0	CD3+/CD8+/Ki67+	2051.87707111 2004.09204785
-1	0	0	CD3+/CD8+/Ki67+	1545.93957252 675.44878141
-1	0	0	CD3+/CD8+/Ki67+	898.889290443 1791.61945519
-1	0	0	CD3+/CD8+/Ki67+	725.297277361 1610.07266985
-1	0	0	CD3+/CD8+/Ki67+	1126.14065179 1298.62233915
-1	0	0	CD3+/CD8+/Ki67+	152.840706381 1281.68915542
-1	0	0	CD3+/CD8+/Ki67+	1.31470232275 876.001526726
-1	0	0	CD3+/CD8+/Ki67+	1936.89617979 798.244082155
-1	0	0	CD3+/CD8+/Ki67+	104.49990485 1976.39222495
-1	0	0	CD3+/CD8+/Ki67+	1714.61273431 723.035297688
-1	0	0	CD3+/CD8+/Ki67+	3.23545920038 1949.29868057
-1	0	0	CD3+/CD8+/Ki67+	646.456991346 407.020513878
-1	0	0	CD3+/CD8+/Ki67+	1199.8148118 2050.94419791
-1	0	0	CD3+/CD8+/Ki67+	337.264652922 849.024119285
-1	0	0	CD3+/CD8+/Ki67+	1102.69891231 1378.52278963
-1	0	0	CD3+/CD8+/Ki67+	1273.43823855 248.710223988
-1	0	0	CD3+/CD8+/Ki67+	35.8574532611 1427.23490769
-1	0	0	CD3+/CD8+/Ki67+	856.445896342 1417.33301568
-1	0	0	CD3+/CD8+/Ki67+	968.740702896 403.080060921
-1	0	0	CD3+/CD8+/Ki67+	1767.70344352 1872.80535188
-1	0	0	CD3+/CD8+/Ki67+	1325.69021155 619.376904439
-1	0	0	CD3+/CD8+/Ki67+	572.778662104 805.384772321
-1	0	0	CD3+/CD8+/Ki67+	440.848568673 742.059620088
-1	0	0	CD3+/CD8+/Ki67+	287.968209898 807.258714289
-1	0	0	CD3+/CD8+/Ki67+	1688.42476211 2047.42252393
-1	0	0	CD3+/CD8+/Ki67+	1753.16080266 422.182958094
-1	0	0	CD3+/CD8+/Ki67+	1656.99803737 1368.13822396
-1	0	0	CD3+/CD8+/Ki67+	543.894567225 882.896751817
-1	0	0	CD3+/CD8+/Ki67+	1427.45751859 1025.36550142
-1	0	0	CD3+/CD8+/Ki67+	1429.23118877 1924.83143714
-1	0	0	CD3+/CD8+/Ki67+	50.2463417304 1680.64188974
-1	0	0	CD3+/CD8+/Ki67+	142.810908921 1185.92350853
-1	0	0	CD3+/CD8+/Ki67+	52.8634316055 456.995214085
-1	0	0	CD3+/CD8+/Ki67+	1999.30979685 974.543498313
-1	0	0	CD3+/CD8+/Ki67+	1354.27412976 1063.40813002
-1	0	0	CD3+/CD8+/Ki67+	2112.18674279 1129.44009614
-1	0	0	CD3+/CD8+/Ki67+	694.593326021 1237.91991702
-1	0	0	CD3+/CD8+/Ki67+	919.593421136 401.680771575
#EOF
