# Supplementary material for: Data-Driven Discovery of Immune Contexture Biomarkers
Source: Front Oncol. 2018 Dec 18;8:627. doi: 10.3389/fonc.2018.00627 (PMC6305402; doi:10.3389/fonc.2018.00627)
Supplement: Data Sheet 2.zip — The synthetic dataset used for verifying the approach (section 3.1; Figure 4) is provided as a collection of text files describing regions, markers, and metadata. [file Data_Sheet_2.zip › verificationDataset/testdata_015_ImageObjects.txt]

barcode_target	testdata_015
barcode_origin	-1
workflow_target_version	-1
workflow_origin	-1
workflow_origin_version	-1
iH	-1
iW	-1
user	None

-1	0	0	Ki67+	950.975059879 1450.84213176
-1	0	0	Ki67+	434.053166647 1019.62905031
-1	0	0	Ki67+	1220.65771485 1134.05515995
-1	0	0	Ki67+	1853.78400823 855.275469236
-1	0	0	Ki67+	93.7817584644 563.335751986
-1	0	0	Ki67+	1627.48305492 1399.89053476
-1	0	0	Ki67+	571.871761638 1202.35005605
-1	0	0	Ki67+	2089.46948085 1510.09324781
-1	0	0	Ki67+	806.425557978 994.573584427
-1	0	0	Ki67+	549.217626847 1917.41164674
-1	0	0	Ki67+	483.301338678 374.652836616
-1	0	0	Ki67+	708.531055982 909.011634727
-1	0	0	Ki67+	47.1733897227 252.504121759
-1	0	0	Ki67+	2126.53768206 927.579873584
-1	0	0	Ki67+	723.507918286 188.205871802
-1	0	0	Ki67+	1717.00489398 1546.46906422
-1	0	0	Ki67+	1862.93808844 927.490410447
-1	0	0	Ki67+	405.067908537 770.731856447
-1	0	0	Ki67+	297.941518054 711.100099435
-1	0	0	Ki67+	1361.43138105 1648.43696624
-1	0	0	Ki67+	1098.90974377 507.555318304
-1	0	0	Ki67+	752.294140167 427.341286691
-1	0	0	Ki67+	1173.80124796 491.977561344
-1	0	0	Ki67+	84.2841401445 1417.45828749
-1	0	0	Ki67+	1873.50339089 1522.27261335
-1	0	0	Ki67+	581.096472371 2120.42107453
-1	0	0	Ki67+	1152.97826047 780.913020588
-1	0	0	Ki67+	1430.86063317 84.612516875
-1	0	0	Ki67+	598.02334256 354.704090818
-1	0	0	Ki67+	830.359614411 1503.66428077
-1	0	0	Ki67+	1620.91950308 749.969311413
-1	0	0	Ki67+	1378.12993456 1817.79204254
-1	0	0	Ki67+	1081.15381688 724.166469747
-1	0	0	Ki67+	957.53526103 421.75304911
-1	0	0	Ki67+	1464.09986082 1016.63955775
-1	0	0	Ki67+	249.004063909 1381.01151234
-1	0	0	Ki67+	348.599538807 540.655309861
-1	0	0	Ki67+	922.084842959 1577.03645621
-1	0	0	Ki67+	745.277753578 951.109975546
-1	0	0	Ki67+	1068.14085379 1030.9644266
-1	0	0	Ki67+	1970.23453831 2112.04513263
-1	0	0	Ki67+	435.968515226 2024.93409899
-1	0	0	Ki67+	449.256718816 643.392459001
-1	0	0	Ki67+	1433.70112879 1919.61190219
-1	0	0	Ki67+	5.7557513827 248.751456885
-1	0	0	Ki67+	415.575159608 1053.34679187
-1	0	0	Ki67+	1287.573833 891.242362212
-1	0	0	Ki67+	2063.74072325 872.669311671
-1	0	0	Ki67+	488.41812576 1492.82650163
-1	0	0	Ki67+	1892.65106134 373.413690123
-1	0	0	Ki67+	1548.30569421 110.156423927
-1	0	0	Ki67+	940.578256212 1100.50078649
-1	0	0	Ki67+	376.764753354 898.152303143
-1	0	0	Ki67+	2141.4309223 891.093831354
-1	0	0	Ki67+	1982.25687993 376.946646075
-1	0	0	Ki67+	1236.02164737 128.303471909
-1	0	0	Ki67+	625.816112169 1771.83322579
-1	0	0	Ki67+	1051.81042484 523.975367006
-1	0	0	Ki67+	1802.93880619 1470.07784151
-1	0	0	Ki67+	1521.29395151 1003.11654239
-1	0	0	Ki67+	1499.92957363 1580.55755512
-1	0	0	Ki67+	1881.24357565 1361.35266311
-1	0	0	Ki67+	252.296902437 1974.94326917
-1	0	0	Ki67+	1592.56499209 424.438848943
-1	0	0	Ki67+	2006.84942924 470.671676652
-1	0	0	Ki67+	1284.26898086 1243.18947378
-1	0	0	Ki67+	1535.51479084 89.8984392285
-1	0	0	Ki67+	1883.9640975 2137.67355636
-1	0	0	Ki67+	813.695693861 1317.04350876
-1	0	0	Ki67+	1834.38318451 1531.42935453
-1	0	0	Ki67+	1450.95389355 1155.16714414
-1	0	0	Ki67+	1160.90767712 643.64775037
-1	0	0	Ki67+	1850.03145728 404.828041833
-1	0	0	Ki67+	282.856764348 832.570210399
-1	0	0	Ki67+	34.5552080181 898.090204266
-1	0	0	Ki67+	1388.65246845 1917.80124557
-1	0	0	Ki67+	1369.57653806 2134.50119794
-1	0	0	Ki67+	1157.52725749 1844.0053733
-1	0	0	Ki67+	1237.1247239 2131.28402533
-1	0	0	Ki67+	469.079630939 235.072082632
-1	0	0	Ki67+	122.026718905 62.3805700459
-1	0	0	Ki67+	1694.48772623 697.858798584
-1	0	0	Ki67+	906.26231661 1611.96313936
-1	0	0	Ki67+	160.805458439 238.755566203
-1	0	0	Ki67+	431.902774262 1335.08774389
-1	0	0	Ki67+	1767.64341096 997.014689159
-1	0	0	Ki67+	1215.55967553 1604.23352213
-1	0	0	Ki67+	779.357795711 1620.08068153
-1	0	0	Ki67+	657.831130535 861.34568798
-1	0	0	Ki67+	1214.68104936 2063.437242
-1	0	0	Ki67+	1540.60915574 40.4083719972
-1	0	0	Ki67+	995.5513811 1190.54412559
-1	0	0	Ki67+	976.866790005 299.511389363
-1	0	0	Ki67+	986.688213259 646.081636971
-1	0	0	Ki67+	32.2598755219 1120.2197765
-1	0	0	Ki67+	2122.09940734 742.081026431
-1	0	0	Ki67+	611.726553354 1361.47337453
-1	0	0	Ki67+	592.490222683 159.293788599
-1	0	0	Ki67+	1052.97822485 365.020277699
-1	0	0	Ki67+	348.097554416 1614.59849189
-1	0	0	Ki67+	1039.16920628 1188.7848914
-1	0	0	Ki67+	1317.64021078 69.0587656849
-1	0	0	Ki67+	1257.96807799 630.617352994
-1	0	0	Ki67+	1129.11745015 1143.53884295
-1	0	0	Ki67+	1212.75016583 469.029002469
-1	0	0	Ki67+	1795.02138948 1733.55589991
-1	0	0	Ki67+	267.992646651 1138.86198492
-1	0	0	Ki67+	1842.84129205 149.905964584
-1	0	0	Ki67+	1129.38508926 1045.23332337
-1	0	0	Ki67+	75.9614020028 1634.99085989
-1	0	0	Ki67+	1490.33370485 572.574938781
-1	0	0	Ki67+	1853.53268835 246.205686366
-1	0	0	Ki67+	2108.00239999 1050.8916926
-1	0	0	Ki67+	947.077843316 1490.55868459
-1	0	0	Ki67+	1293.39199901 707.546961383
-1	0	0	Ki67+	565.048880443 1873.70214718
-1	0	0	Ki67+	1256.71088884 1322.52299688
-1	0	0	Ki67+	1019.11795764 276.180744233
-1	0	0	Ki67+	1180.33960539 1500.85723132
-1	0	0	Ki67+	1855.58339572 35.5367082393
-1	0	0	Ki67+	498.013532932 207.437052094
-1	0	0	Ki67+	262.038169828 619.03074241
-1	0	0	Ki67+	1128.55285696 338.638396374
-1	0	0	Ki67+	473.139681994 1049.48700441
-1	0	0	Ki67+	752.881800583 686.032676957
-1	0	0	Ki67+	2005.08986132 158.688855978
-1	0	0	Ki67+	1453.37438693 1729.34109817
-1	0	0	Ki67+	1316.34046477 1462.94216048
-1	0	0	Ki67+	784.694884455 1760.66490153
-1	0	0	Ki67+	1292.82240245 488.332843696
-1	0	0	Ki67+	930.040994538 1981.40781295
-1	0	0	Ki67+	330.577954047 1943.2759857
-1	0	0	Ki67+	1034.74427275 920.720874472
-1	0	0	Ki67+	2037.10457931 220.161175791
-1	0	0	Ki67+	610.554134796 1686.77336389
-1	0	0	Ki67+	1958.07026989 114.636070485
-1	0	0	Ki67+	1912.45643791 1359.81578301
-1	0	0	Ki67+	1480.65958428 871.850872004
-1	0	0	Ki67+	1852.06535382 93.6182489622
-1	0	0	Ki67+	341.790598423 1015.02804102
-1	0	0	Ki67+	1448.60429838 1338.64248166
-1	0	0	Ki67+	1585.36850179 804.30324421
-1	0	0	Ki67+	1826.98051166 587.62267499
-1	0	0	Ki67+	436.408491101 419.663749118
-1	0	0	Ki67+	1580.54280688 1254.0950866
-1	0	0	Ki67+	368.472905463 278.195458524
-1	0	0	Ki67+	1796.67295331 223.721872926
-1	0	0	Ki67+	1571.55639371 1901.00503984
-1	0	0	Ki67+	2097.09771222 944.461528073
-1	0	0	Ki67+	1615.46830455 839.106447739
-1	0	0	Ki67+	215.962513424 1311.3767111
-1	0	0	Ki67+	1018.57629891 1117.80176317
-1	0	0	Ki67+	1692.03477311 106.460323641
-1	0	0	Ki67+	92.9517044558 1792.45488311
-1	0	0	Ki67+	522.369780355 1098.22191799
-1	0	0	Ki67+	1575.3452548 630.004288231
-1	0	0	Ki67+	1993.42410483 994.051343281
-1	0	0	Ki67+	586.163178894 521.15934598
-1	0	0	Ki67+	711.563059083 548.258548165
-1	0	0	Ki67+	906.809576804 208.141624107
-1	0	0	Ki67+	2076.61943054 1360.59967341
-1	0	0	Ki67+	489.202276562 1626.73377472
-1	0	0	Ki67+	522.62617608 1035.79156755
-1	0	0	Ki67+	2075.64488399 278.04755535
-1	0	0	Ki67+	558.204632318 908.150048405
-1	0	0	Ki67+	1109.0825668 1160.29602778
-1	0	0	Ki67+	1271.74749502 596.509425021
-1	0	0	Ki67+	686.293109152 1637.8296531
-1	0	0	Ki67+	946.656578277 543.102692551
-1	0	0	Ki67+	77.9556979607 1286.76361382
-1	0	0	Ki67+	1726.06438032 700.657522243
-1	0	0	Ki67+	2044.86720084 169.782013987
-1	0	0	Ki67+	2105.15565358 1912.00951976
-1	0	0	Ki67+	1770.16562679 1114.30228449
-1	0	0	Ki67+	439.269443962 609.30169335
-1	0	0	Ki67+	1193.69010447 1723.10219089
-1	0	0	Ki67+	1499.93029775 2016.79553978
-1	0	0	Ki67+	612.631722977 1723.09530426
-1	0	0	Ki67+	291.996623776 402.67910155
-1	0	0	Ki67+	652.489083128 965.744108654
-1	0	0	Ki67+	1466.51271596 1943.90949593
-1	0	0	Ki67+	627.347260862 1606.97394438
-1	0	0	Ki67+	324.798106658 735.965069947
-1	0	0	Ki67+	798.910337499 1567.35147039
-1	0	0	Ki67+	1168.77597836 828.891268938
-1	0	0	Ki67+	2131.15554248 149.064149238
-1	0	0	Ki67+	274.386409599 2071.54709047
-1	0	0	Ki67+	313.36854397 441.508860789
-1	0	0	Ki67+	1901.0593938 1251.33957964
-1	0	0	Ki67+	1248.78925474 1063.92744504
-1	0	0	Ki67+	455.91663572 565.647077298
-1	0	0	Ki67+	336.03353278 662.931403516
-1	0	0	Ki67+	931.329677012 1131.2724252
-1	0	0	Ki67+	1908.698595 1118.21652505
-1	0	0	Ki67+	992.958505464 772.560171162
-1	0	0	Ki67+	1657.71087983 1547.28246927
-1	0	0	Ki67+	1415.05274791 832.099084198
-1	0	0	Ki67+	1776.87636796 338.075608589
-1	0	0	Ki67+	1852.74020816 1853.0890738
-1	0	0	Ki67+	1973.40857086 275.674610706
-1	0	0	Ki67+	1879.10267511 971.610315805
-1	0	0	Ki67+	457.297535331 407.816182644
-1	0	0	Ki67+	634.371132876 1792.19802156
-1	0	0	Ki67+	1596.69370002 1868.3335016
-1	0	0	Ki67+	171.566404262 179.176218055
-1	0	0	Ki67+	1979.83010364 1777.93281182
-1	0	0	Ki67+	684.021082545 556.691101414
-1	0	0	Ki67+	120.548080179 1058.42925992
-1	0	0	Ki67+	1647.98750124 762.932361483
-1	0	0	Ki67+	1134.52193907 2115.14451816
-1	0	0	Ki67+	1614.31607022 1851.40797506
-1	0	0	Ki67+	2113.16323816 1349.62450782
-1	0	0	Ki67+	430.136366165 1081.49097724
-1	0	0	Ki67+	72.1633543773 2148.37500921
-1	0	0	Ki67+	1212.75661282 27.5478654208
-1	0	0	Ki67+	1230.60886624 956.821097351
-1	0	0	Ki67+	1825.67249553 169.990788902
-1	0	0	Ki67+	1030.28875194 1583.94384269
-1	0	0	Ki67+	1022.40188778 1143.05507511
-1	0	0	Ki67+	649.207071049 1119.70905166
-1	0	0	Ki67+	1358.29681867 284.95958
-1	0	0	Ki67+	790.333573643 1918.35855796
-1	0	0	Ki67+	552.053433229 1510.19245215
-1	0	0	Ki67+	437.022183962 508.067418674
-1	0	0	Ki67+	145.227362232 1228.11688232
-1	0	0	Ki67+	2126.12836453 983.282967961
-1	0	0	Ki67+	453.156239 859.554044765
-1	0	0	Ki67+	1767.67456459 946.581315226
-1	0	0	Ki67+	960.907189559 1916.53257949
-1	0	0	Ki67+	473.791918442 840.863496731
-1	0	0	Ki67+	467.997745103 953.399792226
-1	0	0	Ki67+	326.363289038 880.158670994
-1	0	0	Ki67+	915.755025238 928.585876172
-1	0	0	Ki67+	847.260824827 612.822771868
-1	0	0	Ki67+	779.514186343 1016.50379405
-1	0	0	Ki67+	1295.66378408 1440.93381782
-1	0	0	Ki67+	2108.93629085 1086.19733619
-1	0	0	Ki67+	351.503446087 1432.77878838
-1	0	0	Ki67+	2147.10111532 357.982495478
-1	0	0	Ki67+	518.839484346 1679.39004681
-1	0	0	Ki67+	869.776495178 1203.11767554
-1	0	0	Ki67+	952.157821217 1807.14414027
-1	0	0	Ki67+	1815.04250799 1169.35242625
-1	0	0	Ki67+	1232.98033271 428.373735034
-1	0	0	Ki67+	433.924583219 1386.86006973
-1	0	0	Ki67+	635.36337391 371.065375265
-1	0	0	Ki67+	704.05384486 1791.2904153
-1	0	0	Ki67+	138.124270898 1847.4074383
-1	0	0	Ki67+	1552.71806141 372.18004314
-1	0	0	Ki67+	1955.95068591 46.2305065112
-1	0	0	Ki67+	984.419665864 924.046068775
-1	0	0	Ki67+	869.548968293 612.981472796
-1	0	0	Ki67+	1391.98431112 1436.36742173
-1	0	0	Ki67+	1935.19135111 2120.71050026
-1	0	0	Ki67+	1056.90650051 1493.17390228
-1	0	0	Ki67+	1748.37786977 1084.77905793
-1	0	0	Ki67+	2142.44427763 2006.6342756
-1	0	0	Ki67+	1835.76700934 2125.48484875
-1	0	0	Ki67+	1279.74616903 1535.75433205
-1	0	0	Ki67+	442.580092789 1365.82329971
-1	0	0	Ki67+	387.005630206 192.03215408
-1	0	0	Ki67+	538.616478682 734.341829761
-1	0	0	Ki67+	102.161081801 1538.12313397
-1	0	0	Ki67+	1199.43772397 260.318454875
-1	0	0	Ki67+	41.2419866034 938.018174512
-1	0	0	Ki67+	955.259588278 56.9800194273
-1	0	0	Ki67+	1165.86991551 1117.27170557
-1	0	0	Ki67+	1254.80379311 1134.79835402
-1	0	0	Ki67+	1867.37973591 63.1865614828
-1	0	0	Ki67+	1045.66379838 237.736655432
-1	0	0	Ki67+	2014.43793763 1719.11263092
-1	0	0	Ki67+	376.702529945 1136.23811362
-1	0	0	Ki67+	1872.37609441 1151.40093872
-1	0	0	Ki67+	1371.34333814 888.698946608
-1	0	0	Ki67+	743.527018861 1123.36680826
-1	0	0	Ki67+	730.338413235 1480.79078924
-1	0	0	Ki67+	676.398848073 214.955738238
-1	0	0	Ki67+	758.218739364 1744.65322845
-1	0	0	Ki67+	2015.89634973 1047.08203066
-1	0	0	Ki67+	1388.21508823 373.885909646
-1	0	0	Ki67+	1109.61641168 798.93617937
-1	0	0	Ki67+	1542.6391644 335.985755052
-1	0	0	Ki67+	47.7707515359 483.323516898
-1	0	0	Ki67+	1577.60343782 942.478736688
-1	0	0	Ki67+	652.975622413 1054.05024712
-1	0	0	Ki67+	395.414369958 457.751357315
-1	0	0	Ki67+	1443.45777256 1753.7849051
-1	0	0	Ki67+	816.598728532 1380.13567337
-1	0	0	Ki67+	384.184528009 1703.37288256
-1	0	0	Ki67+	515.661417067 531.837362582
-1	0	0	Ki67+	746.442162076 1675.90669347
-1	0	0	Ki67+	1921.27947298 127.528020837
-1	0	0	Ki67+	873.092120006 408.68224361
-1	0	0	Ki67+	769.155774573 622.281780238
-1	0	0	Ki67+	1909.62029387 448.422814779
-1	0	0	Ki67+	370.841691954 1523.91633506
-1	0	0	Ki67+	1444.16016012 597.436197484
-1	0	0	Ki67+	75.7264149009 1993.90253016
-1	0	0	Ki67+	1573.58879016 900.203947098
-1	0	0	Ki67+	1030.93393239 430.220458441
-1	0	0	Ki67+	667.682564193 1946.15185204
-1	0	0	Ki67+	1232.22636664 1236.33978252
-1	0	0	Ki67+	180.335632439 122.460208792
-1	0	0	Ki67+	1314.24660771 1295.499338
-1	0	0	Ki67+	1878.11344532 871.152333762
-1	0	0	Ki67+	1380.73420452 979.868214136
-1	0	0	Ki67+	1421.00191572 1503.75869193
-1	0	0	Ki67+	1345.32698466 1847.20516329
-1	0	0	Ki67+	1855.96100907 12.8290287494
-1	0	0	Ki67+	14.2879191291 1466.78537403
-1	0	0	Ki67+	1912.38379457 1179.33544136
-1	0	0	Ki67+	1906.96081002 1928.06584989
-1	0	0	Ki67+	1073.32322824 975.218360202
-1	0	0	Ki67+	703.707322322 1502.11648357
-1	0	0	Ki67+	994.902214538 1605.23632682
-1	0	0	Ki67+	1536.87477243 706.540208801
-1	0	0	Ki67+	1475.36029339 2045.0446208
-1	0	0	Ki67+	1779.18756848 151.006112502
-1	0	0	Ki67+	975.462247522 1146.57288702
-1	0	0	Ki67+	1.68819659596 1754.89281751
-1	0	0	Ki67+	1019.54261667 1086.12027776
-1	0	0	Ki67+	620.629906261 899.360733394
-1	0	0	Ki67+	2010.19467954 548.871494853
-1	0	0	Ki67+	311.373854972 1809.92840859
-1	0	0	Ki67+	1629.90746786 1945.48305127
-1	0	0	Ki67+	582.057156569 1035.53718755
-1	0	0	Ki67+	1576.07547197 758.517870467
-1	0	0	Ki67+	636.539693006 195.046750196
-1	0	0	Ki67+	1206.1869902 801.104411446
-1	0	0	Ki67+	1039.22237595 33.4382656517
-1	0	0	Ki67+	894.059951929 1968.43355674
-1	0	0	Ki67+	1264.21749629 885.128083352
-1	0	0	Ki67+	1910.23900984 2062.98208255
-1	0	0	Ki67+	1486.36774752 1562.6474721
-1	0	0	Ki67+	1746.28738591 1679.69870789
-1	0	0	Ki67+	1475.46061106 1519.5118567
-1	0	0	Ki67+	1955.68192061 1050.14893303
-1	0	0	Ki67+	731.110018595 990.854658272
-1	0	0	Ki67+	887.65800441 320.555046367
-1	0	0	Ki67+	608.550124246 1953.23254339
-1	0	0	Ki67+	236.075446803 534.778317459
-1	0	0	Ki67+	1973.95357706 1864.23102496
-1	0	0	Ki67+	1896.82470196 1807.56847616
-1	0	0	Ki67+	441.352959601 1118.08231557
-1	0	0	Ki67+	308.450979786 976.277705599
-1	0	0	Ki67+	506.329226073 972.936408146
-1	0	0	Ki67+	427.189424073 579.395013433
-1	0	0	Ki67+	1988.59398746 399.141551229
-1	0	0	Ki67+	1255.95503455 1611.99705199
-1	0	0	Ki67+	656.763567215 72.4866305853
-1	0	0	Ki67+	1985.89068833 48.6484975438
-1	0	0	Ki67+	1310.65565747 244.678805249
-1	0	0	Ki67+	1518.75721591 1367.78565981
-1	0	0	Ki67+	1545.31600658 530.472684254
-1	0	0	Ki67+	1051.4961895 1152.19600375
-1	0	0	Ki67+	1934.67197198 364.176597845
-1	0	0	Ki67+	1666.93057417 1475.92989343
-1	0	0	Ki67+	1816.43568694 2031.06953151
-1	0	0	Ki67+	226.309493869 9.09545892928
-1	0	0	Ki67+	528.07655096 1061.42432729
-1	0	0	Ki67+	1128.36227043 656.218767249
-1	0	0	Ki67+	1323.63335373 1041.69923454
-1	0	0	Ki67+	2137.94387143 337.162734263
-1	0	0	Ki67+	391.766183596 2034.85672422
-1	0	0	Ki67+	1520.76165052 880.271912452
-1	0	0	Ki67+	768.208539184 1307.52888572
-1	0	0	Ki67+	1827.2579382 650.030352097
-1	0	0	Ki67+	999.97035022 909.138023383
-1	0	0	Ki67+	1868.54406906 731.835430509
-1	0	0	Ki67+	111.862874373 16.1152764524
-1	0	0	Ki67+	1312.5798651 958.332776757
-1	0	0	Ki67+	46.3360565494 369.940671015
-1	0	0	Ki67+	2080.00994998 384.803413523
-1	0	0	Ki67+	1978.34550528 463.821721118
-1	0	0	Ki67+	1761.57427413 1844.38211384
-1	0	0	Ki67+	1514.50418371 1135.07749143
-1	0	0	Ki67+	312.944805586 1730.17803254
-1	0	0	Ki67+	1218.80387356 242.18914999
-1	0	0	Ki67+	2079.74854649 1056.04938215
-1	0	0	Ki67+	2081.10706099 855.374832348
-1	0	0	Ki67+	2074.8900523 152.862822993
-1	0	0	Ki67+	2008.29646793 1634.50458275
-1	0	0	Ki67+	1179.68460093 1567.36465842
-1	0	0	Ki67+	1800.82856262 192.220691388
-1	0	0	Ki67+	1641.19180841 2079.30703775
-1	0	0	Ki67+	1870.81726499 706.824308408
-1	0	0	Ki67+	1180.50732166 1536.76547426
-1	0	0	Ki67+	13.903589823 946.730277074
-1	0	0	Ki67+	1307.50219705 1009.15601954
-1	0	0	Ki67+	285.104758055 2099.85499212
-1	0	0	Ki67+	919.027762478 716.654882619
-1	0	0	Ki67+	1432.36946851 1832.88630361
-1	0	0	Ki67+	2060.63654675 623.391174712
-1	0	0	Ki67+	655.162267619 805.317888454
-1	0	0	Ki67+	1549.36342037 1697.46004257
-1	0	0	Ki67+	771.827182312 533.653136469
-1	0	0	Ki67+	1561.51372612 661.919023717
-1	0	0	Ki67+	374.665127378 390.047114218
-1	0	0	Ki67+	356.599933784 585.118139077
-1	0	0	Ki67+	324.245249249 1340.65386858
-1	0	0	Ki67+	184.278406972 644.472244385
-1	0	0	Ki67+	1727.09971552 290.772427502
-1	0	0	Ki67+	1430.03913544 1268.9817104
-1	0	0	Ki67+	996.306194047 1721.98682593
-1	0	0	Ki67+	656.803475521 1476.88307369
-1	0	0	Ki67+	971.102679744 1767.4684972
-1	0	0	Ki67+	10.8251782989 598.358441761
-1	0	0	Ki67+	912.074660358 1778.47936559
-1	0	0	Ki67+	1947.70593132 1974.05890171
-1	0	0	Ki67+	1414.97204605 447.599451855
-1	0	0	Ki67+	946.561928578 219.218328686
-1	0	0	Ki67+	391.111186038 747.379962091
-1	0	0	Ki67+	1688.78514813 149.29348277
-1	0	0	Ki67+	1887.79586938 1639.37021984
-1	0	0	Ki67+	1219.15593169 1631.47055258
-1	0	0	Ki67+	1885.58056746 782.986456624
-1	0	0	Ki67+	1449.03082004 519.501274909
-1	0	0	Ki67+	713.895599835 1048.02860601
-1	0	0	Ki67+	917.546792624 680.065751305
-1	0	0	Ki67+	722.735281214 2036.96668062
-1	0	0	Ki67+	541.578412993 1588.58785449
-1	0	0	Ki67+	122.503860556 1333.9908122
-1	0	0	Ki67+	872.029253553 223.594475557
-1	0	0	Ki67+	809.72702396 1496.62497805
-1	0	0	Ki67+	990.858034279 1473.59076044
-1	0	0	Ki67+	645.623622611 1889.09451692
-1	0	0	Ki67+	1273.21367105 1357.06295577
-1	0	0	Ki67+	1376.90167423 1492.38136282
-1	0	0	Ki67+	239.573700885 689.627981294
-1	0	0	Ki67+	663.364784393 641.177935578
-1	0	0	Ki67+	1705.0601345 411.919794273
-1	0	0	Ki67+	92.7057579205 1703.34021765
-1	0	0	Ki67+	907.348077052 1641.71484528
-1	0	0	Ki67+	882.787381775 1542.82021346
-1	0	0	Ki67+	55.5405917266 1919.16705633
-1	0	0	Ki67+	471.678466331 285.595486224
-1	0	0	Ki67+	2026.90168657 1600.65241807
-1	0	0	Ki67+	456.717380997 787.321637617
-1	0	0	Ki67+	2096.84924347 1292.65853037
-1	0	0	Ki67+	2126.14437064 599.908959199
-1	0	0	Ki67+	1538.52556153 1346.33402533
-1	0	0	Ki67+	1914.14079399 735.083413783
-1	0	0	Ki67+	1409.82541618 725.722315945
-1	0	0	Ki67+	1535.67624692 1831.00452452
-1	0	0	Ki67+	1121.58336841 1925.55487654
-1	0	0	Ki67+	1499.54184476 832.618212034
-1	0	0	Ki67+	1609.78682497 477.227079592
-1	0	0	Ki67+	1925.77653579 1061.5561093
-1	0	0	Ki67+	335.428045147 1538.923346
-1	0	0	Ki67+	253.023301414 554.947616335
-1	0	0	Ki67+	190.392024136 2139.95189772
-1	0	0	Ki67+	1202.77955955 1855.11467922
-1	0	0	Ki67+	1727.17818938 1456.40856942
-1	0	0	Ki67+	1798.31251821 1437.46105545
-1	0	0	Ki67+	1395.95973888 677.800492612
-1	0	0	Ki67+	500.044416531 457.285081189
-1	0	0	Ki67+	1728.19568578 45.9352496551
-1	0	0	Ki67+	917.299093972 1250.90180555
-1	0	0	Ki67+	406.458075694 1962.99077357
-1	0	0	Ki67+	582.924865584 2013.45681327
-1	0	0	Ki67+	1179.38264924 369.051409409
-1	0	0	Ki67+	78.8711952715 177.749963963
-1	0	0	Ki67+	1471.00479749 922.153044785
-1	0	0	Ki67+	1033.65490873 1467.06954301
-1	0	0	Ki67+	1629.39232548 1167.85643658
-1	0	0	Ki67+	193.00026548 1994.58426808
-1	0	0	Ki67+	747.484977999 74.2708966676
-1	0	0	Ki67+	1481.50060504 459.280477718
-1	0	0	Ki67+	1904.22127585 668.079447125
-1	0	0	Ki67+	1611.56048277 994.011111481
-1	0	0	Ki67+	617.627819649 590.730255529
-1	0	0	Ki67+	1941.93770803 648.195375706
-1	0	0	Ki67+	1374.6809648 1771.45875206
-1	0	0	Ki67+	1184.60151314 728.115729875
-1	0	0	Ki67+	2079.58403948 678.168710284
-1	0	0	Ki67+	767.492900956 154.720539505
-1	0	0	Ki67+	75.8894350232 1164.63812211
-1	0	0	Ki67+	1480.16964182 1438.1806864
-1	0	0	Ki67+	2054.8602556 1711.26515591
-1	0	0	Ki67+	393.614562093 980.006935412
-1	0	0	Ki67+	863.500851096 674.537069737
-1	0	0	Ki67+	108.815619675 1130.93837643
-1	0	0	Ki67+	1749.63460495 382.874967508
-1	0	0	Ki67+	256.37484657 1308.88892087
-1	0	0	Ki67+	539.149277967 1858.45222012
-1	0	0	Ki67+	1944.46872417 883.077179132
-1	0	0	Ki67+	1216.55411136 2115.84170029
-1	0	0	Ki67+	235.788398362 336.322366495
-1	0	0	Ki67+	29.4312672907 1035.46488829
-1	0	0	Ki67+	1131.01475966 438.514600412
-1	0	0	Ki67+	752.114001582 2118.87247128
-1	0	0	Ki67+	1103.41837618 396.580005654
-1	0	0	Ki67+	2007.97118381 1424.76812599
-1	0	0	Ki67+	1667.28515585 1208.52902812
-1	0	0	Ki67+	80.6549006598 728.280693777
-1	0	0	Ki67+	511.182709487 410.584146276
-1	0	0	Ki67+	2110.91299588 696.466191956
-1	0	0	Ki67+	1205.55795951 1549.45261938
-1	0	0	Ki67+	1441.87321411 129.95088189
-1	0	0	Ki67+	1114.77806075 1729.63661427
-1	0	0	Ki67+	1039.60351468 408.918875733
-1	0	0	Ki67+	21.6587879985 1233.05929589
-1	0	0	Ki67+	609.461835691 540.572168403
-1	0	0	Ki67+	861.20141262 1424.97700397
-1	0	0	Ki67+	761.242905705 501.707350543
-1	0	0	Ki67+	1189.41929547 771.000111087
-1	0	0	Ki67+	352.970795056 1136.07896064
-1	0	0	Ki67+	459.408984368 1981.81949484
-1	0	0	Ki67+	265.820649814 1403.21165836
-1	0	0	Ki67+	1508.99186391 1760.91777506
-1	0	0	Ki67+	688.326119125 47.9379596123
-1	0	0	Ki67+	1866.26495638 2074.96825663
-1	0	0	Ki67+	991.373644232 1669.25875859
-1	0	0	Ki67+	218.089564983 229.278830473
-1	0	0	Ki67+	601.599432715 444.308862075
-1	0	0	Ki67+	971.657450403 797.047892998
-1	0	0	Ki67+	683.590606372 69.1574828277
-1	0	0	Ki67+	1431.60092262 173.479848383
-1	0	0	Ki67+	1656.6162646 1896.6272371
-1	0	0	Ki67+	418.582037785 712.764044623
-1	0	0	Ki67+	260.26871834 1750.16440919
-1	0	0	Ki67+	1782.71552798 1062.80421708
-1	0	0	Ki67+	1063.90624555 1807.01617864
-1	0	0	Ki67+	418.07137042 102.822492537
-1	0	0	Ki67+	1934.55638822 1859.6450466
-1	0	0	Ki67+	1824.92593092 495.45894094
-1	0	0	Ki67+	1511.21609868 916.312505224
-1	0	0	Ki67+	131.552000011 1080.18588648
-1	0	0	Ki67+	1083.89612797 299.352962772
-1	0	0	Ki67+	1273.93552881 1020.79326609
-1	0	0	Ki67+	850.985454744 1849.27678577
-1	0	0	Ki67+	768.53395826 1592.1968796
-1	0	0	Ki67+	2046.17958336 1348.00831089
-1	0	0	Ki67+	704.404643134 2012.93575971
-1	0	0	Ki67+	1945.39669773 1615.98830025
-1	0	0	Ki67+	1855.7115899 653.277366656
-1	0	0	Ki67+	812.696649972 1692.52501821
-1	0	0	Ki67+	178.609670713 1777.56205368
-1	0	0	Ki67+	993.745972015 276.939297384
-1	0	0	Ki67+	1896.37702299 1676.24013039
-1	0	0	Ki67+	1464.37337189 1819.39931815
-1	0	0	Ki67+	415.172226703 307.245215449
-1	0	0	Ki67+	435.888208859 220.971664656
-1	0	0	Ki67+	94.8117215663 1393.72873923
-1	0	0	Ki67+	221.3967817 1237.8600744
-1	0	0	Ki67+	2017.33714084 806.010598083
-1	0	0	Ki67+	2043.21678003 1068.66419103
-1	0	0	Ki67+	1705.57045982 1839.04421971
-1	0	0	Ki67+	2098.217752 1455.08433655
-1	0	0	Ki67+	1125.09811246 72.0383120652
-1	0	0	Ki67+	1630.75772283 679.58972618
-1	0	0	Ki67+	866.533069532 128.158387458
-1	0	0	Ki67+	960.485043061 940.773699667
-1	0	0	Ki67+	1716.85672869 2090.01335365
-1	0	0	Ki67+	1861.7764504 1121.32627409
-1	0	0	Ki67+	1204.81442702 1242.82032705
-1	0	0	Ki67+	969.722712724 1272.31690434
-1	0	0	Ki67+	711.814969406 1422.00157153
-1	0	0	Ki67+	1352.24763149 869.043546084
-1	0	0	Ki67+	1034.44039299 694.597001942
-1	0	0	Ki67+	192.578762778 1189.37210777
-1	0	0	Ki67+	294.002697629 129.859659684
-1	0	0	Ki67+	77.9641138113 132.281900149
-1	0	0	Ki67+	640.985700948 325.522180351
-1	0	0	Ki67+	94.0812495992 1757.0744088
-1	0	0	Ki67+	1916.08727722 340.646438322
-1	0	0	Ki67+	1957.08341101 1931.34697222
-1	0	0	Ki67+	1902.70439061 1716.54796738
-1	0	0	Ki67+	1350.52010736 1771.14025851
-1	0	0	Ki67+	1942.7335886 1547.93684711
-1	0	0	Ki67+	367.930766947 847.450032313
-1	0	0	Ki67+	1296.08336347 148.595566596
-1	0	0	Ki67+	934.05353825 1854.83770229
-1	0	0	Ki67+	521.201083759 2042.97529756
-1	0	0	Ki67+	1656.9857184 9.61846497407
-1	0	0	Ki67+	916.835771144 1417.5151597
-1	0	0	Ki67+	612.767560638 1500.16779937
-1	0	0	Ki67+	945.808127471 29.4454665558
-1	0	0	Ki67+	1800.46374523 991.9999416
-1	0	0	Ki67+	145.952621094 1744.77566723
-1	0	0	Ki67+	1541.99385115 1026.03551953
-1	0	0	Ki67+	1602.12240715 603.208615536
-1	0	0	Ki67+	1990.0928509 798.221116918
-1	0	0	Ki67+	251.757404333 847.865336613
-1	0	0	Ki67+	1896.99581882 1081.40745515
-1	0	0	Ki67+	797.841562607 927.089756183
-1	0	0	Ki67+	1816.42307289 763.916078959
-1	0	0	Ki67+	1804.1548116 1636.31541127
-1	0	0	Ki67+	1997.2928027 1938.90064338
-1	0	0	Ki67+	346.288378697 1868.91527361
-1	0	0	Ki67+	1552.58793676 0.308406966833
-1	0	0	Ki67+	275.332475603 1098.97194581
-1	0	0	Ki67+	510.732319481 147.78506799
-1	0	0	Ki67+	339.87295456 1369.28685213
-1	0	0	Ki67+	1470.15031093 229.767380596
-1	0	0	Ki67+	1200.29247167 1303.5658141
-1	0	0	Ki67+	1572.19349951 1985.78942486
-1	0	0	Ki67+	986.974229123 1567.9994784
-1	0	0	Ki67+	211.50197175 637.603270618
-1	0	0	Ki67+	1806.25773426 1317.6228615
-1	0	0	Ki67+	1548.28247485 1655.6767921
-1	0	0	Ki67+	995.080698006 1007.69717051
-1	0	0	Ki67+	213.618370112 533.430817605
-1	0	0	Ki67+	445.020138516 1520.72576194
-1	0	0	Ki67+	615.472703069 1893.03942551
-1	0	0	Ki67+	1595.22958066 1710.05793893
-1	0	0	Ki67+	1034.14478377 1543.65848405
-1	0	0	Ki67+	1742.753198 2006.31784881
-1	0	0	Ki67+	564.565295469 1804.47720188
-1	0	0	Ki67+	1106.44125166 654.707944931
-1	0	0	Ki67+	124.441651144 616.61547752
-1	0	0	Ki67+	1285.06247981 1635.06992459
-1	0	0	Ki67+	779.940512416 1952.9784359
-1	0	0	Ki67+	1338.42401366 1873.1227546
-1	0	0	Ki67+	1012.20755299 620.849542161
-1	0	0	Ki67+	395.936722874 1073.20893462
-1	0	0	Ki67+	1654.1265364 1521.41459896
-1	0	0	Ki67+	956.001947716 1984.75829811
-1	0	0	Ki67+	535.102188242 214.462679505
-1	0	0	Ki67+	908.278303654 1694.31102856
-1	0	0	Ki67+	2006.30386731 922.780909602
-1	0	0	Ki67+	952.261491573 913.850069709
-1	0	0	Ki67+	967.383139647 200.16930702
-1	0	0	Ki67+	2.886125246 1421.44703369
-1	0	0	Ki67+	945.327172062 687.939654886
-1	0	0	Ki67+	26.5644251194 408.274612288
-1	0	0	Ki67+	1468.92082298 25.0079651294
-1	0	0	Ki67+	27.5695769683 1636.45775667
-1	0	0	Ki67+	843.165829489 1531.53382059
-1	0	0	Ki67+	1521.95465519 1849.38093936
-1	0	0	Ki67+	1015.09044772 1747.31057343
-1	0	0	Ki67+	1402.75679858 903.342682539
-1	0	0	Ki67+	1706.2304269 2041.14157237
-1	0	0	Ki67+	2070.60795031 1849.74549955
-1	0	0	Ki67+	1554.7024341 280.248803059
-1	0	0	Ki67+	119.361382972 1955.6735315
-1	0	0	Ki67+	1189.76579763 410.61246045
-1	0	0	Ki67+	218.149942923 1819.35198507
-1	0	0	Ki67+	1013.55708933 227.437509373
-1	0	0	Ki67+	1241.60003301 850.708609894
-1	0	0	Ki67+	1821.95153508 118.723616844
-1	0	0	Ki67+	48.2467861315 565.429713404
-1	0	0	Ki67+	1402.39752498 2105.27433943
-1	0	0	Ki67+	244.344146024 1259.55872405
-1	0	0	Ki67+	1764.07782933 733.265435637
-1	0	0	Ki67+	1427.78480861 579.055079761
-1	0	0	Ki67+	2042.85178296 781.675815167
-1	0	0	Ki67+	1512.19843301 27.3708645093
-1	0	0	Ki67+	2051.53805244 539.732976068
-1	0	0	Ki67+	676.822310336 415.693474422
-1	0	0	Ki67+	126.962109271 1102.42629896
-1	0	0	Ki67+	425.252080315 34.1172938414
-1	0	0	Ki67+	809.002013446 114.841762128
-1	0	0	Ki67+	1896.56045969 1533.25340653
-1	0	0	Ki67+	1165.07121647 2082.70092967
-1	0	0	Ki67+	460.671311023 130.129233526
-1	0	0	Ki67+	95.984406984 794.180442415
-1	0	0	Ki67+	275.361951827 953.01132852
-1	0	0	Ki67+	1562.61293875 485.947532704
-1	0	0	Ki67+	1255.10843563 571.48725796
-1	0	0	Ki67+	295.353399416 230.161238876
-1	0	0	Ki67+	1731.41423172 899.779709983
-1	0	0	Ki67+	137.582291618 1496.75735833
-1	0	0	Ki67+	1013.3046715 1855.14601985
-1	0	0	Ki67+	1798.90689352 382.115341985
-1	0	0	Ki67+	989.952437369 2109.12883721
-1	0	0	Ki67+	547.098351037 60.2668602276
-1	0	0	Ki67+	738.936868851 1537.10200212
-1	0	0	Ki67+	767.041384395 1362.96548251
-1	0	0	Ki67+	143.19909716 541.10365203
-1	0	0	Ki67+	184.848167715 1338.88326792
-1	0	0	Ki67+	733.247768071 1441.98099268
-1	0	0	Ki67+	1858.6880017 525.749915265
-1	0	0	Ki67+	1289.40122192 2052.1700849
-1	0	0	Ki67+	52.6759383111 1663.10485364
-1	0	0	Ki67+	31.2493765495 621.246585173
-1	0	0	Ki67+	1091.39250778 2013.28183702
-1	0	0	Ki67+	601.459039909 1213.82506351
-1	0	0	Ki67+	1856.70808895 1083.21814852
-1	0	0	Ki67+	212.935396319 1594.41245265
-1	0	0	Ki67+	873.999375108 253.513273399
-1	0	0	Ki67+	1953.63207361 1085.78974788
-1	0	0	Ki67+	1689.66502115 2095.4213238
-1	0	0	Ki67+	1185.94658754 2029.84821057
-1	0	0	Ki67+	2135.7945873 1290.00301797
-1	0	0	Ki67+	451.980230152 1232.76349243
-1	0	0	Ki67+	317.469912229 1909.6877023
-1	0	0	Ki67+	1513.21048517 1675.19596483
-1	0	0	Ki67+	164.188512897 13.37412254
-1	0	0	Ki67+	493.613046188 615.089961234
-1	0	0	Ki67+	1189.41976155 186.058259682
-1	0	0	Ki67+	247.255157899 2120.26585886
-1	0	0	Ki67+	369.144015675 312.843502635
-1	0	0	Ki67+	1698.0524085 189.402666829
-1	0	0	Ki67+	1028.10848421 962.761131017
-1	0	0	Ki67+	1773.79971174 11.4505550873
-1	0	0	Ki67+	119.32088183 1988.99444198
-1	0	0	Ki67+	1537.1659884 1248.26118054
-1	0	0	Ki67+	146.233857665 1114.11430156
-1	0	0	Ki67+	890.762045874 1408.59712859
-1	0	0	Ki67+	303.711373069 1483.53476565
-1	0	0	Ki67+	1342.62291589 352.747710546
-1	0	0	Ki67+	1307.52126571 680.234813042
-1	0	0	Ki67+	191.303436572 988.166030934
-1	0	0	Ki67+	1241.47539084 1843.81539522
-1	0	0	Ki67+	1934.7935046 1246.97575927
-1	0	0	Ki67+	631.638390731 1568.75134859
-1	0	0	Ki67+	116.887759763 443.440382198
-1	0	0	Ki67+	839.16762306 1897.49521449
-1	0	0	Ki67+	349.4791395 930.350285591
-1	0	0	Ki67+	1805.08269672 920.878288822
-1	0	0	Ki67+	2116.6479258 1503.91983938
-1	0	0	Ki67+	1689.18788124 1001.26130529
-1	0	0	Ki67+	874.334223249 792.020350945
-1	0	0	Ki67+	898.393590557 1072.32458994
-1	0	0	Ki67+	1509.17936813 145.347078329
-1	0	0	Ki67+	1227.65072223 210.234464133
-1	0	0	Ki67+	172.35201942 604.630857558
-1	0	0	Ki67+	1404.8290823 40.8640903215
-1	0	0	Ki67+	475.998418755 1686.27823187
-1	0	0	Ki67+	402.136485542 1314.3731715
-1	0	0	Ki67+	562.075995184 1335.86477567
-1	0	0	Ki67+	2025.36968104 1080.75451356
-1	0	0	Ki67+	391.547769665 374.075739977
-1	0	0	Ki67+	2034.12106886 1265.85598238
-1	0	0	Ki67+	304.694119054 1635.35245052
-1	0	0	Ki67+	1754.10709428 352.43819523
-1	0	0	Ki67+	265.183950263 227.50121418
-1	0	0	Ki67+	1805.53076275 725.902007442
-1	0	0	Ki67+	1930.02451141 281.024016886
-1	0	0	Ki67+	762.949530681 219.841541411
-1	0	0	Ki67+	586.149540902 728.375845851
-1	0	0	Ki67+	2095.25961577 581.834354432
-1	0	0	Ki67+	1860.31144445 1277.12937792
-1	0	0	Ki67+	595.592797471 96.7538871134
-1	0	0	Ki67+	1713.39490713 930.149198295
-1	0	0	Ki67+	1093.79037366 231.633897473
-1	0	0	Ki67+	1074.72083572 2099.27308198
-1	0	0	Ki67+	1520.69286785 474.941828394
-1	0	0	Ki67+	1697.72613222 661.698819635
-1	0	0	Ki67+	1160.21763457 940.772193699
-1	0	0	Ki67+	1756.34157974 2089.52376431
-1	0	0	Ki67+	2148.3462234 1335.81588322
-1	0	0	Ki67+	1790.73378931 1916.1922517
-1	0	0	Ki67+	442.995946069 385.608354317
-1	0	0	Ki67+	465.625649823 1528.36437743
-1	0	0	Ki67+	687.10758532 1546.96055509
-1	0	0	Ki67+	121.662574749 2111.15439912
-1	0	0	Ki67+	1733.07698427 442.982239667
-1	0	0	Ki67+	873.827368528 1068.59886258
-1	0	0	Ki67+	1365.31094812 1191.52937457
-1	0	0	Ki67+	629.766327731 763.588346816
-1	0	0	Ki67+	409.662750336 1492.26966771
-1	0	0	Ki67+	1579.61449363 1359.91400334
-1	0	0	Ki67+	338.060482711 638.457027897
-1	0	0	Ki67+	509.221603102 1126.04114831
-1	0	0	Ki67+	1582.49536498 1596.27195017
-1	0	0	Ki67+	218.214013511 985.811659781
-1	0	0	Ki67+	1241.8413738 274.985667223
-1	0	0	Ki67+	526.664206374 1743.67126555
-1	0	0	Ki67+	665.078327596 2002.1888702
-1	0	0	Ki67+	141.718619306 447.665321218
-1	0	0	Ki67+	767.488993821 1384.93648641
-1	0	0	Ki67+	965.71272621 1026.44013613
-1	0	0	Ki67+	1949.79331298 1212.27428414
-1	0	0	Ki67+	793.301892294 205.301709915
-1	0	0	Ki67+	894.068296983 10.6636720396
-1	0	0	Ki67+	64.7985376282 1564.77932269
-1	0	0	Ki67+	1661.88680567 632.33672453
-1	0	0	Ki67+	1627.44130498 19.9215349393
-1	0	0	Ki67+	2091.2445151 1591.02595411
-1	0	0	Ki67+	912.591689762 1199.1855858
-1	0	0	Ki67+	1835.92948325 1399.62967498
-1	0	0	Ki67+	1222.21374908 1712.3907618
-1	0	0	Ki67+	439.042022576 990.76185621
-1	0	0	Ki67+	1758.26607127 124.100534419
-1	0	0	Ki67+	1691.73171335 1184.34047649
-1	0	0	Ki67+	1668.27666309 191.188991202
-1	0	0	Ki67+	1010.99454743 2042.70011665
-1	0	0	Ki67+	9.9168745731 443.979023844
-1	0	0	Ki67+	903.072183553 492.05796672
-1	0	0	Ki67+	1436.97061571 1428.77878183
-1	0	0	Ki67+	1160.69680653 566.880341227
-1	0	0	Ki67+	1331.57166602 1989.50028957
-1	0	0	Ki67+	249.724848672 1455.77370266
-1	0	0	Ki67+	1482.83329192 973.093061902
-1	0	0	Ki67+	1442.51105584 812.095884905
-1	0	0	Ki67+	1538.47082722 682.507442779
-1	0	0	Ki67+	1781.31547376 1209.2311807
-1	0	0	Ki67+	292.107767039 1838.38300686
-1	0	0	Ki67+	1034.91527061 1263.5504475
-1	0	0	Ki67+	1132.66042692 150.986094732
-1	0	0	Ki67+	2096.7282448 311.317513323
-1	0	0	Ki67+	523.493348518 1329.12044149
-1	0	0	Ki67+	683.185331225 1065.48337038
-1	0	0	Ki67+	119.160859516 1429.00865492
-1	0	0	Ki67+	484.384814857 1295.99962316
-1	0	0	Ki67+	1123.83989746 361.434753672
-1	0	0	Ki67+	427.173526042 1268.47171217
-1	0	0	Ki67+	1842.37662241 347.777392405
-1	0	0	Ki67+	1617.89372931 57.42894123
-1	0	0	Ki67+	182.7720683 466.237455986
-1	0	0	Ki67+	1755.51558207 1931.52464343
-1	0	0	Ki67+	1847.43083823 324.463142547
-1	0	0	Ki67+	907.706977363 1333.43473619
-1	0	0	Ki67+	394.340848117 38.890488451
-1	0	0	Ki67+	546.793064872 856.876009531
-1	0	0	Ki67+	1720.91663468 987.639333709
-1	0	0	Ki67+	388.990310146 648.10695053
-1	0	0	Ki67+	1779.02123234 82.5788663655
-1	0	0	Ki67+	1577.96596789 966.484069612
-1	0	0	Ki67+	331.735300224 905.594223211
-1	0	0	Ki67+	934.779831164 71.9193727203
-1	0	0	Ki67+	852.378589776 763.66575449
-1	0	0	Ki67+	1992.19940383 1678.3172262
-1	0	0	Ki67+	1962.7565782 1107.24176758
-1	0	0	Ki67+	1275.98139175 378.040203747
-1	0	0	Ki67+	1339.99652657 1803.38715521
-1	0	0	Ki67+	648.826514176 774.837100499
-1	0	0	Ki67+	124.010478985 2070.95515574
-1	0	0	Ki67+	828.425138472 203.757535511
-1	0	0	Ki67+	1670.478281 679.59308282
-1	0	0	Ki67+	1938.45761995 859.863180612
-1	0	0	Ki67+	86.1503033858 1946.60919094
-1	0	0	Ki67+	1041.08710333 1063.77799001
-1	0	0	Ki67+	1584.40926246 1333.80752164
-1	0	0	Ki67+	501.937418024 945.871596075
-1	0	0	Ki67+	838.730462293 1991.33528935
-1	0	0	Ki67+	1017.55766997 881.542730613
-1	0	0	Ki67+	921.95596678 773.49893747
-1	0	0	Ki67+	1587.05111674 272.067631092
-1	0	0	Ki67+	569.849002447 360.426156616
-1	0	0	Ki67+	992.724146381 65.8152137207
-1	0	0	Ki67+	1390.98850039 1087.20340973
-1	0	0	Ki67+	216.592415551 1797.45628545
-1	0	0	Ki67+	1701.52109117 1381.59668463
-1	0	0	Ki67+	1328.11732728 2145.44175404
-1	0	0	Ki67+	765.400324682 1242.88668491
-1	0	0	Ki67+	352.437121614 815.665858437
-1	0	0	Ki67+	1780.731637 251.663575352
-1	0	0	Ki67+	1710.10173443 588.439650257
-1	0	0	Ki67+	2110.10955745 1647.22477051
-1	0	0	Ki67+	730.150659132 1815.57213528
-1	0	0	Ki67+	1787.60896887 816.603624616
-1	0	0	Ki67+	184.216588571 754.111338359
-1	0	0	Ki67+	2044.10877213 1150.60453404
-1	0	0	Ki67+	809.621780729 749.578426918
-1	0	0	Ki67+	802.385584664 2143.32160132
-1	0	0	Ki67+	773.370650165 187.233338437
-1	0	0	Ki67+	1407.79998791 1901.81299188
-1	0	0	Ki67+	216.687046585 271.503254148
-1	0	0	Ki67+	198.656131212 1727.42527307
-1	0	0	Ki67+	711.07109685 119.818477066
-1	0	0	Ki67+	318.207174433 1770.71727399
-1	0	0	Ki67+	711.239623853 1648.09039624
-1	0	0	Ki67+	2007.80514578 644.226011665
-1	0	0	Ki67+	1688.69111257 1098.12209358
-1	0	0	Ki67+	252.618799593 2147.39511239
-1	0	0	Ki67+	1385.11404376 1959.17725426
-1	0	0	Ki67+	1909.3025266 530.021528023
-1	0	0	Ki67+	1436.87903052 203.271906103
-1	0	0	Ki67+	273.757707232 2045.19676434
-1	0	0	Ki67+	1049.15504556 1776.83571221
-1	0	0	Ki67+	1203.85275904 1497.46847945
-1	0	0	Ki67+	1065.64523124 1953.83872848
-1	0	0	Ki67+	1506.16059519 1498.74056869
-1	0	0	Ki67+	672.961077168 12.7877444193
-1	0	0	Ki67+	2066.90218991 828.062297336
-1	0	0	Ki67+	359.119436204 643.456526846
-1	0	0	Ki67+	1940.38102227 1701.90508926
-1	0	0	Ki67+	1694.45755219 1432.85096534
-1	0	0	Ki67+	114.032661012 267.734766559
-1	0	0	Ki67+	732.652353556 337.152422682
-1	0	0	Ki67+	911.612810212 1157.0073502
-1	0	0	Ki67+	514.232669549 809.780152216
-1	0	0	Ki67+	585.141394849 820.438345381
-1	0	0	Ki67+	628.496921743 2015.47548283
-1	0	0	Ki67+	816.939366057 1110.98732543
-1	0	0	Ki67+	2116.35502315 2143.75036692
-1	0	0	Ki67+	1680.7712065 309.956693233
-1	0	0	Ki67+	1905.48900471 1900.28939726
-1	0	0	Ki67+	212.215584275 1137.09743021
-1	0	0	Ki67+	1913.53952412 1397.97346246
-1	0	0	Ki67+	1745.03761583 1729.94365942
-1	0	0	Ki67+	1725.14088773 1213.63936498
-1	0	0	Ki67+	1904.48838292 802.293291112
-1	0	0	Ki67+	1944.87203724 1324.84190205
-1	0	0	Ki67+	1792.44509996 1162.99550538
-1	0	0	Ki67+	562.580901142 1056.12148721
-1	0	0	Ki67+	668.452098609 1365.8596764
-1	0	0	Ki67+	1556.95642677 2120.59850193
-1	0	0	Ki67+	1356.78358289 1151.84094109
-1	0	0	Ki67+	1738.24653207 1501.81028609
-1	0	0	Ki67+	279.253293329 1007.64283731
-1	0	0	Ki67+	436.007783332 143.372013715
-1	0	0	Ki67+	1649.65218124 166.008830723
-1	0	0	Ki67+	1740.67066145 1171.26685988
-1	0	0	Ki67+	1046.42363871 211.263031976
-1	0	0	Ki67+	981.888305144 1503.40854184
-1	0	0	Ki67+	299.27619433 55.3562910814
-1	0	0	Ki67+	2131.57977002 1023.33761865
-1	0	0	Ki67+	1018.46567122 1965.14470027
-1	0	0	Ki67+	57.6388607656 452.1594808
-1	0	0	Ki67+	849.801145326 1106.19059367
-1	0	0	Ki67+	471.03200422 752.407787534
-1	0	0	Ki67+	1132.29886574 1884.39935415
-1	0	0	Ki67+	590.597265083 2091.67045819
-1	0	0	Ki67+	837.059784909 838.268598215
-1	0	0	Ki67+	292.760990735 1248.9686584
-1	0	0	Ki67+	1491.26875118 40.905948788
-1	0	0	Ki67+	2026.02406256 17.6549807941
-1	0	0	Ki67+	954.727970754 1580.35463095
-1	0	0	Ki67+	1998.02518962 1869.14554589
-1	0	0	Ki67+	2008.42310819 2101.57893346
-1	0	0	Ki67+	514.245771513 1380.20433686
-1	0	0	Ki67+	612.029401472 1282.4388326
-1	0	0	Ki67+	1957.83521703 1429.48330047
-1	0	0	Ki67+	1660.35797471 905.088370288
-1	0	0	Ki67+	469.072064083 2012.36371531
-1	0	0	Ki67+	1636.54406537 1307.42095498
-1	0	0	Ki67+	1225.29982956 297.730439909
-1	0	0	Ki67+	1680.3901899 1644.9007833
-1	0	0	Ki67+	1389.64328688 640.428454721
-1	0	0	Ki67+	1432.36804493 1005.77564631
-1	0	0	Ki67+	1999.09688754 1820.95701715
-1	0	0	Ki67+	1966.43122593 423.896506877
-1	0	0	Ki67+	1320.61409775 212.317506145
-1	0	0	Ki67+	2132.31502259 1749.04865274
-1	0	0	Ki67+	1555.06903764 1873.98904579
-1	0	0	Ki67+	1395.34556187 1840.72869906
-1	0	0	Ki67+	963.445647113 1516.99438976
-1	0	0	Ki67+	1792.95202556 124.295388075
-1	0	0	Ki67+	1016.63565627 1629.29685521
-1	0	0	Ki67+	1215.81261032 983.917663642
-1	0	0	Ki67+	1645.86574337 1851.06270152
-1	0	0	Ki67+	509.85436188 2091.0584611
-1	0	0	Ki67+	1728.65336009 1525.75778786
-1	0	0	Ki67+	1778.28282832 1288.67177919
-1	0	0	Ki67+	2130.23912018 309.695592528
-1	0	0	Ki67+	1660.34823309 1245.15494505
-1	0	0	Ki67+	1244.50914273 1262.62617295
-1	0	0	Ki67+	1018.89709845 1299.38576133
-1	0	0	Ki67+	2029.50866188 1420.91915753
-1	0	0	Ki67+	159.80238039 431.256391235
-1	0	0	Ki67+	220.828748407 1355.87375138
-1	0	0	Ki67+	167.888194808 72.5388347517
-1	0	0	Ki67+	1376.74450362 822.699638505
-1	0	0	Ki67+	546.662262231 543.063658481
-1	0	0	Ki67+	977.162283983 1342.8473572
-1	0	0	Ki67+	2147.10592443 1854.41396599
-1	0	0	Ki67+	562.321587259 39.8298297599
-1	0	0	Ki67+	1886.09385336 537.012827368
-1	0	0	Ki67+	17.866512384 1558.3871695
-1	0	0	Ki67+	722.793249353 1256.17532144
-1	0	0	Ki67+	28.2355575103 1696.2905773
-1	0	0	Ki67+	1269.93846861 457.014061436
-1	0	0	Ki67+	1042.28682194 2088.08467772
-1	0	0	Ki67+	1147.51207725 262.051946209
-1	0	0	Ki67+	1654.22238149 1006.72495263
-1	0	0	Ki67+	1798.1015128 277.089943896
-1	0	0	Ki67+	706.381001645 1190.15908234
-1	0	0	Ki67+	1655.10190901 2116.65265741
-1	0	0	Ki67+	1081.63753145 1561.74308479
-1	0	0	Ki67+	973.952220326 884.218860222
-1	0	0	Ki67+	1410.97616488 313.17504686
-1	0	0	Ki67+	701.275094122 411.217460448
-1	0	0	Ki67+	130.880248844 963.286028011
-1	0	0	Ki67+	1677.50553831 2073.83733042
-1	0	0	Ki67+	2069.42234134 86.5219845451
-1	0	0	Ki67+	1964.05789928 74.7731776082
-1	0	0	Ki67+	2055.60632297 598.191623
-1	0	0	Ki67+	877.268040854 155.685896575
-1	0	0	Ki67+	1146.34486701 1795.61621838
-1	0	0	Ki67+	2077.88771968 1825.0749967
-1	0	0	Ki67+	907.838358738 259.48065321
-1	0	0	Ki67+	794.947425428 2079.6632125
-1	0	0	Ki67+	1666.62017251 1828.97800809
-1	0	0	Ki67+	113.370199992 778.928220807
-1	0	0	Ki67+	1198.90581745 828.364432172
-1	0	0	Ki67+	1335.09995688 1395.3379008
-1	0	0	Ki67+	2105.70597901 471.807452618
-1	0	0	Ki67+	1630.9839907 1072.3800923
-1	0	0	Ki67+	2129.01188662 1721.86523256
-1	0	0	Ki67+	240.313033899 107.375567839
-1	0	0	Ki67+	1181.33982776 2133.83251086
-1	0	0	Ki67+	1476.3669163 1848.07028202
-1	0	0	Ki67+	1096.88339589 152.40185237
-1	0	0	Ki67+	149.748221227 377.453826921
-1	0	0	Ki67+	1093.27586979 373.958978596
-1	0	0	Ki67+	848.022147459 981.076636833
-1	0	0	Ki67+	211.915935506 1692.59979213
-1	0	0	Ki67+	1760.54071157 1432.86877853
-1	0	0	Ki67+	1948.0304099 454.73300128
-1	0	0	Ki67+	1893.52135545 204.631991337
-1	0	0	Ki67+	189.68519474 712.983060723
-1	0	0	Ki67+	94.3999487857 642.714619348
-1	0	0	Ki67+	631.247546141 68.5044396024
-1	0	0	Ki67+	843.38049491 329.932508025
-1	0	0	Ki67+	100.49637487 1446.26802583
-1	0	0	Ki67+	1612.98268284 1895.37856836
-1	0	0	CD3+/CD8+/Ki67+	1503.42760965 1268.67883765
-1	0	0	CD3+/CD8+/Ki67+	1592.9074652 1107.58460471
-1	0	0	CD3+/CD8+/Ki67+	767.121155964 1197.88609137
-1	0	0	CD3+/CD8+/Ki67+	1378.93073367 1548.16537787
-1	0	0	CD3+/CD8+/Ki67+	759.966680565 283.548290798
-1	0	0	CD3+/CD8+/Ki67+	1486.65212857 344.579588672
-1	0	0	CD3+/CD8+/Ki67+	1175.11187296 987.498222719
-1	0	0	CD3+/CD8+/Ki67+	817.691678116 309.298373866
-1	0	0	CD3+/CD8+/Ki67+	991.870475437 28.9944024141
-1	0	0	CD3+/CD8+/Ki67+	1117.27374067 1503.87421286
-1	0	0	CD3+/CD8+/Ki67+	843.035685284 1464.61438671
-1	0	0	CD3+/CD8+/Ki67+	883.284215946 1719.94105133
-1	0	0	CD3+/CD8+/Ki67+	1036.00812418 840.648363682
-1	0	0	CD3+/CD8+/Ki67+	1762.38336209 1376.58331762
-1	0	0	CD3+/CD8+/Ki67+	1313.39388992 1618.94053716
-1	0	0	CD3+/CD8+/Ki67+	1342.00925037 577.797325423
-1	0	0	CD3+/CD8+/Ki67+	500.181341254 1899.74312081
-1	0	0	CD3+/CD8+/Ki67+	572.568332342 194.629441995
-1	0	0	CD3+/CD8+/Ki67+	1538.80435799 189.451795543
-1	0	0	CD3+/CD8+/Ki67+	1599.88439774 710.588751855
-1	0	0	CD3+/CD8+/Ki67+	839.402281998 149.001705683
-1	0	0	CD3+/CD8+/Ki67+	996.79779359 372.444193126
-1	0	0	CD3+/CD8+/Ki67+	1358.96246265 487.235915894
-1	0	0	CD3+/CD8+/Ki67+	1219.26869033 1193.03419257
-1	0	0	CD3+/CD8+/Ki67+	546.837779074 779.380419659
-1	0	0	CD3+/CD8+/Ki67+	65.8345436571 415.579371453
-1	0	0	CD3+/CD8+/Ki67+	521.155438795 1645.06266235
-1	0	0	CD3+/CD8+/Ki67+	131.572326559 1458.99009368
-1	0	0	CD3+/CD8+/Ki67+	837.72528479 1214.88257517
-1	0	0	CD3+/CD8+/Ki67+	5.40288498184 1985.91905579
-1	0	0	CD3+/CD8+/Ki67+	392.379163677 1231.03701349
-1	0	0	CD3+/CD8+/Ki67+	2051.26824439 1754.70482053
-1	0	0	CD3+/CD8+/Ki67+	1428.44622302 1685.48023314
-1	0	0	CD3+/CD8+/Ki67+	1368.79708155 598.489286551
-1	0	0	CD3+/CD8+/Ki67+	610.714652696 1166.55259244
-1	0	0	CD3+/CD8+/Ki67+	1454.69102815 701.670503057
-1	0	0	CD3+/CD8+/Ki67+	1262.15400336 1168.45168127
-1	0	0	CD3+/CD8+/Ki67+	478.074476673 2080.91933955
-1	0	0	CD3+/CD8+/Ki67+	1644.92129902 512.979291624
-1	0	0	CD3+/CD8+/Ki67+	189.594481881 1418.19203593
-1	0	0	CD3+/CD8+/Ki67+	457.540614533 91.5247744749
-1	0	0	CD3+/CD8+/Ki67+	82.1454608946 303.973256716
-1	0	0	CD3+/CD8+/Ki67+	1047.15757529 173.773787691
-1	0	0	CD3+/CD8+/Ki67+	336.5461356 1188.33737533
-1	0	0	CD3+/CD8+/Ki67+	1903.21200805 835.251897266
-1	0	0	CD3+/CD8+/Ki67+	1584.23650724 162.458029777
-1	0	0	CD3+/CD8+/Ki67+	1733.04115401 1895.18330313
-1	0	0	CD3+/CD8+/Ki67+	888.948311005 851.013357397
-1	0	0	CD3+/CD8+/Ki67+	504.387104659 1926.68055298
-1	0	0	CD3+/CD8+/Ki67+	1305.95757305 1700.12301104
#EOF
