# Supplementary material for: Data-Driven Discovery of Immune Contexture Biomarkers
Source: Front Oncol. 2018 Dec 18;8:627. doi: 10.3389/fonc.2018.00627 (PMC6305402; doi:10.3389/fonc.2018.00627)
Supplement: Data Sheet 2.zip — The synthetic dataset used for verifying the approach (section 3.1; Figure 4) is provided as a collection of text files describing regions, markers, and metadata. [file Data_Sheet_2.zip › verificationDataset/testdata_016_ImageObjects.txt]

barcode_target	testdata_016
barcode_origin	-1
workflow_target_version	-1
workflow_origin	-1
workflow_origin_version	-1
iH	-1
iW	-1
user	None

-1	0	0	Ki67+	1824.47743555 1693.07259936
-1	0	0	Ki67+	391.118556309 575.681245859
-1	0	0	Ki67+	374.189480146 926.149752261
-1	0	0	Ki67+	635.1631682 343.195366677
-1	0	0	Ki67+	796.441468063 9.92809598981
-1	0	0	Ki67+	750.231447075 100.941193013
-1	0	0	Ki67+	1419.47720267 1933.85281462
-1	0	0	Ki67+	640.998812241 1283.60237796
-1	0	0	Ki67+	856.398227248 28.6670557707
-1	0	0	Ki67+	125.421052945 104.331520792
-1	0	0	Ki67+	96.126728478 932.468044376
-1	0	0	Ki67+	710.500717145 709.615208964
-1	0	0	Ki67+	1689.08889232 1328.66037271
-1	0	0	Ki67+	1506.20618361 1957.6624089
-1	0	0	Ki67+	1358.46445177 676.122229932
-1	0	0	Ki67+	884.169688462 523.722404301
-1	0	0	Ki67+	2030.42670972 511.172501994
-1	0	0	Ki67+	1698.03740866 295.592135301
-1	0	0	Ki67+	237.349619491 980.034356154
-1	0	0	Ki67+	622.050546048 1498.71645233
-1	0	0	Ki67+	401.023654562 688.020928769
-1	0	0	Ki67+	887.366040598 57.3481051285
-1	0	0	Ki67+	1277.80454126 245.961783693
-1	0	0	Ki67+	1260.38853308 41.926201287
-1	0	0	Ki67+	78.7832592253 947.092098455
-1	0	0	Ki67+	1284.69056881 1604.55593835
-1	0	0	Ki67+	1504.67551732 613.539580138
-1	0	0	Ki67+	1094.19674528 645.797172986
-1	0	0	Ki67+	784.228318032 1769.7364699
-1	0	0	Ki67+	683.216393302 1683.74980322
-1	0	0	Ki67+	1113.02953362 1913.73644767
-1	0	0	Ki67+	1664.0443575 792.047621719
-1	0	0	Ki67+	529.416882277 129.636575554
-1	0	0	Ki67+	1160.80181665 416.064666076
-1	0	0	Ki67+	248.904702016 1300.53294085
-1	0	0	Ki67+	881.188430084 1515.57236431
-1	0	0	Ki67+	517.708896211 1677.67945765
-1	0	0	Ki67+	168.404454814 833.487500606
-1	0	0	Ki67+	456.680703216 815.486934107
-1	0	0	Ki67+	1427.86232215 1975.41113733
-1	0	0	Ki67+	676.252562617 1461.41479154
-1	0	0	Ki67+	2070.75590965 1591.15501694
-1	0	0	Ki67+	506.643064904 558.160026896
-1	0	0	Ki67+	257.039280993 1795.03012967
-1	0	0	Ki67+	1193.71472849 326.223844713
-1	0	0	Ki67+	2045.54092775 428.668716415
-1	0	0	Ki67+	1514.21091179 1591.45395147
-1	0	0	Ki67+	905.791123939 913.41812422
-1	0	0	Ki67+	1942.87473833 946.922134619
-1	0	0	Ki67+	1438.73876485 2115.94871208
-1	0	0	Ki67+	1579.68483831 1162.89970176
-1	0	0	Ki67+	1380.04540245 2056.37074039
-1	0	0	Ki67+	1886.79041756 1077.41372427
-1	0	0	Ki67+	881.366080777 1203.84102977
-1	0	0	Ki67+	2077.43972514 1256.81640638
-1	0	0	Ki67+	803.936105105 259.047011773
-1	0	0	Ki67+	1054.53724103 291.654173582
-1	0	0	Ki67+	726.267462155 1272.60858954
-1	0	0	Ki67+	2040.75584752 1647.84927704
-1	0	0	Ki67+	1998.39627812 49.276586052
-1	0	0	Ki67+	916.908872278 1636.49425306
-1	0	0	Ki67+	2105.27281463 889.590771212
-1	0	0	Ki67+	942.559336447 688.332998643
-1	0	0	Ki67+	1941.69780572 733.724076302
-1	0	0	Ki67+	1887.19218165 214.712032318
-1	0	0	Ki67+	1626.66679654 1447.77237243
-1	0	0	Ki67+	2072.45184641 1014.86393724
-1	0	0	Ki67+	861.476168389 757.902694673
-1	0	0	Ki67+	1165.25334879 1862.63549647
-1	0	0	Ki67+	924.910270506 412.739809374
-1	0	0	Ki67+	1711.77266448 421.994971785
-1	0	0	Ki67+	329.511218981 304.745854157
-1	0	0	Ki67+	1081.50556428 1532.31798095
-1	0	0	Ki67+	1779.76064246 110.498458549
-1	0	0	Ki67+	1261.67690942 1828.5515373
-1	0	0	Ki67+	1833.77315414 1319.76650404
-1	0	0	Ki67+	1715.52625018 524.562227706
-1	0	0	Ki67+	1656.02695351 159.940909303
-1	0	0	Ki67+	459.995785499 1321.90122438
-1	0	0	Ki67+	1934.48010136 2091.46219721
-1	0	0	Ki67+	597.092571514 627.462451857
-1	0	0	Ki67+	1581.07782004 1754.71770302
-1	0	0	Ki67+	774.638315757 775.248494029
-1	0	0	Ki67+	526.040646896 706.524476911
-1	0	0	Ki67+	971.784481195 1462.27401472
-1	0	0	Ki67+	1867.96680112 1032.56202116
-1	0	0	Ki67+	1267.29758041 1617.69259168
-1	0	0	Ki67+	510.655574304 1779.51265474
-1	0	0	Ki67+	85.7007220986 1574.9687679
-1	0	0	Ki67+	544.010439233 1272.36804141
-1	0	0	Ki67+	1514.99240136 279.333449572
-1	0	0	Ki67+	213.168288874 1406.6356025
-1	0	0	Ki67+	943.955347202 1306.75227465
-1	0	0	Ki67+	1884.36471553 1717.93217397
-1	0	0	Ki67+	1271.84986361 707.782495774
-1	0	0	Ki67+	1453.39147394 1923.09210261
-1	0	0	Ki67+	21.0850739132 1800.15954519
-1	0	0	Ki67+	704.82893341 1493.98017112
-1	0	0	Ki67+	1985.90795161 413.424173521
-1	0	0	Ki67+	1272.43274312 1454.38928597
-1	0	0	Ki67+	52.1241297529 364.050657892
-1	0	0	Ki67+	34.7043167955 1273.7611003
-1	0	0	Ki67+	374.96033326 2070.63751545
-1	0	0	Ki67+	288.330867007 776.027920035
-1	0	0	Ki67+	183.939730755 186.432395374
-1	0	0	Ki67+	584.576187106 743.470111044
-1	0	0	Ki67+	636.068693267 269.848476982
-1	0	0	Ki67+	1048.39282147 433.527640604
-1	0	0	Ki67+	1352.20182817 490.733366184
-1	0	0	Ki67+	568.417248256 561.080212008
-1	0	0	Ki67+	1891.82207231 608.251042345
-1	0	0	Ki67+	208.257046646 4.1705018057
-1	0	0	Ki67+	674.153164011 1529.94023994
-1	0	0	Ki67+	1755.96152008 744.031836388
-1	0	0	Ki67+	427.790389457 1261.62129767
-1	0	0	Ki67+	1007.20926912 689.41963911
-1	0	0	Ki67+	609.668359677 1938.53626214
-1	0	0	Ki67+	2137.19927506 2117.55348523
-1	0	0	Ki67+	315.732969282 706.567311746
-1	0	0	Ki67+	1865.15050623 38.6870012335
-1	0	0	Ki67+	676.381207723 842.29820936
-1	0	0	Ki67+	885.015011186 375.648614431
-1	0	0	Ki67+	449.447615029 1714.91108387
-1	0	0	Ki67+	1124.22476515 261.620730369
-1	0	0	Ki67+	463.791436942 184.174742645
-1	0	0	Ki67+	1417.19938448 924.717669702
-1	0	0	Ki67+	1203.22293266 1607.00748457
-1	0	0	Ki67+	1716.04975717 674.501850967
-1	0	0	Ki67+	1962.58922117 1957.74979917
-1	0	0	Ki67+	56.6784292575 2042.52389441
-1	0	0	Ki67+	33.6614506536 2059.99014229
-1	0	0	Ki67+	2005.37320698 496.584927887
-1	0	0	Ki67+	969.204647231 1743.1074175
-1	0	0	Ki67+	1441.83871853 2091.04996072
-1	0	0	Ki67+	334.246262819 1615.42899137
-1	0	0	Ki67+	1518.26056263 542.602852058
-1	0	0	Ki67+	1946.90572322 1975.05713126
-1	0	0	Ki67+	2004.36545717 1799.57919008
-1	0	0	Ki67+	622.595448725 134.170686832
-1	0	0	Ki67+	2005.68340579 974.638607638
-1	0	0	Ki67+	95.9071558687 1722.26200288
-1	0	0	Ki67+	668.330649182 1207.00378695
-1	0	0	Ki67+	794.144604155 950.347225615
-1	0	0	Ki67+	1657.01697408 363.279002692
-1	0	0	Ki67+	1756.50328634 1230.04032388
-1	0	0	Ki67+	1847.41263732 1236.71500593
-1	0	0	Ki67+	413.112474272 1672.1693652
-1	0	0	Ki67+	389.324817322 1056.63378892
-1	0	0	Ki67+	792.016291875 1821.0556753
-1	0	0	Ki67+	623.380691536 2074.85328851
-1	0	0	Ki67+	2051.79728343 1249.07683945
-1	0	0	Ki67+	1725.14421338 458.715243332
-1	0	0	Ki67+	1953.35686525 0.311062172169
-1	0	0	Ki67+	1842.70434984 1886.01681367
-1	0	0	Ki67+	2053.52268167 1339.30418737
-1	0	0	Ki67+	1517.5438225 86.4826156856
-1	0	0	Ki67+	340.366343046 210.418006639
-1	0	0	Ki67+	823.421375306 1505.34666632
-1	0	0	Ki67+	207.587603388 855.075092431
-1	0	0	Ki67+	1895.82629818 705.910370707
-1	0	0	Ki67+	942.461032019 2147.51105413
-1	0	0	Ki67+	1217.69178444 1141.08666883
-1	0	0	Ki67+	207.367001066 1926.11946395
-1	0	0	Ki67+	893.097699147 1860.14969863
-1	0	0	Ki67+	1734.83163408 818.824582874
-1	0	0	Ki67+	2121.92312906 1420.26555098
-1	0	0	Ki67+	1970.21357289 1780.91894285
-1	0	0	Ki67+	2007.53589316 1965.29624592
-1	0	0	Ki67+	501.241082333 1758.96281049
-1	0	0	Ki67+	1078.54974612 1051.58476224
-1	0	0	Ki67+	759.545940451 1671.88554799
-1	0	0	Ki67+	1908.10235783 733.384719887
-1	0	0	Ki67+	695.184365749 212.700817344
-1	0	0	Ki67+	553.498326468 914.912094786
-1	0	0	Ki67+	408.160963606 936.892615047
-1	0	0	Ki67+	512.52837386 1319.75364063
-1	0	0	Ki67+	1261.0253494 1281.58794099
-1	0	0	Ki67+	1037.76221354 860.080325399
-1	0	0	Ki67+	940.479238497 270.856029318
-1	0	0	Ki67+	1115.44028074 2066.16283481
-1	0	0	Ki67+	1664.38440849 1016.47748928
-1	0	0	Ki67+	973.244311491 1038.46159361
-1	0	0	Ki67+	1280.36909321 323.461881096
-1	0	0	Ki67+	25.5067870102 1078.68091249
-1	0	0	Ki67+	978.829900604 2.89385760385
-1	0	0	Ki67+	1838.34508114 1914.03019533
-1	0	0	Ki67+	1471.12258077 1786.0352841
-1	0	0	Ki67+	1328.04777777 960.120208168
-1	0	0	Ki67+	1421.09858904 331.342530794
-1	0	0	Ki67+	1959.12334077 546.992223165
-1	0	0	Ki67+	342.521210289 456.077686129
-1	0	0	Ki67+	186.847996041 468.489579917
-1	0	0	Ki67+	1792.42510406 1920.39071079
-1	0	0	Ki67+	935.647925129 617.041437207
-1	0	0	Ki67+	21.4020100947 2100.96637975
-1	0	0	Ki67+	352.912309546 1677.72208367
-1	0	0	Ki67+	939.324702934 1487.70565615
-1	0	0	Ki67+	1798.67366979 962.382573177
-1	0	0	Ki67+	986.782616922 1065.69227553
-1	0	0	Ki67+	1400.77732792 1693.68974273
-1	0	0	Ki67+	1529.17278617 1115.1313941
-1	0	0	Ki67+	51.1774272181 1990.64694834
-1	0	0	Ki67+	1469.97332554 1600.84593151
-1	0	0	Ki67+	897.778572933 1700.75799913
-1	0	0	Ki67+	1383.95195683 468.215099255
-1	0	0	Ki67+	1627.08798022 638.280394979
-1	0	0	Ki67+	2131.44809307 1605.29707434
-1	0	0	Ki67+	1238.85105519 76.8239575993
-1	0	0	Ki67+	618.999709794 1683.32081437
-1	0	0	Ki67+	641.995769635 97.7533749103
-1	0	0	Ki67+	1298.06435838 1958.51557235
-1	0	0	Ki67+	589.034506999 1380.47607928
-1	0	0	Ki67+	20.616302283 174.85954184
-1	0	0	Ki67+	1065.69854455 1588.33131848
-1	0	0	Ki67+	2032.29842553 815.973421983
-1	0	0	Ki67+	1869.32561107 456.020619246
-1	0	0	Ki67+	2022.78872102 1203.811149
-1	0	0	Ki67+	1609.81132693 1228.4253539
-1	0	0	Ki67+	575.102424579 1404.38401484
-1	0	0	Ki67+	575.880811527 1361.23390915
-1	0	0	Ki67+	1885.54284765 1961.57233707
-1	0	0	Ki67+	1978.81983154 1048.02909728
-1	0	0	Ki67+	1663.79970455 1513.75460034
-1	0	0	Ki67+	1151.14813274 168.196426813
-1	0	0	Ki67+	1298.79864886 893.698814161
-1	0	0	Ki67+	203.512002367 507.376442193
-1	0	0	Ki67+	839.989093851 234.067014647
-1	0	0	Ki67+	473.190877171 845.283219354
-1	0	0	Ki67+	1448.21217547 6.38224755396
-1	0	0	Ki67+	1049.28538881 469.35874032
-1	0	0	Ki67+	128.597744893 128.834870355
-1	0	0	Ki67+	1706.12759954 1475.66003982
-1	0	0	Ki67+	1442.0706438 310.02109334
-1	0	0	Ki67+	1061.43149376 734.680530299
-1	0	0	Ki67+	1948.94497698 276.32521141
-1	0	0	Ki67+	1437.97592988 718.392803837
-1	0	0	Ki67+	2138.05591312 1676.90026225
-1	0	0	Ki67+	924.443510601 738.114289962
-1	0	0	Ki67+	1727.30600705 550.872061746
-1	0	0	Ki67+	450.120845796 747.618450265
-1	0	0	Ki67+	1758.50139255 377.926552986
-1	0	0	Ki67+	194.010788005 741.762110273
-1	0	0	Ki67+	228.797196598 826.383622288
-1	0	0	Ki67+	1659.30352665 328.317876249
-1	0	0	Ki67+	551.048293397 1030.4395007
-1	0	0	Ki67+	2036.21299296 1227.45982508
-1	0	0	Ki67+	650.135828163 453.735327947
-1	0	0	Ki67+	913.7215039 232.902692877
-1	0	0	Ki67+	1701.32411192 2099.03969732
-1	0	0	Ki67+	1252.55758985 567.178461294
-1	0	0	Ki67+	1495.65005722 1499.00552426
-1	0	0	Ki67+	66.5057415151 620.976719487
-1	0	0	Ki67+	353.429905097 771.581814022
-1	0	0	Ki67+	1469.06680603 1691.13326704
-1	0	0	Ki67+	1296.69980522 1817.96532575
-1	0	0	Ki67+	1625.32370585 2052.62577747
-1	0	0	Ki67+	1970.42944395 1387.26770358
-1	0	0	Ki67+	103.196107757 1657.5906572
-1	0	0	Ki67+	1443.12003367 741.405843421
-1	0	0	Ki67+	972.774511209 1382.5072148
-1	0	0	Ki67+	697.023682535 1662.56986369
-1	0	0	Ki67+	1165.78740248 1726.7275611
-1	0	0	Ki67+	1760.55886491 782.949320146
-1	0	0	Ki67+	778.068449891 351.447967594
-1	0	0	Ki67+	769.660459468 920.135417864
-1	0	0	Ki67+	1215.59708648 537.86752101
-1	0	0	Ki67+	1443.34026173 1557.16621412
-1	0	0	Ki67+	586.366401197 1843.49760357
-1	0	0	Ki67+	1880.80016309 1283.37232567
-1	0	0	Ki67+	1813.99271225 582.648061666
-1	0	0	Ki67+	268.704320212 660.419128353
-1	0	0	Ki67+	1826.61240262 316.319766574
-1	0	0	Ki67+	180.066566623 2091.88662786
-1	0	0	Ki67+	2128.88940493 1187.45368496
-1	0	0	Ki67+	1507.6705108 348.347239788
-1	0	0	Ki67+	60.0035955563 1249.75740947
-1	0	0	Ki67+	1088.32741112 115.284716483
-1	0	0	Ki67+	1172.85963405 288.064787941
-1	0	0	Ki67+	2125.8947165 863.689339186
-1	0	0	Ki67+	508.316044397 349.489705289
-1	0	0	Ki67+	1797.55731682 455.545256514
-1	0	0	Ki67+	644.428708984 1698.97257325
-1	0	0	Ki67+	948.360539557 639.285458031
-1	0	0	Ki67+	24.7364561189 709.095011528
-1	0	0	Ki67+	1463.96597491 118.932882512
-1	0	0	Ki67+	935.049656413 965.657783028
-1	0	0	Ki67+	1625.75381298 616.503391723
-1	0	0	Ki67+	947.964800808 1651.76468432
-1	0	0	Ki67+	1896.0453246 1790.39669728
-1	0	0	Ki67+	500.794216863 1355.38593171
-1	0	0	Ki67+	156.260680572 1342.10189525
-1	0	0	Ki67+	1215.6082375 560.927578405
-1	0	0	Ki67+	331.900392316 1785.97639001
-1	0	0	Ki67+	736.442511689 886.096298773
-1	0	0	Ki67+	221.973601244 346.265696944
-1	0	0	Ki67+	133.99983625 1320.76855877
-1	0	0	Ki67+	1702.40013522 1680.35021096
-1	0	0	Ki67+	250.063727849 227.723593585
-1	0	0	Ki67+	1065.66773054 110.881140283
-1	0	0	Ki67+	834.679198817 598.709249584
-1	0	0	Ki67+	150.552810201 24.5966921079
-1	0	0	Ki67+	714.217566118 1371.72796388
-1	0	0	Ki67+	391.620133932 1825.28794884
-1	0	0	Ki67+	1245.0219275 1311.13087429
-1	0	0	Ki67+	999.355171779 864.302072505
-1	0	0	Ki67+	222.802270407 1269.46918356
-1	0	0	Ki67+	1528.2723025 1883.56349255
-1	0	0	Ki67+	294.726385839 108.391713835
-1	0	0	Ki67+	797.146020198 842.949272652
-1	0	0	Ki67+	853.704435789 1101.78699157
-1	0	0	Ki67+	856.146510828 291.71363811
-1	0	0	Ki67+	2066.74661353 261.198605869
-1	0	0	Ki67+	770.560763368 1403.28107635
-1	0	0	Ki67+	1318.1043565 97.159992152
-1	0	0	Ki67+	2024.26976917 143.067393324
-1	0	0	Ki67+	969.05679074 1533.32143667
-1	0	0	Ki67+	2149.51146042 1207.01375874
-1	0	0	Ki67+	524.984883839 1351.63573146
-1	0	0	Ki67+	1234.59451612 977.730897658
-1	0	0	Ki67+	48.85427918 691.581652899
-1	0	0	Ki67+	1163.79711968 1678.31234534
-1	0	0	Ki67+	2134.19712717 1517.20138146
-1	0	0	Ki67+	1639.40844742 233.757076143
-1	0	0	Ki67+	42.8681809761 750.338394516
-1	0	0	Ki67+	364.863718316 171.094822878
-1	0	0	Ki67+	1596.63510729 1639.63834442
-1	0	0	Ki67+	2090.59790564 1219.51686367
-1	0	0	Ki67+	821.620314174 2058.14447189
-1	0	0	Ki67+	229.757074311 1028.39450239
-1	0	0	Ki67+	819.142075383 73.3609233147
-1	0	0	Ki67+	1231.29132037 1658.52556772
-1	0	0	Ki67+	1380.42989928 1525.85544824
-1	0	0	Ki67+	215.432234171 539.300886844
-1	0	0	Ki67+	601.879676464 1044.01520169
-1	0	0	Ki67+	1694.60754874 1927.47477067
-1	0	0	Ki67+	61.0831806049 557.852505668
-1	0	0	Ki67+	1991.22625472 1123.14263274
-1	0	0	Ki67+	577.012987594 267.113809904
-1	0	0	Ki67+	1706.85593448 2132.67365722
-1	0	0	Ki67+	1633.6018997 1821.11815868
-1	0	0	Ki67+	270.589929463 1479.97522823
-1	0	0	Ki67+	504.188651173 180.225218693
-1	0	0	Ki67+	982.171803571 596.057992989
-1	0	0	Ki67+	1483.70693814 1051.18748755
-1	0	0	Ki67+	1566.45797758 1141.42719253
-1	0	0	Ki67+	1122.58663855 1098.60332211
-1	0	0	Ki67+	915.748590592 837.076922938
-1	0	0	Ki67+	144.031150039 1670.5821443
-1	0	0	Ki67+	1093.31935416 153.891141881
-1	0	0	Ki67+	753.776118322 967.111797063
-1	0	0	Ki67+	1045.82901659 365.186388869
-1	0	0	Ki67+	396.399323415 1261.04759718
-1	0	0	Ki67+	1568.92501746 355.431133525
-1	0	0	Ki67+	240.05947129 556.282674055
-1	0	0	Ki67+	711.561054654 2040.70469622
-1	0	0	Ki67+	553.053612164 298.290683085
-1	0	0	Ki67+	887.391263476 1982.74283933
-1	0	0	Ki67+	1062.36587677 648.206107893
-1	0	0	Ki67+	2.84553140488 252.878437701
-1	0	0	Ki67+	487.25231627 1972.03433807
-1	0	0	Ki67+	927.877039923 778.377676413
-1	0	0	Ki67+	1244.8547953 1936.32026295
-1	0	0	Ki67+	318.07218727 371.87393107
-1	0	0	Ki67+	2013.32013299 1708.77373384
-1	0	0	Ki67+	448.887042168 1374.04450582
-1	0	0	Ki67+	1429.5087841 1465.71715187
-1	0	0	Ki67+	235.581374224 804.846820441
-1	0	0	Ki67+	1605.80044648 90.6038109116
-1	0	0	Ki67+	1119.20894434 2006.29143442
-1	0	0	Ki67+	1672.81321259 60.9472860673
-1	0	0	Ki67+	1184.07425605 2144.45874866
-1	0	0	Ki67+	744.30711413 489.101966377
-1	0	0	Ki67+	2036.36496597 1102.44019611
-1	0	0	Ki67+	1754.25376538 90.4905152859
-1	0	0	Ki67+	371.43418078 19.0242634749
-1	0	0	Ki67+	1767.19245347 156.816024136
-1	0	0	Ki67+	1881.15314265 2017.97803698
-1	0	0	Ki67+	654.302727575 1858.44519366
-1	0	0	Ki67+	1606.89562245 1772.92791671
-1	0	0	Ki67+	84.6981281386 724.500939205
-1	0	0	Ki67+	2053.6519845 1156.42385071
-1	0	0	Ki67+	1624.37316838 974.658323312
-1	0	0	Ki67+	678.602269665 780.862046053
-1	0	0	Ki67+	1218.16204912 298.543079851
-1	0	0	Ki67+	310.509493788 1764.11641725
-1	0	0	Ki67+	138.118128433 1492.62467429
-1	0	0	Ki67+	1288.05634373 796.129446099
-1	0	0	Ki67+	1506.86287832 765.997139752
-1	0	0	Ki67+	1619.57264042 1683.56428425
-1	0	0	Ki67+	723.455397668 469.398936327
-1	0	0	Ki67+	198.584471385 973.795558889
-1	0	0	Ki67+	1897.20764668 1216.68283561
-1	0	0	Ki67+	1028.56610325 1397.69266172
-1	0	0	Ki67+	874.34627104 2015.13337318
-1	0	0	Ki67+	1413.41318428 1058.23759913
-1	0	0	Ki67+	173.144268874 1571.38291175
-1	0	0	Ki67+	57.0898172911 1207.47467087
-1	0	0	Ki67+	833.17415769 903.464683855
-1	0	0	Ki67+	1323.99035793 389.037347771
-1	0	0	Ki67+	1840.49316188 1284.58277201
-1	0	0	Ki67+	154.668442773 964.895971204
-1	0	0	Ki67+	574.631344923 386.209726658
-1	0	0	Ki67+	1279.81894728 1018.60887691
-1	0	0	Ki67+	639.068012989 984.001252712
-1	0	0	Ki67+	2063.37580726 2094.18331729
-1	0	0	Ki67+	1699.57726837 1166.03623811
-1	0	0	Ki67+	1851.09573366 1537.91781538
-1	0	0	Ki67+	622.92965791 1786.91108266
-1	0	0	Ki67+	696.213033877 488.053582857
-1	0	0	Ki67+	443.389298065 1055.36916145
-1	0	0	Ki67+	283.795070583 1160.80678095
-1	0	0	Ki67+	2077.87531798 876.392150753
-1	0	0	Ki67+	822.252668655 1542.58953378
-1	0	0	Ki67+	1565.82689972 2126.31421086
-1	0	0	Ki67+	78.5470037203 1756.22403503
-1	0	0	Ki67+	378.092995967 502.124345034
-1	0	0	Ki67+	1669.99524592 1126.14589337
-1	0	0	Ki67+	908.235741486 1656.82054279
-1	0	0	Ki67+	1615.94793265 1393.7294918
-1	0	0	Ki67+	1794.29738123 191.2518483
-1	0	0	Ki67+	250.817660287 272.801812623
-1	0	0	Ki67+	1524.91504953 853.907247568
-1	0	0	Ki67+	1040.01194786 1733.55636152
-1	0	0	Ki67+	1415.8935 1719.13167363
-1	0	0	Ki67+	516.558451144 1507.60003923
-1	0	0	Ki67+	1545.79261453 1845.45710881
-1	0	0	Ki67+	1535.19328946 2019.24087715
-1	0	0	Ki67+	1971.15803747 749.090301797
-1	0	0	Ki67+	169.868853773 1851.77459392
-1	0	0	Ki67+	329.418973406 130.747971917
-1	0	0	Ki67+	106.795573035 1364.88967211
-1	0	0	Ki67+	890.237574446 993.006998871
-1	0	0	Ki67+	2079.90365362 2.80794386745
-1	0	0	Ki67+	934.986511807 1889.00056495
-1	0	0	Ki67+	733.604959253 1034.79337368
-1	0	0	Ki67+	614.226840823 1379.65202708
-1	0	0	Ki67+	1199.50697585 1418.83982153
-1	0	0	Ki67+	1143.1844496 1931.4340538
-1	0	0	Ki67+	1959.74040779 888.543379874
-1	0	0	Ki67+	1546.06808347 72.6839681122
-1	0	0	Ki67+	1949.22161919 857.430558531
-1	0	0	Ki67+	315.929746328 1323.30728688
-1	0	0	Ki67+	148.451290403 509.372355428
-1	0	0	Ki67+	2108.58910673 1941.51354692
-1	0	0	Ki67+	1014.70274051 660.08480347
-1	0	0	Ki67+	1759.26368576 1657.59601795
-1	0	0	Ki67+	1021.95598786 1834.25122332
-1	0	0	Ki67+	401.280376222 638.11997889
-1	0	0	Ki67+	973.585675825 1248.33619368
-1	0	0	Ki67+	1403.21158634 1462.00026341
-1	0	0	Ki67+	365.304881793 1125.47965004
-1	0	0	Ki67+	1648.02666564 1047.9121948
-1	0	0	Ki67+	364.123749937 1532.55905994
-1	0	0	Ki67+	714.713871952 1515.88968464
-1	0	0	Ki67+	994.811509061 1007.00996154
-1	0	0	Ki67+	1211.17592078 1508.89885179
-1	0	0	Ki67+	641.900150702 1545.25640063
-1	0	0	Ki67+	1856.29325306 938.469195364
-1	0	0	Ki67+	2003.59896237 188.977234617
-1	0	0	Ki67+	2102.77644404 701.508766081
-1	0	0	Ki67+	788.945406255 599.673371546
-1	0	0	Ki67+	1680.48884733 1418.95043583
-1	0	0	Ki67+	803.867913334 1961.89925412
-1	0	0	Ki67+	535.567630008 374.477854211
-1	0	0	Ki67+	261.718594424 1439.2048402
-1	0	0	Ki67+	1383.38994602 1973.57436417
-1	0	0	Ki67+	1839.55585856 2043.98025123
-1	0	0	Ki67+	1213.69117479 160.735574926
-1	0	0	Ki67+	1765.49941686 217.606051069
-1	0	0	Ki67+	1128.9113462 1681.96441036
-1	0	0	Ki67+	1598.75287556 1515.07577734
-1	0	0	Ki67+	1147.00705046 735.14548984
-1	0	0	Ki67+	346.633168523 2087.1787496
-1	0	0	Ki67+	1775.47054925 303.874861074
-1	0	0	Ki67+	1082.1671127 1506.40108232
-1	0	0	Ki67+	1434.44876636 850.336928497
-1	0	0	Ki67+	1615.27436545 1033.85532386
-1	0	0	Ki67+	352.759283177 1187.52532365
-1	0	0	Ki67+	28.0763426365 1234.58621593
-1	0	0	Ki67+	137.347277326 638.462486896
-1	0	0	Ki67+	1558.3264398 1395.46151136
-1	0	0	Ki67+	1854.43620101 1501.32728646
-1	0	0	Ki67+	1074.37572288 1469.96619427
-1	0	0	Ki67+	1202.60748856 1381.14056707
-1	0	0	Ki67+	1532.56810658 139.987468669
-1	0	0	Ki67+	963.971384162 1876.11935278
-1	0	0	Ki67+	315.725382097 1691.94393383
-1	0	0	Ki67+	516.013739925 934.74035791
-1	0	0	Ki67+	866.484918647 1392.83632033
-1	0	0	Ki67+	1349.73774664 398.703943316
-1	0	0	Ki67+	451.902837893 1170.06538145
-1	0	0	Ki67+	1882.90654734 774.936063228
-1	0	0	Ki67+	1985.11392811 871.062673462
-1	0	0	Ki67+	38.7083056832 1638.25624221
-1	0	0	Ki67+	1874.92512478 925.514803935
-1	0	0	Ki67+	1631.89971395 699.703850189
-1	0	0	Ki67+	1293.19730832 144.323663418
-1	0	0	Ki67+	1806.49148603 549.345240194
-1	0	0	Ki67+	748.959702759 184.299107389
-1	0	0	Ki67+	1565.70127743 1706.60379508
-1	0	0	Ki67+	1965.20949858 1503.80399739
-1	0	0	Ki67+	1300.03339931 1371.4511653
-1	0	0	Ki67+	349.001099654 1912.71228788
-1	0	0	Ki67+	1584.58885024 285.891520823
-1	0	0	Ki67+	794.452936199 744.037411185
-1	0	0	Ki67+	1590.87002173 1733.50659107
-1	0	0	Ki67+	895.416995705 1388.11952945
-1	0	0	Ki67+	814.461790158 1318.49887749
-1	0	0	Ki67+	1378.35594048 288.366929103
-1	0	0	Ki67+	484.569985895 148.557928993
-1	0	0	Ki67+	748.53949563 1490.19093307
-1	0	0	Ki67+	1042.9173721 1437.84041472
-1	0	0	Ki67+	1973.16953857 208.565913853
-1	0	0	Ki67+	1020.10604072 993.158549642
-1	0	0	Ki67+	1276.75791799 447.909206868
-1	0	0	Ki67+	523.5981661 1607.7089159
-1	0	0	Ki67+	91.7118087033 2080.38886234
-1	0	0	Ki67+	212.156320909 38.6634161342
-1	0	0	Ki67+	1937.81485095 787.052857451
-1	0	0	Ki67+	161.871152822 1473.83567182
-1	0	0	Ki67+	422.050918796 1195.68268057
-1	0	0	Ki67+	2065.0424697 1524.38248778
-1	0	0	Ki67+	171.213364402 1083.99759993
-1	0	0	Ki67+	1186.65440226 200.94048003
-1	0	0	Ki67+	1154.41316985 1766.8093948
-1	0	0	Ki67+	304.835916718 1914.40275063
-1	0	0	Ki67+	107.120128883 262.277685219
-1	0	0	Ki67+	1760.55356463 1524.60226972
-1	0	0	Ki67+	183.502432169 711.06872449
-1	0	0	Ki67+	823.129797586 1455.90024215
-1	0	0	Ki67+	1239.30537806 691.049586582
-1	0	0	Ki67+	1483.0686491 181.709635795
-1	0	0	Ki67+	178.136603637 629.205814411
-1	0	0	Ki67+	1375.09198502 1742.17147771
-1	0	0	Ki67+	1828.55133677 810.279327373
-1	0	0	Ki67+	1221.48779346 493.049066577
-1	0	0	Ki67+	340.442207921 239.075326536
-1	0	0	Ki67+	751.479806934 846.750123568
-1	0	0	Ki67+	930.819340972 1808.64392864
-1	0	0	Ki67+	81.297466526 793.290342977
-1	0	0	Ki67+	722.938467757 1881.69321796
-1	0	0	Ki67+	731.338489792 2132.90908779
-1	0	0	Ki67+	58.3106666809 303.835440338
-1	0	0	Ki67+	1118.24133373 1448.04081167
-1	0	0	Ki67+	1395.02882118 1556.34548434
-1	0	0	Ki67+	407.933184985 553.064603421
-1	0	0	Ki67+	1998.42933171 704.926761904
-1	0	0	Ki67+	1064.36297429 2059.83600301
-1	0	0	Ki67+	397.380738175 1849.78303358
-1	0	0	Ki67+	645.932288402 1119.242787
-1	0	0	Ki67+	1937.08422511 1322.01887921
-1	0	0	Ki67+	326.676611834 2028.55590011
-1	0	0	Ki67+	258.462424047 622.615243813
-1	0	0	Ki67+	1203.24419703 345.895838852
-1	0	0	Ki67+	1537.30228825 1359.04928739
-1	0	0	Ki67+	119.348979565 582.142681165
-1	0	0	Ki67+	884.660533934 321.566480247
-1	0	0	Ki67+	1213.16994964 399.198384641
-1	0	0	Ki67+	1812.89529947 1385.56031747
-1	0	0	Ki67+	1438.62064279 514.685604425
-1	0	0	Ki67+	1722.09679909 1822.04998337
-1	0	0	Ki67+	796.766963791 33.977124212
-1	0	0	Ki67+	901.219814149 729.282044434
-1	0	0	Ki67+	941.907906412 2079.90427015
-1	0	0	Ki67+	750.069711504 2048.35071802
-1	0	0	Ki67+	501.555099184 1397.66998967
-1	0	0	Ki67+	1732.97970228 1722.91473951
-1	0	0	Ki67+	88.426597775 1430.59268763
-1	0	0	Ki67+	976.517751351 731.730401707
-1	0	0	Ki67+	1614.28754091 1905.54542935
-1	0	0	Ki67+	1448.24780422 808.654394421
-1	0	0	Ki67+	2013.41947421 2027.22578016
-1	0	0	Ki67+	1524.93453987 30.3346491047
-1	0	0	Ki67+	176.835736667 1946.07447551
-1	0	0	Ki67+	1309.90774976 39.5502289989
-1	0	0	Ki67+	466.880277042 1244.13982548
-1	0	0	Ki67+	280.955908795 527.693788604
-1	0	0	Ki67+	56.4069570573 1914.48695069
-1	0	0	Ki67+	1086.14014536 724.877717281
-1	0	0	Ki67+	542.844675934 1625.03068083
-1	0	0	Ki67+	1885.99601607 333.883441661
-1	0	0	Ki67+	755.324490228 381.726991654
-1	0	0	Ki67+	1273.13497973 962.161375626
-1	0	0	Ki67+	2081.1155953 1618.75799346
-1	0	0	Ki67+	1973.47675654 2025.97547576
-1	0	0	Ki67+	2088.17800524 479.565484892
-1	0	0	Ki67+	1835.33381076 605.100662208
-1	0	0	Ki67+	2102.55642781 298.246002164
-1	0	0	Ki67+	1339.48295004 344.119575584
-1	0	0	Ki67+	1250.56879663 614.909054368
-1	0	0	Ki67+	1895.15197054 1575.4894492
-1	0	0	Ki67+	211.601777478 1082.63843475
-1	0	0	Ki67+	191.363346981 1035.39435557
-1	0	0	Ki67+	2023.82247841 59.6464956081
-1	0	0	Ki67+	964.313538775 277.585365262
-1	0	0	Ki67+	566.009908635 28.0188486052
-1	0	0	Ki67+	1465.58199431 45.1161136716
-1	0	0	Ki67+	1489.28747901 1520.64360477
-1	0	0	Ki67+	1352.06553304 2112.00982924
-1	0	0	Ki67+	1109.9027622 1321.17465681
-1	0	0	Ki67+	1582.59337299 252.805742536
-1	0	0	Ki67+	1822.62993646 2081.24387917
-1	0	0	Ki67+	236.870385562 587.744091463
-1	0	0	Ki67+	1446.40199114 670.487830964
-1	0	0	Ki67+	490.07040524 2106.57553803
-1	0	0	Ki67+	1310.92733409 1055.51535598
-1	0	0	Ki67+	1968.96273025 812.820293866
-1	0	0	Ki67+	1155.44893277 30.8537149791
-1	0	0	Ki67+	1956.23746967 1799.11985003
-1	0	0	Ki67+	1381.99335038 515.18523385
-1	0	0	Ki67+	460.336144931 1500.27673209
-1	0	0	Ki67+	281.541193266 2084.49908209
-1	0	0	Ki67+	572.250593784 1194.51314127
-1	0	0	Ki67+	536.441121007 450.587183767
-1	0	0	Ki67+	813.641785314 2132.20896742
-1	0	0	Ki67+	203.713606707 1607.22577976
-1	0	0	Ki67+	511.82558446 115.722533159
-1	0	0	Ki67+	1095.32695168 1286.26050287
-1	0	0	Ki67+	1725.074254 211.600939619
-1	0	0	Ki67+	359.327014636 1566.4950009
-1	0	0	Ki67+	1166.55811259 1318.00117999
-1	0	0	Ki67+	1834.19176791 1007.45659704
-1	0	0	Ki67+	1853.77104384 1184.32194968
-1	0	0	Ki67+	1391.25515928 1250.87690737
-1	0	0	Ki67+	1297.75130804 506.818033073
-1	0	0	Ki67+	737.672269476 1797.58779721
-1	0	0	Ki67+	2078.88567405 1800.5742724
-1	0	0	Ki67+	376.12627594 960.408290307
-1	0	0	Ki67+	22.1033682679 2039.31221972
-1	0	0	Ki67+	618.867641225 554.429637236
-1	0	0	Ki67+	688.833523714 600.485333656
-1	0	0	Ki67+	827.097843799 724.175376505
-1	0	0	Ki67+	1453.11578936 1853.66695911
-1	0	0	Ki67+	1186.88786566 995.54215043
-1	0	0	Ki67+	1352.73003201 940.760830769
-1	0	0	Ki67+	726.487516603 1242.58279823
-1	0	0	Ki67+	1906.51627218 1809.72584744
-1	0	0	Ki67+	1352.11305328 1983.20978696
-1	0	0	Ki67+	1482.6315662 1946.81183034
-1	0	0	Ki67+	1456.34338508 1623.25366687
-1	0	0	Ki67+	503.573063694 90.861616736
-1	0	0	Ki67+	1442.44694721 1824.77296428
-1	0	0	Ki67+	1172.19824758 1167.10106796
-1	0	0	Ki67+	1997.95866223 225.811114498
-1	0	0	Ki67+	2102.69326634 199.66421682
-1	0	0	Ki67+	1660.65336701 544.529248474
-1	0	0	Ki67+	371.931309423 246.417695059
-1	0	0	Ki67+	17.4266104276 1710.03871062
-1	0	0	Ki67+	824.354209861 810.540750265
-1	0	0	Ki67+	1291.85287224 2031.77081363
-1	0	0	Ki67+	30.0777728157 1056.18916595
-1	0	0	Ki67+	319.707001195 3.11080909447
-1	0	0	Ki67+	82.5833681175 1073.71002591
-1	0	0	Ki67+	99.9644335118 540.93864375
-1	0	0	Ki67+	410.366772603 485.525604424
-1	0	0	Ki67+	1381.52879158 2129.55297379
-1	0	0	Ki67+	926.866971957 488.356985987
-1	0	0	Ki67+	969.261105622 1276.97094654
-1	0	0	Ki67+	56.5957569587 1045.26776153
-1	0	0	Ki67+	589.517006503 1964.28592646
-1	0	0	Ki67+	629.739127977 1203.44056735
-1	0	0	Ki67+	310.673037092 874.251761728
-1	0	0	Ki67+	1555.03234858 924.754858047
-1	0	0	Ki67+	552.759957055 1145.19465701
-1	0	0	Ki67+	1667.67133384 2033.01820219
-1	0	0	Ki67+	1092.04868081 87.928926449
-1	0	0	Ki67+	1420.59309972 785.637281663
-1	0	0	Ki67+	1686.28271281 1992.98317545
-1	0	0	Ki67+	791.658936712 444.190931818
-1	0	0	Ki67+	1813.17094138 14.9067296615
-1	0	0	Ki67+	690.458267414 1772.0392905
-1	0	0	Ki67+	925.319295085 656.288247462
-1	0	0	Ki67+	1404.70980061 1819.24875006
-1	0	0	Ki67+	1636.23151883 889.271002014
-1	0	0	Ki67+	295.632097729 1586.49570573
-1	0	0	Ki67+	1999.17320801 671.852740178
-1	0	0	Ki67+	771.781140859 1158.83474903
-1	0	0	Ki67+	2129.53781064 198.288053879
-1	0	0	Ki67+	146.011726399 1038.348589
-1	0	0	Ki67+	4.18665962638 851.023407009
-1	0	0	Ki67+	654.770761761 1184.81950071
-1	0	0	Ki67+	1175.43932401 1505.76273535
-1	0	0	Ki67+	1667.62976922 1592.83138743
-1	0	0	Ki67+	1161.10448064 66.0324750428
-1	0	0	Ki67+	729.414286499 1590.32250063
-1	0	0	Ki67+	1537.44104469 282.693508903
-1	0	0	Ki67+	1232.59449326 275.473073515
-1	0	0	Ki67+	1349.84400517 2075.30069662
-1	0	0	Ki67+	619.443134572 1127.10589954
-1	0	0	Ki67+	89.9490942457 1894.56147222
-1	0	0	Ki67+	1608.90303026 1994.61032587
-1	0	0	Ki67+	1489.11377341 1222.17388765
-1	0	0	Ki67+	1090.51356071 1965.92859649
-1	0	0	Ki67+	482.284394214 1597.39334319
-1	0	0	Ki67+	538.962895204 2026.67073458
-1	0	0	Ki67+	376.007582507 893.194420311
-1	0	0	Ki67+	657.944865575 1613.12429082
-1	0	0	Ki67+	308.816576489 2129.9568376
-1	0	0	Ki67+	969.859172731 343.106362891
-1	0	0	Ki67+	407.071672997 1556.45716933
-1	0	0	Ki67+	1578.76815749 1186.4186225
-1	0	0	Ki67+	1868.92238057 1063.74546116
-1	0	0	Ki67+	1811.1452223 1324.94970601
-1	0	0	Ki67+	7.82221061858 196.990885478
-1	0	0	Ki67+	722.570623649 1351.07371944
-1	0	0	Ki67+	87.104315385 1840.3847066
-1	0	0	Ki67+	1770.19942241 1899.28654252
-1	0	0	Ki67+	2026.88129955 1311.79587474
-1	0	0	Ki67+	1146.82670686 2066.65561842
-1	0	0	Ki67+	1159.10993836 229.956079588
-1	0	0	Ki67+	1426.52336533 0.750384730542
-1	0	0	Ki67+	1981.15857317 1470.3396423
-1	0	0	Ki67+	1079.69898847 181.866294164
-1	0	0	Ki67+	1348.53210299 2134.82671514
-1	0	0	Ki67+	193.095387956 541.959593667
-1	0	0	Ki67+	2140.15491151 1388.57265012
-1	0	0	Ki67+	1690.96139558 1513.22597859
-1	0	0	Ki67+	1550.29800145 521.726960161
-1	0	0	Ki67+	158.929896245 1418.67887297
-1	0	0	Ki67+	1242.55838227 1618.02400176
-1	0	0	Ki67+	1731.5268721 1373.49820565
-1	0	0	Ki67+	1763.8746437 411.916049327
-1	0	0	Ki67+	666.197373942 2042.74751892
-1	0	0	Ki67+	67.5262215779 1005.11969004
-1	0	0	Ki67+	2058.29088128 1738.43381641
-1	0	0	Ki67+	411.965993073 44.2276441526
-1	0	0	Ki67+	1952.5959246 1270.13443832
-1	0	0	Ki67+	586.685780597 572.761802067
-1	0	0	Ki67+	1518.53194033 1829.84370725
-1	0	0	Ki67+	1545.05635024 614.657094467
-1	0	0	Ki67+	904.413955732 481.676839358
-1	0	0	Ki67+	1909.24077585 1321.41679915
-1	0	0	Ki67+	567.093116778 153.672562151
-1	0	0	Ki67+	2120.35040537 67.2534965616
-1	0	0	Ki67+	871.441364239 720.39501948
-1	0	0	Ki67+	1681.85888156 11.2271055605
-1	0	0	Ki67+	731.667466491 1221.37779271
-1	0	0	Ki67+	634.924501811 2142.5760494
-1	0	0	Ki67+	1192.42932162 1828.20800224
-1	0	0	Ki67+	760.419832682 668.63412954
-1	0	0	Ki67+	1212.61188374 1574.75474137
-1	0	0	Ki67+	1501.59187835 930.062934179
-1	0	0	Ki67+	1397.75306874 1783.13256793
-1	0	0	Ki67+	433.525332446 518.04941733
-1	0	0	Ki67+	89.6614612405 278.109226159
-1	0	0	Ki67+	1315.52459084 872.93769069
-1	0	0	Ki67+	743.056694895 771.358833555
-1	0	0	Ki67+	566.467959862 50.0931775674
-1	0	0	Ki67+	997.497139817 1239.13190892
-1	0	0	Ki67+	865.213879756 850.734515682
-1	0	0	Ki67+	987.025722049 61.3415875435
-1	0	0	Ki67+	1088.54038669 1757.21555006
-1	0	0	Ki67+	2105.51186618 1115.42932189
-1	0	0	Ki67+	51.4494960122 283.085325872
-1	0	0	Ki67+	2138.8748475 2040.47336891
-1	0	0	Ki67+	596.844387226 979.53190289
-1	0	0	Ki67+	1640.61846593 427.631734528
-1	0	0	Ki67+	121.32571771 1833.89017416
-1	0	0	Ki67+	160.067845286 395.018132074
-1	0	0	Ki67+	987.475910208 495.25252103
-1	0	0	Ki67+	1740.57774513 646.62134765
-1	0	0	Ki67+	1565.67010354 2057.32813905
-1	0	0	Ki67+	554.06132214 813.499351617
-1	0	0	Ki67+	846.642059848 1750.88041227
-1	0	0	Ki67+	489.782581763 914.634275516
-1	0	0	Ki67+	1187.63724236 2086.61697923
-1	0	0	Ki67+	418.636894927 406.088365228
-1	0	0	Ki67+	1065.93385375 1669.68790006
-1	0	0	Ki67+	983.531039014 136.304874199
-1	0	0	Ki67+	1137.27125646 228.264736473
-1	0	0	Ki67+	1520.89966838 707.003733263
-1	0	0	Ki67+	711.406682567 1621.40865097
-1	0	0	Ki67+	1523.34075902 1499.42152556
-1	0	0	Ki67+	313.0911885 150.17367803
-1	0	0	Ki67+	1633.75195846 1418.32290827
-1	0	0	Ki67+	730.596229741 543.511521773
-1	0	0	Ki67+	1806.99794211 260.859802392
-1	0	0	Ki67+	1780.17297591 661.983611519
-1	0	0	Ki67+	296.185116434 901.778755851
-1	0	0	Ki67+	2124.92860625 1849.32963024
-1	0	0	Ki67+	1806.88270586 2004.80228174
-1	0	0	Ki67+	1431.81995794 222.598128051
-1	0	0	Ki67+	558.184866387 1493.58768145
-1	0	0	Ki67+	892.189913202 448.508551629
-1	0	0	Ki67+	1973.4726225 506.620189063
-1	0	0	Ki67+	1832.02833148 1482.79282644
-1	0	0	Ki67+	180.909621285 1416.03770512
-1	0	0	Ki67+	463.49816571 20.9422345242
-1	0	0	Ki67+	309.293190918 555.815864189
-1	0	0	Ki67+	2082.2329298 1436.00872608
-1	0	0	Ki67+	1938.64938539 1108.14245288
-1	0	0	Ki67+	1418.56009836 1800.99109295
-1	0	0	Ki67+	52.4796910113 2117.67872361
-1	0	0	Ki67+	1426.68815471 683.672979087
-1	0	0	Ki67+	858.479418161 2130.7534276
-1	0	0	Ki67+	1982.50715795 1435.73104428
-1	0	0	Ki67+	736.136945362 130.54987254
-1	0	0	Ki67+	222.380232305 305.368399471
-1	0	0	Ki67+	731.192099692 1708.93174374
-1	0	0	Ki67+	517.758847383 1151.23727827
-1	0	0	Ki67+	1705.54123168 1862.57883983
-1	0	0	Ki67+	1690.4625306 1235.46478815
-1	0	0	Ki67+	65.1272311923 1663.67430419
-1	0	0	Ki67+	121.761387083 1720.08290362
-1	0	0	Ki67+	1891.17854669 85.4619353336
-1	0	0	Ki67+	1086.82397514 1327.69650951
-1	0	0	Ki67+	1749.19454786 68.8387809405
-1	0	0	Ki67+	2065.16555267 478.559623079
-1	0	0	Ki67+	2013.72006821 1638.13651728
-1	0	0	Ki67+	1.16917901018 1434.38415834
-1	0	0	Ki67+	245.086311609 439.822488583
-1	0	0	Ki67+	1332.71522742 1843.02342758
-1	0	0	Ki67+	100.567707208 1513.49155442
-1	0	0	Ki67+	102.238557709 1545.22247536
-1	0	0	Ki67+	1659.89123388 1709.24176981
-1	0	0	Ki67+	1901.81793228 507.212403471
-1	0	0	Ki67+	614.025160265 206.72167127
-1	0	0	Ki67+	308.392771533 766.50895379
-1	0	0	Ki67+	1120.0439135 1578.71906188
-1	0	0	Ki67+	1736.53215237 753.933499264
-1	0	0	Ki67+	1536.66780928 1417.93485091
-1	0	0	Ki67+	244.4808102 876.491494713
-1	0	0	Ki67+	1872.42230363 848.274620361
-1	0	0	Ki67+	61.603455514 2084.20069191
-1	0	0	Ki67+	367.768844588 1720.20089104
-1	0	0	Ki67+	96.761340899 1324.29776143
-1	0	0	Ki67+	2020.13427181 280.087138491
-1	0	0	Ki67+	1751.74218976 1113.18841242
-1	0	0	Ki67+	482.894321562 1205.86809748
-1	0	0	Ki67+	274.809108298 1692.76090088
-1	0	0	Ki67+	1276.01372887 519.335278873
-1	0	0	Ki67+	810.298037531 771.481149526
-1	0	0	Ki67+	783.812776604 169.807536818
-1	0	0	Ki67+	711.55561464 142.541912183
-1	0	0	Ki67+	752.131406229 996.759418769
-1	0	0	Ki67+	378.112914042 1882.12409397
-1	0	0	Ki67+	652.938044326 1076.95859051
-1	0	0	Ki67+	1740.5151432 1256.63052483
-1	0	0	Ki67+	1612.25939559 1132.96620134
-1	0	0	Ki67+	1168.80294514 368.358898962
-1	0	0	Ki67+	2002.64050046 304.746064498
-1	0	0	Ki67+	1155.25688685 759.174843282
-1	0	0	Ki67+	1041.39812371 951.994657909
-1	0	0	Ki67+	1473.6733575 2131.45114133
-1	0	0	Ki67+	1014.70132195 420.189662207
-1	0	0	Ki67+	2100.32680326 265.005786088
-1	0	0	Ki67+	65.2532730535 1690.958661
-1	0	0	Ki67+	831.636968503 1701.36261517
-1	0	0	Ki67+	1269.29162224 1760.66995791
-1	0	0	Ki67+	1016.00561296 1741.16544934
-1	0	0	Ki67+	875.309439631 434.108150786
-1	0	0	Ki67+	301.180031459 1729.06124237
-1	0	0	Ki67+	1691.29448044 366.168422537
-1	0	0	Ki67+	1652.12435453 2145.61367494
-1	0	0	Ki67+	1909.84729456 2038.05600399
-1	0	0	Ki67+	365.581809022 840.559600275
-1	0	0	Ki67+	306.294271392 474.148607888
-1	0	0	Ki67+	1910.74803363 1666.13342263
-1	0	0	Ki67+	611.461144472 463.808857793
-1	0	0	Ki67+	428.267117507 305.333961543
-1	0	0	Ki67+	1547.07445722 717.079338298
-1	0	0	Ki67+	632.906606358 1086.23991794
-1	0	0	Ki67+	992.688220148 619.695905206
-1	0	0	Ki67+	344.844474805 717.687011716
-1	0	0	Ki67+	125.856365097 2096.5694286
-1	0	0	Ki67+	748.685236271 1114.74192417
-1	0	0	Ki67+	2134.30824343 26.6531180284
-1	0	0	Ki67+	1239.43463187 660.569062208
-1	0	0	Ki67+	1682.68008806 631.80663918
-1	0	0	Ki67+	1722.30263811 1578.63173042
-1	0	0	Ki67+	1745.20692336 2100.55009571
-1	0	0	Ki67+	856.928725098 1555.66077825
-1	0	0	Ki67+	667.722165917 1801.4218705
-1	0	0	Ki67+	1250.57243615 1229.66575495
-1	0	0	Ki67+	1266.13882831 837.819118751
-1	0	0	Ki67+	1541.65180467 1710.93856156
-1	0	0	Ki67+	791.308940458 1591.84953673
-1	0	0	Ki67+	1101.21867934 2132.92025826
-1	0	0	Ki67+	1788.94043146 895.433183752
-1	0	0	Ki67+	190.324458372 425.250347236
-1	0	0	Ki67+	1222.61662618 1370.88845421
-1	0	0	Ki67+	1869.92739393 745.938495936
-1	0	0	Ki67+	1849.3202111 2095.19464312
-1	0	0	Ki67+	2103.29222773 1353.69943089
-1	0	0	Ki67+	232.244233393 1789.27818311
-1	0	0	Ki67+	1487.75927885 1886.62432434
-1	0	0	Ki67+	1892.96648083 1740.41858553
-1	0	0	Ki67+	105.435037307 1761.31146341
-1	0	0	Ki67+	1572.66689727 467.582415534
-1	0	0	Ki67+	1568.86972708 1473.32681767
-1	0	0	Ki67+	418.958444341 859.818725135
-1	0	0	Ki67+	1814.18733549 1281.79579724
-1	0	0	Ki67+	509.148592094 269.98033285
-1	0	0	Ki67+	2118.45838766 720.806243921
-1	0	0	Ki67+	944.933657192 1675.89126611
-1	0	0	Ki67+	511.510849292 438.327424855
-1	0	0	Ki67+	570.939451974 352.284158894
-1	0	0	Ki67+	6.64624856429 507.018235929
-1	0	0	Ki67+	161.203904265 557.697601615
-1	0	0	Ki67+	1857.80073917 139.947733225
-1	0	0	Ki67+	1008.05748345 357.612845536
-1	0	0	Ki67+	1415.63224788 629.994848198
-1	0	0	Ki67+	145.371440609 1185.39820877
-1	0	0	Ki67+	622.974791274 1762.1825167
-1	0	0	Ki67+	1476.71629175 1369.86173096
-1	0	0	Ki67+	1206.0212283 244.339189
-1	0	0	Ki67+	1871.81679117 1171.84570533
-1	0	0	Ki67+	732.051017552 248.608107146
-1	0	0	Ki67+	424.907418333 1399.61448526
-1	0	0	Ki67+	1734.81609783 730.078643395
-1	0	0	Ki67+	907.111714529 955.499182971
-1	0	0	Ki67+	1257.05171209 371.033242189
-1	0	0	Ki67+	1833.13012796 70.2841950112
-1	0	0	Ki67+	535.518653319 738.997669989
-1	0	0	Ki67+	1324.68019758 894.648069706
-1	0	0	Ki67+	1564.74832702 828.778866461
-1	0	0	Ki67+	1240.31199408 1003.8178307
-1	0	0	Ki67+	65.2863376948 1163.57544793
-1	0	0	Ki67+	1151.99130531 1369.52938867
-1	0	0	Ki67+	251.912155514 173.19502479
-1	0	0	Ki67+	392.356756971 714.667781049
-1	0	0	Ki67+	843.387937559 79.4394940351
-1	0	0	Ki67+	1137.72330694 1460.18607038
-1	0	0	Ki67+	2148.43307411 1566.34644778
-1	0	0	Ki67+	1828.0327181 971.948625452
-1	0	0	Ki67+	1520.70387272 1550.6503593
-1	0	0	Ki67+	1184.83497449 1141.86067624
-1	0	0	Ki67+	1772.55082409 2013.97103232
-1	0	0	Ki67+	1615.5724829 1714.74606114
-1	0	0	Ki67+	1437.60015225 348.141490898
-1	0	0	Ki67+	1055.39942128 1708.94859565
-1	0	0	Ki67+	468.415441496 1462.92850237
-1	0	0	Ki67+	1565.46283527 94.2605742507
-1	0	0	Ki67+	187.488720805 256.231957486
-1	0	0	Ki67+	535.086617442 45.8031105483
-1	0	0	Ki67+	1478.55045854 646.275082377
-1	0	0	Ki67+	827.577687742 514.827853356
-1	0	0	Ki67+	641.825604104 2109.66836821
-1	0	0	Ki67+	762.979039518 1080.2807243
-1	0	0	Ki67+	570.883969473 505.425728313
-1	0	0	Ki67+	1191.99879246 2112.20236036
-1	0	0	Ki67+	1042.94771632 1818.21602974
-1	0	0	Ki67+	1321.62675797 1418.66864182
-1	0	0	Ki67+	1636.69320948 2100.74220508
-1	0	0	Ki67+	1723.40683443 578.201296165
-1	0	0	Ki67+	2127.88384289 604.862359087
-1	0	0	Ki67+	1638.92802836 1774.90068359
-1	0	0	Ki67+	1616.38510229 552.475740868
-1	0	0	Ki67+	334.287745648 1409.66270034
-1	0	0	Ki67+	1501.0197999 1023.70461754
-1	0	0	Ki67+	1239.52913453 2037.84154821
-1	0	0	Ki67+	192.528343109 2057.00724337
-1	0	0	Ki67+	1523.24721644 1798.47232335
-1	0	0	Ki67+	1117.69809296 1186.68628051
-1	0	0	Ki67+	905.217887692 287.349379966
-1	0	0	Ki67+	1128.61720937 820.488279552
-1	0	0	Ki67+	375.342906856 2006.23005383
-1	0	0	Ki67+	1874.57136972 1786.06557551
-1	0	0	Ki67+	766.290105485 415.157955628
-1	0	0	Ki67+	110.100645651 1927.5723041
-1	0	0	Ki67+	1554.97460164 685.905341042
-1	0	0	Ki67+	1420.24503934 1744.47886116
-1	0	0	Ki67+	1237.793433 426.403440788
-1	0	0	Ki67+	996.54338637 118.893171413
-1	0	0	Ki67+	698.213023264 1952.04144442
-1	0	0	Ki67+	576.028431559 1785.5407382
-1	0	0	Ki67+	128.772550003 1393.99458203
-1	0	0	Ki67+	1167.66045714 1538.04276816
-1	0	0	Ki67+	1694.92202249 1092.46028752
-1	0	0	Ki67+	1902.66669609 1763.34233785
-1	0	0	Ki67+	2093.2889575 763.204750549
-1	0	0	Ki67+	309.845052127 1132.6725757
-1	0	0	Ki67+	1989.11500085 1692.14925914
-1	0	0	Ki67+	1206.5861598 2137.18870736
-1	0	0	Ki67+	1452.6733238 1742.77189011
-1	0	0	Ki67+	886.253596962 402.388712128
-1	0	0	Ki67+	808.579845187 1569.54310909
-1	0	0	Ki67+	1969.4990678 1554.8610977
-1	0	0	Ki67+	580.872997985 1639.709568
-1	0	0	Ki67+	1195.48908604 450.841804728
-1	0	0	Ki67+	1542.3943231 395.3996743
-1	0	0	Ki67+	1016.87600024 581.203214888
-1	0	0	Ki67+	951.965908688 1045.89628095
-1	0	0	Ki67+	1921.48193515 522.320023616
-1	0	0	Ki67+	1036.19385124 57.9663871004
-1	0	0	Ki67+	1746.06529257 309.945282972
-1	0	0	Ki67+	6.75572962536 143.007765318
-1	0	0	Ki67+	754.398732365 1532.77811153
-1	0	0	Ki67+	378.916941196 1410.13768179
-1	0	0	Ki67+	171.864866451 1530.8002985
-1	0	0	Ki67+	730.20594724 2062.50452844
-1	0	0	Ki67+	1634.55340219 307.328538263
-1	0	0	Ki67+	1676.95555742 1454.09883812
-1	0	0	Ki67+	310.794930199 1381.71336158
-1	0	0	Ki67+	627.039342509 741.332024948
-1	0	0	Ki67+	962.793970741 705.40635539
-1	0	0	Ki67+	1621.87780039 34.7531237556
-1	0	0	Ki67+	149.823718951 353.97795877
-1	0	0	Ki67+	663.208610807 135.364750249
-1	0	0	Ki67+	97.5045130316 1453.89845166
-1	0	0	CD3+/CD8+/Ki67+	1227.70039141 16.3046726334
-1	0	0	CD3+/CD8+/Ki67+	2073.70735021 215.747819686
-1	0	0	CD3+/CD8+/Ki67+	1355.89459693 1223.03980736
-1	0	0	CD3+/CD8+/Ki67+	656.923634905 631.258459679
-1	0	0	CD3+/CD8+/Ki67+	1253.25488437 1194.47623635
-1	0	0	CD3+/CD8+/Ki67+	867.354756782 946.765479554
-1	0	0	CD3+/CD8+/Ki67+	1763.06464109 1577.75153183
-1	0	0	CD3+/CD8+/Ki67+	1427.12326164 122.560995352
-1	0	0	CD3+/CD8+/Ki67+	933.020402506 80.2985137443
-1	0	0	CD3+/CD8+/Ki67+	844.441248618 1595.33165972
-1	0	0	CD3+/CD8+/Ki67+	1115.43334828 873.913050489
-1	0	0	CD3+/CD8+/Ki67+	1401.56940426 26.2925588984
-1	0	0	CD3+/CD8+/Ki67+	1738.90299699 960.691944505
-1	0	0	CD3+/CD8+/Ki67+	688.899938747 1875.50258536
-1	0	0	CD3+/CD8+/Ki67+	407.57825497 777.88486886
-1	0	0	CD3+/CD8+/Ki67+	753.54156535 1432.39919033
-1	0	0	CD3+/CD8+/Ki67+	542.240486219 1878.60044371
-1	0	0	CD3+/CD8+/Ki67+	311.601142044 1882.18269713
-1	0	0	CD3+/CD8+/Ki67+	262.532631151 2137.3696434
-1	0	0	CD3+/CD8+/Ki67+	1126.26755346 342.716544871
-1	0	0	CD3+/CD8+/Ki67+	446.254094448 1555.80799041
-1	0	0	CD3+/CD8+/Ki67+	2005.51441319 1561.7250122
-1	0	0	CD3+/CD8+/Ki67+	320.930233833 1489.61418128
-1	0	0	CD3+/CD8+/Ki67+	2071.96406256 546.722419804
-1	0	0	CD3+/CD8+/Ki67+	889.726306944 811.973715946
-1	0	0	CD3+/CD8+/Ki67+	2142.30055521 148.915456163
-1	0	0	CD3+/CD8+/Ki67+	1047.52284195 2108.42844769
-1	0	0	CD3+/CD8+/Ki67+	424.949415899 1484.80264234
-1	0	0	CD3+/CD8+/Ki67+	1676.57703982 1657.25679852
-1	0	0	CD3+/CD8+/Ki67+	1350.13373974 1610.12961431
-1	0	0	CD3+/CD8+/Ki67+	1539.88084081 1974.18072809
-1	0	0	CD3+/CD8+/Ki67+	399.201030146 1477.91187875
-1	0	0	CD3+/CD8+/Ki67+	1566.31674736 649.031753556
-1	0	0	CD3+/CD8+/Ki67+	704.125356898 1908.66620911
-1	0	0	CD3+/CD8+/Ki67+	934.982202712 1972.7624831
-1	0	0	CD3+/CD8+/Ki67+	800.795111172 376.368162514
-1	0	0	CD3+/CD8+/Ki67+	135.256351716 865.805285532
-1	0	0	CD3+/CD8+/Ki67+	954.975307642 186.309808361
-1	0	0	CD3+/CD8+/Ki67+	1750.15254697 262.689245548
-1	0	0	CD3+/CD8+/Ki67+	1517.58218764 2112.76598283
-1	0	0	CD3+/CD8+/Ki67+	1219.47030726 1541.64587415
-1	0	0	CD3+/CD8+/Ki67+	1619.78035348 1481.55499112
-1	0	0	CD3+/CD8+/Ki67+	969.046958047 1948.65390308
-1	0	0	CD3+/CD8+/Ki67+	1321.2023029 425.482345001
-1	0	0	CD3+/CD8+/Ki67+	1353.46752343 550.751548987
-1	0	0	CD3+/CD8+/Ki67+	1035.19090107 209.464283663
-1	0	0	CD3+/CD8+/Ki67+	2065.28145148 107.068993263
-1	0	0	CD3+/CD8+/Ki67+	758.197918696 459.811251196
-1	0	0	CD3+/CD8+/Ki67+	2013.19345218 2064.28663531
-1	0	0	CD3+/CD8+/Ki67+	1266.49713564 1048.00219227
#EOF
