# Supplementary material for: Data-Driven Discovery of Immune Contexture Biomarkers
Source: Front Oncol. 2018 Dec 18;8:627. doi: 10.3389/fonc.2018.00627 (PMC6305402; doi:10.3389/fonc.2018.00627)
Supplement: Data Sheet 2.zip — The synthetic dataset used for verifying the approach (section 3.1; Figure 4) is provided as a collection of text files describing regions, markers, and metadata. [file Data_Sheet_2.zip › verificationDataset/testdata_017_ImageObjects.txt]

barcode_target	testdata_017
barcode_origin	-1
workflow_target_version	-1
workflow_origin	-1
workflow_origin_version	-1
iH	-1
iW	-1
user	None

-1	0	0	Ki67+	1515.7421133 151.798402911
-1	0	0	Ki67+	1716.58676959 623.908536931
-1	0	0	Ki67+	1286.31828849 131.56576027
-1	0	0	Ki67+	1588.97888523 158.668204505
-1	0	0	Ki67+	1898.72587952 2002.74726969
-1	0	0	Ki67+	294.619044032 1396.34479303
-1	0	0	Ki67+	2062.69812545 1475.0781194
-1	0	0	Ki67+	1058.88944426 1930.68671596
-1	0	0	Ki67+	1652.73980406 1829.45158487
-1	0	0	Ki67+	184.086826637 818.852522336
-1	0	0	Ki67+	843.099455538 159.052576672
-1	0	0	Ki67+	424.052416668 1370.91698986
-1	0	0	Ki67+	2142.50282221 1272.62127982
-1	0	0	Ki67+	1358.24518297 174.946317301
-1	0	0	Ki67+	16.5997149542 359.499999697
-1	0	0	Ki67+	1700.63290662 1491.97270293
-1	0	0	Ki67+	2015.64713962 1552.74888168
-1	0	0	Ki67+	895.549820883 65.861233337
-1	0	0	Ki67+	1366.90651373 581.52773049
-1	0	0	Ki67+	1963.4527409 306.352835993
-1	0	0	Ki67+	665.950108059 1913.19431119
-1	0	0	Ki67+	595.073690195 1568.44520371
-1	0	0	Ki67+	2079.83919744 2008.43888241
-1	0	0	Ki67+	56.0266849261 549.891387468
-1	0	0	Ki67+	970.451217876 640.201712927
-1	0	0	Ki67+	1169.3779027 361.927077637
-1	0	0	Ki67+	486.854905661 2141.2915225
-1	0	0	Ki67+	885.192208099 1166.63936029
-1	0	0	Ki67+	1393.02457432 2063.91522056
-1	0	0	Ki67+	1165.50656711 605.111529508
-1	0	0	Ki67+	191.365692852 1173.9845541
-1	0	0	Ki67+	1968.05856264 2137.48381824
-1	0	0	Ki67+	121.443691396 1558.92013557
-1	0	0	Ki67+	552.390862319 2149.88262846
-1	0	0	Ki67+	1486.44967772 168.054898191
-1	0	0	Ki67+	134.268028278 581.477431569
-1	0	0	Ki67+	314.317554012 868.06573229
-1	0	0	Ki67+	1043.63977287 2146.00036087
-1	0	0	Ki67+	1498.72365815 1815.86847464
-1	0	0	Ki67+	159.076970901 1959.69681229
-1	0	0	Ki67+	1930.68782808 1423.27782055
-1	0	0	Ki67+	633.831725595 1038.60447835
-1	0	0	Ki67+	1207.41076759 1438.03734068
-1	0	0	Ki67+	1778.30998437 150.601878469
-1	0	0	Ki67+	538.822651716 173.900340693
-1	0	0	Ki67+	1176.13367235 186.923185445
-1	0	0	Ki67+	1861.8487213 552.008685355
-1	0	0	Ki67+	684.44075284 1991.54953514
-1	0	0	Ki67+	1728.06165502 649.164824073
-1	0	0	Ki67+	221.258950591 1414.18906398
-1	0	0	Ki67+	1272.21307942 1788.04690599
-1	0	0	Ki67+	2104.19973987 1279.50315859
-1	0	0	Ki67+	1902.64973545 1505.30825391
-1	0	0	Ki67+	1490.97123123 415.667098149
-1	0	0	Ki67+	2028.70882625 815.853568846
-1	0	0	Ki67+	239.821968439 1370.84659082
-1	0	0	Ki67+	1735.68107686 1511.5343901
-1	0	0	Ki67+	1431.28493242 1341.43911001
-1	0	0	Ki67+	157.249891855 1389.00695866
-1	0	0	Ki67+	755.351717831 1586.29283127
-1	0	0	Ki67+	960.418283292 22.6801542264
-1	0	0	Ki67+	1483.32171677 1103.65572752
-1	0	0	Ki67+	605.480981047 2022.4290421
-1	0	0	Ki67+	1266.54081945 188.610272423
-1	0	0	Ki67+	1289.12534345 1372.76344543
-1	0	0	Ki67+	1438.83083846 620.372255182
-1	0	0	Ki67+	1819.08673786 1181.18210526
-1	0	0	Ki67+	1225.73997194 1042.6733434
-1	0	0	Ki67+	1464.76344002 964.645609742
-1	0	0	Ki67+	1827.75723385 2037.80001176
-1	0	0	Ki67+	1190.75306308 1002.59460484
-1	0	0	Ki67+	1481.87288152 509.440644303
-1	0	0	Ki67+	110.416859898 1434.17677074
-1	0	0	Ki67+	524.068451485 354.674209008
-1	0	0	Ki67+	1942.6466535 1519.00366726
-1	0	0	Ki67+	1816.64525042 516.015973767
-1	0	0	Ki67+	1924.44593838 2122.92437159
-1	0	0	Ki67+	185.26158287 2149.04728773
-1	0	0	Ki67+	1922.12956264 88.9506185548
-1	0	0	Ki67+	1529.89299294 1534.9137944
-1	0	0	Ki67+	1465.95072837 632.537774756
-1	0	0	Ki67+	1573.16446119 1339.02638906
-1	0	0	Ki67+	378.807728402 1334.8013005
-1	0	0	Ki67+	1065.09033697 130.689925733
-1	0	0	Ki67+	2028.26432465 1850.14606638
-1	0	0	Ki67+	833.738565684 213.667374503
-1	0	0	Ki67+	1781.39573246 573.658835601
-1	0	0	Ki67+	962.100703858 1222.16584166
-1	0	0	Ki67+	1645.69062243 433.860734442
-1	0	0	Ki67+	1786.44969706 896.456794071
-1	0	0	Ki67+	953.168360315 661.971175025
-1	0	0	Ki67+	1949.35082566 1456.36348413
-1	0	0	Ki67+	560.829209413 486.64573839
-1	0	0	Ki67+	1607.94721094 756.297624835
-1	0	0	Ki67+	155.02959019 903.465787155
-1	0	0	Ki67+	1767.60070382 713.759815693
-1	0	0	Ki67+	1727.84574735 377.558088176
-1	0	0	Ki67+	879.412598822 416.516877149
-1	0	0	Ki67+	501.328593261 1832.0208722
-1	0	0	Ki67+	402.159886889 961.697010629
-1	0	0	Ki67+	2004.59352493 1824.01019709
-1	0	0	Ki67+	804.33927337 1065.43842961
-1	0	0	Ki67+	60.5487489927 379.154191085
-1	0	0	Ki67+	1783.75221567 414.808954483
-1	0	0	Ki67+	142.818833343 1023.18273472
-1	0	0	Ki67+	1314.51537451 183.351204266
-1	0	0	Ki67+	1793.26901064 471.72094544
-1	0	0	Ki67+	624.663041498 1904.23916168
-1	0	0	Ki67+	2047.83170475 741.551301197
-1	0	0	Ki67+	1698.57701103 364.728101704
-1	0	0	Ki67+	390.445283093 1651.52897578
-1	0	0	Ki67+	1454.43763455 588.86990151
-1	0	0	Ki67+	2147.33803625 2010.37795095
-1	0	0	Ki67+	444.43608865 1292.13428423
-1	0	0	Ki67+	666.840647871 198.414519398
-1	0	0	Ki67+	489.239564421 1192.75345502
-1	0	0	Ki67+	2097.1752952 904.470677799
-1	0	0	Ki67+	1827.14069172 242.12581566
-1	0	0	Ki67+	475.938331979 1855.70363444
-1	0	0	Ki67+	260.172397323 305.465466075
-1	0	0	Ki67+	52.0737399266 15.6736690414
-1	0	0	Ki67+	222.358035277 1945.66605544
-1	0	0	Ki67+	967.705741499 901.368976271
-1	0	0	Ki67+	1602.44796103 28.1708067434
-1	0	0	Ki67+	877.369362791 1941.45206584
-1	0	0	Ki67+	1629.65767868 1144.61786651
-1	0	0	Ki67+	2034.67701505 1621.33787679
-1	0	0	Ki67+	0.298589310374 447.720520431
-1	0	0	Ki67+	47.8086058388 197.22236553
-1	0	0	Ki67+	702.446406509 1938.08302557
-1	0	0	Ki67+	627.381690774 486.03013234
-1	0	0	Ki67+	1076.47169318 867.234720134
-1	0	0	Ki67+	46.9382956243 571.196110489
-1	0	0	Ki67+	2142.1957965 2137.45786783
-1	0	0	Ki67+	1574.30225524 1989.90694991
-1	0	0	Ki67+	1235.38440737 320.694666707
-1	0	0	Ki67+	1688.82030608 174.843251858
-1	0	0	Ki67+	109.914095472 707.450806229
-1	0	0	Ki67+	1549.94209743 1459.53945121
-1	0	0	Ki67+	371.681882229 645.617350341
-1	0	0	Ki67+	1318.46613029 138.181305378
-1	0	0	Ki67+	416.782915564 13.9568288139
-1	0	0	Ki67+	1827.31620985 1778.85854755
-1	0	0	Ki67+	1888.76690898 1112.9272451
-1	0	0	Ki67+	1437.20452041 1269.21285306
-1	0	0	Ki67+	696.380670055 385.380348341
-1	0	0	Ki67+	663.227028972 396.454154404
-1	0	0	Ki67+	1239.90710786 367.115774234
-1	0	0	Ki67+	1158.78691114 1883.22431412
-1	0	0	Ki67+	481.68078706 2112.40276415
-1	0	0	Ki67+	396.446360157 1878.75875323
-1	0	0	Ki67+	462.952242418 282.083787349
-1	0	0	Ki67+	1095.6483692 346.444135096
-1	0	0	Ki67+	1425.88729916 2110.94788213
-1	0	0	Ki67+	1405.84209876 287.355741114
-1	0	0	Ki67+	484.171835077 1131.21968269
-1	0	0	Ki67+	1126.24764957 17.654950768
-1	0	0	Ki67+	1095.56821683 2063.56721334
-1	0	0	Ki67+	1859.17987851 1971.75547909
-1	0	0	Ki67+	1547.67488135 1710.86198246
-1	0	0	Ki67+	1351.44217761 1525.33949237
-1	0	0	Ki67+	476.949194142 629.386314398
-1	0	0	Ki67+	77.0214600762 719.579974663
-1	0	0	Ki67+	439.512128967 272.721545825
-1	0	0	Ki67+	2088.22086982 1742.8993275
-1	0	0	Ki67+	1012.72904207 825.44211292
-1	0	0	Ki67+	1310.44719971 2067.60935523
-1	0	0	Ki67+	1036.26853364 1527.56854288
-1	0	0	Ki67+	1804.62125935 361.550031064
-1	0	0	Ki67+	745.197147503 1349.76064643
-1	0	0	Ki67+	51.8509190161 1801.95550124
-1	0	0	Ki67+	640.722214459 729.240250344
-1	0	0	Ki67+	1220.59061857 1725.50988004
-1	0	0	Ki67+	763.093401434 902.070177828
-1	0	0	Ki67+	1391.5574114 2119.83389805
-1	0	0	Ki67+	1992.9385651 384.802763419
-1	0	0	Ki67+	974.211125252 1943.24917859
-1	0	0	Ki67+	875.127579301 1980.34123422
-1	0	0	Ki67+	1081.7622393 232.009920242
-1	0	0	Ki67+	65.503787125 227.414097528
-1	0	0	Ki67+	1051.73756507 1243.25968202
-1	0	0	Ki67+	849.829894257 1786.50368716
-1	0	0	Ki67+	1966.65276151 429.470116505
-1	0	0	Ki67+	1092.72488288 530.247579504
-1	0	0	Ki67+	945.323495261 1149.43513655
-1	0	0	Ki67+	974.489274866 341.452069349
-1	0	0	Ki67+	1545.0083834 415.785836725
-1	0	0	Ki67+	1109.23341558 1411.13365013
-1	0	0	Ki67+	295.554985802 1596.23263941
-1	0	0	Ki67+	1917.87472202 17.0478959638
-1	0	0	Ki67+	1086.92602822 2019.52886311
-1	0	0	Ki67+	271.801174868 1973.41087523
-1	0	0	Ki67+	85.6616149882 535.130224012
-1	0	0	Ki67+	348.37609459 2052.81164301
-1	0	0	Ki67+	390.414100362 355.161322499
-1	0	0	Ki67+	1661.51761019 841.912724146
-1	0	0	Ki67+	24.341280203 1445.97913479
-1	0	0	Ki67+	941.354909132 1757.78373474
-1	0	0	Ki67+	866.432950277 856.814059945
-1	0	0	Ki67+	1488.64870049 273.216481099
-1	0	0	Ki67+	264.916039461 131.1274637
-1	0	0	Ki67+	1833.55309125 1259.8323401
-1	0	0	Ki67+	1195.89625102 1033.34741393
-1	0	0	Ki67+	102.749336067 507.536441202
-1	0	0	Ki67+	1879.30449178 1587.04399373
-1	0	0	Ki67+	1134.48115671 193.717486804
-1	0	0	Ki67+	670.997370269 26.5711180757
-1	0	0	Ki67+	96.1749026795 1933.25748687
-1	0	0	Ki67+	1478.08409072 849.778788545
-1	0	0	Ki67+	1372.34855425 1363.35903899
-1	0	0	Ki67+	621.621202164 121.25820491
-1	0	0	Ki67+	1113.64659359 1684.23455721
-1	0	0	Ki67+	1944.58996966 2034.62720674
-1	0	0	Ki67+	1272.69818601 282.183669621
-1	0	0	Ki67+	1068.28661056 1165.09214193
-1	0	0	Ki67+	1516.90577401 1583.2623253
-1	0	0	Ki67+	927.063690921 636.578081677
-1	0	0	Ki67+	184.061215124 1455.66847036
-1	0	0	Ki67+	755.774748965 1496.76144622
-1	0	0	Ki67+	1550.26130075 876.92007322
-1	0	0	Ki67+	400.805534961 1448.64925525
-1	0	0	Ki67+	1375.60063353 284.217844318
-1	0	0	Ki67+	1523.58060491 1145.18864319
-1	0	0	Ki67+	1188.82301992 1728.92386568
-1	0	0	Ki67+	2041.71834055 1233.69765129
-1	0	0	Ki67+	1279.86657137 694.28165351
-1	0	0	Ki67+	480.498476448 477.697709314
-1	0	0	Ki67+	214.468644211 865.777433098
-1	0	0	Ki67+	1188.77826166 1325.82981568
-1	0	0	Ki67+	1924.47147871 1840.08785909
-1	0	0	Ki67+	984.607685483 709.889290642
-1	0	0	Ki67+	847.438511552 690.506274042
-1	0	0	Ki67+	1845.35893144 1234.59100796
-1	0	0	Ki67+	1189.25182701 575.665929541
-1	0	0	Ki67+	1947.23989057 1315.29163067
-1	0	0	Ki67+	191.586456185 1867.99606944
-1	0	0	Ki67+	1036.68351311 1223.10275166
-1	0	0	Ki67+	736.282368729 1285.4591968
-1	0	0	Ki67+	1393.15400328 857.710100923
-1	0	0	Ki67+	1246.93424959 1933.48695329
-1	0	0	Ki67+	936.651334469 593.240116126
-1	0	0	Ki67+	540.657180858 687.292978377
-1	0	0	Ki67+	1746.32231343 1567.11984186
-1	0	0	Ki67+	2098.1059808 1971.77697622
-1	0	0	Ki67+	1613.52598695 112.429751114
-1	0	0	Ki67+	459.10594156 1956.68785292
-1	0	0	Ki67+	1735.89303566 2013.11171013
-1	0	0	Ki67+	1988.8541939 638.787244397
-1	0	0	Ki67+	2134.62982228 1972.7179853
-1	0	0	Ki67+	2010.88573948 1584.05469885
-1	0	0	Ki67+	654.559159503 1396.74835831
-1	0	0	Ki67+	1903.76039541 1073.00163077
-1	0	0	Ki67+	341.093192384 1905.22307405
-1	0	0	Ki67+	2126.87402328 1826.00256649
-1	0	0	Ki67+	1884.78150029 1193.78651952
-1	0	0	Ki67+	1967.52642954 1271.40950467
-1	0	0	Ki67+	819.712862646 361.456816969
-1	0	0	Ki67+	1612.98517009 671.35445826
-1	0	0	Ki67+	1461.14575892 38.8911293238
-1	0	0	Ki67+	2088.60788245 835.859894903
-1	0	0	Ki67+	248.713385555 36.3535666252
-1	0	0	Ki67+	1674.90736643 816.170813206
-1	0	0	Ki67+	234.355061189 1978.51322092
-1	0	0	Ki67+	817.228734362 1262.3587049
-1	0	0	Ki67+	565.772405256 369.981355413
-1	0	0	Ki67+	1478.49219926 721.657009559
-1	0	0	Ki67+	1659.5381232 52.7779237302
-1	0	0	Ki67+	1275.78217523 950.217690712
-1	0	0	Ki67+	1778.97270492 2021.10409907
-1	0	0	Ki67+	991.590990928 32.1603016793
-1	0	0	Ki67+	692.177929293 54.0369499003
-1	0	0	Ki67+	1176.97317845 894.903510473
-1	0	0	Ki67+	2040.20534134 1678.61882439
-1	0	0	Ki67+	878.796947972 1627.20575668
-1	0	0	Ki67+	154.138221844 605.141985411
-1	0	0	Ki67+	1959.99540764 2094.09061365
-1	0	0	Ki67+	1562.58696183 1272.55162463
-1	0	0	Ki67+	1391.24147449 1937.65361558
-1	0	0	Ki67+	395.066498272 1623.63654216
-1	0	0	Ki67+	1163.86520752 1099.74405596
-1	0	0	Ki67+	991.572678962 1273.4121519
-1	0	0	Ki67+	713.570675996 1441.92691708
-1	0	0	Ki67+	545.001619952 1560.06258496
-1	0	0	Ki67+	2132.10705315 680.755452859
-1	0	0	Ki67+	1858.0991735 1033.79314384
-1	0	0	Ki67+	1060.19997161 384.062848717
-1	0	0	Ki67+	857.155717303 219.776940432
-1	0	0	Ki67+	686.424464427 1331.63652069
-1	0	0	Ki67+	939.135948423 1059.10369723
-1	0	0	Ki67+	624.675998892 1467.26683897
-1	0	0	Ki67+	1377.49257086 359.724387417
-1	0	0	Ki67+	1998.75622459 2.24707688219
-1	0	0	Ki67+	1668.4058359 114.889823264
-1	0	0	Ki67+	140.19421377 1050.81226097
-1	0	0	Ki67+	1589.24482645 495.471071794
-1	0	0	Ki67+	423.894997926 171.742401729
-1	0	0	Ki67+	292.799104118 36.2144380212
-1	0	0	Ki67+	1670.30233783 1112.64349681
-1	0	0	Ki67+	411.571995535 1028.0921783
-1	0	0	Ki67+	256.748225026 2017.08500265
-1	0	0	Ki67+	1290.98068277 1478.88166896
-1	0	0	Ki67+	2129.80430784 1620.40087549
-1	0	0	Ki67+	1293.27024304 1401.51776617
-1	0	0	Ki67+	771.583243082 730.484076053
-1	0	0	Ki67+	1257.98518538 1323.58148015
-1	0	0	Ki67+	355.190154055 1799.59390709
-1	0	0	Ki67+	353.004653285 1159.65161111
-1	0	0	Ki67+	805.079221342 850.031410168
-1	0	0	Ki67+	1989.41608152 471.192935342
-1	0	0	Ki67+	1951.77714089 166.649154137
-1	0	0	Ki67+	1277.93082649 1835.09998667
-1	0	0	Ki67+	182.473952849 2069.02847294
-1	0	0	Ki67+	422.73775377 1764.32610853
-1	0	0	Ki67+	237.149496405 1872.99371171
-1	0	0	Ki67+	1704.79188193 1244.72421597
-1	0	0	Ki67+	253.143621401 237.59369303
-1	0	0	Ki67+	1883.66226195 909.493770189
-1	0	0	Ki67+	1304.98156217 1430.67269334
-1	0	0	Ki67+	553.549023112 878.713104086
-1	0	0	Ki67+	11.6025124335 1623.41043174
-1	0	0	Ki67+	928.911222957 2123.08746114
-1	0	0	Ki67+	694.298512007 252.185611123
-1	0	0	Ki67+	1883.85561086 1532.8451779
-1	0	0	Ki67+	1858.25203867 1911.86443916
-1	0	0	Ki67+	142.951782242 177.755751137
-1	0	0	Ki67+	2067.83441969 343.583174665
-1	0	0	Ki67+	1214.16427376 1630.04069149
-1	0	0	Ki67+	1787.53618599 797.457553437
-1	0	0	Ki67+	1005.72507405 1821.95077191
-1	0	0	Ki67+	1806.3564349 575.319219801
-1	0	0	Ki67+	1458.77430429 1641.16434918
-1	0	0	Ki67+	761.271405707 1808.412438
-1	0	0	Ki67+	1839.30932336 111.785911173
-1	0	0	Ki67+	2003.6515763 742.02395268
-1	0	0	Ki67+	1695.58505894 1781.56785717
-1	0	0	Ki67+	54.1166393922 654.473854579
-1	0	0	Ki67+	688.140983128 1191.44021235
-1	0	0	Ki67+	2048.10483951 592.302004922
-1	0	0	Ki67+	2001.79102768 800.523709758
-1	0	0	Ki67+	39.444079075 1348.89050844
-1	0	0	Ki67+	1363.59750961 484.88502659
-1	0	0	Ki67+	1283.6989259 1734.49496002
-1	0	0	Ki67+	927.641387932 1084.3523757
-1	0	0	Ki67+	1114.28596573 1148.64930031
-1	0	0	Ki67+	1671.26404836 1767.1574401
-1	0	0	Ki67+	1331.3670213 102.33928526
-1	0	0	Ki67+	1084.77981945 413.818084348
-1	0	0	Ki67+	39.4246773542 1665.32099244
-1	0	0	Ki67+	763.332396773 1635.05217351
-1	0	0	Ki67+	2141.03225525 1949.62384908
-1	0	0	Ki67+	1980.57746383 233.263959494
-1	0	0	Ki67+	854.083366064 1959.37865627
-1	0	0	Ki67+	732.181787298 222.838704092
-1	0	0	Ki67+	1780.20355809 1566.27900953
-1	0	0	Ki67+	739.975312471 1050.76747685
-1	0	0	Ki67+	254.562438414 1636.82770746
-1	0	0	Ki67+	763.019331265 1399.88933479
-1	0	0	Ki67+	886.079932984 1537.67961574
-1	0	0	Ki67+	159.894668188 196.091949717
-1	0	0	Ki67+	1542.59494945 1408.63994666
-1	0	0	Ki67+	716.572464081 774.478318598
-1	0	0	Ki67+	2048.71010651 1269.22653391
-1	0	0	Ki67+	1803.17167924 1123.84998487
-1	0	0	Ki67+	2047.18632404 11.8046887304
-1	0	0	Ki67+	502.229485128 601.568233547
-1	0	0	Ki67+	259.635842273 1697.53544031
-1	0	0	Ki67+	250.218707476 966.663154533
-1	0	0	Ki67+	2099.60504238 1639.70496708
-1	0	0	Ki67+	1106.38658459 1027.63947655
-1	0	0	Ki67+	173.531077823 378.995184006
-1	0	0	Ki67+	1180.41657374 1931.774684
-1	0	0	Ki67+	642.088131702 1860.89366611
-1	0	0	Ki67+	1973.10457649 837.699252457
-1	0	0	Ki67+	1894.03978386 677.455686535
-1	0	0	Ki67+	1434.54267299 442.776052231
-1	0	0	Ki67+	984.411061875 169.206846793
-1	0	0	Ki67+	1174.3208028 1242.60308182
-1	0	0	Ki67+	536.502778846 99.4528590629
-1	0	0	Ki67+	77.5147174683 458.333047634
-1	0	0	Ki67+	448.796102501 1014.07910431
-1	0	0	Ki67+	1732.86461133 775.644107603
-1	0	0	Ki67+	785.534889973 74.7186880911
-1	0	0	Ki67+	1205.07847206 616.299958981
-1	0	0	Ki67+	2046.30056552 529.934617858
-1	0	0	Ki67+	737.413667496 911.183498741
-1	0	0	Ki67+	1293.61691922 295.301558774
-1	0	0	Ki67+	1957.97356348 1.36983683513
-1	0	0	Ki67+	2101.96812171 1812.65400375
-1	0	0	Ki67+	1640.64841084 1680.9884482
-1	0	0	Ki67+	98.3515172643 91.3330106809
-1	0	0	Ki67+	535.14464902 209.799998249
-1	0	0	Ki67+	1012.09275534 392.305683116
-1	0	0	Ki67+	173.045975756 1703.12248365
-1	0	0	Ki67+	1567.78813138 384.126352971
-1	0	0	Ki67+	2004.24782109 1984.60622426
-1	0	0	Ki67+	1854.26677473 832.570180838
-1	0	0	Ki67+	350.388934182 1230.6404687
-1	0	0	Ki67+	2050.01349401 222.436080247
-1	0	0	Ki67+	104.603188184 2018.87029275
-1	0	0	Ki67+	1549.04352182 703.801166313
-1	0	0	Ki67+	905.32080275 103.786918814
-1	0	0	Ki67+	1888.20596527 1313.13521843
-1	0	0	Ki67+	1883.81442899 2102.858427
-1	0	0	Ki67+	1682.28572163 1604.65229838
-1	0	0	Ki67+	1470.45213541 1386.24562582
-1	0	0	Ki67+	1410.99695201 1200.3814315
-1	0	0	Ki67+	1573.94701607 232.359586544
-1	0	0	Ki67+	13.1229481828 906.840524756
-1	0	0	Ki67+	1595.97353221 365.694134946
-1	0	0	Ki67+	1997.50366426 510.515059859
-1	0	0	Ki67+	1105.31030053 1875.56431105
-1	0	0	Ki67+	1719.10854088 2068.03145054
-1	0	0	Ki67+	1599.18653516 1928.01151149
-1	0	0	Ki67+	67.7809829562 161.9990643
-1	0	0	Ki67+	1826.63712086 367.025049258
-1	0	0	Ki67+	279.065960111 548.319968048
-1	0	0	Ki67+	875.822217968 1838.78687675
-1	0	0	Ki67+	192.789894131 1780.13082643
-1	0	0	Ki67+	397.161322225 217.723758675
-1	0	0	Ki67+	430.726526512 1884.91824242
-1	0	0	Ki67+	48.1534748782 1487.95272755
-1	0	0	Ki67+	1281.94742233 2095.05153601
-1	0	0	Ki67+	656.803478147 1228.71925174
-1	0	0	Ki67+	1462.21857785 1043.40382827
-1	0	0	Ki67+	738.597428707 1181.12781501
-1	0	0	Ki67+	1010.92911491 777.256003011
-1	0	0	Ki67+	39.2734251417 59.4648512156
-1	0	0	Ki67+	674.032148119 244.627774222
-1	0	0	Ki67+	629.035732471 934.140367613
-1	0	0	Ki67+	450.519551976 1596.99287252
-1	0	0	Ki67+	1540.45871342 1654.58927384
-1	0	0	Ki67+	822.681443381 655.912011851
-1	0	0	Ki67+	2019.97945126 486.867717851
-1	0	0	Ki67+	1033.50387156 446.123029408
-1	0	0	Ki67+	656.584320914 1145.11739034
-1	0	0	Ki67+	1272.41332302 1927.334057
-1	0	0	Ki67+	1519.51247354 1748.24872205
-1	0	0	Ki67+	1776.98400776 739.574504527
-1	0	0	Ki67+	1941.88323485 742.381599021
-1	0	0	Ki67+	828.08243601 998.847646955
-1	0	0	Ki67+	1575.69382938 1216.436824
-1	0	0	Ki67+	1840.55660188 293.369019508
-1	0	0	Ki67+	1546.93356989 1155.62258849
-1	0	0	Ki67+	196.468943257 65.0708868864
-1	0	0	Ki67+	554.963439479 1538.65512862
-1	0	0	Ki67+	218.861182389 1538.77653773
-1	0	0	Ki67+	1227.24812938 192.743668931
-1	0	0	Ki67+	526.4408391 1770.52898978
-1	0	0	Ki67+	988.927257411 1220.17983909
-1	0	0	Ki67+	1391.33583489 478.928849657
-1	0	0	Ki67+	1599.98783427 194.944039519
-1	0	0	Ki67+	2044.46869106 1093.81605682
-1	0	0	Ki67+	1740.78376283 699.359428322
-1	0	0	Ki67+	1706.75970642 1419.21946614
-1	0	0	Ki67+	2007.13900014 831.288548934
-1	0	0	Ki67+	1825.52114217 709.985607312
-1	0	0	Ki67+	2139.83047584 1879.4532343
-1	0	0	Ki67+	1147.10698609 692.643472232
-1	0	0	Ki67+	294.391134277 359.449404514
-1	0	0	Ki67+	1883.74108082 1423.40101124
-1	0	0	Ki67+	759.104043024 208.676146584
-1	0	0	Ki67+	524.809448103 154.006511861
-1	0	0	Ki67+	595.729301302 332.98806212
-1	0	0	Ki67+	159.45774113 932.582407274
-1	0	0	Ki67+	786.812096046 1368.83526497
-1	0	0	Ki67+	1358.69356371 1929.77183425
-1	0	0	Ki67+	102.440179257 456.95732672
-1	0	0	Ki67+	118.430299435 363.541998589
-1	0	0	Ki67+	1410.05733572 417.630191114
-1	0	0	Ki67+	1456.22156459 1314.54482766
-1	0	0	Ki67+	2008.15012886 1400.31081982
-1	0	0	Ki67+	2054.0820964 835.147985551
-1	0	0	Ki67+	634.523084383 1704.47032381
-1	0	0	Ki67+	1187.38626629 1414.77514333
-1	0	0	Ki67+	335.664152657 1531.21825245
-1	0	0	Ki67+	1953.74061776 512.301779303
-1	0	0	Ki67+	1351.42467504 67.9517834885
-1	0	0	Ki67+	1725.29908092 1393.98017451
-1	0	0	Ki67+	960.985639239 1498.98561961
-1	0	0	Ki67+	1086.43149599 1535.06330856
-1	0	0	Ki67+	1587.67849252 1303.41978371
-1	0	0	Ki67+	1446.99342883 263.786845114
-1	0	0	Ki67+	1317.32768664 1901.92445182
-1	0	0	Ki67+	767.831538942 2098.16660075
-1	0	0	Ki67+	1607.79759766 1702.98095078
-1	0	0	Ki67+	160.097042152 836.338491791
-1	0	0	Ki67+	2060.94626479 1042.10000938
-1	0	0	Ki67+	1130.03386619 1555.2516218
-1	0	0	Ki67+	1112.2847188 1661.1781489
-1	0	0	Ki67+	1332.07638773 1217.10839096
-1	0	0	Ki67+	423.763653341 1003.26321588
-1	0	0	Ki67+	1173.13149559 1971.9800678
-1	0	0	Ki67+	1209.25457002 1230.04653155
-1	0	0	Ki67+	869.001506278 1005.65663313
-1	0	0	Ki67+	563.503067284 1105.01283497
-1	0	0	Ki67+	596.766367641 73.9236416008
-1	0	0	Ki67+	607.158927127 395.536045821
-1	0	0	Ki67+	640.966619686 908.508484808
-1	0	0	Ki67+	94.8988569126 1990.42083317
-1	0	0	Ki67+	1504.71858644 1018.61229971
-1	0	0	Ki67+	150.291087454 875.07885351
-1	0	0	Ki67+	1385.67358917 1037.22621834
-1	0	0	Ki67+	1903.09275666 994.570020035
-1	0	0	Ki67+	1196.23873186 1161.56765166
-1	0	0	Ki67+	547.182239754 2076.23583114
-1	0	0	Ki67+	793.60103598 1304.98530068
-1	0	0	Ki67+	679.099235717 1751.26017266
-1	0	0	Ki67+	1198.14082098 275.117418075
-1	0	0	Ki67+	346.904754828 1350.65982798
-1	0	0	Ki67+	1103.80462998 144.471640985
-1	0	0	Ki67+	1295.17288901 1337.39780501
-1	0	0	Ki67+	916.884498999 736.513605407
-1	0	0	Ki67+	930.114304529 1345.96822885
-1	0	0	Ki67+	794.609590951 651.337360332
-1	0	0	Ki67+	1605.51438332 1457.96383351
-1	0	0	Ki67+	1499.74960501 1267.12653545
-1	0	0	Ki67+	1050.51856309 494.279627914
-1	0	0	Ki67+	80.2958644896 204.23553314
-1	0	0	Ki67+	683.527165026 102.094962319
-1	0	0	Ki67+	521.559506424 2032.84670857
-1	0	0	Ki67+	1190.64401228 1761.18378129
-1	0	0	Ki67+	434.287888043 104.677616253
-1	0	0	Ki67+	783.946027274 860.269568423
-1	0	0	Ki67+	1773.55994923 601.735095241
-1	0	0	Ki67+	500.203099791 1587.46561091
-1	0	0	Ki67+	30.9687100848 1811.07437245
-1	0	0	Ki67+	509.515946215 2082.1980346
-1	0	0	Ki67+	641.28080934 1294.76514079
-1	0	0	Ki67+	798.320542621 2108.71787795
-1	0	0	Ki67+	714.788672671 2142.96799405
-1	0	0	Ki67+	262.041556135 1106.61801309
-1	0	0	Ki67+	1636.15860961 628.221887663
-1	0	0	Ki67+	1247.7314518 1245.17863603
-1	0	0	Ki67+	961.503931862 1619.70106009
-1	0	0	Ki67+	283.897132267 1892.84137527
-1	0	0	Ki67+	384.330152717 2005.93178628
-1	0	0	Ki67+	1596.38013365 1774.96100356
-1	0	0	Ki67+	1525.63011184 77.298083174
-1	0	0	Ki67+	930.515927945 453.00381762
-1	0	0	Ki67+	2074.93553369 754.949588363
-1	0	0	Ki67+	2073.22333816 476.023974305
-1	0	0	Ki67+	956.405192587 2066.61757082
-1	0	0	Ki67+	316.659614932 1869.57123197
-1	0	0	Ki67+	2.5057869771 801.476564302
-1	0	0	Ki67+	1464.08547475 1080.02802191
-1	0	0	Ki67+	26.7100590934 433.840423684
-1	0	0	Ki67+	2030.0471913 110.046028661
-1	0	0	Ki67+	1737.35930463 1292.29356614
-1	0	0	Ki67+	1532.51625001 1352.7944115
-1	0	0	Ki67+	936.759060933 296.602585879
-1	0	0	Ki67+	1935.93301639 332.734339368
-1	0	0	Ki67+	870.187767067 1747.61863368
-1	0	0	Ki67+	777.015350046 972.007431226
-1	0	0	Ki67+	1062.52707469 1997.49306786
-1	0	0	Ki67+	244.886076566 1472.8357347
-1	0	0	Ki67+	2145.89811664 525.841136703
-1	0	0	Ki67+	629.721049551 1330.43239839
-1	0	0	Ki67+	719.027932424 45.5009112026
-1	0	0	Ki67+	1586.57622363 1640.17497452
-1	0	0	Ki67+	1397.66996162 1456.44860466
-1	0	0	Ki67+	600.396164098 638.79326164
-1	0	0	Ki67+	2065.65745752 1521.24887333
-1	0	0	Ki67+	685.349083103 1954.93305909
-1	0	0	Ki67+	680.477884875 1123.32094958
-1	0	0	Ki67+	234.641046758 2148.63286849
-1	0	0	Ki67+	1534.07819504 2139.94845091
-1	0	0	Ki67+	1915.4526846 920.318846079
-1	0	0	Ki67+	1027.34184811 1478.0593634
-1	0	0	Ki67+	48.4531517523 1913.39817732
-1	0	0	Ki67+	180.381534712 885.731845062
-1	0	0	Ki67+	524.10651554 1445.93404428
-1	0	0	Ki67+	870.973708343 681.744789072
-1	0	0	Ki67+	1971.56251358 352.558832875
-1	0	0	Ki67+	1250.75985783 466.854871915
-1	0	0	Ki67+	375.381790455 2041.48043923
-1	0	0	Ki67+	1473.93139111 1149.62572907
-1	0	0	Ki67+	1103.37587314 914.336459085
-1	0	0	Ki67+	319.574434522 639.046935337
-1	0	0	Ki67+	71.2813120934 1065.95638138
-1	0	0	Ki67+	1476.95434551 1489.73377173
-1	0	0	Ki67+	1772.80639539 329.979157131
-1	0	0	Ki67+	877.088073389 826.247284335
-1	0	0	Ki67+	812.000696123 164.361660812
-1	0	0	Ki67+	567.440026349 297.93280039
-1	0	0	Ki67+	1837.34896443 552.505044332
-1	0	0	Ki67+	480.88306024 1772.8557512
-1	0	0	Ki67+	100.072050695 653.299272904
-1	0	0	Ki67+	458.813066184 1344.6598614
-1	0	0	Ki67+	567.170772331 659.497659478
-1	0	0	Ki67+	1221.05988577 2008.02002764
-1	0	0	Ki67+	1324.5596734 1860.28675133
-1	0	0	Ki67+	15.9554590549 592.833817116
-1	0	0	Ki67+	1242.43969776 771.888628333
-1	0	0	Ki67+	514.356679292 864.08173657
-1	0	0	Ki67+	746.848922708 5.09011937364
-1	0	0	Ki67+	0.384954498061 548.594146527
-1	0	0	Ki67+	2113.05758299 517.685690933
-1	0	0	Ki67+	1658.14459601 335.114939054
-1	0	0	Ki67+	1541.9262316 303.734983395
-1	0	0	Ki67+	2009.21354608 2010.88908248
-1	0	0	Ki67+	841.056229183 2007.55665435
-1	0	0	Ki67+	36.6219400224 1876.1188836
-1	0	0	Ki67+	663.919405458 755.668290415
-1	0	0	Ki67+	1020.10237537 884.907403017
-1	0	0	Ki67+	272.071184345 572.659249405
-1	0	0	Ki67+	155.964328696 1789.04059572
-1	0	0	Ki67+	1221.00911915 1761.86791348
-1	0	0	Ki67+	450.380475841 2136.30854507
-1	0	0	Ki67+	1820.02645288 46.5793280827
-1	0	0	Ki67+	547.997422868 526.831719947
-1	0	0	Ki67+	1457.09423929 2094.54631797
-1	0	0	Ki67+	1062.87354283 569.068423861
-1	0	0	Ki67+	285.106068317 970.304013983
-1	0	0	Ki67+	401.334242497 69.0380338357
-1	0	0	Ki67+	1354.98253552 851.586113175
-1	0	0	Ki67+	2100.19700296 1903.1695119
-1	0	0	Ki67+	1051.8086683 1793.48634134
-1	0	0	Ki67+	346.920045793 1470.43480618
-1	0	0	Ki67+	51.1069004903 493.512169516
-1	0	0	Ki67+	232.902493335 703.759412364
-1	0	0	Ki67+	398.778521025 540.537437034
-1	0	0	Ki67+	1577.32545735 539.125666635
-1	0	0	Ki67+	1130.30410713 150.69443309
-1	0	0	Ki67+	124.244664141 1253.95237496
-1	0	0	Ki67+	2006.72248055 938.011781514
-1	0	0	Ki67+	271.133279784 1751.19493994
-1	0	0	Ki67+	822.550865467 1286.03810664
-1	0	0	Ki67+	720.168514358 1316.55078833
-1	0	0	Ki67+	189.650065665 1022.01615991
-1	0	0	Ki67+	1018.48060366 325.027801201
-1	0	0	Ki67+	198.497737725 2097.46813958
-1	0	0	Ki67+	908.069490234 1669.17419736
-1	0	0	Ki67+	2142.88140078 1424.55273674
-1	0	0	Ki67+	768.566468396 270.358772684
-1	0	0	Ki67+	381.070351618 246.964004692
-1	0	0	Ki67+	1260.66620633 1957.78031227
-1	0	0	Ki67+	1753.97274906 2087.48198535
-1	0	0	Ki67+	201.870715978 276.79132049
-1	0	0	Ki67+	1178.92035522 694.474235674
-1	0	0	Ki67+	863.370574588 1477.11073565
-1	0	0	Ki67+	392.389315949 1245.88661133
-1	0	0	Ki67+	991.704813082 1636.82503315
-1	0	0	Ki67+	158.100225271 1124.96091938
-1	0	0	Ki67+	1213.98205515 514.485383795
-1	0	0	Ki67+	944.400360679 138.204381932
-1	0	0	Ki67+	306.494344214 6.30329957316
-1	0	0	Ki67+	1283.90498899 1255.35656981
-1	0	0	Ki67+	839.288638609 1806.99801368
-1	0	0	Ki67+	814.312043881 766.275763925
-1	0	0	Ki67+	321.400387457 1578.2122078
-1	0	0	Ki67+	1995.99623178 31.4003552842
-1	0	0	Ki67+	1415.55680973 120.758190161
-1	0	0	Ki67+	741.97217742 1389.55725524
-1	0	0	Ki67+	761.783953963 458.667864326
-1	0	0	Ki67+	1735.25014038 1.64422728482
-1	0	0	Ki67+	1432.26677736 465.988231598
-1	0	0	Ki67+	1478.16277909 121.578683475
-1	0	0	Ki67+	1618.40928429 343.242740549
-1	0	0	Ki67+	1829.52798993 798.727943347
-1	0	0	Ki67+	1316.3140897 40.5257501553
-1	0	0	Ki67+	1366.07037082 411.020828455
-1	0	0	Ki67+	191.814708892 1616.53842689
-1	0	0	Ki67+	673.743832991 300.7030441
-1	0	0	Ki67+	656.527458091 2086.11131989
-1	0	0	Ki67+	1122.09337732 297.227167007
-1	0	0	Ki67+	271.482715704 698.487181124
-1	0	0	Ki67+	1076.85889854 987.004987637
-1	0	0	Ki67+	1586.24289573 1240.12234643
-1	0	0	Ki67+	896.226565726 910.014959088
-1	0	0	Ki67+	782.503425781 199.623964617
-1	0	0	Ki67+	1208.41941683 158.732655016
-1	0	0	Ki67+	879.972584133 143.090031889
-1	0	0	Ki67+	1168.08468744 1790.70154557
-1	0	0	Ki67+	500.613656854 334.739431084
-1	0	0	Ki67+	1578.6603339 1500.9362699
-1	0	0	Ki67+	1807.97268689 1754.74210859
-1	0	0	Ki67+	279.39363741 2144.09891798
-1	0	0	Ki67+	1637.02139959 704.930925839
-1	0	0	Ki67+	1534.32248917 1633.63340542
-1	0	0	Ki67+	861.551888183 747.74800134
-1	0	0	Ki67+	1821.19004213 1588.83206263
-1	0	0	Ki67+	12.4921092236 1889.79134566
-1	0	0	Ki67+	810.749764906 1396.93021266
-1	0	0	Ki67+	374.148450417 1590.45854592
-1	0	0	Ki67+	892.462844006 373.011033405
-1	0	0	Ki67+	761.705701354 140.933308388
-1	0	0	Ki67+	1756.0814411 1002.62320687
-1	0	0	Ki67+	1328.35224117 566.855878502
-1	0	0	Ki67+	1658.82367867 385.703895311
-1	0	0	Ki67+	921.868978683 60.3486397173
-1	0	0	Ki67+	73.0669034252 1970.65684701
-1	0	0	Ki67+	103.118236617 1228.28047997
-1	0	0	Ki67+	443.448060617 774.817080209
-1	0	0	Ki67+	1170.66665514 1432.40154607
-1	0	0	Ki67+	2048.37135878 2105.63852246
-1	0	0	Ki67+	353.251804551 737.572923676
-1	0	0	Ki67+	2002.75640721 1062.36343779
-1	0	0	Ki67+	1350.04459374 1625.42327686
-1	0	0	Ki67+	168.454805179 1659.3714777
-1	0	0	Ki67+	1815.21343994 1477.02309468
-1	0	0	Ki67+	2043.69866543 200.672403645
-1	0	0	Ki67+	686.822761093 1269.14476674
-1	0	0	Ki67+	1524.5087613 1876.2221751
-1	0	0	Ki67+	1765.22943084 1672.35170021
-1	0	0	Ki67+	1534.73330314 973.850048251
-1	0	0	Ki67+	1138.24774228 1171.20179123
-1	0	0	Ki67+	1932.33997948 894.892231341
-1	0	0	Ki67+	128.173391212 2088.19643913
-1	0	0	Ki67+	1866.62567307 514.442177036
-1	0	0	Ki67+	2100.91791627 226.702939244
-1	0	0	Ki67+	943.608762542 1417.71790111
-1	0	0	Ki67+	1469.99935642 1699.2733857
-1	0	0	Ki67+	2014.96149964 1092.30944973
-1	0	0	Ki67+	2052.44647773 1814.30363368
-1	0	0	Ki67+	2086.55163449 163.613424856
-1	0	0	Ki67+	215.787974813 986.52450156
-1	0	0	Ki67+	356.367125137 1776.49345094
-1	0	0	Ki67+	428.630205754 1093.12694943
-1	0	0	Ki67+	1514.09860207 707.941153247
-1	0	0	Ki67+	1461.42783476 543.467708394
-1	0	0	Ki67+	1291.55378135 649.838394767
-1	0	0	Ki67+	121.026013974 1529.40792785
-1	0	0	Ki67+	1813.57317204 771.608096217
-1	0	0	Ki67+	1090.02835892 106.667284012
-1	0	0	Ki67+	1015.78453621 103.878269288
-1	0	0	Ki67+	1358.81585158 1381.11591207
-1	0	0	Ki67+	1653.06773373 783.76438022
-1	0	0	Ki67+	1498.07254118 1216.54438843
-1	0	0	Ki67+	1360.04712242 1341.89807337
-1	0	0	Ki67+	1097.65270616 1599.28533479
-1	0	0	Ki67+	1801.08349438 2050.15356386
-1	0	0	Ki67+	2045.84930645 1063.54544458
-1	0	0	Ki67+	838.376917856 1486.98774866
-1	0	0	Ki67+	1766.38641015 1335.74458412
-1	0	0	Ki67+	816.546414563 2018.08130854
-1	0	0	Ki67+	1620.30566023 1037.32966813
-1	0	0	Ki67+	410.84804137 1934.31987894
-1	0	0	Ki67+	467.418981479 1227.80640835
-1	0	0	Ki67+	1405.83675098 32.4711117331
-1	0	0	Ki67+	824.754353919 1366.39282438
-1	0	0	Ki67+	1315.85665237 1170.45796494
-1	0	0	Ki67+	1565.22982175 497.203615199
-1	0	0	Ki67+	223.587508271 928.728309404
-1	0	0	Ki67+	1570.54688699 1393.454226
-1	0	0	Ki67+	1602.33296851 626.330880091
-1	0	0	Ki67+	1004.73973393 917.806777073
-1	0	0	Ki67+	1351.86314784 945.024810904
-1	0	0	Ki67+	717.053797688 1850.49324536
-1	0	0	Ki67+	201.9996264 2008.54384411
-1	0	0	Ki67+	1289.81739114 1992.04962594
-1	0	0	Ki67+	1907.74036649 1559.0170556
-1	0	0	Ki67+	708.024803679 1768.68137712
-1	0	0	Ki67+	1696.32841969 1391.78269099
-1	0	0	Ki67+	0.984775915182 830.211719426
-1	0	0	Ki67+	532.893648011 2052.96160363
-1	0	0	Ki67+	2120.23285417 1990.20259272
-1	0	0	Ki67+	1680.08195702 1902.95678432
-1	0	0	Ki67+	302.688487763 894.303765314
-1	0	0	Ki67+	913.11705792 1959.76526196
-1	0	0	Ki67+	1459.83098072 1344.42426919
-1	0	0	Ki67+	1066.77616515 1845.5359325
-1	0	0	Ki67+	2005.30150332 1489.3961997
-1	0	0	Ki67+	151.220539348 1869.88433906
-1	0	0	Ki67+	936.483978111 1619.57769553
-1	0	0	Ki67+	2013.77263633 1637.2309655
-1	0	0	Ki67+	126.699821798 138.415326152
-1	0	0	Ki67+	1833.09117216 1369.48222646
-1	0	0	Ki67+	1393.10914137 449.437368638
-1	0	0	Ki67+	142.765255294 1649.94906931
-1	0	0	Ki67+	1601.92350758 138.24632559
-1	0	0	Ki67+	1210.40723916 1190.07965757
-1	0	0	Ki67+	839.206608423 112.332549659
-1	0	0	Ki67+	871.737102956 1061.26415722
-1	0	0	Ki67+	1265.59388849 592.944965217
-1	0	0	Ki67+	993.8950125 635.011807783
-1	0	0	Ki67+	1927.2617969 975.430954836
-1	0	0	Ki67+	622.603483256 310.642604116
-1	0	0	Ki67+	340.202497147 2131.88563593
-1	0	0	Ki67+	402.082102448 379.566491869
-1	0	0	Ki67+	240.072069635 1258.9355622
-1	0	0	Ki67+	679.708187673 1646.65042654
-1	0	0	Ki67+	64.9098386125 1016.44449268
-1	0	0	Ki67+	1004.50721621 345.986339974
-1	0	0	Ki67+	314.294305018 2049.99290084
-1	0	0	Ki67+	549.276403136 1486.33839291
-1	0	0	Ki67+	1283.51951524 1550.85123163
-1	0	0	Ki67+	436.451435367 2009.60596093
-1	0	0	Ki67+	1853.28412803 192.099222305
-1	0	0	Ki67+	1614.83093169 2116.05775051
-1	0	0	Ki67+	847.330048351 1643.24279302
-1	0	0	Ki67+	929.983976972 697.748306826
-1	0	0	Ki67+	386.18099423 922.908207832
-1	0	0	Ki67+	1813.09961854 1500.74700637
-1	0	0	Ki67+	1452.91314568 98.3888441546
-1	0	0	Ki67+	268.207668983 1908.07085514
-1	0	0	Ki67+	1947.48860468 983.76927582
-1	0	0	Ki67+	811.968988053 1940.36610486
-1	0	0	Ki67+	758.768090008 1735.38682314
-1	0	0	Ki67+	1866.5092852 480.773438392
-1	0	0	Ki67+	1647.78027046 1903.33857258
-1	0	0	Ki67+	927.727970226 525.364194033
-1	0	0	Ki67+	1586.75233186 1039.27293399
-1	0	0	Ki67+	2046.94513542 1353.19064504
-1	0	0	Ki67+	475.12895458 724.592414973
-1	0	0	Ki67+	1206.76703289 1873.29551056
-1	0	0	Ki67+	1553.04783846 1367.83313951
-1	0	0	Ki67+	1315.84306977 1380.64190474
-1	0	0	Ki67+	310.565804561 1367.79745294
-1	0	0	Ki67+	1251.82678257 561.604577885
-1	0	0	Ki67+	1058.70155008 2082.88537905
-1	0	0	Ki67+	1367.17863736 883.796686226
-1	0	0	Ki67+	150.487166209 1474.12344515
-1	0	0	Ki67+	1245.31218905 818.916750752
-1	0	0	Ki67+	1209.72878618 1851.79794959
-1	0	0	Ki67+	458.528615565 616.688138174
-1	0	0	Ki67+	581.741844167 751.188915076
-1	0	0	Ki67+	944.22317032 413.292103293
-1	0	0	Ki67+	517.913475586 288.926835506
-1	0	0	Ki67+	622.989134924 1874.71386594
-1	0	0	Ki67+	1327.95832141 1807.65895181
-1	0	0	Ki67+	1308.64327384 1106.57188757
-1	0	0	Ki67+	39.0599373467 1398.76218603
-1	0	0	Ki67+	555.344578217 1274.0381936
-1	0	0	Ki67+	569.417110301 17.5040797219
-1	0	0	Ki67+	1166.19738493 1508.29289385
-1	0	0	Ki67+	1921.38364012 828.187503912
-1	0	0	Ki67+	1127.00833328 1395.8908155
-1	0	0	Ki67+	593.754842123 244.17346272
-1	0	0	Ki67+	174.747805997 411.080554373
-1	0	0	Ki67+	996.053810132 1568.05512861
-1	0	0	Ki67+	2083.65201071 2133.02980206
-1	0	0	Ki67+	1443.86920359 190.354481311
-1	0	0	Ki67+	772.415829709 13.0735409905
-1	0	0	Ki67+	1837.35186351 763.765538656
-1	0	0	Ki67+	522.484321443 1000.88206391
-1	0	0	Ki67+	243.400053236 1593.83239836
-1	0	0	Ki67+	1830.37405268 168.964851321
-1	0	0	Ki67+	192.321721536 863.632103806
-1	0	0	Ki67+	258.370392832 830.294726152
-1	0	0	Ki67+	2035.30589019 2130.22362528
-1	0	0	Ki67+	1352.13436905 93.0525092383
-1	0	0	Ki67+	618.075217062 40.224204105
-1	0	0	Ki67+	352.213570447 123.840093894
-1	0	0	Ki67+	1724.93567551 1735.04388254
-1	0	0	Ki67+	156.20707999 1220.80478885
-1	0	0	Ki67+	382.934999685 1772.34465111
-1	0	0	Ki67+	1658.56933697 1727.0121419
-1	0	0	Ki67+	1813.61338138 2129.587086
-1	0	0	Ki67+	626.655492067 1732.42110957
-1	0	0	Ki67+	1348.02093351 1237.35464164
-1	0	0	Ki67+	1050.54025382 1348.11118626
-1	0	0	Ki67+	1658.54569271 1057.38543962
-1	0	0	Ki67+	1059.7155608 1079.78877768
-1	0	0	Ki67+	1073.16717982 2103.41778904
-1	0	0	Ki67+	2056.60304266 1613.85228189
-1	0	0	Ki67+	1753.08649403 978.336475746
-1	0	0	Ki67+	144.431410477 20.8945840814
-1	0	0	Ki67+	1051.62297465 796.271950649
-1	0	0	Ki67+	626.928067238 1081.29503407
-1	0	0	Ki67+	823.955088394 57.1620874161
-1	0	0	Ki67+	2025.60967219 774.513926909
-1	0	0	Ki67+	1790.32636232 175.00011835
-1	0	0	Ki67+	821.549805622 1342.58040299
-1	0	0	Ki67+	1788.28425708 1067.04886395
-1	0	0	Ki67+	2046.66537967 1640.55838389
-1	0	0	Ki67+	1890.49976549 1266.15652303
-1	0	0	Ki67+	1911.98218307 1784.88515696
-1	0	0	Ki67+	1090.44936672 1382.44473587
-1	0	0	Ki67+	1813.47522919 11.3110368696
-1	0	0	Ki67+	2078.40088347 1433.90658983
-1	0	0	Ki67+	324.43718164 1600.36334668
-1	0	0	Ki67+	283.349005279 1729.71864115
-1	0	0	Ki67+	1094.70936672 1630.2099603
-1	0	0	Ki67+	739.133336695 945.86901057
-1	0	0	Ki67+	1277.38647492 253.446468661
-1	0	0	Ki67+	568.611780468 1518.0008588
-1	0	0	Ki67+	775.779263368 1186.02348878
-1	0	0	Ki67+	1762.52521956 2057.29623602
-1	0	0	Ki67+	846.561824826 277.123070007
-1	0	0	Ki67+	1157.02437908 134.363718986
-1	0	0	Ki67+	1161.75435159 2040.59192958
-1	0	0	Ki67+	1946.61644906 1850.08400668
-1	0	0	Ki67+	116.896392782 311.804963313
-1	0	0	Ki67+	1145.6320357 1589.45492664
-1	0	0	Ki67+	1.59061991446 420.079858839
-1	0	0	Ki67+	1863.48497663 1857.87188603
-1	0	0	Ki67+	1963.47060628 1172.89275049
-1	0	0	Ki67+	2148.27981107 1927.40333755
-1	0	0	Ki67+	1949.0188925 1405.359599
-1	0	0	Ki67+	824.230727003 560.750526116
-1	0	0	Ki67+	1927.5608921 1661.46216825
-1	0	0	Ki67+	1164.03295245 1065.29280836
-1	0	0	Ki67+	1633.96800958 86.3325975556
-1	0	0	Ki67+	645.939433161 611.847780025
-1	0	0	Ki67+	600.346266598 853.607494894
-1	0	0	Ki67+	362.832056736 1938.8886316
-1	0	0	Ki67+	1482.20076533 1564.52115886
-1	0	0	Ki67+	1740.34150907 1442.42558515
-1	0	0	Ki67+	889.827820057 2107.1021621
-1	0	0	Ki67+	1094.23433733 275.681259421
-1	0	0	Ki67+	1409.27844154 1414.57897669
-1	0	0	Ki67+	1073.7255899 1814.36473039
-1	0	0	Ki67+	1563.26247532 1521.82216134
-1	0	0	Ki67+	396.94492932 658.825654878
-1	0	0	Ki67+	1285.4103153 745.454895587
-1	0	0	Ki67+	272.357462929 260.848677977
-1	0	0	Ki67+	991.144349147 112.380495285
-1	0	0	Ki67+	1454.99234083 296.657653995
-1	0	0	Ki67+	1548.50927924 1845.3599119
-1	0	0	Ki67+	1532.37601061 1198.12308107
-1	0	0	Ki67+	206.527717789 1822.85688854
-1	0	0	Ki67+	36.2322418268 911.628690868
-1	0	0	Ki67+	1271.42820049 1581.56594514
-1	0	0	Ki67+	1254.23438534 445.27717556
-1	0	0	Ki67+	1130.05564616 1114.17339362
-1	0	0	Ki67+	576.45993838 860.002741709
-1	0	0	Ki67+	998.955948697 1754.03433855
-1	0	0	Ki67+	642.023682185 991.690887763
-1	0	0	Ki67+	2096.32900941 1092.46244165
-1	0	0	Ki67+	1836.4979557 1897.29528367
-1	0	0	Ki67+	1127.11704506 570.333743668
-1	0	0	Ki67+	1720.2680485 1580.21578256
-1	0	0	Ki67+	1422.50141061 1063.43308399
-1	0	0	Ki67+	0.233216348777 303.146219358
-1	0	0	Ki67+	912.913004607 931.263111819
-1	0	0	Ki67+	590.024868911 1698.95799835
-1	0	0	Ki67+	1780.85875894 1690.05851068
-1	0	0	Ki67+	158.502685337 294.993464831
-1	0	0	Ki67+	1964.98373933 1952.61643869
-1	0	0	Ki67+	754.756431698 2015.77494408
-1	0	0	Ki67+	1337.49417875 2002.3655813
-1	0	0	Ki67+	316.851384627 130.233593617
-1	0	0	Ki67+	543.146167242 73.9989234839
-1	0	0	Ki67+	1244.07197735 526.321654767
-1	0	0	Ki67+	320.258547282 209.013966796
-1	0	0	Ki67+	28.0314992364 1369.78790128
-1	0	0	Ki67+	1161.20237881 1748.39330196
-1	0	0	Ki67+	1821.75290444 1871.20601245
-1	0	0	Ki67+	262.937349878 1247.85526234
-1	0	0	Ki67+	2126.76200289 1072.71939771
-1	0	0	Ki67+	1946.82932657 39.9011772882
-1	0	0	Ki67+	1247.25411436 1740.05194722
-1	0	0	Ki67+	136.543424834 549.926967523
-1	0	0	Ki67+	587.57682671 1939.85555812
-1	0	0	Ki67+	250.00519382 1776.93160119
-1	0	0	Ki67+	1310.41393838 1005.88756103
-1	0	0	Ki67+	162.123249731 225.596584607
-1	0	0	Ki67+	67.6830435276 2037.95576081
-1	0	0	Ki67+	577.463761452 2117.60789658
-1	0	0	Ki67+	842.350136798 499.700114304
-1	0	0	Ki67+	1940.9882337 1015.22587848
-1	0	0	Ki67+	1197.16336613 1594.7869333
-1	0	0	Ki67+	1872.83766343 785.356368953
-1	0	0	Ki67+	756.270784565 873.336725126
-1	0	0	Ki67+	1794.95907842 1970.82167919
-1	0	0	Ki67+	542.271492134 1844.51136411
-1	0	0	Ki67+	1707.20338983 263.96439906
-1	0	0	Ki67+	1874.56863334 2013.35661443
-1	0	0	Ki67+	2048.57302982 2009.77847436
-1	0	0	Ki67+	717.758171386 168.990686893
-1	0	0	Ki67+	1844.59624955 223.829310873
-1	0	0	Ki67+	645.94611633 121.022979992
-1	0	0	Ki67+	583.85064432 1963.24006712
-1	0	0	Ki67+	638.205869567 1188.39523074
-1	0	0	Ki67+	870.773637445 543.027880938
-1	0	0	Ki67+	2018.16101576 131.489857601
-1	0	0	Ki67+	582.940414633 398.539436516
-1	0	0	Ki67+	63.4338479033 1566.72781961
-1	0	0	Ki67+	1301.16344329 2045.05747719
-1	0	0	Ki67+	286.427425856 1629.62350465
-1	0	0	Ki67+	92.2582686331 433.375285907
-1	0	0	Ki67+	1895.69133309 1634.9371409
-1	0	0	Ki67+	1242.32727238 2079.25673918
-1	0	0	Ki67+	192.029679367 1087.76587045
-1	0	0	Ki67+	1795.56381597 827.744309844
-1	0	0	Ki67+	846.106745813 524.669817629
-1	0	0	Ki67+	158.570566338 43.5234385178
-1	0	0	Ki67+	743.121512479 1411.45334118
-1	0	0	Ki67+	1414.27698324 1571.45254526
-1	0	0	Ki67+	533.26268021 1980.22799536
-1	0	0	Ki67+	11.8904660943 1192.77918757
-1	0	0	Ki67+	1328.41135645 1524.0081106
-1	0	0	Ki67+	628.0835744 1223.73446685
-1	0	0	Ki67+	509.277540248 942.658898896
-1	0	0	Ki67+	1508.57354706 324.732768098
-1	0	0	Ki67+	926.836597606 263.731706009
-1	0	0	Ki67+	1416.70370617 1900.89097754
-1	0	0	Ki67+	753.759597652 795.759951555
-1	0	0	Ki67+	1243.64512146 341.097162489
-1	0	0	Ki67+	1074.37320294 674.69500113
-1	0	0	Ki67+	1657.06198932 1009.64903471
-1	0	0	Ki67+	975.418085171 513.559950805
-1	0	0	Ki67+	1112.28167176 1909.03976323
-1	0	0	Ki67+	968.357299331 1909.65444617
-1	0	0	Ki67+	911.796689859 1257.5834021
-1	0	0	Ki67+	314.041414173 1329.89213495
-1	0	0	Ki67+	1800.53246733 934.609529453
-1	0	0	Ki67+	437.797327098 62.1715414819
-1	0	0	Ki67+	23.0696095931 1222.24581514
-1	0	0	Ki67+	725.969766937 1161.69614347
-1	0	0	CD3+/CD8+/Ki67+	1811.74202049 1230.90472367
-1	0	0	CD3+/CD8+/Ki67+	54.1988489257 2093.72233887
-1	0	0	CD3+/CD8+/Ki67+	2055.7350534 76.8385116515
-1	0	0	CD3+/CD8+/Ki67+	1423.18237325 2006.01633672
-1	0	0	CD3+/CD8+/Ki67+	1646.06254973 224.525745543
-1	0	0	CD3+/CD8+/Ki67+	1160.97441937 83.7117949973
-1	0	0	CD3+/CD8+/Ki67+	990.199647821 744.493559074
-1	0	0	CD3+/CD8+/Ki67+	469.666976591 1450.88949911
-1	0	0	CD3+/CD8+/Ki67+	1811.1323048 1441.96331709
-1	0	0	CD3+/CD8+/Ki67+	1243.97674306 1838.4085577
-1	0	0	CD3+/CD8+/Ki67+	1328.32027925 446.77757313
-1	0	0	CD3+/CD8+/Ki67+	1232.3288596 1477.71164984
-1	0	0	CD3+/CD8+/Ki67+	1717.43354663 517.57355708
-1	0	0	CD3+/CD8+/Ki67+	1521.67995713 354.689822598
-1	0	0	CD3+/CD8+/Ki67+	737.762181475 998.483623263
-1	0	0	CD3+/CD8+/Ki67+	1274.68005249 392.166651552
-1	0	0	CD3+/CD8+/Ki67+	1550.51988765 2053.0790733
-1	0	0	CD3+/CD8+/Ki67+	2013.13874948 302.251651627
-1	0	0	CD3+/CD8+/Ki67+	1185.39323157 239.228475639
-1	0	0	CD3+/CD8+/Ki67+	516.871058505 1041.5630817
-1	0	0	CD3+/CD8+/Ki67+	1398.69910753 1164.6116462
-1	0	0	CD3+/CD8+/Ki67+	1945.69858892 550.085776219
-1	0	0	CD3+/CD8+/Ki67+	596.381448905 1018.14466792
-1	0	0	CD3+/CD8+/Ki67+	1837.21157397 426.417930682
-1	0	0	CD3+/CD8+/Ki67+	1748.32143285 1114.02993421
-1	0	0	CD3+/CD8+/Ki67+	198.734441062 579.964794519
-1	0	0	CD3+/CD8+/Ki67+	340.504839485 1665.49339061
-1	0	0	CD3+/CD8+/Ki67+	1227.3381889 1805.60129619
-1	0	0	CD3+/CD8+/Ki67+	160.544385806 698.154126666
-1	0	0	CD3+/CD8+/Ki67+	1537.0790648 2097.04404923
-1	0	0	CD3+/CD8+/Ki67+	2136.21272278 714.651625804
-1	0	0	CD3+/CD8+/Ki67+	1720.81285887 111.386238344
-1	0	0	CD3+/CD8+/Ki67+	1415.39412076 731.375641458
-1	0	0	CD3+/CD8+/Ki67+	527.649857736 1916.10670588
-1	0	0	CD3+/CD8+/Ki67+	1503.26581327 2093.06008589
-1	0	0	CD3+/CD8+/Ki67+	249.58814176 1041.24557219
-1	0	0	CD3+/CD8+/Ki67+	475.965208073 1805.43063058
-1	0	0	CD3+/CD8+/Ki67+	433.179205309 397.948141109
-1	0	0	CD3+/CD8+/Ki67+	826.164956738 1033.23143998
-1	0	0	CD3+/CD8+/Ki67+	1439.90453141 987.683563061
-1	0	0	CD3+/CD8+/Ki67+	990.369770536 434.450523096
-1	0	0	CD3+/CD8+/Ki67+	1764.55136009 1985.53154143
-1	0	0	CD3+/CD8+/Ki67+	1560.89249602 1805.04744318
-1	0	0	CD3+/CD8+/Ki67+	108.237460861 805.149980349
-1	0	0	CD3+/CD8+/Ki67+	387.817092828 1505.13157588
-1	0	0	CD3+/CD8+/Ki67+	1879.82717736 353.504521831
-1	0	0	CD3+/CD8+/Ki67+	1233.22945682 109.43115745
-1	0	0	CD3+/CD8+/Ki67+	1376.88080542 1780.79888669
-1	0	0	CD3+/CD8+/Ki67+	492.475183008 136.517579341
-1	0	0	CD3+/CD8+/Ki67+	1109.53669693 382.909658384
#EOF
