# Supplementary material for: Data-Driven Discovery of Immune Contexture Biomarkers
Source: Front Oncol. 2018 Dec 18;8:627. doi: 10.3389/fonc.2018.00627 (PMC6305402; doi:10.3389/fonc.2018.00627)
Supplement: Data Sheet 2.zip — The synthetic dataset used for verifying the approach (section 3.1; Figure 4) is provided as a collection of text files describing regions, markers, and metadata. [file Data_Sheet_2.zip › verificationDataset/testdata_018_ImageObjects.txt]

barcode_target	testdata_018
barcode_origin	-1
workflow_target_version	-1
workflow_origin	-1
workflow_origin_version	-1
iH	-1
iW	-1
user	None

-1	0	0	Ki67+	172.569793691 853.197592211
-1	0	0	Ki67+	1862.46172579 1140.22040817
-1	0	0	Ki67+	1234.50220193 665.035078019
-1	0	0	Ki67+	2104.28117422 758.958800045
-1	0	0	Ki67+	623.728239533 1102.3706263
-1	0	0	Ki67+	631.941871002 2058.45748876
-1	0	0	Ki67+	1376.58469902 586.525981938
-1	0	0	Ki67+	1026.98618276 1505.6616402
-1	0	0	Ki67+	1498.24955365 1923.2253356
-1	0	0	Ki67+	1365.87937527 1712.64044863
-1	0	0	Ki67+	936.195277776 1002.20620913
-1	0	0	Ki67+	806.439686816 539.742484039
-1	0	0	Ki67+	1547.74636577 1713.38709065
-1	0	0	Ki67+	1008.14844558 1275.23986498
-1	0	0	Ki67+	73.579997507 4.88852849492
-1	0	0	Ki67+	720.039125559 1225.90917834
-1	0	0	Ki67+	1347.26612657 1678.61174769
-1	0	0	Ki67+	820.007513715 1096.42493055
-1	0	0	Ki67+	33.5589826963 1741.74027502
-1	0	0	Ki67+	1173.49941399 989.960446745
-1	0	0	Ki67+	1077.95530713 2095.56509906
-1	0	0	Ki67+	1250.07168738 363.552625804
-1	0	0	Ki67+	939.114222414 526.066658882
-1	0	0	Ki67+	1447.54053192 1798.80964687
-1	0	0	Ki67+	275.008839923 2140.08704049
-1	0	0	Ki67+	827.568396463 531.324245096
-1	0	0	Ki67+	377.745676662 1337.84159054
-1	0	0	Ki67+	927.001932616 308.721757147
-1	0	0	Ki67+	1761.61293856 1187.91805212
-1	0	0	Ki67+	275.323580098 156.518200831
-1	0	0	Ki67+	169.640555759 1037.56221711
-1	0	0	Ki67+	217.339573643 662.930723784
-1	0	0	Ki67+	888.239124102 1019.10300995
-1	0	0	Ki67+	1771.51133846 380.084361261
-1	0	0	Ki67+	1796.90632574 1532.99667369
-1	0	0	Ki67+	1223.81292237 525.399651364
-1	0	0	Ki67+	1592.31397715 59.8430505975
-1	0	0	Ki67+	1820.3791734 438.970243664
-1	0	0	Ki67+	934.793626732 1460.83113687
-1	0	0	Ki67+	1379.37658309 274.997564413
-1	0	0	Ki67+	1138.22278473 99.4260756946
-1	0	0	Ki67+	1773.02028133 1055.88563616
-1	0	0	Ki67+	1637.38567714 651.822869767
-1	0	0	Ki67+	974.145853589 1923.76531987
-1	0	0	Ki67+	1734.95904655 675.349846023
-1	0	0	Ki67+	921.048241589 1959.53305908
-1	0	0	Ki67+	847.556765944 285.016929916
-1	0	0	Ki67+	1975.34238962 1082.78431851
-1	0	0	Ki67+	2097.51754354 468.098741135
-1	0	0	Ki67+	1400.28690706 2085.54705815
-1	0	0	Ki67+	1809.72317688 1649.86238186
-1	0	0	Ki67+	1044.50508903 1385.45653075
-1	0	0	Ki67+	1095.67337752 906.292814904
-1	0	0	Ki67+	1732.30828399 890.424894271
-1	0	0	Ki67+	1962.14229116 441.498838832
-1	0	0	Ki67+	1787.65704862 971.324692547
-1	0	0	Ki67+	72.0638296815 1445.84261481
-1	0	0	Ki67+	1030.89837457 1041.25355331
-1	0	0	Ki67+	309.409539137 1514.65641173
-1	0	0	Ki67+	1078.46347597 1383.52145561
-1	0	0	Ki67+	429.473764419 8.5352918888
-1	0	0	Ki67+	1979.75760806 1270.15057009
-1	0	0	Ki67+	1217.85940741 1448.92724525
-1	0	0	Ki67+	286.649974254 980.534831102
-1	0	0	Ki67+	2005.64738045 1217.24443083
-1	0	0	Ki67+	724.215821695 941.682489444
-1	0	0	Ki67+	515.657564934 1474.66315886
-1	0	0	Ki67+	1987.31593232 1125.50461953
-1	0	0	Ki67+	301.964476701 444.260445991
-1	0	0	Ki67+	1980.16446955 1607.76257019
-1	0	0	Ki67+	65.3824355992 1023.35435961
-1	0	0	Ki67+	933.381490063 206.809093324
-1	0	0	Ki67+	1392.2539801 664.022139009
-1	0	0	Ki67+	198.574489764 1459.44816761
-1	0	0	Ki67+	159.167595075 1900.69983849
-1	0	0	Ki67+	571.611336285 1835.65673504
-1	0	0	Ki67+	148.128033905 759.438691032
-1	0	0	Ki67+	507.622369625 1886.81139135
-1	0	0	Ki67+	1686.90917015 827.149074104
-1	0	0	Ki67+	1978.19653423 2108.50273457
-1	0	0	Ki67+	1039.23749558 2138.33036031
-1	0	0	Ki67+	2045.06429382 975.940049534
-1	0	0	Ki67+	2059.49629153 524.185245616
-1	0	0	Ki67+	915.111660339 1721.16462134
-1	0	0	Ki67+	196.255029649 644.490068414
-1	0	0	Ki67+	278.244170483 1754.52496635
-1	0	0	Ki67+	1043.28198164 437.477681042
-1	0	0	Ki67+	1109.85670945 1338.44421139
-1	0	0	Ki67+	418.795427622 1288.85993623
-1	0	0	Ki67+	1085.09929383 229.521116843
-1	0	0	Ki67+	1153.94708106 1147.22053664
-1	0	0	Ki67+	2072.55628595 24.8482372936
-1	0	0	Ki67+	911.189365688 1666.67162053
-1	0	0	Ki67+	1562.0682455 52.8940114062
-1	0	0	Ki67+	1096.29107905 1315.83730361
-1	0	0	Ki67+	2009.82101606 877.937221919
-1	0	0	Ki67+	1210.3741876 13.9244118105
-1	0	0	Ki67+	206.284936689 1756.91850168
-1	0	0	Ki67+	930.194666007 1585.47318824
-1	0	0	Ki67+	1831.89747505 1383.31290867
-1	0	0	Ki67+	2120.11898685 1383.96656958
-1	0	0	Ki67+	1536.54727236 1880.01052852
-1	0	0	Ki67+	1884.23823129 169.628199262
-1	0	0	Ki67+	2003.01818726 1588.89889709
-1	0	0	Ki67+	1021.62627631 335.896877897
-1	0	0	Ki67+	451.631501383 114.267621337
-1	0	0	Ki67+	1477.22520878 33.951924589
-1	0	0	Ki67+	1302.4036442 1019.83838109
-1	0	0	Ki67+	2027.37348469 1346.03284402
-1	0	0	Ki67+	625.533903698 1648.09503516
-1	0	0	Ki67+	1106.21367139 430.650977026
-1	0	0	Ki67+	1515.51481626 2106.63045056
-1	0	0	Ki67+	1794.14120975 1554.92519961
-1	0	0	Ki67+	285.930635244 2097.70661873
-1	0	0	Ki67+	59.810423506 201.564835156
-1	0	0	Ki67+	1096.98102378 1293.03831293
-1	0	0	Ki67+	1440.44421481 1861.18415612
-1	0	0	Ki67+	260.432144361 1911.32124866
-1	0	0	Ki67+	771.217175306 191.215733629
-1	0	0	Ki67+	524.417913718 1135.04993107
-1	0	0	Ki67+	1765.38397012 1942.52531396
-1	0	0	Ki67+	731.83414963 1980.43316004
-1	0	0	Ki67+	1427.7500182 238.889954914
-1	0	0	Ki67+	669.042956082 2115.84358461
-1	0	0	Ki67+	306.740542918 335.506114456
-1	0	0	Ki67+	1830.22640683 2126.16835299
-1	0	0	Ki67+	600.01049077 1964.4817013
-1	0	0	Ki67+	1263.27417673 594.541215489
-1	0	0	Ki67+	1764.2426234 902.072265689
-1	0	0	Ki67+	9.05842435601 1470.65615176
-1	0	0	Ki67+	150.661049045 515.66152248
-1	0	0	Ki67+	1201.98266962 1869.58806672
-1	0	0	Ki67+	993.130708777 91.260335294
-1	0	0	Ki67+	1705.96829094 118.094739943
-1	0	0	Ki67+	882.329081455 334.855897849
-1	0	0	Ki67+	2048.79930093 1426.57435901
-1	0	0	Ki67+	571.561502476 1177.49255566
-1	0	0	Ki67+	1571.1783739 262.003062996
-1	0	0	Ki67+	1663.74329761 1910.21583528
-1	0	0	Ki67+	853.764356719 1882.04914934
-1	0	0	Ki67+	1797.55326913 1844.73984249
-1	0	0	Ki67+	112.562211222 1160.2186294
-1	0	0	Ki67+	804.213726915 27.8263113968
-1	0	0	Ki67+	1128.68592065 286.313541738
-1	0	0	Ki67+	1652.53806245 1358.1027405
-1	0	0	Ki67+	2029.40835904 2008.23104764
-1	0	0	Ki67+	1906.35176498 2148.75245566
-1	0	0	Ki67+	1073.4208104 1138.32773271
-1	0	0	Ki67+	274.588912659 1304.65633119
-1	0	0	Ki67+	1312.8712234 153.534722092
-1	0	0	Ki67+	486.805692726 1734.84044189
-1	0	0	Ki67+	1523.10712456 1715.70106295
-1	0	0	Ki67+	935.535953258 2072.85528297
-1	0	0	Ki67+	52.7748537485 1967.78270004
-1	0	0	Ki67+	1523.79928379 1579.80419018
-1	0	0	Ki67+	1450.2044765 1748.38501593
-1	0	0	Ki67+	273.427404714 344.668760226
-1	0	0	Ki67+	878.781640965 889.900636116
-1	0	0	Ki67+	1426.41536391 525.074150015
-1	0	0	Ki67+	958.990882812 1939.6271619
-1	0	0	Ki67+	156.228993708 2053.6667493
-1	0	0	Ki67+	795.911107407 275.539946839
-1	0	0	Ki67+	1667.16042086 712.943209653
-1	0	0	Ki67+	1592.12580258 1650.6151827
-1	0	0	Ki67+	221.290399067 1592.90358769
-1	0	0	Ki67+	868.632925016 1206.37639654
-1	0	0	Ki67+	1378.25329748 1838.25029313
-1	0	0	Ki67+	1871.67199796 2091.31148478
-1	0	0	Ki67+	1996.31540039 1472.86123252
-1	0	0	Ki67+	765.005990973 656.368010662
-1	0	0	Ki67+	256.267514053 1250.97933811
-1	0	0	Ki67+	1372.15432752 2050.43932832
-1	0	0	Ki67+	1044.11794325 1752.70035852
-1	0	0	Ki67+	400.386422296 381.045381834
-1	0	0	Ki67+	1826.2765306 1668.13786616
-1	0	0	Ki67+	348.246655494 1961.37526765
-1	0	0	Ki67+	872.824387387 1912.35194949
-1	0	0	Ki67+	1283.08087865 573.614803244
-1	0	0	Ki67+	1289.37370884 749.572604239
-1	0	0	Ki67+	627.899039587 1764.48476435
-1	0	0	Ki67+	913.999581883 501.961693487
-1	0	0	Ki67+	0.298644285281 242.619003965
-1	0	0	Ki67+	1705.69243746 320.959210803
-1	0	0	Ki67+	120.77698092 1704.92370973
-1	0	0	Ki67+	1001.19779535 1043.21336003
-1	0	0	Ki67+	306.296639912 1739.20177805
-1	0	0	Ki67+	1250.15938946 1791.87533493
-1	0	0	Ki67+	1173.76681932 115.980373645
-1	0	0	Ki67+	757.017978912 1657.48008326
-1	0	0	Ki67+	419.810457798 502.361662798
-1	0	0	Ki67+	1235.60846054 1312.67529384
-1	0	0	Ki67+	522.414981322 114.072985335
-1	0	0	Ki67+	636.489011874 838.453510523
-1	0	0	Ki67+	1257.66136869 328.82314353
-1	0	0	Ki67+	1561.35662734 470.653904526
-1	0	0	Ki67+	351.086767827 1298.32199608
-1	0	0	Ki67+	408.789026149 19.318606981
-1	0	0	Ki67+	679.046292484 1519.33950257
-1	0	0	Ki67+	1061.31552636 700.27309381
-1	0	0	Ki67+	1407.36626683 288.70259234
-1	0	0	Ki67+	1882.44507795 1726.58873282
-1	0	0	Ki67+	709.754319556 21.1258988142
-1	0	0	Ki67+	1464.47933655 1321.09060938
-1	0	0	Ki67+	240.026950115 1659.17136649
-1	0	0	Ki67+	309.525846636 636.602877424
-1	0	0	Ki67+	1925.49223159 1173.61479573
-1	0	0	Ki67+	1406.42196211 171.074051514
-1	0	0	Ki67+	1975.5606533 641.948488837
-1	0	0	Ki67+	2012.27979446 772.121118784
-1	0	0	Ki67+	1853.96585732 172.346958694
-1	0	0	Ki67+	721.011284502 2108.2506925
-1	0	0	Ki67+	568.800923613 133.451558556
-1	0	0	Ki67+	759.216880538 1001.89813421
-1	0	0	Ki67+	1334.99719892 1487.47864104
-1	0	0	Ki67+	849.487005584 2147.5624573
-1	0	0	Ki67+	307.748941239 2001.96049004
-1	0	0	Ki67+	991.441584684 303.688854937
-1	0	0	Ki67+	1793.65405189 176.962456895
-1	0	0	Ki67+	204.66509455 438.538626189
-1	0	0	Ki67+	1873.9232827 758.07651925
-1	0	0	Ki67+	2117.8467368 793.405501453
-1	0	0	Ki67+	1761.70653587 2090.01355855
-1	0	0	Ki67+	1412.27233203 864.918096013
-1	0	0	Ki67+	585.348133017 1755.62533462
-1	0	0	Ki67+	360.051538839 331.894915755
-1	0	0	Ki67+	2089.8573103 70.8539204467
-1	0	0	Ki67+	1905.30706263 258.443449364
-1	0	0	Ki67+	1448.0299131 1089.18936674
-1	0	0	Ki67+	762.344285371 731.109148514
-1	0	0	Ki67+	173.652848352 561.512860753
-1	0	0	Ki67+	1524.32646721 1614.23174697
-1	0	0	Ki67+	446.186432403 1613.73215766
-1	0	0	Ki67+	46.4583998649 517.305332924
-1	0	0	Ki67+	152.463770557 104.854525132
-1	0	0	Ki67+	387.677152343 1925.9515885
-1	0	0	Ki67+	1080.68481801 116.256307735
-1	0	0	Ki67+	1729.98338628 1977.11441155
-1	0	0	Ki67+	496.941611065 1762.99978311
-1	0	0	Ki67+	563.424560306 1870.44136526
-1	0	0	Ki67+	1237.57330348 1911.97952534
-1	0	0	Ki67+	789.592799689 1935.69945846
-1	0	0	Ki67+	39.7941389573 995.180576818
-1	0	0	Ki67+	446.095522701 1191.85344525
-1	0	0	Ki67+	291.543351888 226.687333157
-1	0	0	Ki67+	2127.90645379 1794.59899742
-1	0	0	Ki67+	1254.6356608 1547.15568101
-1	0	0	Ki67+	1388.92540889 999.454329229
-1	0	0	Ki67+	1907.96458112 567.695015139
-1	0	0	Ki67+	1527.23349768 1947.71193883
-1	0	0	Ki67+	531.374032887 289.517253975
-1	0	0	Ki67+	1120.67282652 1301.78644108
-1	0	0	Ki67+	912.171601504 1602.18583764
-1	0	0	Ki67+	1302.60956402 1345.53630841
-1	0	0	Ki67+	1912.41939854 623.835520231
-1	0	0	Ki67+	1105.31345126 631.008546776
-1	0	0	Ki67+	452.724907093 1423.06723593
-1	0	0	Ki67+	880.466556783 927.950016674
-1	0	0	Ki67+	810.692479091 1497.3610137
-1	0	0	Ki67+	62.1684290032 162.619047196
-1	0	0	Ki67+	2100.63942167 1065.435534
-1	0	0	Ki67+	1138.70642985 192.825154445
-1	0	0	Ki67+	1015.65675856 1181.22902309
-1	0	0	Ki67+	317.254409359 1617.83949913
-1	0	0	Ki67+	1527.3522804 1102.32197987
-1	0	0	Ki67+	1066.10209511 1909.73624454
-1	0	0	Ki67+	1796.76811366 564.250930824
-1	0	0	Ki67+	879.370825331 1749.86509558
-1	0	0	Ki67+	1324.72499453 829.654893878
-1	0	0	Ki67+	1116.88935145 1419.98806198
-1	0	0	Ki67+	185.270647126 1626.9795807
-1	0	0	Ki67+	597.955652492 698.522520639
-1	0	0	Ki67+	1308.85311989 1450.68565321
-1	0	0	Ki67+	1631.13261846 1506.37373623
-1	0	0	Ki67+	2033.87541719 95.3791254561
-1	0	0	Ki67+	29.8165251249 579.714177223
-1	0	0	Ki67+	1033.37794727 1723.35534394
-1	0	0	Ki67+	34.9140558636 1226.95532592
-1	0	0	Ki67+	392.18777381 820.098285703
-1	0	0	Ki67+	811.211229366 1783.00687627
-1	0	0	Ki67+	1371.50699016 1657.29199324
-1	0	0	Ki67+	1842.35533284 613.429849826
-1	0	0	Ki67+	2037.91916065 1775.29864807
-1	0	0	Ki67+	1845.48940563 57.8759516722
-1	0	0	Ki67+	1981.13724844 1829.65294938
-1	0	0	Ki67+	793.122798443 876.834219963
-1	0	0	Ki67+	963.079568677 765.011167884
-1	0	0	Ki67+	221.57361376 375.788999221
-1	0	0	Ki67+	1290.72347238 928.257582851
-1	0	0	Ki67+	2008.82019547 1765.61367131
-1	0	0	Ki67+	1523.88635696 604.340902104
-1	0	0	Ki67+	1328.0493539 212.157486755
-1	0	0	Ki67+	2146.33847561 709.556166471
-1	0	0	Ki67+	1288.92358865 1954.42268397
-1	0	0	Ki67+	1715.3673028 1763.60051857
-1	0	0	Ki67+	1247.74675429 1825.09630358
-1	0	0	Ki67+	1940.04111129 276.618654516
-1	0	0	Ki67+	1842.87972498 517.136483608
-1	0	0	Ki67+	928.488256506 373.102599146
-1	0	0	Ki67+	1481.45277834 1971.55302031
-1	0	0	Ki67+	205.588005532 1191.87744111
-1	0	0	Ki67+	1894.87995409 349.536277468
-1	0	0	Ki67+	1416.99118345 1597.72097074
-1	0	0	Ki67+	1709.67127949 1378.24702351
-1	0	0	Ki67+	839.056321677 1720.22789782
-1	0	0	Ki67+	2011.92978219 1632.48904881
-1	0	0	Ki67+	896.53567726 2063.72765795
-1	0	0	Ki67+	2045.19958159 2130.10034268
-1	0	0	Ki67+	1452.06927031 1140.16829511
-1	0	0	Ki67+	468.897957969 528.375862676
-1	0	0	Ki67+	1870.55168458 1852.59658246
-1	0	0	Ki67+	611.099651303 27.8038893105
-1	0	0	Ki67+	98.2226976089 424.096282127
-1	0	0	Ki67+	1656.14616974 2073.21245444
-1	0	0	Ki67+	1362.31655698 1390.86259839
-1	0	0	Ki67+	761.870640008 1067.1630811
-1	0	0	Ki67+	1331.39098225 1385.60673605
-1	0	0	Ki67+	1808.6963828 2000.08750422
-1	0	0	Ki67+	1792.15869989 386.783606207
-1	0	0	Ki67+	2087.98242728 853.874623836
-1	0	0	Ki67+	455.507623589 1575.08510294
-1	0	0	Ki67+	1786.74603738 1091.73994711
-1	0	0	Ki67+	1171.38864902 446.468212277
-1	0	0	Ki67+	1267.35320308 1608.90662535
-1	0	0	Ki67+	22.0294663668 1594.93443227
-1	0	0	Ki67+	657.448670454 1069.24654159
-1	0	0	Ki67+	26.2837241933 638.003276816
-1	0	0	Ki67+	709.914851124 146.750741224
-1	0	0	Ki67+	946.782029984 408.415112442
-1	0	0	Ki67+	485.169947228 1480.32055977
-1	0	0	Ki67+	859.91446655 1518.22882984
-1	0	0	Ki67+	389.64363913 777.926214656
-1	0	0	Ki67+	401.773231705 1687.00367061
-1	0	0	Ki67+	1084.23802106 1684.01133983
-1	0	0	Ki67+	1086.0186897 845.253094681
-1	0	0	Ki67+	1170.53633355 1510.71893977
-1	0	0	Ki67+	1025.06032224 905.516795727
-1	0	0	Ki67+	782.919831435 1550.68924251
-1	0	0	Ki67+	1284.13822727 1466.45536786
-1	0	0	Ki67+	258.670055174 1972.01229567
-1	0	0	Ki67+	466.180531654 1896.35899674
-1	0	0	Ki67+	2145.40749863 752.271648038
-1	0	0	Ki67+	855.31834709 1389.95409944
-1	0	0	Ki67+	303.651475521 285.489476717
-1	0	0	Ki67+	482.814084075 322.244867654
-1	0	0	Ki67+	1507.11433457 1315.13286525
-1	0	0	Ki67+	2146.28593682 842.531096584
-1	0	0	Ki67+	987.62512671 1424.22741961
-1	0	0	Ki67+	2058.44489746 270.308518339
-1	0	0	Ki67+	1864.25519562 659.40607265
-1	0	0	Ki67+	1746.52267425 46.6695102588
-1	0	0	Ki67+	1291.32001083 712.784090635
-1	0	0	Ki67+	548.395633465 1189.30496956
-1	0	0	Ki67+	1848.14166213 225.711596165
-1	0	0	Ki67+	578.386673571 244.372538072
-1	0	0	Ki67+	510.94111475 626.644801632
-1	0	0	Ki67+	1138.16031708 1851.788464
-1	0	0	Ki67+	1347.50159592 533.160944875
-1	0	0	Ki67+	698.826285766 1279.82668207
-1	0	0	Ki67+	1195.18035293 1381.05179226
-1	0	0	Ki67+	1234.02150661 1362.27685193
-1	0	0	Ki67+	173.406563871 2131.4375387
-1	0	0	Ki67+	1967.4379856 994.984245513
-1	0	0	Ki67+	405.373070793 318.396644447
-1	0	0	Ki67+	208.339213579 1319.63641997
-1	0	0	Ki67+	915.020445342 1822.81172904
-1	0	0	Ki67+	668.759529296 1799.40103518
-1	0	0	Ki67+	1449.87767942 467.157888402
-1	0	0	Ki67+	692.081587711 1741.71248015
-1	0	0	Ki67+	1207.41592558 1047.10002718
-1	0	0	Ki67+	364.828040319 1081.35796553
-1	0	0	Ki67+	2011.52493867 30.8286382641
-1	0	0	Ki67+	34.2682292851 1906.42052256
-1	0	0	Ki67+	856.568863449 822.772767169
-1	0	0	Ki67+	1719.96100422 343.01825364
-1	0	0	Ki67+	1905.30841259 862.265041728
-1	0	0	Ki67+	1629.31988339 951.790375573
-1	0	0	Ki67+	245.255050547 509.696634857
-1	0	0	Ki67+	1276.12139735 806.025837342
-1	0	0	Ki67+	1715.42109789 1826.98823888
-1	0	0	Ki67+	1098.95283859 2120.17266116
-1	0	0	Ki67+	1980.84709348 1511.35352439
-1	0	0	Ki67+	450.279512782 1783.43843624
-1	0	0	Ki67+	416.353866433 539.1866416
-1	0	0	Ki67+	1754.88131494 1642.62891521
-1	0	0	Ki67+	937.437803022 441.358993634
-1	0	0	Ki67+	1463.2089789 2009.07947725
-1	0	0	Ki67+	2103.87415537 736.823902114
-1	0	0	Ki67+	1718.88264824 1012.89988988
-1	0	0	Ki67+	864.035746824 1457.24789682
-1	0	0	Ki67+	606.491696177 841.05400344
-1	0	0	Ki67+	899.340999294 1337.50846066
-1	0	0	Ki67+	1892.90450477 76.8920283361
-1	0	0	Ki67+	1609.80809112 558.506506939
-1	0	0	Ki67+	1967.35611869 2010.23016222
-1	0	0	Ki67+	1205.13200488 915.556337555
-1	0	0	Ki67+	845.360188869 895.848187021
-1	0	0	Ki67+	1343.80394104 1298.78675425
-1	0	0	Ki67+	1814.10078184 900.042267867
-1	0	0	Ki67+	1602.3932344 1465.88195706
-1	0	0	Ki67+	968.30805934 304.100275779
-1	0	0	Ki67+	2012.38152667 1983.14773693
-1	0	0	Ki67+	1110.82792135 349.314888798
-1	0	0	Ki67+	2069.20435265 601.600253721
-1	0	0	Ki67+	1047.20341652 648.411143941
-1	0	0	Ki67+	676.776646595 596.494403753
-1	0	0	Ki67+	488.272334087 940.687454808
-1	0	0	Ki67+	1504.23443162 91.576437229
-1	0	0	Ki67+	344.057994655 838.235271385
-1	0	0	Ki67+	1297.67278859 382.605721589
-1	0	0	Ki67+	91.6796297457 1769.74442812
-1	0	0	Ki67+	2031.34288804 1552.95247529
-1	0	0	Ki67+	731.006711083 1558.99020321
-1	0	0	Ki67+	271.185975537 447.80851029
-1	0	0	Ki67+	992.825310737 1563.26442128
-1	0	0	Ki67+	669.507900591 1004.2990782
-1	0	0	Ki67+	569.127931782 830.265385257
-1	0	0	Ki67+	1462.29907563 1383.77805825
-1	0	0	Ki67+	654.756834987 1401.03114704
-1	0	0	Ki67+	1314.02625232 992.373541445
-1	0	0	Ki67+	671.365503326 766.916191097
-1	0	0	Ki67+	1464.04770446 725.911740467
-1	0	0	Ki67+	1714.63128589 1522.76873979
-1	0	0	Ki67+	1144.61816381 942.182122087
-1	0	0	Ki67+	1959.53707783 2127.80995085
-1	0	0	Ki67+	2018.09235839 1251.86337733
-1	0	0	Ki67+	1287.90901653 314.519733461
-1	0	0	Ki67+	1149.20743819 245.719260023
-1	0	0	Ki67+	1943.43852612 220.563778586
-1	0	0	Ki67+	1259.11666222 1505.67636073
-1	0	0	Ki67+	1060.87421041 1189.41257532
-1	0	0	Ki67+	1113.57546748 1573.09531516
-1	0	0	Ki67+	1334.81517531 895.966136005
-1	0	0	Ki67+	218.81009405 802.814086773
-1	0	0	Ki67+	203.271561219 1972.87093462
-1	0	0	Ki67+	116.320792598 306.80704928
-1	0	0	Ki67+	1508.36775548 1756.69752149
-1	0	0	Ki67+	1358.54672956 682.616902884
-1	0	0	Ki67+	1702.30019853 1197.41897248
-1	0	0	Ki67+	1674.76857645 1594.85259373
-1	0	0	Ki67+	54.6720561977 54.5322457121
-1	0	0	Ki67+	2114.8364393 567.119900119
-1	0	0	Ki67+	1930.0766181 1887.99816789
-1	0	0	Ki67+	1620.68840957 1937.40205073
-1	0	0	Ki67+	1080.83645058 661.666577723
-1	0	0	Ki67+	374.859148085 1365.82017458
-1	0	0	Ki67+	485.346193593 261.101235988
-1	0	0	Ki67+	1855.54073957 1705.35245497
-1	0	0	Ki67+	1562.30963146 82.7131769528
-1	0	0	Ki67+	2037.38711054 248.712189059
-1	0	0	Ki67+	2125.81479488 56.3605222841
-1	0	0	Ki67+	35.0080802812 1689.04333153
-1	0	0	Ki67+	5.57936396874 750.396398797
-1	0	0	Ki67+	1036.91413575 477.160866488
-1	0	0	Ki67+	333.269320789 80.1113892404
-1	0	0	Ki67+	791.986593801 449.924628457
-1	0	0	Ki67+	1220.62969004 1963.00401863
-1	0	0	Ki67+	617.190596478 451.926305696
-1	0	0	Ki67+	1039.83563132 953.385179731
-1	0	0	Ki67+	770.411582914 701.968611609
-1	0	0	Ki67+	836.198629873 1244.62643846
-1	0	0	Ki67+	1517.25558509 52.1428356567
-1	0	0	Ki67+	689.802414726 97.9044487229
-1	0	0	Ki67+	346.893601646 1635.68059207
-1	0	0	Ki67+	777.817241257 2000.79183107
-1	0	0	Ki67+	909.635306628 734.55105349
-1	0	0	Ki67+	1684.16940766 1300.40665528
-1	0	0	Ki67+	841.072102308 76.2431695517
-1	0	0	Ki67+	1208.9670303 689.84509338
-1	0	0	Ki67+	2103.90678337 529.124508089
-1	0	0	Ki67+	1200.33872743 874.8284441
-1	0	0	Ki67+	1084.53816775 502.353942209
-1	0	0	Ki67+	1080.19590242 1757.88217316
-1	0	0	Ki67+	2091.81768367 1334.49453684
-1	0	0	Ki67+	186.165653778 1535.4187808
-1	0	0	Ki67+	1795.07197365 1935.55849519
-1	0	0	Ki67+	1703.08840972 631.292971009
-1	0	0	Ki67+	1632.14990162 297.176159557
-1	0	0	Ki67+	1772.2155272 190.924366567
-1	0	0	Ki67+	158.441683374 1226.32954863
-1	0	0	Ki67+	1298.36884747 180.083916291
-1	0	0	Ki67+	605.911791584 522.584664986
-1	0	0	Ki67+	78.627190882 2108.89576731
-1	0	0	Ki67+	441.552432319 1322.04132163
-1	0	0	Ki67+	1691.46090005 1728.41095427
-1	0	0	Ki67+	2015.7809649 2042.05765554
-1	0	0	Ki67+	327.749356861 956.797631326
-1	0	0	Ki67+	2011.60341312 425.049912689
-1	0	0	Ki67+	2120.91804467 2001.08326623
-1	0	0	Ki67+	1632.51353887 1799.71237692
-1	0	0	Ki67+	1026.30332545 1536.38435438
-1	0	0	Ki67+	1243.76753058 1608.28015236
-1	0	0	Ki67+	1758.42568506 1601.26677784
-1	0	0	Ki67+	2108.52023451 1249.17509838
-1	0	0	Ki67+	103.56252429 381.00958968
-1	0	0	Ki67+	108.026999934 1241.12954296
-1	0	0	Ki67+	1531.09098198 1344.25099585
-1	0	0	Ki67+	845.012016324 383.412603516
-1	0	0	Ki67+	1600.21163026 230.063634788
-1	0	0	Ki67+	207.681600299 502.758463211
-1	0	0	Ki67+	91.9688046068 605.324527578
-1	0	0	Ki67+	695.04421617 197.715810369
-1	0	0	Ki67+	121.188917105 1017.21654684
-1	0	0	Ki67+	316.534129601 190.599234399
-1	0	0	Ki67+	1214.9492064 334.938618112
-1	0	0	Ki67+	80.9104811844 442.333824573
-1	0	0	Ki67+	1682.26657832 1652.53823004
-1	0	0	Ki67+	909.522255803 1565.22339958
-1	0	0	Ki67+	945.972701119 1625.2541502
-1	0	0	Ki67+	1982.74175451 75.6335386717
-1	0	0	Ki67+	2080.2860775 1525.59769334
-1	0	0	Ki67+	88.5838713684 1856.15768114
-1	0	0	Ki67+	2060.67106074 405.309640052
-1	0	0	Ki67+	1890.97387473 893.64506784
-1	0	0	Ki67+	1507.24861778 354.286631564
-1	0	0	Ki67+	48.6040943444 855.616736795
-1	0	0	Ki67+	1200.24738478 2112.93272735
-1	0	0	Ki67+	546.80990966 268.121321718
-1	0	0	Ki67+	927.357878998 1157.50599273
-1	0	0	Ki67+	1189.90217377 62.132464106
-1	0	0	Ki67+	71.9112133971 807.7729291
-1	0	0	Ki67+	1114.49773125 754.373966099
-1	0	0	Ki67+	1871.02189208 487.096749421
-1	0	0	Ki67+	83.6324143413 1964.13666713
-1	0	0	Ki67+	668.746831749 1226.14192559
-1	0	0	Ki67+	2137.33875775 2077.25881636
-1	0	0	Ki67+	1271.18599526 1180.10587504
-1	0	0	Ki67+	26.7157057146 251.986513669
-1	0	0	Ki67+	959.965355559 1401.08548804
-1	0	0	Ki67+	344.256823774 1790.81290207
-1	0	0	Ki67+	339.647049657 1434.21367592
-1	0	0	Ki67+	193.684747943 695.869134831
-1	0	0	Ki67+	684.100479566 1885.78612101
-1	0	0	Ki67+	1228.802831 413.039596521
-1	0	0	Ki67+	1907.35043441 1298.53120222
-1	0	0	Ki67+	1338.76985657 1914.57103467
-1	0	0	Ki67+	101.074039708 800.475020102
-1	0	0	Ki67+	165.047718446 1274.59053453
-1	0	0	Ki67+	821.158989238 872.765270189
-1	0	0	Ki67+	1785.8768466 62.1401214332
-1	0	0	Ki67+	1931.2270279 157.965515762
-1	0	0	Ki67+	356.666015139 1155.93796272
-1	0	0	Ki67+	1923.5503182 1515.53453254
-1	0	0	Ki67+	495.338373182 1089.56440512
-1	0	0	Ki67+	2137.02797786 1312.10217917
-1	0	0	Ki67+	2018.9957682 1850.64353014
-1	0	0	Ki67+	1171.96444344 1313.68838384
-1	0	0	Ki67+	1809.28103309 489.76542335
-1	0	0	Ki67+	969.255084582 2064.6966092
-1	0	0	Ki67+	1428.94053457 1406.61631385
-1	0	0	Ki67+	106.255001336 335.061080308
-1	0	0	Ki67+	66.7835447697 1763.35176234
-1	0	0	Ki67+	236.401308802 1175.42292755
-1	0	0	Ki67+	2082.33701259 105.328853314
-1	0	0	Ki67+	1045.97673558 2113.46699037
-1	0	0	Ki67+	1276.79316908 197.696485052
-1	0	0	Ki67+	718.715824456 855.704890288
-1	0	0	Ki67+	1990.90968728 233.531858933
-1	0	0	Ki67+	717.725748279 699.389419721
-1	0	0	Ki67+	1425.56799046 1628.43535422
-1	0	0	Ki67+	1392.61599134 923.105577981
-1	0	0	Ki67+	10.8058194827 1901.37643448
-1	0	0	Ki67+	841.940358171 762.761761371
-1	0	0	Ki67+	1050.02259784 578.632544375
-1	0	0	Ki67+	1654.94082188 916.342747884
-1	0	0	Ki67+	1501.67969102 561.743522588
-1	0	0	Ki67+	1838.98642032 1853.6393642
-1	0	0	Ki67+	691.739393057 1955.65900086
-1	0	0	Ki67+	427.280145424 1656.35005767
-1	0	0	Ki67+	1522.1676826 966.758330275
-1	0	0	Ki67+	1548.36855727 2022.13358304
-1	0	0	Ki67+	816.611898668 483.906715459
-1	0	0	Ki67+	181.120748591 1231.63979124
-1	0	0	Ki67+	1584.22076719 728.513705539
-1	0	0	Ki67+	1335.97340179 1540.2528744
-1	0	0	Ki67+	1966.78551035 685.062807116
-1	0	0	Ki67+	1870.71521342 52.3894567544
-1	0	0	Ki67+	386.612108253 1594.39032879
-1	0	0	Ki67+	1749.27413733 1688.88617692
-1	0	0	Ki67+	45.0717948722 1118.87840948
-1	0	0	Ki67+	293.653879576 1852.61626631
-1	0	0	Ki67+	1594.27257944 1896.5719543
-1	0	0	Ki67+	634.842937729 401.196059209
-1	0	0	Ki67+	1604.99217731 405.222901065
-1	0	0	Ki67+	1140.67934482 2107.52065111
-1	0	0	Ki67+	1489.33551507 741.850197457
-1	0	0	Ki67+	1351.3694283 2145.9643795
-1	0	0	Ki67+	1515.07845548 516.115112873
-1	0	0	Ki67+	716.318393979 288.514580651
-1	0	0	Ki67+	1979.11313663 756.78569835
-1	0	0	Ki67+	1130.97191859 1945.83461116
-1	0	0	Ki67+	815.187419511 1927.10149209
-1	0	0	Ki67+	1407.84686899 1905.96864955
-1	0	0	Ki67+	1671.34225171 1227.66951196
-1	0	0	Ki67+	2129.20349051 1223.64183439
-1	0	0	Ki67+	103.417391235 1072.91177327
-1	0	0	Ki67+	1852.31788102 1682.7601043
-1	0	0	Ki67+	287.126220847 502.870982467
-1	0	0	Ki67+	1865.93262005 1054.59681477
-1	0	0	Ki67+	886.046925557 967.523544384
-1	0	0	Ki67+	1541.8550443 746.875376249
-1	0	0	Ki67+	1535.77871267 1181.48269981
-1	0	0	Ki67+	1792.32261928 257.033924876
-1	0	0	Ki67+	79.9790438787 2020.23646107
-1	0	0	Ki67+	910.143263229 282.822969427
-1	0	0	Ki67+	1741.81059156 1212.99340442
-1	0	0	Ki67+	1902.15572703 412.289969874
-1	0	0	Ki67+	1695.7866521 1269.37634187
-1	0	0	Ki67+	742.757886681 585.679903123
-1	0	0	Ki67+	2116.50156799 1331.71161694
-1	0	0	Ki67+	1495.28713996 645.465001517
-1	0	0	Ki67+	815.38513367 385.081584098
-1	0	0	Ki67+	611.311126069 1614.73365453
-1	0	0	Ki67+	1934.19928362 6.62783856644
-1	0	0	Ki67+	1443.9283425 925.04159134
-1	0	0	Ki67+	75.9924645644 2043.5930593
-1	0	0	Ki67+	1114.46200092 1804.06896588
-1	0	0	Ki67+	1485.55680985 512.514741296
-1	0	0	Ki67+	1150.42263902 1211.24103443
-1	0	0	Ki67+	1711.41595254 1080.4921538
-1	0	0	Ki67+	1816.3845243 1828.58083131
-1	0	0	Ki67+	165.464658857 619.71980984
-1	0	0	Ki67+	127.788474607 1503.79643837
-1	0	0	Ki67+	959.391314428 351.853847336
-1	0	0	Ki67+	411.756942633 785.119620781
-1	0	0	Ki67+	228.913005753 1851.14368895
-1	0	0	Ki67+	295.798685336 1180.41926169
-1	0	0	Ki67+	219.540914572 1406.2054509
-1	0	0	Ki67+	1290.94832905 1925.35230709
-1	0	0	Ki67+	80.0108124124 1489.69123929
-1	0	0	Ki67+	1934.89263437 1146.39456095
-1	0	0	Ki67+	702.454302612 74.6453075643
-1	0	0	Ki67+	1596.48681873 1757.23837766
-1	0	0	Ki67+	2031.24295745 1044.80641154
-1	0	0	Ki67+	716.612510349 2000.72201275
-1	0	0	Ki67+	1722.21670042 270.754607656
-1	0	0	Ki67+	1559.26761802 1590.73064147
-1	0	0	Ki67+	1350.85744369 1989.31490235
-1	0	0	Ki67+	1595.93841443 1062.09103677
-1	0	0	Ki67+	23.5581295174 504.662574584
-1	0	0	Ki67+	739.419987583 2138.18119724
-1	0	0	Ki67+	575.045281232 527.263341435
-1	0	0	Ki67+	2066.9793016 2033.64789012
-1	0	0	Ki67+	884.929818224 1722.3066755
-1	0	0	Ki67+	963.513550711 251.771419678
-1	0	0	Ki67+	1464.00636058 1629.34330374
-1	0	0	Ki67+	1212.88480517 768.316318405
-1	0	0	Ki67+	615.887539348 329.276665245
-1	0	0	Ki67+	1971.69457764 2032.81728559
-1	0	0	Ki67+	579.953344516 923.61033412
-1	0	0	Ki67+	1115.88018148 1095.26460811
-1	0	0	Ki67+	425.294007113 862.840677056
-1	0	0	Ki67+	1766.2348532 1898.36924761
-1	0	0	Ki67+	1498.11416449 1955.57014552
-1	0	0	Ki67+	1277.55712628 853.894425867
-1	0	0	Ki67+	775.198154783 2113.97338295
-1	0	0	Ki67+	113.597568625 570.990181962
-1	0	0	Ki67+	337.451651075 125.34373977
-1	0	0	Ki67+	525.46154354 1637.58277954
-1	0	0	Ki67+	1880.13209363 237.074532095
-1	0	0	Ki67+	1604.31306412 670.672479911
-1	0	0	Ki67+	1517.25872077 460.833222864
-1	0	0	Ki67+	1024.73449858 1910.44671354
-1	0	0	Ki67+	560.079313035 2058.78252079
-1	0	0	Ki67+	2030.7576245 1398.73069902
-1	0	0	Ki67+	246.725965245 260.922607133
-1	0	0	Ki67+	1725.1147803 1721.33482015
-1	0	0	Ki67+	1085.62259774 397.045892675
-1	0	0	Ki67+	2097.52350173 620.271486371
-1	0	0	Ki67+	277.983819671 1208.40075048
-1	0	0	Ki67+	1378.8182109 770.619894016
-1	0	0	Ki67+	709.591832899 1076.31285122
-1	0	0	Ki67+	1641.94137982 217.302011398
-1	0	0	Ki67+	1416.04004227 1956.06101687
-1	0	0	Ki67+	362.466422691 637.412773908
-1	0	0	Ki67+	1101.50884308 1984.32438577
-1	0	0	Ki67+	1165.87892924 264.454155094
-1	0	0	Ki67+	434.050877071 1484.9142696
-1	0	0	Ki67+	1491.74401956 1569.78403789
-1	0	0	Ki67+	824.998453967 1590.89667302
-1	0	0	Ki67+	952.262812148 786.034389258
-1	0	0	Ki67+	270.163828806 884.833800287
-1	0	0	Ki67+	1097.91555493 2149.67048093
-1	0	0	Ki67+	1797.23953729 14.584264389
-1	0	0	Ki67+	1954.39758811 1734.22439213
-1	0	0	Ki67+	1959.61878112 469.637127062
-1	0	0	Ki67+	1290.37664277 1250.63637261
-1	0	0	Ki67+	2059.40049013 147.712415729
-1	0	0	Ki67+	1155.69428667 691.327996237
-1	0	0	Ki67+	1673.4632895 933.638531367
-1	0	0	Ki67+	181.284752788 1864.12094472
-1	0	0	Ki67+	1488.98525876 1434.12334644
-1	0	0	Ki67+	1729.52307341 1628.1442736
-1	0	0	Ki67+	691.177646717 1708.29953671
-1	0	0	Ki67+	220.370288252 968.807686687
-1	0	0	Ki67+	1612.19389686 1678.14274642
-1	0	0	Ki67+	1225.48282222 1016.138239
-1	0	0	Ki67+	759.221736679 238.119547597
-1	0	0	Ki67+	58.5014833024 661.089688669
-1	0	0	Ki67+	656.91144904 85.3184287662
-1	0	0	Ki67+	322.148647638 352.36290684
-1	0	0	Ki67+	1578.62551467 1776.34127286
-1	0	0	Ki67+	797.351192968 1673.28548813
-1	0	0	Ki67+	236.961451164 1685.37592336
-1	0	0	Ki67+	24.9086468989 1375.58333232
-1	0	0	Ki67+	53.9480704189 270.403527434
-1	0	0	Ki67+	61.1841111273 713.010507333
-1	0	0	Ki67+	199.009608184 1705.65043497
-1	0	0	Ki67+	1288.16710566 1094.90224414
-1	0	0	Ki67+	306.189322607 1470.18085461
-1	0	0	Ki67+	359.907857352 944.240661627
-1	0	0	Ki67+	1028.61836934 1589.64545557
-1	0	0	Ki67+	1907.01096723 2083.96157584
-1	0	0	Ki67+	2121.26458304 1275.90728387
-1	0	0	Ki67+	1897.92300256 1778.21304177
-1	0	0	Ki67+	1885.01849738 1696.80814587
-1	0	0	Ki67+	146.656306964 736.227142393
-1	0	0	Ki67+	724.268103619 348.961444661
-1	0	0	Ki67+	1650.27248728 1033.3138269
-1	0	0	Ki67+	839.966336177 2088.10160577
-1	0	0	Ki67+	550.706599488 203.913230878
-1	0	0	Ki67+	767.522827725 432.9010302
-1	0	0	Ki67+	342.107223069 584.772659773
-1	0	0	Ki67+	718.104876201 2040.59415897
-1	0	0	Ki67+	1676.45417191 541.927942827
-1	0	0	Ki67+	827.590322157 2142.46268568
-1	0	0	Ki67+	1604.44763141 803.846540864
-1	0	0	Ki67+	1559.77986062 1279.06823274
-1	0	0	Ki67+	404.986028739 436.479335934
-1	0	0	Ki67+	1522.08715802 878.985310764
-1	0	0	Ki67+	89.8444156584 1300.71267048
-1	0	0	Ki67+	1179.14749165 1101.11104768
-1	0	0	Ki67+	1362.90478902 1227.19022108
-1	0	0	Ki67+	339.381999001 899.955298463
-1	0	0	Ki67+	200.701268074 366.369710985
-1	0	0	Ki67+	2060.4606919 580.59302421
-1	0	0	Ki67+	1969.66605051 1211.9242983
-1	0	0	Ki67+	505.796950408 1827.97633973
-1	0	0	Ki67+	1890.34938829 1044.83898164
-1	0	0	Ki67+	388.144129952 223.403451461
-1	0	0	Ki67+	594.60972566 2037.07671236
-1	0	0	Ki67+	1810.9628288 34.5324306102
-1	0	0	Ki67+	1834.76630481 1349.68748826
-1	0	0	Ki67+	2077.28757302 1713.49769597
-1	0	0	Ki67+	847.760309167 604.656195513
-1	0	0	Ki67+	1796.55073408 1293.00345869
-1	0	0	Ki67+	994.929840098 643.38670822
-1	0	0	Ki67+	723.44402784 791.741146844
-1	0	0	Ki67+	652.187442903 1092.93741893
-1	0	0	Ki67+	1769.73197517 1778.43656083
-1	0	0	Ki67+	591.765525222 1498.13236483
-1	0	0	Ki67+	1737.66367358 2084.28770916
-1	0	0	Ki67+	1741.1193303 134.248180845
-1	0	0	Ki67+	777.345020334 1683.08004714
-1	0	0	Ki67+	741.913625582 60.4019508689
-1	0	0	Ki67+	787.454210693 168.811687885
-1	0	0	Ki67+	1441.7907761 1438.83194727
-1	0	0	Ki67+	612.43026354 1533.23250672
-1	0	0	Ki67+	328.823101093 468.104534464
-1	0	0	Ki67+	1590.69944282 521.817105735
-1	0	0	Ki67+	1716.49985482 2140.10665238
-1	0	0	Ki67+	878.923439292 403.730359867
-1	0	0	Ki67+	698.26250987 2063.94702817
-1	0	0	Ki67+	718.240632498 109.688791031
-1	0	0	Ki67+	1385.55985266 2010.37876753
-1	0	0	Ki67+	2141.0298606 279.769324044
-1	0	0	Ki67+	151.245721059 1126.8335966
-1	0	0	Ki67+	91.189599552 244.003631816
-1	0	0	Ki67+	1056.48079669 1094.86481261
-1	0	0	Ki67+	547.358390465 904.704509693
-1	0	0	Ki67+	297.428921488 1635.40694527
-1	0	0	Ki67+	2086.36256723 1039.42105142
-1	0	0	Ki67+	1403.7975728 1640.85614461
-1	0	0	Ki67+	1503.0301489 479.5778152
-1	0	0	Ki67+	1675.13445396 1368.51299097
-1	0	0	Ki67+	1383.29638005 1554.55130648
-1	0	0	Ki67+	488.409048514 577.329382964
-1	0	0	Ki67+	128.17473322 955.322336812
-1	0	0	Ki67+	1159.54243316 759.268229757
-1	0	0	Ki67+	1491.69888432 2116.61124526
-1	0	0	Ki67+	1986.67036041 478.33976447
-1	0	0	Ki67+	164.260486558 2094.59039362
-1	0	0	Ki67+	2023.71214059 1301.038703
-1	0	0	Ki67+	858.897174482 958.009560103
-1	0	0	Ki67+	1728.96849925 960.971044836
-1	0	0	Ki67+	1592.84555837 1597.3530617
-1	0	0	Ki67+	1154.57627349 417.569416448
-1	0	0	Ki67+	1126.151033 1510.24115286
-1	0	0	Ki67+	782.103363475 1050.95831579
-1	0	0	Ki67+	973.783131296 1375.49882373
-1	0	0	Ki67+	972.160982929 623.650268741
-1	0	0	Ki67+	464.80953882 2073.93066071
-1	0	0	Ki67+	347.403038418 1104.69940293
-1	0	0	Ki67+	2036.0236495 1580.23715517
-1	0	0	Ki67+	882.904334216 1669.77949383
-1	0	0	Ki67+	1444.9195856 839.883036053
-1	0	0	Ki67+	719.799588917 478.301721003
-1	0	0	Ki67+	453.833605905 2055.32520547
-1	0	0	Ki67+	742.030092392 19.1733938542
-1	0	0	Ki67+	2098.27046271 189.335949294
-1	0	0	Ki67+	240.302339223 2045.45634501
-1	0	0	Ki67+	1910.04549272 1412.67240997
-1	0	0	Ki67+	626.406110082 614.110730597
-1	0	0	Ki67+	1544.76954917 1228.4457951
-1	0	0	Ki67+	552.209213632 1898.15601116
-1	0	0	Ki67+	471.545319569 1540.26804616
-1	0	0	Ki67+	1689.95981221 89.3643496912
-1	0	0	Ki67+	1895.74461767 1001.40899448
-1	0	0	Ki67+	430.783699038 248.545512963
-1	0	0	Ki67+	1520.29832766 2026.37597638
-1	0	0	Ki67+	603.670069171 1794.82696785
-1	0	0	Ki67+	1800.82515676 143.899358453
-1	0	0	Ki67+	653.391929782 517.298676499
-1	0	0	Ki67+	747.994961217 1218.46508278
-1	0	0	Ki67+	945.867942958 924.182583832
-1	0	0	Ki67+	1861.44663386 808.790715436
-1	0	0	Ki67+	887.711472752 1881.66130884
-1	0	0	Ki67+	1994.37591171 936.619421508
-1	0	0	Ki67+	769.212178136 346.33872698
-1	0	0	Ki67+	2096.52820431 1130.82929751
-1	0	0	Ki67+	806.73559869 1700.89074071
-1	0	0	Ki67+	1489.92849312 110.931436581
-1	0	0	Ki67+	577.549408622 1095.24037521
-1	0	0	Ki67+	1382.44469192 1457.22137091
-1	0	0	Ki67+	657.905546354 372.948261981
-1	0	0	Ki67+	187.270732678 1501.57939348
-1	0	0	Ki67+	1895.1831811 1800.85157439
-1	0	0	Ki67+	2140.55741794 251.878026419
-1	0	0	Ki67+	750.174772155 1864.43907828
-1	0	0	Ki67+	2128.34512139 117.021672132
-1	0	0	Ki67+	1416.62857374 1179.3018465
-1	0	0	Ki67+	776.14917385 611.532394191
-1	0	0	Ki67+	242.273784069 1223.40040176
-1	0	0	Ki67+	1502.84054972 1484.46663411
-1	0	0	Ki67+	1932.63366759 873.454689246
-1	0	0	Ki67+	854.869459381 316.790051061
-1	0	0	Ki67+	2055.71990356 1198.23312044
-1	0	0	Ki67+	426.163032359 2076.15006176
-1	0	0	Ki67+	156.101397961 1747.86103148
-1	0	0	Ki67+	1188.25360665 2028.00990186
-1	0	0	Ki67+	1125.98368293 955.367607936
-1	0	0	Ki67+	1948.64446917 303.865069935
-1	0	0	Ki67+	61.039467872 1324.21259984
-1	0	0	Ki67+	1614.75999732 1994.60173306
-1	0	0	Ki67+	2088.8536256 1563.5328146
-1	0	0	Ki67+	598.354884322 1114.8121616
-1	0	0	Ki67+	1466.91829611 339.354895112
-1	0	0	Ki67+	947.011529874 1969.42298312
-1	0	0	Ki67+	331.358147492 1544.90914389
-1	0	0	Ki67+	1562.92131816 436.527524953
-1	0	0	Ki67+	1182.23719032 1426.54479211
-1	0	0	Ki67+	1987.18614961 578.714304058
-1	0	0	Ki67+	40.9315384607 2141.99532229
-1	0	0	Ki67+	1324.79544462 29.3069326432
-1	0	0	Ki67+	1542.68740446 353.586668271
-1	0	0	Ki67+	1286.1317305 1155.82760766
-1	0	0	Ki67+	2118.60821819 1748.76961184
-1	0	0	Ki67+	669.103237048 1475.61597316
-1	0	0	Ki67+	489.925995746 2017.11405979
-1	0	0	Ki67+	97.917959859 465.728649054
-1	0	0	Ki67+	1118.18625204 667.154685022
-1	0	0	Ki67+	498.555373479 1192.96568937
-1	0	0	Ki67+	1308.93141864 1672.06319036
-1	0	0	Ki67+	665.550071222 2072.74613114
-1	0	0	Ki67+	1060.37280569 911.544745646
-1	0	0	Ki67+	1164.35309906 1675.112198
-1	0	0	Ki67+	571.111579047 442.640036551
-1	0	0	Ki67+	1484.88241514 1205.0278477
-1	0	0	Ki67+	959.661491513 1273.46364698
-1	0	0	Ki67+	764.122689224 2133.40747531
-1	0	0	Ki67+	1369.1784568 299.124914515
-1	0	0	Ki67+	913.686178852 1847.96269685
-1	0	0	Ki67+	644.090901699 2140.18033162
-1	0	0	Ki67+	1753.95573633 95.0074012744
-1	0	0	Ki67+	25.1560800392 1025.2848385
-1	0	0	Ki67+	282.712132226 13.9680399991
-1	0	0	Ki67+	1577.66908709 419.358455151
-1	0	0	Ki67+	1148.73043063 1421.78847789
-1	0	0	Ki67+	941.557888439 124.535355661
-1	0	0	Ki67+	956.973110448 1010.47961342
-1	0	0	Ki67+	1179.48204603 1764.04224111
-1	0	0	Ki67+	641.223157929 255.607149742
-1	0	0	Ki67+	1115.39798065 917.307376129
-1	0	0	Ki67+	2088.30807484 990.468131231
-1	0	0	Ki67+	1585.7060337 1816.46087807
-1	0	0	Ki67+	296.849068633 831.691608881
-1	0	0	Ki67+	2018.75481898 1724.58630254
-1	0	0	Ki67+	88.2496800419 1406.64800051
-1	0	0	Ki67+	1341.37430309 600.177508257
-1	0	0	Ki67+	2065.7233354 212.978402608
-1	0	0	Ki67+	1841.49008578 1055.99326322
-1	0	0	Ki67+	334.215154061 2034.89101114
-1	0	0	Ki67+	1769.22491834 700.407906356
-1	0	0	Ki67+	571.811874668 1645.09218435
-1	0	0	Ki67+	1042.28389983 1863.5552287
-1	0	0	Ki67+	1021.3758462 1766.57974967
-1	0	0	Ki67+	742.978557124 840.357037921
-1	0	0	Ki67+	458.083594163 678.208578158
-1	0	0	Ki67+	214.101852327 25.4118489161
-1	0	0	Ki67+	1560.88076534 1408.03250105
-1	0	0	Ki67+	2085.3855762 266.928981182
-1	0	0	Ki67+	514.88686886 524.591347143
-1	0	0	Ki67+	185.644833871 1582.58792564
-1	0	0	Ki67+	225.019936188 722.064426325
-1	0	0	Ki67+	629.129420242 880.354768441
-1	0	0	Ki67+	2074.68716283 472.098545456
-1	0	0	Ki67+	1330.38824597 566.977816811
-1	0	0	Ki67+	870.592002819 1273.5623117
-1	0	0	Ki67+	997.158264344 1074.64973748
-1	0	0	Ki67+	1361.0030841 1163.25879223
-1	0	0	Ki67+	1829.74660511 99.1299087772
-1	0	0	Ki67+	1538.41827473 499.175422473
-1	0	0	Ki67+	604.711416179 674.964834857
-1	0	0	Ki67+	323.069747786 1825.40824676
-1	0	0	Ki67+	1116.39040116 1446.174711
-1	0	0	Ki67+	1928.15144477 582.012652668
-1	0	0	Ki67+	1152.00945624 633.528884287
-1	0	0	Ki67+	742.081170955 258.050872807
-1	0	0	Ki67+	863.911449233 1320.3319592
-1	0	0	Ki67+	1396.43654846 445.302791274
-1	0	0	Ki67+	1904.18265898 1219.61343433
-1	0	0	Ki67+	1325.71642202 1034.60903757
-1	0	0	Ki67+	569.490162546 1075.01957291
-1	0	0	Ki67+	1349.53113349 1831.9290307
-1	0	0	Ki67+	933.37114546 1040.6699891
-1	0	0	Ki67+	567.169373204 1323.86072764
-1	0	0	Ki67+	462.363155533 1833.23163908
-1	0	0	Ki67+	1180.33021042 328.170175873
-1	0	0	Ki67+	1619.31266499 1643.03154961
-1	0	0	Ki67+	1456.72761842 1570.61474532
-1	0	0	Ki67+	1880.33592788 1484.03288437
-1	0	0	Ki67+	1493.67382799 259.238623415
-1	0	0	Ki67+	1092.85530453 761.591208565
-1	0	0	Ki67+	1549.58476128 1980.9031364
-1	0	0	Ki67+	1766.25345887 405.382430685
-1	0	0	Ki67+	2043.0784775 1020.44082207
-1	0	0	Ki67+	705.312196716 606.378382169
-1	0	0	Ki67+	1145.19580635 371.747069458
-1	0	0	Ki67+	2079.16135868 944.486309115
-1	0	0	Ki67+	827.219747913 1293.72652211
-1	0	0	Ki67+	1633.2720096 534.19433914
-1	0	0	Ki67+	507.399576893 1394.37231202
-1	0	0	Ki67+	268.970380892 297.392780566
-1	0	0	Ki67+	203.839201892 998.252607643
-1	0	0	Ki67+	2106.859586 1402.56770394
-1	0	0	Ki67+	1838.31259392 119.707090047
-1	0	0	Ki67+	1842.36094341 831.477735171
-1	0	0	Ki67+	2111.64553714 2117.29214397
-1	0	0	Ki67+	439.878672287 38.9737534876
-1	0	0	Ki67+	1205.61562091 76.902536789
-1	0	0	Ki67+	89.4673019198 551.186685644
-1	0	0	Ki67+	509.291500022 367.791300906
-1	0	0	Ki67+	1377.9868322 1733.2541213
-1	0	0	Ki67+	1460.21548728 146.863090236
-1	0	0	Ki67+	566.071745895 554.681728678
-1	0	0	Ki67+	1733.90543019 208.807676979
-1	0	0	Ki67+	177.140980999 1412.5026509
-1	0	0	Ki67+	211.73687288 1926.24394846
-1	0	0	Ki67+	1546.40895094 17.3467365632
-1	0	0	Ki67+	1982.02616795 1922.97115477
-1	0	0	Ki67+	138.117231545 184.994743336
-1	0	0	Ki67+	1842.02793815 924.746144396
-1	0	0	Ki67+	653.54027499 1153.41042985
-1	0	0	Ki67+	448.443826137 913.128161063
-1	0	0	Ki67+	724.894980077 1136.25702829
-1	0	0	Ki67+	85.9588633295 997.231022371
-1	0	0	Ki67+	2013.2730926 278.330473458
-1	0	0	Ki67+	308.112760231 1789.38731148
-1	0	0	Ki67+	260.129747094 1532.69715662
-1	0	0	Ki67+	268.21592159 921.936912661
-1	0	0	Ki67+	911.860191289 28.3220658386
-1	0	0	Ki67+	59.0184582494 1423.44648707
-1	0	0	Ki67+	2128.02719119 966.486567718
-1	0	0	Ki67+	1323.17602053 1312.31762629
-1	0	0	Ki67+	243.638295232 892.235661906
-1	0	0	Ki67+	829.56897502 13.7597235169
-1	0	0	Ki67+	1807.73148782 1131.16310019
-1	0	0	Ki67+	433.291337059 712.013260615
-1	0	0	Ki67+	781.484066045 1444.60489438
-1	0	0	Ki67+	1104.76909067 11.9666052606
-1	0	0	Ki67+	1974.71393686 525.802442881
-1	0	0	Ki67+	529.143017333 154.507466934
-1	0	0	Ki67+	293.079696149 1230.63705735
-1	0	0	Ki67+	315.253799008 1708.21185074
-1	0	0	Ki67+	1952.94068539 783.56409578
-1	0	0	Ki67+	1396.71504014 247.497898124
-1	0	0	Ki67+	1407.70767762 64.804579661
-1	0	0	Ki67+	1610.81820373 929.983491914
-1	0	0	Ki67+	528.956689655 474.55780452
-1	0	0	Ki67+	1703.50924605 1900.31638336
-1	0	0	Ki67+	23.8280315139 1246.19449345
-1	0	0	Ki67+	564.95112809 1733.19157944
-1	0	0	Ki67+	1263.25535309 1683.35010012
-1	0	0	Ki67+	1224.98476233 1735.53910166
-1	0	0	Ki67+	1937.26165135 50.0986928063
-1	0	0	Ki67+	326.199161446 1229.7631661
-1	0	0	Ki67+	116.097599917 647.164048496
-1	0	0	Ki67+	1947.41927173 1646.54049747
-1	0	0	Ki67+	1434.35587862 712.851550646
-1	0	0	Ki67+	1882.31768982 524.956675096
-1	0	0	Ki67+	1283.67445539 546.214444968
-1	0	0	CD3+/CD8+/Ki67+	1586.26551541 638.721182711
-1	0	0	CD3+/CD8+/Ki67+	1557.52177287 589.984221177
-1	0	0	CD3+/CD8+/Ki67+	1680.55428566 1438.77616663
-1	0	0	CD3+/CD8+/Ki67+	1912.27926364 448.670463693
-1	0	0	CD3+/CD8+/Ki67+	428.436647435 401.349011198
-1	0	0	CD3+/CD8+/Ki67+	754.225115971 1511.94097853
-1	0	0	CD3+/CD8+/Ki67+	690.182851178 1177.58939591
-1	0	0	CD3+/CD8+/Ki67+	413.956889133 1422.74993455
-1	0	0	CD3+/CD8+/Ki67+	1749.16683183 540.757407277
-1	0	0	CD3+/CD8+/Ki67+	1021.42010964 985.570781361
-1	0	0	CD3+/CD8+/Ki67+	968.401942311 665.38161697
-1	0	0	CD3+/CD8+/Ki67+	1814.26806126 1905.77210693
-1	0	0	CD3+/CD8+/Ki67+	878.987376545 1592.19501804
-1	0	0	CD3+/CD8+/Ki67+	1002.92285569 4.48800770374
-1	0	0	CD3+/CD8+/Ki67+	1243.30799011 959.349266115
-1	0	0	CD3+/CD8+/Ki67+	2068.10852342 1961.16103133
-1	0	0	CD3+/CD8+/Ki67+	1111.85713124 2016.14125027
-1	0	0	CD3+/CD8+/Ki67+	474.251667979 723.468571718
-1	0	0	CD3+/CD8+/Ki67+	1008.07435496 2028.97446681
-1	0	0	CD3+/CD8+/Ki67+	111.996229119 1594.52014722
-1	0	0	CD3+/CD8+/Ki67+	693.866319661 1115.75830268
-1	0	0	CD3+/CD8+/Ki67+	1155.13932572 531.39826412
-1	0	0	CD3+/CD8+/Ki67+	1973.84496712 1972.92236051
-1	0	0	CD3+/CD8+/Ki67+	510.110503562 742.879592555
-1	0	0	CD3+/CD8+/Ki67+	1218.32038041 821.999027145
-1	0	0	CD3+/CD8+/Ki67+	567.372407571 1139.68497499
-1	0	0	CD3+/CD8+/Ki67+	1567.22332289 117.897370674
-1	0	0	CD3+/CD8+/Ki67+	1277.78004957 1648.46456806
-1	0	0	CD3+/CD8+/Ki67+	1546.14183018 849.660576211
-1	0	0	CD3+/CD8+/Ki67+	1432.17031206 106.628049698
-1	0	0	CD3+/CD8+/Ki67+	0.40903610757 1798.88918875
-1	0	0	CD3+/CD8+/Ki67+	1875.32835844 1246.85255544
-1	0	0	CD3+/CD8+/Ki67+	500.868328421 1233.8902222
-1	0	0	CD3+/CD8+/Ki67+	1042.44480748 1436.05259924
-1	0	0	CD3+/CD8+/Ki67+	1178.29044092 1577.31561006
-1	0	0	CD3+/CD8+/Ki67+	1550.60214481 943.759678248
-1	0	0	CD3+/CD8+/Ki67+	1366.44355236 737.50842929
-1	0	0	CD3+/CD8+/Ki67+	1800.63999255 640.688214603
-1	0	0	CD3+/CD8+/Ki67+	1279.45140019 1413.86683962
-1	0	0	CD3+/CD8+/Ki67+	787.482561042 1845.81051091
-1	0	0	CD3+/CD8+/Ki67+	887.360902587 1158.28467847
-1	0	0	CD3+/CD8+/Ki67+	784.707944119 1358.85330836
-1	0	0	CD3+/CD8+/Ki67+	7.54092195932 1848.81864275
-1	0	0	CD3+/CD8+/Ki67+	1619.06189618 1398.53660638
-1	0	0	CD3+/CD8+/Ki67+	665.097315783 42.8787916207
-1	0	0	CD3+/CD8+/Ki67+	2100.10784427 336.678098714
-1	0	0	CD3+/CD8+/Ki67+	1534.4500316 145.50715558
-1	0	0	CD3+/CD8+/Ki67+	286.029210411 771.567112865
-1	0	0	CD3+/CD8+/Ki67+	1441.22214313 1698.69146454
-1	0	0	CD3+/CD8+/Ki67+	2104.77665562 1608.9417092
#EOF
