# Supplementary material for: Data-Driven Discovery of Immune Contexture Biomarkers
Source: Front Oncol. 2018 Dec 18;8:627. doi: 10.3389/fonc.2018.00627 (PMC6305402; doi:10.3389/fonc.2018.00627)
Supplement: Data Sheet 2.zip — The synthetic dataset used for verifying the approach (section 3.1; Figure 4) is provided as a collection of text files describing regions, markers, and metadata. [file Data_Sheet_2.zip › verificationDataset/testdata_019_ImageObjects.txt]

barcode_target	testdata_019
barcode_origin	-1
workflow_target_version	-1
workflow_origin	-1
workflow_origin_version	-1
iH	-1
iW	-1
user	None

-1	0	0	Ki67+	1593.41119069 973.892606325
-1	0	0	Ki67+	1902.59141922 1389.65695528
-1	0	0	Ki67+	1957.72282653 1136.62208269
-1	0	0	Ki67+	1469.15422638 2144.82279177
-1	0	0	Ki67+	326.385885042 996.878413489
-1	0	0	Ki67+	552.822921279 599.526626691
-1	0	0	Ki67+	1867.02538734 2074.05014704
-1	0	0	Ki67+	1283.42608132 1784.70695557
-1	0	0	Ki67+	1035.10940598 270.596098874
-1	0	0	Ki67+	1869.64643638 1411.63982936
-1	0	0	Ki67+	338.997727932 1967.71924409
-1	0	0	Ki67+	1344.90186003 728.419812201
-1	0	0	Ki67+	83.5346706258 1827.23985029
-1	0	0	Ki67+	256.211770537 798.356425198
-1	0	0	Ki67+	318.426278984 1351.53787576
-1	0	0	Ki67+	1369.51829316 142.87162885
-1	0	0	Ki67+	1292.42712878 1613.23385369
-1	0	0	Ki67+	1975.24796477 226.933293623
-1	0	0	Ki67+	188.287813805 1117.38351858
-1	0	0	Ki67+	2146.62279729 1763.03634331
-1	0	0	Ki67+	863.33322922 2072.29985692
-1	0	0	Ki67+	22.7926340133 137.958512762
-1	0	0	Ki67+	658.388920113 1286.66166573
-1	0	0	Ki67+	912.599460953 1741.49268581
-1	0	0	Ki67+	1424.04513564 1817.47993894
-1	0	0	Ki67+	1920.3261151 1276.18030647
-1	0	0	Ki67+	720.397437687 734.964592543
-1	0	0	Ki67+	1102.87293988 298.670725749
-1	0	0	Ki67+	1210.21412184 430.90681461
-1	0	0	Ki67+	548.501724452 1102.12133875
-1	0	0	Ki67+	30.3000669145 342.338327405
-1	0	0	Ki67+	1844.44609329 233.792315885
-1	0	0	Ki67+	668.685356183 744.839898062
-1	0	0	Ki67+	924.60828919 1700.06933496
-1	0	0	Ki67+	1791.26558175 27.6028879795
-1	0	0	Ki67+	1.00679076446 1520.2360603
-1	0	0	Ki67+	1010.85206445 243.545088765
-1	0	0	Ki67+	998.398250168 354.095126305
-1	0	0	Ki67+	44.5380874125 369.926873285
-1	0	0	Ki67+	984.980563548 717.85144582
-1	0	0	Ki67+	223.663836465 1905.71119105
-1	0	0	Ki67+	2113.9451675 1907.20651972
-1	0	0	Ki67+	407.751304318 406.300714538
-1	0	0	Ki67+	1777.94498271 1673.61497259
-1	0	0	Ki67+	194.054315007 843.527570916
-1	0	0	Ki67+	1658.39152904 1826.34270296
-1	0	0	Ki67+	1819.82367817 968.116504983
-1	0	0	Ki67+	339.296598842 179.384343706
-1	0	0	Ki67+	1347.66272069 1963.44775211
-1	0	0	Ki67+	1631.34184303 776.26513915
-1	0	0	Ki67+	1355.62589728 1560.59147829
-1	0	0	Ki67+	390.350491339 1208.20350451
-1	0	0	Ki67+	1129.45156699 1009.61617014
-1	0	0	Ki67+	782.359369912 1999.39399003
-1	0	0	Ki67+	1869.88726289 833.549658274
-1	0	0	Ki67+	15.13925058 1848.1153494
-1	0	0	Ki67+	859.093953458 1653.52421014
-1	0	0	Ki67+	1387.61367653 724.970174902
-1	0	0	Ki67+	498.060923974 785.726268988
-1	0	0	Ki67+	1221.19783415 1109.68977789
-1	0	0	Ki67+	1764.61547761 1290.03729483
-1	0	0	Ki67+	1647.93854816 1686.3623539
-1	0	0	Ki67+	1752.96039464 284.189469445
-1	0	0	Ki67+	1004.08391355 329.616468663
-1	0	0	Ki67+	2071.78164867 1719.45945548
-1	0	0	Ki67+	1458.98968491 1268.66774915
-1	0	0	Ki67+	892.588918526 1398.74325881
-1	0	0	Ki67+	2113.62368096 786.682374843
-1	0	0	Ki67+	1687.56636733 1970.81275881
-1	0	0	Ki67+	1814.93620141 1304.63772062
-1	0	0	Ki67+	874.9112906 1235.87395545
-1	0	0	Ki67+	2118.58246417 456.512913289
-1	0	0	Ki67+	1038.73303923 1287.52464368
-1	0	0	Ki67+	1509.90861504 778.789878432
-1	0	0	Ki67+	424.617762534 1977.92913634
-1	0	0	Ki67+	1907.56395487 1236.50492847
-1	0	0	Ki67+	1490.76042415 863.484303062
-1	0	0	Ki67+	843.876945006 1600.00689211
-1	0	0	Ki67+	986.150887484 1201.18860255
-1	0	0	Ki67+	1485.25399307 1362.38412312
-1	0	0	Ki67+	562.257293325 2014.7163436
-1	0	0	Ki67+	101.158286131 524.559263054
-1	0	0	Ki67+	616.328339408 1959.4886664
-1	0	0	Ki67+	1864.03790551 33.0551320905
-1	0	0	Ki67+	1491.34034324 1821.11036674
-1	0	0	Ki67+	855.983965671 66.2405681849
-1	0	0	Ki67+	1510.77395798 1258.84897535
-1	0	0	Ki67+	1367.12280401 1604.39598166
-1	0	0	Ki67+	592.747265001 1953.81397363
-1	0	0	Ki67+	1844.88124551 1572.83013212
-1	0	0	Ki67+	2038.08339846 1710.74314745
-1	0	0	Ki67+	1095.1883823 1299.73110597
-1	0	0	Ki67+	752.895933821 661.62328903
-1	0	0	Ki67+	1229.33456923 1320.12378521
-1	0	0	Ki67+	415.869594688 1527.13275646
-1	0	0	Ki67+	982.967067322 1382.15871233
-1	0	0	Ki67+	839.143124713 429.412619975
-1	0	0	Ki67+	1163.88761678 471.089637507
-1	0	0	Ki67+	1521.10729962 82.5054374728
-1	0	0	Ki67+	796.252174218 1447.88802064
-1	0	0	Ki67+	13.6396608582 1039.83363146
-1	0	0	Ki67+	1315.8281224 1945.44360498
-1	0	0	Ki67+	1589.6212254 1520.92512866
-1	0	0	Ki67+	587.835585927 1744.4917384
-1	0	0	Ki67+	767.135923762 1326.57512138
-1	0	0	Ki67+	1947.17229698 318.708913202
-1	0	0	Ki67+	1352.77206842 1728.43619067
-1	0	0	Ki67+	1368.17082353 544.494996971
-1	0	0	Ki67+	1055.67220234 174.378349891
-1	0	0	Ki67+	759.393285914 598.609837463
-1	0	0	Ki67+	192.669775133 649.076187582
-1	0	0	Ki67+	1378.89373765 22.6550316739
-1	0	0	Ki67+	1524.65459388 550.357956577
-1	0	0	Ki67+	1880.98393303 1520.57504322
-1	0	0	Ki67+	990.046940413 2099.89586082
-1	0	0	Ki67+	2041.59876471 119.403988554
-1	0	0	Ki67+	1997.55438911 1255.48366647
-1	0	0	Ki67+	1877.02930799 138.304381766
-1	0	0	Ki67+	1267.27460365 435.344484805
-1	0	0	Ki67+	376.63091159 203.272503396
-1	0	0	Ki67+	725.84464445 1133.46174003
-1	0	0	Ki67+	1036.75285866 209.865578691
-1	0	0	Ki67+	1745.13221459 516.392237329
-1	0	0	Ki67+	1591.30861464 421.493347342
-1	0	0	Ki67+	1951.51202404 48.8683293503
-1	0	0	Ki67+	922.827749612 1934.87607531
-1	0	0	Ki67+	534.486799251 1536.87676407
-1	0	0	Ki67+	1467.32231294 644.436013882
-1	0	0	Ki67+	1946.63663784 1385.88442198
-1	0	0	Ki67+	1133.26027064 1314.81065886
-1	0	0	Ki67+	1785.67019632 1817.1717102
-1	0	0	Ki67+	84.6684278095 1976.53367174
-1	0	0	Ki67+	1863.52028814 972.823696755
-1	0	0	Ki67+	2065.28541092 27.1879289123
-1	0	0	Ki67+	2025.25392704 1843.74364619
-1	0	0	Ki67+	1563.28310921 1523.52651219
-1	0	0	Ki67+	735.317446642 1306.89221766
-1	0	0	Ki67+	1743.40906924 2055.4859874
-1	0	0	Ki67+	1662.91291941 1971.25199972
-1	0	0	Ki67+	755.408592706 746.944838244
-1	0	0	Ki67+	1644.09837336 80.4459799245
-1	0	0	Ki67+	179.195074436 442.266472553
-1	0	0	Ki67+	582.13325277 2032.21178541
-1	0	0	Ki67+	1537.61885593 522.585816385
-1	0	0	Ki67+	488.304518406 1184.78881366
-1	0	0	Ki67+	494.274607167 1380.79406135
-1	0	0	Ki67+	368.746578026 676.477716624
-1	0	0	Ki67+	981.130771704 2047.78288583
-1	0	0	Ki67+	2087.32399375 1995.25080486
-1	0	0	Ki67+	1827.64192664 1641.97957054
-1	0	0	Ki67+	364.163416362 834.935491383
-1	0	0	Ki67+	318.923367752 2031.04335631
-1	0	0	Ki67+	558.691098067 39.2817217428
-1	0	0	Ki67+	516.256109778 146.951476964
-1	0	0	Ki67+	579.035708393 927.954819661
-1	0	0	Ki67+	1429.87281503 1354.59134644
-1	0	0	Ki67+	602.663925237 267.043267454
-1	0	0	Ki67+	502.532922834 1748.08674644
-1	0	0	Ki67+	255.566087116 78.7731630043
-1	0	0	Ki67+	142.112383101 925.70757215
-1	0	0	Ki67+	1940.41026151 1534.78500187
-1	0	0	Ki67+	1460.33835395 8.71766013214
-1	0	0	Ki67+	1894.13328208 795.035558583
-1	0	0	Ki67+	277.420384215 203.481389703
-1	0	0	Ki67+	98.3506185454 1389.6020955
-1	0	0	Ki67+	1953.87271896 340.478418378
-1	0	0	Ki67+	1007.26103173 652.974815742
-1	0	0	Ki67+	283.36309686 352.342466863
-1	0	0	Ki67+	1034.30233104 387.656735529
-1	0	0	Ki67+	1884.75025946 1005.88852442
-1	0	0	Ki67+	894.643019793 2104.72271075
-1	0	0	Ki67+	1479.40948465 1418.73381414
-1	0	0	Ki67+	1122.64860602 432.808857311
-1	0	0	Ki67+	1815.16620113 1871.66697604
-1	0	0	Ki67+	985.85775935 913.73104084
-1	0	0	Ki67+	1378.63457588 782.056635112
-1	0	0	Ki67+	898.964426618 504.39969934
-1	0	0	Ki67+	1712.55330931 1152.59880149
-1	0	0	Ki67+	1518.45918921 1567.28924874
-1	0	0	Ki67+	1860.10870921 2023.29317138
-1	0	0	Ki67+	1907.19878863 901.689196887
-1	0	0	Ki67+	1772.353031 406.275364951
-1	0	0	Ki67+	487.759291312 289.003463697
-1	0	0	Ki67+	1341.30073423 614.348141601
-1	0	0	Ki67+	1092.52181029 2129.99873586
-1	0	0	Ki67+	176.033699974 1902.10900993
-1	0	0	Ki67+	2110.43911864 1661.80807995
-1	0	0	Ki67+	1349.7913164 808.982546592
-1	0	0	Ki67+	398.222537024 2075.93989017
-1	0	0	Ki67+	1656.38190794 2092.81032846
-1	0	0	Ki67+	714.240493806 1.74007535798
-1	0	0	Ki67+	1119.82809951 324.165637166
-1	0	0	Ki67+	1018.9516833 49.511411284
-1	0	0	Ki67+	2032.92203745 656.106811255
-1	0	0	Ki67+	687.785057461 1649.13839167
-1	0	0	Ki67+	984.270388801 1081.17627147
-1	0	0	Ki67+	1072.20393567 396.730953311
-1	0	0	Ki67+	495.254501593 1820.15174804
-1	0	0	Ki67+	1570.82057332 739.657110729
-1	0	0	Ki67+	265.419651923 1301.0501018
-1	0	0	Ki67+	274.703757727 1544.11831498
-1	0	0	Ki67+	1311.59096888 303.382197449
-1	0	0	Ki67+	380.562792496 903.582780083
-1	0	0	Ki67+	519.312419547 1217.5729854
-1	0	0	Ki67+	32.7719596648 1803.82150824
-1	0	0	Ki67+	1605.98751682 1143.39444813
-1	0	0	Ki67+	73.6039054161 1710.70802224
-1	0	0	Ki67+	1425.92214464 1567.13429272
-1	0	0	Ki67+	2123.9464737 1697.55792098
-1	0	0	Ki67+	1825.65162694 1227.66823143
-1	0	0	Ki67+	1293.52287882 790.196922921
-1	0	0	Ki67+	962.780770428 65.6670234249
-1	0	0	Ki67+	1464.07805668 1479.54454259
-1	0	0	Ki67+	1650.09958747 1184.04144767
-1	0	0	Ki67+	479.851454557 942.933274189
-1	0	0	Ki67+	1881.14052974 591.419966444
-1	0	0	Ki67+	890.693503319 1565.41169015
-1	0	0	Ki67+	735.804566516 1101.07385874
-1	0	0	Ki67+	1376.59434037 1332.09360382
-1	0	0	Ki67+	281.479015926 1869.08302245
-1	0	0	Ki67+	547.011370566 1436.1324303
-1	0	0	Ki67+	1176.72378519 1608.94006987
-1	0	0	Ki67+	700.781879513 2102.82620265
-1	0	0	Ki67+	506.82106733 954.313345848
-1	0	0	Ki67+	994.266421322 222.884061675
-1	0	0	Ki67+	257.387822375 191.142335377
-1	0	0	Ki67+	1534.34516332 23.8404999681
-1	0	0	Ki67+	1264.53766778 1451.05033231
-1	0	0	Ki67+	1285.23036634 1086.23405423
-1	0	0	Ki67+	1891.22423415 1718.76477395
-1	0	0	Ki67+	707.484917564 2135.44156313
-1	0	0	Ki67+	2044.09709145 1141.78058277
-1	0	0	Ki67+	1238.84068561 436.921315423
-1	0	0	Ki67+	1342.08361537 1524.51494261
-1	0	0	Ki67+	1009.36653896 1606.04861234
-1	0	0	Ki67+	746.095584419 1.86244961959
-1	0	0	Ki67+	232.946921033 97.0718502403
-1	0	0	Ki67+	13.1924749835 1749.99900161
-1	0	0	Ki67+	1621.35550736 463.233153557
-1	0	0	Ki67+	612.750236184 1766.52544712
-1	0	0	Ki67+	1695.69303355 133.679415978
-1	0	0	Ki67+	1107.51277771 1404.57556285
-1	0	0	Ki67+	1738.7243923 1269.95061006
-1	0	0	Ki67+	1723.56931334 1498.63055105
-1	0	0	Ki67+	1638.93412819 1364.66002015
-1	0	0	Ki67+	90.4785001958 594.899638219
-1	0	0	Ki67+	1778.16485524 2139.04965155
-1	0	0	Ki67+	2033.19787516 1644.44116476
-1	0	0	Ki67+	2117.87124469 1487.0521314
-1	0	0	Ki67+	2048.54493461 1059.55499196
-1	0	0	Ki67+	263.838675922 141.063486107
-1	0	0	Ki67+	1215.73377091 70.8238507115
-1	0	0	Ki67+	933.245511872 1627.98161087
-1	0	0	Ki67+	839.253093671 119.251279268
-1	0	0	Ki67+	1575.03980908 1774.47818032
-1	0	0	Ki67+	1985.42089925 382.299170181
-1	0	0	Ki67+	1574.57317052 461.84652998
-1	0	0	Ki67+	637.678877103 288.899484998
-1	0	0	Ki67+	1021.88726192 1887.11815422
-1	0	0	Ki67+	2075.64507826 811.979094354
-1	0	0	Ki67+	2000.06445522 2133.34297114
-1	0	0	Ki67+	653.894198497 1643.50040386
-1	0	0	Ki67+	615.901462743 1437.70723561
-1	0	0	Ki67+	262.573214458 1333.31015234
-1	0	0	Ki67+	1765.67013948 102.899245907
-1	0	0	Ki67+	289.63604585 275.428050208
-1	0	0	Ki67+	1288.3169308 1221.05851793
-1	0	0	Ki67+	292.68710904 1620.57100725
-1	0	0	Ki67+	22.6118761543 874.181726477
-1	0	0	Ki67+	174.914028578 348.104871234
-1	0	0	Ki67+	990.698524631 1744.19925323
-1	0	0	Ki67+	1185.49213819 1543.09267278
-1	0	0	Ki67+	1905.32292749 116.763442852
-1	0	0	Ki67+	2022.23849977 1748.3253234
-1	0	0	Ki67+	1387.27481719 198.706437523
-1	0	0	Ki67+	2101.92158947 516.183181043
-1	0	0	Ki67+	187.765822982 493.431812438
-1	0	0	Ki67+	395.614035765 1019.318982
-1	0	0	Ki67+	389.02587533 1910.65843266
-1	0	0	Ki67+	1468.56478133 1627.55410548
-1	0	0	Ki67+	1440.54964553 148.389888332
-1	0	0	Ki67+	95.6417563806 1230.04476017
-1	0	0	Ki67+	1987.74176245 411.497396025
-1	0	0	Ki67+	1964.68962297 625.851840661
-1	0	0	Ki67+	1263.75109299 995.29956011
-1	0	0	Ki67+	610.822672988 1713.01169504
-1	0	0	Ki67+	693.794166072 1348.38683709
-1	0	0	Ki67+	971.932108154 160.263738484
-1	0	0	Ki67+	1631.45785274 1442.68567381
-1	0	0	Ki67+	1756.89041485 39.3915477154
-1	0	0	Ki67+	144.102349628 1975.72374532
-1	0	0	Ki67+	337.754810239 722.194567489
-1	0	0	Ki67+	915.01109773 970.102743735
-1	0	0	Ki67+	1347.80837396 662.371119278
-1	0	0	Ki67+	1502.85175489 1319.08515174
-1	0	0	Ki67+	430.60803628 1747.9706713
-1	0	0	Ki67+	655.897212454 1603.16597787
-1	0	0	Ki67+	1069.45375831 561.845194684
-1	0	0	Ki67+	312.216129768 820.89428687
-1	0	0	Ki67+	884.148000796 59.7021240608
-1	0	0	Ki67+	699.254967159 957.982469325
-1	0	0	Ki67+	959.778710277 1252.25803444
-1	0	0	Ki67+	604.037435288 1853.95351466
-1	0	0	Ki67+	187.390332656 415.513986072
-1	0	0	Ki67+	2035.6495167 2065.72907882
-1	0	0	Ki67+	1186.24254913 1236.59669821
-1	0	0	Ki67+	469.612518883 743.970532
-1	0	0	Ki67+	2028.65691995 1867.95169436
-1	0	0	Ki67+	138.823996057 874.143656463
-1	0	0	Ki67+	825.120407261 1842.11924474
-1	0	0	Ki67+	1110.70253317 591.8713974
-1	0	0	Ki67+	1349.3119665 1307.59691607
-1	0	0	Ki67+	2139.44888063 1955.16097331
-1	0	0	Ki67+	2109.8673259 711.135589786
-1	0	0	Ki67+	1737.83629657 1113.67399148
-1	0	0	Ki67+	1247.61820674 1243.16490234
-1	0	0	Ki67+	1969.2906062 1907.13869833
-1	0	0	Ki67+	1380.85033339 1713.0337379
-1	0	0	Ki67+	1419.962257 57.6838486898
-1	0	0	Ki67+	454.961025136 1600.87159644
-1	0	0	Ki67+	1403.67240404 2005.69839759
-1	0	0	Ki67+	721.54481681 241.357972939
-1	0	0	Ki67+	1528.41609694 1077.68626962
-1	0	0	Ki67+	2075.61082301 1691.272005
-1	0	0	Ki67+	1780.15932799 662.999120577
-1	0	0	Ki67+	112.619052699 128.991476056
-1	0	0	Ki67+	734.885693385 291.088130119
-1	0	0	Ki67+	1116.33747409 2091.18799079
-1	0	0	Ki67+	1791.5238067 2103.08149649
-1	0	0	Ki67+	836.17570818 1435.99418353
-1	0	0	Ki67+	1896.02950174 1355.9736406
-1	0	0	Ki67+	1309.3526916 2018.48934553
-1	0	0	Ki67+	2121.18478165 1032.4494239
-1	0	0	Ki67+	620.3853783 433.897105433
-1	0	0	Ki67+	1781.18603994 1754.60306382
-1	0	0	Ki67+	1720.77037403 108.940661416
-1	0	0	Ki67+	1517.32600169 709.514192148
-1	0	0	Ki67+	1161.80381613 691.667059205
-1	0	0	Ki67+	529.105919349 979.644844032
-1	0	0	Ki67+	507.245103753 5.76323433853
-1	0	0	Ki67+	762.665558475 1182.89118749
-1	0	0	Ki67+	1357.35581501 1417.92544311
-1	0	0	Ki67+	1184.18122293 888.108311744
-1	0	0	Ki67+	722.433917607 1585.43063788
-1	0	0	Ki67+	1894.55093352 1653.59974602
-1	0	0	Ki67+	848.834269061 1470.13623704
-1	0	0	Ki67+	226.024109387 1782.77080476
-1	0	0	Ki67+	16.8355540006 802.548775379
-1	0	0	Ki67+	1375.13756601 603.067071719
-1	0	0	Ki67+	1548.29146067 557.0713317
-1	0	0	Ki67+	1225.98528293 236.844461216
-1	0	0	Ki67+	686.918185108 539.76465325
-1	0	0	Ki67+	1776.47162216 1350.69100605
-1	0	0	Ki67+	1905.36795023 981.988332881
-1	0	0	Ki67+	943.127563772 1405.61857649
-1	0	0	Ki67+	1141.54266653 1649.46831342
-1	0	0	Ki67+	2043.55262688 346.391378105
-1	0	0	Ki67+	1723.07203513 269.721828284
-1	0	0	Ki67+	503.697186433 1869.57335713
-1	0	0	Ki67+	968.427310814 1775.13596508
-1	0	0	Ki67+	1608.91217871 1014.51559257
-1	0	0	Ki67+	1142.86699985 1284.92061252
-1	0	0	Ki67+	173.661546955 875.080016592
-1	0	0	Ki67+	147.013401289 1742.11489488
-1	0	0	Ki67+	562.646736953 630.356877347
-1	0	0	Ki67+	511.89273575 1154.07091455
-1	0	0	Ki67+	2103.47704312 2106.78588814
-1	0	0	Ki67+	1480.91114439 2079.43577182
-1	0	0	Ki67+	646.882768478 1083.73597157
-1	0	0	Ki67+	1539.66549423 1798.85343894
-1	0	0	Ki67+	145.658521574 794.949583323
-1	0	0	Ki67+	1618.1456207 1.18519990734
-1	0	0	Ki67+	263.988831517 1095.14307891
-1	0	0	Ki67+	227.723912065 1218.0753285
-1	0	0	Ki67+	759.133138022 488.744870578
-1	0	0	Ki67+	1101.25046284 1966.89979535
-1	0	0	Ki67+	391.402557816 1689.3035024
-1	0	0	Ki67+	747.943048843 1588.47930479
-1	0	0	Ki67+	1505.37723203 1631.1912987
-1	0	0	Ki67+	194.628489873 1163.61006096
-1	0	0	Ki67+	1552.74719892 1631.50905324
-1	0	0	Ki67+	260.814947715 543.850057546
-1	0	0	Ki67+	1659.42382729 1042.68410656
-1	0	0	Ki67+	152.681089138 1094.71659887
-1	0	0	Ki67+	1618.7804322 2096.98841079
-1	0	0	Ki67+	1484.28710581 1231.34648284
-1	0	0	Ki67+	1378.16206946 393.326110551
-1	0	0	Ki67+	211.011070324 2100.63194239
-1	0	0	Ki67+	1583.81955893 689.156598624
-1	0	0	Ki67+	765.173531209 463.361987538
-1	0	0	Ki67+	1022.28804835 503.507901701
-1	0	0	Ki67+	709.531064283 1801.73716543
-1	0	0	Ki67+	273.433183858 781.958950215
-1	0	0	Ki67+	1688.96775411 695.80380676
-1	0	0	Ki67+	221.243693787 199.415239932
-1	0	0	Ki67+	704.692272679 2060.33204157
-1	0	0	Ki67+	730.334862082 267.04240489
-1	0	0	Ki67+	1348.1465604 154.782332273
-1	0	0	Ki67+	960.847222311 218.969365593
-1	0	0	Ki67+	555.414639677 1407.2025024
-1	0	0	Ki67+	1840.12425616 1117.47279259
-1	0	0	Ki67+	2019.71338806 949.289522536
-1	0	0	Ki67+	2062.11412103 623.387570246
-1	0	0	Ki67+	1148.28673918 1091.62163382
-1	0	0	Ki67+	1827.20145155 639.941783689
-1	0	0	Ki67+	855.913779202 1189.52210272
-1	0	0	Ki67+	1617.73672849 919.59556354
-1	0	0	Ki67+	1368.76506329 1522.30039555
-1	0	0	Ki67+	2036.96604157 975.093992777
-1	0	0	Ki67+	1090.24959806 49.8575922338
-1	0	0	Ki67+	2149.4558023 1688.52645165
-1	0	0	Ki67+	1498.54889486 1971.44199332
-1	0	0	Ki67+	1466.7271639 1182.04526536
-1	0	0	Ki67+	1159.31034793 526.352231864
-1	0	0	Ki67+	1368.2084656 875.455356572
-1	0	0	Ki67+	1848.93364861 626.606218813
-1	0	0	Ki67+	1965.00415228 251.655136945
-1	0	0	Ki67+	272.377701225 486.65234201
-1	0	0	Ki67+	1205.99619738 1465.77635793
-1	0	0	Ki67+	1857.40308554 1829.0310324
-1	0	0	Ki67+	1931.55872638 259.314680488
-1	0	0	Ki67+	567.783976274 1031.46824229
-1	0	0	Ki67+	1446.60255653 701.998798774
-1	0	0	Ki67+	1803.62588608 53.3449113191
-1	0	0	Ki67+	1394.33500475 164.022149289
-1	0	0	Ki67+	204.201459183 299.194513987
-1	0	0	Ki67+	1476.32422226 109.758103248
-1	0	0	Ki67+	1936.8252901 219.305786366
-1	0	0	Ki67+	17.4044290694 1993.04849872
-1	0	0	Ki67+	914.082120326 1074.95885084
-1	0	0	Ki67+	1955.51533366 1833.42243015
-1	0	0	Ki67+	1889.6330928 1447.66879593
-1	0	0	Ki67+	1068.10874461 1152.19442543
-1	0	0	Ki67+	1548.20066958 798.190371769
-1	0	0	Ki67+	1402.44273785 1811.67991339
-1	0	0	Ki67+	845.390899017 681.683778175
-1	0	0	Ki67+	2023.43581853 2141.88688793
-1	0	0	Ki67+	179.041069543 1677.51192973
-1	0	0	Ki67+	1398.2855939 2131.76364073
-1	0	0	Ki67+	1943.38602143 1814.60081126
-1	0	0	Ki67+	1459.27107528 801.96001804
-1	0	0	Ki67+	211.502307001 1696.1539986
-1	0	0	Ki67+	1837.25488199 1839.28099684
-1	0	0	Ki67+	1292.89162604 1512.05423416
-1	0	0	Ki67+	623.138962932 126.310983572
-1	0	0	Ki67+	1737.60635147 1446.7825679
-1	0	0	Ki67+	1742.43459511 1353.78644903
-1	0	0	Ki67+	1195.37449388 842.347766651
-1	0	0	Ki67+	670.933240189 1179.84411723
-1	0	0	Ki67+	1719.30456127 1884.77748477
-1	0	0	Ki67+	1924.11268876 887.258228398
-1	0	0	Ki67+	1600.99942768 1442.81804225
-1	0	0	Ki67+	1380.58815668 46.2824546104
-1	0	0	Ki67+	1724.61627239 579.700420942
-1	0	0	Ki67+	302.594330474 1863.5469836
-1	0	0	Ki67+	1326.53246043 101.378425079
-1	0	0	Ki67+	777.77738564 170.501227536
-1	0	0	Ki67+	1208.35515147 1879.28639697
-1	0	0	Ki67+	2075.10688396 1842.43940427
-1	0	0	Ki67+	245.322049022 170.482183127
-1	0	0	Ki67+	1409.53545853 1709.87547036
-1	0	0	Ki67+	1383.88447764 506.282293629
-1	0	0	Ki67+	2040.43257932 1107.70321568
-1	0	0	Ki67+	1518.15837397 898.260344556
-1	0	0	Ki67+	850.041334904 367.700523273
-1	0	0	Ki67+	968.83117329 2105.14019891
-1	0	0	Ki67+	382.635316422 339.025147837
-1	0	0	Ki67+	1055.00407959 704.929398019
-1	0	0	Ki67+	555.953660808 792.651846498
-1	0	0	Ki67+	234.35464712 790.779757548
-1	0	0	Ki67+	1446.32585787 1724.68759703
-1	0	0	Ki67+	326.083745229 574.230770974
-1	0	0	Ki67+	481.43502382 1933.04134882
-1	0	0	Ki67+	268.564111645 1473.64761746
-1	0	0	Ki67+	833.549115785 1819.58668427
-1	0	0	Ki67+	1296.82155265 2114.2160167
-1	0	0	Ki67+	1722.40705977 687.511308298
-1	0	0	Ki67+	649.243356706 545.786148966
-1	0	0	Ki67+	1972.18706742 939.733016402
-1	0	0	Ki67+	2060.0500656 729.961444783
-1	0	0	Ki67+	1028.50809319 565.149728799
-1	0	0	Ki67+	1830.48962328 1922.16393187
-1	0	0	Ki67+	24.7700130361 438.680573052
-1	0	0	Ki67+	164.510284877 609.459229004
-1	0	0	Ki67+	1837.17809049 1666.46020314
-1	0	0	Ki67+	1755.23409483 1654.6089305
-1	0	0	Ki67+	2088.85457361 635.627841056
-1	0	0	Ki67+	291.009410457 995.762781378
-1	0	0	Ki67+	1268.00590977 1141.02694238
-1	0	0	Ki67+	442.957215082 1292.28049866
-1	0	0	Ki67+	271.948658801 686.863823676
-1	0	0	Ki67+	39.8678634154 641.329437053
-1	0	0	Ki67+	413.290235709 363.316817986
-1	0	0	Ki67+	1234.99428035 36.7231602593
-1	0	0	Ki67+	949.968617746 723.845296085
-1	0	0	Ki67+	2007.46349 1677.64422082
-1	0	0	Ki67+	1516.31532391 2096.5282762
-1	0	0	Ki67+	557.680915452 1594.94956671
-1	0	0	Ki67+	800.041794218 1861.97231692
-1	0	0	Ki67+	730.770432801 1613.00870149
-1	0	0	Ki67+	966.952125607 1178.97953814
-1	0	0	Ki67+	1606.60416091 759.021211532
-1	0	0	Ki67+	390.326943724 1257.05281012
-1	0	0	Ki67+	2000.87909371 619.623714607
-1	0	0	Ki67+	1039.31119269 1985.24078242
-1	0	0	Ki67+	955.226002346 1522.21453852
-1	0	0	Ki67+	300.184092023 652.892740577
-1	0	0	Ki67+	1734.82881562 452.558785618
-1	0	0	Ki67+	1643.58256951 1852.55138053
-1	0	0	Ki67+	503.345811373 34.02992389
-1	0	0	Ki67+	1421.19612106 584.833272681
-1	0	0	Ki67+	1226.48390042 2132.65355417
-1	0	0	Ki67+	1308.85044996 550.160847449
-1	0	0	Ki67+	996.397755145 1517.09608354
-1	0	0	Ki67+	679.752577188 916.588121511
-1	0	0	Ki67+	472.125061883 375.685131043
-1	0	0	Ki67+	1181.35594404 521.50341707
-1	0	0	Ki67+	295.883512697 1412.45498997
-1	0	0	Ki67+	625.206032816 1291.94569208
-1	0	0	Ki67+	1250.99246193 1659.19625753
-1	0	0	Ki67+	599.522028579 1117.19004769
-1	0	0	Ki67+	1090.09873968 625.668376158
-1	0	0	Ki67+	2091.22803586 1379.9740354
-1	0	0	Ki67+	2023.29917499 1555.07506533
-1	0	0	Ki67+	1552.23481455 1746.30653995
-1	0	0	Ki67+	827.015765316 1544.50910477
-1	0	0	Ki67+	1461.64219696 216.616154698
-1	0	0	Ki67+	387.560299792 1405.32038674
-1	0	0	Ki67+	1831.67169597 1999.14735514
-1	0	0	Ki67+	1705.04119492 1074.6663463
-1	0	0	Ki67+	535.240979248 1869.36055072
-1	0	0	Ki67+	1430.51332145 1393.10387579
-1	0	0	Ki67+	1386.0225572 1561.3068088
-1	0	0	Ki67+	2084.77012938 1902.32304476
-1	0	0	Ki67+	657.89589535 808.952253059
-1	0	0	Ki67+	216.47591281 1465.06471165
-1	0	0	Ki67+	632.92527318 1717.7058267
-1	0	0	Ki67+	1803.23161382 808.164311433
-1	0	0	Ki67+	1939.19754557 1505.99406845
-1	0	0	Ki67+	1592.56664195 1250.33553805
-1	0	0	Ki67+	980.915710748 462.362302145
-1	0	0	Ki67+	605.521793493 1468.96517718
-1	0	0	Ki67+	2074.69240653 486.084501362
-1	0	0	Ki67+	2031.33525304 1174.19128652
-1	0	0	Ki67+	1145.50746557 1959.68347349
-1	0	0	Ki67+	77.0749994808 1951.4283661
-1	0	0	Ki67+	1051.33685839 1957.75166853
-1	0	0	Ki67+	953.073769644 753.970893925
-1	0	0	Ki67+	2097.15555312 973.153432685
-1	0	0	Ki67+	1803.0249741 1503.57153932
-1	0	0	Ki67+	1966.61473672 1998.5930872
-1	0	0	Ki67+	1292.67000204 991.528976836
-1	0	0	Ki67+	1688.18574974 2123.39175215
-1	0	0	Ki67+	1414.33581911 1058.86024209
-1	0	0	Ki67+	1287.87028545 2073.55509841
-1	0	0	Ki67+	443.732311367 170.581172069
-1	0	0	Ki67+	460.835226719 1481.8111688
-1	0	0	Ki67+	1201.25683561 1334.12916744
-1	0	0	Ki67+	1976.96455849 508.551924098
-1	0	0	Ki67+	1114.81414257 506.602265503
-1	0	0	Ki67+	725.154589401 685.077262528
-1	0	0	Ki67+	119.169562244 664.526392073
-1	0	0	Ki67+	444.279577454 427.066145171
-1	0	0	Ki67+	1861.37503543 1806.09929612
-1	0	0	Ki67+	1878.39323507 632.626582651
-1	0	0	Ki67+	694.894589585 96.1261275462
-1	0	0	Ki67+	1138.5028224 2012.26158006
-1	0	0	Ki67+	290.145080842 1273.6964146
-1	0	0	Ki67+	1440.16838614 889.845900174
-1	0	0	Ki67+	805.608424361 337.311771026
-1	0	0	Ki67+	1817.5618105 2147.70141374
-1	0	0	Ki67+	528.169814125 1761.41693399
-1	0	0	Ki67+	1276.62513308 473.394610233
-1	0	0	Ki67+	557.545737979 1487.58483434
-1	0	0	Ki67+	1974.98330986 356.935456171
-1	0	0	Ki67+	1917.10908357 1628.6085269
-1	0	0	Ki67+	1780.72288852 1224.32898546
-1	0	0	Ki67+	333.047572394 1896.78677194
-1	0	0	Ki67+	48.4965401765 1114.49270065
-1	0	0	Ki67+	1252.97426926 1841.40619205
-1	0	0	Ki67+	1838.0738096 1725.7595004
-1	0	0	Ki67+	47.6308571721 1231.69731225
-1	0	0	Ki67+	833.301482266 1869.98837264
-1	0	0	Ki67+	2017.48310477 1076.86790151
-1	0	0	Ki67+	1952.31850564 1617.12015268
-1	0	0	Ki67+	1364.26593114 116.316890143
-1	0	0	Ki67+	1185.19463295 320.330378209
-1	0	0	Ki67+	793.142116852 461.413120052
-1	0	0	Ki67+	2146.07580978 1038.48201748
-1	0	0	Ki67+	73.571061794 137.375305863
-1	0	0	Ki67+	448.40427414 243.588851194
-1	0	0	Ki67+	1364.80433588 1192.05154822
-1	0	0	Ki67+	1816.76593684 419.477083783
-1	0	0	Ki67+	1889.03132235 311.257387727
-1	0	0	Ki67+	1028.04013407 1140.20252435
-1	0	0	Ki67+	1940.64397575 984.985109097
-1	0	0	Ki67+	583.958151208 697.219232277
-1	0	0	Ki67+	651.934115124 1033.05078224
-1	0	0	Ki67+	890.155399902 1774.8390798
-1	0	0	Ki67+	1637.55200522 1389.80577467
-1	0	0	Ki67+	1556.12484577 141.755490427
-1	0	0	Ki67+	1562.55577078 2114.65598294
-1	0	0	Ki67+	657.662384891 1003.25016524
-1	0	0	Ki67+	584.813618879 1678.0083343
-1	0	0	Ki67+	1116.04212891 1898.54177828
-1	0	0	Ki67+	748.691898201 1479.8737559
-1	0	0	Ki67+	1709.24025741 383.247723411
-1	0	0	Ki67+	725.172435671 1163.83220736
-1	0	0	Ki67+	920.335839599 36.9305398375
-1	0	0	Ki67+	211.95353144 727.863296377
-1	0	0	Ki67+	139.129532555 2087.7100586
-1	0	0	Ki67+	278.802653013 86.623881679
-1	0	0	Ki67+	1841.01020381 255.878088213
-1	0	0	Ki67+	2057.41574256 6.56316346417
-1	0	0	Ki67+	945.624061451 1861.4108729
-1	0	0	Ki67+	1070.9520084 438.285441108
-1	0	0	Ki67+	1338.61914942 948.625508786
-1	0	0	Ki67+	1161.78836008 147.835758443
-1	0	0	Ki67+	703.858157456 2027.58758338
-1	0	0	Ki67+	629.504263326 1896.33778414
-1	0	0	Ki67+	269.947852752 1844.37931388
-1	0	0	Ki67+	1382.14532304 701.669170973
-1	0	0	Ki67+	1291.57604643 440.695701081
-1	0	0	Ki67+	731.329124547 470.142401601
-1	0	0	Ki67+	10.1609823213 944.525446857
-1	0	0	Ki67+	1403.34757407 1206.82134233
-1	0	0	Ki67+	1335.80938896 264.517028063
-1	0	0	Ki67+	1653.38690706 796.914802563
-1	0	0	Ki67+	1938.69298775 2089.75959883
-1	0	0	Ki67+	1627.85643889 1809.58421811
-1	0	0	Ki67+	235.053940043 1286.25182547
-1	0	0	Ki67+	739.187378189 1995.91328007
-1	0	0	Ki67+	963.164225874 1559.60302978
-1	0	0	Ki67+	844.08838497 1398.39628145
-1	0	0	Ki67+	1657.29311799 463.526448263
-1	0	0	Ki67+	1123.63380931 215.482543886
-1	0	0	Ki67+	982.60377453 1921.46055082
-1	0	0	Ki67+	129.700504671 538.471615769
-1	0	0	Ki67+	802.383738493 2059.14753751
-1	0	0	Ki67+	232.420722643 537.294529595
-1	0	0	Ki67+	1354.08771526 188.859161884
-1	0	0	Ki67+	2129.54134973 610.026733032
-1	0	0	Ki67+	993.246916265 550.918366854
-1	0	0	Ki67+	1115.90427423 479.28020046
-1	0	0	Ki67+	908.368573673 1492.26686614
-1	0	0	Ki67+	1636.31664651 500.863469052
-1	0	0	Ki67+	1425.89715563 1533.33782279
-1	0	0	Ki67+	2064.80787041 1881.28099957
-1	0	0	Ki67+	876.278742299 1818.81893517
-1	0	0	Ki67+	1538.91677441 1437.39484411
-1	0	0	Ki67+	1226.88050141 1210.21295632
-1	0	0	Ki67+	1216.9595988 1377.65352035
-1	0	0	Ki67+	1768.95430331 797.791157517
-1	0	0	Ki67+	401.631167652 1657.96795014
-1	0	0	Ki67+	364.448706213 1999.73292017
-1	0	0	Ki67+	1179.58798504 223.490741981
-1	0	0	Ki67+	1295.6548937 1998.34988568
-1	0	0	Ki67+	928.707924745 1965.79656079
-1	0	0	Ki67+	1188.37815384 2075.37412175
-1	0	0	Ki67+	876.964321101 223.857385979
-1	0	0	Ki67+	1979.72366115 79.4878757143
-1	0	0	Ki67+	641.752579528 1797.08393887
-1	0	0	Ki67+	1601.26884995 1631.09539176
-1	0	0	Ki67+	53.9387602876 1606.37990044
-1	0	0	Ki67+	284.417994236 1806.40561815
-1	0	0	Ki67+	440.176372642 1339.34808994
-1	0	0	Ki67+	832.450098957 711.665811955
-1	0	0	Ki67+	1114.36127165 624.551499111
-1	0	0	Ki67+	2054.38049201 755.658656971
-1	0	0	Ki67+	346.632098231 1495.33590654
-1	0	0	Ki67+	752.852734332 2040.55213974
-1	0	0	Ki67+	944.775663479 178.760200364
-1	0	0	Ki67+	174.118231279 2125.02476571
-1	0	0	Ki67+	1448.76435351 1804.28047905
-1	0	0	Ki67+	1169.92564519 1790.24468326
-1	0	0	Ki67+	1834.55549659 1467.02598914
-1	0	0	Ki67+	1042.72500309 1912.61836783
-1	0	0	Ki67+	1771.4294907 854.765224492
-1	0	0	Ki67+	1727.30995605 218.960081457
-1	0	0	Ki67+	226.062936821 947.894303374
-1	0	0	Ki67+	1664.64405436 947.517381523
-1	0	0	Ki67+	1264.77323104 1514.92323754
-1	0	0	Ki67+	511.640352701 346.024093189
-1	0	0	Ki67+	2060.67508187 525.825714505
-1	0	0	Ki67+	1098.68092816 1721.73167159
-1	0	0	Ki67+	812.838927989 96.0345267827
-1	0	0	Ki67+	175.165717977 1066.13520381
-1	0	0	Ki67+	1978.42506808 1512.41783319
-1	0	0	Ki67+	1759.41958996 1181.08558184
-1	0	0	Ki67+	1640.77726886 698.23572278
-1	0	0	Ki67+	744.55502016 1388.6167041
-1	0	0	Ki67+	354.848703699 1579.71801379
-1	0	0	Ki67+	842.20694091 1991.71712863
-1	0	0	Ki67+	894.291155315 1145.56958381
-1	0	0	Ki67+	1644.75716221 307.275403067
-1	0	0	Ki67+	394.366662309 1047.7192674
-1	0	0	Ki67+	1811.93265589 841.526968351
-1	0	0	Ki67+	1670.42681628 1684.88145165
-1	0	0	Ki67+	1163.62405175 1370.52188703
-1	0	0	Ki67+	1484.53679893 1577.47303428
-1	0	0	Ki67+	1400.94485907 339.906379584
-1	0	0	Ki67+	708.022065885 1288.03016885
-1	0	0	Ki67+	1719.68476478 473.883403281
-1	0	0	Ki67+	222.944155344 896.360941518
-1	0	0	Ki67+	1700.38641072 555.181930004
-1	0	0	Ki67+	861.326293895 1068.60918124
-1	0	0	Ki67+	1565.54541864 209.494070481
-1	0	0	Ki67+	943.711271512 1059.95713691
-1	0	0	Ki67+	782.697422449 632.577195009
-1	0	0	Ki67+	2097.21982123 752.004879862
-1	0	0	Ki67+	970.3928611 42.093602218
-1	0	0	Ki67+	216.105311589 114.492518614
-1	0	0	Ki67+	1514.60848375 1128.70508018
-1	0	0	Ki67+	1444.7160848 464.261825317
-1	0	0	Ki67+	2014.00019645 23.1500404347
-1	0	0	Ki67+	1770.22679003 15.2497619257
-1	0	0	Ki67+	1018.23200466 1930.23474727
-1	0	0	Ki67+	799.275125258 2035.07029685
-1	0	0	Ki67+	1893.53852822 934.185290056
-1	0	0	Ki67+	1646.77490149 2038.0446498
-1	0	0	Ki67+	972.853142358 609.465351512
-1	0	0	Ki67+	2112.42564072 2034.28628842
-1	0	0	Ki67+	1126.94523742 1980.08669031
-1	0	0	Ki67+	1675.18239233 172.915563956
-1	0	0	Ki67+	1367.68713139 1650.76322682
-1	0	0	Ki67+	755.787221677 1814.82137931
-1	0	0	Ki67+	171.121402372 288.181794939
-1	0	0	Ki67+	842.262820955 319.19925302
-1	0	0	Ki67+	789.336310969 728.150577918
-1	0	0	Ki67+	735.263726746 1881.22353551
-1	0	0	Ki67+	945.135313822 1942.72339713
-1	0	0	Ki67+	89.7790638156 1275.60632529
-1	0	0	Ki67+	33.1667302634 489.223071714
-1	0	0	Ki67+	817.293256814 1362.92692302
-1	0	0	Ki67+	1220.18404809 297.472626624
-1	0	0	Ki67+	187.749162391 1229.15057821
-1	0	0	Ki67+	809.818872734 154.760433994
-1	0	0	Ki67+	660.495120276 981.623635922
-1	0	0	Ki67+	5.79165847504 1881.13770238
-1	0	0	Ki67+	1951.08020908 1468.09472559
-1	0	0	Ki67+	2120.15883619 1253.75639403
-1	0	0	Ki67+	604.423550646 2028.9246328
-1	0	0	Ki67+	1238.35551023 1298.33412839
-1	0	0	Ki67+	996.121693686 584.274778534
-1	0	0	Ki67+	219.504289221 162.110289873
-1	0	0	Ki67+	1607.26380606 2045.60589401
-1	0	0	Ki67+	1205.13805891 275.572103274
-1	0	0	Ki67+	2088.05042688 1539.02822516
-1	0	0	Ki67+	1288.03471308 741.471325939
-1	0	0	Ki67+	873.641044608 1922.74857548
-1	0	0	Ki67+	1771.58961121 579.058518645
-1	0	0	Ki67+	144.536608921 1011.17957121
-1	0	0	Ki67+	537.423356945 322.369476277
-1	0	0	Ki67+	1209.95252274 1501.24297705
-1	0	0	Ki67+	1864.80425994 1970.00619516
-1	0	0	Ki67+	1637.63930018 1329.72223292
-1	0	0	Ki67+	247.212331049 1598.17021508
-1	0	0	Ki67+	72.3877628409 104.461440932
-1	0	0	Ki67+	1145.32170834 1171.8267422
-1	0	0	Ki67+	1077.49660742 1009.17635372
-1	0	0	Ki67+	704.55539064 1374.70327195
-1	0	0	Ki67+	1255.95467429 268.906455369
-1	0	0	Ki67+	837.970858149 1704.17939975
-1	0	0	Ki67+	837.97792963 521.322862989
-1	0	0	Ki67+	94.1388325296 690.06815116
-1	0	0	Ki67+	1074.6951079 1218.46893285
-1	0	0	Ki67+	514.775301317 313.790598256
-1	0	0	Ki67+	1037.71663757 794.277358204
-1	0	0	Ki67+	1968.9319147 1535.05426684
-1	0	0	Ki67+	884.036801927 1542.22861091
-1	0	0	Ki67+	1568.85057942 935.918920964
-1	0	0	Ki67+	1054.78555676 816.379166948
-1	0	0	Ki67+	172.385888236 373.340599532
-1	0	0	Ki67+	936.185874305 88.8235672147
-1	0	0	Ki67+	2045.91797982 542.858385397
-1	0	0	Ki67+	1081.37576419 293.431398128
-1	0	0	Ki67+	788.070454832 1794.72694515
-1	0	0	Ki67+	1171.56045497 975.06336872
-1	0	0	Ki67+	1275.46214793 230.014987178
-1	0	0	Ki67+	1588.51501187 567.044813012
-1	0	0	Ki67+	903.070489157 1996.6524874
-1	0	0	Ki67+	1714.01275816 1288.26623486
-1	0	0	Ki67+	1476.62435857 1091.70239615
-1	0	0	Ki67+	294.361894621 1989.19319589
-1	0	0	Ki67+	904.163318152 699.487049208
-1	0	0	Ki67+	787.010309606 923.802199131
-1	0	0	Ki67+	1254.56364559 470.463663538
-1	0	0	Ki67+	88.5458893701 2141.19431506
-1	0	0	Ki67+	641.232661689 1545.12868426
-1	0	0	Ki67+	1357.24008775 56.8215297758
-1	0	0	Ki67+	31.7123738165 1209.01129914
-1	0	0	Ki67+	1921.75948401 1744.29015399
-1	0	0	Ki67+	596.93910883 891.012393703
-1	0	0	Ki67+	1263.99333506 179.210480429
-1	0	0	Ki67+	1368.66855513 489.206693193
-1	0	0	Ki67+	1653.45741655 1735.52451522
-1	0	0	Ki67+	216.640217057 638.646665652
-1	0	0	Ki67+	675.061884767 207.916237759
-1	0	0	Ki67+	820.534630287 1631.95946456
-1	0	0	Ki67+	784.814607026 1112.447654
-1	0	0	Ki67+	81.9892583868 772.428652268
-1	0	0	Ki67+	189.609822411 53.6261406484
-1	0	0	Ki67+	1168.81946121 1049.08846595
-1	0	0	Ki67+	503.315055063 1349.01710017
-1	0	0	Ki67+	1494.26894917 2113.56986858
-1	0	0	Ki67+	21.9385094898 533.508231086
-1	0	0	Ki67+	1967.00151223 99.4718016967
-1	0	0	Ki67+	464.188851846 604.649539805
-1	0	0	Ki67+	82.4829159759 628.883802445
-1	0	0	Ki67+	1088.71912629 750.395056377
-1	0	0	Ki67+	743.232899994 724.980168667
-1	0	0	Ki67+	2114.26764985 1965.50939494
-1	0	0	Ki67+	378.484427252 1730.72057114
-1	0	0	Ki67+	848.853434725 627.103531577
-1	0	0	Ki67+	233.899349522 615.534036865
-1	0	0	Ki67+	1949.57044212 957.503969178
-1	0	0	Ki67+	508.216304013 1066.254441
-1	0	0	Ki67+	1044.49433707 2050.36210253
-1	0	0	Ki67+	1836.90402702 1759.81375754
-1	0	0	Ki67+	1912.14694121 923.368362069
-1	0	0	Ki67+	1636.89906167 902.698849969
-1	0	0	Ki67+	1915.30695219 1173.22012936
-1	0	0	Ki67+	69.8457116968 391.866289439
-1	0	0	Ki67+	415.091467528 1781.82583321
-1	0	0	Ki67+	1237.10554257 515.092697482
-1	0	0	Ki67+	5.52426300255 221.088363835
-1	0	0	Ki67+	1493.2810119 1706.45199843
-1	0	0	Ki67+	1123.90194563 2051.87882548
-1	0	0	Ki67+	598.09084402 1147.49904172
-1	0	0	Ki67+	398.074835603 1957.30635763
-1	0	0	Ki67+	82.3818089778 1605.83924445
-1	0	0	Ki67+	1343.27178511 1438.24412464
-1	0	0	Ki67+	574.899622522 663.145357043
-1	0	0	Ki67+	471.859351998 2074.69848472
-1	0	0	Ki67+	931.411786619 1310.45772329
-1	0	0	Ki67+	2022.01130922 340.974643926
-1	0	0	Ki67+	1460.28362313 2065.41223598
-1	0	0	Ki67+	22.1786689624 10.0010374066
-1	0	0	Ki67+	1892.63358692 703.811640163
-1	0	0	Ki67+	1699.16419596 1112.66939468
-1	0	0	Ki67+	147.705680823 1534.56850987
-1	0	0	Ki67+	1473.07288269 458.308028882
-1	0	0	Ki67+	300.217187395 540.346774987
-1	0	0	Ki67+	694.724491541 1875.7084448
-1	0	0	Ki67+	395.354053861 1834.66361279
-1	0	0	Ki67+	1121.0862743 916.520884791
-1	0	0	Ki67+	1192.57785538 1039.94481421
-1	0	0	Ki67+	109.909780696 1883.87429408
-1	0	0	Ki67+	1455.42502267 870.972251767
-1	0	0	Ki67+	923.400789642 1149.53314146
-1	0	0	Ki67+	1959.678964 1218.72625217
-1	0	0	Ki67+	467.050565248 1448.38572818
-1	0	0	Ki67+	681.165860378 2013.54619314
-1	0	0	Ki67+	1554.71363703 1687.54862587
-1	0	0	Ki67+	475.24612498 69.2336090459
-1	0	0	Ki67+	608.041396191 1621.38301873
-1	0	0	Ki67+	1338.43839069 990.143354854
-1	0	0	Ki67+	170.176625068 1595.43093392
-1	0	0	Ki67+	1468.13735923 346.606515123
-1	0	0	Ki67+	1912.80363344 1435.38902735
-1	0	0	Ki67+	1512.44216405 1924.14573792
-1	0	0	Ki67+	1253.20578345 1732.59274263
-1	0	0	Ki67+	1986.39581715 1607.7477106
-1	0	0	Ki67+	2.85195872007 72.1449673449
-1	0	0	Ki67+	350.353473128 1551.14537096
-1	0	0	Ki67+	900.792450977 450.502591381
-1	0	0	Ki67+	548.204019564 1164.55693172
-1	0	0	Ki67+	815.593028686 1509.14050524
-1	0	0	Ki67+	940.663493804 916.628595584
-1	0	0	Ki67+	368.803156074 1373.02074794
-1	0	0	Ki67+	1707.53310919 1390.44464161
-1	0	0	Ki67+	2142.26053299 1297.8177785
-1	0	0	Ki67+	1397.87165298 2093.83913005
-1	0	0	Ki67+	2056.21671945 1512.92999504
-1	0	0	Ki67+	1165.66053464 835.453018473
-1	0	0	Ki67+	465.743543181 1179.95712367
-1	0	0	Ki67+	129.267007848 1769.28439547
-1	0	0	Ki67+	1155.02545614 1822.51718267
-1	0	0	Ki67+	1601.34878711 66.2572873978
-1	0	0	Ki67+	623.884168942 1233.37179747
-1	0	0	Ki67+	35.4111867823 1865.29638845
-1	0	0	Ki67+	2149.03659661 1416.86751748
-1	0	0	Ki67+	1549.29996264 2055.72930839
-1	0	0	Ki67+	1288.12537234 31.3998437528
-1	0	0	Ki67+	647.332331326 1190.30811676
-1	0	0	Ki67+	980.728445314 763.445043916
-1	0	0	Ki67+	1964.32073185 1084.91973489
-1	0	0	Ki67+	1926.13977499 428.577948687
-1	0	0	Ki67+	1458.04533582 2015.74794729
-1	0	0	Ki67+	413.95428861 1477.24509437
-1	0	0	Ki67+	919.776747641 833.104411532
-1	0	0	Ki67+	1837.8128037 853.170317787
-1	0	0	Ki67+	29.2102297083 220.399178509
-1	0	0	Ki67+	1672.71226891 1651.45573247
-1	0	0	Ki67+	2134.84414328 817.52095569
-1	0	0	Ki67+	323.275472573 1112.74632884
-1	0	0	Ki67+	1295.00984793 267.99325314
-1	0	0	Ki67+	1568.69365932 880.737133124
-1	0	0	Ki67+	1622.98462322 994.386588115
-1	0	0	Ki67+	79.4674847983 346.242242395
-1	0	0	Ki67+	1820.05507357 174.472906734
-1	0	0	Ki67+	991.405230407 1058.61330195
-1	0	0	Ki67+	1609.07689787 581.000582626
-1	0	0	Ki67+	293.529972056 920.844769244
-1	0	0	Ki67+	1298.37611391 1853.18932353
-1	0	0	Ki67+	1493.21452707 1211.38467703
-1	0	0	Ki67+	918.851882776 1394.73964071
-1	0	0	Ki67+	1471.11271319 1838.833267
-1	0	0	Ki67+	59.1494625209 1930.2005827
-1	0	0	Ki67+	2097.04920901 660.706184035
-1	0	0	Ki67+	653.946002082 138.215761704
-1	0	0	Ki67+	1486.81583489 521.691064873
-1	0	0	Ki67+	1073.63314235 787.151412459
-1	0	0	Ki67+	1179.59632965 1178.32414602
-1	0	0	Ki67+	1607.17374994 819.7088703
-1	0	0	Ki67+	1589.05826441 1061.55642288
-1	0	0	Ki67+	683.220386986 1498.00933384
-1	0	0	Ki67+	1221.14563029 1620.65335488
-1	0	0	Ki67+	2121.04350133 876.833551679
-1	0	0	Ki67+	1562.44090049 532.464356183
-1	0	0	Ki67+	1565.31611597 60.7168978715
-1	0	0	Ki67+	1737.72254839 1090.85343394
-1	0	0	Ki67+	745.76408375 824.782180658
-1	0	0	Ki67+	491.246214649 241.148516553
-1	0	0	Ki67+	1883.46138317 1187.97897167
-1	0	0	Ki67+	728.580041424 421.418494461
-1	0	0	Ki67+	805.945157652 1147.20574864
-1	0	0	Ki67+	248.793781004 385.308763882
-1	0	0	Ki67+	1403.14685644 1131.60383242
-1	0	0	Ki67+	337.043940226 657.421180855
-1	0	0	Ki67+	1784.63153582 304.545111572
-1	0	0	Ki67+	2003.44518822 55.6795652681
-1	0	0	Ki67+	1868.75559299 1048.27653701
-1	0	0	Ki67+	7.33859588621 106.333873245
-1	0	0	Ki67+	282.126169341 1641.35986917
-1	0	0	Ki67+	1082.60280812 662.909546755
-1	0	0	Ki67+	55.5024366074 1649.47292098
-1	0	0	Ki67+	1889.73669914 1908.28308073
-1	0	0	Ki67+	893.51667496 640.150259362
-1	0	0	Ki67+	1500.61404045 1046.86223261
-1	0	0	Ki67+	1750.72541674 1747.06384602
-1	0	0	Ki67+	590.392239118 35.5337027379
-1	0	0	Ki67+	868.695787553 698.278844161
-1	0	0	Ki67+	1486.79112063 1490.45128085
-1	0	0	Ki67+	2089.34027315 1270.28499798
-1	0	0	Ki67+	1823.49639281 541.304115972
-1	0	0	Ki67+	251.897382812 2048.07385791
-1	0	0	Ki67+	1803.80992682 1425.50721802
-1	0	0	Ki67+	1117.97506155 1036.15645609
-1	0	0	Ki67+	1929.96297262 1843.04155933
-1	0	0	Ki67+	311.33530437 2114.1190475
-1	0	0	Ki67+	1996.99442349 2064.22409702
-1	0	0	Ki67+	195.417923201 250.017021956
-1	0	0	Ki67+	156.13600401 1127.29888201
-1	0	0	Ki67+	1534.73550732 1139.17353694
-1	0	0	Ki67+	926.395391258 1171.48702221
-1	0	0	Ki67+	1078.92653483 1773.07233524
-1	0	0	Ki67+	785.466736725 1963.3123515
-1	0	0	Ki67+	977.983777858 1414.07145172
-1	0	0	Ki67+	1278.41141284 505.180386531
-1	0	0	Ki67+	40.0208264448 886.970729477
-1	0	0	Ki67+	614.311850703 698.285636457
-1	0	0	Ki67+	758.855655955 390.468349724
-1	0	0	Ki67+	875.353159468 1993.00092994
-1	0	0	Ki67+	1280.5388071 1402.23863981
-1	0	0	Ki67+	299.239755798 710.015407268
-1	0	0	Ki67+	1842.48997165 1167.12007935
-1	0	0	Ki67+	1105.2862529 118.845449077
-1	0	0	Ki67+	402.986804502 677.932555009
-1	0	0	Ki67+	319.749104119 1707.15823405
-1	0	0	Ki67+	3.18045229847 456.610686549
-1	0	0	Ki67+	1053.91161492 483.926242914
-1	0	0	Ki67+	1918.43892006 335.375917659
-1	0	0	Ki67+	250.314259649 293.551997634
-1	0	0	Ki67+	185.1188404 2039.09670525
-1	0	0	Ki67+	1319.24848818 760.246174231
-1	0	0	Ki67+	9.07091323389 556.623993815
-1	0	0	Ki67+	1451.86551588 1133.04079573
-1	0	0	Ki67+	893.097483504 1458.02798864
-1	0	0	Ki67+	1992.47402578 1008.33699282
-1	0	0	Ki67+	396.79370545 1143.58403397
-1	0	0	Ki67+	585.635927603 1205.13040599
-1	0	0	Ki67+	1957.09980636 2144.57832685
-1	0	0	Ki67+	1328.59815802 1121.37748622
-1	0	0	Ki67+	64.3026885448 1349.32199759
-1	0	0	Ki67+	1614.1728778 1559.71929237
-1	0	0	Ki67+	441.264048584 921.399145037
-1	0	0	Ki67+	1459.63538006 1923.16745952
-1	0	0	Ki67+	1831.51154305 1186.70452269
-1	0	0	Ki67+	1790.69634466 872.544453051
-1	0	0	Ki67+	1957.55305407 2029.46066328
-1	0	0	Ki67+	2114.77415381 1281.09096948
-1	0	0	Ki67+	443.918217924 720.861718854
-1	0	0	Ki67+	2059.90544776 1656.43967196
-1	0	0	Ki67+	2082.77477022 318.128887993
-1	0	0	Ki67+	361.721514839 246.962270804
-1	0	0	Ki67+	1694.78765648 1500.80521183
-1	0	0	Ki67+	2102.45813597 1587.24898551
-1	0	0	Ki67+	752.326886319 1117.71637007
-1	0	0	Ki67+	67.5981754874 2117.08766927
-1	0	0	CD3+/CD8+/Ki67+	2141.12483783 230.29100881
-1	0	0	CD3+/CD8+/Ki67+	769.190481755 860.887332966
-1	0	0	CD3+/CD8+/Ki67+	803.763736925 1296.23381333
-1	0	0	CD3+/CD8+/Ki67+	220.898038844 585.561657507
-1	0	0	CD3+/CD8+/Ki67+	1090.06715386 1111.07086364
-1	0	0	CD3+/CD8+/Ki67+	215.179030829 1021.00645328
-1	0	0	CD3+/CD8+/Ki67+	1944.68540799 1946.99671894
-1	0	0	CD3+/CD8+/Ki67+	1704.04319307 868.583208464
-1	0	0	CD3+/CD8+/Ki67+	962.26292411 490.616356212
-1	0	0	CD3+/CD8+/Ki67+	1689.73565297 1791.84059239
-1	0	0	CD3+/CD8+/Ki67+	1214.71230449 1956.53426855
-1	0	0	CD3+/CD8+/Ki67+	1227.35132969 1919.62298767
-1	0	0	CD3+/CD8+/Ki67+	155.50918198 642.125473343
-1	0	0	CD3+/CD8+/Ki67+	1883.24710485 1315.78380594
-1	0	0	CD3+/CD8+/Ki67+	1998.85043847 1969.6765832
-1	0	0	CD3+/CD8+/Ki67+	748.699143964 1061.94203287
-1	0	0	CD3+/CD8+/Ki67+	1627.93100728 1066.68105113
-1	0	0	CD3+/CD8+/Ki67+	393.849497745 152.950510066
-1	0	0	CD3+/CD8+/Ki67+	232.325124201 1003.75921248
-1	0	0	CD3+/CD8+/Ki67+	2012.13348734 690.519714634
-1	0	0	CD3+/CD8+/Ki67+	1284.62153296 697.495438039
-1	0	0	CD3+/CD8+/Ki67+	2095.13053602 262.37771197
-1	0	0	CD3+/CD8+/Ki67+	1820.80044237 1791.04457813
-1	0	0	CD3+/CD8+/Ki67+	1680.73079381 1360.01330813
-1	0	0	CD3+/CD8+/Ki67+	0.0931760449131 1327.31397687
-1	0	0	CD3+/CD8+/Ki67+	1373.95561413 1465.49553649
-1	0	0	CD3+/CD8+/Ki67+	1908.44459808 829.288184852
-1	0	0	CD3+/CD8+/Ki67+	501.36819748 635.494393588
-1	0	0	CD3+/CD8+/Ki67+	1696.24886468 1000.51201807
-1	0	0	CD3+/CD8+/Ki67+	1305.68502241 376.657331284
-1	0	0	CD3+/CD8+/Ki67+	2090.32452095 555.826801289
-1	0	0	CD3+/CD8+/Ki67+	1037.95608908 1752.9282156
-1	0	0	CD3+/CD8+/Ki67+	525.639035944 441.877948821
-1	0	0	CD3+/CD8+/Ki67+	1165.72619981 2115.65603979
-1	0	0	CD3+/CD8+/Ki67+	1468.26423289 421.059644744
-1	0	0	CD3+/CD8+/Ki67+	361.18516972 1448.15082446
-1	0	0	CD3+/CD8+/Ki67+	0.212310785049 1458.79279422
-1	0	0	CD3+/CD8+/Ki67+	840.040600946 2146.08748484
-1	0	0	CD3+/CD8+/Ki67+	641.460078811 78.9978526109
-1	0	0	CD3+/CD8+/Ki67+	392.509673095 1306.67321428
-1	0	0	CD3+/CD8+/Ki67+	1487.86932431 1779.673641
-1	0	0	CD3+/CD8+/Ki67+	218.346977654 9.65385003122
-1	0	0	CD3+/CD8+/Ki67+	575.166400144 1530.05322117
-1	0	0	CD3+/CD8+/Ki67+	1731.2747201 771.135947974
-1	0	0	CD3+/CD8+/Ki67+	1272.27573302 1877.59838875
-1	0	0	CD3+/CD8+/Ki67+	1815.20157962 375.270983231
-1	0	0	CD3+/CD8+/Ki67+	870.947535989 1109.71880919
-1	0	0	CD3+/CD8+/Ki67+	1947.54259547 1334.62258373
-1	0	0	CD3+/CD8+/Ki67+	36.1254039957 1288.83230652
-1	0	0	CD3+/CD8+/Ki67+	57.4913423116 947.107942611
#EOF
