# Supplementary material for: Data-Driven Discovery of Immune Contexture Biomarkers
Source: Front Oncol. 2018 Dec 18;8:627. doi: 10.3389/fonc.2018.00627 (PMC6305402; doi:10.3389/fonc.2018.00627)
Supplement: Data Sheet 2.zip — The synthetic dataset used for verifying the approach (section 3.1; Figure 4) is provided as a collection of text files describing regions, markers, and metadata. [file Data_Sheet_2.zip › verificationDataset/testdata_020_ImageObjects.txt]

barcode_target	testdata_020
barcode_origin	-1
workflow_target_version	-1
workflow_origin	-1
workflow_origin_version	-1
iH	-1
iW	-1
user	None

-1	0	0	Ki67+	1787.80167546 1367.98611447
-1	0	0	Ki67+	1573.20744442 1392.76732668
-1	0	0	Ki67+	1239.46108262 810.192500595
-1	0	0	Ki67+	562.685461644 280.971961232
-1	0	0	Ki67+	1050.16918631 1149.45217505
-1	0	0	Ki67+	1007.16316004 697.915791151
-1	0	0	Ki67+	2047.97945287 1505.52538316
-1	0	0	Ki67+	1874.04732623 1289.17179462
-1	0	0	Ki67+	1147.99596329 287.769109426
-1	0	0	Ki67+	1884.35070646 1217.15071113
-1	0	0	Ki67+	1650.70534652 824.222962212
-1	0	0	Ki67+	1482.19308276 918.791709946
-1	0	0	Ki67+	543.044963691 1373.97662652
-1	0	0	Ki67+	932.006356939 203.751951692
-1	0	0	Ki67+	1705.84288945 779.815352792
-1	0	0	Ki67+	714.237801965 2064.10647904
-1	0	0	Ki67+	1341.41444398 1964.18508637
-1	0	0	Ki67+	1866.88287445 1656.58165422
-1	0	0	Ki67+	1509.8436546 322.976636268
-1	0	0	Ki67+	475.654795464 2090.01837957
-1	0	0	Ki67+	1766.51589514 1394.0131248
-1	0	0	Ki67+	159.271316465 1156.51024059
-1	0	0	Ki67+	1547.50758996 1661.53852772
-1	0	0	Ki67+	922.83992484 729.906707564
-1	0	0	Ki67+	1283.11141003 994.592052687
-1	0	0	Ki67+	2033.61595641 2049.1861709
-1	0	0	Ki67+	936.807868422 664.868358529
-1	0	0	Ki67+	1767.98596403 568.080519553
-1	0	0	Ki67+	688.959322887 1488.99897377
-1	0	0	Ki67+	507.276998851 612.805542938
-1	0	0	Ki67+	402.425279672 20.1368273382
-1	0	0	Ki67+	1827.18815318 1474.28867088
-1	0	0	Ki67+	1492.57706685 1489.05317601
-1	0	0	Ki67+	1731.23091159 436.116660927
-1	0	0	Ki67+	1049.6228358 625.719578534
-1	0	0	Ki67+	925.729446702 2014.71745082
-1	0	0	Ki67+	2014.91234899 516.338644309
-1	0	0	Ki67+	1785.84614568 1760.8477437
-1	0	0	Ki67+	1900.81947834 0.908298513017
-1	0	0	Ki67+	621.126019616 445.671697099
-1	0	0	Ki67+	1305.93453458 486.859945883
-1	0	0	Ki67+	889.832041327 1457.09988858
-1	0	0	Ki67+	1924.18434551 560.016969871
-1	0	0	Ki67+	102.832343129 460.026335425
-1	0	0	Ki67+	64.345178651 460.437246346
-1	0	0	Ki67+	1217.01025749 409.172864354
-1	0	0	Ki67+	2129.80211865 273.900500262
-1	0	0	Ki67+	1636.39666126 2141.36452959
-1	0	0	Ki67+	749.954970062 867.711700091
-1	0	0	Ki67+	554.250776133 2098.9566985
-1	0	0	Ki67+	175.574877739 337.521097535
-1	0	0	Ki67+	1401.12517513 2044.74050496
-1	0	0	Ki67+	821.989847051 1423.45526841
-1	0	0	Ki67+	1426.37129794 1090.89018902
-1	0	0	Ki67+	1640.60672752 1524.83782049
-1	0	0	Ki67+	1979.84146938 818.597677896
-1	0	0	Ki67+	428.668996533 1387.18079016
-1	0	0	Ki67+	358.894400117 442.040582432
-1	0	0	Ki67+	363.838598143 647.872758162
-1	0	0	Ki67+	128.409947207 1609.76183567
-1	0	0	Ki67+	2081.45154568 1977.07536424
-1	0	0	Ki67+	251.146992829 1838.21262377
-1	0	0	Ki67+	863.643217654 648.27629492
-1	0	0	Ki67+	153.700925988 1667.10242888
-1	0	0	Ki67+	1486.31293819 665.128479543
-1	0	0	Ki67+	175.549856462 1960.27166506
-1	0	0	Ki67+	1640.16688374 501.578981013
-1	0	0	Ki67+	872.552854042 548.78315401
-1	0	0	Ki67+	177.283991308 1257.42856282
-1	0	0	Ki67+	482.653332345 561.661034296
-1	0	0	Ki67+	596.773238044 1624.16475167
-1	0	0	Ki67+	891.295843085 1028.51195419
-1	0	0	Ki67+	328.824359216 384.415749756
-1	0	0	Ki67+	196.523755309 2023.89866421
-1	0	0	Ki67+	777.755264796 1381.81593816
-1	0	0	Ki67+	1309.17259597 82.1714556861
-1	0	0	Ki67+	1635.53750424 269.174636818
-1	0	0	Ki67+	260.322608421 234.989407394
-1	0	0	Ki67+	2031.86753039 1398.87267938
-1	0	0	Ki67+	1386.18253015 20.9607334061
-1	0	0	Ki67+	122.884637528 1326.90347281
-1	0	0	Ki67+	503.69922784 2034.22220572
-1	0	0	Ki67+	22.5868934979 1817.87190029
-1	0	0	Ki67+	1108.80558797 1314.34975901
-1	0	0	Ki67+	1555.95139113 186.469987335
-1	0	0	Ki67+	1696.98224363 638.205472481
-1	0	0	Ki67+	1110.13551849 1881.83619485
-1	0	0	Ki67+	1180.25810842 1795.27625999
-1	0	0	Ki67+	1336.81101509 199.475438
-1	0	0	Ki67+	1804.93991678 366.429706319
-1	0	0	Ki67+	108.577225597 1758.89684304
-1	0	0	Ki67+	898.903558112 294.732563915
-1	0	0	Ki67+	511.556811848 297.475055049
-1	0	0	Ki67+	29.7725706703 28.7456021886
-1	0	0	Ki67+	168.827854533 744.649661214
-1	0	0	Ki67+	115.055599795 1998.60805594
-1	0	0	Ki67+	1451.86829617 2067.45162512
-1	0	0	Ki67+	1863.97418588 2067.62316592
-1	0	0	Ki67+	535.809340876 840.102697317
-1	0	0	Ki67+	1526.36407821 168.832948051
-1	0	0	Ki67+	439.675237406 1128.46690743
-1	0	0	Ki67+	1433.05440885 1233.51025629
-1	0	0	Ki67+	1682.71938354 1155.57849641
-1	0	0	Ki67+	213.159434181 1323.51527949
-1	0	0	Ki67+	137.958959914 1438.13235888
-1	0	0	Ki67+	1652.81234942 1230.28324448
-1	0	0	Ki67+	1387.20662986 369.350445566
-1	0	0	Ki67+	226.555639099 255.585126505
-1	0	0	Ki67+	151.269988287 655.916855396
-1	0	0	Ki67+	1030.5727862 701.364712309
-1	0	0	Ki67+	1505.84579806 1912.82702776
-1	0	0	Ki67+	1539.66145167 2100.95443405
-1	0	0	Ki67+	1114.8361467 1825.16713608
-1	0	0	Ki67+	1631.25877902 1460.24057152
-1	0	0	Ki67+	448.490337187 439.077203929
-1	0	0	Ki67+	1065.42487758 154.418829998
-1	0	0	Ki67+	12.8835946809 1841.64462936
-1	0	0	Ki67+	1654.90768049 1299.8430516
-1	0	0	Ki67+	1155.43148487 2118.33521139
-1	0	0	Ki67+	1484.14180025 481.693578938
-1	0	0	Ki67+	752.402267062 2062.82754396
-1	0	0	Ki67+	1881.17077724 872.255715783
-1	0	0	Ki67+	687.009096445 625.441755102
-1	0	0	Ki67+	187.604161667 885.942060362
-1	0	0	Ki67+	1721.34840273 543.29171818
-1	0	0	Ki67+	899.547860817 2081.71468811
-1	0	0	Ki67+	1479.56303008 1313.12154844
-1	0	0	Ki67+	1410.10159466 2014.23607998
-1	0	0	Ki67+	513.830224984 737.082018759
-1	0	0	Ki67+	1747.02593202 765.719189139
-1	0	0	Ki67+	29.9791053424 1339.90363196
-1	0	0	Ki67+	1420.42187227 1506.15898212
-1	0	0	Ki67+	597.487090479 1283.41102121
-1	0	0	Ki67+	2086.19941391 635.449313773
-1	0	0	Ki67+	334.056607355 756.073206619
-1	0	0	Ki67+	545.053081581 1399.47406322
-1	0	0	Ki67+	698.969820053 1467.44398605
-1	0	0	Ki67+	90.1320781319 807.132858486
-1	0	0	Ki67+	1892.08888665 1966.53118782
-1	0	0	Ki67+	596.908117893 406.565405359
-1	0	0	Ki67+	579.257618536 979.021497217
-1	0	0	Ki67+	551.465802835 126.754489945
-1	0	0	Ki67+	1129.19641742 139.01478567
-1	0	0	Ki67+	99.4144144494 179.574285057
-1	0	0	Ki67+	16.6109722455 847.537319736
-1	0	0	Ki67+	419.768082874 412.533973653
-1	0	0	Ki67+	793.407876429 428.479155589
-1	0	0	Ki67+	786.625204234 1815.85670726
-1	0	0	Ki67+	1244.22605508 1078.5249399
-1	0	0	Ki67+	1867.50820397 2114.86973212
-1	0	0	Ki67+	650.890394477 495.675845773
-1	0	0	Ki67+	1295.98468028 1347.20154347
-1	0	0	Ki67+	1019.84514629 101.068641969
-1	0	0	Ki67+	242.677100883 1536.39873386
-1	0	0	Ki67+	1016.1028189 342.071797233
-1	0	0	Ki67+	193.940946674 168.286250668
-1	0	0	Ki67+	2039.25631524 736.148539642
-1	0	0	Ki67+	12.8095273426 1547.13013045
-1	0	0	Ki67+	1205.35140126 1845.80614222
-1	0	0	Ki67+	1135.44417053 1352.81182756
-1	0	0	Ki67+	170.11640612 209.182846003
-1	0	0	Ki67+	79.4833728019 1201.60098686
-1	0	0	Ki67+	1539.70898461 1464.5116257
-1	0	0	Ki67+	86.8889761266 313.533508545
-1	0	0	Ki67+	696.723205996 848.358920045
-1	0	0	Ki67+	396.714543902 1943.38758446
-1	0	0	Ki67+	2076.47796116 1904.68791437
-1	0	0	Ki67+	1452.20697679 953.486705918
-1	0	0	Ki67+	127.641549639 1494.85047228
-1	0	0	Ki67+	1409.0890562 753.242841595
-1	0	0	Ki67+	1117.6075847 1284.24513631
-1	0	0	Ki67+	470.525635746 242.626672904
-1	0	0	Ki67+	193.321716176 1694.88571618
-1	0	0	Ki67+	1916.25828069 1176.69744144
-1	0	0	Ki67+	1083.45321077 2075.62264736
-1	0	0	Ki67+	1305.81863211 1078.27108601
-1	0	0	Ki67+	1947.91998843 584.367299609
-1	0	0	Ki67+	1832.89790679 1869.31645181
-1	0	0	Ki67+	944.996623916 1037.46432003
-1	0	0	Ki67+	388.78296204 556.398269015
-1	0	0	Ki67+	1811.48090065 2085.14490588
-1	0	0	Ki67+	1801.15493176 399.973023781
-1	0	0	Ki67+	1971.98304885 1231.73575012
-1	0	0	Ki67+	1346.57463915 1217.60691913
-1	0	0	Ki67+	141.13212387 6.62634686492
-1	0	0	Ki67+	2121.18205493 930.824976471
-1	0	0	Ki67+	837.473630636 652.324633149
-1	0	0	Ki67+	620.944219811 1842.67655836
-1	0	0	Ki67+	549.2659879 1791.76318056
-1	0	0	Ki67+	776.638819182 930.929370584
-1	0	0	Ki67+	55.0383238421 700.618930074
-1	0	0	Ki67+	1766.99575383 728.249252772
-1	0	0	Ki67+	327.105174238 93.5804765555
-1	0	0	Ki67+	1593.00960169 1401.44413626
-1	0	0	Ki67+	1053.00152439 445.928639367
-1	0	0	Ki67+	472.76465779 381.939460197
-1	0	0	Ki67+	1722.51135929 593.77674526
-1	0	0	Ki67+	487.726878932 473.296107903
-1	0	0	Ki67+	854.227481015 1995.8295802
-1	0	0	Ki67+	1237.60206295 1264.49404886
-1	0	0	Ki67+	533.465772144 1717.60075085
-1	0	0	Ki67+	1964.35406516 1972.8014149
-1	0	0	Ki67+	583.067177554 642.722985303
-1	0	0	Ki67+	1861.4944906 1804.94656469
-1	0	0	Ki67+	767.851375221 754.065332867
-1	0	0	Ki67+	1674.51809948 1532.86596593
-1	0	0	Ki67+	780.803588165 1993.39786902
-1	0	0	Ki67+	1148.57467272 1639.15785308
-1	0	0	Ki67+	2047.46040449 1930.69679531
-1	0	0	Ki67+	692.042281518 1081.70966887
-1	0	0	Ki67+	28.191369158 1601.56425588
-1	0	0	Ki67+	1618.57635331 2074.20125089
-1	0	0	Ki67+	414.832209767 2048.66253846
-1	0	0	Ki67+	607.234700533 482.933650282
-1	0	0	Ki67+	268.623632546 564.228909882
-1	0	0	Ki67+	44.1174029017 998.446974805
-1	0	0	Ki67+	1058.46232185 1128.65903832
-1	0	0	Ki67+	1200.5838022 789.194710635
-1	0	0	Ki67+	501.112073416 884.560576931
-1	0	0	Ki67+	1414.34490278 1758.46589164
-1	0	0	Ki67+	248.303746544 1234.54113371
-1	0	0	Ki67+	1574.38552018 852.333739411
-1	0	0	Ki67+	1298.54627161 1976.27114465
-1	0	0	Ki67+	119.298385147 499.416895756
-1	0	0	Ki67+	1878.89258992 1190.71451056
-1	0	0	Ki67+	1651.91738734 333.327552098
-1	0	0	Ki67+	1740.13476387 1735.68682806
-1	0	0	Ki67+	1146.15847038 873.506514925
-1	0	0	Ki67+	97.1731842218 407.849235609
-1	0	0	Ki67+	1091.28991438 576.069490896
-1	0	0	Ki67+	1845.51833304 2146.00242133
-1	0	0	Ki67+	1186.28705328 1980.62188449
-1	0	0	Ki67+	1794.42807667 1732.83300611
-1	0	0	Ki67+	1820.4371581 2004.85858026
-1	0	0	Ki67+	1967.00792495 2134.80834975
-1	0	0	Ki67+	720.99026606 1420.42120285
-1	0	0	Ki67+	287.266768977 1247.71660249
-1	0	0	Ki67+	565.817235649 373.662054672
-1	0	0	Ki67+	272.59208634 2004.45967111
-1	0	0	Ki67+	1102.71948596 216.795090762
-1	0	0	Ki67+	1447.10479059 782.469885176
-1	0	0	Ki67+	1328.29344843 1768.01382655
-1	0	0	Ki67+	1765.98578796 593.482666956
-1	0	0	Ki67+	571.406332258 1246.07059631
-1	0	0	Ki67+	1517.31689437 276.705091004
-1	0	0	Ki67+	1756.70132165 403.845036554
-1	0	0	Ki67+	1133.16301316 976.961811847
-1	0	0	Ki67+	1897.64757161 475.10472648
-1	0	0	Ki67+	1730.78716374 2006.62816439
-1	0	0	Ki67+	555.969968295 2035.43385329
-1	0	0	Ki67+	1954.08817616 1485.38495519
-1	0	0	Ki67+	650.996735268 441.53962552
-1	0	0	Ki67+	435.595712029 39.099576657
-1	0	0	Ki67+	472.572987888 2000.0790979
-1	0	0	Ki67+	736.588685893 1481.4062361
-1	0	0	Ki67+	1186.54734417 1474.70950641
-1	0	0	Ki67+	837.813497412 497.314480457
-1	0	0	Ki67+	681.893384104 1149.61441365
-1	0	0	Ki67+	1349.83833776 435.074004252
-1	0	0	Ki67+	2032.69911618 1085.33379432
-1	0	0	Ki67+	1598.44477748 739.641378426
-1	0	0	Ki67+	33.8069502813 80.0191166398
-1	0	0	Ki67+	2066.30069164 1312.32303939
-1	0	0	Ki67+	1702.69145109 1188.65774053
-1	0	0	Ki67+	284.337136007 1957.70045321
-1	0	0	Ki67+	626.21571958 1046.25742741
-1	0	0	Ki67+	1113.15411617 2027.50758
-1	0	0	Ki67+	272.559988504 828.938336763
-1	0	0	Ki67+	1469.84810936 635.57222343
-1	0	0	Ki67+	1953.2329055 704.79065081
-1	0	0	Ki67+	454.761456622 1045.24418699
-1	0	0	Ki67+	1918.68675109 354.565050634
-1	0	0	Ki67+	1765.31956076 1435.22808136
-1	0	0	Ki67+	588.262010329 829.010818757
-1	0	0	Ki67+	1821.59763707 481.328337747
-1	0	0	Ki67+	1233.56437396 506.573855737
-1	0	0	Ki67+	916.308685432 1330.84289128
-1	0	0	Ki67+	2053.88096124 557.413420821
-1	0	0	Ki67+	218.340327726 1766.38172609
-1	0	0	Ki67+	1705.928126 951.714674036
-1	0	0	Ki67+	35.1229404258 1475.18284932
-1	0	0	Ki67+	1173.40250207 1430.62358415
-1	0	0	Ki67+	617.192871598 1695.02296008
-1	0	0	Ki67+	660.397256928 245.635715726
-1	0	0	Ki67+	225.193773023 345.341833869
-1	0	0	Ki67+	1358.17493755 1263.49731313
-1	0	0	Ki67+	1282.66944453 2108.81239076
-1	0	0	Ki67+	52.6772980066 380.554147684
-1	0	0	Ki67+	304.067865589 310.216635999
-1	0	0	Ki67+	1521.01904636 233.655010919
-1	0	0	Ki67+	1473.22199578 996.549667492
-1	0	0	Ki67+	763.973993344 330.067842567
-1	0	0	Ki67+	288.664839249 1339.19261009
-1	0	0	Ki67+	207.499776766 444.14838721
-1	0	0	Ki67+	368.492235635 349.120981745
-1	0	0	Ki67+	989.18166479 1252.8236969
-1	0	0	Ki67+	716.445415371 1825.8856239
-1	0	0	Ki67+	300.519645153 5.84902578499
-1	0	0	Ki67+	1641.30317177 1776.45870457
-1	0	0	Ki67+	835.116918076 873.436302598
-1	0	0	Ki67+	943.488803123 1647.77362724
-1	0	0	Ki67+	1395.72435791 57.3612148354
-1	0	0	Ki67+	78.8076101972 263.73897882
-1	0	0	Ki67+	1055.64028462 1332.11761762
-1	0	0	Ki67+	1054.32355366 1203.42284941
-1	0	0	Ki67+	1703.09271816 445.512898122
-1	0	0	Ki67+	1847.61302414 1909.09341308
-1	0	0	Ki67+	704.536566923 1308.06746844
-1	0	0	Ki67+	1828.89514329 1042.79725665
-1	0	0	Ki67+	316.167006416 636.629432051
-1	0	0	Ki67+	894.290409158 1173.08188238
-1	0	0	Ki67+	1660.5375061 1830.33387904
-1	0	0	Ki67+	1947.27667272 76.757394926
-1	0	0	Ki67+	1085.29997358 905.176783867
-1	0	0	Ki67+	471.754097758 1825.65286365
-1	0	0	Ki67+	986.486265799 325.468857635
-1	0	0	Ki67+	414.989006395 363.306946165
-1	0	0	Ki67+	1662.07032535 1190.06192299
-1	0	0	Ki67+	37.93952896 815.268494961
-1	0	0	Ki67+	818.23109204 1101.17799303
-1	0	0	Ki67+	2108.52689917 116.161067511
-1	0	0	Ki67+	1889.3956796 238.990283788
-1	0	0	Ki67+	1320.60633498 1363.07570615
-1	0	0	Ki67+	1553.0451852 2078.66218636
-1	0	0	Ki67+	1720.54774114 876.941296891
-1	0	0	Ki67+	38.9617656671 1866.70521107
-1	0	0	Ki67+	968.863331653 2053.92518508
-1	0	0	Ki67+	2117.05339373 323.884006267
-1	0	0	Ki67+	213.520329492 1947.09224918
-1	0	0	Ki67+	678.915872975 1108.3240854
-1	0	0	Ki67+	1651.33290771 2087.98248468
-1	0	0	Ki67+	484.368366921 105.637937647
-1	0	0	Ki67+	1423.7771069 261.24552981
-1	0	0	Ki67+	1741.2324252 2040.16475115
-1	0	0	Ki67+	1349.35716343 1915.60673996
-1	0	0	Ki67+	1101.58816103 26.3696858197
-1	0	0	Ki67+	1215.1761274 1738.3189129
-1	0	0	Ki67+	1043.4586791 35.5058318828
-1	0	0	Ki67+	1151.02060489 1427.39206534
-1	0	0	Ki67+	1632.04448207 1694.2814019
-1	0	0	Ki67+	1990.82956472 1251.14931915
-1	0	0	Ki67+	54.6540978422 1493.84586824
-1	0	0	Ki67+	1268.24257326 669.745405822
-1	0	0	Ki67+	1338.92906515 1999.65975384
-1	0	0	Ki67+	431.97228728 1793.89653163
-1	0	0	Ki67+	1965.87277189 1770.44320801
-1	0	0	Ki67+	2115.989564 1822.31200126
-1	0	0	Ki67+	481.264161791 961.322859509
-1	0	0	Ki67+	654.553699938 881.061703862
-1	0	0	Ki67+	1101.45961701 1382.96055638
-1	0	0	Ki67+	1524.03819404 123.421227082
-1	0	0	Ki67+	829.830420108 1054.31821861
-1	0	0	Ki67+	1247.61538852 1398.74065999
-1	0	0	Ki67+	201.226656618 1012.55767146
-1	0	0	Ki67+	1870.45910119 1917.05918141
-1	0	0	Ki67+	701.995532778 1524.33884377
-1	0	0	Ki67+	850.996482933 1888.58977197
-1	0	0	Ki67+	1000.79283529 948.720311782
-1	0	0	Ki67+	1741.49503153 1987.95199218
-1	0	0	Ki67+	2147.95423418 677.679483612
-1	0	0	Ki67+	831.799775395 706.817266092
-1	0	0	Ki67+	1668.01848107 429.048915348
-1	0	0	Ki67+	2134.61895254 1115.29441733
-1	0	0	Ki67+	1031.07092006 468.315955346
-1	0	0	Ki67+	1022.83910209 571.198722484
-1	0	0	Ki67+	1542.0720667 689.494187014
-1	0	0	Ki67+	26.5711152268 969.930623714
-1	0	0	Ki67+	1885.26265435 163.347345189
-1	0	0	Ki67+	966.859055129 1900.23733677
-1	0	0	Ki67+	876.201893205 1596.99159802
-1	0	0	Ki67+	1287.31988881 244.292909363
-1	0	0	Ki67+	2053.74134968 1347.28134471
-1	0	0	Ki67+	960.071862645 677.716009813
-1	0	0	Ki67+	1001.80078119 2135.35858126
-1	0	0	Ki67+	1157.6696842 445.770379348
-1	0	0	Ki67+	1006.69295208 1810.50700944
-1	0	0	Ki67+	1036.40821146 1734.43186558
-1	0	0	Ki67+	573.867552011 1113.11199198
-1	0	0	Ki67+	1856.35008008 1849.87961496
-1	0	0	Ki67+	1490.08374772 1392.3313681
-1	0	0	Ki67+	439.038200799 1935.41924992
-1	0	0	Ki67+	286.734961266 657.704226797
-1	0	0	Ki67+	966.333759852 938.609140231
-1	0	0	Ki67+	584.31476675 1488.19122742
-1	0	0	Ki67+	823.327194075 936.077598786
-1	0	0	Ki67+	2031.51592253 1154.13591639
-1	0	0	Ki67+	712.878450508 50.2830879235
-1	0	0	Ki67+	1709.30753911 1917.90952402
-1	0	0	Ki67+	510.258266652 1325.73665095
-1	0	0	Ki67+	531.589960765 1177.48640589
-1	0	0	Ki67+	1714.78588071 392.667067041
-1	0	0	Ki67+	1089.96643242 1255.25275846
-1	0	0	Ki67+	1360.64505979 744.712716428
-1	0	0	Ki67+	689.859843402 524.447919912
-1	0	0	Ki67+	479.132981287 1707.16055013
-1	0	0	Ki67+	1659.49219382 185.18213526
-1	0	0	Ki67+	432.033275991 1743.65026146
-1	0	0	Ki67+	514.134246563 179.589032396
-1	0	0	Ki67+	1277.26077969 1117.84260944
-1	0	0	Ki67+	326.701416677 247.099819658
-1	0	0	Ki67+	133.419228478 847.018397311
-1	0	0	Ki67+	1310.34680929 527.174840666
-1	0	0	Ki67+	1080.65743459 878.259610296
-1	0	0	Ki67+	360.505334551 2082.45273206
-1	0	0	Ki67+	856.018674502 383.308227015
-1	0	0	Ki67+	304.29243009 2139.50051467
-1	0	0	Ki67+	621.721953586 950.471822214
-1	0	0	Ki67+	1828.96455911 15.4575009504
-1	0	0	Ki67+	2014.49893708 484.275645497
-1	0	0	Ki67+	2123.94959278 1683.37674274
-1	0	0	Ki67+	1174.04959536 750.920337921
-1	0	0	Ki67+	1636.39066262 709.604731933
-1	0	0	Ki67+	2082.74309026 288.152558799
-1	0	0	Ki67+	613.354621402 1641.85335833
-1	0	0	Ki67+	1589.27760493 94.8608342162
-1	0	0	Ki67+	581.984962413 558.43343732
-1	0	0	Ki67+	1718.9064564 1442.67953193
-1	0	0	Ki67+	513.515170642 1199.01802504
-1	0	0	Ki67+	1758.2308821 184.761626888
-1	0	0	Ki67+	634.447792207 762.114455359
-1	0	0	Ki67+	1289.02919553 1768.00721191
-1	0	0	Ki67+	1872.69737909 131.64516381
-1	0	0	Ki67+	1557.62577004 1838.73854936
-1	0	0	Ki67+	11.8451023062 1224.70690942
-1	0	0	Ki67+	1201.22922772 1687.29728523
-1	0	0	Ki67+	883.595512989 998.573987795
-1	0	0	Ki67+	770.686053415 409.662993666
-1	0	0	Ki67+	1226.29813117 570.32446518
-1	0	0	Ki67+	545.92758698 358.896772568
-1	0	0	Ki67+	1399.39733028 1636.67367588
-1	0	0	Ki67+	1405.2222971 212.213097218
-1	0	0	Ki67+	365.178861272 1579.67501829
-1	0	0	Ki67+	319.141813647 1280.80660223
-1	0	0	Ki67+	941.667150777 1227.6660141
-1	0	0	Ki67+	368.359547185 1541.77613603
-1	0	0	Ki67+	1343.91701692 409.389736511
-1	0	0	Ki67+	1626.5772158 473.224858474
-1	0	0	Ki67+	64.6427391693 614.153634764
-1	0	0	Ki67+	1155.1936106 1029.7505381
-1	0	0	Ki67+	1071.72705911 1843.68063148
-1	0	0	Ki67+	259.898741024 685.654554896
-1	0	0	Ki67+	912.739305788 504.319221276
-1	0	0	Ki67+	821.550640492 288.449189389
-1	0	0	Ki67+	1138.93729915 423.356429122
-1	0	0	Ki67+	1904.71185525 104.578998868
-1	0	0	Ki67+	1138.01880871 464.320501769
-1	0	0	Ki67+	2109.80806239 803.959727458
-1	0	0	Ki67+	316.341051354 1375.68007345
-1	0	0	Ki67+	602.55462189 165.373387497
-1	0	0	Ki67+	177.784074907 1201.25860505
-1	0	0	Ki67+	1774.0077587 256.328721094
-1	0	0	Ki67+	624.686099776 105.741166237
-1	0	0	Ki67+	1635.53844583 85.850235601
-1	0	0	Ki67+	124.320466148 1131.67015893
-1	0	0	Ki67+	1087.67162259 1559.59667138
-1	0	0	Ki67+	1908.44470501 1146.67455343
-1	0	0	Ki67+	2014.49576204 1818.0721427
-1	0	0	Ki67+	593.686888818 748.080336479
-1	0	0	Ki67+	1197.63545612 448.43670979
-1	0	0	Ki67+	294.929699609 549.178573999
-1	0	0	Ki67+	1886.36594582 1692.8001083
-1	0	0	Ki67+	2128.30705674 846.290601526
-1	0	0	Ki67+	761.2591624 1216.68281493
-1	0	0	Ki67+	560.381098179 688.915993898
-1	0	0	Ki67+	1058.49744989 1890.46934134
-1	0	0	Ki67+	1400.75661523 1665.24482293
-1	0	0	Ki67+	1568.04883815 1040.47380901
-1	0	0	Ki67+	866.978860372 980.59539363
-1	0	0	Ki67+	1307.7465377 127.244524492
-1	0	0	Ki67+	352.366085875 1432.42457716
-1	0	0	Ki67+	66.1423519948 1163.36560601
-1	0	0	Ki67+	703.380576946 2133.47426136
-1	0	0	Ki67+	333.48879343 899.937997034
-1	0	0	Ki67+	1586.28829406 1633.74741231
-1	0	0	Ki67+	1993.75152425 1553.01614235
-1	0	0	Ki67+	1968.01330243 538.393843964
-1	0	0	Ki67+	24.4323006309 421.056077847
-1	0	0	Ki67+	325.661538379 1853.93735788
-1	0	0	Ki67+	85.2989113087 1225.84951479
-1	0	0	Ki67+	732.527327963 1762.06459496
-1	0	0	Ki67+	1067.318902 1354.05433036
-1	0	0	Ki67+	861.055663367 287.454331337
-1	0	0	Ki67+	508.021628968 1366.1469969
-1	0	0	Ki67+	1981.24958964 179.124424027
-1	0	0	Ki67+	6.64608755371 1082.18759932
-1	0	0	Ki67+	283.670547713 1648.31360451
-1	0	0	Ki67+	144.230460489 710.290639289
-1	0	0	Ki67+	271.885811584 757.322395175
-1	0	0	Ki67+	1504.90643386 2010.4289444
-1	0	0	Ki67+	2028.12329214 642.416553758
-1	0	0	Ki67+	239.353058659 1448.31847508
-1	0	0	Ki67+	2049.31914388 844.700760018
-1	0	0	Ki67+	1357.47027424 228.940920592
-1	0	0	Ki67+	55.4624529169 1965.82867953
-1	0	0	Ki67+	849.506456112 1447.50486178
-1	0	0	Ki67+	2006.11849357 894.545538981
-1	0	0	Ki67+	1649.68547561 1029.39422057
-1	0	0	Ki67+	1586.43879434 379.383292348
-1	0	0	Ki67+	2107.16653938 1908.49291089
-1	0	0	Ki67+	260.064797194 271.988344321
-1	0	0	Ki67+	2021.73953926 1066.69749966
-1	0	0	Ki67+	1240.85194837 2102.95786504
-1	0	0	Ki67+	1913.29375835 1903.77101745
-1	0	0	Ki67+	938.896510344 1787.4491552
-1	0	0	Ki67+	1850.65190047 1010.67768706
-1	0	0	Ki67+	1476.59877841 1349.70735716
-1	0	0	Ki67+	468.341717887 815.877884557
-1	0	0	Ki67+	1437.51114031 686.356034652
-1	0	0	Ki67+	1220.13790431 1467.12410058
-1	0	0	Ki67+	1838.03823572 1737.72134619
-1	0	0	Ki67+	1332.5169952 2095.04801429
-1	0	0	Ki67+	1287.69615141 681.964165264
-1	0	0	Ki67+	1609.07360547 1630.15873204
-1	0	0	Ki67+	149.234177511 137.423772916
-1	0	0	Ki67+	320.62859883 497.288083035
-1	0	0	Ki67+	1361.07352109 1377.05660585
-1	0	0	Ki67+	1925.27653718 1214.57796402
-1	0	0	Ki67+	1599.99664606 1470.84935326
-1	0	0	Ki67+	740.104545771 175.602063891
-1	0	0	Ki67+	1944.83866126 1758.87082799
-1	0	0	Ki67+	1731.79976612 740.002756339
-1	0	0	Ki67+	991.294957413 769.312032749
-1	0	0	Ki67+	321.244061473 727.885841133
-1	0	0	Ki67+	1705.21939113 1148.03852167
-1	0	0	Ki67+	835.869203141 542.864144682
-1	0	0	Ki67+	282.742170945 702.631625642
-1	0	0	Ki67+	475.296241565 671.354308533
-1	0	0	Ki67+	907.708379487 58.2264851769
-1	0	0	Ki67+	590.448013273 928.234535787
-1	0	0	Ki67+	1849.04818025 1455.05432847
-1	0	0	Ki67+	1758.14184326 22.190620154
-1	0	0	Ki67+	829.975943282 1835.39886625
-1	0	0	Ki67+	2060.64368261 1223.9264052
-1	0	0	Ki67+	414.331029258 893.039475365
-1	0	0	Ki67+	108.414757444 1820.49906285
-1	0	0	Ki67+	833.943918313 1020.89102628
-1	0	0	Ki67+	1678.98060917 323.685465239
-1	0	0	Ki67+	381.079991881 1966.3334207
-1	0	0	Ki67+	1719.45947521 2047.47772825
-1	0	0	Ki67+	331.651747337 1619.97279165
-1	0	0	Ki67+	618.62234028 1421.20775403
-1	0	0	Ki67+	1733.82061212 1795.58698057
-1	0	0	Ki67+	1408.1756425 612.302946833
-1	0	0	Ki67+	198.255574822 866.074650396
-1	0	0	Ki67+	1454.04867401 1519.57933419
-1	0	0	Ki67+	2093.06614187 662.892188599
-1	0	0	Ki67+	477.250165663 130.491064829
-1	0	0	Ki67+	1508.29438232 197.817389255
-1	0	0	Ki67+	1291.38092115 1714.41952692
-1	0	0	Ki67+	1223.25124979 1438.35952061
-1	0	0	Ki67+	1299.79886444 1047.88131146
-1	0	0	Ki67+	606.472467211 138.163661275
-1	0	0	Ki67+	1495.82276941 1255.68686029
-1	0	0	Ki67+	1471.78007571 2135.6844578
-1	0	0	Ki67+	689.770316429 926.989587593
-1	0	0	Ki67+	470.516236824 1363.67355303
-1	0	0	Ki67+	2091.83388434 1117.82718826
-1	0	0	Ki67+	1553.79012858 807.63504103
-1	0	0	Ki67+	1794.79725602 138.436378273
-1	0	0	Ki67+	1684.03409819 1226.31355002
-1	0	0	Ki67+	65.0211503853 1608.71876426
-1	0	0	Ki67+	1407.27871264 1935.72060747
-1	0	0	Ki67+	1150.2929487 196.941915477
-1	0	0	Ki67+	2007.62677107 2097.00674723
-1	0	0	Ki67+	1971.8158793 2053.02983483
-1	0	0	Ki67+	459.434926205 303.60586048
-1	0	0	Ki67+	751.639602005 2114.81473343
-1	0	0	Ki67+	122.364217531 948.18972587
-1	0	0	Ki67+	41.897185429 1671.40535428
-1	0	0	Ki67+	590.256013204 1524.76664692
-1	0	0	Ki67+	1996.37947023 1876.01978293
-1	0	0	Ki67+	1067.92162553 1267.87355466
-1	0	0	Ki67+	476.284126617 539.781504813
-1	0	0	Ki67+	291.819438475 1598.69193589
-1	0	0	Ki67+	565.65034982 1269.22191384
-1	0	0	Ki67+	1733.00825967 1876.1079137
-1	0	0	Ki67+	1579.91622887 651.418738221
-1	0	0	Ki67+	929.718501527 1440.07523595
-1	0	0	Ki67+	521.485411979 1263.00445866
-1	0	0	Ki67+	1337.71287042 806.686769005
-1	0	0	Ki67+	828.235378908 1770.88603911
-1	0	0	Ki67+	1334.99595268 1316.9765591
-1	0	0	Ki67+	48.7269931303 2020.27776252
-1	0	0	Ki67+	1932.11031268 1693.99167375
-1	0	0	Ki67+	1405.10124617 1455.42631602
-1	0	0	Ki67+	1569.73797808 1800.04467532
-1	0	0	Ki67+	977.094863446 1966.80969713
-1	0	0	Ki67+	1933.83025784 1031.78356786
-1	0	0	Ki67+	449.919426049 1318.2179755
-1	0	0	Ki67+	2131.28558663 2044.7109101
-1	0	0	Ki67+	87.4485629268 1903.93189843
-1	0	0	Ki67+	1694.33849269 2106.79379732
-1	0	0	Ki67+	201.140830937 1512.57978427
-1	0	0	Ki67+	1692.22144562 1077.1342085
-1	0	0	Ki67+	1349.85344471 693.948817533
-1	0	0	Ki67+	954.03362895 1535.37340802
-1	0	0	Ki67+	1615.71951048 1196.57531482
-1	0	0	Ki67+	1088.38228517 1931.61844923
-1	0	0	Ki67+	1606.55461774 894.009599547
-1	0	0	Ki67+	1690.72487363 531.837545933
-1	0	0	Ki67+	1351.15158227 1154.58039183
-1	0	0	Ki67+	64.737582634 1377.88180095
-1	0	0	Ki67+	344.118739405 1948.01255745
-1	0	0	Ki67+	39.9136563145 1537.70261602
-1	0	0	Ki67+	1911.55063455 250.215065877
-1	0	0	Ki67+	30.7970747829 1272.800846
-1	0	0	Ki67+	342.306027009 1772.74648119
-1	0	0	Ki67+	1562.59052795 273.418377837
-1	0	0	Ki67+	2014.07047284 1216.59555626
-1	0	0	Ki67+	508.212356812 1776.24372572
-1	0	0	Ki67+	879.851526372 101.565803244
-1	0	0	Ki67+	1116.04867148 2139.40552771
-1	0	0	Ki67+	1246.29599965 1114.68031401
-1	0	0	Ki67+	314.873788048 407.228881362
-1	0	0	Ki67+	684.727908126 953.434296813
-1	0	0	Ki67+	876.014088411 184.096798876
-1	0	0	Ki67+	612.840612375 2132.72775181
-1	0	0	Ki67+	488.313820483 1434.98358218
-1	0	0	Ki67+	281.548557005 1142.30358101
-1	0	0	Ki67+	1332.48015891 114.179794131
-1	0	0	Ki67+	2095.53911895 348.741212507
-1	0	0	Ki67+	1037.47619398 1980.18836432
-1	0	0	Ki67+	758.151068325 559.283252482
-1	0	0	Ki67+	607.261599225 561.815210555
-1	0	0	Ki67+	954.187563934 1264.51851444
-1	0	0	Ki67+	1443.11412084 345.070413596
-1	0	0	Ki67+	2106.9799267 2056.88827237
-1	0	0	Ki67+	927.984606071 2067.10852246
-1	0	0	Ki67+	1099.92908362 1017.7842565
-1	0	0	Ki67+	772.193656272 1572.73190356
-1	0	0	Ki67+	151.204131628 1821.20724301
-1	0	0	Ki67+	2044.64848997 2081.03682197
-1	0	0	Ki67+	509.361412359 2066.2059874
-1	0	0	Ki67+	995.199296197 1673.02101512
-1	0	0	Ki67+	96.7682523712 1289.07146751
-1	0	0	Ki67+	1862.71345453 793.234347349
-1	0	0	Ki67+	92.5467925793 34.6138534614
-1	0	0	Ki67+	509.733400672 836.979921539
-1	0	0	Ki67+	805.570210377 258.196410627
-1	0	0	Ki67+	1063.81737119 20.6129853053
-1	0	0	Ki67+	999.353392954 230.66513741
-1	0	0	Ki67+	772.108093333 677.504272696
-1	0	0	Ki67+	1262.99043299 1167.91541675
-1	0	0	Ki67+	425.371503257 708.666044352
-1	0	0	Ki67+	1266.77509519 4.69991102175
-1	0	0	Ki67+	1539.15351617 308.937663013
-1	0	0	Ki67+	1834.34668195 1365.87932686
-1	0	0	Ki67+	583.526439669 2129.25682015
-1	0	0	Ki67+	1288.0983364 632.955304785
-1	0	0	Ki67+	1322.82391214 758.19400874
-1	0	0	Ki67+	1597.05515685 2138.76890796
-1	0	0	Ki67+	1019.28646714 1482.28396235
-1	0	0	Ki67+	594.372026126 1207.85761692
-1	0	0	Ki67+	1766.01324479 1709.19299757
-1	0	0	Ki67+	1935.54838795 1975.27959157
-1	0	0	Ki67+	615.463513463 1739.03770364
-1	0	0	Ki67+	1338.2211072 1511.76570593
-1	0	0	Ki67+	895.206964472 1735.57599274
-1	0	0	Ki67+	2089.17953418 960.460331284
-1	0	0	Ki67+	1104.12089482 1071.49841048
-1	0	0	Ki67+	536.542007238 1531.62693451
-1	0	0	Ki67+	102.430492921 1193.89463868
-1	0	0	Ki67+	1910.79051563 79.9738288076
-1	0	0	Ki67+	310.873739668 1775.91303635
-1	0	0	Ki67+	1427.64260722 1144.44064016
-1	0	0	Ki67+	644.477472094 1855.78954661
-1	0	0	Ki67+	1400.64179375 1192.04920697
-1	0	0	Ki67+	193.274065965 818.088819891
-1	0	0	Ki67+	1720.64745171 1764.17897715
-1	0	0	Ki67+	466.427178807 1851.93309248
-1	0	0	Ki67+	1340.92527181 1811.98436934
-1	0	0	Ki67+	2080.49819965 1857.73354626
-1	0	0	Ki67+	801.168007678 711.719629287
-1	0	0	Ki67+	1305.53854051 1914.1265072
-1	0	0	Ki67+	266.95416632 1675.97837496
-1	0	0	Ki67+	1646.70314639 1347.07227021
-1	0	0	Ki67+	145.782843546 1752.5832052
-1	0	0	Ki67+	782.724492834 485.69897144
-1	0	0	Ki67+	2001.60797262 1103.59917617
-1	0	0	Ki67+	241.305729348 1988.07289883
-1	0	0	Ki67+	169.586294198 378.995717026
-1	0	0	Ki67+	1110.3042204 1174.40500401
-1	0	0	Ki67+	2031.90718587 819.014941193
-1	0	0	Ki67+	814.258805503 974.37300049
-1	0	0	Ki67+	1531.76282139 1485.27289968
-1	0	0	Ki67+	536.419144227 678.147062148
-1	0	0	Ki67+	1757.70886465 1080.36860887
-1	0	0	Ki67+	2003.63314319 1043.43555511
-1	0	0	Ki67+	873.529478192 2037.17586784
-1	0	0	Ki67+	1447.75855531 322.970717106
-1	0	0	Ki67+	670.739836557 1087.56434673
-1	0	0	Ki67+	854.958330079 2053.51135756
-1	0	0	Ki67+	891.416215524 1271.71293097
-1	0	0	Ki67+	989.998689147 86.3311067435
-1	0	0	Ki67+	1765.36802296 1841.7643892
-1	0	0	Ki67+	910.772811001 858.749880059
-1	0	0	Ki67+	1588.67022597 765.974629531
-1	0	0	Ki67+	1615.45932724 779.310765066
-1	0	0	Ki67+	1396.47954311 347.879738996
-1	0	0	Ki67+	884.934971818 1333.52994853
-1	0	0	Ki67+	1109.41719866 723.007940624
-1	0	0	Ki67+	1365.09278426 259.829799519
-1	0	0	Ki67+	160.957033487 790.276307905
-1	0	0	Ki67+	1147.70401284 2039.8863202
-1	0	0	Ki67+	218.579509749 1393.96051782
-1	0	0	Ki67+	966.301470106 513.334661969
-1	0	0	Ki67+	283.148618931 2088.25599429
-1	0	0	Ki67+	218.65410299 778.265953063
-1	0	0	Ki67+	488.106520075 1653.55591474
-1	0	0	Ki67+	1623.76950347 1938.94658326
-1	0	0	Ki67+	2078.27669891 1425.21462844
-1	0	0	Ki67+	1481.64544083 1993.41957432
-1	0	0	Ki67+	1536.52231319 511.634425752
-1	0	0	Ki67+	221.683766074 2101.55271553
-1	0	0	Ki67+	1759.45765514 1806.9154991
-1	0	0	Ki67+	684.178803054 203.637847679
-1	0	0	Ki67+	1413.2952256 1593.62129938
-1	0	0	Ki67+	632.829592999 865.597687985
-1	0	0	Ki67+	860.291474914 1656.35640342
-1	0	0	Ki67+	661.449491431 1888.8395136
-1	0	0	Ki67+	2006.99962547 1618.4124318
-1	0	0	Ki67+	717.165874414 1225.18631913
-1	0	0	Ki67+	995.474964504 1138.7059624
-1	0	0	Ki67+	2149.87906222 1330.01025772
-1	0	0	Ki67+	632.654585358 910.372285539
-1	0	0	Ki67+	1291.21188471 1456.37733971
-1	0	0	Ki67+	752.335487236 1596.0697093
-1	0	0	Ki67+	1099.2288167 118.22216252
-1	0	0	Ki67+	904.661091801 1390.12507765
-1	0	0	Ki67+	726.790418589 482.829968947
-1	0	0	Ki67+	657.805624092 298.504402553
-1	0	0	Ki67+	828.397902791 1384.4345164
-1	0	0	Ki67+	707.677207665 1353.30358443
-1	0	0	Ki67+	2112.75421645 1376.34058777
-1	0	0	Ki67+	1582.89560052 433.815515542
-1	0	0	Ki67+	82.0638394392 566.579053509
-1	0	0	Ki67+	445.922571985 394.235737245
-1	0	0	Ki67+	1043.94921227 1554.58951177
-1	0	0	Ki67+	398.847966728 516.052567641
-1	0	0	Ki67+	1345.63830695 1626.38925317
-1	0	0	Ki67+	1229.03114659 1297.14558367
-1	0	0	Ki67+	1651.12835879 640.93653439
-1	0	0	Ki67+	223.170702493 1138.90099886
-1	0	0	Ki67+	119.314230425 1389.5347752
-1	0	0	Ki67+	1284.78710178 375.434132464
-1	0	0	Ki67+	1270.12990281 1999.82111878
-1	0	0	Ki67+	56.3596785782 938.784411092
-1	0	0	Ki67+	1765.81405642 792.437403239
-1	0	0	Ki67+	1661.21508275 1718.72850565
-1	0	0	Ki67+	569.124522735 142.12948599
-1	0	0	Ki67+	1917.86686667 187.188287999
-1	0	0	Ki67+	552.137230325 1227.99734717
-1	0	0	Ki67+	1273.03865373 616.888515957
-1	0	0	Ki67+	1765.7978286 1881.09431105
-1	0	0	Ki67+	539.292479572 528.698174285
-1	0	0	Ki67+	1343.76338199 151.660810063
-1	0	0	Ki67+	339.443902223 281.115187948
-1	0	0	Ki67+	2036.93112489 1997.60770079
-1	0	0	Ki67+	1748.42718501 922.549274436
-1	0	0	Ki67+	2085.48497561 1665.61763033
-1	0	0	Ki67+	2073.95420923 387.715372889
-1	0	0	Ki67+	138.019208653 1867.92879233
-1	0	0	Ki67+	1357.86912276 2085.97675212
-1	0	0	Ki67+	1282.27188398 1814.73066886
-1	0	0	Ki67+	255.071626773 1502.90440946
-1	0	0	Ki67+	197.440674594 1362.7116471
-1	0	0	Ki67+	1264.7118182 1689.95305656
-1	0	0	Ki67+	1904.17320186 1989.97208845
-1	0	0	Ki67+	1.63388431542 240.013058372
-1	0	0	Ki67+	1373.02627875 1329.85733944
-1	0	0	Ki67+	1842.83892522 203.533267941
-1	0	0	Ki67+	739.005827379 1921.69516977
-1	0	0	Ki67+	643.409301426 2046.20409231
-1	0	0	Ki67+	2085.25459071 1615.71674588
-1	0	0	Ki67+	1598.3246549 1795.75488323
-1	0	0	Ki67+	851.488521149 593.45746197
-1	0	0	Ki67+	1329.99061765 1124.83164247
-1	0	0	Ki67+	2029.46870528 1563.56066189
-1	0	0	Ki67+	554.637223446 1455.26728558
-1	0	0	Ki67+	1790.91425271 2116.99280468
-1	0	0	Ki67+	412.685845832 1253.60498091
-1	0	0	Ki67+	2070.22348317 1389.023027
-1	0	0	Ki67+	2120.05202407 879.282205378
-1	0	0	Ki67+	1451.83344681 146.971750737
-1	0	0	Ki67+	1751.06215523 276.221101872
-1	0	0	Ki67+	505.699923564 1736.16770698
-1	0	0	Ki67+	1902.04076971 607.842243216
-1	0	0	Ki67+	431.574312047 1687.43747542
-1	0	0	Ki67+	764.775604361 1354.90187759
-1	0	0	Ki67+	1247.47307451 421.274937209
-1	0	0	Ki67+	996.03994286 590.902373085
-1	0	0	Ki67+	1001.92271846 430.61934163
-1	0	0	Ki67+	2133.58217225 1143.38878701
-1	0	0	Ki67+	1401.41741478 261.603455379
-1	0	0	Ki67+	667.582414446 1357.51242167
-1	0	0	Ki67+	1086.84037414 282.683619741
-1	0	0	Ki67+	1138.87095881 1768.38097213
-1	0	0	Ki67+	1006.48458403 1882.45249793
-1	0	0	Ki67+	910.264486383 343.970815655
-1	0	0	Ki67+	1436.60324615 124.558182583
-1	0	0	Ki67+	888.357089048 1758.2335443
-1	0	0	Ki67+	1174.80550446 610.097765916
-1	0	0	Ki67+	2053.09920016 1188.93287432
-1	0	0	Ki67+	1805.55729983 1081.84392814
-1	0	0	Ki67+	1044.69513901 816.380986739
-1	0	0	Ki67+	1560.57657231 910.099634287
-1	0	0	Ki67+	1483.78491332 50.9594196065
-1	0	0	Ki67+	2106.47890787 2002.93068819
-1	0	0	Ki67+	1945.087833 1994.60947885
-1	0	0	Ki67+	995.988331564 41.6763293001
-1	0	0	Ki67+	344.698895647 364.137991074
-1	0	0	Ki67+	288.265344384 480.816342006
-1	0	0	Ki67+	1672.51049557 725.043213098
-1	0	0	Ki67+	1623.42077517 1888.25420462
-1	0	0	Ki67+	646.048350699 785.142343932
-1	0	0	Ki67+	121.300807816 1540.25191366
-1	0	0	Ki67+	1131.84441388 352.931848965
-1	0	0	Ki67+	973.637880561 1172.88046366
-1	0	0	Ki67+	1010.49881261 1529.03240516
-1	0	0	Ki67+	1982.5611474 762.401613368
-1	0	0	Ki67+	1690.36329363 1896.89148614
-1	0	0	Ki67+	2041.96587846 914.594158125
-1	0	0	Ki67+	1490.36044436 1929.68613737
-1	0	0	Ki67+	2104.92327842 1323.3920922
-1	0	0	Ki67+	144.433048442 873.588326617
-1	0	0	Ki67+	892.180660594 2140.25492836
-1	0	0	Ki67+	1212.737805 1327.31562101
-1	0	0	Ki67+	1892.22246864 2124.59496164
-1	0	0	Ki67+	1746.03118115 1214.34496421
-1	0	0	Ki67+	1258.93196505 214.595552265
-1	0	0	Ki67+	582.393049985 1943.03955804
-1	0	0	Ki67+	1721.58167754 65.7581070882
-1	0	0	Ki67+	1004.64389352 787.186474616
-1	0	0	Ki67+	674.418299027 907.869517594
-1	0	0	Ki67+	1356.68088471 1450.201121
-1	0	0	Ki67+	784.814504104 1656.80952674
-1	0	0	Ki67+	1896.78199771 835.687044642
-1	0	0	Ki67+	1709.56724591 683.332651863
-1	0	0	Ki67+	284.057609715 38.5096292253
-1	0	0	Ki67+	1405.43058411 894.120647165
-1	0	0	Ki67+	319.001727715 1802.60466835
-1	0	0	Ki67+	345.652401455 1032.78304776
-1	0	0	Ki67+	1039.32920167 1578.31866326
-1	0	0	Ki67+	147.310590044 1695.46258738
-1	0	0	Ki67+	1460.10254678 1221.11206226
-1	0	0	Ki67+	785.987342607 215.874974475
-1	0	0	Ki67+	829.93789144 91.9790322824
-1	0	0	Ki67+	0.776814036834 1992.31168425
-1	0	0	Ki67+	1175.32648916 118.668982249
-1	0	0	Ki67+	1788.78476855 283.577317207
-1	0	0	Ki67+	956.768028703 1189.95452312
-1	0	0	Ki67+	524.002799903 1105.80303711
-1	0	0	Ki67+	500.172353205 1583.31316391
-1	0	0	Ki67+	2126.87796747 378.672403062
-1	0	0	Ki67+	1582.8624719 1342.85615484
-1	0	0	Ki67+	1424.56807494 780.622643395
-1	0	0	Ki67+	939.295637388 641.013919582
-1	0	0	Ki67+	341.181881946 1672.35283827
-1	0	0	Ki67+	1371.9441631 293.016089508
-1	0	0	Ki67+	1599.01107745 1964.06185588
-1	0	0	Ki67+	381.635157526 280.13158137
-1	0	0	Ki67+	1448.42127914 1562.94598544
-1	0	0	Ki67+	183.422954675 2119.42731753
-1	0	0	Ki67+	285.594086048 925.958896451
-1	0	0	Ki67+	265.362619559 1804.87818509
-1	0	0	Ki67+	85.2846498142 119.687008224
-1	0	0	Ki67+	1506.68855624 1768.22937936
-1	0	0	Ki67+	709.530752192 191.460821727
-1	0	0	Ki67+	146.417175926 159.73181586
-1	0	0	Ki67+	476.953646771 424.857079553
-1	0	0	Ki67+	54.0373485172 123.789712422
-1	0	0	Ki67+	338.219376619 647.070049109
-1	0	0	Ki67+	1922.3938969 1247.38388534
-1	0	0	Ki67+	1056.76317337 762.383515377
-1	0	0	Ki67+	68.6075627295 1512.79460058
-1	0	0	Ki67+	1176.23885215 1103.128128
-1	0	0	Ki67+	1774.52345775 1950.41312693
-1	0	0	Ki67+	824.150519944 1325.89360494
-1	0	0	Ki67+	1831.72525208 1828.80075306
-1	0	0	Ki67+	1743.6762456 1573.29825702
-1	0	0	Ki67+	1436.00455829 11.2757992179
-1	0	0	Ki67+	1119.58579411 1585.81872553
-1	0	0	Ki67+	1907.33754717 1487.0269628
-1	0	0	Ki67+	1748.47291757 716.733049011
-1	0	0	Ki67+	314.187589808 775.486211507
-1	0	0	Ki67+	979.830583901 2120.64286379
-1	0	0	Ki67+	1710.37095167 229.291795332
-1	0	0	Ki67+	1063.60660349 217.293163007
-1	0	0	Ki67+	462.625080303 1797.63921552
-1	0	0	Ki67+	1248.74301303 1011.59375863
-1	0	0	Ki67+	725.859319764 943.180498387
-1	0	0	Ki67+	961.062812802 1932.80151571
-1	0	0	Ki67+	928.516121407 393.889117652
-1	0	0	Ki67+	574.093115506 439.382075041
-1	0	0	Ki67+	786.57116455 1171.80280153
-1	0	0	Ki67+	1661.96280184 1919.16373144
-1	0	0	Ki67+	397.879747672 425.266465865
-1	0	0	Ki67+	1997.57927158 1971.80205621
-1	0	0	Ki67+	221.524856187 639.999559636
-1	0	0	Ki67+	3.74873054194 798.525004715
-1	0	0	Ki67+	163.852038095 1584.4559422
-1	0	0	Ki67+	1747.72731771 336.711077665
-1	0	0	Ki67+	20.9565732747 330.055022705
-1	0	0	Ki67+	369.124387276 2037.57609583
-1	0	0	Ki67+	1152.38603543 1529.09055484
-1	0	0	Ki67+	1201.64270533 325.237056518
-1	0	0	Ki67+	705.018167385 1608.95390653
-1	0	0	Ki67+	1625.94968614 927.74443552
-1	0	0	Ki67+	1415.74030275 29.5657110423
-1	0	0	Ki67+	1821.43680091 1781.08976498
-1	0	0	Ki67+	1955.99825105 1639.30791961
-1	0	0	Ki67+	760.43277657 1185.25572102
-1	0	0	Ki67+	1468.86034315 1408.9006391
-1	0	0	Ki67+	710.639206531 460.836410444
-1	0	0	Ki67+	277.113851325 1627.27077961
-1	0	0	Ki67+	1082.36887031 779.616816626
-1	0	0	Ki67+	1663.15448111 1639.72082674
-1	0	0	Ki67+	1183.50985889 269.660432284
-1	0	0	Ki67+	1651.35696002 1673.74686375
-1	0	0	Ki67+	1856.00799585 160.104430999
-1	0	0	Ki67+	1681.48792791 166.01637682
-1	0	0	Ki67+	1997.35201323 1593.18126329
-1	0	0	Ki67+	1688.60406756 822.070949981
-1	0	0	Ki67+	1117.89971232 1481.41604727
-1	0	0	Ki67+	341.277490375 1491.41426168
-1	0	0	Ki67+	1700.713563 892.573539776
-1	0	0	Ki67+	850.817946051 313.407591337
-1	0	0	Ki67+	876.721247108 829.98970627
-1	0	0	Ki67+	598.568754456 2098.13615717
-1	0	0	Ki67+	177.040116645 117.509183353
-1	0	0	Ki67+	1490.61174602 2041.15241941
-1	0	0	Ki67+	913.086466866 1541.01506169
-1	0	0	Ki67+	921.753683314 627.008052325
-1	0	0	Ki67+	1274.55639352 738.137366254
-1	0	0	Ki67+	1894.93584901 293.134139778
-1	0	0	Ki67+	422.058650956 539.078177147
-1	0	0	Ki67+	1213.60613542 1027.31738212
-1	0	0	Ki67+	1476.50604212 324.185366284
-1	0	0	Ki67+	730.848019172 1608.69815232
-1	0	0	Ki67+	605.518801056 2066.49011962
-1	0	0	Ki67+	1818.65996531 646.071093023
-1	0	0	Ki67+	923.850802129 821.299975678
-1	0	0	Ki67+	1593.49342106 675.762938109
-1	0	0	Ki67+	642.887296475 1019.75185112
-1	0	0	Ki67+	1563.87863782 1699.29857265
-1	0	0	Ki67+	934.449298262 926.771999303
-1	0	0	Ki67+	1160.22314907 1698.79494384
-1	0	0	Ki67+	1039.05848536 211.246328362
-1	0	0	Ki67+	882.514429554 1302.22260556
-1	0	0	Ki67+	140.81124668 264.926033484
-1	0	0	Ki67+	261.814070872 180.216034486
-1	0	0	Ki67+	988.590747357 298.749488236
-1	0	0	Ki67+	2069.6287262 1799.99004107
-1	0	0	Ki67+	814.105485375 1712.86161575
-1	0	0	Ki67+	2031.16560745 465.502916862
-1	0	0	Ki67+	1471.17050215 1173.28967134
-1	0	0	Ki67+	51.4036906714 961.65176394
-1	0	0	Ki67+	1548.12401157 1751.49623731
-1	0	0	Ki67+	344.685928778 2133.5437266
-1	0	0	Ki67+	706.404594754 1265.48751799
-1	0	0	Ki67+	418.070165058 1045.19065298
-1	0	0	Ki67+	2019.49405531 1667.0268061
-1	0	0	Ki67+	244.691546869 398.282199024
-1	0	0	Ki67+	200.871158769 1300.86587131
-1	0	0	Ki67+	958.141080118 750.269723937
-1	0	0	Ki67+	2072.20091691 1689.22213701
-1	0	0	Ki67+	1489.37914549 1787.09640239
-1	0	0	Ki67+	2140.79977259 644.987893273
-1	0	0	Ki67+	951.384703126 471.410579408
-1	0	0	Ki67+	1808.01478628 1215.30607522
-1	0	0	Ki67+	2041.40974149 1601.16285929
-1	0	0	Ki67+	1210.39065465 8.12925666346
-1	0	0	Ki67+	1614.08360996 256.11735196
-1	0	0	Ki67+	2031.62841846 1430.8950271
-1	0	0	Ki67+	731.174994338 1860.62371595
-1	0	0	Ki67+	15.6058158717 625.151414101
-1	0	0	Ki67+	1167.41114878 1291.89580961
-1	0	0	Ki67+	873.965113636 1428.1705526
-1	0	0	Ki67+	460.056559155 1076.20216328
-1	0	0	Ki67+	1225.91276431 932.683066079
-1	0	0	Ki67+	1597.88894487 1527.61671928
-1	0	0	Ki67+	123.740083369 678.408609895
-1	0	0	Ki67+	1380.6694708 2137.45113641
-1	0	0	Ki67+	11.828970457 216.021305263
-1	0	0	Ki67+	1249.69502967 318.685918428
-1	0	0	Ki67+	1397.04927934 1553.83543513
-1	0	0	Ki67+	1432.28748268 385.68034155
-1	0	0	Ki67+	1138.23873225 1375.73390427
-1	0	0	Ki67+	362.348153136 1176.8381246
-1	0	0	Ki67+	2078.52574904 177.59753328
-1	0	0	Ki67+	980.757639444 1006.72676294
-1	0	0	Ki67+	137.973947361 484.057116324
-1	0	0	Ki67+	1867.64424442 1623.03208206
-1	0	0	Ki67+	1894.66755258 451.956653565
-1	0	0	Ki67+	1697.37692096 857.592506305
-1	0	0	Ki67+	1948.12066411 24.9092250474
-1	0	0	Ki67+	681.931569714 1381.42225253
-1	0	0	Ki67+	987.98678134 1523.02150507
-1	0	0	Ki67+	1516.80304055 1687.45100113
-1	0	0	Ki67+	132.509730752 1304.64225938
-1	0	0	CD3+/CD8+/Ki67+	778.206438706 113.247085559
-1	0	0	CD3+/CD8+/Ki67+	2048.15138594 297.527388713
-1	0	0	CD3+/CD8+/Ki67+	348.78400025 38.6251208898
-1	0	0	CD3+/CD8+/Ki67+	1452.55443175 1835.70447384
-1	0	0	CD3+/CD8+/Ki67+	400.811725879 187.056852654
-1	0	0	CD3+/CD8+/Ki67+	578.411567885 1430.6799804
-1	0	0	CD3+/CD8+/Ki67+	118.127668518 2095.30537372
-1	0	0	CD3+/CD8+/Ki67+	624.422182256 331.523756617
-1	0	0	CD3+/CD8+/Ki67+	1185.35192395 820.932391188
-1	0	0	CD3+/CD8+/Ki67+	76.453766152 845.188759567
-1	0	0	CD3+/CD8+/Ki67+	1545.80830544 627.609976659
-1	0	0	CD3+/CD8+/Ki67+	1690.80031551 1737.26286504
-1	0	0	CD3+/CD8+/Ki67+	69.1284617055 2086.26691447
-1	0	0	CD3+/CD8+/Ki67+	1136.64929642 1196.85512865
-1	0	0	CD3+/CD8+/Ki67+	1998.35630019 239.297097063
-1	0	0	CD3+/CD8+/Ki67+	217.303490412 1798.82970799
-1	0	0	CD3+/CD8+/Ki67+	1574.22545271 1884.85181856
-1	0	0	CD3+/CD8+/Ki67+	675.537326698 407.667908188
-1	0	0	CD3+/CD8+/Ki67+	793.576626468 590.220927472
-1	0	0	CD3+/CD8+/Ki67+	31.4415581018 1050.0549237
-1	0	0	CD3+/CD8+/Ki67+	1279.3675203 953.302673149
-1	0	0	CD3+/CD8+/Ki67+	1579.95259942 1241.78691576
-1	0	0	CD3+/CD8+/Ki67+	288.513750538 1521.92697572
-1	0	0	CD3+/CD8+/Ki67+	246.237370125 851.195433396
-1	0	0	CD3+/CD8+/Ki67+	1124.90853619 82.3521138215
-1	0	0	CD3+/CD8+/Ki67+	1811.48029981 1952.61572908
-1	0	0	CD3+/CD8+/Ki67+	1544.55334599 397.523568684
-1	0	0	CD3+/CD8+/Ki67+	1501.19848364 1857.40322811
-1	0	0	CD3+/CD8+/Ki67+	1468.41496302 1115.18071651
-1	0	0	CD3+/CD8+/Ki67+	627.521954503 1961.46032141
-1	0	0	CD3+/CD8+/Ki67+	822.103626092 615.702381497
-1	0	0	CD3+/CD8+/Ki67+	90.5956159845 1337.90031492
-1	0	0	CD3+/CD8+/Ki67+	1420.25941902 426.725413916
-1	0	0	CD3+/CD8+/Ki67+	641.218718067 2005.45110883
-1	0	0	CD3+/CD8+/Ki67+	2017.82148322 22.621463005
-1	0	0	CD3+/CD8+/Ki67+	357.278856617 1992.76438972
-1	0	0	CD3+/CD8+/Ki67+	216.382269072 1206.90160149
-1	0	0	CD3+/CD8+/Ki67+	36.736393928 758.832898537
-1	0	0	CD3+/CD8+/Ki67+	1915.30259285 526.476172992
-1	0	0	CD3+/CD8+/Ki67+	1321.33933138 1482.33994611
-1	0	0	CD3+/CD8+/Ki67+	1322.86884107 289.675669322
-1	0	0	CD3+/CD8+/Ki67+	198.356086979 9.63097002755
-1	0	0	CD3+/CD8+/Ki67+	1458.25254499 201.905670447
-1	0	0	CD3+/CD8+/Ki67+	1052.54213984 338.352238134
-1	0	0	CD3+/CD8+/Ki67+	891.905338797 1792.43428961
-1	0	0	CD3+/CD8+/Ki67+	932.210527641 1165.16405995
-1	0	0	CD3+/CD8+/Ki67+	106.143209408 286.045000121
-1	0	0	CD3+/CD8+/Ki67+	1977.32049415 351.170834584
-1	0	0	CD3+/CD8+/Ki67+	2142.32837177 1285.84509358
-1	0	0	CD3+/CD8+/Ki67+	748.284864992 1011.523258
#EOF
