# Supplementary material for: Data-Driven Discovery of Immune Contexture Biomarkers
Source: Front Oncol. 2018 Dec 18;8:627. doi: 10.3389/fonc.2018.00627 (PMC6305402; doi:10.3389/fonc.2018.00627)
Supplement: Data Sheet 2.zip — The synthetic dataset used for verifying the approach (section 3.1; Figure 4) is provided as a collection of text files describing regions, markers, and metadata. [file Data_Sheet_2.zip › verificationDataset/testdata_021_ImageObjects.txt]

barcode_target	testdata_021
barcode_origin	-1
workflow_target_version	-1
workflow_origin	-1
workflow_origin_version	-1
iH	-1
iW	-1
user	None

-1	0	0	Ki67+	1425.30832548 617.411877057
-1	0	0	Ki67+	1022.42759293 983.195924478
-1	0	0	Ki67+	1964.84827756 1403.82771931
-1	0	0	Ki67+	1542.32724469 1096.01279366
-1	0	0	Ki67+	184.982912146 596.43888005
-1	0	0	Ki67+	1749.51405438 405.984579868
-1	0	0	Ki67+	374.869550587 2032.12203885
-1	0	0	Ki67+	2055.18893504 1416.0623644
-1	0	0	Ki67+	1818.17203432 1089.76582967
-1	0	0	Ki67+	1804.81622567 499.890971355
-1	0	0	Ki67+	1664.83831552 1667.31386869
-1	0	0	Ki67+	1866.39194033 978.319750121
-1	0	0	Ki67+	365.71837252 631.429091357
-1	0	0	Ki67+	1930.10175498 435.965638279
-1	0	0	Ki67+	1268.51845155 517.237722755
-1	0	0	Ki67+	76.3791699491 930.578898454
-1	0	0	Ki67+	1033.07789232 1541.71094423
-1	0	0	Ki67+	2021.82417868 615.735592306
-1	0	0	Ki67+	1843.81016031 1383.55565293
-1	0	0	Ki67+	454.387199759 489.532788986
-1	0	0	Ki67+	1944.86489181 2085.52355062
-1	0	0	Ki67+	487.691688699 243.862177581
-1	0	0	Ki67+	1967.13848788 2008.56615496
-1	0	0	Ki67+	527.94350537 993.241739006
-1	0	0	Ki67+	1029.47639429 1263.74931763
-1	0	0	Ki67+	1123.55709995 1253.7223967
-1	0	0	Ki67+	855.077845261 1953.38685247
-1	0	0	Ki67+	97.6072814438 1461.67586797
-1	0	0	Ki67+	424.460997581 1181.28438791
-1	0	0	Ki67+	312.631443803 38.1971115967
-1	0	0	Ki67+	1602.4193104 1869.99964529
-1	0	0	Ki67+	244.170248813 1580.22147814
-1	0	0	Ki67+	1302.20043873 267.383230711
-1	0	0	Ki67+	2118.93583768 1175.79448214
-1	0	0	Ki67+	22.5666967704 1863.67394862
-1	0	0	Ki67+	141.024612452 60.6442204058
-1	0	0	Ki67+	73.1376223241 1445.80458344
-1	0	0	Ki67+	2007.39406554 1991.52495662
-1	0	0	Ki67+	1053.4689151 48.1283641703
-1	0	0	Ki67+	641.662766333 801.463776622
-1	0	0	Ki67+	67.7114578404 785.621371947
-1	0	0	Ki67+	797.30032904 1516.96936019
-1	0	0	Ki67+	1801.70393524 477.402746281
-1	0	0	Ki67+	1947.84338113 284.332543869
-1	0	0	Ki67+	1333.2460068 1492.60854109
-1	0	0	Ki67+	1785.30867863 1122.98346702
-1	0	0	Ki67+	1134.01336187 1100.49278845
-1	0	0	Ki67+	1186.83991361 1419.24477277
-1	0	0	Ki67+	1795.87720626 615.498020768
-1	0	0	Ki67+	881.532819578 237.012580284
-1	0	0	Ki67+	283.416989664 1120.4477731
-1	0	0	Ki67+	62.2749347737 232.42600466
-1	0	0	Ki67+	321.805750564 750.964879069
-1	0	0	Ki67+	214.508038822 1464.03277418
-1	0	0	Ki67+	1028.44037156 1356.05596609
-1	0	0	Ki67+	1354.85459428 921.286216617
-1	0	0	Ki67+	1669.72946441 1689.05393588
-1	0	0	Ki67+	641.499271734 1758.99839304
-1	0	0	Ki67+	1836.82702213 715.862553622
-1	0	0	Ki67+	1625.55111921 1816.94579766
-1	0	0	Ki67+	1176.46251392 184.750105843
-1	0	0	Ki67+	1756.90073387 1962.5097974
-1	0	0	Ki67+	820.956663833 1258.58097791
-1	0	0	Ki67+	1752.36661312 1917.54365989
-1	0	0	Ki67+	102.460135699 21.8370339027
-1	0	0	Ki67+	44.3411608078 2065.34427552
-1	0	0	Ki67+	33.0558745154 1977.13280312
-1	0	0	Ki67+	532.696440288 1171.20587551
-1	0	0	Ki67+	1364.16094758 1902.83298176
-1	0	0	Ki67+	1138.41156526 513.813055275
-1	0	0	Ki67+	1111.25638278 109.843062734
-1	0	0	Ki67+	1175.6767871 406.862816824
-1	0	0	Ki67+	1408.9628323 1948.09063752
-1	0	0	Ki67+	126.835002702 1077.86992863
-1	0	0	Ki67+	1819.91787232 1497.4702993
-1	0	0	Ki67+	989.861631474 1486.69289997
-1	0	0	Ki67+	2113.08671806 1873.74606913
-1	0	0	Ki67+	831.938468441 820.403984074
-1	0	0	Ki67+	574.896454744 1986.87177939
-1	0	0	Ki67+	102.694640016 1550.44260117
-1	0	0	Ki67+	107.131466627 419.498981519
-1	0	0	Ki67+	983.106364097 823.534100964
-1	0	0	Ki67+	1911.2840578 1896.15712951
-1	0	0	Ki67+	1394.58994534 1516.72618144
-1	0	0	Ki67+	583.139322178 572.513328875
-1	0	0	Ki67+	2030.84778535 1441.52312089
-1	0	0	Ki67+	305.214975949 177.42828732
-1	0	0	Ki67+	675.422994368 546.134610517
-1	0	0	Ki67+	474.818833254 1915.90796079
-1	0	0	Ki67+	1083.01014222 551.541962472
-1	0	0	Ki67+	139.309094535 276.060598767
-1	0	0	Ki67+	106.966842149 660.083146009
-1	0	0	Ki67+	961.248658223 1072.26227306
-1	0	0	Ki67+	1686.55714679 797.398550049
-1	0	0	Ki67+	118.651288571 1176.09161826
-1	0	0	Ki67+	1535.53841692 1508.92349881
-1	0	0	Ki67+	1145.01541909 792.415234287
-1	0	0	Ki67+	224.472190519 1977.87753937
-1	0	0	Ki67+	1208.30521569 1723.22276262
-1	0	0	Ki67+	826.850178735 1788.32286993
-1	0	0	Ki67+	2069.43129029 797.836828899
-1	0	0	Ki67+	989.308654212 456.481851633
-1	0	0	Ki67+	1654.58027959 1714.26312255
-1	0	0	Ki67+	1527.8309489 1926.44630254
-1	0	0	Ki67+	1192.52250571 1025.70410925
-1	0	0	Ki67+	1734.57761819 843.42698349
-1	0	0	Ki67+	460.490914522 1859.82930399
-1	0	0	Ki67+	1534.91827154 1451.79187978
-1	0	0	Ki67+	1043.75009054 1506.00246228
-1	0	0	Ki67+	191.373576167 1708.4505043
-1	0	0	Ki67+	171.683513268 1360.21936238
-1	0	0	Ki67+	1843.96548562 1471.70529991
-1	0	0	Ki67+	1296.15690914 844.839006611
-1	0	0	Ki67+	975.899272906 847.684437334
-1	0	0	Ki67+	1520.49065777 203.018450336
-1	0	0	Ki67+	487.404631509 1077.63999467
-1	0	0	Ki67+	2028.79689174 1163.93517446
-1	0	0	Ki67+	2023.78963708 1844.05903491
-1	0	0	Ki67+	1963.17742775 1091.34005267
-1	0	0	Ki67+	203.757414696 2030.19967911
-1	0	0	Ki67+	1506.24816375 540.483998523
-1	0	0	Ki67+	1164.13721137 1133.2176882
-1	0	0	Ki67+	1082.27701055 340.827835896
-1	0	0	Ki67+	1348.44028244 2067.61130116
-1	0	0	Ki67+	600.789931333 854.22928867
-1	0	0	Ki67+	1896.35398925 344.822243226
-1	0	0	Ki67+	1802.42819734 1137.95176445
-1	0	0	Ki67+	1726.3394494 864.333810556
-1	0	0	Ki67+	254.442341616 401.526357933
-1	0	0	Ki67+	2140.6603494 987.14709905
-1	0	0	Ki67+	1392.78382789 575.792406522
-1	0	0	Ki67+	1672.80850332 1508.69046921
-1	0	0	Ki67+	1070.44991583 730.631901431
-1	0	0	Ki67+	463.738245633 2049.67634278
-1	0	0	Ki67+	1167.12679314 701.362968024
-1	0	0	Ki67+	976.084897485 996.492915918
-1	0	0	Ki67+	1353.82052513 563.249679165
-1	0	0	Ki67+	1273.76588696 1074.64669372
-1	0	0	Ki67+	1467.33475756 336.586861089
-1	0	0	Ki67+	813.227025503 2086.84871965
-1	0	0	Ki67+	127.135546452 1103.53015557
-1	0	0	Ki67+	6.97162910363 198.719155708
-1	0	0	Ki67+	266.699084012 607.118149277
-1	0	0	Ki67+	1191.72534424 305.900670563
-1	0	0	Ki67+	529.465410184 2045.71706129
-1	0	0	Ki67+	1914.72660125 133.220574129
-1	0	0	Ki67+	517.24045975 1777.90487732
-1	0	0	Ki67+	1445.74229112 1169.34606707
-1	0	0	Ki67+	61.6879561748 154.941276233
-1	0	0	Ki67+	196.434496572 2127.60161988
-1	0	0	Ki67+	1611.31018262 610.374679958
-1	0	0	Ki67+	1765.62692138 491.162247553
-1	0	0	Ki67+	1607.62251054 378.036397138
-1	0	0	Ki67+	224.547134172 978.482421677
-1	0	0	Ki67+	1593.57265475 41.2381011713
-1	0	0	Ki67+	947.91528569 1686.69783678
-1	0	0	Ki67+	658.273595301 267.37242702
-1	0	0	Ki67+	1778.31625383 979.084521586
-1	0	0	Ki67+	1223.33469938 200.523594533
-1	0	0	Ki67+	376.906797813 1803.03980983
-1	0	0	Ki67+	861.030363824 2088.87739958
-1	0	0	Ki67+	2085.09275804 1443.15584026
-1	0	0	Ki67+	1721.18488024 1762.36477521
-1	0	0	Ki67+	279.212000939 1020.18844987
-1	0	0	Ki67+	999.343355134 409.706952873
-1	0	0	Ki67+	2.74228831752 730.259965891
-1	0	0	Ki67+	851.52112859 482.985282556
-1	0	0	Ki67+	1994.13318942 656.212422151
-1	0	0	Ki67+	1281.0614741 988.715229086
-1	0	0	Ki67+	1589.09203174 945.000307591
-1	0	0	Ki67+	1957.86625226 764.883194069
-1	0	0	Ki67+	712.514846616 779.225995691
-1	0	0	Ki67+	1890.60929195 956.508421598
-1	0	0	Ki67+	1100.93288612 1934.37151258
-1	0	0	Ki67+	1338.23978075 419.920917565
-1	0	0	Ki67+	527.47100935 1648.21511174
-1	0	0	Ki67+	1942.67715919 707.619484268
-1	0	0	Ki67+	1660.00523983 333.063460482
-1	0	0	Ki67+	565.674988944 1445.21110329
-1	0	0	Ki67+	928.509865578 834.812853636
-1	0	0	Ki67+	1416.40230002 185.054065604
-1	0	0	Ki67+	505.505182418 304.934185669
-1	0	0	Ki67+	65.7115209605 1738.69655344
-1	0	0	Ki67+	1914.05859319 1608.95523525
-1	0	0	Ki67+	999.557827217 710.315646722
-1	0	0	Ki67+	1283.08065031 2056.11771306
-1	0	0	Ki67+	497.879173533 187.006752153
-1	0	0	Ki67+	1047.50420485 100.325028534
-1	0	0	Ki67+	1011.40905513 11.6497148153
-1	0	0	Ki67+	1845.81310505 1807.58776338
-1	0	0	Ki67+	622.948384412 187.634020744
-1	0	0	Ki67+	2106.91122609 765.530087731
-1	0	0	Ki67+	531.096063246 2005.52640034
-1	0	0	Ki67+	1331.14199973 1516.42903477
-1	0	0	Ki67+	771.864524707 1446.9411574
-1	0	0	Ki67+	606.03665612 26.5268495531
-1	0	0	Ki67+	550.549859895 1068.27573238
-1	0	0	Ki67+	992.039825847 2132.98188552
-1	0	0	Ki67+	690.638903692 838.247042949
-1	0	0	Ki67+	989.470148633 508.911143622
-1	0	0	Ki67+	955.25370803 319.371953104
-1	0	0	Ki67+	1571.50377702 263.812310482
-1	0	0	Ki67+	1289.47557606 438.366596706
-1	0	0	Ki67+	482.850460715 701.621711064
-1	0	0	Ki67+	312.081435468 1160.30304653
-1	0	0	Ki67+	2068.43327371 15.5179806915
-1	0	0	Ki67+	1278.4473228 1563.98886389
-1	0	0	Ki67+	1753.3777752 1735.58747957
-1	0	0	Ki67+	945.588543818 559.742874874
-1	0	0	Ki67+	614.805081244 402.922857946
-1	0	0	Ki67+	674.858883363 1718.48301867
-1	0	0	Ki67+	1691.49404951 1181.54872484
-1	0	0	Ki67+	1983.67941926 776.180213984
-1	0	0	Ki67+	1857.05087251 1869.76064559
-1	0	0	Ki67+	144.544530185 334.765573844
-1	0	0	Ki67+	777.544965499 892.435651862
-1	0	0	Ki67+	1014.21857387 1087.60121012
-1	0	0	Ki67+	158.072327255 1430.9399903
-1	0	0	Ki67+	1174.69446129 1718.46328741
-1	0	0	Ki67+	192.496231315 131.144922138
-1	0	0	Ki67+	725.122029364 160.644140162
-1	0	0	Ki67+	830.992661024 1283.06499758
-1	0	0	Ki67+	2046.00799568 270.593376205
-1	0	0	Ki67+	665.682811188 1318.05034908
-1	0	0	Ki67+	2056.17207761 1282.51203048
-1	0	0	Ki67+	733.583043849 2070.15051525
-1	0	0	Ki67+	383.323310765 1487.7756962
-1	0	0	Ki67+	471.90064017 1599.110024
-1	0	0	Ki67+	1918.6285159 574.354963562
-1	0	0	Ki67+	612.392555211 1360.12207875
-1	0	0	Ki67+	2002.22618778 298.889696763
-1	0	0	Ki67+	566.327285177 211.530471831
-1	0	0	Ki67+	348.39625591 1167.32483026
-1	0	0	Ki67+	613.294326879 1625.16991762
-1	0	0	Ki67+	107.492874186 1720.08947313
-1	0	0	Ki67+	1300.84658026 1497.80353654
-1	0	0	Ki67+	1429.39870982 364.493671846
-1	0	0	Ki67+	1342.51732852 1120.19846908
-1	0	0	Ki67+	1878.05166866 1307.37844031
-1	0	0	Ki67+	1427.30445523 320.505948511
-1	0	0	Ki67+	1240.52409328 381.252489702
-1	0	0	Ki67+	351.124988593 1669.69136113
-1	0	0	Ki67+	1534.99000089 600.344743574
-1	0	0	Ki67+	795.079641694 930.788283615
-1	0	0	Ki67+	1456.29687628 1297.54778307
-1	0	0	Ki67+	35.5081947048 1801.88639539
-1	0	0	Ki67+	1255.92932564 1188.02806566
-1	0	0	Ki67+	1323.42925924 494.558510787
-1	0	0	Ki67+	678.82290093 215.541879646
-1	0	0	Ki67+	1170.01362056 784.474228258
-1	0	0	Ki67+	1688.35708028 1843.04424127
-1	0	0	Ki67+	733.343573865 666.731770936
-1	0	0	Ki67+	2107.89450093 1585.72307267
-1	0	0	Ki67+	371.911212399 609.196598889
-1	0	0	Ki67+	970.857666746 1175.29453473
-1	0	0	Ki67+	1042.23826976 456.173849406
-1	0	0	Ki67+	1613.50449385 190.084663522
-1	0	0	Ki67+	1509.19652362 3.94043099523
-1	0	0	Ki67+	1915.9508267 410.381309827
-1	0	0	Ki67+	1990.62188454 1502.88860699
-1	0	0	Ki67+	954.726586913 1322.94413507
-1	0	0	Ki67+	648.965222138 1934.39195829
-1	0	0	Ki67+	1954.37496916 114.148483249
-1	0	0	Ki67+	1511.4940339 1491.08033407
-1	0	0	Ki67+	963.717254982 766.58531442
-1	0	0	Ki67+	86.6676132451 1126.28430591
-1	0	0	Ki67+	1192.22800995 1873.46019796
-1	0	0	Ki67+	518.534795962 1854.09952562
-1	0	0	Ki67+	670.887038225 1897.08987282
-1	0	0	Ki67+	2020.03952685 1018.61679086
-1	0	0	Ki67+	1299.92076735 1966.16662042
-1	0	0	Ki67+	1682.43385456 544.805743597
-1	0	0	Ki67+	2099.4745473 1763.08188857
-1	0	0	Ki67+	1838.97718281 1786.74608428
-1	0	0	Ki67+	764.905545223 1538.20568129
-1	0	0	Ki67+	1191.18058238 648.134698651
-1	0	0	Ki67+	1640.12954266 1362.54257061
-1	0	0	Ki67+	654.477336551 69.1438802106
-1	0	0	Ki67+	1537.1172898 705.606206155
-1	0	0	Ki67+	289.441539362 2027.78234639
-1	0	0	Ki67+	1518.40275063 1992.23719955
-1	0	0	Ki67+	48.9710479454 700.916491739
-1	0	0	Ki67+	506.344366576 1904.54945533
-1	0	0	Ki67+	37.9183296268 1772.69850184
-1	0	0	Ki67+	1007.81049649 205.57040369
-1	0	0	Ki67+	737.310675379 759.932202052
-1	0	0	Ki67+	1304.46992822 113.017653932
-1	0	0	Ki67+	598.114330024 275.315368797
-1	0	0	Ki67+	1678.2441465 219.869225047
-1	0	0	Ki67+	1534.05352674 1426.71219498
-1	0	0	Ki67+	1689.25084733 458.235075273
-1	0	0	Ki67+	1397.32447509 1233.96321676
-1	0	0	Ki67+	354.136510431 1825.87593164
-1	0	0	Ki67+	1371.14444331 1939.8208908
-1	0	0	Ki67+	527.875031036 244.984098109
-1	0	0	Ki67+	2010.42867374 585.023372661
-1	0	0	Ki67+	86.9089232803 1971.77860082
-1	0	0	Ki67+	1473.78578261 280.348867037
-1	0	0	Ki67+	1985.91120264 333.888503459
-1	0	0	Ki67+	987.760388284 691.658630798
-1	0	0	Ki67+	78.5518922306 1408.36056003
-1	0	0	Ki67+	417.012558116 1397.93239954
-1	0	0	Ki67+	44.8582119141 298.410992096
-1	0	0	Ki67+	183.697760644 1218.86322227
-1	0	0	Ki67+	626.013764306 1901.44479015
-1	0	0	Ki67+	1939.35661148 795.281920253
-1	0	0	Ki67+	409.804266619 2097.71519265
-1	0	0	Ki67+	1581.70005426 1957.28638689
-1	0	0	Ki67+	272.455732263 430.123593098
-1	0	0	Ki67+	402.522012297 2005.84684442
-1	0	0	Ki67+	1845.38244136 989.70301843
-1	0	0	Ki67+	799.808200866 521.16910526
-1	0	0	Ki67+	637.005059795 1228.13598176
-1	0	0	Ki67+	896.102100317 46.2174064305
-1	0	0	Ki67+	1842.48018453 73.8344414268
-1	0	0	Ki67+	1412.74296093 1254.82218002
-1	0	0	Ki67+	1260.58199894 1586.21300553
-1	0	0	Ki67+	2094.54714562 28.5549890354
-1	0	0	Ki67+	153.679317604 1755.94667323
-1	0	0	Ki67+	1168.81946643 89.4978972576
-1	0	0	Ki67+	917.630111752 153.615425938
-1	0	0	Ki67+	1404.17486779 1428.65366836
-1	0	0	Ki67+	1585.29537654 1374.59845587
-1	0	0	Ki67+	1270.62284871 1024.88703233
-1	0	0	Ki67+	884.104265408 153.403308042
-1	0	0	Ki67+	231.345361502 761.917127265
-1	0	0	Ki67+	1217.41277897 249.239854467
-1	0	0	Ki67+	336.761222871 232.92054601
-1	0	0	Ki67+	411.007013587 1310.46957717
-1	0	0	Ki67+	1195.96535846 1838.86964964
-1	0	0	Ki67+	1374.53390231 67.9672014713
-1	0	0	Ki67+	1241.50370339 830.729893682
-1	0	0	Ki67+	1428.19784632 1987.96168606
-1	0	0	Ki67+	1191.02526872 351.926160469
-1	0	0	Ki67+	1529.49816466 642.787144232
-1	0	0	Ki67+	269.224749037 134.044318989
-1	0	0	Ki67+	904.613155467 905.897284873
-1	0	0	Ki67+	1435.9711875 268.944711051
-1	0	0	Ki67+	696.345973302 1707.82834316
-1	0	0	Ki67+	67.75144896 975.620466972
-1	0	0	Ki67+	1791.73061431 130.533394606
-1	0	0	Ki67+	38.8125195989 1334.42479357
-1	0	0	Ki67+	1925.83179893 1380.57275953
-1	0	0	Ki67+	930.942354643 7.63433306032
-1	0	0	Ki67+	181.270805886 800.477447124
-1	0	0	Ki67+	226.98614973 1700.69942631
-1	0	0	Ki67+	925.608344959 1974.43073748
-1	0	0	Ki67+	1423.48553111 2094.20897031
-1	0	0	Ki67+	521.816253444 961.28333249
-1	0	0	Ki67+	260.372882885 932.945504565
-1	0	0	Ki67+	2001.31215748 1967.57123857
-1	0	0	Ki67+	634.178403481 1862.15967388
-1	0	0	Ki67+	105.439771524 636.153963851
-1	0	0	Ki67+	756.719019529 1473.95729091
-1	0	0	Ki67+	484.44491687 2085.10948759
-1	0	0	Ki67+	1072.08788948 226.982850449
-1	0	0	Ki67+	1366.20254812 1500.13605527
-1	0	0	Ki67+	478.012805503 897.018304726
-1	0	0	Ki67+	1039.23393952 1627.14440056
-1	0	0	Ki67+	506.53320458 846.422033992
-1	0	0	Ki67+	820.602748414 1335.66098055
-1	0	0	Ki67+	1986.0907936 473.951216268
-1	0	0	Ki67+	506.037683734 362.845084311
-1	0	0	Ki67+	640.155354964 1305.10631901
-1	0	0	Ki67+	1674.99304938 2115.55945105
-1	0	0	Ki67+	296.210596291 1484.57850366
-1	0	0	Ki67+	199.325714872 279.722666864
-1	0	0	Ki67+	501.678884923 530.440131808
-1	0	0	Ki67+	456.451687632 1130.27825002
-1	0	0	Ki67+	1467.1896873 839.689520579
-1	0	0	Ki67+	630.26930723 899.100876484
-1	0	0	Ki67+	1171.13313638 1740.69967651
-1	0	0	Ki67+	1890.07298632 1638.38037702
-1	0	0	Ki67+	376.781441443 937.721465329
-1	0	0	Ki67+	1572.16549292 1128.64367702
-1	0	0	Ki67+	1964.52138239 1179.16094466
-1	0	0	Ki67+	586.361981207 636.881561259
-1	0	0	Ki67+	382.285417632 1743.6071909
-1	0	0	Ki67+	924.824142878 1139.95370391
-1	0	0	Ki67+	2098.37824786 2148.10544717
-1	0	0	Ki67+	496.913278656 1474.23282632
-1	0	0	Ki67+	1682.17404299 1377.53588348
-1	0	0	Ki67+	1857.94293246 1349.25450276
-1	0	0	Ki67+	2056.93586457 1660.62396902
-1	0	0	Ki67+	2120.39880174 472.405126844
-1	0	0	Ki67+	2146.33249203 1955.05045245
-1	0	0	Ki67+	1748.0837327 637.730473238
-1	0	0	Ki67+	858.814036444 1783.65687986
-1	0	0	Ki67+	1095.58235129 66.0788969276
-1	0	0	Ki67+	40.686435804 1012.07014895
-1	0	0	Ki67+	102.41753064 1684.47165647
-1	0	0	Ki67+	1939.35386957 1637.79499672
-1	0	0	Ki67+	1722.41923337 1288.59481477
-1	0	0	Ki67+	1129.37616076 553.906527488
-1	0	0	Ki67+	174.832806189 2060.32534925
-1	0	0	Ki67+	2085.27147045 1172.27455243
-1	0	0	Ki67+	312.268895957 2132.82830801
-1	0	0	Ki67+	1644.53196199 1857.77427375
-1	0	0	Ki67+	395.680730196 1448.966183
-1	0	0	Ki67+	1810.06117156 1942.21285831
-1	0	0	Ki67+	377.601985878 1172.24361532
-1	0	0	Ki67+	1634.25490943 308.287992686
-1	0	0	Ki67+	2104.14047937 2067.35988561
-1	0	0	Ki67+	227.153370473 1139.5865164
-1	0	0	Ki67+	1335.80772789 832.15716317
-1	0	0	Ki67+	1133.45994232 129.09816437
-1	0	0	Ki67+	967.314190365 1603.83497809
-1	0	0	Ki67+	260.158309731 910.234056301
-1	0	0	Ki67+	591.891162705 1227.49238984
-1	0	0	Ki67+	156.055089743 84.8626409158
-1	0	0	Ki67+	38.1539473517 1070.55940993
-1	0	0	Ki67+	716.626159361 490.263072953
-1	0	0	Ki67+	874.260286996 8.22060466254
-1	0	0	Ki67+	1317.26316376 173.742004914
-1	0	0	Ki67+	318.764717341 1448.5656353
-1	0	0	Ki67+	1072.25115532 368.986057774
-1	0	0	Ki67+	1239.22498029 1991.84317408
-1	0	0	Ki67+	1477.50153365 1430.19451979
-1	0	0	Ki67+	1570.2701535 2074.02757928
-1	0	0	Ki67+	1356.93159013 1164.14031389
-1	0	0	Ki67+	777.868123971 604.573421014
-1	0	0	Ki67+	512.060184842 415.82901702
-1	0	0	Ki67+	1547.18806619 2076.83460504
-1	0	0	Ki67+	1424.88116003 1346.92808651
-1	0	0	Ki67+	1193.61582441 532.169593422
-1	0	0	Ki67+	1282.49424086 1384.75321058
-1	0	0	Ki67+	2045.07406454 968.7986695
-1	0	0	Ki67+	1920.62371807 1696.82825143
-1	0	0	Ki67+	1423.38246436 962.055271898
-1	0	0	Ki67+	1790.02095134 1064.83349264
-1	0	0	Ki67+	453.618456401 1303.71740411
-1	0	0	Ki67+	1001.22042263 767.372188273
-1	0	0	Ki67+	228.468384134 1082.81703442
-1	0	0	Ki67+	878.904360853 1818.1171163
-1	0	0	Ki67+	537.310367636 492.996750363
-1	0	0	Ki67+	1254.81326157 52.9923997639
-1	0	0	Ki67+	535.221864235 1579.60240709
-1	0	0	Ki67+	1785.55219609 187.522016259
-1	0	0	Ki67+	808.701288211 281.319439451
-1	0	0	Ki67+	335.068214433 37.1773569673
-1	0	0	Ki67+	2104.22211172 1492.91152024
-1	0	0	Ki67+	131.788202369 2102.06888948
-1	0	0	Ki67+	93.4224714737 2083.66317541
-1	0	0	Ki67+	1867.12482163 2140.54390216
-1	0	0	Ki67+	2074.80157598 521.555502838
-1	0	0	Ki67+	930.061402865 312.885290044
-1	0	0	Ki67+	951.115478557 258.324900404
-1	0	0	Ki67+	1220.75478306 1600.99883845
-1	0	0	Ki67+	1444.16686577 560.095095327
-1	0	0	Ki67+	1831.77532171 138.935685551
-1	0	0	Ki67+	1635.17891444 1154.40002823
-1	0	0	Ki67+	1090.98689467 840.195617464
-1	0	0	Ki67+	1775.3680837 1794.81496146
-1	0	0	Ki67+	955.078292122 458.031278307
-1	0	0	Ki67+	271.874306767 809.219019182
-1	0	0	Ki67+	233.128838827 1539.15384283
-1	0	0	Ki67+	1356.57874607 728.969882845
-1	0	0	Ki67+	1558.13817232 1752.54590971
-1	0	0	Ki67+	627.084837717 380.973148098
-1	0	0	Ki67+	1628.39408299 648.818213912
-1	0	0	Ki67+	1352.7636895 1711.82730796
-1	0	0	Ki67+	821.570010538 790.704970974
-1	0	0	Ki67+	535.73258476 1362.17365648
-1	0	0	Ki67+	797.377338589 2141.42423727
-1	0	0	Ki67+	1230.3860409 1243.45494694
-1	0	0	Ki67+	1686.89417352 1146.81904397
-1	0	0	Ki67+	1690.2856316 954.506844763
-1	0	0	Ki67+	260.558467768 243.802215263
-1	0	0	Ki67+	402.092904753 388.442128235
-1	0	0	Ki67+	926.698799371 1207.03136507
-1	0	0	Ki67+	1943.90807975 1287.00015419
-1	0	0	Ki67+	1414.43525199 918.956173742
-1	0	0	Ki67+	1143.13723873 838.704159757
-1	0	0	Ki67+	2080.93348034 1732.82812556
-1	0	0	Ki67+	252.586262403 562.104665728
-1	0	0	Ki67+	1006.64042944 1139.40708524
-1	0	0	Ki67+	1014.344725 1210.59796532
-1	0	0	Ki67+	1850.84421153 2053.93788589
-1	0	0	Ki67+	260.399168858 1601.41149732
-1	0	0	Ki67+	1669.49196982 1309.11177848
-1	0	0	Ki67+	1310.8126355 1812.21149462
-1	0	0	Ki67+	830.406344996 560.122472548
-1	0	0	Ki67+	2018.83360457 679.074259368
-1	0	0	Ki67+	1382.16611303 840.347353016
-1	0	0	Ki67+	2145.81819552 881.958237853
-1	0	0	Ki67+	1503.20437151 504.38248786
-1	0	0	Ki67+	1811.82530448 982.428148116
-1	0	0	Ki67+	1255.96113481 583.810696584
-1	0	0	Ki67+	909.836865114 279.5190002
-1	0	0	Ki67+	1551.21997 1233.43828885
-1	0	0	Ki67+	1703.41075567 1880.08087551
-1	0	0	Ki67+	244.920494197 864.802134795
-1	0	0	Ki67+	2090.60852428 364.844158227
-1	0	0	Ki67+	1694.36601284 1111.50747744
-1	0	0	Ki67+	882.882525864 407.727469635
-1	0	0	Ki67+	1040.73810665 3.14800610902
-1	0	0	Ki67+	1810.91393771 1357.19760216
-1	0	0	Ki67+	295.733811777 151.582363585
-1	0	0	Ki67+	1914.1672416 1767.93448128
-1	0	0	Ki67+	1167.72241449 1519.02924887
-1	0	0	Ki67+	1413.991211 156.498335149
-1	0	0	Ki67+	492.527718716 1189.50178774
-1	0	0	Ki67+	275.030226534 2046.79010237
-1	0	0	Ki67+	1782.19945085 338.774999582
-1	0	0	Ki67+	36.7331049357 859.876832357
-1	0	0	Ki67+	1979.81275202 268.239105593
-1	0	0	Ki67+	458.337891934 523.567941105
-1	0	0	Ki67+	165.165820535 325.146076868
-1	0	0	Ki67+	544.59955265 572.432786319
-1	0	0	Ki67+	1934.24390657 1400.88709273
-1	0	0	Ki67+	568.64433592 1197.15034887
-1	0	0	Ki67+	74.9620590522 607.570241789
-1	0	0	Ki67+	1251.35555162 1702.41133653
-1	0	0	Ki67+	1528.06647926 999.884726531
-1	0	0	Ki67+	1571.17996754 1983.04133271
-1	0	0	Ki67+	1665.13786836 133.326391289
-1	0	0	Ki67+	1609.042347 471.508793328
-1	0	0	Ki67+	1802.31086684 561.759044366
-1	0	0	Ki67+	90.2767018249 2125.81679507
-1	0	0	Ki67+	1119.40894976 1614.74742749
-1	0	0	Ki67+	1977.55316547 1566.50697424
-1	0	0	Ki67+	870.008191825 774.35842656
-1	0	0	Ki67+	2076.79187141 481.567988417
-1	0	0	Ki67+	1876.98451592 813.351245669
-1	0	0	Ki67+	1377.98548106 1222.7672413
-1	0	0	Ki67+	1144.38353953 2058.00960101
-1	0	0	Ki67+	1950.35900053 1971.93587886
-1	0	0	Ki67+	729.876476321 1688.45470314
-1	0	0	Ki67+	559.874252459 2106.75390524
-1	0	0	Ki67+	1950.47455427 2139.75072618
-1	0	0	Ki67+	933.798157928 1925.80802202
-1	0	0	Ki67+	2115.61694873 1923.521521
-1	0	0	Ki67+	1873.77149817 1739.78558622
-1	0	0	Ki67+	1971.93892231 1950.61834248
-1	0	0	Ki67+	1974.59444185 1857.53566321
-1	0	0	Ki67+	1978.21782646 808.721600026
-1	0	0	Ki67+	1385.73521986 433.757636059
-1	0	0	Ki67+	1258.60606079 2084.60507163
-1	0	0	Ki67+	700.330476322 57.4641580748
-1	0	0	Ki67+	1542.38657603 1343.99279468
-1	0	0	Ki67+	546.072205481 1517.48347951
-1	0	0	Ki67+	1473.82316819 1599.46864428
-1	0	0	Ki67+	1972.61746405 575.321349552
-1	0	0	Ki67+	1309.24075803 1786.47300989
-1	0	0	Ki67+	1896.1821577 1450.29421851
-1	0	0	Ki67+	1964.55309471 146.016447938
-1	0	0	Ki67+	499.23004692 1117.49479928
-1	0	0	Ki67+	10.8753176744 1217.01555624
-1	0	0	Ki67+	1349.33915735 1651.65597321
-1	0	0	Ki67+	429.852861715 1086.84203027
-1	0	0	Ki67+	1453.93305498 1581.16824556
-1	0	0	Ki67+	1053.9853525 2045.82946241
-1	0	0	Ki67+	245.533713857 1001.29098223
-1	0	0	Ki67+	1868.47034669 79.5520437138
-1	0	0	Ki67+	723.054937961 246.238044111
-1	0	0	Ki67+	2137.80054884 68.8397096113
-1	0	0	Ki67+	1473.19067906 977.788739933
-1	0	0	Ki67+	1554.15540306 1400.99686408
-1	0	0	Ki67+	1171.87149844 619.673647182
-1	0	0	Ki67+	1604.82565709 1457.81831047
-1	0	0	Ki67+	827.462796666 862.181634192
-1	0	0	Ki67+	632.408172419 638.857091152
-1	0	0	Ki67+	2126.44861299 1046.07231226
-1	0	0	Ki67+	2071.28368975 451.951595647
-1	0	0	Ki67+	1589.6331179 1704.11657514
-1	0	0	Ki67+	635.597406665 1381.99162787
-1	0	0	Ki67+	963.553622222 1774.76209647
-1	0	0	Ki67+	664.353227572 1863.0093359
-1	0	0	Ki67+	275.57622548 206.419529666
-1	0	0	Ki67+	708.194878084 2098.5702363
-1	0	0	Ki67+	1360.4248306 307.63139724
-1	0	0	Ki67+	2093.42506588 1324.97774463
-1	0	0	Ki67+	845.619403204 1415.23314651
-1	0	0	Ki67+	1268.75194216 835.804499314
-1	0	0	Ki67+	210.8917371 147.895286444
-1	0	0	Ki67+	739.166696729 261.611185485
-1	0	0	Ki67+	29.0388852051 958.767107011
-1	0	0	Ki67+	1826.41508805 875.8155344
-1	0	0	Ki67+	350.968790258 2041.83213078
-1	0	0	Ki67+	1029.36816532 803.217041999
-1	0	0	Ki67+	1985.31866407 1631.00076433
-1	0	0	Ki67+	1138.15576537 1928.13732624
-1	0	0	Ki67+	610.935496872 213.142188998
-1	0	0	Ki67+	589.207242586 919.442645433
-1	0	0	Ki67+	1082.733245 1194.25789963
-1	0	0	Ki67+	1544.84189259 1153.33000552
-1	0	0	Ki67+	97.2525844142 447.201989212
-1	0	0	Ki67+	1048.4236677 1888.6012783
-1	0	0	Ki67+	1230.42688817 1927.3939854
-1	0	0	Ki67+	1590.18622748 763.878680862
-1	0	0	Ki67+	1315.42507063 630.139528605
-1	0	0	Ki67+	1790.23041455 68.4456668124
-1	0	0	Ki67+	1047.62864272 1662.91824741
-1	0	0	Ki67+	235.713148248 70.258550537
-1	0	0	Ki67+	1265.96516186 797.484945279
-1	0	0	Ki67+	612.82698048 685.872167298
-1	0	0	Ki67+	2116.18174653 1519.85805204
-1	0	0	Ki67+	1892.88575851 553.903894325
-1	0	0	Ki67+	1079.41863442 1977.39253555
-1	0	0	Ki67+	1033.25350122 435.761700777
-1	0	0	Ki67+	913.38664625 2058.38927692
-1	0	0	Ki67+	1041.44973808 299.414583846
-1	0	0	Ki67+	301.781202108 682.116679393
-1	0	0	Ki67+	1655.36275616 271.728700215
-1	0	0	Ki67+	1373.12493412 335.462079021
-1	0	0	Ki67+	1592.01200979 136.956622221
-1	0	0	Ki67+	1101.86674975 1178.13043992
-1	0	0	Ki67+	2013.67462562 2069.95280262
-1	0	0	Ki67+	123.693587822 852.425616814
-1	0	0	Ki67+	1016.02899038 1114.3241608
-1	0	0	Ki67+	1712.23511572 775.06685598
-1	0	0	Ki67+	354.190966036 145.013853092
-1	0	0	Ki67+	1063.06948822 2083.69942671
-1	0	0	Ki67+	1366.75028825 995.915738589
-1	0	0	Ki67+	215.81850183 929.10678044
-1	0	0	Ki67+	1613.70155885 1036.34011824
-1	0	0	Ki67+	744.495822943 319.465103397
-1	0	0	Ki67+	1412.79997233 647.149081985
-1	0	0	Ki67+	2026.24844526 1216.01955039
-1	0	0	Ki67+	1302.17842179 1173.90459586
-1	0	0	Ki67+	1265.59150156 97.5398079216
-1	0	0	Ki67+	1981.84768476 1323.74416755
-1	0	0	Ki67+	711.794055743 1784.12816378
-1	0	0	Ki67+	251.411288181 149.085842968
-1	0	0	Ki67+	1020.07202625 648.91708041
-1	0	0	Ki67+	736.886650596 1663.7619968
-1	0	0	Ki67+	1087.17627799 1790.37821262
-1	0	0	Ki67+	2090.31082541 1376.22748913
-1	0	0	Ki67+	258.085306683 1817.70054593
-1	0	0	Ki67+	1655.66728645 700.609022962
-1	0	0	Ki67+	1068.75178229 1903.78823523
-1	0	0	Ki67+	1181.6856416 215.715737433
-1	0	0	Ki67+	755.021572713 1621.93828343
-1	0	0	Ki67+	1743.23372311 733.054591233
-1	0	0	Ki67+	1491.55813215 1346.50354336
-1	0	0	Ki67+	1862.64650599 2097.23064023
-1	0	0	Ki67+	2142.54433206 435.815528856
-1	0	0	Ki67+	1016.30379335 299.507025456
-1	0	0	Ki67+	132.70459362 1358.08471419
-1	0	0	Ki67+	61.8366100431 394.410866185
-1	0	0	Ki67+	2051.44641441 665.014758254
-1	0	0	Ki67+	1770.52477073 259.913274666
-1	0	0	Ki67+	1825.11020018 914.168765597
-1	0	0	Ki67+	1066.54360768 1242.06989934
-1	0	0	Ki67+	1117.2900306 222.626951403
-1	0	0	Ki67+	1727.53155804 889.294770945
-1	0	0	Ki67+	419.482118019 851.228495746
-1	0	0	Ki67+	251.673375264 1515.518475
-1	0	0	Ki67+	876.22728496 300.626622244
-1	0	0	Ki67+	1118.66321134 1131.41576688
-1	0	0	Ki67+	1556.20712896 512.819080932
-1	0	0	Ki67+	259.446867528 1181.14991116
-1	0	0	Ki67+	650.752301541 1017.40718525
-1	0	0	Ki67+	1952.96645237 1507.23347832
-1	0	0	Ki67+	226.007765339 686.486724229
-1	0	0	Ki67+	824.961637031 1167.10554909
-1	0	0	Ki67+	264.223086573 1930.76545889
-1	0	0	Ki67+	1189.75875283 1160.87132983
-1	0	0	Ki67+	973.061462498 1671.99397359
-1	0	0	Ki67+	1603.40417897 1657.85577431
-1	0	0	Ki67+	1648.94515357 1186.05259351
-1	0	0	Ki67+	820.337631826 1076.56516014
-1	0	0	Ki67+	749.295336648 364.453411761
-1	0	0	Ki67+	1640.37891829 403.448454289
-1	0	0	Ki67+	708.106181479 1816.43721562
-1	0	0	Ki67+	1095.85281478 1716.57931231
-1	0	0	Ki67+	1870.13246473 1976.73946469
-1	0	0	Ki67+	464.731728523 193.854656594
-1	0	0	Ki67+	188.470854179 2003.33657065
-1	0	0	Ki67+	2022.07089374 1905.43301262
-1	0	0	Ki67+	1015.09551461 1018.72538721
-1	0	0	Ki67+	586.616675412 2005.07652687
-1	0	0	Ki67+	1515.61158856 1383.66363269
-1	0	0	Ki67+	622.380130565 1695.06390329
-1	0	0	Ki67+	12.789031855 1342.11927573
-1	0	0	Ki67+	1420.6514322 2037.0872327
-1	0	0	Ki67+	1885.09238465 465.991227196
-1	0	0	Ki67+	1835.47584232 615.147544523
-1	0	0	Ki67+	1098.15569567 1003.4432292
-1	0	0	Ki67+	517.242847804 1145.4371202
-1	0	0	Ki67+	987.406175111 1809.89216539
-1	0	0	Ki67+	1918.61252605 1561.46915365
-1	0	0	Ki67+	949.908562897 1523.84726367
-1	0	0	Ki67+	1729.26232705 254.385871894
-1	0	0	Ki67+	1922.77898756 664.729094606
-1	0	0	Ki67+	883.782642361 995.87392106
-1	0	0	Ki67+	1195.57107431 1336.76176806
-1	0	0	Ki67+	1379.77237736 153.735163044
-1	0	0	Ki67+	1084.06771289 154.881438709
-1	0	0	Ki67+	1765.17002116 586.723955672
-1	0	0	Ki67+	666.157685099 1683.20615245
-1	0	0	Ki67+	954.840532418 379.589023764
-1	0	0	Ki67+	255.604136432 1852.79428167
-1	0	0	Ki67+	433.187292798 1270.17442077
-1	0	0	Ki67+	1136.02913573 658.701656517
-1	0	0	Ki67+	375.026681393 671.364515955
-1	0	0	Ki67+	100.739703604 718.44601279
-1	0	0	Ki67+	1734.62895596 1874.89218901
-1	0	0	Ki67+	1761.47749153 2050.53634527
-1	0	0	Ki67+	526.235578206 676.563301625
-1	0	0	Ki67+	535.300774558 371.37604702
-1	0	0	Ki67+	1630.9604769 90.7038098727
-1	0	0	Ki67+	1970.14800596 398.221870745
-1	0	0	Ki67+	1853.68109563 213.004302559
-1	0	0	Ki67+	1439.55478786 1196.6010991
-1	0	0	Ki67+	2036.77851242 875.670434362
-1	0	0	Ki67+	1432.80732026 393.702852711
-1	0	0	Ki67+	629.652767788 2087.70200606
-1	0	0	Ki67+	433.918473518 2134.01347186
-1	0	0	Ki67+	1794.14854405 215.277111146
-1	0	0	Ki67+	493.611528582 1581.1489102
-1	0	0	Ki67+	1366.35429762 271.186636509
-1	0	0	Ki67+	2037.74352871 536.873959982
-1	0	0	Ki67+	470.640443295 69.9574077847
-1	0	0	Ki67+	1024.87679572 1180.45606371
-1	0	0	Ki67+	1700.79102132 1537.30379341
-1	0	0	Ki67+	881.341548347 1260.74995998
-1	0	0	Ki67+	364.42613993 768.826089461
-1	0	0	Ki67+	709.209019256 378.509696235
-1	0	0	Ki67+	435.195120783 525.374533004
-1	0	0	Ki67+	1271.91679689 2143.0708745
-1	0	0	Ki67+	494.903232296 805.495108306
-1	0	0	Ki67+	2002.09855189 1462.67129792
-1	0	0	Ki67+	462.913469051 1391.19980186
-1	0	0	Ki67+	1463.10624456 427.221570232
-1	0	0	Ki67+	765.813810426 282.24262377
-1	0	0	Ki67+	1611.26447951 876.876680796
-1	0	0	Ki67+	1890.92862453 206.68720429
-1	0	0	Ki67+	1818.87029756 405.980027741
-1	0	0	Ki67+	209.284130536 507.106367573
-1	0	0	Ki67+	581.383485677 1584.83424496
-1	0	0	Ki67+	984.406188725 1561.91432869
-1	0	0	Ki67+	885.63057508 1737.75317824
-1	0	0	Ki67+	395.008506598 2145.6189626
-1	0	0	Ki67+	191.711504808 1291.09620249
-1	0	0	Ki67+	264.751949705 1363.36622146
-1	0	0	Ki67+	1331.39308014 590.035046559
-1	0	0	Ki67+	1019.81519779 131.640363839
-1	0	0	Ki67+	1834.3375694 168.640127943
-1	0	0	Ki67+	490.033843267 1227.12655902
-1	0	0	Ki67+	165.26872953 1827.03150357
-1	0	0	Ki67+	1024.84879353 1652.43420343
-1	0	0	Ki67+	502.773157443 1798.19355031
-1	0	0	Ki67+	1825.39933516 1693.61449633
-1	0	0	Ki67+	1712.08978713 546.301473408
-1	0	0	Ki67+	2014.97147582 1739.92063341
-1	0	0	Ki67+	1211.49898201 1362.11486824
-1	0	0	Ki67+	594.730936498 1136.27009835
-1	0	0	Ki67+	2060.39725187 427.784018818
-1	0	0	Ki67+	982.316149885 155.193968221
-1	0	0	Ki67+	452.257924583 1438.86171583
-1	0	0	Ki67+	1772.6878073 2032.17671594
-1	0	0	Ki67+	1457.47140656 473.808080096
-1	0	0	Ki67+	1260.79513229 128.580934769
-1	0	0	Ki67+	307.352589264 965.820976278
-1	0	0	Ki67+	227.033334247 789.944019424
-1	0	0	Ki67+	1392.3390998 941.758760987
-1	0	0	Ki67+	320.69598911 531.713442069
-1	0	0	Ki67+	1784.13907378 951.617505766
-1	0	0	Ki67+	1365.18595343 422.930331967
-1	0	0	Ki67+	794.392241612 2105.72253491
-1	0	0	Ki67+	111.180928238 1964.35976665
-1	0	0	Ki67+	1611.24558498 752.529486621
-1	0	0	Ki67+	251.593272628 2052.89395701
-1	0	0	Ki67+	693.941379885 1864.83307461
-1	0	0	Ki67+	638.592530966 524.593027885
-1	0	0	Ki67+	1235.75121741 1515.55512522
-1	0	0	Ki67+	1721.0086502 13.6689889787
-1	0	0	Ki67+	1972.99649695 2149.59142845
-1	0	0	Ki67+	319.926847167 1684.00288664
-1	0	0	Ki67+	1667.45881558 408.068636556
-1	0	0	Ki67+	275.277543054 517.163148496
-1	0	0	Ki67+	1257.20115497 878.100929042
-1	0	0	Ki67+	1161.65363969 271.642207489
-1	0	0	Ki67+	1881.67320881 1998.59651089
-1	0	0	Ki67+	574.69848876 1695.65137851
-1	0	0	Ki67+	1260.45087084 1958.52489038
-1	0	0	Ki67+	1667.01784877 461.934114066
-1	0	0	Ki67+	634.559646216 1576.20282825
-1	0	0	Ki67+	2125.31979098 632.497754648
-1	0	0	Ki67+	742.399119687 857.094434993
-1	0	0	Ki67+	1387.63424832 1350.63649189
-1	0	0	Ki67+	953.596775378 842.911341041
-1	0	0	Ki67+	1170.08574479 1436.50440458
-1	0	0	Ki67+	1946.94508605 1467.64348352
-1	0	0	Ki67+	1913.07778934 1940.0689363
-1	0	0	Ki67+	254.211384839 1203.9075286
-1	0	0	Ki67+	1206.67854756 464.494407075
-1	0	0	Ki67+	1243.47173343 1735.42809856
-1	0	0	Ki67+	2143.65801471 712.543090481
-1	0	0	Ki67+	303.680012954 1655.52547234
-1	0	0	Ki67+	1826.64818588 2058.54823854
-1	0	0	Ki67+	1469.12431093 1485.31359143
-1	0	0	Ki67+	1212.78008231 1967.71827588
-1	0	0	Ki67+	123.061617184 500.679919011
-1	0	0	Ki67+	1864.62244129 448.584258948
-1	0	0	Ki67+	336.569209985 191.947087994
-1	0	0	Ki67+	1720.35818989 1032.06684596
-1	0	0	Ki67+	1950.33029343 1743.92625783
-1	0	0	Ki67+	1497.17739316 1125.92536966
-1	0	0	Ki67+	869.775451194 1998.82731605
-1	0	0	Ki67+	213.240667532 296.530047038
-1	0	0	Ki67+	1407.70325807 1712.76774546
-1	0	0	Ki67+	1453.85120853 707.712909645
-1	0	0	Ki67+	1839.87508867 838.895352079
-1	0	0	Ki67+	1982.13192137 973.846502094
-1	0	0	Ki67+	1703.22738871 1513.42141405
-1	0	0	Ki67+	1126.58791108 327.842039524
-1	0	0	Ki67+	138.385003183 1022.22306998
-1	0	0	Ki67+	854.455850196 2137.45417823
-1	0	0	Ki67+	1117.65130652 406.376941865
-1	0	0	Ki67+	961.520662343 673.003124969
-1	0	0	Ki67+	1185.24946427 121.852452107
-1	0	0	Ki67+	203.964369926 1412.23806043
-1	0	0	Ki67+	1037.361175 515.698181137
-1	0	0	Ki67+	1864.80144399 755.750958173
-1	0	0	Ki67+	2111.99185317 814.279069239
-1	0	0	Ki67+	689.412317369 928.000252055
-1	0	0	Ki67+	64.1353501403 340.570180075
-1	0	0	Ki67+	1336.65635334 460.376888936
-1	0	0	Ki67+	786.238954727 1588.31841042
-1	0	0	Ki67+	312.143610379 1035.20307155
-1	0	0	Ki67+	1799.14007172 418.207280463
-1	0	0	Ki67+	2147.49300378 1152.67083088
-1	0	0	Ki67+	1600.52558848 573.833437678
-1	0	0	Ki67+	662.083013543 1554.8290914
-1	0	0	Ki67+	695.416062983 1568.88780635
-1	0	0	Ki67+	1339.21945555 1091.39045531
-1	0	0	Ki67+	639.614821285 1723.34656716
-1	0	0	Ki67+	2056.66915077 1934.74133222
-1	0	0	Ki67+	611.417800668 332.316447112
-1	0	0	Ki67+	1069.10538224 1307.61794297
-1	0	0	Ki67+	791.947766095 773.037460395
-1	0	0	Ki67+	1307.34362584 671.834132544
-1	0	0	Ki67+	125.901915799 828.828517084
-1	0	0	Ki67+	2014.57281888 1694.92616541
-1	0	0	Ki67+	524.671406814 2131.13266235
-1	0	0	Ki67+	568.117014008 1803.30998499
-1	0	0	Ki67+	507.121212491 1355.82512092
-1	0	0	Ki67+	657.9679868 1251.8375725
-1	0	0	Ki67+	241.193386546 431.393244797
-1	0	0	Ki67+	1695.94188327 584.911370647
-1	0	0	Ki67+	366.258704808 1307.21557688
-1	0	0	Ki67+	1756.90085579 1042.6462711
-1	0	0	Ki67+	381.833939631 1009.49412874
-1	0	0	Ki67+	1230.82697386 750.985211499
-1	0	0	Ki67+	989.450481958 967.439114195
-1	0	0	Ki67+	1038.07452186 1331.27500937
-1	0	0	Ki67+	1454.7670104 1258.21661517
-1	0	0	Ki67+	403.611016565 628.222985184
-1	0	0	Ki67+	1604.20688481 1219.30924229
-1	0	0	Ki67+	419.169053418 2033.00484604
-1	0	0	Ki67+	89.2268243853 324.148861492
-1	0	0	Ki67+	238.084521381 1922.01611928
-1	0	0	Ki67+	2102.37012984 1635.22412016
-1	0	0	Ki67+	1068.21275826 1276.08476533
-1	0	0	Ki67+	1242.93980283 1010.6015068
-1	0	0	Ki67+	281.596259064 1058.50549995
-1	0	0	Ki67+	1558.7104007 875.547564968
-1	0	0	Ki67+	1541.2957191 1989.56577831
-1	0	0	Ki67+	738.522291292 1293.9888213
-1	0	0	Ki67+	1712.48131351 2113.4960278
-1	0	0	Ki67+	1713.05309799 1135.72074479
-1	0	0	Ki67+	870.508984837 1686.12223232
-1	0	0	Ki67+	379.878265928 1838.67711328
-1	0	0	Ki67+	391.520913071 1400.24777536
-1	0	0	Ki67+	2082.78552554 989.09864342
-1	0	0	Ki67+	1984.20565658 715.8428167
-1	0	0	Ki67+	1304.16507229 1758.40211502
-1	0	0	Ki67+	1207.10325641 1618.56442894
-1	0	0	Ki67+	1653.37314319 431.81983115
-1	0	0	Ki67+	1743.13530496 1833.55504873
-1	0	0	Ki67+	1359.32576664 1331.43748938
-1	0	0	Ki67+	207.145127559 114.455670249
-1	0	0	Ki67+	415.054841992 1105.96252349
-1	0	0	Ki67+	1915.15379462 918.343916779
-1	0	0	Ki67+	1187.88527339 1794.66400706
-1	0	0	Ki67+	1938.49225138 1358.27355585
-1	0	0	Ki67+	1528.20609531 958.610942564
-1	0	0	Ki67+	23.3129098534 709.337081825
-1	0	0	Ki67+	863.311683307 1890.50544551
-1	0	0	Ki67+	1211.64837946 1003.92803258
-1	0	0	Ki67+	775.941002174 1379.77155355
-1	0	0	Ki67+	1608.38519734 2118.69147139
-1	0	0	Ki67+	2138.55503823 281.914204676
-1	0	0	Ki67+	73.1998728718 1003.9631959
-1	0	0	Ki67+	1563.19358885 2003.55857152
-1	0	0	Ki67+	1751.8945032 1511.79890668
-1	0	0	Ki67+	1567.84093211 1354.63406314
-1	0	0	Ki67+	2143.35357531 789.603721114
-1	0	0	Ki67+	443.373886489 161.954190077
-1	0	0	Ki67+	287.030419116 260.634326513
-1	0	0	Ki67+	81.195467841 1881.6768733
-1	0	0	Ki67+	1130.34047379 257.304516813
-1	0	0	Ki67+	2149.65489574 219.764302764
-1	0	0	Ki67+	1272.78994476 642.825458281
-1	0	0	Ki67+	1633.24677644 1997.13707154
-1	0	0	Ki67+	549.118185749 250.214862079
-1	0	0	Ki67+	1960.54702535 551.641031282
-1	0	0	Ki67+	655.92763735 1798.24580317
-1	0	0	Ki67+	119.733431921 1601.77064044
-1	0	0	Ki67+	131.39890054 1727.99558749
-1	0	0	Ki67+	1530.42732587 1555.8807853
-1	0	0	Ki67+	1269.85128594 1112.27337828
-1	0	0	Ki67+	1632.29809667 679.348094399
-1	0	0	Ki67+	1570.26658337 1655.15144108
-1	0	0	Ki67+	444.121262553 1909.12149228
-1	0	0	Ki67+	358.606710069 260.916238861
-1	0	0	Ki67+	1811.19511538 1290.15508359
-1	0	0	Ki67+	63.5373503567 1139.8796221
-1	0	0	Ki67+	1353.88502684 768.328773356
-1	0	0	Ki67+	1732.27352429 1364.59103951
-1	0	0	Ki67+	92.5689755223 1862.44940037
-1	0	0	Ki67+	1595.63301646 1916.40856454
-1	0	0	Ki67+	216.474323881 2072.89716464
-1	0	0	Ki67+	1466.13407952 1509.24360023
-1	0	0	Ki67+	825.851879217 1223.51521356
-1	0	0	Ki67+	1538.90829305 848.633579937
-1	0	0	Ki67+	1559.10192856 604.464425984
-1	0	0	Ki67+	2027.31402732 1631.50265381
-1	0	0	Ki67+	833.39554233 2019.25501717
-1	0	0	Ki67+	942.344022891 1956.83360543
-1	0	0	Ki67+	1925.14756471 1151.59895792
-1	0	0	Ki67+	1443.7308998 1877.55208615
-1	0	0	Ki67+	291.168173724 374.9708698
-1	0	0	Ki67+	1382.85343577 1436.54183874
-1	0	0	Ki67+	491.698398126 980.512878587
-1	0	0	Ki67+	1710.84586708 2042.36058446
-1	0	0	Ki67+	1047.84496536 1918.73470295
-1	0	0	Ki67+	14.7876997848 156.005021233
-1	0	0	Ki67+	137.707297337 715.32326949
-1	0	0	Ki67+	1965.78969118 1038.77101479
-1	0	0	Ki67+	224.541700013 333.472819601
-1	0	0	Ki67+	1382.90641281 1967.88804618
-1	0	0	Ki67+	1926.37669546 966.544895828
-1	0	0	Ki67+	917.411589204 1591.62649214
-1	0	0	Ki67+	799.714648475 1772.74963842
-1	0	0	Ki67+	2009.31107321 924.284740351
-1	0	0	Ki67+	33.735768254 798.327574888
-1	0	0	Ki67+	858.287215414 2046.80974723
-1	0	0	Ki67+	639.830903719 4.48779866812
-1	0	0	Ki67+	536.300496098 1225.08271497
-1	0	0	Ki67+	1718.20157821 814.241656753
-1	0	0	Ki67+	866.434910375 450.183965906
-1	0	0	Ki67+	1.06800571381 1637.00006852
-1	0	0	Ki67+	690.275089031 1034.99967888
-1	0	0	Ki67+	358.147855933 1783.15366683
-1	0	0	Ki67+	666.401593172 196.486332698
-1	0	0	Ki67+	11.3195489846 220.426409747
-1	0	0	Ki67+	1164.84310667 311.680383298
-1	0	0	Ki67+	912.853715124 1702.17919221
-1	0	0	Ki67+	1318.85644781 1607.03888645
-1	0	0	Ki67+	489.368654883 115.121438963
-1	0	0	Ki67+	382.510610572 1237.81448004
-1	0	0	Ki67+	102.884991934 1916.29028598
-1	0	0	Ki67+	1048.1190922 633.829909542
-1	0	0	Ki67+	1389.7719633 2008.18480435
-1	0	0	Ki67+	832.171768289 416.814236847
-1	0	0	Ki67+	1577.62358786 1776.42927687
-1	0	0	Ki67+	1213.88565678 590.658481559
-1	0	0	Ki67+	26.2682445366 2045.27032445
-1	0	0	Ki67+	1462.5604107 1790.75344996
-1	0	0	Ki67+	1913.29915002 1433.72841613
-1	0	0	Ki67+	1284.82295633 487.803307707
-1	0	0	Ki67+	754.729724086 1509.39490636
-1	0	0	Ki67+	971.666469447 1474.14190901
-1	0	0	Ki67+	1970.32357076 176.444680734
-1	0	0	Ki67+	777.157786976 1887.08961059
-1	0	0	Ki67+	1852.50684584 1283.99195016
-1	0	0	Ki67+	328.293799258 1241.24092589
-1	0	0	Ki67+	145.106424728 1059.42947022
-1	0	0	Ki67+	549.788279861 999.290668497
-1	0	0	Ki67+	610.174862292 1334.08025902
-1	0	0	Ki67+	1010.90377874 730.367572163
-1	0	0	Ki67+	1294.37733403 643.205254777
-1	0	0	Ki67+	1373.04873161 757.216261913
-1	0	0	Ki67+	776.245013176 142.888678248
-1	0	0	Ki67+	948.652676831 1026.29186087
-1	0	0	Ki67+	1834.16298424 1296.44337665
-1	0	0	Ki67+	1349.26899538 1212.94810899
-1	0	0	Ki67+	376.984445799 90.4064523817
-1	0	0	Ki67+	1534.64571363 1735.18436951
-1	0	0	Ki67+	191.637480979 1933.16603947
-1	0	0	Ki67+	82.9881961544 1312.84667949
-1	0	0	Ki67+	929.47190446 1660.69039616
-1	0	0	Ki67+	1303.35409045 376.424743784
-1	0	0	Ki67+	1813.57644854 1393.80681114
-1	0	0	Ki67+	2090.9066864 659.050384724
-1	0	0	Ki67+	1689.8341822 1088.97386217
-1	0	0	Ki67+	1372.62781457 1621.97497224
-1	0	0	Ki67+	2082.69798534 174.620295348
-1	0	0	Ki67+	565.7635092 709.56392949
-1	0	0	Ki67+	874.98897339 341.239567557
-1	0	0	Ki67+	1298.81572742 1312.77856062
-1	0	0	Ki67+	162.633795552 209.170209303
-1	0	0	Ki67+	999.785229428 1310.44016303
-1	0	0	Ki67+	1431.09231686 1909.65523622
-1	0	0	Ki67+	594.641984517 985.734018078
-1	0	0	Ki67+	2070.07507366 1890.20820208
-1	0	0	Ki67+	126.277495504 747.609442201
-1	0	0	CD3+/CD8+/Ki67+	1282.74532928 1678.26542668
-1	0	0	CD3+/CD8+/Ki67+	1178.36863294 1485.38813028
-1	0	0	CD3+/CD8+/Ki67+	348.468893991 799.159667721
-1	0	0	CD3+/CD8+/Ki67+	1730.81315745 2004.78922916
-1	0	0	CD3+/CD8+/Ki67+	64.1585913211 477.695639776
-1	0	0	CD3+/CD8+/Ki67+	1114.96403706 1487.14598324
-1	0	0	CD3+/CD8+/Ki67+	845.675971584 964.595113523
-1	0	0	CD3+/CD8+/Ki67+	1537.80406521 234.00062863
-1	0	0	CD3+/CD8+/Ki67+	1237.63863755 1783.50981205
-1	0	0	CD3+/CD8+/Ki67+	404.213275991 47.5871611434
-1	0	0	CD3+/CD8+/Ki67+	1893.76839263 1355.93619816
-1	0	0	CD3+/CD8+/Ki67+	1108.19560229 2059.13476683
-1	0	0	CD3+/CD8+/Ki67+	893.609543375 1207.34373528
-1	0	0	CD3+/CD8+/Ki67+	177.924672925 893.922223368
-1	0	0	CD3+/CD8+/Ki67+	1242.78525678 321.413191674
-1	0	0	CD3+/CD8+/Ki67+	2063.01964695 80.906010489
-1	0	0	CD3+/CD8+/Ki67+	1736.02983593 1179.85624991
-1	0	0	CD3+/CD8+/Ki67+	77.3375049081 505.372183243
-1	0	0	CD3+/CD8+/Ki67+	1150.10691467 1386.91224673
-1	0	0	CD3+/CD8+/Ki67+	992.012176437 261.864770087
-1	0	0	CD3+/CD8+/Ki67+	712.391924026 1102.27938644
-1	0	0	CD3+/CD8+/Ki67+	947.796871286 2010.38485957
-1	0	0	CD3+/CD8+/Ki67+	1768.21873776 707.016769966
-1	0	0	CD3+/CD8+/Ki67+	1230.06653235 1389.36013185
-1	0	0	CD3+/CD8+/Ki67+	931.834817346 871.033258033
-1	0	0	CD3+/CD8+/Ki67+	2005.70370327 427.983900296
-1	0	0	CD3+/CD8+/Ki67+	1988.76951795 6.26597075991
-1	0	0	CD3+/CD8+/Ki67+	422.26972407 1596.45340406
-1	0	0	CD3+/CD8+/Ki67+	1353.74220147 801.609635537
-1	0	0	CD3+/CD8+/Ki67+	785.477665317 5.13265888272
-1	0	0	CD3+/CD8+/Ki67+	873.078905191 202.355333295
-1	0	0	CD3+/CD8+/Ki67+	910.676987363 952.993264429
-1	0	0	CD3+/CD8+/Ki67+	1972.14167999 27.9122468686
-1	0	0	CD3+/CD8+/Ki67+	2026.67604376 833.613156725
-1	0	0	CD3+/CD8+/Ki67+	710.280004042 2012.77131539
-1	0	0	CD3+/CD8+/Ki67+	64.3004919592 1281.62440582
-1	0	0	CD3+/CD8+/Ki67+	10.0774276993 1487.71488652
-1	0	0	CD3+/CD8+/Ki67+	1995.26818104 1288.7061723
-1	0	0	CD3+/CD8+/Ki67+	1810.98924648 2106.1016145
-1	0	0	CD3+/CD8+/Ki67+	1097.96720241 757.90571412
-1	0	0	CD3+/CD8+/Ki67+	1749.81557514 1555.97466958
-1	0	0	CD3+/CD8+/Ki67+	858.437483507 634.819665724
-1	0	0	CD3+/CD8+/Ki67+	1724.90314056 1472.99079395
-1	0	0	CD3+/CD8+/Ki67+	1831.193477 1912.63475536
-1	0	0	CD3+/CD8+/Ki67+	1428.05521259 1610.43584933
-1	0	0	CD3+/CD8+/Ki67+	1066.60669586 2008.05402973
-1	0	0	CD3+/CD8+/Ki67+	1773.3644622 1648.72124816
-1	0	0	CD3+/CD8+/Ki67+	1554.55717513 771.00920831
-1	0	0	CD3+/CD8+/Ki67+	396.3132906 200.935608693
-1	0	0	CD3+/CD8+/Ki67+	1956.49943141 1813.46421224
#EOF
