# Supplementary material for: Data-Driven Discovery of Immune Contexture Biomarkers
Source: Front Oncol. 2018 Dec 18;8:627. doi: 10.3389/fonc.2018.00627 (PMC6305402; doi:10.3389/fonc.2018.00627)
Supplement: Data Sheet 2.zip — The synthetic dataset used for verifying the approach (section 3.1; Figure 4) is provided as a collection of text files describing regions, markers, and metadata. [file Data_Sheet_2.zip › verificationDataset/testdata_022_ImageObjects.txt]

barcode_target	testdata_022
barcode_origin	-1
workflow_target_version	-1
workflow_origin	-1
workflow_origin_version	-1
iH	-1
iW	-1
user	None

-1	0	0	Ki67+	1420.99841897 1349.10492703
-1	0	0	Ki67+	1698.4685932 739.690275292
-1	0	0	Ki67+	2094.58706279 1467.46969609
-1	0	0	Ki67+	1285.16132553 336.315209075
-1	0	0	Ki67+	1361.14514882 1063.18276678
-1	0	0	Ki67+	528.582669262 2028.4782762
-1	0	0	Ki67+	1097.83470337 2064.49257895
-1	0	0	Ki67+	1007.26968839 1353.22814152
-1	0	0	Ki67+	1819.37378443 639.449394858
-1	0	0	Ki67+	1735.16877028 1686.73624607
-1	0	0	Ki67+	824.274481258 1562.29212653
-1	0	0	Ki67+	79.4641860957 1032.93934453
-1	0	0	Ki67+	1865.9666016 2149.61448966
-1	0	0	Ki67+	920.520495029 334.006555181
-1	0	0	Ki67+	751.937812348 1695.26593222
-1	0	0	Ki67+	1679.48321965 1925.08168579
-1	0	0	Ki67+	2062.93752009 2114.66832084
-1	0	0	Ki67+	1637.84529326 848.564392938
-1	0	0	Ki67+	1116.13806482 1964.34498166
-1	0	0	Ki67+	585.583466996 2014.17768481
-1	0	0	Ki67+	348.116705812 1777.78999884
-1	0	0	Ki67+	161.328354188 747.913366929
-1	0	0	Ki67+	444.873172279 996.706300061
-1	0	0	Ki67+	750.004223561 918.52757047
-1	0	0	Ki67+	1802.07001398 2117.19309197
-1	0	0	Ki67+	810.348846418 499.052899438
-1	0	0	Ki67+	687.874214526 1808.56394991
-1	0	0	Ki67+	1403.53025665 1934.02412634
-1	0	0	Ki67+	254.513970946 670.035566514
-1	0	0	Ki67+	646.571899408 596.061620722
-1	0	0	Ki67+	487.296201105 1088.6570559
-1	0	0	Ki67+	1655.45327503 933.570275847
-1	0	0	Ki67+	946.466102546 1740.87050722
-1	0	0	Ki67+	21.9406079213 70.2016976724
-1	0	0	Ki67+	979.02093853 173.628876338
-1	0	0	Ki67+	1296.32749252 807.683785942
-1	0	0	Ki67+	1348.88153935 832.300145459
-1	0	0	Ki67+	126.317721133 847.148407569
-1	0	0	Ki67+	38.5336173994 308.840040807
-1	0	0	Ki67+	728.569469902 1265.36189009
-1	0	0	Ki67+	1393.58354494 1310.43496725
-1	0	0	Ki67+	422.342920919 960.19087497
-1	0	0	Ki67+	511.845518482 2146.93395407
-1	0	0	Ki67+	2115.62148712 2002.42393908
-1	0	0	Ki67+	1032.25913567 546.329428591
-1	0	0	Ki67+	1206.72519676 492.110916335
-1	0	0	Ki67+	2058.74974285 1154.40647753
-1	0	0	Ki67+	1162.18481181 1744.45937309
-1	0	0	Ki67+	1947.35573229 1727.71710217
-1	0	0	Ki67+	1959.63273642 529.043832346
-1	0	0	Ki67+	370.422340224 1550.09446956
-1	0	0	Ki67+	150.2315971 817.351833904
-1	0	0	Ki67+	174.048513837 710.354136078
-1	0	0	Ki67+	1413.33127869 684.520232303
-1	0	0	Ki67+	1596.60017418 509.160423042
-1	0	0	Ki67+	273.472292766 967.484526547
-1	0	0	Ki67+	194.253808012 638.77281458
-1	0	0	Ki67+	1801.55173096 885.130863298
-1	0	0	Ki67+	1047.64482042 624.788648803
-1	0	0	Ki67+	1378.06823983 61.9025232324
-1	0	0	Ki67+	952.177346773 999.696115141
-1	0	0	Ki67+	2143.28219915 1253.10282951
-1	0	0	Ki67+	1650.87362217 1507.10410471
-1	0	0	Ki67+	872.903680608 135.330921907
-1	0	0	Ki67+	1476.69570168 1659.52163899
-1	0	0	Ki67+	2105.75455062 1222.91441289
-1	0	0	Ki67+	1624.43422231 652.401735606
-1	0	0	Ki67+	1631.69980482 1200.53811816
-1	0	0	Ki67+	1545.43778717 1634.68082876
-1	0	0	Ki67+	1156.72810514 1932.85676698
-1	0	0	Ki67+	1490.00602059 363.501595224
-1	0	0	Ki67+	1420.28780671 327.311528665
-1	0	0	Ki67+	798.071860825 1927.36902866
-1	0	0	Ki67+	135.474377111 1850.8175554
-1	0	0	Ki67+	515.18375923 184.97255992
-1	0	0	Ki67+	61.9155820384 987.810784821
-1	0	0	Ki67+	1264.64600292 1259.45341902
-1	0	0	Ki67+	260.918094759 1756.47063282
-1	0	0	Ki67+	992.605612076 1767.13442655
-1	0	0	Ki67+	1371.63745977 1347.02241144
-1	0	0	Ki67+	490.782295422 1878.3677841
-1	0	0	Ki67+	1152.01320946 53.2458982419
-1	0	0	Ki67+	810.640638538 734.578707642
-1	0	0	Ki67+	1983.05651551 1556.22471351
-1	0	0	Ki67+	1942.02752233 1770.24512312
-1	0	0	Ki67+	1409.72351647 93.5546799521
-1	0	0	Ki67+	991.871578085 60.0892142507
-1	0	0	Ki67+	608.027833865 2057.00366761
-1	0	0	Ki67+	257.086671304 1393.8366259
-1	0	0	Ki67+	552.154046736 1461.66488002
-1	0	0	Ki67+	539.991749899 1635.9977903
-1	0	0	Ki67+	1727.23111772 759.358933265
-1	0	0	Ki67+	1231.66542965 1429.04313459
-1	0	0	Ki67+	1179.03009609 1171.265179
-1	0	0	Ki67+	731.26338376 1607.9089011
-1	0	0	Ki67+	608.884881096 305.459694174
-1	0	0	Ki67+	82.1122579446 877.705617913
-1	0	0	Ki67+	1603.78309652 363.843331461
-1	0	0	Ki67+	258.203602168 1477.57408463
-1	0	0	Ki67+	1283.18896438 88.5534719038
-1	0	0	Ki67+	268.165638462 520.035177086
-1	0	0	Ki67+	909.055530822 407.378573203
-1	0	0	Ki67+	1817.6839668 367.127830196
-1	0	0	Ki67+	2124.40120351 1677.74528099
-1	0	0	Ki67+	1499.855941 1306.08319041
-1	0	0	Ki67+	663.762667255 826.830624856
-1	0	0	Ki67+	2088.57896857 330.924782444
-1	0	0	Ki67+	2035.1123454 2066.53561384
-1	0	0	Ki67+	1469.77158301 270.27791717
-1	0	0	Ki67+	2004.03942938 572.912116637
-1	0	0	Ki67+	307.809371546 1113.71329211
-1	0	0	Ki67+	1940.83792527 337.581427664
-1	0	0	Ki67+	2039.39262348 157.382339787
-1	0	0	Ki67+	1928.5263123 974.134500255
-1	0	0	Ki67+	255.098790399 439.274114474
-1	0	0	Ki67+	1434.55877127 1907.3011054
-1	0	0	Ki67+	1906.54967334 583.157998321
-1	0	0	Ki67+	1501.9518681 681.013331123
-1	0	0	Ki67+	1500.327282 561.828253492
-1	0	0	Ki67+	1956.78144884 865.044111402
-1	0	0	Ki67+	2027.96789981 1074.6434435
-1	0	0	Ki67+	1445.42257498 2018.68991511
-1	0	0	Ki67+	1543.99534422 1292.53615103
-1	0	0	Ki67+	898.773036156 1054.54984046
-1	0	0	Ki67+	94.2173461976 514.657713153
-1	0	0	Ki67+	1895.9332728 609.272403457
-1	0	0	Ki67+	1223.35372935 1203.81206336
-1	0	0	Ki67+	176.353656922 792.848850406
-1	0	0	Ki67+	1750.27333294 220.332049773
-1	0	0	Ki67+	188.225062238 1820.87358778
-1	0	0	Ki67+	545.479362176 723.210012701
-1	0	0	Ki67+	1478.93319856 2130.22135454
-1	0	0	Ki67+	380.28409252 2109.9268367
-1	0	0	Ki67+	1339.52865832 1726.50754694
-1	0	0	Ki67+	673.176455375 1006.08557214
-1	0	0	Ki67+	1721.24605124 1540.16847052
-1	0	0	Ki67+	2144.26598174 1999.21298021
-1	0	0	Ki67+	2124.88457906 1237.43862281
-1	0	0	Ki67+	1791.43418046 2054.8241731
-1	0	0	Ki67+	625.105039188 459.092860126
-1	0	0	Ki67+	10.7819518352 2131.2627574
-1	0	0	Ki67+	1780.41780032 1698.43780122
-1	0	0	Ki67+	1753.11566671 976.802269844
-1	0	0	Ki67+	2133.3322079 143.051924954
-1	0	0	Ki67+	708.492331208 806.794701495
-1	0	0	Ki67+	1193.72052204 1277.21447405
-1	0	0	Ki67+	379.827798791 1244.68007193
-1	0	0	Ki67+	1137.46033945 542.776387836
-1	0	0	Ki67+	869.087855259 1852.06408363
-1	0	0	Ki67+	1432.7561019 1634.66438304
-1	0	0	Ki67+	1172.21763537 591.029606274
-1	0	0	Ki67+	810.483944843 1116.09889798
-1	0	0	Ki67+	1422.4406436 288.825195791
-1	0	0	Ki67+	1207.77693534 1164.38649789
-1	0	0	Ki67+	954.866678296 1857.4872115
-1	0	0	Ki67+	625.641899976 246.800817975
-1	0	0	Ki67+	517.891514639 1010.74562372
-1	0	0	Ki67+	1003.92179891 487.863678704
-1	0	0	Ki67+	480.751610601 588.224530743
-1	0	0	Ki67+	1559.63041725 1262.17297479
-1	0	0	Ki67+	1444.08716927 126.994145867
-1	0	0	Ki67+	1304.67575918 522.996480756
-1	0	0	Ki67+	1635.13271245 333.471752281
-1	0	0	Ki67+	1420.98907824 374.248943097
-1	0	0	Ki67+	909.254054028 1661.27276998
-1	0	0	Ki67+	1632.102436 199.690825109
-1	0	0	Ki67+	354.853004243 797.947088012
-1	0	0	Ki67+	258.704773132 877.805553924
-1	0	0	Ki67+	1586.00200342 154.907586637
-1	0	0	Ki67+	1342.18333291 1419.87569725
-1	0	0	Ki67+	443.063183301 674.147717003
-1	0	0	Ki67+	479.628881449 710.1164993
-1	0	0	Ki67+	330.081133108 697.511413134
-1	0	0	Ki67+	705.643024151 648.09804558
-1	0	0	Ki67+	919.83318884 1192.87038958
-1	0	0	Ki67+	278.028481415 1832.89132311
-1	0	0	Ki67+	1448.33502368 784.833992646
-1	0	0	Ki67+	1818.05409403 282.418105718
-1	0	0	Ki67+	1629.40144253 819.998616215
-1	0	0	Ki67+	558.566229553 1542.37976751
-1	0	0	Ki67+	745.267242519 987.447891346
-1	0	0	Ki67+	1967.88252702 1276.21674892
-1	0	0	Ki67+	529.089094009 680.732920563
-1	0	0	Ki67+	947.907166717 1287.8086613
-1	0	0	Ki67+	1099.7797993 815.810549054
-1	0	0	Ki67+	751.56095005 572.754838564
-1	0	0	Ki67+	1734.26473958 423.3335235
-1	0	0	Ki67+	644.70215812 1215.81672658
-1	0	0	Ki67+	302.526538897 442.446372143
-1	0	0	Ki67+	508.315462116 1255.46492255
-1	0	0	Ki67+	1752.068001 8.06106808291
-1	0	0	Ki67+	981.95366916 1216.37249257
-1	0	0	Ki67+	26.4803937288 133.631279732
-1	0	0	Ki67+	466.25568535 538.069905786
-1	0	0	Ki67+	155.675636752 1903.12880339
-1	0	0	Ki67+	1502.55937437 1037.49003785
-1	0	0	Ki67+	1482.71895428 1838.37141402
-1	0	0	Ki67+	1046.64087681 1518.23220331
-1	0	0	Ki67+	1534.56704408 1523.58252185
-1	0	0	Ki67+	2032.09099501 205.855852852
-1	0	0	Ki67+	687.442286325 475.313286045
-1	0	0	Ki67+	725.691594682 1075.41614995
-1	0	0	Ki67+	981.29136272 720.972276372
-1	0	0	Ki67+	505.927945515 1186.52171162
-1	0	0	Ki67+	223.670685421 1370.74511517
-1	0	0	Ki67+	189.875311329 913.363828183
-1	0	0	Ki67+	1358.87498504 2148.75632705
-1	0	0	Ki67+	848.984515674 165.569354808
-1	0	0	Ki67+	858.710079002 994.20378415
-1	0	0	Ki67+	249.772772024 1449.70560717
-1	0	0	Ki67+	1149.9488842 1856.3283737
-1	0	0	Ki67+	1643.19279103 2068.34115756
-1	0	0	Ki67+	719.976731633 1998.97707938
-1	0	0	Ki67+	928.243006348 1791.84435734
-1	0	0	Ki67+	946.841030297 1434.86014483
-1	0	0	Ki67+	824.037163424 1520.97319814
-1	0	0	Ki67+	345.055838076 455.938563296
-1	0	0	Ki67+	1467.7983733 7.32518032557
-1	0	0	Ki67+	223.389730149 218.676879623
-1	0	0	Ki67+	1141.30194599 1970.99455414
-1	0	0	Ki67+	1619.67796993 972.461280164
-1	0	0	Ki67+	2073.39584355 540.157075106
-1	0	0	Ki67+	1306.90043652 1539.58809855
-1	0	0	Ki67+	64.1099466382 164.866764832
-1	0	0	Ki67+	1717.59847358 372.122917096
-1	0	0	Ki67+	417.324850938 1381.12520418
-1	0	0	Ki67+	101.247101672 1668.86235107
-1	0	0	Ki67+	1566.06236507 435.854656189
-1	0	0	Ki67+	1266.26570685 1972.04508768
-1	0	0	Ki67+	884.366351613 1505.95147231
-1	0	0	Ki67+	1450.34288156 1276.0602045
-1	0	0	Ki67+	1592.00635692 1445.52029237
-1	0	0	Ki67+	301.502319915 1346.77861015
-1	0	0	Ki67+	1598.44538994 957.783566109
-1	0	0	Ki67+	2043.07127877 320.238249525
-1	0	0	Ki67+	1563.68815011 1932.35693075
-1	0	0	Ki67+	317.784947197 388.197643619
-1	0	0	Ki67+	1406.9637429 207.964979692
-1	0	0	Ki67+	647.16576835 1066.55556701
-1	0	0	Ki67+	267.799180606 906.730693759
-1	0	0	Ki67+	1293.03497457 917.268886061
-1	0	0	Ki67+	1043.97504632 846.534643713
-1	0	0	Ki67+	1813.58916826 735.445956191
-1	0	0	Ki67+	223.319229089 728.374501671
-1	0	0	Ki67+	1178.00967022 813.671828588
-1	0	0	Ki67+	76.2244995032 1670.2726749
-1	0	0	Ki67+	311.294667233 812.23107079
-1	0	0	Ki67+	2005.70394066 1495.5218783
-1	0	0	Ki67+	507.450019358 1410.3880111
-1	0	0	Ki67+	1723.08678826 1961.95785396
-1	0	0	Ki67+	1018.85668449 1206.81407252
-1	0	0	Ki67+	554.591579746 231.748483312
-1	0	0	Ki67+	1079.19819135 1370.8274322
-1	0	0	Ki67+	1182.8810449 1192.90110043
-1	0	0	Ki67+	43.6702026196 951.250190687
-1	0	0	Ki67+	1513.15921075 2076.33872717
-1	0	0	Ki67+	1101.46603968 381.900630413
-1	0	0	Ki67+	1318.42167654 1029.176707
-1	0	0	Ki67+	557.478134411 1859.28870034
-1	0	0	Ki67+	1291.72541827 1665.32663159
-1	0	0	Ki67+	642.591945222 1154.20527305
-1	0	0	Ki67+	1521.41620074 916.689040281
-1	0	0	Ki67+	297.873096706 1536.98223084
-1	0	0	Ki67+	431.401428923 2063.54361306
-1	0	0	Ki67+	1289.47112687 1643.70024292
-1	0	0	Ki67+	407.213667533 1471.62090949
-1	0	0	Ki67+	28.77778451 1875.06229934
-1	0	0	Ki67+	731.997619994 736.115249826
-1	0	0	Ki67+	212.204862995 1565.41571659
-1	0	0	Ki67+	332.696376066 1188.69144877
-1	0	0	Ki67+	215.920674612 1605.54451882
-1	0	0	Ki67+	2089.72399609 1382.55210622
-1	0	0	Ki67+	1925.39309392 2118.97275347
-1	0	0	Ki67+	613.362450299 155.278957794
-1	0	0	Ki67+	2049.47319607 1660.50513393
-1	0	0	Ki67+	985.927610588 365.877787026
-1	0	0	Ki67+	1360.286412 1647.01433113
-1	0	0	Ki67+	1537.35067995 1745.63252262
-1	0	0	Ki67+	222.193744703 494.982367359
-1	0	0	Ki67+	528.169739442 940.50884459
-1	0	0	Ki67+	1362.93673851 386.735262366
-1	0	0	Ki67+	801.307356194 1614.41965694
-1	0	0	Ki67+	1875.76180493 643.687536508
-1	0	0	Ki67+	749.274260567 369.042538217
-1	0	0	Ki67+	1147.59628333 1019.87599333
-1	0	0	Ki67+	667.516794181 742.849028068
-1	0	0	Ki67+	1405.11293014 613.793762732
-1	0	0	Ki67+	884.326740244 1231.9923828
-1	0	0	Ki67+	1901.7408437 1170.47703681
-1	0	0	Ki67+	1994.23047485 1881.15634256
-1	0	0	Ki67+	1391.42656722 1220.74522947
-1	0	0	Ki67+	2066.69613769 111.066018615
-1	0	0	Ki67+	1687.03935703 114.483211106
-1	0	0	Ki67+	1571.46851323 1715.81785945
-1	0	0	Ki67+	1238.76343908 1883.64421993
-1	0	0	Ki67+	947.34440363 829.083612261
-1	0	0	Ki67+	1333.96855256 723.311814346
-1	0	0	Ki67+	1358.61385634 1684.60340035
-1	0	0	Ki67+	1439.23216508 559.063494402
-1	0	0	Ki67+	2083.85788009 611.880967968
-1	0	0	Ki67+	538.093575892 1671.89293939
-1	0	0	Ki67+	2056.22129352 1575.94488044
-1	0	0	Ki67+	1971.74998939 730.363113188
-1	0	0	Ki67+	1883.27602053 1009.27353456
-1	0	0	Ki67+	1463.81021525 579.436448945
-1	0	0	Ki67+	1314.27287202 1132.04824459
-1	0	0	Ki67+	341.986277695 230.789593312
-1	0	0	Ki67+	557.087255764 125.486088809
-1	0	0	Ki67+	1264.96643439 1384.77197392
-1	0	0	Ki67+	1085.80323404 1429.73531774
-1	0	0	Ki67+	158.186002039 1314.09601459
-1	0	0	Ki67+	1997.06618703 1992.32146091
-1	0	0	Ki67+	2117.18789465 1801.7497733
-1	0	0	Ki67+	1427.76122997 2097.95424443
-1	0	0	Ki67+	212.085890623 199.762148335
-1	0	0	Ki67+	253.78064789 831.641238072
-1	0	0	Ki67+	792.766667026 127.255559597
-1	0	0	Ki67+	1696.30043068 1969.35056892
-1	0	0	Ki67+	1110.32723664 1459.79976429
-1	0	0	Ki67+	414.147872683 1684.06606441
-1	0	0	Ki67+	350.576231389 1340.96192009
-1	0	0	Ki67+	602.499600448 1848.8929132
-1	0	0	Ki67+	610.686914747 1349.82774011
-1	0	0	Ki67+	1874.45329451 1458.52066066
-1	0	0	Ki67+	1828.86881921 900.499059787
-1	0	0	Ki67+	1437.3587197 1612.26838136
-1	0	0	Ki67+	1763.02687316 550.425092235
-1	0	0	Ki67+	1672.80209571 602.807148312
-1	0	0	Ki67+	45.7218786407 1263.3446431
-1	0	0	Ki67+	84.4972538093 1921.91369611
-1	0	0	Ki67+	1564.12676259 1897.17857779
-1	0	0	Ki67+	1523.30751083 1992.7088122
-1	0	0	Ki67+	2026.75835052 3.27770915971
-1	0	0	Ki67+	825.533404123 1734.3500113
-1	0	0	Ki67+	1054.93943552 325.764103115
-1	0	0	Ki67+	56.5597434379 1745.65386421
-1	0	0	Ki67+	286.869284762 1585.4403719
-1	0	0	Ki67+	486.25979853 1686.68208782
-1	0	0	Ki67+	1624.29890611 2121.631091
-1	0	0	Ki67+	1275.59302837 1777.48240086
-1	0	0	Ki67+	24.4465418871 1997.85906192
-1	0	0	Ki67+	2148.1432665 749.438496414
-1	0	0	Ki67+	1155.48923629 2010.63576343
-1	0	0	Ki67+	1805.51160012 910.221628265
-1	0	0	Ki67+	1177.82249595 1431.50792139
-1	0	0	Ki67+	274.779818153 178.237037708
-1	0	0	Ki67+	753.183550644 2016.33709532
-1	0	0	Ki67+	1403.43146846 311.913444173
-1	0	0	Ki67+	159.013477971 404.603648643
-1	0	0	Ki67+	1761.70764786 926.702365741
-1	0	0	Ki67+	409.634322792 292.999364053
-1	0	0	Ki67+	1136.1636202 1242.95302973
-1	0	0	Ki67+	948.270273537 588.788604218
-1	0	0	Ki67+	1387.00968962 1788.10588093
-1	0	0	Ki67+	1215.3104433 744.432824194
-1	0	0	Ki67+	1281.58322047 609.736492446
-1	0	0	Ki67+	2103.83941208 1538.87329208
-1	0	0	Ki67+	1581.70635755 96.0924237384
-1	0	0	Ki67+	886.300267832 1943.1647248
-1	0	0	Ki67+	1553.63808108 394.613853443
-1	0	0	Ki67+	1742.682418 189.803325757
-1	0	0	Ki67+	915.334332741 1001.99621047
-1	0	0	Ki67+	1433.77057388 1057.90579235
-1	0	0	Ki67+	1898.20761277 133.708093223
-1	0	0	Ki67+	2135.26860057 293.809429302
-1	0	0	Ki67+	1379.43769738 1528.49211227
-1	0	0	Ki67+	1260.67201953 293.566576552
-1	0	0	Ki67+	1657.06828907 1259.29239122
-1	0	0	Ki67+	720.965472036 1498.99455523
-1	0	0	Ki67+	1234.1141527 1254.47646331
-1	0	0	Ki67+	1218.35970165 418.937191964
-1	0	0	Ki67+	1619.27173536 1963.89507306
-1	0	0	Ki67+	1188.94844098 2110.38259281
-1	0	0	Ki67+	110.498309014 1393.44245892
-1	0	0	Ki67+	1314.73911948 434.530889725
-1	0	0	Ki67+	1819.10826873 1067.03501381
-1	0	0	Ki67+	99.4327464526 1977.6331506
-1	0	0	Ki67+	1426.27253853 1679.78734848
-1	0	0	Ki67+	1551.67220222 951.866176422
-1	0	0	Ki67+	1008.96722213 1699.97538257
-1	0	0	Ki67+	1261.18136026 1179.77129659
-1	0	0	Ki67+	1109.71798658 681.498561846
-1	0	0	Ki67+	2084.17275792 1773.21597605
-1	0	0	Ki67+	812.488316403 1462.60840219
-1	0	0	Ki67+	950.172294205 2000.93271711
-1	0	0	Ki67+	1120.33419175 880.434069571
-1	0	0	Ki67+	1067.99749668 306.278690127
-1	0	0	Ki67+	1074.76723089 166.0122705
-1	0	0	Ki67+	2010.36211949 2138.46711524
-1	0	0	Ki67+	273.777959158 1911.73335705
-1	0	0	Ki67+	1083.8610579 1807.36438641
-1	0	0	Ki67+	2031.12658993 281.350461829
-1	0	0	Ki67+	1247.7099208 415.516268035
-1	0	0	Ki67+	1995.89478987 1157.72141999
-1	0	0	Ki67+	819.845908135 2081.17538461
-1	0	0	Ki67+	1820.48530841 192.904043534
-1	0	0	Ki67+	1612.02311372 1325.88106293
-1	0	0	Ki67+	1646.057615 1900.25181866
-1	0	0	Ki67+	1384.26239826 1897.77538253
-1	0	0	Ki67+	435.853617587 1979.34485559
-1	0	0	Ki67+	865.531439093 1288.27902912
-1	0	0	Ki67+	1109.9614668 2023.81932343
-1	0	0	Ki67+	987.601742307 520.997101625
-1	0	0	Ki67+	1057.34798716 2069.72418801
-1	0	0	Ki67+	1904.18126857 1717.23315791
-1	0	0	Ki67+	926.128979893 738.666486781
-1	0	0	Ki67+	1045.27289703 681.034131295
-1	0	0	Ki67+	2137.89843792 1056.98211599
-1	0	0	Ki67+	1679.90813415 469.322408551
-1	0	0	Ki67+	1228.26008115 1351.59479473
-1	0	0	Ki67+	2015.15747906 930.91805116
-1	0	0	Ki67+	2138.90121515 1550.7987887
-1	0	0	Ki67+	846.800108184 1035.730845
-1	0	0	Ki67+	1025.07259135 1792.34245767
-1	0	0	Ki67+	215.374221053 2090.13925276
-1	0	0	Ki67+	1441.3017793 431.928752614
-1	0	0	Ki67+	1417.10446106 1295.29844527
-1	0	0	Ki67+	22.6623266885 2063.67402145
-1	0	0	Ki67+	101.256955339 1370.21910318
-1	0	0	Ki67+	1012.95382229 48.3537537282
-1	0	0	Ki67+	1856.91672745 1780.18256987
-1	0	0	Ki67+	1219.63995667 806.864324862
-1	0	0	Ki67+	2129.54296717 1892.44627217
-1	0	0	Ki67+	748.292889788 894.386083169
-1	0	0	Ki67+	254.336424495 803.750506272
-1	0	0	Ki67+	60.5674861929 287.484770482
-1	0	0	Ki67+	1182.56726019 1035.70129354
-1	0	0	Ki67+	1206.70117642 2033.24890288
-1	0	0	Ki67+	1183.97891266 310.964829846
-1	0	0	Ki67+	163.759022729 1443.81270982
-1	0	0	Ki67+	610.834564537 1983.0703628
-1	0	0	Ki67+	859.44339589 506.800677263
-1	0	0	Ki67+	247.161114525 1837.59645265
-1	0	0	Ki67+	578.043446399 1683.35281537
-1	0	0	Ki67+	1491.32918315 1983.49234434
-1	0	0	Ki67+	402.965828708 107.832502727
-1	0	0	Ki67+	1482.24835729 187.054555466
-1	0	0	Ki67+	1223.83650339 198.183346679
-1	0	0	Ki67+	979.147953021 1378.20749127
-1	0	0	Ki67+	257.394558512 727.801873362
-1	0	0	Ki67+	648.123924846 1603.28435761
-1	0	0	Ki67+	1049.45538003 1240.58375356
-1	0	0	Ki67+	205.657127322 460.158142789
-1	0	0	Ki67+	1872.83326022 1074.92370322
-1	0	0	Ki67+	2049.233261 1278.01184658
-1	0	0	Ki67+	1016.98328203 201.345858881
-1	0	0	Ki67+	1281.24903652 1890.59809037
-1	0	0	Ki67+	1622.54553418 1176.12774236
-1	0	0	Ki67+	1174.84623545 721.863803394
-1	0	0	Ki67+	1556.35955915 1507.50575277
-1	0	0	Ki67+	1879.90243757 1826.65149336
-1	0	0	Ki67+	1747.78233161 45.8667763442
-1	0	0	Ki67+	1931.00604338 1214.26756081
-1	0	0	Ki67+	1468.59966646 1330.46371498
-1	0	0	Ki67+	2035.78831371 902.632942543
-1	0	0	Ki67+	1868.43521981 496.292976834
-1	0	0	Ki67+	831.648905942 2131.65383146
-1	0	0	Ki67+	1122.02505824 1371.93374796
-1	0	0	Ki67+	912.173762978 1086.14026793
-1	0	0	Ki67+	281.906644706 1397.84717663
-1	0	0	Ki67+	1314.10557645 637.350655875
-1	0	0	Ki67+	1983.86769383 1473.19712923
-1	0	0	Ki67+	2048.45803015 1082.95350334
-1	0	0	Ki67+	1982.78137934 1930.28152082
-1	0	0	Ki67+	47.6268919842 1367.30804196
-1	0	0	Ki67+	154.850635225 56.6739796843
-1	0	0	Ki67+	688.005631417 725.556237936
-1	0	0	Ki67+	2087.70281734 235.199772758
-1	0	0	Ki67+	1143.31536661 635.6117224
-1	0	0	Ki67+	119.837804101 1618.07705071
-1	0	0	Ki67+	436.42960133 1932.65296618
-1	0	0	Ki67+	1662.08500037 1880.76750537
-1	0	0	Ki67+	1765.21572465 187.802790121
-1	0	0	Ki67+	2081.01916459 1909.88773013
-1	0	0	Ki67+	981.753465964 2016.47307097
-1	0	0	Ki67+	1884.84753734 1220.64176924
-1	0	0	Ki67+	2139.7564839 215.690323707
-1	0	0	Ki67+	1582.55472134 1416.48268747
-1	0	0	Ki67+	551.065068391 2057.68137044
-1	0	0	Ki67+	1370.503212 969.044382023
-1	0	0	Ki67+	866.262739248 796.006161014
-1	0	0	Ki67+	1817.923672 2149.79616394
-1	0	0	Ki67+	577.107267831 698.75934483
-1	0	0	Ki67+	130.175657147 86.7279643708
-1	0	0	Ki67+	1995.59523391 998.611849043
-1	0	0	Ki67+	1588.04151781 1938.76986183
-1	0	0	Ki67+	2098.42314717 2099.00453532
-1	0	0	Ki67+	1127.7690056 1495.83514809
-1	0	0	Ki67+	51.1905764813 930.35185721
-1	0	0	Ki67+	96.1753523923 917.305116355
-1	0	0	Ki67+	25.5225019966 1045.66868841
-1	0	0	Ki67+	1250.42459783 1690.05429224
-1	0	0	Ki67+	1544.47027226 1851.63069759
-1	0	0	Ki67+	1419.41245035 1104.97446734
-1	0	0	Ki67+	1949.56654461 1535.79684283
-1	0	0	Ki67+	149.77420776 894.030559374
-1	0	0	Ki67+	529.997908134 1451.28475524
-1	0	0	Ki67+	5.53869179095 973.664903858
-1	0	0	Ki67+	128.076594045 1447.79138132
-1	0	0	Ki67+	1411.49819556 982.39482518
-1	0	0	Ki67+	1793.80627009 1284.9594008
-1	0	0	Ki67+	527.916244605 28.3651426188
-1	0	0	Ki67+	407.331158923 927.311136458
-1	0	0	Ki67+	461.851285955 1047.32742967
-1	0	0	Ki67+	1747.33830703 1263.39123509
-1	0	0	Ki67+	633.630755168 1013.8797589
-1	0	0	Ki67+	416.66544543 481.604308683
-1	0	0	Ki67+	8.26413929025 1909.86965593
-1	0	0	Ki67+	1289.53947641 453.893180555
-1	0	0	Ki67+	1948.11035001 500.663003539
-1	0	0	Ki67+	324.413277348 1583.45312563
-1	0	0	Ki67+	1696.005597 1796.81579362
-1	0	0	Ki67+	1013.60694085 845.831613729
-1	0	0	Ki67+	1240.98208934 1965.98911554
-1	0	0	Ki67+	1010.38207786 801.054213292
-1	0	0	Ki67+	1038.12161368 1613.42793587
-1	0	0	Ki67+	818.103505377 635.78545653
-1	0	0	Ki67+	1142.36406524 938.32682198
-1	0	0	Ki67+	592.293818735 1925.4526448
-1	0	0	Ki67+	1259.20702962 1846.03558751
-1	0	0	Ki67+	817.566162922 1296.72470726
-1	0	0	Ki67+	1385.95596903 1981.76107524
-1	0	0	Ki67+	2004.96401741 1921.86772882
-1	0	0	Ki67+	2144.41044882 596.958190476
-1	0	0	Ki67+	1163.07620533 546.701761885
-1	0	0	Ki67+	480.980872614 1353.27650163
-1	0	0	Ki67+	1801.86388016 317.642712922
-1	0	0	Ki67+	1029.73224826 1251.08936815
-1	0	0	Ki67+	1795.95530631 1353.76294122
-1	0	0	Ki67+	1054.66083062 1379.44035736
-1	0	0	Ki67+	1215.17436136 449.056942604
-1	0	0	Ki67+	910.657011535 2045.17284291
-1	0	0	Ki67+	665.208802747 556.068906483
-1	0	0	Ki67+	379.329761022 93.5468211499
-1	0	0	Ki67+	211.003806543 854.270236884
-1	0	0	Ki67+	281.77998659 1268.66291849
-1	0	0	Ki67+	259.896384402 474.464185222
-1	0	0	Ki67+	260.71699848 2066.47837863
-1	0	0	Ki67+	1418.42868826 1143.58254541
-1	0	0	Ki67+	926.81810353 1153.93213066
-1	0	0	Ki67+	1666.36167169 531.596307503
-1	0	0	Ki67+	1661.12325077 623.74497665
-1	0	0	Ki67+	455.667248052 2122.4602921
-1	0	0	Ki67+	2005.28452466 742.1035853
-1	0	0	Ki67+	1978.17812037 1670.60141918
-1	0	0	Ki67+	1012.50923854 284.532656495
-1	0	0	Ki67+	1851.32645124 462.756491312
-1	0	0	Ki67+	4.11255677699 1022.28459779
-1	0	0	Ki67+	268.394392746 1083.17536326
-1	0	0	Ki67+	1376.76867069 720.839418028
-1	0	0	Ki67+	608.953236534 225.11407568
-1	0	0	Ki67+	1807.13768385 1014.35760021
-1	0	0	Ki67+	1931.11131935 1663.18165451
-1	0	0	Ki67+	50.5241404906 1607.34735358
-1	0	0	Ki67+	647.343757835 1825.37471176
-1	0	0	Ki67+	221.344318626 1718.56136436
-1	0	0	Ki67+	1864.90183438 1759.71586162
-1	0	0	Ki67+	132.794665276 205.839876309
-1	0	0	Ki67+	4.29384215537 1733.21994037
-1	0	0	Ki67+	439.09556663 833.832755901
-1	0	0	Ki67+	428.210764447 227.634223293
-1	0	0	Ki67+	1358.44383991 2032.99837407
-1	0	0	Ki67+	1914.16235978 1848.11375765
-1	0	0	Ki67+	1169.51564165 873.606391119
-1	0	0	Ki67+	1129.20886708 2054.79529967
-1	0	0	Ki67+	1453.58385205 1810.86642963
-1	0	0	Ki67+	1020.60571984 1676.69929011
-1	0	0	Ki67+	1803.00849115 1970.1024763
-1	0	0	Ki67+	1706.04134667 1405.21799755
-1	0	0	Ki67+	1263.40123498 1308.30137805
-1	0	0	Ki67+	2142.06916181 1318.68173603
-1	0	0	Ki67+	1582.50264445 1739.90916337
-1	0	0	Ki67+	2022.00365065 594.731133944
-1	0	0	Ki67+	788.914777913 677.723163829
-1	0	0	Ki67+	546.708631054 407.063938724
-1	0	0	Ki67+	1550.28083134 2037.25584445
-1	0	0	Ki67+	1694.58844104 1728.04710103
-1	0	0	Ki67+	1103.22922986 1334.56798254
-1	0	0	Ki67+	1916.89887995 953.226596471
-1	0	0	Ki67+	63.9783034683 907.097485547
-1	0	0	Ki67+	327.309170336 945.774320914
-1	0	0	Ki67+	1106.21343914 447.591365165
-1	0	0	Ki67+	774.775511443 1246.74840701
-1	0	0	Ki67+	750.227815657 209.93104412
-1	0	0	Ki67+	1599.91974473 698.262287123
-1	0	0	Ki67+	1195.02547523 1624.09970189
-1	0	0	Ki67+	1331.51399553 1543.74080168
-1	0	0	Ki67+	247.90336942 1704.2775591
-1	0	0	Ki67+	759.846610921 1348.62848921
-1	0	0	Ki67+	997.166467572 1940.35415475
-1	0	0	Ki67+	1323.55658673 962.162410559
-1	0	0	Ki67+	1988.50900808 1733.4000937
-1	0	0	Ki67+	864.804520725 1725.80833284
-1	0	0	Ki67+	1611.48696957 867.232846918
-1	0	0	Ki67+	1976.02175551 1245.66995406
-1	0	0	Ki67+	147.570272394 1623.70774154
-1	0	0	Ki67+	527.811649266 1860.19286608
-1	0	0	Ki67+	1697.45279698 677.697117258
-1	0	0	Ki67+	1317.95435872 142.619885685
-1	0	0	Ki67+	300.19586977 138.651699003
-1	0	0	Ki67+	1900.91481856 1359.51992034
-1	0	0	Ki67+	1698.71968142 1318.73823548
-1	0	0	Ki67+	1248.22628802 2068.66171994
-1	0	0	Ki67+	1138.8606319 1101.42903914
-1	0	0	Ki67+	1483.83744664 896.150117554
-1	0	0	Ki67+	1165.24337863 1900.3234129
-1	0	0	Ki67+	1668.27278215 328.069482215
-1	0	0	Ki67+	1265.88661741 349.164537496
-1	0	0	Ki67+	1120.82007213 915.902704025
-1	0	0	Ki67+	370.624126049 890.652162861
-1	0	0	Ki67+	505.974556761 990.996668824
-1	0	0	Ki67+	783.147414495 82.3305088365
-1	0	0	Ki67+	2058.59079175 249.598210532
-1	0	0	Ki67+	179.233513299 1274.3523117
-1	0	0	Ki67+	1433.93179901 1701.51925405
-1	0	0	Ki67+	819.436465301 1799.06693009
-1	0	0	Ki67+	759.885823374 340.624958528
-1	0	0	Ki67+	1148.91665125 981.138215605
-1	0	0	Ki67+	851.674858215 357.78531329
-1	0	0	Ki67+	196.705802047 338.66649825
-1	0	0	Ki67+	415.297383588 402.325190574
-1	0	0	Ki67+	723.298863944 1562.72266806
-1	0	0	Ki67+	881.794652816 756.198803633
-1	0	0	Ki67+	818.8397275 929.657746467
-1	0	0	Ki67+	1273.29836579 544.486004639
-1	0	0	Ki67+	1619.49839756 221.023920368
-1	0	0	Ki67+	402.02659428 374.531192899
-1	0	0	Ki67+	1315.11852372 1153.55189611
-1	0	0	Ki67+	2035.71227657 2140.06618701
-1	0	0	Ki67+	380.00177842 1181.78391164
-1	0	0	Ki67+	835.799994354 2008.7787287
-1	0	0	Ki67+	1571.07270045 75.6423921318
-1	0	0	Ki67+	1528.77431388 1246.38810175
-1	0	0	Ki67+	409.496559028 639.295415966
-1	0	0	Ki67+	609.636565626 500.168031709
-1	0	0	Ki67+	840.08083918 2091.35561661
-1	0	0	Ki67+	1371.91395658 1190.03699645
-1	0	0	Ki67+	1773.15580176 330.025330825
-1	0	0	Ki67+	1104.51612502 1597.33730602
-1	0	0	Ki67+	1242.78045982 1224.44265077
-1	0	0	Ki67+	554.811973807 973.054002717
-1	0	0	Ki67+	1133.79570257 598.907245656
-1	0	0	Ki67+	974.531058063 199.57569394
-1	0	0	Ki67+	2107.43681958 978.268806623
-1	0	0	Ki67+	1498.26338131 1511.34206181
-1	0	0	Ki67+	689.058587405 921.194801464
-1	0	0	Ki67+	2000.17867307 1586.85049925
-1	0	0	Ki67+	961.340291099 2111.40971056
-1	0	0	Ki67+	1713.31913116 1382.3281729
-1	0	0	Ki67+	1853.10650459 323.966270349
-1	0	0	Ki67+	1896.2899287 339.400905529
-1	0	0	Ki67+	227.60279294 1661.01671655
-1	0	0	Ki67+	2143.39051073 1493.96740562
-1	0	0	Ki67+	1672.74628848 162.342780761
-1	0	0	Ki67+	386.93333335 862.073993125
-1	0	0	Ki67+	672.333113169 1173.66135866
-1	0	0	Ki67+	491.693737458 118.15081357
-1	0	0	Ki67+	505.730548674 1645.55785174
-1	0	0	Ki67+	1516.68679562 461.093824787
-1	0	0	Ki67+	1380.18322115 1373.36517227
-1	0	0	Ki67+	692.728283113 1345.67549154
-1	0	0	Ki67+	229.766605113 320.301891972
-1	0	0	Ki67+	958.191095436 1980.46137883
-1	0	0	Ki67+	954.295665638 1932.8223498
-1	0	0	Ki67+	1217.83761177 1524.62647768
-1	0	0	Ki67+	428.495236336 1265.4415053
-1	0	0	Ki67+	191.326913941 2069.89001502
-1	0	0	Ki67+	1423.11756533 405.614392499
-1	0	0	Ki67+	1898.67755131 1545.85329489
-1	0	0	Ki67+	494.30376924 88.7975890842
-1	0	0	Ki67+	918.035264534 1591.44574548
-1	0	0	Ki67+	1098.40398869 1159.93277263
-1	0	0	Ki67+	1370.11316132 669.358266156
-1	0	0	Ki67+	2087.83130325 1874.8069269
-1	0	0	Ki67+	964.282169039 1399.63404088
-1	0	0	Ki67+	1905.31822228 2076.33056097
-1	0	0	Ki67+	667.507027467 2086.33461977
-1	0	0	Ki67+	1209.89902241 983.039170154
-1	0	0	Ki67+	2047.38997776 1387.09382154
-1	0	0	Ki67+	34.7773700575 1970.94829296
-1	0	0	Ki67+	1711.72412644 1233.87009701
-1	0	0	Ki67+	1153.46372339 708.723932607
-1	0	0	Ki67+	1763.39406346 485.944575023
-1	0	0	Ki67+	1281.96717555 1414.34752608
-1	0	0	Ki67+	1848.26599501 1051.84013565
-1	0	0	Ki67+	1322.49659629 349.10829211
-1	0	0	Ki67+	5.07805475416 233.838420124
-1	0	0	Ki67+	858.922766393 230.303313572
-1	0	0	Ki67+	1991.4672666 884.129295678
-1	0	0	Ki67+	779.814296383 1193.91894901
-1	0	0	Ki67+	2075.47060878 2010.09467962
-1	0	0	Ki67+	166.851053114 1013.37416345
-1	0	0	Ki67+	1850.58853634 1192.10686023
-1	0	0	Ki67+	547.686866752 1984.46656492
-1	0	0	Ki67+	563.604185452 1189.48395072
-1	0	0	Ki67+	1308.16657718 403.535342912
-1	0	0	Ki67+	351.2496562 61.9494595855
-1	0	0	Ki67+	986.609258973 1709.43238324
-1	0	0	Ki67+	1169.67008834 131.333030899
-1	0	0	Ki67+	535.846924727 1602.27338799
-1	0	0	Ki67+	55.3249776202 1884.4384759
-1	0	0	Ki67+	462.033653255 797.390200037
-1	0	0	Ki67+	2011.24647265 1855.38035815
-1	0	0	Ki67+	1531.98096378 340.727972158
-1	0	0	Ki67+	640.254944222 225.055487076
-1	0	0	Ki67+	822.413403883 390.579443509
-1	0	0	Ki67+	843.307632859 294.898851393
-1	0	0	Ki67+	1029.70961143 967.312178431
-1	0	0	Ki67+	1007.44592915 420.633952833
-1	0	0	Ki67+	1440.32302044 734.659710577
-1	0	0	Ki67+	116.290176125 1640.43581881
-1	0	0	Ki67+	993.908066741 762.44601503
-1	0	0	Ki67+	1586.81364426 1986.79553812
-1	0	0	Ki67+	2087.38155532 1815.80119096
-1	0	0	Ki67+	412.858288921 1712.91183842
-1	0	0	Ki67+	690.045571094 1146.13544538
-1	0	0	Ki67+	2042.74145455 1838.00190682
-1	0	0	Ki67+	272.657624336 69.6509168644
-1	0	0	Ki67+	2018.63300904 1154.71391309
-1	0	0	Ki67+	537.349964562 1052.90665839
-1	0	0	Ki67+	1087.13713934 757.075926722
-1	0	0	Ki67+	124.589446424 1831.1900426
-1	0	0	Ki67+	496.042882489 1301.94544167
-1	0	0	Ki67+	781.037921027 241.828203541
-1	0	0	Ki67+	1647.12043264 1825.89382997
-1	0	0	Ki67+	1448.58619447 241.253202271
-1	0	0	Ki67+	773.946184011 1819.2250281
-1	0	0	Ki67+	811.003938447 191.915107335
-1	0	0	Ki67+	1669.20478275 1985.52127535
-1	0	0	Ki67+	972.553151543 780.788585925
-1	0	0	Ki67+	735.906672557 227.552573582
-1	0	0	Ki67+	1999.33303452 215.518950705
-1	0	0	Ki67+	1733.99704516 1108.04863601
-1	0	0	Ki67+	1554.00238793 1484.56380559
-1	0	0	Ki67+	1596.79809038 1668.04721318
-1	0	0	Ki67+	116.797518877 518.741360402
-1	0	0	Ki67+	1340.94056099 239.959845434
-1	0	0	Ki67+	733.598158085 1981.27708707
-1	0	0	Ki67+	1378.37498158 553.263715801
-1	0	0	Ki67+	683.230841883 83.1512028803
-1	0	0	Ki67+	1159.64922455 1552.098813
-1	0	0	Ki67+	1204.6701474 658.002308799
-1	0	0	Ki67+	630.667108083 494.770258215
-1	0	0	Ki67+	1055.48931854 947.510178205
-1	0	0	Ki67+	1320.99060718 810.992705053
-1	0	0	Ki67+	1974.75570777 490.435080795
-1	0	0	Ki67+	577.876282427 1402.09104389
-1	0	0	Ki67+	1309.11917422 1424.61787471
-1	0	0	Ki67+	968.708465176 243.07982997
-1	0	0	Ki67+	21.7609542098 755.103683403
-1	0	0	Ki67+	863.402367229 2011.01728453
-1	0	0	Ki67+	1118.44832413 399.643325077
-1	0	0	Ki67+	480.576501462 1519.79172757
-1	0	0	Ki67+	211.320681444 1418.90485126
-1	0	0	Ki67+	967.536721056 1258.57515935
-1	0	0	Ki67+	100.248505333 1203.68524299
-1	0	0	Ki67+	1879.95390475 187.317753904
-1	0	0	Ki67+	1688.29632179 1419.25242298
-1	0	0	Ki67+	1176.39490588 2057.79627573
-1	0	0	Ki67+	681.248088018 133.212649441
-1	0	0	Ki67+	4.95763337608 1958.8219326
-1	0	0	Ki67+	868.190307121 2129.04702141
-1	0	0	Ki67+	1238.62743988 2147.42062155
-1	0	0	Ki67+	39.3687036248 1781.80305798
-1	0	0	Ki67+	1203.31630598 866.028680492
-1	0	0	Ki67+	2045.3643203 614.229528908
-1	0	0	Ki67+	1204.33627767 1116.87969974
-1	0	0	Ki67+	1720.145114 1310.16078437
-1	0	0	Ki67+	1302.32555093 779.038845858
-1	0	0	Ki67+	688.066014622 1295.79728058
-1	0	0	Ki67+	738.037846646 1806.33032712
-1	0	0	Ki67+	2045.9865596 1346.31837682
-1	0	0	Ki67+	1235.04600219 383.1222189
-1	0	0	Ki67+	813.122544086 1997.89278576
-1	0	0	Ki67+	1726.88672531 1008.8932295
-1	0	0	Ki67+	1807.42746999 1562.0436165
-1	0	0	Ki67+	741.109594457 292.940505193
-1	0	0	Ki67+	847.079224128 329.77105507
-1	0	0	Ki67+	682.328408191 848.630632747
-1	0	0	Ki67+	408.153654729 848.697555014
-1	0	0	Ki67+	1491.60927659 1268.36929815
-1	0	0	Ki67+	1861.34804311 1995.15745889
-1	0	0	Ki67+	1775.81198424 641.960746568
-1	0	0	Ki67+	1892.21145701 314.358195446
-1	0	0	Ki67+	490.654086607 448.666010427
-1	0	0	Ki67+	2038.59372279 474.341328516
-1	0	0	Ki67+	761.965681335 1940.63066855
-1	0	0	Ki67+	1879.65765526 122.75631183
-1	0	0	Ki67+	915.263752656 2017.58269034
-1	0	0	Ki67+	212.656906881 1185.59365984
-1	0	0	Ki67+	725.485141191 1369.57646861
-1	0	0	Ki67+	1957.81521429 1223.48924513
-1	0	0	Ki67+	288.832210112 824.292765125
-1	0	0	Ki67+	1695.65605914 2042.77572015
-1	0	0	Ki67+	1867.16335599 1033.83422045
-1	0	0	Ki67+	835.262967623 1116.4947123
-1	0	0	Ki67+	372.698862936 1469.70771322
-1	0	0	Ki67+	1296.47399277 1922.10359238
-1	0	0	Ki67+	430.476402077 2139.20060954
-1	0	0	Ki67+	513.286815131 776.435317093
-1	0	0	Ki67+	348.431255744 488.284035447
-1	0	0	Ki67+	881.500493246 276.710096486
-1	0	0	Ki67+	1246.21438555 314.293135514
-1	0	0	Ki67+	1906.26050052 1479.03028974
-1	0	0	Ki67+	849.745511908 251.887255914
-1	0	0	Ki67+	794.660536932 1787.18322343
-1	0	0	Ki67+	1250.54508688 1490.02812059
-1	0	0	Ki67+	610.97519587 1207.53469759
-1	0	0	Ki67+	84.580169745 1105.14699086
-1	0	0	Ki67+	428.232574933 1108.20292483
-1	0	0	Ki67+	1025.06004194 1926.41325218
-1	0	0	Ki67+	618.062336306 2023.46311836
-1	0	0	Ki67+	1552.44693409 661.222983036
-1	0	0	Ki67+	680.68650157 2006.2589869
-1	0	0	Ki67+	1778.64832746 1098.21116936
-1	0	0	Ki67+	1024.86421098 1571.55201639
-1	0	0	Ki67+	967.046332325 1031.54107192
-1	0	0	Ki67+	125.656985746 1996.54443217
-1	0	0	Ki67+	1391.60349357 2026.4496838
-1	0	0	Ki67+	1010.46971656 2026.68082503
-1	0	0	Ki67+	1967.28922119 1311.44529153
-1	0	0	Ki67+	1943.72354879 1690.84945748
-1	0	0	Ki67+	690.367851652 1601.41250492
-1	0	0	Ki67+	1055.87614239 2025.03854717
-1	0	0	Ki67+	9.24162985992 571.792085448
-1	0	0	Ki67+	907.068803816 1865.51572165
-1	0	0	Ki67+	648.545226919 1312.52022886
-1	0	0	Ki67+	1303.11198282 1838.62513563
-1	0	0	Ki67+	69.6519135387 1242.86779668
-1	0	0	Ki67+	354.555008035 2107.77148038
-1	0	0	Ki67+	195.780000843 950.73302986
-1	0	0	Ki67+	2113.4930007 2081.50370274
-1	0	0	Ki67+	1661.4578192 1148.69434309
-1	0	0	Ki67+	1584.94358424 2142.32434365
-1	0	0	Ki67+	720.398122912 1306.85617601
-1	0	0	Ki67+	1753.37551554 402.480959143
-1	0	0	Ki67+	1460.3110167 473.105072592
-1	0	0	Ki67+	493.487485758 499.264772874
-1	0	0	Ki67+	2099.27839074 768.552441552
-1	0	0	Ki67+	1141.48268812 1412.96752966
-1	0	0	Ki67+	2053.3662212 749.144369524
-1	0	0	Ki67+	295.643628541 322.420285782
-1	0	0	Ki67+	1149.63036241 862.051685775
-1	0	0	Ki67+	1639.53290783 229.231099129
-1	0	0	Ki67+	470.268459082 1790.33941168
-1	0	0	Ki67+	529.7172187 290.326219896
-1	0	0	Ki67+	1637.71777005 1448.42976677
-1	0	0	Ki67+	1799.75671725 960.758503035
-1	0	0	Ki67+	598.622048032 840.19034415
-1	0	0	Ki67+	1955.28616834 1888.09415697
-1	0	0	Ki67+	700.113957647 1975.76490422
-1	0	0	Ki67+	879.706431768 1108.83712231
-1	0	0	Ki67+	217.011189156 1844.59909379
-1	0	0	Ki67+	1930.14407626 520.511259724
-1	0	0	Ki67+	469.415155174 1962.74745973
-1	0	0	Ki67+	1406.62286669 738.555636643
-1	0	0	Ki67+	790.651410763 1378.99291161
-1	0	0	Ki67+	840.224603777 1297.06347236
-1	0	0	Ki67+	1821.79124731 117.03643427
-1	0	0	Ki67+	1899.95042202 1034.32791405
-1	0	0	Ki67+	1993.76303554 1231.35908189
-1	0	0	Ki67+	1964.19662573 1338.0546637
-1	0	0	Ki67+	1672.43905116 353.34907818
-1	0	0	Ki67+	249.947984743 1294.09258469
-1	0	0	Ki67+	178.367313937 177.712160741
-1	0	0	Ki67+	1284.43068689 845.881560197
-1	0	0	Ki67+	1216.46530068 2099.21425833
-1	0	0	Ki67+	1506.32765458 2050.78856107
-1	0	0	Ki67+	1349.03235703 1340.4693598
-1	0	0	Ki67+	1926.06148166 1744.61590574
-1	0	0	Ki67+	1203.33602836 1549.8115724
-1	0	0	Ki67+	1002.75455592 1018.09155226
-1	0	0	Ki67+	763.207855287 1972.33702863
-1	0	0	Ki67+	1973.27157196 2083.12732761
-1	0	0	Ki67+	106.740400666 135.190538576
-1	0	0	Ki67+	1524.49762969 1113.30538578
-1	0	0	Ki67+	1709.32191078 958.603116103
-1	0	0	Ki67+	352.018194114 87.6474156195
-1	0	0	Ki67+	1896.9528477 423.343018811
-1	0	0	Ki67+	1873.2126697 1337.35169326
-1	0	0	Ki67+	1828.17822622 1523.7514159
-1	0	0	Ki67+	77.9539528589 484.905336089
-1	0	0	Ki67+	837.572612978 1471.10628724
-1	0	0	Ki67+	875.440184603 1923.62987595
-1	0	0	Ki67+	1940.12265735 1083.06536673
-1	0	0	Ki67+	498.631964969 2069.02389048
-1	0	0	Ki67+	1984.89412875 421.545583091
-1	0	0	Ki67+	1317.99907716 110.184216607
-1	0	0	Ki67+	547.000457294 191.526953984
-1	0	0	Ki67+	393.866540547 1846.07023816
-1	0	0	Ki67+	328.222642649 1671.17970235
-1	0	0	Ki67+	1795.35188286 1757.58408192
-1	0	0	Ki67+	2031.141334 387.845034825
-1	0	0	Ki67+	1266.29594685 1094.88772331
-1	0	0	Ki67+	902.302707236 539.611063951
-1	0	0	Ki67+	340.84968598 1315.31644072
-1	0	0	Ki67+	176.258652856 1799.59402394
-1	0	0	Ki67+	180.732663238 1717.30049194
-1	0	0	Ki67+	1041.00916029 16.0782366664
-1	0	0	Ki67+	894.55920448 1589.86190516
-1	0	0	Ki67+	1988.78896856 1816.87099659
-1	0	0	Ki67+	187.482211499 1896.62140529
-1	0	0	Ki67+	13.1543450886 1547.07843499
-1	0	0	Ki67+	1017.611241 652.962205022
-1	0	0	Ki67+	54.4221159542 642.343356626
-1	0	0	Ki67+	1358.31067124 1498.45191051
-1	0	0	Ki67+	1866.24388584 1723.75750305
-1	0	0	Ki67+	1904.99738354 922.701662081
-1	0	0	Ki67+	723.215974574 165.325574001
-1	0	0	Ki67+	414.244146654 2102.54485057
-1	0	0	Ki67+	2128.67359202 466.638919874
-1	0	0	Ki67+	318.78958902 1838.66485242
-1	0	0	Ki67+	1562.39689876 554.78227257
-1	0	0	Ki67+	1376.04401243 793.03447872
-1	0	0	Ki67+	110.777228539 1705.27087265
-1	0	0	Ki67+	1671.39885668 427.386117418
-1	0	0	Ki67+	1623.44399759 930.965787281
-1	0	0	Ki67+	938.249684644 1087.78413513
-1	0	0	Ki67+	377.610973004 1787.26356068
-1	0	0	Ki67+	525.415718992 422.110978121
-1	0	0	Ki67+	1978.16325758 1513.94752889
-1	0	0	Ki67+	224.315918196 639.286719102
-1	0	0	Ki67+	513.176784145 132.106838895
-1	0	0	Ki67+	467.058699036 758.114186618
-1	0	0	Ki67+	406.525529773 1169.66775285
-1	0	0	Ki67+	1701.59665414 1351.26580194
-1	0	0	Ki67+	1626.63703631 1685.42232487
-1	0	0	Ki67+	682.820866076 870.65006238
-1	0	0	Ki67+	1005.26237024 1244.87531649
-1	0	0	Ki67+	1027.9035389 711.519834604
-1	0	0	Ki67+	173.471298651 1619.75566158
-1	0	0	Ki67+	809.38792703 1090.90375863
-1	0	0	Ki67+	457.704374706 1433.00165466
-1	0	0	Ki67+	1816.67028523 1138.37356296
-1	0	0	Ki67+	187.741334971 823.088504044
-1	0	0	Ki67+	1241.97918979 1535.28389857
-1	0	0	Ki67+	1681.23850308 563.380832466
-1	0	0	Ki67+	831.248266942 1204.98487125
-1	0	0	Ki67+	655.216773818 1855.4317746
-1	0	0	Ki67+	1005.25961678 548.90984588
-1	0	0	Ki67+	1243.34333163 827.142873201
-1	0	0	Ki67+	1044.66733118 1746.90088488
-1	0	0	Ki67+	1468.57589179 924.398257848
-1	0	0	Ki67+	2077.97364831 490.98971767
-1	0	0	Ki67+	804.553503325 1240.10690489
-1	0	0	Ki67+	1000.34776512 19.0881240731
-1	0	0	Ki67+	1809.83735621 1171.99630522
-1	0	0	Ki67+	1778.04140679 665.304710074
-1	0	0	Ki67+	1360.6824353 456.87105586
-1	0	0	Ki67+	1600.05346288 241.381625179
-1	0	0	Ki67+	33.561408849 1495.16232465
-1	0	0	Ki67+	1987.71363377 2018.53206901
-1	0	0	Ki67+	1763.89858076 1892.61326663
-1	0	0	Ki67+	1477.4247179 723.770378017
-1	0	0	Ki67+	686.927553602 1646.69788543
-1	0	0	Ki67+	1635.48732277 592.528842956
-1	0	0	Ki67+	159.698353848 1116.59041526
-1	0	0	Ki67+	1626.66606269 1631.11177771
-1	0	0	Ki67+	614.385949389 755.748015928
-1	0	0	Ki67+	971.128209976 1281.21371259
-1	0	0	Ki67+	1374.38863686 360.439817136
-1	0	0	Ki67+	1537.5746685 544.266100202
-1	0	0	Ki67+	1483.56069057 1761.47155727
-1	0	0	Ki67+	1155.19086929 325.46602728
-1	0	0	Ki67+	1469.16909338 1691.19844
-1	0	0	Ki67+	8.94555024946 1199.32609809
-1	0	0	Ki67+	1394.36209563 1576.85701926
-1	0	0	Ki67+	185.081657334 1601.3701322
-1	0	0	Ki67+	22.605334679 1090.07268457
-1	0	0	Ki67+	1716.85008343 1489.63665979
-1	0	0	Ki67+	845.994244004 880.818766651
-1	0	0	Ki67+	1607.2828765 2006.56431732
-1	0	0	Ki67+	1147.14036754 1781.64496751
-1	0	0	Ki67+	163.889498624 1581.63558886
-1	0	0	Ki67+	602.986289688 656.359012294
-1	0	0	Ki67+	1331.69670266 447.827614092
-1	0	0	Ki67+	2114.17014712 567.030448632
-1	0	0	Ki67+	1880.59042133 1560.67704709
-1	0	0	Ki67+	378.073989963 314.346133869
-1	0	0	Ki67+	1555.1035557 2014.99080402
-1	0	0	Ki67+	97.6630043819 343.368044824
-1	0	0	Ki67+	384.38147622 469.364642211
-1	0	0	Ki67+	1783.04560193 858.734903286
-1	0	0	Ki67+	231.136669635 578.74034147
-1	0	0	Ki67+	723.89102736 1715.70647668
-1	0	0	Ki67+	2031.82007402 2019.49094428
-1	0	0	Ki67+	1805.73277891 1662.93824404
-1	0	0	Ki67+	2056.52438815 10.2809186453
-1	0	0	Ki67+	1076.63329433 1915.06778833
-1	0	0	Ki67+	686.235050941 508.380419135
-1	0	0	Ki67+	734.150791491 30.8020973083
-1	0	0	Ki67+	340.850823843 1627.7866262
-1	0	0	Ki67+	1696.26483119 1505.86705836
-1	0	0	Ki67+	558.001346722 1355.0283215
-1	0	0	Ki67+	1593.33903155 1473.24863494
-1	0	0	Ki67+	1724.1840989 210.472454782
-1	0	0	Ki67+	1698.25279752 934.668326965
-1	0	0	Ki67+	1685.99879419 1212.1951214
-1	0	0	Ki67+	288.227652793 53.6506486918
-1	0	0	Ki67+	489.34133031 1762.71601249
-1	0	0	CD3+/CD8+/Ki67+	451.508126306 1654.82596739
-1	0	0	CD3+/CD8+/Ki67+	1940.63388532 408.712446705
-1	0	0	CD3+/CD8+/Ki67+	101.951179614 1555.57244791
-1	0	0	CD3+/CD8+/Ki67+	913.022277773 863.594742223
-1	0	0	CD3+/CD8+/Ki67+	448.302419741 1365.56801015
-1	0	0	CD3+/CD8+/Ki67+	756.357997044 612.404637174
-1	0	0	CD3+/CD8+/Ki67+	875.569483831 1367.05592922
-1	0	0	CD3+/CD8+/Ki67+	1760.6129828 1477.41747045
-1	0	0	CD3+/CD8+/Ki67+	272.098773819 1029.45665611
-1	0	0	CD3+/CD8+/Ki67+	995.481257723 1632.41718864
-1	0	0	CD3+/CD8+/Ki67+	1478.16109134 1482.99004303
-1	0	0	CD3+/CD8+/Ki67+	315.5458772 1492.7264477
-1	0	0	CD3+/CD8+/Ki67+	1823.28305881 1921.64397702
-1	0	0	CD3+/CD8+/Ki67+	359.121068527 1501.93417195
-1	0	0	CD3+/CD8+/Ki67+	328.367709577 25.339897689
-1	0	0	CD3+/CD8+/Ki67+	1772.17943055 1005.75068023
-1	0	0	CD3+/CD8+/Ki67+	533.284279269 1385.81663306
-1	0	0	CD3+/CD8+/Ki67+	1715.31211829 1046.53000136
-1	0	0	CD3+/CD8+/Ki67+	982.838227219 859.761750195
-1	0	0	CD3+/CD8+/Ki67+	1527.46038597 1694.2022296
-1	0	0	CD3+/CD8+/Ki67+	1085.04360268 30.9972730081
-1	0	0	CD3+/CD8+/Ki67+	754.922574194 677.285370115
-1	0	0	CD3+/CD8+/Ki67+	524.102645305 806.976586976
-1	0	0	CD3+/CD8+/Ki67+	377.763646908 767.40895534
-1	0	0	CD3+/CD8+/Ki67+	2090.41713139 1619.44615735
-1	0	0	CD3+/CD8+/Ki67+	2053.92441566 1947.87692367
-1	0	0	CD3+/CD8+/Ki67+	472.263559199 2000.99048313
-1	0	0	CD3+/CD8+/Ki67+	598.620043931 38.0875282052
-1	0	0	CD3+/CD8+/Ki67+	1207.83297001 1078.87550459
-1	0	0	CD3+/CD8+/Ki67+	1927.345853 888.887072376
-1	0	0	CD3+/CD8+/Ki67+	660.96763358 674.475558725
-1	0	0	CD3+/CD8+/Ki67+	1371.6420296 223.590908325
-1	0	0	CD3+/CD8+/Ki67+	1235.36340484 1625.85887658
-1	0	0	CD3+/CD8+/Ki67+	168.974419366 373.144823401
-1	0	0	CD3+/CD8+/Ki67+	2134.84694045 1142.42763326
-1	0	0	CD3+/CD8+/Ki67+	44.890575729 471.634741017
-1	0	0	CD3+/CD8+/Ki67+	171.963538794 2108.16458421
-1	0	0	CD3+/CD8+/Ki67+	1903.17817884 488.588768865
-1	0	0	CD3+/CD8+/Ki67+	1840.10961758 65.5853219881
-1	0	0	CD3+/CD8+/Ki67+	777.348864284 1587.82107166
-1	0	0	CD3+/CD8+/Ki67+	2146.79183528 367.388641892
-1	0	0	CD3+/CD8+/Ki67+	567.818424951 2097.60402562
-1	0	0	CD3+/CD8+/Ki67+	315.748018711 552.175703947
-1	0	0	CD3+/CD8+/Ki67+	402.052941796 27.7329311223
-1	0	0	CD3+/CD8+/Ki67+	1259.34704273 1609.14177149
-1	0	0	CD3+/CD8+/Ki67+	701.586220646 1771.96840593
-1	0	0	CD3+/CD8+/Ki67+	1512.86911433 1423.43959816
-1	0	0	CD3+/CD8+/Ki67+	30.7220098197 1306.60984965
-1	0	0	CD3+/CD8+/Ki67+	1032.48009655 1101.85326724
-1	0	0	CD3+/CD8+/Ki67+	1590.77438873 623.305363194
#EOF
