# Supplementary material for: Data-Driven Discovery of Immune Contexture Biomarkers
Source: Front Oncol. 2018 Dec 18;8:627. doi: 10.3389/fonc.2018.00627 (PMC6305402; doi:10.3389/fonc.2018.00627)
Supplement: Data Sheet 2.zip — The synthetic dataset used for verifying the approach (section 3.1; Figure 4) is provided as a collection of text files describing regions, markers, and metadata. [file Data_Sheet_2.zip › verificationDataset/testdata_023_ImageObjects.txt]

barcode_target	testdata_023
barcode_origin	-1
workflow_target_version	-1
workflow_origin	-1
workflow_origin_version	-1
iH	-1
iW	-1
user	None

-1	0	0	Ki67+	1046.6172224 291.261839315
-1	0	0	Ki67+	1587.86010847 630.932816152
-1	0	0	Ki67+	741.425815281 678.19725811
-1	0	0	Ki67+	940.315962376 1945.64113448
-1	0	0	Ki67+	1921.96812542 191.553178024
-1	0	0	Ki67+	2068.35696559 644.677575766
-1	0	0	Ki67+	1564.24991357 601.513040262
-1	0	0	Ki67+	327.895748182 620.910792471
-1	0	0	Ki67+	780.632988095 769.362458107
-1	0	0	Ki67+	417.370531129 82.61230343
-1	0	0	Ki67+	1604.17606711 753.37625439
-1	0	0	Ki67+	913.829076027 57.6728335402
-1	0	0	Ki67+	2077.21564392 1989.26702709
-1	0	0	Ki67+	2107.10143856 2073.95976945
-1	0	0	Ki67+	527.433495291 462.853516367
-1	0	0	Ki67+	643.280877077 1752.89783926
-1	0	0	Ki67+	1275.30876332 589.371026036
-1	0	0	Ki67+	1631.52517345 2042.92510954
-1	0	0	Ki67+	123.039938445 1340.95201523
-1	0	0	Ki67+	245.209037532 47.4179122751
-1	0	0	Ki67+	1301.16541078 869.794726249
-1	0	0	Ki67+	540.845888622 1110.91094254
-1	0	0	Ki67+	1642.41382028 14.4135736807
-1	0	0	Ki67+	442.29078997 551.368163119
-1	0	0	Ki67+	657.979993533 1226.59595217
-1	0	0	Ki67+	1417.05049652 1783.01605838
-1	0	0	Ki67+	1780.2844271 591.67631625
-1	0	0	Ki67+	642.627981703 1642.62478557
-1	0	0	Ki67+	1938.16054168 1468.36844901
-1	0	0	Ki67+	651.108041957 1945.64749187
-1	0	0	Ki67+	1835.84483584 531.127841653
-1	0	0	Ki67+	111.767418355 1052.68415393
-1	0	0	Ki67+	1489.36526682 1570.93315648
-1	0	0	Ki67+	956.948582314 1928.05861854
-1	0	0	Ki67+	1952.42189437 1663.53639726
-1	0	0	Ki67+	1498.65497287 315.565060856
-1	0	0	Ki67+	627.826996951 722.535342605
-1	0	0	Ki67+	1796.4978758 445.206305577
-1	0	0	Ki67+	654.171423314 1568.30106989
-1	0	0	Ki67+	1377.93731721 1332.71725515
-1	0	0	Ki67+	1123.18497768 2055.24837597
-1	0	0	Ki67+	1410.64979209 277.010665742
-1	0	0	Ki67+	1669.1101047 751.66181379
-1	0	0	Ki67+	1592.02206258 1260.94854819
-1	0	0	Ki67+	919.572869628 1261.83432762
-1	0	0	Ki67+	303.91538741 1194.52715847
-1	0	0	Ki67+	2063.18600692 1483.00750446
-1	0	0	Ki67+	594.163759708 200.182205402
-1	0	0	Ki67+	2019.44455234 424.824561715
-1	0	0	Ki67+	678.256395182 865.587988704
-1	0	0	Ki67+	1471.71905383 1284.19076797
-1	0	0	Ki67+	1827.53840533 1850.20602998
-1	0	0	Ki67+	915.238969164 1005.66953919
-1	0	0	Ki67+	1590.72996107 457.953675244
-1	0	0	Ki67+	1665.86036202 1353.70318144
-1	0	0	Ki67+	1305.4458192 2107.67715356
-1	0	0	Ki67+	109.757572659 490.023329709
-1	0	0	Ki67+	1374.29667688 656.874360103
-1	0	0	Ki67+	207.707200355 497.768846328
-1	0	0	Ki67+	1942.14804947 158.863216746
-1	0	0	Ki67+	466.164846088 239.232319027
-1	0	0	Ki67+	2078.51008897 1439.75050127
-1	0	0	Ki67+	789.735714766 455.556392886
-1	0	0	Ki67+	617.66858068 1074.80358423
-1	0	0	Ki67+	1258.65399798 165.821283017
-1	0	0	Ki67+	2043.87219981 591.894189625
-1	0	0	Ki67+	1105.71613513 1337.79462423
-1	0	0	Ki67+	636.714816144 446.372082127
-1	0	0	Ki67+	103.741316741 1316.73501301
-1	0	0	Ki67+	102.845479091 1397.55562796
-1	0	0	Ki67+	729.456919795 1245.77165649
-1	0	0	Ki67+	519.02071351 1898.93347738
-1	0	0	Ki67+	186.685134844 828.910043773
-1	0	0	Ki67+	1641.60653854 2140.3934085
-1	0	0	Ki67+	1761.5249904 436.719740755
-1	0	0	Ki67+	1360.99391554 1510.00015159
-1	0	0	Ki67+	1472.24600756 1014.47443282
-1	0	0	Ki67+	1046.03099016 1348.93715225
-1	0	0	Ki67+	633.244125913 627.5147159
-1	0	0	Ki67+	1055.13137528 480.502146563
-1	0	0	Ki67+	2089.11484555 1505.06564107
-1	0	0	Ki67+	1570.68952688 695.743604964
-1	0	0	Ki67+	1229.01631607 1749.6806208
-1	0	0	Ki67+	1888.24347186 1331.19550881
-1	0	0	Ki67+	864.331027127 733.188254964
-1	0	0	Ki67+	439.986359104 164.929877321
-1	0	0	Ki67+	1123.97720449 757.071989516
-1	0	0	Ki67+	1460.87046281 1334.98547404
-1	0	0	Ki67+	874.785230583 664.871217521
-1	0	0	Ki67+	53.2130268803 1864.09851127
-1	0	0	Ki67+	1505.06333564 1234.14478269
-1	0	0	Ki67+	1955.83880565 1750.65623106
-1	0	0	Ki67+	717.724536515 1617.39571352
-1	0	0	Ki67+	1594.99237297 1084.18750312
-1	0	0	Ki67+	452.583748755 189.809296874
-1	0	0	Ki67+	955.33530746 1345.51240363
-1	0	0	Ki67+	1895.26098727 588.217665326
-1	0	0	Ki67+	1955.74610883 718.266385474
-1	0	0	Ki67+	1596.92154463 712.649915073
-1	0	0	Ki67+	936.020910412 486.621054586
-1	0	0	Ki67+	789.206958481 1423.0793601
-1	0	0	Ki67+	1616.96893356 1627.67040894
-1	0	0	Ki67+	197.575735336 1664.66494152
-1	0	0	Ki67+	412.134988899 2071.85867883
-1	0	0	Ki67+	456.062513638 1420.38010155
-1	0	0	Ki67+	1989.31526577 1165.33995209
-1	0	0	Ki67+	539.193442381 588.903684213
-1	0	0	Ki67+	1557.26221542 232.977260637
-1	0	0	Ki67+	594.040645196 72.0826726873
-1	0	0	Ki67+	704.795521819 713.468786525
-1	0	0	Ki67+	2123.00575666 2148.81933988
-1	0	0	Ki67+	2125.67299881 1481.94585405
-1	0	0	Ki67+	991.549947791 1151.9815953
-1	0	0	Ki67+	114.703815471 2020.53768901
-1	0	0	Ki67+	682.610145722 1195.39683907
-1	0	0	Ki67+	1905.85874621 999.415315807
-1	0	0	Ki67+	673.758752978 1012.87654932
-1	0	0	Ki67+	1462.4228125 1861.91191693
-1	0	0	Ki67+	331.717273783 162.217119993
-1	0	0	Ki67+	2056.92991625 1686.96629972
-1	0	0	Ki67+	214.935293424 2101.92688966
-1	0	0	Ki67+	1162.57829415 269.645168779
-1	0	0	Ki67+	489.581551215 675.997742067
-1	0	0	Ki67+	1550.02684308 80.6919108911
-1	0	0	Ki67+	1370.16065193 698.650610572
-1	0	0	Ki67+	1500.98231577 1197.7555012
-1	0	0	Ki67+	886.733077747 1866.54678518
-1	0	0	Ki67+	1342.56615095 461.880633969
-1	0	0	Ki67+	1657.40942856 804.080632623
-1	0	0	Ki67+	1169.11245183 1528.90330549
-1	0	0	Ki67+	1686.72172066 1595.38257766
-1	0	0	Ki67+	251.2500651 1031.63631228
-1	0	0	Ki67+	1592.33234287 497.376222496
-1	0	0	Ki67+	1062.60666761 436.606708356
-1	0	0	Ki67+	1392.99386945 850.957663336
-1	0	0	Ki67+	1581.7438831 952.796569621
-1	0	0	Ki67+	139.254394223 253.021380645
-1	0	0	Ki67+	156.244141643 459.897156208
-1	0	0	Ki67+	628.239141721 934.315647306
-1	0	0	Ki67+	731.368888968 29.8841467742
-1	0	0	Ki67+	990.57482254 485.723480846
-1	0	0	Ki67+	1392.2956859 346.839501982
-1	0	0	Ki67+	510.282068253 1209.92809706
-1	0	0	Ki67+	804.239278362 364.487251266
-1	0	0	Ki67+	1778.91716028 1293.58500801
-1	0	0	Ki67+	642.863537712 1683.23957973
-1	0	0	Ki67+	605.220536734 1783.21317175
-1	0	0	Ki67+	1133.2056351 126.118022717
-1	0	0	Ki67+	63.0738040515 912.09973706
-1	0	0	Ki67+	945.634771691 535.160859195
-1	0	0	Ki67+	880.975799032 63.4724635194
-1	0	0	Ki67+	1320.66631311 1854.93268094
-1	0	0	Ki67+	733.301483398 1990.63820028
-1	0	0	Ki67+	986.052168644 1472.78670609
-1	0	0	Ki67+	831.528709705 2056.89662134
-1	0	0	Ki67+	1774.16068394 1107.18448577
-1	0	0	Ki67+	958.049573968 718.372913445
-1	0	0	Ki67+	2042.7473942 63.1313807997
-1	0	0	Ki67+	1269.64657111 1923.44201305
-1	0	0	Ki67+	1816.50418085 2129.83327656
-1	0	0	Ki67+	1715.9198445 1333.16950413
-1	0	0	Ki67+	1286.33172847 1789.300608
-1	0	0	Ki67+	352.303884406 1468.80653563
-1	0	0	Ki67+	451.544596265 817.772064568
-1	0	0	Ki67+	524.857785913 22.5045796843
-1	0	0	Ki67+	1890.22579671 401.807002645
-1	0	0	Ki67+	471.938210324 942.294355062
-1	0	0	Ki67+	440.480322632 1496.89139484
-1	0	0	Ki67+	78.6344999799 1486.8620838
-1	0	0	Ki67+	950.854095441 1455.90394859
-1	0	0	Ki67+	719.735272427 249.909193126
-1	0	0	Ki67+	2136.48589796 1026.78387779
-1	0	0	Ki67+	1866.47431397 470.398427521
-1	0	0	Ki67+	1153.07463227 167.526146932
-1	0	0	Ki67+	1678.57617777 725.721684185
-1	0	0	Ki67+	460.751203534 1566.49574729
-1	0	0	Ki67+	1129.02899457 1828.83448428
-1	0	0	Ki67+	1458.06683628 678.813108132
-1	0	0	Ki67+	1238.9485537 876.894516323
-1	0	0	Ki67+	1851.64762978 430.535091567
-1	0	0	Ki67+	220.882328294 20.1224933278
-1	0	0	Ki67+	1616.00137752 231.371190499
-1	0	0	Ki67+	86.9483308322 92.8930359737
-1	0	0	Ki67+	2057.57753172 1301.05310845
-1	0	0	Ki67+	239.482858139 387.937059363
-1	0	0	Ki67+	1323.63258582 1533.03423456
-1	0	0	Ki67+	1286.24036423 1889.35213452
-1	0	0	Ki67+	679.026593897 374.076569934
-1	0	0	Ki67+	468.982404355 752.134021196
-1	0	0	Ki67+	2000.39242329 929.208728474
-1	0	0	Ki67+	1590.20402864 1833.03818822
-1	0	0	Ki67+	1850.53817527 134.589490248
-1	0	0	Ki67+	1769.37551109 1616.32833986
-1	0	0	Ki67+	949.655557455 364.455632719
-1	0	0	Ki67+	1870.27374802 88.8159447031
-1	0	0	Ki67+	234.641686605 585.592418682
-1	0	0	Ki67+	149.466193549 854.727446086
-1	0	0	Ki67+	43.8532549117 855.443471252
-1	0	0	Ki67+	2014.13587638 1492.2349181
-1	0	0	Ki67+	940.179104465 1523.18462204
-1	0	0	Ki67+	810.067630433 1299.93263006
-1	0	0	Ki67+	3.06203261528 1597.09215126
-1	0	0	Ki67+	999.125097398 1961.16934675
-1	0	0	Ki67+	378.984072891 1903.27655417
-1	0	0	Ki67+	1626.05562883 434.156597981
-1	0	0	Ki67+	738.22778803 158.514598879
-1	0	0	Ki67+	1589.41001156 1970.52131205
-1	0	0	Ki67+	1884.97834211 1035.90499335
-1	0	0	Ki67+	493.019676582 1853.70401379
-1	0	0	Ki67+	1912.14874825 688.95506122
-1	0	0	Ki67+	1251.15742353 521.60988188
-1	0	0	Ki67+	210.192464964 945.079413355
-1	0	0	Ki67+	895.899335644 246.249220766
-1	0	0	Ki67+	1415.91334683 1232.58449133
-1	0	0	Ki67+	1211.08923635 1899.1030489
-1	0	0	Ki67+	1425.45026511 933.018914717
-1	0	0	Ki67+	651.688461417 44.8410472974
-1	0	0	Ki67+	1794.36253737 1415.55805982
-1	0	0	Ki67+	1048.53083053 2013.51894854
-1	0	0	Ki67+	1467.63453549 1431.51313117
-1	0	0	Ki67+	827.175127871 2003.43052039
-1	0	0	Ki67+	1161.70729421 2027.87401418
-1	0	0	Ki67+	569.588548521 2025.39952852
-1	0	0	Ki67+	1783.83376479 235.240721315
-1	0	0	Ki67+	451.882312156 1128.25713961
-1	0	0	Ki67+	1773.78433177 1845.51011482
-1	0	0	Ki67+	1142.21113085 1948.91154078
-1	0	0	Ki67+	739.329161097 1808.36313897
-1	0	0	Ki67+	630.040926499 1208.11182074
-1	0	0	Ki67+	898.900662256 2004.66621999
-1	0	0	Ki67+	239.751803999 6.58392236994
-1	0	0	Ki67+	1900.68074788 801.190277773
-1	0	0	Ki67+	1455.29296596 495.92889915
-1	0	0	Ki67+	1226.10469277 1530.61831433
-1	0	0	Ki67+	1658.60947625 1314.66048114
-1	0	0	Ki67+	1934.60586502 1333.5523461
-1	0	0	Ki67+	881.979841206 305.874867767
-1	0	0	Ki67+	2038.26643836 1434.71896174
-1	0	0	Ki67+	1743.18890888 1578.30108096
-1	0	0	Ki67+	1933.62755347 2022.30005677
-1	0	0	Ki67+	1724.29605999 3.3779979533
-1	0	0	Ki67+	1950.82473159 2004.89504748
-1	0	0	Ki67+	171.89469978 302.538407362
-1	0	0	Ki67+	1880.36024104 1788.90660647
-1	0	0	Ki67+	670.322589044 947.06843051
-1	0	0	Ki67+	1187.99761465 1217.8427141
-1	0	0	Ki67+	1324.92006493 1809.29947154
-1	0	0	Ki67+	2048.93992284 1867.67019695
-1	0	0	Ki67+	3.58980070042 169.347201285
-1	0	0	Ki67+	1932.0249898 65.2961169076
-1	0	0	Ki67+	515.834214092 1778.97097398
-1	0	0	Ki67+	1923.68597444 786.205647044
-1	0	0	Ki67+	2014.43589911 1548.85539644
-1	0	0	Ki67+	1758.29694419 1192.30221278
-1	0	0	Ki67+	1866.1860307 1506.14809133
-1	0	0	Ki67+	1016.32251742 850.977876716
-1	0	0	Ki67+	350.190169049 637.073709474
-1	0	0	Ki67+	622.288887198 1571.2388472
-1	0	0	Ki67+	1283.6330527 841.354001769
-1	0	0	Ki67+	205.250676401 1512.10761746
-1	0	0	Ki67+	1535.62201256 2087.35096948
-1	0	0	Ki67+	403.537449224 1961.61434186
-1	0	0	Ki67+	2116.6942998 1596.97476083
-1	0	0	Ki67+	625.061004688 2134.05459672
-1	0	0	Ki67+	794.555980113 952.995619153
-1	0	0	Ki67+	1629.11175805 1891.2295833
-1	0	0	Ki67+	936.351655414 1987.67986125
-1	0	0	Ki67+	738.804116017 1452.19397012
-1	0	0	Ki67+	18.8215133053 840.038572604
-1	0	0	Ki67+	2063.38863343 841.33817841
-1	0	0	Ki67+	877.085391027 113.154403806
-1	0	0	Ki67+	390.278325361 720.875769507
-1	0	0	Ki67+	1082.32883729 259.877962564
-1	0	0	Ki67+	1639.5081022 669.152009633
-1	0	0	Ki67+	697.410342607 922.340393657
-1	0	0	Ki67+	1730.19097061 2058.45850742
-1	0	0	Ki67+	254.7305782 927.189584901
-1	0	0	Ki67+	1049.85541859 951.479285089
-1	0	0	Ki67+	826.509151184 365.712349665
-1	0	0	Ki67+	1597.65836392 1446.30758916
-1	0	0	Ki67+	1066.79164211 979.756095121
-1	0	0	Ki67+	755.873978322 973.02597933
-1	0	0	Ki67+	119.300422195 916.866422513
-1	0	0	Ki67+	576.792060321 1760.6613263
-1	0	0	Ki67+	1564.89985526 531.897233751
-1	0	0	Ki67+	66.434697259 2008.2606332
-1	0	0	Ki67+	913.111931457 437.986967061
-1	0	0	Ki67+	1526.2779576 623.047969524
-1	0	0	Ki67+	316.540234455 1333.49909373
-1	0	0	Ki67+	1112.5918212 857.155115239
-1	0	0	Ki67+	473.248169327 794.082850873
-1	0	0	Ki67+	1905.04399816 1677.18944647
-1	0	0	Ki67+	1853.3976007 635.475047919
-1	0	0	Ki67+	1486.06459257 1928.43960649
-1	0	0	Ki67+	924.113418246 1726.41244306
-1	0	0	Ki67+	247.314996369 2079.64956389
-1	0	0	Ki67+	1689.12465914 1057.52153948
-1	0	0	Ki67+	1942.72564555 1536.44159354
-1	0	0	Ki67+	1188.21443851 208.938184315
-1	0	0	Ki67+	1007.2554521 426.602339481
-1	0	0	Ki67+	1664.41918868 1884.93799005
-1	0	0	Ki67+	970.753319261 228.325393414
-1	0	0	Ki67+	906.342201953 519.533337213
-1	0	0	Ki67+	1248.78759303 242.414124565
-1	0	0	Ki67+	424.323554973 2002.25155989
-1	0	0	Ki67+	1927.45858646 538.609856558
-1	0	0	Ki67+	1560.62244794 1616.02598382
-1	0	0	Ki67+	1362.33426905 1954.76315016
-1	0	0	Ki67+	977.904629062 1430.90582004
-1	0	0	Ki67+	1031.44128686 266.387395718
-1	0	0	Ki67+	687.85922591 402.002699998
-1	0	0	Ki67+	1970.80268568 698.998565497
-1	0	0	Ki67+	1748.20257789 554.181074549
-1	0	0	Ki67+	516.439838982 1343.85625073
-1	0	0	Ki67+	376.408093844 653.514208097
-1	0	0	Ki67+	2115.22586724 140.834768352
-1	0	0	Ki67+	1047.60623996 1004.78658183
-1	0	0	Ki67+	300.716579957 1787.05845239
-1	0	0	Ki67+	905.104941519 340.525956964
-1	0	0	Ki67+	949.271254295 2140.0907796
-1	0	0	Ki67+	1938.72326401 1288.62921164
-1	0	0	Ki67+	1801.42691494 849.191395654
-1	0	0	Ki67+	1226.51465856 230.686499577
-1	0	0	Ki67+	1127.24949759 1254.94167917
-1	0	0	Ki67+	226.633590118 508.188219575
-1	0	0	Ki67+	841.347910495 129.984322013
-1	0	0	Ki67+	327.022521703 807.726911697
-1	0	0	Ki67+	846.512711639 1365.25447648
-1	0	0	Ki67+	800.215052017 2135.39963377
-1	0	0	Ki67+	1240.01197458 1242.84418828
-1	0	0	Ki67+	372.13077766 1862.84326626
-1	0	0	Ki67+	375.653539632 152.372144912
-1	0	0	Ki67+	1302.80844004 80.2772554211
-1	0	0	Ki67+	1834.83557484 200.82315992
-1	0	0	Ki67+	454.068345605 312.104688896
-1	0	0	Ki67+	997.169406645 454.834027265
-1	0	0	Ki67+	223.641242744 1594.65349299
-1	0	0	Ki67+	817.727773597 1606.78956246
-1	0	0	Ki67+	1641.76981569 1412.74542022
-1	0	0	Ki67+	1236.62725104 1698.07719667
-1	0	0	Ki67+	570.5813719 2132.28886768
-1	0	0	Ki67+	2127.20554598 29.991567222
-1	0	0	Ki67+	1845.71809767 1035.46569604
-1	0	0	Ki67+	2008.55988429 1898.53818558
-1	0	0	Ki67+	264.194337844 719.638780279
-1	0	0	Ki67+	102.014873754 1700.14126536
-1	0	0	Ki67+	4.67472262452 1539.05949694
-1	0	0	Ki67+	717.138240225 129.947679607
-1	0	0	Ki67+	121.918610026 1797.55597852
-1	0	0	Ki67+	2063.68483647 2025.90631214
-1	0	0	Ki67+	2011.62165161 726.354935974
-1	0	0	Ki67+	1213.6278918 2141.57240256
-1	0	0	Ki67+	2010.88097876 564.386393823
-1	0	0	Ki67+	1561.44890454 1665.19393819
-1	0	0	Ki67+	1214.04929934 1471.2469812
-1	0	0	Ki67+	2141.95660004 244.641280381
-1	0	0	Ki67+	1395.72605943 1691.07493609
-1	0	0	Ki67+	994.788940759 1910.09822573
-1	0	0	Ki67+	1908.27845826 1920.54086785
-1	0	0	Ki67+	1975.94916002 750.488852651
-1	0	0	Ki67+	492.928278121 1915.51834656
-1	0	0	Ki67+	1039.77733714 1499.2747043
-1	0	0	Ki67+	683.47098006 1889.53966353
-1	0	0	Ki67+	358.800503114 1071.96936777
-1	0	0	Ki67+	1055.62505522 1267.1232037
-1	0	0	Ki67+	1748.47563187 1062.80414002
-1	0	0	Ki67+	1986.38259149 889.166621742
-1	0	0	Ki67+	826.530379202 1843.80012987
-1	0	0	Ki67+	1925.66322882 966.977601016
-1	0	0	Ki67+	1671.54337883 887.200874664
-1	0	0	Ki67+	1067.2899453 298.840968922
-1	0	0	Ki67+	1797.25708361 1772.32969322
-1	0	0	Ki67+	1721.56003276 91.7098210128
-1	0	0	Ki67+	572.822246566 1875.34180873
-1	0	0	Ki67+	1702.422912 958.599275481
-1	0	0	Ki67+	135.13960613 1611.28465498
-1	0	0	Ki67+	315.662658423 1815.07765215
-1	0	0	Ki67+	1849.40084063 1001.11802901
-1	0	0	Ki67+	1146.70866317 510.374626432
-1	0	0	Ki67+	1627.15888987 1955.56682597
-1	0	0	Ki67+	975.389580744 74.2981155988
-1	0	0	Ki67+	428.512011254 628.717346016
-1	0	0	Ki67+	1183.25797373 1350.72845838
-1	0	0	Ki67+	963.987128671 1002.92992859
-1	0	0	Ki67+	1336.43940904 78.6920883024
-1	0	0	Ki67+	1813.09825162 1219.31258473
-1	0	0	Ki67+	1926.35720752 1138.67031781
-1	0	0	Ki67+	191.917323342 802.081819499
-1	0	0	Ki67+	657.24400789 1127.83829879
-1	0	0	Ki67+	1305.16714994 1974.70580634
-1	0	0	Ki67+	90.6449530118 1032.59738091
-1	0	0	Ki67+	512.751392064 99.0727273554
-1	0	0	Ki67+	1047.90580698 1701.70919606
-1	0	0	Ki67+	790.07309343 811.938742679
-1	0	0	Ki67+	1773.35682905 1431.66611038
-1	0	0	Ki67+	1992.41216595 1802.57061416
-1	0	0	Ki67+	744.074532336 1958.58144698
-1	0	0	Ki67+	2033.78427534 814.208809051
-1	0	0	Ki67+	1381.59676205 1548.37834988
-1	0	0	Ki67+	157.059925488 953.522230892
-1	0	0	Ki67+	927.301145869 1108.11084822
-1	0	0	Ki67+	98.8692640514 610.956903801
-1	0	0	Ki67+	806.993748511 766.430813605
-1	0	0	Ki67+	2089.59123782 1740.55554318
-1	0	0	Ki67+	1107.96072791 1785.26052265
-1	0	0	Ki67+	1544.03581364 772.579095873
-1	0	0	Ki67+	1755.06062114 1637.28691979
-1	0	0	Ki67+	1745.45021344 117.330325077
-1	0	0	Ki67+	513.437001928 1143.43580079
-1	0	0	Ki67+	811.315127975 1461.86690024
-1	0	0	Ki67+	1945.18136159 1953.07508116
-1	0	0	Ki67+	966.332892787 148.919538793
-1	0	0	Ki67+	340.437762373 9.35917204118
-1	0	0	Ki67+	1589.73342414 38.497619812
-1	0	0	Ki67+	193.972304362 152.945056744
-1	0	0	Ki67+	875.449947466 1048.43049622
-1	0	0	Ki67+	800.703565671 1571.48719117
-1	0	0	Ki67+	1765.72515559 1721.93250659
-1	0	0	Ki67+	1367.82007517 1784.1258774
-1	0	0	Ki67+	902.308551615 866.064076862
-1	0	0	Ki67+	31.6578063056 1400.17349252
-1	0	0	Ki67+	167.285159396 1042.88735092
-1	0	0	Ki67+	1046.68982365 338.721194557
-1	0	0	Ki67+	1469.07152196 738.061374108
-1	0	0	Ki67+	1746.57380844 1670.08987534
-1	0	0	Ki67+	484.976265696 123.655534497
-1	0	0	Ki67+	386.042684887 1636.40543086
-1	0	0	Ki67+	766.813969532 678.47939425
-1	0	0	Ki67+	972.232109455 451.372250025
-1	0	0	Ki67+	1456.73519581 126.375967407
-1	0	0	Ki67+	758.418115194 557.29877473
-1	0	0	Ki67+	90.3707795896 573.739319506
-1	0	0	Ki67+	510.198314645 840.2004207
-1	0	0	Ki67+	1117.46354205 305.795395395
-1	0	0	Ki67+	1948.40776337 1487.5629195
-1	0	0	Ki67+	745.846301662 1765.0798941
-1	0	0	Ki67+	1467.38043105 639.70254133
-1	0	0	Ki67+	1773.59984188 1916.03856637
-1	0	0	Ki67+	1252.19887167 1330.81826299
-1	0	0	Ki67+	1693.67147722 1472.36572972
-1	0	0	Ki67+	763.330020865 23.5788848148
-1	0	0	Ki67+	954.578860389 1881.63785074
-1	0	0	Ki67+	1640.16172912 1329.99657007
-1	0	0	Ki67+	1458.56328579 1955.73537878
-1	0	0	Ki67+	1481.85775757 957.886344384
-1	0	0	Ki67+	1652.7234052 1749.12826796
-1	0	0	Ki67+	426.233657249 873.116112296
-1	0	0	Ki67+	55.5787648429 1516.95221527
-1	0	0	Ki67+	1980.73449801 797.854541969
-1	0	0	Ki67+	742.732296259 383.168716893
-1	0	0	Ki67+	394.604891839 844.163620026
-1	0	0	Ki67+	1839.17134385 831.819835818
-1	0	0	Ki67+	1328.01819091 1124.12969993
-1	0	0	Ki67+	922.956031634 543.87210423
-1	0	0	Ki67+	1638.72331426 1186.60635965
-1	0	0	Ki67+	1429.97525527 716.892481481
-1	0	0	Ki67+	753.426374291 752.239688295
-1	0	0	Ki67+	1271.53925908 780.312874537
-1	0	0	Ki67+	1633.00643826 205.926536981
-1	0	0	Ki67+	515.948492954 558.524904313
-1	0	0	Ki67+	1745.32325751 1999.14036538
-1	0	0	Ki67+	1861.33208071 937.470767361
-1	0	0	Ki67+	2043.37342097 2074.3258799
-1	0	0	Ki67+	1613.39218899 515.463490618
-1	0	0	Ki67+	1420.40372013 149.705386628
-1	0	0	Ki67+	618.404635842 1625.88259305
-1	0	0	Ki67+	1530.33420207 1686.15153579
-1	0	0	Ki67+	1119.35068132 1492.308517
-1	0	0	Ki67+	4.28334867319 17.2458570549
-1	0	0	Ki67+	419.177998272 1247.53422389
-1	0	0	Ki67+	1956.03576286 781.90484339
-1	0	0	Ki67+	277.889679368 1485.41605824
-1	0	0	Ki67+	6.87263557502 1093.99132321
-1	0	0	Ki67+	1460.89071286 1195.44021324
-1	0	0	Ki67+	1761.63511295 497.787582064
-1	0	0	Ki67+	139.297314931 298.573089307
-1	0	0	Ki67+	569.396100633 946.683083658
-1	0	0	Ki67+	1836.12757365 81.6064186862
-1	0	0	Ki67+	1249.59765008 294.205953458
-1	0	0	Ki67+	472.237551952 1053.87765951
-1	0	0	Ki67+	963.279889182 792.28318123
-1	0	0	Ki67+	768.934877438 344.785218255
-1	0	0	Ki67+	278.910272044 639.833829173
-1	0	0	Ki67+	352.017061524 1027.87560736
-1	0	0	Ki67+	1108.25187705 73.6033176654
-1	0	0	Ki67+	1305.1056264 2147.69513666
-1	0	0	Ki67+	1623.79083281 1521.88003589
-1	0	0	Ki67+	2098.16025104 2133.99898477
-1	0	0	Ki67+	1630.42059556 1219.82698899
-1	0	0	Ki67+	867.51273319 1985.47579978
-1	0	0	Ki67+	2127.63752043 853.787583449
-1	0	0	Ki67+	547.740140435 358.519105394
-1	0	0	Ki67+	30.7339101951 1240.33808773
-1	0	0	Ki67+	1640.49847954 1384.61580779
-1	0	0	Ki67+	1700.11923137 1284.17022211
-1	0	0	Ki67+	610.240797292 2091.29974946
-1	0	0	Ki67+	1515.18560078 2018.40349295
-1	0	0	Ki67+	1480.73159872 657.332857655
-1	0	0	Ki67+	2128.12430961 189.659152137
-1	0	0	Ki67+	1731.46067399 334.346366464
-1	0	0	Ki67+	1327.68773909 1736.85613788
-1	0	0	Ki67+	174.196017676 432.967632812
-1	0	0	Ki67+	854.294845226 260.609955133
-1	0	0	Ki67+	970.995771306 859.176737455
-1	0	0	Ki67+	1748.58470248 311.663870902
-1	0	0	Ki67+	170.408359895 760.008971186
-1	0	0	Ki67+	879.567806828 346.405591003
-1	0	0	Ki67+	439.433487952 71.6087397876
-1	0	0	Ki67+	1342.23025751 1006.33814668
-1	0	0	Ki67+	1952.73502237 208.145609447
-1	0	0	Ki67+	1952.55640261 1123.75591016
-1	0	0	Ki67+	2054.13444877 121.860868672
-1	0	0	Ki67+	1820.34855379 572.924523242
-1	0	0	Ki67+	117.141061894 567.937536041
-1	0	0	Ki67+	166.997457989 1593.1509266
-1	0	0	Ki67+	215.806273494 113.513685082
-1	0	0	Ki67+	1176.88375523 1708.18837994
-1	0	0	Ki67+	235.646783816 416.123506865
-1	0	0	Ki67+	1531.86040944 2140.73285631
-1	0	0	Ki67+	1937.6861338 508.212595457
-1	0	0	Ki67+	1793.99032314 1831.01022735
-1	0	0	Ki67+	981.478938977 307.880416504
-1	0	0	Ki67+	2061.51624211 214.714832061
-1	0	0	Ki67+	1982.11647986 1727.32856596
-1	0	0	Ki67+	589.576834631 899.711065756
-1	0	0	Ki67+	93.3299943238 1210.79130911
-1	0	0	Ki67+	269.927467254 1693.72715014
-1	0	0	Ki67+	2137.65400587 1967.63598204
-1	0	0	Ki67+	689.125189016 1283.02077309
-1	0	0	Ki67+	233.946364992 1361.80005326
-1	0	0	Ki67+	2044.83276155 1653.60681755
-1	0	0	Ki67+	190.387085972 286.181123434
-1	0	0	Ki67+	854.043312694 550.826944692
-1	0	0	Ki67+	946.125219698 773.928279743
-1	0	0	Ki67+	230.411663673 1482.91218848
-1	0	0	Ki67+	514.187960299 976.354665646
-1	0	0	Ki67+	1416.31095806 596.109003024
-1	0	0	Ki67+	44.7781410157 1028.62254897
-1	0	0	Ki67+	932.19897804 1348.07609507
-1	0	0	Ki67+	43.041657714 1086.86571067
-1	0	0	Ki67+	1859.77890253 661.364543044
-1	0	0	Ki67+	1654.46809583 1863.12600425
-1	0	0	Ki67+	408.334795392 751.666331781
-1	0	0	Ki67+	1474.19883396 874.487417524
-1	0	0	Ki67+	1072.31892246 930.608943548
-1	0	0	Ki67+	203.576229663 1731.92825823
-1	0	0	Ki67+	887.11160679 791.254134852
-1	0	0	Ki67+	561.805299732 1402.95002318
-1	0	0	Ki67+	1296.41330996 950.24374019
-1	0	0	Ki67+	1443.59455631 381.386646678
-1	0	0	Ki67+	1086.71913924 0.00792553821531
-1	0	0	Ki67+	1130.01524719 1878.91261347
-1	0	0	Ki67+	1710.25258429 1771.84283694
-1	0	0	Ki67+	308.628140928 660.607933215
-1	0	0	Ki67+	142.715174842 60.215597308
-1	0	0	Ki67+	310.870053176 931.790818666
-1	0	0	Ki67+	1734.0516986 1748.55883581
-1	0	0	Ki67+	1569.67784987 858.419788771
-1	0	0	Ki67+	1561.74315769 1779.09819094
-1	0	0	Ki67+	518.887437836 532.460979391
-1	0	0	Ki67+	2035.1250281 1839.55493516
-1	0	0	Ki67+	1169.74938738 1944.83897246
-1	0	0	Ki67+	1705.28320628 741.863062152
-1	0	0	Ki67+	1684.29622808 619.102524113
-1	0	0	Ki67+	1188.43209635 1282.96537776
-1	0	0	Ki67+	395.155912933 450.801812114
-1	0	0	Ki67+	1527.99300433 1908.87654702
-1	0	0	Ki67+	1034.21529149 1459.80408546
-1	0	0	Ki67+	1982.50422179 1984.67652871
-1	0	0	Ki67+	348.6433582 1839.38480479
-1	0	0	Ki67+	1472.33984761 1471.45143213
-1	0	0	Ki67+	531.050197876 739.899549775
-1	0	0	Ki67+	2144.06876971 1089.38171911
-1	0	0	Ki67+	1461.46516703 1171.3255963
-1	0	0	Ki67+	659.722332014 1388.25414043
-1	0	0	Ki67+	432.608969317 365.420487144
-1	0	0	Ki67+	612.07070302 652.960345739
-1	0	0	Ki67+	1266.81387983 1837.06284109
-1	0	0	Ki67+	1542.48442597 466.447838184
-1	0	0	Ki67+	1276.58158956 1956.05202384
-1	0	0	Ki67+	323.954006378 961.650261843
-1	0	0	Ki67+	1858.76215333 1603.6185801
-1	0	0	Ki67+	369.489642414 5.42230558795
-1	0	0	Ki67+	2023.04761405 2133.26940319
-1	0	0	Ki67+	757.270835658 1186.65105782
-1	0	0	Ki67+	1559.34855212 1229.02445387
-1	0	0	Ki67+	994.957122472 527.52638501
-1	0	0	Ki67+	743.464972547 1009.04604408
-1	0	0	Ki67+	1906.23354515 1760.53951281
-1	0	0	Ki67+	9.80605389813 879.149757179
-1	0	0	Ki67+	796.782431078 1060.15829149
-1	0	0	Ki67+	1749.6839274 1296.56036421
-1	0	0	Ki67+	2076.70346615 1654.21360625
-1	0	0	Ki67+	1451.33227372 1755.71158967
-1	0	0	Ki67+	1812.63249589 761.382432638
-1	0	0	Ki67+	1296.4946787 316.370592191
-1	0	0	Ki67+	1451.20994175 1639.28657933
-1	0	0	Ki67+	2052.72770852 28.8970219575
-1	0	0	Ki67+	1725.02004267 452.937383769
-1	0	0	Ki67+	891.864183104 2081.0816164
-1	0	0	Ki67+	1945.93622018 1047.65313005
-1	0	0	Ki67+	2011.10059328 485.537383232
-1	0	0	Ki67+	194.711561798 1483.05384861
-1	0	0	Ki67+	61.6729480965 828.508549742
-1	0	0	Ki67+	1327.99445892 421.646509406
-1	0	0	Ki67+	1740.40664931 1091.46689031
-1	0	0	Ki67+	326.333406263 1155.85138159
-1	0	0	Ki67+	1811.58172181 869.7439552
-1	0	0	Ki67+	1166.06201028 291.343636113
-1	0	0	Ki67+	1620.25530812 1012.67920887
-1	0	0	Ki67+	1028.45257457 1762.3092779
-1	0	0	Ki67+	1925.80023839 654.532895743
-1	0	0	Ki67+	808.429549647 1177.84346239
-1	0	0	Ki67+	1055.75047915 1676.63778501
-1	0	0	Ki67+	1230.37802495 441.076775996
-1	0	0	Ki67+	816.03128295 1680.00424694
-1	0	0	Ki67+	237.723452867 1957.95959119
-1	0	0	Ki67+	2037.00278967 1983.4208473
-1	0	0	Ki67+	518.830288732 1437.55359784
-1	0	0	Ki67+	392.076806133 1486.42463886
-1	0	0	Ki67+	1076.73690683 1612.45680212
-1	0	0	Ki67+	402.868109879 979.059483699
-1	0	0	Ki67+	2101.68290351 1674.70927943
-1	0	0	Ki67+	792.575228478 1014.26111764
-1	0	0	Ki67+	1236.82764847 193.075094293
-1	0	0	Ki67+	1301.99503672 1871.96519361
-1	0	0	Ki67+	1180.6481281 335.793754131
-1	0	0	Ki67+	263.559571554 1209.33573183
-1	0	0	Ki67+	1156.30808072 434.161873674
-1	0	0	Ki67+	1154.54498639 2072.05108652
-1	0	0	Ki67+	1685.31861153 1036.20536244
-1	0	0	Ki67+	1670.09554745 519.902965273
-1	0	0	Ki67+	1883.92664171 177.666736777
-1	0	0	Ki67+	1421.98633716 1544.10911685
-1	0	0	Ki67+	1569.08383901 1257.09088562
-1	0	0	Ki67+	1443.08739111 1233.58341557
-1	0	0	Ki67+	118.897092554 391.43641852
-1	0	0	Ki67+	95.2467992723 692.332901231
-1	0	0	Ki67+	837.259934 1072.47033863
-1	0	0	Ki67+	46.0925585692 242.322489936
-1	0	0	Ki67+	219.709169381 1929.10840255
-1	0	0	Ki67+	565.411906853 1278.95220102
-1	0	0	Ki67+	1670.41723681 161.301420235
-1	0	0	Ki67+	1185.17691484 1589.89166888
-1	0	0	Ki67+	1096.37268016 169.963528356
-1	0	0	Ki67+	183.946733178 872.111974343
-1	0	0	Ki67+	1058.68474522 243.725329049
-1	0	0	Ki67+	632.510462594 1119.77257571
-1	0	0	Ki67+	213.711165034 1844.56617566
-1	0	0	Ki67+	1292.76117357 493.498590341
-1	0	0	Ki67+	520.911304382 2106.83373814
-1	0	0	Ki67+	297.81070437 1849.85759632
-1	0	0	Ki67+	162.520796621 2004.00449936
-1	0	0	Ki67+	1332.357314 1188.02012586
-1	0	0	Ki67+	583.431049328 1652.45249832
-1	0	0	Ki67+	1150.31952473 39.9224914448
-1	0	0	Ki67+	920.131097112 2028.69402073
-1	0	0	Ki67+	1581.70823777 578.958063985
-1	0	0	Ki67+	1320.50504767 321.836803753
-1	0	0	Ki67+	2120.0272083 1011.9781378
-1	0	0	Ki67+	1741.06118291 1886.89172125
-1	0	0	Ki67+	1365.5085053 1172.56310234
-1	0	0	Ki67+	2023.77867992 1665.91155982
-1	0	0	Ki67+	395.159972243 1329.97453264
-1	0	0	Ki67+	33.7049755565 1292.15311438
-1	0	0	Ki67+	1283.46629864 700.380679752
-1	0	0	Ki67+	2140.89518459 932.212789699
-1	0	0	Ki67+	1302.98011732 2065.07593188
-1	0	0	Ki67+	1314.33161046 23.9423962076
-1	0	0	Ki67+	823.773821658 431.014577407
-1	0	0	Ki67+	1014.97731554 805.026053676
-1	0	0	Ki67+	1499.31386123 1022.36369827
-1	0	0	Ki67+	978.757294464 759.012324656
-1	0	0	Ki67+	580.26173737 137.936137907
-1	0	0	Ki67+	21.393932071 1679.7803831
-1	0	0	Ki67+	1800.77312165 996.912153438
-1	0	0	Ki67+	1436.52332382 1073.78257494
-1	0	0	Ki67+	2096.6462189 679.396697048
-1	0	0	Ki67+	55.3017085951 382.166046106
-1	0	0	Ki67+	1235.85845289 2084.89099125
-1	0	0	Ki67+	1111.4263548 1237.72843123
-1	0	0	Ki67+	1326.21106152 524.457485946
-1	0	0	Ki67+	673.785204166 585.439597805
-1	0	0	Ki67+	2147.37446854 865.445464268
-1	0	0	Ki67+	1146.70791819 1444.67625148
-1	0	0	Ki67+	317.133609436 186.724671811
-1	0	0	Ki67+	1248.38291689 43.2301469274
-1	0	0	Ki67+	1752.07552547 220.660653671
-1	0	0	Ki67+	1665.83624102 1437.87925317
-1	0	0	Ki67+	1403.91073046 1275.88610865
-1	0	0	Ki67+	879.099634133 1380.18752111
-1	0	0	Ki67+	724.743542776 1709.44013354
-1	0	0	Ki67+	324.762908824 1106.17288843
-1	0	0	Ki67+	1283.04467567 761.461090385
-1	0	0	Ki67+	1604.3473477 254.777899138
-1	0	0	Ki67+	775.043665487 1803.54676513
-1	0	0	Ki67+	1206.86329322 1134.93641746
-1	0	0	Ki67+	1067.98459505 1748.61818996
-1	0	0	Ki67+	941.022676452 96.3697284624
-1	0	0	Ki67+	1863.95085371 2044.7989815
-1	0	0	Ki67+	662.452459365 726.835560812
-1	0	0	Ki67+	1144.15928801 346.153759825
-1	0	0	Ki67+	700.555449085 1759.5354957
-1	0	0	Ki67+	157.673834066 2122.78251231
-1	0	0	Ki67+	1227.68743212 1649.29678611
-1	0	0	Ki67+	1692.20225967 1669.12678863
-1	0	0	Ki67+	1403.37285471 24.2875705488
-1	0	0	Ki67+	205.333451016 432.634631506
-1	0	0	Ki67+	368.653965308 1246.23329205
-1	0	0	Ki67+	1464.42940904 460.959922313
-1	0	0	Ki67+	997.711726279 324.054742498
-1	0	0	Ki67+	1508.39932571 99.8598655929
-1	0	0	Ki67+	1250.98113283 2122.38105916
-1	0	0	Ki67+	1310.58991151 1751.25030118
-1	0	0	Ki67+	849.383391586 1937.03858781
-1	0	0	Ki67+	223.728514686 649.320296974
-1	0	0	Ki67+	608.013035202 1393.46552805
-1	0	0	Ki67+	679.006239754 1430.59789853
-1	0	0	Ki67+	1765.61574556 1251.87290483
-1	0	0	Ki67+	356.694856818 870.072535009
-1	0	0	Ki67+	567.678447245 891.881029386
-1	0	0	Ki67+	750.620477376 911.238449234
-1	0	0	Ki67+	1774.44003737 1223.69173119
-1	0	0	Ki67+	1740.51873691 2111.27346551
-1	0	0	Ki67+	302.524869378 335.227849397
-1	0	0	Ki67+	458.448537379 1237.88841231
-1	0	0	Ki67+	188.523088637 611.663777001
-1	0	0	Ki67+	438.63037832 207.012869011
-1	0	0	Ki67+	448.629831959 21.1568181073
-1	0	0	Ki67+	1106.11354755 990.58916167
-1	0	0	Ki67+	447.661556598 2052.907789
-1	0	0	Ki67+	2021.06020875 38.9842028505
-1	0	0	Ki67+	783.64369568 1267.22668661
-1	0	0	Ki67+	1156.59628941 852.37167017
-1	0	0	Ki67+	402.137888324 326.465232318
-1	0	0	Ki67+	351.727080062 949.822416405
-1	0	0	Ki67+	1705.18039992 1103.65574383
-1	0	0	Ki67+	1433.52255724 1581.07368793
-1	0	0	Ki67+	2129.70012814 1235.48342558
-1	0	0	Ki67+	423.78953993 1398.91459844
-1	0	0	Ki67+	10.4523597595 464.869077438
-1	0	0	Ki67+	464.986459557 1635.08597917
-1	0	0	Ki67+	1811.05215265 812.130570814
-1	0	0	Ki67+	1016.45571329 1602.20259212
-1	0	0	Ki67+	737.019732887 1397.94519529
-1	0	0	Ki67+	1176.65880963 758.955143609
-1	0	0	Ki67+	2050.99114268 1743.78934885
-1	0	0	Ki67+	993.635322786 1336.236253
-1	0	0	Ki67+	1551.97782422 2054.36068954
-1	0	0	Ki67+	941.278413332 569.898191326
-1	0	0	Ki67+	1300.70093452 1283.25555763
-1	0	0	Ki67+	299.52589115 1171.57262579
-1	0	0	Ki67+	2045.55944804 772.385268271
-1	0	0	Ki67+	210.455731915 905.799055863
-1	0	0	Ki67+	1133.17089166 1509.67667657
-1	0	0	Ki67+	1430.11309989 1255.83799055
-1	0	0	Ki67+	2018.55815417 1800.59624971
-1	0	0	Ki67+	195.514492176 555.361634848
-1	0	0	Ki67+	110.560674788 36.8504502213
-1	0	0	Ki67+	594.264874248 1810.84948038
-1	0	0	Ki67+	1239.533285 1157.6801651
-1	0	0	Ki67+	1871.57401891 1842.11579119
-1	0	0	Ki67+	2145.83599604 896.442070942
-1	0	0	Ki67+	2078.67490499 780.777909313
-1	0	0	Ki67+	830.209813898 718.463214826
-1	0	0	Ki67+	64.918442631 91.2425099602
-1	0	0	Ki67+	215.936165923 1889.06179685
-1	0	0	Ki67+	141.914469206 1951.16430587
-1	0	0	Ki67+	1709.5126954 1140.17664308
-1	0	0	Ki67+	662.315480981 188.942109911
-1	0	0	Ki67+	4.40559024321 1065.82433284
-1	0	0	Ki67+	1142.31315043 2004.20965577
-1	0	0	Ki67+	386.16665644 1687.06597599
-1	0	0	Ki67+	1727.57345496 811.415538428
-1	0	0	Ki67+	928.647695979 1565.99088221
-1	0	0	Ki67+	1084.92385229 1329.88900549
-1	0	0	Ki67+	200.461858545 639.730387002
-1	0	0	Ki67+	1243.51019822 1672.53231312
-1	0	0	Ki67+	1049.88941929 1650.92385514
-1	0	0	Ki67+	1296.12710971 908.651809212
-1	0	0	Ki67+	468.338267147 2009.04087997
-1	0	0	Ki67+	1352.0925925 1078.36616299
-1	0	0	Ki67+	646.904467192 1466.66798475
-1	0	0	Ki67+	1899.36007328 1062.31799256
-1	0	0	Ki67+	796.815618699 1805.86648851
-1	0	0	Ki67+	2044.90476022 1239.36636461
-1	0	0	Ki67+	458.026805687 1666.72696408
-1	0	0	Ki67+	1557.60580824 667.723241565
-1	0	0	Ki67+	976.777030519 1627.88139168
-1	0	0	Ki67+	397.745423245 878.359516627
-1	0	0	Ki67+	980.248982019 1274.57780705
-1	0	0	Ki67+	1711.32755945 1867.84108953
-1	0	0	Ki67+	29.7504048641 549.799181262
-1	0	0	Ki67+	1116.86533021 107.386063932
-1	0	0	Ki67+	20.0861244769 1113.38970737
-1	0	0	Ki67+	1372.60211269 753.430395805
-1	0	0	Ki67+	715.945023743 2047.86719556
-1	0	0	Ki67+	679.60911262 261.256691363
-1	0	0	Ki67+	1380.46877799 504.106890927
-1	0	0	Ki67+	167.867088598 1372.64675553
-1	0	0	Ki67+	111.777744017 1469.0313438
-1	0	0	Ki67+	172.554297885 94.1089843271
-1	0	0	Ki67+	1637.12213287 1712.18712885
-1	0	0	Ki67+	129.851000715 864.003291166
-1	0	0	Ki67+	1320.95945835 700.38441707
-1	0	0	Ki67+	1406.93174527 1084.83861949
-1	0	0	Ki67+	1365.2811531 797.433724571
-1	0	0	Ki67+	252.017337488 1600.76812485
-1	0	0	Ki67+	1377.40744243 261.385499982
-1	0	0	Ki67+	973.598667368 399.616250133
-1	0	0	Ki67+	1922.12891166 568.878393957
-1	0	0	Ki67+	146.722192485 2038.74121417
-1	0	0	Ki67+	1194.82670288 432.22437157
-1	0	0	Ki67+	1759.85768029 365.738536662
-1	0	0	Ki67+	1741.32638004 1941.61270217
-1	0	0	Ki67+	1027.68185188 2098.35233104
-1	0	0	Ki67+	1921.4936792 1049.44574944
-1	0	0	Ki67+	895.248662591 1726.99549952
-1	0	0	Ki67+	935.971657925 989.862890589
-1	0	0	Ki67+	755.430381845 120.809504959
-1	0	0	Ki67+	2073.83522457 1769.27666022
-1	0	0	Ki67+	2142.56483966 1571.81533505
-1	0	0	Ki67+	553.20856989 1697.89113525
-1	0	0	Ki67+	1696.44424131 265.955505733
-1	0	0	Ki67+	312.568483929 1511.35880313
-1	0	0	Ki67+	1837.94543101 1736.31772671
-1	0	0	Ki67+	882.112888305 613.780281101
-1	0	0	Ki67+	312.008165416 222.558561426
-1	0	0	Ki67+	276.399413705 1509.79088101
-1	0	0	Ki67+	684.75609722 1569.39490942
-1	0	0	Ki67+	2131.68244967 1304.90616468
-1	0	0	Ki67+	1204.42446676 1095.58748202
-1	0	0	Ki67+	452.558372987 704.062234778
-1	0	0	Ki67+	1327.69757054 286.376826036
-1	0	0	Ki67+	2079.91418341 537.962828148
-1	0	0	Ki67+	1840.71117901 498.102703499
-1	0	0	Ki67+	1403.5430968 95.4447776099
-1	0	0	Ki67+	806.232390584 54.149406698
-1	0	0	Ki67+	281.930120799 921.895928935
-1	0	0	Ki67+	1130.52318203 418.379775609
-1	0	0	Ki67+	1007.44482377 1255.65877152
-1	0	0	Ki67+	1025.21075271 398.005895116
-1	0	0	Ki67+	1127.0696274 40.3818581439
-1	0	0	Ki67+	837.823854477 1229.71982187
-1	0	0	Ki67+	328.401703908 1194.93871248
-1	0	0	Ki67+	662.855282232 1856.22560467
-1	0	0	Ki67+	1622.98500549 305.265943154
-1	0	0	Ki67+	1376.05285399 1583.22493671
-1	0	0	Ki67+	84.9283627778 388.891361637
-1	0	0	Ki67+	2057.5414252 567.36829139
-1	0	0	Ki67+	1532.81803145 705.290787172
-1	0	0	Ki67+	1395.26660868 189.991888956
-1	0	0	Ki67+	452.025401444 1327.8821574
-1	0	0	Ki67+	1474.45376974 203.465523505
-1	0	0	Ki67+	333.818059506 253.406295981
-1	0	0	Ki67+	1956.93826073 1301.11580461
-1	0	0	Ki67+	1608.73855901 88.972657332
-1	0	0	Ki67+	193.770311821 1801.77600858
-1	0	0	Ki67+	369.063837331 740.73453973
-1	0	0	Ki67+	2140.75808414 1264.7800212
-1	0	0	Ki67+	1950.2079835 900.073179186
-1	0	0	Ki67+	353.087700644 233.865919377
-1	0	0	Ki67+	262.223386748 1843.68621793
-1	0	0	Ki67+	1410.99730861 493.09970422
-1	0	0	Ki67+	1761.21521227 909.33327346
-1	0	0	Ki67+	597.27657682 488.821994807
-1	0	0	Ki67+	579.999930168 1548.46227499
-1	0	0	Ki67+	1934.0796488 111.128044087
-1	0	0	Ki67+	187.477529641 1715.7904216
-1	0	0	Ki67+	1541.96726331 34.3728606965
-1	0	0	Ki67+	829.419758948 841.219553549
-1	0	0	Ki67+	1303.21171652 1372.4906614
-1	0	0	Ki67+	1383.43996038 294.439961951
-1	0	0	Ki67+	912.227755099 2062.33788042
-1	0	0	Ki67+	479.491999153 706.660234489
-1	0	0	Ki67+	458.91563921 373.621655473
-1	0	0	Ki67+	307.593872615 442.962944919
-1	0	0	Ki67+	1283.22027538 54.6922743141
-1	0	0	Ki67+	353.016840376 288.427541837
-1	0	0	Ki67+	1186.67212691 12.0502864261
-1	0	0	Ki67+	218.525639337 221.263766134
-1	0	0	Ki67+	386.924157975 203.140981345
-1	0	0	Ki67+	351.955541371 723.204435665
-1	0	0	Ki67+	384.897314222 250.032345858
-1	0	0	Ki67+	465.341359699 1007.30310126
-1	0	0	Ki67+	26.3977155017 400.608627866
-1	0	0	Ki67+	2047.05608377 1609.65815636
-1	0	0	Ki67+	853.809210811 1411.71147575
-1	0	0	Ki67+	980.608787756 1818.27397028
-1	0	0	Ki67+	23.0965651198 1759.32202105
-1	0	0	Ki67+	424.18680548 484.104333684
-1	0	0	Ki67+	1486.7993796 1087.27905579
-1	0	0	Ki67+	1409.43757693 874.215648016
-1	0	0	Ki67+	1911.27500363 1988.79485352
-1	0	0	Ki67+	667.070741525 242.628931604
-1	0	0	Ki67+	1219.2342185 1174.62236927
-1	0	0	Ki67+	54.8987502507 1249.22036521
-1	0	0	Ki67+	1149.3887262 2129.34013757
-1	0	0	Ki67+	108.954924996 1084.2446591
-1	0	0	Ki67+	1335.55372899 2136.86822891
-1	0	0	Ki67+	2103.80210724 1028.38768376
-1	0	0	Ki67+	525.830865556 997.404527059
-1	0	0	Ki67+	344.431868324 2005.09739494
-1	0	0	Ki67+	223.14004965 1017.83818165
-1	0	0	Ki67+	437.873590018 1862.8968136
-1	0	0	Ki67+	1028.79427833 1038.69698368
-1	0	0	Ki67+	1890.33331176 1876.27137098
-1	0	0	Ki67+	503.203072648 1624.14845744
-1	0	0	Ki67+	1968.90173517 968.414303516
-1	0	0	Ki67+	1789.03277602 1154.76322945
-1	0	0	Ki67+	1374.44088808 2078.61517472
-1	0	0	Ki67+	134.629471882 1421.31320791
-1	0	0	Ki67+	400.234518786 1807.94216358
-1	0	0	Ki67+	2145.12096823 651.86115827
-1	0	0	Ki67+	952.371200064 1120.20024826
-1	0	0	Ki67+	219.820053094 1698.43237033
-1	0	0	Ki67+	597.513784942 765.321360011
-1	0	0	Ki67+	334.390171327 1603.46696461
-1	0	0	Ki67+	811.355296433 558.086806521
-1	0	0	Ki67+	1396.92927512 2023.59782071
-1	0	0	Ki67+	1517.4508753 63.6375837792
-1	0	0	Ki67+	1108.09243762 1694.05338287
-1	0	0	Ki67+	623.948214679 1724.00183578
-1	0	0	Ki67+	1878.95653132 1386.04989049
-1	0	0	Ki67+	339.63686085 1283.31570813
-1	0	0	Ki67+	1311.01661804 0.0451839324018
-1	0	0	Ki67+	874.485183943 1299.73853316
-1	0	0	Ki67+	1761.64688036 1457.36632739
-1	0	0	Ki67+	587.821396959 1082.04692364
-1	0	0	Ki67+	1829.73862276 1669.1543926
-1	0	0	Ki67+	572.018258499 1972.54849274
-1	0	0	Ki67+	486.343093132 862.996302254
-1	0	0	Ki67+	1907.30461878 1855.06147344
-1	0	0	Ki67+	164.23520734 986.75698979
-1	0	0	Ki67+	89.5096208215 1903.64005638
-1	0	0	Ki67+	855.000768065 701.583798877
-1	0	0	Ki67+	1936.47121532 1560.49346655
-1	0	0	Ki67+	512.344649343 596.672506765
-1	0	0	Ki67+	917.329518044 2106.74322361
-1	0	0	Ki67+	500.032883316 20.895624515
-1	0	0	Ki67+	830.488156442 804.449137314
-1	0	0	Ki67+	1370.08506513 218.593908774
-1	0	0	Ki67+	409.385892082 1000.63473196
-1	0	0	Ki67+	1494.96897263 1414.51461351
-1	0	0	Ki67+	1401.13637706 993.111588411
-1	0	0	Ki67+	693.143122324 341.301580027
-1	0	0	Ki67+	243.72235382 1103.41118087
-1	0	0	Ki67+	1796.97651282 1362.42103423
-1	0	0	Ki67+	312.183761522 1066.42954292
-1	0	0	Ki67+	1433.95948618 2025.7039133
-1	0	0	Ki67+	2057.40131758 865.774807101
-1	0	0	Ki67+	1266.04024561 453.864614261
-1	0	0	Ki67+	1717.95545768 626.335196853
-1	0	0	Ki67+	1735.51208379 1776.08438875
-1	0	0	Ki67+	144.923989932 1173.82779966
-1	0	0	Ki67+	248.241847677 1529.1272452
-1	0	0	Ki67+	1153.31285017 191.120619614
-1	0	0	Ki67+	403.050108494 676.949814095
-1	0	0	Ki67+	2033.06123904 916.762936496
-1	0	0	Ki67+	586.739159209 601.155472924
-1	0	0	Ki67+	681.618119468 164.786319073
-1	0	0	Ki67+	332.165456871 1947.97053987
-1	0	0	Ki67+	402.897781504 267.895936016
-1	0	0	Ki67+	1576.88029037 1949.75315059
-1	0	0	Ki67+	1133.01923274 589.494425528
-1	0	0	Ki67+	1731.08942519 731.974773951
-1	0	0	Ki67+	1342.91243125 34.0010058562
-1	0	0	Ki67+	1157.72682905 1899.10247217
-1	0	0	Ki67+	353.73411158 765.065615956
-1	0	0	Ki67+	1796.35427757 357.449259191
-1	0	0	Ki67+	649.953708606 1334.72648754
-1	0	0	Ki67+	1960.75776707 492.129794137
-1	0	0	Ki67+	1863.62902632 233.204196104
-1	0	0	Ki67+	923.333223549 586.052210849
-1	0	0	Ki67+	440.981061696 980.718259215
-1	0	0	Ki67+	1714.94785237 295.231557356
-1	0	0	Ki67+	59.865676613 1131.19334274
-1	0	0	Ki67+	1351.11956813 1311.74032404
-1	0	0	Ki67+	379.900612255 1045.55991298
-1	0	0	Ki67+	485.024143071 2131.12892116
-1	0	0	Ki67+	355.357043731 847.453759023
-1	0	0	Ki67+	1379.39686976 1106.01232578
-1	0	0	Ki67+	1704.59029397 1721.82253946
-1	0	0	Ki67+	1901.45728073 920.243649533
-1	0	0	Ki67+	1114.04511134 2102.49808022
-1	0	0	Ki67+	1476.56403463 709.739942988
-1	0	0	Ki67+	2118.33475696 1621.67348327
-1	0	0	Ki67+	246.51159429 797.106218537
-1	0	0	Ki67+	593.636821304 1160.62086018
-1	0	0	Ki67+	1595.27140494 285.983070209
-1	0	0	Ki67+	2004.48470276 860.366224071
-1	0	0	Ki67+	105.938446777 936.423613047
-1	0	0	Ki67+	42.9458156273 20.1839199309
-1	0	0	Ki67+	1426.71834509 652.352859707
-1	0	0	Ki67+	1553.33711014 1978.46534628
-1	0	0	Ki67+	276.570286595 348.155793027
-1	0	0	Ki67+	792.319589533 612.437467058
-1	0	0	Ki67+	1455.45301406 99.2468696738
-1	0	0	Ki67+	1795.21654195 1244.87363725
-1	0	0	Ki67+	2107.78216111 724.647713163
-1	0	0	CD3+/CD8+/Ki67+	1646.28259497 382.614988654
-1	0	0	CD3+/CD8+/Ki67+	1436.0232762 55.1070486853
-1	0	0	CD3+/CD8+/Ki67+	1297.20583872 1624.68649968
-1	0	0	CD3+/CD8+/Ki67+	1592.23165606 1204.36503017
-1	0	0	CD3+/CD8+/Ki67+	306.441135025 1730.02337944
-1	0	0	CD3+/CD8+/Ki67+	2098.67310142 82.1117514536
-1	0	0	CD3+/CD8+/Ki67+	516.122649066 940.416639697
-1	0	0	CD3+/CD8+/Ki67+	495.872994073 1591.74298559
-1	0	0	CD3+/CD8+/Ki67+	759.147290912 1838.5330411
-1	0	0	CD3+/CD8+/Ki67+	624.479318728 969.640701157
-1	0	0	CD3+/CD8+/Ki67+	1235.09209182 635.264258824
-1	0	0	CD3+/CD8+/Ki67+	1823.95122409 1625.10299316
-1	0	0	CD3+/CD8+/Ki67+	1056.89533781 201.994593819
-1	0	0	CD3+/CD8+/Ki67+	304.564833084 584.718243239
-1	0	0	CD3+/CD8+/Ki67+	1584.96265416 1512.31832544
-1	0	0	CD3+/CD8+/Ki67+	1084.98547752 1571.61982481
-1	0	0	CD3+/CD8+/Ki67+	795.882181985 290.558454413
-1	0	0	CD3+/CD8+/Ki67+	1082.01169219 376.019539766
-1	0	0	CD3+/CD8+/Ki67+	1030.15630834 1075.13416909
-1	0	0	CD3+/CD8+/Ki67+	289.278362087 2012.28131244
-1	0	0	CD3+/CD8+/Ki67+	223.188749505 1397.56452748
-1	0	0	CD3+/CD8+/Ki67+	608.745476447 1042.01538507
-1	0	0	CD3+/CD8+/Ki67+	705.668130915 969.55723946
-1	0	0	CD3+/CD8+/Ki67+	863.183785096 403.233275988
-1	0	0	CD3+/CD8+/Ki67+	1415.74459434 1389.42735794
-1	0	0	CD3+/CD8+/Ki67+	1244.41589385 1877.7161944
-1	0	0	CD3+/CD8+/Ki67+	536.828385944 221.781835775
-1	0	0	CD3+/CD8+/Ki67+	174.321699279 1109.55624451
-1	0	0	CD3+/CD8+/Ki67+	795.80783994 1229.69282807
-1	0	0	CD3+/CD8+/Ki67+	719.250193537 1097.38698868
-1	0	0	CD3+/CD8+/Ki67+	732.608314156 1509.30910204
-1	0	0	CD3+/CD8+/Ki67+	307.942603482 853.587368392
-1	0	0	CD3+/CD8+/Ki67+	865.598858825 1498.10206846
-1	0	0	CD3+/CD8+/Ki67+	1280.560823 377.089472164
-1	0	0	CD3+/CD8+/Ki67+	1168.87512259 1643.57153615
-1	0	0	CD3+/CD8+/Ki67+	721.158901513 839.69407218
-1	0	0	CD3+/CD8+/Ki67+	1600.97158344 146.414679301
-1	0	0	CD3+/CD8+/Ki67+	98.4521749662 237.544105161
-1	0	0	CD3+/CD8+/Ki67+	1575.72338591 172.201720768
-1	0	0	CD3+/CD8+/Ki67+	839.93355252 1723.57476493
-1	0	0	CD3+/CD8+/Ki67+	984.656316282 1029.8219184
-1	0	0	CD3+/CD8+/Ki67+	1299.14271188 262.919519723
-1	0	0	CD3+/CD8+/Ki67+	1315.43188091 1699.88998208
-1	0	0	CD3+/CD8+/Ki67+	2089.70541797 1571.20117067
-1	0	0	CD3+/CD8+/Ki67+	2005.8307804 2082.59545856
-1	0	0	CD3+/CD8+/Ki67+	780.629883456 410.040571701
-1	0	0	CD3+/CD8+/Ki67+	354.970596898 2141.2014897
-1	0	0	CD3+/CD8+/Ki67+	1638.49672462 1254.56795263
-1	0	0	CD3+/CD8+/Ki67+	893.890874181 1088.15105872
-1	0	0	CD3+/CD8+/Ki67+	1902.09416247 96.9757188856
#EOF
