# Supplementary material for: Data-Driven Discovery of Immune Contexture Biomarkers
Source: Front Oncol. 2018 Dec 18;8:627. doi: 10.3389/fonc.2018.00627 (PMC6305402; doi:10.3389/fonc.2018.00627)
Supplement: Data Sheet 2.zip — The synthetic dataset used for verifying the approach (section 3.1; Figure 4) is provided as a collection of text files describing regions, markers, and metadata. [file Data_Sheet_2.zip › verificationDataset/testdata_024_ImageObjects.txt]

barcode_target	testdata_024
barcode_origin	-1
workflow_target_version	-1
workflow_origin	-1
workflow_origin_version	-1
iH	-1
iW	-1
user	None

-1	0	0	Ki67+	939.077645427 169.891026077
-1	0	0	Ki67+	1704.05526338 848.860013702
-1	0	0	Ki67+	362.565439613 787.520510745
-1	0	0	Ki67+	1623.16633554 76.3882806562
-1	0	0	Ki67+	1903.96163728 1558.0468227
-1	0	0	Ki67+	1183.39708342 1801.34090567
-1	0	0	Ki67+	820.223410882 962.391916771
-1	0	0	Ki67+	540.256049339 486.52245885
-1	0	0	Ki67+	1081.19789765 1096.24810276
-1	0	0	Ki67+	1867.32716334 335.397932528
-1	0	0	Ki67+	839.064772297 1504.42445959
-1	0	0	Ki67+	276.435043982 1709.96054334
-1	0	0	Ki67+	840.214678698 1535.39068909
-1	0	0	Ki67+	640.799507591 1633.53456927
-1	0	0	Ki67+	1767.89606603 1931.52136881
-1	0	0	Ki67+	242.052978696 575.272264253
-1	0	0	Ki67+	1214.36927529 1098.35158229
-1	0	0	Ki67+	1739.49390324 1785.6819112
-1	0	0	Ki67+	1272.7424836 1648.4466596
-1	0	0	Ki67+	2127.87297723 1419.79792158
-1	0	0	Ki67+	1922.02977457 814.600729436
-1	0	0	Ki67+	542.348610961 817.63704189
-1	0	0	Ki67+	1542.89998152 884.403030046
-1	0	0	Ki67+	806.11217217 856.798475238
-1	0	0	Ki67+	434.898332797 1037.41205121
-1	0	0	Ki67+	2125.54260456 625.297754236
-1	0	0	Ki67+	1332.55639896 2137.12990161
-1	0	0	Ki67+	1305.29683624 1258.74891236
-1	0	0	Ki67+	684.843434109 1423.78420364
-1	0	0	Ki67+	636.437448886 1458.59869552
-1	0	0	Ki67+	416.018248646 61.6261443276
-1	0	0	Ki67+	365.352546611 1676.03849514
-1	0	0	Ki67+	1582.14335766 1391.2439647
-1	0	0	Ki67+	1049.78971359 264.771311002
-1	0	0	Ki67+	1680.63166703 1968.10861811
-1	0	0	Ki67+	247.928618741 1963.28304406
-1	0	0	Ki67+	662.3777704 526.853774201
-1	0	0	Ki67+	180.722373034 277.983576254
-1	0	0	Ki67+	1236.36363289 1926.74140972
-1	0	0	Ki67+	1319.72754504 1510.94054356
-1	0	0	Ki67+	1643.34708523 1681.63506315
-1	0	0	Ki67+	1447.76179611 1088.30365679
-1	0	0	Ki67+	1412.87689303 1154.21264211
-1	0	0	Ki67+	1801.95175935 1863.56222261
-1	0	0	Ki67+	1898.81236234 1449.9029533
-1	0	0	Ki67+	1322.18901759 422.665560082
-1	0	0	Ki67+	266.39690706 1120.97314988
-1	0	0	Ki67+	1850.71368284 374.207607895
-1	0	0	Ki67+	1600.92947239 1100.89633316
-1	0	0	Ki67+	653.123151929 1321.27289455
-1	0	0	Ki67+	86.3114864757 162.914146489
-1	0	0	Ki67+	380.05930959 284.172740769
-1	0	0	Ki67+	438.333864782 887.609168237
-1	0	0	Ki67+	923.785890317 904.414147248
-1	0	0	Ki67+	1166.19223926 690.242509749
-1	0	0	Ki67+	639.031867515 1934.87739595
-1	0	0	Ki67+	2070.26904315 610.086137422
-1	0	0	Ki67+	1388.29836787 480.167102622
-1	0	0	Ki67+	2074.7643455 1084.86679452
-1	0	0	Ki67+	1274.43046877 1683.60729814
-1	0	0	Ki67+	561.475967054 1180.03118792
-1	0	0	Ki67+	1244.01621488 514.949438524
-1	0	0	Ki67+	654.811457117 2096.75462515
-1	0	0	Ki67+	1906.67015658 1266.07654671
-1	0	0	Ki67+	1707.69946978 1566.16128381
-1	0	0	Ki67+	2061.03253076 10.8331982767
-1	0	0	Ki67+	653.37897675 503.16689076
-1	0	0	Ki67+	1713.76349565 945.748611869
-1	0	0	Ki67+	1437.93686727 1473.42595691
-1	0	0	Ki67+	1564.22401701 356.493464483
-1	0	0	Ki67+	827.115859839 178.467231475
-1	0	0	Ki67+	964.314820277 2021.09517997
-1	0	0	Ki67+	51.9255729232 1607.17079964
-1	0	0	Ki67+	1092.3391364 1938.34792442
-1	0	0	Ki67+	1008.62293105 1021.7837534
-1	0	0	Ki67+	260.905792202 120.299308696
-1	0	0	Ki67+	1627.12728152 1783.96848602
-1	0	0	Ki67+	1594.00209982 1127.31269411
-1	0	0	Ki67+	1521.10534352 943.268583573
-1	0	0	Ki67+	803.174306112 1574.8976568
-1	0	0	Ki67+	1911.15284251 1388.34522272
-1	0	0	Ki67+	420.707358506 733.612322846
-1	0	0	Ki67+	731.418008302 737.700172013
-1	0	0	Ki67+	1464.47635072 1206.72468448
-1	0	0	Ki67+	141.063634355 29.1933965875
-1	0	0	Ki67+	394.336324642 1689.68764829
-1	0	0	Ki67+	945.608647331 1491.93224564
-1	0	0	Ki67+	1814.10361882 2120.52798574
-1	0	0	Ki67+	647.731749491 685.044550553
-1	0	0	Ki67+	679.210038625 491.257910091
-1	0	0	Ki67+	1188.15716221 402.145091426
-1	0	0	Ki67+	548.621241045 1354.61065959
-1	0	0	Ki67+	444.779231395 912.422917088
-1	0	0	Ki67+	2059.95678481 1441.12566233
-1	0	0	Ki67+	666.843855344 1384.52982618
-1	0	0	Ki67+	135.109646664 1603.67863207
-1	0	0	Ki67+	1239.64776794 599.508670661
-1	0	0	Ki67+	723.730302388 312.388523101
-1	0	0	Ki67+	320.126654384 397.748093566
-1	0	0	Ki67+	1507.71437066 64.5816041424
-1	0	0	Ki67+	1960.53327826 1055.49641607
-1	0	0	Ki67+	733.547565693 2116.12753848
-1	0	0	Ki67+	539.301754879 1527.48785201
-1	0	0	Ki67+	100.808712104 1610.11577762
-1	0	0	Ki67+	743.752524482 359.002359875
-1	0	0	Ki67+	696.670122688 2042.57384515
-1	0	0	Ki67+	1235.49217903 1453.48794683
-1	0	0	Ki67+	1729.1474283 1511.11423082
-1	0	0	Ki67+	758.185799362 1068.65819492
-1	0	0	Ki67+	1848.34855267 1302.45355961
-1	0	0	Ki67+	1765.48252235 1856.34122029
-1	0	0	Ki67+	63.4888713086 1077.58488765
-1	0	0	Ki67+	434.216814386 1138.59624934
-1	0	0	Ki67+	1838.85457058 1922.50260513
-1	0	0	Ki67+	70.5579665113 536.396488505
-1	0	0	Ki67+	583.235920925 1264.94468328
-1	0	0	Ki67+	1277.31169399 367.319902274
-1	0	0	Ki67+	962.909740029 1511.73952679
-1	0	0	Ki67+	37.0390186705 942.409312178
-1	0	0	Ki67+	1902.33351394 1087.48663696
-1	0	0	Ki67+	1281.64647737 1595.81387045
-1	0	0	Ki67+	936.703698527 1242.27189509
-1	0	0	Ki67+	390.437673734 8.83385501816
-1	0	0	Ki67+	25.8211318007 1561.57635
-1	0	0	Ki67+	841.8469231 536.744217175
-1	0	0	Ki67+	272.887463297 799.613137057
-1	0	0	Ki67+	1265.65308546 1219.40136128
-1	0	0	Ki67+	2038.13079553 479.547130748
-1	0	0	Ki67+	2024.08088275 625.150747832
-1	0	0	Ki67+	618.321963364 144.25125548
-1	0	0	Ki67+	77.727970061 1272.56592995
-1	0	0	Ki67+	1302.59849862 1655.56729664
-1	0	0	Ki67+	2002.63558754 2002.19854594
-1	0	0	Ki67+	892.053163028 1635.28932666
-1	0	0	Ki67+	1528.02390203 1398.06242373
-1	0	0	Ki67+	1244.03010372 265.951259179
-1	0	0	Ki67+	597.616804652 71.8769335953
-1	0	0	Ki67+	1205.23572237 1840.34851596
-1	0	0	Ki67+	1448.0713369 1912.27596403
-1	0	0	Ki67+	552.601947561 1782.28147968
-1	0	0	Ki67+	1583.505893 1896.07886498
-1	0	0	Ki67+	559.219087774 63.8369252998
-1	0	0	Ki67+	62.6550077415 1840.41276609
-1	0	0	Ki67+	349.431948647 1511.22700227
-1	0	0	Ki67+	681.316643941 331.774245266
-1	0	0	Ki67+	1675.858653 1602.74557553
-1	0	0	Ki67+	464.671490894 1657.21695601
-1	0	0	Ki67+	903.181056218 496.655931728
-1	0	0	Ki67+	873.355584712 452.807716738
-1	0	0	Ki67+	1032.85325894 83.570103911
-1	0	0	Ki67+	432.294734517 1457.34328279
-1	0	0	Ki67+	1033.06089047 1837.14113975
-1	0	0	Ki67+	1326.72408167 616.603037909
-1	0	0	Ki67+	209.438348259 1218.76336894
-1	0	0	Ki67+	303.699764861 879.516611072
-1	0	0	Ki67+	224.046919584 2117.48038285
-1	0	0	Ki67+	191.242087894 33.3822784102
-1	0	0	Ki67+	1700.08418898 1010.51430125
-1	0	0	Ki67+	1299.96690096 788.481573912
-1	0	0	Ki67+	1506.48958844 1901.54249236
-1	0	0	Ki67+	859.859118461 1400.5868342
-1	0	0	Ki67+	1436.15578775 237.141655086
-1	0	0	Ki67+	588.075432365 804.713080315
-1	0	0	Ki67+	399.1481949 1417.79563743
-1	0	0	Ki67+	773.467495815 1548.51279959
-1	0	0	Ki67+	1219.3496545 1.85305547973
-1	0	0	Ki67+	1412.21572935 648.037230512
-1	0	0	Ki67+	1759.06862755 2024.5541411
-1	0	0	Ki67+	1165.21479027 755.34579876
-1	0	0	Ki67+	244.891644451 155.866892262
-1	0	0	Ki67+	1981.73412728 1070.2097977
-1	0	0	Ki67+	1441.27816986 394.750831245
-1	0	0	Ki67+	1498.5199191 400.551367753
-1	0	0	Ki67+	1268.87317107 1257.75106518
-1	0	0	Ki67+	1904.61482176 1326.49308936
-1	0	0	Ki67+	459.627255787 248.107071633
-1	0	0	Ki67+	271.426539644 1210.05370788
-1	0	0	Ki67+	568.49554287 1049.32010511
-1	0	0	Ki67+	8.28282987115 512.263530015
-1	0	0	Ki67+	1141.76097405 1201.56698584
-1	0	0	Ki67+	288.343412899 1089.27953618
-1	0	0	Ki67+	906.81956805 1885.25723446
-1	0	0	Ki67+	803.716809042 2087.11463034
-1	0	0	Ki67+	1806.82339394 1153.27816779
-1	0	0	Ki67+	73.4878452588 2030.29550696
-1	0	0	Ki67+	1315.0592781 183.82841558
-1	0	0	Ki67+	1629.9220325 968.311357135
-1	0	0	Ki67+	126.924922684 439.013640499
-1	0	0	Ki67+	1967.2445052 2061.06481258
-1	0	0	Ki67+	1225.63261957 1223.53922087
-1	0	0	Ki67+	1297.47920497 527.696093099
-1	0	0	Ki67+	103.899329873 1883.97303934
-1	0	0	Ki67+	1453.34815736 262.975984818
-1	0	0	Ki67+	1055.59419468 1918.72278136
-1	0	0	Ki67+	1993.83329081 1735.15678355
-1	0	0	Ki67+	781.221556103 1274.06172657
-1	0	0	Ki67+	267.050205606 1471.59242872
-1	0	0	Ki67+	804.86732218 2061.56934584
-1	0	0	Ki67+	480.632032951 1586.46456712
-1	0	0	Ki67+	1078.05731449 298.19438561
-1	0	0	Ki67+	1503.5437275 1357.28986755
-1	0	0	Ki67+	1008.94061816 324.348982591
-1	0	0	Ki67+	964.744571394 950.782233685
-1	0	0	Ki67+	2116.32817124 960.354691657
-1	0	0	Ki67+	1292.91846394 1383.84854586
-1	0	0	Ki67+	1311.03649558 369.416775205
-1	0	0	Ki67+	2105.42998129 1105.27069789
-1	0	0	Ki67+	2116.25539109 16.7664041249
-1	0	0	Ki67+	227.017460713 1441.00485997
-1	0	0	Ki67+	228.746675047 1251.42688241
-1	0	0	Ki67+	686.105646926 1018.09294722
-1	0	0	Ki67+	1876.13982871 207.46198843
-1	0	0	Ki67+	1103.32817246 992.361328025
-1	0	0	Ki67+	2000.37962772 497.620482496
-1	0	0	Ki67+	1034.07885137 1462.41256558
-1	0	0	Ki67+	1399.19624281 1867.48483775
-1	0	0	Ki67+	278.458941899 867.807073229
-1	0	0	Ki67+	1762.36339789 169.356416588
-1	0	0	Ki67+	656.6635929 1712.07895122
-1	0	0	Ki67+	399.659561556 86.5469515775
-1	0	0	Ki67+	443.508970891 1600.66815942
-1	0	0	Ki67+	564.582415048 796.273127077
-1	0	0	Ki67+	12.6748004091 633.913929655
-1	0	0	Ki67+	28.8892506852 64.5247921102
-1	0	0	Ki67+	825.879854382 1122.73339683
-1	0	0	Ki67+	134.142955343 237.531474315
-1	0	0	Ki67+	689.246059811 2068.48534595
-1	0	0	Ki67+	344.196378245 1450.75721291
-1	0	0	Ki67+	2134.81890615 1007.63897072
-1	0	0	Ki67+	1685.61682674 864.212372575
-1	0	0	Ki67+	1181.80047028 229.853175379
-1	0	0	Ki67+	1660.84761214 227.675735401
-1	0	0	Ki67+	426.422364402 1541.90587557
-1	0	0	Ki67+	1842.9296384 1778.72426875
-1	0	0	Ki67+	1544.88092813 758.973964387
-1	0	0	Ki67+	248.941200378 631.490981173
-1	0	0	Ki67+	604.717318252 1034.94828122
-1	0	0	Ki67+	1836.02384484 1182.62546803
-1	0	0	Ki67+	1608.21165172 1027.60697191
-1	0	0	Ki67+	1138.83852252 454.667604897
-1	0	0	Ki67+	98.2020262862 252.979881362
-1	0	0	Ki67+	1965.38669441 65.7754304855
-1	0	0	Ki67+	310.264406756 1394.42549321
-1	0	0	Ki67+	864.80267769 1749.28233525
-1	0	0	Ki67+	1302.65827914 1590.3877374
-1	0	0	Ki67+	651.878568799 1795.83679758
-1	0	0	Ki67+	421.042378219 1344.30961299
-1	0	0	Ki67+	758.859381468 583.528327234
-1	0	0	Ki67+	186.888225026 657.035985727
-1	0	0	Ki67+	1425.21509508 1708.2109512
-1	0	0	Ki67+	37.433237902 179.498739069
-1	0	0	Ki67+	578.286280316 1443.42759528
-1	0	0	Ki67+	457.294362757 1387.44165406
-1	0	0	Ki67+	1365.41023216 553.178900848
-1	0	0	Ki67+	2057.46812552 1847.28707327
-1	0	0	Ki67+	163.752583755 2083.94920144
-1	0	0	Ki67+	1504.30758836 596.281169818
-1	0	0	Ki67+	1691.29359297 1217.05161976
-1	0	0	Ki67+	286.836325771 639.767353539
-1	0	0	Ki67+	1566.2687356 553.33747675
-1	0	0	Ki67+	314.847557419 1659.44254854
-1	0	0	Ki67+	2033.77458302 507.418581549
-1	0	0	Ki67+	606.362245779 2116.64114211
-1	0	0	Ki67+	1155.67536411 126.195226847
-1	0	0	Ki67+	2137.50120612 234.56992835
-1	0	0	Ki67+	70.1928187271 2146.45481074
-1	0	0	Ki67+	1547.96154305 684.947900423
-1	0	0	Ki67+	774.042656809 2062.14839181
-1	0	0	Ki67+	1149.50945734 808.40664286
-1	0	0	Ki67+	1679.06801024 1910.55986883
-1	0	0	Ki67+	1547.78140028 1274.21340396
-1	0	0	Ki67+	749.778917391 944.145888986
-1	0	0	Ki67+	1292.94462623 864.141723529
-1	0	0	Ki67+	662.802220665 2053.33245562
-1	0	0	Ki67+	459.939396279 753.521195638
-1	0	0	Ki67+	592.520577079 1689.42976851
-1	0	0	Ki67+	131.235899269 291.951922762
-1	0	0	Ki67+	1285.02879402 573.496186182
-1	0	0	Ki67+	630.823042322 1657.9913071
-1	0	0	Ki67+	1444.26996661 1394.66089316
-1	0	0	Ki67+	997.048504064 685.450932751
-1	0	0	Ki67+	639.093333217 1993.50391816
-1	0	0	Ki67+	1088.58604149 2141.77653786
-1	0	0	Ki67+	1530.02409749 555.638530364
-1	0	0	Ki67+	785.941565992 677.269013555
-1	0	0	Ki67+	1558.02591911 2031.92788792
-1	0	0	Ki67+	1733.07068193 396.630268318
-1	0	0	Ki67+	562.80504974 880.570665182
-1	0	0	Ki67+	1143.57760256 543.493486637
-1	0	0	Ki67+	961.654857158 507.287334724
-1	0	0	Ki67+	809.065813709 560.601139926
-1	0	0	Ki67+	2041.44030707 1346.19136578
-1	0	0	Ki67+	1001.59964099 889.159723015
-1	0	0	Ki67+	730.418058218 1371.66686645
-1	0	0	Ki67+	56.0067694343 1026.51975587
-1	0	0	Ki67+	870.017836083 1046.4599398
-1	0	0	Ki67+	868.30246311 1892.39823138
-1	0	0	Ki67+	1259.69288509 821.682591138
-1	0	0	Ki67+	693.085681064 554.000333577
-1	0	0	Ki67+	777.139761366 1296.50165585
-1	0	0	Ki67+	346.262035089 1134.98061239
-1	0	0	Ki67+	934.95873196 1891.74499871
-1	0	0	Ki67+	746.151708122 1618.58450293
-1	0	0	Ki67+	866.691260084 264.20227343
-1	0	0	Ki67+	2026.18426382 1182.61709122
-1	0	0	Ki67+	869.01799899 2119.41656536
-1	0	0	Ki67+	310.60960209 753.080272512
-1	0	0	Ki67+	260.543956251 1081.39870009
-1	0	0	Ki67+	905.826369569 327.062180026
-1	0	0	Ki67+	728.39008119 1711.16814353
-1	0	0	Ki67+	654.987784111 241.248456523
-1	0	0	Ki67+	1182.83244269 1382.68304164
-1	0	0	Ki67+	385.75800753 1455.68921012
-1	0	0	Ki67+	60.1951997202 1717.80039473
-1	0	0	Ki67+	1610.84103347 1562.39439635
-1	0	0	Ki67+	273.299885478 835.888090449
-1	0	0	Ki67+	421.772259672 225.490486653
-1	0	0	Ki67+	1215.91183517 1331.95166321
-1	0	0	Ki67+	864.348808859 1635.31657635
-1	0	0	Ki67+	1475.79013372 1388.31796238
-1	0	0	Ki67+	750.088513681 67.3273542233
-1	0	0	Ki67+	2083.04743103 568.557140571
-1	0	0	Ki67+	2015.49930362 355.341499407
-1	0	0	Ki67+	263.815183096 1144.38527791
-1	0	0	Ki67+	2090.126235 590.989107757
-1	0	0	Ki67+	606.839071317 304.20287414
-1	0	0	Ki67+	1263.4852374 180.101106812
-1	0	0	Ki67+	2051.33771976 1490.52188389
-1	0	0	Ki67+	1688.61374428 1584.49318058
-1	0	0	Ki67+	467.364484213 1419.47449515
-1	0	0	Ki67+	187.720927396 1226.86857495
-1	0	0	Ki67+	273.620008508 172.575164816
-1	0	0	Ki67+	2132.00575884 1523.90573736
-1	0	0	Ki67+	584.343751303 670.754176761
-1	0	0	Ki67+	1928.1233419 2103.80093355
-1	0	0	Ki67+	1229.31077469 1257.61947289
-1	0	0	Ki67+	1477.75360159 1271.04825313
-1	0	0	Ki67+	1870.98917151 2132.12853298
-1	0	0	Ki67+	69.0836555367 245.420482956
-1	0	0	Ki67+	458.040012313 1513.50655828
-1	0	0	Ki67+	1886.52055214 1140.05335474
-1	0	0	Ki67+	1486.63678062 1820.43678044
-1	0	0	Ki67+	1311.46925303 715.080552861
-1	0	0	Ki67+	331.604885285 12.0021618956
-1	0	0	Ki67+	332.326694657 1319.1473678
-1	0	0	Ki67+	1676.46667751 1002.71991615
-1	0	0	Ki67+	369.056147417 1096.5640249
-1	0	0	Ki67+	1308.1354543 1225.72617413
-1	0	0	Ki67+	1776.91065317 2123.75692979
-1	0	0	Ki67+	1285.77800916 2056.03485508
-1	0	0	Ki67+	2076.53728123 1492.35333084
-1	0	0	Ki67+	2044.33692954 179.576688954
-1	0	0	Ki67+	2119.9996148 1288.09077083
-1	0	0	Ki67+	1938.53984283 1609.81415394
-1	0	0	Ki67+	170.738669911 159.33927168
-1	0	0	Ki67+	1948.5531793 605.527046506
-1	0	0	Ki67+	1089.03252149 160.923822331
-1	0	0	Ki67+	2149.66720204 670.549888472
-1	0	0	Ki67+	1479.84049658 93.5100267603
-1	0	0	Ki67+	828.554743247 412.244738407
-1	0	0	Ki67+	646.258625283 2067.74564876
-1	0	0	Ki67+	1771.60308624 983.970215837
-1	0	0	Ki67+	1316.80109329 1890.38925978
-1	0	0	Ki67+	389.372350382 1544.65465557
-1	0	0	Ki67+	1777.65344344 551.404599051
-1	0	0	Ki67+	210.804190212 207.442352864
-1	0	0	Ki67+	148.903278611 1524.06131455
-1	0	0	Ki67+	1071.46071012 1243.51642529
-1	0	0	Ki67+	997.016697031 2077.25036072
-1	0	0	Ki67+	801.60400725 177.999354626
-1	0	0	Ki67+	1069.82361413 1476.15843932
-1	0	0	Ki67+	1501.12172628 127.018837545
-1	0	0	Ki67+	857.557895901 2011.33745682
-1	0	0	Ki67+	471.529016319 1310.08211484
-1	0	0	Ki67+	1313.24529485 303.152629127
-1	0	0	Ki67+	225.49747736 1922.63759737
-1	0	0	Ki67+	1347.21594577 713.444703204
-1	0	0	Ki67+	1276.03552887 1959.17821441
-1	0	0	Ki67+	980.23239657 115.56837029
-1	0	0	Ki67+	1291.47082493 1140.55116687
-1	0	0	Ki67+	1771.90903382 1253.12113931
-1	0	0	Ki67+	1172.25635314 785.363841788
-1	0	0	Ki67+	376.129793803 1499.7674019
-1	0	0	Ki67+	1525.55544685 1609.39394095
-1	0	0	Ki67+	802.955455647 1829.30424674
-1	0	0	Ki67+	2121.09706282 1169.68769613
-1	0	0	Ki67+	1828.37187834 197.753572272
-1	0	0	Ki67+	445.118712488 1233.0664431
-1	0	0	Ki67+	1594.16378571 406.858509724
-1	0	0	Ki67+	1141.30669665 1617.76198649
-1	0	0	Ki67+	955.667050174 700.290685963
-1	0	0	Ki67+	472.836633821 1946.10264679
-1	0	0	Ki67+	1500.86103644 42.4900438242
-1	0	0	Ki67+	119.437358701 378.905983455
-1	0	0	Ki67+	1667.7337066 328.044894045
-1	0	0	Ki67+	1348.37624826 498.961533744
-1	0	0	Ki67+	1901.26973215 90.1194722217
-1	0	0	Ki67+	655.23333323 1227.35879938
-1	0	0	Ki67+	986.246418219 1928.13619313
-1	0	0	Ki67+	315.993877101 1714.36456442
-1	0	0	Ki67+	1911.24719314 1364.54589688
-1	0	0	Ki67+	1709.55481799 111.844318833
-1	0	0	Ki67+	97.2050234795 1658.47366991
-1	0	0	Ki67+	123.450813505 182.450341595
-1	0	0	Ki67+	300.102743269 1636.73669819
-1	0	0	Ki67+	351.420763096 1274.38678131
-1	0	0	Ki67+	1006.14921369 456.721438913
-1	0	0	Ki67+	723.483209541 528.454360522
-1	0	0	Ki67+	1712.47272254 1409.90159011
-1	0	0	Ki67+	239.409282707 1156.77095398
-1	0	0	Ki67+	1291.89647009 891.097275102
-1	0	0	Ki67+	1022.13483062 824.046040276
-1	0	0	Ki67+	904.262432736 1292.60208388
-1	0	0	Ki67+	6.76548165193 682.274514581
-1	0	0	Ki67+	102.008759169 1270.91843336
-1	0	0	Ki67+	1441.95448734 806.952402604
-1	0	0	Ki67+	746.534197434 1238.32319002
-1	0	0	Ki67+	288.176436999 1881.15580207
-1	0	0	Ki67+	253.742605921 61.5577519883
-1	0	0	Ki67+	792.464352437 979.304963083
-1	0	0	Ki67+	869.470749822 906.032884192
-1	0	0	Ki67+	2145.36426232 702.977787764
-1	0	0	Ki67+	1124.72494485 1346.51705949
-1	0	0	Ki67+	1303.00367747 1196.39376467
-1	0	0	Ki67+	1434.3357476 1824.68331122
-1	0	0	Ki67+	1154.28714309 270.982714405
-1	0	0	Ki67+	845.043813213 562.096746868
-1	0	0	Ki67+	2066.76067876 103.801296505
-1	0	0	Ki67+	1025.80232009 122.898196276
-1	0	0	Ki67+	871.902642608 738.966650375
-1	0	0	Ki67+	1182.45598566 347.062330333
-1	0	0	Ki67+	985.355318126 429.260912864
-1	0	0	Ki67+	91.2186540516 1172.92901214
-1	0	0	Ki67+	1105.38973552 239.889456239
-1	0	0	Ki67+	457.942772951 183.313049377
-1	0	0	Ki67+	629.720059627 63.1578148456
-1	0	0	Ki67+	1917.35335353 1981.64190171
-1	0	0	Ki67+	2112.58165637 1553.85446971
-1	0	0	Ki67+	2096.69335628 109.683231634
-1	0	0	Ki67+	260.16365231 910.411338246
-1	0	0	Ki67+	206.802896706 801.909914828
-1	0	0	Ki67+	2010.16714824 705.030703918
-1	0	0	Ki67+	557.521375127 122.315872739
-1	0	0	Ki67+	930.031144771 460.094195096
-1	0	0	Ki67+	1027.49243851 699.426348143
-1	0	0	Ki67+	281.995156865 2040.88025889
-1	0	0	Ki67+	1576.43660499 29.9615003154
-1	0	0	Ki67+	1520.03356011 2040.73962388
-1	0	0	Ki67+	699.151328623 577.501176889
-1	0	0	Ki67+	10.5201496232 1346.81629117
-1	0	0	Ki67+	1719.18306247 150.623263141
-1	0	0	Ki67+	1038.79577191 1006.49340935
-1	0	0	Ki67+	206.970065842 1402.2358635
-1	0	0	Ki67+	1535.69866553 797.535310929
-1	0	0	Ki67+	1936.93035895 2001.93047801
-1	0	0	Ki67+	1028.94293371 784.53627917
-1	0	0	Ki67+	811.554555161 1853.6242321
-1	0	0	Ki67+	1495.30548552 1328.97595358
-1	0	0	Ki67+	757.836466164 1803.96321935
-1	0	0	Ki67+	1183.94050264 651.492962468
-1	0	0	Ki67+	99.7495030589 652.693637258
-1	0	0	Ki67+	1822.21557329 1289.66017939
-1	0	0	Ki67+	1796.71724128 291.259786636
-1	0	0	Ki67+	580.708225222 1315.0296974
-1	0	0	Ki67+	987.030351553 941.359005127
-1	0	0	Ki67+	873.080306577 36.176300704
-1	0	0	Ki67+	829.771272336 1249.22042357
-1	0	0	Ki67+	178.981627011 1778.03793164
-1	0	0	Ki67+	72.5578337586 1229.06946359
-1	0	0	Ki67+	185.705188098 1992.12243242
-1	0	0	Ki67+	1358.06983074 286.807562436
-1	0	0	Ki67+	483.957476021 702.92630168
-1	0	0	Ki67+	370.027849828 1880.62467379
-1	0	0	Ki67+	1404.4127719 1329.6956228
-1	0	0	Ki67+	461.302773735 428.289420342
-1	0	0	Ki67+	886.419970708 1141.99234315
-1	0	0	Ki67+	1512.69731658 1297.21517006
-1	0	0	Ki67+	1031.11664538 1535.36879495
-1	0	0	Ki67+	699.513174693 507.263057244
-1	0	0	Ki67+	1098.55055506 1769.80952547
-1	0	0	Ki67+	1972.24721213 1856.99546488
-1	0	0	Ki67+	1067.41768018 2101.68502703
-1	0	0	Ki67+	1863.21257523 1619.91128553
-1	0	0	Ki67+	1888.43294917 1816.91071801
-1	0	0	Ki67+	1633.40334201 742.83947236
-1	0	0	Ki67+	1922.84872524 1889.60883909
-1	0	0	Ki67+	348.614631861 1893.16000998
-1	0	0	Ki67+	1776.20548276 749.470418818
-1	0	0	Ki67+	1353.06081833 1703.75348232
-1	0	0	Ki67+	1704.33563345 1458.9638989
-1	0	0	Ki67+	1113.20401034 912.689658553
-1	0	0	Ki67+	92.8749796938 1999.17023067
-1	0	0	Ki67+	1910.14704103 386.263531393
-1	0	0	Ki67+	1282.91748563 1987.76522937
-1	0	0	Ki67+	1673.84973542 1804.27822723
-1	0	0	Ki67+	1147.81347941 907.144828276
-1	0	0	Ki67+	1535.39064328 1055.42667087
-1	0	0	Ki67+	1157.11022109 1738.66811099
-1	0	0	Ki67+	1391.78117773 1038.38806195
-1	0	0	Ki67+	1264.94284348 1047.03269165
-1	0	0	Ki67+	868.595031166 950.613235835
-1	0	0	Ki67+	1206.18998146 955.415490604
-1	0	0	Ki67+	200.227249207 1808.716896
-1	0	0	Ki67+	1458.33747484 1641.39569135
-1	0	0	Ki67+	970.455405518 1154.95727633
-1	0	0	Ki67+	540.815832975 558.15994906
-1	0	0	Ki67+	1756.80752426 1703.14517422
-1	0	0	Ki67+	2055.55113624 465.474005509
-1	0	0	Ki67+	895.577175129 18.7394815264
-1	0	0	Ki67+	249.580208912 1415.04417166
-1	0	0	Ki67+	132.204291587 1071.94191464
-1	0	0	Ki67+	1413.48010737 1850.44663013
-1	0	0	Ki67+	164.306504904 1137.56433977
-1	0	0	Ki67+	459.433718526 608.784964221
-1	0	0	Ki67+	2030.26224196 120.179748897
-1	0	0	Ki67+	1777.86313844 2085.07345333
-1	0	0	Ki67+	618.45519089 2094.5585206
-1	0	0	Ki67+	304.403558984 2058.37027292
-1	0	0	Ki67+	464.908735896 1704.40413743
-1	0	0	Ki67+	684.645073661 629.584379192
-1	0	0	Ki67+	248.525829051 1022.20485802
-1	0	0	Ki67+	1433.27726633 1214.7589801
-1	0	0	Ki67+	58.5392416371 1543.23649214
-1	0	0	Ki67+	262.006960678 448.320205941
-1	0	0	Ki67+	1884.12679455 258.241925154
-1	0	0	Ki67+	179.861955503 1865.76214495
-1	0	0	Ki67+	1704.96199548 1931.8763453
-1	0	0	Ki67+	144.743852447 2034.13593317
-1	0	0	Ki67+	512.957302433 1746.8744438
-1	0	0	Ki67+	1340.01580009 1098.21171128
-1	0	0	Ki67+	682.750188474 913.414884807
-1	0	0	Ki67+	1811.94031959 1684.69784475
-1	0	0	Ki67+	926.262345495 343.272251066
-1	0	0	Ki67+	1599.93753807 631.484002
-1	0	0	Ki67+	1600.29177001 1438.8933018
-1	0	0	Ki67+	1977.48355639 585.403632197
-1	0	0	Ki67+	213.917557106 990.523521633
-1	0	0	Ki67+	190.455781384 1388.16953613
-1	0	0	Ki67+	99.3496472239 1774.06095798
-1	0	0	Ki67+	1757.14877251 798.094169948
-1	0	0	Ki67+	654.69429308 880.04107466
-1	0	0	Ki67+	1085.6659335 335.583536127
-1	0	0	Ki67+	850.517689732 413.172691178
-1	0	0	Ki67+	2076.33921748 2096.34143442
-1	0	0	Ki67+	1392.75925779 1530.17173772
-1	0	0	Ki67+	1468.42591928 28.6613196135
-1	0	0	Ki67+	1253.79130135 0.717907012127
-1	0	0	Ki67+	26.494818614 1805.68575635
-1	0	0	Ki67+	698.159944034 1210.83681875
-1	0	0	Ki67+	264.232395409 1801.28041864
-1	0	0	Ki67+	378.917089256 350.365458315
-1	0	0	Ki67+	36.4531274362 1952.67742355
-1	0	0	Ki67+	1546.48242819 1967.05856851
-1	0	0	Ki67+	2138.22872028 1610.10219109
-1	0	0	Ki67+	296.453824808 1693.51886731
-1	0	0	Ki67+	2019.25810238 1276.98904232
-1	0	0	Ki67+	1137.42329092 140.193934944
-1	0	0	Ki67+	1989.19491545 2047.49424609
-1	0	0	Ki67+	1509.16282493 1563.58439914
-1	0	0	Ki67+	1780.94511487 1540.48864587
-1	0	0	Ki67+	120.570402335 1665.13481009
-1	0	0	Ki67+	1938.58008899 2055.41571844
-1	0	0	Ki67+	302.984566916 1484.34586853
-1	0	0	Ki67+	1799.6510213 696.116392245
-1	0	0	Ki67+	710.190791636 1405.60566879
-1	0	0	Ki67+	1501.81382153 1538.72562234
-1	0	0	Ki67+	1501.06184205 721.708411271
-1	0	0	Ki67+	360.673920358 177.127738101
-1	0	0	Ki67+	613.197925711 873.136288713
-1	0	0	Ki67+	1761.17385463 1466.27547716
-1	0	0	Ki67+	1436.60373046 1852.38860029
-1	0	0	Ki67+	674.001590812 688.984205357
-1	0	0	Ki67+	275.391763761 2019.77845841
-1	0	0	Ki67+	1652.77578825 1549.10757629
-1	0	0	Ki67+	1277.30235241 968.641871165
-1	0	0	Ki67+	454.46177979 157.901478607
-1	0	0	Ki67+	351.489126864 1998.99538446
-1	0	0	Ki67+	1401.83573578 57.9875186006
-1	0	0	Ki67+	2061.07337121 793.186023589
-1	0	0	Ki67+	758.745253533 1940.21120832
-1	0	0	Ki67+	2064.34803411 1331.26796438
-1	0	0	Ki67+	612.806233596 1954.24988121
-1	0	0	Ki67+	186.142998708 1566.30433015
-1	0	0	Ki67+	1859.66980561 304.589443287
-1	0	0	Ki67+	511.968516655 1786.81577887
-1	0	0	Ki67+	552.373667745 1951.77306703
-1	0	0	Ki67+	719.618761117 949.522291511
-1	0	0	Ki67+	241.165108097 1997.54340249
-1	0	0	Ki67+	162.840877385 2136.20949663
-1	0	0	Ki67+	1659.32031171 2130.24555715
-1	0	0	Ki67+	1469.98560184 199.389047476
-1	0	0	Ki67+	1915.25110927 221.283548178
-1	0	0	Ki67+	1627.33697749 317.556287225
-1	0	0	Ki67+	2108.09450275 272.520597794
-1	0	0	Ki67+	2074.39749278 244.29371527
-1	0	0	Ki67+	1295.01678384 1280.43625137
-1	0	0	Ki67+	292.459079568 848.786097471
-1	0	0	Ki67+	758.001425367 703.974794422
-1	0	0	Ki67+	1953.7496248 282.446871417
-1	0	0	Ki67+	1269.17516127 1190.18517286
-1	0	0	Ki67+	2090.16134524 622.709885798
-1	0	0	Ki67+	1824.45790692 49.5702317526
-1	0	0	Ki67+	901.39985708 629.089985179
-1	0	0	Ki67+	1703.05370518 260.21494358
-1	0	0	Ki67+	280.924848591 379.98916407
-1	0	0	Ki67+	283.057026846 767.501982833
-1	0	0	Ki67+	1169.68184156 1955.39775464
-1	0	0	Ki67+	2114.71161655 452.2352359
-1	0	0	Ki67+	232.752697684 438.544510608
-1	0	0	Ki67+	1119.87461832 726.790088065
-1	0	0	Ki67+	1826.6838285 345.946368899
-1	0	0	Ki67+	2142.99772524 1859.38318968
-1	0	0	Ki67+	1412.58932737 1184.84356357
-1	0	0	Ki67+	468.681802215 1797.98489269
-1	0	0	Ki67+	471.509137367 531.464518538
-1	0	0	Ki67+	444.405048191 1898.99110911
-1	0	0	Ki67+	1102.26319527 1457.04220428
-1	0	0	Ki67+	2056.90696725 1733.73059676
-1	0	0	Ki67+	954.64846701 249.343495519
-1	0	0	Ki67+	1218.49738165 867.032732972
-1	0	0	Ki67+	890.638465959 1670.51325997
-1	0	0	Ki67+	1565.84349535 1594.47782211
-1	0	0	Ki67+	1614.02081144 468.831300161
-1	0	0	Ki67+	302.524296399 1956.95378295
-1	0	0	Ki67+	1377.0154076 1091.54057713
-1	0	0	Ki67+	1338.99549183 1389.59486994
-1	0	0	Ki67+	2033.10458772 1113.20353263
-1	0	0	Ki67+	1909.90770253 1485.26602275
-1	0	0	Ki67+	1065.11198757 1175.71076083
-1	0	0	Ki67+	399.506712622 109.817884003
-1	0	0	Ki67+	1245.58259142 387.307868981
-1	0	0	Ki67+	1481.00538813 933.862435333
-1	0	0	Ki67+	345.124445605 1602.65761336
-1	0	0	Ki67+	1370.09487106 719.179054364
-1	0	0	Ki67+	1463.07941424 875.175355045
-1	0	0	Ki67+	673.020702661 1545.68031906
-1	0	0	Ki67+	389.745458548 1047.8802312
-1	0	0	Ki67+	485.351624904 732.132001437
-1	0	0	Ki67+	1930.56893055 1435.43869673
-1	0	0	Ki67+	144.709431522 1209.94965455
-1	0	0	Ki67+	643.630431234 1967.64881094
-1	0	0	Ki67+	2055.97046164 948.323408231
-1	0	0	Ki67+	687.452679779 1583.73318984
-1	0	0	Ki67+	479.467157144 443.749628913
-1	0	0	Ki67+	771.63928576 555.733420846
-1	0	0	Ki67+	2112.84337755 909.033373552
-1	0	0	Ki67+	330.405681399 48.0302395252
-1	0	0	Ki67+	1421.32713611 1628.64258264
-1	0	0	Ki67+	299.463007429 235.81845361
-1	0	0	Ki67+	395.966426201 157.316555598
-1	0	0	Ki67+	720.128033928 433.500327702
-1	0	0	Ki67+	1075.64577063 585.47412612
-1	0	0	Ki67+	1607.81821227 1669.14429586
-1	0	0	Ki67+	927.243096482 536.29659705
-1	0	0	Ki67+	386.50226964 1592.91985325
-1	0	0	Ki67+	159.418669681 515.765092814
-1	0	0	Ki67+	938.880684614 1567.78218014
-1	0	0	Ki67+	318.549355297 311.923243182
-1	0	0	Ki67+	1065.59973689 1213.42635113
-1	0	0	Ki67+	1646.35504386 661.834032515
-1	0	0	Ki67+	425.338135139 1623.31581048
-1	0	0	Ki67+	1471.9404414 1463.78010924
-1	0	0	Ki67+	251.51426364 300.676031891
-1	0	0	Ki67+	1392.33295055 213.381715436
-1	0	0	Ki67+	1558.78330233 1650.01734916
-1	0	0	Ki67+	1689.5484857 555.426729523
-1	0	0	Ki67+	662.732770998 1573.25977529
-1	0	0	Ki67+	691.886862959 1774.17348715
-1	0	0	Ki67+	2002.99486704 982.331188967
-1	0	0	Ki67+	1890.96280192 2022.57027482
-1	0	0	Ki67+	377.284258563 1800.83536824
-1	0	0	Ki67+	1034.84423834 192.343377124
-1	0	0	Ki67+	286.900318502 1738.06317933
-1	0	0	Ki67+	2090.98507686 1871.7726886
-1	0	0	Ki67+	1846.9690593 698.786982478
-1	0	0	Ki67+	2146.23679271 164.797745424
-1	0	0	Ki67+	1373.68371244 1943.75348653
-1	0	0	Ki67+	1947.48751114 1382.68720032
-1	0	0	Ki67+	1589.72713843 480.574699927
-1	0	0	Ki67+	1819.76978725 1018.63578276
-1	0	0	Ki67+	978.679877842 141.340187256
-1	0	0	Ki67+	987.6776687 1607.48696862
-1	0	0	Ki67+	367.168132886 1472.20184434
-1	0	0	Ki67+	539.62685037 533.761202969
-1	0	0	Ki67+	1916.14408027 1682.88054289
-1	0	0	Ki67+	631.957864838 29.1000273785
-1	0	0	Ki67+	992.569659541 1085.23149765
-1	0	0	Ki67+	67.2396459035 1516.108751
-1	0	0	Ki67+	1782.08470195 838.222554649
-1	0	0	Ki67+	1325.87232119 1622.88506797
-1	0	0	Ki67+	2065.29152663 1905.00301683
-1	0	0	Ki67+	794.530250826 1400.03370919
-1	0	0	Ki67+	1693.86389339 157.105789566
-1	0	0	Ki67+	1931.57726814 1959.39476554
-1	0	0	Ki67+	1852.92147779 469.502958996
-1	0	0	Ki67+	1204.93198148 139.967597388
-1	0	0	Ki67+	1207.02603998 332.456602298
-1	0	0	Ki67+	152.555560444 638.914046149
-1	0	0	Ki67+	192.674154799 1679.06082187
-1	0	0	Ki67+	1864.15755202 181.108374842
-1	0	0	Ki67+	1918.25548662 1786.11277073
-1	0	0	Ki67+	1996.49394699 1127.74686336
-1	0	0	Ki67+	1741.28856515 622.971125073
-1	0	0	Ki67+	765.59484113 749.5395074
-1	0	0	Ki67+	509.997978807 1240.34618702
-1	0	0	Ki67+	1020.78833804 2124.78556474
-1	0	0	Ki67+	450.120041492 1080.03335024
-1	0	0	Ki67+	1610.79622217 1804.90781016
-1	0	0	Ki67+	542.738015397 1255.01728866
-1	0	0	Ki67+	2147.76417466 2098.97319675
-1	0	0	Ki67+	1141.84789276 1093.33308595
-1	0	0	Ki67+	1275.01380074 2034.46441986
-1	0	0	Ki67+	606.145486812 1593.77008588
-1	0	0	Ki67+	1179.29892768 1861.22294112
-1	0	0	Ki67+	36.2976187247 2103.90250317
-1	0	0	Ki67+	77.9156329818 1413.13396438
-1	0	0	Ki67+	2128.54329624 1693.88378542
-1	0	0	Ki67+	1986.7133349 966.982511629
-1	0	0	Ki67+	1578.70513379 790.312082897
-1	0	0	Ki67+	1570.72185179 1069.57412715
-1	0	0	Ki67+	707.761983452 1150.40238342
-1	0	0	Ki67+	2074.14000907 194.5409188
-1	0	0	Ki67+	1226.24180297 1854.46659627
-1	0	0	Ki67+	1116.44734504 849.47206221
-1	0	0	Ki67+	1641.92189336 1529.74803205
-1	0	0	Ki67+	793.248277905 1057.52669074
-1	0	0	Ki67+	497.384382481 1731.31336675
-1	0	0	Ki67+	1409.39753429 756.389887606
-1	0	0	Ki67+	807.847197718 1383.11211791
-1	0	0	Ki67+	1123.34563689 955.491307417
-1	0	0	Ki67+	1608.54267898 848.633770729
-1	0	0	Ki67+	1628.02153505 1274.80719976
-1	0	0	Ki67+	965.294346749 1867.86801036
-1	0	0	Ki67+	1618.81693672 123.288603318
-1	0	0	Ki67+	1376.42630167 1623.45424603
-1	0	0	Ki67+	1068.57405514 935.981299191
-1	0	0	Ki67+	1666.19853328 645.906623894
-1	0	0	Ki67+	2077.90187409 761.181248662
-1	0	0	Ki67+	1924.33221587 367.715715805
-1	0	0	Ki67+	606.174115578 2141.75131823
-1	0	0	Ki67+	1272.66211951 1511.40159413
-1	0	0	Ki67+	1054.28342736 1524.58567746
-1	0	0	Ki67+	1142.17484175 1525.44438036
-1	0	0	Ki67+	1603.86118026 1944.20089337
-1	0	0	Ki67+	526.951092628 739.442496502
-1	0	0	Ki67+	795.465601437 201.302959592
-1	0	0	Ki67+	257.807188491 544.69067974
-1	0	0	Ki67+	1288.57930576 296.895383981
-1	0	0	Ki67+	343.93220539 2028.42031559
-1	0	0	Ki67+	4.66134637527 264.166706503
-1	0	0	Ki67+	2045.21112752 1759.86774635
-1	0	0	Ki67+	2032.88528074 2126.84874793
-1	0	0	Ki67+	411.698692197 845.69524782
-1	0	0	Ki67+	1221.5045434 1539.48598107
-1	0	0	Ki67+	44.2208859069 619.744129044
-1	0	0	Ki67+	169.894915376 428.208573282
-1	0	0	Ki67+	90.3510724528 968.408420929
-1	0	0	Ki67+	1481.0495494 61.6533250126
-1	0	0	Ki67+	428.473699796 297.128502323
-1	0	0	Ki67+	990.687205456 1317.62744106
-1	0	0	Ki67+	900.582373075 1250.7151997
-1	0	0	Ki67+	998.58126386 103.808466214
-1	0	0	Ki67+	1866.54681112 1228.64354568
-1	0	0	Ki67+	499.402928669 1391.12277222
-1	0	0	Ki67+	751.405577448 468.838761703
-1	0	0	Ki67+	1612.05253339 1172.89512114
-1	0	0	Ki67+	1102.74861483 669.777156722
-1	0	0	Ki67+	1620.13883724 889.253283006
-1	0	0	Ki67+	800.537174235 2121.29551191
-1	0	0	Ki67+	418.967149637 182.473790772
-1	0	0	Ki67+	445.637625946 1190.38667518
-1	0	0	Ki67+	185.365822364 895.841855133
-1	0	0	Ki67+	374.601497331 112.214682366
-1	0	0	Ki67+	1483.10328042 1141.22215446
-1	0	0	Ki67+	220.285050685 1859.74713439
-1	0	0	Ki67+	419.883574085 2106.50934498
-1	0	0	Ki67+	792.048865259 342.001243686
-1	0	0	Ki67+	1229.42752368 699.490203421
-1	0	0	Ki67+	1862.96501421 1688.61446653
-1	0	0	Ki67+	151.561112234 1799.25049456
-1	0	0	Ki67+	83.2010820701 936.462145272
-1	0	0	Ki67+	1847.68159485 861.961705528
-1	0	0	Ki67+	355.55315027 1974.08802372
-1	0	0	Ki67+	1911.1144118 1630.81183848
-1	0	0	Ki67+	698.243682318 1273.15159623
-1	0	0	Ki67+	209.910598077 343.713522923
-1	0	0	Ki67+	1724.76674847 1882.26376731
-1	0	0	Ki67+	1920.29302908 263.033415069
-1	0	0	Ki67+	356.849654523 1059.83685378
-1	0	0	Ki67+	582.844728361 768.142735269
-1	0	0	Ki67+	9.1202997806 38.2127239612
-1	0	0	Ki67+	626.184238687 1103.14954898
-1	0	0	Ki67+	1259.8853142 2103.05634758
-1	0	0	Ki67+	1719.75530715 2033.99944911
-1	0	0	Ki67+	1471.14520225 686.091160277
-1	0	0	Ki67+	683.547952307 1089.15499877
-1	0	0	Ki67+	395.025932819 2055.57693822
-1	0	0	Ki67+	660.441137098 951.155121255
-1	0	0	Ki67+	790.172149991 1151.24408299
-1	0	0	Ki67+	580.761125362 1342.22531908
-1	0	0	Ki67+	717.316336097 255.949549648
-1	0	0	Ki67+	1995.3262911 599.815904794
-1	0	0	Ki67+	981.025749836 1218.12464199
-1	0	0	Ki67+	579.465227588 1390.07200657
-1	0	0	Ki67+	554.172840929 1559.13679491
-1	0	0	Ki67+	813.515100925 683.773321121
-1	0	0	Ki67+	1212.64346668 1650.31484193
-1	0	0	Ki67+	340.495375574 1343.44067977
-1	0	0	Ki67+	1922.86529572 1833.02134279
-1	0	0	Ki67+	415.143120591 1307.12117551
-1	0	0	Ki67+	194.931390912 1312.3561859
-1	0	0	Ki67+	1986.43775671 1978.65501654
-1	0	0	Ki67+	1728.78812763 717.523018819
-1	0	0	Ki67+	1503.47769388 834.021413364
-1	0	0	Ki67+	467.061797305 1563.12471475
-1	0	0	Ki67+	823.546065156 451.284708621
-1	0	0	Ki67+	947.472030114 112.740650732
-1	0	0	Ki67+	1170.08205379 2113.42414895
-1	0	0	Ki67+	1337.29383388 1989.8621281
-1	0	0	Ki67+	511.725002026 1516.78289334
-1	0	0	Ki67+	599.869579632 1152.22644337
-1	0	0	Ki67+	1709.84727215 818.654468534
-1	0	0	Ki67+	773.372736995 1201.16456167
-1	0	0	Ki67+	1334.51277808 1195.5367967
-1	0	0	Ki67+	1403.69863682 315.921301345
-1	0	0	Ki67+	1050.09615447 1326.25000267
-1	0	0	Ki67+	1062.63059378 1649.11083463
-1	0	0	Ki67+	253.493760427 516.788130896
-1	0	0	Ki67+	483.831379118 862.792963478
-1	0	0	Ki67+	1058.85838961 2132.54175066
-1	0	0	Ki67+	1317.32765953 1999.35043775
-1	0	0	Ki67+	310.404231033 824.728555585
-1	0	0	Ki67+	849.482475137 720.928082858
-1	0	0	Ki67+	1056.51576868 989.743900669
-1	0	0	Ki67+	1639.87977343 257.429359755
-1	0	0	Ki67+	1784.9029739 1589.19350853
-1	0	0	Ki67+	191.425733532 61.3351291076
-1	0	0	Ki67+	928.851309152 714.497441998
-1	0	0	Ki67+	544.728243356 618.545652801
-1	0	0	Ki67+	1003.44509125 955.33377923
-1	0	0	Ki67+	1737.11378731 1731.07997808
-1	0	0	Ki67+	1365.36639415 521.618884694
-1	0	0	Ki67+	1886.91543211 17.9803935887
-1	0	0	Ki67+	1669.90401577 1868.5083057
-1	0	0	Ki67+	1983.35822435 911.942222757
-1	0	0	Ki67+	607.728928382 691.805706309
-1	0	0	Ki67+	1592.48638121 1820.67185746
-1	0	0	Ki67+	2109.38488475 1442.55862804
-1	0	0	Ki67+	425.427632937 630.558204401
-1	0	0	Ki67+	1801.0843437 1945.09994075
-1	0	0	Ki67+	1992.49660389 1200.06449965
-1	0	0	Ki67+	1253.94650779 411.586242974
-1	0	0	Ki67+	1084.46204881 1441.33156779
-1	0	0	Ki67+	221.328580844 2073.35818863
-1	0	0	Ki67+	348.418340327 730.251559333
-1	0	0	Ki67+	1580.44582591 535.088128231
-1	0	0	Ki67+	1060.90225553 1965.6131285
-1	0	0	Ki67+	1949.39501138 869.470220273
-1	0	0	Ki67+	310.552374617 935.813982516
-1	0	0	Ki67+	494.358644985 120.681544382
-1	0	0	Ki67+	611.773333106 937.527511987
-1	0	0	Ki67+	1988.40977518 1463.42046367
-1	0	0	Ki67+	1879.44733207 951.979282236
-1	0	0	Ki67+	2013.796367 64.1565204581
-1	0	0	Ki67+	996.639112336 582.191088019
-1	0	0	Ki67+	1417.9620908 367.343691971
-1	0	0	Ki67+	637.198630015 5.46043526063
-1	0	0	Ki67+	1722.41175687 555.942953274
-1	0	0	Ki67+	1851.67878432 1432.40866133
-1	0	0	Ki67+	53.7560340943 640.021977266
-1	0	0	Ki67+	210.967598298 174.145118375
-1	0	0	Ki67+	1865.67063617 519.360904975
-1	0	0	Ki67+	713.970530619 2004.95068595
-1	0	0	Ki67+	1708.33729747 1339.58340709
-1	0	0	Ki67+	1601.02522725 2082.80209187
-1	0	0	Ki67+	1525.59538183 336.539073291
-1	0	0	Ki67+	1647.19231704 1715.85545832
-1	0	0	Ki67+	1597.02829501 1844.24601145
-1	0	0	Ki67+	1476.90231004 714.126337642
-1	0	0	Ki67+	669.948320348 1848.91025111
-1	0	0	Ki67+	1904.31954186 408.881174665
-1	0	0	Ki67+	1430.08716158 1550.08022831
-1	0	0	Ki67+	1790.45833969 1829.97067875
-1	0	0	Ki67+	1366.88918041 428.654726103
-1	0	0	Ki67+	551.9971063 2116.49947204
-1	0	0	Ki67+	532.958050938 278.609331884
-1	0	0	Ki67+	103.700583085 876.408381224
-1	0	0	Ki67+	1381.04414958 1206.43613756
-1	0	0	Ki67+	124.005268906 1923.22485205
-1	0	0	Ki67+	1718.95294332 782.908110107
-1	0	0	Ki67+	1073.60969418 742.316760398
-1	0	0	Ki67+	742.520501744 1167.02523643
-1	0	0	Ki67+	1150.03465216 192.882793339
-1	0	0	Ki67+	1549.86629452 1832.62863447
-1	0	0	Ki67+	1115.07371601 1711.19716176
-1	0	0	Ki67+	1626.01272104 1095.32928284
-1	0	0	Ki67+	2078.65013248 818.851976539
-1	0	0	Ki67+	2049.33806078 1802.49000252
-1	0	0	Ki67+	681.881270388 1723.10693637
-1	0	0	Ki67+	1983.39041227 181.266163264
-1	0	0	Ki67+	658.211591941 1101.43916492
-1	0	0	Ki67+	986.016767436 384.799587134
-1	0	0	Ki67+	1255.31368175 1024.71483569
-1	0	0	Ki67+	1512.55247861 267.4914966
-1	0	0	Ki67+	2111.5116934 1886.64574462
-1	0	0	Ki67+	1336.17352757 666.702492272
-1	0	0	Ki67+	1113.48672058 531.041977639
-1	0	0	Ki67+	205.542328701 2026.5561482
-1	0	0	Ki67+	1813.77352884 1911.56951291
-1	0	0	Ki67+	1210.61209154 1495.38124127
-1	0	0	Ki67+	44.4665806521 561.419582857
-1	0	0	Ki67+	2027.17216036 796.129655479
-1	0	0	Ki67+	1689.47844069 1752.90532588
-1	0	0	Ki67+	1520.13944249 978.947577445
-1	0	0	Ki67+	246.376106976 1193.37045484
-1	0	0	Ki67+	692.654395596 1185.15454761
-1	0	0	Ki67+	709.592134814 929.81098338
-1	0	0	Ki67+	1457.52180054 760.559777211
-1	0	0	Ki67+	1335.85725882 241.152288482
-1	0	0	Ki67+	1649.72297918 134.511390452
-1	0	0	Ki67+	500.450152433 939.269509064
-1	0	0	Ki67+	63.7502235876 131.159788441
-1	0	0	Ki67+	851.91636098 1819.70225337
-1	0	0	Ki67+	145.472269757 846.833612822
-1	0	0	Ki67+	897.03001503 1067.75454588
-1	0	0	Ki67+	1139.27010369 368.664974684
-1	0	0	Ki67+	919.308604074 1337.98262385
-1	0	0	Ki67+	660.115170279 992.200739577
-1	0	0	Ki67+	1582.87849658 2020.96377051
-1	0	0	Ki67+	102.559627221 587.313933879
-1	0	0	Ki67+	633.286838277 1505.27156826
-1	0	0	Ki67+	422.956530275 711.428312713
-1	0	0	Ki67+	389.766373437 914.516716404
-1	0	0	Ki67+	1364.72270126 364.505581541
-1	0	0	Ki67+	2005.16725334 1226.2896428
-1	0	0	Ki67+	1379.68439626 1128.63116818
-1	0	0	Ki67+	2137.46828264 554.295750174
-1	0	0	Ki67+	1907.11578174 2046.6239121
-1	0	0	Ki67+	1278.3102269 2148.12042313
-1	0	0	Ki67+	2099.93399827 501.631028593
-1	0	0	Ki67+	1577.38446193 1456.83971575
-1	0	0	Ki67+	1986.055669 636.05828129
-1	0	0	Ki67+	1173.31387045 1442.71004558
-1	0	0	Ki67+	122.468577559 1469.17809582
-1	0	0	Ki67+	1203.0122141 609.476276552
-1	0	0	Ki67+	597.9770371 918.515131799
-1	0	0	Ki67+	579.903723765 1958.10911166
-1	0	0	Ki67+	1658.30425459 866.824024833
-1	0	0	Ki67+	982.28143675 715.35010614
-1	0	0	Ki67+	1109.83084536 410.827616831
-1	0	0	Ki67+	299.127755771 1573.147873
-1	0	0	Ki67+	1455.54549675 1135.82853732
-1	0	0	Ki67+	1077.78969054 1895.05925307
-1	0	0	Ki67+	1699.52112862 1702.6533515
-1	0	0	Ki67+	826.679892185 264.799104972
-1	0	0	Ki67+	1283.66408573 1086.78583867
-1	0	0	Ki67+	1719.92806586 1764.06420076
-1	0	0	Ki67+	75.8136615648 27.6119255009
-1	0	0	Ki67+	1121.44568629 191.232458169
-1	0	0	Ki67+	807.37648568 1640.21774155
-1	0	0	Ki67+	1915.81901071 871.903913168
-1	0	0	Ki67+	388.449557378 1329.06055077
-1	0	0	Ki67+	1839.51203901 1877.954052
-1	0	0	Ki67+	305.598110342 1276.914349
-1	0	0	Ki67+	2029.6635493 1534.29536491
-1	0	0	Ki67+	1278.81920504 1704.8500305
-1	0	0	Ki67+	434.619890302 795.73794382
-1	0	0	Ki67+	2130.88327519 327.762692228
-1	0	0	Ki67+	193.22796996 260.306010709
-1	0	0	Ki67+	317.689841425 487.912775044
-1	0	0	Ki67+	1631.79566428 1741.41993845
-1	0	0	Ki67+	155.69304924 1722.77730008
-1	0	0	Ki67+	1343.69496034 85.7032060438
-1	0	0	Ki67+	37.5524700795 1515.98443062
-1	0	0	Ki67+	1443.39916234 894.700860811
-1	0	0	Ki67+	312.052446942 1352.19196715
-1	0	0	Ki67+	940.085433911 63.9074265341
-1	0	0	Ki67+	1262.59496552 1850.058324
-1	0	0	Ki67+	1110.00707988 1534.575174
-1	0	0	Ki67+	306.414880046 777.507345883
-1	0	0	Ki67+	1323.27632755 740.730458621
-1	0	0	Ki67+	1438.19446554 1363.55934839
-1	0	0	Ki67+	672.588175671 377.977768263
-1	0	0	Ki67+	1547.55530383 317.871622802
-1	0	0	Ki67+	1887.38622818 1105.27798094
-1	0	0	Ki67+	1320.73210439 88.3676726532
-1	0	0	Ki67+	2007.66916155 1872.66571356
-1	0	0	Ki67+	1843.70757144 444.154216433
-1	0	0	Ki67+	1416.47862936 1259.80505875
-1	0	0	Ki67+	122.253306615 1159.56536946
-1	0	0	Ki67+	1357.39010244 2102.30462601
-1	0	0	Ki67+	1565.55703392 1700.22721586
-1	0	0	Ki67+	1175.21264224 1647.54819511
-1	0	0	Ki67+	870.316777255 553.457135795
-1	0	0	Ki67+	704.420143321 1881.3186253
-1	0	0	Ki67+	171.352563292 2109.17793437
-1	0	0	Ki67+	970.367342855 2128.06063404
-1	0	0	Ki67+	2043.38994729 1301.23843507
-1	0	0	Ki67+	284.624379558 613.125148739
-1	0	0	Ki67+	1376.86356523 1265.78259383
-1	0	0	CD3+/CD8+/Ki67+	1505.12897042 2139.51505509
-1	0	0	CD3+/CD8+/Ki67+	1705.89370263 1825.27071953
-1	0	0	CD3+/CD8+/Ki67+	866.613521411 1325.26428955
-1	0	0	CD3+/CD8+/Ki67+	1076.13614593 860.316449982
-1	0	0	CD3+/CD8+/Ki67+	1230.03250152 114.218094367
-1	0	0	CD3+/CD8+/Ki67+	1212.67736737 292.303951698
-1	0	0	CD3+/CD8+/Ki67+	140.518871328 1382.28951909
-1	0	0	CD3+/CD8+/Ki67+	1771.94279696 1054.76938229
-1	0	0	CD3+/CD8+/Ki67+	1864.41503563 1072.53710752
-1	0	0	CD3+/CD8+/Ki67+	1144.92608727 1886.21934931
-1	0	0	CD3+/CD8+/Ki67+	421.318175378 136.141213847
-1	0	0	CD3+/CD8+/Ki67+	1121.60357539 1565.31365058
-1	0	0	CD3+/CD8+/Ki67+	198.968867476 1486.01211295
-1	0	0	CD3+/CD8+/Ki67+	1511.97173634 1227.97062106
-1	0	0	CD3+/CD8+/Ki67+	1946.22119197 1644.8415082
-1	0	0	CD3+/CD8+/Ki67+	437.264801265 1975.64095635
-1	0	0	CD3+/CD8+/Ki67+	1029.27550147 1869.45188855
-1	0	0	CD3+/CD8+/Ki67+	18.1994999828 1479.73875602
-1	0	0	CD3+/CD8+/Ki67+	1009.57111346 1727.73885693
-1	0	0	CD3+/CD8+/Ki67+	2137.63465481 930.419514598
-1	0	0	CD3+/CD8+/Ki67+	1348.77827352 1013.28601648
-1	0	0	CD3+/CD8+/Ki67+	497.528935037 75.5524135569
-1	0	0	CD3+/CD8+/Ki67+	497.285169214 1548.73665579
-1	0	0	CD3+/CD8+/Ki67+	703.196901698 1916.58393568
-1	0	0	CD3+/CD8+/Ki67+	778.877541446 84.8014731972
-1	0	0	CD3+/CD8+/Ki67+	1938.2941971 1081.51146221
-1	0	0	CD3+/CD8+/Ki67+	2111.73579105 782.554567343
-1	0	0	CD3+/CD8+/Ki67+	459.207733599 360.943721774
-1	0	0	CD3+/CD8+/Ki67+	364.291418485 451.492097026
-1	0	0	CD3+/CD8+/Ki67+	1376.54776315 1773.17572144
-1	0	0	CD3+/CD8+/Ki67+	1670.32577844 59.6358848461
-1	0	0	CD3+/CD8+/Ki67+	2086.54003422 44.2403487427
-1	0	0	CD3+/CD8+/Ki67+	1030.50077128 487.780703654
-1	0	0	CD3+/CD8+/Ki67+	1215.18674437 187.262395038
-1	0	0	CD3+/CD8+/Ki67+	645.446749141 203.581873913
-1	0	0	CD3+/CD8+/Ki67+	596.917014181 30.5416156311
-1	0	0	CD3+/CD8+/Ki67+	652.896815909 719.016123589
-1	0	0	CD3+/CD8+/Ki67+	1968.76535778 1905.8238157
-1	0	0	CD3+/CD8+/Ki67+	1385.16957324 1440.69909581
-1	0	0	CD3+/CD8+/Ki67+	635.014286898 173.020448911
-1	0	0	CD3+/CD8+/Ki67+	1300.93309032 217.90161485
-1	0	0	CD3+/CD8+/Ki67+	1399.47471038 1671.75959222
-1	0	0	CD3+/CD8+/Ki67+	1884.19228334 687.562399789
-1	0	0	CD3+/CD8+/Ki67+	1944.07109825 1532.96545388
-1	0	0	CD3+/CD8+/Ki67+	1727.86845706 231.433343408
-1	0	0	CD3+/CD8+/Ki67+	0.91119200859 1765.40398107
-1	0	0	CD3+/CD8+/Ki67+	39.0368289681 472.464445784
-1	0	0	CD3+/CD8+/Ki67+	1126.57953801 1163.11903007
-1	0	0	CD3+/CD8+/Ki67+	1822.88173608 2038.37273726
-1	0	0	CD3+/CD8+/Ki67+	13.8804522423 302.426663592
#EOF
