# Supplementary material for: Data-Driven Discovery of Immune Contexture Biomarkers
Source: Front Oncol. 2018 Dec 18;8:627. doi: 10.3389/fonc.2018.00627 (PMC6305402; doi:10.3389/fonc.2018.00627)
Supplement: Data Sheet 2.zip — The synthetic dataset used for verifying the approach (section 3.1; Figure 4) is provided as a collection of text files describing regions, markers, and metadata. [file Data_Sheet_2.zip › verificationDataset/testdata_025_ImageObjects.txt]

barcode_target	testdata_025
barcode_origin	-1
workflow_target_version	-1
workflow_origin	-1
workflow_origin_version	-1
iH	-1
iW	-1
user	None

-1	0	0	Ki67+	1921.51812481 1736.74095628
-1	0	0	Ki67+	1525.15500292 1411.05072394
-1	0	0	Ki67+	1225.86681755 1136.02538709
-1	0	0	Ki67+	841.895553494 1552.02027736
-1	0	0	Ki67+	1162.19487308 1641.05093376
-1	0	0	Ki67+	2059.47797499 976.121829736
-1	0	0	Ki67+	611.607069871 1842.16534534
-1	0	0	Ki67+	1172.22149719 1247.76991232
-1	0	0	Ki67+	420.53251278 711.359758195
-1	0	0	Ki67+	344.276124539 74.5433520178
-1	0	0	Ki67+	2096.04604244 1284.69295773
-1	0	0	Ki67+	939.623919777 108.641534096
-1	0	0	Ki67+	282.62264042 1199.96074496
-1	0	0	Ki67+	1848.1367827 115.579654353
-1	0	0	Ki67+	2038.881588 852.463817905
-1	0	0	Ki67+	1053.22724293 854.794220351
-1	0	0	Ki67+	1004.071872 1608.6463534
-1	0	0	Ki67+	1567.8421583 701.522337818
-1	0	0	Ki67+	1479.51434987 289.334168109
-1	0	0	Ki67+	1486.87158966 917.449589098
-1	0	0	Ki67+	1755.20638274 1004.34355267
-1	0	0	Ki67+	1455.19157849 1236.81602697
-1	0	0	Ki67+	1696.06717987 1416.91287637
-1	0	0	Ki67+	499.779730034 494.21362037
-1	0	0	Ki67+	159.716186262 1166.66523715
-1	0	0	Ki67+	1507.98667312 181.419039954
-1	0	0	Ki67+	1013.61574574 467.703359864
-1	0	0	Ki67+	783.180590251 1688.77265704
-1	0	0	Ki67+	1067.68258701 874.84435315
-1	0	0	Ki67+	2139.02748613 1777.11614462
-1	0	0	Ki67+	124.170500357 1615.46053281
-1	0	0	Ki67+	1006.03474089 596.921325053
-1	0	0	Ki67+	2122.1931482 1916.92919863
-1	0	0	Ki67+	1050.32491993 1250.64595427
-1	0	0	Ki67+	356.332761391 229.535828549
-1	0	0	Ki67+	557.24750596 425.026920903
-1	0	0	Ki67+	157.574854511 1750.64946371
-1	0	0	Ki67+	187.572032717 7.35080986396
-1	0	0	Ki67+	684.984539615 1266.09800353
-1	0	0	Ki67+	1081.66522293 1899.13384001
-1	0	0	Ki67+	1543.18575573 1814.14260008
-1	0	0	Ki67+	2117.08099874 1254.45918193
-1	0	0	Ki67+	1285.50829389 463.12189556
-1	0	0	Ki67+	959.396022456 1492.20422678
-1	0	0	Ki67+	1492.05637891 989.754655174
-1	0	0	Ki67+	631.281635255 632.532234717
-1	0	0	Ki67+	1702.2985361 56.7603939178
-1	0	0	Ki67+	1672.57848581 1665.90482208
-1	0	0	Ki67+	1316.38578386 1018.57224977
-1	0	0	Ki67+	364.761915906 1499.16533866
-1	0	0	Ki67+	32.7041614932 1996.50711437
-1	0	0	Ki67+	1181.57086962 1395.87210184
-1	0	0	Ki67+	1709.50567331 33.8929851911
-1	0	0	Ki67+	156.270257172 515.321318424
-1	0	0	Ki67+	970.2739885 1684.73520896
-1	0	0	Ki67+	1235.78156382 1993.6110449
-1	0	0	Ki67+	1787.9399693 1776.76119807
-1	0	0	Ki67+	410.631752284 1351.29344342
-1	0	0	Ki67+	2127.17535141 1607.80709618
-1	0	0	Ki67+	204.360160468 120.036952878
-1	0	0	Ki67+	635.331617648 858.885568909
-1	0	0	Ki67+	1233.60818246 970.324887959
-1	0	0	Ki67+	1772.17723523 1971.88504482
-1	0	0	Ki67+	1540.15607297 1981.97459011
-1	0	0	Ki67+	1474.75112797 1038.71132214
-1	0	0	Ki67+	447.721441638 704.345390951
-1	0	0	Ki67+	662.47370193 364.673158257
-1	0	0	Ki67+	1527.21423985 2108.0254237
-1	0	0	Ki67+	749.277151914 1326.26145913
-1	0	0	Ki67+	46.749828052 2071.91930297
-1	0	0	Ki67+	2085.32995291 826.284530777
-1	0	0	Ki67+	1303.97789269 1921.12563096
-1	0	0	Ki67+	233.704152951 716.75094407
-1	0	0	Ki67+	1662.15131449 1002.49990486
-1	0	0	Ki67+	1913.81589971 1818.53393642
-1	0	0	Ki67+	540.727439449 179.15971467
-1	0	0	Ki67+	1822.35369631 1710.30218912
-1	0	0	Ki67+	1549.80301063 1210.77796814
-1	0	0	Ki67+	2066.56542773 870.155660446
-1	0	0	Ki67+	1870.22090326 93.0861106367
-1	0	0	Ki67+	29.1510222864 1717.5132688
-1	0	0	Ki67+	1178.36812289 643.489955442
-1	0	0	Ki67+	248.020857594 5.26208707264
-1	0	0	Ki67+	1184.37014231 1927.527563
-1	0	0	Ki67+	1595.57352771 650.836766462
-1	0	0	Ki67+	1433.75859305 906.136327221
-1	0	0	Ki67+	157.954724749 1493.32637144
-1	0	0	Ki67+	1204.16392464 1300.54230789
-1	0	0	Ki67+	1136.25992031 1947.35463601
-1	0	0	Ki67+	1761.0241514 1911.87413531
-1	0	0	Ki67+	1943.50210216 1322.86505136
-1	0	0	Ki67+	1673.02227122 3.51119651576
-1	0	0	Ki67+	2084.38823612 1512.92537714
-1	0	0	Ki67+	210.428364565 1346.73147263
-1	0	0	Ki67+	395.285186241 1259.7721368
-1	0	0	Ki67+	1356.90476274 1513.54901145
-1	0	0	Ki67+	1752.25534604 1072.20589725
-1	0	0	Ki67+	1425.84389252 2146.19233556
-1	0	0	Ki67+	510.397835867 1353.72697721
-1	0	0	Ki67+	1868.16005591 604.490667004
-1	0	0	Ki67+	491.146662526 2049.94164452
-1	0	0	Ki67+	1044.06094628 1705.66649286
-1	0	0	Ki67+	979.707802603 947.131313807
-1	0	0	Ki67+	1611.87989141 1236.80794334
-1	0	0	Ki67+	35.0133833016 510.292301595
-1	0	0	Ki67+	969.007193203 251.644531449
-1	0	0	Ki67+	1415.80583192 1195.07027962
-1	0	0	Ki67+	511.225125723 978.212186646
-1	0	0	Ki67+	1485.3641527 2103.51376795
-1	0	0	Ki67+	554.002861761 395.458642497
-1	0	0	Ki67+	57.4127315026 2099.88704643
-1	0	0	Ki67+	1062.31904148 1415.13350015
-1	0	0	Ki67+	959.667364718 1858.42712211
-1	0	0	Ki67+	1513.48577756 593.001949676
-1	0	0	Ki67+	1038.9467717 619.083985854
-1	0	0	Ki67+	40.4319555835 1079.53710922
-1	0	0	Ki67+	1464.36403156 1966.3495008
-1	0	0	Ki67+	2147.49029817 183.469780483
-1	0	0	Ki67+	1245.81751243 1694.25470063
-1	0	0	Ki67+	53.1493890887 426.658715783
-1	0	0	Ki67+	668.464536126 1906.97261733
-1	0	0	Ki67+	1363.46954699 836.566887264
-1	0	0	Ki67+	1051.94907641 406.786600322
-1	0	0	Ki67+	672.47536433 1294.21725338
-1	0	0	Ki67+	1534.68958273 271.990697692
-1	0	0	Ki67+	263.843210292 2020.88345467
-1	0	0	Ki67+	1710.77895936 702.80225713
-1	0	0	Ki67+	1087.54324284 419.290564586
-1	0	0	Ki67+	1162.80796729 2047.77560846
-1	0	0	Ki67+	817.600139958 483.130310938
-1	0	0	Ki67+	1644.33511004 875.768424235
-1	0	0	Ki67+	1938.40296889 838.267363018
-1	0	0	Ki67+	755.624970311 1635.52549438
-1	0	0	Ki67+	1790.71636498 1520.53474541
-1	0	0	Ki67+	1536.46715167 91.8123142253
-1	0	0	Ki67+	857.877971923 241.272719693
-1	0	0	Ki67+	1623.43492406 196.882509233
-1	0	0	Ki67+	1109.20510905 1880.24805787
-1	0	0	Ki67+	208.11898767 158.425106723
-1	0	0	Ki67+	740.234050842 882.865704893
-1	0	0	Ki67+	937.494794356 1170.11160792
-1	0	0	Ki67+	574.074283167 1827.69155464
-1	0	0	Ki67+	602.830955136 199.330125413
-1	0	0	Ki67+	160.235351994 1034.71381503
-1	0	0	Ki67+	1826.19830886 2021.33718056
-1	0	0	Ki67+	1087.20333705 1360.52585886
-1	0	0	Ki67+	1686.51599789 817.300019303
-1	0	0	Ki67+	1623.23540436 1995.5941626
-1	0	0	Ki67+	516.220047665 1964.40029352
-1	0	0	Ki67+	1009.42105871 293.532063603
-1	0	0	Ki67+	1212.68842132 183.574524965
-1	0	0	Ki67+	19.5394583843 389.551418947
-1	0	0	Ki67+	1611.78998527 1017.78235196
-1	0	0	Ki67+	283.284632959 53.2657039463
-1	0	0	Ki67+	1029.55808868 885.905086163
-1	0	0	Ki67+	1052.9962428 1322.65745533
-1	0	0	Ki67+	865.282273316 368.820166777
-1	0	0	Ki67+	1257.37695999 1470.78499524
-1	0	0	Ki67+	132.046293238 1748.71705053
-1	0	0	Ki67+	1567.54361383 1552.01698432
-1	0	0	Ki67+	390.652462666 809.790167061
-1	0	0	Ki67+	505.158021071 1419.56189025
-1	0	0	Ki67+	1380.82851012 1642.18765839
-1	0	0	Ki67+	2096.48656612 135.952233216
-1	0	0	Ki67+	765.857657101 1605.92393818
-1	0	0	Ki67+	1003.38815414 244.386637564
-1	0	0	Ki67+	1648.43089934 1033.32661844
-1	0	0	Ki67+	2.25138471307 1249.21022342
-1	0	0	Ki67+	217.99385593 1212.3706226
-1	0	0	Ki67+	401.504848986 432.17410304
-1	0	0	Ki67+	1002.26281308 20.2686280613
-1	0	0	Ki67+	617.85053672 180.261918934
-1	0	0	Ki67+	1834.73472486 1685.43464526
-1	0	0	Ki67+	1487.21878107 1661.61185175
-1	0	0	Ki67+	933.216968014 1937.78727137
-1	0	0	Ki67+	687.058184146 269.19453789
-1	0	0	Ki67+	640.728010014 1504.41141954
-1	0	0	Ki67+	2044.11867978 1537.11698102
-1	0	0	Ki67+	235.205559738 1568.12163555
-1	0	0	Ki67+	1939.6310468 1382.22823226
-1	0	0	Ki67+	460.203713029 657.924096393
-1	0	0	Ki67+	2100.89689032 112.552533438
-1	0	0	Ki67+	1415.0230997 1496.06004783
-1	0	0	Ki67+	536.564743178 2079.54079877
-1	0	0	Ki67+	822.658418321 413.749192779
-1	0	0	Ki67+	1526.62176531 1314.54201483
-1	0	0	Ki67+	5.45116686824 411.220491189
-1	0	0	Ki67+	692.863085873 1480.38204234
-1	0	0	Ki67+	638.449054424 908.271834104
-1	0	0	Ki67+	996.070628104 177.354914031
-1	0	0	Ki67+	1545.0341464 733.027856765
-1	0	0	Ki67+	1591.24827224 1974.39963815
-1	0	0	Ki67+	687.5519054 421.469224376
-1	0	0	Ki67+	1897.6028974 1562.66942896
-1	0	0	Ki67+	151.018200184 603.793112715
-1	0	0	Ki67+	4.59753553907 502.486775289
-1	0	0	Ki67+	410.131331103 1589.13831501
-1	0	0	Ki67+	70.2262967385 173.330508776
-1	0	0	Ki67+	723.396977363 1952.16561121
-1	0	0	Ki67+	681.942865645 389.231371928
-1	0	0	Ki67+	291.374298263 969.848927081
-1	0	0	Ki67+	1548.16015235 1316.84696455
-1	0	0	Ki67+	881.930853911 300.942235756
-1	0	0	Ki67+	655.922701077 844.318643405
-1	0	0	Ki67+	1404.51913496 249.262688974
-1	0	0	Ki67+	405.174573092 972.37785369
-1	0	0	Ki67+	1565.78664926 1583.63252066
-1	0	0	Ki67+	666.05352516 1138.44479837
-1	0	0	Ki67+	1803.07085073 335.643128648
-1	0	0	Ki67+	1981.16169944 2106.86854553
-1	0	0	Ki67+	2015.43158343 911.416052499
-1	0	0	Ki67+	2.32451392233 969.583468373
-1	0	0	Ki67+	742.887987094 929.774242537
-1	0	0	Ki67+	64.2762733044 1996.65512189
-1	0	0	Ki67+	1911.15546086 1427.08783206
-1	0	0	Ki67+	200.364846308 1226.44337845
-1	0	0	Ki67+	904.124548663 282.528781342
-1	0	0	Ki67+	1632.87444422 1325.0527275
-1	0	0	Ki67+	1736.27343476 1675.59743523
-1	0	0	Ki67+	514.655600883 667.699009468
-1	0	0	Ki67+	424.300562508 953.879695431
-1	0	0	Ki67+	1228.33101413 250.552802347
-1	0	0	Ki67+	318.249442871 1265.44875175
-1	0	0	Ki67+	910.519384714 1764.5373103
-1	0	0	Ki67+	1534.41203499 1574.87144247
-1	0	0	Ki67+	390.475810556 472.561702083
-1	0	0	Ki67+	796.555566056 1180.33671804
-1	0	0	Ki67+	1803.84907611 1805.82314969
-1	0	0	Ki67+	171.786938514 1819.26894606
-1	0	0	Ki67+	970.353804667 2038.88724831
-1	0	0	Ki67+	960.264991313 796.804090312
-1	0	0	Ki67+	556.664004624 1094.41749124
-1	0	0	Ki67+	126.092313523 922.663797495
-1	0	0	Ki67+	664.696817526 1941.84477196
-1	0	0	Ki67+	1328.1096452 732.648549034
-1	0	0	Ki67+	1396.14458648 568.97842777
-1	0	0	Ki67+	1444.51168852 545.609632912
-1	0	0	Ki67+	1547.95529486 1152.34392375
-1	0	0	Ki67+	1517.65189563 757.951482707
-1	0	0	Ki67+	1184.90957266 2137.13653987
-1	0	0	Ki67+	107.503440569 1280.34554165
-1	0	0	Ki67+	718.866139287 315.239206679
-1	0	0	Ki67+	430.811048037 1301.43805327
-1	0	0	Ki67+	634.779453908 1234.17816137
-1	0	0	Ki67+	1901.7561078 1265.41557398
-1	0	0	Ki67+	1730.93923655 1730.03846306
-1	0	0	Ki67+	1008.20930236 511.355556099
-1	0	0	Ki67+	1373.57076887 1945.18411496
-1	0	0	Ki67+	1944.62152335 751.688629153
-1	0	0	Ki67+	963.974285469 1182.13341103
-1	0	0	Ki67+	518.28313092 445.430748808
-1	0	0	Ki67+	1421.74071272 565.214552709
-1	0	0	Ki67+	291.597811579 283.774639159
-1	0	0	Ki67+	1666.5413428 654.131773926
-1	0	0	Ki67+	446.059651073 1618.53551359
-1	0	0	Ki67+	2068.82048944 350.387047981
-1	0	0	Ki67+	489.292916425 1624.85506932
-1	0	0	Ki67+	1314.31413125 1845.57000897
-1	0	0	Ki67+	1558.64784848 420.985364046
-1	0	0	Ki67+	891.135131652 1723.24423622
-1	0	0	Ki67+	825.99469137 800.630956051
-1	0	0	Ki67+	1687.66815548 1489.15557398
-1	0	0	Ki67+	298.230014951 1141.77503711
-1	0	0	Ki67+	1363.34944445 49.9421528444
-1	0	0	Ki67+	909.086135066 1218.97084255
-1	0	0	Ki67+	89.4842376867 127.290259693
-1	0	0	Ki67+	1728.27335288 399.330345349
-1	0	0	Ki67+	1775.13497979 803.973782379
-1	0	0	Ki67+	1247.64246362 1293.57466335
-1	0	0	Ki67+	2050.32125699 1986.46244441
-1	0	0	Ki67+	1167.07425938 204.27141244
-1	0	0	Ki67+	1414.50592738 2121.6873416
-1	0	0	Ki67+	756.221307743 738.840397331
-1	0	0	Ki67+	1941.2354659 690.00670351
-1	0	0	Ki67+	1538.01088016 624.550582611
-1	0	0	Ki67+	741.348536522 1826.34273291
-1	0	0	Ki67+	1704.01354391 560.34040581
-1	0	0	Ki67+	1356.04299825 881.817270075
-1	0	0	Ki67+	1990.68390503 989.999679026
-1	0	0	Ki67+	1544.46094189 498.43106121
-1	0	0	Ki67+	495.716673247 63.4520353975
-1	0	0	Ki67+	872.3320211 766.025368795
-1	0	0	Ki67+	1233.13057892 652.547564688
-1	0	0	Ki67+	849.555783916 510.606650372
-1	0	0	Ki67+	1612.48449146 1634.52617024
-1	0	0	Ki67+	1112.95011569 543.735019954
-1	0	0	Ki67+	1338.40463126 112.744366958
-1	0	0	Ki67+	537.852605432 830.784435629
-1	0	0	Ki67+	1303.02125641 2093.8063321
-1	0	0	Ki67+	1491.57461823 1973.05215989
-1	0	0	Ki67+	664.320881107 658.413425059
-1	0	0	Ki67+	758.431520816 125.920048157
-1	0	0	Ki67+	2055.8596439 1188.93377685
-1	0	0	Ki67+	1143.45266191 1471.40257919
-1	0	0	Ki67+	1279.0785715 744.584324319
-1	0	0	Ki67+	110.66747187 2008.24086894
-1	0	0	Ki67+	1347.8149099 1197.37057643
-1	0	0	Ki67+	604.047972316 821.801555022
-1	0	0	Ki67+	679.563349233 2003.24930866
-1	0	0	Ki67+	2072.14227254 87.4935080475
-1	0	0	Ki67+	192.151694712 1111.90767837
-1	0	0	Ki67+	1741.62966079 1750.58595193
-1	0	0	Ki67+	1786.82334451 46.3524074732
-1	0	0	Ki67+	1676.56587055 620.923029673
-1	0	0	Ki67+	937.089844631 226.951056438
-1	0	0	Ki67+	105.290291468 465.567324496
-1	0	0	Ki67+	1864.35684006 1808.81194341
-1	0	0	Ki67+	614.612154015 1527.03043127
-1	0	0	Ki67+	1668.43578338 1881.57008541
-1	0	0	Ki67+	368.368122164 1413.56456054
-1	0	0	Ki67+	133.177512235 756.392803262
-1	0	0	Ki67+	2056.55779469 165.290161833
-1	0	0	Ki67+	2091.53926365 1366.20891544
-1	0	0	Ki67+	813.457752938 1371.73916434
-1	0	0	Ki67+	1587.77881409 1512.94526172
-1	0	0	Ki67+	292.96904157 240.529529827
-1	0	0	Ki67+	12.8233713723 939.599794163
-1	0	0	Ki67+	356.264827611 1435.22581112
-1	0	0	Ki67+	1236.69514722 1806.90441543
-1	0	0	Ki67+	288.04879549 1413.53797622
-1	0	0	Ki67+	1404.28026189 1890.56202027
-1	0	0	Ki67+	609.726642543 1936.89417421
-1	0	0	Ki67+	791.657900886 1880.80702223
-1	0	0	Ki67+	1190.1976354 1176.96544019
-1	0	0	Ki67+	1717.76223515 1941.84080206
-1	0	0	Ki67+	1557.01010995 1427.35412525
-1	0	0	Ki67+	1859.66947476 1371.28835896
-1	0	0	Ki67+	1425.35918477 365.05907722
-1	0	0	Ki67+	1539.45516679 197.665941473
-1	0	0	Ki67+	1933.83486801 1592.65314044
-1	0	0	Ki67+	126.144596749 1930.55744177
-1	0	0	Ki67+	1959.66605002 964.620435186
-1	0	0	Ki67+	524.004143994 1006.50422647
-1	0	0	Ki67+	1243.94628765 2033.94831156
-1	0	0	Ki67+	1409.45922508 1700.23560512
-1	0	0	Ki67+	177.100608974 325.106781241
-1	0	0	Ki67+	933.719627378 1615.36873421
-1	0	0	Ki67+	1297.99530041 1983.80633784
-1	0	0	Ki67+	791.400948427 792.620649533
-1	0	0	Ki67+	887.9371111 680.824356057
-1	0	0	Ki67+	760.617779914 363.011754834
-1	0	0	Ki67+	703.398079031 2092.69392407
-1	0	0	Ki67+	2145.5360766 623.109349949
-1	0	0	Ki67+	725.720339022 1869.53426279
-1	0	0	Ki67+	380.897971378 1752.78182548
-1	0	0	Ki67+	861.404519205 48.1242647968
-1	0	0	Ki67+	1654.58326232 425.009848818
-1	0	0	Ki67+	278.915222808 894.753532863
-1	0	0	Ki67+	1923.20900476 1101.22773117
-1	0	0	Ki67+	1095.01123351 265.78876462
-1	0	0	Ki67+	817.039280402 1453.61818885
-1	0	0	Ki67+	226.813762033 1817.49326421
-1	0	0	Ki67+	1740.24601606 1114.22786663
-1	0	0	Ki67+	844.431468945 2119.89243496
-1	0	0	Ki67+	732.766504196 346.825300068
-1	0	0	Ki67+	1726.7019175 358.128036328
-1	0	0	Ki67+	1133.89862531 1648.16415209
-1	0	0	Ki67+	1327.1243562 1259.48238512
-1	0	0	Ki67+	709.839356685 2117.28759392
-1	0	0	Ki67+	463.875668667 436.455310346
-1	0	0	Ki67+	1047.40798559 355.775500683
-1	0	0	Ki67+	1720.03339481 1457.88183505
-1	0	0	Ki67+	254.542252859 1554.17683097
-1	0	0	Ki67+	1758.32408844 360.999473289
-1	0	0	Ki67+	1749.57191415 602.643710678
-1	0	0	Ki67+	1886.02807424 1792.27205456
-1	0	0	Ki67+	56.3536298443 837.940163573
-1	0	0	Ki67+	2071.79352145 527.364145232
-1	0	0	Ki67+	580.481309071 2146.10278511
-1	0	0	Ki67+	1287.22143221 65.6520106472
-1	0	0	Ki67+	1517.79627462 249.630725918
-1	0	0	Ki67+	399.237217243 1887.43174458
-1	0	0	Ki67+	1962.89615027 564.693703115
-1	0	0	Ki67+	1889.39057892 525.995126864
-1	0	0	Ki67+	989.496128654 522.811492762
-1	0	0	Ki67+	532.285332566 2147.66044689
-1	0	0	Ki67+	1361.10295949 1873.76023522
-1	0	0	Ki67+	1296.62610203 952.313334837
-1	0	0	Ki67+	1204.86689019 1672.02499102
-1	0	0	Ki67+	1091.74160642 1583.7419324
-1	0	0	Ki67+	1366.62223551 1087.17919769
-1	0	0	Ki67+	1765.76448394 737.707552185
-1	0	0	Ki67+	938.444626354 1025.5996051
-1	0	0	Ki67+	195.028099838 406.881618388
-1	0	0	Ki67+	169.838842697 296.126347027
-1	0	0	Ki67+	1780.71563089 1106.55062248
-1	0	0	Ki67+	1789.84824179 1423.95707182
-1	0	0	Ki67+	537.657589746 1411.23949304
-1	0	0	Ki67+	895.854973741 1532.61215279
-1	0	0	Ki67+	1185.39013251 1636.57940552
-1	0	0	Ki67+	432.868801393 2014.37440002
-1	0	0	Ki67+	1388.54062918 754.314230073
-1	0	0	Ki67+	1965.82155741 1864.09622685
-1	0	0	Ki67+	315.317710069 890.894804028
-1	0	0	Ki67+	2088.2639472 1406.00893931
-1	0	0	Ki67+	1215.80368379 1567.78191094
-1	0	0	Ki67+	2081.65221538 1671.53218261
-1	0	0	Ki67+	201.077375665 1293.09466251
-1	0	0	Ki67+	257.030523551 219.872218244
-1	0	0	Ki67+	1187.98428852 1736.23201461
-1	0	0	Ki67+	996.244988 445.062199441
-1	0	0	Ki67+	1111.14373769 915.175143897
-1	0	0	Ki67+	1502.90923975 112.856781556
-1	0	0	Ki67+	1559.7345528 584.382714622
-1	0	0	Ki67+	1722.02016062 624.9264398
-1	0	0	Ki67+	1232.04270309 1640.98062878
-1	0	0	Ki67+	715.505853191 1325.80620728
-1	0	0	Ki67+	172.351177371 1641.72354594
-1	0	0	Ki67+	1500.72530275 1059.27497973
-1	0	0	Ki67+	264.273437183 2104.38178076
-1	0	0	Ki67+	343.216703684 1557.82968231
-1	0	0	Ki67+	1234.90789011 314.479360962
-1	0	0	Ki67+	596.674456088 565.181442024
-1	0	0	Ki67+	659.271518566 1441.00681072
-1	0	0	Ki67+	439.07352031 978.882313498
-1	0	0	Ki67+	472.69879006 1694.54302215
-1	0	0	Ki67+	1745.24042569 1426.03781238
-1	0	0	Ki67+	306.856477371 1002.80254361
-1	0	0	Ki67+	1034.39349252 675.210869667
-1	0	0	Ki67+	649.002156818 1748.99882696
-1	0	0	Ki67+	1469.17344666 128.298067762
-1	0	0	Ki67+	867.296281139 933.50268167
-1	0	0	Ki67+	1210.51122641 286.529275434
-1	0	0	Ki67+	816.352598892 569.06511028
-1	0	0	Ki67+	1919.10629018 550.229150317
-1	0	0	Ki67+	1831.6299914 205.854374833
-1	0	0	Ki67+	1473.66051675 356.438817012
-1	0	0	Ki67+	1993.45675317 1080.24517318
-1	0	0	Ki67+	120.223845422 149.764314864
-1	0	0	Ki67+	34.1456384001 1646.60114582
-1	0	0	Ki67+	51.1266956294 1614.01274389
-1	0	0	Ki67+	1386.78499176 807.391507464
-1	0	0	Ki67+	366.269146459 1954.82389546
-1	0	0	Ki67+	1644.5078043 1488.27400869
-1	0	0	Ki67+	561.080498913 1524.23240596
-1	0	0	Ki67+	1852.42074127 531.566693778
-1	0	0	Ki67+	2093.6477394 215.999808453
-1	0	0	Ki67+	992.15494902 2083.6486049
-1	0	0	Ki67+	1998.19741216 23.21880302
-1	0	0	Ki67+	651.97167286 1469.94830129
-1	0	0	Ki67+	1598.54568863 823.549022627
-1	0	0	Ki67+	671.115776427 2133.3451124
-1	0	0	Ki67+	1055.50660866 1610.71040092
-1	0	0	Ki67+	97.1186162399 1559.14436559
-1	0	0	Ki67+	842.751379126 289.217640405
-1	0	0	Ki67+	1427.80741012 788.126868315
-1	0	0	Ki67+	293.032652612 579.920547156
-1	0	0	Ki67+	1460.40691927 74.2752402244
-1	0	0	Ki67+	628.200180737 1339.97014006
-1	0	0	Ki67+	484.009418199 2121.08382577
-1	0	0	Ki67+	1855.21802069 2051.55559402
-1	0	0	Ki67+	219.494372318 406.494730688
-1	0	0	Ki67+	1582.18107798 1808.54395416
-1	0	0	Ki67+	532.486034521 1342.20366525
-1	0	0	Ki67+	477.719520095 1073.30092999
-1	0	0	Ki67+	1892.2443634 1097.54402058
-1	0	0	Ki67+	1671.06302652 553.326946034
-1	0	0	Ki67+	1176.64583654 919.292803254
-1	0	0	Ki67+	1095.71756087 1127.77554111
-1	0	0	Ki67+	743.464867917 769.37749969
-1	0	0	Ki67+	197.305319524 1466.23183759
-1	0	0	Ki67+	2059.61582813 421.34366928
-1	0	0	Ki67+	1036.43276052 1538.47821915
-1	0	0	Ki67+	1028.92715909 1133.78950127
-1	0	0	Ki67+	1493.85656475 1289.33805214
-1	0	0	Ki67+	1890.00539543 361.199489169
-1	0	0	Ki67+	1123.03410916 2131.55701863
-1	0	0	Ki67+	1537.27717615 2130.14251772
-1	0	0	Ki67+	332.941000254 719.703927769
-1	0	0	Ki67+	2139.94824796 2115.92950706
-1	0	0	Ki67+	886.988266439 1792.69635742
-1	0	0	Ki67+	1683.78484658 298.759692364
-1	0	0	Ki67+	372.517143189 2035.15786315
-1	0	0	Ki67+	1687.86813202 343.443722156
-1	0	0	Ki67+	516.658101962 1757.88941543
-1	0	0	Ki67+	1581.3524095 6.70278940923
-1	0	0	Ki67+	809.170995037 699.151724053
-1	0	0	Ki67+	1037.49912147 2042.84216384
-1	0	0	Ki67+	297.433648334 1381.53282007
-1	0	0	Ki67+	1380.4970741 860.46850102
-1	0	0	Ki67+	344.440886886 1703.50883288
-1	0	0	Ki67+	1782.56523773 80.6579173779
-1	0	0	Ki67+	863.819227658 74.6211652931
-1	0	0	Ki67+	991.515220651 1039.36982318
-1	0	0	Ki67+	1167.32797752 1498.28332182
-1	0	0	Ki67+	11.1865791234 607.168144273
-1	0	0	Ki67+	79.044548069 1293.60741253
-1	0	0	Ki67+	81.5312511553 2077.7745832
-1	0	0	Ki67+	352.737354689 915.927767783
-1	0	0	Ki67+	1428.52149916 157.234073394
-1	0	0	Ki67+	790.557341972 1257.67227123
-1	0	0	Ki67+	1287.51612162 203.378367969
-1	0	0	Ki67+	1353.9769293 195.928104802
-1	0	0	Ki67+	1428.60024084 1387.13333572
-1	0	0	Ki67+	2049.377717 531.643042467
-1	0	0	Ki67+	1179.96976565 406.045147172
-1	0	0	Ki67+	849.004514116 1131.86083915
-1	0	0	Ki67+	407.387166315 85.0658324829
-1	0	0	Ki67+	1889.90483348 1400.26528525
-1	0	0	Ki67+	1989.66858417 296.403008568
-1	0	0	Ki67+	1577.47427643 816.407002756
-1	0	0	Ki67+	1285.45643593 127.837819552
-1	0	0	Ki67+	691.971117133 1634.59412688
-1	0	0	Ki67+	1953.0216753 393.535313597
-1	0	0	Ki67+	627.297486682 405.193174006
-1	0	0	Ki67+	2141.95713221 1397.8661861
-1	0	0	Ki67+	292.040559062 417.500426897
-1	0	0	Ki67+	119.960940725 848.072850847
-1	0	0	Ki67+	1016.86394225 110.132301007
-1	0	0	Ki67+	821.137669655 93.0954000972
-1	0	0	Ki67+	1070.50894525 767.196207127
-1	0	0	Ki67+	1118.16277703 1540.52463206
-1	0	0	Ki67+	1842.77982752 2127.21860211
-1	0	0	Ki67+	1261.55967415 1819.94156985
-1	0	0	Ki67+	1911.03579779 1664.48930055
-1	0	0	Ki67+	2027.22379643 1089.86929089
-1	0	0	Ki67+	1472.9643407 1716.5245065
-1	0	0	Ki67+	757.182974605 2038.7252316
-1	0	0	Ki67+	1980.53930619 1406.83702596
-1	0	0	Ki67+	1647.8679022 1645.3853288
-1	0	0	Ki67+	454.664883626 2092.23169445
-1	0	0	Ki67+	1170.16228934 787.635678939
-1	0	0	Ki67+	1673.96369647 1243.18586702
-1	0	0	Ki67+	496.26871782 728.005453216
-1	0	0	Ki67+	265.702864873 1458.0074835
-1	0	0	Ki67+	104.83785367 1377.92390361
-1	0	0	Ki67+	1874.72416101 1925.81592394
-1	0	0	Ki67+	270.829292597 1894.50406692
-1	0	0	Ki67+	573.552138959 235.594506077
-1	0	0	Ki67+	1071.44170735 363.417570257
-1	0	0	Ki67+	1916.76220069 1332.70101125
-1	0	0	Ki67+	1659.94617387 1703.99216783
-1	0	0	Ki67+	95.8059161153 1203.97233091
-1	0	0	Ki67+	1285.86409174 2014.41793836
-1	0	0	Ki67+	1203.60309512 776.63042613
-1	0	0	Ki67+	1651.66443614 1255.36510516
-1	0	0	Ki67+	722.040460618 1565.50652228
-1	0	0	Ki67+	720.522454164 951.791063952
-1	0	0	Ki67+	1232.33871454 1964.47345128
-1	0	0	Ki67+	1337.21947004 1365.05064817
-1	0	0	Ki67+	1162.89139 2120.54123107
-1	0	0	Ki67+	1549.51264736 33.6757691525
-1	0	0	Ki67+	860.990978782 160.492090391
-1	0	0	Ki67+	1133.34054986 576.982395812
-1	0	0	Ki67+	1221.86883539 471.54259611
-1	0	0	Ki67+	2121.4385173 1327.89884888
-1	0	0	Ki67+	1214.10258067 1886.5454285
-1	0	0	Ki67+	1557.5657503 900.451519288
-1	0	0	Ki67+	2043.62607937 1343.9830012
-1	0	0	Ki67+	1624.36124679 853.525222334
-1	0	0	Ki67+	1027.02303732 1904.71224673
-1	0	0	Ki67+	1027.9051122 1015.49942023
-1	0	0	Ki67+	1850.64856086 691.676702447
-1	0	0	Ki67+	1572.17029337 1950.76918349
-1	0	0	Ki67+	2052.5422577 2052.17117588
-1	0	0	Ki67+	850.970937233 466.218303268
-1	0	0	Ki67+	1249.89305149 844.369490797
-1	0	0	Ki67+	364.512342483 636.242392139
-1	0	0	Ki67+	1262.07939652 683.237848126
-1	0	0	Ki67+	983.270019577 501.736074558
-1	0	0	Ki67+	1514.27566849 625.152504218
-1	0	0	Ki67+	279.994722562 1739.58243904
-1	0	0	Ki67+	848.532755778 216.769412474
-1	0	0	Ki67+	2100.99403773 1071.73064529
-1	0	0	Ki67+	697.404299094 1040.37827093
-1	0	0	Ki67+	1288.61302619 400.475032225
-1	0	0	Ki67+	430.203133213 340.869651783
-1	0	0	Ki67+	1020.78152851 1632.69858375
-1	0	0	Ki67+	1164.47906255 2016.76308729
-1	0	0	Ki67+	60.7955550866 1263.05157037
-1	0	0	Ki67+	2094.57467287 1936.41123485
-1	0	0	Ki67+	2019.79595822 347.763356384
-1	0	0	Ki67+	1930.68303212 1931.77862996
-1	0	0	Ki67+	1606.85613691 976.642500258
-1	0	0	Ki67+	899.028795588 1045.86623054
-1	0	0	Ki67+	1498.77360066 1118.03704041
-1	0	0	Ki67+	1093.6223257 1692.51585871
-1	0	0	Ki67+	1051.96431789 1047.76186811
-1	0	0	Ki67+	1791.82742983 304.355332261
-1	0	0	Ki67+	298.727724097 1754.08028787
-1	0	0	Ki67+	1690.17661291 443.970151927
-1	0	0	Ki67+	607.86273035 140.623606876
-1	0	0	Ki67+	1.11660735141 1041.34506177
-1	0	0	Ki67+	598.9439696 1100.03552721
-1	0	0	Ki67+	1806.86568614 1900.99916233
-1	0	0	Ki67+	434.129070836 879.160467267
-1	0	0	Ki67+	1934.68851428 649.310824194
-1	0	0	Ki67+	462.970372656 992.682706567
-1	0	0	Ki67+	1802.67310405 1977.04954064
-1	0	0	Ki67+	1172.90744383 1901.62810311
-1	0	0	Ki67+	1755.41642218 1467.93638606
-1	0	0	Ki67+	1005.35316687 1089.6323659
-1	0	0	Ki67+	1367.05628353 339.440820193
-1	0	0	Ki67+	899.405663402 1679.79814529
-1	0	0	Ki67+	1987.12414296 1338.6034884
-1	0	0	Ki67+	467.724781915 809.975938839
-1	0	0	Ki67+	350.201854997 744.533998633
-1	0	0	Ki67+	1254.73690761 1361.15716997
-1	0	0	Ki67+	246.739917741 121.856424536
-1	0	0	Ki67+	217.304085868 1639.25193598
-1	0	0	Ki67+	1844.65523628 905.896562735
-1	0	0	Ki67+	1450.13315789 920.546672647
-1	0	0	Ki67+	569.080645073 1926.52033271
-1	0	0	Ki67+	263.776702976 770.446428707
-1	0	0	Ki67+	1332.97400151 673.616794791
-1	0	0	Ki67+	1684.22273092 140.060214839
-1	0	0	Ki67+	1189.85784146 1004.94081134
-1	0	0	Ki67+	608.272748266 874.091685272
-1	0	0	Ki67+	1971.8629128 332.275895979
-1	0	0	Ki67+	2091.84242941 1051.62979546
-1	0	0	Ki67+	891.649772515 1393.52361865
-1	0	0	Ki67+	64.5293222126 1574.33870283
-1	0	0	Ki67+	1078.36120083 1395.74699001
-1	0	0	Ki67+	1887.5280895 2026.64959791
-1	0	0	Ki67+	1652.60315848 1812.03255298
-1	0	0	Ki67+	2123.54756144 1999.247843
-1	0	0	Ki67+	1515.54433456 1585.5895687
-1	0	0	Ki67+	561.386103283 342.329583169
-1	0	0	Ki67+	556.912372547 1683.84752655
-1	0	0	Ki67+	293.264582918 1024.64921332
-1	0	0	Ki67+	208.419518193 837.348004913
-1	0	0	Ki67+	1229.05543529 933.012641458
-1	0	0	Ki67+	1145.43572509 939.849537225
-1	0	0	Ki67+	1789.03196385 277.995792219
-1	0	0	Ki67+	619.667323341 2065.3958866
-1	0	0	Ki67+	442.244327193 804.540056212
-1	0	0	Ki67+	691.59802621 11.7749373468
-1	0	0	Ki67+	149.092915581 1275.26002556
-1	0	0	Ki67+	1306.69126838 1429.53436863
-1	0	0	Ki67+	1159.81353076 577.635810354
-1	0	0	Ki67+	1008.77466704 1784.31048791
-1	0	0	Ki67+	1365.3555118 1312.95238082
-1	0	0	Ki67+	1031.9636403 548.603055501
-1	0	0	Ki67+	1875.13276218 426.770803605
-1	0	0	Ki67+	2098.96912334 543.952613792
-1	0	0	Ki67+	420.938114713 1640.3120249
-1	0	0	Ki67+	1666.91970684 1751.65490904
-1	0	0	Ki67+	502.890852067 1312.08687216
-1	0	0	Ki67+	1602.33712517 2134.7648593
-1	0	0	Ki67+	1307.18573706 254.21531681
-1	0	0	Ki67+	2002.04073143 1868.88113572
-1	0	0	Ki67+	142.820973312 13.9462584624
-1	0	0	Ki67+	1826.4364256 259.352277774
-1	0	0	Ki67+	1483.85267183 654.062827892
-1	0	0	Ki67+	543.707667729 1472.85836316
-1	0	0	Ki67+	41.9573630252 214.706826897
-1	0	0	Ki67+	839.067482101 568.248005524
-1	0	0	Ki67+	273.545822425 2071.38631925
-1	0	0	Ki67+	69.4018070017 1064.76511752
-1	0	0	Ki67+	903.913919848 1153.35324964
-1	0	0	Ki67+	1523.35942753 1526.02273698
-1	0	0	Ki67+	197.564617909 1920.68124027
-1	0	0	Ki67+	1061.13168875 311.859281333
-1	0	0	Ki67+	504.170922193 2069.49724508
-1	0	0	Ki67+	1922.84386456 412.26340899
-1	0	0	Ki67+	842.944280614 1197.6171427
-1	0	0	Ki67+	1180.46815559 742.706806788
-1	0	0	Ki67+	330.609099501 26.9312622645
-1	0	0	Ki67+	1296.04207784 1766.60925688
-1	0	0	Ki67+	305.067756172 507.558359492
-1	0	0	Ki67+	696.159241737 1671.65722887
-1	0	0	Ki67+	1433.11987921 337.853180246
-1	0	0	Ki67+	837.417553248 445.720909758
-1	0	0	Ki67+	1974.72908657 1792.46740135
-1	0	0	Ki67+	893.067552711 363.185120329
-1	0	0	Ki67+	615.03069483 1417.55178364
-1	0	0	Ki67+	1562.13430258 1682.47504516
-1	0	0	Ki67+	332.492905971 467.783304105
-1	0	0	Ki67+	1440.12202498 1448.65687623
-1	0	0	Ki67+	679.741303206 681.184502913
-1	0	0	Ki67+	356.419009674 2060.66910465
-1	0	0	Ki67+	1664.74313596 584.443454584
-1	0	0	Ki67+	1961.70536135 267.30352631
-1	0	0	Ki67+	1369.53166159 2078.5197165
-1	0	0	Ki67+	553.645065683 551.738998185
-1	0	0	Ki67+	488.865381637 1456.21781722
-1	0	0	Ki67+	484.36128851 541.216146326
-1	0	0	Ki67+	1939.80162178 605.685216291
-1	0	0	Ki67+	846.465693054 1240.51672387
-1	0	0	Ki67+	1919.71253922 743.542696905
-1	0	0	Ki67+	409.214110262 1121.18240582
-1	0	0	Ki67+	630.318711298 2092.10623801
-1	0	0	Ki67+	1803.3630334 239.01518319
-1	0	0	Ki67+	1291.75443661 1600.87244149
-1	0	0	Ki67+	1988.79315051 602.18562353
-1	0	0	Ki67+	552.489249767 1952.25036967
-1	0	0	Ki67+	445.699960555 291.991391784
-1	0	0	Ki67+	1124.30064837 301.014137627
-1	0	0	Ki67+	1483.08549328 1431.45430455
-1	0	0	Ki67+	260.827701701 606.860013708
-1	0	0	Ki67+	1158.79821299 1363.29583485
-1	0	0	Ki67+	1892.99648214 186.304568798
-1	0	0	Ki67+	2068.69291539 39.5752115272
-1	0	0	Ki67+	659.798647088 429.047433817
-1	0	0	Ki67+	2045.78535139 1937.41708525
-1	0	0	Ki67+	106.659830075 13.2482450775
-1	0	0	Ki67+	1664.5877479 326.661990494
-1	0	0	Ki67+	2143.21084957 136.345640927
-1	0	0	Ki67+	380.157773225 206.558773966
-1	0	0	Ki67+	1659.12938866 274.43208394
-1	0	0	Ki67+	1727.98984435 2037.67538902
-1	0	0	Ki67+	5.94889055585 648.940391566
-1	0	0	Ki67+	1941.97712595 1179.60567059
-1	0	0	Ki67+	561.345273322 774.214030983
-1	0	0	Ki67+	1920.36563141 1077.27472697
-1	0	0	Ki67+	1480.13412939 471.882804835
-1	0	0	Ki67+	4.2968640151 1501.01853014
-1	0	0	Ki67+	1780.08389439 1603.82650244
-1	0	0	Ki67+	1228.63973674 99.8019438534
-1	0	0	Ki67+	1045.45867276 1151.44622905
-1	0	0	Ki67+	1507.99873457 1873.95456472
-1	0	0	Ki67+	148.943367397 1106.86813822
-1	0	0	Ki67+	929.264570207 1273.26367289
-1	0	0	Ki67+	174.648461293 1207.60148237
-1	0	0	Ki67+	1645.52301941 396.470753512
-1	0	0	Ki67+	642.017900714 557.708556801
-1	0	0	Ki67+	353.985908646 1375.75804213
-1	0	0	Ki67+	1257.52351769 939.455309042
-1	0	0	Ki67+	307.751419627 2061.1665784
-1	0	0	Ki67+	1522.03210422 1157.19947012
-1	0	0	Ki67+	1236.32147427 793.005288312
-1	0	0	Ki67+	946.503852459 1917.0800082
-1	0	0	Ki67+	1349.4792979 1638.79167581
-1	0	0	Ki67+	858.258386753 1216.74909766
-1	0	0	Ki67+	1302.71297271 713.28531774
-1	0	0	Ki67+	1719.97843182 1576.50774304
-1	0	0	Ki67+	155.379590108 638.455818556
-1	0	0	Ki67+	2122.49126097 13.0382049836
-1	0	0	Ki67+	1017.5173699 1972.98685633
-1	0	0	Ki67+	639.587605827 1266.23565505
-1	0	0	Ki67+	2141.98280152 1897.94828915
-1	0	0	Ki67+	377.50420283 324.20526428
-1	0	0	Ki67+	1577.38827213 1638.10664036
-1	0	0	Ki67+	286.235754778 79.9577506329
-1	0	0	Ki67+	130.573263842 1520.5374124
-1	0	0	Ki67+	83.9474279518 1906.69700176
-1	0	0	Ki67+	448.93196162 477.082119301
-1	0	0	Ki67+	609.058560145 1284.05711679
-1	0	0	Ki67+	2058.19429392 903.376497863
-1	0	0	Ki67+	675.931369992 612.964200601
-1	0	0	Ki67+	1984.00290844 484.798900753
-1	0	0	Ki67+	1880.18037989 325.928899231
-1	0	0	Ki67+	964.949823299 1081.03404611
-1	0	0	Ki67+	2034.96195987 1857.11159134
-1	0	0	Ki67+	975.419126585 1358.54660105
-1	0	0	Ki67+	104.350592662 1327.12646623
-1	0	0	Ki67+	1171.4360404 1708.60521833
-1	0	0	Ki67+	844.643754145 1937.23349131
-1	0	0	Ki67+	876.610855674 1417.75228454
-1	0	0	Ki67+	680.166232554 56.4434978151
-1	0	0	Ki67+	734.003504992 463.682893471
-1	0	0	Ki67+	496.281473686 441.80390969
-1	0	0	Ki67+	939.411619801 1643.39169588
-1	0	0	Ki67+	298.241373093 720.701103871
-1	0	0	Ki67+	609.357891721 727.349749547
-1	0	0	Ki67+	1847.82696115 1547.22966022
-1	0	0	Ki67+	1867.46046633 492.252182667
-1	0	0	Ki67+	1856.32347044 394.440067105
-1	0	0	Ki67+	1112.91157331 2055.72920673
-1	0	0	Ki67+	1518.63958889 18.1335196649
-1	0	0	Ki67+	852.409526372 903.997342542
-1	0	0	Ki67+	792.107670676 65.5238650869
-1	0	0	Ki67+	310.613674503 844.486312739
-1	0	0	Ki67+	705.268001998 998.989806121
-1	0	0	Ki67+	1301.54902553 334.986850521
-1	0	0	Ki67+	537.066231805 43.1209772318
-1	0	0	Ki67+	1009.11757773 82.0645771473
-1	0	0	Ki67+	2079.07754765 466.909017455
-1	0	0	Ki67+	1264.70940402 1423.96200034
-1	0	0	Ki67+	917.86196023 1318.07395015
-1	0	0	Ki67+	2108.6680512 687.105441654
-1	0	0	Ki67+	478.880427103 1399.97433555
-1	0	0	Ki67+	55.7438337259 1812.99284219
-1	0	0	Ki67+	117.97756171 314.591464274
-1	0	0	Ki67+	1435.8123934 875.910546664
-1	0	0	Ki67+	1448.07303216 1507.65269133
-1	0	0	Ki67+	1961.5460193 770.208743611
-1	0	0	Ki67+	1324.15554229 1127.54071164
-1	0	0	Ki67+	1675.52582701 1091.3162078
-1	0	0	Ki67+	26.6025524709 423.946843792
-1	0	0	Ki67+	1347.28215038 85.0565396205
-1	0	0	Ki67+	43.7532129382 2024.87756515
-1	0	0	Ki67+	1328.19055824 2055.10227543
-1	0	0	Ki67+	1197.62106154 334.472667236
-1	0	0	Ki67+	1134.60583988 886.775204235
-1	0	0	Ki67+	2075.91396974 657.145825668
-1	0	0	Ki67+	836.123101362 1341.47663358
-1	0	0	Ki67+	2022.22746225 1836.16919734
-1	0	0	Ki67+	1099.90209343 880.239268984
-1	0	0	Ki67+	2058.20532271 1615.88447972
-1	0	0	Ki67+	1568.61623227 1715.26936388
-1	0	0	Ki67+	1697.59251212 477.850840328
-1	0	0	Ki67+	206.705876871 1571.36417241
-1	0	0	Ki67+	1413.07389025 847.368599867
-1	0	0	Ki67+	1811.28226836 917.752618722
-1	0	0	Ki67+	408.411144264 1995.7337581
-1	0	0	Ki67+	1695.28127217 110.560535988
-1	0	0	Ki67+	1403.92151013 1924.04487367
-1	0	0	Ki67+	1923.0266611 374.007799947
-1	0	0	Ki67+	1519.2294276 893.18069079
-1	0	0	Ki67+	323.296219525 127.171827456
-1	0	0	Ki67+	64.7683089056 297.544274706
-1	0	0	Ki67+	528.974945392 1104.88959359
-1	0	0	Ki67+	1892.81101316 596.626138364
-1	0	0	Ki67+	720.34968665 1785.22688403
-1	0	0	Ki67+	1780.45616684 1923.57974099
-1	0	0	Ki67+	1712.32019799 2095.70752868
-1	0	0	Ki67+	129.366520243 715.72896982
-1	0	0	Ki67+	1486.52160662 854.648866188
-1	0	0	Ki67+	236.832964769 472.535571781
-1	0	0	Ki67+	1877.10489958 1646.61126513
-1	0	0	Ki67+	1367.2229566 493.869606356
-1	0	0	Ki67+	59.526885709 601.78858678
-1	0	0	Ki67+	1098.70593874 639.048672523
-1	0	0	Ki67+	1856.05891503 2089.41208654
-1	0	0	Ki67+	924.621467614 292.418853928
-1	0	0	Ki67+	1478.85445855 1855.68066317
-1	0	0	Ki67+	1912.80152504 1768.43151072
-1	0	0	Ki67+	667.813066508 1764.33272921
-1	0	0	Ki67+	139.654731565 1459.49406857
-1	0	0	Ki67+	859.688452114 1825.39284323
-1	0	0	Ki67+	1733.56624418 966.656868166
-1	0	0	Ki67+	1795.9482815 1034.73637568
-1	0	0	Ki67+	659.201689839 1601.31932869
-1	0	0	Ki67+	1743.76673354 1027.14602751
-1	0	0	Ki67+	360.972752586 894.53258577
-1	0	0	Ki67+	1575.82202867 2120.3357207
-1	0	0	Ki67+	1144.26874276 9.36726304163
-1	0	0	Ki67+	1821.49762948 720.024481928
-1	0	0	Ki67+	2080.36232999 1868.6319257
-1	0	0	Ki67+	620.173209101 747.688120923
-1	0	0	Ki67+	172.083700456 1471.88884018
-1	0	0	Ki67+	1202.09193978 433.634252628
-1	0	0	Ki67+	1732.99488811 158.572107479
-1	0	0	Ki67+	504.723093435 1867.29160828
-1	0	0	Ki67+	650.137877845 14.8354527978
-1	0	0	Ki67+	848.456399723 1688.39159506
-1	0	0	Ki67+	85.5518755682 1443.0640352
-1	0	0	Ki67+	2132.76451712 268.261153236
-1	0	0	Ki67+	625.424693276 1747.94251887
-1	0	0	Ki67+	736.729393981 1428.51002947
-1	0	0	Ki67+	23.7365228498 1063.94839463
-1	0	0	Ki67+	275.410408682 952.714984016
-1	0	0	Ki67+	1846.14657299 1988.66914565
-1	0	0	Ki67+	88.9938997147 791.797637852
-1	0	0	Ki67+	671.758119492 1243.64070554
-1	0	0	Ki67+	2116.88167311 1727.65494303
-1	0	0	Ki67+	2116.63489518 1361.8154262
-1	0	0	Ki67+	1662.45101723 858.61445975
-1	0	0	Ki67+	559.773089837 2127.67030041
-1	0	0	Ki67+	535.0883598 1845.44160624
-1	0	0	Ki67+	845.849409045 2064.30533723
-1	0	0	Ki67+	387.754945504 301.963828958
-1	0	0	Ki67+	843.79506991 126.882915779
-1	0	0	Ki67+	1997.44538336 453.410289905
-1	0	0	Ki67+	1833.99588801 1742.50342161
-1	0	0	Ki67+	205.246198376 373.319139337
-1	0	0	Ki67+	1434.8299686 39.260943111
-1	0	0	Ki67+	94.8969164847 269.020272967
-1	0	0	Ki67+	380.71491247 1288.94314185
-1	0	0	Ki67+	800.214632942 839.683304874
-1	0	0	Ki67+	1449.12181892 1069.12255208
-1	0	0	Ki67+	82.5719962016 241.400982427
-1	0	0	Ki67+	289.536035528 1963.45026937
-1	0	0	Ki67+	77.2013140498 1696.38014599
-1	0	0	Ki67+	1544.61338519 1712.11405716
-1	0	0	Ki67+	684.248976708 935.565844121
-1	0	0	Ki67+	1013.06847873 1568.61991141
-1	0	0	Ki67+	499.994982036 1693.56662575
-1	0	0	Ki67+	1917.8693753 1535.32115767
-1	0	0	Ki67+	1939.93468389 148.147746069
-1	0	0	Ki67+	348.583680891 840.992979939
-1	0	0	Ki67+	768.268700747 851.721374469
-1	0	0	Ki67+	1398.21429241 1678.05224266
-1	0	0	Ki67+	1595.40301588 255.454854641
-1	0	0	Ki67+	1643.59453612 1916.07742218
-1	0	0	Ki67+	1676.63289151 950.421082534
-1	0	0	Ki67+	1272.05938578 1397.83169042
-1	0	0	Ki67+	975.114545199 379.362845089
-1	0	0	Ki67+	1785.42260612 1689.57283925
-1	0	0	Ki67+	478.648459397 1892.86027796
-1	0	0	Ki67+	2012.93325871 1448.1030093
-1	0	0	Ki67+	154.077796948 204.055410999
-1	0	0	Ki67+	1484.09818578 1227.65479724
-1	0	0	Ki67+	746.476635875 1494.2675323
-1	0	0	Ki67+	1400.08749109 2043.31597171
-1	0	0	Ki67+	6.91550850664 1660.24727443
-1	0	0	Ki67+	1268.27731332 975.62950279
-1	0	0	Ki67+	1608.14749327 542.609958932
-1	0	0	Ki67+	608.162708706 1998.82298285
-1	0	0	Ki67+	1645.54320634 1583.09180449
-1	0	0	Ki67+	161.33020865 1798.94256008
-1	0	0	Ki67+	511.304411764 593.445972621
-1	0	0	Ki67+	2091.39524434 1603.37939228
-1	0	0	Ki67+	1279.33575722 1214.03100182
-1	0	0	Ki67+	1970.30494146 1625.63561717
-1	0	0	Ki67+	1532.04560927 1471.04178205
-1	0	0	Ki67+	363.16196659 350.441660785
-1	0	0	Ki67+	1508.07393369 1630.67967128
-1	0	0	Ki67+	1757.10161513 1663.13423763
-1	0	0	Ki67+	1821.08982531 478.626057714
-1	0	0	Ki67+	312.683222409 1584.137797
-1	0	0	Ki67+	53.3264878273 358.800365832
-1	0	0	Ki67+	1400.68093191 932.11617708
-1	0	0	Ki67+	1582.30226364 2020.25869666
-1	0	0	Ki67+	1164.42547161 1674.06558637
-1	0	0	Ki67+	1343.89350312 2113.04612227
-1	0	0	Ki67+	762.940727876 437.409815871
-1	0	0	Ki67+	1227.56378111 1784.28166736
-1	0	0	Ki67+	1771.99865082 1204.24899876
-1	0	0	Ki67+	1869.12563147 515.180536017
-1	0	0	Ki67+	1941.18370825 991.264337787
-1	0	0	Ki67+	1505.97353234 1327.34643275
-1	0	0	Ki67+	1769.28637567 1584.55899742
-1	0	0	Ki67+	1623.14994001 1136.80221805
-1	0	0	Ki67+	721.643470693 683.43338988
-1	0	0	Ki67+	663.246734665 36.0826340309
-1	0	0	Ki67+	694.047009346 494.636967723
-1	0	0	Ki67+	2138.91271142 1182.48524479
-1	0	0	Ki67+	804.002514046 653.938769447
-1	0	0	Ki67+	1103.55544453 1474.91832113
-1	0	0	Ki67+	1303.41903766 1188.49126081
-1	0	0	Ki67+	723.508570242 915.48667623
-1	0	0	Ki67+	403.875225803 521.32129866
-1	0	0	Ki67+	1023.62734195 46.2444662482
-1	0	0	Ki67+	1424.12153517 1307.51163938
-1	0	0	Ki67+	523.433710763 1277.83193008
-1	0	0	Ki67+	1618.12561991 733.328130284
-1	0	0	Ki67+	1448.05848236 1009.23346747
-1	0	0	Ki67+	1140.84698458 2035.41608842
-1	0	0	Ki67+	1214.34055035 949.369056765
-1	0	0	Ki67+	1952.29533624 1032.59810997
-1	0	0	Ki67+	1868.46142541 774.422497995
-1	0	0	Ki67+	1363.15651931 266.75445679
-1	0	0	Ki67+	1280.07188964 2055.18298688
-1	0	0	Ki67+	1734.48606974 1622.65348357
-1	0	0	Ki67+	1722.30032876 1270.87129632
-1	0	0	Ki67+	165.366817 1235.55129718
-1	0	0	Ki67+	1050.23829217 943.131616155
-1	0	0	Ki67+	1027.12953774 770.427077383
-1	0	0	Ki67+	217.477916348 194.805666057
-1	0	0	Ki67+	2004.44517051 1419.77348869
-1	0	0	Ki67+	1911.68699748 128.90402243
-1	0	0	Ki67+	887.617907039 1574.08041801
-1	0	0	Ki67+	1361.59858374 585.903724305
-1	0	0	Ki67+	1187.13692865 1457.32494585
-1	0	0	Ki67+	1812.2047731 601.19708659
-1	0	0	Ki67+	285.272436004 1093.75649982
-1	0	0	Ki67+	376.755375066 178.161905715
-1	0	0	Ki67+	346.273255058 947.085982639
-1	0	0	Ki67+	62.2256129905 75.1401164154
-1	0	0	Ki67+	768.742852846 972.771783482
-1	0	0	Ki67+	818.087539882 1654.68283105
-1	0	0	Ki67+	1872.27207424 199.841941612
-1	0	0	Ki67+	579.377537207 164.349087583
-1	0	0	Ki67+	1464.43113225 512.765028608
-1	0	0	Ki67+	1207.70226589 2093.58172473
-1	0	0	Ki67+	339.230451732 376.757989498
-1	0	0	Ki67+	1530.60083136 927.350167162
-1	0	0	Ki67+	1282.29772726 1471.02351175
-1	0	0	Ki67+	1833.73057 1012.44050509
-1	0	0	Ki67+	9.47153868683 1359.15740074
-1	0	0	Ki67+	1697.3663425 524.969336557
-1	0	0	Ki67+	1578.730785 109.294772212
-1	0	0	Ki67+	146.916787116 411.160921997
-1	0	0	Ki67+	1975.30182819 1768.50578321
-1	0	0	Ki67+	384.930065456 927.502104853
-1	0	0	Ki67+	775.840785465 814.168836216
-1	0	0	Ki67+	1220.98169952 343.740428266
-1	0	0	Ki67+	1030.94356198 1333.42034318
-1	0	0	Ki67+	1719.8454935 290.63072059
-1	0	0	Ki67+	391.286044664 1216.31354242
-1	0	0	Ki67+	1586.52625643 852.762556366
-1	0	0	Ki67+	1471.29303324 892.283330444
-1	0	0	Ki67+	1332.76380674 710.152090769
-1	0	0	Ki67+	1743.67427202 881.56534544
-1	0	0	Ki67+	539.382353346 625.441910554
-1	0	0	Ki67+	1143.22418984 508.566747909
-1	0	0	Ki67+	685.482041917 1080.75509636
-1	0	0	Ki67+	1776.8229856 1808.02821639
-1	0	0	Ki67+	1240.45550692 616.476624444
-1	0	0	Ki67+	747.265126791 27.221421604
-1	0	0	Ki67+	1393.40765914 1286.30280753
-1	0	0	Ki67+	1491.09566144 1939.90830402
-1	0	0	Ki67+	1060.87618897 1632.76777213
-1	0	0	Ki67+	618.418666031 1811.60670613
-1	0	0	Ki67+	934.280406317 1347.31902819
-1	0	0	Ki67+	819.514657318 39.3299225783
-1	0	0	Ki67+	1906.85156448 2092.85499144
-1	0	0	Ki67+	1059.51347817 2061.73551564
-1	0	0	Ki67+	1750.5302386 1507.48394683
-1	0	0	Ki67+	235.398119639 522.259082579
-1	0	0	Ki67+	566.680619606 1724.26022262
-1	0	0	Ki67+	1642.35898881 1717.53654226
-1	0	0	Ki67+	1946.22751839 314.658642146
-1	0	0	Ki67+	467.4069229 861.09305702
-1	0	0	Ki67+	59.6981409867 893.811704931
-1	0	0	Ki67+	2104.59886381 1870.47553565
-1	0	0	Ki67+	2083.09333085 235.634030774
-1	0	0	Ki67+	1903.49436933 636.041324124
-1	0	0	CD3+/CD8+/Ki67+	2025.35607264 1897.7934828
-1	0	0	CD3+/CD8+/Ki67+	2015.73827036 1310.26110061
-1	0	0	CD3+/CD8+/Ki67+	1105.63135224 1294.92829457
-1	0	0	CD3+/CD8+/Ki67+	1959.83481274 1703.36206729
-1	0	0	CD3+/CD8+/Ki67+	1064.78334821 1669.65276431
-1	0	0	CD3+/CD8+/Ki67+	1903.65084229 958.42839077
-1	0	0	CD3+/CD8+/Ki67+	1467.46227445 15.7418816404
-1	0	0	CD3+/CD8+/Ki67+	142.989495168 549.776236452
-1	0	0	CD3+/CD8+/Ki67+	1888.90501736 1720.04631962
-1	0	0	CD3+/CD8+/Ki67+	41.8967825169 467.457477942
-1	0	0	CD3+/CD8+/Ki67+	657.023269095 1376.90345531
-1	0	0	CD3+/CD8+/Ki67+	1680.26535373 1366.99374218
-1	0	0	CD3+/CD8+/Ki67+	172.271143335 933.83613347
-1	0	0	CD3+/CD8+/Ki67+	465.323414493 9.88396944277
-1	0	0	CD3+/CD8+/Ki67+	716.315005035 1599.33204591
-1	0	0	CD3+/CD8+/Ki67+	132.619976968 344.640161349
-1	0	0	CD3+/CD8+/Ki67+	477.358134812 627.877663575
-1	0	0	CD3+/CD8+/Ki67+	1813.17751101 124.339528098
-1	0	0	CD3+/CD8+/Ki67+	2088.26586754 1798.21397166
-1	0	0	CD3+/CD8+/Ki67+	712.835282435 188.919739092
-1	0	0	CD3+/CD8+/Ki67+	2028.76644455 1134.18144827
-1	0	0	CD3+/CD8+/Ki67+	1119.76864743 1822.2321196
-1	0	0	CD3+/CD8+/Ki67+	670.956042076 2053.38538601
-1	0	0	CD3+/CD8+/Ki67+	186.747373552 953.04118966
-1	0	0	CD3+/CD8+/Ki67+	644.359449623 950.808128427
-1	0	0	CD3+/CD8+/Ki67+	917.117042882 1901.28967955
-1	0	0	CD3+/CD8+/Ki67+	123.938516779 1026.83923192
-1	0	0	CD3+/CD8+/Ki67+	763.876699771 598.313622879
-1	0	0	CD3+/CD8+/Ki67+	711.872953704 152.630253192
-1	0	0	CD3+/CD8+/Ki67+	1395.09253407 1395.9313478
-1	0	0	CD3+/CD8+/Ki67+	1731.43135905 658.889056954
-1	0	0	CD3+/CD8+/Ki67+	1020.8234174 852.850491662
-1	0	0	CD3+/CD8+/Ki67+	254.209498853 319.412844143
-1	0	0	CD3+/CD8+/Ki67+	503.846027316 3.36741203064
-1	0	0	CD3+/CD8+/Ki67+	188.978604961 598.297348832
-1	0	0	CD3+/CD8+/Ki67+	349.649427209 555.818217798
-1	0	0	CD3+/CD8+/Ki67+	1333.21619207 1682.39392292
-1	0	0	CD3+/CD8+/Ki67+	1399.56080252 1750.02184876
-1	0	0	CD3+/CD8+/Ki67+	1556.5321605 141.620057828
-1	0	0	CD3+/CD8+/Ki67+	2108.90216472 2100.38027918
-1	0	0	CD3+/CD8+/Ki67+	215.820411636 1603.8292884
-1	0	0	CD3+/CD8+/Ki67+	1391.90090743 407.566097472
-1	0	0	CD3+/CD8+/Ki67+	1197.35580723 37.4868134297
-1	0	0	CD3+/CD8+/Ki67+	379.001358246 138.247091761
-1	0	0	CD3+/CD8+/Ki67+	1453.60880999 1196.94154661
-1	0	0	CD3+/CD8+/Ki67+	1136.4667258 1098.66274827
-1	0	0	CD3+/CD8+/Ki67+	376.550877336 1100.43380975
-1	0	0	CD3+/CD8+/Ki67+	1063.03253291 59.7061735814
-1	0	0	CD3+/CD8+/Ki67+	1006.70852014 1729.45660084
-1	0	0	CD3+/CD8+/Ki67+	1308.97587472 1313.23949306
#EOF
