# Supplementary material for: Data-Driven Discovery of Immune Contexture Biomarkers
Source: Front Oncol. 2018 Dec 18;8:627. doi: 10.3389/fonc.2018.00627 (PMC6305402; doi:10.3389/fonc.2018.00627)
Supplement: Data Sheet 2.zip — The synthetic dataset used for verifying the approach (section 3.1; Figure 4) is provided as a collection of text files describing regions, markers, and metadata. [file Data_Sheet_2.zip › verificationDataset/testdata_025_ROI.txt]

barcode_target	testdata_025
barcode_origin	-1
workflow_target_version	-1
workflow_origin	-1
workflow_origin_version	-1
iH	-1
iW	-1
user	None

-1	tissue	0.0 0.0 0.0 2150.53763441 2150.53763441 2150.53763441 2150.53763441 0.0
#EOF
