# Supplementary material for: Data-Driven Discovery of Immune Contexture Biomarkers
Source: Front Oncol. 2018 Dec 18;8:627. doi: 10.3389/fonc.2018.00627 (PMC6305402; doi:10.3389/fonc.2018.00627)
Supplement: Data Sheet 2.zip — The synthetic dataset used for verifying the approach (section 3.1; Figure 4) is provided as a collection of text files describing regions, markers, and metadata. [file Data_Sheet_2.zip › verificationDataset/testdata_026_ImageObjects.txt]

barcode_target	testdata_026
barcode_origin	-1
workflow_target_version	-1
workflow_origin	-1
workflow_origin_version	-1
iH	-1
iW	-1
user	None

-1	0	0	Ki67+	1104.14104116 224.395374375
-1	0	0	Ki67+	1461.73800295 401.374007389
-1	0	0	Ki67+	2024.47093875 196.113538322
-1	0	0	Ki67+	1770.5247175 1555.18380368
-1	0	0	Ki67+	1871.30045046 1282.98091728
-1	0	0	Ki67+	821.638785282 101.005011556
-1	0	0	Ki67+	2006.31918843 63.1755389932
-1	0	0	Ki67+	414.36355021 1179.81746511
-1	0	0	Ki67+	1334.08979346 1076.24948896
-1	0	0	Ki67+	1104.80615394 298.237275271
-1	0	0	Ki67+	1791.48344112 1376.49166137
-1	0	0	Ki67+	1370.41842846 716.268251959
-1	0	0	Ki67+	750.070829129 404.117293921
-1	0	0	Ki67+	1655.28824862 763.888673379
-1	0	0	Ki67+	488.030341601 1813.55672796
-1	0	0	Ki67+	1276.73742407 2076.09533703
-1	0	0	Ki67+	97.4329526321 456.834042466
-1	0	0	Ki67+	1315.41781455 597.368233386
-1	0	0	Ki67+	1252.06735185 723.824480214
-1	0	0	Ki67+	809.253794008 2097.64068174
-1	0	0	Ki67+	815.997826462 245.286651563
-1	0	0	Ki67+	2147.77647582 1278.44567806
-1	0	0	Ki67+	2000.09284157 1844.57640699
-1	0	0	Ki67+	1978.35538302 1770.19419172
-1	0	0	Ki67+	1820.40392465 1936.77466097
-1	0	0	Ki67+	851.847298054 1370.8832167
-1	0	0	Ki67+	284.898433443 930.011442759
-1	0	0	Ki67+	1690.12790537 1047.08802523
-1	0	0	Ki67+	479.936086235 1904.84086162
-1	0	0	Ki67+	1205.23827896 948.387729539
-1	0	0	Ki67+	1390.49818386 1550.68326542
-1	0	0	Ki67+	454.258135491 214.513778602
-1	0	0	Ki67+	26.8840476086 298.010083379
-1	0	0	Ki67+	457.204665262 420.64911477
-1	0	0	Ki67+	1659.98773209 1198.44712747
-1	0	0	Ki67+	2144.01928568 1327.5063812
-1	0	0	Ki67+	369.376470124 1116.22422974
-1	0	0	Ki67+	236.574384009 23.3173149674
-1	0	0	Ki67+	1396.17356698 1752.59797645
-1	0	0	Ki67+	905.78960618 1348.88712159
-1	0	0	Ki67+	894.555966141 1324.70939614
-1	0	0	Ki67+	1877.04239554 1664.56034431
-1	0	0	Ki67+	827.860961666 616.439754109
-1	0	0	Ki67+	1650.50886908 2089.43279819
-1	0	0	Ki67+	1235.07263402 1891.39386715
-1	0	0	Ki67+	29.1297532094 1327.51690347
-1	0	0	Ki67+	213.632748799 95.5678748073
-1	0	0	Ki67+	1940.25832043 2035.97833683
-1	0	0	Ki67+	1680.93510798 1529.48239572
-1	0	0	Ki67+	1380.85753613 285.811088798
-1	0	0	Ki67+	47.552199684 998.419558274
-1	0	0	Ki67+	288.626466604 122.815576756
-1	0	0	Ki67+	1563.68219402 1741.13173246
-1	0	0	Ki67+	1384.77042458 1695.16522716
-1	0	0	Ki67+	479.064150048 1412.31422024
-1	0	0	Ki67+	1475.0761161 1107.90526093
-1	0	0	Ki67+	875.454688999 888.081818737
-1	0	0	Ki67+	36.0475692768 1985.35456017
-1	0	0	Ki67+	265.494074329 201.281602
-1	0	0	Ki67+	2108.73802284 2143.1551254
-1	0	0	Ki67+	2008.81415695 894.577113911
-1	0	0	Ki67+	108.765980485 2006.4377391
-1	0	0	Ki67+	32.5213915929 756.156288918
-1	0	0	Ki67+	2111.04814357 1.9266687927
-1	0	0	Ki67+	2084.84269191 572.356261871
-1	0	0	Ki67+	967.458547167 503.763114932
-1	0	0	Ki67+	417.031004922 1735.79073199
-1	0	0	Ki67+	2048.58407058 154.909859239
-1	0	0	Ki67+	1543.37514096 485.488724236
-1	0	0	Ki67+	705.274630234 1123.87317951
-1	0	0	Ki67+	701.979413826 491.282715371
-1	0	0	Ki67+	1764.45185559 1618.35566605
-1	0	0	Ki67+	1421.9216815 448.437727712
-1	0	0	Ki67+	1785.1260444 516.88547067
-1	0	0	Ki67+	2003.94505559 1674.64388177
-1	0	0	Ki67+	2049.91945981 178.068334733
-1	0	0	Ki67+	374.983796576 1952.7728862
-1	0	0	Ki67+	1909.01266121 1494.64155074
-1	0	0	Ki67+	794.404852965 417.099794199
-1	0	0	Ki67+	1979.49774162 825.177577789
-1	0	0	Ki67+	203.169494451 263.778906175
-1	0	0	Ki67+	794.278006732 996.586679105
-1	0	0	Ki67+	656.717431967 1044.06024142
-1	0	0	Ki67+	606.009901454 903.530226328
-1	0	0	Ki67+	189.271689958 433.965105802
-1	0	0	Ki67+	1211.74086708 1876.64240416
-1	0	0	Ki67+	1655.5144358 684.583055803
-1	0	0	Ki67+	478.41845631 2000.81161744
-1	0	0	Ki67+	630.906440598 328.112826742
-1	0	0	Ki67+	873.689363238 2115.85044058
-1	0	0	Ki67+	885.346012002 808.681187719
-1	0	0	Ki67+	1851.83859881 1742.75207941
-1	0	0	Ki67+	324.447339409 2128.90762006
-1	0	0	Ki67+	492.707546947 2070.2933105
-1	0	0	Ki67+	2039.14026581 1398.84118444
-1	0	0	Ki67+	244.970901839 1906.40722892
-1	0	0	Ki67+	672.831593308 720.113738751
-1	0	0	Ki67+	1254.56877063 2014.98679639
-1	0	0	Ki67+	1215.90482707 1080.47056104
-1	0	0	Ki67+	368.27057842 282.536378169
-1	0	0	Ki67+	1691.02925825 1813.93852924
-1	0	0	Ki67+	1230.10819935 905.547912399
-1	0	0	Ki67+	1500.60402791 1191.27328411
-1	0	0	Ki67+	53.2759955842 1951.31627571
-1	0	0	Ki67+	1428.85042452 69.2915495149
-1	0	0	Ki67+	1553.32626419 1354.31848871
-1	0	0	Ki67+	1092.30030701 1970.93222535
-1	0	0	Ki67+	1927.46034901 1779.05210304
-1	0	0	Ki67+	519.00247574 911.105724835
-1	0	0	Ki67+	595.93178808 373.479810227
-1	0	0	Ki67+	792.799828978 1434.03154026
-1	0	0	Ki67+	2017.84310911 354.4618428
-1	0	0	Ki67+	85.1619601972 1546.14302621
-1	0	0	Ki67+	660.786127456 457.144595224
-1	0	0	Ki67+	700.145366978 1020.19937111
-1	0	0	Ki67+	346.265863635 801.153765725
-1	0	0	Ki67+	1728.22439421 1348.12845432
-1	0	0	Ki67+	1453.77843094 22.3704896867
-1	0	0	Ki67+	214.074492233 1428.8097123
-1	0	0	Ki67+	429.945650931 29.0977514873
-1	0	0	Ki67+	1843.67012567 1657.94648231
-1	0	0	Ki67+	1346.5968334 1482.45497989
-1	0	0	Ki67+	782.047084561 1307.12457958
-1	0	0	Ki67+	101.678253748 1857.86388427
-1	0	0	Ki67+	1795.9181849 1346.27063421
-1	0	0	Ki67+	1443.02153991 131.677297577
-1	0	0	Ki67+	1729.83166822 1930.07944886
-1	0	0	Ki67+	492.132845806 835.849657772
-1	0	0	Ki67+	257.857145953 1396.77428787
-1	0	0	Ki67+	1462.67192842 1936.08371525
-1	0	0	Ki67+	227.788225343 1446.73588048
-1	0	0	Ki67+	983.305957358 2100.20439277
-1	0	0	Ki67+	80.4300250806 894.76210771
-1	0	0	Ki67+	17.4671271285 1082.69918459
-1	0	0	Ki67+	1069.58301489 1134.40298499
-1	0	0	Ki67+	1061.51539351 770.283674226
-1	0	0	Ki67+	397.773093234 167.438119752
-1	0	0	Ki67+	1465.33575352 768.475356596
-1	0	0	Ki67+	2116.61285818 1170.19027594
-1	0	0	Ki67+	917.210474569 1754.96451276
-1	0	0	Ki67+	1206.26160531 1268.33860759
-1	0	0	Ki67+	1364.46827272 1630.09285371
-1	0	0	Ki67+	60.617398466 426.934003137
-1	0	0	Ki67+	618.015668207 1268.30996189
-1	0	0	Ki67+	34.445321099 112.760755513
-1	0	0	Ki67+	1978.71469292 1469.2903876
-1	0	0	Ki67+	401.259258865 660.56100735
-1	0	0	Ki67+	960.309527596 2144.47056019
-1	0	0	Ki67+	1061.63747392 1219.70499718
-1	0	0	Ki67+	1221.80277149 1518.16317611
-1	0	0	Ki67+	1940.49442129 1474.37765791
-1	0	0	Ki67+	301.856110663 419.141537624
-1	0	0	Ki67+	1742.73081844 50.0696001947
-1	0	0	Ki67+	257.818413321 2091.25541574
-1	0	0	Ki67+	1221.9444449 1358.89040929
-1	0	0	Ki67+	1955.38401413 918.241492384
-1	0	0	Ki67+	810.153355335 171.94866572
-1	0	0	Ki67+	341.424622209 740.506964508
-1	0	0	Ki67+	1431.25988498 990.029496443
-1	0	0	Ki67+	613.794687671 1229.55606955
-1	0	0	Ki67+	1518.49837022 450.610061378
-1	0	0	Ki67+	785.923326082 494.995981575
-1	0	0	Ki67+	1923.65565323 407.900449236
-1	0	0	Ki67+	1209.70861431 2010.29452608
-1	0	0	Ki67+	1777.35381864 667.120362289
-1	0	0	Ki67+	670.07064668 1773.46458165
-1	0	0	Ki67+	697.986255599 1746.50003316
-1	0	0	Ki67+	2004.73301275 1349.55471076
-1	0	0	Ki67+	1963.57556757 63.0836277647
-1	0	0	Ki67+	1887.1720735 216.313650911
-1	0	0	Ki67+	1994.82133481 566.529165811
-1	0	0	Ki67+	2082.34626009 873.771760746
-1	0	0	Ki67+	2029.06142309 1535.0411409
-1	0	0	Ki67+	1983.77792469 1553.75568402
-1	0	0	Ki67+	499.439683265 1968.96268713
-1	0	0	Ki67+	13.2892211434 1433.05766065
-1	0	0	Ki67+	2021.63902079 861.14663831
-1	0	0	Ki67+	733.361256313 1942.01117444
-1	0	0	Ki67+	1338.00738958 152.454362009
-1	0	0	Ki67+	936.456778342 76.0783238032
-1	0	0	Ki67+	611.055029625 1066.9777729
-1	0	0	Ki67+	522.704413599 237.799225181
-1	0	0	Ki67+	604.035441309 1331.04194574
-1	0	0	Ki67+	1265.81651316 1944.18791643
-1	0	0	Ki67+	1575.30523636 330.990152704
-1	0	0	Ki67+	2074.08145565 480.790243491
-1	0	0	Ki67+	1998.10837382 184.932714652
-1	0	0	Ki67+	84.4561156784 1751.77334408
-1	0	0	Ki67+	2091.27812126 699.176972138
-1	0	0	Ki67+	1374.91782878 1023.49647078
-1	0	0	Ki67+	1717.12393715 2100.68867272
-1	0	0	Ki67+	2031.52023652 816.54310442
-1	0	0	Ki67+	546.177368726 695.945958177
-1	0	0	Ki67+	907.867387117 1034.32723473
-1	0	0	Ki67+	116.683690174 434.412253874
-1	0	0	Ki67+	1578.28876221 1.14248738061
-1	0	0	Ki67+	1791.82530458 1588.61119702
-1	0	0	Ki67+	209.678676222 1641.71114609
-1	0	0	Ki67+	1477.9563124 350.495243661
-1	0	0	Ki67+	403.059164491 1575.5891235
-1	0	0	Ki67+	843.638933149 1661.23392073
-1	0	0	Ki67+	745.525348558 85.4656552188
-1	0	0	Ki67+	2077.57580644 1817.0366042
-1	0	0	Ki67+	253.995171249 1149.88037418
-1	0	0	Ki67+	439.249732501 1783.24078318
-1	0	0	Ki67+	2111.37339489 1020.36539338
-1	0	0	Ki67+	1980.05021009 1235.38031865
-1	0	0	Ki67+	711.570806824 1823.59877041
-1	0	0	Ki67+	565.3481894 1398.36036467
-1	0	0	Ki67+	1347.83345691 1880.69302266
-1	0	0	Ki67+	1914.93660133 2088.01772233
-1	0	0	Ki67+	537.577491734 627.967632652
-1	0	0	Ki67+	1581.34008516 1942.04915595
-1	0	0	Ki67+	1910.23225034 2149.04776838
-1	0	0	Ki67+	1527.67044868 2045.28416307
-1	0	0	Ki67+	1383.36710554 261.561349407
-1	0	0	Ki67+	186.691686344 1231.6124051
-1	0	0	Ki67+	1104.98878774 1444.85658981
-1	0	0	Ki67+	1591.58390367 1319.96625048
-1	0	0	Ki67+	1263.73107031 56.5611722589
-1	0	0	Ki67+	1733.77229 327.065308252
-1	0	0	Ki67+	170.634280817 1475.00639391
-1	0	0	Ki67+	520.867445961 1752.47343072
-1	0	0	Ki67+	1086.88469959 248.707367887
-1	0	0	Ki67+	1597.2729758 85.443687172
-1	0	0	Ki67+	884.439266501 1160.05338177
-1	0	0	Ki67+	1323.57270185 261.995074755
-1	0	0	Ki67+	331.5305927 27.9554820108
-1	0	0	Ki67+	84.7912847222 130.218255714
-1	0	0	Ki67+	434.121252475 360.612657973
-1	0	0	Ki67+	322.85237896 1393.45216429
-1	0	0	Ki67+	1238.77490982 1014.26061894
-1	0	0	Ki67+	193.973029715 1304.43271399
-1	0	0	Ki67+	2136.32700423 93.4233445217
-1	0	0	Ki67+	108.403879273 14.7027211864
-1	0	0	Ki67+	190.101386219 805.224122265
-1	0	0	Ki67+	1684.70079078 2036.76191478
-1	0	0	Ki67+	1695.60733659 282.449812608
-1	0	0	Ki67+	854.319818366 1628.65711172
-1	0	0	Ki67+	174.170242467 908.44073232
-1	0	0	Ki67+	1146.72276367 297.690535135
-1	0	0	Ki67+	470.942749021 549.944285534
-1	0	0	Ki67+	384.676501196 2131.71181044
-1	0	0	Ki67+	1283.27283757 1789.20298492
-1	0	0	Ki67+	225.064467784 1337.92091675
-1	0	0	Ki67+	1108.03043809 1070.13708769
-1	0	0	Ki67+	1162.68929259 1822.60210323
-1	0	0	Ki67+	1960.58670382 1965.63659303
-1	0	0	Ki67+	2046.76580599 712.220365373
-1	0	0	Ki67+	1740.11322684 126.637974814
-1	0	0	Ki67+	952.51977072 834.40385324
-1	0	0	Ki67+	1115.43255389 73.6875844536
-1	0	0	Ki67+	760.240846519 997.438714381
-1	0	0	Ki67+	1382.98847991 1828.08139862
-1	0	0	Ki67+	1902.97634923 1142.60975549
-1	0	0	Ki67+	542.822588115 1785.75457311
-1	0	0	Ki67+	867.603574441 49.4910240045
-1	0	0	Ki67+	891.576697262 1399.26793217
-1	0	0	Ki67+	1944.42570223 1347.22333328
-1	0	0	Ki67+	2142.50600939 1792.85384531
-1	0	0	Ki67+	5.77021138283 170.044535413
-1	0	0	Ki67+	897.07323688 1082.57222351
-1	0	0	Ki67+	80.3101226303 1357.73305924
-1	0	0	Ki67+	979.061204052 406.337644205
-1	0	0	Ki67+	1194.57456648 1419.88298338
-1	0	0	Ki67+	1698.95062161 1012.51082417
-1	0	0	Ki67+	833.562872774 1485.6467097
-1	0	0	Ki67+	364.623972301 1989.71396382
-1	0	0	Ki67+	1851.59398856 903.696838961
-1	0	0	Ki67+	1637.59420498 1718.80503457
-1	0	0	Ki67+	1312.84400253 1530.60600226
-1	0	0	Ki67+	1599.54225492 40.1471424072
-1	0	0	Ki67+	197.278518948 873.530683441
-1	0	0	Ki67+	2069.48919456 361.392860721
-1	0	0	Ki67+	2023.68695444 1151.23999993
-1	0	0	Ki67+	2026.50267378 390.287625318
-1	0	0	Ki67+	402.364143036 191.81343444
-1	0	0	Ki67+	954.535868238 551.981129964
-1	0	0	Ki67+	245.195460293 1262.13760748
-1	0	0	Ki67+	1033.04429896 319.768382528
-1	0	0	Ki67+	137.680615969 1094.84909142
-1	0	0	Ki67+	1995.18808352 2011.9290783
-1	0	0	Ki67+	1647.9970703 272.048530302
-1	0	0	Ki67+	498.896792024 324.061202277
-1	0	0	Ki67+	1273.77115075 1869.85784716
-1	0	0	Ki67+	1181.19311915 374.380487573
-1	0	0	Ki67+	1625.28626404 967.6627067
-1	0	0	Ki67+	690.387189314 1089.41395199
-1	0	0	Ki67+	754.474028499 2137.33309599
-1	0	0	Ki67+	550.89241138 329.585445143
-1	0	0	Ki67+	550.832570506 2120.54251853
-1	0	0	Ki67+	1856.87504779 636.488307794
-1	0	0	Ki67+	760.808096346 798.60048197
-1	0	0	Ki67+	388.228838183 254.710444498
-1	0	0	Ki67+	292.134713832 1572.57942651
-1	0	0	Ki67+	237.115831671 1676.17649251
-1	0	0	Ki67+	1323.58333525 1884.40994113
-1	0	0	Ki67+	765.624629236 1927.47847453
-1	0	0	Ki67+	1634.06848215 704.530711993
-1	0	0	Ki67+	472.717431505 1873.55274496
-1	0	0	Ki67+	1184.0389211 738.337862355
-1	0	0	Ki67+	276.374941329 1713.58673246
-1	0	0	Ki67+	914.257239182 1861.89305825
-1	0	0	Ki67+	477.839025881 1507.30767456
-1	0	0	Ki67+	1433.92480029 12.1943866987
-1	0	0	Ki67+	916.00965735 114.104281311
-1	0	0	Ki67+	1830.4849444 944.480465394
-1	0	0	Ki67+	903.20645449 2134.91929803
-1	0	0	Ki67+	390.764913573 1720.14100258
-1	0	0	Ki67+	692.595783738 1384.58470699
-1	0	0	Ki67+	314.608888481 1365.08701662
-1	0	0	Ki67+	1559.69717597 780.930800613
-1	0	0	Ki67+	1608.39463299 1088.64734585
-1	0	0	Ki67+	323.801381183 1432.35517039
-1	0	0	Ki67+	618.699639145 283.095346911
-1	0	0	Ki67+	193.994645344 635.98928706
-1	0	0	Ki67+	1303.50001566 1328.40775964
-1	0	0	Ki67+	312.856005753 207.53526309
-1	0	0	Ki67+	76.0783281141 506.565337138
-1	0	0	Ki67+	393.762797986 338.159573408
-1	0	0	Ki67+	2008.90894986 413.811510121
-1	0	0	Ki67+	124.269693372 686.061711769
-1	0	0	Ki67+	11.9565521969 265.511440137
-1	0	0	Ki67+	1704.25978522 1245.15081247
-1	0	0	Ki67+	1486.6532159 1722.07108348
-1	0	0	Ki67+	145.044296938 1322.66615831
-1	0	0	Ki67+	907.968771428 504.580356603
-1	0	0	Ki67+	836.150964354 77.7556453819
-1	0	0	Ki67+	1320.94190864 833.341563985
-1	0	0	Ki67+	137.75169564 1422.73994033
-1	0	0	Ki67+	1551.47054135 848.349947276
-1	0	0	Ki67+	1393.52827776 1890.83308779
-1	0	0	Ki67+	546.420484392 1640.04912288
-1	0	0	Ki67+	1346.78890575 202.343074459
-1	0	0	Ki67+	478.292694791 1637.13495852
-1	0	0	Ki67+	800.047441946 1686.94113767
-1	0	0	Ki67+	452.588441303 480.498979226
-1	0	0	Ki67+	59.4623152844 1808.61722594
-1	0	0	Ki67+	824.627217591 2056.18681261
-1	0	0	Ki67+	2017.08464564 1271.06819193
-1	0	0	Ki67+	852.654463491 2135.58177464
-1	0	0	Ki67+	1114.58001704 1365.18230521
-1	0	0	Ki67+	1028.80563233 914.686472608
-1	0	0	Ki67+	555.850889372 472.951781966
-1	0	0	Ki67+	797.504702758 1269.66089747
-1	0	0	Ki67+	1662.05767485 1483.62952847
-1	0	0	Ki67+	135.512307088 321.652717734
-1	0	0	Ki67+	1645.31897882 1838.14000448
-1	0	0	Ki67+	1480.42388998 1272.81683591
-1	0	0	Ki67+	300.148855368 1043.90823327
-1	0	0	Ki67+	136.768267026 185.366442022
-1	0	0	Ki67+	64.6991577382 1395.75035083
-1	0	0	Ki67+	1782.98236297 765.479003823
-1	0	0	Ki67+	1338.82014921 38.9933101761
-1	0	0	Ki67+	1954.19045149 42.9356734593
-1	0	0	Ki67+	201.781531735 64.6069280908
-1	0	0	Ki67+	2130.69364789 1439.41073468
-1	0	0	Ki67+	449.810862781 1995.97974958
-1	0	0	Ki67+	88.5141927222 2127.65926225
-1	0	0	Ki67+	1930.05954361 1639.88110423
-1	0	0	Ki67+	1516.35710569 1707.04609385
-1	0	0	Ki67+	1459.78836139 1439.3446146
-1	0	0	Ki67+	1084.85903608 158.602712867
-1	0	0	Ki67+	91.9821307729 682.893242326
-1	0	0	Ki67+	1000.48289628 891.213405412
-1	0	0	Ki67+	752.624919035 2008.9652682
-1	0	0	Ki67+	1741.85173923 2043.67859409
-1	0	0	Ki67+	1071.13574648 37.8393779887
-1	0	0	Ki67+	748.245575385 1399.98936099
-1	0	0	Ki67+	1365.80424152 2.46283546553
-1	0	0	Ki67+	1213.51858744 1139.81650044
-1	0	0	Ki67+	812.964255549 654.480318194
-1	0	0	Ki67+	2008.58367281 1703.88421992
-1	0	0	Ki67+	2082.43237577 1091.00686943
-1	0	0	Ki67+	1124.42359076 1590.62901001
-1	0	0	Ki67+	265.818414103 1637.08875108
-1	0	0	Ki67+	1927.06276833 546.603740045
-1	0	0	Ki67+	1395.32047526 1864.04044668
-1	0	0	Ki67+	1784.64864711 285.336736476
-1	0	0	Ki67+	747.257295074 478.01866127
-1	0	0	Ki67+	695.844958675 667.692999827
-1	0	0	Ki67+	1164.00786914 1528.42008415
-1	0	0	Ki67+	1722.24900182 1274.02100711
-1	0	0	Ki67+	226.271977666 125.952079285
-1	0	0	Ki67+	1361.78726866 1516.26450763
-1	0	0	Ki67+	354.495875737 1038.76243953
-1	0	0	Ki67+	1235.67797031 1240.59503625
-1	0	0	Ki67+	395.321795779 1643.81655779
-1	0	0	Ki67+	715.906098527 1222.13072275
-1	0	0	Ki67+	1230.58722637 244.788296445
-1	0	0	Ki67+	808.846286315 1627.84836602
-1	0	0	Ki67+	1463.15007899 1825.96671304
-1	0	0	Ki67+	1345.62846088 783.728296635
-1	0	0	Ki67+	444.646643926 1499.36873522
-1	0	0	Ki67+	692.391645533 1338.63012269
-1	0	0	Ki67+	1313.31124786 2070.1361819
-1	0	0	Ki67+	883.10736117 1252.33495777
-1	0	0	Ki67+	788.871149882 1046.43193544
-1	0	0	Ki67+	1179.39265817 1773.86140241
-1	0	0	Ki67+	788.99862353 88.2887182203
-1	0	0	Ki67+	2051.63621973 1466.26126485
-1	0	0	Ki67+	397.314212123 1080.20029773
-1	0	0	Ki67+	1789.89274382 131.002368151
-1	0	0	Ki67+	873.40631908 2036.37057281
-1	0	0	Ki67+	306.359548667 1657.68364539
-1	0	0	Ki67+	1380.10425907 1353.22102825
-1	0	0	Ki67+	1931.71268833 1545.28226312
-1	0	0	Ki67+	1125.42495693 385.487886185
-1	0	0	Ki67+	262.657130141 598.39406921
-1	0	0	Ki67+	1708.35498109 1571.58008194
-1	0	0	Ki67+	1096.47349078 1753.30425312
-1	0	0	Ki67+	2133.34112727 1191.85497673
-1	0	0	Ki67+	2092.2611443 381.130603105
-1	0	0	Ki67+	267.350389982 145.068437784
-1	0	0	Ki67+	265.177618409 1122.16774135
-1	0	0	Ki67+	398.451850096 980.056340357
-1	0	0	Ki67+	400.533641942 449.12872871
-1	0	0	Ki67+	1549.13027828 547.707095764
-1	0	0	Ki67+	1435.07126352 1170.10775949
-1	0	0	Ki67+	2065.82899734 46.3045967401
-1	0	0	Ki67+	1697.52013036 922.066128373
-1	0	0	Ki67+	1376.88968015 1726.39058863
-1	0	0	Ki67+	1637.63556825 1350.7623145
-1	0	0	Ki67+	635.322277137 788.880696811
-1	0	0	Ki67+	1240.07177127 1140.49542665
-1	0	0	Ki67+	984.407441902 781.06459645
-1	0	0	Ki67+	1255.60993623 533.084208392
-1	0	0	Ki67+	1663.31417588 1039.34766357
-1	0	0	Ki67+	821.821943326 1136.75068493
-1	0	0	Ki67+	1991.36194303 103.416293669
-1	0	0	Ki67+	1383.69867445 327.514694635
-1	0	0	Ki67+	1045.93933003 1972.13117304
-1	0	0	Ki67+	205.893630492 743.416835413
-1	0	0	Ki67+	422.662963263 746.1268847
-1	0	0	Ki67+	910.440741526 172.937099165
-1	0	0	Ki67+	1945.90321647 242.980275803
-1	0	0	Ki67+	116.117920929 129.560330468
-1	0	0	Ki67+	724.054699482 1296.14704781
-1	0	0	Ki67+	1946.55299554 1998.1243818
-1	0	0	Ki67+	1595.31861984 541.315615908
-1	0	0	Ki67+	1176.07237753 1740.35292825
-1	0	0	Ki67+	1912.70151473 1332.46004921
-1	0	0	Ki67+	371.698595472 1737.40767314
-1	0	0	Ki67+	367.380910645 593.896656297
-1	0	0	Ki67+	618.393575957 493.069012571
-1	0	0	Ki67+	1394.14147745 1448.61610604
-1	0	0	Ki67+	1033.87828746 1747.30407129
-1	0	0	Ki67+	1979.97007103 993.913069989
-1	0	0	Ki67+	1208.1112855 2086.08536536
-1	0	0	Ki67+	475.955799593 1087.26594776
-1	0	0	Ki67+	1479.0253509 1200.3970533
-1	0	0	Ki67+	805.51492277 201.333402565
-1	0	0	Ki67+	1803.28357761 469.720344485
-1	0	0	Ki67+	1508.07779382 607.109798714
-1	0	0	Ki67+	1576.93860413 1453.60006513
-1	0	0	Ki67+	1230.56360878 1050.22998999
-1	0	0	Ki67+	508.535136205 1703.81594119
-1	0	0	Ki67+	649.726542895 412.359644037
-1	0	0	Ki67+	401.646543178 16.0930484729
-1	0	0	Ki67+	1159.28188865 2064.3177887
-1	0	0	Ki67+	1862.17036818 2005.26765627
-1	0	0	Ki67+	1391.67084491 1115.44552012
-1	0	0	Ki67+	2083.59995328 933.588716789
-1	0	0	Ki67+	1839.14827343 129.888287585
-1	0	0	Ki67+	1867.65620473 2103.31937509
-1	0	0	Ki67+	1923.03417365 288.524661701
-1	0	0	Ki67+	2103.3141103 1882.48113347
-1	0	0	Ki67+	63.1947902994 1611.12732219
-1	0	0	Ki67+	838.95322812 451.150096715
-1	0	0	Ki67+	919.456672894 1933.05914327
-1	0	0	Ki67+	362.437964171 258.528643534
-1	0	0	Ki67+	1013.88823666 294.522781014
-1	0	0	Ki67+	2145.24324606 1926.14936571
-1	0	0	Ki67+	1326.11797119 805.156291924
-1	0	0	Ki67+	1041.57516416 851.189014453
-1	0	0	Ki67+	917.044573375 1191.86845029
-1	0	0	Ki67+	1115.23449423 1888.71648254
-1	0	0	Ki67+	1676.28201663 179.925460464
-1	0	0	Ki67+	861.365965876 948.585740629
-1	0	0	Ki67+	2065.01224739 1919.88121173
-1	0	0	Ki67+	1446.51195633 857.993052809
-1	0	0	Ki67+	1195.93880482 1383.80165996
-1	0	0	Ki67+	1799.97546701 816.450451558
-1	0	0	Ki67+	1839.13328215 46.7200020089
-1	0	0	Ki67+	1292.93592216 1469.863123
-1	0	0	Ki67+	1379.65905222 1981.77511225
-1	0	0	Ki67+	755.096238124 726.645512389
-1	0	0	Ki67+	2110.70552 1465.67383238
-1	0	0	Ki67+	610.707563689 2077.48567432
-1	0	0	Ki67+	1424.44526257 1133.75089174
-1	0	0	Ki67+	1199.26887434 62.1418230658
-1	0	0	Ki67+	1987.3036027 1626.92188764
-1	0	0	Ki67+	241.862436222 658.189324881
-1	0	0	Ki67+	381.864547769 318.381730863
-1	0	0	Ki67+	1825.15747572 1002.81441168
-1	0	0	Ki67+	910.45009907 1800.54581405
-1	0	0	Ki67+	1249.79028997 1336.5417507
-1	0	0	Ki67+	432.139428117 941.882783467
-1	0	0	Ki67+	440.362118931 577.503791171
-1	0	0	Ki67+	432.562271954 1193.47975574
-1	0	0	Ki67+	1529.57223298 1578.85381718
-1	0	0	Ki67+	1620.0529153 70.2307377449
-1	0	0	Ki67+	475.996525367 891.957311092
-1	0	0	Ki67+	1905.32834022 796.345244868
-1	0	0	Ki67+	1993.83020528 1089.12402496
-1	0	0	Ki67+	1573.91528262 688.223209501
-1	0	0	Ki67+	153.481249383 1123.87450447
-1	0	0	Ki67+	1631.72432164 1876.06749869
-1	0	0	Ki67+	2072.2552495 1962.03183377
-1	0	0	Ki67+	161.452863558 701.944590784
-1	0	0	Ki67+	1783.38527432 1066.94402934
-1	0	0	Ki67+	163.080074417 675.491927269
-1	0	0	Ki67+	1245.68232327 1586.68503629
-1	0	0	Ki67+	470.549892856 341.852635135
-1	0	0	Ki67+	2028.53314888 1785.89947719
-1	0	0	Ki67+	685.16274414 35.2507486824
-1	0	0	Ki67+	1720.08144296 1381.77691705
-1	0	0	Ki67+	173.841361034 623.740311564
-1	0	0	Ki67+	2049.94058402 342.856000254
-1	0	0	Ki67+	713.44746323 542.121838214
-1	0	0	Ki67+	802.929318108 1833.02197834
-1	0	0	Ki67+	641.528914465 761.761369432
-1	0	0	Ki67+	1682.76373999 1865.40213031
-1	0	0	Ki67+	2131.16183121 277.084604598
-1	0	0	Ki67+	1152.68090886 784.567574976
-1	0	0	Ki67+	51.8515973273 1345.75907329
-1	0	0	Ki67+	1709.83898377 1524.76398884
-1	0	0	Ki67+	1116.24661695 655.615154284
-1	0	0	Ki67+	1709.52991424 1036.41233633
-1	0	0	Ki67+	20.4321466817 479.220761866
-1	0	0	Ki67+	1139.44419285 2048.24554138
-1	0	0	Ki67+	1497.52499173 742.301545408
-1	0	0	Ki67+	889.852684586 219.833704827
-1	0	0	Ki67+	1486.82345868 859.030418906
-1	0	0	Ki67+	1017.11123738 1708.14917869
-1	0	0	Ki67+	1131.41197646 606.566344617
-1	0	0	Ki67+	588.284750145 537.922259132
-1	0	0	Ki67+	1935.31515896 1190.88229888
-1	0	0	Ki67+	674.050612737 1236.86574231
-1	0	0	Ki67+	1558.19686735 568.228915698
-1	0	0	Ki67+	646.706752489 1556.89276018
-1	0	0	Ki67+	1788.18211277 493.406476743
-1	0	0	Ki67+	96.1316988885 723.356744677
-1	0	0	Ki67+	262.295292993 961.303650421
-1	0	0	Ki67+	1762.0954585 1577.91378433
-1	0	0	Ki67+	1361.93708881 940.023829017
-1	0	0	Ki67+	1141.54618381 1674.17825387
-1	0	0	Ki67+	1437.15046295 1686.1253053
-1	0	0	Ki67+	1544.2800967 342.05491066
-1	0	0	Ki67+	978.788269682 1199.75279855
-1	0	0	Ki67+	2048.86827579 838.793746469
-1	0	0	Ki67+	1426.89591955 1370.56884227
-1	0	0	Ki67+	911.896933523 807.664577414
-1	0	0	Ki67+	1500.59202517 187.438257055
-1	0	0	Ki67+	538.1301777 1996.17934153
-1	0	0	Ki67+	1178.66782399 897.316752599
-1	0	0	Ki67+	1530.7047865 891.631590399
-1	0	0	Ki67+	17.572976146 789.233326844
-1	0	0	Ki67+	1699.54417748 1334.39495254
-1	0	0	Ki67+	563.04876373 776.553674789
-1	0	0	Ki67+	430.244903367 2020.33283022
-1	0	0	Ki67+	388.857278092 850.107745611
-1	0	0	Ki67+	1206.29941522 366.682869878
-1	0	0	Ki67+	1013.15950969 2110.87285542
-1	0	0	Ki67+	381.467523228 645.447617324
-1	0	0	Ki67+	1896.91087602 1635.27735895
-1	0	0	Ki67+	2104.45014639 1767.26714226
-1	0	0	Ki67+	1334.38344022 1379.33429517
-1	0	0	Ki67+	2134.97379647 471.706596111
-1	0	0	Ki67+	1835.3660044 1263.83375235
-1	0	0	Ki67+	730.007969822 1439.85762268
-1	0	0	Ki67+	2108.24787077 984.85520761
-1	0	0	Ki67+	569.046792051 815.984176592
-1	0	0	Ki67+	1065.51819717 1618.90604589
-1	0	0	Ki67+	1148.15283079 1622.07365199
-1	0	0	Ki67+	407.169062365 607.549962271
-1	0	0	Ki67+	199.249202622 953.823374845
-1	0	0	Ki67+	2133.62008982 1682.08766758
-1	0	0	Ki67+	1301.64367057 322.491201009
-1	0	0	Ki67+	710.536643607 2139.25930948
-1	0	0	Ki67+	1209.94996773 1227.09394257
-1	0	0	Ki67+	924.083828441 562.406495517
-1	0	0	Ki67+	475.254157123 2030.6836178
-1	0	0	Ki67+	1881.87691806 1503.99105447
-1	0	0	Ki67+	773.846462322 1567.72026295
-1	0	0	Ki67+	53.3497634432 878.771731723
-1	0	0	Ki67+	926.636619326 617.650018832
-1	0	0	Ki67+	1493.45750088 713.768751814
-1	0	0	Ki67+	433.218617714 538.833603911
-1	0	0	Ki67+	634.910372894 541.767154904
-1	0	0	Ki67+	1096.03813215 1092.52182643
-1	0	0	Ki67+	1448.40025696 1461.69131301
-1	0	0	Ki67+	532.114561297 388.007181274
-1	0	0	Ki67+	156.190744689 1792.46489735
-1	0	0	Ki67+	1849.51379161 1408.72593424
-1	0	0	Ki67+	1201.60635405 563.412752826
-1	0	0	Ki67+	1900.72180914 1415.47956704
-1	0	0	Ki67+	865.665528055 1552.81803417
-1	0	0	Ki67+	92.8146867271 40.8046298498
-1	0	0	Ki67+	2008.70289401 1495.73975072
-1	0	0	Ki67+	1942.30518874 1279.19701427
-1	0	0	Ki67+	641.366881258 1455.27578371
-1	0	0	Ki67+	1665.78572003 609.191085896
-1	0	0	Ki67+	423.442572309 1607.62820658
-1	0	0	Ki67+	578.365817277 974.080666877
-1	0	0	Ki67+	621.808400089 643.546815138
-1	0	0	Ki67+	1772.39082007 1843.40610541
-1	0	0	Ki67+	293.065941146 610.716225716
-1	0	0	Ki67+	506.588157385 136.754855956
-1	0	0	Ki67+	64.8612331752 166.310273059
-1	0	0	Ki67+	1801.91697661 1956.42614567
-1	0	0	Ki67+	671.964449272 1672.28432315
-1	0	0	Ki67+	325.32005498 658.123007817
-1	0	0	Ki67+	1958.29955515 1080.04155891
-1	0	0	Ki67+	1342.97161594 465.565463091
-1	0	0	Ki67+	1196.77896504 1124.61528702
-1	0	0	Ki67+	1635.14209124 1653.10731178
-1	0	0	Ki67+	187.574829769 1954.47337862
-1	0	0	Ki67+	1206.90378217 105.811293047
-1	0	0	Ki67+	1538.95629962 1282.4434868
-1	0	0	Ki67+	633.199013399 176.846733078
-1	0	0	Ki67+	1515.83293983 1956.54441715
-1	0	0	Ki67+	1760.06495081 984.797080846
-1	0	0	Ki67+	659.865063441 1978.74550931
-1	0	0	Ki67+	1616.67460631 1203.83259111
-1	0	0	Ki67+	710.870679507 2022.55801557
-1	0	0	Ki67+	1021.04917838 210.619926014
-1	0	0	Ki67+	1610.36653551 1476.71535136
-1	0	0	Ki67+	95.2593510855 521.491386543
-1	0	0	Ki67+	1378.7614041 879.498023456
-1	0	0	Ki67+	208.779688328 1549.43458686
-1	0	0	Ki67+	1899.75100477 108.990011714
-1	0	0	Ki67+	1634.7813513 446.189206245
-1	0	0	Ki67+	1313.60108999 767.385596509
-1	0	0	Ki67+	183.309546444 574.906484974
-1	0	0	Ki67+	964.337467084 743.087737796
-1	0	0	Ki67+	872.186259951 202.983402004
-1	0	0	Ki67+	1572.63230413 39.7391379092
-1	0	0	Ki67+	1672.92074421 2008.08702771
-1	0	0	Ki67+	1922.93175756 138.920865447
-1	0	0	Ki67+	1274.9379249 497.881342173
-1	0	0	Ki67+	2133.38226316 1867.91266512
-1	0	0	Ki67+	1676.77140908 895.826424293
-1	0	0	Ki67+	584.634633127 323.224066854
-1	0	0	Ki67+	139.057155012 1645.37150947
-1	0	0	Ki67+	1971.17569329 762.111711531
-1	0	0	Ki67+	319.905357871 1732.3054414
-1	0	0	Ki67+	1532.25917371 29.1587490478
-1	0	0	Ki67+	1829.26280223 1985.69143442
-1	0	0	Ki67+	783.71282396 450.504951001
-1	0	0	Ki67+	1671.60348528 1930.34594812
-1	0	0	Ki67+	54.1026125209 618.080723842
-1	0	0	Ki67+	1266.68044366 461.958782382
-1	0	0	Ki67+	1228.81857202 2091.99116244
-1	0	0	Ki67+	1440.12008744 956.011665351
-1	0	0	Ki67+	205.282250657 1489.13034812
-1	0	0	Ki67+	1072.66117338 1473.37651648
-1	0	0	Ki67+	352.454922149 1291.73960642
-1	0	0	Ki67+	1395.57148598 1529.01110837
-1	0	0	Ki67+	1178.58964162 1616.3815288
-1	0	0	Ki67+	1221.39016667 701.184629416
-1	0	0	Ki67+	1466.38598986 1502.64918718
-1	0	0	Ki67+	131.662931947 1707.19405984
-1	0	0	Ki67+	1787.26644383 1697.21940508
-1	0	0	Ki67+	294.856134668 337.249507156
-1	0	0	Ki67+	1143.31705525 94.2857745795
-1	0	0	Ki67+	2020.61731951 1303.44476544
-1	0	0	Ki67+	1578.5082272 2050.71894711
-1	0	0	Ki67+	1812.97574568 1254.9950546
-1	0	0	Ki67+	868.241486061 1925.49805859
-1	0	0	Ki67+	1603.61804135 13.9072745414
-1	0	0	Ki67+	1943.11397117 332.078274785
-1	0	0	Ki67+	492.672103733 201.133964439
-1	0	0	Ki67+	875.575458394 630.522264764
-1	0	0	Ki67+	1155.62435712 337.87771592
-1	0	0	Ki67+	1150.48530693 624.41573923
-1	0	0	Ki67+	640.571526857 1357.27842505
-1	0	0	Ki67+	1087.65487104 1306.0800176
-1	0	0	Ki67+	8.79268948429 77.4568970843
-1	0	0	Ki67+	103.394465786 1392.32263763
-1	0	0	Ki67+	283.05402859 2092.19233179
-1	0	0	Ki67+	1032.18206631 388.188199685
-1	0	0	Ki67+	1527.77149549 1380.84700025
-1	0	0	Ki67+	1010.28177048 1669.96891863
-1	0	0	Ki67+	842.964778679 1079.94426838
-1	0	0	Ki67+	1444.91433886 1493.42022547
-1	0	0	Ki67+	1769.26978508 1340.0118103
-1	0	0	Ki67+	265.081642147 335.511336972
-1	0	0	Ki67+	1607.71083875 1294.5284358
-1	0	0	Ki67+	618.484392316 120.735394806
-1	0	0	Ki67+	1830.38197346 622.429489605
-1	0	0	Ki67+	723.216569739 2091.1519665
-1	0	0	Ki67+	1761.35764014 582.466045834
-1	0	0	Ki67+	1575.70677661 471.609329372
-1	0	0	Ki67+	1380.9070899 615.842162185
-1	0	0	Ki67+	544.260385068 2100.03459918
-1	0	0	Ki67+	1918.34575521 1722.49526338
-1	0	0	Ki67+	110.132941658 1067.26785337
-1	0	0	Ki67+	11.9180368755 1592.3356957
-1	0	0	Ki67+	1216.64975209 981.549592774
-1	0	0	Ki67+	497.546212778 1758.48551449
-1	0	0	Ki67+	2069.80009219 5.69884806475
-1	0	0	Ki67+	1752.39609207 618.01977665
-1	0	0	Ki67+	840.549105597 1036.51367203
-1	0	0	Ki67+	1937.57182855 995.481845915
-1	0	0	Ki67+	1704.94178814 2148.80470868
-1	0	0	Ki67+	500.019080949 1136.08477381
-1	0	0	Ki67+	757.4055171 1655.81363579
-1	0	0	Ki67+	1622.19258346 2131.80775623
-1	0	0	Ki67+	1472.7519229 1224.00119352
-1	0	0	Ki67+	1941.74191393 1849.9697078
-1	0	0	Ki67+	1074.8554808 1044.36174014
-1	0	0	Ki67+	19.8474690757 1158.05384716
-1	0	0	Ki67+	1916.82215305 677.12667274
-1	0	0	Ki67+	411.324946014 569.711186522
-1	0	0	Ki67+	736.243359156 501.682564084
-1	0	0	Ki67+	692.868983072 1778.9056275
-1	0	0	Ki67+	601.277631264 1147.1601841
-1	0	0	Ki67+	1803.2378038 440.459926502
-1	0	0	Ki67+	885.410670312 2085.86010094
-1	0	0	Ki67+	334.175938624 1183.78307789
-1	0	0	Ki67+	948.535335919 260.243596334
-1	0	0	Ki67+	323.626209803 1942.93665264
-1	0	0	Ki67+	951.196350023 868.080481138
-1	0	0	Ki67+	976.589082807 2013.22639938
-1	0	0	Ki67+	1194.67755804 1021.07085921
-1	0	0	Ki67+	2125.60829321 1580.88437482
-1	0	0	Ki67+	739.223734929 1270.22716535
-1	0	0	Ki67+	1193.18623436 653.24754433
-1	0	0	Ki67+	1990.85595602 2044.89699153
-1	0	0	Ki67+	2112.24832929 1718.85533292
-1	0	0	Ki67+	1489.14395817 1986.04412921
-1	0	0	Ki67+	1613.98199118 1061.5315132
-1	0	0	Ki67+	1003.27674956 729.754420991
-1	0	0	Ki67+	1159.82283518 1976.46564221
-1	0	0	Ki67+	640.242364264 267.937840967
-1	0	0	Ki67+	1774.51742197 1283.67104284
-1	0	0	Ki67+	1961.87107833 302.21969853
-1	0	0	Ki67+	833.883090928 2078.45153968
-1	0	0	Ki67+	246.746665801 511.172796605
-1	0	0	Ki67+	1567.58265824 1374.50369397
-1	0	0	Ki67+	1601.31634686 223.891290249
-1	0	0	Ki67+	854.006065821 1206.73530494
-1	0	0	Ki67+	482.076255031 970.133772798
-1	0	0	Ki67+	177.49781089 2005.98557875
-1	0	0	Ki67+	925.50158605 1556.00566196
-1	0	0	Ki67+	1890.34865167 1296.50140186
-1	0	0	Ki67+	1170.21982979 197.55431617
-1	0	0	Ki67+	150.548721027 1150.79791578
-1	0	0	Ki67+	264.99469452 1824.70424724
-1	0	0	Ki67+	232.24003056 254.516037434
-1	0	0	Ki67+	156.310637562 820.684831944
-1	0	0	Ki67+	849.987102024 1865.34694932
-1	0	0	Ki67+	956.545130107 897.258432711
-1	0	0	Ki67+	929.392823033 1150.10611924
-1	0	0	Ki67+	1653.66685752 1585.22591915
-1	0	0	Ki67+	2041.86040547 1636.21011079
-1	0	0	Ki67+	1717.1935904 772.152616986
-1	0	0	Ki67+	330.388002853 1690.42881383
-1	0	0	Ki67+	561.768285039 257.232194263
-1	0	0	Ki67+	1170.78804955 856.741433653
-1	0	0	Ki67+	1013.33164925 25.3487368939
-1	0	0	Ki67+	1259.85451974 90.0793651101
-1	0	0	Ki67+	2061.85459032 1694.09140716
-1	0	0	Ki67+	1643.32635377 1413.11052811
-1	0	0	Ki67+	1044.67590129 745.35769551
-1	0	0	Ki67+	210.251253563 2107.60231135
-1	0	0	Ki67+	1187.758573 1152.64657481
-1	0	0	Ki67+	838.86836242 849.799646343
-1	0	0	Ki67+	1104.08624622 969.621744113
-1	0	0	Ki67+	1734.33052908 78.1991850776
-1	0	0	Ki67+	887.248135207 1731.86318833
-1	0	0	Ki67+	876.785209233 1191.63279282
-1	0	0	Ki67+	2075.57490404 2029.70895158
-1	0	0	Ki67+	1543.72576525 516.38805492
-1	0	0	Ki67+	192.286400039 160.449340462
-1	0	0	Ki67+	352.976637983 2010.930663
-1	0	0	Ki67+	172.668818256 306.158819824
-1	0	0	Ki67+	102.140010481 1706.38548314
-1	0	0	Ki67+	1600.65319961 111.027284689
-1	0	0	Ki67+	576.259065872 17.7575215396
-1	0	0	Ki67+	1136.61054765 744.801796465
-1	0	0	Ki67+	2112.01148762 222.264701239
-1	0	0	Ki67+	1765.82477197 100.923805205
-1	0	0	Ki67+	176.998650489 2034.77818328
-1	0	0	Ki67+	1503.38620907 1062.65744713
-1	0	0	Ki67+	2006.41847004 1583.65428233
-1	0	0	Ki67+	909.93562745 472.329116376
-1	0	0	Ki67+	548.590377404 79.026994298
-1	0	0	Ki67+	643.344748393 2133.72096447
-1	0	0	Ki67+	776.766889234 50.9620135254
-1	0	0	Ki67+	497.227788241 1057.57298873
-1	0	0	Ki67+	805.002984859 838.279956659
-1	0	0	Ki67+	1909.18832484 1564.49242409
-1	0	0	Ki67+	1885.41839106 1821.70159525
-1	0	0	Ki67+	646.607792341 891.757456383
-1	0	0	Ki67+	2032.48830062 621.923283168
-1	0	0	Ki67+	2039.37424749 1912.21719582
-1	0	0	Ki67+	297.171617988 1253.40268553
-1	0	0	Ki67+	1769.5040153 46.6149873253
-1	0	0	Ki67+	692.890118634 864.103215367
-1	0	0	Ki67+	576.787360141 1637.28496334
-1	0	0	Ki67+	1172.80774849 509.680264149
-1	0	0	Ki67+	2057.02298067 1560.7760268
-1	0	0	Ki67+	839.624437054 1185.70262662
-1	0	0	Ki67+	2114.51088829 2052.26346906
-1	0	0	Ki67+	1897.26920531 862.035630566
-1	0	0	Ki67+	1083.42666713 349.547738877
-1	0	0	Ki67+	1808.00191787 2080.21137455
-1	0	0	Ki67+	1248.75500176 1663.50402861
-1	0	0	Ki67+	2034.69581055 758.278626963
-1	0	0	Ki67+	1206.18872917 603.539573077
-1	0	0	Ki67+	679.665691612 75.6329367277
-1	0	0	Ki67+	1454.58277429 2018.59707352
-1	0	0	Ki67+	137.785671169 652.371278864
-1	0	0	Ki67+	1031.90550574 249.250285774
-1	0	0	Ki67+	712.647863562 909.258517146
-1	0	0	Ki67+	258.716541866 1478.80261585
-1	0	0	Ki67+	1562.88067163 990.428542056
-1	0	0	Ki67+	973.46906049 1108.41108865
-1	0	0	Ki67+	606.485712094 1381.04521805
-1	0	0	Ki67+	159.564091963 1538.06798197
-1	0	0	Ki67+	399.960139555 1901.21478979
-1	0	0	Ki67+	1600.94681162 2012.43260542
-1	0	0	Ki67+	1936.95146619 760.811547361
-1	0	0	Ki67+	846.19103576 567.526810762
-1	0	0	Ki67+	1827.52735205 488.060077593
-1	0	0	Ki67+	606.236274645 1095.08047107
-1	0	0	Ki67+	1324.41195987 648.172417667
-1	0	0	Ki67+	14.7770682253 2117.31523492
-1	0	0	Ki67+	300.810300298 3.80527653398
-1	0	0	Ki67+	846.063735998 275.769809764
-1	0	0	Ki67+	1942.38313684 163.957477523
-1	0	0	Ki67+	1014.30128918 1086.14017914
-1	0	0	Ki67+	1464.4716925 1907.15808366
-1	0	0	Ki67+	2016.32414259 2036.98641677
-1	0	0	Ki67+	96.403375501 355.075903953
-1	0	0	Ki67+	1263.91678451 1611.79256965
-1	0	0	Ki67+	301.302931162 1344.58737295
-1	0	0	Ki67+	1333.81695705 1585.6129639
-1	0	0	Ki67+	395.919453547 418.403108169
-1	0	0	Ki67+	350.494216884 212.943649024
-1	0	0	Ki67+	1346.58061919 1926.23247607
-1	0	0	Ki67+	1838.27234333 1876.74409836
-1	0	0	Ki67+	1091.26313929 1221.09930651
-1	0	0	Ki67+	860.919064741 1262.88181944
-1	0	0	Ki67+	382.072519274 131.506035776
-1	0	0	Ki67+	1048.3875777 820.534906238
-1	0	0	Ki67+	1677.4579596 995.423877
-1	0	0	Ki67+	1674.82076254 360.260203354
-1	0	0	Ki67+	1753.09532252 1239.73277057
-1	0	0	Ki67+	1565.25295567 2021.62002916
-1	0	0	Ki67+	1687.94163411 2060.59333263
-1	0	0	Ki67+	466.268922735 251.134450213
-1	0	0	Ki67+	1785.42464045 2019.26674809
-1	0	0	Ki67+	1536.04054198 91.6551879041
-1	0	0	Ki67+	2048.13613955 1336.7621417
-1	0	0	Ki67+	49.8866359371 771.89452704
-1	0	0	Ki67+	1967.4651259 13.3454413165
-1	0	0	Ki67+	498.823722648 1786.56927158
-1	0	0	Ki67+	1298.89400376 1024.64139471
-1	0	0	Ki67+	1269.09716512 1756.21529856
-1	0	0	Ki67+	1469.66383846 513.421219994
-1	0	0	Ki67+	690.221754216 537.462686473
-1	0	0	Ki67+	1457.91763202 552.896337396
-1	0	0	Ki67+	1780.57977185 1654.96994741
-1	0	0	Ki67+	950.773238477 1442.93521748
-1	0	0	Ki67+	1866.24642439 1617.34279766
-1	0	0	Ki67+	514.242481597 673.027509303
-1	0	0	Ki67+	1498.39262038 1689.83458402
-1	0	0	Ki67+	1572.87549799 740.382234079
-1	0	0	Ki67+	792.823856222 570.802704527
-1	0	0	Ki67+	1220.28708718 1835.42375489
-1	0	0	Ki67+	1812.57680564 588.989894657
-1	0	0	Ki67+	1005.08119528 803.249174323
-1	0	0	Ki67+	275.123830846 268.750620271
-1	0	0	Ki67+	1669.28516305 557.418787161
-1	0	0	Ki67+	691.892057354 285.891238136
-1	0	0	Ki67+	500.555558819 924.801137495
-1	0	0	Ki67+	1547.28486457 1039.0206121
-1	0	0	Ki67+	554.054745052 606.549391133
-1	0	0	Ki67+	408.544624458 539.092333874
-1	0	0	Ki67+	95.7817058192 1427.4734838
-1	0	0	Ki67+	1956.35725616 1771.51989046
-1	0	0	Ki67+	488.593324535 227.345242746
-1	0	0	Ki67+	452.726962595 316.922708026
-1	0	0	Ki67+	1754.68201639 1715.20079238
-1	0	0	Ki67+	896.73499568 1767.22690947
-1	0	0	Ki67+	733.916234395 2064.72024328
-1	0	0	Ki67+	818.07688427 1956.47710423
-1	0	0	Ki67+	1849.92623636 393.916709989
-1	0	0	Ki67+	597.530269878 1785.52987035
-1	0	0	Ki67+	182.354934004 386.00617277
-1	0	0	Ki67+	1279.78692898 438.302023144
-1	0	0	Ki67+	1708.23174022 2040.78548441
-1	0	0	Ki67+	1470.55810375 66.3995288473
-1	0	0	Ki67+	1721.14605399 1093.11833262
-1	0	0	Ki67+	2114.38671352 1800.13312556
-1	0	0	Ki67+	473.80138395 1708.16451666
-1	0	0	Ki67+	2090.20111091 1331.91338988
-1	0	0	Ki67+	1735.3212229 586.38745712
-1	0	0	Ki67+	922.839399217 1230.27764082
-1	0	0	Ki67+	1290.54134093 875.920165382
-1	0	0	Ki67+	1694.26948969 1643.37187524
-1	0	0	Ki67+	1791.65578115 79.2053650542
-1	0	0	Ki67+	2049.52603987 316.500519604
-1	0	0	Ki67+	893.955402211 1583.26242309
-1	0	0	Ki67+	1200.19239999 1934.913701
-1	0	0	Ki67+	427.470772484 413.508864117
-1	0	0	Ki67+	1149.62721641 1848.20324523
-1	0	0	Ki67+	1125.72956665 1480.41003734
-1	0	0	Ki67+	1909.23854034 1007.77012278
-1	0	0	Ki67+	1582.61776702 1774.81014591
-1	0	0	Ki67+	758.685699079 1511.87872395
-1	0	0	Ki67+	211.916092208 929.590762469
-1	0	0	Ki67+	211.135286575 1127.56331612
-1	0	0	Ki67+	2089.13107221 2057.82160996
-1	0	0	Ki67+	1630.28123738 119.64744791
-1	0	0	Ki67+	1219.13952081 1765.06364312
-1	0	0	Ki67+	503.863503352 2090.61667567
-1	0	0	Ki67+	431.276124839 878.341480432
-1	0	0	Ki67+	233.254725598 1564.83636564
-1	0	0	Ki67+	159.138139368 1443.78253508
-1	0	0	Ki67+	1185.53869191 782.128693436
-1	0	0	Ki67+	496.673179078 1270.05849689
-1	0	0	Ki67+	303.751887868 1092.95651363
-1	0	0	Ki67+	1610.51974991 1926.26629963
-1	0	0	Ki67+	2077.41522619 2125.29443227
-1	0	0	Ki67+	349.517171792 1323.15016396
-1	0	0	Ki67+	658.541588536 1868.10463703
-1	0	0	Ki67+	1137.76460576 803.660076361
-1	0	0	Ki67+	743.24617609 705.491739462
-1	0	0	Ki67+	1857.68619588 1326.33060367
-1	0	0	Ki67+	1658.76227248 2036.4417476
-1	0	0	Ki67+	574.987881816 559.305559168
-1	0	0	Ki67+	1444.27604877 1334.02342659
-1	0	0	Ki67+	2053.6454649 449.501188748
-1	0	0	Ki67+	1259.07747425 221.804150033
-1	0	0	Ki67+	376.582794061 1175.27628935
-1	0	0	Ki67+	1535.81070759 768.185187576
-1	0	0	Ki67+	161.900369742 589.538336342
-1	0	0	Ki67+	328.101336597 139.750736968
-1	0	0	Ki67+	1583.56252096 1271.53575802
-1	0	0	Ki67+	1313.69774468 1570.36827079
-1	0	0	Ki67+	990.582525826 1436.8979853
-1	0	0	Ki67+	752.315936362 837.193300332
-1	0	0	Ki67+	932.205566196 1089.36954598
-1	0	0	Ki67+	600.383985575 1908.46601476
-1	0	0	Ki67+	1643.5567374 496.679919346
-1	0	0	Ki67+	660.344792376 651.454873305
-1	0	0	Ki67+	2057.41702804 1287.05943209
-1	0	0	Ki67+	794.494045042 2040.80848449
-1	0	0	Ki67+	1530.92051378 159.304847676
-1	0	0	Ki67+	463.531926981 1187.82514578
-1	0	0	Ki67+	1558.93335673 945.637406265
-1	0	0	Ki67+	1972.7539753 1671.72557418
-1	0	0	Ki67+	184.103957219 840.786087058
-1	0	0	Ki67+	1068.82331741 1903.88572492
-1	0	0	Ki67+	2138.42607132 1607.33739762
-1	0	0	Ki67+	1594.73396311 2129.27337082
-1	0	0	Ki67+	685.467329893 1421.58847264
-1	0	0	Ki67+	454.233957901 963.775733744
-1	0	0	Ki67+	145.976122455 356.121418167
-1	0	0	Ki67+	229.371684663 177.193611745
-1	0	0	Ki67+	1579.439732 1422.91173805
-1	0	0	Ki67+	2140.07280601 665.307163689
-1	0	0	Ki67+	483.130998654 1204.7438792
-1	0	0	Ki67+	1748.85303467 886.260375698
-1	0	0	Ki67+	1217.04785001 2053.46906068
-1	0	0	Ki67+	1100.2735755 2059.17511181
-1	0	0	Ki67+	1368.83062527 1762.96708748
-1	0	0	Ki67+	1612.99788562 2065.20289891
-1	0	0	Ki67+	1225.52432588 2120.34752133
-1	0	0	Ki67+	1467.64605872 1662.40457503
-1	0	0	Ki67+	563.36255954 1828.6859118
-1	0	0	Ki67+	1334.33823222 337.355400132
-1	0	0	Ki67+	1490.60830308 1526.99453033
-1	0	0	Ki67+	138.632654561 935.84491776
-1	0	0	Ki67+	612.687397164 1416.26247732
-1	0	0	Ki67+	2078.13934427 603.023952064
-1	0	0	Ki67+	1098.2882302 759.65940457
-1	0	0	Ki67+	1170.44150633 1919.88687365
-1	0	0	Ki67+	1867.91630711 97.3291865326
-1	0	0	Ki67+	1329.11282556 724.954039475
-1	0	0	Ki67+	4.73084890353 1545.25443735
-1	0	0	Ki67+	1865.84229756 1839.21463602
-1	0	0	Ki67+	1030.63766724 1637.33044733
-1	0	0	Ki67+	295.621132393 2008.00909132
-1	0	0	Ki67+	1515.96420148 865.488333824
-1	0	0	Ki67+	749.104320401 1851.21355103
-1	0	0	Ki67+	233.765363279 566.693930607
-1	0	0	Ki67+	1265.43490156 253.620946945
-1	0	0	Ki67+	1880.42852283 390.189906325
-1	0	0	Ki67+	1467.1954661 1084.46830139
-1	0	0	Ki67+	1383.9679037 1578.80467963
-1	0	0	Ki67+	1894.7744365 1942.77696067
-1	0	0	Ki67+	718.171586194 620.001766458
-1	0	0	Ki67+	274.309425111 701.174077015
-1	0	0	Ki67+	746.360576972 1230.60217167
-1	0	0	Ki67+	1889.08186916 244.986522035
-1	0	0	CD3+/CD8+/Ki67+	1974.28404209 506.348095315
-1	0	0	CD3+/CD8+/Ki67+	138.199325557 49.6800946877
-1	0	0	CD3+/CD8+/Ki67+	370.958151413 1524.05318292
-1	0	0	CD3+/CD8+/Ki67+	211.233285899 680.599015809
-1	0	0	CD3+/CD8+/Ki67+	1650.86869433 1760.23167594
-1	0	0	CD3+/CD8+/Ki67+	1706.51996912 1981.55471048
-1	0	0	CD3+/CD8+/Ki67+	1526.44079576 309.031804258
-1	0	0	CD3+/CD8+/Ki67+	1638.13872641 852.361189741
-1	0	0	CD3+/CD8+/Ki67+	1977.92717139 637.368085667
-1	0	0	CD3+/CD8+/Ki67+	87.5854097866 1951.99876838
-1	0	0	CD3+/CD8+/Ki67+	280.456898803 1526.51141162
-1	0	0	CD3+/CD8+/Ki67+	1210.78378153 328.632101992
-1	0	0	CD3+/CD8+/Ki67+	2056.15115008 984.205602416
-1	0	0	CD3+/CD8+/Ki67+	330.294500576 871.480812083
-1	0	0	CD3+/CD8+/Ki67+	25.3521114588 1711.92009332
-1	0	0	CD3+/CD8+/Ki67+	982.597610671 692.940803477
-1	0	0	CD3+/CD8+/Ki67+	1377.89414392 1171.03167006
-1	0	0	CD3+/CD8+/Ki67+	1304.65745827 12.7280045438
-1	0	0	CD3+/CD8+/Ki67+	654.716006973 980.04704807
-1	0	0	CD3+/CD8+/Ki67+	1108.5595873 136.356021952
-1	0	0	CD3+/CD8+/Ki67+	395.095488047 380.090964406
-1	0	0	CD3+/CD8+/Ki67+	1074.70724907 1544.77533935
-1	0	0	CD3+/CD8+/Ki67+	1818.74929418 2.7471235781
-1	0	0	CD3+/CD8+/Ki67+	2010.17095396 1892.19147683
-1	0	0	CD3+/CD8+/Ki67+	865.436519538 1108.79694196
-1	0	0	CD3+/CD8+/Ki67+	648.896756398 1931.9572397
-1	0	0	CD3+/CD8+/Ki67+	545.388859559 1292.86949579
-1	0	0	CD3+/CD8+/Ki67+	1228.57815879 182.698516575
-1	0	0	CD3+/CD8+/Ki67+	143.779648174 452.957107942
-1	0	0	CD3+/CD8+/Ki67+	1988.48138457 1195.19331017
-1	0	0	CD3+/CD8+/Ki67+	2133.38163537 1520.45756604
-1	0	0	CD3+/CD8+/Ki67+	633.713243491 609.434492471
-1	0	0	CD3+/CD8+/Ki67+	2111.30607343 341.760689975
-1	0	0	CD3+/CD8+/Ki67+	1863.89409673 1241.3005187
-1	0	0	CD3+/CD8+/Ki67+	1219.24015554 455.16710481
-1	0	0	CD3+/CD8+/Ki67+	1531.44144719 664.010335604
-1	0	0	CD3+/CD8+/Ki67+	4.5777356384 1670.88054045
-1	0	0	CD3+/CD8+/Ki67+	160.815003982 1605.5659123
-1	0	0	CD3+/CD8+/Ki67+	1183.32850206 1555.09437785
-1	0	0	CD3+/CD8+/Ki67+	1745.90105687 1468.95801893
-1	0	0	CD3+/CD8+/Ki67+	1073.4696877 917.477329379
-1	0	0	CD3+/CD8+/Ki67+	349.185097505 332.889630338
-1	0	0	CD3+/CD8+/Ki67+	1516.06180304 1418.09581593
-1	0	0	CD3+/CD8+/Ki67+	1434.21494011 1769.44606161
-1	0	0	CD3+/CD8+/Ki67+	1359.58527768 421.489419138
-1	0	0	CD3+/CD8+/Ki67+	770.416249939 206.559789914
-1	0	0	CD3+/CD8+/Ki67+	226.676738488 2057.47196745
-1	0	0	CD3+/CD8+/Ki67+	1151.17352809 1160.26990673
-1	0	0	CD3+/CD8+/Ki67+	2083.04916888 85.5297372925
-1	0	0	CD3+/CD8+/Ki67+	771.822396545 540.979318163
#EOF
