# Supplementary material for: Data-Driven Discovery of Immune Contexture Biomarkers
Source: Front Oncol. 2018 Dec 18;8:627. doi: 10.3389/fonc.2018.00627 (PMC6305402; doi:10.3389/fonc.2018.00627)
Supplement: Data Sheet 2.zip — The synthetic dataset used for verifying the approach (section 3.1; Figure 4) is provided as a collection of text files describing regions, markers, and metadata. [file Data_Sheet_2.zip › verificationDataset/testdata_027_ImageObjects.txt]

barcode_target	testdata_027
barcode_origin	-1
workflow_target_version	-1
workflow_origin	-1
workflow_origin_version	-1
iH	-1
iW	-1
user	None

-1	0	0	Ki67+	1271.04698723 1767.93762681
-1	0	0	Ki67+	886.007267419 595.625968421
-1	0	0	Ki67+	1752.2956805 1414.30196669
-1	0	0	Ki67+	1592.09329576 270.69340853
-1	0	0	Ki67+	1237.68990844 1066.22564803
-1	0	0	Ki67+	801.873732311 308.865562872
-1	0	0	Ki67+	1264.10444493 1250.60798542
-1	0	0	Ki67+	1957.3281314 1685.23900791
-1	0	0	Ki67+	2082.10395813 1337.96184725
-1	0	0	Ki67+	1615.45584633 971.456591699
-1	0	0	Ki67+	1344.60640075 2143.75346263
-1	0	0	Ki67+	202.621992738 1304.45210094
-1	0	0	Ki67+	298.462614237 65.5841792852
-1	0	0	Ki67+	667.837083111 1172.06944344
-1	0	0	Ki67+	761.254167312 168.837050019
-1	0	0	Ki67+	577.424712695 1063.87283202
-1	0	0	Ki67+	1432.61899626 1434.47632509
-1	0	0	Ki67+	217.890732803 908.366960963
-1	0	0	Ki67+	473.469069293 694.293949984
-1	0	0	Ki67+	810.36335537 1227.10468009
-1	0	0	Ki67+	1408.14392706 1337.33215896
-1	0	0	Ki67+	704.894788691 1466.01290992
-1	0	0	Ki67+	1705.13298175 2041.6388323
-1	0	0	Ki67+	1923.36450734 1449.40672352
-1	0	0	Ki67+	1244.18183267 924.125838463
-1	0	0	Ki67+	1900.99757086 1567.63423295
-1	0	0	Ki67+	1246.53085001 1622.81738076
-1	0	0	Ki67+	1005.59871989 721.352171599
-1	0	0	Ki67+	366.306660831 1589.11252853
-1	0	0	Ki67+	120.741787688 125.766125466
-1	0	0	Ki67+	248.559514322 469.203349014
-1	0	0	Ki67+	803.904508901 13.0793967687
-1	0	0	Ki67+	1869.25468706 1605.3097141
-1	0	0	Ki67+	1203.30354979 1024.92930346
-1	0	0	Ki67+	375.010731449 1888.51192118
-1	0	0	Ki67+	1773.64723188 861.283483771
-1	0	0	Ki67+	1506.85826069 1919.33189028
-1	0	0	Ki67+	722.899202173 1381.6608226
-1	0	0	Ki67+	2015.70435556 1809.01415646
-1	0	0	Ki67+	288.146463566 510.55089759
-1	0	0	Ki67+	110.91046963 792.626458632
-1	0	0	Ki67+	1231.02703094 103.76361494
-1	0	0	Ki67+	1820.82200019 583.798489155
-1	0	0	Ki67+	825.953053113 1387.82362373
-1	0	0	Ki67+	262.621367382 1699.30372757
-1	0	0	Ki67+	1689.94466985 1139.40330956
-1	0	0	Ki67+	1680.00593682 1101.94955784
-1	0	0	Ki67+	1636.29724242 1247.18020415
-1	0	0	Ki67+	162.342925528 1272.12808261
-1	0	0	Ki67+	1215.27027988 686.575357073
-1	0	0	Ki67+	1404.58629438 853.650767155
-1	0	0	Ki67+	244.187829184 1486.71150754
-1	0	0	Ki67+	1028.06207668 1837.2873616
-1	0	0	Ki67+	1143.29206879 838.825077672
-1	0	0	Ki67+	4.55047692527 1881.90060663
-1	0	0	Ki67+	1873.61870691 980.307389926
-1	0	0	Ki67+	328.152763613 1710.94705681
-1	0	0	Ki67+	1442.72642916 1187.00679973
-1	0	0	Ki67+	1821.28788095 1266.5048059
-1	0	0	Ki67+	1619.33073989 2.59974879097
-1	0	0	Ki67+	1735.8812599 1122.9115717
-1	0	0	Ki67+	114.99152745 577.368251643
-1	0	0	Ki67+	1495.95368834 1066.94775406
-1	0	0	Ki67+	566.698600512 1400.42316037
-1	0	0	Ki67+	1386.1637332 1715.95848773
-1	0	0	Ki67+	2085.15680045 101.550939537
-1	0	0	Ki67+	2064.74362087 678.517053156
-1	0	0	Ki67+	533.188502879 480.221607618
-1	0	0	Ki67+	1574.64325951 892.061103235
-1	0	0	Ki67+	155.04430761 453.451683141
-1	0	0	Ki67+	1139.08616062 738.794317522
-1	0	0	Ki67+	1489.29695979 1168.62148893
-1	0	0	Ki67+	1316.63475795 1062.35415913
-1	0	0	Ki67+	2134.27411222 2015.81688302
-1	0	0	Ki67+	1927.57175073 1794.15064057
-1	0	0	Ki67+	95.0539413698 1340.98049918
-1	0	0	Ki67+	736.361893154 1070.41778754
-1	0	0	Ki67+	241.821775273 493.358158463
-1	0	0	Ki67+	947.77267504 1435.88171903
-1	0	0	Ki67+	649.571150716 362.789316344
-1	0	0	Ki67+	367.668342207 112.22608673
-1	0	0	Ki67+	1605.64683343 1143.82991721
-1	0	0	Ki67+	2133.75759563 1082.13418371
-1	0	0	Ki67+	1355.70215858 1123.7939434
-1	0	0	Ki67+	238.693277423 213.259640009
-1	0	0	Ki67+	614.421066037 698.095715869
-1	0	0	Ki67+	1582.88855249 1851.02148351
-1	0	0	Ki67+	1349.72214614 1437.35875323
-1	0	0	Ki67+	939.287496905 1188.83569789
-1	0	0	Ki67+	635.124687981 1917.05984316
-1	0	0	Ki67+	1682.00850162 1863.57321447
-1	0	0	Ki67+	1919.33839232 1355.99547302
-1	0	0	Ki67+	266.622874625 16.2735082299
-1	0	0	Ki67+	413.880361679 2116.11085322
-1	0	0	Ki67+	1180.8546062 1412.16177701
-1	0	0	Ki67+	941.365031624 806.763615847
-1	0	0	Ki67+	1143.54222885 1191.49626879
-1	0	0	Ki67+	751.273645717 2136.48710951
-1	0	0	Ki67+	788.470964456 1438.8066146
-1	0	0	Ki67+	2089.67781711 1447.54236923
-1	0	0	Ki67+	808.373341787 1083.68549954
-1	0	0	Ki67+	90.7121992889 259.906442601
-1	0	0	Ki67+	20.0197036818 568.596163897
-1	0	0	Ki67+	1111.51531901 1828.12999449
-1	0	0	Ki67+	650.095111676 261.5781728
-1	0	0	Ki67+	887.507295515 333.751708117
-1	0	0	Ki67+	25.0275936004 177.622711792
-1	0	0	Ki67+	2030.4588147 2077.7326719
-1	0	0	Ki67+	1065.82927349 1647.39721936
-1	0	0	Ki67+	1220.4478967 1449.81603322
-1	0	0	Ki67+	985.695528076 170.851224927
-1	0	0	Ki67+	1849.46021142 800.274146782
-1	0	0	Ki67+	822.448233403 999.151514456
-1	0	0	Ki67+	1150.33062185 1562.70234613
-1	0	0	Ki67+	1969.35455558 926.571603479
-1	0	0	Ki67+	1373.95721634 1659.74794841
-1	0	0	Ki67+	2031.81317002 1370.73280201
-1	0	0	Ki67+	1420.94493838 1786.51994517
-1	0	0	Ki67+	148.429547493 1749.96429773
-1	0	0	Ki67+	95.9097747364 1783.51568245
-1	0	0	Ki67+	1946.91218011 472.995503665
-1	0	0	Ki67+	190.295400027 1952.66972095
-1	0	0	Ki67+	786.980217254 795.408233089
-1	0	0	Ki67+	608.114698283 450.469585163
-1	0	0	Ki67+	2124.38951693 1474.05465703
-1	0	0	Ki67+	226.207265413 2138.25727435
-1	0	0	Ki67+	1057.35368686 1038.60583228
-1	0	0	Ki67+	601.313751854 741.469676844
-1	0	0	Ki67+	1901.34521941 384.464039372
-1	0	0	Ki67+	283.233760321 1768.77511901
-1	0	0	Ki67+	44.0786487832 1703.78279674
-1	0	0	Ki67+	2138.37218021 1772.91406445
-1	0	0	Ki67+	1431.78653501 2142.44399043
-1	0	0	Ki67+	580.893986475 490.51779604
-1	0	0	Ki67+	364.802196371 993.154106605
-1	0	0	Ki67+	820.253965872 1895.32398473
-1	0	0	Ki67+	622.623825707 1800.10903308
-1	0	0	Ki67+	1254.33599632 2021.61307551
-1	0	0	Ki67+	1582.69026847 2095.15809159
-1	0	0	Ki67+	305.379303996 1061.65372959
-1	0	0	Ki67+	1369.67413785 1036.17753164
-1	0	0	Ki67+	798.359683652 2142.20219302
-1	0	0	Ki67+	856.367350681 1760.58967757
-1	0	0	Ki67+	1229.87078362 1021.5222202
-1	0	0	Ki67+	1857.82471266 115.373678215
-1	0	0	Ki67+	2120.6857032 733.90169826
-1	0	0	Ki67+	2007.97259119 976.972204261
-1	0	0	Ki67+	1394.79399461 1092.15612594
-1	0	0	Ki67+	1949.13790305 1621.96708549
-1	0	0	Ki67+	593.665159927 1840.16934994
-1	0	0	Ki67+	147.43258151 1633.48831654
-1	0	0	Ki67+	1297.40870914 391.209320237
-1	0	0	Ki67+	1401.26708182 139.885463115
-1	0	0	Ki67+	376.045361964 206.959509885
-1	0	0	Ki67+	857.063020157 24.5879819911
-1	0	0	Ki67+	1461.61574471 1087.32072329
-1	0	0	Ki67+	673.907965118 1538.90735766
-1	0	0	Ki67+	1264.18309179 1818.40403797
-1	0	0	Ki67+	1200.46184302 1741.4424778
-1	0	0	Ki67+	75.9796616575 1651.70047614
-1	0	0	Ki67+	1153.86838382 1411.49207922
-1	0	0	Ki67+	2009.91768574 1370.99874411
-1	0	0	Ki67+	889.969332733 1136.46384154
-1	0	0	Ki67+	684.505308192 1377.16720732
-1	0	0	Ki67+	484.305351428 1336.15811499
-1	0	0	Ki67+	482.547586222 1118.76454912
-1	0	0	Ki67+	726.218775067 1669.82212299
-1	0	0	Ki67+	39.6925086229 1650.92265159
-1	0	0	Ki67+	2128.19760712 1805.47763571
-1	0	0	Ki67+	319.651285902 195.100803071
-1	0	0	Ki67+	1998.52118148 1847.61177049
-1	0	0	Ki67+	1437.15508229 1326.1623863
-1	0	0	Ki67+	1188.37469298 991.51585431
-1	0	0	Ki67+	318.882441349 270.031076073
-1	0	0	Ki67+	566.077916022 1582.78329769
-1	0	0	Ki67+	1232.02822825 1333.76193974
-1	0	0	Ki67+	845.092533855 416.610153147
-1	0	0	Ki67+	704.568031881 1678.53410175
-1	0	0	Ki67+	1355.07635079 1294.06923364
-1	0	0	Ki67+	866.434314017 1450.96816403
-1	0	0	Ki67+	179.769115595 1979.68797253
-1	0	0	Ki67+	840.646595554 1079.17345906
-1	0	0	Ki67+	170.930444485 678.085705539
-1	0	0	Ki67+	509.600291014 1681.43254049
-1	0	0	Ki67+	354.150427507 1492.13751929
-1	0	0	Ki67+	904.556449371 619.70777487
-1	0	0	Ki67+	1880.65900067 1839.28343968
-1	0	0	Ki67+	989.478615259 1057.85513095
-1	0	0	Ki67+	1798.14862667 1317.74740908
-1	0	0	Ki67+	1683.78991222 729.944038668
-1	0	0	Ki67+	1628.38259424 33.4057182386
-1	0	0	Ki67+	1772.58924139 1332.34759906
-1	0	0	Ki67+	887.225348405 1376.09877704
-1	0	0	Ki67+	1665.95358324 2083.1636747
-1	0	0	Ki67+	1901.11138749 1731.03072336
-1	0	0	Ki67+	494.772220695 685.377832378
-1	0	0	Ki67+	1571.3861977 748.564590027
-1	0	0	Ki67+	2139.80529609 900.314993096
-1	0	0	Ki67+	1446.1584865 1456.52642751
-1	0	0	Ki67+	1665.09757097 928.244121562
-1	0	0	Ki67+	622.56855019 341.082024013
-1	0	0	Ki67+	514.779565606 1129.45613932
-1	0	0	Ki67+	307.739166932 1320.76515429
-1	0	0	Ki67+	65.3954642505 93.4567382588
-1	0	0	Ki67+	2077.58785692 964.700564943
-1	0	0	Ki67+	1603.4018779 1585.29701379
-1	0	0	Ki67+	2095.13387207 1653.71538094
-1	0	0	Ki67+	1001.41697396 445.161361225
-1	0	0	Ki67+	941.356373636 1862.62647004
-1	0	0	Ki67+	1941.17963304 504.688784991
-1	0	0	Ki67+	739.308091563 877.53372737
-1	0	0	Ki67+	1596.88447031 1829.09249053
-1	0	0	Ki67+	1403.01587566 1140.598218
-1	0	0	Ki67+	1341.71254963 735.690417065
-1	0	0	Ki67+	1804.49841482 856.408092429
-1	0	0	Ki67+	417.255984482 1428.37133228
-1	0	0	Ki67+	860.98733925 1529.54522045
-1	0	0	Ki67+	1880.37380289 1339.64680266
-1	0	0	Ki67+	1573.10490608 438.832020336
-1	0	0	Ki67+	585.098136358 1864.02908314
-1	0	0	Ki67+	277.31649045 125.042602776
-1	0	0	Ki67+	901.673663467 1577.90957696
-1	0	0	Ki67+	730.646977967 297.240112458
-1	0	0	Ki67+	425.255106886 320.956134337
-1	0	0	Ki67+	1709.01110451 1546.3253219
-1	0	0	Ki67+	488.335112713 813.746423159
-1	0	0	Ki67+	1424.78505734 992.417862646
-1	0	0	Ki67+	919.903425625 1272.5833267
-1	0	0	Ki67+	2138.96545875 674.931030754
-1	0	0	Ki67+	1000.87987431 667.978114043
-1	0	0	Ki67+	1250.31798707 1009.84568895
-1	0	0	Ki67+	36.2931859921 1503.78779271
-1	0	0	Ki67+	103.715786839 658.335111629
-1	0	0	Ki67+	93.4443087966 621.57094771
-1	0	0	Ki67+	2057.04154068 66.1146403576
-1	0	0	Ki67+	1875.82769798 453.71032044
-1	0	0	Ki67+	1398.0578828 1801.84415323
-1	0	0	Ki67+	2001.43080948 1717.95845624
-1	0	0	Ki67+	1307.97391824 1619.80124351
-1	0	0	Ki67+	1612.70087885 1169.87916002
-1	0	0	Ki67+	323.101209581 818.151107216
-1	0	0	Ki67+	728.551846973 1528.83047108
-1	0	0	Ki67+	102.012836319 758.356924925
-1	0	0	Ki67+	169.902068369 2114.10331189
-1	0	0	Ki67+	543.909505818 2140.2053841
-1	0	0	Ki67+	1278.73643416 1465.96434655
-1	0	0	Ki67+	1321.61463192 458.760777804
-1	0	0	Ki67+	789.086749717 1559.4787759
-1	0	0	Ki67+	402.708236821 1404.20754921
-1	0	0	Ki67+	1266.4117802 818.274516826
-1	0	0	Ki67+	1206.40771041 349.27375991
-1	0	0	Ki67+	526.96460236 402.448035193
-1	0	0	Ki67+	500.224622636 2016.64558363
-1	0	0	Ki67+	1320.321967 1780.7346473
-1	0	0	Ki67+	1938.63419688 658.267964728
-1	0	0	Ki67+	1752.06969138 873.481068326
-1	0	0	Ki67+	1008.45995249 139.594769059
-1	0	0	Ki67+	1871.09452773 921.864852699
-1	0	0	Ki67+	424.747300551 2135.65026556
-1	0	0	Ki67+	1731.44521402 927.432655018
-1	0	0	Ki67+	1035.78876478 868.058113844
-1	0	0	Ki67+	383.066419401 1626.92883356
-1	0	0	Ki67+	585.462494273 185.374786263
-1	0	0	Ki67+	1285.2801161 1303.50761292
-1	0	0	Ki67+	1557.85380954 1076.14277021
-1	0	0	Ki67+	1054.94682518 1324.89113583
-1	0	0	Ki67+	680.099288282 446.216713238
-1	0	0	Ki67+	1614.69139989 2058.94216786
-1	0	0	Ki67+	1.75026620531 848.350466811
-1	0	0	Ki67+	1184.12473568 515.868239614
-1	0	0	Ki67+	928.842980484 1603.85441733
-1	0	0	Ki67+	961.26630752 346.436436227
-1	0	0	Ki67+	1602.93299029 479.051606341
-1	0	0	Ki67+	1913.77882746 1022.04503752
-1	0	0	Ki67+	508.493715705 202.602049765
-1	0	0	Ki67+	2146.92593759 1635.47994241
-1	0	0	Ki67+	1908.41664533 1964.3339759
-1	0	0	Ki67+	1818.89975328 143.029644646
-1	0	0	Ki67+	193.208668795 301.76381436
-1	0	0	Ki67+	1801.31280235 1455.25783589
-1	0	0	Ki67+	1788.98725901 1015.60214521
-1	0	0	Ki67+	2092.59021272 410.688740309
-1	0	0	Ki67+	797.116602987 1998.35393444
-1	0	0	Ki67+	803.71255295 1754.83325645
-1	0	0	Ki67+	702.633515091 618.323492903
-1	0	0	Ki67+	1992.2500903 1456.98916901
-1	0	0	Ki67+	1345.41246295 764.41717598
-1	0	0	Ki67+	462.984709043 532.936340675
-1	0	0	Ki67+	530.956378645 572.085633777
-1	0	0	Ki67+	354.90996895 1630.69738491
-1	0	0	Ki67+	1933.12436213 2126.62083196
-1	0	0	Ki67+	1409.56136937 613.514997095
-1	0	0	Ki67+	213.729421089 142.67433001
-1	0	0	Ki67+	124.925368515 1712.42028995
-1	0	0	Ki67+	168.158185546 624.87440962
-1	0	0	Ki67+	471.114372932 1871.1469148
-1	0	0	Ki67+	653.678599837 1980.23610204
-1	0	0	Ki67+	644.855463952 1419.96806449
-1	0	0	Ki67+	204.151433491 1470.32990486
-1	0	0	Ki67+	847.224179793 1599.63745274
-1	0	0	Ki67+	932.212210524 576.875106427
-1	0	0	Ki67+	734.967276204 925.116700286
-1	0	0	Ki67+	1531.01952449 2028.27090151
-1	0	0	Ki67+	1421.44751102 1279.33500932
-1	0	0	Ki67+	1784.77880858 650.654557062
-1	0	0	Ki67+	2011.58651776 1295.23260903
-1	0	0	Ki67+	185.937988386 467.363350922
-1	0	0	Ki67+	254.650148151 1002.42757131
-1	0	0	Ki67+	1995.60587268 938.071644102
-1	0	0	Ki67+	1870.22467169 1161.27321766
-1	0	0	Ki67+	1680.98607034 1600.89621844
-1	0	0	Ki67+	519.335700804 1254.41664428
-1	0	0	Ki67+	166.098127734 311.541147095
-1	0	0	Ki67+	470.474221271 474.866578547
-1	0	0	Ki67+	1786.95736256 1746.01060751
-1	0	0	Ki67+	726.30790462 32.9516411828
-1	0	0	Ki67+	298.780253472 1672.06807209
-1	0	0	Ki67+	655.560594327 2115.4527793
-1	0	0	Ki67+	1368.70833939 1577.66294166
-1	0	0	Ki67+	7.08953043183 340.266673626
-1	0	0	Ki67+	1907.62042945 1848.61968099
-1	0	0	Ki67+	1050.91797323 251.375706796
-1	0	0	Ki67+	1821.9599951 1316.41840286
-1	0	0	Ki67+	1304.82208765 1661.03381572
-1	0	0	Ki67+	1156.80995878 970.730829563
-1	0	0	Ki67+	749.361391001 1807.71349387
-1	0	0	Ki67+	862.118907571 144.77431819
-1	0	0	Ki67+	1935.2219133 962.863657124
-1	0	0	Ki67+	1234.33047377 509.436703342
-1	0	0	Ki67+	1063.67795945 1258.82472165
-1	0	0	Ki67+	1189.56830448 151.545427827
-1	0	0	Ki67+	1292.58504756 2083.94505778
-1	0	0	Ki67+	986.725690645 560.88697112
-1	0	0	Ki67+	1868.05380075 1635.58746398
-1	0	0	Ki67+	450.208072392 1831.7220479
-1	0	0	Ki67+	2005.86950561 51.8164234611
-1	0	0	Ki67+	442.256339072 883.718799909
-1	0	0	Ki67+	153.3241964 546.543210385
-1	0	0	Ki67+	1824.95385379 1548.57840232
-1	0	0	Ki67+	1285.23520706 457.397669374
-1	0	0	Ki67+	1589.40820642 595.058161287
-1	0	0	Ki67+	1716.35453213 1587.38775062
-1	0	0	Ki67+	477.148935327 233.410308739
-1	0	0	Ki67+	1506.43210534 858.101524437
-1	0	0	Ki67+	352.755483817 936.108832273
-1	0	0	Ki67+	1878.19605597 159.341198861
-1	0	0	Ki67+	350.127987255 440.985153556
-1	0	0	Ki67+	892.621687173 1473.98269568
-1	0	0	Ki67+	533.088312736 292.318814611
-1	0	0	Ki67+	956.544472183 592.319013855
-1	0	0	Ki67+	1221.44854371 660.624205111
-1	0	0	Ki67+	1005.00873458 1708.78825161
-1	0	0	Ki67+	1357.6188351 963.356947424
-1	0	0	Ki67+	1441.63548255 233.127145873
-1	0	0	Ki67+	464.767963433 1301.51475283
-1	0	0	Ki67+	1033.8530902 1954.06566206
-1	0	0	Ki67+	816.88180976 332.133253838
-1	0	0	Ki67+	570.785835478 1648.63380768
-1	0	0	Ki67+	641.062511128 1604.08623599
-1	0	0	Ki67+	1247.84654163 1118.0918684
-1	0	0	Ki67+	237.340403635 1955.72264409
-1	0	0	Ki67+	330.50102136 2061.59633667
-1	0	0	Ki67+	1942.10301192 635.760754437
-1	0	0	Ki67+	1630.6201849 262.018291757
-1	0	0	Ki67+	730.993469648 1165.74016551
-1	0	0	Ki67+	328.785774671 1013.72946327
-1	0	0	Ki67+	2078.63992756 807.346817353
-1	0	0	Ki67+	866.878272219 1354.19837253
-1	0	0	Ki67+	1579.54059537 548.454329145
-1	0	0	Ki67+	1482.10564897 1583.5534674
-1	0	0	Ki67+	1992.6272212 2103.5404508
-1	0	0	Ki67+	718.626101166 356.736022774
-1	0	0	Ki67+	1704.90631166 1968.08957659
-1	0	0	Ki67+	198.755915414 1354.69275141
-1	0	0	Ki67+	1187.80410685 555.345098079
-1	0	0	Ki67+	1218.38159262 1492.01205195
-1	0	0	Ki67+	1316.00916538 2101.78523297
-1	0	0	Ki67+	1259.1218773 506.171145077
-1	0	0	Ki67+	1231.33836814 413.412811194
-1	0	0	Ki67+	345.698567948 1126.24063919
-1	0	0	Ki67+	1055.58439757 402.398038298
-1	0	0	Ki67+	137.612161194 1325.65997671
-1	0	0	Ki67+	1846.98772351 839.169858993
-1	0	0	Ki67+	675.175656159 1691.92919013
-1	0	0	Ki67+	1152.90761319 2132.77908678
-1	0	0	Ki67+	193.713173878 1895.81164385
-1	0	0	Ki67+	1850.9678743 963.800464782
-1	0	0	Ki67+	882.291125063 1677.58935786
-1	0	0	Ki67+	633.89053952 1.44233163348
-1	0	0	Ki67+	1465.37276658 1349.09447075
-1	0	0	Ki67+	1836.23411018 204.632802843
-1	0	0	Ki67+	452.194287036 2045.94069983
-1	0	0	Ki67+	187.056092681 156.032630367
-1	0	0	Ki67+	1528.14540969 1211.86345086
-1	0	0	Ki67+	1866.84652459 1861.88536056
-1	0	0	Ki67+	917.718499239 36.3110393618
-1	0	0	Ki67+	1136.19469126 396.468211047
-1	0	0	Ki67+	221.736638905 1196.80052659
-1	0	0	Ki67+	1668.37969104 903.773087951
-1	0	0	Ki67+	1536.33030349 1035.38126738
-1	0	0	Ki67+	1735.61418264 1056.31984727
-1	0	0	Ki67+	103.129931314 1965.454014
-1	0	0	Ki67+	402.607742112 199.577309612
-1	0	0	Ki67+	2109.54585781 2050.65345585
-1	0	0	Ki67+	581.141180306 2055.22629487
-1	0	0	Ki67+	1527.49314276 718.552230357
-1	0	0	Ki67+	323.936283733 473.631566088
-1	0	0	Ki67+	1306.18494881 1297.55760898
-1	0	0	Ki67+	677.362917826 1120.29199464
-1	0	0	Ki67+	1356.43599977 1102.07147015
-1	0	0	Ki67+	2080.56545328 885.892344992
-1	0	0	Ki67+	1886.00821465 1210.58888016
-1	0	0	Ki67+	1842.99693481 373.220317215
-1	0	0	Ki67+	1497.43158212 599.954116264
-1	0	0	Ki67+	718.221038788 1336.51953877
-1	0	0	Ki67+	876.077842391 2131.19504842
-1	0	0	Ki67+	477.611411539 2024.4474244
-1	0	0	Ki67+	1277.15718636 159.921110828
-1	0	0	Ki67+	762.6225868 125.140574406
-1	0	0	Ki67+	1882.43207287 2132.68049068
-1	0	0	Ki67+	1932.30486848 1385.44336887
-1	0	0	Ki67+	1515.6022573 1579.32348991
-1	0	0	Ki67+	1399.78206186 764.700302283
-1	0	0	Ki67+	1291.43824279 1934.90263125
-1	0	0	Ki67+	979.802023681 904.616715203
-1	0	0	Ki67+	2027.19968654 1529.71901723
-1	0	0	Ki67+	2053.11588583 294.806681784
-1	0	0	Ki67+	1582.8409399 985.471086748
-1	0	0	Ki67+	1087.75195446 1555.35942445
-1	0	0	Ki67+	795.036069066 734.304662032
-1	0	0	Ki67+	1997.78610269 599.719407666
-1	0	0	Ki67+	1108.97644998 83.2528181672
-1	0	0	Ki67+	2117.17723451 584.854731095
-1	0	0	Ki67+	71.8115485954 25.6576277829
-1	0	0	Ki67+	640.407610963 105.084174047
-1	0	0	Ki67+	990.197736217 1023.85512741
-1	0	0	Ki67+	2088.02603173 1626.44928001
-1	0	0	Ki67+	1405.20308402 1656.35318835
-1	0	0	Ki67+	366.384778487 1228.6029644
-1	0	0	Ki67+	2087.01257031 76.3715365969
-1	0	0	Ki67+	200.421629514 1775.59369831
-1	0	0	Ki67+	735.554274803 736.664272481
-1	0	0	Ki67+	174.197681752 245.395439051
-1	0	0	Ki67+	188.105531755 2149.38626612
-1	0	0	Ki67+	901.667711587 860.587814514
-1	0	0	Ki67+	239.589784471 52.8787031997
-1	0	0	Ki67+	713.601558747 267.547371221
-1	0	0	Ki67+	1336.32990019 1798.13527527
-1	0	0	Ki67+	1658.02319926 957.813036235
-1	0	0	Ki67+	39.3809084194 127.269479858
-1	0	0	Ki67+	1024.27159492 268.291917014
-1	0	0	Ki67+	1986.38881774 895.78677391
-1	0	0	Ki67+	1494.40817652 2004.99779062
-1	0	0	Ki67+	1102.56100031 199.057240093
-1	0	0	Ki67+	195.051514698 1175.22817528
-1	0	0	Ki67+	2104.77147353 1874.22531105
-1	0	0	Ki67+	658.287219655 315.806143708
-1	0	0	Ki67+	2147.04780109 1055.49011418
-1	0	0	Ki67+	692.367220438 593.999407161
-1	0	0	Ki67+	1554.37471288 653.583458275
-1	0	0	Ki67+	176.501160806 1754.50322698
-1	0	0	Ki67+	574.160271888 1766.19294181
-1	0	0	Ki67+	85.1532383511 469.108174539
-1	0	0	Ki67+	1239.69142705 850.976202445
-1	0	0	Ki67+	1300.21952369 602.657267886
-1	0	0	Ki67+	1433.52199535 81.0271645449
-1	0	0	Ki67+	1427.33002237 2033.22450342
-1	0	0	Ki67+	1464.92441025 224.422155375
-1	0	0	Ki67+	1745.96782263 86.1730107448
-1	0	0	Ki67+	386.06407255 1089.68076251
-1	0	0	Ki67+	1792.19968876 1681.66313863
-1	0	0	Ki67+	233.06862434 710.924596567
-1	0	0	Ki67+	274.184616217 1958.62805978
-1	0	0	Ki67+	32.4204044366 1328.19524265
-1	0	0	Ki67+	81.8852541977 1186.86340896
-1	0	0	Ki67+	760.054346964 1107.85141337
-1	0	0	Ki67+	605.005809646 1139.55895369
-1	0	0	Ki67+	263.091322209 690.493507104
-1	0	0	Ki67+	1104.93280462 794.963492058
-1	0	0	Ki67+	1370.80440346 63.7939405496
-1	0	0	Ki67+	2108.47293217 1340.34910158
-1	0	0	Ki67+	1776.80696433 2040.07399489
-1	0	0	Ki67+	1604.40956019 122.214242312
-1	0	0	Ki67+	1823.50260064 1824.62014384
-1	0	0	Ki67+	394.014090069 272.609288006
-1	0	0	Ki67+	1566.50117305 1346.46188639
-1	0	0	Ki67+	71.1587440594 2138.43473052
-1	0	0	Ki67+	840.976602264 1870.51161525
-1	0	0	Ki67+	1690.79171677 645.401618784
-1	0	0	Ki67+	255.826133339 1046.42307172
-1	0	0	Ki67+	1578.69906155 1399.19438486
-1	0	0	Ki67+	509.968098785 1646.84524279
-1	0	0	Ki67+	72.1538729834 1891.37637356
-1	0	0	Ki67+	2064.87205678 1324.42724752
-1	0	0	Ki67+	927.965096572 285.45312021
-1	0	0	Ki67+	778.41910362 1190.12557516
-1	0	0	Ki67+	851.44962303 1998.70209739
-1	0	0	Ki67+	792.156436379 122.737913539
-1	0	0	Ki67+	1565.38313606 2012.98001625
-1	0	0	Ki67+	680.896922862 6.96378009997
-1	0	0	Ki67+	1558.12065249 939.489585765
-1	0	0	Ki67+	457.186321297 787.051957916
-1	0	0	Ki67+	1816.2291283 960.677375269
-1	0	0	Ki67+	292.989624466 652.292522016
-1	0	0	Ki67+	432.309065725 491.284916646
-1	0	0	Ki67+	1777.54384679 1245.63635198
-1	0	0	Ki67+	1258.12759574 400.333569502
-1	0	0	Ki67+	1500.07974484 1864.10295794
-1	0	0	Ki67+	2010.83929836 820.733510875
-1	0	0	Ki67+	1059.73968918 1992.27474828
-1	0	0	Ki67+	950.342590734 658.227275442
-1	0	0	Ki67+	433.537686901 1592.99717332
-1	0	0	Ki67+	1353.79188367 118.128631268
-1	0	0	Ki67+	1895.81016762 759.451749964
-1	0	0	Ki67+	825.474868864 1150.23477997
-1	0	0	Ki67+	1217.37369039 249.8087245
-1	0	0	Ki67+	592.576159903 1474.30254847
-1	0	0	Ki67+	770.62501008 2120.59022627
-1	0	0	Ki67+	1437.88930438 942.838726177
-1	0	0	Ki67+	1457.98114084 70.5576157212
-1	0	0	Ki67+	1917.17748763 695.35632938
-1	0	0	Ki67+	937.533458102 1294.19775132
-1	0	0	Ki67+	554.184652151 2096.65246796
-1	0	0	Ki67+	1309.8988609 157.772841377
-1	0	0	Ki67+	918.123978236 532.076179403
-1	0	0	Ki67+	1110.78053906 686.475247524
-1	0	0	Ki67+	1708.50406568 1869.91792286
-1	0	0	Ki67+	1846.21593115 509.827621236
-1	0	0	Ki67+	819.917691777 870.884235852
-1	0	0	Ki67+	199.806781597 259.178726433
-1	0	0	Ki67+	950.75562858 721.693126317
-1	0	0	Ki67+	884.787237344 1010.62517513
-1	0	0	Ki67+	132.194520411 2052.17650127
-1	0	0	Ki67+	1776.98091711 802.888837633
-1	0	0	Ki67+	91.4426031928 1854.8221436
-1	0	0	Ki67+	1547.3498357 1987.34919119
-1	0	0	Ki67+	941.638838187 1993.06847234
-1	0	0	Ki67+	417.206893844 124.268659827
-1	0	0	Ki67+	272.436260999 410.585973062
-1	0	0	Ki67+	1053.14835186 1218.08465516
-1	0	0	Ki67+	587.911369275 382.525687414
-1	0	0	Ki67+	949.535732239 324.667066503
-1	0	0	Ki67+	1839.96116076 60.7633605898
-1	0	0	Ki67+	1631.05724174 424.734783847
-1	0	0	Ki67+	2107.41826997 163.247996156
-1	0	0	Ki67+	1792.03321394 686.198609948
-1	0	0	Ki67+	1856.25237477 627.744102789
-1	0	0	Ki67+	844.948330097 1921.2983292
-1	0	0	Ki67+	699.544239076 323.771320086
-1	0	0	Ki67+	1728.39778679 2069.44679301
-1	0	0	Ki67+	1893.53562231 625.171612554
-1	0	0	Ki67+	1812.87245703 530.437000107
-1	0	0	Ki67+	2095.36256388 1395.71369751
-1	0	0	Ki67+	200.755107524 1494.68100289
-1	0	0	Ki67+	1231.12229318 1136.07236175
-1	0	0	Ki67+	980.897138291 1936.8741828
-1	0	0	Ki67+	810.518732055 555.95881659
-1	0	0	Ki67+	443.748693378 579.47153788
-1	0	0	Ki67+	1798.75694468 914.452063922
-1	0	0	Ki67+	646.364713385 1887.99576686
-1	0	0	Ki67+	1956.00186588 2067.37216401
-1	0	0	Ki67+	420.342101902 1157.27140207
-1	0	0	Ki67+	955.635035603 232.59562554
-1	0	0	Ki67+	2055.29057413 1765.78000395
-1	0	0	Ki67+	836.206366251 1737.61397302
-1	0	0	Ki67+	2063.28131964 1450.55207134
-1	0	0	Ki67+	1770.79039874 1668.43749418
-1	0	0	Ki67+	1296.71120581 1232.15695364
-1	0	0	Ki67+	1023.06195199 2046.17694641
-1	0	0	Ki67+	1936.69280406 1673.097343
-1	0	0	Ki67+	1511.04794672 20.2921225041
-1	0	0	Ki67+	1656.38942423 620.503910327
-1	0	0	Ki67+	1542.38394857 625.017262817
-1	0	0	Ki67+	559.376331733 957.881614839
-1	0	0	Ki67+	844.655064387 1514.35932074
-1	0	0	Ki67+	1209.55431774 196.608093746
-1	0	0	Ki67+	863.251412661 1855.77247432
-1	0	0	Ki67+	1308.97496077 1865.10806842
-1	0	0	Ki67+	1791.07666248 249.429599269
-1	0	0	Ki67+	1422.36008656 45.7566761798
-1	0	0	Ki67+	16.7212614933 32.9747605043
-1	0	0	Ki67+	1176.75052502 2003.38065403
-1	0	0	Ki67+	1749.69395782 1152.1476377
-1	0	0	Ki67+	1617.37722057 1812.9054364
-1	0	0	Ki67+	462.020396802 1724.32455507
-1	0	0	Ki67+	1852.35585033 1256.13578856
-1	0	0	Ki67+	375.281947661 1943.72189396
-1	0	0	Ki67+	1383.20791249 1274.71594616
-1	0	0	Ki67+	973.972424637 1844.37574017
-1	0	0	Ki67+	1152.59683079 1.35933145162
-1	0	0	Ki67+	1982.224963 576.060737594
-1	0	0	Ki67+	1621.66205665 592.335419145
-1	0	0	Ki67+	1048.33800237 1456.49532034
-1	0	0	Ki67+	8.7553280042 966.325248092
-1	0	0	Ki67+	308.917761535 888.574556472
-1	0	0	Ki67+	12.8998520974 1072.42453073
-1	0	0	Ki67+	1905.6566862 841.647154436
-1	0	0	Ki67+	1040.54019595 487.244531933
-1	0	0	Ki67+	2009.82111185 1973.94566096
-1	0	0	Ki67+	209.6151557 759.506121414
-1	0	0	Ki67+	1464.80003567 596.824907163
-1	0	0	Ki67+	1991.555658 375.624130174
-1	0	0	Ki67+	1413.35112464 1210.95587864
-1	0	0	Ki67+	106.066562501 535.670326849
-1	0	0	Ki67+	1963.1759626 384.581202699
-1	0	0	Ki67+	449.526648447 1690.90023874
-1	0	0	Ki67+	2097.69854981 1097.03039577
-1	0	0	Ki67+	2022.61546495 1658.2452339
-1	0	0	Ki67+	168.025239217 1019.477296
-1	0	0	Ki67+	1772.44638054 938.519477973
-1	0	0	Ki67+	626.8324934 208.269335731
-1	0	0	Ki67+	353.574003255 211.253852676
-1	0	0	Ki67+	365.96856353 2077.22382048
-1	0	0	Ki67+	473.837644849 1238.3843381
-1	0	0	Ki67+	532.228831694 698.772399292
-1	0	0	Ki67+	1674.05568807 1257.46297331
-1	0	0	Ki67+	1880.87508132 1492.44226804
-1	0	0	Ki67+	565.624108607 102.66060251
-1	0	0	Ki67+	2115.84090725 1735.23952375
-1	0	0	Ki67+	961.689822568 1981.00534864
-1	0	0	Ki67+	347.454424004 2040.70399482
-1	0	0	Ki67+	1678.77714154 1748.33320802
-1	0	0	Ki67+	1059.04630261 1863.73368925
-1	0	0	Ki67+	352.033234078 708.858023863
-1	0	0	Ki67+	1183.92279617 1365.89672984
-1	0	0	Ki67+	1365.96428761 255.516767015
-1	0	0	Ki67+	73.3538224174 1912.97383561
-1	0	0	Ki67+	905.71285352 1798.10632438
-1	0	0	Ki67+	1167.32114006 675.237292664
-1	0	0	Ki67+	1811.61817616 1119.2863527
-1	0	0	Ki67+	1763.41479384 1931.51299778
-1	0	0	Ki67+	989.822501657 1641.55903938
-1	0	0	Ki67+	1699.96967327 251.779747765
-1	0	0	Ki67+	1125.22757482 1389.13984808
-1	0	0	Ki67+	1091.65349752 1845.89621563
-1	0	0	Ki67+	264.628639832 566.751375711
-1	0	0	Ki67+	1679.91633941 1557.65456705
-1	0	0	Ki67+	1655.80215255 1106.42319423
-1	0	0	Ki67+	1463.16110209 371.479981659
-1	0	0	Ki67+	1312.77933206 1263.16934362
-1	0	0	Ki67+	334.977174115 1216.66662748
-1	0	0	Ki67+	818.331630137 2012.03925896
-1	0	0	Ki67+	1450.38485391 1500.53499831
-1	0	0	Ki67+	1005.67691289 1366.40980063
-1	0	0	Ki67+	222.980279585 592.530098636
-1	0	0	Ki67+	1374.3358854 1451.70472012
-1	0	0	Ki67+	1076.61324468 535.057420262
-1	0	0	Ki67+	885.190865659 1809.87682202
-1	0	0	Ki67+	956.807321529 169.975094993
-1	0	0	Ki67+	548.8848935 1982.8125886
-1	0	0	Ki67+	292.763776301 1940.89158677
-1	0	0	Ki67+	531.967868092 829.780723959
-1	0	0	Ki67+	1589.09733823 91.9651547155
-1	0	0	Ki67+	934.41263853 505.691989159
-1	0	0	Ki67+	2046.00435098 930.583941018
-1	0	0	Ki67+	352.823650013 1803.03562177
-1	0	0	Ki67+	1780.71299938 1594.80559571
-1	0	0	Ki67+	1561.07696911 1903.96293729
-1	0	0	Ki67+	307.962676327 954.217073896
-1	0	0	Ki67+	1501.54383984 515.846803076
-1	0	0	Ki67+	1779.69187056 1706.95711037
-1	0	0	Ki67+	664.055170967 182.103034659
-1	0	0	Ki67+	857.05933731 1900.07433005
-1	0	0	Ki67+	618.95512365 1540.30856641
-1	0	0	Ki67+	233.055842207 1084.13211297
-1	0	0	Ki67+	1510.64077159 1624.25752619
-1	0	0	Ki67+	1261.12876029 1546.39894203
-1	0	0	Ki67+	2028.25993713 1093.60883758
-1	0	0	Ki67+	307.229631973 291.57021186
-1	0	0	Ki67+	5.78789538958 1288.58246451
-1	0	0	Ki67+	1616.72267136 1071.45011626
-1	0	0	Ki67+	228.890645928 1372.13568664
-1	0	0	Ki67+	1709.88342565 119.29443261
-1	0	0	Ki67+	654.019846177 817.182422639
-1	0	0	Ki67+	1353.72026372 2085.37365887
-1	0	0	Ki67+	1548.79767578 1241.36773558
-1	0	0	Ki67+	676.123944445 912.03309589
-1	0	0	Ki67+	1091.33128278 1933.0090844
-1	0	0	Ki67+	691.851995438 479.821122845
-1	0	0	Ki67+	2136.10327126 1397.02833705
-1	0	0	Ki67+	2132.08838901 266.943544109
-1	0	0	Ki67+	749.535498878 1355.68922117
-1	0	0	Ki67+	60.6258985612 1848.6112615
-1	0	0	Ki67+	406.989353246 308.700888785
-1	0	0	Ki67+	784.636902212 1650.23748057
-1	0	0	Ki67+	989.139515209 285.784479515
-1	0	0	Ki67+	1395.81718834 897.387803128
-1	0	0	Ki67+	1796.15336915 471.464080044
-1	0	0	Ki67+	1243.79443289 1647.36026386
-1	0	0	Ki67+	1466.90923859 1892.82022334
-1	0	0	Ki67+	1578.10923222 639.265936451
-1	0	0	Ki67+	1808.62229302 378.880422863
-1	0	0	Ki67+	49.2347944397 339.233328993
-1	0	0	Ki67+	1322.43019122 666.01895717
-1	0	0	Ki67+	1095.11649293 1585.52874577
-1	0	0	Ki67+	1512.65135234 488.379187377
-1	0	0	Ki67+	1946.44000047 1757.43698918
-1	0	0	Ki67+	108.632712511 949.051308776
-1	0	0	Ki67+	533.148417986 628.002243904
-1	0	0	Ki67+	1168.14755823 1665.59867548
-1	0	0	Ki67+	57.7634776657 1004.7592707
-1	0	0	Ki67+	1395.71602128 477.054460848
-1	0	0	Ki67+	1056.50156806 1505.61040596
-1	0	0	Ki67+	318.958011911 1383.08764441
-1	0	0	Ki67+	1056.42800641 688.447840429
-1	0	0	Ki67+	225.869757548 937.888345444
-1	0	0	Ki67+	496.853394726 1756.73336794
-1	0	0	Ki67+	602.186665048 1085.39983025
-1	0	0	Ki67+	1275.88188834 1488.05532959
-1	0	0	Ki67+	1961.634903 1236.52869403
-1	0	0	Ki67+	179.285920428 991.160852134
-1	0	0	Ki67+	1332.62945941 1013.85270199
-1	0	0	Ki67+	2138.15022164 363.340875473
-1	0	0	Ki67+	2042.79573476 496.66462469
-1	0	0	Ki67+	224.707003212 93.8999577064
-1	0	0	Ki67+	1354.67660839 1406.82618199
-1	0	0	Ki67+	1078.73919544 255.663853974
-1	0	0	Ki67+	436.276288616 539.98464011
-1	0	0	Ki67+	1733.29024637 698.747203839
-1	0	0	Ki67+	1386.53892566 1299.24722739
-1	0	0	Ki67+	445.231191501 1954.75829864
-1	0	0	Ki67+	1662.17070568 1983.32404678
-1	0	0	Ki67+	706.928693231 530.399873485
-1	0	0	Ki67+	966.232967292 1284.27190682
-1	0	0	Ki67+	1622.68686465 1107.58237248
-1	0	0	Ki67+	1479.34364098 1979.36835155
-1	0	0	Ki67+	987.65981907 1413.60200584
-1	0	0	Ki67+	486.267475955 2144.80905882
-1	0	0	Ki67+	1418.86741635 1543.03360902
-1	0	0	Ki67+	2103.91156595 199.06571936
-1	0	0	Ki67+	1636.20091149 100.672914903
-1	0	0	Ki67+	441.129726016 831.928140529
-1	0	0	Ki67+	1539.28509011 594.76863505
-1	0	0	Ki67+	2045.2418569 1631.5183211
-1	0	0	Ki67+	473.294075662 1582.73140088
-1	0	0	Ki67+	1572.36510436 1029.83272654
-1	0	0	Ki67+	1546.6133604 848.006299885
-1	0	0	Ki67+	961.578491968 555.169579626
-1	0	0	Ki67+	1627.36437578 1744.12995037
-1	0	0	Ki67+	1394.06505969 2081.22883417
-1	0	0	Ki67+	484.781313918 929.205609741
-1	0	0	Ki67+	841.562812527 920.940894038
-1	0	0	Ki67+	1069.57136473 973.47464586
-1	0	0	Ki67+	1051.51849617 1387.66483809
-1	0	0	Ki67+	798.598581544 2043.30445254
-1	0	0	Ki67+	607.691412401 1495.94797008
-1	0	0	Ki67+	1798.80366619 1534.66515195
-1	0	0	Ki67+	2079.46281174 1757.2645568
-1	0	0	Ki67+	1703.74361808 1447.50756503
-1	0	0	Ki67+	372.666641413 7.91192578642
-1	0	0	Ki67+	420.524566682 2028.0247185
-1	0	0	Ki67+	1236.61665403 808.276440481
-1	0	0	Ki67+	1553.98845761 27.4837501956
-1	0	0	Ki67+	945.5916694 1326.9155013
-1	0	0	Ki67+	833.942209269 1675.98310081
-1	0	0	Ki67+	1080.62281946 952.764694361
-1	0	0	Ki67+	867.795159363 43.5631271463
-1	0	0	Ki67+	1148.19528586 1639.369977
-1	0	0	Ki67+	120.397091969 41.5837075073
-1	0	0	Ki67+	919.223380311 1366.98972789
-1	0	0	Ki67+	1049.97293152 1886.46330899
-1	0	0	Ki67+	1300.5397597 1719.61101882
-1	0	0	Ki67+	1582.68264808 1230.30624675
-1	0	0	Ki67+	241.72815504 1431.79873038
-1	0	0	Ki67+	620.888192811 868.412351737
-1	0	0	Ki67+	1416.59455921 2064.62640109
-1	0	0	Ki67+	1580.13010594 1767.00204822
-1	0	0	Ki67+	895.565518561 2081.03206666
-1	0	0	Ki67+	1876.59823855 1392.26397495
-1	0	0	Ki67+	1315.93577109 322.530124851
-1	0	0	Ki67+	959.691799444 406.16371344
-1	0	0	Ki67+	118.286828612 721.40882324
-1	0	0	Ki67+	1655.65754591 266.653450609
-1	0	0	Ki67+	191.522761107 85.4567686215
-1	0	0	Ki67+	225.278765812 983.599382676
-1	0	0	Ki67+	156.205759433 333.496957578
-1	0	0	Ki67+	654.700298853 514.011715421
-1	0	0	Ki67+	522.376900889 1589.07583979
-1	0	0	Ki67+	30.71619161 1613.31633879
-1	0	0	Ki67+	1166.99461026 2104.7488655
-1	0	0	Ki67+	2004.59430913 2049.44413185
-1	0	0	Ki67+	1310.78096313 857.325946898
-1	0	0	Ki67+	1608.16312674 535.581986898
-1	0	0	Ki67+	480.910713692 1851.67379985
-1	0	0	Ki67+	589.029093833 695.955050328
-1	0	0	Ki67+	326.933988661 1777.9218137
-1	0	0	Ki67+	850.008500146 519.757853947
-1	0	0	Ki67+	869.241025999 793.901685903
-1	0	0	Ki67+	448.730606712 278.695853663
-1	0	0	Ki67+	725.446371205 86.8861524529
-1	0	0	Ki67+	626.549094983 1460.3284789
-1	0	0	Ki67+	1392.62782179 708.295545927
-1	0	0	Ki67+	146.245304046 851.525547056
-1	0	0	Ki67+	1110.8735465 318.838324015
-1	0	0	Ki67+	1658.73105841 1551.70740805
-1	0	0	Ki67+	1022.65375141 1687.79837027
-1	0	0	Ki67+	1881.874198 2071.69280694
-1	0	0	Ki67+	1520.1332659 567.374628021
-1	0	0	Ki67+	1762.16123028 1104.40064053
-1	0	0	Ki67+	1521.30294124 2146.53031613
-1	0	0	Ki67+	1930.4234585 1172.1497399
-1	0	0	Ki67+	1149.1991332 648.426040437
-1	0	0	Ki67+	685.876385757 655.973836178
-1	0	0	Ki67+	708.890121839 1933.81656885
-1	0	0	Ki67+	1313.13419154 1701.79648118
-1	0	0	Ki67+	170.896951451 25.0665745654
-1	0	0	Ki67+	1640.0176175 1149.05702419
-1	0	0	Ki67+	979.838831019 1480.73187148
-1	0	0	Ki67+	1479.55901598 343.974138472
-1	0	0	Ki67+	215.109995567 1713.07235514
-1	0	0	Ki67+	1803.85578746 165.847419811
-1	0	0	Ki67+	602.87572784 1744.48069647
-1	0	0	Ki67+	1795.73622751 102.964920176
-1	0	0	Ki67+	15.488538098 132.675717555
-1	0	0	Ki67+	1662.63499201 658.618621761
-1	0	0	Ki67+	264.085296689 311.836646521
-1	0	0	Ki67+	608.371848484 2083.37888922
-1	0	0	Ki67+	1106.10035236 282.230889579
-1	0	0	Ki67+	155.31608145 427.144935597
-1	0	0	Ki67+	2103.32519791 1953.51716653
-1	0	0	Ki67+	469.869608648 259.022699354
-1	0	0	Ki67+	1909.52440575 273.714038584
-1	0	0	Ki67+	1957.22164092 1788.95264692
-1	0	0	Ki67+	702.769210691 1236.69948044
-1	0	0	Ki67+	1750.09851269 2105.71077017
-1	0	0	Ki67+	1528.51654098 1950.14201953
-1	0	0	Ki67+	477.298084128 1362.02863738
-1	0	0	Ki67+	1800.73260287 746.359656283
-1	0	0	Ki67+	57.9977598346 1337.6831635
-1	0	0	Ki67+	1365.48929346 600.459993733
-1	0	0	Ki67+	1264.8150136 570.622423877
-1	0	0	Ki67+	1485.65984411 1699.14490751
-1	0	0	Ki67+	1345.79075403 433.726644022
-1	0	0	Ki67+	1214.12261069 709.038234428
-1	0	0	Ki67+	1023.31923418 314.958793701
-1	0	0	Ki67+	1605.82769477 944.208623296
-1	0	0	Ki67+	1192.57129147 1909.91016459
-1	0	0	Ki67+	937.852750066 1778.44788853
-1	0	0	Ki67+	1966.42685993 1161.18374439
-1	0	0	Ki67+	295.3277414 12.4133291695
-1	0	0	Ki67+	836.045651714 393.81809691
-1	0	0	Ki67+	2145.35924297 1981.98546366
-1	0	0	Ki67+	321.681655659 557.889961203
-1	0	0	Ki67+	809.996471449 1598.44030753
-1	0	0	Ki67+	1357.20449998 1777.86286281
-1	0	0	Ki67+	1603.6362133 2078.1978414
-1	0	0	Ki67+	1796.90646275 718.35817387
-1	0	0	Ki67+	1131.72223952 881.486623891
-1	0	0	Ki67+	1983.16193529 989.421869716
-1	0	0	Ki67+	801.806239453 391.448991132
-1	0	0	Ki67+	1852.0730921 2029.66382039
-1	0	0	Ki67+	633.891189584 1694.2672564
-1	0	0	Ki67+	351.28895602 1453.97884162
-1	0	0	Ki67+	70.4983247305 1374.44689958
-1	0	0	Ki67+	92.1340658997 812.544453813
-1	0	0	Ki67+	509.157801892 166.816785582
-1	0	0	Ki67+	288.076931502 1694.7640897
-1	0	0	Ki67+	12.0371526142 483.998281608
-1	0	0	Ki67+	66.3882498148 1679.29106515
-1	0	0	Ki67+	648.323313739 151.958604946
-1	0	0	Ki67+	478.499711104 2060.25758295
-1	0	0	Ki67+	339.859783416 883.19268256
-1	0	0	Ki67+	1052.45575192 627.771026271
-1	0	0	Ki67+	1490.98899049 1835.50035119
-1	0	0	Ki67+	826.94129574 815.282643658
-1	0	0	Ki67+	416.022014831 1762.0161131
-1	0	0	Ki67+	1370.48956782 1910.88353974
-1	0	0	Ki67+	1691.47322013 2099.03247195
-1	0	0	Ki67+	1479.49417417 719.462316926
-1	0	0	Ki67+	416.72171468 983.742298356
-1	0	0	Ki67+	245.863799592 2092.93851845
-1	0	0	Ki67+	456.142889452 1399.16846654
-1	0	0	Ki67+	33.2016037179 1772.80113177
-1	0	0	Ki67+	671.983427014 235.312444975
-1	0	0	Ki67+	1481.76952701 449.213352096
-1	0	0	Ki67+	2120.30838952 627.760771677
-1	0	0	Ki67+	1707.92060123 810.325190155
-1	0	0	Ki67+	852.202419302 568.441345758
-1	0	0	Ki67+	1276.55176168 671.903062511
-1	0	0	Ki67+	1569.04305581 1276.05871464
-1	0	0	Ki67+	869.389417076 1474.29394443
-1	0	0	Ki67+	1147.12209711 1104.19086069
-1	0	0	Ki67+	5.85289163442 787.668565276
-1	0	0	Ki67+	1506.3445752 1408.02725183
-1	0	0	Ki67+	1587.0162692 363.205298089
-1	0	0	Ki67+	131.112975394 1868.0738856
-1	0	0	Ki67+	1168.49539819 489.753968411
-1	0	0	Ki67+	1960.6103636 775.857993515
-1	0	0	Ki67+	1084.33422815 1487.20634207
-1	0	0	Ki67+	514.898484805 1324.05304058
-1	0	0	Ki67+	1966.09882584 541.724524168
-1	0	0	Ki67+	1766.74792252 1177.03026392
-1	0	0	Ki67+	1800.36208495 1843.32351527
-1	0	0	Ki67+	325.798029191 1086.10687698
-1	0	0	Ki67+	1904.77993435 157.051164185
-1	0	0	Ki67+	431.262910773 381.961836466
-1	0	0	Ki67+	105.264699447 971.861305082
-1	0	0	Ki67+	907.160256128 963.019051171
-1	0	0	Ki67+	349.012864056 254.04343156
-1	0	0	Ki67+	867.841996797 487.343115039
-1	0	0	Ki67+	1504.63702374 1264.1553799
-1	0	0	Ki67+	629.370215337 1094.64567373
-1	0	0	Ki67+	1456.86391947 962.909912551
-1	0	0	Ki67+	741.910420946 378.649012085
-1	0	0	Ki67+	52.2928559308 1591.43428691
-1	0	0	Ki67+	1864.28310409 1282.49292511
-1	0	0	Ki67+	905.144907589 1604.16343888
-1	0	0	Ki67+	1365.3276781 24.2474327046
-1	0	0	Ki67+	1927.00630868 569.776338304
-1	0	0	Ki67+	2039.44655081 220.235400073
-1	0	0	Ki67+	1570.67336752 1497.24918333
-1	0	0	Ki67+	1717.17827868 992.172422438
-1	0	0	Ki67+	809.167353033 417.967097607
-1	0	0	Ki67+	1362.5860174 1742.54337226
-1	0	0	Ki67+	1159.60104802 1902.79353312
-1	0	0	Ki67+	384.672005074 1440.58331174
-1	0	0	Ki67+	649.015461069 18.9882060293
-1	0	0	Ki67+	1858.55780239 1481.46138072
-1	0	0	Ki67+	1171.51020476 114.176011497
-1	0	0	Ki67+	1879.42214615 1725.39762286
-1	0	0	Ki67+	400.177767713 736.888402835
-1	0	0	Ki67+	477.763468489 1971.90826419
-1	0	0	Ki67+	1856.86796439 439.268542024
-1	0	0	Ki67+	2055.70185482 418.321363182
-1	0	0	Ki67+	448.689512912 1063.1142782
-1	0	0	Ki67+	1675.26544577 810.075438425
-1	0	0	Ki67+	1027.58142556 1603.27228079
-1	0	0	Ki67+	304.653505481 319.58110483
-1	0	0	Ki67+	583.747899648 1381.53498603
-1	0	0	Ki67+	1192.44598392 326.478586897
-1	0	0	Ki67+	1696.6571113 396.710224365
-1	0	0	Ki67+	1506.62396783 165.319752073
-1	0	0	Ki67+	1971.08144298 2019.52808879
-1	0	0	Ki67+	1347.02175625 847.533585062
-1	0	0	Ki67+	1890.6035866 206.761215676
-1	0	0	Ki67+	833.6915871 183.990257518
-1	0	0	Ki67+	1080.10642582 2081.50543002
-1	0	0	Ki67+	1933.21777632 856.271256846
-1	0	0	Ki67+	1281.47887652 1210.50621295
-1	0	0	Ki67+	2101.1002974 959.94736728
-1	0	0	Ki67+	664.240915899 1951.54167877
-1	0	0	Ki67+	1663.04392988 1176.78236223
-1	0	0	Ki67+	1120.54635844 1461.40652721
-1	0	0	Ki67+	1732.02558057 1770.7283436
-1	0	0	Ki67+	110.855688562 1931.16776087
-1	0	0	Ki67+	766.599874562 2054.24978756
-1	0	0	Ki67+	158.778193548 1166.95885935
-1	0	0	Ki67+	1266.13346252 1589.6523445
-1	0	0	Ki67+	1222.97249373 153.234027794
-1	0	0	Ki67+	2081.72603133 1524.16184225
-1	0	0	Ki67+	976.529126636 2072.06664899
-1	0	0	Ki67+	1356.45240744 2015.42291294
-1	0	0	Ki67+	627.040278282 1297.5444857
-1	0	0	Ki67+	1492.6748975 401.053809383
-1	0	0	Ki67+	1449.45506944 875.959633741
-1	0	0	Ki67+	1332.74022161 902.879772896
-1	0	0	Ki67+	1326.32498414 950.287073775
-1	0	0	Ki67+	329.386613117 1330.4469338
-1	0	0	Ki67+	591.031341491 86.8497286961
-1	0	0	Ki67+	214.299376749 1838.40517127
-1	0	0	Ki67+	1284.70266442 1084.53922299
-1	0	0	Ki67+	937.016594757 1406.38524481
-1	0	0	Ki67+	1527.72150317 1335.0375678
-1	0	0	Ki67+	1697.93241477 1704.85691346
-1	0	0	Ki67+	1217.30337654 453.013575269
-1	0	0	Ki67+	1348.42386037 1524.54640413
-1	0	0	Ki67+	561.502864112 524.609926406
-1	0	0	Ki67+	1012.07649522 487.896096059
-1	0	0	Ki67+	2104.09981398 311.477681447
-1	0	0	Ki67+	1181.59792885 743.218717436
-1	0	0	Ki67+	226.40468732 1648.21470525
-1	0	0	Ki67+	504.786122616 860.559642685
-1	0	0	Ki67+	631.749274341 2053.30830037
-1	0	0	Ki67+	507.78144318 1530.26123606
-1	0	0	Ki67+	839.31568869 855.841202796
-1	0	0	Ki67+	884.924348543 505.775964832
-1	0	0	Ki67+	1854.37626889 748.391047413
-1	0	0	Ki67+	1128.89946147 815.757625342
-1	0	0	Ki67+	234.888743465 571.058830298
-1	0	0	Ki67+	2072.98790329 160.604716864
-1	0	0	Ki67+	1333.46963522 1303.78991311
-1	0	0	Ki67+	1953.06810498 184.202154064
-1	0	0	Ki67+	1097.31399043 1036.08231381
-1	0	0	Ki67+	1797.98518615 407.770906866
-1	0	0	Ki67+	1926.02517099 427.243800307
-1	0	0	Ki67+	835.359126966 2110.8764942
-1	0	0	Ki67+	1777.78243052 1986.59706556
-1	0	0	Ki67+	1829.9167871 1953.31528271
-1	0	0	Ki67+	1819.20522955 1601.67454049
-1	0	0	Ki67+	1185.64006137 902.341424669
-1	0	0	Ki67+	775.836951001 759.75373399
-1	0	0	Ki67+	2131.44516049 471.996504274
-1	0	0	Ki67+	1044.46145943 714.409480724
-1	0	0	Ki67+	871.468046022 269.401892886
-1	0	0	Ki67+	207.55491737 2049.82649976
-1	0	0	Ki67+	1170.92576199 442.448382354
-1	0	0	Ki67+	1571.03511974 1984.23414056
-1	0	0	Ki67+	688.883917901 1147.92797828
-1	0	0	Ki67+	1567.19776143 1872.16342374
-1	0	0	Ki67+	598.653883131 1906.3352119
-1	0	0	CD3+/CD8+/Ki67+	240.610556141 1257.50473474
-1	0	0	CD3+/CD8+/Ki67+	409.590643517 779.101325562
-1	0	0	CD3+/CD8+/Ki67+	1959.99944671 1049.99431592
-1	0	0	CD3+/CD8+/Ki67+	1638.50025018 1003.01454175
-1	0	0	CD3+/CD8+/Ki67+	288.217143696 783.673086556
-1	0	0	CD3+/CD8+/Ki67+	1488.70515189 1450.80688934
-1	0	0	CD3+/CD8+/Ki67+	658.232227699 2028.10470773
-1	0	0	CD3+/CD8+/Ki67+	1698.86189098 1075.00280889
-1	0	0	CD3+/CD8+/Ki67+	720.093679987 1784.10612547
-1	0	0	CD3+/CD8+/Ki67+	1294.10213587 234.837277864
-1	0	0	CD3+/CD8+/Ki67+	2046.48337527 2023.72286917
-1	0	0	CD3+/CD8+/Ki67+	780.813010453 1143.65713276
-1	0	0	CD3+/CD8+/Ki67+	1277.03232057 309.036040271
-1	0	0	CD3+/CD8+/Ki67+	1532.65252164 1482.34657217
-1	0	0	CD3+/CD8+/Ki67+	695.539392194 842.94556219
-1	0	0	CD3+/CD8+/Ki67+	229.597328139 1920.7917025
-1	0	0	CD3+/CD8+/Ki67+	1555.60601811 1540.1040761
-1	0	0	CD3+/CD8+/Ki67+	821.796343851 1441.45422196
-1	0	0	CD3+/CD8+/Ki67+	1423.00352495 562.251413276
-1	0	0	CD3+/CD8+/Ki67+	2050.74141146 548.6247464
-1	0	0	CD3+/CD8+/Ki67+	1803.20027961 320.609918328
-1	0	0	CD3+/CD8+/Ki67+	1319.42389073 1401.3938146
-1	0	0	CD3+/CD8+/Ki67+	571.528882161 1189.16582712
-1	0	0	CD3+/CD8+/Ki67+	1488.47370564 1762.82320798
-1	0	0	CD3+/CD8+/Ki67+	1709.89410015 1489.76180442
-1	0	0	CD3+/CD8+/Ki67+	848.3094958 305.761328334
-1	0	0	CD3+/CD8+/Ki67+	1258.47910785 20.2171971114
-1	0	0	CD3+/CD8+/Ki67+	359.289235464 1416.66119184
-1	0	0	CD3+/CD8+/Ki67+	887.69323936 0.69125644072
-1	0	0	CD3+/CD8+/Ki67+	152.84085626 894.222335117
-1	0	0	CD3+/CD8+/Ki67+	1995.75898267 1061.71927137
-1	0	0	CD3+/CD8+/Ki67+	65.3694844996 1539.25906103
-1	0	0	CD3+/CD8+/Ki67+	1083.04769755 708.230419781
-1	0	0	CD3+/CD8+/Ki67+	1595.85030287 1460.74951046
-1	0	0	CD3+/CD8+/Ki67+	696.384715661 1311.76725341
-1	0	0	CD3+/CD8+/Ki67+	1214.52293297 1614.23050922
-1	0	0	CD3+/CD8+/Ki67+	132.311562781 1580.65134332
-1	0	0	CD3+/CD8+/Ki67+	1908.35370274 926.619258008
-1	0	0	CD3+/CD8+/Ki67+	1540.38119536 1847.53148877
-1	0	0	CD3+/CD8+/Ki67+	1087.60894934 1088.77903194
-1	0	0	CD3+/CD8+/Ki67+	1379.18472476 320.671406453
-1	0	0	CD3+/CD8+/Ki67+	2006.15380173 758.393161104
-1	0	0	CD3+/CD8+/Ki67+	1788.19475291 1360.97699687
-1	0	0	CD3+/CD8+/Ki67+	2036.69179897 1146.491151
-1	0	0	CD3+/CD8+/Ki67+	1936.84289189 1328.25865227
-1	0	0	CD3+/CD8+/Ki67+	291.752802819 1352.04221608
-1	0	0	CD3+/CD8+/Ki67+	1755.67557814 1804.9206473
-1	0	0	CD3+/CD8+/Ki67+	1718.5897194 165.99375188
-1	0	0	CD3+/CD8+/Ki67+	1980.02499377 1283.05116548
-1	0	0	CD3+/CD8+/Ki67+	1736.07874894 521.686100811
#EOF
