# Supplementary material for: Data-Driven Discovery of Immune Contexture Biomarkers
Source: Front Oncol. 2018 Dec 18;8:627. doi: 10.3389/fonc.2018.00627 (PMC6305402; doi:10.3389/fonc.2018.00627)
Supplement: Data Sheet 2.zip — The synthetic dataset used for verifying the approach (section 3.1; Figure 4) is provided as a collection of text files describing regions, markers, and metadata. [file Data_Sheet_2.zip › verificationDataset/testdata_028_ImageObjects.txt]

barcode_target	testdata_028
barcode_origin	-1
workflow_target_version	-1
workflow_origin	-1
workflow_origin_version	-1
iH	-1
iW	-1
user	None

-1	0	0	Ki67+	1820.95818498 939.480026007
-1	0	0	Ki67+	1710.58679526 918.188228437
-1	0	0	Ki67+	883.859096573 175.49417617
-1	0	0	Ki67+	28.5098790736 159.197533963
-1	0	0	Ki67+	513.672288977 929.749732463
-1	0	0	Ki67+	330.287710469 1979.51660606
-1	0	0	Ki67+	434.2852727 1250.69466012
-1	0	0	Ki67+	302.846278877 300.992591579
-1	0	0	Ki67+	414.214833966 1084.42832168
-1	0	0	Ki67+	22.0493801223 2015.23270246
-1	0	0	Ki67+	1251.1143157 1448.13406381
-1	0	0	Ki67+	511.354419199 776.27539739
-1	0	0	Ki67+	796.621064571 1008.60935601
-1	0	0	Ki67+	17.6695345585 861.904915084
-1	0	0	Ki67+	1879.09518446 1975.92855825
-1	0	0	Ki67+	2118.08095136 592.520511469
-1	0	0	Ki67+	676.482742775 727.931094456
-1	0	0	Ki67+	527.314803714 1039.79419007
-1	0	0	Ki67+	1476.52756955 1908.50560646
-1	0	0	Ki67+	1260.91585795 597.460817284
-1	0	0	Ki67+	88.2897121032 1527.79478692
-1	0	0	Ki67+	1389.42111391 552.613234771
-1	0	0	Ki67+	70.8563879878 1431.75157889
-1	0	0	Ki67+	561.219471805 682.9106203
-1	0	0	Ki67+	1686.69975592 923.437837016
-1	0	0	Ki67+	665.028768408 1159.36896683
-1	0	0	Ki67+	627.23907457 488.321112838
-1	0	0	Ki67+	1698.95740407 2030.23544637
-1	0	0	Ki67+	139.826828661 237.792454723
-1	0	0	Ki67+	160.636333007 1394.1122583
-1	0	0	Ki67+	711.885047819 363.644332051
-1	0	0	Ki67+	1121.17849529 417.908618645
-1	0	0	Ki67+	1145.46218608 1494.07534821
-1	0	0	Ki67+	1326.78649242 1566.60457262
-1	0	0	Ki67+	496.175183735 1751.43403191
-1	0	0	Ki67+	874.941341027 1486.48775273
-1	0	0	Ki67+	1702.25323321 293.250577783
-1	0	0	Ki67+	1154.91833446 1550.54370795
-1	0	0	Ki67+	281.647425498 822.244817255
-1	0	0	Ki67+	822.745506019 532.349439093
-1	0	0	Ki67+	573.57986462 2076.30351288
-1	0	0	Ki67+	1708.91208834 653.291587104
-1	0	0	Ki67+	135.850298808 589.972307292
-1	0	0	Ki67+	423.207548726 591.038737486
-1	0	0	Ki67+	378.24560119 1241.02727685
-1	0	0	Ki67+	529.460984395 607.862186533
-1	0	0	Ki67+	695.142230447 1206.93942848
-1	0	0	Ki67+	572.077184557 625.598129526
-1	0	0	Ki67+	208.696711022 33.9264619386
-1	0	0	Ki67+	683.072656199 256.86146612
-1	0	0	Ki67+	541.808819626 511.738368158
-1	0	0	Ki67+	362.519478048 1540.27179519
-1	0	0	Ki67+	1851.78561887 1854.60028136
-1	0	0	Ki67+	1551.98046136 797.183928718
-1	0	0	Ki67+	2076.1333738 1423.73821367
-1	0	0	Ki67+	1334.7650457 860.924645189
-1	0	0	Ki67+	372.531122298 1460.38637121
-1	0	0	Ki67+	372.840971146 1692.07571914
-1	0	0	Ki67+	2079.19012862 318.728275701
-1	0	0	Ki67+	1080.93486553 382.374564155
-1	0	0	Ki67+	1621.34640751 1784.20187878
-1	0	0	Ki67+	100.571526635 416.25290785
-1	0	0	Ki67+	2067.9281814 88.9663272158
-1	0	0	Ki67+	1655.08275983 615.389337508
-1	0	0	Ki67+	2102.17671721 1471.05637627
-1	0	0	Ki67+	809.055777786 119.546348493
-1	0	0	Ki67+	1317.90184611 894.743188831
-1	0	0	Ki67+	216.8618031 1003.26391366
-1	0	0	Ki67+	857.640521493 650.212599413
-1	0	0	Ki67+	576.476826338 924.38672215
-1	0	0	Ki67+	1954.86987842 1074.4028491
-1	0	0	Ki67+	536.254004344 172.663011586
-1	0	0	Ki67+	334.076269769 1888.24125912
-1	0	0	Ki67+	0.058723445728 342.815294178
-1	0	0	Ki67+	587.838982779 857.319712858
-1	0	0	Ki67+	936.210890667 1049.39410697
-1	0	0	Ki67+	527.240084748 2035.03355828
-1	0	0	Ki67+	2056.703343 793.934276917
-1	0	0	Ki67+	1436.53950012 195.046225238
-1	0	0	Ki67+	1840.70963654 1770.32575778
-1	0	0	Ki67+	1910.04537128 1623.11718252
-1	0	0	Ki67+	320.538885466 590.748062133
-1	0	0	Ki67+	1248.51991806 1940.73503306
-1	0	0	Ki67+	326.541540267 135.00039252
-1	0	0	Ki67+	411.614880375 1811.18121294
-1	0	0	Ki67+	1298.92826193 231.866985327
-1	0	0	Ki67+	1719.41375933 1375.49526931
-1	0	0	Ki67+	575.238091123 987.670400063
-1	0	0	Ki67+	26.3715216559 668.154810276
-1	0	0	Ki67+	1986.78363627 596.928032463
-1	0	0	Ki67+	600.516130514 87.1930539345
-1	0	0	Ki67+	952.291774211 582.970351504
-1	0	0	Ki67+	2078.46076791 1075.57957546
-1	0	0	Ki67+	1423.10943849 1674.56130035
-1	0	0	Ki67+	1329.36386347 1634.82566437
-1	0	0	Ki67+	1141.84126474 1567.88897066
-1	0	0	Ki67+	144.479022656 735.470714956
-1	0	0	Ki67+	379.765736914 1822.85238626
-1	0	0	Ki67+	354.127449511 335.78210261
-1	0	0	Ki67+	1518.66762514 1898.52498924
-1	0	0	Ki67+	343.252340096 525.9360131
-1	0	0	Ki67+	1247.77151028 557.892693349
-1	0	0	Ki67+	488.752844465 630.951598648
-1	0	0	Ki67+	965.60373322 1549.75132086
-1	0	0	Ki67+	1574.81677599 2033.63413829
-1	0	0	Ki67+	584.991461644 1859.74578902
-1	0	0	Ki67+	2008.90389189 1167.81409356
-1	0	0	Ki67+	236.080842258 8.84567460919
-1	0	0	Ki67+	1916.75417708 1332.50482589
-1	0	0	Ki67+	1004.07410693 2022.74457051
-1	0	0	Ki67+	1947.10348935 160.34538857
-1	0	0	Ki67+	418.791841376 1608.42603641
-1	0	0	Ki67+	566.707071783 657.687887232
-1	0	0	Ki67+	514.409931675 980.393141737
-1	0	0	Ki67+	1292.75232424 700.468934799
-1	0	0	Ki67+	176.09726357 1610.6790207
-1	0	0	Ki67+	403.827056633 679.996061918
-1	0	0	Ki67+	545.063392735 1174.96017828
-1	0	0	Ki67+	1885.74725864 871.045164019
-1	0	0	Ki67+	1107.91144559 1972.33490403
-1	0	0	Ki67+	354.938754468 313.12187221
-1	0	0	Ki67+	1795.386833 739.130233053
-1	0	0	Ki67+	393.600706065 437.968513196
-1	0	0	Ki67+	662.540521251 473.601587356
-1	0	0	Ki67+	358.614180556 1984.97117541
-1	0	0	Ki67+	1782.80348473 1297.99204276
-1	0	0	Ki67+	256.01101458 843.255610809
-1	0	0	Ki67+	1092.45738277 266.713961427
-1	0	0	Ki67+	630.237136891 290.044079723
-1	0	0	Ki67+	1025.68404775 1071.76203278
-1	0	0	Ki67+	252.669587548 1221.95490489
-1	0	0	Ki67+	1357.46480998 1372.73300541
-1	0	0	Ki67+	777.249612144 942.136282509
-1	0	0	Ki67+	1012.39447364 367.274678148
-1	0	0	Ki67+	113.348495086 1563.91659051
-1	0	0	Ki67+	1658.68127775 2028.48017689
-1	0	0	Ki67+	752.466103181 1738.15395061
-1	0	0	Ki67+	1610.1075822 283.039378803
-1	0	0	Ki67+	1874.09124121 1072.77980706
-1	0	0	Ki67+	1300.53717789 1757.89972783
-1	0	0	Ki67+	1055.93377888 2115.23468543
-1	0	0	Ki67+	1812.92206023 525.37509537
-1	0	0	Ki67+	1511.76650534 1139.82658241
-1	0	0	Ki67+	957.838883435 735.198123143
-1	0	0	Ki67+	1551.96887712 630.935851769
-1	0	0	Ki67+	1552.52640288 1925.95083019
-1	0	0	Ki67+	888.858374897 1340.91367983
-1	0	0	Ki67+	1073.01512961 2021.36235713
-1	0	0	Ki67+	1351.24061013 190.672998072
-1	0	0	Ki67+	1464.43048648 1758.03909064
-1	0	0	Ki67+	372.464674683 588.802643906
-1	0	0	Ki67+	1291.95051437 1723.66655315
-1	0	0	Ki67+	328.607516861 1168.77568998
-1	0	0	Ki67+	1438.90951484 463.046392155
-1	0	0	Ki67+	407.232576566 254.386459875
-1	0	0	Ki67+	1166.31112114 66.0461607999
-1	0	0	Ki67+	1347.47683915 837.924386642
-1	0	0	Ki67+	1578.02559347 623.220606684
-1	0	0	Ki67+	208.93838068 506.211809042
-1	0	0	Ki67+	1109.32469125 996.343517103
-1	0	0	Ki67+	1290.6842117 2108.11647086
-1	0	0	Ki67+	466.427578744 1280.2897971
-1	0	0	Ki67+	920.199333795 1727.63940162
-1	0	0	Ki67+	1504.05167845 872.479982373
-1	0	0	Ki67+	1728.9581796 878.684249348
-1	0	0	Ki67+	308.650051155 1627.43159851
-1	0	0	Ki67+	570.969360319 1980.94468894
-1	0	0	Ki67+	1254.03347923 1083.72370456
-1	0	0	Ki67+	913.201935694 185.646586656
-1	0	0	Ki67+	1977.09101931 1635.32009302
-1	0	0	Ki67+	1414.84186258 1537.6243258
-1	0	0	Ki67+	1355.462416 2036.20010087
-1	0	0	Ki67+	1759.72194293 252.613013502
-1	0	0	Ki67+	2146.86443529 1859.34685544
-1	0	0	Ki67+	1605.55664709 1519.21639529
-1	0	0	Ki67+	1116.75806431 1855.39944277
-1	0	0	Ki67+	1561.00776035 293.954595513
-1	0	0	Ki67+	774.203261179 2113.39414008
-1	0	0	Ki67+	816.664285387 560.826293126
-1	0	0	Ki67+	266.781795482 1774.70094946
-1	0	0	Ki67+	543.378362477 1760.63477145
-1	0	0	Ki67+	551.3841568 1270.31382831
-1	0	0	Ki67+	1799.38868357 504.591391414
-1	0	0	Ki67+	497.29769193 1475.04064763
-1	0	0	Ki67+	928.869204463 1418.75865608
-1	0	0	Ki67+	787.958064564 273.235516865
-1	0	0	Ki67+	832.25472123 1294.92644071
-1	0	0	Ki67+	803.889253879 624.974323292
-1	0	0	Ki67+	886.231382225 1516.33977152
-1	0	0	Ki67+	1629.88618213 758.070020434
-1	0	0	Ki67+	1338.2598364 2007.95005577
-1	0	0	Ki67+	1754.7616379 1900.52451563
-1	0	0	Ki67+	1917.63544365 58.7183454044
-1	0	0	Ki67+	249.235098857 970.612491939
-1	0	0	Ki67+	1417.14202276 899.579454808
-1	0	0	Ki67+	1776.86805898 933.564186788
-1	0	0	Ki67+	362.879963409 629.765085024
-1	0	0	Ki67+	723.729063896 1399.52313858
-1	0	0	Ki67+	570.337414216 1582.41771329
-1	0	0	Ki67+	2003.43302044 1330.55263168
-1	0	0	Ki67+	751.711895412 1212.34931919
-1	0	0	Ki67+	1082.51670129 1795.84980579
-1	0	0	Ki67+	961.901993081 60.1939845414
-1	0	0	Ki67+	531.487930857 414.672289842
-1	0	0	Ki67+	1864.54069629 1318.15395705
-1	0	0	Ki67+	1233.22250178 267.914289041
-1	0	0	Ki67+	1392.05817161 800.648559885
-1	0	0	Ki67+	19.1846425007 193.653311193
-1	0	0	Ki67+	584.413815415 340.220586115
-1	0	0	Ki67+	998.543980119 185.703005078
-1	0	0	Ki67+	1753.65128642 920.206685339
-1	0	0	Ki67+	1153.61686508 1404.5052115
-1	0	0	Ki67+	606.837057832 1235.43853791
-1	0	0	Ki67+	1173.74301737 1031.88234306
-1	0	0	Ki67+	1206.34407837 1757.12646416
-1	0	0	Ki67+	10.1353806963 1723.53568413
-1	0	0	Ki67+	1898.21751837 1950.5341861
-1	0	0	Ki67+	205.656353168 826.423149776
-1	0	0	Ki67+	184.361643347 1105.85978148
-1	0	0	Ki67+	308.830213168 988.090720719
-1	0	0	Ki67+	798.579291744 955.857456903
-1	0	0	Ki67+	2072.10447269 1892.09079467
-1	0	0	Ki67+	2079.07859433 1103.29083944
-1	0	0	Ki67+	1240.57956113 817.70833523
-1	0	0	Ki67+	1124.67178786 1384.88270985
-1	0	0	Ki67+	1816.0687626 2036.21436988
-1	0	0	Ki67+	1311.56706878 951.115245859
-1	0	0	Ki67+	45.6079356224 1376.3272803
-1	0	0	Ki67+	370.53632081 736.278352698
-1	0	0	Ki67+	995.472063996 656.834693894
-1	0	0	Ki67+	2053.25439061 1676.47247438
-1	0	0	Ki67+	1353.74633312 1894.27925622
-1	0	0	Ki67+	1355.91225637 1196.69243177
-1	0	0	Ki67+	1152.26266822 991.649918431
-1	0	0	Ki67+	1694.95624713 1915.34488236
-1	0	0	Ki67+	588.845722102 290.957536053
-1	0	0	Ki67+	272.643616842 1111.14000115
-1	0	0	Ki67+	1969.12214293 1105.89042108
-1	0	0	Ki67+	40.6604213615 620.496649752
-1	0	0	Ki67+	1490.97111191 493.682546763
-1	0	0	Ki67+	1335.90377271 1042.22370548
-1	0	0	Ki67+	2037.47905005 872.357137739
-1	0	0	Ki67+	313.977563378 1900.79122374
-1	0	0	Ki67+	268.211918726 641.786497384
-1	0	0	Ki67+	1775.74560114 446.210757537
-1	0	0	Ki67+	929.280932313 1939.89182488
-1	0	0	Ki67+	184.772557976 1004.47929775
-1	0	0	Ki67+	1305.41554313 1079.24344462
-1	0	0	Ki67+	1880.22459682 813.141440203
-1	0	0	Ki67+	388.012827406 1389.67346811
-1	0	0	Ki67+	512.833943111 1881.46400683
-1	0	0	Ki67+	874.367747867 1204.27637311
-1	0	0	Ki67+	2061.32462358 828.293130657
-1	0	0	Ki67+	639.105780866 1709.37977036
-1	0	0	Ki67+	1078.4542965 1596.67612258
-1	0	0	Ki67+	1058.11593871 985.318812113
-1	0	0	Ki67+	1128.68111804 449.548987207
-1	0	0	Ki67+	469.129877717 869.009924044
-1	0	0	Ki67+	1928.35107388 5.01438454133
-1	0	0	Ki67+	1014.23144953 1387.98211359
-1	0	0	Ki67+	1420.37196231 1060.8775381
-1	0	0	Ki67+	1144.10749615 2012.48819662
-1	0	0	Ki67+	1985.73223969 726.346318063
-1	0	0	Ki67+	550.104406816 531.872384348
-1	0	0	Ki67+	1171.78792739 1298.75016846
-1	0	0	Ki67+	1350.80500177 470.20168609
-1	0	0	Ki67+	1456.57041134 1608.06751554
-1	0	0	Ki67+	826.177419211 945.11325098
-1	0	0	Ki67+	926.670374829 1995.25900319
-1	0	0	Ki67+	1018.19415868 214.470958496
-1	0	0	Ki67+	406.476286364 1192.58818535
-1	0	0	Ki67+	514.702423152 1945.06863298
-1	0	0	Ki67+	1404.39803396 2064.48248201
-1	0	0	Ki67+	1695.6477625 1659.21262136
-1	0	0	Ki67+	1781.95243097 1353.86529373
-1	0	0	Ki67+	1595.23313663 1969.51347775
-1	0	0	Ki67+	754.734444605 1056.56169816
-1	0	0	Ki67+	2010.390298 304.553251111
-1	0	0	Ki67+	1276.20460445 1036.32027031
-1	0	0	Ki67+	165.946444583 2050.54730293
-1	0	0	Ki67+	1520.10190715 1435.20117108
-1	0	0	Ki67+	1185.63151177 133.137893633
-1	0	0	Ki67+	1312.96373862 466.174493866
-1	0	0	Ki67+	1460.09193574 1581.41370435
-1	0	0	Ki67+	681.837922531 958.020552153
-1	0	0	Ki67+	1229.93810954 310.248888827
-1	0	0	Ki67+	1679.13485599 146.053353456
-1	0	0	Ki67+	1304.06521084 1179.6869422
-1	0	0	Ki67+	700.680154759 912.707801518
-1	0	0	Ki67+	1374.43352825 997.951191708
-1	0	0	Ki67+	70.356533087 1473.35084951
-1	0	0	Ki67+	772.373162402 849.444280941
-1	0	0	Ki67+	1190.10848062 184.668624983
-1	0	0	Ki67+	1693.53756161 589.658562211
-1	0	0	Ki67+	966.940626834 1027.1842959
-1	0	0	Ki67+	1049.91805039 257.750325374
-1	0	0	Ki67+	2063.04517418 1241.45627968
-1	0	0	Ki67+	1134.00374163 840.697392437
-1	0	0	Ki67+	1565.59364166 1855.94399765
-1	0	0	Ki67+	654.320419209 2000.58435721
-1	0	0	Ki67+	24.9378831873 362.554964367
-1	0	0	Ki67+	828.460726883 987.200464101
-1	0	0	Ki67+	2081.45466598 1171.72482828
-1	0	0	Ki67+	1176.38972217 2021.36846013
-1	0	0	Ki67+	2032.04945953 301.386563231
-1	0	0	Ki67+	1119.36508152 1035.81806259
-1	0	0	Ki67+	1839.82951854 1461.70472543
-1	0	0	Ki67+	2041.66424812 1599.93323932
-1	0	0	Ki67+	1235.60643774 1646.24469323
-1	0	0	Ki67+	809.028459745 695.530282248
-1	0	0	Ki67+	375.877528155 1193.05806346
-1	0	0	Ki67+	485.818998159 1243.87153555
-1	0	0	Ki67+	1115.06989205 1784.08371503
-1	0	0	Ki67+	417.411404164 290.734424602
-1	0	0	Ki67+	1680.2685591 1071.6989428
-1	0	0	Ki67+	144.02421666 1593.89395106
-1	0	0	Ki67+	213.702916158 1475.84490133
-1	0	0	Ki67+	166.727319886 1138.16354017
-1	0	0	Ki67+	1041.19837392 2073.81708581
-1	0	0	Ki67+	1810.76252063 678.023811239
-1	0	0	Ki67+	1201.40541754 307.501617998
-1	0	0	Ki67+	329.439334902 2036.32513942
-1	0	0	Ki67+	162.046063359 302.409197927
-1	0	0	Ki67+	1996.131908 335.568326198
-1	0	0	Ki67+	927.800808787 876.474217356
-1	0	0	Ki67+	1354.92781837 954.46699927
-1	0	0	Ki67+	1357.20368472 1662.83546176
-1	0	0	Ki67+	1203.40545445 18.2661302999
-1	0	0	Ki67+	1957.05564113 1382.79824085
-1	0	0	Ki67+	1213.4035553 1374.67279585
-1	0	0	Ki67+	69.8485710641 568.69076682
-1	0	0	Ki67+	966.549065658 883.57475989
-1	0	0	Ki67+	1128.01648947 1255.2772967
-1	0	0	Ki67+	244.116587457 442.306798782
-1	0	0	Ki67+	1311.08771854 807.281426949
-1	0	0	Ki67+	1529.00275138 1069.97931906
-1	0	0	Ki67+	794.987174029 1329.40933505
-1	0	0	Ki67+	138.329534547 1947.94256305
-1	0	0	Ki67+	266.634680823 524.460937566
-1	0	0	Ki67+	1233.5718552 1093.14512803
-1	0	0	Ki67+	1549.66196165 2055.22860498
-1	0	0	Ki67+	1401.66670637 697.858573278
-1	0	0	Ki67+	578.152960455 1503.92231366
-1	0	0	Ki67+	1905.99236736 1201.37888492
-1	0	0	Ki67+	769.581184979 415.985954071
-1	0	0	Ki67+	748.67116543 121.206090952
-1	0	0	Ki67+	1688.86003282 555.507532925
-1	0	0	Ki67+	1548.75935666 1115.89124942
-1	0	0	Ki67+	1708.24352925 1634.70790564
-1	0	0	Ki67+	1984.3533388 1689.34668848
-1	0	0	Ki67+	1014.77357087 1203.43455401
-1	0	0	Ki67+	730.71869072 1991.83958279
-1	0	0	Ki67+	1682.6438869 392.020847438
-1	0	0	Ki67+	1069.33222888 1058.27461101
-1	0	0	Ki67+	2117.38084996 63.2539608454
-1	0	0	Ki67+	104.666909025 300.941234364
-1	0	0	Ki67+	95.0126107121 582.915748453
-1	0	0	Ki67+	1748.83393892 160.784070572
-1	0	0	Ki67+	1090.85840124 1058.53955027
-1	0	0	Ki67+	2013.44561823 1381.10340569
-1	0	0	Ki67+	1849.3257013 268.032190478
-1	0	0	Ki67+	1802.59649614 646.463861843
-1	0	0	Ki67+	2043.21435273 203.288963317
-1	0	0	Ki67+	1952.66771613 1761.41087205
-1	0	0	Ki67+	1833.60071696 895.79461514
-1	0	0	Ki67+	487.634131053 2049.14855045
-1	0	0	Ki67+	1002.23166804 1329.41099634
-1	0	0	Ki67+	212.726688397 1732.66403481
-1	0	0	Ki67+	1430.37106934 668.30899366
-1	0	0	Ki67+	444.890264809 2042.1426311
-1	0	0	Ki67+	7.23324336056 1420.47917005
-1	0	0	Ki67+	555.417039865 592.645219205
-1	0	0	Ki67+	1544.82956263 986.847337105
-1	0	0	Ki67+	1774.72008554 1472.23509624
-1	0	0	Ki67+	545.499361112 969.123375787
-1	0	0	Ki67+	1093.8801644 818.742303664
-1	0	0	Ki67+	314.260161948 1262.38225215
-1	0	0	Ki67+	1634.87062663 1967.45127356
-1	0	0	Ki67+	1141.91026682 72.2056960692
-1	0	0	Ki67+	711.386587575 17.1824818916
-1	0	0	Ki67+	1805.90032547 2144.39497438
-1	0	0	Ki67+	1229.30399554 692.43396989
-1	0	0	Ki67+	677.24413392 697.226798849
-1	0	0	Ki67+	984.409512135 1527.6083045
-1	0	0	Ki67+	214.812321075 2074.42921812
-1	0	0	Ki67+	1505.25080057 1834.9628841
-1	0	0	Ki67+	1172.59957767 1574.80631463
-1	0	0	Ki67+	1141.58990238 50.5123283485
-1	0	0	Ki67+	1439.66053217 151.219689683
-1	0	0	Ki67+	870.56596304 675.845045267
-1	0	0	Ki67+	928.416228834 90.7316709188
-1	0	0	Ki67+	1665.18490364 1451.32944554
-1	0	0	Ki67+	578.41941291 462.764626267
-1	0	0	Ki67+	297.208161247 2119.12257498
-1	0	0	Ki67+	1908.21543058 1660.01774367
-1	0	0	Ki67+	792.058514659 908.100351944
-1	0	0	Ki67+	602.21636929 1627.90188949
-1	0	0	Ki67+	724.619275087 2139.56258849
-1	0	0	Ki67+	2042.57471521 1834.41214666
-1	0	0	Ki67+	1122.93334868 1659.21759062
-1	0	0	Ki67+	957.43394212 838.524611755
-1	0	0	Ki67+	572.015402922 2029.13668863
-1	0	0	Ki67+	746.172959553 1423.17255649
-1	0	0	Ki67+	378.171534307 317.983654835
-1	0	0	Ki67+	1215.57754958 1178.28868779
-1	0	0	Ki67+	17.736268524 1117.6431871
-1	0	0	Ki67+	221.549606729 1306.69181299
-1	0	0	Ki67+	1116.23038578 270.283806876
-1	0	0	Ki67+	2010.14510089 706.339405394
-1	0	0	Ki67+	41.1814404882 1611.90721478
-1	0	0	Ki67+	2015.6951742 769.449152836
-1	0	0	Ki67+	1935.78229456 2086.37081511
-1	0	0	Ki67+	374.830683765 554.569462163
-1	0	0	Ki67+	1461.03208081 109.153329343
-1	0	0	Ki67+	183.875779698 1224.87371206
-1	0	0	Ki67+	980.244312234 1737.92163442
-1	0	0	Ki67+	1053.47597791 1131.0044164
-1	0	0	Ki67+	195.099671 1598.81381877
-1	0	0	Ki67+	1217.64139809 1870.72064468
-1	0	0	Ki67+	1788.35570094 1514.05472758
-1	0	0	Ki67+	1926.93465388 804.988786438
-1	0	0	Ki67+	163.243574879 156.668338345
-1	0	0	Ki67+	2079.98414429 1842.54111903
-1	0	0	Ki67+	1779.46485999 869.744396257
-1	0	0	Ki67+	804.400792194 764.759063616
-1	0	0	Ki67+	1523.71682831 944.204468007
-1	0	0	Ki67+	123.969947553 567.601157883
-1	0	0	Ki67+	526.671963537 299.902962817
-1	0	0	Ki67+	222.141946726 1637.69389096
-1	0	0	Ki67+	1840.26367881 923.041707876
-1	0	0	Ki67+	1715.88406057 1928.95950556
-1	0	0	Ki67+	584.819820323 166.907574976
-1	0	0	Ki67+	67.5431815047 2009.65396931
-1	0	0	Ki67+	156.536052308 342.277957287
-1	0	0	Ki67+	1121.73101837 388.289826209
-1	0	0	Ki67+	1704.48228606 133.709187406
-1	0	0	Ki67+	255.732793156 188.867059795
-1	0	0	Ki67+	2000.85199218 1226.65946857
-1	0	0	Ki67+	1663.69342439 1572.230736
-1	0	0	Ki67+	938.579968254 183.575996786
-1	0	0	Ki67+	1457.30700567 1107.10395989
-1	0	0	Ki67+	124.271727871 1187.26592794
-1	0	0	Ki67+	1286.03463546 49.8715188501
-1	0	0	Ki67+	1362.5988445 2131.16188075
-1	0	0	Ki67+	1196.69118931 1672.21505293
-1	0	0	Ki67+	1066.64906824 484.199886824
-1	0	0	Ki67+	91.9042079432 1962.47591877
-1	0	0	Ki67+	2005.7785297 792.827995305
-1	0	0	Ki67+	279.995764097 1305.63661638
-1	0	0	Ki67+	1133.48094299 1839.28502841
-1	0	0	Ki67+	1651.80096579 146.645629357
-1	0	0	Ki67+	182.511187078 1780.85506769
-1	0	0	Ki67+	1769.13743897 511.104390746
-1	0	0	Ki67+	30.89893825 126.65203815
-1	0	0	Ki67+	1404.99015226 1077.65107003
-1	0	0	Ki67+	8.36288809809 714.39981753
-1	0	0	Ki67+	1052.33044026 884.019581258
-1	0	0	Ki67+	1524.99572888 864.897687186
-1	0	0	Ki67+	971.221921323 792.856413963
-1	0	0	Ki67+	1437.97604539 306.51742071
-1	0	0	Ki67+	674.8513911 176.037576962
-1	0	0	Ki67+	1675.48065062 500.156406216
-1	0	0	Ki67+	1887.8224553 697.711780235
-1	0	0	Ki67+	1617.17219553 2027.46822675
-1	0	0	Ki67+	1191.45762383 62.4824611677
-1	0	0	Ki67+	1013.64134313 1827.52920585
-1	0	0	Ki67+	326.634440339 473.545609553
-1	0	0	Ki67+	553.053716262 1634.91233307
-1	0	0	Ki67+	1129.63892251 1124.81333996
-1	0	0	Ki67+	834.661387673 787.165201815
-1	0	0	Ki67+	285.812986285 1002.47557282
-1	0	0	Ki67+	625.556794671 373.101816025
-1	0	0	Ki67+	1379.81753121 1831.70923567
-1	0	0	Ki67+	180.243213653 1263.83242114
-1	0	0	Ki67+	68.4170300598 1007.94790854
-1	0	0	Ki67+	7.4795736048 1520.44272625
-1	0	0	Ki67+	1353.57435247 47.0823202096
-1	0	0	Ki67+	1508.83162393 1546.81697692
-1	0	0	Ki67+	1118.68071523 498.462359311
-1	0	0	Ki67+	1315.12795814 1224.91405293
-1	0	0	Ki67+	230.170760289 1587.28927328
-1	0	0	Ki67+	203.696486058 861.891173859
-1	0	0	Ki67+	1526.2995109 265.243019107
-1	0	0	Ki67+	625.346092633 19.4427089929
-1	0	0	Ki67+	1311.1056282 137.303693465
-1	0	0	Ki67+	1171.287683 1391.20282055
-1	0	0	Ki67+	1174.90930705 804.847672491
-1	0	0	Ki67+	720.118945929 1799.86465015
-1	0	0	Ki67+	208.675399495 1935.0578104
-1	0	0	Ki67+	1730.85899125 1562.6720669
-1	0	0	Ki67+	1886.27136355 1997.15174248
-1	0	0	Ki67+	899.057929012 2027.82613056
-1	0	0	Ki67+	840.744661272 2090.24977929
-1	0	0	Ki67+	1404.98107119 180.985412781
-1	0	0	Ki67+	473.25344314 83.4166051771
-1	0	0	Ki67+	1341.88899802 618.466285798
-1	0	0	Ki67+	1663.52008638 1780.18068666
-1	0	0	Ki67+	1611.54892667 583.50161126
-1	0	0	Ki67+	1009.7071815 735.851812239
-1	0	0	Ki67+	701.285774944 1668.00390334
-1	0	0	Ki67+	1933.21996161 1361.56500756
-1	0	0	Ki67+	1578.85514604 703.298838777
-1	0	0	Ki67+	1372.2041141 680.246687207
-1	0	0	Ki67+	915.247930479 903.192806262
-1	0	0	Ki67+	1748.33441175 794.146591749
-1	0	0	Ki67+	987.479272715 99.8523898725
-1	0	0	Ki67+	26.9526635088 1339.90338794
-1	0	0	Ki67+	1021.07799728 809.118800089
-1	0	0	Ki67+	1054.22529275 572.909417693
-1	0	0	Ki67+	1610.92280669 1286.25082471
-1	0	0	Ki67+	714.833595575 1976.33402843
-1	0	0	Ki67+	246.092577133 1984.19542458
-1	0	0	Ki67+	1075.31406538 957.799502885
-1	0	0	Ki67+	1375.24873582 771.651292977
-1	0	0	Ki67+	153.91023795 619.767633799
-1	0	0	Ki67+	852.987520452 1200.83844305
-1	0	0	Ki67+	821.811862556 1926.92349685
-1	0	0	Ki67+	1442.63216078 1700.52212169
-1	0	0	Ki67+	84.5677522117 988.683111868
-1	0	0	Ki67+	843.478436595 1526.94636967
-1	0	0	Ki67+	401.297440259 827.274373661
-1	0	0	Ki67+	1611.40558037 969.774260046
-1	0	0	Ki67+	1822.69624089 1854.76766197
-1	0	0	Ki67+	1071.73781093 1434.04564311
-1	0	0	Ki67+	1574.29991901 1263.05498717
-1	0	0	Ki67+	685.326159111 1263.83557287
-1	0	0	Ki67+	83.3065438229 1706.70168978
-1	0	0	Ki67+	1631.44127233 1221.41014617
-1	0	0	Ki67+	602.599530504 1872.91710726
-1	0	0	Ki67+	662.338584735 435.896028197
-1	0	0	Ki67+	1818.981012 1797.89072074
-1	0	0	Ki67+	638.973330416 188.343123532
-1	0	0	Ki67+	9.02108131053 1460.98317557
-1	0	0	Ki67+	442.987700681 107.875152291
-1	0	0	Ki67+	943.542508635 763.845134642
-1	0	0	Ki67+	886.784028053 703.2986986
-1	0	0	Ki67+	398.140601465 1549.9132219
-1	0	0	Ki67+	2072.09094044 251.855277317
-1	0	0	Ki67+	841.543802983 7.61090963166
-1	0	0	Ki67+	1412.85225048 417.570474829
-1	0	0	Ki67+	1669.62805251 61.4941412341
-1	0	0	Ki67+	722.731110994 1000.79189181
-1	0	0	Ki67+	2049.99684997 235.794338318
-1	0	0	Ki67+	1098.05607234 1484.21624418
-1	0	0	Ki67+	113.079109348 2112.91683143
-1	0	0	Ki67+	240.220782971 271.726355945
-1	0	0	Ki67+	1780.23387914 534.382643812
-1	0	0	Ki67+	2117.62680433 1783.82768803
-1	0	0	Ki67+	1548.56380601 559.68807965
-1	0	0	Ki67+	483.521999632 1640.70423097
-1	0	0	Ki67+	1885.87607838 737.645241102
-1	0	0	Ki67+	1196.98782612 2107.13082399
-1	0	0	Ki67+	463.133367814 2115.03215072
-1	0	0	Ki67+	1005.21349557 1699.25576862
-1	0	0	Ki67+	217.913201458 2030.59141636
-1	0	0	Ki67+	1309.55165639 718.183099723
-1	0	0	Ki67+	226.682224002 1911.53659868
-1	0	0	Ki67+	1710.18168628 1269.71041298
-1	0	0	Ki67+	160.68030853 1714.58824118
-1	0	0	Ki67+	304.056082855 1502.08580864
-1	0	0	Ki67+	1787.12651807 2059.89110145
-1	0	0	Ki67+	1076.88704064 459.292768603
-1	0	0	Ki67+	1131.74532416 804.808141615
-1	0	0	Ki67+	262.591413044 1895.49492386
-1	0	0	Ki67+	2012.70116633 1723.44671304
-1	0	0	Ki67+	1490.17656867 847.433373451
-1	0	0	Ki67+	2079.71410146 709.399072895
-1	0	0	Ki67+	934.838376534 466.250473093
-1	0	0	Ki67+	973.025840397 1910.04162161
-1	0	0	Ki67+	63.7373102818 1579.55053755
-1	0	0	Ki67+	1225.04685582 1287.16549574
-1	0	0	Ki67+	39.0019388286 1847.94037367
-1	0	0	Ki67+	814.151029576 819.495686147
-1	0	0	Ki67+	763.465806489 372.952321925
-1	0	0	Ki67+	407.243338524 0.957667106574
-1	0	0	Ki67+	2007.70513803 1812.38462749
-1	0	0	Ki67+	1396.09523775 1868.12664357
-1	0	0	Ki67+	2093.40407084 1024.10832368
-1	0	0	Ki67+	1965.19647224 1893.05835535
-1	0	0	Ki67+	1451.83925209 2125.34971743
-1	0	0	Ki67+	2063.19298399 154.789776628
-1	0	0	Ki67+	154.703443095 1492.58660175
-1	0	0	Ki67+	654.010375704 1339.10191463
-1	0	0	Ki67+	546.319380701 65.5287447152
-1	0	0	Ki67+	1877.61579403 547.346500142
-1	0	0	Ki67+	833.783065963 1758.39908904
-1	0	0	Ki67+	1881.73833022 1588.10775323
-1	0	0	Ki67+	1081.72486081 2129.3281841
-1	0	0	Ki67+	1674.47649152 1160.39020043
-1	0	0	Ki67+	1493.09894118 407.71792568
-1	0	0	Ki67+	1132.12983379 1770.14230107
-1	0	0	Ki67+	184.996991676 2119.78101821
-1	0	0	Ki67+	124.626021255 1061.51848034
-1	0	0	Ki67+	1105.69047879 945.734079607
-1	0	0	Ki67+	1080.78508529 76.8598108114
-1	0	0	Ki67+	1214.48402897 1453.71004242
-1	0	0	Ki67+	843.221544782 1690.37277227
-1	0	0	Ki67+	1502.32009207 1459.00421281
-1	0	0	Ki67+	1813.07522914 79.5739392078
-1	0	0	Ki67+	60.5766184469 64.089207797
-1	0	0	Ki67+	444.404372915 1054.81153452
-1	0	0	Ki67+	1633.22881385 552.004859444
-1	0	0	Ki67+	445.119519981 595.780833081
-1	0	0	Ki67+	1443.87060496 380.968403896
-1	0	0	Ki67+	1802.26178003 1553.02151894
-1	0	0	Ki67+	1547.16359176 1259.79699144
-1	0	0	Ki67+	1629.02135568 1341.77514208
-1	0	0	Ki67+	1584.48528431 176.776126147
-1	0	0	Ki67+	543.777752145 2064.77185905
-1	0	0	Ki67+	550.615783743 867.319620959
-1	0	0	Ki67+	213.64167835 228.635466228
-1	0	0	Ki67+	1647.2672869 260.403259173
-1	0	0	Ki67+	680.527230363 136.225512383
-1	0	0	Ki67+	1891.94999712 2058.4997405
-1	0	0	Ki67+	981.921405596 389.874260548
-1	0	0	Ki67+	346.036552903 22.452110861
-1	0	0	Ki67+	2068.69523345 1025.32769014
-1	0	0	Ki67+	1802.77964339 1314.03395257
-1	0	0	Ki67+	506.733166025 378.793123786
-1	0	0	Ki67+	1005.85374752 403.343250873
-1	0	0	Ki67+	576.086927005 1821.37597267
-1	0	0	Ki67+	2048.66736454 1767.86764095
-1	0	0	Ki67+	1283.24768156 441.639503676
-1	0	0	Ki67+	594.862871036 1555.65089303
-1	0	0	Ki67+	177.085885649 1422.44863845
-1	0	0	Ki67+	2060.32420417 1967.31163313
-1	0	0	Ki67+	2105.81188396 92.0793197634
-1	0	0	Ki67+	1779.56327614 29.8793139191
-1	0	0	Ki67+	1773.07365154 575.688447514
-1	0	0	Ki67+	103.43766289 14.2718598202
-1	0	0	Ki67+	435.992959275 496.402230924
-1	0	0	Ki67+	838.640656994 1231.54357335
-1	0	0	Ki67+	1477.62381455 363.048063482
-1	0	0	Ki67+	1013.98749887 1033.97546993
-1	0	0	Ki67+	1607.93797966 2053.34617325
-1	0	0	Ki67+	288.353606257 1478.90493857
-1	0	0	Ki67+	1078.65065943 1197.68130905
-1	0	0	Ki67+	484.034802629 1127.29996647
-1	0	0	Ki67+	454.028480408 229.813476406
-1	0	0	Ki67+	1276.25004381 490.053787466
-1	0	0	Ki67+	1628.29507436 1577.93560727
-1	0	0	Ki67+	852.936685993 77.6122821369
-1	0	0	Ki67+	1217.15117314 1518.78340649
-1	0	0	Ki67+	1825.7982399 481.204911676
-1	0	0	Ki67+	633.883239052 515.22213344
-1	0	0	Ki67+	1524.12250819 1174.5291278
-1	0	0	Ki67+	287.656563972 507.540621554
-1	0	0	Ki67+	680.043936545 1954.53085696
-1	0	0	Ki67+	1404.69297948 1259.88939165
-1	0	0	Ki67+	962.51715693 1964.7333478
-1	0	0	Ki67+	902.088539921 2067.79731252
-1	0	0	Ki67+	808.242575613 1863.66159725
-1	0	0	Ki67+	1481.68044192 1830.24132089
-1	0	0	Ki67+	386.383783465 2015.253179
-1	0	0	Ki67+	1963.18306998 899.506935541
-1	0	0	Ki67+	1399.32384389 938.313524706
-1	0	0	Ki67+	160.190563915 1858.11803837
-1	0	0	Ki67+	1430.78709426 757.924330676
-1	0	0	Ki67+	574.659403221 1748.86505581
-1	0	0	Ki67+	1902.14084677 1809.03278837
-1	0	0	Ki67+	398.420862242 862.699246934
-1	0	0	Ki67+	1843.62760448 1030.31803494
-1	0	0	Ki67+	793.355883847 240.951522242
-1	0	0	Ki67+	24.6957617053 1822.87535704
-1	0	0	Ki67+	1194.92674177 1981.65441871
-1	0	0	Ki67+	1644.80102203 227.05201363
-1	0	0	Ki67+	432.795118659 758.247824466
-1	0	0	Ki67+	533.616513096 1918.73496482
-1	0	0	Ki67+	1689.84158556 223.779008165
-1	0	0	Ki67+	2041.3374006 978.944774695
-1	0	0	Ki67+	442.448090643 1085.64341602
-1	0	0	Ki67+	867.45265894 1725.10977688
-1	0	0	Ki67+	365.294859287 453.39055221
-1	0	0	Ki67+	1386.07572198 278.988144
-1	0	0	Ki67+	1858.28620709 669.735096584
-1	0	0	Ki67+	210.657472783 185.739118431
-1	0	0	Ki67+	1184.99487639 458.38468755
-1	0	0	Ki67+	1500.42889432 1096.31380948
-1	0	0	Ki67+	1348.33129586 401.73931445
-1	0	0	Ki67+	892.390146898 80.3791295629
-1	0	0	Ki67+	612.35925113 946.542819045
-1	0	0	Ki67+	985.693914874 1429.36681909
-1	0	0	Ki67+	274.455948142 1933.12423895
-1	0	0	Ki67+	880.959139168 959.707882147
-1	0	0	Ki67+	959.02635575 1220.03410812
-1	0	0	Ki67+	573.768655694 1063.50726071
-1	0	0	Ki67+	907.958809552 1690.82189497
-1	0	0	Ki67+	357.402470172 53.8689824722
-1	0	0	Ki67+	1805.08962754 1095.45950555
-1	0	0	Ki67+	1488.71767289 974.323441868
-1	0	0	Ki67+	182.464340804 1721.61223563
-1	0	0	Ki67+	314.440956913 1410.44403789
-1	0	0	Ki67+	1551.87908895 1081.77297249
-1	0	0	Ki67+	1652.11390144 1836.17842683
-1	0	0	Ki67+	198.071940745 1304.74762988
-1	0	0	Ki67+	295.776232391 1274.43646549
-1	0	0	Ki67+	236.795554277 1860.22721934
-1	0	0	Ki67+	276.57743964 1337.05822822
-1	0	0	Ki67+	641.516930214 465.253736653
-1	0	0	Ki67+	2100.2452403 1500.84803297
-1	0	0	Ki67+	1923.81657136 171.1622855
-1	0	0	Ki67+	1669.01378198 1539.90523011
-1	0	0	Ki67+	1637.21978632 1036.63088856
-1	0	0	Ki67+	614.531979546 1787.68889208
-1	0	0	Ki67+	842.135072285 633.941244791
-1	0	0	Ki67+	1953.0395904 1167.60003927
-1	0	0	Ki67+	732.733432796 1053.49996839
-1	0	0	Ki67+	1799.77966727 60.6992605571
-1	0	0	Ki67+	524.859428707 577.594691336
-1	0	0	Ki67+	853.063278299 1608.91423324
-1	0	0	Ki67+	1775.56780697 722.896806227
-1	0	0	Ki67+	1841.22262409 1003.10422823
-1	0	0	Ki67+	819.020409717 155.591231029
-1	0	0	Ki67+	1539.55427003 1353.78882161
-1	0	0	Ki67+	1431.51939584 12.6905541951
-1	0	0	Ki67+	163.289365222 2003.61028226
-1	0	0	Ki67+	1149.39516428 1191.19973398
-1	0	0	Ki67+	1044.88517723 1898.99481428
-1	0	0	Ki67+	553.027618264 1487.56809387
-1	0	0	Ki67+	1319.20773335 1889.08915796
-1	0	0	Ki67+	521.034810864 709.220747432
-1	0	0	Ki67+	1697.35617937 1358.18653885
-1	0	0	Ki67+	1076.60671695 32.0714809224
-1	0	0	Ki67+	506.744780355 117.695727871
-1	0	0	Ki67+	1448.61408274 1399.28174907
-1	0	0	Ki67+	679.273829636 402.758507347
-1	0	0	Ki67+	878.635957671 1429.79305603
-1	0	0	Ki67+	2009.65326898 218.53705248
-1	0	0	Ki67+	1484.05109331 1267.73726264
-1	0	0	Ki67+	1305.76106557 314.582394395
-1	0	0	Ki67+	1367.96839108 1523.61548579
-1	0	0	Ki67+	1452.28507926 984.72880901
-1	0	0	Ki67+	1983.69338039 97.4511622299
-1	0	0	Ki67+	1506.06240778 1376.27081764
-1	0	0	Ki67+	1233.13825389 768.484186073
-1	0	0	Ki67+	1311.27818765 648.155930886
-1	0	0	Ki67+	84.0133455773 215.035880989
-1	0	0	Ki67+	973.636297985 964.295600622
-1	0	0	Ki67+	1113.39685473 309.956534999
-1	0	0	Ki67+	837.395432828 420.021030269
-1	0	0	Ki67+	947.403360945 1147.04072254
-1	0	0	Ki67+	1630.66346388 1859.18321036
-1	0	0	Ki67+	1070.33515126 1394.09048638
-1	0	0	Ki67+	409.940450681 2022.91197814
-1	0	0	Ki67+	868.744413128 15.6881100339
-1	0	0	Ki67+	1539.48869942 529.146237556
-1	0	0	Ki67+	498.734482911 1326.83181873
-1	0	0	Ki67+	1746.41189268 1468.37576397
-1	0	0	Ki67+	259.718741759 577.518047985
-1	0	0	Ki67+	2045.69337053 703.452751938
-1	0	0	Ki67+	1109.62840982 1414.98446478
-1	0	0	Ki67+	1744.53334284 1966.56898352
-1	0	0	Ki67+	14.9783462195 1866.5134103
-1	0	0	Ki67+	1603.33662542 669.116686132
-1	0	0	Ki67+	2016.99140965 489.553534068
-1	0	0	Ki67+	1628.79919007 1602.54708901
-1	0	0	Ki67+	1898.98380836 1837.28044624
-1	0	0	Ki67+	1245.13839697 25.0766943332
-1	0	0	Ki67+	114.957109239 45.6558341084
-1	0	0	Ki67+	930.903699287 1584.89256378
-1	0	0	Ki67+	571.674911455 1910.48308792
-1	0	0	Ki67+	1393.02188257 1722.30998483
-1	0	0	Ki67+	1009.816707 1907.43305568
-1	0	0	Ki67+	2078.76990851 1629.24317873
-1	0	0	Ki67+	310.588319145 755.558504126
-1	0	0	Ki67+	103.142446012 2074.3260939
-1	0	0	Ki67+	648.060062505 1014.38793759
-1	0	0	Ki67+	2092.18203203 142.650306757
-1	0	0	Ki67+	488.550316974 588.19548521
-1	0	0	Ki67+	928.89145313 523.911448678
-1	0	0	Ki67+	1787.34194521 900.180174811
-1	0	0	Ki67+	1321.83031846 43.2081747091
-1	0	0	Ki67+	1137.34584082 230.939686727
-1	0	0	Ki67+	1104.69192609 468.744166227
-1	0	0	Ki67+	2050.60028481 2139.45275512
-1	0	0	Ki67+	2106.38150608 1924.92377702
-1	0	0	Ki67+	1064.20200123 2082.35479792
-1	0	0	Ki67+	1951.88708945 228.368497367
-1	0	0	Ki67+	2020.03271783 1450.99697786
-1	0	0	Ki67+	95.2227282202 180.506953398
-1	0	0	Ki67+	118.964309934 118.226262217
-1	0	0	Ki67+	1840.7300586 511.109456615
-1	0	0	Ki67+	203.368286069 728.441165123
-1	0	0	Ki67+	772.785580803 1503.18416875
-1	0	0	Ki67+	1841.26505825 1070.37408305
-1	0	0	Ki67+	513.444527956 1439.67177206
-1	0	0	Ki67+	13.8512190453 1773.00310499
-1	0	0	Ki67+	892.352115544 1060.51568882
-1	0	0	Ki67+	82.3662048644 1077.00712125
-1	0	0	Ki67+	1462.35559246 1142.50308522
-1	0	0	Ki67+	154.447867799 1199.35240359
-1	0	0	Ki67+	854.872188168 860.080200626
-1	0	0	Ki67+	750.954932625 216.277161208
-1	0	0	Ki67+	226.401335593 1780.89004947
-1	0	0	Ki67+	47.293562265 1638.73760394
-1	0	0	Ki67+	179.926292116 1635.29647815
-1	0	0	Ki67+	1774.89847159 382.685423911
-1	0	0	Ki67+	2054.29180183 570.769201572
-1	0	0	Ki67+	1919.75083382 768.426017737
-1	0	0	Ki67+	1984.19934991 253.393196946
-1	0	0	Ki67+	1287.68971228 2029.66687983
-1	0	0	Ki67+	1279.59808552 1199.5332069
-1	0	0	Ki67+	643.368521168 1442.05241185
-1	0	0	Ki67+	444.850619774 1892.14409566
-1	0	0	Ki67+	2000.39243925 1047.74983594
-1	0	0	Ki67+	72.6080779503 2132.40223943
-1	0	0	Ki67+	349.856255533 1036.17549031
-1	0	0	Ki67+	261.501416246 1411.18439353
-1	0	0	Ki67+	1002.26520337 1569.75464755
-1	0	0	Ki67+	1394.45021221 524.153546533
-1	0	0	Ki67+	470.379488754 1674.49803648
-1	0	0	Ki67+	797.164042807 355.879477497
-1	0	0	Ki67+	395.506117113 1106.85678298
-1	0	0	Ki67+	1169.26794942 936.168498439
-1	0	0	Ki67+	1165.06782574 322.401905583
-1	0	0	Ki67+	1926.32021079 1451.39167987
-1	0	0	Ki67+	49.6992923809 1714.51984298
-1	0	0	Ki67+	2117.42026624 1227.65509453
-1	0	0	Ki67+	956.248890061 1676.24439403
-1	0	0	Ki67+	1724.38163135 1612.94860754
-1	0	0	Ki67+	2121.89912473 1579.39073982
-1	0	0	Ki67+	460.145109648 186.759797443
-1	0	0	Ki67+	1548.98441357 1522.44879396
-1	0	0	Ki67+	1694.77196597 1385.54353626
-1	0	0	Ki67+	2105.50518806 1154.84101803
-1	0	0	Ki67+	2135.9432788 449.13202686
-1	0	0	Ki67+	47.9697487147 395.552993955
-1	0	0	Ki67+	537.777532431 819.524742899
-1	0	0	Ki67+	27.3328351288 1022.9921087
-1	0	0	Ki67+	1001.36746274 1934.28984332
-1	0	0	Ki67+	1231.94209045 1744.87728188
-1	0	0	Ki67+	375.311746749 700.023988583
-1	0	0	Ki67+	1943.62304678 431.776137633
-1	0	0	Ki67+	2121.88073328 2118.41051118
-1	0	0	Ki67+	1654.84043316 1295.91665664
-1	0	0	Ki67+	2008.26905508 366.804690317
-1	0	0	Ki67+	1388.98807543 1638.09244374
-1	0	0	Ki67+	479.390106522 1872.4872699
-1	0	0	Ki67+	1939.71350475 861.184373215
-1	0	0	Ki67+	1662.25219879 1504.68026799
-1	0	0	Ki67+	526.587692313 259.674110449
-1	0	0	Ki67+	814.248966743 2038.48210294
-1	0	0	Ki67+	202.572130367 1356.91717832
-1	0	0	Ki67+	100.442986933 89.2566177264
-1	0	0	Ki67+	2121.80555624 549.526971442
-1	0	0	Ki67+	1238.06377037 932.932432723
-1	0	0	Ki67+	2109.52878603 670.718916433
-1	0	0	Ki67+	332.266652133 1613.8386713
-1	0	0	Ki67+	1374.88122392 1679.48049866
-1	0	0	Ki67+	2063.81102214 1725.91160138
-1	0	0	Ki67+	1799.68514918 2007.13695163
-1	0	0	Ki67+	1578.89428385 927.436189177
-1	0	0	Ki67+	1828.23910864 980.195778645
-1	0	0	Ki67+	746.187294819 1539.69587212
-1	0	0	Ki67+	1298.29818704 1665.54291202
-1	0	0	Ki67+	372.346188073 24.3578248765
-1	0	0	Ki67+	822.182431522 852.5775793
-1	0	0	Ki67+	2007.68876786 1192.67431893
-1	0	0	Ki67+	1545.22408964 602.622563133
-1	0	0	Ki67+	173.540027486 779.722359732
-1	0	0	Ki67+	2068.2316653 422.914520708
-1	0	0	Ki67+	1197.9295748 1090.18843574
-1	0	0	Ki67+	196.28003598 1676.10219415
-1	0	0	Ki67+	936.140317104 1476.75219221
-1	0	0	Ki67+	1014.93617476 512.016980542
-1	0	0	Ki67+	738.784454965 1693.19126611
-1	0	0	Ki67+	1666.65229368 1317.3311976
-1	0	0	Ki67+	488.934016745 1418.54640235
-1	0	0	Ki67+	304.610907194 607.997365093
-1	0	0	Ki67+	1442.39862977 1337.17905982
-1	0	0	Ki67+	1834.74250679 685.927823541
-1	0	0	Ki67+	604.081810874 1401.01658295
-1	0	0	Ki67+	32.7855720694 18.252187212
-1	0	0	Ki67+	1755.44611393 2101.7004319
-1	0	0	Ki67+	101.27388073 809.589680898
-1	0	0	Ki67+	1588.28397348 107.399310718
-1	0	0	Ki67+	186.25750973 1900.31031441
-1	0	0	Ki67+	2094.01281748 780.183753708
-1	0	0	Ki67+	6.05219553006 43.3134173294
-1	0	0	Ki67+	303.92355592 221.597356956
-1	0	0	Ki67+	933.36614282 1168.31874428
-1	0	0	Ki67+	1234.63652337 334.002064635
-1	0	0	Ki67+	1575.95417546 1207.7511098
-1	0	0	Ki67+	535.535637974 740.566726838
-1	0	0	Ki67+	1570.04269902 1005.60581533
-1	0	0	Ki67+	821.020894417 1208.46044757
-1	0	0	Ki67+	2028.69781004 1251.33212393
-1	0	0	Ki67+	1012.06460946 1249.22511605
-1	0	0	Ki67+	1069.47396202 54.5958862625
-1	0	0	Ki67+	692.666385514 1795.92258545
-1	0	0	Ki67+	608.635967923 454.1386004
-1	0	0	Ki67+	409.517518766 1686.00720695
-1	0	0	Ki67+	387.625542408 1661.45490995
-1	0	0	Ki67+	136.546576022 786.328335869
-1	0	0	Ki67+	1806.03398147 1377.5213243
-1	0	0	Ki67+	389.419892037 169.470268299
-1	0	0	Ki67+	1821.6430818 850.05791616
-1	0	0	Ki67+	978.592300523 136.348506522
-1	0	0	Ki67+	2029.07319929 1502.70042785
-1	0	0	Ki67+	1600.79591652 1100.32138682
-1	0	0	Ki67+	1554.39077627 221.65564186
-1	0	0	Ki67+	271.548854299 868.116780676
-1	0	0	Ki67+	1436.65083195 347.301962904
-1	0	0	Ki67+	1699.90137169 13.357451845
-1	0	0	Ki67+	101.652513751 1620.49041964
-1	0	0	Ki67+	1729.47958649 127.233799975
-1	0	0	Ki67+	890.886338641 1592.09511809
-1	0	0	Ki67+	1970.91170382 1314.41759567
-1	0	0	Ki67+	1351.44672823 1484.31511306
-1	0	0	Ki67+	2071.41577431 43.9938458824
-1	0	0	Ki67+	386.824686017 1742.1230207
-1	0	0	Ki67+	934.763277146 67.4437385797
-1	0	0	Ki67+	442.403352039 940.231756961
-1	0	0	Ki67+	1098.82997546 2068.60866756
-1	0	0	Ki67+	438.561868435 1308.80368803
-1	0	0	Ki67+	1427.78566422 1144.18392664
-1	0	0	Ki67+	1589.97399771 1400.04879467
-1	0	0	Ki67+	1578.26635284 238.556603667
-1	0	0	Ki67+	1488.33533482 1809.47400129
-1	0	0	Ki67+	1554.44674567 963.697349509
-1	0	0	Ki67+	1027.94918675 874.896305899
-1	0	0	Ki67+	563.707407547 1347.4590104
-1	0	0	Ki67+	1519.09949134 480.115482432
-1	0	0	Ki67+	1076.64367748 2061.8330107
-1	0	0	Ki67+	1358.95367667 432.293119327
-1	0	0	Ki67+	79.4292113858 388.14821767
-1	0	0	Ki67+	1656.23977676 2061.4262337
-1	0	0	Ki67+	1255.91742641 2043.13811038
-1	0	0	Ki67+	505.739308859 683.345237545
-1	0	0	Ki67+	1521.34151877 1411.89127961
-1	0	0	Ki67+	1660.56331157 449.188085946
-1	0	0	Ki67+	1729.03779225 97.2260315947
-1	0	0	Ki67+	1950.95277713 655.554780285
-1	0	0	Ki67+	16.9674826347 1396.5019635
-1	0	0	Ki67+	1932.31327833 314.706607542
-1	0	0	Ki67+	290.325719369 63.1249724369
-1	0	0	Ki67+	1927.38102247 2000.91003773
-1	0	0	Ki67+	348.740884847 608.099372205
-1	0	0	Ki67+	68.7558763949 930.283216969
-1	0	0	Ki67+	1276.66513322 1783.09017455
-1	0	0	Ki67+	44.9124177697 2089.73767776
-1	0	0	Ki67+	599.32779341 1205.14568363
-1	0	0	Ki67+	2006.7391126 181.215443178
-1	0	0	Ki67+	728.10246251 2103.58817601
-1	0	0	Ki67+	1268.56442868 1289.67539592
-1	0	0	Ki67+	45.2132676715 2033.04064004
-1	0	0	Ki67+	0.591730489922 115.039697783
-1	0	0	Ki67+	1530.20487206 801.24409314
-1	0	0	Ki67+	1953.55431035 1981.93987019
-1	0	0	Ki67+	1970.05455925 1442.69251456
-1	0	0	Ki67+	1087.21122594 1228.59014379
-1	0	0	Ki67+	1343.31552925 1533.47938645
-1	0	0	Ki67+	1134.45671673 690.149274433
-1	0	0	Ki67+	459.707532259 2016.59524272
-1	0	0	Ki67+	139.372508261 454.723188259
-1	0	0	Ki67+	225.809727398 1811.58398436
-1	0	0	Ki67+	1790.22342014 1255.14797094
-1	0	0	Ki67+	1594.78838491 1010.65678723
-1	0	0	Ki67+	325.861770103 388.448256749
-1	0	0	Ki67+	296.811324169 150.614400251
-1	0	0	Ki67+	494.050050455 1085.74785517
-1	0	0	Ki67+	293.889467591 1101.73269395
-1	0	0	Ki67+	1549.33462224 1307.49226483
-1	0	0	Ki67+	1789.25399564 1401.25634695
-1	0	0	Ki67+	201.463900814 1501.05251049
-1	0	0	Ki67+	877.169768099 842.650812465
-1	0	0	Ki67+	1530.29707305 1563.74739043
-1	0	0	Ki67+	1153.64396885 1984.41147904
-1	0	0	Ki67+	72.8074545124 2040.6562789
-1	0	0	Ki67+	477.202843904 1483.57499598
-1	0	0	Ki67+	1962.45831807 1741.24132862
-1	0	0	Ki67+	1946.59788687 1952.26565011
-1	0	0	Ki67+	1116.59301255 1327.00864287
-1	0	0	Ki67+	1989.95147405 294.677135932
-1	0	0	Ki67+	2017.351477 565.286258963
-1	0	0	Ki67+	693.798074936 1380.30552647
-1	0	0	Ki67+	451.343750327 1833.51146021
-1	0	0	Ki67+	240.192580926 678.229365022
-1	0	0	Ki67+	2013.98898125 1986.53892687
-1	0	0	Ki67+	480.260705163 1827.26093883
-1	0	0	Ki67+	967.943390034 319.885004153
-1	0	0	Ki67+	1865.77909549 1930.05096505
-1	0	0	Ki67+	993.80501586 1262.27102553
-1	0	0	Ki67+	1225.8531349 2068.47927851
-1	0	0	Ki67+	1894.60564025 1130.65537724
-1	0	0	Ki67+	1189.67553542 1540.96404298
-1	0	0	Ki67+	390.724025921 2043.09054378
-1	0	0	Ki67+	1988.49055628 1786.09074794
-1	0	0	Ki67+	1283.40488516 354.929020639
-1	0	0	Ki67+	1326.73133561 1927.48022528
-1	0	0	Ki67+	933.490883411 924.274718212
-1	0	0	Ki67+	1158.35566333 1476.62324695
-1	0	0	Ki67+	1319.5040389 2062.49165518
-1	0	0	Ki67+	1949.15737338 531.870958041
-1	0	0	Ki67+	1621.62045585 827.292039098
-1	0	0	Ki67+	1456.51903118 164.936149472
-1	0	0	Ki67+	1709.51516013 1831.64346576
-1	0	0	Ki67+	46.0692217522 1009.33887999
-1	0	0	Ki67+	311.783675698 640.473703235
-1	0	0	Ki67+	2098.21061994 1830.18613325
-1	0	0	CD3+/CD8+/Ki67+	579.493574134 242.695305662
-1	0	0	CD3+/CD8+/Ki67+	768.284427225 989.511236076
-1	0	0	CD3+/CD8+/Ki67+	421.94911265 378.78435931
-1	0	0	CD3+/CD8+/Ki67+	1532.70869056 1205.86639877
-1	0	0	CD3+/CD8+/Ki67+	1391.1767091 450.216402243
-1	0	0	CD3+/CD8+/Ki67+	756.717627918 263.272184368
-1	0	0	CD3+/CD8+/Ki67+	638.958623535 1907.75213581
-1	0	0	CD3+/CD8+/Ki67+	652.389948329 1304.44388113
-1	0	0	CD3+/CD8+/Ki67+	610.840873688 1661.34778068
-1	0	0	CD3+/CD8+/Ki67+	1459.74022305 1452.32446184
-1	0	0	CD3+/CD8+/Ki67+	378.005993812 497.193628428
-1	0	0	CD3+/CD8+/Ki67+	1373.03179659 1107.18282052
-1	0	0	CD3+/CD8+/Ki67+	1851.95760251 1427.16146834
-1	0	0	CD3+/CD8+/Ki67+	1433.5247083 1015.17208961
-1	0	0	CD3+/CD8+/Ki67+	842.441334063 1406.33363327
-1	0	0	CD3+/CD8+/Ki67+	1156.11141347 548.441468215
-1	0	0	CD3+/CD8+/Ki67+	1012.97768592 2121.11623676
-1	0	0	CD3+/CD8+/Ki67+	806.637229386 1100.8196102
-1	0	0	CD3+/CD8+/Ki67+	98.8416783178 879.702100751
-1	0	0	CD3+/CD8+/Ki67+	1554.88191299 670.616335631
-1	0	0	CD3+/CD8+/Ki67+	676.343977245 842.488182574
-1	0	0	CD3+/CD8+/Ki67+	1586.07409399 1639.80757755
-1	0	0	CD3+/CD8+/Ki67+	2065.3458103 2010.47657118
-1	0	0	CD3+/CD8+/Ki67+	373.231260794 406.375630303
-1	0	0	CD3+/CD8+/Ki67+	1330.46977083 2093.26363358
-1	0	0	CD3+/CD8+/Ki67+	709.908121438 2037.16849489
-1	0	0	CD3+/CD8+/Ki67+	1969.01298424 931.733810152
-1	0	0	CD3+/CD8+/Ki67+	1059.84307024 1302.0369182
-1	0	0	CD3+/CD8+/Ki67+	1829.33425054 42.5501382494
-1	0	0	CD3+/CD8+/Ki67+	4.77907698677 390.299748475
-1	0	0	CD3+/CD8+/Ki67+	1688.59728911 819.602050778
-1	0	0	CD3+/CD8+/Ki67+	1576.95824662 3.39435697813
-1	0	0	CD3+/CD8+/Ki67+	1179.64533207 901.994477375
-1	0	0	CD3+/CD8+/Ki67+	1308.16839785 1007.24478139
-1	0	0	CD3+/CD8+/Ki67+	2112.57897669 298.662249082
-1	0	0	CD3+/CD8+/Ki67+	738.122650714 819.432979096
-1	0	0	CD3+/CD8+/Ki67+	2129.5723097 1953.26407749
-1	0	0	CD3+/CD8+/Ki67+	1369.80292223 308.272373858
-1	0	0	CD3+/CD8+/Ki67+	1106.31563792 617.861047448
-1	0	0	CD3+/CD8+/Ki67+	894.722828026 2132.70103838
-1	0	0	CD3+/CD8+/Ki67+	1161.28418728 632.641038507
-1	0	0	CD3+/CD8+/Ki67+	762.016883441 774.680080527
-1	0	0	CD3+/CD8+/Ki67+	758.248754085 507.239499314
-1	0	0	CD3+/CD8+/Ki67+	1493.62720569 104.195862324
-1	0	0	CD3+/CD8+/Ki67+	536.652649383 2125.31462021
-1	0	0	CD3+/CD8+/Ki67+	1794.78644066 1625.65480709
-1	0	0	CD3+/CD8+/Ki67+	83.8197955745 674.931998984
-1	0	0	CD3+/CD8+/Ki67+	345.973284642 1646.71769456
-1	0	0	CD3+/CD8+/Ki67+	1871.96556193 1895.74719013
-1	0	0	CD3+/CD8+/Ki67+	901.711341716 646.219651417
#EOF
