# Supplementary material for: Data-Driven Discovery of Immune Contexture Biomarkers
Source: Front Oncol. 2018 Dec 18;8:627. doi: 10.3389/fonc.2018.00627 (PMC6305402; doi:10.3389/fonc.2018.00627)
Supplement: Data Sheet 2.zip — The synthetic dataset used for verifying the approach (section 3.1; Figure 4) is provided as a collection of text files describing regions, markers, and metadata. [file Data_Sheet_2.zip › verificationDataset/testdata_029_ImageObjects.txt]

barcode_target	testdata_029
barcode_origin	-1
workflow_target_version	-1
workflow_origin	-1
workflow_origin_version	-1
iH	-1
iW	-1
user	None

-1	0	0	Ki67+	868.805961876 1683.6623588
-1	0	0	Ki67+	876.692344152 1717.57422058
-1	0	0	Ki67+	912.143027817 217.812739569
-1	0	0	Ki67+	1070.88897324 1509.95287832
-1	0	0	Ki67+	2126.14568205 1954.24358665
-1	0	0	Ki67+	950.987551998 164.478125172
-1	0	0	Ki67+	1049.50656506 958.501729469
-1	0	0	Ki67+	1178.04843382 272.612493008
-1	0	0	Ki67+	322.593524238 727.043109142
-1	0	0	Ki67+	198.888493305 580.146997735
-1	0	0	Ki67+	822.343655904 527.206255825
-1	0	0	Ki67+	1751.76204519 910.504245611
-1	0	0	Ki67+	1271.2357523 702.545014807
-1	0	0	Ki67+	1866.95935645 1300.00518323
-1	0	0	Ki67+	1905.22713899 74.7700367731
-1	0	0	Ki67+	1357.0398047 1998.15860677
-1	0	0	Ki67+	1973.66988965 1996.5013073
-1	0	0	Ki67+	1687.63652671 1589.96337099
-1	0	0	Ki67+	1090.76606554 1452.58993532
-1	0	0	Ki67+	420.238359848 1835.14021671
-1	0	0	Ki67+	855.486998116 1206.88659715
-1	0	0	Ki67+	937.741684594 329.008716397
-1	0	0	Ki67+	951.537278162 899.520371055
-1	0	0	Ki67+	1172.77532906 1856.39911258
-1	0	0	Ki67+	1581.4201791 230.431908329
-1	0	0	Ki67+	1549.69795421 1923.10212205
-1	0	0	Ki67+	1377.01190781 2044.55191363
-1	0	0	Ki67+	775.020365828 413.625391256
-1	0	0	Ki67+	1814.00598565 1683.83674224
-1	0	0	Ki67+	310.46469289 460.101066371
-1	0	0	Ki67+	46.5063355311 758.495279778
-1	0	0	Ki67+	167.935345479 1386.03640727
-1	0	0	Ki67+	673.220405034 1750.11059619
-1	0	0	Ki67+	1354.77107601 1329.63526465
-1	0	0	Ki67+	641.146392864 1841.74922007
-1	0	0	Ki67+	1035.69597871 298.026018617
-1	0	0	Ki67+	248.621955793 1504.12518185
-1	0	0	Ki67+	214.638569151 1532.80253644
-1	0	0	Ki67+	1492.93330539 1831.4310369
-1	0	0	Ki67+	1942.21930164 25.8710870927
-1	0	0	Ki67+	383.299267283 2036.85413768
-1	0	0	Ki67+	31.5461447646 531.542250779
-1	0	0	Ki67+	1823.10048128 1344.28298593
-1	0	0	Ki67+	1910.3867619 296.874790129
-1	0	0	Ki67+	1954.54456812 1064.17654941
-1	0	0	Ki67+	1845.98915662 1530.40255454
-1	0	0	Ki67+	398.211314939 437.926379864
-1	0	0	Ki67+	1066.4580267 18.6221614767
-1	0	0	Ki67+	1908.27454445 1330.15645144
-1	0	0	Ki67+	776.034073309 1436.59932811
-1	0	0	Ki67+	716.162219753 836.442007559
-1	0	0	Ki67+	1506.1371621 123.891300807
-1	0	0	Ki67+	1134.01534346 1902.8065601
-1	0	0	Ki67+	1141.18586961 223.670730617
-1	0	0	Ki67+	1233.29161907 1413.18152988
-1	0	0	Ki67+	464.600720544 365.181966376
-1	0	0	Ki67+	92.1917264362 1281.35553989
-1	0	0	Ki67+	277.258610298 1697.78543534
-1	0	0	Ki67+	734.262451603 1643.0617791
-1	0	0	Ki67+	1120.0712139 554.065349826
-1	0	0	Ki67+	1523.96551491 543.030703296
-1	0	0	Ki67+	1127.67021755 583.922187698
-1	0	0	Ki67+	306.343791414 1552.44435945
-1	0	0	Ki67+	1596.99489462 715.470726291
-1	0	0	Ki67+	2148.99228456 1632.06448616
-1	0	0	Ki67+	495.674406529 1488.44267211
-1	0	0	Ki67+	1286.10230048 352.991757104
-1	0	0	Ki67+	2149.22533496 1927.02618754
-1	0	0	Ki67+	671.438434362 1621.86469866
-1	0	0	Ki67+	931.24150076 359.88426338
-1	0	0	Ki67+	775.508122015 1243.36111164
-1	0	0	Ki67+	731.442293178 719.632482472
-1	0	0	Ki67+	392.345544394 111.517205131
-1	0	0	Ki67+	1533.67911349 35.4515152086
-1	0	0	Ki67+	400.343477114 352.739429564
-1	0	0	Ki67+	1993.8642751 841.07284646
-1	0	0	Ki67+	1729.00739143 552.175000634
-1	0	0	Ki67+	1454.1588816 1070.02597442
-1	0	0	Ki67+	704.769587116 574.914062933
-1	0	0	Ki67+	54.1762249921 306.498318397
-1	0	0	Ki67+	276.131370124 1370.48985443
-1	0	0	Ki67+	2079.24240244 1653.33855692
-1	0	0	Ki67+	891.110925646 444.60166547
-1	0	0	Ki67+	598.089317581 1107.19052827
-1	0	0	Ki67+	632.189096976 395.976098194
-1	0	0	Ki67+	1159.28048504 2137.47188703
-1	0	0	Ki67+	2142.17133988 1770.21879731
-1	0	0	Ki67+	914.771452785 1098.33963623
-1	0	0	Ki67+	65.3572849402 828.421003596
-1	0	0	Ki67+	813.76252475 2047.04598672
-1	0	0	Ki67+	1431.95004449 1860.78733333
-1	0	0	Ki67+	1063.92743859 1947.05088385
-1	0	0	Ki67+	283.586435287 1609.06185213
-1	0	0	Ki67+	1139.08637601 1755.79524994
-1	0	0	Ki67+	2026.63466937 858.036434806
-1	0	0	Ki67+	86.7804003732 334.378434632
-1	0	0	Ki67+	85.227586537 1029.54712531
-1	0	0	Ki67+	44.8076478186 1447.88208217
-1	0	0	Ki67+	515.309244266 199.08683017
-1	0	0	Ki67+	33.6441068712 438.782554727
-1	0	0	Ki67+	474.506917444 685.223211274
-1	0	0	Ki67+	345.838508797 1452.54217277
-1	0	0	Ki67+	229.352412926 1128.86387992
-1	0	0	Ki67+	842.123899865 1727.70776419
-1	0	0	Ki67+	898.19732154 583.874070675
-1	0	0	Ki67+	791.375500368 1583.49167953
-1	0	0	Ki67+	1724.74558265 2050.41558199
-1	0	0	Ki67+	193.06104918 154.923608428
-1	0	0	Ki67+	1317.88487053 1771.90051267
-1	0	0	Ki67+	907.421947911 958.895057059
-1	0	0	Ki67+	878.05334681 1614.81101272
-1	0	0	Ki67+	1387.08340272 930.8435141
-1	0	0	Ki67+	10.1019577807 1134.62789141
-1	0	0	Ki67+	382.212631082 676.868056797
-1	0	0	Ki67+	1185.46526958 1228.8825745
-1	0	0	Ki67+	205.098783176 1031.94532888
-1	0	0	Ki67+	1854.04850447 505.098377923
-1	0	0	Ki67+	144.774875137 611.460676218
-1	0	0	Ki67+	380.762109431 1009.17092736
-1	0	0	Ki67+	1160.0976962 1552.40651316
-1	0	0	Ki67+	395.499415611 2102.80725099
-1	0	0	Ki67+	868.034609818 1551.70955954
-1	0	0	Ki67+	1597.36111735 1414.32950169
-1	0	0	Ki67+	894.610599687 2084.60342169
-1	0	0	Ki67+	7.52191425017 434.016247427
-1	0	0	Ki67+	65.3427528804 1718.28913062
-1	0	0	Ki67+	964.143582728 877.984550812
-1	0	0	Ki67+	1999.48110327 308.597830178
-1	0	0	Ki67+	1014.9794437 252.864520051
-1	0	0	Ki67+	805.441605608 450.504255692
-1	0	0	Ki67+	56.9500747291 1077.9142429
-1	0	0	Ki67+	406.815101118 1174.2109011
-1	0	0	Ki67+	1856.80252882 268.907030817
-1	0	0	Ki67+	98.6513582715 1947.07400884
-1	0	0	Ki67+	133.053223673 288.347626958
-1	0	0	Ki67+	180.933378096 2027.47256748
-1	0	0	Ki67+	67.212736268 1314.64080294
-1	0	0	Ki67+	1079.51177984 100.269105335
-1	0	0	Ki67+	758.971583965 1062.47749564
-1	0	0	Ki67+	910.54653924 2059.37313886
-1	0	0	Ki67+	2059.25870697 2053.70662101
-1	0	0	Ki67+	7.47185865194 518.033149694
-1	0	0	Ki67+	1738.23591346 682.086609211
-1	0	0	Ki67+	603.599927879 1735.91957679
-1	0	0	Ki67+	784.101749342 14.0960765081
-1	0	0	Ki67+	1998.50406271 2133.59596221
-1	0	0	Ki67+	1451.68773171 81.8515992521
-1	0	0	Ki67+	1749.08253072 1693.52035774
-1	0	0	Ki67+	815.856687199 1364.213514
-1	0	0	Ki67+	647.175343722 516.754033368
-1	0	0	Ki67+	1716.96596652 1518.72200597
-1	0	0	Ki67+	1644.37606422 1953.73507554
-1	0	0	Ki67+	649.336913544 1906.59202191
-1	0	0	Ki67+	113.080590378 1371.62499577
-1	0	0	Ki67+	1398.04864656 1656.09602988
-1	0	0	Ki67+	1384.73903632 1254.16280782
-1	0	0	Ki67+	176.375999336 1440.23805886
-1	0	0	Ki67+	1119.7678407 1605.28159383
-1	0	0	Ki67+	248.038135175 1192.4403375
-1	0	0	Ki67+	591.385417603 1466.71961276
-1	0	0	Ki67+	2125.7949848 603.656629529
-1	0	0	Ki67+	400.446441823 1670.68090919
-1	0	0	Ki67+	230.330861662 1692.88070375
-1	0	0	Ki67+	1831.42557958 1922.16086113
-1	0	0	Ki67+	1909.07133765 1392.60661365
-1	0	0	Ki67+	1327.54127624 1420.2506602
-1	0	0	Ki67+	1526.96387531 705.871196702
-1	0	0	Ki67+	734.481682905 1837.01902235
-1	0	0	Ki67+	150.888416961 1806.44384896
-1	0	0	Ki67+	1110.12575288 1035.79249608
-1	0	0	Ki67+	2018.33839473 72.6301323961
-1	0	0	Ki67+	889.302514428 1433.11353496
-1	0	0	Ki67+	587.596215371 1883.89362046
-1	0	0	Ki67+	1760.04554512 1946.00018217
-1	0	0	Ki67+	733.399189471 1478.0759796
-1	0	0	Ki67+	1766.86402425 862.123139941
-1	0	0	Ki67+	916.000772318 2090.34266268
-1	0	0	Ki67+	841.152004339 1543.45657114
-1	0	0	Ki67+	1946.83262772 1163.35806312
-1	0	0	Ki67+	1305.86819007 68.1320890504
-1	0	0	Ki67+	427.028065753 11.988042871
-1	0	0	Ki67+	828.040229874 79.1805980735
-1	0	0	Ki67+	588.02711207 1024.0344221
-1	0	0	Ki67+	133.693060847 1768.22700849
-1	0	0	Ki67+	1616.06275085 590.203573067
-1	0	0	Ki67+	2021.00521192 890.125574572
-1	0	0	Ki67+	1183.36115133 1353.35144194
-1	0	0	Ki67+	376.852891109 35.3148100187
-1	0	0	Ki67+	2085.98629459 748.800161807
-1	0	0	Ki67+	1097.55876198 1665.23972271
-1	0	0	Ki67+	215.812239454 1169.0465368
-1	0	0	Ki67+	382.144626477 489.13556079
-1	0	0	Ki67+	1298.43051723 1709.54748989
-1	0	0	Ki67+	504.761892345 443.916418464
-1	0	0	Ki67+	1158.30493061 1229.9658386
-1	0	0	Ki67+	1035.5321278 1154.52467992
-1	0	0	Ki67+	258.354463469 1119.02103725
-1	0	0	Ki67+	336.00777053 1095.42114882
-1	0	0	Ki67+	1053.53160781 230.315150566
-1	0	0	Ki67+	114.940777834 2064.83171386
-1	0	0	Ki67+	1355.05871514 678.81284214
-1	0	0	Ki67+	1958.08537436 280.681367483
-1	0	0	Ki67+	811.641404162 1835.2531165
-1	0	0	Ki67+	203.208252677 1281.80863931
-1	0	0	Ki67+	866.805346615 914.463501488
-1	0	0	Ki67+	19.9800387802 698.92624812
-1	0	0	Ki67+	1258.97788748 1024.54959231
-1	0	0	Ki67+	1119.23072815 1396.73778365
-1	0	0	Ki67+	179.864891747 1417.89943186
-1	0	0	Ki67+	1319.69682136 692.880034151
-1	0	0	Ki67+	497.78551462 176.882016717
-1	0	0	Ki67+	986.301010601 1105.39410388
-1	0	0	Ki67+	2105.36253873 1409.241399
-1	0	0	Ki67+	466.923307362 925.548501163
-1	0	0	Ki67+	462.544577795 1854.98286632
-1	0	0	Ki67+	395.389211146 2017.44022558
-1	0	0	Ki67+	1343.16877103 1102.83902099
-1	0	0	Ki67+	602.511018019 120.031914793
-1	0	0	Ki67+	376.765944975 1643.2202398
-1	0	0	Ki67+	83.8295045566 1594.90890564
-1	0	0	Ki67+	1366.12190335 1727.62772392
-1	0	0	Ki67+	285.093416624 1490.493172
-1	0	0	Ki67+	1317.80331757 2048.55733951
-1	0	0	Ki67+	665.957159852 1976.42698257
-1	0	0	Ki67+	1723.80884839 2124.17532632
-1	0	0	Ki67+	1355.48668234 1861.25039674
-1	0	0	Ki67+	1100.61344006 1228.0791164
-1	0	0	Ki67+	1982.67412271 1480.58764345
-1	0	0	Ki67+	172.31704027 31.3700505876
-1	0	0	Ki67+	76.8685812134 1661.79192904
-1	0	0	Ki67+	479.469825145 2135.46164959
-1	0	0	Ki67+	1772.56158705 1607.97262123
-1	0	0	Ki67+	2096.16109514 1878.20162036
-1	0	0	Ki67+	183.56911535 1085.87994009
-1	0	0	Ki67+	1254.08174108 1268.41937754
-1	0	0	Ki67+	728.752294191 1745.78112221
-1	0	0	Ki67+	72.0164268352 1864.53181647
-1	0	0	Ki67+	793.415535308 698.180965741
-1	0	0	Ki67+	313.533027418 697.093501574
-1	0	0	Ki67+	615.833260476 1255.81278184
-1	0	0	Ki67+	2070.881529 2033.99612344
-1	0	0	Ki67+	871.31817702 1835.80999751
-1	0	0	Ki67+	1267.60984201 1178.35536642
-1	0	0	Ki67+	1532.82775896 187.718021538
-1	0	0	Ki67+	656.044469438 276.191094825
-1	0	0	Ki67+	555.798763852 1065.82658669
-1	0	0	Ki67+	1672.36179147 1206.8138777
-1	0	0	Ki67+	1409.7658465 53.6563131566
-1	0	0	Ki67+	1851.88313007 836.143256512
-1	0	0	Ki67+	1596.64409597 1133.96639666
-1	0	0	Ki67+	230.358488366 1017.02551614
-1	0	0	Ki67+	142.792750676 1467.55755162
-1	0	0	Ki67+	916.202876618 1180.79502285
-1	0	0	Ki67+	1151.69545873 1144.85634419
-1	0	0	Ki67+	1028.85489889 1002.77715078
-1	0	0	Ki67+	1854.86356662 1479.84750514
-1	0	0	Ki67+	83.7515732334 47.0163211828
-1	0	0	Ki67+	1637.07372298 1398.91113661
-1	0	0	Ki67+	570.122519143 1818.00213752
-1	0	0	Ki67+	1540.14706214 1795.46395137
-1	0	0	Ki67+	1475.54921454 2143.69424601
-1	0	0	Ki67+	1356.76863639 1615.85580679
-1	0	0	Ki67+	739.471590847 189.80987662
-1	0	0	Ki67+	325.13626735 1774.82452746
-1	0	0	Ki67+	861.384368206 883.012852321
-1	0	0	Ki67+	1961.7722097 2116.56462669
-1	0	0	Ki67+	1908.43352145 337.318402175
-1	0	0	Ki67+	1849.26338037 1804.37455138
-1	0	0	Ki67+	2056.6852965 104.612186214
-1	0	0	Ki67+	1732.04639636 1493.06599434
-1	0	0	Ki67+	1143.92720185 776.628828952
-1	0	0	Ki67+	917.074434461 862.953372548
-1	0	0	Ki67+	767.235262748 723.709165368
-1	0	0	Ki67+	770.668192766 1323.42962941
-1	0	0	Ki67+	1677.89587773 1988.06064997
-1	0	0	Ki67+	1391.34970711 510.329002527
-1	0	0	Ki67+	1858.19323668 156.052980959
-1	0	0	Ki67+	723.190324175 1160.14097042
-1	0	0	Ki67+	57.9785582323 1231.56897013
-1	0	0	Ki67+	1955.87716127 1895.48986706
-1	0	0	Ki67+	856.624711531 2114.71122337
-1	0	0	Ki67+	2035.28776261 2030.32243861
-1	0	0	Ki67+	347.745921822 1188.34927803
-1	0	0	Ki67+	555.354037752 972.581384503
-1	0	0	Ki67+	2097.12993336 897.311612406
-1	0	0	Ki67+	1900.66669419 755.236859679
-1	0	0	Ki67+	1733.51415024 196.905000489
-1	0	0	Ki67+	342.726113145 1889.92655476
-1	0	0	Ki67+	133.166755445 562.993028936
-1	0	0	Ki67+	932.469969553 604.169052288
-1	0	0	Ki67+	212.052049115 466.392920602
-1	0	0	Ki67+	957.920340793 1692.4053935
-1	0	0	Ki67+	1153.78681904 599.758497292
-1	0	0	Ki67+	1138.48983313 1296.74878848
-1	0	0	Ki67+	1995.05480646 1961.60771293
-1	0	0	Ki67+	656.446740414 26.8953883361
-1	0	0	Ki67+	946.521248614 1117.56204377
-1	0	0	Ki67+	220.349174065 329.989858209
-1	0	0	Ki67+	832.946520021 1243.55681911
-1	0	0	Ki67+	1008.42023211 1081.98942319
-1	0	0	Ki67+	1821.83828902 2080.69433132
-1	0	0	Ki67+	357.090520117 912.17715978
-1	0	0	Ki67+	124.596730265 631.409780761
-1	0	0	Ki67+	494.331994148 1569.62258378
-1	0	0	Ki67+	896.739472794 1921.9841832
-1	0	0	Ki67+	1789.97985159 450.453486931
-1	0	0	Ki67+	1480.50728303 1022.90199695
-1	0	0	Ki67+	581.653906093 848.213743671
-1	0	0	Ki67+	626.53899154 1094.86030755
-1	0	0	Ki67+	1864.81030029 208.048969385
-1	0	0	Ki67+	1741.2599563 511.974393211
-1	0	0	Ki67+	673.472388302 791.154004066
-1	0	0	Ki67+	1196.11032234 135.820568085
-1	0	0	Ki67+	719.85802961 1402.0891188
-1	0	0	Ki67+	1943.09134512 443.318079293
-1	0	0	Ki67+	1993.7025853 1084.79961723
-1	0	0	Ki67+	70.1172955776 661.855410903
-1	0	0	Ki67+	2079.18861826 120.615322172
-1	0	0	Ki67+	2091.6095751 783.627025035
-1	0	0	Ki67+	134.310540729 1435.60219659
-1	0	0	Ki67+	293.60370258 775.635921049
-1	0	0	Ki67+	1147.85583375 1271.08968185
-1	0	0	Ki67+	1175.23473702 1617.48944764
-1	0	0	Ki67+	1495.01781961 99.9833868248
-1	0	0	Ki67+	1949.39297367 504.637650923
-1	0	0	Ki67+	1924.52766472 1163.30174527
-1	0	0	Ki67+	44.3542774257 691.270508513
-1	0	0	Ki67+	2072.35210104 1726.64200324
-1	0	0	Ki67+	1033.77832931 656.598059887
-1	0	0	Ki67+	797.815089457 182.547151844
-1	0	0	Ki67+	881.785264834 346.174075754
-1	0	0	Ki67+	1023.77776077 1225.10511483
-1	0	0	Ki67+	406.447968383 1026.70711976
-1	0	0	Ki67+	1999.38839692 107.954822068
-1	0	0	Ki67+	237.913446157 426.494322461
-1	0	0	Ki67+	631.55614488 916.836550028
-1	0	0	Ki67+	112.036569093 677.008888596
-1	0	0	Ki67+	2080.61485568 980.694489276
-1	0	0	Ki67+	316.133984139 565.532161868
-1	0	0	Ki67+	1823.90130927 1383.04971619
-1	0	0	Ki67+	1613.31887614 954.859202781
-1	0	0	Ki67+	1274.14246651 1009.27661681
-1	0	0	Ki67+	365.746495826 584.887570091
-1	0	0	Ki67+	928.479680166 1412.96845277
-1	0	0	Ki67+	685.986363305 381.370001259
-1	0	0	Ki67+	1783.48680631 885.702157748
-1	0	0	Ki67+	917.287207826 1288.87267185
-1	0	0	Ki67+	166.51788438 1702.71290381
-1	0	0	Ki67+	1010.64421088 218.616293481
-1	0	0	Ki67+	1043.2465908 1026.45590779
-1	0	0	Ki67+	1904.95603966 217.97840308
-1	0	0	Ki67+	1098.998993 1932.20608628
-1	0	0	Ki67+	649.842812613 1132.38440177
-1	0	0	Ki67+	274.326001154 531.761561134
-1	0	0	Ki67+	291.279301406 603.555871754
-1	0	0	Ki67+	1477.98910585 1308.46227826
-1	0	0	Ki67+	395.101738607 781.209275825
-1	0	0	Ki67+	632.969384966 1564.42086375
-1	0	0	Ki67+	257.643360676 1829.60799233
-1	0	0	Ki67+	621.031099946 424.944340787
-1	0	0	Ki67+	1962.4235109 1435.98232813
-1	0	0	Ki67+	493.948273934 1730.25134628
-1	0	0	Ki67+	152.694190924 456.713593611
-1	0	0	Ki67+	13.9462836354 2142.34575296
-1	0	0	Ki67+	1307.4498133 615.935878841
-1	0	0	Ki67+	1609.5321263 650.418117328
-1	0	0	Ki67+	927.097629059 1011.41003858
-1	0	0	Ki67+	186.332849585 1332.09202212
-1	0	0	Ki67+	1232.90531634 148.84160482
-1	0	0	Ki67+	1608.26933787 1171.04985403
-1	0	0	Ki67+	144.981686334 964.824144777
-1	0	0	Ki67+	458.582471873 399.339815641
-1	0	0	Ki67+	1756.65652403 45.2793353994
-1	0	0	Ki67+	1782.43402003 340.596977671
-1	0	0	Ki67+	1480.06639679 1905.72324852
-1	0	0	Ki67+	1213.58185654 1122.19602573
-1	0	0	Ki67+	909.149727848 65.3991407503
-1	0	0	Ki67+	754.414100286 654.722062495
-1	0	0	Ki67+	526.870201079 477.778576111
-1	0	0	Ki67+	1220.08403037 734.321789825
-1	0	0	Ki67+	1909.25251061 2031.67543913
-1	0	0	Ki67+	1193.06894944 428.127597967
-1	0	0	Ki67+	601.770425158 818.665725036
-1	0	0	Ki67+	1590.10953612 2091.63619679
-1	0	0	Ki67+	172.229280085 322.355823281
-1	0	0	Ki67+	1163.92508515 1693.93068303
-1	0	0	Ki67+	1066.52001347 1921.04237015
-1	0	0	Ki67+	342.289757619 664.499571062
-1	0	0	Ki67+	1903.09938019 1932.5492389
-1	0	0	Ki67+	333.458048904 27.5566601691
-1	0	0	Ki67+	2143.08992775 735.145274468
-1	0	0	Ki67+	997.704196487 552.804262282
-1	0	0	Ki67+	119.651468618 741.719848665
-1	0	0	Ki67+	59.2567160827 115.405195694
-1	0	0	Ki67+	2049.68464334 577.728896147
-1	0	0	Ki67+	1561.03956073 1879.61862702
-1	0	0	Ki67+	1906.97122505 594.152263058
-1	0	0	Ki67+	1691.95455941 1713.18657649
-1	0	0	Ki67+	510.073489434 1874.74630256
-1	0	0	Ki67+	1252.51858527 1996.10418119
-1	0	0	Ki67+	711.982595242 737.504106656
-1	0	0	Ki67+	1759.18545718 532.134818431
-1	0	0	Ki67+	2.74443145265 331.730745209
-1	0	0	Ki67+	1249.65924844 794.251554825
-1	0	0	Ki67+	743.214243439 1284.93567721
-1	0	0	Ki67+	408.209981252 907.64423018
-1	0	0	Ki67+	11.554218935 747.135693795
-1	0	0	Ki67+	229.064738239 1465.34263237
-1	0	0	Ki67+	1301.4247218 1159.08679233
-1	0	0	Ki67+	562.641768236 1443.68116254
-1	0	0	Ki67+	645.983695237 1225.36979744
-1	0	0	Ki67+	1773.29649197 1661.86440301
-1	0	0	Ki67+	2028.55140966 1047.54214227
-1	0	0	Ki67+	526.461253439 251.263152299
-1	0	0	Ki67+	1195.8222609 2045.66541789
-1	0	0	Ki67+	798.522300786 1291.46956375
-1	0	0	Ki67+	410.588867617 1901.1716584
-1	0	0	Ki67+	1722.24230681 974.513388544
-1	0	0	Ki67+	1410.39491919 483.319711639
-1	0	0	Ki67+	1167.29791336 1377.40252716
-1	0	0	Ki67+	2061.36091646 1277.49437132
-1	0	0	Ki67+	1938.21638918 1866.77183356
-1	0	0	Ki67+	1399.34641887 1581.34632378
-1	0	0	Ki67+	854.346343628 1304.50065162
-1	0	0	Ki67+	1877.52184282 1687.42656373
-1	0	0	Ki67+	1337.73417513 72.5505773465
-1	0	0	Ki67+	185.284679504 1544.92347257
-1	0	0	Ki67+	1422.39526676 1087.75638522
-1	0	0	Ki67+	1725.63760908 449.468474568
-1	0	0	Ki67+	1859.43788603 1738.32141517
-1	0	0	Ki67+	1850.12936346 1164.41243917
-1	0	0	Ki67+	1955.57993386 1279.37059794
-1	0	0	Ki67+	157.127190336 733.657058859
-1	0	0	Ki67+	981.847891446 2087.23704193
-1	0	0	Ki67+	689.065986897 998.438890189
-1	0	0	Ki67+	1720.25393412 346.435199219
-1	0	0	Ki67+	1268.32728346 297.079755932
-1	0	0	Ki67+	1300.19685515 1387.13205252
-1	0	0	Ki67+	1635.01595041 724.563858154
-1	0	0	Ki67+	862.380093384 747.429158164
-1	0	0	Ki67+	104.093845247 1496.78713258
-1	0	0	Ki67+	2038.4355642 1775.33408784
-1	0	0	Ki67+	153.597406489 2033.81858107
-1	0	0	Ki67+	859.090079706 1151.23388224
-1	0	0	Ki67+	166.112175604 1582.71926848
-1	0	0	Ki67+	913.624210183 683.871705244
-1	0	0	Ki67+	1214.29904361 1323.32762849
-1	0	0	Ki67+	1714.01551908 1749.11374794
-1	0	0	Ki67+	556.771521702 809.372762449
-1	0	0	Ki67+	717.383914163 1285.76571862
-1	0	0	Ki67+	713.659774973 447.673429829
-1	0	0	Ki67+	954.746341144 132.930116827
-1	0	0	Ki67+	984.836836269 983.626215531
-1	0	0	Ki67+	231.139523472 55.8654306208
-1	0	0	Ki67+	593.493320449 253.862926601
-1	0	0	Ki67+	476.142491603 763.301645529
-1	0	0	Ki67+	933.679722352 1959.12447973
-1	0	0	Ki67+	48.3522889766 1912.60375758
-1	0	0	Ki67+	638.619776806 564.981541778
-1	0	0	Ki67+	1477.60872138 1849.56085886
-1	0	0	Ki67+	753.296559719 830.42754079
-1	0	0	Ki67+	772.593836369 204.677694433
-1	0	0	Ki67+	1015.81712489 1381.84360398
-1	0	0	Ki67+	1195.85333708 858.558986024
-1	0	0	Ki67+	45.0850331491 2114.95008327
-1	0	0	Ki67+	953.940560991 2050.05594935
-1	0	0	Ki67+	1052.81240729 1652.5114003
-1	0	0	Ki67+	2082.34450164 921.391761985
-1	0	0	Ki67+	270.796251373 909.634312021
-1	0	0	Ki67+	431.128638311 1367.50122038
-1	0	0	Ki67+	1611.46443176 1243.00702168
-1	0	0	Ki67+	387.963752008 1839.92287693
-1	0	0	Ki67+	896.584688581 1787.30860443
-1	0	0	Ki67+	1550.39190242 546.450390545
-1	0	0	Ki67+	400.474723375 1053.69017841
-1	0	0	Ki67+	896.030151352 1459.01203775
-1	0	0	Ki67+	1689.49338299 944.351571098
-1	0	0	Ki67+	343.683866819 79.1402792616
-1	0	0	Ki67+	399.231253941 1112.24605546
-1	0	0	Ki67+	729.892436557 1797.16379049
-1	0	0	Ki67+	66.9913367256 32.305253578
-1	0	0	Ki67+	1209.77283424 113.11774931
-1	0	0	Ki67+	856.517249106 1395.60183169
-1	0	0	Ki67+	1229.04979863 1732.6821157
-1	0	0	Ki67+	564.64748917 506.610442762
-1	0	0	Ki67+	1461.67174562 1567.08333111
-1	0	0	Ki67+	760.767818544 2100.36791719
-1	0	0	Ki67+	19.7210347836 1331.982371
-1	0	0	Ki67+	1160.62171684 1958.49547963
-1	0	0	Ki67+	1712.79396807 709.666151855
-1	0	0	Ki67+	961.01690493 616.116657895
-1	0	0	Ki67+	195.284731693 436.159540384
-1	0	0	Ki67+	993.581564971 1154.95107121
-1	0	0	Ki67+	270.302079176 1884.93049058
-1	0	0	Ki67+	403.940032515 220.916923704
-1	0	0	Ki67+	1588.41462769 1157.51900043
-1	0	0	Ki67+	1206.1573236 359.009091863
-1	0	0	Ki67+	1622.8239307 58.0534101652
-1	0	0	Ki67+	15.5583087182 1555.46314993
-1	0	0	Ki67+	202.323481556 512.49933594
-1	0	0	Ki67+	849.149395069 2011.18036611
-1	0	0	Ki67+	1695.4836863 1057.0844087
-1	0	0	Ki67+	11.6225661881 2104.00774565
-1	0	0	Ki67+	1636.67663055 453.440579886
-1	0	0	Ki67+	294.591325993 1916.55104733
-1	0	0	Ki67+	2007.32119796 400.659930986
-1	0	0	Ki67+	1715.03406573 211.926369761
-1	0	0	Ki67+	1468.06301038 1666.80406057
-1	0	0	Ki67+	1271.40793286 537.307034664
-1	0	0	Ki67+	936.369146213 1266.78265205
-1	0	0	Ki67+	1926.61739972 803.767921212
-1	0	0	Ki67+	174.302095651 269.246082239
-1	0	0	Ki67+	1862.14152072 1577.59820263
-1	0	0	Ki67+	1751.95148097 342.3837634
-1	0	0	Ki67+	547.697126524 564.959855007
-1	0	0	Ki67+	700.298697093 695.713340894
-1	0	0	Ki67+	1749.86051736 757.540029036
-1	0	0	Ki67+	1663.21370459 734.481791728
-1	0	0	Ki67+	620.437607341 2058.8797202
-1	0	0	Ki67+	1095.96237879 1621.64447907
-1	0	0	Ki67+	1259.41994393 2139.39673637
-1	0	0	Ki67+	1795.17243425 1083.20775216
-1	0	0	Ki67+	426.805915176 2132.09053523
-1	0	0	Ki67+	297.327833558 1515.24903786
-1	0	0	Ki67+	1398.99499698 323.313686647
-1	0	0	Ki67+	738.77571211 812.079140335
-1	0	0	Ki67+	209.641237295 105.710442305
-1	0	0	Ki67+	1400.097887 417.492132648
-1	0	0	Ki67+	1076.27463965 855.746212878
-1	0	0	Ki67+	35.8992710417 129.917746125
-1	0	0	Ki67+	800.379153609 234.245589704
-1	0	0	Ki67+	1899.32019792 1611.51214442
-1	0	0	Ki67+	1867.580682 806.50911101
-1	0	0	Ki67+	1936.62818829 1755.04928746
-1	0	0	Ki67+	2003.97575602 1318.32854893
-1	0	0	Ki67+	1814.90717734 1844.10264683
-1	0	0	Ki67+	726.707941007 1926.99022935
-1	0	0	Ki67+	367.147159852 1308.27258761
-1	0	0	Ki67+	1478.24349191 1273.46985129
-1	0	0	Ki67+	85.2232085329 310.284731207
-1	0	0	Ki67+	1224.82468289 2071.38357727
-1	0	0	Ki67+	789.594252238 97.019335167
-1	0	0	Ki67+	776.775515444 1002.23973577
-1	0	0	Ki67+	335.756415546 690.024415639
-1	0	0	Ki67+	217.05849822 1847.42111628
-1	0	0	Ki67+	1443.36460161 1356.56143558
-1	0	0	Ki67+	1280.52244447 1955.96147732
-1	0	0	Ki67+	1035.29456163 1119.34503134
-1	0	0	Ki67+	413.750405842 615.124620768
-1	0	0	Ki67+	2126.89394473 566.956367957
-1	0	0	Ki67+	1561.66988619 2099.85898187
-1	0	0	Ki67+	69.1260400781 1136.51025492
-1	0	0	Ki67+	1766.37859209 1464.78524669
-1	0	0	Ki67+	438.023555892 1457.28622143
-1	0	0	Ki67+	823.090903962 794.712067137
-1	0	0	Ki67+	664.852359916 500.9220881
-1	0	0	Ki67+	1464.78641447 27.9054248296
-1	0	0	Ki67+	1218.19577152 1694.65136884
-1	0	0	Ki67+	1604.01197252 1435.78392268
-1	0	0	Ki67+	151.638144497 1169.33147827
-1	0	0	Ki67+	1188.04467869 569.856306693
-1	0	0	Ki67+	804.486385299 294.054882573
-1	0	0	Ki67+	1429.35268284 684.100125679
-1	0	0	Ki67+	116.382251417 1543.367324
-1	0	0	Ki67+	724.612189591 1769.62597401
-1	0	0	Ki67+	856.931970346 1074.61048972
-1	0	0	Ki67+	291.314147321 98.1540643591
-1	0	0	Ki67+	2130.27047231 1178.8425905
-1	0	0	Ki67+	360.78016936 1342.72266758
-1	0	0	Ki67+	35.4241709359 872.665854714
-1	0	0	Ki67+	613.291098474 985.108310161
-1	0	0	Ki67+	2114.40563408 1359.72638661
-1	0	0	Ki67+	1008.27833653 398.974021123
-1	0	0	Ki67+	2116.52085691 1549.5596079
-1	0	0	Ki67+	800.567257884 505.132930093
-1	0	0	Ki67+	1484.47202145 444.464963235
-1	0	0	Ki67+	1782.78699362 1952.41762215
-1	0	0	Ki67+	547.741204946 1145.97466543
-1	0	0	Ki67+	782.028128029 1956.53117673
-1	0	0	Ki67+	456.666680737 1769.08439811
-1	0	0	Ki67+	958.437027341 0.890508639313
-1	0	0	Ki67+	682.579619922 186.018368479
-1	0	0	Ki67+	203.795426134 382.512390987
-1	0	0	Ki67+	1535.8695254 1510.50391777
-1	0	0	Ki67+	259.061080281 1646.58622505
-1	0	0	Ki67+	2028.0869243 222.675683922
-1	0	0	Ki67+	1315.21786966 782.202060436
-1	0	0	Ki67+	811.533618983 840.29125314
-1	0	0	Ki67+	1767.90299028 1837.94556527
-1	0	0	Ki67+	2122.21958642 842.820664586
-1	0	0	Ki67+	548.538909436 1558.95648864
-1	0	0	Ki67+	1851.93771475 464.542934619
-1	0	0	Ki67+	696.071122411 1938.54655699
-1	0	0	Ki67+	740.261360272 1605.94962934
-1	0	0	Ki67+	1645.8597217 1283.7422771
-1	0	0	Ki67+	213.265997454 1410.66421126
-1	0	0	Ki67+	1026.22287316 1594.12645817
-1	0	0	Ki67+	1344.25941437 712.905789095
-1	0	0	Ki67+	1505.43499147 1230.073103
-1	0	0	Ki67+	2108.82333093 1521.46970644
-1	0	0	Ki67+	1059.47295762 1439.1190812
-1	0	0	Ki67+	819.267491709 686.87145835
-1	0	0	Ki67+	131.824011413 465.434193778
-1	0	0	Ki67+	1136.16666383 644.427403408
-1	0	0	Ki67+	1240.13043577 417.366999116
-1	0	0	Ki67+	1146.76930287 257.147645274
-1	0	0	Ki67+	839.841650354 1350.02147427
-1	0	0	Ki67+	25.0254749965 1771.02113492
-1	0	0	Ki67+	1802.20565525 532.680591961
-1	0	0	Ki67+	1606.81905365 208.34247368
-1	0	0	Ki67+	665.725423758 853.307264786
-1	0	0	Ki67+	1387.35447143 1486.39611952
-1	0	0	Ki67+	394.252915091 1388.8142779
-1	0	0	Ki67+	289.14196691 1400.67351053
-1	0	0	Ki67+	1642.01311637 1618.93985225
-1	0	0	Ki67+	188.81712428 1178.92296346
-1	0	0	Ki67+	1628.01016506 1507.70454519
-1	0	0	Ki67+	314.495934787 1609.08444485
-1	0	0	Ki67+	273.9304122 1089.30847879
-1	0	0	Ki67+	596.377642127 616.383845712
-1	0	0	Ki67+	1560.75438357 387.197803075
-1	0	0	Ki67+	201.213047646 66.5241443586
-1	0	0	Ki67+	1114.61872235 1340.27827495
-1	0	0	Ki67+	1630.9032271 1593.30221338
-1	0	0	Ki67+	464.079913603 2094.70789924
-1	0	0	Ki67+	1592.23310589 857.256425743
-1	0	0	Ki67+	1326.03675452 1576.83818807
-1	0	0	Ki67+	613.055848706 1428.459041
-1	0	0	Ki67+	846.564384108 1989.32943365
-1	0	0	Ki67+	1437.98204888 330.869559726
-1	0	0	Ki67+	858.381838337 1329.74791551
-1	0	0	Ki67+	1826.26934285 1308.12526027
-1	0	0	Ki67+	1733.40827864 404.055115781
-1	0	0	Ki67+	1580.17927375 413.40311482
-1	0	0	Ki67+	533.068970207 1033.17581076
-1	0	0	Ki67+	690.840295614 1246.97653518
-1	0	0	Ki67+	96.2623483649 538.822937667
-1	0	0	Ki67+	255.028831315 1987.68979064
-1	0	0	Ki67+	573.436176465 1675.74025379
-1	0	0	Ki67+	1001.89622478 680.256182699
-1	0	0	Ki67+	107.512069289 810.340816373
-1	0	0	Ki67+	913.170042657 1141.70220391
-1	0	0	Ki67+	2144.43998052 1400.04392077
-1	0	0	Ki67+	1477.61922668 520.925262041
-1	0	0	Ki67+	1798.46112634 1448.29796903
-1	0	0	Ki67+	1881.92131239 123.31270269
-1	0	0	Ki67+	718.232675968 414.516390957
-1	0	0	Ki67+	2027.60988228 42.4238003293
-1	0	0	Ki67+	1499.43559597 603.426176649
-1	0	0	Ki67+	1399.44749965 974.843664495
-1	0	0	Ki67+	986.732807215 1785.62812415
-1	0	0	Ki67+	1929.68409098 1646.4834557
-1	0	0	Ki67+	2022.56002945 1105.09009092
-1	0	0	Ki67+	1218.02068223 1540.08973054
-1	0	0	Ki67+	653.197510971 706.152511932
-1	0	0	Ki67+	1597.23161953 973.257095843
-1	0	0	Ki67+	816.963884402 1051.80342447
-1	0	0	Ki67+	1738.56481923 887.828937497
-1	0	0	Ki67+	719.567952147 93.59877338
-1	0	0	Ki67+	850.278792226 127.177622311
-1	0	0	Ki67+	325.842258327 985.536617344
-1	0	0	Ki67+	942.983634408 1378.06010388
-1	0	0	Ki67+	643.280697168 1292.34054681
-1	0	0	Ki67+	542.012295947 1248.71580169
-1	0	0	Ki67+	2011.81224593 685.768883632
-1	0	0	Ki67+	1332.43680505 559.972088662
-1	0	0	Ki67+	370.158763976 292.530879459
-1	0	0	Ki67+	263.953742296 1422.55576304
-1	0	0	Ki67+	127.431903878 1917.01471961
-1	0	0	Ki67+	163.722363309 1778.25966549
-1	0	0	Ki67+	1636.50151894 159.483739612
-1	0	0	Ki67+	1845.32394653 1417.67299072
-1	0	0	Ki67+	696.819864555 296.828987767
-1	0	0	Ki67+	623.756234147 885.0125357
-1	0	0	Ki67+	1295.41110566 1883.48728682
-1	0	0	Ki67+	1666.90414276 1762.71034575
-1	0	0	Ki67+	227.366610098 1569.45126344
-1	0	0	Ki67+	1078.32085953 229.906181298
-1	0	0	Ki67+	1541.64093309 595.658486895
-1	0	0	Ki67+	595.352349479 1978.92417844
-1	0	0	Ki67+	1822.18607281 188.530740098
-1	0	0	Ki67+	1089.62573503 140.007697028
-1	0	0	Ki67+	1615.86111022 1876.42108753
-1	0	0	Ki67+	405.653149638 808.064311289
-1	0	0	Ki67+	2057.11324699 705.313286484
-1	0	0	Ki67+	1015.31488863 1503.75319316
-1	0	0	Ki67+	1393.22191305 1833.01379887
-1	0	0	Ki67+	1841.54255915 1331.98295246
-1	0	0	Ki67+	1675.39996465 1111.20175792
-1	0	0	Ki67+	28.005803473 1097.68153672
-1	0	0	Ki67+	315.015233859 920.612482532
-1	0	0	Ki67+	1136.80126967 52.0493482071
-1	0	0	Ki67+	432.340796089 2080.17533181
-1	0	0	Ki67+	429.354210962 454.461293869
-1	0	0	Ki67+	513.644007438 709.034354316
-1	0	0	Ki67+	265.640188208 669.652362544
-1	0	0	Ki67+	165.479049436 1189.08314048
-1	0	0	Ki67+	127.874490377 1095.92594205
-1	0	0	Ki67+	780.349560659 1620.73700744
-1	0	0	Ki67+	1927.0749838 833.037248642
-1	0	0	Ki67+	830.493813417 339.792844157
-1	0	0	Ki67+	857.140388278 1595.68390789
-1	0	0	Ki67+	150.80098094 1607.93062541
-1	0	0	Ki67+	1760.65902378 1802.91140208
-1	0	0	Ki67+	1074.15044924 1386.17604867
-1	0	0	Ki67+	126.592317022 655.295931634
-1	0	0	Ki67+	1907.6302522 1194.35253035
-1	0	0	Ki67+	2071.77331243 365.397190202
-1	0	0	Ki67+	923.400974736 642.538067928
-1	0	0	Ki67+	582.851134023 585.464314019
-1	0	0	Ki67+	1479.95551163 986.258225892
-1	0	0	Ki67+	1929.26236082 579.264879798
-1	0	0	Ki67+	93.2597103166 111.056787877
-1	0	0	Ki67+	1715.3137971 671.997746979
-1	0	0	Ki67+	1353.70062259 25.4124286148
-1	0	0	Ki67+	867.63169791 477.271516794
-1	0	0	Ki67+	1549.83457259 762.689215792
-1	0	0	Ki67+	276.731542936 1998.81511305
-1	0	0	Ki67+	1787.42848828 1827.289246
-1	0	0	Ki67+	1542.41945991 332.555001276
-1	0	0	Ki67+	1100.08488765 939.313328614
-1	0	0	Ki67+	600.228173514 946.714411326
-1	0	0	Ki67+	1237.68858954 1569.49687927
-1	0	0	Ki67+	1569.29678776 461.390145178
-1	0	0	Ki67+	922.912453935 1889.26093665
-1	0	0	Ki67+	1038.54631258 731.663621886
-1	0	0	Ki67+	304.163209743 1252.1813794
-1	0	0	Ki67+	2144.09474873 174.192725896
-1	0	0	Ki67+	1145.81745078 506.69644924
-1	0	0	Ki67+	713.098132841 1699.514869
-1	0	0	Ki67+	2086.88095027 606.652459946
-1	0	0	Ki67+	239.360929789 683.703183161
-1	0	0	Ki67+	2008.99353704 579.549459521
-1	0	0	Ki67+	1659.4458577 1415.45218979
-1	0	0	Ki67+	1764.83027064 1977.6529393
-1	0	0	Ki67+	52.7458871201 608.097919016
-1	0	0	Ki67+	474.505406898 518.539122629
-1	0	0	Ki67+	756.841345134 606.432387429
-1	0	0	Ki67+	172.265389703 1825.72526422
-1	0	0	Ki67+	1911.20689039 114.069412602
-1	0	0	Ki67+	40.0693452553 165.471671626
-1	0	0	Ki67+	220.085582467 2005.19332013
-1	0	0	Ki67+	1136.41729126 411.869144851
-1	0	0	Ki67+	996.911831048 317.059235544
-1	0	0	Ki67+	924.129168266 288.577895098
-1	0	0	Ki67+	1771.19122028 1338.54740608
-1	0	0	Ki67+	913.009949646 1802.30488219
-1	0	0	Ki67+	1296.27578346 1930.05217462
-1	0	0	Ki67+	1754.44716499 979.421568847
-1	0	0	Ki67+	1999.17295943 1181.50248322
-1	0	0	Ki67+	258.022511336 248.564601576
-1	0	0	Ki67+	1636.41882157 1770.14112026
-1	0	0	Ki67+	1121.84996488 129.469833605
-1	0	0	Ki67+	587.122774969 1047.65108709
-1	0	0	Ki67+	1755.35139834 1622.77656746
-1	0	0	Ki67+	1284.94272459 94.2993226252
-1	0	0	Ki67+	851.386888327 1889.13162763
-1	0	0	Ki67+	2089.43855057 1845.45747861
-1	0	0	Ki67+	1540.0524946 1999.11723696
-1	0	0	Ki67+	1847.31667787 863.327953034
-1	0	0	Ki67+	1801.3214573 708.149802659
-1	0	0	Ki67+	1854.69807541 581.346529292
-1	0	0	Ki67+	758.630043481 134.682279452
-1	0	0	Ki67+	1868.05757497 932.314843477
-1	0	0	Ki67+	1195.16332817 1188.52038547
-1	0	0	Ki67+	1113.47690895 1362.81200937
-1	0	0	Ki67+	1621.50193537 1972.19452896
-1	0	0	Ki67+	174.853977416 1040.48329464
-1	0	0	Ki67+	2013.27288376 1019.11736626
-1	0	0	Ki67+	277.985788257 1198.64412141
-1	0	0	Ki67+	1284.41589957 130.883582417
-1	0	0	Ki67+	1921.82211839 1545.62448024
-1	0	0	Ki67+	1156.47991593 749.586255861
-1	0	0	Ki67+	576.4520426 1996.21806172
-1	0	0	Ki67+	1027.33505464 467.706415281
-1	0	0	Ki67+	2028.32069064 1886.41471486
-1	0	0	Ki67+	639.191500808 436.617409439
-1	0	0	Ki67+	1326.68538434 34.1291280134
-1	0	0	Ki67+	246.200955498 931.499068173
-1	0	0	Ki67+	1947.21797848 1827.48885136
-1	0	0	Ki67+	917.638844408 910.272728751
-1	0	0	Ki67+	1340.35272003 1632.87182224
-1	0	0	Ki67+	154.448636549 1682.55000314
-1	0	0	Ki67+	753.266279808 1552.88675673
-1	0	0	Ki67+	868.083142588 821.975962977
-1	0	0	Ki67+	143.662359465 1058.48426825
-1	0	0	Ki67+	1013.55422368 1811.62330819
-1	0	0	Ki67+	1339.15164095 273.956681442
-1	0	0	Ki67+	640.029531288 1982.39939347
-1	0	0	Ki67+	400.681273089 44.0381431123
-1	0	0	Ki67+	703.311651573 669.650665913
-1	0	0	Ki67+	308.337770636 841.513312201
-1	0	0	Ki67+	1773.53348567 1186.39624315
-1	0	0	Ki67+	975.12204291 444.834247349
-1	0	0	Ki67+	1961.61297064 2064.89259422
-1	0	0	Ki67+	1771.87227885 1004.40040759
-1	0	0	Ki67+	1940.98096473 701.981689485
-1	0	0	Ki67+	748.033209058 1983.23482012
-1	0	0	Ki67+	1753.91965363 2135.93899321
-1	0	0	Ki67+	1555.80584578 238.922248655
-1	0	0	Ki67+	580.500569244 1345.74646527
-1	0	0	Ki67+	1838.5620518 767.844186147
-1	0	0	Ki67+	1939.81522121 1975.54196279
-1	0	0	Ki67+	1664.90006103 1694.45710643
-1	0	0	Ki67+	897.181214612 318.611877058
-1	0	0	Ki67+	272.617123966 125.922019315
-1	0	0	Ki67+	563.016143925 680.337720622
-1	0	0	Ki67+	430.870875135 714.032236256
-1	0	0	Ki67+	916.460041643 1366.8836971
-1	0	0	Ki67+	1940.9265478 396.183333973
-1	0	0	Ki67+	402.740357442 1609.06689286
-1	0	0	Ki67+	2068.60279818 1166.85658826
-1	0	0	Ki67+	358.22311823 728.579328891
-1	0	0	Ki67+	1093.47473355 1181.56951434
-1	0	0	Ki67+	2060.31771697 675.623584546
-1	0	0	Ki67+	708.541448609 510.822837848
-1	0	0	Ki67+	2078.10476599 1579.25091845
-1	0	0	Ki67+	1983.07742534 1876.91470604
-1	0	0	Ki67+	1994.13028953 1563.84182942
-1	0	0	Ki67+	588.113294354 65.7855182809
-1	0	0	Ki67+	1621.64889452 2051.84425379
-1	0	0	Ki67+	45.5958138651 2021.848225
-1	0	0	Ki67+	46.864341473 924.945669579
-1	0	0	Ki67+	229.053265398 710.623134687
-1	0	0	Ki67+	1981.395374 1813.76054224
-1	0	0	Ki67+	615.398642511 2027.74725793
-1	0	0	Ki67+	1433.29755514 1267.1052769
-1	0	0	Ki67+	234.435723432 831.066394433
-1	0	0	Ki67+	245.514645416 1298.18057103
-1	0	0	Ki67+	805.02451776 1780.49656502
-1	0	0	Ki67+	38.5948805529 651.659177927
-1	0	0	Ki67+	428.532324849 499.49656636
-1	0	0	Ki67+	422.513396025 355.454211171
-1	0	0	Ki67+	886.570443347 1643.43547307
-1	0	0	Ki67+	766.206446075 909.821575373
-1	0	0	Ki67+	1299.58978996 314.360766844
-1	0	0	Ki67+	625.880668441 608.28433839
-1	0	0	Ki67+	49.7928337069 1026.83946466
-1	0	0	Ki67+	310.37241966 244.273999211
-1	0	0	Ki67+	1484.45221366 947.479452525
-1	0	0	Ki67+	2090.17941762 1002.89623306
-1	0	0	Ki67+	8.60124003392 2064.25233245
-1	0	0	Ki67+	1748.57227198 307.511617753
-1	0	0	Ki67+	1099.34830182 1711.64221531
-1	0	0	Ki67+	1583.88970911 270.047658456
-1	0	0	Ki67+	691.988705056 895.758696769
-1	0	0	Ki67+	851.826981974 13.397401104
-1	0	0	Ki67+	174.427620423 451.495976475
-1	0	0	Ki67+	225.166866995 1382.41739521
-1	0	0	Ki67+	930.064475785 948.512601331
-1	0	0	Ki67+	1237.72304686 2120.7725468
-1	0	0	Ki67+	2094.48526158 1137.9263439
-1	0	0	Ki67+	40.6860714185 1974.83312981
-1	0	0	Ki67+	272.118310426 1802.09031044
-1	0	0	Ki67+	108.025259812 1334.38367923
-1	0	0	Ki67+	768.62816385 1038.6941682
-1	0	0	Ki67+	250.556337736 1217.53594669
-1	0	0	Ki67+	1772.47665187 1405.11167216
-1	0	0	Ki67+	1450.41255326 865.044522259
-1	0	0	Ki67+	853.752463201 1023.27735689
-1	0	0	Ki67+	927.754519701 1545.08885554
-1	0	0	Ki67+	1500.00860135 1316.57996214
-1	0	0	Ki67+	1190.99035911 2083.54692621
-1	0	0	Ki67+	1955.80504035 318.677122196
-1	0	0	Ki67+	1152.67521669 1784.76593042
-1	0	0	Ki67+	1512.93748784 222.119245683
-1	0	0	Ki67+	1604.31088791 814.427420174
-1	0	0	Ki67+	96.6199356737 1431.89145058
-1	0	0	Ki67+	1479.55677278 1441.31473614
-1	0	0	Ki67+	1784.49967061 500.198859399
-1	0	0	Ki67+	2074.64109518 2004.09286903
-1	0	0	Ki67+	972.998160489 2144.728931
-1	0	0	Ki67+	1501.57408395 374.043292827
-1	0	0	Ki67+	1411.32195421 1037.0034083
-1	0	0	Ki67+	125.103550691 825.307784666
-1	0	0	Ki67+	439.684433864 1900.51250488
-1	0	0	Ki67+	681.895148503 517.279632138
-1	0	0	Ki67+	743.854967959 1080.92095317
-1	0	0	Ki67+	760.503833907 14.1401471076
-1	0	0	Ki67+	1038.69638619 857.866909879
-1	0	0	Ki67+	1683.62928897 846.553733762
-1	0	0	Ki67+	2055.59604592 1038.99915997
-1	0	0	Ki67+	1367.03349228 1067.70645778
-1	0	0	Ki67+	1443.90076287 1998.72694163
-1	0	0	Ki67+	631.660701611 101.343769275
-1	0	0	Ki67+	1550.47290104 52.1361757666
-1	0	0	Ki67+	15.5348206434 558.550196355
-1	0	0	Ki67+	596.564202067 455.812117756
-1	0	0	Ki67+	1955.97542782 1234.30256382
-1	0	0	Ki67+	160.175242355 1652.83504477
-1	0	0	Ki67+	1141.4134743 962.844705665
-1	0	0	Ki67+	849.125743288 327.205248975
-1	0	0	Ki67+	1876.93970577 785.973469395
-1	0	0	Ki67+	1388.6138779 1165.79655971
-1	0	0	Ki67+	1004.71989787 1879.04378837
-1	0	0	Ki67+	1147.85368595 833.513841566
-1	0	0	Ki67+	1131.56811256 1483.84490632
-1	0	0	Ki67+	249.55141572 2126.65442677
-1	0	0	Ki67+	189.262633077 1684.8946772
-1	0	0	Ki67+	119.696879671 417.287941681
-1	0	0	Ki67+	972.222408047 1032.83412694
-1	0	0	Ki67+	1272.38928558 1067.12641755
-1	0	0	Ki67+	1817.92169251 482.273229485
-1	0	0	Ki67+	658.622619218 1198.16888726
-1	0	0	Ki67+	2137.00707363 1476.09136916
-1	0	0	Ki67+	1269.38751686 505.376946132
-1	0	0	Ki67+	1115.2097557 768.904374274
-1	0	0	Ki67+	1812.72204273 1568.51572064
-1	0	0	Ki67+	2074.6662496 1392.81522411
-1	0	0	Ki67+	12.5627934671 1964.15083888
-1	0	0	Ki67+	457.42887494 151.440518572
-1	0	0	Ki67+	237.666984469 594.422670036
-1	0	0	Ki67+	478.208690237 1184.11904823
-1	0	0	Ki67+	1854.62226784 78.6511831616
-1	0	0	Ki67+	560.679288912 646.852932094
-1	0	0	Ki67+	2136.58088792 814.503418236
-1	0	0	Ki67+	1911.08661554 719.072943431
-1	0	0	Ki67+	562.302382005 6.75881259507
-1	0	0	Ki67+	1106.16167265 604.553940867
-1	0	0	Ki67+	2033.48088428 315.046267912
-1	0	0	Ki67+	478.947056862 1066.82689011
-1	0	0	Ki67+	649.480898579 874.684074239
-1	0	0	Ki67+	1454.19126519 189.617213243
-1	0	0	Ki67+	1110.58321549 2055.70785493
-1	0	0	Ki67+	1093.33871488 1351.00221898
-1	0	0	Ki67+	1297.85342601 1756.66164668
-1	0	0	Ki67+	175.372425162 512.895453816
-1	0	0	Ki67+	481.707441118 1544.16805591
-1	0	0	Ki67+	1306.00796579 1677.71960468
-1	0	0	Ki67+	1100.23002501 733.381546946
-1	0	0	Ki67+	283.777084338 1139.08189923
-1	0	0	Ki67+	937.817662907 2091.72542502
-1	0	0	Ki67+	355.351965342 1066.95654849
-1	0	0	Ki67+	532.830329989 930.744644117
-1	0	0	Ki67+	1391.076194 1378.10672918
-1	0	0	Ki67+	1117.28020536 999.098940727
-1	0	0	Ki67+	655.831147795 1050.23436725
-1	0	0	Ki67+	1360.30040733 1281.14743573
-1	0	0	Ki67+	629.030705145 695.094160771
-1	0	0	Ki67+	1174.60766182 943.450355488
-1	0	0	Ki67+	630.424626496 1445.24684543
-1	0	0	Ki67+	267.559083395 1392.48824133
-1	0	0	Ki67+	1651.79183767 1790.47475634
-1	0	0	Ki67+	1894.86444438 1708.13703554
-1	0	0	Ki67+	1562.00137645 1689.71759635
-1	0	0	Ki67+	51.2805191292 853.602298382
-1	0	0	Ki67+	538.924081023 192.829796619
-1	0	0	Ki67+	1137.80530691 695.263444088
-1	0	0	Ki67+	2005.77946161 263.230888447
-1	0	0	Ki67+	340.725836752 1813.66757831
-1	0	0	Ki67+	1125.19589925 847.853888849
-1	0	0	Ki67+	1212.27898223 890.362825856
-1	0	0	Ki67+	1802.60438092 610.77586374
-1	0	0	Ki67+	2011.59200244 371.448428504
-1	0	0	Ki67+	1412.20122325 892.222279689
-1	0	0	Ki67+	108.471785999 1141.60773735
-1	0	0	Ki67+	458.740715964 1216.00400381
-1	0	0	Ki67+	1377.2688944 99.2269866277
-1	0	0	Ki67+	2077.45248213 857.904013396
-1	0	0	Ki67+	1858.99086948 987.463248991
-1	0	0	Ki67+	484.135425269 229.763984309
-1	0	0	Ki67+	228.829458335 633.375609248
-1	0	0	Ki67+	739.48128186 2126.1345284
-1	0	0	Ki67+	1817.1658601 958.487375451
-1	0	0	Ki67+	816.929260435 1721.62538812
-1	0	0	Ki67+	2101.58731814 1317.29539281
-1	0	0	Ki67+	777.583307338 814.415024343
-1	0	0	Ki67+	801.285586734 1894.4339268
-1	0	0	Ki67+	1709.76469709 2149.00574862
-1	0	0	Ki67+	1512.43007471 785.332300243
-1	0	0	Ki67+	1797.30264486 1014.17881671
-1	0	0	Ki67+	1313.89140628 1630.21174773
-1	0	0	Ki67+	1232.79165529 63.4838968816
-1	0	0	Ki67+	1209.75177519 479.284093017
-1	0	0	Ki67+	1339.3316079 105.73004882
-1	0	0	Ki67+	503.284139148 1637.45856493
-1	0	0	Ki67+	1924.52013227 1369.55102147
-1	0	0	Ki67+	1300.91738893 1267.28598826
-1	0	0	Ki67+	825.480350884 1580.23242982
-1	0	0	Ki67+	1599.60332044 1564.06316931
-1	0	0	Ki67+	315.733251985 122.847807505
-1	0	0	Ki67+	1999.68174995 204.341042451
-1	0	0	Ki67+	972.234326884 386.863162536
-1	0	0	Ki67+	404.645152055 858.454694885
-1	0	0	Ki67+	1408.96443959 296.780190799
-1	0	0	Ki67+	1402.06525169 207.71295847
-1	0	0	Ki67+	973.181336908 153.419178767
-1	0	0	Ki67+	121.00175081 1703.71371707
-1	0	0	Ki67+	128.136688792 1867.80157056
-1	0	0	Ki67+	621.023999424 1653.00791904
-1	0	0	Ki67+	1057.61338709 789.046287482
-1	0	0	Ki67+	725.499022164 907.450383257
-1	0	0	Ki67+	267.76122423 1910.80514893
-1	0	0	Ki67+	1965.41369272 1508.66117601
-1	0	0	Ki67+	1728.63306436 1901.02338219
-1	0	0	Ki67+	1607.68442027 840.040727639
-1	0	0	Ki67+	459.441742586 185.409776231
-1	0	0	Ki67+	519.088068659 1528.29062618
-1	0	0	Ki67+	2000.37279625 1510.08110506
-1	0	0	Ki67+	1064.38664477 1687.15266336
-1	0	0	CD3+/CD8+/Ki67+	908.856960787 1219.91759382
-1	0	0	CD3+/CD8+/Ki67+	1697.88677257 292.799095046
-1	0	0	CD3+/CD8+/Ki67+	1271.90435171 161.045510513
-1	0	0	CD3+/CD8+/Ki67+	776.642476828 1684.08015502
-1	0	0	CD3+/CD8+/Ki67+	1508.78033802 483.057151735
-1	0	0	CD3+/CD8+/Ki67+	585.094560656 1768.59325562
-1	0	0	CD3+/CD8+/Ki67+	2139.27725986 1730.80556972
-1	0	0	CD3+/CD8+/Ki67+	1391.98972652 2126.71040762
-1	0	0	CD3+/CD8+/Ki67+	1896.97746581 820.369823548
-1	0	0	CD3+/CD8+/Ki67+	1254.00401241 625.37876876
-1	0	0	CD3+/CD8+/Ki67+	344.316448666 2037.59216167
-1	0	0	CD3+/CD8+/Ki67+	1552.78427582 1541.5563078
-1	0	0	CD3+/CD8+/Ki67+	1094.23496102 1983.8800336
-1	0	0	CD3+/CD8+/Ki67+	1055.09767225 1800.37226703
-1	0	0	CD3+/CD8+/Ki67+	845.750712796 1799.09547132
-1	0	0	CD3+/CD8+/Ki67+	18.0691007809 487.362874794
-1	0	0	CD3+/CD8+/Ki67+	2025.12802837 1695.14254066
-1	0	0	CD3+/CD8+/Ki67+	126.647285404 203.266287639
-1	0	0	CD3+/CD8+/Ki67+	1712.78498074 1397.98764014
-1	0	0	CD3+/CD8+/Ki67+	2033.6222809 1478.25903763
-1	0	0	CD3+/CD8+/Ki67+	987.96534786 1274.81420734
-1	0	0	CD3+/CD8+/Ki67+	87.6285565927 989.61376072
-1	0	0	CD3+/CD8+/Ki67+	842.315345531 1442.7496853
-1	0	0	CD3+/CD8+/Ki67+	332.404244037 1368.6230088
-1	0	0	CD3+/CD8+/Ki67+	309.891818819 169.037747769
-1	0	0	CD3+/CD8+/Ki67+	500.46563912 2067.98507888
-1	0	0	CD3+/CD8+/Ki67+	93.6180929415 452.262846019
-1	0	0	CD3+/CD8+/Ki67+	318.278689671 280.498861081
-1	0	0	CD3+/CD8+/Ki67+	1583.74269819 1794.31455091
-1	0	0	CD3+/CD8+/Ki67+	654.790539523 76.0210783218
-1	0	0	CD3+/CD8+/Ki67+	1691.67694576 1889.52448377
-1	0	0	CD3+/CD8+/Ki67+	979.479707662 2017.89499949
-1	0	0	CD3+/CD8+/Ki67+	398.52612073 1770.09107292
-1	0	0	CD3+/CD8+/Ki67+	1918.72455205 1579.06513777
-1	0	0	CD3+/CD8+/Ki67+	1762.62930351 1066.33720899
-1	0	0	CD3+/CD8+/Ki67+	882.322696727 649.344060356
-1	0	0	CD3+/CD8+/Ki67+	1323.92922384 1019.80339632
-1	0	0	CD3+/CD8+/Ki67+	243.726990017 207.245279745
-1	0	0	CD3+/CD8+/Ki67+	799.496467752 1146.80760748
-1	0	0	CD3+/CD8+/Ki67+	1468.35828001 1178.29043155
-1	0	0	CD3+/CD8+/Ki67+	1047.26852236 1196.50186182
-1	0	0	CD3+/CD8+/Ki67+	1574.92254853 1265.28073461
-1	0	0	CD3+/CD8+/Ki67+	191.664864791 791.191559482
-1	0	0	CD3+/CD8+/Ki67+	504.03454147 1139.33252502
-1	0	0	CD3+/CD8+/Ki67+	2037.91998407 11.1070737525
-1	0	0	CD3+/CD8+/Ki67+	1056.48596092 1609.06043824
-1	0	0	CD3+/CD8+/Ki67+	1023.37722104 820.278162697
-1	0	0	CD3+/CD8+/Ki67+	908.428996917 1991.51268038
-1	0	0	CD3+/CD8+/Ki67+	722.374595567 144.839077121
-1	0	0	CD3+/CD8+/Ki67+	1030.40906267 1713.34623653
#EOF
