# Supplementary material for: Data-Driven Discovery of Immune Contexture Biomarkers
Source: Front Oncol. 2018 Dec 18;8:627. doi: 10.3389/fonc.2018.00627 (PMC6305402; doi:10.3389/fonc.2018.00627)
Supplement: Data Sheet 2.zip — The synthetic dataset used for verifying the approach (section 3.1; Figure 4) is provided as a collection of text files describing regions, markers, and metadata. [file Data_Sheet_2.zip › verificationDataset/testdata_030_ImageObjects.txt]

barcode_target	testdata_030
barcode_origin	-1
workflow_target_version	-1
workflow_origin	-1
workflow_origin_version	-1
iH	-1
iW	-1
user	None

-1	0	0	Ki67+	1845.82068342 1271.5302971
-1	0	0	Ki67+	1079.71332141 215.964603208
-1	0	0	Ki67+	1339.02877885 1946.47074726
-1	0	0	Ki67+	395.766065073 1953.33865978
-1	0	0	Ki67+	1534.18171142 899.264679362
-1	0	0	Ki67+	149.881083331 1625.46091909
-1	0	0	Ki67+	161.705906317 800.19871348
-1	0	0	Ki67+	1672.06647406 1501.77726556
-1	0	0	Ki67+	1817.39102719 1781.87070005
-1	0	0	Ki67+	1265.28990996 2094.10976009
-1	0	0	Ki67+	394.037821473 1441.46931383
-1	0	0	Ki67+	1933.31092804 119.967042513
-1	0	0	Ki67+	1921.24099852 1621.49830927
-1	0	0	Ki67+	523.926366105 586.213410241
-1	0	0	Ki67+	909.699702653 841.380736596
-1	0	0	Ki67+	925.264808252 937.618458683
-1	0	0	Ki67+	249.62503396 808.681309557
-1	0	0	Ki67+	1673.68262729 2068.99606678
-1	0	0	Ki67+	78.371214037 1486.84383467
-1	0	0	Ki67+	1594.03462898 45.0178977207
-1	0	0	Ki67+	1389.73778418 276.55372426
-1	0	0	Ki67+	1746.63938123 1691.1577974
-1	0	0	Ki67+	1221.59271428 1583.51824468
-1	0	0	Ki67+	335.786878046 174.454915591
-1	0	0	Ki67+	1416.4778619 1539.9891943
-1	0	0	Ki67+	206.900584 2065.52392714
-1	0	0	Ki67+	1178.74026329 611.649234459
-1	0	0	Ki67+	1123.97283529 1023.30226465
-1	0	0	Ki67+	1938.11241438 297.606334388
-1	0	0	Ki67+	1321.66334861 641.420204383
-1	0	0	Ki67+	270.364325807 1654.2974653
-1	0	0	Ki67+	417.166883552 2100.47250347
-1	0	0	Ki67+	327.088023268 1109.10914339
-1	0	0	Ki67+	2096.85209529 1939.96656932
-1	0	0	Ki67+	1840.33087008 772.714454997
-1	0	0	Ki67+	1292.07258811 702.361643906
-1	0	0	Ki67+	840.066194404 177.519546233
-1	0	0	Ki67+	2093.4193213 2049.91672005
-1	0	0	Ki67+	2017.45911938 1581.31075818
-1	0	0	Ki67+	766.631234434 1125.65827762
-1	0	0	Ki67+	2053.78586981 558.227553241
-1	0	0	Ki67+	1075.37238484 116.726174466
-1	0	0	Ki67+	99.7735264173 493.352877206
-1	0	0	Ki67+	337.63840534 1202.46703548
-1	0	0	Ki67+	1247.17166945 414.039002008
-1	0	0	Ki67+	104.65916202 1458.99339443
-1	0	0	Ki67+	1242.50132067 1722.80660086
-1	0	0	Ki67+	1972.68471277 141.14350122
-1	0	0	Ki67+	340.86016529 29.984639449
-1	0	0	Ki67+	1378.29632254 1764.44502689
-1	0	0	Ki67+	694.189265008 305.820935608
-1	0	0	Ki67+	1326.51539907 786.963111212
-1	0	0	Ki67+	1243.63741754 1807.99672028
-1	0	0	Ki67+	823.55222722 1046.36882658
-1	0	0	Ki67+	134.156029478 2127.14590437
-1	0	0	Ki67+	751.879558762 1944.74490998
-1	0	0	Ki67+	1681.26958872 636.902922593
-1	0	0	Ki67+	1724.08525843 153.562526674
-1	0	0	Ki67+	511.128659471 1377.00021443
-1	0	0	Ki67+	1312.99152265 2096.31847806
-1	0	0	Ki67+	750.378815023 437.936511528
-1	0	0	Ki67+	1520.26695971 1827.26842988
-1	0	0	Ki67+	628.25558415 813.326406928
-1	0	0	Ki67+	1660.26137043 661.921350706
-1	0	0	Ki67+	996.731076045 1451.91704653
-1	0	0	Ki67+	1310.82438211 1442.37303961
-1	0	0	Ki67+	684.164898348 541.116886275
-1	0	0	Ki67+	570.04158406 39.7589089214
-1	0	0	Ki67+	2044.22528161 1297.00965475
-1	0	0	Ki67+	1729.68833656 2055.21779593
-1	0	0	Ki67+	2021.05961255 936.100970824
-1	0	0	Ki67+	1756.71441036 840.103138976
-1	0	0	Ki67+	2103.4997904 752.18530888
-1	0	0	Ki67+	1591.97819479 68.8727198648
-1	0	0	Ki67+	2042.43901261 65.5762012805
-1	0	0	Ki67+	1717.80500001 1149.94786502
-1	0	0	Ki67+	1136.21854281 1462.11517455
-1	0	0	Ki67+	404.687710577 1605.04165133
-1	0	0	Ki67+	662.809609275 1683.48085063
-1	0	0	Ki67+	1205.23038915 1339.83033527
-1	0	0	Ki67+	554.034825839 1594.31011241
-1	0	0	Ki67+	996.037611681 2104.78876304
-1	0	0	Ki67+	1740.36358146 578.041139737
-1	0	0	Ki67+	220.049413876 669.963470761
-1	0	0	Ki67+	1683.70169416 1874.9215815
-1	0	0	Ki67+	978.36427963 1427.9673945
-1	0	0	Ki67+	205.21438423 1625.64885398
-1	0	0	Ki67+	358.65298781 2040.73302166
-1	0	0	Ki67+	1524.20477786 1967.75699502
-1	0	0	Ki67+	351.183322399 1007.09951703
-1	0	0	Ki67+	1707.95585847 1087.17859954
-1	0	0	Ki67+	1183.63212761 675.596329927
-1	0	0	Ki67+	1250.60453721 221.217890021
-1	0	0	Ki67+	1765.17997568 413.324325796
-1	0	0	Ki67+	2142.13555553 295.817734177
-1	0	0	Ki67+	1574.92586772 1178.69073647
-1	0	0	Ki67+	2022.163823 22.0527422548
-1	0	0	Ki67+	1817.84966125 147.701239818
-1	0	0	Ki67+	1786.19769069 1303.69302213
-1	0	0	Ki67+	1663.32527525 1627.79405958
-1	0	0	Ki67+	1423.64460947 186.585807701
-1	0	0	Ki67+	1108.37153526 1131.35410021
-1	0	0	Ki67+	100.511902537 434.774773133
-1	0	0	Ki67+	1670.07769145 732.021002067
-1	0	0	Ki67+	868.577557666 2046.9880817
-1	0	0	Ki67+	1576.72783605 1121.16174489
-1	0	0	Ki67+	496.238032156 1502.7683349
-1	0	0	Ki67+	822.290148503 1802.84403966
-1	0	0	Ki67+	110.875187505 2010.66757274
-1	0	0	Ki67+	1286.47685374 1346.28311324
-1	0	0	Ki67+	1390.14590341 1441.34563162
-1	0	0	Ki67+	1412.84661521 859.458065128
-1	0	0	Ki67+	1611.39622743 632.642693147
-1	0	0	Ki67+	72.8295974149 753.391060442
-1	0	0	Ki67+	1280.27909841 2077.95916313
-1	0	0	Ki67+	1945.17458357 58.4242196745
-1	0	0	Ki67+	1926.63063332 1487.3686602
-1	0	0	Ki67+	1092.81312637 1966.35690387
-1	0	0	Ki67+	981.061534537 1563.86005515
-1	0	0	Ki67+	334.206296711 798.1404432
-1	0	0	Ki67+	13.973288097 669.563824665
-1	0	0	Ki67+	1190.96979374 1967.25218638
-1	0	0	Ki67+	703.097776878 329.961835613
-1	0	0	Ki67+	1867.21491873 726.472977492
-1	0	0	Ki67+	204.769026855 944.404822073
-1	0	0	Ki67+	602.341097121 1930.16331669
-1	0	0	Ki67+	1191.67518017 1123.6633217
-1	0	0	Ki67+	1273.94052348 326.665611365
-1	0	0	Ki67+	1835.29117644 1399.27514363
-1	0	0	Ki67+	530.102416849 1537.85648186
-1	0	0	Ki67+	1222.78608535 1064.69208732
-1	0	0	Ki67+	1196.00153519 1493.22939336
-1	0	0	Ki67+	746.592202151 1644.57118797
-1	0	0	Ki67+	875.882178231 911.584505051
-1	0	0	Ki67+	391.842692146 812.88267967
-1	0	0	Ki67+	1855.20682163 223.447345381
-1	0	0	Ki67+	1692.6508543 805.473307516
-1	0	0	Ki67+	1478.97649872 976.426290019
-1	0	0	Ki67+	713.486608464 2148.12934577
-1	0	0	Ki67+	295.188973554 850.898726278
-1	0	0	Ki67+	1195.37578156 286.31927698
-1	0	0	Ki67+	1643.29966363 2125.01040568
-1	0	0	Ki67+	1091.12638957 626.846605053
-1	0	0	Ki67+	310.370452173 2102.21454012
-1	0	0	Ki67+	301.362005819 415.777474129
-1	0	0	Ki67+	1233.64622513 545.88473662
-1	0	0	Ki67+	1321.05933733 1965.17712536
-1	0	0	Ki67+	410.080489476 425.265866852
-1	0	0	Ki67+	1236.85295243 1166.39691242
-1	0	0	Ki67+	1282.6233805 955.45841091
-1	0	0	Ki67+	17.9443623738 1720.74014899
-1	0	0	Ki67+	1942.85643879 2089.7980371
-1	0	0	Ki67+	2037.37215644 2077.18736731
-1	0	0	Ki67+	801.555915846 849.438304769
-1	0	0	Ki67+	1401.93969232 331.846705059
-1	0	0	Ki67+	1393.47071257 961.831100268
-1	0	0	Ki67+	1288.35366509 6.35239737688
-1	0	0	Ki67+	1702.29497965 1936.63694342
-1	0	0	Ki67+	830.409510518 532.527972205
-1	0	0	Ki67+	1016.50170748 263.760465855
-1	0	0	Ki67+	1576.08786013 27.234057521
-1	0	0	Ki67+	453.083937812 1814.4972428
-1	0	0	Ki67+	1281.10610102 1259.13267416
-1	0	0	Ki67+	108.859774446 641.792430177
-1	0	0	Ki67+	90.2907285425 1366.73427613
-1	0	0	Ki67+	221.290804705 1841.54883183
-1	0	0	Ki67+	1330.7439205 1187.97261386
-1	0	0	Ki67+	1477.06947163 1270.30006196
-1	0	0	Ki67+	1411.05462593 612.750196024
-1	0	0	Ki67+	971.684050353 545.90133751
-1	0	0	Ki67+	1362.76647719 1537.32181154
-1	0	0	Ki67+	2076.71318218 1273.8119515
-1	0	0	Ki67+	259.872042491 1931.1638362
-1	0	0	Ki67+	787.296738248 65.9899514777
-1	0	0	Ki67+	1600.31993311 1866.41612903
-1	0	0	Ki67+	690.815191702 1314.89439376
-1	0	0	Ki67+	859.030273826 1993.85058382
-1	0	0	Ki67+	912.895216865 598.013430308
-1	0	0	Ki67+	33.7219657415 179.389343127
-1	0	0	Ki67+	1377.27989064 189.484062622
-1	0	0	Ki67+	1320.62199601 1696.49570383
-1	0	0	Ki67+	581.154168197 1386.1706179
-1	0	0	Ki67+	132.639961791 340.896661842
-1	0	0	Ki67+	1860.70911313 923.027098438
-1	0	0	Ki67+	277.176115156 596.490228267
-1	0	0	Ki67+	1602.0950361 898.726077023
-1	0	0	Ki67+	352.778539073 210.043115158
-1	0	0	Ki67+	354.039839174 1356.10128041
-1	0	0	Ki67+	670.481380733 1975.73228383
-1	0	0	Ki67+	2133.70718488 1174.81220126
-1	0	0	Ki67+	828.304891427 471.163450112
-1	0	0	Ki67+	617.904999241 2076.99373056
-1	0	0	Ki67+	1321.47398432 2068.32748502
-1	0	0	Ki67+	42.4164708534 129.712580942
-1	0	0	Ki67+	1191.22970974 525.455313919
-1	0	0	Ki67+	1964.55759738 1144.83877034
-1	0	0	Ki67+	947.523848358 1128.58026018
-1	0	0	Ki67+	390.949539585 1908.42623012
-1	0	0	Ki67+	1909.6107593 1792.50145127
-1	0	0	Ki67+	2119.98268457 232.596443611
-1	0	0	Ki67+	131.495391677 793.934474651
-1	0	0	Ki67+	247.513177691 1824.3175146
-1	0	0	Ki67+	1496.98011418 1675.38462087
-1	0	0	Ki67+	436.873611085 510.332133474
-1	0	0	Ki67+	193.259610111 988.184630818
-1	0	0	Ki67+	223.215253358 33.2638294474
-1	0	0	Ki67+	141.813916141 1262.72696918
-1	0	0	Ki67+	1573.60227526 1979.93391825
-1	0	0	Ki67+	294.092058232 367.663463371
-1	0	0	Ki67+	450.456652704 1628.25222908
-1	0	0	Ki67+	466.101495031 1897.67890972
-1	0	0	Ki67+	1959.87460612 1350.73072274
-1	0	0	Ki67+	1939.01153959 412.48960444
-1	0	0	Ki67+	1685.08101827 1842.5856628
-1	0	0	Ki67+	811.55334923 1423.55784071
-1	0	0	Ki67+	192.148835264 810.349691906
-1	0	0	Ki67+	671.386277047 1783.40630265
-1	0	0	Ki67+	703.557365591 1268.74339093
-1	0	0	Ki67+	2139.33570771 2070.33834667
-1	0	0	Ki67+	708.807056893 980.148809682
-1	0	0	Ki67+	2066.21632173 111.640092505
-1	0	0	Ki67+	63.3618037381 1698.95129879
-1	0	0	Ki67+	298.100113192 994.971366031
-1	0	0	Ki67+	328.357924073 828.424646228
-1	0	0	Ki67+	53.2810389576 929.950603709
-1	0	0	Ki67+	539.520810069 172.921036929
-1	0	0	Ki67+	936.491409488 1702.29758449
-1	0	0	Ki67+	259.008831728 1963.16159103
-1	0	0	Ki67+	99.3564197185 243.025414176
-1	0	0	Ki67+	1763.28487338 124.831419242
-1	0	0	Ki67+	1466.32398356 1505.56901888
-1	0	0	Ki67+	195.56660693 887.50755088
-1	0	0	Ki67+	1805.07143237 789.010468128
-1	0	0	Ki67+	2142.83525191 744.95778598
-1	0	0	Ki67+	187.507339277 642.851309917
-1	0	0	Ki67+	118.94533478 1177.01800533
-1	0	0	Ki67+	1407.81799899 1388.78572534
-1	0	0	Ki67+	227.493206347 487.240589504
-1	0	0	Ki67+	1868.27950283 1853.43147986
-1	0	0	Ki67+	2012.56521599 216.968919933
-1	0	0	Ki67+	224.480722578 1541.90738813
-1	0	0	Ki67+	1477.49970513 1198.42261013
-1	0	0	Ki67+	1060.90643299 690.009836053
-1	0	0	Ki67+	570.583485499 1043.47342072
-1	0	0	Ki67+	1158.69965915 1147.94940143
-1	0	0	Ki67+	1154.5249026 1513.39380592
-1	0	0	Ki67+	1975.12431557 43.8815366226
-1	0	0	Ki67+	655.187929521 1839.91775976
-1	0	0	Ki67+	133.485664365 1397.95595466
-1	0	0	Ki67+	976.137242514 270.193612245
-1	0	0	Ki67+	40.9066544812 1242.65789669
-1	0	0	Ki67+	163.876128146 1162.61216287
-1	0	0	Ki67+	1505.37975988 750.12934788
-1	0	0	Ki67+	1299.98902601 503.343808063
-1	0	0	Ki67+	604.595502081 1969.54587991
-1	0	0	Ki67+	2058.25947298 223.640118104
-1	0	0	Ki67+	261.485729498 779.799063201
-1	0	0	Ki67+	861.6995507 1629.84815895
-1	0	0	Ki67+	468.994546652 839.189478046
-1	0	0	Ki67+	22.7424413468 1926.86184868
-1	0	0	Ki67+	1782.38740158 2127.10815705
-1	0	0	Ki67+	372.46271264 1403.7183463
-1	0	0	Ki67+	1246.51175491 1054.47838172
-1	0	0	Ki67+	393.228550948 1667.2696793
-1	0	0	Ki67+	1547.39574347 43.4377790093
-1	0	0	Ki67+	1268.88345269 1614.38950111
-1	0	0	Ki67+	1881.76229385 601.443336776
-1	0	0	Ki67+	538.624546698 348.196663524
-1	0	0	Ki67+	911.911666512 2010.16718022
-1	0	0	Ki67+	1872.61430471 1549.86037957
-1	0	0	Ki67+	2052.70994265 513.22775786
-1	0	0	Ki67+	897.814182486 186.96495791
-1	0	0	Ki67+	2035.72733061 663.580682708
-1	0	0	Ki67+	592.016549278 434.594279987
-1	0	0	Ki67+	727.745860596 122.843282459
-1	0	0	Ki67+	1421.8907306 730.823097012
-1	0	0	Ki67+	1513.86901068 1249.10010543
-1	0	0	Ki67+	2054.15265392 1786.9681927
-1	0	0	Ki67+	1007.76732562 1654.31931657
-1	0	0	Ki67+	1564.8920829 1883.1346284
-1	0	0	Ki67+	1453.35424836 123.05427833
-1	0	0	Ki67+	774.106295603 197.226758296
-1	0	0	Ki67+	1714.78356517 1394.69234992
-1	0	0	Ki67+	104.023030135 282.061728975
-1	0	0	Ki67+	1051.92847338 232.776625135
-1	0	0	Ki67+	2055.65518016 1159.06863257
-1	0	0	Ki67+	2027.05791502 794.066515428
-1	0	0	Ki67+	230.488559159 1597.58764223
-1	0	0	Ki67+	1859.34111145 20.1053686454
-1	0	0	Ki67+	1293.72529837 982.596141143
-1	0	0	Ki67+	1423.13830795 1240.85746963
-1	0	0	Ki67+	1664.68119147 200.094707302
-1	0	0	Ki67+	1614.44338259 1376.22565081
-1	0	0	Ki67+	204.882365091 853.357909553
-1	0	0	Ki67+	22.2987876447 2141.59149897
-1	0	0	Ki67+	1957.90297699 579.87808416
-1	0	0	Ki67+	1387.1980063 359.978618477
-1	0	0	Ki67+	1435.62202833 1565.91244021
-1	0	0	Ki67+	1094.64016283 1679.65894503
-1	0	0	Ki67+	18.7983349679 644.885706256
-1	0	0	Ki67+	1062.3008812 2116.58564331
-1	0	0	Ki67+	1184.16426549 894.67199192
-1	0	0	Ki67+	1074.43861731 1630.6338476
-1	0	0	Ki67+	2063.83986963 1562.32627726
-1	0	0	Ki67+	2089.00127285 1250.1621824
-1	0	0	Ki67+	72.7825873149 1055.00899791
-1	0	0	Ki67+	1088.38933684 151.843323225
-1	0	0	Ki67+	1326.45088264 1118.72729237
-1	0	0	Ki67+	409.789180115 9.38962590694
-1	0	0	Ki67+	471.254521729 1340.25373839
-1	0	0	Ki67+	751.552642147 1274.55044702
-1	0	0	Ki67+	1838.0667741 2043.23006811
-1	0	0	Ki67+	80.6032403405 614.581036391
-1	0	0	Ki67+	679.602294934 1914.02199191
-1	0	0	Ki67+	1353.8111034 1820.31728248
-1	0	0	Ki67+	326.642840236 295.458792455
-1	0	0	Ki67+	1549.30983082 82.5278094148
-1	0	0	Ki67+	1432.18172609 1715.01918395
-1	0	0	Ki67+	1188.35324642 2147.93847092
-1	0	0	Ki67+	1709.2606846 1356.66315495
-1	0	0	Ki67+	102.157093328 702.013735453
-1	0	0	Ki67+	7.26266154269 1399.30899066
-1	0	0	Ki67+	665.069244267 1189.20821116
-1	0	0	Ki67+	1737.91141225 275.200250549
-1	0	0	Ki67+	71.6422305427 557.352957448
-1	0	0	Ki67+	749.426150397 500.853377005
-1	0	0	Ki67+	216.616994474 893.317129884
-1	0	0	Ki67+	1874.59026321 1064.76801362
-1	0	0	Ki67+	687.964252896 1388.85366785
-1	0	0	Ki67+	2107.67649501 1700.14682424
-1	0	0	Ki67+	1123.34690752 309.607231907
-1	0	0	Ki67+	1656.09214943 1299.30498069
-1	0	0	Ki67+	1232.13997905 1972.19447084
-1	0	0	Ki67+	1981.86076961 1897.75745381
-1	0	0	Ki67+	1621.02505757 314.642872598
-1	0	0	Ki67+	854.802186882 802.834389766
-1	0	0	Ki67+	2142.96535349 1338.5638158
-1	0	0	Ki67+	1464.45286 421.733771414
-1	0	0	Ki67+	778.102200916 1207.28098695
-1	0	0	Ki67+	1313.22350327 1246.7506443
-1	0	0	Ki67+	12.6980615536 1266.65076907
-1	0	0	Ki67+	900.669576926 1755.36931908
-1	0	0	Ki67+	1040.45776771 1967.08742782
-1	0	0	Ki67+	306.119084266 1101.25920582
-1	0	0	Ki67+	1908.88127266 1996.2826331
-1	0	0	Ki67+	1155.99798288 1471.95880503
-1	0	0	Ki67+	608.82794266 1305.08485395
-1	0	0	Ki67+	1306.16314603 590.539611233
-1	0	0	Ki67+	2025.12678992 1766.65765436
-1	0	0	Ki67+	1477.65525735 1711.00425164
-1	0	0	Ki67+	1582.63765014 1957.92180122
-1	0	0	Ki67+	1970.08331662 803.926081294
-1	0	0	Ki67+	1226.42879729 2093.72669434
-1	0	0	Ki67+	1946.50171555 2002.04772706
-1	0	0	Ki67+	1302.9561218 1515.26962811
-1	0	0	Ki67+	102.029577687 1726.99589817
-1	0	0	Ki67+	1015.12994089 1097.53225821
-1	0	0	Ki67+	268.024809731 1326.09737121
-1	0	0	Ki67+	1307.88429523 1899.58854699
-1	0	0	Ki67+	1851.84719757 1731.82948544
-1	0	0	Ki67+	320.615731356 2023.16777362
-1	0	0	Ki67+	244.927681101 173.172116467
-1	0	0	Ki67+	1680.59351042 968.049520499
-1	0	0	Ki67+	315.680383255 1896.27980786
-1	0	0	Ki67+	1874.03370832 1392.83445896
-1	0	0	Ki67+	235.276818983 1956.2543397
-1	0	0	Ki67+	1390.75832709 768.385297618
-1	0	0	Ki67+	1606.29718817 285.498667203
-1	0	0	Ki67+	700.046860299 1729.67231781
-1	0	0	Ki67+	1306.37592359 97.3768336461
-1	0	0	Ki67+	1942.38428075 617.755624587
-1	0	0	Ki67+	168.126572462 1894.5711476
-1	0	0	Ki67+	1765.17486616 759.405947596
-1	0	0	Ki67+	1492.4575446 1962.27109682
-1	0	0	Ki67+	105.808718594 1401.85633891
-1	0	0	Ki67+	1473.1994326 1909.38938505
-1	0	0	Ki67+	107.02554345 126.442508059
-1	0	0	Ki67+	247.307920655 2071.87777746
-1	0	0	Ki67+	1413.24777481 1467.21546328
-1	0	0	Ki67+	938.390086557 1188.16326479
-1	0	0	Ki67+	737.64383348 885.408772861
-1	0	0	Ki67+	249.754485524 16.8130794829
-1	0	0	Ki67+	335.791791529 1888.47164108
-1	0	0	Ki67+	1666.80031613 82.0064595309
-1	0	0	Ki67+	2119.04887244 416.016469967
-1	0	0	Ki67+	416.851903648 1910.61247981
-1	0	0	Ki67+	452.061672558 28.1597870031
-1	0	0	Ki67+	635.454164864 688.44762737
-1	0	0	Ki67+	1876.63825298 1458.89799507
-1	0	0	Ki67+	1607.5842467 1090.86159415
-1	0	0	Ki67+	2098.93248582 783.315503313
-1	0	0	Ki67+	267.409619744 90.2501644776
-1	0	0	Ki67+	645.796987943 1632.93910917
-1	0	0	Ki67+	713.725589751 151.067730464
-1	0	0	Ki67+	1888.19766803 448.824427229
-1	0	0	Ki67+	1174.54174817 412.282375425
-1	0	0	Ki67+	1303.98071796 188.771748446
-1	0	0	Ki67+	1286.87817699 564.413355681
-1	0	0	Ki67+	578.38270816 2121.01626599
-1	0	0	Ki67+	1230.71017519 806.981198206
-1	0	0	Ki67+	1867.75942614 257.881511327
-1	0	0	Ki67+	132.84734423 166.905187007
-1	0	0	Ki67+	1864.85146386 176.572119948
-1	0	0	Ki67+	468.074372772 1206.22595956
-1	0	0	Ki67+	2147.27787234 1869.54081022
-1	0	0	Ki67+	323.827238816 1225.22417702
-1	0	0	Ki67+	598.465229107 2052.5656601
-1	0	0	Ki67+	1674.93872565 1255.56870114
-1	0	0	Ki67+	226.024951752 696.982041048
-1	0	0	Ki67+	2051.54968345 1618.06132189
-1	0	0	Ki67+	1148.57861784 208.495127828
-1	0	0	Ki67+	228.087023111 1680.11798498
-1	0	0	Ki67+	1557.72354148 1491.61670925
-1	0	0	Ki67+	1148.58817088 2107.47738056
-1	0	0	Ki67+	725.182549295 821.193250643
-1	0	0	Ki67+	1753.24686917 1604.18530024
-1	0	0	Ki67+	1914.92364141 678.118721598
-1	0	0	Ki67+	1913.33453276 1171.55427427
-1	0	0	Ki67+	518.147201061 1888.3150205
-1	0	0	Ki67+	1837.00977997 1080.33221999
-1	0	0	Ki67+	1186.36317773 1658.32673765
-1	0	0	Ki67+	1306.58674221 1213.03497114
-1	0	0	Ki67+	1225.46648903 346.650074417
-1	0	0	Ki67+	1571.31739093 1804.00623065
-1	0	0	Ki67+	449.407443631 747.903230308
-1	0	0	Ki67+	1169.18441972 634.792232433
-1	0	0	Ki67+	259.407118527 2006.05768022
-1	0	0	Ki67+	1117.26639251 373.291707786
-1	0	0	Ki67+	710.74028699 2038.08081351
-1	0	0	Ki67+	538.063553712 2149.75154501
-1	0	0	Ki67+	897.430497868 387.676070178
-1	0	0	Ki67+	502.352848911 1256.11573183
-1	0	0	Ki67+	1495.89334946 1093.89058908
-1	0	0	Ki67+	455.522288192 244.319462761
-1	0	0	Ki67+	1295.99247284 1122.41043819
-1	0	0	Ki67+	6.51500265797 527.031675263
-1	0	0	Ki67+	1296.60672416 209.101033209
-1	0	0	Ki67+	341.702319727 1242.59399881
-1	0	0	Ki67+	55.0694508336 739.450397372
-1	0	0	Ki67+	1885.64866599 1746.24926152
-1	0	0	Ki67+	1833.49046882 1579.91551889
-1	0	0	Ki67+	1435.49502525 1391.61412847
-1	0	0	Ki67+	950.008208508 575.679393197
-1	0	0	Ki67+	1783.09352356 196.5121856
-1	0	0	Ki67+	707.318562872 410.138396616
-1	0	0	Ki67+	1654.55463398 1219.36830384
-1	0	0	Ki67+	1206.29314222 1798.03069715
-1	0	0	Ki67+	869.227896153 1221.29755558
-1	0	0	Ki67+	648.943339912 571.273969538
-1	0	0	Ki67+	666.706562761 805.617576586
-1	0	0	Ki67+	59.7530765757 1976.48264564
-1	0	0	Ki67+	1234.24311408 1894.44709012
-1	0	0	Ki67+	2149.96514925 855.64474682
-1	0	0	Ki67+	842.298968942 1425.78206133
-1	0	0	Ki67+	688.534561863 746.895739645
-1	0	0	Ki67+	1830.77955198 1749.38358679
-1	0	0	Ki67+	2002.67129241 814.880259746
-1	0	0	Ki67+	53.3362284081 2048.92327988
-1	0	0	Ki67+	1235.75912947 243.527061137
-1	0	0	Ki67+	1465.2043921 1134.57656652
-1	0	0	Ki67+	1445.83922745 494.270029601
-1	0	0	Ki67+	900.971087027 1107.88593282
-1	0	0	Ki67+	115.298227336 180.67541553
-1	0	0	Ki67+	321.304949593 623.568355771
-1	0	0	Ki67+	342.426703731 1969.95413242
-1	0	0	Ki67+	1412.57160321 2106.54028793
-1	0	0	Ki67+	497.133780108 255.00947182
-1	0	0	Ki67+	1150.67329313 796.702009825
-1	0	0	Ki67+	386.988936828 1049.75963426
-1	0	0	Ki67+	2043.15263546 10.9341418145
-1	0	0	Ki67+	444.935680666 954.846003405
-1	0	0	Ki67+	106.930659315 966.925894268
-1	0	0	Ki67+	933.706399477 1530.59261934
-1	0	0	Ki67+	1837.76915154 1221.57250562
-1	0	0	Ki67+	277.064244536 1796.73954304
-1	0	0	Ki67+	1482.81634697 1386.7726667
-1	0	0	Ki67+	382.394307384 1268.56891905
-1	0	0	Ki67+	349.560564773 562.571739267
-1	0	0	Ki67+	1705.33636007 1581.44396354
-1	0	0	Ki67+	220.842715608 724.100789735
-1	0	0	Ki67+	1982.33537216 552.473773402
-1	0	0	Ki67+	2070.86766591 1349.12715031
-1	0	0	Ki67+	6.36166305746 958.217178114
-1	0	0	Ki67+	1592.87737705 2011.53152046
-1	0	0	Ki67+	122.211451876 258.148161554
-1	0	0	Ki67+	217.065301498 149.980102637
-1	0	0	Ki67+	1455.37371252 1602.35295902
-1	0	0	Ki67+	83.9519034897 193.867377853
-1	0	0	Ki67+	2115.59576541 1296.6014793
-1	0	0	Ki67+	1704.80755669 2014.56699545
-1	0	0	Ki67+	506.671030566 412.4821746
-1	0	0	Ki67+	1619.02817314 1046.40250445
-1	0	0	Ki67+	650.41062815 489.702387843
-1	0	0	Ki67+	1122.64468075 100.128768505
-1	0	0	Ki67+	1393.03185849 839.227047946
-1	0	0	Ki67+	1961.72426979 22.822129992
-1	0	0	Ki67+	821.451032156 1123.78110564
-1	0	0	Ki67+	618.817241425 1504.56706582
-1	0	0	Ki67+	1485.55122183 216.576453164
-1	0	0	Ki67+	464.161712771 477.747138903
-1	0	0	Ki67+	1702.10422576 14.0598388227
-1	0	0	Ki67+	119.351129488 1905.91828979
-1	0	0	Ki67+	605.687971617 2016.53520173
-1	0	0	Ki67+	1221.19933353 192.201584673
-1	0	0	Ki67+	1029.82301899 1036.08212125
-1	0	0	Ki67+	265.513088592 2110.73424402
-1	0	0	Ki67+	511.319207062 2090.97840864
-1	0	0	Ki67+	1926.43615084 358.702582807
-1	0	0	Ki67+	1696.94004909 1433.40713829
-1	0	0	Ki67+	1007.11651305 1823.14088542
-1	0	0	Ki67+	2137.82273175 369.771787471
-1	0	0	Ki67+	2118.36323235 1920.8270082
-1	0	0	Ki67+	947.565217761 1448.21917541
-1	0	0	Ki67+	1302.69293365 1076.4129384
-1	0	0	Ki67+	1002.69128215 577.007802396
-1	0	0	Ki67+	98.5474101008 1307.48100719
-1	0	0	Ki67+	1655.20286722 425.603397224
-1	0	0	Ki67+	896.884561745 713.759596504
-1	0	0	Ki67+	1186.9959062 1380.60855619
-1	0	0	Ki67+	1999.05080782 1662.33809581
-1	0	0	Ki67+	340.781119196 1744.03245507
-1	0	0	Ki67+	154.246220806 1076.30914566
-1	0	0	Ki67+	95.8045765231 1987.45565192
-1	0	0	Ki67+	186.355828761 484.420330005
-1	0	0	Ki67+	795.694643748 1356.54077694
-1	0	0	Ki67+	1123.3863794 567.209637755
-1	0	0	Ki67+	616.343084206 494.090923567
-1	0	0	Ki67+	83.8718367667 1920.39160834
-1	0	0	Ki67+	1082.81380105 385.168055902
-1	0	0	Ki67+	162.950634124 595.186112532
-1	0	0	Ki67+	763.369301925 1312.18173843
-1	0	0	Ki67+	1628.9481293 517.358168823
-1	0	0	Ki67+	769.243066408 1740.81877089
-1	0	0	Ki67+	544.221748171 104.847791355
-1	0	0	Ki67+	1897.68193196 1075.06132779
-1	0	0	Ki67+	1959.97689824 217.287959593
-1	0	0	Ki67+	396.763101752 306.824987535
-1	0	0	Ki67+	2090.75088649 2119.1117148
-1	0	0	Ki67+	592.038581259 1570.43109818
-1	0	0	Ki67+	799.257561701 1237.78144432
-1	0	0	Ki67+	1992.30931872 286.647676421
-1	0	0	Ki67+	2048.36743818 623.28381052
-1	0	0	Ki67+	899.041097441 543.876391087
-1	0	0	Ki67+	1539.94801141 2125.09200155
-1	0	0	Ki67+	1947.71253562 239.221947621
-1	0	0	Ki67+	731.453147583 1500.5377165
-1	0	0	Ki67+	692.166590049 1124.98300581
-1	0	0	Ki67+	780.747157104 1377.44284509
-1	0	0	Ki67+	680.657457671 1417.25274913
-1	0	0	Ki67+	1390.16837985 2043.34407896
-1	0	0	Ki67+	596.71945834 1467.10868589
-1	0	0	Ki67+	19.1424492706 898.940581045
-1	0	0	Ki67+	1078.17049288 1765.01478418
-1	0	0	Ki67+	1698.84828532 160.970588237
-1	0	0	Ki67+	1367.77442377 136.073802039
-1	0	0	Ki67+	1217.04261766 1466.059398
-1	0	0	Ki67+	1561.54291124 354.068832679
-1	0	0	Ki67+	535.148732536 681.661541395
-1	0	0	Ki67+	1404.57803209 2077.55030365
-1	0	0	Ki67+	1187.6806749 1712.09080964
-1	0	0	Ki67+	1962.53858924 484.828781171
-1	0	0	Ki67+	1192.78634668 977.001635629
-1	0	0	Ki67+	1651.88666615 634.127330287
-1	0	0	Ki67+	953.401298556 1339.92776623
-1	0	0	Ki67+	714.731511585 1990.37001461
-1	0	0	Ki67+	634.127789634 846.832815011
-1	0	0	Ki67+	1421.83695982 1628.40535621
-1	0	0	Ki67+	43.3631214129 1050.32341563
-1	0	0	Ki67+	1587.63942999 1615.64372988
-1	0	0	Ki67+	933.733815867 686.056838478
-1	0	0	Ki67+	342.360067393 1165.20472052
-1	0	0	Ki67+	1527.69760703 188.603520077
-1	0	0	Ki67+	35.7240394709 1503.44856919
-1	0	0	Ki67+	765.680969562 1511.0618478
-1	0	0	Ki67+	835.738521455 1723.32679715
-1	0	0	Ki67+	1535.20580798 1134.20406047
-1	0	0	Ki67+	1387.02182724 1986.47917201
-1	0	0	Ki67+	812.837240309 1872.07360839
-1	0	0	Ki67+	510.550762969 310.827429026
-1	0	0	Ki67+	608.05997391 754.436589316
-1	0	0	Ki67+	1217.12866264 1282.75108709
-1	0	0	Ki67+	1834.01092715 229.23471338
-1	0	0	Ki67+	1884.47208935 325.394540633
-1	0	0	Ki67+	722.667381794 201.029442621
-1	0	0	Ki67+	766.915249666 539.8562477
-1	0	0	Ki67+	1473.32024142 150.249520176
-1	0	0	Ki67+	204.753693995 306.691428443
-1	0	0	Ki67+	2012.93575863 1410.38102901
-1	0	0	Ki67+	1854.53708851 555.319432998
-1	0	0	Ki67+	2100.84648348 1126.47892544
-1	0	0	Ki67+	311.267048516 1435.97294023
-1	0	0	Ki67+	633.188099163 1480.39208586
-1	0	0	Ki67+	2072.88861209 526.969377482
-1	0	0	Ki67+	1933.5266324 271.396747139
-1	0	0	Ki67+	2140.5105804 440.953092031
-1	0	0	Ki67+	304.767658732 922.783374015
-1	0	0	Ki67+	1348.85166026 170.595766422
-1	0	0	Ki67+	2029.14935169 1631.91870783
-1	0	0	Ki67+	1949.10599774 984.513781484
-1	0	0	Ki67+	1459.51831264 1427.50415243
-1	0	0	Ki67+	893.465546599 80.232389829
-1	0	0	Ki67+	2090.75217727 76.4691175456
-1	0	0	Ki67+	795.12929452 1153.26810382
-1	0	0	Ki67+	66.1777446553 1266.58330632
-1	0	0	Ki67+	2140.96529357 1237.08476369
-1	0	0	Ki67+	658.773909348 254.177845959
-1	0	0	Ki67+	291.443935279 444.656555208
-1	0	0	Ki67+	983.514940726 2065.1711437
-1	0	0	Ki67+	2013.13012578 858.878560722
-1	0	0	Ki67+	81.124675062 271.171838343
-1	0	0	Ki67+	766.958176759 2099.32836372
-1	0	0	Ki67+	1137.32809799 543.955322675
-1	0	0	Ki67+	1175.45429945 1202.04396491
-1	0	0	Ki67+	975.017433423 113.694563779
-1	0	0	Ki67+	1911.0089806 798.607311351
-1	0	0	Ki67+	1051.48090014 58.0960347544
-1	0	0	Ki67+	828.951246871 1835.33271294
-1	0	0	Ki67+	725.672771649 1878.4149632
-1	0	0	Ki67+	1400.07583067 547.166426927
-1	0	0	Ki67+	1094.22340505 1897.09553437
-1	0	0	Ki67+	1458.81184153 240.084025443
-1	0	0	Ki67+	791.45851715 182.847162089
-1	0	0	Ki67+	1409.88935636 8.07945149029
-1	0	0	Ki67+	1412.74438665 645.401145346
-1	0	0	Ki67+	1280.29703922 1455.79119834
-1	0	0	Ki67+	1347.9903975 1060.6667081
-1	0	0	Ki67+	901.568414149 655.040704774
-1	0	0	Ki67+	1512.82545843 2095.87917145
-1	0	0	Ki67+	1913.79780515 874.875847168
-1	0	0	Ki67+	1245.50127524 730.668760173
-1	0	0	Ki67+	159.422902753 1704.39936809
-1	0	0	Ki67+	1100.96009871 1456.4008045
-1	0	0	Ki67+	689.273563321 1250.80391251
-1	0	0	Ki67+	2138.62615399 1420.19978755
-1	0	0	Ki67+	1335.29319955 1446.55171943
-1	0	0	Ki67+	1207.92313273 1517.82094866
-1	0	0	Ki67+	1901.1440097 1328.22246681
-1	0	0	Ki67+	1333.19499495 2015.78007092
-1	0	0	Ki67+	1903.30076476 1367.41269068
-1	0	0	Ki67+	1759.92578405 1194.44003896
-1	0	0	Ki67+	1035.92674653 1509.06224396
-1	0	0	Ki67+	839.256058852 1674.169164
-1	0	0	Ki67+	147.345808357 852.601098083
-1	0	0	Ki67+	1445.09398278 1206.63171411
-1	0	0	Ki67+	161.022975041 36.6726198934
-1	0	0	Ki67+	2003.49325757 1979.35061505
-1	0	0	Ki67+	1916.08096926 837.149010976
-1	0	0	Ki67+	1139.13389564 942.190932348
-1	0	0	Ki67+	421.08159622 719.864239732
-1	0	0	Ki67+	1873.96364938 2085.68635564
-1	0	0	Ki67+	1502.81546265 62.3518419907
-1	0	0	Ki67+	1586.22219599 2141.07400531
-1	0	0	Ki67+	1174.61102023 1897.41746521
-1	0	0	Ki67+	83.7054013621 220.839501489
-1	0	0	Ki67+	1970.56486585 286.581442613
-1	0	0	Ki67+	1409.83727649 1347.93557141
-1	0	0	Ki67+	1947.49258691 900.58959767
-1	0	0	Ki67+	2088.78970079 23.0365750564
-1	0	0	Ki67+	1831.62535756 1832.3197323
-1	0	0	Ki67+	1202.49580252 746.724939396
-1	0	0	Ki67+	1425.35710275 129.808236777
-1	0	0	Ki67+	1697.09770099 504.641581837
-1	0	0	Ki67+	604.32915359 922.572328578
-1	0	0	Ki67+	303.645171422 534.118581739
-1	0	0	Ki67+	1558.82322657 1664.86996832
-1	0	0	Ki67+	1779.1331379 146.789922104
-1	0	0	Ki67+	395.605206127 1102.51403894
-1	0	0	Ki67+	1155.95613837 981.933659765
-1	0	0	Ki67+	2053.80480762 1451.5612775
-1	0	0	Ki67+	1070.13467872 1375.56953906
-1	0	0	Ki67+	1939.41520856 1527.57117103
-1	0	0	Ki67+	670.08772161 872.272871152
-1	0	0	Ki67+	1720.89846834 712.040229367
-1	0	0	Ki67+	1758.19813626 886.334208738
-1	0	0	Ki67+	1263.49807749 1758.52118427
-1	0	0	Ki67+	163.026067984 1322.39442474
-1	0	0	Ki67+	411.525747851 986.032569215
-1	0	0	Ki67+	695.735403685 710.934084712
-1	0	0	Ki67+	733.081979605 1916.18031131
-1	0	0	Ki67+	1054.70644543 1640.09254357
-1	0	0	Ki67+	322.642262414 874.509547203
-1	0	0	Ki67+	724.853652316 595.616144349
-1	0	0	Ki67+	1349.22624138 1714.08301993
-1	0	0	Ki67+	788.430878691 106.329881894
-1	0	0	Ki67+	1817.28966327 2123.27095564
-1	0	0	Ki67+	1175.6987049 303.481493972
-1	0	0	Ki67+	1018.26619251 1017.91341638
-1	0	0	Ki67+	690.395719306 1438.7992848
-1	0	0	Ki67+	820.499192547 1894.3827729
-1	0	0	Ki67+	723.395293155 259.391748731
-1	0	0	Ki67+	1356.07248418 1758.19689571
-1	0	0	Ki67+	1579.17282124 1736.88066672
-1	0	0	Ki67+	553.071785489 809.734720618
-1	0	0	Ki67+	1044.80809427 100.446218385
-1	0	0	Ki67+	156.576130974 313.490396907
-1	0	0	Ki67+	509.197809749 621.72926247
-1	0	0	Ki67+	543.031257869 1013.38281085
-1	0	0	Ki67+	1101.49228019 936.91464374
-1	0	0	Ki67+	821.072669852 700.239096132
-1	0	0	Ki67+	1376.56259227 651.589100936
-1	0	0	Ki67+	1429.37048368 1166.54082351
-1	0	0	Ki67+	1167.83471406 1703.61773306
-1	0	0	Ki67+	1548.5961805 831.28403093
-1	0	0	Ki67+	1300.29045353 644.988463206
-1	0	0	Ki67+	386.554009267 277.578490031
-1	0	0	Ki67+	2133.4242164 1000.75332264
-1	0	0	Ki67+	143.772751031 450.025024855
-1	0	0	Ki67+	865.124180506 883.979030345
-1	0	0	Ki67+	665.245324348 293.676734141
-1	0	0	Ki67+	2124.62303374 1273.78312006
-1	0	0	Ki67+	471.877273796 2108.31803504
-1	0	0	Ki67+	204.131555112 250.730781572
-1	0	0	Ki67+	1387.25935962 892.853147342
-1	0	0	Ki67+	1150.86703864 1818.71810203
-1	0	0	Ki67+	717.155163115 1934.64636895
-1	0	0	Ki67+	1074.4013275 555.694473893
-1	0	0	Ki67+	106.668932415 1639.56304223
-1	0	0	Ki67+	239.792979059 783.183686404
-1	0	0	Ki67+	1285.32817777 1690.11003824
-1	0	0	Ki67+	1883.5246511 1929.23648783
-1	0	0	Ki67+	225.055742864 1356.14316088
-1	0	0	Ki67+	709.164984925 351.284540607
-1	0	0	Ki67+	1736.78917629 689.328872686
-1	0	0	Ki67+	732.708406874 421.291963488
-1	0	0	Ki67+	504.632168494 1430.96376825
-1	0	0	Ki67+	386.370844028 1717.54227359
-1	0	0	Ki67+	1887.44674396 2108.99520194
-1	0	0	Ki67+	1022.82037792 762.887513154
-1	0	0	Ki67+	1595.68660612 981.662091871
-1	0	0	Ki67+	1090.80459776 696.868492585
-1	0	0	Ki67+	1306.6083531 1858.7439435
-1	0	0	Ki67+	192.895150755 1929.1555648
-1	0	0	Ki67+	1484.94990529 1148.22934692
-1	0	0	Ki67+	76.1859959 788.907458308
-1	0	0	Ki67+	2061.65391426 1193.7474481
-1	0	0	Ki67+	1319.98706998 255.774644193
-1	0	0	Ki67+	831.728153172 390.764268872
-1	0	0	Ki67+	1630.50895385 28.9367092815
-1	0	0	Ki67+	992.765793828 98.503334542
-1	0	0	Ki67+	1892.94183197 168.764470033
-1	0	0	Ki67+	239.065026428 1125.61786855
-1	0	0	Ki67+	2056.31167762 765.104524413
-1	0	0	Ki67+	2004.15977512 1309.29703607
-1	0	0	Ki67+	584.649088358 1252.70177285
-1	0	0	Ki67+	978.072955975 874.098340044
-1	0	0	Ki67+	1931.25865721 705.913893091
-1	0	0	Ki67+	1767.10819435 231.314484496
-1	0	0	Ki67+	1317.64886237 1043.66655661
-1	0	0	Ki67+	409.526018948 651.161430531
-1	0	0	Ki67+	424.428615969 1082.85919853
-1	0	0	Ki67+	686.030218504 1199.50875899
-1	0	0	Ki67+	252.579942757 1166.18652319
-1	0	0	Ki67+	1131.2822596 1368.53338646
-1	0	0	Ki67+	809.609495244 2100.1589238
-1	0	0	Ki67+	83.8197474813 957.598097
-1	0	0	Ki67+	1037.88884481 956.431639166
-1	0	0	Ki67+	2106.15886286 674.032707589
-1	0	0	Ki67+	562.334997389 1643.20042541
-1	0	0	Ki67+	1889.6892791 1476.47553056
-1	0	0	Ki67+	435.742776887 928.140562832
-1	0	0	Ki67+	1093.09540499 272.864744747
-1	0	0	Ki67+	241.689924025 1492.00992046
-1	0	0	Ki67+	1433.48182853 1050.53601465
-1	0	0	Ki67+	1821.69633806 887.106313485
-1	0	0	Ki67+	923.870678798 1873.13561688
-1	0	0	Ki67+	1750.94266104 1054.14960567
-1	0	0	Ki67+	1092.77028868 890.920020392
-1	0	0	Ki67+	1479.30438954 1485.95197396
-1	0	0	Ki67+	324.579625346 574.031676026
-1	0	0	Ki67+	1777.70980012 1467.80472155
-1	0	0	Ki67+	474.710175215 1984.77905384
-1	0	0	Ki67+	16.9935063361 394.39450444
-1	0	0	Ki67+	167.993472624 1137.55370236
-1	0	0	Ki67+	1558.36861378 3.02752117369
-1	0	0	Ki67+	2048.65226877 195.363871087
-1	0	0	Ki67+	1987.05027534 1015.47479607
-1	0	0	Ki67+	1031.75189725 1778.08364575
-1	0	0	Ki67+	580.698326553 1440.48687712
-1	0	0	Ki67+	646.232414903 1725.23292275
-1	0	0	Ki67+	1856.25234724 282.851073021
-1	0	0	Ki67+	84.6009752667 85.7380347491
-1	0	0	Ki67+	434.162355046 323.075628521
-1	0	0	Ki67+	2059.29337705 1383.25397663
-1	0	0	Ki67+	109.959396125 874.125581631
-1	0	0	Ki67+	188.863220581 1176.33832841
-1	0	0	Ki67+	727.953639335 90.0436311533
-1	0	0	Ki67+	1683.59640701 593.114134406
-1	0	0	Ki67+	1106.29799803 18.3135930996
-1	0	0	Ki67+	2086.23536066 1513.5283131
-1	0	0	Ki67+	78.8283263412 38.7998630402
-1	0	0	Ki67+	1116.30225977 1436.3357445
-1	0	0	Ki67+	514.482026204 923.285747878
-1	0	0	Ki67+	1369.53184094 1871.28929148
-1	0	0	Ki67+	994.068420022 785.269898526
-1	0	0	Ki67+	1612.50107828 1290.60237847
-1	0	0	Ki67+	629.418244783 60.7656218642
-1	0	0	Ki67+	1073.94302386 2000.80874806
-1	0	0	Ki67+	1168.31974444 477.117563753
-1	0	0	Ki67+	874.577436456 1478.23738519
-1	0	0	Ki67+	244.956502139 1527.32263344
-1	0	0	Ki67+	971.312508939 1513.48002385
-1	0	0	Ki67+	1645.59588766 1429.86664262
-1	0	0	Ki67+	4.80995176263 1700.199872
-1	0	0	Ki67+	2096.12235315 313.672903393
-1	0	0	Ki67+	1329.98463018 108.872330337
-1	0	0	Ki67+	1458.43628953 1007.02942529
-1	0	0	Ki67+	86.6487428369 139.559524505
-1	0	0	Ki67+	1232.63605832 1027.14342471
-1	0	0	Ki67+	881.981891833 1949.25383672
-1	0	0	Ki67+	1377.78596227 1601.99783253
-1	0	0	Ki67+	1018.91114256 1701.25229247
-1	0	0	Ki67+	1591.24416359 1502.92172598
-1	0	0	Ki67+	931.897126472 1939.03509555
-1	0	0	Ki67+	1675.8718538 534.534225772
-1	0	0	Ki67+	1682.62508446 1142.77651947
-1	0	0	Ki67+	496.092545367 744.318287362
-1	0	0	Ki67+	1339.56690408 1844.39290172
-1	0	0	Ki67+	593.423128286 1612.78297852
-1	0	0	Ki67+	704.715366558 1227.84877419
-1	0	0	Ki67+	907.42466567 1576.64342226
-1	0	0	Ki67+	196.752520703 172.488603859
-1	0	0	Ki67+	154.55551659 5.04159239087
-1	0	0	Ki67+	1825.91213282 502.383844597
-1	0	0	Ki67+	2089.01854191 1539.38226382
-1	0	0	Ki67+	998.650378219 1269.30654161
-1	0	0	Ki67+	508.713510526 1717.83788001
-1	0	0	Ki67+	409.23986051 1297.46792563
-1	0	0	Ki67+	1377.91755111 1630.04814957
-1	0	0	Ki67+	1209.84797051 938.309938864
-1	0	0	Ki67+	2127.05334585 1197.98302951
-1	0	0	Ki67+	2103.69378049 1581.47124192
-1	0	0	Ki67+	1663.13981887 1653.38619136
-1	0	0	Ki67+	447.670032582 75.6223572872
-1	0	0	Ki67+	1957.90321797 1894.03136013
-1	0	0	Ki67+	819.749225215 978.764775316
-1	0	0	Ki67+	2030.92510827 231.270834618
-1	0	0	Ki67+	2088.53586835 701.841181054
-1	0	0	Ki67+	1812.75329299 1971.01431897
-1	0	0	Ki67+	1115.97809076 820.986525734
-1	0	0	Ki67+	1416.42946772 307.251452324
-1	0	0	Ki67+	1034.48069881 377.094255557
-1	0	0	Ki67+	1974.96989593 165.840202485
-1	0	0	Ki67+	71.6849073898 1638.35342401
-1	0	0	Ki67+	1941.64495918 2027.22827938
-1	0	0	Ki67+	1985.81709623 1831.92234788
-1	0	0	Ki67+	1890.71400034 240.668421028
-1	0	0	Ki67+	460.925772766 419.01159557
-1	0	0	Ki67+	508.486816977 277.275454816
-1	0	0	Ki67+	1639.74610532 1716.3720735
-1	0	0	Ki67+	1136.74962447 1644.16430266
-1	0	0	Ki67+	2093.0376764 1203.61154018
-1	0	0	Ki67+	535.881516451 1168.0644686
-1	0	0	Ki67+	1939.77693771 151.181651713
-1	0	0	Ki67+	1029.86537198 1625.35131944
-1	0	0	Ki67+	1780.31395368 281.576129426
-1	0	0	Ki67+	166.215914806 1462.14768367
-1	0	0	Ki67+	957.809094122 1930.19214522
-1	0	0	Ki67+	455.652028841 1039.48565882
-1	0	0	Ki67+	970.694054654 1271.56246973
-1	0	0	Ki67+	2065.7655701 1732.60819264
-1	0	0	Ki67+	1266.33804802 1191.1862478
-1	0	0	Ki67+	562.88361568 529.675339166
-1	0	0	Ki67+	1066.4343915 850.417811955
-1	0	0	Ki67+	1271.9684328 1668.45978649
-1	0	0	Ki67+	1735.59497178 1866.20329679
-1	0	0	Ki67+	1410.02649711 889.783894937
-1	0	0	Ki67+	595.485524248 1840.80187057
-1	0	0	Ki67+	1159.89520814 1414.41644913
-1	0	0	Ki67+	2119.88978309 628.334901874
-1	0	0	Ki67+	432.092108529 2040.95504803
-1	0	0	Ki67+	1448.99386726 889.676344748
-1	0	0	Ki67+	292.491287336 1218.21842919
-1	0	0	Ki67+	1360.41127921 1499.33810065
-1	0	0	Ki67+	1656.84495535 1764.18099005
-1	0	0	Ki67+	1480.75154392 252.293127416
-1	0	0	Ki67+	1145.25601409 1913.83547148
-1	0	0	Ki67+	114.014502883 989.155175481
-1	0	0	Ki67+	1220.91104282 868.759574641
-1	0	0	Ki67+	1973.05929137 938.168307346
-1	0	0	Ki67+	1560.12676111 1073.40092618
-1	0	0	Ki67+	1112.19416697 1780.91384148
-1	0	0	Ki67+	201.062139441 0.992807056667
-1	0	0	Ki67+	1828.03498484 1875.987258
-1	0	0	Ki67+	242.934906989 444.986883332
-1	0	0	Ki67+	304.335937822 1681.2148259
-1	0	0	Ki67+	178.616627459 246.041586209
-1	0	0	Ki67+	1156.61459554 1037.91313297
-1	0	0	Ki67+	1646.47034443 829.655315608
-1	0	0	Ki67+	842.820435254 1909.42159593
-1	0	0	Ki67+	1903.75744869 2019.5081989
-1	0	0	Ki67+	597.50205466 577.2886965
-1	0	0	Ki67+	1706.61773607 1458.29565664
-1	0	0	Ki67+	313.242074051 110.418823663
-1	0	0	Ki67+	366.148168677 1534.51543082
-1	0	0	Ki67+	487.380583231 523.070157427
-1	0	0	Ki67+	748.00926447 137.912005005
-1	0	0	Ki67+	148.853599926 526.785782526
-1	0	0	Ki67+	2000.54304444 519.859280221
-1	0	0	Ki67+	20.0324597428 260.310498296
-1	0	0	Ki67+	339.02895396 313.817586563
-1	0	0	Ki67+	1954.56888563 1763.43692278
-1	0	0	Ki67+	2099.6161969 1390.54135395
-1	0	0	Ki67+	522.797140359 653.328494054
-1	0	0	Ki67+	1241.15534783 629.721873044
-1	0	0	Ki67+	674.806535739 140.480067394
-1	0	0	Ki67+	2009.18536233 1952.9049127
-1	0	0	Ki67+	1977.77021994 1784.91146637
-1	0	0	Ki67+	2118.61832966 482.608888109
-1	0	0	Ki67+	1888.81695771 123.39645681
-1	0	0	Ki67+	1188.85102672 450.943499343
-1	0	0	Ki67+	2126.39283565 2036.0398191
-1	0	0	Ki67+	1143.0189395 1860.82188738
-1	0	0	Ki67+	1644.91967342 100.840276912
-1	0	0	Ki67+	125.64147301 953.487669119
-1	0	0	Ki67+	481.633264749 2084.62042779
-1	0	0	Ki67+	369.629911252 17.633270017
-1	0	0	Ki67+	59.336025793 236.284179086
-1	0	0	Ki67+	1668.61921587 1080.26508952
-1	0	0	Ki67+	2002.18556224 961.224782223
-1	0	0	Ki67+	610.518811142 596.008297237
-1	0	0	Ki67+	1342.5467605 1331.04559948
-1	0	0	Ki67+	740.159573007 1459.94751772
-1	0	0	Ki67+	861.519102475 1110.77345174
-1	0	0	Ki67+	591.202618922 1753.58613202
-1	0	0	Ki67+	1341.2154618 433.377888155
-1	0	0	Ki67+	1038.62304709 2038.87756841
-1	0	0	Ki67+	1793.2532997 474.210078927
-1	0	0	Ki67+	1800.08645435 1466.8453108
-1	0	0	Ki67+	485.162576648 213.771059148
-1	0	0	Ki67+	1499.50275212 0.0717618252871
-1	0	0	Ki67+	1547.95874343 916.786832147
-1	0	0	Ki67+	1682.79951877 310.302628897
-1	0	0	Ki67+	1934.32056426 1240.65543869
-1	0	0	Ki67+	870.402758906 2108.13009247
-1	0	0	Ki67+	227.912200097 2029.46624601
-1	0	0	Ki67+	1577.92161491 1258.450071
-1	0	0	Ki67+	834.765407345 1858.00129127
-1	0	0	Ki67+	899.222498764 2046.39820207
-1	0	0	Ki67+	149.558512656 113.658648277
-1	0	0	Ki67+	302.364803473 87.6959284058
-1	0	0	Ki67+	1305.90317784 1392.56098665
-1	0	0	Ki67+	759.555093917 104.250561965
-1	0	0	Ki67+	1233.53343174 142.578284796
-1	0	0	Ki67+	413.452413379 597.370194365
-1	0	0	Ki67+	747.551661276 2003.54005541
-1	0	0	Ki67+	479.944504191 1463.43160847
-1	0	0	Ki67+	318.884150772 1316.35619169
-1	0	0	Ki67+	1867.55093461 310.037610916
-1	0	0	Ki67+	23.8007513451 1375.53901732
-1	0	0	Ki67+	785.066272549 1633.136889
-1	0	0	Ki67+	874.415384485 326.379611323
-1	0	0	Ki67+	1368.30281064 1845.18523775
-1	0	0	Ki67+	1075.35238715 1850.37828666
-1	0	0	Ki67+	477.962409777 569.11705777
-1	0	0	Ki67+	1156.74052282 241.927740483
-1	0	0	Ki67+	1780.49684829 1571.26820863
-1	0	0	Ki67+	333.383433265 909.12861514
-1	0	0	Ki67+	1393.90686984 1817.9426628
-1	0	0	Ki67+	1051.68391337 1718.04582606
-1	0	0	Ki67+	1804.81415246 1150.17885089
-1	0	0	Ki67+	663.274286626 1370.52819043
-1	0	0	Ki67+	159.752466392 773.550398533
-1	0	0	Ki67+	860.081154766 1313.33118527
-1	0	0	Ki67+	406.939371027 1359.91736716
-1	0	0	Ki67+	601.340753155 684.391129172
-1	0	0	Ki67+	1273.58618634 903.935528873
-1	0	0	Ki67+	775.334450582 143.573096917
-1	0	0	Ki67+	1045.59129781 843.398281989
-1	0	0	Ki67+	1620.29380871 1488.24777206
-1	0	0	Ki67+	731.305813165 1612.43321466
-1	0	0	Ki67+	622.575782605 105.186935157
-1	0	0	Ki67+	2115.51664254 1424.99732691
-1	0	0	Ki67+	434.266220254 367.462883583
-1	0	0	Ki67+	1894.08242693 716.63925127
-1	0	0	Ki67+	1278.78486851 391.202301761
-1	0	0	Ki67+	130.644008072 490.765220658
-1	0	0	Ki67+	1334.46967132 223.725578934
-1	0	0	Ki67+	1181.16446614 1831.88023349
-1	0	0	Ki67+	1966.84484501 1509.103133
-1	0	0	Ki67+	1442.11915323 1767.72796972
-1	0	0	Ki67+	1069.76300473 884.502954297
-1	0	0	Ki67+	612.356653644 220.36965748
-1	0	0	Ki67+	1935.19519538 564.69494659
-1	0	0	Ki67+	1155.67084646 568.134265671
-1	0	0	Ki67+	1918.31732031 456.095920227
-1	0	0	Ki67+	372.477307383 1929.27523372
-1	0	0	Ki67+	651.107943059 541.131353647
-1	0	0	Ki67+	1843.0071793 1913.16146905
-1	0	0	Ki67+	1413.67696383 1322.53664887
-1	0	0	Ki67+	1396.45666157 1297.72933334
-1	0	0	Ki67+	676.660799348 1298.69006399
-1	0	0	Ki67+	1459.30338401 1308.03868379
-1	0	0	Ki67+	2120.19580232 1991.01071216
-1	0	0	Ki67+	1820.66855703 589.158504904
-1	0	0	Ki67+	936.917515238 1488.21048629
-1	0	0	Ki67+	943.000586616 633.994007444
-1	0	0	Ki67+	1171.52947832 1495.76482361
-1	0	0	Ki67+	1299.74383972 277.901969005
-1	0	0	Ki67+	1793.82813258 22.8260696011
-1	0	0	Ki67+	479.98540097 946.820463605
-1	0	0	CD3+/CD8+/Ki67+	861.032543634 1375.66656504
-1	0	0	CD3+/CD8+/Ki67+	12.7813432485 12.6081221792
-1	0	0	CD3+/CD8+/Ki67+	535.332528307 1247.09412778
-1	0	0	CD3+/CD8+/Ki67+	911.244528851 428.467361776
-1	0	0	CD3+/CD8+/Ki67+	1005.31694367 173.558688209
-1	0	0	CD3+/CD8+/Ki67+	1753.27408802 510.320844481
-1	0	0	CD3+/CD8+/Ki67+	1600.66897287 1769.00514237
-1	0	0	CD3+/CD8+/Ki67+	106.485167692 1094.5400571
-1	0	0	CD3+/CD8+/Ki67+	2026.0012314 1046.25051349
-1	0	0	CD3+/CD8+/Ki67+	2133.68878051 1763.38623135
-1	0	0	CD3+/CD8+/Ki67+	2128.78907903 1051.96973533
-1	0	0	CD3+/CD8+/Ki67+	2093.15513039 1041.38171752
-1	0	0	CD3+/CD8+/Ki67+	1990.52648956 2054.8868902
-1	0	0	CD3+/CD8+/Ki67+	20.943421566 104.975020031
-1	0	0	CD3+/CD8+/Ki67+	576.601006614 2080.33092204
-1	0	0	CD3+/CD8+/Ki67+	1905.32911417 1262.03321022
-1	0	0	CD3+/CD8+/Ki67+	1671.43134167 1572.85668597
-1	0	0	CD3+/CD8+/Ki67+	421.026991137 1994.45314768
-1	0	0	CD3+/CD8+/Ki67+	233.343781428 974.563485221
-1	0	0	CD3+/CD8+/Ki67+	378.631110102 94.8535311493
-1	0	0	CD3+/CD8+/Ki67+	837.477611221 84.3520579658
-1	0	0	CD3+/CD8+/Ki67+	1511.99746856 530.72140211
-1	0	0	CD3+/CD8+/Ki67+	1670.70722874 380.169059192
-1	0	0	CD3+/CD8+/Ki67+	416.749545036 1233.86907995
-1	0	0	CD3+/CD8+/Ki67+	2100.42651841 1822.82121664
-1	0	0	CD3+/CD8+/Ki67+	1072.28509264 1266.74290056
-1	0	0	CD3+/CD8+/Ki67+	679.813369452 906.090711382
-1	0	0	CD3+/CD8+/Ki67+	1675.06720843 1379.23779957
-1	0	0	CD3+/CD8+/Ki67+	1594.77607424 734.282661476
-1	0	0	CD3+/CD8+/Ki67+	1741.86312422 1279.5037991
-1	0	0	CD3+/CD8+/Ki67+	1009.89066024 70.0129321604
-1	0	0	CD3+/CD8+/Ki67+	1516.66399354 1492.77267195
-1	0	0	CD3+/CD8+/Ki67+	584.317418986 1700.31762432
-1	0	0	CD3+/CD8+/Ki67+	341.364665996 128.569600149
-1	0	0	CD3+/CD8+/Ki67+	594.322788246 543.675273761
-1	0	0	CD3+/CD8+/Ki67+	103.903989216 1117.39286836
-1	0	0	CD3+/CD8+/Ki67+	1451.59228094 1092.56021192
-1	0	0	CD3+/CD8+/Ki67+	155.15188296 2057.68268402
-1	0	0	CD3+/CD8+/Ki67+	15.9729112276 1586.63188841
-1	0	0	CD3+/CD8+/Ki67+	520.66092432 1048.18575709
-1	0	0	CD3+/CD8+/Ki67+	428.312625835 1211.80623666
-1	0	0	CD3+/CD8+/Ki67+	294.085851455 34.5804866802
-1	0	0	CD3+/CD8+/Ki67+	1259.03233053 523.288314405
-1	0	0	CD3+/CD8+/Ki67+	819.374600185 1279.82984318
-1	0	0	CD3+/CD8+/Ki67+	1976.89336469 1547.35850107
-1	0	0	CD3+/CD8+/Ki67+	456.671422641 1078.54735949
-1	0	0	CD3+/CD8+/Ki67+	1674.91741549 1174.25869862
-1	0	0	CD3+/CD8+/Ki67+	1820.79611725 706.345082404
-1	0	0	CD3+/CD8+/Ki67+	97.9853805135 928.013521838
-1	0	0	CD3+/CD8+/Ki67+	688.400961029 186.478035016
#EOF
