# Supplementary material for: Data-Driven Discovery of Immune Contexture Biomarkers
Source: Front Oncol. 2018 Dec 18;8:627. doi: 10.3389/fonc.2018.00627 (PMC6305402; doi:10.3389/fonc.2018.00627)
Supplement: Data Sheet 2.zip — The synthetic dataset used for verifying the approach (section 3.1; Figure 4) is provided as a collection of text files describing regions, markers, and metadata. [file Data_Sheet_2.zip › verificationDataset/testdata_031_ImageObjects.txt]

barcode_target	testdata_031
barcode_origin	-1
workflow_target_version	-1
workflow_origin	-1
workflow_origin_version	-1
iH	-1
iW	-1
user	None

-1	0	0	Ki67+	953.860158609 1230.69619412
-1	0	0	Ki67+	994.728796479 2008.39913311
-1	0	0	Ki67+	1360.15467687 816.505058476
-1	0	0	Ki67+	1094.59987872 1929.34822583
-1	0	0	Ki67+	1021.80785256 1324.73184508
-1	0	0	Ki67+	1097.90362277 820.987303526
-1	0	0	Ki67+	47.147688041 1177.52049121
-1	0	0	Ki67+	463.549977383 910.802141276
-1	0	0	Ki67+	1843.89635599 1891.12486783
-1	0	0	Ki67+	300.117579618 1960.35385457
-1	0	0	Ki67+	506.195250349 2135.5786628
-1	0	0	Ki67+	74.1409742276 1472.37952244
-1	0	0	Ki67+	2124.42521853 1404.29097767
-1	0	0	Ki67+	1636.84163058 957.067259723
-1	0	0	Ki67+	715.339262563 1551.08991644
-1	0	0	Ki67+	1402.36624348 205.007024512
-1	0	0	Ki67+	1206.44276026 181.158520602
-1	0	0	Ki67+	2010.9521402 598.946987391
-1	0	0	Ki67+	1505.69935159 1399.74801382
-1	0	0	Ki67+	1360.58273892 1037.79953383
-1	0	0	Ki67+	949.985383834 1270.9983621
-1	0	0	Ki67+	1914.32530841 1881.26048332
-1	0	0	Ki67+	785.572188571 166.471352704
-1	0	0	Ki67+	486.767518754 392.712303235
-1	0	0	Ki67+	1382.14530012 116.276639819
-1	0	0	Ki67+	0.932573105554 832.272806682
-1	0	0	Ki67+	2144.46435308 951.589029574
-1	0	0	Ki67+	1396.17081493 295.925898031
-1	0	0	Ki67+	1716.75497504 1141.18142761
-1	0	0	Ki67+	227.661880278 454.324877586
-1	0	0	Ki67+	894.491174431 1822.41229449
-1	0	0	Ki67+	359.896888254 1651.46558581
-1	0	0	Ki67+	1648.62951607 920.888577356
-1	0	0	Ki67+	1664.76090216 678.234191245
-1	0	0	Ki67+	1749.2062237 805.569568266
-1	0	0	Ki67+	1185.70716298 31.0333501285
-1	0	0	Ki67+	765.139065305 141.951382182
-1	0	0	Ki67+	1541.77871117 1258.96930599
-1	0	0	Ki67+	943.043561021 798.111109386
-1	0	0	Ki67+	600.251467867 95.233754772
-1	0	0	Ki67+	419.289382489 423.377983998
-1	0	0	Ki67+	2085.31994437 283.255156535
-1	0	0	Ki67+	135.866688497 1207.55027132
-1	0	0	Ki67+	2065.91853108 2025.11094202
-1	0	0	Ki67+	1635.4781782 1150.80710688
-1	0	0	Ki67+	77.8567209883 1313.5339857
-1	0	0	Ki67+	187.775048627 329.11060315
-1	0	0	Ki67+	939.546249222 1370.9095629
-1	0	0	Ki67+	259.20959074 925.23921902
-1	0	0	Ki67+	232.459195902 402.057545032
-1	0	0	Ki67+	132.931608293 730.992940582
-1	0	0	Ki67+	283.508456494 1745.75110377
-1	0	0	Ki67+	1158.09432508 1497.61580897
-1	0	0	Ki67+	788.708592706 247.545820273
-1	0	0	Ki67+	945.971494013 708.516636002
-1	0	0	Ki67+	355.418559041 864.379190944
-1	0	0	Ki67+	1471.29212285 261.321802202
-1	0	0	Ki67+	312.04040791 1270.09380549
-1	0	0	Ki67+	1627.85622824 1392.71871861
-1	0	0	Ki67+	17.8366453888 1855.19480206
-1	0	0	Ki67+	1224.39003085 1667.34553831
-1	0	0	Ki67+	2051.85890837 1855.51395656
-1	0	0	Ki67+	242.08837638 1990.90010077
-1	0	0	Ki67+	2145.77344689 1123.68969821
-1	0	0	Ki67+	983.823180816 1569.79440713
-1	0	0	Ki67+	2076.89636965 1460.61235146
-1	0	0	Ki67+	1653.46657374 814.235975489
-1	0	0	Ki67+	1279.52822457 1601.82904485
-1	0	0	Ki67+	812.493541058 712.155666792
-1	0	0	Ki67+	1667.14838009 1444.78368285
-1	0	0	Ki67+	1490.32515217 1743.82821239
-1	0	0	Ki67+	794.138048689 137.566157385
-1	0	0	Ki67+	854.524341799 1736.84081068
-1	0	0	Ki67+	1777.56057262 1402.86066131
-1	0	0	Ki67+	297.69562939 333.768654529
-1	0	0	Ki67+	564.910869634 388.527818708
-1	0	0	Ki67+	781.465719868 856.074317907
-1	0	0	Ki67+	1915.18457714 62.475111732
-1	0	0	Ki67+	863.402104157 187.33363322
-1	0	0	Ki67+	1739.58704885 1434.47887506
-1	0	0	Ki67+	1109.8696935 1845.26950715
-1	0	0	Ki67+	79.6326687117 2069.59893856
-1	0	0	Ki67+	1301.02073529 1299.15238925
-1	0	0	Ki67+	516.474933609 2078.75257763
-1	0	0	Ki67+	1616.30691247 740.964251958
-1	0	0	Ki67+	1110.2502545 1386.19841373
-1	0	0	Ki67+	2038.71144313 1502.22100255
-1	0	0	Ki67+	1551.87237725 776.206164434
-1	0	0	Ki67+	1920.4462644 352.33079185
-1	0	0	Ki67+	1565.22483486 1230.71413834
-1	0	0	Ki67+	994.816340691 1736.98175405
-1	0	0	Ki67+	894.769241652 475.603778254
-1	0	0	Ki67+	118.12082652 1890.12973325
-1	0	0	Ki67+	1927.37826442 379.731064172
-1	0	0	Ki67+	849.514220642 1636.87785003
-1	0	0	Ki67+	460.079568075 307.404738397
-1	0	0	Ki67+	564.820118022 764.414663068
-1	0	0	Ki67+	1980.81344384 862.805033551
-1	0	0	Ki67+	133.96915731 9.81594068668
-1	0	0	Ki67+	2031.30019558 1664.69093716
-1	0	0	Ki67+	421.634072764 2069.2134495
-1	0	0	Ki67+	1108.93102581 634.917600167
-1	0	0	Ki67+	465.018459136 534.990454666
-1	0	0	Ki67+	531.303750061 1832.2675603
-1	0	0	Ki67+	1451.53725069 621.62975371
-1	0	0	Ki67+	1871.52427593 694.810851438
-1	0	0	Ki67+	1562.7057105 933.644616092
-1	0	0	Ki67+	233.046389157 808.09112794
-1	0	0	Ki67+	1826.91640198 915.957306833
-1	0	0	Ki67+	1673.70831102 1931.45239097
-1	0	0	Ki67+	1711.98273924 530.361499062
-1	0	0	Ki67+	1684.7040095 1003.69042493
-1	0	0	Ki67+	1133.85076308 1613.77896518
-1	0	0	Ki67+	278.541803656 805.924631317
-1	0	0	Ki67+	254.275206967 400.283890736
-1	0	0	Ki67+	710.760239056 869.266452695
-1	0	0	Ki67+	532.186583101 493.828735873
-1	0	0	Ki67+	1557.6150535 1506.27658394
-1	0	0	Ki67+	1162.48203667 2149.80128505
-1	0	0	Ki67+	858.634878218 1183.66039427
-1	0	0	Ki67+	1203.30423881 580.628534288
-1	0	0	Ki67+	159.490591838 1383.56279207
-1	0	0	Ki67+	1373.48489671 900.63580025
-1	0	0	Ki67+	1892.38141804 809.439039982
-1	0	0	Ki67+	1488.666284 299.217495721
-1	0	0	Ki67+	115.092296273 587.904098394
-1	0	0	Ki67+	1253.66076415 771.753366235
-1	0	0	Ki67+	1626.33820415 1951.5637919
-1	0	0	Ki67+	1812.93978883 1695.24382109
-1	0	0	Ki67+	461.919709516 1763.15934587
-1	0	0	Ki67+	432.649514382 1663.94415369
-1	0	0	Ki67+	1967.80434115 2039.63534928
-1	0	0	Ki67+	128.316089307 830.238310849
-1	0	0	Ki67+	1847.32596953 223.667806659
-1	0	0	Ki67+	363.648358404 1824.84572595
-1	0	0	Ki67+	1776.72787266 194.360673471
-1	0	0	Ki67+	294.23766339 1933.80791146
-1	0	0	Ki67+	403.541081242 1712.20288333
-1	0	0	Ki67+	348.325875364 658.484061749
-1	0	0	Ki67+	1509.2569414 593.649464208
-1	0	0	Ki67+	987.542234484 1924.21525751
-1	0	0	Ki67+	846.577693587 1023.22607117
-1	0	0	Ki67+	956.750338181 1966.78736039
-1	0	0	Ki67+	1906.43649372 1779.75728582
-1	0	0	Ki67+	1857.67117133 1164.8113099
-1	0	0	Ki67+	413.757720322 1823.17968516
-1	0	0	Ki67+	772.255140186 318.800648713
-1	0	0	Ki67+	2066.33529521 356.566378446
-1	0	0	Ki67+	46.7034711512 29.8819755373
-1	0	0	Ki67+	1656.07036553 136.44916811
-1	0	0	Ki67+	417.371398316 914.710620952
-1	0	0	Ki67+	1948.85615429 152.757058354
-1	0	0	Ki67+	1064.17954695 597.827688854
-1	0	0	Ki67+	1825.47980013 137.854135479
-1	0	0	Ki67+	1354.47406736 1016.32010108
-1	0	0	Ki67+	2083.15666908 1930.17778777
-1	0	0	Ki67+	1400.34242588 1075.85829992
-1	0	0	Ki67+	893.551367644 1434.77682251
-1	0	0	Ki67+	698.009445035 1459.90158319
-1	0	0	Ki67+	1222.964734 270.429230251
-1	0	0	Ki67+	1591.56360614 1684.57777817
-1	0	0	Ki67+	148.373068146 273.83192777
-1	0	0	Ki67+	861.342379535 1901.38855568
-1	0	0	Ki67+	2062.66489052 102.664218312
-1	0	0	Ki67+	1996.63290917 1432.03465168
-1	0	0	Ki67+	1968.54511458 1665.90619563
-1	0	0	Ki67+	729.416056706 1515.72243782
-1	0	0	Ki67+	137.844142864 1368.4351746
-1	0	0	Ki67+	984.75290312 2061.67217817
-1	0	0	Ki67+	60.5310746671 672.564489335
-1	0	0	Ki67+	1046.04370884 1203.49566562
-1	0	0	Ki67+	354.397899234 316.159971526
-1	0	0	Ki67+	2087.97495166 566.586931761
-1	0	0	Ki67+	500.837153763 956.521539997
-1	0	0	Ki67+	508.962936375 1821.64897708
-1	0	0	Ki67+	62.7097763074 1284.45656986
-1	0	0	Ki67+	1202.14993625 679.417938118
-1	0	0	Ki67+	1110.20527056 2100.22541446
-1	0	0	Ki67+	1661.99909767 1659.65988357
-1	0	0	Ki67+	768.262964406 479.367141423
-1	0	0	Ki67+	413.022505254 785.523652183
-1	0	0	Ki67+	1486.97706238 338.156905345
-1	0	0	Ki67+	1375.78616318 1070.40921356
-1	0	0	Ki67+	1515.69838676 1540.19921935
-1	0	0	Ki67+	140.627807133 159.143931176
-1	0	0	Ki67+	400.163366731 934.884363278
-1	0	0	Ki67+	1690.99383566 786.332870632
-1	0	0	Ki67+	276.272628326 1827.93280913
-1	0	0	Ki67+	1171.88630038 635.410645177
-1	0	0	Ki67+	1794.38389996 1046.81917981
-1	0	0	Ki67+	1860.70398625 1813.12655478
-1	0	0	Ki67+	367.105107746 1067.05903266
-1	0	0	Ki67+	1214.97440951 43.5056916899
-1	0	0	Ki67+	506.197318877 1300.42760501
-1	0	0	Ki67+	1150.55543026 1679.21502641
-1	0	0	Ki67+	541.213084187 960.870121421
-1	0	0	Ki67+	343.918493756 1476.30231646
-1	0	0	Ki67+	1230.82239031 223.013072142
-1	0	0	Ki67+	1947.57550088 83.1797379255
-1	0	0	Ki67+	1183.12570165 154.72996481
-1	0	0	Ki67+	1102.36975602 1286.40438909
-1	0	0	Ki67+	1069.19518704 306.125992749
-1	0	0	Ki67+	800.435753094 1180.78852297
-1	0	0	Ki67+	266.371075492 333.376445283
-1	0	0	Ki67+	1879.84317137 1918.64640193
-1	0	0	Ki67+	820.33899677 1085.84280551
-1	0	0	Ki67+	30.8973258055 814.377919336
-1	0	0	Ki67+	1840.13281645 1573.63871645
-1	0	0	Ki67+	981.657758251 44.5538375653
-1	0	0	Ki67+	862.105860516 989.191971246
-1	0	0	Ki67+	1490.15548473 1618.76254337
-1	0	0	Ki67+	1052.61601045 216.770545037
-1	0	0	Ki67+	953.966189506 576.063466479
-1	0	0	Ki67+	213.028377753 2064.6653706
-1	0	0	Ki67+	1923.87450464 1940.54957037
-1	0	0	Ki67+	540.152380566 681.349164683
-1	0	0	Ki67+	942.806939065 1321.35665287
-1	0	0	Ki67+	1789.94797661 2076.70101368
-1	0	0	Ki67+	1797.91177277 822.134660338
-1	0	0	Ki67+	495.061548649 433.465925003
-1	0	0	Ki67+	184.287850753 1793.94610064
-1	0	0	Ki67+	1231.69010545 473.937493282
-1	0	0	Ki67+	243.443916725 96.841056792
-1	0	0	Ki67+	1465.68470274 713.098333123
-1	0	0	Ki67+	699.783425776 648.957989054
-1	0	0	Ki67+	2101.1968108 1694.71855451
-1	0	0	Ki67+	1979.11136863 1133.17117209
-1	0	0	Ki67+	1832.83862365 1435.48390734
-1	0	0	Ki67+	2109.66320193 1818.41257177
-1	0	0	Ki67+	322.258135448 196.804960361
-1	0	0	Ki67+	1159.32065169 470.637374227
-1	0	0	Ki67+	713.914396995 800.15741405
-1	0	0	Ki67+	2123.58397575 373.536029359
-1	0	0	Ki67+	341.773423557 1553.61230071
-1	0	0	Ki67+	1621.00679793 61.9608941356
-1	0	0	Ki67+	1492.1369337 524.372229768
-1	0	0	Ki67+	254.570470031 30.658639821
-1	0	0	Ki67+	1373.3275545 1427.31288724
-1	0	0	Ki67+	0.671580872968 1660.05131633
-1	0	0	Ki67+	1314.62297655 1391.92849894
-1	0	0	Ki67+	1150.95847121 1407.28262648
-1	0	0	Ki67+	1568.5936067 147.994698231
-1	0	0	Ki67+	744.554965026 1674.97355081
-1	0	0	Ki67+	361.963842795 969.051170083
-1	0	0	Ki67+	2043.31000665 769.631550067
-1	0	0	Ki67+	117.533119573 1654.48893419
-1	0	0	Ki67+	873.683816356 2029.41964372
-1	0	0	Ki67+	2015.29727948 679.015028272
-1	0	0	Ki67+	1885.20811894 1419.44919694
-1	0	0	Ki67+	2114.91550585 802.772652658
-1	0	0	Ki67+	2139.3406811 1676.18515823
-1	0	0	Ki67+	1645.24383146 1504.9428572
-1	0	0	Ki67+	1447.48299632 148.786107914
-1	0	0	Ki67+	971.263346087 1245.85843031
-1	0	0	Ki67+	1117.18662964 317.645079954
-1	0	0	Ki67+	656.836127287 1562.41776609
-1	0	0	Ki67+	1068.24352897 432.170176694
-1	0	0	Ki67+	312.629028569 383.976402742
-1	0	0	Ki67+	743.24353736 545.565762178
-1	0	0	Ki67+	2102.81134592 588.997672572
-1	0	0	Ki67+	1457.39813505 1264.87683762
-1	0	0	Ki67+	1760.78399772 595.935968385
-1	0	0	Ki67+	729.833114725 400.133377645
-1	0	0	Ki67+	1363.58513793 1907.26810859
-1	0	0	Ki67+	1310.56992068 631.966851249
-1	0	0	Ki67+	887.548706307 84.9407033987
-1	0	0	Ki67+	666.572447504 952.776561255
-1	0	0	Ki67+	886.495235269 1980.28281924
-1	0	0	Ki67+	1081.17355974 33.723629651
-1	0	0	Ki67+	484.520305322 978.176815468
-1	0	0	Ki67+	545.106468342 1904.32641292
-1	0	0	Ki67+	865.969485698 7.11074381131
-1	0	0	Ki67+	1307.56614654 1879.54594448
-1	0	0	Ki67+	1698.34952353 2020.44902749
-1	0	0	Ki67+	1916.16064725 530.391916586
-1	0	0	Ki67+	1488.94483429 731.753950931
-1	0	0	Ki67+	1682.29029375 1798.87386748
-1	0	0	Ki67+	328.304504421 2101.15262192
-1	0	0	Ki67+	1758.22473613 1275.67766872
-1	0	0	Ki67+	200.596870829 2005.28781241
-1	0	0	Ki67+	432.130452331 1384.48925867
-1	0	0	Ki67+	1730.24277858 699.97477547
-1	0	0	Ki67+	755.743604492 660.409833377
-1	0	0	Ki67+	1383.18437412 187.664010771
-1	0	0	Ki67+	239.420885446 1127.00170698
-1	0	0	Ki67+	570.882682911 2101.28495909
-1	0	0	Ki67+	1511.39036221 1136.28869265
-1	0	0	Ki67+	598.698449544 1994.98523528
-1	0	0	Ki67+	170.250194931 1613.93307368
-1	0	0	Ki67+	558.915401473 119.636493282
-1	0	0	Ki67+	1693.11846743 1456.77759549
-1	0	0	Ki67+	1209.90478552 323.693572163
-1	0	0	Ki67+	1217.60094206 1764.63745069
-1	0	0	Ki67+	883.698028705 1929.1163813
-1	0	0	Ki67+	506.835376091 1030.23485721
-1	0	0	Ki67+	1569.45745917 1728.24803328
-1	0	0	Ki67+	542.017199084 2067.56519645
-1	0	0	Ki67+	229.431930611 1943.42505885
-1	0	0	Ki67+	2011.95591096 1465.23414209
-1	0	0	Ki67+	698.115094388 472.714848617
-1	0	0	Ki67+	227.644813652 865.070232229
-1	0	0	Ki67+	1073.15397903 949.586349232
-1	0	0	Ki67+	650.587620864 1616.07841906
-1	0	0	Ki67+	760.8331294 690.747321791
-1	0	0	Ki67+	1673.49537311 1830.67868522
-1	0	0	Ki67+	889.28397427 989.050439635
-1	0	0	Ki67+	163.535651385 673.51036558
-1	0	0	Ki67+	199.238446567 1413.74730715
-1	0	0	Ki67+	562.890449497 1616.37123762
-1	0	0	Ki67+	1161.25276425 596.892893794
-1	0	0	Ki67+	1224.91730906 652.388459663
-1	0	0	Ki67+	483.250281639 1340.67573784
-1	0	0	Ki67+	2063.94726125 1149.75642258
-1	0	0	Ki67+	124.332434748 2026.27076239
-1	0	0	Ki67+	1556.18409128 1103.0736406
-1	0	0	Ki67+	1943.23996544 1884.64952563
-1	0	0	Ki67+	1809.68308927 687.961962455
-1	0	0	Ki67+	1498.20522095 218.208173676
-1	0	0	Ki67+	1727.98188435 471.096116842
-1	0	0	Ki67+	2094.36766942 856.712587408
-1	0	0	Ki67+	1532.00794254 1032.85909555
-1	0	0	Ki67+	1282.72094915 1331.62830899
-1	0	0	Ki67+	1691.71348782 1692.46614401
-1	0	0	Ki67+	889.978893858 1125.74160701
-1	0	0	Ki67+	678.873627154 979.928512604
-1	0	0	Ki67+	588.536341947 1098.76792424
-1	0	0	Ki67+	1930.78232073 920.066946686
-1	0	0	Ki67+	2028.87483606 1195.81574959
-1	0	0	Ki67+	706.098834347 1315.99633806
-1	0	0	Ki67+	69.8679445545 620.082720265
-1	0	0	Ki67+	1185.47949243 818.386789983
-1	0	0	Ki67+	1123.58935644 659.097510148
-1	0	0	Ki67+	6.00141552575 1782.13738829
-1	0	0	Ki67+	1828.25884363 1090.98760157
-1	0	0	Ki67+	867.62737985 278.386306472
-1	0	0	Ki67+	1207.98469128 1078.58091
-1	0	0	Ki67+	647.173906109 166.652737147
-1	0	0	Ki67+	1250.62086526 1977.29366055
-1	0	0	Ki67+	770.092447948 426.192590022
-1	0	0	Ki67+	1168.76669399 391.485717088
-1	0	0	Ki67+	2141.3549298 130.807382583
-1	0	0	Ki67+	752.281122694 1649.89456095
-1	0	0	Ki67+	1537.20433969 1156.06796533
-1	0	0	Ki67+	1427.75053076 1974.43060521
-1	0	0	Ki67+	470.840877373 1931.38950945
-1	0	0	Ki67+	2012.18797176 134.863078116
-1	0	0	Ki67+	1607.10994072 829.796872711
-1	0	0	Ki67+	337.682475611 296.098396772
-1	0	0	Ki67+	248.901804423 751.530968063
-1	0	0	Ki67+	252.614710714 1060.06351795
-1	0	0	Ki67+	1148.32627261 1040.021282
-1	0	0	Ki67+	100.118665977 988.524015065
-1	0	0	Ki67+	412.1469481 61.515049697
-1	0	0	Ki67+	83.6917909126 589.09893987
-1	0	0	Ki67+	2140.23754859 1490.03130684
-1	0	0	Ki67+	887.862961705 2003.1631583
-1	0	0	Ki67+	1588.55217688 1503.66960354
-1	0	0	Ki67+	1043.19007322 346.573989626
-1	0	0	Ki67+	1984.14144694 494.382471858
-1	0	0	Ki67+	1745.8479657 1370.5595653
-1	0	0	Ki67+	1823.63346584 1535.64940298
-1	0	0	Ki67+	672.759588141 600.34799503
-1	0	0	Ki67+	897.841634873 946.445343468
-1	0	0	Ki67+	526.807694528 47.1264815477
-1	0	0	Ki67+	1780.38189062 172.986739831
-1	0	0	Ki67+	184.4629509 1875.44195539
-1	0	0	Ki67+	1758.58570068 657.557862801
-1	0	0	Ki67+	1426.20592141 2102.06260483
-1	0	0	Ki67+	362.31908325 21.3003493254
-1	0	0	Ki67+	1203.79059576 448.047218576
-1	0	0	Ki67+	197.870190357 1241.06526844
-1	0	0	Ki67+	743.611325891 1223.95605628
-1	0	0	Ki67+	876.458612514 938.534461931
-1	0	0	Ki67+	331.210480191 322.908515638
-1	0	0	Ki67+	1175.21588418 563.299395105
-1	0	0	Ki67+	873.867799509 1007.68859131
-1	0	0	Ki67+	1759.22533737 1523.01756808
-1	0	0	Ki67+	386.139352084 276.481220575
-1	0	0	Ki67+	1975.39060868 1557.03357176
-1	0	0	Ki67+	711.088060038 1132.95066171
-1	0	0	Ki67+	1771.96254849 1761.51978485
-1	0	0	Ki67+	1767.89000743 447.479736946
-1	0	0	Ki67+	656.966695877 1698.14918012
-1	0	0	Ki67+	1553.8850331 68.0256413252
-1	0	0	Ki67+	505.451720303 1226.62759994
-1	0	0	Ki67+	2027.05259267 1353.8860337
-1	0	0	Ki67+	669.35721142 1330.30668331
-1	0	0	Ki67+	913.068615944 368.820665324
-1	0	0	Ki67+	17.188523789 1424.89045519
-1	0	0	Ki67+	403.51742833 1626.41923546
-1	0	0	Ki67+	297.030668365 1554.8868563
-1	0	0	Ki67+	854.893919011 250.746021004
-1	0	0	Ki67+	2124.42069697 167.31834622
-1	0	0	Ki67+	1863.99680463 1980.95615622
-1	0	0	Ki67+	1905.92016554 958.240539555
-1	0	0	Ki67+	1097.51223855 102.188843267
-1	0	0	Ki67+	608.714134851 1779.63322381
-1	0	0	Ki67+	602.848223565 2099.43632341
-1	0	0	Ki67+	889.251158501 1295.07110267
-1	0	0	Ki67+	45.9351993126 983.375016893
-1	0	0	Ki67+	748.727193359 1937.22241738
-1	0	0	Ki67+	576.732980117 2010.15758939
-1	0	0	Ki67+	789.58638985 2014.16480154
-1	0	0	Ki67+	1886.47726284 433.847098215
-1	0	0	Ki67+	1874.75185423 1329.59432071
-1	0	0	Ki67+	1585.87916651 1979.1134826
-1	0	0	Ki67+	154.161313746 2142.20831356
-1	0	0	Ki67+	614.447238609 970.858458441
-1	0	0	Ki67+	1276.39472737 1360.78373302
-1	0	0	Ki67+	877.250008534 882.418859638
-1	0	0	Ki67+	595.981985353 260.695293914
-1	0	0	Ki67+	1314.74649411 1422.22824557
-1	0	0	Ki67+	440.706894965 1166.86058278
-1	0	0	Ki67+	15.2557831913 1762.17027442
-1	0	0	Ki67+	25.3874450952 253.555833436
-1	0	0	Ki67+	167.133580522 1698.26845681
-1	0	0	Ki67+	1469.68065223 752.343364025
-1	0	0	Ki67+	1322.60935425 111.084783978
-1	0	0	Ki67+	127.467214295 1503.74865731
-1	0	0	Ki67+	1985.14317613 1969.86018347
-1	0	0	Ki67+	2018.85620924 1138.01041351
-1	0	0	Ki67+	2130.89644213 1838.37041115
-1	0	0	Ki67+	125.618304337 1955.71503657
-1	0	0	Ki67+	537.76426333 817.751154882
-1	0	0	Ki67+	133.411029987 758.826208717
-1	0	0	Ki67+	2059.92799441 1347.79717365
-1	0	0	Ki67+	1964.66435529 702.129148433
-1	0	0	Ki67+	1116.57669492 1016.38089217
-1	0	0	Ki67+	730.996365298 728.728859351
-1	0	0	Ki67+	1327.07516368 764.209752925
-1	0	0	Ki67+	603.842682023 221.999056343
-1	0	0	Ki67+	1416.28007002 1585.21576585
-1	0	0	Ki67+	1741.93602873 2091.91242976
-1	0	0	Ki67+	224.906522341 182.9864869
-1	0	0	Ki67+	1888.60026629 1483.28947197
-1	0	0	Ki67+	294.870258443 2073.00747588
-1	0	0	Ki67+	273.565886253 753.72018861
-1	0	0	Ki67+	339.338753122 619.638192125
-1	0	0	Ki67+	1217.96989366 2063.36217651
-1	0	0	Ki67+	242.104447652 274.638934472
-1	0	0	Ki67+	201.64297268 1581.36040293
-1	0	0	Ki67+	1522.45990808 886.49995468
-1	0	0	Ki67+	1616.87789619 1515.65959678
-1	0	0	Ki67+	1477.49156679 1528.81463319
-1	0	0	Ki67+	532.984621132 461.04119433
-1	0	0	Ki67+	2022.5704881 1054.69390536
-1	0	0	Ki67+	1988.35550392 533.977739784
-1	0	0	Ki67+	1012.65360034 1633.46368383
-1	0	0	Ki67+	1503.44130071 909.156722353
-1	0	0	Ki67+	1864.74662303 1126.67692564
-1	0	0	Ki67+	1746.1974216 1702.60721595
-1	0	0	Ki67+	1539.23597281 627.061801834
-1	0	0	Ki67+	1520.21258064 1223.03269834
-1	0	0	Ki67+	1672.76080965 1164.56272296
-1	0	0	Ki67+	1268.75902513 877.768936839
-1	0	0	Ki67+	486.625752627 621.731978999
-1	0	0	Ki67+	994.280143323 1103.09489141
-1	0	0	Ki67+	774.669581679 2096.4480278
-1	0	0	Ki67+	1802.62019022 898.537922628
-1	0	0	Ki67+	1637.55673368 1216.67081732
-1	0	0	Ki67+	1144.23925433 250.618121379
-1	0	0	Ki67+	1674.48891361 1346.8893802
-1	0	0	Ki67+	1986.18543523 752.115283488
-1	0	0	Ki67+	947.775805287 1507.93293888
-1	0	0	Ki67+	632.705704042 914.355123642
-1	0	0	Ki67+	408.142096815 1304.11085838
-1	0	0	Ki67+	226.219223456 1604.24488882
-1	0	0	Ki67+	813.567118049 41.7034909905
-1	0	0	Ki67+	399.763711974 80.1051059417
-1	0	0	Ki67+	459.913216441 753.04603748
-1	0	0	Ki67+	2140.412406 457.045691687
-1	0	0	Ki67+	1130.00584095 45.257155831
-1	0	0	Ki67+	325.136382457 1724.40783307
-1	0	0	Ki67+	1818.58979671 1211.56600218
-1	0	0	Ki67+	292.321811193 1415.00659565
-1	0	0	Ki67+	1627.23388114 837.438656741
-1	0	0	Ki67+	1023.99588001 1832.85258512
-1	0	0	Ki67+	1697.29171163 2068.13280522
-1	0	0	Ki67+	962.247743603 340.17318991
-1	0	0	Ki67+	683.983345906 1075.70265175
-1	0	0	Ki67+	1093.18638525 298.749003701
-1	0	0	Ki67+	515.578294628 113.82822783
-1	0	0	Ki67+	444.744020378 560.390476195
-1	0	0	Ki67+	1406.25704235 918.683958081
-1	0	0	Ki67+	202.014042071 1030.3860126
-1	0	0	Ki67+	605.976238291 1953.87365064
-1	0	0	Ki67+	811.019409655 742.562916176
-1	0	0	Ki67+	160.327597464 775.86368784
-1	0	0	Ki67+	1504.48259922 1871.09747477
-1	0	0	Ki67+	99.2328303682 673.585009264
-1	0	0	Ki67+	139.525929079 477.320332944
-1	0	0	Ki67+	732.856317097 1906.44238994
-1	0	0	Ki67+	309.933199282 1999.50359593
-1	0	0	Ki67+	875.521677886 1044.45554459
-1	0	0	Ki67+	172.543612421 911.598443024
-1	0	0	Ki67+	1031.06731225 443.285309033
-1	0	0	Ki67+	908.116562696 1882.00249069
-1	0	0	Ki67+	1487.54425521 460.967184625
-1	0	0	Ki67+	980.728610264 1716.14301827
-1	0	0	Ki67+	801.86780927 1069.24377027
-1	0	0	Ki67+	723.693119646 1050.39806147
-1	0	0	Ki67+	1798.64619111 143.997902587
-1	0	0	Ki67+	1393.01132022 1738.77357096
-1	0	0	Ki67+	73.5446987155 1367.0424881
-1	0	0	Ki67+	1211.98511901 2113.287641
-1	0	0	Ki67+	1427.72499187 160.341121492
-1	0	0	Ki67+	1383.51659676 999.782782317
-1	0	0	Ki67+	2142.66486757 1012.09489872
-1	0	0	Ki67+	1811.47213608 1248.98416716
-1	0	0	Ki67+	467.015513759 1192.01346223
-1	0	0	Ki67+	1395.68485199 470.940666378
-1	0	0	Ki67+	1228.30774883 1575.87977927
-1	0	0	Ki67+	722.805932234 1757.92986265
-1	0	0	Ki67+	55.5345011763 936.420406885
-1	0	0	Ki67+	1560.46448786 1612.92579978
-1	0	0	Ki67+	312.339116728 1445.71985065
-1	0	0	Ki67+	798.639294298 475.191591186
-1	0	0	Ki67+	577.517948345 483.779313387
-1	0	0	Ki67+	1939.77657506 585.500748665
-1	0	0	Ki67+	1181.55871264 205.870633279
-1	0	0	Ki67+	1781.64063952 1475.01055622
-1	0	0	Ki67+	791.30052595 1831.95936002
-1	0	0	Ki67+	2039.17276769 806.59576594
-1	0	0	Ki67+	1576.94897884 1452.70292252
-1	0	0	Ki67+	41.7297303339 182.925910452
-1	0	0	Ki67+	1691.40884993 271.432885861
-1	0	0	Ki67+	616.429975124 814.596047057
-1	0	0	Ki67+	1399.0194072 1617.50228058
-1	0	0	Ki67+	44.7064757017 431.645944825
-1	0	0	Ki67+	782.106298439 1499.07603768
-1	0	0	Ki67+	2011.15125164 849.880118827
-1	0	0	Ki67+	339.284213263 362.991211586
-1	0	0	Ki67+	554.143944671 1419.95928502
-1	0	0	Ki67+	1967.04017958 1349.0001574
-1	0	0	Ki67+	293.286388395 663.011463118
-1	0	0	Ki67+	29.9175937708 2143.36663985
-1	0	0	Ki67+	915.205709009 1798.94668213
-1	0	0	Ki67+	970.001221365 1869.2561995
-1	0	0	Ki67+	1211.58198271 15.755845814
-1	0	0	Ki67+	1717.89794915 402.792260833
-1	0	0	Ki67+	1813.92320273 2007.36727906
-1	0	0	Ki67+	100.285536492 1437.48847567
-1	0	0	Ki67+	1349.29681339 1524.00275334
-1	0	0	Ki67+	1314.08274319 835.247531402
-1	0	0	Ki67+	1398.57396174 1974.7177032
-1	0	0	Ki67+	172.630478532 43.1363756211
-1	0	0	Ki67+	498.390983949 260.107507802
-1	0	0	Ki67+	1973.15408964 220.241312777
-1	0	0	Ki67+	972.467884051 922.422036267
-1	0	0	Ki67+	1784.11124672 1860.94701552
-1	0	0	Ki67+	1732.46558973 22.7922569738
-1	0	0	Ki67+	270.546840701 1110.94437449
-1	0	0	Ki67+	1377.89986589 1575.31483064
-1	0	0	Ki67+	615.136858823 1407.40075148
-1	0	0	Ki67+	96.2540291269 1803.92812277
-1	0	0	Ki67+	1192.74258831 2079.61812161
-1	0	0	Ki67+	626.035421216 1444.64156215
-1	0	0	Ki67+	662.426320728 1766.33916612
-1	0	0	Ki67+	1687.18672594 1882.53826269
-1	0	0	Ki67+	1572.47746018 2000.09661283
-1	0	0	Ki67+	920.28669373 325.437760091
-1	0	0	Ki67+	1552.83878484 562.534399588
-1	0	0	Ki67+	1239.02372587 996.440044137
-1	0	0	Ki67+	1683.29513327 866.861986863
-1	0	0	Ki67+	460.509346635 2123.41869201
-1	0	0	Ki67+	1924.25928355 1407.41384495
-1	0	0	Ki67+	5.61648538679 758.146264541
-1	0	0	Ki67+	840.589240469 152.180878711
-1	0	0	Ki67+	733.32506965 126.311305733
-1	0	0	Ki67+	666.940689064 443.788830484
-1	0	0	Ki67+	1280.70092225 1938.67989663
-1	0	0	Ki67+	1379.85667154 967.258849203
-1	0	0	Ki67+	1726.01288505 1829.89400937
-1	0	0	Ki67+	267.974440369 963.413171763
-1	0	0	Ki67+	123.599926297 1932.99179005
-1	0	0	Ki67+	1060.11309488 688.422873621
-1	0	0	Ki67+	1608.73556815 198.026943366
-1	0	0	Ki67+	389.430798596 1688.64907707
-1	0	0	Ki67+	1936.60951673 1094.0160308
-1	0	0	Ki67+	1333.54406652 1588.20048617
-1	0	0	Ki67+	265.173815605 1400.82154846
-1	0	0	Ki67+	1544.37044593 1398.71000341
-1	0	0	Ki67+	462.725324036 101.127390137
-1	0	0	Ki67+	197.117357005 409.237159821
-1	0	0	Ki67+	432.271702991 86.1757117386
-1	0	0	Ki67+	1618.13409212 2144.12711679
-1	0	0	Ki67+	580.022339446 1554.50620946
-1	0	0	Ki67+	893.822947062 751.253826834
-1	0	0	Ki67+	1775.77436106 501.264309365
-1	0	0	Ki67+	1861.2351066 2038.63263324
-1	0	0	Ki67+	968.428822137 1671.18936185
-1	0	0	Ki67+	1312.88829311 1494.81170833
-1	0	0	Ki67+	1771.92878435 1697.59794291
-1	0	0	Ki67+	1372.46568859 787.305400748
-1	0	0	Ki67+	1914.23576163 1733.97073975
-1	0	0	Ki67+	1827.43689203 366.571052865
-1	0	0	Ki67+	404.32492455 525.363067864
-1	0	0	Ki67+	234.062996367 1550.18978009
-1	0	0	Ki67+	2034.0979 521.82576815
-1	0	0	Ki67+	330.964991361 1627.47899993
-1	0	0	Ki67+	1013.62692866 1794.71226343
-1	0	0	Ki67+	1149.55593242 2089.14252875
-1	0	0	Ki67+	571.63060285 1776.34779715
-1	0	0	Ki67+	1357.74846201 5.88137631944
-1	0	0	Ki67+	1072.63463694 1713.93688478
-1	0	0	Ki67+	1261.02775244 1324.59952897
-1	0	0	Ki67+	462.965105225 1383.31478522
-1	0	0	Ki67+	1085.97401398 749.775154045
-1	0	0	Ki67+	2026.6975859 4.71477226272
-1	0	0	Ki67+	333.170398084 1574.1931638
-1	0	0	Ki67+	1464.31831809 965.374247836
-1	0	0	Ki67+	933.195813436 125.972275485
-1	0	0	Ki67+	1027.77203539 2137.26922812
-1	0	0	Ki67+	631.302317507 1925.55548662
-1	0	0	Ki67+	558.509845401 1737.57805317
-1	0	0	Ki67+	803.686051679 834.988604282
-1	0	0	Ki67+	1837.97314794 2111.07450231
-1	0	0	Ki67+	150.617447942 85.7945019461
-1	0	0	Ki67+	1417.24851419 1399.50653072
-1	0	0	Ki67+	476.60848169 2035.98737041
-1	0	0	Ki67+	502.437655887 1618.54368716
-1	0	0	Ki67+	750.077720675 2093.50025972
-1	0	0	Ki67+	2034.98607871 33.8305896484
-1	0	0	Ki67+	1510.78326995 1987.99604971
-1	0	0	Ki67+	1086.74698791 239.323744023
-1	0	0	Ki67+	1451.46592901 1977.1772051
-1	0	0	Ki67+	1937.95925583 251.503573477
-1	0	0	Ki67+	107.942828721 304.256870459
-1	0	0	Ki67+	471.031238635 1701.62451604
-1	0	0	Ki67+	2107.8339185 429.034617819
-1	0	0	Ki67+	673.100273624 887.377663568
-1	0	0	Ki67+	56.1146724184 1932.43362017
-1	0	0	Ki67+	1353.56104117 1444.20054779
-1	0	0	Ki67+	250.205545941 125.897716933
-1	0	0	Ki67+	1788.34182201 1439.00165249
-1	0	0	Ki67+	1386.35279479 439.386759586
-1	0	0	Ki67+	1423.38565803 981.393273874
-1	0	0	Ki67+	1428.36029707 633.830532031
-1	0	0	Ki67+	1561.814152 1289.89549735
-1	0	0	Ki67+	1904.86040113 664.319677287
-1	0	0	Ki67+	969.560846228 168.771683148
-1	0	0	Ki67+	1944.80944529 1666.52151891
-1	0	0	Ki67+	991.966960243 1454.49023444
-1	0	0	Ki67+	214.527744392 981.291098795
-1	0	0	Ki67+	1785.20141665 1981.38171253
-1	0	0	Ki67+	1870.04202224 1058.69735058
-1	0	0	Ki67+	28.8281794584 1920.38429809
-1	0	0	Ki67+	1468.31115496 1288.19535417
-1	0	0	Ki67+	1902.95302452 612.334816273
-1	0	0	Ki67+	1168.42182271 1642.7012531
-1	0	0	Ki67+	1760.93111169 519.439422894
-1	0	0	Ki67+	430.658737165 623.397278818
-1	0	0	Ki67+	2134.81885837 1541.09844066
-1	0	0	Ki67+	640.491288505 303.708254176
-1	0	0	Ki67+	1675.85945338 2057.66479491
-1	0	0	Ki67+	1809.83057719 635.37020183
-1	0	0	Ki67+	20.689324616 1697.13550317
-1	0	0	Ki67+	1403.96922668 2116.82861942
-1	0	0	Ki67+	397.481641702 1984.9713209
-1	0	0	Ki67+	1572.19808989 964.391388247
-1	0	0	Ki67+	406.297258089 2048.61074758
-1	0	0	Ki67+	1936.96435057 1781.15481291
-1	0	0	Ki67+	539.994261733 372.030892099
-1	0	0	Ki67+	605.658670844 1516.1480647
-1	0	0	Ki67+	1445.07738476 325.125691388
-1	0	0	Ki67+	955.218283299 33.8111457921
-1	0	0	Ki67+	401.585549625 829.510273539
-1	0	0	Ki67+	1252.61499182 1922.54378966
-1	0	0	Ki67+	1502.40338373 1652.30692341
-1	0	0	Ki67+	1639.35340471 1336.03967803
-1	0	0	Ki67+	676.824989191 654.4168809
-1	0	0	Ki67+	1559.26947263 1414.93503945
-1	0	0	Ki67+	1245.95901086 377.813716404
-1	0	0	Ki67+	2107.13115132 1248.51629069
-1	0	0	Ki67+	1299.65361224 1611.2533734
-1	0	0	Ki67+	1798.26502334 1627.34124948
-1	0	0	Ki67+	209.547589523 156.605344783
-1	0	0	Ki67+	1776.94577643 1347.55025097
-1	0	0	Ki67+	325.745171582 840.687367304
-1	0	0	Ki67+	1703.51088628 445.253067989
-1	0	0	Ki67+	1724.50113152 1853.95125779
-1	0	0	Ki67+	810.873367101 1005.23298381
-1	0	0	Ki67+	1073.74070018 996.462809162
-1	0	0	Ki67+	1705.94600423 692.578940969
-1	0	0	Ki67+	665.209567706 317.547152024
-1	0	0	Ki67+	257.145878502 1445.53522961
-1	0	0	Ki67+	1539.06667921 2020.88811614
-1	0	0	Ki67+	1619.75029779 568.655868598
-1	0	0	Ki67+	1817.53948696 2091.12688933
-1	0	0	Ki67+	955.211378799 151.815469881
-1	0	0	Ki67+	34.2130184527 1052.29455386
-1	0	0	Ki67+	1277.67034912 789.990665501
-1	0	0	Ki67+	1994.60267067 1620.48257383
-1	0	0	Ki67+	147.541316784 2037.11634768
-1	0	0	Ki67+	1465.95319492 2112.88917577
-1	0	0	Ki67+	1337.60443139 844.59728929
-1	0	0	Ki67+	913.67447442 2121.08498345
-1	0	0	Ki67+	530.044320493 1956.47557995
-1	0	0	Ki67+	1536.67323281 1634.43397038
-1	0	0	Ki67+	1229.06819977 606.160434337
-1	0	0	Ki67+	1113.64899582 748.998869161
-1	0	0	Ki67+	660.891808956 339.530743228
-1	0	0	Ki67+	1858.52560029 39.8757567417
-1	0	0	Ki67+	427.575009577 2003.79487978
-1	0	0	Ki67+	174.217898699 85.9190545153
-1	0	0	Ki67+	1652.50725198 985.276899018
-1	0	0	Ki67+	395.303928779 1856.19360201
-1	0	0	Ki67+	1948.57093264 1272.12559324
-1	0	0	Ki67+	890.858066344 1762.81836082
-1	0	0	Ki67+	1634.5522379 1669.4822251
-1	0	0	Ki67+	1207.48760612 1451.90036119
-1	0	0	Ki67+	838.937798932 1672.22904124
-1	0	0	Ki67+	290.723364524 622.725964622
-1	0	0	Ki67+	647.262290918 882.470855706
-1	0	0	Ki67+	680.969523839 1665.85222471
-1	0	0	Ki67+	530.470955136 2026.42949425
-1	0	0	Ki67+	847.956707588 1263.84108646
-1	0	0	Ki67+	1489.30451606 934.471613991
-1	0	0	Ki67+	1607.54684031 363.22956274
-1	0	0	Ki67+	1626.14636154 1313.78957925
-1	0	0	Ki67+	1345.57025948 257.860893339
-1	0	0	Ki67+	1018.76264267 1303.29634586
-1	0	0	Ki67+	1785.59315655 1102.21044349
-1	0	0	Ki67+	512.687192991 163.601861767
-1	0	0	Ki67+	1744.13133072 1644.63296129
-1	0	0	Ki67+	870.826097244 2099.86307165
-1	0	0	Ki67+	271.034534813 250.994405249
-1	0	0	Ki67+	454.796963789 1862.31659383
-1	0	0	Ki67+	1324.76315838 2021.76027666
-1	0	0	Ki67+	181.885673804 530.282575153
-1	0	0	Ki67+	1855.92237962 1000.42631516
-1	0	0	Ki67+	1897.11048479 1833.71065102
-1	0	0	Ki67+	1927.97111901 464.129958449
-1	0	0	Ki67+	720.637625571 1096.48145635
-1	0	0	Ki67+	373.428266099 2013.96606246
-1	0	0	Ki67+	1194.65192861 636.106354118
-1	0	0	Ki67+	821.62590971 2053.37116535
-1	0	0	Ki67+	819.423406544 1552.74520433
-1	0	0	Ki67+	852.723018486 93.2884231671
-1	0	0	Ki67+	633.157231338 389.382070777
-1	0	0	Ki67+	1380.58129142 1930.96865415
-1	0	0	Ki67+	1570.43104244 390.592367225
-1	0	0	Ki67+	2006.30910228 377.25519317
-1	0	0	Ki67+	436.571106019 1407.88580142
-1	0	0	Ki67+	1563.2986513 270.842839451
-1	0	0	Ki67+	81.6195816119 434.867241925
-1	0	0	Ki67+	1640.48162966 1567.39255693
-1	0	0	Ki67+	1079.26087475 2117.6971515
-1	0	0	Ki67+	1518.79280007 8.95402994936
-1	0	0	Ki67+	1994.75157269 1648.47664655
-1	0	0	Ki67+	1674.10446801 622.370586657
-1	0	0	Ki67+	1969.94325793 1030.52180624
-1	0	0	Ki67+	1538.23477731 956.682448221
-1	0	0	Ki67+	922.865627832 1751.96736099
-1	0	0	Ki67+	1474.28219033 1228.02437481
-1	0	0	Ki67+	2019.94812322 245.742698046
-1	0	0	Ki67+	1795.75074136 2036.64564675
-1	0	0	Ki67+	1288.45874086 1853.39682156
-1	0	0	Ki67+	488.292348108 686.715806389
-1	0	0	Ki67+	1128.44366792 134.233343035
-1	0	0	Ki67+	464.480861952 939.073250153
-1	0	0	Ki67+	1906.13994319 1229.15111943
-1	0	0	Ki67+	1291.84820069 2041.7067973
-1	0	0	Ki67+	130.001928526 1776.04018133
-1	0	0	Ki67+	2027.4551994 215.56928786
-1	0	0	Ki67+	1170.30640233 1476.89791947
-1	0	0	Ki67+	190.075738264 1100.52255415
-1	0	0	Ki67+	2105.54441413 251.499130214
-1	0	0	Ki67+	749.988990074 1183.54824709
-1	0	0	Ki67+	390.024734865 1358.43735511
-1	0	0	Ki67+	1081.21691275 1641.70939064
-1	0	0	Ki67+	1392.53564629 1782.81977864
-1	0	0	Ki67+	1088.9246406 344.31801974
-1	0	0	Ki67+	539.424204925 1809.38199952
-1	0	0	Ki67+	904.723276201 891.904011605
-1	0	0	Ki67+	260.769059427 1631.68450688
-1	0	0	Ki67+	1964.73116383 1716.44118755
-1	0	0	Ki67+	988.212588175 268.367139251
-1	0	0	Ki67+	641.032053848 1811.53432617
-1	0	0	Ki67+	1179.12509724 354.68035155
-1	0	0	Ki67+	1532.16652382 1788.14374264
-1	0	0	Ki67+	243.00511118 1715.71658207
-1	0	0	Ki67+	721.136328671 1879.36385886
-1	0	0	Ki67+	2040.78607117 899.485880208
-1	0	0	Ki67+	417.117192635 24.9637457346
-1	0	0	Ki67+	3.14673388704 1110.13370773
-1	0	0	Ki67+	1177.04161978 2108.00928143
-1	0	0	Ki67+	11.670128659 1636.78256842
-1	0	0	Ki67+	1724.96322953 592.266421938
-1	0	0	Ki67+	1376.69996504 339.252649331
-1	0	0	Ki67+	886.94902991 227.127619622
-1	0	0	Ki67+	1602.76229722 1626.86474928
-1	0	0	Ki67+	35.1569553996 1814.2730262
-1	0	0	Ki67+	1191.39522701 67.1701656824
-1	0	0	Ki67+	2087.57185754 1438.58155574
-1	0	0	Ki67+	331.841849009 1112.4952686
-1	0	0	Ki67+	1182.125169 1188.25825027
-1	0	0	Ki67+	899.705324046 44.96740799
-1	0	0	Ki67+	1063.65358713 2018.7159922
-1	0	0	Ki67+	1515.24951607 721.833683257
-1	0	0	Ki67+	1239.20811546 1845.85775279
-1	0	0	Ki67+	1599.22102301 1468.28236351
-1	0	0	Ki67+	1930.20139498 1450.54200535
-1	0	0	Ki67+	1290.77431255 1958.46367414
-1	0	0	Ki67+	492.693242768 180.259511094
-1	0	0	Ki67+	131.798683172 1234.15264994
-1	0	0	Ki67+	181.625945806 1068.70132732
-1	0	0	Ki67+	223.531186761 1804.59724822
-1	0	0	Ki67+	928.795950704 545.702325192
-1	0	0	Ki67+	1079.96657165 2070.36423974
-1	0	0	Ki67+	447.44491802 818.236137159
-1	0	0	Ki67+	1591.01902537 509.440767683
-1	0	0	Ki67+	910.613045479 525.105911782
-1	0	0	Ki67+	2008.80578824 986.980920091
-1	0	0	Ki67+	1041.37222539 104.30484046
-1	0	0	Ki67+	460.651333337 1423.85162423
-1	0	0	Ki67+	550.448391008 271.257423576
-1	0	0	Ki67+	53.4243478127 521.171207692
-1	0	0	Ki67+	2139.99804892 58.1938198948
-1	0	0	Ki67+	1544.1338238 287.544383803
-1	0	0	Ki67+	633.051051965 2060.24503356
-1	0	0	Ki67+	1652.77345625 509.626047816
-1	0	0	Ki67+	1959.1942737 2082.66676912
-1	0	0	Ki67+	338.283918385 1011.14835266
-1	0	0	Ki67+	1874.5991383 1621.00016354
-1	0	0	Ki67+	1210.00784295 1483.70915312
-1	0	0	Ki67+	594.350597207 1225.72809224
-1	0	0	Ki67+	1139.55921856 609.621644302
-1	0	0	Ki67+	1473.41707409 686.593780226
-1	0	0	Ki67+	842.599778281 1778.10346662
-1	0	0	Ki67+	138.762871409 1642.89869632
-1	0	0	Ki67+	614.456813089 1124.16141201
-1	0	0	Ki67+	1247.83054126 1129.21834963
-1	0	0	Ki67+	136.869839945 1063.38100152
-1	0	0	Ki67+	240.416830305 73.9559387824
-1	0	0	Ki67+	194.130999321 2125.88760974
-1	0	0	Ki67+	1889.45901383 1046.82871257
-1	0	0	Ki67+	1533.76762398 413.453358659
-1	0	0	Ki67+	196.710306819 700.421480513
-1	0	0	Ki67+	1783.71854153 978.093634477
-1	0	0	Ki67+	1469.13337713 789.785000046
-1	0	0	Ki67+	787.481747861 1609.75962156
-1	0	0	Ki67+	117.008846882 263.950057167
-1	0	0	Ki67+	508.596703998 634.742527366
-1	0	0	Ki67+	1295.39220931 2006.21110512
-1	0	0	Ki67+	1948.29513594 1557.32873776
-1	0	0	Ki67+	1067.90317161 9.82166246057
-1	0	0	Ki67+	531.279696345 1178.45549456
-1	0	0	Ki67+	667.877903804 405.787750774
-1	0	0	Ki67+	1967.65638641 1251.66252548
-1	0	0	Ki67+	1337.88022473 958.382785368
-1	0	0	Ki67+	1105.69269184 526.75195164
-1	0	0	Ki67+	169.863389322 872.085540648
-1	0	0	Ki67+	1557.15466091 125.446958407
-1	0	0	Ki67+	1164.2582121 693.208630394
-1	0	0	Ki67+	1082.93388341 1480.55318511
-1	0	0	Ki67+	1883.40500491 287.817834146
-1	0	0	Ki67+	1763.53147872 45.9581344984
-1	0	0	Ki67+	1529.90288266 773.407890397
-1	0	0	Ki67+	1432.54999167 1426.22653405
-1	0	0	Ki67+	839.057956556 1134.97023536
-1	0	0	Ki67+	393.779785525 425.076926312
-1	0	0	Ki67+	1920.72923092 1512.02700655
-1	0	0	Ki67+	568.964479383 173.070201719
-1	0	0	Ki67+	2136.65969996 22.0856263859
-1	0	0	Ki67+	92.9974999147 1407.72790236
-1	0	0	Ki67+	685.797189259 712.897833151
-1	0	0	Ki67+	1406.16758029 859.950739322
-1	0	0	Ki67+	1229.91560683 714.48784465
-1	0	0	Ki67+	1719.02391141 327.031706247
-1	0	0	Ki67+	636.186514735 489.65324294
-1	0	0	Ki67+	1375.12199439 85.8988657319
-1	0	0	Ki67+	1457.49542269 513.709040197
-1	0	0	Ki67+	1852.71340378 1842.22274103
-1	0	0	Ki67+	1248.48806875 11.4087253756
-1	0	0	Ki67+	79.7733136724 1202.05683466
-1	0	0	Ki67+	500.427738675 1068.51410473
-1	0	0	Ki67+	992.764889397 1774.52745928
-1	0	0	Ki67+	1786.82927101 1525.93164122
-1	0	0	Ki67+	513.917457839 775.144832733
-1	0	0	Ki67+	1536.52558648 82.5325872262
-1	0	0	Ki67+	13.8570570324 1225.40318824
-1	0	0	Ki67+	1413.34943352 1196.0563989
-1	0	0	Ki67+	146.354436464 423.736578001
-1	0	0	Ki67+	515.85412202 1331.25028226
-1	0	0	Ki67+	24.8721312458 1262.44716992
-1	0	0	Ki67+	1031.30954871 1737.11724797
-1	0	0	Ki67+	527.324013451 1586.7730354
-1	0	0	Ki67+	63.2190196493 821.763343142
-1	0	0	Ki67+	168.094604229 135.481625624
-1	0	0	Ki67+	2143.52051177 1972.52305698
-1	0	0	Ki67+	1348.35338021 698.633330771
-1	0	0	Ki67+	276.146500423 1951.44249353
-1	0	0	Ki67+	1463.34515878 1134.87197692
-1	0	0	Ki67+	1823.14019742 429.268308206
-1	0	0	Ki67+	508.891175621 491.33493914
-1	0	0	Ki67+	154.493919177 503.374161334
-1	0	0	Ki67+	1973.05915879 44.2139864649
-1	0	0	Ki67+	2093.56256941 1534.31658288
-1	0	0	Ki67+	2115.96676985 1501.27652028
-1	0	0	Ki67+	1500.08890129 2050.25024027
-1	0	0	Ki67+	508.236752436 1395.78769569
-1	0	0	Ki67+	920.984237213 1001.13447622
-1	0	0	Ki67+	344.007465256 2057.9964345
-1	0	0	Ki67+	675.664506761 1209.0108365
-1	0	0	Ki67+	2144.05139231 1392.45000916
-1	0	0	Ki67+	1370.4897632 569.092120486
-1	0	0	Ki67+	78.4354417315 2045.87962381
-1	0	0	Ki67+	190.287401484 766.15196201
-1	0	0	Ki67+	1.28755029594 1883.37092502
-1	0	0	Ki67+	1646.22813539 194.289391434
-1	0	0	Ki67+	88.6079055335 1675.50861883
-1	0	0	Ki67+	1683.00290099 191.651467017
-1	0	0	Ki67+	1867.64096817 306.701387952
-1	0	0	Ki67+	1780.44534528 782.737548382
-1	0	0	Ki67+	1091.99941741 1832.75735955
-1	0	0	Ki67+	2132.26107344 993.199928851
-1	0	0	Ki67+	80.0934017514 80.8188725595
-1	0	0	Ki67+	1535.43312361 803.844022286
-1	0	0	Ki67+	824.608556261 1299.554905
-1	0	0	Ki67+	1031.28044634 1390.38425647
-1	0	0	Ki67+	710.032921188 835.733101904
-1	0	0	Ki67+	181.33798454 1502.08853948
-1	0	0	Ki67+	752.187890061 1787.92037656
-1	0	0	Ki67+	597.778528641 956.449510073
-1	0	0	Ki67+	1116.34685323 1719.90479749
-1	0	0	Ki67+	1836.55933496 682.536747118
-1	0	0	Ki67+	1248.78843178 1082.16182609
-1	0	0	Ki67+	1728.83004894 107.151215006
-1	0	0	Ki67+	2014.82483765 876.038991358
-1	0	0	Ki67+	618.345968148 45.0435294978
-1	0	0	Ki67+	39.6982310786 554.161531835
-1	0	0	Ki67+	853.616047753 2077.34202319
-1	0	0	Ki67+	536.643235833 565.952396209
-1	0	0	Ki67+	107.741351975 1629.96630871
-1	0	0	Ki67+	1308.80634439 1783.69898815
-1	0	0	Ki67+	440.11745173 1471.80539572
-1	0	0	Ki67+	952.688243351 1031.07663476
-1	0	0	Ki67+	1087.82333405 894.829153178
-1	0	0	Ki67+	1891.44120492 1607.4693559
-1	0	0	Ki67+	1722.82817391 1925.02632504
-1	0	0	Ki67+	2034.50639705 745.192569881
-1	0	0	Ki67+	469.799052317 1960.90060321
-1	0	0	Ki67+	928.030076652 763.25055021
-1	0	0	Ki67+	853.801024221 1481.58239156
-1	0	0	Ki67+	484.089230782 311.095047853
-1	0	0	Ki67+	1640.63234143 1443.6021662
-1	0	0	Ki67+	314.465589961 250.433535085
-1	0	0	Ki67+	896.99844839 1522.10765375
-1	0	0	Ki67+	1526.2872906 1734.80489397
-1	0	0	Ki67+	786.600747016 966.499835678
-1	0	0	Ki67+	1161.44611643 1062.93830671
-1	0	0	Ki67+	1230.77358243 1541.59670452
-1	0	0	Ki67+	600.050954452 317.36142446
-1	0	0	Ki67+	2133.03595098 106.318201153
-1	0	0	Ki67+	1062.82208408 663.890941758
-1	0	0	Ki67+	352.072727003 925.461820626
-1	0	0	Ki67+	165.942977944 1654.28575711
-1	0	0	Ki67+	1298.68232693 1095.24740766
-1	0	0	Ki67+	1397.24323834 1122.52538602
-1	0	0	Ki67+	651.382627191 243.476326108
-1	0	0	Ki67+	1068.58840526 1935.29164963
-1	0	0	Ki67+	725.593642139 1340.91091437
-1	0	0	Ki67+	1431.42621138 1045.88186759
-1	0	0	Ki67+	2128.9275496 556.492961831
-1	0	0	Ki67+	1560.90489464 2020.10314749
-1	0	0	Ki67+	1549.21720058 2131.3537618
-1	0	0	Ki67+	1332.95999531 657.870602885
-1	0	0	Ki67+	802.23277005 1133.74076204
-1	0	0	Ki67+	429.11801957 1879.41942505
-1	0	0	Ki67+	312.040927188 1582.12523199
-1	0	0	Ki67+	1329.34225603 1928.38671463
-1	0	0	Ki67+	956.714063586 2039.10427401
-1	0	0	Ki67+	301.420137833 168.789809381
-1	0	0	Ki67+	661.600395378 490.143481044
-1	0	0	Ki67+	1087.06541179 1017.84393752
-1	0	0	Ki67+	762.831277721 1866.15845951
-1	0	0	Ki67+	1315.71685266 1273.98038903
-1	0	0	Ki67+	1838.0368945 1224.05584924
-1	0	0	Ki67+	1413.08450305 736.800827775
-1	0	0	Ki67+	628.03834763 767.41491854
-1	0	0	Ki67+	188.156332031 1980.90141297
-1	0	0	Ki67+	1294.33743102 364.877418247
-1	0	0	Ki67+	515.692456468 931.849576623
-1	0	0	Ki67+	84.716729265 1885.93026357
-1	0	0	Ki67+	1876.07977946 1713.03664761
-1	0	0	Ki67+	1419.48202764 1235.4435344
-1	0	0	Ki67+	1013.7271438 1945.86417969
-1	0	0	Ki67+	1727.97645821 1202.01167564
-1	0	0	Ki67+	1982.27741979 1686.5913465
-1	0	0	Ki67+	710.904814648 1210.05979304
-1	0	0	Ki67+	1891.21275672 119.016853351
-1	0	0	Ki67+	1817.32747065 782.175325218
-1	0	0	Ki67+	1889.71135328 1092.57378071
-1	0	0	Ki67+	219.074649328 1114.54987879
-1	0	0	Ki67+	1088.89617938 1591.32125463
-1	0	0	Ki67+	586.549383037 1697.8712067
-1	0	0	Ki67+	1203.12413202 1787.3480214
-1	0	0	Ki67+	809.829588346 1254.8732665
-1	0	0	Ki67+	309.063166195 2131.23850435
-1	0	0	CD3+/CD8+/Ki67+	985.046361886 2149.01894375
-1	0	0	CD3+/CD8+/Ki67+	869.717101398 343.983099542
-1	0	0	CD3+/CD8+/Ki67+	1201.71186391 2145.26796809
-1	0	0	CD3+/CD8+/Ki67+	1455.51839385 66.863715745
-1	0	0	CD3+/CD8+/Ki67+	1763.29237597 96.3150427177
-1	0	0	CD3+/CD8+/Ki67+	2141.03745928 1806.33372044
-1	0	0	CD3+/CD8+/Ki67+	1442.56788322 40.1190772518
-1	0	0	CD3+/CD8+/Ki67+	1349.61707002 1297.97643889
-1	0	0	CD3+/CD8+/Ki67+	1010.07981913 124.164314984
-1	0	0	CD3+/CD8+/Ki67+	595.132325805 680.529842505
-1	0	0	CD3+/CD8+/Ki67+	1736.44324783 1112.18831566
-1	0	0	CD3+/CD8+/Ki67+	1335.76515232 730.228635389
-1	0	0	CD3+/CD8+/Ki67+	1201.53275881 1306.47736268
-1	0	0	CD3+/CD8+/Ki67+	855.859851357 1514.2760427
-1	0	0	CD3+/CD8+/Ki67+	1391.98668535 1681.79182532
-1	0	0	CD3+/CD8+/Ki67+	2063.92667424 1636.04294995
-1	0	0	CD3+/CD8+/Ki67+	725.417030016 1392.35332996
-1	0	0	CD3+/CD8+/Ki67+	1763.1531287 247.196502773
-1	0	0	CD3+/CD8+/Ki67+	1580.81423842 1339.48965074
-1	0	0	CD3+/CD8+/Ki67+	1384.36458669 622.787567262
-1	0	0	CD3+/CD8+/Ki67+	2097.36534087 139.479688527
-1	0	0	CD3+/CD8+/Ki67+	882.082085693 636.554759995
-1	0	0	CD3+/CD8+/Ki67+	1584.51083893 1037.64976528
-1	0	0	CD3+/CD8+/Ki67+	646.576958456 1017.19066109
-1	0	0	CD3+/CD8+/Ki67+	269.451976513 1217.35861359
-1	0	0	CD3+/CD8+/Ki67+	37.8635058584 723.652315132
-1	0	0	CD3+/CD8+/Ki67+	840.243836815 2138.54331377
-1	0	0	CD3+/CD8+/Ki67+	46.3021080419 1665.77147473
-1	0	0	CD3+/CD8+/Ki67+	508.075188804 1743.50685227
-1	0	0	CD3+/CD8+/Ki67+	418.982394139 695.579404105
-1	0	0	CD3+/CD8+/Ki67+	1194.26462736 1936.49569134
-1	0	0	CD3+/CD8+/Ki67+	1888.28360936 902.7312569
-1	0	0	CD3+/CD8+/Ki67+	1918.81960287 222.058353734
-1	0	0	CD3+/CD8+/Ki67+	280.617833423 1524.20403477
-1	0	0	CD3+/CD8+/Ki67+	1408.73541342 2062.41695625
-1	0	0	CD3+/CD8+/Ki67+	1189.90695471 1417.08220053
-1	0	0	CD3+/CD8+/Ki67+	1359.71242655 1373.5592636
-1	0	0	CD3+/CD8+/Ki67+	1058.67446564 491.254667007
-1	0	0	CD3+/CD8+/Ki67+	2070.06764699 230.976058831
-1	0	0	CD3+/CD8+/Ki67+	1552.2861834 486.918953145
-1	0	0	CD3+/CD8+/Ki67+	1092.15667241 1232.66286116
-1	0	0	CD3+/CD8+/Ki67+	382.995363353 187.576809
-1	0	0	CD3+/CD8+/Ki67+	276.517985162 1277.9919625
-1	0	0	CD3+/CD8+/Ki67+	1160.70965962 1259.24479191
-1	0	0	CD3+/CD8+/Ki67+	259.32135473 1786.41638889
-1	0	0	CD3+/CD8+/Ki67+	1556.71732319 695.328863033
-1	0	0	CD3+/CD8+/Ki67+	18.2959150249 1350.14813195
-1	0	0	CD3+/CD8+/Ki67+	1618.81606135 1038.72604531
-1	0	0	CD3+/CD8+/Ki67+	1092.73524182 1090.4443682
-1	0	0	CD3+/CD8+/Ki67+	1778.19233188 352.304092419
#EOF
