# Supplementary material for: Data-Driven Discovery of Immune Contexture Biomarkers
Source: Front Oncol. 2018 Dec 18;8:627. doi: 10.3389/fonc.2018.00627 (PMC6305402; doi:10.3389/fonc.2018.00627)
Supplement: Data Sheet 2.zip — The synthetic dataset used for verifying the approach (section 3.1; Figure 4) is provided as a collection of text files describing regions, markers, and metadata. [file Data_Sheet_2.zip › verificationDataset/testdata_032_ImageObjects.txt]

barcode_target	testdata_032
barcode_origin	-1
workflow_target_version	-1
workflow_origin	-1
workflow_origin_version	-1
iH	-1
iW	-1
user	None

-1	0	0	Ki67+	216.344540684 1417.81026634
-1	0	0	Ki67+	1566.18293845 1638.30159651
-1	0	0	Ki67+	448.438290371 1707.58088554
-1	0	0	Ki67+	1701.63479791 1268.76165542
-1	0	0	Ki67+	1185.83891483 1727.54747014
-1	0	0	Ki67+	345.684881673 505.88074792
-1	0	0	Ki67+	1520.15912219 83.6698208712
-1	0	0	Ki67+	58.7156126982 1102.13111715
-1	0	0	Ki67+	1490.40669486 708.206684771
-1	0	0	Ki67+	78.8542850241 1515.15951082
-1	0	0	Ki67+	1383.34935442 457.065595432
-1	0	0	Ki67+	1363.84456644 1486.90665594
-1	0	0	Ki67+	1944.43219605 1275.25077341
-1	0	0	Ki67+	623.748813086 122.009954881
-1	0	0	Ki67+	758.202250207 1260.16034081
-1	0	0	Ki67+	1858.66849433 594.235641775
-1	0	0	Ki67+	321.940020585 1128.76704904
-1	0	0	Ki67+	429.548377605 1774.26937868
-1	0	0	Ki67+	442.739749032 486.404693197
-1	0	0	Ki67+	1987.37489711 1670.30424713
-1	0	0	Ki67+	1734.54659893 1394.47029053
-1	0	0	Ki67+	1802.33369628 1679.35305314
-1	0	0	Ki67+	154.319421939 1132.36901615
-1	0	0	Ki67+	1300.95934605 75.886878808
-1	0	0	Ki67+	1804.76934774 562.18483238
-1	0	0	Ki67+	1075.34566642 513.989586028
-1	0	0	Ki67+	1423.79081429 1815.15648282
-1	0	0	Ki67+	430.48611908 930.157647494
-1	0	0	Ki67+	1008.7350018 992.597840891
-1	0	0	Ki67+	1118.51547172 1776.74979613
-1	0	0	Ki67+	1273.45962174 1533.56107425
-1	0	0	Ki67+	1925.76223007 610.32190791
-1	0	0	Ki67+	356.5131015 944.667803626
-1	0	0	Ki67+	884.328448896 95.3171594711
-1	0	0	Ki67+	1850.8862458 911.743353675
-1	0	0	Ki67+	1851.19858413 311.68646885
-1	0	0	Ki67+	530.223451155 1214.0046746
-1	0	0	Ki67+	1427.67240126 2048.99263698
-1	0	0	Ki67+	1651.47434572 108.328456755
-1	0	0	Ki67+	84.429960514 891.502700467
-1	0	0	Ki67+	227.317302938 1611.64406044
-1	0	0	Ki67+	929.436672802 1636.31113528
-1	0	0	Ki67+	819.496072802 1610.01263388
-1	0	0	Ki67+	1225.42510937 78.4279786377
-1	0	0	Ki67+	363.241332254 1740.5097839
-1	0	0	Ki67+	445.646890254 448.498275126
-1	0	0	Ki67+	1618.59405488 1532.20323352
-1	0	0	Ki67+	573.340221749 507.654536018
-1	0	0	Ki67+	267.685278363 623.935920134
-1	0	0	Ki67+	997.640190103 946.315987705
-1	0	0	Ki67+	1918.52860207 159.711935505
-1	0	0	Ki67+	194.665599648 1262.53834902
-1	0	0	Ki67+	408.42655015 774.26937212
-1	0	0	Ki67+	1397.66872988 1686.3837757
-1	0	0	Ki67+	1219.64472079 2133.19676262
-1	0	0	Ki67+	1948.98906495 881.271211839
-1	0	0	Ki67+	1586.07797794 1417.94172689
-1	0	0	Ki67+	1084.80775301 1261.52083141
-1	0	0	Ki67+	448.316007971 1113.75553878
-1	0	0	Ki67+	1594.36434911 1192.05810063
-1	0	0	Ki67+	1769.90451648 682.710141956
-1	0	0	Ki67+	1702.25352224 1244.55199271
-1	0	0	Ki67+	258.105663667 286.571356503
-1	0	0	Ki67+	12.4946054971 1351.34862828
-1	0	0	Ki67+	2089.33908973 29.4578682958
-1	0	0	Ki67+	1823.23727931 1653.43689179
-1	0	0	Ki67+	1762.27299305 1972.01413665
-1	0	0	Ki67+	1255.6430741 1186.05818386
-1	0	0	Ki67+	2099.8675235 1056.06246878
-1	0	0	Ki67+	1122.0857277 197.009321702
-1	0	0	Ki67+	501.676752552 1194.65134404
-1	0	0	Ki67+	471.680358311 1274.89152887
-1	0	0	Ki67+	1548.65178812 1944.28512541
-1	0	0	Ki67+	967.631340236 1137.59703934
-1	0	0	Ki67+	518.940667153 142.877965591
-1	0	0	Ki67+	66.245582925 193.659754333
-1	0	0	Ki67+	1834.99967361 604.707059982
-1	0	0	Ki67+	2051.48132371 1259.58114032
-1	0	0	Ki67+	1086.51693417 1593.42055179
-1	0	0	Ki67+	157.55563972 809.669620629
-1	0	0	Ki67+	1699.86167435 946.519255236
-1	0	0	Ki67+	2052.7578169 566.691785757
-1	0	0	Ki67+	1152.66053747 2082.26645638
-1	0	0	Ki67+	1999.57933449 1962.20911568
-1	0	0	Ki67+	736.160047962 189.045185856
-1	0	0	Ki67+	465.632283259 260.168420902
-1	0	0	Ki67+	1754.89028767 1465.41175829
-1	0	0	Ki67+	82.4979427013 508.714741478
-1	0	0	Ki67+	761.009346132 1010.96615855
-1	0	0	Ki67+	463.687421086 348.561933869
-1	0	0	Ki67+	488.404863575 683.600223436
-1	0	0	Ki67+	1414.88648128 845.988530603
-1	0	0	Ki67+	849.755004799 2038.21600695
-1	0	0	Ki67+	1612.33358109 142.786273366
-1	0	0	Ki67+	1736.9802411 920.621801884
-1	0	0	Ki67+	1110.47478441 1822.57050042
-1	0	0	Ki67+	132.887200302 453.413232083
-1	0	0	Ki67+	409.271123037 2148.30934776
-1	0	0	Ki67+	994.609054339 1556.25883038
-1	0	0	Ki67+	1041.05065968 1646.32905654
-1	0	0	Ki67+	2016.24114292 891.502003935
-1	0	0	Ki67+	1253.54584105 623.300478971
-1	0	0	Ki67+	130.799338832 2008.31629555
-1	0	0	Ki67+	1851.54521373 19.0482279715
-1	0	0	Ki67+	412.264999151 388.29475623
-1	0	0	Ki67+	324.707939628 1515.53818753
-1	0	0	Ki67+	398.152499994 800.498765544
-1	0	0	Ki67+	1318.67995915 59.8156110486
-1	0	0	Ki67+	409.86804519 1585.62465098
-1	0	0	Ki67+	180.456089129 1032.9865954
-1	0	0	Ki67+	1778.13163019 1554.87005831
-1	0	0	Ki67+	834.434978644 2057.24321636
-1	0	0	Ki67+	514.72913144 1038.20663795
-1	0	0	Ki67+	152.596898621 1083.15793033
-1	0	0	Ki67+	214.692001668 81.039062809
-1	0	0	Ki67+	1975.681677 90.6633836501
-1	0	0	Ki67+	1829.48586347 684.441821882
-1	0	0	Ki67+	2051.94078196 62.803826514
-1	0	0	Ki67+	907.468754636 1529.29523987
-1	0	0	Ki67+	1758.64221694 922.371084421
-1	0	0	Ki67+	1238.94009407 1676.77883346
-1	0	0	Ki67+	36.6175576183 568.656733304
-1	0	0	Ki67+	2108.26242407 277.96602866
-1	0	0	Ki67+	1125.93412163 853.705211205
-1	0	0	Ki67+	1612.35937341 907.830439497
-1	0	0	Ki67+	52.6055724749 2106.59918226
-1	0	0	Ki67+	1813.74616264 1075.78872061
-1	0	0	Ki67+	1798.28308746 846.822390533
-1	0	0	Ki67+	456.390012773 1496.43169012
-1	0	0	Ki67+	1104.70924189 1670.99605436
-1	0	0	Ki67+	182.282323716 211.805777549
-1	0	0	Ki67+	1359.31676739 1323.53385252
-1	0	0	Ki67+	2078.4741863 536.691562885
-1	0	0	Ki67+	2083.68094453 1075.99010268
-1	0	0	Ki67+	856.228584309 1169.38152901
-1	0	0	Ki67+	940.015868188 1078.37872131
-1	0	0	Ki67+	1918.0486405 845.671186696
-1	0	0	Ki67+	322.903973439 2037.47734388
-1	0	0	Ki67+	69.3101548153 460.641704961
-1	0	0	Ki67+	1649.9132335 736.104863955
-1	0	0	Ki67+	549.739847368 298.356001719
-1	0	0	Ki67+	333.077653481 99.1071896641
-1	0	0	Ki67+	1027.00695427 87.7423330972
-1	0	0	Ki67+	2143.86851019 72.3569120862
-1	0	0	Ki67+	109.968135544 1032.54937097
-1	0	0	Ki67+	2024.95151223 1131.09550624
-1	0	0	Ki67+	513.542525665 1804.81122436
-1	0	0	Ki67+	1850.64442281 650.62397937
-1	0	0	Ki67+	1411.44816999 2083.79524764
-1	0	0	Ki67+	1653.48523974 615.570597728
-1	0	0	Ki67+	838.205561435 1023.64635308
-1	0	0	Ki67+	1901.25513618 1628.18095467
-1	0	0	Ki67+	1131.51969839 709.721437574
-1	0	0	Ki67+	24.9127096894 1111.52075531
-1	0	0	Ki67+	919.666015355 681.473608194
-1	0	0	Ki67+	1406.77906937 749.838584731
-1	0	0	Ki67+	529.20932641 531.581957902
-1	0	0	Ki67+	1952.42818523 1428.53622393
-1	0	0	Ki67+	1441.48010077 166.863991137
-1	0	0	Ki67+	2094.55301734 1985.67225987
-1	0	0	Ki67+	288.844186371 1959.06373218
-1	0	0	Ki67+	1806.13369464 1625.82658175
-1	0	0	Ki67+	1354.13906713 835.820938281
-1	0	0	Ki67+	643.342732602 271.31625475
-1	0	0	Ki67+	87.8314257296 1967.09926677
-1	0	0	Ki67+	1193.92589606 1315.4328322
-1	0	0	Ki67+	421.178043932 1175.71168097
-1	0	0	Ki67+	1637.5041909 1405.64037604
-1	0	0	Ki67+	827.441823512 37.1684063374
-1	0	0	Ki67+	1116.88745157 1957.7047409
-1	0	0	Ki67+	371.132617673 0.417286897716
-1	0	0	Ki67+	841.45408068 1799.33195304
-1	0	0	Ki67+	1887.43590711 1345.70858793
-1	0	0	Ki67+	873.863955786 1443.84971483
-1	0	0	Ki67+	1215.07498449 1741.51269833
-1	0	0	Ki67+	876.113540133 1783.01748379
-1	0	0	Ki67+	2117.50927701 244.532474267
-1	0	0	Ki67+	261.98483873 9.37286943925
-1	0	0	Ki67+	2030.8665396 41.6864795835
-1	0	0	Ki67+	1760.00663353 1425.11395818
-1	0	0	Ki67+	1592.05924875 1531.90442678
-1	0	0	Ki67+	1892.03499095 440.236727574
-1	0	0	Ki67+	491.686957605 1300.05610853
-1	0	0	Ki67+	94.2648650895 1892.17164584
-1	0	0	Ki67+	1273.95451021 791.340260821
-1	0	0	Ki67+	1884.0247431 1896.84462211
-1	0	0	Ki67+	281.768243135 1665.904594
-1	0	0	Ki67+	904.430674984 889.75754709
-1	0	0	Ki67+	1286.13265895 644.325150935
-1	0	0	Ki67+	1148.01944165 501.437808639
-1	0	0	Ki67+	1943.4674059 964.105815675
-1	0	0	Ki67+	131.998238781 1945.17517815
-1	0	0	Ki67+	882.565609423 2070.56674235
-1	0	0	Ki67+	11.3794223887 766.312078923
-1	0	0	Ki67+	2043.14003492 833.573736123
-1	0	0	Ki67+	201.347120699 1750.99751812
-1	0	0	Ki67+	2008.03685506 799.684790115
-1	0	0	Ki67+	1315.77755787 1252.94213924
-1	0	0	Ki67+	328.105401326 700.804320023
-1	0	0	Ki67+	898.254519924 1506.98223034
-1	0	0	Ki67+	906.305137852 246.703695973
-1	0	0	Ki67+	170.024006778 375.880046457
-1	0	0	Ki67+	1934.89527904 478.36335395
-1	0	0	Ki67+	1772.99819855 629.937596845
-1	0	0	Ki67+	1292.53483778 2114.82624909
-1	0	0	Ki67+	1608.76834025 272.092438967
-1	0	0	Ki67+	189.573022248 862.631893657
-1	0	0	Ki67+	34.8342644342 755.594742439
-1	0	0	Ki67+	1643.24934522 819.998237884
-1	0	0	Ki67+	1526.86463134 1193.23421638
-1	0	0	Ki67+	6.24554203688 1081.87160119
-1	0	0	Ki67+	1494.20522834 1054.29489543
-1	0	0	Ki67+	903.213576592 1581.38978183
-1	0	0	Ki67+	955.117850637 267.726570658
-1	0	0	Ki67+	1149.81606812 1417.83872095
-1	0	0	Ki67+	744.762270335 787.064963821
-1	0	0	Ki67+	677.819982899 1737.09125324
-1	0	0	Ki67+	853.48536094 410.156476722
-1	0	0	Ki67+	2071.72620808 1517.5719754
-1	0	0	Ki67+	264.194827007 230.395941978
-1	0	0	Ki67+	1040.40100424 867.929662571
-1	0	0	Ki67+	779.959172679 843.470032299
-1	0	0	Ki67+	2018.2664592 1831.8589286
-1	0	0	Ki67+	1143.69003999 300.227771646
-1	0	0	Ki67+	433.819378846 524.148868392
-1	0	0	Ki67+	529.758483469 1102.16978862
-1	0	0	Ki67+	350.172302383 266.212115781
-1	0	0	Ki67+	154.986364591 76.9356012021
-1	0	0	Ki67+	207.814997973 835.874119723
-1	0	0	Ki67+	2074.27520394 1407.1155376
-1	0	0	Ki67+	1816.69305155 2064.44823715
-1	0	0	Ki67+	1744.70989891 2019.42242374
-1	0	0	Ki67+	524.56629384 246.1601944
-1	0	0	Ki67+	1604.11979222 351.820863956
-1	0	0	Ki67+	1559.63246671 800.39823703
-1	0	0	Ki67+	546.092226071 1299.35915309
-1	0	0	Ki67+	437.045832792 1884.42314694
-1	0	0	Ki67+	1883.75228927 1287.33751433
-1	0	0	Ki67+	302.599142054 1644.09360226
-1	0	0	Ki67+	939.409490722 1803.47359221
-1	0	0	Ki67+	892.665869856 727.190783485
-1	0	0	Ki67+	2136.65504402 498.157071175
-1	0	0	Ki67+	1186.32221957 1034.02704998
-1	0	0	Ki67+	509.070802874 2069.70701997
-1	0	0	Ki67+	655.453973949 1422.09104924
-1	0	0	Ki67+	1258.76834765 18.3000908202
-1	0	0	Ki67+	957.073979706 891.678482873
-1	0	0	Ki67+	205.275760602 1221.59472234
-1	0	0	Ki67+	83.0692759755 1143.5043783
-1	0	0	Ki67+	1965.96560221 751.296328277
-1	0	0	Ki67+	685.380954298 554.294934117
-1	0	0	Ki67+	576.765025538 1980.27863116
-1	0	0	Ki67+	2144.72652854 131.329966331
-1	0	0	Ki67+	362.520862439 1694.72667627
-1	0	0	Ki67+	826.5247703 2086.14790202
-1	0	0	Ki67+	235.769579104 299.879758367
-1	0	0	Ki67+	424.658285235 1632.91485356
-1	0	0	Ki67+	600.857890619 1007.15046181
-1	0	0	Ki67+	1560.8772748 1074.07999675
-1	0	0	Ki67+	918.613711336 811.07431847
-1	0	0	Ki67+	698.727757723 2073.73285028
-1	0	0	Ki67+	312.310571483 1070.13202354
-1	0	0	Ki67+	1108.39771054 434.439881994
-1	0	0	Ki67+	1150.49112421 31.0773958869
-1	0	0	Ki67+	1009.02731584 866.529661639
-1	0	0	Ki67+	753.430588492 886.307151032
-1	0	0	Ki67+	1908.37575453 320.428123626
-1	0	0	Ki67+	334.939063815 1012.73896754
-1	0	0	Ki67+	1163.35185938 1858.65929662
-1	0	0	Ki67+	817.182231889 1015.54445737
-1	0	0	Ki67+	1755.26640249 1046.65722078
-1	0	0	Ki67+	1510.16078703 2099.29109863
-1	0	0	Ki67+	772.938479122 444.253189314
-1	0	0	Ki67+	2039.53903666 1875.61992208
-1	0	0	Ki67+	139.720597019 1706.53360152
-1	0	0	Ki67+	1655.01108168 877.561900593
-1	0	0	Ki67+	1497.68535815 1262.24497098
-1	0	0	Ki67+	1724.40453132 2042.53444878
-1	0	0	Ki67+	2090.94955812 837.265312877
-1	0	0	Ki67+	1700.2198331 1427.13329971
-1	0	0	Ki67+	1717.59811836 507.359106921
-1	0	0	Ki67+	283.698292959 1054.67890397
-1	0	0	Ki67+	1766.36985763 1661.89547139
-1	0	0	Ki67+	1525.98385203 1251.16121098
-1	0	0	Ki67+	1214.54068682 30.8718989201
-1	0	0	Ki67+	1733.23147388 1853.22229739
-1	0	0	Ki67+	544.151987485 1349.40223841
-1	0	0	Ki67+	1082.87500327 752.339345499
-1	0	0	Ki67+	1997.28344089 643.62266393
-1	0	0	Ki67+	951.55060321 2044.03486683
-1	0	0	Ki67+	2098.99873296 1856.04047755
-1	0	0	Ki67+	2105.89768502 1893.65814887
-1	0	0	Ki67+	1370.13391523 752.936933718
-1	0	0	Ki67+	2010.64850119 10.1095305855
-1	0	0	Ki67+	549.793920745 710.686114993
-1	0	0	Ki67+	975.310632895 608.780041875
-1	0	0	Ki67+	1744.34438803 496.117738894
-1	0	0	Ki67+	1343.48517641 161.775312625
-1	0	0	Ki67+	134.204571945 1685.31077086
-1	0	0	Ki67+	484.041029741 1627.37926036
-1	0	0	Ki67+	488.639230326 1249.39656645
-1	0	0	Ki67+	787.447443359 1700.99939839
-1	0	0	Ki67+	1113.43596141 1722.39135766
-1	0	0	Ki67+	378.784288092 1605.87738457
-1	0	0	Ki67+	17.3514254925 471.991728242
-1	0	0	Ki67+	809.14683623 514.262285121
-1	0	0	Ki67+	1782.73563345 282.958353716
-1	0	0	Ki67+	603.73312829 1724.83417392
-1	0	0	Ki67+	772.230586013 1219.10225588
-1	0	0	Ki67+	1897.40109247 1175.00482274
-1	0	0	Ki67+	2025.23928991 178.525292268
-1	0	0	Ki67+	1581.74449239 812.378704383
-1	0	0	Ki67+	1370.62665807 2042.15411709
-1	0	0	Ki67+	1343.7863828 64.1382459209
-1	0	0	Ki67+	398.796619459 712.272056165
-1	0	0	Ki67+	504.527790064 843.718462156
-1	0	0	Ki67+	1071.53367569 547.042250755
-1	0	0	Ki67+	1812.43865391 35.3788218328
-1	0	0	Ki67+	1691.60786019 1295.64162918
-1	0	0	Ki67+	1261.30438486 1451.02555137
-1	0	0	Ki67+	1817.55153271 1748.50602334
-1	0	0	Ki67+	83.7421084205 663.53723045
-1	0	0	Ki67+	269.052411692 1215.22762314
-1	0	0	Ki67+	1080.5790504 1617.70939206
-1	0	0	Ki67+	1520.41984026 906.238852787
-1	0	0	Ki67+	1726.80352302 441.378270247
-1	0	0	Ki67+	883.790634219 1884.7075638
-1	0	0	Ki67+	792.50193935 107.585848183
-1	0	0	Ki67+	590.826548538 2103.10314665
-1	0	0	Ki67+	1775.90017747 375.4267905
-1	0	0	Ki67+	1563.10604477 1304.3721439
-1	0	0	Ki67+	2024.19818148 1758.2506677
-1	0	0	Ki67+	1119.6165757 1154.36709938
-1	0	0	Ki67+	559.018996337 1802.09620077
-1	0	0	Ki67+	1276.65911573 287.569466084
-1	0	0	Ki67+	731.342293818 1522.79670761
-1	0	0	Ki67+	267.987133149 2034.88450639
-1	0	0	Ki67+	988.746840742 1108.43289029
-1	0	0	Ki67+	386.529296342 1493.79048904
-1	0	0	Ki67+	1164.47990603 1952.69385639
-1	0	0	Ki67+	390.260816162 1527.91511518
-1	0	0	Ki67+	1199.17748544 1192.11283627
-1	0	0	Ki67+	1508.23779945 1961.53321068
-1	0	0	Ki67+	1419.19761343 1421.21861994
-1	0	0	Ki67+	302.296067825 1413.76997247
-1	0	0	Ki67+	1935.54052243 1637.92339945
-1	0	0	Ki67+	209.607403759 953.198938819
-1	0	0	Ki67+	1864.20319055 1645.87780115
-1	0	0	Ki67+	1928.94251626 2077.01385273
-1	0	0	Ki67+	1218.78460943 286.760441926
-1	0	0	Ki67+	255.047924821 363.460660378
-1	0	0	Ki67+	40.5402968395 174.951950519
-1	0	0	Ki67+	2064.40549613 1904.43287267
-1	0	0	Ki67+	2048.83477396 662.026447047
-1	0	0	Ki67+	1833.8042531 1543.2172405
-1	0	0	Ki67+	1589.91963626 102.074973528
-1	0	0	Ki67+	510.329132968 1758.25198129
-1	0	0	Ki67+	1163.62603983 1821.04161488
-1	0	0	Ki67+	298.650540632 639.348964401
-1	0	0	Ki67+	2087.84896165 867.258089971
-1	0	0	Ki67+	1103.82822368 1545.69403016
-1	0	0	Ki67+	554.841970038 389.812109787
-1	0	0	Ki67+	1422.90409295 1989.04800481
-1	0	0	Ki67+	402.033169449 30.6378078935
-1	0	0	Ki67+	49.9440268559 390.050189769
-1	0	0	Ki67+	605.141245477 199.906732492
-1	0	0	Ki67+	557.605860492 1260.74828398
-1	0	0	Ki67+	1314.40530484 627.452449123
-1	0	0	Ki67+	1540.67465381 236.982836655
-1	0	0	Ki67+	2146.26671502 1183.50324678
-1	0	0	Ki67+	285.165234012 606.275474219
-1	0	0	Ki67+	1434.41846248 2013.12384934
-1	0	0	Ki67+	497.000722558 1779.16911007
-1	0	0	Ki67+	1103.25075037 851.219107668
-1	0	0	Ki67+	410.035515665 137.957820072
-1	0	0	Ki67+	2145.82798598 1508.09470017
-1	0	0	Ki67+	667.19861226 1372.77395355
-1	0	0	Ki67+	1584.29406783 744.572613463
-1	0	0	Ki67+	126.600896075 234.886338637
-1	0	0	Ki67+	440.494160474 278.935529513
-1	0	0	Ki67+	1214.89854614 1389.00376787
-1	0	0	Ki67+	101.309311758 489.044215864
-1	0	0	Ki67+	1683.93816339 500.381424633
-1	0	0	Ki67+	946.500730885 502.938294615
-1	0	0	Ki67+	1491.61865944 1573.11712612
-1	0	0	Ki67+	664.167288482 1762.38631676
-1	0	0	Ki67+	634.70891524 1488.81288535
-1	0	0	Ki67+	643.375231138 466.707564788
-1	0	0	Ki67+	60.2931609824 1896.82996876
-1	0	0	Ki67+	1566.41416491 557.361619451
-1	0	0	Ki67+	990.616744744 850.135792604
-1	0	0	Ki67+	1669.76561083 1774.40232486
-1	0	0	Ki67+	1196.4725382 767.145582583
-1	0	0	Ki67+	533.153109255 2045.1481046
-1	0	0	Ki67+	749.972705903 425.853983781
-1	0	0	Ki67+	1726.72111746 1184.2253871
-1	0	0	Ki67+	322.830237588 1796.39688485
-1	0	0	Ki67+	1243.77539051 1250.91001124
-1	0	0	Ki67+	1849.62312322 1100.28987201
-1	0	0	Ki67+	343.159914851 602.027083731
-1	0	0	Ki67+	626.02620463 1444.34606103
-1	0	0	Ki67+	221.291855596 1485.39742266
-1	0	0	Ki67+	992.760613272 1992.07371983
-1	0	0	Ki67+	914.124185811 430.934511598
-1	0	0	Ki67+	880.251681957 528.342314753
-1	0	0	Ki67+	1445.23853709 582.488878759
-1	0	0	Ki67+	240.65754455 420.698857904
-1	0	0	Ki67+	812.616609457 1733.38475097
-1	0	0	Ki67+	894.175063952 1155.3750664
-1	0	0	Ki67+	1613.46879447 199.165349147
-1	0	0	Ki67+	1622.40707381 880.439305542
-1	0	0	Ki67+	299.819079233 892.469930913
-1	0	0	Ki67+	786.600310612 1351.18374247
-1	0	0	Ki67+	1911.66229488 1494.54807447
-1	0	0	Ki67+	1532.67127231 855.707048373
-1	0	0	Ki67+	1302.32235464 1595.93884925
-1	0	0	Ki67+	1198.68563262 921.840526618
-1	0	0	Ki67+	2086.58962601 1771.23488002
-1	0	0	Ki67+	691.804377973 329.58852573
-1	0	0	Ki67+	468.02085192 2073.43719181
-1	0	0	Ki67+	1518.85931468 41.0197712186
-1	0	0	Ki67+	1933.14007462 1083.31294399
-1	0	0	Ki67+	1433.18701777 1574.24705034
-1	0	0	Ki67+	1078.31656639 1861.60554354
-1	0	0	Ki67+	714.880068792 1904.75754641
-1	0	0	Ki67+	1607.64571681 1922.15739391
-1	0	0	Ki67+	1851.9216358 827.050613988
-1	0	0	Ki67+	495.479832316 195.383174579
-1	0	0	Ki67+	447.564642382 110.304506626
-1	0	0	Ki67+	2134.60441167 437.179033655
-1	0	0	Ki67+	765.441523531 13.3270418827
-1	0	0	Ki67+	1472.24336884 1478.22559136
-1	0	0	Ki67+	1990.73537583 1784.33009559
-1	0	0	Ki67+	692.366855032 1922.9289432
-1	0	0	Ki67+	2078.59691655 684.03806855
-1	0	0	Ki67+	901.197515848 147.170557978
-1	0	0	Ki67+	1768.18380373 1999.95593709
-1	0	0	Ki67+	1950.30220824 1596.92336517
-1	0	0	Ki67+	161.749129142 2087.86322938
-1	0	0	Ki67+	733.488773598 397.168381122
-1	0	0	Ki67+	406.845680188 611.803217401
-1	0	0	Ki67+	508.505457167 672.602525344
-1	0	0	Ki67+	965.880979696 1999.73729864
-1	0	0	Ki67+	349.923732781 308.992316728
-1	0	0	Ki67+	602.887197181 1313.50214087
-1	0	0	Ki67+	1398.88067059 1968.378498
-1	0	0	Ki67+	1761.53196948 804.569257745
-1	0	0	Ki67+	166.293056452 1285.72109401
-1	0	0	Ki67+	2112.2709343 1107.51029739
-1	0	0	Ki67+	1574.0154054 2142.76639728
-1	0	0	Ki67+	1524.03917182 1423.58600259
-1	0	0	Ki67+	739.029875367 1109.84322753
-1	0	0	Ki67+	521.923419843 271.016521095
-1	0	0	Ki67+	528.408533478 645.483378942
-1	0	0	Ki67+	601.749737486 422.130726517
-1	0	0	Ki67+	374.086330995 928.937199898
-1	0	0	Ki67+	1461.36911125 1947.7193479
-1	0	0	Ki67+	1027.1339122 142.465245288
-1	0	0	Ki67+	1782.8057526 1276.02711113
-1	0	0	Ki67+	1717.11800786 2127.33350272
-1	0	0	Ki67+	730.39205019 728.8840874
-1	0	0	Ki67+	89.73505163 1791.56297058
-1	0	0	Ki67+	2058.52764111 1542.18134998
-1	0	0	Ki67+	1519.04720444 606.072014048
-1	0	0	Ki67+	289.067248291 199.791557146
-1	0	0	Ki67+	1441.09551365 1069.02987823
-1	0	0	Ki67+	961.295065833 1002.52848908
-1	0	0	Ki67+	114.723636554 1317.40111047
-1	0	0	Ki67+	946.436384109 1041.31292365
-1	0	0	Ki67+	1958.50538194 1822.03840394
-1	0	0	Ki67+	295.258082911 178.556025837
-1	0	0	Ki67+	874.864676655 947.610783247
-1	0	0	Ki67+	828.697834148 1882.48809953
-1	0	0	Ki67+	1314.61757857 650.028611761
-1	0	0	Ki67+	1887.68235988 1032.45471764
-1	0	0	Ki67+	150.795377644 271.731403791
-1	0	0	Ki67+	2144.75135555 1902.78331702
-1	0	0	Ki67+	1060.64952053 1221.95579194
-1	0	0	Ki67+	189.192236018 310.925827318
-1	0	0	Ki67+	1475.7551757 894.127241253
-1	0	0	Ki67+	549.071503231 108.096401328
-1	0	0	Ki67+	1727.66553176 109.530858109
-1	0	0	Ki67+	1745.06235468 1338.75948032
-1	0	0	Ki67+	356.681966795 346.445788994
-1	0	0	Ki67+	2060.02555775 366.299895401
-1	0	0	Ki67+	692.582161617 1422.8902035
-1	0	0	Ki67+	99.4471304076 822.104951734
-1	0	0	Ki67+	1568.12573806 384.767745023
-1	0	0	Ki67+	864.842407702 733.893002725
-1	0	0	Ki67+	960.093686024 457.054842867
-1	0	0	Ki67+	1868.7959655 230.562539829
-1	0	0	Ki67+	102.331080704 2036.39764038
-1	0	0	Ki67+	718.505846967 851.450480494
-1	0	0	Ki67+	1480.79682816 1432.72279505
-1	0	0	Ki67+	873.834157691 1681.2942638
-1	0	0	Ki67+	672.270867949 928.526408345
-1	0	0	Ki67+	429.785341049 1829.41568171
-1	0	0	Ki67+	304.227556466 454.230295354
-1	0	0	Ki67+	1294.94313153 1474.55954746
-1	0	0	Ki67+	2079.19000576 1670.53048431
-1	0	0	Ki67+	657.472175872 579.01528591
-1	0	0	Ki67+	397.266887147 1292.5506872
-1	0	0	Ki67+	1465.92345465 1024.88657515
-1	0	0	Ki67+	1518.05560304 1344.43888757
-1	0	0	Ki67+	200.557105714 250.114930636
-1	0	0	Ki67+	388.907982655 514.658015532
-1	0	0	Ki67+	760.702201134 1040.62935195
-1	0	0	Ki67+	1465.07473645 488.300013387
-1	0	0	Ki67+	312.110888125 267.692250922
-1	0	0	Ki67+	1503.80793958 186.979293912
-1	0	0	Ki67+	792.368163084 1936.74538404
-1	0	0	Ki67+	1700.89969047 2037.34690504
-1	0	0	Ki67+	1510.53082841 659.62847386
-1	0	0	Ki67+	1119.80985969 266.60970602
-1	0	0	Ki67+	1049.49393215 922.030519429
-1	0	0	Ki67+	1978.62883752 145.229348753
-1	0	0	Ki67+	732.989526711 1149.52196058
-1	0	0	Ki67+	1951.37478961 718.713047421
-1	0	0	Ki67+	1680.73241824 914.679930717
-1	0	0	Ki67+	2097.76349033 367.185417052
-1	0	0	Ki67+	188.795132334 268.839074834
-1	0	0	Ki67+	990.120923928 198.499457211
-1	0	0	Ki67+	732.589347543 901.227922762
-1	0	0	Ki67+	485.834786571 2118.68490462
-1	0	0	Ki67+	1488.31256396 2107.42788478
-1	0	0	Ki67+	286.253278261 837.463613871
-1	0	0	Ki67+	412.966898493 817.309089472
-1	0	0	Ki67+	164.916392385 32.3611425747
-1	0	0	Ki67+	1768.47539011 1094.2432455
-1	0	0	Ki67+	527.14844759 1326.34373997
-1	0	0	Ki67+	334.706941637 242.629928326
-1	0	0	Ki67+	1270.96127394 1491.39568728
-1	0	0	Ki67+	435.427974069 2097.94081619
-1	0	0	Ki67+	1387.85521943 2056.61841669
-1	0	0	Ki67+	1170.71013886 1352.19022222
-1	0	0	Ki67+	1665.40289466 526.533451058
-1	0	0	Ki67+	1159.00819499 904.694871091
-1	0	0	Ki67+	1789.19533238 1450.31933015
-1	0	0	Ki67+	6.25141694656 1571.22673572
-1	0	0	Ki67+	1236.59873069 1207.52119001
-1	0	0	Ki67+	444.527732864 2045.62293708
-1	0	0	Ki67+	307.339730408 925.417389932
-1	0	0	Ki67+	235.971925696 1466.89300639
-1	0	0	Ki67+	565.728618927 4.32787386385
-1	0	0	Ki67+	274.921498886 128.745701114
-1	0	0	Ki67+	1345.50852386 1451.28817812
-1	0	0	Ki67+	1502.8555656 1629.54726914
-1	0	0	Ki67+	379.718375117 814.060142693
-1	0	0	Ki67+	2021.80498059 1459.12129432
-1	0	0	Ki67+	798.777888209 1174.90793635
-1	0	0	Ki67+	1730.48908444 1598.81443826
-1	0	0	Ki67+	414.003751936 1080.59494208
-1	0	0	Ki67+	1958.4035503 1514.94343575
-1	0	0	Ki67+	698.634839087 585.974229875
-1	0	0	Ki67+	1741.6416734 2082.53275406
-1	0	0	Ki67+	1553.9500892 762.267291722
-1	0	0	Ki67+	1986.40484425 692.253601606
-1	0	0	Ki67+	1189.02319056 1597.1027052
-1	0	0	Ki67+	1747.66687308 1113.18750979
-1	0	0	Ki67+	1540.059158 2033.60618732
-1	0	0	Ki67+	301.926189144 1098.26971431
-1	0	0	Ki67+	1285.91952265 259.431696294
-1	0	0	Ki67+	801.161614212 1452.94482229
-1	0	0	Ki67+	462.20312445 145.924829134
-1	0	0	Ki67+	2047.712786 1434.78126365
-1	0	0	Ki67+	585.073346873 403.469487475
-1	0	0	Ki67+	1645.81703242 1361.7387973
-1	0	0	Ki67+	1488.64468617 67.529489961
-1	0	0	Ki67+	2113.96137528 1709.51832487
-1	0	0	Ki67+	1040.44422419 401.414755634
-1	0	0	Ki67+	816.561034467 842.286402114
-1	0	0	Ki67+	1719.9211814 1352.71495699
-1	0	0	Ki67+	1098.55610135 2120.0639983
-1	0	0	Ki67+	271.941284147 1590.38781874
-1	0	0	Ki67+	199.983179013 1196.61268563
-1	0	0	Ki67+	1365.94348345 321.207692177
-1	0	0	Ki67+	1688.65261519 1330.36558559
-1	0	0	Ki67+	719.142688422 882.314162025
-1	0	0	Ki67+	1010.7952504 1844.52478983
-1	0	0	Ki67+	89.8817324289 1553.40308836
-1	0	0	Ki67+	2092.92248519 345.811840604
-1	0	0	Ki67+	349.749836215 1822.82070068
-1	0	0	Ki67+	2085.74838876 1597.00501846
-1	0	0	Ki67+	821.006422448 234.843200447
-1	0	0	Ki67+	1809.4597611 761.976160987
-1	0	0	Ki67+	85.1643505974 1044.54465216
-1	0	0	Ki67+	1364.18901404 1094.10698365
-1	0	0	Ki67+	141.172522011 574.597283006
-1	0	0	Ki67+	1951.14167327 2019.66407626
-1	0	0	Ki67+	857.697514306 1276.59804006
-1	0	0	Ki67+	757.49648729 2135.54686816
-1	0	0	Ki67+	592.964579321 441.801474707
-1	0	0	Ki67+	298.27364741 1805.33753929
-1	0	0	Ki67+	1590.18394397 414.696322906
-1	0	0	Ki67+	385.96868343 1943.20251367
-1	0	0	Ki67+	1372.79717235 357.087248041
-1	0	0	Ki67+	1083.36955571 971.852935874
-1	0	0	Ki67+	1993.32731173 38.2588318441
-1	0	0	Ki67+	1684.65349243 2149.42286529
-1	0	0	Ki67+	1.9920930093 1924.19490253
-1	0	0	Ki67+	622.41897774 1176.6861131
-1	0	0	Ki67+	1937.39361727 1686.84628767
-1	0	0	Ki67+	846.365461252 217.02591229
-1	0	0	Ki67+	70.8073719809 1843.31778755
-1	0	0	Ki67+	776.565742053 316.019804094
-1	0	0	Ki67+	1479.86727258 998.055567752
-1	0	0	Ki67+	1399.92308537 669.115706805
-1	0	0	Ki67+	1947.62242433 508.843563319
-1	0	0	Ki67+	868.605089994 2087.16674021
-1	0	0	Ki67+	484.163935508 285.500825178
-1	0	0	Ki67+	915.321272914 571.743655394
-1	0	0	Ki67+	1616.11898835 1510.68576531
-1	0	0	Ki67+	447.583084804 1370.85418972
-1	0	0	Ki67+	1831.87993161 151.861301465
-1	0	0	Ki67+	2120.64507366 1334.57367131
-1	0	0	Ki67+	1357.46451437 985.67473401
-1	0	0	Ki67+	1232.80290482 1020.13742293
-1	0	0	Ki67+	2095.45586996 1241.55475151
-1	0	0	Ki67+	1439.59636033 1383.45279566
-1	0	0	Ki67+	1030.5520653 27.577954048
-1	0	0	Ki67+	5.78485489208 789.81133397
-1	0	0	Ki67+	1006.93264088 326.247019238
-1	0	0	Ki67+	1814.37042917 308.27564608
-1	0	0	Ki67+	44.6354936801 533.483297309
-1	0	0	Ki67+	1982.64297155 58.0336116992
-1	0	0	Ki67+	1374.55546527 386.591842233
-1	0	0	Ki67+	1617.92790164 545.42944678
-1	0	0	Ki67+	1157.42727071 841.254287402
-1	0	0	Ki67+	1508.09541978 242.477952543
-1	0	0	Ki67+	204.659826807 1724.87056348
-1	0	0	Ki67+	1537.38073076 549.713588993
-1	0	0	Ki67+	762.930586265 178.46588288
-1	0	0	Ki67+	54.9792447793 598.750793407
-1	0	0	Ki67+	435.051475711 2145.77596619
-1	0	0	Ki67+	246.634113593 1062.73213233
-1	0	0	Ki67+	284.446108371 1169.3610739
-1	0	0	Ki67+	2122.29247426 1974.63488377
-1	0	0	Ki67+	1288.94048226 1269.55283939
-1	0	0	Ki67+	214.971030902 6.16546431067
-1	0	0	Ki67+	459.892796012 1015.16720647
-1	0	0	Ki67+	2140.57376441 1485.22398943
-1	0	0	Ki67+	1978.9457253 573.718816252
-1	0	0	Ki67+	1417.12147155 599.166499809
-1	0	0	Ki67+	1199.06908977 1492.13733717
-1	0	0	Ki67+	1837.98887733 530.593757002
-1	0	0	Ki67+	2109.91577979 1305.30436609
-1	0	0	Ki67+	71.1186109748 327.423038915
-1	0	0	Ki67+	1732.6822896 209.599507126
-1	0	0	Ki67+	1720.65944489 1694.78198276
-1	0	0	Ki67+	583.859753582 379.823746842
-1	0	0	Ki67+	1446.88850696 1413.38058526
-1	0	0	Ki67+	1070.40471201 1134.90589288
-1	0	0	Ki67+	934.384074595 390.335905958
-1	0	0	Ki67+	832.185630594 1753.31794747
-1	0	0	Ki67+	768.6223674 557.006087189
-1	0	0	Ki67+	1472.00431925 1873.58463415
-1	0	0	Ki67+	1185.41293907 1698.05443733
-1	0	0	Ki67+	1624.19751969 70.5029207434
-1	0	0	Ki67+	674.029521153 1229.62700578
-1	0	0	Ki67+	1025.38429991 909.992405645
-1	0	0	Ki67+	1841.46921246 2066.97923323
-1	0	0	Ki67+	926.291147814 3.91260376756
-1	0	0	Ki67+	1204.73040569 1858.87393904
-1	0	0	Ki67+	1093.46253439 1465.95917002
-1	0	0	Ki67+	729.667698966 1963.07945495
-1	0	0	Ki67+	137.824464071 545.099701597
-1	0	0	Ki67+	513.129954234 1537.91350055
-1	0	0	Ki67+	501.300351287 367.389852698
-1	0	0	Ki67+	730.478844003 239.750635202
-1	0	0	Ki67+	1464.14998173 1353.33633457
-1	0	0	Ki67+	839.149407377 1188.46050149
-1	0	0	Ki67+	1322.31770496 1192.94390434
-1	0	0	Ki67+	919.078659984 1336.36337207
-1	0	0	Ki67+	1390.11885543 1796.45684743
-1	0	0	Ki67+	1364.62019075 1041.43673453
-1	0	0	Ki67+	1718.7993254 1922.17616082
-1	0	0	Ki67+	1865.51277323 1864.94944353
-1	0	0	Ki67+	1214.34761566 1335.68056197
-1	0	0	Ki67+	399.562886383 1055.68462502
-1	0	0	Ki67+	1433.82918431 1105.9553735
-1	0	0	Ki67+	1006.51702817 408.372729036
-1	0	0	Ki67+	2111.00346423 706.309758445
-1	0	0	Ki67+	832.778694314 967.333157926
-1	0	0	Ki67+	1286.48811968 1944.88854283
-1	0	0	Ki67+	1676.55303212 1695.55093144
-1	0	0	Ki67+	1870.4449213 512.057255541
-1	0	0	Ki67+	899.542786481 1558.61857941
-1	0	0	Ki67+	1591.84244157 1116.0733174
-1	0	0	Ki67+	1459.61212702 1530.67057478
-1	0	0	Ki67+	1809.18619509 698.095226637
-1	0	0	Ki67+	1703.43045307 1574.63076828
-1	0	0	Ki67+	2056.63734801 258.065869843
-1	0	0	Ki67+	1816.06405626 812.987433646
-1	0	0	Ki67+	1559.22772282 1885.40127855
-1	0	0	Ki67+	104.112642313 1000.52662928
-1	0	0	Ki67+	1912.14003171 925.22028854
-1	0	0	Ki67+	1986.1047478 2099.05442023
-1	0	0	Ki67+	623.773517198 1816.07296264
-1	0	0	Ki67+	1267.7647441 605.013841975
-1	0	0	Ki67+	1140.36723815 2002.16893501
-1	0	0	Ki67+	1303.1062491 890.312412784
-1	0	0	Ki67+	1027.14765652 1312.64498933
-1	0	0	Ki67+	2039.75962356 476.594335825
-1	0	0	Ki67+	83.2728086238 1238.18575292
-1	0	0	Ki67+	1080.22988638 800.201178677
-1	0	0	Ki67+	2105.21955088 1195.37801548
-1	0	0	Ki67+	419.350513192 1696.89874241
-1	0	0	Ki67+	436.14718714 1228.4839977
-1	0	0	Ki67+	861.86162665 796.056613205
-1	0	0	Ki67+	1909.22324197 1139.22688465
-1	0	0	Ki67+	824.461397841 1656.45716744
-1	0	0	Ki67+	653.887654273 1921.71360618
-1	0	0	Ki67+	303.88495382 1339.59010212
-1	0	0	Ki67+	1322.28764833 452.795651268
-1	0	0	Ki67+	824.484635342 543.549927286
-1	0	0	Ki67+	1650.3211874 61.3317983932
-1	0	0	Ki67+	329.722314386 1413.69506599
-1	0	0	Ki67+	548.740149352 2140.27363721
-1	0	0	Ki67+	157.349421862 1306.41971954
-1	0	0	Ki67+	1289.0893205 498.31907494
-1	0	0	Ki67+	1377.50837674 1652.29111745
-1	0	0	Ki67+	63.9708723002 846.743588754
-1	0	0	Ki67+	1139.08665833 544.56401308
-1	0	0	Ki67+	1734.49402639 364.97979511
-1	0	0	Ki67+	625.214729025 1635.44675456
-1	0	0	Ki67+	250.783360551 1148.45765258
-1	0	0	Ki67+	1621.66392369 595.826132677
-1	0	0	Ki67+	949.597587125 1925.40450814
-1	0	0	Ki67+	13.7793235256 65.572350828
-1	0	0	Ki67+	2144.62751459 1068.8778001
-1	0	0	Ki67+	571.205760488 1747.62556684
-1	0	0	Ki67+	1276.54159254 393.350029074
-1	0	0	Ki67+	2074.26398695 225.517344177
-1	0	0	Ki67+	445.244659864 1286.55424241
-1	0	0	Ki67+	166.635835582 1871.21899563
-1	0	0	Ki67+	858.916906953 193.320084371
-1	0	0	Ki67+	1975.2287768 1125.43861656
-1	0	0	Ki67+	1358.90271891 30.4896373699
-1	0	0	Ki67+	1201.24491275 1122.33983108
-1	0	0	Ki67+	1221.07652508 2064.721301
-1	0	0	Ki67+	714.013613402 1007.6656648
-1	0	0	Ki67+	1040.48766592 374.709833977
-1	0	0	Ki67+	1873.28034935 2066.95480798
-1	0	0	Ki67+	990.873292307 582.289042817
-1	0	0	Ki67+	1347.7779688 1986.4697439
-1	0	0	Ki67+	1215.1068035 702.06980437
-1	0	0	Ki67+	1365.97240064 1795.63170858
-1	0	0	Ki67+	1526.15703844 1102.26874643
-1	0	0	Ki67+	955.14665945 1383.14658888
-1	0	0	Ki67+	1137.53946157 1846.06314128
-1	0	0	Ki67+	1699.47152273 1507.80701599
-1	0	0	Ki67+	1225.02177975 762.521710034
-1	0	0	Ki67+	1114.92239292 1487.26340429
-1	0	0	Ki67+	232.011245218 243.938896551
-1	0	0	Ki67+	1706.49656829 1479.6725157
-1	0	0	Ki67+	1295.7630256 463.731728328
-1	0	0	Ki67+	1166.38295042 217.253987629
-1	0	0	Ki67+	149.147815717 1618.55457385
-1	0	0	Ki67+	1731.42468189 1802.21368219
-1	0	0	Ki67+	1874.43699339 1920.10311801
-1	0	0	Ki67+	1346.45926033 1891.59058281
-1	0	0	Ki67+	636.788563501 248.752948862
-1	0	0	Ki67+	529.617533636 1140.30751055
-1	0	0	Ki67+	348.135451672 884.139041323
-1	0	0	Ki67+	1882.87878787 578.529127616
-1	0	0	Ki67+	554.653408119 955.32714738
-1	0	0	Ki67+	1554.45392197 662.385491382
-1	0	0	Ki67+	1142.11757346 259.376350074
-1	0	0	Ki67+	1815.98760187 274.50900159
-1	0	0	Ki67+	1199.30828251 1367.31815498
-1	0	0	Ki67+	600.277228461 1086.72133246
-1	0	0	Ki67+	1840.8593392 459.45525926
-1	0	0	Ki67+	1897.7434534 985.933690923
-1	0	0	Ki67+	632.279630731 1418.18962558
-1	0	0	Ki67+	1648.88770178 675.092927755
-1	0	0	Ki67+	1547.58836299 603.998643144
-1	0	0	Ki67+	81.6758364982 2005.36408283
-1	0	0	Ki67+	1022.07523109 1210.69521276
-1	0	0	Ki67+	1945.25326185 1235.99962292
-1	0	0	Ki67+	896.487725152 967.227826119
-1	0	0	Ki67+	1234.72819374 170.044700987
-1	0	0	Ki67+	35.7019766239 1487.45666115
-1	0	0	Ki67+	1290.04111172 366.694509797
-1	0	0	Ki67+	91.7241014019 1288.51901519
-1	0	0	Ki67+	51.5751902886 911.469541502
-1	0	0	Ki67+	1181.86699973 1923.68153362
-1	0	0	Ki67+	1028.41860947 1261.59631288
-1	0	0	Ki67+	1557.38639575 2094.47086789
-1	0	0	Ki67+	1341.2194492 1413.00114849
-1	0	0	Ki67+	203.32085294 124.166352514
-1	0	0	Ki67+	1990.47450891 409.497655378
-1	0	0	Ki67+	2022.74567467 566.090634534
-1	0	0	Ki67+	591.822233596 482.572768673
-1	0	0	Ki67+	504.05719546 542.45315902
-1	0	0	Ki67+	1521.82434109 1451.043387
-1	0	0	Ki67+	625.275906684 327.153610619
-1	0	0	Ki67+	1204.69269718 2089.49883341
-1	0	0	Ki67+	1528.55661627 1704.755569
-1	0	0	Ki67+	228.808777751 1661.52201725
-1	0	0	Ki67+	947.902708936 566.77999856
-1	0	0	Ki67+	871.013224741 2128.69307615
-1	0	0	Ki67+	1248.99959672 542.747275272
-1	0	0	Ki67+	1766.02204671 1199.86627045
-1	0	0	Ki67+	844.512934121 1841.35454993
-1	0	0	Ki67+	1841.5056808 629.385399474
-1	0	0	Ki67+	1460.66977361 326.173292455
-1	0	0	Ki67+	1954.84207497 424.757507839
-1	0	0	Ki67+	2044.05596453 110.201127535
-1	0	0	Ki67+	1014.76265421 1730.66702741
-1	0	0	Ki67+	36.4967866806 1521.33024802
-1	0	0	Ki67+	469.418283398 1381.69592841
-1	0	0	Ki67+	2057.74003166 178.488067355
-1	0	0	Ki67+	2142.60008615 242.557371009
-1	0	0	Ki67+	1321.06698802 1279.89177144
-1	0	0	Ki67+	1680.48089309 1053.08847812
-1	0	0	Ki67+	240.708572578 2045.67368074
-1	0	0	Ki67+	1064.89054017 1890.86894398
-1	0	0	Ki67+	199.907200499 400.726757527
-1	0	0	Ki67+	11.3074841254 1170.83346105
-1	0	0	Ki67+	2043.02150844 1351.89539324
-1	0	0	Ki67+	336.502825328 74.5629335154
-1	0	0	Ki67+	2034.7870165 733.981918275
-1	0	0	Ki67+	175.873839651 247.50272715
-1	0	0	Ki67+	161.616600701 831.237212951
-1	0	0	Ki67+	96.7293736933 1187.18759162
-1	0	0	Ki67+	982.487110611 1013.12731354
-1	0	0	Ki67+	763.208100333 1862.83928905
-1	0	0	Ki67+	1498.02615968 435.78277259
-1	0	0	Ki67+	1654.50955118 1033.18153431
-1	0	0	Ki67+	1879.42505461 207.557775358
-1	0	0	Ki67+	2019.32383759 1861.79319205
-1	0	0	Ki67+	372.296530015 1798.76704722
-1	0	0	Ki67+	1384.09881232 1545.95827557
-1	0	0	Ki67+	1328.69426018 978.298473629
-1	0	0	Ki67+	1083.81224793 1236.22310046
-1	0	0	Ki67+	1353.42205415 2027.66219282
-1	0	0	Ki67+	865.675952881 1919.36027333
-1	0	0	Ki67+	890.99091718 39.370283911
-1	0	0	Ki67+	27.566974731 1805.11456572
-1	0	0	Ki67+	1282.71365149 1354.02002757
-1	0	0	Ki67+	72.9073007046 1661.78819152
-1	0	0	Ki67+	1477.59528614 278.080309886
-1	0	0	Ki67+	1089.77713418 1703.84259478
-1	0	0	Ki67+	962.686171968 200.032238745
-1	0	0	Ki67+	998.219877836 1435.65121547
-1	0	0	Ki67+	325.517280504 875.360342339
-1	0	0	Ki67+	2008.28329792 1113.76969235
-1	0	0	Ki67+	420.230245768 842.751232485
-1	0	0	Ki67+	2121.27500585 1654.48474372
-1	0	0	Ki67+	1556.00180595 1429.81059571
-1	0	0	Ki67+	1152.64629235 1891.94855021
-1	0	0	Ki67+	389.814154732 315.052795505
-1	0	0	Ki67+	529.156604848 1838.0892438
-1	0	0	Ki67+	2042.45665334 975.664101118
-1	0	0	Ki67+	610.917625576 650.442462015
-1	0	0	Ki67+	1885.56317834 817.483160529
-1	0	0	Ki67+	1534.39595206 2143.93534285
-1	0	0	Ki67+	1878.46328519 1086.89105621
-1	0	0	Ki67+	563.188506071 137.223916052
-1	0	0	Ki67+	82.5005786833 300.291276762
-1	0	0	Ki67+	1317.63640482 27.1366150764
-1	0	0	Ki67+	38.19395177 2081.13004447
-1	0	0	Ki67+	126.160581057 798.302928935
-1	0	0	Ki67+	1083.72862302 1952.47968529
-1	0	0	Ki67+	2072.47913533 1450.43052039
-1	0	0	Ki67+	57.3131570742 877.771710563
-1	0	0	Ki67+	1577.08275181 2023.3474278
-1	0	0	Ki67+	1589.75323548 1821.47208815
-1	0	0	Ki67+	125.712896 142.44446433
-1	0	0	Ki67+	188.27750191 1637.80602373
-1	0	0	Ki67+	865.841999665 1407.13276183
-1	0	0	Ki67+	18.4034438198 1998.79878655
-1	0	0	Ki67+	1244.56647931 974.201380552
-1	0	0	Ki67+	2043.96036024 2031.6104573
-1	0	0	Ki67+	183.032264459 2009.54812574
-1	0	0	Ki67+	1193.45379159 682.388115024
-1	0	0	Ki67+	1483.44407192 1455.20857206
-1	0	0	Ki67+	109.746924431 1387.09853437
-1	0	0	Ki67+	1150.002211 1089.80136352
-1	0	0	Ki67+	699.486945671 1314.49176802
-1	0	0	Ki67+	835.522277298 923.431025036
-1	0	0	Ki67+	1216.07431877 1093.45174558
-1	0	0	Ki67+	119.957891716 649.708062454
-1	0	0	Ki67+	234.766404549 957.251880453
-1	0	0	Ki67+	1445.52244559 49.6770814744
-1	0	0	Ki67+	1824.71904143 1257.66177688
-1	0	0	Ki67+	1288.60829566 185.014212311
-1	0	0	Ki67+	476.483166845 1706.55118083
-1	0	0	Ki67+	535.131961066 1387.66187886
-1	0	0	Ki67+	745.38959064 1716.70122074
-1	0	0	Ki67+	1349.05877278 564.832042509
-1	0	0	Ki67+	28.5647359773 1977.18400814
-1	0	0	Ki67+	1002.36396302 22.2830054578
-1	0	0	Ki67+	175.46784086 88.5031783426
-1	0	0	Ki67+	1714.49129342 40.5210325961
-1	0	0	Ki67+	383.626633541 97.6282915881
-1	0	0	Ki67+	185.397827835 149.111816018
-1	0	0	Ki67+	1384.49427881 1362.63039692
-1	0	0	Ki67+	90.6704591669 148.270488881
-1	0	0	Ki67+	569.300077509 984.531828439
-1	0	0	Ki67+	1868.28310388 382.323140808
-1	0	0	Ki67+	1170.32136851 381.67431599
-1	0	0	Ki67+	1619.6159653 991.284883998
-1	0	0	Ki67+	1927.56613729 1521.50585664
-1	0	0	Ki67+	1804.46524029 610.827940166
-1	0	0	Ki67+	1949.93409951 246.754819527
-1	0	0	Ki67+	336.132618139 1046.43110377
-1	0	0	Ki67+	129.665152299 1811.25513318
-1	0	0	Ki67+	266.522424689 868.860858579
-1	0	0	Ki67+	1293.49685954 1852.42374555
-1	0	0	Ki67+	1644.72283169 382.443612743
-1	0	0	Ki67+	463.234091732 877.546803318
-1	0	0	Ki67+	122.71589735 1485.31985176
-1	0	0	Ki67+	516.212327804 1594.11571744
-1	0	0	Ki67+	1519.7408334 1677.28501304
-1	0	0	Ki67+	1475.35308159 1191.72219082
-1	0	0	Ki67+	908.747476256 474.06284199
-1	0	0	Ki67+	1721.88577474 185.771083603
-1	0	0	Ki67+	304.677989599 242.049778228
-1	0	0	Ki67+	446.564572283 387.809944025
-1	0	0	Ki67+	554.112086158 1169.85634975
-1	0	0	Ki67+	1883.96295935 144.896341692
-1	0	0	Ki67+	1257.70025236 949.629342015
-1	0	0	Ki67+	56.1973453478 292.196660991
-1	0	0	Ki67+	1343.58262128 1063.76084747
-1	0	0	Ki67+	1125.97120207 1066.14626634
-1	0	0	Ki67+	23.5260933724 549.404226206
-1	0	0	Ki67+	2096.08984779 122.670390799
-1	0	0	Ki67+	696.792585141 1387.44368451
-1	0	0	Ki67+	1848.62670175 248.161156911
-1	0	0	Ki67+	1237.24246705 1463.50039485
-1	0	0	Ki67+	1500.49222008 1715.55137629
-1	0	0	Ki67+	648.532006927 1630.54573083
-1	0	0	Ki67+	1578.02977422 1565.40283782
-1	0	0	Ki67+	1567.52327823 637.131567355
-1	0	0	Ki67+	1022.86495671 2098.36573513
-1	0	0	Ki67+	1033.54802247 1871.60139507
-1	0	0	Ki67+	254.235837184 1953.47320531
-1	0	0	Ki67+	713.803762124 1243.65102248
-1	0	0	Ki67+	1334.67793453 2096.40488795
-1	0	0	Ki67+	1937.20852566 1106.10168817
-1	0	0	Ki67+	1679.41985057 1476.90632575
-1	0	0	Ki67+	1121.97143551 1687.66125353
-1	0	0	Ki67+	1618.42791094 698.220688706
-1	0	0	Ki67+	1376.27393837 1712.20028802
-1	0	0	Ki67+	2089.56951173 1805.55362303
-1	0	0	Ki67+	574.428211084 1318.09203974
-1	0	0	Ki67+	1043.10287506 1069.45600151
-1	0	0	Ki67+	720.189823804 1863.96050849
-1	0	0	Ki67+	978.734244094 664.358188368
-1	0	0	Ki67+	1805.34353347 139.169650624
-1	0	0	Ki67+	634.236237818 1134.18098099
-1	0	0	Ki67+	1001.82281064 696.550843942
-1	0	0	Ki67+	136.917158212 1116.43153841
-1	0	0	Ki67+	475.804071765 968.84236038
-1	0	0	Ki67+	1752.22783326 141.422868679
-1	0	0	Ki67+	52.3196121998 234.975994629
-1	0	0	Ki67+	2146.58967141 889.967287112
-1	0	0	Ki67+	1454.24255658 1310.23092388
-1	0	0	Ki67+	854.2958342 1549.24721721
-1	0	0	Ki67+	547.999519835 1750.63890732
-1	0	0	Ki67+	1519.51957792 1059.12520965
-1	0	0	Ki67+	1878.17928386 1998.5439043
-1	0	0	Ki67+	2036.12310172 810.11308329
-1	0	0	Ki67+	669.358636705 800.314090987
-1	0	0	Ki67+	14.6337592567 346.617244949
-1	0	0	Ki67+	698.603709355 2105.03805249
-1	0	0	Ki67+	1837.79861183 1183.13011157
-1	0	0	Ki67+	1319.9518804 314.706992978
-1	0	0	Ki67+	1057.65798701 2040.25549483
-1	0	0	Ki67+	589.728473791 1827.16352993
-1	0	0	Ki67+	70.3677447381 1704.99965319
-1	0	0	Ki67+	276.750550982 26.1777443343
-1	0	0	Ki67+	555.847493662 735.852245
-1	0	0	Ki67+	1912.20487924 1697.46318946
-1	0	0	Ki67+	1215.49893903 445.809680311
-1	0	0	Ki67+	878.029160931 1955.65958165
-1	0	0	Ki67+	1454.22277432 1745.97073999
-1	0	0	Ki67+	1705.95007863 305.952987621
-1	0	0	Ki67+	1710.90695035 1980.57841554
-1	0	0	Ki67+	1599.29256042 1574.22168061
-1	0	0	Ki67+	420.74076479 561.058268118
-1	0	0	Ki67+	1255.38160775 917.90400506
-1	0	0	Ki67+	40.0377987151 68.6292225578
-1	0	0	Ki67+	173.949877513 115.776005526
-1	0	0	Ki67+	648.374946642 1725.8336095
-1	0	0	Ki67+	391.83793906 985.398996478
-1	0	0	Ki67+	1347.66884596 2124.4877076
-1	0	0	Ki67+	1004.4369476 612.084406699
-1	0	0	Ki67+	1323.55503457 1170.8693136
-1	0	0	Ki67+	770.683437139 123.066586327
-1	0	0	Ki67+	2083.13578201 1280.16021123
-1	0	0	Ki67+	154.06370189 742.500773848
-1	0	0	Ki67+	2105.10081912 441.826141122
-1	0	0	Ki67+	1919.28363378 689.676242173
-1	0	0	Ki67+	1200.84599217 109.304408518
-1	0	0	Ki67+	1373.87218115 168.632975286
-1	0	0	Ki67+	1913.70889527 214.698523964
-1	0	0	Ki67+	570.482204761 1782.28334314
-1	0	0	Ki67+	965.167358447 1948.44567999
-1	0	0	CD3+/CD8+/Ki67+	1991.84925365 326.494460627
-1	0	0	CD3+/CD8+/Ki67+	841.546740319 274.102493331
-1	0	0	CD3+/CD8+/Ki67+	65.3009850117 2036.05382626
-1	0	0	CD3+/CD8+/Ki67+	877.656063673 621.666992359
-1	0	0	CD3+/CD8+/Ki67+	296.666319726 54.6505937
-1	0	0	CD3+/CD8+/Ki67+	90.6243564419 15.8206256296
-1	0	0	CD3+/CD8+/Ki67+	639.678347854 2048.64736255
-1	0	0	CD3+/CD8+/Ki67+	693.331648121 247.92155856
-1	0	0	CD3+/CD8+/Ki67+	616.750406875 579.891827481
-1	0	0	CD3+/CD8+/Ki67+	1614.63173393 2138.87421358
-1	0	0	CD3+/CD8+/Ki67+	2081.85397401 742.613006362
-1	0	0	CD3+/CD8+/Ki67+	704.826372365 282.382229156
-1	0	0	CD3+/CD8+/Ki67+	1756.39825149 12.5146774462
-1	0	0	CD3+/CD8+/Ki67+	791.901141277 810.647072968
-1	0	0	CD3+/CD8+/Ki67+	2115.33896194 935.158044324
-1	0	0	CD3+/CD8+/Ki67+	929.153986029 1282.16097378
-1	0	0	CD3+/CD8+/Ki67+	961.282152423 1653.19028754
-1	0	0	CD3+/CD8+/Ki67+	1029.74108505 635.780986186
-1	0	0	CD3+/CD8+/Ki67+	1253.24320942 1394.15021665
-1	0	0	CD3+/CD8+/Ki67+	343.476116656 1189.48922465
-1	0	0	CD3+/CD8+/Ki67+	237.808086451 1822.95753129
-1	0	0	CD3+/CD8+/Ki67+	294.392916829 956.327896231
-1	0	0	CD3+/CD8+/Ki67+	2039.63616463 2088.55686621
-1	0	0	CD3+/CD8+/Ki67+	1704.10694394 2089.53271417
-1	0	0	CD3+/CD8+/Ki67+	1991.78604171 1302.13984435
-1	0	0	CD3+/CD8+/Ki67+	1499.20233784 1917.14237735
-1	0	0	CD3+/CD8+/Ki67+	1773.20479091 1006.52631891
-1	0	0	CD3+/CD8+/Ki67+	1749.64048106 72.5291124373
-1	0	0	CD3+/CD8+/Ki67+	1806.80413398 1800.14782325
-1	0	0	CD3+/CD8+/Ki67+	667.35485511 1328.8692614
-1	0	0	CD3+/CD8+/Ki67+	3.67196213533 401.624014473
-1	0	0	CD3+/CD8+/Ki67+	379.061670895 249.244563739
-1	0	0	CD3+/CD8+/Ki67+	1849.93293696 1388.29672226
-1	0	0	CD3+/CD8+/Ki67+	1918.13063807 652.989775103
-1	0	0	CD3+/CD8+/Ki67+	1153.58912806 1735.45010973
-1	0	0	CD3+/CD8+/Ki67+	885.665868565 835.263741223
-1	0	0	CD3+/CD8+/Ki67+	363.112350191 1254.01807265
-1	0	0	CD3+/CD8+/Ki67+	863.098675385 456.071638226
-1	0	0	CD3+/CD8+/Ki67+	996.552970541 1156.42745871
-1	0	0	CD3+/CD8+/Ki67+	1276.23837699 1896.18019613
-1	0	0	CD3+/CD8+/Ki67+	596.773746917 68.9024057609
-1	0	0	CD3+/CD8+/Ki67+	1840.06663779 1615.38895942
-1	0	0	CD3+/CD8+/Ki67+	1307.60547805 780.626978825
-1	0	0	CD3+/CD8+/Ki67+	1421.09404018 1908.64436632
-1	0	0	CD3+/CD8+/Ki67+	1134.08301068 1617.98291855
-1	0	0	CD3+/CD8+/Ki67+	1149.48024651 115.035403926
-1	0	0	CD3+/CD8+/Ki67+	169.612641169 944.459175781
-1	0	0	CD3+/CD8+/Ki67+	14.0003462092 2040.34419027
-1	0	0	CD3+/CD8+/Ki67+	1460.15755282 1128.12014177
-1	0	0	CD3+/CD8+/Ki67+	317.473820336 1263.19900425
#EOF
