# Supplementary material for: Data-Driven Discovery of Immune Contexture Biomarkers
Source: Front Oncol. 2018 Dec 18;8:627. doi: 10.3389/fonc.2018.00627 (PMC6305402; doi:10.3389/fonc.2018.00627)
Supplement: Data Sheet 2.zip — The synthetic dataset used for verifying the approach (section 3.1; Figure 4) is provided as a collection of text files describing regions, markers, and metadata. [file Data_Sheet_2.zip › verificationDataset/testdata_033_ImageObjects.txt]

barcode_target	testdata_033
barcode_origin	-1
workflow_target_version	-1
workflow_origin	-1
workflow_origin_version	-1
iH	-1
iW	-1
user	None

-1	0	0	Ki67+	91.0299905364 1231.36878862
-1	0	0	Ki67+	395.702498329 734.763838079
-1	0	0	Ki67+	1529.59381482 143.914054118
-1	0	0	Ki67+	9.40608740315 1013.32876601
-1	0	0	Ki67+	1881.88354551 1906.11820547
-1	0	0	Ki67+	612.776356699 334.914762341
-1	0	0	Ki67+	851.795188794 664.121669173
-1	0	0	Ki67+	1968.65685596 1035.7492233
-1	0	0	Ki67+	1526.81706502 431.471786736
-1	0	0	Ki67+	406.726566553 1605.47974321
-1	0	0	Ki67+	888.145605081 465.836412482
-1	0	0	Ki67+	66.8200950517 197.33801698
-1	0	0	Ki67+	1540.32052042 972.924381163
-1	0	0	Ki67+	1304.05720536 838.533071717
-1	0	0	Ki67+	1465.38875579 2129.61513441
-1	0	0	Ki67+	542.96746881 15.4786559919
-1	0	0	Ki67+	278.265428505 2110.96596823
-1	0	0	Ki67+	1183.79583462 1169.64778224
-1	0	0	Ki67+	1888.71742569 571.923513676
-1	0	0	Ki67+	1850.68391672 164.853778749
-1	0	0	Ki67+	1104.5755019 657.444300167
-1	0	0	Ki67+	1280.3350838 798.521832728
-1	0	0	Ki67+	1385.32633258 314.842743148
-1	0	0	Ki67+	422.07229916 2108.20981207
-1	0	0	Ki67+	423.851985498 1380.99313151
-1	0	0	Ki67+	2008.56248189 49.6602018267
-1	0	0	Ki67+	253.132490282 1328.96151725
-1	0	0	Ki67+	1662.47202652 1763.87967368
-1	0	0	Ki67+	657.591277834 1159.35903467
-1	0	0	Ki67+	566.641239407 377.553029198
-1	0	0	Ki67+	415.201957834 597.297500166
-1	0	0	Ki67+	95.8286408438 1199.75107968
-1	0	0	Ki67+	1219.53025143 1880.29558726
-1	0	0	Ki67+	119.783952399 1113.17779133
-1	0	0	Ki67+	213.799878475 1012.45324004
-1	0	0	Ki67+	23.4949342477 1136.81034449
-1	0	0	Ki67+	696.641458815 1016.43311298
-1	0	0	Ki67+	791.287989542 2017.22873141
-1	0	0	Ki67+	1111.6988423 564.861153144
-1	0	0	Ki67+	1773.24398139 505.862336511
-1	0	0	Ki67+	247.582956992 1217.08908106
-1	0	0	Ki67+	1255.18236621 349.193816876
-1	0	0	Ki67+	836.712068797 1476.23739765
-1	0	0	Ki67+	1887.07288213 389.102978181
-1	0	0	Ki67+	820.864104583 1038.25668505
-1	0	0	Ki67+	727.023892364 843.399971125
-1	0	0	Ki67+	781.685678045 997.715773401
-1	0	0	Ki67+	1773.63868912 1515.33684832
-1	0	0	Ki67+	885.59619661 1405.88034215
-1	0	0	Ki67+	713.87967458 796.308879358
-1	0	0	Ki67+	172.156433307 689.923801926
-1	0	0	Ki67+	446.52116971 1517.66101232
-1	0	0	Ki67+	1595.75631997 859.343719453
-1	0	0	Ki67+	1791.55001748 1306.40349655
-1	0	0	Ki67+	1403.25062911 2046.65285698
-1	0	0	Ki67+	1432.31697438 966.603197741
-1	0	0	Ki67+	535.39664673 1658.85166144
-1	0	0	Ki67+	375.019076826 297.480457828
-1	0	0	Ki67+	2.04589842729 1735.03815563
-1	0	0	Ki67+	869.450531303 678.10653235
-1	0	0	Ki67+	1237.81414304 501.429795836
-1	0	0	Ki67+	1251.3897536 2047.09896686
-1	0	0	Ki67+	1188.74571549 721.72707783
-1	0	0	Ki67+	1900.98656695 1376.22131127
-1	0	0	Ki67+	203.009401406 1256.22174767
-1	0	0	Ki67+	1623.0363121 302.881099219
-1	0	0	Ki67+	661.219141039 1042.78871617
-1	0	0	Ki67+	1661.59184135 599.469606932
-1	0	0	Ki67+	419.823931943 1285.66859762
-1	0	0	Ki67+	1655.9240327 191.930158832
-1	0	0	Ki67+	542.431017344 596.856316465
-1	0	0	Ki67+	1108.37444075 1905.25522608
-1	0	0	Ki67+	1511.04587526 1948.34334274
-1	0	0	Ki67+	1820.24081989 1550.48946369
-1	0	0	Ki67+	1187.94113287 1543.22717989
-1	0	0	Ki67+	1002.89299581 1016.69193278
-1	0	0	Ki67+	1485.27103017 834.170620826
-1	0	0	Ki67+	1142.29000974 294.905123824
-1	0	0	Ki67+	1522.06457852 1712.35545963
-1	0	0	Ki67+	1080.05808758 393.016290576
-1	0	0	Ki67+	1840.14652144 1380.08580501
-1	0	0	Ki67+	227.904990692 46.8542891264
-1	0	0	Ki67+	1593.89601516 790.823428661
-1	0	0	Ki67+	842.99088954 711.41607903
-1	0	0	Ki67+	334.636871981 289.132449364
-1	0	0	Ki67+	1616.02945792 892.942361584
-1	0	0	Ki67+	392.971205468 626.589811191
-1	0	0	Ki67+	2128.37712465 524.903449043
-1	0	0	Ki67+	1688.87526048 1105.74834572
-1	0	0	Ki67+	344.627080059 1646.15548331
-1	0	0	Ki67+	936.026786739 1793.93032179
-1	0	0	Ki67+	445.938903798 944.006803758
-1	0	0	Ki67+	1632.54340892 361.099583598
-1	0	0	Ki67+	221.727942375 361.553670617
-1	0	0	Ki67+	1278.91505375 208.577083668
-1	0	0	Ki67+	2039.75118053 1127.14406958
-1	0	0	Ki67+	748.491027866 245.607936833
-1	0	0	Ki67+	1386.05223839 653.047308963
-1	0	0	Ki67+	1084.53761033 1527.13752467
-1	0	0	Ki67+	1284.83558306 1296.20838978
-1	0	0	Ki67+	1735.39131847 254.606428133
-1	0	0	Ki67+	821.796759183 1664.62255088
-1	0	0	Ki67+	386.748781192 1827.23198411
-1	0	0	Ki67+	1884.35910396 1312.2492017
-1	0	0	Ki67+	210.160160039 1607.53687866
-1	0	0	Ki67+	603.135419613 2.90886137225
-1	0	0	Ki67+	1976.90780727 1721.85741544
-1	0	0	Ki67+	1642.45084822 916.194431226
-1	0	0	Ki67+	241.922386463 970.70740876
-1	0	0	Ki67+	804.94216551 360.148216208
-1	0	0	Ki67+	1204.38118493 1062.29082068
-1	0	0	Ki67+	928.846773089 1068.21478474
-1	0	0	Ki67+	522.35998773 1496.37397341
-1	0	0	Ki67+	977.505137279 666.556904548
-1	0	0	Ki67+	580.10341198 9.06940587382
-1	0	0	Ki67+	1618.74808762 1623.38666031
-1	0	0	Ki67+	47.1920699597 1766.4009574
-1	0	0	Ki67+	1027.39660581 1318.02185638
-1	0	0	Ki67+	1157.98873363 1384.61514134
-1	0	0	Ki67+	1787.8727107 234.553183108
-1	0	0	Ki67+	1633.23122584 1921.26989324
-1	0	0	Ki67+	2117.16719925 1883.15883271
-1	0	0	Ki67+	262.10767637 334.220077506
-1	0	0	Ki67+	660.390787975 1124.48471537
-1	0	0	Ki67+	1209.28712088 522.132535312
-1	0	0	Ki67+	2016.28740619 5.54587148878
-1	0	0	Ki67+	80.8028479462 25.9222738058
-1	0	0	Ki67+	1417.57973095 864.578379484
-1	0	0	Ki67+	474.319808575 1769.151701
-1	0	0	Ki67+	2022.3477996 1382.86247445
-1	0	0	Ki67+	222.005288402 665.963008228
-1	0	0	Ki67+	1575.19031911 74.0204035166
-1	0	0	Ki67+	1124.12366732 398.171551
-1	0	0	Ki67+	1972.84158325 299.994290793
-1	0	0	Ki67+	1170.77244028 272.478432715
-1	0	0	Ki67+	1714.41348737 1039.62716992
-1	0	0	Ki67+	1919.52640133 595.196834412
-1	0	0	Ki67+	427.647057103 388.95696997
-1	0	0	Ki67+	1866.59425142 1594.82015811
-1	0	0	Ki67+	1245.39682243 1860.9827994
-1	0	0	Ki67+	41.4230739138 241.369773305
-1	0	0	Ki67+	65.58741278 1518.86847392
-1	0	0	Ki67+	415.292903896 1053.87990103
-1	0	0	Ki67+	993.103380128 355.047696683
-1	0	0	Ki67+	2128.35101322 491.819779865
-1	0	0	Ki67+	1528.94111319 1649.79297682
-1	0	0	Ki67+	1106.19399397 1312.40985387
-1	0	0	Ki67+	1329.92908728 1607.6247222
-1	0	0	Ki67+	1271.13935904 1840.42080671
-1	0	0	Ki67+	95.8963800617 1815.00436135
-1	0	0	Ki67+	946.188149418 473.902237199
-1	0	0	Ki67+	212.549866132 1160.37913471
-1	0	0	Ki67+	2065.51932765 1774.53056908
-1	0	0	Ki67+	781.397594467 636.534654288
-1	0	0	Ki67+	309.212847689 1704.78555022
-1	0	0	Ki67+	1796.36685626 1663.38264375
-1	0	0	Ki67+	813.613567531 1586.08165334
-1	0	0	Ki67+	2112.70519138 1173.02029535
-1	0	0	Ki67+	1718.9481632 2030.48353453
-1	0	0	Ki67+	517.597692418 872.395709788
-1	0	0	Ki67+	1056.4082172 2025.11125376
-1	0	0	Ki67+	973.006989021 456.594035693
-1	0	0	Ki67+	1756.85600741 919.396243655
-1	0	0	Ki67+	2085.17190042 1992.67486233
-1	0	0	Ki67+	878.322848565 40.6844180359
-1	0	0	Ki67+	16.5126464741 757.547038108
-1	0	0	Ki67+	124.135142639 1043.91388807
-1	0	0	Ki67+	259.717550423 781.038220228
-1	0	0	Ki67+	1219.39379098 1809.92280403
-1	0	0	Ki67+	36.1088801637 2027.63912574
-1	0	0	Ki67+	657.391447284 395.525800883
-1	0	0	Ki67+	1842.7865289 2018.84967112
-1	0	0	Ki67+	1768.4776288 478.350887118
-1	0	0	Ki67+	941.438070498 1896.12413931
-1	0	0	Ki67+	1788.16562948 1329.22161908
-1	0	0	Ki67+	505.741674145 2113.88166927
-1	0	0	Ki67+	741.944535669 1818.3198457
-1	0	0	Ki67+	728.265650587 267.594487161
-1	0	0	Ki67+	524.63032346 1624.87382108
-1	0	0	Ki67+	1071.30687583 856.120390236
-1	0	0	Ki67+	1718.9179529 2059.30456589
-1	0	0	Ki67+	1247.29096179 249.449742404
-1	0	0	Ki67+	457.661033694 543.590175893
-1	0	0	Ki67+	1252.82240514 1278.09758404
-1	0	0	Ki67+	1788.85126272 634.48030405
-1	0	0	Ki67+	1789.01100859 259.521319697
-1	0	0	Ki67+	659.509344827 1403.92457993
-1	0	0	Ki67+	173.831842853 1533.52468816
-1	0	0	Ki67+	2004.98004137 917.846088466
-1	0	0	Ki67+	1696.08121252 1601.55945091
-1	0	0	Ki67+	715.230330638 1611.73457504
-1	0	0	Ki67+	1574.16188287 2067.88032522
-1	0	0	Ki67+	1306.20607336 17.3056896713
-1	0	0	Ki67+	1388.97240217 1173.73588061
-1	0	0	Ki67+	1431.86995642 523.841669433
-1	0	0	Ki67+	1634.32951175 1723.39394213
-1	0	0	Ki67+	2043.29683359 1237.6883881
-1	0	0	Ki67+	642.405730474 142.16261249
-1	0	0	Ki67+	836.807814123 1833.87876088
-1	0	0	Ki67+	308.540446861 1440.90132638
-1	0	0	Ki67+	872.586911495 915.305265863
-1	0	0	Ki67+	803.821631141 623.095432996
-1	0	0	Ki67+	380.17903608 828.598737356
-1	0	0	Ki67+	374.623832592 2136.83031568
-1	0	0	Ki67+	1606.95769284 2064.11085974
-1	0	0	Ki67+	1193.08366665 109.99390245
-1	0	0	Ki67+	862.645639984 279.218888764
-1	0	0	Ki67+	1315.74092854 631.562844871
-1	0	0	Ki67+	58.6370474445 1927.96388336
-1	0	0	Ki67+	418.602856612 1004.24568795
-1	0	0	Ki67+	70.488744055 1804.3344019
-1	0	0	Ki67+	387.03056141 2081.97587654
-1	0	0	Ki67+	1742.44002774 438.300798678
-1	0	0	Ki67+	1736.96732226 1211.974454
-1	0	0	Ki67+	412.23561614 1788.3469549
-1	0	0	Ki67+	627.216133971 1038.59706338
-1	0	0	Ki67+	2059.51267226 2070.70782213
-1	0	0	Ki67+	619.004746236 982.098643935
-1	0	0	Ki67+	787.8680293 1243.54394117
-1	0	0	Ki67+	1497.65845846 963.113505836
-1	0	0	Ki67+	1287.51646023 31.8165770107
-1	0	0	Ki67+	1220.73507007 685.388872601
-1	0	0	Ki67+	1687.22306402 924.791255567
-1	0	0	Ki67+	536.054451603 1805.03492902
-1	0	0	Ki67+	1339.86295249 2108.74456497
-1	0	0	Ki67+	896.038746176 276.597472449
-1	0	0	Ki67+	748.754850681 1689.79340516
-1	0	0	Ki67+	458.997970354 1112.24895902
-1	0	0	Ki67+	133.232214671 586.26605797
-1	0	0	Ki67+	972.453140693 1032.53755617
-1	0	0	Ki67+	623.076312478 1167.79534701
-1	0	0	Ki67+	1904.00816786 215.612266048
-1	0	0	Ki67+	1175.94490964 870.719489678
-1	0	0	Ki67+	679.106131939 1270.31583082
-1	0	0	Ki67+	1280.7287497 374.367056784
-1	0	0	Ki67+	2099.13430554 180.408289459
-1	0	0	Ki67+	1776.4376721 1047.49606236
-1	0	0	Ki67+	1328.4924285 151.161361921
-1	0	0	Ki67+	553.665231937 1339.68249609
-1	0	0	Ki67+	1649.91854231 895.040625085
-1	0	0	Ki67+	1436.46951259 567.986241441
-1	0	0	Ki67+	245.384890633 1601.10600281
-1	0	0	Ki67+	245.340089297 915.141873821
-1	0	0	Ki67+	854.636168793 1859.51651888
-1	0	0	Ki67+	908.623854783 1236.45999991
-1	0	0	Ki67+	153.176263829 744.639858406
-1	0	0	Ki67+	852.854965138 815.20248166
-1	0	0	Ki67+	411.683321443 966.065931879
-1	0	0	Ki67+	1055.24619205 702.583029532
-1	0	0	Ki67+	1884.54508547 1645.11603082
-1	0	0	Ki67+	1612.50549019 2012.94479182
-1	0	0	Ki67+	19.8800325178 2133.15451404
-1	0	0	Ki67+	2025.56199165 137.746887045
-1	0	0	Ki67+	471.49689195 133.467260964
-1	0	0	Ki67+	2147.33306281 539.895657245
-1	0	0	Ki67+	731.065496255 296.110797524
-1	0	0	Ki67+	789.973385352 794.10746062
-1	0	0	Ki67+	72.6887114083 1553.40876639
-1	0	0	Ki67+	1642.53873232 850.147699043
-1	0	0	Ki67+	357.748178594 771.175447489
-1	0	0	Ki67+	1331.05990762 1512.24187814
-1	0	0	Ki67+	2093.66256327 588.534044972
-1	0	0	Ki67+	435.173046897 974.661102457
-1	0	0	Ki67+	1485.90033998 140.27220719
-1	0	0	Ki67+	1380.24729043 118.142089188
-1	0	0	Ki67+	1607.11695817 230.434082038
-1	0	0	Ki67+	319.096141867 1651.32472434
-1	0	0	Ki67+	680.962579415 110.071440312
-1	0	0	Ki67+	1180.17463374 536.478453663
-1	0	0	Ki67+	1984.45630763 2100.65383132
-1	0	0	Ki67+	2010.98174292 975.841537429
-1	0	0	Ki67+	1398.68398246 712.106309974
-1	0	0	Ki67+	1478.28918896 204.140590887
-1	0	0	Ki67+	1212.95272872 2103.98563758
-1	0	0	Ki67+	649.202219788 1441.64487342
-1	0	0	Ki67+	1652.47746938 473.065164236
-1	0	0	Ki67+	870.664247645 1224.13457262
-1	0	0	Ki67+	687.197152756 1524.83059473
-1	0	0	Ki67+	1658.1753657 2038.43579054
-1	0	0	Ki67+	1128.05697212 784.507740823
-1	0	0	Ki67+	644.329640357 1543.53068714
-1	0	0	Ki67+	1885.45041203 1104.78432303
-1	0	0	Ki67+	934.6813086 1321.80408137
-1	0	0	Ki67+	1375.65128808 410.301918563
-1	0	0	Ki67+	1239.2002736 1709.1680999
-1	0	0	Ki67+	2129.47468112 773.951520722
-1	0	0	Ki67+	858.552275274 1143.32735202
-1	0	0	Ki67+	332.98782885 964.23460666
-1	0	0	Ki67+	571.167801197 1374.65934523
-1	0	0	Ki67+	605.464393601 2085.0394343
-1	0	0	Ki67+	1162.25961992 1469.9867938
-1	0	0	Ki67+	1954.955787 819.111013508
-1	0	0	Ki67+	309.336416949 302.121437227
-1	0	0	Ki67+	1966.55947857 260.182064089
-1	0	0	Ki67+	573.706228782 1739.29513935
-1	0	0	Ki67+	1717.50985282 736.324183616
-1	0	0	Ki67+	1285.44829361 1601.08241523
-1	0	0	Ki67+	1340.71767194 98.9271092898
-1	0	0	Ki67+	1046.35293715 499.818994391
-1	0	0	Ki67+	1577.7260304 233.991444854
-1	0	0	Ki67+	1997.34991254 432.656542624
-1	0	0	Ki67+	1583.76957681 373.084738358
-1	0	0	Ki67+	353.95791946 632.946027818
-1	0	0	Ki67+	996.421390442 2027.76738867
-1	0	0	Ki67+	1044.35190864 1180.32453609
-1	0	0	Ki67+	1740.41244779 560.79332224
-1	0	0	Ki67+	541.743451212 1971.73489236
-1	0	0	Ki67+	1948.77889365 149.034971609
-1	0	0	Ki67+	1260.73044391 2001.69105071
-1	0	0	Ki67+	1152.44425545 155.335144734
-1	0	0	Ki67+	2021.69187573 1681.21995793
-1	0	0	Ki67+	610.404442624 427.192741055
-1	0	0	Ki67+	1782.33499992 1137.47404731
-1	0	0	Ki67+	253.339464615 1429.26936537
-1	0	0	Ki67+	1756.08953449 892.371232278
-1	0	0	Ki67+	806.509193003 406.207459965
-1	0	0	Ki67+	1175.61746957 338.352038217
-1	0	0	Ki67+	858.02678626 974.489592333
-1	0	0	Ki67+	1839.29683026 2122.99009605
-1	0	0	Ki67+	1998.95339332 2145.3627112
-1	0	0	Ki67+	861.329461899 237.456549011
-1	0	0	Ki67+	285.435283692 1345.90253913
-1	0	0	Ki67+	262.09880596 279.665478334
-1	0	0	Ki67+	277.915884549 2083.23587102
-1	0	0	Ki67+	680.984678184 728.174466639
-1	0	0	Ki67+	1081.92824706 956.735851626
-1	0	0	Ki67+	1474.50387383 545.639343835
-1	0	0	Ki67+	2118.22422335 468.742260705
-1	0	0	Ki67+	507.366936708 19.3244808137
-1	0	0	Ki67+	99.382012848 943.873094652
-1	0	0	Ki67+	211.502145693 824.708368076
-1	0	0	Ki67+	622.564603791 243.218992658
-1	0	0	Ki67+	1840.66664111 393.724651867
-1	0	0	Ki67+	831.322880001 989.9528682
-1	0	0	Ki67+	1042.22200567 660.470069357
-1	0	0	Ki67+	966.269072137 1115.87223767
-1	0	0	Ki67+	1990.01558426 1417.26571405
-1	0	0	Ki67+	507.054813152 202.233755529
-1	0	0	Ki67+	646.0646605 2050.4077948
-1	0	0	Ki67+	1861.55154538 27.5589759597
-1	0	0	Ki67+	2097.63876995 2128.30396855
-1	0	0	Ki67+	2042.94172111 369.460403445
-1	0	0	Ki67+	1190.28499834 1614.07082857
-1	0	0	Ki67+	1792.17993939 727.557599121
-1	0	0	Ki67+	1555.41924862 1867.41549749
-1	0	0	Ki67+	1626.82243702 604.620880961
-1	0	0	Ki67+	2042.59989764 1588.5342004
-1	0	0	Ki67+	580.51223455 1651.02759134
-1	0	0	Ki67+	2112.14266146 1145.23060799
-1	0	0	Ki67+	422.083134523 1829.65249267
-1	0	0	Ki67+	1600.14179883 274.527729025
-1	0	0	Ki67+	987.835066248 1567.89522463
-1	0	0	Ki67+	1068.05557759 806.612162842
-1	0	0	Ki67+	1515.7816993 14.635953075
-1	0	0	Ki67+	512.330611008 1447.92354747
-1	0	0	Ki67+	189.035527031 1005.94893177
-1	0	0	Ki67+	944.045542427 1950.85205111
-1	0	0	Ki67+	742.110766264 1193.46732755
-1	0	0	Ki67+	586.448437641 132.986751163
-1	0	0	Ki67+	528.452099108 223.257755938
-1	0	0	Ki67+	428.696671532 1167.13834593
-1	0	0	Ki67+	989.187035146 1660.61075058
-1	0	0	Ki67+	659.673846029 6.10110149529
-1	0	0	Ki67+	57.3722311848 1197.71422846
-1	0	0	Ki67+	1769.12667988 304.61335213
-1	0	0	Ki67+	1743.68827801 467.593211956
-1	0	0	Ki67+	1066.10287788 657.645082848
-1	0	0	Ki67+	822.615697599 824.528423604
-1	0	0	Ki67+	320.348955868 1307.71541133
-1	0	0	Ki67+	1536.30842701 1757.04028184
-1	0	0	Ki67+	2065.59630259 1014.05058589
-1	0	0	Ki67+	1188.33389108 2094.83956456
-1	0	0	Ki67+	1147.59645886 425.902242341
-1	0	0	Ki67+	1405.90963504 803.06421187
-1	0	0	Ki67+	1197.33355731 1338.35116145
-1	0	0	Ki67+	331.836294751 2018.87562074
-1	0	0	Ki67+	61.3938239486 1248.55130274
-1	0	0	Ki67+	779.50158179 1151.64745947
-1	0	0	Ki67+	266.524837313 1020.03863607
-1	0	0	Ki67+	843.244762809 1768.49423399
-1	0	0	Ki67+	692.988960876 1892.50267233
-1	0	0	Ki67+	1501.32009873 2083.93600642
-1	0	0	Ki67+	1646.29490411 223.453994864
-1	0	0	Ki67+	1424.18420385 1847.25813009
-1	0	0	Ki67+	2050.44851646 1911.82258356
-1	0	0	Ki67+	409.660562027 2040.39757945
-1	0	0	Ki67+	684.655023307 2000.63874436
-1	0	0	Ki67+	1000.22314127 632.326166901
-1	0	0	Ki67+	1140.97438736 806.392163352
-1	0	0	Ki67+	282.736113748 2140.15964976
-1	0	0	Ki67+	149.326523616 1315.92628168
-1	0	0	Ki67+	54.1599506168 1420.83657714
-1	0	0	Ki67+	1994.13769161 541.298849134
-1	0	0	Ki67+	1576.16539002 46.0011303671
-1	0	0	Ki67+	424.301230142 1340.78114809
-1	0	0	Ki67+	2117.94939072 2085.70706526
-1	0	0	Ki67+	940.677384889 696.554889329
-1	0	0	Ki67+	2064.70578667 1202.83069769
-1	0	0	Ki67+	1784.39582188 540.294799595
-1	0	0	Ki67+	1448.93083336 642.784932245
-1	0	0	Ki67+	1337.14618063 303.015882458
-1	0	0	Ki67+	241.10745682 1286.0795429
-1	0	0	Ki67+	385.750092724 1346.29220831
-1	0	0	Ki67+	1189.54703837 250.393877416
-1	0	0	Ki67+	686.72371357 1773.30606471
-1	0	0	Ki67+	2001.54312992 1351.86544044
-1	0	0	Ki67+	963.717012333 1268.35986191
-1	0	0	Ki67+	724.16450349 882.072124344
-1	0	0	Ki67+	1034.16082301 895.442555594
-1	0	0	Ki67+	2015.75517957 382.563943879
-1	0	0	Ki67+	1258.60370136 713.45013151
-1	0	0	Ki67+	636.209804076 1902.98210588
-1	0	0	Ki67+	281.005981049 217.721713509
-1	0	0	Ki67+	1603.17903556 1127.13983611
-1	0	0	Ki67+	777.057540915 1310.65270556
-1	0	0	Ki67+	270.858309097 1750.7015443
-1	0	0	Ki67+	54.7087195049 1584.59512145
-1	0	0	Ki67+	375.748670798 1676.106075
-1	0	0	Ki67+	1860.83879821 1561.15998352
-1	0	0	Ki67+	1194.6122521 1229.07665514
-1	0	0	Ki67+	361.399527507 446.768586518
-1	0	0	Ki67+	812.41154272 710.754656816
-1	0	0	Ki67+	469.939127399 1.87020167773
-1	0	0	Ki67+	52.8298001605 697.001636765
-1	0	0	Ki67+	7.09426103629 4.12033622909
-1	0	0	Ki67+	553.99236342 1277.33876299
-1	0	0	Ki67+	1226.81246148 1919.17266209
-1	0	0	Ki67+	530.590449142 566.271811746
-1	0	0	Ki67+	1610.21681097 139.027263513
-1	0	0	Ki67+	1398.78505478 1070.80890933
-1	0	0	Ki67+	1010.163803 2002.15728072
-1	0	0	Ki67+	762.455357482 621.326025742
-1	0	0	Ki67+	2068.40295617 1340.58681773
-1	0	0	Ki67+	1120.54952519 374.8481963
-1	0	0	Ki67+	199.128107363 1324.83478072
-1	0	0	Ki67+	750.389975392 99.3998669024
-1	0	0	Ki67+	1906.47252615 165.202353428
-1	0	0	Ki67+	1231.04640158 1954.3457686
-1	0	0	Ki67+	1538.30503711 1923.008704
-1	0	0	Ki67+	804.760401489 503.119722762
-1	0	0	Ki67+	2125.87087104 623.17702508
-1	0	0	Ki67+	1567.7870163 563.375882561
-1	0	0	Ki67+	154.043148785 248.985032195
-1	0	0	Ki67+	517.588000667 1400.01934658
-1	0	0	Ki67+	1509.02642153 2132.12057228
-1	0	0	Ki67+	1402.93873953 1782.36918473
-1	0	0	Ki67+	1063.79819251 1145.98869699
-1	0	0	Ki67+	1864.38618003 1427.95232014
-1	0	0	Ki67+	1585.60132505 302.364398148
-1	0	0	Ki67+	114.336678092 989.721414794
-1	0	0	Ki67+	1643.85315168 1513.15575741
-1	0	0	Ki67+	736.889936665 2093.28322622
-1	0	0	Ki67+	2039.2256619 962.778290932
-1	0	0	Ki67+	423.010244985 281.596531031
-1	0	0	Ki67+	320.417093026 5.55099395731
-1	0	0	Ki67+	355.094742182 1103.04045571
-1	0	0	Ki67+	1568.04559361 1068.12581667
-1	0	0	Ki67+	1903.05785797 1893.64254508
-1	0	0	Ki67+	1246.99453941 926.237760827
-1	0	0	Ki67+	1620.84569493 186.166236792
-1	0	0	Ki67+	365.163543269 719.477980257
-1	0	0	Ki67+	1577.64700837 1345.39893015
-1	0	0	Ki67+	1568.62973024 672.906281078
-1	0	0	Ki67+	1064.71092202 2132.70259196
-1	0	0	Ki67+	68.7290499533 882.664578685
-1	0	0	Ki67+	1075.27751895 559.102772684
-1	0	0	Ki67+	1180.71480606 1483.02504578
-1	0	0	Ki67+	918.384714163 464.002852175
-1	0	0	Ki67+	985.379543852 756.606260029
-1	0	0	Ki67+	1561.46280326 372.164412183
-1	0	0	Ki67+	389.444390054 156.747165524
-1	0	0	Ki67+	844.31076891 1734.65647496
-1	0	0	Ki67+	2001.07690589 2115.26787375
-1	0	0	Ki67+	608.950130469 744.593333162
-1	0	0	Ki67+	745.340864364 1961.40451407
-1	0	0	Ki67+	912.765486014 1356.22480395
-1	0	0	Ki67+	1512.3863526 1539.84090023
-1	0	0	Ki67+	979.996443831 2058.03657367
-1	0	0	Ki67+	468.376340207 1709.9350976
-1	0	0	Ki67+	1952.03150265 404.33521661
-1	0	0	Ki67+	705.368316172 521.678947745
-1	0	0	Ki67+	2100.04260295 2028.1528618
-1	0	0	Ki67+	1744.00064837 808.191164378
-1	0	0	Ki67+	1477.2926009 1894.48450437
-1	0	0	Ki67+	1872.88273063 1396.34662139
-1	0	0	Ki67+	2054.90715141 1651.9304339
-1	0	0	Ki67+	527.510523468 1052.61968331
-1	0	0	Ki67+	1224.73436966 1021.14786782
-1	0	0	Ki67+	1552.5776769 1460.6858336
-1	0	0	Ki67+	351.149782902 139.786829473
-1	0	0	Ki67+	484.680645779 1527.60998669
-1	0	0	Ki67+	1540.91176003 1789.38140764
-1	0	0	Ki67+	677.317107153 765.545702313
-1	0	0	Ki67+	1325.69865604 1376.0731197
-1	0	0	Ki67+	170.087837157 1409.52336356
-1	0	0	Ki67+	1321.16744849 437.44679195
-1	0	0	Ki67+	1341.30099596 1582.58802359
-1	0	0	Ki67+	1365.83393479 1701.85180855
-1	0	0	Ki67+	559.35848771 167.149950159
-1	0	0	Ki67+	967.789488123 405.284137103
-1	0	0	Ki67+	104.2135546 1602.63307567
-1	0	0	Ki67+	1130.68038782 2109.41672916
-1	0	0	Ki67+	380.2549333 1429.48620194
-1	0	0	Ki67+	179.56285462 31.4008628125
-1	0	0	Ki67+	1638.49298084 1336.80725423
-1	0	0	Ki67+	586.510601925 1539.74104216
-1	0	0	Ki67+	1908.98062536 2088.78415839
-1	0	0	Ki67+	258.616894249 1907.28493418
-1	0	0	Ki67+	1192.84538061 447.099735946
-1	0	0	Ki67+	1835.58750021 935.603112682
-1	0	0	Ki67+	1661.80978437 1806.78546866
-1	0	0	Ki67+	36.4378692575 37.5077470142
-1	0	0	Ki67+	16.9405830193 1472.75183704
-1	0	0	Ki67+	10.7481646097 945.842174785
-1	0	0	Ki67+	767.740140695 340.971742566
-1	0	0	Ki67+	1358.17502877 1184.07707615
-1	0	0	Ki67+	927.810715876 35.1404721598
-1	0	0	Ki67+	2082.80039671 40.0642919454
-1	0	0	Ki67+	1255.27536936 1035.57781181
-1	0	0	Ki67+	1614.50959656 1016.4945079
-1	0	0	Ki67+	780.951830848 489.68745711
-1	0	0	Ki67+	670.051049773 1672.70481421
-1	0	0	Ki67+	333.287392028 1968.12512919
-1	0	0	Ki67+	1146.04668633 1161.350908
-1	0	0	Ki67+	1594.07816359 1644.27920633
-1	0	0	Ki67+	2122.98794683 350.487383923
-1	0	0	Ki67+	1079.83057996 1069.77147506
-1	0	0	Ki67+	1967.81059206 755.938445253
-1	0	0	Ki67+	434.42312742 224.529929662
-1	0	0	Ki67+	1864.90658394 1702.26474077
-1	0	0	Ki67+	1918.88069722 1818.80761849
-1	0	0	Ki67+	1255.8209318 1534.42208169
-1	0	0	Ki67+	1824.88215396 357.068083606
-1	0	0	Ki67+	514.059561352 305.887722406
-1	0	0	Ki67+	1864.33183639 339.092402203
-1	0	0	Ki67+	836.400427769 1177.50651819
-1	0	0	Ki67+	813.261595848 1690.6358678
-1	0	0	Ki67+	1688.7746716 294.561505797
-1	0	0	Ki67+	2056.85423432 1850.59575366
-1	0	0	Ki67+	1375.26131563 1119.55691476
-1	0	0	Ki67+	1107.88631737 1096.80684029
-1	0	0	Ki67+	1519.10065281 1564.22960643
-1	0	0	Ki67+	723.168350687 145.358626763
-1	0	0	Ki67+	1221.23444924 291.625847396
-1	0	0	Ki67+	1295.8728951 277.609780068
-1	0	0	Ki67+	554.744923038 473.586452733
-1	0	0	Ki67+	2056.06537921 912.820199812
-1	0	0	Ki67+	1559.81566589 339.081779431
-1	0	0	Ki67+	925.183559722 1587.90912919
-1	0	0	Ki67+	429.254880878 109.700840918
-1	0	0	Ki67+	26.0509524626 2076.71046331
-1	0	0	Ki67+	320.655481424 1818.31149308
-1	0	0	Ki67+	1273.31701866 1897.25699535
-1	0	0	Ki67+	614.210128848 1811.2217015
-1	0	0	Ki67+	63.9560799073 222.375132815
-1	0	0	Ki67+	238.847802943 1641.2578315
-1	0	0	Ki67+	1341.51897422 1650.8583673
-1	0	0	Ki67+	1578.27349667 1787.28323388
-1	0	0	Ki67+	242.70568314 1039.84637915
-1	0	0	Ki67+	861.504750536 383.392439972
-1	0	0	Ki67+	1181.22792288 968.960753268
-1	0	0	Ki67+	1741.00719996 1495.68333431
-1	0	0	Ki67+	2113.2076054 1331.54462269
-1	0	0	Ki67+	1273.37478203 1080.42596384
-1	0	0	Ki67+	1231.75411609 1249.05620337
-1	0	0	Ki67+	204.281318065 63.2751133039
-1	0	0	Ki67+	873.443185015 823.059757409
-1	0	0	Ki67+	713.726152527 1305.12237057
-1	0	0	Ki67+	82.1027270909 2043.16610148
-1	0	0	Ki67+	2114.81729019 435.552294127
-1	0	0	Ki67+	536.147667257 789.45484162
-1	0	0	Ki67+	1180.59178291 1032.66338322
-1	0	0	Ki67+	1452.61951773 296.828796373
-1	0	0	Ki67+	441.947520234 685.972494773
-1	0	0	Ki67+	1936.81901662 1784.8457713
-1	0	0	Ki67+	1951.69723208 948.943852647
-1	0	0	Ki67+	624.882338594 1301.42367322
-1	0	0	Ki67+	15.8294038163 2054.62925927
-1	0	0	Ki67+	2008.06196354 726.517799323
-1	0	0	Ki67+	531.565255942 1103.92069905
-1	0	0	Ki67+	1590.01094348 663.818243247
-1	0	0	Ki67+	462.508414159 1682.05036019
-1	0	0	Ki67+	1037.82890927 1748.71895173
-1	0	0	Ki67+	593.703445624 32.0997093809
-1	0	0	Ki67+	217.061776209 1.82211216849
-1	0	0	Ki67+	1212.62954482 1377.269952
-1	0	0	Ki67+	1697.74845224 850.742216046
-1	0	0	Ki67+	558.288740219 1147.63529497
-1	0	0	Ki67+	1823.67317398 1417.06733062
-1	0	0	Ki67+	1515.31078856 1211.2114222
-1	0	0	Ki67+	1282.7754029 1191.03662785
-1	0	0	Ki67+	1811.22391979 2022.85640754
-1	0	0	Ki67+	100.963128119 658.112680589
-1	0	0	Ki67+	1501.63102057 1585.57256599
-1	0	0	Ki67+	1900.64560888 82.9623355954
-1	0	0	Ki67+	1090.19702188 1878.14307288
-1	0	0	Ki67+	653.490864197 271.069979896
-1	0	0	Ki67+	458.411609821 1087.88199389
-1	0	0	Ki67+	873.660325398 1266.45403255
-1	0	0	Ki67+	1689.1165687 479.3135908
-1	0	0	Ki67+	1085.64649597 1047.45009607
-1	0	0	Ki67+	81.5292366377 1876.93263506
-1	0	0	Ki67+	1735.58776485 492.311785646
-1	0	0	Ki67+	1352.66052838 810.866101418
-1	0	0	Ki67+	1978.0051907 885.162515023
-1	0	0	Ki67+	189.775168062 838.130222668
-1	0	0	Ki67+	1792.95709116 1075.15602165
-1	0	0	Ki67+	1116.69586048 742.780924284
-1	0	0	Ki67+	627.912239376 1773.1239191
-1	0	0	Ki67+	1138.30809944 748.854112496
-1	0	0	Ki67+	2141.69839032 1113.37251591
-1	0	0	Ki67+	1838.57447727 1354.73250284
-1	0	0	Ki67+	772.945080323 856.755053913
-1	0	0	Ki67+	1196.70741179 1964.45276562
-1	0	0	Ki67+	1987.48735394 711.133494188
-1	0	0	Ki67+	1703.5193084 788.372578992
-1	0	0	Ki67+	14.5994368427 406.430173675
-1	0	0	Ki67+	2053.26457733 53.5962751522
-1	0	0	Ki67+	1590.77258211 2032.348797
-1	0	0	Ki67+	1479.96851964 692.181447797
-1	0	0	Ki67+	593.761613791 489.062389412
-1	0	0	Ki67+	911.79264251 715.277137469
-1	0	0	Ki67+	982.153728671 1466.5059007
-1	0	0	Ki67+	402.952951463 1197.73833313
-1	0	0	Ki67+	1516.66763777 574.06037738
-1	0	0	Ki67+	803.390153333 432.371317117
-1	0	0	Ki67+	294.309611606 659.670436459
-1	0	0	Ki67+	1440.20553526 71.3104761644
-1	0	0	Ki67+	1136.18391544 1208.55497278
-1	0	0	Ki67+	768.760851649 2045.80256207
-1	0	0	Ki67+	1070.10006438 995.905529896
-1	0	0	Ki67+	1914.04888894 994.712326965
-1	0	0	Ki67+	290.433284241 914.11425522
-1	0	0	Ki67+	1359.82398019 48.2803663728
-1	0	0	Ki67+	983.995480565 702.047225153
-1	0	0	Ki67+	1917.00053065 1073.10829095
-1	0	0	Ki67+	1950.14692482 903.982977578
-1	0	0	Ki67+	755.711402792 2072.79317711
-1	0	0	Ki67+	1253.71893982 1321.07240659
-1	0	0	Ki67+	413.154227119 1477.17616756
-1	0	0	Ki67+	1959.44572385 797.623105556
-1	0	0	Ki67+	442.166929699 1028.42990817
-1	0	0	Ki67+	816.995639523 1250.67050581
-1	0	0	Ki67+	1024.12231486 1657.43137702
-1	0	0	Ki67+	1867.14796163 1767.30624439
-1	0	0	Ki67+	1417.9432214 250.964933176
-1	0	0	Ki67+	1236.42990592 781.697464593
-1	0	0	Ki67+	120.154888898 1192.62123096
-1	0	0	Ki67+	85.7902185154 720.440816284
-1	0	0	Ki67+	319.702127554 343.557850946
-1	0	0	Ki67+	814.007691272 1222.48726157
-1	0	0	Ki67+	1002.81872796 44.6635964011
-1	0	0	Ki67+	1877.21960052 1447.63366144
-1	0	0	Ki67+	159.939098246 78.6931251573
-1	0	0	Ki67+	250.147071666 1784.90885437
-1	0	0	Ki67+	762.773831258 2015.35672693
-1	0	0	Ki67+	1195.16342072 775.009500829
-1	0	0	Ki67+	639.920732995 1009.65533389
-1	0	0	Ki67+	458.040695397 670.587688718
-1	0	0	Ki67+	306.950050805 1073.42685391
-1	0	0	Ki67+	260.5044444 1082.63433434
-1	0	0	Ki67+	1133.13069961 1018.93183532
-1	0	0	Ki67+	367.212873533 674.993629241
-1	0	0	Ki67+	264.146838174 1877.47506013
-1	0	0	Ki67+	373.719571231 1804.12880645
-1	0	0	Ki67+	1015.34832605 2043.13247851
-1	0	0	Ki67+	1540.11191137 1412.49035186
-1	0	0	Ki67+	472.906139702 1983.8239782
-1	0	0	Ki67+	1456.07032896 2006.04108535
-1	0	0	Ki67+	950.98129875 1972.281631
-1	0	0	Ki67+	2127.07638239 2058.05289264
-1	0	0	Ki67+	1886.48965942 1674.71091035
-1	0	0	Ki67+	2137.1593881 1385.59405504
-1	0	0	Ki67+	1708.44001779 1390.30258847
-1	0	0	Ki67+	1343.50119464 462.767149108
-1	0	0	Ki67+	475.8258435 2085.8387776
-1	0	0	Ki67+	296.698015567 940.386042657
-1	0	0	Ki67+	1262.39947473 497.429456
-1	0	0	Ki67+	1634.40341719 1985.62873215
-1	0	0	Ki67+	1627.26060026 123.874678145
-1	0	0	Ki67+	345.577367535 431.800576102
-1	0	0	Ki67+	1394.31251603 497.618046392
-1	0	0	Ki67+	1458.69449072 1652.80807386
-1	0	0	Ki67+	1113.61102937 1279.81149547
-1	0	0	Ki67+	1812.02699757 1751.25008587
-1	0	0	Ki67+	914.625509815 566.351714568
-1	0	0	Ki67+	668.752167436 577.240853763
-1	0	0	Ki67+	1977.73663626 173.815390012
-1	0	0	Ki67+	1939.10744312 1461.77362982
-1	0	0	Ki67+	1805.71565191 1855.5771117
-1	0	0	Ki67+	801.351233449 193.73657663
-1	0	0	Ki67+	1557.71489422 2045.26437207
-1	0	0	Ki67+	1748.64669273 321.925696108
-1	0	0	Ki67+	1674.29408961 179.005162839
-1	0	0	Ki67+	1803.65347521 1435.7419996
-1	0	0	Ki67+	710.571832233 2093.81631877
-1	0	0	Ki67+	1426.70755038 427.514780464
-1	0	0	Ki67+	2098.25229565 5.86856199684
-1	0	0	Ki67+	1562.29479353 748.413424014
-1	0	0	Ki67+	1166.39165244 506.671925855
-1	0	0	Ki67+	214.837689661 1857.23412433
-1	0	0	Ki67+	1413.43074874 41.5074588999
-1	0	0	Ki67+	1187.80754805 59.3284282222
-1	0	0	Ki67+	833.473297632 748.878909998
-1	0	0	Ki67+	1919.1157928 654.993388794
-1	0	0	Ki67+	47.9974553109 126.301863378
-1	0	0	Ki67+	1008.04834326 691.652371195
-1	0	0	Ki67+	377.228308892 1548.0363714
-1	0	0	Ki67+	796.133140219 1428.17535545
-1	0	0	Ki67+	612.330499323 1552.14717925
-1	0	0	Ki67+	1102.06530962 1641.33391492
-1	0	0	Ki67+	1140.17034348 1889.33285153
-1	0	0	Ki67+	68.7388946467 504.385357726
-1	0	0	Ki67+	1904.0153136 350.641800482
-1	0	0	Ki67+	863.510532323 1541.49623555
-1	0	0	Ki67+	506.183995493 245.236652476
-1	0	0	Ki67+	447.963906278 1632.26057445
-1	0	0	Ki67+	1094.52028379 1234.19707184
-1	0	0	Ki67+	205.871660662 934.363503047
-1	0	0	Ki67+	57.0428089395 376.886511751
-1	0	0	Ki67+	1649.78068119 541.536328498
-1	0	0	Ki67+	816.60291858 1462.65279563
-1	0	0	Ki67+	685.661113831 405.820921551
-1	0	0	Ki67+	959.35529994 125.623785819
-1	0	0	Ki67+	1561.11563948 439.762536249
-1	0	0	Ki67+	1059.30391326 2070.6926412
-1	0	0	Ki67+	203.450746798 254.187101724
-1	0	0	Ki67+	788.519991699 1180.88777524
-1	0	0	Ki67+	1793.4537143 156.013171973
-1	0	0	Ki67+	1230.127989 1644.68285902
-1	0	0	Ki67+	1273.83279748 659.391179564
-1	0	0	Ki67+	1344.22204287 1359.27982138
-1	0	0	Ki67+	468.260820936 1291.46385144
-1	0	0	Ki67+	749.14896086 687.257340809
-1	0	0	Ki67+	1513.45729327 510.737811638
-1	0	0	Ki67+	466.221953801 979.424635799
-1	0	0	Ki67+	746.786062467 477.46388455
-1	0	0	Ki67+	1942.09341737 545.176587952
-1	0	0	Ki67+	1764.18929682 1290.82783435
-1	0	0	Ki67+	1119.57181906 1451.47503736
-1	0	0	Ki67+	1011.09140396 2069.21511675
-1	0	0	Ki67+	733.957249297 784.427546385
-1	0	0	Ki67+	1576.64183265 1249.79299512
-1	0	0	Ki67+	2113.24802749 1921.58501529
-1	0	0	Ki67+	1788.40225707 820.170518912
-1	0	0	Ki67+	51.6397654944 412.726872549
-1	0	0	Ki67+	1500.38171422 1623.15503629
-1	0	0	Ki67+	1106.54064372 1377.77433054
-1	0	0	Ki67+	1343.63026255 1132.00444898
-1	0	0	Ki67+	627.663112574 305.456520475
-1	0	0	Ki67+	1539.43906998 769.42077322
-1	0	0	Ki67+	538.453899584 997.478226066
-1	0	0	Ki67+	449.496345254 344.681902982
-1	0	0	Ki67+	2009.79604008 699.961228721
-1	0	0	Ki67+	1927.17156474 1951.92760555
-1	0	0	Ki67+	1688.2368278 1811.37480882
-1	0	0	Ki67+	193.299136983 411.177566455
-1	0	0	Ki67+	1551.91610516 204.095652263
-1	0	0	Ki67+	555.073481926 573.002207278
-1	0	0	Ki67+	1662.70610402 44.8884429487
-1	0	0	Ki67+	1750.67617706 1320.66588193
-1	0	0	Ki67+	2120.11815772 859.522059667
-1	0	0	Ki67+	944.675473023 14.9997635458
-1	0	0	Ki67+	1811.42075863 971.101426832
-1	0	0	Ki67+	1686.96215999 970.037837821
-1	0	0	Ki67+	1723.96578789 104.57120102
-1	0	0	Ki67+	994.902762991 1520.67341105
-1	0	0	Ki67+	1078.19551016 133.012202427
-1	0	0	Ki67+	1070.61165233 910.63319724
-1	0	0	Ki67+	335.008389015 372.542010839
-1	0	0	Ki67+	1358.43413929 371.928802096
-1	0	0	Ki67+	1211.79723641 745.588107821
-1	0	0	Ki67+	950.688712111 2004.50755333
-1	0	0	Ki67+	1813.45124364 80.4062230178
-1	0	0	Ki67+	1642.42755809 717.161448544
-1	0	0	Ki67+	1670.06643785 1182.95039124
-1	0	0	Ki67+	26.0733492136 1783.02956384
-1	0	0	Ki67+	1820.72444968 660.41028435
-1	0	0	Ki67+	1486.81823999 653.017820239
-1	0	0	Ki67+	1250.8396242 1434.72900347
-1	0	0	Ki67+	1562.32237095 280.152244452
-1	0	0	Ki67+	1712.10608623 587.403212775
-1	0	0	Ki67+	252.820265511 1996.9010866
-1	0	0	Ki67+	1423.36486445 1217.57344889
-1	0	0	Ki67+	4.43255731511 564.586123177
-1	0	0	Ki67+	16.0438743218 1350.20816541
-1	0	0	Ki67+	618.222726431 1721.53583629
-1	0	0	Ki67+	570.612959329 1468.50835399
-1	0	0	Ki67+	1639.86374505 1577.13951686
-1	0	0	Ki67+	621.112441705 2027.64125933
-1	0	0	Ki67+	1602.58691305 511.190114623
-1	0	0	Ki67+	190.832174032 1692.44790987
-1	0	0	Ki67+	527.281730855 718.509724393
-1	0	0	Ki67+	1865.50650314 677.325318093
-1	0	0	Ki67+	1066.42491104 209.130307419
-1	0	0	Ki67+	157.200980349 663.566817595
-1	0	0	Ki67+	1051.22670094 1946.96045613
-1	0	0	Ki67+	1124.7299575 1187.26248663
-1	0	0	Ki67+	1994.73413569 856.729633186
-1	0	0	Ki67+	483.505879779 620.459881396
-1	0	0	Ki67+	1926.07727445 1124.05954647
-1	0	0	Ki67+	159.237061902 2019.71910768
-1	0	0	Ki67+	1692.15625776 808.037170036
-1	0	0	Ki67+	572.846312697 1063.87039296
-1	0	0	Ki67+	459.611854195 479.986470388
-1	0	0	Ki67+	910.835680808 991.988835861
-1	0	0	Ki67+	1368.11430568 1542.68849404
-1	0	0	Ki67+	601.777343064 600.969226951
-1	0	0	Ki67+	113.571568891 2119.72076552
-1	0	0	Ki67+	186.535986912 551.556666271
-1	0	0	Ki67+	205.629514848 2126.06530535
-1	0	0	Ki67+	152.332688664 1797.48397452
-1	0	0	Ki67+	2093.71908634 1445.115471
-1	0	0	Ki67+	87.1559103194 1324.30834336
-1	0	0	Ki67+	1715.89417027 1300.58402539
-1	0	0	Ki67+	876.874712908 945.277536712
-1	0	0	Ki67+	1993.21145599 348.75426614
-1	0	0	Ki67+	2020.16586901 2057.26817038
-1	0	0	Ki67+	1350.21070499 1043.8947013
-1	0	0	Ki67+	800.917480683 281.799208348
-1	0	0	Ki67+	354.411112358 1022.13869712
-1	0	0	Ki67+	291.590787791 284.11949127
-1	0	0	Ki67+	2110.31992027 1536.59567103
-1	0	0	Ki67+	1719.78632666 1504.1293036
-1	0	0	Ki67+	762.936453466 390.077323573
-1	0	0	Ki67+	440.845268279 1494.89009448
-1	0	0	Ki67+	423.960862093 1241.8821366
-1	0	0	Ki67+	420.914211741 695.216571973
-1	0	0	Ki67+	1512.82298917 1238.18205314
-1	0	0	Ki67+	895.742776844 1755.41440698
-1	0	0	Ki67+	1041.09005247 337.61479049
-1	0	0	Ki67+	1346.44438166 621.832304638
-1	0	0	Ki67+	457.743967974 876.436995466
-1	0	0	Ki67+	2069.70739068 709.666484447
-1	0	0	Ki67+	5.77570732539 1255.66545355
-1	0	0	Ki67+	651.991407078 466.715922129
-1	0	0	Ki67+	1537.01989331 379.676966607
-1	0	0	Ki67+	1363.96158947 1155.54187851
-1	0	0	Ki67+	1146.79318322 704.178049404
-1	0	0	Ki67+	1443.0355076 745.671328541
-1	0	0	Ki67+	1561.48991625 1619.80777231
-1	0	0	Ki67+	305.354535757 1413.3424057
-1	0	0	Ki67+	103.021375306 1696.09539626
-1	0	0	Ki67+	144.11330608 832.091082261
-1	0	0	Ki67+	2111.11544497 1038.71771303
-1	0	0	Ki67+	1133.79288473 185.343499839
-1	0	0	Ki67+	383.668941459 986.802770116
-1	0	0	Ki67+	1762.16734605 1596.0833203
-1	0	0	Ki67+	645.422766989 793.775667685
-1	0	0	Ki67+	349.921956779 698.13169
-1	0	0	Ki67+	1212.15437872 1137.71115253
-1	0	0	Ki67+	416.044696521 1733.94432393
-1	0	0	Ki67+	1690.11890943 387.461285246
-1	0	0	Ki67+	1134.8900532 879.632435167
-1	0	0	Ki67+	1265.80047523 233.183430514
-1	0	0	Ki67+	1780.24319007 1452.84100141
-1	0	0	Ki67+	1744.2047085 1629.28953175
-1	0	0	Ki67+	1576.32383618 615.66185512
-1	0	0	Ki67+	2054.67259931 255.687157332
-1	0	0	Ki67+	1409.07757981 1264.81985792
-1	0	0	Ki67+	1139.39925743 1597.97189323
-1	0	0	Ki67+	266.462520917 189.213394234
-1	0	0	Ki67+	1697.99459106 1191.87049465
-1	0	0	Ki67+	2118.58726881 801.690241652
-1	0	0	Ki67+	1176.19193162 2050.41212271
-1	0	0	Ki67+	1168.07139165 2130.02519658
-1	0	0	Ki67+	851.909857505 1305.39226532
-1	0	0	Ki67+	1898.25304579 913.41006099
-1	0	0	Ki67+	1369.82995518 995.488904838
-1	0	0	Ki67+	809.145310624 1720.57691336
-1	0	0	Ki67+	443.97748488 511.622943475
-1	0	0	Ki67+	1799.80563657 195.857118527
-1	0	0	Ki67+	669.474119556 909.101195989
-1	0	0	Ki67+	1095.58464303 723.965760612
-1	0	0	Ki67+	2042.80272781 1796.87459531
-1	0	0	Ki67+	590.137495965 965.950732208
-1	0	0	Ki67+	135.824995695 511.077982848
-1	0	0	Ki67+	1788.799502 1589.37258552
-1	0	0	Ki67+	685.754411363 2109.83845644
-1	0	0	Ki67+	218.799434542 1061.45105287
-1	0	0	Ki67+	2091.08127066 214.740510015
-1	0	0	Ki67+	1473.93782326 1541.87517014
-1	0	0	Ki67+	1465.44702357 1871.69239903
-1	0	0	Ki67+	1322.61099274 1458.35781978
-1	0	0	Ki67+	1236.1145522 1417.14542891
-1	0	0	Ki67+	474.61388336 2126.3145003
-1	0	0	Ki67+	2125.94811579 1593.62615003
-1	0	0	Ki67+	489.13535879 889.63146019
-1	0	0	Ki67+	1888.30170242 1473.26259485
-1	0	0	Ki67+	283.138543117 1004.33051778
-1	0	0	Ki67+	1498.43042145 1849.14520949
-1	0	0	Ki67+	1251.95017661 213.339181169
-1	0	0	Ki67+	1782.23553521 391.29416968
-1	0	0	Ki67+	86.0987656016 1973.8521594
-1	0	0	Ki67+	2028.18666625 1727.68328491
-1	0	0	Ki67+	1749.46269822 359.261261787
-1	0	0	Ki67+	354.092944452 255.834005829
-1	0	0	Ki67+	730.992192953 560.699032101
-1	0	0	Ki67+	556.120838509 1674.56295551
-1	0	0	Ki67+	266.85368835 383.514633181
-1	0	0	Ki67+	847.48873056 1122.97817487
-1	0	0	Ki67+	1851.93400096 77.6277526882
-1	0	0	Ki67+	297.978864029 497.370049267
-1	0	0	Ki67+	1062.5302404 329.782239457
-1	0	0	Ki67+	998.133968497 1062.51464716
-1	0	0	Ki67+	907.228783142 1691.78033507
-1	0	0	Ki67+	162.974089874 721.055985023
-1	0	0	Ki67+	197.830752873 134.370482419
-1	0	0	Ki67+	695.862750747 382.451367664
-1	0	0	Ki67+	2100.55306002 1301.15548718
-1	0	0	Ki67+	246.352927624 161.395679324
-1	0	0	Ki67+	437.206521152 781.156722765
-1	0	0	Ki67+	1342.90761597 1722.83271171
-1	0	0	Ki67+	1423.67776824 637.832902916
-1	0	0	Ki67+	1315.7360408 1405.02042099
-1	0	0	Ki67+	1068.5836874 1609.56398082
-1	0	0	Ki67+	1916.35168744 768.241679221
-1	0	0	Ki67+	1764.90864205 1348.83173869
-1	0	0	Ki67+	1719.04960111 128.530874023
-1	0	0	Ki67+	1868.33604484 1236.21180833
-1	0	0	Ki67+	527.986968994 372.250146886
-1	0	0	Ki67+	1700.46655056 31.6725859931
-1	0	0	Ki67+	605.875162465 1002.43791113
-1	0	0	Ki67+	268.433988798 2021.86872238
-1	0	0	Ki67+	1192.13007264 1420.15687574
-1	0	0	Ki67+	1871.94970166 807.937156594
-1	0	0	Ki67+	597.410503894 359.020884103
-1	0	0	Ki67+	913.044358646 51.150896782
-1	0	0	Ki67+	1567.26938812 1836.69185247
-1	0	0	Ki67+	441.291026449 255.986941769
-1	0	0	Ki67+	894.547442067 160.327469152
-1	0	0	Ki67+	558.058732481 1831.10651746
-1	0	0	Ki67+	327.944307841 250.204111357
-1	0	0	Ki67+	1586.68532884 126.329100427
-1	0	0	Ki67+	1799.21460607 1911.04700846
-1	0	0	Ki67+	1927.47575219 184.821085465
-1	0	0	Ki67+	15.7919271205 1973.54236001
-1	0	0	Ki67+	597.481806938 1104.33461526
-1	0	0	Ki67+	1687.53221114 1848.82896547
-1	0	0	Ki67+	936.185041219 539.992539779
-1	0	0	Ki67+	1940.80073661 1811.44314327
-1	0	0	Ki67+	2120.79012337 74.5435274149
-1	0	0	Ki67+	2106.19427778 258.404553175
-1	0	0	Ki67+	2099.75981863 620.628559797
-1	0	0	Ki67+	2009.84679574 1265.11348781
-1	0	0	Ki67+	501.064302266 389.430068497
-1	0	0	Ki67+	418.657258804 1086.26717259
-1	0	0	Ki67+	1873.91740975 119.237089923
-1	0	0	Ki67+	354.968231885 2.7784126113
-1	0	0	Ki67+	1756.4278276 174.125205168
-1	0	0	Ki67+	1035.75367347 1874.19298046
-1	0	0	Ki67+	322.654353327 1197.33882382
-1	0	0	Ki67+	1077.12789043 609.506151698
-1	0	0	Ki67+	951.257883112 1554.99486025
-1	0	0	Ki67+	2016.76993453 1906.31484602
-1	0	0	Ki67+	561.68251997 1028.45724707
-1	0	0	Ki67+	1600.83547747 1395.03856526
-1	0	0	Ki67+	1449.37873686 1756.46561733
-1	0	0	Ki67+	1673.19498495 829.699644769
-1	0	0	Ki67+	1591.60315288 1321.43820941
-1	0	0	Ki67+	1562.9002031 1288.14677867
-1	0	0	Ki67+	1906.38983225 1409.5689384
-1	0	0	Ki67+	206.268821348 772.700060843
-1	0	0	Ki67+	953.702567943 1764.98752875
-1	0	0	Ki67+	1612.845578 1968.92337414
-1	0	0	Ki67+	895.60265312 1816.74474355
-1	0	0	Ki67+	102.221059633 605.099873459
-1	0	0	Ki67+	1972.95727149 1377.88015293
-1	0	0	Ki67+	1218.97645346 985.907634278
-1	0	0	Ki67+	2040.19994297 1884.57000415
-1	0	0	Ki67+	816.193014473 1502.98640876
-1	0	0	Ki67+	1354.84439278 847.026540574
-1	0	0	Ki67+	1287.10310527 1411.06844011
-1	0	0	Ki67+	1982.04340283 1845.52783739
-1	0	0	Ki67+	1149.0577437 259.407170016
-1	0	0	Ki67+	1827.73314522 225.272654966
-1	0	0	Ki67+	2095.39477756 1013.00169823
-1	0	0	Ki67+	28.6897558932 1071.89027051
-1	0	0	Ki67+	1958.98710113 1621.1457264
-1	0	0	Ki67+	202.852806042 1404.96576683
-1	0	0	Ki67+	923.257433236 345.665015731
-1	0	0	Ki67+	613.768612298 1447.81457748
-1	0	0	Ki67+	1110.56096657 60.9711763991
-1	0	0	Ki67+	333.408623715 995.187744439
-1	0	0	Ki67+	1090.47642233 810.526316366
-1	0	0	Ki67+	179.648125305 1874.69451369
-1	0	0	Ki67+	288.352001183 1578.83241833
-1	0	0	Ki67+	1477.88791147 1476.5857278
-1	0	0	Ki67+	1835.87954989 1862.46457596
-1	0	0	Ki67+	351.354476402 917.966996294
-1	0	0	Ki67+	732.322724348 1575.11973689
-1	0	0	Ki67+	1389.56311987 850.402868308
-1	0	0	Ki67+	1982.6648902 1600.86952414
-1	0	0	Ki67+	1484.39120123 1980.95691443
-1	0	0	Ki67+	1677.71173239 93.1929651783
-1	0	0	Ki67+	1593.88112628 584.505105056
-1	0	0	Ki67+	1275.19382621 1513.24873397
-1	0	0	Ki67+	216.071234973 1576.46454948
-1	0	0	Ki67+	1432.24741255 1493.6526942
-1	0	0	Ki67+	688.416433681 307.660350251
-1	0	0	CD3+/CD8+/Ki67+	2148.43745847 238.246759236
-1	0	0	CD3+/CD8+/Ki67+	709.590254737 1134.95071571
-1	0	0	CD3+/CD8+/Ki67+	1626.39048754 13.1343237077
-1	0	0	CD3+/CD8+/Ki67+	1047.74634996 1027.68897595
-1	0	0	CD3+/CD8+/Ki67+	1348.09744703 1802.73570393
-1	0	0	CD3+/CD8+/Ki67+	299.885220839 1859.34599462
-1	0	0	CD3+/CD8+/Ki67+	1136.49878984 1357.92418212
-1	0	0	CD3+/CD8+/Ki67+	881.351445703 2142.08861423
-1	0	0	CD3+/CD8+/Ki67+	1465.58401194 804.667708089
-1	0	0	CD3+/CD8+/Ki67+	173.16391157 1625.73502683
-1	0	0	CD3+/CD8+/Ki67+	1316.49783853 747.968805074
-1	0	0	CD3+/CD8+/Ki67+	1544.42927085 1171.17181745
-1	0	0	CD3+/CD8+/Ki67+	691.147500985 71.6918613243
-1	0	0	CD3+/CD8+/Ki67+	848.276635941 207.766158164
-1	0	0	CD3+/CD8+/Ki67+	2123.33557461 1756.5076338
-1	0	0	CD3+/CD8+/Ki67+	1185.10580288 201.000770089
-1	0	0	CD3+/CD8+/Ki67+	104.424367675 345.366498237
-1	0	0	CD3+/CD8+/Ki67+	1716.95693091 945.441621176
-1	0	0	CD3+/CD8+/Ki67+	917.423202359 1439.16562575
-1	0	0	CD3+/CD8+/Ki67+	1903.59054427 1610.21733778
-1	0	0	CD3+/CD8+/Ki67+	330.598349016 857.451184852
-1	0	0	CD3+/CD8+/Ki67+	1187.2871322 141.927750782
-1	0	0	CD3+/CD8+/Ki67+	1412.76292951 1629.71506003
-1	0	0	CD3+/CD8+/Ki67+	1169.06026958 1650.6010407
-1	0	0	CD3+/CD8+/Ki67+	205.559774405 1464.22625797
-1	0	0	CD3+/CD8+/Ki67+	1457.19415905 1144.75424522
-1	0	0	CD3+/CD8+/Ki67+	373.332490233 876.897469505
-1	0	0	CD3+/CD8+/Ki67+	1572.58541206 899.599869733
-1	0	0	CD3+/CD8+/Ki67+	377.81039813 2049.02910766
-1	0	0	CD3+/CD8+/Ki67+	1799.50823776 574.700493419
-1	0	0	CD3+/CD8+/Ki67+	88.6243113137 58.6652148645
-1	0	0	CD3+/CD8+/Ki67+	859.084958313 1919.36504903
-1	0	0	CD3+/CD8+/Ki67+	1924.30045885 1585.35376099
-1	0	0	CD3+/CD8+/Ki67+	600.356468813 534.121788299
-1	0	0	CD3+/CD8+/Ki67+	841.40660833 101.525452619
-1	0	0	CD3+/CD8+/Ki67+	717.683500719 2023.74932873
-1	0	0	CD3+/CD8+/Ki67+	1691.17526231 619.280703554
-1	0	0	CD3+/CD8+/Ki67+	1833.07938789 1674.16561696
-1	0	0	CD3+/CD8+/Ki67+	1082.60526311 169.16295005
-1	0	0	CD3+/CD8+/Ki67+	339.639706424 32.2444531439
-1	0	0	CD3+/CD8+/Ki67+	2072.92887592 1573.4022737
-1	0	0	CD3+/CD8+/Ki67+	261.018592151 881.584442713
-1	0	0	CD3+/CD8+/Ki67+	1420.6868258 1565.11011133
-1	0	0	CD3+/CD8+/Ki67+	1430.25985825 1131.83245913
-1	0	0	CD3+/CD8+/Ki67+	1856.24821676 639.122656134
-1	0	0	CD3+/CD8+/Ki67+	298.957771928 1954.05495693
-1	0	0	CD3+/CD8+/Ki67+	902.163285128 1497.33422463
-1	0	0	CD3+/CD8+/Ki67+	576.675691277 842.624454368
-1	0	0	CD3+/CD8+/Ki67+	861.214647552 1797.23453711
-1	0	0	CD3+/CD8+/Ki67+	1725.99877105 1958.13094035
#EOF
