# Supplementary material for: Data-Driven Discovery of Immune Contexture Biomarkers
Source: Front Oncol. 2018 Dec 18;8:627. doi: 10.3389/fonc.2018.00627 (PMC6305402; doi:10.3389/fonc.2018.00627)
Supplement: Data Sheet 2.zip — The synthetic dataset used for verifying the approach (section 3.1; Figure 4) is provided as a collection of text files describing regions, markers, and metadata. [file Data_Sheet_2.zip › verificationDataset/testdata_034_ImageObjects.txt]

barcode_target	testdata_034
barcode_origin	-1
workflow_target_version	-1
workflow_origin	-1
workflow_origin_version	-1
iH	-1
iW	-1
user	None

-1	0	0	Ki67+	1531.4863219 42.0062576358
-1	0	0	Ki67+	459.424126849 2031.9889493
-1	0	0	Ki67+	1115.92553282 242.036128127
-1	0	0	Ki67+	136.154968156 2024.36790887
-1	0	0	Ki67+	1237.76426922 235.902531695
-1	0	0	Ki67+	474.880538133 1678.3626686
-1	0	0	Ki67+	870.924176702 1773.85758555
-1	0	0	Ki67+	1986.39126402 1189.68810459
-1	0	0	Ki67+	1926.59387916 597.231283489
-1	0	0	Ki67+	331.080951399 1967.53835692
-1	0	0	Ki67+	1680.98109313 133.392176854
-1	0	0	Ki67+	1470.4623276 1446.01883533
-1	0	0	Ki67+	8.64473909706 654.254721799
-1	0	0	Ki67+	951.530738743 1966.74236053
-1	0	0	Ki67+	381.715959462 220.737372654
-1	0	0	Ki67+	777.75595134 1519.62059168
-1	0	0	Ki67+	1341.94525001 635.176771343
-1	0	0	Ki67+	300.522525542 1110.26517129
-1	0	0	Ki67+	887.50678377 541.424064606
-1	0	0	Ki67+	1910.36123697 1239.03818728
-1	0	0	Ki67+	205.434088262 1425.67340318
-1	0	0	Ki67+	410.624726727 1067.17247661
-1	0	0	Ki67+	1837.39998046 1278.1643165
-1	0	0	Ki67+	1268.86286639 399.53845147
-1	0	0	Ki67+	1325.25507188 687.490729164
-1	0	0	Ki67+	1054.69514056 767.39721795
-1	0	0	Ki67+	1904.68135408 2125.34973246
-1	0	0	Ki67+	1236.37733432 568.218225509
-1	0	0	Ki67+	761.653169899 2128.76339821
-1	0	0	Ki67+	1335.28156711 367.346818938
-1	0	0	Ki67+	1095.29470846 143.604668958
-1	0	0	Ki67+	132.197458496 1753.84504711
-1	0	0	Ki67+	1543.61800699 1908.92473714
-1	0	0	Ki67+	190.040259849 734.710103055
-1	0	0	Ki67+	1601.96572796 241.496366775
-1	0	0	Ki67+	1322.26309751 1115.43911052
-1	0	0	Ki67+	1924.41169512 33.7912521684
-1	0	0	Ki67+	118.828286661 342.94406121
-1	0	0	Ki67+	1442.07403901 744.904340988
-1	0	0	Ki67+	1090.56998275 897.332402022
-1	0	0	Ki67+	1178.83163251 350.069134897
-1	0	0	Ki67+	1142.80289212 1226.9196665
-1	0	0	Ki67+	1992.65545631 573.043415358
-1	0	0	Ki67+	1166.41836534 297.285667437
-1	0	0	Ki67+	1885.87086577 1470.9666617
-1	0	0	Ki67+	502.898848287 165.12266524
-1	0	0	Ki67+	2082.44359724 1483.7396785
-1	0	0	Ki67+	1130.04038718 74.1101397631
-1	0	0	Ki67+	538.47664907 182.772423461
-1	0	0	Ki67+	1208.29322979 672.256107843
-1	0	0	Ki67+	1355.56852139 1130.5618982
-1	0	0	Ki67+	954.616577548 2148.33334579
-1	0	0	Ki67+	1757.43836019 1515.29154051
-1	0	0	Ki67+	1613.99149418 320.590873166
-1	0	0	Ki67+	664.470139051 3.87573024791
-1	0	0	Ki67+	960.163799908 1418.04170602
-1	0	0	Ki67+	1986.44686649 642.579644918
-1	0	0	Ki67+	1954.64809262 1218.19996481
-1	0	0	Ki67+	1815.87806597 1999.67764025
-1	0	0	Ki67+	709.228362348 1833.86541075
-1	0	0	Ki67+	1692.8013505 2100.26732179
-1	0	0	Ki67+	1749.77002914 1330.35423736
-1	0	0	Ki67+	481.192041204 966.796092508
-1	0	0	Ki67+	1463.87913132 1479.15874092
-1	0	0	Ki67+	1384.70478685 1671.58986689
-1	0	0	Ki67+	652.836294694 596.824894486
-1	0	0	Ki67+	714.952578386 648.494111853
-1	0	0	Ki67+	1965.6885444 1119.74669694
-1	0	0	Ki67+	514.28848839 2112.70264257
-1	0	0	Ki67+	986.356118553 1065.72247759
-1	0	0	Ki67+	236.237081974 1741.0922732
-1	0	0	Ki67+	627.345402628 1132.60147051
-1	0	0	Ki67+	1141.56620179 195.375503443
-1	0	0	Ki67+	566.562922864 699.861998444
-1	0	0	Ki67+	140.549867423 1089.22315566
-1	0	0	Ki67+	600.666271693 1095.15851677
-1	0	0	Ki67+	1735.01269604 716.797177923
-1	0	0	Ki67+	1759.0466558 1491.80397165
-1	0	0	Ki67+	80.7239599871 878.352716257
-1	0	0	Ki67+	1478.04466871 1170.24748672
-1	0	0	Ki67+	276.204200164 221.093461502
-1	0	0	Ki67+	1018.04859115 1046.35406264
-1	0	0	Ki67+	611.653804648 86.1095711805
-1	0	0	Ki67+	1678.60635045 419.52644665
-1	0	0	Ki67+	1878.75932572 0.845113437326
-1	0	0	Ki67+	1773.14678251 129.554325975
-1	0	0	Ki67+	1970.73131001 519.711945457
-1	0	0	Ki67+	1737.73894897 640.291990048
-1	0	0	Ki67+	294.602946018 152.099353552
-1	0	0	Ki67+	1437.87147375 50.1782299099
-1	0	0	Ki67+	1683.26260243 764.080173955
-1	0	0	Ki67+	1786.24359658 2003.95199894
-1	0	0	Ki67+	199.287460476 847.131711261
-1	0	0	Ki67+	296.198784177 1088.89163249
-1	0	0	Ki67+	226.397027728 920.187754989
-1	0	0	Ki67+	1731.69092056 1399.85621682
-1	0	0	Ki67+	1128.78447811 1383.71370466
-1	0	0	Ki67+	343.766611243 899.131886787
-1	0	0	Ki67+	475.84091894 1449.75775791
-1	0	0	Ki67+	1194.336127 1521.79756663
-1	0	0	Ki67+	1793.2360118 1963.86446772
-1	0	0	Ki67+	466.296116972 852.088630625
-1	0	0	Ki67+	1665.71781365 1947.93553984
-1	0	0	Ki67+	1023.62594934 1862.50845105
-1	0	0	Ki67+	414.429319695 2021.165227
-1	0	0	Ki67+	597.187450333 447.576410592
-1	0	0	Ki67+	941.310266945 830.635002668
-1	0	0	Ki67+	2086.68985677 1241.60461936
-1	0	0	Ki67+	1572.49141599 114.300943568
-1	0	0	Ki67+	1893.11768519 1633.89394884
-1	0	0	Ki67+	845.793126051 1500.07359584
-1	0	0	Ki67+	1561.68260147 220.984153628
-1	0	0	Ki67+	595.823397593 399.668248443
-1	0	0	Ki67+	1210.74692658 1928.41723772
-1	0	0	Ki67+	1835.99271018 652.789810061
-1	0	0	Ki67+	1923.9163349 1687.65111942
-1	0	0	Ki67+	66.7732226259 59.4518673814
-1	0	0	Ki67+	1655.29979632 90.5578521076
-1	0	0	Ki67+	293.175666698 453.733052029
-1	0	0	Ki67+	1619.15483492 825.599759468
-1	0	0	Ki67+	625.600565556 739.344531856
-1	0	0	Ki67+	1802.8217879 1585.94224528
-1	0	0	Ki67+	149.687434237 1292.98976494
-1	0	0	Ki67+	1314.0416301 527.904868178
-1	0	0	Ki67+	86.0437268355 2025.23040468
-1	0	0	Ki67+	404.743537366 1333.01567503
-1	0	0	Ki67+	1578.46738849 1541.90893944
-1	0	0	Ki67+	951.05215906 2045.52858665
-1	0	0	Ki67+	709.839754286 1011.0193337
-1	0	0	Ki67+	210.818394698 674.027065067
-1	0	0	Ki67+	835.002852293 89.8453138792
-1	0	0	Ki67+	1803.78790023 1726.47842734
-1	0	0	Ki67+	378.363109899 1350.03148559
-1	0	0	Ki67+	2020.79332143 1018.17682212
-1	0	0	Ki67+	289.22046832 703.122366476
-1	0	0	Ki67+	425.545472171 2105.2320289
-1	0	0	Ki67+	339.522614842 1059.36471493
-1	0	0	Ki67+	1052.92002729 1400.13778657
-1	0	0	Ki67+	1550.48514426 947.435590277
-1	0	0	Ki67+	948.538710722 741.681130797
-1	0	0	Ki67+	404.047624966 1480.27148521
-1	0	0	Ki67+	938.93942012 1438.5917018
-1	0	0	Ki67+	1976.51672232 1773.15382581
-1	0	0	Ki67+	1432.55541601 1925.09652357
-1	0	0	Ki67+	1299.42447013 926.167847274
-1	0	0	Ki67+	1192.87661497 875.393565282
-1	0	0	Ki67+	1672.74158177 1822.67486478
-1	0	0	Ki67+	1365.70869237 85.4485444739
-1	0	0	Ki67+	961.149901701 1746.02044055
-1	0	0	Ki67+	1979.26581164 2122.90941585
-1	0	0	Ki67+	1688.80857722 863.841611013
-1	0	0	Ki67+	976.150616154 1629.55003171
-1	0	0	Ki67+	467.466170463 260.978973458
-1	0	0	Ki67+	504.343047367 1101.71408418
-1	0	0	Ki67+	2055.28353672 746.857727562
-1	0	0	Ki67+	1662.5594852 1091.62694973
-1	0	0	Ki67+	1978.48036377 33.4525305167
-1	0	0	Ki67+	587.19962173 1597.38562919
-1	0	0	Ki67+	2094.64267964 1417.65895174
-1	0	0	Ki67+	1141.96541319 572.865940842
-1	0	0	Ki67+	1699.34918241 897.572552357
-1	0	0	Ki67+	897.589817507 1440.99794959
-1	0	0	Ki67+	1853.40140596 1089.15051449
-1	0	0	Ki67+	858.340120405 318.99910654
-1	0	0	Ki67+	237.506162194 274.060277187
-1	0	0	Ki67+	2013.3769314 689.382035028
-1	0	0	Ki67+	188.424170034 1760.93574761
-1	0	0	Ki67+	465.453306274 445.870727575
-1	0	0	Ki67+	937.430713423 2068.15725037
-1	0	0	Ki67+	749.291263244 1860.24043571
-1	0	0	Ki67+	1174.77914388 1050.69043762
-1	0	0	Ki67+	1289.26314941 508.647264067
-1	0	0	Ki67+	2081.06702892 1559.28033774
-1	0	0	Ki67+	1819.53280389 425.467870419
-1	0	0	Ki67+	1480.74694514 1306.82991398
-1	0	0	Ki67+	1224.65500279 25.6130469718
-1	0	0	Ki67+	1131.03479669 215.543228162
-1	0	0	Ki67+	625.322178935 1351.43600429
-1	0	0	Ki67+	1113.85935314 1859.59463343
-1	0	0	Ki67+	900.754436921 1744.81571478
-1	0	0	Ki67+	348.672584436 849.985315366
-1	0	0	Ki67+	909.683509749 592.665011053
-1	0	0	Ki67+	748.320194405 2024.58271233
-1	0	0	Ki67+	216.819803955 1656.01058292
-1	0	0	Ki67+	97.901383175 410.435380073
-1	0	0	Ki67+	2085.38034628 2135.94199526
-1	0	0	Ki67+	2096.84295929 445.300552241
-1	0	0	Ki67+	661.756877054 843.770771865
-1	0	0	Ki67+	434.788568373 958.363354714
-1	0	0	Ki67+	1249.96904543 2080.00289295
-1	0	0	Ki67+	1959.55253821 324.611697067
-1	0	0	Ki67+	1599.95752607 976.558941729
-1	0	0	Ki67+	1416.71387793 1558.54613415
-1	0	0	Ki67+	2057.44370216 253.970078667
-1	0	0	Ki67+	1842.40008807 1701.91010802
-1	0	0	Ki67+	1760.18695642 308.474887498
-1	0	0	Ki67+	1954.68667417 1026.35457382
-1	0	0	Ki67+	1988.1318361 2087.11784488
-1	0	0	Ki67+	1679.4466346 1927.96281708
-1	0	0	Ki67+	1855.83920821 1192.69428591
-1	0	0	Ki67+	973.398779518 1699.66894727
-1	0	0	Ki67+	245.365897046 35.8970738622
-1	0	0	Ki67+	1555.74420914 57.3384349789
-1	0	0	Ki67+	1881.3590016 2124.87779993
-1	0	0	Ki67+	909.713803616 1031.85088261
-1	0	0	Ki67+	482.025979896 1230.17074256
-1	0	0	Ki67+	1844.66024609 1062.90022324
-1	0	0	Ki67+	205.13124698 2045.22159607
-1	0	0	Ki67+	612.545632591 1904.06360307
-1	0	0	Ki67+	812.489944527 131.378387683
-1	0	0	Ki67+	2041.77134401 340.853718727
-1	0	0	Ki67+	1337.54431572 1038.91811918
-1	0	0	Ki67+	1230.9129382 98.6581075096
-1	0	0	Ki67+	2129.41786556 1638.72765168
-1	0	0	Ki67+	421.465129845 1598.79137897
-1	0	0	Ki67+	1719.33574365 273.416042704
-1	0	0	Ki67+	2014.10712944 1767.28469696
-1	0	0	Ki67+	814.698021056 1298.12470476
-1	0	0	Ki67+	1974.10660453 429.941293743
-1	0	0	Ki67+	274.713484419 1494.65845643
-1	0	0	Ki67+	1279.29884994 299.573961841
-1	0	0	Ki67+	687.709926119 1560.05090491
-1	0	0	Ki67+	2032.97536033 1599.41969682
-1	0	0	Ki67+	283.007263921 25.5174713527
-1	0	0	Ki67+	1174.30407371 1553.67203183
-1	0	0	Ki67+	886.62835602 263.129801604
-1	0	0	Ki67+	526.495263721 1587.42592564
-1	0	0	Ki67+	660.954556328 1132.38033523
-1	0	0	Ki67+	1545.95924799 146.046394384
-1	0	0	Ki67+	1098.64781258 516.014719961
-1	0	0	Ki67+	1333.46328426 903.676684583
-1	0	0	Ki67+	1892.13604343 977.264186784
-1	0	0	Ki67+	935.70674406 399.833394369
-1	0	0	Ki67+	1359.2069182 862.913885418
-1	0	0	Ki67+	1838.92116537 1318.65856867
-1	0	0	Ki67+	992.811969457 302.244394105
-1	0	0	Ki67+	1212.78021589 568.35872365
-1	0	0	Ki67+	842.929346949 229.026995264
-1	0	0	Ki67+	411.62075849 1944.11183892
-1	0	0	Ki67+	1696.45238801 306.440012027
-1	0	0	Ki67+	928.061966441 41.7160304986
-1	0	0	Ki67+	889.794645474 87.3175746323
-1	0	0	Ki67+	1433.76809078 334.875402336
-1	0	0	Ki67+	652.169564501 1798.09308053
-1	0	0	Ki67+	358.31809431 1289.88128901
-1	0	0	Ki67+	2053.09176388 675.182645221
-1	0	0	Ki67+	1296.0110766 1051.82887881
-1	0	0	Ki67+	2138.93645215 995.550461066
-1	0	0	Ki67+	268.203181064 1324.64955831
-1	0	0	Ki67+	1987.97503851 1315.64342164
-1	0	0	Ki67+	640.438636127 1677.16858343
-1	0	0	Ki67+	1381.77267033 2056.89556134
-1	0	0	Ki67+	616.024202114 1433.83395208
-1	0	0	Ki67+	37.0613127647 1692.00583561
-1	0	0	Ki67+	1911.40647368 1726.92811823
-1	0	0	Ki67+	1477.52196701 2087.07753693
-1	0	0	Ki67+	431.673048513 103.583106941
-1	0	0	Ki67+	1847.33993094 2062.52443358
-1	0	0	Ki67+	759.457771173 46.1685076037
-1	0	0	Ki67+	247.191161592 570.545718534
-1	0	0	Ki67+	755.438878931 1274.52561196
-1	0	0	Ki67+	1437.47791644 1787.20821919
-1	0	0	Ki67+	1437.31360496 993.08606318
-1	0	0	Ki67+	1707.86591737 533.001475317
-1	0	0	Ki67+	149.506293974 1432.57685664
-1	0	0	Ki67+	1646.01535131 1353.89161069
-1	0	0	Ki67+	408.86085681 920.945371143
-1	0	0	Ki67+	408.602374091 1791.57336353
-1	0	0	Ki67+	1273.02954928 1211.91387728
-1	0	0	Ki67+	2025.52312742 709.358803095
-1	0	0	Ki67+	908.96477972 875.207469442
-1	0	0	Ki67+	2103.72527103 2003.90005713
-1	0	0	Ki67+	1197.12821082 1833.22649245
-1	0	0	Ki67+	1261.4776744 1680.11505104
-1	0	0	Ki67+	189.012214409 97.5244841182
-1	0	0	Ki67+	205.566336282 247.211375599
-1	0	0	Ki67+	445.087919267 1842.79282741
-1	0	0	Ki67+	708.381615047 1879.3415865
-1	0	0	Ki67+	804.0903594 1836.35827904
-1	0	0	Ki67+	51.5720597309 1003.52426803
-1	0	0	Ki67+	1049.56971415 168.731851915
-1	0	0	Ki67+	1645.58947169 1218.79712723
-1	0	0	Ki67+	903.97742623 1077.44366595
-1	0	0	Ki67+	766.027338836 1760.83961734
-1	0	0	Ki67+	1342.80571148 1313.78063588
-1	0	0	Ki67+	332.862074869 2131.07720062
-1	0	0	Ki67+	2016.24071982 1065.20003374
-1	0	0	Ki67+	754.728096732 552.620635292
-1	0	0	Ki67+	1055.17783453 1439.43737043
-1	0	0	Ki67+	2055.57924274 1744.29930689
-1	0	0	Ki67+	310.301486787 1912.5976203
-1	0	0	Ki67+	422.805001696 1422.44664992
-1	0	0	Ki67+	1008.85658012 1945.69431705
-1	0	0	Ki67+	1646.36539913 804.210514318
-1	0	0	Ki67+	971.105999769 2104.46247257
-1	0	0	Ki67+	67.3852442409 2149.95417994
-1	0	0	Ki67+	744.873275475 2057.3002274
-1	0	0	Ki67+	1399.66485742 806.099988178
-1	0	0	Ki67+	1408.52543782 1260.46172936
-1	0	0	Ki67+	2141.59926112 57.6669691463
-1	0	0	Ki67+	938.985867821 316.266682316
-1	0	0	Ki67+	69.9475661706 295.777483406
-1	0	0	Ki67+	941.281814017 1503.84794505
-1	0	0	Ki67+	1825.18546953 2055.51957898
-1	0	0	Ki67+	355.383420552 65.0492182351
-1	0	0	Ki67+	775.535176532 155.743657222
-1	0	0	Ki67+	1080.84211478 1187.53040826
-1	0	0	Ki67+	607.009048753 708.078851962
-1	0	0	Ki67+	95.7058805195 753.107143236
-1	0	0	Ki67+	1075.46517802 289.301597884
-1	0	0	Ki67+	97.2484917254 629.713519632
-1	0	0	Ki67+	693.515975738 785.95156931
-1	0	0	Ki67+	1729.42636577 332.124424354
-1	0	0	Ki67+	1172.13054737 752.929781518
-1	0	0	Ki67+	924.988933881 1311.94201858
-1	0	0	Ki67+	1308.42385287 1001.28391767
-1	0	0	Ki67+	2005.61434101 1372.25779611
-1	0	0	Ki67+	1023.70606097 1687.56992437
-1	0	0	Ki67+	391.178636296 1710.39158314
-1	0	0	Ki67+	2016.82500102 1642.86218235
-1	0	0	Ki67+	1962.39563721 723.980420852
-1	0	0	Ki67+	712.716538022 1958.0441568
-1	0	0	Ki67+	751.783826251 799.663143515
-1	0	0	Ki67+	1920.59060538 449.432442006
-1	0	0	Ki67+	664.656062132 134.374657234
-1	0	0	Ki67+	1428.88765121 1608.46772886
-1	0	0	Ki67+	916.154633625 1523.99069353
-1	0	0	Ki67+	156.427095721 632.720603812
-1	0	0	Ki67+	722.578796382 1361.21377856
-1	0	0	Ki67+	823.639511869 2139.19471941
-1	0	0	Ki67+	1794.48354066 452.359549084
-1	0	0	Ki67+	885.768065485 189.795544919
-1	0	0	Ki67+	412.524676628 206.816781073
-1	0	0	Ki67+	1039.61068087 713.239261394
-1	0	0	Ki67+	1569.61754598 1106.5300643
-1	0	0	Ki67+	872.528838685 1630.11737522
-1	0	0	Ki67+	1268.28949935 40.1168202414
-1	0	0	Ki67+	112.457495872 707.381330903
-1	0	0	Ki67+	139.144409957 280.99923321
-1	0	0	Ki67+	1614.43709548 858.077464171
-1	0	0	Ki67+	590.889845401 1486.56298406
-1	0	0	Ki67+	134.990081212 903.884421481
-1	0	0	Ki67+	1557.79295044 1615.8901544
-1	0	0	Ki67+	310.767493257 706.428786151
-1	0	0	Ki67+	1787.98570121 2068.71518023
-1	0	0	Ki67+	1475.8611199 41.1921747686
-1	0	0	Ki67+	24.7077227442 2093.63505462
-1	0	0	Ki67+	1986.76742973 260.936367654
-1	0	0	Ki67+	1494.91931499 320.637042084
-1	0	0	Ki67+	1905.7257811 1343.93028811
-1	0	0	Ki67+	1044.04918365 393.935579255
-1	0	0	Ki67+	455.596320749 1805.68817811
-1	0	0	Ki67+	1391.80672455 1025.20348789
-1	0	0	Ki67+	1773.35871393 252.244237782
-1	0	0	Ki67+	95.5974004097 1457.21754025
-1	0	0	Ki67+	1631.85656242 1466.19074152
-1	0	0	Ki67+	1215.92634536 1739.91834985
-1	0	0	Ki67+	1042.5378354 680.560017024
-1	0	0	Ki67+	1841.15351272 209.371603874
-1	0	0	Ki67+	1355.83847802 504.570265416
-1	0	0	Ki67+	1950.33846016 892.09563491
-1	0	0	Ki67+	1141.76086524 1915.17717765
-1	0	0	Ki67+	716.143146013 35.5989272327
-1	0	0	Ki67+	1740.39100484 1942.48456035
-1	0	0	Ki67+	229.614672692 112.527413557
-1	0	0	Ki67+	895.705114491 1778.62655826
-1	0	0	Ki67+	1343.25057408 1788.00843512
-1	0	0	Ki67+	2044.40958181 457.564130579
-1	0	0	Ki67+	2146.25784463 117.22736152
-1	0	0	Ki67+	46.0810607128 1953.25229107
-1	0	0	Ki67+	1122.242207 715.748041015
-1	0	0	Ki67+	1679.45208947 333.796466173
-1	0	0	Ki67+	1966.74914741 2.73584896096
-1	0	0	Ki67+	858.090389773 1071.04078512
-1	0	0	Ki67+	1650.08643337 1524.98511422
-1	0	0	Ki67+	957.167485399 87.447684602
-1	0	0	Ki67+	1740.40980255 975.413918317
-1	0	0	Ki67+	366.983437348 1471.34950293
-1	0	0	Ki67+	432.470832648 1204.88062725
-1	0	0	Ki67+	1947.1109361 2118.45321879
-1	0	0	Ki67+	171.703542328 1185.27326292
-1	0	0	Ki67+	652.146618471 928.941528632
-1	0	0	Ki67+	810.020463573 524.927654633
-1	0	0	Ki67+	1420.85223521 926.600219743
-1	0	0	Ki67+	770.728289319 811.722835598
-1	0	0	Ki67+	1439.85598634 1961.41267162
-1	0	0	Ki67+	395.615205207 526.643357073
-1	0	0	Ki67+	1651.68630152 557.551469276
-1	0	0	Ki67+	1350.0216216 2037.23517768
-1	0	0	Ki67+	1118.4987634 1353.01706446
-1	0	0	Ki67+	2067.20280453 1763.49439443
-1	0	0	Ki67+	397.057499271 2117.02119103
-1	0	0	Ki67+	160.209788581 2126.27923992
-1	0	0	Ki67+	738.833596947 321.257821412
-1	0	0	Ki67+	757.055675278 1084.55634924
-1	0	0	Ki67+	1584.11322924 388.068311783
-1	0	0	Ki67+	423.155563894 713.875121354
-1	0	0	Ki67+	812.566390416 64.018603423
-1	0	0	Ki67+	433.184769787 187.687163057
-1	0	0	Ki67+	1393.26762252 735.532140527
-1	0	0	Ki67+	1150.59229723 396.906152834
-1	0	0	Ki67+	1386.79760616 21.4664884095
-1	0	0	Ki67+	2144.8503047 1844.87153687
-1	0	0	Ki67+	2018.31710404 1512.66037065
-1	0	0	Ki67+	887.1288486 159.068962227
-1	0	0	Ki67+	2045.00602448 1852.00144554
-1	0	0	Ki67+	855.02279751 800.731124389
-1	0	0	Ki67+	771.89403002 1257.21126116
-1	0	0	Ki67+	1256.23559357 1246.72464798
-1	0	0	Ki67+	537.901625951 613.016090898
-1	0	0	Ki67+	1902.73214344 1758.21294383
-1	0	0	Ki67+	642.25178392 1945.99676653
-1	0	0	Ki67+	475.175197215 531.74215406
-1	0	0	Ki67+	124.6188211 229.121760577
-1	0	0	Ki67+	2070.54622218 1428.56202106
-1	0	0	Ki67+	1994.00517992 2015.44480925
-1	0	0	Ki67+	1190.54680045 81.688563944
-1	0	0	Ki67+	524.706515786 284.002897297
-1	0	0	Ki67+	1606.83409219 1480.39578857
-1	0	0	Ki67+	2069.14728649 967.395369294
-1	0	0	Ki67+	967.348273697 774.686698974
-1	0	0	Ki67+	1841.818696 1732.69785356
-1	0	0	Ki67+	1142.4064321 1745.44444091
-1	0	0	Ki67+	1776.38915156 86.9258015079
-1	0	0	Ki67+	1247.43389485 1381.44361876
-1	0	0	Ki67+	277.99752272 1421.35678423
-1	0	0	Ki67+	308.80502309 1823.20180999
-1	0	0	Ki67+	1679.78006534 194.385595862
-1	0	0	Ki67+	326.80317357 1033.01251057
-1	0	0	Ki67+	208.080484675 429.076604153
-1	0	0	Ki67+	392.650825377 1889.92229657
-1	0	0	Ki67+	1204.68683148 461.819401817
-1	0	0	Ki67+	1047.95775259 1787.79239649
-1	0	0	Ki67+	477.743978275 1157.60172461
-1	0	0	Ki67+	1251.21893425 1060.38084828
-1	0	0	Ki67+	9.30514368666 1342.74619057
-1	0	0	Ki67+	1392.68542853 1459.34300691
-1	0	0	Ki67+	2118.68700645 616.478509529
-1	0	0	Ki67+	412.925946047 1619.26526992
-1	0	0	Ki67+	1400.35175354 1911.51902864
-1	0	0	Ki67+	635.201545331 1077.2683422
-1	0	0	Ki67+	2106.92650892 524.258551949
-1	0	0	Ki67+	2137.82329752 2018.05150119
-1	0	0	Ki67+	174.873526078 546.583484236
-1	0	0	Ki67+	472.768500036 1583.05514568
-1	0	0	Ki67+	1674.30583498 1329.13109416
-1	0	0	Ki67+	316.933301725 1867.03701701
-1	0	0	Ki67+	1211.08181848 2132.48709451
-1	0	0	Ki67+	885.631921785 1113.70637003
-1	0	0	Ki67+	348.310955045 1136.75167055
-1	0	0	Ki67+	1632.75993484 379.031308381
-1	0	0	Ki67+	1791.7074235 1061.60559641
-1	0	0	Ki67+	768.218361761 1037.35608876
-1	0	0	Ki67+	533.012287189 885.923308537
-1	0	0	Ki67+	856.918568402 2132.50737063
-1	0	0	Ki67+	308.019451665 629.617130058
-1	0	0	Ki67+	99.24802471 359.962929449
-1	0	0	Ki67+	116.19257117 1879.04333635
-1	0	0	Ki67+	1862.73354811 1405.29157205
-1	0	0	Ki67+	1852.45451011 147.496522814
-1	0	0	Ki67+	433.501848688 516.993710192
-1	0	0	Ki67+	357.580057035 1886.95597571
-1	0	0	Ki67+	127.668985945 1137.85423249
-1	0	0	Ki67+	475.15650094 2148.23436085
-1	0	0	Ki67+	588.097523886 965.942011424
-1	0	0	Ki67+	1590.42112892 1074.68612915
-1	0	0	Ki67+	944.528371088 714.97654786
-1	0	0	Ki67+	1358.20338035 440.706111101
-1	0	0	Ki67+	701.916283155 1210.71480368
-1	0	0	Ki67+	553.164046587 1426.77427907
-1	0	0	Ki67+	629.509724296 427.052510387
-1	0	0	Ki67+	1771.36991818 1543.3248082
-1	0	0	Ki67+	2020.12448116 2059.84356138
-1	0	0	Ki67+	1272.72127575 102.617816061
-1	0	0	Ki67+	114.403637283 1702.5177684
-1	0	0	Ki67+	1611.21017343 747.962732567
-1	0	0	Ki67+	1885.03406113 922.253166894
-1	0	0	Ki67+	296.13608442 1803.19113618
-1	0	0	Ki67+	1996.615282 1810.73029527
-1	0	0	Ki67+	1773.8107875 357.978860331
-1	0	0	Ki67+	1016.80589675 656.661345788
-1	0	0	Ki67+	2146.40301995 2119.61755636
-1	0	0	Ki67+	575.60840397 1105.64260345
-1	0	0	Ki67+	1148.26242346 322.373500693
-1	0	0	Ki67+	160.460842923 113.416753581
-1	0	0	Ki67+	74.4025225431 1205.69742754
-1	0	0	Ki67+	317.653762282 30.4731540541
-1	0	0	Ki67+	2021.26905452 837.327592523
-1	0	0	Ki67+	2035.0313465 626.935528889
-1	0	0	Ki67+	955.896787441 1527.1349406
-1	0	0	Ki67+	1810.09173485 2022.16644658
-1	0	0	Ki67+	1830.67149584 909.665486734
-1	0	0	Ki67+	26.0086951441 1412.93368172
-1	0	0	Ki67+	669.144561964 529.415345707
-1	0	0	Ki67+	1815.97215148 470.374107749
-1	0	0	Ki67+	1803.80420092 613.130166458
-1	0	0	Ki67+	1425.20321143 1823.86408416
-1	0	0	Ki67+	236.084872777 219.587052828
-1	0	0	Ki67+	1675.48682853 1352.11147573
-1	0	0	Ki67+	553.228783485 1459.66501261
-1	0	0	Ki67+	10.3679381326 437.307752982
-1	0	0	Ki67+	637.99894965 1920.18976633
-1	0	0	Ki67+	1190.57871013 933.026673628
-1	0	0	Ki67+	944.416923354 1703.02765125
-1	0	0	Ki67+	1658.21821771 1558.10039217
-1	0	0	Ki67+	918.489005781 1994.3950568
-1	0	0	Ki67+	717.884960083 575.901472446
-1	0	0	Ki67+	1641.53356899 1040.26493009
-1	0	0	Ki67+	384.413286515 802.401798056
-1	0	0	Ki67+	637.530131547 1187.92136357
-1	0	0	Ki67+	1691.26970908 800.362076849
-1	0	0	Ki67+	945.309734058 164.63208505
-1	0	0	Ki67+	384.961470828 133.685927491
-1	0	0	Ki67+	1517.25142681 555.767196243
-1	0	0	Ki67+	2103.77615262 256.610793366
-1	0	0	Ki67+	1009.72056154 407.475926068
-1	0	0	Ki67+	447.738461449 1966.985562
-1	0	0	Ki67+	561.972374272 1025.35076641
-1	0	0	Ki67+	370.585008212 156.486624809
-1	0	0	Ki67+	1756.35423076 616.70094135
-1	0	0	Ki67+	533.889247208 1486.64794714
-1	0	0	Ki67+	1331.43242389 1938.76833377
-1	0	0	Ki67+	1178.99058892 166.565668461
-1	0	0	Ki67+	1018.82143263 63.6803077447
-1	0	0	Ki67+	595.274873828 1005.87150176
-1	0	0	Ki67+	1132.41682632 921.6249996
-1	0	0	Ki67+	822.077732543 318.193641988
-1	0	0	Ki67+	930.584958152 127.973856253
-1	0	0	Ki67+	1525.65975009 1370.90968358
-1	0	0	Ki67+	1303.629234 98.7531005626
-1	0	0	Ki67+	560.306658764 955.545302252
-1	0	0	Ki67+	22.7939450112 856.753238176
-1	0	0	Ki67+	1998.30187821 743.318707571
-1	0	0	Ki67+	1123.86077008 1791.771871
-1	0	0	Ki67+	1254.37715357 1832.94356411
-1	0	0	Ki67+	978.127982239 1557.16737701
-1	0	0	Ki67+	2088.07678493 1106.16388246
-1	0	0	Ki67+	143.064720083 1629.06398418
-1	0	0	Ki67+	1141.98646593 1532.16527884
-1	0	0	Ki67+	1288.06231166 7.83376977214
-1	0	0	Ki67+	753.809883057 1338.04011492
-1	0	0	Ki67+	307.420479338 1664.65334563
-1	0	0	Ki67+	1145.24496481 1094.0067997
-1	0	0	Ki67+	354.890570962 297.773626514
-1	0	0	Ki67+	1817.62268062 1847.44498334
-1	0	0	Ki67+	41.2728043338 2076.29676843
-1	0	0	Ki67+	1124.33718762 890.904824897
-1	0	0	Ki67+	107.398748272 1049.52199675
-1	0	0	Ki67+	1737.25408292 1544.07459441
-1	0	0	Ki67+	1607.46611797 1588.9969808
-1	0	0	Ki67+	970.649883359 596.974114994
-1	0	0	Ki67+	1052.33955938 1073.31408548
-1	0	0	Ki67+	1400.53388321 1090.1322152
-1	0	0	Ki67+	665.491661425 1259.02043996
-1	0	0	Ki67+	748.293476436 501.048025085
-1	0	0	Ki67+	1791.22208937 1472.64673487
-1	0	0	Ki67+	436.038388559 1092.64486307
-1	0	0	Ki67+	548.473822839 1168.51231087
-1	0	0	Ki67+	814.246317008 1234.27820806
-1	0	0	Ki67+	1481.17517418 1207.89484742
-1	0	0	Ki67+	1984.76069477 794.005119657
-1	0	0	Ki67+	995.333171188 1865.48808397
-1	0	0	Ki67+	1315.68045205 1796.35362071
-1	0	0	Ki67+	84.419654703 1294.2675235
-1	0	0	Ki67+	1121.34029782 170.166711202
-1	0	0	Ki67+	584.676066407 1526.04212846
-1	0	0	Ki67+	1573.71441597 2075.56125113
-1	0	0	Ki67+	56.0180398935 339.49000226
-1	0	0	Ki67+	202.638378221 1382.80615664
-1	0	0	Ki67+	824.19592151 955.599032602
-1	0	0	Ki67+	749.548152096 1360.1330793
-1	0	0	Ki67+	1148.89144872 453.524966603
-1	0	0	Ki67+	1174.07844972 1424.53641073
-1	0	0	Ki67+	338.570649136 404.700420331
-1	0	0	Ki67+	1877.99718186 1976.67985857
-1	0	0	Ki67+	1176.7651134 2060.7671631
-1	0	0	Ki67+	533.207160447 2016.15741944
-1	0	0	Ki67+	1475.04975896 667.474474078
-1	0	0	Ki67+	929.251315379 1890.98959511
-1	0	0	Ki67+	152.895959927 1888.8160843
-1	0	0	Ki67+	753.818263273 1237.57479893
-1	0	0	Ki67+	602.111397598 1959.06927597
-1	0	0	Ki67+	683.608751737 229.267581921
-1	0	0	Ki67+	1995.09101108 1718.09921133
-1	0	0	Ki67+	255.070345005 300.371879846
-1	0	0	Ki67+	619.899637424 1732.26848342
-1	0	0	Ki67+	627.333149177 1413.7418224
-1	0	0	Ki67+	1582.12005233 1845.19312898
-1	0	0	Ki67+	765.184839842 1412.01746611
-1	0	0	Ki67+	1477.95599626 1026.15817776
-1	0	0	Ki67+	545.684921129 379.421260873
-1	0	0	Ki67+	998.292051651 1760.68014063
-1	0	0	Ki67+	2023.11000551 2096.21973916
-1	0	0	Ki67+	630.679941904 937.443387045
-1	0	0	Ki67+	824.074187846 1586.44730002
-1	0	0	Ki67+	294.886357257 254.100430926
-1	0	0	Ki67+	2054.61429865 1937.03567025
-1	0	0	Ki67+	7.50605197165 519.234007588
-1	0	0	Ki67+	627.758534191 2024.44814387
-1	0	0	Ki67+	616.82837286 222.919813934
-1	0	0	Ki67+	466.12231028 1747.21408084
-1	0	0	Ki67+	606.547700478 1455.24911963
-1	0	0	Ki67+	767.735370853 1443.30568411
-1	0	0	Ki67+	1223.36132073 955.469016435
-1	0	0	Ki67+	992.989090271 1534.69970158
-1	0	0	Ki67+	62.8355456915 1693.81663331
-1	0	0	Ki67+	966.125790069 1914.45533092
-1	0	0	Ki67+	93.4030087281 793.212157256
-1	0	0	Ki67+	494.532766086 386.968401076
-1	0	0	Ki67+	800.748079078 160.733715876
-1	0	0	Ki67+	216.271723337 375.449200133
-1	0	0	Ki67+	1521.14373773 1123.37045077
-1	0	0	Ki67+	996.296228166 1512.89966213
-1	0	0	Ki67+	454.211116357 1212.85446644
-1	0	0	Ki67+	997.21523213 1335.9357899
-1	0	0	Ki67+	530.779156987 101.685259389
-1	0	0	Ki67+	1522.47199071 352.673507799
-1	0	0	Ki67+	1379.15856178 1884.22292392
-1	0	0	Ki67+	523.715873259 1111.6409669
-1	0	0	Ki67+	2122.62084742 1265.05990491
-1	0	0	Ki67+	310.512252367 1464.32679079
-1	0	0	Ki67+	1823.66894501 1746.70530087
-1	0	0	Ki67+	244.479592369 1959.90114735
-1	0	0	Ki67+	1556.35665224 2020.55641414
-1	0	0	Ki67+	1643.21851235 884.380213105
-1	0	0	Ki67+	1145.31077856 1404.47906586
-1	0	0	Ki67+	657.774250608 1413.55521683
-1	0	0	Ki67+	374.124022682 197.020343906
-1	0	0	Ki67+	73.9804986778 1065.63315142
-1	0	0	Ki67+	456.653228137 149.176347874
-1	0	0	Ki67+	1887.31436378 197.586703971
-1	0	0	Ki67+	1864.61074088 269.158775128
-1	0	0	Ki67+	1730.45287769 1265.00328588
-1	0	0	Ki67+	1385.1568159 1563.35065033
-1	0	0	Ki67+	302.157737318 1139.45956351
-1	0	0	Ki67+	262.925307971 351.64904183
-1	0	0	Ki67+	228.312418563 803.646729859
-1	0	0	Ki67+	87.5825551329 113.969514238
-1	0	0	Ki67+	2122.2508454 155.132763832
-1	0	0	Ki67+	549.020166589 1384.55070238
-1	0	0	Ki67+	152.77902759 315.586278819
-1	0	0	Ki67+	1642.9884723 1295.55830493
-1	0	0	Ki67+	815.467425452 2053.85460454
-1	0	0	Ki67+	1373.30714711 1990.85037549
-1	0	0	Ki67+	964.280993599 506.335460309
-1	0	0	Ki67+	1840.26787302 589.190387773
-1	0	0	Ki67+	1805.43139062 777.737848962
-1	0	0	Ki67+	1361.73226812 2127.88074025
-1	0	0	Ki67+	627.542213921 262.318597915
-1	0	0	Ki67+	1087.57579752 1369.31098232
-1	0	0	Ki67+	5.38514894494 773.282619551
-1	0	0	Ki67+	237.434796307 1446.34405192
-1	0	0	Ki67+	1327.08059118 50.6571257444
-1	0	0	Ki67+	2038.72854601 1908.97315151
-1	0	0	Ki67+	2079.12977421 924.532673769
-1	0	0	Ki67+	199.528522013 1047.94114865
-1	0	0	Ki67+	543.199868968 582.921217163
-1	0	0	Ki67+	1794.65063799 1554.27324223
-1	0	0	Ki67+	970.12631932 1310.75307479
-1	0	0	Ki67+	1745.77918973 1814.67075552
-1	0	0	Ki67+	978.535651052 800.052094664
-1	0	0	Ki67+	1859.39039949 504.460549548
-1	0	0	Ki67+	573.374212294 30.8823204958
-1	0	0	Ki67+	1724.77211764 750.651819728
-1	0	0	Ki67+	668.806134334 1588.5650676
-1	0	0	Ki67+	823.65435647 178.233908579
-1	0	0	Ki67+	52.6313848507 1805.17270996
-1	0	0	Ki67+	2023.86320457 203.679669121
-1	0	0	Ki67+	2062.93445665 2100.3256334
-1	0	0	Ki67+	471.840857908 1261.03989762
-1	0	0	Ki67+	281.229027417 1721.68194824
-1	0	0	Ki67+	1747.61971311 549.071144283
-1	0	0	Ki67+	1231.12606723 1109.31657464
-1	0	0	Ki67+	730.502859375 439.497868457
-1	0	0	Ki67+	915.442365776 97.8321673019
-1	0	0	Ki67+	1511.6078992 689.919009859
-1	0	0	Ki67+	782.402986124 536.462059742
-1	0	0	Ki67+	1718.13561812 1602.4363333
-1	0	0	Ki67+	890.376733036 480.916619404
-1	0	0	Ki67+	1894.31450451 1428.92276513
-1	0	0	Ki67+	580.811660638 286.619910897
-1	0	0	Ki67+	1083.45586009 1341.26360906
-1	0	0	Ki67+	1115.56764509 1835.88098659
-1	0	0	Ki67+	624.289378628 785.107500897
-1	0	0	Ki67+	501.619000638 1841.09217881
-1	0	0	Ki67+	1070.73867881 1113.32014291
-1	0	0	Ki67+	590.53636842 1625.53922876
-1	0	0	Ki67+	123.330311625 1180.25151444
-1	0	0	Ki67+	160.845084974 1711.08083937
-1	0	0	Ki67+	1966.81992435 1658.74353595
-1	0	0	Ki67+	269.901852809 2092.00328509
-1	0	0	Ki67+	1547.69472933 338.10465736
-1	0	0	Ki67+	1209.67798098 1992.85111059
-1	0	0	Ki67+	769.24960841 268.032821415
-1	0	0	Ki67+	2028.22725669 268.098486413
-1	0	0	Ki67+	1512.99631497 1009.74622873
-1	0	0	Ki67+	233.886519491 844.85016466
-1	0	0	Ki67+	800.175201275 975.197185373
-1	0	0	Ki67+	427.447979654 743.80287676
-1	0	0	Ki67+	1898.63044792 869.668991152
-1	0	0	Ki67+	2028.60883623 93.3515105161
-1	0	0	Ki67+	133.773624129 2069.6979821
-1	0	0	Ki67+	61.1078784166 1420.86673288
-1	0	0	Ki67+	15.5362310557 1517.72120621
-1	0	0	Ki67+	419.157275557 1041.0746791
-1	0	0	Ki67+	1506.45711848 1161.73567604
-1	0	0	Ki67+	94.4643559409 1881.76781906
-1	0	0	Ki67+	639.346605158 1525.51681426
-1	0	0	Ki67+	1697.33182812 1545.82134503
-1	0	0	Ki67+	1990.26835089 1836.9605503
-1	0	0	Ki67+	488.990598503 687.037051247
-1	0	0	Ki67+	1574.71474059 198.049823098
-1	0	0	Ki67+	1006.33614464 1219.00408477
-1	0	0	Ki67+	327.329454826 1333.80376189
-1	0	0	Ki67+	1430.9114248 1869.87832306
-1	0	0	Ki67+	1826.27562334 1664.82564266
-1	0	0	Ki67+	1414.76760463 430.143148966
-1	0	0	Ki67+	2082.44526786 359.713850988
-1	0	0	Ki67+	252.630895935 420.518528606
-1	0	0	Ki67+	1852.76049005 1541.47809069
-1	0	0	Ki67+	2102.59975493 1966.53872319
-1	0	0	Ki67+	2039.51001242 318.079044245
-1	0	0	Ki67+	846.978827075 1048.52156181
-1	0	0	Ki67+	1799.33964913 313.490855666
-1	0	0	Ki67+	1733.79027877 2090.71554992
-1	0	0	Ki67+	521.544880434 764.656980435
-1	0	0	Ki67+	509.280988502 216.002941931
-1	0	0	Ki67+	634.137856078 149.996605186
-1	0	0	Ki67+	2056.45931168 1360.6994351
-1	0	0	Ki67+	1275.74152023 2092.61483551
-1	0	0	Ki67+	317.386952718 1517.59011471
-1	0	0	Ki67+	1830.40268776 278.275565269
-1	0	0	Ki67+	710.866147633 154.1593167
-1	0	0	Ki67+	1198.99758198 321.735222348
-1	0	0	Ki67+	1171.22322296 419.270012459
-1	0	0	Ki67+	62.0078305615 519.982267839
-1	0	0	Ki67+	1443.04386269 444.502024879
-1	0	0	Ki67+	2100.3695353 1864.16312307
-1	0	0	Ki67+	1426.91420306 1692.53548116
-1	0	0	Ki67+	1867.80682621 1997.07160964
-1	0	0	Ki67+	455.368532081 1358.73107051
-1	0	0	Ki67+	128.355101604 1523.52576414
-1	0	0	Ki67+	654.593334515 767.864284856
-1	0	0	Ki67+	452.181230132 354.775589049
-1	0	0	Ki67+	1247.58591793 634.304301741
-1	0	0	Ki67+	603.502443244 1875.55895571
-1	0	0	Ki67+	472.337310991 1616.13156396
-1	0	0	Ki67+	2014.92539658 946.322630508
-1	0	0	Ki67+	1194.54909445 1006.72357579
-1	0	0	Ki67+	747.577724099 109.706486934
-1	0	0	Ki67+	1865.78805243 80.4659422274
-1	0	0	Ki67+	1113.66509247 2006.04499043
-1	0	0	Ki67+	351.526131742 1316.39801986
-1	0	0	Ki67+	244.239748739 2011.7382533
-1	0	0	Ki67+	2120.19713478 902.67057624
-1	0	0	Ki67+	1164.76676263 1793.59970553
-1	0	0	Ki67+	1837.94680636 340.315021669
-1	0	0	Ki67+	1669.80078729 1429.78761695
-1	0	0	Ki67+	1537.36291139 1005.80810113
-1	0	0	Ki67+	1569.23186226 564.802551584
-1	0	0	Ki67+	312.956089373 745.217496151
-1	0	0	Ki67+	142.73326241 529.973489431
-1	0	0	Ki67+	1346.10674462 1195.1124628
-1	0	0	Ki67+	792.892277361 1493.56803158
-1	0	0	Ki67+	1319.53823698 967.309375185
-1	0	0	Ki67+	1296.49532783 1519.44808072
-1	0	0	Ki67+	804.997987176 1092.79718084
-1	0	0	Ki67+	1313.96975787 16.6538307675
-1	0	0	Ki67+	2149.20315489 2141.95946874
-1	0	0	Ki67+	1319.91807635 718.873581731
-1	0	0	Ki67+	1800.30176559 1349.49872401
-1	0	0	Ki67+	2071.83268269 618.030487399
-1	0	0	Ki67+	2073.14373313 336.255053849
-1	0	0	Ki67+	814.573663616 1.15412650262
-1	0	0	Ki67+	2002.22774272 1216.90077469
-1	0	0	Ki67+	308.055962374 551.056819188
-1	0	0	Ki67+	2134.7455721 1206.05143395
-1	0	0	Ki67+	1268.7886583 1648.93241431
-1	0	0	Ki67+	1315.28855358 2126.4596429
-1	0	0	Ki67+	1445.73025723 673.707604915
-1	0	0	Ki67+	1269.84994749 2127.71738289
-1	0	0	Ki67+	603.232067506 1289.19421937
-1	0	0	Ki67+	329.226597637 1167.36412182
-1	0	0	Ki67+	1436.60205692 1454.09386195
-1	0	0	Ki67+	1345.04385793 1267.02928004
-1	0	0	Ki67+	1124.64479298 1276.95178063
-1	0	0	Ki67+	1040.5318878 3.80060460615
-1	0	0	Ki67+	97.9917203218 1098.4263515
-1	0	0	Ki67+	103.214941337 143.651986471
-1	0	0	Ki67+	589.504569629 208.479986606
-1	0	0	Ki67+	1945.534027 1048.64990593
-1	0	0	Ki67+	1458.00774241 1923.27007402
-1	0	0	Ki67+	1052.6813838 551.090597548
-1	0	0	Ki67+	1127.61404458 268.266268358
-1	0	0	Ki67+	1533.82279423 2122.86090157
-1	0	0	Ki67+	1753.27198503 1708.34257863
-1	0	0	Ki67+	1321.8210893 1539.29052706
-1	0	0	Ki67+	1167.12523552 98.1204737425
-1	0	0	Ki67+	1744.14282201 1774.52864192
-1	0	0	Ki67+	1881.39250807 1295.16761831
-1	0	0	Ki67+	267.299123408 1860.53287937
-1	0	0	Ki67+	1779.45897602 937.821696446
-1	0	0	Ki67+	1528.19339146 843.161915741
-1	0	0	Ki67+	1098.67731865 663.441273583
-1	0	0	Ki67+	1787.25737288 1407.00584317
-1	0	0	Ki67+	307.803915852 226.864950892
-1	0	0	Ki67+	1076.80245562 723.812166225
-1	0	0	Ki67+	261.00006044 1926.49611079
-1	0	0	Ki67+	666.808531904 566.686375639
-1	0	0	Ki67+	117.095175214 68.2011223536
-1	0	0	Ki67+	182.606414617 1143.03708444
-1	0	0	Ki67+	2025.64778911 1990.27379311
-1	0	0	Ki67+	1379.16802375 768.697686092
-1	0	0	Ki67+	1452.64355753 496.861498664
-1	0	0	Ki67+	12.2545509852 817.997187111
-1	0	0	Ki67+	1573.6077491 1595.07326233
-1	0	0	Ki67+	1712.52779661 1492.54278173
-1	0	0	Ki67+	800.584357176 98.9315225766
-1	0	0	Ki67+	1519.9120066 725.310534314
-1	0	0	Ki67+	1554.66901434 1235.32578896
-1	0	0	Ki67+	757.441610808 457.683368886
-1	0	0	Ki67+	40.8425216722 935.255398305
-1	0	0	Ki67+	152.681970342 351.045634536
-1	0	0	Ki67+	675.411964639 282.303271655
-1	0	0	Ki67+	792.223316668 1448.1368638
-1	0	0	Ki67+	1958.63800823 1299.62096999
-1	0	0	Ki67+	863.463924999 2034.80974281
-1	0	0	Ki67+	807.396839379 389.979209597
-1	0	0	Ki67+	1510.76842885 302.217038356
-1	0	0	Ki67+	2107.32867111 933.295535672
-1	0	0	Ki67+	1428.73507144 401.6249196
-1	0	0	Ki67+	1261.14602367 184.69280188
-1	0	0	Ki67+	1570.60899792 760.282745679
-1	0	0	Ki67+	444.386936235 1318.99537533
-1	0	0	Ki67+	1566.54901464 1452.23464823
-1	0	0	Ki67+	762.515903707 1648.83601585
-1	0	0	Ki67+	1259.24007877 1902.81592
-1	0	0	Ki67+	146.969762902 1157.19617656
-1	0	0	Ki67+	308.621865157 1177.17872209
-1	0	0	Ki67+	1835.84638965 1236.80744097
-1	0	0	Ki67+	1459.46239686 1985.42637234
-1	0	0	Ki67+	692.584066518 951.563783432
-1	0	0	Ki67+	297.81568848 1404.28151012
-1	0	0	Ki67+	1022.05906641 1566.89105147
-1	0	0	Ki67+	1867.11004956 1069.64654792
-1	0	0	Ki67+	1233.42638684 377.722886334
-1	0	0	Ki67+	1459.87586093 405.814562918
-1	0	0	Ki67+	1455.86270941 361.107469476
-1	0	0	Ki67+	1610.35413564 434.186456808
-1	0	0	Ki67+	716.218925037 487.213675955
-1	0	0	Ki67+	164.893771365 248.901615225
-1	0	0	Ki67+	924.059872027 1855.05550112
-1	0	0	Ki67+	224.230493672 1605.63545328
-1	0	0	Ki67+	1017.47265363 1270.2173162
-1	0	0	Ki67+	974.680927401 63.8899934187
-1	0	0	Ki67+	854.784738693 170.35961638
-1	0	0	Ki67+	1087.92289364 936.452115848
-1	0	0	Ki67+	1481.23246814 383.550378266
-1	0	0	Ki67+	1925.43036857 241.247430218
-1	0	0	Ki67+	1616.16024256 1888.37728002
-1	0	0	Ki67+	1800.99745227 1030.20766913
-1	0	0	Ki67+	1635.72611388 2121.14246836
-1	0	0	Ki67+	891.428085105 1606.75902682
-1	0	0	Ki67+	1681.88005301 1.79242903256
-1	0	0	Ki67+	967.252904159 672.252378365
-1	0	0	Ki67+	1238.06656349 1866.38571855
-1	0	0	Ki67+	676.028124568 2020.69732528
-1	0	0	Ki67+	1920.91960472 1652.31094336
-1	0	0	Ki67+	1203.7345435 1632.95063266
-1	0	0	Ki67+	2128.74095141 1160.24740398
-1	0	0	Ki67+	1185.77592731 1250.79814747
-1	0	0	Ki67+	243.762174255 1291.16719661
-1	0	0	Ki67+	1167.43000971 264.930025676
-1	0	0	Ki67+	48.9313607076 616.546838989
-1	0	0	Ki67+	772.863110109 179.563474001
-1	0	0	Ki67+	43.2599565668 1770.57846707
-1	0	0	Ki67+	1437.47856338 1660.98382595
-1	0	0	Ki67+	1169.89369803 807.683452704
-1	0	0	Ki67+	1153.42998129 1170.83023366
-1	0	0	Ki67+	876.523043888 1002.30846262
-1	0	0	Ki67+	2110.64218767 2068.1086811
-1	0	0	Ki67+	624.596130742 6.13714082
-1	0	0	Ki67+	1522.18256173 1709.54748511
-1	0	0	Ki67+	1488.72247801 1816.3518532
-1	0	0	Ki67+	1717.85480606 574.395384437
-1	0	0	Ki67+	1005.9327857 962.810596908
-1	0	0	Ki67+	1639.08739871 2082.96231065
-1	0	0	Ki67+	546.431439928 441.903097492
-1	0	0	Ki67+	1517.20289618 239.671369048
-1	0	0	Ki67+	295.388048484 605.726177268
-1	0	0	Ki67+	748.988614766 1575.59571302
-1	0	0	Ki67+	2147.30077046 462.478081128
-1	0	0	Ki67+	678.288624526 1927.03148036
-1	0	0	Ki67+	1125.32676164 2098.66319172
-1	0	0	Ki67+	552.6204112 1064.52588776
-1	0	0	Ki67+	1552.47900423 389.079506167
-1	0	0	Ki67+	127.034402567 1335.58811673
-1	0	0	Ki67+	2091.99555069 40.5746752355
-1	0	0	Ki67+	523.966706662 1640.52549698
-1	0	0	Ki67+	635.445815059 866.220174261
-1	0	0	Ki67+	472.484957124 1132.39142304
-1	0	0	Ki67+	107.005729887 1843.69086933
-1	0	0	Ki67+	102.865623111 1311.73050465
-1	0	0	Ki67+	1557.82319309 1293.93264767
-1	0	0	Ki67+	253.348246119 543.720609883
-1	0	0	Ki67+	1615.64228832 562.175314906
-1	0	0	Ki67+	1063.33734043 1733.44469973
-1	0	0	Ki67+	1924.43259082 1831.98840073
-1	0	0	Ki67+	1490.89663268 1.76998081885
-1	0	0	Ki67+	1947.22112843 498.252425774
-1	0	0	Ki67+	1312.32916578 2002.98773536
-1	0	0	Ki67+	847.943414115 113.419505946
-1	0	0	Ki67+	1588.65029822 2047.97935939
-1	0	0	Ki67+	823.045605814 1208.3268288
-1	0	0	Ki67+	1335.73470358 564.097862234
-1	0	0	Ki67+	881.390831707 1477.93552763
-1	0	0	Ki67+	21.4396189906 181.65492556
-1	0	0	Ki67+	1280.21920906 1334.85324468
-1	0	0	Ki67+	525.767479845 326.691554323
-1	0	0	Ki67+	1299.93308871 1680.80982745
-1	0	0	Ki67+	395.443482564 1658.08001448
-1	0	0	Ki67+	1723.43318542 2142.9943579
-1	0	0	Ki67+	1960.81842003 2058.20171898
-1	0	0	Ki67+	1947.92037467 1925.62150322
-1	0	0	Ki67+	203.419524389 594.11610101
-1	0	0	Ki67+	1549.79852406 666.06260211
-1	0	0	Ki67+	1498.69488798 1729.85532631
-1	0	0	Ki67+	1823.62901775 139.987935581
-1	0	0	Ki67+	92.3136906909 509.393946982
-1	0	0	Ki67+	358.099563107 1266.11116364
-1	0	0	Ki67+	340.445968128 532.41875778
-1	0	0	Ki67+	1489.34286505 1427.34907833
-1	0	0	Ki67+	1611.0143628 798.252178126
-1	0	0	Ki67+	1193.56354712 1694.62139056
-1	0	0	Ki67+	1285.33766006 2001.25707677
-1	0	0	Ki67+	1617.10323765 1834.91241393
-1	0	0	Ki67+	0.746365445316 415.262573874
-1	0	0	Ki67+	1877.37662716 1671.05863732
-1	0	0	Ki67+	491.183765044 1044.44584879
-1	0	0	Ki67+	1977.00982438 56.7250724496
-1	0	0	Ki67+	1822.06747642 182.300877335
-1	0	0	Ki67+	1496.38828019 1637.56879798
-1	0	0	Ki67+	847.794648332 1669.97159455
-1	0	0	Ki67+	407.255892019 970.78258067
-1	0	0	Ki67+	684.42532557 1340.32711544
-1	0	0	Ki67+	1691.91488804 1801.39759445
-1	0	0	Ki67+	24.4562248103 979.499748302
-1	0	0	Ki67+	720.994271966 127.780463951
-1	0	0	Ki67+	1030.3176008 1113.81207042
-1	0	0	Ki67+	496.433691609 352.341310002
-1	0	0	Ki67+	1892.3767878 1179.58172899
-1	0	0	Ki67+	2014.54226361 1862.46547679
-1	0	0	Ki67+	360.976010487 10.0631235688
-1	0	0	Ki67+	409.784212992 423.647612419
-1	0	0	Ki67+	201.694865725 1914.45606873
-1	0	0	Ki67+	183.373318595 1240.49511868
-1	0	0	Ki67+	1497.50594556 466.44890845
-1	0	0	Ki67+	983.158672702 1404.33078096
-1	0	0	Ki67+	1858.16958688 946.921623143
-1	0	0	Ki67+	1441.14196255 1049.81186284
-1	0	0	Ki67+	1977.77709757 990.191234661
-1	0	0	Ki67+	1776.91201187 1568.39393027
-1	0	0	Ki67+	1435.27813089 1547.41039787
-1	0	0	Ki67+	2138.27849837 1314.2066443
-1	0	0	Ki67+	2101.08024838 1052.1002176
-1	0	0	Ki67+	1953.715642 618.56232804
-1	0	0	Ki67+	1945.23843708 46.1103182242
-1	0	0	Ki67+	969.299756201 258.338597742
-1	0	0	Ki67+	1385.33751712 395.709132573
-1	0	0	Ki67+	949.887432747 1156.25350023
-1	0	0	Ki67+	625.897167713 1575.73833642
-1	0	0	Ki67+	1257.67602168 838.195422805
-1	0	0	Ki67+	2103.36073248 1661.18274482
-1	0	0	Ki67+	660.32567273 1335.43689064
-1	0	0	Ki67+	2018.42480046 1353.09054945
-1	0	0	Ki67+	1791.37700114 1111.59339353
-1	0	0	Ki67+	1927.59632595 958.470924963
-1	0	0	Ki67+	1993.0476635 544.718806152
-1	0	0	Ki67+	1937.18864811 2048.60582844
-1	0	0	Ki67+	497.102073164 952.32627741
-1	0	0	Ki67+	1967.29573989 865.009783295
-1	0	0	Ki67+	1363.43477328 14.591442561
-1	0	0	Ki67+	1169.68087649 726.488654669
-1	0	0	Ki67+	2083.80719551 1376.87024733
-1	0	0	Ki67+	909.745819738 280.886191916
-1	0	0	Ki67+	533.849378003 39.0677842533
-1	0	0	Ki67+	904.873394018 1380.20578999
-1	0	0	Ki67+	1496.99044015 932.851085183
-1	0	0	Ki67+	2105.77943481 1217.09708838
-1	0	0	Ki67+	783.770232161 1276.05509233
-1	0	0	Ki67+	2137.75795982 943.646040148
-1	0	0	Ki67+	1948.79253853 1267.33582063
-1	0	0	Ki67+	947.513842605 2127.49637308
-1	0	0	Ki67+	909.987215869 974.196035008
-1	0	0	Ki67+	2126.65606733 1241.13384345
-1	0	0	Ki67+	399.324094943 253.495837678
-1	0	0	Ki67+	1484.2620402 714.210217897
-1	0	0	Ki67+	1343.95425195 1393.96365669
-1	0	0	Ki67+	1602.29416246 1423.1813617
-1	0	0	Ki67+	917.021048096 945.911134537
-1	0	0	CD3+/CD8+/Ki67+	545.842283972 550.53830118
-1	0	0	CD3+/CD8+/Ki67+	853.070079256 1842.51620566
-1	0	0	CD3+/CD8+/Ki67+	725.520106346 1455.23079013
-1	0	0	CD3+/CD8+/Ki67+	2047.73562384 1123.99007042
-1	0	0	CD3+/CD8+/Ki67+	1240.39383336 2023.39340823
-1	0	0	CD3+/CD8+/Ki67+	251.682971229 1546.73307117
-1	0	0	CD3+/CD8+/Ki67+	700.525360102 842.865385818
-1	0	0	CD3+/CD8+/Ki67+	1251.39812417 1150.77941912
-1	0	0	CD3+/CD8+/Ki67+	545.687225173 1517.96616706
-1	0	0	CD3+/CD8+/Ki67+	1177.24441168 1470.52018294
-1	0	0	CD3+/CD8+/Ki67+	539.285990698 797.173909807
-1	0	0	CD3+/CD8+/Ki67+	1713.9759723 1880.37529593
-1	0	0	CD3+/CD8+/Ki67+	977.066584647 562.420109708
-1	0	0	CD3+/CD8+/Ki67+	249.225685958 778.058615044
-1	0	0	CD3+/CD8+/Ki67+	717.089470997 1155.63509664
-1	0	0	CD3+/CD8+/Ki67+	1759.98208491 1194.31001189
-1	0	0	CD3+/CD8+/Ki67+	991.308573022 1453.98943623
-1	0	0	CD3+/CD8+/Ki67+	345.047117178 1637.27648999
-1	0	0	CD3+/CD8+/Ki67+	916.141558077 1581.04241414
-1	0	0	CD3+/CD8+/Ki67+	966.682048038 224.040349739
-1	0	0	CD3+/CD8+/Ki67+	1825.78503707 944.436284606
-1	0	0	CD3+/CD8+/Ki67+	685.324678484 1463.04093494
-1	0	0	CD3+/CD8+/Ki67+	461.66563993 723.265918677
-1	0	0	CD3+/CD8+/Ki67+	188.667419678 1692.34950049
-1	0	0	CD3+/CD8+/Ki67+	1406.46680253 1314.06058645
-1	0	0	CD3+/CD8+/Ki67+	702.216886171 1611.7527701
-1	0	0	CD3+/CD8+/Ki67+	1144.14254084 143.452192552
-1	0	0	CD3+/CD8+/Ki67+	699.250123971 1515.14325312
-1	0	0	CD3+/CD8+/Ki67+	1828.21850857 988.453222008
-1	0	0	CD3+/CD8+/Ki67+	1816.76234146 1903.77070024
-1	0	0	CD3+/CD8+/Ki67+	1389.47570606 1379.76169665
-1	0	0	CD3+/CD8+/Ki67+	1512.14672386 160.650047532
-1	0	0	CD3+/CD8+/Ki67+	1889.94673068 687.723729562
-1	0	0	CD3+/CD8+/Ki67+	71.8025595771 1377.20379502
-1	0	0	CD3+/CD8+/Ki67+	1351.15104828 286.594086083
-1	0	0	CD3+/CD8+/Ki67+	291.896745652 98.5397072655
-1	0	0	CD3+/CD8+/Ki67+	1071.10792128 2109.55776834
-1	0	0	CD3+/CD8+/Ki67+	1013.00664538 2096.20629306
-1	0	0	CD3+/CD8+/Ki67+	652.2908376 66.3776199564
-1	0	0	CD3+/CD8+/Ki67+	302.144482041 1984.48513499
-1	0	0	CD3+/CD8+/Ki67+	786.892667396 2108.18442966
-1	0	0	CD3+/CD8+/Ki67+	1294.74741796 826.353398696
-1	0	0	CD3+/CD8+/Ki67+	1905.74802393 357.075050958
-1	0	0	CD3+/CD8+/Ki67+	558.460146874 1570.69947309
-1	0	0	CD3+/CD8+/Ki67+	876.255660634 662.516358365
-1	0	0	CD3+/CD8+/Ki67+	885.223543501 1193.15166457
-1	0	0	CD3+/CD8+/Ki67+	1535.94572415 2063.01544877
-1	0	0	CD3+/CD8+/Ki67+	376.724530401 590.696351974
-1	0	0	CD3+/CD8+/Ki67+	826.434318387 283.156553181
-1	0	0	CD3+/CD8+/Ki67+	154.071897723 966.869950231
#EOF
