# Supplementary material for: Data-Driven Discovery of Immune Contexture Biomarkers
Source: Front Oncol. 2018 Dec 18;8:627. doi: 10.3389/fonc.2018.00627 (PMC6305402; doi:10.3389/fonc.2018.00627)
Supplement: Data Sheet 2.zip — The synthetic dataset used for verifying the approach (section 3.1; Figure 4) is provided as a collection of text files describing regions, markers, and metadata. [file Data_Sheet_2.zip › verificationDataset/testdata_035_ImageObjects.txt]

barcode_target	testdata_035
barcode_origin	-1
workflow_target_version	-1
workflow_origin	-1
workflow_origin_version	-1
iH	-1
iW	-1
user	None

-1	0	0	Ki67+	291.745919092 119.092132209
-1	0	0	Ki67+	608.847389113 999.790646303
-1	0	0	Ki67+	1072.36030551 1688.95116665
-1	0	0	Ki67+	91.9441915457 618.368504408
-1	0	0	Ki67+	470.767319853 15.6409668612
-1	0	0	Ki67+	263.267759787 243.755646678
-1	0	0	Ki67+	936.858980901 1634.66695861
-1	0	0	Ki67+	1562.62327892 1397.56761336
-1	0	0	Ki67+	721.780385603 1381.42160807
-1	0	0	Ki67+	1196.46812929 276.402785871
-1	0	0	Ki67+	403.381114441 1911.02940128
-1	0	0	Ki67+	1956.13762442 1690.83924123
-1	0	0	Ki67+	752.929177012 1416.64350272
-1	0	0	Ki67+	80.4056558633 1886.24238768
-1	0	0	Ki67+	1568.29584192 149.314233878
-1	0	0	Ki67+	1270.74573125 2023.17356298
-1	0	0	Ki67+	1988.06512463 1208.28859431
-1	0	0	Ki67+	582.63547993 2144.36692273
-1	0	0	Ki67+	944.165107118 1552.84792207
-1	0	0	Ki67+	881.144182053 2138.51073271
-1	0	0	Ki67+	11.1042748457 971.022129196
-1	0	0	Ki67+	1054.52137996 962.770633421
-1	0	0	Ki67+	91.1640565444 1047.50462421
-1	0	0	Ki67+	124.385858711 6.36392512743
-1	0	0	Ki67+	894.207881229 855.260912142
-1	0	0	Ki67+	476.699067317 1031.84021692
-1	0	0	Ki67+	935.882518875 1531.83287179
-1	0	0	Ki67+	1378.94513826 1269.16084468
-1	0	0	Ki67+	884.29855213 1658.3010431
-1	0	0	Ki67+	389.891968737 95.4247722404
-1	0	0	Ki67+	1520.16127341 1936.18730738
-1	0	0	Ki67+	448.799955911 716.741325312
-1	0	0	Ki67+	2129.08285151 878.878016206
-1	0	0	Ki67+	387.869493584 706.210378967
-1	0	0	Ki67+	445.599080351 57.7925100224
-1	0	0	Ki67+	2012.40337754 677.602241042
-1	0	0	Ki67+	1538.6775686 450.902568997
-1	0	0	Ki67+	657.464593419 1877.4856148
-1	0	0	Ki67+	299.764012528 665.498622345
-1	0	0	Ki67+	1723.1658548 672.522196055
-1	0	0	Ki67+	477.565789148 816.984403837
-1	0	0	Ki67+	1321.24803222 619.442670113
-1	0	0	Ki67+	416.588856309 991.364207048
-1	0	0	Ki67+	925.770275517 817.241798297
-1	0	0	Ki67+	424.116496554 1706.28356403
-1	0	0	Ki67+	1870.57498692 1028.08352599
-1	0	0	Ki67+	1372.83220083 328.379069165
-1	0	0	Ki67+	220.373101012 522.043049152
-1	0	0	Ki67+	451.833149878 279.702656373
-1	0	0	Ki67+	1049.56249177 561.9181416
-1	0	0	Ki67+	840.182397199 1276.65012072
-1	0	0	Ki67+	831.295361261 105.893421051
-1	0	0	Ki67+	763.848441619 405.63194324
-1	0	0	Ki67+	936.68039471 2020.21135283
-1	0	0	Ki67+	254.482304974 2094.06907631
-1	0	0	Ki67+	1786.19948104 235.36829307
-1	0	0	Ki67+	997.811919956 268.0338678
-1	0	0	Ki67+	1666.80192723 1643.3086071
-1	0	0	Ki67+	1446.64553194 1091.37851224
-1	0	0	Ki67+	1850.59586972 888.353886576
-1	0	0	Ki67+	102.980083945 1821.90907399
-1	0	0	Ki67+	165.778236032 164.826894233
-1	0	0	Ki67+	2099.91582197 1049.04081144
-1	0	0	Ki67+	718.560765491 1442.7483956
-1	0	0	Ki67+	2030.5992724 853.52012756
-1	0	0	Ki67+	2085.53693384 2082.60505167
-1	0	0	Ki67+	592.233711678 1226.53520031
-1	0	0	Ki67+	1856.67886281 1717.35417522
-1	0	0	Ki67+	1122.56004573 1591.99090103
-1	0	0	Ki67+	637.94133984 1363.45067259
-1	0	0	Ki67+	782.366538856 955.001789823
-1	0	0	Ki67+	1821.5524526 1359.9145516
-1	0	0	Ki67+	84.7629829466 964.010231387
-1	0	0	Ki67+	1.48071353197 1975.08159791
-1	0	0	Ki67+	1250.23078232 1585.56570593
-1	0	0	Ki67+	969.232312126 1405.54573329
-1	0	0	Ki67+	2088.59786951 1076.97221452
-1	0	0	Ki67+	789.01933173 1547.23828538
-1	0	0	Ki67+	1517.04669137 560.191443512
-1	0	0	Ki67+	1210.64122472 1618.02674844
-1	0	0	Ki67+	1439.11805741 1730.94761349
-1	0	0	Ki67+	366.127646313 1205.80755691
-1	0	0	Ki67+	709.087854359 1777.11285272
-1	0	0	Ki67+	808.879463548 1596.09785845
-1	0	0	Ki67+	1979.69146778 1413.56625959
-1	0	0	Ki67+	1590.63617469 149.286604351
-1	0	0	Ki67+	180.579996561 1869.84405736
-1	0	0	Ki67+	462.833161738 1263.62365681
-1	0	0	Ki67+	1898.94548529 6.08007870548
-1	0	0	Ki67+	1375.75576211 61.9402672481
-1	0	0	Ki67+	1226.65046099 704.251617469
-1	0	0	Ki67+	190.332554506 1006.83032116
-1	0	0	Ki67+	548.646062617 206.249874151
-1	0	0	Ki67+	1577.15006183 1969.87349023
-1	0	0	Ki67+	1694.79330031 1940.39663422
-1	0	0	Ki67+	2025.75191658 1675.79082575
-1	0	0	Ki67+	1302.18160478 1284.26420463
-1	0	0	Ki67+	62.092567561 1709.32705742
-1	0	0	Ki67+	931.990377459 562.646981585
-1	0	0	Ki67+	1590.50150866 1732.58145695
-1	0	0	Ki67+	1604.59524316 1538.81118351
-1	0	0	Ki67+	484.686797314 1863.62785906
-1	0	0	Ki67+	961.13560502 957.496159937
-1	0	0	Ki67+	1539.43793451 591.575943689
-1	0	0	Ki67+	640.476710396 737.255130353
-1	0	0	Ki67+	415.002799411 2024.97662038
-1	0	0	Ki67+	2.14219105045 1927.77172695
-1	0	0	Ki67+	2116.01296746 2100.69038514
-1	0	0	Ki67+	1581.14835667 1624.34420199
-1	0	0	Ki67+	1704.30460699 1777.05628005
-1	0	0	Ki67+	575.634091363 1625.74962093
-1	0	0	Ki67+	1233.04987339 1117.77355718
-1	0	0	Ki67+	1664.48431343 1757.01707887
-1	0	0	Ki67+	1392.56178576 929.541136809
-1	0	0	Ki67+	1954.37077532 1197.74440209
-1	0	0	Ki67+	63.7740296367 1997.33296569
-1	0	0	Ki67+	2077.98942611 1849.34671563
-1	0	0	Ki67+	1081.77407546 1416.30077899
-1	0	0	Ki67+	695.869077269 391.789143339
-1	0	0	Ki67+	1715.36281402 895.950060207
-1	0	0	Ki67+	1417.18326283 1250.71974982
-1	0	0	Ki67+	2039.25067407 269.30002062
-1	0	0	Ki67+	1290.01599598 1471.19902451
-1	0	0	Ki67+	225.868316687 1008.43285975
-1	0	0	Ki67+	917.582140408 1853.19986024
-1	0	0	Ki67+	706.306064721 1818.67583314
-1	0	0	Ki67+	1226.31542621 1751.97583944
-1	0	0	Ki67+	764.87327273 719.291920473
-1	0	0	Ki67+	1129.58053311 2015.41083591
-1	0	0	Ki67+	1218.32576362 903.813445023
-1	0	0	Ki67+	535.431443183 862.118709031
-1	0	0	Ki67+	1358.98110578 1959.01336821
-1	0	0	Ki67+	1125.89793007 1979.44325626
-1	0	0	Ki67+	1133.46021774 1403.51190909
-1	0	0	Ki67+	318.555000559 2044.59415401
-1	0	0	Ki67+	1589.59937019 906.001175968
-1	0	0	Ki67+	1297.33286822 859.424295551
-1	0	0	Ki67+	70.6503360121 456.075917837
-1	0	0	Ki67+	1534.88298612 1282.2222631
-1	0	0	Ki67+	765.675730161 1666.19206504
-1	0	0	Ki67+	766.851718985 651.58504889
-1	0	0	Ki67+	724.212467942 620.647061431
-1	0	0	Ki67+	679.630342621 143.62686633
-1	0	0	Ki67+	1120.98941123 869.77066024
-1	0	0	Ki67+	72.3059094255 1918.52391567
-1	0	0	Ki67+	842.706458313 772.29440449
-1	0	0	Ki67+	1029.96450436 1586.25421317
-1	0	0	Ki67+	248.305522548 1262.48614449
-1	0	0	Ki67+	2134.94295043 388.397019127
-1	0	0	Ki67+	2.74621814643 1057.25091046
-1	0	0	Ki67+	253.013246116 6.54880006799
-1	0	0	Ki67+	1666.15500789 1091.21178874
-1	0	0	Ki67+	1294.54445626 1597.9752944
-1	0	0	Ki67+	1463.05223988 1549.55769197
-1	0	0	Ki67+	84.7365955369 1642.64077226
-1	0	0	Ki67+	1482.78893978 936.595672218
-1	0	0	Ki67+	1224.55112202 841.877383362
-1	0	0	Ki67+	1125.69713999 640.169823528
-1	0	0	Ki67+	819.175719812 42.9962402843
-1	0	0	Ki67+	1476.84402082 1043.50028806
-1	0	0	Ki67+	293.364322106 644.14324686
-1	0	0	Ki67+	692.48954363 632.416354207
-1	0	0	Ki67+	1653.32251215 455.472729852
-1	0	0	Ki67+	1944.95919059 931.471371132
-1	0	0	Ki67+	676.901722415 1387.43008079
-1	0	0	Ki67+	1032.88392717 677.098636792
-1	0	0	Ki67+	605.854810676 1033.37467516
-1	0	0	Ki67+	2024.63109844 1281.65895301
-1	0	0	Ki67+	1170.85922315 87.745933077
-1	0	0	Ki67+	1382.47222047 1578.67058274
-1	0	0	Ki67+	311.441013924 939.958005208
-1	0	0	Ki67+	639.476683823 486.174822426
-1	0	0	Ki67+	141.779973243 827.200081206
-1	0	0	Ki67+	85.7446429875 1017.72777298
-1	0	0	Ki67+	683.212868112 1980.27576037
-1	0	0	Ki67+	337.844028692 919.637493089
-1	0	0	Ki67+	2047.32028132 578.683627001
-1	0	0	Ki67+	379.889223809 1053.99211392
-1	0	0	Ki67+	2098.48704196 655.713332304
-1	0	0	Ki67+	170.089980625 2022.30426351
-1	0	0	Ki67+	1879.20952823 407.519906004
-1	0	0	Ki67+	1941.5323505 1471.26086195
-1	0	0	Ki67+	310.090897312 492.852975203
-1	0	0	Ki67+	1532.20344074 1148.9517409
-1	0	0	Ki67+	2126.6889733 1839.42945986
-1	0	0	Ki67+	690.152635059 1703.21377264
-1	0	0	Ki67+	1790.66117069 573.754284389
-1	0	0	Ki67+	909.88304947 1005.08560761
-1	0	0	Ki67+	2107.86684198 1524.59508996
-1	0	0	Ki67+	1583.42221164 836.316349652
-1	0	0	Ki67+	992.616476725 2130.65323542
-1	0	0	Ki67+	967.680965253 1786.84844758
-1	0	0	Ki67+	459.77032307 851.868392761
-1	0	0	Ki67+	1007.60299006 910.614413566
-1	0	0	Ki67+	841.627644872 2038.60393607
-1	0	0	Ki67+	235.792610367 420.816616196
-1	0	0	Ki67+	1403.41535127 1535.42650841
-1	0	0	Ki67+	97.9175766508 1158.55348898
-1	0	0	Ki67+	448.391106158 1757.6824731
-1	0	0	Ki67+	1221.24731764 2090.17095656
-1	0	0	Ki67+	1502.29142409 1507.31855298
-1	0	0	Ki67+	837.30943337 1865.34050578
-1	0	0	Ki67+	1606.25745769 2122.60498216
-1	0	0	Ki67+	164.073040266 1615.59618155
-1	0	0	Ki67+	766.245295608 1594.88166851
-1	0	0	Ki67+	1600.14401293 1609.62490089
-1	0	0	Ki67+	922.56366457 424.153898206
-1	0	0	Ki67+	1367.36147472 778.194234244
-1	0	0	Ki67+	1357.27129149 1717.41437509
-1	0	0	Ki67+	660.203659377 129.189163725
-1	0	0	Ki67+	567.664439043 2033.72284707
-1	0	0	Ki67+	106.765806088 1940.44364029
-1	0	0	Ki67+	1461.90020561 1207.65016075
-1	0	0	Ki67+	678.105353723 896.963994414
-1	0	0	Ki67+	64.9019829807 787.243254998
-1	0	0	Ki67+	1241.88598243 1404.13937966
-1	0	0	Ki67+	2004.12235185 1027.15297435
-1	0	0	Ki67+	342.10070308 2036.862313
-1	0	0	Ki67+	1084.84908972 1229.77412511
-1	0	0	Ki67+	1195.775949 1285.37838471
-1	0	0	Ki67+	637.365309691 294.688988944
-1	0	0	Ki67+	1267.25585385 1308.04761368
-1	0	0	Ki67+	850.868673285 1047.03155356
-1	0	0	Ki67+	1824.59589925 1421.5763525
-1	0	0	Ki67+	1859.49801325 783.218997829
-1	0	0	Ki67+	2087.7194805 1990.73502935
-1	0	0	Ki67+	132.65198491 1946.12652478
-1	0	0	Ki67+	1506.23910267 407.991724332
-1	0	0	Ki67+	1971.06504771 1670.35801
-1	0	0	Ki67+	21.3328353936 770.290408941
-1	0	0	Ki67+	1075.45863894 661.373640747
-1	0	0	Ki67+	2088.32409693 589.617639471
-1	0	0	Ki67+	1176.79602557 2088.72035095
-1	0	0	Ki67+	1354.48271352 1293.42185367
-1	0	0	Ki67+	517.061915937 314.280639613
-1	0	0	Ki67+	129.806246919 1084.34058942
-1	0	0	Ki67+	259.09332454 763.260749258
-1	0	0	Ki67+	1383.84090491 2131.16627071
-1	0	0	Ki67+	1579.72781222 273.485284872
-1	0	0	Ki67+	175.723153838 1421.19972001
-1	0	0	Ki67+	255.506148986 389.763143746
-1	0	0	Ki67+	748.638546132 1281.50800065
-1	0	0	Ki67+	2004.79927636 2066.01639317
-1	0	0	Ki67+	985.725526568 1701.85364463
-1	0	0	Ki67+	705.480093669 1626.65364201
-1	0	0	Ki67+	390.50334899 2148.38447313
-1	0	0	Ki67+	1051.8337839 735.990355551
-1	0	0	Ki67+	1129.7293878 767.213391835
-1	0	0	Ki67+	1425.47748878 2065.79079827
-1	0	0	Ki67+	947.615360227 521.348705991
-1	0	0	Ki67+	499.702776441 257.783142335
-1	0	0	Ki67+	601.008763999 545.178931125
-1	0	0	Ki67+	504.466778288 26.000562809
-1	0	0	Ki67+	1626.63410446 583.479029867
-1	0	0	Ki67+	823.409737219 153.678874781
-1	0	0	Ki67+	1155.30175969 1534.67424324
-1	0	0	Ki67+	931.949659003 1938.79917794
-1	0	0	Ki67+	1508.2525232 1559.68663635
-1	0	0	Ki67+	2.22165733149 897.064566723
-1	0	0	Ki67+	370.548608387 1975.72315079
-1	0	0	Ki67+	1303.4942516 169.907110362
-1	0	0	Ki67+	853.806342822 248.014840194
-1	0	0	Ki67+	382.865019677 915.68578109
-1	0	0	Ki67+	1609.44325741 938.209254076
-1	0	0	Ki67+	2016.98789531 2084.2767821
-1	0	0	Ki67+	397.626302416 1526.59025533
-1	0	0	Ki67+	1249.52319106 1763.24131757
-1	0	0	Ki67+	536.289139161 483.245475278
-1	0	0	Ki67+	1512.52311448 14.1481916733
-1	0	0	Ki67+	134.691804541 1228.23492972
-1	0	0	Ki67+	2091.56286409 728.810705657
-1	0	0	Ki67+	1073.90539364 223.199613686
-1	0	0	Ki67+	1741.376425 1612.25919058
-1	0	0	Ki67+	2049.84586799 924.902214201
-1	0	0	Ki67+	548.520584 1118.11389956
-1	0	0	Ki67+	2043.82220994 1766.20406018
-1	0	0	Ki67+	480.513250116 1075.04903296
-1	0	0	Ki67+	1934.65112252 347.00500495
-1	0	0	Ki67+	1971.03552119 444.725077483
-1	0	0	Ki67+	1628.52886112 1932.35751368
-1	0	0	Ki67+	25.5656524375 1422.31173109
-1	0	0	Ki67+	1329.20268205 931.892504654
-1	0	0	Ki67+	1565.34328682 363.24619929
-1	0	0	Ki67+	1051.14847576 665.381223796
-1	0	0	Ki67+	300.408300827 1432.79706235
-1	0	0	Ki67+	1277.31072539 792.789846935
-1	0	0	Ki67+	1384.60905283 158.075867154
-1	0	0	Ki67+	258.945928677 900.018718527
-1	0	0	Ki67+	1549.96761495 383.393520152
-1	0	0	Ki67+	1155.59464284 446.820467185
-1	0	0	Ki67+	417.622631581 159.906504499
-1	0	0	Ki67+	402.746492156 1802.45600651
-1	0	0	Ki67+	1649.96483468 1048.971535
-1	0	0	Ki67+	888.671028294 1378.64869344
-1	0	0	Ki67+	1398.34302137 1206.31753284
-1	0	0	Ki67+	514.952329385 193.509210861
-1	0	0	Ki67+	1902.6946762 776.957139117
-1	0	0	Ki67+	1877.69498267 1936.12716837
-1	0	0	Ki67+	771.667800137 1494.90771303
-1	0	0	Ki67+	2013.46497364 922.146775267
-1	0	0	Ki67+	1146.708742 2105.46532295
-1	0	0	Ki67+	2062.85547336 1334.469641
-1	0	0	Ki67+	1094.36071402 153.869849513
-1	0	0	Ki67+	1477.18774889 1142.069271
-1	0	0	Ki67+	1713.42478017 1357.80263157
-1	0	0	Ki67+	242.045317873 1968.0739361
-1	0	0	Ki67+	797.5592665 1700.23391236
-1	0	0	Ki67+	1567.24300466 74.8222576662
-1	0	0	Ki67+	1534.7593501 1036.34795247
-1	0	0	Ki67+	2099.42989024 1880.51815087
-1	0	0	Ki67+	462.4830284 699.774716528
-1	0	0	Ki67+	398.603832333 519.836251718
-1	0	0	Ki67+	1048.18811984 1307.0123756
-1	0	0	Ki67+	508.413785029 712.032492724
-1	0	0	Ki67+	431.850952264 1895.74897109
-1	0	0	Ki67+	898.35020728 1354.27805106
-1	0	0	Ki67+	1011.40468611 1054.57404419
-1	0	0	Ki67+	1131.28192448 986.008299088
-1	0	0	Ki67+	197.226460128 1390.73195876
-1	0	0	Ki67+	1237.04605955 1935.73003623
-1	0	0	Ki67+	322.217264313 1923.31316196
-1	0	0	Ki67+	2146.10751961 178.714411807
-1	0	0	Ki67+	239.03714845 1144.79363617
-1	0	0	Ki67+	1134.84839245 1691.13088863
-1	0	0	Ki67+	688.52706548 718.208768942
-1	0	0	Ki67+	794.902120629 353.708645316
-1	0	0	Ki67+	1324.65802663 1199.50833414
-1	0	0	Ki67+	784.267879359 701.358268088
-1	0	0	Ki67+	164.4017122 805.521540379
-1	0	0	Ki67+	728.471539944 830.30100888
-1	0	0	Ki67+	1158.25570106 1056.22310665
-1	0	0	Ki67+	1347.00908371 454.510301759
-1	0	0	Ki67+	367.166630591 432.307053119
-1	0	0	Ki67+	1538.41266028 1625.63545222
-1	0	0	Ki67+	151.780924648 1979.61610964
-1	0	0	Ki67+	1034.89077182 782.128058154
-1	0	0	Ki67+	1050.45697953 2032.09787203
-1	0	0	Ki67+	176.940801263 1233.45790239
-1	0	0	Ki67+	948.873155717 2068.40925763
-1	0	0	Ki67+	2029.73723551 1508.22982356
-1	0	0	Ki67+	1781.81572395 58.9454824492
-1	0	0	Ki67+	423.767294653 70.7542586866
-1	0	0	Ki67+	420.340064753 1394.63325256
-1	0	0	Ki67+	581.241773311 794.469197157
-1	0	0	Ki67+	672.700662966 1160.00587969
-1	0	0	Ki67+	1771.95070365 1585.84902976
-1	0	0	Ki67+	1344.28464925 677.623793239
-1	0	0	Ki67+	166.563661433 707.366858768
-1	0	0	Ki67+	11.7360118881 1092.26242007
-1	0	0	Ki67+	1022.18873664 716.163915196
-1	0	0	Ki67+	1802.69483758 1708.02736367
-1	0	0	Ki67+	51.8334255962 649.553607319
-1	0	0	Ki67+	1432.72375184 515.433947993
-1	0	0	Ki67+	1806.37014451 1730.37057387
-1	0	0	Ki67+	1981.9831689 1040.79181544
-1	0	0	Ki67+	1719.55032838 79.0639399893
-1	0	0	Ki67+	379.778793178 550.593176398
-1	0	0	Ki67+	1442.10742497 1924.33524124
-1	0	0	Ki67+	677.35207811 1417.83768371
-1	0	0	Ki67+	453.308020874 1697.65530329
-1	0	0	Ki67+	313.403841605 335.345047696
-1	0	0	Ki67+	163.602783949 601.506666311
-1	0	0	Ki67+	751.912912733 932.799359294
-1	0	0	Ki67+	553.767015726 1951.39927731
-1	0	0	Ki67+	1748.90451906 168.620896399
-1	0	0	Ki67+	1286.14543074 1679.32523828
-1	0	0	Ki67+	772.625224174 1162.17867112
-1	0	0	Ki67+	562.451706906 980.401428529
-1	0	0	Ki67+	1159.52472197 773.793980829
-1	0	0	Ki67+	156.17429511 1480.25559593
-1	0	0	Ki67+	697.344480729 1337.34517627
-1	0	0	Ki67+	613.698231071 1380.3945147
-1	0	0	Ki67+	366.198372766 297.455748543
-1	0	0	Ki67+	463.066946023 408.46392393
-1	0	0	Ki67+	1397.28841574 2028.70229745
-1	0	0	Ki67+	1520.96566777 716.3625436
-1	0	0	Ki67+	294.391002129 7.85780803672
-1	0	0	Ki67+	1763.62603892 1071.588491
-1	0	0	Ki67+	162.273074325 322.124510049
-1	0	0	Ki67+	1001.9401356 1076.37659931
-1	0	0	Ki67+	1594.4359052 1269.61831422
-1	0	0	Ki67+	951.718871856 822.192963417
-1	0	0	Ki67+	1081.204826 584.19970662
-1	0	0	Ki67+	249.115374912 1323.20716155
-1	0	0	Ki67+	2022.1069941 1929.9586079
-1	0	0	Ki67+	766.786399493 2048.47027256
-1	0	0	Ki67+	992.219561625 810.63162769
-1	0	0	Ki67+	1653.12412635 965.047216468
-1	0	0	Ki67+	1956.40132157 588.595999415
-1	0	0	Ki67+	311.476391918 724.126964628
-1	0	0	Ki67+	1663.06173836 555.401128528
-1	0	0	Ki67+	1941.88733298 1156.27829422
-1	0	0	Ki67+	2005.49602601 374.490683879
-1	0	0	Ki67+	352.256575019 635.255880455
-1	0	0	Ki67+	628.365424073 894.583093987
-1	0	0	Ki67+	2105.41307516 1501.71532032
-1	0	0	Ki67+	1613.90058812 1869.74467111
-1	0	0	Ki67+	1852.85389332 200.311074808
-1	0	0	Ki67+	1715.30771309 1723.17640211
-1	0	0	Ki67+	634.606914371 969.847898034
-1	0	0	Ki67+	1888.70562161 1240.32109151
-1	0	0	Ki67+	548.36712019 575.579980831
-1	0	0	Ki67+	2136.59017724 489.627803783
-1	0	0	Ki67+	315.187009943 1102.01655792
-1	0	0	Ki67+	1765.91856228 1179.65914105
-1	0	0	Ki67+	1758.23973738 2072.30762433
-1	0	0	Ki67+	261.970425942 2009.95852489
-1	0	0	Ki67+	391.785682772 1842.78788997
-1	0	0	Ki67+	1926.09256366 1622.57322952
-1	0	0	Ki67+	505.93012583 521.580939782
-1	0	0	Ki67+	373.604511981 326.753024025
-1	0	0	Ki67+	399.917886387 2123.93109283
-1	0	0	Ki67+	732.87935507 1497.32853415
-1	0	0	Ki67+	1725.14017389 1407.99058947
-1	0	0	Ki67+	2068.42578201 2103.47730532
-1	0	0	Ki67+	1540.77551856 767.066009792
-1	0	0	Ki67+	1069.127738 449.944654383
-1	0	0	Ki67+	347.67173247 1519.65333883
-1	0	0	Ki67+	1757.88563592 1261.467516
-1	0	0	Ki67+	443.472839805 945.202693108
-1	0	0	Ki67+	1140.77966333 1349.4571062
-1	0	0	Ki67+	1227.83744168 443.049123611
-1	0	0	Ki67+	1325.76638837 1080.92153405
-1	0	0	Ki67+	655.924300014 1955.0001009
-1	0	0	Ki67+	1102.05253037 1890.89673632
-1	0	0	Ki67+	1789.8816438 1509.97259132
-1	0	0	Ki67+	561.040821113 1452.55660787
-1	0	0	Ki67+	287.104325323 870.930297546
-1	0	0	Ki67+	386.538540643 495.34182988
-1	0	0	Ki67+	298.427030087 1835.25687201
-1	0	0	Ki67+	240.234546194 83.8216116341
-1	0	0	Ki67+	336.584723943 137.097128664
-1	0	0	Ki67+	1328.12388345 996.721317857
-1	0	0	Ki67+	1313.03184715 1752.42825494
-1	0	0	Ki67+	1097.83325163 839.993183932
-1	0	0	Ki67+	1278.02141106 1048.25761854
-1	0	0	Ki67+	1061.16445143 129.140364329
-1	0	0	Ki67+	466.983605479 178.94363888
-1	0	0	Ki67+	1830.56749557 965.513850642
-1	0	0	Ki67+	1899.3131128 377.034902268
-1	0	0	Ki67+	1530.65191036 1178.2113469
-1	0	0	Ki67+	280.2301446 204.825035426
-1	0	0	Ki67+	486.218273144 772.850713989
-1	0	0	Ki67+	1391.66837432 1650.44281006
-1	0	0	Ki67+	1450.86429247 857.879423513
-1	0	0	Ki67+	1892.83088051 1073.32204015
-1	0	0	Ki67+	294.063017826 1541.61241358
-1	0	0	Ki67+	1403.45025969 1309.09062044
-1	0	0	Ki67+	1448.09010746 1318.37749426
-1	0	0	Ki67+	1703.55566321 2085.70133662
-1	0	0	Ki67+	1433.18189622 1975.03598066
-1	0	0	Ki67+	1771.61269283 834.965500386
-1	0	0	Ki67+	679.161686611 1266.14656775
-1	0	0	Ki67+	1517.54390485 816.466268517
-1	0	0	Ki67+	870.862932225 1036.23066982
-1	0	0	Ki67+	425.372712672 1767.21304863
-1	0	0	Ki67+	1863.31482232 271.392143306
-1	0	0	Ki67+	1036.42231505 373.586741441
-1	0	0	Ki67+	123.786170688 802.900258346
-1	0	0	Ki67+	1044.5854236 160.186020575
-1	0	0	Ki67+	944.521185205 443.172674227
-1	0	0	Ki67+	1116.24016357 6.27037237306
-1	0	0	Ki67+	91.9366732229 1307.8387698
-1	0	0	Ki67+	1402.15831177 1753.4500848
-1	0	0	Ki67+	1569.70405358 733.627691558
-1	0	0	Ki67+	513.586598799 1429.48699747
-1	0	0	Ki67+	529.865313302 1233.08976338
-1	0	0	Ki67+	1535.06328652 1809.32610993
-1	0	0	Ki67+	900.098477921 65.0601169575
-1	0	0	Ki67+	87.5567704178 1286.74734613
-1	0	0	Ki67+	2066.83727724 2056.20074118
-1	0	0	Ki67+	865.312644417 57.6527449821
-1	0	0	Ki67+	792.236000462 146.82015803
-1	0	0	Ki67+	1092.78165476 769.14995792
-1	0	0	Ki67+	1846.38386006 1838.74505951
-1	0	0	Ki67+	754.051100415 1333.882773
-1	0	0	Ki67+	1572.18590784 127.225684214
-1	0	0	Ki67+	1106.13732002 422.637125736
-1	0	0	Ki67+	1880.48824987 809.846757607
-1	0	0	Ki67+	221.293104433 1272.04821359
-1	0	0	Ki67+	362.199848775 1842.30699686
-1	0	0	Ki67+	978.274863969 1867.52031895
-1	0	0	Ki67+	2105.85020496 707.306110983
-1	0	0	Ki67+	656.075528857 415.19208698
-1	0	0	Ki67+	1469.62965473 1244.18547641
-1	0	0	Ki67+	1177.37564302 1270.10010619
-1	0	0	Ki67+	945.587700742 152.351225444
-1	0	0	Ki67+	927.454611084 1018.5622095
-1	0	0	Ki67+	265.889914849 441.691587288
-1	0	0	Ki67+	1891.15003277 1584.99989718
-1	0	0	Ki67+	1119.36660548 1725.96638323
-1	0	0	Ki67+	1472.2427534 1849.95733204
-1	0	0	Ki67+	1787.87261476 1146.05448763
-1	0	0	Ki67+	56.3520384383 1733.09294414
-1	0	0	Ki67+	900.489129093 1468.60850106
-1	0	0	Ki67+	511.102459167 683.875073977
-1	0	0	Ki67+	480.068647459 1167.7759829
-1	0	0	Ki67+	1662.93135121 1431.59192984
-1	0	0	Ki67+	1820.92066334 851.015331965
-1	0	0	Ki67+	815.685967532 1782.40096878
-1	0	0	Ki67+	655.289030561 1061.88391751
-1	0	0	Ki67+	739.004312079 553.161115187
-1	0	0	Ki67+	1897.17756161 1420.70408415
-1	0	0	Ki67+	953.931196329 1107.89889424
-1	0	0	Ki67+	1261.73104941 694.640576888
-1	0	0	Ki67+	1301.96050385 403.120830984
-1	0	0	Ki67+	782.516490664 1746.26015077
-1	0	0	Ki67+	1641.84661467 1506.08081654
-1	0	0	Ki67+	426.210028219 1494.38501306
-1	0	0	Ki67+	430.332256587 1662.33357613
-1	0	0	Ki67+	1631.45181787 1469.65782738
-1	0	0	Ki67+	1283.91399979 1138.93600552
-1	0	0	Ki67+	1968.85556809 34.2899319955
-1	0	0	Ki67+	714.140534545 208.241284419
-1	0	0	Ki67+	239.830991417 1420.74869443
-1	0	0	Ki67+	1424.49650903 1153.83156533
-1	0	0	Ki67+	2046.92350972 2097.76739529
-1	0	0	Ki67+	108.483540951 267.969453397
-1	0	0	Ki67+	604.050063831 1536.34500008
-1	0	0	Ki67+	1884.76991172 836.947843701
-1	0	0	Ki67+	2134.59502945 815.323169066
-1	0	0	Ki67+	1140.33696497 1612.51915916
-1	0	0	Ki67+	1399.08231574 813.794370412
-1	0	0	Ki67+	158.704287649 910.106810737
-1	0	0	Ki67+	1478.23972195 1339.9865688
-1	0	0	Ki67+	1383.29343394 1466.72993924
-1	0	0	Ki67+	2070.29400192 1492.54156969
-1	0	0	Ki67+	946.913468679 1209.26970889
-1	0	0	Ki67+	1632.4226807 686.399224877
-1	0	0	Ki67+	220.392339989 2085.22970726
-1	0	0	Ki67+	81.5076647174 1608.02330451
-1	0	0	Ki67+	889.458853663 730.371223371
-1	0	0	Ki67+	1309.35576029 34.4186539759
-1	0	0	Ki67+	1184.53704423 559.88442115
-1	0	0	Ki67+	538.027918188 1301.79113276
-1	0	0	Ki67+	1152.2256824 299.045002602
-1	0	0	Ki67+	2091.51274341 1341.32749099
-1	0	0	Ki67+	1979.04083917 256.327357292
-1	0	0	Ki67+	1454.99692754 1895.46779995
-1	0	0	Ki67+	1052.72502197 642.642038723
-1	0	0	Ki67+	1822.78510612 1574.24448485
-1	0	0	Ki67+	1471.33794686 568.335455387
-1	0	0	Ki67+	1705.64845949 1479.75336552
-1	0	0	Ki67+	1637.45040887 484.958193773
-1	0	0	Ki67+	881.364568752 1221.32374747
-1	0	0	Ki67+	65.0512188557 2025.33082272
-1	0	0	Ki67+	1972.73035772 1010.20436397
-1	0	0	Ki67+	2096.21773623 378.283240691
-1	0	0	Ki67+	149.144047041 378.892880077
-1	0	0	Ki67+	1367.83036071 1170.25974059
-1	0	0	Ki67+	1578.34624735 1886.97602374
-1	0	0	Ki67+	1810.99488287 1458.69336762
-1	0	0	Ki67+	1890.17027379 1197.46293225
-1	0	0	Ki67+	583.189495341 843.012920026
-1	0	0	Ki67+	1629.34875812 1980.90092672
-1	0	0	Ki67+	308.842540566 572.681251693
-1	0	0	Ki67+	2071.86657464 503.330705741
-1	0	0	Ki67+	33.6439101982 927.445699893
-1	0	0	Ki67+	2003.84921874 1514.5772847
-1	0	0	Ki67+	636.727465022 1170.94523683
-1	0	0	Ki67+	1431.14003209 407.627323489
-1	0	0	Ki67+	1492.81268861 123.649974162
-1	0	0	Ki67+	391.40519126 1089.8341718
-1	0	0	Ki67+	171.740600752 2079.35931743
-1	0	0	Ki67+	1068.79993344 1845.40795644
-1	0	0	Ki67+	452.819067271 1667.84008141
-1	0	0	Ki67+	1681.98935265 1408.16837355
-1	0	0	Ki67+	584.798390825 1296.05018418
-1	0	0	Ki67+	1515.78358032 1752.65427847
-1	0	0	Ki67+	1953.80550337 614.344807312
-1	0	0	Ki67+	1145.64249615 348.501643929
-1	0	0	Ki67+	2073.40205463 1637.01059384
-1	0	0	Ki67+	1520.55752507 214.440042418
-1	0	0	Ki67+	1907.55397885 1691.75255142
-1	0	0	Ki67+	1965.46438921 1536.279814
-1	0	0	Ki67+	427.702561553 1438.7550152
-1	0	0	Ki67+	435.478084083 331.329816569
-1	0	0	Ki67+	529.74615251 1355.83587528
-1	0	0	Ki67+	981.458989422 1021.28068024
-1	0	0	Ki67+	1309.8950768 2144.65373345
-1	0	0	Ki67+	626.728150363 541.135118169
-1	0	0	Ki67+	1307.71219099 1022.88334607
-1	0	0	Ki67+	1938.92364447 1909.43498832
-1	0	0	Ki67+	955.26111157 1005.19611694
-1	0	0	Ki67+	10.8931885709 530.908827284
-1	0	0	Ki67+	1931.66833598 1073.48539548
-1	0	0	Ki67+	972.433604313 799.210890013
-1	0	0	Ki67+	1159.05908621 1658.84000996
-1	0	0	Ki67+	1905.79306926 2044.96215894
-1	0	0	Ki67+	1585.57346601 2047.10047687
-1	0	0	Ki67+	1357.00289889 1876.1258169
-1	0	0	Ki67+	1927.25624397 1032.18080303
-1	0	0	Ki67+	142.338428633 239.764930611
-1	0	0	Ki67+	287.6578906 1811.50658439
-1	0	0	Ki67+	960.044766184 1174.09795557
-1	0	0	Ki67+	824.468639928 565.644972018
-1	0	0	Ki67+	1766.74719207 1458.3792352
-1	0	0	Ki67+	1715.89742998 1855.71668204
-1	0	0	Ki67+	790.785262839 1033.7532837
-1	0	0	Ki67+	1742.68918118 1194.26764331
-1	0	0	Ki67+	980.068192546 539.560814488
-1	0	0	Ki67+	1592.07331481 674.878760928
-1	0	0	Ki67+	2042.72664452 1408.03664586
-1	0	0	Ki67+	994.57334377 214.623539529
-1	0	0	Ki67+	896.989286109 1120.94376364
-1	0	0	Ki67+	1596.67019617 1770.67415909
-1	0	0	Ki67+	1258.48594461 732.706796641
-1	0	0	Ki67+	755.168582597 794.756653204
-1	0	0	Ki67+	607.096122851 286.437356452
-1	0	0	Ki67+	1526.655682 392.05701103
-1	0	0	Ki67+	856.107238075 394.768245295
-1	0	0	Ki67+	1108.88100941 1140.66955926
-1	0	0	Ki67+	955.99871351 1987.65373011
-1	0	0	Ki67+	1391.04159899 426.516332822
-1	0	0	Ki67+	225.980814222 802.496636408
-1	0	0	Ki67+	724.525102806 116.899568184
-1	0	0	Ki67+	893.353193055 2079.74152419
-1	0	0	Ki67+	1997.87315411 1831.97344409
-1	0	0	Ki67+	1413.74272282 1857.80645527
-1	0	0	Ki67+	1194.38710112 1221.37229071
-1	0	0	Ki67+	425.275685212 1327.38163226
-1	0	0	Ki67+	585.520410888 134.57958561
-1	0	0	Ki67+	1329.52673851 827.010634009
-1	0	0	Ki67+	639.244235422 1857.27839295
-1	0	0	Ki67+	1451.40052589 1289.26536777
-1	0	0	Ki67+	749.439015763 255.09583462
-1	0	0	Ki67+	1499.15381374 717.343848019
-1	0	0	Ki67+	21.9397940269 1581.97450632
-1	0	0	Ki67+	29.9417249635 1335.84293586
-1	0	0	Ki67+	1569.96727072 2.26361493201
-1	0	0	Ki67+	1250.04980152 2038.01646033
-1	0	0	Ki67+	205.569774194 1988.96202595
-1	0	0	Ki67+	1793.4380005 1650.11065828
-1	0	0	Ki67+	697.809298394 492.139053253
-1	0	0	Ki67+	1355.50369364 2070.95313274
-1	0	0	Ki67+	244.166559653 446.769022913
-1	0	0	Ki67+	2094.36876777 35.9421361833
-1	0	0	Ki67+	1859.16858643 1183.1229878
-1	0	0	Ki67+	1677.84733403 1288.97821599
-1	0	0	Ki67+	774.640871811 763.280254055
-1	0	0	Ki67+	214.737482334 1075.69930854
-1	0	0	Ki67+	1994.89625988 965.651753865
-1	0	0	Ki67+	1334.38099086 1812.47820482
-1	0	0	Ki67+	211.992196458 1519.11415157
-1	0	0	Ki67+	1681.26674577 1810.28743537
-1	0	0	Ki67+	1113.65867416 1454.06781927
-1	0	0	Ki67+	368.712753836 855.800895745
-1	0	0	Ki67+	207.657579519 1456.08425915
-1	0	0	Ki67+	1091.27191298 1068.16887248
-1	0	0	Ki67+	2059.29060226 718.367822364
-1	0	0	Ki67+	128.16638997 364.84346487
-1	0	0	Ki67+	1945.84432645 11.9786854706
-1	0	0	Ki67+	1357.02501299 369.91537494
-1	0	0	Ki67+	1662.29190521 600.759552466
-1	0	0	Ki67+	1588.81792448 1456.81188571
-1	0	0	Ki67+	286.653101659 180.550393993
-1	0	0	Ki67+	111.445048668 2038.2739072
-1	0	0	Ki67+	0.463552978129 557.51463963
-1	0	0	Ki67+	187.546301724 184.190106487
-1	0	0	Ki67+	1700.39472089 1693.28902213
-1	0	0	Ki67+	1966.48574287 980.836320305
-1	0	0	Ki67+	1242.42542259 1275.74500533
-1	0	0	Ki67+	144.178817564 33.2212556452
-1	0	0	Ki67+	235.988266349 1992.53553098
-1	0	0	Ki67+	1248.93714014 274.037588574
-1	0	0	Ki67+	9.10796215102 1810.70727869
-1	0	0	Ki67+	1658.4212079 515.024637912
-1	0	0	Ki67+	1889.99473237 2072.39787408
-1	0	0	Ki67+	340.527187547 1034.17641909
-1	0	0	Ki67+	1089.41267617 1394.23046621
-1	0	0	Ki67+	408.805120234 1020.93621774
-1	0	0	Ki67+	38.6708811087 1024.37567376
-1	0	0	Ki67+	1328.40482206 597.599900211
-1	0	0	Ki67+	1487.01862226 1925.75901983
-1	0	0	Ki67+	1650.83820543 124.73901456
-1	0	0	Ki67+	865.152028924 679.793847666
-1	0	0	Ki67+	545.109868221 2122.60038577
-1	0	0	Ki67+	1844.36730443 1492.92482966
-1	0	0	Ki67+	267.271580873 1712.22246066
-1	0	0	Ki67+	1584.33786051 1790.27833197
-1	0	0	Ki67+	886.41015652 779.163250026
-1	0	0	Ki67+	1533.55336074 1249.41662348
-1	0	0	Ki67+	848.497773495 534.351428873
-1	0	0	Ki67+	489.380306258 954.271632563
-1	0	0	Ki67+	1260.4709828 1026.05767034
-1	0	0	Ki67+	768.617235991 1886.90921431
-1	0	0	Ki67+	913.612967157 462.892650981
-1	0	0	Ki67+	884.210348742 1943.22781696
-1	0	0	Ki67+	1185.75265602 760.184814749
-1	0	0	Ki67+	1786.66276728 6.20802297441
-1	0	0	Ki67+	137.00172975 528.544887198
-1	0	0	Ki67+	258.02624328 544.796057614
-1	0	0	Ki67+	516.903617939 1800.20911001
-1	0	0	Ki67+	1607.18337699 1409.0891516
-1	0	0	Ki67+	1857.77968488 1299.67338976
-1	0	0	Ki67+	73.4790894174 2084.68681044
-1	0	0	Ki67+	98.276703633 723.120278373
-1	0	0	Ki67+	1847.71276806 1013.08548453
-1	0	0	Ki67+	27.8518642753 243.891537524
-1	0	0	Ki67+	330.303553618 1892.55588305
-1	0	0	Ki67+	1164.99832698 1593.93857528
-1	0	0	Ki67+	1304.64134087 291.048256441
-1	0	0	Ki67+	126.7522539 1666.15796853
-1	0	0	Ki67+	2004.76309559 641.21079612
-1	0	0	Ki67+	2053.53995478 1202.32578065
-1	0	0	Ki67+	1020.57064709 1553.39794277
-1	0	0	Ki67+	25.7750666403 1051.97500364
-1	0	0	Ki67+	641.589859195 1402.52030499
-1	0	0	Ki67+	2114.56111828 756.23159791
-1	0	0	Ki67+	952.662379417 746.829248121
-1	0	0	Ki67+	1883.08748558 297.192180698
-1	0	0	Ki67+	2015.97816331 1393.00382506
-1	0	0	Ki67+	345.966556283 944.817116794
-1	0	0	Ki67+	747.298053265 470.550357386
-1	0	0	Ki67+	176.932212231 1775.38789431
-1	0	0	Ki67+	491.382685757 390.025594801
-1	0	0	Ki67+	1966.54853442 1820.60922135
-1	0	0	Ki67+	1630.68559573 2073.81428332
-1	0	0	Ki67+	495.217063155 1516.76108304
-1	0	0	Ki67+	91.1981715425 1364.72557744
-1	0	0	Ki67+	1591.93764108 1173.01121459
-1	0	0	Ki67+	1731.76967022 1214.39161407
-1	0	0	Ki67+	391.276610044 1624.66676915
-1	0	0	Ki67+	1483.29588526 158.855165266
-1	0	0	Ki67+	1315.90383315 1842.94031567
-1	0	0	Ki67+	906.032424305 1496.18016115
-1	0	0	Ki67+	1639.69276172 2053.25189723
-1	0	0	Ki67+	117.086440394 1342.51202763
-1	0	0	Ki67+	1301.25399446 803.939786352
-1	0	0	Ki67+	1320.71412436 1608.91806407
-1	0	0	Ki67+	924.276453646 1314.23650761
-1	0	0	Ki67+	433.971807524 1602.12453379
-1	0	0	Ki67+	263.784109843 289.815505047
-1	0	0	Ki67+	1477.4799949 963.275284318
-1	0	0	Ki67+	1715.30667104 147.174038732
-1	0	0	Ki67+	1380.95905038 1414.71362949
-1	0	0	Ki67+	1421.15784973 1956.87845896
-1	0	0	Ki67+	868.481874632 970.082720298
-1	0	0	Ki67+	2062.58016788 809.353271482
-1	0	0	Ki67+	1493.96127225 749.625345948
-1	0	0	Ki67+	1753.1637774 1643.53801415
-1	0	0	Ki67+	892.053712228 815.419942911
-1	0	0	Ki67+	1644.32818127 1730.92344497
-1	0	0	Ki67+	56.4388035867 832.56232033
-1	0	0	Ki67+	1171.11829171 1113.16888883
-1	0	0	Ki67+	1647.46873703 715.961882241
-1	0	0	Ki67+	621.060974796 1612.53829901
-1	0	0	Ki67+	958.380878714 610.641542448
-1	0	0	Ki67+	625.060471275 1876.32681776
-1	0	0	Ki67+	1809.14570559 1892.48089941
-1	0	0	Ki67+	176.893764239 1208.64944099
-1	0	0	Ki67+	1814.49160423 760.799924751
-1	0	0	Ki67+	1177.98235495 62.9377594336
-1	0	0	Ki67+	1746.72441659 252.090843546
-1	0	0	Ki67+	1330.9710304 1952.17485709
-1	0	0	Ki67+	476.890732229 574.016661427
-1	0	0	Ki67+	811.618561879 666.712915208
-1	0	0	Ki67+	2119.11361377 1225.47053538
-1	0	0	Ki67+	1187.77325623 1873.26444717
-1	0	0	Ki67+	2052.6281127 752.162024171
-1	0	0	Ki67+	525.258632158 1189.48816209
-1	0	0	Ki67+	545.784244874 532.427703963
-1	0	0	Ki67+	320.744381299 1248.2688658
-1	0	0	Ki67+	1761.60169047 483.999091185
-1	0	0	Ki67+	1748.0028088 1863.37124018
-1	0	0	Ki67+	802.578492271 314.426433222
-1	0	0	Ki67+	1134.2467056 60.8772315281
-1	0	0	Ki67+	1172.81502544 516.838153691
-1	0	0	Ki67+	1443.13228857 1221.41236918
-1	0	0	Ki67+	1535.29383208 1852.29513008
-1	0	0	Ki67+	614.945531892 930.388823668
-1	0	0	Ki67+	545.887666662 1005.27248455
-1	0	0	Ki67+	1446.54299198 991.888514358
-1	0	0	Ki67+	680.489907064 1297.33561158
-1	0	0	Ki67+	2064.48659042 470.6411238
-1	0	0	Ki67+	1539.32967199 1657.2799759
-1	0	0	Ki67+	1803.48238117 1006.04259409
-1	0	0	Ki67+	232.830587563 561.316727521
-1	0	0	Ki67+	1157.16053719 1751.312689
-1	0	0	Ki67+	278.632675542 1861.90494329
-1	0	0	Ki67+	1168.90892374 1026.98277132
-1	0	0	Ki67+	1019.58865147 1488.26759906
-1	0	0	Ki67+	1537.73837491 2050.33251936
-1	0	0	Ki67+	1715.58837427 319.29151225
-1	0	0	Ki67+	300.452059781 690.431691202
-1	0	0	Ki67+	737.396416473 1603.77054009
-1	0	0	Ki67+	288.802980551 1322.12298173
-1	0	0	Ki67+	1819.01994098 1791.75165643
-1	0	0	Ki67+	1856.30073023 1517.87041133
-1	0	0	Ki67+	1527.67789061 97.5207979449
-1	0	0	Ki67+	1973.7584938 473.087305356
-1	0	0	Ki67+	1075.22114826 302.930600096
-1	0	0	Ki67+	436.769528151 1727.89590821
-1	0	0	Ki67+	1398.36564808 135.731274658
-1	0	0	Ki67+	575.438177559 1917.81146424
-1	0	0	Ki67+	1969.91145445 662.646951159
-1	0	0	Ki67+	303.95338651 1471.42817955
-1	0	0	Ki67+	1465.7676277 107.942816283
-1	0	0	Ki67+	1990.87454509 33.1478414091
-1	0	0	Ki67+	118.928491094 1993.81377817
-1	0	0	Ki67+	102.081537382 1674.97018094
-1	0	0	Ki67+	776.740769635 1850.66514368
-1	0	0	Ki67+	1420.46810485 641.056520189
-1	0	0	Ki67+	962.226132394 1609.0823444
-1	0	0	Ki67+	197.343026874 280.813354329
-1	0	0	Ki67+	1861.27110289 722.509573197
-1	0	0	Ki67+	121.665354798 2137.3028366
-1	0	0	Ki67+	1357.59445865 889.417696838
-1	0	0	Ki67+	1873.82646197 1412.85608967
-1	0	0	Ki67+	1952.31384724 778.418134149
-1	0	0	Ki67+	755.125040975 854.691371897
-1	0	0	Ki67+	1208.38073041 0.343509214201
-1	0	0	Ki67+	1337.71577133 1893.79912737
-1	0	0	Ki67+	265.620938462 1044.01434445
-1	0	0	Ki67+	1415.0836576 1039.05094948
-1	0	0	Ki67+	1924.03269724 136.978809622
-1	0	0	Ki67+	1424.18974536 974.423345757
-1	0	0	Ki67+	386.284054157 2077.80736825
-1	0	0	Ki67+	5.76793048008 1491.20244207
-1	0	0	Ki67+	47.6613145759 1948.70099991
-1	0	0	Ki67+	949.239154212 693.840098714
-1	0	0	Ki67+	1098.764661 354.229098649
-1	0	0	Ki67+	489.815464017 875.518466222
-1	0	0	Ki67+	1793.16164036 1307.21182107
-1	0	0	Ki67+	59.2551884663 1541.90875924
-1	0	0	Ki67+	432.386864762 236.998700743
-1	0	0	Ki67+	1253.53823151 1205.2028222
-1	0	0	Ki67+	1693.56607354 1454.26724513
-1	0	0	Ki67+	1437.69465287 553.447460969
-1	0	0	Ki67+	2149.4163402 550.842835679
-1	0	0	Ki67+	1433.29756301 822.70633626
-1	0	0	Ki67+	893.829385138 1543.88417201
-1	0	0	Ki67+	815.711625528 469.102358661
-1	0	0	Ki67+	1926.61319657 719.429950209
-1	0	0	Ki67+	450.639648745 1308.99395729
-1	0	0	Ki67+	935.883298804 1231.85090941
-1	0	0	Ki67+	1574.11804235 415.455726268
-1	0	0	Ki67+	496.512187769 1126.52667617
-1	0	0	Ki67+	1452.00529125 202.468355281
-1	0	0	Ki67+	1151.66914953 1776.1615387
-1	0	0	Ki67+	1230.20263213 1031.83314212
-1	0	0	Ki67+	997.632032738 1979.55682966
-1	0	0	Ki67+	728.503807723 315.839271302
-1	0	0	Ki67+	82.7239093724 1974.78168997
-1	0	0	Ki67+	1242.88594772 102.233470936
-1	0	0	Ki67+	185.433498422 750.171497002
-1	0	0	Ki67+	1217.07299773 1050.94381011
-1	0	0	Ki67+	1044.03243003 609.772755755
-1	0	0	Ki67+	514.898161972 1959.60676102
-1	0	0	Ki67+	1072.17890176 542.564730024
-1	0	0	Ki67+	1345.39958531 1652.35910703
-1	0	0	Ki67+	182.370157034 1141.49736782
-1	0	0	Ki67+	201.507098629 1747.15350788
-1	0	0	Ki67+	651.850617744 391.404059071
-1	0	0	Ki67+	46.1748227975 1903.1428007
-1	0	0	Ki67+	489.610589672 1446.95705172
-1	0	0	Ki67+	1497.64121807 2061.39474146
-1	0	0	Ki67+	653.038285384 2032.65235709
-1	0	0	Ki67+	2137.88008536 1255.16953584
-1	0	0	Ki67+	1742.57130991 2087.89967016
-1	0	0	Ki67+	1445.41655147 2003.62596257
-1	0	0	Ki67+	85.8755584916 1745.04311098
-1	0	0	Ki67+	192.635258388 256.936743364
-1	0	0	Ki67+	810.547404014 416.184749918
-1	0	0	Ki67+	1923.22179633 745.147954597
-1	0	0	Ki67+	1355.25124186 1427.82422513
-1	0	0	Ki67+	1050.23460971 2099.98227919
-1	0	0	Ki67+	1209.32380088 1690.42031593
-1	0	0	Ki67+	1226.38847563 1374.47134378
-1	0	0	Ki67+	362.808136694 1752.65542864
-1	0	0	Ki67+	254.860916729 67.4634465871
-1	0	0	Ki67+	1539.95313117 696.367348266
-1	0	0	Ki67+	1159.78738337 599.925144711
-1	0	0	Ki67+	1151.56179604 2135.76269537
-1	0	0	Ki67+	1655.78086367 2070.9310623
-1	0	0	Ki67+	2049.07724915 1549.06038542
-1	0	0	Ki67+	1154.90855061 903.585309161
-1	0	0	Ki67+	2070.89264645 394.653114976
-1	0	0	Ki67+	92.3834487219 1179.81045227
-1	0	0	Ki67+	251.062664051 2146.15508195
-1	0	0	Ki67+	736.450359252 1635.80065381
-1	0	0	Ki67+	1155.43177289 551.157555024
-1	0	0	Ki67+	538.124863069 2037.2904914
-1	0	0	Ki67+	1200.08396796 197.637523064
-1	0	0	Ki67+	594.576027361 1268.02580505
-1	0	0	Ki67+	1156.32502849 64.2073898322
-1	0	0	Ki67+	1564.14257638 770.719409992
-1	0	0	Ki67+	247.942331782 1909.30980464
-1	0	0	Ki67+	359.552933718 1315.77351825
-1	0	0	Ki67+	1508.5162164 1851.92635273
-1	0	0	Ki67+	718.645983104 437.456156835
-1	0	0	Ki67+	1018.01296251 576.918612759
-1	0	0	Ki67+	817.179580918 2049.11433835
-1	0	0	Ki67+	1770.4318048 770.205954341
-1	0	0	Ki67+	662.039169522 1023.78273079
-1	0	0	Ki67+	688.731030165 432.981162373
-1	0	0	Ki67+	1234.18694174 504.798014745
-1	0	0	Ki67+	388.663541945 729.634934768
-1	0	0	Ki67+	1163.00490193 118.942416045
-1	0	0	Ki67+	573.858676205 1649.72610932
-1	0	0	Ki67+	1979.23242847 1609.86155392
-1	0	0	Ki67+	1290.36220353 1573.90676345
-1	0	0	Ki67+	468.348240788 628.592562727
-1	0	0	Ki67+	1708.24092081 1253.8958208
-1	0	0	Ki67+	1006.07842731 193.452059968
-1	0	0	Ki67+	55.1820338312 131.494238426
-1	0	0	Ki67+	914.480041284 1424.27000507
-1	0	0	Ki67+	1094.5307233 186.586891832
-1	0	0	Ki67+	260.755769825 1240.80071133
-1	0	0	Ki67+	2049.8149521 693.113505515
-1	0	0	Ki67+	502.819287973 1384.76363825
-1	0	0	Ki67+	1322.65879522 1384.57992797
-1	0	0	Ki67+	669.262498031 987.109868267
-1	0	0	Ki67+	694.613936872 595.11479286
-1	0	0	Ki67+	1310.90391257 1053.41020493
-1	0	0	Ki67+	636.965471544 1267.55196325
-1	0	0	Ki67+	1278.45802233 181.970313396
-1	0	0	Ki67+	1848.84326021 132.375860207
-1	0	0	Ki67+	1722.5724959 276.886521711
-1	0	0	Ki67+	150.153023778 343.885902241
-1	0	0	Ki67+	1425.58065371 112.470056579
-1	0	0	Ki67+	431.397353927 859.466627771
-1	0	0	Ki67+	392.933896622 1653.00672854
-1	0	0	Ki67+	868.557719043 2108.41243542
-1	0	0	Ki67+	539.333188831 1657.81783338
-1	0	0	Ki67+	5.88132397806 241.915900877
-1	0	0	Ki67+	1667.93376868 234.009803918
-1	0	0	Ki67+	233.449035685 247.497111219
-1	0	0	Ki67+	1252.99362092 1987.93107094
-1	0	0	Ki67+	1290.70910142 1762.72269827
-1	0	0	Ki67+	1419.74477762 1769.7784529
-1	0	0	Ki67+	1108.97636501 689.087692334
-1	0	0	Ki67+	292.462701116 325.380529295
-1	0	0	Ki67+	476.650952018 1722.69866463
-1	0	0	Ki67+	1045.29677436 1460.16698867
-1	0	0	Ki67+	283.860615877 1726.06633184
-1	0	0	Ki67+	1251.59996688 975.856081095
-1	0	0	Ki67+	68.8465216889 1264.02929038
-1	0	0	Ki67+	1036.48445772 1961.15402473
-1	0	0	Ki67+	1014.15841519 2076.93623318
-1	0	0	Ki67+	2065.15178849 1150.87711678
-1	0	0	Ki67+	714.959712108 691.118134571
-1	0	0	Ki67+	262.43212673 1195.94846568
-1	0	0	Ki67+	1561.85071602 1563.89327348
-1	0	0	Ki67+	47.6757580093 1123.99131316
-1	0	0	Ki67+	993.044324857 453.990783318
-1	0	0	Ki67+	1550.20950986 1689.73859768
-1	0	0	Ki67+	858.666707012 879.64274847
-1	0	0	Ki67+	40.7251115254 626.041620385
-1	0	0	Ki67+	756.876848346 187.139543965
-1	0	0	Ki67+	328.533528738 708.478845852
-1	0	0	Ki67+	870.080974234 1002.19193481
-1	0	0	Ki67+	237.691370205 1583.5067389
-1	0	0	Ki67+	2138.82940668 1389.97521284
-1	0	0	Ki67+	1674.69188025 463.427689645
-1	0	0	Ki67+	177.860498378 650.682615718
-1	0	0	Ki67+	63.1590456046 86.2085253079
-1	0	0	Ki67+	668.095359744 1763.7530321
-1	0	0	Ki67+	1750.24821692 2147.65953834
-1	0	0	Ki67+	1617.64192317 246.680354441
-1	0	0	Ki67+	2118.81412292 126.231944523
-1	0	0	Ki67+	354.48947346 1650.33355962
-1	0	0	Ki67+	947.498053917 1268.93470224
-1	0	0	Ki67+	1891.04361419 1739.76788149
-1	0	0	Ki67+	1242.02875018 944.311704316
-1	0	0	Ki67+	371.526355064 1607.94490091
-1	0	0	Ki67+	2137.85553909 1287.19860294
-1	0	0	Ki67+	369.062966272 1584.8338404
-1	0	0	Ki67+	2096.96242048 96.5932936338
-1	0	0	Ki67+	839.370403088 331.454864798
-1	0	0	Ki67+	1412.44685669 717.787479401
-1	0	0	Ki67+	1354.54454728 2093.25752691
-1	0	0	Ki67+	1513.75683532 533.398434549
-1	0	0	Ki67+	1985.75633746 1729.72268563
-1	0	0	Ki67+	1629.9493211 1351.03977566
-1	0	0	Ki67+	636.142704442 626.982176777
-1	0	0	Ki67+	39.7019070416 714.564906992
-1	0	0	Ki67+	444.179320631 1405.90890189
-1	0	0	Ki67+	800.238167514 1434.84832921
-1	0	0	Ki67+	2072.26058604 1386.1010865
-1	0	0	Ki67+	1968.17850358 494.507081973
-1	0	0	Ki67+	810.150908629 1019.00446548
-1	0	0	Ki67+	490.272547503 1488.44781268
-1	0	0	Ki67+	220.439575058 1300.5174205
-1	0	0	Ki67+	1308.65814776 509.433710896
-1	0	0	Ki67+	1125.41227336 670.948800998
-1	0	0	Ki67+	832.188703079 1815.51213442
-1	0	0	Ki67+	1540.43413886 359.086733189
-1	0	0	Ki67+	423.441022086 1371.62433072
-1	0	0	Ki67+	550.767870664 750.712097509
-1	0	0	Ki67+	1830.34954311 396.839111228
-1	0	0	Ki67+	1829.77617118 1444.85992797
-1	0	0	Ki67+	460.319288809 754.555635025
-1	0	0	Ki67+	2107.15476173 1909.95398876
-1	0	0	Ki67+	2010.97330398 888.986273548
-1	0	0	Ki67+	303.415230457 1172.70625198
-1	0	0	Ki67+	1871.28251587 489.375421705
-1	0	0	Ki67+	1458.82650516 2060.80733637
-1	0	0	Ki67+	1046.04920012 1524.39257651
-1	0	0	Ki67+	1418.71046377 1369.176797
-1	0	0	CD3+/CD8+/Ki67+	855.182465612 731.286429392
-1	0	0	CD3+/CD8+/Ki67+	315.627295756 1989.47363205
-1	0	0	CD3+/CD8+/Ki67+	257.300892516 633.724370126
-1	0	0	CD3+/CD8+/Ki67+	663.511292795 949.417603608
-1	0	0	CD3+/CD8+/Ki67+	2097.31002722 203.86020749
-1	0	0	CD3+/CD8+/Ki67+	1656.30710674 268.396092484
-1	0	0	CD3+/CD8+/Ki67+	693.600304367 1582.92161248
-1	0	0	CD3+/CD8+/Ki67+	485.577316658 1936.8824025
-1	0	0	CD3+/CD8+/Ki67+	1285.55208361 1080.599991
-1	0	0	CD3+/CD8+/Ki67+	2096.30145989 983.918485888
-1	0	0	CD3+/CD8+/Ki67+	2053.60075765 332.548914303
-1	0	0	CD3+/CD8+/Ki67+	28.158254471 2015.89736149
-1	0	0	CD3+/CD8+/Ki67+	623.879069327 61.7335112667
-1	0	0	CD3+/CD8+/Ki67+	1803.22921904 684.681398928
-1	0	0	CD3+/CD8+/Ki67+	1352.56756618 1222.9246888
-1	0	0	CD3+/CD8+/Ki67+	1546.99604927 508.104625462
-1	0	0	CD3+/CD8+/Ki67+	1681.41101953 772.067276386
-1	0	0	CD3+/CD8+/Ki67+	1270.19677867 450.322787306
-1	0	0	CD3+/CD8+/Ki67+	1300.48686185 721.861078196
-1	0	0	CD3+/CD8+/Ki67+	1285.33135249 134.411280015
-1	0	0	CD3+/CD8+/Ki67+	1213.05391709 1527.55513166
-1	0	0	CD3+/CD8+/Ki67+	1368.54341701 1835.12305127
-1	0	0	CD3+/CD8+/Ki67+	996.205515279 60.1411463883
-1	0	0	CD3+/CD8+/Ki67+	41.8067290623 1179.59053172
-1	0	0	CD3+/CD8+/Ki67+	2018.11150278 1083.90625407
-1	0	0	CD3+/CD8+/Ki67+	586.809106783 631.007066802
-1	0	0	CD3+/CD8+/Ki67+	1379.62543591 1999.82375265
-1	0	0	CD3+/CD8+/Ki67+	1842.04555028 1756.31056736
-1	0	0	CD3+/CD8+/Ki67+	1632.14174606 1815.04179365
-1	0	0	CD3+/CD8+/Ki67+	2099.27893609 173.117587124
-1	0	0	CD3+/CD8+/Ki67+	1833.58754304 2117.30814762
-1	0	0	CD3+/CD8+/Ki67+	568.664010598 1331.68775592
-1	0	0	CD3+/CD8+/Ki67+	1215.34813608 1193.69886537
-1	0	0	CD3+/CD8+/Ki67+	1281.50375666 248.496330414
-1	0	0	CD3+/CD8+/Ki67+	1922.10612936 1758.46978378
-1	0	0	CD3+/CD8+/Ki67+	578.759260276 1869.82184471
-1	0	0	CD3+/CD8+/Ki67+	1278.55784238 1239.86955152
-1	0	0	CD3+/CD8+/Ki67+	403.332111056 256.238597088
-1	0	0	CD3+/CD8+/Ki67+	1778.47070304 1029.64158058
-1	0	0	CD3+/CD8+/Ki67+	260.086959172 1356.43928024
-1	0	0	CD3+/CD8+/Ki67+	1932.76344358 883.647412358
-1	0	0	CD3+/CD8+/Ki67+	2121.15256532 1653.85926355
-1	0	0	CD3+/CD8+/Ki67+	301.729953547 41.6421834911
-1	0	0	CD3+/CD8+/Ki67+	1235.46830593 1652.73164578
-1	0	0	CD3+/CD8+/Ki67+	721.198015863 1230.83135584
-1	0	0	CD3+/CD8+/Ki67+	1874.51725813 606.755362715
-1	0	0	CD3+/CD8+/Ki67+	512.5928163 611.975863332
-1	0	0	CD3+/CD8+/Ki67+	838.718962497 1723.89513566
-1	0	0	CD3+/CD8+/Ki67+	619.707363664 10.0203979678
-1	0	0	CD3+/CD8+/Ki67+	388.326786479 1690.9719261
#EOF
