# Supplementary material for: Data-Driven Discovery of Immune Contexture Biomarkers
Source: Front Oncol. 2018 Dec 18;8:627. doi: 10.3389/fonc.2018.00627 (PMC6305402; doi:10.3389/fonc.2018.00627)
Supplement: Data Sheet 2.zip — The synthetic dataset used for verifying the approach (section 3.1; Figure 4) is provided as a collection of text files describing regions, markers, and metadata. [file Data_Sheet_2.zip › verificationDataset/testdata_036_ImageObjects.txt]

barcode_target	testdata_036
barcode_origin	-1
workflow_target_version	-1
workflow_origin	-1
workflow_origin_version	-1
iH	-1
iW	-1
user	None

-1	0	0	Ki67+	659.947532971 122.511218041
-1	0	0	Ki67+	911.264859911 2035.53953831
-1	0	0	Ki67+	1105.34783721 1704.74541911
-1	0	0	Ki67+	1746.64840156 1302.91533706
-1	0	0	Ki67+	1243.84009678 1574.45908003
-1	0	0	Ki67+	1856.97879593 1424.90554396
-1	0	0	Ki67+	59.0369867894 989.675797106
-1	0	0	Ki67+	257.028438894 961.01615643
-1	0	0	Ki67+	119.433241104 312.636450728
-1	0	0	Ki67+	1552.48085311 626.972685669
-1	0	0	Ki67+	676.89666036 1680.51229189
-1	0	0	Ki67+	459.872861816 649.900844128
-1	0	0	Ki67+	1205.73182119 371.72537125
-1	0	0	Ki67+	1345.13028562 1958.15631425
-1	0	0	Ki67+	1829.64167191 903.16392515
-1	0	0	Ki67+	1751.8228486 245.269467616
-1	0	0	Ki67+	1554.17370204 1830.0998359
-1	0	0	Ki67+	1842.57178677 1585.83961182
-1	0	0	Ki67+	683.991676001 572.355031282
-1	0	0	Ki67+	2073.22347335 2101.09647089
-1	0	0	Ki67+	338.532469521 1309.82900553
-1	0	0	Ki67+	632.054428283 2004.42788815
-1	0	0	Ki67+	1950.66467999 332.739992978
-1	0	0	Ki67+	1692.36305402 1799.86028148
-1	0	0	Ki67+	1731.89471921 1997.9112174
-1	0	0	Ki67+	2136.79897927 1003.16286545
-1	0	0	Ki67+	227.230385115 213.843176142
-1	0	0	Ki67+	943.252956236 842.849916262
-1	0	0	Ki67+	1300.49408358 1048.35491451
-1	0	0	Ki67+	1407.33118713 2050.44849131
-1	0	0	Ki67+	948.939398303 805.371613714
-1	0	0	Ki67+	1727.9658883 2062.09377169
-1	0	0	Ki67+	1111.0012888 621.887906692
-1	0	0	Ki67+	510.336488714 761.376739767
-1	0	0	Ki67+	1909.69839435 1871.03232542
-1	0	0	Ki67+	2141.99574555 429.237645137
-1	0	0	Ki67+	38.1538553623 345.134580338
-1	0	0	Ki67+	1862.96125214 143.654485999
-1	0	0	Ki67+	1485.67385708 1126.33903423
-1	0	0	Ki67+	2002.44703772 83.1179450061
-1	0	0	Ki67+	84.0617278361 1076.41925076
-1	0	0	Ki67+	1676.89912523 1884.15426347
-1	0	0	Ki67+	1384.82418819 329.541787429
-1	0	0	Ki67+	1579.10164286 1485.47453696
-1	0	0	Ki67+	1121.66311062 1596.83184437
-1	0	0	Ki67+	1354.53034172 982.23013734
-1	0	0	Ki67+	202.723970724 211.8630993
-1	0	0	Ki67+	628.900224426 1571.41767144
-1	0	0	Ki67+	547.601006418 1794.20906655
-1	0	0	Ki67+	437.913576624 704.738327699
-1	0	0	Ki67+	44.4296207146 307.593183936
-1	0	0	Ki67+	443.108955595 1458.13684843
-1	0	0	Ki67+	526.287234411 1708.24283664
-1	0	0	Ki67+	448.42780282 67.1291419592
-1	0	0	Ki67+	206.389434905 602.353864411
-1	0	0	Ki67+	1061.80554387 878.122027049
-1	0	0	Ki67+	1176.56088215 753.321875606
-1	0	0	Ki67+	587.844925607 440.642720414
-1	0	0	Ki67+	2026.59643225 107.97392577
-1	0	0	Ki67+	1103.22679498 1410.64962559
-1	0	0	Ki67+	198.585212321 2082.49599
-1	0	0	Ki67+	254.414183923 1721.97231622
-1	0	0	Ki67+	1714.16906897 1449.3835331
-1	0	0	Ki67+	359.777770566 247.274786092
-1	0	0	Ki67+	2072.72222875 1316.98831047
-1	0	0	Ki67+	1113.02177843 1836.35637382
-1	0	0	Ki67+	807.081078119 843.524573823
-1	0	0	Ki67+	185.270233487 37.8030550519
-1	0	0	Ki67+	1696.00680475 958.200708405
-1	0	0	Ki67+	1999.66613734 644.686180116
-1	0	0	Ki67+	2102.53992115 1843.46636529
-1	0	0	Ki67+	715.209494673 1726.95272368
-1	0	0	Ki67+	2034.06747406 1354.86751798
-1	0	0	Ki67+	1490.4205573 927.872647583
-1	0	0	Ki67+	1370.29865464 1419.15579284
-1	0	0	Ki67+	1546.94546107 385.123499651
-1	0	0	Ki67+	2105.79229927 320.064490837
-1	0	0	Ki67+	1297.92485471 82.705370568
-1	0	0	Ki67+	316.155835685 871.378104895
-1	0	0	Ki67+	207.732435414 1894.46779461
-1	0	0	Ki67+	28.8973176609 1900.84359331
-1	0	0	Ki67+	1014.48242822 1040.16011536
-1	0	0	Ki67+	1798.39461628 1840.7864008
-1	0	0	Ki67+	1525.23776236 2126.4079286
-1	0	0	Ki67+	1519.67928612 1483.4720336
-1	0	0	Ki67+	524.348221127 1368.93630257
-1	0	0	Ki67+	803.000377874 1037.48640131
-1	0	0	Ki67+	1445.73801542 491.87926022
-1	0	0	Ki67+	187.986218394 1882.79286523
-1	0	0	Ki67+	1045.47585997 2131.03398883
-1	0	0	Ki67+	1633.94735117 302.76396247
-1	0	0	Ki67+	2034.2652119 34.7263271035
-1	0	0	Ki67+	1743.24822168 530.761638369
-1	0	0	Ki67+	537.637026826 252.990093537
-1	0	0	Ki67+	854.536338203 1527.25762376
-1	0	0	Ki67+	1100.66501539 25.5857813565
-1	0	0	Ki67+	1666.67746605 1915.69969157
-1	0	0	Ki67+	1362.32275912 2012.64435882
-1	0	0	Ki67+	501.538146935 1140.78843125
-1	0	0	Ki67+	49.7633898701 1038.28109945
-1	0	0	Ki67+	1356.97921952 25.1354026365
-1	0	0	Ki67+	189.64943512 332.689765487
-1	0	0	Ki67+	56.0032549467 374.201139096
-1	0	0	Ki67+	938.990312366 939.892410767
-1	0	0	Ki67+	1563.59515725 1209.57098732
-1	0	0	Ki67+	1369.97285993 75.2814932259
-1	0	0	Ki67+	276.23174721 1082.28027011
-1	0	0	Ki67+	627.481011899 1932.72528813
-1	0	0	Ki67+	1482.67291798 271.41729211
-1	0	0	Ki67+	1303.27345899 1141.93010858
-1	0	0	Ki67+	266.005655435 279.995300147
-1	0	0	Ki67+	570.75959592 1281.68423185
-1	0	0	Ki67+	1881.06310214 43.3290569296
-1	0	0	Ki67+	1541.36866991 353.019860595
-1	0	0	Ki67+	619.956995334 1128.3262667
-1	0	0	Ki67+	1871.28696812 835.00367093
-1	0	0	Ki67+	936.837102291 1368.44089852
-1	0	0	Ki67+	232.700355301 1709.50846794
-1	0	0	Ki67+	1611.68846358 999.343077106
-1	0	0	Ki67+	1044.85278547 735.358380654
-1	0	0	Ki67+	858.397901211 777.658772289
-1	0	0	Ki67+	377.242091941 1047.65125297
-1	0	0	Ki67+	580.664965949 345.507289772
-1	0	0	Ki67+	1352.37602666 121.47573401
-1	0	0	Ki67+	467.430085383 2005.2103464
-1	0	0	Ki67+	478.251849912 48.0417259809
-1	0	0	Ki67+	2104.34493452 135.37048729
-1	0	0	Ki67+	773.042522764 714.638438306
-1	0	0	Ki67+	1973.92896721 1597.57005582
-1	0	0	Ki67+	798.705984298 1916.61303109
-1	0	0	Ki67+	513.804351769 55.0774140417
-1	0	0	Ki67+	547.128986012 609.020991006
-1	0	0	Ki67+	1741.15599559 1243.41418301
-1	0	0	Ki67+	584.695337581 1548.74276235
-1	0	0	Ki67+	2055.45918101 4.02887866027
-1	0	0	Ki67+	252.421100091 1587.0085092
-1	0	0	Ki67+	512.778789197 341.103936544
-1	0	0	Ki67+	453.020121394 564.088064416
-1	0	0	Ki67+	7.42394968115 2061.28576613
-1	0	0	Ki67+	1583.40248495 297.090881069
-1	0	0	Ki67+	1025.44884903 2102.93116284
-1	0	0	Ki67+	356.967999825 1694.11290918
-1	0	0	Ki67+	1058.90213462 371.830123766
-1	0	0	Ki67+	1928.29246709 839.560918679
-1	0	0	Ki67+	657.358749996 1318.36476603
-1	0	0	Ki67+	1727.45155379 266.110205095
-1	0	0	Ki67+	522.240908629 361.838510586
-1	0	0	Ki67+	1917.4249483 1559.06598834
-1	0	0	Ki67+	940.864426945 1401.30795164
-1	0	0	Ki67+	2052.51521902 1927.96766574
-1	0	0	Ki67+	1644.5579634 1154.32693395
-1	0	0	Ki67+	136.683428869 108.877825941
-1	0	0	Ki67+	73.6034635646 1454.20520522
-1	0	0	Ki67+	296.98760156 1947.93637173
-1	0	0	Ki67+	931.441697671 1134.46335006
-1	0	0	Ki67+	449.987797013 1016.15919206
-1	0	0	Ki67+	1736.60844784 875.84473548
-1	0	0	Ki67+	1951.27051 391.369018493
-1	0	0	Ki67+	1168.58195976 378.315408678
-1	0	0	Ki67+	121.459465805 1150.19712256
-1	0	0	Ki67+	1558.92505177 1622.48336466
-1	0	0	Ki67+	1604.39285136 100.387351769
-1	0	0	Ki67+	524.056132405 1006.15893259
-1	0	0	Ki67+	1642.61189847 92.0030859362
-1	0	0	Ki67+	1738.29672434 471.791012263
-1	0	0	Ki67+	537.812364888 1657.8594021
-1	0	0	Ki67+	766.201109963 1426.39067988
-1	0	0	Ki67+	41.0468041584 2082.34002989
-1	0	0	Ki67+	995.669606576 832.686970266
-1	0	0	Ki67+	2062.64602771 408.005166125
-1	0	0	Ki67+	2018.72744116 724.588370361
-1	0	0	Ki67+	507.400771765 714.046767626
-1	0	0	Ki67+	1110.40517161 1162.34813539
-1	0	0	Ki67+	1915.51184466 615.560611372
-1	0	0	Ki67+	1537.45426957 1149.49293261
-1	0	0	Ki67+	2143.18459248 1791.22090881
-1	0	0	Ki67+	737.328214418 1568.82479356
-1	0	0	Ki67+	651.978795608 1144.05910018
-1	0	0	Ki67+	812.068730998 1295.09012714
-1	0	0	Ki67+	228.544799765 1983.15882547
-1	0	0	Ki67+	1029.25747718 259.875642315
-1	0	0	Ki67+	1482.49207914 1387.45355941
-1	0	0	Ki67+	1161.91414195 1483.54373555
-1	0	0	Ki67+	559.756587711 1225.67205448
-1	0	0	Ki67+	1403.59071252 1087.31756681
-1	0	0	Ki67+	95.9598985465 1024.04202124
-1	0	0	Ki67+	111.602742859 2064.1652712
-1	0	0	Ki67+	387.85771961 742.61189999
-1	0	0	Ki67+	897.935252654 1759.27664449
-1	0	0	Ki67+	793.630701489 614.068416448
-1	0	0	Ki67+	2075.33933361 1213.82041085
-1	0	0	Ki67+	1755.83328998 337.652635541
-1	0	0	Ki67+	957.993940358 426.040243923
-1	0	0	Ki67+	4.65336277218 49.3017388113
-1	0	0	Ki67+	2026.8342814 85.0561364776
-1	0	0	Ki67+	1528.08427532 322.328974875
-1	0	0	Ki67+	594.443988991 1343.70325153
-1	0	0	Ki67+	2131.48282998 180.596501081
-1	0	0	Ki67+	1599.53424683 1091.94337837
-1	0	0	Ki67+	861.679227217 90.7957137805
-1	0	0	Ki67+	964.02437133 969.287162976
-1	0	0	Ki67+	819.71655983 37.9650432706
-1	0	0	Ki67+	1620.42263205 1614.92376143
-1	0	0	Ki67+	72.8868580737 454.189371631
-1	0	0	Ki67+	826.733682182 1528.19383859
-1	0	0	Ki67+	1869.43917957 1125.52099083
-1	0	0	Ki67+	200.515720222 1132.67897341
-1	0	0	Ki67+	2071.51028938 1099.35399148
-1	0	0	Ki67+	458.246491855 1100.95202042
-1	0	0	Ki67+	1054.84439235 1774.43974658
-1	0	0	Ki67+	566.940054542 1124.6164113
-1	0	0	Ki67+	557.451922221 1352.81435534
-1	0	0	Ki67+	604.093505073 354.795091701
-1	0	0	Ki67+	1576.48980661 1002.74499911
-1	0	0	Ki67+	16.4315975453 1640.24159313
-1	0	0	Ki67+	1573.19093035 270.190447938
-1	0	0	Ki67+	993.469298461 396.405092311
-1	0	0	Ki67+	1016.27264715 510.612004406
-1	0	0	Ki67+	886.83867465 1475.28789189
-1	0	0	Ki67+	114.54751582 107.997572784
-1	0	0	Ki67+	1649.59026763 2030.53192718
-1	0	0	Ki67+	612.087040196 1733.35459209
-1	0	0	Ki67+	731.272183472 975.981465658
-1	0	0	Ki67+	1988.29876005 132.876103071
-1	0	0	Ki67+	492.978681437 994.329899133
-1	0	0	Ki67+	804.736141001 143.916495527
-1	0	0	Ki67+	1339.49616112 714.003432817
-1	0	0	Ki67+	79.6034019246 1538.50340345
-1	0	0	Ki67+	427.366386334 380.766561079
-1	0	0	Ki67+	2095.07746673 1047.34699216
-1	0	0	Ki67+	1307.69708793 1856.02346456
-1	0	0	Ki67+	960.511800526 1110.50554855
-1	0	0	Ki67+	736.348972376 387.475327885
-1	0	0	Ki67+	691.775232123 1295.86455178
-1	0	0	Ki67+	817.643137418 968.48584113
-1	0	0	Ki67+	34.5568781567 73.6063617005
-1	0	0	Ki67+	1262.33145284 633.259105517
-1	0	0	Ki67+	693.412409285 132.562395749
-1	0	0	Ki67+	1482.82113927 1840.15031379
-1	0	0	Ki67+	2010.31748723 1672.14279367
-1	0	0	Ki67+	1567.49161005 713.51455977
-1	0	0	Ki67+	1843.51937076 285.416604005
-1	0	0	Ki67+	283.562843143 884.303483876
-1	0	0	Ki67+	435.6181829 1737.72055886
-1	0	0	Ki67+	8.54270611854 1392.93241385
-1	0	0	Ki67+	548.265018644 14.602150015
-1	0	0	Ki67+	439.92831561 1861.3800166
-1	0	0	Ki67+	1443.61491919 791.542763237
-1	0	0	Ki67+	953.038840723 1813.53425257
-1	0	0	Ki67+	1765.24899524 940.762691372
-1	0	0	Ki67+	925.820028331 1474.43090511
-1	0	0	Ki67+	711.087803496 797.894883432
-1	0	0	Ki67+	1047.95341703 704.12363582
-1	0	0	Ki67+	208.557573608 1257.22742894
-1	0	0	Ki67+	2074.45548018 195.995648346
-1	0	0	Ki67+	1190.19189504 1841.13022089
-1	0	0	Ki67+	1910.23334436 1243.91293792
-1	0	0	Ki67+	1285.08589082 976.974393337
-1	0	0	Ki67+	1596.14451317 889.606634615
-1	0	0	Ki67+	280.118410604 1795.7957664
-1	0	0	Ki67+	1614.23131416 255.191377611
-1	0	0	Ki67+	1188.06815072 1407.98461899
-1	0	0	Ki67+	174.705168776 1143.79255459
-1	0	0	Ki67+	905.482029932 72.9747374014
-1	0	0	Ki67+	1841.52218036 1242.63188545
-1	0	0	Ki67+	1628.72247888 1234.82217524
-1	0	0	Ki67+	1726.7068731 132.64498917
-1	0	0	Ki67+	2043.78499751 847.532902831
-1	0	0	Ki67+	1162.90300687 1641.39198559
-1	0	0	Ki67+	299.589585429 1486.81464193
-1	0	0	Ki67+	1533.34081705 1307.17368787
-1	0	0	Ki67+	1591.91759417 1974.42900553
-1	0	0	Ki67+	1739.24296951 1585.96867252
-1	0	0	Ki67+	1800.95728048 1528.8507074
-1	0	0	Ki67+	1097.56521708 1615.93716393
-1	0	0	Ki67+	1039.73034827 780.781913429
-1	0	0	Ki67+	1297.74216069 1310.3039336
-1	0	0	Ki67+	613.110942545 1253.19804727
-1	0	0	Ki67+	404.267920721 1576.1173335
-1	0	0	Ki67+	1275.52765587 1781.41824119
-1	0	0	Ki67+	715.332397976 130.379573438
-1	0	0	Ki67+	796.624798011 1461.5778506
-1	0	0	Ki67+	1596.41583666 1799.73286087
-1	0	0	Ki67+	367.431987266 659.392489373
-1	0	0	Ki67+	1678.91472299 2138.93612731
-1	0	0	Ki67+	206.558408346 1402.78839581
-1	0	0	Ki67+	930.032876521 1236.24371764
-1	0	0	Ki67+	827.761693741 237.851052311
-1	0	0	Ki67+	2137.66964366 938.426810873
-1	0	0	Ki67+	958.583980001 1714.35672597
-1	0	0	Ki67+	1718.80151125 1663.57048216
-1	0	0	Ki67+	1410.7008804 1352.34508992
-1	0	0	Ki67+	815.263234667 2034.21018753
-1	0	0	Ki67+	2016.1412306 1979.63526589
-1	0	0	Ki67+	615.767600017 258.589304411
-1	0	0	Ki67+	52.7547723345 1099.27251077
-1	0	0	Ki67+	887.088482048 1028.9149596
-1	0	0	Ki67+	1269.84698108 1478.08639917
-1	0	0	Ki67+	784.869560554 121.697894977
-1	0	0	Ki67+	1790.33673433 745.808878901
-1	0	0	Ki67+	657.802534368 1212.65374274
-1	0	0	Ki67+	780.673633756 2009.77352874
-1	0	0	Ki67+	1957.33160729 1761.88698521
-1	0	0	Ki67+	1463.55208027 827.909396309
-1	0	0	Ki67+	2000.91085166 393.364254875
-1	0	0	Ki67+	989.835346996 729.232742877
-1	0	0	Ki67+	154.126075269 1699.43219438
-1	0	0	Ki67+	1088.11140016 1090.29255562
-1	0	0	Ki67+	1034.10999672 82.1475142178
-1	0	0	Ki67+	409.87167059 2.68495839527
-1	0	0	Ki67+	1964.41023882 969.100230883
-1	0	0	Ki67+	740.777420196 588.403890287
-1	0	0	Ki67+	1992.60933295 681.341344955
-1	0	0	Ki67+	1322.08900901 1886.76926585
-1	0	0	Ki67+	989.766566622 202.033036453
-1	0	0	Ki67+	1455.4437745 1223.56696854
-1	0	0	Ki67+	419.696393789 2041.91273233
-1	0	0	Ki67+	1616.24145873 1424.69638682
-1	0	0	Ki67+	1802.3933933 1931.56420932
-1	0	0	Ki67+	1420.10704392 397.701399688
-1	0	0	Ki67+	827.014224647 149.987250689
-1	0	0	Ki67+	1206.69337851 1249.92539589
-1	0	0	Ki67+	1763.26432621 1509.1702144
-1	0	0	Ki67+	1326.56422886 682.972653142
-1	0	0	Ki67+	1551.71462358 1748.9905772
-1	0	0	Ki67+	767.699010084 777.379020714
-1	0	0	Ki67+	1000.61943958 2086.64640486
-1	0	0	Ki67+	1105.68931376 159.272783583
-1	0	0	Ki67+	1831.88239866 1794.71200621
-1	0	0	Ki67+	1522.24228948 503.131908546
-1	0	0	Ki67+	1580.23343941 606.688238118
-1	0	0	Ki67+	317.420151171 1562.89579388
-1	0	0	Ki67+	1160.67045293 80.2828188468
-1	0	0	Ki67+	1614.70195406 162.661643671
-1	0	0	Ki67+	1058.89526403 953.916663749
-1	0	0	Ki67+	572.283028734 232.41287138
-1	0	0	Ki67+	889.786917888 1627.05604139
-1	0	0	Ki67+	282.639760066 2014.09389912
-1	0	0	Ki67+	2105.59948826 1809.61657715
-1	0	0	Ki67+	1783.55220593 869.159940007
-1	0	0	Ki67+	1101.73312985 90.0760692558
-1	0	0	Ki67+	1186.98656206 2028.89504524
-1	0	0	Ki67+	1180.48631659 1020.78648786
-1	0	0	Ki67+	2072.34676827 1340.37157589
-1	0	0	Ki67+	1143.41497668 1243.15001666
-1	0	0	Ki67+	1555.92466874 2125.71527694
-1	0	0	Ki67+	662.67535898 1485.60325613
-1	0	0	Ki67+	1082.10103904 1120.38584131
-1	0	0	Ki67+	836.120087235 1401.01984241
-1	0	0	Ki67+	1300.0191027 135.01222902
-1	0	0	Ki67+	348.981288643 428.90761844
-1	0	0	Ki67+	77.5983539405 1813.21133934
-1	0	0	Ki67+	1685.85009933 51.4375560838
-1	0	0	Ki67+	1007.62431698 41.3198941837
-1	0	0	Ki67+	988.414940338 505.760455073
-1	0	0	Ki67+	2103.99199414 483.209896686
-1	0	0	Ki67+	241.152511986 2033.62854323
-1	0	0	Ki67+	1419.05007187 1113.73321111
-1	0	0	Ki67+	939.544885256 1859.8747173
-1	0	0	Ki67+	920.736089802 300.271106547
-1	0	0	Ki67+	630.195827854 839.679692886
-1	0	0	Ki67+	142.129111327 1996.88972963
-1	0	0	Ki67+	654.493430118 853.489523592
-1	0	0	Ki67+	1974.95650658 1907.64287582
-1	0	0	Ki67+	94.1711623582 1867.37734802
-1	0	0	Ki67+	2141.43616246 155.063176562
-1	0	0	Ki67+	682.538843163 1903.19001738
-1	0	0	Ki67+	1222.95327118 847.432522599
-1	0	0	Ki67+	2093.24897126 990.431112067
-1	0	0	Ki67+	1950.56589578 888.780240796
-1	0	0	Ki67+	1246.39764635 875.577910693
-1	0	0	Ki67+	488.004927025 1318.74715768
-1	0	0	Ki67+	1953.79850135 1508.65669265
-1	0	0	Ki67+	1004.5698531 800.441528663
-1	0	0	Ki67+	1236.35608979 1156.91664865
-1	0	0	Ki67+	1462.66251338 1053.77738327
-1	0	0	Ki67+	1371.26993721 998.161676864
-1	0	0	Ki67+	1897.21276748 1934.21721505
-1	0	0	Ki67+	1128.67984392 1890.49985125
-1	0	0	Ki67+	728.539599382 442.302719612
-1	0	0	Ki67+	1428.01480096 1967.87499552
-1	0	0	Ki67+	131.851163938 1379.50870666
-1	0	0	Ki67+	1904.78108774 778.601156427
-1	0	0	Ki67+	1963.87417019 491.293390963
-1	0	0	Ki67+	1977.2055796 1426.25560793
-1	0	0	Ki67+	1939.80771455 67.1811486173
-1	0	0	Ki67+	1406.3539735 299.933258174
-1	0	0	Ki67+	866.956107748 4.23619639443
-1	0	0	Ki67+	1107.04461978 739.10798601
-1	0	0	Ki67+	1106.75911188 1378.98795024
-1	0	0	Ki67+	842.755079467 2025.15894608
-1	0	0	Ki67+	624.417319426 978.686823625
-1	0	0	Ki67+	516.231600462 505.201661718
-1	0	0	Ki67+	814.635855716 1349.51728213
-1	0	0	Ki67+	2045.48806847 1310.86469865
-1	0	0	Ki67+	1469.1500779 977.976375373
-1	0	0	Ki67+	1843.44562164 1127.49761864
-1	0	0	Ki67+	1204.11079094 951.003732268
-1	0	0	Ki67+	1411.84919812 1209.58466767
-1	0	0	Ki67+	976.832575005 1450.09060003
-1	0	0	Ki67+	114.160338568 1994.2739239
-1	0	0	Ki67+	1565.97129126 2149.88534017
-1	0	0	Ki67+	1021.3063222 1230.86219777
-1	0	0	Ki67+	748.693937074 145.853432345
-1	0	0	Ki67+	790.511919899 954.070686457
-1	0	0	Ki67+	42.6104629345 768.032695968
-1	0	0	Ki67+	1840.55018867 2072.46230397
-1	0	0	Ki67+	584.080793913 1927.10965992
-1	0	0	Ki67+	613.410298907 1658.87435529
-1	0	0	Ki67+	56.8771164908 1657.00813808
-1	0	0	Ki67+	1905.87360051 909.509435985
-1	0	0	Ki67+	311.001664955 411.86074754
-1	0	0	Ki67+	273.427752283 1224.37426106
-1	0	0	Ki67+	2075.39187532 1003.60149822
-1	0	0	Ki67+	2025.36620247 1943.1465864
-1	0	0	Ki67+	1909.88272972 1721.66557049
-1	0	0	Ki67+	159.329388884 1462.95321345
-1	0	0	Ki67+	882.217260975 1570.16550946
-1	0	0	Ki67+	163.026475425 354.169806008
-1	0	0	Ki67+	1995.43367043 876.282813854
-1	0	0	Ki67+	551.365544101 91.0062288729
-1	0	0	Ki67+	1046.23554853 1188.52393326
-1	0	0	Ki67+	1059.7742232 825.479631491
-1	0	0	Ki67+	857.598783643 584.052117614
-1	0	0	Ki67+	331.416077337 2065.92300656
-1	0	0	Ki67+	511.027447364 1985.03398806
-1	0	0	Ki67+	591.717112941 32.0885674104
-1	0	0	Ki67+	544.489041069 2069.98233199
-1	0	0	Ki67+	1567.081017 1877.04638541
-1	0	0	Ki67+	1653.24796476 1674.82024715
-1	0	0	Ki67+	82.271310525 1491.82350867
-1	0	0	Ki67+	1658.01559193 652.213360576
-1	0	0	Ki67+	620.184998617 1199.98668429
-1	0	0	Ki67+	783.99314296 263.549888559
-1	0	0	Ki67+	1449.53217105 714.141100897
-1	0	0	Ki67+	17.475794377 577.02328485
-1	0	0	Ki67+	1534.32271973 1086.31173009
-1	0	0	Ki67+	1781.93210765 2087.00257897
-1	0	0	Ki67+	633.663394912 741.228753021
-1	0	0	Ki67+	265.989464935 1657.07963756
-1	0	0	Ki67+	1326.98544671 1484.07354821
-1	0	0	Ki67+	1053.00892797 981.305559049
-1	0	0	Ki67+	1971.50182757 1201.46891651
-1	0	0	Ki67+	537.507917646 207.849938686
-1	0	0	Ki67+	1600.99921536 1046.86489203
-1	0	0	Ki67+	41.6143505942 1246.74649661
-1	0	0	Ki67+	957.5845644 1635.77171682
-1	0	0	Ki67+	241.350549431 529.725408212
-1	0	0	Ki67+	108.384302006 236.049507394
-1	0	0	Ki67+	564.512451882 2012.31676372
-1	0	0	Ki67+	337.933748644 1187.45286467
-1	0	0	Ki67+	622.565174266 685.92019432
-1	0	0	Ki67+	738.44435311 327.438433674
-1	0	0	Ki67+	1835.72804686 372.269655338
-1	0	0	Ki67+	1927.50920428 806.783025656
-1	0	0	Ki67+	2099.65075253 838.098702475
-1	0	0	Ki67+	1044.32887092 399.500812257
-1	0	0	Ki67+	1552.17850057 1363.48598578
-1	0	0	Ki67+	1843.64665666 861.333465613
-1	0	0	Ki67+	817.786263374 619.174431712
-1	0	0	Ki67+	2068.8166689 871.257159753
-1	0	0	Ki67+	266.563835738 558.353405727
-1	0	0	Ki67+	2116.42037993 1593.41518248
-1	0	0	Ki67+	1735.76453546 35.4120654974
-1	0	0	Ki67+	1547.80556703 1911.2864407
-1	0	0	Ki67+	57.2189885638 1618.79490426
-1	0	0	Ki67+	882.530205925 312.559405946
-1	0	0	Ki67+	471.902860105 1374.69833961
-1	0	0	Ki67+	996.792314061 163.478546896
-1	0	0	Ki67+	1103.20449194 133.21439332
-1	0	0	Ki67+	2008.43647018 573.398267714
-1	0	0	Ki67+	1183.05311214 990.675664065
-1	0	0	Ki67+	1825.46674649 1937.59218086
-1	0	0	Ki67+	1968.55053488 1864.58915368
-1	0	0	Ki67+	1031.19455529 1860.34112498
-1	0	0	Ki67+	630.728675262 1502.8365922
-1	0	0	Ki67+	2122.54144928 512.014090799
-1	0	0	Ki67+	1267.6163713 833.467342942
-1	0	0	Ki67+	1973.71111304 1665.96720263
-1	0	0	Ki67+	857.214770578 1658.12745119
-1	0	0	Ki67+	16.5954944541 1187.28826319
-1	0	0	Ki67+	1318.48482685 1823.15806106
-1	0	0	Ki67+	682.164022143 1174.61563369
-1	0	0	Ki67+	2119.48943467 869.097496133
-1	0	0	Ki67+	664.351723655 2092.95219014
-1	0	0	Ki67+	1300.48426281 1542.16733272
-1	0	0	Ki67+	1631.99499437 12.8113999374
-1	0	0	Ki67+	1034.02040109 569.458849618
-1	0	0	Ki67+	384.658857723 805.765601865
-1	0	0	Ki67+	1066.48964687 1719.81051345
-1	0	0	Ki67+	925.208025061 557.289447251
-1	0	0	Ki67+	1264.02526004 1118.49311491
-1	0	0	Ki67+	1327.3242052 1093.95879661
-1	0	0	Ki67+	1259.41096126 1868.14818156
-1	0	0	Ki67+	979.063822768 752.70030391
-1	0	0	Ki67+	863.895914219 2114.43623299
-1	0	0	Ki67+	1678.46337777 458.62873449
-1	0	0	Ki67+	813.486069308 182.305179849
-1	0	0	Ki67+	2040.6932942 690.128223573
-1	0	0	Ki67+	1961.40608734 1814.494575
-1	0	0	Ki67+	1642.08770924 823.09737016
-1	0	0	Ki67+	1458.47798164 1171.05810508
-1	0	0	Ki67+	1992.62232711 448.78102134
-1	0	0	Ki67+	1282.22354366 1497.49411344
-1	0	0	Ki67+	1552.97024573 231.233262704
-1	0	0	Ki67+	93.590582942 1744.274499
-1	0	0	Ki67+	732.040833859 1299.74074303
-1	0	0	Ki67+	1633.44962435 1869.14300383
-1	0	0	Ki67+	1429.58972881 1228.57684552
-1	0	0	Ki67+	1912.66525414 253.961652858
-1	0	0	Ki67+	853.165474758 1185.43197997
-1	0	0	Ki67+	785.527640969 1673.09894102
-1	0	0	Ki67+	1382.25043005 734.638896304
-1	0	0	Ki67+	1839.40177029 1148.91354225
-1	0	0	Ki67+	773.801860142 458.281188363
-1	0	0	Ki67+	1488.62127408 1975.59488662
-1	0	0	Ki67+	803.463569447 663.338846974
-1	0	0	Ki67+	363.857322809 1927.45177434
-1	0	0	Ki67+	1726.60822208 1522.02875014
-1	0	0	Ki67+	140.904179698 167.589833388
-1	0	0	Ki67+	149.941071482 470.170815922
-1	0	0	Ki67+	790.666300542 1484.9236267
-1	0	0	Ki67+	494.520862343 594.951372671
-1	0	0	Ki67+	472.347036359 1791.76622849
-1	0	0	Ki67+	1538.53873451 1440.14249623
-1	0	0	Ki67+	1375.98687046 632.759273793
-1	0	0	Ki67+	1798.5314434 1700.54766953
-1	0	0	Ki67+	1053.83873185 2058.57169436
-1	0	0	Ki67+	1447.90172692 1535.44465028
-1	0	0	Ki67+	505.902301032 2131.403869
-1	0	0	Ki67+	2050.22138556 549.454708763
-1	0	0	Ki67+	1717.93927223 623.336140764
-1	0	0	Ki67+	1547.67740922 1670.97215653
-1	0	0	Ki67+	695.535526143 266.63079014
-1	0	0	Ki67+	388.727435213 1901.77844566
-1	0	0	Ki67+	1640.88748381 787.119205084
-1	0	0	Ki67+	1385.11485132 1303.93784703
-1	0	0	Ki67+	1956.981109 1107.38174183
-1	0	0	Ki67+	1266.53963038 351.238453229
-1	0	0	Ki67+	175.260700161 403.971245292
-1	0	0	Ki67+	82.4968455311 586.980062337
-1	0	0	Ki67+	984.355794411 248.096830646
-1	0	0	Ki67+	1327.59435514 1716.47842652
-1	0	0	Ki67+	726.45348875 1776.21105242
-1	0	0	Ki67+	1343.96280676 909.678093486
-1	0	0	Ki67+	779.543280846 311.665912968
-1	0	0	Ki67+	2071.29347251 1799.06287208
-1	0	0	Ki67+	2143.33781705 1629.86656562
-1	0	0	Ki67+	1502.72995826 1825.10986283
-1	0	0	Ki67+	605.573719905 322.87226788
-1	0	0	Ki67+	1578.83459124 922.146490891
-1	0	0	Ki67+	1678.52839865 1240.85385064
-1	0	0	Ki67+	1265.84357886 393.707058851
-1	0	0	Ki67+	87.6874821002 1335.9663514
-1	0	0	Ki67+	482.716474718 1043.43289512
-1	0	0	Ki67+	2000.74129471 1192.75534472
-1	0	0	Ki67+	169.620108511 1815.20112676
-1	0	0	Ki67+	154.33917735 692.775464745
-1	0	0	Ki67+	1521.75499383 796.322476951
-1	0	0	Ki67+	318.38904725 1786.79296185
-1	0	0	Ki67+	443.643797203 196.164085036
-1	0	0	Ki67+	1681.08630469 591.57800697
-1	0	0	Ki67+	2147.19795932 1458.53857433
-1	0	0	Ki67+	974.733404385 1760.38710909
-1	0	0	Ki67+	1335.93881284 1780.86692744
-1	0	0	Ki67+	334.725631123 973.534716259
-1	0	0	Ki67+	177.677478648 465.333680624
-1	0	0	Ki67+	1657.52739508 945.062513381
-1	0	0	Ki67+	591.31458051 1475.27029788
-1	0	0	Ki67+	714.144029023 1531.3396051
-1	0	0	Ki67+	217.582614039 1661.88778858
-1	0	0	Ki67+	1775.91220231 494.665849245
-1	0	0	Ki67+	906.181833893 2101.48979931
-1	0	0	Ki67+	1313.73433811 558.707813771
-1	0	0	Ki67+	1017.36003962 1488.34081792
-1	0	0	Ki67+	1951.2345742 693.842009049
-1	0	0	Ki67+	2035.78082385 1556.75391401
-1	0	0	Ki67+	732.787193439 1126.06139333
-1	0	0	Ki67+	1933.69293944 1238.52120855
-1	0	0	Ki67+	2074.06828503 750.587149737
-1	0	0	Ki67+	1109.39999634 432.158240576
-1	0	0	Ki67+	972.834343296 713.045419665
-1	0	0	Ki67+	1156.72606802 708.072701644
-1	0	0	Ki67+	323.502284226 1748.04183044
-1	0	0	Ki67+	383.004722167 1871.28581887
-1	0	0	Ki67+	2133.53130168 478.671908621
-1	0	0	Ki67+	147.3928211 760.061922391
-1	0	0	Ki67+	941.782805797 1168.37378622
-1	0	0	Ki67+	1169.32947589 1819.00854871
-1	0	0	Ki67+	312.605198586 2035.08378747
-1	0	0	Ki67+	1260.38189028 1711.81491253
-1	0	0	Ki67+	1172.74771274 896.344171445
-1	0	0	Ki67+	2032.20742785 1202.07703524
-1	0	0	Ki67+	1295.57079873 1447.54913086
-1	0	0	Ki67+	76.3195088427 652.528215285
-1	0	0	Ki67+	1071.83276017 158.133046944
-1	0	0	Ki67+	1980.63114515 1778.87859608
-1	0	0	Ki67+	503.77771764 1691.09121342
-1	0	0	Ki67+	665.997055243 1089.89556217
-1	0	0	Ki67+	1781.04521811 969.764110563
-1	0	0	Ki67+	745.547510612 92.9733943692
-1	0	0	Ki67+	2060.9864134 1962.13279618
-1	0	0	Ki67+	426.433160026 157.652423133
-1	0	0	Ki67+	1849.76730835 1456.4559546
-1	0	0	Ki67+	1476.71918967 904.469714638
-1	0	0	Ki67+	59.5375783431 1911.35098583
-1	0	0	Ki67+	887.44906361 1525.61799573
-1	0	0	Ki67+	1459.84908731 214.597835367
-1	0	0	Ki67+	1558.52027038 735.479380477
-1	0	0	Ki67+	2050.28709645 108.401855404
-1	0	0	Ki67+	1645.79852599 1449.20136719
-1	0	0	Ki67+	325.938539166 228.598917306
-1	0	0	Ki67+	1657.16064722 1470.22699119
-1	0	0	Ki67+	1674.21196143 2017.86117993
-1	0	0	Ki67+	728.748451843 301.907518626
-1	0	0	Ki67+	813.618624375 1106.11642187
-1	0	0	Ki67+	711.595880791 1580.54287186
-1	0	0	Ki67+	2087.51916156 1747.85937734
-1	0	0	Ki67+	1914.39942087 496.703131092
-1	0	0	Ki67+	643.989481535 571.434321414
-1	0	0	Ki67+	1341.23343943 1032.54770631
-1	0	0	Ki67+	38.8651912689 1325.17320085
-1	0	0	Ki67+	209.416031048 1797.04192954
-1	0	0	Ki67+	1459.23321206 2142.55175471
-1	0	0	Ki67+	269.412454106 393.159652224
-1	0	0	Ki67+	935.80406767 213.899908208
-1	0	0	Ki67+	1798.64519344 185.274763385
-1	0	0	Ki67+	1605.29916766 786.193087373
-1	0	0	Ki67+	1449.23360241 1941.30253018
-1	0	0	Ki67+	1153.43025996 652.676675026
-1	0	0	Ki67+	12.8914327346 286.341030927
-1	0	0	Ki67+	989.666000242 1483.27138674
-1	0	0	Ki67+	2093.15967006 650.926208768
-1	0	0	Ki67+	1358.55346884 1191.75002141
-1	0	0	Ki67+	442.628260989 1245.96627954
-1	0	0	Ki67+	155.075800744 288.581882183
-1	0	0	Ki67+	1665.29125116 391.978622525
-1	0	0	Ki67+	790.07772132 332.848765696
-1	0	0	Ki67+	1968.34096473 1965.13013476
-1	0	0	Ki67+	2087.04107561 46.0036960952
-1	0	0	Ki67+	1313.76459095 480.507526876
-1	0	0	Ki67+	1330.8816588 1011.39467383
-1	0	0	Ki67+	300.946628962 1440.07010037
-1	0	0	Ki67+	16.004471244 850.851496716
-1	0	0	Ki67+	858.232933691 937.246383144
-1	0	0	Ki67+	1003.07764529 1363.06873303
-1	0	0	Ki67+	1232.92865639 817.256498187
-1	0	0	Ki67+	2010.45903465 176.556384083
-1	0	0	Ki67+	590.811413136 1131.54752581
-1	0	0	Ki67+	947.281124787 1270.89474795
-1	0	0	Ki67+	2120.44719365 746.54142446
-1	0	0	Ki67+	2035.42253296 614.639975165
-1	0	0	Ki67+	546.771522105 1071.90118458
-1	0	0	Ki67+	596.92466188 1316.50433936
-1	0	0	Ki67+	131.12423491 537.749947248
-1	0	0	Ki67+	151.945445636 1833.43727941
-1	0	0	Ki67+	1825.89723591 103.151568989
-1	0	0	Ki67+	1053.66531467 1683.42874283
-1	0	0	Ki67+	1176.03286332 2120.33692325
-1	0	0	Ki67+	626.737387787 194.900539225
-1	0	0	Ki67+	1169.20449079 1955.33962182
-1	0	0	Ki67+	1109.81102404 254.047212391
-1	0	0	Ki67+	1703.26963149 720.460286601
-1	0	0	Ki67+	288.328521653 1910.64401738
-1	0	0	Ki67+	1962.07414742 1577.05902742
-1	0	0	Ki67+	1636.77914269 592.971917382
-1	0	0	Ki67+	824.116808573 1626.14604476
-1	0	0	Ki67+	261.123414302 2079.58484949
-1	0	0	Ki67+	2.63803933579 740.326202836
-1	0	0	Ki67+	1622.43216123 341.276064975
-1	0	0	Ki67+	1697.92826534 258.477625547
-1	0	0	Ki67+	1377.17538069 873.278196764
-1	0	0	Ki67+	1586.27002609 1650.96921467
-1	0	0	Ki67+	335.774701957 409.550485145
-1	0	0	Ki67+	1987.149857 913.599940662
-1	0	0	Ki67+	1710.72279687 2.17962789042
-1	0	0	Ki67+	2038.46977841 2116.30928305
-1	0	0	Ki67+	1221.65678639 1386.76386732
-1	0	0	Ki67+	1286.9190993 1082.39100378
-1	0	0	Ki67+	117.66114322 1683.86153932
-1	0	0	Ki67+	1341.86658794 740.444552189
-1	0	0	Ki67+	2047.01779851 1094.49444522
-1	0	0	Ki67+	111.371370082 68.6675852449
-1	0	0	Ki67+	2046.13305465 343.616106818
-1	0	0	Ki67+	1835.47532626 1335.38227831
-1	0	0	Ki67+	1521.19714299 1394.07421535
-1	0	0	Ki67+	1316.4640207 178.983541816
-1	0	0	Ki67+	1575.00374013 980.640022983
-1	0	0	Ki67+	888.360709304 1839.70596544
-1	0	0	Ki67+	1440.92618954 2122.1632682
-1	0	0	Ki67+	700.436821412 1748.22903532
-1	0	0	Ki67+	1079.36027545 1018.00474107
-1	0	0	Ki67+	1375.76899651 1256.59338024
-1	0	0	Ki67+	1490.93889931 2142.55349062
-1	0	0	Ki67+	1856.2353785 1654.40848414
-1	0	0	Ki67+	1680.35537504 303.085178865
-1	0	0	Ki67+	319.919636158 153.635618444
-1	0	0	Ki67+	1039.37284871 117.709405213
-1	0	0	Ki67+	896.822769798 1452.25060553
-1	0	0	Ki67+	623.262573023 385.794469953
-1	0	0	Ki67+	326.685732657 1099.81142398
-1	0	0	Ki67+	1903.43405045 2038.53427616
-1	0	0	Ki67+	425.130389234 1134.87276444
-1	0	0	Ki67+	1316.49686229 1966.12318769
-1	0	0	Ki67+	1080.94994741 544.737133088
-1	0	0	Ki67+	494.266113646 185.562304968
-1	0	0	Ki67+	537.126011367 145.269405475
-1	0	0	Ki67+	1998.92795751 59.7294382394
-1	0	0	Ki67+	1015.49916862 328.871067939
-1	0	0	Ki67+	1905.30555822 1773.05310401
-1	0	0	Ki67+	782.038567389 1545.0081712
-1	0	0	Ki67+	221.379254425 452.142524472
-1	0	0	Ki67+	399.612632333 254.501848245
-1	0	0	Ki67+	1971.44501802 1058.33513483
-1	0	0	Ki67+	240.331509237 192.598022686
-1	0	0	Ki67+	1324.64893015 805.099276129
-1	0	0	Ki67+	1244.24236959 1837.63677931
-1	0	0	Ki67+	1262.05102218 1262.94587675
-1	0	0	Ki67+	584.634621476 682.945669663
-1	0	0	Ki67+	336.183824502 382.780082494
-1	0	0	Ki67+	2015.89230968 2052.2988588
-1	0	0	Ki67+	388.197455785 128.894451722
-1	0	0	Ki67+	1457.38906333 563.03350005
-1	0	0	Ki67+	776.758684617 362.243322077
-1	0	0	Ki67+	896.322462562 926.422775981
-1	0	0	Ki67+	2115.54741906 927.206486061
-1	0	0	Ki67+	765.375676578 1039.20670783
-1	0	0	Ki67+	1237.61255379 1290.50298536
-1	0	0	Ki67+	920.038388697 1589.44808205
-1	0	0	Ki67+	1460.28722284 1275.70543558
-1	0	0	Ki67+	1303.80758955 1416.30695669
-1	0	0	Ki67+	1088.99836638 368.426213884
-1	0	0	Ki67+	1730.75001115 1072.90960783
-1	0	0	Ki67+	1732.77547414 1750.12422885
-1	0	0	Ki67+	1825.30420576 2104.90501688
-1	0	0	Ki67+	1669.39931364 1981.69608543
-1	0	0	Ki67+	1730.07164952 1904.77121505
-1	0	0	Ki67+	1233.55079557 1079.52547858
-1	0	0	Ki67+	554.012898322 681.677289431
-1	0	0	Ki67+	95.6268818585 1607.57614228
-1	0	0	Ki67+	2007.49239758 1929.11278151
-1	0	0	Ki67+	1692.57146137 870.487385702
-1	0	0	Ki67+	476.944975465 1833.51108243
-1	0	0	Ki67+	569.87093195 741.040863686
-1	0	0	Ki67+	1386.13988531 353.097151419
-1	0	0	Ki67+	678.896954991 2048.97009868
-1	0	0	Ki67+	1622.58980313 368.968406065
-1	0	0	Ki67+	2025.3170542 898.338392234
-1	0	0	Ki67+	1260.61766069 1917.20547494
-1	0	0	Ki67+	160.057115126 2059.12270104
-1	0	0	Ki67+	925.911350709 685.655457636
-1	0	0	Ki67+	950.614261095 2025.85900163
-1	0	0	Ki67+	1048.74028735 165.915793845
-1	0	0	Ki67+	498.326614647 417.843562354
-1	0	0	Ki67+	544.752854138 1591.88107464
-1	0	0	Ki67+	1814.50131345 1737.52575119
-1	0	0	Ki67+	1990.38032733 1233.36957933
-1	0	0	Ki67+	1486.87465547 107.594403462
-1	0	0	Ki67+	665.900637279 520.023458527
-1	0	0	Ki67+	20.7016116792 892.533485759
-1	0	0	Ki67+	1319.5540619 1571.7504056
-1	0	0	Ki67+	67.9417939189 316.844145894
-1	0	0	Ki67+	425.001694255 1417.13465396
-1	0	0	Ki67+	295.452543324 530.396548699
-1	0	0	Ki67+	804.489231465 1838.76259555
-1	0	0	Ki67+	1747.39972734 405.567252331
-1	0	0	Ki67+	1752.53836491 853.876881518
-1	0	0	Ki67+	1962.63318815 1933.70378348
-1	0	0	Ki67+	562.052540578 164.854295304
-1	0	0	Ki67+	500.406261572 255.570498542
-1	0	0	Ki67+	295.809353494 992.230269431
-1	0	0	Ki67+	14.7853673186 97.8156624431
-1	0	0	Ki67+	1887.52880693 443.495665062
-1	0	0	Ki67+	224.336318978 172.461105029
-1	0	0	Ki67+	53.1984556693 1347.20573097
-1	0	0	Ki67+	1133.55631554 989.641222461
-1	0	0	Ki67+	19.1520831007 1304.24318735
-1	0	0	Ki67+	145.923308605 1578.70912167
-1	0	0	Ki67+	1432.82834299 695.636067268
-1	0	0	Ki67+	1896.7836915 1505.24273011
-1	0	0	Ki67+	1210.10051315 1205.64383505
-1	0	0	Ki67+	1347.46632134 1806.18587609
-1	0	0	Ki67+	530.952804474 1333.82145517
-1	0	0	Ki67+	1042.65427778 1343.11458713
-1	0	0	Ki67+	1791.55268085 321.05611554
-1	0	0	Ki67+	264.641523382 82.8137736399
-1	0	0	Ki67+	1589.41156094 1687.89817478
-1	0	0	Ki67+	549.605466631 574.292053685
-1	0	0	Ki67+	2000.65535593 2.06483155367
-1	0	0	Ki67+	1962.68569242 122.573105393
-1	0	0	Ki67+	413.089488758 1617.90397061
-1	0	0	Ki67+	395.80705474 1853.41898443
-1	0	0	Ki67+	2027.88269425 1746.21021314
-1	0	0	Ki67+	1265.29247059 1542.69822189
-1	0	0	Ki67+	1283.80507491 2082.58915855
-1	0	0	Ki67+	1620.54169045 1991.45329615
-1	0	0	Ki67+	464.830783319 347.630112294
-1	0	0	Ki67+	883.720819891 897.371638353
-1	0	0	Ki67+	823.545447436 1054.38013768
-1	0	0	Ki67+	2048.2928481 1405.67025829
-1	0	0	Ki67+	1857.33590631 890.826684981
-1	0	0	Ki67+	1243.97769569 1181.1889092
-1	0	0	Ki67+	1972.70346293 740.195802115
-1	0	0	Ki67+	1266.23379172 1067.99183565
-1	0	0	Ki67+	1429.75882066 181.468323079
-1	0	0	Ki67+	732.752548391 469.298985877
-1	0	0	Ki67+	1150.21951381 1043.96332605
-1	0	0	Ki67+	703.432320538 298.673756345
-1	0	0	Ki67+	1396.36777605 1902.59496278
-1	0	0	Ki67+	1525.81793881 1357.38712615
-1	0	0	Ki67+	1659.66449513 1943.45860239
-1	0	0	Ki67+	1082.71247751 740.132122171
-1	0	0	Ki67+	1906.46956568 595.687920883
-1	0	0	Ki67+	937.365706645 1001.85361092
-1	0	0	Ki67+	103.454464555 384.574280877
-1	0	0	Ki67+	1250.30678273 1645.75473987
-1	0	0	Ki67+	1942.33511475 483.794847026
-1	0	0	Ki67+	2075.47179522 1499.85018067
-1	0	0	Ki67+	1695.34688764 1328.00823155
-1	0	0	Ki67+	1168.71808063 1776.15278135
-1	0	0	Ki67+	1258.05002198 113.818602302
-1	0	0	Ki67+	998.037514002 1934.60806204
-1	0	0	Ki67+	1157.02196163 1095.48852973
-1	0	0	Ki67+	446.728604353 269.761751179
-1	0	0	Ki67+	1186.29866787 659.952778303
-1	0	0	Ki67+	1617.7461787 469.976267286
-1	0	0	Ki67+	743.733009025 1992.73891324
-1	0	0	Ki67+	1603.30114143 1946.03954078
-1	0	0	Ki67+	2056.39425429 794.275253775
-1	0	0	Ki67+	711.149810022 18.610218679
-1	0	0	Ki67+	1787.68159864 371.829308602
-1	0	0	Ki67+	1338.29231884 1417.04809922
-1	0	0	Ki67+	1836.95132542 1835.08407524
-1	0	0	Ki67+	1338.26616498 1285.13993213
-1	0	0	Ki67+	652.518442907 1025.90578023
-1	0	0	Ki67+	589.982229575 707.578500716
-1	0	0	Ki67+	241.752426564 1920.10089625
-1	0	0	Ki67+	50.5460000914 739.007876526
-1	0	0	Ki67+	834.497804156 810.039718121
-1	0	0	Ki67+	680.683828058 1997.81689827
-1	0	0	Ki67+	347.24563526 1650.11391028
-1	0	0	Ki67+	646.15677985 1798.30351813
-1	0	0	Ki67+	1517.94149342 194.497540089
-1	0	0	Ki67+	770.759541535 28.1524233897
-1	0	0	Ki67+	530.692074522 1105.18896285
-1	0	0	Ki67+	2135.21405496 1402.86636411
-1	0	0	Ki67+	1408.82014509 636.093639011
-1	0	0	Ki67+	138.348702088 1319.35855614
-1	0	0	Ki67+	710.174214082 1669.4585436
-1	0	0	Ki67+	367.361056606 347.394202947
-1	0	0	Ki67+	2077.97145036 579.449475651
-1	0	0	Ki67+	1256.05214836 779.247603938
-1	0	0	Ki67+	2144.40258586 1585.75150247
-1	0	0	Ki67+	335.852473648 312.697094493
-1	0	0	Ki67+	867.891057077 1348.23753641
-1	0	0	Ki67+	1774.32639959 1840.63610386
-1	0	0	Ki67+	2077.32009961 324.323765223
-1	0	0	Ki67+	690.849061719 1641.07348571
-1	0	0	Ki67+	2144.18960382 600.932479615
-1	0	0	Ki67+	1590.28197798 1520.45608582
-1	0	0	Ki67+	485.789981943 504.729363357
-1	0	0	Ki67+	1775.11735524 92.1965477376
-1	0	0	Ki67+	216.912077288 294.099677461
-1	0	0	Ki67+	854.465060597 268.177003035
-1	0	0	Ki67+	1455.70036527 259.031208699
-1	0	0	Ki67+	164.220671607 1003.16971231
-1	0	0	Ki67+	94.6280651643 752.043276671
-1	0	0	Ki67+	930.713246808 461.812765516
-1	0	0	Ki67+	1809.98419598 1255.53445185
-1	0	0	Ki67+	1022.97254406 1966.28382601
-1	0	0	Ki67+	1261.11180458 2027.60047235
-1	0	0	Ki67+	1400.58981173 1989.58953011
-1	0	0	Ki67+	1240.85983041 208.275333634
-1	0	0	Ki67+	429.671534741 1837.52388968
-1	0	0	Ki67+	297.623080951 618.116134445
-1	0	0	Ki67+	1183.25219407 312.785638718
-1	0	0	Ki67+	651.936785749 1287.30261706
-1	0	0	Ki67+	1104.96251489 1336.95141861
-1	0	0	Ki67+	1656.96108013 694.60046354
-1	0	0	Ki67+	315.128724762 787.272866564
-1	0	0	Ki67+	219.173446633 808.390747339
-1	0	0	Ki67+	477.886604038 1224.16887902
-1	0	0	Ki67+	16.6806550168 1484.85363649
-1	0	0	Ki67+	2.73520535671 399.73718019
-1	0	0	Ki67+	1061.90467878 1826.46059991
-1	0	0	Ki67+	988.186924865 940.382676837
-1	0	0	Ki67+	296.646312701 1171.71012467
-1	0	0	Ki67+	159.792193809 1983.84538459
-1	0	0	Ki67+	2121.57316163 202.41113825
-1	0	0	Ki67+	1540.16333059 1717.45723045
-1	0	0	Ki67+	273.245054687 1422.53723552
-1	0	0	Ki67+	716.925639203 955.906243956
-1	0	0	Ki67+	758.093388354 1672.623223
-1	0	0	Ki67+	2039.02834863 1124.30120353
-1	0	0	Ki67+	716.76520546 826.165126644
-1	0	0	Ki67+	188.845799885 2045.89540134
-1	0	0	Ki67+	1024.23488249 1942.67735219
-1	0	0	Ki67+	140.23716924 354.963484347
-1	0	0	Ki67+	374.006794936 876.141075817
-1	0	0	Ki67+	1907.12162578 1963.21396315
-1	0	0	Ki67+	1285.56039921 1374.02357686
-1	0	0	Ki67+	582.122010961 1203.05757738
-1	0	0	Ki67+	1975.67086077 1329.76311661
-1	0	0	Ki67+	177.890500357 856.494503091
-1	0	0	Ki67+	1257.58245858 298.841078068
-1	0	0	Ki67+	704.745896951 2097.12863464
-1	0	0	Ki67+	51.1868574568 584.971030122
-1	0	0	Ki67+	823.411059519 378.392488987
-1	0	0	Ki67+	999.124616481 1113.18253558
-1	0	0	Ki67+	1384.57628422 102.421257843
-1	0	0	Ki67+	1731.93240578 1267.21617518
-1	0	0	Ki67+	2113.35082587 2122.6528052
-1	0	0	Ki67+	1481.62718308 2118.91968195
-1	0	0	Ki67+	1874.08333526 531.311464381
-1	0	0	Ki67+	1881.75968073 1624.88216264
-1	0	0	Ki67+	1370.09947647 1809.97301856
-1	0	0	Ki67+	648.907357937 1671.48086566
-1	0	0	Ki67+	613.640044086 235.471016359
-1	0	0	Ki67+	1587.36565435 1021.65119513
-1	0	0	Ki67+	1790.35645495 230.417620528
-1	0	0	Ki67+	243.437749482 577.93027846
-1	0	0	Ki67+	665.207654021 752.523597059
-1	0	0	Ki67+	1254.52661402 2066.13783247
-1	0	0	Ki67+	1622.98638971 980.676335047
-1	0	0	Ki67+	224.931984628 963.21150557
-1	0	0	Ki67+	994.610237597 1621.6780367
-1	0	0	Ki67+	71.3912051027 1184.37741165
-1	0	0	Ki67+	918.753589822 1257.78745959
-1	0	0	Ki67+	2121.94841681 118.935540083
-1	0	0	Ki67+	2066.8226706 1757.28341548
-1	0	0	Ki67+	1106.32202633 1245.34294789
-1	0	0	Ki67+	2143.02141064 126.252918395
-1	0	0	Ki67+	548.905659312 506.214825442
-1	0	0	Ki67+	666.072267939 1342.58132511
-1	0	0	Ki67+	2126.53695286 1367.99998425
-1	0	0	Ki67+	1538.75611535 1113.83879119
-1	0	0	Ki67+	1138.94506764 1965.45492927
-1	0	0	Ki67+	193.797153445 568.9929851
-1	0	0	Ki67+	1717.59144198 2092.2535172
-1	0	0	Ki67+	1802.46726219 689.45127637
-1	0	0	Ki67+	141.394332303 410.481166629
-1	0	0	Ki67+	1624.8830229 52.2112413791
-1	0	0	Ki67+	1493.43005257 1676.26065303
-1	0	0	Ki67+	1918.86148876 446.498701325
-1	0	0	Ki67+	79.5489962596 1271.28845895
-1	0	0	Ki67+	1689.29976992 1066.51630839
-1	0	0	Ki67+	862.087324907 656.295254571
-1	0	0	Ki67+	732.837478681 1248.82227721
-1	0	0	Ki67+	1619.09914801 565.348721067
-1	0	0	Ki67+	52.1324405204 2006.84314005
-1	0	0	Ki67+	2106.05778066 1780.50386365
-1	0	0	Ki67+	1615.45733644 1308.81285626
-1	0	0	Ki67+	1488.37880306 752.648032349
-1	0	0	Ki67+	69.4347959113 2143.23385576
-1	0	0	Ki67+	209.743507275 1492.27687656
-1	0	0	Ki67+	845.442865951 1022.26006817
-1	0	0	Ki67+	1687.53630443 117.764007534
-1	0	0	Ki67+	404.272704861 522.286628221
-1	0	0	Ki67+	678.194196964 1604.61880082
-1	0	0	Ki67+	1061.10332294 1520.26965961
-1	0	0	Ki67+	691.044249056 519.761532956
-1	0	0	Ki67+	1728.92882567 903.76634752
-1	0	0	Ki67+	394.982082874 363.977514829
-1	0	0	Ki67+	910.134582889 132.393464092
-1	0	0	Ki67+	610.505933245 288.250465507
-1	0	0	Ki67+	564.867978824 1671.99989014
-1	0	0	Ki67+	2111.62552092 1458.98717132
-1	0	0	Ki67+	1799.98869157 1306.908434
-1	0	0	Ki67+	1366.65575302 1691.20732339
-1	0	0	Ki67+	1564.07222006 1257.1710004
-1	0	0	Ki67+	1187.26647225 275.795871692
-1	0	0	Ki67+	1186.27094678 1443.27510824
-1	0	0	Ki67+	1077.41996541 1941.27471035
-1	0	0	Ki67+	1428.57631558 1832.01566668
-1	0	0	Ki67+	602.034356943 1803.61523809
-1	0	0	Ki67+	1844.548003 2122.45674226
-1	0	0	Ki67+	769.404678252 1976.3141457
-1	0	0	Ki67+	907.035699196 648.263975331
-1	0	0	Ki67+	1943.44051553 856.182530726
-1	0	0	Ki67+	1811.48543763 1906.1771852
-1	0	0	Ki67+	1896.78475694 2073.47327949
-1	0	0	Ki67+	925.087279929 1803.1958029
-1	0	0	Ki67+	1540.29349073 20.497698192
-1	0	0	Ki67+	595.648951526 1772.53122229
-1	0	0	Ki67+	630.34205113 1228.5756388
-1	0	0	Ki67+	1086.0451767 420.281722703
-1	0	0	Ki67+	1230.99926195 653.593920035
-1	0	0	Ki67+	735.08175446 1922.59847485
-1	0	0	Ki67+	1127.74743163 1525.67718973
-1	0	0	Ki67+	517.856412452 301.670895147
-1	0	0	Ki67+	316.398733004 649.735325742
-1	0	0	Ki67+	1635.84705356 1659.50166025
-1	0	0	Ki67+	77.6744335446 1961.45847884
-1	0	0	Ki67+	1674.72829552 1823.72678717
-1	0	0	Ki67+	869.853796389 475.393672593
-1	0	0	Ki67+	1971.55149544 2119.98340051
-1	0	0	Ki67+	328.442166084 902.397456978
-1	0	0	Ki67+	626.15096308 890.834799514
-1	0	0	Ki67+	1550.13358358 1647.31333746
-1	0	0	Ki67+	970.45043925 1683.9069853
-1	0	0	CD3+/CD8+/Ki67+	795.867938322 752.584028984
-1	0	0	CD3+/CD8+/Ki67+	776.507224587 1820.63111938
-1	0	0	CD3+/CD8+/Ki67+	298.691339017 722.173883504
-1	0	0	CD3+/CD8+/Ki67+	1040.12564448 210.845321315
-1	0	0	CD3+/CD8+/Ki67+	1052.58784934 1082.78986407
-1	0	0	CD3+/CD8+/Ki67+	1763.63419298 1912.18395849
-1	0	0	CD3+/CD8+/Ki67+	1982.59220245 231.804440788
-1	0	0	CD3+/CD8+/Ki67+	2017.76169889 279.699153305
-1	0	0	CD3+/CD8+/Ki67+	101.255291889 275.001391657
-1	0	0	CD3+/CD8+/Ki67+	679.744649494 1811.67311774
-1	0	0	CD3+/CD8+/Ki67+	1545.00377981 580.559728241
-1	0	0	CD3+/CD8+/Ki67+	1452.46615104 1365.35711908
-1	0	0	CD3+/CD8+/Ki67+	1878.67896724 995.797341847
-1	0	0	CD3+/CD8+/Ki67+	1874.79078606 1298.28335082
-1	0	0	CD3+/CD8+/Ki67+	1826.48391411 1502.25049119
-1	0	0	CD3+/CD8+/Ki67+	18.4800194927 1965.60844593
-1	0	0	CD3+/CD8+/Ki67+	2138.34501386 80.1346225554
-1	0	0	CD3+/CD8+/Ki67+	1798.84256013 1341.22485133
-1	0	0	CD3+/CD8+/Ki67+	1613.11362557 1362.62152422
-1	0	0	CD3+/CD8+/Ki67+	1149.31433922 2074.57505662
-1	0	0	CD3+/CD8+/Ki67+	525.452454169 1945.24363425
-1	0	0	CD3+/CD8+/Ki67+	1456.23029553 449.58157405
-1	0	0	CD3+/CD8+/Ki67+	1752.00274206 1641.73582041
-1	0	0	CD3+/CD8+/Ki67+	833.647915216 1456.81806303
-1	0	0	CD3+/CD8+/Ki67+	1473.13841642 381.90146393
-1	0	0	CD3+/CD8+/Ki67+	1394.2836583 164.044375592
-1	0	0	CD3+/CD8+/Ki67+	2076.57090934 1614.94332272
-1	0	0	CD3+/CD8+/Ki67+	271.648976353 657.810062472
-1	0	0	CD3+/CD8+/Ki67+	1793.33599644 2126.91407991
-1	0	0	CD3+/CD8+/Ki67+	232.260662408 1064.36682504
-1	0	0	CD3+/CD8+/Ki67+	594.708198825 821.126486716
-1	0	0	CD3+/CD8+/Ki67+	532.24677206 1291.94439387
-1	0	0	CD3+/CD8+/Ki67+	834.639545892 1872.09139396
-1	0	0	CD3+/CD8+/Ki67+	634.028544746 1458.89141657
-1	0	0	CD3+/CD8+/Ki67+	1643.99003148 425.952161478
-1	0	0	CD3+/CD8+/Ki67+	1639.07301541 213.783205386
-1	0	0	CD3+/CD8+/Ki67+	1217.25443552 326.851742444
-1	0	0	CD3+/CD8+/Ki67+	1509.29164266 134.618011604
-1	0	0	CD3+/CD8+/Ki67+	1981.53434574 1129.77025967
-1	0	0	CD3+/CD8+/Ki67+	6.52279259776 498.288399485
-1	0	0	CD3+/CD8+/Ki67+	148.596003685 1168.83962979
-1	0	0	CD3+/CD8+/Ki67+	1924.95941328 1347.65605278
-1	0	0	CD3+/CD8+/Ki67+	24.6587376986 1678.05043978
-1	0	0	CD3+/CD8+/Ki67+	1160.49550258 1684.1716233
-1	0	0	CD3+/CD8+/Ki67+	1398.65502679 1869.06585334
-1	0	0	CD3+/CD8+/Ki67+	1390.91291304 688.004641674
-1	0	0	CD3+/CD8+/Ki67+	555.806093888 1832.3307989
-1	0	0	CD3+/CD8+/Ki67+	1354.46224925 1506.97417343
-1	0	0	CD3+/CD8+/Ki67+	2080.65718436 1991.77823531
-1	0	0	CD3+/CD8+/Ki67+	1777.76154917 1104.09435611
#EOF
