# Supplementary material for: Data-Driven Discovery of Immune Contexture Biomarkers
Source: Front Oncol. 2018 Dec 18;8:627. doi: 10.3389/fonc.2018.00627 (PMC6305402; doi:10.3389/fonc.2018.00627)
Supplement: Data Sheet 2.zip — The synthetic dataset used for verifying the approach (section 3.1; Figure 4) is provided as a collection of text files describing regions, markers, and metadata. [file Data_Sheet_2.zip › verificationDataset/testdata_037_ImageObjects.txt]

barcode_target	testdata_037
barcode_origin	-1
workflow_target_version	-1
workflow_origin	-1
workflow_origin_version	-1
iH	-1
iW	-1
user	None

-1	0	0	Ki67+	763.366406117 1907.56523864
-1	0	0	Ki67+	147.447451838 376.519573291
-1	0	0	Ki67+	539.637079423 186.569818883
-1	0	0	Ki67+	1902.28127154 1057.52464614
-1	0	0	Ki67+	894.628044965 1806.11529263
-1	0	0	Ki67+	348.655645993 742.180036665
-1	0	0	Ki67+	332.698649192 2027.67449731
-1	0	0	Ki67+	350.494742869 1945.60005067
-1	0	0	Ki67+	797.313618983 688.827738673
-1	0	0	Ki67+	1373.73281245 1143.5831601
-1	0	0	Ki67+	892.452193984 839.799809823
-1	0	0	Ki67+	463.313308707 977.225392775
-1	0	0	Ki67+	249.652321367 1062.33121776
-1	0	0	Ki67+	254.422230315 1012.66937624
-1	0	0	Ki67+	898.078129645 194.730913472
-1	0	0	Ki67+	1821.21631398 1581.23317063
-1	0	0	Ki67+	1587.21994284 979.075593815
-1	0	0	Ki67+	1240.41461294 783.100115921
-1	0	0	Ki67+	183.305254416 1244.73128188
-1	0	0	Ki67+	677.493995567 79.8140379295
-1	0	0	Ki67+	1775.45647904 441.153718885
-1	0	0	Ki67+	368.467457105 567.377672563
-1	0	0	Ki67+	931.167238689 1527.27298474
-1	0	0	Ki67+	106.256988042 1883.20689226
-1	0	0	Ki67+	201.157245734 99.8217924908
-1	0	0	Ki67+	2023.14285213 384.60276999
-1	0	0	Ki67+	1826.05971818 1993.90150463
-1	0	0	Ki67+	1813.96701012 1072.55442635
-1	0	0	Ki67+	1416.16074667 2102.2436233
-1	0	0	Ki67+	1896.42249107 1098.8377165
-1	0	0	Ki67+	267.453123485 2070.55708042
-1	0	0	Ki67+	620.80884812 881.517567548
-1	0	0	Ki67+	1400.11651458 648.62992727
-1	0	0	Ki67+	360.26103307 49.4650533206
-1	0	0	Ki67+	150.557393765 986.78278316
-1	0	0	Ki67+	1138.08460929 716.306283072
-1	0	0	Ki67+	1971.38662737 644.3462627
-1	0	0	Ki67+	1345.55529132 1177.34263293
-1	0	0	Ki67+	731.585015607 1038.64959197
-1	0	0	Ki67+	532.893651499 797.423098979
-1	0	0	Ki67+	179.525931793 1824.57199553
-1	0	0	Ki67+	383.683714759 1824.22938494
-1	0	0	Ki67+	1950.70033393 838.666276989
-1	0	0	Ki67+	437.67470753 1672.9659444
-1	0	0	Ki67+	1972.54572251 184.889269122
-1	0	0	Ki67+	2034.10986816 1971.04282416
-1	0	0	Ki67+	2092.32783967 836.28034401
-1	0	0	Ki67+	1103.89769685 1854.69957757
-1	0	0	Ki67+	1943.72579116 1663.38161905
-1	0	0	Ki67+	667.86388647 1042.71235603
-1	0	0	Ki67+	1541.65426962 863.199131631
-1	0	0	Ki67+	418.763649036 1973.25426733
-1	0	0	Ki67+	2010.73643772 1104.99030458
-1	0	0	Ki67+	315.961596271 1315.81081482
-1	0	0	Ki67+	1121.37286726 1985.34534896
-1	0	0	Ki67+	1497.86401037 1965.51917513
-1	0	0	Ki67+	2067.05370667 1622.05103127
-1	0	0	Ki67+	395.511036099 436.876578738
-1	0	0	Ki67+	934.473419457 238.428403673
-1	0	0	Ki67+	591.920183721 1100.89418123
-1	0	0	Ki67+	1337.04724545 442.160314447
-1	0	0	Ki67+	1984.47539117 240.203644231
-1	0	0	Ki67+	948.965774958 515.513343729
-1	0	0	Ki67+	12.7927504509 1379.98482427
-1	0	0	Ki67+	1994.80428937 1632.50596407
-1	0	0	Ki67+	1144.43343009 1966.76810818
-1	0	0	Ki67+	1120.42660953 1416.18855734
-1	0	0	Ki67+	1566.64969282 2113.3415718
-1	0	0	Ki67+	907.519062384 767.064418846
-1	0	0	Ki67+	1832.39475389 2046.16686283
-1	0	0	Ki67+	626.948917368 1889.29404004
-1	0	0	Ki67+	2010.85429535 826.148096841
-1	0	0	Ki67+	1748.47257773 1906.15744573
-1	0	0	Ki67+	649.204688347 1858.73134452
-1	0	0	Ki67+	1656.21789027 1176.88095046
-1	0	0	Ki67+	1170.72870787 292.605488994
-1	0	0	Ki67+	1375.47778333 1245.57285089
-1	0	0	Ki67+	421.726140914 1904.32239175
-1	0	0	Ki67+	1343.9212555 155.25099002
-1	0	0	Ki67+	1502.05683448 548.621172746
-1	0	0	Ki67+	779.013181984 2072.02005459
-1	0	0	Ki67+	1020.40247781 1493.94519164
-1	0	0	Ki67+	1128.18383229 1490.57307998
-1	0	0	Ki67+	1498.09872378 2113.34859012
-1	0	0	Ki67+	323.66011242 2108.61435512
-1	0	0	Ki67+	2112.50676042 585.858445478
-1	0	0	Ki67+	162.7998952 1559.89632196
-1	0	0	Ki67+	466.426685057 113.148116247
-1	0	0	Ki67+	781.948889479 107.56609561
-1	0	0	Ki67+	895.783546881 476.695425211
-1	0	0	Ki67+	1216.84310444 1702.71659666
-1	0	0	Ki67+	1002.38098137 1283.12510971
-1	0	0	Ki67+	110.732668268 1973.06475519
-1	0	0	Ki67+	89.1244205047 1332.213973
-1	0	0	Ki67+	1276.38275127 809.686083064
-1	0	0	Ki67+	19.1352370063 169.894070566
-1	0	0	Ki67+	1816.05615644 1389.59177012
-1	0	0	Ki67+	79.4656045656 599.181290628
-1	0	0	Ki67+	1092.50978501 643.523082582
-1	0	0	Ki67+	1632.69140012 1225.22205718
-1	0	0	Ki67+	947.558553266 1383.66753321
-1	0	0	Ki67+	1285.20631182 209.538859396
-1	0	0	Ki67+	1762.30638467 672.186737624
-1	0	0	Ki67+	2110.95368975 1148.91075938
-1	0	0	Ki67+	4.69111809208 1440.42068289
-1	0	0	Ki67+	1817.83545755 778.168777086
-1	0	0	Ki67+	1250.08598253 1195.51681854
-1	0	0	Ki67+	955.586318105 1618.5195719
-1	0	0	Ki67+	420.73209591 1219.85834825
-1	0	0	Ki67+	1727.9189468 967.984816596
-1	0	0	Ki67+	240.116509775 730.763595182
-1	0	0	Ki67+	43.0449460571 1789.33443264
-1	0	0	Ki67+	2011.64004188 707.227838022
-1	0	0	Ki67+	176.626034202 183.763118371
-1	0	0	Ki67+	1741.95145192 88.2772277007
-1	0	0	Ki67+	878.793137336 1423.02744082
-1	0	0	Ki67+	2089.20885492 1736.17617584
-1	0	0	Ki67+	1647.53123571 1654.73409364
-1	0	0	Ki67+	1657.52316732 485.104229621
-1	0	0	Ki67+	2005.33692803 11.9907312534
-1	0	0	Ki67+	540.459503546 1492.0924355
-1	0	0	Ki67+	869.765403595 1545.79459976
-1	0	0	Ki67+	657.613955519 1222.06593313
-1	0	0	Ki67+	1262.13237014 714.529767033
-1	0	0	Ki67+	2134.12677408 2121.34202901
-1	0	0	Ki67+	199.282391747 2030.3087658
-1	0	0	Ki67+	1883.65548808 1154.40190758
-1	0	0	Ki67+	1927.87299336 371.602854274
-1	0	0	Ki67+	777.659411936 291.804156766
-1	0	0	Ki67+	1085.25012453 990.261585219
-1	0	0	Ki67+	1807.7730179 60.6707732308
-1	0	0	Ki67+	95.9032808496 1045.77478041
-1	0	0	Ki67+	1503.67000766 1715.33536425
-1	0	0	Ki67+	1075.76852118 1300.46234709
-1	0	0	Ki67+	903.878764729 1561.21718814
-1	0	0	Ki67+	997.032405525 2033.9664184
-1	0	0	Ki67+	545.099349765 1639.89867637
-1	0	0	Ki67+	2013.63254631 1421.23829114
-1	0	0	Ki67+	1869.87612785 1431.74249363
-1	0	0	Ki67+	25.3694775154 816.855763624
-1	0	0	Ki67+	969.776232969 967.393105374
-1	0	0	Ki67+	468.608420041 1663.07657899
-1	0	0	Ki67+	773.35368717 347.625975323
-1	0	0	Ki67+	2113.78227408 1658.16945781
-1	0	0	Ki67+	1608.10471367 719.141419579
-1	0	0	Ki67+	726.519385969 48.4661759305
-1	0	0	Ki67+	687.785078707 260.017463756
-1	0	0	Ki67+	418.543309132 564.086536658
-1	0	0	Ki67+	576.063829915 1557.41016511
-1	0	0	Ki67+	1010.52685581 1330.06100084
-1	0	0	Ki67+	1959.79931682 1330.79777269
-1	0	0	Ki67+	396.395309194 79.7630824572
-1	0	0	Ki67+	1645.85091391 2109.80163991
-1	0	0	Ki67+	1895.76277396 1332.72103952
-1	0	0	Ki67+	1498.3935566 611.125400511
-1	0	0	Ki67+	393.006673579 223.968808497
-1	0	0	Ki67+	1544.13497014 179.070488556
-1	0	0	Ki67+	1059.81640651 168.936238104
-1	0	0	Ki67+	992.585687068 1662.58639933
-1	0	0	Ki67+	963.913842639 1482.88689547
-1	0	0	Ki67+	2000.49802639 389.955915373
-1	0	0	Ki67+	608.021416923 1083.94150417
-1	0	0	Ki67+	785.853235976 947.048569737
-1	0	0	Ki67+	1741.11790277 194.005073639
-1	0	0	Ki67+	1886.14853337 339.10268705
-1	0	0	Ki67+	1084.25402403 744.080339624
-1	0	0	Ki67+	1643.09333618 232.131003045
-1	0	0	Ki67+	302.026012671 168.850355919
-1	0	0	Ki67+	1509.95484365 1403.86731869
-1	0	0	Ki67+	2025.18360152 2046.44047181
-1	0	0	Ki67+	2057.74246078 575.525122927
-1	0	0	Ki67+	2029.81696197 1674.77948431
-1	0	0	Ki67+	322.572605881 1984.20148882
-1	0	0	Ki67+	284.662769183 1776.92942467
-1	0	0	Ki67+	1825.94817897 1425.52098095
-1	0	0	Ki67+	604.53748052 864.528790533
-1	0	0	Ki67+	1182.19115901 189.014063584
-1	0	0	Ki67+	1423.91789032 304.382556783
-1	0	0	Ki67+	437.878154975 466.580216903
-1	0	0	Ki67+	770.874101535 1454.20370442
-1	0	0	Ki67+	94.2152864935 1737.45141595
-1	0	0	Ki67+	2087.2131189 230.947149441
-1	0	0	Ki67+	859.766413123 1070.10984198
-1	0	0	Ki67+	30.4762428377 1946.79618917
-1	0	0	Ki67+	159.3037433 1468.0031855
-1	0	0	Ki67+	1064.3953601 571.009758462
-1	0	0	Ki67+	492.931222115 1284.94074462
-1	0	0	Ki67+	1553.72624223 936.900123014
-1	0	0	Ki67+	271.689630823 938.808147677
-1	0	0	Ki67+	985.195964489 763.442575083
-1	0	0	Ki67+	1166.05181172 1649.23954677
-1	0	0	Ki67+	1171.19103759 1372.1667014
-1	0	0	Ki67+	278.575388993 678.662899319
-1	0	0	Ki67+	1994.31495275 485.90673923
-1	0	0	Ki67+	831.309022626 225.934303748
-1	0	0	Ki67+	1157.64601168 9.41557242793
-1	0	0	Ki67+	1445.45499039 1431.98465114
-1	0	0	Ki67+	1786.37143558 2107.93402277
-1	0	0	Ki67+	522.513733008 1133.04878332
-1	0	0	Ki67+	801.350404378 1370.60257901
-1	0	0	Ki67+	1397.86455164 506.16325601
-1	0	0	Ki67+	71.4751693961 412.47931918
-1	0	0	Ki67+	555.69315089 1845.64240114
-1	0	0	Ki67+	1617.43878413 486.501453661
-1	0	0	Ki67+	1851.7717185 1824.35908754
-1	0	0	Ki67+	1687.57827359 1634.30452207
-1	0	0	Ki67+	1137.55991134 1017.99085588
-1	0	0	Ki67+	1039.28982254 324.189221735
-1	0	0	Ki67+	805.682149791 663.348816734
-1	0	0	Ki67+	235.904162358 700.859749883
-1	0	0	Ki67+	1707.19798622 1086.01569841
-1	0	0	Ki67+	712.065602529 792.583495727
-1	0	0	Ki67+	1922.15952477 1299.57917256
-1	0	0	Ki67+	1749.63738401 2062.87632009
-1	0	0	Ki67+	1797.21909374 1898.09668296
-1	0	0	Ki67+	1959.25844911 341.281853557
-1	0	0	Ki67+	1098.29350477 349.688829876
-1	0	0	Ki67+	373.023611909 933.679746746
-1	0	0	Ki67+	1149.65469436 949.530509179
-1	0	0	Ki67+	857.613720402 1593.99104859
-1	0	0	Ki67+	19.6577140518 301.760413285
-1	0	0	Ki67+	960.961703388 139.327672762
-1	0	0	Ki67+	939.942407609 935.998483239
-1	0	0	Ki67+	420.193610608 1449.01205469
-1	0	0	Ki67+	736.606141733 210.413089831
-1	0	0	Ki67+	1029.58039279 1078.66152934
-1	0	0	Ki67+	855.583547343 1921.27066223
-1	0	0	Ki67+	1827.41184691 1128.65073701
-1	0	0	Ki67+	1125.18591204 1249.63323362
-1	0	0	Ki67+	610.849295925 430.666340453
-1	0	0	Ki67+	887.556363991 346.445698774
-1	0	0	Ki67+	1771.96391213 1236.38506406
-1	0	0	Ki67+	1569.57101279 354.101047346
-1	0	0	Ki67+	223.199980603 1812.0385798
-1	0	0	Ki67+	1221.82015246 695.444386694
-1	0	0	Ki67+	1790.52661972 253.245955091
-1	0	0	Ki67+	1291.73917873 10.7009055712
-1	0	0	Ki67+	1674.19143782 1513.44741065
-1	0	0	Ki67+	2023.9853547 447.425565755
-1	0	0	Ki67+	1115.49854753 1085.08130406
-1	0	0	Ki67+	480.951571891 958.112456815
-1	0	0	Ki67+	383.31752851 2067.49289965
-1	0	0	Ki67+	979.594146303 1371.31652067
-1	0	0	Ki67+	550.613315228 1574.44638652
-1	0	0	Ki67+	1991.13486497 652.996906059
-1	0	0	Ki67+	672.612548366 1866.83133496
-1	0	0	Ki67+	1113.20443998 1311.99857936
-1	0	0	Ki67+	1058.46591338 711.195543443
-1	0	0	Ki67+	415.035442167 250.462331516
-1	0	0	Ki67+	875.037817377 1218.32767546
-1	0	0	Ki67+	969.862693349 1793.10310445
-1	0	0	Ki67+	1978.65376494 354.611808286
-1	0	0	Ki67+	91.6323280742 366.149543492
-1	0	0	Ki67+	1895.81026834 1766.16780116
-1	0	0	Ki67+	1212.45043958 1019.47125174
-1	0	0	Ki67+	1821.25241881 347.136446347
-1	0	0	Ki67+	1538.13629845 1060.83687472
-1	0	0	Ki67+	348.634398309 699.138388105
-1	0	0	Ki67+	667.055703911 28.3301337704
-1	0	0	Ki67+	481.696055633 904.749075882
-1	0	0	Ki67+	1775.12038613 1466.27021295
-1	0	0	Ki67+	1761.78493864 1380.20816166
-1	0	0	Ki67+	304.519777619 486.389739159
-1	0	0	Ki67+	1332.88999309 2120.89736861
-1	0	0	Ki67+	916.071337623 563.828022614
-1	0	0	Ki67+	1720.28468263 827.10052952
-1	0	0	Ki67+	1046.7735633 295.479395787
-1	0	0	Ki67+	128.955830376 2019.57317744
-1	0	0	Ki67+	1977.14000824 1959.82360537
-1	0	0	Ki67+	1987.03044956 873.973930322
-1	0	0	Ki67+	1392.50247551 1443.84307466
-1	0	0	Ki67+	1620.17396065 175.530763174
-1	0	0	Ki67+	2133.38299156 1629.58907764
-1	0	0	Ki67+	1120.68297905 869.946925516
-1	0	0	Ki67+	324.874453756 1783.95267318
-1	0	0	Ki67+	652.965918921 493.632057008
-1	0	0	Ki67+	567.485508783 1802.71869019
-1	0	0	Ki67+	1965.61597639 449.712321797
-1	0	0	Ki67+	713.625610189 1563.39128281
-1	0	0	Ki67+	1521.1072373 484.051784152
-1	0	0	Ki67+	189.971462773 1908.802012
-1	0	0	Ki67+	200.27707947 1200.7559473
-1	0	0	Ki67+	457.488644587 826.360542113
-1	0	0	Ki67+	1126.63763695 492.187290957
-1	0	0	Ki67+	1596.91532062 574.354764127
-1	0	0	Ki67+	1688.44228367 1221.99840153
-1	0	0	Ki67+	1000.69531102 1891.26456176
-1	0	0	Ki67+	1763.55577574 1497.41889611
-1	0	0	Ki67+	212.048152717 1913.00703329
-1	0	0	Ki67+	443.79223608 2123.44851071
-1	0	0	Ki67+	1732.05913633 1839.8915233
-1	0	0	Ki67+	750.131770277 1300.60202191
-1	0	0	Ki67+	1860.24402566 1996.11229848
-1	0	0	Ki67+	2106.80424695 664.773136465
-1	0	0	Ki67+	1116.56402123 518.876556348
-1	0	0	Ki67+	1934.96344202 1725.22354459
-1	0	0	Ki67+	1948.87489879 1694.1372519
-1	0	0	Ki67+	105.986573002 1217.57001504
-1	0	0	Ki67+	1567.18746964 1757.46807148
-1	0	0	Ki67+	313.024292096 1428.48602346
-1	0	0	Ki67+	1994.85772302 598.537968664
-1	0	0	Ki67+	139.589549502 565.68133951
-1	0	0	Ki67+	1734.2316842 926.798759277
-1	0	0	Ki67+	2002.21757334 537.849897242
-1	0	0	Ki67+	1832.81088381 656.902282529
-1	0	0	Ki67+	158.343332276 424.244787057
-1	0	0	Ki67+	470.9773309 1197.75748486
-1	0	0	Ki67+	1724.13692472 565.214141206
-1	0	0	Ki67+	611.564986545 35.606267009
-1	0	0	Ki67+	1780.15656257 1679.73073919
-1	0	0	Ki67+	1315.46911811 978.0287972
-1	0	0	Ki67+	88.362619462 1196.17651758
-1	0	0	Ki67+	1220.36378104 798.019978067
-1	0	0	Ki67+	627.403196065 1064.37115426
-1	0	0	Ki67+	1115.16736322 1463.66422747
-1	0	0	Ki67+	1896.85261154 1438.05109803
-1	0	0	Ki67+	1840.24951629 864.155634178
-1	0	0	Ki67+	574.357855191 840.159298968
-1	0	0	Ki67+	1321.48949576 1863.81188714
-1	0	0	Ki67+	1368.50633001 512.449590901
-1	0	0	Ki67+	203.620735246 387.822539152
-1	0	0	Ki67+	271.459479953 1279.17942109
-1	0	0	Ki67+	185.271769014 153.442566778
-1	0	0	Ki67+	1053.37228748 1444.80452642
-1	0	0	Ki67+	1685.17382261 440.472530693
-1	0	0	Ki67+	348.951813871 1781.7716149
-1	0	0	Ki67+	1217.22699246 1956.46129632
-1	0	0	Ki67+	1941.0224674 905.31990111
-1	0	0	Ki67+	2039.11387589 1792.97259671
-1	0	0	Ki67+	2011.90513908 1853.76161153
-1	0	0	Ki67+	1651.59844882 636.002335949
-1	0	0	Ki67+	2139.2429209 1726.24689328
-1	0	0	Ki67+	1981.84526591 1162.18279537
-1	0	0	Ki67+	2066.11434901 679.30688949
-1	0	0	Ki67+	1206.82230261 1898.47071388
-1	0	0	Ki67+	1779.21291859 793.730324165
-1	0	0	Ki67+	270.633350942 74.1631471062
-1	0	0	Ki67+	2074.86919249 1556.40709004
-1	0	0	Ki67+	1298.65696987 1478.38062797
-1	0	0	Ki67+	2022.65435498 55.4622156756
-1	0	0	Ki67+	1440.88372785 1346.5228454
-1	0	0	Ki67+	265.477883831 50.4254074434
-1	0	0	Ki67+	1330.87453165 1956.34222443
-1	0	0	Ki67+	1602.1258234 832.140166608
-1	0	0	Ki67+	1766.89815774 326.192402799
-1	0	0	Ki67+	1896.1487943 1905.68145098
-1	0	0	Ki67+	1638.06580249 4.76858227909
-1	0	0	Ki67+	969.063098536 21.5208369933
-1	0	0	Ki67+	1832.10862603 1732.70107276
-1	0	0	Ki67+	687.922081303 1889.68965868
-1	0	0	Ki67+	839.74058643 1294.81601539
-1	0	0	Ki67+	371.196576295 69.847726691
-1	0	0	Ki67+	1986.37539707 851.181373989
-1	0	0	Ki67+	526.027399966 327.89403914
-1	0	0	Ki67+	1835.3700493 439.205273257
-1	0	0	Ki67+	413.431514188 1846.16327492
-1	0	0	Ki67+	57.5273201433 1021.06087522
-1	0	0	Ki67+	1435.25534626 505.737900606
-1	0	0	Ki67+	1220.61697332 1528.3711221
-1	0	0	Ki67+	303.181075581 1517.95490181
-1	0	0	Ki67+	1492.41204056 1925.42250392
-1	0	0	Ki67+	1686.19631466 1096.20478308
-1	0	0	Ki67+	724.926885517 297.290615937
-1	0	0	Ki67+	947.400100855 2070.08277794
-1	0	0	Ki67+	162.288388733 659.634235211
-1	0	0	Ki67+	1623.66675885 65.4278911628
-1	0	0	Ki67+	2034.1131939 1916.53043056
-1	0	0	Ki67+	1179.20338214 1404.39573728
-1	0	0	Ki67+	61.4651242908 365.462121328
-1	0	0	Ki67+	1554.78619564 121.167496765
-1	0	0	Ki67+	1945.8330479 13.2138345919
-1	0	0	Ki67+	1213.02732038 2058.2793992
-1	0	0	Ki67+	1006.10087153 1364.29307758
-1	0	0	Ki67+	1945.1018344 1456.06068524
-1	0	0	Ki67+	9.07635658621 851.688779007
-1	0	0	Ki67+	1902.46161218 2005.56581558
-1	0	0	Ki67+	1141.56574839 2023.7693057
-1	0	0	Ki67+	1478.47340016 742.033899596
-1	0	0	Ki67+	365.032261207 1853.40607309
-1	0	0	Ki67+	1969.08798892 386.252170613
-1	0	0	Ki67+	2138.60389406 2008.30480609
-1	0	0	Ki67+	740.147095781 1721.09247504
-1	0	0	Ki67+	1440.8067902 1319.71361701
-1	0	0	Ki67+	1356.9158976 1360.1358322
-1	0	0	Ki67+	1442.00227784 186.334865408
-1	0	0	Ki67+	839.169468613 867.961453288
-1	0	0	Ki67+	1944.49390736 1101.32801004
-1	0	0	Ki67+	105.032429835 1825.19036703
-1	0	0	Ki67+	41.0573115231 725.168925709
-1	0	0	Ki67+	353.49161629 891.698582604
-1	0	0	Ki67+	593.75392512 1218.85386378
-1	0	0	Ki67+	1544.50097318 1818.92318974
-1	0	0	Ki67+	861.136781758 1135.66489316
-1	0	0	Ki67+	62.5576865853 1268.02157528
-1	0	0	Ki67+	1157.95500904 1894.59152199
-1	0	0	Ki67+	1201.52736971 935.974685769
-1	0	0	Ki67+	1176.83359368 1539.59844328
-1	0	0	Ki67+	645.575435584 189.730873818
-1	0	0	Ki67+	707.462773041 1678.75826943
-1	0	0	Ki67+	339.943869126 145.189524529
-1	0	0	Ki67+	350.23259378 1114.17863776
-1	0	0	Ki67+	77.935933825 154.365816262
-1	0	0	Ki67+	1893.60462977 983.691714166
-1	0	0	Ki67+	1145.8936772 2094.71308318
-1	0	0	Ki67+	1544.81920305 463.776481204
-1	0	0	Ki67+	1919.53140665 1796.37717982
-1	0	0	Ki67+	856.625243184 179.692251819
-1	0	0	Ki67+	410.391050152 1050.37984125
-1	0	0	Ki67+	372.356863958 1438.89647301
-1	0	0	Ki67+	1106.44057816 85.2887256711
-1	0	0	Ki67+	498.324947743 87.1740827298
-1	0	0	Ki67+	572.250249409 1658.2971181
-1	0	0	Ki67+	260.034600904 817.906143989
-1	0	0	Ki67+	1813.86894946 126.852449399
-1	0	0	Ki67+	876.876820553 2038.0878543
-1	0	0	Ki67+	584.834286551 210.544221062
-1	0	0	Ki67+	1537.05655553 1533.23638543
-1	0	0	Ki67+	642.345890333 931.24602874
-1	0	0	Ki67+	804.988467431 495.575461944
-1	0	0	Ki67+	905.18345558 241.62598037
-1	0	0	Ki67+	1280.25702364 144.157614049
-1	0	0	Ki67+	401.311236485 1021.30521455
-1	0	0	Ki67+	285.722423753 1112.92247244
-1	0	0	Ki67+	742.574256949 1778.34748737
-1	0	0	Ki67+	1561.56648551 765.459643383
-1	0	0	Ki67+	1342.51878532 301.770445978
-1	0	0	Ki67+	509.620310044 809.32612433
-1	0	0	Ki67+	205.249664855 867.271893047
-1	0	0	Ki67+	621.121868439 2010.40727394
-1	0	0	Ki67+	1468.87359051 998.462172628
-1	0	0	Ki67+	1299.63364467 1102.07217056
-1	0	0	Ki67+	515.62575508 1295.67072522
-1	0	0	Ki67+	750.300317285 2060.89116098
-1	0	0	Ki67+	665.833992844 1376.8611163
-1	0	0	Ki67+	886.607341853 1169.28906046
-1	0	0	Ki67+	395.305396495 794.523002095
-1	0	0	Ki67+	346.869452757 941.386146965
-1	0	0	Ki67+	1452.06147696 709.733269529
-1	0	0	Ki67+	2128.10042598 422.708107821
-1	0	0	Ki67+	637.733817923 773.755432864
-1	0	0	Ki67+	129.345954365 153.099570172
-1	0	0	Ki67+	1538.75584225 1172.46955125
-1	0	0	Ki67+	1375.33403702 1490.12385027
-1	0	0	Ki67+	1756.10652001 1577.81715924
-1	0	0	Ki67+	1879.14893497 1504.47142335
-1	0	0	Ki67+	1014.63365142 1246.96542787
-1	0	0	Ki67+	531.15500669 908.758327621
-1	0	0	Ki67+	1374.12840785 1878.53680924
-1	0	0	Ki67+	751.385301655 845.973252758
-1	0	0	Ki67+	1581.4682757 1806.27369205
-1	0	0	Ki67+	490.704102172 1570.80226074
-1	0	0	Ki67+	0.326416748991 342.574962311
-1	0	0	Ki67+	226.920591358 62.4436142328
-1	0	0	Ki67+	1381.07193054 2068.06923118
-1	0	0	Ki67+	1322.38415563 884.284607475
-1	0	0	Ki67+	108.173366088 863.122923647
-1	0	0	Ki67+	853.619933268 1415.1398543
-1	0	0	Ki67+	1783.21503462 907.063843154
-1	0	0	Ki67+	1978.24444702 1206.66850203
-1	0	0	Ki67+	1056.36910126 1341.16339546
-1	0	0	Ki67+	887.395541791 282.613934919
-1	0	0	Ki67+	1834.21865204 102.808969668
-1	0	0	Ki67+	1577.90655565 144.571800839
-1	0	0	Ki67+	1419.53199148 1599.85494339
-1	0	0	Ki67+	619.805169594 1288.04487442
-1	0	0	Ki67+	821.328615719 367.532283748
-1	0	0	Ki67+	353.799885462 439.066654789
-1	0	0	Ki67+	1789.76817212 1039.95233172
-1	0	0	Ki67+	1206.3414569 2016.51662992
-1	0	0	Ki67+	1922.11534711 1362.69531819
-1	0	0	Ki67+	596.465138554 1526.26442343
-1	0	0	Ki67+	1336.83038733 1722.21398993
-1	0	0	Ki67+	1098.12932243 1031.90736595
-1	0	0	Ki67+	892.025195886 1371.20377404
-1	0	0	Ki67+	160.867451668 13.2775411271
-1	0	0	Ki67+	1915.12297107 51.1128411469
-1	0	0	Ki67+	794.933752168 379.639752559
-1	0	0	Ki67+	514.650605137 1958.0000179
-1	0	0	Ki67+	153.544719794 775.117170097
-1	0	0	Ki67+	59.3330144346 559.73671444
-1	0	0	Ki67+	1624.23381567 1434.15901611
-1	0	0	Ki67+	1055.27521343 259.332019923
-1	0	0	Ki67+	451.386994772 997.742894865
-1	0	0	Ki67+	1887.92011731 815.181571636
-1	0	0	Ki67+	1947.24111647 153.132844847
-1	0	0	Ki67+	1477.46334136 1435.99122644
-1	0	0	Ki67+	658.875699843 890.884242578
-1	0	0	Ki67+	883.82123013 1686.16427477
-1	0	0	Ki67+	164.407214876 1785.87155406
-1	0	0	Ki67+	306.427195806 451.45779032
-1	0	0	Ki67+	1597.68726542 357.814668793
-1	0	0	Ki67+	681.456777798 2050.29397615
-1	0	0	Ki67+	436.8241041 863.722425311
-1	0	0	Ki67+	1965.24958119 1543.09376031
-1	0	0	Ki67+	1432.30611876 1695.46057532
-1	0	0	Ki67+	614.098950883 554.285616724
-1	0	0	Ki67+	1504.42588877 1602.27578602
-1	0	0	Ki67+	921.663806239 1108.17882159
-1	0	0	Ki67+	1388.8531808 76.559162298
-1	0	0	Ki67+	1489.18585282 1105.6304109
-1	0	0	Ki67+	2057.75533995 436.716787944
-1	0	0	Ki67+	977.031063765 1589.73051384
-1	0	0	Ki67+	1757.44367508 276.327651561
-1	0	0	Ki67+	471.816947364 186.032591837
-1	0	0	Ki67+	1660.09039312 925.387780007
-1	0	0	Ki67+	1444.02474735 1825.18787101
-1	0	0	Ki67+	1334.16492548 822.190556811
-1	0	0	Ki67+	567.073928979 1733.24281694
-1	0	0	Ki67+	1446.79897802 617.907064351
-1	0	0	Ki67+	501.834380796 751.219383996
-1	0	0	Ki67+	45.3404894375 441.86585191
-1	0	0	Ki67+	1236.2925082 1144.57602397
-1	0	0	Ki67+	1007.19900997 161.023373012
-1	0	0	Ki67+	1555.70180019 2038.15624022
-1	0	0	Ki67+	1804.82435651 99.3426840535
-1	0	0	Ki67+	1709.4919275 1936.13070888
-1	0	0	Ki67+	842.129882716 538.924258956
-1	0	0	Ki67+	858.203331627 457.485902479
-1	0	0	Ki67+	137.653488624 913.122211057
-1	0	0	Ki67+	729.279255058 1941.45652165
-1	0	0	Ki67+	1259.44033079 1298.06603229
-1	0	0	Ki67+	17.5842544411 1864.93496324
-1	0	0	Ki67+	1872.40958667 672.334524366
-1	0	0	Ki67+	1286.3194154 1159.79304141
-1	0	0	Ki67+	497.075697134 2016.09577015
-1	0	0	Ki67+	536.00079545 477.417913282
-1	0	0	Ki67+	1838.33413247 1626.04268877
-1	0	0	Ki67+	1878.40222573 1659.75029807
-1	0	0	Ki67+	1714.21947972 1755.77330136
-1	0	0	Ki67+	446.283390893 611.533469209
-1	0	0	Ki67+	1992.61808096 1063.16917521
-1	0	0	Ki67+	1222.13881267 836.471476759
-1	0	0	Ki67+	1332.65544961 1694.69961204
-1	0	0	Ki67+	661.870459812 1081.76780947
-1	0	0	Ki67+	859.212899578 1895.92145719
-1	0	0	Ki67+	217.589990628 714.82919235
-1	0	0	Ki67+	1173.11617157 168.675957209
-1	0	0	Ki67+	1801.80956544 1525.48002705
-1	0	0	Ki67+	1516.9940722 912.490902807
-1	0	0	Ki67+	108.653634337 1519.65954905
-1	0	0	Ki67+	2137.05622353 1133.82716748
-1	0	0	Ki67+	505.206876349 2098.85286185
-1	0	0	Ki67+	405.636132072 1564.36181467
-1	0	0	Ki67+	852.526569249 1393.01616793
-1	0	0	Ki67+	663.354457345 2121.47935014
-1	0	0	Ki67+	238.036279953 291.097578428
-1	0	0	Ki67+	1165.28880531 130.529359463
-1	0	0	Ki67+	1179.10908773 2107.45713414
-1	0	0	Ki67+	2148.47957446 1272.8878665
-1	0	0	Ki67+	1350.23172956 1133.72962152
-1	0	0	Ki67+	1363.83740061 348.021483844
-1	0	0	Ki67+	1682.49608231 1177.55881653
-1	0	0	Ki67+	47.5786900285 807.477295105
-1	0	0	Ki67+	1848.54044974 1240.23747367
-1	0	0	Ki67+	834.805748413 312.777786041
-1	0	0	Ki67+	709.787638771 1521.02637222
-1	0	0	Ki67+	2076.66245494 1325.88839339
-1	0	0	Ki67+	2063.54174282 102.22927987
-1	0	0	Ki67+	186.040375377 82.3440620856
-1	0	0	Ki67+	526.615268121 229.900673643
-1	0	0	Ki67+	1935.74655345 965.901230448
-1	0	0	Ki67+	1993.00044559 44.9427554907
-1	0	0	Ki67+	1786.39042204 357.229247026
-1	0	0	Ki67+	104.519123875 1678.92284895
-1	0	0	Ki67+	402.646284057 1669.28892562
-1	0	0	Ki67+	694.650143176 129.053411896
-1	0	0	Ki67+	1298.85098839 1406.12265421
-1	0	0	Ki67+	1523.93134312 342.262187433
-1	0	0	Ki67+	839.53088565 341.265084158
-1	0	0	Ki67+	70.6861506858 240.440336593
-1	0	0	Ki67+	1215.55144269 570.665155854
-1	0	0	Ki67+	321.47868878 1610.2439952
-1	0	0	Ki67+	1994.73183191 747.304799419
-1	0	0	Ki67+	1717.92970659 244.056871302
-1	0	0	Ki67+	1396.82842501 1631.26839559
-1	0	0	Ki67+	2062.07548664 1716.62805574
-1	0	0	Ki67+	743.198446905 1696.79964967
-1	0	0	Ki67+	538.27224638 1694.19342116
-1	0	0	Ki67+	491.596045686 1966.8087458
-1	0	0	Ki67+	1879.26982262 731.256879192
-1	0	0	Ki67+	1851.3652207 336.951297057
-1	0	0	Ki67+	1571.95352854 1251.53515074
-1	0	0	Ki67+	1394.29793121 1515.43041746
-1	0	0	Ki67+	1469.49808838 961.003547247
-1	0	0	Ki67+	1978.8572725 500.989100196
-1	0	0	Ki67+	444.141661637 703.262359959
-1	0	0	Ki67+	179.731080361 1485.40869324
-1	0	0	Ki67+	930.694105612 470.556145732
-1	0	0	Ki67+	334.770350209 1055.77643135
-1	0	0	Ki67+	1555.45111229 797.614130209
-1	0	0	Ki67+	808.606083602 919.972800445
-1	0	0	Ki67+	928.398617076 1759.31063412
-1	0	0	Ki67+	266.986247593 132.302709105
-1	0	0	Ki67+	336.048572846 1644.5202342
-1	0	0	Ki67+	1194.74700808 631.084855186
-1	0	0	Ki67+	602.721802141 714.600680284
-1	0	0	Ki67+	156.222382791 1111.16458735
-1	0	0	Ki67+	979.474482738 1431.79857469
-1	0	0	Ki67+	485.949912322 1821.94267162
-1	0	0	Ki67+	1551.87295767 1398.03737133
-1	0	0	Ki67+	434.05151883 1586.23143307
-1	0	0	Ki67+	729.011644623 1511.00464937
-1	0	0	Ki67+	1789.10621886 1273.03985482
-1	0	0	Ki67+	304.87140409 1379.83204483
-1	0	0	Ki67+	1535.46902067 2018.34092017
-1	0	0	Ki67+	1210.80844721 1417.42965137
-1	0	0	Ki67+	1888.63337622 1416.14747331
-1	0	0	Ki67+	1266.54599425 1912.62875839
-1	0	0	Ki67+	405.343023459 2111.10592908
-1	0	0	Ki67+	784.704074132 1270.83969908
-1	0	0	Ki67+	1765.10406043 1836.40585392
-1	0	0	Ki67+	254.202816308 411.575289004
-1	0	0	Ki67+	957.136592613 1099.13233485
-1	0	0	Ki67+	36.3131668282 1136.06736353
-1	0	0	Ki67+	1464.51720333 1983.1455191
-1	0	0	Ki67+	1343.76504363 1904.37112968
-1	0	0	Ki67+	1317.90729834 1983.66408552
-1	0	0	Ki67+	1622.18357477 240.596831092
-1	0	0	Ki67+	875.136578786 255.027580164
-1	0	0	Ki67+	1112.42902787 1800.28790647
-1	0	0	Ki67+	531.246315663 1243.45875606
-1	0	0	Ki67+	1733.30990261 1486.07953526
-1	0	0	Ki67+	1079.77112134 1927.43985051
-1	0	0	Ki67+	316.412741284 385.594072028
-1	0	0	Ki67+	2145.28901082 164.551089966
-1	0	0	Ki67+	1328.08551848 280.287574608
-1	0	0	Ki67+	1183.28113232 855.606027663
-1	0	0	Ki67+	220.952945576 1570.33596513
-1	0	0	Ki67+	2094.58693467 62.7331973925
-1	0	0	Ki67+	1920.55355566 1187.56954329
-1	0	0	Ki67+	1158.99054397 1264.49458349
-1	0	0	Ki67+	335.0817198 238.561412268
-1	0	0	Ki67+	1518.41223603 1521.73351843
-1	0	0	Ki67+	278.290228089 1423.2403957
-1	0	0	Ki67+	463.552214885 1806.91701175
-1	0	0	Ki67+	1072.72956078 926.238526645
-1	0	0	Ki67+	1461.77325649 1249.60490407
-1	0	0	Ki67+	1005.30635099 1701.97960006
-1	0	0	Ki67+	848.471081249 2025.62504596
-1	0	0	Ki67+	1409.2059893 582.515065298
-1	0	0	Ki67+	51.7865667863 1923.88857682
-1	0	0	Ki67+	2065.47027336 867.578661316
-1	0	0	Ki67+	1474.27516395 398.982324608
-1	0	0	Ki67+	1403.471938 1025.480526
-1	0	0	Ki67+	2113.85106753 1924.6521396
-1	0	0	Ki67+	1116.28148835 816.292016866
-1	0	0	Ki67+	1743.44449348 1286.60362503
-1	0	0	Ki67+	525.619906203 1981.13602668
-1	0	0	Ki67+	1111.68258147 1161.10568853
-1	0	0	Ki67+	902.452670419 1769.78020558
-1	0	0	Ki67+	1793.79772187 408.347316007
-1	0	0	Ki67+	601.71486505 1869.24672191
-1	0	0	Ki67+	663.557218498 603.074530133
-1	0	0	Ki67+	450.926580002 1295.20900862
-1	0	0	Ki67+	1858.28160104 1911.63024179
-1	0	0	Ki67+	247.968414048 1434.3012418
-1	0	0	Ki67+	1243.88503642 92.4196302024
-1	0	0	Ki67+	1739.76355668 1661.74263854
-1	0	0	Ki67+	251.766064576 1313.42894575
-1	0	0	Ki67+	767.34375535 2046.59995945
-1	0	0	Ki67+	79.5393655462 2126.35186476
-1	0	0	Ki67+	1660.01154031 59.9415382827
-1	0	0	Ki67+	237.697762549 2122.45084403
-1	0	0	Ki67+	415.817469024 1303.12582954
-1	0	0	Ki67+	1103.64185642 1972.74237951
-1	0	0	Ki67+	286.589621645 2121.62971439
-1	0	0	Ki67+	239.224956608 1134.37136907
-1	0	0	Ki67+	1838.93378682 1546.08237445
-1	0	0	Ki67+	1262.20451144 1830.68706321
-1	0	0	Ki67+	1507.96292362 1465.26270722
-1	0	0	Ki67+	2033.1757622 929.200146888
-1	0	0	Ki67+	1424.01303865 463.982668019
-1	0	0	Ki67+	151.82649224 1370.61115842
-1	0	0	Ki67+	652.645780907 1414.17606949
-1	0	0	Ki67+	209.374380138 2099.97790434
-1	0	0	Ki67+	562.775579389 1136.5553186
-1	0	0	Ki67+	1882.39223299 93.1223249945
-1	0	0	Ki67+	995.934114702 1938.83844227
-1	0	0	Ki67+	523.723150927 1212.87049796
-1	0	0	Ki67+	1402.95751084 1086.20719964
-1	0	0	Ki67+	70.3844219194 1427.64670922
-1	0	0	Ki67+	329.718646559 721.819626554
-1	0	0	Ki67+	40.4439188037 2061.23193252
-1	0	0	Ki67+	19.4990954762 1909.79962783
-1	0	0	Ki67+	656.778235651 973.969017063
-1	0	0	Ki67+	988.126832537 268.973111064
-1	0	0	Ki67+	755.969415961 899.396625292
-1	0	0	Ki67+	867.430604653 2095.27549018
-1	0	0	Ki67+	1419.58084639 1442.40118204
-1	0	0	Ki67+	1915.23504427 862.936225653
-1	0	0	Ki67+	227.296114234 1494.11358016
-1	0	0	Ki67+	895.14690978 132.983526368
-1	0	0	Ki67+	2080.66216377 1457.11579034
-1	0	0	Ki67+	1410.14015939 966.970768868
-1	0	0	Ki67+	1540.75715984 2106.7037463
-1	0	0	Ki67+	304.318610766 68.1004871534
-1	0	0	Ki67+	1252.1020113 1487.14526628
-1	0	0	Ki67+	1720.29378818 522.359966257
-1	0	0	Ki67+	363.901537677 1650.98800918
-1	0	0	Ki67+	333.869686172 791.314100495
-1	0	0	Ki67+	1098.66632597 1218.72310063
-1	0	0	Ki67+	180.749721374 1935.74618041
-1	0	0	Ki67+	1921.48948274 934.690280458
-1	0	0	Ki67+	480.044512741 1302.18487549
-1	0	0	Ki67+	1742.00058662 332.087244344
-1	0	0	Ki67+	633.592590371 1528.5677503
-1	0	0	Ki67+	1939.91602256 183.536986551
-1	0	0	Ki67+	1494.29375511 1490.33001361
-1	0	0	Ki67+	1150.14812552 260.088638962
-1	0	0	Ki67+	177.3917107 1417.14531665
-1	0	0	Ki67+	798.699014424 191.840067763
-1	0	0	Ki67+	1931.95396043 739.159492281
-1	0	0	Ki67+	42.2207937859 2090.78702765
-1	0	0	Ki67+	1319.52163086 342.493373306
-1	0	0	Ki67+	605.351225301 1151.43656559
-1	0	0	Ki67+	976.003991262 1956.17205981
-1	0	0	Ki67+	1023.19593564 1887.93684073
-1	0	0	Ki67+	1655.92547192 1916.4973958
-1	0	0	Ki67+	917.635810399 1253.67875414
-1	0	0	Ki67+	1675.39665891 35.6923440177
-1	0	0	Ki67+	1447.4095817 1582.76997257
-1	0	0	Ki67+	2044.47503205 1850.63917725
-1	0	0	Ki67+	1372.3414074 573.248515081
-1	0	0	Ki67+	1059.60330586 1677.26025095
-1	0	0	Ki67+	816.516719887 521.73283354
-1	0	0	Ki67+	1621.25779101 421.674638003
-1	0	0	Ki67+	661.12021477 289.688435976
-1	0	0	Ki67+	1292.99760482 1602.43485296
-1	0	0	Ki67+	1001.48873959 423.673117811
-1	0	0	Ki67+	2147.80367867 432.504770251
-1	0	0	Ki67+	1128.83210736 1773.28373356
-1	0	0	Ki67+	414.104396523 1485.91130706
-1	0	0	Ki67+	1293.46654016 1955.37606328
-1	0	0	Ki67+	694.05232246 718.275382008
-1	0	0	Ki67+	197.93103143 798.255752818
-1	0	0	Ki67+	658.222968751 1761.68127586
-1	0	0	Ki67+	1864.69011465 6.2277194243
-1	0	0	Ki67+	1914.92591648 1477.03935675
-1	0	0	Ki67+	621.307483208 143.594512283
-1	0	0	Ki67+	260.103201312 2109.23422965
-1	0	0	Ki67+	2028.17994243 274.585463436
-1	0	0	Ki67+	1634.29501091 1189.80376108
-1	0	0	Ki67+	1860.75399122 1360.01074898
-1	0	0	Ki67+	620.097113545 86.873477197
-1	0	0	Ki67+	1519.14403762 1227.69418091
-1	0	0	Ki67+	1432.7181256 1085.63896569
-1	0	0	Ki67+	990.808594409 506.710268143
-1	0	0	Ki67+	1862.96022967 974.379011162
-1	0	0	Ki67+	346.176311622 658.586567094
-1	0	0	Ki67+	90.6864763608 1531.77830365
-1	0	0	Ki67+	868.851870176 815.595652751
-1	0	0	Ki67+	316.62848379 1577.75103522
-1	0	0	Ki67+	430.381214048 268.894185093
-1	0	0	Ki67+	2099.18076112 947.787888133
-1	0	0	Ki67+	698.872087219 950.780878587
-1	0	0	Ki67+	750.35900611 1980.66292331
-1	0	0	Ki67+	213.436329774 309.308380298
-1	0	0	Ki67+	1859.30365615 1476.14314841
-1	0	0	Ki67+	432.920835003 1649.90165386
-1	0	0	Ki67+	714.274957488 548.800159358
-1	0	0	Ki67+	1238.59857028 1795.56005504
-1	0	0	Ki67+	2117.01518153 260.452023126
-1	0	0	Ki67+	1143.31220621 27.6617988039
-1	0	0	Ki67+	404.310137159 1635.78965525
-1	0	0	Ki67+	1081.3977421 158.391455755
-1	0	0	Ki67+	1812.72433813 1191.68617324
-1	0	0	Ki67+	1646.78125455 173.03906962
-1	0	0	Ki67+	57.203525729 1158.37302353
-1	0	0	Ki67+	1784.0788827 1852.65516746
-1	0	0	Ki67+	1853.51858966 613.508340814
-1	0	0	Ki67+	1831.25509046 306.980835929
-1	0	0	Ki67+	1964.6534488 294.035218996
-1	0	0	Ki67+	1614.94023792 752.158340746
-1	0	0	Ki67+	217.561066227 951.02001499
-1	0	0	Ki67+	1636.47517951 2144.25178618
-1	0	0	Ki67+	1685.24607542 345.870965849
-1	0	0	Ki67+	639.899892866 467.253263145
-1	0	0	Ki67+	1354.64525644 829.916263516
-1	0	0	Ki67+	836.767749436 401.99611388
-1	0	0	Ki67+	6.10340979523 258.377978986
-1	0	0	Ki67+	1970.75771828 694.917890524
-1	0	0	Ki67+	681.254681818 1301.94146586
-1	0	0	Ki67+	1738.22677983 650.0802024
-1	0	0	Ki67+	865.473799042 609.528905647
-1	0	0	Ki67+	1998.60157209 1469.40799786
-1	0	0	Ki67+	559.655227842 1757.87439646
-1	0	0	Ki67+	2056.48955023 764.990268289
-1	0	0	Ki67+	1232.09463613 492.939408696
-1	0	0	Ki67+	1381.84042207 2000.32972627
-1	0	0	Ki67+	1199.95896222 835.406936987
-1	0	0	Ki67+	1877.99887403 528.60747842
-1	0	0	Ki67+	1894.59108742 1621.33163456
-1	0	0	Ki67+	1603.46225663 1082.61335103
-1	0	0	Ki67+	2083.24711042 1347.70540939
-1	0	0	Ki67+	1973.86651112 1778.83044092
-1	0	0	Ki67+	1757.09214701 1304.86032373
-1	0	0	Ki67+	1670.91332977 1667.1292703
-1	0	0	Ki67+	1588.81050404 1709.16156468
-1	0	0	Ki67+	985.931545371 1995.91719482
-1	0	0	Ki67+	1497.94766541 129.710844975
-1	0	0	Ki67+	1166.88742907 1685.53144945
-1	0	0	Ki67+	1686.54791772 1606.92420271
-1	0	0	Ki67+	2120.02030983 1491.23704468
-1	0	0	Ki67+	1625.87029735 1560.77916509
-1	0	0	Ki67+	938.27483855 2021.39590995
-1	0	0	Ki67+	876.688347323 1097.52125954
-1	0	0	Ki67+	2052.77852793 955.221190901
-1	0	0	Ki67+	1946.30961817 1757.67875988
-1	0	0	Ki67+	189.58160182 2054.33721956
-1	0	0	Ki67+	1556.11659848 1469.07610242
-1	0	0	Ki67+	716.270891374 491.289073798
-1	0	0	Ki67+	242.022085286 1234.13461732
-1	0	0	Ki67+	1683.76265383 520.058955473
-1	0	0	Ki67+	1223.75799932 302.401755227
-1	0	0	Ki67+	1676.59880171 418.000705543
-1	0	0	Ki67+	1738.95105273 1233.42144773
-1	0	0	Ki67+	140.324593699 1436.32498491
-1	0	0	Ki67+	918.883741482 1898.02322463
-1	0	0	Ki67+	374.029199354 1949.11071858
-1	0	0	Ki67+	561.11291073 783.91733811
-1	0	0	Ki67+	836.449944961 1647.56478035
-1	0	0	Ki67+	1236.49955615 27.5550304795
-1	0	0	Ki67+	972.90087658 1194.25137755
-1	0	0	Ki67+	1470.07769352 56.7603438145
-1	0	0	Ki67+	1516.3351152 1984.45718079
-1	0	0	Ki67+	2050.21986397 1382.1298826
-1	0	0	Ki67+	377.173107067 2024.44847202
-1	0	0	Ki67+	1731.3617943 1926.8152299
-1	0	0	Ki67+	1556.47668822 1325.2878142
-1	0	0	Ki67+	317.882970696 1477.31015533
-1	0	0	Ki67+	1613.47065154 214.710762352
-1	0	0	Ki67+	1147.68134022 555.49200786
-1	0	0	Ki67+	1412.72231808 486.161208419
-1	0	0	Ki67+	294.706049879 986.748091343
-1	0	0	Ki67+	1553.05454767 1195.92674818
-1	0	0	Ki67+	790.996045698 1812.76625326
-1	0	0	Ki67+	350.204111018 538.107787717
-1	0	0	Ki67+	462.872170281 1419.77772098
-1	0	0	Ki67+	946.084187799 1326.69276462
-1	0	0	Ki67+	93.7539288899 197.418958644
-1	0	0	Ki67+	129.87481786 65.3327023486
-1	0	0	Ki67+	1047.08960821 1577.92130075
-1	0	0	Ki67+	1599.86788659 99.5306255988
-1	0	0	Ki67+	1532.35152881 1476.47653034
-1	0	0	Ki67+	1957.43935653 223.254508575
-1	0	0	Ki67+	161.377112394 2109.28356371
-1	0	0	Ki67+	799.035153836 1333.65649723
-1	0	0	Ki67+	239.7180379 1782.06044646
-1	0	0	Ki67+	748.207826135 1489.19363602
-1	0	0	Ki67+	1140.91405511 1553.09805925
-1	0	0	Ki67+	1483.47372479 274.37814555
-1	0	0	Ki67+	1381.97595329 1095.95844991
-1	0	0	Ki67+	1599.65557529 1897.54094974
-1	0	0	Ki67+	1809.36518329 187.36081099
-1	0	0	Ki67+	128.250645402 2043.2127618
-1	0	0	Ki67+	1371.1710574 26.5993372286
-1	0	0	Ki67+	1161.87875803 2069.80644246
-1	0	0	Ki67+	1223.17657115 193.756882575
-1	0	0	Ki67+	466.30856525 659.979104883
-1	0	0	Ki67+	909.251593582 1190.80646967
-1	0	0	Ki67+	386.637843601 1541.58856832
-1	0	0	Ki67+	340.615051631 1923.20209791
-1	0	0	Ki67+	1351.90186239 1597.40425386
-1	0	0	Ki67+	465.227319287 1456.50007954
-1	0	0	Ki67+	232.27097708 573.539462122
-1	0	0	Ki67+	1143.42101403 602.096427355
-1	0	0	Ki67+	1002.08516079 1455.47532759
-1	0	0	Ki67+	1042.83982751 1397.87263881
-1	0	0	Ki67+	198.649089018 234.49928368
-1	0	0	Ki67+	1914.14464711 1127.63435523
-1	0	0	Ki67+	1248.23098411 876.753554295
-1	0	0	Ki67+	472.213821394 1073.87472126
-1	0	0	Ki67+	1854.66508851 297.404481285
-1	0	0	Ki67+	1797.09216581 862.041663879
-1	0	0	Ki67+	889.540313636 1657.61233813
-1	0	0	Ki67+	1110.09060543 1933.2815351
-1	0	0	Ki67+	289.730984253 727.543701213
-1	0	0	Ki67+	1962.13825277 2027.93373691
-1	0	0	Ki67+	118.016172564 1250.51082807
-1	0	0	Ki67+	1340.98311634 215.823705876
-1	0	0	Ki67+	1579.52213118 1397.58134061
-1	0	0	Ki67+	1250.77922341 603.767726408
-1	0	0	Ki67+	1790.30663748 1141.88597606
-1	0	0	Ki67+	1710.04250286 272.379226304
-1	0	0	Ki67+	400.408213429 1331.68636364
-1	0	0	Ki67+	1641.49716591 330.422418459
-1	0	0	Ki67+	121.896995709 1473.0904589
-1	0	0	Ki67+	2081.63651964 1194.59332107
-1	0	0	Ki67+	1114.93838269 130.15064637
-1	0	0	Ki67+	263.910769031 205.607111556
-1	0	0	Ki67+	1119.62926525 994.313848
-1	0	0	Ki67+	919.341704814 1851.09159348
-1	0	0	Ki67+	1738.02014092 505.04178969
-1	0	0	Ki67+	1263.89093327 1102.52601736
-1	0	0	Ki67+	1434.35728814 88.9153205612
-1	0	0	Ki67+	603.503301971 905.632438957
-1	0	0	Ki67+	935.894350858 647.385492677
-1	0	0	Ki67+	1992.9837561 1531.07928821
-1	0	0	Ki67+	1140.61100853 644.839429657
-1	0	0	Ki67+	1007.73367065 1961.10081991
-1	0	0	Ki67+	1909.37940731 766.3363117
-1	0	0	Ki67+	1486.81092846 1805.43428959
-1	0	0	Ki67+	938.709639296 287.427603215
-1	0	0	Ki67+	1059.62535265 985.301971205
-1	0	0	Ki67+	1164.17939934 983.172627539
-1	0	0	Ki67+	967.629534251 780.687803787
-1	0	0	Ki67+	720.422792845 1463.90257116
-1	0	0	Ki67+	471.400140325 1233.81141409
-1	0	0	Ki67+	1678.86042812 2058.8256434
-1	0	0	Ki67+	272.599749681 1838.20782863
-1	0	0	Ki67+	13.4413400079 121.031656474
-1	0	0	Ki67+	676.345104094 997.637477881
-1	0	0	Ki67+	593.418782712 307.7511917
-1	0	0	Ki67+	1117.21935592 439.615491831
-1	0	0	Ki67+	1449.67407531 484.091512741
-1	0	0	Ki67+	1841.83771401 244.467888858
-1	0	0	Ki67+	175.974477667 1630.83967726
-1	0	0	Ki67+	1003.71115235 676.980172508
-1	0	0	Ki67+	1312.6951508 772.112790767
-1	0	0	Ki67+	504.347223368 849.461434779
-1	0	0	Ki67+	1827.41213223 902.966430905
-1	0	0	Ki67+	1420.43840976 682.960502243
-1	0	0	Ki67+	60.4017321965 28.6263120333
-1	0	0	Ki67+	1560.26492154 644.864165358
-1	0	0	Ki67+	812.559467074 1416.05359722
-1	0	0	Ki67+	2024.02642632 895.81120948
-1	0	0	Ki67+	1100.15250194 1065.72405002
-1	0	0	Ki67+	1085.91873355 2059.31605593
-1	0	0	Ki67+	924.218404679 35.7988944699
-1	0	0	Ki67+	132.823830973 264.608405018
-1	0	0	Ki67+	144.198555974 1756.68844309
-1	0	0	Ki67+	1810.15823073 318.640298467
-1	0	0	Ki67+	1462.10617963 2104.8019402
-1	0	0	Ki67+	1584.25937486 672.943871346
-1	0	0	Ki67+	759.202551412 1668.42171892
-1	0	0	Ki67+	121.334520305 2085.14655264
-1	0	0	Ki67+	636.34195085 662.306165584
-1	0	0	Ki67+	205.845516549 1285.02261477
-1	0	0	Ki67+	958.618269285 1307.68283327
-1	0	0	Ki67+	1695.03874464 2040.79651387
-1	0	0	Ki67+	225.736927633 1763.36646939
-1	0	0	Ki67+	215.838280653 122.963157461
-1	0	0	Ki67+	612.977578987 1790.57620018
-1	0	0	Ki67+	920.849777115 1080.56668643
-1	0	0	Ki67+	1540.31160604 33.8219380045
-1	0	0	Ki67+	1483.89681648 909.751816314
-1	0	0	Ki67+	807.694829888 1266.11346815
-1	0	0	Ki67+	1365.34114212 267.736831153
-1	0	0	Ki67+	1082.64548565 1809.0507373
-1	0	0	Ki67+	917.779844459 941.47911609
-1	0	0	Ki67+	1037.80044188 598.032462923
-1	0	0	Ki67+	361.319280485 1621.5000179
-1	0	0	Ki67+	1456.12096015 1800.546887
-1	0	0	Ki67+	1955.8178183 2051.56191108
-1	0	0	Ki67+	894.318771395 1117.12409856
-1	0	0	Ki67+	1268.26690271 1335.97738193
-1	0	0	Ki67+	1959.28122464 1607.43892689
-1	0	0	Ki67+	1445.90631481 1542.1540639
-1	0	0	Ki67+	1437.0697313 1388.85857862
-1	0	0	Ki67+	1485.29290199 571.129072197
-1	0	0	Ki67+	1653.04907687 611.104655832
-1	0	0	Ki67+	614.021255772 367.819050761
-1	0	0	Ki67+	37.6133584343 1719.77884703
-1	0	0	Ki67+	663.776364937 2091.52029143
-1	0	0	Ki67+	388.31811249 1931.78727036
-1	0	0	Ki67+	1458.55235426 294.57102948
-1	0	0	Ki67+	596.097833776 1759.09946894
-1	0	0	Ki67+	1813.4014297 1792.40395687
-1	0	0	Ki67+	1835.20663618 1176.3484573
-1	0	0	Ki67+	2065.44046762 1400.66453958
-1	0	0	Ki67+	81.0906301432 1394.06611449
-1	0	0	Ki67+	526.912483066 945.863931384
-1	0	0	Ki67+	846.689070553 1445.38376125
-1	0	0	Ki67+	87.8983374342 74.8092272219
-1	0	0	Ki67+	2024.43858052 185.612564501
-1	0	0	Ki67+	1302.15436688 2049.22065316
-1	0	0	Ki67+	634.844004347 986.27371898
-1	0	0	Ki67+	613.903819441 1188.0820488
-1	0	0	Ki67+	1527.14120585 706.724343123
-1	0	0	Ki67+	1957.66322695 1912.70202969
-1	0	0	Ki67+	2080.61770594 2048.12950745
-1	0	0	Ki67+	144.759963822 1731.2872039
-1	0	0	Ki67+	276.840816566 308.154970325
-1	0	0	Ki67+	1654.17563367 1853.40154159
-1	0	0	Ki67+	1049.0318501 932.218012452
-1	0	0	Ki67+	726.293797437 1017.39540254
-1	0	0	Ki67+	101.692296099 1085.84813945
-1	0	0	Ki67+	807.009382465 1560.81947329
-1	0	0	Ki67+	556.928441954 1200.73402156
-1	0	0	Ki67+	2149.68934155 1397.03739307
-1	0	0	Ki67+	713.496093394 14.2027783071
-1	0	0	Ki67+	2100.70587072 2084.60004229
-1	0	0	Ki67+	2001.77825497 200.069962683
-1	0	0	Ki67+	1585.26018237 1948.36262544
-1	0	0	Ki67+	1747.35697987 218.503430043
-1	0	0	Ki67+	575.298769788 1621.41940879
-1	0	0	Ki67+	1873.02829915 161.245214944
-1	0	0	Ki67+	651.556608016 707.113858541
-1	0	0	Ki67+	1254.92865014 70.4394422621
-1	0	0	Ki67+	364.491853371 1571.21980399
-1	0	0	CD3+/CD8+/Ki67+	1359.57462426 1028.22707788
-1	0	0	CD3+/CD8+/Ki67+	518.309677522 1620.99832333
-1	0	0	CD3+/CD8+/Ki67+	1323.87791758 1512.11173655
-1	0	0	CD3+/CD8+/Ki67+	213.30485199 1631.35473668
-1	0	0	CD3+/CD8+/Ki67+	764.001148947 1241.1747062
-1	0	0	CD3+/CD8+/Ki67+	1552.33191956 1612.85376556
-1	0	0	CD3+/CD8+/Ki67+	2090.23757591 153.005709932
-1	0	0	CD3+/CD8+/Ki67+	649.529538384 843.439799773
-1	0	0	CD3+/CD8+/Ki67+	791.255290107 1167.91795306
-1	0	0	CD3+/CD8+/Ki67+	1979.83590034 1283.70606433
-1	0	0	CD3+/CD8+/Ki67+	843.030343771 2148.0662181
-1	0	0	CD3+/CD8+/Ki67+	1242.78117154 1978.9999946
-1	0	0	CD3+/CD8+/Ki67+	1620.62111108 1977.01300295
-1	0	0	CD3+/CD8+/Ki67+	171.707834321 323.148872432
-1	0	0	CD3+/CD8+/Ki67+	1541.79834007 1024.05042662
-1	0	0	CD3+/CD8+/Ki67+	320.784836986 1132.26042241
-1	0	0	CD3+/CD8+/Ki67+	944.515663255 1974.12105299
-1	0	0	CD3+/CD8+/Ki67+	1271.20751209 1570.78818831
-1	0	0	CD3+/CD8+/Ki67+	1699.47556587 1540.12740196
-1	0	0	CD3+/CD8+/Ki67+	53.1385702634 1681.32692853
-1	0	0	CD3+/CD8+/Ki67+	78.2770891083 281.07492531
-1	0	0	CD3+/CD8+/Ki67+	1639.49079919 1764.22154456
-1	0	0	CD3+/CD8+/Ki67+	781.276938499 617.168298492
-1	0	0	CD3+/CD8+/Ki67+	1890.28981897 245.208479319
-1	0	0	CD3+/CD8+/Ki67+	2079.88040651 632.342507538
-1	0	0	CD3+/CD8+/Ki67+	113.607758326 296.751222952
-1	0	0	CD3+/CD8+/Ki67+	1248.76667846 1572.56838699
-1	0	0	CD3+/CD8+/Ki67+	711.438103227 1342.1295501
-1	0	0	CD3+/CD8+/Ki67+	237.029453547 771.895890315
-1	0	0	CD3+/CD8+/Ki67+	379.098434274 1722.49397865
-1	0	0	CD3+/CD8+/Ki67+	1629.46193776 1109.43312819
-1	0	0	CD3+/CD8+/Ki67+	308.471069716 117.18370966
-1	0	0	CD3+/CD8+/Ki67+	783.476106416 1984.37719842
-1	0	0	CD3+/CD8+/Ki67+	1661.50640455 1976.54713886
-1	0	0	CD3+/CD8+/Ki67+	1216.96266682 1574.08731486
-1	0	0	CD3+/CD8+/Ki67+	611.044032934 592.664247466
-1	0	0	CD3+/CD8+/Ki67+	800.510305015 427.335760191
-1	0	0	CD3+/CD8+/Ki67+	934.701162692 67.8364825459
-1	0	0	CD3+/CD8+/Ki67+	1307.20944683 659.123504454
-1	0	0	CD3+/CD8+/Ki67+	1787.14738089 500.53874137
-1	0	0	CD3+/CD8+/Ki67+	1030.68420399 2098.53963546
-1	0	0	CD3+/CD8+/Ki67+	1105.63081284 1745.00264335
-1	0	0	CD3+/CD8+/Ki67+	103.066746883 647.455386057
-1	0	0	CD3+/CD8+/Ki67+	1080.65672951 508.136947042
-1	0	0	CD3+/CD8+/Ki67+	943.480582373 855.310116191
-1	0	0	CD3+/CD8+/Ki67+	293.419386334 4.57985885834
-1	0	0	CD3+/CD8+/Ki67+	1719.5769753 1348.3761405
-1	0	0	CD3+/CD8+/Ki67+	1602.47675175 2006.74722039
-1	0	0	CD3+/CD8+/Ki67+	134.78353575 1082.3074676
-1	0	0	CD3+/CD8+/Ki67+	102.881867229 440.722556157
#EOF
