# Supplementary material for: Data-Driven Discovery of Immune Contexture Biomarkers
Source: Front Oncol. 2018 Dec 18;8:627. doi: 10.3389/fonc.2018.00627 (PMC6305402; doi:10.3389/fonc.2018.00627)
Supplement: Data Sheet 2.zip — The synthetic dataset used for verifying the approach (section 3.1; Figure 4) is provided as a collection of text files describing regions, markers, and metadata. [file Data_Sheet_2.zip › verificationDataset/testdata_038_ImageObjects.txt]

barcode_target	testdata_038
barcode_origin	-1
workflow_target_version	-1
workflow_origin	-1
workflow_origin_version	-1
iH	-1
iW	-1
user	None

-1	0	0	Ki67+	179.577559274 798.106767297
-1	0	0	Ki67+	500.104784145 694.806402859
-1	0	0	Ki67+	423.432391093 709.476456178
-1	0	0	Ki67+	1483.25048316 1171.66472192
-1	0	0	Ki67+	8.27665009917 1389.37661872
-1	0	0	Ki67+	1286.27017609 1069.81605971
-1	0	0	Ki67+	100.152674086 1687.88403952
-1	0	0	Ki67+	2078.98181472 1106.01426505
-1	0	0	Ki67+	1285.78545479 1712.13406646
-1	0	0	Ki67+	1506.87069267 343.350358501
-1	0	0	Ki67+	1489.66668638 314.574295594
-1	0	0	Ki67+	1176.41296136 1107.61252713
-1	0	0	Ki67+	749.993280385 1273.38686736
-1	0	0	Ki67+	597.438607974 485.13179308
-1	0	0	Ki67+	1086.66922032 34.2255452976
-1	0	0	Ki67+	795.7532587 399.160137858
-1	0	0	Ki67+	581.657392736 256.741396559
-1	0	0	Ki67+	186.574455954 1284.21759468
-1	0	0	Ki67+	1520.96167271 910.028765658
-1	0	0	Ki67+	1559.70305119 978.284175828
-1	0	0	Ki67+	620.269784348 1817.21490926
-1	0	0	Ki67+	1529.42307942 2082.29098511
-1	0	0	Ki67+	2104.82571821 2048.79130891
-1	0	0	Ki67+	2031.91879652 69.7102910611
-1	0	0	Ki67+	1635.55947573 2098.60811496
-1	0	0	Ki67+	779.461471365 1161.12068389
-1	0	0	Ki67+	1538.5119172 849.189253977
-1	0	0	Ki67+	1652.71126142 1236.54761671
-1	0	0	Ki67+	1689.16449212 27.1138071261
-1	0	0	Ki67+	1323.62151533 1737.1429448
-1	0	0	Ki67+	2089.6293508 1855.72607698
-1	0	0	Ki67+	1707.23915058 1581.96929933
-1	0	0	Ki67+	1620.66795948 1081.67495519
-1	0	0	Ki67+	331.523414129 1576.60130492
-1	0	0	Ki67+	1968.7948278 1553.30284045
-1	0	0	Ki67+	1558.13648852 22.0342719272
-1	0	0	Ki67+	538.568429761 120.045031989
-1	0	0	Ki67+	880.654720655 1392.00592314
-1	0	0	Ki67+	1168.12360966 1662.48065324
-1	0	0	Ki67+	330.292256992 327.17308313
-1	0	0	Ki67+	330.312025858 439.676648493
-1	0	0	Ki67+	239.490512128 27.8681387764
-1	0	0	Ki67+	428.151931184 426.702798318
-1	0	0	Ki67+	1122.94207607 803.937464696
-1	0	0	Ki67+	2043.99671832 1902.76466414
-1	0	0	Ki67+	1605.16686302 1682.97652511
-1	0	0	Ki67+	2041.52807011 1504.12613413
-1	0	0	Ki67+	1709.93461131 1448.42779597
-1	0	0	Ki67+	1954.53557873 1375.18280012
-1	0	0	Ki67+	383.461888988 636.257565369
-1	0	0	Ki67+	89.0044839621 1481.86526437
-1	0	0	Ki67+	1930.5698855 134.422486916
-1	0	0	Ki67+	606.763582487 90.3990315411
-1	0	0	Ki67+	683.493041971 1882.304672
-1	0	0	Ki67+	758.353754827 1570.72011611
-1	0	0	Ki67+	1866.54752008 1708.47672012
-1	0	0	Ki67+	1454.33969154 439.463455932
-1	0	0	Ki67+	1209.92950403 962.996650388
-1	0	0	Ki67+	73.0138703383 760.994656599
-1	0	0	Ki67+	1049.94535714 1069.40518608
-1	0	0	Ki67+	1324.68571206 265.938713461
-1	0	0	Ki67+	677.902581144 1831.67505097
-1	0	0	Ki67+	104.180453597 1754.16599983
-1	0	0	Ki67+	448.172383128 216.060595378
-1	0	0	Ki67+	444.444504095 1414.03343001
-1	0	0	Ki67+	2057.59624687 15.4057878733
-1	0	0	Ki67+	1489.02887782 2086.20031778
-1	0	0	Ki67+	402.449156399 86.9944370582
-1	0	0	Ki67+	435.852489085 80.4996529891
-1	0	0	Ki67+	420.295634973 1403.91660448
-1	0	0	Ki67+	194.865630042 865.291658462
-1	0	0	Ki67+	721.377174636 817.744000738
-1	0	0	Ki67+	68.7936729402 1914.63053431
-1	0	0	Ki67+	2041.35273155 1222.94987087
-1	0	0	Ki67+	479.983603279 1161.28302213
-1	0	0	Ki67+	514.877583586 1580.97133789
-1	0	0	Ki67+	351.776802326 898.867331146
-1	0	0	Ki67+	1901.63247147 805.482213807
-1	0	0	Ki67+	1238.3250394 610.353260519
-1	0	0	Ki67+	1224.6967818 1414.89997281
-1	0	0	Ki67+	3.52478389713 1109.2449696
-1	0	0	Ki67+	242.74886381 1045.11602381
-1	0	0	Ki67+	1677.86452393 511.975550803
-1	0	0	Ki67+	624.544626783 2036.08224157
-1	0	0	Ki67+	2102.96612023 515.316604675
-1	0	0	Ki67+	1888.54912209 1916.54305594
-1	0	0	Ki67+	676.302189391 1999.46264935
-1	0	0	Ki67+	1494.64718508 773.693574241
-1	0	0	Ki67+	1215.27955122 1504.43356192
-1	0	0	Ki67+	1250.77258703 1232.98801617
-1	0	0	Ki67+	1917.75092403 1642.88699757
-1	0	0	Ki67+	355.46151118 1795.20659393
-1	0	0	Ki67+	635.838168937 312.705289636
-1	0	0	Ki67+	361.429317552 1074.37344146
-1	0	0	Ki67+	1595.50553447 1855.70943727
-1	0	0	Ki67+	115.85675684 1942.8094847
-1	0	0	Ki67+	117.332070308 1148.37584613
-1	0	0	Ki67+	1820.192002 2012.66950936
-1	0	0	Ki67+	2076.67089724 294.114487844
-1	0	0	Ki67+	2055.28748901 870.059465094
-1	0	0	Ki67+	1489.40834643 1789.55166768
-1	0	0	Ki67+	1810.03420057 68.0439972105
-1	0	0	Ki67+	1085.04775221 119.125012309
-1	0	0	Ki67+	505.299921772 1382.32466571
-1	0	0	Ki67+	1017.18058565 128.803825899
-1	0	0	Ki67+	895.955244552 1566.30977139
-1	0	0	Ki67+	892.449211384 2125.56158839
-1	0	0	Ki67+	64.3414201207 1938.32130627
-1	0	0	Ki67+	1838.70690834 1414.55300981
-1	0	0	Ki67+	487.423503218 2105.55718157
-1	0	0	Ki67+	1898.54653952 1630.72356779
-1	0	0	Ki67+	639.709542949 680.236835059
-1	0	0	Ki67+	245.231336947 248.18773026
-1	0	0	Ki67+	498.653464917 1341.33679237
-1	0	0	Ki67+	1679.49675708 722.99137502
-1	0	0	Ki67+	1116.05096409 593.816536443
-1	0	0	Ki67+	1281.89835125 414.613245819
-1	0	0	Ki67+	902.936252724 201.034867448
-1	0	0	Ki67+	1869.14453177 1225.35203655
-1	0	0	Ki67+	1797.35925226 595.45484495
-1	0	0	Ki67+	1344.56983077 1487.3427379
-1	0	0	Ki67+	865.981201186 575.734167535
-1	0	0	Ki67+	2129.72935022 1750.05089883
-1	0	0	Ki67+	1278.42542479 1738.7538464
-1	0	0	Ki67+	770.576451793 531.276122123
-1	0	0	Ki67+	234.391113719 1726.25902762
-1	0	0	Ki67+	530.805945389 1890.00038684
-1	0	0	Ki67+	1950.38654495 820.076763754
-1	0	0	Ki67+	1423.2309939 42.6983309722
-1	0	0	Ki67+	1537.57308103 301.360305987
-1	0	0	Ki67+	170.771280742 1428.39538678
-1	0	0	Ki67+	2138.93630848 97.8837022883
-1	0	0	Ki67+	933.33296243 405.95039751
-1	0	0	Ki67+	389.72742821 556.562156732
-1	0	0	Ki67+	547.712533925 1969.06480289
-1	0	0	Ki67+	1247.72116719 307.002135922
-1	0	0	Ki67+	718.398049355 1937.10427229
-1	0	0	Ki67+	102.573363351 662.766772517
-1	0	0	Ki67+	338.44422504 1748.25949711
-1	0	0	Ki67+	1663.87505935 1496.51357709
-1	0	0	Ki67+	490.964564702 1832.0329028
-1	0	0	Ki67+	1813.43794752 1499.33223897
-1	0	0	Ki67+	927.091114728 2109.45113558
-1	0	0	Ki67+	396.262562721 1981.85434246
-1	0	0	Ki67+	655.881891621 332.240704821
-1	0	0	Ki67+	1801.00278841 1306.81908795
-1	0	0	Ki67+	2050.21119229 448.634488541
-1	0	0	Ki67+	1348.12217061 1446.94298703
-1	0	0	Ki67+	1458.39945283 270.369785603
-1	0	0	Ki67+	329.340521571 2102.50434155
-1	0	0	Ki67+	715.978613376 84.7441421514
-1	0	0	Ki67+	1735.67375689 1955.04970585
-1	0	0	Ki67+	1972.95482524 696.335971194
-1	0	0	Ki67+	1088.79473389 594.866157728
-1	0	0	Ki67+	1809.20593594 1348.93055018
-1	0	0	Ki67+	804.587381236 2002.63477959
-1	0	0	Ki67+	215.784622368 878.399291948
-1	0	0	Ki67+	1594.98426592 1037.13726732
-1	0	0	Ki67+	639.057785575 923.096596887
-1	0	0	Ki67+	1921.37291657 1369.39008401
-1	0	0	Ki67+	1411.30304876 1283.53999167
-1	0	0	Ki67+	42.6846918203 973.047124901
-1	0	0	Ki67+	671.328328043 1580.73867643
-1	0	0	Ki67+	1606.60832507 124.556699819
-1	0	0	Ki67+	2087.19159264 606.718911467
-1	0	0	Ki67+	1846.08338264 2124.03441201
-1	0	0	Ki67+	1436.11024752 802.755215407
-1	0	0	Ki67+	938.418137921 1320.57972168
-1	0	0	Ki67+	834.085383767 213.926188526
-1	0	0	Ki67+	1455.99779334 913.837406714
-1	0	0	Ki67+	2012.25161496 115.027244114
-1	0	0	Ki67+	683.104243717 1859.15638568
-1	0	0	Ki67+	1285.36767495 1308.13170041
-1	0	0	Ki67+	1965.83498714 1260.89208541
-1	0	0	Ki67+	1528.72880075 403.104755981
-1	0	0	Ki67+	1906.2891467 873.58319584
-1	0	0	Ki67+	443.803692112 2069.51481502
-1	0	0	Ki67+	51.1518799094 809.940051336
-1	0	0	Ki67+	1755.77591509 1230.60156647
-1	0	0	Ki67+	883.930756317 1134.16212029
-1	0	0	Ki67+	1354.45165822 2023.77143207
-1	0	0	Ki67+	1048.25355643 1287.92418985
-1	0	0	Ki67+	470.868064176 1134.50946074
-1	0	0	Ki67+	766.257780132 1598.54991481
-1	0	0	Ki67+	603.50808172 1546.85960247
-1	0	0	Ki67+	991.474358983 480.681528067
-1	0	0	Ki67+	919.682849626 1859.46877579
-1	0	0	Ki67+	871.287165571 1995.59773604
-1	0	0	Ki67+	431.152849698 1594.36741312
-1	0	0	Ki67+	1045.44718721 72.6907829738
-1	0	0	Ki67+	1700.96031803 249.217580551
-1	0	0	Ki67+	1308.90304224 1560.16683777
-1	0	0	Ki67+	1155.42803731 1601.68808142
-1	0	0	Ki67+	2060.07727942 652.765828563
-1	0	0	Ki67+	1546.79797116 609.937571103
-1	0	0	Ki67+	909.717737051 47.928427592
-1	0	0	Ki67+	319.040331988 1161.59828897
-1	0	0	Ki67+	410.318474206 210.047356041
-1	0	0	Ki67+	1063.72400834 890.28229343
-1	0	0	Ki67+	511.368769289 553.35900679
-1	0	0	Ki67+	1403.33973781 738.664989269
-1	0	0	Ki67+	655.378135284 209.268097251
-1	0	0	Ki67+	1228.95632934 102.385745562
-1	0	0	Ki67+	129.108732925 383.387888682
-1	0	0	Ki67+	1152.84703698 2119.12616001
-1	0	0	Ki67+	1370.38613593 591.398678952
-1	0	0	Ki67+	1081.74719102 1234.39290152
-1	0	0	Ki67+	2116.61807758 1859.14741289
-1	0	0	Ki67+	2142.37471382 1883.29015292
-1	0	0	Ki67+	1209.20585839 867.143517725
-1	0	0	Ki67+	1562.6293847 1803.05191302
-1	0	0	Ki67+	943.539794683 274.542732692
-1	0	0	Ki67+	633.874447583 1376.09435369
-1	0	0	Ki67+	1989.99098242 832.229512439
-1	0	0	Ki67+	2057.52871337 526.701128402
-1	0	0	Ki67+	740.397920487 241.492129997
-1	0	0	Ki67+	222.894700331 1454.12500494
-1	0	0	Ki67+	871.081690694 2038.83083142
-1	0	0	Ki67+	413.198996373 142.019746804
-1	0	0	Ki67+	1859.24685371 1526.00965665
-1	0	0	Ki67+	546.193230617 518.58737728
-1	0	0	Ki67+	1999.5516076 2059.36584276
-1	0	0	Ki67+	1816.57496551 1006.63139798
-1	0	0	Ki67+	775.840478372 1803.46061795
-1	0	0	Ki67+	358.748034513 1364.55991409
-1	0	0	Ki67+	506.861933188 2120.88447363
-1	0	0	Ki67+	431.072924907 348.953696228
-1	0	0	Ki67+	1368.08485868 671.041649051
-1	0	0	Ki67+	917.076977544 1028.48949244
-1	0	0	Ki67+	279.159112722 2068.7325583
-1	0	0	Ki67+	2077.60301574 1738.55373156
-1	0	0	Ki67+	1199.46211326 396.954392309
-1	0	0	Ki67+	1509.30435692 1744.68748485
-1	0	0	Ki67+	1456.3967907 1071.09594455
-1	0	0	Ki67+	1491.0500438 1582.26545998
-1	0	0	Ki67+	12.3837676984 1314.79006628
-1	0	0	Ki67+	1532.258339 1042.79932494
-1	0	0	Ki67+	89.1292251929 99.6448738486
-1	0	0	Ki67+	1459.55855958 588.962262773
-1	0	0	Ki67+	1088.8399285 2028.99912682
-1	0	0	Ki67+	2022.50330993 640.26726466
-1	0	0	Ki67+	1514.36812031 812.92168474
-1	0	0	Ki67+	1269.84827279 47.7539809077
-1	0	0	Ki67+	1727.11838926 70.003146376
-1	0	0	Ki67+	802.779990483 1848.12381614
-1	0	0	Ki67+	933.478878985 96.5433602313
-1	0	0	Ki67+	1127.97621217 1541.7385492
-1	0	0	Ki67+	1044.16704659 1819.85147352
-1	0	0	Ki67+	2053.96475106 1731.86052664
-1	0	0	Ki67+	1022.25536471 408.88351445
-1	0	0	Ki67+	1149.34265321 193.360601353
-1	0	0	Ki67+	1292.10689398 1685.04992368
-1	0	0	Ki67+	743.662199228 468.294130364
-1	0	0	Ki67+	2014.58897713 580.108723887
-1	0	0	Ki67+	1175.06715641 537.081658378
-1	0	0	Ki67+	1650.93168341 797.425185953
-1	0	0	Ki67+	1095.49436687 1318.91007911
-1	0	0	Ki67+	2007.3104371 1853.36973288
-1	0	0	Ki67+	1730.68452669 1646.91664078
-1	0	0	Ki67+	1193.15118136 1147.69496152
-1	0	0	Ki67+	693.813152155 2057.95110655
-1	0	0	Ki67+	1586.93876229 1791.04807606
-1	0	0	Ki67+	384.371438199 1084.96547969
-1	0	0	Ki67+	1386.63356011 941.50095479
-1	0	0	Ki67+	204.607981992 1552.29413852
-1	0	0	Ki67+	585.626520688 1256.12826099
-1	0	0	Ki67+	1546.67703178 254.761704636
-1	0	0	Ki67+	101.989219405 1564.95722464
-1	0	0	Ki67+	206.109751995 1348.96793526
-1	0	0	Ki67+	1997.74827106 1005.21915432
-1	0	0	Ki67+	1025.61878277 746.109758491
-1	0	0	Ki67+	2089.05777245 1084.62429894
-1	0	0	Ki67+	770.461836855 185.145435637
-1	0	0	Ki67+	2092.32646051 2118.41293895
-1	0	0	Ki67+	1039.25728699 1951.12366827
-1	0	0	Ki67+	572.203015577 1748.5407285
-1	0	0	Ki67+	1345.3695161 2002.62140761
-1	0	0	Ki67+	1438.24183551 770.931288341
-1	0	0	Ki67+	949.562485217 950.410173725
-1	0	0	Ki67+	926.631070459 482.300082227
-1	0	0	Ki67+	52.7895899436 842.246591569
-1	0	0	Ki67+	848.154061424 874.173916379
-1	0	0	Ki67+	2133.60895324 1051.15125084
-1	0	0	Ki67+	794.447360755 1954.46728377
-1	0	0	Ki67+	1117.31183789 2025.75345563
-1	0	0	Ki67+	1677.63221538 1208.54309527
-1	0	0	Ki67+	292.027889449 1486.6602
-1	0	0	Ki67+	1249.05157957 813.04127253
-1	0	0	Ki67+	147.670782779 835.412423767
-1	0	0	Ki67+	690.074756176 1394.51863145
-1	0	0	Ki67+	67.610831695 1823.5511476
-1	0	0	Ki67+	65.4159065531 1881.98520153
-1	0	0	Ki67+	177.782464016 675.848136969
-1	0	0	Ki67+	489.18137151 1297.11794271
-1	0	0	Ki67+	1113.648261 283.733055431
-1	0	0	Ki67+	2029.70454791 1650.04845956
-1	0	0	Ki67+	1988.7976418 712.594959578
-1	0	0	Ki67+	765.802103165 1108.58836554
-1	0	0	Ki67+	1238.12154458 691.741704927
-1	0	0	Ki67+	1682.54209613 813.342251923
-1	0	0	Ki67+	302.759010295 756.901550825
-1	0	0	Ki67+	1582.65134105 635.542827286
-1	0	0	Ki67+	318.983083979 1673.55847116
-1	0	0	Ki67+	1951.92608173 1611.59423294
-1	0	0	Ki67+	1769.67257926 1719.53487171
-1	0	0	Ki67+	281.50630079 925.991072926
-1	0	0	Ki67+	790.543956359 927.198207304
-1	0	0	Ki67+	1114.22658229 323.680222674
-1	0	0	Ki67+	1449.49440359 106.070754005
-1	0	0	Ki67+	1387.10753167 2116.9494859
-1	0	0	Ki67+	1679.89880121 561.835083514
-1	0	0	Ki67+	1202.30424494 1670.01757887
-1	0	0	Ki67+	321.877036325 81.4650756201
-1	0	0	Ki67+	523.622788228 1282.57682681
-1	0	0	Ki67+	2140.59640599 789.178189563
-1	0	0	Ki67+	1848.21159256 384.7843455
-1	0	0	Ki67+	222.879137808 739.308245539
-1	0	0	Ki67+	570.348669865 1706.26671308
-1	0	0	Ki67+	1146.91576591 494.114296551
-1	0	0	Ki67+	61.3196703649 1398.98171384
-1	0	0	Ki67+	64.7006065107 349.553837598
-1	0	0	Ki67+	1848.70608317 957.160983713
-1	0	0	Ki67+	1861.31209623 266.837461109
-1	0	0	Ki67+	105.516208634 267.897610922
-1	0	0	Ki67+	626.801062542 620.683004142
-1	0	0	Ki67+	488.411118939 523.578244457
-1	0	0	Ki67+	850.950586472 911.653251852
-1	0	0	Ki67+	1097.33912081 1273.24176836
-1	0	0	Ki67+	1236.5023241 1182.17311533
-1	0	0	Ki67+	1030.92609253 1452.22979137
-1	0	0	Ki67+	1596.23853063 2147.55783138
-1	0	0	Ki67+	372.389823653 261.964629088
-1	0	0	Ki67+	1223.48107986 1537.85392186
-1	0	0	Ki67+	42.7607675371 1462.92112868
-1	0	0	Ki67+	1470.48623858 36.0352484104
-1	0	0	Ki67+	455.524027119 679.673484609
-1	0	0	Ki67+	564.760655698 1223.38159519
-1	0	0	Ki67+	80.6398464228 810.766867609
-1	0	0	Ki67+	1212.08886303 510.457910164
-1	0	0	Ki67+	1821.87701818 419.135347921
-1	0	0	Ki67+	450.96503383 1720.08959245
-1	0	0	Ki67+	907.430759069 691.97257086
-1	0	0	Ki67+	1300.85939428 1422.17462472
-1	0	0	Ki67+	1459.27946746 708.105208644
-1	0	0	Ki67+	970.017925623 473.727035311
-1	0	0	Ki67+	569.019018818 849.34540856
-1	0	0	Ki67+	1853.36440861 508.035686139
-1	0	0	Ki67+	554.090812552 885.145267425
-1	0	0	Ki67+	1989.29062437 870.603201601
-1	0	0	Ki67+	1045.91363384 1361.34571938
-1	0	0	Ki67+	579.579827331 2122.60542512
-1	0	0	Ki67+	1675.35010733 1372.83424944
-1	0	0	Ki67+	1502.6561337 1562.12981443
-1	0	0	Ki67+	757.28314635 436.493298224
-1	0	0	Ki67+	978.342447472 400.763381089
-1	0	0	Ki67+	1367.16431224 785.182206881
-1	0	0	Ki67+	720.654253159 1314.42227198
-1	0	0	Ki67+	1651.89733528 1679.35366975
-1	0	0	Ki67+	1707.15081413 135.194373813
-1	0	0	Ki67+	824.231769108 1709.05878349
-1	0	0	Ki67+	517.755278636 487.289063679
-1	0	0	Ki67+	1679.80516608 1541.07799793
-1	0	0	Ki67+	1149.05502794 460.940483786
-1	0	0	Ki67+	1944.91900919 743.734044191
-1	0	0	Ki67+	547.102280496 767.819743647
-1	0	0	Ki67+	2024.23642158 1184.01357433
-1	0	0	Ki67+	780.179017154 92.5876245191
-1	0	0	Ki67+	2062.30230388 1615.99892656
-1	0	0	Ki67+	570.497186186 344.38358414
-1	0	0	Ki67+	461.67450259 1057.16191133
-1	0	0	Ki67+	207.87284704 840.042989067
-1	0	0	Ki67+	1794.57141103 650.087496878
-1	0	0	Ki67+	1185.94966638 332.949200778
-1	0	0	Ki67+	1776.88121027 1595.96409527
-1	0	0	Ki67+	867.500781155 1411.83405562
-1	0	0	Ki67+	694.549852986 41.9540017169
-1	0	0	Ki67+	411.622620742 1305.36603004
-1	0	0	Ki67+	229.947632589 525.363045431
-1	0	0	Ki67+	876.724831372 951.180230531
-1	0	0	Ki67+	1561.74742631 1387.28153753
-1	0	0	Ki67+	1754.74030581 1496.0344526
-1	0	0	Ki67+	500.599867996 376.396609575
-1	0	0	Ki67+	576.321682967 136.756303859
-1	0	0	Ki67+	829.561251589 859.300370863
-1	0	0	Ki67+	237.337047464 982.469082181
-1	0	0	Ki67+	1377.14145178 283.963191249
-1	0	0	Ki67+	302.026102515 1510.37787457
-1	0	0	Ki67+	466.75187182 953.713365
-1	0	0	Ki67+	1159.96815794 955.117786943
-1	0	0	Ki67+	1187.16789632 1240.41753889
-1	0	0	Ki67+	1661.7452972 920.450864814
-1	0	0	Ki67+	1756.40053094 557.640573045
-1	0	0	Ki67+	1537.57382773 1380.42630763
-1	0	0	Ki67+	2132.71883264 2010.78510328
-1	0	0	Ki67+	1710.32294333 1526.38784382
-1	0	0	Ki67+	356.182552413 1030.23633815
-1	0	0	Ki67+	700.195940487 1045.51508904
-1	0	0	Ki67+	1061.69515497 1675.49216982
-1	0	0	Ki67+	1696.35475539 2133.13131477
-1	0	0	Ki67+	1571.16638073 1116.84657757
-1	0	0	Ki67+	891.287790362 534.468095191
-1	0	0	Ki67+	1281.32553246 594.285518139
-1	0	0	Ki67+	294.907272274 659.519882117
-1	0	0	Ki67+	1726.12737681 1766.98536837
-1	0	0	Ki67+	2142.06135305 698.623628131
-1	0	0	Ki67+	214.133545091 1889.32310541
-1	0	0	Ki67+	327.717319817 1805.80644904
-1	0	0	Ki67+	811.846920054 2110.39369723
-1	0	0	Ki67+	312.957629896 1038.54258855
-1	0	0	Ki67+	608.02906148 1734.34726605
-1	0	0	Ki67+	906.37562349 813.375845342
-1	0	0	Ki67+	1850.10920811 2096.98330962
-1	0	0	Ki67+	2093.6187604 1228.31413966
-1	0	0	Ki67+	1314.75267204 727.827822407
-1	0	0	Ki67+	1444.98436304 1806.67854487
-1	0	0	Ki67+	1915.14051741 1779.26596912
-1	0	0	Ki67+	394.0185454 329.808494758
-1	0	0	Ki67+	1360.07785574 191.872084107
-1	0	0	Ki67+	638.153106733 1016.98097976
-1	0	0	Ki67+	1237.53080519 480.884851001
-1	0	0	Ki67+	385.847269862 2007.1231293
-1	0	0	Ki67+	1858.95478227 705.953904669
-1	0	0	Ki67+	691.885469238 592.978938008
-1	0	0	Ki67+	1638.20353286 1189.19094941
-1	0	0	Ki67+	937.346827957 1010.35211287
-1	0	0	Ki67+	157.792706192 803.293308671
-1	0	0	Ki67+	126.035084647 522.338928659
-1	0	0	Ki67+	2006.06912176 766.347820751
-1	0	0	Ki67+	265.791874151 536.72808478
-1	0	0	Ki67+	1500.01051625 1241.2311806
-1	0	0	Ki67+	985.848453969 2062.01065095
-1	0	0	Ki67+	191.694831135 1174.89094306
-1	0	0	Ki67+	1175.2881507 284.653605717
-1	0	0	Ki67+	1308.4527153 527.901014796
-1	0	0	Ki67+	895.320808624 2018.07402596
-1	0	0	Ki67+	462.849727453 539.872642843
-1	0	0	Ki67+	607.659773527 2108.25063195
-1	0	0	Ki67+	1484.36912652 393.360093961
-1	0	0	Ki67+	953.804507968 1860.929015
-1	0	0	Ki67+	1603.53431754 920.438445826
-1	0	0	Ki67+	2141.10507676 504.932754673
-1	0	0	Ki67+	1621.83417386 1401.00512378
-1	0	0	Ki67+	1349.20982749 163.836275863
-1	0	0	Ki67+	88.6383055019 618.594455986
-1	0	0	Ki67+	9.28917778282 1654.73894895
-1	0	0	Ki67+	866.202725425 2085.70474606
-1	0	0	Ki67+	168.695653662 1140.21122582
-1	0	0	Ki67+	816.591001248 1349.65580968
-1	0	0	Ki67+	4.06586084058 114.364935189
-1	0	0	Ki67+	415.781570365 1361.09904103
-1	0	0	Ki67+	467.931996986 922.531305176
-1	0	0	Ki67+	1418.93225131 1621.32758392
-1	0	0	Ki67+	1293.59129304 1277.69510612
-1	0	0	Ki67+	657.234334864 1636.07215786
-1	0	0	Ki67+	984.838061663 2037.63053384
-1	0	0	Ki67+	791.146621599 984.509059137
-1	0	0	Ki67+	139.297979181 1097.53782179
-1	0	0	Ki67+	356.398066812 2045.11413221
-1	0	0	Ki67+	1912.04970527 1459.80662568
-1	0	0	Ki67+	1449.8226308 1709.18237478
-1	0	0	Ki67+	2127.68973826 1707.29981768
-1	0	0	Ki67+	14.0363741577 2036.18707912
-1	0	0	Ki67+	989.329750048 1605.36332711
-1	0	0	Ki67+	452.335067893 8.40502859727
-1	0	0	Ki67+	1909.59799818 1279.05290393
-1	0	0	Ki67+	1303.01399209 772.300979461
-1	0	0	Ki67+	1174.60733183 1781.40765595
-1	0	0	Ki67+	1188.76015812 950.554729046
-1	0	0	Ki67+	819.683331729 1862.50633614
-1	0	0	Ki67+	979.907511671 1134.93247643
-1	0	0	Ki67+	1785.65333222 685.617231665
-1	0	0	Ki67+	577.03071505 634.09199239
-1	0	0	Ki67+	2031.66984589 1032.96734724
-1	0	0	Ki67+	1892.56400169 1767.59192262
-1	0	0	Ki67+	735.721704014 597.345952153
-1	0	0	Ki67+	930.07883221 566.1803249
-1	0	0	Ki67+	1722.56016593 2048.90577369
-1	0	0	Ki67+	1909.91801131 631.557665558
-1	0	0	Ki67+	701.283432408 544.271034497
-1	0	0	Ki67+	747.300974838 1521.1049402
-1	0	0	Ki67+	418.485688729 561.099886311
-1	0	0	Ki67+	83.9365930653 1643.97455037
-1	0	0	Ki67+	1392.15558098 462.163481577
-1	0	0	Ki67+	1622.46913327 264.477235402
-1	0	0	Ki67+	518.735994047 1682.56408135
-1	0	0	Ki67+	1340.32972659 1633.13968325
-1	0	0	Ki67+	1750.7236652 612.145620804
-1	0	0	Ki67+	64.0205274964 1193.11790601
-1	0	0	Ki67+	2144.78028492 124.046941637
-1	0	0	Ki67+	1252.87802554 739.701652607
-1	0	0	Ki67+	1625.4468535 15.5851650258
-1	0	0	Ki67+	368.539892456 1323.83283709
-1	0	0	Ki67+	925.584076212 1464.165956
-1	0	0	Ki67+	1624.05985168 1744.70819809
-1	0	0	Ki67+	1806.81260949 456.580371684
-1	0	0	Ki67+	693.724482737 1191.32320189
-1	0	0	Ki67+	1339.58795228 1903.2268135
-1	0	0	Ki67+	47.3071379845 1101.10418226
-1	0	0	Ki67+	1715.653577 227.826296151
-1	0	0	Ki67+	1277.00090585 734.257436182
-1	0	0	Ki67+	447.333290085 2012.50861976
-1	0	0	Ki67+	1586.30300686 1375.69450418
-1	0	0	Ki67+	298.682029974 1151.92995295
-1	0	0	Ki67+	1716.73621545 96.8222495658
-1	0	0	Ki67+	390.411902812 1611.80036664
-1	0	0	Ki67+	672.503102662 1970.39484579
-1	0	0	Ki67+	375.218166333 1577.8913418
-1	0	0	Ki67+	475.448268819 653.598452273
-1	0	0	Ki67+	1356.11472522 449.405804165
-1	0	0	Ki67+	1353.73866602 288.812805135
-1	0	0	Ki67+	903.327653896 666.918618092
-1	0	0	Ki67+	842.477315387 1022.72184334
-1	0	0	Ki67+	1273.45605233 71.0130117858
-1	0	0	Ki67+	890.28207326 1448.69972621
-1	0	0	Ki67+	199.193200841 247.507235115
-1	0	0	Ki67+	673.799171753 704.292961942
-1	0	0	Ki67+	1502.94398729 1046.6151087
-1	0	0	Ki67+	397.389437556 1707.96560782
-1	0	0	Ki67+	1214.37955916 268.335087501
-1	0	0	Ki67+	1584.77929127 71.6040080134
-1	0	0	Ki67+	1507.49927508 1531.60032355
-1	0	0	Ki67+	1320.97649592 1364.57082564
-1	0	0	Ki67+	1973.92740178 1451.82306221
-1	0	0	Ki67+	2107.89093866 675.665537927
-1	0	0	Ki67+	179.379247266 1909.11551424
-1	0	0	Ki67+	87.1526252272 1331.40381796
-1	0	0	Ki67+	28.6379464071 1906.82388842
-1	0	0	Ki67+	534.697510087 1202.74209754
-1	0	0	Ki67+	1995.07697447 1075.52173096
-1	0	0	Ki67+	2000.21188956 195.204818811
-1	0	0	Ki67+	602.92886913 1202.73485957
-1	0	0	Ki67+	1280.26341496 1185.78791664
-1	0	0	Ki67+	1809.01562279 1047.42179468
-1	0	0	Ki67+	263.072875079 1569.50679875
-1	0	0	Ki67+	1963.16334543 588.947266102
-1	0	0	Ki67+	1357.89980432 46.4151875485
-1	0	0	Ki67+	1796.27048476 295.523787242
-1	0	0	Ki67+	615.991469407 1645.43029467
-1	0	0	Ki67+	1140.50028728 119.510451095
-1	0	0	Ki67+	192.079119563 1401.91433686
-1	0	0	Ki67+	40.1229095175 1416.93330794
-1	0	0	Ki67+	115.553089135 1010.18292295
-1	0	0	Ki67+	175.98403029 300.613558394
-1	0	0	Ki67+	1006.5116906 823.388274242
-1	0	0	Ki67+	329.46180889 115.386108295
-1	0	0	Ki67+	2025.26889815 2099.17108486
-1	0	0	Ki67+	1006.37280829 1887.74794086
-1	0	0	Ki67+	1576.27165575 1913.93350343
-1	0	0	Ki67+	1267.97004631 911.54951526
-1	0	0	Ki67+	315.524960896 690.460359899
-1	0	0	Ki67+	1580.93469177 237.635278007
-1	0	0	Ki67+	595.120015422 909.625436208
-1	0	0	Ki67+	1070.36048366 1350.52733032
-1	0	0	Ki67+	11.2773634168 1827.25168881
-1	0	0	Ki67+	1557.31135276 1412.37064914
-1	0	0	Ki67+	481.500851819 1551.75172423
-1	0	0	Ki67+	1065.87388662 6.91322929748
-1	0	0	Ki67+	1776.20557718 1239.40971071
-1	0	0	Ki67+	1905.68358859 15.1156308836
-1	0	0	Ki67+	1646.39918474 564.459774742
-1	0	0	Ki67+	483.440386947 1009.77185472
-1	0	0	Ki67+	231.50294426 818.375742077
-1	0	0	Ki67+	1137.66701647 46.377522944
-1	0	0	Ki67+	1430.74043073 517.024043851
-1	0	0	Ki67+	1833.10379069 1248.43146681
-1	0	0	Ki67+	519.036194432 1224.63169243
-1	0	0	Ki67+	1864.06320057 1040.91730355
-1	0	0	Ki67+	582.801348224 381.356367149
-1	0	0	Ki67+	576.680307986 1426.915931
-1	0	0	Ki67+	750.602913945 1399.99293442
-1	0	0	Ki67+	1510.76226674 1215.98887137
-1	0	0	Ki67+	592.829695538 352.470881993
-1	0	0	Ki67+	1196.10822423 1978.46613431
-1	0	0	Ki67+	291.815232528 622.255716418
-1	0	0	Ki67+	780.094180817 654.317841776
-1	0	0	Ki67+	1218.76125438 1027.39695453
-1	0	0	Ki67+	1401.16222485 2096.56148854
-1	0	0	Ki67+	185.8527647 737.170116602
-1	0	0	Ki67+	191.519071318 1812.78025377
-1	0	0	Ki67+	2127.06826781 815.710872931
-1	0	0	Ki67+	907.947773974 1789.47130752
-1	0	0	Ki67+	2051.88031553 832.997392607
-1	0	0	Ki67+	1413.01276487 448.986647984
-1	0	0	Ki67+	1802.8021773 1167.81504754
-1	0	0	Ki67+	1856.11191754 1443.22938152
-1	0	0	Ki67+	524.684811772 1758.64489861
-1	0	0	Ki67+	1686.1039809 1246.0917546
-1	0	0	Ki67+	1062.84482519 1270.74116993
-1	0	0	Ki67+	108.019711852 2033.9477437
-1	0	0	Ki67+	1059.14539426 1404.32402443
-1	0	0	Ki67+	1209.28216952 695.391534454
-1	0	0	Ki67+	1774.78765305 780.970091816
-1	0	0	Ki67+	1296.31277195 301.065111216
-1	0	0	Ki67+	634.213812336 1922.14077888
-1	0	0	Ki67+	2089.95500439 729.209944878
-1	0	0	Ki67+	1079.0836405 1053.40458486
-1	0	0	Ki67+	1351.34602388 127.466190367
-1	0	0	Ki67+	1452.71651524 1658.43543011
-1	0	0	Ki67+	1517.16061948 1364.13769978
-1	0	0	Ki67+	1830.89633826 785.539087791
-1	0	0	Ki67+	772.176462469 491.071525695
-1	0	0	Ki67+	285.622019639 1318.03967016
-1	0	0	Ki67+	741.95657869 800.062466602
-1	0	0	Ki67+	61.6031110987 1584.11538475
-1	0	0	Ki67+	724.582395947 211.412021293
-1	0	0	Ki67+	748.361086873 1753.85878924
-1	0	0	Ki67+	2116.20662386 412.359379856
-1	0	0	Ki67+	1010.94817504 172.403894099
-1	0	0	Ki67+	1611.08161048 331.161016636
-1	0	0	Ki67+	1377.82467783 1117.90515837
-1	0	0	Ki67+	1405.49710175 1309.68833298
-1	0	0	Ki67+	1801.09051874 1459.86435787
-1	0	0	Ki67+	1809.60700878 3.22367672205
-1	0	0	Ki67+	1197.84610194 1828.44406498
-1	0	0	Ki67+	1421.96147741 612.982053287
-1	0	0	Ki67+	1104.5520765 103.658980672
-1	0	0	Ki67+	264.112322372 1206.71359494
-1	0	0	Ki67+	992.281617627 1863.92610453
-1	0	0	Ki67+	161.389916523 154.37022227
-1	0	0	Ki67+	1082.51962469 244.061612594
-1	0	0	Ki67+	155.88197937 561.297951081
-1	0	0	Ki67+	854.585652011 163.457295363
-1	0	0	Ki67+	1755.69345683 1254.27578559
-1	0	0	Ki67+	1076.59761577 178.194459397
-1	0	0	Ki67+	77.3012794309 42.0134138656
-1	0	0	Ki67+	1035.63268719 2069.60707862
-1	0	0	Ki67+	1015.05437403 1353.71984521
-1	0	0	Ki67+	1180.78827005 708.391815321
-1	0	0	Ki67+	65.830687278 547.106506549
-1	0	0	Ki67+	1693.97420279 670.958661005
-1	0	0	Ki67+	97.7413398334 883.071891167
-1	0	0	Ki67+	2142.16520095 1510.19219846
-1	0	0	Ki67+	289.491997876 994.122577189
-1	0	0	Ki67+	1103.46380198 996.163001416
-1	0	0	Ki67+	72.6900687649 162.440645604
-1	0	0	Ki67+	656.170091011 1846.05463312
-1	0	0	Ki67+	982.338962649 285.096669499
-1	0	0	Ki67+	50.011127965 1148.60628484
-1	0	0	Ki67+	131.503101674 879.34584011
-1	0	0	Ki67+	1195.49787654 1195.58793737
-1	0	0	Ki67+	499.34722039 810.399118846
-1	0	0	Ki67+	814.02275591 592.776753844
-1	0	0	Ki67+	830.733344142 510.0470308
-1	0	0	Ki67+	1030.00464523 1327.02499721
-1	0	0	Ki67+	899.202244699 428.433995996
-1	0	0	Ki67+	1762.37136559 905.482716103
-1	0	0	Ki67+	812.916219563 1589.7310304
-1	0	0	Ki67+	113.232666324 794.529694014
-1	0	0	Ki67+	2139.44380573 1829.55113805
-1	0	0	Ki67+	547.451661473 266.173810292
-1	0	0	Ki67+	1110.43936484 379.520609045
-1	0	0	Ki67+	1770.60631314 1549.93646056
-1	0	0	Ki67+	502.501542335 1097.16022978
-1	0	0	Ki67+	969.550410906 1416.70245752
-1	0	0	Ki67+	1378.55235171 209.362122372
-1	0	0	Ki67+	1108.45598613 856.87002251
-1	0	0	Ki67+	1823.12640433 1534.94987833
-1	0	0	Ki67+	522.588176549 393.958988319
-1	0	0	Ki67+	1273.2179075 1002.64707076
-1	0	0	Ki67+	1441.92298475 1554.57365322
-1	0	0	Ki67+	1201.12065706 635.134122867
-1	0	0	Ki67+	1178.84903351 888.912440074
-1	0	0	Ki67+	1878.30366941 1344.58525855
-1	0	0	Ki67+	721.100092112 13.9475362204
-1	0	0	Ki67+	1294.45527166 345.454653963
-1	0	0	Ki67+	148.942794823 435.123561899
-1	0	0	Ki67+	654.373528168 1257.45112033
-1	0	0	Ki67+	490.796228689 450.053052413
-1	0	0	Ki67+	1108.60850389 1474.97229146
-1	0	0	Ki67+	2047.1695693 1370.84526261
-1	0	0	Ki67+	1101.89430549 612.706715493
-1	0	0	Ki67+	757.283354924 2006.15467181
-1	0	0	Ki67+	980.830320388 1162.6306031
-1	0	0	Ki67+	79.7112481478 1721.35476183
-1	0	0	Ki67+	785.781302853 336.925776423
-1	0	0	Ki67+	1952.72309543 1327.13762337
-1	0	0	Ki67+	1127.35308647 723.510817145
-1	0	0	Ki67+	1454.41798119 1399.72255427
-1	0	0	Ki67+	1620.53230312 373.679011518
-1	0	0	Ki67+	659.785485958 1901.69082577
-1	0	0	Ki67+	1612.90789603 580.468056746
-1	0	0	Ki67+	724.687346573 1428.60872191
-1	0	0	Ki67+	1980.78267158 1741.26831291
-1	0	0	Ki67+	133.033611492 1689.33885223
-1	0	0	Ki67+	1505.28649511 1877.95827782
-1	0	0	Ki67+	1757.41059008 1935.48620031
-1	0	0	Ki67+	1849.55648355 581.959324302
-1	0	0	Ki67+	1001.42491094 1268.77646831
-1	0	0	Ki67+	964.495727604 2093.06925593
-1	0	0	Ki67+	62.494238409 1337.14997132
-1	0	0	Ki67+	1170.89120761 2071.13788319
-1	0	0	Ki67+	94.769589719 409.643034512
-1	0	0	Ki67+	563.58826031 181.31322025
-1	0	0	Ki67+	1495.45738638 145.767435973
-1	0	0	Ki67+	172.99603211 1050.47713937
-1	0	0	Ki67+	2145.58580093 1728.42837615
-1	0	0	Ki67+	1418.28378029 1123.62227581
-1	0	0	Ki67+	282.51801313 425.092461907
-1	0	0	Ki67+	856.096941669 48.5506231982
-1	0	0	Ki67+	1908.64770992 1210.83134155
-1	0	0	Ki67+	1018.85487687 95.354007753
-1	0	0	Ki67+	2038.45640261 1096.13494444
-1	0	0	Ki67+	585.709431723 550.925060689
-1	0	0	Ki67+	1043.34761145 814.889110567
-1	0	0	Ki67+	1652.2198419 766.063896019
-1	0	0	Ki67+	291.595876707 706.375624679
-1	0	0	Ki67+	1137.51811154 324.304444911
-1	0	0	Ki67+	629.144917564 230.385805802
-1	0	0	Ki67+	1832.49215516 486.705861063
-1	0	0	Ki67+	397.429605482 1008.31137831
-1	0	0	Ki67+	826.088899313 328.330549857
-1	0	0	Ki67+	1188.19718878 1078.29943024
-1	0	0	Ki67+	1199.17055466 1589.88775997
-1	0	0	Ki67+	1985.33879418 122.032297497
-1	0	0	Ki67+	538.294094147 1729.18671849
-1	0	0	Ki67+	904.621373591 9.4462922448
-1	0	0	Ki67+	2024.73202097 1599.12783772
-1	0	0	Ki67+	1629.73061809 234.037597003
-1	0	0	Ki67+	642.791233432 1534.46559183
-1	0	0	Ki67+	1127.86688697 1190.42508097
-1	0	0	Ki67+	343.465090623 408.097357325
-1	0	0	Ki67+	600.783410892 1983.13047861
-1	0	0	Ki67+	2031.88853845 1926.63822225
-1	0	0	Ki67+	1081.97480341 1892.3109231
-1	0	0	Ki67+	2029.23998013 1759.83967592
-1	0	0	Ki67+	260.836592888 1434.78303252
-1	0	0	Ki67+	731.363764377 1218.69285075
-1	0	0	Ki67+	1297.96489935 1229.02731474
-1	0	0	Ki67+	1988.5832018 648.77463449
-1	0	0	Ki67+	483.556985358 1721.94394515
-1	0	0	Ki67+	791.581685005 454.993736993
-1	0	0	Ki67+	1247.98474086 1787.10115365
-1	0	0	Ki67+	981.898061105 196.325880795
-1	0	0	Ki67+	1397.96800214 503.042136423
-1	0	0	Ki67+	608.999108582 129.204963236
-1	0	0	Ki67+	1556.14130769 319.346247495
-1	0	0	Ki67+	803.125471808 1047.88639686
-1	0	0	Ki67+	862.944471452 755.032286419
-1	0	0	Ki67+	2134.39752087 481.2472939
-1	0	0	Ki67+	1386.01028689 1388.52532065
-1	0	0	Ki67+	1917.06086156 1854.28201667
-1	0	0	Ki67+	444.096863052 462.692276497
-1	0	0	Ki67+	897.859384717 858.078326663
-1	0	0	Ki67+	1567.03231633 1306.23647463
-1	0	0	Ki67+	288.664924758 1992.01225734
-1	0	0	Ki67+	1420.28823374 1824.54171604
-1	0	0	Ki67+	2132.08810524 1680.61267793
-1	0	0	Ki67+	806.635979462 1216.4932096
-1	0	0	Ki67+	855.492775361 1246.6839209
-1	0	0	Ki67+	1614.14730725 993.437048895
-1	0	0	Ki67+	1908.28100343 748.245505967
-1	0	0	Ki67+	213.026210188 1572.43828646
-1	0	0	Ki67+	2103.65190612 845.81029443
-1	0	0	Ki67+	1353.48460904 1816.30060617
-1	0	0	Ki67+	32.9204124684 790.317337803
-1	0	0	Ki67+	166.082880973 1211.73659929
-1	0	0	Ki67+	1589.38755626 1885.01957888
-1	0	0	Ki67+	166.844012609 1343.70947431
-1	0	0	Ki67+	1940.20807481 1245.25996913
-1	0	0	Ki67+	1976.94580187 2119.40081204
-1	0	0	Ki67+	1431.61794666 1882.32930027
-1	0	0	Ki67+	1380.51905922 308.933142837
-1	0	0	Ki67+	1008.83424507 217.88040398
-1	0	0	Ki67+	511.014026239 1308.27415072
-1	0	0	Ki67+	2019.7142505 1569.88363307
-1	0	0	Ki67+	456.597519013 190.88624727
-1	0	0	Ki67+	2065.14243481 1324.46841739
-1	0	0	Ki67+	544.81728441 1651.56753492
-1	0	0	Ki67+	1921.59112919 842.511968113
-1	0	0	Ki67+	434.551706883 765.147456938
-1	0	0	Ki67+	67.8569978568 1660.14791243
-1	0	0	Ki67+	757.570776274 19.7413989636
-1	0	0	Ki67+	186.892232987 1603.7615375
-1	0	0	Ki67+	1723.92609332 298.627221762
-1	0	0	Ki67+	1534.55305237 776.317315558
-1	0	0	Ki67+	794.140028492 1617.41781732
-1	0	0	Ki67+	500.823176484 11.947413804
-1	0	0	Ki67+	2009.47846561 942.730991489
-1	0	0	Ki67+	394.101750449 753.980675325
-1	0	0	Ki67+	432.324995507 1703.80073278
-1	0	0	Ki67+	1369.73663959 1507.96298953
-1	0	0	Ki67+	1922.8389035 974.675689517
-1	0	0	Ki67+	131.338676494 300.666885863
-1	0	0	Ki67+	1942.45428501 1870.31911105
-1	0	0	Ki67+	1179.74285717 422.713835855
-1	0	0	Ki67+	1009.57457984 285.670270932
-1	0	0	Ki67+	1114.62012726 1668.0768608
-1	0	0	Ki67+	919.835706406 1271.90873715
-1	0	0	Ki67+	2085.60029169 412.8624318
-1	0	0	Ki67+	457.478978293 895.359143576
-1	0	0	Ki67+	1228.32533267 1082.71038024
-1	0	0	Ki67+	1654.86081346 2071.56286523
-1	0	0	Ki67+	480.288166288 133.235655485
-1	0	0	Ki67+	1498.04993135 659.122062388
-1	0	0	Ki67+	965.626340551 808.705311126
-1	0	0	Ki67+	1448.77272665 953.51926353
-1	0	0	Ki67+	907.466521021 1050.32540711
-1	0	0	Ki67+	1690.02264597 891.862562723
-1	0	0	Ki67+	293.495746146 802.66567597
-1	0	0	Ki67+	1954.18906286 1916.34576878
-1	0	0	Ki67+	1268.65724379 1837.33010699
-1	0	0	Ki67+	1333.96311099 621.669539626
-1	0	0	Ki67+	592.342570481 784.096522951
-1	0	0	Ki67+	469.38251422 93.4368340711
-1	0	0	Ki67+	965.669796404 875.598415897
-1	0	0	Ki67+	465.207432348 1820.45761349
-1	0	0	Ki67+	1532.09033729 1159.13859175
-1	0	0	Ki67+	45.7654191566 1814.97906035
-1	0	0	Ki67+	1942.85078004 576.712458373
-1	0	0	Ki67+	2134.97910351 563.989893117
-1	0	0	Ki67+	1676.63962592 1714.08588066
-1	0	0	Ki67+	961.062095443 846.485505341
-1	0	0	Ki67+	1297.12270628 2035.0237414
-1	0	0	Ki67+	1858.13835851 1936.56448538
-1	0	0	Ki67+	400.429355034 732.74677585
-1	0	0	Ki67+	387.405745584 1365.05708658
-1	0	0	Ki67+	2075.77148435 1787.05847038
-1	0	0	Ki67+	1556.25794139 470.345411585
-1	0	0	Ki67+	1779.14060126 1447.50313384
-1	0	0	Ki67+	759.837708376 619.420824815
-1	0	0	Ki67+	395.086648927 28.9743015499
-1	0	0	Ki67+	531.830776308 996.242665047
-1	0	0	Ki67+	976.675603677 51.019611933
-1	0	0	Ki67+	1239.58924622 1973.75422718
-1	0	0	Ki67+	2017.13147374 1700.31996446
-1	0	0	Ki67+	1471.36476723 2147.13069842
-1	0	0	Ki67+	441.517925972 828.158469039
-1	0	0	Ki67+	1428.683846 13.325626384
-1	0	0	Ki67+	1616.6416925 2012.78944321
-1	0	0	Ki67+	156.390842898 1865.68003184
-1	0	0	Ki67+	1360.57047507 1948.71094936
-1	0	0	Ki67+	1109.25311378 158.425714672
-1	0	0	Ki67+	722.40020852 1621.17918955
-1	0	0	Ki67+	253.728811135 1909.0240685
-1	0	0	Ki67+	686.461160025 940.068455928
-1	0	0	Ki67+	131.240388435 743.931987482
-1	0	0	Ki67+	2041.59201706 1849.61535186
-1	0	0	Ki67+	725.602878527 267.489009732
-1	0	0	Ki67+	2071.53886516 991.033211314
-1	0	0	Ki67+	1541.31361751 370.313629074
-1	0	0	Ki67+	1847.3920428 755.801807015
-1	0	0	Ki67+	1757.51211827 413.267574593
-1	0	0	Ki67+	545.400035586 69.3998545084
-1	0	0	Ki67+	897.693954589 606.294859757
-1	0	0	Ki67+	1907.2116794 1803.34324697
-1	0	0	Ki67+	1520.19031238 549.603932391
-1	0	0	Ki67+	376.139594301 1221.66846294
-1	0	0	Ki67+	597.065413577 1474.55546043
-1	0	0	Ki67+	1283.23806354 1354.17259144
-1	0	0	Ki67+	1549.28267833 1637.74608026
-1	0	0	Ki67+	368.078350502 1927.24507419
-1	0	0	Ki67+	379.720312358 1537.97868021
-1	0	0	Ki67+	630.303520034 72.0672875988
-1	0	0	Ki67+	358.606147694 981.297520808
-1	0	0	Ki67+	154.460932701 216.461390634
-1	0	0	Ki67+	1063.00303096 1502.2170652
-1	0	0	Ki67+	1664.31959131 1273.95040404
-1	0	0	Ki67+	1505.17256874 1476.06327342
-1	0	0	Ki67+	2118.95875451 1266.61589973
-1	0	0	Ki67+	1174.07632639 2026.13980456
-1	0	0	Ki67+	1094.79530732 903.161448636
-1	0	0	Ki67+	1357.86734417 1667.40238951
-1	0	0	Ki67+	1043.49074981 175.245573136
-1	0	0	Ki67+	28.2315166927 493.214178202
-1	0	0	Ki67+	166.548348704 1814.03057488
-1	0	0	Ki67+	160.50163169 954.959801169
-1	0	0	Ki67+	1342.37405693 1228.16897182
-1	0	0	Ki67+	914.498250616 1896.81182394
-1	0	0	Ki67+	122.558889174 1876.71885795
-1	0	0	Ki67+	429.398412594 258.688637301
-1	0	0	Ki67+	732.212850397 369.791872398
-1	0	0	Ki67+	103.48533511 239.33227753
-1	0	0	Ki67+	1355.53872784 498.222767312
-1	0	0	Ki67+	315.749831791 204.520635847
-1	0	0	Ki67+	1167.51610173 1353.3015065
-1	0	0	Ki67+	352.049077701 625.40904545
-1	0	0	Ki67+	1447.73412937 1923.66396632
-1	0	0	Ki67+	117.083343615 340.742980124
-1	0	0	Ki67+	3.33183277083 327.801748508
-1	0	0	Ki67+	240.055378876 157.059855219
-1	0	0	Ki67+	1290.34363025 956.553829499
-1	0	0	Ki67+	1184.43480506 164.993963969
-1	0	0	Ki67+	575.63852168 1177.60942743
-1	0	0	Ki67+	202.946046266 2014.50076566
-1	0	0	Ki67+	2094.58891858 1400.4609575
-1	0	0	Ki67+	1987.18575731 1832.02262784
-1	0	0	Ki67+	1386.55790369 1029.28507388
-1	0	0	Ki67+	1860.31239286 1598.53344995
-1	0	0	Ki67+	137.833206259 1599.84896908
-1	0	0	Ki67+	358.842881173 1428.02804181
-1	0	0	Ki67+	772.015539263 1889.29071418
-1	0	0	Ki67+	1653.1587231 1879.34061595
-1	0	0	Ki67+	1966.8895041 1420.53095821
-1	0	0	Ki67+	1044.01099721 2031.98080123
-1	0	0	Ki67+	1894.3338504 1864.90204656
-1	0	0	Ki67+	1885.68477033 419.471441985
-1	0	0	Ki67+	1197.84993678 207.739771849
-1	0	0	Ki67+	746.62242521 1145.8794612
-1	0	0	Ki67+	1008.57917534 428.78319917
-1	0	0	Ki67+	1827.10246821 256.819559542
-1	0	0	Ki67+	799.379772865 695.84897498
-1	0	0	Ki67+	442.581954221 561.145259971
-1	0	0	Ki67+	106.607732441 1047.23181293
-1	0	0	Ki67+	1268.15989979 105.558290905
-1	0	0	Ki67+	1553.89568998 1007.86132026
-1	0	0	Ki67+	1960.76412234 51.6776528579
-1	0	0	Ki67+	383.132147923 216.579583573
-1	0	0	Ki67+	1102.76194088 657.209941261
-1	0	0	Ki67+	1149.33336356 799.402583942
-1	0	0	Ki67+	37.2443310174 1192.46058991
-1	0	0	Ki67+	2048.76274485 372.691452637
-1	0	0	Ki67+	701.339708829 357.409958568
-1	0	0	Ki67+	275.629124109 816.634520313
-1	0	0	Ki67+	341.395350913 1194.33121489
-1	0	0	Ki67+	1302.375753 100.170493837
-1	0	0	Ki67+	705.788963534 1600.66652154
-1	0	0	Ki67+	167.245629471 118.236421819
-1	0	0	Ki67+	831.553144945 6.53641556583
-1	0	0	Ki67+	849.537522266 1107.87201615
-1	0	0	Ki67+	1535.84905338 949.658817859
-1	0	0	Ki67+	300.564969586 903.681592506
-1	0	0	Ki67+	1117.9019218 970.810974552
-1	0	0	Ki67+	1054.84273048 1327.66632996
-1	0	0	Ki67+	1771.80258608 928.51715469
-1	0	0	Ki67+	745.862911993 1453.15496414
-1	0	0	Ki67+	235.281519101 1867.62069827
-1	0	0	Ki67+	1051.48350544 239.95656388
-1	0	0	Ki67+	1212.98886966 1275.05153256
-1	0	0	Ki67+	1121.44210922 201.039548307
-1	0	0	Ki67+	970.705750975 1002.09550818
-1	0	0	Ki67+	599.189007916 1021.31959591
-1	0	0	Ki67+	300.944984878 176.102974968
-1	0	0	Ki67+	995.140540508 1244.98083949
-1	0	0	Ki67+	1427.73882358 342.543780085
-1	0	0	Ki67+	1267.68662122 509.574384625
-1	0	0	Ki67+	1907.50765845 1734.20313177
-1	0	0	Ki67+	1412.79953092 1774.08421322
-1	0	0	Ki67+	1819.50896721 1780.32306506
-1	0	0	Ki67+	1688.76311132 1784.31155598
-1	0	0	Ki67+	1443.77721214 1632.11120215
-1	0	0	Ki67+	1652.14205308 414.670656617
-1	0	0	Ki67+	1232.38710694 417.108169355
-1	0	0	Ki67+	2040.74753358 2117.92847172
-1	0	0	Ki67+	1646.52278783 1108.63980317
-1	0	0	Ki67+	1810.0908598 545.833604462
-1	0	0	Ki67+	1392.11830393 54.1455503649
-1	0	0	Ki67+	75.8589761339 1044.50969507
-1	0	0	Ki67+	1207.77102523 62.6787783592
-1	0	0	Ki67+	1802.61761391 139.454835576
-1	0	0	Ki67+	2000.11259643 308.674834711
-1	0	0	Ki67+	1789.97791506 482.204964529
-1	0	0	Ki67+	1484.98080683 170.353448025
-1	0	0	Ki67+	823.904421586 673.107879204
-1	0	0	Ki67+	430.683009999 32.166870436
-1	0	0	Ki67+	1099.34793159 1872.86341381
-1	0	0	Ki67+	225.279689265 1760.84448798
-1	0	0	Ki67+	2046.1978286 2009.03927626
-1	0	0	Ki67+	934.242537214 1509.0098506
-1	0	0	Ki67+	1330.31728556 929.555357518
-1	0	0	Ki67+	11.0910214334 56.4370742416
-1	0	0	Ki67+	1202.63948295 1929.22696191
-1	0	0	Ki67+	704.284809993 1995.12683277
-1	0	0	Ki67+	641.10528116 11.5522426457
-1	0	0	Ki67+	1135.45079339 1222.81741289
-1	0	0	Ki67+	177.62782034 2122.44752993
-1	0	0	Ki67+	1643.9187049 701.107258226
-1	0	0	Ki67+	1788.86153439 1412.93163341
-1	0	0	Ki67+	272.19801471 1860.92040053
-1	0	0	Ki67+	725.642995535 2135.52820381
-1	0	0	Ki67+	1414.39001194 367.375528829
-1	0	0	Ki67+	7.52161971254 372.347080918
-1	0	0	Ki67+	199.08415012 1964.7844801
-1	0	0	Ki67+	1556.50066522 1255.143238
-1	0	0	Ki67+	228.158297263 2068.48987866
-1	0	0	Ki67+	1293.18817319 1514.97008656
-1	0	0	Ki67+	1994.70111874 1593.67037746
-1	0	0	Ki67+	486.541171122 201.872890897
-1	0	0	Ki67+	849.54357944 643.197848558
-1	0	0	Ki67+	90.4177629451 60.4795816206
-1	0	0	Ki67+	479.204529695 856.715950677
-1	0	0	Ki67+	430.348312628 1647.3873471
-1	0	0	Ki67+	691.859192733 675.881713248
-1	0	0	Ki67+	1446.42396672 1533.40106448
-1	0	0	Ki67+	126.528438416 1370.10673725
-1	0	0	Ki67+	352.748307455 1500.07348863
-1	0	0	Ki67+	1530.92248786 1673.98798949
-1	0	0	Ki67+	565.290005573 1199.47368162
-1	0	0	Ki67+	442.371527253 1141.72736328
-1	0	0	Ki67+	153.971753889 468.418218305
-1	0	0	Ki67+	1588.91078858 714.838618888
-1	0	0	Ki67+	1480.88959718 1867.94155289
-1	0	0	Ki67+	1050.69018713 1107.15028564
-1	0	0	Ki67+	853.839325054 503.916963182
-1	0	0	Ki67+	1910.72295784 1535.31116858
-1	0	0	Ki67+	324.173675367 1598.8385923
-1	0	0	Ki67+	1326.9671422 2140.66690614
-1	0	0	Ki67+	337.973130734 275.972178202
-1	0	0	Ki67+	724.522300485 1801.80404989
-1	0	0	Ki67+	982.453579685 853.48539456
-1	0	0	Ki67+	565.53684757 1045.16536466
-1	0	0	CD3+/CD8+/Ki67+	1004.18725824 982.270273606
-1	0	0	CD3+/CD8+/Ki67+	1399.34638438 2029.44078411
-1	0	0	CD3+/CD8+/Ki67+	992.02095277 1064.98264592
-1	0	0	CD3+/CD8+/Ki67+	1154.93358461 1506.79732477
-1	0	0	CD3+/CD8+/Ki67+	604.178261732 1591.37255911
-1	0	0	CD3+/CD8+/Ki67+	1715.86793894 1685.83172409
-1	0	0	CD3+/CD8+/Ki67+	1422.00375706 1178.13723333
-1	0	0	CD3+/CD8+/Ki67+	374.877622817 431.237903593
-1	0	0	CD3+/CD8+/Ki67+	1474.54365839 1426.556889
-1	0	0	CD3+/CD8+/Ki67+	415.235903623 915.53209678
-1	0	0	CD3+/CD8+/Ki67+	85.4657281387 702.351737609
-1	0	0	CD3+/CD8+/Ki67+	1431.51069393 1038.4551824
-1	0	0	CD3+/CD8+/Ki67+	1764.34917206 46.636668299
-1	0	0	CD3+/CD8+/Ki67+	1034.51809348 1033.3658351
-1	0	0	CD3+/CD8+/Ki67+	1944.74539439 939.445962192
-1	0	0	CD3+/CD8+/Ki67+	1015.03579516 1987.87984823
-1	0	0	CD3+/CD8+/Ki67+	1885.14626378 594.439653426
-1	0	0	CD3+/CD8+/Ki67+	75.8823865425 1241.12005948
-1	0	0	CD3+/CD8+/Ki67+	838.999435188 1463.37494157
-1	0	0	CD3+/CD8+/Ki67+	1422.15705409 1352.77069416
-1	0	0	CD3+/CD8+/Ki67+	1377.33115879 892.4263057
-1	0	0	CD3+/CD8+/Ki67+	1159.90319996 1028.57938575
-1	0	0	CD3+/CD8+/Ki67+	749.93807331 763.381332558
-1	0	0	CD3+/CD8+/Ki67+	152.089167527 1784.12975214
-1	0	0	CD3+/CD8+/Ki67+	1162.20499461 1457.76471646
-1	0	0	CD3+/CD8+/Ki67+	2013.7993922 541.870752753
-1	0	0	CD3+/CD8+/Ki67+	448.606108708 1489.89900737
-1	0	0	CD3+/CD8+/Ki67+	14.319062188 2076.77949613
-1	0	0	CD3+/CD8+/Ki67+	1634.726456 1351.80842782
-1	0	0	CD3+/CD8+/Ki67+	171.933027176 1565.43235982
-1	0	0	CD3+/CD8+/Ki67+	2036.26147136 1285.52105686
-1	0	0	CD3+/CD8+/Ki67+	1071.06120547 376.682378309
-1	0	0	CD3+/CD8+/Ki67+	1870.70366556 455.70173538
-1	0	0	CD3+/CD8+/Ki67+	1778.42393958 1029.45097173
-1	0	0	CD3+/CD8+/Ki67+	1261.73795608 248.209828095
-1	0	0	CD3+/CD8+/Ki67+	581.391344362 30.3938341521
-1	0	0	CD3+/CD8+/Ki67+	542.124825302 15.9321089551
-1	0	0	CD3+/CD8+/Ki67+	1106.10378148 1412.19699229
-1	0	0	CD3+/CD8+/Ki67+	1311.416843 885.23071958
-1	0	0	CD3+/CD8+/Ki67+	1159.01195462 1051.47174057
-1	0	0	CD3+/CD8+/Ki67+	1805.54561946 1884.5710359
-1	0	0	CD3+/CD8+/Ki67+	1256.27641429 640.824222466
-1	0	0	CD3+/CD8+/Ki67+	1456.50919556 226.170763212
-1	0	0	CD3+/CD8+/Ki67+	1669.14332193 1142.76165773
-1	0	0	CD3+/CD8+/Ki67+	996.213363884 251.273893233
-1	0	0	CD3+/CD8+/Ki67+	1804.46398908 2091.9877155
-1	0	0	CD3+/CD8+/Ki67+	1647.52684232 197.695362141
-1	0	0	CD3+/CD8+/Ki67+	645.812068631 1203.81110073
-1	0	0	CD3+/CD8+/Ki67+	203.53362176 1072.29001758
-1	0	0	CD3+/CD8+/Ki67+	141.468282637 1316.11203457
#EOF
