# Supplementary material for: Data-Driven Discovery of Immune Contexture Biomarkers
Source: Front Oncol. 2018 Dec 18;8:627. doi: 10.3389/fonc.2018.00627 (PMC6305402; doi:10.3389/fonc.2018.00627)
Supplement: Data Sheet 2.zip — The synthetic dataset used for verifying the approach (section 3.1; Figure 4) is provided as a collection of text files describing regions, markers, and metadata. [file Data_Sheet_2.zip › verificationDataset/testdata_039_ImageObjects.txt]

barcode_target	testdata_039
barcode_origin	-1
workflow_target_version	-1
workflow_origin	-1
workflow_origin_version	-1
iH	-1
iW	-1
user	None

-1	0	0	Ki67+	809.194340099 655.279894175
-1	0	0	Ki67+	927.386930794 1158.22855005
-1	0	0	Ki67+	1901.05744591 68.4324578341
-1	0	0	Ki67+	2027.23884146 2094.93519095
-1	0	0	Ki67+	1455.55436281 1792.17456309
-1	0	0	Ki67+	842.900352102 458.098213926
-1	0	0	Ki67+	1844.65517516 914.875993254
-1	0	0	Ki67+	30.9275683727 1312.7952703
-1	0	0	Ki67+	1678.0348616 711.59328913
-1	0	0	Ki67+	1657.25235792 102.469936375
-1	0	0	Ki67+	2077.98415149 1452.53848294
-1	0	0	Ki67+	1124.12360252 1093.83436337
-1	0	0	Ki67+	2071.39643582 1334.3884572
-1	0	0	Ki67+	192.505827888 1119.05811077
-1	0	0	Ki67+	1731.64433697 92.8374487036
-1	0	0	Ki67+	1039.71634511 1335.47686902
-1	0	0	Ki67+	687.298501587 835.519437822
-1	0	0	Ki67+	1670.98056357 1176.48908276
-1	0	0	Ki67+	677.585074553 1923.07532881
-1	0	0	Ki67+	388.567100961 1687.40794909
-1	0	0	Ki67+	2063.33188499 471.397928199
-1	0	0	Ki67+	743.641113208 1085.22172388
-1	0	0	Ki67+	934.763413231 835.419979843
-1	0	0	Ki67+	469.513690265 1305.11801518
-1	0	0	Ki67+	564.957782509 1408.20400567
-1	0	0	Ki67+	2111.26418454 1505.0933809
-1	0	0	Ki67+	2076.35768745 243.262354612
-1	0	0	Ki67+	1351.55754008 1307.67008392
-1	0	0	Ki67+	1481.97221203 1115.92287154
-1	0	0	Ki67+	1643.14274701 1904.9927266
-1	0	0	Ki67+	643.727139254 2046.10424678
-1	0	0	Ki67+	1369.06911215 1586.40898954
-1	0	0	Ki67+	1168.77069426 1954.90968278
-1	0	0	Ki67+	1980.04479974 1844.22132411
-1	0	0	Ki67+	68.2864989554 918.30850711
-1	0	0	Ki67+	656.581198119 1759.06592328
-1	0	0	Ki67+	297.942457581 903.893004727
-1	0	0	Ki67+	2045.26837397 1656.10362865
-1	0	0	Ki67+	1007.17908498 621.585423781
-1	0	0	Ki67+	781.204835067 746.133897714
-1	0	0	Ki67+	753.956848672 1345.65082057
-1	0	0	Ki67+	877.373618955 46.7698072286
-1	0	0	Ki67+	1496.1444493 235.942462942
-1	0	0	Ki67+	802.182221063 1131.43283855
-1	0	0	Ki67+	1181.69228026 511.671647244
-1	0	0	Ki67+	257.491163371 570.038747449
-1	0	0	Ki67+	1799.44760029 421.470243371
-1	0	0	Ki67+	289.897951476 1325.41135723
-1	0	0	Ki67+	1638.77587166 590.216979057
-1	0	0	Ki67+	1036.30501568 570.318711391
-1	0	0	Ki67+	266.674790905 293.03746478
-1	0	0	Ki67+	1821.78202987 1037.84219034
-1	0	0	Ki67+	113.181012992 285.672943183
-1	0	0	Ki67+	1442.41333523 766.857288022
-1	0	0	Ki67+	433.178623977 991.90745135
-1	0	0	Ki67+	1950.12225503 1759.71763771
-1	0	0	Ki67+	1402.2114093 1088.84441393
-1	0	0	Ki67+	241.241080921 1790.53352581
-1	0	0	Ki67+	2044.69139452 888.302116408
-1	0	0	Ki67+	889.455963487 600.857347464
-1	0	0	Ki67+	1353.53915825 2032.88483154
-1	0	0	Ki67+	640.441059513 297.472968295
-1	0	0	Ki67+	335.193257236 1428.8956231
-1	0	0	Ki67+	633.589048112 1620.39754443
-1	0	0	Ki67+	796.586960067 784.541741533
-1	0	0	Ki67+	865.218446142 1415.41972672
-1	0	0	Ki67+	1771.11825606 675.774668194
-1	0	0	Ki67+	274.246793927 740.311563678
-1	0	0	Ki67+	1732.06825893 11.3239861551
-1	0	0	Ki67+	2088.82128305 159.392526154
-1	0	0	Ki67+	1130.17748325 1840.1144074
-1	0	0	Ki67+	1731.02771898 2046.81103117
-1	0	0	Ki67+	973.585672575 1888.8503057
-1	0	0	Ki67+	661.936553732 233.081165362
-1	0	0	Ki67+	666.93496624 1998.3376042
-1	0	0	Ki67+	23.1764339337 973.540686907
-1	0	0	Ki67+	1355.41899668 174.964125129
-1	0	0	Ki67+	1405.85423902 1321.13243436
-1	0	0	Ki67+	1876.33647537 221.123515623
-1	0	0	Ki67+	477.44227773 1633.35608151
-1	0	0	Ki67+	1629.73368892 164.091360499
-1	0	0	Ki67+	682.446163709 251.882210837
-1	0	0	Ki67+	1719.96545808 1078.4038369
-1	0	0	Ki67+	567.830652499 1749.42970929
-1	0	0	Ki67+	167.783315392 1331.34377895
-1	0	0	Ki67+	503.60595319 1315.58768545
-1	0	0	Ki67+	1782.99254241 1124.41702781
-1	0	0	Ki67+	1000.21668172 1487.39272566
-1	0	0	Ki67+	2027.7058048 605.608610124
-1	0	0	Ki67+	1875.28902939 1626.05427579
-1	0	0	Ki67+	1551.96233455 538.215690084
-1	0	0	Ki67+	2087.62998309 1569.63674881
-1	0	0	Ki67+	666.738651842 616.519622126
-1	0	0	Ki67+	146.897819983 2078.78819916
-1	0	0	Ki67+	1579.6212868 2002.78890482
-1	0	0	Ki67+	1300.18054089 196.947462767
-1	0	0	Ki67+	704.646397036 665.895164532
-1	0	0	Ki67+	1892.19965803 1497.21292005
-1	0	0	Ki67+	1075.77694901 2029.29875001
-1	0	0	Ki67+	397.699515438 1128.11298452
-1	0	0	Ki67+	267.507655369 877.255606709
-1	0	0	Ki67+	228.746426301 2131.46444023
-1	0	0	Ki67+	1292.84906008 1547.85208657
-1	0	0	Ki67+	1273.47387002 178.152936885
-1	0	0	Ki67+	1400.74635252 328.308262859
-1	0	0	Ki67+	406.887239504 886.785693
-1	0	0	Ki67+	117.083294051 1444.61001318
-1	0	0	Ki67+	116.251152762 1284.06702371
-1	0	0	Ki67+	2053.95230166 1370.13109035
-1	0	0	Ki67+	1081.49613346 786.614780412
-1	0	0	Ki67+	2115.07091085 973.115728652
-1	0	0	Ki67+	1914.75549289 1468.41556264
-1	0	0	Ki67+	1007.93009031 1756.61584219
-1	0	0	Ki67+	1014.64551223 1918.71847395
-1	0	0	Ki67+	1178.24176806 39.9183579293
-1	0	0	Ki67+	1952.31017632 2082.83117715
-1	0	0	Ki67+	1338.81133243 1146.99746925
-1	0	0	Ki67+	461.880532087 246.152708425
-1	0	0	Ki67+	223.480115264 1694.72137469
-1	0	0	Ki67+	1930.87787009 1995.59686214
-1	0	0	Ki67+	976.518880727 851.9167848
-1	0	0	Ki67+	2136.87168112 1023.33937029
-1	0	0	Ki67+	1438.88358224 118.723356868
-1	0	0	Ki67+	1436.57305391 1695.15129375
-1	0	0	Ki67+	117.74863717 1625.45279406
-1	0	0	Ki67+	1837.52737931 1642.78513907
-1	0	0	Ki67+	902.737911992 2040.14947461
-1	0	0	Ki67+	1683.87607183 1439.28854032
-1	0	0	Ki67+	1392.07339637 928.495590733
-1	0	0	Ki67+	163.35331618 310.62024678
-1	0	0	Ki67+	921.42034686 111.23020666
-1	0	0	Ki67+	907.246823806 1923.12607666
-1	0	0	Ki67+	982.420108572 58.8735342634
-1	0	0	Ki67+	3.9783825279 1934.27953816
-1	0	0	Ki67+	2078.45217013 929.677682277
-1	0	0	Ki67+	1937.64543033 791.417515656
-1	0	0	Ki67+	287.800320104 1878.27500582
-1	0	0	Ki67+	1116.6715844 394.710049394
-1	0	0	Ki67+	695.505427322 1737.91708926
-1	0	0	Ki67+	1833.13809409 2060.65842785
-1	0	0	Ki67+	277.390562878 589.183316878
-1	0	0	Ki67+	10.4419461324 221.926920261
-1	0	0	Ki67+	54.45715004 6.38218702196
-1	0	0	Ki67+	733.946362788 2011.50240986
-1	0	0	Ki67+	1627.84625579 985.29798774
-1	0	0	Ki67+	521.72385082 468.089791899
-1	0	0	Ki67+	1467.99239916 312.429902316
-1	0	0	Ki67+	1039.44391004 2016.21597596
-1	0	0	Ki67+	1878.01388097 725.955719348
-1	0	0	Ki67+	24.7898249182 2064.32597594
-1	0	0	Ki67+	1062.04751972 1522.24037649
-1	0	0	Ki67+	725.236979806 1142.11206362
-1	0	0	Ki67+	349.346815266 1489.86221569
-1	0	0	Ki67+	1792.04344832 567.613638727
-1	0	0	Ki67+	1392.28230818 578.349333105
-1	0	0	Ki67+	1562.91173715 1116.37881558
-1	0	0	Ki67+	1848.34553151 1753.42768395
-1	0	0	Ki67+	1947.77746553 1734.28967305
-1	0	0	Ki67+	1215.08717181 247.020990557
-1	0	0	Ki67+	1169.29192716 1103.45568148
-1	0	0	Ki67+	1050.51481809 1416.12250469
-1	0	0	Ki67+	822.015197244 208.768805699
-1	0	0	Ki67+	742.003775617 1207.41877882
-1	0	0	Ki67+	1686.91436548 643.603123879
-1	0	0	Ki67+	1023.23033069 1173.58358187
-1	0	0	Ki67+	1155.86106617 578.499461373
-1	0	0	Ki67+	1685.58994286 155.429858971
-1	0	0	Ki67+	1679.18214987 478.575521641
-1	0	0	Ki67+	1508.38947754 584.347959387
-1	0	0	Ki67+	2128.97971278 1227.78543831
-1	0	0	Ki67+	1943.40805006 1580.67901483
-1	0	0	Ki67+	35.9858654187 367.593011516
-1	0	0	Ki67+	1675.1946487 290.998698347
-1	0	0	Ki67+	142.069390589 2105.04761814
-1	0	0	Ki67+	1813.7958548 924.348967822
-1	0	0	Ki67+	218.575485851 648.89940024
-1	0	0	Ki67+	773.050039061 610.304082554
-1	0	0	Ki67+	1342.32868721 71.6723287993
-1	0	0	Ki67+	1465.24183137 726.372052157
-1	0	0	Ki67+	1345.31674433 254.802316816
-1	0	0	Ki67+	1001.29095344 807.090096053
-1	0	0	Ki67+	1444.11200422 1030.85805948
-1	0	0	Ki67+	863.399252004 2028.38791937
-1	0	0	Ki67+	714.536344887 2062.12531092
-1	0	0	Ki67+	566.214071413 249.897521642
-1	0	0	Ki67+	998.481518825 1211.45451654
-1	0	0	Ki67+	708.747535411 585.730298751
-1	0	0	Ki67+	1500.85418585 1617.10246474
-1	0	0	Ki67+	158.283122242 419.349534419
-1	0	0	Ki67+	1876.89001223 673.90787861
-1	0	0	Ki67+	2097.58839702 385.699740928
-1	0	0	Ki67+	938.824804732 1592.10419589
-1	0	0	Ki67+	752.336846599 349.277913916
-1	0	0	Ki67+	599.758663582 1422.61245408
-1	0	0	Ki67+	1340.59630109 151.053640596
-1	0	0	Ki67+	1035.43562052 1480.21407323
-1	0	0	Ki67+	960.700065338 414.051086359
-1	0	0	Ki67+	1937.6385501 1329.5721754
-1	0	0	Ki67+	587.752859418 1137.10251743
-1	0	0	Ki67+	162.218606766 86.6659074199
-1	0	0	Ki67+	1430.57236025 328.451294359
-1	0	0	Ki67+	422.431825997 74.0169629298
-1	0	0	Ki67+	541.028744086 1648.05565865
-1	0	0	Ki67+	744.54515999 1374.27206775
-1	0	0	Ki67+	189.112442051 1522.88917038
-1	0	0	Ki67+	2079.66989704 1212.8650318
-1	0	0	Ki67+	1168.75090344 1030.16361708
-1	0	0	Ki67+	62.8777843703 1687.09369677
-1	0	0	Ki67+	460.335689847 349.188658785
-1	0	0	Ki67+	99.2030225116 1145.34198564
-1	0	0	Ki67+	784.696574312 1345.29385993
-1	0	0	Ki67+	2035.95736592 575.81226999
-1	0	0	Ki67+	1420.82131408 953.230704529
-1	0	0	Ki67+	762.126978065 1149.34008796
-1	0	0	Ki67+	412.573874056 659.531011625
-1	0	0	Ki67+	1267.20198881 627.131658471
-1	0	0	Ki67+	2040.00769605 285.843674328
-1	0	0	Ki67+	664.586140816 803.30239441
-1	0	0	Ki67+	2084.65369909 1028.68117152
-1	0	0	Ki67+	28.3110720348 2112.51776507
-1	0	0	Ki67+	368.520187347 1243.64131229
-1	0	0	Ki67+	1090.81876578 971.540784061
-1	0	0	Ki67+	1405.3247621 1812.54425905
-1	0	0	Ki67+	15.9912783263 1446.38653074
-1	0	0	Ki67+	1434.32472993 1979.33147088
-1	0	0	Ki67+	2025.45976825 1608.76437559
-1	0	0	Ki67+	1349.27523019 1565.23713541
-1	0	0	Ki67+	149.98414521 775.997871739
-1	0	0	Ki67+	1238.42957589 1501.96343967
-1	0	0	Ki67+	971.431662249 744.722526854
-1	0	0	Ki67+	1517.25582072 430.070284036
-1	0	0	Ki67+	1483.20468548 449.686697551
-1	0	0	Ki67+	1692.38389704 1024.40409135
-1	0	0	Ki67+	1212.55337347 1281.31367825
-1	0	0	Ki67+	1083.27835425 1702.96109376
-1	0	0	Ki67+	772.272960535 1596.98353748
-1	0	0	Ki67+	670.845800609 577.368504106
-1	0	0	Ki67+	809.387133072 187.327876291
-1	0	0	Ki67+	304.989370563 704.139207042
-1	0	0	Ki67+	1890.55088075 523.581377915
-1	0	0	Ki67+	1176.7845401 1895.49649643
-1	0	0	Ki67+	1422.70861718 35.7403916506
-1	0	0	Ki67+	1122.89638176 1418.04013718
-1	0	0	Ki67+	2062.70390958 593.971606497
-1	0	0	Ki67+	898.825566094 903.476186718
-1	0	0	Ki67+	693.806531802 1833.97783866
-1	0	0	Ki67+	11.8084168745 1479.15703222
-1	0	0	Ki67+	482.961786599 192.305347155
-1	0	0	Ki67+	1649.20211718 178.413385951
-1	0	0	Ki67+	455.702667635 590.326142485
-1	0	0	Ki67+	780.699175947 541.738968616
-1	0	0	Ki67+	792.934903603 202.92575911
-1	0	0	Ki67+	1453.36955457 1653.59436398
-1	0	0	Ki67+	691.728147745 689.809087738
-1	0	0	Ki67+	395.149810929 525.187464159
-1	0	0	Ki67+	946.739372286 1925.93068264
-1	0	0	Ki67+	1749.29986337 2068.61092555
-1	0	0	Ki67+	2003.13507931 344.322424873
-1	0	0	Ki67+	803.952440536 2075.70442679
-1	0	0	Ki67+	1861.75642203 467.215699481
-1	0	0	Ki67+	1329.66463081 1724.66531073
-1	0	0	Ki67+	2080.09217895 322.545333819
-1	0	0	Ki67+	1899.65772622 957.473183111
-1	0	0	Ki67+	37.6012273985 2146.37556265
-1	0	0	Ki67+	493.172573735 607.21881845
-1	0	0	Ki67+	895.957890711 431.066201847
-1	0	0	Ki67+	1039.6388832 1388.34692647
-1	0	0	Ki67+	643.730920123 1500.30429807
-1	0	0	Ki67+	199.868184892 772.168628543
-1	0	0	Ki67+	740.114684974 1270.25417138
-1	0	0	Ki67+	1160.4302335 907.630442373
-1	0	0	Ki67+	2071.3086753 1308.67226797
-1	0	0	Ki67+	2122.66542983 457.02518838
-1	0	0	Ki67+	1139.38684373 902.855003005
-1	0	0	Ki67+	998.081072642 502.000069845
-1	0	0	Ki67+	423.688375406 110.417460095
-1	0	0	Ki67+	1623.15270258 1508.96149022
-1	0	0	Ki67+	699.229368218 1694.70834504
-1	0	0	Ki67+	1592.96160653 1810.8571325
-1	0	0	Ki67+	1848.00446828 372.526432991
-1	0	0	Ki67+	620.213966572 1927.91802492
-1	0	0	Ki67+	531.100433506 271.209812662
-1	0	0	Ki67+	1236.61790721 952.951958984
-1	0	0	Ki67+	87.6538817196 1416.63786151
-1	0	0	Ki67+	2130.2311134 857.59154752
-1	0	0	Ki67+	1218.45515705 137.73981984
-1	0	0	Ki67+	942.101041444 2122.51871007
-1	0	0	Ki67+	1264.66892638 2047.38049759
-1	0	0	Ki67+	824.715294189 484.224256932
-1	0	0	Ki67+	1639.93322643 1248.30019337
-1	0	0	Ki67+	960.85582981 559.12299827
-1	0	0	Ki67+	81.6376871913 320.213499108
-1	0	0	Ki67+	274.348478697 985.240092167
-1	0	0	Ki67+	1417.90891333 1544.11940267
-1	0	0	Ki67+	1986.65628384 2094.66695388
-1	0	0	Ki67+	1324.07284017 674.89384514
-1	0	0	Ki67+	1412.42732201 1483.73602253
-1	0	0	Ki67+	1155.62403685 1298.98515059
-1	0	0	Ki67+	1268.0882347 761.540818837
-1	0	0	Ki67+	31.8917500677 519.079831745
-1	0	0	Ki67+	1099.60512885 1302.08519939
-1	0	0	Ki67+	835.554529411 1100.8651747
-1	0	0	Ki67+	979.437824206 212.881009374
-1	0	0	Ki67+	962.987553002 340.243125563
-1	0	0	Ki67+	310.215391197 1946.52797271
-1	0	0	Ki67+	1503.53248272 57.2525717134
-1	0	0	Ki67+	1655.49411465 1957.26718513
-1	0	0	Ki67+	66.2918530122 1997.6696434
-1	0	0	Ki67+	1630.87335077 661.313200079
-1	0	0	Ki67+	999.615183931 451.405690782
-1	0	0	Ki67+	140.6806574 554.158029273
-1	0	0	Ki67+	1320.39262062 1134.78425544
-1	0	0	Ki67+	1198.04975659 1870.49833302
-1	0	0	Ki67+	516.049841614 915.787808212
-1	0	0	Ki67+	2129.02040873 1552.37574652
-1	0	0	Ki67+	847.941958296 910.023955773
-1	0	0	Ki67+	183.22859002 1603.32023762
-1	0	0	Ki67+	830.023165531 527.225823305
-1	0	0	Ki67+	1652.09486088 981.524835099
-1	0	0	Ki67+	547.222423659 1805.96086625
-1	0	0	Ki67+	867.223000069 1104.10346224
-1	0	0	Ki67+	117.315511194 204.996212846
-1	0	0	Ki67+	1061.93190155 1457.39233941
-1	0	0	Ki67+	279.374575141 1813.42998079
-1	0	0	Ki67+	498.922420121 1823.47183327
-1	0	0	Ki67+	1121.94949089 1753.92656671
-1	0	0	Ki67+	1722.40569079 1760.49773452
-1	0	0	Ki67+	1504.91731362 819.84928156
-1	0	0	Ki67+	1124.68368948 453.331957378
-1	0	0	Ki67+	638.357834079 222.030682702
-1	0	0	Ki67+	1000.92268821 1712.98109826
-1	0	0	Ki67+	402.700392079 821.339551488
-1	0	0	Ki67+	1515.12753815 1115.01084704
-1	0	0	Ki67+	1560.05626884 988.405380977
-1	0	0	Ki67+	1797.05795625 2136.90909914
-1	0	0	Ki67+	1635.33508061 1326.07859276
-1	0	0	Ki67+	1896.39829318 2057.19009233
-1	0	0	Ki67+	1723.74588543 384.844832878
-1	0	0	Ki67+	684.645004484 1043.87204499
-1	0	0	Ki67+	774.320869139 100.550801284
-1	0	0	Ki67+	246.934313357 922.165627148
-1	0	0	Ki67+	1620.13394171 641.392965303
-1	0	0	Ki67+	119.490929579 685.115185989
-1	0	0	Ki67+	428.067035717 1358.69234216
-1	0	0	Ki67+	2137.98590841 1611.24409358
-1	0	0	Ki67+	1621.30100423 2127.20887431
-1	0	0	Ki67+	810.145547892 410.331249053
-1	0	0	Ki67+	1609.83407792 1175.40624068
-1	0	0	Ki67+	864.729715609 166.958576798
-1	0	0	Ki67+	563.660497488 210.585279311
-1	0	0	Ki67+	834.748888303 803.542412297
-1	0	0	Ki67+	1718.65784358 1023.95729799
-1	0	0	Ki67+	360.039451811 1872.75522312
-1	0	0	Ki67+	979.665792576 374.02498857
-1	0	0	Ki67+	2119.30337642 951.842140649
-1	0	0	Ki67+	1044.91356872 1935.53455725
-1	0	0	Ki67+	1008.58126327 1039.84847213
-1	0	0	Ki67+	1887.44813637 852.501485471
-1	0	0	Ki67+	1702.67119032 1230.77725357
-1	0	0	Ki67+	993.553856715 111.24618754
-1	0	0	Ki67+	2003.69141668 1179.50119357
-1	0	0	Ki67+	1539.26518701 1874.61334901
-1	0	0	Ki67+	1415.77892183 1018.03592323
-1	0	0	Ki67+	1944.57044144 1373.26958661
-1	0	0	Ki67+	1246.62766167 438.949668338
-1	0	0	Ki67+	2082.37831182 2085.66611738
-1	0	0	Ki67+	1114.79780175 211.109048857
-1	0	0	Ki67+	186.303240535 1451.50796886
-1	0	0	Ki67+	1313.95592754 290.447460732
-1	0	0	Ki67+	166.990818264 756.451637485
-1	0	0	Ki67+	254.881728439 1719.08571834
-1	0	0	Ki67+	347.092178589 1633.1840497
-1	0	0	Ki67+	1902.9376948 1049.2092311
-1	0	0	Ki67+	465.541134916 80.0923300331
-1	0	0	Ki67+	1290.16310997 424.278210976
-1	0	0	Ki67+	1531.94930001 1759.86436589
-1	0	0	Ki67+	354.310056228 206.441289531
-1	0	0	Ki67+	1177.49559923 333.580054136
-1	0	0	Ki67+	543.582871346 1873.44646158
-1	0	0	Ki67+	1776.4121256 803.41340543
-1	0	0	Ki67+	768.238493786 2110.06833698
-1	0	0	Ki67+	1386.87192966 1868.06240126
-1	0	0	Ki67+	507.586197917 1776.44468677
-1	0	0	Ki67+	1057.48039588 938.927757418
-1	0	0	Ki67+	604.720810863 1693.46903047
-1	0	0	Ki67+	692.427443711 1455.18852248
-1	0	0	Ki67+	1100.25175318 1794.75189878
-1	0	0	Ki67+	290.506346651 876.968060761
-1	0	0	Ki67+	1127.88010919 2031.07410387
-1	0	0	Ki67+	950.076974449 1129.02909231
-1	0	0	Ki67+	1325.04612942 1525.47075191
-1	0	0	Ki67+	241.49778819 604.900150498
-1	0	0	Ki67+	1434.37028208 727.343708298
-1	0	0	Ki67+	1618.63116446 1125.53501932
-1	0	0	Ki67+	2079.46261084 2145.78995129
-1	0	0	Ki67+	806.293404514 690.723779256
-1	0	0	Ki67+	1458.77754383 143.975190269
-1	0	0	Ki67+	323.661610557 1106.73754665
-1	0	0	Ki67+	484.84410917 19.5296290448
-1	0	0	Ki67+	416.507366719 1395.51011376
-1	0	0	Ki67+	1579.7402949 391.678126345
-1	0	0	Ki67+	634.653385636 527.074941988
-1	0	0	Ki67+	488.858370033 1788.90174664
-1	0	0	Ki67+	501.488108049 1683.12555242
-1	0	0	Ki67+	2041.47110746 2025.03578106
-1	0	0	Ki67+	671.098110343 1110.34879087
-1	0	0	Ki67+	1966.3185465 665.156754159
-1	0	0	Ki67+	1720.66922932 1141.799989
-1	0	0	Ki67+	998.861199907 1399.37958662
-1	0	0	Ki67+	747.622666794 974.944913031
-1	0	0	Ki67+	35.5037739203 1366.72589042
-1	0	0	Ki67+	1220.83068815 275.727469932
-1	0	0	Ki67+	692.795406909 914.111129814
-1	0	0	Ki67+	897.512651634 255.191748168
-1	0	0	Ki67+	1326.87771673 1045.50604658
-1	0	0	Ki67+	511.427517855 39.683960206
-1	0	0	Ki67+	201.93837358 2114.87842797
-1	0	0	Ki67+	332.927930868 1034.87167431
-1	0	0	Ki67+	1693.94950821 87.1488569221
-1	0	0	Ki67+	1773.44314645 1218.82721393
-1	0	0	Ki67+	84.6848779872 1683.39255356
-1	0	0	Ki67+	628.643101317 353.76229854
-1	0	0	Ki67+	1435.60820627 393.802692777
-1	0	0	Ki67+	705.872731822 1590.47198689
-1	0	0	Ki67+	413.316513664 208.394049792
-1	0	0	Ki67+	2132.37764721 1089.59584508
-1	0	0	Ki67+	946.284446271 789.982338191
-1	0	0	Ki67+	729.009977999 106.850834806
-1	0	0	Ki67+	1715.1772681 1925.27129209
-1	0	0	Ki67+	647.168363732 137.478146331
-1	0	0	Ki67+	742.380547148 1021.38901957
-1	0	0	Ki67+	2018.91465079 1950.28926702
-1	0	0	Ki67+	525.226475321 299.120868831
-1	0	0	Ki67+	816.57099333 1229.36954286
-1	0	0	Ki67+	346.931755289 370.538615401
-1	0	0	Ki67+	1074.45840893 1660.4710575
-1	0	0	Ki67+	912.638646937 171.155182613
-1	0	0	Ki67+	2106.65405619 702.744737126
-1	0	0	Ki67+	94.4078407582 259.895276546
-1	0	0	Ki67+	104.120476218 584.17128987
-1	0	0	Ki67+	331.722527644 820.93148733
-1	0	0	Ki67+	1132.16641231 1161.74597268
-1	0	0	Ki67+	1949.64700364 414.62966631
-1	0	0	Ki67+	1096.9244791 764.51644958
-1	0	0	Ki67+	33.9635254279 764.00037164
-1	0	0	Ki67+	1674.84963684 2096.91612826
-1	0	0	Ki67+	495.283364185 1650.58459067
-1	0	0	Ki67+	1038.75867419 1096.45312565
-1	0	0	Ki67+	63.4602318542 1623.03625546
-1	0	0	Ki67+	28.9546436168 809.462988613
-1	0	0	Ki67+	834.05588726 1956.15367484
-1	0	0	Ki67+	690.399209233 1151.53047964
-1	0	0	Ki67+	492.654177794 2106.2860222
-1	0	0	Ki67+	1606.49156258 393.172622603
-1	0	0	Ki67+	2127.72033846 1861.21835751
-1	0	0	Ki67+	1987.70990715 1650.32712337
-1	0	0	Ki67+	854.354322681 1490.96781448
-1	0	0	Ki67+	1323.457213 1875.61457898
-1	0	0	Ki67+	658.854585526 1163.96365395
-1	0	0	Ki67+	1170.39678203 441.768714611
-1	0	0	Ki67+	505.815597156 1560.47396377
-1	0	0	Ki67+	1370.80278169 1476.84679674
-1	0	0	Ki67+	1519.65602501 2066.95787283
-1	0	0	Ki67+	376.740785861 879.155063449
-1	0	0	Ki67+	1127.3010191 1133.87327554
-1	0	0	Ki67+	305.907621342 1590.26900153
-1	0	0	Ki67+	550.132932299 915.074280303
-1	0	0	Ki67+	2003.54289566 382.863186464
-1	0	0	Ki67+	94.2016031942 2105.98395375
-1	0	0	Ki67+	1530.22906144 1937.70989657
-1	0	0	Ki67+	234.343425967 696.736394357
-1	0	0	Ki67+	507.204809308 757.563230768
-1	0	0	Ki67+	1879.55525217 891.972913611
-1	0	0	Ki67+	1815.61573399 2042.80262928
-1	0	0	Ki67+	1028.79560043 276.014943219
-1	0	0	Ki67+	397.779845167 1059.63988617
-1	0	0	Ki67+	1594.46613281 176.958126232
-1	0	0	Ki67+	676.203257627 1397.19503906
-1	0	0	Ki67+	1965.05508804 705.677249846
-1	0	0	Ki67+	1724.56905444 276.416316647
-1	0	0	Ki67+	954.430491173 1673.07500613
-1	0	0	Ki67+	1859.63059911 2008.67354507
-1	0	0	Ki67+	1647.4015081 1510.39286196
-1	0	0	Ki67+	1709.17548023 343.171643241
-1	0	0	Ki67+	1074.42960092 825.484985055
-1	0	0	Ki67+	387.178681605 1392.48283475
-1	0	0	Ki67+	1263.00733652 291.771151184
-1	0	0	Ki67+	2020.5509859 257.058044198
-1	0	0	Ki67+	1668.29795654 1406.96285293
-1	0	0	Ki67+	348.820290502 1949.43649838
-1	0	0	Ki67+	856.353743506 545.099462496
-1	0	0	Ki67+	770.99235831 1413.28454505
-1	0	0	Ki67+	168.98204293 2104.49074344
-1	0	0	Ki67+	467.048610295 830.394278211
-1	0	0	Ki67+	847.164515586 1338.2273131
-1	0	0	Ki67+	1046.56691051 327.805221415
-1	0	0	Ki67+	101.476889676 1102.65380552
-1	0	0	Ki67+	815.774878627 1774.09772324
-1	0	0	Ki67+	1226.75309453 226.631462724
-1	0	0	Ki67+	1154.6297334 513.433191633
-1	0	0	Ki67+	205.925277293 1720.05546853
-1	0	0	Ki67+	1126.99632914 288.729223412
-1	0	0	Ki67+	46.9025232824 737.498970809
-1	0	0	Ki67+	1902.52954378 797.591457253
-1	0	0	Ki67+	153.313234664 1613.71465694
-1	0	0	Ki67+	1015.90120457 718.324906615
-1	0	0	Ki67+	2107.94402733 1829.92978493
-1	0	0	Ki67+	243.772161248 1362.64207264
-1	0	0	Ki67+	2131.11738618 1892.05418798
-1	0	0	Ki67+	968.883919786 1618.52885004
-1	0	0	Ki67+	617.142971353 115.090176429
-1	0	0	Ki67+	465.913430834 151.38523357
-1	0	0	Ki67+	465.995609895 1775.30391103
-1	0	0	Ki67+	990.706748995 1114.5572908
-1	0	0	Ki67+	2125.17473318 1425.22194681
-1	0	0	Ki67+	1142.73649206 1527.32014164
-1	0	0	Ki67+	318.396188578 1864.03352064
-1	0	0	Ki67+	2147.78549926 1803.00796441
-1	0	0	Ki67+	1620.55692248 750.129659422
-1	0	0	Ki67+	1494.96427969 1377.15009195
-1	0	0	Ki67+	119.664773746 1806.30191788
-1	0	0	Ki67+	1324.53705255 1672.42758246
-1	0	0	Ki67+	1608.89373891 1999.33686327
-1	0	0	Ki67+	1314.79354173 1275.76524637
-1	0	0	Ki67+	216.447222431 1172.78058839
-1	0	0	Ki67+	1574.6577802 828.364834673
-1	0	0	Ki67+	1876.27585919 278.714227484
-1	0	0	Ki67+	1969.92354144 1178.33874289
-1	0	0	Ki67+	1754.88583706 263.698014949
-1	0	0	Ki67+	672.648506675 1633.91203902
-1	0	0	Ki67+	485.600755315 769.686322616
-1	0	0	Ki67+	438.406497039 1710.0320416
-1	0	0	Ki67+	1268.94443952 1268.03774872
-1	0	0	Ki67+	832.988105618 1172.68867719
-1	0	0	Ki67+	1993.23578634 1872.20594922
-1	0	0	Ki67+	866.727974764 204.110406641
-1	0	0	Ki67+	1453.23742832 238.863871832
-1	0	0	Ki67+	1432.32200968 356.364674872
-1	0	0	Ki67+	2110.20840359 498.897727501
-1	0	0	Ki67+	1182.18959063 385.277863492
-1	0	0	Ki67+	152.167574928 1980.96133678
-1	0	0	Ki67+	42.6489289388 1537.86062327
-1	0	0	Ki67+	1902.06921615 1411.3216595
-1	0	0	Ki67+	1690.67530022 40.3904559048
-1	0	0	Ki67+	842.146970179 1077.4028688
-1	0	0	Ki67+	1714.60692345 1268.88962771
-1	0	0	Ki67+	565.665351718 474.351886774
-1	0	0	Ki67+	1777.90379297 434.956563278
-1	0	0	Ki67+	1873.96258031 1058.18623616
-1	0	0	Ki67+	1938.58474487 449.898687598
-1	0	0	Ki67+	556.735008059 69.1244886347
-1	0	0	Ki67+	2068.05347006 1618.57181965
-1	0	0	Ki67+	1157.7879264 1261.47303109
-1	0	0	Ki67+	1549.67372161 1370.10578741
-1	0	0	Ki67+	908.946092506 1272.40059443
-1	0	0	Ki67+	1503.12663139 95.4562030487
-1	0	0	Ki67+	146.258011093 1240.25476158
-1	0	0	Ki67+	833.424481916 232.153324139
-1	0	0	Ki67+	1581.70208507 1392.62654053
-1	0	0	Ki67+	1170.6942453 735.297865416
-1	0	0	Ki67+	866.081720259 1275.22484556
-1	0	0	Ki67+	742.153256016 750.895995074
-1	0	0	Ki67+	1172.52013332 2045.60558944
-1	0	0	Ki67+	284.0999455 460.585701356
-1	0	0	Ki67+	522.138704078 2077.54608912
-1	0	0	Ki67+	1008.90325168 539.908527915
-1	0	0	Ki67+	331.9165578 490.160737092
-1	0	0	Ki67+	424.444970578 529.336856102
-1	0	0	Ki67+	749.036920984 903.252349202
-1	0	0	Ki67+	1054.88122029 1156.71599267
-1	0	0	Ki67+	634.192558187 1144.50971594
-1	0	0	Ki67+	109.368090204 1330.89019669
-1	0	0	Ki67+	1.09208256224 1712.2660278
-1	0	0	Ki67+	690.331305316 160.168601762
-1	0	0	Ki67+	1015.82672177 1440.14216417
-1	0	0	Ki67+	1931.02137794 1510.10532891
-1	0	0	Ki67+	1361.20370028 2095.09392637
-1	0	0	Ki67+	1782.02979405 1726.75063075
-1	0	0	Ki67+	1163.96917498 1152.34766496
-1	0	0	Ki67+	657.252958704 898.245466265
-1	0	0	Ki67+	1386.07219392 1159.98960804
-1	0	0	Ki67+	11.8219933063 1800.51888328
-1	0	0	Ki67+	223.106777621 1055.70015673
-1	0	0	Ki67+	1524.70700218 330.542401426
-1	0	0	Ki67+	1235.80305583 412.927634398
-1	0	0	Ki67+	1096.37524675 1254.39655752
-1	0	0	Ki67+	140.205531099 1371.56192807
-1	0	0	Ki67+	2045.33071263 695.934509396
-1	0	0	Ki67+	331.945209924 583.013836468
-1	0	0	Ki67+	1593.7786918 1859.03773734
-1	0	0	Ki67+	461.654656899 221.83143046
-1	0	0	Ki67+	310.183128557 69.2818375329
-1	0	0	Ki67+	647.403772544 1338.57811015
-1	0	0	Ki67+	816.724639255 309.270648147
-1	0	0	Ki67+	908.263959634 1583.84667467
-1	0	0	Ki67+	634.265745864 876.396671929
-1	0	0	Ki67+	1785.96913468 1244.93510276
-1	0	0	Ki67+	1089.39354328 1548.60763805
-1	0	0	Ki67+	1026.15542548 925.395605166
-1	0	0	Ki67+	1009.37949874 683.73790857
-1	0	0	Ki67+	81.0674401386 1443.80784252
-1	0	0	Ki67+	675.228457798 1894.29827086
-1	0	0	Ki67+	510.374398225 364.134230496
-1	0	0	Ki67+	1480.8755088 869.849659078
-1	0	0	Ki67+	2052.01663885 411.305328631
-1	0	0	Ki67+	626.225777239 1868.73695187
-1	0	0	Ki67+	634.449450072 1768.7361841
-1	0	0	Ki67+	1764.23896577 1356.17984385
-1	0	0	Ki67+	170.319743256 859.751452654
-1	0	0	Ki67+	32.3785050111 862.52164658
-1	0	0	Ki67+	1749.50737654 1824.58934894
-1	0	0	Ki67+	234.680808984 1645.08062821
-1	0	0	Ki67+	424.84295628 799.434177299
-1	0	0	Ki67+	325.979648766 1273.79566179
-1	0	0	Ki67+	22.9015612385 1839.88194629
-1	0	0	Ki67+	1026.50059525 1665.34166254
-1	0	0	Ki67+	1976.48230551 1031.16182763
-1	0	0	Ki67+	1320.14346101 807.901853506
-1	0	0	Ki67+	1553.81544978 344.772585127
-1	0	0	Ki67+	668.053083577 87.7159320828
-1	0	0	Ki67+	210.853161538 349.638734159
-1	0	0	Ki67+	948.393221237 660.842672779
-1	0	0	Ki67+	921.17846141 541.355261245
-1	0	0	Ki67+	1690.91530737 1620.06676705
-1	0	0	Ki67+	1514.9483899 459.142108295
-1	0	0	Ki67+	1452.13841468 829.986347462
-1	0	0	Ki67+	1949.74352318 936.622845904
-1	0	0	Ki67+	1918.89104773 1580.38611456
-1	0	0	Ki67+	875.584951246 361.298062165
-1	0	0	Ki67+	1741.96914974 1687.31295365
-1	0	0	Ki67+	1567.46728825 1011.33726711
-1	0	0	Ki67+	1987.56800023 1055.95413962
-1	0	0	Ki67+	1245.59391926 536.222853539
-1	0	0	Ki67+	187.591844951 1029.63532449
-1	0	0	Ki67+	1567.72921689 1583.49362131
-1	0	0	Ki67+	708.638019092 991.586015028
-1	0	0	Ki67+	538.99891422 1305.85077962
-1	0	0	Ki67+	8.4979189791 338.979315531
-1	0	0	Ki67+	1938.39824688 106.565274922
-1	0	0	Ki67+	1784.80982186 522.954300067
-1	0	0	Ki67+	791.789945555 397.726496841
-1	0	0	Ki67+	985.205691539 325.604510906
-1	0	0	Ki67+	2057.3129853 80.7106625154
-1	0	0	Ki67+	358.237426011 1812.05238084
-1	0	0	Ki67+	1349.25384637 1411.38053088
-1	0	0	Ki67+	1358.08495102 486.74259169
-1	0	0	Ki67+	1442.83768139 1289.92036446
-1	0	0	Ki67+	242.1408212 1912.26705335
-1	0	0	Ki67+	1127.94469662 2107.55169362
-1	0	0	Ki67+	1294.59793153 980.647074126
-1	0	0	Ki67+	1148.99381049 2081.38175933
-1	0	0	Ki67+	1941.76424411 690.642906848
-1	0	0	Ki67+	814.620939069 865.731126361
-1	0	0	Ki67+	448.70829816 184.779779777
-1	0	0	Ki67+	380.694165987 257.580266702
-1	0	0	Ki67+	1164.67911267 1562.38989723
-1	0	0	Ki67+	1912.94680293 388.47833742
-1	0	0	Ki67+	1051.20468406 1890.3238565
-1	0	0	Ki67+	1884.22480877 1329.60053564
-1	0	0	Ki67+	651.229268485 941.987608922
-1	0	0	Ki67+	286.655704134 1348.07822796
-1	0	0	Ki67+	92.8167419198 1989.18232674
-1	0	0	Ki67+	1569.84845091 745.509791405
-1	0	0	Ki67+	770.485762958 180.87737751
-1	0	0	Ki67+	2021.18516709 1836.80170458
-1	0	0	Ki67+	1410.97782872 1579.94077202
-1	0	0	Ki67+	702.434400726 520.430394841
-1	0	0	Ki67+	519.641396011 2130.81080688
-1	0	0	Ki67+	312.013391906 1299.35059591
-1	0	0	Ki67+	772.011972106 566.395923182
-1	0	0	Ki67+	842.835616472 305.042450469
-1	0	0	Ki67+	1583.05942693 1145.58575631
-1	0	0	Ki67+	1635.58083366 1662.48679028
-1	0	0	Ki67+	898.334638708 1338.5929618
-1	0	0	Ki67+	2115.06091452 1171.25969355
-1	0	0	Ki67+	492.536807021 126.20891819
-1	0	0	Ki67+	1608.73390311 1215.68523593
-1	0	0	Ki67+	2101.09014527 10.589725749
-1	0	0	Ki67+	204.044260918 994.759149518
-1	0	0	Ki67+	1931.73146097 66.2780195681
-1	0	0	Ki67+	1318.96678283 1583.20721683
-1	0	0	Ki67+	383.553909327 1634.76553638
-1	0	0	Ki67+	49.5517967917 1894.65028367
-1	0	0	Ki67+	1981.01847525 1692.38747923
-1	0	0	Ki67+	574.942257598 1292.12430947
-1	0	0	Ki67+	1848.83957874 1723.02305964
-1	0	0	Ki67+	786.056466173 2091.3861831
-1	0	0	Ki67+	3.17164268243 1138.45865084
-1	0	0	Ki67+	1935.28110949 1043.00342592
-1	0	0	Ki67+	1056.2011816 256.502525982
-1	0	0	Ki67+	1499.05298249 2149.41484027
-1	0	0	Ki67+	1140.70569627 150.939974817
-1	0	0	Ki67+	1343.63431755 1473.94388342
-1	0	0	Ki67+	1186.36135081 796.113276311
-1	0	0	Ki67+	1450.68333477 1895.46070433
-1	0	0	Ki67+	1093.82940431 250.290622592
-1	0	0	Ki67+	712.238079692 415.681001154
-1	0	0	Ki67+	403.655560008 1876.65539435
-1	0	0	Ki67+	1722.14560828 310.195320091
-1	0	0	Ki67+	304.540080611 937.458669343
-1	0	0	Ki67+	300.401555082 1678.48156425
-1	0	0	Ki67+	619.284357657 2128.45028186
-1	0	0	Ki67+	1600.9200086 567.221164367
-1	0	0	Ki67+	444.603549051 1420.49228196
-1	0	0	Ki67+	1235.15621217 1042.67384438
-1	0	0	Ki67+	1685.25069178 515.583782087
-1	0	0	Ki67+	1362.41776908 2000.96955643
-1	0	0	Ki67+	610.941505445 321.865554216
-1	0	0	Ki67+	756.734750163 1471.95089604
-1	0	0	Ki67+	1217.23261179 783.423712124
-1	0	0	Ki67+	1666.24937847 193.217005274
-1	0	0	Ki67+	284.645084414 191.801334014
-1	0	0	Ki67+	678.593148434 994.610690568
-1	0	0	Ki67+	1342.36649361 2125.40120783
-1	0	0	Ki67+	725.055160865 1645.2538211
-1	0	0	Ki67+	672.067919592 462.503033952
-1	0	0	Ki67+	867.57796428 1986.08135143
-1	0	0	Ki67+	1438.99149808 1732.75420807
-1	0	0	Ki67+	508.987416837 1916.27006198
-1	0	0	Ki67+	114.52172632 2034.39562774
-1	0	0	Ki67+	700.703813297 1095.35947135
-1	0	0	Ki67+	559.283030767 1177.45672403
-1	0	0	Ki67+	2114.06890876 331.767207513
-1	0	0	Ki67+	876.23845702 1301.69230266
-1	0	0	Ki67+	1203.23790989 912.566639163
-1	0	0	Ki67+	1077.88420188 133.872565237
-1	0	0	Ki67+	1448.67465148 2013.7512046
-1	0	0	Ki67+	668.622932928 440.091577311
-1	0	0	Ki67+	734.794058533 942.178459181
-1	0	0	Ki67+	820.936955365 135.935439795
-1	0	0	Ki67+	859.697056484 137.280314982
-1	0	0	Ki67+	1277.05599731 29.2299287487
-1	0	0	Ki67+	413.75004203 919.741892959
-1	0	0	Ki67+	332.481493748 426.523903635
-1	0	0	Ki67+	850.186247833 402.824740141
-1	0	0	Ki67+	1924.3984052 153.695991977
-1	0	0	Ki67+	1255.76245545 1147.82943648
-1	0	0	Ki67+	1973.21555364 2012.03733256
-1	0	0	Ki67+	1171.96120134 554.536684671
-1	0	0	Ki67+	2080.45716048 1801.49261788
-1	0	0	Ki67+	1447.00010655 912.110419961
-1	0	0	Ki67+	1963.39760822 1927.45220596
-1	0	0	Ki67+	1286.17738582 2063.58828046
-1	0	0	Ki67+	1880.39473572 644.750404741
-1	0	0	Ki67+	1312.27331214 1099.02068339
-1	0	0	Ki67+	524.761734926 236.224455336
-1	0	0	Ki67+	1366.36340351 919.375533777
-1	0	0	Ki67+	2041.09186268 36.404879811
-1	0	0	Ki67+	139.809168327 746.326305085
-1	0	0	Ki67+	1767.73588954 1420.35568592
-1	0	0	Ki67+	1145.34738323 838.228494891
-1	0	0	Ki67+	1406.89852302 664.334952929
-1	0	0	Ki67+	1912.46325828 5.87583734288
-1	0	0	Ki67+	1808.27280323 1537.35562487
-1	0	0	Ki67+	1847.72696877 603.369637294
-1	0	0	Ki67+	1954.88896113 30.4262758779
-1	0	0	Ki67+	436.30460407 1811.83689223
-1	0	0	Ki67+	72.2609603048 2098.97146789
-1	0	0	Ki67+	1521.30368317 1571.42761243
-1	0	0	Ki67+	1175.2709586 1773.93466688
-1	0	0	Ki67+	196.056244777 1257.73072007
-1	0	0	Ki67+	2102.05227755 1665.82330865
-1	0	0	Ki67+	2131.99062146 317.95371467
-1	0	0	Ki67+	1392.81649214 1990.24779405
-1	0	0	Ki67+	1916.02862162 676.934339566
-1	0	0	Ki67+	588.54043654 744.687758788
-1	0	0	Ki67+	1251.8268666 1565.10676101
-1	0	0	Ki67+	367.768808555 1214.3673636
-1	0	0	Ki67+	2036.45324252 1334.66586149
-1	0	0	Ki67+	1310.77115386 2111.4315906
-1	0	0	Ki67+	2064.40138361 629.021607727
-1	0	0	Ki67+	1847.10229923 806.894469055
-1	0	0	Ki67+	1973.12100891 411.653641185
-1	0	0	Ki67+	541.746261374 580.827451115
-1	0	0	Ki67+	152.939013393 671.78453172
-1	0	0	Ki67+	1544.44722417 180.056574955
-1	0	0	Ki67+	1131.00034715 1625.78557564
-1	0	0	Ki67+	1234.75103133 21.5063042738
-1	0	0	Ki67+	1234.81039031 1012.67164617
-1	0	0	Ki67+	927.223686561 1984.18714525
-1	0	0	Ki67+	1592.73460475 1002.15599103
-1	0	0	Ki67+	1460.56401326 1968.36834226
-1	0	0	Ki67+	119.214745329 2110.17968863
-1	0	0	Ki67+	940.075853931 2098.5179671
-1	0	0	Ki67+	1193.63604667 1391.68714206
-1	0	0	Ki67+	905.800040112 1551.17995281
-1	0	0	Ki67+	1300.45969161 1386.5441996
-1	0	0	Ki67+	1040.51284378 112.445269187
-1	0	0	Ki67+	533.339457377 1616.55205179
-1	0	0	Ki67+	1127.47617523 1887.1718985
-1	0	0	Ki67+	1059.52393645 1918.84869984
-1	0	0	Ki67+	1326.18143586 1803.19786343
-1	0	0	Ki67+	2136.60010094 615.313823351
-1	0	0	Ki67+	2136.90965581 664.156522688
-1	0	0	Ki67+	1611.11389133 2146.24100348
-1	0	0	Ki67+	1607.52299129 469.061391346
-1	0	0	Ki67+	1569.97333253 957.493518907
-1	0	0	Ki67+	196.189852075 116.690638605
-1	0	0	Ki67+	1972.64180005 2.9932005435
-1	0	0	Ki67+	1843.96101502 2145.12410852
-1	0	0	Ki67+	1235.70532116 1423.57322052
-1	0	0	Ki67+	36.3259255707 1057.71978364
-1	0	0	Ki67+	1841.54467654 490.841778068
-1	0	0	Ki67+	1729.05691276 988.789602127
-1	0	0	Ki67+	1045.37611 1576.39195724
-1	0	0	Ki67+	373.6259871 1892.83054194
-1	0	0	Ki67+	1593.38394129 1974.46662322
-1	0	0	Ki67+	126.352759862 1921.82347112
-1	0	0	Ki67+	1879.16446413 197.529804966
-1	0	0	Ki67+	1117.86144858 1181.44959606
-1	0	0	Ki67+	2061.11016665 217.399318489
-1	0	0	Ki67+	1657.55758869 521.599716693
-1	0	0	Ki67+	510.994874415 1379.44108099
-1	0	0	Ki67+	135.530784278 46.6553360423
-1	0	0	Ki67+	1156.05727711 253.723868408
-1	0	0	Ki67+	1981.85689627 559.024951519
-1	0	0	Ki67+	929.466527029 45.7378397982
-1	0	0	Ki67+	692.222376403 1496.5808706
-1	0	0	Ki67+	1335.50155935 401.329078992
-1	0	0	Ki67+	1465.85962055 1739.48801453
-1	0	0	Ki67+	1599.22819967 138.178853146
-1	0	0	Ki67+	1638.13208034 712.129623188
-1	0	0	Ki67+	1106.299273 95.6753094117
-1	0	0	Ki67+	641.181703365 611.569311522
-1	0	0	Ki67+	1104.40369823 1845.4501427
-1	0	0	Ki67+	1541.56876125 62.9961061019
-1	0	0	Ki67+	827.981304526 2083.38496969
-1	0	0	Ki67+	1143.25193451 1079.80380513
-1	0	0	Ki67+	1220.22272059 1975.25323697
-1	0	0	Ki67+	766.692003818 1862.53178244
-1	0	0	Ki67+	248.592523769 737.702461352
-1	0	0	Ki67+	1931.11401588 1540.51059215
-1	0	0	Ki67+	1443.68572229 1159.86882654
-1	0	0	Ki67+	300.636355092 1626.42211514
-1	0	0	Ki67+	2102.82898505 272.757450512
-1	0	0	Ki67+	2.05240353635 2081.96749438
-1	0	0	Ki67+	1694.18523235 1131.08144624
-1	0	0	Ki67+	1619.64406115 957.201340997
-1	0	0	Ki67+	1040.70028917 1059.16754208
-1	0	0	Ki67+	11.1241342963 1868.6221807
-1	0	0	Ki67+	272.203246775 1574.72890411
-1	0	0	Ki67+	1562.31923934 2060.54267545
-1	0	0	Ki67+	252.279545328 1117.49818492
-1	0	0	Ki67+	767.687585183 709.920380941
-1	0	0	Ki67+	64.9530008225 1390.06268242
-1	0	0	Ki67+	1657.95708342 59.4832879012
-1	0	0	Ki67+	1835.14701528 1817.65070809
-1	0	0	Ki67+	346.879767223 1572.77099591
-1	0	0	Ki67+	355.091864096 832.36447307
-1	0	0	Ki67+	2023.44627286 1295.20219896
-1	0	0	Ki67+	1302.18313947 759.608057442
-1	0	0	Ki67+	2046.83672064 1835.48738965
-1	0	0	Ki67+	618.123196174 1064.80419574
-1	0	0	Ki67+	467.583797532 472.795326319
-1	0	0	Ki67+	191.133310734 1097.36058586
-1	0	0	Ki67+	1757.89838851 1142.13764493
-1	0	0	Ki67+	72.1262739417 629.324409672
-1	0	0	Ki67+	1221.96572166 1746.48986118
-1	0	0	Ki67+	1784.53406441 1583.51948718
-1	0	0	Ki67+	1912.20831576 628.975642743
-1	0	0	Ki67+	1746.88848539 1494.11783608
-1	0	0	Ki67+	460.288022205 1846.50084452
-1	0	0	Ki67+	799.88128354 918.621080886
-1	0	0	Ki67+	1706.64854946 764.830356164
-1	0	0	Ki67+	2018.79006561 776.26892822
-1	0	0	Ki67+	1532.55767906 1596.28528535
-1	0	0	Ki67+	1499.79751849 1203.66353199
-1	0	0	Ki67+	868.502525006 1801.71250132
-1	0	0	Ki67+	1023.99088728 1820.46247397
-1	0	0	Ki67+	66.6699683036 432.532348849
-1	0	0	Ki67+	1581.31456568 1648.9341458
-1	0	0	Ki67+	570.440543255 2125.6771925
-1	0	0	Ki67+	2066.83107276 984.213127426
-1	0	0	Ki67+	2012.72914917 1376.56837803
-1	0	0	Ki67+	1123.57225853 242.169677711
-1	0	0	Ki67+	1739.41067658 1468.52612494
-1	0	0	Ki67+	2027.25082309 348.485994283
-1	0	0	Ki67+	1986.07473934 653.246770418
-1	0	0	Ki67+	1422.74874809 592.880780134
-1	0	0	Ki67+	607.679155418 423.024533327
-1	0	0	Ki67+	590.561687111 1958.03054953
-1	0	0	Ki67+	1146.46068927 188.187639673
-1	0	0	Ki67+	1160.02657821 788.113992049
-1	0	0	Ki67+	334.712193628 103.921928939
-1	0	0	Ki67+	1417.30435563 1110.92402509
-1	0	0	Ki67+	1589.40065617 1942.41741105
-1	0	0	Ki67+	1200.85824365 963.100954742
-1	0	0	Ki67+	1390.15086864 1710.52393838
-1	0	0	Ki67+	374.054464012 1829.72119426
-1	0	0	Ki67+	222.879700032 2071.95856244
-1	0	0	Ki67+	1702.85681222 1794.46536249
-1	0	0	Ki67+	877.547577301 1767.59972609
-1	0	0	Ki67+	1248.06817361 1778.91211825
-1	0	0	Ki67+	2143.91082981 2079.26650534
-1	0	0	Ki67+	1951.00916131 989.816144021
-1	0	0	Ki67+	1402.13988917 270.932598158
-1	0	0	Ki67+	2081.08869001 1684.7437468
-1	0	0	Ki67+	170.971538575 1947.19127843
-1	0	0	Ki67+	1850.31275945 755.821991514
-1	0	0	Ki67+	1857.02811537 1426.69617932
-1	0	0	Ki67+	80.3699038163 1186.10780488
-1	0	0	Ki67+	1235.12286421 1903.01126197
-1	0	0	Ki67+	1043.79432854 812.244924701
-1	0	0	Ki67+	699.361331994 2022.09113429
-1	0	0	Ki67+	1182.02952904 1647.90849368
-1	0	0	Ki67+	1405.43069435 200.293250003
-1	0	0	Ki67+	1562.22925527 1.96352166109
-1	0	0	Ki67+	883.32632194 1873.59581251
-1	0	0	Ki67+	1704.4473057 2075.71219646
-1	0	0	Ki67+	791.078018538 510.042742521
-1	0	0	Ki67+	119.176807292 765.633763599
-1	0	0	Ki67+	346.853488231 1101.60772066
-1	0	0	Ki67+	911.470681115 1670.33718562
-1	0	0	Ki67+	636.937116013 1219.86921704
-1	0	0	Ki67+	1850.45790212 669.223375045
-1	0	0	Ki67+	1370.39601076 1946.28119525
-1	0	0	Ki67+	1300.0489129 2014.13906899
-1	0	0	Ki67+	1147.77397299 812.392734941
-1	0	0	Ki67+	736.51917423 382.213635469
-1	0	0	Ki67+	438.648226292 1497.68267403
-1	0	0	Ki67+	1297.75067462 234.401417319
-1	0	0	Ki67+	56.4877523161 147.327598605
-1	0	0	Ki67+	1090.53494937 2106.82089256
-1	0	0	Ki67+	1945.59764422 228.227944916
-1	0	0	Ki67+	176.96257698 1430.08417033
-1	0	0	Ki67+	1222.61812755 1173.09467023
-1	0	0	Ki67+	1820.28977392 305.600255856
-1	0	0	Ki67+	1113.75504572 1036.23726419
-1	0	0	Ki67+	759.298525893 295.310300192
-1	0	0	Ki67+	116.315397081 127.498076371
-1	0	0	Ki67+	298.167413697 669.303757828
-1	0	0	Ki67+	352.552314687 1347.36098311
-1	0	0	Ki67+	1706.88040867 1670.70448528
-1	0	0	Ki67+	114.756689676 1232.6598837
-1	0	0	Ki67+	1832.62071392 1280.4621542
-1	0	0	Ki67+	35.6941703344 219.920897814
-1	0	0	Ki67+	1352.94679236 777.706465176
-1	0	0	Ki67+	1446.91451807 794.311324599
-1	0	0	Ki67+	246.517143878 767.938833923
-1	0	0	Ki67+	314.295338893 207.592942577
-1	0	0	Ki67+	2004.80861205 1591.3770411
-1	0	0	Ki67+	959.488968189 150.291896918
-1	0	0	Ki67+	808.041682395 1715.15372338
-1	0	0	Ki67+	883.354403851 1917.50522933
-1	0	0	Ki67+	418.751841133 1952.46815665
-1	0	0	Ki67+	1781.13443009 957.275309919
-1	0	0	Ki67+	1239.43478267 1279.01056886
-1	0	0	Ki67+	618.91126613 1114.92408009
-1	0	0	Ki67+	1782.481005 644.497253032
-1	0	0	Ki67+	652.288491087 2075.84828539
-1	0	0	Ki67+	1267.88257133 1646.36994289
-1	0	0	Ki67+	451.860690337 2060.15964389
-1	0	0	Ki67+	1398.24425377 306.381428058
-1	0	0	Ki67+	438.980353717 1601.0997714
-1	0	0	Ki67+	820.336088343 1017.28853837
-1	0	0	Ki67+	566.798050405 1837.28526206
-1	0	0	Ki67+	667.677610787 1688.09346936
-1	0	0	Ki67+	874.799985234 730.552790573
-1	0	0	Ki67+	1062.53275509 1549.88895462
-1	0	0	Ki67+	258.152709515 1036.54882219
-1	0	0	Ki67+	1579.45208165 1296.51443518
-1	0	0	Ki67+	1319.35111007 2063.00362847
-1	0	0	Ki67+	576.542341689 510.310199442
-1	0	0	Ki67+	401.89385581 148.839501175
-1	0	0	Ki67+	74.7522182283 561.634144738
-1	0	0	Ki67+	1933.01013773 1668.68691859
-1	0	0	Ki67+	304.072316479 1025.05788725
-1	0	0	Ki67+	1737.68215672 1226.11926536
-1	0	0	Ki67+	1787.75563162 483.411099681
-1	0	0	Ki67+	1647.52318687 24.56091432
-1	0	0	Ki67+	1198.96956713 147.391335305
-1	0	0	Ki67+	2007.80061267 1517.28802018
-1	0	0	Ki67+	341.453809699 691.212411772
-1	0	0	Ki67+	1972.80008131 1114.54813713
-1	0	0	Ki67+	1061.39193825 311.877728165
-1	0	0	Ki67+	1304.37284787 473.873327808
-1	0	0	Ki67+	132.936063284 1077.13299115
-1	0	0	Ki67+	1814.7776121 44.0014789535
-1	0	0	Ki67+	1514.58401683 1896.3611083
-1	0	0	Ki67+	1522.06111194 1666.49905139
-1	0	0	Ki67+	417.3378942 1509.67701414
-1	0	0	Ki67+	323.375930534 1792.2607553
-1	0	0	Ki67+	1382.88815783 848.659571399
-1	0	0	Ki67+	411.693504771 1545.8196653
-1	0	0	Ki67+	184.003623035 1346.39512887
-1	0	0	Ki67+	353.703121958 1145.07085331
-1	0	0	Ki67+	734.231948008 430.212241056
-1	0	0	Ki67+	1628.7454557 1227.97502568
-1	0	0	Ki67+	1866.00242236 1477.47650496
-1	0	0	Ki67+	314.539392719 2029.81656138
-1	0	0	Ki67+	1477.19356579 673.8187613
-1	0	0	Ki67+	1761.22067972 1280.74164259
-1	0	0	Ki67+	590.909250462 82.0917918501
-1	0	0	Ki67+	1626.69565554 1063.37554305
-1	0	0	Ki67+	1902.47578655 2111.16206465
-1	0	0	Ki67+	1763.99122519 573.3081649
-1	0	0	Ki67+	1846.830512 885.624434844
-1	0	0	Ki67+	1255.83881841 1449.76281519
-1	0	0	Ki67+	2067.80390161 502.248713777
-1	0	0	Ki67+	878.615401719 1558.94824694
-1	0	0	CD3+/CD8+/Ki67+	195.276083355 395.835464686
-1	0	0	CD3+/CD8+/Ki67+	193.672030402 1801.5402305
-1	0	0	CD3+/CD8+/Ki67+	1402.13141876 1776.79101054
-1	0	0	CD3+/CD8+/Ki67+	984.3455424 920.320009506
-1	0	0	CD3+/CD8+/Ki67+	1045.3604589 2097.14140266
-1	0	0	CD3+/CD8+/Ki67+	1597.37641257 63.8918428598
-1	0	0	CD3+/CD8+/Ki67+	1857.46642163 1927.87049802
-1	0	0	CD3+/CD8+/Ki67+	1754.97466311 51.2254203132
-1	0	0	CD3+/CD8+/Ki67+	185.251956363 603.397583022
-1	0	0	CD3+/CD8+/Ki67+	1078.34362455 1065.26050577
-1	0	0	CD3+/CD8+/Ki67+	978.874571816 1080.94110724
-1	0	0	CD3+/CD8+/Ki67+	56.8950860363 1269.72265167
-1	0	0	CD3+/CD8+/Ki67+	1455.53532288 1450.46405508
-1	0	0	CD3+/CD8+/Ki67+	853.347025488 1623.80994341
-1	0	0	CD3+/CD8+/Ki67+	1218.37120876 2100.24016501
-1	0	0	CD3+/CD8+/Ki67+	1457.0622336 2081.34348195
-1	0	0	CD3+/CD8+/Ki67+	129.711418438 946.435109139
-1	0	0	CD3+/CD8+/Ki67+	1438.64928782 1250.6565924
-1	0	0	CD3+/CD8+/Ki67+	1923.27386959 1627.53771541
-1	0	0	CD3+/CD8+/Ki67+	1278.89325738 385.730983618
-1	0	0	CD3+/CD8+/Ki67+	1041.58281098 2065.59422069
-1	0	0	CD3+/CD8+/Ki67+	1266.76937613 1179.07832735
-1	0	0	CD3+/CD8+/Ki67+	1839.89606596 246.42905371
-1	0	0	CD3+/CD8+/Ki67+	1995.6927366 1403.97969255
-1	0	0	CD3+/CD8+/Ki67+	1553.94953588 1419.70422343
-1	0	0	CD3+/CD8+/Ki67+	2023.48391101 981.597428068
-1	0	0	CD3+/CD8+/Ki67+	1571.7734985 1455.02216361
-1	0	0	CD3+/CD8+/Ki67+	1206.37515288 1.05645871307
-1	0	0	CD3+/CD8+/Ki67+	395.906753317 370.930907363
-1	0	0	CD3+/CD8+/Ki67+	1071.97004382 420.644044412
-1	0	0	CD3+/CD8+/Ki67+	1718.38103656 874.075571364
-1	0	0	CD3+/CD8+/Ki67+	168.069659524 355.692478408
-1	0	0	CD3+/CD8+/Ki67+	168.309221879 965.540127792
-1	0	0	CD3+/CD8+/Ki67+	874.305647629 1454.1363951
-1	0	0	CD3+/CD8+/Ki67+	362.883952529 2109.36460349
-1	0	0	CD3+/CD8+/Ki67+	913.294359106 1007.86981456
-1	0	0	CD3+/CD8+/Ki67+	2060.10124361 737.021297734
-1	0	0	CD3+/CD8+/Ki67+	1750.70542997 1576.79299947
-1	0	0	CD3+/CD8+/Ki67+	454.250579701 1677.7288552
-1	0	0	CD3+/CD8+/Ki67+	86.3687504431 845.866430218
-1	0	0	CD3+/CD8+/Ki67+	807.818668476 1440.58856644
-1	0	0	CD3+/CD8+/Ki67+	1045.9680443 888.101333517
-1	0	0	CD3+/CD8+/Ki67+	1555.22861885 1707.03175146
-1	0	0	CD3+/CD8+/Ki67+	1000.40799936 2120.29631909
-1	0	0	CD3+/CD8+/Ki67+	439.118592335 1024.62617196
-1	0	0	CD3+/CD8+/Ki67+	1620.82940522 2047.62988791
-1	0	0	CD3+/CD8+/Ki67+	840.521513725 1578.54539815
-1	0	0	CD3+/CD8+/Ki67+	1023.89327361 974.178092021
-1	0	0	CD3+/CD8+/Ki67+	473.522366572 686.440787477
-1	0	0	CD3+/CD8+/Ki67+	1562.47353145 501.651536003
#EOF
