# Supplementary material for: Data-Driven Discovery of Immune Contexture Biomarkers
Source: Front Oncol. 2018 Dec 18;8:627. doi: 10.3389/fonc.2018.00627 (PMC6305402; doi:10.3389/fonc.2018.00627)
Supplement: Data Sheet 2.zip — The synthetic dataset used for verifying the approach (section 3.1; Figure 4) is provided as a collection of text files describing regions, markers, and metadata. [file Data_Sheet_2.zip › verificationDataset/testdata_040_ImageObjects.txt]

barcode_target	testdata_040
barcode_origin	-1
workflow_target_version	-1
workflow_origin	-1
workflow_origin_version	-1
iH	-1
iW	-1
user	None

-1	0	0	Ki67+	1874.46604971 971.367133438
-1	0	0	Ki67+	722.835037454 946.75442207
-1	0	0	Ki67+	1190.56667767 2058.8927145
-1	0	0	Ki67+	978.382499332 744.785645676
-1	0	0	Ki67+	615.934218996 538.964843321
-1	0	0	Ki67+	102.479827526 1511.646075
-1	0	0	Ki67+	733.81449471 762.490999044
-1	0	0	Ki67+	1618.81211936 1046.46930763
-1	0	0	Ki67+	732.412647643 1585.40821474
-1	0	0	Ki67+	1917.87349665 1293.28755653
-1	0	0	Ki67+	813.125218233 528.37691802
-1	0	0	Ki67+	624.614436484 1904.93554288
-1	0	0	Ki67+	1571.80735001 1362.03035553
-1	0	0	Ki67+	1461.96649312 332.005162853
-1	0	0	Ki67+	2138.96594726 1867.07150756
-1	0	0	Ki67+	1896.09571035 2000.2367831
-1	0	0	Ki67+	1676.79306734 834.710562792
-1	0	0	Ki67+	98.4185117316 169.431186488
-1	0	0	Ki67+	1972.40692355 1240.32123965
-1	0	0	Ki67+	853.466019421 1924.63427259
-1	0	0	Ki67+	409.42626803 635.362098387
-1	0	0	Ki67+	1913.63848559 1170.03630385
-1	0	0	Ki67+	1490.97773665 1188.95130371
-1	0	0	Ki67+	1107.14705917 915.270321621
-1	0	0	Ki67+	965.025084222 379.773053941
-1	0	0	Ki67+	1340.69166267 2105.2733067
-1	0	0	Ki67+	1029.08075456 320.177936208
-1	0	0	Ki67+	1266.86915818 511.723363875
-1	0	0	Ki67+	465.318164562 1646.57665312
-1	0	0	Ki67+	210.208135518 1057.25878432
-1	0	0	Ki67+	392.059010241 1721.27320969
-1	0	0	Ki67+	506.558515388 1364.0559674
-1	0	0	Ki67+	37.1584344797 88.7063726426
-1	0	0	Ki67+	1081.50093914 1120.22163466
-1	0	0	Ki67+	1556.00663075 534.055083865
-1	0	0	Ki67+	1697.16065571 788.189099017
-1	0	0	Ki67+	1341.68118981 1379.58271943
-1	0	0	Ki67+	1704.5887034 339.87290315
-1	0	0	Ki67+	1308.01591249 1262.61856631
-1	0	0	Ki67+	592.682167633 1957.40225916
-1	0	0	Ki67+	1673.42264292 1546.72904686
-1	0	0	Ki67+	348.960988701 358.432155686
-1	0	0	Ki67+	59.9482229023 757.253766123
-1	0	0	Ki67+	1855.29166939 2028.31071791
-1	0	0	Ki67+	304.337953984 1723.49075438
-1	0	0	Ki67+	1236.92073005 729.486212143
-1	0	0	Ki67+	233.699940204 2087.33957808
-1	0	0	Ki67+	629.136472662 761.189429916
-1	0	0	Ki67+	539.735337269 1052.75631812
-1	0	0	Ki67+	63.1069119931 1308.14163056
-1	0	0	Ki67+	908.496542515 1855.7712137
-1	0	0	Ki67+	970.807763423 1655.29895095
-1	0	0	Ki67+	881.356876753 410.718888558
-1	0	0	Ki67+	235.910957752 858.866968081
-1	0	0	Ki67+	1850.95418364 615.321610615
-1	0	0	Ki67+	2011.45467313 734.004921582
-1	0	0	Ki67+	1242.8460491 672.766014721
-1	0	0	Ki67+	266.035681884 1652.33412569
-1	0	0	Ki67+	810.238944249 2009.4186373
-1	0	0	Ki67+	657.381166769 1135.00715834
-1	0	0	Ki67+	589.596372352 917.825317625
-1	0	0	Ki67+	1056.14712212 1590.12447689
-1	0	0	Ki67+	916.770475652 471.422985212
-1	0	0	Ki67+	1131.78851341 531.381336144
-1	0	0	Ki67+	992.133161586 590.495659883
-1	0	0	Ki67+	389.288916077 718.279123552
-1	0	0	Ki67+	6.99950684757 1029.33994189
-1	0	0	Ki67+	1681.17470472 644.841527864
-1	0	0	Ki67+	2146.43292159 482.537376639
-1	0	0	Ki67+	721.600799287 991.492721612
-1	0	0	Ki67+	1590.1347315 1205.86716097
-1	0	0	Ki67+	1394.71822312 387.7344504
-1	0	0	Ki67+	1149.82872744 1928.43766084
-1	0	0	Ki67+	787.755814161 649.816282665
-1	0	0	Ki67+	1634.90177489 1480.21449249
-1	0	0	Ki67+	1863.95378719 1712.33813175
-1	0	0	Ki67+	1386.42435425 925.856988401
-1	0	0	Ki67+	532.717172437 1938.19017573
-1	0	0	Ki67+	157.863418882 1406.05823893
-1	0	0	Ki67+	166.042298868 961.660009651
-1	0	0	Ki67+	808.447759492 70.8718268437
-1	0	0	Ki67+	983.555378693 2053.81965127
-1	0	0	Ki67+	1486.21154302 1426.42425005
-1	0	0	Ki67+	411.072499365 1771.7537184
-1	0	0	Ki67+	194.57988756 368.292271351
-1	0	0	Ki67+	1464.10991249 293.445612854
-1	0	0	Ki67+	1993.27229377 1620.8115712
-1	0	0	Ki67+	811.697948089 163.362786577
-1	0	0	Ki67+	461.137645755 1756.70973386
-1	0	0	Ki67+	2115.61911743 1511.08935085
-1	0	0	Ki67+	595.329559166 345.887212139
-1	0	0	Ki67+	1949.87781822 304.26068672
-1	0	0	Ki67+	377.569439248 2049.69939708
-1	0	0	Ki67+	1340.67580345 1908.82454415
-1	0	0	Ki67+	1472.08576086 1623.77680867
-1	0	0	Ki67+	574.062659128 856.519952182
-1	0	0	Ki67+	867.244735305 1517.504362
-1	0	0	Ki67+	1466.13919785 1211.49181449
-1	0	0	Ki67+	652.137993776 2006.03457577
-1	0	0	Ki67+	2126.4755514 990.427837732
-1	0	0	Ki67+	823.277554083 485.098192614
-1	0	0	Ki67+	1982.3223512 124.654601853
-1	0	0	Ki67+	2126.59576953 160.704063707
-1	0	0	Ki67+	203.76260273 1330.76515811
-1	0	0	Ki67+	173.782255473 1551.88416922
-1	0	0	Ki67+	507.697538878 350.954640219
-1	0	0	Ki67+	1076.15902239 225.566735748
-1	0	0	Ki67+	627.707096876 1639.801261
-1	0	0	Ki67+	1849.30733066 906.695305034
-1	0	0	Ki67+	644.911784306 1211.0039741
-1	0	0	Ki67+	1314.87489352 544.773727427
-1	0	0	Ki67+	465.009810447 619.690537758
-1	0	0	Ki67+	612.504452174 1506.73726936
-1	0	0	Ki67+	1393.00535977 1675.36540695
-1	0	0	Ki67+	175.773952077 1474.32875088
-1	0	0	Ki67+	1010.57025283 1363.72864707
-1	0	0	Ki67+	704.308074866 1143.36544748
-1	0	0	Ki67+	1137.7451479 1901.69732718
-1	0	0	Ki67+	1560.34643685 1796.36697147
-1	0	0	Ki67+	814.283320678 2080.86941234
-1	0	0	Ki67+	1927.57450064 1270.92525389
-1	0	0	Ki67+	915.707838182 329.318725993
-1	0	0	Ki67+	152.591843931 108.091974561
-1	0	0	Ki67+	433.14539183 861.72857016
-1	0	0	Ki67+	1308.57816438 592.425487261
-1	0	0	Ki67+	1876.63984642 1404.01489591
-1	0	0	Ki67+	1267.21635826 602.746661088
-1	0	0	Ki67+	1313.51495726 1185.72202981
-1	0	0	Ki67+	36.752146956 445.764940265
-1	0	0	Ki67+	903.711467926 357.073777812
-1	0	0	Ki67+	1499.61793211 1332.31650763
-1	0	0	Ki67+	948.988841183 678.369414822
-1	0	0	Ki67+	1538.63942152 1331.97207284
-1	0	0	Ki67+	590.143504259 1693.8363419
-1	0	0	Ki67+	1922.60509976 90.9813598502
-1	0	0	Ki67+	1799.69711384 2099.73920242
-1	0	0	Ki67+	227.756312324 1031.75089939
-1	0	0	Ki67+	494.912509621 1722.87757576
-1	0	0	Ki67+	1494.59247769 1954.71184027
-1	0	0	Ki67+	1652.89186464 343.941992298
-1	0	0	Ki67+	1380.77734222 1950.63958528
-1	0	0	Ki67+	525.420220645 2093.12097331
-1	0	0	Ki67+	1741.25341099 843.332534196
-1	0	0	Ki67+	1999.87097843 800.874105035
-1	0	0	Ki67+	99.9409215421 1689.13813433
-1	0	0	Ki67+	234.047833005 729.951383889
-1	0	0	Ki67+	1975.14917053 721.085002065
-1	0	0	Ki67+	1616.19433944 1124.04657438
-1	0	0	Ki67+	873.827749474 351.710108577
-1	0	0	Ki67+	393.510642629 1953.51015689
-1	0	0	Ki67+	979.211513037 1597.01273919
-1	0	0	Ki67+	978.393214174 775.30988447
-1	0	0	Ki67+	37.0716889391 1178.69479049
-1	0	0	Ki67+	1702.19183 1264.15390394
-1	0	0	Ki67+	1100.98421681 494.037061379
-1	0	0	Ki67+	1264.05712152 837.98094751
-1	0	0	Ki67+	430.20355955 326.723365879
-1	0	0	Ki67+	1556.89027918 490.202926226
-1	0	0	Ki67+	1763.67994303 1384.8756015
-1	0	0	Ki67+	1059.41404126 418.906837509
-1	0	0	Ki67+	278.210184552 1051.76137248
-1	0	0	Ki67+	1513.76550588 899.549298902
-1	0	0	Ki67+	69.5277977614 934.220399037
-1	0	0	Ki67+	1277.70585833 3.59604887204
-1	0	0	Ki67+	1893.78936955 1652.14897578
-1	0	0	Ki67+	397.750323575 562.897678285
-1	0	0	Ki67+	1217.24627674 1936.51359764
-1	0	0	Ki67+	584.262530386 517.715649766
-1	0	0	Ki67+	1397.92259734 1886.99705363
-1	0	0	Ki67+	839.268919432 1116.55858617
-1	0	0	Ki67+	455.426106418 1165.92444286
-1	0	0	Ki67+	775.966719702 998.607107753
-1	0	0	Ki67+	1113.44363297 2125.4256027
-1	0	0	Ki67+	1293.85024464 1009.03960221
-1	0	0	Ki67+	1704.54370073 732.5229957
-1	0	0	Ki67+	2146.14639355 609.2973285
-1	0	0	Ki67+	1292.71395731 252.113407197
-1	0	0	Ki67+	582.407424098 997.68614329
-1	0	0	Ki67+	78.0087612383 549.205958412
-1	0	0	Ki67+	1070.95696349 1199.38846086
-1	0	0	Ki67+	1781.35162994 1035.03032926
-1	0	0	Ki67+	1105.69551723 976.020931061
-1	0	0	Ki67+	294.168311213 552.228504744
-1	0	0	Ki67+	1991.65886331 378.648076424
-1	0	0	Ki67+	1487.25681179 1038.5129059
-1	0	0	Ki67+	1026.71932479 815.219762027
-1	0	0	Ki67+	1435.81153509 2101.85997151
-1	0	0	Ki67+	295.252500838 59.6719332065
-1	0	0	Ki67+	1628.38487876 796.587548981
-1	0	0	Ki67+	1768.34752774 1446.43926911
-1	0	0	Ki67+	1063.26773975 2133.02401677
-1	0	0	Ki67+	2081.82355708 279.267835274
-1	0	0	Ki67+	2129.71202631 2021.36375524
-1	0	0	Ki67+	1995.88909257 1964.02886158
-1	0	0	Ki67+	394.211093165 1101.8110772
-1	0	0	Ki67+	560.521615443 1603.01648207
-1	0	0	Ki67+	155.237638793 382.932287681
-1	0	0	Ki67+	347.267747572 1558.11241434
-1	0	0	Ki67+	46.3165800679 1867.68607163
-1	0	0	Ki67+	901.701832635 581.23769459
-1	0	0	Ki67+	978.206531525 1448.5758918
-1	0	0	Ki67+	1463.45759514 1007.99066226
-1	0	0	Ki67+	849.269942469 174.269109872
-1	0	0	Ki67+	349.907198431 1527.46616195
-1	0	0	Ki67+	1213.24782045 1828.87732084
-1	0	0	Ki67+	96.0439530327 1809.7316078
-1	0	0	Ki67+	1073.04648778 1765.71401664
-1	0	0	Ki67+	1588.06893261 1183.98724679
-1	0	0	Ki67+	1262.76989481 1085.27857781
-1	0	0	Ki67+	224.564598804 278.339083197
-1	0	0	Ki67+	2015.66660908 1021.3097102
-1	0	0	Ki67+	1605.98618309 320.440940127
-1	0	0	Ki67+	324.096889832 289.566733927
-1	0	0	Ki67+	1590.47914202 1139.51672288
-1	0	0	Ki67+	674.255154885 1327.8107152
-1	0	0	Ki67+	2057.39246356 62.1554331571
-1	0	0	Ki67+	1969.90500022 1587.75168929
-1	0	0	Ki67+	278.212067198 986.859385701
-1	0	0	Ki67+	989.566978079 1062.83741567
-1	0	0	Ki67+	1441.35809874 930.522756622
-1	0	0	Ki67+	1079.02571881 285.913477232
-1	0	0	Ki67+	707.755119418 319.476867474
-1	0	0	Ki67+	375.078835808 2024.86002092
-1	0	0	Ki67+	560.889175824 371.943912488
-1	0	0	Ki67+	1557.3984962 1434.18125631
-1	0	0	Ki67+	163.925109644 707.608408317
-1	0	0	Ki67+	681.539576728 913.782558296
-1	0	0	Ki67+	1421.92111983 1730.92460597
-1	0	0	Ki67+	1603.24356436 2148.31174903
-1	0	0	Ki67+	1032.11207781 1790.84293395
-1	0	0	Ki67+	930.107536338 1670.1178069
-1	0	0	Ki67+	670.384869925 1451.778916
-1	0	0	Ki67+	257.063849027 1739.25492398
-1	0	0	Ki67+	207.122869535 1883.46185983
-1	0	0	Ki67+	843.163352924 737.17784994
-1	0	0	Ki67+	438.048092014 2021.11065755
-1	0	0	Ki67+	420.83574067 1439.44575815
-1	0	0	Ki67+	141.374366127 994.424492453
-1	0	0	Ki67+	1226.76225934 1427.68664501
-1	0	0	Ki67+	1369.15586325 1980.78614971
-1	0	0	Ki67+	1422.47547197 160.893248891
-1	0	0	Ki67+	879.14893072 946.424538213
-1	0	0	Ki67+	1601.32402533 2055.84228428
-1	0	0	Ki67+	457.265298953 1933.99688598
-1	0	0	Ki67+	118.190484108 341.779622683
-1	0	0	Ki67+	646.971150199 540.308894959
-1	0	0	Ki67+	279.963051103 1188.64736559
-1	0	0	Ki67+	2109.68557052 1311.88446154
-1	0	0	Ki67+	1138.53016227 444.54372656
-1	0	0	Ki67+	830.995874045 451.605643664
-1	0	0	Ki67+	854.301675278 222.895608986
-1	0	0	Ki67+	586.002970747 1807.40256532
-1	0	0	Ki67+	871.474418158 696.550756579
-1	0	0	Ki67+	1090.60833686 741.874404123
-1	0	0	Ki67+	1893.14336504 1343.45140793
-1	0	0	Ki67+	851.614914158 287.708587759
-1	0	0	Ki67+	1450.27646599 613.06316009
-1	0	0	Ki67+	1981.59732876 1652.16332796
-1	0	0	Ki67+	1456.91135217 776.397046035
-1	0	0	Ki67+	1779.28569155 1934.35009106
-1	0	0	Ki67+	1109.4961836 289.948121266
-1	0	0	Ki67+	2105.45716366 242.946674884
-1	0	0	Ki67+	1271.87950761 2034.68838399
-1	0	0	Ki67+	582.4442149 1360.89841798
-1	0	0	Ki67+	981.219194367 928.71465575
-1	0	0	Ki67+	708.847261628 869.628828564
-1	0	0	Ki67+	846.574784712 1011.19135368
-1	0	0	Ki67+	1017.30312729 1284.40060126
-1	0	0	Ki67+	908.231456794 1420.91976083
-1	0	0	Ki67+	977.288594912 992.054915828
-1	0	0	Ki67+	772.099394961 174.756026603
-1	0	0	Ki67+	1215.45090017 357.112991772
-1	0	0	Ki67+	1616.28834622 1764.31793821
-1	0	0	Ki67+	1899.91334179 1134.48982383
-1	0	0	Ki67+	1620.67624514 1208.61203041
-1	0	0	Ki67+	269.934868016 487.838707719
-1	0	0	Ki67+	78.3840581026 1967.30070046
-1	0	0	Ki67+	617.704266416 2138.0964122
-1	0	0	Ki67+	563.773125548 473.544634938
-1	0	0	Ki67+	2023.98076236 1766.36763352
-1	0	0	Ki67+	18.3931214452 2046.47584204
-1	0	0	Ki67+	92.8502821304 53.9840609702
-1	0	0	Ki67+	690.331998269 1895.78830241
-1	0	0	Ki67+	1039.84824248 1747.07822394
-1	0	0	Ki67+	1253.44012441 1332.60761495
-1	0	0	Ki67+	1327.86905491 1742.65899003
-1	0	0	Ki67+	992.93933165 1014.69747262
-1	0	0	Ki67+	20.1522811464 553.925526779
-1	0	0	Ki67+	1058.27892088 1884.69674301
-1	0	0	Ki67+	187.672308179 1049.37972176
-1	0	0	Ki67+	704.139063323 1300.29883294
-1	0	0	Ki67+	675.636939064 2090.72210465
-1	0	0	Ki67+	388.653604236 158.438566459
-1	0	0	Ki67+	621.164937425 1843.03921728
-1	0	0	Ki67+	307.886099386 1973.060311
-1	0	0	Ki67+	858.18117447 100.658559258
-1	0	0	Ki67+	1862.81372529 169.185942981
-1	0	0	Ki67+	231.294382335 1316.55115037
-1	0	0	Ki67+	1996.70353757 1436.21209002
-1	0	0	Ki67+	1663.79801091 112.84198216
-1	0	0	Ki67+	1691.57621345 2026.26343261
-1	0	0	Ki67+	85.8621575649 2123.97206099
-1	0	0	Ki67+	257.299536544 1399.57279249
-1	0	0	Ki67+	195.152133011 1665.94524699
-1	0	0	Ki67+	386.370251029 1766.80304456
-1	0	0	Ki67+	1238.33013179 365.684821176
-1	0	0	Ki67+	253.145066942 453.329644442
-1	0	0	Ki67+	1396.09582179 727.678608965
-1	0	0	Ki67+	1808.70278484 1108.79401015
-1	0	0	Ki67+	1922.28293201 1914.45629378
-1	0	0	Ki67+	2067.04655808 2043.16664306
-1	0	0	Ki67+	2067.16551899 617.647575043
-1	0	0	Ki67+	1503.52698395 1299.87927777
-1	0	0	Ki67+	1700.85345526 400.784654502
-1	0	0	Ki67+	1142.63475675 204.832830144
-1	0	0	Ki67+	1893.55360759 1291.03582402
-1	0	0	Ki67+	1147.03484527 1571.80862722
-1	0	0	Ki67+	1294.76836462 84.6100831847
-1	0	0	Ki67+	1931.08724205 879.300653494
-1	0	0	Ki67+	889.446613546 466.74794213
-1	0	0	Ki67+	505.506633768 1299.02757913
-1	0	0	Ki67+	1970.0387317 489.663048501
-1	0	0	Ki67+	1772.14128505 1531.57802601
-1	0	0	Ki67+	1242.54760526 706.016376587
-1	0	0	Ki67+	1144.44122187 137.373716694
-1	0	0	Ki67+	1527.95231894 814.24223833
-1	0	0	Ki67+	1312.70278026 1580.95795398
-1	0	0	Ki67+	1523.27685286 1930.44093757
-1	0	0	Ki67+	1904.47494066 1104.95405933
-1	0	0	Ki67+	1102.49393411 1459.35110789
-1	0	0	Ki67+	622.021003694 1142.28128237
-1	0	0	Ki67+	120.961397245 2043.14780641
-1	0	0	Ki67+	1034.99181763 1144.98198707
-1	0	0	Ki67+	317.668790645 240.403715003
-1	0	0	Ki67+	1726.18876051 1275.84881034
-1	0	0	Ki67+	931.388549223 126.176368456
-1	0	0	Ki67+	1193.22994172 1300.65309879
-1	0	0	Ki67+	551.979297154 1997.69883199
-1	0	0	Ki67+	1206.48017715 729.241198192
-1	0	0	Ki67+	952.112552292 1604.37909561
-1	0	0	Ki67+	1028.82803662 191.391564589
-1	0	0	Ki67+	2075.46524474 1595.69509067
-1	0	0	Ki67+	1176.18714563 2024.8319388
-1	0	0	Ki67+	1831.25186974 728.252122579
-1	0	0	Ki67+	973.034853039 350.737451107
-1	0	0	Ki67+	1168.9630392 660.597965805
-1	0	0	Ki67+	1411.77275825 1559.53583221
-1	0	0	Ki67+	2126.3575451 1816.70972289
-1	0	0	Ki67+	1336.35980493 1873.6904424
-1	0	0	Ki67+	1911.91623314 1772.16309367
-1	0	0	Ki67+	1169.38387434 1023.71874142
-1	0	0	Ki67+	2111.94336519 1715.26331036
-1	0	0	Ki67+	1405.88090995 2034.68758847
-1	0	0	Ki67+	552.060407465 1218.28770397
-1	0	0	Ki67+	1506.875036 606.629296044
-1	0	0	Ki67+	1329.43812925 1776.98189564
-1	0	0	Ki67+	1310.39539169 1438.16315272
-1	0	0	Ki67+	1338.6242833 1589.51479638
-1	0	0	Ki67+	1188.5166891 713.200034858
-1	0	0	Ki67+	315.181137691 1366.88819122
-1	0	0	Ki67+	266.710837771 1764.02002916
-1	0	0	Ki67+	438.713198196 1470.82745701
-1	0	0	Ki67+	1362.40448015 1627.06714952
-1	0	0	Ki67+	281.735101167 643.404205234
-1	0	0	Ki67+	310.10281411 1686.15850302
-1	0	0	Ki67+	1000.23354277 1791.83682063
-1	0	0	Ki67+	1402.60642419 1402.52682557
-1	0	0	Ki67+	1113.4796923 1274.72151706
-1	0	0	Ki67+	1727.78289261 1922.00816113
-1	0	0	Ki67+	147.311887179 848.572008773
-1	0	0	Ki67+	388.187585582 1123.98137408
-1	0	0	Ki67+	853.480578844 1173.84407967
-1	0	0	Ki67+	389.221227144 2097.48038822
-1	0	0	Ki67+	1323.13329664 675.038074976
-1	0	0	Ki67+	1214.80234813 1789.97107359
-1	0	0	Ki67+	586.043082203 212.645115565
-1	0	0	Ki67+	1789.60256301 1669.50529892
-1	0	0	Ki67+	496.948966213 133.620025975
-1	0	0	Ki67+	1148.71904598 1611.25466445
-1	0	0	Ki67+	1255.73585579 1224.65371561
-1	0	0	Ki67+	949.94701884 914.99823389
-1	0	0	Ki67+	665.795871048 1783.77646923
-1	0	0	Ki67+	643.636168123 249.864831583
-1	0	0	Ki67+	63.8195792307 78.5099290416
-1	0	0	Ki67+	908.041127072 1779.31851064
-1	0	0	Ki67+	313.520959378 1164.66752436
-1	0	0	Ki67+	647.183965249 1314.08709033
-1	0	0	Ki67+	781.367761634 254.931152887
-1	0	0	Ki67+	2086.48321257 1054.88933117
-1	0	0	Ki67+	869.845525229 1550.84464949
-1	0	0	Ki67+	1080.1811656 893.003625723
-1	0	0	Ki67+	1095.54409866 1636.75478312
-1	0	0	Ki67+	827.172724044 1272.40376571
-1	0	0	Ki67+	1228.42634797 466.526174624
-1	0	0	Ki67+	1068.77124092 1792.64933452
-1	0	0	Ki67+	1248.94587917 246.566404007
-1	0	0	Ki67+	1325.29090011 1227.16274493
-1	0	0	Ki67+	1777.43083312 2119.1244047
-1	0	0	Ki67+	729.79096171 1303.14236726
-1	0	0	Ki67+	2053.67662363 215.623937383
-1	0	0	Ki67+	1728.93976392 372.225520949
-1	0	0	Ki67+	42.7623195023 2060.66607874
-1	0	0	Ki67+	934.581369683 1401.13289528
-1	0	0	Ki67+	526.06100349 1897.50135188
-1	0	0	Ki67+	1039.27086994 684.542279412
-1	0	0	Ki67+	1567.50857908 1128.03558741
-1	0	0	Ki67+	1058.34222091 1858.15775392
-1	0	0	Ki67+	102.760865125 526.011858619
-1	0	0	Ki67+	82.5763161897 516.905375996
-1	0	0	Ki67+	289.942184348 890.016108675
-1	0	0	Ki67+	1697.57085555 619.131153214
-1	0	0	Ki67+	2068.26494759 1709.76140034
-1	0	0	Ki67+	624.980469521 1881.62148422
-1	0	0	Ki67+	1758.40782677 433.276627796
-1	0	0	Ki67+	744.216215329 994.11307934
-1	0	0	Ki67+	1928.80462584 265.422153368
-1	0	0	Ki67+	939.715133665 66.991080937
-1	0	0	Ki67+	1506.3132247 817.246789497
-1	0	0	Ki67+	496.62923175 590.234752508
-1	0	0	Ki67+	1399.10125965 351.793253416
-1	0	0	Ki67+	153.136103627 449.361993619
-1	0	0	Ki67+	422.240642753 15.1959139859
-1	0	0	Ki67+	653.875593416 40.7317832317
-1	0	0	Ki67+	1289.58999814 1297.33858422
-1	0	0	Ki67+	1061.01555454 134.832740164
-1	0	0	Ki67+	126.940988055 525.478476018
-1	0	0	Ki67+	2135.45455048 526.979991427
-1	0	0	Ki67+	1506.78674707 1846.13061244
-1	0	0	Ki67+	766.23850023 2018.40010561
-1	0	0	Ki67+	62.5972767638 158.887545698
-1	0	0	Ki67+	2025.55270441 419.581468627
-1	0	0	Ki67+	1178.58352291 153.001959213
-1	0	0	Ki67+	1257.06680339 1565.18963901
-1	0	0	Ki67+	1765.65723462 1602.63177754
-1	0	0	Ki67+	2133.95090615 314.979448304
-1	0	0	Ki67+	1156.1503695 918.947471913
-1	0	0	Ki67+	904.418434561 1566.73591872
-1	0	0	Ki67+	743.977490118 146.694876939
-1	0	0	Ki67+	1170.38852074 193.204263654
-1	0	0	Ki67+	225.748060217 2004.98640831
-1	0	0	Ki67+	1245.20970474 1485.24726817
-1	0	0	Ki67+	67.5768128322 1166.02864624
-1	0	0	Ki67+	756.665971194 1737.72436372
-1	0	0	Ki67+	2031.22116316 1307.10131011
-1	0	0	Ki67+	1145.60109216 1664.58989373
-1	0	0	Ki67+	1492.07870501 1547.70071248
-1	0	0	Ki67+	1377.08162683 1386.36173988
-1	0	0	Ki67+	866.92169432 2117.53310101
-1	0	0	Ki67+	2130.63037913 1939.21223129
-1	0	0	Ki67+	700.716130206 369.110272787
-1	0	0	Ki67+	250.46051926 1233.43673208
-1	0	0	Ki67+	1143.90496021 1131.88470324
-1	0	0	Ki67+	353.488759543 322.268771068
-1	0	0	Ki67+	70.8965907791 634.360297914
-1	0	0	Ki67+	621.523159705 475.098743964
-1	0	0	Ki67+	1464.28543807 960.146782648
-1	0	0	Ki67+	2036.69561783 1712.59298894
-1	0	0	Ki67+	627.74479833 1804.52583872
-1	0	0	Ki67+	515.856279226 1214.81038368
-1	0	0	Ki67+	1564.59331705 936.790761148
-1	0	0	Ki67+	743.979231771 1373.87292729
-1	0	0	Ki67+	1540.6435235 1503.91684493
-1	0	0	Ki67+	776.37192694 215.022427696
-1	0	0	Ki67+	143.764140034 1789.50940852
-1	0	0	Ki67+	848.983414451 620.001402139
-1	0	0	Ki67+	377.955020228 737.409247176
-1	0	0	Ki67+	21.0103777769 941.27283995
-1	0	0	Ki67+	495.03418404 40.4907527385
-1	0	0	Ki67+	380.366697492 1589.43131928
-1	0	0	Ki67+	180.578753689 1110.61189216
-1	0	0	Ki67+	88.3639778586 1348.73491673
-1	0	0	Ki67+	1337.16276262 1156.20664934
-1	0	0	Ki67+	202.630602162 1127.20261395
-1	0	0	Ki67+	169.999203934 1508.03315478
-1	0	0	Ki67+	94.9918966191 466.85383185
-1	0	0	Ki67+	453.805831311 1984.63138972
-1	0	0	Ki67+	883.94989227 817.445291617
-1	0	0	Ki67+	1715.15497693 1210.43672104
-1	0	0	Ki67+	1602.29784247 1456.80330673
-1	0	0	Ki67+	64.1542774798 1591.14122542
-1	0	0	Ki67+	777.033188124 964.01182044
-1	0	0	Ki67+	475.143569087 452.95929542
-1	0	0	Ki67+	1100.45961761 2010.6309022
-1	0	0	Ki67+	47.2742171825 506.076816071
-1	0	0	Ki67+	588.138682206 554.496673684
-1	0	0	Ki67+	1906.76385573 329.056440268
-1	0	0	Ki67+	2012.28899111 440.447291602
-1	0	0	Ki67+	914.868685414 1046.8638716
-1	0	0	Ki67+	1881.3861759 2062.04487355
-1	0	0	Ki67+	15.7184008045 1763.80736448
-1	0	0	Ki67+	2010.87488427 22.2278249791
-1	0	0	Ki67+	1773.10765447 762.376321522
-1	0	0	Ki67+	1584.9044981 249.937665619
-1	0	0	Ki67+	945.21489047 2081.798519
-1	0	0	Ki67+	1019.90023714 1849.91712842
-1	0	0	Ki67+	130.279277287 1450.24532223
-1	0	0	Ki67+	943.998243229 338.710600869
-1	0	0	Ki67+	586.591816516 2045.79504336
-1	0	0	Ki67+	206.552339828 2088.6026837
-1	0	0	Ki67+	653.665019749 1980.99865782
-1	0	0	Ki67+	902.245458154 895.791605514
-1	0	0	Ki67+	1199.13143188 1233.19120203
-1	0	0	Ki67+	1011.00763481 219.896984955
-1	0	0	Ki67+	338.623314672 926.041373812
-1	0	0	Ki67+	75.9867885466 1891.28951158
-1	0	0	Ki67+	1981.58527672 1676.35444039
-1	0	0	Ki67+	844.235247918 1486.63584818
-1	0	0	Ki67+	2114.8883293 1081.21977031
-1	0	0	Ki67+	1615.07282684 1817.56983191
-1	0	0	Ki67+	2087.16353428 955.498448542
-1	0	0	Ki67+	1816.07616142 678.287364274
-1	0	0	Ki67+	542.506099 694.706772701
-1	0	0	Ki67+	1148.9021174 407.963736004
-1	0	0	Ki67+	1971.36493012 554.792336269
-1	0	0	Ki67+	744.466104394 398.213968855
-1	0	0	Ki67+	249.904814259 218.383667977
-1	0	0	Ki67+	1843.89781498 1849.68795992
-1	0	0	Ki67+	1291.74957672 1808.44788934
-1	0	0	Ki67+	1863.32308762 97.6772389481
-1	0	0	Ki67+	1745.29257387 1797.34419758
-1	0	0	Ki67+	366.37428034 1243.03050356
-1	0	0	Ki67+	1270.18223022 27.5274952357
-1	0	0	Ki67+	55.7791957529 1344.13676372
-1	0	0	Ki67+	769.404250364 1477.37066866
-1	0	0	Ki67+	2003.13253565 1470.13088755
-1	0	0	Ki67+	1912.15548135 963.827368165
-1	0	0	Ki67+	1564.50971268 1190.9871982
-1	0	0	Ki67+	90.9979331147 704.100306827
-1	0	0	Ki67+	442.38329309 2117.52468239
-1	0	0	Ki67+	1113.01813894 347.678309867
-1	0	0	Ki67+	1085.01869623 957.350565137
-1	0	0	Ki67+	960.313802193 600.767926696
-1	0	0	Ki67+	829.469478066 2045.66901499
-1	0	0	Ki67+	2029.4117772 645.470459969
-1	0	0	Ki67+	66.8495680835 1194.53871133
-1	0	0	Ki67+	1577.53785954 1306.4737004
-1	0	0	Ki67+	1954.3973198 1371.16924612
-1	0	0	Ki67+	669.257190468 1590.96177277
-1	0	0	Ki67+	304.780950186 2105.32829712
-1	0	0	Ki67+	1382.37063502 219.668720432
-1	0	0	Ki67+	1479.26455085 2.08845005307
-1	0	0	Ki67+	1981.45872919 51.4481416348
-1	0	0	Ki67+	887.997977089 976.664814538
-1	0	0	Ki67+	2059.65685537 173.161256398
-1	0	0	Ki67+	350.49449725 769.626632202
-1	0	0	Ki67+	414.813879866 135.619016303
-1	0	0	Ki67+	1891.08916864 123.65959314
-1	0	0	Ki67+	1683.48034776 1031.88818172
-1	0	0	Ki67+	1867.53768732 1222.32926177
-1	0	0	Ki67+	774.544598366 297.168484762
-1	0	0	Ki67+	1387.05996975 1089.56707934
-1	0	0	Ki67+	1213.84582114 671.43502072
-1	0	0	Ki67+	1762.14156739 935.751031092
-1	0	0	Ki67+	843.23496132 1557.56583792
-1	0	0	Ki67+	903.45496699 1721.01307792
-1	0	0	Ki67+	2147.99318617 1171.2747023
-1	0	0	Ki67+	1658.37986726 1007.4534367
-1	0	0	Ki67+	504.241991735 2099.47393245
-1	0	0	Ki67+	2109.11539445 1276.06145527
-1	0	0	Ki67+	827.657535563 1878.05740555
-1	0	0	Ki67+	474.922480927 1323.3586131
-1	0	0	Ki67+	1277.13692609 1176.05231373
-1	0	0	Ki67+	1783.81319887 697.191667854
-1	0	0	Ki67+	987.102146716 1417.39973065
-1	0	0	Ki67+	1729.71758815 2040.2136993
-1	0	0	Ki67+	1955.05975561 2056.46022486
-1	0	0	Ki67+	1087.45648302 1701.28125256
-1	0	0	Ki67+	1322.93314189 938.362893183
-1	0	0	Ki67+	1660.76656374 1803.83167628
-1	0	0	Ki67+	218.615925878 1747.19915885
-1	0	0	Ki67+	596.059796365 1874.32769522
-1	0	0	Ki67+	438.710062429 33.3147177273
-1	0	0	Ki67+	474.776570209 2087.08294773
-1	0	0	Ki67+	797.802669422 2099.21977656
-1	0	0	Ki67+	836.973707079 1662.35000572
-1	0	0	Ki67+	760.161205368 1534.15346066
-1	0	0	Ki67+	1894.16885202 71.4845736716
-1	0	0	Ki67+	1352.93329216 914.555317066
-1	0	0	Ki67+	2076.47608097 1959.19289265
-1	0	0	Ki67+	8.2339281408 403.729350474
-1	0	0	Ki67+	1925.01104055 2140.88231323
-1	0	0	Ki67+	1177.57413125 513.892712563
-1	0	0	Ki67+	2148.01207132 1717.99582508
-1	0	0	Ki67+	1138.50672235 35.4699378433
-1	0	0	Ki67+	1234.05719883 1364.50951653
-1	0	0	Ki67+	57.7212800252 258.992465484
-1	0	0	Ki67+	774.50836124 16.6829621288
-1	0	0	Ki67+	860.916374381 17.744859958
-1	0	0	Ki67+	1211.15992296 1904.89334801
-1	0	0	Ki67+	1653.53866806 1904.73794647
-1	0	0	Ki67+	699.076791529 1822.62954116
-1	0	0	Ki67+	208.628221633 1482.6407251
-1	0	0	Ki67+	1288.57417308 899.858954282
-1	0	0	Ki67+	1489.29060377 1514.08122173
-1	0	0	Ki67+	374.436396432 515.8833667
-1	0	0	Ki67+	1848.22841654 710.381283271
-1	0	0	Ki67+	1906.61539659 1408.10935119
-1	0	0	Ki67+	544.030138497 1866.27107281
-1	0	0	Ki67+	1344.35325685 800.790927264
-1	0	0	Ki67+	179.575800763 1227.77376551
-1	0	0	Ki67+	1712.52386988 119.251529224
-1	0	0	Ki67+	179.940555087 113.544527421
-1	0	0	Ki67+	1810.2035663 176.051039006
-1	0	0	Ki67+	2122.47897176 664.550151722
-1	0	0	Ki67+	131.264650797 1542.26198121
-1	0	0	Ki67+	876.027623095 597.933748338
-1	0	0	Ki67+	2095.29239184 803.152746124
-1	0	0	Ki67+	1576.06046771 739.171867335
-1	0	0	Ki67+	1226.61324807 1277.5998259
-1	0	0	Ki67+	1509.48646955 1010.25270437
-1	0	0	Ki67+	1422.29167162 0.32654304726
-1	0	0	Ki67+	1368.25773015 259.083445823
-1	0	0	Ki67+	894.14411195 490.234064931
-1	0	0	Ki67+	1360.72997398 601.335382836
-1	0	0	Ki67+	2078.86551471 1418.08820902
-1	0	0	Ki67+	1664.43120014 678.886539209
-1	0	0	Ki67+	1181.54465271 1835.74928027
-1	0	0	Ki67+	1381.93943449 1210.40409176
-1	0	0	Ki67+	691.68658854 967.321118057
-1	0	0	Ki67+	2015.8692422 1503.13296058
-1	0	0	Ki67+	286.274396321 1262.03058501
-1	0	0	Ki67+	1785.57663021 666.372115771
-1	0	0	Ki67+	1231.07005052 93.293710962
-1	0	0	Ki67+	532.0015914 166.486180193
-1	0	0	Ki67+	276.125403267 1829.58831346
-1	0	0	Ki67+	961.45876615 1385.26737347
-1	0	0	Ki67+	2018.53683585 1427.47923055
-1	0	0	Ki67+	606.883043523 811.217189669
-1	0	0	Ki67+	1404.03450173 526.465138161
-1	0	0	Ki67+	858.31368308 1133.85729668
-1	0	0	Ki67+	450.012821476 1867.05734654
-1	0	0	Ki67+	2030.10066989 174.29329588
-1	0	0	Ki67+	1500.71297438 41.2232587735
-1	0	0	Ki67+	1949.228248 816.568378992
-1	0	0	Ki67+	2134.75731978 1248.21347106
-1	0	0	Ki67+	974.766473911 78.2657615377
-1	0	0	Ki67+	143.184867705 2094.59115898
-1	0	0	Ki67+	2064.78894115 1187.07783074
-1	0	0	Ki67+	1086.93212515 872.094394695
-1	0	0	Ki67+	257.339418948 2040.27668852
-1	0	0	Ki67+	1578.30486418 2045.39374615
-1	0	0	Ki67+	1170.3534507 1163.08015914
-1	0	0	Ki67+	967.78227124 1931.08671367
-1	0	0	Ki67+	713.89234706 617.705958878
-1	0	0	Ki67+	342.296884436 702.775177037
-1	0	0	Ki67+	916.816981014 1107.01289693
-1	0	0	Ki67+	530.874402878 917.699367708
-1	0	0	Ki67+	1248.17058153 1934.54768339
-1	0	0	Ki67+	305.156744284 1821.25130048
-1	0	0	Ki67+	550.94390289 2118.98904737
-1	0	0	Ki67+	1723.74543264 612.396491823
-1	0	0	Ki67+	43.0085884137 1833.33002045
-1	0	0	Ki67+	1163.6666039 1274.52920898
-1	0	0	Ki67+	766.799354296 2057.12859615
-1	0	0	Ki67+	1556.51082707 770.264157586
-1	0	0	Ki67+	495.046338902 854.368566579
-1	0	0	Ki67+	1748.83387216 1690.82756797
-1	0	0	Ki67+	1977.48530357 1176.27450112
-1	0	0	Ki67+	278.773023136 379.202573966
-1	0	0	Ki67+	1148.88228051 1843.84921218
-1	0	0	Ki67+	318.356980747 1429.59229756
-1	0	0	Ki67+	2142.99042167 135.381049639
-1	0	0	Ki67+	291.708450565 2013.70348732
-1	0	0	Ki67+	941.284760696 998.027433415
-1	0	0	Ki67+	1208.87416781 1408.30870341
-1	0	0	Ki67+	1798.8172724 1005.57331415
-1	0	0	Ki67+	2074.95597086 1628.78202259
-1	0	0	Ki67+	386.646457328 1671.59076167
-1	0	0	Ki67+	884.796063786 562.804532131
-1	0	0	Ki67+	1842.11138804 423.238960146
-1	0	0	Ki67+	1864.16894879 556.051231049
-1	0	0	Ki67+	831.482082641 640.732550214
-1	0	0	Ki67+	452.115393967 1666.52149286
-1	0	0	Ki67+	1737.55062453 1969.41380769
-1	0	0	Ki67+	374.839500717 1823.69204461
-1	0	0	Ki67+	196.5227146 687.17188419
-1	0	0	Ki67+	1704.30694689 1522.88852364
-1	0	0	Ki67+	1741.87732028 2080.8185921
-1	0	0	Ki67+	774.104022144 1672.27975455
-1	0	0	Ki67+	819.631177736 969.070925228
-1	0	0	Ki67+	987.426545611 2141.46884415
-1	0	0	Ki67+	1795.81509481 469.753904911
-1	0	0	Ki67+	745.423766226 2107.47700368
-1	0	0	Ki67+	1833.06167672 276.611640896
-1	0	0	Ki67+	175.957078291 507.133726168
-1	0	0	Ki67+	1390.48993626 1922.84882759
-1	0	0	Ki67+	886.774587503 1688.77150377
-1	0	0	Ki67+	1196.94224283 422.640798562
-1	0	0	Ki67+	292.902963959 1034.32595198
-1	0	0	Ki67+	332.648467182 1303.23637283
-1	0	0	Ki67+	2138.7146479 382.302581517
-1	0	0	Ki67+	1763.30214142 1283.91718315
-1	0	0	Ki67+	170.580529994 2026.37310655
-1	0	0	Ki67+	705.2193839 595.883655428
-1	0	0	Ki67+	799.283218376 1271.31194388
-1	0	0	Ki67+	990.545476463 58.9656416026
-1	0	0	Ki67+	1755.89198082 692.340416241
-1	0	0	Ki67+	1174.91905851 1747.99658251
-1	0	0	Ki67+	1296.11841949 797.282528239
-1	0	0	Ki67+	2103.65084437 1605.39841461
-1	0	0	Ki67+	703.354373742 428.733308241
-1	0	0	Ki67+	1994.55889978 670.143843411
-1	0	0	Ki67+	479.140639777 689.518980267
-1	0	0	Ki67+	1627.0416781 531.217716103
-1	0	0	Ki67+	1572.0838776 2085.70413816
-1	0	0	Ki67+	782.323086209 1971.94909051
-1	0	0	Ki67+	258.053769797 613.187880101
-1	0	0	Ki67+	1223.24608854 2082.10334678
-1	0	0	Ki67+	504.502653922 1788.03517068
-1	0	0	Ki67+	1769.01052215 1112.19855083
-1	0	0	Ki67+	254.059150574 42.1356997272
-1	0	0	Ki67+	2015.81424345 1281.65437167
-1	0	0	Ki67+	1146.84194991 997.155722871
-1	0	0	Ki67+	46.063432382 1150.21734074
-1	0	0	Ki67+	1405.4023058 410.920646545
-1	0	0	Ki67+	391.44179471 57.5226417732
-1	0	0	Ki67+	800.77640543 1198.57626146
-1	0	0	Ki67+	845.983329545 1984.46517307
-1	0	0	Ki67+	180.298165283 1259.06112589
-1	0	0	Ki67+	20.257475547 1485.62986607
-1	0	0	Ki67+	1995.06909591 1231.39347409
-1	0	0	Ki67+	2016.82586504 1563.98896087
-1	0	0	Ki67+	1943.70923338 677.536950733
-1	0	0	Ki67+	1301.01456199 1752.59069174
-1	0	0	Ki67+	931.512223716 2125.87282728
-1	0	0	Ki67+	1205.21658012 1001.26091988
-1	0	0	Ki67+	1382.63757375 1859.38629037
-1	0	0	Ki67+	923.631495166 1448.38520862
-1	0	0	Ki67+	551.241367593 1370.84751932
-1	0	0	Ki67+	1638.33420408 1929.97338749
-1	0	0	Ki67+	1700.90454442 1629.53285287
-1	0	0	Ki67+	1335.54619879 190.230711706
-1	0	0	Ki67+	2016.72474472 898.861769855
-1	0	0	Ki67+	985.191358301 441.236235258
-1	0	0	Ki67+	1123.37291442 1487.19555615
-1	0	0	Ki67+	1832.69059269 1117.46254214
-1	0	0	Ki67+	2075.04222726 309.466552221
-1	0	0	Ki67+	500.521897802 1838.35104155
-1	0	0	Ki67+	1770.12685127 559.802210772
-1	0	0	Ki67+	2071.25803792 768.692458174
-1	0	0	Ki67+	1805.38488778 153.296957033
-1	0	0	Ki67+	229.890130801 1291.4448734
-1	0	0	Ki67+	135.103852791 1233.05582976
-1	0	0	Ki67+	1001.93545423 1585.771028
-1	0	0	Ki67+	1449.81642533 489.707399232
-1	0	0	Ki67+	702.455316632 1707.38855013
-1	0	0	Ki67+	1241.51987207 312.985467602
-1	0	0	Ki67+	265.626719126 430.374012943
-1	0	0	Ki67+	410.924631638 986.603798633
-1	0	0	Ki67+	1484.00354816 1768.92900431
-1	0	0	Ki67+	1017.17869823 949.649458232
-1	0	0	Ki67+	908.4348499 1383.94513746
-1	0	0	Ki67+	2036.66199327 29.8943077877
-1	0	0	Ki67+	47.8318264726 1438.93194393
-1	0	0	Ki67+	1089.354226 450.108360959
-1	0	0	Ki67+	206.158340226 1015.34367987
-1	0	0	Ki67+	676.757781975 1031.24272781
-1	0	0	Ki67+	1418.24360055 1295.02048611
-1	0	0	Ki67+	1876.06588379 1968.35874703
-1	0	0	Ki67+	2055.86410283 841.342275355
-1	0	0	Ki67+	1142.25411443 249.555097398
-1	0	0	Ki67+	1711.86159954 1861.25593059
-1	0	0	Ki67+	1072.84976544 1401.39490684
-1	0	0	Ki67+	291.898941154 2080.42629811
-1	0	0	Ki67+	83.3119660819 1218.04628666
-1	0	0	Ki67+	2010.98566996 1368.96596472
-1	0	0	Ki67+	150.950915897 749.058837895
-1	0	0	Ki67+	383.002323065 617.032681296
-1	0	0	Ki67+	1284.48217478 178.655155471
-1	0	0	Ki67+	962.600134719 1471.52194711
-1	0	0	Ki67+	1912.03753882 904.488926091
-1	0	0	Ki67+	728.815623739 1901.22488593
-1	0	0	Ki67+	492.708431023 797.886503528
-1	0	0	Ki67+	2007.54797163 1174.56654093
-1	0	0	Ki67+	418.583514911 1864.74408625
-1	0	0	Ki67+	1532.48128956 707.338004828
-1	0	0	Ki67+	352.552378733 1482.66431808
-1	0	0	Ki67+	1278.54523582 1145.86545371
-1	0	0	Ki67+	1449.62276986 723.317598841
-1	0	0	Ki67+	1763.86211931 641.761464441
-1	0	0	Ki67+	360.607404896 1576.22581455
-1	0	0	Ki67+	2072.70290782 1473.78559807
-1	0	0	Ki67+	1436.75235152 1998.22912765
-1	0	0	Ki67+	801.951512807 1941.64674209
-1	0	0	Ki67+	1963.39409652 457.784361243
-1	0	0	Ki67+	1120.36472783 1990.48417995
-1	0	0	Ki67+	1661.63088722 603.54358594
-1	0	0	Ki67+	1188.84223753 2136.21284668
-1	0	0	Ki67+	1991.6496442 1056.47192363
-1	0	0	Ki67+	1485.72783398 201.670935404
-1	0	0	Ki67+	1459.95406911 1458.92307323
-1	0	0	Ki67+	2056.59359528 1947.09056096
-1	0	0	Ki67+	1404.24572425 1529.9981605
-1	0	0	Ki67+	315.922746862 2037.51266308
-1	0	0	Ki67+	1347.41976654 961.273294288
-1	0	0	Ki67+	1695.56891382 1489.71432212
-1	0	0	Ki67+	2001.68182012 490.270787621
-1	0	0	Ki67+	423.487962084 1187.49483746
-1	0	0	Ki67+	699.392869366 183.579396741
-1	0	0	Ki67+	777.495803638 398.55132985
-1	0	0	Ki67+	205.5479691 1284.85590825
-1	0	0	Ki67+	1067.24356773 1490.89219685
-1	0	0	Ki67+	2092.86461298 494.686039504
-1	0	0	Ki67+	1999.19580389 222.27067964
-1	0	0	Ki67+	1512.03391737 2059.38576995
-1	0	0	Ki67+	619.721584805 1361.76129115
-1	0	0	Ki67+	1986.76263514 1010.15262129
-1	0	0	Ki67+	1561.21490971 421.803368981
-1	0	0	Ki67+	818.623064361 1469.79639514
-1	0	0	Ki67+	1022.06257177 1930.15459459
-1	0	0	Ki67+	636.019197668 1451.75924018
-1	0	0	Ki67+	1861.39109269 483.78895084
-1	0	0	Ki67+	177.722389347 1953.22961295
-1	0	0	Ki67+	1770.60525401 2096.01833421
-1	0	0	Ki67+	70.0339893594 1520.88247992
-1	0	0	Ki67+	1690.05543295 1955.23071194
-1	0	0	Ki67+	1397.37714071 61.2822480918
-1	0	0	Ki67+	138.241561739 1420.98603271
-1	0	0	Ki67+	1315.75452622 415.010835115
-1	0	0	Ki67+	439.314945036 1304.33640018
-1	0	0	Ki67+	173.228730481 1598.33976104
-1	0	0	Ki67+	1787.39867783 1211.7704112
-1	0	0	Ki67+	1960.93696879 1155.56531948
-1	0	0	Ki67+	1451.97895958 1660.35312477
-1	0	0	Ki67+	438.483000203 1760.65501039
-1	0	0	Ki67+	1371.74778317 1175.1970728
-1	0	0	Ki67+	1325.11721907 134.436124884
-1	0	0	Ki67+	2093.02925805 1338.18865301
-1	0	0	Ki67+	768.336361721 1451.52811326
-1	0	0	Ki67+	594.437222845 1993.22657782
-1	0	0	Ki67+	1638.53896563 408.153716495
-1	0	0	Ki67+	2079.92700534 1376.56577539
-1	0	0	Ki67+	800.606741924 814.378700623
-1	0	0	Ki67+	51.5852618172 1031.31369888
-1	0	0	Ki67+	2004.53031992 161.901470851
-1	0	0	Ki67+	1784.39932513 1956.26646578
-1	0	0	Ki67+	1762.19464858 1231.04798433
-1	0	0	Ki67+	477.664915293 1817.74541245
-1	0	0	Ki67+	1720.43650881 1481.16923615
-1	0	0	Ki67+	378.201075652 326.768931618
-1	0	0	Ki67+	1956.84368829 654.382179595
-1	0	0	Ki67+	25.9679685556 1304.25659893
-1	0	0	Ki67+	1427.58574187 1214.93340899
-1	0	0	Ki67+	1486.55794366 1717.22104874
-1	0	0	Ki67+	158.796394479 1885.55161927
-1	0	0	Ki67+	1234.04552946 529.741638142
-1	0	0	Ki67+	1100.75837789 32.5650461106
-1	0	0	Ki67+	924.66684404 719.248105655
-1	0	0	Ki67+	613.667986635 625.405999922
-1	0	0	Ki67+	428.553545304 1332.10967759
-1	0	0	Ki67+	1809.62052211 445.127204321
-1	0	0	Ki67+	308.11026221 308.401534716
-1	0	0	Ki67+	1285.99666811 1436.28810373
-1	0	0	Ki67+	855.803524776 1764.63037073
-1	0	0	Ki67+	188.191032278 263.575737327
-1	0	0	Ki67+	1012.54754011 43.7189659236
-1	0	0	Ki67+	2020.33237873 300.624653707
-1	0	0	Ki67+	1501.17022856 733.492353261
-1	0	0	Ki67+	40.179315751 1903.80318709
-1	0	0	Ki67+	225.002269873 573.504619105
-1	0	0	Ki67+	1660.68002486 1927.45820729
-1	0	0	Ki67+	1839.38980927 89.2090900892
-1	0	0	Ki67+	2109.2942686 1201.43389883
-1	0	0	Ki67+	1438.1316745 1890.24337218
-1	0	0	Ki67+	798.936865558 8.898537307
-1	0	0	Ki67+	1349.89098392 118.726241524
-1	0	0	Ki67+	1370.50850435 1890.84601116
-1	0	0	Ki67+	1261.05579841 107.668678743
-1	0	0	Ki67+	1417.69481268 1077.3859276
-1	0	0	Ki67+	1128.35030746 1815.47098705
-1	0	0	Ki67+	1655.1293207 1656.54075098
-1	0	0	Ki67+	1433.16844971 871.062984485
-1	0	0	Ki67+	1285.47164902 2085.29965388
-1	0	0	Ki67+	1943.7265859 1130.88557911
-1	0	0	Ki67+	986.600844883 640.242396283
-1	0	0	Ki67+	869.61764605 1372.31715055
-1	0	0	Ki67+	1452.0970007 362.316315936
-1	0	0	Ki67+	1185.59161582 33.1844264035
-1	0	0	Ki67+	1312.61646759 1826.58803831
-1	0	0	Ki67+	227.068468733 522.420408132
-1	0	0	Ki67+	975.182925732 1952.36110269
-1	0	0	Ki67+	2082.31022444 1291.78884665
-1	0	0	Ki67+	161.490367805 1712.3334366
-1	0	0	Ki67+	70.1206664736 2102.76935063
-1	0	0	Ki67+	1071.19275345 1830.70625063
-1	0	0	Ki67+	1197.85054186 1264.38834613
-1	0	0	Ki67+	1083.51518635 771.502003196
-1	0	0	Ki67+	1848.16962915 210.795715301
-1	0	0	Ki67+	1265.86568695 1765.26091568
-1	0	0	Ki67+	138.916778723 1342.55883012
-1	0	0	Ki67+	1440.84688397 1159.68367152
-1	0	0	Ki67+	556.340152694 176.343208412
-1	0	0	Ki67+	580.072176561 1719.00632292
-1	0	0	Ki67+	2133.72824919 1526.778945
-1	0	0	Ki67+	1119.57955575 2092.25483512
-1	0	0	Ki67+	1817.13277256 1487.82199089
-1	0	0	Ki67+	1173.95440542 1926.18268205
-1	0	0	Ki67+	297.227327077 1621.62383634
-1	0	0	Ki67+	1307.19867209 31.9563898317
-1	0	0	Ki67+	1409.8637721 1617.07402901
-1	0	0	Ki67+	551.433153483 1173.70663697
-1	0	0	Ki67+	361.001970549 1004.1957925
-1	0	0	Ki67+	1705.50666197 313.775474365
-1	0	0	Ki67+	527.743274879 1324.85836826
-1	0	0	Ki67+	1364.72141689 945.819611675
-1	0	0	Ki67+	1265.12194477 69.7973265151
-1	0	0	Ki67+	1282.28683999 620.843381228
-1	0	0	Ki67+	1809.27031877 1861.46898479
-1	0	0	Ki67+	350.426783139 1315.81047789
-1	0	0	Ki67+	1993.93225154 2142.49404184
-1	0	0	Ki67+	1229.85618473 30.5420507564
-1	0	0	Ki67+	557.469931538 2045.20251223
-1	0	0	Ki67+	1173.92699133 845.022199941
-1	0	0	Ki67+	2075.70758732 0.421012089688
-1	0	0	Ki67+	1678.16709346 37.4424716956
-1	0	0	Ki67+	957.490512876 273.542152573
-1	0	0	Ki67+	1098.93407791 1872.55441097
-1	0	0	Ki67+	294.108016311 338.313227501
-1	0	0	Ki67+	1592.06712107 978.785073596
-1	0	0	Ki67+	1597.07810319 945.070650979
-1	0	0	Ki67+	1882.05381636 262.503271158
-1	0	0	Ki67+	331.375758666 2099.63409822
-1	0	0	Ki67+	1933.48225753 1032.80885798
-1	0	0	Ki67+	1670.12591504 2113.38748576
-1	0	0	Ki67+	750.912288196 1999.65709543
-1	0	0	Ki67+	651.506535241 1008.97292034
-1	0	0	Ki67+	1505.42879177 781.582958983
-1	0	0	Ki67+	999.504902786 1744.18159407
-1	0	0	Ki67+	179.960080872 1927.3218569
-1	0	0	Ki67+	1264.87671803 1831.90953782
-1	0	0	Ki67+	248.481809393 1372.2165383
-1	0	0	Ki67+	1254.03812531 573.892891358
-1	0	0	Ki67+	1028.80218461 1875.98048505
-1	0	0	Ki67+	966.059744599 2038.82631713
-1	0	0	Ki67+	2043.35500591 1837.41210887
-1	0	0	Ki67+	1813.26337443 52.9017165763
-1	0	0	Ki67+	1279.88415458 1718.34187236
-1	0	0	Ki67+	2072.85605869 1544.81375811
-1	0	0	Ki67+	1311.18074534 1657.61508496
-1	0	0	Ki67+	1770.43010406 604.629952013
-1	0	0	Ki67+	1005.01011516 109.733616465
-1	0	0	Ki67+	618.777723835 1238.21849014
-1	0	0	Ki67+	1528.87862451 1534.59477203
-1	0	0	Ki67+	1183.99970499 232.87131765
-1	0	0	Ki67+	1813.10688902 824.936227699
-1	0	0	Ki67+	492.878321273 1987.2797569
-1	0	0	Ki67+	129.000010117 467.519290901
-1	0	0	Ki67+	1523.03609073 671.747793893
-1	0	0	Ki67+	25.2530166518 1383.69318272
-1	0	0	Ki67+	892.925358712 1828.66621353
-1	0	0	Ki67+	1710.42325477 1744.7921348
-1	0	0	Ki67+	75.9433754016 1.09292799993
-1	0	0	Ki67+	149.757749522 2124.36217655
-1	0	0	Ki67+	1380.00850232 1716.61504922
-1	0	0	Ki67+	1830.82347041 561.466642885
-1	0	0	Ki67+	827.132953696 1164.99444745
-1	0	0	Ki67+	991.27424261 1518.22673993
-1	0	0	Ki67+	1784.31345539 164.354181055
-1	0	0	Ki67+	787.861082156 1689.66684142
-1	0	0	Ki67+	1698.68253432 153.076177551
-1	0	0	Ki67+	862.710115229 1788.66131678
-1	0	0	Ki67+	1602.52156423 1992.03976825
-1	0	0	Ki67+	1964.46922776 1466.20177942
-1	0	0	Ki67+	1515.73933387 217.577098118
-1	0	0	Ki67+	2036.87252866 450.632193068
-1	0	0	Ki67+	1728.25099656 63.8897693321
-1	0	0	Ki67+	834.54196202 31.5803769412
-1	0	0	Ki67+	126.898709513 1302.5979962
-1	0	0	Ki67+	779.850461656 585.264762653
-1	0	0	Ki67+	581.125777817 1220.15373991
-1	0	0	Ki67+	2107.0589706 579.240175846
-1	0	0	Ki67+	1764.64874892 1014.18023745
-1	0	0	Ki67+	1611.9301409 1886.08574927
-1	0	0	Ki67+	1806.91822086 1769.61717241
-1	0	0	Ki67+	910.160854055 413.813368187
-1	0	0	Ki67+	323.838499071 581.001962193
-1	0	0	Ki67+	1755.28866335 1414.2814564
-1	0	0	Ki67+	1892.1593605 22.1705782583
-1	0	0	Ki67+	392.94020181 1254.71448589
-1	0	0	Ki67+	830.201358882 1189.85785995
-1	0	0	Ki67+	1421.13814975 712.907220843
-1	0	0	Ki67+	1898.08156404 1703.53398722
-1	0	0	Ki67+	1002.17874519 357.294905901
-1	0	0	Ki67+	214.688187028 473.848929175
-1	0	0	Ki67+	1805.80383782 231.080744686
-1	0	0	Ki67+	1557.28479041 92.140096853
-1	0	0	Ki67+	1040.11668253 1897.46946526
-1	0	0	Ki67+	866.682649359 1072.86435582
-1	0	0	Ki67+	246.177711845 589.461450617
-1	0	0	Ki67+	1853.0390617 1383.06889168
-1	0	0	Ki67+	1178.42606683 336.252619101
-1	0	0	Ki67+	566.182986117 1682.90410047
-1	0	0	Ki67+	1060.96575715 5.20059231767
-1	0	0	Ki67+	2110.12511068 1233.72891
-1	0	0	Ki67+	547.298333911 630.782935704
-1	0	0	Ki67+	1193.51797974 828.820507988
-1	0	0	Ki67+	1033.78620333 1485.71042476
-1	0	0	Ki67+	75.65926823 290.779038858
-1	0	0	Ki67+	1819.10520034 1640.04298431
-1	0	0	Ki67+	1520.43170689 1731.0647299
-1	0	0	CD3+/CD8+/Ki67+	124.18754826 1655.81592146
-1	0	0	CD3+/CD8+/Ki67+	1657.7659587 1119.82712301
-1	0	0	CD3+/CD8+/Ki67+	64.965318061 1750.8916239
-1	0	0	CD3+/CD8+/Ki67+	998.256544466 148.530112417
-1	0	0	CD3+/CD8+/Ki67+	617.960057421 130.769153419
-1	0	0	CD3+/CD8+/Ki67+	1491.37954405 851.510907078
-1	0	0	CD3+/CD8+/Ki67+	418.546358073 1660.42882936
-1	0	0	CD3+/CD8+/Ki67+	855.227014382 390.411131275
-1	0	0	CD3+/CD8+/Ki67+	1453.27396034 1493.46965126
-1	0	0	CD3+/CD8+/Ki67+	300.772971881 1494.75778247
-1	0	0	CD3+/CD8+/Ki67+	369.939385141 204.753732886
-1	0	0	CD3+/CD8+/Ki67+	300.747380133 18.0982670122
-1	0	0	CD3+/CD8+/Ki67+	821.123747025 1428.84322396
-1	0	0	CD3+/CD8+/Ki67+	23.6733953594 1078.60033092
-1	0	0	CD3+/CD8+/Ki67+	1166.40877142 1080.53792823
-1	0	0	CD3+/CD8+/Ki67+	1619.9797015 1586.82481156
-1	0	0	CD3+/CD8+/Ki67+	1745.3600047 1185.11674837
-1	0	0	CD3+/CD8+/Ki67+	958.069020681 1800.49834906
-1	0	0	CD3+/CD8+/Ki67+	391.68127999 2144.46254123
-1	0	0	CD3+/CD8+/Ki67+	1522.53131267 2022.06138435
-1	0	0	CD3+/CD8+/Ki67+	228.877127721 1924.12656186
-1	0	0	CD3+/CD8+/Ki67+	24.6841714201 2143.87253403
-1	0	0	CD3+/CD8+/Ki67+	1436.51903589 262.604271032
-1	0	0	CD3+/CD8+/Ki67+	23.5816645374 818.233329133
-1	0	0	CD3+/CD8+/Ki67+	355.956356176 85.9719147514
-1	0	0	CD3+/CD8+/Ki67+	167.864985553 343.761958189
-1	0	0	CD3+/CD8+/Ki67+	1693.75439969 564.694906675
-1	0	0	CD3+/CD8+/Ki67+	250.907489083 117.201365505
-1	0	0	CD3+/CD8+/Ki67+	1599.65443741 1396.88062961
-1	0	0	CD3+/CD8+/Ki67+	1323.69097472 297.083655029
-1	0	0	CD3+/CD8+/Ki67+	99.9578526636 1067.07474102
-1	0	0	CD3+/CD8+/Ki67+	672.345212986 794.315404473
-1	0	0	CD3+/CD8+/Ki67+	1921.28233024 498.792970914
-1	0	0	CD3+/CD8+/Ki67+	1854.43344721 802.53273107
-1	0	0	CD3+/CD8+/Ki67+	508.27298223 193.285700063
-1	0	0	CD3+/CD8+/Ki67+	2121.02273546 21.9451015286
-1	0	0	CD3+/CD8+/Ki67+	619.82065554 401.467621843
-1	0	0	CD3+/CD8+/Ki67+	876.772398897 2061.99048223
-1	0	0	CD3+/CD8+/Ki67+	1781.16480884 72.0369529921
-1	0	0	CD3+/CD8+/Ki67+	6.05058031658 1575.29601494
-1	0	0	CD3+/CD8+/Ki67+	1983.51654092 916.146740304
-1	0	0	CD3+/CD8+/Ki67+	1321.05634642 368.682690208
-1	0	0	CD3+/CD8+/Ki67+	947.221313755 186.150575225
-1	0	0	CD3+/CD8+/Ki67+	1729.8082862 1562.38581432
-1	0	0	CD3+/CD8+/Ki67+	1674.73106306 184.745891622
-1	0	0	CD3+/CD8+/Ki67+	312.672996506 686.561942171
-1	0	0	CD3+/CD8+/Ki67+	1650.69674734 1835.19558165
-1	0	0	CD3+/CD8+/Ki67+	172.907708236 1001.69014424
-1	0	0	CD3+/CD8+/Ki67+	80.6508382898 787.709506188
-1	0	0	CD3+/CD8+/Ki67+	1556.68314687 641.907568391
#EOF
