# Supplementary material for: Data-Driven Discovery of Immune Contexture Biomarkers
Source: Front Oncol. 2018 Dec 18;8:627. doi: 10.3389/fonc.2018.00627 (PMC6305402; doi:10.3389/fonc.2018.00627)
Supplement: Data Sheet 2.zip — The synthetic dataset used for verifying the approach (section 3.1; Figure 4) is provided as a collection of text files describing regions, markers, and metadata. [file Data_Sheet_2.zip › verificationDataset/testdata_041_ImageObjects.txt]

barcode_target	testdata_041
barcode_origin	-1
workflow_target_version	-1
workflow_origin	-1
workflow_origin_version	-1
iH	-1
iW	-1
user	None

-1	0	0	Ki67+	1199.80375525 1546.38895735
-1	0	0	Ki67+	601.736864766 1479.40387051
-1	0	0	Ki67+	1760.90488933 365.640227798
-1	0	0	Ki67+	730.405831284 1340.33407424
-1	0	0	Ki67+	1356.36218359 1997.68109779
-1	0	0	Ki67+	958.818871728 1139.19202253
-1	0	0	Ki67+	1251.19767716 1972.72850178
-1	0	0	Ki67+	110.612529074 2107.57144271
-1	0	0	Ki67+	1059.83244638 149.383840738
-1	0	0	Ki67+	1016.90403422 1491.32247051
-1	0	0	Ki67+	2147.72334791 161.219494529
-1	0	0	Ki67+	1152.01150852 1278.9332471
-1	0	0	Ki67+	679.64140706 1906.71123263
-1	0	0	Ki67+	1759.41344619 1189.1216955
-1	0	0	Ki67+	1132.17446412 1011.09500711
-1	0	0	Ki67+	254.719450975 1714.34985992
-1	0	0	Ki67+	978.864720362 357.101211202
-1	0	0	Ki67+	1351.07215472 1237.36315543
-1	0	0	Ki67+	1145.10447935 2065.88779098
-1	0	0	Ki67+	1923.51130175 2014.0684248
-1	0	0	Ki67+	540.877284124 269.354946247
-1	0	0	Ki67+	909.996660531 1813.29415664
-1	0	0	Ki67+	935.731560279 1746.52485094
-1	0	0	Ki67+	1327.14400791 720.216090155
-1	0	0	Ki67+	1397.0562561 889.415338198
-1	0	0	Ki67+	360.546631873 885.349960747
-1	0	0	Ki67+	2113.15356821 728.902329942
-1	0	0	Ki67+	1363.83351579 83.6811976015
-1	0	0	Ki67+	113.726065271 2025.05156452
-1	0	0	Ki67+	26.0433050929 91.620749748
-1	0	0	Ki67+	313.888263645 1626.27261821
-1	0	0	Ki67+	1795.56499621 1569.9249603
-1	0	0	Ki67+	850.620477455 392.806956447
-1	0	0	Ki67+	1888.35283856 1520.70930987
-1	0	0	Ki67+	1332.97344578 1536.42311069
-1	0	0	Ki67+	1227.5443487 637.155999041
-1	0	0	Ki67+	1447.62248699 1916.39244064
-1	0	0	Ki67+	1494.20673387 2063.10759175
-1	0	0	Ki67+	119.977060226 892.064575357
-1	0	0	Ki67+	1229.33468481 1230.6307778
-1	0	0	Ki67+	1530.86767427 437.057010715
-1	0	0	Ki67+	1279.53259119 1092.5725243
-1	0	0	Ki67+	1632.50315983 2022.08292145
-1	0	0	Ki67+	103.502184603 31.6314464564
-1	0	0	Ki67+	1599.38883714 1550.27063505
-1	0	0	Ki67+	1837.30468857 1821.48013007
-1	0	0	Ki67+	1791.32610962 943.459446861
-1	0	0	Ki67+	2083.17680791 449.787849851
-1	0	0	Ki67+	1311.12558634 1563.87344009
-1	0	0	Ki67+	694.212083064 756.058794908
-1	0	0	Ki67+	1103.5076841 208.953640109
-1	0	0	Ki67+	1876.22572642 852.250627551
-1	0	0	Ki67+	764.08246673 1386.91147696
-1	0	0	Ki67+	1132.23296769 483.145986999
-1	0	0	Ki67+	949.444771671 2018.72409269
-1	0	0	Ki67+	1848.00471036 702.237473734
-1	0	0	Ki67+	370.82907314 2099.51374893
-1	0	0	Ki67+	1059.2120843 814.106473209
-1	0	0	Ki67+	660.558201443 1985.3216512
-1	0	0	Ki67+	564.24646822 435.583359064
-1	0	0	Ki67+	1208.31187041 1963.03184883
-1	0	0	Ki67+	1440.4451159 183.804730916
-1	0	0	Ki67+	1877.85728563 449.902810343
-1	0	0	Ki67+	257.357137031 638.402447946
-1	0	0	Ki67+	1842.49714806 2070.43015475
-1	0	0	Ki67+	702.338653469 9.43684961934
-1	0	0	Ki67+	877.185522814 1132.00310254
-1	0	0	Ki67+	430.44689597 1140.28011625
-1	0	0	Ki67+	2085.954904 816.373344207
-1	0	0	Ki67+	926.432943986 1607.70644545
-1	0	0	Ki67+	1535.08074443 1804.68044437
-1	0	0	Ki67+	1176.94965864 1218.0912602
-1	0	0	Ki67+	390.000401458 99.377956124
-1	0	0	Ki67+	900.09302673 742.074719654
-1	0	0	Ki67+	691.728564078 1517.66174247
-1	0	0	Ki67+	646.686301478 128.832498992
-1	0	0	Ki67+	1473.32299124 698.946637763
-1	0	0	Ki67+	1909.25985579 637.336332056
-1	0	0	Ki67+	1827.73745241 1008.9535837
-1	0	0	Ki67+	2142.9616678 1059.06542447
-1	0	0	Ki67+	1609.78079377 838.399334719
-1	0	0	Ki67+	249.326710525 1664.02170554
-1	0	0	Ki67+	844.385269285 1211.86360274
-1	0	0	Ki67+	1690.79573591 425.018113305
-1	0	0	Ki67+	784.461226716 578.715841558
-1	0	0	Ki67+	782.512421029 1484.0235634
-1	0	0	Ki67+	471.588698392 1081.44810627
-1	0	0	Ki67+	1075.01463494 1379.64774328
-1	0	0	Ki67+	610.055473252 927.340680626
-1	0	0	Ki67+	2099.67999266 377.662612881
-1	0	0	Ki67+	2004.99522371 2092.17987921
-1	0	0	Ki67+	1834.99068333 1177.68037645
-1	0	0	Ki67+	173.590323107 460.523641851
-1	0	0	Ki67+	1571.95713794 2129.68769614
-1	0	0	Ki67+	69.7195693498 1719.54872249
-1	0	0	Ki67+	43.1482997675 1416.13873334
-1	0	0	Ki67+	391.567711573 590.501452523
-1	0	0	Ki67+	1536.66368089 738.163618634
-1	0	0	Ki67+	569.054778896 849.731687563
-1	0	0	Ki67+	1781.68162324 723.210728699
-1	0	0	Ki67+	1638.31775493 959.758139142
-1	0	0	Ki67+	1538.42993347 533.188098431
-1	0	0	Ki67+	1929.96243167 1348.24198662
-1	0	0	Ki67+	1058.94651762 994.917567523
-1	0	0	Ki67+	861.821687669 2052.09904319
-1	0	0	Ki67+	288.791094865 587.803923681
-1	0	0	Ki67+	659.857507534 2018.38579902
-1	0	0	Ki67+	772.19195716 106.309493705
-1	0	0	Ki67+	505.211981482 72.0082222455
-1	0	0	Ki67+	1276.63368265 289.246287622
-1	0	0	Ki67+	301.413065815 35.3187482704
-1	0	0	Ki67+	257.568543762 1554.4752804
-1	0	0	Ki67+	1137.47292773 803.101264314
-1	0	0	Ki67+	936.648928284 955.622916057
-1	0	0	Ki67+	1255.46199159 331.332275121
-1	0	0	Ki67+	1002.26588093 1641.26883422
-1	0	0	Ki67+	1331.39603207 1044.07368604
-1	0	0	Ki67+	1616.12544477 408.081492982
-1	0	0	Ki67+	88.1015704244 255.922139444
-1	0	0	Ki67+	642.732137508 152.992821917
-1	0	0	Ki67+	458.323731757 1978.91690093
-1	0	0	Ki67+	1384.14273041 1392.78281557
-1	0	0	Ki67+	302.78273467 392.048968584
-1	0	0	Ki67+	1630.34698444 759.724778482
-1	0	0	Ki67+	669.089776126 1247.75349409
-1	0	0	Ki67+	777.50711535 286.006559398
-1	0	0	Ki67+	2052.11901078 8.98770259755
-1	0	0	Ki67+	770.487720095 543.391114386
-1	0	0	Ki67+	1366.47315695 1895.12467808
-1	0	0	Ki67+	1297.28162171 2147.5229827
-1	0	0	Ki67+	1135.07728284 1340.53685098
-1	0	0	Ki67+	1433.04410376 71.9095461827
-1	0	0	Ki67+	1882.79418329 1970.98370612
-1	0	0	Ki67+	1547.70414917 1983.36357634
-1	0	0	Ki67+	1087.12712413 2073.98076801
-1	0	0	Ki67+	1124.84145206 621.918774131
-1	0	0	Ki67+	764.727859112 984.048662817
-1	0	0	Ki67+	1984.03655034 2026.2759053
-1	0	0	Ki67+	1972.84847794 479.416993198
-1	0	0	Ki67+	61.1082859265 1837.17773469
-1	0	0	Ki67+	1174.49181939 1608.83649441
-1	0	0	Ki67+	165.736930617 1809.71536836
-1	0	0	Ki67+	536.937200007 1769.28202308
-1	0	0	Ki67+	186.029771265 1910.79038438
-1	0	0	Ki67+	1720.07900311 1237.40035502
-1	0	0	Ki67+	1186.93817219 586.734762936
-1	0	0	Ki67+	1295.81320123 795.941140735
-1	0	0	Ki67+	1676.55776305 392.017770151
-1	0	0	Ki67+	1722.78374653 1837.95647714
-1	0	0	Ki67+	1256.51261132 865.615466278
-1	0	0	Ki67+	873.034319413 1865.15027468
-1	0	0	Ki67+	863.228319464 92.2555046108
-1	0	0	Ki67+	773.18370606 218.412160689
-1	0	0	Ki67+	1299.7257111 257.341507752
-1	0	0	Ki67+	1855.49748209 519.433946263
-1	0	0	Ki67+	1496.55053274 256.268599788
-1	0	0	Ki67+	708.496784167 1840.81870169
-1	0	0	Ki67+	1284.34909974 738.14601557
-1	0	0	Ki67+	83.8868035012 1610.90610413
-1	0	0	Ki67+	60.9237798277 1575.44772831
-1	0	0	Ki67+	1459.37909897 326.103519524
-1	0	0	Ki67+	611.196704122 1498.86315473
-1	0	0	Ki67+	779.50187305 687.786912227
-1	0	0	Ki67+	1039.88333598 1630.92878247
-1	0	0	Ki67+	1987.27634526 829.627821841
-1	0	0	Ki67+	677.293809157 2077.84172621
-1	0	0	Ki67+	1299.36814658 1481.56537138
-1	0	0	Ki67+	1415.01213718 1640.21455052
-1	0	0	Ki67+	124.410349567 973.523280877
-1	0	0	Ki67+	1857.48647332 2004.19143234
-1	0	0	Ki67+	1754.45902378 689.753359639
-1	0	0	Ki67+	606.12243917 1651.97255601
-1	0	0	Ki67+	649.658072155 1289.14116886
-1	0	0	Ki67+	1947.77045762 824.972410104
-1	0	0	Ki67+	647.55618683 1102.12093154
-1	0	0	Ki67+	1499.46787759 2144.34135377
-1	0	0	Ki67+	1411.74287195 1910.81695552
-1	0	0	Ki67+	640.264057352 1031.26525013
-1	0	0	Ki67+	2026.93327135 1567.96706222
-1	0	0	Ki67+	1797.48320925 1726.83166746
-1	0	0	Ki67+	1508.73939105 719.734707718
-1	0	0	Ki67+	1476.97609611 1932.66815141
-1	0	0	Ki67+	1344.00879765 333.208771337
-1	0	0	Ki67+	1820.33262027 1101.95786503
-1	0	0	Ki67+	1833.72773493 814.625542458
-1	0	0	Ki67+	973.539165784 1911.37552765
-1	0	0	Ki67+	1965.98296584 120.09630889
-1	0	0	Ki67+	1120.39821529 186.408479304
-1	0	0	Ki67+	451.838851558 2068.23959152
-1	0	0	Ki67+	1523.25754998 1378.09204553
-1	0	0	Ki67+	282.88390478 368.989148399
-1	0	0	Ki67+	578.145461017 1076.79054659
-1	0	0	Ki67+	648.617185189 1337.09552558
-1	0	0	Ki67+	1424.98047824 998.12823823
-1	0	0	Ki67+	1914.52645005 1498.31526671
-1	0	0	Ki67+	417.513637628 611.174831422
-1	0	0	Ki67+	254.978407592 1940.7507897
-1	0	0	Ki67+	405.876907528 386.294217515
-1	0	0	Ki67+	1563.65942679 1202.46462289
-1	0	0	Ki67+	1094.02861634 2008.13601275
-1	0	0	Ki67+	1697.14927213 1583.55174695
-1	0	0	Ki67+	1991.71051121 1765.12047197
-1	0	0	Ki67+	1272.42006414 239.601641924
-1	0	0	Ki67+	1865.13069892 1947.42885393
-1	0	0	Ki67+	1780.0036454 1542.79177628
-1	0	0	Ki67+	1464.33351878 1434.80138129
-1	0	0	Ki67+	615.12113983 1087.3801341
-1	0	0	Ki67+	795.26951015 1886.47452936
-1	0	0	Ki67+	1150.29718198 1471.54888625
-1	0	0	Ki67+	700.640897887 2081.79158909
-1	0	0	Ki67+	805.017713018 1590.33259562
-1	0	0	Ki67+	2104.60099088 403.601546545
-1	0	0	Ki67+	1210.22094485 1801.14810621
-1	0	0	Ki67+	489.208221008 1135.61102871
-1	0	0	Ki67+	584.450851044 1535.32935531
-1	0	0	Ki67+	1430.67860391 1782.2986532
-1	0	0	Ki67+	1598.41591941 1809.38772561
-1	0	0	Ki67+	611.891977948 2008.56701775
-1	0	0	Ki67+	1642.36508859 1522.62820585
-1	0	0	Ki67+	1743.08385502 33.081510705
-1	0	0	Ki67+	1081.81060257 416.372175482
-1	0	0	Ki67+	102.02553017 935.84093285
-1	0	0	Ki67+	1355.80904064 1790.93972538
-1	0	0	Ki67+	377.320276201 1878.20313111
-1	0	0	Ki67+	440.615711334 36.3469210193
-1	0	0	Ki67+	401.029397079 1204.61032346
-1	0	0	Ki67+	2069.24073966 1914.32369851
-1	0	0	Ki67+	635.462874714 491.356294889
-1	0	0	Ki67+	1.17302517148 1610.06897244
-1	0	0	Ki67+	201.778688641 1697.03266471
-1	0	0	Ki67+	1581.25368074 1490.28482987
-1	0	0	Ki67+	358.0563685 238.558233333
-1	0	0	Ki67+	624.678768434 197.480946015
-1	0	0	Ki67+	516.99080797 994.028741578
-1	0	0	Ki67+	1679.23945207 1456.13663326
-1	0	0	Ki67+	655.022089747 695.799881403
-1	0	0	Ki67+	1356.71481912 751.630298904
-1	0	0	Ki67+	572.304600306 1907.21933155
-1	0	0	Ki67+	1378.05404797 1703.48095856
-1	0	0	Ki67+	1005.43380674 1041.82706287
-1	0	0	Ki67+	997.81677654 498.963644014
-1	0	0	Ki67+	1702.23539116 848.219572966
-1	0	0	Ki67+	266.737052261 421.170895796
-1	0	0	Ki67+	1643.21802946 896.411941576
-1	0	0	Ki67+	1837.91185122 446.56337501
-1	0	0	Ki67+	2069.93602199 428.132884285
-1	0	0	Ki67+	1670.76693614 2067.25519676
-1	0	0	Ki67+	1636.4200863 143.572329248
-1	0	0	Ki67+	1410.92894471 1854.23276341
-1	0	0	Ki67+	226.712969077 1844.29344545
-1	0	0	Ki67+	1487.65162753 1047.80557527
-1	0	0	Ki67+	1764.04261862 1912.30818726
-1	0	0	Ki67+	2120.72926429 486.392787362
-1	0	0	Ki67+	173.418378448 423.271916482
-1	0	0	Ki67+	1107.86155463 1834.98229965
-1	0	0	Ki67+	1797.83328062 1174.60554773
-1	0	0	Ki67+	2011.23560247 649.019786761
-1	0	0	Ki67+	1228.43318564 193.996645439
-1	0	0	Ki67+	1564.36044027 560.893302085
-1	0	0	Ki67+	9.07263207133 723.398324223
-1	0	0	Ki67+	1471.32102453 296.364741037
-1	0	0	Ki67+	1330.2989897 98.6754912186
-1	0	0	Ki67+	924.025466647 1830.75410454
-1	0	0	Ki67+	1962.22337943 1388.04587405
-1	0	0	Ki67+	1640.53903352 1179.82034259
-1	0	0	Ki67+	1864.14925847 1060.3703127
-1	0	0	Ki67+	1657.67386127 1458.64507107
-1	0	0	Ki67+	2021.80841055 142.832367719
-1	0	0	Ki67+	1216.86291253 265.577989541
-1	0	0	Ki67+	1637.36821323 1668.48568746
-1	0	0	Ki67+	193.16103113 735.152097478
-1	0	0	Ki67+	242.279114101 1384.22194596
-1	0	0	Ki67+	1525.02761176 1280.1919478
-1	0	0	Ki67+	986.919587227 97.1425086319
-1	0	0	Ki67+	1898.69633319 1937.04683033
-1	0	0	Ki67+	2033.50464727 1054.53850959
-1	0	0	Ki67+	1103.1774017 2044.81300285
-1	0	0	Ki67+	1198.23775183 931.191533285
-1	0	0	Ki67+	1332.55567976 619.363726618
-1	0	0	Ki67+	2033.27108587 722.089169427
-1	0	0	Ki67+	557.965616184 172.598190491
-1	0	0	Ki67+	1630.97986091 1773.68311299
-1	0	0	Ki67+	116.995152936 1354.72051528
-1	0	0	Ki67+	1035.30075442 1979.43753897
-1	0	0	Ki67+	692.345982809 1165.92275847
-1	0	0	Ki67+	585.392704977 339.005958082
-1	0	0	Ki67+	1356.18766222 1650.78153636
-1	0	0	Ki67+	385.479263951 1405.5143512
-1	0	0	Ki67+	1099.74699209 1297.76567184
-1	0	0	Ki67+	764.692262951 1498.51656344
-1	0	0	Ki67+	102.730107731 812.720761322
-1	0	0	Ki67+	1868.93442205 364.282060965
-1	0	0	Ki67+	86.1496201327 1882.35663123
-1	0	0	Ki67+	882.379318134 1178.35210087
-1	0	0	Ki67+	193.273000237 210.703825358
-1	0	0	Ki67+	634.439841156 1216.16883962
-1	0	0	Ki67+	1418.33361773 526.49250662
-1	0	0	Ki67+	1876.41661063 902.455067339
-1	0	0	Ki67+	1554.42270769 1378.98861798
-1	0	0	Ki67+	1943.94858089 669.756895884
-1	0	0	Ki67+	1592.82288915 818.470456297
-1	0	0	Ki67+	721.861569863 85.4143906597
-1	0	0	Ki67+	190.893220543 1481.66611804
-1	0	0	Ki67+	115.696554069 1907.74251789
-1	0	0	Ki67+	2130.13617753 368.994457944
-1	0	0	Ki67+	607.08227741 739.220239231
-1	0	0	Ki67+	1386.74972488 1161.37898377
-1	0	0	Ki67+	586.52549055 935.799668894
-1	0	0	Ki67+	1977.1470392 1206.38932475
-1	0	0	Ki67+	249.61813591 268.937726264
-1	0	0	Ki67+	188.601157838 1528.05298807
-1	0	0	Ki67+	1153.0639479 1061.57835354
-1	0	0	Ki67+	1622.12491311 1236.99609491
-1	0	0	Ki67+	215.115239966 117.053216113
-1	0	0	Ki67+	1335.7836526 1658.03406253
-1	0	0	Ki67+	842.325475631 44.6390690601
-1	0	0	Ki67+	1526.55144613 1210.61552556
-1	0	0	Ki67+	1334.6506755 512.866273601
-1	0	0	Ki67+	2058.84211813 1732.257788
-1	0	0	Ki67+	2142.51248115 982.56611569
-1	0	0	Ki67+	912.347983397 703.601386044
-1	0	0	Ki67+	1199.87313765 1306.39936441
-1	0	0	Ki67+	879.727341071 1996.17643562
-1	0	0	Ki67+	748.910485872 1890.28103199
-1	0	0	Ki67+	325.122811588 406.197912113
-1	0	0	Ki67+	948.47477498 1776.32119266
-1	0	0	Ki67+	1790.36159717 137.76882734
-1	0	0	Ki67+	1684.24256207 1378.69915102
-1	0	0	Ki67+	253.7147305 1121.01340149
-1	0	0	Ki67+	211.154247912 926.914325622
-1	0	0	Ki67+	1286.99791491 834.262931559
-1	0	0	Ki67+	231.447672323 1200.31842183
-1	0	0	Ki67+	287.277737518 938.635264994
-1	0	0	Ki67+	1565.9135341 602.261628067
-1	0	0	Ki67+	1560.83701378 1097.39343267
-1	0	0	Ki67+	569.387472323 1738.99486998
-1	0	0	Ki67+	1569.65860812 1308.23905538
-1	0	0	Ki67+	1151.08266353 409.311186612
-1	0	0	Ki67+	122.022404213 1132.98567834
-1	0	0	Ki67+	1576.54370175 1991.45672374
-1	0	0	Ki67+	926.008240898 1374.36931268
-1	0	0	Ki67+	1825.687585 129.19249925
-1	0	0	Ki67+	1616.15174828 1948.08542475
-1	0	0	Ki67+	1619.24938191 1451.7704306
-1	0	0	Ki67+	1649.40604641 646.987604043
-1	0	0	Ki67+	155.75235489 1044.01909892
-1	0	0	Ki67+	375.061072451 1998.55701217
-1	0	0	Ki67+	16.3910371653 1502.23380788
-1	0	0	Ki67+	97.1522780757 1980.36424081
-1	0	0	Ki67+	713.29800864 1157.12784807
-1	0	0	Ki67+	1585.16922052 781.070838179
-1	0	0	Ki67+	1254.76402501 1531.43896071
-1	0	0	Ki67+	1300.04556489 766.881311352
-1	0	0	Ki67+	1811.40679309 1268.15733794
-1	0	0	Ki67+	347.607620585 288.656936781
-1	0	0	Ki67+	1455.68111381 114.04122299
-1	0	0	Ki67+	453.712628846 586.570690203
-1	0	0	Ki67+	836.973899381 1645.25286597
-1	0	0	Ki67+	1196.68782039 288.835816372
-1	0	0	Ki67+	1407.04847401 258.593112765
-1	0	0	Ki67+	943.418675593 1340.17194318
-1	0	0	Ki67+	996.296265717 1931.28320747
-1	0	0	Ki67+	712.099075341 1022.89149641
-1	0	0	Ki67+	490.452597583 239.105354596
-1	0	0	Ki67+	1781.76247245 1981.80974899
-1	0	0	Ki67+	1495.70002896 1531.07287323
-1	0	0	Ki67+	301.829740847 296.530029888
-1	0	0	Ki67+	1976.79018111 951.678333646
-1	0	0	Ki67+	1612.16297478 2086.01926358
-1	0	0	Ki67+	1290.34844449 871.574952728
-1	0	0	Ki67+	303.922393632 1156.8563151
-1	0	0	Ki67+	904.677217266 1757.98558988
-1	0	0	Ki67+	1848.36533627 19.7895093419
-1	0	0	Ki67+	1843.2136249 1401.29495294
-1	0	0	Ki67+	1080.22640001 220.919742881
-1	0	0	Ki67+	1884.30855574 1573.00654007
-1	0	0	Ki67+	1539.05629632 96.3818477
-1	0	0	Ki67+	593.474811493 1706.643177
-1	0	0	Ki67+	1143.78069074 1190.5301494
-1	0	0	Ki67+	339.592072833 809.032175881
-1	0	0	Ki67+	614.250892469 289.384562965
-1	0	0	Ki67+	68.0504859928 2022.11721083
-1	0	0	Ki67+	966.967993872 1549.19058274
-1	0	0	Ki67+	1542.78769514 1935.02275441
-1	0	0	Ki67+	1444.88270128 430.062396692
-1	0	0	Ki67+	657.62383346 1373.3351154
-1	0	0	Ki67+	951.070510786 91.0350650671
-1	0	0	Ki67+	1006.34910063 576.52609193
-1	0	0	Ki67+	743.773588364 140.746597902
-1	0	0	Ki67+	1348.912072 2114.86123249
-1	0	0	Ki67+	99.6254944887 394.890610382
-1	0	0	Ki67+	1871.65092805 503.005517628
-1	0	0	Ki67+	1354.22262005 839.97813366
-1	0	0	Ki67+	826.993875701 975.450727435
-1	0	0	Ki67+	1143.44646851 1510.799953
-1	0	0	Ki67+	1404.33658186 766.706706142
-1	0	0	Ki67+	284.828884911 704.422614882
-1	0	0	Ki67+	2127.3138772 1310.96279593
-1	0	0	Ki67+	1200.836034 548.746579935
-1	0	0	Ki67+	336.684465893 67.7572651212
-1	0	0	Ki67+	1810.88536399 1402.17365353
-1	0	0	Ki67+	990.537962463 251.241109043
-1	0	0	Ki67+	1686.21802212 868.497161137
-1	0	0	Ki67+	1199.51107096 1156.56383818
-1	0	0	Ki67+	165.04178596 1379.041866
-1	0	0	Ki67+	1448.94013501 1107.42634161
-1	0	0	Ki67+	728.581129237 255.73709249
-1	0	0	Ki67+	751.780920943 334.496404569
-1	0	0	Ki67+	28.9442107328 1843.35007522
-1	0	0	Ki67+	1287.01442504 1871.79749619
-1	0	0	Ki67+	241.935576503 914.669644648
-1	0	0	Ki67+	356.648607998 400.245180949
-1	0	0	Ki67+	1877.20991513 536.84285989
-1	0	0	Ki67+	917.306542739 1021.96326996
-1	0	0	Ki67+	1175.40420164 1572.16829102
-1	0	0	Ki67+	1005.65255717 1307.85918203
-1	0	0	Ki67+	1558.7192953 675.434533474
-1	0	0	Ki67+	463.126027688 825.731947602
-1	0	0	Ki67+	566.975253132 1952.79365133
-1	0	0	Ki67+	1701.23945605 1258.65366509
-1	0	0	Ki67+	841.178585679 658.123000944
-1	0	0	Ki67+	522.428274324 243.269517725
-1	0	0	Ki67+	192.946708365 1792.50268696
-1	0	0	Ki67+	1063.78171208 1624.12795897
-1	0	0	Ki67+	309.247962658 1593.90002661
-1	0	0	Ki67+	1442.07193024 472.977050616
-1	0	0	Ki67+	1470.39640389 1883.82684842
-1	0	0	Ki67+	171.817685244 1300.05903669
-1	0	0	Ki67+	1945.42513178 1481.38068677
-1	0	0	Ki67+	1828.61457421 1578.16102123
-1	0	0	Ki67+	33.8323136401 463.221642011
-1	0	0	Ki67+	1366.42403583 655.995514785
-1	0	0	Ki67+	1180.11684919 243.424852043
-1	0	0	Ki67+	1359.19465792 288.970233011
-1	0	0	Ki67+	674.120316837 808.391874011
-1	0	0	Ki67+	901.917549775 945.759266415
-1	0	0	Ki67+	1875.46792141 113.747535406
-1	0	0	Ki67+	1686.70378434 1512.11042687
-1	0	0	Ki67+	62.509344571 557.368607268
-1	0	0	Ki67+	2108.12954243 4.25131437156
-1	0	0	Ki67+	832.901053434 105.708183565
-1	0	0	Ki67+	1024.3951321 259.054345817
-1	0	0	Ki67+	282.654508253 740.274744362
-1	0	0	Ki67+	242.775963794 984.667185281
-1	0	0	Ki67+	927.70088319 669.277057678
-1	0	0	Ki67+	751.839062852 1677.89168071
-1	0	0	Ki67+	1351.94634546 1164.82508345
-1	0	0	Ki67+	741.929143659 2024.397552
-1	0	0	Ki67+	1898.49414507 2094.92579339
-1	0	0	Ki67+	1385.64309547 504.710595589
-1	0	0	Ki67+	1385.42600932 104.244767105
-1	0	0	Ki67+	1528.33884196 887.086166296
-1	0	0	Ki67+	1046.29383835 1384.1167521
-1	0	0	Ki67+	620.54710445 1633.68646908
-1	0	0	Ki67+	1321.59649901 955.087063674
-1	0	0	Ki67+	775.317301505 1810.39192415
-1	0	0	Ki67+	1903.24477884 548.782811829
-1	0	0	Ki67+	1390.16598433 347.323617681
-1	0	0	Ki67+	573.770856924 1503.63742362
-1	0	0	Ki67+	82.5072747522 1248.19035655
-1	0	0	Ki67+	2143.00845521 1561.96019972
-1	0	0	Ki67+	276.733180993 467.184886693
-1	0	0	Ki67+	456.487219203 848.676711001
-1	0	0	Ki67+	1955.68459973 463.578142246
-1	0	0	Ki67+	317.358423293 1432.7805788
-1	0	0	Ki67+	321.888843815 718.58092269
-1	0	0	Ki67+	711.669769642 952.192640455
-1	0	0	Ki67+	486.533251563 1201.65251818
-1	0	0	Ki67+	1506.30033574 1620.70181469
-1	0	0	Ki67+	2040.8990018 1000.6591064
-1	0	0	Ki67+	389.029467048 2043.24327545
-1	0	0	Ki67+	420.724273783 1191.41660966
-1	0	0	Ki67+	310.252908898 979.3119939
-1	0	0	Ki67+	2017.57961217 2033.10494552
-1	0	0	Ki67+	89.657329925 1495.61852607
-1	0	0	Ki67+	1514.17754088 2054.40252292
-1	0	0	Ki67+	276.861736243 1794.73853012
-1	0	0	Ki67+	1756.33704871 757.76511077
-1	0	0	Ki67+	1901.49494472 1889.49037477
-1	0	0	Ki67+	437.570174634 1950.77643631
-1	0	0	Ki67+	1451.7944317 1457.9220123
-1	0	0	Ki67+	119.448428513 1208.4703275
-1	0	0	Ki67+	1080.31802627 302.182275956
-1	0	0	Ki67+	739.564545857 1945.27515311
-1	0	0	Ki67+	434.248655785 485.490519629
-1	0	0	Ki67+	222.809604458 1974.28421859
-1	0	0	Ki67+	1182.5654473 193.083176454
-1	0	0	Ki67+	2093.69186068 536.157349084
-1	0	0	Ki67+	1856.91430254 1743.98802185
-1	0	0	Ki67+	89.0522403666 163.858894208
-1	0	0	Ki67+	1980.24173395 798.292967543
-1	0	0	Ki67+	381.621958034 151.03085018
-1	0	0	Ki67+	1969.70448088 306.330937275
-1	0	0	Ki67+	1690.4244718 2039.83529576
-1	0	0	Ki67+	1641.45046749 1856.64990437
-1	0	0	Ki67+	1934.51675769 729.997339842
-1	0	0	Ki67+	1349.83582256 1337.68232743
-1	0	0	Ki67+	90.3424585393 742.68057315
-1	0	0	Ki67+	1980.9500158 78.6280574221
-1	0	0	Ki67+	1460.41264885 224.557131663
-1	0	0	Ki67+	1559.2769675 1074.87015545
-1	0	0	Ki67+	1222.42949895 986.543691228
-1	0	0	Ki67+	113.041733565 1442.04451704
-1	0	0	Ki67+	1632.45545975 1985.79519883
-1	0	0	Ki67+	114.181677068 1578.18836107
-1	0	0	Ki67+	2071.31547538 863.277896023
-1	0	0	Ki67+	799.852139162 816.913290645
-1	0	0	Ki67+	1775.50826284 1331.92981801
-1	0	0	Ki67+	1612.71916876 146.749500181
-1	0	0	Ki67+	1935.61181444 1832.37897752
-1	0	0	Ki67+	1161.27742371 1641.3667007
-1	0	0	Ki67+	874.529769535 181.184809973
-1	0	0	Ki67+	1072.00598093 771.874373325
-1	0	0	Ki67+	1645.24201371 1817.89456318
-1	0	0	Ki67+	1579.77143001 1825.17946047
-1	0	0	Ki67+	828.736481432 170.451430832
-1	0	0	Ki67+	1268.83465485 1010.81873067
-1	0	0	Ki67+	175.892592581 386.016399122
-1	0	0	Ki67+	1329.57051597 174.04649168
-1	0	0	Ki67+	1369.61302047 924.967547665
-1	0	0	Ki67+	9.17401526652 1866.90499563
-1	0	0	Ki67+	2030.48004822 181.746514632
-1	0	0	Ki67+	489.090594592 527.433982165
-1	0	0	Ki67+	1426.84101999 249.921856003
-1	0	0	Ki67+	1718.34485759 997.305583375
-1	0	0	Ki67+	1595.06250667 461.246075142
-1	0	0	Ki67+	1781.85798144 1888.59952003
-1	0	0	Ki67+	1614.75845729 1061.32328725
-1	0	0	Ki67+	1113.90472325 1776.65949862
-1	0	0	Ki67+	887.649647138 1066.75445574
-1	0	0	Ki67+	418.185737564 744.076249729
-1	0	0	Ki67+	509.092125929 36.4652766722
-1	0	0	Ki67+	576.301561747 1787.85833392
-1	0	0	Ki67+	627.633771238 705.728274007
-1	0	0	Ki67+	1732.84496175 924.897206001
-1	0	0	Ki67+	840.583993586 735.798062899
-1	0	0	Ki67+	1084.80913562 617.849594902
-1	0	0	Ki67+	162.076951143 1527.25281824
-1	0	0	Ki67+	828.625863687 374.544034069
-1	0	0	Ki67+	939.506412806 1904.51610254
-1	0	0	Ki67+	1331.64522477 1108.76072833
-1	0	0	Ki67+	1667.19852426 297.16424136
-1	0	0	Ki67+	1637.39051777 1344.93770931
-1	0	0	Ki67+	853.614325728 258.789538058
-1	0	0	Ki67+	400.089310998 985.538492524
-1	0	0	Ki67+	1728.93716211 2044.98789696
-1	0	0	Ki67+	880.299969304 947.559445806
-1	0	0	Ki67+	1368.33441073 543.000480223
-1	0	0	Ki67+	139.228482102 268.935974621
-1	0	0	Ki67+	188.302447998 1400.29721725
-1	0	0	Ki67+	740.028402297 732.054298681
-1	0	0	Ki67+	1413.60491622 353.278307422
-1	0	0	Ki67+	1279.57885441 1678.42809626
-1	0	0	Ki67+	1176.95307184 1088.76855613
-1	0	0	Ki67+	740.159661559 538.497153896
-1	0	0	Ki67+	1533.95680571 489.36334504
-1	0	0	Ki67+	196.621576398 275.996912357
-1	0	0	Ki67+	794.397992009 863.132780088
-1	0	0	Ki67+	120.913049919 234.254400374
-1	0	0	Ki67+	2034.31624696 455.719450293
-1	0	0	Ki67+	891.675603574 825.483058566
-1	0	0	Ki67+	786.631222834 1223.88181963
-1	0	0	Ki67+	1481.73621023 919.007069328
-1	0	0	Ki67+	680.203505756 855.750485345
-1	0	0	Ki67+	1781.62612016 264.445681105
-1	0	0	Ki67+	585.389260946 2146.12548882
-1	0	0	Ki67+	1232.1160462 1324.61031025
-1	0	0	Ki67+	1761.77439457 215.535782337
-1	0	0	Ki67+	21.2818636574 923.352311724
-1	0	0	Ki67+	1389.55157136 147.911040824
-1	0	0	Ki67+	1828.21295431 254.491101457
-1	0	0	Ki67+	222.338140988 478.157502346
-1	0	0	Ki67+	425.535252082 1285.6172654
-1	0	0	Ki67+	1585.60040362 107.991931165
-1	0	0	Ki67+	890.102450904 1361.01059367
-1	0	0	Ki67+	215.824351021 794.915385626
-1	0	0	Ki67+	323.864182949 2019.92715157
-1	0	0	Ki67+	731.739190571 480.148975382
-1	0	0	Ki67+	1931.57299741 577.368907837
-1	0	0	Ki67+	1715.03163891 1061.57354479
-1	0	0	Ki67+	1232.00371103 113.132441157
-1	0	0	Ki67+	29.1183452265 869.191019431
-1	0	0	Ki67+	901.33141277 1856.66704359
-1	0	0	Ki67+	1711.69687926 2069.2914844
-1	0	0	Ki67+	915.33646037 1518.16866137
-1	0	0	Ki67+	174.899601484 1670.45159345
-1	0	0	Ki67+	1211.21638182 593.47591966
-1	0	0	Ki67+	1755.59660058 315.213466322
-1	0	0	Ki67+	1241.644866 1404.44447282
-1	0	0	Ki67+	1059.97387458 2131.3979437
-1	0	0	Ki67+	159.967139398 626.762393612
-1	0	0	Ki67+	859.703889185 504.316146588
-1	0	0	Ki67+	200.656907466 162.501151881
-1	0	0	Ki67+	999.756933266 1561.41615461
-1	0	0	Ki67+	1472.09608921 1825.16151582
-1	0	0	Ki67+	356.976678941 1532.71790816
-1	0	0	Ki67+	939.84569075 148.49284122
-1	0	0	Ki67+	343.453098306 2029.94256312
-1	0	0	Ki67+	481.326369361 1866.69750663
-1	0	0	Ki67+	141.965971103 516.209681068
-1	0	0	Ki67+	902.472173389 105.467668858
-1	0	0	Ki67+	1649.27034749 2064.05579371
-1	0	0	Ki67+	789.926893753 2030.47621961
-1	0	0	Ki67+	1540.91610389 1107.69611913
-1	0	0	Ki67+	1680.5742595 1114.91395107
-1	0	0	Ki67+	1774.71675032 1030.28079022
-1	0	0	Ki67+	1411.93105132 1057.01264653
-1	0	0	Ki67+	137.794883885 491.14594607
-1	0	0	Ki67+	118.517781428 1269.77143554
-1	0	0	Ki67+	1174.91889807 2058.59038957
-1	0	0	Ki67+	1328.04562276 1714.8149008
-1	0	0	Ki67+	1932.64791256 1082.74845044
-1	0	0	Ki67+	74.9588136023 2109.24610263
-1	0	0	Ki67+	1548.00085252 219.050077333
-1	0	0	Ki67+	999.458649572 1969.97854113
-1	0	0	Ki67+	2055.09013829 233.778945259
-1	0	0	Ki67+	928.5763033 104.162195589
-1	0	0	Ki67+	1133.96734092 23.7446531971
-1	0	0	Ki67+	1388.26188719 1034.94207415
-1	0	0	Ki67+	1887.20072331 1495.53493684
-1	0	0	Ki67+	711.77933121 1650.00164987
-1	0	0	Ki67+	1509.32926563 1665.53244471
-1	0	0	Ki67+	1666.66236998 1416.09527426
-1	0	0	Ki67+	854.857758243 576.615809818
-1	0	0	Ki67+	587.814529427 1276.7263811
-1	0	0	Ki67+	258.083727153 220.475006509
-1	0	0	Ki67+	1298.80501088 1181.0136358
-1	0	0	Ki67+	122.618433603 1880.40064395
-1	0	0	Ki67+	612.39603515 953.484936829
-1	0	0	Ki67+	2084.91742558 1260.25148405
-1	0	0	Ki67+	1179.92564689 1528.27195724
-1	0	0	Ki67+	364.113560325 1680.44520814
-1	0	0	Ki67+	2073.97132814 340.241200588
-1	0	0	Ki67+	331.225326637 1745.24195489
-1	0	0	Ki67+	1023.12327248 599.465688616
-1	0	0	Ki67+	437.41404926 960.97231756
-1	0	0	Ki67+	459.00249533 383.377001648
-1	0	0	Ki67+	2128.50374907 1421.49716559
-1	0	0	Ki67+	1895.12049893 620.397623542
-1	0	0	Ki67+	1220.54602436 532.348240947
-1	0	0	Ki67+	1905.44586917 943.121572837
-1	0	0	Ki67+	559.981641683 974.698475558
-1	0	0	Ki67+	2002.63264678 622.868470647
-1	0	0	Ki67+	469.507432337 981.842977453
-1	0	0	Ki67+	1795.09605218 1379.69641025
-1	0	0	Ki67+	959.530473515 647.610030829
-1	0	0	Ki67+	962.092655636 500.037174661
-1	0	0	Ki67+	139.629086978 1558.38933769
-1	0	0	Ki67+	427.584299532 1600.46762409
-1	0	0	Ki67+	2095.50711157 1779.08490202
-1	0	0	Ki67+	7.23347569799 1359.20145756
-1	0	0	Ki67+	1466.17658992 405.192989308
-1	0	0	Ki67+	2001.07356793 1671.87323424
-1	0	0	Ki67+	524.234816205 810.29053627
-1	0	0	Ki67+	1314.78046972 1642.55102161
-1	0	0	Ki67+	272.390183297 25.9634728158
-1	0	0	Ki67+	106.759157937 1940.72531166
-1	0	0	Ki67+	950.658809564 518.302868253
-1	0	0	Ki67+	576.7156369 1352.55912633
-1	0	0	Ki67+	144.873151539 1013.99900655
-1	0	0	Ki67+	200.863308134 1876.39697672
-1	0	0	Ki67+	197.575491993 6.01184275009
-1	0	0	Ki67+	450.321779824 1841.11554939
-1	0	0	Ki67+	1817.37869376 1135.86699022
-1	0	0	Ki67+	1039.0994359 707.554702621
-1	0	0	Ki67+	1853.98344603 1554.97083936
-1	0	0	Ki67+	49.5290026276 1008.75133414
-1	0	0	Ki67+	82.9738574575 1533.27975566
-1	0	0	Ki67+	1445.81313428 2085.8886915
-1	0	0	Ki67+	10.6669836974 139.251625147
-1	0	0	Ki67+	1866.45291426 1355.32124161
-1	0	0	Ki67+	2112.19634742 1255.12568287
-1	0	0	Ki67+	1812.8961564 1623.42995557
-1	0	0	Ki67+	526.27071879 1325.28231842
-1	0	0	Ki67+	2065.68573063 727.532293797
-1	0	0	Ki67+	529.879542414 1299.02535994
-1	0	0	Ki67+	1757.89827977 139.56377175
-1	0	0	Ki67+	1030.72246471 285.09422829
-1	0	0	Ki67+	1487.53320804 344.811942565
-1	0	0	Ki67+	1330.86978661 456.28148417
-1	0	0	Ki67+	1259.00649591 1850.45163731
-1	0	0	Ki67+	1855.97395728 815.534557199
-1	0	0	Ki67+	1494.24184006 307.99187301
-1	0	0	Ki67+	72.859146629 391.15976278
-1	0	0	Ki67+	260.56980001 745.626106319
-1	0	0	Ki67+	891.598825957 1399.58379105
-1	0	0	Ki67+	2058.54379712 324.637596965
-1	0	0	Ki67+	1898.0329463 489.602021345
-1	0	0	Ki67+	1388.71531909 1873.23197597
-1	0	0	Ki67+	1557.20761743 511.8297619
-1	0	0	Ki67+	1885.47263708 1914.49201727
-1	0	0	Ki67+	507.301803128 338.236449156
-1	0	0	Ki67+	1393.61546038 1320.05052312
-1	0	0	Ki67+	1222.62455836 2038.1808348
-1	0	0	Ki67+	1178.29110767 796.38379299
-1	0	0	Ki67+	1544.19732334 1417.27958248
-1	0	0	Ki67+	1427.43461949 567.557712054
-1	0	0	Ki67+	2045.28581248 134.028555978
-1	0	0	Ki67+	2126.12445053 60.9728786048
-1	0	0	Ki67+	863.268932351 1441.06137952
-1	0	0	Ki67+	1584.64447812 1242.83145361
-1	0	0	Ki67+	1624.37285927 1586.99513975
-1	0	0	Ki67+	1923.57204138 616.632940798
-1	0	0	Ki67+	852.44741327 542.256349604
-1	0	0	Ki67+	628.849053746 2119.44243705
-1	0	0	Ki67+	1255.34404006 1307.3922981
-1	0	0	Ki67+	421.078317247 1333.24390329
-1	0	0	Ki67+	1411.0162583 438.945883788
-1	0	0	Ki67+	1192.00243878 872.458037891
-1	0	0	Ki67+	2073.42076368 1516.93458933
-1	0	0	Ki67+	2036.24682049 685.794878475
-1	0	0	Ki67+	1863.70473589 1813.34481461
-1	0	0	Ki67+	1369.52421954 1486.27529217
-1	0	0	Ki67+	265.784846616 2149.15186858
-1	0	0	Ki67+	2000.45038871 981.738747055
-1	0	0	Ki67+	100.833119423 1322.79985933
-1	0	0	Ki67+	308.872686536 1997.34738477
-1	0	0	Ki67+	394.292344013 507.251444675
-1	0	0	Ki67+	2134.10034783 555.403413041
-1	0	0	Ki67+	1894.20012674 1641.24458255
-1	0	0	Ki67+	736.421579873 1245.62939341
-1	0	0	Ki67+	550.59662811 1155.36054943
-1	0	0	Ki67+	1925.15679631 1538.36488507
-1	0	0	Ki67+	897.732752376 2095.33065222
-1	0	0	Ki67+	938.329449715 892.695785795
-1	0	0	Ki67+	1843.98816416 280.945209972
-1	0	0	Ki67+	354.667508603 1455.57054305
-1	0	0	Ki67+	382.543901259 378.049363804
-1	0	0	Ki67+	1302.84004944 1399.71131951
-1	0	0	Ki67+	468.120707692 693.079062528
-1	0	0	Ki67+	1496.23474724 1095.23655652
-1	0	0	Ki67+	740.303429987 1831.6859259
-1	0	0	Ki67+	203.069038584 869.057930058
-1	0	0	Ki67+	269.024253031 1458.46290733
-1	0	0	Ki67+	723.041450417 1428.33010079
-1	0	0	Ki67+	243.552692856 687.895991281
-1	0	0	Ki67+	1364.70001861 1920.4259138
-1	0	0	Ki67+	611.146907008 1222.61550484
-1	0	0	Ki67+	1091.83889975 127.182387078
-1	0	0	Ki67+	789.24156468 1564.23706692
-1	0	0	Ki67+	730.223397055 47.6116358901
-1	0	0	Ki67+	817.25790012 1381.2881352
-1	0	0	Ki67+	1188.45700849 730.610948743
-1	0	0	Ki67+	885.562997066 409.530733627
-1	0	0	Ki67+	416.53413912 1746.3325199
-1	0	0	Ki67+	1176.67015725 1193.08256894
-1	0	0	Ki67+	1438.18208354 672.692596802
-1	0	0	Ki67+	1901.89638136 59.0864830525
-1	0	0	Ki67+	441.765247354 1428.83948699
-1	0	0	Ki67+	200.892121025 38.3121714186
-1	0	0	Ki67+	954.775892607 1686.23305278
-1	0	0	Ki67+	1019.50545661 1855.30327539
-1	0	0	Ki67+	517.360741262 878.960780281
-1	0	0	Ki67+	2055.59539144 1876.981704
-1	0	0	Ki67+	2084.61561028 1652.19394198
-1	0	0	Ki67+	1679.48266456 1482.79937439
-1	0	0	Ki67+	759.911572905 1521.20904194
-1	0	0	Ki67+	52.5302077816 1352.48507356
-1	0	0	Ki67+	1905.69704736 1020.71704101
-1	0	0	Ki67+	2139.50599519 828.370239488
-1	0	0	Ki67+	2013.37236043 1437.86900244
-1	0	0	Ki67+	198.065451436 1980.26490712
-1	0	0	Ki67+	699.036604324 1445.81046795
-1	0	0	Ki67+	1021.79189812 867.234978145
-1	0	0	Ki67+	2111.26600199 1668.24114215
-1	0	0	Ki67+	1613.37755538 263.749123191
-1	0	0	Ki67+	563.551119351 30.1621141511
-1	0	0	Ki67+	1865.27728573 2077.9109665
-1	0	0	Ki67+	561.93435611 72.9613643236
-1	0	0	Ki67+	1076.78074954 1806.03800724
-1	0	0	Ki67+	1271.72637587 1286.61696087
-1	0	0	Ki67+	1317.19425884 201.681308302
-1	0	0	Ki67+	839.709722534 1828.76507465
-1	0	0	Ki67+	302.6463786 1453.28481297
-1	0	0	Ki67+	1879.32671552 770.16756187
-1	0	0	Ki67+	41.2719739418 2069.01305612
-1	0	0	Ki67+	1951.87293325 2011.74972245
-1	0	0	Ki67+	670.657359833 429.410306855
-1	0	0	Ki67+	1400.72342699 1526.55997396
-1	0	0	Ki67+	938.734146675 1992.92578061
-1	0	0	Ki67+	2118.26764645 810.395417511
-1	0	0	Ki67+	1860.43045427 418.432599977
-1	0	0	Ki67+	1345.8696632 1571.62360333
-1	0	0	Ki67+	241.502182811 396.841067562
-1	0	0	Ki67+	1377.56872488 313.915088919
-1	0	0	Ki67+	1269.13707022 1063.22120967
-1	0	0	Ki67+	244.46166076 1283.84727976
-1	0	0	Ki67+	1948.32450143 68.4569398991
-1	0	0	Ki67+	187.967950934 314.79109825
-1	0	0	Ki67+	1241.79636352 436.765171803
-1	0	0	Ki67+	747.852394838 502.701225385
-1	0	0	Ki67+	2118.07354284 1148.28904393
-1	0	0	Ki67+	1025.5101558 1217.07221268
-1	0	0	Ki67+	1228.60631624 1427.95633253
-1	0	0	Ki67+	1204.72026282 961.899582057
-1	0	0	Ki67+	1056.6801496 1448.82016304
-1	0	0	Ki67+	30.6216058923 1320.99521284
-1	0	0	Ki67+	344.3305217 1902.95919053
-1	0	0	Ki67+	1874.13893157 1721.615392
-1	0	0	Ki67+	1203.88828095 422.812051176
-1	0	0	Ki67+	800.588754592 1320.0523595
-1	0	0	Ki67+	1221.19131876 1473.6000759
-1	0	0	Ki67+	642.277082487 1404.42497522
-1	0	0	Ki67+	1903.78689014 1093.52812162
-1	0	0	Ki67+	1876.15366248 639.457379409
-1	0	0	Ki67+	1255.27242749 1806.30617304
-1	0	0	Ki67+	2070.33283893 150.096863956
-1	0	0	Ki67+	565.395369658 814.788075972
-1	0	0	Ki67+	1590.22934341 1109.1695596
-1	0	0	Ki67+	1113.33873983 1435.07085919
-1	0	0	Ki67+	505.215727539 1597.76649261
-1	0	0	Ki67+	1355.99196234 592.62231172
-1	0	0	Ki67+	1834.26070236 383.888227486
-1	0	0	Ki67+	915.929722461 1732.33591037
-1	0	0	Ki67+	1758.84841651 1538.44897703
-1	0	0	Ki67+	80.940322362 504.579828688
-1	0	0	Ki67+	145.399789785 600.792636502
-1	0	0	Ki67+	667.646375099 1480.92042137
-1	0	0	Ki67+	110.57953318 55.0456043626
-1	0	0	Ki67+	351.072251548 862.257871075
-1	0	0	Ki67+	2060.35957158 1226.56958162
-1	0	0	Ki67+	1024.35408999 1187.85370727
-1	0	0	Ki67+	2007.06927579 1390.21381176
-1	0	0	Ki67+	790.445591621 2109.26817156
-1	0	0	Ki67+	1231.77344015 370.018941431
-1	0	0	Ki67+	336.326444898 34.8351108454
-1	0	0	Ki67+	284.451738712 499.183701914
-1	0	0	Ki67+	267.441441654 1616.59459331
-1	0	0	Ki67+	1100.5721576 1042.63530477
-1	0	0	Ki67+	467.31474209 113.708776518
-1	0	0	Ki67+	542.747707068 1600.99669756
-1	0	0	Ki67+	219.375519762 601.384204591
-1	0	0	Ki67+	1738.9636674 1760.62289146
-1	0	0	Ki67+	880.393975469 1494.28246487
-1	0	0	Ki67+	374.856086273 432.55416474
-1	0	0	Ki67+	296.952248649 1351.45440134
-1	0	0	Ki67+	5.9660358153 1188.10065363
-1	0	0	Ki67+	575.345571951 1875.57498993
-1	0	0	Ki67+	1704.56317322 556.828192886
-1	0	0	Ki67+	1560.68089225 853.986403903
-1	0	0	Ki67+	910.218223141 262.433087142
-1	0	0	Ki67+	1991.59716978 687.04004132
-1	0	0	Ki67+	626.736282117 357.853701911
-1	0	0	Ki67+	1627.66751378 517.022832391
-1	0	0	Ki67+	124.580875372 705.727476923
-1	0	0	Ki67+	1358.99904098 486.12795597
-1	0	0	Ki67+	641.391441349 420.709534629
-1	0	0	Ki67+	1299.38630726 1910.38078304
-1	0	0	Ki67+	1394.49239049 1206.42495422
-1	0	0	Ki67+	767.556427742 765.463535659
-1	0	0	Ki67+	1836.0556542 1462.35650888
-1	0	0	Ki67+	1615.20600942 322.204221998
-1	0	0	Ki67+	456.402764444 1204.96546432
-1	0	0	Ki67+	954.360882275 61.2449865334
-1	0	0	Ki67+	1791.30356942 1104.66186254
-1	0	0	Ki67+	826.055479423 709.351016743
-1	0	0	Ki67+	1644.74149534 994.502127785
-1	0	0	Ki67+	1132.04212202 1742.60821508
-1	0	0	Ki67+	1458.26584061 1995.48976109
-1	0	0	Ki67+	1669.17883728 1801.86506421
-1	0	0	Ki67+	1683.18142351 967.881433451
-1	0	0	Ki67+	339.416152278 255.008843463
-1	0	0	Ki67+	197.86357802 1070.82962977
-1	0	0	Ki67+	2013.9663649 857.446369675
-1	0	0	Ki67+	574.210163665 291.64238302
-1	0	0	Ki67+	1481.11046827 2032.71554889
-1	0	0	Ki67+	1610.1459299 363.11502921
-1	0	0	Ki67+	467.481501397 604.390690605
-1	0	0	Ki67+	1909.3529988 1604.49602095
-1	0	0	Ki67+	336.173326202 1694.44280236
-1	0	0	Ki67+	1707.29654155 613.823236263
-1	0	0	Ki67+	177.362249119 1173.86834674
-1	0	0	Ki67+	2089.54662653 715.347496134
-1	0	0	Ki67+	2138.43620835 1864.48027918
-1	0	0	Ki67+	875.352744681 1219.67566579
-1	0	0	Ki67+	226.116802266 1297.84099828
-1	0	0	Ki67+	222.053186485 1583.45294133
-1	0	0	Ki67+	1520.83508919 970.427763508
-1	0	0	Ki67+	1346.84421234 207.185203288
-1	0	0	Ki67+	1257.14052049 1911.53763861
-1	0	0	Ki67+	1118.78303517 103.802586383
-1	0	0	Ki67+	1870.2751959 932.092287739
-1	0	0	Ki67+	101.842089486 1814.58061301
-1	0	0	Ki67+	105.195225248 1602.37008742
-1	0	0	Ki67+	179.340875494 100.081635993
-1	0	0	Ki67+	1974.75602838 391.844433485
-1	0	0	Ki67+	338.124280353 1117.17134583
-1	0	0	Ki67+	1968.71019934 1503.90575198
-1	0	0	Ki67+	1063.09172855 928.597610988
-1	0	0	Ki67+	848.207124447 1684.484197
-1	0	0	Ki67+	353.773569517 1940.43606079
-1	0	0	Ki67+	2146.70562719 801.114003722
-1	0	0	Ki67+	141.728173609 732.447489393
-1	0	0	Ki67+	632.110901161 1771.34164501
-1	0	0	Ki67+	587.882960406 379.005051434
-1	0	0	Ki67+	863.308000497 1410.9617441
-1	0	0	Ki67+	333.854762155 1717.46448827
-1	0	0	Ki67+	2061.12613564 77.1106572205
-1	0	0	Ki67+	1685.72236458 892.976369525
-1	0	0	Ki67+	1710.81839224 1290.4049518
-1	0	0	Ki67+	587.04067653 254.696571414
-1	0	0	Ki67+	726.33416675 763.255129828
-1	0	0	Ki67+	1574.32975282 1523.66449579
-1	0	0	Ki67+	1499.83279652 530.425928905
-1	0	0	Ki67+	1040.31014035 1126.29617212
-1	0	0	Ki67+	64.1838571735 1755.82036491
-1	0	0	Ki67+	1419.62608242 312.892612582
-1	0	0	Ki67+	1037.98369551 1098.39686527
-1	0	0	Ki67+	290.64647218 1002.0489464
-1	0	0	Ki67+	1769.08559008 888.393522687
-1	0	0	Ki67+	488.713412456 761.707891883
-1	0	0	Ki67+	327.036671317 279.039354684
-1	0	0	Ki67+	402.362130753 1934.35256168
-1	0	0	Ki67+	961.948602144 1486.66998191
-1	0	0	Ki67+	1945.41901884 1699.42395889
-1	0	0	Ki67+	1494.65185992 1602.37150126
-1	0	0	Ki67+	945.253823089 1122.0416124
-1	0	0	Ki67+	855.073123296 854.791111125
-1	0	0	Ki67+	1804.50107077 1007.39625188
-1	0	0	Ki67+	716.310420293 645.468144955
-1	0	0	Ki67+	503.618042974 360.769233692
-1	0	0	Ki67+	1804.43181204 396.47278588
-1	0	0	Ki67+	441.117848889 459.85503953
-1	0	0	Ki67+	372.685115382 702.109425331
-1	0	0	Ki67+	2116.53387792 1390.48342133
-1	0	0	Ki67+	666.668434269 474.088310611
-1	0	0	Ki67+	1347.19619092 1512.24630225
-1	0	0	Ki67+	251.647504736 1639.58359754
-1	0	0	Ki67+	138.094906185 949.193793805
-1	0	0	Ki67+	1921.75117046 1467.36673248
-1	0	0	Ki67+	995.631267895 935.537151541
-1	0	0	Ki67+	422.591352614 1925.97101488
-1	0	0	Ki67+	230.458043249 1021.18631914
-1	0	0	Ki67+	265.926439714 1403.19304819
-1	0	0	Ki67+	794.070577794 903.089733558
-1	0	0	Ki67+	690.070329534 497.583475043
-1	0	0	Ki67+	1149.9790316 74.716854502
-1	0	0	Ki67+	79.9422951549 1054.83895988
-1	0	0	Ki67+	1288.65371495 174.091519411
-1	0	0	Ki67+	826.328256668 475.157042938
-1	0	0	Ki67+	715.386535539 1104.30892265
-1	0	0	Ki67+	679.802392041 524.44799542
-1	0	0	Ki67+	1213.97082482 2014.31702689
-1	0	0	Ki67+	2149.52024914 1992.34713953
-1	0	0	Ki67+	1293.83713567 443.864496993
-1	0	0	Ki67+	279.861201173 1143.6698615
-1	0	0	Ki67+	690.008399475 2130.30450042
-1	0	0	Ki67+	1501.21455151 1978.57449097
-1	0	0	Ki67+	1703.52496838 1726.71590885
-1	0	0	Ki67+	2022.90492847 1491.96678161
-1	0	0	Ki67+	1463.49542065 93.5701788741
-1	0	0	Ki67+	1125.65900499 1459.87559908
-1	0	0	Ki67+	16.3565360602 1126.19109829
-1	0	0	Ki67+	102.594054326 1463.14113513
-1	0	0	Ki67+	2069.927242 1605.3015131
-1	0	0	Ki67+	1895.53961995 1701.22048057
-1	0	0	Ki67+	456.535663942 1032.42236654
-1	0	0	Ki67+	628.508657329 1133.20484767
-1	0	0	Ki67+	5.38212389772 464.122284439
-1	0	0	Ki67+	1204.74059709 892.521145321
-1	0	0	Ki67+	756.42870852 421.010640189
-1	0	0	Ki67+	821.270938489 1204.99936202
-1	0	0	Ki67+	1497.03984424 1842.37412184
-1	0	0	Ki67+	14.0414699118 2072.31403381
-1	0	0	Ki67+	221.528696186 1543.78058559
-1	0	0	Ki67+	266.728249164 1830.37813387
-1	0	0	Ki67+	2124.33675934 909.438623427
-1	0	0	Ki67+	1466.8142158 1961.80310883
-1	0	0	Ki67+	1163.4402183 1154.68366274
-1	0	0	Ki67+	30.3320575013 1629.20645623
-1	0	0	Ki67+	744.661330332 184.92625049
-1	0	0	Ki67+	946.77383742 2065.54911994
-1	0	0	Ki67+	2091.88135253 251.139355175
-1	0	0	Ki67+	1612.15536072 1147.985231
-1	0	0	Ki67+	149.224177358 1164.62106598
-1	0	0	Ki67+	2006.89013111 1314.81919051
-1	0	0	Ki67+	1870.93183634 1166.73915047
-1	0	0	Ki67+	1008.15116427 731.965270565
-1	0	0	Ki67+	2010.68279442 308.297786756
-1	0	0	Ki67+	1120.16766472 704.199262584
-1	0	0	Ki67+	1803.34183177 668.8951782
-1	0	0	Ki67+	1705.21053018 269.936129957
-1	0	0	Ki67+	1712.26113177 11.5114714831
-1	0	0	Ki67+	490.159186738 926.676372361
-1	0	0	Ki67+	2045.90819122 1423.25321688
-1	0	0	Ki67+	1772.3262428 2053.37864129
-1	0	0	Ki67+	362.269153677 342.768545296
-1	0	0	Ki67+	1376.93437048 1735.84950087
-1	0	0	Ki67+	2095.31389202 1409.28934883
-1	0	0	Ki67+	1079.84331887 1899.16362587
-1	0	0	Ki67+	1421.95186986 2130.9861563
-1	0	0	Ki67+	1615.33338324 1481.90600101
-1	0	0	Ki67+	2143.48788201 1120.4331987
-1	0	0	Ki67+	1616.40534052 1712.2782264
-1	0	0	Ki67+	304.324407304 564.987932601
-1	0	0	Ki67+	692.004787035 687.382414954
-1	0	0	Ki67+	1668.06690878 165.968350263
-1	0	0	Ki67+	40.0199221732 650.267443376
-1	0	0	Ki67+	1879.6902038 1679.13412256
-1	0	0	Ki67+	1240.08033357 1153.23826552
-1	0	0	CD3+/CD8+/Ki67+	306.525258374 1505.89936079
-1	0	0	CD3+/CD8+/Ki67+	653.926102069 1188.69695154
-1	0	0	CD3+/CD8+/Ki67+	168.027421199 913.311724333
-1	0	0	CD3+/CD8+/Ki67+	703.85179526 1282.08898933
-1	0	0	CD3+/CD8+/Ki67+	324.387566547 1396.75140143
-1	0	0	CD3+/CD8+/Ki67+	1447.15972631 1024.97810931
-1	0	0	CD3+/CD8+/Ki67+	1045.7444497 1931.49014526
-1	0	0	CD3+/CD8+/Ki67+	551.493816008 668.860977344
-1	0	0	CD3+/CD8+/Ki67+	1238.55462534 32.7833052403
-1	0	0	CD3+/CD8+/Ki67+	642.988447747 89.2149304438
-1	0	0	CD3+/CD8+/Ki67+	1203.46194204 1755.2478117
-1	0	0	CD3+/CD8+/Ki67+	1252.56276182 1700.82712785
-1	0	0	CD3+/CD8+/Ki67+	1111.69633607 933.295114894
-1	0	0	CD3+/CD8+/Ki67+	1415.77706055 850.118677328
-1	0	0	CD3+/CD8+/Ki67+	1458.47353262 1165.09422282
-1	0	0	CD3+/CD8+/Ki67+	919.994998495 1155.12343235
-1	0	0	CD3+/CD8+/Ki67+	520.468803069 1809.67106134
-1	0	0	CD3+/CD8+/Ki67+	2133.20195881 1698.82032783
-1	0	0	CD3+/CD8+/Ki67+	1595.36400567 1908.28812932
-1	0	0	CD3+/CD8+/Ki67+	1941.30920928 1942.19612421
-1	0	0	CD3+/CD8+/Ki67+	1538.75560541 166.948932601
-1	0	0	CD3+/CD8+/Ki67+	1983.13231091 1030.23875398
-1	0	0	CD3+/CD8+/Ki67+	15.6708815412 2143.34732941
-1	0	0	CD3+/CD8+/Ki67+	1921.72662261 1758.46816752
-1	0	0	CD3+/CD8+/Ki67+	701.477782274 419.45568569
-1	0	0	CD3+/CD8+/Ki67+	685.487530705 624.336458106
-1	0	0	CD3+/CD8+/Ki67+	154.802650024 664.653164212
-1	0	0	CD3+/CD8+/Ki67+	443.202461869 184.677210619
-1	0	0	CD3+/CD8+/Ki67+	1680.70718851 677.18060135
-1	0	0	CD3+/CD8+/Ki67+	1705.86467342 362.660932271
-1	0	0	CD3+/CD8+/Ki67+	906.529917801 2044.73731441
-1	0	0	CD3+/CD8+/Ki67+	62.8993234968 309.12427561
-1	0	0	CD3+/CD8+/Ki67+	86.3675013256 991.136873392
-1	0	0	CD3+/CD8+/Ki67+	2143.51041659 230.068445783
-1	0	0	CD3+/CD8+/Ki67+	570.799865655 603.840552632
-1	0	0	CD3+/CD8+/Ki67+	281.666057977 2033.15324765
-1	0	0	CD3+/CD8+/Ki67+	1290.90957234 538.118293384
-1	0	0	CD3+/CD8+/Ki67+	2136.28681513 1760.56179491
-1	0	0	CD3+/CD8+/Ki67+	2119.57476552 1518.03595963
-1	0	0	CD3+/CD8+/Ki67+	905.599075688 986.187169745
-1	0	0	CD3+/CD8+/Ki67+	55.7843542757 923.145659123
-1	0	0	CD3+/CD8+/Ki67+	804.206828779 90.8746841788
-1	0	0	CD3+/CD8+/Ki67+	377.826873538 1036.06084995
-1	0	0	CD3+/CD8+/Ki67+	16.0089394935 1441.97342514
-1	0	0	CD3+/CD8+/Ki67+	604.63137144 1188.28855605
-1	0	0	CD3+/CD8+/Ki67+	865.211427203 293.556796021
-1	0	0	CD3+/CD8+/Ki67+	661.571114594 1938.89419457
-1	0	0	CD3+/CD8+/Ki67+	1421.6721359 1283.26338818
-1	0	0	CD3+/CD8+/Ki67+	822.393951499 223.83653911
-1	0	0	CD3+/CD8+/Ki67+	1022.63120485 381.470225936
#EOF
