# Supplementary material for: Data-Driven Discovery of Immune Contexture Biomarkers
Source: Front Oncol. 2018 Dec 18;8:627. doi: 10.3389/fonc.2018.00627 (PMC6305402; doi:10.3389/fonc.2018.00627)
Supplement: Data Sheet 2.zip — The synthetic dataset used for verifying the approach (section 3.1; Figure 4) is provided as a collection of text files describing regions, markers, and metadata. [file Data_Sheet_2.zip › verificationDataset/testdata_042_ImageObjects.txt]

barcode_target	testdata_042
barcode_origin	-1
workflow_target_version	-1
workflow_origin	-1
workflow_origin_version	-1
iH	-1
iW	-1
user	None

-1	0	0	Ki67+	1445.15232805 715.64091825
-1	0	0	Ki67+	871.162276787 547.904119594
-1	0	0	Ki67+	1285.33994887 105.26384427
-1	0	0	Ki67+	853.387168551 1785.85556921
-1	0	0	Ki67+	967.378643278 1886.63195973
-1	0	0	Ki67+	1332.53659084 586.806338437
-1	0	0	Ki67+	1584.09146548 2127.30711935
-1	0	0	Ki67+	1322.60094246 2107.85289008
-1	0	0	Ki67+	1447.85001501 812.767160203
-1	0	0	Ki67+	2096.67776221 1418.2165608
-1	0	0	Ki67+	274.422874821 1151.20024958
-1	0	0	Ki67+	1732.61877464 926.225727871
-1	0	0	Ki67+	1577.26725687 707.029875929
-1	0	0	Ki67+	1564.35988234 1392.00921412
-1	0	0	Ki67+	1737.45346694 1266.77106514
-1	0	0	Ki67+	156.684501904 1812.69706285
-1	0	0	Ki67+	1752.66865135 1422.31110016
-1	0	0	Ki67+	451.82349126 1603.76576587
-1	0	0	Ki67+	718.314330845 981.643025654
-1	0	0	Ki67+	1581.58777957 1208.68686027
-1	0	0	Ki67+	363.778664066 1244.51917921
-1	0	0	Ki67+	1612.89064807 1173.81251132
-1	0	0	Ki67+	905.433323319 1115.66410611
-1	0	0	Ki67+	2097.48732906 802.621569443
-1	0	0	Ki67+	1185.51926166 469.645728507
-1	0	0	Ki67+	232.665902084 1910.47544078
-1	0	0	Ki67+	260.908866825 1987.49567581
-1	0	0	Ki67+	1749.21849109 1289.3424442
-1	0	0	Ki67+	595.153336137 41.7769331396
-1	0	0	Ki67+	1051.5792693 146.341199507
-1	0	0	Ki67+	690.190936324 345.36176953
-1	0	0	Ki67+	1654.35228569 1291.32800728
-1	0	0	Ki67+	2081.65422817 1210.90949043
-1	0	0	Ki67+	940.139974037 1159.01271869
-1	0	0	Ki67+	169.399762843 1744.78403949
-1	0	0	Ki67+	543.325193169 1584.61208088
-1	0	0	Ki67+	1943.44702748 1698.32308917
-1	0	0	Ki67+	1423.64134634 783.098583157
-1	0	0	Ki67+	745.949257935 1566.63840128
-1	0	0	Ki67+	1528.458493 1344.7655223
-1	0	0	Ki67+	963.975725536 1037.94865339
-1	0	0	Ki67+	177.395419438 1016.42368478
-1	0	0	Ki67+	501.130697141 303.113648934
-1	0	0	Ki67+	637.776729621 808.282595826
-1	0	0	Ki67+	1906.81235452 675.574622654
-1	0	0	Ki67+	552.740728196 1799.90607627
-1	0	0	Ki67+	1281.54569432 608.458421864
-1	0	0	Ki67+	1683.42867075 716.594225846
-1	0	0	Ki67+	1518.4521435 780.322313843
-1	0	0	Ki67+	1259.81598133 1418.46433637
-1	0	0	Ki67+	1310.20582392 0.862288996173
-1	0	0	Ki67+	1551.29358276 509.44170681
-1	0	0	Ki67+	2121.15317049 1700.68932932
-1	0	0	Ki67+	1381.41628323 150.528870604
-1	0	0	Ki67+	2058.92734771 328.628258043
-1	0	0	Ki67+	1557.53904062 162.231357952
-1	0	0	Ki67+	23.1172579912 932.387841211
-1	0	0	Ki67+	1978.91401672 295.744123474
-1	0	0	Ki67+	348.632543552 344.872624097
-1	0	0	Ki67+	1880.60485708 1230.12576607
-1	0	0	Ki67+	1861.99169556 1750.34280043
-1	0	0	Ki67+	1863.84325316 495.013664513
-1	0	0	Ki67+	573.44189559 620.521072672
-1	0	0	Ki67+	1995.48203202 35.9638145148
-1	0	0	Ki67+	2053.45122767 1497.05862448
-1	0	0	Ki67+	149.528918119 325.462762334
-1	0	0	Ki67+	1889.69408152 1108.14794584
-1	0	0	Ki67+	1488.92356109 12.9654714688
-1	0	0	Ki67+	1542.92758814 1704.83433741
-1	0	0	Ki67+	1794.88748923 486.387154538
-1	0	0	Ki67+	438.213649915 993.55474734
-1	0	0	Ki67+	596.450040572 2009.86502916
-1	0	0	Ki67+	944.108615482 401.096286172
-1	0	0	Ki67+	373.200706519 187.821687405
-1	0	0	Ki67+	1920.91829312 622.06645949
-1	0	0	Ki67+	316.034529433 109.510817014
-1	0	0	Ki67+	1067.41331099 595.115991489
-1	0	0	Ki67+	1583.10072009 593.540577823
-1	0	0	Ki67+	15.0825203916 1865.4132626
-1	0	0	Ki67+	1837.5140938 1619.05491026
-1	0	0	Ki67+	2041.95071368 711.329714583
-1	0	0	Ki67+	2069.1456325 651.391028553
-1	0	0	Ki67+	1553.90818887 1523.01754497
-1	0	0	Ki67+	1805.09445611 255.00547384
-1	0	0	Ki67+	800.653543473 1889.19035861
-1	0	0	Ki67+	715.291014647 1145.8164829
-1	0	0	Ki67+	965.464261389 1531.75402363
-1	0	0	Ki67+	1364.50089023 1693.19254858
-1	0	0	Ki67+	841.116638223 708.73083807
-1	0	0	Ki67+	1534.83906412 1727.02190327
-1	0	0	Ki67+	844.664851961 1332.61497688
-1	0	0	Ki67+	2147.32396947 584.333485499
-1	0	0	Ki67+	209.251292526 388.874189175
-1	0	0	Ki67+	1909.88008854 424.839825378
-1	0	0	Ki67+	1245.19964616 863.944401717
-1	0	0	Ki67+	249.929702504 522.313038353
-1	0	0	Ki67+	1544.7404214 49.6334593783
-1	0	0	Ki67+	769.439761198 2122.30050769
-1	0	0	Ki67+	353.742789772 1695.68294451
-1	0	0	Ki67+	1107.86814045 1822.79840863
-1	0	0	Ki67+	527.262187138 107.595213116
-1	0	0	Ki67+	746.707677649 1677.30232494
-1	0	0	Ki67+	1206.49908833 286.234641269
-1	0	0	Ki67+	336.28126248 1484.55358268
-1	0	0	Ki67+	97.1075155689 82.6664353231
-1	0	0	Ki67+	1530.98818422 536.413896155
-1	0	0	Ki67+	1842.47972983 11.0653083759
-1	0	0	Ki67+	1033.11960346 1216.85935991
-1	0	0	Ki67+	604.25628202 1660.59418321
-1	0	0	Ki67+	1605.98984015 833.661295105
-1	0	0	Ki67+	38.9905518127 681.916059096
-1	0	0	Ki67+	1686.29196222 538.665643313
-1	0	0	Ki67+	1048.3203631 1193.33396047
-1	0	0	Ki67+	772.362096707 1479.2613005
-1	0	0	Ki67+	1406.72570367 482.358995765
-1	0	0	Ki67+	762.096999638 376.292343666
-1	0	0	Ki67+	383.56098742 604.977086027
-1	0	0	Ki67+	446.738141752 1056.6218923
-1	0	0	Ki67+	1588.24388497 669.06315395
-1	0	0	Ki67+	1342.44683809 1172.90009373
-1	0	0	Ki67+	794.028338736 1856.16328636
-1	0	0	Ki67+	1940.99899348 1431.86278339
-1	0	0	Ki67+	1991.51006133 1585.15424958
-1	0	0	Ki67+	1550.54015523 830.466407694
-1	0	0	Ki67+	317.249240202 1726.64928613
-1	0	0	Ki67+	394.792940899 1324.00013298
-1	0	0	Ki67+	711.958137498 766.70809252
-1	0	0	Ki67+	891.431635715 200.29112224
-1	0	0	Ki67+	334.624278519 458.136072634
-1	0	0	Ki67+	1522.54438561 1170.57394114
-1	0	0	Ki67+	904.486471846 610.837933044
-1	0	0	Ki67+	1131.75481516 2044.88050575
-1	0	0	Ki67+	577.956919622 1681.00034166
-1	0	0	Ki67+	1698.86386779 747.746427801
-1	0	0	Ki67+	842.793661016 659.392423925
-1	0	0	Ki67+	1975.63097087 136.45316164
-1	0	0	Ki67+	181.665693581 2042.93508432
-1	0	0	Ki67+	296.700341849 492.218370166
-1	0	0	Ki67+	1869.87171596 1541.47879925
-1	0	0	Ki67+	1755.41999527 1749.76900439
-1	0	0	Ki67+	2063.45883387 1943.59491695
-1	0	0	Ki67+	1358.59512295 275.716536534
-1	0	0	Ki67+	6.03945233424 534.016128682
-1	0	0	Ki67+	1775.20121219 1841.26629983
-1	0	0	Ki67+	43.5159257054 857.4275087
-1	0	0	Ki67+	1051.09023692 244.733780567
-1	0	0	Ki67+	1660.19841458 1517.71405549
-1	0	0	Ki67+	645.058668927 563.046495198
-1	0	0	Ki67+	2099.92146034 1581.44666596
-1	0	0	Ki67+	581.41383349 455.169335484
-1	0	0	Ki67+	787.671176193 1260.6056128
-1	0	0	Ki67+	127.0483987 409.560294263
-1	0	0	Ki67+	133.216823583 377.779687938
-1	0	0	Ki67+	901.164192915 1254.80393848
-1	0	0	Ki67+	645.588629083 913.372026887
-1	0	0	Ki67+	364.31247668 1475.66355038
-1	0	0	Ki67+	71.1497657779 1447.75538184
-1	0	0	Ki67+	1632.64557399 1962.42920669
-1	0	0	Ki67+	54.0507825812 576.687046416
-1	0	0	Ki67+	943.886858199 848.35828115
-1	0	0	Ki67+	196.466630422 1927.32208811
-1	0	0	Ki67+	1961.93381959 1279.87527075
-1	0	0	Ki67+	1769.50609274 1717.6590799
-1	0	0	Ki67+	4.52814543515 1472.84253115
-1	0	0	Ki67+	1354.0234337 460.68976151
-1	0	0	Ki67+	689.648614209 1728.6096301
-1	0	0	Ki67+	1945.91968589 681.899521991
-1	0	0	Ki67+	1201.84940666 409.342941998
-1	0	0	Ki67+	739.439156367 1049.54748493
-1	0	0	Ki67+	614.038922295 259.495232958
-1	0	0	Ki67+	919.812287044 1884.83656541
-1	0	0	Ki67+	2061.76305916 22.2804916891
-1	0	0	Ki67+	2046.25107898 1757.64330974
-1	0	0	Ki67+	498.424315259 1540.00792698
-1	0	0	Ki67+	792.193501215 1645.20034206
-1	0	0	Ki67+	1754.83173741 1233.71019313
-1	0	0	Ki67+	456.244228103 1684.47971027
-1	0	0	Ki67+	176.627827969 1373.5250326
-1	0	0	Ki67+	1722.28278576 2078.2103171
-1	0	0	Ki67+	1775.35332747 1504.58954173
-1	0	0	Ki67+	590.934443645 1813.20602587
-1	0	0	Ki67+	1455.69064325 1415.79047251
-1	0	0	Ki67+	1057.1585445 71.9381244627
-1	0	0	Ki67+	1668.443842 945.927599219
-1	0	0	Ki67+	1967.67773956 589.688194993
-1	0	0	Ki67+	1710.66382717 2149.97943171
-1	0	0	Ki67+	1176.89218341 299.596875357
-1	0	0	Ki67+	1717.00063269 556.595260668
-1	0	0	Ki67+	1434.41336474 1517.72585071
-1	0	0	Ki67+	1553.0524495 723.158595338
-1	0	0	Ki67+	1938.34104128 394.061726847
-1	0	0	Ki67+	2076.45985448 1042.77752939
-1	0	0	Ki67+	1216.55362382 495.043204474
-1	0	0	Ki67+	484.557308947 1180.24643345
-1	0	0	Ki67+	318.782398901 828.262257597
-1	0	0	Ki67+	237.063008709 1099.15413968
-1	0	0	Ki67+	238.537592988 401.218858424
-1	0	0	Ki67+	1979.27745669 2140.2787573
-1	0	0	Ki67+	1906.79957375 448.614709209
-1	0	0	Ki67+	1460.99925407 913.71853168
-1	0	0	Ki67+	1529.596412 2024.69908721
-1	0	0	Ki67+	1562.59498047 1249.7949385
-1	0	0	Ki67+	1543.76346695 2128.8411471
-1	0	0	Ki67+	945.173415705 567.732117502
-1	0	0	Ki67+	429.936359343 794.397303369
-1	0	0	Ki67+	2081.95845551 1990.59645341
-1	0	0	Ki67+	610.974755644 661.624287934
-1	0	0	Ki67+	1503.0027788 333.046298345
-1	0	0	Ki67+	128.560973348 557.023523711
-1	0	0	Ki67+	8.39207186121 140.544578099
-1	0	0	Ki67+	1943.0802248 479.262379374
-1	0	0	Ki67+	872.040028338 1855.3150091
-1	0	0	Ki67+	1316.20353186 1030.82155944
-1	0	0	Ki67+	500.353621784 2136.18223433
-1	0	0	Ki67+	282.164470388 1272.72370885
-1	0	0	Ki67+	734.233744379 1313.08320408
-1	0	0	Ki67+	1162.70892053 973.223844898
-1	0	0	Ki67+	1671.08997425 35.9395992067
-1	0	0	Ki67+	2038.42348693 67.6919679708
-1	0	0	Ki67+	749.706141457 1790.23178325
-1	0	0	Ki67+	565.820544754 1987.10255228
-1	0	0	Ki67+	948.038682399 219.081818819
-1	0	0	Ki67+	1117.40297057 1004.87012465
-1	0	0	Ki67+	982.805168485 847.646713916
-1	0	0	Ki67+	884.058726178 1352.10385883
-1	0	0	Ki67+	427.129104064 223.841132852
-1	0	0	Ki67+	354.325017051 1828.57663467
-1	0	0	Ki67+	986.279660387 674.212992354
-1	0	0	Ki67+	1900.90005748 111.818186273
-1	0	0	Ki67+	1606.87500507 247.642709158
-1	0	0	Ki67+	361.483758906 2044.51123059
-1	0	0	Ki67+	576.103742309 1218.6801294
-1	0	0	Ki67+	653.786080283 1600.95645017
-1	0	0	Ki67+	819.251010093 2021.16864498
-1	0	0	Ki67+	281.47355623 1757.78883192
-1	0	0	Ki67+	1214.52123614 525.421055627
-1	0	0	Ki67+	2043.66322614 1001.56769344
-1	0	0	Ki67+	644.980783853 760.472241319
-1	0	0	Ki67+	678.641353985 478.891073608
-1	0	0	Ki67+	1300.64541732 392.054045677
-1	0	0	Ki67+	139.010932288 1488.75236066
-1	0	0	Ki67+	1339.63606833 714.385910683
-1	0	0	Ki67+	1524.87726652 584.000017618
-1	0	0	Ki67+	712.753030338 627.705193695
-1	0	0	Ki67+	922.931047699 2111.62746399
-1	0	0	Ki67+	702.430719313 1127.66256078
-1	0	0	Ki67+	1838.6627675 603.26686736
-1	0	0	Ki67+	1106.54412436 1179.59580646
-1	0	0	Ki67+	1956.34565769 1455.86553388
-1	0	0	Ki67+	1540.10386406 859.069362853
-1	0	0	Ki67+	852.534608035 2054.45535165
-1	0	0	Ki67+	660.364175028 1847.08520952
-1	0	0	Ki67+	631.003881439 857.324785279
-1	0	0	Ki67+	1026.48512761 843.133412297
-1	0	0	Ki67+	2102.27429774 2133.32379086
-1	0	0	Ki67+	1416.93818137 565.573140618
-1	0	0	Ki67+	1049.190969 470.770528088
-1	0	0	Ki67+	1577.69181392 1802.45691706
-1	0	0	Ki67+	1741.83835383 443.289884627
-1	0	0	Ki67+	978.356900405 17.7787368675
-1	0	0	Ki67+	1932.33857366 601.640194733
-1	0	0	Ki67+	1106.77853454 1348.45328619
-1	0	0	Ki67+	1870.40686472 96.4802607166
-1	0	0	Ki67+	416.608059294 1065.07852399
-1	0	0	Ki67+	435.739198775 194.295134264
-1	0	0	Ki67+	1534.89085119 1938.46591156
-1	0	0	Ki67+	1412.41589735 95.68528504
-1	0	0	Ki67+	63.5810207265 175.399517422
-1	0	0	Ki67+	980.742675902 715.713252353
-1	0	0	Ki67+	314.59912576 1041.72047235
-1	0	0	Ki67+	1755.34119406 1036.93544094
-1	0	0	Ki67+	1701.33053692 291.730994495
-1	0	0	Ki67+	865.61849652 1052.19449326
-1	0	0	Ki67+	61.1173748786 1853.45594659
-1	0	0	Ki67+	1780.41440173 21.0765605622
-1	0	0	Ki67+	1908.44233425 42.8514459801
-1	0	0	Ki67+	1576.46370409 538.649981806
-1	0	0	Ki67+	973.427338658 962.468914917
-1	0	0	Ki67+	723.183589839 254.909959339
-1	0	0	Ki67+	706.576878009 1502.22996478
-1	0	0	Ki67+	1153.39087038 1314.65099452
-1	0	0	Ki67+	1103.56471908 1207.11148012
-1	0	0	Ki67+	1096.03622666 1452.96268166
-1	0	0	Ki67+	145.458580966 1299.87442981
-1	0	0	Ki67+	463.403829666 532.299087294
-1	0	0	Ki67+	339.657548032 2064.81317976
-1	0	0	Ki67+	398.700393658 1766.82443355
-1	0	0	Ki67+	1988.35306606 1897.62287224
-1	0	0	Ki67+	1564.51020205 328.101182953
-1	0	0	Ki67+	245.410036397 1178.24617317
-1	0	0	Ki67+	680.329556259 574.905701215
-1	0	0	Ki67+	606.612334868 726.194912046
-1	0	0	Ki67+	2018.46094666 1928.44205947
-1	0	0	Ki67+	1783.83174716 517.899225409
-1	0	0	Ki67+	437.668608793 2143.49937998
-1	0	0	Ki67+	1569.58056051 1451.77628077
-1	0	0	Ki67+	215.306431216 1535.98508721
-1	0	0	Ki67+	1598.21807393 13.1648031446
-1	0	0	Ki67+	596.779653833 1715.43722573
-1	0	0	Ki67+	165.661217265 532.025613125
-1	0	0	Ki67+	1077.3909973 1249.30466774
-1	0	0	Ki67+	1580.49832607 193.038477051
-1	0	0	Ki67+	776.012629945 1007.5170789
-1	0	0	Ki67+	823.60175462 1245.88418519
-1	0	0	Ki67+	2087.77769971 1731.24571184
-1	0	0	Ki67+	1322.15182289 309.278398416
-1	0	0	Ki67+	133.922810262 697.175626733
-1	0	0	Ki67+	420.384174619 1274.16606763
-1	0	0	Ki67+	711.826218113 2021.43308266
-1	0	0	Ki67+	1743.50198053 294.404799481
-1	0	0	Ki67+	1250.01642946 1858.80699208
-1	0	0	Ki67+	2143.23704118 930.107392023
-1	0	0	Ki67+	1376.82805858 1137.66866221
-1	0	0	Ki67+	645.198920753 2078.79716679
-1	0	0	Ki67+	1416.29808728 1685.62907565
-1	0	0	Ki67+	1303.43732117 863.662561513
-1	0	0	Ki67+	623.810352629 500.778872229
-1	0	0	Ki67+	1770.44008487 233.381394142
-1	0	0	Ki67+	2118.08816851 107.482907159
-1	0	0	Ki67+	831.245491574 1135.31964764
-1	0	0	Ki67+	1655.23048784 665.561884049
-1	0	0	Ki67+	2013.62971817 616.729924542
-1	0	0	Ki67+	928.183404875 1687.48552982
-1	0	0	Ki67+	1484.57129462 1128.54648977
-1	0	0	Ki67+	2067.84444741 151.913986636
-1	0	0	Ki67+	375.402966241 727.14664173
-1	0	0	Ki67+	1126.93608518 687.807487776
-1	0	0	Ki67+	1974.38022674 1539.14404147
-1	0	0	Ki67+	1182.27766433 102.386642086
-1	0	0	Ki67+	1971.64512899 2023.4484488
-1	0	0	Ki67+	1185.51286526 1151.81016318
-1	0	0	Ki67+	361.261965239 1354.48710176
-1	0	0	Ki67+	1938.73102987 922.634797911
-1	0	0	Ki67+	1512.14616647 53.0729307473
-1	0	0	Ki67+	1870.17789366 402.312230502
-1	0	0	Ki67+	2106.3938065 1281.52842139
-1	0	0	Ki67+	1349.41091709 1085.60983526
-1	0	0	Ki67+	315.311954884 1327.67661596
-1	0	0	Ki67+	1840.41690174 656.328962633
-1	0	0	Ki67+	2108.09691082 1033.54469822
-1	0	0	Ki67+	692.272155282 600.390595326
-1	0	0	Ki67+	2025.03634059 797.9523651
-1	0	0	Ki67+	1504.74535918 1204.59965203
-1	0	0	Ki67+	1998.18491086 695.622711403
-1	0	0	Ki67+	81.8035834518 1931.08775647
-1	0	0	Ki67+	1734.29913189 1090.07274658
-1	0	0	Ki67+	643.373862785 352.913009506
-1	0	0	Ki67+	2009.33824266 1999.64581573
-1	0	0	Ki67+	1871.42098814 547.928324962
-1	0	0	Ki67+	1421.60171599 926.149100842
-1	0	0	Ki67+	1799.9621251 1162.73856551
-1	0	0	Ki67+	586.02361484 537.060989679
-1	0	0	Ki67+	833.916027229 1389.25723136
-1	0	0	Ki67+	57.1806380241 840.592797926
-1	0	0	Ki67+	0.166281738587 818.725030317
-1	0	0	Ki67+	1297.18266248 703.156891997
-1	0	0	Ki67+	502.545293238 954.709570092
-1	0	0	Ki67+	1878.78001475 294.951838751
-1	0	0	Ki67+	747.298869921 1734.48931315
-1	0	0	Ki67+	409.313000453 459.29236288
-1	0	0	Ki67+	1737.85092355 1690.28795372
-1	0	0	Ki67+	226.449597201 1396.95425418
-1	0	0	Ki67+	1521.96171163 2093.13305992
-1	0	0	Ki67+	866.31561664 1075.2103855
-1	0	0	Ki67+	164.870591733 1835.4826724
-1	0	0	Ki67+	339.639039124 701.943922553
-1	0	0	Ki67+	8.69286777315 1922.38524988
-1	0	0	Ki67+	1802.53879688 583.456081687
-1	0	0	Ki67+	1591.48103942 794.603938734
-1	0	0	Ki67+	1522.19341557 183.659864541
-1	0	0	Ki67+	1228.2122298 1073.56835897
-1	0	0	Ki67+	298.157049356 691.48532277
-1	0	0	Ki67+	162.398575403 222.47022271
-1	0	0	Ki67+	61.0124045019 1888.86024064
-1	0	0	Ki67+	1903.59493798 1326.63311631
-1	0	0	Ki67+	900.438406643 1465.8562082
-1	0	0	Ki67+	26.9732352714 1518.96098822
-1	0	0	Ki67+	1969.44039973 229.497627325
-1	0	0	Ki67+	535.318604565 1181.69426295
-1	0	0	Ki67+	458.130314774 419.873911768
-1	0	0	Ki67+	59.923433789 551.77871664
-1	0	0	Ki67+	745.233298762 406.482629048
-1	0	0	Ki67+	661.060624151 1028.68421168
-1	0	0	Ki67+	896.634609586 782.43730241
-1	0	0	Ki67+	677.517723745 102.435865091
-1	0	0	Ki67+	81.624124508 354.37231696
-1	0	0	Ki67+	1386.55254801 2026.22115494
-1	0	0	Ki67+	33.1071927573 1073.17224307
-1	0	0	Ki67+	434.582055824 1881.40764276
-1	0	0	Ki67+	956.460079177 1107.32928601
-1	0	0	Ki67+	2105.79865962 520.507523319
-1	0	0	Ki67+	1213.90008641 1191.49248497
-1	0	0	Ki67+	872.953018608 605.892052805
-1	0	0	Ki67+	84.1182204816 744.263831151
-1	0	0	Ki67+	955.08457889 750.529106015
-1	0	0	Ki67+	1154.14305849 816.285443473
-1	0	0	Ki67+	785.849166035 878.235634846
-1	0	0	Ki67+	1685.00892129 453.781400134
-1	0	0	Ki67+	946.218810743 920.820944145
-1	0	0	Ki67+	926.564217312 711.607338689
-1	0	0	Ki67+	1651.54655813 1389.4990687
-1	0	0	Ki67+	1451.22713401 358.0657457
-1	0	0	Ki67+	594.065739359 1287.2221732
-1	0	0	Ki67+	246.154357506 1670.79066286
-1	0	0	Ki67+	1099.8680982 462.494867717
-1	0	0	Ki67+	236.960036926 326.07545477
-1	0	0	Ki67+	1967.35307177 42.9551827529
-1	0	0	Ki67+	1302.1340663 790.653037955
-1	0	0	Ki67+	2021.84027224 338.634418066
-1	0	0	Ki67+	541.992794176 626.609868958
-1	0	0	Ki67+	1271.48500396 501.104501698
-1	0	0	Ki67+	605.862166188 1833.53911723
-1	0	0	Ki67+	1000.42486206 966.786542537
-1	0	0	Ki67+	652.591676652 700.664020549
-1	0	0	Ki67+	381.997231697 687.96592696
-1	0	0	Ki67+	275.655169373 1211.71052548
-1	0	0	Ki67+	1.86311933973 15.5607553511
-1	0	0	Ki67+	385.191581237 92.47674625
-1	0	0	Ki67+	1714.85462727 131.775080099
-1	0	0	Ki67+	1747.03886865 186.040437995
-1	0	0	Ki67+	1028.36604044 343.250951675
-1	0	0	Ki67+	317.731064564 1012.93650807
-1	0	0	Ki67+	1828.37339791 1327.85794295
-1	0	0	Ki67+	484.519342232 1343.30303959
-1	0	0	Ki67+	137.499291514 1354.7173532
-1	0	0	Ki67+	216.112459604 1423.7280633
-1	0	0	Ki67+	1002.25147443 410.428750318
-1	0	0	Ki67+	1116.70429082 215.959102861
-1	0	0	Ki67+	1972.87963432 1474.11522262
-1	0	0	Ki67+	1525.43072025 745.010901127
-1	0	0	Ki67+	867.601530336 226.316855918
-1	0	0	Ki67+	1242.40782717 93.1689399825
-1	0	0	Ki67+	2096.9841372 100.897722643
-1	0	0	Ki67+	1293.39351554 1353.88328681
-1	0	0	Ki67+	1708.20453807 1782.71673326
-1	0	0	Ki67+	53.3891933139 1293.53358036
-1	0	0	Ki67+	1577.71234211 914.435979569
-1	0	0	Ki67+	1923.26601019 906.663947036
-1	0	0	Ki67+	1964.57448621 1756.54233764
-1	0	0	Ki67+	1085.74596282 741.037570595
-1	0	0	Ki67+	2134.97377262 1683.52496356
-1	0	0	Ki67+	1025.03479125 2079.03480545
-1	0	0	Ki67+	670.637075424 642.874980541
-1	0	0	Ki67+	1362.26964012 1449.06120076
-1	0	0	Ki67+	674.057205146 1825.62665284
-1	0	0	Ki67+	585.79217765 1879.61660491
-1	0	0	Ki67+	141.280471937 903.906661278
-1	0	0	Ki67+	643.074034225 149.993952887
-1	0	0	Ki67+	1777.17735412 2009.29123118
-1	0	0	Ki67+	1730.86028073 583.228942383
-1	0	0	Ki67+	1359.18208728 509.211287415
-1	0	0	Ki67+	1512.26538179 1252.99155742
-1	0	0	Ki67+	2062.61157079 718.691271044
-1	0	0	Ki67+	1294.03925898 1438.01453914
-1	0	0	Ki67+	757.636386986 656.658169924
-1	0	0	Ki67+	1401.36497369 1857.53738364
-1	0	0	Ki67+	245.276615763 628.899065045
-1	0	0	Ki67+	1531.8034698 132.815396258
-1	0	0	Ki67+	525.394491492 1556.87894266
-1	0	0	Ki67+	1996.54025869 1498.24283047
-1	0	0	Ki67+	1323.44348349 1185.28617828
-1	0	0	Ki67+	1666.98537903 2097.19390401
-1	0	0	Ki67+	344.420466303 843.901667929
-1	0	0	Ki67+	1981.47047672 670.671101993
-1	0	0	Ki67+	1608.46193575 206.567317226
-1	0	0	Ki67+	337.392463815 788.865416862
-1	0	0	Ki67+	1082.60123307 1387.42233224
-1	0	0	Ki67+	269.219707202 699.460127013
-1	0	0	Ki67+	1305.09838074 496.959266516
-1	0	0	Ki67+	182.608392145 1512.08280246
-1	0	0	Ki67+	1326.43468943 1444.46821298
-1	0	0	Ki67+	25.0600400518 1032.56493423
-1	0	0	Ki67+	1910.22741473 2146.8070465
-1	0	0	Ki67+	68.0442166226 1080.82387691
-1	0	0	Ki67+	548.520561276 315.806752736
-1	0	0	Ki67+	1380.81410986 473.381721097
-1	0	0	Ki67+	2126.37886336 2059.24283492
-1	0	0	Ki67+	1063.44803519 1626.75552871
-1	0	0	Ki67+	1583.35538338 1654.72543195
-1	0	0	Ki67+	811.436737232 1068.80298436
-1	0	0	Ki67+	981.625166723 1640.53327579
-1	0	0	Ki67+	404.146393232 700.078034276
-1	0	0	Ki67+	1770.18534179 776.37882438
-1	0	0	Ki67+	1024.15550818 493.609333276
-1	0	0	Ki67+	1619.75493701 136.349920767
-1	0	0	Ki67+	147.963374656 273.893694101
-1	0	0	Ki67+	645.24510788 1958.21518645
-1	0	0	Ki67+	1999.48758557 1688.46390137
-1	0	0	Ki67+	418.383533034 1555.73161955
-1	0	0	Ki67+	606.504444485 878.688128006
-1	0	0	Ki67+	7.57203047639 290.375825786
-1	0	0	Ki67+	1843.88746376 1004.798688
-1	0	0	Ki67+	1102.10756478 2111.87812721
-1	0	0	Ki67+	2064.23988223 1637.36339198
-1	0	0	Ki67+	1720.81230738 1246.92268243
-1	0	0	Ki67+	1850.88557176 1222.33403044
-1	0	0	Ki67+	1661.38299595 2132.11667271
-1	0	0	Ki67+	1860.25110378 1388.02159573
-1	0	0	Ki67+	994.855605029 583.80807335
-1	0	0	Ki67+	1897.37052581 1158.7861032
-1	0	0	Ki67+	1505.59238275 1071.5079393
-1	0	0	Ki67+	1951.5559188 278.569701067
-1	0	0	Ki67+	53.3499725206 773.382227963
-1	0	0	Ki67+	816.317817588 1518.58543411
-1	0	0	Ki67+	1255.28256735 567.019366836
-1	0	0	Ki67+	185.535167921 581.057845142
-1	0	0	Ki67+	681.41410157 710.761634021
-1	0	0	Ki67+	1980.98999311 195.756447803
-1	0	0	Ki67+	1849.24926427 1862.20549813
-1	0	0	Ki67+	1007.68283602 160.919167735
-1	0	0	Ki67+	1592.95601343 55.594205642
-1	0	0	Ki67+	239.097135059 1147.44963071
-1	0	0	Ki67+	341.178530097 1958.9546707
-1	0	0	Ki67+	191.1693108 697.968026598
-1	0	0	Ki67+	77.3165374252 143.573692525
-1	0	0	Ki67+	1890.52156091 489.758840799
-1	0	0	Ki67+	407.355242898 123.104124469
-1	0	0	Ki67+	1249.2069705 713.138008848
-1	0	0	Ki67+	1517.29849964 1471.17188774
-1	0	0	Ki67+	294.990388584 2102.44583094
-1	0	0	Ki67+	620.781264361 1865.49850874
-1	0	0	Ki67+	419.357923987 1329.15445209
-1	0	0	Ki67+	1865.38991767 1569.43311111
-1	0	0	Ki67+	529.4343292 1408.50008338
-1	0	0	Ki67+	530.381957229 514.082902272
-1	0	0	Ki67+	1452.98140642 1386.37742827
-1	0	0	Ki67+	1231.58067801 1617.82522958
-1	0	0	Ki67+	300.089396947 1962.38182312
-1	0	0	Ki67+	2025.33431304 254.696370272
-1	0	0	Ki67+	1112.11738034 580.772305079
-1	0	0	Ki67+	293.540367624 1033.31648941
-1	0	0	Ki67+	1945.73903549 1353.36161258
-1	0	0	Ki67+	481.914312756 1212.88463955
-1	0	0	Ki67+	133.699991133 1858.90132961
-1	0	0	Ki67+	977.977042027 1840.54229649
-1	0	0	Ki67+	507.502977054 149.921705735
-1	0	0	Ki67+	1275.26436911 1616.51518493
-1	0	0	Ki67+	2027.33505926 1045.04247103
-1	0	0	Ki67+	702.664688762 1380.64688923
-1	0	0	Ki67+	1106.85578528 703.444577105
-1	0	0	Ki67+	461.075515349 749.945697989
-1	0	0	Ki67+	695.062776001 152.573596645
-1	0	0	Ki67+	916.262835788 672.824071553
-1	0	0	Ki67+	2104.55534041 203.944343744
-1	0	0	Ki67+	1309.601854 339.992626138
-1	0	0	Ki67+	1750.69478482 2112.78361634
-1	0	0	Ki67+	2039.94907258 383.262843263
-1	0	0	Ki67+	418.846542323 1161.02459124
-1	0	0	Ki67+	1736.57107088 265.59908049
-1	0	0	Ki67+	1860.48821253 986.922077299
-1	0	0	Ki67+	108.914485441 1870.89638948
-1	0	0	Ki67+	1398.95771566 1286.04368415
-1	0	0	Ki67+	1833.49140618 2142.4639834
-1	0	0	Ki67+	628.337660456 1720.8000719
-1	0	0	Ki67+	1621.66166654 67.9768108651
-1	0	0	Ki67+	195.043316501 970.265768007
-1	0	0	Ki67+	1024.63863517 1389.6210762
-1	0	0	Ki67+	1870.80092332 1067.09831649
-1	0	0	Ki67+	1881.00883431 221.616362275
-1	0	0	Ki67+	1438.81694439 149.66135547
-1	0	0	Ki67+	1251.08156589 1438.64445845
-1	0	0	Ki67+	1124.77655381 1981.92405519
-1	0	0	Ki67+	1496.60529866 507.577838769
-1	0	0	Ki67+	1580.6071877 2021.78834796
-1	0	0	Ki67+	2116.19601508 1430.22233412
-1	0	0	Ki67+	1839.26989573 760.603485382
-1	0	0	Ki67+	626.676327271 394.351362306
-1	0	0	Ki67+	1874.83871322 572.640342238
-1	0	0	Ki67+	75.0233007481 1053.10619926
-1	0	0	Ki67+	733.93306723 1235.77975041
-1	0	0	Ki67+	1548.79123452 1478.85433099
-1	0	0	Ki67+	1819.37214225 33.7242058294
-1	0	0	Ki67+	545.665645622 1368.20046866
-1	0	0	Ki67+	1344.28135107 117.980745873
-1	0	0	Ki67+	44.3846618189 2100.23911998
-1	0	0	Ki67+	928.32018913 81.4488696808
-1	0	0	Ki67+	800.918459668 1996.00648866
-1	0	0	Ki67+	259.762150464 1135.38825797
-1	0	0	Ki67+	1289.54755928 1306.15614522
-1	0	0	Ki67+	1201.09143299 261.38829191
-1	0	0	Ki67+	1680.91253673 1005.07342059
-1	0	0	Ki67+	1193.98205713 1916.51092594
-1	0	0	Ki67+	1270.36659095 678.531886969
-1	0	0	Ki67+	1182.82507583 329.824752085
-1	0	0	Ki67+	1676.4819913 249.769490236
-1	0	0	Ki67+	1530.31744444 839.898802444
-1	0	0	Ki67+	788.25378095 286.649416195
-1	0	0	Ki67+	1238.89459456 1779.95490485
-1	0	0	Ki67+	1539.79185482 421.236558957
-1	0	0	Ki67+	2119.93038502 178.536741399
-1	0	0	Ki67+	1182.7055741 2138.22260301
-1	0	0	Ki67+	2145.38870214 458.058517493
-1	0	0	Ki67+	826.040357673 1089.96462787
-1	0	0	Ki67+	980.954891242 314.0371695
-1	0	0	Ki67+	91.2807603896 238.654017971
-1	0	0	Ki67+	296.893108372 1289.77886787
-1	0	0	Ki67+	1595.11648448 570.646306688
-1	0	0	Ki67+	1371.23852892 1017.67336977
-1	0	0	Ki67+	191.258179673 1308.72153572
-1	0	0	Ki67+	262.716627135 2110.86999126
-1	0	0	Ki67+	1088.66471926 1120.78014899
-1	0	0	Ki67+	1080.78081566 1415.30518408
-1	0	0	Ki67+	2142.15606043 822.49929836
-1	0	0	Ki67+	152.683839697 1999.05126098
-1	0	0	Ki67+	1083.75814023 1987.03460478
-1	0	0	Ki67+	703.171882118 2098.75294983
-1	0	0	Ki67+	658.25518069 1500.03761147
-1	0	0	Ki67+	2063.03864687 1903.55554144
-1	0	0	Ki67+	1019.02910237 646.504010932
-1	0	0	Ki67+	202.617286737 144.612303522
-1	0	0	Ki67+	1693.29246253 497.84667186
-1	0	0	Ki67+	1351.48518804 17.9071414408
-1	0	0	Ki67+	1213.418126 183.955743794
-1	0	0	Ki67+	1222.95769086 348.453112051
-1	0	0	Ki67+	872.94416169 1615.11140981
-1	0	0	Ki67+	747.264446614 755.185659114
-1	0	0	Ki67+	1533.47721498 990.604667287
-1	0	0	Ki67+	750.535681545 2093.92165643
-1	0	0	Ki67+	1549.40994512 972.329292221
-1	0	0	Ki67+	462.320561688 847.615919896
-1	0	0	Ki67+	460.557911776 252.41359264
-1	0	0	Ki67+	2127.93048554 852.011191182
-1	0	0	Ki67+	265.676246989 984.682550435
-1	0	0	Ki67+	1334.53730413 1972.60424947
-1	0	0	Ki67+	734.923590321 1939.89028269
-1	0	0	Ki67+	225.221082101 543.666745993
-1	0	0	Ki67+	1472.2198757 380.768797572
-1	0	0	Ki67+	174.578484809 745.007863973
-1	0	0	Ki67+	40.9411892581 1929.07304406
-1	0	0	Ki67+	2114.16435264 693.381571507
-1	0	0	Ki67+	637.262144479 1668.47391139
-1	0	0	Ki67+	1165.9641727 351.453918478
-1	0	0	Ki67+	296.717121384 428.830026357
-1	0	0	Ki67+	846.408982652 1516.50671191
-1	0	0	Ki67+	1452.76623406 1931.12731155
-1	0	0	Ki67+	1768.23313037 454.841092253
-1	0	0	Ki67+	810.709754955 2129.92635663
-1	0	0	Ki67+	470.346379488 619.971140139
-1	0	0	Ki67+	352.896754902 1624.76084574
-1	0	0	Ki67+	629.506469574 673.469862224
-1	0	0	Ki67+	340.080987023 1745.14225429
-1	0	0	Ki67+	1047.92420904 921.604488083
-1	0	0	Ki67+	875.474087711 28.5386311008
-1	0	0	Ki67+	899.015579808 430.038622297
-1	0	0	Ki67+	2118.07950785 939.134123484
-1	0	0	Ki67+	769.506963202 563.690673495
-1	0	0	Ki67+	1979.85862459 774.883067039
-1	0	0	Ki67+	582.54701163 1575.74884801
-1	0	0	Ki67+	1677.02310539 1802.62395144
-1	0	0	Ki67+	1677.53096314 1386.75419553
-1	0	0	Ki67+	2023.76761668 316.574574378
-1	0	0	Ki67+	502.030741697 1972.29758346
-1	0	0	Ki67+	513.944505605 1590.06424291
-1	0	0	Ki67+	381.23313544 351.786616655
-1	0	0	Ki67+	1404.24109764 820.085571082
-1	0	0	Ki67+	1882.66008085 798.340584854
-1	0	0	Ki67+	902.947283377 718.987819182
-1	0	0	Ki67+	740.719632062 164.594890773
-1	0	0	Ki67+	360.804501669 1058.04225599
-1	0	0	Ki67+	1458.89140027 551.082535764
-1	0	0	Ki67+	904.340669191 180.361003138
-1	0	0	Ki67+	224.055674068 708.814177834
-1	0	0	Ki67+	290.185980362 530.412764198
-1	0	0	Ki67+	732.17692011 855.107578785
-1	0	0	Ki67+	991.020101896 1207.57495873
-1	0	0	Ki67+	579.013179653 1856.72394597
-1	0	0	Ki67+	1129.43818221 352.604906673
-1	0	0	Ki67+	1984.82254974 156.840111928
-1	0	0	Ki67+	224.906356748 1492.62990554
-1	0	0	Ki67+	917.899966591 1861.25151408
-1	0	0	Ki67+	808.343299379 2054.19652451
-1	0	0	Ki67+	185.082614087 273.748103319
-1	0	0	Ki67+	2078.34018782 307.987452599
-1	0	0	Ki67+	147.538778518 2038.56882406
-1	0	0	Ki67+	1115.00098947 1439.83171637
-1	0	0	Ki67+	633.026839746 1167.42404513
-1	0	0	Ki67+	1653.33498967 1776.46142787
-1	0	0	Ki67+	1483.81639655 783.462808134
-1	0	0	Ki67+	1064.45509407 1118.32372532
-1	0	0	Ki67+	325.661112601 574.726175386
-1	0	0	Ki67+	904.543135077 493.635116829
-1	0	0	Ki67+	51.4787939372 993.214801864
-1	0	0	Ki67+	2053.62579215 1119.65796315
-1	0	0	Ki67+	196.212468542 635.009629481
-1	0	0	Ki67+	1985.78504381 719.408040915
-1	0	0	Ki67+	1082.6663355 1823.31895126
-1	0	0	Ki67+	258.390120883 1103.80221126
-1	0	0	Ki67+	1130.03414415 1806.70913634
-1	0	0	Ki67+	385.391931482 116.492493477
-1	0	0	Ki67+	1539.27863541 1902.01834337
-1	0	0	Ki67+	1306.05640882 219.697540779
-1	0	0	Ki67+	622.112482562 1116.46636068
-1	0	0	Ki67+	1954.78420742 1238.76977979
-1	0	0	Ki67+	119.573178571 816.744205143
-1	0	0	Ki67+	1797.93321107 1714.24588337
-1	0	0	Ki67+	786.767645644 41.071750966
-1	0	0	Ki67+	1932.9641502 1264.19054414
-1	0	0	Ki67+	707.236325725 406.501458436
-1	0	0	Ki67+	995.193844767 1456.93054384
-1	0	0	Ki67+	273.727238029 1296.5109529
-1	0	0	Ki67+	511.222553167 1477.23791139
-1	0	0	Ki67+	1774.78906736 167.301330713
-1	0	0	Ki67+	430.449562272 546.342990796
-1	0	0	Ki67+	649.414177318 621.718284888
-1	0	0	Ki67+	363.411521872 2134.02164827
-1	0	0	Ki67+	83.2172612825 319.245108636
-1	0	0	Ki67+	79.1824647968 1823.96893428
-1	0	0	Ki67+	1540.75984723 669.000288556
-1	0	0	Ki67+	1208.00319553 721.085132965
-1	0	0	Ki67+	1191.09811587 1343.88464117
-1	0	0	Ki67+	1468.08008416 297.544658089
-1	0	0	Ki67+	1204.88988008 1401.99008839
-1	0	0	Ki67+	128.495820738 514.463681123
-1	0	0	Ki67+	1316.87404463 517.811219119
-1	0	0	Ki67+	1702.49487699 415.357176637
-1	0	0	Ki67+	1931.39136062 848.472166203
-1	0	0	Ki67+	1392.14028386 1576.83311724
-1	0	0	Ki67+	87.7075125164 1276.68062562
-1	0	0	Ki67+	2147.12583024 1836.03219166
-1	0	0	Ki67+	1237.40729624 1970.99406087
-1	0	0	Ki67+	652.666449721 858.116747523
-1	0	0	Ki67+	853.934343628 2112.40477644
-1	0	0	Ki67+	1322.32844551 1949.99916816
-1	0	0	Ki67+	1831.74945404 2107.04425399
-1	0	0	Ki67+	636.554927508 1210.68150322
-1	0	0	Ki67+	107.638486199 2002.72719918
-1	0	0	Ki67+	2003.01100895 1338.45422684
-1	0	0	Ki67+	941.367673482 143.266029691
-1	0	0	Ki67+	1582.23447281 35.0167758965
-1	0	0	Ki67+	206.415733705 475.605976707
-1	0	0	Ki67+	260.535801856 300.716194651
-1	0	0	Ki67+	1521.99937268 2148.89032303
-1	0	0	Ki67+	1923.76633181 106.446475497
-1	0	0	Ki67+	824.424006565 1946.72707071
-1	0	0	Ki67+	1016.02884449 930.422871043
-1	0	0	Ki67+	813.382645349 375.644375839
-1	0	0	Ki67+	325.166153649 1134.0255052
-1	0	0	Ki67+	426.925697169 0.432754125634
-1	0	0	Ki67+	156.763378004 780.979883557
-1	0	0	Ki67+	1045.8042253 97.7464878
-1	0	0	Ki67+	1145.14930892 946.087423387
-1	0	0	Ki67+	1448.9857696 418.159824465
-1	0	0	Ki67+	1949.67451091 112.93470686
-1	0	0	Ki67+	2101.7769463 143.366641341
-1	0	0	Ki67+	268.819598009 554.282786749
-1	0	0	Ki67+	2049.98261357 1541.1613196
-1	0	0	Ki67+	1127.97986045 1293.89332143
-1	0	0	Ki67+	1567.63247566 129.072694466
-1	0	0	Ki67+	1651.11998294 771.772917565
-1	0	0	Ki67+	876.599950406 1386.90831257
-1	0	0	Ki67+	1591.73408743 1901.30074912
-1	0	0	Ki67+	318.729732662 1758.92534195
-1	0	0	Ki67+	1979.15244916 466.908222993
-1	0	0	Ki67+	1941.10292784 1937.02335359
-1	0	0	Ki67+	1151.21310526 1685.40286089
-1	0	0	Ki67+	199.624378164 1235.08023319
-1	0	0	Ki67+	1610.67226625 1288.29964997
-1	0	0	Ki67+	1961.76287316 1947.47521819
-1	0	0	Ki67+	134.968798239 1787.2916908
-1	0	0	Ki67+	1158.58126262 92.9899160358
-1	0	0	Ki67+	1782.67169545 1801.35597683
-1	0	0	Ki67+	599.796270255 2131.69457335
-1	0	0	Ki67+	535.478458999 252.828922378
-1	0	0	Ki67+	1346.61454944 2110.03723791
-1	0	0	Ki67+	507.40397867 26.8241198652
-1	0	0	Ki67+	1312.2731901 577.462562423
-1	0	0	Ki67+	594.194495775 1965.98028417
-1	0	0	Ki67+	1428.61107237 130.213315165
-1	0	0	Ki67+	1769.2508462 1888.34437308
-1	0	0	Ki67+	997.112752192 820.295174987
-1	0	0	Ki67+	1924.97685985 1390.82898196
-1	0	0	Ki67+	1542.12291907 93.5968630867
-1	0	0	Ki67+	1203.39327778 108.624209679
-1	0	0	Ki67+	1927.2519503 1367.64619768
-1	0	0	Ki67+	790.572132573 1539.15296311
-1	0	0	Ki67+	2068.83363878 2088.79138873
-1	0	0	Ki67+	1712.37262828 711.491737832
-1	0	0	Ki67+	667.11842531 364.372153297
-1	0	0	Ki67+	2043.68617056 1957.38692375
-1	0	0	Ki67+	1524.54420205 1122.91440653
-1	0	0	Ki67+	1666.97873545 577.9020052
-1	0	0	Ki67+	2085.88037472 919.790914355
-1	0	0	Ki67+	340.955199511 1600.30758143
-1	0	0	Ki67+	1124.74544687 959.564282528
-1	0	0	Ki67+	1905.01668882 373.507410799
-1	0	0	Ki67+	613.146613215 618.006392733
-1	0	0	Ki67+	1842.22827988 1457.89413682
-1	0	0	Ki67+	570.351471666 519.839857873
-1	0	0	Ki67+	989.190884284 793.259224868
-1	0	0	Ki67+	1399.76171662 1713.99096921
-1	0	0	Ki67+	736.361953193 136.516383514
-1	0	0	Ki67+	1440.61129339 40.0624936457
-1	0	0	Ki67+	1190.82340507 221.421399014
-1	0	0	Ki67+	2144.63847793 1660.20357106
-1	0	0	Ki67+	771.686037153 675.282668516
-1	0	0	Ki67+	1052.60973171 765.429633338
-1	0	0	Ki67+	1480.91878752 1244.96803231
-1	0	0	Ki67+	1790.05410924 1652.06098306
-1	0	0	Ki67+	1169.54634302 2016.85353864
-1	0	0	Ki67+	1857.78544651 153.341308839
-1	0	0	Ki67+	1582.97736207 1481.74617532
-1	0	0	Ki67+	130.558984651 1206.23196478
-1	0	0	Ki67+	1512.70374953 1300.76962637
-1	0	0	Ki67+	1491.24458213 88.3949438461
-1	0	0	Ki67+	1955.08063339 1321.71544755
-1	0	0	Ki67+	1774.28174525 1927.4729751
-1	0	0	Ki67+	1964.86753074 1806.99090728
-1	0	0	Ki67+	1184.43948123 969.333460018
-1	0	0	Ki67+	1717.12052389 1552.00629549
-1	0	0	Ki67+	104.229980277 602.453300302
-1	0	0	Ki67+	633.749431392 1587.71043703
-1	0	0	Ki67+	1129.73551386 476.782209683
-1	0	0	Ki67+	567.823165719 1494.41309807
-1	0	0	Ki67+	1344.94184123 1498.61897295
-1	0	0	Ki67+	980.324124356 1185.6983634
-1	0	0	Ki67+	1614.12099917 1234.17580133
-1	0	0	Ki67+	1739.48551607 1395.1899731
-1	0	0	Ki67+	1774.39813002 393.394478864
-1	0	0	Ki67+	961.068118638 1738.99276051
-1	0	0	Ki67+	223.150379613 783.410390028
-1	0	0	Ki67+	894.256562442 462.942034762
-1	0	0	Ki67+	1565.898671 887.029131945
-1	0	0	Ki67+	840.418230213 1286.23092578
-1	0	0	Ki67+	1052.15687179 1425.41862336
-1	0	0	Ki67+	1239.65821322 1722.13626615
-1	0	0	Ki67+	1791.60292731 1323.00991381
-1	0	0	Ki67+	1597.49266416 320.033045006
-1	0	0	Ki67+	1300.86429649 1150.50414017
-1	0	0	Ki67+	509.777508776 897.477063907
-1	0	0	Ki67+	2123.93799902 1638.75237534
-1	0	0	Ki67+	1548.74412184 471.506943977
-1	0	0	Ki67+	767.582320964 1643.08281364
-1	0	0	Ki67+	1153.59677819 1983.99108195
-1	0	0	Ki67+	1826.8278941 848.859718208
-1	0	0	Ki67+	1535.26906027 557.551163608
-1	0	0	Ki67+	1665.72380781 1355.92761368
-1	0	0	Ki67+	1354.37423155 1550.37278775
-1	0	0	Ki67+	2075.56409963 625.575292086
-1	0	0	Ki67+	1847.91337607 1146.78493048
-1	0	0	Ki67+	850.927148377 1929.872912
-1	0	0	Ki67+	1477.63230886 1341.84673711
-1	0	0	Ki67+	1907.95990194 1956.25369516
-1	0	0	Ki67+	1278.47916093 942.399485694
-1	0	0	Ki67+	61.5258212076 1801.8183078
-1	0	0	Ki67+	48.056332344 143.383644275
-1	0	0	Ki67+	309.417466243 1910.69300814
-1	0	0	Ki67+	723.570318012 875.426086202
-1	0	0	Ki67+	858.053386415 1962.7615076
-1	0	0	Ki67+	1098.42893427 877.798926793
-1	0	0	Ki67+	625.970185203 333.872797621
-1	0	0	Ki67+	1857.75959037 2045.20313752
-1	0	0	Ki67+	1268.86444112 80.9376807379
-1	0	0	Ki67+	1262.19744251 2106.8545278
-1	0	0	Ki67+	787.466892493 1570.78659098
-1	0	0	Ki67+	1342.83941557 1994.59478906
-1	0	0	Ki67+	1796.08413332 416.318361688
-1	0	0	Ki67+	1465.8309169 695.046983316
-1	0	0	Ki67+	1625.50964349 770.364075323
-1	0	0	Ki67+	1615.64480554 168.098067932
-1	0	0	Ki67+	1450.00805961 2141.303475
-1	0	0	Ki67+	1226.40916957 2018.71368977
-1	0	0	Ki67+	1137.11887732 1624.57084022
-1	0	0	Ki67+	1783.30475858 1262.9185314
-1	0	0	Ki67+	1171.11782713 1083.50220517
-1	0	0	Ki67+	836.838012045 1041.45163463
-1	0	0	Ki67+	1069.60908801 658.48636218
-1	0	0	Ki67+	461.31939192 506.697515078
-1	0	0	Ki67+	1705.46681435 52.5484161949
-1	0	0	Ki67+	824.964832028 1493.5382785
-1	0	0	Ki67+	1634.56133884 1927.42570137
-1	0	0	Ki67+	1544.14767897 1798.09029198
-1	0	0	Ki67+	215.421993751 1680.26119754
-1	0	0	Ki67+	1654.1982396 631.270330869
-1	0	0	Ki67+	522.189199215 1924.6924506
-1	0	0	Ki67+	1848.16924972 375.996243964
-1	0	0	Ki67+	1785.35887352 146.328589443
-1	0	0	Ki67+	351.532826802 86.2011108851
-1	0	0	Ki67+	1374.59020537 92.5651057068
-1	0	0	Ki67+	1005.91903531 560.115805261
-1	0	0	Ki67+	556.30403913 349.512352853
-1	0	0	Ki67+	1382.50932362 220.733117222
-1	0	0	Ki67+	1714.02607154 1278.20750925
-1	0	0	Ki67+	1818.55918984 892.945713865
-1	0	0	Ki67+	1204.64261237 1826.38930952
-1	0	0	Ki67+	276.099516035 962.666927521
-1	0	0	Ki67+	1745.49127208 145.354428324
-1	0	0	Ki67+	525.779183847 1776.6205327
-1	0	0	Ki67+	1553.50161904 1182.93707657
-1	0	0	Ki67+	2020.07921306 1703.11189637
-1	0	0	Ki67+	1875.56178518 471.217460101
-1	0	0	Ki67+	2073.02615993 1863.2958313
-1	0	0	Ki67+	792.096888167 325.729433025
-1	0	0	Ki67+	437.948553098 1085.3558459
-1	0	0	Ki67+	1568.99935505 6.89370926817
-1	0	0	Ki67+	407.6655893 505.290471539
-1	0	0	Ki67+	776.257200863 1157.63436955
-1	0	0	Ki67+	1473.58186503 931.727775024
-1	0	0	Ki67+	1463.78493536 854.719084752
-1	0	0	Ki67+	1615.10038493 1849.46860896
-1	0	0	Ki67+	1175.55621357 626.054987243
-1	0	0	Ki67+	1411.93864449 1379.91602947
-1	0	0	Ki67+	2049.57729917 1046.40437215
-1	0	0	Ki67+	1412.70627261 344.463248033
-1	0	0	Ki67+	1002.80350292 1920.47628624
-1	0	0	Ki67+	478.500390922 705.827334898
-1	0	0	Ki67+	735.623234057 1399.12024464
-1	0	0	Ki67+	1699.97054144 253.164726654
-1	0	0	Ki67+	914.889878001 1930.85099537
-1	0	0	Ki67+	1280.39841395 2064.88938075
-1	0	0	Ki67+	1348.6708588 807.693325086
-1	0	0	Ki67+	1537.90352171 1432.56195135
-1	0	0	Ki67+	2121.12272826 270.427200323
-1	0	0	Ki67+	1408.59996521 1881.66744464
-1	0	0	Ki67+	1071.64092948 1287.50553678
-1	0	0	Ki67+	965.506494231 1492.59540936
-1	0	0	Ki67+	1136.53533138 581.791058451
-1	0	0	Ki67+	1924.60776128 1711.63965511
-1	0	0	Ki67+	891.194626641 521.913090093
-1	0	0	Ki67+	975.311609641 888.488884549
-1	0	0	Ki67+	1603.73073023 941.743643361
-1	0	0	Ki67+	112.972231193 1626.00826209
-1	0	0	Ki67+	972.116913673 2010.747822
-1	0	0	Ki67+	1137.9426271 1932.34167853
-1	0	0	Ki67+	1866.13208463 1100.52382704
-1	0	0	Ki67+	691.832817546 85.7049345753
-1	0	0	Ki67+	1966.21182984 976.237842315
-1	0	0	Ki67+	1023.06516932 279.839941009
-1	0	0	Ki67+	1379.39445519 282.376936723
-1	0	0	Ki67+	1828.57673746 212.3609624
-1	0	0	Ki67+	1516.2078925 682.002326915
-1	0	0	Ki67+	209.234230351 1115.95376673
-1	0	0	Ki67+	288.80983209 756.950579947
-1	0	0	Ki67+	1962.90681302 1899.73745755
-1	0	0	Ki67+	577.337082154 98.1204000105
-1	0	0	Ki67+	256.79707941 1324.62927272
-1	0	0	Ki67+	476.153889085 1761.67819516
-1	0	0	Ki67+	287.645253295 1367.28203999
-1	0	0	Ki67+	1859.22286661 2015.98034604
-1	0	0	Ki67+	465.822391084 957.479812703
-1	0	0	Ki67+	812.334069305 961.148839635
-1	0	0	Ki67+	29.6367022736 2075.03440217
-1	0	0	Ki67+	2141.65030656 953.779600711
-1	0	0	Ki67+	1424.9265386 1951.60774651
-1	0	0	Ki67+	469.45851772 55.6206285175
-1	0	0	Ki67+	783.96464383 1813.46899301
-1	0	0	Ki67+	460.400905283 596.684363822
-1	0	0	Ki67+	264.183688148 753.798107933
-1	0	0	Ki67+	1236.56556688 2053.64694149
-1	0	0	Ki67+	1578.69018185 432.723757789
-1	0	0	Ki67+	2144.10094582 1225.99615755
-1	0	0	Ki67+	1627.64685913 350.465330169
-1	0	0	Ki67+	1858.63211737 1509.64527461
-1	0	0	Ki67+	2122.18029922 2089.85467413
-1	0	0	Ki67+	1437.71254776 198.079220374
-1	0	0	Ki67+	1139.18970083 916.877696052
-1	0	0	Ki67+	1269.69280273 1926.28160265
-1	0	0	Ki67+	280.837247549 183.923127046
-1	0	0	Ki67+	746.148761156 900.781990001
-1	0	0	Ki67+	19.5797925052 1143.73391286
-1	0	0	Ki67+	570.020296385 176.859071514
-1	0	0	Ki67+	715.255610787 1840.19281615
-1	0	0	Ki67+	1799.10391397 720.197379244
-1	0	0	Ki67+	368.163410145 1003.68429465
-1	0	0	Ki67+	1485.97159778 862.641103128
-1	0	0	Ki67+	1491.29367761 1495.69292125
-1	0	0	Ki67+	498.901087901 540.71712975
-1	0	0	Ki67+	554.393287989 712.015887158
-1	0	0	Ki67+	134.184132241 1811.5609476
-1	0	0	Ki67+	502.901930771 1849.47734324
-1	0	0	Ki67+	589.746406428 491.547992908
-1	0	0	Ki67+	1679.64319582 1860.69013135
-1	0	0	Ki67+	1595.64067275 2038.37133759
-1	0	0	Ki67+	999.18788099 1150.01298099
-1	0	0	Ki67+	1913.88740687 1458.00605586
-1	0	0	Ki67+	879.623236909 1902.50640473
-1	0	0	Ki67+	705.987861808 1334.35317296
-1	0	0	Ki67+	2046.17054075 2028.55882451
-1	0	0	Ki67+	233.072282997 816.066793503
-1	0	0	Ki67+	1491.19587024 2117.23872973
-1	0	0	Ki67+	2072.08534419 112.253671145
-1	0	0	Ki67+	1084.36696813 1533.6725469
-1	0	0	Ki67+	540.174255162 11.398508067
-1	0	0	Ki67+	1778.81247362 1064.76685874
-1	0	0	Ki67+	853.446510812 1261.72921191
-1	0	0	Ki67+	962.831499867 370.205568275
-1	0	0	Ki67+	2070.87806587 758.67722827
-1	0	0	Ki67+	2036.96564719 1730.5964665
-1	0	0	Ki67+	721.747127145 820.348470739
-1	0	0	Ki67+	1936.54832439 247.868510715
-1	0	0	Ki67+	380.267852158 229.247816771
-1	0	0	Ki67+	509.621422078 2072.55088847
-1	0	0	Ki67+	447.592398171 1317.69299586
-1	0	0	Ki67+	325.399184969 741.386812024
-1	0	0	Ki67+	198.329450846 1562.16954436
-1	0	0	Ki67+	1890.43696401 885.113619249
-1	0	0	Ki67+	678.408077573 6.69249029884
-1	0	0	Ki67+	972.825939186 1392.00676538
-1	0	0	Ki67+	141.97588397 1713.24742207
-1	0	0	Ki67+	1956.82816507 1854.39764046
-1	0	0	Ki67+	1616.60931641 1.46049355844
-1	0	0	CD3+/CD8+/Ki67+	2091.79107524 969.48860618
-1	0	0	CD3+/CD8+/Ki67+	1057.76197992 559.232177014
-1	0	0	CD3+/CD8+/Ki67+	678.271983422 2012.94579439
-1	0	0	CD3+/CD8+/Ki67+	766.932030055 248.761553551
-1	0	0	CD3+/CD8+/Ki67+	104.76853513 1077.57541876
-1	0	0	CD3+/CD8+/Ki67+	1686.9809279 1103.85685733
-1	0	0	CD3+/CD8+/Ki67+	1313.33186876 61.4133192119
-1	0	0	CD3+/CD8+/Ki67+	77.9835882343 694.228516646
-1	0	0	CD3+/CD8+/Ki67+	602.440288613 421.352281796
-1	0	0	CD3+/CD8+/Ki67+	1460.03725884 1724.18485187
-1	0	0	CD3+/CD8+/Ki67+	1044.78016908 2141.61563685
-1	0	0	CD3+/CD8+/Ki67+	1540.80421526 1091.31053617
-1	0	0	CD3+/CD8+/Ki67+	1820.23031275 1569.46668589
-1	0	0	CD3+/CD8+/Ki67+	138.979724331 1445.40570007
-1	0	0	CD3+/CD8+/Ki67+	2062.66296436 567.171588979
-1	0	0	CD3+/CD8+/Ki67+	824.512992128 631.34868919
-1	0	0	CD3+/CD8+/Ki67+	1412.69412283 1243.81311649
-1	0	0	CD3+/CD8+/Ki67+	423.26973846 2025.2290605
-1	0	0	CD3+/CD8+/Ki67+	64.6573203922 622.583475415
-1	0	0	CD3+/CD8+/Ki67+	1849.79270639 265.925899351
-1	0	0	CD3+/CD8+/Ki67+	1623.41255344 2133.27406996
-1	0	0	CD3+/CD8+/Ki67+	1767.52422558 328.25071556
-1	0	0	CD3+/CD8+/Ki67+	1153.01473552 1873.86839805
-1	0	0	CD3+/CD8+/Ki67+	369.676989725 1914.78195782
-1	0	0	CD3+/CD8+/Ki67+	859.016799921 332.409435299
-1	0	0	CD3+/CD8+/Ki67+	1030.34035148 1046.78792745
-1	0	0	CD3+/CD8+/Ki67+	110.548986605 482.409540881
-1	0	0	CD3+/CD8+/Ki67+	261.310707182 1848.44378669
-1	0	0	CD3+/CD8+/Ki67+	122.620504825 23.1971235839
-1	0	0	CD3+/CD8+/Ki67+	1175.72550202 717.020331673
-1	0	0	CD3+/CD8+/Ki67+	1269.23702256 1699.99464349
-1	0	0	CD3+/CD8+/Ki67+	1289.21352624 645.495850054
-1	0	0	CD3+/CD8+/Ki67+	1410.13407021 1549.66042842
-1	0	0	CD3+/CD8+/Ki67+	1026.08323417 2128.21023463
-1	0	0	CD3+/CD8+/Ki67+	1726.91331516 1331.78509399
-1	0	0	CD3+/CD8+/Ki67+	1158.03228477 22.1942984256
-1	0	0	CD3+/CD8+/Ki67+	2061.67321955 844.094677426
-1	0	0	CD3+/CD8+/Ki67+	683.877624417 295.043125026
-1	0	0	CD3+/CD8+/Ki67+	1419.7655909 691.060652915
-1	0	0	CD3+/CD8+/Ki67+	1257.53617011 171.224555479
-1	0	0	CD3+/CD8+/Ki67+	2035.30934769 1187.81618864
-1	0	0	CD3+/CD8+/Ki67+	1643.92994967 1438.25266229
-1	0	0	CD3+/CD8+/Ki67+	1151.94185685 752.327701153
-1	0	0	CD3+/CD8+/Ki67+	900.125201878 235.115574348
-1	0	0	CD3+/CD8+/Ki67+	1187.32465575 1670.44387132
-1	0	0	CD3+/CD8+/Ki67+	714.259002023 481.285150268
-1	0	0	CD3+/CD8+/Ki67+	494.414700638 484.650132683
-1	0	0	CD3+/CD8+/Ki67+	907.438043055 1782.8043183
-1	0	0	CD3+/CD8+/Ki67+	219.676766037 52.2895475179
-1	0	0	CD3+/CD8+/Ki67+	2019.62253131 1086.80758224
#EOF
