# Supplementary material for: Data-Driven Discovery of Immune Contexture Biomarkers
Source: Front Oncol. 2018 Dec 18;8:627. doi: 10.3389/fonc.2018.00627 (PMC6305402; doi:10.3389/fonc.2018.00627)
Supplement: Data Sheet 2.zip — The synthetic dataset used for verifying the approach (section 3.1; Figure 4) is provided as a collection of text files describing regions, markers, and metadata. [file Data_Sheet_2.zip › verificationDataset/testdata_043_ImageObjects.txt]

barcode_target	testdata_043
barcode_origin	-1
workflow_target_version	-1
workflow_origin	-1
workflow_origin_version	-1
iH	-1
iW	-1
user	None

-1	0	0	Ki67+	596.055033091 865.026882583
-1	0	0	Ki67+	965.518327423 500.130623909
-1	0	0	Ki67+	650.070985007 233.865025715
-1	0	0	Ki67+	845.375595891 567.8435318
-1	0	0	Ki67+	212.671222879 1448.69155894
-1	0	0	Ki67+	1057.75969093 1922.96790023
-1	0	0	Ki67+	1148.01283252 901.390929015
-1	0	0	Ki67+	926.796840383 1266.72032745
-1	0	0	Ki67+	184.064353492 83.4764424849
-1	0	0	Ki67+	323.837235225 56.1829830461
-1	0	0	Ki67+	882.058220426 1921.06341617
-1	0	0	Ki67+	223.402667117 176.748816158
-1	0	0	Ki67+	1527.7669141 157.884937681
-1	0	0	Ki67+	1921.17234199 596.952518499
-1	0	0	Ki67+	866.629933543 303.980503025
-1	0	0	Ki67+	785.417212225 2000.77498396
-1	0	0	Ki67+	1596.61065594 463.74900531
-1	0	0	Ki67+	656.492805271 1484.10357183
-1	0	0	Ki67+	1480.03574671 898.211827839
-1	0	0	Ki67+	1751.47144957 2111.1168072
-1	0	0	Ki67+	699.346496236 1943.46708614
-1	0	0	Ki67+	1401.72418958 643.377758831
-1	0	0	Ki67+	90.5380252955 1647.36033603
-1	0	0	Ki67+	1469.33555987 1763.49228779
-1	0	0	Ki67+	1064.36483673 1208.68838621
-1	0	0	Ki67+	774.777140382 1138.46894202
-1	0	0	Ki67+	1892.52292888 2119.71096294
-1	0	0	Ki67+	570.878302789 42.8371388831
-1	0	0	Ki67+	1854.11635004 1898.29119591
-1	0	0	Ki67+	1921.67822181 1042.98592321
-1	0	0	Ki67+	1378.13522246 2023.08134556
-1	0	0	Ki67+	826.290290073 1084.61636604
-1	0	0	Ki67+	984.629056206 1721.7898546
-1	0	0	Ki67+	1302.07614238 753.598910516
-1	0	0	Ki67+	216.145937144 1859.12466719
-1	0	0	Ki67+	2107.24680406 1390.52065967
-1	0	0	Ki67+	910.787980449 940.911790612
-1	0	0	Ki67+	1088.95068575 19.3818413858
-1	0	0	Ki67+	1571.25866718 10.7690762487
-1	0	0	Ki67+	615.529965595 1255.3932077
-1	0	0	Ki67+	512.424787044 1305.71451562
-1	0	0	Ki67+	554.660415402 245.989474553
-1	0	0	Ki67+	181.311183601 900.837251188
-1	0	0	Ki67+	183.215191282 217.389737239
-1	0	0	Ki67+	20.0134512961 1164.659337
-1	0	0	Ki67+	80.3502702306 2112.71531966
-1	0	0	Ki67+	1293.54053157 1708.28939309
-1	0	0	Ki67+	1291.9950766 31.9562919485
-1	0	0	Ki67+	1322.22274922 1399.65898447
-1	0	0	Ki67+	2010.57355186 1032.14311553
-1	0	0	Ki67+	570.296854294 516.401196895
-1	0	0	Ki67+	947.632852977 1284.73183141
-1	0	0	Ki67+	2148.80905861 330.884373782
-1	0	0	Ki67+	1681.26154545 178.369647072
-1	0	0	Ki67+	1381.71181642 672.030522312
-1	0	0	Ki67+	2102.85237096 1024.32459318
-1	0	0	Ki67+	1695.77740697 1644.95932433
-1	0	0	Ki67+	143.667594757 981.053637647
-1	0	0	Ki67+	75.4341999669 1113.94097659
-1	0	0	Ki67+	1758.57002124 169.749657083
-1	0	0	Ki67+	1536.90221377 2109.92756719
-1	0	0	Ki67+	676.945108051 114.080669123
-1	0	0	Ki67+	565.976424239 1928.06568611
-1	0	0	Ki67+	962.752584537 58.3068222275
-1	0	0	Ki67+	852.183573281 695.879807703
-1	0	0	Ki67+	880.185501059 217.550548949
-1	0	0	Ki67+	875.717901788 967.575326615
-1	0	0	Ki67+	1372.00524123 2102.05208647
-1	0	0	Ki67+	1122.39051101 1627.64537284
-1	0	0	Ki67+	1768.38343126 414.161650328
-1	0	0	Ki67+	1219.10099663 1856.87614936
-1	0	0	Ki67+	2129.09848575 1298.46975434
-1	0	0	Ki67+	1214.71628449 237.255708442
-1	0	0	Ki67+	326.717525293 338.975926634
-1	0	0	Ki67+	979.301771197 1682.5916888
-1	0	0	Ki67+	806.99450885 764.457768128
-1	0	0	Ki67+	1928.13046678 1834.04940054
-1	0	0	Ki67+	1291.62500664 1613.77514589
-1	0	0	Ki67+	1878.01978191 122.774579608
-1	0	0	Ki67+	1147.60348793 1992.77737545
-1	0	0	Ki67+	363.614187184 1950.64723347
-1	0	0	Ki67+	1866.78908662 1309.55721683
-1	0	0	Ki67+	1162.21866277 245.167463469
-1	0	0	Ki67+	588.983456222 104.069666813
-1	0	0	Ki67+	608.884684861 1739.20646146
-1	0	0	Ki67+	1228.96744893 2024.81126065
-1	0	0	Ki67+	1466.04350217 1499.56497787
-1	0	0	Ki67+	433.135247245 747.669866379
-1	0	0	Ki67+	13.5617445536 474.606617278
-1	0	0	Ki67+	1894.53134931 1391.67039221
-1	0	0	Ki67+	302.067913603 2097.18697165
-1	0	0	Ki67+	1792.66711067 438.047090217
-1	0	0	Ki67+	1873.91494022 178.523386997
-1	0	0	Ki67+	847.246153955 992.00173823
-1	0	0	Ki67+	1174.38559545 1528.71405578
-1	0	0	Ki67+	1655.94267783 1498.4127498
-1	0	0	Ki67+	823.187637667 1629.80226816
-1	0	0	Ki67+	395.035817119 1918.27364833
-1	0	0	Ki67+	1395.03020908 970.088513785
-1	0	0	Ki67+	849.066172635 515.224743095
-1	0	0	Ki67+	1248.86280035 81.120499038
-1	0	0	Ki67+	379.682009849 1019.97243388
-1	0	0	Ki67+	1060.22886744 933.898111425
-1	0	0	Ki67+	48.7379153467 295.312311481
-1	0	0	Ki67+	1474.16831289 154.187914963
-1	0	0	Ki67+	567.780178044 1712.72542401
-1	0	0	Ki67+	1702.62561781 1084.50265157
-1	0	0	Ki67+	1825.66092355 1593.10321617
-1	0	0	Ki67+	1645.75907114 478.592632433
-1	0	0	Ki67+	337.126046398 1349.8954924
-1	0	0	Ki67+	1679.13509162 2020.14698431
-1	0	0	Ki67+	1189.56226795 1442.72356282
-1	0	0	Ki67+	255.953060337 1600.90314452
-1	0	0	Ki67+	118.69931135 1887.56913252
-1	0	0	Ki67+	440.587466107 1871.02497026
-1	0	0	Ki67+	1266.6526142 393.871702506
-1	0	0	Ki67+	531.903963331 0.891254876096
-1	0	0	Ki67+	1545.3321702 378.836133217
-1	0	0	Ki67+	1729.57909691 1032.14357467
-1	0	0	Ki67+	471.25881184 1330.43457752
-1	0	0	Ki67+	941.788112569 973.343427097
-1	0	0	Ki67+	729.056269209 355.451549066
-1	0	0	Ki67+	16.0218112813 634.497230529
-1	0	0	Ki67+	1668.37265485 1898.93296512
-1	0	0	Ki67+	498.881948217 1570.80624932
-1	0	0	Ki67+	786.710632217 207.068809495
-1	0	0	Ki67+	449.531992119 1596.95168706
-1	0	0	Ki67+	267.637885781 47.0540067065
-1	0	0	Ki67+	134.081592331 2056.35265213
-1	0	0	Ki67+	1114.40651054 1526.23705728
-1	0	0	Ki67+	528.349551886 220.402554842
-1	0	0	Ki67+	167.033511996 1327.67942204
-1	0	0	Ki67+	1054.56520215 1674.91899303
-1	0	0	Ki67+	6.15690872919 1521.45327431
-1	0	0	Ki67+	1694.57447633 97.7820014378
-1	0	0	Ki67+	773.560739435 1260.67525653
-1	0	0	Ki67+	1878.90393317 359.769359721
-1	0	0	Ki67+	958.851480195 1956.50775218
-1	0	0	Ki67+	672.158346321 1757.07764927
-1	0	0	Ki67+	511.35942423 1771.9759066
-1	0	0	Ki67+	1101.44476547 1911.18506029
-1	0	0	Ki67+	951.448613779 1315.41628521
-1	0	0	Ki67+	872.774842102 1400.50457941
-1	0	0	Ki67+	2108.5258262 1833.05388711
-1	0	0	Ki67+	51.4661320897 1668.20905112
-1	0	0	Ki67+	1108.10495058 1277.95213979
-1	0	0	Ki67+	964.417102972 356.040370514
-1	0	0	Ki67+	858.48654057 1853.74378184
-1	0	0	Ki67+	578.792517183 1219.74732752
-1	0	0	Ki67+	1498.35024475 1454.94074615
-1	0	0	Ki67+	1988.02245031 643.925533364
-1	0	0	Ki67+	1253.28146975 1214.02501603
-1	0	0	Ki67+	1699.18204031 977.103811368
-1	0	0	Ki67+	819.359778204 1790.76800701
-1	0	0	Ki67+	306.126387145 574.859589014
-1	0	0	Ki67+	1223.83479165 1387.30009188
-1	0	0	Ki67+	1761.38076899 1831.09177975
-1	0	0	Ki67+	1296.26080446 676.327018628
-1	0	0	Ki67+	1788.76786996 1516.93827094
-1	0	0	Ki67+	429.148251167 563.814431633
-1	0	0	Ki67+	1481.39053977 626.301232466
-1	0	0	Ki67+	1865.37895303 1081.37995311
-1	0	0	Ki67+	1302.58622731 1157.66621256
-1	0	0	Ki67+	1607.91680862 1672.04145403
-1	0	0	Ki67+	802.534490544 67.2048242347
-1	0	0	Ki67+	1826.90759626 1960.54302621
-1	0	0	Ki67+	1435.45303106 1803.624079
-1	0	0	Ki67+	352.92435824 1365.07208526
-1	0	0	Ki67+	136.790107553 866.386381748
-1	0	0	Ki67+	1533.35509744 446.274525588
-1	0	0	Ki67+	2007.06468526 1071.40440357
-1	0	0	Ki67+	1365.99704557 237.614296925
-1	0	0	Ki67+	1899.4434421 979.015654297
-1	0	0	Ki67+	1669.16751515 442.494121457
-1	0	0	Ki67+	876.488256031 1765.48307202
-1	0	0	Ki67+	5.9032948388 70.5666074671
-1	0	0	Ki67+	1071.55708767 1801.61935877
-1	0	0	Ki67+	1812.11128588 1248.73973038
-1	0	0	Ki67+	1601.28573079 1069.26776165
-1	0	0	Ki67+	424.111632186 21.009150224
-1	0	0	Ki67+	700.931288767 750.744562419
-1	0	0	Ki67+	1004.47443828 39.7384198877
-1	0	0	Ki67+	1787.87969018 1729.87286343
-1	0	0	Ki67+	1120.48942474 1312.70966727
-1	0	0	Ki67+	433.081748056 1043.45365976
-1	0	0	Ki67+	1105.05979236 1185.10853446
-1	0	0	Ki67+	1166.26570482 1252.84892288
-1	0	0	Ki67+	1897.84236733 765.591729597
-1	0	0	Ki67+	1168.27995959 1773.25928251
-1	0	0	Ki67+	99.9214762579 632.752523264
-1	0	0	Ki67+	584.200836601 909.641874792
-1	0	0	Ki67+	86.4525931926 1483.20077699
-1	0	0	Ki67+	984.317357668 246.297818261
-1	0	0	Ki67+	2024.68172107 1332.05078601
-1	0	0	Ki67+	1215.49035992 826.580036817
-1	0	0	Ki67+	851.553789789 2106.81001192
-1	0	0	Ki67+	1039.00728355 1143.01632033
-1	0	0	Ki67+	1837.28466531 361.560387007
-1	0	0	Ki67+	2054.60652938 1726.89266498
-1	0	0	Ki67+	800.243296571 1356.93681354
-1	0	0	Ki67+	1198.26187529 719.533251438
-1	0	0	Ki67+	267.16027121 1997.52081834
-1	0	0	Ki67+	1679.94700554 858.2880038
-1	0	0	Ki67+	1809.75094117 1127.03705196
-1	0	0	Ki67+	463.438430121 1808.7761117
-1	0	0	Ki67+	1618.95646875 852.71154676
-1	0	0	Ki67+	720.83993315 1900.34790336
-1	0	0	Ki67+	531.218157476 421.988697169
-1	0	0	Ki67+	1448.11537392 84.9443328609
-1	0	0	Ki67+	1249.17290024 566.533358966
-1	0	0	Ki67+	1312.06805296 217.380351748
-1	0	0	Ki67+	730.839564256 569.888580524
-1	0	0	Ki67+	1447.65027912 499.6133855
-1	0	0	Ki67+	366.121927711 487.516588927
-1	0	0	Ki67+	1901.23908266 1419.89968792
-1	0	0	Ki67+	1337.10497299 322.207796676
-1	0	0	Ki67+	338.09078601 974.715452611
-1	0	0	Ki67+	1409.97626328 1155.06069512
-1	0	0	Ki67+	831.789842205 265.92681724
-1	0	0	Ki67+	433.524764635 1275.01655241
-1	0	0	Ki67+	1334.82571515 1936.82169105
-1	0	0	Ki67+	1945.3961695 564.494655915
-1	0	0	Ki67+	563.808732805 282.834951531
-1	0	0	Ki67+	266.886717264 1890.12037601
-1	0	0	Ki67+	1545.09165962 1731.56038524
-1	0	0	Ki67+	1779.71452303 2022.07588936
-1	0	0	Ki67+	2040.37110403 1413.49877078
-1	0	0	Ki67+	1104.35024687 963.010827649
-1	0	0	Ki67+	674.1525339 2056.58737785
-1	0	0	Ki67+	1804.76375552 1897.81923893
-1	0	0	Ki67+	266.773783028 505.372409813
-1	0	0	Ki67+	343.019143393 1573.97178214
-1	0	0	Ki67+	1097.89532795 135.389360261
-1	0	0	Ki67+	1705.2221767 1244.89077358
-1	0	0	Ki67+	111.669091631 1301.42255634
-1	0	0	Ki67+	228.662990643 2019.10971611
-1	0	0	Ki67+	976.142591202 1265.73705065
-1	0	0	Ki67+	1184.23243744 515.149914199
-1	0	0	Ki67+	1436.38929069 1727.75569419
-1	0	0	Ki67+	679.922512147 1283.07731211
-1	0	0	Ki67+	107.198037073 417.114324588
-1	0	0	Ki67+	545.164639057 151.922570421
-1	0	0	Ki67+	92.1901873454 542.063068219
-1	0	0	Ki67+	1065.33462795 510.896747122
-1	0	0	Ki67+	756.786914492 168.415351689
-1	0	0	Ki67+	856.887205561 146.347203465
-1	0	0	Ki67+	350.896143619 1880.49787525
-1	0	0	Ki67+	312.938172434 1340.86914231
-1	0	0	Ki67+	1099.17439631 1823.65330267
-1	0	0	Ki67+	1202.84139838 1056.32920654
-1	0	0	Ki67+	1958.25222974 299.01335075
-1	0	0	Ki67+	2021.89867387 1995.82107448
-1	0	0	Ki67+	2095.73525647 1617.03180991
-1	0	0	Ki67+	1053.73582628 1120.13145559
-1	0	0	Ki67+	1405.69074507 1804.88970885
-1	0	0	Ki67+	808.747138733 668.686472159
-1	0	0	Ki67+	821.280586815 17.189650156
-1	0	0	Ki67+	1143.30718246 347.5250227
-1	0	0	Ki67+	80.5840302216 827.200386259
-1	0	0	Ki67+	1124.66296564 2017.02782986
-1	0	0	Ki67+	1136.49592079 284.697600191
-1	0	0	Ki67+	529.229838833 745.141319537
-1	0	0	Ki67+	1684.23187468 892.809587676
-1	0	0	Ki67+	29.6809900531 134.563824534
-1	0	0	Ki67+	1827.08860869 63.0417608575
-1	0	0	Ki67+	1055.5952392 1461.945242
-1	0	0	Ki67+	1696.35398981 587.983403578
-1	0	0	Ki67+	887.286799905 64.5712902743
-1	0	0	Ki67+	688.661723947 51.8155084486
-1	0	0	Ki67+	651.191002477 751.009637425
-1	0	0	Ki67+	398.888341222 858.192893325
-1	0	0	Ki67+	457.323225893 1629.11606786
-1	0	0	Ki67+	1985.79743833 412.26934935
-1	0	0	Ki67+	1758.26130312 1231.31981044
-1	0	0	Ki67+	1304.5453911 1373.94457798
-1	0	0	Ki67+	1124.16641633 1709.60051006
-1	0	0	Ki67+	692.444417775 1604.21292396
-1	0	0	Ki67+	1285.00592649 1319.77136885
-1	0	0	Ki67+	1936.01335413 1409.17630409
-1	0	0	Ki67+	952.375190554 130.318751198
-1	0	0	Ki67+	1053.05174304 277.530157001
-1	0	0	Ki67+	1973.07825962 101.857663507
-1	0	0	Ki67+	2120.09890012 1485.25931066
-1	0	0	Ki67+	607.031373253 1132.76393418
-1	0	0	Ki67+	1944.13506632 1444.02132894
-1	0	0	Ki67+	702.529795632 398.321142611
-1	0	0	Ki67+	332.258919944 132.275981542
-1	0	0	Ki67+	235.801739819 665.238465658
-1	0	0	Ki67+	794.018529984 1205.95409051
-1	0	0	Ki67+	2006.17043617 1792.41013757
-1	0	0	Ki67+	367.830847795 655.954596586
-1	0	0	Ki67+	651.958502325 136.079467518
-1	0	0	Ki67+	2041.3721609 2040.19036506
-1	0	0	Ki67+	46.6377348958 1997.51088515
-1	0	0	Ki67+	1533.10604222 1831.06115986
-1	0	0	Ki67+	722.62268635 1484.01648917
-1	0	0	Ki67+	720.738741329 209.867709663
-1	0	0	Ki67+	987.406350618 1537.65309468
-1	0	0	Ki67+	1416.35175633 524.507679034
-1	0	0	Ki67+	1721.06921082 1298.69467776
-1	0	0	Ki67+	168.384393905 1413.65813897
-1	0	0	Ki67+	1415.3853044 995.981363079
-1	0	0	Ki67+	1798.40802015 1044.69533946
-1	0	0	Ki67+	1193.44062011 1328.83641306
-1	0	0	Ki67+	415.274484481 204.412495073
-1	0	0	Ki67+	217.128867626 319.66121846
-1	0	0	Ki67+	2033.8191884 1945.52497972
-1	0	0	Ki67+	1087.05423429 997.849852766
-1	0	0	Ki67+	1879.85927573 1640.19001435
-1	0	0	Ki67+	388.668514393 2064.67275543
-1	0	0	Ki67+	18.7838282479 250.608800896
-1	0	0	Ki67+	146.669814845 79.1882035144
-1	0	0	Ki67+	2028.18527273 1546.37994898
-1	0	0	Ki67+	391.840264905 1194.00886727
-1	0	0	Ki67+	1661.87644862 1046.62259698
-1	0	0	Ki67+	115.878432515 969.481285095
-1	0	0	Ki67+	1980.77294054 1268.67307596
-1	0	0	Ki67+	463.211658824 45.3567679149
-1	0	0	Ki67+	1645.35782326 1833.66805472
-1	0	0	Ki67+	35.630665914 734.956204775
-1	0	0	Ki67+	634.813027186 563.349352696
-1	0	0	Ki67+	1382.92865722 891.914107463
-1	0	0	Ki67+	1332.64188023 603.403905935
-1	0	0	Ki67+	443.608019304 1493.74536982
-1	0	0	Ki67+	1552.1682032 509.477108388
-1	0	0	Ki67+	550.89180934 1585.6573754
-1	0	0	Ki67+	23.8879146562 1250.44992474
-1	0	0	Ki67+	1458.98343203 188.333167335
-1	0	0	Ki67+	719.943488088 611.982441238
-1	0	0	Ki67+	474.971266375 981.844761059
-1	0	0	Ki67+	1595.96437125 2044.42407886
-1	0	0	Ki67+	1046.47734838 2094.75251934
-1	0	0	Ki67+	1951.23966904 912.098889373
-1	0	0	Ki67+	730.629726606 1044.8560347
-1	0	0	Ki67+	1868.3310802 651.773953164
-1	0	0	Ki67+	1049.57344217 1555.18045607
-1	0	0	Ki67+	1254.7166446 1559.7889208
-1	0	0	Ki67+	1088.54551036 264.466915615
-1	0	0	Ki67+	931.620685686 1593.31183079
-1	0	0	Ki67+	1588.62264046 38.7409305324
-1	0	0	Ki67+	1535.65210538 1131.68738164
-1	0	0	Ki67+	46.8446142688 168.165463911
-1	0	0	Ki67+	923.404418506 1739.85839894
-1	0	0	Ki67+	39.7970766557 1876.07756069
-1	0	0	Ki67+	16.8950253571 353.868977899
-1	0	0	Ki67+	1504.27448335 2068.90335789
-1	0	0	Ki67+	340.347370356 1539.76954434
-1	0	0	Ki67+	922.980295819 1085.42073561
-1	0	0	Ki67+	8.5565133431 1336.8799969
-1	0	0	Ki67+	1462.55844431 1460.21657438
-1	0	0	Ki67+	498.604550316 1819.87141544
-1	0	0	Ki67+	2119.58012919 845.99268017
-1	0	0	Ki67+	131.667409262 1844.23192536
-1	0	0	Ki67+	1619.55923571 985.998144009
-1	0	0	Ki67+	2142.15945215 1488.88080619
-1	0	0	Ki67+	1418.40843344 1513.55342172
-1	0	0	Ki67+	1882.13903531 1960.6837735
-1	0	0	Ki67+	316.271522249 377.100041645
-1	0	0	Ki67+	686.63340866 381.201899962
-1	0	0	Ki67+	512.888647534 1023.62549548
-1	0	0	Ki67+	247.693813675 1553.01839384
-1	0	0	Ki67+	330.07955754 1724.86819792
-1	0	0	Ki67+	238.765049807 1915.14485289
-1	0	0	Ki67+	825.448730639 608.735468298
-1	0	0	Ki67+	1499.05667674 1563.02412511
-1	0	0	Ki67+	1838.6530529 908.351038211
-1	0	0	Ki67+	575.721916974 2025.08039226
-1	0	0	Ki67+	17.7212861866 1930.01432954
-1	0	0	Ki67+	625.159442417 2061.34140863
-1	0	0	Ki67+	100.729325643 500.762950363
-1	0	0	Ki67+	599.726362736 190.571829878
-1	0	0	Ki67+	107.737073847 1089.62681003
-1	0	0	Ki67+	1340.04190115 400.213792581
-1	0	0	Ki67+	283.051445993 13.6655149342
-1	0	0	Ki67+	1696.67358739 1896.67966769
-1	0	0	Ki67+	604.689360412 670.844705247
-1	0	0	Ki67+	192.38941312 2130.88022866
-1	0	0	Ki67+	1737.89680237 527.753770367
-1	0	0	Ki67+	1075.62245691 766.77599269
-1	0	0	Ki67+	65.9238777147 355.239768624
-1	0	0	Ki67+	915.266755388 1219.95704266
-1	0	0	Ki67+	1962.1597201 1820.88094563
-1	0	0	Ki67+	1661.54357377 40.2178384994
-1	0	0	Ki67+	984.859673469 427.830999143
-1	0	0	Ki67+	1781.30350841 1331.58062954
-1	0	0	Ki67+	641.753215684 672.382990648
-1	0	0	Ki67+	1760.35483321 2089.34326752
-1	0	0	Ki67+	253.408286545 1713.37773546
-1	0	0	Ki67+	1543.45613205 336.926897944
-1	0	0	Ki67+	1756.68968667 1622.15757816
-1	0	0	Ki67+	224.020461229 67.9255398686
-1	0	0	Ki67+	999.236901396 514.724733936
-1	0	0	Ki67+	52.1262711361 21.1879037416
-1	0	0	Ki67+	1603.39942493 1131.16652212
-1	0	0	Ki67+	1120.66535536 2069.0315919
-1	0	0	Ki67+	1772.5337203 853.164623975
-1	0	0	Ki67+	1848.76651174 1968.95387624
-1	0	0	Ki67+	2029.46093156 390.369140462
-1	0	0	Ki67+	1827.91731535 1160.26561226
-1	0	0	Ki67+	760.688180859 1083.80659955
-1	0	0	Ki67+	1748.44503412 1120.49784894
-1	0	0	Ki67+	139.196604436 586.077699485
-1	0	0	Ki67+	123.822686177 620.263956094
-1	0	0	Ki67+	1190.90629236 1464.56305745
-1	0	0	Ki67+	646.639087041 1201.09973853
-1	0	0	Ki67+	1439.89904208 1166.28094529
-1	0	0	Ki67+	725.364798411 1111.80555557
-1	0	0	Ki67+	1423.80212802 82.9636803718
-1	0	0	Ki67+	262.383840959 173.116309705
-1	0	0	Ki67+	1615.3283261 385.428418437
-1	0	0	Ki67+	1712.78533101 882.42275784
-1	0	0	Ki67+	219.298622212 298.150888489
-1	0	0	Ki67+	1674.95833438 1781.56697975
-1	0	0	Ki67+	1695.52209158 428.379592272
-1	0	0	Ki67+	1302.57313179 920.270448551
-1	0	0	Ki67+	162.452505368 1173.63533206
-1	0	0	Ki67+	1859.13573162 2116.22201861
-1	0	0	Ki67+	830.211850264 772.318207359
-1	0	0	Ki67+	1299.73821802 1931.28861508
-1	0	0	Ki67+	1039.45287627 606.518044275
-1	0	0	Ki67+	314.065406379 295.249851668
-1	0	0	Ki67+	1902.23168877 181.162656683
-1	0	0	Ki67+	1118.2988716 1426.90100006
-1	0	0	Ki67+	1306.62972078 535.522014069
-1	0	0	Ki67+	1541.81676597 91.8793009405
-1	0	0	Ki67+	1193.29439191 2098.39631513
-1	0	0	Ki67+	1208.51908318 1879.50671536
-1	0	0	Ki67+	1764.40394233 621.236313357
-1	0	0	Ki67+	967.259702377 1823.76529818
-1	0	0	Ki67+	1368.8499611 621.560907746
-1	0	0	Ki67+	1428.17235812 624.767818374
-1	0	0	Ki67+	1381.49707002 412.583332349
-1	0	0	Ki67+	124.291739446 1946.6612614
-1	0	0	Ki67+	2035.76318665 1453.2934688
-1	0	0	Ki67+	1187.90402872 78.0910487104
-1	0	0	Ki67+	1386.45280011 367.026983811
-1	0	0	Ki67+	1012.43468687 1247.15539678
-1	0	0	Ki67+	2062.65924123 1551.40922747
-1	0	0	Ki67+	1383.05257836 855.091343496
-1	0	0	Ki67+	176.347391904 1118.32784758
-1	0	0	Ki67+	1277.2165775 240.985572586
-1	0	0	Ki67+	1312.52791499 557.546441332
-1	0	0	Ki67+	1191.85551211 2033.94363441
-1	0	0	Ki67+	445.396870621 1920.65983934
-1	0	0	Ki67+	1699.97069895 791.816495019
-1	0	0	Ki67+	1743.81210788 465.006082329
-1	0	0	Ki67+	1969.01294153 1063.30630091
-1	0	0	Ki67+	1075.88466677 1723.61211338
-1	0	0	Ki67+	144.382245012 360.911422082
-1	0	0	Ki67+	32.2161215275 1086.39517305
-1	0	0	Ki67+	341.186813644 920.746073924
-1	0	0	Ki67+	505.437194545 773.445608941
-1	0	0	Ki67+	1352.51539035 161.946803706
-1	0	0	Ki67+	1496.18983351 1667.74784961
-1	0	0	Ki67+	925.409648311 1718.24187924
-1	0	0	Ki67+	1710.23010191 950.908377076
-1	0	0	Ki67+	1395.82601644 1667.30573577
-1	0	0	Ki67+	697.040042856 944.716287332
-1	0	0	Ki67+	191.663052425 1880.1009628
-1	0	0	Ki67+	72.8612598996 658.008958184
-1	0	0	Ki67+	1402.37476796 838.657584663
-1	0	0	Ki67+	1986.04426514 2085.00077744
-1	0	0	Ki67+	353.408434429 2024.40310893
-1	0	0	Ki67+	491.781033926 1505.8247118
-1	0	0	Ki67+	1904.42837912 1864.03131926
-1	0	0	Ki67+	635.152829446 797.435540523
-1	0	0	Ki67+	1741.59864506 1262.40706268
-1	0	0	Ki67+	1256.65513489 1127.95287512
-1	0	0	Ki67+	613.54346736 787.602838012
-1	0	0	Ki67+	1383.21575478 1362.98717479
-1	0	0	Ki67+	909.399899706 189.728071864
-1	0	0	Ki67+	981.692187858 2051.80351995
-1	0	0	Ki67+	1309.11702694 1427.50706823
-1	0	0	Ki67+	1328.86305121 746.589889948
-1	0	0	Ki67+	491.237987572 462.241243611
-1	0	0	Ki67+	926.089509591 1010.74533455
-1	0	0	Ki67+	961.155146084 1455.98645774
-1	0	0	Ki67+	2033.1088741 430.393245879
-1	0	0	Ki67+	1034.92339114 43.8594724509
-1	0	0	Ki67+	209.486528519 1965.40211501
-1	0	0	Ki67+	1890.16544539 1126.88696637
-1	0	0	Ki67+	1524.8354876 286.198411819
-1	0	0	Ki67+	1554.05867347 1948.25397413
-1	0	0	Ki67+	1953.27277273 77.6409326801
-1	0	0	Ki67+	835.208584457 1998.34698777
-1	0	0	Ki67+	1269.59547864 1271.47788972
-1	0	0	Ki67+	17.179218037 790.480566568
-1	0	0	Ki67+	1710.88185074 1863.6290283
-1	0	0	Ki67+	1664.76533604 635.437191883
-1	0	0	Ki67+	186.637383089 433.155662363
-1	0	0	Ki67+	882.05915238 2148.54493993
-1	0	0	Ki67+	1869.47052362 212.907013501
-1	0	0	Ki67+	1166.49201254 821.368191011
-1	0	0	Ki67+	2099.42801507 1100.58093775
-1	0	0	Ki67+	522.082841826 1398.11142354
-1	0	0	Ki67+	296.235292708 1929.18389991
-1	0	0	Ki67+	1002.21170295 1371.14753669
-1	0	0	Ki67+	61.1627546623 1554.06920479
-1	0	0	Ki67+	682.630229238 2.94188595138
-1	0	0	Ki67+	1854.70168281 24.2473448358
-1	0	0	Ki67+	1068.98494339 1773.81785451
-1	0	0	Ki67+	1458.82492914 1252.31853159
-1	0	0	Ki67+	549.282287744 510.904602978
-1	0	0	Ki67+	1014.16177844 532.335417868
-1	0	0	Ki67+	748.134406765 1022.13152265
-1	0	0	Ki67+	935.067453917 609.510572454
-1	0	0	Ki67+	2017.06152447 1125.1940729
-1	0	0	Ki67+	624.236565188 1397.12064414
-1	0	0	Ki67+	1839.13100515 1562.04757114
-1	0	0	Ki67+	643.223258158 1563.67054675
-1	0	0	Ki67+	1371.73102525 650.571495426
-1	0	0	Ki67+	1989.52892366 804.198091675
-1	0	0	Ki67+	851.566278091 1217.7093759
-1	0	0	Ki67+	764.070303689 1622.03454551
-1	0	0	Ki67+	1021.63526768 654.264350726
-1	0	0	Ki67+	394.950765078 552.482710346
-1	0	0	Ki67+	1290.70199412 2136.08919548
-1	0	0	Ki67+	1220.06253442 1456.16458027
-1	0	0	Ki67+	1743.19374861 352.303656483
-1	0	0	Ki67+	1674.72072739 581.423606407
-1	0	0	Ki67+	457.538647757 1094.66930438
-1	0	0	Ki67+	243.102672698 801.608510169
-1	0	0	Ki67+	1732.19986047 1418.00711517
-1	0	0	Ki67+	980.686941244 1064.20454771
-1	0	0	Ki67+	1953.90922402 698.52511749
-1	0	0	Ki67+	188.568319237 669.282153542
-1	0	0	Ki67+	1516.57924397 1707.8123499
-1	0	0	Ki67+	1467.103388 1136.22732631
-1	0	0	Ki67+	1481.14414715 2072.54209729
-1	0	0	Ki67+	1034.30163403 1380.67641405
-1	0	0	Ki67+	1534.14260662 847.427383148
-1	0	0	Ki67+	737.461491147 1650.12229165
-1	0	0	Ki67+	44.7567735697 1243.71523497
-1	0	0	Ki67+	909.628309167 1801.51274825
-1	0	0	Ki67+	234.480630909 1238.70754041
-1	0	0	Ki67+	1422.83858586 860.169120934
-1	0	0	Ki67+	1328.33611723 1843.44027832
-1	0	0	Ki67+	1589.64565176 65.2616242596
-1	0	0	Ki67+	204.485632037 1043.20036466
-1	0	0	Ki67+	1029.38634747 760.542243052
-1	0	0	Ki67+	1104.70575358 746.25277739
-1	0	0	Ki67+	102.00411234 1274.2855106
-1	0	0	Ki67+	1230.34935577 1522.18352867
-1	0	0	Ki67+	1418.96221785 1307.11491477
-1	0	0	Ki67+	1583.15974333 2008.31061129
-1	0	0	Ki67+	1688.04124636 366.453872239
-1	0	0	Ki67+	986.28383295 1007.2887974
-1	0	0	Ki67+	343.595446525 1969.89763598
-1	0	0	Ki67+	2020.79403083 1600.0159108
-1	0	0	Ki67+	1019.40768056 1188.29379431
-1	0	0	Ki67+	658.573051649 2092.25789791
-1	0	0	Ki67+	1007.47525821 162.713172786
-1	0	0	Ki67+	1505.98403091 49.3574997158
-1	0	0	Ki67+	1208.40660023 1119.03712397
-1	0	0	Ki67+	562.34747672 1355.61826724
-1	0	0	Ki67+	917.638946925 810.531486722
-1	0	0	Ki67+	606.802124847 228.669362745
-1	0	0	Ki67+	1591.06894732 1872.60986247
-1	0	0	Ki67+	1398.47518095 1960.34883513
-1	0	0	Ki67+	1223.04263823 343.541139773
-1	0	0	Ki67+	43.5301929928 1275.12971661
-1	0	0	Ki67+	1518.05820913 921.389761457
-1	0	0	Ki67+	1259.48305845 860.667562163
-1	0	0	Ki67+	235.614851189 2125.02143212
-1	0	0	Ki67+	600.251269902 1915.05286759
-1	0	0	Ki67+	68.6711864924 193.079449967
-1	0	0	Ki67+	979.550497483 1494.8201195
-1	0	0	Ki67+	591.845802113 1963.58678751
-1	0	0	Ki67+	504.652359989 1100.53687734
-1	0	0	Ki67+	913.992597606 425.836097564
-1	0	0	Ki67+	1718.36322186 568.702850517
-1	0	0	Ki67+	1057.06234608 1020.87374001
-1	0	0	Ki67+	1086.73318252 1572.60203139
-1	0	0	Ki67+	145.051076493 129.244632454
-1	0	0	Ki67+	44.6808154799 1491.38230574
-1	0	0	Ki67+	1750.83481476 1397.54864201
-1	0	0	Ki67+	1564.29538194 938.319474418
-1	0	0	Ki67+	416.550775233 1293.40711651
-1	0	0	Ki67+	633.228420662 313.101240879
-1	0	0	Ki67+	736.820431941 878.142964006
-1	0	0	Ki67+	1018.68165171 110.591296758
-1	0	0	Ki67+	300.456405095 1236.82351537
-1	0	0	Ki67+	954.605275863 1202.54914984
-1	0	0	Ki67+	2057.43998507 1307.38863959
-1	0	0	Ki67+	413.822832624 1618.34679316
-1	0	0	Ki67+	220.947372738 45.5505176547
-1	0	0	Ki67+	1167.35948945 724.744645011
-1	0	0	Ki67+	93.6955112434 1211.04166537
-1	0	0	Ki67+	1985.5408008 726.888518352
-1	0	0	Ki67+	2141.44449953 2143.53113441
-1	0	0	Ki67+	1320.47735303 7.47166507845
-1	0	0	Ki67+	95.5137166398 316.939353987
-1	0	0	Ki67+	1732.77620972 832.068689742
-1	0	0	Ki67+	1633.00810082 1264.5438084
-1	0	0	Ki67+	2013.59756547 1924.8619284
-1	0	0	Ki67+	427.82715702 1117.64223292
-1	0	0	Ki67+	1240.6685139 214.984112394
-1	0	0	Ki67+	1010.34111811 1003.84629247
-1	0	0	Ki67+	198.377757986 1609.15040714
-1	0	0	Ki67+	1950.70136378 1703.6469953
-1	0	0	Ki67+	1838.97558228 1001.1450846
-1	0	0	Ki67+	1558.16401594 424.637941806
-1	0	0	Ki67+	358.97757238 1200.59028711
-1	0	0	Ki67+	30.1203805083 1387.97722465
-1	0	0	Ki67+	1725.36498279 1120.57790796
-1	0	0	Ki67+	1881.54982108 3.0358561369
-1	0	0	Ki67+	1193.06988797 1540.17881911
-1	0	0	Ki67+	541.706614345 1803.54141159
-1	0	0	Ki67+	1424.90805796 1107.62556036
-1	0	0	Ki67+	806.654516112 176.897468679
-1	0	0	Ki67+	755.481684035 524.135398595
-1	0	0	Ki67+	71.9987456083 1578.42527177
-1	0	0	Ki67+	916.012135235 137.659674914
-1	0	0	Ki67+	1151.03655582 950.299941112
-1	0	0	Ki67+	1244.90470004 1659.58867711
-1	0	0	Ki67+	976.347286175 1145.78102872
-1	0	0	Ki67+	1833.39414858 1228.74048684
-1	0	0	Ki67+	1171.79606339 1112.48354058
-1	0	0	Ki67+	2030.78334472 541.015593138
-1	0	0	Ki67+	1581.44611218 1380.18602707
-1	0	0	Ki67+	1718.5377988 1755.33091822
-1	0	0	Ki67+	200.54099786 611.17447426
-1	0	0	Ki67+	1433.00361426 202.683162919
-1	0	0	Ki67+	759.629967612 698.856060629
-1	0	0	Ki67+	416.083579786 798.13799459
-1	0	0	Ki67+	1412.64549813 159.364309708
-1	0	0	Ki67+	1963.28950453 604.71978234
-1	0	0	Ki67+	2007.73426282 602.868487311
-1	0	0	Ki67+	742.252760417 2045.93824152
-1	0	0	Ki67+	776.155684051 1040.39393068
-1	0	0	Ki67+	1692.43091158 620.037100797
-1	0	0	Ki67+	1076.328424 439.361280118
-1	0	0	Ki67+	564.473265519 1990.61265035
-1	0	0	Ki67+	758.877514014 1862.50487835
-1	0	0	Ki67+	1859.14906451 1426.28490399
-1	0	0	Ki67+	817.701633735 343.966099831
-1	0	0	Ki67+	766.833993128 1901.11869573
-1	0	0	Ki67+	1375.62907239 111.113904366
-1	0	0	Ki67+	1052.3725866 695.973790662
-1	0	0	Ki67+	1442.79895053 1537.61752322
-1	0	0	Ki67+	128.811671757 2106.36510893
-1	0	0	Ki67+	1606.73942241 524.700137015
-1	0	0	Ki67+	833.010668437 709.455808746
-1	0	0	Ki67+	347.53393174 1171.71544989
-1	0	0	Ki67+	1329.27608229 1902.09949274
-1	0	0	Ki67+	1593.76592927 910.977726428
-1	0	0	Ki67+	93.1273708258 111.897799086
-1	0	0	Ki67+	1674.56856482 466.362782959
-1	0	0	Ki67+	1695.008666 252.236559778
-1	0	0	Ki67+	1593.62436428 933.913002418
-1	0	0	Ki67+	1546.61793481 1806.50728366
-1	0	0	Ki67+	935.320836301 2111.42606591
-1	0	0	Ki67+	1784.98707266 890.026310261
-1	0	0	Ki67+	1926.25728183 690.971943142
-1	0	0	Ki67+	2042.96773141 6.52818915019
-1	0	0	Ki67+	583.171484611 662.102920461
-1	0	0	Ki67+	505.964500901 537.77615584
-1	0	0	Ki67+	1719.01518352 604.332404745
-1	0	0	Ki67+	1643.47371841 899.577477792
-1	0	0	Ki67+	1310.55867091 306.408472058
-1	0	0	Ki67+	2100.11670608 580.154939157
-1	0	0	Ki67+	1829.66877047 1652.08692004
-1	0	0	Ki67+	763.935729352 655.508634519
-1	0	0	Ki67+	1546.73680383 738.212734904
-1	0	0	Ki67+	228.517869119 1537.9757095
-1	0	0	Ki67+	1907.05303155 1289.71721916
-1	0	0	Ki67+	1366.27567265 1920.49939842
-1	0	0	Ki67+	1209.81480181 1682.9158407
-1	0	0	Ki67+	324.328147579 2.59405098285
-1	0	0	Ki67+	1080.65086824 1845.60955148
-1	0	0	Ki67+	953.205489659 264.693538824
-1	0	0	Ki67+	1356.06468986 1472.05704898
-1	0	0	Ki67+	728.237805293 777.689432391
-1	0	0	Ki67+	1855.81055742 51.2373427176
-1	0	0	Ki67+	2098.09457271 1180.06193839
-1	0	0	Ki67+	378.047086355 1544.0723332
-1	0	0	Ki67+	494.594098129 2140.18991813
-1	0	0	Ki67+	1120.97222163 400.505888189
-1	0	0	Ki67+	446.730609659 62.6904129753
-1	0	0	Ki67+	1405.04849424 117.376167339
-1	0	0	Ki67+	1986.31898668 2.06912542022
-1	0	0	Ki67+	1726.46378201 303.561738429
-1	0	0	Ki67+	925.628693062 1326.07160849
-1	0	0	Ki67+	1318.5365837 862.640644674
-1	0	0	Ki67+	224.144996376 416.313069545
-1	0	0	Ki67+	323.883174152 275.862331339
-1	0	0	Ki67+	1837.50947687 2057.88682679
-1	0	0	Ki67+	95.7704399402 1890.38241659
-1	0	0	Ki67+	2105.83482574 820.015997512
-1	0	0	Ki67+	574.371762973 183.158392137
-1	0	0	Ki67+	388.729724933 1524.78914246
-1	0	0	Ki67+	2137.18119237 929.503964811
-1	0	0	Ki67+	1147.05539122 769.987711983
-1	0	0	Ki67+	1416.80298525 2062.05794217
-1	0	0	Ki67+	549.185583788 619.555752019
-1	0	0	Ki67+	704.187397357 819.246484234
-1	0	0	Ki67+	1680.58073321 1687.80746802
-1	0	0	Ki67+	1161.34760176 1669.80387789
-1	0	0	Ki67+	802.842328636 705.734964762
-1	0	0	Ki67+	445.245977559 1063.01263607
-1	0	0	Ki67+	1186.5901527 1671.52619736
-1	0	0	Ki67+	156.140833634 831.841553784
-1	0	0	Ki67+	1571.13831608 1683.24030381
-1	0	0	Ki67+	866.737740808 84.8935819997
-1	0	0	Ki67+	1704.46600544 1998.90167931
-1	0	0	Ki67+	247.151710024 91.4310711631
-1	0	0	Ki67+	1700.32365543 322.380735783
-1	0	0	Ki67+	1790.14889805 1189.06197225
-1	0	0	Ki67+	1448.82475183 805.815723616
-1	0	0	Ki67+	1342.55750816 1065.9096896
-1	0	0	Ki67+	1179.53269851 399.070254801
-1	0	0	Ki67+	725.842283205 1864.42646832
-1	0	0	Ki67+	412.96013362 379.274719579
-1	0	0	Ki67+	839.411869092 2060.3643989
-1	0	0	Ki67+	2034.69212403 1913.37876318
-1	0	0	Ki67+	851.491334608 735.862828461
-1	0	0	Ki67+	188.018552845 757.687737059
-1	0	0	Ki67+	1788.65743734 1810.56246664
-1	0	0	Ki67+	1524.95231612 642.225083179
-1	0	0	Ki67+	1100.92349416 1299.92526131
-1	0	0	Ki67+	151.723679819 753.397632848
-1	0	0	Ki67+	1991.88138512 1953.05918012
-1	0	0	Ki67+	1943.99851791 1682.25716438
-1	0	0	Ki67+	210.182013618 1396.90693161
-1	0	0	Ki67+	764.63342864 584.594037489
-1	0	0	Ki67+	1891.32624253 46.8342996876
-1	0	0	Ki67+	249.196789707 3.71846445514
-1	0	0	Ki67+	1.71759099076 2032.06384656
-1	0	0	Ki67+	1132.23060437 1940.19580316
-1	0	0	Ki67+	1385.19239031 808.847770619
-1	0	0	Ki67+	1535.97722767 1336.50605502
-1	0	0	Ki67+	551.207139557 1229.87887562
-1	0	0	Ki67+	615.781271522 1159.86061301
-1	0	0	Ki67+	1255.01680011 272.345908763
-1	0	0	Ki67+	212.398421637 87.9977932385
-1	0	0	Ki67+	1199.71177761 2144.47229572
-1	0	0	Ki67+	430.254735752 1241.82736835
-1	0	0	Ki67+	1597.5100207 361.088954327
-1	0	0	Ki67+	1181.87467176 916.394576317
-1	0	0	Ki67+	470.513969141 1963.20033985
-1	0	0	Ki67+	122.895534091 1213.57650602
-1	0	0	Ki67+	200.712804232 1110.58466213
-1	0	0	Ki67+	1710.84980661 635.209037044
-1	0	0	Ki67+	971.485301517 1328.21793789
-1	0	0	Ki67+	986.328395389 1837.64997111
-1	0	0	Ki67+	562.89450446 345.223995054
-1	0	0	Ki67+	1018.57459362 220.251815665
-1	0	0	Ki67+	630.9683039 353.73658085
-1	0	0	Ki67+	1959.23822886 1148.8153338
-1	0	0	Ki67+	1080.56911086 697.945140511
-1	0	0	Ki67+	1775.69325436 765.409159259
-1	0	0	Ki67+	1246.61567328 521.501751965
-1	0	0	Ki67+	61.3454548538 224.899390905
-1	0	0	Ki67+	884.667160504 726.786122409
-1	0	0	Ki67+	281.555828826 125.486658174
-1	0	0	Ki67+	804.805367061 1941.01302321
-1	0	0	Ki67+	2114.82862402 1989.54874687
-1	0	0	Ki67+	1075.10713506 1276.00776119
-1	0	0	Ki67+	401.943112553 1172.6604017
-1	0	0	Ki67+	600.690335894 943.856309998
-1	0	0	Ki67+	2032.80194876 340.065517862
-1	0	0	Ki67+	1922.00232499 1191.26639501
-1	0	0	Ki67+	574.671386852 261.44127036
-1	0	0	Ki67+	132.118181294 407.728644161
-1	0	0	Ki67+	1578.26768279 1218.02870518
-1	0	0	Ki67+	1035.26916067 735.712958989
-1	0	0	Ki67+	718.216093641 1263.06836316
-1	0	0	Ki67+	465.548230145 706.865873839
-1	0	0	Ki67+	2103.38644921 1710.71069247
-1	0	0	Ki67+	1765.11044629 1017.24007518
-1	0	0	Ki67+	1865.57666143 1473.52402338
-1	0	0	Ki67+	1255.72171612 1104.618897
-1	0	0	Ki67+	1646.84255069 702.763146492
-1	0	0	Ki67+	962.45696972 82.7047821096
-1	0	0	Ki67+	859.965407167 28.0632303845
-1	0	0	Ki67+	186.87805026 1382.83349927
-1	0	0	Ki67+	1582.71954299 2147.17371483
-1	0	0	Ki67+	686.829096902 1049.40224154
-1	0	0	Ki67+	1535.34892047 1768.22539027
-1	0	0	Ki67+	670.963608215 504.440730647
-1	0	0	Ki67+	2077.3898075 650.253940257
-1	0	0	Ki67+	931.911643562 176.692553818
-1	0	0	Ki67+	548.517000969 1540.39060318
-1	0	0	Ki67+	781.782707501 931.544149879
-1	0	0	Ki67+	140.681685612 1019.87353797
-1	0	0	Ki67+	1114.05905141 1465.6338983
-1	0	0	Ki67+	130.163823475 9.7493974254
-1	0	0	Ki67+	1499.4460549 1184.79376076
-1	0	0	Ki67+	1234.11459021 1293.82555659
-1	0	0	Ki67+	602.22150405 1771.12708568
-1	0	0	Ki67+	2057.1630101 488.520317424
-1	0	0	Ki67+	539.297702854 582.991494763
-1	0	0	Ki67+	1907.88966959 1100.61907099
-1	0	0	Ki67+	1514.42220483 1392.77520041
-1	0	0	Ki67+	203.744114432 1137.03889829
-1	0	0	Ki67+	1768.58168771 589.520115769
-1	0	0	Ki67+	247.417420005 626.813685736
-1	0	0	Ki67+	1755.20344705 502.361800941
-1	0	0	Ki67+	374.793150643 16.6043657612
-1	0	0	Ki67+	81.8869047909 1736.32552684
-1	0	0	Ki67+	1508.50723447 246.318969906
-1	0	0	Ki67+	167.317629003 729.447717846
-1	0	0	Ki67+	370.215151612 1669.48211853
-1	0	0	Ki67+	1777.18066911 1563.20782953
-1	0	0	Ki67+	880.508327518 1802.93635557
-1	0	0	Ki67+	186.390046662 1638.79177843
-1	0	0	Ki67+	707.450816763 424.994465059
-1	0	0	Ki67+	231.205870397 238.308673527
-1	0	0	Ki67+	1904.85536002 1320.88720885
-1	0	0	Ki67+	1639.0407345 1635.32914966
-1	0	0	Ki67+	1546.55358838 1073.0806858
-1	0	0	Ki67+	143.8476668 894.177032726
-1	0	0	Ki67+	749.158423761 145.687087762
-1	0	0	Ki67+	2108.7165926 344.588594542
-1	0	0	Ki67+	288.81020491 1121.8848926
-1	0	0	Ki67+	543.655949202 1377.30935471
-1	0	0	Ki67+	450.900652371 908.838760811
-1	0	0	Ki67+	420.670263282 1494.63805535
-1	0	0	Ki67+	465.733645405 1871.17996283
-1	0	0	Ki67+	416.134808838 1191.09334742
-1	0	0	Ki67+	1572.63199196 103.297552039
-1	0	0	Ki67+	1554.79125025 911.934166596
-1	0	0	Ki67+	502.233564051 290.190895039
-1	0	0	Ki67+	1927.67787386 208.997425712
-1	0	0	Ki67+	1633.36746673 1236.97940452
-1	0	0	Ki67+	1019.72027072 1352.78622915
-1	0	0	Ki67+	2049.4487231 1604.83339246
-1	0	0	Ki67+	1057.55136986 674.440781127
-1	0	0	Ki67+	1783.31293057 2101.58582115
-1	0	0	Ki67+	203.332189512 2093.07509187
-1	0	0	Ki67+	1742.14297622 0.604194763998
-1	0	0	Ki67+	1632.17168332 1170.03330536
-1	0	0	Ki67+	2030.34859323 306.289984285
-1	0	0	Ki67+	1877.11595691 1836.98399786
-1	0	0	Ki67+	206.13436776 1354.9045883
-1	0	0	Ki67+	1980.78579164 125.059347984
-1	0	0	Ki67+	1087.72730115 2092.20814614
-1	0	0	Ki67+	1926.66969366 2059.16694112
-1	0	0	Ki67+	1637.31026015 251.966933132
-1	0	0	Ki67+	195.334814124 408.056584747
-1	0	0	Ki67+	798.187811303 1975.56812365
-1	0	0	Ki67+	1500.12474131 458.504299457
-1	0	0	Ki67+	2148.00262967 1949.47956827
-1	0	0	Ki67+	1582.51080737 982.801421619
-1	0	0	Ki67+	1253.40573328 1364.8079458
-1	0	0	Ki67+	1870.35737532 1191.19432538
-1	0	0	Ki67+	670.039781865 1883.55594838
-1	0	0	Ki67+	2121.12396888 590.078259303
-1	0	0	Ki67+	148.697538349 2003.04386397
-1	0	0	Ki67+	1912.26045681 1686.91525833
-1	0	0	Ki67+	781.403871757 1699.73586922
-1	0	0	Ki67+	2072.464562 1370.30074824
-1	0	0	Ki67+	521.958987662 1351.6556796
-1	0	0	Ki67+	919.379209256 885.883260788
-1	0	0	Ki67+	948.282107361 1530.73200254
-1	0	0	Ki67+	1361.09644515 1092.64205555
-1	0	0	Ki67+	737.367512149 964.725970032
-1	0	0	Ki67+	395.064112299 1392.999663
-1	0	0	Ki67+	935.097724905 80.4618659741
-1	0	0	Ki67+	424.222925246 1520.98643835
-1	0	0	Ki67+	979.652001563 701.555615489
-1	0	0	Ki67+	25.2290302074 156.863555037
-1	0	0	Ki67+	516.187008333 1985.85013157
-1	0	0	Ki67+	595.491402191 1819.15765758
-1	0	0	Ki67+	1521.25286173 1502.32873819
-1	0	0	Ki67+	1995.6543233 1655.63162138
-1	0	0	Ki67+	91.8435342625 1802.28171231
-1	0	0	Ki67+	394.369462697 678.648410021
-1	0	0	Ki67+	1925.71106769 424.223317054
-1	0	0	Ki67+	547.564805536 1760.77681288
-1	0	0	Ki67+	1990.92539049 1471.75203932
-1	0	0	Ki67+	1084.51667327 933.84733815
-1	0	0	Ki67+	1554.21898207 632.774119613
-1	0	0	Ki67+	1236.01696725 652.190262472
-1	0	0	Ki67+	133.200723674 253.842507532
-1	0	0	Ki67+	1949.79302517 1887.30528296
-1	0	0	Ki67+	1050.33654768 1490.0358254
-1	0	0	Ki67+	1678.46557625 1815.66844503
-1	0	0	Ki67+	1911.64438296 1584.8892419
-1	0	0	Ki67+	1507.47942193 1801.61846429
-1	0	0	Ki67+	918.092059204 458.848988074
-1	0	0	Ki67+	1102.32444594 316.29716856
-1	0	0	Ki67+	344.578741355 652.7693371
-1	0	0	Ki67+	1551.80978908 1443.84217781
-1	0	0	Ki67+	700.812002953 1425.02093363
-1	0	0	Ki67+	448.592509831 1989.70737428
-1	0	0	Ki67+	122.720474472 682.643734602
-1	0	0	Ki67+	566.636784191 2086.47526732
-1	0	0	Ki67+	529.334531877 1103.17770637
-1	0	0	Ki67+	455.057879613 497.384344939
-1	0	0	Ki67+	739.496628072 1426.74778736
-1	0	0	Ki67+	1604.9607107 1566.48027302
-1	0	0	Ki67+	864.129950504 818.54919006
-1	0	0	Ki67+	594.484890623 717.235476831
-1	0	0	Ki67+	2146.56831128 414.643481553
-1	0	0	Ki67+	1440.39394954 32.0964207358
-1	0	0	Ki67+	815.766183223 1514.980527
-1	0	0	Ki67+	419.912634817 2027.97289559
-1	0	0	Ki67+	1277.54414928 415.325921343
-1	0	0	Ki67+	1487.68238606 1724.39296472
-1	0	0	Ki67+	1023.80746287 189.601367869
-1	0	0	Ki67+	1245.94985052 1036.08414482
-1	0	0	Ki67+	656.885736391 871.269598664
-1	0	0	Ki67+	1491.07301203 1336.18584205
-1	0	0	Ki67+	1328.60313224 2102.05269475
-1	0	0	Ki67+	1967.36665371 800.516370666
-1	0	0	Ki67+	1977.44340355 529.727842487
-1	0	0	Ki67+	1725.22140857 1887.36307224
-1	0	0	Ki67+	65.4806167679 741.211555882
-1	0	0	Ki67+	1559.7075171 1276.57824117
-1	0	0	Ki67+	25.8833546685 1669.21050355
-1	0	0	Ki67+	1497.79532341 493.357583685
-1	0	0	Ki67+	39.931169242 631.881283936
-1	0	0	Ki67+	868.191300371 678.129394319
-1	0	0	Ki67+	215.082751676 966.744341031
-1	0	0	Ki67+	1255.63113581 716.982056507
-1	0	0	Ki67+	1681.22146363 2146.60596939
-1	0	0	Ki67+	846.34789598 1553.42670407
-1	0	0	Ki67+	1566.6003775 2097.78312505
-1	0	0	Ki67+	1037.85730472 2003.27223018
-1	0	0	Ki67+	2069.98661442 385.819953359
-1	0	0	Ki67+	773.10177694 542.1762716
-1	0	0	Ki67+	923.379026504 1470.39675905
-1	0	0	Ki67+	633.088474658 1814.70772262
-1	0	0	Ki67+	1538.28326715 1862.77255633
-1	0	0	Ki67+	1460.19091428 1114.1232214
-1	0	0	Ki67+	2144.58729011 164.382165507
-1	0	0	Ki67+	1410.75841509 2039.09950394
-1	0	0	Ki67+	2009.51247742 149.988498739
-1	0	0	Ki67+	16.8173570743 1470.87806284
-1	0	0	Ki67+	1629.4363071 1576.05349972
-1	0	0	Ki67+	1027.93695988 1263.80411887
-1	0	0	Ki67+	225.194327564 483.394134969
-1	0	0	Ki67+	1964.12952344 173.690754673
-1	0	0	Ki67+	181.659778636 487.21351495
-1	0	0	Ki67+	2127.05558177 1010.95201919
-1	0	0	Ki67+	162.584758933 1828.47372606
-1	0	0	Ki67+	596.702536104 1999.38826044
-1	0	0	Ki67+	1281.12339352 2040.36757486
-1	0	0	Ki67+	433.80248401 89.1691086014
-1	0	0	Ki67+	792.31426121 406.74118771
-1	0	0	Ki67+	858.578695371 1351.82429546
-1	0	0	Ki67+	68.5841402187 1916.81207765
-1	0	0	Ki67+	1003.8200972 1996.49763933
-1	0	0	Ki67+	474.279611166 1989.48208506
-1	0	0	Ki67+	626.104382003 2089.20919231
-1	0	0	Ki67+	1968.60382614 1233.45686583
-1	0	0	Ki67+	2111.38803699 1652.98305133
-1	0	0	Ki67+	1851.96490114 1209.95915062
-1	0	0	Ki67+	596.123762398 1181.08010387
-1	0	0	Ki67+	1130.87478549 477.998102702
-1	0	0	Ki67+	354.068646555 1739.17396002
-1	0	0	Ki67+	82.6530192533 1036.25758645
-1	0	0	Ki67+	1178.74283216 1016.70828061
-1	0	0	Ki67+	763.982007871 1159.80637184
-1	0	0	Ki67+	971.415759268 637.971660656
-1	0	0	Ki67+	106.197539693 1978.21629789
-1	0	0	Ki67+	982.500413517 1404.01865259
-1	0	0	Ki67+	1145.54916333 740.510775207
-1	0	0	Ki67+	548.21618895 979.042219079
-1	0	0	Ki67+	2084.26612171 432.566982958
-1	0	0	Ki67+	1239.50083403 162.701833347
-1	0	0	Ki67+	1907.02944357 268.048024959
-1	0	0	Ki67+	672.997576129 1381.11611403
-1	0	0	Ki67+	149.95744284 1790.77080902
-1	0	0	Ki67+	850.970205004 480.338695639
-1	0	0	Ki67+	1425.84738129 326.959504812
-1	0	0	Ki67+	1979.61732371 855.473690487
-1	0	0	Ki67+	1758.35636356 1045.44468148
-1	0	0	Ki67+	872.852246181 1438.83569011
-1	0	0	Ki67+	310.039681443 1191.99184007
-1	0	0	Ki67+	1055.4154677 201.281544341
-1	0	0	Ki67+	1503.96915433 743.664219803
-1	0	0	Ki67+	1845.573327 728.081097183
-1	0	0	Ki67+	1127.19752398 985.366293092
-1	0	0	Ki67+	253.918289405 1163.6355114
-1	0	0	Ki67+	1034.69731653 629.552629851
-1	0	0	Ki67+	617.435368659 1682.21190758
-1	0	0	Ki67+	306.436351995 1899.75009275
-1	0	0	Ki67+	630.729349063 1318.75526802
-1	0	0	Ki67+	1557.3699277 882.877564735
-1	0	0	Ki67+	2001.85680675 2019.82449951
-1	0	0	Ki67+	2099.79267193 1909.46602257
-1	0	0	Ki67+	1331.10261541 433.748898889
-1	0	0	Ki67+	1494.81975092 1001.60167422
-1	0	0	Ki67+	1644.1259769 1924.29314356
-1	0	0	Ki67+	863.400380572 1098.91439586
-1	0	0	Ki67+	727.889338558 1953.85670306
-1	0	0	Ki67+	578.738625618 1380.50030234
-1	0	0	Ki67+	101.994329992 1667.02239743
-1	0	0	Ki67+	1428.56682225 1956.68099372
-1	0	0	Ki67+	413.793193919 276.030030346
-1	0	0	Ki67+	749.453713374 343.987067133
-1	0	0	Ki67+	129.997270235 502.762438148
-1	0	0	Ki67+	1830.96661458 1389.45729835
-1	0	0	Ki67+	2024.24208557 1878.41553514
-1	0	0	Ki67+	44.5542884698 794.203584234
-1	0	0	Ki67+	1051.29041655 1730.61388108
-1	0	0	Ki67+	470.645850246 1172.67203086
-1	0	0	Ki67+	1498.58749934 1092.85920737
-1	0	0	CD3+/CD8+/Ki67+	1896.26428563 1914.08289006
-1	0	0	CD3+/CD8+/Ki67+	750.00517789 1205.27874189
-1	0	0	CD3+/CD8+/Ki67+	2144.27046639 485.307166049
-1	0	0	CD3+/CD8+/Ki67+	543.854365251 1869.82930648
-1	0	0	CD3+/CD8+/Ki67+	2064.03493216 1809.64761957
-1	0	0	CD3+/CD8+/Ki67+	321.973498239 1765.24033899
-1	0	0	CD3+/CD8+/Ki67+	67.202780738 999.217018608
-1	0	0	CD3+/CD8+/Ki67+	1160.62781787 197.743707873
-1	0	0	CD3+/CD8+/Ki67+	1502.28883068 1899.21213556
-1	0	0	CD3+/CD8+/Ki67+	145.08258754 646.957406356
-1	0	0	CD3+/CD8+/Ki67+	1551.89816039 213.858643047
-1	0	0	CD3+/CD8+/Ki67+	2042.19932669 262.798148873
-1	0	0	CD3+/CD8+/Ki67+	818.113553958 441.060167842
-1	0	0	CD3+/CD8+/Ki67+	372.140009381 1623.34045072
-1	0	0	CD3+/CD8+/Ki67+	1380.3798282 1556.77166505
-1	0	0	CD3+/CD8+/Ki67+	170.812053897 1006.64257149
-1	0	0	CD3+/CD8+/Ki67+	2020.71341942 33.5447156903
-1	0	0	CD3+/CD8+/Ki67+	488.442852268 895.51062516
-1	0	0	CD3+/CD8+/Ki67+	1458.75013362 547.317539535
-1	0	0	CD3+/CD8+/Ki67+	2123.16323284 495.457487385
-1	0	0	CD3+/CD8+/Ki67+	286.792822616 1747.00448586
-1	0	0	CD3+/CD8+/Ki67+	205.864167924 1817.25149487
-1	0	0	CD3+/CD8+/Ki67+	695.152348333 1789.47941525
-1	0	0	CD3+/CD8+/Ki67+	334.197713854 1268.21277891
-1	0	0	CD3+/CD8+/Ki67+	1719.57016611 147.309928138
-1	0	0	CD3+/CD8+/Ki67+	1327.163708 660.010864622
-1	0	0	CD3+/CD8+/Ki67+	578.518091972 1875.34662991
-1	0	0	CD3+/CD8+/Ki67+	80.6687257764 2022.4632085
-1	0	0	CD3+/CD8+/Ki67+	452.410316685 269.210410334
-1	0	0	CD3+/CD8+/Ki67+	149.809440269 477.111238888
-1	0	0	CD3+/CD8+/Ki67+	307.645952289 772.248795839
-1	0	0	CD3+/CD8+/Ki67+	1963.30292508 260.456177172
-1	0	0	CD3+/CD8+/Ki67+	15.1847690759 977.499620792
-1	0	0	CD3+/CD8+/Ki67+	2058.44910218 885.442147527
-1	0	0	CD3+/CD8+/Ki67+	290.253704359 744.562656214
-1	0	0	CD3+/CD8+/Ki67+	1940.20356139 1998.86438449
-1	0	0	CD3+/CD8+/Ki67+	1529.97116634 480.053179904
-1	0	0	CD3+/CD8+/Ki67+	1749.13229347 43.6483337179
-1	0	0	CD3+/CD8+/Ki67+	1771.90785471 2054.95928796
-1	0	0	CD3+/CD8+/Ki67+	1253.24540448 482.370196394
-1	0	0	CD3+/CD8+/Ki67+	2045.96737726 860.714712756
-1	0	0	CD3+/CD8+/Ki67+	1758.60871176 1460.30100073
-1	0	0	CD3+/CD8+/Ki67+	1680.52467745 1557.75177408
-1	0	0	CD3+/CD8+/Ki67+	1588.66771009 307.243447817
-1	0	0	CD3+/CD8+/Ki67+	1406.28549793 249.685382836
-1	0	0	CD3+/CD8+/Ki67+	814.182312471 308.78039568
-1	0	0	CD3+/CD8+/Ki67+	462.070742637 1255.44628325
-1	0	0	CD3+/CD8+/Ki67+	1427.68746499 1857.87145805
-1	0	0	CD3+/CD8+/Ki67+	1414.82801675 904.805556024
-1	0	0	CD3+/CD8+/Ki67+	873.852852775 854.350848498
#EOF
