# Supplementary material for: Data-Driven Discovery of Immune Contexture Biomarkers
Source: Front Oncol. 2018 Dec 18;8:627. doi: 10.3389/fonc.2018.00627 (PMC6305402; doi:10.3389/fonc.2018.00627)
Supplement: Data Sheet 2.zip — The synthetic dataset used for verifying the approach (section 3.1; Figure 4) is provided as a collection of text files describing regions, markers, and metadata. [file Data_Sheet_2.zip › verificationDataset/testdata_044_ImageObjects.txt]

barcode_target	testdata_044
barcode_origin	-1
workflow_target_version	-1
workflow_origin	-1
workflow_origin_version	-1
iH	-1
iW	-1
user	None

-1	0	0	Ki67+	361.097441875 962.268092952
-1	0	0	Ki67+	963.005147578 1947.61095103
-1	0	0	Ki67+	493.855469218 892.350568878
-1	0	0	Ki67+	1555.9598638 1427.43610523
-1	0	0	Ki67+	1323.29710658 2135.76593651
-1	0	0	Ki67+	797.024653109 1539.86655811
-1	0	0	Ki67+	708.034231362 1655.17493103
-1	0	0	Ki67+	1391.73863782 169.266986633
-1	0	0	Ki67+	1677.55658406 1846.25828758
-1	0	0	Ki67+	413.840513039 261.011495314
-1	0	0	Ki67+	1015.11732045 1038.53955157
-1	0	0	Ki67+	1793.86660452 1752.90399289
-1	0	0	Ki67+	1664.18147835 1434.96481725
-1	0	0	Ki67+	870.284003066 1077.53754635
-1	0	0	Ki67+	477.91860801 827.433420102
-1	0	0	Ki67+	1203.52521236 489.591196702
-1	0	0	Ki67+	1929.23985899 1595.15091828
-1	0	0	Ki67+	909.811191373 444.85233572
-1	0	0	Ki67+	2057.1206026 1405.18099673
-1	0	0	Ki67+	229.377124126 1184.87118958
-1	0	0	Ki67+	1519.47876969 1814.71536119
-1	0	0	Ki67+	1408.81507617 1411.93893979
-1	0	0	Ki67+	237.569438692 875.97834087
-1	0	0	Ki67+	1574.3745603 634.203002856
-1	0	0	Ki67+	664.099101099 1402.04722583
-1	0	0	Ki67+	1462.10744635 739.223545448
-1	0	0	Ki67+	1368.68864512 1553.98052876
-1	0	0	Ki67+	214.687962779 1528.8315561
-1	0	0	Ki67+	978.052460437 14.9661086559
-1	0	0	Ki67+	552.591274706 348.967416182
-1	0	0	Ki67+	675.933211524 238.696454702
-1	0	0	Ki67+	396.560979809 1107.97904533
-1	0	0	Ki67+	145.075504764 944.31260446
-1	0	0	Ki67+	995.39524001 263.944785848
-1	0	0	Ki67+	52.2096297854 1581.83039195
-1	0	0	Ki67+	573.400748456 1933.84066601
-1	0	0	Ki67+	337.101360928 802.221189874
-1	0	0	Ki67+	1897.34189197 495.441243122
-1	0	0	Ki67+	68.8725707717 1334.21494648
-1	0	0	Ki67+	792.189679343 1190.15509008
-1	0	0	Ki67+	768.317421795 1063.30914843
-1	0	0	Ki67+	848.933044031 628.347064666
-1	0	0	Ki67+	2061.94872897 1027.07194916
-1	0	0	Ki67+	1179.27318969 2083.39167983
-1	0	0	Ki67+	1905.15216555 1102.38744372
-1	0	0	Ki67+	271.787193102 1073.18881955
-1	0	0	Ki67+	293.104353857 155.261577207
-1	0	0	Ki67+	1120.5935565 948.081913944
-1	0	0	Ki67+	60.4605856987 1303.30198242
-1	0	0	Ki67+	952.881063201 1887.65086471
-1	0	0	Ki67+	2114.83787152 840.180165187
-1	0	0	Ki67+	1051.92545978 1462.03152898
-1	0	0	Ki67+	1348.67158941 1935.76567025
-1	0	0	Ki67+	627.0058521 1712.56625337
-1	0	0	Ki67+	51.5766870602 1522.79094698
-1	0	0	Ki67+	2085.94760076 1353.9191159
-1	0	0	Ki67+	1949.2556284 960.663612153
-1	0	0	Ki67+	1192.91273056 217.267735133
-1	0	0	Ki67+	1979.6898485 1217.99336269
-1	0	0	Ki67+	1381.26737341 348.709665528
-1	0	0	Ki67+	1081.34209991 196.99493202
-1	0	0	Ki67+	1425.41573471 83.8295460928
-1	0	0	Ki67+	768.677080555 550.77605192
-1	0	0	Ki67+	182.429343829 959.112756677
-1	0	0	Ki67+	2011.94848682 1097.9187205
-1	0	0	Ki67+	128.060179354 1812.52697604
-1	0	0	Ki67+	676.096932957 5.58985665269
-1	0	0	Ki67+	512.851495733 1990.84853271
-1	0	0	Ki67+	729.178066806 1603.50151562
-1	0	0	Ki67+	292.074233997 990.164284107
-1	0	0	Ki67+	2007.65825799 1748.87549572
-1	0	0	Ki67+	1104.03242697 1450.47825784
-1	0	0	Ki67+	1710.62093947 1610.10655371
-1	0	0	Ki67+	1468.24380544 310.489277314
-1	0	0	Ki67+	1090.1738841 1565.15308115
-1	0	0	Ki67+	43.2126409337 799.554482312
-1	0	0	Ki67+	562.045230383 878.722422854
-1	0	0	Ki67+	636.858578198 1644.70326679
-1	0	0	Ki67+	1747.31544448 1729.98065044
-1	0	0	Ki67+	1822.62875413 1257.89946272
-1	0	0	Ki67+	41.7310351692 860.593955789
-1	0	0	Ki67+	953.392156425 540.153343296
-1	0	0	Ki67+	1511.85047829 1573.52175933
-1	0	0	Ki67+	723.885143149 897.268786146
-1	0	0	Ki67+	323.939131592 1762.17640492
-1	0	0	Ki67+	1424.66318468 1855.52307042
-1	0	0	Ki67+	2071.6712269 1388.38276963
-1	0	0	Ki67+	1783.71609716 1413.07006177
-1	0	0	Ki67+	1718.40353154 1910.39878993
-1	0	0	Ki67+	553.321902054 586.188478006
-1	0	0	Ki67+	1759.67961877 625.1991864
-1	0	0	Ki67+	1245.98402963 108.463097168
-1	0	0	Ki67+	751.905061402 873.268450692
-1	0	0	Ki67+	1433.60081185 1919.36230199
-1	0	0	Ki67+	434.619620705 471.47612125
-1	0	0	Ki67+	1199.82281809 906.053480879
-1	0	0	Ki67+	1966.4525121 1164.80503727
-1	0	0	Ki67+	1769.30704347 335.340856692
-1	0	0	Ki67+	1741.61754627 540.3358942
-1	0	0	Ki67+	2046.16704613 916.423538566
-1	0	0	Ki67+	73.2966627295 1566.97512244
-1	0	0	Ki67+	597.15054472 577.084389947
-1	0	0	Ki67+	1504.78391479 1619.97305992
-1	0	0	Ki67+	731.71009257 1952.22177623
-1	0	0	Ki67+	385.600160953 852.951590243
-1	0	0	Ki67+	1101.38645118 1684.44922076
-1	0	0	Ki67+	1780.52829142 1235.4203465
-1	0	0	Ki67+	1308.82808631 1840.87049448
-1	0	0	Ki67+	41.5466793998 544.107285391
-1	0	0	Ki67+	1517.60622427 2134.25733684
-1	0	0	Ki67+	2070.20144152 1327.62748143
-1	0	0	Ki67+	198.710089931 2128.3076285
-1	0	0	Ki67+	908.119453865 137.495306225
-1	0	0	Ki67+	1155.11422373 779.136922654
-1	0	0	Ki67+	581.820642577 1850.58334463
-1	0	0	Ki67+	627.359972932 1420.82908782
-1	0	0	Ki67+	1241.68560532 1787.32254598
-1	0	0	Ki67+	1075.60125432 428.445703115
-1	0	0	Ki67+	796.900378234 1034.32656805
-1	0	0	Ki67+	468.969807409 371.606608203
-1	0	0	Ki67+	67.8723060198 495.244157769
-1	0	0	Ki67+	181.119424384 441.155110828
-1	0	0	Ki67+	1012.71529181 462.948921726
-1	0	0	Ki67+	750.528187405 95.3857272645
-1	0	0	Ki67+	1586.81237043 1671.72129257
-1	0	0	Ki67+	668.226010012 138.049685878
-1	0	0	Ki67+	330.305281226 166.072223921
-1	0	0	Ki67+	2113.03006805 1036.72084457
-1	0	0	Ki67+	1515.22868654 1407.17651006
-1	0	0	Ki67+	997.188452414 1935.4093414
-1	0	0	Ki67+	610.670877028 144.891556362
-1	0	0	Ki67+	1830.08116381 1859.81979304
-1	0	0	Ki67+	317.247378336 1305.62727042
-1	0	0	Ki67+	2111.12288353 1085.62439716
-1	0	0	Ki67+	337.152069181 2042.30871896
-1	0	0	Ki67+	1630.55841008 1613.23008289
-1	0	0	Ki67+	713.887867312 1055.43271812
-1	0	0	Ki67+	1691.04956687 861.813587204
-1	0	0	Ki67+	189.999306098 1192.75442904
-1	0	0	Ki67+	1152.9555076 1489.00664322
-1	0	0	Ki67+	315.469915408 1561.1627806
-1	0	0	Ki67+	1314.21084619 2094.37469259
-1	0	0	Ki67+	1866.64576715 780.615961909
-1	0	0	Ki67+	422.39250629 2106.14850042
-1	0	0	Ki67+	1299.4648205 1430.51168209
-1	0	0	Ki67+	58.8424978689 292.650057851
-1	0	0	Ki67+	1230.36269491 1684.39195035
-1	0	0	Ki67+	421.871026458 1043.05616429
-1	0	0	Ki67+	1328.23517447 911.540557496
-1	0	0	Ki67+	552.398726616 657.48715263
-1	0	0	Ki67+	1444.23048416 128.105023523
-1	0	0	Ki67+	170.550169432 1273.91095155
-1	0	0	Ki67+	1872.35318899 1555.85103892
-1	0	0	Ki67+	1101.92515502 134.376235646
-1	0	0	Ki67+	451.248072708 1382.80225266
-1	0	0	Ki67+	1945.38771035 894.674914538
-1	0	0	Ki67+	1297.4735053 777.697692463
-1	0	0	Ki67+	896.035409823 2117.77757836
-1	0	0	Ki67+	1807.64613037 827.232329986
-1	0	0	Ki67+	5.85298966227 1783.41209189
-1	0	0	Ki67+	1671.29657075 670.250658815
-1	0	0	Ki67+	1887.58271769 1254.68567358
-1	0	0	Ki67+	2149.30076739 1165.05737509
-1	0	0	Ki67+	329.129630846 670.908015824
-1	0	0	Ki67+	762.578819609 1675.65470506
-1	0	0	Ki67+	1376.71245497 469.030033031
-1	0	0	Ki67+	1636.87583802 845.012914124
-1	0	0	Ki67+	475.086323149 1808.85091091
-1	0	0	Ki67+	371.877108762 1024.02147141
-1	0	0	Ki67+	2089.18595651 324.149518445
-1	0	0	Ki67+	1766.17243212 1557.94006045
-1	0	0	Ki67+	102.05962923 1822.07119496
-1	0	0	Ki67+	292.549088619 39.1927443939
-1	0	0	Ki67+	563.938959119 1869.49389006
-1	0	0	Ki67+	111.486150101 2020.55702511
-1	0	0	Ki67+	1854.67915846 169.203664681
-1	0	0	Ki67+	2139.43782085 984.233368375
-1	0	0	Ki67+	125.36647118 1032.41381986
-1	0	0	Ki67+	1285.31159953 1717.1738167
-1	0	0	Ki67+	4.60033982543 251.229150447
-1	0	0	Ki67+	261.661906046 1388.53478379
-1	0	0	Ki67+	2041.31684679 190.770347621
-1	0	0	Ki67+	916.310388126 174.347610789
-1	0	0	Ki67+	145.253665531 1019.33376833
-1	0	0	Ki67+	234.946860326 1676.24634571
-1	0	0	Ki67+	1021.55806704 178.450678578
-1	0	0	Ki67+	1476.67641463 1919.25230454
-1	0	0	Ki67+	427.604348742 598.648142793
-1	0	0	Ki67+	1446.10382901 1137.94192774
-1	0	0	Ki67+	658.26690809 1614.43050272
-1	0	0	Ki67+	257.029156362 1596.35153888
-1	0	0	Ki67+	314.484681895 1950.32066364
-1	0	0	Ki67+	1697.83394203 570.670064358
-1	0	0	Ki67+	1619.80774043 893.628347284
-1	0	0	Ki67+	364.906614108 1911.49203895
-1	0	0	Ki67+	1630.04824135 1000.57632473
-1	0	0	Ki67+	2110.85993546 1276.58762483
-1	0	0	Ki67+	655.560096179 1822.88866196
-1	0	0	Ki67+	1944.04949396 219.281287471
-1	0	0	Ki67+	930.277895881 1717.7732387
-1	0	0	Ki67+	198.776843775 598.460792422
-1	0	0	Ki67+	405.95823572 1150.92735801
-1	0	0	Ki67+	1580.56794605 520.435159106
-1	0	0	Ki67+	2105.58282959 555.59076616
-1	0	0	Ki67+	1888.27504092 622.284052915
-1	0	0	Ki67+	56.4670238997 1967.61063015
-1	0	0	Ki67+	1708.05610188 608.708376903
-1	0	0	Ki67+	201.16540871 1738.96920118
-1	0	0	Ki67+	539.678751126 1709.68239898
-1	0	0	Ki67+	933.491783105 874.58396643
-1	0	0	Ki67+	1530.95631892 521.599840322
-1	0	0	Ki67+	2001.31246158 986.231474881
-1	0	0	Ki67+	1540.1590759 1005.70555594
-1	0	0	Ki67+	224.585867702 2023.46824948
-1	0	0	Ki67+	365.926783942 1181.50590774
-1	0	0	Ki67+	1052.67667458 2027.45050429
-1	0	0	Ki67+	2102.38008233 960.942345431
-1	0	0	Ki67+	1929.69714255 660.463681789
-1	0	0	Ki67+	1006.32951703 629.311213524
-1	0	0	Ki67+	545.882914985 394.193874587
-1	0	0	Ki67+	1516.27759388 372.453025163
-1	0	0	Ki67+	891.081920347 1929.79997894
-1	0	0	Ki67+	501.81536078 15.0688571945
-1	0	0	Ki67+	123.376432032 43.7594999071
-1	0	0	Ki67+	1480.65301918 758.827289042
-1	0	0	Ki67+	719.3106758 59.4931015608
-1	0	0	Ki67+	1021.30631978 1392.30528313
-1	0	0	Ki67+	1047.5899289 973.8137294
-1	0	0	Ki67+	1025.08908424 1427.82444568
-1	0	0	Ki67+	1539.50500907 551.555728448
-1	0	0	Ki67+	2132.39682672 1599.33194866
-1	0	0	Ki67+	767.79654029 2109.66977425
-1	0	0	Ki67+	1099.78714806 940.058134662
-1	0	0	Ki67+	120.886703256 1443.0391192
-1	0	0	Ki67+	1439.32214403 2092.90953093
-1	0	0	Ki67+	505.140611283 1456.72882286
-1	0	0	Ki67+	306.927179913 750.845641703
-1	0	0	Ki67+	793.491153909 1225.59405422
-1	0	0	Ki67+	556.944998058 1441.36117665
-1	0	0	Ki67+	825.239754704 1404.25962189
-1	0	0	Ki67+	1390.01367847 2069.26268747
-1	0	0	Ki67+	1243.63384068 1115.53562633
-1	0	0	Ki67+	478.521305136 326.157615057
-1	0	0	Ki67+	1850.22959247 1646.79978477
-1	0	0	Ki67+	1240.88086755 2014.67253444
-1	0	0	Ki67+	511.760354303 777.321686602
-1	0	0	Ki67+	616.332168979 1653.3872015
-1	0	0	Ki67+	208.395582639 633.255644925
-1	0	0	Ki67+	1908.38684192 593.804769801
-1	0	0	Ki67+	177.928392705 1787.36115037
-1	0	0	Ki67+	1915.19378116 68.1163540673
-1	0	0	Ki67+	1642.39469015 611.382923356
-1	0	0	Ki67+	1153.44586708 295.030193636
-1	0	0	Ki67+	341.981287316 2084.17427828
-1	0	0	Ki67+	140.327205606 549.064036161
-1	0	0	Ki67+	1661.58897259 1565.14233798
-1	0	0	Ki67+	1729.68136417 457.572727053
-1	0	0	Ki67+	584.417716622 59.5896638007
-1	0	0	Ki67+	615.508142106 669.228597118
-1	0	0	Ki67+	230.411985876 1251.77618332
-1	0	0	Ki67+	1778.42479072 1597.03037491
-1	0	0	Ki67+	740.18040924 547.741413872
-1	0	0	Ki67+	125.074046865 522.475259453
-1	0	0	Ki67+	1179.52265132 1835.79974175
-1	0	0	Ki67+	2143.85837438 1935.89537614
-1	0	0	Ki67+	773.584687937 1549.98520274
-1	0	0	Ki67+	323.496964166 1392.86077071
-1	0	0	Ki67+	1238.56667188 855.620853165
-1	0	0	Ki67+	1306.93167847 404.486735339
-1	0	0	Ki67+	1626.7270709 1168.94139563
-1	0	0	Ki67+	1761.25346276 115.762384226
-1	0	0	Ki67+	697.832896383 1784.98863246
-1	0	0	Ki67+	364.809690523 614.046988636
-1	0	0	Ki67+	1506.65082161 1.68080382529
-1	0	0	Ki67+	305.576239575 606.909271172
-1	0	0	Ki67+	1848.45810057 144.354569169
-1	0	0	Ki67+	1622.56960413 1353.92627396
-1	0	0	Ki67+	1900.45809691 2112.87115799
-1	0	0	Ki67+	399.219773309 1049.51624284
-1	0	0	Ki67+	1286.26922177 79.634941972
-1	0	0	Ki67+	2058.92219388 652.254101673
-1	0	0	Ki67+	957.223198173 940.929249383
-1	0	0	Ki67+	135.377154977 256.196069287
-1	0	0	Ki67+	505.290236169 255.949729675
-1	0	0	Ki67+	416.716167285 1456.6551848
-1	0	0	Ki67+	13.3931231155 2081.15580458
-1	0	0	Ki67+	864.539237201 1180.18773281
-1	0	0	Ki67+	952.799422042 1263.37478364
-1	0	0	Ki67+	46.6258770586 2021.50022891
-1	0	0	Ki67+	1660.25772336 1881.70882554
-1	0	0	Ki67+	647.479048271 1882.29600917
-1	0	0	Ki67+	253.903362967 1235.45624477
-1	0	0	Ki67+	1772.20688203 1690.09298416
-1	0	0	Ki67+	20.5661414794 235.988559856
-1	0	0	Ki67+	1865.34430664 331.583852946
-1	0	0	Ki67+	1808.17083815 1957.79405606
-1	0	0	Ki67+	531.991043817 891.078838537
-1	0	0	Ki67+	1254.10761893 983.118121495
-1	0	0	Ki67+	574.273564388 577.88804946
-1	0	0	Ki67+	613.815928467 222.269083269
-1	0	0	Ki67+	1534.55113313 1928.83656915
-1	0	0	Ki67+	593.145130845 853.897390846
-1	0	0	Ki67+	1558.92520279 1923.5917759
-1	0	0	Ki67+	1060.82121578 161.633429453
-1	0	0	Ki67+	777.528706713 1915.55966782
-1	0	0	Ki67+	1702.85275907 911.218668538
-1	0	0	Ki67+	294.446463628 1714.49794136
-1	0	0	Ki67+	610.268559457 54.620909148
-1	0	0	Ki67+	609.501353711 2073.16410849
-1	0	0	Ki67+	299.803998699 897.825061329
-1	0	0	Ki67+	745.262668468 1082.35230408
-1	0	0	Ki67+	1075.16467238 659.032845095
-1	0	0	Ki67+	1515.04415602 549.382610549
-1	0	0	Ki67+	248.996816535 57.8015485304
-1	0	0	Ki67+	1995.27693621 1730.78894295
-1	0	0	Ki67+	2123.24811974 1234.42633842
-1	0	0	Ki67+	817.417417993 771.330949405
-1	0	0	Ki67+	227.561539873 1108.09830077
-1	0	0	Ki67+	1689.46978418 1344.88532821
-1	0	0	Ki67+	1649.51863169 1478.02967194
-1	0	0	Ki67+	1826.54293765 973.885502947
-1	0	0	Ki67+	518.584452873 749.092047416
-1	0	0	Ki67+	70.8170394277 1797.22243747
-1	0	0	Ki67+	2014.77445559 828.631643704
-1	0	0	Ki67+	1600.02327507 406.993544272
-1	0	0	Ki67+	298.223752414 1166.38249274
-1	0	0	Ki67+	1570.19902871 1171.44318261
-1	0	0	Ki67+	948.688774761 86.0358124101
-1	0	0	Ki67+	2116.89013906 1946.3553829
-1	0	0	Ki67+	1336.30642545 1180.71923636
-1	0	0	Ki67+	1886.87425809 809.502278768
-1	0	0	Ki67+	977.526552217 1911.23801051
-1	0	0	Ki67+	736.233036755 1521.63856153
-1	0	0	Ki67+	1424.4468749 1430.5302996
-1	0	0	Ki67+	1198.33104515 1449.93929817
-1	0	0	Ki67+	1431.36112356 788.279099063
-1	0	0	Ki67+	2012.19879065 483.454927783
-1	0	0	Ki67+	1153.63265841 873.224596033
-1	0	0	Ki67+	1839.64691464 185.681084312
-1	0	0	Ki67+	1331.60745465 304.745836247
-1	0	0	Ki67+	444.902104577 221.485409168
-1	0	0	Ki67+	706.104872245 1819.72668145
-1	0	0	Ki67+	969.579465098 1991.12498745
-1	0	0	Ki67+	2046.32462323 484.224930575
-1	0	0	Ki67+	1371.84992814 1011.66610896
-1	0	0	Ki67+	2062.7250631 60.4284651798
-1	0	0	Ki67+	1419.8168362 725.504514972
-1	0	0	Ki67+	211.845317172 798.977008317
-1	0	0	Ki67+	1650.71498761 983.996028782
-1	0	0	Ki67+	1754.51776438 591.554636695
-1	0	0	Ki67+	1844.23574289 522.752588503
-1	0	0	Ki67+	1289.74472749 848.60560926
-1	0	0	Ki67+	2112.39007579 597.720312485
-1	0	0	Ki67+	723.208651804 471.763704428
-1	0	0	Ki67+	1682.35436659 504.644006339
-1	0	0	Ki67+	1356.88130473 353.253449521
-1	0	0	Ki67+	1998.67987176 631.249503178
-1	0	0	Ki67+	1292.57078076 34.8400353033
-1	0	0	Ki67+	1596.28737035 2015.24389006
-1	0	0	Ki67+	584.436572974 199.735689934
-1	0	0	Ki67+	361.235578318 712.20501477
-1	0	0	Ki67+	1623.59572696 739.523061849
-1	0	0	Ki67+	250.973787649 975.052944442
-1	0	0	Ki67+	1182.40676133 1064.77863891
-1	0	0	Ki67+	716.102079642 1996.17696856
-1	0	0	Ki67+	1077.0630931 694.91875639
-1	0	0	Ki67+	239.924394897 538.34134481
-1	0	0	Ki67+	694.137764317 1093.70069323
-1	0	0	Ki67+	210.88749116 333.13152968
-1	0	0	Ki67+	942.589989563 126.452553892
-1	0	0	Ki67+	995.368957562 1610.26780857
-1	0	0	Ki67+	1731.53606412 2078.90482187
-1	0	0	Ki67+	1696.91860391 24.0546687633
-1	0	0	Ki67+	935.697503831 1931.38355753
-1	0	0	Ki67+	1728.53005496 1117.40773087
-1	0	0	Ki67+	1867.29604381 1910.23612224
-1	0	0	Ki67+	1613.92039894 1492.841673
-1	0	0	Ki67+	1611.00946209 1763.43911018
-1	0	0	Ki67+	1881.56300327 952.975135327
-1	0	0	Ki67+	1850.39844228 1129.87766657
-1	0	0	Ki67+	256.854496963 1891.93593613
-1	0	0	Ki67+	497.167511215 1484.39847281
-1	0	0	Ki67+	1564.63144168 378.898104117
-1	0	0	Ki67+	732.206832766 444.822419639
-1	0	0	Ki67+	1960.76653231 2016.44379809
-1	0	0	Ki67+	2012.90618055 333.150803651
-1	0	0	Ki67+	2091.63153071 1985.73558245
-1	0	0	Ki67+	1564.25031096 1226.14470569
-1	0	0	Ki67+	1848.15019328 656.001868319
-1	0	0	Ki67+	518.601144942 364.502552637
-1	0	0	Ki67+	1748.9884383 856.574646516
-1	0	0	Ki67+	509.710103995 665.693157649
-1	0	0	Ki67+	1771.36859884 1534.00164108
-1	0	0	Ki67+	463.815438801 255.333075257
-1	0	0	Ki67+	1855.43582897 1035.91645419
-1	0	0	Ki67+	335.749202332 1349.38430516
-1	0	0	Ki67+	1306.32808419 1087.90729225
-1	0	0	Ki67+	1447.74248146 1256.79026502
-1	0	0	Ki67+	745.300344159 1372.18863472
-1	0	0	Ki67+	1954.36097574 516.962001019
-1	0	0	Ki67+	375.511804292 1999.06844342
-1	0	0	Ki67+	66.1158003015 1900.11383537
-1	0	0	Ki67+	2037.79075191 1013.11481286
-1	0	0	Ki67+	575.10796379 1485.42766704
-1	0	0	Ki67+	1106.77685521 1240.02165318
-1	0	0	Ki67+	2088.68722985 1123.1604996
-1	0	0	Ki67+	713.36661667 549.277764124
-1	0	0	Ki67+	1046.41070169 201.967918063
-1	0	0	Ki67+	898.430666607 1824.08138174
-1	0	0	Ki67+	1936.05297185 1545.53918696
-1	0	0	Ki67+	247.217277615 1547.42137139
-1	0	0	Ki67+	1859.07849938 358.212466845
-1	0	0	Ki67+	1699.47579964 1078.61499018
-1	0	0	Ki67+	1871.99161135 700.137361465
-1	0	0	Ki67+	63.8796493227 7.83082796734
-1	0	0	Ki67+	1947.75504715 723.645676693
-1	0	0	Ki67+	1106.75979448 31.6254127798
-1	0	0	Ki67+	957.456753246 1356.91683962
-1	0	0	Ki67+	1218.43047639 2148.59323455
-1	0	0	Ki67+	1310.46489103 1461.4643026
-1	0	0	Ki67+	284.522509011 1269.6802566
-1	0	0	Ki67+	1236.62802856 1834.98319288
-1	0	0	Ki67+	67.7321823712 93.3216116875
-1	0	0	Ki67+	786.995282976 1408.79551679
-1	0	0	Ki67+	624.772067337 1217.59120156
-1	0	0	Ki67+	590.385729476 1122.2931482
-1	0	0	Ki67+	1413.035426 702.997751896
-1	0	0	Ki67+	1084.6457922 1067.65675045
-1	0	0	Ki67+	554.486594709 8.50287223822
-1	0	0	Ki67+	1263.18252941 1056.90883302
-1	0	0	Ki67+	67.6651281321 1409.0953113
-1	0	0	Ki67+	1705.10144071 1657.67260882
-1	0	0	Ki67+	111.337867305 1865.90648523
-1	0	0	Ki67+	1274.27685492 657.834186988
-1	0	0	Ki67+	491.23606544 569.987394069
-1	0	0	Ki67+	262.718390445 1867.15593908
-1	0	0	Ki67+	1340.54849417 187.123754117
-1	0	0	Ki67+	459.651431379 1296.48365267
-1	0	0	Ki67+	15.9229749225 1489.98562237
-1	0	0	Ki67+	1461.00264694 91.7674888005
-1	0	0	Ki67+	1884.02505567 2085.94016875
-1	0	0	Ki67+	646.502020097 1741.09770239
-1	0	0	Ki67+	934.841807198 1783.54861711
-1	0	0	Ki67+	1035.62117 1017.51732829
-1	0	0	Ki67+	51.6154399598 200.980332163
-1	0	0	Ki67+	1724.88048416 112.334265882
-1	0	0	Ki67+	1269.25802304 441.260281084
-1	0	0	Ki67+	1869.60506821 1277.97716648
-1	0	0	Ki67+	761.062792752 1485.07097596
-1	0	0	Ki67+	2095.45211759 1804.67036282
-1	0	0	Ki67+	1879.75243446 84.4049076996
-1	0	0	Ki67+	221.862757363 1463.84103122
-1	0	0	Ki67+	348.26074561 594.546543083
-1	0	0	Ki67+	467.389006633 2003.71146922
-1	0	0	Ki67+	897.208415213 353.286747172
-1	0	0	Ki67+	2131.62575268 1764.30116625
-1	0	0	Ki67+	803.792424311 615.576925478
-1	0	0	Ki67+	1438.64033714 1324.61820604
-1	0	0	Ki67+	635.168249982 38.5209493687
-1	0	0	Ki67+	744.458297291 1797.4103854
-1	0	0	Ki67+	74.3574724016 28.0325365051
-1	0	0	Ki67+	686.793545941 1810.14462812
-1	0	0	Ki67+	2089.94612625 2095.9667651
-1	0	0	Ki67+	249.323189522 791.411516043
-1	0	0	Ki67+	1360.35656608 1645.62031605
-1	0	0	Ki67+	2040.27389551 1645.01077447
-1	0	0	Ki67+	1664.22241628 1226.37316006
-1	0	0	Ki67+	441.386989021 945.420252746
-1	0	0	Ki67+	778.883918654 1100.28273286
-1	0	0	Ki67+	1000.41821054 705.499374598
-1	0	0	Ki67+	1024.23506692 1510.37585406
-1	0	0	Ki67+	129.797324306 1569.88204856
-1	0	0	Ki67+	1023.81331237 1467.90806147
-1	0	0	Ki67+	1585.56856596 1846.57024497
-1	0	0	Ki67+	805.53893166 145.449303797
-1	0	0	Ki67+	474.108348755 1275.58696247
-1	0	0	Ki67+	345.823021272 481.741379139
-1	0	0	Ki67+	1391.60225212 1751.37192169
-1	0	0	Ki67+	1395.09496908 1572.48751513
-1	0	0	Ki67+	1063.26573241 469.039245135
-1	0	0	Ki67+	587.496606902 134.579717958
-1	0	0	Ki67+	665.904413892 69.2245879168
-1	0	0	Ki67+	446.542548494 399.206233443
-1	0	0	Ki67+	651.323998677 908.316773903
-1	0	0	Ki67+	1268.40133595 957.549000336
-1	0	0	Ki67+	1081.5859244 1657.69290232
-1	0	0	Ki67+	234.492683202 1737.47162579
-1	0	0	Ki67+	1582.49773842 321.253385609
-1	0	0	Ki67+	1950.0546769 296.674244538
-1	0	0	Ki67+	770.368341755 2053.60723462
-1	0	0	Ki67+	373.041715155 409.460529377
-1	0	0	Ki67+	1835.25406074 742.887177183
-1	0	0	Ki67+	1641.66573844 703.457533428
-1	0	0	Ki67+	1666.27973221 918.462470697
-1	0	0	Ki67+	1180.02917658 549.313701393
-1	0	0	Ki67+	1653.31933726 1809.16124025
-1	0	0	Ki67+	423.083346664 532.183244236
-1	0	0	Ki67+	1151.66051216 1142.87698547
-1	0	0	Ki67+	316.190515501 1642.9695147
-1	0	0	Ki67+	1939.91132613 1963.96499014
-1	0	0	Ki67+	1259.70941132 1256.3767076
-1	0	0	Ki67+	1170.03574143 1013.11315314
-1	0	0	Ki67+	220.696288232 1913.45155589
-1	0	0	Ki67+	1472.53390786 2034.49102592
-1	0	0	Ki67+	15.6732263161 719.262688371
-1	0	0	Ki67+	1261.39480328 2113.91590523
-1	0	0	Ki67+	2069.33886532 507.694194588
-1	0	0	Ki67+	1363.92741935 2100.116016
-1	0	0	Ki67+	765.494895395 1399.97392975
-1	0	0	Ki67+	502.594416407 1058.68113533
-1	0	0	Ki67+	1806.85308106 128.146904273
-1	0	0	Ki67+	408.55767699 1018.62150461
-1	0	0	Ki67+	1670.5075646 352.676138817
-1	0	0	Ki67+	1775.5477159 505.244689249
-1	0	0	Ki67+	2074.34023794 965.153305715
-1	0	0	Ki67+	720.033906884 253.531612893
-1	0	0	Ki67+	1625.52087144 1919.36754661
-1	0	0	Ki67+	1832.31801196 2106.60747278
-1	0	0	Ki67+	358.290479249 2111.04237416
-1	0	0	Ki67+	222.19871715 712.660677585
-1	0	0	Ki67+	471.666196255 1663.61525258
-1	0	0	Ki67+	1288.37033017 1154.04672511
-1	0	0	Ki67+	21.1834357462 762.638720697
-1	0	0	Ki67+	457.664265199 1148.60892338
-1	0	0	Ki67+	980.04405583 423.420083239
-1	0	0	Ki67+	971.432985564 2139.95921475
-1	0	0	Ki67+	1147.35676295 1601.12772665
-1	0	0	Ki67+	1813.90270649 1897.75498304
-1	0	0	Ki67+	435.018202197 814.345508647
-1	0	0	Ki67+	191.538135373 537.961514604
-1	0	0	Ki67+	544.640085109 769.761283724
-1	0	0	Ki67+	965.960890475 1567.79571568
-1	0	0	Ki67+	1865.83883053 1955.58635597
-1	0	0	Ki67+	541.765532528 1740.20933849
-1	0	0	Ki67+	1643.59463951 1416.66100854
-1	0	0	Ki67+	1584.94086604 1325.82562707
-1	0	0	Ki67+	1155.9909156 1578.11001523
-1	0	0	Ki67+	1752.07471593 1929.86395729
-1	0	0	Ki67+	1187.02494444 1916.89013958
-1	0	0	Ki67+	1431.86098665 1218.38921541
-1	0	0	Ki67+	267.357325388 2055.02772253
-1	0	0	Ki67+	1546.72820535 1980.41874424
-1	0	0	Ki67+	1781.38004479 269.149293715
-1	0	0	Ki67+	615.412562132 462.421926067
-1	0	0	Ki67+	1077.32386014 1427.75205328
-1	0	0	Ki67+	2102.07751102 2006.19286129
-1	0	0	Ki67+	405.516839652 1545.56765376
-1	0	0	Ki67+	1123.86493226 421.261095704
-1	0	0	Ki67+	85.8173117986 1265.34688048
-1	0	0	Ki67+	1115.07480993 1968.49532841
-1	0	0	Ki67+	701.939362745 629.910206927
-1	0	0	Ki67+	1181.25425878 1141.48519347
-1	0	0	Ki67+	1668.51819633 1493.9065774
-1	0	0	Ki67+	635.03600437 1667.50996371
-1	0	0	Ki67+	589.366237021 89.5603168524
-1	0	0	Ki67+	2048.97622589 749.331400035
-1	0	0	Ki67+	2053.96606646 803.705708894
-1	0	0	Ki67+	105.934219016 1700.16105531
-1	0	0	Ki67+	377.858379821 1780.48560696
-1	0	0	Ki67+	1621.08130366 1065.07872334
-1	0	0	Ki67+	24.1143255685 1343.21937531
-1	0	0	Ki67+	757.671814732 509.517762457
-1	0	0	Ki67+	810.674503218 549.287170679
-1	0	0	Ki67+	716.737549929 931.698888027
-1	0	0	Ki67+	1735.59527377 1213.75057779
-1	0	0	Ki67+	1282.51887144 750.522692783
-1	0	0	Ki67+	2024.33663338 1552.50294183
-1	0	0	Ki67+	2068.26489081 1625.77357423
-1	0	0	Ki67+	314.212338115 854.037597375
-1	0	0	Ki67+	810.769218837 14.3005325028
-1	0	0	Ki67+	1133.28640174 309.673727137
-1	0	0	Ki67+	498.082066264 291.823867369
-1	0	0	Ki67+	1955.06266947 275.208589773
-1	0	0	Ki67+	425.001626158 1889.23723074
-1	0	0	Ki67+	523.137812549 715.993175049
-1	0	0	Ki67+	258.322992317 1931.65618525
-1	0	0	Ki67+	1750.72889221 1027.95897098
-1	0	0	Ki67+	460.794390592 1248.84001103
-1	0	0	Ki67+	1464.29848017 1966.10652763
-1	0	0	Ki67+	1368.50201412 769.566379264
-1	0	0	Ki67+	1624.03751687 2039.36913016
-1	0	0	Ki67+	66.266195481 942.299014774
-1	0	0	Ki67+	1227.942382 2077.32031729
-1	0	0	Ki67+	1273.1241968 1389.93833403
-1	0	0	Ki67+	262.997875546 356.474074162
-1	0	0	Ki67+	1597.70586895 2149.40770541
-1	0	0	Ki67+	1562.02402309 999.316420893
-1	0	0	Ki67+	1635.00310886 406.564764214
-1	0	0	Ki67+	902.672901838 1464.71324914
-1	0	0	Ki67+	701.999506372 1373.71252571
-1	0	0	Ki67+	1606.38287629 1647.89796834
-1	0	0	Ki67+	1621.38141324 1194.05633546
-1	0	0	Ki67+	123.905568314 923.423720108
-1	0	0	Ki67+	1749.78901061 899.728805454
-1	0	0	Ki67+	97.188750479 1911.57483718
-1	0	0	Ki67+	1891.78592707 1973.22790911
-1	0	0	Ki67+	1199.17743695 1776.00321463
-1	0	0	Ki67+	1663.39047075 1382.76580285
-1	0	0	Ki67+	320.47798607 907.17978746
-1	0	0	Ki67+	231.910778727 309.20245343
-1	0	0	Ki67+	909.678208929 2072.29099441
-1	0	0	Ki67+	1075.89829755 1544.7796943
-1	0	0	Ki67+	1201.86214359 1641.81750784
-1	0	0	Ki67+	1897.23098489 1479.12953393
-1	0	0	Ki67+	767.857710717 649.875548784
-1	0	0	Ki67+	98.2818464592 458.834017599
-1	0	0	Ki67+	1678.33316287 35.1725877192
-1	0	0	Ki67+	1618.88734351 78.4544196924
-1	0	0	Ki67+	710.220210248 1135.13775088
-1	0	0	Ki67+	243.577249089 664.06635691
-1	0	0	Ki67+	1663.25567218 1517.5587141
-1	0	0	Ki67+	1584.5178166 1430.35428709
-1	0	0	Ki67+	1783.50957269 480.381559064
-1	0	0	Ki67+	1428.45734873 354.217809062
-1	0	0	Ki67+	458.047884288 1116.1322468
-1	0	0	Ki67+	833.566396897 1341.18548543
-1	0	0	Ki67+	404.104493438 1808.37296851
-1	0	0	Ki67+	788.527724449 1162.62854652
-1	0	0	Ki67+	1922.73294382 244.636461317
-1	0	0	Ki67+	1303.84061244 1049.43251587
-1	0	0	Ki67+	1407.23865333 1971.59286518
-1	0	0	Ki67+	2024.06852965 459.585192392
-1	0	0	Ki67+	1942.43300541 583.653189339
-1	0	0	Ki67+	2065.17210932 377.339436397
-1	0	0	Ki67+	1760.87301649 1857.02875022
-1	0	0	Ki67+	2030.52920965 224.145045127
-1	0	0	Ki67+	1810.46329756 1071.26197097
-1	0	0	Ki67+	1424.36024368 459.512751931
-1	0	0	Ki67+	1053.20477779 2136.65167184
-1	0	0	Ki67+	1137.50607632 833.957574718
-1	0	0	Ki67+	57.813409585 1118.63444527
-1	0	0	Ki67+	1529.87145522 464.343637961
-1	0	0	Ki67+	785.903795646 1712.60611577
-1	0	0	Ki67+	1994.8347906 800.742290741
-1	0	0	Ki67+	190.540611956 1590.4475495
-1	0	0	Ki67+	2071.13538103 1662.84720968
-1	0	0	Ki67+	1292.40608199 2073.09772838
-1	0	0	Ki67+	635.114541642 379.263155376
-1	0	0	Ki67+	83.2512889025 290.907612971
-1	0	0	Ki67+	1324.21371128 653.390324749
-1	0	0	Ki67+	986.94314416 1641.75310893
-1	0	0	Ki67+	1552.40909857 1485.54330967
-1	0	0	Ki67+	1480.14775751 720.115713628
-1	0	0	Ki67+	546.183183853 243.254619978
-1	0	0	Ki67+	726.076549156 1329.70664087
-1	0	0	Ki67+	1666.97637894 12.8967337867
-1	0	0	Ki67+	1437.82201322 245.787610856
-1	0	0	Ki67+	1149.44571621 898.92444953
-1	0	0	Ki67+	837.651488815 1482.30649364
-1	0	0	Ki67+	1698.52347322 1540.68840703
-1	0	0	Ki67+	869.76587921 638.885010021
-1	0	0	Ki67+	1034.54229849 1916.91784855
-1	0	0	Ki67+	1058.20555323 1748.8140292
-1	0	0	Ki67+	1126.84180173 878.811990569
-1	0	0	Ki67+	1519.98238657 1376.4408735
-1	0	0	Ki67+	1414.95309385 974.679927311
-1	0	0	Ki67+	1625.31676873 926.077757955
-1	0	0	Ki67+	601.371588759 286.27064198
-1	0	0	Ki67+	209.483059357 270.958202301
-1	0	0	Ki67+	165.387142002 1897.45020214
-1	0	0	Ki67+	989.387242844 917.980080941
-1	0	0	Ki67+	1320.43223238 1109.04947043
-1	0	0	Ki67+	316.01995155 1863.2145835
-1	0	0	Ki67+	1631.03324563 112.780760953
-1	0	0	Ki67+	1469.9344482 1858.9600342
-1	0	0	Ki67+	2081.09998283 1240.29770206
-1	0	0	Ki67+	31.1661155598 1271.66087091
-1	0	0	Ki67+	426.157680254 1121.65542199
-1	0	0	Ki67+	1069.1749328 491.630984068
-1	0	0	Ki67+	1783.66958243 708.172265806
-1	0	0	Ki67+	1098.57557029 1199.60201689
-1	0	0	Ki67+	1373.64807177 292.41130989
-1	0	0	Ki67+	1471.38593162 568.718416241
-1	0	0	Ki67+	1296.17269776 572.503017712
-1	0	0	Ki67+	619.054161373 1949.37207386
-1	0	0	Ki67+	745.496055606 1233.64706697
-1	0	0	Ki67+	488.976159362 387.666739034
-1	0	0	Ki67+	1925.2576857 1881.33195454
-1	0	0	Ki67+	1365.50706953 1684.95045923
-1	0	0	Ki67+	328.77168167 358.600648184
-1	0	0	Ki67+	1385.38735822 249.78522621
-1	0	0	Ki67+	183.760289588 2104.32611705
-1	0	0	Ki67+	821.220044171 2091.29555919
-1	0	0	Ki67+	1387.34112729 1199.06157884
-1	0	0	Ki67+	1428.6634644 1976.8251972
-1	0	0	Ki67+	172.900742082 1868.78854752
-1	0	0	Ki67+	318.980261911 1595.49717812
-1	0	0	Ki67+	970.621083338 488.91370998
-1	0	0	Ki67+	934.477502681 192.130365607
-1	0	0	Ki67+	1450.07934347 1082.61187779
-1	0	0	Ki67+	789.96404534 1581.65586314
-1	0	0	Ki67+	759.237971007 2132.77023239
-1	0	0	Ki67+	823.381703176 1806.97409615
-1	0	0	Ki67+	109.263604353 88.8680981774
-1	0	0	Ki67+	799.173186857 1073.76967267
-1	0	0	Ki67+	2063.70317092 1831.8489394
-1	0	0	Ki67+	416.588434455 871.545281124
-1	0	0	Ki67+	908.462487022 1159.95844483
-1	0	0	Ki67+	2110.8730607 1486.88733543
-1	0	0	Ki67+	62.4586331177 2079.0498048
-1	0	0	Ki67+	696.121046031 1560.95072154
-1	0	0	Ki67+	787.596494496 259.888084168
-1	0	0	Ki67+	488.282507074 214.642529062
-1	0	0	Ki67+	1839.57890946 52.9190091896
-1	0	0	Ki67+	2068.82464853 1595.75931527
-1	0	0	Ki67+	235.091767671 1626.37730454
-1	0	0	Ki67+	647.528918544 1466.48148378
-1	0	0	Ki67+	116.213864829 2.1349031029
-1	0	0	Ki67+	1833.44998134 629.485123369
-1	0	0	Ki67+	76.6498921583 1634.17528639
-1	0	0	Ki67+	1433.84945173 591.341971692
-1	0	0	Ki67+	637.716170648 563.250447503
-1	0	0	Ki67+	1557.91708759 313.868099286
-1	0	0	Ki67+	1496.87464119 1493.62425051
-1	0	0	Ki67+	740.456209198 311.125657312
-1	0	0	Ki67+	1927.62923761 1850.2782993
-1	0	0	Ki67+	481.10495553 1777.86428405
-1	0	0	Ki67+	85.8696518482 1127.49924867
-1	0	0	Ki67+	997.497794368 1455.24778731
-1	0	0	Ki67+	537.268524853 1134.40251776
-1	0	0	Ki67+	1970.90671794 1072.99530039
-1	0	0	Ki67+	1741.34184149 1621.31183054
-1	0	0	Ki67+	1221.928669 1630.82361834
-1	0	0	Ki67+	1300.77474286 1617.55225434
-1	0	0	Ki67+	163.629095329 482.748899423
-1	0	0	Ki67+	1289.76762981 1542.38457619
-1	0	0	Ki67+	415.547894644 1171.79804461
-1	0	0	Ki67+	289.94796789 1518.47243281
-1	0	0	Ki67+	1196.39274887 432.23230516
-1	0	0	Ki67+	285.53281905 1771.52795008
-1	0	0	Ki67+	1689.78690083 228.924824193
-1	0	0	Ki67+	1867.70296743 8.98787422046
-1	0	0	Ki67+	757.067997785 1508.04852468
-1	0	0	Ki67+	1538.83384489 1846.35203923
-1	0	0	Ki67+	670.714597907 1171.92844968
-1	0	0	Ki67+	704.482749543 1686.87361436
-1	0	0	Ki67+	322.92836881 522.37842073
-1	0	0	Ki67+	908.837768853 40.4382646345
-1	0	0	Ki67+	220.042858094 1955.41095226
-1	0	0	Ki67+	1777.20599913 2123.6586242
-1	0	0	Ki67+	483.986497739 780.166086975
-1	0	0	Ki67+	896.211505314 1582.72203042
-1	0	0	Ki67+	1605.67649887 1707.5700962
-1	0	0	Ki67+	367.965328977 203.258940948
-1	0	0	Ki67+	1618.20867156 802.14360479
-1	0	0	Ki67+	1175.33002437 271.75449002
-1	0	0	Ki67+	1097.28290444 1139.98404759
-1	0	0	Ki67+	683.692863765 2050.05922275
-1	0	0	Ki67+	1601.3772447 585.18535546
-1	0	0	Ki67+	1695.26619082 1918.22919672
-1	0	0	Ki67+	559.128942165 694.058035333
-1	0	0	Ki67+	1690.60445622 321.624113371
-1	0	0	Ki67+	925.603914465 642.63062703
-1	0	0	Ki67+	1074.05464199 356.494236503
-1	0	0	Ki67+	1209.52904533 1751.71428541
-1	0	0	Ki67+	23.9507991109 963.683201838
-1	0	0	Ki67+	854.335229795 2050.9093893
-1	0	0	Ki67+	2072.31742915 458.719705974
-1	0	0	Ki67+	1956.08838105 457.845928768
-1	0	0	Ki67+	1675.91306297 212.175054635
-1	0	0	Ki67+	1809.08141822 79.1668757196
-1	0	0	Ki67+	1989.14669307 269.48295173
-1	0	0	Ki67+	1490.44618666 528.166428197
-1	0	0	Ki67+	361.076085391 179.738105956
-1	0	0	Ki67+	274.167377051 2124.55238383
-1	0	0	Ki67+	1233.20597646 566.453739996
-1	0	0	Ki67+	1604.57122775 6.60131220869
-1	0	0	Ki67+	2100.69931526 187.49450201
-1	0	0	Ki67+	1637.47191721 370.60579269
-1	0	0	Ki67+	749.140613824 347.508134224
-1	0	0	Ki67+	1037.15210483 1204.40819375
-1	0	0	Ki67+	1120.24315105 165.129319103
-1	0	0	Ki67+	1781.13500992 811.015465882
-1	0	0	Ki67+	1372.08072292 1941.99747106
-1	0	0	Ki67+	1385.76043593 63.3199500921
-1	0	0	Ki67+	459.714550073 579.930458961
-1	0	0	Ki67+	1754.60897283 1316.44723011
-1	0	0	Ki67+	1126.08778396 2146.93528028
-1	0	0	Ki67+	103.284118686 1212.18400921
-1	0	0	Ki67+	1376.77014864 1376.42588137
-1	0	0	Ki67+	2089.43143149 142.137281086
-1	0	0	Ki67+	976.945345725 359.151095818
-1	0	0	Ki67+	863.978914259 1904.57535929
-1	0	0	Ki67+	243.101412125 381.576840626
-1	0	0	Ki67+	1497.72958404 2080.76655062
-1	0	0	Ki67+	490.297693116 1931.52678671
-1	0	0	Ki67+	2003.36496696 2039.20090924
-1	0	0	Ki67+	421.989135801 1919.65307663
-1	0	0	Ki67+	1470.96939306 1457.90361343
-1	0	0	Ki67+	1597.25220821 358.607186235
-1	0	0	Ki67+	867.160506635 1965.30400739
-1	0	0	Ki67+	2074.05663994 169.635453181
-1	0	0	Ki67+	1714.42788753 1687.94789191
-1	0	0	Ki67+	685.594061761 864.478101661
-1	0	0	Ki67+	805.594350519 1481.31825417
-1	0	0	Ki67+	2104.51019296 6.61681499344
-1	0	0	Ki67+	1873.80070662 1830.80306568
-1	0	0	Ki67+	1621.65858992 1030.09835658
-1	0	0	Ki67+	1424.37001209 1160.24768022
-1	0	0	Ki67+	11.1546563439 1173.6942669
-1	0	0	Ki67+	400.911046649 492.642041169
-1	0	0	Ki67+	1271.67179299 1505.30940036
-1	0	0	Ki67+	1972.85519236 1561.36713056
-1	0	0	Ki67+	1545.71086548 8.73717397543
-1	0	0	Ki67+	594.10630856 2047.19733408
-1	0	0	Ki67+	1296.69849774 898.914915402
-1	0	0	Ki67+	1906.61322949 963.001256932
-1	0	0	Ki67+	419.585309285 748.86106017
-1	0	0	Ki67+	1916.08897504 445.139020272
-1	0	0	Ki67+	1631.48326641 1556.07100911
-1	0	0	Ki67+	1893.72775961 1346.99859105
-1	0	0	Ki67+	1274.53216242 936.520455924
-1	0	0	Ki67+	1200.67880283 1949.65135241
-1	0	0	Ki67+	1767.17090691 844.060736073
-1	0	0	Ki67+	701.50557411 1884.74282597
-1	0	0	Ki67+	1101.59691435 1103.9914078
-1	0	0	Ki67+	1310.06470537 1694.26275368
-1	0	0	Ki67+	143.205025908 1045.46141884
-1	0	0	Ki67+	334.127719429 1035.75743391
-1	0	0	Ki67+	866.991728094 968.357183328
-1	0	0	Ki67+	1127.82783183 106.976958986
-1	0	0	Ki67+	968.911486935 583.842537339
-1	0	0	Ki67+	522.179529111 1377.27850645
-1	0	0	Ki67+	624.791870123 816.831980901
-1	0	0	Ki67+	147.999225468 1624.86884584
-1	0	0	Ki67+	903.137062651 1134.88748579
-1	0	0	Ki67+	854.809106849 882.278052565
-1	0	0	Ki67+	1362.90646365 1266.37334354
-1	0	0	Ki67+	1116.74973796 983.069717345
-1	0	0	Ki67+	1697.33043964 2086.9758164
-1	0	0	Ki67+	60.4754249422 1372.19880867
-1	0	0	Ki67+	1037.6342401 227.316950505
-1	0	0	Ki67+	1098.52281128 806.881683508
-1	0	0	Ki67+	1966.17115978 622.803037904
-1	0	0	Ki67+	999.328769131 1680.32220684
-1	0	0	Ki67+	961.984959167 1197.439715
-1	0	0	Ki67+	716.701468972 1852.81187971
-1	0	0	Ki67+	261.711650225 578.896856637
-1	0	0	Ki67+	511.862540815 328.673371379
-1	0	0	Ki67+	779.465884765 414.186887895
-1	0	0	Ki67+	995.032538826 1382.31829828
-1	0	0	Ki67+	657.932008701 1263.87518231
-1	0	0	Ki67+	1533.8862812 1498.95625513
-1	0	0	Ki67+	1699.5788006 936.810416526
-1	0	0	Ki67+	396.951486412 550.201825545
-1	0	0	Ki67+	13.9226193131 942.928862721
-1	0	0	Ki67+	1819.8273993 313.214371594
-1	0	0	Ki67+	614.016851662 1555.08643356
-1	0	0	Ki67+	1032.61175865 1993.46195439
-1	0	0	Ki67+	1195.28158747 1987.10931234
-1	0	0	Ki67+	696.106255263 2138.64811074
-1	0	0	Ki67+	991.381215487 286.800168631
-1	0	0	Ki67+	1922.81184264 1565.79976047
-1	0	0	Ki67+	1208.14010623 1162.68008542
-1	0	0	Ki67+	418.970752281 172.818478694
-1	0	0	Ki67+	144.967918922 619.873375402
-1	0	0	Ki67+	1971.35795598 1627.48223331
-1	0	0	Ki67+	903.98196355 1088.72944904
-1	0	0	Ki67+	1184.57861458 1314.5834212
-1	0	0	Ki67+	1882.53988126 1851.47112895
-1	0	0	Ki67+	564.581848639 152.578116393
-1	0	0	Ki67+	1359.42037968 957.371607479
-1	0	0	Ki67+	844.785550045 670.898791771
-1	0	0	Ki67+	1479.45363323 1290.6871919
-1	0	0	Ki67+	922.144057416 1620.84582121
-1	0	0	Ki67+	1992.5417275 1279.59163647
-1	0	0	Ki67+	1310.25189877 1205.81756133
-1	0	0	Ki67+	667.647077619 1779.7996725
-1	0	0	Ki67+	0.510640901905 1249.42378123
-1	0	0	Ki67+	1311.76056375 4.09003440926
-1	0	0	Ki67+	1859.85799869 1349.28265081
-1	0	0	Ki67+	738.172742219 1149.59425633
-1	0	0	Ki67+	570.611716616 1321.73001581
-1	0	0	Ki67+	1295.58314371 332.805536716
-1	0	0	Ki67+	245.536426442 1791.9612398
-1	0	0	Ki67+	2023.27687284 1037.34943775
-1	0	0	Ki67+	35.7468354238 1691.24654601
-1	0	0	Ki67+	496.217398389 65.9297540006
-1	0	0	Ki67+	1091.98949847 1739.02591674
-1	0	0	Ki67+	1777.44887381 131.047847834
-1	0	0	Ki67+	735.90601577 1191.95501197
-1	0	0	Ki67+	491.485733016 2032.01776237
-1	0	0	Ki67+	983.154657127 1311.36831738
-1	0	0	Ki67+	766.680557763 801.77719474
-1	0	0	Ki67+	186.88557161 285.490011066
-1	0	0	Ki67+	1989.76938375 2098.14969576
-1	0	0	Ki67+	835.374140801 1123.64890171
-1	0	0	Ki67+	1231.74462005 1085.64301086
-1	0	0	Ki67+	1879.4481079 1161.1141439
-1	0	0	Ki67+	1463.79549338 661.217374025
-1	0	0	Ki67+	517.61950628 306.177657844
-1	0	0	Ki67+	759.221120459 39.653530986
-1	0	0	Ki67+	1789.76407164 1312.58605364
-1	0	0	Ki67+	1122.80468727 472.074969505
-1	0	0	Ki67+	799.182605075 1351.66087412
-1	0	0	Ki67+	122.023542845 2077.28361372
-1	0	0	Ki67+	1797.8702701 1036.97632345
-1	0	0	Ki67+	16.6820994139 373.091329962
-1	0	0	Ki67+	1734.74137917 1776.61881003
-1	0	0	Ki67+	416.656516088 299.772908142
-1	0	0	Ki67+	1206.20992673 594.390490208
-1	0	0	Ki67+	683.367711861 935.357943941
-1	0	0	Ki67+	427.335995533 1386.12249606
-1	0	0	Ki67+	695.445090776 134.866260135
-1	0	0	Ki67+	1044.31595744 364.795016233
-1	0	0	Ki67+	914.957377991 1067.59023928
-1	0	0	Ki67+	36.7472165245 1735.13475237
-1	0	0	Ki67+	1908.82499646 273.020447032
-1	0	0	Ki67+	189.283402348 1329.97433586
-1	0	0	Ki67+	58.7518289893 131.719661151
-1	0	0	Ki67+	875.393747056 864.016216784
-1	0	0	Ki67+	1427.00020022 1274.88605025
-1	0	0	Ki67+	1575.64289924 877.516679348
-1	0	0	Ki67+	1937.25900258 1766.64288863
-1	0	0	Ki67+	574.828316269 1514.48629428
-1	0	0	Ki67+	2112.14233111 1424.66462637
-1	0	0	Ki67+	1721.2588071 749.705661808
-1	0	0	Ki67+	1501.08184785 118.086585533
-1	0	0	Ki67+	586.326625446 1751.08768557
-1	0	0	Ki67+	262.226779395 422.50824799
-1	0	0	Ki67+	1166.3083017 928.600582177
-1	0	0	Ki67+	1105.63628996 1008.0634423
-1	0	0	Ki67+	723.092837356 1916.27729446
-1	0	0	Ki67+	1034.1752562 284.062658293
-1	0	0	Ki67+	705.646426012 1958.18199106
-1	0	0	Ki67+	2085.61217042 1879.10007432
-1	0	0	Ki67+	2.3699948734 1973.47149313
-1	0	0	Ki67+	121.824423523 337.690272662
-1	0	0	Ki67+	1653.67754022 1293.69591977
-1	0	0	Ki67+	280.69763372 222.142709884
-1	0	0	Ki67+	1332.4338313 1237.49474889
-1	0	0	Ki67+	1227.3539313 389.151967013
-1	0	0	Ki67+	209.636794641 1608.13345228
-1	0	0	Ki67+	1245.81763643 653.036641744
-1	0	0	Ki67+	56.9297181661 759.050015688
-1	0	0	Ki67+	1900.17527945 1235.01208069
-1	0	0	Ki67+	697.506331353 1501.94002131
-1	0	0	Ki67+	1589.57280491 1473.96409968
-1	0	0	Ki67+	1935.20321302 1380.42748429
-1	0	0	Ki67+	1079.6092784 247.460097501
-1	0	0	Ki67+	1557.74691091 1043.78226343
-1	0	0	Ki67+	2117.2988251 1704.56911787
-1	0	0	Ki67+	1390.13871679 1637.01799542
-1	0	0	Ki67+	1824.43059093 1036.1795085
-1	0	0	Ki67+	1042.67110739 554.220200753
-1	0	0	Ki67+	1516.66920298 1070.92553902
-1	0	0	Ki67+	524.212648089 646.28465746
-1	0	0	Ki67+	1333.26250643 1026.86945922
-1	0	0	Ki67+	715.712356062 1724.41411645
-1	0	0	Ki67+	1839.78302479 869.118678586
-1	0	0	Ki67+	120.49663496 1317.03740073
-1	0	0	Ki67+	1719.97989811 1258.98016891
-1	0	0	Ki67+	663.703747271 1048.35884697
-1	0	0	Ki67+	148.961093811 694.433674779
-1	0	0	Ki67+	842.951304019 304.359133368
-1	0	0	Ki67+	626.361006943 1275.01446687
-1	0	0	Ki67+	1971.31595687 1024.54113631
-1	0	0	Ki67+	1767.38587 1081.76567852
-1	0	0	Ki67+	1915.66340794 1506.39486761
-1	0	0	Ki67+	1988.17758165 1677.7993368
-1	0	0	Ki67+	248.651926352 714.065422898
-1	0	0	Ki67+	1172.79425638 1264.45529716
-1	0	0	Ki67+	1794.44730725 1868.44563012
-1	0	0	Ki67+	368.661357854 445.84796862
-1	0	0	Ki67+	604.689808201 794.11231606
-1	0	0	Ki67+	898.228897414 1394.92584291
-1	0	0	Ki67+	1504.5785662 2059.56457608
-1	0	0	Ki67+	1618.81597587 233.664346536
-1	0	0	Ki67+	1257.73887654 734.936625082
-1	0	0	Ki67+	383.726309692 818.773492265
-1	0	0	Ki67+	1866.10431576 1188.75013394
-1	0	0	Ki67+	1183.93593759 1654.95823166
-1	0	0	Ki67+	1534.31395118 1185.17353673
-1	0	0	Ki67+	1442.11303503 1496.4461811
-1	0	0	Ki67+	1621.72314291 339.810922822
-1	0	0	Ki67+	587.388888005 526.094894238
-1	0	0	Ki67+	88.3048442984 1392.13401509
-1	0	0	Ki67+	718.248619728 591.662124724
-1	0	0	Ki67+	932.262115569 1536.45529064
-1	0	0	Ki67+	1436.40236958 2017.05862514
-1	0	0	Ki67+	1758.34069812 1056.61687311
-1	0	0	Ki67+	759.716827105 1136.84690999
-1	0	0	Ki67+	849.285406959 1257.03006645
-1	0	0	Ki67+	1218.9219335 1713.76830628
-1	0	0	Ki67+	2066.22337081 352.217316253
-1	0	0	Ki67+	1588.83688094 165.163466803
-1	0	0	Ki67+	1560.980181 1844.64763925
-1	0	0	Ki67+	719.894983857 859.447725102
-1	0	0	Ki67+	855.948067195 1628.55828312
-1	0	0	Ki67+	2044.48741404 1519.18630104
-1	0	0	Ki67+	1539.99089082 229.521198299
-1	0	0	Ki67+	1712.20055039 1572.94942445
-1	0	0	Ki67+	624.454536565 269.60142756
-1	0	0	Ki67+	554.233849566 523.833743652
-1	0	0	Ki67+	1815.38053203 278.518340329
-1	0	0	Ki67+	686.451981029 1232.56244828
-1	0	0	Ki67+	1644.86840633 790.647978135
-1	0	0	Ki67+	134.818489145 1508.04954421
-1	0	0	Ki67+	1282.77376887 1939.85577318
-1	0	0	Ki67+	695.275637267 1842.74879107
-1	0	0	CD3+/CD8+/Ki67+	820.901433374 719.885779948
-1	0	0	CD3+/CD8+/Ki67+	1516.02074689 922.198591512
-1	0	0	CD3+/CD8+/Ki67+	537.445020854 1550.23849298
-1	0	0	CD3+/CD8+/Ki67+	20.8421746516 1094.13987182
-1	0	0	CD3+/CD8+/Ki67+	579.801021905 2107.39500933
-1	0	0	CD3+/CD8+/Ki67+	1916.69079558 125.226777621
-1	0	0	CD3+/CD8+/Ki67+	1449.01243692 965.521866719
-1	0	0	CD3+/CD8+/Ki67+	1863.3163017 2023.1161941
-1	0	0	CD3+/CD8+/Ki67+	869.607304733 440.252421824
-1	0	0	CD3+/CD8+/Ki67+	1154.60589062 1881.80569973
-1	0	0	CD3+/CD8+/Ki67+	872.861107662 2008.10029196
-1	0	0	CD3+/CD8+/Ki67+	1806.7018002 167.507470737
-1	0	0	CD3+/CD8+/Ki67+	376.423484053 137.350186711
-1	0	0	CD3+/CD8+/Ki67+	1555.58119661 1296.95445404
-1	0	0	CD3+/CD8+/Ki67+	42.4296171143 1642.88902868
-1	0	0	CD3+/CD8+/Ki67+	1197.65515448 855.316272344
-1	0	0	CD3+/CD8+/Ki67+	1598.05065518 2100.28986749
-1	0	0	CD3+/CD8+/Ki67+	917.754797643 763.272360714
-1	0	0	CD3+/CD8+/Ki67+	1706.63132777 142.450946111
-1	0	0	CD3+/CD8+/Ki67+	403.579872303 398.87006371
-1	0	0	CD3+/CD8+/Ki67+	1766.02680135 1355.59047148
-1	0	0	CD3+/CD8+/Ki67+	859.507385497 1542.37674624
-1	0	0	CD3+/CD8+/Ki67+	1898.12947046 368.747391408
-1	0	0	CD3+/CD8+/Ki67+	999.033103509 807.246451871
-1	0	0	CD3+/CD8+/Ki67+	1380.55985586 701.741424876
-1	0	0	CD3+/CD8+/Ki67+	293.272349044 1214.1275195
-1	0	0	CD3+/CD8+/Ki67+	153.239948182 891.08129441
-1	0	0	CD3+/CD8+/Ki67+	1281.03337821 513.162950728
-1	0	0	CD3+/CD8+/Ki67+	1732.37030291 1876.87742054
-1	0	0	CD3+/CD8+/Ki67+	862.205501224 109.668004332
-1	0	0	CD3+/CD8+/Ki67+	298.207824505 2012.58045738
-1	0	0	CD3+/CD8+/Ki67+	1296.56406305 993.545441377
-1	0	0	CD3+/CD8+/Ki67+	929.117485451 960.226265401
-1	0	0	CD3+/CD8+/Ki67+	617.615787729 1037.78891604
-1	0	0	CD3+/CD8+/Ki67+	372.336595207 93.0998363495
-1	0	0	CD3+/CD8+/Ki67+	1140.2996854 223.857837026
-1	0	0	CD3+/CD8+/Ki67+	1429.59532609 1684.21378839
-1	0	0	CD3+/CD8+/Ki67+	59.0320714818 2119.2295144
-1	0	0	CD3+/CD8+/Ki67+	829.834002881 390.923206641
-1	0	0	CD3+/CD8+/Ki67+	553.900907787 734.363456365
-1	0	0	CD3+/CD8+/Ki67+	87.0288228528 1991.29024897
-1	0	0	CD3+/CD8+/Ki67+	1189.92743133 1510.81182181
-1	0	0	CD3+/CD8+/Ki67+	1343.15192568 1884.68393281
-1	0	0	CD3+/CD8+/Ki67+	949.484588983 1096.67731906
-1	0	0	CD3+/CD8+/Ki67+	783.638028213 2003.54921419
-1	0	0	CD3+/CD8+/Ki67+	434.411691113 1570.38551806
-1	0	0	CD3+/CD8+/Ki67+	1327.40352778 1490.53784373
-1	0	0	CD3+/CD8+/Ki67+	1691.34326789 84.1663467239
-1	0	0	CD3+/CD8+/Ki67+	1502.9820865 298.669026052
-1	0	0	CD3+/CD8+/Ki67+	248.052792481 206.6527774
#EOF
