# Supplementary material for: Data-Driven Discovery of Immune Contexture Biomarkers
Source: Front Oncol. 2018 Dec 18;8:627. doi: 10.3389/fonc.2018.00627 (PMC6305402; doi:10.3389/fonc.2018.00627)
Supplement: Data Sheet 2.zip — The synthetic dataset used for verifying the approach (section 3.1; Figure 4) is provided as a collection of text files describing regions, markers, and metadata. [file Data_Sheet_2.zip › verificationDataset/testdata_045_ImageObjects.txt]

barcode_target	testdata_045
barcode_origin	-1
workflow_target_version	-1
workflow_origin	-1
workflow_origin_version	-1
iH	-1
iW	-1
user	None

-1	0	0	Ki67+	2093.69361359 1066.50713131
-1	0	0	Ki67+	833.401698422 949.594721777
-1	0	0	Ki67+	595.997167788 362.17587174
-1	0	0	Ki67+	1222.98302866 1310.71533107
-1	0	0	Ki67+	1373.84812708 1483.13636003
-1	0	0	Ki67+	1182.96938156 1043.80203234
-1	0	0	Ki67+	478.576488788 365.233889956
-1	0	0	Ki67+	411.002128963 1400.80881198
-1	0	0	Ki67+	882.74023459 2132.12879224
-1	0	0	Ki67+	1108.85054816 954.577882816
-1	0	0	Ki67+	2029.25597658 1542.54025722
-1	0	0	Ki67+	846.232187279 1433.13205264
-1	0	0	Ki67+	1273.63400917 1691.83333727
-1	0	0	Ki67+	343.841090976 412.348009472
-1	0	0	Ki67+	779.781493842 386.991822575
-1	0	0	Ki67+	73.8532152613 1945.66601016
-1	0	0	Ki67+	1967.64798601 35.5465100473
-1	0	0	Ki67+	1194.40244874 1575.49925196
-1	0	0	Ki67+	205.912357801 828.648592381
-1	0	0	Ki67+	862.481111769 1234.34942491
-1	0	0	Ki67+	1212.49605577 323.293676289
-1	0	0	Ki67+	937.746312243 547.4977801
-1	0	0	Ki67+	524.010697127 1427.82528582
-1	0	0	Ki67+	1068.82180925 1611.55511764
-1	0	0	Ki67+	2015.14750463 1230.17613058
-1	0	0	Ki67+	242.762661246 580.506974197
-1	0	0	Ki67+	1528.59419197 159.626786835
-1	0	0	Ki67+	1438.00432298 736.877741157
-1	0	0	Ki67+	1253.51193151 182.113951583
-1	0	0	Ki67+	954.817273187 1971.37652848
-1	0	0	Ki67+	688.02934628 1866.22488994
-1	0	0	Ki67+	1979.43053297 1837.30675534
-1	0	0	Ki67+	870.464285552 1125.16901807
-1	0	0	Ki67+	1488.71077782 1506.82811843
-1	0	0	Ki67+	1531.75828739 125.137782361
-1	0	0	Ki67+	906.649107487 642.188436034
-1	0	0	Ki67+	1897.38137535 1049.05509356
-1	0	0	Ki67+	1766.88314727 2040.14252158
-1	0	0	Ki67+	1044.73143355 1112.80369102
-1	0	0	Ki67+	314.362781572 582.331813152
-1	0	0	Ki67+	23.2552505909 86.4300339455
-1	0	0	Ki67+	1684.59599882 173.186789336
-1	0	0	Ki67+	321.792048376 2082.21112595
-1	0	0	Ki67+	1838.61690788 1995.56149681
-1	0	0	Ki67+	1352.32050942 95.1765864572
-1	0	0	Ki67+	821.645891386 1466.50850316
-1	0	0	Ki67+	14.6219101518 2134.26677015
-1	0	0	Ki67+	1938.82680649 1590.2896466
-1	0	0	Ki67+	371.741292357 1834.38050053
-1	0	0	Ki67+	1796.81406914 538.788746832
-1	0	0	Ki67+	1586.82298411 385.667678368
-1	0	0	Ki67+	1128.99127246 1624.13592962
-1	0	0	Ki67+	1812.78136759 1828.63366366
-1	0	0	Ki67+	664.705038951 166.583633283
-1	0	0	Ki67+	72.5772441778 1780.30305421
-1	0	0	Ki67+	257.790610788 449.896995453
-1	0	0	Ki67+	980.528346827 345.576510488
-1	0	0	Ki67+	1503.51939929 79.9006972729
-1	0	0	Ki67+	768.748686836 1563.91862507
-1	0	0	Ki67+	1626.27745283 1755.54134197
-1	0	0	Ki67+	839.736968308 637.710704714
-1	0	0	Ki67+	1056.91083179 1337.58709134
-1	0	0	Ki67+	1757.03452906 1435.11254878
-1	0	0	Ki67+	413.05229806 745.21209149
-1	0	0	Ki67+	1898.37485702 2050.54036884
-1	0	0	Ki67+	96.1451171835 855.364536252
-1	0	0	Ki67+	1723.75348058 1499.83681521
-1	0	0	Ki67+	930.181368193 1689.49191456
-1	0	0	Ki67+	1551.85880807 48.8054356869
-1	0	0	Ki67+	1744.71403076 2066.58890579
-1	0	0	Ki67+	687.135309907 408.773920028
-1	0	0	Ki67+	45.6859239944 1814.27520539
-1	0	0	Ki67+	246.888469861 235.331286042
-1	0	0	Ki67+	1548.52852267 510.840777178
-1	0	0	Ki67+	822.659174409 58.2489356216
-1	0	0	Ki67+	1853.76224721 1198.92247118
-1	0	0	Ki67+	2054.08324539 1730.82915404
-1	0	0	Ki67+	1161.99114769 2084.88274303
-1	0	0	Ki67+	571.650828707 798.815747462
-1	0	0	Ki67+	105.384540982 890.083916836
-1	0	0	Ki67+	1841.3823446 42.9299247065
-1	0	0	Ki67+	556.708831251 283.366368185
-1	0	0	Ki67+	1756.72359578 305.093954571
-1	0	0	Ki67+	1869.90764907 1302.84774881
-1	0	0	Ki67+	1725.85863941 1637.22126684
-1	0	0	Ki67+	547.086475068 1500.30679569
-1	0	0	Ki67+	1148.75585233 413.637330605
-1	0	0	Ki67+	1971.40900989 502.232249558
-1	0	0	Ki67+	1678.59874678 1898.9428103
-1	0	0	Ki67+	1529.6958687 1157.62864781
-1	0	0	Ki67+	216.647470912 600.099388265
-1	0	0	Ki67+	937.343229081 899.965009374
-1	0	0	Ki67+	1224.74461886 1365.65643531
-1	0	0	Ki67+	1806.19319563 1248.30305213
-1	0	0	Ki67+	78.0032774446 1715.65855086
-1	0	0	Ki67+	321.657825101 1593.20148903
-1	0	0	Ki67+	839.927981236 71.4415306669
-1	0	0	Ki67+	1333.53219416 791.687824771
-1	0	0	Ki67+	1359.76195161 253.780762444
-1	0	0	Ki67+	125.109461665 1156.04628544
-1	0	0	Ki67+	781.363666337 1791.09212715
-1	0	0	Ki67+	1814.67462013 171.712921355
-1	0	0	Ki67+	1138.27743687 2054.84795477
-1	0	0	Ki67+	1692.23710648 1506.88501314
-1	0	0	Ki67+	1653.43269777 1488.89637354
-1	0	0	Ki67+	615.456409846 1797.11033839
-1	0	0	Ki67+	2114.83890231 1094.84199959
-1	0	0	Ki67+	1889.22972115 1219.78732151
-1	0	0	Ki67+	539.286510641 987.378598329
-1	0	0	Ki67+	1798.43221795 53.4552472419
-1	0	0	Ki67+	1071.83476672 1380.40101682
-1	0	0	Ki67+	1348.11092113 709.431224275
-1	0	0	Ki67+	197.522659887 1069.03400798
-1	0	0	Ki67+	1105.53611456 1363.98759535
-1	0	0	Ki67+	313.908071374 330.589638727
-1	0	0	Ki67+	896.605749653 1135.00994193
-1	0	0	Ki67+	285.833818027 2019.26259011
-1	0	0	Ki67+	1150.30951142 1267.15932653
-1	0	0	Ki67+	1201.21503087 974.673941578
-1	0	0	Ki67+	1169.06357229 1418.90457783
-1	0	0	Ki67+	683.114749042 12.4537004896
-1	0	0	Ki67+	1875.32318659 632.106421062
-1	0	0	Ki67+	971.733132731 912.811357997
-1	0	0	Ki67+	535.112683756 1044.52694561
-1	0	0	Ki67+	1752.02172079 928.906539731
-1	0	0	Ki67+	1045.35680752 188.480732041
-1	0	0	Ki67+	646.503010901 1923.84900019
-1	0	0	Ki67+	931.071017963 513.745063176
-1	0	0	Ki67+	1841.37019404 2117.82348635
-1	0	0	Ki67+	793.05924565 1858.96163924
-1	0	0	Ki67+	1578.06811837 2118.60869417
-1	0	0	Ki67+	2012.58001499 1055.76794812
-1	0	0	Ki67+	37.0455445172 831.514802684
-1	0	0	Ki67+	1553.86701826 236.594658075
-1	0	0	Ki67+	2093.69297668 1674.24365006
-1	0	0	Ki67+	524.781709482 1129.45624463
-1	0	0	Ki67+	1731.90911333 1716.47245798
-1	0	0	Ki67+	599.193867666 1325.60460915
-1	0	0	Ki67+	854.401969943 359.97923729
-1	0	0	Ki67+	2139.46714446 1975.54350688
-1	0	0	Ki67+	1580.06619755 1238.82918014
-1	0	0	Ki67+	26.5824923028 480.859241952
-1	0	0	Ki67+	16.5478104266 350.393472145
-1	0	0	Ki67+	1063.60412145 597.810391538
-1	0	0	Ki67+	1901.4614785 1622.21998982
-1	0	0	Ki67+	1750.80639874 1608.49153978
-1	0	0	Ki67+	890.209557975 1431.58548434
-1	0	0	Ki67+	735.901630275 789.037334073
-1	0	0	Ki67+	789.307481045 1085.89286841
-1	0	0	Ki67+	1030.58244783 891.809824814
-1	0	0	Ki67+	660.297412669 793.566868603
-1	0	0	Ki67+	1520.89195757 1297.78928584
-1	0	0	Ki67+	1739.40929134 896.450616313
-1	0	0	Ki67+	289.569439126 1645.80805218
-1	0	0	Ki67+	203.399417695 3.03381764848
-1	0	0	Ki67+	1669.90117453 1261.43329359
-1	0	0	Ki67+	146.552405513 1037.12849942
-1	0	0	Ki67+	950.243883889 335.104229887
-1	0	0	Ki67+	1741.68749238 629.713947788
-1	0	0	Ki67+	253.295553952 982.564290339
-1	0	0	Ki67+	1138.59745677 307.282057566
-1	0	0	Ki67+	238.688750011 673.58026046
-1	0	0	Ki67+	1011.77729633 872.002181757
-1	0	0	Ki67+	891.516616828 1721.85891377
-1	0	0	Ki67+	2058.60833417 1514.13686617
-1	0	0	Ki67+	1953.89446616 210.47641432
-1	0	0	Ki67+	102.790711863 1302.03704732
-1	0	0	Ki67+	1275.97660357 1304.34717906
-1	0	0	Ki67+	1335.17404469 1482.46657881
-1	0	0	Ki67+	969.16495837 1729.94036778
-1	0	0	Ki67+	2012.72661053 769.996120711
-1	0	0	Ki67+	627.186161328 1447.9894837
-1	0	0	Ki67+	1810.12431246 946.385785028
-1	0	0	Ki67+	705.22094606 582.841428875
-1	0	0	Ki67+	866.342691026 1850.56444112
-1	0	0	Ki67+	1888.97724422 191.933562164
-1	0	0	Ki67+	1535.87676022 364.516656018
-1	0	0	Ki67+	17.141631702 1372.37590916
-1	0	0	Ki67+	1562.58954243 1728.1168463
-1	0	0	Ki67+	767.650533461 2116.77308599
-1	0	0	Ki67+	1078.25382089 2140.75654276
-1	0	0	Ki67+	1328.0566907 727.216312677
-1	0	0	Ki67+	216.335685261 2114.22275929
-1	0	0	Ki67+	1108.78793581 1197.22412339
-1	0	0	Ki67+	1395.68102084 1307.58275119
-1	0	0	Ki67+	14.4806435575 2065.80697066
-1	0	0	Ki67+	2019.48317673 476.137000048
-1	0	0	Ki67+	1078.71037159 1722.86736679
-1	0	0	Ki67+	42.7912401909 1581.81361446
-1	0	0	Ki67+	1704.35674947 1930.8254876
-1	0	0	Ki67+	97.6895544222 116.773724771
-1	0	0	Ki67+	1905.27090145 981.749005518
-1	0	0	Ki67+	992.456887679 2115.414636
-1	0	0	Ki67+	551.379164746 1718.21408423
-1	0	0	Ki67+	2139.57990543 1112.12761425
-1	0	0	Ki67+	1894.35961624 961.670322333
-1	0	0	Ki67+	1547.61462488 999.090755915
-1	0	0	Ki67+	1805.82010817 368.432642091
-1	0	0	Ki67+	940.436701449 861.048220495
-1	0	0	Ki67+	605.410378867 2036.335128
-1	0	0	Ki67+	872.60880723 1789.67604418
-1	0	0	Ki67+	1611.56085754 1424.43731494
-1	0	0	Ki67+	288.937425292 224.04072788
-1	0	0	Ki67+	1391.49974359 1463.04498852
-1	0	0	Ki67+	2039.95837534 59.3514418102
-1	0	0	Ki67+	2011.49609592 647.73816722
-1	0	0	Ki67+	1434.64889343 1296.33497164
-1	0	0	Ki67+	679.461357189 1898.44192662
-1	0	0	Ki67+	552.134297133 1833.46514049
-1	0	0	Ki67+	1646.17824259 797.216326621
-1	0	0	Ki67+	520.79592419 539.691630881
-1	0	0	Ki67+	717.71443802 2127.4457465
-1	0	0	Ki67+	1732.91764533 444.836234298
-1	0	0	Ki67+	969.816631195 735.768431138
-1	0	0	Ki67+	1635.26400573 887.9397453
-1	0	0	Ki67+	841.669368492 173.128189458
-1	0	0	Ki67+	866.214009521 918.51769455
-1	0	0	Ki67+	1271.16080158 1797.50756511
-1	0	0	Ki67+	461.237776547 574.445959626
-1	0	0	Ki67+	146.148849969 1197.10550984
-1	0	0	Ki67+	493.393787605 1955.05725039
-1	0	0	Ki67+	807.262936033 904.304347816
-1	0	0	Ki67+	988.392394582 187.806277266
-1	0	0	Ki67+	1189.17949447 1899.6752188
-1	0	0	Ki67+	60.3668873328 962.097575134
-1	0	0	Ki67+	966.413535516 392.103415375
-1	0	0	Ki67+	1105.9831261 1839.42182325
-1	0	0	Ki67+	344.75655399 1994.156846
-1	0	0	Ki67+	623.419775293 2114.4979312
-1	0	0	Ki67+	1695.7647512 1088.80817831
-1	0	0	Ki67+	485.57849763 1780.78458227
-1	0	0	Ki67+	1215.31309787 31.3863896232
-1	0	0	Ki67+	737.978532627 2027.83099708
-1	0	0	Ki67+	1699.48250033 49.5811108816
-1	0	0	Ki67+	906.891318656 1761.44676346
-1	0	0	Ki67+	1396.11481246 117.84701378
-1	0	0	Ki67+	1916.42826493 356.49448284
-1	0	0	Ki67+	517.777723951 1261.51218934
-1	0	0	Ki67+	1246.43024618 19.4306985162
-1	0	0	Ki67+	2096.3664228 504.781851688
-1	0	0	Ki67+	201.729774654 1550.85356348
-1	0	0	Ki67+	1793.24811402 340.780791623
-1	0	0	Ki67+	334.384170146 1510.7108252
-1	0	0	Ki67+	1460.89713467 824.954808227
-1	0	0	Ki67+	271.720280149 1906.81018112
-1	0	0	Ki67+	281.869928437 2140.37418125
-1	0	0	Ki67+	1824.98164864 2091.39049797
-1	0	0	Ki67+	51.311122543 308.905696623
-1	0	0	Ki67+	1620.47138584 1349.65792538
-1	0	0	Ki67+	485.656449912 1014.39482808
-1	0	0	Ki67+	367.172145572 723.50456146
-1	0	0	Ki67+	937.546813927 1106.85974438
-1	0	0	Ki67+	221.769480932 1599.8219371
-1	0	0	Ki67+	162.080824332 1734.40414685
-1	0	0	Ki67+	1024.01589269 622.849276645
-1	0	0	Ki67+	286.572426533 1970.28322906
-1	0	0	Ki67+	1798.89447356 642.564939321
-1	0	0	Ki67+	900.295713244 1402.4284914
-1	0	0	Ki67+	29.2111904904 1127.68629025
-1	0	0	Ki67+	340.610421205 490.373041289
-1	0	0	Ki67+	1595.73190381 6.39053156287
-1	0	0	Ki67+	702.692551003 1437.75392062
-1	0	0	Ki67+	793.771154426 252.980907261
-1	0	0	Ki67+	579.40830558 701.064916205
-1	0	0	Ki67+	865.867491334 193.211173853
-1	0	0	Ki67+	2053.51690479 1340.71044405
-1	0	0	Ki67+	1452.36134765 1654.48366715
-1	0	0	Ki67+	1407.40946665 534.653936517
-1	0	0	Ki67+	1480.96598675 1970.23643585
-1	0	0	Ki67+	785.486020126 1536.11103911
-1	0	0	Ki67+	1571.44170457 595.632762539
-1	0	0	Ki67+	185.661873196 963.386442392
-1	0	0	Ki67+	344.560531473 254.54747502
-1	0	0	Ki67+	764.076656514 1122.75838668
-1	0	0	Ki67+	1868.48526063 406.146265337
-1	0	0	Ki67+	346.317897196 650.37305905
-1	0	0	Ki67+	252.662293458 779.382765343
-1	0	0	Ki67+	1148.79089375 502.056293923
-1	0	0	Ki67+	1891.229837 470.858497702
-1	0	0	Ki67+	1194.86595299 1756.75845591
-1	0	0	Ki67+	1522.5120832 466.9848791
-1	0	0	Ki67+	1720.24785335 690.687651577
-1	0	0	Ki67+	1007.45166404 1567.32148477
-1	0	0	Ki67+	1655.4851132 1109.55889773
-1	0	0	Ki67+	593.225680765 1850.01564758
-1	0	0	Ki67+	1132.148776 127.383099824
-1	0	0	Ki67+	736.453860802 345.484571244
-1	0	0	Ki67+	2096.76750814 805.592035579
-1	0	0	Ki67+	471.111327785 1246.83276426
-1	0	0	Ki67+	1469.44600054 962.219649631
-1	0	0	Ki67+	606.234390568 1351.00356254
-1	0	0	Ki67+	1528.03116523 314.57430294
-1	0	0	Ki67+	122.777311297 2080.26831341
-1	0	0	Ki67+	1925.38869735 750.443627916
-1	0	0	Ki67+	1578.50437902 227.542726946
-1	0	0	Ki67+	1270.86933219 491.945382581
-1	0	0	Ki67+	1917.16456749 52.8993868929
-1	0	0	Ki67+	1433.55774834 1722.285589
-1	0	0	Ki67+	1660.44710687 665.22147771
-1	0	0	Ki67+	544.596623093 399.914713063
-1	0	0	Ki67+	1915.91997507 1891.51122713
-1	0	0	Ki67+	589.892138577 413.581417371
-1	0	0	Ki67+	1578.25660646 144.327921703
-1	0	0	Ki67+	143.091609437 1008.88493709
-1	0	0	Ki67+	2134.89945741 1217.11543994
-1	0	0	Ki67+	1733.31938023 1583.6816268
-1	0	0	Ki67+	1822.8897158 71.6349637443
-1	0	0	Ki67+	1655.13270419 1322.4308993
-1	0	0	Ki67+	1675.75409671 55.3038631356
-1	0	0	Ki67+	1818.2054324 1333.71738461
-1	0	0	Ki67+	1013.83043784 1110.16023127
-1	0	0	Ki67+	720.943615754 829.12305665
-1	0	0	Ki67+	524.801114126 1855.74209831
-1	0	0	Ki67+	2039.57110569 1367.05324792
-1	0	0	Ki67+	923.550460932 1420.11355169
-1	0	0	Ki67+	1292.5798139 134.269307477
-1	0	0	Ki67+	528.028039285 2107.1673895
-1	0	0	Ki67+	1680.55675064 2088.90721201
-1	0	0	Ki67+	121.459835594 1365.25303909
-1	0	0	Ki67+	296.293003627 28.183120317
-1	0	0	Ki67+	1494.57818282 1551.90566098
-1	0	0	Ki67+	1663.11765958 621.335066613
-1	0	0	Ki67+	1512.09921389 1465.2268162
-1	0	0	Ki67+	227.706070246 8.18743098783
-1	0	0	Ki67+	815.720497355 106.803288354
-1	0	0	Ki67+	475.804890518 424.400005331
-1	0	0	Ki67+	2038.40037954 194.256803119
-1	0	0	Ki67+	410.415699571 1787.49177374
-1	0	0	Ki67+	725.841355153 1998.46855912
-1	0	0	Ki67+	751.473351602 224.522553839
-1	0	0	Ki67+	1534.16523728 793.200704487
-1	0	0	Ki67+	792.466871734 1596.13944907
-1	0	0	Ki67+	1538.67805916 1528.18865258
-1	0	0	Ki67+	19.7800278746 707.917384376
-1	0	0	Ki67+	198.691896376 1763.97711827
-1	0	0	Ki67+	785.990921149 1189.60702463
-1	0	0	Ki67+	973.533522409 1109.76271012
-1	0	0	Ki67+	605.116665726 1760.00619009
-1	0	0	Ki67+	20.753794572 1663.98709885
-1	0	0	Ki67+	535.172614361 1066.84818916
-1	0	0	Ki67+	1649.36040781 1620.64589842
-1	0	0	Ki67+	1911.24835919 1670.44253811
-1	0	0	Ki67+	756.456372746 1807.19681141
-1	0	0	Ki67+	1443.09307228 426.06883461
-1	0	0	Ki67+	149.405400112 865.299206753
-1	0	0	Ki67+	437.597890551 369.755587876
-1	0	0	Ki67+	537.787702353 1598.47974896
-1	0	0	Ki67+	2066.61294652 1185.00232036
-1	0	0	Ki67+	1165.10488171 528.914941387
-1	0	0	Ki67+	1879.96259736 2127.11832833
-1	0	0	Ki67+	283.642673972 1155.76676339
-1	0	0	Ki67+	258.51212077 1830.14108663
-1	0	0	Ki67+	1324.69991226 1416.00061987
-1	0	0	Ki67+	507.159296759 464.860244554
-1	0	0	Ki67+	2030.39831709 1479.92395412
-1	0	0	Ki67+	589.224403469 1503.37442166
-1	0	0	Ki67+	2042.0558795 1389.92589751
-1	0	0	Ki67+	1410.71220139 1024.7436631
-1	0	0	Ki67+	1833.82222478 345.708494605
-1	0	0	Ki67+	659.316944787 359.643847254
-1	0	0	Ki67+	758.7101729 1500.85082441
-1	0	0	Ki67+	1351.4473723 1405.55961308
-1	0	0	Ki67+	636.93943876 266.214445634
-1	0	0	Ki67+	227.554459397 557.916305356
-1	0	0	Ki67+	953.014253518 2126.28026456
-1	0	0	Ki67+	2141.44681788 525.834452489
-1	0	0	Ki67+	1233.09696778 1797.71261992
-1	0	0	Ki67+	928.026184786 939.834494857
-1	0	0	Ki67+	1638.90148979 1785.14424603
-1	0	0	Ki67+	2006.96858295 253.0556411
-1	0	0	Ki67+	1771.99179872 434.168727608
-1	0	0	Ki67+	1829.05308941 1097.43756124
-1	0	0	Ki67+	28.8366293894 1905.30976375
-1	0	0	Ki67+	991.743008985 449.113386013
-1	0	0	Ki67+	1206.01763049 451.424096309
-1	0	0	Ki67+	1428.14547702 2072.99943996
-1	0	0	Ki67+	2054.98772084 2026.53838629
-1	0	0	Ki67+	711.2705194 207.057446446
-1	0	0	Ki67+	22.895939935 1220.23029031
-1	0	0	Ki67+	703.531706712 55.7665878345
-1	0	0	Ki67+	1353.51334204 1768.91030464
-1	0	0	Ki67+	1045.8143509 1044.74098718
-1	0	0	Ki67+	382.274908191 255.786665229
-1	0	0	Ki67+	1217.45893468 1990.87766476
-1	0	0	Ki67+	871.480646788 574.759332889
-1	0	0	Ki67+	814.67633642 528.569522207
-1	0	0	Ki67+	1092.59069968 584.733948508
-1	0	0	Ki67+	1684.02118815 917.054601448
-1	0	0	Ki67+	1227.87710008 1879.47238648
-1	0	0	Ki67+	194.78721327 780.427068507
-1	0	0	Ki67+	218.621492632 253.111348891
-1	0	0	Ki67+	1841.32880294 1571.16701979
-1	0	0	Ki67+	1655.67298775 2062.60134224
-1	0	0	Ki67+	1218.24802177 344.257781377
-1	0	0	Ki67+	1544.15172476 626.509154675
-1	0	0	Ki67+	1143.50400866 267.246239886
-1	0	0	Ki67+	125.636316333 181.420270678
-1	0	0	Ki67+	1265.23462996 1323.63121662
-1	0	0	Ki67+	1880.37926169 1177.29244212
-1	0	0	Ki67+	1102.22955777 1225.07161755
-1	0	0	Ki67+	1446.59683477 919.651549138
-1	0	0	Ki67+	2104.1121548 2072.75890289
-1	0	0	Ki67+	365.720856795 1638.53097848
-1	0	0	Ki67+	980.238639257 1796.26603893
-1	0	0	Ki67+	811.963737513 1113.23860963
-1	0	0	Ki67+	600.189991614 183.325017191
-1	0	0	Ki67+	374.856489528 1802.27390824
-1	0	0	Ki67+	53.0214214039 1078.49436783
-1	0	0	Ki67+	1850.61288395 1323.21224622
-1	0	0	Ki67+	1969.03123893 619.449859312
-1	0	0	Ki67+	158.14782904 271.280441202
-1	0	0	Ki67+	1871.17663526 1486.1584107
-1	0	0	Ki67+	381.628003691 2149.38804159
-1	0	0	Ki67+	883.521251724 338.294417258
-1	0	0	Ki67+	1826.46446462 766.475938302
-1	0	0	Ki67+	120.02903815 475.719026967
-1	0	0	Ki67+	1581.27007985 296.107451337
-1	0	0	Ki67+	1730.00801189 491.259565214
-1	0	0	Ki67+	600.755072233 855.202823549
-1	0	0	Ki67+	1294.72407526 442.463946778
-1	0	0	Ki67+	1507.4269883 1348.68916906
-1	0	0	Ki67+	10.333805504 166.231444191
-1	0	0	Ki67+	1280.2266913 1773.04238252
-1	0	0	Ki67+	1111.77585574 393.211179572
-1	0	0	Ki67+	1570.09286282 1858.70220916
-1	0	0	Ki67+	1234.53068774 1554.94564377
-1	0	0	Ki67+	493.564010557 1580.85769952
-1	0	0	Ki67+	552.182167083 872.790810116
-1	0	0	Ki67+	655.715027146 2068.30705903
-1	0	0	Ki67+	1434.17257066 1366.33807172
-1	0	0	Ki67+	1131.03881812 2106.13537984
-1	0	0	Ki67+	27.7430765886 1431.54974107
-1	0	0	Ki67+	1920.60633917 614.887209673
-1	0	0	Ki67+	305.902821004 255.514929303
-1	0	0	Ki67+	1312.15275391 1759.90421965
-1	0	0	Ki67+	1233.52243251 1399.30818541
-1	0	0	Ki67+	1845.34974708 2139.53024487
-1	0	0	Ki67+	692.888523401 1360.50172688
-1	0	0	Ki67+	1118.50915803 766.506557069
-1	0	0	Ki67+	907.931332079 855.029493186
-1	0	0	Ki67+	1187.92415357 150.170084774
-1	0	0	Ki67+	2072.87090498 116.731171191
-1	0	0	Ki67+	321.689894464 785.989866229
-1	0	0	Ki67+	239.022668989 1285.66318373
-1	0	0	Ki67+	857.542325089 1504.61420945
-1	0	0	Ki67+	1587.29237221 630.531009402
-1	0	0	Ki67+	32.1865162361 1272.68378195
-1	0	0	Ki67+	2090.14649603 685.827362182
-1	0	0	Ki67+	607.444048714 1282.58439174
-1	0	0	Ki67+	1698.20333123 942.561396023
-1	0	0	Ki67+	1252.470388 295.326122658
-1	0	0	Ki67+	785.29026062 1230.02688167
-1	0	0	Ki67+	2042.16104988 441.122730516
-1	0	0	Ki67+	652.871973491 1863.03745944
-1	0	0	Ki67+	847.470091787 0.738106643545
-1	0	0	Ki67+	421.637178437 315.016477215
-1	0	0	Ki67+	238.499395099 534.009715316
-1	0	0	Ki67+	675.972441498 1246.49466418
-1	0	0	Ki67+	1338.10916216 251.921956219
-1	0	0	Ki67+	1918.73194178 171.202630924
-1	0	0	Ki67+	1822.74844887 1869.67936205
-1	0	0	Ki67+	1348.5913309 131.408486045
-1	0	0	Ki67+	1415.34953669 261.998339803
-1	0	0	Ki67+	831.954335804 842.715393352
-1	0	0	Ki67+	289.617194107 655.563049625
-1	0	0	Ki67+	2087.18869145 856.1003855
-1	0	0	Ki67+	730.100776838 500.661691758
-1	0	0	Ki67+	1151.70084703 809.319856575
-1	0	0	Ki67+	1939.64669324 502.136668705
-1	0	0	Ki67+	1766.27082707 1862.67436135
-1	0	0	Ki67+	165.802809712 1121.81967818
-1	0	0	Ki67+	175.819593677 411.486189559
-1	0	0	Ki67+	632.023693456 571.525679867
-1	0	0	Ki67+	1488.66272209 1723.13746755
-1	0	0	Ki67+	1997.6710307 618.832245797
-1	0	0	Ki67+	2103.29992376 181.226745678
-1	0	0	Ki67+	1997.60817346 1205.10892973
-1	0	0	Ki67+	896.357398832 1200.61399304
-1	0	0	Ki67+	970.286495579 954.337946186
-1	0	0	Ki67+	1614.35412111 1312.50737666
-1	0	0	Ki67+	1927.39475703 431.666962388
-1	0	0	Ki67+	464.144245317 1017.48609526
-1	0	0	Ki67+	1811.90110101 864.652475958
-1	0	0	Ki67+	1993.01231059 1104.46326748
-1	0	0	Ki67+	1612.66160939 1619.20084958
-1	0	0	Ki67+	74.9555507095 1577.76342373
-1	0	0	Ki67+	808.337712361 301.758380372
-1	0	0	Ki67+	1822.09096281 430.862563463
-1	0	0	Ki67+	1986.04600868 242.929456718
-1	0	0	Ki67+	1649.66219123 1570.64465665
-1	0	0	Ki67+	281.285463088 900.410598802
-1	0	0	Ki67+	2070.00474876 1485.43522592
-1	0	0	Ki67+	174.032699211 733.559342784
-1	0	0	Ki67+	240.07220025 1668.90264308
-1	0	0	Ki67+	1962.21709943 65.8167084024
-1	0	0	Ki67+	1508.64999598 771.52631252
-1	0	0	Ki67+	1225.47479847 1048.51340605
-1	0	0	Ki67+	875.004236892 1203.8530982
-1	0	0	Ki67+	87.1190208539 1528.2312717
-1	0	0	Ki67+	1452.98872502 73.9964129763
-1	0	0	Ki67+	254.210286376 900.859587685
-1	0	0	Ki67+	355.000362684 571.621364438
-1	0	0	Ki67+	773.822407962 915.995320714
-1	0	0	Ki67+	1512.32083173 556.686541522
-1	0	0	Ki67+	1119.77041326 529.772605396
-1	0	0	Ki67+	1921.1771709 651.777015831
-1	0	0	Ki67+	19.2739438853 974.415252586
-1	0	0	Ki67+	1464.62858506 2.31194236229
-1	0	0	Ki67+	334.028317199 1419.18786366
-1	0	0	Ki67+	598.141230902 1992.30833064
-1	0	0	Ki67+	1691.48912921 1117.20732617
-1	0	0	Ki67+	949.887106526 99.9686002839
-1	0	0	Ki67+	262.159147434 2071.86599643
-1	0	0	Ki67+	500.615824659 13.9431653771
-1	0	0	Ki67+	942.931275691 2000.31126712
-1	0	0	Ki67+	661.553865361 127.264805365
-1	0	0	Ki67+	192.765026363 1882.90140083
-1	0	0	Ki67+	1270.09875201 2141.87954287
-1	0	0	Ki67+	1113.59960602 279.210556629
-1	0	0	Ki67+	1278.23045896 1069.53001641
-1	0	0	Ki67+	1254.92610936 647.577748528
-1	0	0	Ki67+	585.392484888 1710.98648113
-1	0	0	Ki67+	1145.23393544 196.513834643
-1	0	0	Ki67+	101.029767095 1918.39695817
-1	0	0	Ki67+	2033.14243844 398.978177555
-1	0	0	Ki67+	1517.61107058 1598.4667101
-1	0	0	Ki67+	1909.75963321 917.422284237
-1	0	0	Ki67+	175.573052052 758.046950071
-1	0	0	Ki67+	1473.41180847 1899.78623542
-1	0	0	Ki67+	1020.06730268 967.254189446
-1	0	0	Ki67+	801.43411579 17.6583876376
-1	0	0	Ki67+	619.173273828 2003.38701418
-1	0	0	Ki67+	563.552221906 1090.18892362
-1	0	0	Ki67+	1235.4485304 64.6861932632
-1	0	0	Ki67+	284.451833802 584.529085385
-1	0	0	Ki67+	1721.66610305 67.1541682391
-1	0	0	Ki67+	2016.61378661 1682.81768606
-1	0	0	Ki67+	1335.93208347 1453.83706888
-1	0	0	Ki67+	2094.21504768 1009.62739542
-1	0	0	Ki67+	59.0883102747 2106.39795844
-1	0	0	Ki67+	236.884454322 1180.33442386
-1	0	0	Ki67+	1939.46698139 268.061643431
-1	0	0	Ki67+	548.357004929 545.354675527
-1	0	0	Ki67+	467.494286066 1889.1941281
-1	0	0	Ki67+	482.82484811 1522.66731637
-1	0	0	Ki67+	314.678897751 667.864977763
-1	0	0	Ki67+	444.008482515 640.942531369
-1	0	0	Ki67+	441.35759448 547.542223857
-1	0	0	Ki67+	635.114027046 2140.90947278
-1	0	0	Ki67+	566.207645863 1330.59974143
-1	0	0	Ki67+	669.521031077 1765.89170818
-1	0	0	Ki67+	1012.69064441 1933.14114544
-1	0	0	Ki67+	1758.5241005 466.765291449
-1	0	0	Ki67+	394.51254872 356.569481457
-1	0	0	Ki67+	1476.20072266 312.693517999
-1	0	0	Ki67+	434.372286006 1214.5419225
-1	0	0	Ki67+	519.575909284 874.725730225
-1	0	0	Ki67+	1446.50850622 213.629406233
-1	0	0	Ki67+	209.556092994 936.278406277
-1	0	0	Ki67+	1100.08464118 1565.39992611
-1	0	0	Ki67+	843.656414448 1817.5645125
-1	0	0	Ki67+	2039.02447252 2115.14400482
-1	0	0	Ki67+	1905.19158313 1992.88193687
-1	0	0	Ki67+	800.716760536 792.26058121
-1	0	0	Ki67+	2136.62623699 421.035509612
-1	0	0	Ki67+	713.677274427 2093.14047849
-1	0	0	Ki67+	624.860227755 1532.16899643
-1	0	0	Ki67+	1440.19741536 131.04606687
-1	0	0	Ki67+	1019.17339673 441.66067934
-1	0	0	Ki67+	573.173126045 1294.0646735
-1	0	0	Ki67+	1332.47895224 1530.90727747
-1	0	0	Ki67+	1239.8739 1429.15059704
-1	0	0	Ki67+	638.405919007 878.750826613
-1	0	0	Ki67+	1305.99668139 1879.71872707
-1	0	0	Ki67+	1730.48778913 1382.50666889
-1	0	0	Ki67+	1537.3121697 416.266763311
-1	0	0	Ki67+	86.0757205946 2092.38105249
-1	0	0	Ki67+	967.071071824 1219.64477042
-1	0	0	Ki67+	1982.89153769 806.547812904
-1	0	0	Ki67+	1320.40249939 484.591225648
-1	0	0	Ki67+	750.889504107 1144.12533423
-1	0	0	Ki67+	555.338548528 1228.41030401
-1	0	0	Ki67+	33.7430200401 807.397213539
-1	0	0	Ki67+	633.317438878 300.374761067
-1	0	0	Ki67+	1051.19691723 1705.15990051
-1	0	0	Ki67+	179.646801523 541.851215168
-1	0	0	Ki67+	110.602356292 1554.19809546
-1	0	0	Ki67+	1369.28607385 2009.34474592
-1	0	0	Ki67+	2077.06402286 1705.78702717
-1	0	0	Ki67+	1380.71180945 1096.10130042
-1	0	0	Ki67+	315.296833595 2134.92316557
-1	0	0	Ki67+	7.79921951579 1440.78465387
-1	0	0	Ki67+	1172.79835981 729.598917235
-1	0	0	Ki67+	1817.54244789 252.97927933
-1	0	0	Ki67+	750.453600814 973.237558001
-1	0	0	Ki67+	797.730569054 123.342577298
-1	0	0	Ki67+	49.9077111876 745.034712278
-1	0	0	Ki67+	516.717949764 300.784686666
-1	0	0	Ki67+	76.4980072586 1831.38852224
-1	0	0	Ki67+	1275.92378157 1196.57114303
-1	0	0	Ki67+	278.095251036 1019.51576799
-1	0	0	Ki67+	764.180208511 609.391012293
-1	0	0	Ki67+	45.5020681594 2033.00722875
-1	0	0	Ki67+	1856.99422435 1653.39311419
-1	0	0	Ki67+	391.09640788 486.3004286
-1	0	0	Ki67+	2035.16997764 127.292226543
-1	0	0	Ki67+	766.032873389 1992.89139475
-1	0	0	Ki67+	1873.07758252 900.847571694
-1	0	0	Ki67+	2124.80659005 2005.98930421
-1	0	0	Ki67+	1166.44917487 232.405036013
-1	0	0	Ki67+	1371.89641056 1683.95162714
-1	0	0	Ki67+	1009.18568224 310.047662877
-1	0	0	Ki67+	1066.14498807 1904.39193116
-1	0	0	Ki67+	1205.18016521 831.09847947
-1	0	0	Ki67+	446.134157062 123.07132777
-1	0	0	Ki67+	1215.54435542 680.736867482
-1	0	0	Ki67+	1621.49926901 292.808500258
-1	0	0	Ki67+	1773.72552737 1621.76512955
-1	0	0	Ki67+	33.0802254795 1051.06839421
-1	0	0	Ki67+	659.652454779 28.0794988072
-1	0	0	Ki67+	259.789317574 1236.63974291
-1	0	0	Ki67+	445.172958032 194.809969036
-1	0	0	Ki67+	237.657143589 2018.64388059
-1	0	0	Ki67+	1405.04391369 154.112618315
-1	0	0	Ki67+	481.611973048 1134.56582105
-1	0	0	Ki67+	1283.48147869 110.161738991
-1	0	0	Ki67+	1296.75593103 1160.11290264
-1	0	0	Ki67+	1486.97111246 594.014697348
-1	0	0	Ki67+	569.233558807 193.763004799
-1	0	0	Ki67+	677.668566044 1063.83224142
-1	0	0	Ki67+	159.799773432 935.776449442
-1	0	0	Ki67+	1343.35794228 1999.43130633
-1	0	0	Ki67+	2027.29834233 2059.19242104
-1	0	0	Ki67+	752.877288629 1288.88829106
-1	0	0	Ki67+	1029.10776278 1741.11743663
-1	0	0	Ki67+	784.124369897 598.87677554
-1	0	0	Ki67+	920.065467396 1244.68660658
-1	0	0	Ki67+	972.08888602 1418.13431812
-1	0	0	Ki67+	1607.20219893 775.65971092
-1	0	0	Ki67+	615.558481739 2090.62657303
-1	0	0	Ki67+	153.419913268 546.454039028
-1	0	0	Ki67+	773.32386476 791.130445466
-1	0	0	Ki67+	2087.72491223 1325.0922817
-1	0	0	Ki67+	1962.40632004 2048.85422053
-1	0	0	Ki67+	1969.89941264 460.578226109
-1	0	0	Ki67+	1173.96863066 504.836300018
-1	0	0	Ki67+	1989.47092713 1872.53029084
-1	0	0	Ki67+	1820.07343143 2114.3307151
-1	0	0	Ki67+	267.376535639 51.959166941
-1	0	0	Ki67+	2095.68502689 576.883308524
-1	0	0	Ki67+	446.969337058 2109.25914535
-1	0	0	Ki67+	1500.08225582 239.97918701
-1	0	0	Ki67+	686.475454315 688.749654142
-1	0	0	Ki67+	1578.83819594 1124.84655318
-1	0	0	Ki67+	1429.11705374 945.003870893
-1	0	0	Ki67+	1282.78297372 1282.54862121
-1	0	0	Ki67+	1646.07936683 1256.35770195
-1	0	0	Ki67+	397.425250649 1757.71017469
-1	0	0	Ki67+	2142.37442835 826.022006988
-1	0	0	Ki67+	1699.2978047 391.350519631
-1	0	0	Ki67+	1520.31297657 1403.19755032
-1	0	0	Ki67+	1325.02663572 176.465006003
-1	0	0	Ki67+	264.390484943 2030.30972978
-1	0	0	Ki67+	1421.79947127 1842.48762019
-1	0	0	Ki67+	1634.16693921 50.2162588484
-1	0	0	Ki67+	1798.86925813 678.967110318
-1	0	0	Ki67+	1936.00186378 2022.30535534
-1	0	0	Ki67+	647.90868782 325.008583692
-1	0	0	Ki67+	1460.81806419 1210.34375477
-1	0	0	Ki67+	768.366182474 447.505273755
-1	0	0	Ki67+	568.520685694 1067.82504395
-1	0	0	Ki67+	1935.56033521 2143.40203641
-1	0	0	Ki67+	1259.78398284 2023.70724863
-1	0	0	Ki67+	749.028662582 585.724113598
-1	0	0	Ki67+	420.511519874 558.597428736
-1	0	0	Ki67+	849.078893812 566.802564662
-1	0	0	Ki67+	571.625646286 257.12363253
-1	0	0	Ki67+	827.147795106 1917.77461592
-1	0	0	Ki67+	788.373144673 1347.86379278
-1	0	0	Ki67+	1150.47541469 341.790099943
-1	0	0	Ki67+	1193.62120979 1378.79565185
-1	0	0	Ki67+	484.276638182 137.224026239
-1	0	0	Ki67+	1828.1734647 8.98647432579
-1	0	0	Ki67+	349.162485334 1190.15604923
-1	0	0	Ki67+	1880.45983562 281.941834998
-1	0	0	Ki67+	2027.9735958 905.37577429
-1	0	0	Ki67+	2089.23499111 2114.07079207
-1	0	0	Ki67+	2078.21414202 520.594864718
-1	0	0	Ki67+	80.5318404581 1428.25403064
-1	0	0	Ki67+	6.70310416867 1713.49311006
-1	0	0	Ki67+	1731.60107967 1789.90250343
-1	0	0	Ki67+	517.740903973 393.002470385
-1	0	0	Ki67+	590.326335531 107.973916363
-1	0	0	Ki67+	673.844010229 1406.33843284
-1	0	0	Ki67+	1185.56044313 292.291009411
-1	0	0	Ki67+	472.651047783 516.009630236
-1	0	0	Ki67+	967.804862051 758.388457614
-1	0	0	Ki67+	395.031520335 1007.614577
-1	0	0	Ki67+	2119.04008126 348.206176846
-1	0	0	Ki67+	850.818624784 118.388796596
-1	0	0	Ki67+	780.621402024 342.279710454
-1	0	0	Ki67+	828.299195835 1041.98961881
-1	0	0	Ki67+	1683.61148922 984.846277694
-1	0	0	Ki67+	1498.69708384 446.956638352
-1	0	0	Ki67+	656.51531615 1431.69883121
-1	0	0	Ki67+	2005.4964274 545.693540593
-1	0	0	Ki67+	1899.1252445 773.960852956
-1	0	0	Ki67+	1454.39686822 468.787142852
-1	0	0	Ki67+	2115.08517294 2092.21505552
-1	0	0	Ki67+	1712.79057449 2042.97408441
-1	0	0	Ki67+	410.931901438 2023.65364679
-1	0	0	Ki67+	984.824247136 710.618282709
-1	0	0	Ki67+	1028.68701966 1700.3152734
-1	0	0	Ki67+	1114.49430508 2085.09375425
-1	0	0	Ki67+	1172.08559625 1235.08856405
-1	0	0	Ki67+	603.774920533 1019.91330983
-1	0	0	Ki67+	773.297749584 527.278238428
-1	0	0	Ki67+	1687.23457632 2137.25577346
-1	0	0	Ki67+	168.619038923 1875.41687462
-1	0	0	Ki67+	1590.35089475 1504.0357028
-1	0	0	Ki67+	40.0953846992 950.190741299
-1	0	0	Ki67+	26.1505634095 1793.81017006
-1	0	0	Ki67+	1829.82717948 921.984339267
-1	0	0	Ki67+	314.183504122 1043.12809922
-1	0	0	Ki67+	1998.16378833 1266.63725372
-1	0	0	Ki67+	317.601577765 1233.32330923
-1	0	0	Ki67+	612.423156068 43.0849971432
-1	0	0	Ki67+	1719.53527019 348.52624444
-1	0	0	Ki67+	1765.6089926 653.465311055
-1	0	0	Ki67+	517.651838011 1984.46460052
-1	0	0	Ki67+	1125.44533753 1430.64324721
-1	0	0	Ki67+	2030.53154024 1195.46814229
-1	0	0	Ki67+	625.099638782 760.748850267
-1	0	0	Ki67+	1429.96442201 38.3819990939
-1	0	0	Ki67+	1159.88774303 381.558613916
-1	0	0	Ki67+	2061.12932306 2109.96442282
-1	0	0	Ki67+	344.081968952 345.975371273
-1	0	0	Ki67+	168.387550633 1341.73279975
-1	0	0	Ki67+	851.171008285 1205.70474665
-1	0	0	Ki67+	2045.96015783 654.613060016
-1	0	0	Ki67+	1268.71126116 211.542455323
-1	0	0	Ki67+	1840.0099095 237.803788112
-1	0	0	Ki67+	1749.45506651 1403.36957847
-1	0	0	Ki67+	284.134082539 438.787764319
-1	0	0	Ki67+	1577.60388559 652.604672777
-1	0	0	Ki67+	453.557767275 916.696281418
-1	0	0	Ki67+	1860.49440591 1853.55813523
-1	0	0	Ki67+	534.813895001 625.469256793
-1	0	0	Ki67+	2074.03562883 1459.25094129
-1	0	0	Ki67+	1644.99429567 17.4343889173
-1	0	0	Ki67+	206.581885344 1293.62578724
-1	0	0	Ki67+	1226.35338349 4.56371842599
-1	0	0	Ki67+	2137.67760303 2097.28623266
-1	0	0	Ki67+	55.5043717059 76.0506325762
-1	0	0	Ki67+	626.966439207 680.655018333
-1	0	0	Ki67+	359.641375536 1916.24051802
-1	0	0	Ki67+	84.838971238 809.779585619
-1	0	0	Ki67+	1106.59216147 1147.12787944
-1	0	0	Ki67+	1953.69912188 1841.66688449
-1	0	0	Ki67+	1552.11426597 1957.7976589
-1	0	0	Ki67+	2116.91706069 1203.24869763
-1	0	0	Ki67+	210.494602878 1839.24156911
-1	0	0	Ki67+	1371.57465081 576.652142981
-1	0	0	Ki67+	212.472681752 179.764673011
-1	0	0	Ki67+	454.342817387 792.41856673
-1	0	0	Ki67+	232.535067025 1522.81647613
-1	0	0	Ki67+	54.0197076646 479.095887812
-1	0	0	Ki67+	1063.28156136 865.975220737
-1	0	0	Ki67+	1786.17977649 917.210951243
-1	0	0	Ki67+	1463.83045119 695.65982649
-1	0	0	Ki67+	415.703109733 1734.57702119
-1	0	0	Ki67+	267.876693758 2097.54528428
-1	0	0	Ki67+	231.614722108 1108.81373934
-1	0	0	Ki67+	319.755974953 54.3304210862
-1	0	0	Ki67+	712.087222388 1262.65525696
-1	0	0	Ki67+	469.904791352 1857.67372448
-1	0	0	Ki67+	1216.49250156 994.113257493
-1	0	0	Ki67+	1065.42473419 1518.56743896
-1	0	0	Ki67+	99.5196702136 1892.10913302
-1	0	0	Ki67+	921.311747021 1541.85317044
-1	0	0	Ki67+	1725.59111865 1894.1376917
-1	0	0	Ki67+	1164.65050566 1204.34791214
-1	0	0	Ki67+	601.681318899 487.5667867
-1	0	0	Ki67+	1784.98074623 1066.85851439
-1	0	0	Ki67+	1261.37208861 1084.82934071
-1	0	0	Ki67+	1389.06672644 1030.40228721
-1	0	0	Ki67+	666.028705997 1153.11396404
-1	0	0	Ki67+	468.817489959 553.87298317
-1	0	0	Ki67+	2055.21589253 990.231254723
-1	0	0	Ki67+	333.469424267 1699.94194956
-1	0	0	Ki67+	203.919204938 903.269230552
-1	0	0	Ki67+	1920.60161322 110.27773808
-1	0	0	Ki67+	1324.19417274 651.771138248
-1	0	0	Ki67+	738.193391409 1174.82037407
-1	0	0	Ki67+	1417.4607804 1190.22549727
-1	0	0	Ki67+	2068.27122334 1760.79452685
-1	0	0	Ki67+	1951.05678897 584.559604245
-1	0	0	Ki67+	802.652686774 819.954340339
-1	0	0	Ki67+	225.44361623 637.691521494
-1	0	0	Ki67+	343.390904366 835.643061324
-1	0	0	Ki67+	1142.0732874 864.88499727
-1	0	0	Ki67+	1048.46575197 1277.28311253
-1	0	0	Ki67+	618.807369623 1254.0974746
-1	0	0	Ki67+	645.384650127 207.741727082
-1	0	0	Ki67+	1775.87614384 1419.80819622
-1	0	0	Ki67+	618.938962161 240.918899578
-1	0	0	Ki67+	2086.50022789 1227.42636761
-1	0	0	Ki67+	1526.75836627 1885.01524571
-1	0	0	Ki67+	139.259143204 1941.76967238
-1	0	0	Ki67+	902.953793036 828.629648566
-1	0	0	Ki67+	2102.11025639 659.781466538
-1	0	0	Ki67+	909.050082746 429.632070958
-1	0	0	Ki67+	393.642257868 6.14458640136
-1	0	0	Ki67+	819.024692468 2117.24644908
-1	0	0	Ki67+	397.539183987 1069.22570646
-1	0	0	Ki67+	396.901290012 1880.19395687
-1	0	0	Ki67+	1927.62264658 1028.72129481
-1	0	0	Ki67+	1937.41880894 70.6738609793
-1	0	0	Ki67+	196.762611432 1927.49721913
-1	0	0	Ki67+	1724.79455625 1847.78619293
-1	0	0	Ki67+	686.922442896 1137.52677329
-1	0	0	Ki67+	106.221591123 753.252542796
-1	0	0	Ki67+	103.341771391 834.586054945
-1	0	0	Ki67+	516.011642219 666.279955351
-1	0	0	Ki67+	2101.73410634 1909.04806859
-1	0	0	Ki67+	1554.22298761 735.383754364
-1	0	0	Ki67+	1507.67216458 2015.00902241
-1	0	0	Ki67+	61.3807762477 1373.92891601
-1	0	0	Ki67+	497.090360148 844.658502866
-1	0	0	Ki67+	620.565274473 594.899037287
-1	0	0	Ki67+	170.969599264 46.5419841051
-1	0	0	Ki67+	1030.32806645 821.23458654
-1	0	0	Ki67+	766.062317317 504.98827595
-1	0	0	Ki67+	1562.30975236 2040.22355797
-1	0	0	Ki67+	140.098603481 647.100328931
-1	0	0	Ki67+	1654.47246006 484.874096566
-1	0	0	Ki67+	42.0652856665 1361.06217015
-1	0	0	Ki67+	1943.65287792 1068.7650764
-1	0	0	Ki67+	1257.75167837 1757.11516173
-1	0	0	Ki67+	1332.18991629 377.010261025
-1	0	0	Ki67+	689.721572895 1302.3852805
-1	0	0	Ki67+	118.531709922 1086.66188901
-1	0	0	Ki67+	224.071122253 1728.89384244
-1	0	0	Ki67+	2025.20819311 1949.36447986
-1	0	0	Ki67+	928.208386744 833.654851729
-1	0	0	Ki67+	932.933759921 155.553718816
-1	0	0	Ki67+	1990.55832756 359.885452228
-1	0	0	Ki67+	1560.43430596 1228.36753482
-1	0	0	Ki67+	685.034009496 1220.33882725
-1	0	0	Ki67+	1958.3964574 255.404975361
-1	0	0	Ki67+	1582.83895637 2088.41204169
-1	0	0	Ki67+	1387.60462405 259.346645042
-1	0	0	Ki67+	1615.20427218 1461.62077612
-1	0	0	Ki67+	1980.94948173 702.052810036
-1	0	0	Ki67+	2132.59637182 1682.40332977
-1	0	0	Ki67+	1639.22784401 127.809402246
-1	0	0	Ki67+	611.702344947 1627.12170394
-1	0	0	Ki67+	1059.01701911 336.801566833
-1	0	0	Ki67+	806.52717774 1688.45543918
-1	0	0	Ki67+	404.318005817 1940.61399415
-1	0	0	Ki67+	591.178002047 960.5775202
-1	0	0	Ki67+	946.35420477 2051.75705334
-1	0	0	Ki67+	72.3719608616 923.161777595
-1	0	0	Ki67+	1948.92693948 2076.23553555
-1	0	0	Ki67+	38.4773338969 2113.3797996
-1	0	0	Ki67+	324.913951003 1264.56819241
-1	0	0	Ki67+	1013.01462853 1818.54485282
-1	0	0	Ki67+	530.580805883 837.583131259
-1	0	0	Ki67+	1247.34217863 1843.12295352
-1	0	0	Ki67+	717.978301599 1796.06793349
-1	0	0	Ki67+	1976.01443763 110.60539975
-1	0	0	Ki67+	1781.67472956 303.11179002
-1	0	0	Ki67+	788.385202674 1897.90666097
-1	0	0	Ki67+	291.794227286 1878.86523852
-1	0	0	Ki67+	129.420112128 581.756507801
-1	0	0	Ki67+	538.531676134 924.205382313
-1	0	0	Ki67+	469.361518455 240.989224621
-1	0	0	Ki67+	332.33272261 513.654979423
-1	0	0	Ki67+	1141.22909277 551.062421621
-1	0	0	Ki67+	1892.52257013 1728.74900198
-1	0	0	Ki67+	1176.86546051 1782.13055338
-1	0	0	Ki67+	1995.49218563 1170.46634655
-1	0	0	Ki67+	720.13208142 765.124853697
-1	0	0	Ki67+	813.1145577 1401.69674343
-1	0	0	Ki67+	11.030639179 132.504982121
-1	0	0	Ki67+	1356.48531797 1157.53281394
-1	0	0	Ki67+	709.113123353 1759.15534644
-1	0	0	Ki67+	1493.92329511 1144.02971192
-1	0	0	Ki67+	1547.64365318 1188.24150114
-1	0	0	Ki67+	661.262121329 898.924503494
-1	0	0	Ki67+	291.336911817 946.168542237
-1	0	0	Ki67+	1341.2199762 1119.62053706
-1	0	0	Ki67+	1595.12124895 519.902586811
-1	0	0	Ki67+	1912.60501109 1091.76480131
-1	0	0	Ki67+	843.566068052 328.425862029
-1	0	0	Ki67+	1943.56050363 611.511453856
-1	0	0	Ki67+	1582.88669733 1970.80294551
-1	0	0	Ki67+	1851.90552724 825.840536043
-1	0	0	Ki67+	1704.24431567 651.721915768
-1	0	0	Ki67+	1013.59350637 2090.43581544
-1	0	0	Ki67+	938.363449776 2107.08755693
-1	0	0	Ki67+	39.5498118716 245.875270674
-1	0	0	Ki67+	1152.61201566 1404.18889062
-1	0	0	Ki67+	1224.16796056 622.76122381
-1	0	0	Ki67+	2002.6233374 1345.90129318
-1	0	0	Ki67+	1636.81337222 2038.01310163
-1	0	0	Ki67+	1589.40846315 1155.10991857
-1	0	0	Ki67+	1162.06013186 635.859003097
-1	0	0	Ki67+	1269.67520511 1529.84751226
-1	0	0	Ki67+	330.532371799 740.78249547
-1	0	0	Ki67+	1701.11453253 1413.34097163
-1	0	0	Ki67+	1345.47541459 889.236248863
-1	0	0	Ki67+	60.0439530993 515.581952569
-1	0	0	Ki67+	902.746933382 255.761050243
-1	0	0	Ki67+	1802.91931474 1898.89541517
-1	0	0	Ki67+	1957.76042808 805.258637236
-1	0	0	Ki67+	1176.03003026 1358.33282455
-1	0	0	Ki67+	1572.90805675 1321.3778324
-1	0	0	Ki67+	1775.40572943 1536.7985454
-1	0	0	Ki67+	1218.7630782 582.537205158
-1	0	0	Ki67+	267.030701943 1341.4782413
-1	0	0	Ki67+	1248.56048004 1713.31277268
-1	0	0	Ki67+	1006.01522143 1478.95721033
-1	0	0	Ki67+	165.692777116 1256.89887604
-1	0	0	Ki67+	439.704621661 732.999831774
-1	0	0	Ki67+	255.714936291 1788.81698811
-1	0	0	Ki67+	347.558519723 538.560458636
-1	0	0	Ki67+	1790.12132896 1301.93890086
-1	0	0	Ki67+	1217.52522673 1287.34191759
-1	0	0	Ki67+	1659.79219848 1014.36010928
-1	0	0	Ki67+	90.2939266142 89.2081141009
-1	0	0	Ki67+	997.786408236 247.504664406
-1	0	0	Ki67+	1620.75779843 1139.95109227
-1	0	0	Ki67+	401.125770485 1257.79812536
-1	0	0	Ki67+	905.537969934 1673.53801307
-1	0	0	Ki67+	910.557482452 521.536640108
-1	0	0	Ki67+	488.650041477 706.43162528
-1	0	0	Ki67+	2040.06498119 1707.11361819
-1	0	0	Ki67+	779.224435115 2037.60886627
-1	0	0	Ki67+	1307.66269852 1180.16609866
-1	0	0	Ki67+	768.105243117 1757.31105277
-1	0	0	Ki67+	453.971988072 162.084539553
-1	0	0	Ki67+	2117.24473742 1320.49401579
-1	0	0	Ki67+	1888.28746139 1796.50925461
-1	0	0	Ki67+	1475.42362017 121.398780867
-1	0	0	Ki67+	1566.60592846 1357.00526004
-1	0	0	Ki67+	45.0265246607 1774.32657333
-1	0	0	Ki67+	513.612641385 213.304838329
-1	0	0	Ki67+	1092.41622703 2084.0993332
-1	0	0	Ki67+	1182.3980159 1945.76108313
-1	0	0	Ki67+	1264.34202871 435.036379545
-1	0	0	Ki67+	1121.32181213 2020.15854917
-1	0	0	Ki67+	1601.9549966 81.7137355294
-1	0	0	Ki67+	1631.98880593 1196.30582836
-1	0	0	Ki67+	1614.00969607 106.613194655
-1	0	0	Ki67+	146.019135346 826.55756058
-1	0	0	Ki67+	1231.21765548 1774.87506635
-1	0	0	Ki67+	1997.38836002 1541.83259343
-1	0	0	Ki67+	1788.82000536 2064.10715099
-1	0	0	Ki67+	1762.6151824 967.319903378
-1	0	0	Ki67+	1192.57568795 2061.62214721
-1	0	0	Ki67+	276.021327453 1544.54786258
-1	0	0	Ki67+	1326.65853024 599.810265198
-1	0	0	Ki67+	517.158938154 2039.69085112
-1	0	0	Ki67+	1650.40651924 1659.52555355
-1	0	0	Ki67+	162.044452824 450.003187703
-1	0	0	Ki67+	369.356185114 149.666602256
-1	0	0	Ki67+	156.059700747 1411.72951227
-1	0	0	Ki67+	1902.12427003 128.311935496
-1	0	0	Ki67+	1380.6095363 56.8888753366
-1	0	0	Ki67+	1928.61321207 847.160551477
-1	0	0	Ki67+	1575.73065797 96.6594016499
-1	0	0	Ki67+	1837.81590477 647.313162551
-1	0	0	Ki67+	1319.85961355 689.372149305
-1	0	0	Ki67+	797.653350264 660.657776256
-1	0	0	Ki67+	1688.16653984 1213.17488992
-1	0	0	Ki67+	1751.20184846 26.4018615077
-1	0	0	Ki67+	1946.89453369 1427.51394775
-1	0	0	Ki67+	884.140725748 896.321322441
-1	0	0	Ki67+	577.363523169 166.617607387
-1	0	0	Ki67+	2079.23355532 1549.19611349
-1	0	0	Ki67+	1852.01944353 2061.73148391
-1	0	0	Ki67+	1061.36131623 730.928688673
-1	0	0	Ki67+	1992.72064857 1227.24720821
-1	0	0	Ki67+	1872.27201742 503.767445046
-1	0	0	Ki67+	1375.1782554 824.800269885
-1	0	0	Ki67+	2042.34615891 230.919161985
-1	0	0	Ki67+	351.425690245 94.3146590824
-1	0	0	Ki67+	1864.33939938 2089.74635097
-1	0	0	Ki67+	923.313572264 1384.2641823
-1	0	0	Ki67+	402.253557286 659.825386395
-1	0	0	Ki67+	1415.17391907 2132.21502209
-1	0	0	Ki67+	1503.74792953 1768.90340385
-1	0	0	Ki67+	688.342192775 1805.67837616
-1	0	0	Ki67+	1596.05109155 951.05186021
-1	0	0	Ki67+	868.094986044 678.422757885
-1	0	0	Ki67+	171.519667043 1682.89003866
-1	0	0	Ki67+	1315.8984566 1730.1527942
-1	0	0	Ki67+	1941.29436987 2097.06154166
-1	0	0	Ki67+	60.0128014722 804.442706695
-1	0	0	CD3+/CD8+/Ki67+	1304.54157535 2001.45901223
-1	0	0	CD3+/CD8+/Ki67+	652.412552097 1356.11679391
-1	0	0	CD3+/CD8+/Ki67+	1843.52796029 609.333042911
-1	0	0	CD3+/CD8+/Ki67+	371.922725166 909.8544973
-1	0	0	CD3+/CD8+/Ki67+	1563.20370958 199.104519291
-1	0	0	CD3+/CD8+/Ki67+	94.0308839826 1397.46587908
-1	0	0	CD3+/CD8+/Ki67+	1484.43466377 512.080767508
-1	0	0	CD3+/CD8+/Ki67+	1488.00821164 390.259294137
-1	0	0	CD3+/CD8+/Ki67+	1296.66062299 1842.2609985
-1	0	0	CD3+/CD8+/Ki67+	1878.14156322 1370.71899204
-1	0	0	CD3+/CD8+/Ki67+	876.735821051 752.736885044
-1	0	0	CD3+/CD8+/Ki67+	1585.58388251 834.272572855
-1	0	0	CD3+/CD8+/Ki67+	988.188420743 1024.03961446
-1	0	0	CD3+/CD8+/Ki67+	848.311467777 1010.57156009
-1	0	0	CD3+/CD8+/Ki67+	226.329717384 66.4822460213
-1	0	0	CD3+/CD8+/Ki67+	1763.77267479 2142.8304634
-1	0	0	CD3+/CD8+/Ki67+	904.051427558 175.587365402
-1	0	0	CD3+/CD8+/Ki67+	1124.29518803 1058.85154941
-1	0	0	CD3+/CD8+/Ki67+	1827.44155546 1419.24756272
-1	0	0	CD3+/CD8+/Ki67+	432.946308175 448.989179332
-1	0	0	CD3+/CD8+/Ki67+	863.177619456 723.731340768
-1	0	0	CD3+/CD8+/Ki67+	107.534070755 1788.33506147
-1	0	0	CD3+/CD8+/Ki67+	425.380716666 868.181228026
-1	0	0	CD3+/CD8+/Ki67+	2080.05889795 225.302437474
-1	0	0	CD3+/CD8+/Ki67+	1220.20984755 1504.94541895
-1	0	0	CD3+/CD8+/Ki67+	1302.4433854 840.709936937
-1	0	0	CD3+/CD8+/Ki67+	239.996682071 1980.74916884
-1	0	0	CD3+/CD8+/Ki67+	2103.37740367 722.020903958
-1	0	0	CD3+/CD8+/Ki67+	834.552885507 2003.52322308
-1	0	0	CD3+/CD8+/Ki67+	2020.97655429 962.911896209
-1	0	0	CD3+/CD8+/Ki67+	660.334505387 630.78916824
-1	0	0	CD3+/CD8+/Ki67+	342.971769438 1293.11495683
-1	0	0	CD3+/CD8+/Ki67+	2111.89650658 247.044172848
-1	0	0	CD3+/CD8+/Ki67+	1688.76729735 1807.82950014
-1	0	0	CD3+/CD8+/Ki67+	177.622587863 108.271354768
-1	0	0	CD3+/CD8+/Ki67+	621.646685504 1182.5055841
-1	0	0	CD3+/CD8+/Ki67+	930.476990632 1641.41425492
-1	0	0	CD3+/CD8+/Ki67+	1484.30132178 1014.55912275
-1	0	0	CD3+/CD8+/Ki67+	658.800950981 526.914367353
-1	0	0	CD3+/CD8+/Ki67+	159.687161768 1481.89538497
-1	0	0	CD3+/CD8+/Ki67+	1436.12933547 1497.35275068
-1	0	0	CD3+/CD8+/Ki67+	794.37670142 2075.43581734
-1	0	0	CD3+/CD8+/Ki67+	1044.23146315 1639.20516931
-1	0	0	CD3+/CD8+/Ki67+	1432.80935944 1443.65597662
-1	0	0	CD3+/CD8+/Ki67+	491.202264684 938.391548794
-1	0	0	CD3+/CD8+/Ki67+	1931.2363382 701.72029255
-1	0	0	CD3+/CD8+/Ki67+	619.551175559 427.184774144
-1	0	0	CD3+/CD8+/Ki67+	343.32130081 379.990857016
-1	0	0	CD3+/CD8+/Ki67+	1901.2578949 1283.70158507
-1	0	0	CD3+/CD8+/Ki67+	696.615843635 738.258847514
#EOF
