# Supplementary material for: Data-Driven Discovery of Immune Contexture Biomarkers
Source: Front Oncol. 2018 Dec 18;8:627. doi: 10.3389/fonc.2018.00627 (PMC6305402; doi:10.3389/fonc.2018.00627)
Supplement: Data Sheet 2.zip — The synthetic dataset used for verifying the approach (section 3.1; Figure 4) is provided as a collection of text files describing regions, markers, and metadata. [file Data_Sheet_2.zip › verificationDataset/testdata_046_ImageObjects.txt]

barcode_target	testdata_046
barcode_origin	-1
workflow_target_version	-1
workflow_origin	-1
workflow_origin_version	-1
iH	-1
iW	-1
user	None

-1	0	0	Ki67+	671.806927448 871.15082215
-1	0	0	Ki67+	1308.5662014 1380.42555706
-1	0	0	Ki67+	948.632604565 2074.33760649
-1	0	0	Ki67+	1061.29559633 1511.16717726
-1	0	0	Ki67+	1315.4693564 259.922081746
-1	0	0	Ki67+	1399.69546857 2090.33953566
-1	0	0	Ki67+	1718.51120334 2129.4158611
-1	0	0	Ki67+	1757.42839936 224.208876309
-1	0	0	Ki67+	1483.02005665 1577.3980538
-1	0	0	Ki67+	1428.79073294 81.803254686
-1	0	0	Ki67+	1397.97810131 307.366414031
-1	0	0	Ki67+	1008.066109 1085.59295189
-1	0	0	Ki67+	1964.28312849 2109.93187195
-1	0	0	Ki67+	651.764061245 1355.87752982
-1	0	0	Ki67+	310.380980931 992.962644195
-1	0	0	Ki67+	1414.34574446 1585.14956136
-1	0	0	Ki67+	388.188906361 1787.70078125
-1	0	0	Ki67+	1015.42075303 339.117317232
-1	0	0	Ki67+	1929.39254164 393.431144674
-1	0	0	Ki67+	973.183555189 1813.07636921
-1	0	0	Ki67+	1757.56439154 1375.9876577
-1	0	0	Ki67+	606.956555469 1031.64291268
-1	0	0	Ki67+	1419.81565003 814.752030593
-1	0	0	Ki67+	150.887441581 900.628084171
-1	0	0	Ki67+	1404.59723592 111.366282535
-1	0	0	Ki67+	1457.04428824 1581.87574796
-1	0	0	Ki67+	759.214611033 1431.48555897
-1	0	0	Ki67+	267.844532373 1102.66616661
-1	0	0	Ki67+	1093.78055817 541.905823858
-1	0	0	Ki67+	52.7396462743 1424.98918526
-1	0	0	Ki67+	1369.40518878 640.341175217
-1	0	0	Ki67+	776.088556679 1387.29713409
-1	0	0	Ki67+	106.754481376 1728.41764293
-1	0	0	Ki67+	923.459430156 1459.13772591
-1	0	0	Ki67+	637.334276822 432.950297892
-1	0	0	Ki67+	68.8061497024 1579.43635279
-1	0	0	Ki67+	2076.55965805 328.67250977
-1	0	0	Ki67+	1753.07541494 707.53236057
-1	0	0	Ki67+	2025.07094374 2033.65666503
-1	0	0	Ki67+	1549.59791216 1207.47719836
-1	0	0	Ki67+	1030.05231375 1570.43692872
-1	0	0	Ki67+	971.390082828 967.98529552
-1	0	0	Ki67+	2106.90665188 142.013513858
-1	0	0	Ki67+	1858.88161543 1284.12833941
-1	0	0	Ki67+	989.39229269 330.672907511
-1	0	0	Ki67+	802.575390465 27.4737131473
-1	0	0	Ki67+	139.376612917 990.429706773
-1	0	0	Ki67+	829.14377881 1116.66709825
-1	0	0	Ki67+	1091.15492017 131.751775633
-1	0	0	Ki67+	148.06190933 552.973057294
-1	0	0	Ki67+	437.816139672 898.597977942
-1	0	0	Ki67+	975.462854312 1253.38639167
-1	0	0	Ki67+	1746.13174835 1669.08711645
-1	0	0	Ki67+	1889.40447195 592.181549981
-1	0	0	Ki67+	1755.14061406 1873.25537214
-1	0	0	Ki67+	0.208120800873 1381.00258453
-1	0	0	Ki67+	41.2574734214 496.992124687
-1	0	0	Ki67+	83.4896761025 1900.22774214
-1	0	0	Ki67+	1341.50950352 1329.1754069
-1	0	0	Ki67+	583.56102124 1647.12929169
-1	0	0	Ki67+	1890.51490687 651.993343837
-1	0	0	Ki67+	2010.5197284 1167.85178191
-1	0	0	Ki67+	354.998444111 6.86994256275
-1	0	0	Ki67+	1647.26986166 1904.78924841
-1	0	0	Ki67+	1484.80352797 187.159851427
-1	0	0	Ki67+	1161.73510329 981.505651312
-1	0	0	Ki67+	715.297586516 1192.46530218
-1	0	0	Ki67+	417.047724868 583.921999497
-1	0	0	Ki67+	1404.55280416 771.45739801
-1	0	0	Ki67+	1245.1586527 331.487631549
-1	0	0	Ki67+	1879.19606625 1303.09209109
-1	0	0	Ki67+	1029.11536826 1753.83653766
-1	0	0	Ki67+	1574.91172475 87.7122131023
-1	0	0	Ki67+	1065.97120027 1537.64583495
-1	0	0	Ki67+	128.215318854 599.19598561
-1	0	0	Ki67+	306.179435348 1143.09713378
-1	0	0	Ki67+	1255.75511732 86.14957047
-1	0	0	Ki67+	1341.05098899 1106.5554625
-1	0	0	Ki67+	1267.24496108 1937.08211943
-1	0	0	Ki67+	900.596375242 1505.14717563
-1	0	0	Ki67+	1440.8221193 828.712156985
-1	0	0	Ki67+	582.215803001 1320.63077703
-1	0	0	Ki67+	447.998961167 957.25849614
-1	0	0	Ki67+	1273.82271542 1583.54760716
-1	0	0	Ki67+	299.289259159 1742.60483131
-1	0	0	Ki67+	2065.97903213 1409.68040877
-1	0	0	Ki67+	623.613663788 1810.0931779
-1	0	0	Ki67+	176.167483991 864.314294459
-1	0	0	Ki67+	1365.64201286 2098.54239256
-1	0	0	Ki67+	945.065209535 1909.67098059
-1	0	0	Ki67+	1117.66621635 1220.975591
-1	0	0	Ki67+	1995.31527119 1877.76941445
-1	0	0	Ki67+	1524.70240922 1428.18332674
-1	0	0	Ki67+	2087.83439814 1668.43383268
-1	0	0	Ki67+	495.561971824 1885.59796385
-1	0	0	Ki67+	1945.69580816 1964.11804868
-1	0	0	Ki67+	2002.1662863 794.293637308
-1	0	0	Ki67+	1199.86047843 1448.24963454
-1	0	0	Ki67+	582.597535852 638.317927643
-1	0	0	Ki67+	403.263958474 1945.77312645
-1	0	0	Ki67+	389.705974027 2013.98334508
-1	0	0	Ki67+	121.325486235 199.919799865
-1	0	0	Ki67+	752.192080502 353.171979669
-1	0	0	Ki67+	982.682986637 1786.63676415
-1	0	0	Ki67+	637.086122173 1070.32420604
-1	0	0	Ki67+	792.72017326 116.920490579
-1	0	0	Ki67+	781.436501983 319.126677647
-1	0	0	Ki67+	1344.3495824 938.207300878
-1	0	0	Ki67+	368.344753178 987.324555502
-1	0	0	Ki67+	1098.19810479 83.232828772
-1	0	0	Ki67+	3.05536331549 170.33514273
-1	0	0	Ki67+	701.366414335 194.325607942
-1	0	0	Ki67+	300.254339579 615.163623012
-1	0	0	Ki67+	1678.0110706 100.908390695
-1	0	0	Ki67+	1275.64319321 295.101332314
-1	0	0	Ki67+	1653.6449053 1616.73219311
-1	0	0	Ki67+	1055.81850367 1862.34871299
-1	0	0	Ki67+	291.53756992 456.938431882
-1	0	0	Ki67+	1010.07220076 1448.15312238
-1	0	0	Ki67+	376.376887878 1920.15301063
-1	0	0	Ki67+	198.794593975 1527.83044694
-1	0	0	Ki67+	488.332425942 880.278236004
-1	0	0	Ki67+	87.0265225338 462.124989063
-1	0	0	Ki67+	148.61063004 811.190975478
-1	0	0	Ki67+	632.525942017 1770.81931591
-1	0	0	Ki67+	1292.3565575 1787.93271275
-1	0	0	Ki67+	1528.3367569 258.692135145
-1	0	0	Ki67+	624.770854901 715.030570611
-1	0	0	Ki67+	459.164754694 908.910630136
-1	0	0	Ki67+	1520.48501268 841.045218581
-1	0	0	Ki67+	274.173713806 41.4932664579
-1	0	0	Ki67+	1939.54033413 1198.06673962
-1	0	0	Ki67+	1211.3151515 1755.44897532
-1	0	0	Ki67+	1675.22316135 1327.5418655
-1	0	0	Ki67+	2058.77136487 1828.11141105
-1	0	0	Ki67+	1501.65989561 2074.62172243
-1	0	0	Ki67+	353.581625115 122.062297057
-1	0	0	Ki67+	1075.86487979 1302.67718782
-1	0	0	Ki67+	324.757289205 1762.88319529
-1	0	0	Ki67+	1367.87153112 598.668526303
-1	0	0	Ki67+	238.64777997 746.246540712
-1	0	0	Ki67+	834.14058033 424.545717029
-1	0	0	Ki67+	1782.09441263 1609.5873334
-1	0	0	Ki67+	118.740842717 55.2591123401
-1	0	0	Ki67+	1475.406064 938.503164157
-1	0	0	Ki67+	732.012629324 506.575846445
-1	0	0	Ki67+	148.286408351 284.302441746
-1	0	0	Ki67+	1165.21731464 899.075761891
-1	0	0	Ki67+	499.391803946 1321.31749341
-1	0	0	Ki67+	82.9285793361 2079.23493704
-1	0	0	Ki67+	729.690854465 84.2626564468
-1	0	0	Ki67+	1993.2143395 204.382298528
-1	0	0	Ki67+	149.323036486 436.597957802
-1	0	0	Ki67+	700.573099801 634.915557939
-1	0	0	Ki67+	698.340972225 881.039846892
-1	0	0	Ki67+	1527.21919028 1373.59057335
-1	0	0	Ki67+	9.24870677624 464.651878501
-1	0	0	Ki67+	1331.57528639 746.755111503
-1	0	0	Ki67+	743.692639998 1248.39157274
-1	0	0	Ki67+	842.433902766 573.20463472
-1	0	0	Ki67+	322.046941474 1573.96328474
-1	0	0	Ki67+	1510.52082478 1796.50219142
-1	0	0	Ki67+	159.855576798 588.346709689
-1	0	0	Ki67+	1811.90620082 282.143900582
-1	0	0	Ki67+	85.2017118361 1828.81561959
-1	0	0	Ki67+	1277.44181382 1315.77108221
-1	0	0	Ki67+	218.208579015 1271.42745052
-1	0	0	Ki67+	1012.46205338 1214.77895083
-1	0	0	Ki67+	640.632845796 33.6283385536
-1	0	0	Ki67+	1794.80076695 1067.85536406
-1	0	0	Ki67+	1719.32104515 7.05962108954
-1	0	0	Ki67+	653.741146647 682.406457461
-1	0	0	Ki67+	949.590257598 1367.82641429
-1	0	0	Ki67+	702.478321649 311.984883486
-1	0	0	Ki67+	72.3163798367 218.896762054
-1	0	0	Ki67+	1857.85151425 310.149234979
-1	0	0	Ki67+	105.590276298 334.601565556
-1	0	0	Ki67+	834.61081467 1807.89614876
-1	0	0	Ki67+	306.709058876 162.520414841
-1	0	0	Ki67+	1169.19566986 523.900455109
-1	0	0	Ki67+	1552.17241341 1694.21461144
-1	0	0	Ki67+	64.0693174828 580.493600341
-1	0	0	Ki67+	1459.31764954 145.846088395
-1	0	0	Ki67+	689.150809184 746.191723306
-1	0	0	Ki67+	202.971562722 1339.813942
-1	0	0	Ki67+	873.544062558 243.653629038
-1	0	0	Ki67+	1457.43420324 1254.52134668
-1	0	0	Ki67+	1748.72549278 156.570567425
-1	0	0	Ki67+	1051.89355482 2105.11656837
-1	0	0	Ki67+	1598.99864368 530.312964947
-1	0	0	Ki67+	1626.50847316 1178.03172993
-1	0	0	Ki67+	1416.89907197 481.122927844
-1	0	0	Ki67+	11.210056405 1420.72466059
-1	0	0	Ki67+	1493.88927132 2035.03012956
-1	0	0	Ki67+	715.940168322 561.224353306
-1	0	0	Ki67+	875.365834143 1050.44660606
-1	0	0	Ki67+	934.98547906 1546.85864947
-1	0	0	Ki67+	1564.71329547 941.056855799
-1	0	0	Ki67+	834.875727106 1701.44341623
-1	0	0	Ki67+	205.324666732 1997.30914365
-1	0	0	Ki67+	297.053409227 1305.9771565
-1	0	0	Ki67+	2100.19748499 1044.65227955
-1	0	0	Ki67+	1885.44087376 1592.39206738
-1	0	0	Ki67+	876.341639294 1845.61135279
-1	0	0	Ki67+	2042.35871852 149.482355137
-1	0	0	Ki67+	506.089125038 1671.42354841
-1	0	0	Ki67+	2100.77643219 556.562000073
-1	0	0	Ki67+	1981.80072934 626.882443691
-1	0	0	Ki67+	2004.98943939 1396.49176129
-1	0	0	Ki67+	1625.39635513 1695.79355857
-1	0	0	Ki67+	1862.03574254 1052.06159206
-1	0	0	Ki67+	1685.37011875 1660.39947699
-1	0	0	Ki67+	848.221126481 500.082584911
-1	0	0	Ki67+	365.315876652 1593.86081759
-1	0	0	Ki67+	491.549541607 1730.31664527
-1	0	0	Ki67+	1314.74165025 560.214294727
-1	0	0	Ki67+	1930.49357098 1501.505781
-1	0	0	Ki67+	303.519730737 1981.34054615
-1	0	0	Ki67+	2052.12848851 360.362941825
-1	0	0	Ki67+	528.951345049 1179.3795117
-1	0	0	Ki67+	1028.13494217 1072.00339265
-1	0	0	Ki67+	877.100993687 841.780526381
-1	0	0	Ki67+	111.624482025 1523.94821755
-1	0	0	Ki67+	1768.361418 755.666149512
-1	0	0	Ki67+	1886.84638967 864.873621711
-1	0	0	Ki67+	134.344249837 864.055279013
-1	0	0	Ki67+	157.670675577 687.524013396
-1	0	0	Ki67+	615.672003603 1859.99178916
-1	0	0	Ki67+	29.8168160355 1751.54131011
-1	0	0	Ki67+	242.097844785 256.130121226
-1	0	0	Ki67+	1332.13113399 242.801537337
-1	0	0	Ki67+	429.088279289 111.549349376
-1	0	0	Ki67+	1453.44984193 445.790436799
-1	0	0	Ki67+	779.830939847 1578.21614381
-1	0	0	Ki67+	842.722427502 1923.54242259
-1	0	0	Ki67+	925.338548926 824.623492493
-1	0	0	Ki67+	988.169157889 1856.02692135
-1	0	0	Ki67+	64.4831724697 1665.6248402
-1	0	0	Ki67+	1953.33756364 275.059493966
-1	0	0	Ki67+	752.130596267 962.729323738
-1	0	0	Ki67+	207.917971406 381.182593594
-1	0	0	Ki67+	2057.49032883 1347.98009356
-1	0	0	Ki67+	1314.80990067 2144.76949129
-1	0	0	Ki67+	57.8483807524 922.676682056
-1	0	0	Ki67+	1143.68434471 244.923077392
-1	0	0	Ki67+	1034.18721818 2.16467586441
-1	0	0	Ki67+	280.958666695 532.630386785
-1	0	0	Ki67+	1908.04930234 1114.19021336
-1	0	0	Ki67+	1676.79724689 603.522852729
-1	0	0	Ki67+	1672.38247306 916.313897755
-1	0	0	Ki67+	932.449702199 718.029094488
-1	0	0	Ki67+	1220.78859467 365.910572924
-1	0	0	Ki67+	62.9677603177 602.832208644
-1	0	0	Ki67+	188.256330107 1178.12912298
-1	0	0	Ki67+	1575.20209772 480.508396851
-1	0	0	Ki67+	323.417165701 1268.94679473
-1	0	0	Ki67+	235.008100352 1807.6822049
-1	0	0	Ki67+	1332.86350822 327.215309286
-1	0	0	Ki67+	1618.89547322 1653.67905446
-1	0	0	Ki67+	1571.83836067 2099.25678732
-1	0	0	Ki67+	1811.78117581 1301.50764398
-1	0	0	Ki67+	1823.58894937 1589.16206814
-1	0	0	Ki67+	382.24637142 1719.22305916
-1	0	0	Ki67+	423.624463007 1500.65244321
-1	0	0	Ki67+	1169.636563 1388.43808332
-1	0	0	Ki67+	1593.37227337 1136.79593607
-1	0	0	Ki67+	1549.7003398 1916.12388741
-1	0	0	Ki67+	1437.46336949 925.689103724
-1	0	0	Ki67+	1247.82104108 1133.91742979
-1	0	0	Ki67+	2062.89390059 1434.2357424
-1	0	0	Ki67+	549.815345976 2123.07365857
-1	0	0	Ki67+	904.385224353 1319.90514921
-1	0	0	Ki67+	893.381868989 1376.53447188
-1	0	0	Ki67+	2089.39037063 2088.83551517
-1	0	0	Ki67+	1157.66574008 1367.46374563
-1	0	0	Ki67+	1720.43632036 863.351620446
-1	0	0	Ki67+	1190.94254906 162.075655409
-1	0	0	Ki67+	1596.15687987 2014.41211751
-1	0	0	Ki67+	1008.5192482 1142.63343677
-1	0	0	Ki67+	692.580837796 1265.77273746
-1	0	0	Ki67+	322.533947379 792.23063167
-1	0	0	Ki67+	960.546355365 1994.94767229
-1	0	0	Ki67+	1289.41151949 499.898296952
-1	0	0	Ki67+	1787.31045189 1282.2816784
-1	0	0	Ki67+	449.679245976 1461.78713263
-1	0	0	Ki67+	1234.85264063 975.099788024
-1	0	0	Ki67+	814.116724999 1865.33215564
-1	0	0	Ki67+	1495.04120919 1185.06894056
-1	0	0	Ki67+	1762.73406362 1843.53301592
-1	0	0	Ki67+	1525.38639137 956.789364054
-1	0	0	Ki67+	1425.11521106 1001.14936827
-1	0	0	Ki67+	1080.21597837 1043.07885121
-1	0	0	Ki67+	2140.2789492 977.784376605
-1	0	0	Ki67+	690.973653016 1662.90963002
-1	0	0	Ki67+	82.3136104979 1186.58510366
-1	0	0	Ki67+	1544.27245119 825.445036744
-1	0	0	Ki67+	398.617975774 635.381198905
-1	0	0	Ki67+	561.013835983 170.163609002
-1	0	0	Ki67+	1148.33971399 334.185101856
-1	0	0	Ki67+	1359.54129545 1450.49834929
-1	0	0	Ki67+	1880.25955964 43.2932962332
-1	0	0	Ki67+	18.4110140519 896.837046094
-1	0	0	Ki67+	15.2584991459 55.9947840586
-1	0	0	Ki67+	241.178262825 358.425379578
-1	0	0	Ki67+	1616.32651839 1469.82743273
-1	0	0	Ki67+	729.624253428 1104.35745382
-1	0	0	Ki67+	98.977992316 555.606794066
-1	0	0	Ki67+	248.62291809 711.932336884
-1	0	0	Ki67+	578.382288436 1082.03418476
-1	0	0	Ki67+	129.788380085 507.745500745
-1	0	0	Ki67+	1880.80168587 1280.73733063
-1	0	0	Ki67+	846.169464531 1579.54011318
-1	0	0	Ki67+	2086.66020763 1356.13156201
-1	0	0	Ki67+	2132.77314072 2114.59456875
-1	0	0	Ki67+	40.6098912911 1950.24748202
-1	0	0	Ki67+	1465.09131772 356.99064279
-1	0	0	Ki67+	413.356393131 1335.76947563
-1	0	0	Ki67+	836.015723465 1654.29443063
-1	0	0	Ki67+	231.060477207 1694.52671323
-1	0	0	Ki67+	1313.55263416 1634.19193803
-1	0	0	Ki67+	1922.19444785 1814.28110201
-1	0	0	Ki67+	913.64571012 38.1492459377
-1	0	0	Ki67+	627.432799109 2022.73175985
-1	0	0	Ki67+	1971.2079584 2141.41859063
-1	0	0	Ki67+	1511.68299265 1875.18108984
-1	0	0	Ki67+	2013.19512518 1959.76344778
-1	0	0	Ki67+	2100.60460036 1583.2078139
-1	0	0	Ki67+	1233.60604362 2003.02268197
-1	0	0	Ki67+	200.830938666 817.515352396
-1	0	0	Ki67+	390.647312778 228.010527622
-1	0	0	Ki67+	1450.03593642 1901.01156401
-1	0	0	Ki67+	1174.19190215 1910.61998236
-1	0	0	Ki67+	1742.93787149 1121.40331025
-1	0	0	Ki67+	381.97907976 182.922191693
-1	0	0	Ki67+	2029.15612458 1540.51484709
-1	0	0	Ki67+	858.275087059 344.248019827
-1	0	0	Ki67+	1332.18334907 1030.24440157
-1	0	0	Ki67+	2018.46769426 2083.82356687
-1	0	0	Ki67+	1621.02480275 450.311401222
-1	0	0	Ki67+	1896.00941257 1197.07047935
-1	0	0	Ki67+	1794.52751881 95.9048122778
-1	0	0	Ki67+	875.362644819 159.905766695
-1	0	0	Ki67+	1313.39054566 845.872016063
-1	0	0	Ki67+	987.804310421 61.8892509519
-1	0	0	Ki67+	1618.96959668 656.987143952
-1	0	0	Ki67+	210.047290217 1762.97432064
-1	0	0	Ki67+	609.540160812 781.312448191
-1	0	0	Ki67+	1711.2414348 1787.27605413
-1	0	0	Ki67+	2148.19431996 516.306516986
-1	0	0	Ki67+	538.098558441 381.463648149
-1	0	0	Ki67+	1556.31159693 667.985104855
-1	0	0	Ki67+	1673.41781183 1800.99899592
-1	0	0	Ki67+	605.176494181 2018.11390081
-1	0	0	Ki67+	1950.28427904 1624.78287919
-1	0	0	Ki67+	213.220276479 1435.927257
-1	0	0	Ki67+	1221.90602456 10.2342251416
-1	0	0	Ki67+	671.056891018 1963.14502639
-1	0	0	Ki67+	424.078820275 1086.82457318
-1	0	0	Ki67+	2024.82874584 515.651093424
-1	0	0	Ki67+	147.309863332 943.101523735
-1	0	0	Ki67+	193.336961302 93.6278105372
-1	0	0	Ki67+	824.303120786 1038.5895228
-1	0	0	Ki67+	1064.44866202 588.881874591
-1	0	0	Ki67+	1293.26108331 21.7172057285
-1	0	0	Ki67+	344.924141583 283.910848299
-1	0	0	Ki67+	2065.61180202 713.471053788
-1	0	0	Ki67+	1350.09383944 663.465558728
-1	0	0	Ki67+	629.967068321 1188.12201647
-1	0	0	Ki67+	1359.43998593 1861.00786262
-1	0	0	Ki67+	1285.86429795 1141.80994426
-1	0	0	Ki67+	831.070479459 338.337702526
-1	0	0	Ki67+	1377.49849905 985.379272627
-1	0	0	Ki67+	1212.33840929 511.470852186
-1	0	0	Ki67+	2116.96826067 1910.57787427
-1	0	0	Ki67+	1230.2794867 1429.14262082
-1	0	0	Ki67+	280.879546668 1816.75695507
-1	0	0	Ki67+	2114.58442213 1491.5825022
-1	0	0	Ki67+	419.325696613 1061.90276476
-1	0	0	Ki67+	468.760920688 652.334402333
-1	0	0	Ki67+	933.721098562 952.337845167
-1	0	0	Ki67+	2002.64917193 1590.22061029
-1	0	0	Ki67+	799.869910364 1098.04280308
-1	0	0	Ki67+	1789.54155686 578.528579388
-1	0	0	Ki67+	502.154512912 2040.13040778
-1	0	0	Ki67+	1538.87993759 899.94553561
-1	0	0	Ki67+	586.88843526 776.519055399
-1	0	0	Ki67+	364.319450618 853.747698164
-1	0	0	Ki67+	1650.78761059 1098.31221865
-1	0	0	Ki67+	1856.98351581 139.499839576
-1	0	0	Ki67+	1417.74821115 286.837144219
-1	0	0	Ki67+	102.293297834 1466.80443103
-1	0	0	Ki67+	1240.81679786 289.066488897
-1	0	0	Ki67+	997.757868945 507.729074169
-1	0	0	Ki67+	174.853242082 1266.2249751
-1	0	0	Ki67+	768.04571369 525.063204728
-1	0	0	Ki67+	768.273706757 1090.94358588
-1	0	0	Ki67+	1505.06799625 622.450315945
-1	0	0	Ki67+	831.25342021 316.476061298
-1	0	0	Ki67+	602.65908003 1835.82118083
-1	0	0	Ki67+	1151.38139754 1847.33327383
-1	0	0	Ki67+	1836.30042122 1179.26798976
-1	0	0	Ki67+	501.71229467 1554.75404359
-1	0	0	Ki67+	135.730256348 1922.20033948
-1	0	0	Ki67+	175.801755188 239.173261893
-1	0	0	Ki67+	1998.78696333 2026.71269413
-1	0	0	Ki67+	1876.64020308 715.457143389
-1	0	0	Ki67+	1031.10839141 209.099760956
-1	0	0	Ki67+	1881.10399911 1714.44826165
-1	0	0	Ki67+	357.300325733 910.373552102
-1	0	0	Ki67+	145.155578401 388.591259575
-1	0	0	Ki67+	2017.72635685 1804.72555709
-1	0	0	Ki67+	656.23538958 782.030913903
-1	0	0	Ki67+	644.863820814 505.134891918
-1	0	0	Ki67+	1295.15007697 826.983681364
-1	0	0	Ki67+	1947.52861296 1061.75146098
-1	0	0	Ki67+	1857.6817043 1142.54967685
-1	0	0	Ki67+	1828.14129903 992.246414428
-1	0	0	Ki67+	1416.24941888 1990.00330117
-1	0	0	Ki67+	1263.45267688 137.997335833
-1	0	0	Ki67+	1712.23283649 1674.70137072
-1	0	0	Ki67+	1826.75267071 70.9774712332
-1	0	0	Ki67+	173.214479182 1831.508955
-1	0	0	Ki67+	1936.02440404 553.312092405
-1	0	0	Ki67+	589.237430448 2108.63834665
-1	0	0	Ki67+	44.4734032143 1580.83909601
-1	0	0	Ki67+	638.570954005 2113.60384361
-1	0	0	Ki67+	197.173329822 735.596460115
-1	0	0	Ki67+	1140.85844522 2057.36553495
-1	0	0	Ki67+	1465.58207381 1317.37221721
-1	0	0	Ki67+	752.948976984 1976.76389824
-1	0	0	Ki67+	234.537850903 806.641692734
-1	0	0	Ki67+	1624.40727046 709.485722963
-1	0	0	Ki67+	697.19259718 356.415626216
-1	0	0	Ki67+	2060.42684464 1728.10453622
-1	0	0	Ki67+	530.538173304 1520.67479354
-1	0	0	Ki67+	1410.3267995 338.253376504
-1	0	0	Ki67+	1207.73995016 1232.75147733
-1	0	0	Ki67+	666.828500183 1691.39689354
-1	0	0	Ki67+	591.003904825 130.254817078
-1	0	0	Ki67+	1873.27506965 1828.8116391
-1	0	0	Ki67+	610.057148931 63.7102196603
-1	0	0	Ki67+	1174.57404408 414.506058652
-1	0	0	Ki67+	1222.25877449 1954.08526667
-1	0	0	Ki67+	1970.61550807 419.843008524
-1	0	0	Ki67+	775.65034838 1302.90629196
-1	0	0	Ki67+	1395.86581274 1558.9704815
-1	0	0	Ki67+	1844.811363 447.059688967
-1	0	0	Ki67+	945.121492546 324.209573973
-1	0	0	Ki67+	151.731750793 1315.93376306
-1	0	0	Ki67+	705.293069363 432.171419918
-1	0	0	Ki67+	1175.96949197 1309.53698063
-1	0	0	Ki67+	1020.84813362 550.554383272
-1	0	0	Ki67+	996.067301075 353.471577602
-1	0	0	Ki67+	1126.10175974 282.420903207
-1	0	0	Ki67+	984.289979329 1559.82823782
-1	0	0	Ki67+	2013.55313484 2106.01619315
-1	0	0	Ki67+	1223.97472561 1817.45344415
-1	0	0	Ki67+	462.437341016 237.750390511
-1	0	0	Ki67+	1302.92802969 602.342820446
-1	0	0	Ki67+	1434.1367113 894.297583915
-1	0	0	Ki67+	739.388847464 115.472973568
-1	0	0	Ki67+	1447.82154278 65.5342967469
-1	0	0	Ki67+	2103.49415495 332.90945747
-1	0	0	Ki67+	1747.36632035 815.470431924
-1	0	0	Ki67+	1803.65403182 555.263248709
-1	0	0	Ki67+	1561.65440397 1632.24784395
-1	0	0	Ki67+	1286.55824042 647.390974191
-1	0	0	Ki67+	722.842540663 851.014442252
-1	0	0	Ki67+	1378.62355727 663.319313818
-1	0	0	Ki67+	572.233747154 1871.09792268
-1	0	0	Ki67+	1924.26641178 1063.39925673
-1	0	0	Ki67+	1036.94929306 1920.46903299
-1	0	0	Ki67+	1123.99006317 932.053681069
-1	0	0	Ki67+	1691.86970138 55.9781779883
-1	0	0	Ki67+	1073.08327332 1778.82698414
-1	0	0	Ki67+	101.303163215 162.068201779
-1	0	0	Ki67+	2091.66163111 593.956854397
-1	0	0	Ki67+	856.040476295 396.31786908
-1	0	0	Ki67+	1384.85837242 692.48176316
-1	0	0	Ki67+	2075.84603357 506.390117222
-1	0	0	Ki67+	1852.34417372 1397.17332331
-1	0	0	Ki67+	663.29029405 1775.94819557
-1	0	0	Ki67+	1883.54684919 1137.06442385
-1	0	0	Ki67+	522.479348099 1373.18252109
-1	0	0	Ki67+	818.999855866 1556.22672393
-1	0	0	Ki67+	583.195223986 900.150990101
-1	0	0	Ki67+	1413.7829373 1614.09917275
-1	0	0	Ki67+	1662.10705202 2073.8715969
-1	0	0	Ki67+	1579.82522648 970.340852278
-1	0	0	Ki67+	1715.65792207 784.198664735
-1	0	0	Ki67+	2098.48412394 1723.09717727
-1	0	0	Ki67+	455.57886371 54.8191869343
-1	0	0	Ki67+	1252.72898408 1493.04717228
-1	0	0	Ki67+	1589.97491927 711.182725147
-1	0	0	Ki67+	110.233045189 626.141162573
-1	0	0	Ki67+	1361.91117185 234.057057397
-1	0	0	Ki67+	1534.98592752 924.777440393
-1	0	0	Ki67+	585.655018292 27.0197446229
-1	0	0	Ki67+	378.658217329 1960.52987568
-1	0	0	Ki67+	2042.07522085 696.00520086
-1	0	0	Ki67+	1519.50684174 1252.63837198
-1	0	0	Ki67+	746.57678692 792.747360638
-1	0	0	Ki67+	2061.96263866 396.116823436
-1	0	0	Ki67+	1603.43763341 629.047339291
-1	0	0	Ki67+	2109.63638776 1173.57197135
-1	0	0	Ki67+	263.948133548 1329.2176623
-1	0	0	Ki67+	416.045380547 2114.09611625
-1	0	0	Ki67+	975.647577113 1892.85659238
-1	0	0	Ki67+	583.577499843 1778.79220384
-1	0	0	Ki67+	727.742609412 1326.15561821
-1	0	0	Ki67+	405.649959408 952.281655081
-1	0	0	Ki67+	882.621920156 21.1929894352
-1	0	0	Ki67+	318.680610403 1222.69307328
-1	0	0	Ki67+	926.779017881 1620.36761238
-1	0	0	Ki67+	1913.14819473 1689.65883782
-1	0	0	Ki67+	1464.31377718 2021.01677061
-1	0	0	Ki67+	2026.21591782 1672.1895525
-1	0	0	Ki67+	694.941357144 215.512843432
-1	0	0	Ki67+	1102.69698322 1591.9025508
-1	0	0	Ki67+	727.927019878 1044.86492777
-1	0	0	Ki67+	283.904067116 216.613390824
-1	0	0	Ki67+	140.28360036 1149.69371957
-1	0	0	Ki67+	1607.46599808 1619.56681992
-1	0	0	Ki67+	116.775635115 1492.4322191
-1	0	0	Ki67+	2019.5405592 1226.1168236
-1	0	0	Ki67+	1750.24235349 31.5129496526
-1	0	0	Ki67+	206.354386075 947.086757599
-1	0	0	Ki67+	701.282016912 168.009980349
-1	0	0	Ki67+	649.926438461 154.320541414
-1	0	0	Ki67+	1405.85521645 1124.02433712
-1	0	0	Ki67+	1267.4650206 1886.8012852
-1	0	0	Ki67+	558.799576684 430.1821443
-1	0	0	Ki67+	828.254491655 1948.46595378
-1	0	0	Ki67+	1022.44003275 1510.05189235
-1	0	0	Ki67+	1593.15833071 1049.91928684
-1	0	0	Ki67+	174.587926553 1929.2413639
-1	0	0	Ki67+	941.573697721 925.8963694
-1	0	0	Ki67+	574.489545409 1411.17917346
-1	0	0	Ki67+	2071.03703614 1211.44645799
-1	0	0	Ki67+	1256.66585259 1255.92422452
-1	0	0	Ki67+	1275.61916185 1813.52928112
-1	0	0	Ki67+	1947.3599284 2004.34181106
-1	0	0	Ki67+	1337.20162764 2062.39225246
-1	0	0	Ki67+	1464.82184036 1731.91506971
-1	0	0	Ki67+	593.884838721 1804.21937516
-1	0	0	Ki67+	867.425570285 1633.88692264
-1	0	0	Ki67+	105.298419237 1973.30502854
-1	0	0	Ki67+	1579.47718754 1950.67554707
-1	0	0	Ki67+	1054.54777751 1173.11209043
-1	0	0	Ki67+	982.835289159 188.779958053
-1	0	0	Ki67+	1323.75467111 1442.19370565
-1	0	0	Ki67+	1223.11648665 903.226668181
-1	0	0	Ki67+	1123.46595302 867.611073833
-1	0	0	Ki67+	1428.0695486 1041.62913207
-1	0	0	Ki67+	30.6973938332 2073.05140468
-1	0	0	Ki67+	2055.52529282 1793.33828122
-1	0	0	Ki67+	1058.99260194 765.857030373
-1	0	0	Ki67+	1146.82678373 949.385596494
-1	0	0	Ki67+	1436.45279786 213.383937438
-1	0	0	Ki67+	431.410648607 1163.78197387
-1	0	0	Ki67+	1600.53796659 1767.9765349
-1	0	0	Ki67+	1308.01677671 1811.67803366
-1	0	0	Ki67+	1815.21843799 666.200844382
-1	0	0	Ki67+	384.691736796 740.178216852
-1	0	0	Ki67+	1149.64943462 1306.00937099
-1	0	0	Ki67+	1056.84843706 316.0479623
-1	0	0	Ki67+	1712.73143434 2104.45203619
-1	0	0	Ki67+	1573.75542117 1463.95676258
-1	0	0	Ki67+	913.141361238 1691.41348647
-1	0	0	Ki67+	557.208710708 1106.76987763
-1	0	0	Ki67+	1527.43242917 11.0454497023
-1	0	0	Ki67+	1067.21012304 898.131034467
-1	0	0	Ki67+	1780.59779283 1661.18226301
-1	0	0	Ki67+	2002.2061606 657.111719798
-1	0	0	Ki67+	1163.49707695 1675.25059563
-1	0	0	Ki67+	1970.74846277 1466.3148046
-1	0	0	Ki67+	1810.04301811 1034.20536412
-1	0	0	Ki67+	2112.41753536 607.466161331
-1	0	0	Ki67+	2033.32546816 1856.32316632
-1	0	0	Ki67+	2007.91126943 101.187843357
-1	0	0	Ki67+	871.982169025 1122.42123435
-1	0	0	Ki67+	1349.92295752 72.6494014111
-1	0	0	Ki67+	71.5497987772 14.3264974787
-1	0	0	Ki67+	1728.50954202 1050.07535067
-1	0	0	Ki67+	302.232863898 2044.23314682
-1	0	0	Ki67+	1438.23161275 408.578160642
-1	0	0	Ki67+	1355.04991313 861.686287137
-1	0	0	Ki67+	1914.24056866 788.453960844
-1	0	0	Ki67+	963.442698264 1144.40266754
-1	0	0	Ki67+	1069.43793459 1931.23324414
-1	0	0	Ki67+	961.502440933 138.565462751
-1	0	0	Ki67+	848.837842827 1476.53382545
-1	0	0	Ki67+	1507.6042239 1159.31886541
-1	0	0	Ki67+	498.967292022 1252.42329819
-1	0	0	Ki67+	98.5415111187 194.946141788
-1	0	0	Ki67+	2032.68315145 102.849598859
-1	0	0	Ki67+	991.431171485 1281.04570455
-1	0	0	Ki67+	801.604268108 684.305355899
-1	0	0	Ki67+	1381.23964809 1256.6872046
-1	0	0	Ki67+	667.539729049 960.822063661
-1	0	0	Ki67+	345.648030268 2108.88742904
-1	0	0	Ki67+	157.317194225 361.808182993
-1	0	0	Ki67+	260.20739764 509.139086232
-1	0	0	Ki67+	1447.5020843 295.058445796
-1	0	0	Ki67+	1039.77509402 1260.88027898
-1	0	0	Ki67+	1760.55285093 360.656797122
-1	0	0	Ki67+	1697.46206775 1232.12151878
-1	0	0	Ki67+	853.006799644 957.146229648
-1	0	0	Ki67+	756.838066263 1361.964589
-1	0	0	Ki67+	740.483631868 1826.40869134
-1	0	0	Ki67+	1560.57447241 2129.92874414
-1	0	0	Ki67+	145.642263699 1073.90732154
-1	0	0	Ki67+	313.091940078 403.552834532
-1	0	0	Ki67+	1851.78271805 813.491575086
-1	0	0	Ki67+	1830.28441438 1094.03789204
-1	0	0	Ki67+	1854.58204363 1491.71869567
-1	0	0	Ki67+	268.102835943 1681.59895552
-1	0	0	Ki67+	1938.73282425 1851.60818537
-1	0	0	Ki67+	533.603346385 475.995374025
-1	0	0	Ki67+	789.856179314 1999.95272054
-1	0	0	Ki67+	1765.86497668 577.712852811
-1	0	0	Ki67+	1528.22317977 227.927647525
-1	0	0	Ki67+	556.930906913 1217.89399865
-1	0	0	Ki67+	256.105740773 460.770923034
-1	0	0	Ki67+	812.110406235 969.354386722
-1	0	0	Ki67+	1950.62373191 873.801358691
-1	0	0	Ki67+	1739.02612971 1711.88447943
-1	0	0	Ki67+	822.978432242 1466.20213496
-1	0	0	Ki67+	1261.19557147 574.012319953
-1	0	0	Ki67+	229.916958521 383.765177363
-1	0	0	Ki67+	333.278595072 240.555475673
-1	0	0	Ki67+	1985.31371568 1.46410742738
-1	0	0	Ki67+	497.50959305 687.377929884
-1	0	0	Ki67+	2045.26034434 622.717386808
-1	0	0	Ki67+	1263.59782927 3.96972640933
-1	0	0	Ki67+	1.68902354155 663.436964518
-1	0	0	Ki67+	529.557704563 1674.7640872
-1	0	0	Ki67+	871.312957929 1959.11478246
-1	0	0	Ki67+	378.584599009 823.481171943
-1	0	0	Ki67+	446.149222259 1636.56586534
-1	0	0	Ki67+	901.941701616 958.240904124
-1	0	0	Ki67+	429.130507536 1609.01621552
-1	0	0	Ki67+	1877.1251785 1238.97728849
-1	0	0	Ki67+	172.414799141 1679.87535239
-1	0	0	Ki67+	1712.40934687 390.681009793
-1	0	0	Ki67+	1524.50562966 632.876845632
-1	0	0	Ki67+	49.657147475 1517.28714548
-1	0	0	Ki67+	1940.60748963 518.616364884
-1	0	0	Ki67+	1409.46004717 22.3490780706
-1	0	0	Ki67+	129.607337235 455.320748966
-1	0	0	Ki67+	1455.28446194 594.434291681
-1	0	0	Ki67+	16.9441750385 1008.22634908
-1	0	0	Ki67+	181.858192647 1872.95803433
-1	0	0	Ki67+	2.41305586314 102.131710322
-1	0	0	Ki67+	2064.64891389 1373.0673091
-1	0	0	Ki67+	539.658092875 101.763227251
-1	0	0	Ki67+	129.046787255 1109.34878424
-1	0	0	Ki67+	1406.56883841 1853.77111195
-1	0	0	Ki67+	1018.00263729 1954.47137152
-1	0	0	Ki67+	140.453277512 1990.43023411
-1	0	0	Ki67+	746.802097928 727.063960685
-1	0	0	Ki67+	1729.96139183 1163.23533276
-1	0	0	Ki67+	1423.79430609 49.3596600388
-1	0	0	Ki67+	420.440124426 1471.06118405
-1	0	0	Ki67+	1061.54136345 1339.97883637
-1	0	0	Ki67+	507.498121465 195.867120452
-1	0	0	Ki67+	1667.24280387 65.8741734723
-1	0	0	Ki67+	2045.71218149 725.612519059
-1	0	0	Ki67+	1984.68856453 1654.07870882
-1	0	0	Ki67+	1578.23878433 1368.45951461
-1	0	0	Ki67+	2060.9468783 433.735877986
-1	0	0	Ki67+	2060.21602179 457.389644161
-1	0	0	Ki67+	369.522306768 940.814955335
-1	0	0	Ki67+	1581.53031077 127.280196721
-1	0	0	Ki67+	609.127805195 1158.93436323
-1	0	0	Ki67+	1236.46240019 1222.55522136
-1	0	0	Ki67+	561.743542185 342.389894533
-1	0	0	Ki67+	779.224876193 1787.684727
-1	0	0	Ki67+	1869.34245804 361.741842857
-1	0	0	Ki67+	1747.92317601 1568.32933118
-1	0	0	Ki67+	243.932252391 954.235281414
-1	0	0	Ki67+	873.073809026 297.595898119
-1	0	0	Ki67+	673.720636485 1623.68186436
-1	0	0	Ki67+	2049.89789513 657.706729154
-1	0	0	Ki67+	2009.21914724 734.280563918
-1	0	0	Ki67+	1541.85788765 319.978140001
-1	0	0	Ki67+	1346.13621188 1835.59488695
-1	0	0	Ki67+	302.861178171 822.651238358
-1	0	0	Ki67+	674.847399041 586.248412579
-1	0	0	Ki67+	1420.2550534 1077.59981565
-1	0	0	Ki67+	212.355258831 44.3355612657
-1	0	0	Ki67+	438.262667772 317.190751348
-1	0	0	Ki67+	244.227681817 1723.57628508
-1	0	0	Ki67+	27.7647989242 1707.62719171
-1	0	0	Ki67+	769.679980445 976.816528721
-1	0	0	Ki67+	1301.2099828 333.995556924
-1	0	0	Ki67+	2141.46550686 1064.75597433
-1	0	0	Ki67+	2046.88362493 867.849433978
-1	0	0	Ki67+	278.761628753 1387.57893743
-1	0	0	Ki67+	2033.27372556 451.411213503
-1	0	0	Ki67+	827.827355428 1411.86474294
-1	0	0	Ki67+	1387.65703386 445.561742167
-1	0	0	Ki67+	868.790198622 438.146345849
-1	0	0	Ki67+	1383.65476442 1006.11454315
-1	0	0	Ki67+	1190.65927588 1109.89408761
-1	0	0	Ki67+	2118.60617448 1951.57151866
-1	0	0	Ki67+	500.859483945 1376.02722088
-1	0	0	Ki67+	1697.77016661 707.992180974
-1	0	0	Ki67+	1252.47499519 740.267642288
-1	0	0	Ki67+	134.985862891 2148.6204898
-1	0	0	Ki67+	1095.86853958 1086.97278971
-1	0	0	Ki67+	480.794666452 1423.72104612
-1	0	0	Ki67+	1162.3470325 33.0459082415
-1	0	0	Ki67+	791.566279924 501.6377984
-1	0	0	Ki67+	1830.035422 1704.17826936
-1	0	0	Ki67+	2089.72672352 1317.08911966
-1	0	0	Ki67+	1933.09925979 476.855254903
-1	0	0	Ki67+	400.869174376 318.443586676
-1	0	0	Ki67+	1036.15027307 1845.62456078
-1	0	0	Ki67+	1056.89975914 1104.41378253
-1	0	0	Ki67+	912.592926246 881.094963012
-1	0	0	Ki67+	259.046100906 23.2316985992
-1	0	0	Ki67+	189.146098489 1132.23772905
-1	0	0	Ki67+	2120.08499679 1103.62335906
-1	0	0	Ki67+	365.586772429 514.317266397
-1	0	0	Ki67+	2022.09882791 228.289880428
-1	0	0	Ki67+	184.528201906 2029.32198679
-1	0	0	Ki67+	970.575110478 896.23743733
-1	0	0	Ki67+	12.8047058377 1197.17780107
-1	0	0	Ki67+	1334.12415439 1696.70719881
-1	0	0	Ki67+	1442.37674147 1817.62754986
-1	0	0	Ki67+	111.569239242 127.736463029
-1	0	0	Ki67+	468.017571931 2016.47560509
-1	0	0	Ki67+	1217.09428437 629.601321774
-1	0	0	Ki67+	1924.66002042 1279.11271373
-1	0	0	Ki67+	114.471969412 687.264075488
-1	0	0	Ki67+	159.624220326 1624.68576214
-1	0	0	Ki67+	430.959182254 1949.225575
-1	0	0	Ki67+	1993.56087882 754.781046888
-1	0	0	Ki67+	1102.71533277 663.563473047
-1	0	0	Ki67+	388.95831843 1446.61960671
-1	0	0	Ki67+	300.738340088 2002.99609152
-1	0	0	Ki67+	1331.20948323 1234.35927851
-1	0	0	Ki67+	1192.3553359 2039.5448464
-1	0	0	Ki67+	1521.92388533 2128.88493819
-1	0	0	Ki67+	516.038218263 1758.57733231
-1	0	0	Ki67+	1388.87152138 1421.47698467
-1	0	0	Ki67+	81.0980341842 1336.57948075
-1	0	0	Ki67+	194.813265531 259.882992916
-1	0	0	Ki67+	181.308355368 937.395778776
-1	0	0	Ki67+	1084.38082316 1831.59292376
-1	0	0	Ki67+	1179.09312578 735.970095737
-1	0	0	Ki67+	722.830943384 638.456286939
-1	0	0	Ki67+	2034.82750787 1027.31192214
-1	0	0	Ki67+	260.423331366 653.631094522
-1	0	0	Ki67+	1171.99454604 362.824290243
-1	0	0	Ki67+	82.5563717196 538.72675848
-1	0	0	Ki67+	1496.94454478 1737.66448644
-1	0	0	Ki67+	327.513818242 6.38915363451
-1	0	0	Ki67+	1240.58277005 193.137669033
-1	0	0	Ki67+	1661.89852639 1516.07208538
-1	0	0	Ki67+	543.533539389 1309.22400403
-1	0	0	Ki67+	680.97585488 2016.60141638
-1	0	0	Ki67+	736.72835184 1396.7399176
-1	0	0	Ki67+	1343.90426294 1181.03141903
-1	0	0	Ki67+	180.527461349 554.831256282
-1	0	0	Ki67+	406.290080484 1233.52077079
-1	0	0	Ki67+	1698.99298028 2046.21630594
-1	0	0	Ki67+	2034.53959446 1302.9168936
-1	0	0	Ki67+	2034.68668754 490.017758417
-1	0	0	Ki67+	471.368496891 963.425439742
-1	0	0	Ki67+	613.742652179 582.494898552
-1	0	0	Ki67+	1018.45463171 1337.9613512
-1	0	0	Ki67+	1714.81537719 369.054821327
-1	0	0	Ki67+	2065.68771827 810.60825204
-1	0	0	Ki67+	1104.61455255 1433.35707174
-1	0	0	Ki67+	379.072447374 568.180010683
-1	0	0	Ki67+	461.86155064 91.3832247076
-1	0	0	Ki67+	1018.12405159 1661.4617778
-1	0	0	Ki67+	1892.07834058 2142.2004234
-1	0	0	Ki67+	1273.03540223 757.298873595
-1	0	0	Ki67+	789.109289441 2024.54199239
-1	0	0	Ki67+	1420.0574039 1891.22969265
-1	0	0	Ki67+	451.567349057 1782.40034402
-1	0	0	Ki67+	1074.35207012 1391.19692412
-1	0	0	Ki67+	1577.04625295 1191.72287947
-1	0	0	Ki67+	327.962731645 641.453467303
-1	0	0	Ki67+	1163.94802702 642.554521415
-1	0	0	Ki67+	1206.14047881 1646.24940351
-1	0	0	Ki67+	1046.39622109 1812.11095088
-1	0	0	Ki67+	391.125417014 535.724294237
-1	0	0	Ki67+	1107.67458902 782.425152119
-1	0	0	Ki67+	1579.9551965 1783.08807833
-1	0	0	Ki67+	765.820069933 917.241715131
-1	0	0	Ki67+	1504.2377389 1767.16631793
-1	0	0	Ki67+	968.799743446 423.02116059
-1	0	0	Ki67+	191.617767883 1708.656193
-1	0	0	Ki67+	1625.7462977 1219.22469827
-1	0	0	Ki67+	1873.84834536 1365.88689619
-1	0	0	Ki67+	699.629934237 92.4203098085
-1	0	0	Ki67+	425.050376783 29.3519635235
-1	0	0	Ki67+	280.70995414 1498.27139242
-1	0	0	Ki67+	110.345191373 580.768653144
-1	0	0	Ki67+	2059.56378949 132.508804894
-1	0	0	Ki67+	1151.148177 1434.79325227
-1	0	0	Ki67+	726.032072566 1521.81361017
-1	0	0	Ki67+	225.667101898 1589.6245154
-1	0	0	Ki67+	139.801853435 10.3353363853
-1	0	0	Ki67+	547.128059928 944.842604328
-1	0	0	Ki67+	1966.40788975 218.73001924
-1	0	0	Ki67+	1759.57525109 1424.4588635
-1	0	0	Ki67+	1365.92430447 1488.94772922
-1	0	0	Ki67+	1192.60319155 597.679059285
-1	0	0	Ki67+	576.747675727 1754.1615479
-1	0	0	Ki67+	1913.50743661 1720.32307944
-1	0	0	Ki67+	1569.22562959 1418.57143504
-1	0	0	Ki67+	910.39450266 1091.57112679
-1	0	0	Ki67+	497.265369871 1345.09732698
-1	0	0	Ki67+	10.8144192364 964.999589583
-1	0	0	Ki67+	876.286315373 1481.96796803
-1	0	0	Ki67+	1155.14758359 799.347572739
-1	0	0	Ki67+	1668.97306458 1992.51436292
-1	0	0	Ki67+	303.937881918 1627.80829391
-1	0	0	Ki67+	311.703826844 1332.89605658
-1	0	0	Ki67+	392.543740759 1864.72111262
-1	0	0	Ki67+	1371.92042955 1668.55701664
-1	0	0	Ki67+	1822.35981589 892.878643656
-1	0	0	Ki67+	1384.68774675 1101.71390463
-1	0	0	Ki67+	269.147682163 1798.10664286
-1	0	0	Ki67+	1521.40538984 1933.46616506
-1	0	0	Ki67+	974.528962439 1306.77991489
-1	0	0	Ki67+	1273.057263 1991.12846527
-1	0	0	Ki67+	1390.77865104 1600.4698195
-1	0	0	Ki67+	434.657541821 1189.99339469
-1	0	0	Ki67+	914.291213768 1169.78103863
-1	0	0	Ki67+	1375.35495086 24.3657553388
-1	0	0	Ki67+	572.935028437 530.88911732
-1	0	0	Ki67+	241.552133427 1613.90358729
-1	0	0	Ki67+	260.013197991 1307.27404334
-1	0	0	Ki67+	1576.76500123 1071.80480927
-1	0	0	Ki67+	1852.28208638 690.919052237
-1	0	0	Ki67+	1899.20534159 1024.43952596
-1	0	0	Ki67+	2132.64194931 540.293111114
-1	0	0	Ki67+	796.306706274 619.588890862
-1	0	0	Ki67+	685.491200616 1492.48089478
-1	0	0	Ki67+	543.147219855 1063.43623833
-1	0	0	Ki67+	231.626458467 1088.90748258
-1	0	0	Ki67+	1182.07647961 471.226616866
-1	0	0	Ki67+	474.560803036 295.657705226
-1	0	0	Ki67+	1123.37454753 706.555910947
-1	0	0	Ki67+	2129.05931556 118.660142445
-1	0	0	Ki67+	79.8723552513 881.919264137
-1	0	0	Ki67+	309.663339977 77.9422316026
-1	0	0	Ki67+	496.618414072 923.643975297
-1	0	0	Ki67+	968.382775514 1653.12954145
-1	0	0	Ki67+	932.71487325 403.345844318
-1	0	0	Ki67+	1716.88893334 620.56989031
-1	0	0	Ki67+	645.837654647 2084.11804757
-1	0	0	Ki67+	2092.41147121 823.866509597
-1	0	0	Ki67+	350.508670542 1306.0261002
-1	0	0	Ki67+	571.513189031 214.744971594
-1	0	0	Ki67+	280.028018642 1351.67435445
-1	0	0	Ki67+	484.382696436 1925.58560153
-1	0	0	Ki67+	2023.63143532 311.900001616
-1	0	0	Ki67+	1222.68707008 73.3737185078
-1	0	0	Ki67+	392.884787798 599.055026096
-1	0	0	Ki67+	255.866112124 82.1325877862
-1	0	0	Ki67+	2103.86129591 118.312370255
-1	0	0	Ki67+	145.636638321 2052.44610625
-1	0	0	Ki67+	1493.43027452 99.8451397111
-1	0	0	Ki67+	1888.65907153 905.457090894
-1	0	0	Ki67+	1585.93619039 1489.40790788
-1	0	0	Ki67+	255.560460515 1835.69006279
-1	0	0	Ki67+	853.865430213 131.356718414
-1	0	0	Ki67+	58.0628561421 82.2240814051
-1	0	0	Ki67+	805.931443791 1018.09069965
-1	0	0	Ki67+	1891.92159706 1523.24419275
-1	0	0	Ki67+	1774.50770194 721.766111395
-1	0	0	Ki67+	783.403619499 1625.55009775
-1	0	0	Ki67+	1498.58556152 387.283240606
-1	0	0	Ki67+	890.976778182 1569.13614661
-1	0	0	Ki67+	729.263905523 989.737720076
-1	0	0	Ki67+	1678.07093684 1134.52981055
-1	0	0	Ki67+	520.459611347 810.93845221
-1	0	0	Ki67+	1079.30573506 1499.41407642
-1	0	0	Ki67+	914.165152377 505.247668766
-1	0	0	Ki67+	1668.00673569 1196.47627027
-1	0	0	Ki67+	452.730612133 1149.72244994
-1	0	0	Ki67+	466.566620682 1697.93636154
-1	0	0	Ki67+	37.2371114822 1789.3938959
-1	0	0	Ki67+	1539.24991183 71.7292438419
-1	0	0	Ki67+	873.190793738 1930.69734802
-1	0	0	Ki67+	1451.02918624 1549.84485568
-1	0	0	Ki67+	1223.81359268 1593.19448238
-1	0	0	Ki67+	2096.58763116 1554.05628
-1	0	0	Ki67+	1055.49049075 1041.24044116
-1	0	0	Ki67+	778.164165443 1480.81825906
-1	0	0	Ki67+	1955.27228008 489.991969084
-1	0	0	Ki67+	1498.91193125 963.036215486
-1	0	0	Ki67+	1131.20261177 1185.56460929
-1	0	0	Ki67+	760.404542417 1862.29956799
-1	0	0	Ki67+	149.293977849 1861.15484884
-1	0	0	Ki67+	815.444790827 447.490173941
-1	0	0	Ki67+	437.542160886 259.913002271
-1	0	0	Ki67+	604.770679466 1099.97617372
-1	0	0	Ki67+	669.120653876 1282.90957386
-1	0	0	Ki67+	59.8336287227 873.767967516
-1	0	0	Ki67+	1199.37899867 1067.75146806
-1	0	0	Ki67+	178.442479274 1956.5566014
-1	0	0	Ki67+	1284.18914946 1087.22851734
-1	0	0	Ki67+	105.776457189 1554.792703
-1	0	0	Ki67+	1203.95446815 46.670291845
-1	0	0	Ki67+	1928.97236708 1099.54619745
-1	0	0	Ki67+	1720.31086215 34.7810344236
-1	0	0	Ki67+	546.835063862 999.769014263
-1	0	0	Ki67+	1656.17728157 1701.99746552
-1	0	0	Ki67+	950.558254166 216.442790012
-1	0	0	Ki67+	1498.36294779 331.738212504
-1	0	0	Ki67+	2140.00135621 165.330960803
-1	0	0	Ki67+	889.107342613 651.060076257
-1	0	0	Ki67+	936.942219302 1075.33385092
-1	0	0	Ki67+	2139.08766311 1696.9470469
-1	0	0	Ki67+	335.345841229 690.442481393
-1	0	0	Ki67+	664.696828838 2070.95315048
-1	0	0	Ki67+	727.30854487 1874.38637648
-1	0	0	Ki67+	2014.89814406 1510.4527352
-1	0	0	Ki67+	927.979214964 1770.5103144
-1	0	0	Ki67+	978.78077119 923.397861091
-1	0	0	Ki67+	997.226980283 717.787473883
-1	0	0	Ki67+	1115.31510524 1479.68001085
-1	0	0	Ki67+	1545.74458205 1468.67805456
-1	0	0	Ki67+	1442.39852349 975.033146433
-1	0	0	Ki67+	1809.39849778 1943.66426748
-1	0	0	Ki67+	1000.3297861 1041.28819393
-1	0	0	Ki67+	159.10489642 2079.88443716
-1	0	0	Ki67+	353.690037802 1375.98081785
-1	0	0	Ki67+	232.309117015 565.361848
-1	0	0	Ki67+	38.8713192801 1138.09750084
-1	0	0	Ki67+	1596.0098495 187.845326898
-1	0	0	Ki67+	475.913231451 1093.68576067
-1	0	0	Ki67+	34.2655071567 955.0050224
-1	0	0	Ki67+	1114.4333817 413.542889371
-1	0	0	Ki67+	815.842991946 731.222010802
-1	0	0	Ki67+	604.827630444 282.16963937
-1	0	0	Ki67+	1256.22405188 497.679319785
-1	0	0	Ki67+	1659.59291537 2127.17293413
-1	0	0	Ki67+	695.252711043 1985.81668701
-1	0	0	Ki67+	1203.69859864 562.767425442
-1	0	0	Ki67+	1479.07965172 506.48923505
-1	0	0	Ki67+	38.9229722885 385.026289277
-1	0	0	Ki67+	1695.33974453 320.332264024
-1	0	0	Ki67+	174.906409682 111.855454366
-1	0	0	Ki67+	1364.25868341 111.976200137
-1	0	0	Ki67+	1172.81454476 830.456062093
-1	0	0	Ki67+	1443.34278542 1073.27214477
-1	0	0	Ki67+	2023.76266604 1741.41472369
-1	0	0	Ki67+	143.02486854 1582.80071374
-1	0	0	Ki67+	838.032617034 1350.63112902
-1	0	0	Ki67+	928.968980983 1358.01324347
-1	0	0	Ki67+	1114.78589134 1811.23557431
-1	0	0	Ki67+	1627.823381 1310.51510517
-1	0	0	Ki67+	1221.07001849 121.950491971
-1	0	0	Ki67+	316.916475276 1668.50314686
-1	0	0	Ki67+	641.877051634 929.345025196
-1	0	0	Ki67+	95.2619730348 108.464804936
-1	0	0	Ki67+	174.182015612 493.473329873
-1	0	0	Ki67+	515.374167804 627.566519591
-1	0	0	Ki67+	205.178656379 1884.29344877
-1	0	0	Ki67+	1502.36398927 1428.38517396
-1	0	0	Ki67+	1969.83563685 1163.50778852
-1	0	0	Ki67+	1906.88380982 1601.55003736
-1	0	0	Ki67+	107.495200536 1850.10102219
-1	0	0	Ki67+	975.247512174 2033.42274913
-1	0	0	Ki67+	1459.11399978 1128.5369521
-1	0	0	Ki67+	1990.0128121 896.221343255
-1	0	0	Ki67+	1520.71363586 1724.11261659
-1	0	0	Ki67+	1851.65624567 556.687191294
-1	0	0	Ki67+	1214.57872415 1142.05407891
-1	0	0	Ki67+	1101.52837886 596.070810762
-1	0	0	Ki67+	1317.85081054 527.758267541
-1	0	0	Ki67+	1794.00276008 1855.27648558
-1	0	0	Ki67+	235.158977274 448.704755334
-1	0	0	Ki67+	1665.46087773 1298.60866819
-1	0	0	Ki67+	414.983956638 354.513206924
-1	0	0	Ki67+	580.82602477 924.235308355
-1	0	0	Ki67+	1197.57920735 9.66508161989
-1	0	0	Ki67+	201.00727233 1626.81370601
-1	0	0	Ki67+	1210.14943651 1272.42013437
-1	0	0	Ki67+	1381.78063398 94.0489171926
-1	0	0	Ki67+	1439.36074635 1332.58114944
-1	0	0	Ki67+	1515.03025941 437.238747416
-1	0	0	Ki67+	737.541888622 763.404395534
-1	0	0	Ki67+	1196.93548307 1921.381849
-1	0	0	Ki67+	866.794545388 473.115630399
-1	0	0	Ki67+	605.5604564 1936.84520698
-1	0	0	Ki67+	1218.21926709 994.14992509
-1	0	0	Ki67+	1981.54055555 2053.91452372
-1	0	0	Ki67+	567.557137948 250.488420445
-1	0	0	Ki67+	1672.3250402 489.268565135
-1	0	0	Ki67+	815.876596374 633.161855465
-1	0	0	CD3+/CD8+/Ki67+	1946.20303154 708.660786293
-1	0	0	CD3+/CD8+/Ki67+	2139.47629395 1248.58355183
-1	0	0	CD3+/CD8+/Ki67+	1240.10792261 1538.1577987
-1	0	0	CD3+/CD8+/Ki67+	700.972593385 1762.43069497
-1	0	0	CD3+/CD8+/Ki67+	1470.53215399 760.501514882
-1	0	0	CD3+/CD8+/Ki67+	1443.77988428 654.22901262
-1	0	0	CD3+/CD8+/Ki67+	76.7357787651 1790.08931777
-1	0	0	CD3+/CD8+/Ki67+	2129.1628324 1019.49587384
-1	0	0	CD3+/CD8+/Ki67+	504.842190187 1204.72844849
-1	0	0	CD3+/CD8+/Ki67+	268.753813574 1002.83461202
-1	0	0	CD3+/CD8+/Ki67+	971.694742235 1465.65963992
-1	0	0	CD3+/CD8+/Ki67+	214.343999124 1927.39433951
-1	0	0	CD3+/CD8+/Ki67+	45.3750508277 1257.82514763
-1	0	0	CD3+/CD8+/Ki67+	1367.17631724 1799.14851776
-1	0	0	CD3+/CD8+/Ki67+	1772.65198866 399.190133302
-1	0	0	CD3+/CD8+/Ki67+	2129.00305615 645.996866922
-1	0	0	CD3+/CD8+/Ki67+	967.87950262 1219.10266279
-1	0	0	CD3+/CD8+/Ki67+	198.036738764 314.08172569
-1	0	0	CD3+/CD8+/Ki67+	1000.0135587 135.017016587
-1	0	0	CD3+/CD8+/Ki67+	1645.99224603 1246.53371758
-1	0	0	CD3+/CD8+/Ki67+	1219.20784532 424.289049668
-1	0	0	CD3+/CD8+/Ki67+	476.460392562 577.276769346
-1	0	0	CD3+/CD8+/Ki67+	224.389347404 1468.53469191
-1	0	0	CD3+/CD8+/Ki67+	1277.27418045 1541.01422421
-1	0	0	CD3+/CD8+/Ki67+	715.027290499 1623.70893491
-1	0	0	CD3+/CD8+/Ki67+	1282.76852418 237.696778494
-1	0	0	CD3+/CD8+/Ki67+	65.5984311236 331.103533082
-1	0	0	CD3+/CD8+/Ki67+	938.666807876 779.458639639
-1	0	0	CD3+/CD8+/Ki67+	221.374596649 1049.18008425
-1	0	0	CD3+/CD8+/Ki67+	1708.05749242 1852.48424044
-1	0	0	CD3+/CD8+/Ki67+	2118.19972182 46.9524240248
-1	0	0	CD3+/CD8+/Ki67+	620.198424574 1901.86557688
-1	0	0	CD3+/CD8+/Ki67+	456.796204079 480.946833564
-1	0	0	CD3+/CD8+/Ki67+	645.596414668 620.497408141
-1	0	0	CD3+/CD8+/Ki67+	1587.80113368 787.499512106
-1	0	0	CD3+/CD8+/Ki67+	677.185687271 1426.89894069
-1	0	0	CD3+/CD8+/Ki67+	577.846687439 731.073822143
-1	0	0	CD3+/CD8+/Ki67+	85.1639939457 974.8175461
-1	0	0	CD3+/CD8+/Ki67+	2060.96091475 2138.03844234
-1	0	0	CD3+/CD8+/Ki67+	818.917863541 213.676547877
-1	0	0	CD3+/CD8+/Ki67+	1887.46025368 241.649922397
-1	0	0	CD3+/CD8+/Ki67+	2140.4824958 1772.88217843
-1	0	0	CD3+/CD8+/Ki67+	1331.27509381 431.349949234
-1	0	0	CD3+/CD8+/Ki67+	2140.6430472 1621.22885275
-1	0	0	CD3+/CD8+/Ki67+	1270.13580616 1440.62167995
-1	0	0	CD3+/CD8+/Ki67+	587.687608542 323.111534705
-1	0	0	CD3+/CD8+/Ki67+	1132.29201537 1052.09458566
-1	0	0	CD3+/CD8+/Ki67+	2028.54129332 1459.32767993
-1	0	0	CD3+/CD8+/Ki67+	1957.69241307 1318.41345915
-1	0	0	CD3+/CD8+/Ki67+	720.343114007 1592.10294743
#EOF
