# Supplementary material for: Data-Driven Discovery of Immune Contexture Biomarkers
Source: Front Oncol. 2018 Dec 18;8:627. doi: 10.3389/fonc.2018.00627 (PMC6305402; doi:10.3389/fonc.2018.00627)
Supplement: Data Sheet 2.zip — The synthetic dataset used for verifying the approach (section 3.1; Figure 4) is provided as a collection of text files describing regions, markers, and metadata. [file Data_Sheet_2.zip › verificationDataset/testdata_047_ImageObjects.txt]

barcode_target	testdata_047
barcode_origin	-1
workflow_target_version	-1
workflow_origin	-1
workflow_origin_version	-1
iH	-1
iW	-1
user	None

-1	0	0	Ki67+	1722.92892848 1264.82573072
-1	0	0	Ki67+	742.940434033 1924.35440899
-1	0	0	Ki67+	1366.26848421 2042.06129909
-1	0	0	Ki67+	1698.62985005 976.259366165
-1	0	0	Ki67+	595.257735032 1922.8540707
-1	0	0	Ki67+	17.1887919006 437.640147941
-1	0	0	Ki67+	997.989729832 177.940702285
-1	0	0	Ki67+	521.749430796 427.900907302
-1	0	0	Ki67+	1038.21774935 135.409295153
-1	0	0	Ki67+	468.707214836 563.301755449
-1	0	0	Ki67+	1904.15805292 1602.32100488
-1	0	0	Ki67+	1877.76633699 1317.00760279
-1	0	0	Ki67+	663.722144823 2067.25206595
-1	0	0	Ki67+	1106.84611657 382.086924299
-1	0	0	Ki67+	534.563050175 1745.54902481
-1	0	0	Ki67+	36.4434763567 277.177910213
-1	0	0	Ki67+	711.127077181 787.965283182
-1	0	0	Ki67+	433.032694694 1620.97088612
-1	0	0	Ki67+	1624.44824282 1890.39084831
-1	0	0	Ki67+	287.048378461 2071.75970057
-1	0	0	Ki67+	1093.22250008 1171.4619668
-1	0	0	Ki67+	1038.97804365 24.8022206125
-1	0	0	Ki67+	1453.27873067 917.817670559
-1	0	0	Ki67+	310.945081419 1611.2976226
-1	0	0	Ki67+	629.720648842 250.353282827
-1	0	0	Ki67+	246.259825262 1165.89776038
-1	0	0	Ki67+	1237.38611507 1702.35998073
-1	0	0	Ki67+	639.276502956 1369.9172029
-1	0	0	Ki67+	1295.54911244 2010.60139934
-1	0	0	Ki67+	1310.79863978 62.3943607905
-1	0	0	Ki67+	992.174239385 711.710488727
-1	0	0	Ki67+	2039.86733889 1555.49404512
-1	0	0	Ki67+	2047.6325793 1989.57818057
-1	0	0	Ki67+	857.878821744 1504.63338317
-1	0	0	Ki67+	293.806355369 35.1586891358
-1	0	0	Ki67+	1516.92414395 576.202253936
-1	0	0	Ki67+	1961.74908434 307.719002569
-1	0	0	Ki67+	387.354977179 1906.01924748
-1	0	0	Ki67+	391.384469566 30.6283492389
-1	0	0	Ki67+	1803.53335658 412.7056433
-1	0	0	Ki67+	305.761901394 355.445091687
-1	0	0	Ki67+	1745.81588663 1866.47965418
-1	0	0	Ki67+	108.027225278 1741.92974727
-1	0	0	Ki67+	2003.45475181 191.578895775
-1	0	0	Ki67+	1836.2865642 444.477562451
-1	0	0	Ki67+	1971.30971885 807.210795261
-1	0	0	Ki67+	1939.77106248 458.987258759
-1	0	0	Ki67+	1444.21048115 1096.846768
-1	0	0	Ki67+	1190.12376902 15.3406840662
-1	0	0	Ki67+	2149.34668296 353.917369013
-1	0	0	Ki67+	1013.43568266 1813.75981596
-1	0	0	Ki67+	1564.60636078 1624.3157912
-1	0	0	Ki67+	1439.87826457 304.938007799
-1	0	0	Ki67+	1291.85485352 225.629918971
-1	0	0	Ki67+	716.384578563 557.301572769
-1	0	0	Ki67+	1089.1399923 129.159055032
-1	0	0	Ki67+	64.4386506402 1530.18076931
-1	0	0	Ki67+	1491.6188051 1912.63362464
-1	0	0	Ki67+	2087.96278003 2048.48109503
-1	0	0	Ki67+	1605.00431921 892.649454201
-1	0	0	Ki67+	1459.65821849 1415.91562372
-1	0	0	Ki67+	594.251076585 21.7559462949
-1	0	0	Ki67+	2013.69348597 966.106192745
-1	0	0	Ki67+	2123.82132934 1580.0418542
-1	0	0	Ki67+	1681.21082562 1841.50830487
-1	0	0	Ki67+	482.654304992 1922.25224241
-1	0	0	Ki67+	1977.80262483 1946.27868471
-1	0	0	Ki67+	788.184593998 207.136536349
-1	0	0	Ki67+	213.489215523 343.525126905
-1	0	0	Ki67+	1550.65794545 1316.43985572
-1	0	0	Ki67+	641.216062382 85.7182031571
-1	0	0	Ki67+	1927.801671 258.819061445
-1	0	0	Ki67+	1822.16323779 1344.71125796
-1	0	0	Ki67+	1947.31728988 1377.36508542
-1	0	0	Ki67+	1884.9962477 1670.54286447
-1	0	0	Ki67+	1767.69789449 115.03237543
-1	0	0	Ki67+	1323.10837549 1989.97931431
-1	0	0	Ki67+	929.588317788 1198.46992198
-1	0	0	Ki67+	1395.70380972 1028.98055729
-1	0	0	Ki67+	544.744379599 341.29710732
-1	0	0	Ki67+	1364.24404408 329.091961787
-1	0	0	Ki67+	1748.47161387 1123.3398158
-1	0	0	Ki67+	1328.89309169 1176.55015675
-1	0	0	Ki67+	674.631319984 707.147645178
-1	0	0	Ki67+	840.586433803 1121.84748286
-1	0	0	Ki67+	2049.74872264 1335.85995926
-1	0	0	Ki67+	1909.61461054 1662.03680295
-1	0	0	Ki67+	1950.99113145 1061.59863908
-1	0	0	Ki67+	1797.82787802 1733.0855248
-1	0	0	Ki67+	2148.9276336 1586.10032949
-1	0	0	Ki67+	176.057161943 1985.07752038
-1	0	0	Ki67+	110.947501383 1189.28796012
-1	0	0	Ki67+	141.539934129 908.711097697
-1	0	0	Ki67+	1080.18544692 1740.63946106
-1	0	0	Ki67+	422.649664554 20.4078935764
-1	0	0	Ki67+	1400.40269711 1588.34089688
-1	0	0	Ki67+	547.189861788 1618.81354936
-1	0	0	Ki67+	596.35615526 184.579833294
-1	0	0	Ki67+	1459.57699324 729.39556646
-1	0	0	Ki67+	303.070010182 1506.08772195
-1	0	0	Ki67+	72.8513719281 1622.93016807
-1	0	0	Ki67+	1744.48248246 1822.19197023
-1	0	0	Ki67+	1617.99705226 34.3275131252
-1	0	0	Ki67+	969.070964056 1672.93598697
-1	0	0	Ki67+	118.934784959 1325.64593374
-1	0	0	Ki67+	1171.2788307 821.757096305
-1	0	0	Ki67+	518.618156388 12.5424252076
-1	0	0	Ki67+	1510.89161301 1307.34035868
-1	0	0	Ki67+	1301.51536381 1810.91383105
-1	0	0	Ki67+	542.300741153 1286.85028647
-1	0	0	Ki67+	651.715240244 1.16329849084
-1	0	0	Ki67+	226.0591599 5.53072373821
-1	0	0	Ki67+	965.273139559 230.58853064
-1	0	0	Ki67+	2074.22163841 1147.10680535
-1	0	0	Ki67+	647.813783498 807.928873492
-1	0	0	Ki67+	1944.94742832 1804.83055055
-1	0	0	Ki67+	1336.36737556 507.304448274
-1	0	0	Ki67+	213.581003577 303.088545494
-1	0	0	Ki67+	1350.92098123 956.756288189
-1	0	0	Ki67+	11.8693330695 2013.01368376
-1	0	0	Ki67+	1015.92106101 493.284450832
-1	0	0	Ki67+	1224.30583468 1890.04435017
-1	0	0	Ki67+	1827.91068889 141.572110178
-1	0	0	Ki67+	1463.63123234 318.103797276
-1	0	0	Ki67+	1366.41116234 1602.06174262
-1	0	0	Ki67+	1340.40185243 400.350360883
-1	0	0	Ki67+	1985.34237899 1452.77658934
-1	0	0	Ki67+	1804.07884849 821.500568094
-1	0	0	Ki67+	539.055437943 283.531003848
-1	0	0	Ki67+	1322.9608738 1704.56859644
-1	0	0	Ki67+	1680.11455114 312.314905254
-1	0	0	Ki67+	1505.09432056 699.320941333
-1	0	0	Ki67+	123.696040742 324.298331109
-1	0	0	Ki67+	52.7190172998 330.96613556
-1	0	0	Ki67+	995.617549822 1675.70037018
-1	0	0	Ki67+	1817.09757549 517.423671251
-1	0	0	Ki67+	33.1987184076 1833.3772266
-1	0	0	Ki67+	1523.95936001 675.974026523
-1	0	0	Ki67+	888.900427243 1515.54722449
-1	0	0	Ki67+	215.41909107 1508.4686607
-1	0	0	Ki67+	688.554382093 890.570334682
-1	0	0	Ki67+	839.387402653 1329.14532679
-1	0	0	Ki67+	565.573423621 549.090097119
-1	0	0	Ki67+	1618.01755066 630.04087089
-1	0	0	Ki67+	1777.08977815 1935.50245891
-1	0	0	Ki67+	823.992349508 266.376282691
-1	0	0	Ki67+	1661.24989033 1069.81176145
-1	0	0	Ki67+	1158.34827967 1122.38585672
-1	0	0	Ki67+	1978.16459685 641.45729197
-1	0	0	Ki67+	2148.04791962 1706.28675496
-1	0	0	Ki67+	1131.08555807 1015.81744978
-1	0	0	Ki67+	2130.60851372 372.463157747
-1	0	0	Ki67+	288.656009821 668.015903923
-1	0	0	Ki67+	1456.43397354 592.640560652
-1	0	0	Ki67+	1422.62844953 677.631136105
-1	0	0	Ki67+	444.062677998 1348.46836347
-1	0	0	Ki67+	1001.39722427 802.453796297
-1	0	0	Ki67+	1584.70716872 209.700806329
-1	0	0	Ki67+	636.55722511 48.4761379707
-1	0	0	Ki67+	1231.68598922 1390.37650081
-1	0	0	Ki67+	1350.12990387 1023.46094362
-1	0	0	Ki67+	48.690150185 697.255804883
-1	0	0	Ki67+	1084.47432132 1682.68016777
-1	0	0	Ki67+	1546.46808345 1483.86326225
-1	0	0	Ki67+	1358.80488078 1262.12598664
-1	0	0	Ki67+	296.862592919 1241.65225199
-1	0	0	Ki67+	1154.0671443 1944.93458768
-1	0	0	Ki67+	127.052883026 2110.14613886
-1	0	0	Ki67+	716.898178275 2027.47672602
-1	0	0	Ki67+	1554.21395891 1540.40956507
-1	0	0	Ki67+	1112.6219038 1728.04063006
-1	0	0	Ki67+	938.327263297 368.491556054
-1	0	0	Ki67+	1706.4128654 1822.1217705
-1	0	0	Ki67+	642.611992087 1261.81103837
-1	0	0	Ki67+	908.282834786 915.282585547
-1	0	0	Ki67+	965.818881531 275.652087437
-1	0	0	Ki67+	1002.50467572 683.152147613
-1	0	0	Ki67+	1584.99330402 563.64688402
-1	0	0	Ki67+	1762.86106105 386.457475747
-1	0	0	Ki67+	2019.99529336 2110.49275197
-1	0	0	Ki67+	1185.79029492 1340.72603739
-1	0	0	Ki67+	419.814015161 1332.44755314
-1	0	0	Ki67+	1891.36825625 867.050224842
-1	0	0	Ki67+	49.5987697336 1343.39859741
-1	0	0	Ki67+	34.7947744985 827.819690957
-1	0	0	Ki67+	875.110298763 300.25308941
-1	0	0	Ki67+	1531.2045205 2047.03523748
-1	0	0	Ki67+	1275.72507495 550.512496631
-1	0	0	Ki67+	810.364354808 1249.09906739
-1	0	0	Ki67+	1802.38977107 1185.50072954
-1	0	0	Ki67+	1215.28991671 1845.14296891
-1	0	0	Ki67+	1650.84164649 1251.47804474
-1	0	0	Ki67+	2098.39648552 65.9567873428
-1	0	0	Ki67+	1353.60867503 173.633356223
-1	0	0	Ki67+	72.4283455951 2101.55595213
-1	0	0	Ki67+	439.230802873 1186.39504113
-1	0	0	Ki67+	1319.42733195 767.429121073
-1	0	0	Ki67+	807.757139889 18.2256962086
-1	0	0	Ki67+	2120.04273574 1342.13427392
-1	0	0	Ki67+	943.015852209 12.7819645808
-1	0	0	Ki67+	1528.33713354 1531.57468305
-1	0	0	Ki67+	1649.96105089 1484.25834897
-1	0	0	Ki67+	1857.99317005 1467.40766894
-1	0	0	Ki67+	1113.30759136 91.9516468388
-1	0	0	Ki67+	1732.80029184 790.459496724
-1	0	0	Ki67+	457.526286366 2054.07720693
-1	0	0	Ki67+	1072.06174458 1568.58069982
-1	0	0	Ki67+	1121.73151072 1860.16905972
-1	0	0	Ki67+	325.774122146 1389.78359859
-1	0	0	Ki67+	1839.49931767 741.558055485
-1	0	0	Ki67+	502.056006366 779.009512198
-1	0	0	Ki67+	459.021393064 1203.98245537
-1	0	0	Ki67+	1776.92813639 11.488585895
-1	0	0	Ki67+	2057.87552112 224.531340968
-1	0	0	Ki67+	1097.11064182 595.584447789
-1	0	0	Ki67+	227.396471675 696.974496631
-1	0	0	Ki67+	102.050074154 1604.29458872
-1	0	0	Ki67+	1961.73075994 1031.19281662
-1	0	0	Ki67+	191.037541866 1293.54186776
-1	0	0	Ki67+	1657.69909068 882.16676277
-1	0	0	Ki67+	739.515654517 1708.18180867
-1	0	0	Ki67+	1204.29767097 1583.0131647
-1	0	0	Ki67+	133.231275258 1975.13594589
-1	0	0	Ki67+	1267.84847225 1561.56933667
-1	0	0	Ki67+	1680.88096843 1032.76378439
-1	0	0	Ki67+	1812.03168981 999.620449768
-1	0	0	Ki67+	752.153079393 342.47963716
-1	0	0	Ki67+	1487.92356954 2075.37213158
-1	0	0	Ki67+	248.139444416 861.625136612
-1	0	0	Ki67+	1487.01584125 734.180018791
-1	0	0	Ki67+	459.764869208 706.721277693
-1	0	0	Ki67+	2018.51785592 1361.14465263
-1	0	0	Ki67+	581.12017299 1875.9569871
-1	0	0	Ki67+	399.731564813 1012.18615106
-1	0	0	Ki67+	1318.38630808 1336.27713767
-1	0	0	Ki67+	601.292704896 1225.91463105
-1	0	0	Ki67+	201.659496148 633.979520995
-1	0	0	Ki67+	1258.23230425 439.126857512
-1	0	0	Ki67+	11.6400313773 882.417518098
-1	0	0	Ki67+	2136.22538684 713.156002657
-1	0	0	Ki67+	1211.25907043 2080.82796134
-1	0	0	Ki67+	1398.26081953 646.126939683
-1	0	0	Ki67+	683.459124963 419.691950215
-1	0	0	Ki67+	1028.98544533 1712.00928097
-1	0	0	Ki67+	352.835810756 1845.46399417
-1	0	0	Ki67+	2121.09598164 1221.64822185
-1	0	0	Ki67+	1963.89312127 2140.89957802
-1	0	0	Ki67+	908.142079043 1936.01045165
-1	0	0	Ki67+	272.13940574 1279.09692907
-1	0	0	Ki67+	1477.39679675 148.477148517
-1	0	0	Ki67+	1298.52653026 1515.00098459
-1	0	0	Ki67+	456.250774831 1113.74825379
-1	0	0	Ki67+	251.076972638 2003.90215084
-1	0	0	Ki67+	1948.15506419 79.0331287599
-1	0	0	Ki67+	16.3715963849 1459.15267519
-1	0	0	Ki67+	1561.48636044 1723.72496423
-1	0	0	Ki67+	2073.04817676 993.40980173
-1	0	0	Ki67+	234.085851545 720.294845545
-1	0	0	Ki67+	1066.82696468 2118.09060375
-1	0	0	Ki67+	446.121453397 73.1434014651
-1	0	0	Ki67+	1847.99367694 1148.58166478
-1	0	0	Ki67+	1869.54777404 280.161910129
-1	0	0	Ki67+	2036.0394753 773.699147748
-1	0	0	Ki67+	1103.82169062 1420.00270275
-1	0	0	Ki67+	1443.35199981 848.080665767
-1	0	0	Ki67+	217.515535796 794.676059031
-1	0	0	Ki67+	1904.92529637 1335.17616577
-1	0	0	Ki67+	1826.76544961 415.806306457
-1	0	0	Ki67+	1587.96885086 950.028381779
-1	0	0	Ki67+	79.0916306703 242.431141571
-1	0	0	Ki67+	1124.00068703 914.137714125
-1	0	0	Ki67+	1352.30673028 1381.6609578
-1	0	0	Ki67+	452.263048978 1687.83591817
-1	0	0	Ki67+	1896.64640358 2106.59449065
-1	0	0	Ki67+	905.67893356 1452.33247393
-1	0	0	Ki67+	474.265716369 1140.8453645
-1	0	0	Ki67+	1277.09167369 1351.84601156
-1	0	0	Ki67+	1263.56694083 798.827738267
-1	0	0	Ki67+	923.888912539 1633.19792475
-1	0	0	Ki67+	1416.09486835 285.033773745
-1	0	0	Ki67+	2046.46666927 379.325088553
-1	0	0	Ki67+	758.85680173 1292.51222993
-1	0	0	Ki67+	1547.31592467 963.903574737
-1	0	0	Ki67+	1297.04811169 555.806563662
-1	0	0	Ki67+	301.370528968 66.3111959643
-1	0	0	Ki67+	1717.61943136 1481.26551897
-1	0	0	Ki67+	534.430743464 1254.69496577
-1	0	0	Ki67+	800.480673637 1365.70923479
-1	0	0	Ki67+	875.477920216 577.551160659
-1	0	0	Ki67+	345.023603063 956.189935141
-1	0	0	Ki67+	986.880788249 255.94111117
-1	0	0	Ki67+	1391.25244621 304.880921264
-1	0	0	Ki67+	1665.99597113 1439.78693144
-1	0	0	Ki67+	1029.04239696 186.968824204
-1	0	0	Ki67+	1749.67011966 1466.29868584
-1	0	0	Ki67+	1430.56949807 1477.20466319
-1	0	0	Ki67+	1415.34544887 607.452636499
-1	0	0	Ki67+	705.399910845 80.4489438923
-1	0	0	Ki67+	443.230195647 231.744833928
-1	0	0	Ki67+	1989.7612259 88.1067373016
-1	0	0	Ki67+	1215.06039608 1939.58497341
-1	0	0	Ki67+	54.7612416283 547.34006688
-1	0	0	Ki67+	802.444664302 722.182796335
-1	0	0	Ki67+	1548.71930099 497.89001449
-1	0	0	Ki67+	1425.04635711 891.499799092
-1	0	0	Ki67+	10.8961293671 990.368179554
-1	0	0	Ki67+	671.157057849 580.371772439
-1	0	0	Ki67+	1368.15825016 1471.59151246
-1	0	0	Ki67+	1607.50268875 1380.38365151
-1	0	0	Ki67+	307.153366233 1653.89297218
-1	0	0	Ki67+	1567.39162413 745.599533656
-1	0	0	Ki67+	21.6598317985 1116.98365349
-1	0	0	Ki67+	1627.63103381 1917.863072
-1	0	0	Ki67+	103.028616667 196.319053766
-1	0	0	Ki67+	747.818607985 850.059448128
-1	0	0	Ki67+	320.761781579 1060.96510304
-1	0	0	Ki67+	1676.89307519 839.144690414
-1	0	0	Ki67+	194.647937105 720.407684083
-1	0	0	Ki67+	1257.57194978 739.018184891
-1	0	0	Ki67+	429.393468258 128.697725004
-1	0	0	Ki67+	1214.0637838 256.647905066
-1	0	0	Ki67+	398.327764335 1730.59536349
-1	0	0	Ki67+	156.162507386 864.593330276
-1	0	0	Ki67+	1299.43917498 115.387286816
-1	0	0	Ki67+	918.510492918 1886.6996691
-1	0	0	Ki67+	1311.44954208 1940.8313401
-1	0	0	Ki67+	1004.38753303 1973.54102238
-1	0	0	Ki67+	1037.65277875 2103.53342424
-1	0	0	Ki67+	1480.45109614 1224.12960754
-1	0	0	Ki67+	792.97233656 888.427331177
-1	0	0	Ki67+	559.763632837 2078.60407345
-1	0	0	Ki67+	1244.32275732 665.964163808
-1	0	0	Ki67+	485.673233307 1543.83986965
-1	0	0	Ki67+	334.801054234 762.817734175
-1	0	0	Ki67+	2052.78156186 1491.22439213
-1	0	0	Ki67+	1118.06246212 1599.43343095
-1	0	0	Ki67+	1489.21041711 68.3928096478
-1	0	0	Ki67+	1024.3430134 382.357261128
-1	0	0	Ki67+	1198.40315777 304.363701591
-1	0	0	Ki67+	908.504403578 1616.85605115
-1	0	0	Ki67+	1765.22107626 555.881851338
-1	0	0	Ki67+	1821.40545367 1374.13115962
-1	0	0	Ki67+	319.833558496 1219.47695902
-1	0	0	Ki67+	218.921001333 42.5582937706
-1	0	0	Ki67+	329.565647336 2063.36269545
-1	0	0	Ki67+	861.822076683 1737.79673011
-1	0	0	Ki67+	444.958086432 327.739710646
-1	0	0	Ki67+	1428.10659333 406.673289915
-1	0	0	Ki67+	1514.83839549 1987.98614172
-1	0	0	Ki67+	1447.89636952 377.581814725
-1	0	0	Ki67+	249.048309256 1873.0826519
-1	0	0	Ki67+	1398.08232028 1436.50610166
-1	0	0	Ki67+	72.8389110505 1373.16713243
-1	0	0	Ki67+	830.101621596 917.202112867
-1	0	0	Ki67+	497.68337507 673.795721659
-1	0	0	Ki67+	418.66429185 2135.61734777
-1	0	0	Ki67+	1229.30356503 1412.75815574
-1	0	0	Ki67+	885.866085804 444.678781716
-1	0	0	Ki67+	1509.97678825 331.234388889
-1	0	0	Ki67+	2138.18166436 145.619198909
-1	0	0	Ki67+	2102.09497316 365.856568799
-1	0	0	Ki67+	588.229159578 220.552600798
-1	0	0	Ki67+	1382.41947235 1809.00208905
-1	0	0	Ki67+	913.037740289 1829.89027199
-1	0	0	Ki67+	832.901655416 56.5596965932
-1	0	0	Ki67+	1412.26779977 387.183478912
-1	0	0	Ki67+	918.465616448 332.818730852
-1	0	0	Ki67+	154.23666785 462.633660537
-1	0	0	Ki67+	47.4169508577 1570.83511395
-1	0	0	Ki67+	1887.71854258 662.637754092
-1	0	0	Ki67+	46.4500003637 2005.72397802
-1	0	0	Ki67+	1522.01854426 109.23127196
-1	0	0	Ki67+	1832.7127865 2053.37354428
-1	0	0	Ki67+	1699.43589188 1946.30465764
-1	0	0	Ki67+	1755.51304572 930.760082878
-1	0	0	Ki67+	1030.31384782 945.196996994
-1	0	0	Ki67+	269.342131126 31.0767316702
-1	0	0	Ki67+	848.517010906 1167.05031604
-1	0	0	Ki67+	1896.46316304 44.9711768967
-1	0	0	Ki67+	2040.92872633 1946.08258881
-1	0	0	Ki67+	1222.97540287 851.118213847
-1	0	0	Ki67+	883.365079487 1326.33366689
-1	0	0	Ki67+	2044.26805032 1589.19942807
-1	0	0	Ki67+	432.627197423 1981.75781749
-1	0	0	Ki67+	458.215647882 1386.50007644
-1	0	0	Ki67+	851.818517883 319.634677798
-1	0	0	Ki67+	967.041351214 2132.1303297
-1	0	0	Ki67+	1762.47318061 1100.23086021
-1	0	0	Ki67+	656.969451417 1955.42315448
-1	0	0	Ki67+	686.878258438 1415.17236884
-1	0	0	Ki67+	240.598774397 1016.07763048
-1	0	0	Ki67+	928.767628726 406.558624465
-1	0	0	Ki67+	330.293941743 1330.82207057
-1	0	0	Ki67+	84.4693023526 594.08345043
-1	0	0	Ki67+	773.145286583 234.486500237
-1	0	0	Ki67+	403.5470878 1073.44549576
-1	0	0	Ki67+	1953.94597878 1553.89044941
-1	0	0	Ki67+	523.861541479 1926.73708515
-1	0	0	Ki67+	1369.43182769 1994.32707052
-1	0	0	Ki67+	2098.2287221 1894.26524918
-1	0	0	Ki67+	1417.52256039 1423.04152221
-1	0	0	Ki67+	1777.52224248 2125.97709682
-1	0	0	Ki67+	1374.41533089 783.352951328
-1	0	0	Ki67+	587.955217587 87.3231691092
-1	0	0	Ki67+	1952.58199732 920.157809707
-1	0	0	Ki67+	1286.24294291 483.62682958
-1	0	0	Ki67+	1082.6473717 1240.8131767
-1	0	0	Ki67+	374.291794255 986.418876228
-1	0	0	Ki67+	378.342868203 301.242527289
-1	0	0	Ki67+	1117.92409113 1547.00513613
-1	0	0	Ki67+	225.132886714 620.71576177
-1	0	0	Ki67+	1234.82812022 895.023984773
-1	0	0	Ki67+	1980.33835927 11.0679493886
-1	0	0	Ki67+	431.697779892 441.606493091
-1	0	0	Ki67+	437.068464952 1498.55506071
-1	0	0	Ki67+	285.486923119 1033.17319407
-1	0	0	Ki67+	1616.18104246 1199.68157517
-1	0	0	Ki67+	793.694152965 1167.87569021
-1	0	0	Ki67+	341.406096833 1449.75494221
-1	0	0	Ki67+	1231.1854215 1101.181827
-1	0	0	Ki67+	2117.99405448 1512.79312183
-1	0	0	Ki67+	235.231450725 28.0567935836
-1	0	0	Ki67+	156.14235338 325.200064525
-1	0	0	Ki67+	231.895586986 1814.42906334
-1	0	0	Ki67+	408.553089912 1620.38736347
-1	0	0	Ki67+	917.246269732 2073.98615742
-1	0	0	Ki67+	1456.93324023 1127.16574842
-1	0	0	Ki67+	2089.01145905 862.97574752
-1	0	0	Ki67+	9.7333176366 190.600560202
-1	0	0	Ki67+	480.883581239 1788.363664
-1	0	0	Ki67+	1345.57400505 801.976111414
-1	0	0	Ki67+	682.28919472 87.509355652
-1	0	0	Ki67+	2135.42680566 2030.99729252
-1	0	0	Ki67+	1757.18500465 733.256296853
-1	0	0	Ki67+	2100.5245612 109.496960857
-1	0	0	Ki67+	1499.8404164 485.391991343
-1	0	0	Ki67+	1512.42251295 1728.27826053
-1	0	0	Ki67+	1266.95071226 834.484068522
-1	0	0	Ki67+	1893.77245877 1237.65404476
-1	0	0	Ki67+	1927.64904044 1921.19908201
-1	0	0	Ki67+	1645.79354111 1339.75460594
-1	0	0	Ki67+	393.30823884 1937.50787103
-1	0	0	Ki67+	468.274334418 300.499739711
-1	0	0	Ki67+	1030.69594361 535.70202776
-1	0	0	Ki67+	2080.75901497 1911.19064507
-1	0	0	Ki67+	428.131583068 690.908829046
-1	0	0	Ki67+	1382.53086679 989.056528846
-1	0	0	Ki67+	1312.73691564 1640.17955212
-1	0	0	Ki67+	912.900778514 78.4872564119
-1	0	0	Ki67+	2044.70765681 1523.65618071
-1	0	0	Ki67+	1487.84978943 942.879970051
-1	0	0	Ki67+	1076.03912704 2087.45645682
-1	0	0	Ki67+	189.648250309 1361.38261626
-1	0	0	Ki67+	1912.13615093 1110.27623301
-1	0	0	Ki67+	1244.06125787 1436.43342638
-1	0	0	Ki67+	1901.4499246 1055.9658082
-1	0	0	Ki67+	1492.82466729 1022.33935242
-1	0	0	Ki67+	593.531207219 1192.17234659
-1	0	0	Ki67+	815.153882461 1524.4127982
-1	0	0	Ki67+	1300.64464624 1390.61753713
-1	0	0	Ki67+	1984.27229172 581.596913044
-1	0	0	Ki67+	1278.36580686 1401.55022893
-1	0	0	Ki67+	1784.44319185 714.661388205
-1	0	0	Ki67+	297.006285008 1297.50980553
-1	0	0	Ki67+	1062.3297543 1097.44171672
-1	0	0	Ki67+	719.282782837 113.520910052
-1	0	0	Ki67+	1851.63969987 346.174892486
-1	0	0	Ki67+	1619.5103073 153.207246558
-1	0	0	Ki67+	358.011978938 906.421163947
-1	0	0	Ki67+	2149.97877414 1524.41114426
-1	0	0	Ki67+	2146.09699016 98.7566004962
-1	0	0	Ki67+	1680.82485404 1411.73124473
-1	0	0	Ki67+	1450.33251787 2048.10824017
-1	0	0	Ki67+	1180.3956298 2073.46720697
-1	0	0	Ki67+	805.227554974 1429.40286406
-1	0	0	Ki67+	593.8732017 562.596059094
-1	0	0	Ki67+	142.826970285 1328.05153312
-1	0	0	Ki67+	1458.94481577 1622.58529334
-1	0	0	Ki67+	780.450562972 16.0631079874
-1	0	0	Ki67+	298.716811821 2128.97762495
-1	0	0	Ki67+	497.149203795 1336.6896255
-1	0	0	Ki67+	1929.05872435 1448.90208967
-1	0	0	Ki67+	651.000947608 236.42704181
-1	0	0	Ki67+	1830.77880887 186.1220383
-1	0	0	Ki67+	969.099036358 950.971545199
-1	0	0	Ki67+	1929.75864858 806.634313893
-1	0	0	Ki67+	633.546448131 492.068493065
-1	0	0	Ki67+	1265.98933248 1950.98488898
-1	0	0	Ki67+	1126.9860322 2113.54864698
-1	0	0	Ki67+	1995.44851567 480.342722081
-1	0	0	Ki67+	467.351702282 1355.37661371
-1	0	0	Ki67+	60.6423324561 1324.70014839
-1	0	0	Ki67+	1243.46056296 1830.10501444
-1	0	0	Ki67+	2049.79700344 1909.78258069
-1	0	0	Ki67+	1293.24332545 1475.78443108
-1	0	0	Ki67+	1674.93924226 2133.05962741
-1	0	0	Ki67+	491.825036389 2077.26948454
-1	0	0	Ki67+	519.911290319 1869.23264238
-1	0	0	Ki67+	1147.40439701 472.89959606
-1	0	0	Ki67+	1157.19902204 594.723961458
-1	0	0	Ki67+	2120.82840371 664.596860818
-1	0	0	Ki67+	1585.22214623 433.022410385
-1	0	0	Ki67+	110.061780826 1636.3010214
-1	0	0	Ki67+	1707.99365839 659.758635433
-1	0	0	Ki67+	1276.62875594 1745.58822787
-1	0	0	Ki67+	1527.50184306 1700.33315672
-1	0	0	Ki67+	2068.18142534 1422.82546284
-1	0	0	Ki67+	1957.69019909 34.4034189351
-1	0	0	Ki67+	325.53060333 1000.66128786
-1	0	0	Ki67+	1362.88002781 1628.15028734
-1	0	0	Ki67+	1050.80816735 1138.50341773
-1	0	0	Ki67+	317.526114701 414.71732686
-1	0	0	Ki67+	1923.07194746 933.112834402
-1	0	0	Ki67+	1081.70706837 1650.29277727
-1	0	0	Ki67+	1871.22319456 1552.04254291
-1	0	0	Ki67+	1250.02486061 189.784784484
-1	0	0	Ki67+	1245.36036064 1471.23885764
-1	0	0	Ki67+	193.388975501 2123.11103227
-1	0	0	Ki67+	786.250140864 1474.26854574
-1	0	0	Ki67+	1024.81627712 235.5122507
-1	0	0	Ki67+	405.7932448 1204.27816506
-1	0	0	Ki67+	510.186122806 1807.3336604
-1	0	0	Ki67+	752.402810602 411.139176754
-1	0	0	Ki67+	1184.53264889 1573.09083141
-1	0	0	Ki67+	525.542386706 2065.47702362
-1	0	0	Ki67+	1586.93850557 837.647747182
-1	0	0	Ki67+	1827.61304899 1162.62850372
-1	0	0	Ki67+	88.0551838288 1575.66707726
-1	0	0	Ki67+	207.959111339 1916.51741507
-1	0	0	Ki67+	1261.52123634 1981.82493173
-1	0	0	Ki67+	1427.70058126 2020.60914395
-1	0	0	Ki67+	2027.94494504 1718.24319752
-1	0	0	Ki67+	1716.66910268 997.067577626
-1	0	0	Ki67+	1782.02281571 898.016783666
-1	0	0	Ki67+	162.373412991 1318.50463869
-1	0	0	Ki67+	1337.37401511 1297.16280328
-1	0	0	Ki67+	70.0559217872 678.290400802
-1	0	0	Ki67+	928.829647541 428.93026651
-1	0	0	Ki67+	423.629124512 1702.48583836
-1	0	0	Ki67+	1589.62858423 8.20625293733
-1	0	0	Ki67+	323.084157918 459.451925374
-1	0	0	Ki67+	1713.57313288 1621.09377384
-1	0	0	Ki67+	621.524069706 1062.46359054
-1	0	0	Ki67+	1051.37838504 581.493937237
-1	0	0	Ki67+	1636.57607518 1526.56066802
-1	0	0	Ki67+	150.455998413 523.110412303
-1	0	0	Ki67+	1682.79676247 1067.52287736
-1	0	0	Ki67+	390.093071496 809.40141173
-1	0	0	Ki67+	250.914665365 2090.87483264
-1	0	0	Ki67+	1904.11545331 1513.23669764
-1	0	0	Ki67+	342.312915724 1579.32375111
-1	0	0	Ki67+	1401.19649691 200.475167234
-1	0	0	Ki67+	1169.83982085 858.542511373
-1	0	0	Ki67+	510.710943909 2047.49198021
-1	0	0	Ki67+	895.955541283 1778.79578816
-1	0	0	Ki67+	1901.55929681 1794.36047841
-1	0	0	Ki67+	1639.5952031 2099.10045239
-1	0	0	Ki67+	1703.16208408 818.457946142
-1	0	0	Ki67+	719.943507654 21.5215535539
-1	0	0	Ki67+	1115.32602922 835.023759862
-1	0	0	Ki67+	573.094331384 819.639982413
-1	0	0	Ki67+	1898.89641955 1176.82656434
-1	0	0	Ki67+	1335.06628312 1793.63702316
-1	0	0	Ki67+	1768.76167468 2077.08276204
-1	0	0	Ki67+	1722.67054694 869.262312374
-1	0	0	Ki67+	1839.3138894 1861.64726753
-1	0	0	Ki67+	1185.599903 982.163526139
-1	0	0	Ki67+	69.9339068559 1400.04724372
-1	0	0	Ki67+	935.836409085 1534.98321884
-1	0	0	Ki67+	2022.79602403 317.998027943
-1	0	0	Ki67+	1308.29047713 2067.80010905
-1	0	0	Ki67+	1476.26507323 1764.80678322
-1	0	0	Ki67+	1114.46255017 1343.00995103
-1	0	0	Ki67+	1642.5797202 36.0967345063
-1	0	0	Ki67+	1177.40628803 2124.23954224
-1	0	0	Ki67+	662.876619767 957.328270008
-1	0	0	Ki67+	1616.43755884 937.746577544
-1	0	0	Ki67+	1591.69518514 1532.30494489
-1	0	0	Ki67+	756.395030816 1454.85296331
-1	0	0	Ki67+	693.54815719 578.325106732
-1	0	0	Ki67+	1430.98869237 1016.81670266
-1	0	0	Ki67+	315.306884944 557.839207919
-1	0	0	Ki67+	1470.41059695 1092.53568081
-1	0	0	Ki67+	723.03410448 399.801636872
-1	0	0	Ki67+	1752.69117785 216.273339715
-1	0	0	Ki67+	267.849743535 1699.97752576
-1	0	0	Ki67+	1226.03006493 684.860356631
-1	0	0	Ki67+	967.867138884 1975.5670079
-1	0	0	Ki67+	1312.06206671 873.170782544
-1	0	0	Ki67+	2124.02800723 349.619610564
-1	0	0	Ki67+	1737.53951936 233.152113329
-1	0	0	Ki67+	498.432524992 1226.06145632
-1	0	0	Ki67+	105.57319738 159.130119635
-1	0	0	Ki67+	1877.54183231 443.839524707
-1	0	0	Ki67+	768.397386334 183.012798958
-1	0	0	Ki67+	2014.72787422 1462.39071024
-1	0	0	Ki67+	1451.66603963 1717.9656712
-1	0	0	Ki67+	1390.35942545 240.640075364
-1	0	0	Ki67+	480.852825646 1597.62391474
-1	0	0	Ki67+	1933.44974148 608.270112947
-1	0	0	Ki67+	16.0863786254 1245.01778785
-1	0	0	Ki67+	883.787687843 1908.29272036
-1	0	0	Ki67+	650.224397012 1843.30519783
-1	0	0	Ki67+	867.039094069 356.307769961
-1	0	0	Ki67+	491.957823593 39.4575056336
-1	0	0	Ki67+	878.850341094 2027.76238371
-1	0	0	Ki67+	231.118943791 202.650006405
-1	0	0	Ki67+	336.401095045 816.122964337
-1	0	0	Ki67+	1575.33025193 261.766704827
-1	0	0	Ki67+	1007.80334784 519.38055582
-1	0	0	Ki67+	227.221654908 1266.97385381
-1	0	0	Ki67+	1242.93401671 1956.76065694
-1	0	0	Ki67+	2067.04385332 1034.48364586
-1	0	0	Ki67+	185.143410735 971.639483405
-1	0	0	Ki67+	405.522965196 983.710284584
-1	0	0	Ki67+	1682.5405125 680.687106548
-1	0	0	Ki67+	660.338827368 1417.71566858
-1	0	0	Ki67+	1043.30689055 906.316469367
-1	0	0	Ki67+	803.374875796 1657.45790528
-1	0	0	Ki67+	527.435412478 1182.64691796
-1	0	0	Ki67+	2022.32915801 1538.65209613
-1	0	0	Ki67+	1677.92196346 1274.92877575
-1	0	0	Ki67+	1222.19090081 90.6251480254
-1	0	0	Ki67+	397.756124584 2142.493822
-1	0	0	Ki67+	357.421598726 1176.10132608
-1	0	0	Ki67+	208.695173213 840.18140686
-1	0	0	Ki67+	729.726778858 212.110031251
-1	0	0	Ki67+	579.109107126 591.146692382
-1	0	0	Ki67+	1696.88347876 2015.78791064
-1	0	0	Ki67+	138.754133725 1249.01036935
-1	0	0	Ki67+	1740.22054899 1561.08253197
-1	0	0	Ki67+	1514.03935607 1908.7685274
-1	0	0	Ki67+	127.493691595 1553.7716387
-1	0	0	Ki67+	616.932894656 1502.12666399
-1	0	0	Ki67+	1578.81344514 1687.56839412
-1	0	0	Ki67+	1982.5711574 1671.00868753
-1	0	0	Ki67+	411.534729888 830.020538384
-1	0	0	Ki67+	1743.8229637 2037.54868906
-1	0	0	Ki67+	1293.10540084 1293.66352771
-1	0	0	Ki67+	574.814262498 1036.06859054
-1	0	0	Ki67+	2022.78278765 569.917963952
-1	0	0	Ki67+	387.115052419 1151.57471707
-1	0	0	Ki67+	1292.35302165 933.94512123
-1	0	0	Ki67+	1843.10292882 1124.66791274
-1	0	0	Ki67+	1071.56285122 1598.25525612
-1	0	0	Ki67+	1585.99160789 118.432091531
-1	0	0	Ki67+	1619.89896146 1292.75165878
-1	0	0	Ki67+	1060.18174946 457.098360795
-1	0	0	Ki67+	1248.87160723 1227.42002431
-1	0	0	Ki67+	461.52773241 959.108572753
-1	0	0	Ki67+	2023.9457871 1224.99846931
-1	0	0	Ki67+	1043.70215945 1074.84158564
-1	0	0	Ki67+	1845.93343749 903.765678155
-1	0	0	Ki67+	2008.30168564 2031.23324309
-1	0	0	Ki67+	809.732488406 1145.41439449
-1	0	0	Ki67+	1308.209901 478.187630868
-1	0	0	Ki67+	966.576809484 1598.89231122
-1	0	0	Ki67+	149.739435413 488.822247643
-1	0	0	Ki67+	1090.28697663 341.033295995
-1	0	0	Ki67+	1657.07250895 1386.62779784
-1	0	0	Ki67+	756.653457519 1740.19841557
-1	0	0	Ki67+	1307.47765578 1727.40906389
-1	0	0	Ki67+	944.956202137 1065.08161844
-1	0	0	Ki67+	1078.46961559 420.88732714
-1	0	0	Ki67+	48.0629253201 67.8234361767
-1	0	0	Ki67+	1793.82606421 1349.72242522
-1	0	0	Ki67+	956.585104717 93.481455024
-1	0	0	Ki67+	1396.48364497 962.349123737
-1	0	0	Ki67+	1604.31431332 1313.78491199
-1	0	0	Ki67+	864.476935997 1558.00288755
-1	0	0	Ki67+	694.990804767 2127.17441524
-1	0	0	Ki67+	888.146863557 845.599044372
-1	0	0	Ki67+	683.37713612 942.27595867
-1	0	0	Ki67+	940.406721149 1603.96353883
-1	0	0	Ki67+	1084.27250846 1386.73330207
-1	0	0	Ki67+	817.489601056 894.392379771
-1	0	0	Ki67+	320.16640053 1822.95944819
-1	0	0	Ki67+	1882.43826195 1601.67580819
-1	0	0	Ki67+	1316.1457323 1260.70544098
-1	0	0	Ki67+	901.127186692 377.841289065
-1	0	0	Ki67+	890.165857218 422.613285257
-1	0	0	Ki67+	271.616191552 713.951076874
-1	0	0	Ki67+	1207.10000858 1503.49671734
-1	0	0	Ki67+	520.466305829 1475.90069767
-1	0	0	Ki67+	1633.01371417 353.055742498
-1	0	0	Ki67+	20.1536695123 1783.72731568
-1	0	0	Ki67+	1691.35175581 1653.86872695
-1	0	0	Ki67+	1427.20176139 1978.95508973
-1	0	0	Ki67+	1170.16541626 1445.27097252
-1	0	0	Ki67+	1597.17474696 1557.43162822
-1	0	0	Ki67+	1819.67320294 311.405290726
-1	0	0	Ki67+	578.74995113 498.197716961
-1	0	0	Ki67+	1986.34941847 1517.70245712
-1	0	0	Ki67+	795.341512147 1857.34152814
-1	0	0	Ki67+	697.496985133 1865.17704063
-1	0	0	Ki67+	774.568663917 1919.55991158
-1	0	0	Ki67+	1854.02891242 1733.84092591
-1	0	0	Ki67+	913.958900196 999.617517797
-1	0	0	Ki67+	919.404293423 1681.85312525
-1	0	0	Ki67+	852.507192691 839.935548845
-1	0	0	Ki67+	1858.95190235 514.144882545
-1	0	0	Ki67+	1348.34818733 1681.67830883
-1	0	0	Ki67+	514.385919166 545.346769133
-1	0	0	Ki67+	2010.2691388 282.214368921
-1	0	0	Ki67+	561.927029458 891.588515373
-1	0	0	Ki67+	1706.03502932 952.163228579
-1	0	0	Ki67+	106.869523846 1459.64832228
-1	0	0	Ki67+	1551.48086428 1842.18167171
-1	0	0	Ki67+	1590.01481895 1073.5383358
-1	0	0	Ki67+	1746.90841599 597.657831531
-1	0	0	Ki67+	900.551471485 1656.28687951
-1	0	0	Ki67+	947.711722773 1460.68650816
-1	0	0	Ki67+	1093.65908646 287.440177182
-1	0	0	Ki67+	1724.76874142 1663.92445291
-1	0	0	Ki67+	938.436342193 1843.43702844
-1	0	0	Ki67+	1195.57041087 650.192711083
-1	0	0	Ki67+	256.024522326 901.673485487
-1	0	0	Ki67+	1843.22413658 1944.24903673
-1	0	0	Ki67+	908.223091657 2138.04182682
-1	0	0	Ki67+	0.814186906403 1365.34640826
-1	0	0	Ki67+	2142.28000901 391.931630536
-1	0	0	Ki67+	1300.3881329 1096.78026378
-1	0	0	Ki67+	374.477793352 1873.74610887
-1	0	0	Ki67+	1877.70838452 984.983336841
-1	0	0	Ki67+	63.299610898 215.361500434
-1	0	0	Ki67+	2017.75119474 1015.14618558
-1	0	0	Ki67+	1926.27968124 72.6398042266
-1	0	0	Ki67+	345.047494553 1661.80032445
-1	0	0	Ki67+	309.17077811 138.66387474
-1	0	0	Ki67+	419.862692443 1918.85602817
-1	0	0	Ki67+	152.789921293 764.586398381
-1	0	0	Ki67+	1354.21829927 1134.55052571
-1	0	0	Ki67+	591.357066912 1462.75278631
-1	0	0	Ki67+	875.274209675 877.408710256
-1	0	0	Ki67+	1236.61215067 1735.78783491
-1	0	0	Ki67+	524.677460251 1153.1086563
-1	0	0	Ki67+	1198.14964296 1069.00033268
-1	0	0	Ki67+	295.01990302 780.057213168
-1	0	0	Ki67+	1153.61380605 1251.60789717
-1	0	0	Ki67+	2033.34433711 10.0187947259
-1	0	0	Ki67+	245.947438216 1607.62550086
-1	0	0	Ki67+	1568.62202041 681.524452825
-1	0	0	Ki67+	1887.52275803 352.031663529
-1	0	0	Ki67+	255.940347832 299.311583372
-1	0	0	Ki67+	2122.22901919 568.570991712
-1	0	0	Ki67+	154.817592873 2109.74905132
-1	0	0	Ki67+	1893.39110068 1474.2307163
-1	0	0	Ki67+	1917.41826674 826.084548118
-1	0	0	Ki67+	1504.96488327 308.173135487
-1	0	0	Ki67+	411.339494055 1778.99579762
-1	0	0	Ki67+	1740.95362434 983.58089777
-1	0	0	Ki67+	1668.85289365 33.6856179598
-1	0	0	Ki67+	1729.52940626 1070.02337807
-1	0	0	Ki67+	194.897198734 1813.13053346
-1	0	0	Ki67+	1739.23473534 1759.05262477
-1	0	0	Ki67+	306.451389798 1184.10776532
-1	0	0	Ki67+	1491.433191 647.949879976
-1	0	0	Ki67+	798.620814449 1943.35393604
-1	0	0	Ki67+	982.543896664 1159.74232064
-1	0	0	Ki67+	695.415103136 2020.22257717
-1	0	0	Ki67+	1227.24286357 1530.23228376
-1	0	0	Ki67+	1246.4003795 527.076596032
-1	0	0	Ki67+	582.261216287 1391.97817635
-1	0	0	Ki67+	1829.08409707 470.369477083
-1	0	0	Ki67+	1549.24770861 248.366136065
-1	0	0	Ki67+	2020.6453111 1513.26274139
-1	0	0	Ki67+	1137.01986533 1521.26473528
-1	0	0	Ki67+	1392.21842946 1255.37552609
-1	0	0	Ki67+	1216.70650202 1343.8561921
-1	0	0	Ki67+	74.4256796174 484.28349517
-1	0	0	Ki67+	697.117462016 1219.81169388
-1	0	0	Ki67+	83.8296937481 1813.1296021
-1	0	0	Ki67+	769.933137607 2099.27086132
-1	0	0	Ki67+	1660.07086865 2077.13531443
-1	0	0	Ki67+	2080.56083006 2086.22550428
-1	0	0	Ki67+	422.154257451 1557.97707294
-1	0	0	Ki67+	2114.87400245 758.163999915
-1	0	0	Ki67+	1004.86408504 846.751977795
-1	0	0	Ki67+	1157.83788124 899.419111055
-1	0	0	Ki67+	1377.75504154 2087.63340427
-1	0	0	Ki67+	1294.08743714 1573.18856181
-1	0	0	Ki67+	1172.06130327 1212.99882275
-1	0	0	Ki67+	38.3387720787 2086.07185154
-1	0	0	Ki67+	1991.24079756 1819.22921216
-1	0	0	Ki67+	7.58898773832 97.3055986899
-1	0	0	Ki67+	385.198242869 669.197476185
-1	0	0	Ki67+	1050.80606011 1319.07778616
-1	0	0	Ki67+	1926.72795464 1254.01992291
-1	0	0	Ki67+	494.882466192 1257.93741092
-1	0	0	Ki67+	691.006922382 60.0568154433
-1	0	0	Ki67+	1807.45837579 2004.34926002
-1	0	0	Ki67+	1287.54744996 679.507348223
-1	0	0	Ki67+	1781.58991585 929.18485802
-1	0	0	Ki67+	1618.834988 1752.04343705
-1	0	0	Ki67+	1380.67558202 1572.49514606
-1	0	0	Ki67+	1878.39174804 640.072302104
-1	0	0	Ki67+	1008.56988946 1362.23473564
-1	0	0	Ki67+	1792.54918324 1839.41410426
-1	0	0	Ki67+	120.758449901 1699.36884342
-1	0	0	Ki67+	1820.0422947 710.609579862
-1	0	0	Ki67+	619.904633217 2057.35068571
-1	0	0	Ki67+	498.416717988 1432.15368661
-1	0	0	Ki67+	1541.97567647 791.898922039
-1	0	0	Ki67+	135.63977555 930.818453442
-1	0	0	Ki67+	1416.7681711 1206.01990424
-1	0	0	Ki67+	30.3215027602 506.362547944
-1	0	0	Ki67+	1873.30064875 2137.84098858
-1	0	0	Ki67+	335.690859371 1800.53696419
-1	0	0	Ki67+	996.382293465 1388.96189562
-1	0	0	Ki67+	184.862492254 1855.33482632
-1	0	0	Ki67+	125.274179771 1765.18975665
-1	0	0	Ki67+	273.444032299 635.609661091
-1	0	0	Ki67+	329.79492648 1479.37398509
-1	0	0	Ki67+	1720.81347206 1715.6445692
-1	0	0	Ki67+	744.842746314 777.86079309
-1	0	0	Ki67+	1507.78479453 837.69903842
-1	0	0	Ki67+	1170.91977937 1819.78625908
-1	0	0	Ki67+	652.036885285 1322.60338283
-1	0	0	Ki67+	499.576979276 1989.81268895
-1	0	0	Ki67+	1266.33681797 464.319701135
-1	0	0	Ki67+	1864.40728747 1421.06079415
-1	0	0	Ki67+	1526.86293252 734.497346832
-1	0	0	Ki67+	126.477125248 1797.16710973
-1	0	0	Ki67+	142.545335633 1204.13019812
-1	0	0	Ki67+	1079.07179418 68.8957350649
-1	0	0	Ki67+	1980.99128361 1105.85345094
-1	0	0	Ki67+	442.784151003 393.134784559
-1	0	0	Ki67+	236.843143754 1056.75854361
-1	0	0	Ki67+	1743.8411354 123.990472421
-1	0	0	Ki67+	229.454130719 451.639188841
-1	0	0	Ki67+	400.623436924 317.133683481
-1	0	0	Ki67+	1079.14395579 960.49591705
-1	0	0	Ki67+	1198.3891896 1481.59689979
-1	0	0	Ki67+	50.4213996573 2049.02117373
-1	0	0	Ki67+	1432.65106812 1055.71938007
-1	0	0	Ki67+	1870.15426684 2069.54588582
-1	0	0	Ki67+	168.169854017 1378.65069882
-1	0	0	Ki67+	638.663661702 746.142793379
-1	0	0	Ki67+	1688.13715252 526.572012097
-1	0	0	Ki67+	1039.41547526 2010.21216605
-1	0	0	Ki67+	1676.29240028 83.0359405301
-1	0	0	Ki67+	1932.59974722 134.685367846
-1	0	0	Ki67+	627.579617725 713.781342967
-1	0	0	Ki67+	1426.00113579 1763.91047382
-1	0	0	Ki67+	915.048287722 769.607725283
-1	0	0	Ki67+	796.384998356 1607.77433363
-1	0	0	Ki67+	689.475935791 1826.41392743
-1	0	0	Ki67+	695.480964916 1462.40105941
-1	0	0	Ki67+	1701.04404547 75.3531326901
-1	0	0	Ki67+	252.194733691 181.967074362
-1	0	0	Ki67+	1272.01511233 1154.64054518
-1	0	0	Ki67+	1946.17907159 507.129512947
-1	0	0	Ki67+	695.54854698 148.76704271
-1	0	0	Ki67+	97.6631292679 76.6732024419
-1	0	0	Ki67+	104.51633957 635.824069996
-1	0	0	Ki67+	1254.26591687 11.7665369731
-1	0	0	Ki67+	744.627583107 1781.95302223
-1	0	0	Ki67+	37.5783094926 1880.53981355
-1	0	0	Ki67+	1882.76542853 929.444199527
-1	0	0	Ki67+	1380.54239519 1231.15598252
-1	0	0	Ki67+	1399.91198024 928.008413563
-1	0	0	Ki67+	408.387460219 740.694088282
-1	0	0	Ki67+	410.161639293 1489.41893145
-1	0	0	Ki67+	981.064063649 1193.50742494
-1	0	0	Ki67+	300.604889899 192.443865898
-1	0	0	Ki67+	1836.9986633 209.028620682
-1	0	0	Ki67+	578.863906555 2144.81659752
-1	0	0	Ki67+	502.357780414 1607.92841956
-1	0	0	Ki67+	372.52747882 1320.65378817
-1	0	0	Ki67+	1156.34925873 79.6246042894
-1	0	0	Ki67+	1852.90450462 142.518173658
-1	0	0	Ki67+	594.695302899 960.668142662
-1	0	0	Ki67+	709.436233323 723.706833713
-1	0	0	Ki67+	381.749835376 937.866336801
-1	0	0	Ki67+	368.470254795 1373.00057879
-1	0	0	Ki67+	556.514053554 1922.99890602
-1	0	0	Ki67+	1806.92969172 1628.93926244
-1	0	0	Ki67+	910.947888692 293.080942437
-1	0	0	Ki67+	1141.36076832 2053.312237
-1	0	0	Ki67+	785.372794992 1765.03726724
-1	0	0	Ki67+	388.28181967 1995.61728573
-1	0	0	Ki67+	89.8851038449 1957.34029757
-1	0	0	Ki67+	1798.59687444 2032.9063328
-1	0	0	Ki67+	1824.70017315 1425.38031124
-1	0	0	Ki67+	218.844737072 1228.30433313
-1	0	0	Ki67+	1601.60549291 1479.10960786
-1	0	0	Ki67+	119.887020845 281.095375246
-1	0	0	Ki67+	1656.93978557 1723.28734569
-1	0	0	Ki67+	135.174554812 962.076219554
-1	0	0	Ki67+	579.043468177 1332.78833217
-1	0	0	Ki67+	729.74174089 1047.2549605
-1	0	0	Ki67+	37.7719136922 1178.86468263
-1	0	0	Ki67+	1293.73408083 860.224865215
-1	0	0	Ki67+	1608.32297806 454.01622137
-1	0	0	Ki67+	1399.14991322 1619.97156123
-1	0	0	Ki67+	1491.68314403 886.487769728
-1	0	0	Ki67+	1793.49191589 203.606800166
-1	0	0	Ki67+	865.04604215 725.180714202
-1	0	0	Ki67+	348.600874046 742.454134854
-1	0	0	Ki67+	1040.69542291 1250.23521392
-1	0	0	Ki67+	2125.07756955 231.054209924
-1	0	0	Ki67+	553.656696454 458.527428858
-1	0	0	Ki67+	1596.0787036 737.139578582
-1	0	0	Ki67+	397.838452713 1693.83590007
-1	0	0	Ki67+	1127.61145225 1116.18634048
-1	0	0	Ki67+	175.257576586 1796.75180737
-1	0	0	Ki67+	1392.14416126 483.507726635
-1	0	0	Ki67+	440.751437681 833.175132507
-1	0	0	Ki67+	1395.18306944 1919.3910532
-1	0	0	Ki67+	1580.88517668 1280.7228502
-1	0	0	Ki67+	221.800551258 517.312799017
-1	0	0	Ki67+	232.254044636 495.985478544
-1	0	0	Ki67+	1706.77277262 1785.86688309
-1	0	0	Ki67+	1712.10984978 1130.48848325
-1	0	0	Ki67+	1686.44726424 1739.43159778
-1	0	0	Ki67+	1909.49304136 312.8042981
-1	0	0	Ki67+	1073.4390602 914.080243888
-1	0	0	Ki67+	1806.45474856 175.237758233
-1	0	0	Ki67+	1085.13338212 1462.65371859
-1	0	0	Ki67+	1586.94111715 393.840723715
-1	0	0	Ki67+	1405.38467801 718.309229157
-1	0	0	Ki67+	1524.64632448 1285.30805206
-1	0	0	Ki67+	212.160705339 1749.60051907
-1	0	0	Ki67+	729.347225807 291.811495615
-1	0	0	Ki67+	720.540736503 913.717490956
-1	0	0	Ki67+	1921.67329767 984.153278057
-1	0	0	Ki67+	711.410845215 1968.52036531
-1	0	0	Ki67+	1916.50423528 673.329891417
-1	0	0	Ki67+	1510.65655102 1566.67724334
-1	0	0	Ki67+	1993.64792211 1185.18637074
-1	0	0	Ki67+	1135.34419131 1314.72334519
-1	0	0	Ki67+	1023.55030471 689.156142615
-1	0	0	Ki67+	912.955099678 1352.95334564
-1	0	0	Ki67+	980.224830468 1054.99960366
-1	0	0	Ki67+	1434.9763639 2128.74181845
-1	0	0	Ki67+	1045.51922476 2149.4805414
-1	0	0	Ki67+	670.439508004 1200.21658843
-1	0	0	Ki67+	1823.05452167 1461.70355423
-1	0	0	Ki67+	2053.58721724 965.302858863
-1	0	0	Ki67+	2046.07257034 726.726671597
-1	0	0	Ki67+	1581.60801355 59.309697691
-1	0	0	Ki67+	80.5833518401 443.425598028
-1	0	0	Ki67+	1399.90905841 818.207937591
-1	0	0	Ki67+	1294.50780965 1962.63945503
-1	0	0	Ki67+	1640.58669754 1830.3879853
-1	0	0	Ki67+	1670.75503693 1145.29618166
-1	0	0	Ki67+	749.937703516 803.091017339
-1	0	0	Ki67+	1852.48792328 782.058910809
-1	0	0	Ki67+	554.990842331 1723.0003128
-1	0	0	Ki67+	1927.29037107 1975.36793605
-1	0	0	Ki67+	1590.02303367 139.958480298
-1	0	0	Ki67+	1353.19217732 437.159730062
-1	0	0	Ki67+	1729.91834188 76.697184902
-1	0	0	Ki67+	365.947566998 582.816184489
-1	0	0	Ki67+	1305.89934429 1773.88119353
-1	0	0	Ki67+	1259.13803193 256.49606277
-1	0	0	Ki67+	422.17744919 570.069962867
-1	0	0	Ki67+	556.754919582 2018.56918835
-1	0	0	Ki67+	526.687157738 1057.04305561
-1	0	0	Ki67+	1643.31881826 1109.3602862
-1	0	0	Ki67+	1815.5092928 564.444349225
-1	0	0	Ki67+	181.890310663 1530.17406775
-1	0	0	Ki67+	1913.2693382 1424.58823722
-1	0	0	Ki67+	1797.41563562 366.544902562
-1	0	0	Ki67+	1014.25740388 1325.8355345
-1	0	0	Ki67+	1223.49260786 745.014500999
-1	0	0	Ki67+	342.248222013 1076.0837534
-1	0	0	Ki67+	983.785894453 1340.10693305
-1	0	0	Ki67+	835.03418112 735.004847169
-1	0	0	Ki67+	371.374158706 403.955026712
-1	0	0	Ki67+	59.9719640948 429.420319539
-1	0	0	Ki67+	1108.95879469 309.354312637
-1	0	0	Ki67+	1248.37051178 1614.94898925
-1	0	0	Ki67+	790.588488662 422.744495725
-1	0	0	Ki67+	795.355971396 1556.97222711
-1	0	0	Ki67+	1190.1220002 358.547023787
-1	0	0	Ki67+	1839.00086618 625.645205171
-1	0	0	Ki67+	212.24205167 1158.46067986
-1	0	0	Ki67+	2036.8413852 1291.08297513
-1	0	0	Ki67+	636.483604897 1931.23840756
-1	0	0	Ki67+	1454.54372035 282.179713863
-1	0	0	Ki67+	1314.07351305 1143.64496985
-1	0	0	Ki67+	1643.96775795 1964.96763355
-1	0	0	Ki67+	299.580654783 1863.52441083
-1	0	0	Ki67+	985.952583097 145.29474264
-1	0	0	Ki67+	123.785322992 765.435341009
-1	0	0	Ki67+	2144.28056315 199.212390858
-1	0	0	Ki67+	1746.53632748 1176.68579874
-1	0	0	Ki67+	1639.52770124 1303.94017027
-1	0	0	Ki67+	1327.60445151 1829.04602415
-1	0	0	Ki67+	1231.94741533 1248.65143381
-1	0	0	Ki67+	1760.06228222 429.636114075
-1	0	0	Ki67+	1131.92332569 314.188986477
-1	0	0	Ki67+	1676.9940302 2004.93882032
-1	0	0	Ki67+	1020.50046963 102.065687635
-1	0	0	Ki67+	365.478709123 2105.22308759
-1	0	0	Ki67+	2008.58181644 1400.03588614
-1	0	0	Ki67+	458.514211754 887.148015955
-1	0	0	Ki67+	264.11219633 339.845475168
-1	0	0	Ki67+	1173.43617929 629.953019267
-1	0	0	CD3+/CD8+/Ki67+	8.51808951129 934.500673091
-1	0	0	CD3+/CD8+/Ki67+	677.417249086 766.353094947
-1	0	0	CD3+/CD8+/Ki67+	1842.39375804 1230.7318307
-1	0	0	CD3+/CD8+/Ki67+	1893.09513448 1747.18744293
-1	0	0	CD3+/CD8+/Ki67+	1715.11496421 1402.77675471
-1	0	0	CD3+/CD8+/Ki67+	1383.1631103 156.584914564
-1	0	0	CD3+/CD8+/Ki67+	1813.83263653 1275.157647
-1	0	0	CD3+/CD8+/Ki67+	1205.57387552 1764.10850791
-1	0	0	CD3+/CD8+/Ki67+	1696.59308861 1363.86641627
-1	0	0	CD3+/CD8+/Ki67+	834.934383952 218.141341693
-1	0	0	CD3+/CD8+/Ki67+	235.513546587 1707.35400758
-1	0	0	CD3+/CD8+/Ki67+	1119.23571866 1899.04260131
-1	0	0	CD3+/CD8+/Ki67+	1150.76913197 1791.10298385
-1	0	0	CD3+/CD8+/Ki67+	2049.38274457 2136.31619946
-1	0	0	CD3+/CD8+/Ki67+	220.112061541 553.951501339
-1	0	0	CD3+/CD8+/Ki67+	1221.30392936 503.273872517
-1	0	0	CD3+/CD8+/Ki67+	1899.85781097 1022.28569733
-1	0	0	CD3+/CD8+/Ki67+	2131.27952145 942.980558514
-1	0	0	CD3+/CD8+/Ki67+	1660.16831456 139.948943269
-1	0	0	CD3+/CD8+/Ki67+	1.2912333381 1555.55456568
-1	0	0	CD3+/CD8+/Ki67+	1.56628627615 43.1961504572
-1	0	0	CD3+/CD8+/Ki67+	704.354343834 1072.3781044
-1	0	0	CD3+/CD8+/Ki67+	726.591765364 1244.95544756
-1	0	0	CD3+/CD8+/Ki67+	605.352446695 1955.07787919
-1	0	0	CD3+/CD8+/Ki67+	1099.66005548 995.942394667
-1	0	0	CD3+/CD8+/Ki67+	847.508452102 799.926891916
-1	0	0	CD3+/CD8+/Ki67+	2110.99633997 1267.59988212
-1	0	0	CD3+/CD8+/Ki67+	2115.9132756 1377.74892217
-1	0	0	CD3+/CD8+/Ki67+	0.986419135885 1063.41552098
-1	0	0	CD3+/CD8+/Ki67+	2078.44775681 273.839038575
-1	0	0	CD3+/CD8+/Ki67+	1351.83425213 877.128097082
-1	0	0	CD3+/CD8+/Ki67+	594.605257817 375.022885843
-1	0	0	CD3+/CD8+/Ki67+	1359.65815251 692.699964241
-1	0	0	CD3+/CD8+/Ki67+	1562.98389425 1583.89044911
-1	0	0	CD3+/CD8+/Ki67+	925.261652632 1260.6743556
-1	0	0	CD3+/CD8+/Ki67+	461.426499943 1653.38178712
-1	0	0	CD3+/CD8+/Ki67+	978.379336989 1516.29155267
-1	0	0	CD3+/CD8+/Ki67+	1102.52016649 16.6748737037
-1	0	0	CD3+/CD8+/Ki67+	1613.02242193 1609.56132749
-1	0	0	CD3+/CD8+/Ki67+	1881.30777699 1838.564907
-1	0	0	CD3+/CD8+/Ki67+	1011.08716223 1472.69333863
-1	0	0	CD3+/CD8+/Ki67+	957.958808755 1749.75494525
-1	0	0	CD3+/CD8+/Ki67+	1425.48539773 1509.85472201
-1	0	0	CD3+/CD8+/Ki67+	1578.96188393 1964.13924405
-1	0	0	CD3+/CD8+/Ki67+	0.264125978573 1146.27224326
-1	0	0	CD3+/CD8+/Ki67+	1806.1765037 1298.43726678
-1	0	0	CD3+/CD8+/Ki67+	1149.15270488 1751.30723883
-1	0	0	CD3+/CD8+/Ki67+	1199.50076422 559.562924886
-1	0	0	CD3+/CD8+/Ki67+	3.12926012233 1891.44377866
-1	0	0	CD3+/CD8+/Ki67+	1478.00976435 2001.72091359
#EOF
