# Supplementary material for: Data-Driven Discovery of Immune Contexture Biomarkers
Source: Front Oncol. 2018 Dec 18;8:627. doi: 10.3389/fonc.2018.00627 (PMC6305402; doi:10.3389/fonc.2018.00627)
Supplement: Data Sheet 2.zip — The synthetic dataset used for verifying the approach (section 3.1; Figure 4) is provided as a collection of text files describing regions, markers, and metadata. [file Data_Sheet_2.zip › verificationDataset/testdata_048_ImageObjects.txt]

barcode_target	testdata_048
barcode_origin	-1
workflow_target_version	-1
workflow_origin	-1
workflow_origin_version	-1
iH	-1
iW	-1
user	None

-1	0	0	Ki67+	1671.67850442 1655.50922035
-1	0	0	Ki67+	1200.36799033 319.108789657
-1	0	0	Ki67+	1408.68367681 202.835842273
-1	0	0	Ki67+	336.250154669 951.650339699
-1	0	0	Ki67+	1698.02539933 975.206874855
-1	0	0	Ki67+	35.3758093418 1128.67097413
-1	0	0	Ki67+	1731.53309193 1445.97540267
-1	0	0	Ki67+	1694.85050501 1986.3231484
-1	0	0	Ki67+	531.760207634 2094.75079057
-1	0	0	Ki67+	114.432463025 2011.78089228
-1	0	0	Ki67+	990.96635328 700.895305666
-1	0	0	Ki67+	353.107123314 444.80383843
-1	0	0	Ki67+	1684.18254222 1765.7240682
-1	0	0	Ki67+	1219.75709542 897.565802489
-1	0	0	Ki67+	1827.11267436 404.773414837
-1	0	0	Ki67+	595.279047284 483.328034237
-1	0	0	Ki67+	2141.12790784 804.295852797
-1	0	0	Ki67+	976.978319003 400.806899806
-1	0	0	Ki67+	584.814259491 1923.80938529
-1	0	0	Ki67+	373.405553936 316.340887051
-1	0	0	Ki67+	571.64714288 709.373483312
-1	0	0	Ki67+	448.040446578 572.861658592
-1	0	0	Ki67+	1733.67550299 625.089162163
-1	0	0	Ki67+	2045.53709777 538.933384361
-1	0	0	Ki67+	2080.41688394 1161.91099094
-1	0	0	Ki67+	860.160213258 1830.45320097
-1	0	0	Ki67+	396.196964786 707.46551503
-1	0	0	Ki67+	931.208904599 2128.70635823
-1	0	0	Ki67+	593.452796571 1513.86105303
-1	0	0	Ki67+	1559.95734627 955.191291816
-1	0	0	Ki67+	1435.99134602 733.103893696
-1	0	0	Ki67+	22.8430039967 24.7220287816
-1	0	0	Ki67+	1594.78570997 1977.52728572
-1	0	0	Ki67+	2133.13855095 1676.92582239
-1	0	0	Ki67+	17.5838470444 2032.20904668
-1	0	0	Ki67+	154.600172876 1927.20303644
-1	0	0	Ki67+	1217.80977887 1605.7629615
-1	0	0	Ki67+	324.707837223 862.678275742
-1	0	0	Ki67+	1493.35424795 1086.36274174
-1	0	0	Ki67+	1200.24154172 1996.23087353
-1	0	0	Ki67+	1804.82371979 757.652763168
-1	0	0	Ki67+	1632.16395842 1227.60541341
-1	0	0	Ki67+	1466.49832698 747.583740113
-1	0	0	Ki67+	81.3869993495 865.092846734
-1	0	0	Ki67+	1149.63166416 920.648474825
-1	0	0	Ki67+	505.82971732 619.170721928
-1	0	0	Ki67+	2095.82657229 2084.77229795
-1	0	0	Ki67+	1701.98793682 854.697293385
-1	0	0	Ki67+	641.190558601 102.266444022
-1	0	0	Ki67+	406.873124903 106.268400164
-1	0	0	Ki67+	948.351012367 1923.5234224
-1	0	0	Ki67+	692.305977726 464.415364287
-1	0	0	Ki67+	1108.07352234 1180.09535479
-1	0	0	Ki67+	848.107059812 2118.15630212
-1	0	0	Ki67+	204.589175877 499.100527123
-1	0	0	Ki67+	286.082674572 936.589322401
-1	0	0	Ki67+	1353.71716927 1973.83207933
-1	0	0	Ki67+	274.719857035 1379.54700859
-1	0	0	Ki67+	1308.70569982 1249.90945266
-1	0	0	Ki67+	873.099758813 1068.54754646
-1	0	0	Ki67+	1426.5975161 1558.26849896
-1	0	0	Ki67+	1985.54962335 427.266347554
-1	0	0	Ki67+	800.734620921 1240.67940679
-1	0	0	Ki67+	1837.84539273 152.496246174
-1	0	0	Ki67+	2142.25743205 1785.68313784
-1	0	0	Ki67+	1148.06276442 426.266090588
-1	0	0	Ki67+	1096.03076292 90.792480632
-1	0	0	Ki67+	1100.58469167 224.476875695
-1	0	0	Ki67+	1610.80098051 1434.15005735
-1	0	0	Ki67+	1313.5736214 2098.60070893
-1	0	0	Ki67+	749.685878653 1777.59446895
-1	0	0	Ki67+	2041.16865306 2002.86124609
-1	0	0	Ki67+	2019.9808696 1064.15545518
-1	0	0	Ki67+	1836.9515864 1319.03865883
-1	0	0	Ki67+	1198.49919215 506.125434794
-1	0	0	Ki67+	714.794966965 1208.47444934
-1	0	0	Ki67+	908.255148143 1316.56168545
-1	0	0	Ki67+	1409.64811689 270.420273233
-1	0	0	Ki67+	1541.71191865 1223.21662062
-1	0	0	Ki67+	836.767722104 1838.03899029
-1	0	0	Ki67+	1281.12303448 1910.25891847
-1	0	0	Ki67+	697.38240425 1168.69603071
-1	0	0	Ki67+	217.762159083 1536.85097231
-1	0	0	Ki67+	1665.37070749 1398.39796339
-1	0	0	Ki67+	603.625256442 105.971619252
-1	0	0	Ki67+	1165.65912866 1346.61975403
-1	0	0	Ki67+	118.488482014 172.676737925
-1	0	0	Ki67+	305.225391373 518.778368763
-1	0	0	Ki67+	1327.48753466 655.683426918
-1	0	0	Ki67+	1382.91264365 1004.88862851
-1	0	0	Ki67+	869.972372085 1542.54140452
-1	0	0	Ki67+	1448.40063432 483.028723646
-1	0	0	Ki67+	2091.36408251 1819.12584279
-1	0	0	Ki67+	469.841048472 1836.8583556
-1	0	0	Ki67+	526.289511003 1809.67605338
-1	0	0	Ki67+	697.855226574 2084.87843847
-1	0	0	Ki67+	525.752007204 1561.4710328
-1	0	0	Ki67+	1128.03962426 43.7677254627
-1	0	0	Ki67+	243.988846349 1679.51281592
-1	0	0	Ki67+	2036.87900822 441.095918304
-1	0	0	Ki67+	1728.10006516 1874.83885945
-1	0	0	Ki67+	1833.73352645 1710.14274336
-1	0	0	Ki67+	1200.15391828 1958.71648057
-1	0	0	Ki67+	1867.5017408 1173.19371852
-1	0	0	Ki67+	90.7165387518 1710.03896032
-1	0	0	Ki67+	13.038417638 1601.73299531
-1	0	0	Ki67+	466.875729113 546.084301468
-1	0	0	Ki67+	1991.55431265 823.397803839
-1	0	0	Ki67+	1921.08246647 175.793090578
-1	0	0	Ki67+	282.056581469 377.441576454
-1	0	0	Ki67+	66.4226865869 595.099262328
-1	0	0	Ki67+	1428.70469957 848.689795134
-1	0	0	Ki67+	631.72243145 1902.91142249
-1	0	0	Ki67+	2031.48901148 42.8959506451
-1	0	0	Ki67+	451.256691733 1953.75184721
-1	0	0	Ki67+	1010.76699407 1977.20119557
-1	0	0	Ki67+	1601.33916573 202.208722304
-1	0	0	Ki67+	1936.07310897 1964.09161467
-1	0	0	Ki67+	1442.04379592 670.600948305
-1	0	0	Ki67+	1525.01089541 1341.46241857
-1	0	0	Ki67+	2019.84224393 111.372023794
-1	0	0	Ki67+	1890.35635211 1485.31146275
-1	0	0	Ki67+	998.588829057 207.969435429
-1	0	0	Ki67+	252.088369478 1105.27595059
-1	0	0	Ki67+	1913.04697286 543.071457573
-1	0	0	Ki67+	2005.13959406 651.571748733
-1	0	0	Ki67+	1171.50615646 449.482582016
-1	0	0	Ki67+	762.440994209 1088.90552024
-1	0	0	Ki67+	1035.721809 1570.94152513
-1	0	0	Ki67+	539.906356277 1399.34461615
-1	0	0	Ki67+	2133.50333616 1072.38826128
-1	0	0	Ki67+	1912.93029342 1680.66037221
-1	0	0	Ki67+	1698.45207053 1921.13314957
-1	0	0	Ki67+	653.331892908 466.176048618
-1	0	0	Ki67+	990.25370196 1103.86782894
-1	0	0	Ki67+	1758.99934272 1569.07096274
-1	0	0	Ki67+	236.984377562 25.0348319017
-1	0	0	Ki67+	2021.37976902 1928.23889182
-1	0	0	Ki67+	1248.66034897 418.691810184
-1	0	0	Ki67+	1242.81765538 1114.22001962
-1	0	0	Ki67+	1533.28938453 1168.92014753
-1	0	0	Ki67+	2149.71722375 1210.54967021
-1	0	0	Ki67+	1438.78686381 1697.91210176
-1	0	0	Ki67+	1261.17778592 1505.2145761
-1	0	0	Ki67+	137.692792576 42.599808558
-1	0	0	Ki67+	1383.12759793 119.213476962
-1	0	0	Ki67+	194.042656989 855.656779577
-1	0	0	Ki67+	980.626277909 896.806384458
-1	0	0	Ki67+	2095.41303727 294.649727711
-1	0	0	Ki67+	1250.37185853 382.043687035
-1	0	0	Ki67+	1482.18326024 794.515426077
-1	0	0	Ki67+	719.310792353 200.40053479
-1	0	0	Ki67+	1724.63106623 1923.58507561
-1	0	0	Ki67+	1304.70643554 305.773846765
-1	0	0	Ki67+	1790.72869388 1584.29816827
-1	0	0	Ki67+	647.6358484 375.228115246
-1	0	0	Ki67+	634.399356441 737.774558193
-1	0	0	Ki67+	765.814514903 395.047946885
-1	0	0	Ki67+	1978.34710884 1204.1485739
-1	0	0	Ki67+	993.367930451 1807.46408363
-1	0	0	Ki67+	1500.57007534 1252.57010813
-1	0	0	Ki67+	508.416893786 443.402832899
-1	0	0	Ki67+	1065.96801163 1188.1786832
-1	0	0	Ki67+	2037.04045517 2105.96157373
-1	0	0	Ki67+	3.25001630609 1082.3146277
-1	0	0	Ki67+	908.52471476 454.27972253
-1	0	0	Ki67+	1682.80698852 56.7993927249
-1	0	0	Ki67+	752.633646569 1973.84338364
-1	0	0	Ki67+	1770.84483845 1736.07508193
-1	0	0	Ki67+	115.209978425 1837.58083982
-1	0	0	Ki67+	645.809960296 2110.0171174
-1	0	0	Ki67+	1036.62555877 1132.96342517
-1	0	0	Ki67+	1644.74072087 1375.86235337
-1	0	0	Ki67+	982.462760533 1948.74785233
-1	0	0	Ki67+	695.259462241 1842.07187354
-1	0	0	Ki67+	1547.1108674 525.321206969
-1	0	0	Ki67+	796.901754348 1435.99941013
-1	0	0	Ki67+	1582.98343259 517.833907336
-1	0	0	Ki67+	417.409808889 1765.63751269
-1	0	0	Ki67+	1493.53769732 1166.02247989
-1	0	0	Ki67+	279.711241889 1321.96520215
-1	0	0	Ki67+	294.013485148 223.615290424
-1	0	0	Ki67+	458.552776125 1758.65808613
-1	0	0	Ki67+	1074.24691263 17.0341092618
-1	0	0	Ki67+	906.208656215 563.619829773
-1	0	0	Ki67+	1438.65212525 219.678035931
-1	0	0	Ki67+	1701.74597506 1949.60551445
-1	0	0	Ki67+	464.209708329 1808.36492379
-1	0	0	Ki67+	44.3722443191 683.175359228
-1	0	0	Ki67+	513.551527419 685.6272241
-1	0	0	Ki67+	1496.42569643 2014.88593249
-1	0	0	Ki67+	1732.86066119 961.009335863
-1	0	0	Ki67+	171.018786958 466.46887938
-1	0	0	Ki67+	1830.09343191 1899.60693789
-1	0	0	Ki67+	254.523998558 446.730662005
-1	0	0	Ki67+	1796.17327752 268.816241778
-1	0	0	Ki67+	893.409732668 1291.1336628
-1	0	0	Ki67+	1055.28493798 1009.99434516
-1	0	0	Ki67+	396.815901609 192.944932218
-1	0	0	Ki67+	1909.37390003 1837.76241181
-1	0	0	Ki67+	981.332422158 2064.68068964
-1	0	0	Ki67+	1554.838389 219.077511804
-1	0	0	Ki67+	1191.22462438 1175.25637125
-1	0	0	Ki67+	610.115943445 2046.37791746
-1	0	0	Ki67+	1483.54094003 1268.1480616
-1	0	0	Ki67+	958.050270021 902.171176062
-1	0	0	Ki67+	299.141316374 815.530470539
-1	0	0	Ki67+	1170.01161486 2009.14607194
-1	0	0	Ki67+	1389.27758806 1908.658962
-1	0	0	Ki67+	2141.0240568 448.799115911
-1	0	0	Ki67+	385.627666534 1724.67514691
-1	0	0	Ki67+	266.460787447 1596.98957355
-1	0	0	Ki67+	1329.24418749 2001.34361316
-1	0	0	Ki67+	963.113462645 1049.13929114
-1	0	0	Ki67+	954.408797702 450.328398539
-1	0	0	Ki67+	1046.33599324 298.533153312
-1	0	0	Ki67+	1541.40982567 1315.11240604
-1	0	0	Ki67+	1259.97250611 1458.23779358
-1	0	0	Ki67+	1181.15700128 2087.6221813
-1	0	0	Ki67+	643.278177467 811.116073577
-1	0	0	Ki67+	994.076064033 733.828320837
-1	0	0	Ki67+	1352.32971358 544.998989613
-1	0	0	Ki67+	546.711796936 1215.72181803
-1	0	0	Ki67+	328.099115099 128.629537862
-1	0	0	Ki67+	1181.0060248 255.66378493
-1	0	0	Ki67+	238.839805464 2009.29075376
-1	0	0	Ki67+	1261.29963915 1166.44761013
-1	0	0	Ki67+	1594.42180181 386.549724707
-1	0	0	Ki67+	1508.76544154 1519.35825276
-1	0	0	Ki67+	2104.43110423 260.672941205
-1	0	0	Ki67+	936.504228018 842.767422603
-1	0	0	Ki67+	1405.03809051 175.254475074
-1	0	0	Ki67+	1998.42508999 1064.83401681
-1	0	0	Ki67+	747.734867581 430.808851245
-1	0	0	Ki67+	1955.35926191 771.135588245
-1	0	0	Ki67+	742.39056954 1396.17244408
-1	0	0	Ki67+	675.482330886 294.688960275
-1	0	0	Ki67+	1735.87036959 1420.21408616
-1	0	0	Ki67+	1431.35183974 1432.71532631
-1	0	0	Ki67+	381.614729946 2119.41437633
-1	0	0	Ki67+	951.849489364 1180.82332061
-1	0	0	Ki67+	659.783851738 415.717082978
-1	0	0	Ki67+	1552.96722045 574.107120582
-1	0	0	Ki67+	875.298826915 474.425749365
-1	0	0	Ki67+	693.169371161 857.778897116
-1	0	0	Ki67+	1259.64051608 1954.4153282
-1	0	0	Ki67+	567.363202569 560.158159906
-1	0	0	Ki67+	1404.58574426 1411.63114316
-1	0	0	Ki67+	2032.12686789 1259.71626571
-1	0	0	Ki67+	1740.51658264 545.34017041
-1	0	0	Ki67+	761.061088216 1300.95320513
-1	0	0	Ki67+	161.672275237 1880.85597195
-1	0	0	Ki67+	858.384441704 502.111866036
-1	0	0	Ki67+	2078.10891955 582.545089333
-1	0	0	Ki67+	1653.01760839 926.017834992
-1	0	0	Ki67+	1810.20655652 797.738845348
-1	0	0	Ki67+	1848.17073312 323.325017334
-1	0	0	Ki67+	70.4410925646 1792.20028849
-1	0	0	Ki67+	587.133180188 1553.32488028
-1	0	0	Ki67+	1414.66823949 45.6732379839
-1	0	0	Ki67+	926.744486699 1352.43741775
-1	0	0	Ki67+	1420.13379936 1887.93756162
-1	0	0	Ki67+	1365.02779032 1103.02102313
-1	0	0	Ki67+	281.628142294 1160.68690044
-1	0	0	Ki67+	1194.9001416 1151.61006515
-1	0	0	Ki67+	1479.00480091 1825.88269465
-1	0	0	Ki67+	741.882607832 2098.22278048
-1	0	0	Ki67+	560.74925005 126.578315106
-1	0	0	Ki67+	231.105634421 191.854690616
-1	0	0	Ki67+	1733.13142986 253.875031481
-1	0	0	Ki67+	924.761083869 1820.50560935
-1	0	0	Ki67+	877.040814818 1585.37989696
-1	0	0	Ki67+	565.779677293 1501.26461089
-1	0	0	Ki67+	202.032580082 1986.50599046
-1	0	0	Ki67+	189.101668233 1072.77274103
-1	0	0	Ki67+	313.448945029 1828.96212726
-1	0	0	Ki67+	1691.42585114 1637.75315058
-1	0	0	Ki67+	1752.33084223 1329.0893173
-1	0	0	Ki67+	981.946232312 109.783860641
-1	0	0	Ki67+	570.068318476 1796.48296669
-1	0	0	Ki67+	1277.46332635 1859.34096769
-1	0	0	Ki67+	1934.45677969 996.544531714
-1	0	0	Ki67+	936.019059786 600.033575967
-1	0	0	Ki67+	684.164192708 1446.75521966
-1	0	0	Ki67+	397.405156777 1434.43330735
-1	0	0	Ki67+	845.384045117 997.784857289
-1	0	0	Ki67+	1700.61908927 1690.55983482
-1	0	0	Ki67+	1165.48764517 1571.90838918
-1	0	0	Ki67+	1035.43477693 943.171826565
-1	0	0	Ki67+	781.161287077 1802.47299088
-1	0	0	Ki67+	1102.79802683 582.304193877
-1	0	0	Ki67+	1209.71273101 262.759824355
-1	0	0	Ki67+	1333.72155272 86.1318321032
-1	0	0	Ki67+	1628.88450938 1785.38471059
-1	0	0	Ki67+	262.47997748 164.253627327
-1	0	0	Ki67+	1598.42433519 1170.16694424
-1	0	0	Ki67+	1551.96843981 54.6655671271
-1	0	0	Ki67+	320.487122585 433.229395775
-1	0	0	Ki67+	435.83805006 1218.80449831
-1	0	0	Ki67+	312.727149301 1856.53261885
-1	0	0	Ki67+	344.409810366 1515.96811475
-1	0	0	Ki67+	927.374906786 372.98022341
-1	0	0	Ki67+	1074.52274681 876.924979418
-1	0	0	Ki67+	2061.81893049 222.242662169
-1	0	0	Ki67+	874.486175287 1333.28343778
-1	0	0	Ki67+	2133.81406408 361.329595055
-1	0	0	Ki67+	1069.18885314 1786.3328104
-1	0	0	Ki67+	1371.39660071 186.764749748
-1	0	0	Ki67+	769.675607183 115.144481976
-1	0	0	Ki67+	1039.18701848 1197.00169864
-1	0	0	Ki67+	1423.93459777 289.427820952
-1	0	0	Ki67+	667.252935145 1013.87106134
-1	0	0	Ki67+	1863.91819011 430.899863407
-1	0	0	Ki67+	1570.70266121 1390.85543034
-1	0	0	Ki67+	1649.28092974 490.383358966
-1	0	0	Ki67+	1340.58539684 41.1678242738
-1	0	0	Ki67+	1507.50165551 2062.57507865
-1	0	0	Ki67+	1661.11773645 1353.61490062
-1	0	0	Ki67+	503.889036925 317.753447251
-1	0	0	Ki67+	579.797880461 1981.54286793
-1	0	0	Ki67+	1547.47716427 994.168814321
-1	0	0	Ki67+	790.623335498 1677.82166975
-1	0	0	Ki67+	2011.79347874 1509.40545695
-1	0	0	Ki67+	844.859917003 1059.44747983
-1	0	0	Ki67+	1959.7223361 194.85122382
-1	0	0	Ki67+	932.311305711 346.732848434
-1	0	0	Ki67+	867.986651643 1363.45823683
-1	0	0	Ki67+	564.638094264 2116.92167444
-1	0	0	Ki67+	1188.9194179 1879.67623108
-1	0	0	Ki67+	1876.81623926 1348.08381528
-1	0	0	Ki67+	1704.80315506 921.42084496
-1	0	0	Ki67+	1344.63580627 736.359215497
-1	0	0	Ki67+	1598.55872389 1101.61079491
-1	0	0	Ki67+	1291.38569723 1800.92545228
-1	0	0	Ki67+	281.24035173 1478.08412
-1	0	0	Ki67+	792.326727813 2050.84041497
-1	0	0	Ki67+	751.158700503 1420.04464851
-1	0	0	Ki67+	1030.55367631 1264.56542034
-1	0	0	Ki67+	2045.58582002 321.325225351
-1	0	0	Ki67+	2034.46784406 358.439534191
-1	0	0	Ki67+	2086.18613838 1393.91227881
-1	0	0	Ki67+	2148.30594369 161.027390817
-1	0	0	Ki67+	1134.65993224 2047.31595494
-1	0	0	Ki67+	1382.12938331 1058.58923287
-1	0	0	Ki67+	257.194761852 666.424664657
-1	0	0	Ki67+	20.5466087932 961.261102796
-1	0	0	Ki67+	152.459122733 68.6342554007
-1	0	0	Ki67+	1376.81941535 1746.34988881
-1	0	0	Ki67+	537.461591499 1495.91441455
-1	0	0	Ki67+	2086.65933339 1051.68473111
-1	0	0	Ki67+	909.681870465 812.555918164
-1	0	0	Ki67+	1952.89042937 315.508341512
-1	0	0	Ki67+	281.979656033 2126.67604652
-1	0	0	Ki67+	645.099936013 1062.72786317
-1	0	0	Ki67+	1082.69502981 1463.8954698
-1	0	0	Ki67+	1392.11561971 1345.1262358
-1	0	0	Ki67+	1568.16755971 691.733012551
-1	0	0	Ki67+	358.066502901 1230.29453018
-1	0	0	Ki67+	963.979425694 270.216864261
-1	0	0	Ki67+	1430.61049502 967.634048635
-1	0	0	Ki67+	790.719478074 815.144898071
-1	0	0	Ki67+	1647.94064731 857.435884258
-1	0	0	Ki67+	693.245757135 784.181029819
-1	0	0	Ki67+	2032.04255173 1565.14472409
-1	0	0	Ki67+	518.648407647 380.690456006
-1	0	0	Ki67+	1971.9904681 595.375875536
-1	0	0	Ki67+	1039.51718665 2018.77430324
-1	0	0	Ki67+	1717.88451401 386.107003963
-1	0	0	Ki67+	54.1596982155 637.655735474
-1	0	0	Ki67+	392.059996068 1399.34623531
-1	0	0	Ki67+	1648.79237167 439.348999725
-1	0	0	Ki67+	302.610443828 2040.03191303
-1	0	0	Ki67+	732.752256451 1803.58315066
-1	0	0	Ki67+	996.248669115 1228.16980319
-1	0	0	Ki67+	797.784268589 1822.17180615
-1	0	0	Ki67+	139.798195462 950.76947607
-1	0	0	Ki67+	1430.71936545 648.910387048
-1	0	0	Ki67+	2075.58103876 1293.8670536
-1	0	0	Ki67+	912.931789989 66.4249819394
-1	0	0	Ki67+	1212.59172859 2090.86005441
-1	0	0	Ki67+	528.733010324 1258.60930001
-1	0	0	Ki67+	1660.10482799 2035.51085625
-1	0	0	Ki67+	1675.50088382 1044.01840359
-1	0	0	Ki67+	1362.62973038 1370.8874724
-1	0	0	Ki67+	360.505959546 871.327224436
-1	0	0	Ki67+	1506.17065907 465.252707075
-1	0	0	Ki67+	1463.96142483 313.391774312
-1	0	0	Ki67+	1495.9332486 2038.35444011
-1	0	0	Ki67+	2017.07420261 1111.66039625
-1	0	0	Ki67+	1614.61927087 1459.7854112
-1	0	0	Ki67+	367.064084612 1618.11397923
-1	0	0	Ki67+	1928.76805225 1521.94333914
-1	0	0	Ki67+	986.260922777 1645.61481466
-1	0	0	Ki67+	1146.55763546 1022.23953569
-1	0	0	Ki67+	1174.06060423 1314.44642819
-1	0	0	Ki67+	165.384132402 1123.86983985
-1	0	0	Ki67+	90.1880427833 1382.84240754
-1	0	0	Ki67+	1420.23978084 1178.12322201
-1	0	0	Ki67+	656.205420937 2014.57361485
-1	0	0	Ki67+	1655.82339415 143.458301354
-1	0	0	Ki67+	515.35395611 1341.42867252
-1	0	0	Ki67+	1481.04812377 1770.12208449
-1	0	0	Ki67+	413.40856539 1270.4464488
-1	0	0	Ki67+	721.971627013 1640.82035805
-1	0	0	Ki67+	902.443079946 2069.92290715
-1	0	0	Ki67+	582.443436521 303.067858225
-1	0	0	Ki67+	1636.40233934 1162.33988449
-1	0	0	Ki67+	1907.49722482 340.837949241
-1	0	0	Ki67+	1330.14921648 1654.52792533
-1	0	0	Ki67+	793.438876755 1188.89810537
-1	0	0	Ki67+	1067.67056556 405.563712689
-1	0	0	Ki67+	427.239469964 1508.38110556
-1	0	0	Ki67+	468.79163283 1009.27483782
-1	0	0	Ki67+	654.88376262 723.57309475
-1	0	0	Ki67+	2054.00187438 112.231798684
-1	0	0	Ki67+	577.671888199 497.159163261
-1	0	0	Ki67+	1856.83655009 0.0902037206964
-1	0	0	Ki67+	704.584670634 1880.92767826
-1	0	0	Ki67+	1627.7394103 1570.9244608
-1	0	0	Ki67+	1444.40980971 999.307566359
-1	0	0	Ki67+	775.206344723 1063.9371077
-1	0	0	Ki67+	1948.59544919 481.021686687
-1	0	0	Ki67+	770.326556407 789.99568563
-1	0	0	Ki67+	1530.58772447 953.369332956
-1	0	0	Ki67+	736.224094675 1047.2679706
-1	0	0	Ki67+	545.456293345 144.997487168
-1	0	0	Ki67+	131.897203625 213.380941017
-1	0	0	Ki67+	231.18835554 662.524461952
-1	0	0	Ki67+	120.662925283 284.163523989
-1	0	0	Ki67+	379.773843886 766.725684921
-1	0	0	Ki67+	2122.11722927 938.522894929
-1	0	0	Ki67+	149.407879737 830.52487445
-1	0	0	Ki67+	99.6841833422 1768.42662696
-1	0	0	Ki67+	1685.03644157 1610.62496343
-1	0	0	Ki67+	2073.85213095 2003.46166315
-1	0	0	Ki67+	1847.14395303 126.61832323
-1	0	0	Ki67+	103.395748452 1446.95522806
-1	0	0	Ki67+	1041.66717046 1982.30080434
-1	0	0	Ki67+	1945.51961446 2089.36149425
-1	0	0	Ki67+	814.900079226 1316.533589
-1	0	0	Ki67+	1276.04076079 427.104874168
-1	0	0	Ki67+	1087.22179565 533.667092255
-1	0	0	Ki67+	1890.34787337 2129.76317457
-1	0	0	Ki67+	983.633332958 942.920096782
-1	0	0	Ki67+	2087.81755498 1556.06274807
-1	0	0	Ki67+	697.265649579 593.997035124
-1	0	0	Ki67+	1492.01865515 555.438726272
-1	0	0	Ki67+	129.576434582 1052.01311987
-1	0	0	Ki67+	1842.7425448 646.914394138
-1	0	0	Ki67+	344.506808693 1131.42713551
-1	0	0	Ki67+	1211.79038558 824.504738343
-1	0	0	Ki67+	2142.59687801 1282.17884474
-1	0	0	Ki67+	2138.42712496 1006.89094166
-1	0	0	Ki67+	1625.54300554 860.894688431
-1	0	0	Ki67+	457.52353817 399.86465257
-1	0	0	Ki67+	25.0915602558 324.626990668
-1	0	0	Ki67+	1887.12490446 738.791105076
-1	0	0	Ki67+	483.121134739 1394.23430585
-1	0	0	Ki67+	1606.54146161 1125.92003761
-1	0	0	Ki67+	1262.77719033 2054.31486893
-1	0	0	Ki67+	977.911026432 2148.87868625
-1	0	0	Ki67+	268.306944473 1421.20341684
-1	0	0	Ki67+	1151.27533131 99.9310288987
-1	0	0	Ki67+	1351.4076698 328.580857597
-1	0	0	Ki67+	869.221979681 1159.98458458
-1	0	0	Ki67+	1986.55484071 1577.78104527
-1	0	0	Ki67+	1036.87452517 685.686632328
-1	0	0	Ki67+	52.1946541813 253.621736214
-1	0	0	Ki67+	1758.14608198 1241.15784707
-1	0	0	Ki67+	2136.93405654 1238.06917393
-1	0	0	Ki67+	1503.73633555 967.984446753
-1	0	0	Ki67+	1800.24648876 1830.13551381
-1	0	0	Ki67+	607.671680508 1895.2304834
-1	0	0	Ki67+	437.395066601 1792.72261661
-1	0	0	Ki67+	1621.11040954 133.440341299
-1	0	0	Ki67+	1426.23763228 1079.07592424
-1	0	0	Ki67+	1342.45591893 1218.89318527
-1	0	0	Ki67+	118.038546776 1859.64329164
-1	0	0	Ki67+	178.253790745 1175.3552936
-1	0	0	Ki67+	2047.45100539 702.513174527
-1	0	0	Ki67+	1974.45998967 1937.3044709
-1	0	0	Ki67+	1912.02463418 1430.46972465
-1	0	0	Ki67+	437.296605983 1926.69969415
-1	0	0	Ki67+	544.522845465 750.031617858
-1	0	0	Ki67+	1559.73481496 764.067347412
-1	0	0	Ki67+	1034.07788596 1406.87968448
-1	0	0	Ki67+	2005.29439307 1282.66483141
-1	0	0	Ki67+	407.20450377 248.120733899
-1	0	0	Ki67+	2102.95609375 394.8685579
-1	0	0	Ki67+	32.1382325598 734.904956615
-1	0	0	Ki67+	9.22890136226 2060.76971797
-1	0	0	Ki67+	2001.26202107 892.149033986
-1	0	0	Ki67+	1957.65820189 342.359057347
-1	0	0	Ki67+	1376.51330761 415.102549957
-1	0	0	Ki67+	1522.2029466 1280.61335409
-1	0	0	Ki67+	1292.35903806 1073.14559795
-1	0	0	Ki67+	1844.25952365 1527.64866942
-1	0	0	Ki67+	1748.65335642 330.41709363
-1	0	0	Ki67+	1143.11818515 1609.34096112
-1	0	0	Ki67+	833.123993414 1974.69399281
-1	0	0	Ki67+	1593.94785966 1348.65435848
-1	0	0	Ki67+	643.729652286 1435.59862243
-1	0	0	Ki67+	964.598451557 2038.24149279
-1	0	0	Ki67+	944.213733897 1678.49167548
-1	0	0	Ki67+	627.847372309 1966.84644558
-1	0	0	Ki67+	614.380191706 1260.68840034
-1	0	0	Ki67+	187.394529375 2003.07148828
-1	0	0	Ki67+	1729.9244631 999.252658932
-1	0	0	Ki67+	1729.70312645 298.208555306
-1	0	0	Ki67+	1548.3540729 1813.48877466
-1	0	0	Ki67+	488.778193266 643.311928607
-1	0	0	Ki67+	445.469389201 2134.90810158
-1	0	0	Ki67+	488.631630924 764.760523286
-1	0	0	Ki67+	1259.86245221 1310.8678985
-1	0	0	Ki67+	328.170207949 681.520381284
-1	0	0	Ki67+	1785.45711797 845.774782263
-1	0	0	Ki67+	430.717403708 103.512505562
-1	0	0	Ki67+	1273.02248635 597.233537746
-1	0	0	Ki67+	496.317536437 1077.81940511
-1	0	0	Ki67+	800.940647632 2079.94409154
-1	0	0	Ki67+	422.705280563 483.236338825
-1	0	0	Ki67+	1851.54259402 1610.43099132
-1	0	0	Ki67+	1296.66274302 606.656951115
-1	0	0	Ki67+	86.7675002573 649.829181388
-1	0	0	Ki67+	2086.59830806 108.052085554
-1	0	0	Ki67+	808.964887676 302.59106168
-1	0	0	Ki67+	100.738619111 766.564429196
-1	0	0	Ki67+	1833.28785294 1591.23895019
-1	0	0	Ki67+	823.643374193 515.532402081
-1	0	0	Ki67+	1298.25516466 906.478775386
-1	0	0	Ki67+	1115.61753654 178.062585877
-1	0	0	Ki67+	89.7113032818 830.156374052
-1	0	0	Ki67+	658.752535023 1287.80198313
-1	0	0	Ki67+	355.915337283 847.271834765
-1	0	0	Ki67+	1618.29912911 1732.45903203
-1	0	0	Ki67+	1564.39790368 1072.30573058
-1	0	0	Ki67+	710.076853031 1147.63841189
-1	0	0	Ki67+	625.306175829 467.582373862
-1	0	0	Ki67+	1487.37048028 2108.00710188
-1	0	0	Ki67+	1230.3684112 1392.8344746
-1	0	0	Ki67+	1926.87045993 369.065107449
-1	0	0	Ki67+	623.263608319 57.7818984449
-1	0	0	Ki67+	788.457263832 520.681493005
-1	0	0	Ki67+	1186.84132271 1466.77745241
-1	0	0	Ki67+	277.956503807 584.928670569
-1	0	0	Ki67+	1380.92748002 1808.16128112
-1	0	0	Ki67+	403.982135886 630.125672053
-1	0	0	Ki67+	308.286516491 919.51199389
-1	0	0	Ki67+	1266.43811352 1099.22684849
-1	0	0	Ki67+	1488.11599242 738.021410473
-1	0	0	Ki67+	96.1674265926 1604.60408397
-1	0	0	Ki67+	1832.63091201 833.175105099
-1	0	0	Ki67+	1696.50175165 510.083519409
-1	0	0	Ki67+	1308.80591747 2054.06301191
-1	0	0	Ki67+	1729.41291538 1053.3864559
-1	0	0	Ki67+	1924.93960662 1400.35558318
-1	0	0	Ki67+	1726.88648814 97.3203307253
-1	0	0	Ki67+	385.873773637 162.53540563
-1	0	0	Ki67+	1585.00459021 1857.84346697
-1	0	0	Ki67+	1982.74197099 295.342697903
-1	0	0	Ki67+	74.0081506115 694.979563551
-1	0	0	Ki67+	837.53704157 363.371750701
-1	0	0	Ki67+	1793.50078439 1368.10715062
-1	0	0	Ki67+	1824.22507038 65.0879444194
-1	0	0	Ki67+	961.890783345 95.9416082288
-1	0	0	Ki67+	363.350304409 64.3959092844
-1	0	0	Ki67+	848.179961384 531.609235507
-1	0	0	Ki67+	1303.94409741 1116.97152489
-1	0	0	Ki67+	505.402956034 139.647584452
-1	0	0	Ki67+	812.421026965 730.280128972
-1	0	0	Ki67+	1579.16668662 2027.59624223
-1	0	0	Ki67+	468.460349332 252.781552119
-1	0	0	Ki67+	1046.712994 1921.92224681
-1	0	0	Ki67+	363.60125177 131.533439571
-1	0	0	Ki67+	2044.71149333 1848.23411605
-1	0	0	Ki67+	1698.53928023 2036.50173864
-1	0	0	Ki67+	331.978743641 1407.05756602
-1	0	0	Ki67+	988.71196616 1529.82335752
-1	0	0	Ki67+	1065.12617885 2097.69944321
-1	0	0	Ki67+	1920.73387034 1486.92693995
-1	0	0	Ki67+	1432.4171195 1663.78692901
-1	0	0	Ki67+	1548.34011911 99.1213288419
-1	0	0	Ki67+	1954.2560928 1495.03699096
-1	0	0	Ki67+	861.520230857 261.164639534
-1	0	0	Ki67+	1709.27944123 1036.66572412
-1	0	0	Ki67+	1283.25218797 1461.3012358
-1	0	0	Ki67+	1140.2934755 336.367880592
-1	0	0	Ki67+	579.656838038 1729.53078558
-1	0	0	Ki67+	436.603045697 442.804006159
-1	0	0	Ki67+	2148.10205131 1873.86705232
-1	0	0	Ki67+	1399.77970261 1293.68972598
-1	0	0	Ki67+	262.513953262 1446.47018263
-1	0	0	Ki67+	13.7549238871 1114.00251203
-1	0	0	Ki67+	490.923303414 1130.89538947
-1	0	0	Ki67+	146.447601272 732.602251979
-1	0	0	Ki67+	331.524336302 51.9909365113
-1	0	0	Ki67+	2048.15797873 511.739399183
-1	0	0	Ki67+	1969.41265751 1898.48475223
-1	0	0	Ki67+	164.713364641 1650.0964364
-1	0	0	Ki67+	1664.50556479 710.127794831
-1	0	0	Ki67+	822.087719683 1075.75826326
-1	0	0	Ki67+	839.016565444 195.325034822
-1	0	0	Ki67+	667.261096632 1233.89159242
-1	0	0	Ki67+	1375.82532402 1159.66279677
-1	0	0	Ki67+	1361.08044001 2117.04719437
-1	0	0	Ki67+	568.494036835 1875.66450344
-1	0	0	Ki67+	823.588655948 895.786940094
-1	0	0	Ki67+	1518.98715694 1130.8027792
-1	0	0	Ki67+	1812.98503035 327.921734119
-1	0	0	Ki67+	109.444694374 2105.728288
-1	0	0	Ki67+	460.411525966 910.92157565
-1	0	0	Ki67+	604.160966664 324.8358343
-1	0	0	Ki67+	580.53106862 1462.19149124
-1	0	0	Ki67+	1097.82036477 139.065887401
-1	0	0	Ki67+	1948.45799486 1027.53538519
-1	0	0	Ki67+	185.619114615 827.876672081
-1	0	0	Ki67+	1849.73099828 1910.69549021
-1	0	0	Ki67+	988.524432291 1068.62489116
-1	0	0	Ki67+	132.562975855 1315.87443873
-1	0	0	Ki67+	830.042958525 2005.48886335
-1	0	0	Ki67+	1534.95412058 390.069370849
-1	0	0	Ki67+	1164.15552091 1409.98405783
-1	0	0	Ki67+	33.8102246815 1690.64807885
-1	0	0	Ki67+	191.439209062 63.6397233446
-1	0	0	Ki67+	728.766009655 1161.23588687
-1	0	0	Ki67+	1629.57605162 1868.13199517
-1	0	0	Ki67+	484.134381787 1368.11168998
-1	0	0	Ki67+	90.8267144095 1130.91212587
-1	0	0	Ki67+	1294.29295632 339.562235895
-1	0	0	Ki67+	1671.05792376 1717.23936509
-1	0	0	Ki67+	1886.86106453 832.382813231
-1	0	0	Ki67+	372.064488975 1273.30855142
-1	0	0	Ki67+	1379.79743985 682.315445708
-1	0	0	Ki67+	1177.06827135 1929.05075164
-1	0	0	Ki67+	886.214571229 1919.14339933
-1	0	0	Ki67+	1585.44808749 1709.0610355
-1	0	0	Ki67+	833.397271383 495.080467026
-1	0	0	Ki67+	909.592815396 1001.94227869
-1	0	0	Ki67+	690.140174783 1235.65358203
-1	0	0	Ki67+	1042.98562783 359.08142253
-1	0	0	Ki67+	1291.18949867 684.74633838
-1	0	0	Ki67+	171.184926243 1044.41092975
-1	0	0	Ki67+	511.249497287 919.791815195
-1	0	0	Ki67+	2051.93031174 1499.82973426
-1	0	0	Ki67+	747.237940563 1503.87955948
-1	0	0	Ki67+	1416.30977698 1805.47931095
-1	0	0	Ki67+	1541.38190675 1893.12270123
-1	0	0	Ki67+	1066.95489086 1697.31180847
-1	0	0	Ki67+	470.894614531 798.341099809
-1	0	0	Ki67+	1623.86049474 753.169194803
-1	0	0	Ki67+	411.443657894 1409.95508195
-1	0	0	Ki67+	2079.17688618 196.750649118
-1	0	0	Ki67+	326.482876772 1713.03632761
-1	0	0	Ki67+	746.533855372 79.4643791364
-1	0	0	Ki67+	1298.8228439 1888.02382704
-1	0	0	Ki67+	1896.24165992 1387.10831025
-1	0	0	Ki67+	520.977250397 2134.59652838
-1	0	0	Ki67+	947.074089743 1323.5344217
-1	0	0	Ki67+	534.917529317 1449.25849599
-1	0	0	Ki67+	339.459278985 93.1467421674
-1	0	0	Ki67+	768.319905785 1354.76114905
-1	0	0	Ki67+	1199.59748098 1545.20328912
-1	0	0	Ki67+	2102.62450614 1168.13708854
-1	0	0	Ki67+	72.5227974805 667.04735696
-1	0	0	Ki67+	1991.72024911 688.887307264
-1	0	0	Ki67+	1664.94049783 1527.89444216
-1	0	0	Ki67+	42.9468322683 451.095011012
-1	0	0	Ki67+	754.825889832 1173.04409394
-1	0	0	Ki67+	1320.91864846 746.818386798
-1	0	0	Ki67+	23.9877700135 191.840362515
-1	0	0	Ki67+	1841.90290219 1118.63498514
-1	0	0	Ki67+	77.0801400627 2097.68306064
-1	0	0	Ki67+	1867.37927741 1813.60691993
-1	0	0	Ki67+	910.199897712 506.711970075
-1	0	0	Ki67+	1093.02888154 742.001077174
-1	0	0	Ki67+	327.48186753 2091.92814634
-1	0	0	Ki67+	824.815324764 1386.83963479
-1	0	0	Ki67+	1214.54171907 1033.09903763
-1	0	0	Ki67+	228.826221512 1028.21405539
-1	0	0	Ki67+	1244.42974279 1428.75314355
-1	0	0	Ki67+	1469.60690259 1523.96706216
-1	0	0	Ki67+	252.498896411 1341.78081289
-1	0	0	Ki67+	1926.71162789 2026.09419071
-1	0	0	Ki67+	168.661098866 1361.86015672
-1	0	0	Ki67+	111.223532848 1661.59642114
-1	0	0	Ki67+	509.822612479 1742.62669743
-1	0	0	Ki67+	521.165259902 211.911306402
-1	0	0	Ki67+	90.0555663449 86.8429771304
-1	0	0	Ki67+	104.411822753 9.99268462082
-1	0	0	Ki67+	1717.44451564 1507.33716814
-1	0	0	Ki67+	481.922774896 1475.73919979
-1	0	0	Ki67+	386.566039044 1553.30627898
-1	0	0	Ki67+	1693.6157809 435.290854132
-1	0	0	Ki67+	926.22280873 23.8195689298
-1	0	0	Ki67+	1382.71005718 150.01071837
-1	0	0	Ki67+	171.070758856 208.392954761
-1	0	0	Ki67+	1931.65812496 812.94509784
-1	0	0	Ki67+	1329.76225409 1260.02806766
-1	0	0	Ki67+	1684.31109357 331.583829859
-1	0	0	Ki67+	804.829516637 935.655326461
-1	0	0	Ki67+	418.016722773 1743.65842721
-1	0	0	Ki67+	868.312570684 965.952173591
-1	0	0	Ki67+	2093.42735598 1359.76895287
-1	0	0	Ki67+	1068.91680789 2007.31011712
-1	0	0	Ki67+	537.47899725 1959.90074024
-1	0	0	Ki67+	278.676386164 1793.54906908
-1	0	0	Ki67+	182.445133425 1009.18511681
-1	0	0	Ki67+	256.857583167 287.36448369
-1	0	0	Ki67+	18.6399887517 401.183255458
-1	0	0	Ki67+	2056.64905256 2115.38920716
-1	0	0	Ki67+	1624.49951755 1519.30715101
-1	0	0	Ki67+	714.621643051 1521.52990419
-1	0	0	Ki67+	1820.0106764 1486.92978287
-1	0	0	Ki67+	487.089008667 45.7235552663
-1	0	0	Ki67+	1669.32756042 538.916990029
-1	0	0	Ki67+	1139.05445075 584.112219176
-1	0	0	Ki67+	1909.46755265 568.699662628
-1	0	0	Ki67+	1350.01407737 1876.16925858
-1	0	0	Ki67+	1993.28896314 1548.01218704
-1	0	0	Ki67+	1201.95686978 1764.38428436
-1	0	0	Ki67+	446.629499491 691.17785136
-1	0	0	Ki67+	466.537086746 1115.87262759
-1	0	0	Ki67+	1175.41011616 1113.86495993
-1	0	0	Ki67+	700.709710988 741.903604483
-1	0	0	Ki67+	1572.66785375 1427.03298425
-1	0	0	Ki67+	224.57474767 1905.13974215
-1	0	0	Ki67+	1542.62716447 1928.20071463
-1	0	0	Ki67+	1107.42763697 505.436683312
-1	0	0	Ki67+	915.29769008 112.777100158
-1	0	0	Ki67+	221.907107943 364.3480764
-1	0	0	Ki67+	1631.66876568 988.208438014
-1	0	0	Ki67+	126.205446829 1073.9709803
-1	0	0	Ki67+	344.505673531 2114.50832208
-1	0	0	Ki67+	782.080001842 306.956699463
-1	0	0	Ki67+	155.61022202 2146.97397099
-1	0	0	Ki67+	1205.26812817 37.4960539449
-1	0	0	Ki67+	1138.39268167 1234.60702415
-1	0	0	Ki67+	114.71809025 1384.15808323
-1	0	0	Ki67+	2079.63214221 1923.29491252
-1	0	0	Ki67+	1447.97436955 449.605227237
-1	0	0	Ki67+	139.591727841 868.601004758
-1	0	0	Ki67+	2028.7050978 2070.06132514
-1	0	0	Ki67+	1539.23147433 1758.29315558
-1	0	0	Ki67+	1635.97044607 1469.99345035
-1	0	0	Ki67+	738.214772025 679.275253072
-1	0	0	Ki67+	1235.46461837 2004.4969613
-1	0	0	Ki67+	337.65505487 403.19080201
-1	0	0	Ki67+	1677.39486777 1828.3073304
-1	0	0	Ki67+	1548.2935323 1098.6245701
-1	0	0	Ki67+	506.042828594 1160.05411256
-1	0	0	Ki67+	1705.72134269 1241.81695965
-1	0	0	Ki67+	1478.0415784 881.654765601
-1	0	0	Ki67+	530.292047053 295.900676422
-1	0	0	Ki67+	141.508907803 989.272785991
-1	0	0	Ki67+	252.710252073 1975.86765317
-1	0	0	Ki67+	1843.90153105 96.1893145311
-1	0	0	Ki67+	285.7020002 561.584979893
-1	0	0	Ki67+	185.971177297 1954.12295625
-1	0	0	Ki67+	714.808234406 686.816137234
-1	0	0	Ki67+	1436.19891224 1123.76269189
-1	0	0	Ki67+	437.256587656 255.054364635
-1	0	0	Ki67+	654.994225484 2149.37327694
-1	0	0	Ki67+	1574.26832962 726.363147532
-1	0	0	Ki67+	1114.74995604 1918.43069181
-1	0	0	Ki67+	1844.91046798 2014.34894549
-1	0	0	Ki67+	556.619532701 1632.60691563
-1	0	0	Ki67+	1227.93870115 211.663480327
-1	0	0	Ki67+	644.409704959 1312.68048253
-1	0	0	Ki67+	2106.71662682 1242.39006491
-1	0	0	Ki67+	2138.82635862 1818.97623636
-1	0	0	Ki67+	243.89942681 385.959532797
-1	0	0	Ki67+	1484.80616083 1944.97202605
-1	0	0	Ki67+	2027.34117737 1747.44433847
-1	0	0	Ki67+	1929.32790629 1662.7371568
-1	0	0	Ki67+	1770.59272218 929.718436433
-1	0	0	Ki67+	1169.15221205 4.3083268001
-1	0	0	Ki67+	465.879704674 1522.39156312
-1	0	0	Ki67+	1047.78020036 87.5176595617
-1	0	0	Ki67+	1501.54055502 1114.77357258
-1	0	0	Ki67+	1974.10109701 62.0215082209
-1	0	0	Ki67+	364.102772327 1726.02481031
-1	0	0	Ki67+	1703.59583093 134.594842432
-1	0	0	Ki67+	1892.87368075 620.673416751
-1	0	0	Ki67+	2107.78521908 780.551436155
-1	0	0	Ki67+	294.632768128 1612.09812643
-1	0	0	Ki67+	1643.97369211 1261.94529362
-1	0	0	Ki67+	572.751953064 1003.01533024
-1	0	0	Ki67+	1624.08256263 321.175248374
-1	0	0	Ki67+	2111.92602954 524.859109863
-1	0	0	Ki67+	662.195812318 1983.01156405
-1	0	0	Ki67+	1459.10534951 374.351202197
-1	0	0	Ki67+	677.527856544 112.062481741
-1	0	0	Ki67+	880.327408019 670.078536409
-1	0	0	Ki67+	216.098829441 1177.63342816
-1	0	0	Ki67+	738.990011381 306.345168776
-1	0	0	Ki67+	1564.81827189 356.277530466
-1	0	0	Ki67+	1855.81067634 2096.57256319
-1	0	0	Ki67+	396.017142565 303.917904782
-1	0	0	Ki67+	92.5692579087 213.433138175
-1	0	0	Ki67+	200.539841163 405.926368951
-1	0	0	Ki67+	673.091492684 1466.05246047
-1	0	0	Ki67+	1693.537045 107.850283914
-1	0	0	Ki67+	530.04968477 795.931091818
-1	0	0	Ki67+	945.145352494 152.413561096
-1	0	0	Ki67+	208.685414694 465.629685179
-1	0	0	Ki67+	225.293488344 1797.94081486
-1	0	0	Ki67+	1952.67953645 1679.67903589
-1	0	0	Ki67+	413.026347107 2148.79191636
-1	0	0	Ki67+	292.565671139 1969.71236508
-1	0	0	Ki67+	1863.46367936 917.579276636
-1	0	0	Ki67+	1611.28928691 1679.72803537
-1	0	0	Ki67+	399.869931981 30.2767522923
-1	0	0	Ki67+	626.906522303 1487.51955958
-1	0	0	Ki67+	159.473467357 1226.60075541
-1	0	0	Ki67+	284.679286443 308.364916618
-1	0	0	Ki67+	1403.55018888 1468.50159536
-1	0	0	Ki67+	160.702012781 434.087379018
-1	0	0	Ki67+	892.165715425 2107.9792177
-1	0	0	Ki67+	1299.97625536 1731.51012057
-1	0	0	Ki67+	616.073544411 1008.88278033
-1	0	0	Ki67+	2142.87326668 1.76781180711
-1	0	0	Ki67+	1004.98699178 810.307772298
-1	0	0	Ki67+	95.4987997897 1191.07403119
-1	0	0	Ki67+	1875.98692548 1779.1739624
-1	0	0	Ki67+	969.43738344 761.665970838
-1	0	0	Ki67+	1571.73925896 1025.18987731
-1	0	0	Ki67+	1702.66622195 1785.86668282
-1	0	0	Ki67+	592.432412833 1962.64986141
-1	0	0	Ki67+	1661.57871966 1012.98750126
-1	0	0	Ki67+	1976.35621226 1638.14150792
-1	0	0	Ki67+	2019.90139644 936.173056572
-1	0	0	Ki67+	468.937110828 1144.39367909
-1	0	0	Ki67+	390.013437908 1991.00283888
-1	0	0	Ki67+	622.260177448 1080.98631472
-1	0	0	Ki67+	1020.18397137 1511.21529906
-1	0	0	Ki67+	70.3267334596 1312.8006724
-1	0	0	Ki67+	886.158095998 720.98053885
-1	0	0	Ki67+	235.1017415 122.850283789
-1	0	0	Ki67+	935.731916152 1853.56133546
-1	0	0	Ki67+	1238.19119465 245.418920757
-1	0	0	Ki67+	1132.53077742 1196.97627576
-1	0	0	Ki67+	546.293740833 492.77099571
-1	0	0	Ki67+	133.097758377 1554.93217384
-1	0	0	Ki67+	2140.11727467 753.869683952
-1	0	0	Ki67+	112.234900702 1629.93428731
-1	0	0	Ki67+	1377.09722279 742.260881767
-1	0	0	Ki67+	943.702614742 234.554129041
-1	0	0	Ki67+	971.596865913 587.541285296
-1	0	0	Ki67+	79.9817056617 915.266132868
-1	0	0	Ki67+	1075.1857824 669.476555238
-1	0	0	Ki67+	648.127747996 263.212131745
-1	0	0	Ki67+	1387.34701712 386.128673811
-1	0	0	Ki67+	118.863180016 1238.40526537
-1	0	0	Ki67+	240.165688569 1726.75513775
-1	0	0	Ki67+	1815.47280602 118.089530099
-1	0	0	Ki67+	1018.51762294 1758.74076227
-1	0	0	Ki67+	1758.72790784 241.192249655
-1	0	0	Ki67+	42.4392119717 2019.01888544
-1	0	0	Ki67+	33.550388526 607.054771331
-1	0	0	Ki67+	1852.97755312 34.8073423056
-1	0	0	Ki67+	1207.27695823 69.3569997241
-1	0	0	Ki67+	30.5298379032 1443.12768248
-1	0	0	Ki67+	1270.2361055 526.216149923
-1	0	0	Ki67+	214.257871063 1702.12466654
-1	0	0	Ki67+	583.681091252 1042.70212265
-1	0	0	Ki67+	1593.22852518 2102.02715115
-1	0	0	Ki67+	482.235869471 1297.87541357
-1	0	0	Ki67+	102.132743634 573.949108141
-1	0	0	Ki67+	949.046910575 776.436647637
-1	0	0	Ki67+	745.952992298 865.116343643
-1	0	0	Ki67+	804.840378313 999.73978348
-1	0	0	Ki67+	56.7743872976 1172.45069554
-1	0	0	Ki67+	1521.45003138 985.08069441
-1	0	0	Ki67+	1867.91000691 1508.00935113
-1	0	0	Ki67+	706.749052971 115.567947105
-1	0	0	Ki67+	656.657921288 844.076162948
-1	0	0	Ki67+	1689.4155786 769.064366612
-1	0	0	Ki67+	476.415717126 1435.62784133
-1	0	0	Ki67+	1011.14435682 1248.2314953
-1	0	0	Ki67+	72.8752899749 1410.67353797
-1	0	0	Ki67+	109.420956511 700.255218033
-1	0	0	Ki67+	2126.12920414 633.847034847
-1	0	0	Ki67+	1864.12924854 1084.77029487
-1	0	0	Ki67+	1955.37314887 1529.87959793
-1	0	0	Ki67+	1779.57948268 1048.32750421
-1	0	0	Ki67+	1295.29117177 61.2941532834
-1	0	0	Ki67+	529.665827205 1588.83528568
-1	0	0	Ki67+	207.376463061 909.862925864
-1	0	0	Ki67+	1076.00843214 922.71762039
-1	0	0	Ki67+	602.428638052 1667.97556991
-1	0	0	Ki67+	199.631292553 748.264081635
-1	0	0	Ki67+	888.26114503 8.21219944492
-1	0	0	Ki67+	2111.79859057 1554.69962213
-1	0	0	Ki67+	248.199963465 334.403148036
-1	0	0	Ki67+	739.369164443 2029.77070666
-1	0	0	Ki67+	446.938002385 1994.14845438
-1	0	0	Ki67+	1507.77708883 616.998174143
-1	0	0	Ki67+	1951.70600356 1819.12568836
-1	0	0	Ki67+	1185.71061928 1523.16092534
-1	0	0	Ki67+	1022.09926508 483.504864554
-1	0	0	Ki67+	611.963293587 239.305027508
-1	0	0	Ki67+	162.650580668 527.154217359
-1	0	0	Ki67+	1066.30727871 129.879393314
-1	0	0	Ki67+	1756.37903672 358.178114982
-1	0	0	Ki67+	1311.63255916 510.271828634
-1	0	0	Ki67+	788.888249682 141.760740895
-1	0	0	Ki67+	697.707758885 317.654497304
-1	0	0	Ki67+	412.035404251 807.14569161
-1	0	0	Ki67+	148.525795785 1096.73546914
-1	0	0	Ki67+	2028.39237671 78.8541509328
-1	0	0	Ki67+	392.065890913 1320.74041318
-1	0	0	Ki67+	1919.23880929 464.398215053
-1	0	0	Ki67+	1152.91047656 160.55190446
-1	0	0	Ki67+	2002.02749937 532.768504
-1	0	0	Ki67+	1080.46240073 1875.77607286
-1	0	0	Ki67+	295.714306198 1779.26460514
-1	0	0	Ki67+	1709.74729581 1136.12009113
-1	0	0	Ki67+	1217.27099019 1885.03655719
-1	0	0	Ki67+	111.775273762 1970.95637461
-1	0	0	Ki67+	42.5794336801 1625.45194971
-1	0	0	Ki67+	51.6673936995 829.195453595
-1	0	0	Ki67+	1719.63542507 344.495300224
-1	0	0	Ki67+	575.961165463 1239.3766973
-1	0	0	Ki67+	2115.75540173 1958.17672147
-1	0	0	Ki67+	1871.41051821 671.343211894
-1	0	0	Ki67+	1013.02216331 944.750021223
-1	0	0	Ki67+	1984.20143471 225.43531098
-1	0	0	Ki67+	651.779037568 10.0156995242
-1	0	0	Ki67+	1083.80326182 1589.16322147
-1	0	0	Ki67+	485.385133172 149.848565043
-1	0	0	Ki67+	240.866597333 1548.60737698
-1	0	0	Ki67+	1108.4128831 1712.95374652
-1	0	0	Ki67+	789.2322615 1968.65053204
-1	0	0	Ki67+	1496.87696639 219.203040811
-1	0	0	Ki67+	1954.27353613 1637.70518448
-1	0	0	Ki67+	1305.19314966 548.637771957
-1	0	0	Ki67+	1815.11818086 972.261900279
-1	0	0	Ki67+	775.161164093 16.7444245075
-1	0	0	Ki67+	2068.35991025 1619.71637746
-1	0	0	Ki67+	919.963127782 1074.30992535
-1	0	0	Ki67+	393.463804481 1634.27373432
-1	0	0	Ki67+	2109.68307209 432.651100679
-1	0	0	Ki67+	936.790864678 1777.97086976
-1	0	0	Ki67+	1414.75122277 1110.22328471
-1	0	0	Ki67+	1473.75816387 692.523066824
-1	0	0	Ki67+	36.9096391778 938.776552314
-1	0	0	Ki67+	464.187583622 2085.03826956
-1	0	0	Ki67+	1838.39698108 706.665562195
-1	0	0	Ki67+	1750.08255437 1115.89181016
-1	0	0	Ki67+	1201.69445654 1073.71773809
-1	0	0	Ki67+	665.578082228 949.271164091
-1	0	0	Ki67+	508.273826331 1900.33500545
-1	0	0	Ki67+	1296.40085721 1335.53848414
-1	0	0	Ki67+	424.287181419 358.237980587
-1	0	0	Ki67+	850.708645218 1254.28316168
-1	0	0	Ki67+	1442.24077311 1469.24051724
-1	0	0	Ki67+	325.41531396 972.324153889
-1	0	0	Ki67+	2051.52509572 776.006794282
-1	0	0	Ki67+	573.807619409 1591.30639635
-1	0	0	Ki67+	1817.72386734 584.028378227
-1	0	0	Ki67+	2085.60208547 1892.52245852
-1	0	0	Ki67+	672.600623097 1050.99024634
-1	0	0	Ki67+	598.890214972 461.76515673
-1	0	0	Ki67+	2041.81994266 142.574448125
-1	0	0	Ki67+	187.754782595 1335.93195319
-1	0	0	Ki67+	1889.20600652 1672.71772263
-1	0	0	Ki67+	61.8474528813 725.012551235
-1	0	0	Ki67+	451.711458417 232.917738588
-1	0	0	Ki67+	599.242020539 1845.97328847
-1	0	0	Ki67+	774.94979488 900.380212143
-1	0	0	Ki67+	914.750701505 1504.31462715
-1	0	0	Ki67+	677.865310299 886.701823029
-1	0	0	Ki67+	101.412760086 432.826646756
-1	0	0	Ki67+	36.7251126928 1718.91389174
-1	0	0	Ki67+	340.631605925 1684.33409484
-1	0	0	Ki67+	1379.31009278 336.280494481
-1	0	0	Ki67+	1099.10361151 1201.54871268
-1	0	0	Ki67+	394.897709416 926.358133272
-1	0	0	Ki67+	1542.42511161 1508.12615141
-1	0	0	Ki67+	1258.10680591 1253.63399504
-1	0	0	Ki67+	1123.66711272 100.118294355
-1	0	0	Ki67+	420.852003907 553.480030405
-1	0	0	Ki67+	1579.93870887 2001.96359804
-1	0	0	Ki67+	912.839676157 1757.22462022
-1	0	0	Ki67+	306.015000814 1199.29110619
-1	0	0	Ki67+	1686.7290248 1169.74511936
-1	0	0	Ki67+	2125.65038493 1573.91231385
-1	0	0	Ki67+	1499.41228746 1984.54913274
-1	0	0	Ki67+	719.512841006 2085.40805852
-1	0	0	Ki67+	69.2046756321 285.730450863
-1	0	0	Ki67+	1763.47148704 1497.55898537
-1	0	0	Ki67+	417.965044036 1671.04767931
-1	0	0	Ki67+	1127.94458777 1298.13427185
-1	0	0	Ki67+	1767.64364881 1652.81488921
-1	0	0	Ki67+	1866.79131511 1015.6183556
-1	0	0	Ki67+	1506.80179097 708.390444031
-1	0	0	Ki67+	1173.90494669 695.067965005
-1	0	0	Ki67+	1409.69742104 1734.03400157
-1	0	0	Ki67+	1310.63512551 115.752938413
-1	0	0	Ki67+	810.834334243 20.176349052
-1	0	0	CD3+/CD8+/Ki67+	1179.03548211 349.524973789
-1	0	0	CD3+/CD8+/Ki67+	1837.76298286 217.064527695
-1	0	0	CD3+/CD8+/Ki67+	1303.67277437 983.844888403
-1	0	0	CD3+/CD8+/Ki67+	1438.48479753 1594.77499956
-1	0	0	CD3+/CD8+/Ki67+	588.786735286 1192.19933423
-1	0	0	CD3+/CD8+/Ki67+	542.641878126 428.925029029
-1	0	0	CD3+/CD8+/Ki67+	1349.2565783 1023.75602671
-1	0	0	CD3+/CD8+/Ki67+	948.157553076 721.255035347
-1	0	0	CD3+/CD8+/Ki67+	1133.00480032 1969.38965546
-1	0	0	CD3+/CD8+/Ki67+	1792.78022073 1761.22970965
-1	0	0	CD3+/CD8+/Ki67+	429.9042443 1024.41359322
-1	0	0	CD3+/CD8+/Ki67+	72.835031431 1662.19835026
-1	0	0	CD3+/CD8+/Ki67+	1683.31355011 613.800780191
-1	0	0	CD3+/CD8+/Ki67+	247.191534072 890.245559514
-1	0	0	CD3+/CD8+/Ki67+	1889.19655031 1978.53283103
-1	0	0	CD3+/CD8+/Ki67+	524.852599157 76.7436529392
-1	0	0	CD3+/CD8+/Ki67+	958.960519109 1717.26966892
-1	0	0	CD3+/CD8+/Ki67+	956.379770699 1439.5122455
-1	0	0	CD3+/CD8+/Ki67+	211.920779427 1829.8428547
-1	0	0	CD3+/CD8+/Ki67+	1071.95633587 1082.93656025
-1	0	0	CD3+/CD8+/Ki67+	266.787916284 806.038469389
-1	0	0	CD3+/CD8+/Ki67+	784.531841719 83.1433270281
-1	0	0	CD3+/CD8+/Ki67+	1014.85063822 114.275390983
-1	0	0	CD3+/CD8+/Ki67+	366.126446967 562.771758975
-1	0	0	CD3+/CD8+/Ki67+	414.596682751 1180.57842042
-1	0	0	CD3+/CD8+/Ki67+	1572.48764536 1748.5522215
-1	0	0	CD3+/CD8+/Ki67+	1299.5881545 402.3537313
-1	0	0	CD3+/CD8+/Ki67+	884.732710945 1124.03519689
-1	0	0	CD3+/CD8+/Ki67+	394.112412723 443.699774117
-1	0	0	CD3+/CD8+/Ki67+	1870.00185718 357.25009496
-1	0	0	CD3+/CD8+/Ki67+	1897.76223534 1253.53971984
-1	0	0	CD3+/CD8+/Ki67+	1199.49724608 468.693423992
-1	0	0	CD3+/CD8+/Ki67+	139.939340288 1484.86490914
-1	0	0	CD3+/CD8+/Ki67+	1664.94288869 1916.90520782
-1	0	0	CD3+/CD8+/Ki67+	1469.02681741 1740.08028476
-1	0	0	CD3+/CD8+/Ki67+	1235.95936115 720.582256484
-1	0	0	CD3+/CD8+/Ki67+	246.380213668 753.390965542
-1	0	0	CD3+/CD8+/Ki67+	659.842022681 2051.29942531
-1	0	0	CD3+/CD8+/Ki67+	1800.95906319 368.589127149
-1	0	0	CD3+/CD8+/Ki67+	1033.49584168 2133.43975008
-1	0	0	CD3+/CD8+/Ki67+	27.9268751167 1530.9084002
-1	0	0	CD3+/CD8+/Ki67+	792.606084754 1593.93319269
-1	0	0	CD3+/CD8+/Ki67+	1066.95930205 768.971680725
-1	0	0	CD3+/CD8+/Ki67+	936.006155198 2011.23636952
-1	0	0	CD3+/CD8+/Ki67+	2039.43190527 1664.64684139
-1	0	0	CD3+/CD8+/Ki67+	1593.88553622 456.447657603
-1	0	0	CD3+/CD8+/Ki67+	118.109689136 526.784304945
-1	0	0	CD3+/CD8+/Ki67+	233.265889375 700.296691777
-1	0	0	CD3+/CD8+/Ki67+	625.941440258 524.116596992
-1	0	0	CD3+/CD8+/Ki67+	858.833807722 796.74145301
#EOF
