# Supplementary material for: Data-Driven Discovery of Immune Contexture Biomarkers
Source: Front Oncol. 2018 Dec 18;8:627. doi: 10.3389/fonc.2018.00627 (PMC6305402; doi:10.3389/fonc.2018.00627)
Supplement: Data Sheet 2.zip — The synthetic dataset used for verifying the approach (section 3.1; Figure 4) is provided as a collection of text files describing regions, markers, and metadata. [file Data_Sheet_2.zip › verificationDataset/testdata_049_ImageObjects.txt]

barcode_target	testdata_049
barcode_origin	-1
workflow_target_version	-1
workflow_origin	-1
workflow_origin_version	-1
iH	-1
iW	-1
user	None

-1	0	0	Ki67+	1843.73337054 2119.9505407
-1	0	0	Ki67+	1506.14220872 1057.20483414
-1	0	0	Ki67+	1442.00943217 982.196020086
-1	0	0	Ki67+	1342.82353458 1874.96266551
-1	0	0	Ki67+	1640.96013152 964.527171336
-1	0	0	Ki67+	1632.30208601 1838.12944331
-1	0	0	Ki67+	835.776078226 1964.86986722
-1	0	0	Ki67+	1005.16289669 1395.72888142
-1	0	0	Ki67+	9.80124466697 730.334910644
-1	0	0	Ki67+	1717.15076251 1616.71760118
-1	0	0	Ki67+	345.239152316 431.590527547
-1	0	0	Ki67+	581.126643436 1368.21283149
-1	0	0	Ki67+	961.980893018 1794.57322481
-1	0	0	Ki67+	1869.18515921 1218.3949686
-1	0	0	Ki67+	97.6713395689 1199.10165113
-1	0	0	Ki67+	89.8357618646 1292.92227957
-1	0	0	Ki67+	1734.28099694 1459.74141594
-1	0	0	Ki67+	1402.05026316 1526.04710917
-1	0	0	Ki67+	906.404898518 1206.62846375
-1	0	0	Ki67+	359.385884219 1013.11370876
-1	0	0	Ki67+	2145.10123967 267.528928296
-1	0	0	Ki67+	168.884049776 517.086880687
-1	0	0	Ki67+	624.260528563 1766.18843626
-1	0	0	Ki67+	1221.5065923 1836.96661335
-1	0	0	Ki67+	1314.81982661 19.2694023961
-1	0	0	Ki67+	383.057078008 1710.64876885
-1	0	0	Ki67+	1744.08842053 1592.83303876
-1	0	0	Ki67+	2048.23526864 1310.9862797
-1	0	0	Ki67+	1134.37399273 393.745505633
-1	0	0	Ki67+	1878.3720746 375.749477351
-1	0	0	Ki67+	129.23998822 1840.07992646
-1	0	0	Ki67+	1339.94223225 697.768473841
-1	0	0	Ki67+	919.479119144 1487.77000961
-1	0	0	Ki67+	1125.85466479 2036.84536969
-1	0	0	Ki67+	606.323559779 1520.43704665
-1	0	0	Ki67+	1201.99216958 1741.87797795
-1	0	0	Ki67+	1052.48291316 538.449744897
-1	0	0	Ki67+	1206.58135193 2143.72470045
-1	0	0	Ki67+	772.969396685 1632.87130338
-1	0	0	Ki67+	1616.82991798 446.594497114
-1	0	0	Ki67+	412.823479053 2102.06498785
-1	0	0	Ki67+	614.211453514 1817.7029388
-1	0	0	Ki67+	188.628046278 1202.05531473
-1	0	0	Ki67+	252.760958077 334.57797925
-1	0	0	Ki67+	1945.67552364 2012.33041782
-1	0	0	Ki67+	473.780560019 1006.36483118
-1	0	0	Ki67+	33.8977340097 1153.35449089
-1	0	0	Ki67+	2106.42058297 1499.20708435
-1	0	0	Ki67+	1774.0033252 209.133734098
-1	0	0	Ki67+	1402.21453885 2050.61958014
-1	0	0	Ki67+	1484.95581721 1104.20065608
-1	0	0	Ki67+	814.811461251 1837.31432835
-1	0	0	Ki67+	894.512314822 698.669621291
-1	0	0	Ki67+	1750.47678291 1522.68718998
-1	0	0	Ki67+	1819.02504151 523.393139041
-1	0	0	Ki67+	1643.24388591 469.381202541
-1	0	0	Ki67+	1620.79369034 246.432631452
-1	0	0	Ki67+	320.424936836 2093.87166575
-1	0	0	Ki67+	1940.07085354 1443.5239341
-1	0	0	Ki67+	1441.21877257 1163.62822093
-1	0	0	Ki67+	1271.54822573 1254.73070129
-1	0	0	Ki67+	1441.92460139 1236.15483388
-1	0	0	Ki67+	568.520329541 677.438979995
-1	0	0	Ki67+	588.078096561 1415.63052937
-1	0	0	Ki67+	1082.67930099 2108.01057801
-1	0	0	Ki67+	1104.47577708 1026.37894161
-1	0	0	Ki67+	1998.80920275 632.964367697
-1	0	0	Ki67+	1945.67527814 2051.11833138
-1	0	0	Ki67+	782.187993074 1083.16033474
-1	0	0	Ki67+	453.990059638 453.911076405
-1	0	0	Ki67+	2085.92006147 355.897855368
-1	0	0	Ki67+	1738.52581823 528.291619963
-1	0	0	Ki67+	1579.91434714 94.3029270176
-1	0	0	Ki67+	2116.73573676 1582.67923153
-1	0	0	Ki67+	460.317943745 376.798617103
-1	0	0	Ki67+	1405.34285309 2079.16026277
-1	0	0	Ki67+	1601.44859343 198.115542246
-1	0	0	Ki67+	249.797812602 959.311381088
-1	0	0	Ki67+	1496.73394628 1419.23290024
-1	0	0	Ki67+	1108.84624483 1918.38866656
-1	0	0	Ki67+	1051.23028185 961.501906764
-1	0	0	Ki67+	2076.38848211 1483.71518081
-1	0	0	Ki67+	57.0713832354 1277.53134723
-1	0	0	Ki67+	2007.7082088 109.734394207
-1	0	0	Ki67+	516.181762558 981.325180568
-1	0	0	Ki67+	2097.9614648 737.098072487
-1	0	0	Ki67+	846.489961076 1510.77520623
-1	0	0	Ki67+	894.437383076 1970.82013465
-1	0	0	Ki67+	278.850927815 1308.42426865
-1	0	0	Ki67+	815.901790289 1936.35409749
-1	0	0	Ki67+	1916.34380556 855.358196099
-1	0	0	Ki67+	1068.64527479 1018.20165232
-1	0	0	Ki67+	1413.5730148 1267.02354281
-1	0	0	Ki67+	1825.9533714 317.695167088
-1	0	0	Ki67+	243.395187957 1755.29885242
-1	0	0	Ki67+	741.252519043 113.659397459
-1	0	0	Ki67+	1696.83615129 195.451489719
-1	0	0	Ki67+	893.680365243 572.359551649
-1	0	0	Ki67+	747.72264908 1130.23759661
-1	0	0	Ki67+	121.184503429 1039.27350013
-1	0	0	Ki67+	1678.81555573 1755.80126605
-1	0	0	Ki67+	1805.73354728 2140.55723743
-1	0	0	Ki67+	283.171068452 1699.28873995
-1	0	0	Ki67+	352.896845684 278.120679603
-1	0	0	Ki67+	1571.83531118 1704.42924161
-1	0	0	Ki67+	717.568228604 2082.43386707
-1	0	0	Ki67+	1372.87874117 743.664857297
-1	0	0	Ki67+	1468.31125782 938.642083996
-1	0	0	Ki67+	1921.94560008 1418.98830033
-1	0	0	Ki67+	1404.69896685 426.628940483
-1	0	0	Ki67+	1189.66564953 927.962280737
-1	0	0	Ki67+	477.654226237 1807.77366386
-1	0	0	Ki67+	2114.29145321 682.766793193
-1	0	0	Ki67+	192.987405104 976.354662529
-1	0	0	Ki67+	1958.66151158 371.990710403
-1	0	0	Ki67+	919.921093341 1232.10436252
-1	0	0	Ki67+	457.213841508 1386.99505354
-1	0	0	Ki67+	112.568608617 1283.07205863
-1	0	0	Ki67+	548.985598829 80.5260181604
-1	0	0	Ki67+	1982.10002892 998.65272193
-1	0	0	Ki67+	193.67807492 135.394506536
-1	0	0	Ki67+	1729.47684172 807.794397627
-1	0	0	Ki67+	453.746018732 1143.23795213
-1	0	0	Ki67+	519.92150186 1116.2774271
-1	0	0	Ki67+	210.270089452 165.752337259
-1	0	0	Ki67+	821.023064209 1232.117351
-1	0	0	Ki67+	1318.75239509 814.452849877
-1	0	0	Ki67+	1860.63978191 1168.43658409
-1	0	0	Ki67+	1195.95188791 1896.99501368
-1	0	0	Ki67+	119.565821478 1664.76029093
-1	0	0	Ki67+	1682.39211611 1495.1294044
-1	0	0	Ki67+	529.853627326 1976.91145527
-1	0	0	Ki67+	1229.20864851 641.418262094
-1	0	0	Ki67+	1389.95127209 9.95793963579
-1	0	0	Ki67+	490.351402893 199.16067349
-1	0	0	Ki67+	956.094977344 77.2825221551
-1	0	0	Ki67+	560.522800154 1657.54902923
-1	0	0	Ki67+	449.602027352 127.319684
-1	0	0	Ki67+	169.557822268 1738.59036211
-1	0	0	Ki67+	1517.12411528 2065.81132615
-1	0	0	Ki67+	1642.79891456 1530.70145232
-1	0	0	Ki67+	1197.87488809 1531.1966333
-1	0	0	Ki67+	756.166317789 748.726138581
-1	0	0	Ki67+	963.077257254 1527.7597936
-1	0	0	Ki67+	328.402107849 1135.19960788
-1	0	0	Ki67+	1254.70445339 874.249549929
-1	0	0	Ki67+	372.013001329 873.908995418
-1	0	0	Ki67+	1868.16295119 159.288232905
-1	0	0	Ki67+	1817.1879463 1263.97949581
-1	0	0	Ki67+	1963.00163641 944.715255856
-1	0	0	Ki67+	948.510708089 1851.16259534
-1	0	0	Ki67+	824.373463541 745.152753964
-1	0	0	Ki67+	1489.2034504 1446.75481801
-1	0	0	Ki67+	242.524983422 392.919304712
-1	0	0	Ki67+	372.419183166 1945.33713482
-1	0	0	Ki67+	2095.52209352 113.261185712
-1	0	0	Ki67+	1715.01120154 714.877955114
-1	0	0	Ki67+	1935.66827569 1242.17915217
-1	0	0	Ki67+	1270.39592372 1661.74759507
-1	0	0	Ki67+	756.975595042 950.898143146
-1	0	0	Ki67+	1774.90635361 1920.99522956
-1	0	0	Ki67+	146.859759855 1758.89366413
-1	0	0	Ki67+	1898.94520049 1146.13971601
-1	0	0	Ki67+	1529.38631615 1260.51775459
-1	0	0	Ki67+	1127.44083138 574.025029314
-1	0	0	Ki67+	98.8418939079 2057.77434279
-1	0	0	Ki67+	854.120740708 698.624513601
-1	0	0	Ki67+	661.758302955 1240.59363458
-1	0	0	Ki67+	732.732146322 1853.29103945
-1	0	0	Ki67+	466.971550429 1321.65403609
-1	0	0	Ki67+	517.697964443 1185.80077743
-1	0	0	Ki67+	694.769165421 1341.74638343
-1	0	0	Ki67+	556.442042062 1975.72542684
-1	0	0	Ki67+	948.890763583 1903.45842562
-1	0	0	Ki67+	1482.79707853 1246.93652429
-1	0	0	Ki67+	1112.86899862 1639.88481959
-1	0	0	Ki67+	1708.43690164 167.209421769
-1	0	0	Ki67+	727.709037461 2112.51072414
-1	0	0	Ki67+	517.45110636 288.34795733
-1	0	0	Ki67+	2138.91867093 93.7131278491
-1	0	0	Ki67+	1079.79509685 1794.70198309
-1	0	0	Ki67+	856.90996402 2078.96553632
-1	0	0	Ki67+	1834.78832713 1886.45350784
-1	0	0	Ki67+	1078.78923204 748.353728806
-1	0	0	Ki67+	1347.19664533 1125.52985471
-1	0	0	Ki67+	252.752660153 5.36219491141
-1	0	0	Ki67+	962.768239166 794.640482474
-1	0	0	Ki67+	268.002823067 355.273831698
-1	0	0	Ki67+	897.558377085 647.038050856
-1	0	0	Ki67+	1305.10371756 461.397095869
-1	0	0	Ki67+	795.744682217 1386.5721465
-1	0	0	Ki67+	306.667309211 2134.18082719
-1	0	0	Ki67+	1995.74480656 568.430598308
-1	0	0	Ki67+	107.421420192 1626.57271785
-1	0	0	Ki67+	1375.85324664 1933.00755102
-1	0	0	Ki67+	1832.84186639 1376.53242538
-1	0	0	Ki67+	1597.85908834 1163.1568539
-1	0	0	Ki67+	1302.34229799 2145.20640914
-1	0	0	Ki67+	1576.28076177 121.390579255
-1	0	0	Ki67+	215.888566521 2032.85212636
-1	0	0	Ki67+	1871.00306136 1788.17880917
-1	0	0	Ki67+	1483.99938999 1299.58818709
-1	0	0	Ki67+	1213.36988899 1993.73912439
-1	0	0	Ki67+	1095.63545558 1243.0287183
-1	0	0	Ki67+	963.184009616 1021.27904077
-1	0	0	Ki67+	1422.81233232 1035.20997481
-1	0	0	Ki67+	2030.59028039 1735.18993648
-1	0	0	Ki67+	1985.05069804 464.915404279
-1	0	0	Ki67+	311.956386873 929.886737192
-1	0	0	Ki67+	350.031780064 2141.25963531
-1	0	0	Ki67+	1424.19110328 28.4104525102
-1	0	0	Ki67+	1744.97244021 283.857848002
-1	0	0	Ki67+	1911.80653997 1033.841178
-1	0	0	Ki67+	698.558364089 441.506073185
-1	0	0	Ki67+	1187.06639245 773.960455197
-1	0	0	Ki67+	1871.40810629 1536.92483096
-1	0	0	Ki67+	444.9589526 329.360803784
-1	0	0	Ki67+	107.910922908 785.348610364
-1	0	0	Ki67+	83.0797261872 1236.8756108
-1	0	0	Ki67+	610.635553665 591.485752609
-1	0	0	Ki67+	429.632921913 536.770369401
-1	0	0	Ki67+	407.997801327 1112.56508981
-1	0	0	Ki67+	737.69630424 568.727718702
-1	0	0	Ki67+	951.481514769 760.501323586
-1	0	0	Ki67+	457.742393234 1490.73755219
-1	0	0	Ki67+	352.445190927 200.747192903
-1	0	0	Ki67+	698.065781786 1590.7043138
-1	0	0	Ki67+	986.942777953 815.185319659
-1	0	0	Ki67+	1399.28617232 384.994829788
-1	0	0	Ki67+	751.82435445 999.831496106
-1	0	0	Ki67+	530.183974978 46.5160956859
-1	0	0	Ki67+	1982.88572724 194.238089903
-1	0	0	Ki67+	971.791262177 295.295702958
-1	0	0	Ki67+	1911.35752764 374.291313711
-1	0	0	Ki67+	1765.10562941 356.038005495
-1	0	0	Ki67+	1611.75253812 547.588763492
-1	0	0	Ki67+	1161.21954727 383.17207518
-1	0	0	Ki67+	2066.3418724 648.958671651
-1	0	0	Ki67+	1394.30409931 228.622162104
-1	0	0	Ki67+	2.7065716299 1464.71450053
-1	0	0	Ki67+	715.053806188 1322.83230077
-1	0	0	Ki67+	517.188215139 496.043346755
-1	0	0	Ki67+	1960.51747578 2068.40279244
-1	0	0	Ki67+	26.4408411532 895.578099286
-1	0	0	Ki67+	853.194789611 877.297372201
-1	0	0	Ki67+	1909.15573967 772.460510338
-1	0	0	Ki67+	655.147601629 1342.70358326
-1	0	0	Ki67+	1296.8235076 712.387086129
-1	0	0	Ki67+	949.017562434 523.490758604
-1	0	0	Ki67+	1643.05242809 107.898636271
-1	0	0	Ki67+	2041.03575349 426.516510069
-1	0	0	Ki67+	763.522393553 795.664957919
-1	0	0	Ki67+	1777.14202953 1698.04902456
-1	0	0	Ki67+	286.954011027 121.724280885
-1	0	0	Ki67+	1181.89896741 2074.7522976
-1	0	0	Ki67+	1155.7581847 157.794694089
-1	0	0	Ki67+	1718.60755369 1130.34999262
-1	0	0	Ki67+	1828.96788694 1349.54381164
-1	0	0	Ki67+	1852.66044005 678.183280235
-1	0	0	Ki67+	1704.34486941 907.064234782
-1	0	0	Ki67+	1036.31074677 1572.47162099
-1	0	0	Ki67+	2025.74439545 2109.643614
-1	0	0	Ki67+	1394.94443513 1653.09782392
-1	0	0	Ki67+	60.8367686569 1138.87448999
-1	0	0	Ki67+	1241.60754358 31.0027912956
-1	0	0	Ki67+	226.018370209 1199.03736556
-1	0	0	Ki67+	2097.85539482 1936.39623202
-1	0	0	Ki67+	1830.17514852 1531.32116168
-1	0	0	Ki67+	757.608460113 1442.74769737
-1	0	0	Ki67+	2026.74813066 308.882292213
-1	0	0	Ki67+	1510.9989515 39.6491221203
-1	0	0	Ki67+	1947.091989 529.109407685
-1	0	0	Ki67+	1049.18310811 908.960374294
-1	0	0	Ki67+	2015.75307696 1429.89539603
-1	0	0	Ki67+	518.513023697 1797.83710293
-1	0	0	Ki67+	296.567370124 1950.74394113
-1	0	0	Ki67+	1387.71960367 1872.39090447
-1	0	0	Ki67+	242.702354038 1836.22184599
-1	0	0	Ki67+	880.115613196 1087.20320281
-1	0	0	Ki67+	1101.11444214 2029.73630441
-1	0	0	Ki67+	195.78420212 878.301255132
-1	0	0	Ki67+	263.922989803 1942.14468568
-1	0	0	Ki67+	6.65966171801 1563.00743757
-1	0	0	Ki67+	1205.13047854 712.13695253
-1	0	0	Ki67+	1000.46962661 1678.05603405
-1	0	0	Ki67+	1471.20654395 1478.70322866
-1	0	0	Ki67+	1996.06772572 2073.0141434
-1	0	0	Ki67+	1612.75553222 1284.92806048
-1	0	0	Ki67+	118.687012431 1390.3266092
-1	0	0	Ki67+	517.093481147 1908.42976698
-1	0	0	Ki67+	1799.78852664 1040.34723444
-1	0	0	Ki67+	1919.92516435 1737.1417596
-1	0	0	Ki67+	2148.70314728 1956.32953775
-1	0	0	Ki67+	782.859389837 31.0725309415
-1	0	0	Ki67+	1579.68781593 852.26717982
-1	0	0	Ki67+	793.616548399 210.459441452
-1	0	0	Ki67+	1034.47220248 980.747795508
-1	0	0	Ki67+	908.166057523 890.747592213
-1	0	0	Ki67+	2073.54000732 1454.1946016
-1	0	0	Ki67+	1240.10812667 985.776347667
-1	0	0	Ki67+	1740.36216832 1724.64700469
-1	0	0	Ki67+	1517.5236906 511.346281622
-1	0	0	Ki67+	551.357965752 359.633048905
-1	0	0	Ki67+	685.787666833 1495.08019445
-1	0	0	Ki67+	415.061278887 194.76600475
-1	0	0	Ki67+	1108.1332609 1718.4207394
-1	0	0	Ki67+	337.955951402 2106.73727094
-1	0	0	Ki67+	1081.52590263 920.016856205
-1	0	0	Ki67+	1600.3848189 2047.50738125
-1	0	0	Ki67+	343.269259349 1321.86268473
-1	0	0	Ki67+	160.40518661 1656.81807543
-1	0	0	Ki67+	962.126966158 1649.73059998
-1	0	0	Ki67+	913.445544219 1854.78512437
-1	0	0	Ki67+	161.475508897 482.865906516
-1	0	0	Ki67+	596.044762701 1877.67589423
-1	0	0	Ki67+	1954.40033648 141.755213236
-1	0	0	Ki67+	1335.86829033 834.688852344
-1	0	0	Ki67+	585.963467324 1050.50669438
-1	0	0	Ki67+	693.943304283 837.119832761
-1	0	0	Ki67+	702.893933223 1022.05953517
-1	0	0	Ki67+	633.257067173 865.313560394
-1	0	0	Ki67+	1145.68852032 1558.97806966
-1	0	0	Ki67+	949.469138588 1317.1633861
-1	0	0	Ki67+	356.789077865 1868.40206651
-1	0	0	Ki67+	1603.46275969 1781.91704435
-1	0	0	Ki67+	499.547087556 1951.1138173
-1	0	0	Ki67+	1256.28094745 1688.98979643
-1	0	0	Ki67+	477.316119529 2135.27056837
-1	0	0	Ki67+	1352.4242107 206.710084258
-1	0	0	Ki67+	1350.08873264 1147.99173208
-1	0	0	Ki67+	831.262311741 17.7651151583
-1	0	0	Ki67+	418.282060814 1421.03781567
-1	0	0	Ki67+	2143.30349602 1055.41298
-1	0	0	Ki67+	914.519566798 1186.00279945
-1	0	0	Ki67+	747.557203804 1715.84394249
-1	0	0	Ki67+	1782.61431353 1785.36322717
-1	0	0	Ki67+	1446.91677097 391.157404054
-1	0	0	Ki67+	1291.32703033 1111.07094039
-1	0	0	Ki67+	1424.59133787 838.791911399
-1	0	0	Ki67+	638.418073838 585.754014735
-1	0	0	Ki67+	695.105772277 1693.28693362
-1	0	0	Ki67+	475.913203543 1175.80043345
-1	0	0	Ki67+	983.387994995 738.17515694
-1	0	0	Ki67+	1666.90779585 965.117718241
-1	0	0	Ki67+	1243.55641442 315.324688251
-1	0	0	Ki67+	2101.33086986 1994.09554974
-1	0	0	Ki67+	1637.99760593 662.194028069
-1	0	0	Ki67+	751.679299242 1061.0071333
-1	0	0	Ki67+	1133.10151042 614.96089724
-1	0	0	Ki67+	1546.65431824 1106.1377345
-1	0	0	Ki67+	717.334451574 1294.96308971
-1	0	0	Ki67+	255.871057397 1443.09443467
-1	0	0	Ki67+	1836.1795473 1634.38986807
-1	0	0	Ki67+	1249.061706 160.529671858
-1	0	0	Ki67+	217.298369968 343.687721838
-1	0	0	Ki67+	669.458257095 739.092395977
-1	0	0	Ki67+	212.252478145 565.25401874
-1	0	0	Ki67+	770.314007994 2098.34756395
-1	0	0	Ki67+	134.79639852 1236.83086087
-1	0	0	Ki67+	970.280580187 1582.91504524
-1	0	0	Ki67+	2132.25151405 438.0164386
-1	0	0	Ki67+	43.8531042484 493.273621053
-1	0	0	Ki67+	1767.34879769 2062.97215448
-1	0	0	Ki67+	1185.40031367 675.284927965
-1	0	0	Ki67+	1052.54007695 1822.0958037
-1	0	0	Ki67+	326.12077309 296.607545348
-1	0	0	Ki67+	1880.7947262 1016.11887574
-1	0	0	Ki67+	1153.2116054 1046.69901052
-1	0	0	Ki67+	1588.22765307 878.583942113
-1	0	0	Ki67+	122.662006152 1948.68796201
-1	0	0	Ki67+	1227.66425595 796.063974958
-1	0	0	Ki67+	1428.32617324 1306.11173417
-1	0	0	Ki67+	993.907359145 433.684549977
-1	0	0	Ki67+	1055.94251699 560.715299306
-1	0	0	Ki67+	893.952988554 1946.92276948
-1	0	0	Ki67+	2082.03987491 693.563691338
-1	0	0	Ki67+	430.203267345 1130.80610204
-1	0	0	Ki67+	1268.68928034 928.664784075
-1	0	0	Ki67+	69.1873630724 843.23767534
-1	0	0	Ki67+	1963.96986628 1.2327164393
-1	0	0	Ki67+	1274.11843657 66.9190358794
-1	0	0	Ki67+	1121.45217991 154.990075531
-1	0	0	Ki67+	1128.92861349 1484.17142329
-1	0	0	Ki67+	1289.13669786 1838.82819914
-1	0	0	Ki67+	1879.63577882 1767.90111642
-1	0	0	Ki67+	746.544988922 65.6614575729
-1	0	0	Ki67+	1193.00960709 493.906697001
-1	0	0	Ki67+	1334.05927456 1554.94898904
-1	0	0	Ki67+	1851.3546638 300.421902613
-1	0	0	Ki67+	1392.15750338 1725.89406104
-1	0	0	Ki67+	1202.68266599 64.6709900073
-1	0	0	Ki67+	1771.07264232 1236.37588224
-1	0	0	Ki67+	316.728562934 1824.90538018
-1	0	0	Ki67+	1998.76464205 248.153311195
-1	0	0	Ki67+	1109.11487538 2003.75067982
-1	0	0	Ki67+	44.1907501962 1678.31471836
-1	0	0	Ki67+	1029.6255843 175.420688928
-1	0	0	Ki67+	1217.91454026 226.004083357
-1	0	0	Ki67+	393.063138546 1803.71781399
-1	0	0	Ki67+	268.910986874 750.228023351
-1	0	0	Ki67+	1099.53387042 1567.81935809
-1	0	0	Ki67+	1574.47360442 1191.66929725
-1	0	0	Ki67+	1214.2619622 322.781506372
-1	0	0	Ki67+	1745.92341674 1259.33550416
-1	0	0	Ki67+	1294.69575057 1148.68651354
-1	0	0	Ki67+	562.337458666 1269.07272561
-1	0	0	Ki67+	460.5008613 732.531563512
-1	0	0	Ki67+	1552.97198563 117.538383195
-1	0	0	Ki67+	1107.41713866 1050.13665408
-1	0	0	Ki67+	1109.92538208 44.8091111623
-1	0	0	Ki67+	308.348447682 1356.90184796
-1	0	0	Ki67+	1841.27383551 333.789693778
-1	0	0	Ki67+	157.624161138 304.534093743
-1	0	0	Ki67+	428.730591008 705.214391468
-1	0	0	Ki67+	1967.95046136 782.892876752
-1	0	0	Ki67+	370.363017158 466.035047346
-1	0	0	Ki67+	2127.62806638 39.2921563865
-1	0	0	Ki67+	122.982395338 1571.2302821
-1	0	0	Ki67+	68.2658625069 1786.41768061
-1	0	0	Ki67+	1872.70239881 1916.62789503
-1	0	0	Ki67+	1720.29017303 1244.08885505
-1	0	0	Ki67+	325.815774697 716.130540859
-1	0	0	Ki67+	1219.99063038 2116.50127999
-1	0	0	Ki67+	1418.98824618 105.80654612
-1	0	0	Ki67+	1827.30460429 741.952577962
-1	0	0	Ki67+	1347.43667962 2104.36688662
-1	0	0	Ki67+	590.65627002 379.835098978
-1	0	0	Ki67+	1645.59867447 2017.49597708
-1	0	0	Ki67+	818.330955593 974.600631771
-1	0	0	Ki67+	571.711083292 582.165261556
-1	0	0	Ki67+	735.929503648 879.994878898
-1	0	0	Ki67+	415.545052773 1726.11935838
-1	0	0	Ki67+	682.827896751 273.542875156
-1	0	0	Ki67+	1828.69806532 1189.72963592
-1	0	0	Ki67+	434.097410558 1978.40194756
-1	0	0	Ki67+	1888.52164862 2050.83231023
-1	0	0	Ki67+	1404.74211199 1095.7007866
-1	0	0	Ki67+	650.781374709 1536.09870761
-1	0	0	Ki67+	1934.79092936 1547.71244583
-1	0	0	Ki67+	1590.78121387 1675.35186517
-1	0	0	Ki67+	1989.45354095 1177.71574799
-1	0	0	Ki67+	2134.58227433 2090.63025537
-1	0	0	Ki67+	1558.64762422 1838.54284184
-1	0	0	Ki67+	1810.14327946 1716.17633138
-1	0	0	Ki67+	1562.96172988 233.590091229
-1	0	0	Ki67+	1830.99492951 918.431162495
-1	0	0	Ki67+	1424.8955595 1911.93878209
-1	0	0	Ki67+	262.136541556 1010.57819775
-1	0	0	Ki67+	1845.79035613 960.386666637
-1	0	0	Ki67+	494.935237036 834.566716163
-1	0	0	Ki67+	188.966993756 1243.22267146
-1	0	0	Ki67+	1497.19543335 1954.85009792
-1	0	0	Ki67+	646.546108053 953.295096512
-1	0	0	Ki67+	560.77647963 1933.26566085
-1	0	0	Ki67+	1031.17985949 1610.15210128
-1	0	0	Ki67+	772.044813099 1681.11090643
-1	0	0	Ki67+	636.971305534 770.220131998
-1	0	0	Ki67+	1854.4740251 1664.59034375
-1	0	0	Ki67+	5.19512946345 1893.52929065
-1	0	0	Ki67+	176.857926204 1445.86803372
-1	0	0	Ki67+	433.114025032 1667.73647074
-1	0	0	Ki67+	478.12650892 1124.07986633
-1	0	0	Ki67+	75.2073826664 505.00926391
-1	0	0	Ki67+	1006.34792594 107.032200561
-1	0	0	Ki67+	1038.37851988 1460.89378787
-1	0	0	Ki67+	1288.0557771 1386.36472888
-1	0	0	Ki67+	959.448028847 471.895467579
-1	0	0	Ki67+	1594.74830783 222.907672418
-1	0	0	Ki67+	6.86181814495 1761.99879746
-1	0	0	Ki67+	1953.56268559 1772.07458301
-1	0	0	Ki67+	1924.53535604 1788.06881485
-1	0	0	Ki67+	915.642732522 488.41556372
-1	0	0	Ki67+	302.803283987 788.939203043
-1	0	0	Ki67+	916.522860705 1053.10209473
-1	0	0	Ki67+	770.335621045 411.854696795
-1	0	0	Ki67+	81.1140033508 614.358726916
-1	0	0	Ki67+	1013.9732812 753.334393398
-1	0	0	Ki67+	1350.91265136 1653.63402346
-1	0	0	Ki67+	1558.78570998 88.0730187332
-1	0	0	Ki67+	1714.4482498 771.575741783
-1	0	0	Ki67+	1705.96347737 1707.26635099
-1	0	0	Ki67+	1557.68233938 1272.32998236
-1	0	0	Ki67+	582.61877759 1167.25168662
-1	0	0	Ki67+	984.002063083 1612.85738593
-1	0	0	Ki67+	1462.36484636 501.693911243
-1	0	0	Ki67+	238.235224951 1372.64412162
-1	0	0	Ki67+	611.886757822 1848.85485024
-1	0	0	Ki67+	408.460301179 1518.1416985
-1	0	0	Ki67+	1516.9863627 1994.70598747
-1	0	0	Ki67+	597.560890817 2035.67958217
-1	0	0	Ki67+	53.7123527225 905.023344919
-1	0	0	Ki67+	2101.15941968 868.243019589
-1	0	0	Ki67+	336.713372135 1772.92320846
-1	0	0	Ki67+	137.066626567 1313.02556997
-1	0	0	Ki67+	2058.17653766 993.482689252
-1	0	0	Ki67+	1386.92448625 2098.35466927
-1	0	0	Ki67+	946.896439137 1146.50216953
-1	0	0	Ki67+	1550.30997734 380.313773385
-1	0	0	Ki67+	1100.72938017 727.14850106
-1	0	0	Ki67+	1670.15100922 2120.45693626
-1	0	0	Ki67+	1325.19401114 1114.11544723
-1	0	0	Ki67+	268.986872321 726.734226855
-1	0	0	Ki67+	644.698691952 488.481395782
-1	0	0	Ki67+	670.711413742 864.238401523
-1	0	0	Ki67+	1115.144993 845.170596401
-1	0	0	Ki67+	301.603062761 1042.00436038
-1	0	0	Ki67+	982.453610015 1462.41017542
-1	0	0	Ki67+	1371.53184926 1406.27840556
-1	0	0	Ki67+	2071.79212007 925.616224093
-1	0	0	Ki67+	1815.61427408 70.5997578966
-1	0	0	Ki67+	1840.83874013 1050.12628353
-1	0	0	Ki67+	692.347603963 1835.87057759
-1	0	0	Ki67+	31.6192441084 1785.57029377
-1	0	0	Ki67+	359.661928552 1172.01450932
-1	0	0	Ki67+	78.2511541787 429.52460712
-1	0	0	Ki67+	1090.72170936 979.983384332
-1	0	0	Ki67+	160.205848903 126.638077542
-1	0	0	Ki67+	1429.97864817 785.024717034
-1	0	0	Ki67+	594.359229468 292.614106919
-1	0	0	Ki67+	511.008372353 1028.50311279
-1	0	0	Ki67+	715.598339262 1394.56352024
-1	0	0	Ki67+	2013.11549218 426.620711246
-1	0	0	Ki67+	160.061315172 81.8579647461
-1	0	0	Ki67+	1572.76950976 1382.38447063
-1	0	0	Ki67+	876.487711092 1799.76772
-1	0	0	Ki67+	615.839816473 256.767095672
-1	0	0	Ki67+	710.487396709 1134.62876082
-1	0	0	Ki67+	1376.81169734 2036.71516105
-1	0	0	Ki67+	1620.9906421 721.386753525
-1	0	0	Ki67+	108.135254864 1084.29314851
-1	0	0	Ki67+	1928.20951911 805.94252522
-1	0	0	Ki67+	460.416557381 76.8179316062
-1	0	0	Ki67+	1303.11422551 1035.100805
-1	0	0	Ki67+	2105.51799985 2069.56568375
-1	0	0	Ki67+	210.396456001 843.941111631
-1	0	0	Ki67+	1462.62779216 1685.9562077
-1	0	0	Ki67+	793.224542889 736.925495076
-1	0	0	Ki67+	628.577375579 901.098164283
-1	0	0	Ki67+	298.255014916 1197.5914162
-1	0	0	Ki67+	795.735532876 1004.23952635
-1	0	0	Ki67+	1538.67609723 1209.48989324
-1	0	0	Ki67+	1530.50258632 22.8792821053
-1	0	0	Ki67+	1647.61099767 1269.33545737
-1	0	0	Ki67+	1060.55873295 1572.98094435
-1	0	0	Ki67+	1832.83230821 631.194365226
-1	0	0	Ki67+	1274.20763565 414.866411164
-1	0	0	Ki67+	1446.68093624 453.014519238
-1	0	0	Ki67+	212.808791316 430.295774121
-1	0	0	Ki67+	1844.43008244 8.40361017813
-1	0	0	Ki67+	1279.77289852 755.320610817
-1	0	0	Ki67+	1591.56487771 1126.42775645
-1	0	0	Ki67+	726.841420163 739.964663705
-1	0	0	Ki67+	471.890899293 131.163844103
-1	0	0	Ki67+	792.837157729 683.469119235
-1	0	0	Ki67+	788.246455624 1439.35074019
-1	0	0	Ki67+	1938.92342111 1657.03755949
-1	0	0	Ki67+	71.9443210898 1708.8400087
-1	0	0	Ki67+	777.814853952 1302.94617659
-1	0	0	Ki67+	1892.62837736 123.201285121
-1	0	0	Ki67+	972.452415945 1001.05680258
-1	0	0	Ki67+	797.047335645 1363.34264914
-1	0	0	Ki67+	1077.29424722 520.141231805
-1	0	0	Ki67+	839.960258779 1811.75337407
-1	0	0	Ki67+	2051.28938853 150.322292824
-1	0	0	Ki67+	1130.73345618 538.063933487
-1	0	0	Ki67+	321.743445178 420.433430408
-1	0	0	Ki67+	1957.15052249 1610.05439867
-1	0	0	Ki67+	753.760750953 2029.50225524
-1	0	0	Ki67+	309.678324167 962.224880588
-1	0	0	Ki67+	372.808012717 560.832995099
-1	0	0	Ki67+	993.892628975 1561.55792082
-1	0	0	Ki67+	936.594045249 1625.64156768
-1	0	0	Ki67+	270.066822626 867.899003432
-1	0	0	Ki67+	918.54058858 1424.90982603
-1	0	0	Ki67+	1217.44688262 442.372935895
-1	0	0	Ki67+	608.590416628 649.715386476
-1	0	0	Ki67+	1218.01979066 1935.59291288
-1	0	0	Ki67+	541.773384218 282.24184086
-1	0	0	Ki67+	1470.13450124 1880.99338517
-1	0	0	Ki67+	12.5545693365 1587.65757257
-1	0	0	Ki67+	1409.27313033 1815.16395894
-1	0	0	Ki67+	1849.93555114 1720.14888005
-1	0	0	Ki67+	1224.54653936 694.461417047
-1	0	0	Ki67+	1658.72663519 848.243085481
-1	0	0	Ki67+	911.228277724 1613.19162563
-1	0	0	Ki67+	2117.36756518 414.249959538
-1	0	0	Ki67+	489.246192636 2110.19067823
-1	0	0	Ki67+	1647.72766643 356.803650813
-1	0	0	Ki67+	616.50052527 734.514418569
-1	0	0	Ki67+	704.81906475 733.226922361
-1	0	0	Ki67+	383.068244168 2107.06203789
-1	0	0	Ki67+	642.476429366 235.432837482
-1	0	0	Ki67+	1206.07447875 651.476520974
-1	0	0	Ki67+	1110.5380908 871.748532106
-1	0	0	Ki67+	1625.39502413 1612.22973254
-1	0	0	Ki67+	1954.67072126 224.814045043
-1	0	0	Ki67+	927.368045389 1166.36448411
-1	0	0	Ki67+	1339.46319449 739.173516337
-1	0	0	Ki67+	556.824374002 479.736586916
-1	0	0	Ki67+	1003.57975104 1078.73890731
-1	0	0	Ki67+	1896.60411024 1628.73254459
-1	0	0	Ki67+	1458.39373692 574.476776147
-1	0	0	Ki67+	795.562203229 1725.05481299
-1	0	0	Ki67+	703.795333532 1931.64840865
-1	0	0	Ki67+	877.644076087 1765.48094568
-1	0	0	Ki67+	10.0986465815 29.875029341
-1	0	0	Ki67+	1823.93262497 2062.72078517
-1	0	0	Ki67+	1371.5267914 1787.66907833
-1	0	0	Ki67+	150.501365635 1942.37836485
-1	0	0	Ki67+	1484.24114426 170.038285294
-1	0	0	Ki67+	500.604876678 892.519088061
-1	0	0	Ki67+	1769.60229203 331.357865249
-1	0	0	Ki67+	1323.56185432 1276.35204146
-1	0	0	Ki67+	32.2513234575 785.209895991
-1	0	0	Ki67+	529.912770823 115.208854807
-1	0	0	Ki67+	369.056773 2020.01153485
-1	0	0	Ki67+	1482.6677038 199.961625558
-1	0	0	Ki67+	1137.49192729 1438.40476384
-1	0	0	Ki67+	105.406335158 2078.90720597
-1	0	0	Ki67+	2093.91869605 798.527147174
-1	0	0	Ki67+	275.55985472 1590.75934054
-1	0	0	Ki67+	1121.59359659 927.488209507
-1	0	0	Ki67+	1533.11849797 554.149400632
-1	0	0	Ki67+	53.5173644703 267.247608002
-1	0	0	Ki67+	916.253755237 1823.78731843
-1	0	0	Ki67+	1409.25257033 1966.04832308
-1	0	0	Ki67+	1742.99344297 422.7879536
-1	0	0	Ki67+	1760.40235817 1626.38922308
-1	0	0	Ki67+	1258.75501108 671.140183267
-1	0	0	Ki67+	1890.51296047 92.248310888
-1	0	0	Ki67+	1376.84592693 1330.89050384
-1	0	0	Ki67+	732.304869739 1380.63255587
-1	0	0	Ki67+	1569.72162307 1122.87202427
-1	0	0	Ki67+	42.1110713434 1404.83440504
-1	0	0	Ki67+	1490.02806562 1542.39706443
-1	0	0	Ki67+	1650.22491368 526.73518491
-1	0	0	Ki67+	1220.52164865 1154.88857197
-1	0	0	Ki67+	498.604504917 53.4240169303
-1	0	0	Ki67+	2024.82130943 1297.22917818
-1	0	0	Ki67+	62.7667062552 1979.15004148
-1	0	0	Ki67+	1966.08741075 1058.38571595
-1	0	0	Ki67+	351.292501273 1223.65746016
-1	0	0	Ki67+	853.883483316 1111.47618077
-1	0	0	Ki67+	1520.5035026 79.3700597258
-1	0	0	Ki67+	1519.9043004 776.474706481
-1	0	0	Ki67+	995.074018171 629.522660136
-1	0	0	Ki67+	1794.23257449 1127.07386421
-1	0	0	Ki67+	1491.06463602 429.157941803
-1	0	0	Ki67+	1871.72489148 54.2395302812
-1	0	0	Ki67+	676.158508615 1855.20423199
-1	0	0	Ki67+	123.245797995 377.422768744
-1	0	0	Ki67+	930.560226355 965.39392216
-1	0	0	Ki67+	1281.10603194 201.378255136
-1	0	0	Ki67+	2018.71549351 175.371249971
-1	0	0	Ki67+	1818.53941391 1159.03707236
-1	0	0	Ki67+	412.992778052 1825.31842413
-1	0	0	Ki67+	863.381352951 1305.80654623
-1	0	0	Ki67+	488.535946247 1692.10325853
-1	0	0	Ki67+	1623.60412202 1690.4046135
-1	0	0	Ki67+	284.303930824 1887.3334331
-1	0	0	Ki67+	232.250275393 2052.82505931
-1	0	0	Ki67+	81.9186630119 980.342730095
-1	0	0	Ki67+	175.352279983 2077.05936344
-1	0	0	Ki67+	592.074096201 1922.52453588
-1	0	0	Ki67+	1835.61048483 699.193922429
-1	0	0	Ki67+	382.239148018 398.199041656
-1	0	0	Ki67+	1764.95032885 441.77791097
-1	0	0	Ki67+	466.298378635 885.447043178
-1	0	0	Ki67+	1459.50659981 1639.32623515
-1	0	0	Ki67+	1162.68906808 1347.07914367
-1	0	0	Ki67+	1260.13280168 1346.08486949
-1	0	0	Ki67+	2002.93942573 812.318340673
-1	0	0	Ki67+	38.5634468118 190.015513967
-1	0	0	Ki67+	1488.3202188 1131.18645962
-1	0	0	Ki67+	234.427132595 1456.29813684
-1	0	0	Ki67+	928.399504006 1676.05003105
-1	0	0	Ki67+	161.814955029 1389.07017205
-1	0	0	Ki67+	2013.46483651 370.728474773
-1	0	0	Ki67+	56.1401940005 1177.68435143
-1	0	0	Ki67+	15.7739307016 823.795774485
-1	0	0	Ki67+	784.40788411 1973.18395246
-1	0	0	Ki67+	389.940383374 816.650798022
-1	0	0	Ki67+	907.481169119 23.3606222204
-1	0	0	Ki67+	1195.51262243 182.359123205
-1	0	0	Ki67+	311.636419933 2020.31465471
-1	0	0	Ki67+	1062.69352075 2069.99009762
-1	0	0	Ki67+	809.331837666 2100.31298423
-1	0	0	Ki67+	1241.28378428 551.361515624
-1	0	0	Ki67+	2145.88262773 1642.1966501
-1	0	0	Ki67+	1727.53997323 1956.94042629
-1	0	0	Ki67+	352.690251947 128.764841193
-1	0	0	Ki67+	1723.95330334 221.493425478
-1	0	0	Ki67+	1452.34283169 844.968673269
-1	0	0	Ki67+	61.3087176898 766.846107933
-1	0	0	Ki67+	231.620762893 34.5500454874
-1	0	0	Ki67+	1452.89199234 884.410914631
-1	0	0	Ki67+	2004.90293808 1879.89640132
-1	0	0	Ki67+	1372.89893815 493.850346207
-1	0	0	Ki67+	1931.80163939 1373.56352936
-1	0	0	Ki67+	1006.56421594 941.669644891
-1	0	0	Ki67+	958.282023278 1273.34839719
-1	0	0	Ki67+	969.053524467 1485.34597105
-1	0	0	Ki67+	1418.41664793 2144.81790908
-1	0	0	Ki67+	986.50269442 10.0640836953
-1	0	0	Ki67+	2059.30052309 1162.81330203
-1	0	0	Ki67+	416.412712407 772.409827329
-1	0	0	Ki67+	1362.24145976 471.499547096
-1	0	0	Ki67+	820.51465098 680.347941294
-1	0	0	Ki67+	249.689642402 790.114662725
-1	0	0	Ki67+	892.152218415 1280.88112101
-1	0	0	Ki67+	1244.77022224 1619.04913887
-1	0	0	Ki67+	808.142075515 1509.90971836
-1	0	0	Ki67+	1529.70614025 1405.61233116
-1	0	0	Ki67+	535.848468647 1356.63996922
-1	0	0	Ki67+	547.935741149 615.07155379
-1	0	0	Ki67+	1495.89980229 904.829621973
-1	0	0	Ki67+	1380.40278413 1617.06088176
-1	0	0	Ki67+	1253.29975463 1273.57389389
-1	0	0	Ki67+	2140.41008273 1088.48778808
-1	0	0	Ki67+	752.388198418 1269.14787154
-1	0	0	Ki67+	1374.48967438 444.536754494
-1	0	0	Ki67+	211.064874711 1874.36464005
-1	0	0	Ki67+	230.908568201 1156.2627721
-1	0	0	Ki67+	1720.30409977 295.433649263
-1	0	0	Ki67+	1226.49612076 1671.62582871
-1	0	0	Ki67+	1771.7102083 1461.73691179
-1	0	0	Ki67+	788.460533666 982.211416018
-1	0	0	Ki67+	1538.12528761 979.837610862
-1	0	0	Ki67+	1894.66971391 830.642024996
-1	0	0	Ki67+	874.422379086 913.756149665
-1	0	0	Ki67+	1694.32233895 239.395384979
-1	0	0	Ki67+	1522.78943555 258.981710947
-1	0	0	Ki67+	1400.79317362 2115.01005074
-1	0	0	Ki67+	1804.98755246 1399.81704223
-1	0	0	Ki67+	2079.24602375 321.169008719
-1	0	0	Ki67+	1608.38531039 113.038977811
-1	0	0	Ki67+	1962.39228917 113.250310226
-1	0	0	Ki67+	11.5900482529 844.917167961
-1	0	0	Ki67+	1773.34777807 989.856756088
-1	0	0	Ki67+	903.237281898 1508.01734005
-1	0	0	Ki67+	515.471455009 319.334826281
-1	0	0	Ki67+	872.49185874 1544.39207843
-1	0	0	Ki67+	1120.11761188 1769.68670044
-1	0	0	Ki67+	1914.32689575 1865.51722334
-1	0	0	Ki67+	1270.36824848 1144.92464247
-1	0	0	Ki67+	909.479493262 1264.59491074
-1	0	0	Ki67+	2102.16291185 1552.08107057
-1	0	0	Ki67+	2120.17156544 916.407289628
-1	0	0	Ki67+	1503.66809315 346.699364097
-1	0	0	Ki67+	825.692469189 1047.73650314
-1	0	0	Ki67+	1769.81771718 513.733418168
-1	0	0	Ki67+	1696.91556503 2017.78570192
-1	0	0	Ki67+	2038.31257915 1803.6839286
-1	0	0	Ki67+	1314.20281113 1584.62467543
-1	0	0	Ki67+	2115.28888609 210.082609515
-1	0	0	Ki67+	1324.51199922 1198.04169088
-1	0	0	Ki67+	1344.42580161 932.887458527
-1	0	0	Ki67+	757.756660748 582.778717633
-1	0	0	Ki67+	296.237150314 251.20402958
-1	0	0	Ki67+	986.034714491 1430.27591141
-1	0	0	Ki67+	2061.46708282 1288.90966745
-1	0	0	Ki67+	1657.56683861 585.727776112
-1	0	0	Ki67+	2010.35573802 345.062255241
-1	0	0	Ki67+	750.648131109 397.738112924
-1	0	0	Ki67+	131.428741608 1742.71133876
-1	0	0	Ki67+	1383.19995807 2004.03692098
-1	0	0	Ki67+	331.320737486 1985.55417403
-1	0	0	Ki67+	98.698290525 662.751652384
-1	0	0	Ki67+	1656.6697642 933.954366414
-1	0	0	Ki67+	204.122218458 917.638939651
-1	0	0	Ki67+	1517.71936215 1005.11737904
-1	0	0	Ki67+	1805.31307141 667.98612538
-1	0	0	Ki67+	384.191095116 1641.05519486
-1	0	0	Ki67+	1458.59747585 660.915786466
-1	0	0	Ki67+	875.939909558 1873.03862027
-1	0	0	Ki67+	1745.12800364 979.243437541
-1	0	0	Ki67+	1315.0485871 1668.65673697
-1	0	0	Ki67+	1259.17751933 1781.26246806
-1	0	0	Ki67+	1551.50753236 326.977522611
-1	0	0	Ki67+	619.105788759 2079.0127769
-1	0	0	Ki67+	658.493641068 1902.50229446
-1	0	0	Ki67+	1539.37008468 1608.59411448
-1	0	0	Ki67+	2122.36137515 333.971184041
-1	0	0	Ki67+	533.665177742 1937.37068325
-1	0	0	Ki67+	1927.40191678 1823.42618047
-1	0	0	Ki67+	2042.61255484 1217.37907047
-1	0	0	Ki67+	974.329846089 1922.81126466
-1	0	0	Ki67+	96.7240064502 220.948460875
-1	0	0	Ki67+	1751.56737872 1058.34283909
-1	0	0	Ki67+	1821.8855317 1821.67645194
-1	0	0	Ki67+	1072.81814339 318.787284763
-1	0	0	Ki67+	273.805889021 782.88227682
-1	0	0	Ki67+	1789.25340291 166.371239601
-1	0	0	Ki67+	182.612622877 1305.04347212
-1	0	0	Ki67+	1154.76755651 541.623177838
-1	0	0	Ki67+	1471.27241464 288.180826749
-1	0	0	Ki67+	1111.56589488 396.007423385
-1	0	0	Ki67+	1977.53737961 2052.92269067
-1	0	0	Ki67+	194.256773467 301.193737118
-1	0	0	Ki67+	1029.50437294 1768.95074306
-1	0	0	Ki67+	705.956341218 649.685489685
-1	0	0	Ki67+	630.766750618 0.781270931138
-1	0	0	Ki67+	18.0871579795 576.109046115
-1	0	0	Ki67+	2013.67507172 1694.95455308
-1	0	0	Ki67+	617.836951974 1103.20897421
-1	0	0	Ki67+	81.8404754894 283.848206808
-1	0	0	Ki67+	1922.94462337 677.071367732
-1	0	0	Ki67+	1330.69299711 584.069566407
-1	0	0	Ki67+	1444.4376983 181.664030803
-1	0	0	Ki67+	1320.62268751 376.951542917
-1	0	0	Ki67+	886.823973548 1327.52658139
-1	0	0	Ki67+	1047.10683488 1955.56283447
-1	0	0	Ki67+	1952.49946464 91.436507694
-1	0	0	Ki67+	977.919859883 2136.11099986
-1	0	0	Ki67+	2137.6162503 599.414294122
-1	0	0	Ki67+	1034.18768697 1433.75133175
-1	0	0	Ki67+	1147.21480502 1247.00282273
-1	0	0	Ki67+	992.489280413 559.767961766
-1	0	0	Ki67+	137.455424051 228.110246795
-1	0	0	Ki67+	1210.15092156 1091.13205403
-1	0	0	Ki67+	1417.0845362 890.105328775
-1	0	0	Ki67+	1343.95137574 254.19708036
-1	0	0	Ki67+	637.470208393 1435.17682157
-1	0	0	Ki67+	1306.93689818 1174.14389998
-1	0	0	Ki67+	515.797768553 627.571632913
-1	0	0	Ki67+	1788.25549956 2012.91645778
-1	0	0	Ki67+	2003.68335112 669.054409432
-1	0	0	Ki67+	1291.79434596 1243.72271174
-1	0	0	Ki67+	1169.14177521 645.814245766
-1	0	0	Ki67+	1430.73632348 1494.43339895
-1	0	0	Ki67+	1164.78551914 1826.13886879
-1	0	0	Ki67+	584.971676852 615.45651358
-1	0	0	Ki67+	2142.31132383 225.859304832
-1	0	0	Ki67+	930.313553211 512.660975674
-1	0	0	Ki67+	694.572570209 401.377446167
-1	0	0	Ki67+	1588.89637656 368.316160342
-1	0	0	Ki67+	935.148897471 1072.02704953
-1	0	0	Ki67+	14.311057393 529.366575262
-1	0	0	Ki67+	797.435697818 945.371203264
-1	0	0	Ki67+	232.475909718 1701.79943105
-1	0	0	Ki67+	115.269631028 54.912070205
-1	0	0	Ki67+	1160.1508909 1955.80256161
-1	0	0	Ki67+	2009.35731562 220.332052769
-1	0	0	Ki67+	1598.18178284 746.034726393
-1	0	0	Ki67+	1292.88796203 1707.68014506
-1	0	0	Ki67+	49.6264418349 1589.8564638
-1	0	0	Ki67+	258.052994899 1301.84746132
-1	0	0	Ki67+	553.09494334 2144.36214693
-1	0	0	Ki67+	288.902472925 494.885138972
-1	0	0	Ki67+	1127.89555938 1102.44471136
-1	0	0	Ki67+	1758.3968925 1899.2663008
-1	0	0	Ki67+	2007.57596292 398.449253344
-1	0	0	Ki67+	1642.83321936 1082.23745101
-1	0	0	Ki67+	1296.37018536 1520.37201159
-1	0	0	Ki67+	2023.05031843 1665.18978684
-1	0	0	Ki67+	2104.39574114 1246.20304602
-1	0	0	Ki67+	445.462413773 974.862005218
-1	0	0	Ki67+	1211.33441879 2049.52161212
-1	0	0	Ki67+	1298.80268598 225.821245431
-1	0	0	Ki67+	1051.90297063 1111.44831947
-1	0	0	Ki67+	730.027411253 1742.66232363
-1	0	0	Ki67+	1503.19232233 1703.32832149
-1	0	0	Ki67+	536.450990422 708.889271655
-1	0	0	Ki67+	1997.04242406 1519.99875985
-1	0	0	Ki67+	2084.6594744 1573.6035411
-1	0	0	Ki67+	934.11472279 371.373992988
-1	0	0	Ki67+	971.685250169 1731.07818356
-1	0	0	Ki67+	1545.63582729 923.179237739
-1	0	0	Ki67+	433.936943387 2042.00760052
-1	0	0	Ki67+	1128.89243768 788.401799072
-1	0	0	Ki67+	1552.16369709 787.986079022
-1	0	0	Ki67+	2137.28083218 650.206328023
-1	0	0	Ki67+	298.010557739 574.890589932
-1	0	0	Ki67+	526.344952019 229.546762331
-1	0	0	Ki67+	1115.03545668 988.565510245
-1	0	0	Ki67+	486.57238099 162.720865539
-1	0	0	Ki67+	1611.97061351 2145.52821121
-1	0	0	Ki67+	357.052513261 1703.88780594
-1	0	0	Ki67+	127.216106665 836.520014075
-1	0	0	Ki67+	38.3405057815 826.185255246
-1	0	0	Ki67+	774.762973477 183.660343561
-1	0	0	Ki67+	215.608217667 1355.75716395
-1	0	0	Ki67+	495.140955198 1323.32968409
-1	0	0	Ki67+	2011.1301371 1850.74481141
-1	0	0	Ki67+	1432.46830285 872.541078191
-1	0	0	Ki67+	1999.44018432 1738.19797836
-1	0	0	Ki67+	1421.62561239 1665.38926094
-1	0	0	Ki67+	1743.57695034 202.328730016
-1	0	0	Ki67+	1460.63517634 1187.35969871
-1	0	0	Ki67+	1032.68515869 778.692969455
-1	0	0	Ki67+	347.926628027 772.929287917
-1	0	0	Ki67+	445.257949791 1071.60747991
-1	0	0	Ki67+	2004.86346348 1106.12751765
-1	0	0	Ki67+	1062.51462977 621.59359979
-1	0	0	Ki67+	571.831077634 757.564101431
-1	0	0	Ki67+	173.254316518 1007.60503888
-1	0	0	Ki67+	2036.24939532 902.253214816
-1	0	0	Ki67+	1531.45359921 687.653254805
-1	0	0	Ki67+	2041.5758199 1109.57056095
-1	0	0	Ki67+	794.584114651 873.39562094
-1	0	0	Ki67+	464.592943299 11.7808576475
-1	0	0	Ki67+	860.388954361 1685.45703415
-1	0	0	Ki67+	1717.34796229 2095.86539914
-1	0	0	Ki67+	1675.26583805 64.9856710012
-1	0	0	Ki67+	2124.24214442 1021.11637622
-1	0	0	Ki67+	505.000311311 1372.90584544
-1	0	0	Ki67+	100.883100135 1929.2431403
-1	0	0	Ki67+	507.504965824 563.414987732
-1	0	0	Ki67+	1143.71735678 283.816784849
-1	0	0	Ki67+	600.071714958 829.66097045
-1	0	0	Ki67+	1537.94548301 1298.86023193
-1	0	0	Ki67+	1920.22478199 1152.25298289
-1	0	0	Ki67+	299.350581379 831.259559873
-1	0	0	Ki67+	759.741386968 1861.90948165
-1	0	0	Ki67+	178.004833308 257.645621819
-1	0	0	Ki67+	2047.60494456 83.9042699188
-1	0	0	Ki67+	737.214945031 6.41593215939
-1	0	0	Ki67+	1027.37704459 1691.78809217
-1	0	0	Ki67+	1879.33159533 1647.89083537
-1	0	0	Ki67+	915.265808696 233.462524388
-1	0	0	Ki67+	2138.70997011 828.851463522
-1	0	0	Ki67+	1120.63663464 2101.90018012
-1	0	0	Ki67+	1052.63557142 643.090563701
-1	0	0	Ki67+	687.533035444 1564.69210564
-1	0	0	Ki67+	427.032583593 1007.83787361
-1	0	0	Ki67+	1474.71820801 787.550563867
-1	0	0	Ki67+	462.578319951 1226.43577355
-1	0	0	Ki67+	1084.52500616 471.540772984
-1	0	0	Ki67+	811.092585019 1538.77918164
-1	0	0	Ki67+	657.851499854 1478.75943689
-1	0	0	Ki67+	337.328658018 1366.40427989
-1	0	0	Ki67+	299.660675071 761.939727712
-1	0	0	Ki67+	41.7074281295 1641.84102664
-1	0	0	Ki67+	963.641639846 907.644384108
-1	0	0	Ki67+	1405.2801699 152.779133711
-1	0	0	Ki67+	1355.83497031 1760.05690118
-1	0	0	Ki67+	1508.88692439 577.238954937
-1	0	0	Ki67+	902.275162343 614.432334825
-1	0	0	Ki67+	487.069804998 614.43338291
-1	0	0	Ki67+	1034.00761091 1665.68455359
-1	0	0	Ki67+	72.9299908329 2004.20865973
-1	0	0	Ki67+	675.673217035 2017.1502387
-1	0	0	Ki67+	1299.6619318 940.231809519
-1	0	0	Ki67+	789.765660708 1213.30759728
-1	0	0	Ki67+	1830.32151948 1562.38390763
-1	0	0	Ki67+	2095.22719558 511.44160406
-1	0	0	Ki67+	1791.39814593 1301.94391336
-1	0	0	Ki67+	726.788514914 1064.15070164
-1	0	0	Ki67+	177.179805055 1878.45898935
-1	0	0	Ki67+	27.7693692336 1089.15559077
-1	0	0	Ki67+	319.245607185 127.157959674
-1	0	0	Ki67+	1791.45897526 773.691467907
-1	0	0	Ki67+	1477.16514444 1619.55935874
-1	0	0	Ki67+	1947.69932007 1960.05463288
-1	0	0	Ki67+	234.685469151 285.454973323
-1	0	0	Ki67+	1276.2380254 1435.71093974
-1	0	0	Ki67+	1622.35174485 1147.55106129
-1	0	0	Ki67+	894.95422224 312.671462287
-1	0	0	Ki67+	240.745194533 1804.96040535
-1	0	0	Ki67+	823.935447615 1882.95314207
-1	0	0	Ki67+	874.102721482 958.100449729
-1	0	0	Ki67+	556.736382562 1220.58978915
-1	0	0	Ki67+	1176.51912187 616.964202097
-1	0	0	Ki67+	940.672657623 1430.85421684
-1	0	0	Ki67+	1643.57967653 1208.64610058
-1	0	0	Ki67+	983.164670015 87.5218856239
-1	0	0	Ki67+	710.76116498 1447.98437801
-1	0	0	Ki67+	621.443476913 415.829818677
-1	0	0	Ki67+	1790.79449505 191.194761668
-1	0	0	Ki67+	1566.72026047 1241.05572687
-1	0	0	Ki67+	1756.71939688 885.673811934
-1	0	0	Ki67+	1659.10331545 1448.84791409
-1	0	0	Ki67+	361.785667185 313.625361579
-1	0	0	Ki67+	1918.69238347 288.203404839
-1	0	0	Ki67+	985.340606303 2058.42732377
-1	0	0	Ki67+	105.722866371 1844.86268545
-1	0	0	Ki67+	2016.49712799 788.738677891
-1	0	0	Ki67+	1273.63484366 1201.40858886
-1	0	0	Ki67+	742.384042936 910.135215663
-1	0	0	Ki67+	623.790316157 975.912599666
-1	0	0	Ki67+	1091.05529271 121.759504564
-1	0	0	Ki67+	87.3715919263 701.775996163
-1	0	0	Ki67+	971.907511534 1678.16489899
-1	0	0	Ki67+	1864.24869409 874.240992917
-1	0	0	Ki67+	537.234342504 1024.71261452
-1	0	0	Ki67+	1683.6556313 667.998419474
-1	0	0	Ki67+	1347.66886141 1698.96495614
-1	0	0	Ki67+	2046.14715212 2146.46882364
-1	0	0	Ki67+	1058.0306688 1656.68338711
-1	0	0	Ki67+	1370.71226403 2147.30253998
-1	0	0	Ki67+	1716.53048381 1294.38900455
-1	0	0	Ki67+	1613.05322685 791.506885518
-1	0	0	Ki67+	558.622265096 1470.10964529
-1	0	0	Ki67+	858.565430389 42.2238512053
-1	0	0	Ki67+	411.254747197 124.938763782
-1	0	0	Ki67+	938.531486657 1786.12809173
-1	0	0	Ki67+	404.47953813 156.945748888
-1	0	0	Ki67+	42.3684579409 1818.65710469
-1	0	0	Ki67+	1816.41213839 1618.15130346
-1	0	0	Ki67+	1951.11678882 564.2269148
-1	0	0	CD3+/CD8+/Ki67+	355.702900148 1445.15188813
-1	0	0	CD3+/CD8+/Ki67+	1718.99381971 2143.81783835
-1	0	0	CD3+/CD8+/Ki67+	1767.5586099 623.509430811
-1	0	0	CD3+/CD8+/Ki67+	479.933518615 1851.2457968
-1	0	0	CD3+/CD8+/Ki67+	817.148681993 1139.81841899
-1	0	0	CD3+/CD8+/Ki67+	1413.78731371 617.978982679
-1	0	0	CD3+/CD8+/Ki67+	757.896792572 1594.82868156
-1	0	0	CD3+/CD8+/Ki67+	256.443163322 1239.29247583
-1	0	0	CD3+/CD8+/Ki67+	1135.7391132 1980.04215976
-1	0	0	CD3+/CD8+/Ki67+	1876.7867861 713.549500178
-1	0	0	CD3+/CD8+/Ki67+	1230.3572889 1505.34603788
-1	0	0	CD3+/CD8+/Ki67+	320.123215054 20.1341672163
-1	0	0	CD3+/CD8+/Ki67+	143.717863074 600.682423096
-1	0	0	CD3+/CD8+/Ki67+	664.417075497 1290.02683004
-1	0	0	CD3+/CD8+/Ki67+	1158.19763341 318.9538836
-1	0	0	CD3+/CD8+/Ki67+	1441.74645967 2041.89683362
-1	0	0	CD3+/CD8+/Ki67+	1761.28438389 1558.1239984
-1	0	0	CD3+/CD8+/Ki67+	182.068540166 1550.07427486
-1	0	0	CD3+/CD8+/Ki67+	56.9774056975 2137.25958227
-1	0	0	CD3+/CD8+/Ki67+	687.888167311 1772.36768346
-1	0	0	CD3+/CD8+/Ki67+	1233.19727858 282.176156475
-1	0	0	CD3+/CD8+/Ki67+	316.51146723 62.3596043855
-1	0	0	CD3+/CD8+/Ki67+	1586.1405825 1546.80502358
-1	0	0	CD3+/CD8+/Ki67+	119.602252696 446.017894954
-1	0	0	CD3+/CD8+/Ki67+	928.378915325 2112.54288971
-1	0	0	CD3+/CD8+/Ki67+	602.465071708 1553.25753023
-1	0	0	CD3+/CD8+/Ki67+	1495.91007393 469.254642102
-1	0	0	CD3+/CD8+/Ki67+	1723.54521601 1031.47076219
-1	0	0	CD3+/CD8+/Ki67+	1391.07635244 1133.01537385
-1	0	0	CD3+/CD8+/Ki67+	1072.42480087 1161.21580646
-1	0	0	CD3+/CD8+/Ki67+	695.934864654 586.061593229
-1	0	0	CD3+/CD8+/Ki67+	1700.17962051 500.408257562
-1	0	0	CD3+/CD8+/Ki67+	1901.80720043 1333.39207812
-1	0	0	CD3+/CD8+/Ki67+	1381.49427268 874.029895867
-1	0	0	CD3+/CD8+/Ki67+	289.564636131 1078.88088544
-1	0	0	CD3+/CD8+/Ki67+	1689.47556173 1638.73141564
-1	0	0	CD3+/CD8+/Ki67+	1407.12979281 513.990605319
-1	0	0	CD3+/CD8+/Ki67+	1959.49411956 1722.61419613
-1	0	0	CD3+/CD8+/Ki67+	1561.79036641 163.063446273
-1	0	0	CD3+/CD8+/Ki67+	1159.55279793 821.080744075
-1	0	0	CD3+/CD8+/Ki67+	853.989189935 842.065195362
-1	0	0	CD3+/CD8+/Ki67+	386.129082763 637.661343903
-1	0	0	CD3+/CD8+/Ki67+	739.888991611 1231.04939891
-1	0	0	CD3+/CD8+/Ki67+	143.055986655 1698.47945612
-1	0	0	CD3+/CD8+/Ki67+	192.24078113 761.118912735
-1	0	0	CD3+/CD8+/Ki67+	562.099427292 1536.64773503
-1	0	0	CD3+/CD8+/Ki67+	1611.4376901 302.382447226
-1	0	0	CD3+/CD8+/Ki67+	1788.75929646 1176.00641776
-1	0	0	CD3+/CD8+/Ki67+	530.176906637 158.110366486
-1	0	0	CD3+/CD8+/Ki67+	28.2134145253 1022.30183574
#EOF
