# Supplementary material for: Data-Driven Discovery of Immune Contexture Biomarkers
Source: Front Oncol. 2018 Dec 18;8:627. doi: 10.3389/fonc.2018.00627 (PMC6305402; doi:10.3389/fonc.2018.00627)
Supplement: Data Sheet 2.zip — The synthetic dataset used for verifying the approach (section 3.1; Figure 4) is provided as a collection of text files describing regions, markers, and metadata. [file Data_Sheet_2.zip › verificationDataset/testdata_050_ImageObjects.txt]

barcode_target	testdata_050
barcode_origin	-1
workflow_target_version	-1
workflow_origin	-1
workflow_origin_version	-1
iH	-1
iW	-1
user	None

-1	0	0	Ki67+	1767.67463768 505.694279472
-1	0	0	Ki67+	550.872618419 2044.58038609
-1	0	0	Ki67+	870.465589973 641.344487714
-1	0	0	Ki67+	944.16268504 55.3320278309
-1	0	0	Ki67+	1878.93927823 538.200557134
-1	0	0	Ki67+	263.297662252 1242.35002704
-1	0	0	Ki67+	862.366241311 1760.41684147
-1	0	0	Ki67+	858.754439771 1849.7757786
-1	0	0	Ki67+	2023.11129121 1845.79284776
-1	0	0	Ki67+	114.830523214 1413.23001484
-1	0	0	Ki67+	1666.08744763 1344.30518474
-1	0	0	Ki67+	213.942321601 126.475312695
-1	0	0	Ki67+	1134.92699879 1994.36249754
-1	0	0	Ki67+	1805.71101719 1670.46734968
-1	0	0	Ki67+	1845.82064702 779.519391563
-1	0	0	Ki67+	676.930755126 495.152366419
-1	0	0	Ki67+	979.485583719 56.1918766694
-1	0	0	Ki67+	1904.57154101 419.052009945
-1	0	0	Ki67+	1705.25730772 1252.08088492
-1	0	0	Ki67+	2061.9854127 602.441170457
-1	0	0	Ki67+	2112.39516878 122.860354286
-1	0	0	Ki67+	412.385457274 1365.67580175
-1	0	0	Ki67+	1742.60587942 861.520382749
-1	0	0	Ki67+	666.879160696 436.944897851
-1	0	0	Ki67+	928.589244428 1639.33318024
-1	0	0	Ki67+	1452.9621101 1476.91048199
-1	0	0	Ki67+	631.282027027 363.84038316
-1	0	0	Ki67+	1221.80980407 233.530759917
-1	0	0	Ki67+	309.439197591 1061.41688669
-1	0	0	Ki67+	2082.73386219 903.175574198
-1	0	0	Ki67+	146.686201932 1955.22505067
-1	0	0	Ki67+	245.134892775 734.265484655
-1	0	0	Ki67+	30.7353957276 311.633423563
-1	0	0	Ki67+	1000.11358406 1303.62944374
-1	0	0	Ki67+	597.492378592 1149.17015556
-1	0	0	Ki67+	1.6061195438 855.780306935
-1	0	0	Ki67+	1207.50562084 580.849097112
-1	0	0	Ki67+	1117.92847308 560.314118093
-1	0	0	Ki67+	322.648751804 742.377087155
-1	0	0	Ki67+	1172.56622388 1922.61882223
-1	0	0	Ki67+	2010.65904643 1284.2059912
-1	0	0	Ki67+	1515.68189102 1063.7731839
-1	0	0	Ki67+	1932.21642316 1306.92343507
-1	0	0	Ki67+	429.993876745 2049.52292549
-1	0	0	Ki67+	2141.72574696 947.200333172
-1	0	0	Ki67+	2025.01240713 168.689782903
-1	0	0	Ki67+	1493.76952756 1327.90511762
-1	0	0	Ki67+	440.309889319 177.33038458
-1	0	0	Ki67+	1261.63670959 1848.64387308
-1	0	0	Ki67+	1791.81907103 1120.33405538
-1	0	0	Ki67+	839.269844519 2123.94823855
-1	0	0	Ki67+	579.458311838 817.218264906
-1	0	0	Ki67+	322.343904851 1796.19628807
-1	0	0	Ki67+	126.666697046 1972.07250147
-1	0	0	Ki67+	381.800571356 1555.81299374
-1	0	0	Ki67+	2013.60368144 91.7262561042
-1	0	0	Ki67+	1500.08246847 654.687558632
-1	0	0	Ki67+	1329.69331865 485.19600916
-1	0	0	Ki67+	953.332478936 917.513345063
-1	0	0	Ki67+	1932.79145864 387.108761197
-1	0	0	Ki67+	697.326437974 1906.04545482
-1	0	0	Ki67+	1905.58038914 1186.82766998
-1	0	0	Ki67+	1908.22633767 1889.8071155
-1	0	0	Ki67+	1932.54738567 1565.81791102
-1	0	0	Ki67+	1686.06144997 338.753221018
-1	0	0	Ki67+	543.207383461 1829.03289515
-1	0	0	Ki67+	1039.86265081 1837.24590029
-1	0	0	Ki67+	320.106750139 2119.26638245
-1	0	0	Ki67+	505.25602492 639.262613542
-1	0	0	Ki67+	1620.9961987 764.330991857
-1	0	0	Ki67+	1124.09044483 176.91749765
-1	0	0	Ki67+	1370.87326188 896.435620249
-1	0	0	Ki67+	1452.43814101 425.710410097
-1	0	0	Ki67+	1763.29783423 1153.5984389
-1	0	0	Ki67+	968.005664953 1591.32585808
-1	0	0	Ki67+	1519.6017325 449.268008005
-1	0	0	Ki67+	1566.41979141 1587.88830501
-1	0	0	Ki67+	1990.90320455 1828.22093153
-1	0	0	Ki67+	1606.41932355 1104.77266057
-1	0	0	Ki67+	9.24747705903 554.806812255
-1	0	0	Ki67+	467.174789693 485.670724332
-1	0	0	Ki67+	125.118372122 245.634936659
-1	0	0	Ki67+	395.413307602 1153.0747237
-1	0	0	Ki67+	1019.04415497 28.8853720795
-1	0	0	Ki67+	776.525654639 1058.5648812
-1	0	0	Ki67+	1421.171348 580.04591202
-1	0	0	Ki67+	364.907534152 54.8006831118
-1	0	0	Ki67+	1297.0968707 931.636633756
-1	0	0	Ki67+	198.190621221 351.985979912
-1	0	0	Ki67+	935.00160284 1476.83600856
-1	0	0	Ki67+	306.333304759 1674.26803871
-1	0	0	Ki67+	127.316529704 1451.37950464
-1	0	0	Ki67+	739.732311873 280.241026468
-1	0	0	Ki67+	188.517631907 695.698847791
-1	0	0	Ki67+	1800.77730364 1531.62095783
-1	0	0	Ki67+	5.88582278439 596.318790145
-1	0	0	Ki67+	1758.28040747 770.981639351
-1	0	0	Ki67+	1266.76600268 1559.09517402
-1	0	0	Ki67+	932.441240847 2019.51812891
-1	0	0	Ki67+	807.212052577 1171.74222443
-1	0	0	Ki67+	1076.35540777 1349.39695709
-1	0	0	Ki67+	1523.47699489 985.736210402
-1	0	0	Ki67+	1571.35664475 1609.09935828
-1	0	0	Ki67+	17.8234730863 1826.3333846
-1	0	0	Ki67+	1487.08294537 749.236045233
-1	0	0	Ki67+	1066.16041548 718.822223558
-1	0	0	Ki67+	1330.31041707 1517.96155654
-1	0	0	Ki67+	1745.33232666 980.092784606
-1	0	0	Ki67+	351.544381559 300.5597331
-1	0	0	Ki67+	1964.18484002 158.164745514
-1	0	0	Ki67+	1324.36119664 235.158016813
-1	0	0	Ki67+	511.421935746 785.774235302
-1	0	0	Ki67+	125.627025457 1753.34365139
-1	0	0	Ki67+	1092.49209088 521.777481517
-1	0	0	Ki67+	2043.8773191 1347.18265878
-1	0	0	Ki67+	1015.0856281 1577.9581228
-1	0	0	Ki67+	1426.84294537 1940.93691079
-1	0	0	Ki67+	9.59020284058 684.10157034
-1	0	0	Ki67+	725.908388342 33.8191942347
-1	0	0	Ki67+	1211.7302089 1894.31180026
-1	0	0	Ki67+	2.9192607871 1323.98723206
-1	0	0	Ki67+	89.3874232042 1821.40152164
-1	0	0	Ki67+	877.729733103 1969.5979872
-1	0	0	Ki67+	2072.57607884 760.849425045
-1	0	0	Ki67+	360.3402388 2084.81464609
-1	0	0	Ki67+	1779.70518625 331.205492463
-1	0	0	Ki67+	1512.72281766 1508.64312423
-1	0	0	Ki67+	588.353730715 1300.14563705
-1	0	0	Ki67+	707.143072467 211.874030343
-1	0	0	Ki67+	124.364715141 796.549137241
-1	0	0	Ki67+	1955.56404468 1365.66095362
-1	0	0	Ki67+	452.376348667 1650.49716546
-1	0	0	Ki67+	1446.44131125 2091.08517748
-1	0	0	Ki67+	736.268423022 1472.30645483
-1	0	0	Ki67+	48.0624870093 1443.31939532
-1	0	0	Ki67+	2023.97919139 234.104259943
-1	0	0	Ki67+	574.876324821 709.119997923
-1	0	0	Ki67+	428.217246483 625.877724998
-1	0	0	Ki67+	1185.61194028 1498.18178502
-1	0	0	Ki67+	1712.620114 826.588352861
-1	0	0	Ki67+	1724.91269607 2099.55504854
-1	0	0	Ki67+	1106.44169483 1383.30815466
-1	0	0	Ki67+	1441.6831833 1283.68810367
-1	0	0	Ki67+	1336.20756831 1663.54351541
-1	0	0	Ki67+	1896.13341348 1458.11021825
-1	0	0	Ki67+	540.667144197 1906.07920102
-1	0	0	Ki67+	1897.16326733 222.912016703
-1	0	0	Ki67+	2135.10783738 905.412763529
-1	0	0	Ki67+	956.139644526 1853.59228662
-1	0	0	Ki67+	383.378398152 1654.10514836
-1	0	0	Ki67+	1485.80949393 1373.76395854
-1	0	0	Ki67+	1528.38190144 1686.35757529
-1	0	0	Ki67+	1695.95032231 1636.40077876
-1	0	0	Ki67+	758.235422996 1824.66054564
-1	0	0	Ki67+	1945.68571967 673.399201372
-1	0	0	Ki67+	601.02213169 646.658424436
-1	0	0	Ki67+	1499.60336444 2058.19407785
-1	0	0	Ki67+	2135.47657923 1543.14165471
-1	0	0	Ki67+	348.216462927 1073.36061785
-1	0	0	Ki67+	1423.0461682 849.206077289
-1	0	0	Ki67+	1115.73206272 1330.57605926
-1	0	0	Ki67+	738.951654736 1153.98122272
-1	0	0	Ki67+	194.001879129 1946.74200471
-1	0	0	Ki67+	552.207653474 2017.69305991
-1	0	0	Ki67+	722.367365359 1189.09101493
-1	0	0	Ki67+	1521.73154591 2086.72756891
-1	0	0	Ki67+	1220.00797843 899.765284627
-1	0	0	Ki67+	995.290584713 204.645419702
-1	0	0	Ki67+	1462.03080319 703.130157869
-1	0	0	Ki67+	226.356463569 1253.92256735
-1	0	0	Ki67+	230.71048815 821.466885372
-1	0	0	Ki67+	2088.83147127 1643.41467668
-1	0	0	Ki67+	1057.73532632 990.324074789
-1	0	0	Ki67+	983.441931587 1846.4143119
-1	0	0	Ki67+	930.647448477 186.250454662
-1	0	0	Ki67+	347.442133908 604.33457955
-1	0	0	Ki67+	179.22596077 1807.61378759
-1	0	0	Ki67+	779.656282168 867.549818237
-1	0	0	Ki67+	380.050313432 1834.07581991
-1	0	0	Ki67+	326.280933411 706.697001338
-1	0	0	Ki67+	1228.56595203 1113.3763684
-1	0	0	Ki67+	268.660850235 1608.13643677
-1	0	0	Ki67+	1158.01309045 248.795049506
-1	0	0	Ki67+	1569.51490407 1978.68151711
-1	0	0	Ki67+	578.078459788 883.35886308
-1	0	0	Ki67+	6.48662006413 627.647120083
-1	0	0	Ki67+	1343.04490575 155.453289408
-1	0	0	Ki67+	348.095529441 485.347370811
-1	0	0	Ki67+	1040.95435226 2037.8609238
-1	0	0	Ki67+	841.245297769 1131.28086389
-1	0	0	Ki67+	734.745550738 75.8498068977
-1	0	0	Ki67+	1773.05378619 1490.77638141
-1	0	0	Ki67+	121.717422789 1507.87892088
-1	0	0	Ki67+	1803.53427796 1389.93657328
-1	0	0	Ki67+	899.52134377 7.03227324893
-1	0	0	Ki67+	1253.20144393 126.850278471
-1	0	0	Ki67+	1895.35370132 1575.70655991
-1	0	0	Ki67+	539.692250492 1751.57491927
-1	0	0	Ki67+	1898.95012033 747.638325229
-1	0	0	Ki67+	941.692857892 468.765930921
-1	0	0	Ki67+	2088.705257 1329.97656998
-1	0	0	Ki67+	584.191171027 1903.67832675
-1	0	0	Ki67+	1761.86787851 1891.78746046
-1	0	0	Ki67+	1073.04048571 2114.74582587
-1	0	0	Ki67+	638.161701746 148.990167971
-1	0	0	Ki67+	366.468886836 752.837870358
-1	0	0	Ki67+	1417.22449428 1182.93571242
-1	0	0	Ki67+	1196.29815338 1990.02083227
-1	0	0	Ki67+	148.843005436 1420.8130916
-1	0	0	Ki67+	662.727352758 375.143674727
-1	0	0	Ki67+	459.038898403 2022.60571092
-1	0	0	Ki67+	123.833836009 753.967573354
-1	0	0	Ki67+	847.779585626 270.332821575
-1	0	0	Ki67+	2148.3680597 1259.56845423
-1	0	0	Ki67+	898.840872491 1880.01784886
-1	0	0	Ki67+	1811.73285728 308.274721192
-1	0	0	Ki67+	412.269070372 1577.38239881
-1	0	0	Ki67+	1974.90220476 1216.84898271
-1	0	0	Ki67+	804.240680047 1472.04682852
-1	0	0	Ki67+	1501.61315124 920.821168849
-1	0	0	Ki67+	1796.92289594 2026.42901018
-1	0	0	Ki67+	634.117806293 894.194651067
-1	0	0	Ki67+	845.06405425 549.165090841
-1	0	0	Ki67+	192.342134325 2071.61724621
-1	0	0	Ki67+	368.230691701 409.46343382
-1	0	0	Ki67+	574.987054927 2089.02439353
-1	0	0	Ki67+	1186.63113831 620.998666236
-1	0	0	Ki67+	2024.52714739 299.772524665
-1	0	0	Ki67+	1353.65963176 613.751835674
-1	0	0	Ki67+	1842.45176466 1538.85035635
-1	0	0	Ki67+	1330.54111716 820.911423561
-1	0	0	Ki67+	93.7790444478 1863.70115158
-1	0	0	Ki67+	569.618352033 1844.77849925
-1	0	0	Ki67+	1359.46678436 1186.2190891
-1	0	0	Ki67+	1684.99733319 402.193636758
-1	0	0	Ki67+	1605.22387206 1848.27640136
-1	0	0	Ki67+	1852.19634409 528.429183887
-1	0	0	Ki67+	803.914519943 755.384237058
-1	0	0	Ki67+	1557.63866288 1497.38026947
-1	0	0	Ki67+	38.3358663094 1988.28970961
-1	0	0	Ki67+	1312.3329732 19.2402812176
-1	0	0	Ki67+	1515.42402569 217.628358706
-1	0	0	Ki67+	559.229476872 2126.19653027
-1	0	0	Ki67+	1645.93949259 71.6512962419
-1	0	0	Ki67+	1060.35160901 958.991117781
-1	0	0	Ki67+	1068.86249985 1038.76914139
-1	0	0	Ki67+	1441.85193475 1425.09411538
-1	0	0	Ki67+	1149.80548261 205.956356771
-1	0	0	Ki67+	897.525539667 1119.47649282
-1	0	0	Ki67+	1907.443978 1505.97901414
-1	0	0	Ki67+	10.2631612433 1093.72789474
-1	0	0	Ki67+	1747.29709393 91.3526648116
-1	0	0	Ki67+	638.577226362 245.92455899
-1	0	0	Ki67+	1117.14640611 1146.63654972
-1	0	0	Ki67+	1269.20725006 36.7672503764
-1	0	0	Ki67+	350.096399349 1739.23573183
-1	0	0	Ki67+	1861.89510279 441.430108671
-1	0	0	Ki67+	710.073551601 240.377881307
-1	0	0	Ki67+	1215.47301753 643.928962715
-1	0	0	Ki67+	187.170095839 535.345442725
-1	0	0	Ki67+	1082.08075515 570.423633216
-1	0	0	Ki67+	655.36805455 1665.94460653
-1	0	0	Ki67+	1141.6729401 1424.11222606
-1	0	0	Ki67+	91.9002017589 797.97971491
-1	0	0	Ki67+	1003.43044272 2037.57475772
-1	0	0	Ki67+	356.750733089 1906.5231146
-1	0	0	Ki67+	71.8373540386 1334.84472151
-1	0	0	Ki67+	2112.34823748 510.206554457
-1	0	0	Ki67+	1986.41232367 1933.35234783
-1	0	0	Ki67+	1473.51173442 1542.53090642
-1	0	0	Ki67+	1929.39207263 1510.10161155
-1	0	0	Ki67+	1815.69414114 875.41597916
-1	0	0	Ki67+	1438.88454632 757.219412355
-1	0	0	Ki67+	1620.82037923 1142.45522857
-1	0	0	Ki67+	1974.08788342 359.382467367
-1	0	0	Ki67+	194.779185478 155.215172848
-1	0	0	Ki67+	294.753754303 1840.9717664
-1	0	0	Ki67+	892.215561031 1490.70551936
-1	0	0	Ki67+	928.740314738 1554.88352562
-1	0	0	Ki67+	2144.72954801 1030.78674595
-1	0	0	Ki67+	1365.16953795 2051.96734321
-1	0	0	Ki67+	28.9230949334 176.851071887
-1	0	0	Ki67+	633.044378859 76.3756383499
-1	0	0	Ki67+	385.489162302 211.931718994
-1	0	0	Ki67+	493.891186919 457.957030864
-1	0	0	Ki67+	1928.37150785 599.283150021
-1	0	0	Ki67+	706.279785422 1610.32420445
-1	0	0	Ki67+	665.745837028 1327.75617174
-1	0	0	Ki67+	663.33593153 1440.26061989
-1	0	0	Ki67+	347.443891467 1695.01380516
-1	0	0	Ki67+	493.793723711 1043.09227353
-1	0	0	Ki67+	1824.39617158 482.938169272
-1	0	0	Ki67+	1040.83731623 702.902589546
-1	0	0	Ki67+	1034.78028018 253.223496685
-1	0	0	Ki67+	1703.27613579 1547.55849925
-1	0	0	Ki67+	951.779699915 526.897979844
-1	0	0	Ki67+	1346.98027602 1848.59604013
-1	0	0	Ki67+	609.916052182 1473.18183892
-1	0	0	Ki67+	561.919636934 1171.18665136
-1	0	0	Ki67+	25.8544465731 894.113358644
-1	0	0	Ki67+	1876.50910547 2136.52651848
-1	0	0	Ki67+	1880.75613392 322.527225311
-1	0	0	Ki67+	1751.59971967 1583.68466837
-1	0	0	Ki67+	354.49371171 805.165850506
-1	0	0	Ki67+	1070.84066211 2048.65547167
-1	0	0	Ki67+	530.770435706 1355.45041734
-1	0	0	Ki67+	529.494860842 190.935450851
-1	0	0	Ki67+	1369.69554135 724.661091258
-1	0	0	Ki67+	896.710195799 634.12113473
-1	0	0	Ki67+	426.602405923 957.758419956
-1	0	0	Ki67+	1777.87296568 964.554839072
-1	0	0	Ki67+	1289.37585586 899.963822837
-1	0	0	Ki67+	272.450985544 283.549892242
-1	0	0	Ki67+	875.599719391 574.878809207
-1	0	0	Ki67+	2019.36586915 468.070022224
-1	0	0	Ki67+	1902.63133158 63.9080419672
-1	0	0	Ki67+	567.324046103 415.447125091
-1	0	0	Ki67+	979.833580815 116.300631367
-1	0	0	Ki67+	1904.35492184 1997.67531516
-1	0	0	Ki67+	1789.92537783 2048.99125632
-1	0	0	Ki67+	708.714727261 432.298070727
-1	0	0	Ki67+	1917.47510413 1965.32965421
-1	0	0	Ki67+	886.009853319 231.599445094
-1	0	0	Ki67+	1357.26042088 1498.06204854
-1	0	0	Ki67+	585.505032438 1547.91976612
-1	0	0	Ki67+	2115.24554313 169.061772763
-1	0	0	Ki67+	397.417417045 950.039196348
-1	0	0	Ki67+	1895.73296856 1622.37575726
-1	0	0	Ki67+	590.697250704 1933.0495742
-1	0	0	Ki67+	417.182692024 1012.89842131
-1	0	0	Ki67+	278.968976152 483.990785748
-1	0	0	Ki67+	91.0895899734 894.260770465
-1	0	0	Ki67+	1200.7208191 525.828115458
-1	0	0	Ki67+	883.25302653 1998.79735156
-1	0	0	Ki67+	1139.79162759 1479.69851642
-1	0	0	Ki67+	2133.7549689 2088.95903358
-1	0	0	Ki67+	1491.57237215 294.915712119
-1	0	0	Ki67+	924.435953598 1521.68860701
-1	0	0	Ki67+	806.278689236 1681.22146544
-1	0	0	Ki67+	1590.24682343 1283.55010449
-1	0	0	Ki67+	1396.727779 16.347680218
-1	0	0	Ki67+	2034.29052406 1981.09462589
-1	0	0	Ki67+	1789.13637689 1846.3673088
-1	0	0	Ki67+	800.617671732 1713.83956103
-1	0	0	Ki67+	1901.380263 367.994743866
-1	0	0	Ki67+	1097.73908253 334.486575995
-1	0	0	Ki67+	1844.39015283 1150.09035149
-1	0	0	Ki67+	1288.92763486 1966.5977786
-1	0	0	Ki67+	331.458176714 401.84938707
-1	0	0	Ki67+	846.331498267 642.126153312
-1	0	0	Ki67+	1163.31898483 178.806535883
-1	0	0	Ki67+	987.007689526 1356.04241553
-1	0	0	Ki67+	370.403201798 509.729650588
-1	0	0	Ki67+	1979.71493621 387.440811866
-1	0	0	Ki67+	155.155335786 1119.28782635
-1	0	0	Ki67+	1553.64764612 717.216428769
-1	0	0	Ki67+	1080.70616708 548.221936899
-1	0	0	Ki67+	1332.91471599 1581.99371773
-1	0	0	Ki67+	1575.35745252 910.395179886
-1	0	0	Ki67+	155.085124561 905.227683715
-1	0	0	Ki67+	2007.8226641 1664.17282881
-1	0	0	Ki67+	637.282611467 531.61155289
-1	0	0	Ki67+	883.470528314 1240.17486937
-1	0	0	Ki67+	2058.52392963 1074.09266251
-1	0	0	Ki67+	600.530137322 682.303143962
-1	0	0	Ki67+	1012.89747855 599.274659403
-1	0	0	Ki67+	2063.67978312 1508.28001961
-1	0	0	Ki67+	1292.87986025 1365.28952297
-1	0	0	Ki67+	1023.78444196 1338.86443619
-1	0	0	Ki67+	1949.36489671 1496.84888297
-1	0	0	Ki67+	2130.10440144 316.625615254
-1	0	0	Ki67+	1018.27438121 52.6908378972
-1	0	0	Ki67+	1797.37772619 1366.10615994
-1	0	0	Ki67+	387.162238809 1226.51974314
-1	0	0	Ki67+	922.461104862 1271.55994592
-1	0	0	Ki67+	283.792933462 905.664243462
-1	0	0	Ki67+	1646.15676472 1567.68180669
-1	0	0	Ki67+	1737.16850583 40.5703891751
-1	0	0	Ki67+	1066.25569717 1423.27697244
-1	0	0	Ki67+	782.430202547 1666.4804616
-1	0	0	Ki67+	928.786374028 501.541503715
-1	0	0	Ki67+	1999.43906401 1047.12844484
-1	0	0	Ki67+	1184.6608418 1639.52501546
-1	0	0	Ki67+	1300.07877768 848.826834589
-1	0	0	Ki67+	661.618885853 248.815013272
-1	0	0	Ki67+	765.092061415 920.081754594
-1	0	0	Ki67+	1753.79618261 676.257128057
-1	0	0	Ki67+	564.493910601 343.271739549
-1	0	0	Ki67+	1283.38975636 185.293729273
-1	0	0	Ki67+	2067.49114777 679.674020959
-1	0	0	Ki67+	810.25890132 788.601327046
-1	0	0	Ki67+	420.145132595 1063.2117479
-1	0	0	Ki67+	1015.61964179 1723.00983827
-1	0	0	Ki67+	911.363976054 146.725995831
-1	0	0	Ki67+	689.463606485 22.6917586705
-1	0	0	Ki67+	1670.15202925 1817.37583556
-1	0	0	Ki67+	1976.90987844 1264.38281031
-1	0	0	Ki67+	941.940430656 1113.50322811
-1	0	0	Ki67+	1877.67694985 1705.28161753
-1	0	0	Ki67+	218.288625948 1691.14731897
-1	0	0	Ki67+	726.050778904 464.896256364
-1	0	0	Ki67+	460.230182555 887.978263456
-1	0	0	Ki67+	685.999216005 92.6464574912
-1	0	0	Ki67+	751.798165714 1088.87088611
-1	0	0	Ki67+	964.163154106 696.83313781
-1	0	0	Ki67+	227.231688682 1298.35267972
-1	0	0	Ki67+	1586.29305648 535.001784245
-1	0	0	Ki67+	1504.17486942 1308.20131363
-1	0	0	Ki67+	1710.52685429 2145.34679536
-1	0	0	Ki67+	821.894593353 2038.16526849
-1	0	0	Ki67+	1627.33903609 732.25262721
-1	0	0	Ki67+	1098.03227448 471.910451652
-1	0	0	Ki67+	1815.73336838 1218.5522803
-1	0	0	Ki67+	1733.90947427 1363.65228476
-1	0	0	Ki67+	657.21263209 2133.49322239
-1	0	0	Ki67+	1894.52540642 865.435656248
-1	0	0	Ki67+	2106.02237783 1890.14365113
-1	0	0	Ki67+	759.588030571 955.946769936
-1	0	0	Ki67+	1070.90934625 1171.96697081
-1	0	0	Ki67+	1701.05119463 643.382508406
-1	0	0	Ki67+	1668.99670771 1758.88947703
-1	0	0	Ki67+	2137.93994536 1279.10236503
-1	0	0	Ki67+	1661.94345687 1084.13022586
-1	0	0	Ki67+	2138.19051017 1659.7982088
-1	0	0	Ki67+	1194.76721622 498.211555857
-1	0	0	Ki67+	1580.07387578 1121.36526225
-1	0	0	Ki67+	1731.26872892 282.153600555
-1	0	0	Ki67+	654.989020674 575.661757891
-1	0	0	Ki67+	485.287778631 1410.07920589
-1	0	0	Ki67+	75.7733878351 1774.61349657
-1	0	0	Ki67+	1161.36174915 468.091517163
-1	0	0	Ki67+	1910.70223353 628.321637579
-1	0	0	Ki67+	1232.18793529 2127.6206453
-1	0	0	Ki67+	725.852737354 2104.8368809
-1	0	0	Ki67+	2129.89789576 1136.37618581
-1	0	0	Ki67+	1909.96497803 917.136069185
-1	0	0	Ki67+	2008.57150486 153.370367446
-1	0	0	Ki67+	1007.10847264 1160.0770037
-1	0	0	Ki67+	898.595182387 1381.05813973
-1	0	0	Ki67+	129.204579956 517.367393725
-1	0	0	Ki67+	1272.52850526 1637.20435539
-1	0	0	Ki67+	1799.62410885 1084.1453756
-1	0	0	Ki67+	1533.32110845 53.9793158353
-1	0	0	Ki67+	1592.38592505 1413.64695579
-1	0	0	Ki67+	803.270514902 303.571713114
-1	0	0	Ki67+	613.545091183 1724.17780451
-1	0	0	Ki67+	1621.66413771 1481.02701819
-1	0	0	Ki67+	708.348654528 825.297032844
-1	0	0	Ki67+	1137.17595929 1368.12849883
-1	0	0	Ki67+	1010.83407634 981.156655412
-1	0	0	Ki67+	1976.42170469 180.937930047
-1	0	0	Ki67+	395.597108014 1687.48117649
-1	0	0	Ki67+	2047.21364136 1730.84336402
-1	0	0	Ki67+	862.553295849 967.005572177
-1	0	0	Ki67+	233.636462577 176.450634492
-1	0	0	Ki67+	612.752395545 856.787107437
-1	0	0	Ki67+	1346.05265266 1610.11830654
-1	0	0	Ki67+	1823.53770606 2.68794634654
-1	0	0	Ki67+	1380.83770239 816.642972479
-1	0	0	Ki67+	190.567396693 1915.8063995
-1	0	0	Ki67+	784.579703344 588.267394453
-1	0	0	Ki67+	1277.62479226 216.895304324
-1	0	0	Ki67+	653.915067239 55.8600566739
-1	0	0	Ki67+	1911.95204978 562.109792357
-1	0	0	Ki67+	953.121472839 1808.66699112
-1	0	0	Ki67+	1984.43535177 64.8811194312
-1	0	0	Ki67+	1288.02551317 1779.38761981
-1	0	0	Ki67+	1350.14155639 124.417386848
-1	0	0	Ki67+	1292.15505245 1900.01813541
-1	0	0	Ki67+	848.048935814 1542.29467031
-1	0	0	Ki67+	1333.97031891 1952.87306
-1	0	0	Ki67+	1393.35751923 1332.17073849
-1	0	0	Ki67+	1780.5102067 1206.01547494
-1	0	0	Ki67+	414.280336453 1984.12340563
-1	0	0	Ki67+	1492.65533871 187.979076465
-1	0	0	Ki67+	652.736129343 1794.6485002
-1	0	0	Ki67+	1458.76704932 180.075556018
-1	0	0	Ki67+	629.294260608 1351.69910188
-1	0	0	Ki67+	198.909657604 1765.16297783
-1	0	0	Ki67+	1929.4466767 253.843212901
-1	0	0	Ki67+	1953.24369503 583.382398145
-1	0	0	Ki67+	8.74092340173 1758.86099346
-1	0	0	Ki67+	2049.31699729 981.701150175
-1	0	0	Ki67+	1525.24245487 1647.87015187
-1	0	0	Ki67+	814.759067482 1193.90390655
-1	0	0	Ki67+	1889.82149221 170.724331919
-1	0	0	Ki67+	1004.13250234 1981.90748785
-1	0	0	Ki67+	208.630489501 1072.6069213
-1	0	0	Ki67+	2102.03649525 194.483405139
-1	0	0	Ki67+	932.506920575 1991.25446616
-1	0	0	Ki67+	2123.58609445 1694.68235774
-1	0	0	Ki67+	2038.29248173 625.624152206
-1	0	0	Ki67+	13.4683753965 503.800980112
-1	0	0	Ki67+	298.397076896 109.359322033
-1	0	0	Ki67+	77.2676323584 972.655073526
-1	0	0	Ki67+	1386.8784028 1931.07879591
-1	0	0	Ki67+	112.98939805 1652.39094747
-1	0	0	Ki67+	815.907501372 1770.4678521
-1	0	0	Ki67+	1105.41446202 13.6161038157
-1	0	0	Ki67+	1986.43256188 751.934606643
-1	0	0	Ki67+	1304.26684805 1423.74108886
-1	0	0	Ki67+	1732.23804548 1338.1664981
-1	0	0	Ki67+	1226.31493229 1608.0341064
-1	0	0	Ki67+	1000.91440385 1242.63601874
-1	0	0	Ki67+	1603.62544336 787.368180124
-1	0	0	Ki67+	350.011558795 1110.0307706
-1	0	0	Ki67+	357.700372053 252.093393337
-1	0	0	Ki67+	1991.9360263 659.620554639
-1	0	0	Ki67+	1693.85689088 1575.78450751
-1	0	0	Ki67+	570.738044861 1285.55920904
-1	0	0	Ki67+	1440.19304168 78.6614042438
-1	0	0	Ki67+	624.726668804 2062.07177242
-1	0	0	Ki67+	153.798085396 1225.68644328
-1	0	0	Ki67+	1741.22818211 1093.74503512
-1	0	0	Ki67+	1662.84288 1374.66582351
-1	0	0	Ki67+	352.956017926 1612.25199935
-1	0	0	Ki67+	210.232205047 955.426644727
-1	0	0	Ki67+	427.081214661 1754.79567369
-1	0	0	Ki67+	670.974441387 888.115204376
-1	0	0	Ki67+	698.583514556 142.193945687
-1	0	0	Ki67+	1932.29190503 1039.33333816
-1	0	0	Ki67+	1651.72584863 21.4482384317
-1	0	0	Ki67+	886.256474081 1184.86781699
-1	0	0	Ki67+	343.053353242 1990.63214007
-1	0	0	Ki67+	248.58522704 1291.63686461
-1	0	0	Ki67+	320.200598246 969.367698542
-1	0	0	Ki67+	3.29154396787 1586.92352332
-1	0	0	Ki67+	2113.2868965 942.923135572
-1	0	0	Ki67+	1534.00426451 145.402026749
-1	0	0	Ki67+	22.2630363148 2121.29409074
-1	0	0	Ki67+	99.2548840283 960.649759695
-1	0	0	Ki67+	1467.6447994 584.64409566
-1	0	0	Ki67+	164.250382448 1275.30363134
-1	0	0	Ki67+	947.120140315 114.874278209
-1	0	0	Ki67+	1115.34896066 1715.77888
-1	0	0	Ki67+	2136.2577642 1194.11039481
-1	0	0	Ki67+	752.802153826 1718.55996367
-1	0	0	Ki67+	14.751995729 372.580617803
-1	0	0	Ki67+	737.541396486 216.931201068
-1	0	0	Ki67+	1886.03884227 197.326317166
-1	0	0	Ki67+	831.676939389 178.968165069
-1	0	0	Ki67+	1363.40740188 1018.4825852
-1	0	0	Ki67+	1477.73748857 1484.10545334
-1	0	0	Ki67+	1805.40830806 1578.04424021
-1	0	0	Ki67+	1837.8313451 674.830945275
-1	0	0	Ki67+	605.47953097 961.160153552
-1	0	0	Ki67+	1437.87099286 36.9445749952
-1	0	0	Ki67+	1712.7958335 1116.68672972
-1	0	0	Ki67+	1208.98372515 209.236086667
-1	0	0	Ki67+	48.8804104583 1302.45958476
-1	0	0	Ki67+	537.975188658 378.203626941
-1	0	0	Ki67+	740.552699064 892.744457154
-1	0	0	Ki67+	562.113204429 479.881593387
-1	0	0	Ki67+	205.203240843 1453.71487481
-1	0	0	Ki67+	1344.37874827 984.809513995
-1	0	0	Ki67+	212.26039366 51.9129657033
-1	0	0	Ki67+	1951.30764366 1828.97686562
-1	0	0	Ki67+	2143.44884861 2009.70990666
-1	0	0	Ki67+	1252.78238814 1189.47235009
-1	0	0	Ki67+	752.549536282 1358.09489954
-1	0	0	Ki67+	1373.07610488 1598.16326671
-1	0	0	Ki67+	1921.66959756 2117.55731543
-1	0	0	Ki67+	1706.37515114 397.674636148
-1	0	0	Ki67+	1826.26564014 1705.91970848
-1	0	0	Ki67+	1861.54365373 1053.06479949
-1	0	0	Ki67+	1120.00504335 664.209254898
-1	0	0	Ki67+	815.397142232 155.894803872
-1	0	0	Ki67+	1626.42468881 1058.12450885
-1	0	0	Ki67+	1194.22985823 919.518633719
-1	0	0	Ki67+	1022.65456141 2115.61802329
-1	0	0	Ki67+	2115.74676928 424.761324087
-1	0	0	Ki67+	2124.77468786 708.208839369
-1	0	0	Ki67+	1248.3386975 1827.1769662
-1	0	0	Ki67+	1399.91465716 1812.86783147
-1	0	0	Ki67+	399.49549779 315.075629427
-1	0	0	Ki67+	1718.98462447 699.309161589
-1	0	0	Ki67+	695.165620808 1417.34978439
-1	0	0	Ki67+	73.0161728846 2122.81453326
-1	0	0	Ki67+	1336.18683526 1123.16976086
-1	0	0	Ki67+	1009.0230365 956.477584454
-1	0	0	Ki67+	159.935684996 526.390424396
-1	0	0	Ki67+	1937.79506949 1776.9198074
-1	0	0	Ki67+	1221.96826979 1550.10886535
-1	0	0	Ki67+	2049.80641771 177.197818089
-1	0	0	Ki67+	1624.40188716 1864.59262624
-1	0	0	Ki67+	1028.00229761 726.294014205
-1	0	0	Ki67+	2114.22431164 346.113005369
-1	0	0	Ki67+	1930.5412699 1368.82648684
-1	0	0	Ki67+	1866.05540439 1962.13490485
-1	0	0	Ki67+	1311.01314381 1673.58631359
-1	0	0	Ki67+	1697.4931809 989.988947267
-1	0	0	Ki67+	106.16055427 1468.79536355
-1	0	0	Ki67+	1089.72232777 209.541619109
-1	0	0	Ki67+	1666.58779026 536.513733256
-1	0	0	Ki67+	1541.27599806 1393.27628478
-1	0	0	Ki67+	1437.74494062 2135.23448791
-1	0	0	Ki67+	78.764569181 1734.06815678
-1	0	0	Ki67+	390.231590655 447.144688859
-1	0	0	Ki67+	1668.42859661 508.693931069
-1	0	0	Ki67+	206.048554114 329.902864969
-1	0	0	Ki67+	341.893675858 836.392409071
-1	0	0	Ki67+	1226.49605182 2084.42673404
-1	0	0	Ki67+	745.42739265 974.787950352
-1	0	0	Ki67+	982.692020348 1098.07830716
-1	0	0	Ki67+	821.503280872 67.4681828309
-1	0	0	Ki67+	1176.85354258 696.790456098
-1	0	0	Ki67+	1551.48917646 194.813010217
-1	0	0	Ki67+	752.461643494 1494.37030029
-1	0	0	Ki67+	1286.32609834 1238.72814151
-1	0	0	Ki67+	1686.87750214 129.575993039
-1	0	0	Ki67+	402.424435433 1942.01837623
-1	0	0	Ki67+	1412.71681735 1026.46483737
-1	0	0	Ki67+	224.823541325 1783.75068886
-1	0	0	Ki67+	916.997039357 1676.26511603
-1	0	0	Ki67+	1652.74874531 443.959596134
-1	0	0	Ki67+	1252.24610129 2050.71420755
-1	0	0	Ki67+	1077.74968261 1956.18922307
-1	0	0	Ki67+	709.942945508 2001.21970501
-1	0	0	Ki67+	1654.44701746 385.561180113
-1	0	0	Ki67+	717.053424984 1642.91514832
-1	0	0	Ki67+	287.972292446 1699.19479741
-1	0	0	Ki67+	105.366553906 450.076616957
-1	0	0	Ki67+	723.539559353 1453.58566679
-1	0	0	Ki67+	870.772517807 1783.51215806
-1	0	0	Ki67+	1687.1912369 230.488235619
-1	0	0	Ki67+	847.85871426 108.589897516
-1	0	0	Ki67+	155.049027767 85.6894347717
-1	0	0	Ki67+	1989.15029982 298.129913723
-1	0	0	Ki67+	1485.4603012 82.5376807716
-1	0	0	Ki67+	1194.09870831 740.414888906
-1	0	0	Ki67+	256.281499553 1821.84491099
-1	0	0	Ki67+	971.12613536 952.006342497
-1	0	0	Ki67+	487.895923949 77.6610065083
-1	0	0	Ki67+	2007.0104784 515.840266789
-1	0	0	Ki67+	1431.89125396 938.085789275
-1	0	0	Ki67+	43.7808315963 2080.35583372
-1	0	0	Ki67+	1185.91082855 1102.79816782
-1	0	0	Ki67+	127.148543191 306.332644809
-1	0	0	Ki67+	1799.48770806 165.689323695
-1	0	0	Ki67+	1361.08319147 344.499964411
-1	0	0	Ki67+	1985.58939736 1155.70278262
-1	0	0	Ki67+	535.465649763 1874.97953694
-1	0	0	Ki67+	84.8252978601 18.6384487344
-1	0	0	Ki67+	1383.21225683 1798.32178515
-1	0	0	Ki67+	1248.11201115 359.288943152
-1	0	0	Ki67+	271.488871835 1515.5970547
-1	0	0	Ki67+	1100.09805069 1964.36813176
-1	0	0	Ki67+	1344.90423495 1800.62022456
-1	0	0	Ki67+	133.545048631 1395.37106117
-1	0	0	Ki67+	52.389596366 360.316621055
-1	0	0	Ki67+	1012.74077247 1872.42112443
-1	0	0	Ki67+	1758.86363086 649.397448161
-1	0	0	Ki67+	507.324447252 891.217912988
-1	0	0	Ki67+	856.96708296 1217.00379092
-1	0	0	Ki67+	959.699332481 2002.21789038
-1	0	0	Ki67+	1843.17906496 1474.94885669
-1	0	0	Ki67+	186.484249167 76.7579696315
-1	0	0	Ki67+	894.604466329 2074.09784039
-1	0	0	Ki67+	1326.8491529 592.095144358
-1	0	0	Ki67+	1548.52339259 1181.08755888
-1	0	0	Ki67+	1822.50836045 1015.55109539
-1	0	0	Ki67+	1408.22290602 1227.07403882
-1	0	0	Ki67+	504.034101364 1273.18625102
-1	0	0	Ki67+	1474.73123314 332.301654897
-1	0	0	Ki67+	19.8922588516 1566.32602475
-1	0	0	Ki67+	590.463008178 614.235929858
-1	0	0	Ki67+	109.704598547 1106.24728018
-1	0	0	Ki67+	379.774385807 2145.8032643
-1	0	0	Ki67+	94.8373008555 1998.35872541
-1	0	0	Ki67+	1542.60241623 1325.059525
-1	0	0	Ki67+	955.962205567 1905.01202183
-1	0	0	Ki67+	879.065252788 1077.69931181
-1	0	0	Ki67+	905.039361471 655.333076704
-1	0	0	Ki67+	1932.53033089 222.467580619
-1	0	0	Ki67+	1682.14488923 1735.31750422
-1	0	0	Ki67+	84.8583107771 1512.16667592
-1	0	0	Ki67+	1793.78124476 1325.48933919
-1	0	0	Ki67+	820.968573354 1513.12523227
-1	0	0	Ki67+	1996.94080484 428.49826805
-1	0	0	Ki67+	1762.16156561 1933.43193827
-1	0	0	Ki67+	788.419485287 2130.25220656
-1	0	0	Ki67+	661.305600402 1706.06115096
-1	0	0	Ki67+	5.72917450541 1217.92027933
-1	0	0	Ki67+	826.535095208 428.265891888
-1	0	0	Ki67+	2001.89243233 588.879237626
-1	0	0	Ki67+	27.0262873023 1693.97787372
-1	0	0	Ki67+	118.269690478 1082.19573728
-1	0	0	Ki67+	1058.15416676 238.779912166
-1	0	0	Ki67+	124.911585463 574.31184402
-1	0	0	Ki67+	1093.36647674 680.19049254
-1	0	0	Ki67+	60.3340676442 688.067156274
-1	0	0	Ki67+	1791.6948935 355.719979452
-1	0	0	Ki67+	355.383453616 113.408078569
-1	0	0	Ki67+	1195.9992084 341.350761736
-1	0	0	Ki67+	1891.02129304 2040.21118079
-1	0	0	Ki67+	1685.63030711 944.483182743
-1	0	0	Ki67+	1305.42276072 1465.80296324
-1	0	0	Ki67+	1382.74991023 1216.07417467
-1	0	0	Ki67+	1990.36515281 1410.0683296
-1	0	0	Ki67+	1357.59777977 249.083284936
-1	0	0	Ki67+	1479.35015963 1410.37131317
-1	0	0	Ki67+	711.766482288 936.435733131
-1	0	0	Ki67+	152.077530339 550.591883529
-1	0	0	Ki67+	126.2321484 898.239698428
-1	0	0	Ki67+	20.7830600378 6.34468704688
-1	0	0	Ki67+	1517.18223623 631.635190441
-1	0	0	Ki67+	529.52377545 2104.52061364
-1	0	0	Ki67+	508.240853782 597.627514783
-1	0	0	Ki67+	1274.40999125 312.149405787
-1	0	0	Ki67+	618.022721107 121.576003921
-1	0	0	Ki67+	245.251103964 1802.25379507
-1	0	0	Ki67+	1125.25526235 211.949670686
-1	0	0	Ki67+	156.36256173 1743.92766271
-1	0	0	Ki67+	2085.25284898 597.560539368
-1	0	0	Ki67+	369.571988233 1784.97006669
-1	0	0	Ki67+	449.160452583 1338.74091072
-1	0	0	Ki67+	1790.43221198 986.363361539
-1	0	0	Ki67+	1655.42642604 1713.34474233
-1	0	0	Ki67+	2020.36017904 2058.08993042
-1	0	0	Ki67+	781.972696645 263.300116653
-1	0	0	Ki67+	1500.02268188 1728.39459593
-1	0	0	Ki67+	184.311393563 1430.60218462
-1	0	0	Ki67+	2080.62045673 468.657770857
-1	0	0	Ki67+	2047.33039933 1947.13487014
-1	0	0	Ki67+	607.415783783 2111.17766525
-1	0	0	Ki67+	163.310983584 209.03555534
-1	0	0	Ki67+	1237.38771808 283.313375152
-1	0	0	Ki67+	1855.35697248 392.365947025
-1	0	0	Ki67+	422.012890226 751.131090595
-1	0	0	Ki67+	1269.50669421 1380.42379932
-1	0	0	Ki67+	1476.04897021 1349.10811255
-1	0	0	Ki67+	1596.78202498 1825.90709817
-1	0	0	Ki67+	1420.81258322 2099.82842604
-1	0	0	Ki67+	360.941698108 78.6421692131
-1	0	0	Ki67+	1408.96646497 1361.79257534
-1	0	0	Ki67+	1707.70601075 1490.18096882
-1	0	0	Ki67+	1137.46435844 1454.68975297
-1	0	0	Ki67+	1395.92898827 288.893489336
-1	0	0	Ki67+	8.04154335074 1961.51199848
-1	0	0	Ki67+	2118.67002432 757.759182807
-1	0	0	Ki67+	935.27436283 1385.3136362
-1	0	0	Ki67+	1821.99193636 1749.71209081
-1	0	0	Ki67+	1488.41188117 2024.5916653
-1	0	0	Ki67+	1291.4455477 41.1806391083
-1	0	0	Ki67+	1941.422805 1447.32959298
-1	0	0	Ki67+	1187.14019511 2101.12553496
-1	0	0	Ki67+	642.930130397 1025.70580559
-1	0	0	Ki67+	1832.74585526 2084.53905384
-1	0	0	Ki67+	819.93223337 1225.83688465
-1	0	0	Ki67+	744.585289677 1932.66653419
-1	0	0	Ki67+	1180.00125786 120.528084786
-1	0	0	Ki67+	92.5575034346 1202.53695024
-1	0	0	Ki67+	397.881112693 1101.62289319
-1	0	0	Ki67+	494.581014864 565.986378701
-1	0	0	Ki67+	1889.97728962 1382.9440236
-1	0	0	Ki67+	1190.24492073 1694.63208359
-1	0	0	Ki67+	1049.54186641 568.208948192
-1	0	0	Ki67+	761.095920126 367.360663535
-1	0	0	Ki67+	1663.17748251 1399.24516085
-1	0	0	Ki67+	1048.23235314 186.018182628
-1	0	0	Ki67+	1585.74856276 41.023535686
-1	0	0	Ki67+	1856.63751292 1807.18561163
-1	0	0	Ki67+	1139.17360009 925.137948606
-1	0	0	Ki67+	507.818774351 1335.0562996
-1	0	0	Ki67+	205.346365855 1656.98427421
-1	0	0	Ki67+	1506.31266444 69.3755775268
-1	0	0	Ki67+	1061.2791414 1510.60038995
-1	0	0	Ki67+	938.643315441 394.065256202
-1	0	0	Ki67+	955.484027418 1008.76029585
-1	0	0	Ki67+	1956.20339058 1562.90315024
-1	0	0	Ki67+	1700.44564075 1098.83684054
-1	0	0	Ki67+	304.041089959 325.559720974
-1	0	0	Ki67+	1498.93127229 21.5428728096
-1	0	0	Ki67+	608.640808347 467.911520525
-1	0	0	Ki67+	96.7205985265 838.67792181
-1	0	0	Ki67+	1098.34918538 248.400841542
-1	0	0	Ki67+	1060.11094419 1082.17959716
-1	0	0	Ki67+	1231.73235253 620.02248959
-1	0	0	Ki67+	211.674648291 682.988595073
-1	0	0	Ki67+	945.759624536 622.243104144
-1	0	0	Ki67+	589.172304406 1854.71718814
-1	0	0	Ki67+	1228.78061882 922.51934721
-1	0	0	Ki67+	610.332729291 153.2412278
-1	0	0	Ki67+	301.528847554 717.044627077
-1	0	0	Ki67+	1987.59867796 1591.25537447
-1	0	0	Ki67+	222.543457089 865.035957597
-1	0	0	Ki67+	1538.61732037 910.669944076
-1	0	0	Ki67+	1559.21013133 2134.73224835
-1	0	0	Ki67+	1089.37968239 2030.10749501
-1	0	0	Ki67+	968.827717216 606.365975025
-1	0	0	Ki67+	894.031642507 440.849701169
-1	0	0	Ki67+	1628.44454218 134.382286115
-1	0	0	Ki67+	2059.8719057 1189.54993301
-1	0	0	Ki67+	702.555178095 850.482085577
-1	0	0	Ki67+	1630.84265787 32.2471568311
-1	0	0	Ki67+	856.755144938 1362.27183085
-1	0	0	Ki67+	995.171700068 687.180736189
-1	0	0	Ki67+	697.496520902 341.875842525
-1	0	0	Ki67+	1593.584854 2075.597621
-1	0	0	Ki67+	224.659802264 256.606387337
-1	0	0	Ki67+	1165.25616441 2094.25768578
-1	0	0	Ki67+	2146.53109013 6.26555286981
-1	0	0	Ki67+	1470.10032371 807.51157556
-1	0	0	Ki67+	1007.20313879 788.597149749
-1	0	0	Ki67+	896.120189664 319.009203394
-1	0	0	Ki67+	1522.14602624 2063.8539353
-1	0	0	Ki67+	1145.44983211 1918.27056043
-1	0	0	Ki67+	776.385578765 622.452454636
-1	0	0	Ki67+	7.99633646496 1296.36691862
-1	0	0	Ki67+	2051.50966808 513.69403808
-1	0	0	Ki67+	500.853196926 265.422996736
-1	0	0	Ki67+	1485.15899889 890.687248746
-1	0	0	Ki67+	1263.16249374 1695.98196672
-1	0	0	Ki67+	1808.16694722 239.849048273
-1	0	0	Ki67+	561.494867124 1921.41771854
-1	0	0	Ki67+	591.903018636 1441.76940702
-1	0	0	Ki67+	2007.94935587 218.112865297
-1	0	0	Ki67+	2003.19451933 1627.2414536
-1	0	0	Ki67+	1095.82964857 956.902644935
-1	0	0	Ki67+	1374.86270352 1569.55830214
-1	0	0	Ki67+	1101.90918626 414.548526945
-1	0	0	Ki67+	1370.33889082 1100.7329356
-1	0	0	Ki67+	67.9264583902 1882.45129771
-1	0	0	Ki67+	245.072786376 567.021760137
-1	0	0	Ki67+	461.67316068 247.1321152
-1	0	0	Ki67+	2015.79642202 1411.24052085
-1	0	0	Ki67+	821.620968151 488.512800783
-1	0	0	Ki67+	1663.67028711 1288.03788005
-1	0	0	Ki67+	528.922353155 2037.39351091
-1	0	0	Ki67+	600.989747391 1661.54428753
-1	0	0	Ki67+	1590.45372631 2120.99536677
-1	0	0	Ki67+	1768.9770372 559.965047035
-1	0	0	Ki67+	51.4469453008 795.492194644
-1	0	0	Ki67+	696.361958761 266.434114988
-1	0	0	Ki67+	532.233285262 405.619029576
-1	0	0	Ki67+	540.191528928 1096.71526369
-1	0	0	Ki67+	2044.40997799 835.172131687
-1	0	0	Ki67+	1504.10954624 1540.77087406
-1	0	0	Ki67+	212.658508966 288.024156407
-1	0	0	Ki67+	1597.94177312 1535.43134757
-1	0	0	Ki67+	1899.96446585 2109.13256103
-1	0	0	Ki67+	1934.21449867 566.216614256
-1	0	0	Ki67+	532.335761906 1169.41219968
-1	0	0	Ki67+	1554.12977887 1531.29010618
-1	0	0	Ki67+	580.555495542 444.647357219
-1	0	0	Ki67+	770.330991421 690.336351817
-1	0	0	Ki67+	888.272139099 2028.26418146
-1	0	0	Ki67+	420.723269302 1271.96931269
-1	0	0	Ki67+	1704.48659639 1909.99578825
-1	0	0	Ki67+	874.638918804 340.313685416
-1	0	0	Ki67+	1746.09276582 1418.12693605
-1	0	0	Ki67+	1458.22801522 1893.72583289
-1	0	0	Ki67+	43.2024218966 1077.80591361
-1	0	0	Ki67+	855.583553173 1097.63820298
-1	0	0	Ki67+	1761.92645092 305.431206616
-1	0	0	Ki67+	578.749753349 1779.06957698
-1	0	0	Ki67+	1210.78149177 1347.56951271
-1	0	0	Ki67+	1138.8055107 3.95959594995
-1	0	0	Ki67+	14.5406565445 1003.18268592
-1	0	0	Ki67+	328.205730792 2088.66175806
-1	0	0	Ki67+	706.391418913 48.6643349234
-1	0	0	Ki67+	730.362827791 552.435614033
-1	0	0	Ki67+	889.564972384 680.562980048
-1	0	0	Ki67+	339.838961817 1501.78645566
-1	0	0	Ki67+	542.024351585 855.171319023
-1	0	0	Ki67+	774.52338877 1965.04430916
-1	0	0	Ki67+	1407.03808829 652.487996363
-1	0	0	Ki67+	984.352590746 646.381478156
-1	0	0	Ki67+	2050.50014157 792.321466345
-1	0	0	Ki67+	88.5948118477 1119.3224338
-1	0	0	Ki67+	1543.27644262 595.888666468
-1	0	0	Ki67+	267.810694652 158.67757275
-1	0	0	Ki67+	1404.07227397 267.662327623
-1	0	0	Ki67+	1797.17595057 604.142128198
-1	0	0	Ki67+	991.685335411 745.982389805
-1	0	0	Ki67+	1548.5011823 1782.86269816
-1	0	0	Ki67+	1053.81294057 1111.22965437
-1	0	0	Ki67+	2086.27845483 2016.24909313
-1	0	0	Ki67+	404.9815646 1466.3064581
-1	0	0	Ki67+	2042.78204791 878.260657166
-1	0	0	Ki67+	1183.24410895 6.19037459353
-1	0	0	Ki67+	2137.21002693 2112.31181616
-1	0	0	Ki67+	1970.55541836 824.164369363
-1	0	0	Ki67+	301.651423236 1930.43645799
-1	0	0	Ki67+	738.07451455 110.632782617
-1	0	0	Ki67+	2072.96580484 1911.88640109
-1	0	0	Ki67+	969.389422829 1216.73153564
-1	0	0	Ki67+	1357.73058032 1461.28660431
-1	0	0	Ki67+	1240.11764976 82.52165824
-1	0	0	Ki67+	1891.30321273 1729.31404177
-1	0	0	Ki67+	13.8850312603 774.908583109
-1	0	0	Ki67+	1835.19883685 1860.53168089
-1	0	0	Ki67+	323.722531281 1359.6130395
-1	0	0	Ki67+	1182.27391357 1405.88473269
-1	0	0	Ki67+	1955.30071809 878.019165339
-1	0	0	Ki67+	372.271670572 1085.82267264
-1	0	0	Ki67+	2007.60990267 866.107940863
-1	0	0	Ki67+	417.96214036 827.297596175
-1	0	0	Ki67+	1382.41502212 628.093698709
-1	0	0	Ki67+	518.061744726 1994.27362092
-1	0	0	Ki67+	1203.68489215 1013.87666405
-1	0	0	Ki67+	1583.55573428 880.094959136
-1	0	0	Ki67+	1365.29396992 460.692776593
-1	0	0	Ki67+	1227.6854486 1471.69310863
-1	0	0	Ki67+	1674.09574538 1234.51309451
-1	0	0	Ki67+	1044.566155 1977.05927113
-1	0	0	Ki67+	1686.03428169 1276.0746648
-1	0	0	Ki67+	1378.67659344 188.532848124
-1	0	0	Ki67+	1463.67142723 540.442661594
-1	0	0	Ki67+	1077.11145418 1326.46903481
-1	0	0	Ki67+	176.862432926 272.596257963
-1	0	0	Ki67+	280.274361479 1293.34899836
-1	0	0	Ki67+	711.437785348 694.285940106
-1	0	0	Ki67+	1417.55448837 1642.36516586
-1	0	0	Ki67+	1848.4858963 1625.3707762
-1	0	0	Ki67+	615.468417469 328.167509198
-1	0	0	Ki67+	1887.41818942 433.095925284
-1	0	0	Ki67+	586.275903323 163.326349889
-1	0	0	Ki67+	1717.71265347 2043.16213105
-1	0	0	Ki67+	291.843106343 1086.06250728
-1	0	0	Ki67+	1748.36478916 195.177878849
-1	0	0	Ki67+	278.931988906 1863.95035251
-1	0	0	Ki67+	1762.8342255 1765.71556179
-1	0	0	Ki67+	818.109630946 1057.55625336
-1	0	0	Ki67+	1442.17111676 592.163283809
-1	0	0	Ki67+	509.619677452 1113.49154767
-1	0	0	Ki67+	1086.58403776 608.250870283
-1	0	0	Ki67+	1961.46798592 853.738791941
-1	0	0	Ki67+	1342.23615339 676.288854081
-1	0	0	Ki67+	1720.25034984 777.506847454
-1	0	0	Ki67+	1819.60988064 1075.18818573
-1	0	0	Ki67+	1527.83561623 961.418578879
-1	0	0	Ki67+	571.918470183 1640.56125583
-1	0	0	Ki67+	1204.81641675 702.117071159
-1	0	0	Ki67+	1392.15612847 1116.58159338
-1	0	0	Ki67+	1046.47785642 371.871425422
-1	0	0	Ki67+	141.495927241 1360.42159157
-1	0	0	Ki67+	1864.74401193 1399.82272434
-1	0	0	Ki67+	1287.71741685 546.15775723
-1	0	0	Ki67+	1566.19251015 699.689649404
-1	0	0	Ki67+	428.757934459 1478.10637266
-1	0	0	Ki67+	1766.70740948 133.79952895
-1	0	0	Ki67+	2008.86826578 735.611201583
-1	0	0	Ki67+	1494.71234386 866.60707738
-1	0	0	Ki67+	210.455538879 829.037809655
-1	0	0	Ki67+	1332.56535909 873.660732299
-1	0	0	Ki67+	319.542255198 2141.94847552
-1	0	0	Ki67+	212.886902124 728.399657667
-1	0	0	Ki67+	106.911281895 909.828067865
-1	0	0	Ki67+	1231.21442248 1906.16838754
-1	0	0	Ki67+	1806.65712735 692.120194354
-1	0	0	Ki67+	512.456150393 868.23952569
-1	0	0	Ki67+	136.534903221 666.699934204
-1	0	0	Ki67+	1154.76009863 2139.27987772
-1	0	0	Ki67+	1392.95139417 1836.73629046
-1	0	0	Ki67+	888.728095608 124.68640186
-1	0	0	Ki67+	1954.71380498 461.075956188
-1	0	0	Ki67+	37.0249511592 986.267679979
-1	0	0	Ki67+	652.38001385 1831.7880261
-1	0	0	Ki67+	293.89501449 191.012141488
-1	0	0	Ki67+	1851.16490463 1319.81682726
-1	0	0	Ki67+	2090.55524589 165.45659092
-1	0	0	Ki67+	1619.25264615 1393.70879902
-1	0	0	Ki67+	949.320880544 949.36800547
-1	0	0	Ki67+	1514.27365241 1133.43920883
-1	0	0	Ki67+	916.012833481 1136.31555834
-1	0	0	Ki67+	732.704536851 1011.68012396
-1	0	0	Ki67+	1932.7177209 1680.74759006
-1	0	0	Ki67+	1035.96834254 957.823172862
-1	0	0	Ki67+	289.324890148 440.738119279
-1	0	0	Ki67+	205.630758353 199.511697343
-1	0	0	Ki67+	410.142155519 212.576235999
-1	0	0	Ki67+	466.913241656 1591.02644813
-1	0	0	Ki67+	1554.20463177 1941.71640098
-1	0	0	Ki67+	51.433700783 710.933370371
-1	0	0	Ki67+	75.5640393093 2046.27811318
-1	0	0	Ki67+	860.051216857 2084.39131329
-1	0	0	Ki67+	783.736312909 1215.75297513
-1	0	0	Ki67+	1233.11749311 1273.43384052
-1	0	0	Ki67+	1429.82919222 797.423370126
-1	0	0	Ki67+	2052.0515092 1883.16985885
-1	0	0	Ki67+	2079.28173395 1242.99697809
-1	0	0	Ki67+	598.21309164 1366.79391499
-1	0	0	Ki67+	1171.61512384 1963.68481048
-1	0	0	Ki67+	686.57225209 1381.12559967
-1	0	0	Ki67+	1156.14277743 1697.55860291
-1	0	0	Ki67+	1068.74138727 1489.08500973
-1	0	0	Ki67+	909.959055834 2132.88177495
-1	0	0	Ki67+	307.572306355 61.4191876717
-1	0	0	Ki67+	1766.75660316 1285.87490292
-1	0	0	Ki67+	468.092158032 1441.98352701
-1	0	0	Ki67+	1831.62684506 1405.93853588
-1	0	0	Ki67+	1407.41963528 418.142432117
-1	0	0	Ki67+	1625.3331827 889.498892243
-1	0	0	Ki67+	2102.42900471 1918.31328472
-1	0	0	Ki67+	1016.86216906 655.686812924
-1	0	0	Ki67+	740.379260127 2031.50791214
-1	0	0	Ki67+	1920.3123166 184.653327692
-1	0	0	Ki67+	1607.46145163 1175.67284581
-1	0	0	Ki67+	1832.562869 744.33181114
-1	0	0	CD3+/CD8+/Ki67+	523.038584604 1686.78667646
-1	0	0	CD3+/CD8+/Ki67+	836.855556615 1596.23592381
-1	0	0	CD3+/CD8+/Ki67+	1236.03930936 2009.23590352
-1	0	0	CD3+/CD8+/Ki67+	39.5924850575 1636.46194319
-1	0	0	CD3+/CD8+/Ki67+	2119.13245596 1358.92327353
-1	0	0	CD3+/CD8+/Ki67+	1558.73496759 1664.46369559
-1	0	0	CD3+/CD8+/Ki67+	1441.77037257 361.894526274
-1	0	0	CD3+/CD8+/Ki67+	1419.09096024 968.662866909
-1	0	0	CD3+/CD8+/Ki67+	1877.72132397 957.932215814
-1	0	0	CD3+/CD8+/Ki67+	1130.1632393 622.804204306
-1	0	0	CD3+/CD8+/Ki67+	99.8515578391 2102.41924601
-1	0	0	CD3+/CD8+/Ki67+	165.877706493 1067.73019618
-1	0	0	CD3+/CD8+/Ki67+	1165.45358373 1227.04041305
-1	0	0	CD3+/CD8+/Ki67+	2110.40165177 1436.77014672
-1	0	0	CD3+/CD8+/Ki67+	1626.87272867 233.074182092
-1	0	0	CD3+/CD8+/Ki67+	381.705557344 979.448224393
-1	0	0	CD3+/CD8+/Ki67+	2144.44556398 1447.9446981
-1	0	0	CD3+/CD8+/Ki67+	12.5315013806 247.581551291
-1	0	0	CD3+/CD8+/Ki67+	1309.46427477 972.7400929
-1	0	0	CD3+/CD8+/Ki67+	207.458913145 1111.3735807
-1	0	0	CD3+/CD8+/Ki67+	25.7541853132 102.493620211
-1	0	0	CD3+/CD8+/Ki67+	1570.14411572 1871.28985694
-1	0	0	CD3+/CD8+/Ki67+	1865.23814231 1443.17085073
-1	0	0	CD3+/CD8+/Ki67+	8.76182470458 1486.45224051
-1	0	0	CD3+/CD8+/Ki67+	1175.84899629 1311.81527433
-1	0	0	CD3+/CD8+/Ki67+	1919.08610223 997.794114768
-1	0	0	CD3+/CD8+/Ki67+	462.576209722 407.623139502
-1	0	0	CD3+/CD8+/Ki67+	1144.85397849 1178.57966467
-1	0	0	CD3+/CD8+/Ki67+	1362.18799726 1710.38784919
-1	0	0	CD3+/CD8+/Ki67+	11.7737654512 1050.31459323
-1	0	0	CD3+/CD8+/Ki67+	2019.57104513 380.461610776
-1	0	0	CD3+/CD8+/Ki67+	2074.7098934 427.903706447
-1	0	0	CD3+/CD8+/Ki67+	1397.23760634 79.682564166
-1	0	0	CD3+/CD8+/Ki67+	212.457711268 384.441361147
-1	0	0	CD3+/CD8+/Ki67+	1462.56349647 1972.43035745
-1	0	0	CD3+/CD8+/Ki67+	541.736765805 973.273076243
-1	0	0	CD3+/CD8+/Ki67+	1861.16051202 972.023205779
-1	0	0	CD3+/CD8+/Ki67+	548.304828091 1966.6141379
-1	0	0	CD3+/CD8+/Ki67+	484.374999583 1908.3400881
-1	0	0	CD3+/CD8+/Ki67+	466.654632536 1127.96361798
-1	0	0	CD3+/CD8+/Ki67+	890.754825924 1632.58962163
-1	0	0	CD3+/CD8+/Ki67+	547.473648408 155.180074378
-1	0	0	CD3+/CD8+/Ki67+	267.31502719 668.58323628
-1	0	0	CD3+/CD8+/Ki67+	1609.85171167 926.538585779
-1	0	0	CD3+/CD8+/Ki67+	597.789162261 2044.24982112
-1	0	0	CD3+/CD8+/Ki67+	2042.28261347 396.447148951
-1	0	0	CD3+/CD8+/Ki67+	474.171782603 164.195738431
-1	0	0	CD3+/CD8+/Ki67+	935.926664012 555.776216508
-1	0	0	CD3+/CD8+/Ki67+	908.846935937 1822.92073419
-1	0	0	CD3+/CD8+/Ki67+	940.902505274 1193.58460386
#EOF
