# Supplementary material for: Data-Driven Discovery of Immune Contexture Biomarkers
Source: Front Oncol. 2018 Dec 18;8:627. doi: 10.3389/fonc.2018.00627 (PMC6305402; doi:10.3389/fonc.2018.00627)
Supplement: Data Sheet 2.zip — The synthetic dataset used for verifying the approach (section 3.1; Figure 4) is provided as a collection of text files describing regions, markers, and metadata. [file Data_Sheet_2.zip › verificationDataset/testdata_051_ImageObjects.txt]

barcode_target	testdata_051
barcode_origin	-1
workflow_target_version	-1
workflow_origin	-1
workflow_origin_version	-1
iH	-1
iW	-1
user	None

-1	0	0	Ki67+	607.961570478 815.369487277
-1	0	0	Ki67+	2072.82637287 154.249016055
-1	0	0	Ki67+	9.64098951551 183.98657472
-1	0	0	Ki67+	334.80050241 119.444767468
-1	0	0	Ki67+	457.889668593 1423.58557121
-1	0	0	Ki67+	793.189335537 940.617644643
-1	0	0	Ki67+	2037.59108231 1438.38369798
-1	0	0	Ki67+	2036.27392077 1528.28844352
-1	0	0	Ki67+	760.249889711 315.167044575
-1	0	0	Ki67+	356.193487002 90.0703480771
-1	0	0	Ki67+	1950.45501163 1087.02618563
-1	0	0	Ki67+	2009.14403472 1243.96825132
-1	0	0	Ki67+	2088.08208095 1445.06822254
-1	0	0	Ki67+	2030.82114677 85.2901225897
-1	0	0	Ki67+	1487.01244779 1832.91128088
-1	0	0	Ki67+	364.22697693 1169.72483221
-1	0	0	Ki67+	619.069774874 532.500408718
-1	0	0	Ki67+	666.594432925 97.2952642419
-1	0	0	Ki67+	1979.67033626 937.121508198
-1	0	0	Ki67+	977.186882227 1790.34469252
-1	0	0	Ki67+	1505.18592892 1296.00454863
-1	0	0	Ki67+	578.567335623 1009.07237506
-1	0	0	Ki67+	1558.46698417 1161.9645373
-1	0	0	Ki67+	1296.68916279 2050.68828976
-1	0	0	Ki67+	1923.88496534 1229.08533794
-1	0	0	Ki67+	1225.62730623 1209.23682756
-1	0	0	Ki67+	1918.79810741 451.102573536
-1	0	0	Ki67+	609.197386161 553.324575378
-1	0	0	Ki67+	205.020409102 1919.83522952
-1	0	0	Ki67+	120.605246347 911.313459313
-1	0	0	Ki67+	1204.85865467 967.498452265
-1	0	0	Ki67+	1229.822682 277.884399809
-1	0	0	Ki67+	246.61528086 1415.16722833
-1	0	0	Ki67+	1785.53517528 252.685230161
-1	0	0	Ki67+	599.491578743 289.568452382
-1	0	0	Ki67+	1527.31334054 904.481033539
-1	0	0	Ki67+	1172.88499105 1616.64112653
-1	0	0	Ki67+	1802.18273909 18.3708939746
-1	0	0	Ki67+	369.337778283 1496.48205801
-1	0	0	Ki67+	2016.7570744 372.603338507
-1	0	0	Ki67+	878.246393633 1217.86532484
-1	0	0	Ki67+	130.652283829 691.162742813
-1	0	0	Ki67+	1275.77938415 1786.47275253
-1	0	0	Ki67+	995.543673675 566.542767265
-1	0	0	Ki67+	1268.54845067 561.95276032
-1	0	0	Ki67+	811.814535901 652.552165952
-1	0	0	Ki67+	2021.82229655 1886.3626909
-1	0	0	Ki67+	166.760266908 645.180488546
-1	0	0	Ki67+	129.713176073 1600.15505704
-1	0	0	Ki67+	1101.45257846 963.674289323
-1	0	0	Ki67+	611.809521989 1500.96114798
-1	0	0	Ki67+	1763.53851743 157.672875244
-1	0	0	Ki67+	1073.15582536 670.844243807
-1	0	0	Ki67+	1580.6230143 510.781136172
-1	0	0	Ki67+	156.367337092 699.426961494
-1	0	0	Ki67+	411.735890611 1703.4768969
-1	0	0	Ki67+	1588.52671025 291.277834813
-1	0	0	Ki67+	1883.07703014 1653.62428695
-1	0	0	Ki67+	95.5130697959 1772.78548735
-1	0	0	Ki67+	1953.44501821 891.942219047
-1	0	0	Ki67+	224.257977311 920.866636286
-1	0	0	Ki67+	1567.48771472 2028.29290296
-1	0	0	Ki67+	990.248738133 354.904056425
-1	0	0	Ki67+	1292.60091654 496.545191952
-1	0	0	Ki67+	1273.27117565 1553.51754472
-1	0	0	Ki67+	152.707737337 2142.74743402
-1	0	0	Ki67+	1467.39097232 556.287001534
-1	0	0	Ki67+	1614.51160674 1280.13133858
-1	0	0	Ki67+	717.548325724 620.947712881
-1	0	0	Ki67+	1657.05154841 1348.42949135
-1	0	0	Ki67+	613.050266914 712.511846409
-1	0	0	Ki67+	1440.26769529 197.839785434
-1	0	0	Ki67+	1630.06404638 499.282826559
-1	0	0	Ki67+	668.570488974 592.511820627
-1	0	0	Ki67+	138.297835597 2085.02951104
-1	0	0	Ki67+	1532.0133778 2029.07026524
-1	0	0	Ki67+	236.863660759 1294.58643191
-1	0	0	Ki67+	782.601270034 549.752125214
-1	0	0	Ki67+	75.6255450738 1289.81119038
-1	0	0	Ki67+	2109.38621185 1963.1818282
-1	0	0	Ki67+	520.125226721 855.27871725
-1	0	0	Ki67+	1412.68712705 1464.18670934
-1	0	0	Ki67+	742.385135145 1221.70964076
-1	0	0	Ki67+	800.856804117 1940.36312214
-1	0	0	Ki67+	857.533258775 437.712960562
-1	0	0	Ki67+	777.692446538 32.3963829082
-1	0	0	Ki67+	740.435569846 1815.64178783
-1	0	0	Ki67+	1965.25311608 1037.77985941
-1	0	0	Ki67+	354.54523577 350.484793568
-1	0	0	Ki67+	905.614043426 566.633925608
-1	0	0	Ki67+	125.402238508 2117.61415917
-1	0	0	Ki67+	1508.23085643 2032.80944738
-1	0	0	Ki67+	918.240756241 1583.96362229
-1	0	0	Ki67+	1076.02909733 1727.2696115
-1	0	0	Ki67+	1251.38179428 1160.39041129
-1	0	0	Ki67+	975.151175258 304.396673418
-1	0	0	Ki67+	273.235398524 1176.21477192
-1	0	0	Ki67+	550.383981471 941.716218581
-1	0	0	Ki67+	490.7374085 277.888728997
-1	0	0	Ki67+	1902.5600061 877.563538605
-1	0	0	Ki67+	1908.27397853 1465.6037164
-1	0	0	Ki67+	1802.42887792 1448.47143192
-1	0	0	Ki67+	1293.61429316 56.4332811512
-1	0	0	Ki67+	1356.73119872 1079.52984481
-1	0	0	Ki67+	850.383969138 1602.94990847
-1	0	0	Ki67+	31.1189525526 1074.66296649
-1	0	0	Ki67+	295.309834204 188.956611462
-1	0	0	Ki67+	1682.11411995 459.070937955
-1	0	0	Ki67+	1140.40229449 1656.15523907
-1	0	0	Ki67+	1367.28517398 1572.22748859
-1	0	0	Ki67+	1875.38315092 1870.84147617
-1	0	0	Ki67+	1320.18352368 2064.02731495
-1	0	0	Ki67+	437.653699638 861.373878265
-1	0	0	Ki67+	950.377131432 1789.25625356
-1	0	0	Ki67+	1546.79134753 2117.25554164
-1	0	0	Ki67+	876.448059332 1008.69968385
-1	0	0	Ki67+	583.662287776 2094.52597989
-1	0	0	Ki67+	189.647351207 222.239746792
-1	0	0	Ki67+	728.549621273 882.475803281
-1	0	0	Ki67+	1834.37305002 859.785178596
-1	0	0	Ki67+	1291.16578891 11.4833090943
-1	0	0	Ki67+	1745.7076258 502.921927147
-1	0	0	Ki67+	1020.22071557 752.893875985
-1	0	0	Ki67+	939.955075892 1429.20008434
-1	0	0	Ki67+	540.686219214 424.054130516
-1	0	0	Ki67+	1538.52809369 668.831042506
-1	0	0	Ki67+	1360.25318273 1775.66972849
-1	0	0	Ki67+	27.2743063677 1873.22193037
-1	0	0	Ki67+	1542.14661651 237.615581148
-1	0	0	Ki67+	845.446817398 1711.31200817
-1	0	0	Ki67+	303.64592686 249.736533953
-1	0	0	Ki67+	721.666386974 179.104733581
-1	0	0	Ki67+	34.9121184357 1909.28451478
-1	0	0	Ki67+	846.7852211 579.440696388
-1	0	0	Ki67+	287.396573357 1855.13675872
-1	0	0	Ki67+	2041.72772174 1361.29222707
-1	0	0	Ki67+	515.608236099 2142.84327086
-1	0	0	Ki67+	1713.9252751 2043.08750452
-1	0	0	Ki67+	343.277224871 599.465446401
-1	0	0	Ki67+	998.874630261 1937.44658145
-1	0	0	Ki67+	598.141545706 1425.69800034
-1	0	0	Ki67+	1104.65998805 1123.06852879
-1	0	0	Ki67+	56.6280386768 474.170111379
-1	0	0	Ki67+	1761.528283 1053.5931274
-1	0	0	Ki67+	236.149039449 890.737788455
-1	0	0	Ki67+	1831.38970302 612.257476216
-1	0	0	Ki67+	1221.18225714 368.049610651
-1	0	0	Ki67+	1757.60575508 536.21669196
-1	0	0	Ki67+	342.109867425 1946.06256438
-1	0	0	Ki67+	661.021677295 43.0203232072
-1	0	0	Ki67+	328.798325125 750.643136656
-1	0	0	Ki67+	492.597057277 822.564479386
-1	0	0	Ki67+	1165.16526079 974.797651212
-1	0	0	Ki67+	1335.94391975 601.526116658
-1	0	0	Ki67+	1928.80457507 71.8472214401
-1	0	0	Ki67+	849.136249657 1361.96871005
-1	0	0	Ki67+	766.633710482 982.996546038
-1	0	0	Ki67+	284.881906313 108.052926131
-1	0	0	Ki67+	1667.84667834 941.436081806
-1	0	0	Ki67+	801.44004953 2081.20120191
-1	0	0	Ki67+	426.817439145 1607.22293133
-1	0	0	Ki67+	223.148068547 679.705420154
-1	0	0	Ki67+	662.213959387 1389.1472218
-1	0	0	Ki67+	189.035287268 159.224193672
-1	0	0	Ki67+	528.407085319 1460.13556343
-1	0	0	Ki67+	1777.14787976 281.109619383
-1	0	0	Ki67+	809.907977907 81.8858071024
-1	0	0	Ki67+	1478.89787509 530.875692153
-1	0	0	Ki67+	1660.57509819 1939.91747177
-1	0	0	Ki67+	177.544487607 1047.91048135
-1	0	0	Ki67+	1926.84606749 2068.6202559
-1	0	0	Ki67+	347.79076382 2129.19470647
-1	0	0	Ki67+	1297.24691173 1574.78288483
-1	0	0	Ki67+	1947.695341 386.422824447
-1	0	0	Ki67+	1187.44789985 296.929710188
-1	0	0	Ki67+	1051.49662067 1184.70791533
-1	0	0	Ki67+	209.322806065 435.434472853
-1	0	0	Ki67+	857.104628911 1872.35416539
-1	0	0	Ki67+	1204.12605088 1095.11765244
-1	0	0	Ki67+	373.541464895 1912.7354032
-1	0	0	Ki67+	859.213370724 1022.93508704
-1	0	0	Ki67+	1088.54822262 1794.39949478
-1	0	0	Ki67+	127.456452772 642.931676838
-1	0	0	Ki67+	238.580475339 196.734809162
-1	0	0	Ki67+	1681.49948593 1983.08273433
-1	0	0	Ki67+	78.8431075936 240.664823449
-1	0	0	Ki67+	713.46767037 431.78941516
-1	0	0	Ki67+	1164.49787121 392.91142916
-1	0	0	Ki67+	400.714658753 793.577347026
-1	0	0	Ki67+	961.042014906 2041.73287784
-1	0	0	Ki67+	1660.4508151 570.256002443
-1	0	0	Ki67+	1441.49706516 1689.67517423
-1	0	0	Ki67+	1244.12907738 89.176090559
-1	0	0	Ki67+	274.808015942 1364.91545438
-1	0	0	Ki67+	1970.10193043 297.313022699
-1	0	0	Ki67+	1736.04668039 1232.85475977
-1	0	0	Ki67+	1463.06539072 1004.56990675
-1	0	0	Ki67+	1884.2501929 1946.57529571
-1	0	0	Ki67+	2117.82273357 367.889747105
-1	0	0	Ki67+	167.252084648 318.552553058
-1	0	0	Ki67+	514.613249693 2119.55898599
-1	0	0	Ki67+	94.0720514933 1993.61969873
-1	0	0	Ki67+	708.557423205 132.094339656
-1	0	0	Ki67+	873.135953403 1369.26429202
-1	0	0	Ki67+	1763.52540879 1867.19440985
-1	0	0	Ki67+	2089.72910641 69.7143427423
-1	0	0	Ki67+	943.531058754 2103.08235497
-1	0	0	Ki67+	2048.78758512 8.71074505427
-1	0	0	Ki67+	335.344705745 1648.38152967
-1	0	0	Ki67+	1018.50985147 485.269173257
-1	0	0	Ki67+	269.468391902 1453.51302567
-1	0	0	Ki67+	830.518359445 1171.7797446
-1	0	0	Ki67+	20.0040685366 1542.90692082
-1	0	0	Ki67+	1359.66315976 82.4664352516
-1	0	0	Ki67+	1053.26339283 1977.12998783
-1	0	0	Ki67+	355.17624795 1433.90736446
-1	0	0	Ki67+	933.185430172 1599.89033616
-1	0	0	Ki67+	216.951842786 2133.56587829
-1	0	0	Ki67+	1238.22781249 1885.3857173
-1	0	0	Ki67+	1833.75587846 1517.04744991
-1	0	0	Ki67+	2082.9003298 1423.71560984
-1	0	0	Ki67+	961.902855974 1378.33425668
-1	0	0	Ki67+	1320.41801788 1511.92127421
-1	0	0	Ki67+	1387.99538769 2099.59110925
-1	0	0	Ki67+	1839.43615863 491.941462794
-1	0	0	Ki67+	836.405383579 90.0866958842
-1	0	0	Ki67+	1637.44380374 364.803455874
-1	0	0	Ki67+	336.730667032 322.799491061
-1	0	0	Ki67+	204.53099715 1409.48424344
-1	0	0	Ki67+	2091.10345554 1981.89637413
-1	0	0	Ki67+	683.247694589 2013.12520174
-1	0	0	Ki67+	1416.85984271 1728.94517555
-1	0	0	Ki67+	377.450407957 789.654019772
-1	0	0	Ki67+	1170.35159616 503.15287911
-1	0	0	Ki67+	1552.70719114 107.544752629
-1	0	0	Ki67+	1015.93647709 1458.17055245
-1	0	0	Ki67+	112.149488991 851.079361323
-1	0	0	Ki67+	1096.26139171 470.178504795
-1	0	0	Ki67+	100.036321373 1285.93809397
-1	0	0	Ki67+	101.76204747 826.984327605
-1	0	0	Ki67+	434.208767353 180.260483929
-1	0	0	Ki67+	205.253899259 788.341744219
-1	0	0	Ki67+	2146.63608349 1181.72544465
-1	0	0	Ki67+	646.658107759 1207.48662459
-1	0	0	Ki67+	1295.85271188 452.730964208
-1	0	0	Ki67+	49.6454516721 153.435897682
-1	0	0	Ki67+	1344.32359625 1993.33558984
-1	0	0	Ki67+	994.300566479 9.49530267357
-1	0	0	Ki67+	1457.45962203 367.411177365
-1	0	0	Ki67+	2090.89096154 502.821711614
-1	0	0	Ki67+	1455.00513458 1389.7467973
-1	0	0	Ki67+	1329.32333894 1104.2245613
-1	0	0	Ki67+	1073.06952258 2075.77338313
-1	0	0	Ki67+	65.3863885231 1491.5025119
-1	0	0	Ki67+	686.178691913 1262.01460162
-1	0	0	Ki67+	288.779533638 973.874480748
-1	0	0	Ki67+	1166.87155909 768.528861223
-1	0	0	Ki67+	459.928195258 951.343541073
-1	0	0	Ki67+	1852.70895384 1969.90000567
-1	0	0	Ki67+	1897.52952554 161.936835692
-1	0	0	Ki67+	292.268349799 1583.06673244
-1	0	0	Ki67+	318.740591108 1251.88832294
-1	0	0	Ki67+	46.2540079161 1442.4627015
-1	0	0	Ki67+	308.074320753 1402.00642214
-1	0	0	Ki67+	91.7075044736 293.533720436
-1	0	0	Ki67+	1515.80492955 1651.84410898
-1	0	0	Ki67+	2130.52091629 85.3331297147
-1	0	0	Ki67+	1046.11834797 901.90169609
-1	0	0	Ki67+	1359.60053653 379.067702369
-1	0	0	Ki67+	979.344654331 125.084078254
-1	0	0	Ki67+	37.4911278584 196.770500347
-1	0	0	Ki67+	450.154790251 1041.77369386
-1	0	0	Ki67+	814.089610867 245.551773262
-1	0	0	Ki67+	528.308898805 569.527298207
-1	0	0	Ki67+	261.265058712 367.562927937
-1	0	0	Ki67+	407.955761601 19.6857862606
-1	0	0	Ki67+	1412.09820113 637.582796201
-1	0	0	Ki67+	1439.60959096 1856.99818042
-1	0	0	Ki67+	1856.98389973 1650.82724633
-1	0	0	Ki67+	1682.06295971 718.080248996
-1	0	0	Ki67+	1815.7456858 1717.21808934
-1	0	0	Ki67+	964.046827849 479.614365218
-1	0	0	Ki67+	938.465937731 939.453788625
-1	0	0	Ki67+	1402.81617704 1168.54118886
-1	0	0	Ki67+	490.887713369 21.571754272
-1	0	0	Ki67+	652.499612668 679.937360542
-1	0	0	Ki67+	1731.8590284 1565.52207391
-1	0	0	Ki67+	415.034414342 850.484852269
-1	0	0	Ki67+	491.779900801 1385.99049355
-1	0	0	Ki67+	650.118472644 885.612778809
-1	0	0	Ki67+	1910.3104979 1956.26093198
-1	0	0	Ki67+	1702.96065263 424.067875567
-1	0	0	Ki67+	1951.12673727 471.940893328
-1	0	0	Ki67+	1863.79148122 1436.89429641
-1	0	0	Ki67+	1025.88386295 1953.04647636
-1	0	0	Ki67+	2026.54200322 450.155256313
-1	0	0	Ki67+	1850.12742794 725.518240544
-1	0	0	Ki67+	588.15073272 1285.52912975
-1	0	0	Ki67+	1128.98141305 2127.05555034
-1	0	0	Ki67+	220.335521556 1555.03852677
-1	0	0	Ki67+	401.878627054 310.024781491
-1	0	0	Ki67+	1497.4293388 1590.58209528
-1	0	0	Ki67+	497.791093016 770.527842763
-1	0	0	Ki67+	1131.42217927 553.112582686
-1	0	0	Ki67+	174.284334864 899.75223939
-1	0	0	Ki67+	1120.97032316 1752.3667477
-1	0	0	Ki67+	1526.49092081 1673.88727043
-1	0	0	Ki67+	1665.08890045 1688.07926896
-1	0	0	Ki67+	1804.670634 980.684287734
-1	0	0	Ki67+	1000.47936656 832.838602219
-1	0	0	Ki67+	557.715292762 240.523978152
-1	0	0	Ki67+	669.450935706 1281.40711183
-1	0	0	Ki67+	1208.56767126 695.364875187
-1	0	0	Ki67+	924.500547587 23.8311866112
-1	0	0	Ki67+	2111.1368464 1825.86128884
-1	0	0	Ki67+	1812.39625407 516.807102105
-1	0	0	Ki67+	1588.10701174 1433.06861262
-1	0	0	Ki67+	1398.26601719 340.292586746
-1	0	0	Ki67+	1303.81107025 427.451706959
-1	0	0	Ki67+	727.038849926 1090.22558023
-1	0	0	Ki67+	1329.16671356 1903.59769217
-1	0	0	Ki67+	696.65408786 1407.63794713
-1	0	0	Ki67+	1919.77006354 1079.8056892
-1	0	0	Ki67+	1948.7442365 918.481981315
-1	0	0	Ki67+	1078.58208044 118.175531835
-1	0	0	Ki67+	784.512364394 1833.63890846
-1	0	0	Ki67+	785.337044807 633.306322623
-1	0	0	Ki67+	650.202439392 1833.06630413
-1	0	0	Ki67+	1661.9853827 729.377614777
-1	0	0	Ki67+	83.5524374157 1740.57831685
-1	0	0	Ki67+	855.543456922 1664.34844606
-1	0	0	Ki67+	1194.88842893 1979.60479962
-1	0	0	Ki67+	1335.9174879 911.20193009
-1	0	0	Ki67+	639.528256407 295.660109149
-1	0	0	Ki67+	1893.58688418 968.702987399
-1	0	0	Ki67+	1608.32633562 84.6705068859
-1	0	0	Ki67+	2024.68883445 1157.96568754
-1	0	0	Ki67+	1209.97678153 1439.29415852
-1	0	0	Ki67+	1750.03329478 2129.54586268
-1	0	0	Ki67+	1126.12446076 758.147700208
-1	0	0	Ki67+	726.152105596 992.465994819
-1	0	0	Ki67+	1912.30835755 1128.86160454
-1	0	0	Ki67+	892.631649695 1500.72521203
-1	0	0	Ki67+	2119.1995628 1903.67152537
-1	0	0	Ki67+	912.518095784 1436.87027831
-1	0	0	Ki67+	1684.3370777 1044.26760577
-1	0	0	Ki67+	1398.02544659 307.888253458
-1	0	0	Ki67+	1109.98965741 93.6411134805
-1	0	0	Ki67+	965.758827946 43.9138300979
-1	0	0	Ki67+	123.78120037 773.103508966
-1	0	0	Ki67+	357.941172992 717.106024585
-1	0	0	Ki67+	1403.29941517 1868.67960376
-1	0	0	Ki67+	2122.66024904 547.242825951
-1	0	0	Ki67+	1827.14048306 156.441662728
-1	0	0	Ki67+	1337.25672612 828.260754713
-1	0	0	Ki67+	1245.09466727 159.76799489
-1	0	0	Ki67+	1059.4027302 544.755040739
-1	0	0	Ki67+	1716.2510357 978.013926652
-1	0	0	Ki67+	377.135535333 2006.16221524
-1	0	0	Ki67+	1999.55509199 1599.87192876
-1	0	0	Ki67+	670.426180073 2053.28494806
-1	0	0	Ki67+	1279.96725242 1308.47384852
-1	0	0	Ki67+	157.613242204 1715.93066037
-1	0	0	Ki67+	1983.47977645 1360.54093935
-1	0	0	Ki67+	509.686738516 1587.66540272
-1	0	0	Ki67+	46.985815028 1741.72646654
-1	0	0	Ki67+	259.992526287 2088.37658031
-1	0	0	Ki67+	1994.23809612 1732.35924675
-1	0	0	Ki67+	1873.4400298 725.247934453
-1	0	0	Ki67+	972.365109623 632.632231215
-1	0	0	Ki67+	940.216273747 381.998242854
-1	0	0	Ki67+	1775.09763405 39.7982620531
-1	0	0	Ki67+	193.090252309 1575.62368469
-1	0	0	Ki67+	631.897971674 1953.66866353
-1	0	0	Ki67+	1038.52499874 1727.83561645
-1	0	0	Ki67+	512.237605817 1082.17856723
-1	0	0	Ki67+	1507.44999698 1621.10660048
-1	0	0	Ki67+	301.132497094 65.9863957407
-1	0	0	Ki67+	1605.11999318 231.100276041
-1	0	0	Ki67+	1691.61352445 289.242880591
-1	0	0	Ki67+	509.512390175 432.937178516
-1	0	0	Ki67+	520.856757562 1970.96005193
-1	0	0	Ki67+	844.260463637 769.176704546
-1	0	0	Ki67+	24.2896212409 725.458726412
-1	0	0	Ki67+	1587.12548917 1006.24173452
-1	0	0	Ki67+	1497.83977108 1535.00668978
-1	0	0	Ki67+	1535.31979057 742.43698275
-1	0	0	Ki67+	1848.0977133 1892.22856083
-1	0	0	Ki67+	473.837923113 167.278507708
-1	0	0	Ki67+	303.151870835 1633.29125222
-1	0	0	Ki67+	835.08403151 1688.44412187
-1	0	0	Ki67+	991.847214521 1114.99830782
-1	0	0	Ki67+	133.835313314 1457.73953899
-1	0	0	Ki67+	2078.33939659 964.029209701
-1	0	0	Ki67+	189.510487865 1781.37732955
-1	0	0	Ki67+	1257.45268883 356.603274907
-1	0	0	Ki67+	1896.86047109 1364.73507201
-1	0	0	Ki67+	137.39644149 883.961376116
-1	0	0	Ki67+	248.024229188 620.155436447
-1	0	0	Ki67+	618.857670782 1822.17193113
-1	0	0	Ki67+	353.581932216 933.299910978
-1	0	0	Ki67+	336.133063223 889.170388151
-1	0	0	Ki67+	1239.46342394 305.838276344
-1	0	0	Ki67+	36.1299324462 1141.24492567
-1	0	0	Ki67+	370.427488637 1554.1339719
-1	0	0	Ki67+	2061.05965005 1435.82310617
-1	0	0	Ki67+	965.971249643 918.17769934
-1	0	0	Ki67+	653.893097901 1181.75714305
-1	0	0	Ki67+	1722.53919885 42.2563508038
-1	0	0	Ki67+	1393.84541836 406.511027429
-1	0	0	Ki67+	380.359406739 941.708903147
-1	0	0	Ki67+	1063.03648156 986.151236718
-1	0	0	Ki67+	46.0966981291 1787.52343053
-1	0	0	Ki67+	1383.4332693 1117.83070613
-1	0	0	Ki67+	1567.87567072 483.370460297
-1	0	0	Ki67+	1106.33104873 444.631968482
-1	0	0	Ki67+	939.753120848 1963.51772887
-1	0	0	Ki67+	1611.53365 347.426699738
-1	0	0	Ki67+	1581.68052714 1944.33536474
-1	0	0	Ki67+	1090.44637942 1848.12567112
-1	0	0	Ki67+	1486.46168672 1944.23873808
-1	0	0	Ki67+	2016.60216139 1197.26145575
-1	0	0	Ki67+	2012.66115422 900.281825353
-1	0	0	Ki67+	1766.12193577 471.294406162
-1	0	0	Ki67+	1486.18312019 861.188332183
-1	0	0	Ki67+	817.59820055 1038.92272106
-1	0	0	Ki67+	463.21893095 743.12823861
-1	0	0	Ki67+	1701.72576976 399.866597855
-1	0	0	Ki67+	1071.15925527 610.151082022
-1	0	0	Ki67+	1575.40534992 1259.75535077
-1	0	0	Ki67+	415.345870767 1211.24638114
-1	0	0	Ki67+	980.600154016 793.183193131
-1	0	0	Ki67+	2138.15587349 457.136485715
-1	0	0	Ki67+	2123.26574207 1362.31729737
-1	0	0	Ki67+	641.324035405 1532.20853695
-1	0	0	Ki67+	1676.42999646 1607.85292601
-1	0	0	Ki67+	741.766425016 1605.52093818
-1	0	0	Ki67+	1230.20688325 437.004137468
-1	0	0	Ki67+	1139.46102569 1861.85691663
-1	0	0	Ki67+	192.125820402 1250.90358259
-1	0	0	Ki67+	586.186167219 457.776455275
-1	0	0	Ki67+	487.872379846 1039.09607307
-1	0	0	Ki67+	589.515680561 1214.03485651
-1	0	0	Ki67+	1587.33216419 2048.11889894
-1	0	0	Ki67+	771.970423709 496.810870236
-1	0	0	Ki67+	1065.41242538 185.618445091
-1	0	0	Ki67+	668.607762067 955.18768399
-1	0	0	Ki67+	628.280041418 398.352579858
-1	0	0	Ki67+	954.906721521 92.9766156972
-1	0	0	Ki67+	462.941774062 1697.37711496
-1	0	0	Ki67+	924.031975139 290.592250547
-1	0	0	Ki67+	1153.45898337 1574.24472519
-1	0	0	Ki67+	524.029704348 1822.9771725
-1	0	0	Ki67+	1865.93631211 1321.7079864
-1	0	0	Ki67+	767.056508379 402.435998732
-1	0	0	Ki67+	1123.76213025 1445.38509292
-1	0	0	Ki67+	2089.54719563 1591.21051001
-1	0	0	Ki67+	616.206946232 1364.18717924
-1	0	0	Ki67+	909.214673752 906.856501903
-1	0	0	Ki67+	765.279083563 4.76325209055
-1	0	0	Ki67+	723.373829082 709.335209243
-1	0	0	Ki67+	535.628723714 315.630594618
-1	0	0	Ki67+	666.084910729 1966.00079944
-1	0	0	Ki67+	1745.46751363 994.039526992
-1	0	0	Ki67+	1958.6509345 201.524034976
-1	0	0	Ki67+	387.062278731 840.639946558
-1	0	0	Ki67+	1649.75614436 71.7887036592
-1	0	0	Ki67+	926.162954283 1321.96141976
-1	0	0	Ki67+	1960.6535583 337.951129641
-1	0	0	Ki67+	402.010516131 551.579829814
-1	0	0	Ki67+	891.507241592 1801.86755734
-1	0	0	Ki67+	1883.1677889 1628.32668865
-1	0	0	Ki67+	1252.03884188 1028.55097665
-1	0	0	Ki67+	1797.10138225 1798.56056574
-1	0	0	Ki67+	1169.37020449 1130.62111343
-1	0	0	Ki67+	1203.99373253 1744.8230168
-1	0	0	Ki67+	1315.89123163 1968.53124735
-1	0	0	Ki67+	1516.41118621 385.09752458
-1	0	0	Ki67+	489.306594697 442.370269205
-1	0	0	Ki67+	1897.29254996 1181.16720994
-1	0	0	Ki67+	2076.33527647 1824.8111381
-1	0	0	Ki67+	969.093739673 1661.75581946
-1	0	0	Ki67+	1725.39315811 1415.2402659
-1	0	0	Ki67+	883.251084781 1439.92487387
-1	0	0	Ki67+	36.0024412685 852.373808752
-1	0	0	Ki67+	1139.85559788 2012.05088605
-1	0	0	Ki67+	1900.72847183 2094.44239788
-1	0	0	Ki67+	2042.36950038 1591.94617026
-1	0	0	Ki67+	1638.55108114 2099.16552045
-1	0	0	Ki67+	1651.26579929 1917.45497784
-1	0	0	Ki67+	351.225549567 1406.74531761
-1	0	0	Ki67+	1473.33698085 713.821998295
-1	0	0	Ki67+	405.606432168 661.156165407
-1	0	0	Ki67+	1072.48437607 1482.65625347
-1	0	0	Ki67+	202.505480932 2066.41426929
-1	0	0	Ki67+	144.562269932 447.732086682
-1	0	0	Ki67+	2124.99168936 2121.62756038
-1	0	0	Ki67+	238.801819877 2142.07674331
-1	0	0	Ki67+	794.529703357 1347.1043525
-1	0	0	Ki67+	399.511662251 2109.60905238
-1	0	0	Ki67+	1165.99256499 1986.76910602
-1	0	0	Ki67+	1645.14946566 287.898500901
-1	0	0	Ki67+	1564.72442639 328.219574567
-1	0	0	Ki67+	1257.97593714 254.808156567
-1	0	0	Ki67+	2108.8854759 458.988714288
-1	0	0	Ki67+	211.409964947 1206.98860234
-1	0	0	Ki67+	1743.04908383 820.32960898
-1	0	0	Ki67+	791.920257908 1036.45066396
-1	0	0	Ki67+	912.977498405 702.600372077
-1	0	0	Ki67+	161.618942572 762.355801724
-1	0	0	Ki67+	1329.26552407 1620.34968047
-1	0	0	Ki67+	1805.0480219 1339.47143339
-1	0	0	Ki67+	1943.91158898 1662.77382478
-1	0	0	Ki67+	851.58833952 1847.47231826
-1	0	0	Ki67+	2117.59049059 265.469685403
-1	0	0	Ki67+	633.206573083 1801.32085848
-1	0	0	Ki67+	1295.8121034 1458.6910376
-1	0	0	Ki67+	30.7440391533 1026.58871552
-1	0	0	Ki67+	684.930667056 1633.63916352
-1	0	0	Ki67+	374.805569537 1797.54139144
-1	0	0	Ki67+	1142.92198294 1829.85661297
-1	0	0	Ki67+	552.477217735 828.867337263
-1	0	0	Ki67+	1806.55534534 280.72265851
-1	0	0	Ki67+	1053.85273711 1128.48690754
-1	0	0	Ki67+	1000.60760234 2106.6240474
-1	0	0	Ki67+	1600.49927967 483.263015086
-1	0	0	Ki67+	1404.28713338 2143.45173063
-1	0	0	Ki67+	595.397742296 155.512153328
-1	0	0	Ki67+	525.631441889 1778.08030193
-1	0	0	Ki67+	201.481152087 860.477472657
-1	0	0	Ki67+	1231.8203449 852.01570085
-1	0	0	Ki67+	1214.21965671 1360.50140208
-1	0	0	Ki67+	1578.50573473 1890.37136627
-1	0	0	Ki67+	1220.33659365 485.717990001
-1	0	0	Ki67+	845.646266315 174.517507644
-1	0	0	Ki67+	357.619469976 1858.51988831
-1	0	0	Ki67+	2134.86957473 145.164267407
-1	0	0	Ki67+	955.090920386 1183.74350378
-1	0	0	Ki67+	649.082884352 1632.23007805
-1	0	0	Ki67+	1724.9002099 688.507323054
-1	0	0	Ki67+	1514.17714647 443.124018148
-1	0	0	Ki67+	491.254532741 1602.06164633
-1	0	0	Ki67+	700.129911953 75.2843427814
-1	0	0	Ki67+	1072.28931185 1011.69766081
-1	0	0	Ki67+	1875.97786027 1574.57034978
-1	0	0	Ki67+	897.019921014 1977.52313342
-1	0	0	Ki67+	942.848458212 1303.126593
-1	0	0	Ki67+	590.196777924 1656.39517704
-1	0	0	Ki67+	498.702164629 160.160950757
-1	0	0	Ki67+	662.713866858 910.65404358
-1	0	0	Ki67+	721.801668465 1488.69442143
-1	0	0	Ki67+	1036.63937427 1471.18170686
-1	0	0	Ki67+	1130.80643186 1808.11624064
-1	0	0	Ki67+	1062.50412877 1682.8882989
-1	0	0	Ki67+	477.149040648 302.950895171
-1	0	0	Ki67+	471.399542458 1888.19696982
-1	0	0	Ki67+	872.855961341 141.011581686
-1	0	0	Ki67+	493.162162497 792.719124783
-1	0	0	Ki67+	1895.13618159 711.56877972
-1	0	0	Ki67+	2011.03621942 1043.05869093
-1	0	0	Ki67+	1750.94062046 1163.98332927
-1	0	0	Ki67+	1345.63088965 50.2404023689
-1	0	0	Ki67+	338.131613813 1311.28040209
-1	0	0	Ki67+	1137.70129625 338.585022289
-1	0	0	Ki67+	95.5949786069 1671.5166593
-1	0	0	Ki67+	1736.45058063 1609.82564652
-1	0	0	Ki67+	2005.19209285 1518.66658299
-1	0	0	Ki67+	1046.69510281 1220.97776012
-1	0	0	Ki67+	1020.89968747 899.682348289
-1	0	0	Ki67+	1713.59305287 1597.08716266
-1	0	0	Ki67+	667.923123378 1925.15872652
-1	0	0	Ki67+	83.4658690903 702.331708656
-1	0	0	Ki67+	1740.28711578 1842.8985782
-1	0	0	Ki67+	1478.87648782 1387.6459036
-1	0	0	Ki67+	1601.99848275 187.54654541
-1	0	0	Ki67+	1631.49872311 135.643262319
-1	0	0	Ki67+	531.870829688 1722.11479797
-1	0	0	Ki67+	361.815636839 289.219508602
-1	0	0	Ki67+	704.869929434 536.855293844
-1	0	0	Ki67+	2016.85410343 953.502504857
-1	0	0	Ki67+	1608.50644422 595.569234385
-1	0	0	Ki67+	886.869702935 1613.95005809
-1	0	0	Ki67+	730.278952799 1543.7415615
-1	0	0	Ki67+	1538.53167441 357.269975285
-1	0	0	Ki67+	1669.79097008 854.289237659
-1	0	0	Ki67+	2059.67401804 1915.55276744
-1	0	0	Ki67+	55.8434652119 213.148456725
-1	0	0	Ki67+	1024.05120994 200.683183174
-1	0	0	Ki67+	660.315780406 734.533629278
-1	0	0	Ki67+	96.7016797405 1807.10065703
-1	0	0	Ki67+	1234.04424467 2052.04520876
-1	0	0	Ki67+	79.6013684397 1714.69576566
-1	0	0	Ki67+	1050.84576474 1365.39090322
-1	0	0	Ki67+	186.773173563 1514.30583127
-1	0	0	Ki67+	665.276043142 72.9139441256
-1	0	0	Ki67+	1490.48561434 553.624431671
-1	0	0	Ki67+	204.078029397 197.238323199
-1	0	0	Ki67+	989.924384401 173.76751569
-1	0	0	Ki67+	1983.19250071 378.498823626
-1	0	0	Ki67+	509.257440257 1548.83361226
-1	0	0	Ki67+	1423.41192632 2101.18528065
-1	0	0	Ki67+	123.893341938 1677.0680137
-1	0	0	Ki67+	1877.78901262 1393.64246071
-1	0	0	Ki67+	744.666935065 771.359888277
-1	0	0	Ki67+	761.269186207 754.818337587
-1	0	0	Ki67+	1648.7818644 548.869321188
-1	0	0	Ki67+	1582.90277774 1793.4482625
-1	0	0	Ki67+	2076.95431953 1929.14461225
-1	0	0	Ki67+	1732.40668544 2098.62245441
-1	0	0	Ki67+	892.999177194 1250.05578785
-1	0	0	Ki67+	1850.99240172 641.639445205
-1	0	0	Ki67+	1817.18002597 2065.77331141
-1	0	0	Ki67+	1083.64676138 536.964497421
-1	0	0	Ki67+	2127.02722014 1437.5534033
-1	0	0	Ki67+	1897.46899855 82.9550071849
-1	0	0	Ki67+	1187.76171643 1870.74374996
-1	0	0	Ki67+	151.847339946 111.468928118
-1	0	0	Ki67+	481.925689565 845.96516516
-1	0	0	Ki67+	1577.1721886 171.742701924
-1	0	0	Ki67+	165.288405507 1837.84947155
-1	0	0	Ki67+	1585.03281038 797.151068388
-1	0	0	Ki67+	522.933058617 506.417176252
-1	0	0	Ki67+	1419.84829521 943.710176991
-1	0	0	Ki67+	840.483865963 2047.96022955
-1	0	0	Ki67+	1605.12034969 647.121382715
-1	0	0	Ki67+	1915.4356057 996.008142989
-1	0	0	Ki67+	1061.82113413 1642.77197253
-1	0	0	Ki67+	913.159817516 1077.8200611
-1	0	0	Ki67+	694.167670239 512.621092993
-1	0	0	Ki67+	1143.52468196 1218.71437647
-1	0	0	Ki67+	335.179016643 696.922652474
-1	0	0	Ki67+	11.216738877 2004.39400138
-1	0	0	Ki67+	1898.97775574 1559.0486085
-1	0	0	Ki67+	1699.89368156 229.233066649
-1	0	0	Ki67+	1799.97630378 1943.88799765
-1	0	0	Ki67+	1859.1763148 343.075995982
-1	0	0	Ki67+	397.452960922 1226.8821463
-1	0	0	Ki67+	2047.90275394 875.22043798
-1	0	0	Ki67+	519.854417404 649.256073841
-1	0	0	Ki67+	895.249252497 837.122703792
-1	0	0	Ki67+	166.98655797 1536.97587302
-1	0	0	Ki67+	1560.98196384 127.425249246
-1	0	0	Ki67+	1220.30543513 1.51008742099
-1	0	0	Ki67+	476.88656318 2067.69900573
-1	0	0	Ki67+	1615.7704656 1418.92634906
-1	0	0	Ki67+	2075.54605095 2030.79724615
-1	0	0	Ki67+	2139.74178788 290.516017807
-1	0	0	Ki67+	284.767973728 1310.12896571
-1	0	0	Ki67+	148.585070847 421.463889972
-1	0	0	Ki67+	2147.95621794 1594.6853368
-1	0	0	Ki67+	658.017841145 181.213590475
-1	0	0	Ki67+	798.307260864 828.278424858
-1	0	0	Ki67+	1348.64126793 484.65519662
-1	0	0	Ki67+	20.9842003811 1403.48553577
-1	0	0	Ki67+	366.539153826 534.158334225
-1	0	0	Ki67+	880.792685284 1910.36728017
-1	0	0	Ki67+	705.952436581 1194.09697232
-1	0	0	Ki67+	1646.93730866 1177.77237994
-1	0	0	Ki67+	2044.22037775 1126.76712567
-1	0	0	Ki67+	392.583294898 486.592248326
-1	0	0	Ki67+	359.91561831 1255.09081161
-1	0	0	Ki67+	127.804749915 554.539832631
-1	0	0	Ki67+	620.22789498 1566.70807044
-1	0	0	Ki67+	790.027070213 298.394634225
-1	0	0	Ki67+	1769.66197828 763.270642663
-1	0	0	Ki67+	286.734931322 1816.87865268
-1	0	0	Ki67+	1278.35083958 1992.43947548
-1	0	0	Ki67+	1717.90511838 1288.05058288
-1	0	0	Ki67+	1870.37206185 1209.13845617
-1	0	0	Ki67+	503.135649052 1876.97945978
-1	0	0	Ki67+	1193.77313635 2041.36517225
-1	0	0	Ki67+	1933.16166238 1934.65553108
-1	0	0	Ki67+	1161.48493066 1500.49152424
-1	0	0	Ki67+	22.0990969069 580.684446027
-1	0	0	Ki67+	1758.80124398 910.689048937
-1	0	0	Ki67+	1424.02234124 554.485666937
-1	0	0	Ki67+	136.298766002 1059.68038281
-1	0	0	Ki67+	1234.9430729 199.281392184
-1	0	0	Ki67+	1504.9448026 1486.79008426
-1	0	0	Ki67+	630.574872508 638.605234039
-1	0	0	Ki67+	1659.1671705 420.683198866
-1	0	0	Ki67+	5.27163155823 374.730403525
-1	0	0	Ki67+	917.531695672 1701.36186115
-1	0	0	Ki67+	521.763177132 722.695978088
-1	0	0	Ki67+	928.450854627 828.297906648
-1	0	0	Ki67+	1462.3693892 1778.20784763
-1	0	0	Ki67+	1277.24980283 1755.58141041
-1	0	0	Ki67+	1470.778283 1087.54578557
-1	0	0	Ki67+	1277.56624655 1396.89550179
-1	0	0	Ki67+	1816.12363802 1205.11505787
-1	0	0	Ki67+	229.016794209 1743.85494087
-1	0	0	Ki67+	1708.59482313 938.144015158
-1	0	0	Ki67+	12.0278755416 1153.40571724
-1	0	0	Ki67+	525.556076323 1893.34194671
-1	0	0	Ki67+	1174.31153462 1277.6636098
-1	0	0	Ki67+	1511.47428952 330.429606747
-1	0	0	Ki67+	1972.82051257 398.554374946
-1	0	0	Ki67+	1571.6598003 673.035891286
-1	0	0	Ki67+	1794.14209425 349.786851394
-1	0	0	Ki67+	9.57833842452 436.995090589
-1	0	0	Ki67+	955.347604136 1896.56476032
-1	0	0	Ki67+	1618.96188721 1638.61114916
-1	0	0	Ki67+	475.81448671 1842.29517311
-1	0	0	Ki67+	1244.24067652 31.0871304839
-1	0	0	Ki67+	1026.14216761 227.131070098
-1	0	0	Ki67+	1768.70245831 1778.33434425
-1	0	0	Ki67+	1589.49556893 1668.98761709
-1	0	0	Ki67+	1730.52756523 1983.68738121
-1	0	0	Ki67+	1058.77230584 939.820068493
-1	0	0	Ki67+	688.700132664 1035.63958466
-1	0	0	Ki67+	76.6733650562 1101.47330404
-1	0	0	Ki67+	1580.19248033 1385.25628502
-1	0	0	Ki67+	361.217794952 386.068864251
-1	0	0	Ki67+	742.324177614 693.693369011
-1	0	0	Ki67+	1557.1252011 413.784080239
-1	0	0	Ki67+	377.607843518 1027.17864057
-1	0	0	Ki67+	1500.39642724 163.222432156
-1	0	0	Ki67+	1051.18134326 1265.62940793
-1	0	0	Ki67+	1768.66367026 854.860026162
-1	0	0	Ki67+	137.801280736 603.130460439
-1	0	0	Ki67+	1693.11744705 1112.32940789
-1	0	0	Ki67+	1354.93267673 582.576689913
-1	0	0	Ki67+	847.387475252 1254.18534163
-1	0	0	Ki67+	609.446191632 757.031196362
-1	0	0	Ki67+	5.64642962976 1904.55542251
-1	0	0	Ki67+	1486.41426127 1222.39592816
-1	0	0	Ki67+	1138.41721157 910.843748261
-1	0	0	Ki67+	1840.3933116 299.410422404
-1	0	0	Ki67+	412.247177351 530.108918705
-1	0	0	Ki67+	2017.22974082 1966.21539407
-1	0	0	Ki67+	1790.06246613 1622.6913182
-1	0	0	Ki67+	2110.80136362 1513.00438837
-1	0	0	Ki67+	1175.88541342 1725.80548541
-1	0	0	Ki67+	1884.51361305 561.255520479
-1	0	0	Ki67+	64.9946029093 1988.22918497
-1	0	0	Ki67+	136.942328079 1158.07690214
-1	0	0	Ki67+	1254.71498003 1133.78150816
-1	0	0	Ki67+	1154.883603 1734.99464653
-1	0	0	Ki67+	871.473272229 1946.35792907
-1	0	0	Ki67+	2047.87625108 1703.03942531
-1	0	0	Ki67+	1832.95197073 572.620217566
-1	0	0	Ki67+	229.563864878 988.564355357
-1	0	0	Ki67+	1024.22748985 1349.04978011
-1	0	0	Ki67+	540.763226661 2035.90150569
-1	0	0	Ki67+	780.819421264 1175.03915075
-1	0	0	Ki67+	925.189217899 1017.20414197
-1	0	0	Ki67+	1038.36042415 679.788645939
-1	0	0	Ki67+	1663.20516368 22.138743624
-1	0	0	Ki67+	572.455303563 1511.27914393
-1	0	0	Ki67+	1163.94030349 1475.76206603
-1	0	0	Ki67+	1920.918916 2120.96435042
-1	0	0	Ki67+	870.366402555 895.608679948
-1	0	0	Ki67+	1198.78080611 2127.35023074
-1	0	0	Ki67+	223.238423971 766.46253969
-1	0	0	Ki67+	595.713429772 388.182646935
-1	0	0	Ki67+	553.240561652 1895.68955775
-1	0	0	Ki67+	943.886547531 138.495422379
-1	0	0	Ki67+	921.773312608 110.871751168
-1	0	0	Ki67+	1344.51330394 743.558707616
-1	0	0	Ki67+	1960.06239805 1565.65569183
-1	0	0	Ki67+	2067.52661602 1663.56896084
-1	0	0	Ki67+	1496.53567738 711.780904681
-1	0	0	Ki67+	525.624803574 277.784108559
-1	0	0	Ki67+	587.680224338 596.244618315
-1	0	0	Ki67+	2126.56608485 55.5313172504
-1	0	0	Ki67+	1088.19435626 85.024383709
-1	0	0	Ki67+	1816.14250983 676.908175639
-1	0	0	Ki67+	1062.65527055 1038.2086172
-1	0	0	Ki67+	429.856114643 737.12441879
-1	0	0	Ki67+	523.165007695 948.288567477
-1	0	0	Ki67+	1173.85368712 1375.77696302
-1	0	0	Ki67+	764.338562021 687.12613064
-1	0	0	Ki67+	1192.49478286 1355.72337624
-1	0	0	Ki67+	186.84023253 683.823524787
-1	0	0	Ki67+	799.739091683 220.198444962
-1	0	0	Ki67+	105.141654085 714.035479741
-1	0	0	Ki67+	1198.00147785 28.3085331883
-1	0	0	Ki67+	1775.76572283 1230.25836915
-1	0	0	Ki67+	1339.9104172 802.47067472
-1	0	0	Ki67+	2114.85511228 213.793220222
-1	0	0	Ki67+	2040.35565662 1675.8724412
-1	0	0	Ki67+	1434.19222949 705.92250627
-1	0	0	Ki67+	1424.53242084 979.138292738
-1	0	0	Ki67+	698.790551237 970.481634637
-1	0	0	Ki67+	951.503374245 533.280498804
-1	0	0	Ki67+	1449.68816673 1714.97639347
-1	0	0	Ki67+	1889.92432342 1512.78625398
-1	0	0	Ki67+	851.665284616 147.177842756
-1	0	0	Ki67+	608.330379989 1178.49200992
-1	0	0	Ki67+	194.309693101 932.672243838
-1	0	0	Ki67+	1264.03751398 1182.31594826
-1	0	0	Ki67+	1148.02327483 1016.34840682
-1	0	0	Ki67+	522.694160086 1053.98122194
-1	0	0	Ki67+	336.302908422 484.171989988
-1	0	0	Ki67+	863.647261046 489.041031724
-1	0	0	Ki67+	967.495568033 844.370335579
-1	0	0	Ki67+	630.519240444 1059.73577774
-1	0	0	Ki67+	858.308996362 462.13421972
-1	0	0	Ki67+	1891.31412086 1116.65850379
-1	0	0	Ki67+	494.213405324 875.796613794
-1	0	0	Ki67+	401.652578029 898.083263024
-1	0	0	Ki67+	1361.9458392 2114.23832873
-1	0	0	Ki67+	640.399523656 1397.1185038
-1	0	0	Ki67+	1030.39696276 930.341738043
-1	0	0	Ki67+	1048.92315902 1551.97860674
-1	0	0	Ki67+	1129.00720361 1978.5164011
-1	0	0	Ki67+	874.286636257 713.266445907
-1	0	0	Ki67+	614.582580681 1602.3515525
-1	0	0	Ki67+	788.166691535 1380.22403791
-1	0	0	Ki67+	893.261865359 1389.038493
-1	0	0	Ki67+	170.06254854 594.820446578
-1	0	0	Ki67+	1465.26509899 875.306224316
-1	0	0	Ki67+	465.379086221 766.483355617
-1	0	0	Ki67+	2001.18834941 1685.36375707
-1	0	0	Ki67+	1313.24560242 1419.65548624
-1	0	0	Ki67+	435.454205263 1008.23650266
-1	0	0	Ki67+	1761.84001198 390.618743581
-1	0	0	Ki67+	485.124005807 79.336586287
-1	0	0	Ki67+	947.301516628 1923.57520373
-1	0	0	Ki67+	661.273433785 358.018760447
-1	0	0	Ki67+	2074.11982786 1389.94481324
-1	0	0	Ki67+	1315.4956085 474.800241527
-1	0	0	Ki67+	2034.30174244 1763.40972844
-1	0	0	Ki67+	1226.81452885 1603.78032051
-1	0	0	Ki67+	1818.38214807 66.5138657047
-1	0	0	Ki67+	1183.05569579 826.600615647
-1	0	0	Ki67+	2070.35801326 1492.91736431
-1	0	0	Ki67+	1881.47110581 397.653645607
-1	0	0	Ki67+	1062.32184807 2041.87297641
-1	0	0	Ki67+	2129.22630733 656.270944712
-1	0	0	Ki67+	438.678658617 585.180201893
-1	0	0	Ki67+	1527.78323395 142.259639414
-1	0	0	Ki67+	1873.36770042 1796.98111486
-1	0	0	Ki67+	1731.94334822 1117.71244464
-1	0	0	Ki67+	1814.11644207 2098.49857602
-1	0	0	Ki67+	402.020262737 436.814287839
-1	0	0	Ki67+	2092.67679532 308.102007672
-1	0	0	Ki67+	863.375646221 1804.33920397
-1	0	0	Ki67+	950.23400159 859.60711687
-1	0	0	Ki67+	1454.43185692 94.2318004243
-1	0	0	Ki67+	62.133788381 974.283106702
-1	0	0	Ki67+	534.594791545 242.603834826
-1	0	0	Ki67+	904.324014849 163.005194014
-1	0	0	Ki67+	1189.15173519 1012.80089829
-1	0	0	Ki67+	1886.407064 1832.41216185
-1	0	0	Ki67+	1542.1070401 1548.53467952
-1	0	0	Ki67+	1066.63968546 803.412343154
-1	0	0	Ki67+	383.158083408 2085.28797664
-1	0	0	Ki67+	1362.28514285 1969.07824865
-1	0	0	Ki67+	1126.69133306 715.926853541
-1	0	0	Ki67+	1429.45331175 95.0385953844
-1	0	0	Ki67+	186.120501657 113.657199942
-1	0	0	Ki67+	1127.86447327 1622.01760914
-1	0	0	Ki67+	242.492314886 1497.71939857
-1	0	0	Ki67+	1345.46058827 712.242287038
-1	0	0	Ki67+	1157.80144851 1083.723237
-1	0	0	Ki67+	699.162396146 296.403043446
-1	0	0	Ki67+	87.9971299155 1169.27790885
-1	0	0	Ki67+	595.716694927 780.544515777
-1	0	0	Ki67+	1190.35788236 607.141739522
-1	0	0	Ki67+	485.328557158 1130.24848132
-1	0	0	Ki67+	1722.44408158 1260.00245251
-1	0	0	Ki67+	100.729546707 591.385166017
-1	0	0	Ki67+	1104.57679754 345.722368462
-1	0	0	Ki67+	283.714129647 141.899516305
-1	0	0	Ki67+	408.710133824 1942.33105282
-1	0	0	Ki67+	659.691500225 1426.56282055
-1	0	0	Ki67+	1812.44191401 1374.20730532
-1	0	0	Ki67+	1369.67997144 1826.00879774
-1	0	0	Ki67+	1802.72498526 397.053479893
-1	0	0	Ki67+	1284.01028966 2081.2261996
-1	0	0	Ki67+	785.820372176 476.052327596
-1	0	0	Ki67+	94.2111169694 1387.50797037
-1	0	0	Ki67+	518.561824814 1173.50543371
-1	0	0	Ki67+	1493.60953359 501.024139962
-1	0	0	Ki67+	1827.17090551 2131.91979837
-1	0	0	Ki67+	240.763448365 247.905599357
-1	0	0	Ki67+	2022.30364671 1633.4598567
-1	0	0	Ki67+	1916.88522133 1294.58825716
-1	0	0	Ki67+	828.385770136 138.727303361
-1	0	0	Ki67+	390.122035291 108.060065515
-1	0	0	Ki67+	62.4920682164 1923.07082693
-1	0	0	Ki67+	1143.64728053 373.607075089
-1	0	0	Ki67+	1680.26835961 1528.88092958
-1	0	0	Ki67+	475.037863417 1468.16000962
-1	0	0	Ki67+	958.746355757 279.712889881
-1	0	0	Ki67+	918.006162547 507.385486014
-1	0	0	Ki67+	487.905942588 234.122312779
-1	0	0	Ki67+	818.805235947 1817.09502315
-1	0	0	Ki67+	243.901708245 387.372494915
-1	0	0	Ki67+	230.140021269 1596.27653373
-1	0	0	Ki67+	1938.15188331 218.82799942
-1	0	0	Ki67+	1111.34996207 1352.80457763
-1	0	0	Ki67+	1193.21189746 1944.23363134
-1	0	0	Ki67+	76.6952195924 1871.6871895
-1	0	0	Ki67+	1716.71468192 1157.92081097
-1	0	0	Ki67+	1843.68648272 1928.53072458
-1	0	0	Ki67+	893.767663313 1750.17972027
-1	0	0	Ki67+	1977.40097729 997.439880836
-1	0	0	Ki67+	1813.92789813 1993.68892619
-1	0	0	Ki67+	1561.93553573 30.6921834669
-1	0	0	Ki67+	1152.77999169 1358.08484313
-1	0	0	Ki67+	1008.13068734 1214.63495871
-1	0	0	Ki67+	546.764091805 738.153624568
-1	0	0	Ki67+	236.29092658 1671.87372259
-1	0	0	Ki67+	1435.49749994 745.245991743
-1	0	0	Ki67+	848.683970242 1202.21947703
-1	0	0	Ki67+	543.211534194 1013.13247864
-1	0	0	Ki67+	217.448049086 722.875526375
-1	0	0	Ki67+	2075.59731252 1144.9412872
-1	0	0	Ki67+	912.276872498 2037.11500471
-1	0	0	Ki67+	2012.68079193 520.494570718
-1	0	0	Ki67+	683.258103231 362.587835237
-1	0	0	Ki67+	1439.6393805 810.154728699
-1	0	0	Ki67+	689.314499614 1171.60442391
-1	0	0	Ki67+	793.753446101 1511.89926007
-1	0	0	Ki67+	597.691872973 968.974067066
-1	0	0	Ki67+	1962.60698868 790.37202881
-1	0	0	Ki67+	759.936150652 470.479878058
-1	0	0	Ki67+	2029.79502729 603.586430634
-1	0	0	Ki67+	246.2086223 1064.91678862
-1	0	0	Ki67+	1295.69243076 1203.01172314
-1	0	0	Ki67+	1927.38775851 285.643014182
-1	0	0	Ki67+	137.90883365 1343.90644058
-1	0	0	Ki67+	2048.23646176 1558.80660823
-1	0	0	Ki67+	359.613472588 1531.00344393
-1	0	0	Ki67+	1949.44463344 1515.62966536
-1	0	0	Ki67+	1763.82947993 1984.49403974
-1	0	0	Ki67+	331.181600139 1556.29555729
-1	0	0	Ki67+	1979.25789063 827.668645371
-1	0	0	Ki67+	1057.33087163 462.680805634
-1	0	0	Ki67+	1939.73188245 847.950111216
-1	0	0	Ki67+	2007.08282721 1754.0366448
-1	0	0	Ki67+	2020.56998152 769.27833729
-1	0	0	Ki67+	540.105255708 2097.36695729
-1	0	0	Ki67+	1272.40075846 467.77770458
-1	0	0	Ki67+	1527.84649135 405.31005118
-1	0	0	Ki67+	1179.03466837 1781.84891557
-1	0	0	Ki67+	1471.3218483 799.430497231
-1	0	0	Ki67+	2143.62817557 784.267286658
-1	0	0	Ki67+	2101.53203162 705.915955086
-1	0	0	Ki67+	1687.11817857 2005.29202246
-1	0	0	Ki67+	1670.09764119 172.50486189
-1	0	0	Ki67+	451.397661293 418.128648915
-1	0	0	Ki67+	232.84043578 1574.1079791
-1	0	0	Ki67+	258.805401456 54.6648472249
-1	0	0	Ki67+	1809.69065958 1305.76276602
-1	0	0	Ki67+	1900.39088048 1155.11535474
-1	0	0	Ki67+	1341.28308063 1371.41954155
-1	0	0	Ki67+	1758.66722582 1422.32273227
-1	0	0	Ki67+	272.09333062 1428.92996035
-1	0	0	Ki67+	862.745272951 1763.06562163
-1	0	0	Ki67+	360.083118257 843.812688559
-1	0	0	Ki67+	118.23249055 97.3428669161
-1	0	0	Ki67+	1851.88878018 1183.43534748
-1	0	0	Ki67+	242.599040189 352.528985732
-1	0	0	Ki67+	2074.84450777 49.2419943586
-1	0	0	Ki67+	1181.82711091 1322.21426389
-1	0	0	Ki67+	1784.3623436 1756.15816885
-1	0	0	Ki67+	649.661137582 539.959488261
-1	0	0	Ki67+	1363.43717987 2019.94102574
-1	0	0	Ki67+	1458.80916039 2102.95833647
-1	0	0	Ki67+	10.4842076021 1970.23102825
-1	0	0	Ki67+	845.665561967 962.866439207
-1	0	0	Ki67+	151.663992688 626.573401984
-1	0	0	Ki67+	293.107757923 697.690128399
-1	0	0	Ki67+	1029.42906028 36.4821315892
-1	0	0	Ki67+	931.954011474 1744.80016338
-1	0	0	Ki67+	301.45235787 924.492243911
-1	0	0	Ki67+	1369.01073969 867.755238327
-1	0	0	Ki67+	1800.18406059 1399.4778601
-1	0	0	Ki67+	1370.43370904 961.069594017
-1	0	0	Ki67+	2097.56671825 609.165750169
-1	0	0	Ki67+	138.14366959 790.862182019
-1	0	0	Ki67+	2082.63396193 1098.03578909
-1	0	0	Ki67+	596.671549469 1115.3290034
-1	0	0	Ki67+	1113.85245426 1576.99139339
-1	0	0	Ki67+	611.925840162 1444.28847165
-1	0	0	Ki67+	1376.11840092 1690.01141325
-1	0	0	Ki67+	1162.6224884 928.420536242
-1	0	0	Ki67+	1323.03373259 89.6905876627
-1	0	0	Ki67+	782.531071448 453.47755081
-1	0	0	Ki67+	1139.67995542 596.830107267
-1	0	0	Ki67+	536.686600971 1939.74012663
-1	0	0	Ki67+	1245.40549451 1380.05720838
-1	0	0	Ki67+	14.1320709748 1227.40382141
-1	0	0	Ki67+	1499.33143308 367.480247507
-1	0	0	Ki67+	1145.87036554 964.537860124
-1	0	0	Ki67+	251.343227735 1213.43842733
-1	0	0	Ki67+	1181.76581371 181.483608415
-1	0	0	Ki67+	458.058592818 826.010458299
-1	0	0	Ki67+	1060.33906554 961.496293187
-1	0	0	Ki67+	1800.44183765 1737.22271007
-1	0	0	Ki67+	255.824458872 94.3377059526
-1	0	0	Ki67+	556.728085783 696.249638016
-1	0	0	Ki67+	118.045429262 2077.74276014
-1	0	0	Ki67+	25.7281751035 1432.03323078
-1	0	0	Ki67+	1131.38291858 822.537964306
-1	0	0	Ki67+	1469.84791556 833.337982108
-1	0	0	Ki67+	1606.25068049 1392.50622355
-1	0	0	CD3+/CD8+/Ki67+	1065.27646128 50.8085225579
-1	0	0	CD3+/CD8+/Ki67+	1856.36446605 948.620415045
-1	0	0	CD3+/CD8+/Ki67+	1834.09786951 1092.63060306
-1	0	0	CD3+/CD8+/Ki67+	1764.09532359 672.221172787
-1	0	0	CD3+/CD8+/Ki67+	688.043252584 1682.3730106
-1	0	0	CD3+/CD8+/Ki67+	86.1532532161 1237.01487801
-1	0	0	CD3+/CD8+/Ki67+	1045.43436199 326.82294808
-1	0	0	CD3+/CD8+/Ki67+	680.549146146 788.096111498
-1	0	0	CD3+/CD8+/Ki67+	1094.30052626 1078.43001807
-1	0	0	CD3+/CD8+/Ki67+	716.53564466 1374.24332473
-1	0	0	CD3+/CD8+/Ki67+	65.6509136935 367.571418317
-1	0	0	CD3+/CD8+/Ki67+	303.406327346 2071.56258502
-1	0	0	CD3+/CD8+/Ki67+	1148.51911378 1932.46165374
-1	0	0	CD3+/CD8+/Ki67+	895.29004148 774.800042758
-1	0	0	CD3+/CD8+/Ki67+	81.6628222392 72.8716662075
-1	0	0	CD3+/CD8+/Ki67+	1126.26940134 1292.28684369
-1	0	0	CD3+/CD8+/Ki67+	1595.75971086 1212.3788423
-1	0	0	CD3+/CD8+/Ki67+	1965.21368916 1714.60212651
-1	0	0	CD3+/CD8+/Ki67+	288.874463577 780.621367384
-1	0	0	CD3+/CD8+/Ki67+	308.120091564 2027.58179389
-1	0	0	CD3+/CD8+/Ki67+	792.881854141 1552.34548774
-1	0	0	CD3+/CD8+/Ki67+	2082.02850158 263.864219906
-1	0	0	CD3+/CD8+/Ki67+	1452.88001545 1330.44135888
-1	0	0	CD3+/CD8+/Ki67+	293.351347422 1106.2091285
-1	0	0	CD3+/CD8+/Ki67+	418.259459795 276.006827631
-1	0	0	CD3+/CD8+/Ki67+	1358.71342945 1499.16548133
-1	0	0	CD3+/CD8+/Ki67+	1625.06080285 1531.23426494
-1	0	0	CD3+/CD8+/Ki67+	1633.81474058 853.774176815
-1	0	0	CD3+/CD8+/Ki67+	325.934884412 989.373522926
-1	0	0	CD3+/CD8+/Ki67+	1666.90216736 326.000457827
-1	0	0	CD3+/CD8+/Ki67+	477.771131719 502.375438942
-1	0	0	CD3+/CD8+/Ki67+	1940.2387043 608.800033612
-1	0	0	CD3+/CD8+/Ki67+	753.351024245 1927.35286748
-1	0	0	CD3+/CD8+/Ki67+	415.310638943 1826.61561315
-1	0	0	CD3+/CD8+/Ki67+	1825.81436259 106.522263908
-1	0	0	CD3+/CD8+/Ki67+	1005.69577335 1047.0552078
-1	0	0	CD3+/CD8+/Ki67+	1326.6509097 300.818147498
-1	0	0	CD3+/CD8+/Ki67+	1200.55302455 1575.19983778
-1	0	0	CD3+/CD8+/Ki67+	174.366016902 2043.51108028
-1	0	0	CD3+/CD8+/Ki67+	615.666089562 2078.47301284
-1	0	0	CD3+/CD8+/Ki67+	2059.52060726 2121.28846553
-1	0	0	CD3+/CD8+/Ki67+	308.012884794 1681.95470704
-1	0	0	CD3+/CD8+/Ki67+	2116.40772738 930.112347152
-1	0	0	CD3+/CD8+/Ki67+	1434.39443998 1242.72289539
-1	0	0	CD3+/CD8+/Ki67+	1394.95888275 1899.91440998
-1	0	0	CD3+/CD8+/Ki67+	1571.67752537 1638.2505063
-1	0	0	CD3+/CD8+/Ki67+	1018.09073258 1159.45805531
-1	0	0	CD3+/CD8+/Ki67+	922.667276255 2003.37048094
-1	0	0	CD3+/CD8+/Ki67+	585.879166585 420.686065538
-1	0	0	CD3+/CD8+/Ki67+	852.7909858 1146.80143551
#EOF
