# Supplementary material for: Data-Driven Discovery of Immune Contexture Biomarkers
Source: Front Oncol. 2018 Dec 18;8:627. doi: 10.3389/fonc.2018.00627 (PMC6305402; doi:10.3389/fonc.2018.00627)
Supplement: Data Sheet 2.zip — The synthetic dataset used for verifying the approach (section 3.1; Figure 4) is provided as a collection of text files describing regions, markers, and metadata. [file Data_Sheet_2.zip › verificationDataset/testdata_052_ImageObjects.txt]

barcode_target	testdata_052
barcode_origin	-1
workflow_target_version	-1
workflow_origin	-1
workflow_origin_version	-1
iH	-1
iW	-1
user	None

-1	0	0	Ki67+	177.404293612 1566.34872482
-1	0	0	Ki67+	1928.89472862 600.648998357
-1	0	0	Ki67+	1427.86024547 1464.27219847
-1	0	0	Ki67+	330.423035176 655.284331455
-1	0	0	Ki67+	1708.08417014 109.89110774
-1	0	0	Ki67+	1724.67258174 1732.22259285
-1	0	0	Ki67+	163.140948491 1736.59957121
-1	0	0	Ki67+	419.732557693 1912.3533477
-1	0	0	Ki67+	546.297842316 1311.27181893
-1	0	0	Ki67+	1098.19420446 935.837528231
-1	0	0	Ki67+	1462.78675407 1978.91158797
-1	0	0	Ki67+	975.614604644 1951.38242988
-1	0	0	Ki67+	1520.02570834 661.232388036
-1	0	0	Ki67+	483.492272477 347.46093604
-1	0	0	Ki67+	1341.86714731 163.284317451
-1	0	0	Ki67+	1767.40354003 2140.53312865
-1	0	0	Ki67+	1264.79860627 628.417509833
-1	0	0	Ki67+	1364.79509509 950.59566844
-1	0	0	Ki67+	1925.51062324 2144.09367344
-1	0	0	Ki67+	974.819431849 1621.04856412
-1	0	0	Ki67+	747.890906476 142.84023605
-1	0	0	Ki67+	1989.82588118 243.773173696
-1	0	0	Ki67+	2100.55625574 1886.34943621
-1	0	0	Ki67+	1110.04779308 861.714579633
-1	0	0	Ki67+	1924.54327091 164.755025678
-1	0	0	Ki67+	49.2093515547 1706.70459842
-1	0	0	Ki67+	1304.66768077 289.856265928
-1	0	0	Ki67+	1421.19394631 135.53813212
-1	0	0	Ki67+	268.962644711 1416.67429289
-1	0	0	Ki67+	1015.20692613 1363.11131049
-1	0	0	Ki67+	70.1264625543 132.149522251
-1	0	0	Ki67+	228.995840845 1962.40661857
-1	0	0	Ki67+	102.907173082 256.413590813
-1	0	0	Ki67+	2052.15186378 985.940767877
-1	0	0	Ki67+	1949.74352314 1190.52978408
-1	0	0	Ki67+	1135.51601474 961.774917493
-1	0	0	Ki67+	1387.6496858 1271.68521703
-1	0	0	Ki67+	845.873312257 1721.01468591
-1	0	0	Ki67+	1224.13596352 489.906259813
-1	0	0	Ki67+	2011.39518315 1617.36800507
-1	0	0	Ki67+	563.72912822 277.231683608
-1	0	0	Ki67+	783.31173459 43.6949338453
-1	0	0	Ki67+	998.510131054 221.504694531
-1	0	0	Ki67+	2088.20786625 883.993047537
-1	0	0	Ki67+	264.635765164 1379.20137212
-1	0	0	Ki67+	229.023146675 1650.85018039
-1	0	0	Ki67+	1059.45828701 914.417799517
-1	0	0	Ki67+	1405.88153607 1717.32596637
-1	0	0	Ki67+	2058.16431774 275.952104721
-1	0	0	Ki67+	552.463386852 26.4415996001
-1	0	0	Ki67+	1015.98583765 684.449221256
-1	0	0	Ki67+	349.161379042 949.341695023
-1	0	0	Ki67+	1415.49542108 1600.75650202
-1	0	0	Ki67+	1062.34588513 1253.56189677
-1	0	0	Ki67+	965.149817249 355.588814176
-1	0	0	Ki67+	131.798454973 855.016217291
-1	0	0	Ki67+	1289.80064194 1622.29847781
-1	0	0	Ki67+	1701.74606025 613.532678401
-1	0	0	Ki67+	1468.62254869 30.6238696733
-1	0	0	Ki67+	1377.03186744 171.706460657
-1	0	0	Ki67+	57.8181234739 1604.46536382
-1	0	0	Ki67+	1786.57709932 991.652252711
-1	0	0	Ki67+	447.705188276 908.314218774
-1	0	0	Ki67+	348.256426062 873.150215623
-1	0	0	Ki67+	1406.69129599 924.516471824
-1	0	0	Ki67+	370.613099033 2086.7490397
-1	0	0	Ki67+	1011.64423397 1508.080237
-1	0	0	Ki67+	1775.57422489 773.626328854
-1	0	0	Ki67+	239.508335501 1844.8671408
-1	0	0	Ki67+	1233.22828801 1388.89253075
-1	0	0	Ki67+	181.643936574 1053.63343381
-1	0	0	Ki67+	312.761976282 1896.55946048
-1	0	0	Ki67+	2005.43857474 2124.48839691
-1	0	0	Ki67+	140.304064543 90.1896595357
-1	0	0	Ki67+	813.8171011 1364.41593461
-1	0	0	Ki67+	256.06646895 906.753881072
-1	0	0	Ki67+	1899.86724574 2057.60030208
-1	0	0	Ki67+	1573.06386459 2099.22730629
-1	0	0	Ki67+	1005.87142398 248.41095916
-1	0	0	Ki67+	1080.80160164 206.179764574
-1	0	0	Ki67+	1845.23005071 176.194746002
-1	0	0	Ki67+	137.949766202 664.062793665
-1	0	0	Ki67+	1381.69795107 583.438108102
-1	0	0	Ki67+	1163.16649502 874.886561868
-1	0	0	Ki67+	368.642616439 476.734160676
-1	0	0	Ki67+	1999.99703458 110.911582437
-1	0	0	Ki67+	1116.80896931 540.640522225
-1	0	0	Ki67+	132.44356846 1466.86453619
-1	0	0	Ki67+	348.445590392 2074.87443767
-1	0	0	Ki67+	1652.60488549 890.230662909
-1	0	0	Ki67+	569.631764617 309.194867701
-1	0	0	Ki67+	2073.98827239 827.612773189
-1	0	0	Ki67+	1468.31378169 657.446507214
-1	0	0	Ki67+	1657.74878458 708.69567807
-1	0	0	Ki67+	441.544805441 1694.98215488
-1	0	0	Ki67+	605.745339475 676.994317841
-1	0	0	Ki67+	2082.11632788 119.924114996
-1	0	0	Ki67+	1308.96462772 1965.71929064
-1	0	0	Ki67+	4.69267338931 893.811922121
-1	0	0	Ki67+	1297.36029945 455.010501913
-1	0	0	Ki67+	160.21537285 512.022526267
-1	0	0	Ki67+	308.890478422 949.892401332
-1	0	0	Ki67+	1068.87247367 879.828299282
-1	0	0	Ki67+	1578.63846953 1972.45485927
-1	0	0	Ki67+	2020.78845131 322.144594997
-1	0	0	Ki67+	1120.52486395 1670.22289645
-1	0	0	Ki67+	254.307535011 2099.74679124
-1	0	0	Ki67+	1060.8717989 398.778583913
-1	0	0	Ki67+	700.553016995 1028.53674444
-1	0	0	Ki67+	1591.99730465 1509.33421174
-1	0	0	Ki67+	1098.40869509 1310.54201707
-1	0	0	Ki67+	1968.00204662 840.085003114
-1	0	0	Ki67+	689.454543052 941.8379859
-1	0	0	Ki67+	482.20703133 1943.76100129
-1	0	0	Ki67+	2090.56047336 1378.23422224
-1	0	0	Ki67+	722.134045882 1650.97632599
-1	0	0	Ki67+	1146.04722043 1249.1317363
-1	0	0	Ki67+	56.9657056477 1025.67067241
-1	0	0	Ki67+	1567.94466588 515.730013098
-1	0	0	Ki67+	1644.40290314 1959.63768354
-1	0	0	Ki67+	607.21871565 1089.57540498
-1	0	0	Ki67+	1148.74494168 1772.44486022
-1	0	0	Ki67+	1146.688383 853.436992084
-1	0	0	Ki67+	1529.3356674 1860.22663072
-1	0	0	Ki67+	2119.91164739 1081.67047565
-1	0	0	Ki67+	1557.48806805 1546.14102587
-1	0	0	Ki67+	635.387163015 886.793529085
-1	0	0	Ki67+	1270.61119611 194.285396175
-1	0	0	Ki67+	1369.55146806 902.964760939
-1	0	0	Ki67+	1457.13618924 1213.60118601
-1	0	0	Ki67+	1255.59900761 1050.44795118
-1	0	0	Ki67+	607.281087524 708.349888543
-1	0	0	Ki67+	1764.38125982 1742.66992881
-1	0	0	Ki67+	258.91113085 981.301557915
-1	0	0	Ki67+	1315.94905937 574.902059552
-1	0	0	Ki67+	683.205695096 419.265464058
-1	0	0	Ki67+	1698.40086633 86.168697693
-1	0	0	Ki67+	996.239005962 307.901303295
-1	0	0	Ki67+	686.47550463 166.4979365
-1	0	0	Ki67+	432.007576225 2062.2219979
-1	0	0	Ki67+	733.212686902 1922.12629964
-1	0	0	Ki67+	619.407625546 1417.30973217
-1	0	0	Ki67+	1897.06728096 209.611357802
-1	0	0	Ki67+	1215.95033911 1182.1352909
-1	0	0	Ki67+	437.824600277 1964.16864596
-1	0	0	Ki67+	628.478506347 1748.71059258
-1	0	0	Ki67+	478.84148493 819.336697513
-1	0	0	Ki67+	1176.82801615 213.647266841
-1	0	0	Ki67+	1850.12318281 2123.07085457
-1	0	0	Ki67+	741.199432468 1055.02991754
-1	0	0	Ki67+	1777.85212875 1776.93351138
-1	0	0	Ki67+	1954.55337981 1559.3410351
-1	0	0	Ki67+	1018.46832892 1039.88214407
-1	0	0	Ki67+	1161.52484947 1340.20544471
-1	0	0	Ki67+	1806.2162181 1810.92016015
-1	0	0	Ki67+	102.310419001 553.176157929
-1	0	0	Ki67+	783.397002345 1471.12146373
-1	0	0	Ki67+	462.701783068 1173.2497855
-1	0	0	Ki67+	1659.87053626 1836.72171186
-1	0	0	Ki67+	724.708354059 127.174846583
-1	0	0	Ki67+	1143.64942171 681.635234245
-1	0	0	Ki67+	300.690719052 1592.81364201
-1	0	0	Ki67+	1261.4870704 1274.51185475
-1	0	0	Ki67+	2067.48920985 670.875214145
-1	0	0	Ki67+	620.094827156 1943.83457602
-1	0	0	Ki67+	1431.4196521 1387.29571763
-1	0	0	Ki67+	417.996634597 644.251827916
-1	0	0	Ki67+	1308.30445632 1095.88598328
-1	0	0	Ki67+	1591.81677631 1223.60338431
-1	0	0	Ki67+	304.805510341 1785.33778352
-1	0	0	Ki67+	449.653599344 1541.27881083
-1	0	0	Ki67+	1103.43939464 415.270462877
-1	0	0	Ki67+	1940.61601454 1132.54365156
-1	0	0	Ki67+	1974.24102189 1002.46864204
-1	0	0	Ki67+	2114.35487621 2040.9114376
-1	0	0	Ki67+	223.78884393 413.234605327
-1	0	0	Ki67+	707.504874684 1504.65655478
-1	0	0	Ki67+	703.86677884 44.23405912
-1	0	0	Ki67+	804.398100434 1823.72894804
-1	0	0	Ki67+	410.653059386 2067.33487912
-1	0	0	Ki67+	1469.38524589 313.135652672
-1	0	0	Ki67+	104.976362989 736.528264416
-1	0	0	Ki67+	378.301601152 1484.90394255
-1	0	0	Ki67+	1159.33031814 1700.62713825
-1	0	0	Ki67+	1738.67685447 680.953726809
-1	0	0	Ki67+	63.5463853612 1667.19518198
-1	0	0	Ki67+	1023.74854023 146.028884514
-1	0	0	Ki67+	1620.0200492 2105.86768466
-1	0	0	Ki67+	1959.96030438 941.147447439
-1	0	0	Ki67+	1530.96611416 1539.20643904
-1	0	0	Ki67+	1409.27446744 1924.09443196
-1	0	0	Ki67+	663.165187742 715.352087573
-1	0	0	Ki67+	2148.45622175 1041.03942622
-1	0	0	Ki67+	831.391722103 156.098018606
-1	0	0	Ki67+	1926.47910651 1946.08942524
-1	0	0	Ki67+	1678.12592034 1502.99320239
-1	0	0	Ki67+	331.840698316 379.196171151
-1	0	0	Ki67+	1795.14392519 875.885316056
-1	0	0	Ki67+	1775.99146622 1641.67069506
-1	0	0	Ki67+	302.315784496 1231.27416985
-1	0	0	Ki67+	1951.44434084 856.748095231
-1	0	0	Ki67+	1592.96301097 160.641181762
-1	0	0	Ki67+	1270.06504274 503.087864418
-1	0	0	Ki67+	2095.64773231 1083.04490272
-1	0	0	Ki67+	1427.18012675 1721.34063423
-1	0	0	Ki67+	1294.12048319 404.129928731
-1	0	0	Ki67+	1862.93204417 1762.51730066
-1	0	0	Ki67+	1155.12012091 1678.35698036
-1	0	0	Ki67+	1581.67192198 590.154639322
-1	0	0	Ki67+	776.059522079 528.878704985
-1	0	0	Ki67+	1085.18547554 2131.05735835
-1	0	0	Ki67+	922.376916896 1862.44471805
-1	0	0	Ki67+	1682.50498405 114.52339667
-1	0	0	Ki67+	1528.34787887 1509.42793987
-1	0	0	Ki67+	288.875807576 1182.71538412
-1	0	0	Ki67+	335.01985135 539.043492958
-1	0	0	Ki67+	1935.57697023 2082.12742669
-1	0	0	Ki67+	668.784161151 608.088999918
-1	0	0	Ki67+	452.738234172 297.140116791
-1	0	0	Ki67+	577.7439771 1598.60049073
-1	0	0	Ki67+	484.086241471 1743.95662538
-1	0	0	Ki67+	804.586562934 1846.15145288
-1	0	0	Ki67+	120.911378027 1380.55175947
-1	0	0	Ki67+	2027.36067423 1719.16311577
-1	0	0	Ki67+	1215.94527519 1669.9499358
-1	0	0	Ki67+	1484.39038957 1575.0985755
-1	0	0	Ki67+	1444.22156836 1694.08941313
-1	0	0	Ki67+	410.061541824 1323.7509245
-1	0	0	Ki67+	85.8464850029 478.918463664
-1	0	0	Ki67+	244.239290725 2008.21408066
-1	0	0	Ki67+	535.038416306 69.4658439061
-1	0	0	Ki67+	1220.38342055 527.492096891
-1	0	0	Ki67+	678.440650373 900.49212061
-1	0	0	Ki67+	1184.17918365 1754.49683468
-1	0	0	Ki67+	878.67820993 226.878529685
-1	0	0	Ki67+	544.184180747 896.183077927
-1	0	0	Ki67+	147.881524865 2059.68768925
-1	0	0	Ki67+	1587.06865504 1352.78652816
-1	0	0	Ki67+	1387.2042149 1758.84569431
-1	0	0	Ki67+	1175.40819189 1397.84481907
-1	0	0	Ki67+	336.197686204 178.25429408
-1	0	0	Ki67+	196.104810389 2110.37996697
-1	0	0	Ki67+	1843.86490497 1739.89022673
-1	0	0	Ki67+	1169.09238605 605.311311011
-1	0	0	Ki67+	819.089529758 952.98955821
-1	0	0	Ki67+	1377.08701723 2096.60064084
-1	0	0	Ki67+	1261.32849009 874.197653028
-1	0	0	Ki67+	1076.06841181 1195.91328104
-1	0	0	Ki67+	481.308374599 1313.31893417
-1	0	0	Ki67+	420.501176952 505.249789301
-1	0	0	Ki67+	1077.46683657 824.024192323
-1	0	0	Ki67+	50.8532972988 1158.02655304
-1	0	0	Ki67+	839.325016367 2123.26272193
-1	0	0	Ki67+	1721.03535612 369.945120123
-1	0	0	Ki67+	2132.60910137 1407.89633512
-1	0	0	Ki67+	2065.77110249 638.916631962
-1	0	0	Ki67+	717.054788318 665.734869772
-1	0	0	Ki67+	1662.46045814 1485.59984727
-1	0	0	Ki67+	126.309375477 2139.77187164
-1	0	0	Ki67+	245.132155882 930.482623046
-1	0	0	Ki67+	955.119989254 125.94173267
-1	0	0	Ki67+	1688.03531201 708.228178635
-1	0	0	Ki67+	384.87334912 2034.15735095
-1	0	0	Ki67+	1666.21407414 527.058388889
-1	0	0	Ki67+	1820.94782467 1474.26059869
-1	0	0	Ki67+	1190.13696428 677.265664993
-1	0	0	Ki67+	2051.39649202 1172.23897666
-1	0	0	Ki67+	1838.5713637 1310.85438482
-1	0	0	Ki67+	129.407879494 1069.7786063
-1	0	0	Ki67+	1500.26508653 501.98144518
-1	0	0	Ki67+	1637.97827204 1233.72040008
-1	0	0	Ki67+	1084.77361058 1478.28068175
-1	0	0	Ki67+	661.622953694 1741.03541866
-1	0	0	Ki67+	1587.48410379 889.460790534
-1	0	0	Ki67+	80.6646263808 1159.05119187
-1	0	0	Ki67+	842.011063446 376.795135919
-1	0	0	Ki67+	2146.51764447 975.138897674
-1	0	0	Ki67+	1826.85341401 1502.14172574
-1	0	0	Ki67+	748.041349904 1884.88069828
-1	0	0	Ki67+	1839.36493176 257.100874739
-1	0	0	Ki67+	76.5177378383 999.488005312
-1	0	0	Ki67+	1461.45072495 786.957855554
-1	0	0	Ki67+	313.675663077 1263.20251761
-1	0	0	Ki67+	1326.93317712 1016.51923407
-1	0	0	Ki67+	741.973265435 534.788680002
-1	0	0	Ki67+	1406.78266297 1339.82637945
-1	0	0	Ki67+	131.358373618 1023.75642921
-1	0	0	Ki67+	817.509687275 1933.79318554
-1	0	0	Ki67+	1572.39749583 1583.37547799
-1	0	0	Ki67+	343.913220995 1154.60485492
-1	0	0	Ki67+	758.680145293 825.510022209
-1	0	0	Ki67+	11.8757474572 1252.39396406
-1	0	0	Ki67+	1525.97663903 1905.82258743
-1	0	0	Ki67+	558.074908883 179.533756844
-1	0	0	Ki67+	1812.94375825 1983.46329709
-1	0	0	Ki67+	1942.09295707 792.272289166
-1	0	0	Ki67+	614.162071498 1512.51170147
-1	0	0	Ki67+	1411.62914423 176.686669491
-1	0	0	Ki67+	1635.71501273 587.116429345
-1	0	0	Ki67+	535.869175137 2081.96870763
-1	0	0	Ki67+	1410.97039244 772.938128041
-1	0	0	Ki67+	447.975969426 1114.27103446
-1	0	0	Ki67+	488.223941082 1247.67136642
-1	0	0	Ki67+	1322.55661998 710.460253926
-1	0	0	Ki67+	822.655175284 1343.15998544
-1	0	0	Ki67+	1867.31560509 283.30247239
-1	0	0	Ki67+	1216.37382285 1031.76836431
-1	0	0	Ki67+	1449.00566284 898.584526461
-1	0	0	Ki67+	86.3948038961 1699.52029606
-1	0	0	Ki67+	394.310875169 1742.75556015
-1	0	0	Ki67+	889.999637755 498.499207218
-1	0	0	Ki67+	964.285822003 1278.4160491
-1	0	0	Ki67+	1636.86056883 617.725894328
-1	0	0	Ki67+	1965.7527344 1318.17113537
-1	0	0	Ki67+	416.864785595 1191.60394063
-1	0	0	Ki67+	1423.2506451 1790.90626054
-1	0	0	Ki67+	1263.48091407 580.327866908
-1	0	0	Ki67+	941.682082825 769.828206369
-1	0	0	Ki67+	1532.89783357 426.002800527
-1	0	0	Ki67+	644.276028652 1582.93409074
-1	0	0	Ki67+	1764.78867237 1157.83196589
-1	0	0	Ki67+	1113.11733094 1227.3123601
-1	0	0	Ki67+	1362.87312669 1909.34557272
-1	0	0	Ki67+	2.94402988242 2101.5101931
-1	0	0	Ki67+	94.1287116581 2020.28970624
-1	0	0	Ki67+	963.916856689 1409.6281469
-1	0	0	Ki67+	1581.23272953 326.933836811
-1	0	0	Ki67+	1478.99889684 1256.65749378
-1	0	0	Ki67+	840.937939137 499.549246235
-1	0	0	Ki67+	581.251345155 380.578547186
-1	0	0	Ki67+	290.677852305 2072.29752058
-1	0	0	Ki67+	2117.23546996 1724.8610459
-1	0	0	Ki67+	1929.25204493 1767.73640631
-1	0	0	Ki67+	1991.54186654 1278.36136716
-1	0	0	Ki67+	634.206123941 957.734509806
-1	0	0	Ki67+	1625.90831167 342.301307833
-1	0	0	Ki67+	2055.08067892 1642.89797573
-1	0	0	Ki67+	1334.70077124 333.852732558
-1	0	0	Ki67+	507.319973854 599.034584497
-1	0	0	Ki67+	793.869474474 1256.88649893
-1	0	0	Ki67+	175.389268702 549.308690172
-1	0	0	Ki67+	1397.73580232 2104.17587099
-1	0	0	Ki67+	156.072303871 863.043972618
-1	0	0	Ki67+	1988.17672591 1499.41388656
-1	0	0	Ki67+	331.255206165 1443.64258598
-1	0	0	Ki67+	1038.58020697 737.045065837
-1	0	0	Ki67+	1459.26896749 977.43682138
-1	0	0	Ki67+	1432.48732489 280.174479309
-1	0	0	Ki67+	1058.28764895 480.611187058
-1	0	0	Ki67+	1076.01980085 1938.82922313
-1	0	0	Ki67+	1022.33164321 642.517901405
-1	0	0	Ki67+	342.997261262 1597.31871234
-1	0	0	Ki67+	594.911558861 2076.92851283
-1	0	0	Ki67+	690.990526751 77.6419115642
-1	0	0	Ki67+	1373.94796966 1473.47426832
-1	0	0	Ki67+	1555.28105474 1030.26533494
-1	0	0	Ki67+	343.081226227 1073.13725159
-1	0	0	Ki67+	1346.25778521 1529.0166519
-1	0	0	Ki67+	358.933657568 701.695252452
-1	0	0	Ki67+	520.807236566 1721.44166516
-1	0	0	Ki67+	62.4946097542 510.892226638
-1	0	0	Ki67+	1726.00010299 1443.62063735
-1	0	0	Ki67+	1038.89839429 1342.95379551
-1	0	0	Ki67+	1849.50074444 1513.38355175
-1	0	0	Ki67+	2117.68513011 730.284400351
-1	0	0	Ki67+	268.827929161 1996.81170406
-1	0	0	Ki67+	590.159518069 1467.04465279
-1	0	0	Ki67+	1820.16330125 286.502669865
-1	0	0	Ki67+	136.16017967 1294.49658296
-1	0	0	Ki67+	500.873481704 122.79006658
-1	0	0	Ki67+	928.19763418 1383.38935487
-1	0	0	Ki67+	1432.88707977 1279.67742904
-1	0	0	Ki67+	225.451919732 233.800534085
-1	0	0	Ki67+	1564.58532585 1675.81397974
-1	0	0	Ki67+	1772.75849747 1398.84678665
-1	0	0	Ki67+	1984.15427378 446.84619509
-1	0	0	Ki67+	1796.72138513 379.334424989
-1	0	0	Ki67+	1541.12864043 508.916417392
-1	0	0	Ki67+	1738.65179613 1971.23128446
-1	0	0	Ki67+	365.781514693 968.642441846
-1	0	0	Ki67+	1065.22774516 3.80818718397
-1	0	0	Ki67+	1179.56708513 1159.94068423
-1	0	0	Ki67+	728.941235535 307.181532686
-1	0	0	Ki67+	1414.04833332 1261.69578745
-1	0	0	Ki67+	73.5619353533 2074.43023838
-1	0	0	Ki67+	254.946172153 761.080421212
-1	0	0	Ki67+	2082.23587382 340.395842676
-1	0	0	Ki67+	650.622857444 1938.82519794
-1	0	0	Ki67+	486.531903035 1781.32884928
-1	0	0	Ki67+	402.866387642 221.635249562
-1	0	0	Ki67+	568.842658312 255.470914564
-1	0	0	Ki67+	54.5893985678 788.962824312
-1	0	0	Ki67+	716.2536928 1093.0250018
-1	0	0	Ki67+	512.28546516 1786.09759222
-1	0	0	Ki67+	1573.74449902 1891.34127964
-1	0	0	Ki67+	1759.07155931 1941.1939698
-1	0	0	Ki67+	1177.77279534 64.6134658937
-1	0	0	Ki67+	1746.98577657 1803.81786206
-1	0	0	Ki67+	653.143923057 2114.7911802
-1	0	0	Ki67+	1683.06999312 1854.92052371
-1	0	0	Ki67+	846.904549996 1992.82450835
-1	0	0	Ki67+	1608.32016068 1121.00804152
-1	0	0	Ki67+	2025.19553606 485.164502485
-1	0	0	Ki67+	1574.9152664 1527.13204274
-1	0	0	Ki67+	1228.57666434 2123.11971029
-1	0	0	Ki67+	1341.39879335 251.933600129
-1	0	0	Ki67+	1374.1683227 12.8671823959
-1	0	0	Ki67+	1427.9240708 244.701077064
-1	0	0	Ki67+	1563.8723984 808.141386378
-1	0	0	Ki67+	974.030701998 570.598760483
-1	0	0	Ki67+	129.638167661 1775.37670875
-1	0	0	Ki67+	1321.41743495 1419.49660909
-1	0	0	Ki67+	7.51165937923 1809.76451438
-1	0	0	Ki67+	1229.83179563 448.894832016
-1	0	0	Ki67+	1214.33805394 93.9071857354
-1	0	0	Ki67+	975.375522106 1330.42126705
-1	0	0	Ki67+	2046.04143571 2123.44278011
-1	0	0	Ki67+	1169.89613655 147.339998868
-1	0	0	Ki67+	1778.40404943 151.675062747
-1	0	0	Ki67+	1168.2793007 2121.58207217
-1	0	0	Ki67+	401.042707147 343.057342075
-1	0	0	Ki67+	416.857213456 292.523425792
-1	0	0	Ki67+	1549.94331981 958.86832937
-1	0	0	Ki67+	1368.46804489 1084.88497962
-1	0	0	Ki67+	706.3397294 1666.44842836
-1	0	0	Ki67+	918.856302152 1960.97664935
-1	0	0	Ki67+	1829.29560459 1569.29301192
-1	0	0	Ki67+	311.941292517 1196.85678855
-1	0	0	Ki67+	1407.93446344 54.143303855
-1	0	0	Ki67+	971.801846403 543.283480461
-1	0	0	Ki67+	213.162626518 1776.67230302
-1	0	0	Ki67+	148.573994439 1677.27478677
-1	0	0	Ki67+	1594.7415225 646.618879355
-1	0	0	Ki67+	2111.73663695 632.337025177
-1	0	0	Ki67+	944.220062404 535.483643658
-1	0	0	Ki67+	2121.47534861 241.42615011
-1	0	0	Ki67+	1678.93032287 995.759684641
-1	0	0	Ki67+	186.671419758 878.86577212
-1	0	0	Ki67+	1535.00084859 1434.12195149
-1	0	0	Ki67+	431.586842856 45.5941428233
-1	0	0	Ki67+	1899.49269798 1412.279468
-1	0	0	Ki67+	2073.07767616 1884.67313071
-1	0	0	Ki67+	1376.63653366 1728.98384981
-1	0	0	Ki67+	2131.13226308 486.792769253
-1	0	0	Ki67+	243.048427665 1354.71133138
-1	0	0	Ki67+	202.55699957 793.372109151
-1	0	0	Ki67+	638.304559435 118.084750772
-1	0	0	Ki67+	924.991862927 409.955365453
-1	0	0	Ki67+	1968.1884735 1258.04774205
-1	0	0	Ki67+	264.938790849 1198.67301847
-1	0	0	Ki67+	148.04894244 1230.58841263
-1	0	0	Ki67+	1861.43080954 1651.21189067
-1	0	0	Ki67+	851.653014456 547.688149012
-1	0	0	Ki67+	1083.44710963 485.974259234
-1	0	0	Ki67+	1568.53871179 786.464262449
-1	0	0	Ki67+	321.004535657 426.956669241
-1	0	0	Ki67+	1264.57859421 544.621113305
-1	0	0	Ki67+	2027.76367585 1992.61232493
-1	0	0	Ki67+	1318.01396408 1548.32407691
-1	0	0	Ki67+	898.814806649 360.362139038
-1	0	0	Ki67+	744.693757838 1775.89769095
-1	0	0	Ki67+	2048.53548691 454.598348833
-1	0	0	Ki67+	570.453825118 1182.72697288
-1	0	0	Ki67+	365.944255011 1049.4311521
-1	0	0	Ki67+	1193.96469204 1283.86693443
-1	0	0	Ki67+	123.295533854 1913.19749232
-1	0	0	Ki67+	89.4042885986 120.674782019
-1	0	0	Ki67+	1755.62465719 1704.14818808
-1	0	0	Ki67+	178.615669289 1487.9262986
-1	0	0	Ki67+	7.60280806076 1032.26083966
-1	0	0	Ki67+	1871.79008436 1499.31570022
-1	0	0	Ki67+	1890.8592861 826.01269923
-1	0	0	Ki67+	24.4940042319 1096.92326208
-1	0	0	Ki67+	1.83093653638 754.617884379
-1	0	0	Ki67+	3.0695358402 36.5990055646
-1	0	0	Ki67+	1273.23702052 1586.79577657
-1	0	0	Ki67+	695.062037195 1602.61548119
-1	0	0	Ki67+	490.79782699 2021.99974329
-1	0	0	Ki67+	2147.58325205 1226.17262894
-1	0	0	Ki67+	1966.03617387 1660.00804895
-1	0	0	Ki67+	1059.20624051 1153.04425689
-1	0	0	Ki67+	839.325268141 30.9507876432
-1	0	0	Ki67+	1438.31565695 1245.03630005
-1	0	0	Ki67+	538.035182689 1999.26759079
-1	0	0	Ki67+	1027.26253179 777.711604603
-1	0	0	Ki67+	1434.22461913 1068.76400265
-1	0	0	Ki67+	1202.40268908 1787.51312291
-1	0	0	Ki67+	1160.65669527 1308.65271386
-1	0	0	Ki67+	633.925866024 1337.49780532
-1	0	0	Ki67+	1715.58421137 1547.97634977
-1	0	0	Ki67+	866.806272249 1955.11351808
-1	0	0	Ki67+	1021.1955599 2041.47631419
-1	0	0	Ki67+	1690.32167428 60.5102876773
-1	0	0	Ki67+	1574.23991537 1631.82985964
-1	0	0	Ki67+	626.872120883 238.848313864
-1	0	0	Ki67+	1837.7804176 1410.29016867
-1	0	0	Ki67+	1890.89883597 970.875083382
-1	0	0	Ki67+	1991.398681 1172.02538403
-1	0	0	Ki67+	1435.27836407 574.581642945
-1	0	0	Ki67+	804.553129145 145.559110247
-1	0	0	Ki67+	1141.01081504 46.632078081
-1	0	0	Ki67+	1151.29046624 515.021145876
-1	0	0	Ki67+	2001.41100847 1575.16298402
-1	0	0	Ki67+	1795.06471268 488.975470217
-1	0	0	Ki67+	2145.34039389 1285.57932888
-1	0	0	Ki67+	1552.75250764 2004.78559887
-1	0	0	Ki67+	1346.34427938 1053.27444242
-1	0	0	Ki67+	1081.77790569 1528.91901671
-1	0	0	Ki67+	1608.81313332 1427.68217432
-1	0	0	Ki67+	1146.195388 21.7200254929
-1	0	0	Ki67+	44.7433693144 1421.83793408
-1	0	0	Ki67+	339.689193694 903.327646059
-1	0	0	Ki67+	1737.0550421 956.64583552
-1	0	0	Ki67+	1681.61551838 487.783695983
-1	0	0	Ki67+	1760.87800369 1487.36379118
-1	0	0	Ki67+	352.896330429 840.439977804
-1	0	0	Ki67+	1675.36058016 1704.76420471
-1	0	0	Ki67+	1204.73163339 1813.01879387
-1	0	0	Ki67+	820.87519584 2048.54825307
-1	0	0	Ki67+	1081.79617678 1242.88283183
-1	0	0	Ki67+	1465.3510998 1792.0796512
-1	0	0	Ki67+	2102.2304811 1423.83114342
-1	0	0	Ki67+	801.214158898 1787.78767892
-1	0	0	Ki67+	91.0281605713 777.54037282
-1	0	0	Ki67+	1485.53570901 1467.93801606
-1	0	0	Ki67+	400.163133504 145.139299169
-1	0	0	Ki67+	2046.15435614 1616.75615603
-1	0	0	Ki67+	1211.39222934 824.460358413
-1	0	0	Ki67+	2053.62578763 1409.71460174
-1	0	0	Ki67+	1034.07502627 2106.52381644
-1	0	0	Ki67+	1207.98033659 1851.51216184
-1	0	0	Ki67+	163.144759031 667.226815719
-1	0	0	Ki67+	1678.42685999 400.793440862
-1	0	0	Ki67+	1801.80275381 1766.11643845
-1	0	0	Ki67+	1022.51937461 1718.94079183
-1	0	0	Ki67+	2073.93682337 155.316324935
-1	0	0	Ki67+	362.964819245 387.940563478
-1	0	0	Ki67+	231.940351436 1183.8995003
-1	0	0	Ki67+	1288.70819665 138.278970907
-1	0	0	Ki67+	1431.58917587 854.245950367
-1	0	0	Ki67+	1524.4121612 2103.79237664
-1	0	0	Ki67+	1398.37902338 978.093623899
-1	0	0	Ki67+	1244.50075182 1310.8159515
-1	0	0	Ki67+	1095.95472489 84.3745813714
-1	0	0	Ki67+	12.227492311 315.672575271
-1	0	0	Ki67+	1016.33281602 370.715187928
-1	0	0	Ki67+	1892.15405499 1034.89317785
-1	0	0	Ki67+	316.062326406 1667.95367724
-1	0	0	Ki67+	1047.89977744 1496.66991861
-1	0	0	Ki67+	674.309586269 449.123555354
-1	0	0	Ki67+	578.368266876 1657.67061898
-1	0	0	Ki67+	149.252470658 257.447995055
-1	0	0	Ki67+	1910.85223188 739.990257764
-1	0	0	Ki67+	780.596119327 2001.04035253
-1	0	0	Ki67+	1460.04318319 1549.4641534
-1	0	0	Ki67+	199.123656696 2003.65959614
-1	0	0	Ki67+	1016.31247898 2062.82702152
-1	0	0	Ki67+	1888.33028626 1308.22926113
-1	0	0	Ki67+	1373.39628297 1339.40002687
-1	0	0	Ki67+	973.779185156 1070.69922392
-1	0	0	Ki67+	1351.24038526 542.70440998
-1	0	0	Ki67+	905.403020877 1470.82605479
-1	0	0	Ki67+	2009.77405479 136.12055404
-1	0	0	Ki67+	659.210446454 1034.15691982
-1	0	0	Ki67+	869.965615349 1838.28691744
-1	0	0	Ki67+	1625.31194872 109.106133843
-1	0	0	Ki67+	577.304229698 648.467135172
-1	0	0	Ki67+	1645.70773214 1638.25287437
-1	0	0	Ki67+	211.118641081 960.634520897
-1	0	0	Ki67+	954.063295848 1936.8045778
-1	0	0	Ki67+	923.044861375 504.722362597
-1	0	0	Ki67+	564.758829044 870.722896821
-1	0	0	Ki67+	1710.39636811 531.966635941
-1	0	0	Ki67+	1025.30763512 978.983608242
-1	0	0	Ki67+	580.854585958 2144.68332342
-1	0	0	Ki67+	1641.0836682 1542.92057797
-1	0	0	Ki67+	878.618057676 590.081137443
-1	0	0	Ki67+	1198.07592465 1112.10919913
-1	0	0	Ki67+	275.396273024 601.649668325
-1	0	0	Ki67+	139.578543241 1391.66028067
-1	0	0	Ki67+	548.540996834 1560.57842095
-1	0	0	Ki67+	1816.68075388 1208.24701621
-1	0	0	Ki67+	67.6687983134 1500.06957873
-1	0	0	Ki67+	33.9956509106 1039.32568878
-1	0	0	Ki67+	1185.67092158 1042.71831772
-1	0	0	Ki67+	1248.6496496 1459.56760965
-1	0	0	Ki67+	1333.6009341 106.218818653
-1	0	0	Ki67+	989.73412881 267.402133477
-1	0	0	Ki67+	983.345058916 1378.31193349
-1	0	0	Ki67+	1847.64235065 1141.82031187
-1	0	0	Ki67+	801.364033913 917.00863678
-1	0	0	Ki67+	84.6100041038 1222.58056677
-1	0	0	Ki67+	2072.50139156 1914.06588417
-1	0	0	Ki67+	332.187616824 2113.88356274
-1	0	0	Ki67+	1099.99605909 1856.79458936
-1	0	0	Ki67+	2131.68397597 1260.10304037
-1	0	0	Ki67+	571.126539683 1845.70152826
-1	0	0	Ki67+	556.143577085 2120.9247608
-1	0	0	Ki67+	1718.43668692 434.273995708
-1	0	0	Ki67+	1706.14089789 234.551796952
-1	0	0	Ki67+	1459.19271804 350.314281459
-1	0	0	Ki67+	574.34555962 1267.0381056
-1	0	0	Ki67+	787.41788054 500.650356175
-1	0	0	Ki67+	440.852510966 2003.28124644
-1	0	0	Ki67+	1124.88447242 357.318600874
-1	0	0	Ki67+	1913.41850263 1879.41111666
-1	0	0	Ki67+	1280.39472915 173.300592468
-1	0	0	Ki67+	1581.92786529 1472.48234212
-1	0	0	Ki67+	1075.30524062 1870.4735636
-1	0	0	Ki67+	799.848049461 297.012646506
-1	0	0	Ki67+	1476.81604047 1493.0222875
-1	0	0	Ki67+	1178.04183843 563.991497978
-1	0	0	Ki67+	43.19377111 545.848122346
-1	0	0	Ki67+	1247.74090338 1634.50997293
-1	0	0	Ki67+	1329.38283344 1633.41232515
-1	0	0	Ki67+	1503.85446908 60.7973870747
-1	0	0	Ki67+	2092.91957082 1819.39699289
-1	0	0	Ki67+	293.508605899 1835.83359332
-1	0	0	Ki67+	710.495152819 1328.83023474
-1	0	0	Ki67+	677.398863604 342.885096641
-1	0	0	Ki67+	216.86380373 267.974924897
-1	0	0	Ki67+	1391.91444327 1515.23688366
-1	0	0	Ki67+	1876.97326131 548.968359386
-1	0	0	Ki67+	1959.68899401 244.574074802
-1	0	0	Ki67+	1277.77248138 898.400614726
-1	0	0	Ki67+	1442.42427498 635.352822742
-1	0	0	Ki67+	536.319377222 765.498437242
-1	0	0	Ki67+	912.804549069 1083.49788943
-1	0	0	Ki67+	2131.43804859 1325.5876902
-1	0	0	Ki67+	653.026187732 468.23784666
-1	0	0	Ki67+	309.015794513 2129.79136733
-1	0	0	Ki67+	673.410358565 1401.23867693
-1	0	0	Ki67+	528.33076508 673.756550882
-1	0	0	Ki67+	15.1224308044 830.031421238
-1	0	0	Ki67+	1916.89708851 982.847972805
-1	0	0	Ki67+	968.311759137 699.687597503
-1	0	0	Ki67+	128.912034721 2043.9177912
-1	0	0	Ki67+	1186.58890789 897.142159803
-1	0	0	Ki67+	1495.37048369 188.143410224
-1	0	0	Ki67+	1623.82750753 502.102728294
-1	0	0	Ki67+	2014.02096825 1830.51536789
-1	0	0	Ki67+	1015.85167922 712.760219866
-1	0	0	Ki67+	412.861817481 1961.92256411
-1	0	0	Ki67+	391.889489108 804.033674728
-1	0	0	Ki67+	464.203293614 2136.15295057
-1	0	0	Ki67+	2003.41384131 481.355954883
-1	0	0	Ki67+	703.724633888 1802.60598831
-1	0	0	Ki67+	1960.29124425 1399.85018877
-1	0	0	Ki67+	1268.01207271 2017.619704
-1	0	0	Ki67+	137.550943696 967.647848188
-1	0	0	Ki67+	2064.14778545 505.225413137
-1	0	0	Ki67+	1541.85161888 1877.92356547
-1	0	0	Ki67+	482.954033503 1820.75813151
-1	0	0	Ki67+	1876.5834051 997.724913981
-1	0	0	Ki67+	1164.02857143 267.104160979
-1	0	0	Ki67+	2010.75593664 835.155311437
-1	0	0	Ki67+	347.734665997 1739.63503948
-1	0	0	Ki67+	1869.06329839 306.724002109
-1	0	0	Ki67+	2019.73318816 1053.3599701
-1	0	0	Ki67+	1595.3021666 1673.00495859
-1	0	0	Ki67+	748.630381139 971.065192951
-1	0	0	Ki67+	396.8285489 827.998709867
-1	0	0	Ki67+	1987.39168077 670.163243524
-1	0	0	Ki67+	1874.19117819 1219.42894616
-1	0	0	Ki67+	608.181917864 1303.14865445
-1	0	0	Ki67+	1994.0717531 817.775021348
-1	0	0	Ki67+	1236.19214608 1836.11104279
-1	0	0	Ki67+	360.821424289 648.580397877
-1	0	0	Ki67+	186.552669525 1682.81218016
-1	0	0	Ki67+	895.279270293 640.632207976
-1	0	0	Ki67+	789.439591977 1572.8581252
-1	0	0	Ki67+	566.752937245 617.08485853
-1	0	0	Ki67+	1234.63287479 1692.14881789
-1	0	0	Ki67+	1553.42860902 981.771407896
-1	0	0	Ki67+	1293.44873318 1598.36358002
-1	0	0	Ki67+	722.339889038 1355.35616146
-1	0	0	Ki67+	899.125801836 788.545384589
-1	0	0	Ki67+	221.530025186 1493.10580399
-1	0	0	Ki67+	1124.75092624 1293.70397893
-1	0	0	Ki67+	292.830702955 1338.53425418
-1	0	0	Ki67+	1307.44017344 2088.86051597
-1	0	0	Ki67+	1304.80297054 1190.78705301
-1	0	0	Ki67+	2054.92082682 1723.1391459
-1	0	0	Ki67+	1199.62339034 1373.01996753
-1	0	0	Ki67+	1292.00025563 1157.83731964
-1	0	0	Ki67+	400.569612489 2102.09536212
-1	0	0	Ki67+	757.805742022 891.417637001
-1	0	0	Ki67+	1892.93745358 235.907742731
-1	0	0	Ki67+	939.043318412 1700.5197967
-1	0	0	Ki67+	358.855327085 1717.49439452
-1	0	0	Ki67+	1968.71417055 71.991664897
-1	0	0	Ki67+	1864.47204366 500.026940517
-1	0	0	Ki67+	657.303099773 531.3887046
-1	0	0	Ki67+	820.132129221 1608.44874565
-1	0	0	Ki67+	2128.22068664 2136.28309336
-1	0	0	Ki67+	2071.82025955 2061.86072778
-1	0	0	Ki67+	383.291121909 1905.67863987
-1	0	0	Ki67+	1314.11470341 1912.03521066
-1	0	0	Ki67+	921.098595052 1796.13529311
-1	0	0	Ki67+	1660.81180267 1667.94505108
-1	0	0	Ki67+	1173.36567587 1457.85868322
-1	0	0	Ki67+	1121.66395261 564.307964988
-1	0	0	Ki67+	624.567718105 1205.18207309
-1	0	0	Ki67+	1631.47767816 2033.62916435
-1	0	0	Ki67+	465.475339354 459.783535451
-1	0	0	Ki67+	2040.35781271 1566.38859677
-1	0	0	Ki67+	864.506588547 1697.7217464
-1	0	0	Ki67+	1574.46901115 187.545464956
-1	0	0	Ki67+	1676.17965925 1065.07895213
-1	0	0	Ki67+	1668.64085822 1214.33543401
-1	0	0	Ki67+	1227.00509615 914.92741495
-1	0	0	Ki67+	1323.60530512 644.770826108
-1	0	0	Ki67+	1412.93570637 730.171713324
-1	0	0	Ki67+	344.440298844 1253.95136738
-1	0	0	Ki67+	2001.494691 1714.22715907
-1	0	0	Ki67+	2060.73063919 1837.06652269
-1	0	0	Ki67+	1524.91831965 994.720252856
-1	0	0	Ki67+	763.130807777 1071.82593272
-1	0	0	Ki67+	2140.99981379 315.782558321
-1	0	0	Ki67+	1294.70917073 2147.0266709
-1	0	0	Ki67+	773.481797409 800.190211551
-1	0	0	Ki67+	1300.0544183 1653.26023696
-1	0	0	Ki67+	1354.12414125 1159.22499795
-1	0	0	Ki67+	1520.49993232 1279.84079892
-1	0	0	Ki67+	1187.40351804 130.522755457
-1	0	0	Ki67+	617.233868962 133.899316897
-1	0	0	Ki67+	1093.89182141 1564.11143847
-1	0	0	Ki67+	1535.96515408 77.1535292898
-1	0	0	Ki67+	288.205560158 169.15460462
-1	0	0	Ki67+	487.463103257 2074.7068519
-1	0	0	Ki67+	80.7804593515 801.941831221
-1	0	0	Ki67+	1061.63124232 2063.96652105
-1	0	0	Ki67+	907.612754024 2105.14978999
-1	0	0	Ki67+	1534.79772126 254.188514787
-1	0	0	Ki67+	355.43348253 1199.93354321
-1	0	0	Ki67+	1986.83838838 612.305846246
-1	0	0	Ki67+	1584.27569698 483.009194555
-1	0	0	Ki67+	1470.01813386 1009.16496013
-1	0	0	Ki67+	782.791977732 1007.81130153
-1	0	0	Ki67+	1237.85367683 1485.0585776
-1	0	0	Ki67+	768.267281027 1771.53138056
-1	0	0	Ki67+	77.0230377543 339.302855312
-1	0	0	Ki67+	1018.65678495 840.592863205
-1	0	0	Ki67+	991.630090922 189.149878902
-1	0	0	Ki67+	1813.52210526 394.566671559
-1	0	0	Ki67+	9.9882603057 1940.95320446
-1	0	0	Ki67+	2141.33341299 2052.78588364
-1	0	0	Ki67+	148.404238383 1712.49019834
-1	0	0	Ki67+	1487.77032901 97.0669879795
-1	0	0	Ki67+	18.8575020076 224.799307637
-1	0	0	Ki67+	1907.84321258 840.674206396
-1	0	0	Ki67+	784.582956292 584.613122483
-1	0	0	Ki67+	1378.73776876 2031.20519667
-1	0	0	Ki67+	1949.50856173 907.044074051
-1	0	0	Ki67+	894.770386211 406.228294247
-1	0	0	Ki67+	1437.93029091 1964.74061663
-1	0	0	Ki67+	618.474309138 1368.40416794
-1	0	0	Ki67+	588.531764677 204.271129014
-1	0	0	Ki67+	725.81293616 264.642663783
-1	0	0	Ki67+	2058.00856328 1075.39360238
-1	0	0	Ki67+	484.536943705 513.237533758
-1	0	0	Ki67+	94.2025547821 923.285086539
-1	0	0	Ki67+	387.095728263 451.663108658
-1	0	0	Ki67+	2024.19774996 927.022183292
-1	0	0	Ki67+	76.6453113914 1916.18917747
-1	0	0	Ki67+	2112.45788598 1512.70533199
-1	0	0	Ki67+	2059.37764106 253.271557216
-1	0	0	Ki67+	1941.94502147 1457.49243562
-1	0	0	Ki67+	889.216555347 1332.63833867
-1	0	0	Ki67+	1321.90932275 682.136214401
-1	0	0	Ki67+	2041.79255227 358.386500811
-1	0	0	Ki67+	1161.31913552 1092.57641045
-1	0	0	Ki67+	1457.88645773 853.270294847
-1	0	0	Ki67+	1584.18028894 1161.02374115
-1	0	0	Ki67+	846.319931119 2145.75101741
-1	0	0	Ki67+	567.480930985 2047.36764444
-1	0	0	Ki67+	842.104983155 912.801743021
-1	0	0	Ki67+	535.387130734 493.333804763
-1	0	0	Ki67+	90.6950695389 451.914091253
-1	0	0	Ki67+	1990.21044339 945.008760054
-1	0	0	Ki67+	1173.66509369 658.322918898
-1	0	0	Ki67+	366.959605559 680.904711193
-1	0	0	Ki67+	959.783891038 1657.04825604
-1	0	0	Ki67+	33.5057238154 495.253608378
-1	0	0	Ki67+	1116.14375947 15.2035235459
-1	0	0	Ki67+	680.133691808 790.833616141
-1	0	0	Ki67+	1756.86333903 88.2431862528
-1	0	0	Ki67+	1961.19749232 2070.43520658
-1	0	0	Ki67+	1064.70801555 105.811435975
-1	0	0	Ki67+	1640.69884366 2060.09070373
-1	0	0	Ki67+	932.126985752 2005.46719123
-1	0	0	Ki67+	566.424030962 413.917339104
-1	0	0	Ki67+	648.26353043 1608.16329549
-1	0	0	Ki67+	2024.36350048 1469.91933183
-1	0	0	Ki67+	404.839269352 605.185285654
-1	0	0	Ki67+	45.7277939557 1816.44260898
-1	0	0	Ki67+	1254.99291273 1376.96704161
-1	0	0	Ki67+	1786.75757033 1522.71927218
-1	0	0	Ki67+	253.767815931 208.403509363
-1	0	0	Ki67+	299.041028571 2019.5276415
-1	0	0	Ki67+	274.588247482 943.944143129
-1	0	0	Ki67+	262.591065576 873.299684669
-1	0	0	Ki67+	1895.83890864 1533.17012928
-1	0	0	Ki67+	206.875613732 37.1913251435
-1	0	0	Ki67+	2137.44719522 94.8014826647
-1	0	0	Ki67+	1656.97254506 300.3976462
-1	0	0	Ki67+	131.077285354 1532.84246228
-1	0	0	Ki67+	1316.36997506 1851.89490975
-1	0	0	Ki67+	1253.44318889 1332.86863084
-1	0	0	Ki67+	1227.9825084 176.084617632
-1	0	0	Ki67+	2119.1865517 1576.67729394
-1	0	0	Ki67+	1226.58131859 788.294168638
-1	0	0	Ki67+	799.219380289 626.31873503
-1	0	0	Ki67+	827.812594048 1807.05147433
-1	0	0	Ki67+	536.038715964 1135.85584008
-1	0	0	Ki67+	1954.66180838 732.230466157
-1	0	0	Ki67+	105.127832009 1029.11533596
-1	0	0	Ki67+	1293.58618285 586.174465072
-1	0	0	Ki67+	133.416568979 364.086578121
-1	0	0	Ki67+	567.032937481 1814.17687343
-1	0	0	Ki67+	307.456555773 1440.22867288
-1	0	0	Ki67+	289.856049789 996.24917539
-1	0	0	Ki67+	676.637565546 2010.24959095
-1	0	0	Ki67+	24.753364961 294.576607224
-1	0	0	Ki67+	1571.70364743 84.8324818089
-1	0	0	Ki67+	1608.81635972 1204.47927832
-1	0	0	Ki67+	830.905532479 450.418369978
-1	0	0	Ki67+	1493.35483456 872.078762076
-1	0	0	Ki67+	1741.28165639 635.421502753
-1	0	0	Ki67+	1811.57355216 1690.33027137
-1	0	0	Ki67+	1175.49225306 1639.23434114
-1	0	0	Ki67+	1865.94952699 149.207284539
-1	0	0	Ki67+	1783.69047834 1126.97402879
-1	0	0	Ki67+	2090.77146861 1781.51047476
-1	0	0	Ki67+	205.776624183 1263.63491241
-1	0	0	Ki67+	1441.01852291 172.809812934
-1	0	0	Ki67+	2136.42961545 745.907825147
-1	0	0	Ki67+	1275.79048629 1016.08240836
-1	0	0	Ki67+	2062.75627505 133.894555114
-1	0	0	Ki67+	1663.66440144 751.761928261
-1	0	0	Ki67+	1866.21374598 343.522930863
-1	0	0	Ki67+	1473.27294216 1392.37463993
-1	0	0	Ki67+	1198.67891343 1015.27668216
-1	0	0	Ki67+	350.165827911 1564.04367054
-1	0	0	Ki67+	1499.30644666 2110.03548003
-1	0	0	Ki67+	1467.40398463 1043.00592177
-1	0	0	Ki67+	293.779182386 454.019179977
-1	0	0	Ki67+	936.286171425 1312.27989642
-1	0	0	Ki67+	1017.19601903 1749.21969927
-1	0	0	Ki67+	291.981927878 1110.07196391
-1	0	0	Ki67+	1814.80562764 940.774481081
-1	0	0	Ki67+	500.639736598 416.863793368
-1	0	0	Ki67+	1719.01777252 828.744207304
-1	0	0	Ki67+	152.661459087 1318.2498827
-1	0	0	Ki67+	1873.98840473 1693.70236973
-1	0	0	Ki67+	2003.69889507 1212.63312778
-1	0	0	Ki67+	250.787659344 473.749171799
-1	0	0	Ki67+	603.965483294 257.068280914
-1	0	0	Ki67+	496.864814098 1428.69398027
-1	0	0	Ki67+	1017.24669426 2011.41248089
-1	0	0	Ki67+	1181.85628312 1914.77624356
-1	0	0	Ki67+	1344.45845148 2072.94718692
-1	0	0	Ki67+	618.806073888 1705.99271576
-1	0	0	Ki67+	772.911535126 1885.56920863
-1	0	0	Ki67+	1483.86914798 1359.24590692
-1	0	0	Ki67+	626.688522822 615.655513338
-1	0	0	Ki67+	495.996124055 1406.32665194
-1	0	0	Ki67+	1091.88075969 1042.04061001
-1	0	0	Ki67+	637.166321086 2090.61102365
-1	0	0	Ki67+	902.306841098 1664.03477347
-1	0	0	Ki67+	293.202991583 887.918963467
-1	0	0	Ki67+	1382.59941017 1992.34614958
-1	0	0	Ki67+	1796.13539091 352.444189251
-1	0	0	Ki67+	970.117301614 1302.37323403
-1	0	0	Ki67+	718.014818868 94.1604469108
-1	0	0	Ki67+	654.822579139 817.317536403
-1	0	0	Ki67+	452.495386078 150.439261485
-1	0	0	Ki67+	1328.95527033 450.366582878
-1	0	0	Ki67+	597.672807325 630.349790718
-1	0	0	Ki67+	453.669783133 1057.99934776
-1	0	0	Ki67+	2146.6456167 470.555733477
-1	0	0	Ki67+	1283.71271015 264.986039909
-1	0	0	Ki67+	299.432772887 328.019875544
-1	0	0	Ki67+	1707.19110968 668.881108034
-1	0	0	Ki67+	1297.15249792 1882.02148291
-1	0	0	Ki67+	2113.96697745 1449.66025921
-1	0	0	Ki67+	1763.38005492 1858.88944239
-1	0	0	Ki67+	440.043901116 730.607392377
-1	0	0	Ki67+	1215.55427061 1318.91093206
-1	0	0	Ki67+	590.217640898 49.7268990305
-1	0	0	Ki67+	392.517196879 1047.97605401
-1	0	0	Ki67+	1858.38612935 1875.05467201
-1	0	0	Ki67+	246.899128366 1042.87314926
-1	0	0	Ki67+	1694.34463055 1025.85629345
-1	0	0	Ki67+	689.933536827 1227.75954021
-1	0	0	Ki67+	1575.59987146 710.72268594
-1	0	0	Ki67+	627.236556378 2066.37789298
-1	0	0	Ki67+	366.618556518 217.259878779
-1	0	0	Ki67+	83.2169591282 1766.28153656
-1	0	0	Ki67+	1685.96001401 767.783290268
-1	0	0	Ki67+	737.736554416 714.299979971
-1	0	0	Ki67+	693.904532258 1857.38171735
-1	0	0	Ki67+	1661.61455736 461.09886515
-1	0	0	Ki67+	281.975879451 78.4140268878
-1	0	0	Ki67+	1176.61188756 447.464288319
-1	0	0	Ki67+	568.473873585 1707.64146771
-1	0	0	Ki67+	2097.67652346 178.631035822
-1	0	0	Ki67+	1583.89873082 1106.10424804
-1	0	0	Ki67+	972.343573676 918.325282482
-1	0	0	Ki67+	1796.18456521 122.699072086
-1	0	0	Ki67+	586.710129609 482.818091582
-1	0	0	Ki67+	717.630171179 948.683885027
-1	0	0	Ki67+	1065.22706678 522.823319526
-1	0	0	Ki67+	1988.53936293 1437.74447708
-1	0	0	Ki67+	571.301880112 550.067740881
-1	0	0	Ki67+	2011.4485565 776.327574411
-1	0	0	Ki67+	2009.96995574 1342.4902836
-1	0	0	Ki67+	545.331527114 852.509471825
-1	0	0	Ki67+	54.7894012401 1465.36751546
-1	0	0	Ki67+	1691.28885549 312.851216171
-1	0	0	Ki67+	668.436561685 1156.50775538
-1	0	0	Ki67+	473.785902033 1564.53058665
-1	0	0	Ki67+	2129.00531342 2098.28129483
-1	0	0	Ki67+	1410.57943295 1081.91626304
-1	0	0	Ki67+	567.29477056 1069.17109282
-1	0	0	Ki67+	221.628817137 1285.82964578
-1	0	0	Ki67+	2137.18192039 1182.22639223
-1	0	0	Ki67+	975.403960798 1797.21554422
-1	0	0	Ki67+	186.588040176 1404.92007133
-1	0	0	Ki67+	1226.23037463 1724.08645854
-1	0	0	Ki67+	1767.98508469 1582.93958286
-1	0	0	Ki67+	761.299735136 621.167792241
-1	0	0	Ki67+	168.012289883 1454.21352972
-1	0	0	Ki67+	93.495518141 2113.17989041
-1	0	0	Ki67+	1414.89102924 1310.3400708
-1	0	0	Ki67+	1922.47815962 358.228065725
-1	0	0	Ki67+	57.8236674001 1324.92586428
-1	0	0	Ki67+	678.560653739 29.1503557715
-1	0	0	Ki67+	1616.84738691 409.464672586
-1	0	0	Ki67+	678.243733518 1977.45139896
-1	0	0	Ki67+	1084.41725123 965.316997505
-1	0	0	Ki67+	1862.07888739 1052.23854157
-1	0	0	Ki67+	1265.79276209 764.989297312
-1	0	0	Ki67+	1532.81887121 23.5439739906
-1	0	0	Ki67+	236.922910457 98.4388508145
-1	0	0	Ki67+	1404.23570275 1415.59237531
-1	0	0	Ki67+	1461.2850318 1765.97303016
-1	0	0	Ki67+	1855.14054939 1935.34663325
-1	0	0	Ki67+	1890.93644442 345.645541549
-1	0	0	Ki67+	1382.76263358 1854.67706018
-1	0	0	Ki67+	1302.65479176 2064.78792032
-1	0	0	Ki67+	2034.10910855 790.187373381
-1	0	0	Ki67+	609.209950989 1000.36689958
-1	0	0	Ki67+	1303.00453707 554.328791367
-1	0	0	Ki67+	424.768348394 203.227024259
-1	0	0	Ki67+	499.368012177 285.619134138
-1	0	0	Ki67+	521.7464918 718.209422733
-1	0	0	Ki67+	36.5290494337 2092.41468902
-1	0	0	Ki67+	493.432088639 844.973184489
-1	0	0	Ki67+	1078.9720937 297.370618823
-1	0	0	Ki67+	164.939198588 17.6454822668
-1	0	0	Ki67+	1837.57177951 704.227497439
-1	0	0	Ki67+	1274.39793045 27.8573345162
-1	0	0	Ki67+	1066.55226191 1365.50498424
-1	0	0	Ki67+	623.687550118 1572.82408254
-1	0	0	Ki67+	923.540546707 1247.96270403
-1	0	0	Ki67+	1727.98177951 11.3060668826
-1	0	0	Ki67+	669.686788609 1066.42844188
-1	0	0	Ki67+	32.07601043 1172.31224771
-1	0	0	Ki67+	1348.03617011 1858.10230231
-1	0	0	Ki67+	243.891330681 1079.7853962
-1	0	0	Ki67+	1313.58434138 986.468032221
-1	0	0	Ki67+	1745.77223842 1728.05189416
-1	0	0	Ki67+	812.91222943 575.449886418
-1	0	0	Ki67+	1964.33551641 164.063042397
-1	0	0	Ki67+	517.384658933 1461.01233082
-1	0	0	Ki67+	386.895192331 558.238326791
-1	0	0	Ki67+	690.659030029 616.141550646
-1	0	0	Ki67+	358.644107525 340.197898333
-1	0	0	Ki67+	753.724847258 1721.19359099
-1	0	0	Ki67+	1057.25545169 846.866602554
-1	0	0	Ki67+	640.762340775 1712.74670956
-1	0	0	Ki67+	1782.98780786 1988.31782115
-1	0	0	Ki67+	820.994875381 1026.36330532
-1	0	0	Ki67+	1665.82003875 1795.81875126
-1	0	0	Ki67+	496.31191344 186.776946376
-1	0	0	Ki67+	1323.64175978 1335.57523103
-1	0	0	Ki67+	337.675067332 1644.30224517
-1	0	0	Ki67+	585.891279889 0.413969656162
-1	0	0	Ki67+	1799.18943067 2145.72041352
-1	0	0	Ki67+	169.768729782 145.627510471
-1	0	0	Ki67+	844.04340317 594.361665482
-1	0	0	Ki67+	208.076629234 476.515454041
-1	0	0	Ki67+	498.271853033 394.763890608
-1	0	0	Ki67+	339.813323695 794.317659872
-1	0	0	Ki67+	1902.9223445 2100.42134374
-1	0	0	Ki67+	14.6479994656 940.592878792
-1	0	0	Ki67+	1572.86508493 1.38335129211
-1	0	0	Ki67+	2049.26214669 1815.5893575
-1	0	0	Ki67+	425.736401921 586.320445704
-1	0	0	CD3+/CD8+/Ki67+	30.3075670828 1305.2593922
-1	0	0	CD3+/CD8+/Ki67+	886.399931254 1261.2069333
-1	0	0	CD3+/CD8+/Ki67+	1896.46759128 1789.59958909
-1	0	0	CD3+/CD8+/Ki67+	53.8972646748 60.002131968
-1	0	0	CD3+/CD8+/Ki67+	1495.70977753 1680.94573054
-1	0	0	CD3+/CD8+/Ki67+	14.692496713 1843.84462657
-1	0	0	CD3+/CD8+/Ki67+	487.410520429 1090.88762025
-1	0	0	CD3+/CD8+/Ki67+	466.676751983 87.7745317137
-1	0	0	CD3+/CD8+/Ki67+	1884.70226415 464.277077773
-1	0	0	CD3+/CD8+/Ki67+	711.495437452 202.254546118
-1	0	0	CD3+/CD8+/Ki67+	1595.25391972 372.344307776
-1	0	0	CD3+/CD8+/Ki67+	2112.40393608 380.954302396
-1	0	0	CD3+/CD8+/Ki67+	901.479143068 696.147664986
-1	0	0	CD3+/CD8+/Ki67+	1249.23467457 2062.95709078
-1	0	0	CD3+/CD8+/Ki67+	879.479955504 1544.68865446
-1	0	0	CD3+/CD8+/Ki67+	76.4589547044 198.725107455
-1	0	0	CD3+/CD8+/Ki67+	1410.47881669 402.718188737
-1	0	0	CD3+/CD8+/Ki67+	1689.38050992 1458.78697675
-1	0	0	CD3+/CD8+/Ki67+	1955.80309073 573.594135001
-1	0	0	CD3+/CD8+/Ki67+	1846.34794088 43.6098602676
-1	0	0	CD3+/CD8+/Ki67+	1138.68820541 2034.40945808
-1	0	0	CD3+/CD8+/Ki67+	1221.50085558 405.131055344
-1	0	0	CD3+/CD8+/Ki67+	480.69685287 1630.58879153
-1	0	0	CD3+/CD8+/Ki67+	1232.47524735 711.239626975
-1	0	0	CD3+/CD8+/Ki67+	1116.20776341 1389.06334587
-1	0	0	CD3+/CD8+/Ki67+	288.833442272 1629.8759103
-1	0	0	CD3+/CD8+/Ki67+	875.301215534 709.023404715
-1	0	0	CD3+/CD8+/Ki67+	176.460054505 51.4475939967
-1	0	0	CD3+/CD8+/Ki67+	2105.41343647 957.20796133
-1	0	0	CD3+/CD8+/Ki67+	616.285937576 335.56500469
-1	0	0	CD3+/CD8+/Ki67+	400.74412967 718.546598023
-1	0	0	CD3+/CD8+/Ki67+	1816.12836019 1366.42890254
-1	0	0	CD3+/CD8+/Ki67+	2021.22083646 1014.21906445
-1	0	0	CD3+/CD8+/Ki67+	70.0997672428 1852.54199721
-1	0	0	CD3+/CD8+/Ki67+	270.442099621 109.655440604
-1	0	0	CD3+/CD8+/Ki67+	1872.23296603 442.074555654
-1	0	0	CD3+/CD8+/Ki67+	937.914397441 170.928944375
-1	0	0	CD3+/CD8+/Ki67+	448.208152632 1844.5450479
-1	0	0	CD3+/CD8+/Ki67+	797.051661571 363.31644211
-1	0	0	CD3+/CD8+/Ki67+	670.875540136 998.399203293
-1	0	0	CD3+/CD8+/Ki67+	1308.08872893 849.430211068
-1	0	0	CD3+/CD8+/Ki67+	954.665948846 1227.96344616
-1	0	0	CD3+/CD8+/Ki67+	360.449820717 2011.20376675
-1	0	0	CD3+/CD8+/Ki67+	539.11655953 207.846437406
-1	0	0	CD3+/CD8+/Ki67+	667.420577589 1280.98503189
-1	0	0	CD3+/CD8+/Ki67+	1120.20424801 625.269826522
-1	0	0	CD3+/CD8+/Ki67+	2023.97082401 619.817182994
-1	0	0	CD3+/CD8+/Ki67+	1043.14758228 43.4474715371
-1	0	0	CD3+/CD8+/Ki67+	507.215561613 1883.08970203
-1	0	0	CD3+/CD8+/Ki67+	257.789892561 1125.60480089
#EOF
