# Supplementary material for: Data-Driven Discovery of Immune Contexture Biomarkers
Source: Front Oncol. 2018 Dec 18;8:627. doi: 10.3389/fonc.2018.00627 (PMC6305402; doi:10.3389/fonc.2018.00627)
Supplement: Data Sheet 2.zip — The synthetic dataset used for verifying the approach (section 3.1; Figure 4) is provided as a collection of text files describing regions, markers, and metadata. [file Data_Sheet_2.zip › verificationDataset/testdata_053_ImageObjects.txt]

barcode_target	testdata_053
barcode_origin	-1
workflow_target_version	-1
workflow_origin	-1
workflow_origin_version	-1
iH	-1
iW	-1
user	None

-1	0	0	Ki67+	619.286667195 573.550452293
-1	0	0	Ki67+	1651.72568254 460.928774352
-1	0	0	Ki67+	988.335304111 2093.62060791
-1	0	0	Ki67+	845.920821966 1561.74004126
-1	0	0	Ki67+	1980.4616779 1738.63187945
-1	0	0	Ki67+	152.87150954 486.512781058
-1	0	0	Ki67+	629.376526479 750.733722504
-1	0	0	Ki67+	1176.69692386 395.971200996
-1	0	0	Ki67+	110.312239227 433.34799949
-1	0	0	Ki67+	1998.13908016 872.511491529
-1	0	0	Ki67+	1569.27055671 1340.18039516
-1	0	0	Ki67+	597.832790859 657.45843506
-1	0	0	Ki67+	545.778334776 1591.95562196
-1	0	0	Ki67+	1056.3692778 1840.42814981
-1	0	0	Ki67+	2003.79780542 1717.07247713
-1	0	0	Ki67+	804.427406118 1049.84171014
-1	0	0	Ki67+	1487.44024331 1941.95616637
-1	0	0	Ki67+	1944.44762525 334.94568808
-1	0	0	Ki67+	577.314795181 552.429760778
-1	0	0	Ki67+	162.699830711 637.054549922
-1	0	0	Ki67+	1780.35425809 1522.47676126
-1	0	0	Ki67+	747.288089552 237.834575549
-1	0	0	Ki67+	835.906463528 498.119938192
-1	0	0	Ki67+	53.1312829673 274.632996048
-1	0	0	Ki67+	1225.06978062 224.128588016
-1	0	0	Ki67+	1845.61281834 1993.18779208
-1	0	0	Ki67+	1662.07283963 1167.59893345
-1	0	0	Ki67+	759.662190121 473.322756775
-1	0	0	Ki67+	1391.76703884 325.622863439
-1	0	0	Ki67+	481.593431381 575.885928769
-1	0	0	Ki67+	1799.35231313 2040.79388854
-1	0	0	Ki67+	133.951496257 170.630107566
-1	0	0	Ki67+	1730.48491274 746.330419782
-1	0	0	Ki67+	114.111332936 53.8895057832
-1	0	0	Ki67+	294.590243739 1746.62534125
-1	0	0	Ki67+	909.700401866 1120.52614112
-1	0	0	Ki67+	2031.90446699 171.877677944
-1	0	0	Ki67+	842.424701425 99.1547962954
-1	0	0	Ki67+	598.403222625 35.5419503705
-1	0	0	Ki67+	868.437195705 164.327382526
-1	0	0	Ki67+	176.102743983 1283.15097051
-1	0	0	Ki67+	1254.65799728 1517.03530022
-1	0	0	Ki67+	1518.55145252 688.829302427
-1	0	0	Ki67+	480.103270936 954.056016006
-1	0	0	Ki67+	918.867225709 1752.35180589
-1	0	0	Ki67+	258.021174669 1462.4138886
-1	0	0	Ki67+	709.69523409 169.9757088
-1	0	0	Ki67+	790.735786229 993.351548087
-1	0	0	Ki67+	499.059903213 1667.7832584
-1	0	0	Ki67+	1216.66054351 251.91641338
-1	0	0	Ki67+	1315.66823392 6.28049204364
-1	0	0	Ki67+	421.696001399 1729.00434241
-1	0	0	Ki67+	1649.27637223 1800.42024892
-1	0	0	Ki67+	1524.97167286 1612.56464559
-1	0	0	Ki67+	653.888602434 1319.37052674
-1	0	0	Ki67+	1937.24210098 562.949303199
-1	0	0	Ki67+	1249.85204289 1563.33526231
-1	0	0	Ki67+	1762.12594297 1568.32735273
-1	0	0	Ki67+	1335.57106816 1875.53485453
-1	0	0	Ki67+	41.5963765534 1271.71554291
-1	0	0	Ki67+	1941.44766596 715.509459644
-1	0	0	Ki67+	1139.69503873 832.788228476
-1	0	0	Ki67+	855.033324501 1866.01882921
-1	0	0	Ki67+	2088.55670671 1475.62773669
-1	0	0	Ki67+	1942.0621868 495.489123024
-1	0	0	Ki67+	558.45184623 1356.73645497
-1	0	0	Ki67+	733.552415062 581.109084193
-1	0	0	Ki67+	1342.77556902 269.091275966
-1	0	0	Ki67+	1839.89786127 415.07364454
-1	0	0	Ki67+	1813.87464312 955.743824157
-1	0	0	Ki67+	2059.28907 811.545141881
-1	0	0	Ki67+	1391.22451219 858.806695576
-1	0	0	Ki67+	1767.10204524 1638.48295007
-1	0	0	Ki67+	1394.97865661 2103.5526983
-1	0	0	Ki67+	153.161838727 388.841350938
-1	0	0	Ki67+	2006.54559561 1534.85139937
-1	0	0	Ki67+	1471.47889775 227.92117255
-1	0	0	Ki67+	2087.33501896 865.163243834
-1	0	0	Ki67+	1605.85800631 1252.9675211
-1	0	0	Ki67+	800.273876063 564.955863633
-1	0	0	Ki67+	49.7780381258 615.121901288
-1	0	0	Ki67+	1343.46419835 90.1597854602
-1	0	0	Ki67+	2044.82244646 383.302564972
-1	0	0	Ki67+	771.859242913 1857.19703536
-1	0	0	Ki67+	1127.66213068 720.958814295
-1	0	0	Ki67+	2138.40515639 826.096853374
-1	0	0	Ki67+	2029.66235657 1759.3772228
-1	0	0	Ki67+	810.378330893 869.868819159
-1	0	0	Ki67+	65.4852830761 1967.06112788
-1	0	0	Ki67+	722.18424142 960.321118986
-1	0	0	Ki67+	1756.52558805 1539.98977797
-1	0	0	Ki67+	913.378787055 800.686713348
-1	0	0	Ki67+	191.870821107 1413.54259781
-1	0	0	Ki67+	730.152740354 1091.81426965
-1	0	0	Ki67+	1987.29702757 727.250120715
-1	0	0	Ki67+	1889.37252864 1837.88024812
-1	0	0	Ki67+	227.639288534 99.0664469509
-1	0	0	Ki67+	1709.9897034 1141.16088322
-1	0	0	Ki67+	2035.11317994 1114.90836925
-1	0	0	Ki67+	904.561008675 1221.22991247
-1	0	0	Ki67+	332.358635828 355.402493743
-1	0	0	Ki67+	592.207524498 791.901211962
-1	0	0	Ki67+	1048.02495062 1120.090889
-1	0	0	Ki67+	1899.36010568 270.489482782
-1	0	0	Ki67+	163.733363039 241.326582331
-1	0	0	Ki67+	1410.6789485 1189.03156112
-1	0	0	Ki67+	116.341735253 1743.3485634
-1	0	0	Ki67+	1709.14083228 1817.51160654
-1	0	0	Ki67+	1377.00640599 1455.64724004
-1	0	0	Ki67+	202.479401785 1178.22810398
-1	0	0	Ki67+	330.768437622 821.561093547
-1	0	0	Ki67+	1098.86118842 1981.65021449
-1	0	0	Ki67+	601.722008864 251.90844279
-1	0	0	Ki67+	239.789262763 861.078150774
-1	0	0	Ki67+	1179.9921873 2071.41998524
-1	0	0	Ki67+	1278.60696612 188.065426124
-1	0	0	Ki67+	723.622549802 1113.17547532
-1	0	0	Ki67+	1962.83043904 601.286794538
-1	0	0	Ki67+	824.059205068 1667.41247477
-1	0	0	Ki67+	796.638954335 1436.70757266
-1	0	0	Ki67+	2033.99898033 402.628131171
-1	0	0	Ki67+	1538.78642369 92.904442635
-1	0	0	Ki67+	304.541729263 1501.18734502
-1	0	0	Ki67+	1233.16165007 1733.36145433
-1	0	0	Ki67+	197.052488414 473.966572252
-1	0	0	Ki67+	410.220511241 1249.85639339
-1	0	0	Ki67+	2016.13517529 1297.875171
-1	0	0	Ki67+	1367.73704019 1933.74430531
-1	0	0	Ki67+	1581.08849753 913.456571619
-1	0	0	Ki67+	236.19715741 1701.92730496
-1	0	0	Ki67+	1715.15015575 67.2629875056
-1	0	0	Ki67+	748.444599955 303.027727463
-1	0	0	Ki67+	287.558339478 131.239077841
-1	0	0	Ki67+	1541.13325635 1508.48613148
-1	0	0	Ki67+	818.02055339 468.864790218
-1	0	0	Ki67+	1594.33315252 1391.21347689
-1	0	0	Ki67+	901.865111647 1650.92875097
-1	0	0	Ki67+	1897.32075463 982.983317661
-1	0	0	Ki67+	1657.43231799 612.755235794
-1	0	0	Ki67+	1973.26551867 540.830499021
-1	0	0	Ki67+	2101.11725378 1832.86401279
-1	0	0	Ki67+	1281.95383204 1877.93678528
-1	0	0	Ki67+	2086.19243068 679.857445864
-1	0	0	Ki67+	717.756345666 2064.36334526
-1	0	0	Ki67+	2137.90133847 1400.56242563
-1	0	0	Ki67+	468.960435134 179.283399447
-1	0	0	Ki67+	1869.20457243 1169.53171333
-1	0	0	Ki67+	825.980230294 1125.19497714
-1	0	0	Ki67+	919.090719411 866.113566698
-1	0	0	Ki67+	927.449733968 1791.4106164
-1	0	0	Ki67+	1609.57166029 465.382499886
-1	0	0	Ki67+	1314.92741289 1681.32205663
-1	0	0	Ki67+	980.299157721 92.9655702076
-1	0	0	Ki67+	1938.88510409 404.658040077
-1	0	0	Ki67+	1807.04740422 1288.19421079
-1	0	0	Ki67+	1495.67296152 311.487698204
-1	0	0	Ki67+	561.593228308 1742.18977586
-1	0	0	Ki67+	2061.06383412 438.566723592
-1	0	0	Ki67+	1581.42270115 1572.00338292
-1	0	0	Ki67+	1498.55803304 1343.34404546
-1	0	0	Ki67+	652.508462984 1793.64126942
-1	0	0	Ki67+	853.106767582 1105.6846814
-1	0	0	Ki67+	558.220503984 655.505338308
-1	0	0	Ki67+	2063.8610595 142.912984173
-1	0	0	Ki67+	1102.24587374 2107.71326065
-1	0	0	Ki67+	29.0295282378 689.997851885
-1	0	0	Ki67+	642.667051258 1503.02537768
-1	0	0	Ki67+	2082.59181117 1734.27117287
-1	0	0	Ki67+	1937.24163567 1860.29460486
-1	0	0	Ki67+	2039.14433845 995.587506922
-1	0	0	Ki67+	1133.53544748 1049.60353693
-1	0	0	Ki67+	2148.06717124 343.661915908
-1	0	0	Ki67+	1080.55884744 1888.31190874
-1	0	0	Ki67+	1653.38262448 1848.02635701
-1	0	0	Ki67+	1559.78504441 1968.79643021
-1	0	0	Ki67+	1386.00584577 203.734089186
-1	0	0	Ki67+	2024.00383991 481.289260962
-1	0	0	Ki67+	1701.71369399 310.975858818
-1	0	0	Ki67+	649.06973439 1462.06984915
-1	0	0	Ki67+	1972.86752464 438.950508838
-1	0	0	Ki67+	1711.23432431 882.51559984
-1	0	0	Ki67+	460.736451449 644.250756104
-1	0	0	Ki67+	1764.58899708 1611.94303489
-1	0	0	Ki67+	1366.05446941 1752.76056771
-1	0	0	Ki67+	59.929593852 211.288487715
-1	0	0	Ki67+	1912.17703362 1945.53616518
-1	0	0	Ki67+	503.654362112 660.453835795
-1	0	0	Ki67+	1209.74931521 619.891565776
-1	0	0	Ki67+	1467.78838761 1077.7828497
-1	0	0	Ki67+	1351.94173 1386.7997327
-1	0	0	Ki67+	80.8312640452 1939.46867985
-1	0	0	Ki67+	308.089601687 634.342466372
-1	0	0	Ki67+	1264.10969279 121.587001977
-1	0	0	Ki67+	1708.73161827 992.996530793
-1	0	0	Ki67+	773.730278629 1956.93401938
-1	0	0	Ki67+	570.89535105 80.7936995639
-1	0	0	Ki67+	1672.29728226 295.292323785
-1	0	0	Ki67+	634.335915543 2036.46432199
-1	0	0	Ki67+	2032.36449808 1716.51668164
-1	0	0	Ki67+	497.511946231 1063.05609519
-1	0	0	Ki67+	43.9868657362 641.419479068
-1	0	0	Ki67+	667.305390185 1851.79557409
-1	0	0	Ki67+	1296.99395848 1949.45580987
-1	0	0	Ki67+	1473.02651726 974.886615623
-1	0	0	Ki67+	458.687969636 1236.82151783
-1	0	0	Ki67+	1161.54756998 542.9788112
-1	0	0	Ki67+	184.363126306 759.249644431
-1	0	0	Ki67+	1142.49660147 487.577115473
-1	0	0	Ki67+	839.581868326 939.545048528
-1	0	0	Ki67+	451.655243634 518.656256333
-1	0	0	Ki67+	1592.16048634 1848.30467608
-1	0	0	Ki67+	516.701375081 578.619035609
-1	0	0	Ki67+	865.22653574 1701.83251759
-1	0	0	Ki67+	637.696609473 788.577259124
-1	0	0	Ki67+	1171.09175387 2102.27327409
-1	0	0	Ki67+	436.941312523 1553.8624415
-1	0	0	Ki67+	877.597772171 344.576439948
-1	0	0	Ki67+	878.192962812 1986.92248067
-1	0	0	Ki67+	331.185237761 1547.28017885
-1	0	0	Ki67+	252.128938514 749.152178559
-1	0	0	Ki67+	1002.53937145 653.966601464
-1	0	0	Ki67+	357.23019615 1224.03383925
-1	0	0	Ki67+	68.4615062468 187.367467373
-1	0	0	Ki67+	2025.63695736 830.3250734
-1	0	0	Ki67+	1878.50922884 1531.50683363
-1	0	0	Ki67+	648.457248839 283.090594625
-1	0	0	Ki67+	1502.86436516 284.859313067
-1	0	0	Ki67+	2064.89569134 305.064954974
-1	0	0	Ki67+	1614.16336477 1479.73049517
-1	0	0	Ki67+	37.8726036089 1777.51556892
-1	0	0	Ki67+	890.512056639 878.007630617
-1	0	0	Ki67+	1648.71194078 1770.09178153
-1	0	0	Ki67+	1859.07784697 1544.58120505
-1	0	0	Ki67+	1777.52247497 877.725481749
-1	0	0	Ki67+	1243.14289851 1218.98593279
-1	0	0	Ki67+	530.829671376 1489.81153396
-1	0	0	Ki67+	97.3541440374 1265.14973757
-1	0	0	Ki67+	2065.08076281 693.029009464
-1	0	0	Ki67+	1166.64190372 1609.5321658
-1	0	0	Ki67+	1448.86918157 14.7366586086
-1	0	0	Ki67+	1844.8693241 1524.7359365
-1	0	0	Ki67+	1728.46783822 311.368885859
-1	0	0	Ki67+	1951.69340674 432.143451626
-1	0	0	Ki67+	345.396311309 2034.37749562
-1	0	0	Ki67+	488.642583415 1454.74675157
-1	0	0	Ki67+	202.892566553 1061.22892071
-1	0	0	Ki67+	4.00762123621 377.756296217
-1	0	0	Ki67+	1097.05880744 1116.32595001
-1	0	0	Ki67+	1036.99216038 205.555497267
-1	0	0	Ki67+	1420.10709812 2050.00533607
-1	0	0	Ki67+	1881.01504913 218.117961162
-1	0	0	Ki67+	2112.37729063 354.364662007
-1	0	0	Ki67+	488.645403457 1344.26890618
-1	0	0	Ki67+	657.519717131 578.205463723
-1	0	0	Ki67+	561.204705195 1098.46191373
-1	0	0	Ki67+	502.849269806 1365.79789355
-1	0	0	Ki67+	157.574260696 871.55279476
-1	0	0	Ki67+	1950.06185324 1472.25695722
-1	0	0	Ki67+	598.127960306 1218.36342607
-1	0	0	Ki67+	462.057716309 1111.56180376
-1	0	0	Ki67+	1964.8595773 1292.55939161
-1	0	0	Ki67+	280.898642915 1090.78697688
-1	0	0	Ki67+	1604.44902954 1888.73209526
-1	0	0	Ki67+	1656.84683498 2087.74155378
-1	0	0	Ki67+	677.525779889 2053.72494701
-1	0	0	Ki67+	1383.67046167 1012.62259531
-1	0	0	Ki67+	492.479366481 826.709453563
-1	0	0	Ki67+	1631.09782623 350.550428391
-1	0	0	Ki67+	1763.33570168 1147.01429793
-1	0	0	Ki67+	381.988035567 738.09571812
-1	0	0	Ki67+	1357.95140772 1353.23231679
-1	0	0	Ki67+	1660.43583397 843.185832094
-1	0	0	Ki67+	972.947034894 1656.94417872
-1	0	0	Ki67+	1874.93850014 628.398283644
-1	0	0	Ki67+	1198.34872506 25.493291803
-1	0	0	Ki67+	582.256533856 269.248713819
-1	0	0	Ki67+	1753.07605013 1058.71430243
-1	0	0	Ki67+	751.970796002 1374.34409719
-1	0	0	Ki67+	1122.14329603 17.3635378233
-1	0	0	Ki67+	1789.19475241 667.421181843
-1	0	0	Ki67+	941.835758516 162.939086323
-1	0	0	Ki67+	638.880024219 1603.88146388
-1	0	0	Ki67+	956.624581821 2063.23640276
-1	0	0	Ki67+	1834.021425 927.353111209
-1	0	0	Ki67+	2021.25801305 1792.53139248
-1	0	0	Ki67+	913.09259608 99.5033926106
-1	0	0	Ki67+	1639.96818233 635.449590673
-1	0	0	Ki67+	495.373899154 1102.15207305
-1	0	0	Ki67+	313.332710097 2017.44309549
-1	0	0	Ki67+	1805.77286185 792.325285363
-1	0	0	Ki67+	840.058118954 683.515985665
-1	0	0	Ki67+	1202.28249146 511.512312763
-1	0	0	Ki67+	834.106435213 1472.29027216
-1	0	0	Ki67+	1865.80884121 2058.55037786
-1	0	0	Ki67+	1542.72145111 1028.51643274
-1	0	0	Ki67+	675.62793738 634.216809397
-1	0	0	Ki67+	1197.18994419 2118.07751653
-1	0	0	Ki67+	1842.9036914 1603.24512303
-1	0	0	Ki67+	1691.32679432 896.153762141
-1	0	0	Ki67+	535.651307996 1549.56258652
-1	0	0	Ki67+	194.892188957 2076.26908529
-1	0	0	Ki67+	1510.24306531 84.3309808399
-1	0	0	Ki67+	954.724983157 1313.50244
-1	0	0	Ki67+	1956.46050948 1262.0370357
-1	0	0	Ki67+	1469.73151293 87.5675517367
-1	0	0	Ki67+	857.442318078 226.859501135
-1	0	0	Ki67+	1385.61751183 1266.35897631
-1	0	0	Ki67+	1991.83010731 2047.63743464
-1	0	0	Ki67+	147.035467516 1402.95800016
-1	0	0	Ki67+	637.637038139 915.131667088
-1	0	0	Ki67+	97.813316891 1626.10711273
-1	0	0	Ki67+	1435.81771441 2105.85728972
-1	0	0	Ki67+	586.528338401 2142.85299531
-1	0	0	Ki67+	369.580113252 1319.50313327
-1	0	0	Ki67+	51.5767303784 1350.39337266
-1	0	0	Ki67+	713.166851433 749.996250676
-1	0	0	Ki67+	453.982337008 1803.3104091
-1	0	0	Ki67+	457.866819618 1860.85932411
-1	0	0	Ki67+	1585.25008394 2079.88996862
-1	0	0	Ki67+	538.649199367 325.228388629
-1	0	0	Ki67+	208.228484483 934.270833373
-1	0	0	Ki67+	1492.41072859 988.952584471
-1	0	0	Ki67+	831.131456758 1876.30819984
-1	0	0	Ki67+	389.744825913 894.009842795
-1	0	0	Ki67+	888.370889818 1056.97116384
-1	0	0	Ki67+	424.952715623 1306.45763732
-1	0	0	Ki67+	1010.68970485 99.34796263
-1	0	0	Ki67+	835.240354745 2139.43092124
-1	0	0	Ki67+	1859.03226574 186.355364459
-1	0	0	Ki67+	568.627007228 32.2667418124
-1	0	0	Ki67+	2076.76353607 2120.72187988
-1	0	0	Ki67+	1622.10147784 1414.74533815
-1	0	0	Ki67+	798.269307205 1701.37590779
-1	0	0	Ki67+	1885.21872476 1759.2931244
-1	0	0	Ki67+	1612.71880684 837.09496456
-1	0	0	Ki67+	1579.22872383 1103.14268685
-1	0	0	Ki67+	17.1305523072 822.536301118
-1	0	0	Ki67+	1783.35215561 1065.04997151
-1	0	0	Ki67+	1584.17124061 1921.6847174
-1	0	0	Ki67+	381.971793226 1726.85940284
-1	0	0	Ki67+	1960.1160662 1879.02631949
-1	0	0	Ki67+	1887.49584112 240.073447484
-1	0	0	Ki67+	697.557941467 699.86517399
-1	0	0	Ki67+	17.9562282367 1415.02323196
-1	0	0	Ki67+	2022.89134468 563.331877214
-1	0	0	Ki67+	1901.25569205 468.108860992
-1	0	0	Ki67+	2035.07261373 1581.16824441
-1	0	0	Ki67+	429.464912554 297.788503523
-1	0	0	Ki67+	1873.73984387 817.403181865
-1	0	0	Ki67+	320.410038477 1359.86260689
-1	0	0	Ki67+	1972.01015268 168.024962478
-1	0	0	Ki67+	1314.89006567 1481.08367621
-1	0	0	Ki67+	2137.57784842 611.143369637
-1	0	0	Ki67+	424.936595207 623.159501678
-1	0	0	Ki67+	1012.53513553 56.3579853862
-1	0	0	Ki67+	281.750212979 726.963931736
-1	0	0	Ki67+	1038.93078546 899.152106842
-1	0	0	Ki67+	2050.44980193 1983.66160047
-1	0	0	Ki67+	795.232838351 248.369123535
-1	0	0	Ki67+	1039.84966389 1222.50827085
-1	0	0	Ki67+	2060.08020309 909.770163096
-1	0	0	Ki67+	1508.01399091 1379.32097866
-1	0	0	Ki67+	940.786733625 1251.41524324
-1	0	0	Ki67+	1842.07325827 1493.56489995
-1	0	0	Ki67+	583.398448905 203.572855461
-1	0	0	Ki67+	48.634966313 428.984653635
-1	0	0	Ki67+	1018.29804945 348.078901359
-1	0	0	Ki67+	545.291286541 911.585467841
-1	0	0	Ki67+	342.719133633 1837.04872527
-1	0	0	Ki67+	1481.87343628 2145.23739961
-1	0	0	Ki67+	872.97955151 1592.36302932
-1	0	0	Ki67+	134.415315992 370.606356592
-1	0	0	Ki67+	1258.46107628 48.8181947894
-1	0	0	Ki67+	1160.15477022 328.960215789
-1	0	0	Ki67+	112.022063553 25.1981002508
-1	0	0	Ki67+	81.8988213274 2073.31999387
-1	0	0	Ki67+	535.944980972 367.454550393
-1	0	0	Ki67+	1739.0584203 979.443848327
-1	0	0	Ki67+	1737.81166578 953.11440744
-1	0	0	Ki67+	716.397655307 1871.03686604
-1	0	0	Ki67+	1597.30245794 1337.30980048
-1	0	0	Ki67+	140.951581062 2137.19433327
-1	0	0	Ki67+	378.655936508 2028.40730611
-1	0	0	Ki67+	636.89754926 472.961744747
-1	0	0	Ki67+	1555.84138282 957.659864984
-1	0	0	Ki67+	1935.48529923 1588.775617
-1	0	0	Ki67+	374.738397902 114.582886232
-1	0	0	Ki67+	529.630573102 2108.55444695
-1	0	0	Ki67+	174.396079674 1973.71759771
-1	0	0	Ki67+	783.790624134 203.894749643
-1	0	0	Ki67+	71.4588010239 1756.41207924
-1	0	0	Ki67+	371.832256255 1041.42014128
-1	0	0	Ki67+	775.554225027 1799.22615915
-1	0	0	Ki67+	783.918567001 622.363375766
-1	0	0	Ki67+	1789.07109171 728.013592444
-1	0	0	Ki67+	1265.77960306 674.098943979
-1	0	0	Ki67+	792.153769582 509.153391638
-1	0	0	Ki67+	859.175546168 1293.54435791
-1	0	0	Ki67+	1953.51273268 124.831290172
-1	0	0	Ki67+	25.0356263928 1386.74659353
-1	0	0	Ki67+	1354.44144566 968.866784754
-1	0	0	Ki67+	2021.89301316 255.792262236
-1	0	0	Ki67+	1412.69858794 1481.03551106
-1	0	0	Ki67+	555.099780817 682.146571202
-1	0	0	Ki67+	1798.72632322 1466.06090363
-1	0	0	Ki67+	1805.53213733 616.553555963
-1	0	0	Ki67+	749.899048974 1977.04654207
-1	0	0	Ki67+	1448.34274354 1148.61556404
-1	0	0	Ki67+	667.236568944 1215.78366856
-1	0	0	Ki67+	43.2093180302 328.864393361
-1	0	0	Ki67+	1793.91042863 1361.98658729
-1	0	0	Ki67+	1888.21931633 1328.98798658
-1	0	0	Ki67+	1754.57666709 652.278817163
-1	0	0	Ki67+	1860.06536659 1402.10794799
-1	0	0	Ki67+	2009.87954455 981.076247862
-1	0	0	Ki67+	1307.55922495 1092.34712811
-1	0	0	Ki67+	1844.47901519 1715.11274015
-1	0	0	Ki67+	88.9875448102 1656.91780072
-1	0	0	Ki67+	1372.04801861 989.004611725
-1	0	0	Ki67+	106.258921997 1309.85733684
-1	0	0	Ki67+	750.29671113 1469.86335594
-1	0	0	Ki67+	175.775439095 2056.2250846
-1	0	0	Ki67+	906.044074642 608.009339461
-1	0	0	Ki67+	1928.32478568 362.436318884
-1	0	0	Ki67+	1580.67050059 1001.29960782
-1	0	0	Ki67+	140.089437689 1614.86758107
-1	0	0	Ki67+	2123.00986277 1038.88461578
-1	0	0	Ki67+	1126.57719837 1000.13724457
-1	0	0	Ki67+	126.478796398 1679.95014192
-1	0	0	Ki67+	818.905302115 1825.49335783
-1	0	0	Ki67+	1065.65531455 1087.21734208
-1	0	0	Ki67+	1475.29884628 1697.01467435
-1	0	0	Ki67+	431.682273391 209.533240635
-1	0	0	Ki67+	497.002834054 1559.88613245
-1	0	0	Ki67+	1642.44149552 1086.12104332
-1	0	0	Ki67+	853.517260772 2098.40679232
-1	0	0	Ki67+	1239.39866337 147.861826886
-1	0	0	Ki67+	518.638884802 1044.6411685
-1	0	0	Ki67+	971.12666851 657.610514055
-1	0	0	Ki67+	596.362487895 1470.11700804
-1	0	0	Ki67+	1176.70440241 38.38478128
-1	0	0	Ki67+	1443.03244115 2000.03017979
-1	0	0	Ki67+	2059.0503523 514.753221825
-1	0	0	Ki67+	172.79176085 1005.28115792
-1	0	0	Ki67+	491.449389786 1284.46584402
-1	0	0	Ki67+	1855.92121707 463.564349844
-1	0	0	Ki67+	922.405932821 631.552888899
-1	0	0	Ki67+	254.672276867 1384.76054419
-1	0	0	Ki67+	1665.14243471 389.56160222
-1	0	0	Ki67+	1438.61624639 1936.60024189
-1	0	0	Ki67+	1313.91191896 1306.8177284
-1	0	0	Ki67+	211.328881842 146.514202116
-1	0	0	Ki67+	1942.49348014 208.653569832
-1	0	0	Ki67+	65.8829048848 121.660390281
-1	0	0	Ki67+	1009.1898175 459.320437779
-1	0	0	Ki67+	1321.11591406 2120.25085212
-1	0	0	Ki67+	1896.55451912 375.398788611
-1	0	0	Ki67+	1046.96955492 731.90588907
-1	0	0	Ki67+	200.451337552 72.0652263429
-1	0	0	Ki67+	970.645202319 1363.17318297
-1	0	0	Ki67+	1456.29108656 600.917674933
-1	0	0	Ki67+	1360.66251568 178.636124757
-1	0	0	Ki67+	540.804327881 197.002598719
-1	0	0	Ki67+	104.698153223 283.774928308
-1	0	0	Ki67+	988.079773963 485.454299728
-1	0	0	Ki67+	1457.60241924 1356.10498345
-1	0	0	Ki67+	1688.46963473 162.151250751
-1	0	0	Ki67+	1867.96379911 1022.17961643
-1	0	0	Ki67+	1392.11140397 1217.20529685
-1	0	0	Ki67+	2016.02965094 735.967129602
-1	0	0	Ki67+	607.490476383 490.638451128
-1	0	0	Ki67+	976.880127467 1580.62856929
-1	0	0	Ki67+	2072.98381159 1758.55504175
-1	0	0	Ki67+	1309.80122827 783.975944725
-1	0	0	Ki67+	223.041350809 582.913882358
-1	0	0	Ki67+	1305.73628685 299.476511694
-1	0	0	Ki67+	688.542199786 1866.18215911
-1	0	0	Ki67+	1132.78355021 593.647551501
-1	0	0	Ki67+	848.83066006 1730.25957506
-1	0	0	Ki67+	197.183388752 503.852152415
-1	0	0	Ki67+	1766.4142174 386.904423724
-1	0	0	Ki67+	290.69045009 700.06567265
-1	0	0	Ki67+	1046.35602875 101.143836521
-1	0	0	Ki67+	799.127759735 1486.29770922
-1	0	0	Ki67+	690.176175869 32.3264923939
-1	0	0	Ki67+	1508.75770708 1168.95290522
-1	0	0	Ki67+	1408.12581734 1235.43095461
-1	0	0	Ki67+	1642.00167787 991.009874209
-1	0	0	Ki67+	550.735059989 11.3616258098
-1	0	0	Ki67+	487.767588189 1400.90432174
-1	0	0	Ki67+	123.224179608 1516.05699236
-1	0	0	Ki67+	1763.67589936 1292.26031176
-1	0	0	Ki67+	1150.27953677 1991.76692595
-1	0	0	Ki67+	630.341738999 1934.14858597
-1	0	0	Ki67+	1281.79664526 1734.79557411
-1	0	0	Ki67+	1439.99992492 198.680696655
-1	0	0	Ki67+	516.837687888 1759.70889028
-1	0	0	Ki67+	1060.76086904 1166.15506496
-1	0	0	Ki67+	1262.84630764 545.574985894
-1	0	0	Ki67+	81.4854848547 1592.62935978
-1	0	0	Ki67+	1736.21716041 37.1455500677
-1	0	0	Ki67+	1594.53664146 1073.36659117
-1	0	0	Ki67+	290.140913957 1192.83109388
-1	0	0	Ki67+	1227.83135642 1981.4736244
-1	0	0	Ki67+	2072.21196229 1817.75168431
-1	0	0	Ki67+	757.171421275 710.216462477
-1	0	0	Ki67+	507.555125537 885.847238284
-1	0	0	Ki67+	298.077285843 766.557086015
-1	0	0	Ki67+	739.040301963 1435.43396857
-1	0	0	Ki67+	1572.04682489 1380.28721047
-1	0	0	Ki67+	580.215422318 848.670359029
-1	0	0	Ki67+	389.82880442 555.73839238
-1	0	0	Ki67+	429.250203392 779.796108646
-1	0	0	Ki67+	170.083879239 1700.05451404
-1	0	0	Ki67+	2023.66267434 921.962944776
-1	0	0	Ki67+	952.243791948 781.859710492
-1	0	0	Ki67+	2081.73622488 1885.8448539
-1	0	0	Ki67+	1353.04708273 1085.58344464
-1	0	0	Ki67+	2118.21687666 1652.48000742
-1	0	0	Ki67+	115.331577983 1799.81888834
-1	0	0	Ki67+	432.613103743 1837.51381276
-1	0	0	Ki67+	1393.82475198 1767.89321311
-1	0	0	Ki67+	581.370549127 476.835344068
-1	0	0	Ki67+	1542.62022494 2120.48021064
-1	0	0	Ki67+	649.730059605 645.381869746
-1	0	0	Ki67+	336.416184836 556.682892982
-1	0	0	Ki67+	1921.91875131 621.143846691
-1	0	0	Ki67+	704.13100883 1099.96901116
-1	0	0	Ki67+	587.427531232 1498.59761092
-1	0	0	Ki67+	1005.32173917 1334.07560531
-1	0	0	Ki67+	1505.82812124 868.213665598
-1	0	0	Ki67+	710.176776496 1293.23192684
-1	0	0	Ki67+	1623.61498185 603.565425711
-1	0	0	Ki67+	149.26729427 804.860756936
-1	0	0	Ki67+	222.111177679 5.78116928484
-1	0	0	Ki67+	1120.46648867 58.9428960147
-1	0	0	Ki67+	1416.05189989 1285.07523378
-1	0	0	Ki67+	550.609405954 1206.15386201
-1	0	0	Ki67+	1834.40451415 1057.00529201
-1	0	0	Ki67+	1140.65382392 1673.89893369
-1	0	0	Ki67+	1781.28263858 2119.04120087
-1	0	0	Ki67+	878.903453168 988.22897543
-1	0	0	Ki67+	812.260841252 1271.03970261
-1	0	0	Ki67+	1814.45526103 1406.6264707
-1	0	0	Ki67+	788.553089158 1765.17972952
-1	0	0	Ki67+	558.96649597 1934.72015489
-1	0	0	Ki67+	262.286603262 347.438792515
-1	0	0	Ki67+	358.40202269 766.338058689
-1	0	0	Ki67+	223.449646869 1456.88996236
-1	0	0	Ki67+	1049.63770693 1967.27517725
-1	0	0	Ki67+	1597.98751218 891.069736635
-1	0	0	Ki67+	1982.13759351 231.996972531
-1	0	0	Ki67+	110.657144638 1597.55200688
-1	0	0	Ki67+	344.457392576 943.916895635
-1	0	0	Ki67+	281.425316338 454.115473833
-1	0	0	Ki67+	167.974994327 304.544604596
-1	0	0	Ki67+	1436.69881738 922.279650693
-1	0	0	Ki67+	457.398832047 991.189813625
-1	0	0	Ki67+	745.475257101 1825.86073254
-1	0	0	Ki67+	1994.53002717 701.181262145
-1	0	0	Ki67+	711.359533814 1233.97874909
-1	0	0	Ki67+	1513.21298776 1881.34378076
-1	0	0	Ki67+	41.1371906559 803.217632911
-1	0	0	Ki67+	1801.98105877 2149.7251735
-1	0	0	Ki67+	605.295252711 698.0923971
-1	0	0	Ki67+	2036.70346084 1815.94116071
-1	0	0	Ki67+	1908.27361036 678.147937134
-1	0	0	Ki67+	443.746798379 1716.42561616
-1	0	0	Ki67+	1322.84366694 1760.38864399
-1	0	0	Ki67+	908.484462372 9.62960554736
-1	0	0	Ki67+	1543.77583997 706.246769852
-1	0	0	Ki67+	217.76111213 426.569171845
-1	0	0	Ki67+	278.606043412 1049.93858894
-1	0	0	Ki67+	338.336500621 253.053101208
-1	0	0	Ki67+	1091.28448665 1646.86053419
-1	0	0	Ki67+	2111.41418436 927.082166922
-1	0	0	Ki67+	726.661587757 1049.16333623
-1	0	0	Ki67+	2149.77150946 638.259544503
-1	0	0	Ki67+	1404.31792519 296.39066483
-1	0	0	Ki67+	394.90076612 992.684440989
-1	0	0	Ki67+	661.602350243 2124.10476904
-1	0	0	Ki67+	1248.48930449 1447.61651708
-1	0	0	Ki67+	1675.60998863 2101.86242613
-1	0	0	Ki67+	744.662360913 525.148248299
-1	0	0	Ki67+	91.8523568273 448.178506803
-1	0	0	Ki67+	2145.39879001 393.070020248
-1	0	0	Ki67+	1646.26161214 1735.8091916
-1	0	0	Ki67+	1592.05077237 785.35945613
-1	0	0	Ki67+	1061.31639508 433.106722617
-1	0	0	Ki67+	2042.81665327 1935.44959266
-1	0	0	Ki67+	668.830084393 1963.72944831
-1	0	0	Ki67+	899.610414288 774.332408768
-1	0	0	Ki67+	129.502577103 1.16223585164
-1	0	0	Ki67+	974.349409417 792.02400148
-1	0	0	Ki67+	859.471134048 198.956389355
-1	0	0	Ki67+	41.3818462883 1510.24417392
-1	0	0	Ki67+	224.214684173 495.404258466
-1	0	0	Ki67+	140.321895532 1255.69794227
-1	0	0	Ki67+	1259.57536821 765.921798694
-1	0	0	Ki67+	954.016881508 1867.5712766
-1	0	0	Ki67+	1805.80273753 645.567760012
-1	0	0	Ki67+	751.322317249 738.703278128
-1	0	0	Ki67+	1472.50074467 1512.29160178
-1	0	0	Ki67+	14.6605673745 1968.30769855
-1	0	0	Ki67+	1453.56645807 1453.26002919
-1	0	0	Ki67+	987.860650107 1033.26349932
-1	0	0	Ki67+	59.4085293306 1590.42709208
-1	0	0	Ki67+	1224.78713526 119.889493701
-1	0	0	Ki67+	561.172827399 762.019032629
-1	0	0	Ki67+	1925.55513502 530.448646307
-1	0	0	Ki67+	561.800207078 890.940195893
-1	0	0	Ki67+	1130.48171637 1647.18236417
-1	0	0	Ki67+	1297.04068988 1896.51073379
-1	0	0	Ki67+	230.438035673 732.93507847
-1	0	0	Ki67+	1710.78766731 2130.09884159
-1	0	0	Ki67+	565.357918035 1698.19537283
-1	0	0	Ki67+	1042.19602537 834.434930542
-1	0	0	Ki67+	83.4910180662 2000.01679339
-1	0	0	Ki67+	492.164963286 1135.805402
-1	0	0	Ki67+	1583.92998757 1300.16643584
-1	0	0	Ki67+	1795.91678115 1713.90165158
-1	0	0	Ki67+	1374.72890166 1798.28762827
-1	0	0	Ki67+	1797.32673635 849.197973769
-1	0	0	Ki67+	49.0652627505 567.009596678
-1	0	0	Ki67+	1828.51374165 1164.56989735
-1	0	0	Ki67+	1735.8104413 2073.0180508
-1	0	0	Ki67+	1084.58692594 914.993912614
-1	0	0	Ki67+	1910.37261041 157.870145788
-1	0	0	Ki67+	1163.63981354 274.780563306
-1	0	0	Ki67+	1584.32161686 1269.93622446
-1	0	0	Ki67+	417.296046596 887.130592745
-1	0	0	Ki67+	1766.04908755 1682.29126761
-1	0	0	Ki67+	469.246279016 1984.16178692
-1	0	0	Ki67+	458.560220587 846.114778171
-1	0	0	Ki67+	333.539004168 1386.45012102
-1	0	0	Ki67+	1015.67527017 765.996362236
-1	0	0	Ki67+	748.75980817 1622.21045623
-1	0	0	Ki67+	1553.11149312 1442.38226183
-1	0	0	Ki67+	2040.65842427 44.4664053423
-1	0	0	Ki67+	1253.98215064 925.433389351
-1	0	0	Ki67+	1008.56369872 793.04918846
-1	0	0	Ki67+	93.3116017921 238.274242306
-1	0	0	Ki67+	1761.22018812 925.806684641
-1	0	0	Ki67+	1401.01676785 249.950298873
-1	0	0	Ki67+	373.547778299 932.579596357
-1	0	0	Ki67+	1170.7564342 1216.03812951
-1	0	0	Ki67+	1510.00602369 2010.8967753
-1	0	0	Ki67+	367.982287484 393.150644223
-1	0	0	Ki67+	479.426132278 2078.46060616
-1	0	0	Ki67+	1250.83549078 1959.00422601
-1	0	0	Ki67+	2054.93794255 1278.64526409
-1	0	0	Ki67+	61.1115251753 50.0635889252
-1	0	0	Ki67+	383.684020677 1646.40120036
-1	0	0	Ki67+	592.00516348 1782.97453252
-1	0	0	Ki67+	1306.0725851 1594.3227944
-1	0	0	Ki67+	1992.62965632 2118.61057785
-1	0	0	Ki67+	289.792864581 1628.77583976
-1	0	0	Ki67+	244.011915982 427.232040818
-1	0	0	Ki67+	1843.68913066 2022.53387933
-1	0	0	Ki67+	1373.6706448 530.145709931
-1	0	0	Ki67+	1844.73283774 1325.23380285
-1	0	0	Ki67+	1862.49715498 2146.70338236
-1	0	0	Ki67+	1996.50766239 1861.75678907
-1	0	0	Ki67+	611.175994896 1122.61244726
-1	0	0	Ki67+	893.85213544 721.812594013
-1	0	0	Ki67+	1396.84433932 1362.21265893
-1	0	0	Ki67+	1012.76077797 1450.49515275
-1	0	0	Ki67+	1071.63916562 1400.49576
-1	0	0	Ki67+	2062.72625033 1548.63979528
-1	0	0	Ki67+	1294.27185436 1918.66325896
-1	0	0	Ki67+	1484.52043981 67.9697630429
-1	0	0	Ki67+	751.728565204 1068.72378848
-1	0	0	Ki67+	2097.68565877 109.58467302
-1	0	0	Ki67+	23.8920023341 1719.75004229
-1	0	0	Ki67+	1001.82572895 1402.94400523
-1	0	0	Ki67+	2143.26790616 188.635129871
-1	0	0	Ki67+	1580.7048306 713.834277358
-1	0	0	Ki67+	526.20766953 602.147373498
-1	0	0	Ki67+	90.8428111611 141.791429821
-1	0	0	Ki67+	1967.43472517 370.588545696
-1	0	0	Ki67+	765.429314346 345.243207849
-1	0	0	Ki67+	941.896685121 808.199042853
-1	0	0	Ki67+	716.251178161 10.5516837289
-1	0	0	Ki67+	444.720384364 1782.95085251
-1	0	0	Ki67+	1599.87625031 143.821193999
-1	0	0	Ki67+	1036.8480954 1471.34407526
-1	0	0	Ki67+	1837.68957943 1640.80931757
-1	0	0	Ki67+	165.886604567 1041.41420025
-1	0	0	Ki67+	1673.33951362 740.583404399
-1	0	0	Ki67+	1214.05199515 2000.7649638
-1	0	0	Ki67+	537.593058317 948.196741582
-1	0	0	Ki67+	1069.34369031 1669.24389568
-1	0	0	Ki67+	1608.69915164 1760.15494729
-1	0	0	Ki67+	388.59435268 1083.46327983
-1	0	0	Ki67+	399.901912607 6.26199258411
-1	0	0	Ki67+	1882.55803642 602.122738371
-1	0	0	Ki67+	40.27802308 1661.54128871
-1	0	0	Ki67+	2129.22543217 1488.49806287
-1	0	0	Ki67+	315.220314103 1455.26931678
-1	0	0	Ki67+	1951.39898739 892.369838575
-1	0	0	Ki67+	1177.85893822 1377.55020489
-1	0	0	Ki67+	1969.40422286 1106.33051719
-1	0	0	Ki67+	1773.12198216 611.965176818
-1	0	0	Ki67+	470.126077456 254.091987742
-1	0	0	Ki67+	1687.40817643 382.921296302
-1	0	0	Ki67+	1141.55569068 1883.82979115
-1	0	0	Ki67+	1947.0829275 2043.87553924
-1	0	0	Ki67+	145.135505387 1467.55535762
-1	0	0	Ki67+	1285.48019297 37.6364684305
-1	0	0	Ki67+	1830.76268162 170.956083177
-1	0	0	Ki67+	900.48223399 210.559927202
-1	0	0	Ki67+	685.173895591 1582.42748828
-1	0	0	Ki67+	1740.8272933 808.891315239
-1	0	0	Ki67+	1957.57550923 918.34110946
-1	0	0	Ki67+	1825.61258932 2094.88428192
-1	0	0	Ki67+	780.327142109 1922.59561789
-1	0	0	Ki67+	1261.08957282 87.8238684565
-1	0	0	Ki67+	497.848272924 977.852087768
-1	0	0	Ki67+	401.180463431 456.185287741
-1	0	0	Ki67+	503.583481582 108.143949458
-1	0	0	Ki67+	997.594269685 1496.37104923
-1	0	0	Ki67+	331.806144599 780.379363397
-1	0	0	Ki67+	1831.30643597 1547.90551357
-1	0	0	Ki67+	1861.08578689 567.629666319
-1	0	0	Ki67+	768.506403052 1565.59173691
-1	0	0	Ki67+	646.817550364 106.596532342
-1	0	0	Ki67+	1015.76477289 438.348194568
-1	0	0	Ki67+	20.708955901 1522.64191122
-1	0	0	Ki67+	2075.30851159 884.975536991
-1	0	0	Ki67+	735.761500257 373.627008903
-1	0	0	Ki67+	1645.24214395 291.63795847
-1	0	0	Ki67+	663.967346013 1259.43738251
-1	0	0	Ki67+	781.228186126 317.985427317
-1	0	0	Ki67+	579.204464946 1197.15684314
-1	0	0	Ki67+	86.4775459499 663.204706182
-1	0	0	Ki67+	1083.66032019 1271.32054785
-1	0	0	Ki67+	778.468576003 1095.24332643
-1	0	0	Ki67+	1515.72373008 1023.24148089
-1	0	0	Ki67+	1671.99382824 1505.24831791
-1	0	0	Ki67+	649.135928518 1568.29319736
-1	0	0	Ki67+	1862.86647901 271.756127944
-1	0	0	Ki67+	129.182103027 1007.55808505
-1	0	0	Ki67+	405.297516446 1580.73337714
-1	0	0	Ki67+	1523.02279474 840.158885294
-1	0	0	Ki67+	270.795823146 2099.19246796
-1	0	0	Ki67+	304.355970491 382.377414687
-1	0	0	Ki67+	180.920774038 534.720105594
-1	0	0	Ki67+	1762.21978675 11.9087464228
-1	0	0	Ki67+	695.126385664 1820.57323077
-1	0	0	Ki67+	585.579975745 428.642589064
-1	0	0	Ki67+	756.936484358 1340.76776407
-1	0	0	Ki67+	517.014581114 792.259385778
-1	0	0	Ki67+	1850.10299405 1897.89251218
-1	0	0	Ki67+	143.667514372 1866.97877919
-1	0	0	Ki67+	37.905802959 1607.06068737
-1	0	0	Ki67+	393.902005651 1294.79728267
-1	0	0	Ki67+	325.120990788 681.62475225
-1	0	0	Ki67+	1333.66973918 1649.27575168
-1	0	0	Ki67+	2092.41302356 185.693985965
-1	0	0	Ki67+	1262.0428973 821.273524689
-1	0	0	Ki67+	358.209133494 307.386511815
-1	0	0	Ki67+	208.457533684 2040.09726664
-1	0	0	Ki67+	1095.97975218 275.608331288
-1	0	0	Ki67+	747.579244845 902.304656081
-1	0	0	Ki67+	558.604777822 1900.93033864
-1	0	0	Ki67+	579.506120471 1229.59988318
-1	0	0	Ki67+	202.479315434 1002.88091946
-1	0	0	Ki67+	1100.53999278 1166.60739707
-1	0	0	Ki67+	669.387363166 346.155994379
-1	0	0	Ki67+	1958.89281579 1085.48748934
-1	0	0	Ki67+	969.695167128 1752.80000147
-1	0	0	Ki67+	31.2763069218 483.978477182
-1	0	0	Ki67+	781.518978041 931.785880429
-1	0	0	Ki67+	1574.49857233 1880.53904953
-1	0	0	Ki67+	125.083219806 557.557869616
-1	0	0	Ki67+	2071.65963286 1384.55823558
-1	0	0	Ki67+	2064.81494565 1047.37748042
-1	0	0	Ki67+	490.95010469 734.677951458
-1	0	0	Ki67+	518.965152195 1437.60784861
-1	0	0	Ki67+	1113.20387542 1860.57102123
-1	0	0	Ki67+	1162.61779203 80.2470738923
-1	0	0	Ki67+	1348.60573843 793.588250848
-1	0	0	Ki67+	1202.9582621 676.932855004
-1	0	0	Ki67+	1066.4174068 698.936042428
-1	0	0	Ki67+	237.502177998 209.941569023
-1	0	0	Ki67+	1434.41964477 584.671760657
-1	0	0	Ki67+	1486.13346076 952.505217393
-1	0	0	Ki67+	1917.35229077 1313.15984226
-1	0	0	Ki67+	1689.29779095 259.535381434
-1	0	0	Ki67+	1873.77004346 1445.9199871
-1	0	0	Ki67+	1555.64896879 38.2284828012
-1	0	0	Ki67+	1691.21532551 430.128902206
-1	0	0	Ki67+	1454.12132361 1916.58196027
-1	0	0	Ki67+	2002.81583482 1117.14397403
-1	0	0	Ki67+	982.242611828 1430.72377612
-1	0	0	Ki67+	1445.48803003 105.675384643
-1	0	0	Ki67+	1275.05563657 520.972627652
-1	0	0	Ki67+	272.553749813 196.659279071
-1	0	0	Ki67+	1862.02039648 940.423346015
-1	0	0	Ki67+	871.307100695 617.428028092
-1	0	0	Ki67+	1368.83835641 1179.18154599
-1	0	0	Ki67+	1622.94560233 1561.76253293
-1	0	0	Ki67+	100.834617386 1911.89104595
-1	0	0	Ki67+	1585.90512757 22.5589007637
-1	0	0	Ki67+	1937.15091801 1406.12901486
-1	0	0	Ki67+	594.92602188 1912.06694072
-1	0	0	Ki67+	757.426887388 148.686944855
-1	0	0	Ki67+	339.354975689 1325.51474468
-1	0	0	Ki67+	1742.75773771 1240.68387394
-1	0	0	Ki67+	825.546390714 1174.18728855
-1	0	0	Ki67+	2038.60219091 276.77499631
-1	0	0	Ki67+	1335.44319974 484.288266328
-1	0	0	Ki67+	2052.18471829 463.916208447
-1	0	0	Ki67+	286.365745713 214.96082526
-1	0	0	Ki67+	650.041531071 1920.6398151
-1	0	0	Ki67+	1919.08180746 698.834128111
-1	0	0	Ki67+	7.08526784719 583.446050794
-1	0	0	Ki67+	1950.25227801 2000.86735231
-1	0	0	Ki67+	847.89410531 1022.41037164
-1	0	0	Ki67+	1724.08915684 1048.99514077
-1	0	0	Ki67+	1460.4913018 882.513473536
-1	0	0	Ki67+	675.21507203 1735.79501273
-1	0	0	Ki67+	1068.87802523 650.6716891
-1	0	0	Ki67+	1211.75682723 1927.35051117
-1	0	0	Ki67+	1608.47445586 281.121464773
-1	0	0	Ki67+	1527.16589172 1116.14156358
-1	0	0	Ki67+	1164.12900284 852.535139723
-1	0	0	Ki67+	883.847004151 1887.67965049
-1	0	0	Ki67+	2025.54300135 1354.10575535
-1	0	0	Ki67+	555.911717149 2125.46050054
-1	0	0	Ki67+	644.883529343 2017.38405508
-1	0	0	Ki67+	1386.82295305 1105.78459793
-1	0	0	Ki67+	934.535821561 1678.83200227
-1	0	0	Ki67+	124.083901438 264.027441535
-1	0	0	Ki67+	49.7826449136 1017.54164457
-1	0	0	Ki67+	2143.34312384 997.44519143
-1	0	0	Ki67+	393.141768844 1681.5958253
-1	0	0	Ki67+	1633.9927826 1509.68704704
-1	0	0	Ki67+	76.994438799 266.801028228
-1	0	0	Ki67+	865.140426689 44.2812888769
-1	0	0	Ki67+	182.149622636 332.224608837
-1	0	0	Ki67+	1149.32448464 1429.31988681
-1	0	0	Ki67+	582.554683459 935.638698363
-1	0	0	Ki67+	326.119777025 191.070142869
-1	0	0	Ki67+	373.050576272 239.159514102
-1	0	0	Ki67+	804.503318197 2005.47758417
-1	0	0	Ki67+	395.656962421 344.626858769
-1	0	0	Ki67+	1227.77150764 507.045841595
-1	0	0	Ki67+	1463.62613947 931.700874762
-1	0	0	Ki67+	1701.26725292 670.972638425
-1	0	0	Ki67+	72.8471552075 2107.72356591
-1	0	0	Ki67+	613.108646505 1778.53243995
-1	0	0	Ki67+	94.8369685771 602.538714758
-1	0	0	Ki67+	1786.15497405 811.799928754
-1	0	0	Ki67+	1764.89781173 1829.94711005
-1	0	0	Ki67+	1148.71470613 1388.15163851
-1	0	0	Ki67+	453.196522604 1671.26850705
-1	0	0	Ki67+	1740.43563879 2097.20143205
-1	0	0	Ki67+	1054.26214313 385.759362049
-1	0	0	Ki67+	238.703468266 1563.84416076
-1	0	0	Ki67+	1717.29764613 1456.38234005
-1	0	0	Ki67+	2135.7842378 1546.44366586
-1	0	0	Ki67+	1799.59320055 61.5371790508
-1	0	0	Ki67+	1114.0518403 1775.03564868
-1	0	0	Ki67+	1393.9590945 1809.48537005
-1	0	0	Ki67+	1635.24359163 766.893022971
-1	0	0	Ki67+	1781.86645865 1967.21102341
-1	0	0	Ki67+	71.5982340124 413.590088386
-1	0	0	Ki67+	493.701835054 450.784149678
-1	0	0	Ki67+	1703.00624802 1402.01200262
-1	0	0	Ki67+	532.303689773 1803.63695258
-1	0	0	Ki67+	835.689280821 216.073425012
-1	0	0	Ki67+	825.729449099 550.058570509
-1	0	0	Ki67+	796.977284549 1118.60815446
-1	0	0	Ki67+	820.862274648 1424.32287764
-1	0	0	Ki67+	640.993218497 216.578474835
-1	0	0	Ki67+	1633.98298206 159.362877864
-1	0	0	Ki67+	2033.46119687 332.696321446
-1	0	0	Ki67+	0.855535801016 1752.38876064
-1	0	0	Ki67+	100.609744263 813.747228782
-1	0	0	Ki67+	1316.79023812 503.647114015
-1	0	0	Ki67+	1448.12959886 705.813308125
-1	0	0	Ki67+	916.176815735 719.512166121
-1	0	0	Ki67+	601.06150108 1376.18671661
-1	0	0	Ki67+	738.388002412 2035.97450707
-1	0	0	Ki67+	459.868294509 569.987481868
-1	0	0	Ki67+	1878.44171414 1632.41836162
-1	0	0	Ki67+	290.86536733 253.273522941
-1	0	0	Ki67+	217.285803126 2017.02146327
-1	0	0	Ki67+	2081.33080862 1261.58441172
-1	0	0	Ki67+	1517.1478717 1681.04601733
-1	0	0	Ki67+	404.302733024 1433.18695867
-1	0	0	Ki67+	952.544939788 1549.92209138
-1	0	0	Ki67+	1496.0701983 550.479147811
-1	0	0	Ki67+	1138.76439743 1229.40952707
-1	0	0	Ki67+	984.785823941 527.431342617
-1	0	0	Ki67+	460.8863354 1532.16012029
-1	0	0	Ki67+	1581.48430052 555.392075209
-1	0	0	Ki67+	242.891967491 1066.73480001
-1	0	0	Ki67+	1757.30669711 847.784777719
-1	0	0	Ki67+	257.798193731 321.222858403
-1	0	0	Ki67+	704.312931794 222.276526293
-1	0	0	Ki67+	2123.92504946 2036.56818108
-1	0	0	Ki67+	1017.39525823 2038.13002331
-1	0	0	Ki67+	744.613211111 52.3970408434
-1	0	0	Ki67+	136.120026841 1434.66027449
-1	0	0	Ki67+	271.086362271 1726.70081279
-1	0	0	Ki67+	66.2780750383 314.517681302
-1	0	0	Ki67+	1379.29587074 1568.82687124
-1	0	0	Ki67+	807.487762037 694.827997514
-1	0	0	Ki67+	1519.8496141 125.865747591
-1	0	0	Ki67+	1733.83015137 1730.91820955
-1	0	0	Ki67+	915.623031611 56.7202980894
-1	0	0	Ki67+	527.647225854 1225.56796843
-1	0	0	Ki67+	876.792028807 1147.03206602
-1	0	0	Ki67+	1139.86161646 1120.08563212
-1	0	0	Ki67+	1096.8520941 1756.44975228
-1	0	0	Ki67+	1435.53428831 1428.10700617
-1	0	0	Ki67+	2143.33584256 1518.9499798
-1	0	0	Ki67+	1304.56920763 273.448857714
-1	0	0	Ki67+	1739.23009222 1557.40595559
-1	0	0	Ki67+	429.37815485 677.755076768
-1	0	0	Ki67+	1877.19237294 394.178793533
-1	0	0	Ki67+	162.303309517 1141.3184846
-1	0	0	Ki67+	1561.44184566 1516.57415616
-1	0	0	Ki67+	1302.95639132 1125.72225524
-1	0	0	Ki67+	1053.42623995 178.551854959
-1	0	0	Ki67+	2083.42748723 535.395660096
-1	0	0	Ki67+	1676.27647523 1560.6572955
-1	0	0	Ki67+	1827.57827906 856.057650085
-1	0	0	Ki67+	1327.05465735 882.250318876
-1	0	0	Ki67+	101.750899212 723.30313375
-1	0	0	Ki67+	699.255587785 2101.63089115
-1	0	0	Ki67+	1563.39821957 404.229208442
-1	0	0	Ki67+	341.028909777 229.725195163
-1	0	0	Ki67+	1037.48217597 871.353153559
-1	0	0	Ki67+	19.4435654977 187.727310497
-1	0	0	Ki67+	375.267293122 1117.85337847
-1	0	0	Ki67+	1739.81810294 1894.4008351
-1	0	0	Ki67+	1962.62320546 939.539194236
-1	0	0	Ki67+	1226.798702 1942.93276693
-1	0	0	Ki67+	1556.62439664 1309.64764805
-1	0	0	Ki67+	950.206530288 1292.03874978
-1	0	0	Ki67+	1056.41310212 348.234239943
-1	0	0	Ki67+	1102.24159106 751.145305618
-1	0	0	Ki67+	1057.95136959 2070.84932345
-1	0	0	Ki67+	469.918047514 1895.92358157
-1	0	0	Ki67+	205.333480224 294.1231577
-1	0	0	Ki67+	847.285437496 1237.83140517
-1	0	0	Ki67+	1571.6709129 611.612603662
-1	0	0	Ki67+	530.572045839 738.716186622
-1	0	0	Ki67+	651.674148542 1062.45916302
-1	0	0	Ki67+	654.000665026 310.318163876
-1	0	0	Ki67+	432.400363536 1577.93307648
-1	0	0	Ki67+	0.00789462543699 218.295861466
-1	0	0	Ki67+	135.6661183 1494.64788436
-1	0	0	Ki67+	1812.64685019 262.239602656
-1	0	0	Ki67+	1108.78192499 1086.73302771
-1	0	0	Ki67+	785.543727986 476.091267928
-1	0	0	Ki67+	1580.30502957 433.456770222
-1	0	0	Ki67+	475.383900143 1651.96331281
-1	0	0	Ki67+	104.055267771 1482.92115904
-1	0	0	Ki67+	1783.00235022 1449.83986502
-1	0	0	Ki67+	146.329472186 1372.31254549
-1	0	0	Ki67+	181.967419879 359.084815289
-1	0	0	Ki67+	1846.01893463 2129.85786935
-1	0	0	Ki67+	2024.61306447 107.416893874
-1	0	0	Ki67+	1139.59339684 945.072917286
-1	0	0	Ki67+	476.329314927 52.4920787852
-1	0	0	Ki67+	1790.33396166 308.223150851
-1	0	0	Ki67+	2050.64164394 2027.66422266
-1	0	0	Ki67+	169.133781457 1397.91326441
-1	0	0	Ki67+	1342.14217449 1822.80412503
-1	0	0	Ki67+	2138.56589362 166.427520452
-1	0	0	Ki67+	850.375570545 1355.6488881
-1	0	0	Ki67+	648.729356756 878.086466268
-1	0	0	Ki67+	384.956043382 1496.30394144
-1	0	0	Ki67+	213.595719547 1561.84935463
-1	0	0	Ki67+	1326.50400283 1617.5881168
-1	0	0	Ki67+	440.994139552 1497.9475803
-1	0	0	Ki67+	349.328239038 2004.70730803
-1	0	0	Ki67+	612.594193902 123.950862212
-1	0	0	Ki67+	1041.29137555 1081.7113053
-1	0	0	Ki67+	2116.91793832 1423.27056045
-1	0	0	Ki67+	706.5698775 1503.00478287
-1	0	0	Ki67+	929.337432257 990.698489439
-1	0	0	Ki67+	61.8881164805 1284.2854893
-1	0	0	Ki67+	73.7176798298 353.527612331
-1	0	0	Ki67+	130.783830961 984.097712556
-1	0	0	Ki67+	874.148011698 1322.18094927
-1	0	0	Ki67+	1947.58613739 1528.09928809
-1	0	0	Ki67+	2108.219502 1239.11397034
-1	0	0	Ki67+	1628.97490498 411.48976254
-1	0	0	Ki67+	312.130034307 214.485789571
-1	0	0	Ki67+	691.959323054 1966.26642685
-1	0	0	Ki67+	228.918386118 254.556290105
-1	0	0	Ki67+	1083.76446953 858.163634891
-1	0	0	Ki67+	302.156638556 351.241601622
-1	0	0	Ki67+	1472.60989815 1899.51529638
-1	0	0	Ki67+	1807.88157 95.2978879411
-1	0	0	CD3+/CD8+/Ki67+	1422.62267035 1921.50497724
-1	0	0	CD3+/CD8+/Ki67+	1147.09448034 1599.43983665
-1	0	0	CD3+/CD8+/Ki67+	518.209246864 130.779924687
-1	0	0	CD3+/CD8+/Ki67+	962.111790397 145.67571827
-1	0	0	CD3+/CD8+/Ki67+	91.9712535671 1570.12328164
-1	0	0	CD3+/CD8+/Ki67+	1604.75874757 954.997176691
-1	0	0	CD3+/CD8+/Ki67+	1836.95696987 1839.48318953
-1	0	0	CD3+/CD8+/Ki67+	59.5175862012 1845.86131089
-1	0	0	CD3+/CD8+/Ki67+	902.105449191 2008.95300858
-1	0	0	CD3+/CD8+/Ki67+	165.47464697 599.155130226
-1	0	0	CD3+/CD8+/Ki67+	2011.95441271 607.13596706
-1	0	0	CD3+/CD8+/Ki67+	906.838076024 134.09092936
-1	0	0	CD3+/CD8+/Ki67+	1261.95992711 1924.15316261
-1	0	0	CD3+/CD8+/Ki67+	865.978604489 1465.23827908
-1	0	0	CD3+/CD8+/Ki67+	828.234272921 273.515647988
-1	0	0	CD3+/CD8+/Ki67+	1711.63239296 344.291215124
-1	0	0	CD3+/CD8+/Ki67+	1253.32748654 1893.28426445
-1	0	0	CD3+/CD8+/Ki67+	1376.44157566 1520.04864465
-1	0	0	CD3+/CD8+/Ki67+	1411.03989499 488.642762914
-1	0	0	CD3+/CD8+/Ki67+	1174.33891449 1825.77197501
-1	0	0	CD3+/CD8+/Ki67+	2136.78463915 1819.52808152
-1	0	0	CD3+/CD8+/Ki67+	696.6343415 1902.96515905
-1	0	0	CD3+/CD8+/Ki67+	328.251530394 481.986206899
-1	0	0	CD3+/CD8+/Ki67+	127.37156275 1131.91232324
-1	0	0	CD3+/CD8+/Ki67+	1573.6380167 862.508196008
-1	0	0	CD3+/CD8+/Ki67+	573.090396939 164.722123047
-1	0	0	CD3+/CD8+/Ki67+	1743.64947479 1096.82930059
-1	0	0	CD3+/CD8+/Ki67+	359.643740974 623.865329849
-1	0	0	CD3+/CD8+/Ki67+	975.598045763 960.056175654
-1	0	0	CD3+/CD8+/Ki67+	1986.02944872 1189.35141137
-1	0	0	CD3+/CD8+/Ki67+	772.353253613 435.873340799
-1	0	0	CD3+/CD8+/Ki67+	1564.69112454 354.550896171
-1	0	0	CD3+/CD8+/Ki67+	1370.09646213 136.007343067
-1	0	0	CD3+/CD8+/Ki67+	2039.55179563 2139.00831143
-1	0	0	CD3+/CD8+/Ki67+	1374.32019486 740.378810628
-1	0	0	CD3+/CD8+/Ki67+	1714.63168976 1644.42971287
-1	0	0	CD3+/CD8+/Ki67+	1829.40521569 1685.42498886
-1	0	0	CD3+/CD8+/Ki67+	1365.12167051 1618.0169447
-1	0	0	CD3+/CD8+/Ki67+	23.0363010355 2043.47144397
-1	0	0	CD3+/CD8+/Ki67+	2052.95052019 761.822665681
-1	0	0	CD3+/CD8+/Ki67+	595.879609354 387.579810601
-1	0	0	CD3+/CD8+/Ki67+	1022.89490021 1298.32331374
-1	0	0	CD3+/CD8+/Ki67+	1086.64706213 972.801190575
-1	0	0	CD3+/CD8+/Ki67+	185.523268688 1871.30329639
-1	0	0	CD3+/CD8+/Ki67+	981.679987212 1918.2189053
-1	0	0	CD3+/CD8+/Ki67+	350.239014537 1438.21543512
-1	0	0	CD3+/CD8+/Ki67+	1250.14501697 1294.80302498
-1	0	0	CD3+/CD8+/Ki67+	1622.20215823 1976.61298127
-1	0	0	CD3+/CD8+/Ki67+	1740.96011904 1173.12267407
-1	0	0	CD3+/CD8+/Ki67+	1492.71196049 1291.61046968
#EOF
