# Supplementary material for: Data-Driven Discovery of Immune Contexture Biomarkers
Source: Front Oncol. 2018 Dec 18;8:627. doi: 10.3389/fonc.2018.00627 (PMC6305402; doi:10.3389/fonc.2018.00627)
Supplement: Data Sheet 2.zip — The synthetic dataset used for verifying the approach (section 3.1; Figure 4) is provided as a collection of text files describing regions, markers, and metadata. [file Data_Sheet_2.zip › verificationDataset/testdata_054_ImageObjects.txt]

barcode_target	testdata_054
barcode_origin	-1
workflow_target_version	-1
workflow_origin	-1
workflow_origin_version	-1
iH	-1
iW	-1
user	None

-1	0	0	Ki67+	601.652325898 28.6804986887
-1	0	0	Ki67+	1761.92554973 1750.23793803
-1	0	0	Ki67+	756.674460083 124.251126381
-1	0	0	Ki67+	1250.79624525 575.146313061
-1	0	0	Ki67+	1870.42019122 1734.08369077
-1	0	0	Ki67+	232.513010354 528.41303136
-1	0	0	Ki67+	598.073920119 1243.78754498
-1	0	0	Ki67+	1186.68782966 1147.05534585
-1	0	0	Ki67+	1021.4023348 1377.91442301
-1	0	0	Ki67+	620.653504503 2074.66849738
-1	0	0	Ki67+	1810.56447747 867.512911596
-1	0	0	Ki67+	1586.37816988 1545.8575755
-1	0	0	Ki67+	1813.15346369 1808.91036732
-1	0	0	Ki67+	494.923136651 701.854066086
-1	0	0	Ki67+	304.018283109 673.483999167
-1	0	0	Ki67+	327.416004284 169.6347827
-1	0	0	Ki67+	1159.82781784 1340.68521906
-1	0	0	Ki67+	1685.16188765 1438.70310054
-1	0	0	Ki67+	2039.15369249 2127.48013167
-1	0	0	Ki67+	1290.84972945 1517.92926351
-1	0	0	Ki67+	1929.00044513 1278.54367885
-1	0	0	Ki67+	2140.83153351 1379.15469758
-1	0	0	Ki67+	241.504583022 1541.72744121
-1	0	0	Ki67+	1600.35201352 594.962289244
-1	0	0	Ki67+	4.12243773665 452.819543226
-1	0	0	Ki67+	2009.02797608 1228.35980115
-1	0	0	Ki67+	118.539935086 942.498156565
-1	0	0	Ki67+	434.713556634 581.448540736
-1	0	0	Ki67+	250.424732458 841.18834616
-1	0	0	Ki67+	1695.84594861 95.719120843
-1	0	0	Ki67+	828.926469393 1007.25382332
-1	0	0	Ki67+	91.969060618 2105.45351322
-1	0	0	Ki67+	354.967971739 367.317061963
-1	0	0	Ki67+	2073.1375388 1777.64294163
-1	0	0	Ki67+	1759.28070012 387.012351151
-1	0	0	Ki67+	1114.70695309 995.383676047
-1	0	0	Ki67+	1269.10368537 406.64106416
-1	0	0	Ki67+	2010.1218857 216.467528905
-1	0	0	Ki67+	2088.87419415 1919.53583713
-1	0	0	Ki67+	2082.84206244 1150.14515008
-1	0	0	Ki67+	929.204754201 428.726444549
-1	0	0	Ki67+	759.903558917 1002.40085422
-1	0	0	Ki67+	553.064707985 9.56413156418
-1	0	0	Ki67+	308.395317983 456.695658444
-1	0	0	Ki67+	2006.08611547 577.964681276
-1	0	0	Ki67+	848.500173811 1801.85629172
-1	0	0	Ki67+	926.554869854 651.352763774
-1	0	0	Ki67+	679.618402089 1312.24593526
-1	0	0	Ki67+	1223.59360946 1344.24557243
-1	0	0	Ki67+	213.336804522 1199.75380781
-1	0	0	Ki67+	1931.80177686 1370.2347929
-1	0	0	Ki67+	1656.28699317 620.430552324
-1	0	0	Ki67+	464.294132314 903.574511688
-1	0	0	Ki67+	37.4269027433 1072.65257863
-1	0	0	Ki67+	1390.40301462 1185.20994957
-1	0	0	Ki67+	952.611463857 905.5907557
-1	0	0	Ki67+	497.947039115 1018.81033608
-1	0	0	Ki67+	1083.6572522 1906.61988424
-1	0	0	Ki67+	1986.89591979 358.893957502
-1	0	0	Ki67+	440.889188901 974.195217898
-1	0	0	Ki67+	1037.12568098 2057.05494062
-1	0	0	Ki67+	1521.16696187 1534.43301453
-1	0	0	Ki67+	2125.99253229 122.085433041
-1	0	0	Ki67+	808.338506975 2077.72049721
-1	0	0	Ki67+	522.150200439 463.005428397
-1	0	0	Ki67+	452.412419351 303.045735363
-1	0	0	Ki67+	1864.94184015 958.325391181
-1	0	0	Ki67+	1978.47945114 264.643491706
-1	0	0	Ki67+	1131.03539363 789.204460255
-1	0	0	Ki67+	1817.31390414 435.975407641
-1	0	0	Ki67+	588.652829523 521.398198165
-1	0	0	Ki67+	1637.30125651 1262.16030935
-1	0	0	Ki67+	173.417110645 681.35953309
-1	0	0	Ki67+	2139.96771076 1888.99859743
-1	0	0	Ki67+	873.834097045 1866.29747563
-1	0	0	Ki67+	1869.63361322 1143.60655334
-1	0	0	Ki67+	618.758484752 2046.3267195
-1	0	0	Ki67+	2138.08369463 1227.16998548
-1	0	0	Ki67+	785.220790646 64.2340736354
-1	0	0	Ki67+	1933.34536679 523.159230261
-1	0	0	Ki67+	1476.65326731 826.015876115
-1	0	0	Ki67+	190.338019471 1438.13178232
-1	0	0	Ki67+	1895.06846911 1929.38050835
-1	0	0	Ki67+	318.675480117 804.705758252
-1	0	0	Ki67+	866.829806466 1914.41392351
-1	0	0	Ki67+	1379.60108006 1479.85398533
-1	0	0	Ki67+	165.343537382 1470.91507654
-1	0	0	Ki67+	303.125289165 1300.11412956
-1	0	0	Ki67+	2118.55230049 1196.79557726
-1	0	0	Ki67+	527.939066751 367.033327237
-1	0	0	Ki67+	1290.1205416 243.431886619
-1	0	0	Ki67+	1736.44588181 560.264430946
-1	0	0	Ki67+	1371.13296197 1243.40900823
-1	0	0	Ki67+	1922.89492061 1796.44997775
-1	0	0	Ki67+	891.757611165 982.02460972
-1	0	0	Ki67+	1723.06028809 2135.98110057
-1	0	0	Ki67+	1625.20986713 620.857173714
-1	0	0	Ki67+	2120.65648038 443.793100387
-1	0	0	Ki67+	567.833920654 1317.74958046
-1	0	0	Ki67+	344.103262599 1469.25313061
-1	0	0	Ki67+	1655.91448945 811.906014743
-1	0	0	Ki67+	717.443433594 983.136003916
-1	0	0	Ki67+	1032.62018817 1189.50534808
-1	0	0	Ki67+	1839.30195266 559.104792492
-1	0	0	Ki67+	514.797484919 1198.98494669
-1	0	0	Ki67+	1254.63227573 2141.41748883
-1	0	0	Ki67+	1985.86639947 1945.26461029
-1	0	0	Ki67+	471.797695134 244.345897334
-1	0	0	Ki67+	1237.8465695 337.69138844
-1	0	0	Ki67+	1475.30830037 1752.65166123
-1	0	0	Ki67+	1388.0759142 113.641436588
-1	0	0	Ki67+	1655.80126917 128.938473211
-1	0	0	Ki67+	1621.0925075 1870.84788329
-1	0	0	Ki67+	1311.34135563 468.289294131
-1	0	0	Ki67+	164.528886442 7.24744076907
-1	0	0	Ki67+	1607.75954588 1156.10660747
-1	0	0	Ki67+	308.901001655 599.057216178
-1	0	0	Ki67+	555.442745611 408.116303835
-1	0	0	Ki67+	1320.36141926 97.8219819549
-1	0	0	Ki67+	1921.00156337 914.868034886
-1	0	0	Ki67+	65.491959436 891.444800596
-1	0	0	Ki67+	390.033268171 289.637407807
-1	0	0	Ki67+	864.591721022 2025.64427536
-1	0	0	Ki67+	1927.80861213 339.735824244
-1	0	0	Ki67+	1361.72223213 1309.90248567
-1	0	0	Ki67+	1468.48898501 1073.24249982
-1	0	0	Ki67+	410.854020829 1533.16634378
-1	0	0	Ki67+	1763.26202363 1969.46972882
-1	0	0	Ki67+	1179.05717251 1408.27157805
-1	0	0	Ki67+	1639.61051918 1777.85659671
-1	0	0	Ki67+	737.515633502 1209.55229695
-1	0	0	Ki67+	1553.05901313 1615.22368139
-1	0	0	Ki67+	1703.75261255 1927.35623423
-1	0	0	Ki67+	424.22384288 752.408942613
-1	0	0	Ki67+	1023.69858273 321.880288699
-1	0	0	Ki67+	2036.21483107 2089.09167156
-1	0	0	Ki67+	972.787527288 1969.63203082
-1	0	0	Ki67+	1038.5206917 1318.16833911
-1	0	0	Ki67+	1462.22074834 928.261123826
-1	0	0	Ki67+	1976.66857268 749.933516758
-1	0	0	Ki67+	95.1657286244 1333.86236725
-1	0	0	Ki67+	796.262998877 1820.11958391
-1	0	0	Ki67+	535.435324625 1189.67452693
-1	0	0	Ki67+	2028.63330222 2014.28222431
-1	0	0	Ki67+	1449.08273246 1882.18649418
-1	0	0	Ki67+	935.628454927 95.7981669233
-1	0	0	Ki67+	1659.13784848 18.1132100613
-1	0	0	Ki67+	21.1266489465 604.039283289
-1	0	0	Ki67+	787.724151444 961.637909406
-1	0	0	Ki67+	0.571129373515 36.3017068329
-1	0	0	Ki67+	665.876680864 857.281842647
-1	0	0	Ki67+	302.180490039 863.708185874
-1	0	0	Ki67+	510.11823805 393.271185451
-1	0	0	Ki67+	716.781929262 1937.43742775
-1	0	0	Ki67+	1635.8281008 393.687142612
-1	0	0	Ki67+	1798.93757895 150.410226394
-1	0	0	Ki67+	1015.59178681 1341.00927768
-1	0	0	Ki67+	1288.33928573 1930.76876096
-1	0	0	Ki67+	573.549014097 1795.18848597
-1	0	0	Ki67+	1447.68187955 1219.66855743
-1	0	0	Ki67+	1408.56711528 2026.08560674
-1	0	0	Ki67+	1443.77103076 1596.97838422
-1	0	0	Ki67+	910.638309373 1941.90737128
-1	0	0	Ki67+	630.833374182 1970.1586415
-1	0	0	Ki67+	362.340831984 38.9208344442
-1	0	0	Ki67+	1238.62668383 652.469805699
-1	0	0	Ki67+	1943.18669438 1251.20140247
-1	0	0	Ki67+	1755.15434855 862.938452466
-1	0	0	Ki67+	1465.2965048 1631.3684488
-1	0	0	Ki67+	1116.3374627 843.707692224
-1	0	0	Ki67+	330.960191895 2029.16574647
-1	0	0	Ki67+	111.048134229 1452.06035558
-1	0	0	Ki67+	1505.08475638 527.376344484
-1	0	0	Ki67+	255.134137132 629.976344854
-1	0	0	Ki67+	45.2160706466 714.035517355
-1	0	0	Ki67+	254.271414388 1118.86264985
-1	0	0	Ki67+	795.04167636 1009.13864593
-1	0	0	Ki67+	1000.85282461 757.496930588
-1	0	0	Ki67+	1099.45725573 114.573527458
-1	0	0	Ki67+	2050.0366212 1911.07399537
-1	0	0	Ki67+	219.435926738 2025.36519589
-1	0	0	Ki67+	282.953135667 58.9075783132
-1	0	0	Ki67+	389.222638947 1000.02905679
-1	0	0	Ki67+	1614.51879587 278.415623788
-1	0	0	Ki67+	1230.82765787 848.944122883
-1	0	0	Ki67+	3.01845761139 1924.20711985
-1	0	0	Ki67+	545.720770787 1397.84463986
-1	0	0	Ki67+	1792.04582781 825.134108632
-1	0	0	Ki67+	408.872738614 1728.3893657
-1	0	0	Ki67+	1146.8453913 1108.66240554
-1	0	0	Ki67+	1797.88923593 467.328390027
-1	0	0	Ki67+	27.3123372348 1970.37934451
-1	0	0	Ki67+	106.717030575 582.350366037
-1	0	0	Ki67+	1517.83006379 1995.48806921
-1	0	0	Ki67+	826.895617419 1243.5928093
-1	0	0	Ki67+	269.970205669 351.110303083
-1	0	0	Ki67+	1995.82619257 1408.94670011
-1	0	0	Ki67+	1858.30899531 685.423470954
-1	0	0	Ki67+	1331.02829236 1694.19910855
-1	0	0	Ki67+	663.935930565 1602.6200144
-1	0	0	Ki67+	50.4800278732 1943.33687353
-1	0	0	Ki67+	908.749979394 1808.71243986
-1	0	0	Ki67+	66.2546501875 113.594584029
-1	0	0	Ki67+	185.372312549 450.651609564
-1	0	0	Ki67+	1053.89729404 957.057275186
-1	0	0	Ki67+	2092.9477151 877.408425461
-1	0	0	Ki67+	713.742236534 132.406951362
-1	0	0	Ki67+	1502.10537651 2041.14144482
-1	0	0	Ki67+	2130.83314296 685.302046717
-1	0	0	Ki67+	1351.32101818 1331.18803558
-1	0	0	Ki67+	484.113380736 1460.65180836
-1	0	0	Ki67+	1511.92535672 1960.73695667
-1	0	0	Ki67+	159.764470755 31.4411965909
-1	0	0	Ki67+	1074.00847033 930.562595783
-1	0	0	Ki67+	2062.54515048 1839.54044825
-1	0	0	Ki67+	611.105530266 267.310853039
-1	0	0	Ki67+	1613.5174267 1229.67824111
-1	0	0	Ki67+	747.758299031 8.66189109966
-1	0	0	Ki67+	1593.01629587 101.161140537
-1	0	0	Ki67+	479.780247014 794.731634715
-1	0	0	Ki67+	414.277197049 336.208672915
-1	0	0	Ki67+	1484.11543425 497.140666127
-1	0	0	Ki67+	26.7048271334 311.270370709
-1	0	0	Ki67+	1838.67406361 857.923529858
-1	0	0	Ki67+	1080.74025692 1278.25269176
-1	0	0	Ki67+	55.427533955 183.699086582
-1	0	0	Ki67+	218.392785357 609.639845646
-1	0	0	Ki67+	1455.24613997 1848.32345047
-1	0	0	Ki67+	1710.38717671 1230.40536393
-1	0	0	Ki67+	698.524227406 1977.16397206
-1	0	0	Ki67+	635.724025772 679.804171553
-1	0	0	Ki67+	404.057442099 832.699885591
-1	0	0	Ki67+	1117.83432614 2023.57590193
-1	0	0	Ki67+	125.979853531 302.765177944
-1	0	0	Ki67+	1186.73367835 109.988189947
-1	0	0	Ki67+	1862.21143534 2086.25065546
-1	0	0	Ki67+	637.078446122 792.16580584
-1	0	0	Ki67+	514.683292806 526.382655231
-1	0	0	Ki67+	1328.73856135 18.5522416167
-1	0	0	Ki67+	205.067065822 1300.93113503
-1	0	0	Ki67+	1163.23317596 1225.42834176
-1	0	0	Ki67+	344.674432397 875.270576058
-1	0	0	Ki67+	1864.48961511 990.604529363
-1	0	0	Ki67+	330.232330483 568.404262588
-1	0	0	Ki67+	1578.22618342 259.763561997
-1	0	0	Ki67+	1262.60809755 1009.36411148
-1	0	0	Ki67+	957.192062383 310.076982969
-1	0	0	Ki67+	1518.94117233 114.592287039
-1	0	0	Ki67+	1127.08766865 1226.72485095
-1	0	0	Ki67+	490.904538346 330.60722308
-1	0	0	Ki67+	1441.46017164 1368.01653193
-1	0	0	Ki67+	1331.88639281 1813.38648512
-1	0	0	Ki67+	1087.84323457 1375.91100139
-1	0	0	Ki67+	488.753204708 1176.48290108
-1	0	0	Ki67+	1127.78343133 91.21192772
-1	0	0	Ki67+	1298.75444947 326.419407312
-1	0	0	Ki67+	1741.91928929 1396.69273736
-1	0	0	Ki67+	1428.24702788 1950.41239699
-1	0	0	Ki67+	1839.96773898 2092.43975625
-1	0	0	Ki67+	804.760224401 947.943264706
-1	0	0	Ki67+	1666.23618398 1364.47479456
-1	0	0	Ki67+	420.473020516 1004.200678
-1	0	0	Ki67+	1807.7473581 2037.00475359
-1	0	0	Ki67+	656.407660608 747.754828244
-1	0	0	Ki67+	695.49236552 1684.55402719
-1	0	0	Ki67+	1696.58959289 1883.76773342
-1	0	0	Ki67+	1713.21327236 2025.45047844
-1	0	0	Ki67+	2020.4747144 1450.67394592
-1	0	0	Ki67+	1168.52848624 1976.72430487
-1	0	0	Ki67+	1628.54127166 261.630524572
-1	0	0	Ki67+	1316.33010069 158.327506425
-1	0	0	Ki67+	593.450027914 2108.40937258
-1	0	0	Ki67+	1050.39049233 1846.13819192
-1	0	0	Ki67+	1066.86932164 1233.2382066
-1	0	0	Ki67+	1009.97086722 1262.89035399
-1	0	0	Ki67+	279.864938775 1908.07711907
-1	0	0	Ki67+	1685.5113802 2090.50963741
-1	0	0	Ki67+	689.07807585 1166.37936272
-1	0	0	Ki67+	1397.93076556 420.865426011
-1	0	0	Ki67+	1647.90678141 2095.96463407
-1	0	0	Ki67+	1216.91834134 1513.20363264
-1	0	0	Ki67+	39.4385632094 1572.81337022
-1	0	0	Ki67+	1757.61347679 629.170469762
-1	0	0	Ki67+	965.190973311 458.101387359
-1	0	0	Ki67+	1770.84091379 1807.45954151
-1	0	0	Ki67+	657.695729378 293.310080821
-1	0	0	Ki67+	1173.82474953 1933.79070335
-1	0	0	Ki67+	557.860241708 2002.03984017
-1	0	0	Ki67+	491.666061335 193.940074397
-1	0	0	Ki67+	1674.08890155 402.176826705
-1	0	0	Ki67+	759.815712596 532.577751319
-1	0	0	Ki67+	1593.10169207 1423.70550177
-1	0	0	Ki67+	923.243156478 219.498821918
-1	0	0	Ki67+	1568.32370564 1477.45158073
-1	0	0	Ki67+	192.122857905 401.022304699
-1	0	0	Ki67+	1466.39585201 162.424390988
-1	0	0	Ki67+	1676.26336827 1029.10733138
-1	0	0	Ki67+	510.340036694 15.849411059
-1	0	0	Ki67+	984.956016114 1354.96944705
-1	0	0	Ki67+	901.595042138 1351.98925731
-1	0	0	Ki67+	1044.13075602 1229.18846827
-1	0	0	Ki67+	784.242104713 783.529758782
-1	0	0	Ki67+	372.526530756 1538.79270709
-1	0	0	Ki67+	643.700742606 106.427739143
-1	0	0	Ki67+	1726.03528129 1173.75915197
-1	0	0	Ki67+	1742.35641754 282.212845613
-1	0	0	Ki67+	1250.59691748 917.401112303
-1	0	0	Ki67+	771.109747423 158.351163208
-1	0	0	Ki67+	692.113191513 668.861023999
-1	0	0	Ki67+	1993.63031047 104.877153443
-1	0	0	Ki67+	112.91826782 1610.34955745
-1	0	0	Ki67+	1882.50251799 573.580140952
-1	0	0	Ki67+	56.3076323753 969.085967096
-1	0	0	Ki67+	853.34621274 256.40178074
-1	0	0	Ki67+	2122.37129933 1094.19575468
-1	0	0	Ki67+	253.341184426 1032.56077504
-1	0	0	Ki67+	1360.68263278 29.8297562245
-1	0	0	Ki67+	1895.49744015 1098.4694895
-1	0	0	Ki67+	1528.99738341 1868.96706284
-1	0	0	Ki67+	1119.57368086 329.567717305
-1	0	0	Ki67+	662.963850663 420.553631778
-1	0	0	Ki67+	1766.19864457 1072.10999409
-1	0	0	Ki67+	1741.59702837 409.73312119
-1	0	0	Ki67+	939.004286616 284.410691532
-1	0	0	Ki67+	148.772481683 2133.76686976
-1	0	0	Ki67+	1239.95462722 442.496714293
-1	0	0	Ki67+	1241.72142368 210.536530577
-1	0	0	Ki67+	1319.51361799 1732.48870557
-1	0	0	Ki67+	1610.64107046 1929.73101746
-1	0	0	Ki67+	1148.49013908 245.639960535
-1	0	0	Ki67+	471.242706747 1503.33660759
-1	0	0	Ki67+	1296.5177654 421.80887615
-1	0	0	Ki67+	122.788028457 1823.5806308
-1	0	0	Ki67+	1563.10878915 1880.33924754
-1	0	0	Ki67+	1800.96697103 1594.90528629
-1	0	0	Ki67+	65.5118786965 1269.19019565
-1	0	0	Ki67+	1532.98491199 2075.35218574
-1	0	0	Ki67+	1727.06822095 1203.23836768
-1	0	0	Ki67+	889.813692304 1538.63586043
-1	0	0	Ki67+	1199.74177728 945.272796082
-1	0	0	Ki67+	1764.24273834 722.867941406
-1	0	0	Ki67+	779.067225922 1043.87166148
-1	0	0	Ki67+	1873.78634673 617.018444046
-1	0	0	Ki67+	146.950724891 813.831389803
-1	0	0	Ki67+	1248.7865568 1398.96203573
-1	0	0	Ki67+	566.327148152 1065.88236316
-1	0	0	Ki67+	1662.07528781 767.939238188
-1	0	0	Ki67+	1418.50965962 2061.69117108
-1	0	0	Ki67+	1662.85482536 1856.62994553
-1	0	0	Ki67+	1521.82362195 1609.4213015
-1	0	0	Ki67+	666.150960547 533.172844165
-1	0	0	Ki67+	401.537274992 1995.21238195
-1	0	0	Ki67+	1353.35656514 655.28747888
-1	0	0	Ki67+	211.665351687 952.704590505
-1	0	0	Ki67+	730.777328846 375.74394543
-1	0	0	Ki67+	1764.66285106 1666.56611927
-1	0	0	Ki67+	942.067922273 41.8391093193
-1	0	0	Ki67+	1937.32872961 2131.46006993
-1	0	0	Ki67+	870.235848131 617.546654004
-1	0	0	Ki67+	622.280252006 470.97796433
-1	0	0	Ki67+	1228.00270595 1944.49807007
-1	0	0	Ki67+	523.325389716 1592.70349571
-1	0	0	Ki67+	322.472913891 1078.17815434
-1	0	0	Ki67+	396.623911465 804.505187322
-1	0	0	Ki67+	813.787165327 1751.04666472
-1	0	0	Ki67+	1356.78634816 796.154405437
-1	0	0	Ki67+	1310.32864811 744.845956498
-1	0	0	Ki67+	1909.98480128 1521.77962485
-1	0	0	Ki67+	1558.22530387 1410.29314517
-1	0	0	Ki67+	1001.63213281 542.845015312
-1	0	0	Ki67+	1949.67319517 1394.70119477
-1	0	0	Ki67+	317.406704111 1692.71513488
-1	0	0	Ki67+	1008.99922356 352.330951666
-1	0	0	Ki67+	173.655503554 954.50766771
-1	0	0	Ki67+	177.020959704 1217.88284241
-1	0	0	Ki67+	1842.05562231 1392.70220036
-1	0	0	Ki67+	315.428564989 424.212111513
-1	0	0	Ki67+	250.560024583 763.801762936
-1	0	0	Ki67+	2038.69075923 748.436418738
-1	0	0	Ki67+	1370.43811361 1646.71787771
-1	0	0	Ki67+	638.298721232 1758.22992973
-1	0	0	Ki67+	1207.74305693 1077.15785288
-1	0	0	Ki67+	1911.30272432 1068.77313523
-1	0	0	Ki67+	727.703532018 2142.35066617
-1	0	0	Ki67+	1028.21246324 1822.16305083
-1	0	0	Ki67+	846.700496265 472.534209682
-1	0	0	Ki67+	1589.44311055 1886.57859859
-1	0	0	Ki67+	1367.0082984 976.435863728
-1	0	0	Ki67+	621.441635604 1940.22581459
-1	0	0	Ki67+	1485.72853791 459.88873506
-1	0	0	Ki67+	1705.44242196 1280.71988267
-1	0	0	Ki67+	1276.70571384 547.237633861
-1	0	0	Ki67+	1621.11787803 2051.77466053
-1	0	0	Ki67+	985.951016477 782.929549385
-1	0	0	Ki67+	1006.60732494 260.577405004
-1	0	0	Ki67+	1313.39368178 1904.70874359
-1	0	0	Ki67+	714.895988223 518.629027207
-1	0	0	Ki67+	915.802393411 1849.6636688
-1	0	0	Ki67+	1341.28514138 267.153894032
-1	0	0	Ki67+	1105.65087391 1220.32862861
-1	0	0	Ki67+	1851.06474966 1712.83372735
-1	0	0	Ki67+	1164.43605111 466.051312529
-1	0	0	Ki67+	623.813656079 1875.64812345
-1	0	0	Ki67+	1884.37180623 1052.78388124
-1	0	0	Ki67+	1868.75427989 770.885923618
-1	0	0	Ki67+	1629.55630778 1023.82680133
-1	0	0	Ki67+	1033.12172468 1145.72882074
-1	0	0	Ki67+	295.837844876 90.5626065768
-1	0	0	Ki67+	1915.78924428 1232.9875273
-1	0	0	Ki67+	372.844976867 787.721647194
-1	0	0	Ki67+	41.653483448 502.516947082
-1	0	0	Ki67+	832.358941428 283.359860874
-1	0	0	Ki67+	1071.29454407 2070.4137319
-1	0	0	Ki67+	1016.89361458 446.465999565
-1	0	0	Ki67+	967.677307017 246.703630019
-1	0	0	Ki67+	1549.53478332 1208.60858841
-1	0	0	Ki67+	670.177849374 369.246176455
-1	0	0	Ki67+	1146.07850524 596.099026174
-1	0	0	Ki67+	1488.68862475 1302.49210471
-1	0	0	Ki67+	517.461366339 1636.03382455
-1	0	0	Ki67+	1065.63400727 758.154110802
-1	0	0	Ki67+	1354.42769117 581.629189933
-1	0	0	Ki67+	1359.88147808 1505.34351102
-1	0	0	Ki67+	1437.16082263 1341.95146121
-1	0	0	Ki67+	900.4135851 331.044819104
-1	0	0	Ki67+	2054.82152163 770.644894729
-1	0	0	Ki67+	1717.88189933 1474.31112082
-1	0	0	Ki67+	705.251258645 1503.53722831
-1	0	0	Ki67+	1511.38839867 213.736748862
-1	0	0	Ki67+	75.1777879022 434.426208041
-1	0	0	Ki67+	1655.64920605 994.711872174
-1	0	0	Ki67+	585.176060151 568.534148477
-1	0	0	Ki67+	1825.74847194 276.006817292
-1	0	0	Ki67+	787.268138099 1950.60563724
-1	0	0	Ki67+	2087.73734892 158.86210528
-1	0	0	Ki67+	1230.86473178 1121.39477166
-1	0	0	Ki67+	1837.74545256 1482.58530514
-1	0	0	Ki67+	203.743566947 1861.6150194
-1	0	0	Ki67+	1809.0802737 1437.04894151
-1	0	0	Ki67+	133.730606257 912.26730824
-1	0	0	Ki67+	1320.00390041 631.69446754
-1	0	0	Ki67+	1637.82912614 852.125292045
-1	0	0	Ki67+	1981.77373074 501.966158425
-1	0	0	Ki67+	1788.6016926 1568.23962238
-1	0	0	Ki67+	2036.88122323 1272.35399623
-1	0	0	Ki67+	860.004319647 1509.39751124
-1	0	0	Ki67+	693.167999302 21.2332435874
-1	0	0	Ki67+	562.081794746 900.332235987
-1	0	0	Ki67+	1693.31351752 1592.8027476
-1	0	0	Ki67+	437.931571456 615.66999098
-1	0	0	Ki67+	1845.80963986 1581.69382476
-1	0	0	Ki67+	1656.96539194 687.140874755
-1	0	0	Ki67+	651.578467741 3.88773193263
-1	0	0	Ki67+	335.689299408 2141.79771479
-1	0	0	Ki67+	25.7457869357 1181.15834975
-1	0	0	Ki67+	550.851456828 1938.53004927
-1	0	0	Ki67+	2053.07125495 1632.7267109
-1	0	0	Ki67+	1501.33136057 1786.37820767
-1	0	0	Ki67+	975.902817388 1695.15637862
-1	0	0	Ki67+	1429.33927351 1976.05855026
-1	0	0	Ki67+	2104.1455541 1996.6645604
-1	0	0	Ki67+	83.3340525223 1495.08495823
-1	0	0	Ki67+	856.675002608 305.125433974
-1	0	0	Ki67+	1688.31984032 347.455517696
-1	0	0	Ki67+	1503.17890859 968.120668907
-1	0	0	Ki67+	1656.53632632 1309.06716287
-1	0	0	Ki67+	1445.8109611 2004.2132063
-1	0	0	Ki67+	1941.93240941 398.538077992
-1	0	0	Ki67+	1164.8177577 1690.15431655
-1	0	0	Ki67+	637.562443147 1711.46777106
-1	0	0	Ki67+	575.095814972 1240.335463
-1	0	0	Ki67+	658.326842736 1569.58901672
-1	0	0	Ki67+	554.165036349 1422.53638085
-1	0	0	Ki67+	1466.8062832 1694.5287984
-1	0	0	Ki67+	265.207504239 19.8253421223
-1	0	0	Ki67+	1761.72550043 1318.55837793
-1	0	0	Ki67+	11.8417722316 234.533131205
-1	0	0	Ki67+	1433.67701484 108.809120112
-1	0	0	Ki67+	581.377091679 1988.97608897
-1	0	0	Ki67+	1266.8169851 441.08535554
-1	0	0	Ki67+	269.834544984 883.331807998
-1	0	0	Ki67+	819.568618197 2052.70987097
-1	0	0	Ki67+	542.751759618 202.778536827
-1	0	0	Ki67+	806.754037483 198.18346885
-1	0	0	Ki67+	606.465009808 245.567618621
-1	0	0	Ki67+	1339.1127501 1268.68886454
-1	0	0	Ki67+	1291.12930873 1754.7962087
-1	0	0	Ki67+	830.474447417 407.813859626
-1	0	0	Ki67+	522.449527832 945.933169416
-1	0	0	Ki67+	1014.28214914 181.617967555
-1	0	0	Ki67+	270.156479302 2022.27747963
-1	0	0	Ki67+	1798.18442802 75.5097384721
-1	0	0	Ki67+	1956.09719071 271.375246632
-1	0	0	Ki67+	880.700207931 1109.03213417
-1	0	0	Ki67+	115.965407063 1982.49006212
-1	0	0	Ki67+	515.911460094 1929.4291065
-1	0	0	Ki67+	1005.24201358 857.269042286
-1	0	0	Ki67+	575.425153847 1287.47790662
-1	0	0	Ki67+	1379.62733593 1093.14898508
-1	0	0	Ki67+	2115.85620454 720.483981623
-1	0	0	Ki67+	404.043419503 613.517769059
-1	0	0	Ki67+	660.094118724 1064.86221819
-1	0	0	Ki67+	150.743453722 352.218378972
-1	0	0	Ki67+	1944.93319362 797.223768025
-1	0	0	Ki67+	369.866445547 1173.97545292
-1	0	0	Ki67+	1907.99388229 1179.01914741
-1	0	0	Ki67+	444.456805581 1254.0972194
-1	0	0	Ki67+	2073.21341638 1816.36534114
-1	0	0	Ki67+	1488.45952673 433.575751407
-1	0	0	Ki67+	7.10942520325 1878.69548434
-1	0	0	Ki67+	411.682453175 307.434087544
-1	0	0	Ki67+	949.649564041 933.950825356
-1	0	0	Ki67+	557.985723916 707.573681662
-1	0	0	Ki67+	535.000277554 1714.671364
-1	0	0	Ki67+	512.919006695 1753.72451788
-1	0	0	Ki67+	292.343506834 1177.01208235
-1	0	0	Ki67+	2089.38423146 1695.53172551
-1	0	0	Ki67+	2017.44538714 823.56862169
-1	0	0	Ki67+	857.0089748 1645.74061279
-1	0	0	Ki67+	13.9249395034 1549.48050695
-1	0	0	Ki67+	1910.31289337 5.62046771338
-1	0	0	Ki67+	739.290871899 464.071930328
-1	0	0	Ki67+	1395.33359852 162.560860187
-1	0	0	Ki67+	1221.47182705 1880.92541129
-1	0	0	Ki67+	875.004580751 406.93317373
-1	0	0	Ki67+	525.078553138 1341.45764288
-1	0	0	Ki67+	765.09678782 1426.98549667
-1	0	0	Ki67+	490.063202076 1653.18397029
-1	0	0	Ki67+	1010.52147366 931.306632968
-1	0	0	Ki67+	648.739516312 139.849474598
-1	0	0	Ki67+	1653.15248367 230.795768725
-1	0	0	Ki67+	346.852989135 2069.40668614
-1	0	0	Ki67+	685.5745763 1063.47574946
-1	0	0	Ki67+	771.79605851 1632.40522698
-1	0	0	Ki67+	38.1149333929 460.984639173
-1	0	0	Ki67+	1558.92182924 199.458609348
-1	0	0	Ki67+	895.3213038 448.516286445
-1	0	0	Ki67+	1357.71780943 835.198378047
-1	0	0	Ki67+	707.553796507 1237.79082162
-1	0	0	Ki67+	1132.55772871 388.892004357
-1	0	0	Ki67+	74.043166363 1798.76320216
-1	0	0	Ki67+	697.00787113 1035.07191956
-1	0	0	Ki67+	324.934686726 1294.25728762
-1	0	0	Ki67+	1809.43766292 1327.96243146
-1	0	0	Ki67+	201.953233851 2147.57475168
-1	0	0	Ki67+	751.33194572 506.168398339
-1	0	0	Ki67+	816.170644019 479.864032357
-1	0	0	Ki67+	957.584411696 427.345200095
-1	0	0	Ki67+	295.767739311 303.494094536
-1	0	0	Ki67+	763.343107062 2055.74205844
-1	0	0	Ki67+	1752.43407083 1909.17405735
-1	0	0	Ki67+	1333.82687942 73.4186312662
-1	0	0	Ki67+	1908.23435003 1695.66108356
-1	0	0	Ki67+	1775.12503745 1286.72461281
-1	0	0	Ki67+	1144.37894492 1133.58654556
-1	0	0	Ki67+	1563.33493585 911.610559694
-1	0	0	Ki67+	557.345982972 2139.023374
-1	0	0	Ki67+	672.641999876 2080.86919824
-1	0	0	Ki67+	666.76313116 607.031533203
-1	0	0	Ki67+	1989.38065949 835.924595185
-1	0	0	Ki67+	1622.1330266 339.011347311
-1	0	0	Ki67+	1563.07833492 737.019772808
-1	0	0	Ki67+	1918.06213884 1478.95320529
-1	0	0	Ki67+	97.4960765761 525.101525179
-1	0	0	Ki67+	624.691262664 1467.73600928
-1	0	0	Ki67+	439.296149292 365.70192501
-1	0	0	Ki67+	1545.53107448 1773.79326677
-1	0	0	Ki67+	576.949812985 1732.4998334
-1	0	0	Ki67+	186.692035085 1775.66286324
-1	0	0	Ki67+	198.888654632 2113.67549565
-1	0	0	Ki67+	1103.24780494 1960.96582844
-1	0	0	Ki67+	1246.84701728 241.030262543
-1	0	0	Ki67+	1536.34045467 1518.22540061
-1	0	0	Ki67+	2116.32124835 32.6287574584
-1	0	0	Ki67+	1010.71050638 1747.130868
-1	0	0	Ki67+	909.003282241 1185.27629618
-1	0	0	Ki67+	577.165911923 413.268480225
-1	0	0	Ki67+	225.133658404 314.384771543
-1	0	0	Ki67+	528.097446251 676.378530338
-1	0	0	Ki67+	739.090441832 40.0653642768
-1	0	0	Ki67+	1955.00515275 858.006217519
-1	0	0	Ki67+	75.1083666548 916.626532488
-1	0	0	Ki67+	846.447982433 2144.86428093
-1	0	0	Ki67+	279.10915945 422.642490051
-1	0	0	Ki67+	1452.71616026 1190.9103072
-1	0	0	Ki67+	1666.05815659 2148.6980736
-1	0	0	Ki67+	445.480682003 403.728971597
-1	0	0	Ki67+	739.674110124 241.220121013
-1	0	0	Ki67+	1799.73575989 708.673142083
-1	0	0	Ki67+	1066.54525185 21.9991852805
-1	0	0	Ki67+	533.44946646 1568.0524517
-1	0	0	Ki67+	2026.91172488 251.42347092
-1	0	0	Ki67+	782.478111066 1595.79435306
-1	0	0	Ki67+	1379.82056008 544.020621643
-1	0	0	Ki67+	509.057471481 1277.0767053
-1	0	0	Ki67+	313.799148029 2088.83432894
-1	0	0	Ki67+	1922.26237222 362.809372993
-1	0	0	Ki67+	1490.99482096 1045.51806397
-1	0	0	Ki67+	1109.15732691 213.277826044
-1	0	0	Ki67+	383.975688918 1107.51451344
-1	0	0	Ki67+	219.476898655 405.343731679
-1	0	0	Ki67+	841.353937301 1093.33310052
-1	0	0	Ki67+	2086.82459321 711.29207254
-1	0	0	Ki67+	1224.34862791 1029.83643514
-1	0	0	Ki67+	225.994776645 166.075896438
-1	0	0	Ki67+	1621.87503327 1105.24429211
-1	0	0	Ki67+	464.411769347 2118.02775358
-1	0	0	Ki67+	925.506985826 1140.92204432
-1	0	0	Ki67+	1444.47854787 822.784945019
-1	0	0	Ki67+	686.560494699 583.558707879
-1	0	0	Ki67+	1859.01898392 2143.02222084
-1	0	0	Ki67+	1125.31986428 463.446552483
-1	0	0	Ki67+	1718.33844216 467.564170818
-1	0	0	Ki67+	367.395568308 1803.95064133
-1	0	0	Ki67+	321.319136493 1754.35541649
-1	0	0	Ki67+	990.694302116 959.681482852
-1	0	0	Ki67+	1775.41861926 1903.03748777
-1	0	0	Ki67+	1981.46143977 1127.1931153
-1	0	0	Ki67+	1163.07749917 1264.85709563
-1	0	0	Ki67+	136.781893972 1253.1966458
-1	0	0	Ki67+	1348.33623222 880.691099699
-1	0	0	Ki67+	1068.66011504 1397.24129576
-1	0	0	Ki67+	1484.98617105 1556.00141229
-1	0	0	Ki67+	825.683456612 2115.11134227
-1	0	0	Ki67+	1898.0729316 1666.59937771
-1	0	0	Ki67+	1902.9055075 1834.07707643
-1	0	0	Ki67+	1595.20096591 1657.90683518
-1	0	0	Ki67+	1683.52468956 236.384179325
-1	0	0	Ki67+	75.0630601824 2132.55266
-1	0	0	Ki67+	1341.05928321 1990.50393906
-1	0	0	Ki67+	1788.97734826 925.971814714
-1	0	0	Ki67+	1262.67061764 1485.98561684
-1	0	0	Ki67+	87.9725432732 599.057808791
-1	0	0	Ki67+	826.783693487 369.021000955
-1	0	0	Ki67+	169.359056962 2087.57178662
-1	0	0	Ki67+	609.698471391 1712.08686973
-1	0	0	Ki67+	565.086932729 1706.07361399
-1	0	0	Ki67+	338.839923052 1196.44261941
-1	0	0	Ki67+	1211.52911604 1664.30709676
-1	0	0	Ki67+	306.384302653 1276.66667519
-1	0	0	Ki67+	1963.53471306 2038.06062956
-1	0	0	Ki67+	911.011858387 1718.58063457
-1	0	0	Ki67+	1910.01046939 1880.69363999
-1	0	0	Ki67+	785.923775987 1317.39086351
-1	0	0	Ki67+	1192.93641357 1019.25293685
-1	0	0	Ki67+	246.069162383 1817.60894703
-1	0	0	Ki67+	979.13346726 1114.72930747
-1	0	0	Ki67+	1724.6891299 144.159105705
-1	0	0	Ki67+	185.097097885 1044.79573329
-1	0	0	Ki67+	533.011774167 99.475516518
-1	0	0	Ki67+	757.773183194 1897.46872713
-1	0	0	Ki67+	475.045879593 1020.55073218
-1	0	0	Ki67+	2092.58171807 1645.91715252
-1	0	0	Ki67+	1870.24168544 532.904055892
-1	0	0	Ki67+	170.77670448 1725.76745228
-1	0	0	Ki67+	206.099380179 481.565353674
-1	0	0	Ki67+	1247.79563648 173.75619702
-1	0	0	Ki67+	758.868398769 798.429662038
-1	0	0	Ki67+	969.843955847 357.851561064
-1	0	0	Ki67+	789.007834215 1249.12478165
-1	0	0	Ki67+	2030.05327566 88.3808294021
-1	0	0	Ki67+	754.742998694 349.881664973
-1	0	0	Ki67+	1727.7871525 498.060338475
-1	0	0	Ki67+	748.204411235 1687.10082116
-1	0	0	Ki67+	1195.2547169 1746.51638435
-1	0	0	Ki67+	1199.11957505 1844.66314726
-1	0	0	Ki67+	2012.37357484 755.515127519
-1	0	0	Ki67+	1637.04903433 59.0545709828
-1	0	0	Ki67+	1411.05017012 1253.65391746
-1	0	0	Ki67+	510.963913477 661.06940153
-1	0	0	Ki67+	59.2890203381 690.675267538
-1	0	0	Ki67+	169.93320079 742.869376655
-1	0	0	Ki67+	934.586803377 1506.08751615
-1	0	0	Ki67+	169.603141628 2117.23615448
-1	0	0	Ki67+	1097.34805753 423.448530168
-1	0	0	Ki67+	829.200724881 82.1406865206
-1	0	0	Ki67+	2096.94876669 822.74849618
-1	0	0	Ki67+	1492.88790858 185.834655245
-1	0	0	Ki67+	1840.34311144 2003.62324498
-1	0	0	Ki67+	42.4824585805 1463.51530334
-1	0	0	Ki67+	1121.98582779 864.778895261
-1	0	0	Ki67+	1565.92988968 1984.59499086
-1	0	0	Ki67+	851.515154313 1488.82729194
-1	0	0	Ki67+	270.520307755 1148.17978416
-1	0	0	Ki67+	1308.54460325 2147.02316459
-1	0	0	Ki67+	638.2905507 1545.61852493
-1	0	0	Ki67+	2076.09363443 612.1899712
-1	0	0	Ki67+	109.616826646 500.618994768
-1	0	0	Ki67+	1559.51008334 1960.60154098
-1	0	0	Ki67+	1055.88588032 192.019789901
-1	0	0	Ki67+	125.251969671 441.282644143
-1	0	0	Ki67+	1656.83646447 1279.7072305
-1	0	0	Ki67+	1569.70241588 710.99499319
-1	0	0	Ki67+	1544.80952706 961.67083403
-1	0	0	Ki67+	1677.22001681 2017.47976233
-1	0	0	Ki67+	1893.12399842 1599.20679874
-1	0	0	Ki67+	1829.34287714 129.978370798
-1	0	0	Ki67+	1729.79625512 589.035943204
-1	0	0	Ki67+	1853.84912685 402.015844525
-1	0	0	Ki67+	494.568509051 1710.54041079
-1	0	0	Ki67+	857.603489646 1315.33806776
-1	0	0	Ki67+	209.44723016 1103.07044662
-1	0	0	Ki67+	1811.74880451 167.989401486
-1	0	0	Ki67+	1279.82062426 918.014108899
-1	0	0	Ki67+	155.304663464 942.658224802
-1	0	0	Ki67+	453.794178685 2074.62102844
-1	0	0	Ki67+	1234.24865792 1539.29784503
-1	0	0	Ki67+	539.405015161 328.16891382
-1	0	0	Ki67+	1104.09917207 20.2579661182
-1	0	0	Ki67+	905.813026804 1676.32420894
-1	0	0	Ki67+	1956.9319219 1708.00338297
-1	0	0	Ki67+	864.924990505 2065.99249477
-1	0	0	Ki67+	2042.13413679 1808.47007591
-1	0	0	Ki67+	1044.74514016 1937.42405714
-1	0	0	Ki67+	13.3822602085 902.522544473
-1	0	0	Ki67+	885.766458307 1565.8803584
-1	0	0	Ki67+	1643.54299678 90.763905786
-1	0	0	Ki67+	39.5611277145 1873.60972486
-1	0	0	Ki67+	73.5344322371 1549.50322766
-1	0	0	Ki67+	2124.57779849 1847.4686524
-1	0	0	Ki67+	2095.30030562 2079.93667675
-1	0	0	Ki67+	1930.0202928 1638.17010731
-1	0	0	Ki67+	1631.85024965 444.585646346
-1	0	0	Ki67+	1011.32296701 824.989986154
-1	0	0	Ki67+	1219.95394837 6.18019171376
-1	0	0	Ki67+	10.2868645228 336.114385452
-1	0	0	Ki67+	1996.34123033 1768.34904503
-1	0	0	Ki67+	331.439975108 314.458954955
-1	0	0	Ki67+	1317.52588587 921.677505351
-1	0	0	Ki67+	945.550924013 767.091635121
-1	0	0	Ki67+	1564.99252474 2071.53832744
-1	0	0	Ki67+	1846.57615322 1946.67895197
-1	0	0	Ki67+	1907.85670477 225.792102961
-1	0	0	Ki67+	351.129061401 1365.52936729
-1	0	0	Ki67+	1077.07831363 734.087707931
-1	0	0	Ki67+	1632.27475813 1370.32990313
-1	0	0	Ki67+	105.56394122 336.964744899
-1	0	0	Ki67+	1967.20087661 699.461914622
-1	0	0	Ki67+	575.130627626 1833.03729087
-1	0	0	Ki67+	339.072196211 1777.74405089
-1	0	0	Ki67+	1695.45013862 1168.42713967
-1	0	0	Ki67+	137.137480456 28.1080390226
-1	0	0	Ki67+	2142.00264387 1692.8475349
-1	0	0	Ki67+	1715.95455284 22.8516743973
-1	0	0	Ki67+	158.612249048 518.588469227
-1	0	0	Ki67+	1190.66625879 777.932707979
-1	0	0	Ki67+	1829.16399469 1650.0943825
-1	0	0	Ki67+	1539.5792172 2110.06867297
-1	0	0	Ki67+	295.314019712 828.425123897
-1	0	0	Ki67+	801.93508737 1566.3522866
-1	0	0	Ki67+	39.9180928274 365.650409454
-1	0	0	Ki67+	215.960225923 102.985520203
-1	0	0	Ki67+	298.977821663 1679.81008114
-1	0	0	Ki67+	770.359766437 1292.93998248
-1	0	0	Ki67+	1011.36995496 1016.61444882
-1	0	0	Ki67+	454.434684456 1642.29415538
-1	0	0	Ki67+	534.239694817 816.893323494
-1	0	0	Ki67+	792.854064549 704.291038958
-1	0	0	Ki67+	1048.17248114 1346.70525564
-1	0	0	Ki67+	1461.26982838 1971.44370078
-1	0	0	Ki67+	1851.34638744 1806.99925517
-1	0	0	Ki67+	2006.65847438 1730.68689111
-1	0	0	Ki67+	874.536648737 587.833683237
-1	0	0	Ki67+	1947.62182039 128.575677387
-1	0	0	Ki67+	716.569234552 1114.93706278
-1	0	0	Ki67+	1378.56512283 746.789074683
-1	0	0	Ki67+	458.545422966 1083.52381046
-1	0	0	Ki67+	1008.22800981 2088.87027754
-1	0	0	Ki67+	246.183115801 1866.0567049
-1	0	0	Ki67+	1467.45584552 2097.15422271
-1	0	0	Ki67+	998.226612695 801.394212773
-1	0	0	Ki67+	743.325731051 1923.27333392
-1	0	0	Ki67+	1304.55859262 1178.87035084
-1	0	0	Ki67+	592.435527365 744.063657888
-1	0	0	Ki67+	134.787844741 1285.1500452
-1	0	0	Ki67+	1890.27550176 368.32716865
-1	0	0	Ki67+	1384.92635716 882.284608306
-1	0	0	Ki67+	1951.6922309 191.100120803
-1	0	0	Ki67+	255.05184628 1686.13779887
-1	0	0	Ki67+	1154.10687827 1167.543612
-1	0	0	Ki67+	1113.89961801 266.586396818
-1	0	0	Ki67+	1560.89594272 136.328054614
-1	0	0	Ki67+	696.228899619 2040.83873555
-1	0	0	Ki67+	1826.8781448 320.623574801
-1	0	0	Ki67+	1217.32057618 542.064341976
-1	0	0	Ki67+	100.059399431 300.838305123
-1	0	0	Ki67+	945.073455397 244.728187514
-1	0	0	Ki67+	2144.58587594 851.017843001
-1	0	0	Ki67+	1472.73393203 881.272300894
-1	0	0	Ki67+	1764.12062352 1192.85852599
-1	0	0	Ki67+	1020.7306761 743.15964962
-1	0	0	Ki67+	2081.23006097 2134.37350719
-1	0	0	Ki67+	756.365652538 1827.04701851
-1	0	0	Ki67+	674.148821586 1027.52608418
-1	0	0	Ki67+	220.481253122 1706.65657858
-1	0	0	Ki67+	1804.84831125 1125.16768178
-1	0	0	Ki67+	80.1149527167 1035.93887742
-1	0	0	Ki67+	1546.76315642 438.704441498
-1	0	0	Ki67+	888.443667021 378.268550941
-1	0	0	Ki67+	1512.50586408 1734.25240303
-1	0	0	Ki67+	1547.14266974 1069.90070591
-1	0	0	Ki67+	548.676550017 115.692837409
-1	0	0	Ki67+	1393.64432524 1913.66984241
-1	0	0	Ki67+	682.29178666 1994.57101033
-1	0	0	Ki67+	1393.10123736 858.295985274
-1	0	0	Ki67+	21.9642505755 1797.71520056
-1	0	0	Ki67+	47.7458624308 1543.30056175
-1	0	0	Ki67+	1299.20263695 1601.29863027
-1	0	0	Ki67+	2049.80088199 1085.98304808
-1	0	0	Ki67+	1647.06661528 1065.19625515
-1	0	0	Ki67+	1756.12492395 666.193546025
-1	0	0	Ki67+	1231.22229406 1290.43311765
-1	0	0	Ki67+	1202.67478279 1354.77765165
-1	0	0	Ki67+	559.011388896 959.766694847
-1	0	0	Ki67+	772.324535416 1221.09722516
-1	0	0	Ki67+	2084.63766032 2018.38777794
-1	0	0	Ki67+	1623.4392726 1499.73850405
-1	0	0	Ki67+	255.967543073 494.408659683
-1	0	0	Ki67+	1116.01528265 1650.1497023
-1	0	0	Ki67+	1264.1021305 285.658689406
-1	0	0	Ki67+	1349.17609504 1354.96729251
-1	0	0	Ki67+	1433.91014315 422.916148421
-1	0	0	Ki67+	1899.80580392 1285.58927778
-1	0	0	Ki67+	2036.14890404 1064.74858472
-1	0	0	Ki67+	1149.04398139 219.217669061
-1	0	0	Ki67+	513.891667465 2137.74682671
-1	0	0	Ki67+	665.685421443 444.699024719
-1	0	0	Ki67+	2149.81363313 2105.94253596
-1	0	0	Ki67+	2056.36200074 1130.96395533
-1	0	0	Ki67+	1015.38854947 2061.7870578
-1	0	0	Ki67+	1155.05897618 719.13646652
-1	0	0	Ki67+	920.657221331 577.60779095
-1	0	0	Ki67+	1380.70059649 2006.70504557
-1	0	0	Ki67+	739.287934038 583.253331405
-1	0	0	Ki67+	2032.36918364 1605.41359961
-1	0	0	Ki67+	1743.24105445 1653.6026693
-1	0	0	Ki67+	257.963074604 323.470670093
-1	0	0	Ki67+	54.7219463123 638.184605599
-1	0	0	Ki67+	99.6504143752 1704.683014
-1	0	0	Ki67+	1810.46995222 1070.75970792
-1	0	0	Ki67+	1951.74843474 2090.92427029
-1	0	0	Ki67+	498.637019572 152.606405839
-1	0	0	Ki67+	928.682415902 948.961861461
-1	0	0	Ki67+	815.700213382 734.01479832
-1	0	0	Ki67+	258.26284923 1779.32902477
-1	0	0	Ki67+	1396.43499398 470.279984841
-1	0	0	Ki67+	1709.56157289 1376.0538385
-1	0	0	Ki67+	650.633622953 1805.35716175
-1	0	0	Ki67+	1495.47697638 660.042673494
-1	0	0	Ki67+	826.5948671 1958.576693
-1	0	0	Ki67+	94.4314355818 991.768844376
-1	0	0	Ki67+	861.678510524 1438.75063959
-1	0	0	Ki67+	402.69145188 2040.8297858
-1	0	0	Ki67+	1007.47714773 1141.80120428
-1	0	0	Ki67+	28.2498371981 2120.21582669
-1	0	0	Ki67+	645.507032033 2022.72502119
-1	0	0	Ki67+	1048.34639237 827.782971278
-1	0	0	Ki67+	1642.13604974 1564.77558828
-1	0	0	Ki67+	1181.72002244 286.077250816
-1	0	0	Ki67+	1770.90352392 1013.94333998
-1	0	0	Ki67+	1834.59217362 9.08624952771
-1	0	0	Ki67+	89.285435478 1363.42102518
-1	0	0	Ki67+	627.586097002 1036.2257119
-1	0	0	Ki67+	11.0364844944 2048.44719485
-1	0	0	Ki67+	2019.62446425 1827.35800529
-1	0	0	Ki67+	35.0880106213 951.005566482
-1	0	0	Ki67+	264.460639742 299.730317568
-1	0	0	Ki67+	816.390979535 1833.16000935
-1	0	0	Ki67+	1353.60371035 928.192624611
-1	0	0	Ki67+	1278.66470129 1629.10054269
-1	0	0	Ki67+	1427.85800866 1853.16876653
-1	0	0	Ki67+	2014.52287872 898.918031102
-1	0	0	Ki67+	1887.51557542 2066.2614436
-1	0	0	Ki67+	1002.01901737 1223.79707137
-1	0	0	Ki67+	1396.90633947 1551.68137266
-1	0	0	Ki67+	1453.40456705 288.959781321
-1	0	0	Ki67+	49.9709159604 82.4770205151
-1	0	0	Ki67+	1689.63382173 1509.93461834
-1	0	0	Ki67+	137.585004424 1544.7466255
-1	0	0	Ki67+	29.5366869128 174.885912487
-1	0	0	Ki67+	944.647426371 2130.65987556
-1	0	0	Ki67+	780.360342894 1076.1054333
-1	0	0	Ki67+	2139.92544416 1513.22800064
-1	0	0	Ki67+	1291.31975069 192.605089363
-1	0	0	Ki67+	563.810668594 1148.92873561
-1	0	0	Ki67+	954.89567695 220.702314742
-1	0	0	Ki67+	184.428398601 572.280508946
-1	0	0	Ki67+	1309.98896972 563.315590959
-1	0	0	Ki67+	26.0346427025 884.152640109
-1	0	0	Ki67+	973.232565371 2101.39055215
-1	0	0	Ki67+	943.491370709 71.8879075996
-1	0	0	Ki67+	1129.78629828 1672.6040748
-1	0	0	Ki67+	251.415526334 377.817465756
-1	0	0	Ki67+	709.390767087 1396.0145775
-1	0	0	Ki67+	854.403638694 190.820911693
-1	0	0	Ki67+	902.775565996 1519.98304856
-1	0	0	Ki67+	1276.04611066 1857.83866013
-1	0	0	Ki67+	471.743476388 2002.36815548
-1	0	0	Ki67+	311.236224314 129.99766002
-1	0	0	Ki67+	1655.59875712 1954.7163143
-1	0	0	Ki67+	440.49794138 1398.04962159
-1	0	0	Ki67+	505.53023715 1253.81287068
-1	0	0	Ki67+	501.463519797 974.327717378
-1	0	0	Ki67+	93.1364810076 648.98411975
-1	0	0	Ki67+	1210.6585126 1142.81195036
-1	0	0	Ki67+	1104.6358549 1130.60475502
-1	0	0	Ki67+	1614.37006767 2103.47324162
-1	0	0	Ki67+	2105.19070595 1022.39891583
-1	0	0	Ki67+	423.681821936 1303.12550568
-1	0	0	Ki67+	1436.17364442 1538.47356987
-1	0	0	Ki67+	802.364247943 2005.03892968
-1	0	0	Ki67+	2005.26489084 299.799404658
-1	0	0	Ki67+	655.425642261 703.259064319
-1	0	0	Ki67+	1544.20509784 219.690089271
-1	0	0	Ki67+	1747.16938734 106.736848896
-1	0	0	Ki67+	1090.25828595 809.383207471
-1	0	0	Ki67+	505.433088191 576.739793012
-1	0	0	Ki67+	1986.87315149 1627.17180121
-1	0	0	Ki67+	706.710983579 960.815155605
-1	0	0	Ki67+	1121.76420641 242.349759641
-1	0	0	Ki67+	1899.35912941 2002.12110008
-1	0	0	Ki67+	958.545676004 1312.97792486
-1	0	0	Ki67+	449.608830329 472.386396716
-1	0	0	Ki67+	1954.14173845 1347.25152405
-1	0	0	Ki67+	457.249904763 1040.79969789
-1	0	0	Ki67+	394.287467158 194.4126642
-1	0	0	Ki67+	1959.31384349 1006.21438272
-1	0	0	Ki67+	918.972953531 747.776523806
-1	0	0	Ki67+	152.026284432 1100.55646764
-1	0	0	Ki67+	642.382400713 1511.00560977
-1	0	0	Ki67+	56.3503181252 1724.69233864
-1	0	0	Ki67+	1937.34466295 1014.27267205
-1	0	0	Ki67+	1472.26528376 698.865032788
-1	0	0	Ki67+	397.423739134 50.0038121747
-1	0	0	Ki67+	2091.03838169 1866.35602462
-1	0	0	Ki67+	210.029004313 68.5929841697
-1	0	0	Ki67+	907.607039418 1032.85884649
-1	0	0	Ki67+	917.575507054 544.710785786
-1	0	0	Ki67+	1032.16066071 610.608540905
-1	0	0	Ki67+	955.507609799 2048.99141049
-1	0	0	Ki67+	1238.84941146 1170.31647762
-1	0	0	Ki67+	1894.97571464 919.97429393
-1	0	0	Ki67+	667.845474029 1697.25185598
-1	0	0	Ki67+	593.905959129 1567.02125544
-1	0	0	Ki67+	1094.62231677 1668.75080953
-1	0	0	Ki67+	585.218451294 1420.08615232
-1	0	0	Ki67+	733.638914897 1378.41450147
-1	0	0	Ki67+	1115.83250285 1328.34364901
-1	0	0	Ki67+	1781.6058194 554.942691972
-1	0	0	Ki67+	2127.64744432 2127.62270449
-1	0	0	Ki67+	482.452858351 1049.17866281
-1	0	0	Ki67+	1557.02332537 575.135548347
-1	0	0	Ki67+	136.140244629 1135.50179363
-1	0	0	Ki67+	490.205201929 1081.92520379
-1	0	0	Ki67+	1515.85591327 157.662053689
-1	0	0	Ki67+	1022.46706735 1418.42227237
-1	0	0	Ki67+	746.94939724 876.206440493
-1	0	0	Ki67+	1668.70790664 534.814480234
-1	0	0	Ki67+	1728.06815111 1881.02063035
-1	0	0	Ki67+	3.43481799874 1239.40637178
-1	0	0	Ki67+	2149.53007208 1007.5518302
-1	0	0	Ki67+	1713.39528745 1958.21663406
-1	0	0	Ki67+	773.5443257 1462.78617161
-1	0	0	Ki67+	1923.70035166 590.222645709
-1	0	0	Ki67+	285.982902822 400.485752442
-1	0	0	Ki67+	427.043819225 1883.37043965
-1	0	0	Ki67+	234.579288665 134.778338446
-1	0	0	Ki67+	2070.36523541 483.205148609
-1	0	0	Ki67+	970.183664548 1384.26654899
-1	0	0	Ki67+	1308.27591382 48.4529898745
-1	0	0	Ki67+	702.315383813 1614.60880896
-1	0	0	Ki67+	1665.06721084 1115.56717203
-1	0	0	Ki67+	296.255000859 1075.28403942
-1	0	0	Ki67+	490.410056165 1355.56509548
-1	0	0	Ki67+	2044.98243642 2064.89936138
-1	0	0	Ki67+	1353.32659617 2124.48176437
-1	0	0	Ki67+	939.442879408 1199.93123032
-1	0	0	Ki67+	844.043192851 1051.38548607
-1	0	0	Ki67+	1312.67759249 1203.49222372
-1	0	0	Ki67+	1264.39179682 1450.03508034
-1	0	0	Ki67+	461.453927813 1470.29279248
-1	0	0	Ki67+	36.9717004075 1767.5157729
-1	0	0	Ki67+	358.680217889 258.709663934
-1	0	0	Ki67+	613.722932658 1587.4393346
-1	0	0	Ki67+	499.441348699 1795.10033665
-1	0	0	Ki67+	930.700942646 378.371775799
-1	0	0	Ki67+	1498.80869805 765.461924836
-1	0	0	Ki67+	509.143807724 442.156413138
-1	0	0	Ki67+	1270.42779892 604.633026874
-1	0	0	Ki67+	1864.26907144 353.568008351
-1	0	0	Ki67+	303.116850744 951.821137968
-1	0	0	Ki67+	1309.6804735 1066.76610994
-1	0	0	Ki67+	1058.28541642 1788.03401226
-1	0	0	Ki67+	601.492746698 997.065305485
-1	0	0	Ki67+	1040.16569913 2134.48158826
-1	0	0	Ki67+	907.841151782 674.103250902
-1	0	0	Ki67+	1570.38842461 290.058270139
-1	0	0	Ki67+	522.89225973 1440.40448326
-1	0	0	Ki67+	1993.87219279 691.391894055
-1	0	0	Ki67+	876.912425281 17.9808595577
-1	0	0	CD3+/CD8+/Ki67+	1472.33902326 1329.82973984
-1	0	0	CD3+/CD8+/Ki67+	1780.86442392 898.48899683
-1	0	0	CD3+/CD8+/Ki67+	1680.96859765 1007.67647584
-1	0	0	CD3+/CD8+/Ki67+	3.71173076128 1523.86396146
-1	0	0	CD3+/CD8+/Ki67+	1219.43819977 1194.75549673
-1	0	0	CD3+/CD8+/Ki67+	1508.48218255 65.9686667436
-1	0	0	CD3+/CD8+/Ki67+	784.406182657 884.772733123
-1	0	0	CD3+/CD8+/Ki67+	428.476261083 59.2719945984
-1	0	0	CD3+/CD8+/Ki67+	17.8920670083 791.748174186
-1	0	0	CD3+/CD8+/Ki67+	1091.13453646 469.529678387
-1	0	0	CD3+/CD8+/Ki67+	1526.74526862 345.885242552
-1	0	0	CD3+/CD8+/Ki67+	1791.13673694 777.865895445
-1	0	0	CD3+/CD8+/Ki67+	1384.39384158 633.511522542
-1	0	0	CD3+/CD8+/Ki67+	2120.12919306 1730.87891339
-1	0	0	CD3+/CD8+/Ki67+	852.6362031 1177.55875254
-1	0	0	CD3+/CD8+/Ki67+	1040.74871869 498.59518081
-1	0	0	CD3+/CD8+/Ki67+	1663.29230481 1646.99145868
-1	0	0	CD3+/CD8+/Ki67+	215.714370979 34.1718623048
-1	0	0	CD3+/CD8+/Ki67+	587.113735983 800.437974059
-1	0	0	CD3+/CD8+/Ki67+	1027.57122621 1632.40919784
-1	0	0	CD3+/CD8+/Ki67+	1771.02970936 1371.22765048
-1	0	0	CD3+/CD8+/Ki67+	971.702422081 90.6044543283
-1	0	0	CD3+/CD8+/Ki67+	1370.90827381 447.043214615
-1	0	0	CD3+/CD8+/Ki67+	1630.94493304 948.804842808
-1	0	0	CD3+/CD8+/Ki67+	159.052119355 1808.93851645
-1	0	0	CD3+/CD8+/Ki67+	1072.92845783 1549.5922306
-1	0	0	CD3+/CD8+/Ki67+	368.041593989 446.409367099
-1	0	0	CD3+/CD8+/Ki67+	1990.47698753 2070.29916435
-1	0	0	CD3+/CD8+/Ki67+	741.803558672 1537.2795214
-1	0	0	CD3+/CD8+/Ki67+	1822.64252001 1757.45362409
-1	0	0	CD3+/CD8+/Ki67+	458.70655922 1799.13230152
-1	0	0	CD3+/CD8+/Ki67+	2066.45969916 541.985193832
-1	0	0	CD3+/CD8+/Ki67+	26.1941251048 117.0600889
-1	0	0	CD3+/CD8+/Ki67+	13.8122906668 526.709837995
-1	0	0	CD3+/CD8+/Ki67+	433.55188879 1593.19920298
-1	0	0	CD3+/CD8+/Ki67+	291.675940174 776.380980225
-1	0	0	CD3+/CD8+/Ki67+	287.090112578 1750.75931597
-1	0	0	CD3+/CD8+/Ki67+	1400.70448764 348.441366524
-1	0	0	CD3+/CD8+/Ki67+	622.854768034 1651.01073164
-1	0	0	CD3+/CD8+/Ki67+	134.634375897 1728.95209451
-1	0	0	CD3+/CD8+/Ki67+	381.073405957 1887.6463636
-1	0	0	CD3+/CD8+/Ki67+	205.003804288 1631.18410093
-1	0	0	CD3+/CD8+/Ki67+	424.099197565 1100.36146463
-1	0	0	CD3+/CD8+/Ki67+	973.657767786 1478.83967495
-1	0	0	CD3+/CD8+/Ki67+	998.597135586 609.666904448
-1	0	0	CD3+/CD8+/Ki67+	1937.23772807 88.0426122932
-1	0	0	CD3+/CD8+/Ki67+	836.46776399 1401.20496937
-1	0	0	CD3+/CD8+/Ki67+	702.366631731 248.489659129
-1	0	0	CD3+/CD8+/Ki67+	1156.9938809 1497.60141656
-1	0	0	CD3+/CD8+/Ki67+	368.527168215 535.228035289
#EOF
