# Supplementary material for: Data-Driven Discovery of Immune Contexture Biomarkers
Source: Front Oncol. 2018 Dec 18;8:627. doi: 10.3389/fonc.2018.00627 (PMC6305402; doi:10.3389/fonc.2018.00627)
Supplement: Data Sheet 2.zip — The synthetic dataset used for verifying the approach (section 3.1; Figure 4) is provided as a collection of text files describing regions, markers, and metadata. [file Data_Sheet_2.zip › verificationDataset/testdata_055_ImageObjects.txt]

barcode_target	testdata_055
barcode_origin	-1
workflow_target_version	-1
workflow_origin	-1
workflow_origin_version	-1
iH	-1
iW	-1
user	None

-1	0	0	Ki67+	1680.87218576 537.661168271
-1	0	0	Ki67+	1205.82154041 1126.27360203
-1	0	0	Ki67+	889.681262039 628.352466102
-1	0	0	Ki67+	77.3454622423 1224.7711488
-1	0	0	Ki67+	55.7775045049 1597.8075065
-1	0	0	Ki67+	514.523261309 36.5822096534
-1	0	0	Ki67+	1196.34198544 1220.58073931
-1	0	0	Ki67+	252.031413231 34.0435924584
-1	0	0	Ki67+	267.878536937 1180.34239312
-1	0	0	Ki67+	1041.14248326 1355.7595456
-1	0	0	Ki67+	1580.51492386 152.788211454
-1	0	0	Ki67+	1863.12442447 645.071594711
-1	0	0	Ki67+	1378.00067249 162.799778408
-1	0	0	Ki67+	964.635630322 302.005823184
-1	0	0	Ki67+	879.334164173 1646.82891693
-1	0	0	Ki67+	1933.50311564 7.51339433541
-1	0	0	Ki67+	311.07399104 370.365062817
-1	0	0	Ki67+	212.050848723 1488.94171982
-1	0	0	Ki67+	339.336620131 2106.65680609
-1	0	0	Ki67+	337.212541734 408.57027828
-1	0	0	Ki67+	1329.78711486 1675.11576549
-1	0	0	Ki67+	1115.4399353 951.752346833
-1	0	0	Ki67+	839.420756901 1375.94736159
-1	0	0	Ki67+	1375.13558415 880.312488573
-1	0	0	Ki67+	238.023686132 168.870078587
-1	0	0	Ki67+	1079.12775431 1533.15311661
-1	0	0	Ki67+	968.177237007 1786.04373264
-1	0	0	Ki67+	1050.0375063 791.138298773
-1	0	0	Ki67+	2130.93011575 1408.83539905
-1	0	0	Ki67+	102.468053439 640.602494293
-1	0	0	Ki67+	784.779325471 1016.93559777
-1	0	0	Ki67+	954.102448556 329.83316825
-1	0	0	Ki67+	280.117974419 379.144015013
-1	0	0	Ki67+	1492.11868412 589.13655995
-1	0	0	Ki67+	2038.93576136 762.885235098
-1	0	0	Ki67+	1241.82325145 986.804131645
-1	0	0	Ki67+	2134.59081649 1944.15559807
-1	0	0	Ki67+	1475.07956714 1865.66020415
-1	0	0	Ki67+	645.338743334 2106.14328906
-1	0	0	Ki67+	39.9636515757 713.070701396
-1	0	0	Ki67+	39.9956492934 1933.32856315
-1	0	0	Ki67+	822.999372644 812.989675507
-1	0	0	Ki67+	1654.50440092 563.567622679
-1	0	0	Ki67+	1809.40955474 1359.39610582
-1	0	0	Ki67+	1171.32768014 537.444277298
-1	0	0	Ki67+	830.794797573 389.336093868
-1	0	0	Ki67+	1432.24035679 897.952576062
-1	0	0	Ki67+	410.619083143 881.488587165
-1	0	0	Ki67+	1495.10247029 335.387491156
-1	0	0	Ki67+	484.590772158 2080.61771977
-1	0	0	Ki67+	1037.96364196 187.718745502
-1	0	0	Ki67+	2118.32011754 414.860849301
-1	0	0	Ki67+	1262.0930038 1800.95238037
-1	0	0	Ki67+	1100.92910832 1805.16809256
-1	0	0	Ki67+	333.78914394 1027.76434957
-1	0	0	Ki67+	1699.77716054 1167.76959538
-1	0	0	Ki67+	855.822670163 482.72457928
-1	0	0	Ki67+	854.164063893 1977.2852326
-1	0	0	Ki67+	1364.37495884 1645.26934889
-1	0	0	Ki67+	367.439705213 1845.17578981
-1	0	0	Ki67+	1067.92872275 1896.84872457
-1	0	0	Ki67+	1084.19419826 1099.8981846
-1	0	0	Ki67+	1174.96576516 1863.39413307
-1	0	0	Ki67+	193.372619686 435.556483571
-1	0	0	Ki67+	1469.05011732 1220.31173672
-1	0	0	Ki67+	1382.9332088 63.9474364041
-1	0	0	Ki67+	807.330632171 989.42787534
-1	0	0	Ki67+	73.5895309776 1421.40384934
-1	0	0	Ki67+	834.3241222 1220.55022802
-1	0	0	Ki67+	1392.75542908 1391.76130847
-1	0	0	Ki67+	2149.66514196 2146.48769835
-1	0	0	Ki67+	973.710365737 436.276332496
-1	0	0	Ki67+	511.502977286 401.054094221
-1	0	0	Ki67+	1641.38613978 1665.01561743
-1	0	0	Ki67+	1397.43630248 32.3996375933
-1	0	0	Ki67+	368.316890973 851.557579086
-1	0	0	Ki67+	521.59608144 1584.18997037
-1	0	0	Ki67+	276.727788769 104.325788273
-1	0	0	Ki67+	1991.46460355 238.328550581
-1	0	0	Ki67+	1755.97745892 1640.88393264
-1	0	0	Ki67+	676.785351767 257.65626695
-1	0	0	Ki67+	1264.67945283 1376.33442533
-1	0	0	Ki67+	1579.10053033 226.277935466
-1	0	0	Ki67+	391.648627266 264.566774796
-1	0	0	Ki67+	1152.78372957 322.058063908
-1	0	0	Ki67+	1821.5634022 1964.44608717
-1	0	0	Ki67+	114.754190915 2006.57238625
-1	0	0	Ki67+	1283.69753736 509.468230277
-1	0	0	Ki67+	6.4915598258 899.541139437
-1	0	0	Ki67+	1881.76530576 1765.85304269
-1	0	0	Ki67+	167.527987674 2106.20102263
-1	0	0	Ki67+	167.666593481 1343.22898959
-1	0	0	Ki67+	1348.57741588 1436.97345274
-1	0	0	Ki67+	901.781871834 1812.32226464
-1	0	0	Ki67+	1509.45357154 1139.34027946
-1	0	0	Ki67+	1426.06292148 18.0561946249
-1	0	0	Ki67+	190.534020196 885.397969942
-1	0	0	Ki67+	1341.26139215 2111.54207557
-1	0	0	Ki67+	1152.0258141 669.565685986
-1	0	0	Ki67+	103.170702786 1502.34587309
-1	0	0	Ki67+	850.566003558 773.828873059
-1	0	0	Ki67+	972.543189198 1969.98279526
-1	0	0	Ki67+	1293.64695409 2044.05494825
-1	0	0	Ki67+	1946.60601027 1840.13847236
-1	0	0	Ki67+	1829.74690555 1546.75927361
-1	0	0	Ki67+	416.797333013 1542.89509328
-1	0	0	Ki67+	1587.36078392 2079.95075785
-1	0	0	Ki67+	1618.24961778 304.799043453
-1	0	0	Ki67+	974.155165288 1735.43311378
-1	0	0	Ki67+	329.180048722 870.083134075
-1	0	0	Ki67+	1400.25033097 1861.59228852
-1	0	0	Ki67+	1567.146832 849.40497846
-1	0	0	Ki67+	178.481012539 580.49481414
-1	0	0	Ki67+	590.867760952 173.327069264
-1	0	0	Ki67+	1805.62203888 847.97363191
-1	0	0	Ki67+	1693.46760833 2056.92872976
-1	0	0	Ki67+	1574.74237688 535.320978412
-1	0	0	Ki67+	824.402730147 597.384005704
-1	0	0	Ki67+	1620.94029193 725.984548833
-1	0	0	Ki67+	2148.9660353 1370.47333429
-1	0	0	Ki67+	1015.3167047 290.491733069
-1	0	0	Ki67+	1027.97636177 563.211167917
-1	0	0	Ki67+	1026.79910967 947.327959605
-1	0	0	Ki67+	1299.04475039 1372.98915248
-1	0	0	Ki67+	657.389261949 958.867707284
-1	0	0	Ki67+	1445.85594874 994.665360164
-1	0	0	Ki67+	421.550663858 1100.41392951
-1	0	0	Ki67+	1349.49238557 1877.70012052
-1	0	0	Ki67+	1487.42833649 453.865451961
-1	0	0	Ki67+	798.143010838 1610.21666454
-1	0	0	Ki67+	745.953110173 551.907153513
-1	0	0	Ki67+	1360.33645212 2016.61796332
-1	0	0	Ki67+	617.584303464 1582.84692595
-1	0	0	Ki67+	954.71197247 45.4296957631
-1	0	0	Ki67+	1097.67835576 836.495959071
-1	0	0	Ki67+	1036.14717038 692.207297737
-1	0	0	Ki67+	1735.72257655 665.690823957
-1	0	0	Ki67+	46.948320776 1457.13920579
-1	0	0	Ki67+	1473.86029018 1778.98192373
-1	0	0	Ki67+	150.809292529 1837.31125495
-1	0	0	Ki67+	728.764381315 179.173140022
-1	0	0	Ki67+	1406.31990343 94.916577865
-1	0	0	Ki67+	1885.6768227 2054.00579426
-1	0	0	Ki67+	645.057824606 1170.39208752
-1	0	0	Ki67+	1854.43107866 1725.83114597
-1	0	0	Ki67+	348.545682692 1910.73982508
-1	0	0	Ki67+	427.760066362 1025.17731327
-1	0	0	Ki67+	1392.99389238 1093.14567421
-1	0	0	Ki67+	798.868166267 91.1856738627
-1	0	0	Ki67+	563.450519667 454.297676561
-1	0	0	Ki67+	1890.15403615 2116.79378097
-1	0	0	Ki67+	917.977701822 931.840552807
-1	0	0	Ki67+	417.274101945 402.457458719
-1	0	0	Ki67+	1462.3841838 2105.14957562
-1	0	0	Ki67+	1590.60127261 115.985865509
-1	0	0	Ki67+	747.656082383 2050.84054232
-1	0	0	Ki67+	1850.12026319 1528.39136062
-1	0	0	Ki67+	1412.90172226 474.5194198
-1	0	0	Ki67+	289.028611805 1831.13117475
-1	0	0	Ki67+	1159.4230347 1394.36235188
-1	0	0	Ki67+	825.557203986 1919.99850557
-1	0	0	Ki67+	1097.6806291 617.642964798
-1	0	0	Ki67+	214.059287313 1000.73858659
-1	0	0	Ki67+	1833.84645785 896.23975711
-1	0	0	Ki67+	1825.76151257 933.166526099
-1	0	0	Ki67+	524.704872938 1088.4124579
-1	0	0	Ki67+	1649.73049442 1313.88907134
-1	0	0	Ki67+	101.757342856 1742.27356351
-1	0	0	Ki67+	2016.39667237 2118.48804227
-1	0	0	Ki67+	1844.92194767 1286.28005302
-1	0	0	Ki67+	1902.16422042 278.465365589
-1	0	0	Ki67+	344.782155224 1586.07306459
-1	0	0	Ki67+	241.558959562 127.926548362
-1	0	0	Ki67+	1019.81984803 467.808449009
-1	0	0	Ki67+	473.493592974 802.60829608
-1	0	0	Ki67+	1502.76679046 1874.24101954
-1	0	0	Ki67+	1130.0142313 112.683179585
-1	0	0	Ki67+	917.051768024 829.261908806
-1	0	0	Ki67+	599.743952084 505.737374035
-1	0	0	Ki67+	674.613502241 344.167809803
-1	0	0	Ki67+	2022.96153962 1094.55397051
-1	0	0	Ki67+	613.213301872 1805.61832169
-1	0	0	Ki67+	7.28900348376 1813.00651065
-1	0	0	Ki67+	1937.52572031 1938.28218987
-1	0	0	Ki67+	142.219809648 1424.02229355
-1	0	0	Ki67+	2009.58518595 373.597494357
-1	0	0	Ki67+	687.825549491 704.527905956
-1	0	0	Ki67+	860.383314273 1249.15568953
-1	0	0	Ki67+	1314.58441885 1128.889449
-1	0	0	Ki67+	757.762598496 887.82101451
-1	0	0	Ki67+	1403.73381166 497.269519122
-1	0	0	Ki67+	1529.28465591 2106.18468786
-1	0	0	Ki67+	2034.6293713 2067.8774284
-1	0	0	Ki67+	422.427416697 1497.34313814
-1	0	0	Ki67+	58.0162166788 420.12212879
-1	0	0	Ki67+	1228.79689599 1444.07348344
-1	0	0	Ki67+	273.118969822 1060.59379491
-1	0	0	Ki67+	466.797659333 160.868271969
-1	0	0	Ki67+	1798.04765763 368.584249947
-1	0	0	Ki67+	1465.54755635 1265.64257721
-1	0	0	Ki67+	392.710326316 1376.6454067
-1	0	0	Ki67+	1221.68221034 1036.58699376
-1	0	0	Ki67+	1694.63654713 645.079445035
-1	0	0	Ki67+	96.4455987147 2139.02306395
-1	0	0	Ki67+	1201.65933621 1552.11171173
-1	0	0	Ki67+	1572.23965503 2013.70508324
-1	0	0	Ki67+	1567.46300243 1785.64577616
-1	0	0	Ki67+	1325.24099353 1519.8426223
-1	0	0	Ki67+	1008.42670217 1089.10146219
-1	0	0	Ki67+	489.156874118 1093.26730197
-1	0	0	Ki67+	283.447980923 25.7482824219
-1	0	0	Ki67+	811.453630777 965.533716691
-1	0	0	Ki67+	224.300384233 290.262375802
-1	0	0	Ki67+	284.161188791 1548.00776525
-1	0	0	Ki67+	1603.20573652 1879.70304314
-1	0	0	Ki67+	1201.76878711 1981.26739108
-1	0	0	Ki67+	1798.47244231 625.480082733
-1	0	0	Ki67+	1855.34288336 308.090070273
-1	0	0	Ki67+	1487.09985754 218.10172524
-1	0	0	Ki67+	509.951869964 454.937305204
-1	0	0	Ki67+	1946.36666358 593.210960831
-1	0	0	Ki67+	1579.09717155 1236.55585356
-1	0	0	Ki67+	1261.86729544 1575.39349684
-1	0	0	Ki67+	1298.48168622 1225.92915982
-1	0	0	Ki67+	2145.43080797 560.718301285
-1	0	0	Ki67+	1586.72814335 1922.67060452
-1	0	0	Ki67+	162.383482233 1629.76745263
-1	0	0	Ki67+	1911.31108484 355.454099411
-1	0	0	Ki67+	297.396721473 2035.14879665
-1	0	0	Ki67+	1694.5782451 256.812291467
-1	0	0	Ki67+	1827.54235872 1823.33447882
-1	0	0	Ki67+	218.130664038 1835.33592948
-1	0	0	Ki67+	1681.58632624 1556.7287493
-1	0	0	Ki67+	1419.48901771 191.406981294
-1	0	0	Ki67+	197.574178317 481.080544956
-1	0	0	Ki67+	770.433650876 1353.71345043
-1	0	0	Ki67+	919.060855584 896.147551188
-1	0	0	Ki67+	446.563416621 2140.43661933
-1	0	0	Ki67+	544.881858567 1959.99013574
-1	0	0	Ki67+	742.740084971 481.045329567
-1	0	0	Ki67+	1376.4750401 294.048473271
-1	0	0	Ki67+	290.00728299 1745.18857131
-1	0	0	Ki67+	894.702082885 1120.11978416
-1	0	0	Ki67+	594.668213485 1282.32908428
-1	0	0	Ki67+	1742.24961556 1440.08180839
-1	0	0	Ki67+	968.05253867 669.625666211
-1	0	0	Ki67+	409.539359974 1670.88123045
-1	0	0	Ki67+	194.801262681 1372.96969282
-1	0	0	Ki67+	1903.46803978 1645.48179529
-1	0	0	Ki67+	363.173114189 1491.32137863
-1	0	0	Ki67+	1375.74149048 1544.63950732
-1	0	0	Ki67+	1177.28289065 2136.69519347
-1	0	0	Ki67+	1694.92860342 1704.97623674
-1	0	0	Ki67+	1748.57229744 1759.59888163
-1	0	0	Ki67+	454.323408636 1944.34549297
-1	0	0	Ki67+	1336.32127668 2087.52569248
-1	0	0	Ki67+	799.284916227 340.158585548
-1	0	0	Ki67+	19.6689183933 1058.38784785
-1	0	0	Ki67+	1191.12415589 1085.76118489
-1	0	0	Ki67+	1740.1957371 1929.39825285
-1	0	0	Ki67+	1162.57549345 1750.69378877
-1	0	0	Ki67+	1891.68128008 211.884551252
-1	0	0	Ki67+	1597.09696791 698.027569545
-1	0	0	Ki67+	1877.51794937 589.413809707
-1	0	0	Ki67+	2038.52268009 1173.60081908
-1	0	0	Ki67+	454.247634225 376.500507068
-1	0	0	Ki67+	1155.55871075 351.390090815
-1	0	0	Ki67+	1586.9777944 902.539392559
-1	0	0	Ki67+	2012.44925957 1802.68051119
-1	0	0	Ki67+	1796.7457244 1538.00551699
-1	0	0	Ki67+	811.764940384 898.841740639
-1	0	0	Ki67+	1881.62851915 1120.78303444
-1	0	0	Ki67+	2099.24803486 2101.2010398
-1	0	0	Ki67+	2048.64989917 1988.60271382
-1	0	0	Ki67+	493.043901201 1423.17878096
-1	0	0	Ki67+	159.910564976 1025.65485295
-1	0	0	Ki67+	304.306837812 143.344506336
-1	0	0	Ki67+	2065.82171546 428.256352219
-1	0	0	Ki67+	6.67431738439 1623.33205947
-1	0	0	Ki67+	1019.42920025 1928.50662724
-1	0	0	Ki67+	764.471832186 759.301320722
-1	0	0	Ki67+	888.958018753 2101.92101588
-1	0	0	Ki67+	244.525618844 904.895206415
-1	0	0	Ki67+	1056.46524851 828.623329554
-1	0	0	Ki67+	11.5148370776 1172.7726365
-1	0	0	Ki67+	877.163771364 184.323619042
-1	0	0	Ki67+	1582.3368271 968.154748792
-1	0	0	Ki67+	1352.826342 936.415315377
-1	0	0	Ki67+	1192.98559223 739.362615784
-1	0	0	Ki67+	243.456429258 1511.82073153
-1	0	0	Ki67+	171.759938424 699.800127246
-1	0	0	Ki67+	1473.12923912 1111.19390427
-1	0	0	Ki67+	528.983459839 489.374684478
-1	0	0	Ki67+	880.655527747 1738.37402039
-1	0	0	Ki67+	591.582591043 2005.17906845
-1	0	0	Ki67+	1422.04434132 438.427265021
-1	0	0	Ki67+	326.330376743 1736.93320001
-1	0	0	Ki67+	1552.67891282 1064.42253457
-1	0	0	Ki67+	1703.38798623 1209.02234117
-1	0	0	Ki67+	128.653819573 106.57375097
-1	0	0	Ki67+	310.693563533 207.854924146
-1	0	0	Ki67+	1216.37951618 1645.54210522
-1	0	0	Ki67+	2066.27752999 1891.43384734
-1	0	0	Ki67+	1790.25750503 885.820352188
-1	0	0	Ki67+	849.28794141 248.528755024
-1	0	0	Ki67+	372.071920529 87.3957599081
-1	0	0	Ki67+	385.735430717 437.091540726
-1	0	0	Ki67+	629.524368768 1145.25634046
-1	0	0	Ki67+	269.213727348 1028.6894575
-1	0	0	Ki67+	1353.26397188 1739.56202558
-1	0	0	Ki67+	1473.8080773 254.471240408
-1	0	0	Ki67+	1279.81147262 824.500745545
-1	0	0	Ki67+	1051.53812484 1466.26149685
-1	0	0	Ki67+	1537.27727714 227.337418171
-1	0	0	Ki67+	1487.7607582 45.6348536566
-1	0	0	Ki67+	104.912069314 270.160244441
-1	0	0	Ki67+	1057.71459063 979.607670605
-1	0	0	Ki67+	1859.29674194 549.64772269
-1	0	0	Ki67+	1190.38539765 357.563277486
-1	0	0	Ki67+	1612.3460125 219.049957035
-1	0	0	Ki67+	1616.02157777 1846.76237574
-1	0	0	Ki67+	155.329904134 479.494699729
-1	0	0	Ki67+	1820.90969461 156.289757907
-1	0	0	Ki67+	1522.00736408 531.427178223
-1	0	0	Ki67+	91.8852883759 1576.21535377
-1	0	0	Ki67+	1502.00831605 2068.65054399
-1	0	0	Ki67+	1911.59100454 175.879780004
-1	0	0	Ki67+	1604.1432682 1156.36577431
-1	0	0	Ki67+	661.576051707 129.260525566
-1	0	0	Ki67+	1200.82750897 1906.68299667
-1	0	0	Ki67+	1581.59467165 178.237725768
-1	0	0	Ki67+	525.210417593 657.859809865
-1	0	0	Ki67+	437.139995295 1967.82342508
-1	0	0	Ki67+	76.8393977282 1914.63875139
-1	0	0	Ki67+	708.03965211 354.56005923
-1	0	0	Ki67+	155.444165414 446.468798129
-1	0	0	Ki67+	1927.98878247 467.287593694
-1	0	0	Ki67+	1115.22886482 1193.25026393
-1	0	0	Ki67+	1904.40395993 745.976741256
-1	0	0	Ki67+	1597.25235252 1129.69593163
-1	0	0	Ki67+	760.478682734 1015.41252199
-1	0	0	Ki67+	364.878019594 1296.6702404
-1	0	0	Ki67+	1407.57437052 1808.00641881
-1	0	0	Ki67+	594.984488914 385.511976752
-1	0	0	Ki67+	484.234404984 1928.10412601
-1	0	0	Ki67+	2105.2182569 26.8059956901
-1	0	0	Ki67+	2090.15992191 1726.78582868
-1	0	0	Ki67+	100.69790049 380.682400973
-1	0	0	Ki67+	354.259891565 791.161983606
-1	0	0	Ki67+	2053.78028402 1046.49987588
-1	0	0	Ki67+	1632.01701541 240.820172468
-1	0	0	Ki67+	821.703970766 340.203060182
-1	0	0	Ki67+	2136.77988264 719.89159096
-1	0	0	Ki67+	612.917219278 324.932515646
-1	0	0	Ki67+	1709.40257765 1976.76031429
-1	0	0	Ki67+	1306.72717504 1395.59982124
-1	0	0	Ki67+	659.908996111 2124.58419952
-1	0	0	Ki67+	589.762048985 92.0729230937
-1	0	0	Ki67+	506.070847041 1729.96579672
-1	0	0	Ki67+	825.895110983 1262.84982197
-1	0	0	Ki67+	1188.51372553 956.418944131
-1	0	0	Ki67+	1430.06919989 601.382820458
-1	0	0	Ki67+	593.825287329 905.293758517
-1	0	0	Ki67+	2127.01459136 762.892129493
-1	0	0	Ki67+	1799.44751948 1050.70348829
-1	0	0	Ki67+	1651.46421701 2115.7939041
-1	0	0	Ki67+	1273.05672794 578.988372118
-1	0	0	Ki67+	1637.80545092 1087.48631946
-1	0	0	Ki67+	54.7622147287 2014.06047182
-1	0	0	Ki67+	774.435984875 943.128411964
-1	0	0	Ki67+	219.433431327 569.249124652
-1	0	0	Ki67+	1967.89702444 1913.03511073
-1	0	0	Ki67+	1302.53678627 488.078182295
-1	0	0	Ki67+	384.120333557 1703.63772555
-1	0	0	Ki67+	346.825519201 1068.53694215
-1	0	0	Ki67+	1996.54916883 758.249905342
-1	0	0	Ki67+	457.209856951 1120.61427377
-1	0	0	Ki67+	1998.48263842 1561.88043405
-1	0	0	Ki67+	810.377764321 298.256371702
-1	0	0	Ki67+	1663.40977964 374.751844389
-1	0	0	Ki67+	1000.32339653 506.930141609
-1	0	0	Ki67+	2132.19805714 1863.34813857
-1	0	0	Ki67+	538.457165862 1295.6120017
-1	0	0	Ki67+	1602.57787465 1580.80016919
-1	0	0	Ki67+	1073.52701419 1849.4080465
-1	0	0	Ki67+	1722.09066155 775.61414066
-1	0	0	Ki67+	1685.08949396 1110.58282742
-1	0	0	Ki67+	2003.63434384 1982.31206461
-1	0	0	Ki67+	1825.63257444 1300.96504576
-1	0	0	Ki67+	655.671354353 1373.66321342
-1	0	0	Ki67+	1746.1252055 1728.3702371
-1	0	0	Ki67+	2123.50857649 1977.82666845
-1	0	0	Ki67+	96.8998741118 1291.45183411
-1	0	0	Ki67+	529.853354569 99.1811850201
-1	0	0	Ki67+	745.148613986 1134.21885131
-1	0	0	Ki67+	227.43129235 679.080733732
-1	0	0	Ki67+	1670.15592633 247.881975668
-1	0	0	Ki67+	456.532367847 1466.56605154
-1	0	0	Ki67+	27.9005897437 1559.40305638
-1	0	0	Ki67+	745.985462938 2001.50432112
-1	0	0	Ki67+	1322.39223349 340.733553908
-1	0	0	Ki67+	1529.88803396 1519.38116936
-1	0	0	Ki67+	505.974117285 1344.90154465
-1	0	0	Ki67+	669.881387268 1268.15427408
-1	0	0	Ki67+	1020.91347442 442.870155129
-1	0	0	Ki67+	610.59008785 2114.62483675
-1	0	0	Ki67+	1756.53459204 1086.4892428
-1	0	0	Ki67+	595.35836459 1080.59152349
-1	0	0	Ki67+	882.667693106 1835.12212341
-1	0	0	Ki67+	1317.63425901 1649.95304064
-1	0	0	Ki67+	60.9562379673 1874.25404815
-1	0	0	Ki67+	14.0453902654 1668.76051633
-1	0	0	Ki67+	749.22189605 636.965002103
-1	0	0	Ki67+	300.47722527 751.374953831
-1	0	0	Ki67+	1447.126417 858.526419258
-1	0	0	Ki67+	896.371742761 232.278288402
-1	0	0	Ki67+	1279.15319513 719.400541578
-1	0	0	Ki67+	1322.47005571 1614.03202899
-1	0	0	Ki67+	1462.22818361 1414.62822384
-1	0	0	Ki67+	174.649043497 612.337880471
-1	0	0	Ki67+	1911.89733028 1930.23002702
-1	0	0	Ki67+	1058.69416688 1274.61604037
-1	0	0	Ki67+	1298.337114 2022.21840326
-1	0	0	Ki67+	1120.08761001 1103.90875405
-1	0	0	Ki67+	1250.40041223 127.148624116
-1	0	0	Ki67+	909.550446999 2090.08309357
-1	0	0	Ki67+	891.213565843 1369.32717514
-1	0	0	Ki67+	1939.18487758 1066.59568709
-1	0	0	Ki67+	1096.98550043 152.825710154
-1	0	0	Ki67+	937.598602507 1742.8048905
-1	0	0	Ki67+	821.53881062 1500.95292601
-1	0	0	Ki67+	249.921462674 1478.27618574
-1	0	0	Ki67+	1535.05095307 653.79621407
-1	0	0	Ki67+	1421.27553926 972.567811394
-1	0	0	Ki67+	2088.07998224 1611.1505752
-1	0	0	Ki67+	519.970994108 509.407118344
-1	0	0	Ki67+	1522.31305138 209.514613876
-1	0	0	Ki67+	1842.75956981 692.920382227
-1	0	0	Ki67+	2034.2370324 201.645240022
-1	0	0	Ki67+	402.324919059 1602.33822171
-1	0	0	Ki67+	121.227666854 42.1664831779
-1	0	0	Ki67+	452.005811404 1717.04531625
-1	0	0	Ki67+	1927.87220068 1795.9841366
-1	0	0	Ki67+	651.711313215 490.95908101
-1	0	0	Ki67+	616.400725419 2138.49971455
-1	0	0	Ki67+	740.660798314 227.154064835
-1	0	0	Ki67+	1803.24689736 1110.39567037
-1	0	0	Ki67+	1151.30353346 1109.87180949
-1	0	0	Ki67+	576.240124348 201.842282888
-1	0	0	Ki67+	741.152071704 605.963710662
-1	0	0	Ki67+	201.548953162 1044.15988387
-1	0	0	Ki67+	504.045657107 668.634167177
-1	0	0	Ki67+	272.331705865 704.513354863
-1	0	0	Ki67+	1641.11853929 506.094384715
-1	0	0	Ki67+	2090.2624438 972.994387883
-1	0	0	Ki67+	2001.51484298 1017.94283297
-1	0	0	Ki67+	816.377236718 1879.7015874
-1	0	0	Ki67+	1560.68471885 356.37584574
-1	0	0	Ki67+	373.727188531 1026.63683141
-1	0	0	Ki67+	1260.06265475 771.533798647
-1	0	0	Ki67+	752.831171286 160.822162588
-1	0	0	Ki67+	100.257050238 1144.989455
-1	0	0	Ki67+	1077.12077351 1432.08594558
-1	0	0	Ki67+	505.603587691 1976.78755335
-1	0	0	Ki67+	1892.06416269 534.93950757
-1	0	0	Ki67+	852.452880958 718.076796415
-1	0	0	Ki67+	570.314698552 1633.79450008
-1	0	0	Ki67+	417.894754088 1909.61939971
-1	0	0	Ki67+	909.354062321 1653.43602811
-1	0	0	Ki67+	1279.79222195 1171.48088307
-1	0	0	Ki67+	1650.75195416 316.914607167
-1	0	0	Ki67+	655.810965508 464.98375876
-1	0	0	Ki67+	643.465574256 159.036759712
-1	0	0	Ki67+	1208.85584418 1957.70333957
-1	0	0	Ki67+	1087.59036392 1199.35148983
-1	0	0	Ki67+	1967.4703644 1768.68654214
-1	0	0	Ki67+	69.5356405893 823.800195816
-1	0	0	Ki67+	356.101141052 296.935221003
-1	0	0	Ki67+	1942.79531095 393.395199885
-1	0	0	Ki67+	1707.61743153 1573.06517797
-1	0	0	Ki67+	188.408332584 1153.9501169
-1	0	0	Ki67+	1608.22986632 1799.18892036
-1	0	0	Ki67+	1319.82153082 1974.3562606
-1	0	0	Ki67+	292.385057026 1882.63065413
-1	0	0	Ki67+	501.409696834 1818.22348807
-1	0	0	Ki67+	98.3920878549 141.714162341
-1	0	0	Ki67+	1455.04825059 1975.25927336
-1	0	0	Ki67+	1284.10323813 1922.97995303
-1	0	0	Ki67+	1470.37105906 1921.25402504
-1	0	0	Ki67+	601.010093531 1959.27510034
-1	0	0	Ki67+	970.785030618 2133.8937888
-1	0	0	Ki67+	309.588220621 1059.74252646
-1	0	0	Ki67+	40.4624053211 810.817151116
-1	0	0	Ki67+	841.293018452 1875.67140574
-1	0	0	Ki67+	1435.94525749 1287.59078347
-1	0	0	Ki67+	745.829802352 959.355775126
-1	0	0	Ki67+	114.44131847 1214.35251491
-1	0	0	Ki67+	1851.59961019 1924.57592069
-1	0	0	Ki67+	1216.22270493 553.64700201
-1	0	0	Ki67+	2086.4271691 847.925665496
-1	0	0	Ki67+	1254.88482531 915.621714379
-1	0	0	Ki67+	1957.23524016 251.290950586
-1	0	0	Ki67+	1851.45909279 804.312708934
-1	0	0	Ki67+	374.679010847 981.751538343
-1	0	0	Ki67+	386.640502019 1210.41309672
-1	0	0	Ki67+	1658.29176946 1200.22418185
-1	0	0	Ki67+	769.091809017 9.60057421691
-1	0	0	Ki67+	1541.12752494 117.791650728
-1	0	0	Ki67+	140.052438326 524.086855501
-1	0	0	Ki67+	2041.17556779 477.547103336
-1	0	0	Ki67+	483.660941497 763.429278231
-1	0	0	Ki67+	1343.11223587 2043.97661885
-1	0	0	Ki67+	1739.1990821 1703.08092646
-1	0	0	Ki67+	956.089477149 1096.47827032
-1	0	0	Ki67+	812.238260449 1837.51855971
-1	0	0	Ki67+	782.337514884 61.9502070582
-1	0	0	Ki67+	1689.60788631 1077.66602884
-1	0	0	Ki67+	540.873404516 731.649546549
-1	0	0	Ki67+	1889.96912349 1226.22509873
-1	0	0	Ki67+	9.88371947646 852.032228366
-1	0	0	Ki67+	2013.35287707 2036.90055671
-1	0	0	Ki67+	1411.67911298 1560.77671382
-1	0	0	Ki67+	1763.04181145 532.561388243
-1	0	0	Ki67+	280.170454718 1150.48495318
-1	0	0	Ki67+	626.943887047 1768.83127309
-1	0	0	Ki67+	410.820003346 615.755443669
-1	0	0	Ki67+	1586.08302995 1055.34462625
-1	0	0	Ki67+	699.765636347 37.7580541343
-1	0	0	Ki67+	75.7299220584 725.562793115
-1	0	0	Ki67+	1931.30461167 1126.24093345
-1	0	0	Ki67+	493.344782848 963.393259163
-1	0	0	Ki67+	1738.77418967 1550.77454472
-1	0	0	Ki67+	1032.28767309 1480.12701484
-1	0	0	Ki67+	145.43563562 2011.9406161
-1	0	0	Ki67+	554.283761248 618.77060566
-1	0	0	Ki67+	1250.81662898 2037.801358
-1	0	0	Ki67+	1115.93347129 1487.75435903
-1	0	0	Ki67+	853.555260513 575.264111146
-1	0	0	Ki67+	1910.45359554 651.05089297
-1	0	0	Ki67+	406.293745662 648.827086368
-1	0	0	Ki67+	558.655285697 1432.04115185
-1	0	0	Ki67+	114.660718921 241.591157054
-1	0	0	Ki67+	1893.02629711 1167.49093273
-1	0	0	Ki67+	1799.05173375 1701.34042377
-1	0	0	Ki67+	869.768704375 1719.77347417
-1	0	0	Ki67+	2082.2119422 2124.94027922
-1	0	0	Ki67+	1124.18133828 777.862328174
-1	0	0	Ki67+	713.640515663 1107.25414273
-1	0	0	Ki67+	626.714373674 555.215408733
-1	0	0	Ki67+	1737.66034808 2069.02344391
-1	0	0	Ki67+	1629.23022906 99.061605877
-1	0	0	Ki67+	857.87649772 1838.82868712
-1	0	0	Ki67+	1962.26541995 640.459647338
-1	0	0	Ki67+	35.9953280381 2105.31267542
-1	0	0	Ki67+	550.513813658 1862.68383506
-1	0	0	Ki67+	1242.00566937 496.886530326
-1	0	0	Ki67+	1963.96464109 787.216176225
-1	0	0	Ki67+	86.8298990752 1402.82609387
-1	0	0	Ki67+	1254.17910537 663.400257234
-1	0	0	Ki67+	160.863480113 1991.76935757
-1	0	0	Ki67+	1442.30254796 779.125993798
-1	0	0	Ki67+	1548.81735637 1688.00076827
-1	0	0	Ki67+	866.190616406 119.358681301
-1	0	0	Ki67+	1697.4560373 2033.36773891
-1	0	0	Ki67+	493.030668014 265.686546767
-1	0	0	Ki67+	1885.19821458 57.4323784535
-1	0	0	Ki67+	1154.93856242 1031.8959933
-1	0	0	Ki67+	1453.68059177 62.9162672466
-1	0	0	Ki67+	188.552555202 1483.86427276
-1	0	0	Ki67+	33.7409839312 161.585897529
-1	0	0	Ki67+	1045.80178586 1529.99387905
-1	0	0	Ki67+	737.493799299 2130.96125371
-1	0	0	Ki67+	1590.40717143 73.5345499502
-1	0	0	Ki67+	2122.00097775 1433.07997557
-1	0	0	Ki67+	1795.90509743 2141.74629367
-1	0	0	Ki67+	711.55710738 644.095641133
-1	0	0	Ki67+	203.24549623 598.531725745
-1	0	0	Ki67+	1996.18235352 1412.71982514
-1	0	0	Ki67+	980.970217006 942.427246576
-1	0	0	Ki67+	699.182299274 1987.95529089
-1	0	0	Ki67+	6.35543643089 782.718946846
-1	0	0	Ki67+	1067.76912856 2011.203996
-1	0	0	Ki67+	2014.18654306 1359.10677926
-1	0	0	Ki67+	909.240487424 1723.98803931
-1	0	0	Ki67+	1813.34127644 194.801435012
-1	0	0	Ki67+	1698.21445313 1784.74117496
-1	0	0	Ki67+	1694.51360343 878.020576755
-1	0	0	Ki67+	1223.29456807 681.614765173
-1	0	0	Ki67+	889.586852485 1900.88464995
-1	0	0	Ki67+	1451.21465538 1446.09582127
-1	0	0	Ki67+	124.009456988 1672.20365628
-1	0	0	Ki67+	1830.97878473 1161.84403516
-1	0	0	Ki67+	2022.2212988 123.849002893
-1	0	0	Ki67+	1275.53948948 1729.93012487
-1	0	0	Ki67+	1132.00801682 67.1211698059
-1	0	0	Ki67+	1873.91657806 1058.46094541
-1	0	0	Ki67+	60.7172517488 39.0956312531
-1	0	0	Ki67+	1726.98305212 207.383827393
-1	0	0	Ki67+	544.611105783 366.225644673
-1	0	0	Ki67+	1174.13958676 338.72842608
-1	0	0	Ki67+	487.250684671 331.066238641
-1	0	0	Ki67+	2077.00084976 585.646564739
-1	0	0	Ki67+	1036.57282413 1655.54382786
-1	0	0	Ki67+	1728.69055412 1953.97199994
-1	0	0	Ki67+	56.2390481284 467.01768279
-1	0	0	Ki67+	650.013374658 820.918332568
-1	0	0	Ki67+	1941.91116256 1270.82961033
-1	0	0	Ki67+	1299.87874351 918.234530084
-1	0	0	Ki67+	1826.57776547 389.716718995
-1	0	0	Ki67+	1997.62083446 853.83028159
-1	0	0	Ki67+	1533.62932463 1611.13961862
-1	0	0	Ki67+	1557.92709992 753.141129136
-1	0	0	Ki67+	1408.83090369 378.567394637
-1	0	0	Ki67+	611.183978869 1240.51649828
-1	0	0	Ki67+	584.226235056 1402.28097765
-1	0	0	Ki67+	544.771908809 1209.15351768
-1	0	0	Ki67+	380.003939628 181.767943904
-1	0	0	Ki67+	1745.07691903 1413.21137751
-1	0	0	Ki67+	1566.02520891 666.25902191
-1	0	0	Ki67+	1207.62676308 715.25195592
-1	0	0	Ki67+	1904.60537413 1446.77146144
-1	0	0	Ki67+	1128.38835189 799.689893262
-1	0	0	Ki67+	684.619836335 1233.87993542
-1	0	0	Ki67+	1195.44541962 1348.04738018
-1	0	0	Ki67+	1415.89213063 1477.24897893
-1	0	0	Ki67+	1377.36423488 459.749336953
-1	0	0	Ki67+	1579.53426489 1896.99690117
-1	0	0	Ki67+	632.341304043 1566.20035782
-1	0	0	Ki67+	675.779930986 611.298261865
-1	0	0	Ki67+	2012.69412005 2075.67286023
-1	0	0	Ki67+	682.02730855 1886.73419424
-1	0	0	Ki67+	122.287408652 1730.28725167
-1	0	0	Ki67+	775.593504113 565.243299005
-1	0	0	Ki67+	869.236748014 29.8060331011
-1	0	0	Ki67+	1595.45639762 2100.17825091
-1	0	0	Ki67+	1870.2759914 1399.13831663
-1	0	0	Ki67+	1237.00463685 700.177884319
-1	0	0	Ki67+	614.630133729 74.4285355594
-1	0	0	Ki67+	723.568024029 1272.80977675
-1	0	0	Ki67+	703.845822717 982.353739973
-1	0	0	Ki67+	1383.97659317 1800.17750289
-1	0	0	Ki67+	1324.6833958 80.362000202
-1	0	0	Ki67+	1698.64057141 1240.33156868
-1	0	0	Ki67+	1464.8937196 1032.03767254
-1	0	0	Ki67+	700.358686451 493.057495065
-1	0	0	Ki67+	2126.51601354 851.00929104
-1	0	0	Ki67+	1547.50344987 519.496936745
-1	0	0	Ki67+	1489.09534419 16.8781403521
-1	0	0	Ki67+	789.882849986 1058.36901438
-1	0	0	Ki67+	1000.58566509 216.221813999
-1	0	0	Ki67+	2141.52025995 829.912138594
-1	0	0	Ki67+	176.60866723 765.502015748
-1	0	0	Ki67+	1467.31534257 584.029044762
-1	0	0	Ki67+	1571.89960073 1391.38397151
-1	0	0	Ki67+	732.507925514 1598.54864135
-1	0	0	Ki67+	1050.28697274 512.006757738
-1	0	0	Ki67+	260.327964045 214.351208133
-1	0	0	Ki67+	1733.91907706 1214.32851612
-1	0	0	Ki67+	1279.67156386 1324.55093754
-1	0	0	Ki67+	1497.39942008 179.298034432
-1	0	0	Ki67+	1170.12439065 1470.06745412
-1	0	0	Ki67+	947.16931641 2142.24342091
-1	0	0	Ki67+	1421.4550699 644.131264261
-1	0	0	Ki67+	1343.38556561 862.831865367
-1	0	0	Ki67+	1522.48974804 1290.32477072
-1	0	0	Ki67+	1878.00642541 1087.27149214
-1	0	0	Ki67+	929.203075722 308.318148105
-1	0	0	Ki67+	1115.45394502 1698.70181429
-1	0	0	Ki67+	1991.54619299 271.800811349
-1	0	0	Ki67+	147.228303357 1450.13762237
-1	0	0	Ki67+	1305.85007286 355.741127542
-1	0	0	Ki67+	1720.63323144 985.32547905
-1	0	0	Ki67+	1612.57963766 455.964450794
-1	0	0	Ki67+	1780.92443023 1385.02000418
-1	0	0	Ki67+	1119.70701383 549.325456193
-1	0	0	Ki67+	902.827103919 1044.66947663
-1	0	0	Ki67+	135.963552306 1396.42748424
-1	0	0	Ki67+	1648.86702931 402.988435196
-1	0	0	Ki67+	901.617512343 1079.53649817
-1	0	0	Ki67+	1583.28131476 1721.54458455
-1	0	0	Ki67+	612.202188254 37.3021571704
-1	0	0	Ki67+	1965.33523141 61.9931619441
-1	0	0	Ki67+	709.418673599 1331.00512773
-1	0	0	Ki67+	1181.93353039 1731.85340388
-1	0	0	Ki67+	994.538463884 1781.80236289
-1	0	0	Ki67+	1853.73900741 1264.15667013
-1	0	0	Ki67+	1361.15499875 1361.06742868
-1	0	0	Ki67+	1742.5447416 318.882717977
-1	0	0	Ki67+	661.286271646 1000.21163105
-1	0	0	Ki67+	726.898021262 272.558779651
-1	0	0	Ki67+	1847.2757178 667.785667954
-1	0	0	Ki67+	1349.23955445 166.147782949
-1	0	0	Ki67+	1297.04498874 1740.33636916
-1	0	0	Ki67+	1481.94470136 1046.49721916
-1	0	0	Ki67+	1640.76059176 810.914341337
-1	0	0	Ki67+	2145.07077769 883.81511095
-1	0	0	Ki67+	1116.53201934 1527.14528652
-1	0	0	Ki67+	528.752906219 11.6144588187
-1	0	0	Ki67+	1466.90729898 1996.59900329
-1	0	0	Ki67+	667.498148983 572.804759342
-1	0	0	Ki67+	2097.06604454 1398.09230647
-1	0	0	Ki67+	1365.4063572 1919.4488481
-1	0	0	Ki67+	289.528950949 404.830764675
-1	0	0	Ki67+	76.7680711193 1041.34194345
-1	0	0	Ki67+	533.317647231 889.498766114
-1	0	0	Ki67+	288.209382318 61.9002137113
-1	0	0	Ki67+	468.138384368 2004.49637422
-1	0	0	Ki67+	704.115832257 1763.30028807
-1	0	0	Ki67+	1896.98736766 111.710034801
-1	0	0	Ki67+	348.286873225 989.173992224
-1	0	0	Ki67+	488.111536854 292.816989387
-1	0	0	Ki67+	1407.86972934 776.156396825
-1	0	0	Ki67+	1867.33622369 1013.65969517
-1	0	0	Ki67+	1193.72538228 1196.12439844
-1	0	0	Ki67+	1425.51178897 1143.6024693
-1	0	0	Ki67+	1334.59505309 1236.2007206
-1	0	0	Ki67+	2060.08231453 1523.31764233
-1	0	0	Ki67+	262.827152952 2144.06977987
-1	0	0	Ki67+	1339.97057419 1469.84414575
-1	0	0	Ki67+	761.154570737 255.969675114
-1	0	0	Ki67+	1629.75533937 427.432141481
-1	0	0	Ki67+	1214.33787762 615.071747208
-1	0	0	Ki67+	1641.92453004 1399.55144523
-1	0	0	Ki67+	1531.61039797 716.420803738
-1	0	0	Ki67+	348.791802231 1827.04226205
-1	0	0	Ki67+	1418.13191543 1230.91681863
-1	0	0	Ki67+	490.703246959 1676.87998687
-1	0	0	Ki67+	1245.41720862 1514.04718221
-1	0	0	Ki67+	885.151736477 1502.70128462
-1	0	0	Ki67+	1422.06767711 538.84604727
-1	0	0	Ki67+	1826.2956198 242.486661234
-1	0	0	Ki67+	2005.67651964 1710.63522086
-1	0	0	Ki67+	1000.31206501 1655.53942309
-1	0	0	Ki67+	1848.73158408 472.283110472
-1	0	0	Ki67+	208.555839762 1327.74628704
-1	0	0	Ki67+	386.708740532 767.573168318
-1	0	0	Ki67+	1127.12540313 1073.06646592
-1	0	0	Ki67+	2102.95705129 566.436948522
-1	0	0	Ki67+	1496.90392763 1291.18520296
-1	0	0	Ki67+	654.159071603 901.790838105
-1	0	0	Ki67+	733.965656349 1867.46947078
-1	0	0	Ki67+	1654.47548063 349.614361326
-1	0	0	Ki67+	408.492948392 1870.7515608
-1	0	0	Ki67+	101.260654984 1930.50552037
-1	0	0	Ki67+	2023.04036103 617.262302062
-1	0	0	Ki67+	1710.4772598 748.151260435
-1	0	0	Ki67+	523.922082195 1702.44785279
-1	0	0	Ki67+	609.025681314 1659.34782418
-1	0	0	Ki67+	1515.39853308 450.731123589
-1	0	0	Ki67+	1691.40797901 1932.42899231
-1	0	0	Ki67+	1067.13699399 295.645461389
-1	0	0	Ki67+	403.032966486 1894.00620168
-1	0	0	Ki67+	1726.89708478 101.54903647
-1	0	0	Ki67+	863.546018388 1307.58202937
-1	0	0	Ki67+	1322.11858712 1188.13989883
-1	0	0	Ki67+	1998.85875989 1462.8279113
-1	0	0	Ki67+	1755.41603806 145.789658199
-1	0	0	Ki67+	1423.78413912 1622.65451453
-1	0	0	Ki67+	70.3665837465 563.220476578
-1	0	0	Ki67+	1731.37925269 79.8613919898
-1	0	0	Ki67+	1010.28286272 1741.61999057
-1	0	0	Ki67+	388.772804447 1125.21055697
-1	0	0	Ki67+	261.27040265 1652.48057918
-1	0	0	Ki67+	295.547090249 867.534493703
-1	0	0	Ki67+	641.250491217 1854.85900584
-1	0	0	Ki67+	1569.78177231 401.50740538
-1	0	0	Ki67+	162.125570659 94.7932450182
-1	0	0	Ki67+	260.709250257 1340.37732715
-1	0	0	Ki67+	264.331824956 1244.21483786
-1	0	0	Ki67+	1242.64949239 1413.22566046
-1	0	0	Ki67+	478.878837596 106.356999435
-1	0	0	Ki67+	301.361823684 1483.33605798
-1	0	0	Ki67+	949.478446881 253.098940757
-1	0	0	Ki67+	609.159082597 1346.45613148
-1	0	0	Ki67+	192.373214873 240.998344206
-1	0	0	Ki67+	1960.94997288 726.751285857
-1	0	0	Ki67+	999.048324925 2022.69369727
-1	0	0	Ki67+	1525.09017515 626.642473405
-1	0	0	Ki67+	550.258953697 982.565709261
-1	0	0	Ki67+	1593.91031702 944.963049088
-1	0	0	Ki67+	301.992069864 1719.730485
-1	0	0	Ki67+	1104.24303923 54.0999608217
-1	0	0	Ki67+	244.705910124 618.410006156
-1	0	0	Ki67+	1419.19672684 1979.63735537
-1	0	0	Ki67+	1317.1576646 1828.27223847
-1	0	0	Ki67+	1487.14064895 1977.82090933
-1	0	0	Ki67+	611.121535621 1502.59248861
-1	0	0	Ki67+	133.029164212 717.774585594
-1	0	0	Ki67+	634.471458445 1089.18991658
-1	0	0	Ki67+	764.41692511 1508.66829414
-1	0	0	Ki67+	1567.17809231 913.436845745
-1	0	0	Ki67+	1034.62457859 665.52639428
-1	0	0	Ki67+	1308.4230077 1913.22061166
-1	0	0	Ki67+	1913.16657649 1067.2087766
-1	0	0	Ki67+	1603.55880626 1295.16285209
-1	0	0	Ki67+	194.588805394 354.918575247
-1	0	0	Ki67+	262.582251774 4.00849489071
-1	0	0	Ki67+	1445.61024847 1248.95603843
-1	0	0	Ki67+	1684.47690791 366.064177415
-1	0	0	Ki67+	1171.03978609 737.683688194
-1	0	0	Ki67+	684.05676741 553.159399932
-1	0	0	Ki67+	800.277889062 1780.75871941
-1	0	0	Ki67+	1164.08358742 452.524433383
-1	0	0	Ki67+	1927.06214324 1635.25586579
-1	0	0	Ki67+	1504.32988478 1540.43195946
-1	0	0	Ki67+	1851.3565677 1959.7789628
-1	0	0	Ki67+	133.335853671 1185.8849765
-1	0	0	Ki67+	1805.40885734 668.169079123
-1	0	0	Ki67+	113.910261359 848.054824859
-1	0	0	Ki67+	160.503961156 1286.1282454
-1	0	0	Ki67+	1429.72242381 1863.2040922
-1	0	0	Ki67+	45.5538511333 580.34196769
-1	0	0	Ki67+	1156.37223893 141.192091795
-1	0	0	Ki67+	904.599253981 1303.47071143
-1	0	0	Ki67+	941.370970406 1465.56316112
-1	0	0	Ki67+	477.130813683 55.5873158091
-1	0	0	Ki67+	1399.30476951 1330.65047579
-1	0	0	Ki67+	1976.77666336 1060.49657217
-1	0	0	Ki67+	2148.89414496 23.4715509859
-1	0	0	Ki67+	2006.5767238 442.188152209
-1	0	0	Ki67+	2035.78510955 635.062574192
-1	0	0	Ki67+	2053.47665445 647.452133423
-1	0	0	Ki67+	1181.19166305 2114.99991966
-1	0	0	Ki67+	1908.92374082 1381.11069006
-1	0	0	Ki67+	1304.21181185 38.2735560333
-1	0	0	Ki67+	1385.93558007 649.340267864
-1	0	0	Ki67+	647.551474604 360.27238801
-1	0	0	Ki67+	1306.00685956 1780.2592582
-1	0	0	Ki67+	541.236684246 410.429296347
-1	0	0	Ki67+	385.089912565 1989.08058592
-1	0	0	Ki67+	595.303652638 1919.73608662
-1	0	0	Ki67+	930.842871747 511.084293034
-1	0	0	Ki67+	650.635538458 288.352154322
-1	0	0	Ki67+	1593.65377635 1079.31579022
-1	0	0	Ki67+	1319.92625281 1737.31284706
-1	0	0	Ki67+	1153.60644915 2096.70269055
-1	0	0	Ki67+	1314.14662585 1051.9263336
-1	0	0	Ki67+	1163.69656554 277.366648275
-1	0	0	Ki67+	42.969961707 200.43894848
-1	0	0	Ki67+	360.298655202 320.005908687
-1	0	0	Ki67+	1177.86365805 412.793671609
-1	0	0	Ki67+	321.201224743 1305.27082729
-1	0	0	Ki67+	1393.70796175 1671.40632988
-1	0	0	Ki67+	1477.598965 1717.57601491
-1	0	0	Ki67+	637.691951599 588.635537421
-1	0	0	Ki67+	1920.65895746 552.824523332
-1	0	0	Ki67+	2137.81673378 1616.64312567
-1	0	0	Ki67+	2062.37691228 1629.96148394
-1	0	0	Ki67+	1843.40905526 1024.5517473
-1	0	0	Ki67+	106.826007498 1028.07501863
-1	0	0	Ki67+	768.750056275 180.232614153
-1	0	0	Ki67+	1280.74854817 872.031393445
-1	0	0	Ki67+	2013.89194616 1941.68374753
-1	0	0	Ki67+	696.606407533 14.834749727
-1	0	0	Ki67+	2096.26738166 644.216839091
-1	0	0	Ki67+	106.405657037 187.570727456
-1	0	0	Ki67+	1979.17884325 1714.45899526
-1	0	0	Ki67+	455.392650166 1782.21338401
-1	0	0	Ki67+	1047.48458157 639.047621443
-1	0	0	Ki67+	1888.40505096 1987.92399718
-1	0	0	Ki67+	845.600441055 1458.52128787
-1	0	0	Ki67+	1383.78302763 1958.14866441
-1	0	0	Ki67+	1826.38996471 1047.54908165
-1	0	0	Ki67+	811.229630886 211.612007053
-1	0	0	Ki67+	961.850542701 148.926334095
-1	0	0	Ki67+	572.61411349 2132.54635478
-1	0	0	Ki67+	908.407744843 1764.97756502
-1	0	0	Ki67+	1060.22132768 1690.92908719
-1	0	0	Ki67+	1427.28536537 2115.93975343
-1	0	0	Ki67+	1196.38475702 936.006257804
-1	0	0	Ki67+	1646.39274462 1280.39193055
-1	0	0	Ki67+	1121.8789539 1601.82528791
-1	0	0	Ki67+	974.565631483 702.175969903
-1	0	0	Ki67+	1851.50441003 1420.15108889
-1	0	0	Ki67+	255.936845854 1155.88684185
-1	0	0	Ki67+	1357.08610224 1332.87757713
-1	0	0	Ki67+	969.839112458 21.0567547162
-1	0	0	Ki67+	938.10998358 2112.27466573
-1	0	0	Ki67+	2113.9723125 979.93065835
-1	0	0	Ki67+	73.6801285516 1137.13786005
-1	0	0	Ki67+	250.321131182 1722.22883516
-1	0	0	Ki67+	135.761346858 2098.99521503
-1	0	0	Ki67+	598.649038837 736.416911015
-1	0	0	Ki67+	795.147398235 489.365603949
-1	0	0	Ki67+	1305.12270701 231.433909718
-1	0	0	Ki67+	278.58485571 1697.99409017
-1	0	0	Ki67+	433.548131217 253.139326323
-1	0	0	Ki67+	1271.05847606 28.5838852013
-1	0	0	Ki67+	605.218655132 1613.51943007
-1	0	0	Ki67+	451.068881896 902.83550996
-1	0	0	Ki67+	812.945817539 1748.54651767
-1	0	0	Ki67+	775.147441252 1197.41590599
-1	0	0	Ki67+	709.754429577 1690.12980449
-1	0	0	Ki67+	879.105856095 2068.26377262
-1	0	0	Ki67+	452.129006962 805.51342142
-1	0	0	Ki67+	324.266867492 717.509298883
-1	0	0	Ki67+	832.433207177 677.133448199
-1	0	0	Ki67+	836.487743962 158.114245236
-1	0	0	Ki67+	850.509396076 1641.50240851
-1	0	0	Ki67+	284.015244177 225.375826665
-1	0	0	Ki67+	1495.05567742 976.03277462
-1	0	0	Ki67+	406.792934014 32.9725475807
-1	0	0	Ki67+	315.811119468 471.633941072
-1	0	0	Ki67+	314.469170968 2051.94289198
-1	0	0	Ki67+	1371.08970258 749.594262851
-1	0	0	Ki67+	11.2571707077 541.936562161
-1	0	0	Ki67+	2115.65847547 788.466845199
-1	0	0	Ki67+	1349.71168946 834.743158428
-1	0	0	Ki67+	879.892981318 1178.96998428
-1	0	0	Ki67+	86.3275635463 1660.17906376
-1	0	0	Ki67+	339.05256199 338.479446902
-1	0	0	Ki67+	2112.78311961 1459.30583839
-1	0	0	Ki67+	947.744546958 1156.1170696
-1	0	0	Ki67+	1140.76212043 914.003340348
-1	0	0	Ki67+	542.154494014 121.415873244
-1	0	0	Ki67+	1595.58657514 849.110862379
-1	0	0	Ki67+	724.660994973 1029.50318089
-1	0	0	Ki67+	1373.71846161 495.531009623
-1	0	0	Ki67+	840.748531894 631.762936997
-1	0	0	Ki67+	913.37072902 776.544535448
-1	0	0	Ki67+	2125.83878158 1283.00973005
-1	0	0	Ki67+	382.177659981 664.233642086
-1	0	0	Ki67+	155.882251605 867.829950705
-1	0	0	Ki67+	1320.95834025 1345.73736214
-1	0	0	Ki67+	1920.77614241 599.282821253
-1	0	0	Ki67+	1502.78524726 813.494904496
-1	0	0	Ki67+	1949.57633411 1335.31112342
-1	0	0	Ki67+	1464.8086286 1684.24557249
-1	0	0	Ki67+	2043.99986495 611.070990561
-1	0	0	Ki67+	705.794504656 731.596564951
-1	0	0	Ki67+	990.722358271 118.611994981
-1	0	0	Ki67+	720.820573647 1712.2248736
-1	0	0	Ki67+	1932.02207156 767.101587025
-1	0	0	Ki67+	2007.92506511 782.182559905
-1	0	0	Ki67+	521.452975354 1847.83428868
-1	0	0	Ki67+	488.963308382 610.60555905
-1	0	0	Ki67+	1609.35049007 1555.26386633
-1	0	0	Ki67+	419.576208392 585.397450586
-1	0	0	Ki67+	994.895911053 46.4175844529
-1	0	0	Ki67+	269.679522633 587.158899332
-1	0	0	Ki67+	514.210023165 938.837467866
-1	0	0	Ki67+	1896.80909083 857.41615024
-1	0	0	Ki67+	836.769220421 919.466789609
-1	0	0	Ki67+	592.454018933 1699.69087433
-1	0	0	Ki67+	1546.14546449 1985.57542141
-1	0	0	Ki67+	567.319583732 1895.48123933
-1	0	0	Ki67+	600.870084682 789.64215977
-1	0	0	Ki67+	2111.2194933 1514.07245314
-1	0	0	Ki67+	1911.60929213 1752.85751041
-1	0	0	Ki67+	1132.17963435 1451.57295372
-1	0	0	Ki67+	615.583502702 269.48787884
-1	0	0	Ki67+	1015.49354229 1896.60021121
-1	0	0	Ki67+	124.109621193 1102.63622872
-1	0	0	Ki67+	461.111901648 1695.63256948
-1	0	0	Ki67+	2062.09734568 251.41235915
-1	0	0	Ki67+	264.231486347 1567.30246296
-1	0	0	Ki67+	1823.24563569 320.60287772
-1	0	0	Ki67+	1126.68295198 395.126496218
-1	0	0	Ki67+	748.405305787 1168.80996164
-1	0	0	Ki67+	1991.42791825 1336.17744961
-1	0	0	Ki67+	1553.60734231 2072.72427996
-1	0	0	Ki67+	2073.87965635 1316.05751435
-1	0	0	Ki67+	1118.31099878 1396.06652
-1	0	0	Ki67+	1138.31826681 626.98615822
-1	0	0	Ki67+	1847.45087121 2090.48958348
-1	0	0	Ki67+	729.834128389 2024.25282822
-1	0	0	Ki67+	37.8547536735 907.051552056
-1	0	0	Ki67+	1896.91422607 1703.21949749
-1	0	0	Ki67+	826.554269214 80.2150152655
-1	0	0	Ki67+	125.584408378 1259.30795471
-1	0	0	Ki67+	347.922947265 1101.51473176
-1	0	0	Ki67+	271.281094496 829.196924251
-1	0	0	Ki67+	1101.88566756 1343.76848889
-1	0	0	Ki67+	1745.04874597 125.508507812
-1	0	0	Ki67+	2115.28850536 2022.9217627
-1	0	0	Ki67+	1055.6748319 956.920551693
-1	0	0	Ki67+	1676.45874599 166.931058954
-1	0	0	Ki67+	1411.58298685 1349.71016223
-1	0	0	Ki67+	723.318126804 1915.16042448
-1	0	0	Ki67+	816.057075729 738.456857462
-1	0	0	Ki67+	2028.02216214 1245.41935188
-1	0	0	Ki67+	1288.86111781 1667.47834072
-1	0	0	Ki67+	1369.9447353 1092.85068287
-1	0	0	Ki67+	1022.35573535 2069.09511067
-1	0	0	Ki67+	224.64290166 86.5838254998
-1	0	0	Ki67+	173.677261362 731.407198245
-1	0	0	Ki67+	438.178992169 1294.18881323
-1	0	0	Ki67+	2045.09608976 2135.73533462
-1	0	0	Ki67+	824.817509614 863.3679011
-1	0	0	Ki67+	379.424948926 1665.60462187
-1	0	0	Ki67+	448.032596505 294.344644496
-1	0	0	Ki67+	1527.93731091 2083.06684899
-1	0	0	Ki67+	1607.27612775 247.176962967
-1	0	0	Ki67+	1953.8489386 195.654436759
-1	0	0	Ki67+	488.825868362 437.722642032
-1	0	0	Ki67+	16.3403584777 1446.96589309
-1	0	0	Ki67+	1528.3969542 505.76539103
-1	0	0	Ki67+	1268.16404873 348.570515507
-1	0	0	Ki67+	213.676611609 1435.15213851
-1	0	0	Ki67+	302.105311588 1245.48213385
-1	0	0	CD3+/CD8+/Ki67+	1393.68484621 1916.80862457
-1	0	0	CD3+/CD8+/Ki67+	725.362098758 1753.00248117
-1	0	0	CD3+/CD8+/Ki67+	2114.60290997 1631.74537482
-1	0	0	CD3+/CD8+/Ki67+	126.825995135 484.264167504
-1	0	0	CD3+/CD8+/Ki67+	324.006252393 133.20103683
-1	0	0	CD3+/CD8+/Ki67+	854.358183216 414.178673574
-1	0	0	CD3+/CD8+/Ki67+	1357.19953437 611.224924068
-1	0	0	CD3+/CD8+/Ki67+	1336.17073403 661.55897947
-1	0	0	CD3+/CD8+/Ki67+	1308.20334017 687.436823843
-1	0	0	CD3+/CD8+/Ki67+	31.315824055 1743.5611061
-1	0	0	CD3+/CD8+/Ki67+	808.589075197 2074.46562543
-1	0	0	CD3+/CD8+/Ki67+	2018.41586462 90.019939229
-1	0	0	CD3+/CD8+/Ki67+	1675.41538622 1400.66700637
-1	0	0	CD3+/CD8+/Ki67+	457.410272223 939.898029431
-1	0	0	CD3+/CD8+/Ki67+	272.384692415 137.745896453
-1	0	0	CD3+/CD8+/Ki67+	1119.36077763 1637.80977102
-1	0	0	CD3+/CD8+/Ki67+	35.3576178375 67.6337261051
-1	0	0	CD3+/CD8+/Ki67+	876.181733833 1948.6688721
-1	0	0	CD3+/CD8+/Ki67+	1134.19076519 1556.87566247
-1	0	0	CD3+/CD8+/Ki67+	386.141871018 540.639920254
-1	0	0	CD3+/CD8+/Ki67+	1178.787725 622.705997101
-1	0	0	CD3+/CD8+/Ki67+	2020.07428498 964.194687602
-1	0	0	CD3+/CD8+/Ki67+	1333.09707671 295.12733277
-1	0	0	CD3+/CD8+/Ki67+	2050.20697697 1798.04189953
-1	0	0	CD3+/CD8+/Ki67+	1139.932061 1924.85821379
-1	0	0	CD3+/CD8+/Ki67+	228.690128367 755.45586227
-1	0	0	CD3+/CD8+/Ki67+	1974.08948322 2101.84576444
-1	0	0	CD3+/CD8+/Ki67+	1089.03001077 1942.60265811
-1	0	0	CD3+/CD8+/Ki67+	1551.00788791 565.044650655
-1	0	0	CD3+/CD8+/Ki67+	488.712770195 726.706877561
-1	0	0	CD3+/CD8+/Ki67+	1348.39305209 444.340376598
-1	0	0	CD3+/CD8+/Ki67+	785.571951785 2022.13416961
-1	0	0	CD3+/CD8+/Ki67+	1513.93000704 141.351887271
-1	0	0	CD3+/CD8+/Ki67+	916.951322947 25.6331732669
-1	0	0	CD3+/CD8+/Ki67+	1867.290154 967.55797049
-1	0	0	CD3+/CD8+/Ki67+	986.325251545 1246.52897785
-1	0	0	CD3+/CD8+/Ki67+	804.253804445 1534.96958944
-1	0	0	CD3+/CD8+/Ki67+	334.660819522 180.158017788
-1	0	0	CD3+/CD8+/Ki67+	398.751790987 1242.19064846
-1	0	0	CD3+/CD8+/Ki67+	1433.38938115 228.494227612
-1	0	0	CD3+/CD8+/Ki67+	783.304322227 1421.48063265
-1	0	0	CD3+/CD8+/Ki67+	1738.20824627 1355.09512179
-1	0	0	CD3+/CD8+/Ki67+	645.023802922 645.692759929
-1	0	0	CD3+/CD8+/Ki67+	601.305625723 1550.75573249
-1	0	0	CD3+/CD8+/Ki67+	2075.18650043 810.571538796
-1	0	0	CD3+/CD8+/Ki67+	1229.37003891 462.618208909
-1	0	0	CD3+/CD8+/Ki67+	241.539072364 1110.819208
-1	0	0	CD3+/CD8+/Ki67+	942.650563748 1413.57334409
-1	0	0	CD3+/CD8+/Ki67+	1267.8699918 91.3860212529
-1	0	0	CD3+/CD8+/Ki67+	1660.92331677 1810.30082627
#EOF
