# Supplementary material for: Data-Driven Discovery of Immune Contexture Biomarkers
Source: Front Oncol. 2018 Dec 18;8:627. doi: 10.3389/fonc.2018.00627 (PMC6305402; doi:10.3389/fonc.2018.00627)
Supplement: Data Sheet 2.zip — The synthetic dataset used for verifying the approach (section 3.1; Figure 4) is provided as a collection of text files describing regions, markers, and metadata. [file Data_Sheet_2.zip › verificationDataset/testdata_056_ImageObjects.txt]

barcode_target	testdata_056
barcode_origin	-1
workflow_target_version	-1
workflow_origin	-1
workflow_origin_version	-1
iH	-1
iW	-1
user	None

-1	0	0	Ki67+	1587.8400225 1036.04273275
-1	0	0	Ki67+	320.867970851 153.861080258
-1	0	0	Ki67+	719.535045082 1711.47332757
-1	0	0	Ki67+	1812.94421474 669.538413213
-1	0	0	Ki67+	371.307242861 1550.37171891
-1	0	0	Ki67+	248.779970629 806.61172035
-1	0	0	Ki67+	452.246271261 1816.47922761
-1	0	0	Ki67+	2120.72219377 144.076950775
-1	0	0	Ki67+	2046.15678881 1652.06379656
-1	0	0	Ki67+	938.818687548 1360.70459208
-1	0	0	Ki67+	2111.80286614 1790.65273006
-1	0	0	Ki67+	1259.2208375 1473.03337506
-1	0	0	Ki67+	710.661135363 405.989991765
-1	0	0	Ki67+	1774.67400448 529.580964924
-1	0	0	Ki67+	510.194014124 1689.52091779
-1	0	0	Ki67+	1131.92444696 1553.13373312
-1	0	0	Ki67+	591.522669013 1886.31154473
-1	0	0	Ki67+	1705.37069516 531.209738596
-1	0	0	Ki67+	873.122115079 602.926226614
-1	0	0	Ki67+	240.142271521 619.861325993
-1	0	0	Ki67+	1432.94687788 934.211683414
-1	0	0	Ki67+	676.354046508 222.852537136
-1	0	0	Ki67+	1400.55974045 1577.91822705
-1	0	0	Ki67+	1319.701181 401.524156968
-1	0	0	Ki67+	1543.55255429 1960.85409444
-1	0	0	Ki67+	256.180014098 1161.12044903
-1	0	0	Ki67+	1934.16594642 422.296739844
-1	0	0	Ki67+	611.746729317 1374.24713841
-1	0	0	Ki67+	365.239565163 1727.77111825
-1	0	0	Ki67+	1676.4237489 1818.31533933
-1	0	0	Ki67+	1589.65918619 968.340561427
-1	0	0	Ki67+	1051.71020452 1314.17670248
-1	0	0	Ki67+	477.454603498 1169.03181953
-1	0	0	Ki67+	511.956527116 942.050213899
-1	0	0	Ki67+	1416.23580139 2094.86518329
-1	0	0	Ki67+	134.69741878 1819.68115803
-1	0	0	Ki67+	65.9467366734 2111.40612374
-1	0	0	Ki67+	513.1914405 865.403124015
-1	0	0	Ki67+	1225.97264141 1605.99897192
-1	0	0	Ki67+	1832.65637127 732.456166426
-1	0	0	Ki67+	607.799288847 244.294451102
-1	0	0	Ki67+	1099.16441672 741.519361374
-1	0	0	Ki67+	1312.26098595 291.904202683
-1	0	0	Ki67+	890.688376932 1.81618346161
-1	0	0	Ki67+	1585.7673061 1497.78155656
-1	0	0	Ki67+	2039.42979211 787.015524336
-1	0	0	Ki67+	1650.09649556 1704.25720755
-1	0	0	Ki67+	23.1818750854 1965.68087337
-1	0	0	Ki67+	1179.74786811 1051.28697889
-1	0	0	Ki67+	1335.08929594 237.527136633
-1	0	0	Ki67+	753.721505976 1213.08424544
-1	0	0	Ki67+	467.987634521 719.724489932
-1	0	0	Ki67+	1109.98765337 373.053770977
-1	0	0	Ki67+	1571.50163749 206.005316904
-1	0	0	Ki67+	856.46078564 65.7152532288
-1	0	0	Ki67+	1107.40660595 1702.75006798
-1	0	0	Ki67+	280.4779011 439.432327962
-1	0	0	Ki67+	1755.84436937 916.255260328
-1	0	0	Ki67+	300.348077708 458.463801259
-1	0	0	Ki67+	1299.03083757 677.177611169
-1	0	0	Ki67+	641.347118806 60.4678040484
-1	0	0	Ki67+	1299.20348667 439.231816386
-1	0	0	Ki67+	1492.24798871 724.890086403
-1	0	0	Ki67+	1615.65534876 1148.66990124
-1	0	0	Ki67+	343.310048478 1963.30141339
-1	0	0	Ki67+	488.826202958 588.156493989
-1	0	0	Ki67+	1713.38664547 1815.41830696
-1	0	0	Ki67+	1672.66736286 840.774221759
-1	0	0	Ki67+	167.042346419 857.745956426
-1	0	0	Ki67+	837.551761473 816.367047234
-1	0	0	Ki67+	1446.04752856 181.299826603
-1	0	0	Ki67+	883.507372209 754.0863519
-1	0	0	Ki67+	2051.82257038 895.818861029
-1	0	0	Ki67+	1600.55252772 1933.02337949
-1	0	0	Ki67+	785.029355809 1752.40578158
-1	0	0	Ki67+	8.20497413741 1653.66742564
-1	0	0	Ki67+	2145.73808223 1424.57079226
-1	0	0	Ki67+	1015.07771259 686.763725706
-1	0	0	Ki67+	1929.23687897 1875.52964903
-1	0	0	Ki67+	1881.3544283 678.672439897
-1	0	0	Ki67+	1449.27051256 229.577977997
-1	0	0	Ki67+	166.368938826 429.482211745
-1	0	0	Ki67+	1064.40839631 2134.53809744
-1	0	0	Ki67+	1126.19056478 2072.00331643
-1	0	0	Ki67+	1039.41466234 1577.72107403
-1	0	0	Ki67+	1642.868299 2052.43823882
-1	0	0	Ki67+	509.4642934 1187.39394384
-1	0	0	Ki67+	555.46210386 1597.47324638
-1	0	0	Ki67+	1368.60182551 1998.048078
-1	0	0	Ki67+	159.086158541 1074.96663507
-1	0	0	Ki67+	1839.32281014 787.710689031
-1	0	0	Ki67+	1979.69846125 498.71446185
-1	0	0	Ki67+	146.836953906 1670.87240113
-1	0	0	Ki67+	543.888632298 2015.70058105
-1	0	0	Ki67+	845.636087583 1753.13427094
-1	0	0	Ki67+	844.576367808 2039.47809801
-1	0	0	Ki67+	1674.95826291 1914.9186495
-1	0	0	Ki67+	1668.10467029 1224.09345798
-1	0	0	Ki67+	726.674888075 860.821285985
-1	0	0	Ki67+	2087.93843727 1927.80250998
-1	0	0	Ki67+	600.255490195 1039.5423647
-1	0	0	Ki67+	1720.78107886 1016.91283647
-1	0	0	Ki67+	117.377878789 2144.72332486
-1	0	0	Ki67+	7.03792373893 859.026934198
-1	0	0	Ki67+	322.916220559 102.178393729
-1	0	0	Ki67+	896.336980729 270.87514417
-1	0	0	Ki67+	1688.36485733 118.72111795
-1	0	0	Ki67+	1722.31265842 1864.01417025
-1	0	0	Ki67+	1988.08236515 2106.93428014
-1	0	0	Ki67+	969.003349264 1566.04843888
-1	0	0	Ki67+	420.711695807 558.941080802
-1	0	0	Ki67+	1445.76535186 485.196822859
-1	0	0	Ki67+	868.368747802 641.668574107
-1	0	0	Ki67+	936.647549896 1468.09528947
-1	0	0	Ki67+	1457.45153648 1546.66681951
-1	0	0	Ki67+	501.097285529 1894.04956664
-1	0	0	Ki67+	871.745265633 1707.3282746
-1	0	0	Ki67+	1379.56077716 1415.61583023
-1	0	0	Ki67+	779.476219677 1911.60399734
-1	0	0	Ki67+	1797.4309278 1473.38357466
-1	0	0	Ki67+	1694.06711585 709.835748704
-1	0	0	Ki67+	856.39905769 1989.27566425
-1	0	0	Ki67+	1705.05998973 1578.1832375
-1	0	0	Ki67+	819.583938414 1689.66447701
-1	0	0	Ki67+	1903.60258846 2.10683917488
-1	0	0	Ki67+	16.2036617443 1866.91238013
-1	0	0	Ki67+	381.208246644 1710.30424146
-1	0	0	Ki67+	734.430772224 1651.77528901
-1	0	0	Ki67+	646.35505854 539.157073426
-1	0	0	Ki67+	799.502070238 342.446466711
-1	0	0	Ki67+	19.0073952739 2033.38550886
-1	0	0	Ki67+	888.566446074 1909.33726819
-1	0	0	Ki67+	639.873838443 1951.17104615
-1	0	0	Ki67+	1693.96019877 1653.25569042
-1	0	0	Ki67+	824.232553281 927.195149923
-1	0	0	Ki67+	1919.3881068 121.736833832
-1	0	0	Ki67+	1749.54038638 1883.74126158
-1	0	0	Ki67+	876.879243749 1666.17185281
-1	0	0	Ki67+	1959.05547678 1877.00019937
-1	0	0	Ki67+	310.955662662 1616.03090344
-1	0	0	Ki67+	279.302075253 348.909445943
-1	0	0	Ki67+	1377.64241116 374.122759342
-1	0	0	Ki67+	801.614124752 723.654870122
-1	0	0	Ki67+	362.207578698 1852.66349608
-1	0	0	Ki67+	2073.73639887 831.080411184
-1	0	0	Ki67+	1457.37514874 1189.52886532
-1	0	0	Ki67+	296.099088976 1304.18732975
-1	0	0	Ki67+	1813.8833445 327.39003343
-1	0	0	Ki67+	1642.43617191 1567.06407345
-1	0	0	Ki67+	678.58757389 1794.25083682
-1	0	0	Ki67+	1300.2572263 1287.8765667
-1	0	0	Ki67+	539.442046173 1842.77980909
-1	0	0	Ki67+	580.583928826 1215.55816764
-1	0	0	Ki67+	2032.79677639 401.967071036
-1	0	0	Ki67+	730.167617205 2064.59263453
-1	0	0	Ki67+	400.766036624 190.235289557
-1	0	0	Ki67+	848.083362575 1195.3304369
-1	0	0	Ki67+	1486.21234556 5.76929660897
-1	0	0	Ki67+	858.587868277 966.312731082
-1	0	0	Ki67+	650.438703434 1384.68697672
-1	0	0	Ki67+	1606.32307969 995.033140142
-1	0	0	Ki67+	794.912220143 1981.79854286
-1	0	0	Ki67+	399.618713029 766.900136843
-1	0	0	Ki67+	1147.20871296 720.151890948
-1	0	0	Ki67+	219.728888218 155.956083799
-1	0	0	Ki67+	1917.51256968 1116.23172277
-1	0	0	Ki67+	182.386325291 1316.71013983
-1	0	0	Ki67+	1351.45633734 1761.53374845
-1	0	0	Ki67+	1233.88787428 1111.44985797
-1	0	0	Ki67+	30.471244738 1065.77353695
-1	0	0	Ki67+	1623.03832809 706.302786438
-1	0	0	Ki67+	848.348630016 40.8535335827
-1	0	0	Ki67+	1802.02518963 1911.5399163
-1	0	0	Ki67+	1603.6859519 52.9618438797
-1	0	0	Ki67+	1248.36964399 77.9215247501
-1	0	0	Ki67+	1558.51677293 141.999848144
-1	0	0	Ki67+	114.322121779 1759.4792121
-1	0	0	Ki67+	499.082124813 976.420606327
-1	0	0	Ki67+	638.716550548 1769.0658923
-1	0	0	Ki67+	889.834413511 1317.57545326
-1	0	0	Ki67+	339.254809839 892.656587507
-1	0	0	Ki67+	1848.19662734 1400.47527872
-1	0	0	Ki67+	12.5601037958 895.458084324
-1	0	0	Ki67+	1499.31599998 2021.52349588
-1	0	0	Ki67+	1096.41657249 547.875069046
-1	0	0	Ki67+	360.21603888 190.519694462
-1	0	0	Ki67+	1807.40316507 363.708329124
-1	0	0	Ki67+	1742.25108294 2118.6619623
-1	0	0	Ki67+	52.0740685943 358.152368948
-1	0	0	Ki67+	62.1848068196 2063.22150462
-1	0	0	Ki67+	2011.16577188 1308.70091973
-1	0	0	Ki67+	1822.01647849 1144.11540892
-1	0	0	Ki67+	905.626231318 1342.36182872
-1	0	0	Ki67+	687.11799393 1622.32930868
-1	0	0	Ki67+	119.283630974 90.0238094237
-1	0	0	Ki67+	501.850906428 550.870090146
-1	0	0	Ki67+	1549.14114466 1553.72907038
-1	0	0	Ki67+	547.387999466 627.777721974
-1	0	0	Ki67+	720.80465669 1877.49253507
-1	0	0	Ki67+	2022.84744752 1642.65369748
-1	0	0	Ki67+	2.59519016363 1919.17391004
-1	0	0	Ki67+	2004.58168409 2088.16108614
-1	0	0	Ki67+	970.468002963 59.8828194898
-1	0	0	Ki67+	1234.42177474 127.22843007
-1	0	0	Ki67+	725.984099816 1999.00354159
-1	0	0	Ki67+	621.374413494 1115.9938704
-1	0	0	Ki67+	499.659108623 1030.59345895
-1	0	0	Ki67+	180.821717942 1510.85203125
-1	0	0	Ki67+	2076.65976837 2114.36655033
-1	0	0	Ki67+	632.643044224 399.569278326
-1	0	0	Ki67+	554.205340493 1779.50492749
-1	0	0	Ki67+	1760.98091107 1374.68822052
-1	0	0	Ki67+	341.776276264 427.556480811
-1	0	0	Ki67+	884.035300368 1531.69190641
-1	0	0	Ki67+	1542.75605088 1232.28359096
-1	0	0	Ki67+	938.062572269 1316.63567602
-1	0	0	Ki67+	1437.12642972 440.046545121
-1	0	0	Ki67+	2106.82875212 825.185932949
-1	0	0	Ki67+	1180.12477403 214.58999334
-1	0	0	Ki67+	1462.73220896 960.953529949
-1	0	0	Ki67+	1298.82816326 1496.76008559
-1	0	0	Ki67+	1589.84699367 491.70482197
-1	0	0	Ki67+	2005.09504567 760.758547246
-1	0	0	Ki67+	366.874071935 1262.34203752
-1	0	0	Ki67+	299.209191694 1131.89670451
-1	0	0	Ki67+	1703.51990678 1251.68334217
-1	0	0	Ki67+	1707.49066312 44.7042423784
-1	0	0	Ki67+	458.759805991 1089.69201255
-1	0	0	Ki67+	1872.73065159 1669.44147959
-1	0	0	Ki67+	2132.36048065 2041.12548586
-1	0	0	Ki67+	1384.52956037 775.620354271
-1	0	0	Ki67+	429.500834169 293.184553968
-1	0	0	Ki67+	1562.85972276 297.28314344
-1	0	0	Ki67+	2079.92980641 403.61461713
-1	0	0	Ki67+	1617.6684776 1080.68174838
-1	0	0	Ki67+	172.472700552 1736.68481685
-1	0	0	Ki67+	1389.97333628 1986.49774519
-1	0	0	Ki67+	1430.37650212 1455.58653556
-1	0	0	Ki67+	1731.01632377 2137.87807187
-1	0	0	Ki67+	456.300845785 740.34627964
-1	0	0	Ki67+	1937.93819006 1053.26056654
-1	0	0	Ki67+	955.620506177 1236.80144103
-1	0	0	Ki67+	198.66710857 1089.22377833
-1	0	0	Ki67+	631.166058405 1707.53820376
-1	0	0	Ki67+	879.506512431 1382.4609679
-1	0	0	Ki67+	1115.70107437 584.221014318
-1	0	0	Ki67+	247.759998022 345.51155874
-1	0	0	Ki67+	61.1696814537 289.504298118
-1	0	0	Ki67+	1623.90972435 1173.53294801
-1	0	0	Ki67+	1266.52593229 1547.08202422
-1	0	0	Ki67+	1482.66134545 68.9795521098
-1	0	0	Ki67+	1621.04795779 1102.09578281
-1	0	0	Ki67+	1467.53224286 1921.94346251
-1	0	0	Ki67+	162.468136338 494.591445114
-1	0	0	Ki67+	1158.93449716 544.95172756
-1	0	0	Ki67+	2032.88693625 200.328129645
-1	0	0	Ki67+	1619.91315613 684.366972091
-1	0	0	Ki67+	2064.37376179 983.028751137
-1	0	0	Ki67+	1516.40857607 874.054105634
-1	0	0	Ki67+	1447.13809256 1695.50127198
-1	0	0	Ki67+	536.519452094 580.363551788
-1	0	0	Ki67+	740.009839296 460.203927525
-1	0	0	Ki67+	265.015475845 534.421451754
-1	0	0	Ki67+	495.09073312 1867.73467824
-1	0	0	Ki67+	365.411784132 858.030357399
-1	0	0	Ki67+	786.973143849 1192.39678808
-1	0	0	Ki67+	56.3957276165 82.8606959947
-1	0	0	Ki67+	800.887638028 634.837570873
-1	0	0	Ki67+	684.829886496 1900.39260612
-1	0	0	Ki67+	103.963468336 320.640641541
-1	0	0	Ki67+	170.66116171 830.84185844
-1	0	0	Ki67+	477.09374785 777.168662876
-1	0	0	Ki67+	1136.19826792 1236.92390227
-1	0	0	Ki67+	1743.64167462 1830.85912916
-1	0	0	Ki67+	20.0723982558 1804.36246898
-1	0	0	Ki67+	1619.53469013 1043.70546262
-1	0	0	Ki67+	391.123127404 1480.63271693
-1	0	0	Ki67+	1437.95217925 1919.29249364
-1	0	0	Ki67+	1405.48767134 1180.94450197
-1	0	0	Ki67+	603.762721112 217.743697382
-1	0	0	Ki67+	620.590953228 1309.97645696
-1	0	0	Ki67+	370.5125331 1168.46563186
-1	0	0	Ki67+	1641.00737518 206.177331625
-1	0	0	Ki67+	902.393375111 818.782754895
-1	0	0	Ki67+	1816.51012578 1298.0867605
-1	0	0	Ki67+	2066.90004537 432.339430045
-1	0	0	Ki67+	1411.11239661 1057.0038342
-1	0	0	Ki67+	1318.6432672 1887.42790041
-1	0	0	Ki67+	1024.01743572 445.658330304
-1	0	0	Ki67+	1078.01330549 184.846978465
-1	0	0	Ki67+	1848.18617003 661.615580069
-1	0	0	Ki67+	1448.20290345 1108.362442
-1	0	0	Ki67+	1035.64516331 2055.51427949
-1	0	0	Ki67+	177.554517866 625.357376466
-1	0	0	Ki67+	906.664670152 364.866239505
-1	0	0	Ki67+	1801.67393667 172.773769968
-1	0	0	Ki67+	2034.96555961 423.539183956
-1	0	0	Ki67+	1426.86613428 580.679072032
-1	0	0	Ki67+	1556.01778199 1055.65030826
-1	0	0	Ki67+	1474.4448932 923.710513655
-1	0	0	Ki67+	1928.79835024 211.858995188
-1	0	0	Ki67+	2084.82737424 619.290917104
-1	0	0	Ki67+	1755.89559447 179.73636036
-1	0	0	Ki67+	1732.32662977 638.212051698
-1	0	0	Ki67+	279.089956556 395.551369717
-1	0	0	Ki67+	34.271671676 2144.20960738
-1	0	0	Ki67+	1244.71022849 861.359405337
-1	0	0	Ki67+	299.421809101 1708.8094822
-1	0	0	Ki67+	2001.13994754 1278.15525216
-1	0	0	Ki67+	1707.67629325 327.041825764
-1	0	0	Ki67+	567.496103247 980.014853655
-1	0	0	Ki67+	1546.42063595 93.6138394131
-1	0	0	Ki67+	1629.51852188 357.321771289
-1	0	0	Ki67+	783.53844206 440.74866774
-1	0	0	Ki67+	1991.03213808 1118.26671117
-1	0	0	Ki67+	1790.51490605 1726.1666336
-1	0	0	Ki67+	1114.35579925 851.055014265
-1	0	0	Ki67+	37.4276912972 1397.5766324
-1	0	0	Ki67+	174.998229585 251.727704352
-1	0	0	Ki67+	1467.66673205 1837.47945475
-1	0	0	Ki67+	1507.5172523 422.067010364
-1	0	0	Ki67+	402.140687906 680.333680191
-1	0	0	Ki67+	1116.28129037 677.258741506
-1	0	0	Ki67+	208.51334944 366.752794282
-1	0	0	Ki67+	1671.96577102 358.110594836
-1	0	0	Ki67+	526.586522583 2038.64893509
-1	0	0	Ki67+	1155.7449501 476.580607297
-1	0	0	Ki67+	2020.19426715 1134.53044135
-1	0	0	Ki67+	566.422435782 1509.98632005
-1	0	0	Ki67+	1194.40135417 169.149342786
-1	0	0	Ki67+	598.011913047 1857.56265666
-1	0	0	Ki67+	143.183441883 318.644662786
-1	0	0	Ki67+	1303.77341572 1061.06123675
-1	0	0	Ki67+	541.693816806 1412.73479984
-1	0	0	Ki67+	1777.90996083 931.406155686
-1	0	0	Ki67+	458.546919558 1204.35116764
-1	0	0	Ki67+	553.018479766 1890.79331593
-1	0	0	Ki67+	240.232051853 1392.70288179
-1	0	0	Ki67+	1950.08269141 469.593423429
-1	0	0	Ki67+	705.43622793 493.16946669
-1	0	0	Ki67+	387.321680703 1610.90827062
-1	0	0	Ki67+	95.2463519209 1582.3733289
-1	0	0	Ki67+	1834.20292037 515.061076131
-1	0	0	Ki67+	1218.7863786 291.620041666
-1	0	0	Ki67+	533.093335705 408.42700825
-1	0	0	Ki67+	348.965725894 1600.02006434
-1	0	0	Ki67+	1643.88763916 1511.69472357
-1	0	0	Ki67+	1566.26257428 1752.89329009
-1	0	0	Ki67+	722.436009478 215.364237416
-1	0	0	Ki67+	493.337077912 84.6477659226
-1	0	0	Ki67+	1066.95636295 1909.68244059
-1	0	0	Ki67+	78.8115644214 196.658948948
-1	0	0	Ki67+	1513.42713458 550.758479546
-1	0	0	Ki67+	389.522568693 1443.69130059
-1	0	0	Ki67+	1893.68756783 1574.49352378
-1	0	0	Ki67+	1339.12106065 1121.73639051
-1	0	0	Ki67+	849.839862468 1105.69811059
-1	0	0	Ki67+	413.333384689 1866.27164511
-1	0	0	Ki67+	788.591473174 896.757073691
-1	0	0	Ki67+	193.071129808 1558.48127256
-1	0	0	Ki67+	137.302144934 420.847376095
-1	0	0	Ki67+	911.556911809 424.434997507
-1	0	0	Ki67+	1580.28603914 1960.82510247
-1	0	0	Ki67+	1926.19448053 1792.10465498
-1	0	0	Ki67+	56.9230096794 579.350342392
-1	0	0	Ki67+	563.050826022 744.714144698
-1	0	0	Ki67+	658.74559398 1137.78471441
-1	0	0	Ki67+	1840.18777217 289.343960985
-1	0	0	Ki67+	1837.2372622 1779.22401569
-1	0	0	Ki67+	337.466959934 1134.54268637
-1	0	0	Ki67+	1816.29906582 711.9079008
-1	0	0	Ki67+	1017.91218268 1556.4141483
-1	0	0	Ki67+	149.048068976 2093.16768376
-1	0	0	Ki67+	1923.3736382 502.101852161
-1	0	0	Ki67+	750.816319209 1706.62720312
-1	0	0	Ki67+	772.038838781 471.511870345
-1	0	0	Ki67+	1942.67166397 548.514568249
-1	0	0	Ki67+	626.153695089 1270.85147325
-1	0	0	Ki67+	833.941567728 164.806543726
-1	0	0	Ki67+	1986.75815493 1083.11661929
-1	0	0	Ki67+	129.074252492 1916.93817171
-1	0	0	Ki67+	874.853341684 1176.17413112
-1	0	0	Ki67+	1196.02028183 1904.61867938
-1	0	0	Ki67+	896.305614896 1698.789285
-1	0	0	Ki67+	848.926481786 1910.31893186
-1	0	0	Ki67+	455.152294376 1641.51782135
-1	0	0	Ki67+	479.663589645 414.714897661
-1	0	0	Ki67+	1336.3642343 4.65636085703
-1	0	0	Ki67+	1089.94402138 113.097241882
-1	0	0	Ki67+	149.106789495 1352.00356158
-1	0	0	Ki67+	295.166445002 1870.06474394
-1	0	0	Ki67+	1575.19818542 1934.57728832
-1	0	0	Ki67+	1067.06251629 2025.98256102
-1	0	0	Ki67+	1656.30133153 1022.80474938
-1	0	0	Ki67+	1880.47716916 1764.34185313
-1	0	0	Ki67+	668.938673718 406.250651113
-1	0	0	Ki67+	628.470457184 710.741373467
-1	0	0	Ki67+	1048.29715105 11.3905958624
-1	0	0	Ki67+	2034.76797014 24.6001112141
-1	0	0	Ki67+	1998.44415339 1800.82082704
-1	0	0	Ki67+	1146.60903719 1642.50613575
-1	0	0	Ki67+	2148.8376168 667.641212312
-1	0	0	Ki67+	1787.95060985 1647.59546619
-1	0	0	Ki67+	53.8777377028 1597.49103669
-1	0	0	Ki67+	1650.08569354 1257.57296803
-1	0	0	Ki67+	962.530181638 275.305424031
-1	0	0	Ki67+	1544.72969652 1681.75055639
-1	0	0	Ki67+	1943.24748113 711.303314773
-1	0	0	Ki67+	958.827635153 631.571217143
-1	0	0	Ki67+	1091.47295091 340.773090222
-1	0	0	Ki67+	1217.12116152 1216.28762901
-1	0	0	Ki67+	1553.4288611 1635.28045784
-1	0	0	Ki67+	429.702002237 425.750637876
-1	0	0	Ki67+	75.8875824717 1479.30305228
-1	0	0	Ki67+	1199.46378409 2005.97320428
-1	0	0	Ki67+	597.34653587 1404.7070285
-1	0	0	Ki67+	1477.19269421 525.816403139
-1	0	0	Ki67+	399.667562214 1398.53061655
-1	0	0	Ki67+	772.220342104 730.543149157
-1	0	0	Ki67+	1969.22842343 275.574133247
-1	0	0	Ki67+	1330.98881653 1818.76898955
-1	0	0	Ki67+	745.105881926 759.808568438
-1	0	0	Ki67+	897.990707964 1741.95737451
-1	0	0	Ki67+	184.494873855 763.469158334
-1	0	0	Ki67+	1743.75673798 1923.48768634
-1	0	0	Ki67+	598.307982646 543.923943313
-1	0	0	Ki67+	1081.28648542 384.459549903
-1	0	0	Ki67+	704.713109433 1101.48591833
-1	0	0	Ki67+	1188.0865801 1454.00878441
-1	0	0	Ki67+	2112.22973937 942.369084898
-1	0	0	Ki67+	2085.5068141 775.532402961
-1	0	0	Ki67+	10.3147472633 1390.33324526
-1	0	0	Ki67+	726.737306942 643.470231993
-1	0	0	Ki67+	1086.1664793 1471.06610028
-1	0	0	Ki67+	642.057185746 254.046593253
-1	0	0	Ki67+	1723.41927078 894.882443786
-1	0	0	Ki67+	664.62316948 445.001385245
-1	0	0	Ki67+	84.9196757727 1501.49405637
-1	0	0	Ki67+	1017.99674266 1136.64171856
-1	0	0	Ki67+	1342.25745305 1396.03409076
-1	0	0	Ki67+	1892.04204381 1257.84411539
-1	0	0	Ki67+	1253.46442041 1666.42590954
-1	0	0	Ki67+	1890.38697118 1894.25738167
-1	0	0	Ki67+	1910.75115279 1561.37070217
-1	0	0	Ki67+	62.9024864612 1137.90803047
-1	0	0	Ki67+	356.526411918 594.703750086
-1	0	0	Ki67+	221.250355227 2127.26908991
-1	0	0	Ki67+	1849.4158367 1035.40028932
-1	0	0	Ki67+	940.066731846 1121.89089545
-1	0	0	Ki67+	719.565317147 527.372075858
-1	0	0	Ki67+	525.663831749 1891.51845206
-1	0	0	Ki67+	1550.32120814 961.812561244
-1	0	0	Ki67+	1916.22040625 766.417608296
-1	0	0	Ki67+	912.026050062 124.119943852
-1	0	0	Ki67+	825.549198702 321.076173016
-1	0	0	Ki67+	334.566599066 1405.06598967
-1	0	0	Ki67+	1093.7111452 293.590613328
-1	0	0	Ki67+	442.707703069 1522.77399715
-1	0	0	Ki67+	1525.6496402 1922.60914833
-1	0	0	Ki67+	1334.12652882 1513.63883992
-1	0	0	Ki67+	90.3552058034 1386.612345
-1	0	0	Ki67+	1572.05495553 1449.05643698
-1	0	0	Ki67+	925.108840166 1021.45034877
-1	0	0	Ki67+	1226.21857787 1086.03062357
-1	0	0	Ki67+	1038.75341417 815.757113284
-1	0	0	Ki67+	1682.97061098 1134.96887343
-1	0	0	Ki67+	1160.38418028 424.1623086
-1	0	0	Ki67+	1831.02170694 2105.0067675
-1	0	0	Ki67+	103.9537125 1050.37996646
-1	0	0	Ki67+	1460.39589816 693.313692619
-1	0	0	Ki67+	277.796090593 123.607850616
-1	0	0	Ki67+	308.280130629 250.647530435
-1	0	0	Ki67+	1329.78918753 1712.08381669
-1	0	0	Ki67+	136.687607839 974.892614277
-1	0	0	Ki67+	1512.87062951 217.538796394
-1	0	0	Ki67+	432.754556563 1685.9196071
-1	0	0	Ki67+	626.996395517 474.544312765
-1	0	0	Ki67+	1786.91375281 1444.98492725
-1	0	0	Ki67+	1156.52452949 831.209857794
-1	0	0	Ki67+	596.754867052 716.12359689
-1	0	0	Ki67+	553.166908043 1264.21009616
-1	0	0	Ki67+	1149.81839931 682.144822821
-1	0	0	Ki67+	1813.22315721 304.143270553
-1	0	0	Ki67+	974.712505413 1666.84724473
-1	0	0	Ki67+	309.478355147 1234.42874009
-1	0	0	Ki67+	585.049536936 802.050782546
-1	0	0	Ki67+	666.386604018 1715.87244227
-1	0	0	Ki67+	281.595168726 1103.98544592
-1	0	0	Ki67+	1341.5800574 703.758637647
-1	0	0	Ki67+	501.153632179 1548.41880563
-1	0	0	Ki67+	439.371473735 1232.49200388
-1	0	0	Ki67+	2120.92379708 1616.09186179
-1	0	0	Ki67+	1868.93254285 1065.59073664
-1	0	0	Ki67+	525.100656308 276.135976948
-1	0	0	Ki67+	1486.81552351 1793.72652903
-1	0	0	Ki67+	1805.26216666 935.097994711
-1	0	0	Ki67+	1888.28311502 748.170979638
-1	0	0	Ki67+	1917.07080611 1232.37329149
-1	0	0	Ki67+	427.875323148 1646.86542381
-1	0	0	Ki67+	2003.38383439 1550.89098785
-1	0	0	Ki67+	365.036056911 1797.82171964
-1	0	0	Ki67+	1203.69157468 1951.5329142
-1	0	0	Ki67+	1159.15480357 1073.4307338
-1	0	0	Ki67+	728.823290152 1397.91014108
-1	0	0	Ki67+	753.8095208 1018.10888567
-1	0	0	Ki67+	415.496923704 1522.86504049
-1	0	0	Ki67+	1190.04283209 776.992046612
-1	0	0	Ki67+	1868.59615886 1428.12538636
-1	0	0	Ki67+	908.905089237 1763.43044408
-1	0	0	Ki67+	1625.43288916 608.825342272
-1	0	0	Ki67+	1808.37511254 1097.42002871
-1	0	0	Ki67+	874.378919289 1957.26603056
-1	0	0	Ki67+	1769.70742602 1172.92088002
-1	0	0	Ki67+	1193.16485129 957.484587853
-1	0	0	Ki67+	1103.82604776 35.0264635905
-1	0	0	Ki67+	149.280917786 577.827453398
-1	0	0	Ki67+	1494.62894632 1851.36659415
-1	0	0	Ki67+	1045.36576598 586.298716716
-1	0	0	Ki67+	2030.6366883 2091.94229788
-1	0	0	Ki67+	1754.57632797 90.2675129468
-1	0	0	Ki67+	2136.27432408 846.09096922
-1	0	0	Ki67+	1267.55317741 8.70620580696
-1	0	0	Ki67+	1788.34774265 1417.04647094
-1	0	0	Ki67+	1622.08226853 728.947958585
-1	0	0	Ki67+	22.4997075398 480.448905474
-1	0	0	Ki67+	1237.46859618 333.014517029
-1	0	0	Ki67+	758.175798544 1123.77163087
-1	0	0	Ki67+	1740.67689208 403.123449516
-1	0	0	Ki67+	331.791000422 250.740284492
-1	0	0	Ki67+	1340.95597168 907.198122825
-1	0	0	Ki67+	271.19679327 1340.69827803
-1	0	0	Ki67+	1193.33047487 857.253753414
-1	0	0	Ki67+	1660.40492874 1468.75744005
-1	0	0	Ki67+	1898.06209892 1811.68657598
-1	0	0	Ki67+	1572.99283507 1183.87790899
-1	0	0	Ki67+	427.684364257 1185.51655413
-1	0	0	Ki67+	396.278234891 964.247665295
-1	0	0	Ki67+	1276.68220884 1910.19797778
-1	0	0	Ki67+	294.427835611 874.665618724
-1	0	0	Ki67+	891.267533804 100.651018466
-1	0	0	Ki67+	1683.13129264 2093.34930809
-1	0	0	Ki67+	1252.04885366 2095.19817105
-1	0	0	Ki67+	211.060273562 1496.14465391
-1	0	0	Ki67+	164.164062003 607.230057828
-1	0	0	Ki67+	820.528132804 1496.7463091
-1	0	0	Ki67+	1728.83051968 355.760591904
-1	0	0	Ki67+	72.5984276941 1722.66567353
-1	0	0	Ki67+	564.370318935 428.819557776
-1	0	0	Ki67+	1248.63466455 1167.97240814
-1	0	0	Ki67+	818.617775425 24.7853340649
-1	0	0	Ki67+	728.829554035 1908.04481742
-1	0	0	Ki67+	1252.13289309 47.9885631423
-1	0	0	Ki67+	280.745908644 1634.28876382
-1	0	0	Ki67+	1000.17968004 999.62535691
-1	0	0	Ki67+	58.4040992895 1380.68353055
-1	0	0	Ki67+	378.582189711 1342.27922444
-1	0	0	Ki67+	1371.43713839 645.745172345
-1	0	0	Ki67+	386.833986283 1819.58445782
-1	0	0	Ki67+	509.92863498 460.295911147
-1	0	0	Ki67+	1988.27561722 1771.82462703
-1	0	0	Ki67+	1793.97021227 658.110846037
-1	0	0	Ki67+	1165.60043058 1755.1781432
-1	0	0	Ki67+	1903.14992284 1686.33730675
-1	0	0	Ki67+	917.922224825 1180.46489277
-1	0	0	Ki67+	1230.67091821 1301.71646547
-1	0	0	Ki67+	277.977640152 1570.96907696
-1	0	0	Ki67+	1376.35012072 1501.8100484
-1	0	0	Ki67+	2026.31658404 829.122099529
-1	0	0	Ki67+	2061.5134219 203.303851831
-1	0	0	Ki67+	1392.91265381 2082.40707233
-1	0	0	Ki67+	1066.33581773 1086.32750909
-1	0	0	Ki67+	564.607342324 19.4842124658
-1	0	0	Ki67+	70.0076048143 718.051196004
-1	0	0	Ki67+	1424.1947135 1810.38993076
-1	0	0	Ki67+	1447.30481895 1982.53206282
-1	0	0	Ki67+	738.287106833 1108.59499265
-1	0	0	Ki67+	435.339149458 685.131795283
-1	0	0	Ki67+	923.292334569 826.195590066
-1	0	0	Ki67+	1794.36009193 251.316656576
-1	0	0	Ki67+	740.766412891 1753.4612996
-1	0	0	Ki67+	180.030912086 908.328221483
-1	0	0	Ki67+	221.511064658 1344.79322066
-1	0	0	Ki67+	2090.92399999 1558.0272423
-1	0	0	Ki67+	1811.70236316 992.096359079
-1	0	0	Ki67+	936.122765231 1982.80513659
-1	0	0	Ki67+	1498.07743858 1681.80962522
-1	0	0	Ki67+	1600.57819956 1873.8774771
-1	0	0	Ki67+	1930.11937746 1576.70349889
-1	0	0	Ki67+	419.26575216 1748.4633985
-1	0	0	Ki67+	393.119374007 934.671681632
-1	0	0	Ki67+	1838.82764332 1868.9241498
-1	0	0	Ki67+	1617.31838641 912.390247388
-1	0	0	Ki67+	652.342787162 656.574689124
-1	0	0	Ki67+	1467.67598335 362.849206479
-1	0	0	Ki67+	1101.02002483 1644.66434277
-1	0	0	Ki67+	1068.03503739 542.890370084
-1	0	0	Ki67+	1229.64363792 229.160898906
-1	0	0	Ki67+	2070.96439688 89.9012026231
-1	0	0	Ki67+	579.118204187 1290.71538101
-1	0	0	Ki67+	2011.62205835 1203.84151768
-1	0	0	Ki67+	7.78789799584 1310.9841865
-1	0	0	Ki67+	1214.87444541 1746.65612401
-1	0	0	Ki67+	1134.48753644 1745.72309914
-1	0	0	Ki67+	1999.46968536 895.333002745
-1	0	0	Ki67+	2072.92263761 1170.51856778
-1	0	0	Ki67+	563.572483262 598.503931572
-1	0	0	Ki67+	2026.56628247 1000.97295923
-1	0	0	Ki67+	1110.31449419 1558.54053775
-1	0	0	Ki67+	1789.6975085 577.262585823
-1	0	0	Ki67+	1109.83919233 1621.81792019
-1	0	0	Ki67+	1179.71091347 735.888929612
-1	0	0	Ki67+	1925.88622186 1460.46759004
-1	0	0	Ki67+	1949.70516214 1156.25321021
-1	0	0	Ki67+	1781.7415265 2032.70437403
-1	0	0	Ki67+	1124.24564662 1170.91881942
-1	0	0	Ki67+	1484.31748348 835.317809787
-1	0	0	Ki67+	1001.18302213 220.969872331
-1	0	0	Ki67+	594.299701069 1526.6799702
-1	0	0	Ki67+	1813.46703192 1015.81508543
-1	0	0	Ki67+	1170.25637744 1234.99091507
-1	0	0	Ki67+	1699.80629662 410.316285474
-1	0	0	Ki67+	2134.31441273 1998.83756683
-1	0	0	Ki67+	235.522478398 439.653950014
-1	0	0	Ki67+	105.884387922 1869.36782728
-1	0	0	Ki67+	736.918229466 780.791808846
-1	0	0	Ki67+	1566.67359697 1325.29708094
-1	0	0	Ki67+	152.427303269 790.10617943
-1	0	0	Ki67+	1838.74772391 492.037557356
-1	0	0	Ki67+	1926.99138929 54.5322818217
-1	0	0	Ki67+	1685.69316719 763.017022757
-1	0	0	Ki67+	88.7458426255 2065.197578
-1	0	0	Ki67+	1391.43091103 1548.26507326
-1	0	0	Ki67+	164.95740548 1909.74799367
-1	0	0	Ki67+	885.423393918 378.484593559
-1	0	0	Ki67+	156.46256695 1255.26860273
-1	0	0	Ki67+	530.344697526 2105.41302549
-1	0	0	Ki67+	1616.09243483 104.070120286
-1	0	0	Ki67+	439.248190705 1926.91026566
-1	0	0	Ki67+	671.131701824 329.601660188
-1	0	0	Ki67+	114.789656833 938.535840927
-1	0	0	Ki67+	976.186396091 92.3813912829
-1	0	0	Ki67+	1420.30093582 1883.97441873
-1	0	0	Ki67+	1949.72056396 1006.2670098
-1	0	0	Ki67+	157.91399432 1291.3897322
-1	0	0	Ki67+	807.978939582 1148.01583219
-1	0	0	Ki67+	197.418101495 1587.44787333
-1	0	0	Ki67+	929.605554731 746.919102554
-1	0	0	Ki67+	1415.73046849 980.596858214
-1	0	0	Ki67+	571.348261276 1870.11855113
-1	0	0	Ki67+	1593.35387585 254.327236283
-1	0	0	Ki67+	1768.32498339 1663.5478582
-1	0	0	Ki67+	51.6555121381 194.298223658
-1	0	0	Ki67+	1435.62531822 714.487385498
-1	0	0	Ki67+	461.661529413 1054.76770095
-1	0	0	Ki67+	1959.48047947 1462.97489664
-1	0	0	Ki67+	1906.9443484 222.030261704
-1	0	0	Ki67+	469.708917897 1339.13440898
-1	0	0	Ki67+	1550.62812865 238.201357103
-1	0	0	Ki67+	1408.64494459 726.052014186
-1	0	0	Ki67+	114.755165434 196.95033744
-1	0	0	Ki67+	1758.09904957 279.015706761
-1	0	0	Ki67+	1734.17978137 695.280356379
-1	0	0	Ki67+	1662.18576676 1050.73186693
-1	0	0	Ki67+	1765.00661361 987.881158507
-1	0	0	Ki67+	21.2922140018 1894.00807967
-1	0	0	Ki67+	529.512623273 221.131052874
-1	0	0	Ki67+	205.070193152 442.451824933
-1	0	0	Ki67+	721.998631981 1145.7822265
-1	0	0	Ki67+	1698.94412869 1365.05155605
-1	0	0	Ki67+	1512.70617013 1508.78346613
-1	0	0	Ki67+	1614.56931742 564.80496051
-1	0	0	Ki67+	175.862916178 1017.89796483
-1	0	0	Ki67+	228.016866154 239.105363369
-1	0	0	Ki67+	1858.34846249 1300.54979584
-1	0	0	Ki67+	1040.63345201 2104.18641211
-1	0	0	Ki67+	1103.30245794 1211.20683207
-1	0	0	Ki67+	1989.974312 1453.06683705
-1	0	0	Ki67+	1333.0193581 1589.23024425
-1	0	0	Ki67+	1713.60730294 1986.75700173
-1	0	0	Ki67+	948.675381273 122.474752413
-1	0	0	Ki67+	1444.81554146 131.035601721
-1	0	0	Ki67+	896.543652502 224.103836452
-1	0	0	Ki67+	1376.38274832 1926.33389143
-1	0	0	Ki67+	14.8137085743 162.747604618
-1	0	0	Ki67+	1741.10064397 846.103484263
-1	0	0	Ki67+	1176.88261089 464.317133434
-1	0	0	Ki67+	1283.97975256 1657.72259298
-1	0	0	Ki67+	294.597370351 1896.72811088
-1	0	0	Ki67+	1348.81608361 1094.55278631
-1	0	0	Ki67+	1334.51698024 1621.5016147
-1	0	0	Ki67+	363.618546108 406.373070793
-1	0	0	Ki67+	43.9782702197 731.923728666
-1	0	0	Ki67+	1099.84598898 2049.29326177
-1	0	0	Ki67+	187.059742728 319.768139872
-1	0	0	Ki67+	1318.89771018 475.715030417
-1	0	0	Ki67+	789.299293484 1857.74226151
-1	0	0	Ki67+	2083.3047757 352.69932774
-1	0	0	Ki67+	522.18698363 774.90794679
-1	0	0	Ki67+	859.22164622 821.69673127
-1	0	0	Ki67+	595.350986196 2009.45656126
-1	0	0	Ki67+	2002.74332685 66.9952076435
-1	0	0	Ki67+	1581.43185633 1714.57092296
-1	0	0	Ki67+	1343.76996578 38.1047421291
-1	0	0	Ki67+	748.356309262 2137.31285018
-1	0	0	Ki67+	424.405973664 1986.94460109
-1	0	0	Ki67+	1094.24921217 1062.54537896
-1	0	0	Ki67+	1497.33030889 162.930117169
-1	0	0	Ki67+	580.823123217 1765.9276903
-1	0	0	Ki67+	1296.57061535 774.505944935
-1	0	0	Ki67+	1847.16656167 1804.29860543
-1	0	0	Ki67+	305.194331581 809.561538297
-1	0	0	Ki67+	1195.73439202 1789.02943627
-1	0	0	Ki67+	145.932052677 283.651808001
-1	0	0	Ki67+	922.776249589 1391.47029174
-1	0	0	Ki67+	438.454765788 844.636321473
-1	0	0	Ki67+	1473.53797495 138.98821442
-1	0	0	Ki67+	1142.17471805 457.647023279
-1	0	0	Ki67+	125.887986692 528.716731648
-1	0	0	Ki67+	1051.65672799 845.282009046
-1	0	0	Ki67+	1769.13807074 1935.26041311
-1	0	0	Ki67+	772.127243914 1783.34486002
-1	0	0	Ki67+	1892.56828508 99.3783234521
-1	0	0	Ki67+	2036.59404185 630.714195926
-1	0	0	Ki67+	1147.83155414 1489.1702436
-1	0	0	Ki67+	869.559396738 1757.93211897
-1	0	0	Ki67+	1702.4968186 355.362332656
-1	0	0	Ki67+	1540.1024249 117.761876621
-1	0	0	Ki67+	1284.59804288 318.328698657
-1	0	0	Ki67+	294.206783779 1957.34456931
-1	0	0	Ki67+	735.39443109 904.447089354
-1	0	0	Ki67+	452.877051732 1259.44560675
-1	0	0	Ki67+	1939.33514384 675.536247404
-1	0	0	Ki67+	1795.5855802 1348.71592072
-1	0	0	Ki67+	256.606718008 953.262345043
-1	0	0	Ki67+	251.039791287 1736.15407499
-1	0	0	Ki67+	1948.98834014 915.151248562
-1	0	0	Ki67+	1630.05977289 1062.83029149
-1	0	0	Ki67+	518.097563754 172.241441642
-1	0	0	Ki67+	836.776991153 886.927916143
-1	0	0	Ki67+	576.243165059 1591.31761707
-1	0	0	Ki67+	1608.62748441 7.05599469164
-1	0	0	Ki67+	1114.846421 968.647569411
-1	0	0	Ki67+	1968.77315264 626.677866991
-1	0	0	Ki67+	259.597290498 492.702030193
-1	0	0	Ki67+	1135.29135618 1671.44416081
-1	0	0	Ki67+	2054.43994179 121.64095523
-1	0	0	Ki67+	762.296430205 1297.32123582
-1	0	0	Ki67+	1927.77018178 1000.23155055
-1	0	0	Ki67+	1599.7246481 320.457645325
-1	0	0	Ki67+	727.704277544 1015.00568839
-1	0	0	Ki67+	1333.90189941 1028.19775009
-1	0	0	Ki67+	1851.44709227 1907.00840423
-1	0	0	Ki67+	1241.68147451 1139.12269955
-1	0	0	Ki67+	1337.47454131 945.046078028
-1	0	0	Ki67+	2063.87501969 1226.69402189
-1	0	0	Ki67+	1257.15396456 1409.38942089
-1	0	0	Ki67+	2109.16690451 290.118349293
-1	0	0	Ki67+	1874.60270702 2006.76485935
-1	0	0	Ki67+	1430.06661765 2045.2187061
-1	0	0	Ki67+	283.983871435 623.550122007
-1	0	0	Ki67+	67.6319600939 1286.62152665
-1	0	0	Ki67+	877.773491134 1930.43292198
-1	0	0	Ki67+	813.969456768 362.617249562
-1	0	0	Ki67+	1443.3362799 1038.6824159
-1	0	0	Ki67+	1241.80248797 1533.30198943
-1	0	0	Ki67+	2001.64238053 110.602443377
-1	0	0	Ki67+	31.0516026998 697.865930725
-1	0	0	Ki67+	409.777895947 111.797560624
-1	0	0	Ki67+	1067.04477923 1117.36998805
-1	0	0	Ki67+	1663.19803741 2008.34405324
-1	0	0	Ki67+	251.844751098 2085.27505399
-1	0	0	Ki67+	369.898602435 1022.8036259
-1	0	0	Ki67+	371.700393777 1470.61498461
-1	0	0	Ki67+	2008.59724917 269.612053449
-1	0	0	Ki67+	1072.64851498 1560.55239277
-1	0	0	Ki67+	1237.73908959 1006.16046158
-1	0	0	Ki67+	1551.90487636 901.736337244
-1	0	0	Ki67+	1125.09510572 295.858849893
-1	0	0	Ki67+	1985.03336588 1948.16588787
-1	0	0	Ki67+	1848.23777239 1335.19513522
-1	0	0	Ki67+	1566.8802221 529.606668982
-1	0	0	Ki67+	1596.05535983 2093.24593647
-1	0	0	Ki67+	2076.17798453 916.859322516
-1	0	0	Ki67+	1821.06677229 1695.81799203
-1	0	0	Ki67+	764.38686648 2119.23249561
-1	0	0	Ki67+	306.408987105 2145.5592092
-1	0	0	Ki67+	1146.5117503 2112.03218374
-1	0	0	Ki67+	1073.33405286 658.59176418
-1	0	0	Ki67+	681.362590456 916.92496283
-1	0	0	Ki67+	1376.23482497 1673.47551149
-1	0	0	Ki67+	221.462125304 810.846766755
-1	0	0	Ki67+	1052.58572641 1166.75017384
-1	0	0	Ki67+	1309.19286628 1789.13376271
-1	0	0	Ki67+	1812.96000249 401.399712681
-1	0	0	Ki67+	1663.45077134 615.962510591
-1	0	0	Ki67+	771.499816468 1844.57222165
-1	0	0	Ki67+	935.324971598 2063.34704103
-1	0	0	Ki67+	31.5261065257 1022.29073904
-1	0	0	Ki67+	343.130897085 531.052735312
-1	0	0	Ki67+	385.58442246 598.500459091
-1	0	0	Ki67+	1136.80233932 1966.64673737
-1	0	0	Ki67+	967.320493331 1789.74134176
-1	0	0	Ki67+	542.859320407 444.400122423
-1	0	0	Ki67+	1305.87633592 1929.8864676
-1	0	0	Ki67+	1257.33985672 829.625394426
-1	0	0	Ki67+	181.558652016 538.297215205
-1	0	0	Ki67+	23.6228835741 1366.55282878
-1	0	0	Ki67+	556.998430392 871.418757343
-1	0	0	Ki67+	830.172506186 1981.65917916
-1	0	0	Ki67+	545.21501585 1929.64936347
-1	0	0	Ki67+	281.2641302 1069.07641999
-1	0	0	Ki67+	883.455002911 995.604420483
-1	0	0	Ki67+	5.00331514505 1074.06146907
-1	0	0	Ki67+	692.349128169 775.421054035
-1	0	0	Ki67+	150.128768654 113.914219208
-1	0	0	Ki67+	1343.89793929 2140.39291011
-1	0	0	Ki67+	794.238582737 2032.9770492
-1	0	0	Ki67+	813.834962616 1201.66086365
-1	0	0	Ki67+	2126.58083463 1760.12347181
-1	0	0	Ki67+	1989.14678644 1034.19982283
-1	0	0	Ki67+	1603.38299109 1357.26542385
-1	0	0	Ki67+	1160.75469388 1669.97338154
-1	0	0	Ki67+	185.908464186 146.624394009
-1	0	0	Ki67+	468.052168297 1948.5796616
-1	0	0	Ki67+	988.78439423 473.537227525
-1	0	0	Ki67+	1184.91326823 831.696901343
-1	0	0	Ki67+	305.223315021 900.178998715
-1	0	0	Ki67+	1504.05577765 610.77120184
-1	0	0	Ki67+	645.51574855 1874.38295571
-1	0	0	Ki67+	1524.63834654 1390.95935515
-1	0	0	Ki67+	1474.9636552 1368.17152385
-1	0	0	Ki67+	991.827446428 1362.35162107
-1	0	0	Ki67+	1329.7492514 999.554089907
-1	0	0	Ki67+	1190.55917929 1525.22912316
-1	0	0	Ki67+	1964.46111258 1289.13499954
-1	0	0	Ki67+	477.326003731 1566.31642695
-1	0	0	Ki67+	660.043912674 299.108689087
-1	0	0	Ki67+	1510.85325705 381.063923433
-1	0	0	Ki67+	1171.94505663 396.065149768
-1	0	0	Ki67+	41.0195939912 403.743922041
-1	0	0	Ki67+	462.855095454 1922.60697871
-1	0	0	Ki67+	1551.32497981 1713.91085802
-1	0	0	Ki67+	664.154617141 1953.14375492
-1	0	0	Ki67+	2097.10690205 997.314336818
-1	0	0	Ki67+	212.777618147 862.317861023
-1	0	0	Ki67+	1385.82259708 1100.34722976
-1	0	0	Ki67+	1193.27163638 594.872223366
-1	0	0	Ki67+	373.606979076 2037.03776587
-1	0	0	Ki67+	1327.33768051 2094.04925866
-1	0	0	Ki67+	722.338707026 139.850833277
-1	0	0	Ki67+	1098.27040503 1501.12466275
-1	0	0	Ki67+	270.060120238 1877.04253588
-1	0	0	Ki67+	79.2391501909 1448.42932664
-1	0	0	Ki67+	1393.72499087 933.682030675
-1	0	0	Ki67+	809.910637402 461.499899604
-1	0	0	Ki67+	328.236444916 1471.31133919
-1	0	0	Ki67+	1676.02324723 1795.191032
-1	0	0	Ki67+	1964.72335425 882.180417811
-1	0	0	Ki67+	426.451577213 1409.56865171
-1	0	0	Ki67+	398.148278203 268.925513543
-1	0	0	Ki67+	2142.59044787 1717.75017681
-1	0	0	Ki67+	1302.35890308 817.540935786
-1	0	0	Ki67+	337.758577771 1997.62795292
-1	0	0	Ki67+	1772.49833741 1073.64714106
-1	0	0	Ki67+	942.197107084 1282.27436347
-1	0	0	Ki67+	1330.7829749 164.972587172
-1	0	0	Ki67+	331.176641966 1013.15335229
-1	0	0	Ki67+	215.328938413 711.07845389
-1	0	0	Ki67+	259.767496809 309.8685575
-1	0	0	Ki67+	1537.48834158 199.632662178
-1	0	0	Ki67+	984.783747779 8.43152742782
-1	0	0	Ki67+	1906.44999642 539.190829199
-1	0	0	Ki67+	274.366732881 1850.17667717
-1	0	0	Ki67+	1017.07290407 553.797002703
-1	0	0	Ki67+	217.472993509 1282.41497216
-1	0	0	Ki67+	1565.69168918 410.152968868
-1	0	0	Ki67+	1009.50316263 2146.69395263
-1	0	0	Ki67+	1417.907893 836.16667055
-1	0	0	Ki67+	653.978856546 981.599740281
-1	0	0	Ki67+	338.24809154 1345.84460469
-1	0	0	Ki67+	1465.34081367 277.735884229
-1	0	0	Ki67+	841.993637383 1006.18706021
-1	0	0	Ki67+	1731.77537802 301.815804461
-1	0	0	Ki67+	677.550764578 1857.78661051
-1	0	0	Ki67+	2046.92872948 272.793957955
-1	0	0	Ki67+	1802.32186757 1121.45770062
-1	0	0	Ki67+	507.821560528 803.969580633
-1	0	0	Ki67+	275.365488429 1267.71718243
-1	0	0	Ki67+	1137.97140898 380.886721232
-1	0	0	Ki67+	1029.86067181 1534.854847
-1	0	0	Ki67+	1410.35412735 105.614442663
-1	0	0	Ki67+	1436.1265231 1529.39056426
-1	0	0	Ki67+	1357.2107225 1644.50956143
-1	0	0	Ki67+	1284.83363695 1587.65472086
-1	0	0	Ki67+	1705.27475867 1504.26331959
-1	0	0	Ki67+	534.993971447 849.698130976
-1	0	0	Ki67+	165.106752022 1842.3886137
-1	0	0	Ki67+	1776.03210436 2133.5669434
-1	0	0	Ki67+	255.668487674 1835.27296882
-1	0	0	Ki67+	1736.20481891 760.023878025
-1	0	0	Ki67+	24.3148168328 534.009658729
-1	0	0	Ki67+	1687.62930173 1896.74559446
-1	0	0	Ki67+	2106.07226539 477.037159009
-1	0	0	Ki67+	174.957669467 1429.51139125
-1	0	0	Ki67+	1725.5863533 1951.72812458
-1	0	0	Ki67+	1242.05004023 713.133041393
-1	0	0	Ki67+	413.944243375 1103.59531533
-1	0	0	Ki67+	946.790667245 1532.61252406
-1	0	0	Ki67+	1589.25647079 1115.29267131
-1	0	0	Ki67+	174.564160762 1649.97039566
-1	0	0	Ki67+	1033.48819853 926.154945369
-1	0	0	Ki67+	108.351244766 1511.88810127
-1	0	0	Ki67+	1984.54707877 126.657668821
-1	0	0	Ki67+	921.283784734 93.5160317974
-1	0	0	Ki67+	212.949997229 32.3091272383
-1	0	0	Ki67+	606.070446448 50.5156906879
-1	0	0	Ki67+	533.9476099 1564.06879065
-1	0	0	Ki67+	212.855650776 999.829779527
-1	0	0	Ki67+	1714.48679127 598.320227958
-1	0	0	Ki67+	1272.77099834 1298.01153152
-1	0	0	Ki67+	615.940221779 2028.18219905
-1	0	0	Ki67+	250.741420182 408.928203214
-1	0	0	Ki67+	1514.22979999 1596.69904239
-1	0	0	Ki67+	1149.18819471 10.2801761448
-1	0	0	Ki67+	565.737625594 354.324447048
-1	0	0	Ki67+	448.523462908 983.855994957
-1	0	0	Ki67+	339.020500483 987.890350665
-1	0	0	Ki67+	2056.2136375 1388.90911927
-1	0	0	Ki67+	515.789882679 835.827254226
-1	0	0	Ki67+	1149.2331592 1390.71668975
-1	0	0	Ki67+	1188.36576955 631.503151891
-1	0	0	Ki67+	1801.09366294 1626.72547867
-1	0	0	Ki67+	1755.2354492 718.016352516
-1	0	0	Ki67+	1865.14660822 595.586621977
-1	0	0	Ki67+	485.505634392 441.394648613
-1	0	0	Ki67+	387.738884566 882.601478277
-1	0	0	Ki67+	1300.66788405 1718.88236965
-1	0	0	Ki67+	226.121132914 1101.08206064
-1	0	0	Ki67+	841.440077399 214.169247069
-1	0	0	Ki67+	2030.20989812 1602.12393342
-1	0	0	Ki67+	942.482793729 223.769376623
-1	0	0	Ki67+	963.927150657 954.246978478
-1	0	0	Ki67+	698.480394468 1821.40232785
-1	0	0	Ki67+	1068.09574137 1866.26298513
-1	0	0	Ki67+	623.212443544 872.795546406
-1	0	0	Ki67+	56.5319886304 1754.08018225
-1	0	0	Ki67+	432.386984763 1842.89749333
-1	0	0	Ki67+	1967.58909718 723.547084352
-1	0	0	Ki67+	311.90557224 739.219220999
-1	0	0	Ki67+	1705.45299393 2148.50171514
-1	0	0	Ki67+	1798.7187692 912.058542063
-1	0	0	Ki67+	863.373154382 411.34187109
-1	0	0	Ki67+	108.529285046 592.264919736
-1	0	0	Ki67+	1475.59420581 2062.64214722
-1	0	0	Ki67+	1846.22848073 89.5641979987
-1	0	0	Ki67+	1128.22225331 996.134221982
-1	0	0	Ki67+	1635.6218108 994.150192498
-1	0	0	Ki67+	1679.23789491 945.060543695
-1	0	0	Ki67+	1048.51941241 81.1692570052
-1	0	0	Ki67+	1402.80795882 662.453560724
-1	0	0	Ki67+	546.399773607 554.082653173
-1	0	0	Ki67+	1001.53723096 1725.97957926
-1	0	0	Ki67+	441.785263405 1386.0685747
-1	0	0	Ki67+	1156.30112512 289.75156035
-1	0	0	Ki67+	1260.72509118 370.206890838
-1	0	0	Ki67+	447.358563856 252.750142821
-1	0	0	Ki67+	1622.55950493 1794.63897333
-1	0	0	Ki67+	1249.14158036 1284.38385551
-1	0	0	Ki67+	1241.96844543 768.360904883
-1	0	0	Ki67+	2009.49530872 337.073233062
-1	0	0	Ki67+	237.044162339 685.671656348
-1	0	0	Ki67+	725.231603272 71.4053075894
-1	0	0	Ki67+	1171.22585907 511.682951117
-1	0	0	Ki67+	722.962514072 924.485089012
-1	0	0	Ki67+	1450.93280312 1405.67428179
-1	0	0	Ki67+	1605.03050446 841.40386287
-1	0	0	Ki67+	1867.23389342 1170.65000966
-1	0	0	Ki67+	1296.78171432 1397.04116728
-1	0	0	Ki67+	345.914472586 1199.40671468
-1	0	0	Ki67+	45.1182205313 553.161057106
-1	0	0	Ki67+	989.231746934 1186.64836269
-1	0	0	Ki67+	930.326677613 1874.85184965
-1	0	0	Ki67+	1806.90863757 108.48467384
-1	0	0	Ki67+	298.759739305 983.602703908
-1	0	0	Ki67+	1704.96820578 1768.67099096
-1	0	0	Ki67+	45.7971811193 608.796672805
-1	0	0	Ki67+	1171.79348155 2088.90745832
-1	0	0	Ki67+	1300.32236261 1557.73507562
-1	0	0	Ki67+	760.99214661 137.754527162
-1	0	0	Ki67+	32.057684952 988.947655718
-1	0	0	Ki67+	2041.90325205 1530.73174371
-1	0	0	Ki67+	1437.20703683 78.6210671967
-1	0	0	Ki67+	1953.43305822 2.14069733985
-1	0	0	Ki67+	150.227042357 230.665065584
-1	0	0	Ki67+	984.813989639 614.687313534
-1	0	0	Ki67+	1236.69391423 1983.91348184
-1	0	0	Ki67+	2103.63097833 1497.82290854
-1	0	0	Ki67+	755.063850751 2017.2757001
-1	0	0	Ki67+	1483.81632615 1737.43511704
-1	0	0	Ki67+	750.894982618 1051.9540574
-1	0	0	CD3+/CD8+/Ki67+	583.051385077 1991.16004008
-1	0	0	CD3+/CD8+/Ki67+	1340.72032503 1066.27069627
-1	0	0	CD3+/CD8+/Ki67+	479.043614692 1074.99244307
-1	0	0	CD3+/CD8+/Ki67+	1291.13427804 394.896364621
-1	0	0	CD3+/CD8+/Ki67+	341.970732945 1862.58630955
-1	0	0	CD3+/CD8+/Ki67+	576.037954673 1429.04919087
-1	0	0	CD3+/CD8+/Ki67+	102.389531847 820.950709744
-1	0	0	CD3+/CD8+/Ki67+	1607.54621986 1392.16487449
-1	0	0	CD3+/CD8+/Ki67+	695.712414207 2146.95480811
-1	0	0	CD3+/CD8+/Ki67+	1252.83569174 682.003949843
-1	0	0	CD3+/CD8+/Ki67+	97.3719938116 2012.55502198
-1	0	0	CD3+/CD8+/Ki67+	757.566810708 528.931984758
-1	0	0	CD3+/CD8+/Ki67+	2149.67594041 425.557692934
-1	0	0	CD3+/CD8+/Ki67+	1644.00775722 883.911440187
-1	0	0	CD3+/CD8+/Ki67+	103.364224122 1420.60569262
-1	0	0	CD3+/CD8+/Ki67+	969.145346768 1485.29117549
-1	0	0	CD3+/CD8+/Ki67+	109.474201952 371.899771178
-1	0	0	CD3+/CD8+/Ki67+	531.253604597 1635.52816827
-1	0	0	CD3+/CD8+/Ki67+	435.311560784 808.256186229
-1	0	0	CD3+/CD8+/Ki67+	1509.70818423 34.4440793406
-1	0	0	CD3+/CD8+/Ki67+	161.452892156 67.263361667
-1	0	0	CD3+/CD8+/Ki67+	598.013352785 347.781589806
-1	0	0	CD3+/CD8+/Ki67+	1099.30422182 1263.9407919
-1	0	0	CD3+/CD8+/Ki67+	1716.36517131 168.799109734
-1	0	0	CD3+/CD8+/Ki67+	1721.64415473 482.617089512
-1	0	0	CD3+/CD8+/Ki67+	186.877850172 1872.94530465
-1	0	0	CD3+/CD8+/Ki67+	213.709073013 1811.49738819
-1	0	0	CD3+/CD8+/Ki67+	494.466813626 255.51844462
-1	0	0	CD3+/CD8+/Ki67+	1677.108179 80.3713247612
-1	0	0	CD3+/CD8+/Ki67+	1617.56165498 1319.21393116
-1	0	0	CD3+/CD8+/Ki67+	2128.42651766 234.102039594
-1	0	0	CD3+/CD8+/Ki67+	941.502062224 2136.74238878
-1	0	0	CD3+/CD8+/Ki67+	377.053947625 808.186366062
-1	0	0	CD3+/CD8+/Ki67+	793.29568809 1809.06138775
-1	0	0	CD3+/CD8+/Ki67+	1789.42181737 1822.49558827
-1	0	0	CD3+/CD8+/Ki67+	1382.04929553 184.721562165
-1	0	0	CD3+/CD8+/Ki67+	220.078007463 2061.92043193
-1	0	0	CD3+/CD8+/Ki67+	580.018899087 130.347195691
-1	0	0	CD3+/CD8+/Ki67+	1148.3265227 754.323139679
-1	0	0	CD3+/CD8+/Ki67+	696.71113664 1192.66018882
-1	0	0	CD3+/CD8+/Ki67+	2131.45557011 1233.82302661
-1	0	0	CD3+/CD8+/Ki67+	468.097404229 283.566748103
-1	0	0	CD3+/CD8+/Ki67+	1117.23417226 1333.28586833
-1	0	0	CD3+/CD8+/Ki67+	2080.69245655 1327.80964925
-1	0	0	CD3+/CD8+/Ki67+	2143.73342537 902.154674126
-1	0	0	CD3+/CD8+/Ki67+	1971.78159978 29.4845537276
-1	0	0	CD3+/CD8+/Ki67+	451.733672641 604.79976339
-1	0	0	CD3+/CD8+/Ki67+	989.187399125 752.655351875
-1	0	0	CD3+/CD8+/Ki67+	1891.36536489 2077.62725433
-1	0	0	CD3+/CD8+/Ki67+	1585.26460977 1253.28090952
#EOF
