# Supplementary material for: Data-Driven Discovery of Immune Contexture Biomarkers
Source: Front Oncol. 2018 Dec 18;8:627. doi: 10.3389/fonc.2018.00627 (PMC6305402; doi:10.3389/fonc.2018.00627)
Supplement: Data Sheet 2.zip — The synthetic dataset used for verifying the approach (section 3.1; Figure 4) is provided as a collection of text files describing regions, markers, and metadata. [file Data_Sheet_2.zip › verificationDataset/testdata_057_ImageObjects.txt]

barcode_target	testdata_057
barcode_origin	-1
workflow_target_version	-1
workflow_origin	-1
workflow_origin_version	-1
iH	-1
iW	-1
user	None

-1	0	0	Ki67+	286.850555809 692.587007405
-1	0	0	Ki67+	1823.47920971 81.0856570951
-1	0	0	Ki67+	1804.20540455 636.896224333
-1	0	0	Ki67+	1970.19088133 1822.61053575
-1	0	0	Ki67+	1132.66749742 54.4737744081
-1	0	0	Ki67+	599.995974182 1408.87124865
-1	0	0	Ki67+	1302.94156726 593.138501272
-1	0	0	Ki67+	743.674143064 1410.67004574
-1	0	0	Ki67+	1610.64428402 494.98048714
-1	0	0	Ki67+	1274.06982728 1272.09688032
-1	0	0	Ki67+	1546.64784771 2126.78554668
-1	0	0	Ki67+	496.343576635 1295.42763401
-1	0	0	Ki67+	2032.38376398 1197.10557599
-1	0	0	Ki67+	1699.49652006 1163.47099649
-1	0	0	Ki67+	122.727448247 769.818322045
-1	0	0	Ki67+	1401.19442966 851.868035283
-1	0	0	Ki67+	1901.08533837 1658.09114606
-1	0	0	Ki67+	1387.96699129 2109.15509542
-1	0	0	Ki67+	1591.85033761 334.164019741
-1	0	0	Ki67+	24.6585054233 1230.94138638
-1	0	0	Ki67+	1012.61956739 1842.43048889
-1	0	0	Ki67+	1919.17502573 1164.8749183
-1	0	0	Ki67+	666.803275005 1658.0366082
-1	0	0	Ki67+	593.202917641 615.528098203
-1	0	0	Ki67+	135.825219634 1764.89925478
-1	0	0	Ki67+	1096.45577004 254.228730629
-1	0	0	Ki67+	2068.69443729 1412.09704768
-1	0	0	Ki67+	2074.66276199 1580.73052615
-1	0	0	Ki67+	982.444693575 1080.31578028
-1	0	0	Ki67+	455.678787331 655.033127687
-1	0	0	Ki67+	202.701346449 1976.09739578
-1	0	0	Ki67+	2063.16791299 1319.7239358
-1	0	0	Ki67+	506.178478095 1738.36920009
-1	0	0	Ki67+	1690.53000018 396.564972333
-1	0	0	Ki67+	1108.57299057 870.135184915
-1	0	0	Ki67+	1914.789248 1382.83729147
-1	0	0	Ki67+	1321.14330527 737.554105335
-1	0	0	Ki67+	1687.0893728 695.58684731
-1	0	0	Ki67+	589.100991057 1103.88900426
-1	0	0	Ki67+	478.439799157 1256.76527039
-1	0	0	Ki67+	97.2188158621 625.037644785
-1	0	0	Ki67+	1285.53838873 1875.36185721
-1	0	0	Ki67+	1773.15032856 122.482524208
-1	0	0	Ki67+	345.379134486 980.327065829
-1	0	0	Ki67+	965.619648404 790.145056018
-1	0	0	Ki67+	913.68713362 2015.68364664
-1	0	0	Ki67+	1876.95390889 946.662642179
-1	0	0	Ki67+	1493.29077807 212.59689829
-1	0	0	Ki67+	1163.08712841 1329.61382707
-1	0	0	Ki67+	1396.97127122 788.353949857
-1	0	0	Ki67+	1938.64566586 79.7516435177
-1	0	0	Ki67+	52.5816570397 230.261489815
-1	0	0	Ki67+	2141.9296334 1788.43056106
-1	0	0	Ki67+	1166.32494449 2107.12531409
-1	0	0	Ki67+	39.63530986 1330.71376837
-1	0	0	Ki67+	2081.22766386 2019.64369998
-1	0	0	Ki67+	638.52641364 1584.87455809
-1	0	0	Ki67+	788.477951998 1243.92681237
-1	0	0	Ki67+	1435.90746709 1596.84384501
-1	0	0	Ki67+	1209.64909388 70.8429542246
-1	0	0	Ki67+	210.330823568 2059.68736892
-1	0	0	Ki67+	1247.01726369 1290.54034094
-1	0	0	Ki67+	1604.22113162 1766.79997063
-1	0	0	Ki67+	2054.37940995 1384.62056797
-1	0	0	Ki67+	1490.33477166 1528.85850304
-1	0	0	Ki67+	1714.07483485 2062.71095185
-1	0	0	Ki67+	1838.86164356 1651.83390266
-1	0	0	Ki67+	993.805412172 1554.99898251
-1	0	0	Ki67+	2057.79543547 2067.02036973
-1	0	0	Ki67+	1701.05655505 1722.13505037
-1	0	0	Ki67+	1269.66563263 1010.7235712
-1	0	0	Ki67+	1924.84314766 942.460973059
-1	0	0	Ki67+	992.111767276 388.093071055
-1	0	0	Ki67+	1238.81787093 1528.03272558
-1	0	0	Ki67+	546.375849266 732.387285008
-1	0	0	Ki67+	286.68190673 405.863504016
-1	0	0	Ki67+	798.390664845 894.349110257
-1	0	0	Ki67+	2030.80865247 184.39045301
-1	0	0	Ki67+	1790.27697128 1772.17873812
-1	0	0	Ki67+	1958.54600818 1746.30703308
-1	0	0	Ki67+	68.150059897 595.868313842
-1	0	0	Ki67+	539.400507801 1430.62388116
-1	0	0	Ki67+	1397.29072751 704.660459714
-1	0	0	Ki67+	1797.06308388 414.94504493
-1	0	0	Ki67+	851.072443638 1090.03952437
-1	0	0	Ki67+	1536.41178409 706.745571749
-1	0	0	Ki67+	2060.91574725 1980.23144767
-1	0	0	Ki67+	1444.34880782 344.643501013
-1	0	0	Ki67+	2063.6657692 1795.61737
-1	0	0	Ki67+	64.9387168003 894.1811869
-1	0	0	Ki67+	1153.68094776 762.525418076
-1	0	0	Ki67+	87.4117879138 766.930681983
-1	0	0	Ki67+	580.041718399 1228.91570788
-1	0	0	Ki67+	1816.71028819 397.70206838
-1	0	0	Ki67+	231.485051701 382.070448477
-1	0	0	Ki67+	303.059593546 1608.0466051
-1	0	0	Ki67+	1614.24581854 586.202450404
-1	0	0	Ki67+	2102.95508496 1212.68135577
-1	0	0	Ki67+	1804.2593339 8.16293391856
-1	0	0	Ki67+	2061.33906604 1193.43545459
-1	0	0	Ki67+	1152.77856415 1535.84125435
-1	0	0	Ki67+	2037.52248207 723.799281665
-1	0	0	Ki67+	950.937793628 2039.85649054
-1	0	0	Ki67+	1375.46903366 1564.74460562
-1	0	0	Ki67+	628.84996837 241.977419825
-1	0	0	Ki67+	1404.34669281 1137.65084881
-1	0	0	Ki67+	397.175711057 1303.51134615
-1	0	0	Ki67+	552.342978496 659.754169363
-1	0	0	Ki67+	1441.58122963 259.810366284
-1	0	0	Ki67+	1949.61204529 379.925920078
-1	0	0	Ki67+	277.680973784 498.354987906
-1	0	0	Ki67+	1229.14104011 89.4046712646
-1	0	0	Ki67+	1046.48935241 1933.65735088
-1	0	0	Ki67+	1300.54091254 223.288336107
-1	0	0	Ki67+	2119.51417113 1678.68008269
-1	0	0	Ki67+	1395.91384173 160.302099
-1	0	0	Ki67+	1937.88760246 1290.27672227
-1	0	0	Ki67+	902.166465594 1799.78627579
-1	0	0	Ki67+	233.577833369 1945.30133626
-1	0	0	Ki67+	1170.37827577 160.717741119
-1	0	0	Ki67+	1051.4883822 1660.70592881
-1	0	0	Ki67+	1749.06117319 1462.95553999
-1	0	0	Ki67+	901.675591054 1268.67751445
-1	0	0	Ki67+	497.062514882 1591.84805152
-1	0	0	Ki67+	1473.971546 568.689571003
-1	0	0	Ki67+	1810.06148852 63.8010190547
-1	0	0	Ki67+	276.677416333 1298.53911212
-1	0	0	Ki67+	875.395877535 1565.7531612
-1	0	0	Ki67+	2118.55668414 115.764729982
-1	0	0	Ki67+	867.878901091 1502.32122203
-1	0	0	Ki67+	1679.97608396 1380.11078866
-1	0	0	Ki67+	298.30982612 12.9973905747
-1	0	0	Ki67+	1689.81689625 2064.11340007
-1	0	0	Ki67+	201.99454184 225.861587191
-1	0	0	Ki67+	1595.6766866 412.544233359
-1	0	0	Ki67+	923.949016048 1271.86960062
-1	0	0	Ki67+	307.230663269 1314.53871121
-1	0	0	Ki67+	1441.36097469 19.3073119207
-1	0	0	Ki67+	508.286100683 1973.98848865
-1	0	0	Ki67+	1016.88365508 319.500461401
-1	0	0	Ki67+	2117.0322163 916.9916515
-1	0	0	Ki67+	1396.02433174 1600.56719247
-1	0	0	Ki67+	2015.35357103 726.657726064
-1	0	0	Ki67+	908.418943172 1235.56437614
-1	0	0	Ki67+	340.165055481 1044.46831341
-1	0	0	Ki67+	717.240828067 674.376699331
-1	0	0	Ki67+	424.421840656 1850.27500324
-1	0	0	Ki67+	1760.77580724 1185.15793407
-1	0	0	Ki67+	364.856626817 1729.20253366
-1	0	0	Ki67+	507.890490329 789.331058331
-1	0	0	Ki67+	844.861495937 968.847464538
-1	0	0	Ki67+	686.793037851 1115.24968556
-1	0	0	Ki67+	2146.93073568 1857.60306052
-1	0	0	Ki67+	768.761568361 1276.9494094
-1	0	0	Ki67+	865.552204547 49.7682470824
-1	0	0	Ki67+	827.976064924 566.730278691
-1	0	0	Ki67+	1696.90400252 1479.37844816
-1	0	0	Ki67+	148.245046134 1990.51552612
-1	0	0	Ki67+	1520.28801776 1758.25126945
-1	0	0	Ki67+	2063.86823656 1234.63433126
-1	0	0	Ki67+	110.15898045 812.701121625
-1	0	0	Ki67+	1206.01350768 434.445071499
-1	0	0	Ki67+	1587.06627488 1386.64089883
-1	0	0	Ki67+	1664.31149228 338.939433841
-1	0	0	Ki67+	913.276516745 54.799368218
-1	0	0	Ki67+	1340.41821599 1104.39932337
-1	0	0	Ki67+	1806.50708639 1571.16878328
-1	0	0	Ki67+	1422.61555208 995.768268223
-1	0	0	Ki67+	205.040881335 1901.5252632
-1	0	0	Ki67+	354.518611879 102.023340504
-1	0	0	Ki67+	1869.03835124 235.868923214
-1	0	0	Ki67+	1705.10701089 758.595934661
-1	0	0	Ki67+	1375.32164122 1723.64080067
-1	0	0	Ki67+	2129.32027717 2060.51533905
-1	0	0	Ki67+	1743.83716601 395.174594989
-1	0	0	Ki67+	1520.79035278 1958.5393824
-1	0	0	Ki67+	1180.1771061 776.866096791
-1	0	0	Ki67+	1030.5828155 1375.31588706
-1	0	0	Ki67+	409.766119845 700.075915238
-1	0	0	Ki67+	2119.62142512 1450.32401045
-1	0	0	Ki67+	1017.56972205 1430.81542885
-1	0	0	Ki67+	476.385618042 498.28097402
-1	0	0	Ki67+	824.942514849 1801.98913216
-1	0	0	Ki67+	325.540139642 1948.2836313
-1	0	0	Ki67+	964.680377804 126.264879471
-1	0	0	Ki67+	1241.51269024 1426.13331675
-1	0	0	Ki67+	725.30650296 0.821074868336
-1	0	0	Ki67+	1256.25495946 535.072386036
-1	0	0	Ki67+	819.599664163 1223.39872957
-1	0	0	Ki67+	1749.44742236 1097.08516509
-1	0	0	Ki67+	1854.15012738 1588.66001124
-1	0	0	Ki67+	1183.18455801 1.47040117024
-1	0	0	Ki67+	1500.15604799 361.002938464
-1	0	0	Ki67+	8.59047306621 1856.33116479
-1	0	0	Ki67+	1966.61396984 1257.64608729
-1	0	0	Ki67+	832.422640511 1106.87969914
-1	0	0	Ki67+	1528.21686728 1859.75394885
-1	0	0	Ki67+	1100.27230285 1974.87712629
-1	0	0	Ki67+	1451.24686431 309.459347077
-1	0	0	Ki67+	1034.08240423 1982.29034249
-1	0	0	Ki67+	1020.37300492 717.183482556
-1	0	0	Ki67+	79.9741059558 1059.2532806
-1	0	0	Ki67+	211.125116961 2003.10732359
-1	0	0	Ki67+	1466.08614563 332.597508282
-1	0	0	Ki67+	1408.31812859 262.602692044
-1	0	0	Ki67+	698.123664621 1885.5884804
-1	0	0	Ki67+	1908.74007654 671.925012211
-1	0	0	Ki67+	932.708715244 1012.73036897
-1	0	0	Ki67+	85.3303175539 340.895747606
-1	0	0	Ki67+	421.927992138 1672.837215
-1	0	0	Ki67+	1985.72598147 264.43812223
-1	0	0	Ki67+	1879.06224276 521.139773911
-1	0	0	Ki67+	387.498032452 2011.97502938
-1	0	0	Ki67+	1371.1321616 825.799094242
-1	0	0	Ki67+	569.145696664 1505.56467772
-1	0	0	Ki67+	2083.28924958 1462.13914058
-1	0	0	Ki67+	306.579485342 202.333324156
-1	0	0	Ki67+	1810.2871429 122.917240118
-1	0	0	Ki67+	1.36924062727 1236.65589051
-1	0	0	Ki67+	193.641825898 943.785531751
-1	0	0	Ki67+	748.60908699 1698.34497595
-1	0	0	Ki67+	1549.117032 2081.1284832
-1	0	0	Ki67+	352.164919501 363.281218013
-1	0	0	Ki67+	529.398382922 68.4018902085
-1	0	0	Ki67+	397.476498932 1530.18130085
-1	0	0	Ki67+	779.431421737 1727.74231517
-1	0	0	Ki67+	1867.99573239 1816.22284973
-1	0	0	Ki67+	874.504905234 1218.83478836
-1	0	0	Ki67+	1043.65660249 676.691544945
-1	0	0	Ki67+	372.670327331 1833.21666885
-1	0	0	Ki67+	958.55995813 1751.79114662
-1	0	0	Ki67+	2106.23186929 566.548644446
-1	0	0	Ki67+	679.05641436 268.866885664
-1	0	0	Ki67+	952.236275863 1414.86063114
-1	0	0	Ki67+	1397.4749366 192.894177312
-1	0	0	Ki67+	1895.59485253 1741.01480902
-1	0	0	Ki67+	1540.15497944 820.857159613
-1	0	0	Ki67+	1086.6220871 681.427716689
-1	0	0	Ki67+	1490.94794146 2101.48293886
-1	0	0	Ki67+	704.704497767 1453.27295386
-1	0	0	Ki67+	64.700351732 653.374444936
-1	0	0	Ki67+	43.2178647282 1532.02642961
-1	0	0	Ki67+	282.347578376 2086.37576684
-1	0	0	Ki67+	582.690186461 1601.7029819
-1	0	0	Ki67+	928.512268926 856.065249141
-1	0	0	Ki67+	1403.97968757 1691.5417308
-1	0	0	Ki67+	979.7354806 247.049353014
-1	0	0	Ki67+	494.707633063 685.793174658
-1	0	0	Ki67+	531.432183663 1586.79536116
-1	0	0	Ki67+	1158.05987179 451.427017371
-1	0	0	Ki67+	2128.97423543 608.130368147
-1	0	0	Ki67+	1590.41579715 1852.31106249
-1	0	0	Ki67+	220.046624323 51.7693277694
-1	0	0	Ki67+	1593.33413173 850.963891918
-1	0	0	Ki67+	1217.48295148 375.547363832
-1	0	0	Ki67+	1933.01479626 1908.77291827
-1	0	0	Ki67+	1147.77010389 1819.02775667
-1	0	0	Ki67+	1192.46834325 1594.13236012
-1	0	0	Ki67+	408.330486086 1185.15447588
-1	0	0	Ki67+	260.002595371 572.851800426
-1	0	0	Ki67+	1337.64381899 501.582910672
-1	0	0	Ki67+	2025.98067563 1971.1236025
-1	0	0	Ki67+	1750.29314939 7.57222061175
-1	0	0	Ki67+	1679.86867885 1183.19556943
-1	0	0	Ki67+	1617.03843047 1460.73672743
-1	0	0	Ki67+	1687.84864717 186.508486957
-1	0	0	Ki67+	978.982486516 1405.55288577
-1	0	0	Ki67+	1171.34438484 1966.78644009
-1	0	0	Ki67+	1218.99000079 2095.8208096
-1	0	0	Ki67+	747.758207051 964.062000146
-1	0	0	Ki67+	1143.7037412 1065.97206267
-1	0	0	Ki67+	361.611744582 1388.77886604
-1	0	0	Ki67+	1381.07434724 1283.29458783
-1	0	0	Ki67+	32.6384854604 628.114289375
-1	0	0	Ki67+	501.080120132 1110.6475934
-1	0	0	Ki67+	2080.33307305 412.765909118
-1	0	0	Ki67+	1184.8781855 1003.76787689
-1	0	0	Ki67+	558.114304276 514.65398883
-1	0	0	Ki67+	456.740888929 984.597543757
-1	0	0	Ki67+	1536.60126769 169.140562635
-1	0	0	Ki67+	587.198646147 278.271098556
-1	0	0	Ki67+	524.474345544 1873.12140523
-1	0	0	Ki67+	1042.88668025 2140.04310552
-1	0	0	Ki67+	3.7134048473 1289.30011143
-1	0	0	Ki67+	1932.90768217 1340.96374157
-1	0	0	Ki67+	173.951813406 1627.73804581
-1	0	0	Ki67+	392.812477849 1858.26832405
-1	0	0	Ki67+	99.1671931332 1880.37787388
-1	0	0	Ki67+	138.332598296 1453.6416055
-1	0	0	Ki67+	1444.44901004 1040.26126884
-1	0	0	Ki67+	71.3604795506 519.809281476
-1	0	0	Ki67+	1552.98137927 933.866303145
-1	0	0	Ki67+	1712.7641139 1992.17479186
-1	0	0	Ki67+	1351.75023618 1160.64685063
-1	0	0	Ki67+	436.377287839 1057.1383071
-1	0	0	Ki67+	50.6700071123 1845.91210206
-1	0	0	Ki67+	1325.65716653 1232.45062124
-1	0	0	Ki67+	2117.52388871 1557.61514935
-1	0	0	Ki67+	4.86969333265 1416.40336591
-1	0	0	Ki67+	2008.09965369 260.68977387
-1	0	0	Ki67+	1645.45511174 615.656877602
-1	0	0	Ki67+	759.890488289 363.325641951
-1	0	0	Ki67+	442.605217501 1825.77093502
-1	0	0	Ki67+	58.7733749587 94.6512117261
-1	0	0	Ki67+	833.7682118 1467.45138444
-1	0	0	Ki67+	208.61348526 1682.49796215
-1	0	0	Ki67+	1338.10425713 1906.09200729
-1	0	0	Ki67+	2111.4791644 2092.50845085
-1	0	0	Ki67+	1954.09453766 2057.05053681
-1	0	0	Ki67+	2124.92457372 1102.6681696
-1	0	0	Ki67+	168.891162806 2098.36830331
-1	0	0	Ki67+	822.844948171 1897.98376606
-1	0	0	Ki67+	1367.76394161 916.524302864
-1	0	0	Ki67+	1753.69413277 561.072198103
-1	0	0	Ki67+	1184.31056679 1296.16798415
-1	0	0	Ki67+	2126.07309527 2123.04665497
-1	0	0	Ki67+	776.486981542 770.830666318
-1	0	0	Ki67+	1607.89333546 1675.12265806
-1	0	0	Ki67+	1147.85536064 1969.46069414
-1	0	0	Ki67+	2117.25040842 76.403295145
-1	0	0	Ki67+	703.918461451 2012.130314
-1	0	0	Ki67+	1691.10274202 898.039446616
-1	0	0	Ki67+	964.854479862 474.961261088
-1	0	0	Ki67+	1453.11029407 406.148860083
-1	0	0	Ki67+	1950.34504426 496.672897708
-1	0	0	Ki67+	1783.44992349 1713.93929735
-1	0	0	Ki67+	1643.44929122 1229.47135096
-1	0	0	Ki67+	419.833662665 1621.06562018
-1	0	0	Ki67+	1769.11047347 1562.41816439
-1	0	0	Ki67+	883.636374734 365.855851457
-1	0	0	Ki67+	1632.92592413 1481.58667512
-1	0	0	Ki67+	746.812669571 1091.94260072
-1	0	0	Ki67+	726.980557704 43.0541305636
-1	0	0	Ki67+	1888.33835517 352.191137485
-1	0	0	Ki67+	1603.09359851 1558.17275673
-1	0	0	Ki67+	2101.62583968 424.841955745
-1	0	0	Ki67+	347.82840634 316.755527813
-1	0	0	Ki67+	2045.72479257 45.3790485093
-1	0	0	Ki67+	1946.26673048 326.770428695
-1	0	0	Ki67+	623.741347314 1467.73044946
-1	0	0	Ki67+	1967.61110717 629.320685548
-1	0	0	Ki67+	930.017732012 1359.15333452
-1	0	0	Ki67+	569.320944576 1072.26065954
-1	0	0	Ki67+	589.17703901 586.828632757
-1	0	0	Ki67+	1583.52814572 1514.25708734
-1	0	0	Ki67+	2148.62267452 2084.03500452
-1	0	0	Ki67+	656.838559532 414.361346628
-1	0	0	Ki67+	713.717000487 1719.97832473
-1	0	0	Ki67+	1652.92030081 1585.55489297
-1	0	0	Ki67+	1706.96377169 2083.71368785
-1	0	0	Ki67+	66.9196108591 788.702722459
-1	0	0	Ki67+	1069.12990982 498.986498702
-1	0	0	Ki67+	1816.59414711 209.183482248
-1	0	0	Ki67+	2003.14016743 31.8912124329
-1	0	0	Ki67+	316.688211744 84.1115171465
-1	0	0	Ki67+	1204.73637817 1773.68566718
-1	0	0	Ki67+	1767.1372889 1014.32681559
-1	0	0	Ki67+	1176.92680193 948.931514787
-1	0	0	Ki67+	1366.99830466 945.367303399
-1	0	0	Ki67+	2122.01048119 299.725068028
-1	0	0	Ki67+	1728.98866205 884.146807762
-1	0	0	Ki67+	440.853764035 670.813405462
-1	0	0	Ki67+	1119.47311818 1540.67193487
-1	0	0	Ki67+	1813.11841921 934.705625059
-1	0	0	Ki67+	1399.36278576 647.683155908
-1	0	0	Ki67+	396.878835848 332.799358739
-1	0	0	Ki67+	1177.20905283 200.429619589
-1	0	0	Ki67+	2086.99718088 2121.32197494
-1	0	0	Ki67+	1964.6187677 1580.33229354
-1	0	0	Ki67+	664.908391771 968.443940055
-1	0	0	Ki67+	317.378220016 140.37814566
-1	0	0	Ki67+	497.856786892 430.344076975
-1	0	0	Ki67+	1126.94304679 270.777564316
-1	0	0	Ki67+	1991.71261105 429.382013611
-1	0	0	Ki67+	1482.85776201 728.619732848
-1	0	0	Ki67+	1131.4729792 551.17041892
-1	0	0	Ki67+	943.631602377 1505.44893406
-1	0	0	Ki67+	1992.31798925 170.128708984
-1	0	0	Ki67+	1897.16508086 1230.04443001
-1	0	0	Ki67+	1308.72884345 1044.25574102
-1	0	0	Ki67+	174.092871878 1799.49109736
-1	0	0	Ki67+	1324.11790619 440.740189992
-1	0	0	Ki67+	1638.93042175 1548.40380198
-1	0	0	Ki67+	365.198819001 245.44371937
-1	0	0	Ki67+	1102.62609962 6.55731988751
-1	0	0	Ki67+	401.532415676 850.195184584
-1	0	0	Ki67+	1101.19216741 1029.50039347
-1	0	0	Ki67+	391.618931126 504.949715422
-1	0	0	Ki67+	739.782708104 420.044966201
-1	0	0	Ki67+	790.205553296 40.5643141796
-1	0	0	Ki67+	641.867898407 112.470985212
-1	0	0	Ki67+	790.590195238 936.856145329
-1	0	0	Ki67+	579.316577963 827.371243236
-1	0	0	Ki67+	1741.77647698 99.9534041521
-1	0	0	Ki67+	1788.94225341 971.716343565
-1	0	0	Ki67+	485.537972665 1005.88934109
-1	0	0	Ki67+	402.592332056 1951.86871167
-1	0	0	Ki67+	1042.7261689 1585.0418455
-1	0	0	Ki67+	266.947694392 929.223206509
-1	0	0	Ki67+	835.357726514 73.4953310958
-1	0	0	Ki67+	687.867094499 1556.35130807
-1	0	0	Ki67+	2040.26519629 989.570597928
-1	0	0	Ki67+	296.041781539 1059.07363739
-1	0	0	Ki67+	1215.61721556 2040.04481819
-1	0	0	Ki67+	26.3051360416 266.594801934
-1	0	0	Ki67+	717.10976026 1668.9860785
-1	0	0	Ki67+	1845.54227324 1614.95688045
-1	0	0	Ki67+	1886.05401066 2117.972437
-1	0	0	Ki67+	1579.63547882 633.493279958
-1	0	0	Ki67+	2137.62231685 1228.71480203
-1	0	0	Ki67+	959.034092013 429.837044305
-1	0	0	Ki67+	389.226777676 644.666169795
-1	0	0	Ki67+	585.205824888 728.914663096
-1	0	0	Ki67+	240.258214499 1240.4930019
-1	0	0	Ki67+	65.0900187854 1613.08526039
-1	0	0	Ki67+	1964.24203774 1122.49788866
-1	0	0	Ki67+	242.462327707 1613.89826617
-1	0	0	Ki67+	1346.51043454 597.578860666
-1	0	0	Ki67+	377.629018491 797.555954936
-1	0	0	Ki67+	1584.48894673 574.486782368
-1	0	0	Ki67+	1403.99118687 1203.67781784
-1	0	0	Ki67+	1046.6093856 2068.62557608
-1	0	0	Ki67+	136.5004702 833.353176263
-1	0	0	Ki67+	1768.07465121 1765.33529958
-1	0	0	Ki67+	53.9628648288 1709.56507744
-1	0	0	Ki67+	432.904268263 862.859176849
-1	0	0	Ki67+	253.153035041 2139.1135854
-1	0	0	Ki67+	1531.24274684 1196.1608073
-1	0	0	Ki67+	938.401560702 951.609740168
-1	0	0	Ki67+	1788.61079796 1504.04485066
-1	0	0	Ki67+	358.360437052 1791.10114857
-1	0	0	Ki67+	1028.28667342 1121.01369981
-1	0	0	Ki67+	1070.16469151 966.178831037
-1	0	0	Ki67+	1140.94506692 697.725044271
-1	0	0	Ki67+	1954.26143575 1225.86025433
-1	0	0	Ki67+	938.226894851 1533.55865415
-1	0	0	Ki67+	1553.38773135 888.298832638
-1	0	0	Ki67+	576.318723881 1656.13884945
-1	0	0	Ki67+	1505.25790465 66.347174337
-1	0	0	Ki67+	1722.02976019 204.445491717
-1	0	0	Ki67+	1255.40969113 951.279128808
-1	0	0	Ki67+	631.417986514 858.863809374
-1	0	0	Ki67+	1802.95967885 779.619506311
-1	0	0	Ki67+	1027.91858899 765.468335354
-1	0	0	Ki67+	45.1058173317 379.470949159
-1	0	0	Ki67+	1395.34491773 880.781355604
-1	0	0	Ki67+	1877.42653202 1837.8837328
-1	0	0	Ki67+	837.73534518 1354.05164842
-1	0	0	Ki67+	863.835563429 1603.22453391
-1	0	0	Ki67+	665.014720898 357.732745106
-1	0	0	Ki67+	1241.62663288 1558.31692577
-1	0	0	Ki67+	1181.56474281 1125.77805813
-1	0	0	Ki67+	17.5812363571 181.935517138
-1	0	0	Ki67+	1626.1557075 1353.36195424
-1	0	0	Ki67+	589.50890707 1518.62917029
-1	0	0	Ki67+	893.21197572 1030.01550632
-1	0	0	Ki67+	1955.29710728 204.919203264
-1	0	0	Ki67+	26.3331185981 1450.38396136
-1	0	0	Ki67+	1711.13727465 561.803315027
-1	0	0	Ki67+	1446.65507234 379.774277592
-1	0	0	Ki67+	1326.98892963 1545.57282105
-1	0	0	Ki67+	736.781384114 598.450098927
-1	0	0	Ki67+	1765.97048567 1866.48325503
-1	0	0	Ki67+	2029.77778802 1664.61830026
-1	0	0	Ki67+	307.623967234 2102.60135393
-1	0	0	Ki67+	701.347531716 223.522873547
-1	0	0	Ki67+	729.529630146 65.9543294112
-1	0	0	Ki67+	26.6911882378 1719.01316308
-1	0	0	Ki67+	912.070298675 1958.46063023
-1	0	0	Ki67+	1950.95232772 129.47824243
-1	0	0	Ki67+	1541.90881305 320.660164753
-1	0	0	Ki67+	422.388644082 1034.71118289
-1	0	0	Ki67+	71.822707569 1586.77187825
-1	0	0	Ki67+	1773.8556628 904.474404026
-1	0	0	Ki67+	1689.31827614 1272.98402462
-1	0	0	Ki67+	503.552854881 843.721380509
-1	0	0	Ki67+	1870.98513078 2030.64090621
-1	0	0	Ki67+	1363.93962767 883.726474787
-1	0	0	Ki67+	877.196605338 2061.28814688
-1	0	0	Ki67+	608.685980189 1729.98421327
-1	0	0	Ki67+	869.854043181 2124.13976615
-1	0	0	Ki67+	555.416188737 2104.46380581
-1	0	0	Ki67+	1.50926584732 853.654025177
-1	0	0	Ki67+	1170.19197798 1147.93868494
-1	0	0	Ki67+	534.262315298 541.662191101
-1	0	0	Ki67+	1773.29675207 928.741160667
-1	0	0	Ki67+	1201.35670156 1640.45693064
-1	0	0	Ki67+	1919.82276163 1138.43194374
-1	0	0	Ki67+	81.004846236 1792.72090925
-1	0	0	Ki67+	710.683462999 872.952707332
-1	0	0	Ki67+	563.870535689 239.956088497
-1	0	0	Ki67+	2001.68635155 65.6738803243
-1	0	0	Ki67+	1647.41918432 75.3555284255
-1	0	0	Ki67+	1784.30960453 1335.38525948
-1	0	0	Ki67+	1939.98780951 459.847931454
-1	0	0	Ki67+	1211.91080707 107.619478255
-1	0	0	Ki67+	1668.19266982 38.6237201389
-1	0	0	Ki67+	2035.66459553 899.170234942
-1	0	0	Ki67+	232.048163864 1922.76238141
-1	0	0	Ki67+	1838.72745614 918.353564953
-1	0	0	Ki67+	619.10071316 1185.91215473
-1	0	0	Ki67+	905.726600406 1455.01256406
-1	0	0	Ki67+	617.713605825 1820.63748849
-1	0	0	Ki67+	1562.06519112 17.1139731112
-1	0	0	Ki67+	473.429493089 1108.66922374
-1	0	0	Ki67+	1421.42219782 1158.5471612
-1	0	0	Ki67+	456.186390383 1180.63380382
-1	0	0	Ki67+	1288.43801691 348.581390565
-1	0	0	Ki67+	1636.31317558 646.881688716
-1	0	0	Ki67+	390.567874858 253.926658352
-1	0	0	Ki67+	905.857578526 1628.67499998
-1	0	0	Ki67+	1031.49826954 954.622243974
-1	0	0	Ki67+	1078.08585494 1415.05322885
-1	0	0	Ki67+	312.122255343 472.630099834
-1	0	0	Ki67+	343.521920935 1194.55659714
-1	0	0	Ki67+	1558.87230723 424.724966064
-1	0	0	Ki67+	1712.05673804 1556.79453969
-1	0	0	Ki67+	940.854999497 136.450289064
-1	0	0	Ki67+	65.5735273451 860.918063493
-1	0	0	Ki67+	1131.2123072 924.786497936
-1	0	0	Ki67+	1894.29865639 1967.52197251
-1	0	0	Ki67+	1402.86971649 1365.41286655
-1	0	0	Ki67+	1627.23032524 195.818344474
-1	0	0	Ki67+	1062.4879616 17.4772235794
-1	0	0	Ki67+	26.4024097126 228.46142654
-1	0	0	Ki67+	1078.79507144 1786.43564224
-1	0	0	Ki67+	30.1250723871 1694.78476009
-1	0	0	Ki67+	1413.47490826 287.268295642
-1	0	0	Ki67+	861.631565803 1002.0396615
-1	0	0	Ki67+	426.380549908 199.956168735
-1	0	0	Ki67+	521.127195035 1099.10801311
-1	0	0	Ki67+	187.854900774 2038.16849597
-1	0	0	Ki67+	1863.14044892 720.573265501
-1	0	0	Ki67+	162.446230781 253.018428203
-1	0	0	Ki67+	996.41660122 837.754015091
-1	0	0	Ki67+	1622.63947407 348.900117118
-1	0	0	Ki67+	129.299838101 459.275998997
-1	0	0	Ki67+	1276.04026877 2054.61720954
-1	0	0	Ki67+	1499.11553634 1180.27198051
-1	0	0	Ki67+	1258.21539349 393.363886804
-1	0	0	Ki67+	691.356998624 1180.25184473
-1	0	0	Ki67+	2069.85961347 89.9775821949
-1	0	0	Ki67+	1665.76699293 767.16594193
-1	0	0	Ki67+	1757.81559786 1251.29444645
-1	0	0	Ki67+	1528.36225781 291.213662939
-1	0	0	Ki67+	1633.07084682 1892.83903654
-1	0	0	Ki67+	782.587975326 573.884906215
-1	0	0	Ki67+	1391.35014334 470.925965673
-1	0	0	Ki67+	1853.37972305 384.348226245
-1	0	0	Ki67+	383.561427955 1219.2865693
-1	0	0	Ki67+	739.642990868 323.307894135
-1	0	0	Ki67+	1666.92231647 1152.26079159
-1	0	0	Ki67+	1082.92160327 570.661498136
-1	0	0	Ki67+	1955.11617826 1477.11716551
-1	0	0	Ki67+	1074.33369647 1809.20657912
-1	0	0	Ki67+	1371.76720019 81.1231762657
-1	0	0	Ki67+	447.128280335 1028.69839225
-1	0	0	Ki67+	2095.16035576 467.227626486
-1	0	0	Ki67+	1368.14381084 1838.76448193
-1	0	0	Ki67+	226.791559369 298.083383368
-1	0	0	Ki67+	1700.81241593 1809.95677444
-1	0	0	Ki67+	1537.28646537 465.457633881
-1	0	0	Ki67+	146.930989164 324.653574734
-1	0	0	Ki67+	1300.50405278 1948.0554193
-1	0	0	Ki67+	330.359240846 1664.54099036
-1	0	0	Ki67+	299.916945383 1215.91065133
-1	0	0	Ki67+	1619.29473441 96.7144322746
-1	0	0	Ki67+	1805.36077932 876.030850676
-1	0	0	Ki67+	1357.82140671 1330.60395392
-1	0	0	Ki67+	2117.18529458 1740.46454113
-1	0	0	Ki67+	1906.27393997 42.8804194983
-1	0	0	Ki67+	618.868612613 435.417936574
-1	0	0	Ki67+	769.265545265 1082.58582699
-1	0	0	Ki67+	1945.30592943 349.73607564
-1	0	0	Ki67+	1236.25622347 594.480753756
-1	0	0	Ki67+	338.252905895 725.921195683
-1	0	0	Ki67+	1023.21716264 579.999590984
-1	0	0	Ki67+	2028.83591426 1879.4256087
-1	0	0	Ki67+	1460.56494466 1710.84915576
-1	0	0	Ki67+	1766.31006027 1218.18937396
-1	0	0	Ki67+	753.93111735 861.114036515
-1	0	0	Ki67+	942.878147498 2099.06439507
-1	0	0	Ki67+	1894.14875317 1767.56722094
-1	0	0	Ki67+	1256.62167964 1616.85175101
-1	0	0	Ki67+	2138.07954629 181.338705883
-1	0	0	Ki67+	1913.50749091 2041.69623482
-1	0	0	Ki67+	150.806430257 977.839074769
-1	0	0	Ki67+	568.747572632 1777.88803472
-1	0	0	Ki67+	886.96723813 1481.29741431
-1	0	0	Ki67+	434.968740157 1370.46064668
-1	0	0	Ki67+	901.348793068 545.787169943
-1	0	0	Ki67+	773.472265675 473.372745416
-1	0	0	Ki67+	610.977134434 1893.95795778
-1	0	0	Ki67+	1931.52297117 1823.81301906
-1	0	0	Ki67+	1210.07039516 1923.83659493
-1	0	0	Ki67+	1658.0198032 1255.12466768
-1	0	0	Ki67+	321.669545057 895.976137057
-1	0	0	Ki67+	1612.43864448 526.28508843
-1	0	0	Ki67+	1096.57820846 1558.13637646
-1	0	0	Ki67+	1283.98278238 1441.32748934
-1	0	0	Ki67+	1373.24535848 1192.1269864
-1	0	0	Ki67+	877.197956008 1703.31841733
-1	0	0	Ki67+	155.297845903 127.161069643
-1	0	0	Ki67+	1723.43024442 1798.49053863
-1	0	0	Ki67+	752.578027509 826.060131531
-1	0	0	Ki67+	1145.11513639 807.175139611
-1	0	0	Ki67+	973.63339459 1812.30754227
-1	0	0	Ki67+	657.363727309 582.482328773
-1	0	0	Ki67+	358.235726014 1311.74326805
-1	0	0	Ki67+	1383.83838783 409.758288905
-1	0	0	Ki67+	1320.64182918 118.223407613
-1	0	0	Ki67+	1888.57251611 253.023138414
-1	0	0	Ki67+	540.754685595 864.245302001
-1	0	0	Ki67+	553.621314929 366.249180066
-1	0	0	Ki67+	2061.73744642 1558.72936723
-1	0	0	Ki67+	783.04403529 1344.45945923
-1	0	0	Ki67+	272.250526032 1870.85831765
-1	0	0	Ki67+	896.479681983 1559.44854617
-1	0	0	Ki67+	472.689135504 1159.58581168
-1	0	0	Ki67+	435.867440153 62.3685337689
-1	0	0	Ki67+	473.04608103 875.230740068
-1	0	0	Ki67+	1544.96234941 2026.30443088
-1	0	0	Ki67+	152.743481718 697.280393819
-1	0	0	Ki67+	1249.65732095 1916.18729396
-1	0	0	Ki67+	1713.46763485 1969.73205634
-1	0	0	Ki67+	630.897772756 1921.98940269
-1	0	0	Ki67+	1465.39887355 522.056932774
-1	0	0	Ki67+	690.77463558 1701.32043168
-1	0	0	Ki67+	2015.34783201 1115.49307737
-1	0	0	Ki67+	1544.76537407 1419.58506072
-1	0	0	Ki67+	479.906305036 2086.2283711
-1	0	0	Ki67+	2126.09164641 235.344775078
-1	0	0	Ki67+	378.167115068 963.611788822
-1	0	0	Ki67+	1505.15675589 794.419142887
-1	0	0	Ki67+	746.021481568 1309.15297541
-1	0	0	Ki67+	1897.75629797 1128.77810276
-1	0	0	Ki67+	928.130404681 1723.66697973
-1	0	0	Ki67+	678.308422341 818.582721399
-1	0	0	Ki67+	2103.89141733 1879.52277907
-1	0	0	Ki67+	2147.30152994 687.831449985
-1	0	0	Ki67+	1458.61046359 1548.05259496
-1	0	0	Ki67+	227.329664868 1859.88029734
-1	0	0	Ki67+	1166.1041862 1849.1403756
-1	0	0	Ki67+	1037.05257743 1411.4226694
-1	0	0	Ki67+	118.238155644 944.169714911
-1	0	0	Ki67+	1129.21772636 1340.85580314
-1	0	0	Ki67+	662.287264185 156.965045931
-1	0	0	Ki67+	552.03304878 1567.61174904
-1	0	0	Ki67+	1994.71078112 779.488549554
-1	0	0	Ki67+	2127.20299804 972.597161407
-1	0	0	Ki67+	521.843411048 287.637444123
-1	0	0	Ki67+	1367.27278525 1648.32280256
-1	0	0	Ki67+	1109.39535639 1463.24818317
-1	0	0	Ki67+	1105.35231353 620.696931213
-1	0	0	Ki67+	1777.6707623 1162.87425341
-1	0	0	Ki67+	765.704129127 232.620675543
-1	0	0	Ki67+	1888.16825535 682.357449062
-1	0	0	Ki67+	46.4909840916 538.654235595
-1	0	0	Ki67+	1124.64386808 1598.71926537
-1	0	0	Ki67+	1745.35190065 819.884179181
-1	0	0	Ki67+	485.807580249 1083.3245056
-1	0	0	Ki67+	722.755535198 1287.48475574
-1	0	0	Ki67+	173.452724414 997.250956578
-1	0	0	Ki67+	1872.50452231 1424.86791102
-1	0	0	Ki67+	487.004312632 1325.03094768
-1	0	0	Ki67+	517.615036869 1424.37914257
-1	0	0	Ki67+	1199.18022135 1139.08214704
-1	0	0	Ki67+	2042.87657101 809.882208224
-1	0	0	Ki67+	465.546456371 1901.17295829
-1	0	0	Ki67+	943.510862187 459.068392609
-1	0	0	Ki67+	44.6961335315 1877.65958188
-1	0	0	Ki67+	1200.32222313 1737.78190052
-1	0	0	Ki67+	835.471649587 591.309174329
-1	0	0	Ki67+	1413.81875229 1104.35303707
-1	0	0	Ki67+	589.826402893 1630.25693228
-1	0	0	Ki67+	1433.55594596 1885.2325117
-1	0	0	Ki67+	475.553445073 326.820446703
-1	0	0	Ki67+	1549.88868796 1149.71873506
-1	0	0	Ki67+	488.74397118 1613.27287404
-1	0	0	Ki67+	1900.2552077 590.372633305
-1	0	0	Ki67+	1189.69540848 916.662241987
-1	0	0	Ki67+	1810.55384743 1382.40490516
-1	0	0	Ki67+	178.312528026 62.5514751168
-1	0	0	Ki67+	1784.37455462 2149.2246122
-1	0	0	Ki67+	150.423243053 1232.21871177
-1	0	0	Ki67+	710.322165282 1024.56972968
-1	0	0	Ki67+	960.916132753 1953.22645115
-1	0	0	Ki67+	439.90162012 2118.24204433
-1	0	0	Ki67+	636.084043305 189.909339325
-1	0	0	Ki67+	1923.12732695 1787.34155347
-1	0	0	Ki67+	1967.85353986 1034.43337563
-1	0	0	Ki67+	360.311177641 1245.80543265
-1	0	0	Ki67+	1037.30209464 1482.81155545
-1	0	0	Ki67+	1639.22448929 161.50002795
-1	0	0	Ki67+	990.961302649 150.956723709
-1	0	0	Ki67+	90.5624559007 2110.81503125
-1	0	0	Ki67+	1407.02936087 1263.13557322
-1	0	0	Ki67+	1278.74958355 1371.32303999
-1	0	0	Ki67+	1059.909763 1261.79782298
-1	0	0	Ki67+	844.468575204 1528.747977
-1	0	0	Ki67+	12.0081248169 117.530285714
-1	0	0	Ki67+	1030.01382698 1604.04859229
-1	0	0	Ki67+	1399.61264728 603.338381993
-1	0	0	Ki67+	656.307350114 1797.35380584
-1	0	0	Ki67+	2038.97855564 860.621418278
-1	0	0	Ki67+	732.64102243 1815.99310756
-1	0	0	Ki67+	813.741062554 1496.22123758
-1	0	0	Ki67+	2052.3190227 1726.84800156
-1	0	0	Ki67+	1330.27330874 687.739062316
-1	0	0	Ki67+	1122.78688278 356.088234833
-1	0	0	Ki67+	1478.37544534 896.122045863
-1	0	0	Ki67+	2014.15958608 1922.40049334
-1	0	0	Ki67+	2022.06133487 698.177377115
-1	0	0	Ki67+	44.7371869024 182.783661962
-1	0	0	Ki67+	897.252661846 166.890855481
-1	0	0	Ki67+	1673.352137 304.025630726
-1	0	0	Ki67+	2140.50549686 1381.30344685
-1	0	0	Ki67+	1925.52533874 1717.6363731
-1	0	0	Ki67+	1301.6146649 2012.18649877
-1	0	0	Ki67+	2055.90158458 464.416667375
-1	0	0	Ki67+	723.087007493 1336.39364778
-1	0	0	Ki67+	1594.33806871 1437.77049346
-1	0	0	Ki67+	194.484258302 1141.10231276
-1	0	0	Ki67+	240.631863329 809.045505018
-1	0	0	Ki67+	638.996485881 1320.19195568
-1	0	0	Ki67+	1377.46614718 1537.75790237
-1	0	0	Ki67+	2024.27430367 1058.95103411
-1	0	0	Ki67+	1739.55563215 1202.99606934
-1	0	0	Ki67+	1966.79077712 666.413712404
-1	0	0	Ki67+	367.306868548 750.889940001
-1	0	0	Ki67+	173.446583183 1104.55638146
-1	0	0	Ki67+	980.921416049 922.199697171
-1	0	0	Ki67+	1586.89123525 468.259467836
-1	0	0	Ki67+	2061.18905236 1504.4670551
-1	0	0	Ki67+	497.961147619 380.837720695
-1	0	0	Ki67+	614.408291356 47.3345298833
-1	0	0	Ki67+	1320.92655881 1663.60892315
-1	0	0	Ki67+	794.090820017 790.804631346
-1	0	0	Ki67+	87.3351144408 1692.95874315
-1	0	0	Ki67+	214.32134333 895.088784088
-1	0	0	Ki67+	220.630479557 166.774726302
-1	0	0	Ki67+	156.336564449 552.800840191
-1	0	0	Ki67+	867.360499423 2013.64741327
-1	0	0	Ki67+	1403.83892983 2025.75087337
-1	0	0	Ki67+	1087.88438408 424.308897343
-1	0	0	Ki67+	1846.98365059 1893.17885694
-1	0	0	Ki67+	1101.57427541 138.789905518
-1	0	0	Ki67+	1140.96287281 331.567477015
-1	0	0	Ki67+	219.834048353 1720.6376155
-1	0	0	Ki67+	461.730140646 1710.23532956
-1	0	0	Ki67+	1590.65739758 446.444447073
-1	0	0	Ki67+	1750.35837042 1641.40585847
-1	0	0	Ki67+	97.7072820188 116.670302688
-1	0	0	Ki67+	1473.66303295 1217.15573963
-1	0	0	Ki67+	1011.88541277 1707.11052809
-1	0	0	Ki67+	1488.98881697 1574.07784777
-1	0	0	Ki67+	1007.48009709 101.738741096
-1	0	0	Ki67+	1816.46548386 1002.54703477
-1	0	0	Ki67+	1239.88992241 650.459212785
-1	0	0	Ki67+	1402.62189613 233.557370403
-1	0	0	Ki67+	369.976039323 1554.07325073
-1	0	0	Ki67+	2015.12234981 496.222965887
-1	0	0	Ki67+	713.788352146 1584.47333913
-1	0	0	Ki67+	22.5012818591 2069.05861683
-1	0	0	Ki67+	1897.96628978 1629.88587206
-1	0	0	Ki67+	1118.89132661 1429.76940508
-1	0	0	Ki67+	779.074943562 1910.42009416
-1	0	0	Ki67+	1476.57663245 1824.82464327
-1	0	0	Ki67+	1912.28237981 410.39181585
-1	0	0	Ki67+	767.697128753 22.5422498788
-1	0	0	Ki67+	1144.69091329 423.307714166
-1	0	0	Ki67+	1962.3115213 1881.9863974
-1	0	0	Ki67+	1138.52953099 2037.60706063
-1	0	0	Ki67+	1379.97138061 542.528877924
-1	0	0	Ki67+	263.670381496 821.647367389
-1	0	0	Ki67+	1397.04374572 54.6407797088
-1	0	0	Ki67+	610.310913365 1165.49923362
-1	0	0	Ki67+	283.938303477 1760.57576502
-1	0	0	Ki67+	748.783412153 1387.34079112
-1	0	0	Ki67+	1310.54466552 1904.37962434
-1	0	0	Ki67+	63.6518929812 1539.87509185
-1	0	0	Ki67+	1009.50122344 666.348306159
-1	0	0	Ki67+	1387.26021665 1405.50204134
-1	0	0	Ki67+	390.181585572 1610.5688148
-1	0	0	Ki67+	1135.47920072 237.675594447
-1	0	0	Ki67+	2017.73269226 1769.14403548
-1	0	0	Ki67+	685.628037099 604.354324678
-1	0	0	Ki67+	1576.20041385 932.051826461
-1	0	0	Ki67+	59.3721115503 737.2081866
-1	0	0	Ki67+	891.045143924 419.922382856
-1	0	0	Ki67+	1593.78047138 1215.93412122
-1	0	0	Ki67+	2097.37711647 1279.40959901
-1	0	0	Ki67+	832.562083102 352.116879985
-1	0	0	Ki67+	453.777051151 138.541181138
-1	0	0	Ki67+	524.125092936 1705.19025166
-1	0	0	Ki67+	183.678456295 904.457770641
-1	0	0	Ki67+	1489.95515722 549.941280207
-1	0	0	Ki67+	807.112162242 1913.34912192
-1	0	0	Ki67+	597.689587591 495.786399881
-1	0	0	Ki67+	1068.40667206 890.351120724
-1	0	0	Ki67+	1708.27791398 1503.3165021
-1	0	0	Ki67+	740.342157571 923.177460715
-1	0	0	Ki67+	101.129115901 80.8764331558
-1	0	0	Ki67+	309.563208768 976.474826074
-1	0	0	Ki67+	16.16153178 925.768163658
-1	0	0	Ki67+	1788.03129842 1141.5384278
-1	0	0	Ki67+	869.170165496 977.819550964
-1	0	0	Ki67+	881.702759824 780.172009477
-1	0	0	Ki67+	901.365921909 1341.36681133
-1	0	0	Ki67+	409.416632988 2037.62294305
-1	0	0	Ki67+	1863.37746556 1147.22844423
-1	0	0	Ki67+	507.457395689 2127.10907219
-1	0	0	Ki67+	1511.06817183 742.947363304
-1	0	0	Ki67+	1149.57510293 1701.76547717
-1	0	0	Ki67+	259.210070786 1809.81554553
-1	0	0	Ki67+	1564.14375503 1832.37244134
-1	0	0	Ki67+	186.305029312 1955.80304757
-1	0	0	Ki67+	417.301328647 1222.038455
-1	0	0	Ki67+	665.407676244 2138.0016616
-1	0	0	Ki67+	408.279643393 823.71306095
-1	0	0	Ki67+	2102.7195806 1345.42580228
-1	0	0	Ki67+	2010.47469878 574.165025193
-1	0	0	Ki67+	1878.6876304 493.421920746
-1	0	0	Ki67+	472.132952761 925.030125792
-1	0	0	Ki67+	1536.34266774 1615.14533214
-1	0	0	Ki67+	1834.55592834 1275.23226255
-1	0	0	Ki67+	1237.41567086 1102.78906163
-1	0	0	Ki67+	1270.00505062 1906.89290606
-1	0	0	Ki67+	1165.42290886 525.431409412
-1	0	0	Ki67+	770.573763024 2032.66979434
-1	0	0	Ki67+	1983.86707272 2012.32618426
-1	0	0	Ki67+	1436.10311927 1225.33006864
-1	0	0	Ki67+	582.661204575 1541.75912132
-1	0	0	Ki67+	1900.2530269 461.514756252
-1	0	0	Ki67+	878.791632202 609.468654492
-1	0	0	Ki67+	1989.85700014 1148.09671698
-1	0	0	Ki67+	806.829054945 2109.78783672
-1	0	0	Ki67+	1644.23521538 780.398672686
-1	0	0	Ki67+	1793.66700413 1037.83116095
-1	0	0	Ki67+	1344.48893284 268.059549502
-1	0	0	Ki67+	1383.14540079 31.2900845198
-1	0	0	Ki67+	214.13546117 521.64728522
-1	0	0	Ki67+	35.0874765889 1910.98247766
-1	0	0	Ki67+	1791.22778149 2128.1389316
-1	0	0	Ki67+	1367.74003947 296.079832466
-1	0	0	Ki67+	1114.14429238 295.84935592
-1	0	0	Ki67+	391.878455378 527.138403102
-1	0	0	Ki67+	696.174901649 1091.19678687
-1	0	0	Ki67+	243.917113514 1121.14482656
-1	0	0	Ki67+	1618.45321356 1196.20437839
-1	0	0	Ki67+	829.712753774 2120.61143925
-1	0	0	Ki67+	529.223356556 2114.05548088
-1	0	0	Ki67+	1228.53927112 1687.6974093
-1	0	0	Ki67+	1236.91665019 1171.02219166
-1	0	0	Ki67+	854.438848454 2045.60590883
-1	0	0	Ki67+	292.90302377 866.054674738
-1	0	0	Ki67+	634.700706835 474.141554531
-1	0	0	Ki67+	976.624418292 949.30633279
-1	0	0	Ki67+	1464.57578432 957.613790776
-1	0	0	Ki67+	751.760554349 1131.87938871
-1	0	0	Ki67+	444.927136117 1726.35872196
-1	0	0	Ki67+	295.717810747 2064.64813687
-1	0	0	Ki67+	1708.67554308 848.048141823
-1	0	0	Ki67+	931.831368826 338.732508762
-1	0	0	Ki67+	630.765172944 694.289584803
-1	0	0	Ki67+	53.4450275883 347.209775646
-1	0	0	Ki67+	523.274806022 1670.05474062
-1	0	0	Ki67+	579.535699556 166.095984184
-1	0	0	Ki67+	397.766326041 2126.80012388
-1	0	0	Ki67+	522.267987404 1335.42988821
-1	0	0	Ki67+	1547.35696894 1721.49703785
-1	0	0	Ki67+	643.370273304 1081.11980301
-1	0	0	Ki67+	304.603598868 234.895087399
-1	0	0	Ki67+	4.17348331532 1051.0103191
-1	0	0	Ki67+	1680.79833984 2034.23080733
-1	0	0	Ki67+	987.338558237 740.314522662
-1	0	0	Ki67+	1362.06340386 1037.86164257
-1	0	0	Ki67+	501.955899455 1566.13858389
-1	0	0	Ki67+	269.707168082 1666.96636939
-1	0	0	Ki67+	1015.55694853 29.3897822811
-1	0	0	Ki67+	1044.94930733 1319.81309297
-1	0	0	Ki67+	997.541584772 73.1700028049
-1	0	0	Ki67+	1865.13715067 1497.08019213
-1	0	0	Ki67+	281.618256412 589.378334376
-1	0	0	Ki67+	729.152295245 1789.53644133
-1	0	0	Ki67+	1970.22646343 1519.50033427
-1	0	0	Ki67+	54.5931174594 1064.92146102
-1	0	0	Ki67+	500.033891995 1762.86974506
-1	0	0	Ki67+	1027.9707332 1462.08100696
-1	0	0	Ki67+	978.410524518 2032.11652791
-1	0	0	Ki67+	927.027317736 160.142621879
-1	0	0	Ki67+	1755.91059276 647.929061563
-1	0	0	Ki67+	1976.04931342 341.772816361
-1	0	0	Ki67+	118.383710147 1866.30716018
-1	0	0	Ki67+	2059.68109601 641.607691436
-1	0	0	Ki67+	832.699730357 153.519575562
-1	0	0	Ki67+	552.258509534 393.877765706
-1	0	0	Ki67+	965.602925767 1686.05686177
-1	0	0	Ki67+	761.575281253 552.482768197
-1	0	0	Ki67+	499.58579381 1883.85219353
-1	0	0	Ki67+	660.820455858 934.043668127
-1	0	0	Ki67+	2035.04618628 1797.6626853
-1	0	0	Ki67+	2017.73735338 2023.22528682
-1	0	0	Ki67+	338.119716382 1548.33799952
-1	0	0	Ki67+	1339.34221241 942.602248729
-1	0	0	Ki67+	540.10012219 153.604416085
-1	0	0	Ki67+	2141.62150188 58.184542727
-1	0	0	Ki67+	86.0515981397 1485.58448444
-1	0	0	Ki67+	1100.55295614 2082.57043626
-1	0	0	Ki67+	441.270873017 1606.43775173
-1	0	0	Ki67+	515.585873275 679.596938521
-1	0	0	Ki67+	1777.41111009 262.570788103
-1	0	0	Ki67+	243.658487147 1971.46081189
-1	0	0	Ki67+	1929.49290736 297.610784138
-1	0	0	Ki67+	720.399144157 2115.73554126
-1	0	0	Ki67+	863.11167497 372.572689267
-1	0	0	Ki67+	1845.91161326 40.037286901
-1	0	0	Ki67+	1806.3488899 708.140218573
-1	0	0	Ki67+	322.409379651 1482.77202739
-1	0	0	Ki67+	1063.16843974 1375.36978207
-1	0	0	Ki67+	649.838841491 785.050877188
-1	0	0	Ki67+	1696.83985319 1888.25736717
-1	0	0	Ki67+	1649.14058054 1205.05587203
-1	0	0	Ki67+	759.788238639 315.640150715
-1	0	0	Ki67+	2016.11771281 1727.35009885
-1	0	0	Ki67+	794.08776249 146.181445655
-1	0	0	Ki67+	184.167423846 291.844785996
-1	0	0	Ki67+	2045.44915628 1159.40271297
-1	0	0	Ki67+	1810.88869327 1791.88232328
-1	0	0	Ki67+	1662.42709467 388.436619905
-1	0	0	Ki67+	30.9870603958 2048.17390461
-1	0	0	Ki67+	2098.29652863 281.095249743
-1	0	0	Ki67+	1735.62711084 2035.04233813
-1	0	0	Ki67+	2026.97275758 1427.96465154
-1	0	0	Ki67+	1894.38783677 304.715374899
-1	0	0	Ki67+	1294.23345148 1005.18257205
-1	0	0	Ki67+	1882.47395707 1701.32866466
-1	0	0	Ki67+	1256.58655138 351.03301573
-1	0	0	Ki67+	531.18636647 313.255900633
-1	0	0	Ki67+	1501.82628016 122.445321583
-1	0	0	Ki67+	2011.19425152 1366.24063897
-1	0	0	Ki67+	104.571560664 319.646414124
-1	0	0	Ki67+	952.988291578 398.091310999
-1	0	0	Ki67+	657.959083852 1300.13494251
-1	0	0	Ki67+	252.474604256 712.050690782
-1	0	0	Ki67+	167.96266836 1197.04145261
-1	0	0	Ki67+	1641.83409833 592.63081221
-1	0	0	Ki67+	702.337336663 161.188481902
-1	0	0	Ki67+	193.224886781 540.087554655
-1	0	0	Ki67+	1307.25283039 1360.39135078
-1	0	0	Ki67+	966.521308947 1522.16182856
-1	0	0	Ki67+	1717.28497236 1381.15621677
-1	0	0	Ki67+	1234.46764728 1341.26415203
-1	0	0	Ki67+	1557.70270055 482.790059908
-1	0	0	Ki67+	434.390764839 1970.60159482
-1	0	0	Ki67+	540.29943912 1319.18243328
-1	0	0	Ki67+	2131.95656206 1631.89120898
-1	0	0	Ki67+	1856.55416779 2128.37902692
-1	0	0	Ki67+	1032.4846034 1267.99152301
-1	0	0	Ki67+	252.625596808 1152.26019365
-1	0	0	Ki67+	1971.80456995 1680.42340866
-1	0	0	Ki67+	1426.26253986 1513.33180499
-1	0	0	Ki67+	1810.48107126 1930.65875086
-1	0	0	Ki67+	1581.90714424 1415.92440641
-1	0	0	Ki67+	291.956502124 920.475676111
-1	0	0	Ki67+	1629.25977291 1424.94708003
-1	0	0	Ki67+	1174.30262494 654.390995305
-1	0	0	Ki67+	2059.25012113 431.334548978
-1	0	0	Ki67+	1038.51472362 307.267478748
-1	0	0	Ki67+	1795.5703101 806.543104173
-1	0	0	Ki67+	1481.65651186 1622.03798875
-1	0	0	Ki67+	1406.65123901 359.063117572
-1	0	0	Ki67+	1961.54178661 565.388742289
-1	0	0	Ki67+	924.167408131 76.243781465
-1	0	0	Ki67+	119.580521864 153.259671753
-1	0	0	Ki67+	369.435110898 1490.90512073
-1	0	0	Ki67+	1771.67737561 1973.17926348
-1	0	0	Ki67+	1481.51124277 1276.27645798
-1	0	0	Ki67+	1824.13524356 2128.53657055
-1	0	0	Ki67+	1638.08799737 1760.02998225
-1	0	0	Ki67+	1553.78976338 1456.13920831
-1	0	0	Ki67+	628.654626304 9.91477648218
-1	0	0	Ki67+	1583.49893831 1319.9297812
-1	0	0	Ki67+	1320.17211476 783.003328932
-1	0	0	Ki67+	1359.49968129 1740.40104715
-1	0	0	Ki67+	861.021630197 1631.7827712
-1	0	0	Ki67+	460.433878675 895.815413812
-1	0	0	Ki67+	17.1503454779 798.844155055
-1	0	0	Ki67+	1985.72151611 1349.71014507
-1	0	0	Ki67+	1576.37106509 1991.04923291
-1	0	0	Ki67+	1068.5475078 1040.73900713
-1	0	0	Ki67+	370.447950507 10.8632780073
-1	0	0	Ki67+	163.447961407 155.357296808
-1	0	0	Ki67+	554.970901722 1838.77902838
-1	0	0	Ki67+	482.883719245 1493.6341186
-1	0	0	Ki67+	292.098663991 281.017173391
-1	0	0	Ki67+	681.73187461 902.315926109
-1	0	0	Ki67+	928.664111886 1058.3643352
-1	0	0	Ki67+	609.749613093 1343.59448296
-1	0	0	Ki67+	17.7645700131 74.0669032958
-1	0	0	CD3+/CD8+/Ki67+	2036.79407608 1998.76683329
-1	0	0	CD3+/CD8+/Ki67+	4.10141596632 278.579599202
-1	0	0	CD3+/CD8+/Ki67+	560.401078251 1093.38105413
-1	0	0	CD3+/CD8+/Ki67+	1145.12817708 475.682343288
-1	0	0	CD3+/CD8+/Ki67+	1581.97951084 1543.97856473
-1	0	0	CD3+/CD8+/Ki67+	839.477808042 265.923101022
-1	0	0	CD3+/CD8+/Ki67+	210.747421578 587.593148779
-1	0	0	CD3+/CD8+/Ki67+	1639.05386397 692.6029855
-1	0	0	CD3+/CD8+/Ki67+	224.029324809 848.741060072
-1	0	0	CD3+/CD8+/Ki67+	1398.66669911 2147.07905281
-1	0	0	CD3+/CD8+/Ki67+	422.058930958 353.87604785
-1	0	0	CD3+/CD8+/Ki67+	337.268863742 842.60569097
-1	0	0	CD3+/CD8+/Ki67+	999.972733575 2089.82420057
-1	0	0	CD3+/CD8+/Ki67+	1326.04662917 2062.53645043
-1	0	0	CD3+/CD8+/Ki67+	16.5325072697 1581.56296113
-1	0	0	CD3+/CD8+/Ki67+	21.9164320967 1638.19154686
-1	0	0	CD3+/CD8+/Ki67+	1428.9502929 516.939631252
-1	0	0	CD3+/CD8+/Ki67+	2107.21854761 1608.60379075
-1	0	0	CD3+/CD8+/Ki67+	1347.71776751 338.374525602
-1	0	0	CD3+/CD8+/Ki67+	394.303796557 215.971209838
-1	0	0	CD3+/CD8+/Ki67+	1375.04955634 1795.46952059
-1	0	0	CD3+/CD8+/Ki67+	1716.31341884 336.928572764
-1	0	0	CD3+/CD8+/Ki67+	723.936027145 455.278610155
-1	0	0	CD3+/CD8+/Ki67+	99.025688054 1135.14172516
-1	0	0	CD3+/CD8+/Ki67+	419.919310522 152.62311256
-1	0	0	CD3+/CD8+/Ki67+	1584.89234727 1147.67731789
-1	0	0	CD3+/CD8+/Ki67+	959.28862471 301.889988757
-1	0	0	CD3+/CD8+/Ki67+	730.764647375 536.334930723
-1	0	0	CD3+/CD8+/Ki67+	1694.36377863 2135.33355213
-1	0	0	CD3+/CD8+/Ki67+	208.815345295 1591.51378235
-1	0	0	CD3+/CD8+/Ki67+	541.062769195 1970.58050608
-1	0	0	CD3+/CD8+/Ki67+	943.757279888 625.781828828
-1	0	0	CD3+/CD8+/Ki67+	185.028121584 790.16641892
-1	0	0	CD3+/CD8+/Ki67+	1744.02586806 956.57054306
-1	0	0	CD3+/CD8+/Ki67+	1728.55619228 528.772823076
-1	0	0	CD3+/CD8+/Ki67+	271.081913876 1195.88666377
-1	0	0	CD3+/CD8+/Ki67+	1974.80262587 921.975263577
-1	0	0	CD3+/CD8+/Ki67+	1053.06406508 1764.6909436
-1	0	0	CD3+/CD8+/Ki67+	718.251915323 395.562745374
-1	0	0	CD3+/CD8+/Ki67+	723.99290584 1847.16917521
-1	0	0	CD3+/CD8+/Ki67+	1652.34087813 2016.31297993
-1	0	0	CD3+/CD8+/Ki67+	1369.66843617 120.485416418
-1	0	0	CD3+/CD8+/Ki67+	640.260803259 1045.07861042
-1	0	0	CD3+/CD8+/Ki67+	1304.83880583 530.047222837
-1	0	0	CD3+/CD8+/Ki67+	2036.93643204 1.72831960023
-1	0	0	CD3+/CD8+/Ki67+	602.897373002 1857.46241968
-1	0	0	CD3+/CD8+/Ki67+	948.075703734 1645.23839073
-1	0	0	CD3+/CD8+/Ki67+	373.207318101 205.96905642
-1	0	0	CD3+/CD8+/Ki67+	286.962479575 2012.86721751
-1	0	0	CD3+/CD8+/Ki67+	748.341458316 1638.68345413
#EOF
