# Supplementary material for: Data-Driven Discovery of Immune Contexture Biomarkers
Source: Front Oncol. 2018 Dec 18;8:627. doi: 10.3389/fonc.2018.00627 (PMC6305402; doi:10.3389/fonc.2018.00627)
Supplement: Data Sheet 2.zip — The synthetic dataset used for verifying the approach (section 3.1; Figure 4) is provided as a collection of text files describing regions, markers, and metadata. [file Data_Sheet_2.zip › verificationDataset/testdata_058_ImageObjects.txt]

barcode_target	testdata_058
barcode_origin	-1
workflow_target_version	-1
workflow_origin	-1
workflow_origin_version	-1
iH	-1
iW	-1
user	None

-1	0	0	Ki67+	2077.25773297 747.720640068
-1	0	0	Ki67+	789.299406245 1550.55941791
-1	0	0	Ki67+	1644.23188797 1624.16518842
-1	0	0	Ki67+	1153.09335812 1229.20437366
-1	0	0	Ki67+	1142.76988717 1843.00099677
-1	0	0	Ki67+	288.970715821 152.240304531
-1	0	0	Ki67+	850.382906967 1659.44367717
-1	0	0	Ki67+	1932.64924342 1781.401995
-1	0	0	Ki67+	869.543609065 1930.32377565
-1	0	0	Ki67+	1496.15233268 1987.40356526
-1	0	0	Ki67+	72.7190648588 867.139611192
-1	0	0	Ki67+	1864.820239 481.693990343
-1	0	0	Ki67+	1951.92280431 799.595828122
-1	0	0	Ki67+	905.493220453 1279.04042016
-1	0	0	Ki67+	655.678101378 1731.56206011
-1	0	0	Ki67+	1740.56781174 1269.79825701
-1	0	0	Ki67+	1835.07039084 2047.30944494
-1	0	0	Ki67+	622.217186042 430.340509708
-1	0	0	Ki67+	422.7445439 353.741076514
-1	0	0	Ki67+	173.274378493 1560.7336317
-1	0	0	Ki67+	965.498566812 754.341877072
-1	0	0	Ki67+	358.139319115 1533.1937614
-1	0	0	Ki67+	543.63392309 719.248470696
-1	0	0	Ki67+	1432.16164786 1359.73881367
-1	0	0	Ki67+	1207.1484906 583.526656684
-1	0	0	Ki67+	382.298871856 367.670051695
-1	0	0	Ki67+	1686.95916033 1682.26849909
-1	0	0	Ki67+	1143.9021548 432.141586395
-1	0	0	Ki67+	1801.13126926 1084.42779639
-1	0	0	Ki67+	142.261113106 628.859179168
-1	0	0	Ki67+	1954.79222985 222.735530558
-1	0	0	Ki67+	459.244581287 1020.89753476
-1	0	0	Ki67+	1811.34305336 1108.46195058
-1	0	0	Ki67+	749.861035661 932.906173519
-1	0	0	Ki67+	334.075335793 1004.39815258
-1	0	0	Ki67+	882.005430842 1589.43196508
-1	0	0	Ki67+	1447.66059375 1872.82309732
-1	0	0	Ki67+	1087.28900708 636.817609645
-1	0	0	Ki67+	358.153461901 236.110230927
-1	0	0	Ki67+	1575.02559937 1494.59255979
-1	0	0	Ki67+	1160.08691089 1347.3750365
-1	0	0	Ki67+	2075.34310159 65.3344381908
-1	0	0	Ki67+	1991.75308383 1341.41284122
-1	0	0	Ki67+	865.000626598 1482.96719399
-1	0	0	Ki67+	1728.41107988 1831.21798942
-1	0	0	Ki67+	1182.42286352 1421.62721993
-1	0	0	Ki67+	2018.7958904 530.386541195
-1	0	0	Ki67+	1176.75642235 1023.81126801
-1	0	0	Ki67+	1802.59740851 765.927338671
-1	0	0	Ki67+	815.409602779 1712.01067834
-1	0	0	Ki67+	1942.49742526 1686.31730964
-1	0	0	Ki67+	808.943223697 235.707850808
-1	0	0	Ki67+	1895.82040891 1980.57141637
-1	0	0	Ki67+	1092.26745242 807.952919636
-1	0	0	Ki67+	694.119423797 639.282205229
-1	0	0	Ki67+	718.244395804 2025.84280666
-1	0	0	Ki67+	862.713669999 546.442904759
-1	0	0	Ki67+	880.883830523 2004.66911489
-1	0	0	Ki67+	928.994577399 919.240681897
-1	0	0	Ki67+	247.907266406 2119.55380425
-1	0	0	Ki67+	645.516344902 682.088790258
-1	0	0	Ki67+	1080.43269068 772.424622281
-1	0	0	Ki67+	1914.47409461 116.580701166
-1	0	0	Ki67+	1911.39069083 1798.29827246
-1	0	0	Ki67+	65.4166595578 660.055790688
-1	0	0	Ki67+	1423.78605798 1449.47598773
-1	0	0	Ki67+	233.43487777 1216.90227484
-1	0	0	Ki67+	1125.17149637 153.453614358
-1	0	0	Ki67+	1935.78211096 571.472929445
-1	0	0	Ki67+	23.2010678506 1851.66421421
-1	0	0	Ki67+	1692.39618628 487.324693516
-1	0	0	Ki67+	355.473233911 293.220487687
-1	0	0	Ki67+	1806.14697959 191.364662043
-1	0	0	Ki67+	817.643143284 521.162256046
-1	0	0	Ki67+	1940.3955851 401.189247333
-1	0	0	Ki67+	1430.55671876 1750.93906899
-1	0	0	Ki67+	1674.96265169 1187.1806392
-1	0	0	Ki67+	1636.35411674 1815.4187581
-1	0	0	Ki67+	1547.67303205 275.989650291
-1	0	0	Ki67+	905.327652651 1596.57237289
-1	0	0	Ki67+	971.466427916 1600.37547678
-1	0	0	Ki67+	1495.74552997 1210.42984267
-1	0	0	Ki67+	128.038557499 1568.3970641
-1	0	0	Ki67+	983.182149302 1142.99853776
-1	0	0	Ki67+	1229.12420766 1845.63848627
-1	0	0	Ki67+	173.988973515 1526.36208493
-1	0	0	Ki67+	230.44745083 1188.61093344
-1	0	0	Ki67+	1052.63130822 997.678680417
-1	0	0	Ki67+	815.455085571 2032.06221379
-1	0	0	Ki67+	35.1215964188 1627.58909194
-1	0	0	Ki67+	1247.7609474 381.035966952
-1	0	0	Ki67+	1308.94939674 791.008533288
-1	0	0	Ki67+	1729.45836258 1165.65876429
-1	0	0	Ki67+	659.77297461 420.917422415
-1	0	0	Ki67+	524.660946938 1515.25959759
-1	0	0	Ki67+	1464.88077952 1458.36383529
-1	0	0	Ki67+	136.956614838 458.778860409
-1	0	0	Ki67+	1988.48545688 534.290401563
-1	0	0	Ki67+	1502.6446247 1339.13433954
-1	0	0	Ki67+	2017.39744717 854.575511742
-1	0	0	Ki67+	1316.66462662 1379.7193618
-1	0	0	Ki67+	987.896974199 533.219471327
-1	0	0	Ki67+	234.220878566 415.338885315
-1	0	0	Ki67+	408.221058703 1172.24294039
-1	0	0	Ki67+	1791.71460795 1900.25332628
-1	0	0	Ki67+	85.4972672204 412.755967675
-1	0	0	Ki67+	1908.07082012 704.751371154
-1	0	0	Ki67+	1503.4999851 1451.91644673
-1	0	0	Ki67+	1855.99213013 1096.40530445
-1	0	0	Ki67+	285.431229933 587.397779121
-1	0	0	Ki67+	1029.8169177 1376.83203475
-1	0	0	Ki67+	552.081313913 531.300813537
-1	0	0	Ki67+	284.595997178 1825.4423386
-1	0	0	Ki67+	1432.09386861 938.406285297
-1	0	0	Ki67+	1861.56132607 901.437357962
-1	0	0	Ki67+	492.076122916 979.417640711
-1	0	0	Ki67+	595.550384468 1230.00953935
-1	0	0	Ki67+	261.522856295 1100.77672807
-1	0	0	Ki67+	1633.36192169 741.949915443
-1	0	0	Ki67+	576.198349369 805.690658992
-1	0	0	Ki67+	120.034639678 441.083027527
-1	0	0	Ki67+	1964.615983 2123.2056705
-1	0	0	Ki67+	153.926794476 1962.87026424
-1	0	0	Ki67+	94.6449310223 285.205769253
-1	0	0	Ki67+	2071.73729216 178.67175369
-1	0	0	Ki67+	1267.27544323 466.512455275
-1	0	0	Ki67+	1004.26838668 1928.75224983
-1	0	0	Ki67+	743.520016668 462.549584186
-1	0	0	Ki67+	341.687380147 1195.65462518
-1	0	0	Ki67+	562.577605069 1814.15163904
-1	0	0	Ki67+	1970.565848 1319.62167054
-1	0	0	Ki67+	764.276208695 864.290914801
-1	0	0	Ki67+	691.255653072 1533.90763781
-1	0	0	Ki67+	927.460931518 96.4957039828
-1	0	0	Ki67+	451.454508837 990.902773832
-1	0	0	Ki67+	1762.27320397 1350.72437058
-1	0	0	Ki67+	994.975633202 1422.66525966
-1	0	0	Ki67+	1048.2362936 652.902566771
-1	0	0	Ki67+	1716.2204941 2074.41760105
-1	0	0	Ki67+	1339.84570283 1790.42173732
-1	0	0	Ki67+	1755.53803114 369.590186661
-1	0	0	Ki67+	42.3551558771 2143.54464471
-1	0	0	Ki67+	807.200410098 877.086749692
-1	0	0	Ki67+	2055.5208806 1227.88368851
-1	0	0	Ki67+	987.550112648 71.7046041992
-1	0	0	Ki67+	1110.51358231 21.842302079
-1	0	0	Ki67+	651.787118701 1248.6502038
-1	0	0	Ki67+	737.328605981 1636.89708187
-1	0	0	Ki67+	1554.69851888 755.767802625
-1	0	0	Ki67+	578.705470086 997.169627106
-1	0	0	Ki67+	438.040863115 964.10537736
-1	0	0	Ki67+	1585.48696675 1361.00492907
-1	0	0	Ki67+	758.839007098 2036.73745435
-1	0	0	Ki67+	312.088697034 1722.8349046
-1	0	0	Ki67+	1856.24427093 9.55840368369
-1	0	0	Ki67+	1856.84766295 1773.64868768
-1	0	0	Ki67+	1711.82513389 391.448745574
-1	0	0	Ki67+	460.509165945 2125.78057691
-1	0	0	Ki67+	150.946162764 314.031555517
-1	0	0	Ki67+	1011.94428627 238.022854721
-1	0	0	Ki67+	1366.63918461 648.254382098
-1	0	0	Ki67+	1245.47610888 1175.84623448
-1	0	0	Ki67+	989.111558887 831.241882079
-1	0	0	Ki67+	224.958679774 650.661185782
-1	0	0	Ki67+	1156.19763357 1972.04951779
-1	0	0	Ki67+	1092.47963685 530.784195588
-1	0	0	Ki67+	194.658631845 461.680040702
-1	0	0	Ki67+	584.351023295 721.461151088
-1	0	0	Ki67+	258.648339881 1194.54060976
-1	0	0	Ki67+	1344.95459599 581.175971037
-1	0	0	Ki67+	993.10702201 1496.57039116
-1	0	0	Ki67+	493.415818843 2067.59986124
-1	0	0	Ki67+	782.956779889 1225.46682428
-1	0	0	Ki67+	1738.44154557 806.588266299
-1	0	0	Ki67+	1621.06923165 1608.12852968
-1	0	0	Ki67+	263.506515296 547.71209735
-1	0	0	Ki67+	1105.63994881 870.673920612
-1	0	0	Ki67+	745.134020709 1194.1045325
-1	0	0	Ki67+	214.304573935 893.206966248
-1	0	0	Ki67+	1666.08081881 58.7939066897
-1	0	0	Ki67+	2126.32244384 896.955202067
-1	0	0	Ki67+	1367.35561663 416.498042165
-1	0	0	Ki67+	1656.41237962 178.149912606
-1	0	0	Ki67+	798.264396013 2099.86146825
-1	0	0	Ki67+	1424.36815472 723.213586841
-1	0	0	Ki67+	68.3937608095 2141.73573115
-1	0	0	Ki67+	445.856254772 706.949872059
-1	0	0	Ki67+	1271.69877178 363.317193593
-1	0	0	Ki67+	664.033633272 1990.88246693
-1	0	0	Ki67+	154.288025589 1349.34735511
-1	0	0	Ki67+	1082.64842633 331.362330681
-1	0	0	Ki67+	427.585358464 1101.06837304
-1	0	0	Ki67+	1474.24152938 1779.36391532
-1	0	0	Ki67+	290.752254326 1551.84320139
-1	0	0	Ki67+	558.112473671 2109.72343218
-1	0	0	Ki67+	1573.36199087 1536.85426913
-1	0	0	Ki67+	275.831831896 1228.1631562
-1	0	0	Ki67+	414.632510567 1967.03174812
-1	0	0	Ki67+	1156.9367697 788.721297999
-1	0	0	Ki67+	912.050635072 1852.43905598
-1	0	0	Ki67+	1628.39683529 1742.36860706
-1	0	0	Ki67+	2104.49080101 600.981531156
-1	0	0	Ki67+	1239.05135792 1477.3511378
-1	0	0	Ki67+	640.677709221 1111.34881935
-1	0	0	Ki67+	652.382146723 442.538888416
-1	0	0	Ki67+	1210.18426211 1675.39541214
-1	0	0	Ki67+	253.03507286 1676.53213686
-1	0	0	Ki67+	1225.18198374 241.74562768
-1	0	0	Ki67+	1280.30843744 967.497322459
-1	0	0	Ki67+	1559.0102503 733.206772779
-1	0	0	Ki67+	988.01583965 441.93944635
-1	0	0	Ki67+	1206.39675671 1350.59581029
-1	0	0	Ki67+	549.323435593 121.22213774
-1	0	0	Ki67+	539.40578966 1147.53387344
-1	0	0	Ki67+	1002.99385918 2036.024311
-1	0	0	Ki67+	1420.72235029 306.687248994
-1	0	0	Ki67+	111.551662965 1818.08788311
-1	0	0	Ki67+	789.168408959 664.036141319
-1	0	0	Ki67+	55.2926644757 894.973578538
-1	0	0	Ki67+	423.113733994 623.216947346
-1	0	0	Ki67+	663.047298679 1529.24754404
-1	0	0	Ki67+	26.07320033 1470.20603554
-1	0	0	Ki67+	1876.75127295 1475.61018824
-1	0	0	Ki67+	1234.74783274 916.291191811
-1	0	0	Ki67+	1652.8425498 551.967911652
-1	0	0	Ki67+	1488.821055 459.115125066
-1	0	0	Ki67+	266.143033465 1422.64275891
-1	0	0	Ki67+	928.342589951 1016.45564611
-1	0	0	Ki67+	458.915532783 1168.74532891
-1	0	0	Ki67+	1464.81599493 313.696997233
-1	0	0	Ki67+	117.010161744 688.403099423
-1	0	0	Ki67+	1942.97535065 1419.27036735
-1	0	0	Ki67+	1314.57145397 2077.29842195
-1	0	0	Ki67+	994.963291753 1855.32117967
-1	0	0	Ki67+	320.363311466 1691.38317486
-1	0	0	Ki67+	1407.1774528 1418.20620447
-1	0	0	Ki67+	4.77699738788 1958.09560038
-1	0	0	Ki67+	731.377505275 1663.24796859
-1	0	0	Ki67+	530.302713052 881.983238735
-1	0	0	Ki67+	1579.44554105 1105.53724076
-1	0	0	Ki67+	582.252871357 1654.59213982
-1	0	0	Ki67+	1659.55567457 977.380498438
-1	0	0	Ki67+	1322.5099795 973.123096871
-1	0	0	Ki67+	532.803482027 674.104338014
-1	0	0	Ki67+	401.765014423 1251.15555699
-1	0	0	Ki67+	2142.36976898 61.6091948252
-1	0	0	Ki67+	108.663827112 375.658749617
-1	0	0	Ki67+	58.3068884441 1592.8409625
-1	0	0	Ki67+	425.289896124 454.642568694
-1	0	0	Ki67+	216.858340804 1779.74791748
-1	0	0	Ki67+	2047.88964334 952.900308142
-1	0	0	Ki67+	1380.81203464 2083.22720083
-1	0	0	Ki67+	1213.54627115 1709.08645898
-1	0	0	Ki67+	1739.28652949 2130.55764223
-1	0	0	Ki67+	1778.73899074 826.516722204
-1	0	0	Ki67+	547.285946658 771.546236537
-1	0	0	Ki67+	450.258454102 1924.14300604
-1	0	0	Ki67+	1532.45145986 1142.9005447
-1	0	0	Ki67+	237.145727826 1826.31630675
-1	0	0	Ki67+	1806.85232535 1271.46914613
-1	0	0	Ki67+	544.551243607 99.188117412
-1	0	0	Ki67+	1659.74396457 884.574349035
-1	0	0	Ki67+	2137.79647367 2149.15070599
-1	0	0	Ki67+	1945.54924934 161.635575199
-1	0	0	Ki67+	1335.69859216 2025.3191331
-1	0	0	Ki67+	240.725323738 41.3999882379
-1	0	0	Ki67+	320.475399365 1518.91084777
-1	0	0	Ki67+	2083.71577648 655.416166865
-1	0	0	Ki67+	1235.57280206 1759.4318117
-1	0	0	Ki67+	485.957285129 420.507181143
-1	0	0	Ki67+	379.484068943 2091.84386251
-1	0	0	Ki67+	1763.91067312 26.5603797644
-1	0	0	Ki67+	1927.4468484 1115.41286834
-1	0	0	Ki67+	1085.56798245 661.225379655
-1	0	0	Ki67+	293.457818214 240.461488764
-1	0	0	Ki67+	292.206547727 1858.90033596
-1	0	0	Ki67+	1640.61514149 510.10268511
-1	0	0	Ki67+	1090.38660638 1488.95093146
-1	0	0	Ki67+	1545.62786103 367.826199308
-1	0	0	Ki67+	346.204303533 698.702669653
-1	0	0	Ki67+	1575.00281366 1972.41598866
-1	0	0	Ki67+	603.688687992 876.179018569
-1	0	0	Ki67+	1129.34638952 641.41068273
-1	0	0	Ki67+	1113.28469552 898.92424192
-1	0	0	Ki67+	531.656848254 1840.58883691
-1	0	0	Ki67+	1852.56024422 2130.17239802
-1	0	0	Ki67+	969.580780752 1659.47408574
-1	0	0	Ki67+	490.625443198 1737.20160078
-1	0	0	Ki67+	721.9345901 840.549135175
-1	0	0	Ki67+	87.4181315075 1385.42916445
-1	0	0	Ki67+	1182.41680486 431.891641561
-1	0	0	Ki67+	526.299161545 126.811854372
-1	0	0	Ki67+	1640.76838351 1389.84785318
-1	0	0	Ki67+	1920.81982319 976.280704116
-1	0	0	Ki67+	1383.98081912 1216.41051061
-1	0	0	Ki67+	331.857348141 1992.48410053
-1	0	0	Ki67+	554.988685598 490.049167383
-1	0	0	Ki67+	1657.27051325 1562.09372611
-1	0	0	Ki67+	1519.94512796 2024.48983241
-1	0	0	Ki67+	1008.30839127 1329.3007615
-1	0	0	Ki67+	1179.55976338 185.589068855
-1	0	0	Ki67+	2024.49662372 1218.86430313
-1	0	0	Ki67+	648.919146429 475.926567716
-1	0	0	Ki67+	561.657705849 269.920937461
-1	0	0	Ki67+	1088.4913983 1532.61096851
-1	0	0	Ki67+	1421.60802786 609.062174134
-1	0	0	Ki67+	2081.31428953 325.556616834
-1	0	0	Ki67+	1177.41983154 403.658868684
-1	0	0	Ki67+	1108.39248806 1220.41475535
-1	0	0	Ki67+	409.249465653 524.830496847
-1	0	0	Ki67+	1393.11877172 1070.97767727
-1	0	0	Ki67+	499.015260508 856.332991116
-1	0	0	Ki67+	1849.31112239 1131.50424988
-1	0	0	Ki67+	1901.57846214 1353.11131778
-1	0	0	Ki67+	1265.91255649 437.963944266
-1	0	0	Ki67+	620.120344869 1245.46293523
-1	0	0	Ki67+	1816.73794544 1235.98858975
-1	0	0	Ki67+	1252.96019851 604.459026439
-1	0	0	Ki67+	2090.77819001 2045.74775827
-1	0	0	Ki67+	941.627881432 981.44745171
-1	0	0	Ki67+	1086.61167663 117.111928972
-1	0	0	Ki67+	23.6716099517 1445.74965037
-1	0	0	Ki67+	319.630340988 1266.64200563
-1	0	0	Ki67+	54.3093106192 1965.1748438
-1	0	0	Ki67+	1352.94719379 1406.20558156
-1	0	0	Ki67+	1957.97268444 303.118701696
-1	0	0	Ki67+	289.995781982 1152.80674783
-1	0	0	Ki67+	1904.11092871 1262.50172219
-1	0	0	Ki67+	1995.69186273 1474.71508308
-1	0	0	Ki67+	502.015712552 1366.87760622
-1	0	0	Ki67+	2057.42722041 377.293494941
-1	0	0	Ki67+	871.649892055 692.323689416
-1	0	0	Ki67+	1757.91001288 1876.35949401
-1	0	0	Ki67+	141.464190085 2042.44562653
-1	0	0	Ki67+	347.494863947 368.662978478
-1	0	0	Ki67+	870.851957054 1749.92735491
-1	0	0	Ki67+	2047.88203147 1071.84837181
-1	0	0	Ki67+	1133.51463207 1343.02944426
-1	0	0	Ki67+	843.706420081 1818.71274897
-1	0	0	Ki67+	909.347600807 1981.21632963
-1	0	0	Ki67+	1303.64933665 176.732236514
-1	0	0	Ki67+	1945.92058674 117.612659359
-1	0	0	Ki67+	367.834621164 1774.69915534
-1	0	0	Ki67+	940.988214293 275.781477686
-1	0	0	Ki67+	1452.50898568 1724.44124892
-1	0	0	Ki67+	689.911528949 364.901365937
-1	0	0	Ki67+	140.851995081 229.212834443
-1	0	0	Ki67+	161.788921164 1123.8258497
-1	0	0	Ki67+	155.309926121 1093.2526006
-1	0	0	Ki67+	2125.19575897 346.59595969
-1	0	0	Ki67+	388.297186854 455.720445904
-1	0	0	Ki67+	2037.42381496 1841.53978982
-1	0	0	Ki67+	461.632061073 47.9460307712
-1	0	0	Ki67+	1149.07568957 61.4070142437
-1	0	0	Ki67+	1264.34773788 1937.22208054
-1	0	0	Ki67+	1571.38666016 1719.04284133
-1	0	0	Ki67+	2056.86858701 290.502816266
-1	0	0	Ki67+	960.899177239 323.985819949
-1	0	0	Ki67+	1060.00320746 1943.57302808
-1	0	0	Ki67+	1818.87361035 59.7047774945
-1	0	0	Ki67+	207.493484944 1234.54001004
-1	0	0	Ki67+	159.487241567 563.379853837
-1	0	0	Ki67+	1639.89195164 2006.85624169
-1	0	0	Ki67+	1021.60654067 1983.80071772
-1	0	0	Ki67+	1661.03609018 916.397883648
-1	0	0	Ki67+	236.57579418 1883.63876072
-1	0	0	Ki67+	164.354619929 770.527832195
-1	0	0	Ki67+	1265.14403916 6.50098927822
-1	0	0	Ki67+	531.386825954 311.675683746
-1	0	0	Ki67+	1541.14414941 1688.16700987
-1	0	0	Ki67+	1268.25370052 829.242560871
-1	0	0	Ki67+	1586.08120481 1143.10093806
-1	0	0	Ki67+	866.085653823 175.339082792
-1	0	0	Ki67+	1212.4352287 40.6844593844
-1	0	0	Ki67+	1530.45255401 584.024267885
-1	0	0	Ki67+	1643.54883317 1920.68177478
-1	0	0	Ki67+	149.009544388 173.774810468
-1	0	0	Ki67+	340.411506463 896.686351369
-1	0	0	Ki67+	1184.31877952 1965.29328351
-1	0	0	Ki67+	449.572650875 5.92853561736
-1	0	0	Ki67+	898.832552268 134.054374867
-1	0	0	Ki67+	1914.01291405 651.661882069
-1	0	0	Ki67+	131.298479485 901.784428573
-1	0	0	Ki67+	1573.03800469 1440.53517018
-1	0	0	Ki67+	1391.76618862 748.778203747
-1	0	0	Ki67+	407.575632595 2068.5039854
-1	0	0	Ki67+	2008.61342491 615.648750046
-1	0	0	Ki67+	888.959368626 1073.63934774
-1	0	0	Ki67+	756.888327521 1054.9391957
-1	0	0	Ki67+	390.47493282 389.507277585
-1	0	0	Ki67+	199.513634735 1579.13600658
-1	0	0	Ki67+	398.721773083 35.7039976385
-1	0	0	Ki67+	1895.32119126 888.564657707
-1	0	0	Ki67+	1164.22704773 745.667081045
-1	0	0	Ki67+	1484.20855801 1947.18628794
-1	0	0	Ki67+	1034.08086331 1139.60991728
-1	0	0	Ki67+	1232.78651609 636.143616695
-1	0	0	Ki67+	2033.86290438 1123.71424179
-1	0	0	Ki67+	2089.50205849 630.3598658
-1	0	0	Ki67+	1404.65662479 578.298456763
-1	0	0	Ki67+	466.667841353 315.758360659
-1	0	0	Ki67+	1189.64452963 1999.28859452
-1	0	0	Ki67+	2113.37085215 1782.63185884
-1	0	0	Ki67+	793.458605433 955.063963975
-1	0	0	Ki67+	2140.81177088 1445.31572741
-1	0	0	Ki67+	569.64797389 1609.74383505
-1	0	0	Ki67+	269.289981159 2102.06106383
-1	0	0	Ki67+	978.059261175 1980.16005173
-1	0	0	Ki67+	1404.99629419 1552.16081564
-1	0	0	Ki67+	455.554381912 763.629660047
-1	0	0	Ki67+	1566.56359274 1262.93314215
-1	0	0	Ki67+	834.419345128 2083.16264499
-1	0	0	Ki67+	614.441003409 1432.62243242
-1	0	0	Ki67+	1960.19220648 630.639773742
-1	0	0	Ki67+	1023.2453077 2100.48766772
-1	0	0	Ki67+	2019.35197464 989.376611936
-1	0	0	Ki67+	2130.20127582 284.452407279
-1	0	0	Ki67+	1283.35177147 1653.09552383
-1	0	0	Ki67+	680.155225046 965.927527976
-1	0	0	Ki67+	1686.3500715 1403.56061585
-1	0	0	Ki67+	1993.20676295 924.842586486
-1	0	0	Ki67+	1431.90417052 1203.00472772
-1	0	0	Ki67+	277.457148524 1328.88389923
-1	0	0	Ki67+	1433.8161207 1087.23297386
-1	0	0	Ki67+	557.467252533 1242.74738548
-1	0	0	Ki67+	1004.18258329 848.825570946
-1	0	0	Ki67+	1657.03027223 2034.68118754
-1	0	0	Ki67+	1614.71756184 426.673243706
-1	0	0	Ki67+	1926.15179649 1447.3786467
-1	0	0	Ki67+	1502.29671123 395.255987223
-1	0	0	Ki67+	2082.76695331 1953.15212087
-1	0	0	Ki67+	640.835700051 2109.1387952
-1	0	0	Ki67+	1494.11750296 652.568744965
-1	0	0	Ki67+	579.829399426 315.552096979
-1	0	0	Ki67+	1799.88562833 639.414769519
-1	0	0	Ki67+	1531.34531536 314.075559742
-1	0	0	Ki67+	1489.97798599 9.15216935326
-1	0	0	Ki67+	244.278719337 304.657881291
-1	0	0	Ki67+	1115.58917958 797.287682054
-1	0	0	Ki67+	109.777410776 1546.76564595
-1	0	0	Ki67+	35.7801425509 1359.49922124
-1	0	0	Ki67+	631.980135257 1844.79940074
-1	0	0	Ki67+	1069.25446275 870.253749143
-1	0	0	Ki67+	2128.95484864 1843.33348607
-1	0	0	Ki67+	1609.81184594 892.442136949
-1	0	0	Ki67+	1345.44096156 2080.45109956
-1	0	0	Ki67+	988.131205221 1625.21201585
-1	0	0	Ki67+	1094.81841272 996.422161386
-1	0	0	Ki67+	1521.60593351 426.459835018
-1	0	0	Ki67+	1824.11674281 855.007579527
-1	0	0	Ki67+	1503.21138633 1842.82868027
-1	0	0	Ki67+	1728.77056967 1105.58462427
-1	0	0	Ki67+	1603.29263669 1028.99501835
-1	0	0	Ki67+	158.182892982 1408.30906046
-1	0	0	Ki67+	1097.10548255 1760.28158029
-1	0	0	Ki67+	1240.77819831 212.483015156
-1	0	0	Ki67+	1538.45275528 148.107005974
-1	0	0	Ki67+	112.555285979 568.923420485
-1	0	0	Ki67+	1191.9662236 1099.51471816
-1	0	0	Ki67+	1507.28331723 869.621924099
-1	0	0	Ki67+	934.856799416 1800.53276459
-1	0	0	Ki67+	1664.74194297 797.597573302
-1	0	0	Ki67+	2021.90880954 1638.84948687
-1	0	0	Ki67+	1007.97373871 669.93463624
-1	0	0	Ki67+	784.739705585 270.312716744
-1	0	0	Ki67+	499.384914907 1588.43454799
-1	0	0	Ki67+	520.82643327 732.049907269
-1	0	0	Ki67+	598.050119051 227.682575452
-1	0	0	Ki67+	1945.44612199 252.871195361
-1	0	0	Ki67+	1053.16248854 559.896931252
-1	0	0	Ki67+	1935.93254928 318.65473946
-1	0	0	Ki67+	882.477203032 1121.37232579
-1	0	0	Ki67+	934.345553416 1774.70212256
-1	0	0	Ki67+	152.632079303 819.250561792
-1	0	0	Ki67+	985.632579812 1001.20849073
-1	0	0	Ki67+	2119.46952055 172.391567149
-1	0	0	Ki67+	1504.14206522 743.761239035
-1	0	0	Ki67+	1767.88840315 2146.70518841
-1	0	0	Ki67+	797.216270705 1110.03855951
-1	0	0	Ki67+	1538.63733707 991.335248995
-1	0	0	Ki67+	908.852246643 545.84973548
-1	0	0	Ki67+	935.763421395 626.357016179
-1	0	0	Ki67+	1680.02104747 841.997824364
-1	0	0	Ki67+	1305.07548402 1903.47048161
-1	0	0	Ki67+	1824.06432004 550.537014754
-1	0	0	Ki67+	1801.32279798 15.7356974803
-1	0	0	Ki67+	1770.78330911 1015.34544554
-1	0	0	Ki67+	1810.28886229 1602.27694293
-1	0	0	Ki67+	1699.80980465 113.331429195
-1	0	0	Ki67+	859.707452032 29.4900096843
-1	0	0	Ki67+	1073.59459337 1021.96881047
-1	0	0	Ki67+	2107.02879322 1316.03021731
-1	0	0	Ki67+	194.196297413 1084.95617272
-1	0	0	Ki67+	274.438309143 2054.10236784
-1	0	0	Ki67+	1053.87365255 1885.91741039
-1	0	0	Ki67+	805.525068117 1143.69527728
-1	0	0	Ki67+	214.667108269 2054.16609265
-1	0	0	Ki67+	769.240949569 996.287426731
-1	0	0	Ki67+	750.98027841 1103.24700479
-1	0	0	Ki67+	513.304464254 1333.02130229
-1	0	0	Ki67+	551.237742449 449.960462403
-1	0	0	Ki67+	1843.40275335 396.113952469
-1	0	0	Ki67+	2073.22877773 209.066106172
-1	0	0	Ki67+	1407.37926204 856.524629832
-1	0	0	Ki67+	346.155910471 840.269352004
-1	0	0	Ki67+	161.98851917 1688.74413431
-1	0	0	Ki67+	1317.40386823 510.4540827
-1	0	0	Ki67+	911.42440255 752.610562737
-1	0	0	Ki67+	493.951976384 1628.33941398
-1	0	0	Ki67+	308.518809158 1982.89594015
-1	0	0	Ki67+	117.905779561 813.818953728
-1	0	0	Ki67+	2135.08822936 2042.32261571
-1	0	0	Ki67+	869.285755506 504.324012887
-1	0	0	Ki67+	2016.31484842 730.119960595
-1	0	0	Ki67+	1642.92317118 1516.62179644
-1	0	0	Ki67+	1246.2350713 74.586561919
-1	0	0	Ki67+	2087.97605074 130.130046029
-1	0	0	Ki67+	110.858149535 171.344482953
-1	0	0	Ki67+	679.242374465 40.0067287814
-1	0	0	Ki67+	918.131637871 574.056813728
-1	0	0	Ki67+	174.161341455 483.90721322
-1	0	0	Ki67+	1932.56183709 514.720100006
-1	0	0	Ki67+	1721.99898274 2104.58856276
-1	0	0	Ki67+	1399.23975531 1856.83524591
-1	0	0	Ki67+	923.393878105 2141.76167742
-1	0	0	Ki67+	348.291968561 2070.73476237
-1	0	0	Ki67+	1687.3954472 321.738832196
-1	0	0	Ki67+	566.006062871 509.594901043
-1	0	0	Ki67+	2053.50102068 1617.93444711
-1	0	0	Ki67+	339.279803353 1353.84039078
-1	0	0	Ki67+	1226.36937103 540.050837216
-1	0	0	Ki67+	1459.66658904 1674.79834839
-1	0	0	Ki67+	1667.66054445 1208.92278544
-1	0	0	Ki67+	159.745857701 1441.98006111
-1	0	0	Ki67+	185.390874627 1923.55287791
-1	0	0	Ki67+	1238.90156889 1324.72207668
-1	0	0	Ki67+	955.358432656 1508.36868754
-1	0	0	Ki67+	934.032535682 1609.39174132
-1	0	0	Ki67+	629.247754825 1735.29390992
-1	0	0	Ki67+	33.969391513 1817.07708032
-1	0	0	Ki67+	1157.74694994 2049.34419208
-1	0	0	Ki67+	1864.1454582 854.99156866
-1	0	0	Ki67+	1211.94566047 1227.04041525
-1	0	0	Ki67+	1737.40736708 500.607352076
-1	0	0	Ki67+	1962.72838518 1543.47410829
-1	0	0	Ki67+	1187.2097199 1478.56435906
-1	0	0	Ki67+	2102.11606332 1129.11492911
-1	0	0	Ki67+	168.636849131 1466.34629492
-1	0	0	Ki67+	819.622533357 677.653743861
-1	0	0	Ki67+	1001.44777093 1164.91647873
-1	0	0	Ki67+	307.032883116 1361.37236519
-1	0	0	Ki67+	617.492275575 388.889616939
-1	0	0	Ki67+	1179.18172277 2066.32460587
-1	0	0	Ki67+	1039.95366734 781.216139183
-1	0	0	Ki67+	1920.38293387 1499.82191035
-1	0	0	Ki67+	1295.03921108 1840.48136034
-1	0	0	Ki67+	1863.49951414 1667.83796197
-1	0	0	Ki67+	912.586768433 20.586295296
-1	0	0	Ki67+	153.228593839 896.472697016
-1	0	0	Ki67+	472.710055417 1715.1960558
-1	0	0	Ki67+	1866.49044278 62.7781706677
-1	0	0	Ki67+	1683.81545058 1733.17272826
-1	0	0	Ki67+	1123.49849065 201.031062852
-1	0	0	Ki67+	1128.08418788 1138.41474129
-1	0	0	Ki67+	1380.69144255 1571.83916612
-1	0	0	Ki67+	780.989024862 0.883555905818
-1	0	0	Ki67+	1357.25957804 1761.16582035
-1	0	0	Ki67+	1346.90055067 1297.92051605
-1	0	0	Ki67+	1958.06783025 333.31914352
-1	0	0	Ki67+	1370.93790444 2118.5047334
-1	0	0	Ki67+	1446.31403214 782.580751472
-1	0	0	Ki67+	671.283104937 77.3586414256
-1	0	0	Ki67+	107.363337064 1073.69794736
-1	0	0	Ki67+	450.864285908 1739.99425871
-1	0	0	Ki67+	1095.67290142 1684.1028935
-1	0	0	Ki67+	442.242393955 384.965576537
-1	0	0	Ki67+	865.300153608 246.173569746
-1	0	0	Ki67+	298.657517599 1231.38210289
-1	0	0	Ki67+	1648.28044412 949.696098756
-1	0	0	Ki67+	978.89498309 356.994541129
-1	0	0	Ki67+	1937.04493546 1908.28230249
-1	0	0	Ki67+	1083.61483816 258.487623243
-1	0	0	Ki67+	1585.68523369 1700.83364988
-1	0	0	Ki67+	1893.38425609 407.574417696
-1	0	0	Ki67+	578.231264427 1798.35213742
-1	0	0	Ki67+	1105.5267877 2101.52663068
-1	0	0	Ki67+	516.186833929 1170.16071279
-1	0	0	Ki67+	1579.4344687 599.517481193
-1	0	0	Ki67+	438.584325402 2006.80655954
-1	0	0	Ki67+	1220.30875286 1626.5381461
-1	0	0	Ki67+	1044.65721282 1468.95867688
-1	0	0	Ki67+	1201.14001318 1880.1851002
-1	0	0	Ki67+	1874.68707402 1201.76544919
-1	0	0	Ki67+	10.498771527 1599.49843886
-1	0	0	Ki67+	1709.88253112 966.634554076
-1	0	0	Ki67+	18.3217359592 201.243543226
-1	0	0	Ki67+	1279.59589327 1410.68907641
-1	0	0	Ki67+	77.4228734941 2006.22539524
-1	0	0	Ki67+	1509.04202937 1636.77038917
-1	0	0	Ki67+	1287.40163118 2055.35775303
-1	0	0	Ki67+	1255.44941499 1032.76253021
-1	0	0	Ki67+	1288.78545557 1487.05801669
-1	0	0	Ki67+	2054.61385489 150.476038764
-1	0	0	Ki67+	834.400941088 575.167948445
-1	0	0	Ki67+	553.346993912 1337.12188183
-1	0	0	Ki67+	1165.75049394 377.280991295
-1	0	0	Ki67+	1293.32237004 669.867903945
-1	0	0	Ki67+	87.2886800717 261.265338478
-1	0	0	Ki67+	2043.98544281 2088.6526008
-1	0	0	Ki67+	1201.85171593 314.809026455
-1	0	0	Ki67+	784.337731783 1518.81327988
-1	0	0	Ki67+	1117.64016204 283.991006792
-1	0	0	Ki67+	891.666375846 1896.30291154
-1	0	0	Ki67+	1191.03249159 1501.60089774
-1	0	0	Ki67+	384.823901428 1753.40837688
-1	0	0	Ki67+	1994.32733388 1083.74720138
-1	0	0	Ki67+	726.68963674 191.518939438
-1	0	0	Ki67+	1238.24694864 1821.34170641
-1	0	0	Ki67+	2006.96252153 649.903887337
-1	0	0	Ki67+	848.501689576 1395.1363438
-1	0	0	Ki67+	384.585668707 1499.00070851
-1	0	0	Ki67+	378.22027293 963.37554771
-1	0	0	Ki67+	297.279946063 393.728452334
-1	0	0	Ki67+	817.361712404 901.563465282
-1	0	0	Ki67+	414.10851229 953.34867101
-1	0	0	Ki67+	875.340895323 1689.84795921
-1	0	0	Ki67+	856.393747245 1047.3232997
-1	0	0	Ki67+	2119.49322111 866.831259857
-1	0	0	Ki67+	1378.80630957 1176.41751309
-1	0	0	Ki67+	1084.89545983 1910.47098918
-1	0	0	Ki67+	913.059825205 1505.48438331
-1	0	0	Ki67+	2042.98594155 703.420802989
-1	0	0	Ki67+	2149.12244849 2073.9294752
-1	0	0	Ki67+	697.637918399 698.58577411
-1	0	0	Ki67+	304.688025177 755.659348784
-1	0	0	Ki67+	1759.9555485 523.58278608
-1	0	0	Ki67+	1105.07672467 2027.0708595
-1	0	0	Ki67+	856.163805392 577.921187504
-1	0	0	Ki67+	1787.72574133 162.816600903
-1	0	0	Ki67+	1855.85216944 542.557593268
-1	0	0	Ki67+	247.452816538 151.131674961
-1	0	0	Ki67+	499.322187815 280.358272591
-1	0	0	Ki67+	2029.9931519 2022.58709964
-1	0	0	Ki67+	2116.68604314 402.205636539
-1	0	0	Ki67+	1157.59711485 1708.3743529
-1	0	0	Ki67+	465.079253408 1868.95506248
-1	0	0	Ki67+	1934.62620125 2018.79245169
-1	0	0	Ki67+	1389.31233327 1466.50613735
-1	0	0	Ki67+	1907.44968584 1692.96289571
-1	0	0	Ki67+	284.449791224 649.931565472
-1	0	0	Ki67+	595.551717363 1404.50455283
-1	0	0	Ki67+	1213.72544395 335.739171937
-1	0	0	Ki67+	754.437353721 2096.76024301
-1	0	0	Ki67+	56.5841291782 931.589520156
-1	0	0	Ki67+	1586.6800351 868.336761004
-1	0	0	Ki67+	1233.82500927 411.246985696
-1	0	0	Ki67+	1313.8226756 742.20588205
-1	0	0	Ki67+	1362.67113835 728.036132885
-1	0	0	Ki67+	338.799898765 1235.05020197
-1	0	0	Ki67+	566.735180058 841.788873685
-1	0	0	Ki67+	847.115148495 1369.83382569
-1	0	0	Ki67+	2074.75670694 959.054479464
-1	0	0	Ki67+	108.375178993 994.780989683
-1	0	0	Ki67+	306.904896729 570.686101142
-1	0	0	Ki67+	416.144557611 140.825973759
-1	0	0	Ki67+	60.9219195656 959.37577145
-1	0	0	Ki67+	1035.43741753 970.995610829
-1	0	0	Ki67+	468.65487211 115.754631136
-1	0	0	Ki67+	693.242207447 1905.02753512
-1	0	0	Ki67+	1496.32055512 1314.87369246
-1	0	0	Ki67+	529.337070439 995.919753286
-1	0	0	Ki67+	31.1725430578 833.838479159
-1	0	0	Ki67+	426.725707196 1646.01159115
-1	0	0	Ki67+	149.252019277 378.402884471
-1	0	0	Ki67+	1609.84882219 1098.584188
-1	0	0	Ki67+	362.26911475 1492.31786979
-1	0	0	Ki67+	1108.94369749 1948.68001183
-1	0	0	Ki67+	778.455626838 2090.51736704
-1	0	0	Ki67+	1317.88168424 1879.64325657
-1	0	0	Ki67+	1031.32028946 1207.02806658
-1	0	0	Ki67+	1184.46011929 220.063602303
-1	0	0	Ki67+	568.017714255 1738.91783917
-1	0	0	Ki67+	1774.23244199 1393.72595763
-1	0	0	Ki67+	2142.35790232 1136.38644814
-1	0	0	Ki67+	79.7124272463 692.817752274
-1	0	0	Ki67+	1044.32023619 1990.50954048
-1	0	0	Ki67+	222.104002545 1681.88897215
-1	0	0	Ki67+	2086.63469971 1769.58086879
-1	0	0	Ki67+	2.61316211642 892.459063507
-1	0	0	Ki67+	1843.1576575 1308.07950954
-1	0	0	Ki67+	94.3337576196 1949.1854757
-1	0	0	Ki67+	1745.47729981 739.65444258
-1	0	0	Ki67+	569.101697772 1859.33491075
-1	0	0	Ki67+	1445.49438083 1776.26147123
-1	0	0	Ki67+	1917.95928482 354.184284292
-1	0	0	Ki67+	465.612693896 2023.27660017
-1	0	0	Ki67+	1807.20063576 1214.75976723
-1	0	0	Ki67+	1286.71265204 1244.56298819
-1	0	0	Ki67+	2058.16680188 1436.68249348
-1	0	0	Ki67+	1267.06222512 1217.52926596
-1	0	0	Ki67+	632.315835261 1020.16158265
-1	0	0	Ki67+	1699.31857748 2133.34156023
-1	0	0	Ki67+	1459.67490835 1350.75219065
-1	0	0	Ki67+	1021.48053147 934.044996267
-1	0	0	Ki67+	1086.39303753 13.2560366385
-1	0	0	Ki67+	607.968004907 1380.92982695
-1	0	0	Ki67+	2028.26325334 563.57951146
-1	0	0	Ki67+	465.981786541 89.5360408599
-1	0	0	Ki67+	1327.69918839 867.98193141
-1	0	0	Ki67+	1000.74336881 1046.11637839
-1	0	0	Ki67+	1301.92446789 1103.50816936
-1	0	0	Ki67+	893.833896485 647.315607921
-1	0	0	Ki67+	655.160730147 8.98918380117
-1	0	0	Ki67+	1795.79974089 1995.0353579
-1	0	0	Ki67+	1889.64989665 2119.7315087
-1	0	0	Ki67+	1295.02496611 1792.90502462
-1	0	0	Ki67+	1338.3024536 1470.31919408
-1	0	0	Ki67+	408.501594195 1090.59002262
-1	0	0	Ki67+	758.860239408 487.283018468
-1	0	0	Ki67+	0.626705564094 1010.9893515
-1	0	0	Ki67+	918.435629206 521.69451615
-1	0	0	Ki67+	1476.48047676 1899.95139923
-1	0	0	Ki67+	989.790778233 639.57866367
-1	0	0	Ki67+	498.863567847 1695.31873544
-1	0	0	Ki67+	369.256935774 707.639181194
-1	0	0	Ki67+	2010.29056601 1519.10980386
-1	0	0	Ki67+	2070.67850559 1670.52056221
-1	0	0	Ki67+	51.0501555214 1252.86138085
-1	0	0	Ki67+	2111.88614009 194.219728091
-1	0	0	Ki67+	1009.56152772 975.11846562
-1	0	0	Ki67+	751.33808806 685.350918143
-1	0	0	Ki67+	1340.4467319 1514.16403262
-1	0	0	Ki67+	1728.85349902 951.605926397
-1	0	0	Ki67+	1575.35849147 488.844165453
-1	0	0	Ki67+	55.3462445857 1874.96410298
-1	0	0	Ki67+	689.746856551 1593.65812426
-1	0	0	Ki67+	803.682917494 1968.8124227
-1	0	0	Ki67+	1502.52882794 1065.6647258
-1	0	0	Ki67+	1809.39570468 1566.75528844
-1	0	0	Ki67+	1440.76283957 15.8513003572
-1	0	0	Ki67+	897.732763448 1141.10790397
-1	0	0	Ki67+	526.670774484 1780.36876956
-1	0	0	Ki67+	226.598606773 510.009629279
-1	0	0	Ki67+	528.757322124 1442.1219984
-1	0	0	Ki67+	1036.28018396 2038.7673753
-1	0	0	Ki67+	2046.32131868 1693.8161985
-1	0	0	Ki67+	1722.13906257 1135.58429897
-1	0	0	Ki67+	2113.48138942 78.9432410365
-1	0	0	Ki67+	144.704611854 270.727160825
-1	0	0	Ki67+	1588.09424439 1225.8113452
-1	0	0	Ki67+	1898.81371555 1933.78413717
-1	0	0	Ki67+	1218.06589568 2118.45845812
-1	0	0	Ki67+	1583.8858316 1777.34642199
-1	0	0	Ki67+	1142.73046237 222.9031291
-1	0	0	Ki67+	505.047757092 36.3750902128
-1	0	0	Ki67+	1087.20928193 684.386425094
-1	0	0	Ki67+	1044.45417237 322.978587091
-1	0	0	Ki67+	245.733563274 2029.46604878
-1	0	0	Ki67+	2147.37497028 1159.95963361
-1	0	0	Ki67+	1683.5135318 1111.73721014
-1	0	0	Ki67+	1826.52281506 1877.17949377
-1	0	0	Ki67+	846.798720335 713.257407554
-1	0	0	Ki67+	527.472550547 1811.25712544
-1	0	0	Ki67+	823.198055024 746.653538085
-1	0	0	Ki67+	1482.43342331 611.285914638
-1	0	0	Ki67+	1054.03218623 678.217719471
-1	0	0	Ki67+	1667.87246675 479.128543477
-1	0	0	Ki67+	215.007786566 1967.00932558
-1	0	0	Ki67+	1586.28450517 799.875824319
-1	0	0	Ki67+	1209.43972319 617.715480377
-1	0	0	Ki67+	252.693763688 455.596531967
-1	0	0	Ki67+	2002.87761485 56.9949486865
-1	0	0	Ki67+	992.515240925 1546.21246943
-1	0	0	Ki67+	1632.12612134 611.104067711
-1	0	0	Ki67+	497.186797095 1998.60201805
-1	0	0	Ki67+	1163.50290387 1101.70224363
-1	0	0	Ki67+	693.710727391 891.295527221
-1	0	0	Ki67+	186.137089312 406.443515521
-1	0	0	Ki67+	1513.83253911 190.85246758
-1	0	0	Ki67+	148.015569291 534.786520188
-1	0	0	Ki67+	203.866652761 1283.24112817
-1	0	0	Ki67+	1568.67240846 689.87773477
-1	0	0	Ki67+	1819.9964601 664.06571086
-1	0	0	Ki67+	178.757166079 1617.82673692
-1	0	0	Ki67+	262.597451375 116.440373471
-1	0	0	Ki67+	454.604463945 207.069827553
-1	0	0	Ki67+	2100.57261037 1713.44074313
-1	0	0	Ki67+	1391.51176159 1802.62286437
-1	0	0	Ki67+	1084.98517315 1066.55981704
-1	0	0	Ki67+	1716.43028468 1993.44149943
-1	0	0	Ki67+	750.180623585 291.87627312
-1	0	0	Ki67+	1809.01394012 1045.5586262
-1	0	0	Ki67+	1581.98475152 563.10274013
-1	0	0	Ki67+	757.747331275 1809.23901562
-1	0	0	Ki67+	246.577325455 805.069780857
-1	0	0	Ki67+	1024.88968807 377.806824242
-1	0	0	Ki67+	1098.37975171 1258.04227448
-1	0	0	Ki67+	2079.65558909 1465.28880386
-1	0	0	Ki67+	1270.68856253 2143.03583546
-1	0	0	Ki67+	1736.69651304 1973.78924493
-1	0	0	Ki67+	1647.73794538 1247.64483921
-1	0	0	Ki67+	1770.17926857 1588.89215909
-1	0	0	Ki67+	261.666723486 719.808691058
-1	0	0	Ki67+	586.142207091 913.981562007
-1	0	0	Ki67+	2025.41343432 371.75904742
-1	0	0	Ki67+	1949.53880632 1953.6241212
-1	0	0	Ki67+	306.351158666 1409.84363708
-1	0	0	Ki67+	1298.78183578 59.704595145
-1	0	0	Ki67+	843.718479531 1158.70640697
-1	0	0	Ki67+	861.696154936 1870.55563899
-1	0	0	Ki67+	570.830607333 976.675062405
-1	0	0	Ki67+	574.079637452 211.494706532
-1	0	0	Ki67+	189.299404851 755.994999275
-1	0	0	Ki67+	1361.07964163 850.107160955
-1	0	0	Ki67+	1313.82768558 1235.3722779
-1	0	0	Ki67+	128.922145608 1632.93855088
-1	0	0	Ki67+	2049.15857249 1933.97894064
-1	0	0	Ki67+	1476.1131686 1171.68493409
-1	0	0	Ki67+	1374.88969986 176.056658427
-1	0	0	Ki67+	1825.13079961 758.808725098
-1	0	0	Ki67+	1682.55896305 1879.89909844
-1	0	0	Ki67+	349.578692367 207.673038272
-1	0	0	Ki67+	717.186905526 484.871230211
-1	0	0	Ki67+	1806.97544698 1479.85715054
-1	0	0	Ki67+	559.297338388 654.657786692
-1	0	0	Ki67+	1509.90190243 1016.69203051
-1	0	0	Ki67+	1057.91813744 1795.97739756
-1	0	0	Ki67+	933.210997342 1729.90866586
-1	0	0	Ki67+	136.222594676 1985.56295423
-1	0	0	Ki67+	170.486317476 1783.02845608
-1	0	0	Ki67+	1743.73051894 769.948210767
-1	0	0	Ki67+	743.288947 113.889733959
-1	0	0	Ki67+	378.782758889 825.477971303
-1	0	0	Ki67+	1839.4372682 1446.78983375
-1	0	0	Ki67+	329.012828408 1745.39599934
-1	0	0	Ki67+	1261.57383744 1618.31543526
-1	0	0	Ki67+	1615.18155903 33.1543890593
-1	0	0	Ki67+	576.953834861 1268.97848212
-1	0	0	Ki67+	1344.51623727 793.981142477
-1	0	0	Ki67+	1565.23678154 180.833840081
-1	0	0	Ki67+	1486.6916203 533.533487459
-1	0	0	Ki67+	1497.27682537 1267.01679108
-1	0	0	Ki67+	312.909365001 196.636889384
-1	0	0	Ki67+	109.958491365 1430.20422216
-1	0	0	Ki67+	1733.69383789 572.026299942
-1	0	0	Ki67+	272.755350769 137.622421327
-1	0	0	Ki67+	833.585222106 2045.87612576
-1	0	0	Ki67+	202.719350562 2076.68736193
-1	0	0	Ki67+	1574.39975866 931.561020239
-1	0	0	Ki67+	1745.40576142 1119.3022204
-1	0	0	Ki67+	54.380600531 1113.60716681
-1	0	0	Ki67+	679.492761303 786.596047703
-1	0	0	Ki67+	113.083575249 1605.000272
-1	0	0	Ki67+	682.888090875 1094.90144822
-1	0	0	Ki67+	1625.86940316 800.335506231
-1	0	0	Ki67+	106.280979836 1157.18768045
-1	0	0	Ki67+	2071.41945538 1405.06148203
-1	0	0	Ki67+	1400.96096263 1286.17988995
-1	0	0	Ki67+	1289.90807708 734.234356739
-1	0	0	Ki67+	262.742920802 972.331866352
-1	0	0	Ki67+	144.573241071 1539.2918765
-1	0	0	Ki67+	498.631433598 1018.46783296
-1	0	0	Ki67+	1205.07484445 984.52255165
-1	0	0	Ki67+	379.57486343 729.823802076
-1	0	0	Ki67+	1990.05743462 793.804924819
-1	0	0	Ki67+	1390.87086466 510.234780477
-1	0	0	Ki67+	974.23091433 1710.34644953
-1	0	0	Ki67+	1974.05283603 1636.30680782
-1	0	0	Ki67+	1510.68676137 1494.18466674
-1	0	0	Ki67+	901.575841162 1772.76682367
-1	0	0	Ki67+	1310.36653836 256.684776131
-1	0	0	Ki67+	938.479530811 1877.34228975
-1	0	0	Ki67+	1905.01930497 1187.94196521
-1	0	0	Ki67+	1806.11309267 2136.22346438
-1	0	0	Ki67+	1545.93748073 1544.39712814
-1	0	0	Ki67+	620.902692834 593.605833311
-1	0	0	Ki67+	1944.65124974 463.393344321
-1	0	0	Ki67+	2102.81492629 229.658145351
-1	0	0	Ki67+	1979.11414566 1833.01754156
-1	0	0	Ki67+	70.8710702577 341.21480913
-1	0	0	Ki67+	582.739647423 1767.97479061
-1	0	0	Ki67+	227.101390112 1939.94153533
-1	0	0	Ki67+	1350.39409956 554.088254154
-1	0	0	Ki67+	549.619172896 2131.31798342
-1	0	0	Ki67+	35.5310897641 314.005389084
-1	0	0	Ki67+	62.8836881554 540.360778515
-1	0	0	Ki67+	1818.1829614 1751.91633064
-1	0	0	Ki67+	437.683344096 1586.1416534
-1	0	0	Ki67+	1534.55960444 636.79185678
-1	0	0	Ki67+	1947.20197084 1354.28483943
-1	0	0	Ki67+	636.122441132 610.933486435
-1	0	0	Ki67+	596.224253626 827.313612682
-1	0	0	Ki67+	869.643327869 361.805761034
-1	0	0	Ki67+	90.2684852782 1256.79109503
-1	0	0	Ki67+	1356.72513951 139.06503949
-1	0	0	Ki67+	113.02906216 72.2361470828
-1	0	0	Ki67+	1193.07513391 249.955473003
-1	0	0	Ki67+	705.317378041 1684.82663786
-1	0	0	Ki67+	1033.99530839 264.25016043
-1	0	0	Ki67+	342.044940258 2097.79185959
-1	0	0	Ki67+	17.3212447223 1533.05401809
-1	0	0	Ki67+	847.221784792 392.802170367
-1	0	0	Ki67+	71.6773055245 37.757051279
-1	0	0	Ki67+	1171.04308582 2149.60198435
-1	0	0	Ki67+	1721.97846502 773.0347897
-1	0	0	Ki67+	2031.79479325 1987.84917638
-1	0	0	Ki67+	1698.62098143 1529.54452076
-1	0	0	Ki67+	1195.61683272 902.029047771
-1	0	0	Ki67+	172.344273755 1275.25164011
-1	0	0	Ki67+	1960.07551525 1574.03848534
-1	0	0	Ki67+	777.079687768 1918.20102735
-1	0	0	Ki67+	94.9523111109 673.620605443
-1	0	0	Ki67+	1230.24973577 1244.12245954
-1	0	0	Ki67+	1410.73905413 231.574960986
-1	0	0	Ki67+	2076.52341285 1034.96954393
-1	0	0	Ki67+	753.649094692 1612.77146244
-1	0	0	Ki67+	298.98471801 1296.49385205
-1	0	0	Ki67+	446.834353073 1238.90780281
-1	0	0	Ki67+	2130.05736798 489.594725579
-1	0	0	Ki67+	67.8613197024 495.260693276
-1	0	0	Ki67+	1646.5850383 205.97272771
-1	0	0	Ki67+	1716.4161026 444.883636171
-1	0	0	Ki67+	370.639046298 259.003942436
-1	0	0	Ki67+	1208.90809572 923.814552405
-1	0	0	Ki67+	1977.83498861 2096.13254619
-1	0	0	Ki67+	2139.74385212 1507.9816159
-1	0	0	Ki67+	1970.49399623 1033.92447924
-1	0	0	Ki67+	608.321820708 508.088123257
-1	0	0	Ki67+	1743.12775625 1713.25680201
-1	0	0	Ki67+	548.60934112 1655.58300209
-1	0	0	Ki67+	19.7821171302 639.322030013
-1	0	0	Ki67+	546.959037507 201.166139406
-1	0	0	Ki67+	1161.28160019 1382.87957485
-1	0	0	Ki67+	1122.06368338 1821.89484421
-1	0	0	Ki67+	1948.72247721 1737.54978604
-1	0	0	Ki67+	1010.63498907 1878.24560971
-1	0	0	Ki67+	293.663540272 1469.91008412
-1	0	0	Ki67+	1602.88086121 1842.04284843
-1	0	0	Ki67+	210.027736568 785.058742276
-1	0	0	Ki67+	958.885631269 1256.37220149
-1	0	0	Ki67+	1586.84741072 27.6273677548
-1	0	0	Ki67+	1311.95570317 1522.74361532
-1	0	0	Ki67+	1745.25462797 973.518937631
-1	0	0	Ki67+	1986.75447591 1694.6468864
-1	0	0	Ki67+	1532.43421605 861.522605624
-1	0	0	Ki67+	1924.23981014 2122.99874488
-1	0	0	Ki67+	265.140081495 1648.35939124
-1	0	0	Ki67+	1483.35563504 1523.83937635
-1	0	0	Ki67+	300.578335578 1113.06444802
-1	0	0	Ki67+	1471.75831749 181.017796124
-1	0	0	Ki67+	448.702493418 494.667024673
-1	0	0	Ki67+	342.262595166 733.806658225
-1	0	0	Ki67+	1314.43431388 420.859977291
-1	0	0	Ki67+	1466.57589748 645.454076817
-1	0	0	Ki67+	1478.6839637 208.285049491
-1	0	0	Ki67+	498.793841755 402.020293792
-1	0	0	Ki67+	643.594473998 1976.74789083
-1	0	0	Ki67+	257.094137052 592.209331603
-1	0	0	Ki67+	1050.14217724 1749.75601784
-1	0	0	Ki67+	1682.51268235 240.174675547
-1	0	0	Ki67+	194.222474337 533.931844118
-1	0	0	Ki67+	1996.88755522 1435.54323778
-1	0	0	Ki67+	297.901062906 546.955731122
-1	0	0	Ki67+	276.110722659 799.044264039
-1	0	0	Ki67+	1756.8556786 430.837890071
-1	0	0	Ki67+	1856.56441082 184.532819055
-1	0	0	Ki67+	2100.45009795 752.914047225
-1	0	0	Ki67+	597.024207259 6.59547605218
-1	0	0	Ki67+	2095.32969664 887.641659262
-1	0	0	Ki67+	910.262250653 192.868045374
-1	0	0	Ki67+	165.68910138 30.9143796994
-1	0	0	Ki67+	893.74161128 1414.15338403
-1	0	0	Ki67+	1966.15320838 202.173186693
-1	0	0	Ki67+	976.056160524 1775.00862756
-1	0	0	Ki67+	620.872805741 643.054226884
-1	0	0	Ki67+	1365.91964064 686.371451073
-1	0	0	Ki67+	1137.60400061 947.322917661
-1	0	0	Ki67+	1557.91390831 599.666963212
-1	0	0	Ki67+	1532.34927793 1655.25029962
-1	0	0	Ki67+	1179.04295143 2107.36858931
-1	0	0	Ki67+	561.619348084 244.292359186
-1	0	0	Ki67+	572.119088526 1961.07583717
-1	0	0	Ki67+	1847.88856643 1646.7632952
-1	0	0	Ki67+	2077.08255538 1931.44324623
-1	0	0	Ki67+	1127.42905165 46.5964670473
-1	0	0	Ki67+	1559.53943624 1365.6509046
-1	0	0	Ki67+	1870.86945576 325.200088437
-1	0	0	Ki67+	323.755197606 1378.01252949
-1	0	0	Ki67+	1161.82399279 1601.68276161
-1	0	0	Ki67+	1675.24850786 2137.90232997
-1	0	0	Ki67+	162.037209761 1640.37047025
-1	0	0	Ki67+	744.241675376 1758.88515887
-1	0	0	Ki67+	468.354973767 1446.68911489
-1	0	0	Ki67+	1797.92848165 791.293523638
-1	0	0	Ki67+	478.297667472 748.989295456
-1	0	0	Ki67+	1253.79147724 240.868453967
-1	0	0	Ki67+	360.272521927 1277.42413909
-1	0	0	Ki67+	2127.77290308 1898.04085318
-1	0	0	Ki67+	522.637280851 1072.61199698
-1	0	0	Ki67+	1931.25187143 788.789702082
-1	0	0	CD3+/CD8+/Ki67+	1523.34181173 1428.14280039
-1	0	0	CD3+/CD8+/Ki67+	1661.1443283 1168.30761148
-1	0	0	CD3+/CD8+/Ki67+	1663.8722358 1264.87523532
-1	0	0	CD3+/CD8+/Ki67+	1927.64441039 1400.31324332
-1	0	0	CD3+/CD8+/Ki67+	155.061459538 920.175959584
-1	0	0	CD3+/CD8+/Ki67+	483.389313361 600.000496539
-1	0	0	CD3+/CD8+/Ki67+	1460.50713798 1116.65032622
-1	0	0	CD3+/CD8+/Ki67+	1852.61660462 1535.98878071
-1	0	0	CD3+/CD8+/Ki67+	2061.04187439 841.106638175
-1	0	0	CD3+/CD8+/Ki67+	1972.17209131 1175.93164499
-1	0	0	CD3+/CD8+/Ki67+	1881.99532577 1409.88302673
-1	0	0	CD3+/CD8+/Ki67+	545.580661249 1046.22013845
-1	0	0	CD3+/CD8+/Ki67+	1972.29567527 1197.81231645
-1	0	0	CD3+/CD8+/Ki67+	1787.84587792 1824.28324991
-1	0	0	CD3+/CD8+/Ki67+	410.835404164 289.943281875
-1	0	0	CD3+/CD8+/Ki67+	88.8622912203 1750.22357203
-1	0	0	CD3+/CD8+/Ki67+	1300.02130828 542.3581265
-1	0	0	CD3+/CD8+/Ki67+	395.972411397 1924.03971712
-1	0	0	CD3+/CD8+/Ki67+	628.340224395 1782.2144608
-1	0	0	CD3+/CD8+/Ki67+	257.886259941 1571.3134554
-1	0	0	CD3+/CD8+/Ki67+	313.848294057 1057.14048665
-1	0	0	CD3+/CD8+/Ki67+	214.91351169 832.177159331
-1	0	0	CD3+/CD8+/Ki67+	1059.61919222 2107.79123386
-1	0	0	CD3+/CD8+/Ki67+	2125.85662275 550.248657976
-1	0	0	CD3+/CD8+/Ki67+	783.534967442 212.544801868
-1	0	0	CD3+/CD8+/Ki67+	1378.33822409 2039.14156884
-1	0	0	CD3+/CD8+/Ki67+	262.577347844 1782.45276134
-1	0	0	CD3+/CD8+/Ki67+	1479.88929592 265.469914156
-1	0	0	CD3+/CD8+/Ki67+	157.329642296 599.714286685
-1	0	0	CD3+/CD8+/Ki67+	1847.06256965 989.344893099
-1	0	0	CD3+/CD8+/Ki67+	696.637595429 1297.90618785
-1	0	0	CD3+/CD8+/Ki67+	307.258793194 2084.88519154
-1	0	0	CD3+/CD8+/Ki67+	1905.07606632 2056.37571805
-1	0	0	CD3+/CD8+/Ki67+	1353.40793452 42.1091231806
-1	0	0	CD3+/CD8+/Ki67+	1843.77128642 242.415015278
-1	0	0	CD3+/CD8+/Ki67+	1371.15933764 1102.09895623
-1	0	0	CD3+/CD8+/Ki67+	1856.58122203 1415.46983151
-1	0	0	CD3+/CD8+/Ki67+	501.856188637 328.825803144
-1	0	0	CD3+/CD8+/Ki67+	762.823974199 1154.12146744
-1	0	0	CD3+/CD8+/Ki67+	243.240123457 1298.00307547
-1	0	0	CD3+/CD8+/Ki67+	1781.24962136 868.568742153
-1	0	0	CD3+/CD8+/Ki67+	204.20334002 1140.68796423
-1	0	0	CD3+/CD8+/Ki67+	643.369151371 970.621660023
-1	0	0	CD3+/CD8+/Ki67+	790.571998028 176.786450907
-1	0	0	CD3+/CD8+/Ki67+	519.074733925 1399.38414718
-1	0	0	CD3+/CD8+/Ki67+	1025.13798293 180.822809986
-1	0	0	CD3+/CD8+/Ki67+	829.976324666 280.503629879
-1	0	0	CD3+/CD8+/Ki67+	39.0825319743 244.501000401
-1	0	0	CD3+/CD8+/Ki67+	1466.85067731 1137.77612145
-1	0	0	CD3+/CD8+/Ki67+	752.010221513 2136.58444683
#EOF
