# Supplementary material for: Data-Driven Discovery of Immune Contexture Biomarkers
Source: Front Oncol. 2018 Dec 18;8:627. doi: 10.3389/fonc.2018.00627 (PMC6305402; doi:10.3389/fonc.2018.00627)
Supplement: Data Sheet 2.zip — The synthetic dataset used for verifying the approach (section 3.1; Figure 4) is provided as a collection of text files describing regions, markers, and metadata. [file Data_Sheet_2.zip › verificationDataset/testdata_059_ImageObjects.txt]

barcode_target	testdata_059
barcode_origin	-1
workflow_target_version	-1
workflow_origin	-1
workflow_origin_version	-1
iH	-1
iW	-1
user	None

-1	0	0	Ki67+	113.192921331 114.338506357
-1	0	0	Ki67+	563.289175415 402.387057672
-1	0	0	Ki67+	494.908016205 1166.82588605
-1	0	0	Ki67+	1175.08594207 872.877240175
-1	0	0	Ki67+	373.223677766 1293.90084335
-1	0	0	Ki67+	1858.32143249 927.093220509
-1	0	0	Ki67+	804.380351421 1405.00807612
-1	0	0	Ki67+	691.560823831 1745.75601876
-1	0	0	Ki67+	1665.60164517 570.263839193
-1	0	0	Ki67+	1591.52653122 123.087117399
-1	0	0	Ki67+	225.983448927 490.829350274
-1	0	0	Ki67+	113.605120481 1015.05866503
-1	0	0	Ki67+	2028.77682145 1367.81751938
-1	0	0	Ki67+	1718.36664772 883.686250494
-1	0	0	Ki67+	131.270051569 69.8807158047
-1	0	0	Ki67+	1824.91257777 2108.89274852
-1	0	0	Ki67+	21.525952537 1635.83150806
-1	0	0	Ki67+	87.9608507 1725.50755904
-1	0	0	Ki67+	1997.47572619 355.612744179
-1	0	0	Ki67+	468.645365931 240.450916178
-1	0	0	Ki67+	2074.9513909 700.892033405
-1	0	0	Ki67+	1213.86243314 1313.7184147
-1	0	0	Ki67+	1284.6267369 356.136644412
-1	0	0	Ki67+	1769.36274003 1457.58391751
-1	0	0	Ki67+	483.85985466 801.580773024
-1	0	0	Ki67+	791.152968484 441.735700867
-1	0	0	Ki67+	1120.56783177 1035.40907822
-1	0	0	Ki67+	1470.55667175 12.2298127476
-1	0	0	Ki67+	1561.42379901 2103.86458233
-1	0	0	Ki67+	2060.92722449 30.8903877778
-1	0	0	Ki67+	1968.80740682 1703.67863907
-1	0	0	Ki67+	1555.85959015 947.329994025
-1	0	0	Ki67+	436.816164424 851.243689253
-1	0	0	Ki67+	340.933300408 1732.7070257
-1	0	0	Ki67+	1619.86902672 491.970057608
-1	0	0	Ki67+	66.7880786945 1738.09404237
-1	0	0	Ki67+	352.402568537 1699.05797991
-1	0	0	Ki67+	2011.73880535 1495.88156027
-1	0	0	Ki67+	1098.53282859 1247.24419713
-1	0	0	Ki67+	1810.25756242 384.164158316
-1	0	0	Ki67+	798.394196778 1367.08749266
-1	0	0	Ki67+	857.414207642 1248.37890818
-1	0	0	Ki67+	1288.65320461 247.090141099
-1	0	0	Ki67+	1467.45005874 557.034124627
-1	0	0	Ki67+	1629.16059231 63.3263668065
-1	0	0	Ki67+	1396.27481043 267.440546513
-1	0	0	Ki67+	263.067493966 1104.22477464
-1	0	0	Ki67+	1269.08506755 1137.84858222
-1	0	0	Ki67+	2122.16356136 2084.16722189
-1	0	0	Ki67+	1101.48197674 1886.70605699
-1	0	0	Ki67+	506.177229652 1767.43076855
-1	0	0	Ki67+	842.48731047 1217.87353272
-1	0	0	Ki67+	1374.91371466 843.503344109
-1	0	0	Ki67+	604.303962879 2105.78285608
-1	0	0	Ki67+	1672.19184057 1514.72638562
-1	0	0	Ki67+	1048.8712994 1816.90818424
-1	0	0	Ki67+	1310.69988742 1745.43628471
-1	0	0	Ki67+	1367.46826289 994.690612971
-1	0	0	Ki67+	1593.88186838 1615.14632209
-1	0	0	Ki67+	919.15227227 632.312541128
-1	0	0	Ki67+	1540.99150945 1213.08105849
-1	0	0	Ki67+	961.153560435 387.549814903
-1	0	0	Ki67+	895.489144431 1245.18512551
-1	0	0	Ki67+	586.761672748 713.971843926
-1	0	0	Ki67+	2086.53517744 2107.36822414
-1	0	0	Ki67+	1652.80452148 2104.51135955
-1	0	0	Ki67+	806.212699046 2093.98020719
-1	0	0	Ki67+	548.61112273 2061.64150303
-1	0	0	Ki67+	1345.84617934 20.675083373
-1	0	0	Ki67+	105.592550219 201.046130432
-1	0	0	Ki67+	1230.7151515 1588.65522062
-1	0	0	Ki67+	356.017075267 1578.42872858
-1	0	0	Ki67+	1379.72000787 784.803234282
-1	0	0	Ki67+	1141.52955544 1003.51260055
-1	0	0	Ki67+	499.867765383 66.2020428716
-1	0	0	Ki67+	1537.72190761 485.685712692
-1	0	0	Ki67+	690.40592865 1174.27286908
-1	0	0	Ki67+	1482.53013974 1744.43202663
-1	0	0	Ki67+	1605.32106725 886.158812355
-1	0	0	Ki67+	416.546704119 662.236661575
-1	0	0	Ki67+	561.300498068 1882.44607655
-1	0	0	Ki67+	325.886979699 788.047941781
-1	0	0	Ki67+	229.194418498 1076.33629954
-1	0	0	Ki67+	289.731917842 1127.96258886
-1	0	0	Ki67+	967.411107429 1956.41587106
-1	0	0	Ki67+	1684.94845882 709.466343606
-1	0	0	Ki67+	149.833808058 2103.12924809
-1	0	0	Ki67+	609.440807962 626.95759777
-1	0	0	Ki67+	866.496152231 1197.24529373
-1	0	0	Ki67+	13.9935749944 1732.1778126
-1	0	0	Ki67+	1296.11800312 668.374314713
-1	0	0	Ki67+	1306.35705829 2068.00448204
-1	0	0	Ki67+	347.191953895 1624.09192881
-1	0	0	Ki67+	169.496575932 442.788229938
-1	0	0	Ki67+	2025.26975145 1144.97721233
-1	0	0	Ki67+	1604.03915166 766.266062551
-1	0	0	Ki67+	124.227872257 264.226353167
-1	0	0	Ki67+	55.4112329402 1027.40863336
-1	0	0	Ki67+	1506.50962323 1323.18768747
-1	0	0	Ki67+	339.421768303 2115.63572845
-1	0	0	Ki67+	1496.23139844 358.450350154
-1	0	0	Ki67+	1064.40930866 1728.3576609
-1	0	0	Ki67+	350.190391958 1807.75937208
-1	0	0	Ki67+	2058.71576758 490.524635611
-1	0	0	Ki67+	2102.47880568 2008.41473118
-1	0	0	Ki67+	1835.42014036 608.435228883
-1	0	0	Ki67+	2078.63056234 1139.43282955
-1	0	0	Ki67+	1434.94458177 1358.99737314
-1	0	0	Ki67+	1097.5542349 693.334906805
-1	0	0	Ki67+	1375.16339097 224.346361706
-1	0	0	Ki67+	1464.95596798 394.717170975
-1	0	0	Ki67+	2067.02222172 599.241574876
-1	0	0	Ki67+	1674.67918015 6.77686655104
-1	0	0	Ki67+	1345.78907738 162.937193868
-1	0	0	Ki67+	1618.44122127 436.484673225
-1	0	0	Ki67+	10.0001907847 1343.89528061
-1	0	0	Ki67+	762.978585935 862.170056989
-1	0	0	Ki67+	1591.56719942 789.675625898
-1	0	0	Ki67+	1634.68149703 643.863938905
-1	0	0	Ki67+	2036.89382183 1711.91903204
-1	0	0	Ki67+	1304.49029105 806.742040634
-1	0	0	Ki67+	1028.58504142 2143.36994981
-1	0	0	Ki67+	1682.39085616 768.855520338
-1	0	0	Ki67+	16.953800732 1266.6809845
-1	0	0	Ki67+	914.195436753 419.693056328
-1	0	0	Ki67+	433.478349521 448.539924712
-1	0	0	Ki67+	934.5725289 830.441431445
-1	0	0	Ki67+	681.839371917 320.537741746
-1	0	0	Ki67+	1111.20544043 1366.35334543
-1	0	0	Ki67+	980.429635207 1119.12322358
-1	0	0	Ki67+	2090.33196368 490.445805199
-1	0	0	Ki67+	74.1473211932 424.350905594
-1	0	0	Ki67+	1909.80692015 126.413310917
-1	0	0	Ki67+	1100.55939448 844.49578812
-1	0	0	Ki67+	1915.33926957 880.479477383
-1	0	0	Ki67+	1945.07382831 655.991312853
-1	0	0	Ki67+	941.27956315 329.415905947
-1	0	0	Ki67+	1498.72307951 588.422868775
-1	0	0	Ki67+	1131.44543818 555.38928473
-1	0	0	Ki67+	1376.06423309 1637.00096193
-1	0	0	Ki67+	1933.1731486 2063.57575843
-1	0	0	Ki67+	984.778153691 533.108094799
-1	0	0	Ki67+	529.56370331 325.876016193
-1	0	0	Ki67+	816.292942326 2020.05852012
-1	0	0	Ki67+	485.147562991 1609.90308968
-1	0	0	Ki67+	1921.25897964 379.373677445
-1	0	0	Ki67+	447.14908635 658.638084276
-1	0	0	Ki67+	1733.0856103 1673.21894907
-1	0	0	Ki67+	1794.58151043 1126.16521209
-1	0	0	Ki67+	1447.84285596 571.906274184
-1	0	0	Ki67+	342.933344723 654.846138624
-1	0	0	Ki67+	1286.68663144 757.434745157
-1	0	0	Ki67+	1379.80373217 346.952474384
-1	0	0	Ki67+	1450.84488642 1085.31828203
-1	0	0	Ki67+	739.090701741 2135.24038917
-1	0	0	Ki67+	595.041762012 257.677784766
-1	0	0	Ki67+	8.63685724977 1075.55297169
-1	0	0	Ki67+	967.984011744 1442.29033231
-1	0	0	Ki67+	2067.30230296 1860.9701869
-1	0	0	Ki67+	850.664178987 604.286971484
-1	0	0	Ki67+	1552.85221819 1372.80826711
-1	0	0	Ki67+	1653.3836522 181.504260565
-1	0	0	Ki67+	476.932290719 1717.39863112
-1	0	0	Ki67+	2105.58556567 1357.44059702
-1	0	0	Ki67+	698.115986511 1666.42453778
-1	0	0	Ki67+	1358.6963427 2149.86968474
-1	0	0	Ki67+	249.119120887 556.415882096
-1	0	0	Ki67+	1562.97193173 507.535206836
-1	0	0	Ki67+	1595.34107623 2000.58303997
-1	0	0	Ki67+	1644.9312913 745.852554439
-1	0	0	Ki67+	1607.44880885 1810.60188161
-1	0	0	Ki67+	380.137492044 1888.6540842
-1	0	0	Ki67+	1699.77843859 219.962274221
-1	0	0	Ki67+	674.121511211 867.995738729
-1	0	0	Ki67+	1699.82699069 1343.82915815
-1	0	0	Ki67+	1420.25443093 1249.35787228
-1	0	0	Ki67+	168.92991746 1420.80392491
-1	0	0	Ki67+	1868.0065169 1836.40453576
-1	0	0	Ki67+	30.9384259737 1405.33278622
-1	0	0	Ki67+	1427.20871772 771.815661022
-1	0	0	Ki67+	941.432929445 1654.87843208
-1	0	0	Ki67+	37.3447367755 1836.104774
-1	0	0	Ki67+	1968.4055007 1527.22053451
-1	0	0	Ki67+	404.642596658 1438.38287041
-1	0	0	Ki67+	937.242327302 246.871500644
-1	0	0	Ki67+	2018.14450006 1932.92255603
-1	0	0	Ki67+	1426.63273184 52.3212423642
-1	0	0	Ki67+	552.150896341 933.964369557
-1	0	0	Ki67+	1088.45593827 1469.20225927
-1	0	0	Ki67+	915.670048009 336.127305051
-1	0	0	Ki67+	387.559715654 1744.84215699
-1	0	0	Ki67+	1016.10224362 328.394207317
-1	0	0	Ki67+	2053.05099991 1842.01273967
-1	0	0	Ki67+	1636.26756055 1288.65156041
-1	0	0	Ki67+	1742.16619992 235.760922936
-1	0	0	Ki67+	561.968980696 1268.9113981
-1	0	0	Ki67+	1843.53911495 836.95744867
-1	0	0	Ki67+	228.510634316 650.649322996
-1	0	0	Ki67+	1038.15889937 1601.01504821
-1	0	0	Ki67+	707.645188811 2080.37455945
-1	0	0	Ki67+	532.250254472 1927.61868659
-1	0	0	Ki67+	608.103426025 1106.60852165
-1	0	0	Ki67+	543.458111901 955.351437223
-1	0	0	Ki67+	1388.73871073 2106.84854981
-1	0	0	Ki67+	1818.01662021 1133.85704394
-1	0	0	Ki67+	1208.13330611 654.225646637
-1	0	0	Ki67+	758.697403224 1400.26854624
-1	0	0	Ki67+	3.88474669504 1943.82533122
-1	0	0	Ki67+	931.299186506 507.464540049
-1	0	0	Ki67+	906.139984202 851.570723326
-1	0	0	Ki67+	1212.50439589 943.582934372
-1	0	0	Ki67+	2122.03007034 1395.93180425
-1	0	0	Ki67+	189.237708748 1573.31237336
-1	0	0	Ki67+	800.111536495 1013.21784382
-1	0	0	Ki67+	609.11459879 549.005332404
-1	0	0	Ki67+	1829.93135482 1389.95994977
-1	0	0	Ki67+	1509.65274759 1881.82173658
-1	0	0	Ki67+	697.901184058 1605.78652531
-1	0	0	Ki67+	155.799233709 1590.23854549
-1	0	0	Ki67+	765.151648471 674.938563113
-1	0	0	Ki67+	821.821959655 1334.67168117
-1	0	0	Ki67+	1843.43445086 909.872158226
-1	0	0	Ki67+	780.372900205 145.780015224
-1	0	0	Ki67+	1382.75085737 1712.21833285
-1	0	0	Ki67+	468.543347213 1170.78724718
-1	0	0	Ki67+	1389.10356237 739.773360315
-1	0	0	Ki67+	247.900213365 1884.89754588
-1	0	0	Ki67+	1426.82116052 722.637022601
-1	0	0	Ki67+	1806.53803815 1708.78491302
-1	0	0	Ki67+	1584.32746931 1377.85489504
-1	0	0	Ki67+	1203.02305808 1338.84242778
-1	0	0	Ki67+	197.199327023 721.327898095
-1	0	0	Ki67+	615.8391821 1040.42243192
-1	0	0	Ki67+	1650.1798849 105.196649967
-1	0	0	Ki67+	461.711362631 545.912799825
-1	0	0	Ki67+	1270.86656611 1854.82222296
-1	0	0	Ki67+	546.811858162 1839.44312823
-1	0	0	Ki67+	40.6802837707 284.248164372
-1	0	0	Ki67+	1184.40451667 156.266197157
-1	0	0	Ki67+	954.258077791 1467.41351535
-1	0	0	Ki67+	1124.42745243 171.654852596
-1	0	0	Ki67+	593.805591728 10.7226394426
-1	0	0	Ki67+	1538.66174367 1559.99366484
-1	0	0	Ki67+	277.310000592 125.729601577
-1	0	0	Ki67+	2089.58255354 720.562272536
-1	0	0	Ki67+	594.144319793 1583.65956191
-1	0	0	Ki67+	310.898525263 895.720363523
-1	0	0	Ki67+	1276.22334795 2004.74946401
-1	0	0	Ki67+	520.469827658 355.912216372
-1	0	0	Ki67+	1572.63717601 1736.42597977
-1	0	0	Ki67+	419.850059003 1804.83704562
-1	0	0	Ki67+	1838.13703541 538.899953097
-1	0	0	Ki67+	1204.58860806 2121.12133606
-1	0	0	Ki67+	1629.3150503 1170.45718963
-1	0	0	Ki67+	1368.95855013 36.9823214761
-1	0	0	Ki67+	607.326617442 1250.72799179
-1	0	0	Ki67+	770.10171872 750.27687416
-1	0	0	Ki67+	1497.67767649 1468.19542148
-1	0	0	Ki67+	1334.5798135 850.559221212
-1	0	0	Ki67+	1879.5708564 1188.42235108
-1	0	0	Ki67+	2038.85603701 1060.83872641
-1	0	0	Ki67+	1806.43778767 470.795162274
-1	0	0	Ki67+	461.372220503 1831.80889619
-1	0	0	Ki67+	1089.97759322 463.99876159
-1	0	0	Ki67+	621.613078749 937.900214958
-1	0	0	Ki67+	262.233215942 1782.00692947
-1	0	0	Ki67+	1987.98432624 1220.84844185
-1	0	0	Ki67+	1273.46446276 563.715184038
-1	0	0	Ki67+	74.8724786166 1079.1556367
-1	0	0	Ki67+	351.88559947 315.448314513
-1	0	0	Ki67+	277.731433053 268.880555748
-1	0	0	Ki67+	1131.44703955 1116.77191656
-1	0	0	Ki67+	915.53565001 1102.11683394
-1	0	0	Ki67+	861.100347901 277.876024474
-1	0	0	Ki67+	333.18968469 1669.0800358
-1	0	0	Ki67+	509.778828919 1826.70390818
-1	0	0	Ki67+	1932.44287959 1831.55425587
-1	0	0	Ki67+	235.497500721 1358.79489798
-1	0	0	Ki67+	188.992029593 658.107929232
-1	0	0	Ki67+	1144.89600061 1373.96779652
-1	0	0	Ki67+	1741.92043518 1297.21342655
-1	0	0	Ki67+	1549.39372744 1266.22206797
-1	0	0	Ki67+	785.953051373 767.207600754
-1	0	0	Ki67+	936.353960546 1684.68025369
-1	0	0	Ki67+	913.936377374 47.392125587
-1	0	0	Ki67+	146.672424854 2065.83158695
-1	0	0	Ki67+	753.500627023 2037.90870808
-1	0	0	Ki67+	45.3140745981 2062.96585605
-1	0	0	Ki67+	673.764413358 24.7393084427
-1	0	0	Ki67+	1752.52138974 902.212741947
-1	0	0	Ki67+	1578.160956 1523.14471764
-1	0	0	Ki67+	18.6715674246 717.903736083
-1	0	0	Ki67+	355.84973638 2033.26535539
-1	0	0	Ki67+	1710.92876415 31.8870484096
-1	0	0	Ki67+	977.465280634 1845.54632021
-1	0	0	Ki67+	732.187822604 1984.44993197
-1	0	0	Ki67+	1230.12834013 233.954198521
-1	0	0	Ki67+	464.686268488 1395.78797363
-1	0	0	Ki67+	149.162198003 1227.81989317
-1	0	0	Ki67+	1866.31585549 1677.66598736
-1	0	0	Ki67+	105.736235509 965.926680025
-1	0	0	Ki67+	1581.95184591 44.6939908307
-1	0	0	Ki67+	272.700831995 878.943925886
-1	0	0	Ki67+	693.472614371 515.859287171
-1	0	0	Ki67+	18.3294626586 1610.58644699
-1	0	0	Ki67+	659.73430972 1247.25941122
-1	0	0	Ki67+	1514.73230964 876.676927447
-1	0	0	Ki67+	1451.64000637 310.149630903
-1	0	0	Ki67+	35.5560216955 1073.48234676
-1	0	0	Ki67+	360.57224293 281.855112445
-1	0	0	Ki67+	335.69259647 1140.66331903
-1	0	0	Ki67+	1671.71971124 514.239392176
-1	0	0	Ki67+	87.650098376 1125.64348692
-1	0	0	Ki67+	898.228659377 650.416696847
-1	0	0	Ki67+	2114.79300701 575.716416268
-1	0	0	Ki67+	258.025727945 1406.16941135
-1	0	0	Ki67+	2094.95888183 1210.44522521
-1	0	0	Ki67+	407.420766651 591.842787626
-1	0	0	Ki67+	935.024291813 586.197751939
-1	0	0	Ki67+	1613.20875341 1428.00227633
-1	0	0	Ki67+	1405.84331468 1996.66137015
-1	0	0	Ki67+	1586.78915871 244.614433031
-1	0	0	Ki67+	311.476897906 165.738805026
-1	0	0	Ki67+	694.228312305 2054.3801696
-1	0	0	Ki67+	1544.77277065 1042.4799891
-1	0	0	Ki67+	243.935332414 1579.86414824
-1	0	0	Ki67+	1627.11654192 1544.90642881
-1	0	0	Ki67+	669.000180259 1588.33030925
-1	0	0	Ki67+	2033.71499547 1789.0784232
-1	0	0	Ki67+	1701.30328849 529.509419625
-1	0	0	Ki67+	535.294085784 1772.38826249
-1	0	0	Ki67+	1778.71180784 923.277769216
-1	0	0	Ki67+	1376.34875141 250.740694727
-1	0	0	Ki67+	1844.69807626 1077.56737607
-1	0	0	Ki67+	1958.28968745 1004.6852347
-1	0	0	Ki67+	2063.28648842 431.934852819
-1	0	0	Ki67+	2090.12786222 76.6563774346
-1	0	0	Ki67+	1079.66418763 1523.68165107
-1	0	0	Ki67+	2005.88874379 1302.59073259
-1	0	0	Ki67+	936.425308364 7.36984333579
-1	0	0	Ki67+	1436.08426007 824.035718423
-1	0	0	Ki67+	729.830521817 2054.57366298
-1	0	0	Ki67+	1683.16222573 556.168607401
-1	0	0	Ki67+	996.237194141 1425.68474365
-1	0	0	Ki67+	1712.9033106 1864.91992326
-1	0	0	Ki67+	280.67592113 589.216070269
-1	0	0	Ki67+	1683.84242193 254.155258655
-1	0	0	Ki67+	1637.41561809 385.106448071
-1	0	0	Ki67+	918.527904448 1752.62783689
-1	0	0	Ki67+	518.63907462 491.724082808
-1	0	0	Ki67+	508.892281193 136.745164619
-1	0	0	Ki67+	609.13707927 1062.1492812
-1	0	0	Ki67+	1971.52010962 433.831542309
-1	0	0	Ki67+	577.174407332 1744.3206199
-1	0	0	Ki67+	1477.23383454 280.0073612
-1	0	0	Ki67+	1195.60477379 435.234714483
-1	0	0	Ki67+	330.51145467 1878.7562629
-1	0	0	Ki67+	129.023061983 2120.240229
-1	0	0	Ki67+	174.53374932 1810.02421566
-1	0	0	Ki67+	79.8540276 854.745422021
-1	0	0	Ki67+	377.999239944 1244.09178263
-1	0	0	Ki67+	1265.92577584 690.94862085
-1	0	0	Ki67+	618.080453612 671.34272048
-1	0	0	Ki67+	1305.07773647 1873.85624226
-1	0	0	Ki67+	1259.03892283 608.454984295
-1	0	0	Ki67+	1315.08714693 1118.47519588
-1	0	0	Ki67+	1098.22606549 524.714449834
-1	0	0	Ki67+	1072.97379144 383.713594831
-1	0	0	Ki67+	1147.9530054 1842.54506967
-1	0	0	Ki67+	437.053402438 761.271897001
-1	0	0	Ki67+	362.004688132 550.480068646
-1	0	0	Ki67+	149.414270297 266.109544308
-1	0	0	Ki67+	587.647450825 1053.31039372
-1	0	0	Ki67+	1738.87188119 1475.3866669
-1	0	0	Ki67+	1520.26481055 717.557142357
-1	0	0	Ki67+	1220.69393611 1170.8202923
-1	0	0	Ki67+	1190.98080723 1723.73793433
-1	0	0	Ki67+	1903.89063286 69.2531651713
-1	0	0	Ki67+	1763.15186619 787.847081096
-1	0	0	Ki67+	315.451634913 1225.40353821
-1	0	0	Ki67+	1063.56326479 1233.1927811
-1	0	0	Ki67+	365.850755566 1719.35791819
-1	0	0	Ki67+	1592.96359555 169.735443465
-1	0	0	Ki67+	572.948211795 125.278369154
-1	0	0	Ki67+	1085.81441611 1779.57643101
-1	0	0	Ki67+	275.29875691 1329.82500984
-1	0	0	Ki67+	1688.87576102 1929.93019745
-1	0	0	Ki67+	1178.39422129 257.197852727
-1	0	0	Ki67+	1388.54022481 1850.49888949
-1	0	0	Ki67+	40.3910220652 1968.71874582
-1	0	0	Ki67+	472.605646764 2060.16217543
-1	0	0	Ki67+	1170.32407132 1473.8965568
-1	0	0	Ki67+	1372.15442814 1671.29949112
-1	0	0	Ki67+	47.9769842636 1171.27808272
-1	0	0	Ki67+	1012.63778952 2079.48330824
-1	0	0	Ki67+	1580.12223285 717.290447061
-1	0	0	Ki67+	13.8660294608 1298.71263805
-1	0	0	Ki67+	646.917807366 2024.71326975
-1	0	0	Ki67+	383.377395225 1777.55772561
-1	0	0	Ki67+	874.958346586 674.200466111
-1	0	0	Ki67+	1796.98687023 1369.64269213
-1	0	0	Ki67+	721.147019349 1028.97025391
-1	0	0	Ki67+	1689.59626921 861.827267783
-1	0	0	Ki67+	1080.08927155 1153.06247437
-1	0	0	Ki67+	1282.442579 1023.52647373
-1	0	0	Ki67+	1934.19267238 1521.22240046
-1	0	0	Ki67+	1577.29745151 219.404399351
-1	0	0	Ki67+	1772.8976808 874.077248031
-1	0	0	Ki67+	1193.76558901 856.972912057
-1	0	0	Ki67+	1345.90870181 569.369759479
-1	0	0	Ki67+	1392.34180944 1912.42604225
-1	0	0	Ki67+	753.393556224 104.278732061
-1	0	0	Ki67+	1489.1980254 1693.70757581
-1	0	0	Ki67+	753.130783518 627.199707312
-1	0	0	Ki67+	1589.770246 313.396394704
-1	0	0	Ki67+	407.080413191 1331.56706252
-1	0	0	Ki67+	140.817940202 733.268717063
-1	0	0	Ki67+	164.16577651 1305.10275459
-1	0	0	Ki67+	1815.77549802 1104.68952239
-1	0	0	Ki67+	2023.71708536 675.037456635
-1	0	0	Ki67+	1145.04328998 1243.7111861
-1	0	0	Ki67+	417.773736084 965.306617933
-1	0	0	Ki67+	1535.99433865 167.450134451
-1	0	0	Ki67+	838.136085044 1159.47316435
-1	0	0	Ki67+	2053.02322907 1223.2462773
-1	0	0	Ki67+	1919.48478403 1767.70781842
-1	0	0	Ki67+	58.1190301759 863.5413278
-1	0	0	Ki67+	1293.88742616 53.469636133
-1	0	0	Ki67+	787.453458304 632.010737084
-1	0	0	Ki67+	1773.17879229 128.92325373
-1	0	0	Ki67+	1110.91340786 1602.98326733
-1	0	0	Ki67+	248.823729355 178.399759282
-1	0	0	Ki67+	1400.65790664 987.867305014
-1	0	0	Ki67+	1801.41930967 1254.22426348
-1	0	0	Ki67+	421.211455116 57.8559919888
-1	0	0	Ki67+	1101.63232489 192.616468709
-1	0	0	Ki67+	1352.31502613 1549.0450051
-1	0	0	Ki67+	124.816629733 2037.6288572
-1	0	0	Ki67+	643.723301494 430.642575847
-1	0	0	Ki67+	1949.67420184 1658.56789211
-1	0	0	Ki67+	339.321632041 393.567570471
-1	0	0	Ki67+	1017.05965031 992.00960011
-1	0	0	Ki67+	481.083155406 158.23474374
-1	0	0	Ki67+	640.788024767 1991.84684307
-1	0	0	Ki67+	580.46146962 103.514086761
-1	0	0	Ki67+	525.288678701 1261.03278387
-1	0	0	Ki67+	1110.17753183 123.799471303
-1	0	0	Ki67+	937.692903229 1249.45083111
-1	0	0	Ki67+	532.573369026 2020.59015134
-1	0	0	Ki67+	599.827582364 934.108909558
-1	0	0	Ki67+	1715.67102429 1049.69703174
-1	0	0	Ki67+	229.706235108 1726.45245349
-1	0	0	Ki67+	400.462280254 148.537252667
-1	0	0	Ki67+	192.671518577 484.820352813
-1	0	0	Ki67+	1225.99530907 166.298082096
-1	0	0	Ki67+	1886.59135928 1998.94532117
-1	0	0	Ki67+	526.166501848 761.852946054
-1	0	0	Ki67+	1358.25523277 65.477080388
-1	0	0	Ki67+	889.372305847 997.287511894
-1	0	0	Ki67+	1471.12470962 1540.99301324
-1	0	0	Ki67+	862.711016104 2068.54492194
-1	0	0	Ki67+	1752.04601702 1808.56232469
-1	0	0	Ki67+	1409.27992997 1498.28364197
-1	0	0	Ki67+	991.667330051 771.260152678
-1	0	0	Ki67+	593.710314104 1348.38553651
-1	0	0	Ki67+	1699.96834125 456.138800529
-1	0	0	Ki67+	662.861363798 579.694953961
-1	0	0	Ki67+	1226.94136045 488.049819342
-1	0	0	Ki67+	704.281536304 554.494565281
-1	0	0	Ki67+	1933.10322737 1010.02504254
-1	0	0	Ki67+	128.009440229 198.244920732
-1	0	0	Ki67+	329.869717932 2070.21670402
-1	0	0	Ki67+	1242.57035972 768.920533311
-1	0	0	Ki67+	1784.93233 1324.31109855
-1	0	0	Ki67+	1647.98786355 950.425714603
-1	0	0	Ki67+	1532.97048595 134.844268055
-1	0	0	Ki67+	1055.29025231 2.48704489194
-1	0	0	Ki67+	283.427181746 429.663073022
-1	0	0	Ki67+	1655.97910689 992.756118289
-1	0	0	Ki67+	265.617588796 1282.80882608
-1	0	0	Ki67+	585.479131382 1811.68494177
-1	0	0	Ki67+	1275.76105752 1788.43268475
-1	0	0	Ki67+	1820.46289275 1685.23975619
-1	0	0	Ki67+	162.765741312 163.093436591
-1	0	0	Ki67+	2132.88622012 32.02056997
-1	0	0	Ki67+	1347.75873205 371.945040366
-1	0	0	Ki67+	1563.5320589 1604.89860227
-1	0	0	Ki67+	1777.9943469 1742.92409221
-1	0	0	Ki67+	748.71060173 186.882840968
-1	0	0	Ki67+	697.058973581 1242.06506232
-1	0	0	Ki67+	1841.29101103 1415.02595194
-1	0	0	Ki67+	1636.661948 2034.95883628
-1	0	0	Ki67+	431.369813894 1226.11434087
-1	0	0	Ki67+	25.4604423887 2002.04194406
-1	0	0	Ki67+	1357.18851934 907.569293586
-1	0	0	Ki67+	1900.40594577 997.611480344
-1	0	0	Ki67+	19.8701913715 813.76722181
-1	0	0	Ki67+	191.876524477 361.19828502
-1	0	0	Ki67+	815.833681309 509.205376921
-1	0	0	Ki67+	353.382288087 146.769339985
-1	0	0	Ki67+	2045.89176617 962.999240588
-1	0	0	Ki67+	663.162486966 1089.62926675
-1	0	0	Ki67+	1950.16523901 2118.16988198
-1	0	0	Ki67+	526.497283883 2112.70656139
-1	0	0	Ki67+	324.396774834 1185.30972671
-1	0	0	Ki67+	1272.11869074 1066.11067975
-1	0	0	Ki67+	630.320226279 39.1401647471
-1	0	0	Ki67+	793.44518884 2034.82208314
-1	0	0	Ki67+	1545.18727082 1686.23205298
-1	0	0	Ki67+	769.086034669 284.989578914
-1	0	0	Ki67+	1357.30796959 1244.3526512
-1	0	0	Ki67+	1264.87041236 2123.6053076
-1	0	0	Ki67+	1.12874178172 270.365812862
-1	0	0	Ki67+	492.756289159 723.922104355
-1	0	0	Ki67+	653.589925161 1122.58177906
-1	0	0	Ki67+	1606.07893458 838.431998771
-1	0	0	Ki67+	1877.08608925 1223.18955204
-1	0	0	Ki67+	1204.99042145 995.174323175
-1	0	0	Ki67+	1471.00972192 1393.61897484
-1	0	0	Ki67+	1310.90106568 2013.33783948
-1	0	0	Ki67+	355.677979813 845.893099251
-1	0	0	Ki67+	265.289114676 1221.52094726
-1	0	0	Ki67+	1336.02267249 1182.94248897
-1	0	0	Ki67+	1811.52120997 875.082033692
-1	0	0	Ki67+	2031.84012022 851.570031238
-1	0	0	Ki67+	89.5116739709 1907.89049726
-1	0	0	Ki67+	653.307724834 711.215154401
-1	0	0	Ki67+	750.950887238 1144.92529032
-1	0	0	Ki67+	111.671261717 901.88192293
-1	0	0	Ki67+	1769.21544604 1390.38220147
-1	0	0	Ki67+	1508.26288201 488.379544191
-1	0	0	Ki67+	1170.01656916 966.969291716
-1	0	0	Ki67+	899.248780284 2129.78909409
-1	0	0	Ki67+	1450.12398933 797.647319681
-1	0	0	Ki67+	1265.56557925 540.95533814
-1	0	0	Ki67+	2137.98417218 1043.48252749
-1	0	0	Ki67+	913.717813544 590.138438341
-1	0	0	Ki67+	1209.67679281 582.583491059
-1	0	0	Ki67+	752.893100781 1273.27561352
-1	0	0	Ki67+	1364.1998784 309.049713374
-1	0	0	Ki67+	1436.81925115 1290.24920164
-1	0	0	Ki67+	2012.20742627 1794.93369817
-1	0	0	Ki67+	771.086997874 1635.34872251
-1	0	0	Ki67+	480.58520747 1478.22539008
-1	0	0	Ki67+	532.140887869 1962.56228077
-1	0	0	Ki67+	1926.34386441 1636.15752721
-1	0	0	Ki67+	2141.73450888 1138.11196438
-1	0	0	Ki67+	1808.98148158 1893.59800582
-1	0	0	Ki67+	964.935754245 496.653343209
-1	0	0	Ki67+	240.009406607 2008.27163672
-1	0	0	Ki67+	645.521607974 765.627546254
-1	0	0	Ki67+	2001.65954548 1250.34504779
-1	0	0	Ki67+	180.91181133 1253.14924309
-1	0	0	Ki67+	395.787828354 2115.46014801
-1	0	0	Ki67+	1187.44371967 1924.29380762
-1	0	0	Ki67+	1983.66081773 2064.68765326
-1	0	0	Ki67+	1734.44705271 1356.24897468
-1	0	0	Ki67+	1617.34092181 308.234858296
-1	0	0	Ki67+	1263.00866671 1207.36737541
-1	0	0	Ki67+	976.509242156 788.65444748
-1	0	0	Ki67+	1760.96707919 1775.92612734
-1	0	0	Ki67+	1159.96413048 346.686419734
-1	0	0	Ki67+	617.375296886 1395.78323307
-1	0	0	Ki67+	31.997687269 899.671977636
-1	0	0	Ki67+	1444.88936839 249.634878935
-1	0	0	Ki67+	1412.12561245 836.648377857
-1	0	0	Ki67+	543.770718175 1027.98041953
-1	0	0	Ki67+	589.940126497 318.042293093
-1	0	0	Ki67+	179.32217138 1158.74632744
-1	0	0	Ki67+	2112.15684266 1650.3453654
-1	0	0	Ki67+	1763.55312189 43.5635283635
-1	0	0	Ki67+	387.172632219 1210.58325239
-1	0	0	Ki67+	1967.80730193 405.916782123
-1	0	0	Ki67+	568.513277616 1534.09688313
-1	0	0	Ki67+	165.668564439 69.2679084865
-1	0	0	Ki67+	1807.54832555 35.2066912
-1	0	0	Ki67+	1357.81816335 624.334746604
-1	0	0	Ki67+	871.512695906 1760.00506403
-1	0	0	Ki67+	229.651040851 1665.44261569
-1	0	0	Ki67+	1727.15019604 660.248538555
-1	0	0	Ki67+	1126.81916696 1918.11825625
-1	0	0	Ki67+	1827.88480523 678.310655813
-1	0	0	Ki67+	298.755741733 2030.85558294
-1	0	0	Ki67+	2055.50284731 2104.69408385
-1	0	0	Ki67+	1904.85960067 1628.22684774
-1	0	0	Ki67+	1693.4531188 658.578619015
-1	0	0	Ki67+	666.972578557 1630.96042382
-1	0	0	Ki67+	165.937849658 875.96390188
-1	0	0	Ki67+	180.276000587 1964.94789812
-1	0	0	Ki67+	1444.46054077 1600.80051412
-1	0	0	Ki67+	1108.55823266 481.588655922
-1	0	0	Ki67+	673.416459017 2011.78936818
-1	0	0	Ki67+	451.540757384 15.2116192985
-1	0	0	Ki67+	714.788667386 1455.23261853
-1	0	0	Ki67+	904.397990386 565.483532404
-1	0	0	Ki67+	378.213924929 22.301245017
-1	0	0	Ki67+	1976.27913456 1277.59061983
-1	0	0	Ki67+	298.318636003 706.575394061
-1	0	0	Ki67+	995.789101262 127.522220917
-1	0	0	Ki67+	1335.90688358 334.028712405
-1	0	0	Ki67+	789.100764341 1454.75921234
-1	0	0	Ki67+	1592.8706669 1488.90892152
-1	0	0	Ki67+	466.777060644 1569.29982845
-1	0	0	Ki67+	650.421157151 738.476566613
-1	0	0	Ki67+	360.983190313 1463.10398023
-1	0	0	Ki67+	1641.52579205 1582.16228096
-1	0	0	Ki67+	1658.13345261 1707.06540981
-1	0	0	Ki67+	127.282257779 7.60233589072
-1	0	0	Ki67+	458.670713706 1048.94853662
-1	0	0	Ki67+	1906.72278863 1661.79531106
-1	0	0	Ki67+	280.405001254 47.0055136533
-1	0	0	Ki67+	830.463411791 982.343108943
-1	0	0	Ki67+	1529.33701438 1289.44552745
-1	0	0	Ki67+	361.054892495 595.984200353
-1	0	0	Ki67+	1684.66758426 1752.10432599
-1	0	0	Ki67+	1232.90319044 735.426096879
-1	0	0	Ki67+	651.835507069 2.89707538227
-1	0	0	Ki67+	95.9548792141 1666.2144339
-1	0	0	Ki67+	1380.45181621 1296.32814826
-1	0	0	Ki67+	1967.21221379 887.99731381
-1	0	0	Ki67+	780.86870577 1545.57063641
-1	0	0	Ki67+	373.250879419 883.504501284
-1	0	0	Ki67+	1888.64636471 536.152862779
-1	0	0	Ki67+	1616.62294962 176.812422466
-1	0	0	Ki67+	1865.43253239 1773.15126984
-1	0	0	Ki67+	1901.7242278 356.320259874
-1	0	0	Ki67+	1210.99895843 1097.72020167
-1	0	0	Ki67+	1206.35217057 2061.2838015
-1	0	0	Ki67+	1877.1314452 673.799920453
-1	0	0	Ki67+	1548.42034488 588.847996324
-1	0	0	Ki67+	581.055258106 1620.70423905
-1	0	0	Ki67+	783.486575534 1741.40756293
-1	0	0	Ki67+	575.110034966 1906.28577999
-1	0	0	Ki67+	1155.60343638 1277.14425352
-1	0	0	Ki67+	29.1702597374 853.942655514
-1	0	0	Ki67+	538.110380119 1500.67644321
-1	0	0	Ki67+	1778.89131512 2025.11852834
-1	0	0	Ki67+	202.947757245 571.273992653
-1	0	0	Ki67+	75.976156923 1319.70420906
-1	0	0	Ki67+	1204.08206476 1405.20493826
-1	0	0	Ki67+	1837.87742615 1807.23107511
-1	0	0	Ki67+	857.727807153 1000.70275621
-1	0	0	Ki67+	487.479398955 102.6034579
-1	0	0	Ki67+	199.708477117 967.229543868
-1	0	0	Ki67+	2113.28906229 1196.2676759
-1	0	0	Ki67+	2100.90575078 959.850351962
-1	0	0	Ki67+	459.918039185 1080.20251251
-1	0	0	Ki67+	2112.56067797 1878.32391905
-1	0	0	Ki67+	515.172664993 1987.594705
-1	0	0	Ki67+	804.324787087 890.547474892
-1	0	0	Ki67+	1914.19224639 1720.58417804
-1	0	0	Ki67+	1402.43501222 1821.29876795
-1	0	0	Ki67+	1007.63546923 1262.80829308
-1	0	0	Ki67+	1224.68532537 837.451523863
-1	0	0	Ki67+	233.117056212 977.261894723
-1	0	0	Ki67+	1881.39314947 170.428488922
-1	0	0	Ki67+	1891.07886206 562.124074847
-1	0	0	Ki67+	1005.96681946 1576.01081538
-1	0	0	Ki67+	2027.3609191 1751.89486341
-1	0	0	Ki67+	2080.60612843 1019.30091512
-1	0	0	Ki67+	408.883054365 1974.20706434
-1	0	0	Ki67+	1824.67159462 1285.03752154
-1	0	0	Ki67+	527.815448489 1415.02626629
-1	0	0	Ki67+	1422.44423812 447.623319313
-1	0	0	Ki67+	149.355723 137.936057265
-1	0	0	Ki67+	575.153963732 1479.13402461
-1	0	0	Ki67+	2031.12474633 2086.65872989
-1	0	0	Ki67+	1139.49394521 198.497177951
-1	0	0	Ki67+	1874.07196985 31.6144791635
-1	0	0	Ki67+	1729.9602059 727.281175762
-1	0	0	Ki67+	173.074379042 1640.00308611
-1	0	0	Ki67+	2031.63865266 1314.3885294
-1	0	0	Ki67+	211.130168684 1316.51410308
-1	0	0	Ki67+	60.0612764575 1281.42397038
-1	0	0	Ki67+	91.9388329801 1334.86730395
-1	0	0	Ki67+	1183.83503514 336.736318408
-1	0	0	Ki67+	1845.09863635 1189.42914884
-1	0	0	Ki67+	113.713821557 701.700203316
-1	0	0	Ki67+	2104.94125511 1796.16215091
-1	0	0	Ki67+	1015.21842986 639.556697958
-1	0	0	Ki67+	319.612115087 840.967753251
-1	0	0	Ki67+	305.615919582 550.817473475
-1	0	0	Ki67+	1301.1318439 13.8162003007
-1	0	0	Ki67+	1220.25582887 1448.08469825
-1	0	0	Ki67+	2114.15861192 2145.42499389
-1	0	0	Ki67+	2027.22321482 777.60827165
-1	0	0	Ki67+	161.237692928 689.920540008
-1	0	0	Ki67+	2054.81301836 1383.36434882
-1	0	0	Ki67+	1654.28671415 127.358328776
-1	0	0	Ki67+	2032.74876115 1967.02427116
-1	0	0	Ki67+	894.683185498 258.77357341
-1	0	0	Ki67+	671.221355694 408.081441416
-1	0	0	Ki67+	2064.37838017 655.742914089
-1	0	0	Ki67+	40.2704039891 1222.48162386
-1	0	0	Ki67+	511.842465915 655.289573997
-1	0	0	Ki67+	97.6477930556 1150.6437106
-1	0	0	Ki67+	983.167380755 364.752492835
-1	0	0	Ki67+	1371.69785331 1490.9066553
-1	0	0	Ki67+	1840.56888851 0.858360393895
-1	0	0	Ki67+	1390.93999958 440.186990739
-1	0	0	Ki67+	949.07034774 1936.20882234
-1	0	0	Ki67+	1634.704636 1743.1940058
-1	0	0	Ki67+	903.142941696 922.852550987
-1	0	0	Ki67+	33.7425570903 99.7458634727
-1	0	0	Ki67+	1971.47913485 711.600274265
-1	0	0	Ki67+	739.867671722 787.900232509
-1	0	0	Ki67+	185.172040546 1773.86484782
-1	0	0	Ki67+	308.862122876 1053.94751162
-1	0	0	Ki67+	1445.2040836 1807.07017933
-1	0	0	Ki67+	1934.32522883 1375.45629246
-1	0	0	Ki67+	1334.18100066 1981.11553578
-1	0	0	Ki67+	74.6724812941 1433.72629271
-1	0	0	Ki67+	1737.70563202 1434.88338552
-1	0	0	Ki67+	277.235097983 343.319388267
-1	0	0	Ki67+	1949.00025363 969.00306933
-1	0	0	Ki67+	1716.78601964 612.921039185
-1	0	0	Ki67+	297.910385481 1331.40915754
-1	0	0	Ki67+	1000.51807364 964.546126798
-1	0	0	Ki67+	1635.89666245 225.748593186
-1	0	0	Ki67+	3.72262931491 863.488925031
-1	0	0	Ki67+	424.747270193 170.369789182
-1	0	0	Ki67+	995.34016565 1985.77939248
-1	0	0	Ki67+	1646.2847749 496.190910315
-1	0	0	Ki67+	321.234498529 986.37655833
-1	0	0	Ki67+	405.463063137 198.32543849
-1	0	0	Ki67+	1498.55750187 1288.98019361
-1	0	0	Ki67+	1430.7457155 635.668216659
-1	0	0	Ki67+	825.127758595 81.901025527
-1	0	0	Ki67+	7.52796784373 1800.52532721
-1	0	0	Ki67+	1424.72664126 1749.815664
-1	0	0	Ki67+	1554.65316708 1298.76986844
-1	0	0	Ki67+	801.49255301 197.432162511
-1	0	0	Ki67+	592.09669545 781.993252872
-1	0	0	Ki67+	485.638009132 678.041208142
-1	0	0	Ki67+	601.236022776 2077.53687506
-1	0	0	Ki67+	706.377549412 1333.50940643
-1	0	0	Ki67+	1233.74540417 1066.32060365
-1	0	0	Ki67+	978.651583304 1710.10119016
-1	0	0	Ki67+	1625.23917846 777.427908046
-1	0	0	Ki67+	963.538831167 2071.43095835
-1	0	0	Ki67+	134.015880651 633.293490942
-1	0	0	Ki67+	1778.92050812 1345.21975763
-1	0	0	Ki67+	2024.27908608 1020.46915521
-1	0	0	Ki67+	445.439154881 1903.46966289
-1	0	0	Ki67+	979.26139187 1682.39422212
-1	0	0	Ki67+	1268.28944177 225.416873821
-1	0	0	Ki67+	841.638996091 1575.5188381
-1	0	0	Ki67+	690.537169574 1117.30807415
-1	0	0	Ki67+	1387.27559119 666.576562215
-1	0	0	Ki67+	165.6793095 480.982123831
-1	0	0	Ki67+	1549.27083426 330.125963713
-1	0	0	Ki67+	1902.11975186 293.556905222
-1	0	0	Ki67+	106.228015572 1567.99747749
-1	0	0	Ki67+	94.4953642039 1539.00754565
-1	0	0	Ki67+	1257.89453305 42.5716345192
-1	0	0	Ki67+	1692.90293108 988.940681636
-1	0	0	Ki67+	6.37808264397 5.62049606833
-1	0	0	Ki67+	1733.4483409 35.9738971753
-1	0	0	Ki67+	1660.41319995 618.065545356
-1	0	0	Ki67+	1219.47287646 1199.01088334
-1	0	0	Ki67+	1793.73857607 1542.70476218
-1	0	0	Ki67+	742.573219164 1889.16447663
-1	0	0	Ki67+	426.374563575 1042.7981871
-1	0	0	Ki67+	1314.26790376 1960.50161228
-1	0	0	Ki67+	1913.95959944 1229.5886087
-1	0	0	Ki67+	892.131562996 6.58763849764
-1	0	0	Ki67+	1219.006076 1535.84246865
-1	0	0	Ki67+	313.625825405 1388.29277153
-1	0	0	Ki67+	9.92850156485 1388.84366077
-1	0	0	Ki67+	1196.42040159 880.106793372
-1	0	0	Ki67+	1647.27835863 1978.14358106
-1	0	0	Ki67+	213.333953763 1681.62478009
-1	0	0	Ki67+	623.491293428 604.468671925
-1	0	0	Ki67+	1253.99357959 17.1314981587
-1	0	0	Ki67+	398.694377249 637.786267688
-1	0	0	Ki67+	128.444055295 806.544011093
-1	0	0	Ki67+	1217.34236249 604.318897134
-1	0	0	Ki67+	1672.21866067 450.883011122
-1	0	0	Ki67+	656.624461359 1195.62717486
-1	0	0	Ki67+	197.73502682 1049.87786047
-1	0	0	Ki67+	676.320400525 1974.52217719
-1	0	0	Ki67+	1172.73529285 488.965878262
-1	0	0	Ki67+	1856.03312583 1537.46674156
-1	0	0	Ki67+	16.5977948535 950.535217369
-1	0	0	Ki67+	1541.57950936 1751.6457967
-1	0	0	Ki67+	311.592649073 1118.65569105
-1	0	0	Ki67+	1312.38753565 436.092578859
-1	0	0	Ki67+	1006.58223552 1108.07003999
-1	0	0	Ki67+	1750.67464183 0.244141633108
-1	0	0	Ki67+	353.245098883 969.371756816
-1	0	0	Ki67+	348.796199806 767.038030444
-1	0	0	Ki67+	1179.78168298 2083.54641174
-1	0	0	Ki67+	715.356692611 200.568270725
-1	0	0	Ki67+	562.675443303 161.083690202
-1	0	0	Ki67+	644.248579345 1580.73101012
-1	0	0	Ki67+	1698.55542305 1696.39305799
-1	0	0	Ki67+	1929.22035349 333.829400259
-1	0	0	Ki67+	1314.51696691 1310.53032356
-1	0	0	Ki67+	1818.57626884 73.0389222815
-1	0	0	Ki67+	1842.6510209 1670.36519419
-1	0	0	Ki67+	929.378657596 1303.06646932
-1	0	0	Ki67+	105.542606053 807.138285528
-1	0	0	Ki67+	55.1267192391 1476.86731363
-1	0	0	Ki67+	1959.91289724 2082.61403057
-1	0	0	Ki67+	1072.77495639 1351.4867453
-1	0	0	Ki67+	2083.94735024 1749.80627091
-1	0	0	Ki67+	290.912277908 2065.84299337
-1	0	0	Ki67+	1891.93339891 1097.43025178
-1	0	0	Ki67+	1884.1622148 1654.97836039
-1	0	0	Ki67+	1912.95834859 1564.02898827
-1	0	0	Ki67+	1335.41265194 1255.85354
-1	0	0	Ki67+	1392.71568518 1009.13881403
-1	0	0	Ki67+	409.193659924 1904.6580018
-1	0	0	Ki67+	1933.51694547 536.698967126
-1	0	0	Ki67+	524.860587688 198.397493455
-1	0	0	Ki67+	1316.09811776 1086.9747749
-1	0	0	Ki67+	79.0462474268 652.212352953
-1	0	0	Ki67+	1060.75332275 123.941286918
-1	0	0	Ki67+	1029.0943498 1655.01985989
-1	0	0	Ki67+	927.617814849 1447.57047922
-1	0	0	Ki67+	219.927778378 1223.53925185
-1	0	0	Ki67+	948.842312186 797.923471127
-1	0	0	Ki67+	2108.24108894 471.153401244
-1	0	0	Ki67+	1698.84858443 1100.07776408
-1	0	0	Ki67+	1541.33863522 1626.01340587
-1	0	0	Ki67+	1402.99426185 410.628733792
-1	0	0	Ki67+	1781.00841292 557.223582702
-1	0	0	Ki67+	1236.56690457 1004.8312708
-1	0	0	Ki67+	1492.87582874 1819.51815004
-1	0	0	Ki67+	1378.28549322 1875.78700547
-1	0	0	Ki67+	1561.38296174 1344.94689539
-1	0	0	Ki67+	1846.76869346 1121.22994286
-1	0	0	Ki67+	694.062555379 149.644273572
-1	0	0	Ki67+	1244.45170946 1025.54682119
-1	0	0	Ki67+	989.881382818 1142.19493617
-1	0	0	Ki67+	957.584818589 593.846438564
-1	0	0	Ki67+	876.24097682 239.44249582
-1	0	0	Ki67+	936.932160066 96.2900012775
-1	0	0	Ki67+	566.532156448 288.055683608
-1	0	0	Ki67+	151.709526817 312.00955408
-1	0	0	Ki67+	1281.05050637 611.051030273
-1	0	0	Ki67+	184.691554365 1316.63797035
-1	0	0	Ki67+	141.807445045 1925.12037801
-1	0	0	Ki67+	701.576090152 264.918919543
-1	0	0	Ki67+	1788.83507405 1226.81567235
-1	0	0	Ki67+	1984.84812868 1686.47250388
-1	0	0	Ki67+	1121.02488986 865.482793017
-1	0	0	Ki67+	1412.13963964 600.29951083
-1	0	0	Ki67+	1688.25193667 1887.05877792
-1	0	0	Ki67+	1911.83329405 1883.32934611
-1	0	0	Ki67+	1958.39696636 1602.49614266
-1	0	0	Ki67+	474.808351507 1223.23343873
-1	0	0	Ki67+	677.058930445 828.653255897
-1	0	0	Ki67+	140.711310074 1029.30001753
-1	0	0	Ki67+	1144.31107418 27.1077992838
-1	0	0	Ki67+	444.393336803 740.407275331
-1	0	0	Ki67+	1391.98109866 22.42902724
-1	0	0	Ki67+	1429.13922537 1433.78046561
-1	0	0	Ki67+	1176.09514117 425.800169206
-1	0	0	Ki67+	961.689850333 1284.70681462
-1	0	0	Ki67+	771.757002325 695.67021685
-1	0	0	Ki67+	595.843242516 810.295286331
-1	0	0	Ki67+	425.14968043 406.423210611
-1	0	0	Ki67+	550.07599302 1588.62229401
-1	0	0	Ki67+	606.072617347 352.369263917
-1	0	0	Ki67+	801.651786188 406.673633844
-1	0	0	Ki67+	738.578649727 1547.89670352
-1	0	0	Ki67+	606.215885424 1939.29139289
-1	0	0	Ki67+	748.075794361 957.143007764
-1	0	0	Ki67+	387.11663884 1453.68965757
-1	0	0	Ki67+	225.402610886 1174.67700568
-1	0	0	Ki67+	1825.51469108 495.339592316
-1	0	0	Ki67+	1160.65377783 1751.04890404
-1	0	0	Ki67+	1461.4027035 174.558272837
-1	0	0	Ki67+	720.876553669 396.028111541
-1	0	0	Ki67+	1041.64987021 1539.97882874
-1	0	0	Ki67+	1287.40182443 270.980415779
-1	0	0	Ki67+	99.3094392253 421.971831108
-1	0	0	Ki67+	1582.15634146 1822.72215787
-1	0	0	Ki67+	1226.50194688 2040.15986943
-1	0	0	Ki67+	1009.88315864 829.9228525
-1	0	0	Ki67+	1505.50539276 1038.20097565
-1	0	0	Ki67+	125.944626564 773.275734766
-1	0	0	Ki67+	763.469208082 1105.52150779
-1	0	0	Ki67+	1228.82143903 514.815247578
-1	0	0	Ki67+	598.289858068 1479.3222597
-1	0	0	Ki67+	559.371291635 1508.66158219
-1	0	0	Ki67+	769.605685283 241.500477868
-1	0	0	Ki67+	1472.1972339 1965.66576014
-1	0	0	Ki67+	270.458137818 1538.36754442
-1	0	0	Ki67+	1075.93026944 2098.72685296
-1	0	0	Ki67+	127.047553081 169.735009484
-1	0	0	Ki67+	402.453874951 881.948423152
-1	0	0	Ki67+	1739.37286321 1966.71070915
-1	0	0	Ki67+	251.603243756 474.547172427
-1	0	0	Ki67+	1528.53566523 1593.52507105
-1	0	0	Ki67+	1210.70518848 540.125787694
-1	0	0	Ki67+	1114.41471556 355.300771597
-1	0	0	Ki67+	1708.07376809 1582.25208006
-1	0	0	Ki67+	716.921474261 1162.39644118
-1	0	0	Ki67+	1913.88446334 1506.78358115
-1	0	0	Ki67+	1932.66612374 850.338670301
-1	0	0	Ki67+	557.39708055 2136.54248949
-1	0	0	Ki67+	273.904162258 818.599986942
-1	0	0	Ki67+	1428.17553134 1221.5261212
-1	0	0	Ki67+	1021.76463111 1485.00225879
-1	0	0	Ki67+	421.170811486 634.499987876
-1	0	0	Ki67+	137.220387375 1481.15319815
-1	0	0	Ki67+	418.518669112 1118.03726383
-1	0	0	Ki67+	1571.65648531 1283.22307503
-1	0	0	Ki67+	1244.64979947 586.207792568
-1	0	0	Ki67+	572.388052156 507.624332405
-1	0	0	Ki67+	875.512965339 1443.85006263
-1	0	0	Ki67+	1134.2022454 1953.34964751
-1	0	0	Ki67+	851.20714593 1692.52723882
-1	0	0	Ki67+	2146.90661293 77.8388348221
-1	0	0	Ki67+	1929.21026917 1261.04186878
-1	0	0	Ki67+	1223.910001 1719.59296382
-1	0	0	Ki67+	36.2403859829 1775.64888015
-1	0	0	Ki67+	1357.96831972 602.228731512
-1	0	0	Ki67+	30.2057880453 1137.29031299
-1	0	0	Ki67+	1853.0878738 298.614140794
-1	0	0	Ki67+	1914.66420747 266.924048567
-1	0	0	Ki67+	1931.72286742 283.644018604
-1	0	0	Ki67+	768.480913924 1499.16452017
-1	0	0	Ki67+	1232.4397539 1395.68044835
-1	0	0	Ki67+	1767.99020638 1099.68502328
-1	0	0	Ki67+	890.631165024 769.307277639
-1	0	0	Ki67+	647.22715815 1469.45838429
-1	0	0	Ki67+	364.064250692 1317.8406809
-1	0	0	Ki67+	401.227487577 1651.43214721
-1	0	0	Ki67+	509.212336896 879.010846578
-1	0	0	Ki67+	944.782575216 1724.43299949
-1	0	0	Ki67+	460.447212652 1617.95788921
-1	0	0	Ki67+	1146.65587887 1204.75265182
-1	0	0	Ki67+	635.31408645 482.78359851
-1	0	0	Ki67+	1447.39357575 713.368741997
-1	0	0	Ki67+	1046.02167302 1779.18644819
-1	0	0	Ki67+	1125.40711213 1468.55570648
-1	0	0	Ki67+	562.150638094 594.939662424
-1	0	0	Ki67+	672.613489217 85.9125975908
-1	0	0	Ki67+	1802.37316085 261.785989155
-1	0	0	Ki67+	1560.97933378 379.761857104
-1	0	0	Ki67+	1547.76849019 40.0360815198
-1	0	0	Ki67+	1714.74814832 253.020563094
-1	0	0	Ki67+	1546.71882867 2063.58576296
-1	0	0	Ki67+	1301.9218081 463.546862281
-1	0	0	Ki67+	378.132091529 1967.67876685
-1	0	0	Ki67+	795.216668253 337.889182943
-1	0	0	Ki67+	1085.89626429 1318.81356494
-1	0	0	Ki67+	1196.96615105 103.231733158
-1	0	0	Ki67+	770.808303574 1707.77126168
-1	0	0	Ki67+	1808.38692638 2061.48478414
-1	0	0	Ki67+	1573.18140222 0.764390928728
-1	0	0	Ki67+	467.263294609 123.178677381
-1	0	0	Ki67+	791.440274346 14.2256175516
-1	0	0	Ki67+	539.751916074 1240.83686611
-1	0	0	Ki67+	940.267417453 1218.19384793
-1	0	0	Ki67+	1013.67413602 1185.25869149
-1	0	0	Ki67+	481.740279348 1277.38339489
-1	0	0	Ki67+	1058.15747332 510.386933532
-1	0	0	Ki67+	904.565656756 672.047286828
-1	0	0	Ki67+	1487.45473293 407.878071248
-1	0	0	Ki67+	843.429246011 1081.40470562
-1	0	0	Ki67+	419.921614218 913.584279666
-1	0	0	Ki67+	673.911311985 1288.13440427
-1	0	0	Ki67+	771.633753965 197.636761693
-1	0	0	Ki67+	605.515851208 1281.17094569
-1	0	0	Ki67+	1519.85469996 311.582024723
-1	0	0	Ki67+	1056.32903297 1003.43608955
-1	0	0	Ki67+	313.539168808 1762.87282516
-1	0	0	Ki67+	1203.08628592 1590.51548152
-1	0	0	Ki67+	1319.44317163 761.329129196
-1	0	0	Ki67+	1316.59820918 829.663144587
-1	0	0	Ki67+	455.614420806 1977.95947065
-1	0	0	Ki67+	611.138277876 85.1865668929
-1	0	0	Ki67+	1449.46664382 2134.63625769
-1	0	0	Ki67+	326.162377621 195.889136879
-1	0	0	Ki67+	292.953496304 734.90732284
-1	0	0	Ki67+	1172.71012401 670.195955067
-1	0	0	Ki67+	1098.44525894 1649.67123313
-1	0	0	Ki67+	605.109693708 1544.60856499
-1	0	0	Ki67+	1769.66911905 1425.33027287
-1	0	0	Ki67+	1993.78930143 2015.98913971
-1	0	0	Ki67+	1655.94908201 1370.23828191
-1	0	0	Ki67+	1026.82208141 2045.88951803
-1	0	0	Ki67+	507.295149984 798.569745455
-1	0	0	Ki67+	108.276132666 842.675164707
-1	0	0	Ki67+	1039.30351935 1300.20666306
-1	0	0	Ki67+	367.836413127 1087.60472045
-1	0	0	Ki67+	1985.33314115 1595.90291728
-1	0	0	Ki67+	53.5364971244 1636.39303678
-1	0	0	Ki67+	2132.52200023 346.866653291
-1	0	0	Ki67+	1707.02566298 1802.51260423
-1	0	0	Ki67+	566.730113998 977.474024876
-1	0	0	Ki67+	2121.01629102 699.360561831
-1	0	0	Ki67+	669.554436428 1734.36337596
-1	0	0	Ki67+	977.52928976 1584.08870657
-1	0	0	Ki67+	78.0949114173 267.640984646
-1	0	0	Ki67+	442.177183318 1707.25342545
-1	0	0	CD3+/CD8+/Ki67+	1698.78033772 837.575814678
-1	0	0	CD3+/CD8+/Ki67+	789.096571186 255.032407142
-1	0	0	CD3+/CD8+/Ki67+	346.700195326 216.762520172
-1	0	0	CD3+/CD8+/Ki67+	1977.42531009 1308.7628373
-1	0	0	CD3+/CD8+/Ki67+	593.876899546 1967.06133614
-1	0	0	CD3+/CD8+/Ki67+	1675.73288148 1552.22994813
-1	0	0	CD3+/CD8+/Ki67+	1061.08867556 441.439198932
-1	0	0	CD3+/CD8+/Ki67+	913.269949688 1027.95739009
-1	0	0	CD3+/CD8+/Ki67+	919.303992751 1908.20965214
-1	0	0	CD3+/CD8+/Ki67+	518.507584232 1705.69499686
-1	0	0	CD3+/CD8+/Ki67+	575.674757853 1689.48867614
-1	0	0	CD3+/CD8+/Ki67+	1980.29111815 763.594950991
-1	0	0	CD3+/CD8+/Ki67+	943.346103975 1867.66478753
-1	0	0	CD3+/CD8+/Ki67+	324.407208385 1258.63347529
-1	0	0	CD3+/CD8+/Ki67+	462.112899489 1113.1538252
-1	0	0	CD3+/CD8+/Ki67+	1966.28240908 470.055366215
-1	0	0	CD3+/CD8+/Ki67+	1910.16841825 213.827728102
-1	0	0	CD3+/CD8+/Ki67+	1876.71977302 1139.5635381
-1	0	0	CD3+/CD8+/Ki67+	1499.53120452 1082.67417291
-1	0	0	CD3+/CD8+/Ki67+	2055.86073387 142.033216059
-1	0	0	CD3+/CD8+/Ki67+	2046.45946175 915.706389424
-1	0	0	CD3+/CD8+/Ki67+	228.084962815 1928.64997071
-1	0	0	CD3+/CD8+/Ki67+	169.7132307 1353.49413162
-1	0	0	CD3+/CD8+/Ki67+	200.794322778 20.5864884029
-1	0	0	CD3+/CD8+/Ki67+	791.683981117 968.508909996
-1	0	0	CD3+/CD8+/Ki67+	647.781487218 1319.96391682
-1	0	0	CD3+/CD8+/Ki67+	393.00216217 2019.82565092
-1	0	0	CD3+/CD8+/Ki67+	306.366146298 616.666436642
-1	0	0	CD3+/CD8+/Ki67+	89.4207561442 1961.4171948
-1	0	0	CD3+/CD8+/Ki67+	934.599324185 137.728608976
-1	0	0	CD3+/CD8+/Ki67+	1908.41198924 1439.37548145
-1	0	0	CD3+/CD8+/Ki67+	813.587179404 1555.68106038
-1	0	0	CD3+/CD8+/Ki67+	1914.05203987 1050.27135071
-1	0	0	CD3+/CD8+/Ki67+	1357.23880733 1438.29205693
-1	0	0	CD3+/CD8+/Ki67+	1299.34131832 957.57338233
-1	0	0	CD3+/CD8+/Ki67+	631.205570507 1830.2262575
-1	0	0	CD3+/CD8+/Ki67+	221.340374352 2097.07051648
-1	0	0	CD3+/CD8+/Ki67+	1633.71137577 1046.0909608
-1	0	0	CD3+/CD8+/Ki67+	2148.86070176 1191.33868882
-1	0	0	CD3+/CD8+/Ki67+	867.426032515 735.184367475
-1	0	0	CD3+/CD8+/Ki67+	843.264611259 567.486491003
-1	0	0	CD3+/CD8+/Ki67+	710.125333412 476.179559766
-1	0	0	CD3+/CD8+/Ki67+	1531.73861263 1914.23625678
-1	0	0	CD3+/CD8+/Ki67+	743.610513614 583.706770621
-1	0	0	CD3+/CD8+/Ki67+	296.765389375 2136.00591161
-1	0	0	CD3+/CD8+/Ki67+	419.027504936 98.270370106
-1	0	0	CD3+/CD8+/Ki67+	2054.40478225 95.4133042881
-1	0	0	CD3+/CD8+/Ki67+	1709.29759759 803.497081273
-1	0	0	CD3+/CD8+/Ki67+	24.8081866506 557.398426121
-1	0	0	CD3+/CD8+/Ki67+	1156.84617325 793.096466109
#EOF
