# Supplementary material for: Data-Driven Discovery of Immune Contexture Biomarkers
Source: Front Oncol. 2018 Dec 18;8:627. doi: 10.3389/fonc.2018.00627 (PMC6305402; doi:10.3389/fonc.2018.00627)
Supplement: Data Sheet 2.zip — The synthetic dataset used for verifying the approach (section 3.1; Figure 4) is provided as a collection of text files describing regions, markers, and metadata. [file Data_Sheet_2.zip › verificationDataset/testdata_060_ImageObjects.txt]

barcode_target	testdata_060
barcode_origin	-1
workflow_target_version	-1
workflow_origin	-1
workflow_origin_version	-1
iH	-1
iW	-1
user	None

-1	0	0	Ki67+	237.77867117 1574.96435678
-1	0	0	Ki67+	1642.16099073 411.853775
-1	0	0	Ki67+	2138.14580671 409.596278594
-1	0	0	Ki67+	604.780001643 68.5162022007
-1	0	0	Ki67+	2020.3822725 1367.7545017
-1	0	0	Ki67+	2073.98112442 1011.71797881
-1	0	0	Ki67+	1652.33526041 385.504918895
-1	0	0	Ki67+	202.512810314 956.343456196
-1	0	0	Ki67+	1188.65985016 919.108102123
-1	0	0	Ki67+	1920.51460089 743.2400413
-1	0	0	Ki67+	187.476927211 900.237343795
-1	0	0	Ki67+	672.209286448 935.976278922
-1	0	0	Ki67+	997.343696633 711.034880711
-1	0	0	Ki67+	1009.91003988 531.928843438
-1	0	0	Ki67+	1228.24521819 1090.10670354
-1	0	0	Ki67+	88.3831006923 30.4964098343
-1	0	0	Ki67+	1086.03763095 21.5703412597
-1	0	0	Ki67+	277.814637452 2111.88195261
-1	0	0	Ki67+	1422.90904863 1167.56204872
-1	0	0	Ki67+	92.3398881049 387.514774867
-1	0	0	Ki67+	973.589107013 47.0155524228
-1	0	0	Ki67+	1429.93231591 781.62667298
-1	0	0	Ki67+	1126.85240658 2116.32127673
-1	0	0	Ki67+	1857.48179964 1503.10858656
-1	0	0	Ki67+	1007.63186865 1684.5519812
-1	0	0	Ki67+	1633.72023306 1570.30568158
-1	0	0	Ki67+	1470.48035735 1549.5865697
-1	0	0	Ki67+	215.293355432 1489.78239494
-1	0	0	Ki67+	1001.00711961 1781.90222278
-1	0	0	Ki67+	893.077817726 1573.38162843
-1	0	0	Ki67+	1916.90793926 1246.46795689
-1	0	0	Ki67+	865.182236848 140.166734673
-1	0	0	Ki67+	589.196653318 1198.1073874
-1	0	0	Ki67+	1483.86596464 1209.25477129
-1	0	0	Ki67+	335.146898635 2126.57416097
-1	0	0	Ki67+	1414.23846755 1368.73652776
-1	0	0	Ki67+	405.574786336 1052.61302789
-1	0	0	Ki67+	138.631506107 1968.27605467
-1	0	0	Ki67+	1485.56109461 1289.68118431
-1	0	0	Ki67+	1415.853242 130.83639178
-1	0	0	Ki67+	1391.18075826 53.7069644624
-1	0	0	Ki67+	1321.80403324 432.36865799
-1	0	0	Ki67+	260.792495442 2041.31103182
-1	0	0	Ki67+	263.319328357 14.3818090569
-1	0	0	Ki67+	366.378037247 615.51237966
-1	0	0	Ki67+	1158.05142734 1341.09809045
-1	0	0	Ki67+	1981.76571257 926.84751162
-1	0	0	Ki67+	2.69326100038 1248.04935242
-1	0	0	Ki67+	1945.74377345 368.484124201
-1	0	0	Ki67+	597.441062357 2103.30533474
-1	0	0	Ki67+	999.194084065 1737.9009379
-1	0	0	Ki67+	600.8230302 1684.07826899
-1	0	0	Ki67+	2042.15794269 1819.27333082
-1	0	0	Ki67+	1762.89842867 467.857335459
-1	0	0	Ki67+	1833.82643678 639.877979821
-1	0	0	Ki67+	1102.46963995 979.734212019
-1	0	0	Ki67+	349.573926729 1776.45559275
-1	0	0	Ki67+	792.75886489 285.450938716
-1	0	0	Ki67+	761.556788177 1387.31559489
-1	0	0	Ki67+	1173.0283115 377.602377465
-1	0	0	Ki67+	38.017818669 1730.8525695
-1	0	0	Ki67+	806.261567101 652.661181662
-1	0	0	Ki67+	532.695899435 1228.40115083
-1	0	0	Ki67+	1784.24053808 517.619483353
-1	0	0	Ki67+	1883.02118089 435.948291959
-1	0	0	Ki67+	1729.81025956 91.5929055453
-1	0	0	Ki67+	1754.54053612 2093.40948962
-1	0	0	Ki67+	112.477455597 624.580700665
-1	0	0	Ki67+	514.528995242 128.55516054
-1	0	0	Ki67+	774.336520062 1865.49670145
-1	0	0	Ki67+	358.994352991 2007.749328
-1	0	0	Ki67+	209.979119557 381.625729954
-1	0	0	Ki67+	1000.43493464 1258.56964387
-1	0	0	Ki67+	2096.04195832 929.789179334
-1	0	0	Ki67+	1984.45834461 1258.93770078
-1	0	0	Ki67+	2063.31436067 619.641507932
-1	0	0	Ki67+	591.710177085 787.552285992
-1	0	0	Ki67+	851.72510179 1092.51896027
-1	0	0	Ki67+	972.707632454 866.915190343
-1	0	0	Ki67+	1383.18187189 895.834837277
-1	0	0	Ki67+	956.021572481 1666.77980891
-1	0	0	Ki67+	1095.77013682 686.229329037
-1	0	0	Ki67+	107.744763714 1237.9756216
-1	0	0	Ki67+	1378.5034593 1071.07422824
-1	0	0	Ki67+	1680.40684742 1232.91993151
-1	0	0	Ki67+	2144.54276284 603.933736539
-1	0	0	Ki67+	734.797064482 990.022681037
-1	0	0	Ki67+	124.977365939 79.2380715719
-1	0	0	Ki67+	1701.28168175 1323.94539619
-1	0	0	Ki67+	1000.33677193 2055.9689791
-1	0	0	Ki67+	1647.55301832 1650.55219681
-1	0	0	Ki67+	723.668577738 1156.1901688
-1	0	0	Ki67+	446.620856192 1471.3219838
-1	0	0	Ki67+	2126.53149945 199.59028719
-1	0	0	Ki67+	571.183549943 100.874919769
-1	0	0	Ki67+	1146.76066656 620.734836385
-1	0	0	Ki67+	558.643533178 1302.3243485
-1	0	0	Ki67+	576.827555092 1997.09365997
-1	0	0	Ki67+	100.463993036 655.050550173
-1	0	0	Ki67+	767.092002292 740.764334883
-1	0	0	Ki67+	885.969089536 688.55828745
-1	0	0	Ki67+	1030.41079703 305.715820565
-1	0	0	Ki67+	1945.13290263 1913.43947386
-1	0	0	Ki67+	1683.85631876 2002.66475355
-1	0	0	Ki67+	1899.52255104 1704.84977044
-1	0	0	Ki67+	998.233950665 1501.98198182
-1	0	0	Ki67+	1683.52942131 247.11483435
-1	0	0	Ki67+	46.1129917082 1696.87609559
-1	0	0	Ki67+	1443.80166961 488.295159088
-1	0	0	Ki67+	1620.38176232 66.0701283451
-1	0	0	Ki67+	1644.99797512 2118.84040839
-1	0	0	Ki67+	384.815946258 1033.89523758
-1	0	0	Ki67+	557.253744465 14.2492275257
-1	0	0	Ki67+	1267.15226085 836.365718914
-1	0	0	Ki67+	492.140380404 1366.75193746
-1	0	0	Ki67+	0.50632649636 496.300734789
-1	0	0	Ki67+	1663.28538158 84.1671353067
-1	0	0	Ki67+	1209.44325113 366.718539349
-1	0	0	Ki67+	27.7194803096 764.283055425
-1	0	0	Ki67+	918.706785667 1851.28506654
-1	0	0	Ki67+	1449.79477614 123.82085961
-1	0	0	Ki67+	1682.78094313 987.543751796
-1	0	0	Ki67+	2139.25217949 94.3434088544
-1	0	0	Ki67+	964.401876794 1924.12688193
-1	0	0	Ki67+	259.040100629 1961.12689124
-1	0	0	Ki67+	1137.83732923 1965.50709784
-1	0	0	Ki67+	560.938717161 1954.3274047
-1	0	0	Ki67+	758.103053745 25.1741470577
-1	0	0	Ki67+	1353.23123579 216.528378839
-1	0	0	Ki67+	1703.07497049 444.777447269
-1	0	0	Ki67+	1433.84184604 1296.94717134
-1	0	0	Ki67+	1751.05557578 10.397699352
-1	0	0	Ki67+	670.706463358 2136.18804956
-1	0	0	Ki67+	1671.89512997 549.110502956
-1	0	0	Ki67+	181.365008758 1292.65836956
-1	0	0	Ki67+	947.799844245 2093.59257078
-1	0	0	Ki67+	1884.49574259 1671.54626917
-1	0	0	Ki67+	1139.14459701 1665.42503795
-1	0	0	Ki67+	1731.27154407 1218.84573026
-1	0	0	Ki67+	749.76824999 1935.58617543
-1	0	0	Ki67+	113.645399643 1654.32248903
-1	0	0	Ki67+	2000.51675383 1151.11218159
-1	0	0	Ki67+	349.839849419 1294.23824308
-1	0	0	Ki67+	559.216270271 1381.80570088
-1	0	0	Ki67+	3.99143763454 1546.53252144
-1	0	0	Ki67+	341.772626242 258.035862695
-1	0	0	Ki67+	1279.45250475 202.946605967
-1	0	0	Ki67+	1554.65273462 929.110897806
-1	0	0	Ki67+	19.372231228 1854.94958846
-1	0	0	Ki67+	935.33216534 1730.0647666
-1	0	0	Ki67+	2010.80215921 774.241955157
-1	0	0	Ki67+	523.131753662 166.994416317
-1	0	0	Ki67+	697.767371076 262.398431064
-1	0	0	Ki67+	1506.90645628 1143.2812898
-1	0	0	Ki67+	2007.55911441 179.682584307
-1	0	0	Ki67+	408.584353187 1502.30522556
-1	0	0	Ki67+	472.764645835 1840.90141272
-1	0	0	Ki67+	1651.86051428 1466.59996758
-1	0	0	Ki67+	1805.92994984 282.200778547
-1	0	0	Ki67+	1304.39297662 1797.08078363
-1	0	0	Ki67+	1154.89441615 1022.08619646
-1	0	0	Ki67+	1993.40847842 1286.61612029
-1	0	0	Ki67+	2070.0441469 729.12322683
-1	0	0	Ki67+	979.985591698 1125.08170991
-1	0	0	Ki67+	1020.34076865 1842.57263128
-1	0	0	Ki67+	904.493763716 837.060793255
-1	0	0	Ki67+	2040.91072488 325.076487519
-1	0	0	Ki67+	1447.99824065 665.872666745
-1	0	0	Ki67+	1534.76394469 472.522112068
-1	0	0	Ki67+	1223.85088739 1526.12602995
-1	0	0	Ki67+	530.653329258 560.607683005
-1	0	0	Ki67+	401.796013657 511.593532393
-1	0	0	Ki67+	374.423369021 282.874166679
-1	0	0	Ki67+	689.898871069 1401.75660175
-1	0	0	Ki67+	2116.39923527 717.472547075
-1	0	0	Ki67+	1274.49674734 99.0921204403
-1	0	0	Ki67+	403.235049538 1077.64162058
-1	0	0	Ki67+	390.870487025 1337.54915822
-1	0	0	Ki67+	1729.26548018 675.425431352
-1	0	0	Ki67+	152.671525564 185.098901347
-1	0	0	Ki67+	1951.91153929 538.095026541
-1	0	0	Ki67+	304.538148812 1646.10129739
-1	0	0	Ki67+	1451.80717299 575.888419141
-1	0	0	Ki67+	35.2705633324 1444.86560207
-1	0	0	Ki67+	824.877612187 1730.58915878
-1	0	0	Ki67+	1027.74048352 1014.66775574
-1	0	0	Ki67+	766.107292328 1112.67225515
-1	0	0	Ki67+	986.063032995 472.535467987
-1	0	0	Ki67+	1472.83228474 465.879138939
-1	0	0	Ki67+	1057.52911495 840.025653864
-1	0	0	Ki67+	1352.52890077 490.680352955
-1	0	0	Ki67+	796.297577212 143.305017773
-1	0	0	Ki67+	1045.51056865 670.358409588
-1	0	0	Ki67+	299.053340918 673.340228591
-1	0	0	Ki67+	2086.0187141 1725.90982624
-1	0	0	Ki67+	1696.07536149 1874.94685813
-1	0	0	Ki67+	259.354468385 154.677276689
-1	0	0	Ki67+	294.109657238 2092.29234379
-1	0	0	Ki67+	127.022039463 2065.52244376
-1	0	0	Ki67+	612.506773309 1338.02926391
-1	0	0	Ki67+	105.491758437 328.819703099
-1	0	0	Ki67+	1329.87311117 641.76689476
-1	0	0	Ki67+	951.387180229 155.258279707
-1	0	0	Ki67+	984.641747007 323.480822971
-1	0	0	Ki67+	275.786730177 1771.09545451
-1	0	0	Ki67+	1218.82110182 1246.05509235
-1	0	0	Ki67+	1391.44474993 553.450601171
-1	0	0	Ki67+	1678.81956352 713.560526573
-1	0	0	Ki67+	274.867273803 312.668068361
-1	0	0	Ki67+	1704.79510944 325.25141925
-1	0	0	Ki67+	2000.56836342 2037.00515107
-1	0	0	Ki67+	1326.28998433 1754.27869184
-1	0	0	Ki67+	1863.36709078 782.996222593
-1	0	0	Ki67+	726.356666277 1374.08348368
-1	0	0	Ki67+	2029.96184838 1126.28914558
-1	0	0	Ki67+	1304.93324185 371.403670966
-1	0	0	Ki67+	1218.42565818 1783.81457457
-1	0	0	Ki67+	657.214127908 1328.71684683
-1	0	0	Ki67+	908.823424446 1343.09157892
-1	0	0	Ki67+	886.593553404 1266.60238451
-1	0	0	Ki67+	311.187054517 268.185779859
-1	0	0	Ki67+	1166.33996582 103.067818615
-1	0	0	Ki67+	90.7756382225 1306.21799225
-1	0	0	Ki67+	1038.72075828 1253.03325895
-1	0	0	Ki67+	1074.65437759 1278.78657274
-1	0	0	Ki67+	1794.91567252 760.500830369
-1	0	0	Ki67+	1452.33980316 1180.04347236
-1	0	0	Ki67+	689.325552079 886.868690018
-1	0	0	Ki67+	1557.45136358 2101.74961317
-1	0	0	Ki67+	1371.95626049 1660.28244639
-1	0	0	Ki67+	1527.28128114 687.459932223
-1	0	0	Ki67+	1908.31486542 78.9491709024
-1	0	0	Ki67+	1417.54319083 1048.96933518
-1	0	0	Ki67+	1733.55426582 2021.48541491
-1	0	0	Ki67+	929.029899525 135.844634412
-1	0	0	Ki67+	1943.39914237 1252.68837832
-1	0	0	Ki67+	1910.86228881 1908.77772431
-1	0	0	Ki67+	255.164136975 354.689414149
-1	0	0	Ki67+	1925.60814542 568.413534132
-1	0	0	Ki67+	839.284681427 2068.33882816
-1	0	0	Ki67+	486.321260019 899.122639226
-1	0	0	Ki67+	2127.68671478 156.876384581
-1	0	0	Ki67+	1889.85652465 188.233006057
-1	0	0	Ki67+	842.609294503 1611.35604914
-1	0	0	Ki67+	2089.67169176 1798.44700088
-1	0	0	Ki67+	130.595582942 1682.46883358
-1	0	0	Ki67+	1928.0223505 435.50456223
-1	0	0	Ki67+	1796.16713574 1522.35112306
-1	0	0	Ki67+	2041.37532863 457.534754706
-1	0	0	Ki67+	450.819996757 1225.96660124
-1	0	0	Ki67+	1703.43061916 993.919565207
-1	0	0	Ki67+	1766.7827075 1979.86403865
-1	0	0	Ki67+	388.519451358 2043.13997336
-1	0	0	Ki67+	1239.61937257 839.526447194
-1	0	0	Ki67+	1185.40994372 2055.16022228
-1	0	0	Ki67+	63.2959091011 1604.08277949
-1	0	0	Ki67+	79.3763412326 826.362701409
-1	0	0	Ki67+	1344.75043979 2066.26984108
-1	0	0	Ki67+	1633.04188303 1251.18104343
-1	0	0	Ki67+	262.879518623 662.546441457
-1	0	0	Ki67+	983.187756811 1942.09897727
-1	0	0	Ki67+	1762.28090808 1531.2691303
-1	0	0	Ki67+	671.977897718 1836.36699638
-1	0	0	Ki67+	444.765031468 707.725815412
-1	0	0	Ki67+	1677.08395847 389.743539848
-1	0	0	Ki67+	1446.22733265 1002.71475699
-1	0	0	Ki67+	1722.9237142 1724.13130176
-1	0	0	Ki67+	1559.40954858 1687.90781962
-1	0	0	Ki67+	1280.19702975 250.824757552
-1	0	0	Ki67+	106.374075534 716.1759784
-1	0	0	Ki67+	1655.40947878 1157.22650119
-1	0	0	Ki67+	1433.18076115 695.508302847
-1	0	0	Ki67+	297.796585107 387.232208004
-1	0	0	Ki67+	262.375291337 1073.11376275
-1	0	0	Ki67+	479.563099979 2078.52513871
-1	0	0	Ki67+	1498.89281169 1228.04333498
-1	0	0	Ki67+	502.165522298 2000.63720833
-1	0	0	Ki67+	883.366855317 1988.14475702
-1	0	0	Ki67+	670.208466655 1647.23845635
-1	0	0	Ki67+	1864.69806925 919.591305637
-1	0	0	Ki67+	420.45976399 82.9509313158
-1	0	0	Ki67+	1905.18221028 1949.61353465
-1	0	0	Ki67+	978.03524858 380.242572002
-1	0	0	Ki67+	126.195569067 381.833954069
-1	0	0	Ki67+	1998.86493798 695.341187551
-1	0	0	Ki67+	48.9434212953 824.330118206
-1	0	0	Ki67+	692.685548918 377.621588894
-1	0	0	Ki67+	1480.3336142 2024.59804126
-1	0	0	Ki67+	261.80530219 1587.89606484
-1	0	0	Ki67+	102.720956005 1161.68969868
-1	0	0	Ki67+	1448.70582171 607.168303176
-1	0	0	Ki67+	668.944420498 894.527452172
-1	0	0	Ki67+	1404.54684001 709.722067657
-1	0	0	Ki67+	1981.50286691 526.657692749
-1	0	0	Ki67+	1992.68397379 481.054765577
-1	0	0	Ki67+	847.557855793 30.5987007948
-1	0	0	Ki67+	548.886354 1538.07133084
-1	0	0	Ki67+	362.809823735 1163.39693106
-1	0	0	Ki67+	245.734593171 1336.05229195
-1	0	0	Ki67+	1129.33283015 88.2654334494
-1	0	0	Ki67+	2006.79582006 403.05727047
-1	0	0	Ki67+	353.206788071 590.340206566
-1	0	0	Ki67+	2101.92846772 651.496652251
-1	0	0	Ki67+	2079.43826943 1111.64142392
-1	0	0	Ki67+	935.259719331 24.9232809437
-1	0	0	Ki67+	472.149993706 998.923153312
-1	0	0	Ki67+	157.015050494 274.187076312
-1	0	0	Ki67+	900.68854743 1737.73612554
-1	0	0	Ki67+	1595.12199522 834.049650427
-1	0	0	Ki67+	1483.2165211 966.189501478
-1	0	0	Ki67+	1846.38980573 1348.14149628
-1	0	0	Ki67+	71.0176114845 270.074783163
-1	0	0	Ki67+	658.988216849 126.982385834
-1	0	0	Ki67+	210.118078967 1107.35747889
-1	0	0	Ki67+	1091.75390507 106.168099151
-1	0	0	Ki67+	1204.66719444 1556.9972632
-1	0	0	Ki67+	1442.16521106 1716.78997209
-1	0	0	Ki67+	812.339544961 1989.78568698
-1	0	0	Ki67+	1467.42450066 205.484652435
-1	0	0	Ki67+	922.170995749 1172.99174394
-1	0	0	Ki67+	1280.69582397 1425.09877134
-1	0	0	Ki67+	264.787109507 1247.55912293
-1	0	0	Ki67+	1927.81757356 518.821885033
-1	0	0	Ki67+	1391.66020043 617.781080295
-1	0	0	Ki67+	544.966993174 1910.86971124
-1	0	0	Ki67+	641.478382411 1108.79311815
-1	0	0	Ki67+	198.729573422 1273.90746148
-1	0	0	Ki67+	1324.04736368 1572.35804904
-1	0	0	Ki67+	1788.61372351 1427.18198971
-1	0	0	Ki67+	2126.18868566 1062.41876859
-1	0	0	Ki67+	1881.9002799 267.363990156
-1	0	0	Ki67+	43.3388259613 1949.2397761
-1	0	0	Ki67+	1734.15436062 1244.12425357
-1	0	0	Ki67+	202.494709608 593.274550019
-1	0	0	Ki67+	232.060272714 879.501281121
-1	0	0	Ki67+	1258.64873602 717.483665412
-1	0	0	Ki67+	673.854432614 719.861865122
-1	0	0	Ki67+	1115.0556801 237.625710542
-1	0	0	Ki67+	569.478482429 568.681582151
-1	0	0	Ki67+	1039.09749721 900.625687558
-1	0	0	Ki67+	1178.81902165 1648.22465902
-1	0	0	Ki67+	1691.30083594 635.686857138
-1	0	0	Ki67+	1236.67198161 253.359278813
-1	0	0	Ki67+	1834.48564138 2115.40658362
-1	0	0	Ki67+	1119.56128828 19.1572696576
-1	0	0	Ki67+	1184.78522691 492.225353118
-1	0	0	Ki67+	1726.40602687 1826.193928
-1	0	0	Ki67+	816.375834903 1195.73475099
-1	0	0	Ki67+	1621.13369471 2115.23317064
-1	0	0	Ki67+	437.114490644 128.778913926
-1	0	0	Ki67+	79.2192902395 1837.312491
-1	0	0	Ki67+	1530.35639775 307.287540934
-1	0	0	Ki67+	554.581188252 1180.63558282
-1	0	0	Ki67+	875.146897832 1695.21703097
-1	0	0	Ki67+	5.92638904545 1168.31244188
-1	0	0	Ki67+	1882.48159042 846.673739068
-1	0	0	Ki67+	1668.20379197 1736.109454
-1	0	0	Ki67+	1759.54028062 1635.26753354
-1	0	0	Ki67+	375.059594488 460.168373286
-1	0	0	Ki67+	1507.43522076 1388.25354236
-1	0	0	Ki67+	450.836280487 1928.61308632
-1	0	0	Ki67+	891.359066202 287.508312446
-1	0	0	Ki67+	1547.45928913 829.840945013
-1	0	0	Ki67+	1845.54838591 259.434386244
-1	0	0	Ki67+	1200.4540645 190.56932823
-1	0	0	Ki67+	2007.28546309 50.8451825642
-1	0	0	Ki67+	1196.15485736 1663.48590193
-1	0	0	Ki67+	1963.48424374 812.594308569
-1	0	0	Ki67+	1882.86591001 1329.78196168
-1	0	0	Ki67+	1406.7784067 163.991950376
-1	0	0	Ki67+	1222.74991628 743.974427475
-1	0	0	Ki67+	1739.71827675 449.398523247
-1	0	0	Ki67+	416.96934861 2029.0174866
-1	0	0	Ki67+	784.578968204 402.533100221
-1	0	0	Ki67+	1732.20745718 826.301031921
-1	0	0	Ki67+	11.5334065778 667.652728043
-1	0	0	Ki67+	1160.20167408 139.297511107
-1	0	0	Ki67+	1861.69135911 1977.18973688
-1	0	0	Ki67+	1445.34735188 1467.00562103
-1	0	0	Ki67+	102.829975961 1188.30696902
-1	0	0	Ki67+	222.664654024 710.416390996
-1	0	0	Ki67+	756.834192927 1006.58246861
-1	0	0	Ki67+	69.7890827817 972.503094273
-1	0	0	Ki67+	2013.35085101 1569.10828455
-1	0	0	Ki67+	2083.25797181 1509.32128276
-1	0	0	Ki67+	786.156008874 1502.15992614
-1	0	0	Ki67+	1959.45899647 1736.8963467
-1	0	0	Ki67+	619.007753697 107.566726836
-1	0	0	Ki67+	522.959021255 1553.09513237
-1	0	0	Ki67+	1096.13254701 936.826260547
-1	0	0	Ki67+	1189.65723394 1325.55358037
-1	0	0	Ki67+	2081.2525796 400.138586598
-1	0	0	Ki67+	862.442699375 249.70603489
-1	0	0	Ki67+	298.603261101 1598.62763686
-1	0	0	Ki67+	1123.0700701 917.073812616
-1	0	0	Ki67+	332.747072908 1248.02078077
-1	0	0	Ki67+	1069.53745823 483.343282918
-1	0	0	Ki67+	552.100292175 600.375908413
-1	0	0	Ki67+	936.924056712 1698.05691982
-1	0	0	Ki67+	1260.00038428 1779.60328644
-1	0	0	Ki67+	43.2020547976 1522.54095237
-1	0	0	Ki67+	300.881615121 640.55585692
-1	0	0	Ki67+	579.03713416 746.0307028
-1	0	0	Ki67+	317.601309633 1413.85812183
-1	0	0	Ki67+	1292.70032469 547.598234957
-1	0	0	Ki67+	1084.21216797 1934.00583613
-1	0	0	Ki67+	4.65017897213 845.614807848
-1	0	0	Ki67+	2005.19555313 1883.58152365
-1	0	0	Ki67+	1158.09649898 425.230010679
-1	0	0	Ki67+	722.707898211 1676.98148666
-1	0	0	Ki67+	377.823165304 843.498608744
-1	0	0	Ki67+	711.875236532 150.663646032
-1	0	0	Ki67+	1225.72447158 1498.51051443
-1	0	0	Ki67+	1238.70621534 1846.27892584
-1	0	0	Ki67+	193.978917556 2096.22278895
-1	0	0	Ki67+	1741.49002259 2111.98421921
-1	0	0	Ki67+	1313.56320206 792.821052246
-1	0	0	Ki67+	962.740305656 1240.36496567
-1	0	0	Ki67+	1507.43451251 1364.05647028
-1	0	0	Ki67+	1445.81115778 2.71785690839
-1	0	0	Ki67+	411.936747902 664.229566198
-1	0	0	Ki67+	748.01476376 1269.87281005
-1	0	0	Ki67+	1594.87733188 1422.4868972
-1	0	0	Ki67+	301.471987359 1815.92097049
-1	0	0	Ki67+	2009.36186701 744.656414851
-1	0	0	Ki67+	1241.48480454 960.017596236
-1	0	0	Ki67+	767.931372599 1916.40954292
-1	0	0	Ki67+	1600.62439697 656.417959102
-1	0	0	Ki67+	1525.48810669 40.4631786371
-1	0	0	Ki67+	2069.0223355 1856.13588228
-1	0	0	Ki67+	96.5994384099 985.614968008
-1	0	0	Ki67+	2022.11915561 69.5962013509
-1	0	0	Ki67+	1202.30346439 1007.88727993
-1	0	0	Ki67+	1585.79698543 70.4405471899
-1	0	0	Ki67+	1012.79158098 1896.71431591
-1	0	0	Ki67+	1767.28310071 1855.72272924
-1	0	0	Ki67+	1469.61617167 10.6382283796
-1	0	0	Ki67+	1413.58083776 499.997916527
-1	0	0	Ki67+	1449.20167823 437.56510201
-1	0	0	Ki67+	1701.953586 1713.6850253
-1	0	0	Ki67+	10.7887052 979.123516969
-1	0	0	Ki67+	430.779474492 221.606821826
-1	0	0	Ki67+	1465.35913143 918.407785023
-1	0	0	Ki67+	971.77139296 455.123947078
-1	0	0	Ki67+	1066.63139644 519.273390201
-1	0	0	Ki67+	2094.88200527 501.256584225
-1	0	0	Ki67+	264.337184629 1450.96264467
-1	0	0	Ki67+	1968.85503471 54.0990585658
-1	0	0	Ki67+	354.491518806 502.163189834
-1	0	0	Ki67+	1549.1447121 1345.93605567
-1	0	0	Ki67+	880.403913068 1362.42852743
-1	0	0	Ki67+	1162.25061472 1145.3392199
-1	0	0	Ki67+	1193.55435916 429.731272604
-1	0	0	Ki67+	555.595506096 880.168240913
-1	0	0	Ki67+	1387.21435652 1578.97272805
-1	0	0	Ki67+	1637.76694125 976.978006605
-1	0	0	Ki67+	1561.27623263 1603.82282414
-1	0	0	Ki67+	1648.93770036 1183.06961888
-1	0	0	Ki67+	818.537597652 785.190940955
-1	0	0	Ki67+	749.43330925 1246.89018538
-1	0	0	Ki67+	571.650298327 2066.13566038
-1	0	0	Ki67+	826.392677871 317.911783976
-1	0	0	Ki67+	695.207116302 1957.73192695
-1	0	0	Ki67+	92.9755782248 209.862677092
-1	0	0	Ki67+	1501.41307395 86.920420986
-1	0	0	Ki67+	20.8420795564 2110.78176413
-1	0	0	Ki67+	2008.98889126 835.159046863
-1	0	0	Ki67+	2147.98892649 179.851120627
-1	0	0	Ki67+	783.692125667 659.802373672
-1	0	0	Ki67+	76.2958137709 1979.25790747
-1	0	0	Ki67+	797.661323923 1748.10772566
-1	0	0	Ki67+	39.7263455402 263.637944168
-1	0	0	Ki67+	1250.10553675 320.355364373
-1	0	0	Ki67+	1783.4588618 45.1839627877
-1	0	0	Ki67+	384.515531583 1996.7436635
-1	0	0	Ki67+	500.253410818 1328.03243019
-1	0	0	Ki67+	1955.16391806 1583.92331663
-1	0	0	Ki67+	1767.63324627 989.397456451
-1	0	0	Ki67+	209.613526348 469.286705218
-1	0	0	Ki67+	856.89930761 965.337789085
-1	0	0	Ki67+	1261.61409973 2113.31392571
-1	0	0	Ki67+	594.754050196 700.716637595
-1	0	0	Ki67+	398.830255607 196.026769604
-1	0	0	Ki67+	1721.42200874 1575.56485145
-1	0	0	Ki67+	1895.69538146 1430.45641613
-1	0	0	Ki67+	1184.07026786 151.256314831
-1	0	0	Ki67+	2012.83716982 1645.21495557
-1	0	0	Ki67+	1271.5628638 1099.41970914
-1	0	0	Ki67+	1947.04441301 59.5272297179
-1	0	0	Ki67+	1998.57119332 816.120528799
-1	0	0	Ki67+	979.068016807 1156.6013413
-1	0	0	Ki67+	450.958146087 992.479692883
-1	0	0	Ki67+	2136.12568287 892.448931013
-1	0	0	Ki67+	2044.50357944 1428.57732899
-1	0	0	Ki67+	1765.81883528 733.358396537
-1	0	0	Ki67+	1325.77304365 1384.69988506
-1	0	0	Ki67+	1339.84453727 1046.33101686
-1	0	0	Ki67+	71.837574693 1704.33512939
-1	0	0	Ki67+	1036.97040376 588.739539381
-1	0	0	Ki67+	1252.84128295 1339.47334807
-1	0	0	Ki67+	985.508989215 1612.09830539
-1	0	0	Ki67+	98.3488241646 1740.70043961
-1	0	0	Ki67+	534.518875692 2107.49592921
-1	0	0	Ki67+	1981.50162548 2064.27092204
-1	0	0	Ki67+	698.620552289 728.989205533
-1	0	0	Ki67+	330.006913389 1031.59505608
-1	0	0	Ki67+	2013.39322136 721.951173456
-1	0	0	Ki67+	1680.07666176 1549.7109304
-1	0	0	Ki67+	1825.21674403 396.918951529
-1	0	0	Ki67+	696.834939918 1655.19896103
-1	0	0	Ki67+	857.391658295 416.845845078
-1	0	0	Ki67+	840.391377395 2096.67745083
-1	0	0	Ki67+	158.311144438 1552.45890551
-1	0	0	Ki67+	2045.1002252 1678.96574353
-1	0	0	Ki67+	1521.30094363 749.435291261
-1	0	0	Ki67+	492.324348371 1693.10230718
-1	0	0	Ki67+	1846.15232015 1114.02973209
-1	0	0	Ki67+	1163.16193167 1993.81266565
-1	0	0	Ki67+	699.969145635 1632.22322461
-1	0	0	Ki67+	526.313537766 593.221494717
-1	0	0	Ki67+	490.752314003 182.354111315
-1	0	0	Ki67+	1584.02207961 1182.2653191
-1	0	0	Ki67+	1275.10617152 2092.33051158
-1	0	0	Ki67+	483.69604776 1091.25307471
-1	0	0	Ki67+	1379.00909367 1391.72234155
-1	0	0	Ki67+	393.823981093 1974.10707338
-1	0	0	Ki67+	1694.04194767 517.656360825
-1	0	0	Ki67+	2026.69411373 1048.8341794
-1	0	0	Ki67+	824.242391833 1771.07072539
-1	0	0	Ki67+	1947.09171298 18.1245156055
-1	0	0	Ki67+	1800.81658738 786.053713035
-1	0	0	Ki67+	9.87343174384 955.669521104
-1	0	0	Ki67+	1833.85357855 1835.01367513
-1	0	0	Ki67+	1864.3794528 1907.55041255
-1	0	0	Ki67+	1593.46369473 1773.16769038
-1	0	0	Ki67+	1685.0840004 911.52960944
-1	0	0	Ki67+	1567.69316087 1961.13706792
-1	0	0	Ki67+	1708.22994558 1299.45854892
-1	0	0	Ki67+	812.937206245 507.930972438
-1	0	0	Ki67+	753.878144539 2037.45935999
-1	0	0	Ki67+	600.612307582 953.618858146
-1	0	0	Ki67+	546.583246928 1623.48743981
-1	0	0	Ki67+	851.184069232 1183.6593563
-1	0	0	Ki67+	602.205630513 491.136838325
-1	0	0	Ki67+	1801.75060768 842.627739338
-1	0	0	Ki67+	892.546242807 466.217533534
-1	0	0	Ki67+	1065.04359025 1299.63934936
-1	0	0	Ki67+	1495.84259618 57.6369305259
-1	0	0	Ki67+	1366.92779431 512.801542897
-1	0	0	Ki67+	178.160503715 429.120214902
-1	0	0	Ki67+	1876.225601 293.530373188
-1	0	0	Ki67+	178.635228418 1525.13796909
-1	0	0	Ki67+	1171.53392646 736.274290715
-1	0	0	Ki67+	1439.32444889 1659.8611187
-1	0	0	Ki67+	949.404627126 1270.47031653
-1	0	0	Ki67+	1620.07253122 329.622877495
-1	0	0	Ki67+	424.425736096 1030.55572903
-1	0	0	Ki67+	1017.56164456 928.299482522
-1	0	0	Ki67+	879.810461918 1033.64138047
-1	0	0	Ki67+	2029.14177756 1538.10308448
-1	0	0	Ki67+	216.598353884 54.7700450648
-1	0	0	Ki67+	174.288372266 1624.97748383
-1	0	0	Ki67+	27.8963599196 570.359890153
-1	0	0	Ki67+	524.059835884 1395.44160774
-1	0	0	Ki67+	1468.86597863 1483.6623407
-1	0	0	Ki67+	163.35749962 320.442438171
-1	0	0	Ki67+	777.43829464 1149.22619855
-1	0	0	Ki67+	1660.00526108 1305.06271988
-1	0	0	Ki67+	889.945266808 1512.1153328
-1	0	0	Ki67+	772.261644427 1428.37421664
-1	0	0	Ki67+	1101.00106434 313.138677242
-1	0	0	Ki67+	1455.02898811 1574.73908186
-1	0	0	Ki67+	298.716708099 882.175228631
-1	0	0	Ki67+	1459.11633062 2104.86596976
-1	0	0	Ki67+	1389.28878894 649.535143375
-1	0	0	Ki67+	183.881700212 1880.39281213
-1	0	0	Ki67+	1847.4357597 1869.82139132
-1	0	0	Ki67+	832.26106962 725.266609495
-1	0	0	Ki67+	327.394016132 890.380591966
-1	0	0	Ki67+	508.578268245 1272.11354682
-1	0	0	Ki67+	1987.23857886 870.212648549
-1	0	0	Ki67+	1067.30002445 293.971094212
-1	0	0	Ki67+	1000.22812762 761.419058918
-1	0	0	Ki67+	985.712573467 1698.88539904
-1	0	0	Ki67+	848.103481565 184.737964779
-1	0	0	Ki67+	633.515251112 557.494380935
-1	0	0	Ki67+	1377.58775543 267.978446965
-1	0	0	Ki67+	603.61006584 1648.38405668
-1	0	0	Ki67+	558.653239355 270.176893704
-1	0	0	Ki67+	1283.13330835 1331.07978614
-1	0	0	Ki67+	2122.67151823 439.968598977
-1	0	0	Ki67+	1677.26241208 1075.85568574
-1	0	0	Ki67+	1233.74280838 1148.02459672
-1	0	0	Ki67+	1407.40764549 1636.02930251
-1	0	0	Ki67+	131.904584266 230.3136851
-1	0	0	Ki67+	1983.47439567 1098.07946183
-1	0	0	Ki67+	1818.93201086 1242.3060915
-1	0	0	Ki67+	327.340512326 2011.30271785
-1	0	0	Ki67+	192.112222326 1719.51897128
-1	0	0	Ki67+	1907.18763269 374.932779781
-1	0	0	Ki67+	1983.22446404 1309.00722426
-1	0	0	Ki67+	579.389672183 894.577439863
-1	0	0	Ki67+	1570.38344827 680.045964973
-1	0	0	Ki67+	514.726077732 540.350065795
-1	0	0	Ki67+	1103.17876477 347.35306673
-1	0	0	Ki67+	1049.94037785 1609.67147244
-1	0	0	Ki67+	878.002989521 1739.15566235
-1	0	0	Ki67+	1578.49332351 319.232754777
-1	0	0	Ki67+	37.557194365 229.261124502
-1	0	0	Ki67+	50.6955869993 1672.13310925
-1	0	0	Ki67+	2051.44611548 2113.26235634
-1	0	0	Ki67+	9.08277681788 1288.57803034
-1	0	0	Ki67+	1606.68384539 3.82889434934
-1	0	0	Ki67+	649.821882167 317.577836993
-1	0	0	Ki67+	663.970106738 865.18550528
-1	0	0	Ki67+	2029.89790065 1663.02144923
-1	0	0	Ki67+	1389.23830329 1166.49027571
-1	0	0	Ki67+	1862.77145928 1411.23611426
-1	0	0	Ki67+	333.351711673 1873.61898532
-1	0	0	Ki67+	450.603695507 1854.85300895
-1	0	0	Ki67+	1463.99708237 842.766608317
-1	0	0	Ki67+	1909.40163855 1773.65094431
-1	0	0	Ki67+	847.180459698 2137.1381416
-1	0	0	Ki67+	513.216399082 1422.32257616
-1	0	0	Ki67+	810.145870562 267.524574251
-1	0	0	Ki67+	998.651018929 1352.41487194
-1	0	0	Ki67+	1489.75907616 1461.09200881
-1	0	0	Ki67+	441.705956348 473.072819458
-1	0	0	Ki67+	1161.90031848 655.70437729
-1	0	0	Ki67+	1869.70102019 753.323384936
-1	0	0	Ki67+	1845.43431028 431.330270689
-1	0	0	Ki67+	1539.48335486 780.121257099
-1	0	0	Ki67+	286.42930798 256.447470302
-1	0	0	Ki67+	181.099086313 617.1870833
-1	0	0	Ki67+	1646.52862937 1354.95598508
-1	0	0	Ki67+	526.558540251 2017.4229977
-1	0	0	Ki67+	68.321867083 1316.92271791
-1	0	0	Ki67+	247.807608707 700.719725409
-1	0	0	Ki67+	381.376797493 95.4258056036
-1	0	0	Ki67+	1330.52421103 577.680214663
-1	0	0	Ki67+	1982.92112242 1527.06601863
-1	0	0	Ki67+	1052.28592565 1662.10745929
-1	0	0	Ki67+	849.192008858 353.342079474
-1	0	0	Ki67+	877.786680117 902.849517384
-1	0	0	Ki67+	1427.90899801 1130.9185248
-1	0	0	Ki67+	399.539516232 979.591850403
-1	0	0	Ki67+	934.985571046 2130.43585727
-1	0	0	Ki67+	836.409066942 834.468723123
-1	0	0	Ki67+	1362.11445812 399.576536393
-1	0	0	Ki67+	553.035512182 1975.71566004
-1	0	0	Ki67+	531.530495235 783.501860595
-1	0	0	Ki67+	373.901507031 1464.15964174
-1	0	0	Ki67+	519.439187546 1657.04526629
-1	0	0	Ki67+	1449.14335241 1263.69327973
-1	0	0	Ki67+	1104.91059941 1881.16062217
-1	0	0	Ki67+	1549.00315532 1824.25325354
-1	0	0	Ki67+	17.8478077828 439.222387239
-1	0	0	Ki67+	1280.41764166 722.827749936
-1	0	0	Ki67+	595.599185603 1750.39424153
-1	0	0	Ki67+	1061.58568054 240.699442518
-1	0	0	Ki67+	1946.34599092 422.109089764
-1	0	0	Ki67+	612.711676934 1047.58364542
-1	0	0	Ki67+	1673.34872462 1941.79714678
-1	0	0	Ki67+	1718.42176418 1689.82153377
-1	0	0	Ki67+	1071.75983793 1776.15808135
-1	0	0	Ki67+	1915.28677908 1395.07114862
-1	0	0	Ki67+	2059.24401467 249.334525426
-1	0	0	Ki67+	89.4870541813 1223.69473839
-1	0	0	Ki67+	361.812298941 2131.20764851
-1	0	0	Ki67+	2113.8483711 963.726045871
-1	0	0	Ki67+	1245.276883 1192.40722318
-1	0	0	Ki67+	309.839819966 456.699503029
-1	0	0	Ki67+	285.293168831 174.587759978
-1	0	0	Ki67+	405.720252914 1801.9857042
-1	0	0	Ki67+	2050.8201487 878.453286497
-1	0	0	Ki67+	1167.41459638 1804.2575624
-1	0	0	Ki67+	1926.44332606 1807.75697612
-1	0	0	Ki67+	1663.0723454 1003.48386517
-1	0	0	Ki67+	1754.91023424 164.167214731
-1	0	0	Ki67+	1348.2815762 856.27360856
-1	0	0	Ki67+	1022.01292571 1623.66795624
-1	0	0	Ki67+	1510.5655931 2136.89698265
-1	0	0	Ki67+	1727.30803981 224.507200009
-1	0	0	Ki67+	1667.30574291 1795.68414577
-1	0	0	Ki67+	1854.38777747 533.676398871
-1	0	0	Ki67+	1533.1367852 2067.05753752
-1	0	0	Ki67+	531.896377837 1858.32140836
-1	0	0	Ki67+	1183.26673297 1562.84153311
-1	0	0	Ki67+	648.710436548 40.7348857487
-1	0	0	Ki67+	1490.91345291 584.595471496
-1	0	0	Ki67+	118.68408923 58.232740946
-1	0	0	Ki67+	1515.97951166 535.592748282
-1	0	0	Ki67+	1070.68318079 2120.89457891
-1	0	0	Ki67+	1466.6109538 536.530165085
-1	0	0	Ki67+	770.640598134 287.868677632
-1	0	0	Ki67+	264.92369356 625.193564702
-1	0	0	Ki67+	84.0520753955 1358.16525839
-1	0	0	Ki67+	1759.46966497 108.378376102
-1	0	0	Ki67+	425.007195978 599.611581033
-1	0	0	Ki67+	284.444159651 945.14417581
-1	0	0	Ki67+	1324.49313652 517.953039006
-1	0	0	Ki67+	991.382600647 1330.83364129
-1	0	0	Ki67+	1178.29186127 1933.01038086
-1	0	0	Ki67+	1391.98602659 487.536590873
-1	0	0	Ki67+	767.902329878 2086.33008717
-1	0	0	Ki67+	1489.66341612 497.405427092
-1	0	0	Ki67+	67.5209490007 583.785530936
-1	0	0	Ki67+	233.152750732 198.668895747
-1	0	0	Ki67+	884.442057805 155.700419875
-1	0	0	Ki67+	224.644484719 932.14942006
-1	0	0	Ki67+	2072.49450809 1697.3852099
-1	0	0	Ki67+	472.369117182 1979.72330459
-1	0	0	Ki67+	253.325743637 844.276962981
-1	0	0	Ki67+	247.574978441 2077.56441538
-1	0	0	Ki67+	1570.70313633 1791.17460362
-1	0	0	Ki67+	514.370451404 1790.2695229
-1	0	0	Ki67+	1817.82141762 113.8607476
-1	0	0	Ki67+	395.534930383 953.694739035
-1	0	0	Ki67+	233.410188407 999.538834163
-1	0	0	Ki67+	1950.36339531 714.223140765
-1	0	0	Ki67+	344.419295233 875.474907528
-1	0	0	Ki67+	458.080438995 369.202777728
-1	0	0	Ki67+	420.809173998 1188.34238797
-1	0	0	Ki67+	991.175656977 1845.43501742
-1	0	0	Ki67+	1811.49797929 2031.64749834
-1	0	0	Ki67+	166.169674602 1994.87572887
-1	0	0	Ki67+	292.734218195 1369.95634325
-1	0	0	Ki67+	2018.25303318 976.784302351
-1	0	0	Ki67+	714.111663643 39.4453969096
-1	0	0	Ki67+	838.05549901 484.804739945
-1	0	0	Ki67+	1407.46919488 1906.24490081
-1	0	0	Ki67+	362.861997646 566.40696665
-1	0	0	Ki67+	2028.87077742 1593.70963655
-1	0	0	Ki67+	611.577856131 1116.24302416
-1	0	0	Ki67+	1885.55776363 1227.34469219
-1	0	0	Ki67+	1984.09178803 1356.73631128
-1	0	0	Ki67+	634.695609263 1271.86287178
-1	0	0	Ki67+	540.083809872 138.402992275
-1	0	0	Ki67+	56.9297455978 804.158477846
-1	0	0	Ki67+	513.632557155 2143.15820859
-1	0	0	Ki67+	1350.65404687 747.78412122
-1	0	0	Ki67+	1139.82979126 413.445159703
-1	0	0	Ki67+	1884.15369845 2127.89309786
-1	0	0	Ki67+	570.836143673 810.643878351
-1	0	0	Ki67+	125.380794021 1807.62664114
-1	0	0	Ki67+	2051.70534123 140.741593887
-1	0	0	Ki67+	1638.17955998 1594.66746874
-1	0	0	Ki67+	1172.40772543 1218.5007157
-1	0	0	Ki67+	1055.30400823 347.083808074
-1	0	0	Ki67+	482.735475023 528.659960907
-1	0	0	Ki67+	1047.44962544 786.13821637
-1	0	0	Ki67+	2079.7025647 793.260989906
-1	0	0	Ki67+	269.083657331 399.710202207
-1	0	0	Ki67+	718.520552782 454.12424532
-1	0	0	Ki67+	266.604740597 1162.71348774
-1	0	0	Ki67+	1684.47113623 1809.75356042
-1	0	0	Ki67+	568.424703195 1101.8510382
-1	0	0	Ki67+	898.572544603 19.4508153976
-1	0	0	Ki67+	1057.52678934 925.160603506
-1	0	0	Ki67+	1126.42769731 373.529861817
-1	0	0	Ki67+	1562.9146217 1206.17249258
-1	0	0	Ki67+	904.810697488 1705.16987765
-1	0	0	Ki67+	1367.88239502 1000.90532588
-1	0	0	Ki67+	822.326228494 1692.02130627
-1	0	0	Ki67+	934.151533286 2069.67011739
-1	0	0	Ki67+	1027.94473956 1161.09134973
-1	0	0	Ki67+	67.8397897224 1563.13934296
-1	0	0	Ki67+	93.9551995457 1274.051693
-1	0	0	Ki67+	416.914336482 1891.83313485
-1	0	0	Ki67+	1699.94773884 1779.53727925
-1	0	0	Ki67+	646.700938504 1663.24338715
-1	0	0	Ki67+	1954.03292596 992.069269268
-1	0	0	Ki67+	1470.47118441 401.338179935
-1	0	0	Ki67+	1702.30451198 616.956322558
-1	0	0	Ki67+	652.989487879 1940.62120842
-1	0	0	Ki67+	1291.64001891 2130.55036848
-1	0	0	Ki67+	791.228059258 1066.31263159
-1	0	0	Ki67+	441.855030214 646.428584989
-1	0	0	Ki67+	771.147592865 1602.44022973
-1	0	0	Ki67+	1954.97684114 165.394497124
-1	0	0	Ki67+	1636.37085833 2002.27035967
-1	0	0	Ki67+	2076.79365806 664.164075719
-1	0	0	Ki67+	1384.72320974 2084.09325822
-1	0	0	Ki67+	690.279703141 571.996837261
-1	0	0	Ki67+	410.439775321 730.988201419
-1	0	0	Ki67+	285.860454039 79.0841350102
-1	0	0	Ki67+	576.397894741 440.268043652
-1	0	0	Ki67+	1369.75309021 102.075216256
-1	0	0	Ki67+	212.295874243 189.409856864
-1	0	0	Ki67+	1150.37653126 2019.50277976
-1	0	0	Ki67+	1669.41656367 893.333300174
-1	0	0	Ki67+	1437.20366902 1976.85488705
-1	0	0	Ki67+	210.683125044 1683.40916402
-1	0	0	Ki67+	1262.98586458 1296.82526143
-1	0	0	Ki67+	1642.89151181 1409.58683574
-1	0	0	Ki67+	647.291338352 960.122548606
-1	0	0	Ki67+	1201.43488989 1819.65395835
-1	0	0	Ki67+	1355.7557458 789.42729985
-1	0	0	Ki67+	300.261940765 1908.29391052
-1	0	0	Ki67+	1315.07797092 1265.53093251
-1	0	0	Ki67+	671.396772791 2006.65076155
-1	0	0	Ki67+	82.007204623 1885.18378479
-1	0	0	Ki67+	1077.76828533 1797.13453525
-1	0	0	Ki67+	2119.89902092 748.032603059
-1	0	0	Ki67+	1951.69296337 1096.48505971
-1	0	0	Ki67+	171.560362395 205.979713159
-1	0	0	Ki67+	695.426953733 2009.57268949
-1	0	0	Ki67+	251.664911067 757.31598917
-1	0	0	Ki67+	1133.14889923 347.444527141
-1	0	0	Ki67+	703.651450981 1455.36265365
-1	0	0	Ki67+	1227.04499762 1580.74903455
-1	0	0	Ki67+	350.580134375 1211.61434234
-1	0	0	Ki67+	557.066261641 153.085787581
-1	0	0	Ki67+	1475.03928954 124.965663141
-1	0	0	Ki67+	763.645860373 480.963772694
-1	0	0	Ki67+	173.453845486 1219.27600929
-1	0	0	Ki67+	231.866332863 2061.47104206
-1	0	0	Ki67+	1776.55557874 553.970710231
-1	0	0	Ki67+	1149.62302803 763.324674539
-1	0	0	Ki67+	272.455480404 1849.41597617
-1	0	0	Ki67+	258.60689971 1791.38603366
-1	0	0	Ki67+	2035.74550459 1493.01087348
-1	0	0	Ki67+	637.438767841 739.811399358
-1	0	0	Ki67+	141.924005763 111.541112292
-1	0	0	Ki67+	1345.3191997 84.7585182695
-1	0	0	Ki67+	1772.70690462 254.734501166
-1	0	0	Ki67+	1384.14271677 183.544710745
-1	0	0	Ki67+	777.211304995 1967.51140987
-1	0	0	Ki67+	1018.43919096 147.964799178
-1	0	0	Ki67+	367.932610148 1242.22492405
-1	0	0	Ki67+	335.813288951 1724.90906399
-1	0	0	Ki67+	1882.7934703 1493.3084637
-1	0	0	Ki67+	994.528279317 954.098546168
-1	0	0	Ki67+	1972.37036553 1659.91743594
-1	0	0	Ki67+	10.8781039872 1463.05991507
-1	0	0	Ki67+	2027.74284955 44.0167650555
-1	0	0	Ki67+	1787.18104161 1492.02032327
-1	0	0	Ki67+	1106.38517402 1908.42013313
-1	0	0	Ki67+	1015.58595612 569.104453866
-1	0	0	Ki67+	624.606994922 1755.20864062
-1	0	0	Ki67+	258.278947959 1212.41573289
-1	0	0	Ki67+	701.937043776 1687.75263718
-1	0	0	Ki67+	608.682220746 811.131304673
-1	0	0	Ki67+	903.78774983 661.270209237
-1	0	0	Ki67+	58.9250628836 1887.28827691
-1	0	0	Ki67+	1865.70799497 1943.15753883
-1	0	0	Ki67+	1233.72320999 212.437997172
-1	0	0	Ki67+	1279.71945761 1132.11026783
-1	0	0	Ki67+	143.47758342 641.278882201
-1	0	0	Ki67+	1288.81403615 1968.6933665
-1	0	0	Ki67+	468.682616129 32.2349879338
-1	0	0	Ki67+	1206.95953954 959.408180068
-1	0	0	Ki67+	1209.58744632 1339.22816952
-1	0	0	Ki67+	1025.65159156 1802.43179564
-1	0	0	Ki67+	1804.60657707 1745.41692241
-1	0	0	Ki67+	12.9617683083 2048.79066263
-1	0	0	Ki67+	1306.02729652 1893.36098052
-1	0	0	Ki67+	1742.93860125 1402.88347081
-1	0	0	Ki67+	1853.11609647 558.778089268
-1	0	0	Ki67+	24.0886966159 346.292514501
-1	0	0	Ki67+	326.611260013 292.309184798
-1	0	0	Ki67+	811.372544306 1456.10417334
-1	0	0	Ki67+	319.935062031 1565.22656805
-1	0	0	Ki67+	1294.29689612 893.65125653
-1	0	0	Ki67+	938.806818132 718.444471523
-1	0	0	Ki67+	1423.41830013 1391.6147427
-1	0	0	Ki67+	1822.79060478 2062.74226106
-1	0	0	Ki67+	1942.55696964 1407.53507154
-1	0	0	Ki67+	592.380697101 1568.09438291
-1	0	0	Ki67+	1882.26028397 982.67496826
-1	0	0	Ki67+	845.674308489 274.951175519
-1	0	0	Ki67+	928.473729567 1799.0702783
-1	0	0	Ki67+	759.377239063 350.178484435
-1	0	0	Ki67+	1206.92720945 1425.36170974
-1	0	0	Ki67+	1186.12876502 1614.35853993
-1	0	0	Ki67+	1040.70916491 273.551119191
-1	0	0	Ki67+	1769.95266829 1138.57111673
-1	0	0	Ki67+	1461.5581727 370.220646948
-1	0	0	Ki67+	867.947049271 1575.70138481
-1	0	0	Ki67+	972.411119701 1314.5918121
-1	0	0	Ki67+	492.545969095 84.7503973268
-1	0	0	Ki67+	1965.78498748 281.644250353
-1	0	0	Ki67+	16.6137261172 1696.2600347
-1	0	0	Ki67+	1715.02953357 2067.96012459
-1	0	0	Ki67+	447.589260754 2047.31185516
-1	0	0	Ki67+	1075.01666359 1685.15185182
-1	0	0	Ki67+	1664.58487186 511.170244814
-1	0	0	Ki67+	121.153709598 601.734749401
-1	0	0	Ki67+	1380.05741437 10.2176843868
-1	0	0	Ki67+	774.722241204 174.4030866
-1	0	0	Ki67+	2109.6276138 264.412443516
-1	0	0	Ki67+	15.6722033638 86.8309390051
-1	0	0	Ki67+	1717.52906903 804.764267801
-1	0	0	Ki67+	59.5102320836 2047.2877525
-1	0	0	Ki67+	241.108572587 1903.47195664
-1	0	0	Ki67+	1021.47026011 1941.87326437
-1	0	0	Ki67+	617.200424582 542.270614882
-1	0	0	Ki67+	1811.24529977 595.471597769
-1	0	0	Ki67+	372.277354641 1721.58580756
-1	0	0	Ki67+	1607.49617971 866.125590044
-1	0	0	Ki67+	175.933041198 1817.53955439
-1	0	0	Ki67+	1516.35556893 1551.3623495
-1	0	0	Ki67+	1485.94522842 1003.07076649
-1	0	0	Ki67+	1217.63732041 624.357668606
-1	0	0	Ki67+	906.589937269 1812.72945669
-1	0	0	Ki67+	908.818216008 1994.46190175
-1	0	0	Ki67+	906.571710366 1251.689382
-1	0	0	Ki67+	511.024996694 1008.38159366
-1	0	0	Ki67+	870.398638604 2069.4510012
-1	0	0	Ki67+	1057.66110217 1704.12826971
-1	0	0	Ki67+	1444.5721282 2124.52665922
-1	0	0	Ki67+	1487.12728285 771.003531087
-1	0	0	Ki67+	190.93499358 1089.63812121
-1	0	0	Ki67+	2061.11111458 1078.45510545
-1	0	0	Ki67+	1342.30648034 1823.94532269
-1	0	0	Ki67+	2133.44454108 1365.20066644
-1	0	0	Ki67+	1628.87710029 1147.67408774
-1	0	0	Ki67+	1186.57167016 1459.25571445
-1	0	0	Ki67+	1797.72471645 808.613639895
-1	0	0	Ki67+	2085.93302821 1440.2371802
-1	0	0	Ki67+	468.206806083 196.479739388
-1	0	0	Ki67+	1523.23125698 1770.41162578
-1	0	0	Ki67+	1047.38133835 1126.00567174
-1	0	0	Ki67+	2060.72950452 1223.71193025
-1	0	0	Ki67+	2084.63543625 768.825844917
-1	0	0	Ki67+	362.990000251 415.241383034
-1	0	0	Ki67+	1727.69787051 1607.97149623
-1	0	0	Ki67+	1477.22794608 894.612733709
-1	0	0	Ki67+	909.068150246 900.202969194
-1	0	0	Ki67+	197.219844313 221.443033596
-1	0	0	Ki67+	138.132778118 1038.46473327
-1	0	0	Ki67+	1741.13113822 938.026567431
-1	0	0	Ki67+	2085.62366994 32.4391914157
-1	0	0	Ki67+	988.471921288 846.246612921
-1	0	0	Ki67+	947.422835872 550.472468041
-1	0	0	Ki67+	310.897992345 1721.48863194
-1	0	0	Ki67+	1076.59532009 764.21114692
-1	0	0	Ki67+	1455.38394294 1288.91017124
-1	0	0	Ki67+	1198.5164928 58.7858462272
-1	0	0	Ki67+	1928.04969951 2058.68321099
-1	0	0	Ki67+	1740.11998509 1541.99854404
-1	0	0	Ki67+	1938.40744241 1007.79169333
-1	0	0	Ki67+	1645.10595147 1052.75572793
-1	0	0	Ki67+	1038.21055073 161.479580007
-1	0	0	Ki67+	603.972489449 765.381089784
-1	0	0	Ki67+	1014.46831092 257.215620916
-1	0	0	Ki67+	877.861247468 1400.55227902
-1	0	0	Ki67+	758.558267171 1742.11030166
-1	0	0	Ki67+	1283.80201777 1283.3015156
-1	0	0	Ki67+	1899.58187681 323.041806635
-1	0	0	Ki67+	1981.01555446 661.861894438
-1	0	0	Ki67+	2118.43159395 366.06073372
-1	0	0	Ki67+	93.8581354295 2071.99304009
-1	0	0	Ki67+	570.30523354 351.020680804
-1	0	0	Ki67+	1440.69824229 334.750817481
-1	0	0	Ki67+	1287.69856322 1746.68868515
-1	0	0	Ki67+	1994.69795329 1731.38104974
-1	0	0	Ki67+	1930.46080539 543.124975431
-1	0	0	Ki67+	1577.90916054 598.912706963
-1	0	0	Ki67+	1603.06708728 1531.21025627
-1	0	0	Ki67+	1626.6848558 1171.0450794
-1	0	0	Ki67+	124.392869903 1561.48160755
-1	0	0	Ki67+	742.377934923 2.72250432849
-1	0	0	Ki67+	945.230980311 997.040190947
-1	0	0	Ki67+	1124.33277751 571.997688072
-1	0	0	Ki67+	203.321915151 1402.86472671
-1	0	0	Ki67+	2124.64418997 997.90009722
-1	0	0	Ki67+	2039.22713144 900.295430513
-1	0	0	Ki67+	541.494953537 239.090174011
-1	0	0	Ki67+	935.635011562 1761.22456851
-1	0	0	Ki67+	1834.60843159 1899.50454264
-1	0	0	Ki67+	1362.27533288 1766.90731702
-1	0	0	Ki67+	1461.4749277 1871.61051934
-1	0	0	Ki67+	799.179775136 1865.69932809
-1	0	0	Ki67+	1201.86645154 524.585443683
-1	0	0	Ki67+	1556.67677847 966.5751626
-1	0	0	Ki67+	1216.79345778 1887.11770068
-1	0	0	Ki67+	408.645899843 383.758161176
-1	0	0	Ki67+	1682.30963936 1138.1094493
-1	0	0	Ki67+	1120.53779393 1382.19033203
-1	0	0	Ki67+	1994.41054222 1632.74678938
-1	0	0	Ki67+	363.289746237 793.751492125
-1	0	0	Ki67+	822.785607408 193.453041758
-1	0	0	Ki67+	178.466154243 728.167459702
-1	0	0	Ki67+	41.4747611982 1546.72989702
-1	0	0	Ki67+	1640.19540184 1280.4525884
-1	0	0	Ki67+	1053.33988676 1203.07263586
-1	0	0	Ki67+	419.37884162 437.162923093
-1	0	0	Ki67+	1874.0820295 1877.77416684
-1	0	0	Ki67+	1579.80743069 163.46962085
-1	0	0	Ki67+	1649.35699324 585.5616701
-1	0	0	Ki67+	1120.66988806 1272.73280286
-1	0	0	Ki67+	384.130962356 1815.43748928
-1	0	0	Ki67+	187.907213933 1604.50729793
-1	0	0	Ki67+	1623.15219301 1212.61419956
-1	0	0	Ki67+	893.231453486 505.331021277
-1	0	0	Ki67+	81.3165297775 1466.54110723
-1	0	0	Ki67+	1882.16585839 403.659858663
-1	0	0	Ki67+	1963.73220018 1863.62245856
-1	0	0	Ki67+	1910.78409136 687.681734332
-1	0	0	CD3+/CD8+/Ki67+	583.970522997 282.383525816
-1	0	0	CD3+/CD8+/Ki67+	828.400624892 1222.09888974
-1	0	0	CD3+/CD8+/Ki67+	1000.02914383 1806.14958186
-1	0	0	CD3+/CD8+/Ki67+	1872.62070673 1445.46312121
-1	0	0	CD3+/CD8+/Ki67+	505.161163648 1970.72781041
-1	0	0	CD3+/CD8+/Ki67+	1364.13253169 1246.70434415
-1	0	0	CD3+/CD8+/Ki67+	1080.57239005 868.010539417
-1	0	0	CD3+/CD8+/Ki67+	509.962200092 1935.23987766
-1	0	0	CD3+/CD8+/Ki67+	2107.67784133 300.009096252
-1	0	0	CD3+/CD8+/Ki67+	169.965197023 9.53170005594
-1	0	0	CD3+/CD8+/Ki67+	446.754810963 1552.48594407
-1	0	0	CD3+/CD8+/Ki67+	1365.85630398 1426.00203624
-1	0	0	CD3+/CD8+/Ki67+	265.78842782 1555.17624204
-1	0	0	CD3+/CD8+/Ki67+	1198.6943495 6.77539318732
-1	0	0	CD3+/CD8+/Ki67+	1762.11076098 787.573124663
-1	0	0	CD3+/CD8+/Ki67+	793.001289133 1814.59486505
-1	0	0	CD3+/CD8+/Ki67+	2083.00873134 185.200204601
-1	0	0	CD3+/CD8+/Ki67+	1835.80972421 935.010467332
-1	0	0	CD3+/CD8+/Ki67+	2036.28463505 1731.43208832
-1	0	0	CD3+/CD8+/Ki67+	664.391961899 1018.69566463
-1	0	0	CD3+/CD8+/Ki67+	1560.91549259 2147.70042816
-1	0	0	CD3+/CD8+/Ki67+	78.0883169402 453.166376765
-1	0	0	CD3+/CD8+/Ki67+	1923.39226123 1317.39034157
-1	0	0	CD3+/CD8+/Ki67+	691.980630402 1567.91294936
-1	0	0	CD3+/CD8+/Ki67+	570.252566556 1696.48669995
-1	0	0	CD3+/CD8+/Ki67+	1039.3555851 1446.5278985
-1	0	0	CD3+/CD8+/Ki67+	740.880880433 1588.8734923
-1	0	0	CD3+/CD8+/Ki67+	242.273555191 310.699093838
-1	0	0	CD3+/CD8+/Ki67+	2090.8632604 2022.6943597
-1	0	0	CD3+/CD8+/Ki67+	1832.62320833 1146.2678518
-1	0	0	CD3+/CD8+/Ki67+	90.3408918783 512.330187074
-1	0	0	CD3+/CD8+/Ki67+	2066.26498695 2065.31511048
-1	0	0	CD3+/CD8+/Ki67+	588.610098241 1612.01110331
-1	0	0	CD3+/CD8+/Ki67+	715.057774168 1501.23300534
-1	0	0	CD3+/CD8+/Ki67+	1300.07808221 26.9802571099
-1	0	0	CD3+/CD8+/Ki67+	1788.06306345 1716.16928575
-1	0	0	CD3+/CD8+/Ki67+	641.727570547 486.955081653
-1	0	0	CD3+/CD8+/Ki67+	1333.07795402 169.471940942
-1	0	0	CD3+/CD8+/Ki67+	1067.80818272 964.188658857
-1	0	0	CD3+/CD8+/Ki67+	111.219215664 1334.19359757
-1	0	0	CD3+/CD8+/Ki67+	254.391196731 61.9642939286
-1	0	0	CD3+/CD8+/Ki67+	1593.63767128 2045.0826027
-1	0	0	CD3+/CD8+/Ki67+	2116.4284812 1282.01348427
-1	0	0	CD3+/CD8+/Ki67+	966.172535854 2004.55163605
-1	0	0	CD3+/CD8+/Ki67+	2037.95139859 413.609268196
-1	0	0	CD3+/CD8+/Ki67+	1374.45653408 1619.77138188
-1	0	0	CD3+/CD8+/Ki67+	933.429143185 241.171069283
-1	0	0	CD3+/CD8+/Ki67+	1143.66076849 1779.64226387
-1	0	0	CD3+/CD8+/Ki67+	1683.70224398 1268.43462984
-1	0	0	CD3+/CD8+/Ki67+	964.836684997 185.134645285
#EOF
