# Supplementary material for: Data-Driven Discovery of Immune Contexture Biomarkers
Source: Front Oncol. 2018 Dec 18;8:627. doi: 10.3389/fonc.2018.00627 (PMC6305402; doi:10.3389/fonc.2018.00627)
Supplement: Data Sheet 2.zip — The synthetic dataset used for verifying the approach (section 3.1; Figure 4) is provided as a collection of text files describing regions, markers, and metadata. [file Data_Sheet_2.zip › verificationDataset/testdata_061_ImageObjects.txt]

barcode_target	testdata_061
barcode_origin	-1
workflow_target_version	-1
workflow_origin	-1
workflow_origin_version	-1
iH	-1
iW	-1
user	None

-1	0	0	Ki67+	1254.81640932 356.943772134
-1	0	0	Ki67+	2023.63471475 1019.35020469
-1	0	0	Ki67+	1592.94130412 1393.76218527
-1	0	0	Ki67+	373.459018045 842.848866952
-1	0	0	Ki67+	307.428973394 400.874376484
-1	0	0	Ki67+	1755.03613504 1879.75967671
-1	0	0	Ki67+	1698.09760415 980.753834247
-1	0	0	Ki67+	330.508861041 995.377214856
-1	0	0	Ki67+	197.248771614 2064.69471051
-1	0	0	Ki67+	1355.62396156 424.827613401
-1	0	0	Ki67+	1000.69883147 1.1959862559
-1	0	0	Ki67+	937.477616653 2094.1145576
-1	0	0	Ki67+	133.861241378 121.72501551
-1	0	0	Ki67+	223.09601148 804.044442331
-1	0	0	Ki67+	573.011208947 1009.07656545
-1	0	0	Ki67+	736.013617889 1084.01694226
-1	0	0	Ki67+	1218.09079727 2062.3870673
-1	0	0	Ki67+	1874.66812898 1803.02339037
-1	0	0	Ki67+	1009.29211114 342.222823191
-1	0	0	Ki67+	551.767158779 637.750885681
-1	0	0	Ki67+	47.2491470029 1441.79821975
-1	0	0	Ki67+	2066.39359617 834.207767634
-1	0	0	Ki67+	578.87971775 637.390704462
-1	0	0	Ki67+	645.286440054 1897.7427565
-1	0	0	Ki67+	145.534306375 1471.05607039
-1	0	0	Ki67+	126.920458815 1291.09930979
-1	0	0	Ki67+	477.838867011 1686.37510091
-1	0	0	Ki67+	1541.6928637 634.038166016
-1	0	0	Ki67+	1918.54774831 118.736484109
-1	0	0	Ki67+	1320.37671964 1640.99997903
-1	0	0	Ki67+	1323.63454595 278.969622064
-1	0	0	Ki67+	21.7330188148 872.083249849
-1	0	0	Ki67+	303.218713908 1835.85481127
-1	0	0	Ki67+	1674.77558392 881.578511517
-1	0	0	Ki67+	1554.11512442 1606.87676616
-1	0	0	Ki67+	441.39306759 336.665989297
-1	0	0	Ki67+	1231.39962903 673.454386779
-1	0	0	Ki67+	858.842795522 1973.71335986
-1	0	0	Ki67+	1672.98054233 1781.7738047
-1	0	0	Ki67+	67.9850427649 1358.82218809
-1	0	0	Ki67+	1879.98247034 49.9350283333
-1	0	0	Ki67+	1219.81438843 553.991349661
-1	0	0	Ki67+	1099.63633278 1500.17816183
-1	0	0	Ki67+	1835.14040743 2064.96912562
-1	0	0	Ki67+	1503.65306268 599.551062448
-1	0	0	Ki67+	751.963876656 1692.04830082
-1	0	0	Ki67+	842.288183022 1695.97843662
-1	0	0	Ki67+	1247.09261927 1566.53370163
-1	0	0	Ki67+	51.7597054774 1650.64914394
-1	0	0	Ki67+	299.073941276 1164.53241286
-1	0	0	Ki67+	363.453129636 1313.0310488
-1	0	0	Ki67+	1867.77724051 317.271877868
-1	0	0	Ki67+	1184.01988599 1825.29806997
-1	0	0	Ki67+	2112.01162127 604.551123863
-1	0	0	Ki67+	1382.59130833 2035.72237914
-1	0	0	Ki67+	1134.92478772 1138.06741621
-1	0	0	Ki67+	269.297487838 1408.28984343
-1	0	0	Ki67+	1817.84800298 972.798295652
-1	0	0	Ki67+	721.737793034 258.773361315
-1	0	0	Ki67+	1790.11250125 600.948958171
-1	0	0	Ki67+	1531.86822957 465.25973227
-1	0	0	Ki67+	1086.39399926 880.228965005
-1	0	0	Ki67+	922.722788954 481.776253192
-1	0	0	Ki67+	208.059448162 671.156826319
-1	0	0	Ki67+	1396.98429243 1497.26896039
-1	0	0	Ki67+	306.526888456 581.18704405
-1	0	0	Ki67+	671.224371044 2115.35040506
-1	0	0	Ki67+	767.285760202 64.8553172301
-1	0	0	Ki67+	995.363630223 1002.39373904
-1	0	0	Ki67+	1734.90523672 1319.52835744
-1	0	0	Ki67+	1072.69514921 2019.05926908
-1	0	0	Ki67+	1336.66636809 118.271571168
-1	0	0	Ki67+	321.872953337 1875.25700736
-1	0	0	Ki67+	2105.8173769 1596.83957786
-1	0	0	Ki67+	1021.13372262 1621.67717783
-1	0	0	Ki67+	2146.06343759 304.813841186
-1	0	0	Ki67+	1806.03805387 2001.00736002
-1	0	0	Ki67+	825.459803065 377.552997246
-1	0	0	Ki67+	608.112100121 1826.71344158
-1	0	0	Ki67+	1685.26077131 1608.27184873
-1	0	0	Ki67+	650.942577848 1511.63730882
-1	0	0	Ki67+	329.601912897 442.897760046
-1	0	0	Ki67+	2148.48084157 1306.8359671
-1	0	0	Ki67+	1663.96975615 1446.56186312
-1	0	0	Ki67+	1894.68617638 1478.51834225
-1	0	0	Ki67+	728.188690711 1754.80273224
-1	0	0	Ki67+	1517.05156346 1437.2781527
-1	0	0	Ki67+	22.5284027042 1495.53920084
-1	0	0	Ki67+	625.857500624 1428.90674689
-1	0	0	Ki67+	1741.22363643 986.581785091
-1	0	0	Ki67+	1628.30743869 1897.33786151
-1	0	0	Ki67+	2041.84480946 1756.24248288
-1	0	0	Ki67+	52.2655277604 1716.19221874
-1	0	0	Ki67+	922.079222628 1294.65987862
-1	0	0	Ki67+	1643.13816507 443.019370657
-1	0	0	Ki67+	1949.02913375 1538.91705759
-1	0	0	Ki67+	802.108123257 1645.19646278
-1	0	0	Ki67+	386.174169115 659.813346964
-1	0	0	Ki67+	348.042639267 1752.37171235
-1	0	0	Ki67+	730.652896556 885.1453817
-1	0	0	Ki67+	1505.32048019 163.224348351
-1	0	0	Ki67+	178.802714639 1694.64073761
-1	0	0	Ki67+	1094.31433952 97.077780511
-1	0	0	Ki67+	1543.3102221 197.431843036
-1	0	0	Ki67+	559.500411966 293.178114258
-1	0	0	Ki67+	628.58928666 1370.70435917
-1	0	0	Ki67+	116.360284918 1362.11431046
-1	0	0	Ki67+	1166.10892383 546.942314708
-1	0	0	Ki67+	1201.79780663 1739.3393526
-1	0	0	Ki67+	1504.95608503 1972.73490704
-1	0	0	Ki67+	2128.92743768 1343.59249177
-1	0	0	Ki67+	764.501714272 1156.9485104
-1	0	0	Ki67+	949.612857671 1863.06773151
-1	0	0	Ki67+	1613.87806246 648.326182052
-1	0	0	Ki67+	1610.19806661 529.231605198
-1	0	0	Ki67+	1513.35804175 1019.56604296
-1	0	0	Ki67+	1654.30306532 1889.96198421
-1	0	0	Ki67+	2096.78095136 1354.85793277
-1	0	0	Ki67+	1823.31158502 1744.45010216
-1	0	0	Ki67+	57.1318294804 1049.31714254
-1	0	0	Ki67+	1407.60601457 1214.92393095
-1	0	0	Ki67+	1084.62192191 1243.82980848
-1	0	0	Ki67+	675.786715279 1023.90980661
-1	0	0	Ki67+	314.182902381 2077.78622033
-1	0	0	Ki67+	2075.17704214 411.867669735
-1	0	0	Ki67+	1918.94509999 600.973745552
-1	0	0	Ki67+	1299.29885158 2066.30860769
-1	0	0	Ki67+	948.725061239 30.0511220856
-1	0	0	Ki67+	1877.3486479 1902.01050878
-1	0	0	Ki67+	1782.78330182 242.10223456
-1	0	0	Ki67+	456.89938429 1227.33964577
-1	0	0	Ki67+	574.664144393 917.042171308
-1	0	0	Ki67+	1578.31581142 1583.69538101
-1	0	0	Ki67+	673.224101466 1405.95619187
-1	0	0	Ki67+	56.6116414268 1074.31154862
-1	0	0	Ki67+	1563.1051373 1927.42124752
-1	0	0	Ki67+	1885.99710419 1513.07369308
-1	0	0	Ki67+	373.878958404 1434.61664989
-1	0	0	Ki67+	1082.81459212 1101.3419226
-1	0	0	Ki67+	2031.99517486 1733.50658019
-1	0	0	Ki67+	281.132721707 2033.34618168
-1	0	0	Ki67+	1275.7320242 1436.40706167
-1	0	0	Ki67+	1911.39630825 1677.09891165
-1	0	0	Ki67+	2104.53156535 1502.96035854
-1	0	0	Ki67+	1094.22287195 1421.90276348
-1	0	0	Ki67+	1644.28740055 973.48674486
-1	0	0	Ki67+	1985.77340631 1424.2664333
-1	0	0	Ki67+	1073.78047742 654.158303842
-1	0	0	Ki67+	1285.09133543 274.064469448
-1	0	0	Ki67+	242.178258455 1897.50047789
-1	0	0	Ki67+	1829.0659622 32.777059863
-1	0	0	Ki67+	1014.29860889 1392.68157635
-1	0	0	Ki67+	818.123666856 139.162613228
-1	0	0	Ki67+	543.521338837 1557.47150017
-1	0	0	Ki67+	637.705875433 1578.51758017
-1	0	0	Ki67+	423.461087218 1641.88958896
-1	0	0	Ki67+	2143.17873738 1757.72379764
-1	0	0	Ki67+	1744.49280443 2007.91139103
-1	0	0	Ki67+	1317.34689044 756.976245141
-1	0	0	Ki67+	1489.75023691 2086.91446335
-1	0	0	Ki67+	528.892036014 1790.07342761
-1	0	0	Ki67+	1823.98389071 1537.15670028
-1	0	0	Ki67+	1164.32829067 57.1695221171
-1	0	0	Ki67+	1264.55751592 398.59994322
-1	0	0	Ki67+	890.778436032 863.171853306
-1	0	0	Ki67+	187.761847647 781.599859115
-1	0	0	Ki67+	21.3329614585 1430.39562702
-1	0	0	Ki67+	134.565744544 1633.45511379
-1	0	0	Ki67+	1606.98524377 1937.20028589
-1	0	0	Ki67+	864.824760891 2008.73699108
-1	0	0	Ki67+	38.6487367944 1921.36475275
-1	0	0	Ki67+	927.167284099 724.494529453
-1	0	0	Ki67+	1323.80311673 198.781028648
-1	0	0	Ki67+	1433.56342991 1803.84453698
-1	0	0	Ki67+	542.544349822 1882.73730623
-1	0	0	Ki67+	294.175713956 502.734642164
-1	0	0	Ki67+	1288.74987527 1492.02209047
-1	0	0	Ki67+	1554.54030605 1770.66038718
-1	0	0	Ki67+	814.334474869 710.349390741
-1	0	0	Ki67+	1332.51294003 1741.76980459
-1	0	0	Ki67+	157.184773739 1413.4884026
-1	0	0	Ki67+	970.404208767 325.40388418
-1	0	0	Ki67+	1677.46795522 1843.12520741
-1	0	0	Ki67+	1943.35288835 1179.39645494
-1	0	0	Ki67+	197.672379254 416.599428268
-1	0	0	Ki67+	668.741975052 2050.60544973
-1	0	0	Ki67+	315.354279826 622.408777724
-1	0	0	Ki67+	805.76844559 669.269923589
-1	0	0	Ki67+	1631.06398403 2131.68931575
-1	0	0	Ki67+	2006.41040619 1679.58221422
-1	0	0	Ki67+	1587.30659693 961.375178227
-1	0	0	Ki67+	1593.09909556 410.437495898
-1	0	0	Ki67+	474.583333696 1087.02545763
-1	0	0	Ki67+	472.760677843 522.072061405
-1	0	0	Ki67+	1562.71101002 1873.49401399
-1	0	0	Ki67+	1982.22436772 1733.61818009
-1	0	0	Ki67+	707.25369773 230.785953881
-1	0	0	Ki67+	908.019539756 1169.3543578
-1	0	0	Ki67+	352.466224664 1346.63767956
-1	0	0	Ki67+	81.2076706054 2086.3435836
-1	0	0	Ki67+	1827.41318605 1407.35072015
-1	0	0	Ki67+	1994.03537779 1041.22600875
-1	0	0	Ki67+	1886.34911326 700.928786511
-1	0	0	Ki67+	1721.81737272 679.200993626
-1	0	0	Ki67+	838.232434158 423.945668138
-1	0	0	Ki67+	458.957315712 295.448612709
-1	0	0	Ki67+	869.380687091 93.4937108554
-1	0	0	Ki67+	1501.39624765 823.980333894
-1	0	0	Ki67+	108.365072472 1088.30937839
-1	0	0	Ki67+	562.893693541 1384.89473775
-1	0	0	Ki67+	1954.31414796 1291.56403155
-1	0	0	Ki67+	607.779998313 1541.87387917
-1	0	0	Ki67+	283.892076789 1382.1654661
-1	0	0	Ki67+	1808.33397921 7.04942273796
-1	0	0	Ki67+	854.830100186 112.197693363
-1	0	0	Ki67+	1004.56781242 954.450487853
-1	0	0	Ki67+	1857.45642814 1447.43377148
-1	0	0	Ki67+	1056.88983897 621.112846079
-1	0	0	Ki67+	42.4829961103 1153.24586216
-1	0	0	Ki67+	952.61046639 855.341078298
-1	0	0	Ki67+	1079.52810211 1195.62892657
-1	0	0	Ki67+	1170.7571297 205.802621842
-1	0	0	Ki67+	1650.7236392 1391.89345104
-1	0	0	Ki67+	1980.93155386 2104.37768991
-1	0	0	Ki67+	828.589070363 535.885553933
-1	0	0	Ki67+	347.515428007 262.907064223
-1	0	0	Ki67+	1932.99511461 822.247241962
-1	0	0	Ki67+	1347.999788 784.344460818
-1	0	0	Ki67+	1575.83127066 1195.2635886
-1	0	0	Ki67+	1490.32647188 967.865537337
-1	0	0	Ki67+	62.0524229203 745.664488993
-1	0	0	Ki67+	2111.72238236 1113.14605312
-1	0	0	Ki67+	72.1020851433 883.944434457
-1	0	0	Ki67+	2017.54102632 804.097531897
-1	0	0	Ki67+	1854.6785364 817.56305952
-1	0	0	Ki67+	2132.47029196 378.439240817
-1	0	0	Ki67+	1155.7288805 235.394546269
-1	0	0	Ki67+	1136.12203272 656.143045258
-1	0	0	Ki67+	428.740363882 383.983269728
-1	0	0	Ki67+	1343.61984809 1517.57522709
-1	0	0	Ki67+	386.427593033 798.484562378
-1	0	0	Ki67+	1894.70060256 677.575889825
-1	0	0	Ki67+	668.446322871 1369.06502631
-1	0	0	Ki67+	1276.69708366 1729.76261646
-1	0	0	Ki67+	1648.22809306 1054.16581999
-1	0	0	Ki67+	1858.37899186 469.987743998
-1	0	0	Ki67+	248.979720454 1248.10589093
-1	0	0	Ki67+	581.853905798 1749.57607072
-1	0	0	Ki67+	1389.86658433 934.688058729
-1	0	0	Ki67+	1162.7956222 520.378015281
-1	0	0	Ki67+	1131.35537282 1812.93600955
-1	0	0	Ki67+	96.8106002716 1757.09513449
-1	0	0	Ki67+	816.293833486 255.094825753
-1	0	0	Ki67+	686.074730766 1968.33450788
-1	0	0	Ki67+	1407.85861268 1574.63703306
-1	0	0	Ki67+	232.724386321 1423.05238878
-1	0	0	Ki67+	833.921841538 95.919308291
-1	0	0	Ki67+	1139.647894 1678.69312756
-1	0	0	Ki67+	1598.65677875 189.216303745
-1	0	0	Ki67+	1706.58026883 9.20154712864
-1	0	0	Ki67+	1910.50163775 1763.477149
-1	0	0	Ki67+	1545.67865501 1139.85516207
-1	0	0	Ki67+	26.2149858022 178.878205858
-1	0	0	Ki67+	302.15396333 1513.33338047
-1	0	0	Ki67+	1358.62902672 1449.22721356
-1	0	0	Ki67+	1638.7348549 1695.87603714
-1	0	0	Ki67+	1367.27910455 305.858188281
-1	0	0	Ki67+	941.566029183 470.886165826
-1	0	0	Ki67+	470.665415297 601.062897043
-1	0	0	Ki67+	172.576855301 1929.88000194
-1	0	0	Ki67+	1900.7885539 881.067508652
-1	0	0	Ki67+	885.59431481 632.506586421
-1	0	0	Ki67+	811.192212453 1907.18026087
-1	0	0	Ki67+	848.503904502 1779.32998959
-1	0	0	Ki67+	1414.78057807 639.912125204
-1	0	0	Ki67+	887.67267781 889.09811863
-1	0	0	Ki67+	1538.57784186 522.435932546
-1	0	0	Ki67+	1839.14854706 573.153403132
-1	0	0	Ki67+	269.986752178 1352.86856839
-1	0	0	Ki67+	670.24772446 698.776669615
-1	0	0	Ki67+	1533.05711614 2064.38922709
-1	0	0	Ki67+	2096.05690814 1779.17691765
-1	0	0	Ki67+	364.662904275 175.335672503
-1	0	0	Ki67+	1816.61517091 1929.00036102
-1	0	0	Ki67+	492.806431142 1939.80972457
-1	0	0	Ki67+	691.723461548 1654.21109336
-1	0	0	Ki67+	915.029292725 1706.50125194
-1	0	0	Ki67+	12.7749141009 1523.42529929
-1	0	0	Ki67+	495.616815534 1117.03456632
-1	0	0	Ki67+	1449.30529027 448.25093027
-1	0	0	Ki67+	347.705244559 1273.94214211
-1	0	0	Ki67+	2021.98468261 505.776873753
-1	0	0	Ki67+	1518.39885259 1512.90887389
-1	0	0	Ki67+	701.085350378 314.059722128
-1	0	0	Ki67+	590.880953981 747.06449631
-1	0	0	Ki67+	1473.07906876 1469.81925134
-1	0	0	Ki67+	832.168777649 2085.39732935
-1	0	0	Ki67+	1159.69161898 1136.92785953
-1	0	0	Ki67+	2099.96662978 547.525293444
-1	0	0	Ki67+	1508.80363549 498.53896368
-1	0	0	Ki67+	1191.57943728 1494.76450276
-1	0	0	Ki67+	1194.14774158 480.446554232
-1	0	0	Ki67+	916.73528586 571.787336999
-1	0	0	Ki67+	1809.03627696 1763.01145345
-1	0	0	Ki67+	574.953238415 1071.65359938
-1	0	0	Ki67+	834.225436106 477.295883982
-1	0	0	Ki67+	1046.34287174 1864.01761588
-1	0	0	Ki67+	567.015837028 1807.70000515
-1	0	0	Ki67+	300.955666206 339.974470698
-1	0	0	Ki67+	627.537426839 58.0151079648
-1	0	0	Ki67+	140.400664971 1665.5271352
-1	0	0	Ki67+	144.31407781 441.274849767
-1	0	0	Ki67+	2084.78299823 1605.54023555
-1	0	0	Ki67+	1842.85041118 290.690333869
-1	0	0	Ki67+	760.49742847 622.092474039
-1	0	0	Ki67+	333.790311033 1454.67770855
-1	0	0	Ki67+	525.149978844 55.2443187864
-1	0	0	Ki67+	74.4616032557 1113.97925071
-1	0	0	Ki67+	1965.20370179 1018.24456458
-1	0	0	Ki67+	738.36436795 930.852765244
-1	0	0	Ki67+	325.29165673 1645.99322356
-1	0	0	Ki67+	221.374015243 556.001311479
-1	0	0	Ki67+	1050.0999675 1363.98799861
-1	0	0	Ki67+	230.23596103 1147.22404385
-1	0	0	Ki67+	1769.3910574 454.952528471
-1	0	0	Ki67+	2034.4220877 2026.51975789
-1	0	0	Ki67+	505.014382533 1609.30489836
-1	0	0	Ki67+	107.208968747 1329.53174885
-1	0	0	Ki67+	1997.41009625 2024.47948699
-1	0	0	Ki67+	541.404964394 388.48291593
-1	0	0	Ki67+	1166.69397157 158.551168136
-1	0	0	Ki67+	937.099026772 121.377808335
-1	0	0	Ki67+	355.481032801 964.701276685
-1	0	0	Ki67+	925.833142434 1486.35013465
-1	0	0	Ki67+	2122.44579384 455.655903228
-1	0	0	Ki67+	690.960666288 2011.08485359
-1	0	0	Ki67+	280.907192566 431.875571742
-1	0	0	Ki67+	432.751332059 1360.55524506
-1	0	0	Ki67+	750.962932711 186.596390707
-1	0	0	Ki67+	1085.4855464 1554.58851567
-1	0	0	Ki67+	1449.91171687 1912.87708892
-1	0	0	Ki67+	788.561353913 586.539206248
-1	0	0	Ki67+	1442.58020086 1960.74524736
-1	0	0	Ki67+	35.7210778754 613.869909967
-1	0	0	Ki67+	60.1986262084 532.606233273
-1	0	0	Ki67+	1351.32774522 1554.59825156
-1	0	0	Ki67+	1596.21760527 1807.84690424
-1	0	0	Ki67+	1058.91380654 1432.21365318
-1	0	0	Ki67+	265.853248864 613.770291914
-1	0	0	Ki67+	614.871883016 784.857552626
-1	0	0	Ki67+	1645.31322054 1662.56830135
-1	0	0	Ki67+	386.862166017 279.856008392
-1	0	0	Ki67+	1643.56024488 1726.33150981
-1	0	0	Ki67+	2010.62866475 991.523558125
-1	0	0	Ki67+	994.211591214 1859.80617928
-1	0	0	Ki67+	606.557659424 565.106689333
-1	0	0	Ki67+	1642.09022479 1201.49361809
-1	0	0	Ki67+	1143.06357687 1936.80633858
-1	0	0	Ki67+	2146.41780536 2095.45289768
-1	0	0	Ki67+	235.053244399 286.337557206
-1	0	0	Ki67+	2089.46871504 1873.90049632
-1	0	0	Ki67+	438.465473918 1123.14741588
-1	0	0	Ki67+	1507.84376035 27.1462902131
-1	0	0	Ki67+	152.690503751 402.201509123
-1	0	0	Ki67+	1300.08902171 565.772024933
-1	0	0	Ki67+	819.138322506 1451.63551195
-1	0	0	Ki67+	1385.72354746 506.36072722
-1	0	0	Ki67+	428.456733488 80.1568730101
-1	0	0	Ki67+	821.468420436 1155.6442563
-1	0	0	Ki67+	275.33366213 533.915722313
-1	0	0	Ki67+	1625.41080415 1614.66141123
-1	0	0	Ki67+	958.642305136 1661.14778386
-1	0	0	Ki67+	1229.33227345 1729.60240763
-1	0	0	Ki67+	814.942091562 568.573954158
-1	0	0	Ki67+	140.103437874 162.184204217
-1	0	0	Ki67+	612.842041482 260.312925746
-1	0	0	Ki67+	1479.44668602 1345.8630669
-1	0	0	Ki67+	792.107827089 1795.57693472
-1	0	0	Ki67+	560.294515683 867.568772318
-1	0	0	Ki67+	332.701636872 800.337475279
-1	0	0	Ki67+	733.32509876 392.608879993
-1	0	0	Ki67+	255.85636463 2050.49335107
-1	0	0	Ki67+	1464.24268201 2051.1183927
-1	0	0	Ki67+	642.132879644 1949.97437077
-1	0	0	Ki67+	1765.76230963 1243.4761765
-1	0	0	Ki67+	1763.09095955 353.362390625
-1	0	0	Ki67+	1153.12862134 739.949142953
-1	0	0	Ki67+	1119.50888567 834.651191699
-1	0	0	Ki67+	460.646328726 208.016239049
-1	0	0	Ki67+	1577.33106228 479.603905713
-1	0	0	Ki67+	502.578123735 614.520844752
-1	0	0	Ki67+	364.382958168 202.095453981
-1	0	0	Ki67+	9.12545260621 839.274916759
-1	0	0	Ki67+	195.90755186 359.212512984
-1	0	0	Ki67+	135.483404845 1575.16178933
-1	0	0	Ki67+	544.374171534 667.175933085
-1	0	0	Ki67+	1747.71376875 254.760878967
-1	0	0	Ki67+	1242.58574218 1290.5769681
-1	0	0	Ki67+	377.846859065 1649.1535294
-1	0	0	Ki67+	1494.15102235 686.939240922
-1	0	0	Ki67+	1270.03746352 909.448514112
-1	0	0	Ki67+	1295.45016978 1352.61318904
-1	0	0	Ki67+	1730.70508594 1224.89506052
-1	0	0	Ki67+	259.029759202 1696.32702218
-1	0	0	Ki67+	1110.81544518 2063.77159902
-1	0	0	Ki67+	1771.73645248 1936.24467003
-1	0	0	Ki67+	418.077388068 575.721838803
-1	0	0	Ki67+	1580.73496246 1493.71754786
-1	0	0	Ki67+	1899.46433772 302.241212803
-1	0	0	Ki67+	728.191810453 481.850694963
-1	0	0	Ki67+	701.488339292 1920.71387024
-1	0	0	Ki67+	1145.1379604 1465.41247441
-1	0	0	Ki67+	625.100222021 1021.25361656
-1	0	0	Ki67+	1004.39894062 1563.907619
-1	0	0	Ki67+	200.692040871 1525.41638547
-1	0	0	Ki67+	26.5011405537 1169.37354134
-1	0	0	Ki67+	1083.81451538 1822.75519877
-1	0	0	Ki67+	763.444590223 911.096197375
-1	0	0	Ki67+	628.29080348 211.470935267
-1	0	0	Ki67+	1874.66684116 350.30538335
-1	0	0	Ki67+	1913.48334486 87.2271537466
-1	0	0	Ki67+	1720.06967892 133.82999425
-1	0	0	Ki67+	1557.04818664 1240.23365269
-1	0	0	Ki67+	502.193194055 1554.96612013
-1	0	0	Ki67+	1335.90706825 1866.41127327
-1	0	0	Ki67+	2053.41696426 189.022982105
-1	0	0	Ki67+	4.07423363089 1985.07767418
-1	0	0	Ki67+	640.764671557 584.012384537
-1	0	0	Ki67+	597.434560922 163.839318063
-1	0	0	Ki67+	1444.66679608 842.071067224
-1	0	0	Ki67+	608.361547415 1047.63006108
-1	0	0	Ki67+	888.16935129 755.017088492
-1	0	0	Ki67+	1987.3311692 1509.16464181
-1	0	0	Ki67+	1359.99630733 1575.622865
-1	0	0	Ki67+	436.363842519 204.602534762
-1	0	0	Ki67+	2051.88034847 27.2515992774
-1	0	0	Ki67+	1982.84941584 920.746475859
-1	0	0	Ki67+	1714.1763263 873.000030669
-1	0	0	Ki67+	471.801564479 1881.9665181
-1	0	0	Ki67+	969.782359108 1431.72677307
-1	0	0	Ki67+	374.112017579 1787.32480278
-1	0	0	Ki67+	1950.69399633 1591.33070462
-1	0	0	Ki67+	494.768218927 863.507379223
-1	0	0	Ki67+	429.153023372 120.057667943
-1	0	0	Ki67+	269.006413806 1758.00222766
-1	0	0	Ki67+	543.769099655 1819.28964317
-1	0	0	Ki67+	1626.96247737 1945.5845855
-1	0	0	Ki67+	1228.86010824 1853.23846598
-1	0	0	Ki67+	1.13512366329 1476.95901551
-1	0	0	Ki67+	1358.57501523 1493.3670428
-1	0	0	Ki67+	1392.93424452 463.472466798
-1	0	0	Ki67+	247.707699914 1315.17828237
-1	0	0	Ki67+	1141.68056179 29.8437237673
-1	0	0	Ki67+	846.174231942 447.207491155
-1	0	0	Ki67+	257.98013993 941.290169244
-1	0	0	Ki67+	1920.42009118 1068.61872535
-1	0	0	Ki67+	1294.96679128 1534.51391361
-1	0	0	Ki67+	309.633871753 242.847452203
-1	0	0	Ki67+	594.306819443 903.808935053
-1	0	0	Ki67+	1404.12086331 972.183068735
-1	0	0	Ki67+	1135.06880272 904.36028349
-1	0	0	Ki67+	1195.47277488 958.384182223
-1	0	0	Ki67+	1718.22142119 1057.90107212
-1	0	0	Ki67+	1741.68670712 725.625574801
-1	0	0	Ki67+	123.13881967 1459.04993028
-1	0	0	Ki67+	860.830131868 406.866888102
-1	0	0	Ki67+	646.041988162 869.657616291
-1	0	0	Ki67+	177.362033245 1867.26089842
-1	0	0	Ki67+	424.585286813 1530.57623029
-1	0	0	Ki67+	1238.19711642 1344.03962129
-1	0	0	Ki67+	258.440277012 319.153102043
-1	0	0	Ki67+	1630.64500977 926.237705143
-1	0	0	Ki67+	762.803492959 825.240451764
-1	0	0	Ki67+	1697.42816684 940.676061393
-1	0	0	Ki67+	2022.57266435 147.9303603
-1	0	0	Ki67+	1764.64760319 183.093409048
-1	0	0	Ki67+	515.712344477 322.304404323
-1	0	0	Ki67+	788.227568431 542.118797955
-1	0	0	Ki67+	1895.27434486 1179.12613297
-1	0	0	Ki67+	1142.68458232 1397.11094566
-1	0	0	Ki67+	1372.03931579 801.167703709
-1	0	0	Ki67+	1037.46373378 1283.99101832
-1	0	0	Ki67+	1171.37147298 790.773244595
-1	0	0	Ki67+	1167.98990175 1762.76561313
-1	0	0	Ki67+	785.434647981 886.627653428
-1	0	0	Ki67+	2113.64912415 18.8113754058
-1	0	0	Ki67+	1860.41471453 90.7767945763
-1	0	0	Ki67+	832.772540689 1405.0224352
-1	0	0	Ki67+	1235.06910101 1011.85408138
-1	0	0	Ki67+	964.590800038 1795.13302476
-1	0	0	Ki67+	1799.48962617 43.7266231073
-1	0	0	Ki67+	937.976937647 287.982084358
-1	0	0	Ki67+	1099.98041429 1801.53136218
-1	0	0	Ki67+	1149.14263374 804.512252522
-1	0	0	Ki67+	327.740161889 1984.81361432
-1	0	0	Ki67+	1701.36267539 686.917958056
-1	0	0	Ki67+	1537.78177615 2115.76442245
-1	0	0	Ki67+	1225.55213588 1587.58185938
-1	0	0	Ki67+	381.334295885 1934.57630817
-1	0	0	Ki67+	112.904165344 2080.33393264
-1	0	0	Ki67+	310.083236119 1445.42486453
-1	0	0	Ki67+	482.685679027 2022.61276919
-1	0	0	Ki67+	284.643189049 1995.2903003
-1	0	0	Ki67+	1781.95760888 956.230779852
-1	0	0	Ki67+	2026.76698444 1704.92863748
-1	0	0	Ki67+	1936.84264724 1123.22686508
-1	0	0	Ki67+	1620.60103173 1215.39708934
-1	0	0	Ki67+	7.53021006482 651.84250982
-1	0	0	Ki67+	1263.48946849 1177.31125886
-1	0	0	Ki67+	1251.46196164 1773.29606042
-1	0	0	Ki67+	1578.30497079 1972.50296769
-1	0	0	Ki67+	1521.84192707 1564.07158048
-1	0	0	Ki67+	996.021938234 1290.23827689
-1	0	0	Ki67+	1842.03876077 1636.70031182
-1	0	0	Ki67+	1387.24429356 1657.79938786
-1	0	0	Ki67+	1240.69527667 1486.7241382
-1	0	0	Ki67+	543.448531196 2105.55374554
-1	0	0	Ki67+	1603.46701237 1670.0418284
-1	0	0	Ki67+	1078.55704591 11.5177394896
-1	0	0	Ki67+	198.841548443 1285.40815864
-1	0	0	Ki67+	235.788243164 1522.44206752
-1	0	0	Ki67+	737.444406011 110.502341349
-1	0	0	Ki67+	2131.72874275 2050.67747983
-1	0	0	Ki67+	734.757822638 618.261208044
-1	0	0	Ki67+	582.516086495 961.787984181
-1	0	0	Ki67+	1532.15347959 1347.91070755
-1	0	0	Ki67+	47.3643895126 1011.43649372
-1	0	0	Ki67+	1511.0001502 1399.74418657
-1	0	0	Ki67+	991.552259034 757.8010499
-1	0	0	Ki67+	2091.01276671 1852.12910146
-1	0	0	Ki67+	558.732744491 1994.24135996
-1	0	0	Ki67+	1132.7125356 1243.99254808
-1	0	0	Ki67+	1191.79899529 1854.68807358
-1	0	0	Ki67+	2096.33084907 731.927915634
-1	0	0	Ki67+	225.645841774 1656.91502844
-1	0	0	Ki67+	1687.58999574 648.322407191
-1	0	0	Ki67+	860.732731029 914.529277977
-1	0	0	Ki67+	1138.72079676 1976.43672078
-1	0	0	Ki67+	81.2963516684 1204.75968072
-1	0	0	Ki67+	305.393774414 2128.44206268
-1	0	0	Ki67+	1422.70309868 51.2231580993
-1	0	0	Ki67+	1738.82131194 1254.87042487
-1	0	0	Ki67+	1066.43177522 254.243218302
-1	0	0	Ki67+	412.950479346 1167.70103866
-1	0	0	Ki67+	1596.47295753 2059.20375037
-1	0	0	Ki67+	135.515364599 1167.50338504
-1	0	0	Ki67+	1874.80290616 1121.66922748
-1	0	0	Ki67+	1058.54314177 1259.15758952
-1	0	0	Ki67+	1429.80972167 1716.88754957
-1	0	0	Ki67+	1197.73172942 706.660242383
-1	0	0	Ki67+	1360.35464573 948.346743871
-1	0	0	Ki67+	1017.04826242 209.783698677
-1	0	0	Ki67+	71.106834316 1535.66024992
-1	0	0	Ki67+	1499.15034539 991.482513035
-1	0	0	Ki67+	772.806238774 1479.89298721
-1	0	0	Ki67+	2021.33170122 1979.06456058
-1	0	0	Ki67+	919.885156363 307.823108657
-1	0	0	Ki67+	2056.61695385 1635.98687915
-1	0	0	Ki67+	2029.32393806 1902.27198328
-1	0	0	Ki67+	109.099139967 1724.5867108
-1	0	0	Ki67+	1147.61982203 1001.08761381
-1	0	0	Ki67+	1939.09121809 731.892867286
-1	0	0	Ki67+	1529.09327859 945.551205214
-1	0	0	Ki67+	1882.75529365 417.418852662
-1	0	0	Ki67+	300.245660674 1547.61911723
-1	0	0	Ki67+	1293.67233804 1116.09519862
-1	0	0	Ki67+	1632.52868617 903.65377841
-1	0	0	Ki67+	1299.70456224 1560.34490984
-1	0	0	Ki67+	500.766479538 1809.48911589
-1	0	0	Ki67+	243.770349758 245.944199557
-1	0	0	Ki67+	211.933109922 286.965529975
-1	0	0	Ki67+	1516.83156647 1839.59808612
-1	0	0	Ki67+	1046.16824101 1556.71856375
-1	0	0	Ki67+	1242.93641634 280.192270663
-1	0	0	Ki67+	1945.1857865 611.147888828
-1	0	0	Ki67+	798.75100217 329.817404704
-1	0	0	Ki67+	2063.70990987 1518.69257501
-1	0	0	Ki67+	1944.32225265 46.9677748978
-1	0	0	Ki67+	538.31083314 1212.0523947
-1	0	0	Ki67+	626.88600207 1100.26002672
-1	0	0	Ki67+	1571.26857729 878.387343369
-1	0	0	Ki67+	1151.19024636 1027.07189709
-1	0	0	Ki67+	1528.01027207 564.115121325
-1	0	0	Ki67+	180.106476987 1157.61468815
-1	0	0	Ki67+	210.6669272 1091.79686216
-1	0	0	Ki67+	165.833070669 1390.95617569
-1	0	0	Ki67+	478.021118446 1236.73648323
-1	0	0	Ki67+	1016.51827115 1745.54648656
-1	0	0	Ki67+	366.142116848 11.0984207357
-1	0	0	Ki67+	1220.42511162 1310.99902598
-1	0	0	Ki67+	1049.05614657 1035.43268873
-1	0	0	Ki67+	1778.57591022 520.45657607
-1	0	0	Ki67+	123.934225208 650.171783222
-1	0	0	Ki67+	1415.34392079 13.4921117095
-1	0	0	Ki67+	988.606139495 607.12662706
-1	0	0	Ki67+	2060.15607873 1036.46835313
-1	0	0	Ki67+	696.259033222 415.522483748
-1	0	0	Ki67+	1198.64279283 749.298423941
-1	0	0	Ki67+	1327.64497334 1821.26232899
-1	0	0	Ki67+	1648.40247904 1429.59399058
-1	0	0	Ki67+	1737.43763989 2139.85778523
-1	0	0	Ki67+	234.821189242 1751.43296957
-1	0	0	Ki67+	1998.01739734 1345.6628508
-1	0	0	Ki67+	1116.52116296 1671.68237656
-1	0	0	Ki67+	968.600403795 1942.26191918
-1	0	0	Ki67+	1792.41681257 1685.56085117
-1	0	0	Ki67+	646.718250459 24.6946514876
-1	0	0	Ki67+	1423.64522669 287.11356557
-1	0	0	Ki67+	511.252498492 104.96553171
-1	0	0	Ki67+	2049.51675167 1184.99979237
-1	0	0	Ki67+	433.496907109 939.209272096
-1	0	0	Ki67+	772.600114641 994.06493456
-1	0	0	Ki67+	1124.49164604 490.797200425
-1	0	0	Ki67+	865.00940867 1551.45017742
-1	0	0	Ki67+	2142.94668492 1236.26170239
-1	0	0	Ki67+	1224.17974083 402.648973735
-1	0	0	Ki67+	1957.21713651 1150.61485237
-1	0	0	Ki67+	677.248870959 620.126207473
-1	0	0	Ki67+	1638.89097321 1824.63712927
-1	0	0	Ki67+	428.907916883 183.928852029
-1	0	0	Ki67+	1711.20740395 903.170768858
-1	0	0	Ki67+	621.05323092 1867.35861051
-1	0	0	Ki67+	2003.41060833 1787.28992739
-1	0	0	Ki67+	1223.67460433 2139.72256033
-1	0	0	Ki67+	793.185551607 190.532453499
-1	0	0	Ki67+	185.087520814 993.40125673
-1	0	0	Ki67+	1769.41252749 997.24278781
-1	0	0	Ki67+	1133.61204723 1577.66610671
-1	0	0	Ki67+	1189.73054054 187.647087437
-1	0	0	Ki67+	1706.45924772 1546.39594357
-1	0	0	Ki67+	702.805447558 1245.15306636
-1	0	0	Ki67+	610.64089554 1625.72479133
-1	0	0	Ki67+	232.081873505 32.4288454626
-1	0	0	Ki67+	1366.64074923 1993.56184789
-1	0	0	Ki67+	831.631920261 318.679285974
-1	0	0	Ki67+	1880.15196388 463.755466079
-1	0	0	Ki67+	1450.81605279 131.129357235
-1	0	0	Ki67+	2121.82672062 1474.01670763
-1	0	0	Ki67+	1103.46479312 1444.13853774
-1	0	0	Ki67+	1873.89176723 1305.6192785
-1	0	0	Ki67+	378.792126226 1571.71526734
-1	0	0	Ki67+	964.845805739 734.654408567
-1	0	0	Ki67+	1172.77922672 1577.05140785
-1	0	0	Ki67+	762.438686031 1314.5667913
-1	0	0	Ki67+	822.340097029 2064.67964584
-1	0	0	Ki67+	909.644896189 1223.48724662
-1	0	0	Ki67+	102.05180189 431.514778184
-1	0	0	Ki67+	138.831282334 852.497786041
-1	0	0	Ki67+	1213.87646461 1196.82078158
-1	0	0	Ki67+	1978.80085887 1291.10252794
-1	0	0	Ki67+	2089.76403465 162.46701906
-1	0	0	Ki67+	221.528525265 145.084406842
-1	0	0	Ki67+	2129.77970689 520.996112777
-1	0	0	Ki67+	1973.04816459 91.9001464155
-1	0	0	Ki67+	1607.2016598 128.119072685
-1	0	0	Ki67+	231.169725288 581.125078834
-1	0	0	Ki67+	1898.71414116 1641.94786515
-1	0	0	Ki67+	480.97977743 1289.46643953
-1	0	0	Ki67+	1067.01286303 1067.81361482
-1	0	0	Ki67+	944.746905077 748.736198529
-1	0	0	Ki67+	1834.52332782 623.578965788
-1	0	0	Ki67+	394.085682534 1336.57014039
-1	0	0	Ki67+	1331.61353649 1996.26023546
-1	0	0	Ki67+	588.932080001 134.127796898
-1	0	0	Ki67+	1597.74505362 1626.49394821
-1	0	0	Ki67+	1884.62502109 650.525058157
-1	0	0	Ki67+	224.618569371 1921.01810309
-1	0	0	Ki67+	161.3441378 679.811188459
-1	0	0	Ki67+	429.736235718 357.913814021
-1	0	0	Ki67+	469.441953845 1201.57090406
-1	0	0	Ki67+	26.0713921594 723.289231759
-1	0	0	Ki67+	1276.12954573 1213.21558946
-1	0	0	Ki67+	1486.63676649 1900.00418655
-1	0	0	Ki67+	589.934724185 309.120301278
-1	0	0	Ki67+	1258.03868547 4.47422137756
-1	0	0	Ki67+	1100.13899322 1773.33955438
-1	0	0	Ki67+	1473.20798309 1100.0157675
-1	0	0	Ki67+	2040.12207946 216.761921708
-1	0	0	Ki67+	428.859545505 1863.84504299
-1	0	0	Ki67+	777.916597853 671.971661021
-1	0	0	Ki67+	2042.15040471 2047.28616323
-1	0	0	Ki67+	143.159117554 1596.07009864
-1	0	0	Ki67+	5.48403832024 892.172666477
-1	0	0	Ki67+	907.419448406 1431.4823727
-1	0	0	Ki67+	2054.94030307 1830.23376652
-1	0	0	Ki67+	425.412162815 1391.62929878
-1	0	0	Ki67+	105.057775915 1841.81942496
-1	0	0	Ki67+	1421.15121521 336.139459881
-1	0	0	Ki67+	1548.65034151 485.697528702
-1	0	0	Ki67+	1068.49941848 1737.42456504
-1	0	0	Ki67+	1620.16334387 508.433863375
-1	0	0	Ki67+	1563.83546795 139.042477615
-1	0	0	Ki67+	552.503059479 1722.36542704
-1	0	0	Ki67+	1838.72091246 1150.56480673
-1	0	0	Ki67+	725.985786888 785.903761344
-1	0	0	Ki67+	495.499369299 1501.72765323
-1	0	0	Ki67+	1639.26430408 1009.96314262
-1	0	0	Ki67+	939.360242123 1609.62706796
-1	0	0	Ki67+	1282.4557313 528.447371023
-1	0	0	Ki67+	1296.93145316 325.742333134
-1	0	0	Ki67+	634.601291351 261.749987096
-1	0	0	Ki67+	2114.6952452 296.264791941
-1	0	0	Ki67+	1927.78789635 1878.88620528
-1	0	0	Ki67+	287.029761461 632.300729812
-1	0	0	Ki67+	1864.32786399 1714.03971829
-1	0	0	Ki67+	446.035874725 445.906122453
-1	0	0	Ki67+	1607.65837918 458.367365977
-1	0	0	Ki67+	386.729710066 1457.10989445
-1	0	0	Ki67+	1114.122646 333.897582142
-1	0	0	Ki67+	2054.36698384 260.168799418
-1	0	0	Ki67+	380.44277551 78.2475118187
-1	0	0	Ki67+	703.278541152 766.443162718
-1	0	0	Ki67+	1809.01455695 636.402780198
-1	0	0	Ki67+	1768.63264786 1640.51040489
-1	0	0	Ki67+	1722.66907112 791.044692762
-1	0	0	Ki67+	1368.23548151 1119.63312882
-1	0	0	Ki67+	1036.83003675 1462.34129089
-1	0	0	Ki67+	1311.7529379 1053.43217862
-1	0	0	Ki67+	68.1937628051 327.829126552
-1	0	0	Ki67+	1969.44412099 2036.57179059
-1	0	0	Ki67+	1620.65992167 1412.09212699
-1	0	0	Ki67+	122.322651907 449.375073333
-1	0	0	Ki67+	580.872429868 68.1457678015
-1	0	0	Ki67+	1127.11714766 1431.06919561
-1	0	0	Ki67+	201.862941349 186.379676785
-1	0	0	Ki67+	1872.85352602 377.77099146
-1	0	0	Ki67+	313.363330759 1138.62759134
-1	0	0	Ki67+	599.502186895 2094.39446067
-1	0	0	Ki67+	330.068560133 1355.82371645
-1	0	0	Ki67+	1045.47594807 1927.57617349
-1	0	0	Ki67+	883.872021295 1697.32256906
-1	0	0	Ki67+	504.526142837 2039.12206939
-1	0	0	Ki67+	354.268035339 818.796888915
-1	0	0	Ki67+	1780.0270344 1054.20830127
-1	0	0	Ki67+	132.067554756 938.678870396
-1	0	0	Ki67+	1762.96783112 1756.21039814
-1	0	0	Ki67+	1196.57328134 2111.26279878
-1	0	0	Ki67+	1239.74832214 1641.01927258
-1	0	0	Ki67+	2080.08671178 203.846328958
-1	0	0	Ki67+	498.168073335 917.850905547
-1	0	0	Ki67+	7.800655845 1800.92830046
-1	0	0	Ki67+	2041.97781614 293.266064475
-1	0	0	Ki67+	915.000972793 1578.63947074
-1	0	0	Ki67+	443.434608943 1835.00045389
-1	0	0	Ki67+	1274.2923404 654.696649172
-1	0	0	Ki67+	1713.26366175 474.376106874
-1	0	0	Ki67+	1969.68658397 559.712230333
-1	0	0	Ki67+	1704.73895415 1622.10354893
-1	0	0	Ki67+	561.699477732 1307.5993817
-1	0	0	Ki67+	715.343867658 1045.32303513
-1	0	0	Ki67+	1220.80495583 1680.23596884
-1	0	0	Ki67+	1320.86464304 640.063342232
-1	0	0	Ki67+	1951.81499043 278.606293331
-1	0	0	Ki67+	582.16458569 331.667550025
-1	0	0	Ki67+	332.65147055 118.647889108
-1	0	0	Ki67+	32.0793728727 1870.8905754
-1	0	0	Ki67+	217.582029293 108.626357919
-1	0	0	Ki67+	395.94518067 1722.69880601
-1	0	0	Ki67+	2101.07376492 1963.49351856
-1	0	0	Ki67+	220.92122603 1466.89444251
-1	0	0	Ki67+	1995.57176908 1984.34848021
-1	0	0	Ki67+	1125.57844866 220.818812536
-1	0	0	Ki67+	1935.09485072 1858.44200362
-1	0	0	Ki67+	585.106093144 783.477699966
-1	0	0	Ki67+	921.206037452 634.272311078
-1	0	0	Ki67+	894.511635611 1791.12540339
-1	0	0	Ki67+	1112.12583414 459.542110589
-1	0	0	Ki67+	665.725105257 1240.53180413
-1	0	0	Ki67+	881.944308058 1930.12241334
-1	0	0	Ki67+	78.9090298674 43.7819129754
-1	0	0	Ki67+	1866.6240176 1833.61724561
-1	0	0	Ki67+	1010.38731107 738.282212495
-1	0	0	Ki67+	391.32139264 310.24487358
-1	0	0	Ki67+	327.634389443 333.350078982
-1	0	0	Ki67+	1576.16744715 162.29321824
-1	0	0	Ki67+	2061.7443345 154.741970018
-1	0	0	Ki67+	2035.85936967 2119.53536685
-1	0	0	Ki67+	146.978036971 1841.57221738
-1	0	0	Ki67+	1348.05011115 1361.33131033
-1	0	0	Ki67+	1372.44396726 1050.36782229
-1	0	0	Ki67+	141.195586469 600.730274068
-1	0	0	Ki67+	1667.62983879 1406.90727762
-1	0	0	Ki67+	1846.21808829 895.507911451
-1	0	0	Ki67+	935.350295009 1635.24389328
-1	0	0	Ki67+	190.093805346 1015.10925743
-1	0	0	Ki67+	1100.16377314 735.453367169
-1	0	0	Ki67+	1286.34927679 742.476086843
-1	0	0	Ki67+	145.769488005 754.774816958
-1	0	0	Ki67+	632.902163044 1266.83694167
-1	0	0	Ki67+	1535.89991963 1184.36818355
-1	0	0	Ki67+	823.144415873 1580.97965754
-1	0	0	Ki67+	1209.57842911 1642.43097453
-1	0	0	Ki67+	1931.73745469 1414.43970663
-1	0	0	Ki67+	707.383796221 2087.81680627
-1	0	0	Ki67+	197.195899396 1665.11728235
-1	0	0	Ki67+	1735.21907689 660.585668401
-1	0	0	Ki67+	77.4693237315 1512.45301813
-1	0	0	Ki67+	1468.067213 820.307133361
-1	0	0	Ki67+	654.91126642 1683.49620811
-1	0	0	Ki67+	2145.46010645 1087.73905504
-1	0	0	Ki67+	1742.62290679 689.299970277
-1	0	0	Ki67+	830.716335805 1524.61790935
-1	0	0	Ki67+	2050.32315796 1456.99124249
-1	0	0	Ki67+	1639.03307264 1167.65303768
-1	0	0	Ki67+	1551.77503373 1294.0254197
-1	0	0	Ki67+	2063.27428093 1477.14958413
-1	0	0	Ki67+	128.93129344 1805.49285433
-1	0	0	Ki67+	405.229364301 728.337400771
-1	0	0	Ki67+	1339.50007301 1900.40151016
-1	0	0	Ki67+	1777.09202677 1086.67238418
-1	0	0	Ki67+	591.200857193 1246.43162782
-1	0	0	Ki67+	1504.46357173 1674.17194989
-1	0	0	Ki67+	1505.32590861 2025.02455384
-1	0	0	Ki67+	1683.03342556 1253.16989582
-1	0	0	Ki67+	446.902500135 620.652147996
-1	0	0	Ki67+	1210.89895613 1870.38263828
-1	0	0	Ki67+	1281.48913738 2014.73477084
-1	0	0	Ki67+	1458.69880703 1280.50879471
-1	0	0	Ki67+	560.849233507 566.241902225
-1	0	0	Ki67+	128.571140629 2095.16084923
-1	0	0	Ki67+	864.943672324 586.088842201
-1	0	0	Ki67+	1822.91325373 477.24957272
-1	0	0	Ki67+	373.267011333 1705.0790151
-1	0	0	Ki67+	2097.53648826 247.02467182
-1	0	0	Ki67+	191.165578458 720.670024802
-1	0	0	Ki67+	106.72562257 1658.94477047
-1	0	0	Ki67+	110.776973484 2046.18732692
-1	0	0	Ki67+	1128.14342856 1086.75560232
-1	0	0	Ki67+	2134.37142395 613.834309131
-1	0	0	Ki67+	1581.7483735 373.760777684
-1	0	0	Ki67+	374.441206805 1863.6800245
-1	0	0	Ki67+	65.1842198268 610.920792855
-1	0	0	Ki67+	1355.78444728 986.764837696
-1	0	0	Ki67+	511.76749574 1703.30589487
-1	0	0	Ki67+	677.757863833 176.076794428
-1	0	0	Ki67+	352.440464472 1056.55204517
-1	0	0	Ki67+	1999.68556762 1222.7259099
-1	0	0	Ki67+	706.795895072 562.839582011
-1	0	0	Ki67+	636.470295565 661.355613878
-1	0	0	Ki67+	1709.10881082 650.041365118
-1	0	0	Ki67+	1763.06331476 128.692267885
-1	0	0	Ki67+	347.718221471 940.781774322
-1	0	0	Ki67+	2003.38281214 946.852229353
-1	0	0	Ki67+	1182.88379914 898.963116714
-1	0	0	Ki67+	84.0486910939 114.415842017
-1	0	0	Ki67+	742.657652027 554.917546939
-1	0	0	Ki67+	1535.42269139 1110.8911285
-1	0	0	Ki67+	1374.85852614 263.4945013
-1	0	0	Ki67+	1455.20721562 2143.76314068
-1	0	0	Ki67+	1443.61765279 1756.96142882
-1	0	0	Ki67+	294.803440058 24.8124438183
-1	0	0	Ki67+	918.077407009 2029.80179735
-1	0	0	Ki67+	2140.51850938 750.03546122
-1	0	0	Ki67+	857.639236548 1603.12729871
-1	0	0	Ki67+	253.527464905 93.459269597
-1	0	0	Ki67+	1586.21059296 67.2844686685
-1	0	0	Ki67+	1831.42174704 432.335798599
-1	0	0	Ki67+	1539.493297 1050.19222128
-1	0	0	Ki67+	906.43233527 1968.02704415
-1	0	0	Ki67+	1803.3685958 322.044466956
-1	0	0	Ki67+	910.175871768 2075.49838047
-1	0	0	Ki67+	2016.94581567 701.804716608
-1	0	0	Ki67+	1518.71159158 902.022676121
-1	0	0	Ki67+	191.370289993 1883.87922623
-1	0	0	Ki67+	1295.57235079 1889.50895357
-1	0	0	Ki67+	837.625394435 167.42103916
-1	0	0	Ki67+	1101.53988912 257.443527746
-1	0	0	Ki67+	443.322089392 1297.82124727
-1	0	0	Ki67+	1116.34085434 96.3964733451
-1	0	0	Ki67+	340.661055016 1958.24196159
-1	0	0	Ki67+	3.92876080192 1199.83013376
-1	0	0	Ki67+	286.904882185 1607.21245388
-1	0	0	Ki67+	399.958772553 1499.41119215
-1	0	0	Ki67+	1095.29025803 295.439254696
-1	0	0	Ki67+	1960.82401868 994.960901366
-1	0	0	Ki67+	1470.41139559 194.634680955
-1	0	0	Ki67+	1887.32402892 2067.22775847
-1	0	0	Ki67+	607.164712444 422.043984977
-1	0	0	Ki67+	1004.8893694 579.643711507
-1	0	0	Ki67+	1547.79936251 241.688989962
-1	0	0	Ki67+	1519.01870878 441.166571411
-1	0	0	Ki67+	1460.66787945 547.646410091
-1	0	0	Ki67+	129.545705976 404.029475585
-1	0	0	Ki67+	58.1826909325 1316.44016933
-1	0	0	Ki67+	2134.69110625 996.279049806
-1	0	0	Ki67+	1372.91623223 1946.17897239
-1	0	0	Ki67+	1176.98437464 1658.49842828
-1	0	0	Ki67+	982.139240385 358.559042922
-1	0	0	Ki67+	772.895864627 238.944311702
-1	0	0	Ki67+	1823.20044144 1962.88760879
-1	0	0	Ki67+	1982.82385828 430.058715801
-1	0	0	Ki67+	1480.3619636 1075.40462973
-1	0	0	Ki67+	75.0977012428 1585.92111417
-1	0	0	Ki67+	1706.9407297 1934.46459308
-1	0	0	Ki67+	822.760552186 881.017037326
-1	0	0	Ki67+	1860.22140037 1322.23428955
-1	0	0	Ki67+	930.958406986 1321.10760825
-1	0	0	Ki67+	702.681964726 934.570787339
-1	0	0	Ki67+	284.793380168 835.328710017
-1	0	0	Ki67+	682.517101228 334.892545465
-1	0	0	Ki67+	320.846770465 704.764807963
-1	0	0	Ki67+	1631.91744007 1553.83840029
-1	0	0	Ki67+	188.843243483 1360.47752843
-1	0	0	Ki67+	1930.891916 639.314651941
-1	0	0	Ki67+	1643.98699793 1123.66191012
-1	0	0	Ki67+	2122.66107002 1244.68554909
-1	0	0	Ki67+	1939.41609744 385.857082682
-1	0	0	Ki67+	780.344152571 1773.05397994
-1	0	0	Ki67+	1277.63689497 1651.038577
-1	0	0	Ki67+	446.083544492 813.902880728
-1	0	0	Ki67+	1666.45160619 932.100333597
-1	0	0	Ki67+	1591.24987784 1230.86657961
-1	0	0	Ki67+	42.7166609687 1738.59694696
-1	0	0	Ki67+	484.061351634 1380.17878489
-1	0	0	Ki67+	1705.31342909 1891.40174542
-1	0	0	Ki67+	1184.49956847 572.123535377
-1	0	0	Ki67+	1907.20324375 360.179939936
-1	0	0	Ki67+	892.694600492 963.140283397
-1	0	0	Ki67+	1001.81323077 34.7157917469
-1	0	0	Ki67+	1429.54583385 531.590401797
-1	0	0	Ki67+	476.616487755 880.738215181
-1	0	0	Ki67+	371.177125433 347.004148916
-1	0	0	Ki67+	2025.92225599 863.722707649
-1	0	0	Ki67+	951.792873341 2071.25369973
-1	0	0	Ki67+	2123.09603328 1880.0724027
-1	0	0	Ki67+	874.907063448 1730.43371487
-1	0	0	Ki67+	362.629049086 521.053738707
-1	0	0	Ki67+	657.345618254 1424.38017844
-1	0	0	Ki67+	485.680251802 449.46393188
-1	0	0	Ki67+	340.755095304 1708.9972467
-1	0	0	Ki67+	552.462896449 142.5876025
-1	0	0	Ki67+	570.717369274 1921.75705188
-1	0	0	Ki67+	1958.89458409 772.79941588
-1	0	0	Ki67+	89.233300643 580.931909329
-1	0	0	Ki67+	822.367130844 1188.60382615
-1	0	0	Ki67+	2044.3478435 1421.31352682
-1	0	0	Ki67+	145.094507906 524.773080538
-1	0	0	Ki67+	948.442974011 1996.60802225
-1	0	0	Ki67+	1257.99648729 1587.14039097
-1	0	0	Ki67+	1307.81343202 914.831523904
-1	0	0	Ki67+	1267.6682151 1471.33050202
-1	0	0	Ki67+	2059.78883342 614.521705009
-1	0	0	Ki67+	733.950927923 294.825086958
-1	0	0	Ki67+	690.253330493 272.525932953
-1	0	0	Ki67+	1418.22425273 265.479776168
-1	0	0	Ki67+	1660.83531107 816.986781171
-1	0	0	Ki67+	454.765473667 2054.69832294
-1	0	0	Ki67+	1941.53149486 2130.89835121
-1	0	0	Ki67+	1519.77037368 186.950994164
-1	0	0	Ki67+	503.792893906 739.565051273
-1	0	0	Ki67+	636.566931968 1706.74417656
-1	0	0	Ki67+	1977.99057496 1448.40317405
-1	0	0	Ki67+	28.991805434 1036.63387996
-1	0	0	Ki67+	979.234744606 260.419779965
-1	0	0	Ki67+	179.609160518 755.364168666
-1	0	0	Ki67+	151.653727283 341.865659661
-1	0	0	Ki67+	942.688156413 1573.07736749
-1	0	0	Ki67+	183.467916307 1315.68533028
-1	0	0	Ki67+	507.228114735 817.100265457
-1	0	0	Ki67+	1583.33136467 1267.43337808
-1	0	0	Ki67+	791.504649942 1557.79565413
-1	0	0	Ki67+	1490.29921046 522.835316885
-1	0	0	Ki67+	1806.63011186 110.131989691
-1	0	0	Ki67+	450.052630078 1790.70919486
-1	0	0	Ki67+	497.453128669 999.559686777
-1	0	0	Ki67+	1228.18985695 239.571402757
-1	0	0	Ki67+	1644.24837964 2028.53163101
-1	0	0	Ki67+	1515.36835166 638.398673696
-1	0	0	Ki67+	879.302619699 373.199288462
-1	0	0	Ki67+	670.837183573 1600.94705157
-1	0	0	Ki67+	287.202998396 1273.0069401
-1	0	0	Ki67+	1934.09011154 562.766794943
-1	0	0	Ki67+	981.943966095 1390.89773053
-1	0	0	Ki67+	1507.43704767 278.379106126
-1	0	0	Ki67+	813.866368424 27.1954596374
-1	0	0	Ki67+	943.055817231 978.80240372
-1	0	0	Ki67+	1139.70731902 1718.35499659
-1	0	0	Ki67+	361.111711189 675.368156695
-1	0	0	Ki67+	1340.95436178 1616.0431358
-1	0	0	Ki67+	1548.29889111 423.968712722
-1	0	0	Ki67+	2047.7311758 1503.7539988
-1	0	0	Ki67+	1579.31279506 636.086241671
-1	0	0	Ki67+	996.045204516 379.754639291
-1	0	0	Ki67+	1441.24779216 643.485252177
-1	0	0	Ki67+	47.1253962827 1238.42028554
-1	0	0	Ki67+	241.116120951 2141.27460529
-1	0	0	Ki67+	846.394591443 2053.14868186
-1	0	0	Ki67+	407.570972325 2102.87654108
-1	0	0	Ki67+	2075.50544442 1726.13419616
-1	0	0	Ki67+	1252.35685153 701.40037368
-1	0	0	Ki67+	991.262423649 1785.66553596
-1	0	0	Ki67+	995.833039661 1190.49392216
-1	0	0	Ki67+	499.696693928 1470.11834532
-1	0	0	Ki67+	30.2090807722 1275.66476509
-1	0	0	Ki67+	58.1439994736 791.473266368
-1	0	0	Ki67+	72.7453863208 830.794242527
-1	0	0	Ki67+	587.792637266 1382.51331561
-1	0	0	Ki67+	2045.9981138 921.889913621
-1	0	0	Ki67+	910.528343015 2142.14841954
-1	0	0	Ki67+	1957.36845097 1778.25100531
-1	0	0	CD3+/CD8+/Ki67+	267.363869569 29.4227352982
-1	0	0	CD3+/CD8+/Ki67+	1522.458207 2088.54146649
-1	0	0	CD3+/CD8+/Ki67+	574.972953384 92.3985800653
-1	0	0	CD3+/CD8+/Ki67+	129.321142093 425.686918688
-1	0	0	CD3+/CD8+/Ki67+	842.880348711 515.790637547
-1	0	0	CD3+/CD8+/Ki67+	19.5668759289 1836.439284
-1	0	0	CD3+/CD8+/Ki67+	241.378311292 1829.99153871
-1	0	0	CD3+/CD8+/Ki67+	75.5118385926 1985.0724367
-1	0	0	CD3+/CD8+/Ki67+	1035.88790618 1141.50922313
-1	0	0	CD3+/CD8+/Ki67+	1466.64766949 1839.33948969
-1	0	0	CD3+/CD8+/Ki67+	1579.58919852 333.980775146
-1	0	0	CD3+/CD8+/Ki67+	1833.10443767 1374.10414276
-1	0	0	CD3+/CD8+/Ki67+	402.859286631 1210.81585401
-1	0	0	CD3+/CD8+/Ki67+	1635.42625362 2066.13240194
-1	0	0	CD3+/CD8+/Ki67+	916.133049646 1906.53904402
-1	0	0	CD3+/CD8+/Ki67+	2127.75290538 686.737545958
-1	0	0	CD3+/CD8+/Ki67+	1312.3085319 1696.59896697
-1	0	0	CD3+/CD8+/Ki67+	1519.10710784 315.810942131
-1	0	0	CD3+/CD8+/Ki67+	843.544867044 798.326355232
-1	0	0	CD3+/CD8+/Ki67+	1330.02296149 1012.38471687
-1	0	0	CD3+/CD8+/Ki67+	1019.58341336 1504.11880566
-1	0	0	CD3+/CD8+/Ki67+	78.2238226279 0.829966630352
-1	0	0	CD3+/CD8+/Ki67+	1014.93237134 784.438757653
-1	0	0	CD3+/CD8+/Ki67+	1954.12429087 330.656586008
-1	0	0	CD3+/CD8+/Ki67+	1974.79676525 509.54250763
-1	0	0	CD3+/CD8+/Ki67+	1968.72672481 135.505697577
-1	0	0	CD3+/CD8+/Ki67+	1282.93280862 1005.77515924
-1	0	0	CD3+/CD8+/Ki67+	1175.56949292 289.087829376
-1	0	0	CD3+/CD8+/Ki67+	2070.13310679 1301.32286377
-1	0	0	CD3+/CD8+/Ki67+	1742.74903897 72.7998343254
-1	0	0	CD3+/CD8+/Ki67+	1088.79123857 1338.15381668
-1	0	0	CD3+/CD8+/Ki67+	898.803052276 187.194757736
-1	0	0	CD3+/CD8+/Ki67+	1047.89316784 2121.69210949
-1	0	0	CD3+/CD8+/Ki67+	78.0313399848 250.540229867
-1	0	0	CD3+/CD8+/Ki67+	1128.2089104 1904.24823398
-1	0	0	CD3+/CD8+/Ki67+	1938.25020163 1325.10508814
-1	0	0	CD3+/CD8+/Ki67+	740.060699854 1651.33839992
-1	0	0	CD3+/CD8+/Ki67+	497.401519678 956.199409955
-1	0	0	CD3+/CD8+/Ki67+	1650.77154206 1296.65741662
-1	0	0	CD3+/CD8+/Ki67+	1765.18268303 1176.63254528
-1	0	0	CD3+/CD8+/Ki67+	73.2262966511 650.282326831
-1	0	0	CD3+/CD8+/Ki67+	1833.79886832 1207.85575844
-1	0	0	CD3+/CD8+/Ki67+	1540.3824923 333.508557473
-1	0	0	CD3+/CD8+/Ki67+	89.4941060231 2135.44053669
-1	0	0	CD3+/CD8+/Ki67+	1507.42978094 1739.36894558
-1	0	0	CD3+/CD8+/Ki67+	2100.89541924 926.308294286
-1	0	0	CD3+/CD8+/Ki67+	680.36744576 106.77104574
-1	0	0	CD3+/CD8+/Ki67+	1387.60006646 575.70612085
-1	0	0	CD3+/CD8+/Ki67+	1776.07157549 1527.6805484
-1	0	0	CD3+/CD8+/Ki67+	342.97756273 46.1074556501
#EOF
