# Supplementary material for: Data-Driven Discovery of Immune Contexture Biomarkers
Source: Front Oncol. 2018 Dec 18;8:627. doi: 10.3389/fonc.2018.00627 (PMC6305402; doi:10.3389/fonc.2018.00627)
Supplement: Data Sheet 2.zip — The synthetic dataset used for verifying the approach (section 3.1; Figure 4) is provided as a collection of text files describing regions, markers, and metadata. [file Data_Sheet_2.zip › verificationDataset/testdata_062_ImageObjects.txt]

barcode_target	testdata_062
barcode_origin	-1
workflow_target_version	-1
workflow_origin	-1
workflow_origin_version	-1
iH	-1
iW	-1
user	None

-1	0	0	Ki67+	1316.8031297 736.269314424
-1	0	0	Ki67+	1586.10343893 573.418785435
-1	0	0	Ki67+	1478.64698034 81.3547729979
-1	0	0	Ki67+	1658.8116004 1971.59787121
-1	0	0	Ki67+	853.189557964 391.417850927
-1	0	0	Ki67+	1942.13857128 992.32596371
-1	0	0	Ki67+	308.816993344 194.241895468
-1	0	0	Ki67+	1275.00486323 366.318260569
-1	0	0	Ki67+	1890.88584155 322.313092995
-1	0	0	Ki67+	308.573215791 382.708850399
-1	0	0	Ki67+	741.345054591 751.798108792
-1	0	0	Ki67+	1173.85358148 795.907418183
-1	0	0	Ki67+	10.831257269 1268.60888091
-1	0	0	Ki67+	1665.46515113 1100.25579931
-1	0	0	Ki67+	969.270533661 749.211921581
-1	0	0	Ki67+	2088.6771114 2098.35786838
-1	0	0	Ki67+	870.569615329 1268.95365487
-1	0	0	Ki67+	574.305211332 1275.04825445
-1	0	0	Ki67+	428.013567958 1944.82661456
-1	0	0	Ki67+	774.0794028 139.741408481
-1	0	0	Ki67+	1844.64734101 1505.70877325
-1	0	0	Ki67+	1022.92479187 495.9605953
-1	0	0	Ki67+	1353.4350459 1606.19568694
-1	0	0	Ki67+	664.181538778 1666.20625379
-1	0	0	Ki67+	1516.14192398 1747.90645484
-1	0	0	Ki67+	645.070717529 1817.68139764
-1	0	0	Ki67+	668.283502729 1124.19991503
-1	0	0	Ki67+	560.862587512 358.037452002
-1	0	0	Ki67+	1396.41990705 1340.1557981
-1	0	0	Ki67+	1832.29152502 1540.45439613
-1	0	0	Ki67+	94.57926944 1614.73244597
-1	0	0	Ki67+	532.449784546 376.597348942
-1	0	0	Ki67+	1179.98118206 1956.21249205
-1	0	0	Ki67+	919.977115974 2148.44037827
-1	0	0	Ki67+	1650.88785338 1669.81737088
-1	0	0	Ki67+	1480.81537363 2110.6353171
-1	0	0	Ki67+	1437.12363092 1918.84129696
-1	0	0	Ki67+	344.383244494 531.41519711
-1	0	0	Ki67+	550.911559989 1548.11756045
-1	0	0	Ki67+	1779.225709 532.962542259
-1	0	0	Ki67+	1896.44360128 1894.85783509
-1	0	0	Ki67+	755.683655051 523.11992717
-1	0	0	Ki67+	276.790008582 702.847281714
-1	0	0	Ki67+	875.285972851 1098.00668751
-1	0	0	Ki67+	683.255788338 772.975958011
-1	0	0	Ki67+	1547.10042611 776.193488898
-1	0	0	Ki67+	1789.03835283 1018.24222871
-1	0	0	Ki67+	958.589068741 795.212764724
-1	0	0	Ki67+	2017.48378973 1002.80340262
-1	0	0	Ki67+	1173.24930228 1698.11711067
-1	0	0	Ki67+	1821.45913071 1652.74479338
-1	0	0	Ki67+	1994.85688776 792.226266552
-1	0	0	Ki67+	1320.17780041 997.851907696
-1	0	0	Ki67+	1568.90338277 1869.51286571
-1	0	0	Ki67+	862.132816112 2100.53601074
-1	0	0	Ki67+	1539.29069798 1617.27442409
-1	0	0	Ki67+	1280.02773837 2013.62542697
-1	0	0	Ki67+	125.429712267 520.243788236
-1	0	0	Ki67+	1756.47919175 902.111991149
-1	0	0	Ki67+	1741.16173938 2139.98730975
-1	0	0	Ki67+	212.268180372 1070.37559172
-1	0	0	Ki67+	1113.80791694 1915.79118451
-1	0	0	Ki67+	774.430415204 1129.97426254
-1	0	0	Ki67+	553.419960148 488.588270672
-1	0	0	Ki67+	1121.94103534 592.567104165
-1	0	0	Ki67+	785.944377918 1941.24682482
-1	0	0	Ki67+	815.555276437 2016.25938552
-1	0	0	Ki67+	853.228535986 1773.82278703
-1	0	0	Ki67+	844.611965214 260.388479419
-1	0	0	Ki67+	129.701995591 596.521596071
-1	0	0	Ki67+	443.260548783 1598.23387005
-1	0	0	Ki67+	299.429175818 1276.49500338
-1	0	0	Ki67+	1384.08387453 340.576529896
-1	0	0	Ki67+	373.182841238 19.2407541141
-1	0	0	Ki67+	1020.98803322 1123.53131888
-1	0	0	Ki67+	1139.86979128 1202.42102286
-1	0	0	Ki67+	27.7040205721 1819.24959034
-1	0	0	Ki67+	1962.84992265 48.0777200369
-1	0	0	Ki67+	2065.65662637 150.386590821
-1	0	0	Ki67+	789.392224315 340.165611812
-1	0	0	Ki67+	240.670964423 1565.65730465
-1	0	0	Ki67+	1426.01236215 1281.66639768
-1	0	0	Ki67+	167.239946765 1231.84608762
-1	0	0	Ki67+	1456.17347249 1383.20037633
-1	0	0	Ki67+	1666.60040496 1067.92001629
-1	0	0	Ki67+	2001.23684628 1978.75917169
-1	0	0	Ki67+	914.601679631 1687.68635727
-1	0	0	Ki67+	980.705351141 170.952382169
-1	0	0	Ki67+	825.10024004 350.041076065
-1	0	0	Ki67+	216.312998729 967.816203507
-1	0	0	Ki67+	621.527653875 334.238052969
-1	0	0	Ki67+	591.614793211 344.263411419
-1	0	0	Ki67+	1961.45709561 463.110832693
-1	0	0	Ki67+	777.919840238 1339.28645699
-1	0	0	Ki67+	783.350303867 194.287405929
-1	0	0	Ki67+	784.021593828 2065.42495662
-1	0	0	Ki67+	1375.28104484 1175.60657998
-1	0	0	Ki67+	1657.80475047 1448.87929867
-1	0	0	Ki67+	1185.45665581 1161.39025409
-1	0	0	Ki67+	411.294724285 34.9145886125
-1	0	0	Ki67+	1.30370310528 1007.06197685
-1	0	0	Ki67+	931.958500907 1075.03691123
-1	0	0	Ki67+	740.944325401 27.5721690967
-1	0	0	Ki67+	1182.89423948 2090.52729518
-1	0	0	Ki67+	194.670707208 1184.07515561
-1	0	0	Ki67+	1692.45462663 1831.54313994
-1	0	0	Ki67+	599.218890942 291.415391185
-1	0	0	Ki67+	1377.7188167 930.699130804
-1	0	0	Ki67+	1660.81888247 1012.84486442
-1	0	0	Ki67+	1770.52862659 1953.72147919
-1	0	0	Ki67+	1938.03577771 275.208771835
-1	0	0	Ki67+	800.976465659 1042.33111895
-1	0	0	Ki67+	671.689956668 1911.09676142
-1	0	0	Ki67+	1365.63386883 1310.99585269
-1	0	0	Ki67+	644.811045626 1068.67912193
-1	0	0	Ki67+	702.934502999 1025.99034989
-1	0	0	Ki67+	678.799217443 288.985570943
-1	0	0	Ki67+	421.518925733 1165.887868
-1	0	0	Ki67+	808.452914056 296.913051696
-1	0	0	Ki67+	596.526491443 1165.76342506
-1	0	0	Ki67+	2056.95119278 1561.24623205
-1	0	0	Ki67+	24.0926741829 1435.44926024
-1	0	0	Ki67+	417.046235087 1504.94628002
-1	0	0	Ki67+	847.796390694 25.7578385944
-1	0	0	Ki67+	1910.80401122 978.763703422
-1	0	0	Ki67+	1611.1624715 1011.41358162
-1	0	0	Ki67+	655.844818425 2071.26151711
-1	0	0	Ki67+	1930.62646715 687.186878872
-1	0	0	Ki67+	1632.73326602 1041.18151336
-1	0	0	Ki67+	1431.02413043 281.392103673
-1	0	0	Ki67+	668.655373583 331.940823208
-1	0	0	Ki67+	1246.77482771 1766.27224381
-1	0	0	Ki67+	157.697106025 1507.52571189
-1	0	0	Ki67+	1111.40581855 1114.65642974
-1	0	0	Ki67+	1037.88237212 1227.1989038
-1	0	0	Ki67+	1926.40992046 1023.65449156
-1	0	0	Ki67+	1900.73397516 1668.10410561
-1	0	0	Ki67+	290.420738617 970.48413912
-1	0	0	Ki67+	1599.1414908 450.865026594
-1	0	0	Ki67+	1247.41814774 516.061399367
-1	0	0	Ki67+	1871.59846058 250.723032505
-1	0	0	Ki67+	1974.01378201 406.717550958
-1	0	0	Ki67+	1807.36384611 1930.73600852
-1	0	0	Ki67+	1536.77457486 1352.99297274
-1	0	0	Ki67+	519.076176092 843.962520701
-1	0	0	Ki67+	842.371304811 1928.20187833
-1	0	0	Ki67+	1658.40448787 2106.46677406
-1	0	0	Ki67+	1437.80253109 1738.53628182
-1	0	0	Ki67+	1787.27093625 60.9867426219
-1	0	0	Ki67+	364.21300837 1469.82137725
-1	0	0	Ki67+	1650.39695706 938.506572759
-1	0	0	Ki67+	1349.7746968 1671.92357051
-1	0	0	Ki67+	1624.77796812 325.483610722
-1	0	0	Ki67+	1528.45943456 864.683467316
-1	0	0	Ki67+	175.340417012 139.481284899
-1	0	0	Ki67+	1462.44113257 1140.31995037
-1	0	0	Ki67+	223.696613716 586.179289869
-1	0	0	Ki67+	803.656106156 1614.18161058
-1	0	0	Ki67+	1267.17176394 83.4442503063
-1	0	0	Ki67+	1989.10066585 424.726531474
-1	0	0	Ki67+	1053.02205618 346.998125886
-1	0	0	Ki67+	1641.83963912 1080.85252483
-1	0	0	Ki67+	1619.78162658 1972.56239404
-1	0	0	Ki67+	1630.86935341 696.076546138
-1	0	0	Ki67+	286.508614496 1141.83810495
-1	0	0	Ki67+	840.511284472 1676.51902561
-1	0	0	Ki67+	1863.17142092 1964.04909627
-1	0	0	Ki67+	1459.28248048 890.243302195
-1	0	0	Ki67+	246.852322793 292.937172154
-1	0	0	Ki67+	1975.01815925 255.361401968
-1	0	0	Ki67+	380.82817146 1851.25331709
-1	0	0	Ki67+	97.0937722956 327.975731449
-1	0	0	Ki67+	545.770883785 99.2861262477
-1	0	0	Ki67+	670.851000094 1388.77021124
-1	0	0	Ki67+	439.279534952 908.225455454
-1	0	0	Ki67+	1111.29594921 784.449111137
-1	0	0	Ki67+	386.280844361 1642.49744525
-1	0	0	Ki67+	1617.48105347 1146.48354635
-1	0	0	Ki67+	2072.35459658 120.439819881
-1	0	0	Ki67+	610.898714906 225.393218232
-1	0	0	Ki67+	2142.46992459 325.543814143
-1	0	0	Ki67+	1861.98276611 4.05945408173
-1	0	0	Ki67+	1849.78347727 656.355654439
-1	0	0	Ki67+	831.571332639 1308.96001603
-1	0	0	Ki67+	7.33831604942 1207.03306771
-1	0	0	Ki67+	380.607304356 937.271882038
-1	0	0	Ki67+	917.309856185 370.518593753
-1	0	0	Ki67+	1177.54567698 842.913724716
-1	0	0	Ki67+	1989.21859737 1114.70612049
-1	0	0	Ki67+	1818.55554365 1691.21200919
-1	0	0	Ki67+	2069.27542227 1165.65618076
-1	0	0	Ki67+	1545.25197152 938.855547018
-1	0	0	Ki67+	1099.23189302 1685.74067834
-1	0	0	Ki67+	764.900821121 1843.77642185
-1	0	0	Ki67+	1366.43668194 1518.99797739
-1	0	0	Ki67+	555.37966332 1791.79959114
-1	0	0	Ki67+	674.10767666 856.899861186
-1	0	0	Ki67+	90.0824053944 1186.93643361
-1	0	0	Ki67+	467.759380065 768.541569752
-1	0	0	Ki67+	1392.91914264 1459.07566448
-1	0	0	Ki67+	263.564530399 639.925225912
-1	0	0	Ki67+	718.047705682 1184.60196702
-1	0	0	Ki67+	869.186329462 437.976264951
-1	0	0	Ki67+	44.0722879908 1157.77251663
-1	0	0	Ki67+	1067.65515835 1125.40851438
-1	0	0	Ki67+	497.643803699 587.846700814
-1	0	0	Ki67+	276.160540562 1541.3135856
-1	0	0	Ki67+	148.681284675 1462.97007329
-1	0	0	Ki67+	1153.24488647 1732.40468944
-1	0	0	Ki67+	1188.39845317 2062.35892651
-1	0	0	Ki67+	1608.79231357 472.508812994
-1	0	0	Ki67+	1876.12650753 953.192069893
-1	0	0	Ki67+	1035.81709073 1441.15531247
-1	0	0	Ki67+	919.824547973 686.061952012
-1	0	0	Ki67+	308.368332051 1420.90977067
-1	0	0	Ki67+	277.46735396 800.00350048
-1	0	0	Ki67+	1802.3976413 858.405391863
-1	0	0	Ki67+	786.347453375 626.900155268
-1	0	0	Ki67+	1784.69566203 572.150198933
-1	0	0	Ki67+	942.782171527 375.236659806
-1	0	0	Ki67+	843.668299705 430.595516295
-1	0	0	Ki67+	392.888596733 1685.7256789
-1	0	0	Ki67+	239.31132376 1863.70161919
-1	0	0	Ki67+	704.619758538 1456.28549965
-1	0	0	Ki67+	52.1973748639 689.695344242
-1	0	0	Ki67+	1380.22152621 873.678898888
-1	0	0	Ki67+	726.572935599 219.758398603
-1	0	0	Ki67+	477.29098635 610.042225294
-1	0	0	Ki67+	1799.05635607 803.67317594
-1	0	0	Ki67+	1026.7911869 824.827912057
-1	0	0	Ki67+	1414.48046381 263.482776925
-1	0	0	Ki67+	1211.94695148 961.307371653
-1	0	0	Ki67+	292.186019089 522.585060583
-1	0	0	Ki67+	764.224780381 847.099024953
-1	0	0	Ki67+	2116.43123574 351.366887998
-1	0	0	Ki67+	1281.91742603 141.217181827
-1	0	0	Ki67+	1863.9595001 1595.31446323
-1	0	0	Ki67+	1737.91663776 810.746934878
-1	0	0	Ki67+	1364.77683389 1142.4077175
-1	0	0	Ki67+	658.490571772 140.260013847
-1	0	0	Ki67+	2003.00358346 1030.96249704
-1	0	0	Ki67+	614.311292447 273.322792452
-1	0	0	Ki67+	1038.8379576 1494.32927775
-1	0	0	Ki67+	29.6213022082 1179.58374953
-1	0	0	Ki67+	1413.30794303 2083.67007668
-1	0	0	Ki67+	2025.74092497 1932.73808018
-1	0	0	Ki67+	389.428636857 1190.71033367
-1	0	0	Ki67+	175.717237303 1415.96625516
-1	0	0	Ki67+	642.471289673 298.653415008
-1	0	0	Ki67+	287.439165738 1829.74955298
-1	0	0	Ki67+	1362.32567047 1694.64038231
-1	0	0	Ki67+	1409.9812958 1559.3683302
-1	0	0	Ki67+	940.047098772 127.405810015
-1	0	0	Ki67+	996.983010543 198.626538738
-1	0	0	Ki67+	2010.7218169 1616.74286178
-1	0	0	Ki67+	840.110315711 1470.39098836
-1	0	0	Ki67+	600.593226145 1927.08066226
-1	0	0	Ki67+	71.19494333 1168.91389088
-1	0	0	Ki67+	1979.66483455 1560.09111129
-1	0	0	Ki67+	1060.79366179 1002.39607088
-1	0	0	Ki67+	137.307468529 1136.44975577
-1	0	0	Ki67+	1736.27496388 1570.7994071
-1	0	0	Ki67+	419.436793884 882.93243193
-1	0	0	Ki67+	1909.28362848 518.880232013
-1	0	0	Ki67+	1678.60519494 1153.6082769
-1	0	0	Ki67+	1176.87131435 1728.29088317
-1	0	0	Ki67+	677.744356622 1541.10197691
-1	0	0	Ki67+	1969.1640271 770.308622929
-1	0	0	Ki67+	1213.34159381 1680.02600694
-1	0	0	Ki67+	1241.72705795 1675.45054364
-1	0	0	Ki67+	1154.97219068 1423.40937559
-1	0	0	Ki67+	139.058720648 1701.40268207
-1	0	0	Ki67+	572.146778419 92.736009914
-1	0	0	Ki67+	1236.78986905 1804.27044894
-1	0	0	Ki67+	859.268471279 979.416958321
-1	0	0	Ki67+	1494.25910434 1509.74401657
-1	0	0	Ki67+	2091.60842999 1868.92430129
-1	0	0	Ki67+	862.343544789 759.112135891
-1	0	0	Ki67+	433.074151601 1284.05720196
-1	0	0	Ki67+	1908.18527119 1788.62957702
-1	0	0	Ki67+	1097.82775461 1298.07140971
-1	0	0	Ki67+	1155.32196915 1162.89295397
-1	0	0	Ki67+	2047.71158659 837.948712418
-1	0	0	Ki67+	2012.46971237 2002.19340167
-1	0	0	Ki67+	1064.92247608 392.182300885
-1	0	0	Ki67+	323.52223914 331.176076288
-1	0	0	Ki67+	360.445578621 1730.63507043
-1	0	0	Ki67+	18.6937902443 1857.89034599
-1	0	0	Ki67+	471.872185889 1946.3138905
-1	0	0	Ki67+	1612.37430601 250.714342837
-1	0	0	Ki67+	2105.11219421 811.350679447
-1	0	0	Ki67+	1000.78152732 1384.9419496
-1	0	0	Ki67+	222.704440116 455.559843921
-1	0	0	Ki67+	468.197042851 1221.24069604
-1	0	0	Ki67+	356.270099048 239.227017446
-1	0	0	Ki67+	1339.41550047 1357.37176447
-1	0	0	Ki67+	1946.52956071 1267.75456989
-1	0	0	Ki67+	1039.60003691 1285.39593961
-1	0	0	Ki67+	258.012982076 1687.94888204
-1	0	0	Ki67+	119.70909317 1.13631289517
-1	0	0	Ki67+	1043.28689398 1835.11937784
-1	0	0	Ki67+	919.926918345 1888.1355617
-1	0	0	Ki67+	62.4666289013 1756.26828337
-1	0	0	Ki67+	535.277866664 607.08233012
-1	0	0	Ki67+	1710.86515691 1499.01659798
-1	0	0	Ki67+	181.193687827 928.691518518
-1	0	0	Ki67+	1048.46939868 38.0310827662
-1	0	0	Ki67+	1042.45835981 642.182066616
-1	0	0	Ki67+	1195.01383418 2013.55733382
-1	0	0	Ki67+	777.037541913 565.832313825
-1	0	0	Ki67+	1686.62266204 2089.73476272
-1	0	0	Ki67+	1412.74270966 1719.53709239
-1	0	0	Ki67+	1770.19053196 1785.08431987
-1	0	0	Ki67+	1508.65065892 1944.18458608
-1	0	0	Ki67+	277.085498907 1298.6215987
-1	0	0	Ki67+	1224.15813679 386.848764808
-1	0	0	Ki67+	370.900718462 384.445372006
-1	0	0	Ki67+	1729.36612147 378.805195961
-1	0	0	Ki67+	1568.10019725 1468.56694824
-1	0	0	Ki67+	536.960899769 934.519484135
-1	0	0	Ki67+	789.14815933 763.783011502
-1	0	0	Ki67+	2057.08638952 1040.35980289
-1	0	0	Ki67+	1133.12671965 1297.72690645
-1	0	0	Ki67+	1784.20986566 711.877974878
-1	0	0	Ki67+	605.996613373 688.061552364
-1	0	0	Ki67+	959.184315616 1986.74635221
-1	0	0	Ki67+	1894.35050899 1338.05623556
-1	0	0	Ki67+	1620.19988597 1607.00113865
-1	0	0	Ki67+	2127.8413538 99.3046566687
-1	0	0	Ki67+	1178.65154039 1125.53106209
-1	0	0	Ki67+	820.849600504 1582.66952473
-1	0	0	Ki67+	895.880755285 177.786421834
-1	0	0	Ki67+	419.040220437 1041.16775296
-1	0	0	Ki67+	345.445629144 1262.40630637
-1	0	0	Ki67+	1123.64703641 1558.92949285
-1	0	0	Ki67+	1572.33610203 1284.73871954
-1	0	0	Ki67+	706.559048063 1879.98970757
-1	0	0	Ki67+	1103.76989815 441.170343305
-1	0	0	Ki67+	1008.62981043 951.911137931
-1	0	0	Ki67+	1339.46324059 1168.41118291
-1	0	0	Ki67+	1539.14780622 2008.02877258
-1	0	0	Ki67+	94.106255812 392.274968802
-1	0	0	Ki67+	34.3317994388 737.41748344
-1	0	0	Ki67+	1925.99554005 1190.68716176
-1	0	0	Ki67+	1419.77077647 707.573567863
-1	0	0	Ki67+	827.006487758 1788.32368593
-1	0	0	Ki67+	740.385547407 1804.19338958
-1	0	0	Ki67+	1130.15098047 843.837614125
-1	0	0	Ki67+	2055.49763246 57.7539332113
-1	0	0	Ki67+	1405.90051844 201.691793041
-1	0	0	Ki67+	400.072370983 153.482891656
-1	0	0	Ki67+	356.20149239 289.000533634
-1	0	0	Ki67+	1199.60051828 184.378311879
-1	0	0	Ki67+	554.09860767 1425.45633155
-1	0	0	Ki67+	617.19974292 1540.74946882
-1	0	0	Ki67+	615.278444661 2024.28058224
-1	0	0	Ki67+	134.966301864 816.504983096
-1	0	0	Ki67+	455.732339347 351.534763156
-1	0	0	Ki67+	540.366481113 1101.18034116
-1	0	0	Ki67+	1261.09315667 1080.89185304
-1	0	0	Ki67+	540.941516175 1764.1454501
-1	0	0	Ki67+	267.985880122 1843.84724756
-1	0	0	Ki67+	968.562066784 2108.82215345
-1	0	0	Ki67+	502.882274048 2140.75898487
-1	0	0	Ki67+	573.863374159 1693.08343566
-1	0	0	Ki67+	746.793894009 438.500123887
-1	0	0	Ki67+	1285.04748397 809.390053214
-1	0	0	Ki67+	104.721306381 360.415801398
-1	0	0	Ki67+	363.96877027 734.117045573
-1	0	0	Ki67+	1701.31759734 1074.29921254
-1	0	0	Ki67+	1290.38168414 1806.72659404
-1	0	0	Ki67+	485.663371549 490.135199232
-1	0	0	Ki67+	270.888248076 51.4805501431
-1	0	0	Ki67+	57.6595561863 861.903492188
-1	0	0	Ki67+	740.847155476 326.47106144
-1	0	0	Ki67+	2057.47362747 1075.43804004
-1	0	0	Ki67+	549.572350838 1349.75672692
-1	0	0	Ki67+	1538.34007445 626.697021132
-1	0	0	Ki67+	105.592825527 974.229025583
-1	0	0	Ki67+	755.076443897 1002.39893897
-1	0	0	Ki67+	1211.38367534 2100.5564121
-1	0	0	Ki67+	1882.87616203 124.663451108
-1	0	0	Ki67+	956.819974151 1143.85481433
-1	0	0	Ki67+	1207.74323821 1790.74129501
-1	0	0	Ki67+	1389.16145089 729.51656233
-1	0	0	Ki67+	1340.60718999 1795.78994235
-1	0	0	Ki67+	154.61770672 1157.37412467
-1	0	0	Ki67+	1215.65905588 483.110444075
-1	0	0	Ki67+	1073.92477286 120.674621344
-1	0	0	Ki67+	442.854468365 171.13194319
-1	0	0	Ki67+	1415.36110358 156.151385848
-1	0	0	Ki67+	1336.58265231 1459.89780526
-1	0	0	Ki67+	430.835302387 592.25994864
-1	0	0	Ki67+	1115.92165432 11.2543727075
-1	0	0	Ki67+	1587.24039154 1663.89816177
-1	0	0	Ki67+	1439.96746634 754.919694331
-1	0	0	Ki67+	1660.26087166 500.71895831
-1	0	0	Ki67+	830.551566216 1950.92372699
-1	0	0	Ki67+	561.069576796 640.197172684
-1	0	0	Ki67+	1380.63103805 908.935014235
-1	0	0	Ki67+	1686.33473752 1214.13390514
-1	0	0	Ki67+	1664.81987543 2004.49083793
-1	0	0	Ki67+	722.74313781 2042.87984957
-1	0	0	Ki67+	1782.99477834 1856.50555493
-1	0	0	Ki67+	1661.93072936 397.371109523
-1	0	0	Ki67+	162.069034809 1657.7131305
-1	0	0	Ki67+	28.9831953216 359.377253162
-1	0	0	Ki67+	871.440132798 2052.28672586
-1	0	0	Ki67+	26.2622681087 977.100316164
-1	0	0	Ki67+	1193.72631955 1889.47241574
-1	0	0	Ki67+	1864.43506538 696.0408856
-1	0	0	Ki67+	199.539855231 1538.1470044
-1	0	0	Ki67+	519.972448633 1036.56361692
-1	0	0	Ki67+	507.705145201 1009.56083554
-1	0	0	Ki67+	689.116545498 1574.48954039
-1	0	0	Ki67+	361.220085248 337.66410963
-1	0	0	Ki67+	264.150926934 1612.25645503
-1	0	0	Ki67+	1603.32959321 1834.9942314
-1	0	0	Ki67+	844.847511638 1228.53689133
-1	0	0	Ki67+	896.962365345 382.539912316
-1	0	0	Ki67+	1465.33311662 1580.69045827
-1	0	0	Ki67+	1795.16119154 1221.41384769
-1	0	0	Ki67+	1219.49032291 207.199907202
-1	0	0	Ki67+	1863.88335903 538.949229368
-1	0	0	Ki67+	742.186644902 1531.66952585
-1	0	0	Ki67+	1982.26491387 344.068797559
-1	0	0	Ki67+	2044.93795256 466.040224842
-1	0	0	Ki67+	879.734682073 241.199702541
-1	0	0	Ki67+	1289.06319994 1718.92103821
-1	0	0	Ki67+	432.371897702 415.971454843
-1	0	0	Ki67+	158.574275544 246.035979819
-1	0	0	Ki67+	75.7155466726 928.340748338
-1	0	0	Ki67+	713.479002652 1947.18596364
-1	0	0	Ki67+	0.461489156868 907.781605892
-1	0	0	Ki67+	379.647757729 428.418428083
-1	0	0	Ki67+	1346.69434068 1110.28265792
-1	0	0	Ki67+	1904.99203908 1139.92830443
-1	0	0	Ki67+	494.273393463 466.887730479
-1	0	0	Ki67+	501.724356233 1906.11404815
-1	0	0	Ki67+	1806.9100748 2112.65905018
-1	0	0	Ki67+	1692.33709397 273.019545413
-1	0	0	Ki67+	2136.95251111 1101.84889007
-1	0	0	Ki67+	220.156210237 632.188441269
-1	0	0	Ki67+	1556.84619091 668.554650051
-1	0	0	Ki67+	1162.88400757 1518.76321874
-1	0	0	Ki67+	1152.81413088 199.557680076
-1	0	0	Ki67+	1957.98417176 686.298079518
-1	0	0	Ki67+	953.251693698 728.100950773
-1	0	0	Ki67+	1795.43608873 969.147936705
-1	0	0	Ki67+	2011.42555475 319.239098641
-1	0	0	Ki67+	1550.89730483 1974.73789691
-1	0	0	Ki67+	1099.36390887 1720.26162449
-1	0	0	Ki67+	724.348424722 844.113665135
-1	0	0	Ki67+	1990.1494396 1366.21760142
-1	0	0	Ki67+	342.038834776 939.480633905
-1	0	0	Ki67+	1493.17624792 1848.92316632
-1	0	0	Ki67+	1415.86036531 807.679785997
-1	0	0	Ki67+	964.075968634 598.848044837
-1	0	0	Ki67+	2053.21716931 642.015518968
-1	0	0	Ki67+	755.458598049 1153.30785405
-1	0	0	Ki67+	497.195365478 1588.54140937
-1	0	0	Ki67+	459.213501488 1189.28498611
-1	0	0	Ki67+	1158.65167588 1930.89707847
-1	0	0	Ki67+	1074.98123837 1569.32853526
-1	0	0	Ki67+	1302.23448178 929.415504064
-1	0	0	Ki67+	1660.74293975 1124.99115485
-1	0	0	Ki67+	2025.79173855 481.881381603
-1	0	0	Ki67+	1349.55278447 1711.9585532
-1	0	0	Ki67+	276.377362023 2000.16162896
-1	0	0	Ki67+	1330.0430442 688.68195952
-1	0	0	Ki67+	1640.70126305 62.080928589
-1	0	0	Ki67+	998.22031007 1324.38930725
-1	0	0	Ki67+	1807.10730107 1348.02120431
-1	0	0	Ki67+	1224.16506118 666.014970909
-1	0	0	Ki67+	2092.85522047 977.027690263
-1	0	0	Ki67+	1845.25908022 1209.07062578
-1	0	0	Ki67+	1598.92605416 1687.63734299
-1	0	0	Ki67+	2085.24794109 1391.44679701
-1	0	0	Ki67+	649.69597422 98.4318351893
-1	0	0	Ki67+	342.465331822 12.4774169538
-1	0	0	Ki67+	1721.04295206 481.747249679
-1	0	0	Ki67+	868.35539559 1449.57413887
-1	0	0	Ki67+	1544.99494305 396.582338129
-1	0	0	Ki67+	572.200142783 1880.66865858
-1	0	0	Ki67+	295.975326439 2098.87095902
-1	0	0	Ki67+	1326.48427221 1512.4612398
-1	0	0	Ki67+	788.827494894 163.45332164
-1	0	0	Ki67+	1852.32555634 2094.20812959
-1	0	0	Ki67+	484.431901118 1058.77152531
-1	0	0	Ki67+	113.937612827 832.813758097
-1	0	0	Ki67+	962.373365277 1760.35740349
-1	0	0	Ki67+	1996.60442911 973.154438714
-1	0	0	Ki67+	1446.43521095 403.856333332
-1	0	0	Ki67+	1331.90771068 720.136145145
-1	0	0	Ki67+	1753.90953618 1816.41367944
-1	0	0	Ki67+	1411.36552174 516.245352699
-1	0	0	Ki67+	1344.33779027 1895.69761766
-1	0	0	Ki67+	1423.38790016 1175.31592266
-1	0	0	Ki67+	1032.36215065 589.321261703
-1	0	0	Ki67+	2133.92926726 579.87234956
-1	0	0	Ki67+	237.160196939 1507.33934039
-1	0	0	Ki67+	426.550060746 334.464477438
-1	0	0	Ki67+	1813.76919823 1963.40645122
-1	0	0	Ki67+	190.907619098 1720.70622493
-1	0	0	Ki67+	799.614620593 360.585424761
-1	0	0	Ki67+	1744.40313642 43.8248253011
-1	0	0	Ki67+	2119.95185307 827.948894694
-1	0	0	Ki67+	1363.88238127 1454.92272976
-1	0	0	Ki67+	1693.6196289 1425.39380916
-1	0	0	Ki67+	1731.51869869 1228.10640012
-1	0	0	Ki67+	1182.39521734 1536.86230092
-1	0	0	Ki67+	1828.35058601 1246.98225462
-1	0	0	Ki67+	433.022230026 211.424280494
-1	0	0	Ki67+	48.0275281137 659.71995539
-1	0	0	Ki67+	27.2834731501 1645.35775024
-1	0	0	Ki67+	1332.14940256 1072.05576464
-1	0	0	Ki67+	2082.49903344 2072.85221729
-1	0	0	Ki67+	1677.11020567 895.234063788
-1	0	0	Ki67+	1144.29636336 2100.9420441
-1	0	0	Ki67+	118.213329959 1614.90606664
-1	0	0	Ki67+	293.634687497 1714.21272722
-1	0	0	Ki67+	1619.08626253 760.819407986
-1	0	0	Ki67+	638.322794838 1772.47621411
-1	0	0	Ki67+	674.207825857 1836.31182922
-1	0	0	Ki67+	1069.43548833 1544.82178743
-1	0	0	Ki67+	508.805093804 1083.18663093
-1	0	0	Ki67+	599.401128303 1258.88764314
-1	0	0	Ki67+	910.972099099 1108.80585787
-1	0	0	Ki67+	1837.61439838 130.768895123
-1	0	0	Ki67+	173.740656549 1302.14029832
-1	0	0	Ki67+	391.393782167 1234.13759964
-1	0	0	Ki67+	163.935524 1002.76532425
-1	0	0	Ki67+	2136.07038259 181.674802061
-1	0	0	Ki67+	2116.70958166 558.876668345
-1	0	0	Ki67+	1571.87184551 1158.27796569
-1	0	0	Ki67+	1113.23603092 724.781402366
-1	0	0	Ki67+	793.306859319 920.453291804
-1	0	0	Ki67+	386.055095716 574.588968511
-1	0	0	Ki67+	1078.97471416 2033.10871873
-1	0	0	Ki67+	297.9844013 1009.8122192
-1	0	0	Ki67+	1372.83924401 667.146360699
-1	0	0	Ki67+	684.681556455 155.328110866
-1	0	0	Ki67+	1345.74052778 527.73586962
-1	0	0	Ki67+	1782.15101297 1825.44413279
-1	0	0	Ki67+	1481.94368124 1444.52783636
-1	0	0	Ki67+	52.630359078 787.154370782
-1	0	0	Ki67+	519.769187467 658.300982547
-1	0	0	Ki67+	881.559430783 341.514270138
-1	0	0	Ki67+	88.9483347799 472.538036288
-1	0	0	Ki67+	880.005135495 1189.86051671
-1	0	0	Ki67+	53.4004584385 1240.65723972
-1	0	0	Ki67+	1101.20593866 892.476872538
-1	0	0	Ki67+	728.936179197 65.9611482095
-1	0	0	Ki67+	474.682938616 1972.1900496
-1	0	0	Ki67+	1867.09522273 1931.07928717
-1	0	0	Ki67+	1703.84396247 1115.5645948
-1	0	0	Ki67+	384.325501914 1096.42514394
-1	0	0	Ki67+	874.653618334 1529.08856162
-1	0	0	Ki67+	429.099699282 775.416347017
-1	0	0	Ki67+	1189.23045192 370.000141365
-1	0	0	Ki67+	2114.54248642 629.093163954
-1	0	0	Ki67+	876.747347966 714.381482432
-1	0	0	Ki67+	1806.69084128 40.7982541279
-1	0	0	Ki67+	974.998758662 1663.30998367
-1	0	0	Ki67+	1942.6410188 557.818333724
-1	0	0	Ki67+	1953.62568437 652.32490162
-1	0	0	Ki67+	1112.91588277 486.072782001
-1	0	0	Ki67+	912.366794587 484.427860875
-1	0	0	Ki67+	697.79572045 546.158192978
-1	0	0	Ki67+	1930.78707677 1873.34702994
-1	0	0	Ki67+	1065.07052692 2132.71878768
-1	0	0	Ki67+	1353.80948964 605.067069789
-1	0	0	Ki67+	895.530936035 128.311647
-1	0	0	Ki67+	645.271456676 1690.63986017
-1	0	0	Ki67+	1897.16969403 1980.22757087
-1	0	0	Ki67+	906.509007045 1657.52699535
-1	0	0	Ki67+	1795.71457012 1141.50756158
-1	0	0	Ki67+	1244.93292792 1388.29221357
-1	0	0	Ki67+	1852.59642169 80.6118216055
-1	0	0	Ki67+	1157.77743154 732.466955492
-1	0	0	Ki67+	260.942401776 1241.79443956
-1	0	0	Ki67+	708.202311983 124.791859282
-1	0	0	Ki67+	1889.41162835 1314.60351684
-1	0	0	Ki67+	717.456328445 1828.89235365
-1	0	0	Ki67+	1109.13602457 1663.29392687
-1	0	0	Ki67+	1173.41864636 1823.880634
-1	0	0	Ki67+	518.270675803 1274.09171881
-1	0	0	Ki67+	6.06908959689 1766.95693176
-1	0	0	Ki67+	240.609602206 25.1366058983
-1	0	0	Ki67+	2039.87695177 934.056429989
-1	0	0	Ki67+	999.210205038 285.383351974
-1	0	0	Ki67+	731.604606032 1161.78310542
-1	0	0	Ki67+	2043.18551153 1746.52637077
-1	0	0	Ki67+	1699.76514681 1250.0212367
-1	0	0	Ki67+	892.007394913 1236.77064447
-1	0	0	Ki67+	1937.99840777 39.3732711152
-1	0	0	Ki67+	2132.87643656 1429.637616
-1	0	0	Ki67+	533.38447101 270.764719025
-1	0	0	Ki67+	2012.49374345 1838.78222935
-1	0	0	Ki67+	302.993144038 478.416623002
-1	0	0	Ki67+	2139.16421566 1068.0593401
-1	0	0	Ki67+	976.766990289 1253.03230655
-1	0	0	Ki67+	2053.56564827 1215.83478992
-1	0	0	Ki67+	1477.3620833 1793.46423394
-1	0	0	Ki67+	1080.79498132 736.758454295
-1	0	0	Ki67+	1257.84012505 674.05402742
-1	0	0	Ki67+	61.2018412334 69.6733764743
-1	0	0	Ki67+	418.01657884 755.359379432
-1	0	0	Ki67+	513.820246023 1836.88130861
-1	0	0	Ki67+	1605.15633864 1210.28150636
-1	0	0	Ki67+	1243.8731183 1834.10522894
-1	0	0	Ki67+	1475.85528429 306.778325568
-1	0	0	Ki67+	354.519930618 2071.33006178
-1	0	0	Ki67+	415.824013429 484.194612541
-1	0	0	Ki67+	952.828306959 1724.7651094
-1	0	0	Ki67+	1626.71610756 660.906648957
-1	0	0	Ki67+	1196.53729361 452.269637665
-1	0	0	Ki67+	1288.56986127 1316.16969348
-1	0	0	Ki67+	1218.73338785 129.020002664
-1	0	0	Ki67+	2014.61834526 130.251826499
-1	0	0	Ki67+	0.359318941468 425.66142772
-1	0	0	Ki67+	868.321360345 641.41067964
-1	0	0	Ki67+	1245.21686234 902.901100045
-1	0	0	Ki67+	1405.50455306 954.085013316
-1	0	0	Ki67+	616.641220703 416.73680671
-1	0	0	Ki67+	1231.98495467 764.739331454
-1	0	0	Ki67+	1407.58416929 1959.57930772
-1	0	0	Ki67+	2085.11589205 2043.05112599
-1	0	0	Ki67+	230.824017802 1451.50378652
-1	0	0	Ki67+	880.698237662 1854.26149942
-1	0	0	Ki67+	2082.66570464 1688.24934431
-1	0	0	Ki67+	102.866219507 1148.00661344
-1	0	0	Ki67+	571.905399974 1029.95850659
-1	0	0	Ki67+	1998.96880824 191.564880207
-1	0	0	Ki67+	1407.25148113 1210.63144073
-1	0	0	Ki67+	1946.57076533 1237.0282089
-1	0	0	Ki67+	1789.74730602 1573.03157224
-1	0	0	Ki67+	356.454079861 1063.5184351
-1	0	0	Ki67+	713.765036034 766.061776998
-1	0	0	Ki67+	443.964405685 369.824984069
-1	0	0	Ki67+	995.544541511 350.496694625
-1	0	0	Ki67+	523.513277894 1942.61920294
-1	0	0	Ki67+	195.741508691 1797.47319102
-1	0	0	Ki67+	1896.88309129 590.532442477
-1	0	0	Ki67+	269.244225869 1356.19492241
-1	0	0	Ki67+	888.014598807 855.24335065
-1	0	0	Ki67+	1044.96415933 1106.55046268
-1	0	0	Ki67+	1954.54622334 1878.86928
-1	0	0	Ki67+	2008.30845517 1799.26128548
-1	0	0	Ki67+	718.550942047 247.130114616
-1	0	0	Ki67+	614.18721645 1012.3523245
-1	0	0	Ki67+	2148.94901732 297.019239398
-1	0	0	Ki67+	1305.9220237 967.617280476
-1	0	0	Ki67+	2140.70879309 385.665795629
-1	0	0	Ki67+	1258.45540152 127.686438178
-1	0	0	Ki67+	1149.26537805 1585.77418333
-1	0	0	Ki67+	1213.32012542 901.963242491
-1	0	0	Ki67+	658.162095097 1861.84956601
-1	0	0	Ki67+	551.028324809 539.258938707
-1	0	0	Ki67+	1939.78197594 737.538943815
-1	0	0	Ki67+	387.425796776 1883.40042815
-1	0	0	Ki67+	1327.81707646 1283.66467937
-1	0	0	Ki67+	2073.22606616 2015.8169348
-1	0	0	Ki67+	1947.09587663 437.078104069
-1	0	0	Ki67+	1608.48661929 568.504778101
-1	0	0	Ki67+	1865.45757727 1064.26263826
-1	0	0	Ki67+	402.269399953 451.637297854
-1	0	0	Ki67+	148.246180302 2097.41046638
-1	0	0	Ki67+	59.9645451286 1021.99979518
-1	0	0	Ki67+	1521.87655369 148.726741626
-1	0	0	Ki67+	240.682798728 1049.01400379
-1	0	0	Ki67+	1588.32144465 167.221519364
-1	0	0	Ki67+	1350.28743826 1863.66493354
-1	0	0	Ki67+	1161.76069808 2079.33784767
-1	0	0	Ki67+	374.768756505 41.1163506469
-1	0	0	Ki67+	873.821963179 1574.61905746
-1	0	0	Ki67+	507.989851169 793.117356448
-1	0	0	Ki67+	258.978453336 570.776069815
-1	0	0	Ki67+	186.353498368 730.79998789
-1	0	0	Ki67+	1253.14902774 1902.23097349
-1	0	0	Ki67+	1343.96111165 1492.84299158
-1	0	0	Ki67+	49.9614052056 368.255282488
-1	0	0	Ki67+	213.801635442 75.6933297678
-1	0	0	Ki67+	62.9966309537 22.8527368105
-1	0	0	Ki67+	1170.34095016 1663.88921673
-1	0	0	Ki67+	123.892518029 199.207736255
-1	0	0	Ki67+	1986.76769552 1192.09249011
-1	0	0	Ki67+	1882.17140919 782.735256275
-1	0	0	Ki67+	55.0716659362 1110.63796142
-1	0	0	Ki67+	2123.15161089 306.094776257
-1	0	0	Ki67+	531.110313872 1294.70269975
-1	0	0	Ki67+	1448.72487045 1619.34054021
-1	0	0	Ki67+	1204.40151853 773.811716515
-1	0	0	Ki67+	45.9831277632 1981.55844314
-1	0	0	Ki67+	1233.8443455 2072.66080871
-1	0	0	Ki67+	134.809758662 843.195440865
-1	0	0	Ki67+	1622.03550922 859.217915419
-1	0	0	Ki67+	831.596042089 523.613893093
-1	0	0	Ki67+	1746.22131573 1198.49938216
-1	0	0	Ki67+	852.878519969 93.9509413744
-1	0	0	Ki67+	1413.13202423 991.649697616
-1	0	0	Ki67+	2004.02786181 2030.37465826
-1	0	0	Ki67+	1130.05274111 1060.0179489
-1	0	0	Ki67+	603.537379787 1624.96685289
-1	0	0	Ki67+	2083.98760137 1221.58991446
-1	0	0	Ki67+	570.305518298 1316.73490966
-1	0	0	Ki67+	122.413507327 1490.39029691
-1	0	0	Ki67+	946.885776207 1818.89539068
-1	0	0	Ki67+	1605.21329388 1906.91621862
-1	0	0	Ki67+	364.455958481 467.111611491
-1	0	0	Ki67+	2140.57138273 1793.1773885
-1	0	0	Ki67+	1610.26812775 1320.67563904
-1	0	0	Ki67+	165.303565086 476.493468972
-1	0	0	Ki67+	1885.18554049 1602.62635092
-1	0	0	Ki67+	659.241007518 367.447756151
-1	0	0	Ki67+	825.024124022 58.0534482721
-1	0	0	Ki67+	1737.43759604 887.526058327
-1	0	0	Ki67+	1348.83112296 1041.76234341
-1	0	0	Ki67+	412.260312332 794.499371074
-1	0	0	Ki67+	820.598484365 1740.69855352
-1	0	0	Ki67+	833.878867734 2079.12039173
-1	0	0	Ki67+	1495.3590333 259.373185642
-1	0	0	Ki67+	934.184370231 936.711351875
-1	0	0	Ki67+	443.441324498 658.908076158
-1	0	0	Ki67+	376.708422322 817.563847256
-1	0	0	Ki67+	1719.43564335 958.871474467
-1	0	0	Ki67+	1686.45170347 965.938539602
-1	0	0	Ki67+	633.296207136 845.883447672
-1	0	0	Ki67+	135.008336682 1251.99410129
-1	0	0	Ki67+	254.420619774 2005.02379155
-1	0	0	Ki67+	1042.74184697 971.481299473
-1	0	0	Ki67+	346.559893842 977.046781695
-1	0	0	Ki67+	1807.50238563 736.148263238
-1	0	0	Ki67+	842.323051474 1165.56563011
-1	0	0	Ki67+	2040.16411049 1786.19463492
-1	0	0	Ki67+	638.616307898 1293.96902866
-1	0	0	Ki67+	1988.17659412 1936.90617077
-1	0	0	Ki67+	980.814066031 314.858833833
-1	0	0	Ki67+	379.387154867 650.668790519
-1	0	0	Ki67+	382.128601436 973.155951753
-1	0	0	Ki67+	2117.40323307 1906.1927792
-1	0	0	Ki67+	1499.61584754 1389.28839273
-1	0	0	Ki67+	123.422606673 1193.54675766
-1	0	0	Ki67+	1049.06302493 2106.21953649
-1	0	0	Ki67+	2100.71660074 1140.76361339
-1	0	0	Ki67+	1269.93583185 1411.20167437
-1	0	0	Ki67+	372.804112492 1769.19258357
-1	0	0	Ki67+	1415.91561412 2149.85626176
-1	0	0	Ki67+	1877.86021464 1756.41972611
-1	0	0	Ki67+	38.4455655553 1726.75808019
-1	0	0	Ki67+	340.802760959 1528.34705563
-1	0	0	Ki67+	1531.23538187 88.224002128
-1	0	0	Ki67+	1486.58600932 920.513642078
-1	0	0	Ki67+	1416.58265055 1530.62049099
-1	0	0	Ki67+	1928.63938366 2006.14472904
-1	0	0	Ki67+	32.3103758321 902.051250061
-1	0	0	Ki67+	1637.06668821 633.95684188
-1	0	0	Ki67+	1390.09923583 1274.63977511
-1	0	0	Ki67+	1760.2213136 1339.91499804
-1	0	0	Ki67+	1881.86233992 1277.34901768
-1	0	0	Ki67+	1688.98763592 1531.01305501
-1	0	0	Ki67+	336.73473389 422.760074005
-1	0	0	Ki67+	1101.27767925 1878.38773977
-1	0	0	Ki67+	1835.52554908 614.962074781
-1	0	0	Ki67+	299.234069393 829.019855596
-1	0	0	Ki67+	953.29502332 477.910926536
-1	0	0	Ki67+	1352.6892881 1236.87985221
-1	0	0	Ki67+	929.451839938 1377.87772391
-1	0	0	Ki67+	393.065689504 1419.99735787
-1	0	0	Ki67+	990.508458582 824.143291311
-1	0	0	Ki67+	618.099310142 954.862993107
-1	0	0	Ki67+	478.74818245 2046.1818616
-1	0	0	Ki67+	1202.4851389 1310.61514783
-1	0	0	Ki67+	886.977753228 2088.64548754
-1	0	0	Ki67+	404.523517315 1748.49519242
-1	0	0	Ki67+	458.78691324 1389.73243125
-1	0	0	Ki67+	1636.8043037 1957.72114617
-1	0	0	Ki67+	705.866564751 77.6807221539
-1	0	0	Ki67+	1178.30973382 20.3618400834
-1	0	0	Ki67+	487.199668966 2073.23869519
-1	0	0	Ki67+	293.025908633 1237.00053723
-1	0	0	Ki67+	1395.49195594 2009.5907615
-1	0	0	Ki67+	854.542309841 1375.70760697
-1	0	0	Ki67+	31.1426282873 461.243018901
-1	0	0	Ki67+	211.66870566 1666.65843952
-1	0	0	Ki67+	118.348404259 616.463094078
-1	0	0	Ki67+	879.494133544 1135.74218683
-1	0	0	Ki67+	1538.02160604 43.0913594451
-1	0	0	Ki67+	1413.16800695 1671.04304256
-1	0	0	Ki67+	1132.89331835 760.300804915
-1	0	0	Ki67+	1200.00133931 938.732110438
-1	0	0	Ki67+	389.318192714 1356.53721377
-1	0	0	Ki67+	586.700857924 2069.12147335
-1	0	0	Ki67+	196.950128475 1133.62630495
-1	0	0	Ki67+	1688.42542117 364.921771466
-1	0	0	Ki67+	1331.02517505 546.159444515
-1	0	0	Ki67+	950.877925759 1588.60273853
-1	0	0	Ki67+	777.089236314 807.303898211
-1	0	0	Ki67+	2025.17058398 1144.03088328
-1	0	0	Ki67+	1125.5010967 507.455917098
-1	0	0	Ki67+	651.953107913 977.904921637
-1	0	0	Ki67+	1011.13769449 1606.8209638
-1	0	0	Ki67+	1858.04925779 2147.11394474
-1	0	0	Ki67+	1909.32055628 541.565373054
-1	0	0	Ki67+	1925.09666041 1825.87449181
-1	0	0	Ki67+	1095.21000769 1355.92897302
-1	0	0	Ki67+	645.461647284 747.309291977
-1	0	0	Ki67+	964.982897195 40.7121030544
-1	0	0	Ki67+	1826.97728648 2094.9369305
-1	0	0	Ki67+	1903.03176055 792.276305357
-1	0	0	Ki67+	529.617954371 214.853139409
-1	0	0	Ki67+	151.345980201 2054.66407881
-1	0	0	Ki67+	622.655270525 2060.91180139
-1	0	0	Ki67+	34.7417695715 2062.34690898
-1	0	0	Ki67+	658.937642904 1277.06420621
-1	0	0	Ki67+	1837.2593482 428.907279361
-1	0	0	Ki67+	1038.31107279 133.884743505
-1	0	0	Ki67+	1178.2434518 114.681452366
-1	0	0	Ki67+	715.31247641 1088.8728557
-1	0	0	Ki67+	1868.39448678 895.458784669
-1	0	0	Ki67+	33.9352131195 558.90023358
-1	0	0	Ki67+	672.920598555 674.672405607
-1	0	0	Ki67+	1503.59727578 1242.21622087
-1	0	0	Ki67+	2080.11771452 1665.25887516
-1	0	0	Ki67+	2130.24848938 1561.74037149
-1	0	0	Ki67+	533.294013385 551.71862667
-1	0	0	Ki67+	112.103122859 1459.89094597
-1	0	0	Ki67+	921.795555848 452.081388775
-1	0	0	Ki67+	731.973396835 642.224190312
-1	0	0	Ki67+	1852.69161688 1259.68240078
-1	0	0	Ki67+	1318.4014697 90.2042286822
-1	0	0	Ki67+	2131.65125682 750.454318045
-1	0	0	Ki67+	403.303561911 695.276720731
-1	0	0	Ki67+	240.953164266 1256.66822192
-1	0	0	Ki67+	419.701081151 1316.44238707
-1	0	0	Ki67+	1387.38537679 2088.85362309
-1	0	0	Ki67+	351.277054693 144.711998171
-1	0	0	Ki67+	1746.06910326 482.237592794
-1	0	0	Ki67+	1273.24147417 2035.03851838
-1	0	0	Ki67+	1957.61340443 1476.60720148
-1	0	0	Ki67+	1499.07537766 1013.74359038
-1	0	0	Ki67+	2135.00209064 1953.35076967
-1	0	0	Ki67+	1513.03976353 1327.36551888
-1	0	0	Ki67+	1461.6666708 1971.23483504
-1	0	0	Ki67+	856.242871786 1626.96488566
-1	0	0	Ki67+	856.232036958 1332.11106135
-1	0	0	Ki67+	1460.02460277 230.573672767
-1	0	0	Ki67+	1180.47995465 475.630230527
-1	0	0	Ki67+	743.100525482 1637.43155386
-1	0	0	Ki67+	139.009228877 414.912236499
-1	0	0	Ki67+	1995.61829473 115.826732855
-1	0	0	Ki67+	1389.34283133 1158.00223222
-1	0	0	Ki67+	104.932645498 880.300881858
-1	0	0	Ki67+	1530.50929665 1646.51466699
-1	0	0	Ki67+	1856.35944083 1898.01587234
-1	0	0	Ki67+	1597.36102899 1433.97567854
-1	0	0	Ki67+	1239.48717305 111.737508325
-1	0	0	Ki67+	912.952983539 1864.64948206
-1	0	0	Ki67+	1377.08048795 1717.59334865
-1	0	0	Ki67+	492.087225046 547.478010061
-1	0	0	Ki67+	1383.87296488 1634.0329716
-1	0	0	Ki67+	992.394707276 17.7067442115
-1	0	0	Ki67+	1917.86928281 876.779157835
-1	0	0	Ki67+	290.460221861 1595.03578335
-1	0	0	Ki67+	1369.77143045 742.991796952
-1	0	0	Ki67+	328.625342715 1558.92122153
-1	0	0	Ki67+	1707.11000194 1799.46736078
-1	0	0	Ki67+	438.858302169 127.409920566
-1	0	0	Ki67+	1670.83170867 1911.22191337
-1	0	0	Ki67+	1691.70574983 2115.80718342
-1	0	0	Ki67+	1292.58868796 893.509724117
-1	0	0	Ki67+	555.484322074 798.293061011
-1	0	0	Ki67+	1668.861382 213.814359233
-1	0	0	Ki67+	1604.95327258 1951.92759381
-1	0	0	Ki67+	1020.11196792 1997.59260593
-1	0	0	Ki67+	138.981349605 1309.85040428
-1	0	0	Ki67+	1621.84062575 72.8975786376
-1	0	0	Ki67+	1955.93663492 843.709130376
-1	0	0	Ki67+	2133.66410149 1609.68000892
-1	0	0	Ki67+	78.4627734214 1218.57535766
-1	0	0	Ki67+	880.849110525 738.493990493
-1	0	0	Ki67+	1938.32305695 1453.43019581
-1	0	0	Ki67+	1677.23962629 1862.37990682
-1	0	0	Ki67+	1561.76261332 1199.98913529
-1	0	0	Ki67+	1908.38603313 1598.71114861
-1	0	0	Ki67+	1884.34042066 872.001755195
-1	0	0	Ki67+	747.259894753 182.933117673
-1	0	0	Ki67+	471.276320773 2122.16695174
-1	0	0	Ki67+	1136.07940453 2006.71701667
-1	0	0	Ki67+	1123.34276982 1737.78304062
-1	0	0	Ki67+	515.934777074 618.634287509
-1	0	0	Ki67+	794.460214238 1887.39188577
-1	0	0	Ki67+	164.765810382 1529.09099785
-1	0	0	Ki67+	609.611103134 1102.26656441
-1	0	0	Ki67+	1024.16427821 1920.1177831
-1	0	0	Ki67+	590.947221825 792.457594424
-1	0	0	Ki67+	1149.65190065 98.8198571205
-1	0	0	Ki67+	544.942793779 50.8516972571
-1	0	0	Ki67+	1822.29653048 1986.25931689
-1	0	0	Ki67+	1617.08819053 941.713004546
-1	0	0	Ki67+	10.785824728 1975.93305585
-1	0	0	Ki67+	1487.78693618 943.803258507
-1	0	0	Ki67+	252.348789112 2145.16541341
-1	0	0	Ki67+	1177.09072132 1872.7282061
-1	0	0	Ki67+	1927.46667889 79.0339897528
-1	0	0	Ki67+	653.347257023 783.911934115
-1	0	0	Ki67+	2121.57462972 1869.93580875
-1	0	0	Ki67+	908.906703441 1266.44621738
-1	0	0	Ki67+	1249.98759578 1432.6768071
-1	0	0	Ki67+	1791.96882138 1421.06092871
-1	0	0	Ki67+	772.12348866 1092.99677463
-1	0	0	Ki67+	1453.8394406 1768.1266826
-1	0	0	Ki67+	1529.26658385 1848.75716952
-1	0	0	Ki67+	830.813738169 605.496246974
-1	0	0	Ki67+	1372.37585915 2013.47139594
-1	0	0	Ki67+	429.67823703 1418.07753928
-1	0	0	Ki67+	755.79272582 1978.13708538
-1	0	0	Ki67+	1560.56143518 1012.27838183
-1	0	0	Ki67+	881.695119689 1287.46548796
-1	0	0	Ki67+	2041.78748597 1528.76163007
-1	0	0	Ki67+	1971.66164032 730.742043144
-1	0	0	Ki67+	383.896829285 1735.30754576
-1	0	0	Ki67+	465.617005882 1577.88163811
-1	0	0	Ki67+	555.097147007 1677.69165963
-1	0	0	Ki67+	478.074676661 1103.14621465
-1	0	0	Ki67+	861.781021006 1864.93797578
-1	0	0	Ki67+	1102.92605997 411.108032225
-1	0	0	Ki67+	557.737365517 312.020778515
-1	0	0	Ki67+	1950.18519977 1137.42585425
-1	0	0	Ki67+	573.658071077 2125.26651096
-1	0	0	Ki67+	714.795459137 581.14045769
-1	0	0	Ki67+	1301.65598917 1663.45717177
-1	0	0	Ki67+	991.175267266 1418.49954637
-1	0	0	Ki67+	1111.1918305 911.532566929
-1	0	0	Ki67+	454.36979984 871.400198077
-1	0	0	Ki67+	1728.36251459 1263.16889548
-1	0	0	Ki67+	792.232536242 1573.44645101
-1	0	0	Ki67+	414.790667357 1443.03993919
-1	0	0	Ki67+	1598.03813643 929.207306953
-1	0	0	Ki67+	893.341890627 62.2996614843
-1	0	0	Ki67+	236.176626795 2021.30020394
-1	0	0	Ki67+	134.898587173 1104.44395589
-1	0	0	Ki67+	1681.89215611 309.582391675
-1	0	0	Ki67+	1426.36277317 117.252708031
-1	0	0	Ki67+	1782.56263543 2069.44423303
-1	0	0	Ki67+	1019.97930158 1482.47710857
-1	0	0	Ki67+	1790.58901896 1540.40649521
-1	0	0	Ki67+	1865.34108325 1032.23174974
-1	0	0	Ki67+	1014.92258439 2019.85722061
-1	0	0	Ki67+	1141.16476103 129.057577128
-1	0	0	Ki67+	1701.28542087 433.197297428
-1	0	0	Ki67+	1292.5372294 1396.97218884
-1	0	0	Ki67+	1356.7011751 883.370350752
-1	0	0	Ki67+	2080.03620187 1899.96413904
-1	0	0	Ki67+	1569.82323233 66.7457006118
-1	0	0	Ki67+	178.493833638 1642.00091883
-1	0	0	Ki67+	1571.94911041 1383.50079446
-1	0	0	Ki67+	2143.73538628 2044.98034301
-1	0	0	Ki67+	586.126965338 1122.9356178
-1	0	0	Ki67+	1295.80581574 1444.44841711
-1	0	0	Ki67+	1318.72936258 1885.09944195
-1	0	0	Ki67+	756.52521883 1492.98784966
-1	0	0	Ki67+	651.493591914 635.96640122
-1	0	0	Ki67+	1436.60516901 247.062147123
-1	0	0	Ki67+	986.780074119 1531.98852002
-1	0	0	Ki67+	693.71997009 614.653843627
-1	0	0	Ki67+	1108.63939681 811.839314775
-1	0	0	Ki67+	269.085217499 922.0713906
-1	0	0	Ki67+	1248.39935614 184.673600985
-1	0	0	Ki67+	1994.91277429 1009.28972589
-1	0	0	Ki67+	2026.07276652 1873.09407315
-1	0	0	Ki67+	1173.748718 684.261063891
-1	0	0	Ki67+	285.673046409 576.0791763
-1	0	0	Ki67+	1463.76954226 952.988428499
-1	0	0	Ki67+	1083.01106011 279.217367803
-1	0	0	Ki67+	1633.9886773 2085.71862948
-1	0	0	Ki67+	1830.63395331 62.96766684
-1	0	0	Ki67+	139.439133083 1273.46964566
-1	0	0	Ki67+	2046.82992487 613.115283772
-1	0	0	Ki67+	38.3223954434 490.428895668
-1	0	0	Ki67+	581.455443238 145.999212575
-1	0	0	Ki67+	9.61315864148 1120.73136815
-1	0	0	Ki67+	1956.62220009 1959.40687228
-1	0	0	Ki67+	1580.94700852 1493.00033947
-1	0	0	Ki67+	1957.88171978 113.244063593
-1	0	0	Ki67+	2141.6905763 622.467089824
-1	0	0	Ki67+	503.642382648 1124.20161751
-1	0	0	Ki67+	867.06717441 37.3818741785
-1	0	0	Ki67+	1499.68236105 61.1721013297
-1	0	0	Ki67+	449.225805588 248.784005606
-1	0	0	Ki67+	674.917094333 1352.735155
-1	0	0	Ki67+	504.032536293 1385.44783059
-1	0	0	Ki67+	1549.3931743 229.354386767
-1	0	0	Ki67+	886.918651103 458.127155836
-1	0	0	Ki67+	1836.42880066 811.728176036
-1	0	0	Ki67+	1011.3269812 1364.62157065
-1	0	0	Ki67+	359.344030159 362.216135461
-1	0	0	Ki67+	246.038533336 1184.09316919
-1	0	0	Ki67+	1731.96031713 742.346574107
-1	0	0	Ki67+	100.008310887 32.9411662964
-1	0	0	CD3+/CD8+/Ki67+	1633.20440296 1332.96853568
-1	0	0	CD3+/CD8+/Ki67+	1867.29373304 1215.86703149
-1	0	0	CD3+/CD8+/Ki67+	1353.30321224 578.910280028
-1	0	0	CD3+/CD8+/Ki67+	1711.11387364 2128.48052421
-1	0	0	CD3+/CD8+/Ki67+	1688.74176021 1504.81818849
-1	0	0	CD3+/CD8+/Ki67+	1838.45788715 2059.23023655
-1	0	0	CD3+/CD8+/Ki67+	64.7554614988 447.833898889
-1	0	0	CD3+/CD8+/Ki67+	250.073765918 533.728131773
-1	0	0	CD3+/CD8+/Ki67+	118.020936644 1343.76275612
-1	0	0	CD3+/CD8+/Ki67+	1778.50134325 1716.02587915
-1	0	0	CD3+/CD8+/Ki67+	1083.78433286 76.1999913398
-1	0	0	CD3+/CD8+/Ki67+	1100.60456144 2003.72504342
-1	0	0	CD3+/CD8+/Ki67+	410.512021713 1562.59011172
-1	0	0	CD3+/CD8+/Ki67+	1333.45832498 827.00946641
-1	0	0	CD3+/CD8+/Ki67+	1969.42663996 940.639291793
-1	0	0	CD3+/CD8+/Ki67+	1737.95452017 1003.70066116
-1	0	0	CD3+/CD8+/Ki67+	1286.37740334 1560.58749817
-1	0	0	CD3+/CD8+/Ki67+	1133.96966222 995.701669051
-1	0	0	CD3+/CD8+/Ki67+	938.217431392 991.50648664
-1	0	0	CD3+/CD8+/Ki67+	791.481801233 1202.13015993
-1	0	0	CD3+/CD8+/Ki67+	2057.64572216 1353.41464874
-1	0	0	CD3+/CD8+/Ki67+	1025.15778213 449.890525487
-1	0	0	CD3+/CD8+/Ki67+	804.711936086 484.227232477
-1	0	0	CD3+/CD8+/Ki67+	952.067557425 1476.97604543
-1	0	0	CD3+/CD8+/Ki67+	958.397792658 1315.41934681
-1	0	0	CD3+/CD8+/Ki67+	1980.79842726 536.652821303
-1	0	0	CD3+/CD8+/Ki67+	703.462614587 1292.33027395
-1	0	0	CD3+/CD8+/Ki67+	898.42815286 1021.56851718
-1	0	0	CD3+/CD8+/Ki67+	1821.36110376 1860.4968116
-1	0	0	CD3+/CD8+/Ki67+	1731.0352234 525.974429523
-1	0	0	CD3+/CD8+/Ki67+	1250.39146645 438.864032481
-1	0	0	CD3+/CD8+/Ki67+	1870.82074023 621.984098982
-1	0	0	CD3+/CD8+/Ki67+	1548.58109373 738.847708787
-1	0	0	CD3+/CD8+/Ki67+	1079.29445386 1481.64528205
-1	0	0	CD3+/CD8+/Ki67+	234.165280977 908.598938933
-1	0	0	CD3+/CD8+/Ki67+	1724.12433411 322.224649168
-1	0	0	CD3+/CD8+/Ki67+	1480.20676572 2040.88605819
-1	0	0	CD3+/CD8+/Ki67+	1708.01133629 56.0670452755
-1	0	0	CD3+/CD8+/Ki67+	1866.206973 828.229858767
-1	0	0	CD3+/CD8+/Ki67+	811.035848171 1431.91086324
-1	0	0	CD3+/CD8+/Ki67+	150.995147356 641.844325703
-1	0	0	CD3+/CD8+/Ki67+	123.63992428 1408.20589743
-1	0	0	CD3+/CD8+/Ki67+	343.151274049 102.208150121
-1	0	0	CD3+/CD8+/Ki67+	1746.02774418 1624.46916761
-1	0	0	CD3+/CD8+/Ki67+	1935.52786465 2053.79059488
-1	0	0	CD3+/CD8+/Ki67+	1023.5577137 904.253398147
-1	0	0	CD3+/CD8+/Ki67+	2043.85064991 239.59851717
-1	0	0	CD3+/CD8+/Ki67+	1581.81164707 1631.52001849
-1	0	0	CD3+/CD8+/Ki67+	470.175710602 1347.8494894
-1	0	0	CD3+/CD8+/Ki67+	237.430705995 1782.95864007
#EOF
