# Supplementary material for: Data-Driven Discovery of Immune Contexture Biomarkers
Source: Front Oncol. 2018 Dec 18;8:627. doi: 10.3389/fonc.2018.00627 (PMC6305402; doi:10.3389/fonc.2018.00627)
Supplement: Data Sheet 2.zip — The synthetic dataset used for verifying the approach (section 3.1; Figure 4) is provided as a collection of text files describing regions, markers, and metadata. [file Data_Sheet_2.zip › verificationDataset/testdata_063_ImageObjects.txt]

barcode_target	testdata_063
barcode_origin	-1
workflow_target_version	-1
workflow_origin	-1
workflow_origin_version	-1
iH	-1
iW	-1
user	None

-1	0	0	Ki67+	500.035719267 2007.40073079
-1	0	0	Ki67+	1596.94680113 1294.87176724
-1	0	0	Ki67+	614.711033309 733.821014762
-1	0	0	Ki67+	207.626263006 617.593383575
-1	0	0	Ki67+	596.309342225 1622.55996517
-1	0	0	Ki67+	1178.3254349 1323.28237933
-1	0	0	Ki67+	2014.51620556 1188.91392553
-1	0	0	Ki67+	1737.36138112 1094.81106714
-1	0	0	Ki67+	230.911271362 799.774138996
-1	0	0	Ki67+	1001.77094039 989.516525648
-1	0	0	Ki67+	494.485118076 1362.52729942
-1	0	0	Ki67+	1283.68807601 955.286681791
-1	0	0	Ki67+	1282.09488332 1336.7160384
-1	0	0	Ki67+	896.397428305 1645.0719312
-1	0	0	Ki67+	2053.19391877 1232.52551752
-1	0	0	Ki67+	1030.78333554 822.04521524
-1	0	0	Ki67+	149.626371898 222.704283383
-1	0	0	Ki67+	883.932865555 753.975883145
-1	0	0	Ki67+	1623.34521152 457.797208691
-1	0	0	Ki67+	1198.72480558 71.9335225369
-1	0	0	Ki67+	1853.85735068 480.375344527
-1	0	0	Ki67+	208.487632936 296.284174801
-1	0	0	Ki67+	687.813155053 1053.69473306
-1	0	0	Ki67+	1683.0157176 1326.42337866
-1	0	0	Ki67+	378.765627438 1987.24321571
-1	0	0	Ki67+	1968.9422011 1013.84028628
-1	0	0	Ki67+	254.003011128 1958.34704323
-1	0	0	Ki67+	777.523484455 1610.54975232
-1	0	0	Ki67+	1798.7558043 458.165710746
-1	0	0	Ki67+	519.551277267 602.781701817
-1	0	0	Ki67+	415.692419063 1027.35615991
-1	0	0	Ki67+	1775.84375198 2015.5429898
-1	0	0	Ki67+	397.390751648 44.5362885095
-1	0	0	Ki67+	1754.09279773 323.45904522
-1	0	0	Ki67+	1405.35326719 1632.40202915
-1	0	0	Ki67+	1118.02038591 556.140327824
-1	0	0	Ki67+	509.961717477 2031.81103417
-1	0	0	Ki67+	1891.95232249 1815.95731554
-1	0	0	Ki67+	1046.64680623 930.599481052
-1	0	0	Ki67+	1166.14753891 612.257775035
-1	0	0	Ki67+	551.467438395 1116.07337839
-1	0	0	Ki67+	473.279032881 552.356362422
-1	0	0	Ki67+	408.797261647 852.76148471
-1	0	0	Ki67+	1590.39044602 1335.20921889
-1	0	0	Ki67+	414.709584932 248.624944345
-1	0	0	Ki67+	1191.73205098 1708.54911219
-1	0	0	Ki67+	1668.76846785 595.298800078
-1	0	0	Ki67+	1637.70673374 864.881614549
-1	0	0	Ki67+	162.464702249 2043.23570932
-1	0	0	Ki67+	1872.3016769 1594.41067418
-1	0	0	Ki67+	1215.76945343 770.119581123
-1	0	0	Ki67+	487.886997993 717.32732626
-1	0	0	Ki67+	1815.27562803 2008.64724437
-1	0	0	Ki67+	1525.53137889 1240.92451091
-1	0	0	Ki67+	959.761150959 194.186698575
-1	0	0	Ki67+	1698.49246791 1054.01840198
-1	0	0	Ki67+	879.304011511 1361.49561382
-1	0	0	Ki67+	1135.31997767 2114.81204228
-1	0	0	Ki67+	1953.94341899 665.59121679
-1	0	0	Ki67+	622.150829742 837.424159305
-1	0	0	Ki67+	546.771617445 1302.67715196
-1	0	0	Ki67+	1854.32757066 1428.56200927
-1	0	0	Ki67+	701.975234764 1435.35690661
-1	0	0	Ki67+	1863.54832879 508.806338667
-1	0	0	Ki67+	1574.3890421 954.130920844
-1	0	0	Ki67+	2049.30631062 1983.45958207
-1	0	0	Ki67+	1913.050392 376.263201335
-1	0	0	Ki67+	1446.26954972 1691.83994164
-1	0	0	Ki67+	511.914700079 647.966883432
-1	0	0	Ki67+	2147.15696744 69.780592475
-1	0	0	Ki67+	477.155307918 1740.48038561
-1	0	0	Ki67+	987.185497214 855.374943647
-1	0	0	Ki67+	1045.93705279 278.11677883
-1	0	0	Ki67+	1643.13394004 1488.57558794
-1	0	0	Ki67+	1694.50805737 134.362136216
-1	0	0	Ki67+	281.242649613 2135.11760967
-1	0	0	Ki67+	1338.93572569 1682.02641193
-1	0	0	Ki67+	1914.08401935 1709.79074581
-1	0	0	Ki67+	1232.79817509 407.551964531
-1	0	0	Ki67+	341.110871569 651.221685767
-1	0	0	Ki67+	603.086140191 625.735826872
-1	0	0	Ki67+	686.242634764 1997.53916479
-1	0	0	Ki67+	830.955529228 1906.71165363
-1	0	0	Ki67+	668.586984495 831.212757877
-1	0	0	Ki67+	1202.90414934 137.72984217
-1	0	0	Ki67+	1157.77628001 1305.00941963
-1	0	0	Ki67+	1880.2622373 597.129127182
-1	0	0	Ki67+	882.987423171 2106.36030951
-1	0	0	Ki67+	655.316847534 298.912708174
-1	0	0	Ki67+	1904.33521131 1115.78363911
-1	0	0	Ki67+	408.048601078 586.980035917
-1	0	0	Ki67+	1853.20789884 731.800133761
-1	0	0	Ki67+	213.303518605 1330.56101964
-1	0	0	Ki67+	1795.96086413 757.29104525
-1	0	0	Ki67+	1938.90426355 2082.05620396
-1	0	0	Ki67+	302.540290274 265.785430691
-1	0	0	Ki67+	1673.96879874 168.558351086
-1	0	0	Ki67+	567.344737636 947.341035209
-1	0	0	Ki67+	1330.37602923 395.091833793
-1	0	0	Ki67+	497.659827699 461.509535603
-1	0	0	Ki67+	2036.94686792 1735.68998939
-1	0	0	Ki67+	566.408033595 851.338622921
-1	0	0	Ki67+	549.451232528 62.18321636
-1	0	0	Ki67+	59.3101099495 427.787726522
-1	0	0	Ki67+	136.094167164 1055.53045667
-1	0	0	Ki67+	1477.28509482 2031.17640385
-1	0	0	Ki67+	372.279096837 726.951723283
-1	0	0	Ki67+	260.255642517 658.948063264
-1	0	0	Ki67+	1389.9268925 1049.80577718
-1	0	0	Ki67+	741.498975227 1505.0015783
-1	0	0	Ki67+	226.075603572 1822.35451552
-1	0	0	Ki67+	472.947360706 2123.3639754
-1	0	0	Ki67+	953.838027353 837.008696365
-1	0	0	Ki67+	1563.72244197 217.436038338
-1	0	0	Ki67+	1193.87774733 224.794659437
-1	0	0	Ki67+	452.422329447 180.774600185
-1	0	0	Ki67+	904.92325277 4.66978349967
-1	0	0	Ki67+	1338.50793762 649.757552188
-1	0	0	Ki67+	1847.77505876 1913.15846949
-1	0	0	Ki67+	1074.02057668 996.402486533
-1	0	0	Ki67+	2010.31600221 1935.18367461
-1	0	0	Ki67+	2142.47408228 1569.04593879
-1	0	0	Ki67+	642.252994419 537.47202404
-1	0	0	Ki67+	1439.90196528 1764.53698139
-1	0	0	Ki67+	278.009393225 2105.37398196
-1	0	0	Ki67+	1923.87354589 1361.96039443
-1	0	0	Ki67+	577.872303668 2143.08118217
-1	0	0	Ki67+	1240.79730961 347.154618352
-1	0	0	Ki67+	63.5127393363 194.702592565
-1	0	0	Ki67+	504.425150719 1220.10402537
-1	0	0	Ki67+	609.664824629 885.904961151
-1	0	0	Ki67+	996.182062371 1126.73814971
-1	0	0	Ki67+	516.615280239 135.093820377
-1	0	0	Ki67+	886.862807687 159.712674856
-1	0	0	Ki67+	1988.43531776 1814.53599147
-1	0	0	Ki67+	1160.88310451 231.769851812
-1	0	0	Ki67+	2059.16308458 1733.89762732
-1	0	0	Ki67+	2081.73977612 254.583698302
-1	0	0	Ki67+	1786.30158771 961.121996738
-1	0	0	Ki67+	1166.28326029 288.866396538
-1	0	0	Ki67+	400.326096777 1176.38511384
-1	0	0	Ki67+	2125.2756299 26.6914943825
-1	0	0	Ki67+	1885.01823391 296.63781067
-1	0	0	Ki67+	314.250473202 2132.21134698
-1	0	0	Ki67+	1934.74293493 1538.88161577
-1	0	0	Ki67+	1882.07949115 142.593254296
-1	0	0	Ki67+	464.28261556 1770.57786577
-1	0	0	Ki67+	1327.01229023 1282.47962615
-1	0	0	Ki67+	1167.26807892 867.041856781
-1	0	0	Ki67+	2110.96655057 1468.29571829
-1	0	0	Ki67+	153.543370792 245.698869514
-1	0	0	Ki67+	1817.49416538 337.331872617
-1	0	0	Ki67+	1685.9970546 1766.70601582
-1	0	0	Ki67+	1891.40598431 463.932314995
-1	0	0	Ki67+	840.977514496 720.520937082
-1	0	0	Ki67+	754.391173739 133.799425061
-1	0	0	Ki67+	1273.2467609 1916.92404687
-1	0	0	Ki67+	974.436962095 1130.87096505
-1	0	0	Ki67+	1427.59662964 1791.60794105
-1	0	0	Ki67+	474.943961895 1441.79249058
-1	0	0	Ki67+	224.203570918 1621.85872198
-1	0	0	Ki67+	1305.7907276 418.279245572
-1	0	0	Ki67+	962.305824505 1316.35899935
-1	0	0	Ki67+	1021.96721387 1261.24182147
-1	0	0	Ki67+	862.276471235 1860.80598515
-1	0	0	Ki67+	542.754868498 1769.41693848
-1	0	0	Ki67+	443.648874991 1611.01960046
-1	0	0	Ki67+	1247.93116372 1378.410359
-1	0	0	Ki67+	1543.00676468 312.020670239
-1	0	0	Ki67+	1200.73307203 1979.48942861
-1	0	0	Ki67+	42.2204086748 491.728263802
-1	0	0	Ki67+	1428.49528857 1461.13486717
-1	0	0	Ki67+	1971.30412093 565.143081657
-1	0	0	Ki67+	1215.36365796 1587.66690955
-1	0	0	Ki67+	1942.54610092 1496.21839592
-1	0	0	Ki67+	966.82508349 332.922532719
-1	0	0	Ki67+	344.17641851 1125.05349977
-1	0	0	Ki67+	1248.12639622 1906.02321216
-1	0	0	Ki67+	391.819094114 359.520894154
-1	0	0	Ki67+	576.420030834 156.677167583
-1	0	0	Ki67+	541.535162458 1070.27529359
-1	0	0	Ki67+	33.8551118681 762.021413022
-1	0	0	Ki67+	1734.55157888 131.049417412
-1	0	0	Ki67+	231.535416843 1907.28598314
-1	0	0	Ki67+	1112.98932573 650.236996705
-1	0	0	Ki67+	567.103018445 1729.31289604
-1	0	0	Ki67+	412.286518077 1510.24052564
-1	0	0	Ki67+	1904.1194058 754.491465238
-1	0	0	Ki67+	876.467958807 195.454988288
-1	0	0	Ki67+	38.9087087188 887.355852065
-1	0	0	Ki67+	2124.13537526 1254.07678769
-1	0	0	Ki67+	871.844640892 1484.60827032
-1	0	0	Ki67+	1623.22683335 1294.2315048
-1	0	0	Ki67+	1439.15068164 318.577833928
-1	0	0	Ki67+	2112.3823542 884.845605491
-1	0	0	Ki67+	1292.91503886 2092.44403192
-1	0	0	Ki67+	1638.05813662 2062.14111927
-1	0	0	Ki67+	1221.9347541 157.891945596
-1	0	0	Ki67+	703.294259712 889.603410353
-1	0	0	Ki67+	1600.17060866 188.555526023
-1	0	0	Ki67+	735.722033961 1754.47026831
-1	0	0	Ki67+	929.131066222 1067.04860888
-1	0	0	Ki67+	770.794721188 682.3973268
-1	0	0	Ki67+	1261.84975299 1425.77659291
-1	0	0	Ki67+	40.8549538323 269.797800548
-1	0	0	Ki67+	2117.262656 1373.15943441
-1	0	0	Ki67+	1761.10864997 87.2339139882
-1	0	0	Ki67+	170.022857034 474.524334008
-1	0	0	Ki67+	1455.35873644 1230.96228261
-1	0	0	Ki67+	323.66278858 1152.53302229
-1	0	0	Ki67+	1183.93933387 357.808209564
-1	0	0	Ki67+	1228.30888662 536.846840264
-1	0	0	Ki67+	1645.21639068 1707.099592
-1	0	0	Ki67+	1116.60779382 960.145415776
-1	0	0	Ki67+	2052.83159098 189.982284586
-1	0	0	Ki67+	1060.85444438 1535.72244568
-1	0	0	Ki67+	603.850714281 262.962168293
-1	0	0	Ki67+	1406.25479345 1299.53780954
-1	0	0	Ki67+	415.635882475 1645.69530192
-1	0	0	Ki67+	958.333183064 2105.33219238
-1	0	0	Ki67+	895.155325678 1446.02777575
-1	0	0	Ki67+	1899.32102836 900.339696136
-1	0	0	Ki67+	1234.94153364 1797.47448643
-1	0	0	Ki67+	195.140898231 1221.33812453
-1	0	0	Ki67+	776.672326738 1848.67952491
-1	0	0	Ki67+	182.64948094 128.648903406
-1	0	0	Ki67+	418.289342731 2111.51648395
-1	0	0	Ki67+	378.868284143 1108.51981973
-1	0	0	Ki67+	893.363065856 1093.73514898
-1	0	0	Ki67+	427.56547275 446.336991207
-1	0	0	Ki67+	1853.26124384 362.784987432
-1	0	0	Ki67+	1478.01352651 208.014128564
-1	0	0	Ki67+	624.979748165 89.8538946226
-1	0	0	Ki67+	68.2306367961 1767.74498978
-1	0	0	Ki67+	1814.81481372 1286.77168039
-1	0	0	Ki67+	1771.30054507 2073.85815384
-1	0	0	Ki67+	1051.91590273 585.616537457
-1	0	0	Ki67+	1405.53829694 1249.54658725
-1	0	0	Ki67+	785.827365187 1710.9660504
-1	0	0	Ki67+	1445.15713222 161.971161424
-1	0	0	Ki67+	1016.90082123 728.805962568
-1	0	0	Ki67+	1901.30887729 530.793299557
-1	0	0	Ki67+	1190.47290304 250.814811808
-1	0	0	Ki67+	1221.62007176 801.792049293
-1	0	0	Ki67+	511.997602935 544.966864548
-1	0	0	Ki67+	1530.63100748 1813.1186709
-1	0	0	Ki67+	1472.40542509 144.236532275
-1	0	0	Ki67+	1749.69262221 628.670038242
-1	0	0	Ki67+	50.7829081707 1659.95925003
-1	0	0	Ki67+	816.505661678 916.733477909
-1	0	0	Ki67+	1000.4628186 2078.21179222
-1	0	0	Ki67+	2029.73812617 1592.39999241
-1	0	0	Ki67+	574.754557544 1368.63252639
-1	0	0	Ki67+	776.159509986 141.208057502
-1	0	0	Ki67+	1975.06591679 1994.24493234
-1	0	0	Ki67+	132.504982714 1183.05201705
-1	0	0	Ki67+	2039.23370718 811.441849409
-1	0	0	Ki67+	581.037319292 1699.90238289
-1	0	0	Ki67+	548.022371701 392.146534566
-1	0	0	Ki67+	1728.96140297 452.810357558
-1	0	0	Ki67+	1160.95549658 468.134363598
-1	0	0	Ki67+	2023.14733923 2104.96797296
-1	0	0	Ki67+	1319.31071782 954.74689532
-1	0	0	Ki67+	478.141088739 378.871942574
-1	0	0	Ki67+	1413.17104223 1550.04378024
-1	0	0	Ki67+	1504.6925519 2063.55577067
-1	0	0	Ki67+	1569.82345987 575.609812427
-1	0	0	Ki67+	1991.39261725 771.299198131
-1	0	0	Ki67+	500.390822298 192.611386468
-1	0	0	Ki67+	1406.26352826 1388.05348132
-1	0	0	Ki67+	2006.59996428 1758.05660587
-1	0	0	Ki67+	1393.76450791 1790.01217489
-1	0	0	Ki67+	8.07366756256 682.040015094
-1	0	0	Ki67+	490.016208273 272.448273511
-1	0	0	Ki67+	419.816191409 1223.51047193
-1	0	0	Ki67+	2077.25386217 588.814213968
-1	0	0	Ki67+	832.046685442 155.27649267
-1	0	0	Ki67+	2082.35507024 1443.6710894
-1	0	0	Ki67+	1483.52747055 1963.45635733
-1	0	0	Ki67+	1038.28006193 469.567944122
-1	0	0	Ki67+	109.295688603 1465.1992784
-1	0	0	Ki67+	1045.89272569 1481.44454527
-1	0	0	Ki67+	742.128085404 1338.55282054
-1	0	0	Ki67+	1750.24379867 351.052208505
-1	0	0	Ki67+	2101.00853526 856.134612792
-1	0	0	Ki67+	100.406566211 1719.75650988
-1	0	0	Ki67+	366.145764488 1603.34610339
-1	0	0	Ki67+	1249.30578288 1476.12125762
-1	0	0	Ki67+	1288.61640331 639.247741863
-1	0	0	Ki67+	1255.43622874 2001.81263736
-1	0	0	Ki67+	1954.82977574 1833.29374338
-1	0	0	Ki67+	2144.16487385 41.1720444433
-1	0	0	Ki67+	1841.72829765 828.817329302
-1	0	0	Ki67+	1288.74348165 685.871448438
-1	0	0	Ki67+	1260.03724562 888.804819132
-1	0	0	Ki67+	1714.17224462 1824.91280728
-1	0	0	Ki67+	1089.98206484 1645.43998584
-1	0	0	Ki67+	1619.50698796 242.888118686
-1	0	0	Ki67+	1145.15959599 1978.17321713
-1	0	0	Ki67+	566.62824287 1622.15590479
-1	0	0	Ki67+	1821.08736093 1922.47693978
-1	0	0	Ki67+	1706.13009063 827.832873991
-1	0	0	Ki67+	581.814603854 1952.8845945
-1	0	0	Ki67+	323.881846297 542.062000002
-1	0	0	Ki67+	594.862972371 1864.76644461
-1	0	0	Ki67+	1610.70196104 1821.85245187
-1	0	0	Ki67+	1678.20172046 83.6118170592
-1	0	0	Ki67+	1853.40339869 1479.89576665
-1	0	0	Ki67+	553.639242066 970.911124407
-1	0	0	Ki67+	35.4595541828 1094.26539442
-1	0	0	Ki67+	113.865457917 1270.04411301
-1	0	0	Ki67+	767.401168107 219.160749836
-1	0	0	Ki67+	1171.98028213 591.525371938
-1	0	0	Ki67+	543.550532963 633.447091512
-1	0	0	Ki67+	685.768924522 1153.70653144
-1	0	0	Ki67+	399.583946502 1092.98291904
-1	0	0	Ki67+	1248.73630382 628.749418225
-1	0	0	Ki67+	354.356753295 163.749699319
-1	0	0	Ki67+	1470.07115981 1870.51689681
-1	0	0	Ki67+	153.206675336 1447.82505125
-1	0	0	Ki67+	943.111703937 971.20167003
-1	0	0	Ki67+	1562.48979699 462.582734426
-1	0	0	Ki67+	931.040933645 285.409186372
-1	0	0	Ki67+	478.006769468 1333.01751856
-1	0	0	Ki67+	767.180453256 823.901183283
-1	0	0	Ki67+	515.811642424 422.768329406
-1	0	0	Ki67+	405.908339472 2092.2481137
-1	0	0	Ki67+	802.314029946 1072.87413382
-1	0	0	Ki67+	817.876383216 880.17286313
-1	0	0	Ki67+	1000.88610787 1587.55975403
-1	0	0	Ki67+	101.124111614 101.992626216
-1	0	0	Ki67+	1412.74474786 131.400863638
-1	0	0	Ki67+	1053.32676421 1030.14376943
-1	0	0	Ki67+	980.947819022 1485.18057852
-1	0	0	Ki67+	600.601929684 299.282677105
-1	0	0	Ki67+	981.160634105 746.865416112
-1	0	0	Ki67+	304.301219447 1449.60395248
-1	0	0	Ki67+	771.134931282 2115.04132426
-1	0	0	Ki67+	275.718543184 1578.6431839
-1	0	0	Ki67+	1080.37720093 1184.82157607
-1	0	0	Ki67+	1034.15371008 307.42013778
-1	0	0	Ki67+	430.056521894 867.916225285
-1	0	0	Ki67+	989.003611399 1817.18935317
-1	0	0	Ki67+	1293.3127693 2038.01639613
-1	0	0	Ki67+	2057.12583845 1520.59454364
-1	0	0	Ki67+	1007.3891985 1344.73963614
-1	0	0	Ki67+	179.88891322 1919.01201075
-1	0	0	Ki67+	1984.41416937 32.8500699556
-1	0	0	Ki67+	1742.3720918 231.482926184
-1	0	0	Ki67+	1413.29024611 1093.14299913
-1	0	0	Ki67+	1069.98464267 2067.05410726
-1	0	0	Ki67+	333.457665732 1508.94186734
-1	0	0	Ki67+	130.857896829 1360.97374444
-1	0	0	Ki67+	907.857830276 884.057278632
-1	0	0	Ki67+	949.641708666 866.05171528
-1	0	0	Ki67+	6.8196938622 46.1114662426
-1	0	0	Ki67+	1212.05323373 1306.04436065
-1	0	0	Ki67+	975.197686382 1460.9290822
-1	0	0	Ki67+	2018.40389726 245.001355958
-1	0	0	Ki67+	273.162386286 1896.01464137
-1	0	0	Ki67+	422.527662057 523.405071204
-1	0	0	Ki67+	746.376028629 160.61835527
-1	0	0	Ki67+	2101.85352155 2024.23804253
-1	0	0	Ki67+	1046.70725952 1750.58117675
-1	0	0	Ki67+	603.187726895 2039.19335167
-1	0	0	Ki67+	693.414204781 1509.0577051
-1	0	0	Ki67+	737.093756701 1644.67525057
-1	0	0	Ki67+	1927.97156108 1590.9543949
-1	0	0	Ki67+	2109.39618751 1129.32079285
-1	0	0	Ki67+	219.383685271 908.595281947
-1	0	0	Ki67+	625.89972852 1910.0191071
-1	0	0	Ki67+	296.273214445 1733.18373815
-1	0	0	Ki67+	573.288305892 1660.46100577
-1	0	0	Ki67+	2015.34637611 1647.39537759
-1	0	0	Ki67+	1004.93398973 774.15591047
-1	0	0	Ki67+	1097.81400908 617.879891862
-1	0	0	Ki67+	2009.66852374 1455.50949758
-1	0	0	Ki67+	333.481832069 2044.78877135
-1	0	0	Ki67+	1045.4320052 1281.83505854
-1	0	0	Ki67+	1561.15585907 1863.48150631
-1	0	0	Ki67+	776.547614167 307.117963618
-1	0	0	Ki67+	1925.56628469 451.737663179
-1	0	0	Ki67+	162.863524624 1267.73165892
-1	0	0	Ki67+	1084.78596498 409.341029143
-1	0	0	Ki67+	1948.06123878 392.970736005
-1	0	0	Ki67+	271.241971914 1831.16228805
-1	0	0	Ki67+	562.411525672 587.323342523
-1	0	0	Ki67+	951.123763862 1775.73733683
-1	0	0	Ki67+	174.543568978 2025.42318196
-1	0	0	Ki67+	1597.05919699 2065.52562206
-1	0	0	Ki67+	1682.79818371 1634.73263556
-1	0	0	Ki67+	1863.34861396 2131.61829516
-1	0	0	Ki67+	1962.82750385 128.532872571
-1	0	0	Ki67+	1724.01864415 1607.57789725
-1	0	0	Ki67+	1697.46783368 1356.89878095
-1	0	0	Ki67+	786.494037982 286.624449837
-1	0	0	Ki67+	777.873815424 1586.86886874
-1	0	0	Ki67+	374.584517418 1805.16676
-1	0	0	Ki67+	743.531151144 2023.24815107
-1	0	0	Ki67+	429.940738685 1755.24196145
-1	0	0	Ki67+	1583.26368548 1787.49359218
-1	0	0	Ki67+	641.554282829 1854.33821814
-1	0	0	Ki67+	1611.58278997 1615.71579373
-1	0	0	Ki67+	560.847759119 769.206543842
-1	0	0	Ki67+	948.798021144 1655.14339684
-1	0	0	Ki67+	179.512918277 530.862975786
-1	0	0	Ki67+	2012.65881399 793.713097043
-1	0	0	Ki67+	165.748522846 105.261944818
-1	0	0	Ki67+	2074.26410758 1843.0069463
-1	0	0	Ki67+	1134.89347156 291.52364047
-1	0	0	Ki67+	1753.6032392 1745.64270152
-1	0	0	Ki67+	487.34068024 1658.84228789
-1	0	0	Ki67+	1953.22455442 105.918616955
-1	0	0	Ki67+	1588.18796751 563.042973942
-1	0	0	Ki67+	868.536546253 1574.03582054
-1	0	0	Ki67+	236.555118803 1760.32838599
-1	0	0	Ki67+	345.311060588 884.524616314
-1	0	0	Ki67+	981.268938319 2111.85968084
-1	0	0	Ki67+	930.072401645 1120.43083415
-1	0	0	Ki67+	960.255511829 505.155373026
-1	0	0	Ki67+	1186.24884359 495.677209991
-1	0	0	Ki67+	2118.28492948 421.755176113
-1	0	0	Ki67+	743.063664585 1074.16945009
-1	0	0	Ki67+	734.518455013 577.15708828
-1	0	0	Ki67+	263.979393939 2048.11320227
-1	0	0	Ki67+	426.563686425 1055.67732182
-1	0	0	Ki67+	2096.67626856 642.770351966
-1	0	0	Ki67+	153.179456126 1766.28234523
-1	0	0	Ki67+	17.7716729587 1124.17897289
-1	0	0	Ki67+	2043.23536174 568.207828438
-1	0	0	Ki67+	690.089935508 1829.45684195
-1	0	0	Ki67+	132.867823568 460.250627296
-1	0	0	Ki67+	880.893948944 283.766061786
-1	0	0	Ki67+	1267.46900709 666.387029398
-1	0	0	Ki67+	882.877427253 716.162804746
-1	0	0	Ki67+	1680.85749844 1295.9209732
-1	0	0	Ki67+	2046.57430072 1547.09975686
-1	0	0	Ki67+	470.352144488 1629.14898827
-1	0	0	Ki67+	449.203250094 244.552094583
-1	0	0	Ki67+	1147.56032231 335.582648415
-1	0	0	Ki67+	783.91983794 852.560190915
-1	0	0	Ki67+	1575.87046872 1202.87870946
-1	0	0	Ki67+	1371.23749601 96.9490990561
-1	0	0	Ki67+	1159.58505305 87.8170388898
-1	0	0	Ki67+	1159.0625635 540.820880357
-1	0	0	Ki67+	257.113192024 1185.09889957
-1	0	0	Ki67+	794.47891412 348.30685425
-1	0	0	Ki67+	707.52187451 1844.02860644
-1	0	0	Ki67+	543.353716262 1599.66608055
-1	0	0	Ki67+	1534.84507664 1652.60857596
-1	0	0	Ki67+	811.355703598 1990.34502343
-1	0	0	Ki67+	550.949395292 2011.39079389
-1	0	0	Ki67+	1937.48958127 1125.84074272
-1	0	0	Ki67+	333.615654241 754.508205431
-1	0	0	Ki67+	860.319385667 1220.25346209
-1	0	0	Ki67+	844.295404513 841.621318996
-1	0	0	Ki67+	601.694976097 2002.38749875
-1	0	0	Ki67+	1108.36967851 113.882533815
-1	0	0	Ki67+	1089.37978172 1238.54974549
-1	0	0	Ki67+	260.585074761 1791.91180046
-1	0	0	Ki67+	1746.39776657 826.815902695
-1	0	0	Ki67+	1623.48445176 901.352987838
-1	0	0	Ki67+	2149.0351701 1519.4489247
-1	0	0	Ki67+	363.912183821 1369.16165788
-1	0	0	Ki67+	140.906771855 1331.10843792
-1	0	0	Ki67+	567.799638733 2123.93512548
-1	0	0	Ki67+	1823.41884882 2109.18295302
-1	0	0	Ki67+	133.260303967 155.931415292
-1	0	0	Ki67+	946.11877657 1435.46124888
-1	0	0	Ki67+	1088.08945063 594.445194302
-1	0	0	Ki67+	1691.69311942 690.154449736
-1	0	0	Ki67+	1065.21219111 1107.69169675
-1	0	0	Ki67+	1247.2179483 1328.11799636
-1	0	0	Ki67+	1835.12768629 1312.98495312
-1	0	0	Ki67+	273.831706531 948.720581764
-1	0	0	Ki67+	2006.3413799 1516.73639838
-1	0	0	Ki67+	1562.68907081 1152.03570782
-1	0	0	Ki67+	773.148494226 1900.09638295
-1	0	0	Ki67+	1396.62616336 1022.742072
-1	0	0	Ki67+	297.839876724 224.457117304
-1	0	0	Ki67+	862.478642097 1514.3516499
-1	0	0	Ki67+	1733.84947638 921.202034538
-1	0	0	Ki67+	73.057355283 314.982361975
-1	0	0	Ki67+	967.301133561 427.518530112
-1	0	0	Ki67+	1275.66033709 1687.62988518
-1	0	0	Ki67+	1174.45811253 824.604037156
-1	0	0	Ki67+	1616.98967459 1508.62484136
-1	0	0	Ki67+	378.299616736 881.998437433
-1	0	0	Ki67+	1554.01130925 664.697341555
-1	0	0	Ki67+	225.51985218 673.271917156
-1	0	0	Ki67+	1953.09834463 917.776587505
-1	0	0	Ki67+	2031.67015294 850.410993113
-1	0	0	Ki67+	714.036658458 134.294961994
-1	0	0	Ki67+	929.836046777 438.528563128
-1	0	0	Ki67+	565.548113565 1893.23907729
-1	0	0	Ki67+	2045.36487411 1824.52588269
-1	0	0	Ki67+	1560.9004092 363.312477796
-1	0	0	Ki67+	222.019178572 932.645702701
-1	0	0	Ki67+	1570.78183187 114.220196614
-1	0	0	Ki67+	1174.15926824 1041.03688775
-1	0	0	Ki67+	1437.94435169 380.060208845
-1	0	0	Ki67+	1811.47084679 481.641336137
-1	0	0	Ki67+	1622.14904731 1783.49781452
-1	0	0	Ki67+	431.97175036 398.322278899
-1	0	0	Ki67+	603.193263557 2081.24431059
-1	0	0	Ki67+	886.769736505 349.260524244
-1	0	0	Ki67+	1941.83057436 1264.90892152
-1	0	0	Ki67+	418.568092432 2032.51221861
-1	0	0	Ki67+	2040.89141442 2052.18425092
-1	0	0	Ki67+	1267.54634549 995.204165955
-1	0	0	Ki67+	2079.54801234 2128.53987076
-1	0	0	Ki67+	1692.10754402 1428.6338316
-1	0	0	Ki67+	105.204303976 2049.44475538
-1	0	0	Ki67+	243.378900591 953.807026029
-1	0	0	Ki67+	1353.84118193 1391.34246511
-1	0	0	Ki67+	353.60271848 1627.88358051
-1	0	0	Ki67+	1788.77229148 1922.28312577
-1	0	0	Ki67+	1400.67289165 1751.72860236
-1	0	0	Ki67+	972.613696465 2010.76603574
-1	0	0	Ki67+	426.000610661 326.418652903
-1	0	0	Ki67+	577.669612287 1430.10283032
-1	0	0	Ki67+	1084.78692458 1753.97162996
-1	0	0	Ki67+	1979.3283223 907.504780442
-1	0	0	Ki67+	1975.65754801 867.886924546
-1	0	0	Ki67+	299.811172539 823.736499931
-1	0	0	Ki67+	1956.39402574 518.392481993
-1	0	0	Ki67+	269.03152268 893.125243858
-1	0	0	Ki67+	1267.83851996 1252.22524435
-1	0	0	Ki67+	2044.47904922 1891.62992385
-1	0	0	Ki67+	1887.54276888 1051.01237968
-1	0	0	Ki67+	435.599278961 1432.3337318
-1	0	0	Ki67+	1476.96685642 1079.8133179
-1	0	0	Ki67+	2139.85431918 287.291426072
-1	0	0	Ki67+	1940.49065173 821.777194851
-1	0	0	Ki67+	1273.1837309 776.149810716
-1	0	0	Ki67+	1131.39238213 1659.24442715
-1	0	0	Ki67+	1712.26847327 572.79581144
-1	0	0	Ki67+	1158.34643144 1593.02055469
-1	0	0	Ki67+	227.77792888 1298.16223735
-1	0	0	Ki67+	1018.389747 2030.40191428
-1	0	0	Ki67+	1822.85331144 452.495477626
-1	0	0	Ki67+	64.4945482228 772.863471982
-1	0	0	Ki67+	87.4993672986 1335.05232478
-1	0	0	Ki67+	1428.39432095 421.72116005
-1	0	0	Ki67+	384.389951954 405.843071863
-1	0	0	Ki67+	1606.51739068 998.857308953
-1	0	0	Ki67+	852.724664442 1273.7769621
-1	0	0	Ki67+	670.30575973 542.997808829
-1	0	0	Ki67+	1337.58825453 1759.87279579
-1	0	0	Ki67+	263.038592651 844.289510081
-1	0	0	Ki67+	1609.09147107 48.0110236253
-1	0	0	Ki67+	148.358303383 1514.07748039
-1	0	0	Ki67+	1977.16608574 1240.78367962
-1	0	0	Ki67+	1345.84843287 2149.21645653
-1	0	0	Ki67+	362.382345583 1852.42000275
-1	0	0	Ki67+	1177.98461158 1417.82179868
-1	0	0	Ki67+	1091.12983662 1100.52663985
-1	0	0	Ki67+	83.5847694817 974.190472753
-1	0	0	Ki67+	1263.28579348 1716.2994313
-1	0	0	Ki67+	1833.31727381 2070.47610916
-1	0	0	Ki67+	610.01427535 132.301014095
-1	0	0	Ki67+	721.324330192 1047.43770541
-1	0	0	Ki67+	145.176324421 549.663586011
-1	0	0	Ki67+	1790.0351473 826.579564051
-1	0	0	Ki67+	375.163164521 627.808932851
-1	0	0	Ki67+	278.610827485 1864.31839297
-1	0	0	Ki67+	614.780940001 1002.97307928
-1	0	0	Ki67+	908.33955921 272.327410508
-1	0	0	Ki67+	1084.51468556 1869.70173931
-1	0	0	Ki67+	264.123645278 159.576051
-1	0	0	Ki67+	1659.47502197 2021.77605989
-1	0	0	Ki67+	1791.19628151 1651.24585031
-1	0	0	Ki67+	869.543092872 60.4859070736
-1	0	0	Ki67+	1963.63936805 1108.5780744
-1	0	0	Ki67+	2056.32414726 1188.27807699
-1	0	0	Ki67+	1645.60858904 2138.59725666
-1	0	0	Ki67+	1107.19857564 383.919265281
-1	0	0	Ki67+	1611.12885357 811.383927804
-1	0	0	Ki67+	121.277688014 788.051621146
-1	0	0	Ki67+	641.382855635 1402.60121244
-1	0	0	Ki67+	532.564289612 2082.82826166
-1	0	0	Ki67+	951.532260075 2054.08984786
-1	0	0	Ki67+	1342.43013839 671.887497118
-1	0	0	Ki67+	1431.45747555 2136.66540206
-1	0	0	Ki67+	1566.10107868 1275.42489967
-1	0	0	Ki67+	1510.54278367 1830.06645934
-1	0	0	Ki67+	1529.36880332 1389.45752493
-1	0	0	Ki67+	1549.32684767 11.7583192323
-1	0	0	Ki67+	1820.28454477 75.5873212515
-1	0	0	Ki67+	1125.09215662 1105.96817063
-1	0	0	Ki67+	1629.36740414 352.233126355
-1	0	0	Ki67+	638.172056553 1453.62857831
-1	0	0	Ki67+	298.049250036 1550.83948272
-1	0	0	Ki67+	211.708166727 268.869612756
-1	0	0	Ki67+	1503.22459887 1364.63788071
-1	0	0	Ki67+	1896.31239824 2085.61394663
-1	0	0	Ki67+	2131.16841564 1605.53957921
-1	0	0	Ki67+	73.2827185896 717.770323824
-1	0	0	Ki67+	966.770005315 1055.66305552
-1	0	0	Ki67+	908.18598717 362.47698133
-1	0	0	Ki67+	868.233888332 1180.54200291
-1	0	0	Ki67+	1781.99766163 265.522423566
-1	0	0	Ki67+	923.570220425 1524.53015164
-1	0	0	Ki67+	300.389675293 1150.70025984
-1	0	0	Ki67+	2091.08257218 956.049389896
-1	0	0	Ki67+	623.602764449 2107.9982889
-1	0	0	Ki67+	1104.88426046 348.566894157
-1	0	0	Ki67+	1545.99967751 1713.43370944
-1	0	0	Ki67+	653.521293852 1694.04827343
-1	0	0	Ki67+	2100.964655 556.789177611
-1	0	0	Ki67+	1392.92077856 1696.37152155
-1	0	0	Ki67+	1058.12892069 16.7353103604
-1	0	0	Ki67+	1777.72403261 1052.26047856
-1	0	0	Ki67+	805.694400145 1323.09330881
-1	0	0	Ki67+	1128.7975261 1745.18958583
-1	0	0	Ki67+	190.219945104 591.796281442
-1	0	0	Ki67+	1105.76653156 533.36401345
-1	0	0	Ki67+	422.043439475 680.483935767
-1	0	0	Ki67+	1286.49132771 469.766056069
-1	0	0	Ki67+	1327.99589863 473.695058407
-1	0	0	Ki67+	148.391592482 1613.6105427
-1	0	0	Ki67+	1542.16780204 600.293917722
-1	0	0	Ki67+	1185.86681185 180.249785659
-1	0	0	Ki67+	1041.17692399 1676.00194111
-1	0	0	Ki67+	1405.32643828 599.783294514
-1	0	0	Ki67+	504.530959483 865.584505645
-1	0	0	Ki67+	2087.57730455 1266.32751605
-1	0	0	Ki67+	845.573743805 1703.87203219
-1	0	0	Ki67+	1962.48709622 800.509293005
-1	0	0	Ki67+	1504.39438675 1763.57134985
-1	0	0	Ki67+	1177.68064473 1380.65761387
-1	0	0	Ki67+	711.111442185 961.152889337
-1	0	0	Ki67+	1418.02538543 40.7270104921
-1	0	0	Ki67+	1985.19612339 1612.38942806
-1	0	0	Ki67+	982.769546425 918.152689667
-1	0	0	Ki67+	1896.97587505 1878.94293273
-1	0	0	Ki67+	1768.28820576 429.801979969
-1	0	0	Ki67+	758.41464462 1673.57592408
-1	0	0	Ki67+	145.067016767 1869.69075145
-1	0	0	Ki67+	590.216155443 899.732825644
-1	0	0	Ki67+	579.162325657 122.780545432
-1	0	0	Ki67+	1580.31844793 2098.34450464
-1	0	0	Ki67+	1781.5679847 10.16296575
-1	0	0	Ki67+	1624.27959966 63.6822977564
-1	0	0	Ki67+	65.1540690053 2123.24773944
-1	0	0	Ki67+	822.799890313 839.49960697
-1	0	0	Ki67+	548.69513012 1231.58462039
-1	0	0	Ki67+	237.603170306 1138.65397087
-1	0	0	Ki67+	925.516173923 404.302493877
-1	0	0	Ki67+	1193.2852798 1803.195713
-1	0	0	Ki67+	620.203461052 1587.90558492
-1	0	0	Ki67+	1822.50336335 139.021134725
-1	0	0	Ki67+	1718.06317197 1441.29305803
-1	0	0	Ki67+	500.109603891 1935.94173173
-1	0	0	Ki67+	1760.65923765 1924.36817104
-1	0	0	Ki67+	1476.36974713 1613.36944147
-1	0	0	Ki67+	1647.36240426 1455.02276623
-1	0	0	Ki67+	478.297994649 656.187925986
-1	0	0	Ki67+	688.155204107 761.754203866
-1	0	0	Ki67+	1446.50510801 1820.55938007
-1	0	0	Ki67+	1879.97580109 1568.53020578
-1	0	0	Ki67+	667.95257444 224.69581109
-1	0	0	Ki67+	1873.82256939 1121.37522209
-1	0	0	Ki67+	1891.8896043 1741.29207015
-1	0	0	Ki67+	1482.748444 1294.92797324
-1	0	0	Ki67+	1941.58258599 333.435057976
-1	0	0	Ki67+	504.937921621 1090.94494205
-1	0	0	Ki67+	154.125258987 1354.21454975
-1	0	0	Ki67+	55.5815178216 823.803571931
-1	0	0	Ki67+	1514.68123621 1173.7451013
-1	0	0	Ki67+	355.923934738 1981.54990412
-1	0	0	Ki67+	1259.74002061 86.0339671248
-1	0	0	Ki67+	1424.44025654 182.425328044
-1	0	0	Ki67+	153.839494561 34.0842504562
-1	0	0	Ki67+	472.132206382 1020.55409889
-1	0	0	Ki67+	1772.09710707 554.746870756
-1	0	0	Ki67+	514.99324508 342.048619015
-1	0	0	Ki67+	2038.66833431 1144.60420201
-1	0	0	Ki67+	1730.7240715 759.759634799
-1	0	0	Ki67+	2129.09028158 762.282243296
-1	0	0	Ki67+	1889.20039342 1717.87153655
-1	0	0	Ki67+	1242.42681647 2060.54719309
-1	0	0	Ki67+	1297.58059936 865.924273556
-1	0	0	Ki67+	1643.29027335 1166.02456166
-1	0	0	Ki67+	1082.45704788 217.295293509
-1	0	0	Ki67+	580.702854214 630.405469624
-1	0	0	Ki67+	1084.83619088 1556.65166406
-1	0	0	Ki67+	1666.62174875 406.894442
-1	0	0	Ki67+	431.400828257 36.2970673078
-1	0	0	Ki67+	816.61508992 1928.66107837
-1	0	0	Ki67+	2146.75544014 1108.76711727
-1	0	0	Ki67+	1565.5707819 439.404724394
-1	0	0	Ki67+	2119.73473537 0.0207883520814
-1	0	0	Ki67+	1253.95394844 1741.10454656
-1	0	0	Ki67+	1124.0016794 1711.94740461
-1	0	0	Ki67+	1866.83142525 1925.11736481
-1	0	0	Ki67+	895.322318927 520.571360245
-1	0	0	Ki67+	365.067874241 850.033709372
-1	0	0	Ki67+	1655.05369616 99.0340326954
-1	0	0	Ki67+	1193.38141967 275.363716431
-1	0	0	Ki67+	1018.82490907 1543.65153381
-1	0	0	Ki67+	1411.20802388 258.519528821
-1	0	0	Ki67+	729.531033758 2097.72561344
-1	0	0	Ki67+	345.642309285 230.512002382
-1	0	0	Ki67+	1497.03854581 1335.14641576
-1	0	0	Ki67+	1901.47632604 275.295294417
-1	0	0	Ki67+	223.677439746 1799.35398705
-1	0	0	Ki67+	950.946071647 121.761785079
-1	0	0	Ki67+	355.997915673 1156.83577256
-1	0	0	Ki67+	1003.08794252 1085.29142287
-1	0	0	Ki67+	105.499124597 751.266629273
-1	0	0	Ki67+	339.34959955 1677.43350023
-1	0	0	Ki67+	1411.17815356 2031.34864706
-1	0	0	Ki67+	660.919568515 103.692412669
-1	0	0	Ki67+	163.602681329 1894.24550956
-1	0	0	Ki67+	1517.19080656 1319.0298489
-1	0	0	Ki67+	1620.847091 496.697474491
-1	0	0	Ki67+	1677.96981639 890.268998681
-1	0	0	Ki67+	1244.47499267 1842.69205453
-1	0	0	Ki67+	2105.13608473 368.130544309
-1	0	0	Ki67+	1709.57059489 966.017785495
-1	0	0	Ki67+	39.0156168387 324.947149366
-1	0	0	Ki67+	920.00272207 1213.44747604
-1	0	0	Ki67+	964.440547808 720.313523621
-1	0	0	Ki67+	597.05099196 1019.1492258
-1	0	0	Ki67+	1810.77669757 949.551001845
-1	0	0	Ki67+	925.898512259 1946.88104499
-1	0	0	Ki67+	111.474629729 1295.89301584
-1	0	0	Ki67+	2117.36803443 1294.71433907
-1	0	0	Ki67+	748.282344101 531.388693416
-1	0	0	Ki67+	1346.55245785 1272.54733929
-1	0	0	Ki67+	697.571602616 1544.38497108
-1	0	0	Ki67+	981.420660084 814.123948571
-1	0	0	Ki67+	1953.16855594 1599.957535
-1	0	0	Ki67+	1443.55298865 1133.57858519
-1	0	0	Ki67+	1492.03537989 845.886534879
-1	0	0	Ki67+	915.281975102 1500.20360131
-1	0	0	Ki67+	1215.77693393 201.60411531
-1	0	0	Ki67+	1459.48126526 684.911458503
-1	0	0	Ki67+	430.374796258 788.655052841
-1	0	0	Ki67+	1219.60985783 433.687141129
-1	0	0	Ki67+	532.749221785 1204.03763099
-1	0	0	Ki67+	639.235060322 965.635439076
-1	0	0	Ki67+	418.122063688 1597.79340978
-1	0	0	Ki67+	223.098826695 973.939490056
-1	0	0	Ki67+	144.942805592 697.307150233
-1	0	0	Ki67+	242.384137958 1277.51482044
-1	0	0	Ki67+	710.411577719 1465.78867331
-1	0	0	Ki67+	55.7120325245 752.656960524
-1	0	0	Ki67+	1320.83404964 1250.31175913
-1	0	0	Ki67+	873.575792876 1882.83325787
-1	0	0	Ki67+	14.7496429462 1084.7480356
-1	0	0	Ki67+	842.687277603 504.604542364
-1	0	0	Ki67+	1346.7275017 1248.33444521
-1	0	0	Ki67+	1404.0987166 1933.45519366
-1	0	0	Ki67+	826.097958227 698.159498434
-1	0	0	Ki67+	1265.79401826 833.170602698
-1	0	0	Ki67+	2013.71029352 1489.96559359
-1	0	0	Ki67+	1136.46815896 441.180765345
-1	0	0	Ki67+	1035.6163151 1142.46243702
-1	0	0	Ki67+	343.70219305 1088.86288957
-1	0	0	Ki67+	816.573024754 1109.24828479
-1	0	0	Ki67+	301.457174499 1602.42292604
-1	0	0	Ki67+	1748.87762727 868.872165816
-1	0	0	Ki67+	1104.04328296 1691.85972001
-1	0	0	Ki67+	164.810125917 930.938716369
-1	0	0	Ki67+	1426.61847189 781.650193057
-1	0	0	Ki67+	1022.05242626 80.5764436151
-1	0	0	Ki67+	229.73088476 847.395008484
-1	0	0	Ki67+	882.072596301 603.0330437
-1	0	0	Ki67+	2026.75932179 1048.39429558
-1	0	0	Ki67+	1315.41520069 2019.50231742
-1	0	0	Ki67+	553.608613221 32.3707901028
-1	0	0	Ki67+	422.615450749 1969.95743725
-1	0	0	Ki67+	25.8069029462 1352.73386723
-1	0	0	Ki67+	1717.86469995 1507.71099198
-1	0	0	Ki67+	167.40880983 574.818898152
-1	0	0	Ki67+	779.898237687 901.346912337
-1	0	0	Ki67+	1049.97452035 174.934673822
-1	0	0	Ki67+	1034.84923467 605.580276384
-1	0	0	Ki67+	1633.23089658 954.67394799
-1	0	0	Ki67+	1637.07894299 721.669522438
-1	0	0	Ki67+	1726.77401582 1780.30316642
-1	0	0	Ki67+	1061.51890692 122.72868503
-1	0	0	Ki67+	566.470169171 876.126441886
-1	0	0	Ki67+	593.996139686 99.5127002383
-1	0	0	Ki67+	301.65453722 1693.60439349
-1	0	0	Ki67+	1205.27901501 2111.98068786
-1	0	0	Ki67+	572.343364057 1295.42971666
-1	0	0	Ki67+	205.946618654 1873.20004112
-1	0	0	Ki67+	1269.1883673 1110.99921195
-1	0	0	Ki67+	23.4785466348 1038.22554937
-1	0	0	Ki67+	1366.58776474 1197.82456608
-1	0	0	Ki67+	2091.63361434 2107.04082938
-1	0	0	Ki67+	1685.71100916 1524.91642612
-1	0	0	Ki67+	1162.18048475 1902.94177142
-1	0	0	Ki67+	17.9961610191 434.959457911
-1	0	0	Ki67+	180.347054248 763.135195191
-1	0	0	Ki67+	465.585022769 2012.507214
-1	0	0	Ki67+	1701.8237981 1480.02803058
-1	0	0	Ki67+	1121.5052039 21.6317227347
-1	0	0	Ki67+	1383.40239799 1643.8241023
-1	0	0	Ki67+	51.6165058972 1438.04224561
-1	0	0	Ki67+	1700.62387268 383.231684938
-1	0	0	Ki67+	2141.60505751 448.547640311
-1	0	0	Ki67+	1499.33593587 1861.44655936
-1	0	0	Ki67+	308.450860208 578.961651993
-1	0	0	Ki67+	867.667163212 432.34805317
-1	0	0	Ki67+	1829.42440872 30.0816439021
-1	0	0	Ki67+	231.843758905 381.671762608
-1	0	0	Ki67+	459.866257843 1256.36298873
-1	0	0	Ki67+	1494.92097807 1160.7022453
-1	0	0	Ki67+	968.345837234 462.788824559
-1	0	0	Ki67+	2008.99200945 503.886309864
-1	0	0	Ki67+	561.106288834 662.970689692
-1	0	0	Ki67+	35.2231639032 1948.20457641
-1	0	0	Ki67+	1813.28630605 1023.76472954
-1	0	0	Ki67+	764.349686898 2073.56533232
-1	0	0	Ki67+	707.628145359 2116.01472135
-1	0	0	Ki67+	1176.77177093 1485.58575576
-1	0	0	Ki67+	369.26503247 265.911644659
-1	0	0	Ki67+	1243.80507535 847.638573704
-1	0	0	Ki67+	2032.03846838 881.680975313
-1	0	0	Ki67+	290.772061037 867.729223982
-1	0	0	Ki67+	986.11718007 118.82070768
-1	0	0	Ki67+	767.450200402 342.648724276
-1	0	0	Ki67+	364.08359444 1899.86525135
-1	0	0	Ki67+	1265.28734558 341.807660447
-1	0	0	Ki67+	1746.93515222 1663.57196684
-1	0	0	Ki67+	129.941758817 1234.24642029
-1	0	0	Ki67+	187.057136045 1788.13428588
-1	0	0	Ki67+	1336.90101248 1483.09721142
-1	0	0	Ki67+	1993.99124619 1330.76800063
-1	0	0	Ki67+	2137.83534653 1673.92563174
-1	0	0	Ki67+	503.949443343 1958.27456457
-1	0	0	Ki67+	1798.79955906 668.94360216
-1	0	0	Ki67+	1567.24682296 847.820168264
-1	0	0	Ki67+	2108.78808252 2137.06637814
-1	0	0	Ki67+	646.53984531 65.0579465838
-1	0	0	Ki67+	789.917417246 1378.87920182
-1	0	0	Ki67+	713.475508705 680.141733848
-1	0	0	Ki67+	934.070731679 1359.63261807
-1	0	0	Ki67+	1265.797213 1157.89011238
-1	0	0	Ki67+	994.134294815 1661.23789819
-1	0	0	Ki67+	640.830986839 664.051459927
-1	0	0	Ki67+	1463.54255853 733.244751756
-1	0	0	Ki67+	1945.92778284 1292.38552923
-1	0	0	Ki67+	1319.55664012 13.8219944103
-1	0	0	Ki67+	1710.91109024 1670.72917044
-1	0	0	Ki67+	1072.33557079 1692.47793105
-1	0	0	Ki67+	1777.30191018 1555.85023387
-1	0	0	Ki67+	472.751149738 932.388528888
-1	0	0	Ki67+	346.167198469 1547.86653225
-1	0	0	Ki67+	258.870782326 1485.72526624
-1	0	0	Ki67+	1295.01258442 1504.20830595
-1	0	0	Ki67+	549.841015645 707.850877308
-1	0	0	Ki67+	2003.86666741 1883.27149085
-1	0	0	Ki67+	2020.73367702 956.07191774
-1	0	0	Ki67+	1061.47332585 824.486375765
-1	0	0	Ki67+	327.316994934 1422.07036471
-1	0	0	Ki67+	1353.4121629 2050.52521388
-1	0	0	Ki67+	669.481151445 1768.27979047
-1	0	0	Ki67+	2127.94358554 1217.34536439
-1	0	0	Ki67+	209.972238035 2064.07772587
-1	0	0	Ki67+	587.21771161 1404.99297616
-1	0	0	Ki67+	144.317628112 840.76104675
-1	0	0	Ki67+	96.9680627607 233.98493678
-1	0	0	Ki67+	408.755288092 21.657306063
-1	0	0	Ki67+	919.679575108 1885.62035279
-1	0	0	Ki67+	642.792629932 407.209340533
-1	0	0	Ki67+	2041.76745145 689.491043976
-1	0	0	Ki67+	1111.65160803 1422.81908043
-1	0	0	Ki67+	788.309375416 796.942473499
-1	0	0	Ki67+	1791.08852906 344.646768194
-1	0	0	Ki67+	1815.96467944 228.539856704
-1	0	0	Ki67+	1883.94939604 1765.68551028
-1	0	0	Ki67+	388.293857665 1154.6615904
-1	0	0	Ki67+	1233.18045623 64.5283105194
-1	0	0	Ki67+	1794.07637037 931.213762991
-1	0	0	Ki67+	1998.67433964 150.307519936
-1	0	0	Ki67+	1056.40734813 1445.07064572
-1	0	0	Ki67+	2059.91482427 751.804843631
-1	0	0	Ki67+	1996.09527696 1149.74685269
-1	0	0	Ki67+	2070.41684128 724.854429947
-1	0	0	Ki67+	2049.19289038 1463.07303448
-1	0	0	Ki67+	1532.30594595 1123.12346964
-1	0	0	Ki67+	1574.65499342 1396.56062852
-1	0	0	Ki67+	1541.80841795 1437.28198976
-1	0	0	Ki67+	1094.01477245 1346.58753556
-1	0	0	Ki67+	178.122796089 505.925254639
-1	0	0	Ki67+	19.3248737794 2012.66426668
-1	0	0	Ki67+	833.517359307 2028.72050195
-1	0	0	Ki67+	74.5682732712 116.140776089
-1	0	0	Ki67+	1781.36756478 1246.81344254
-1	0	0	Ki67+	2042.40646182 1282.09039455
-1	0	0	Ki67+	791.056162746 1210.29550894
-1	0	0	Ki67+	1376.29258344 954.151799218
-1	0	0	Ki67+	1136.70007159 1162.19374919
-1	0	0	Ki67+	954.354079503 1189.10423861
-1	0	0	Ki67+	1190.052083 633.57824804
-1	0	0	Ki67+	1205.80118338 1488.41419941
-1	0	0	Ki67+	1805.45590018 1806.37471637
-1	0	0	Ki67+	1058.559896 2112.68029125
-1	0	0	Ki67+	1608.00232819 1242.16664533
-1	0	0	Ki67+	614.003382224 1185.80948164
-1	0	0	Ki67+	1727.49645448 666.565833155
-1	0	0	Ki67+	1097.75669071 1151.98550898
-1	0	0	Ki67+	1262.63518698 1193.01099916
-1	0	0	Ki67+	822.572253261 324.293708133
-1	0	0	Ki67+	1436.6119822 1577.02927009
-1	0	0	Ki67+	839.204697117 1477.06971896
-1	0	0	Ki67+	782.319476063 257.892305344
-1	0	0	Ki67+	197.110949284 1345.76982224
-1	0	0	Ki67+	749.893232754 43.6709392783
-1	0	0	Ki67+	728.932244123 841.356675414
-1	0	0	Ki67+	394.071153036 1684.95566671
-1	0	0	Ki67+	185.876723043 1713.4410451
-1	0	0	Ki67+	593.79426929 768.089943158
-1	0	0	Ki67+	1118.58091835 1395.40741384
-1	0	0	Ki67+	1328.25468132 800.824412301
-1	0	0	Ki67+	136.541235463 375.82495834
-1	0	0	Ki67+	1126.24604217 1056.23017383
-1	0	0	Ki67+	2094.30698808 1753.10442501
-1	0	0	Ki67+	1535.53562283 405.28937627
-1	0	0	Ki67+	429.671969955 1154.89554401
-1	0	0	Ki67+	1888.86235921 1632.1656745
-1	0	0	Ki67+	28.290617874 653.721806632
-1	0	0	Ki67+	972.60365594 1928.84269864
-1	0	0	Ki67+	1214.71207334 1410.43106747
-1	0	0	Ki67+	605.847314296 1055.22148553
-1	0	0	Ki67+	1738.16435062 519.056783762
-1	0	0	Ki67+	458.929162092 1394.31576565
-1	0	0	Ki67+	918.683540612 786.545444217
-1	0	0	Ki67+	472.052265493 810.558386436
-1	0	0	Ki67+	133.814434965 1683.81262422
-1	0	0	Ki67+	1357.1049999 17.7507602163
-1	0	0	Ki67+	1892.57623831 433.201763604
-1	0	0	Ki67+	247.255912265 420.757096247
-1	0	0	Ki67+	1200.23469517 1224.67527114
-1	0	0	Ki67+	21.8959762697 1538.64653938
-1	0	0	Ki67+	178.515875451 968.357478008
-1	0	0	Ki67+	301.927647968 1262.35580749
-1	0	0	Ki67+	1441.26055599 849.693372834
-1	0	0	Ki67+	2112.62935823 916.040160884
-1	0	0	Ki67+	1076.38643858 1133.16117999
-1	0	0	Ki67+	1850.3154913 1817.58719546
-1	0	0	Ki67+	1517.42603114 1739.94458819
-1	0	0	Ki67+	2083.83471696 424.850158613
-1	0	0	Ki67+	958.992210005 1550.22528318
-1	0	0	Ki67+	752.696069362 499.057796391
-1	0	0	Ki67+	554.911827097 87.9693596574
-1	0	0	Ki67+	237.868521537 1696.00394162
-1	0	0	Ki67+	722.920849742 370.912388122
-1	0	0	Ki67+	2071.72705989 1928.38099056
-1	0	0	Ki67+	728.309936795 1583.08687821
-1	0	0	Ki67+	1262.56422566 239.971311848
-1	0	0	Ki67+	309.534750376 508.737359809
-1	0	0	Ki67+	1586.15095658 1248.70369845
-1	0	0	Ki67+	1002.8578685 546.23705539
-1	0	0	Ki67+	2065.71030957 640.990837861
-1	0	0	Ki67+	1891.64963979 339.523169301
-1	0	0	Ki67+	1917.21290714 1985.69190115
-1	0	0	Ki67+	833.067145176 752.141658798
-1	0	0	Ki67+	2058.24541713 395.778634182
-1	0	0	Ki67+	697.717114862 1684.20298775
-1	0	0	Ki67+	1206.13925307 1690.70104835
-1	0	0	Ki67+	1967.22307689 726.799386222
-1	0	0	Ki67+	1388.31487284 830.156218088
-1	0	0	Ki67+	1159.39627625 1938.44878816
-1	0	0	Ki67+	1699.21798852 1880.91231749
-1	0	0	Ki67+	856.206238683 781.520743791
-1	0	0	Ki67+	1006.68151481 1411.57966951
-1	0	0	Ki67+	1388.09225399 345.976063336
-1	0	0	Ki67+	944.383199376 381.538831026
-1	0	0	Ki67+	1176.03661988 135.398970452
-1	0	0	Ki67+	1852.29750339 293.092267843
-1	0	0	Ki67+	1082.69520977 449.924850117
-1	0	0	Ki67+	1870.10985092 1511.14310883
-1	0	0	Ki67+	965.162636291 1250.12117463
-1	0	0	Ki67+	768.928664645 1984.23086306
-1	0	0	Ki67+	1305.61601762 919.376532861
-1	0	0	Ki67+	606.260567123 1151.95523549
-1	0	0	Ki67+	1078.04756983 960.324903417
-1	0	0	Ki67+	1177.62331162 1196.25577429
-1	0	0	Ki67+	996.639053753 623.524243337
-1	0	0	Ki67+	288.612178415 1976.56668485
-1	0	0	Ki67+	1038.73322481 1169.14727433
-1	0	0	Ki67+	526.920394452 1117.25135316
-1	0	0	Ki67+	1534.75194097 1769.02658823
-1	0	0	Ki67+	2149.03826112 233.359630253
-1	0	0	Ki67+	489.098074046 2050.48762523
-1	0	0	Ki67+	322.129799961 797.341692573
-1	0	0	Ki67+	981.495468396 225.341108794
-1	0	0	Ki67+	1791.64495139 77.1506493123
-1	0	0	Ki67+	1896.1453168 1374.77083591
-1	0	0	Ki67+	2023.05503554 465.459092548
-1	0	0	Ki67+	55.0114372434 1889.34238878
-1	0	0	Ki67+	1178.69179299 916.59480058
-1	0	0	Ki67+	457.823813312 285.292536734
-1	0	0	Ki67+	1016.06942 1375.36846151
-1	0	0	CD3+/CD8+/Ki67+	724.323926101 1729.5360641
-1	0	0	CD3+/CD8+/Ki67+	384.614066799 908.806580577
-1	0	0	CD3+/CD8+/Ki67+	2044.73382815 1258.53546789
-1	0	0	CD3+/CD8+/Ki67+	905.09663086 417.879891405
-1	0	0	CD3+/CD8+/Ki67+	475.074735035 482.019189644
-1	0	0	CD3+/CD8+/Ki67+	1173.93095741 28.5535206226
-1	0	0	CD3+/CD8+/Ki67+	807.046514486 1010.49696729
-1	0	0	CD3+/CD8+/Ki67+	359.569816054 4.23062532023
-1	0	0	CD3+/CD8+/Ki67+	463.057388423 85.165695638
-1	0	0	CD3+/CD8+/Ki67+	537.714181017 1027.90767386
-1	0	0	CD3+/CD8+/Ki67+	696.007892709 1398.26475359
-1	0	0	CD3+/CD8+/Ki67+	1934.14655278 160.950719014
-1	0	0	CD3+/CD8+/Ki67+	550.237190067 906.51965422
-1	0	0	CD3+/CD8+/Ki67+	997.883777061 159.898073376
-1	0	0	CD3+/CD8+/Ki67+	133.805702172 1582.91044431
-1	0	0	CD3+/CD8+/Ki67+	1302.03363374 1102.3367658
-1	0	0	CD3+/CD8+/Ki67+	516.197837822 1822.13427162
-1	0	0	CD3+/CD8+/Ki67+	301.776051146 2017.06420565
-1	0	0	CD3+/CD8+/Ki67+	435.133421632 359.434388729
-1	0	0	CD3+/CD8+/Ki67+	1129.31031638 608.542532385
-1	0	0	CD3+/CD8+/Ki67+	188.792000609 240.271619742
-1	0	0	CD3+/CD8+/Ki67+	1628.0529981 542.418198145
-1	0	0	CD3+/CD8+/Ki67+	140.942392022 1004.55389702
-1	0	0	CD3+/CD8+/Ki67+	318.36983224 119.694160282
-1	0	0	CD3+/CD8+/Ki67+	1640.23520054 1910.9563797
-1	0	0	CD3+/CD8+/Ki67+	393.337176726 98.9484696822
-1	0	0	CD3+/CD8+/Ki67+	1753.48051921 1962.4367864
-1	0	0	CD3+/CD8+/Ki67+	1494.06201566 1253.3568305
-1	0	0	CD3+/CD8+/Ki67+	388.975693523 1769.72231696
-1	0	0	CD3+/CD8+/Ki67+	1646.41060712 803.855182451
-1	0	0	CD3+/CD8+/Ki67+	1900.81289877 1418.86390066
-1	0	0	CD3+/CD8+/Ki67+	1724.90786227 1027.81550339
-1	0	0	CD3+/CD8+/Ki67+	974.961514043 654.436863953
-1	0	0	CD3+/CD8+/Ki67+	1769.20912435 703.662437421
-1	0	0	CD3+/CD8+/Ki67+	2090.90469843 25.0794344991
-1	0	0	CD3+/CD8+/Ki67+	1768.80475445 127.520920599
-1	0	0	CD3+/CD8+/Ki67+	1217.92497685 1927.96825185
-1	0	0	CD3+/CD8+/Ki67+	365.171315062 203.82436618
-1	0	0	CD3+/CD8+/Ki67+	1413.73144752 631.769121647
-1	0	0	CD3+/CD8+/Ki67+	1664.43705688 40.1101312469
-1	0	0	CD3+/CD8+/Ki67+	1861.7032402 869.188355901
-1	0	0	CD3+/CD8+/Ki67+	2146.45328467 570.947869839
-1	0	0	CD3+/CD8+/Ki67+	1068.58143068 1388.17859721
-1	0	0	CD3+/CD8+/Ki67+	1344.7028205 1621.46926605
-1	0	0	CD3+/CD8+/Ki67+	1083.44302633 1994.08954206
-1	0	0	CD3+/CD8+/Ki67+	1529.39553057 470.130394949
-1	0	0	CD3+/CD8+/Ki67+	223.207155137 30.6237902981
-1	0	0	CD3+/CD8+/Ki67+	1899.67398527 644.609560957
-1	0	0	CD3+/CD8+/Ki67+	1512.53060641 969.800876667
-1	0	0	CD3+/CD8+/Ki67+	917.613838996 559.513013185
#EOF
