# Supplementary material for: Data-Driven Discovery of Immune Contexture Biomarkers
Source: Front Oncol. 2018 Dec 18;8:627. doi: 10.3389/fonc.2018.00627 (PMC6305402; doi:10.3389/fonc.2018.00627)
Supplement: Data Sheet 2.zip — The synthetic dataset used for verifying the approach (section 3.1; Figure 4) is provided as a collection of text files describing regions, markers, and metadata. [file Data_Sheet_2.zip › verificationDataset/testdata_064_ImageObjects.txt]

barcode_target	testdata_064
barcode_origin	-1
workflow_target_version	-1
workflow_origin	-1
workflow_origin_version	-1
iH	-1
iW	-1
user	None

-1	0	0	Ki67+	1962.29623092 755.489956622
-1	0	0	Ki67+	1156.13177374 760.709226093
-1	0	0	Ki67+	746.252883648 2144.38770378
-1	0	0	Ki67+	1813.92948277 1776.14443699
-1	0	0	Ki67+	1420.55031501 185.401248385
-1	0	0	Ki67+	1266.29314474 515.439610127
-1	0	0	Ki67+	244.153141574 823.207055507
-1	0	0	Ki67+	259.644940632 593.199293534
-1	0	0	Ki67+	1927.74005605 1167.4010978
-1	0	0	Ki67+	881.747235799 1400.88195994
-1	0	0	Ki67+	744.081844989 1425.06874323
-1	0	0	Ki67+	1452.20917068 1720.19323183
-1	0	0	Ki67+	2006.46889033 1230.41630372
-1	0	0	Ki67+	263.390134178 1036.09644586
-1	0	0	Ki67+	1884.06109792 432.219531627
-1	0	0	Ki67+	1183.20252651 580.451016733
-1	0	0	Ki67+	89.8429356673 2016.94888774
-1	0	0	Ki67+	476.978939408 894.147076711
-1	0	0	Ki67+	1.17641212204 650.498673424
-1	0	0	Ki67+	556.609856188 879.921727727
-1	0	0	Ki67+	1733.80694901 1982.36394699
-1	0	0	Ki67+	1434.53826882 505.929032076
-1	0	0	Ki67+	958.259117022 14.0371924915
-1	0	0	Ki67+	224.656716296 232.571622484
-1	0	0	Ki67+	136.116756351 2064.06186825
-1	0	0	Ki67+	417.510197315 2105.31683817
-1	0	0	Ki67+	1825.03870833 1480.63449551
-1	0	0	Ki67+	813.337009992 34.8484715921
-1	0	0	Ki67+	900.351816879 1673.53775922
-1	0	0	Ki67+	1362.77192112 727.556990352
-1	0	0	Ki67+	30.9584496848 1419.41223823
-1	0	0	Ki67+	866.478445609 413.001374574
-1	0	0	Ki67+	1359.72735948 1705.28187157
-1	0	0	Ki67+	828.611016097 797.289165378
-1	0	0	Ki67+	2082.02249965 241.322719759
-1	0	0	Ki67+	1202.25881365 2041.7255373
-1	0	0	Ki67+	869.896139579 1923.09588248
-1	0	0	Ki67+	371.381299567 675.679979444
-1	0	0	Ki67+	50.9556465027 70.2419225172
-1	0	0	Ki67+	730.889125174 1717.78981674
-1	0	0	Ki67+	197.882975012 288.561782067
-1	0	0	Ki67+	1886.37190856 1571.21961015
-1	0	0	Ki67+	2088.33775312 199.647562159
-1	0	0	Ki67+	1815.415883 2095.58752684
-1	0	0	Ki67+	1525.9931393 625.394236463
-1	0	0	Ki67+	1970.91370247 1265.47302129
-1	0	0	Ki67+	1561.64460482 1784.54114044
-1	0	0	Ki67+	1134.09441987 1895.47084163
-1	0	0	Ki67+	2136.974936 513.990999183
-1	0	0	Ki67+	1644.40043732 127.528634562
-1	0	0	Ki67+	1377.77031438 663.001248799
-1	0	0	Ki67+	1101.06551074 570.28248077
-1	0	0	Ki67+	504.67872106 786.640694432
-1	0	0	Ki67+	223.689932137 1488.69709689
-1	0	0	Ki67+	863.676984875 618.935890628
-1	0	0	Ki67+	739.250848103 146.373985819
-1	0	0	Ki67+	1395.85787863 434.247328718
-1	0	0	Ki67+	1415.25816614 1469.91843278
-1	0	0	Ki67+	285.68128681 1440.51799377
-1	0	0	Ki67+	188.018993041 1777.9982841
-1	0	0	Ki67+	1128.69438907 607.227198004
-1	0	0	Ki67+	43.1609643794 1180.35476199
-1	0	0	Ki67+	567.821651762 1862.3844227
-1	0	0	Ki67+	1469.66946935 1303.53233706
-1	0	0	Ki67+	1770.46607421 853.21270014
-1	0	0	Ki67+	2132.86158336 1690.4546032
-1	0	0	Ki67+	779.95765661 1378.99742227
-1	0	0	Ki67+	2059.57263342 377.644280557
-1	0	0	Ki67+	2031.93675244 221.421101673
-1	0	0	Ki67+	1468.20096656 1903.42227729
-1	0	0	Ki67+	2102.40339641 1659.43278682
-1	0	0	Ki67+	248.532390038 1117.93118223
-1	0	0	Ki67+	1965.94385207 1039.51754079
-1	0	0	Ki67+	646.938147809 409.651991628
-1	0	0	Ki67+	1905.35077323 1967.0907017
-1	0	0	Ki67+	138.473318241 924.944458291
-1	0	0	Ki67+	492.963686824 355.117459762
-1	0	0	Ki67+	353.63602574 1895.27516682
-1	0	0	Ki67+	325.604344193 505.67399751
-1	0	0	Ki67+	672.619446856 1715.10179126
-1	0	0	Ki67+	378.29132316 8.54671747312
-1	0	0	Ki67+	1082.47007255 1598.86529813
-1	0	0	Ki67+	1360.71088721 1403.33230231
-1	0	0	Ki67+	44.9132299327 2008.56581935
-1	0	0	Ki67+	1933.39087205 1530.2853307
-1	0	0	Ki67+	285.569323496 2092.77683573
-1	0	0	Ki67+	1570.32947769 11.739554351
-1	0	0	Ki67+	1711.28348635 445.508464093
-1	0	0	Ki67+	1035.1532983 1011.51837072
-1	0	0	Ki67+	1249.25432757 592.962343923
-1	0	0	Ki67+	561.596351049 1455.85462119
-1	0	0	Ki67+	479.78882368 1389.38507398
-1	0	0	Ki67+	1722.53507914 1161.47559492
-1	0	0	Ki67+	983.27344479 1282.37116408
-1	0	0	Ki67+	349.224245429 1208.65529607
-1	0	0	Ki67+	1340.02685573 837.42685848
-1	0	0	Ki67+	2028.18715803 536.606232755
-1	0	0	Ki67+	1815.72392493 912.13356714
-1	0	0	Ki67+	470.380368491 1101.65556356
-1	0	0	Ki67+	1047.99382224 866.04303975
-1	0	0	Ki67+	1254.79869119 298.037798613
-1	0	0	Ki67+	1429.0811476 6.16896685364
-1	0	0	Ki67+	36.6636800176 698.677960217
-1	0	0	Ki67+	184.812637312 170.25935105
-1	0	0	Ki67+	2145.57039891 912.245369515
-1	0	0	Ki67+	1062.67486507 659.00185501
-1	0	0	Ki67+	599.464331729 671.609094286
-1	0	0	Ki67+	516.331442165 1888.71038918
-1	0	0	Ki67+	1089.84531788 833.886496029
-1	0	0	Ki67+	1672.50786547 723.461560357
-1	0	0	Ki67+	1800.3863428 38.4957653078
-1	0	0	Ki67+	975.512347884 1040.97152414
-1	0	0	Ki67+	1866.44238785 1868.56409436
-1	0	0	Ki67+	1930.17221735 2032.80450561
-1	0	0	Ki67+	398.10537239 740.59158348
-1	0	0	Ki67+	1874.34065728 1743.11634919
-1	0	0	Ki67+	1010.77752437 2083.77022987
-1	0	0	Ki67+	706.465625747 972.203620751
-1	0	0	Ki67+	1666.335868 796.402955357
-1	0	0	Ki67+	424.278110706 544.08682122
-1	0	0	Ki67+	887.570062697 619.486531937
-1	0	0	Ki67+	1470.52988295 216.480435804
-1	0	0	Ki67+	1487.32484016 629.279350038
-1	0	0	Ki67+	369.598790494 566.748448503
-1	0	0	Ki67+	397.796816422 255.169526362
-1	0	0	Ki67+	1689.63341547 1796.98443023
-1	0	0	Ki67+	1707.28833254 775.478880557
-1	0	0	Ki67+	570.22214226 1128.03520642
-1	0	0	Ki67+	1446.92479247 145.761210536
-1	0	0	Ki67+	719.536120576 284.645977394
-1	0	0	Ki67+	814.471381172 604.06755987
-1	0	0	Ki67+	1907.89576453 465.515592412
-1	0	0	Ki67+	804.84278875 1215.89246763
-1	0	0	Ki67+	887.090807804 1614.68300627
-1	0	0	Ki67+	1208.96388224 294.046383395
-1	0	0	Ki67+	1909.22160226 1596.94987567
-1	0	0	Ki67+	658.844714967 832.811098633
-1	0	0	Ki67+	45.31726497 932.720144509
-1	0	0	Ki67+	1641.29258231 1525.26284629
-1	0	0	Ki67+	805.90627496 1578.98901663
-1	0	0	Ki67+	80.5733116935 1087.74255486
-1	0	0	Ki67+	1967.98463763 1853.64243805
-1	0	0	Ki67+	100.887032608 393.840728209
-1	0	0	Ki67+	723.822847012 2049.70970629
-1	0	0	Ki67+	1063.24402192 1389.15737498
-1	0	0	Ki67+	376.381633706 879.7790889
-1	0	0	Ki67+	1155.33311028 191.328541954
-1	0	0	Ki67+	943.686371196 1279.32913124
-1	0	0	Ki67+	1734.62081355 304.113849514
-1	0	0	Ki67+	1704.61387324 1830.15204509
-1	0	0	Ki67+	740.616713388 683.289418487
-1	0	0	Ki67+	143.392132459 804.749097674
-1	0	0	Ki67+	376.983965709 1034.17248244
-1	0	0	Ki67+	2097.33856532 2123.81709211
-1	0	0	Ki67+	1985.26914826 382.111574386
-1	0	0	Ki67+	515.398488258 2086.94133491
-1	0	0	Ki67+	1467.8404805 2010.32732529
-1	0	0	Ki67+	700.897883919 1706.46265965
-1	0	0	Ki67+	1622.77284446 1005.70379516
-1	0	0	Ki67+	882.765762463 1431.17875857
-1	0	0	Ki67+	1907.25542134 899.35795525
-1	0	0	Ki67+	1371.33505118 988.161061735
-1	0	0	Ki67+	1972.96466516 2148.80880944
-1	0	0	Ki67+	1648.19499058 715.304892676
-1	0	0	Ki67+	2077.38928786 2082.54878342
-1	0	0	Ki67+	653.458609964 1301.84579829
-1	0	0	Ki67+	1696.57285498 2036.1034367
-1	0	0	Ki67+	1897.74149774 1379.39590047
-1	0	0	Ki67+	530.086732807 1292.43437747
-1	0	0	Ki67+	427.796533864 828.434968351
-1	0	0	Ki67+	1547.74426407 1149.26502152
-1	0	0	Ki67+	690.45632773 1371.95498174
-1	0	0	Ki67+	910.515828707 727.382324716
-1	0	0	Ki67+	1485.54875842 1784.70587657
-1	0	0	Ki67+	2052.71363484 797.546986246
-1	0	0	Ki67+	1629.16439139 663.582372055
-1	0	0	Ki67+	1213.1820834 2111.77789539
-1	0	0	Ki67+	2096.26312025 30.4243662851
-1	0	0	Ki67+	555.493370918 1103.31367992
-1	0	0	Ki67+	1178.80747847 1758.60206964
-1	0	0	Ki67+	350.929307575 109.004270121
-1	0	0	Ki67+	1273.36672432 1670.0804435
-1	0	0	Ki67+	174.767855944 856.985326374
-1	0	0	Ki67+	1981.36120255 1170.56364128
-1	0	0	Ki67+	950.652215905 192.030786014
-1	0	0	Ki67+	1019.89747036 911.521893781
-1	0	0	Ki67+	216.318184686 1984.44846585
-1	0	0	Ki67+	1657.19261896 1584.92120145
-1	0	0	Ki67+	1557.20873366 1246.36310127
-1	0	0	Ki67+	1628.90411882 1267.42088577
-1	0	0	Ki67+	1784.05271781 76.4345172539
-1	0	0	Ki67+	1425.32499028 1895.78122313
-1	0	0	Ki67+	1010.55217238 1458.81680884
-1	0	0	Ki67+	1260.72436368 48.5412755497
-1	0	0	Ki67+	2005.72435909 1925.26281749
-1	0	0	Ki67+	2041.66777219 287.252709103
-1	0	0	Ki67+	1003.09832073 1853.45775049
-1	0	0	Ki67+	1133.25983182 541.746827636
-1	0	0	Ki67+	632.988667887 1698.32571072
-1	0	0	Ki67+	105.727479179 1120.47297409
-1	0	0	Ki67+	336.996218221 1644.19944841
-1	0	0	Ki67+	721.950240094 515.077214177
-1	0	0	Ki67+	2142.09003488 704.827036966
-1	0	0	Ki67+	1379.34055221 946.002788849
-1	0	0	Ki67+	223.522650682 1455.37336453
-1	0	0	Ki67+	1838.162594 712.687461461
-1	0	0	Ki67+	2083.68575946 603.777397597
-1	0	0	Ki67+	1332.53630681 345.687874573
-1	0	0	Ki67+	153.292635948 1266.61003521
-1	0	0	Ki67+	614.14865268 936.109195189
-1	0	0	Ki67+	1782.80935104 1785.55718644
-1	0	0	Ki67+	49.0503842579 1925.98116238
-1	0	0	Ki67+	556.672812065 638.351515859
-1	0	0	Ki67+	1300.07667513 1517.58139852
-1	0	0	Ki67+	1636.08792624 635.013279145
-1	0	0	Ki67+	897.886536887 803.992281956
-1	0	0	Ki67+	1376.30166119 99.4057684075
-1	0	0	Ki67+	643.571240004 81.5739759188
-1	0	0	Ki67+	1071.80618777 41.7406171318
-1	0	0	Ki67+	1780.32324648 322.966921602
-1	0	0	Ki67+	566.567264541 1293.5558781
-1	0	0	Ki67+	997.547165053 1824.40952046
-1	0	0	Ki67+	1298.62846959 1669.29869695
-1	0	0	Ki67+	983.421045392 1428.90494809
-1	0	0	Ki67+	1587.79724775 1752.89609971
-1	0	0	Ki67+	914.688727888 517.408415888
-1	0	0	Ki67+	1999.1917821 1733.55126145
-1	0	0	Ki67+	1684.17043904 1542.95014963
-1	0	0	Ki67+	651.882400912 1738.42731184
-1	0	0	Ki67+	1174.90124589 298.897607178
-1	0	0	Ki67+	1946.06683357 1074.26770899
-1	0	0	Ki67+	163.535928305 1961.46800045
-1	0	0	Ki67+	2017.85956255 1345.23823932
-1	0	0	Ki67+	1129.88500949 1592.61088419
-1	0	0	Ki67+	938.742075672 1435.75568285
-1	0	0	Ki67+	1667.54029992 389.80899273
-1	0	0	Ki67+	1674.44575294 1501.86188588
-1	0	0	Ki67+	467.420998332 1365.39886471
-1	0	0	Ki67+	1544.17390915 204.43995774
-1	0	0	Ki67+	1527.40838502 1740.72260392
-1	0	0	Ki67+	1102.30870705 907.771408797
-1	0	0	Ki67+	1338.35297737 1982.114944
-1	0	0	Ki67+	659.6128331 728.749379598
-1	0	0	Ki67+	375.884895351 1453.77486822
-1	0	0	Ki67+	530.853843211 2012.48144371
-1	0	0	Ki67+	96.4024357882 691.605281554
-1	0	0	Ki67+	1433.52024878 359.730461964
-1	0	0	Ki67+	786.510248719 1261.81197276
-1	0	0	Ki67+	1721.1157689 965.006184861
-1	0	0	Ki67+	1617.77134857 1798.54522241
-1	0	0	Ki67+	1419.49672658 985.945486534
-1	0	0	Ki67+	1694.61015512 1265.31005333
-1	0	0	Ki67+	2129.49242683 805.72792531
-1	0	0	Ki67+	1398.1482225 1739.19955337
-1	0	0	Ki67+	1127.06347579 1028.735905
-1	0	0	Ki67+	1814.46141581 1039.5742797
-1	0	0	Ki67+	2013.21063032 1893.20728892
-1	0	0	Ki67+	2137.1402664 1316.45616415
-1	0	0	Ki67+	1104.21372297 1671.58764149
-1	0	0	Ki67+	243.966708474 2044.52373442
-1	0	0	Ki67+	1143.26010731 1420.91094357
-1	0	0	Ki67+	1485.63705221 1219.95917676
-1	0	0	Ki67+	1764.90397898 903.631155767
-1	0	0	Ki67+	687.327359974 1435.254241
-1	0	0	Ki67+	1866.8383237 1835.96943172
-1	0	0	Ki67+	1846.85903023 229.024222368
-1	0	0	Ki67+	677.138837743 302.301580582
-1	0	0	Ki67+	2058.1131682 1862.90045031
-1	0	0	Ki67+	1881.65866571 711.078228822
-1	0	0	Ki67+	1508.18553516 1058.62363397
-1	0	0	Ki67+	2003.55141057 233.361657811
-1	0	0	Ki67+	975.024000589 89.1139896146
-1	0	0	Ki67+	1983.36343917 177.720097336
-1	0	0	Ki67+	1701.27269145 105.042961252
-1	0	0	Ki67+	538.290218401 169.156442837
-1	0	0	Ki67+	2072.82032258 808.631115616
-1	0	0	Ki67+	326.829482379 906.291845526
-1	0	0	Ki67+	2133.13524851 11.2724163783
-1	0	0	Ki67+	598.659447344 1479.98457712
-1	0	0	Ki67+	1290.40450611 18.7344228589
-1	0	0	Ki67+	192.633992534 1533.17314759
-1	0	0	Ki67+	209.404825317 133.494472264
-1	0	0	Ki67+	643.212447691 110.360815478
-1	0	0	Ki67+	295.987105189 423.200108023
-1	0	0	Ki67+	881.565904519 1316.1608873
-1	0	0	Ki67+	1596.1140781 1826.00352419
-1	0	0	Ki67+	685.099494821 1296.68774341
-1	0	0	Ki67+	1717.08857203 1783.41524718
-1	0	0	Ki67+	85.0265102158 914.081065404
-1	0	0	Ki67+	1072.55668801 556.672970245
-1	0	0	Ki67+	560.816004463 1339.50076458
-1	0	0	Ki67+	311.673510601 1987.78374876
-1	0	0	Ki67+	1952.69194699 1466.54936595
-1	0	0	Ki67+	745.314403152 1456.45605748
-1	0	0	Ki67+	850.85594823 308.680744452
-1	0	0	Ki67+	1500.08107943 1896.13395653
-1	0	0	Ki67+	260.364489321 1244.88934681
-1	0	0	Ki67+	978.892230042 221.741253275
-1	0	0	Ki67+	568.951524667 1762.41661078
-1	0	0	Ki67+	1200.64739695 2141.83876263
-1	0	0	Ki67+	485.956644349 1001.46982441
-1	0	0	Ki67+	1850.61995947 2025.68595588
-1	0	0	Ki67+	58.3861941883 492.643157266
-1	0	0	Ki67+	248.911492754 901.565771589
-1	0	0	Ki67+	2086.77534068 1239.85545753
-1	0	0	Ki67+	1394.42048404 386.774060513
-1	0	0	Ki67+	120.840336247 790.891820349
-1	0	0	Ki67+	318.128623142 1405.86213373
-1	0	0	Ki67+	1719.91435983 2061.14330691
-1	0	0	Ki67+	155.012000057 226.735803808
-1	0	0	Ki67+	398.60376791 1121.48272538
-1	0	0	Ki67+	1694.47162898 33.5076323021
-1	0	0	Ki67+	984.485103762 446.479591505
-1	0	0	Ki67+	900.969054405 186.106177975
-1	0	0	Ki67+	843.31516096 670.904389241
-1	0	0	Ki67+	375.922349155 450.904182411
-1	0	0	Ki67+	264.557361202 842.936945357
-1	0	0	Ki67+	983.709559545 1635.74532393
-1	0	0	Ki67+	1544.62568174 419.491009658
-1	0	0	Ki67+	563.524527303 2122.13086088
-1	0	0	Ki67+	506.833324848 1594.16996074
-1	0	0	Ki67+	8.05451209992 1705.00917539
-1	0	0	Ki67+	90.2005821298 2085.87964616
-1	0	0	Ki67+	1898.06767196 1001.25311297
-1	0	0	Ki67+	372.313162092 519.461308055
-1	0	0	Ki67+	1431.14122573 623.022366287
-1	0	0	Ki67+	1815.63527596 822.479414723
-1	0	0	Ki67+	636.40951943 1931.09642804
-1	0	0	Ki67+	652.769047522 132.120559737
-1	0	0	Ki67+	813.518638149 1646.00425269
-1	0	0	Ki67+	1960.32861875 246.578613706
-1	0	0	Ki67+	570.700260203 1169.6896234
-1	0	0	Ki67+	1424.59948157 1626.03237218
-1	0	0	Ki67+	1040.57630058 1418.69700372
-1	0	0	Ki67+	1577.74952126 65.1407330571
-1	0	0	Ki67+	1758.02312469 696.548156556
-1	0	0	Ki67+	1951.35783869 807.789174432
-1	0	0	Ki67+	1336.74999619 32.5933218133
-1	0	0	Ki67+	52.1922633939 660.413076602
-1	0	0	Ki67+	896.495934433 1882.51546939
-1	0	0	Ki67+	1402.03598258 1185.302613
-1	0	0	Ki67+	747.080107648 1557.07298533
-1	0	0	Ki67+	1333.08553411 718.361172278
-1	0	0	Ki67+	1456.16668225 378.242295396
-1	0	0	Ki67+	22.3142952506 330.155542877
-1	0	0	Ki67+	187.114203421 1596.4059509
-1	0	0	Ki67+	1182.95813487 1468.77864537
-1	0	0	Ki67+	1750.6862718 964.653625704
-1	0	0	Ki67+	917.312972514 1255.94718759
-1	0	0	Ki67+	1990.00350534 845.853206028
-1	0	0	Ki67+	270.491528858 1807.05867798
-1	0	0	Ki67+	1189.16658317 1179.26672071
-1	0	0	Ki67+	1978.9500912 1694.86341168
-1	0	0	Ki67+	953.191931568 244.453967442
-1	0	0	Ki67+	2020.37512231 1020.639489
-1	0	0	Ki67+	2035.59673272 1607.09843507
-1	0	0	Ki67+	1021.70839348 2045.88919841
-1	0	0	Ki67+	1749.56060677 382.679192175
-1	0	0	Ki67+	55.0652615627 1661.91948914
-1	0	0	Ki67+	1996.91322824 1499.93590728
-1	0	0	Ki67+	253.056038254 1608.69777431
-1	0	0	Ki67+	1185.95468986 1610.35569754
-1	0	0	Ki67+	67.2628305082 17.3081596759
-1	0	0	Ki67+	898.310251873 1241.25308173
-1	0	0	Ki67+	1847.60188736 2126.83923655
-1	0	0	Ki67+	262.770263015 155.933717365
-1	0	0	Ki67+	571.448128097 6.03036156319
-1	0	0	Ki67+	962.56862367 2020.34296574
-1	0	0	Ki67+	945.653165061 945.141886047
-1	0	0	Ki67+	1367.81109788 1274.04532241
-1	0	0	Ki67+	211.325960455 634.068319843
-1	0	0	Ki67+	1115.52056574 1477.4371308
-1	0	0	Ki67+	1583.83450721 1548.95014633
-1	0	0	Ki67+	144.531529102 1220.03500561
-1	0	0	Ki67+	2062.41120703 1506.98850437
-1	0	0	Ki67+	1494.97522567 2109.70657599
-1	0	0	Ki67+	122.783519502 587.245081384
-1	0	0	Ki67+	1371.92156269 1243.30984605
-1	0	0	Ki67+	1344.33775043 1755.58887736
-1	0	0	Ki67+	1948.51705056 1991.40065813
-1	0	0	Ki67+	627.186699354 2128.6135956
-1	0	0	Ki67+	1941.96287955 1686.22551735
-1	0	0	Ki67+	2125.13756219 1109.55635996
-1	0	0	Ki67+	1958.31288929 698.267077243
-1	0	0	Ki67+	156.925267809 751.736041298
-1	0	0	Ki67+	783.475212581 1671.5513128
-1	0	0	Ki67+	1116.53987159 1555.41084583
-1	0	0	Ki67+	517.134580657 1567.95788597
-1	0	0	Ki67+	1883.3335942 952.773269125
-1	0	0	Ki67+	230.095140815 1148.8344702
-1	0	0	Ki67+	1277.2308417 1957.85789387
-1	0	0	Ki67+	938.711151437 1374.36320249
-1	0	0	Ki67+	555.881657542 276.296561288
-1	0	0	Ki67+	1863.81537478 642.219195841
-1	0	0	Ki67+	232.903015285 1862.23896819
-1	0	0	Ki67+	1214.41983026 641.105440928
-1	0	0	Ki67+	337.152630813 1156.63211966
-1	0	0	Ki67+	226.338263241 1597.17963308
-1	0	0	Ki67+	270.857838108 130.633465575
-1	0	0	Ki67+	1201.30601227 1915.9521998
-1	0	0	Ki67+	595.114155467 78.2044657781
-1	0	0	Ki67+	1233.67499182 391.95632071
-1	0	0	Ki67+	1064.12376613 1342.89335709
-1	0	0	Ki67+	732.309767372 624.340786294
-1	0	0	Ki67+	1680.47227805 969.199567745
-1	0	0	Ki67+	106.951920639 1912.76779791
-1	0	0	Ki67+	1550.13143935 278.229869873
-1	0	0	Ki67+	2031.23744477 708.55576161
-1	0	0	Ki67+	330.153603004 687.929381558
-1	0	0	Ki67+	846.496925639 1877.75614276
-1	0	0	Ki67+	495.70023073 744.964807887
-1	0	0	Ki67+	179.76668066 388.92426339
-1	0	0	Ki67+	605.555887609 764.005052645
-1	0	0	Ki67+	896.938578132 426.268944799
-1	0	0	Ki67+	494.166263853 1281.72145341
-1	0	0	Ki67+	1629.0515704 184.827842084
-1	0	0	Ki67+	252.080303431 1153.36379659
-1	0	0	Ki67+	1620.76767597 282.180996099
-1	0	0	Ki67+	598.320995013 1191.46961191
-1	0	0	Ki67+	2048.03979166 632.618793956
-1	0	0	Ki67+	953.601155705 278.439069586
-1	0	0	Ki67+	460.040172945 627.788774368
-1	0	0	Ki67+	86.5101979751 1343.57667314
-1	0	0	Ki67+	1212.10274908 1390.29241416
-1	0	0	Ki67+	1597.60364716 1392.53392525
-1	0	0	Ki67+	1910.68551454 94.4379679658
-1	0	0	Ki67+	1069.29549319 854.392709269
-1	0	0	Ki67+	313.430855576 213.580134463
-1	0	0	Ki67+	316.967654213 941.328737418
-1	0	0	Ki67+	2112.81737506 729.49791418
-1	0	0	Ki67+	1047.72304454 281.394515265
-1	0	0	Ki67+	267.088990224 623.425877695
-1	0	0	Ki67+	1699.470557 1851.79745829
-1	0	0	Ki67+	513.167615669 403.385229001
-1	0	0	Ki67+	941.236741898 2014.11174603
-1	0	0	Ki67+	1008.21029599 1694.58024991
-1	0	0	Ki67+	1248.34016257 1650.77416163
-1	0	0	Ki67+	1681.44622106 2146.46512281
-1	0	0	Ki67+	922.272436169 1284.71935208
-1	0	0	Ki67+	961.181394127 1140.95132412
-1	0	0	Ki67+	2117.14498967 1505.66612467
-1	0	0	Ki67+	1436.45381455 2042.99400577
-1	0	0	Ki67+	1591.39709424 702.379361544
-1	0	0	Ki67+	708.598562038 788.342945043
-1	0	0	Ki67+	2058.12036807 1943.24439514
-1	0	0	Ki67+	1852.44575075 1355.1798001
-1	0	0	Ki67+	289.097031407 1378.31183945
-1	0	0	Ki67+	1502.24801303 125.436423526
-1	0	0	Ki67+	2069.59597905 983.220534203
-1	0	0	Ki67+	2120.32860563 1149.70430744
-1	0	0	Ki67+	1931.07259333 552.545461449
-1	0	0	Ki67+	944.182807445 443.644892165
-1	0	0	Ki67+	1697.40223774 462.374788146
-1	0	0	Ki67+	1293.07990455 1176.14346795
-1	0	0	Ki67+	606.363919222 559.739880324
-1	0	0	Ki67+	757.388889712 1867.05911796
-1	0	0	Ki67+	1705.37182265 1509.31389946
-1	0	0	Ki67+	983.700118402 894.631835862
-1	0	0	Ki67+	1860.34118656 1492.690359
-1	0	0	Ki67+	1231.36475604 101.898165786
-1	0	0	Ki67+	4.17219794374 899.77956822
-1	0	0	Ki67+	1637.44006004 267.824807254
-1	0	0	Ki67+	1590.060499 1624.37343731
-1	0	0	Ki67+	80.900952273 563.207447643
-1	0	0	Ki67+	1661.0906689 1178.32666029
-1	0	0	Ki67+	125.316438872 1394.10588103
-1	0	0	Ki67+	1529.48431652 1401.475027
-1	0	0	Ki67+	1464.03408342 457.168687547
-1	0	0	Ki67+	933.4892334 988.107487128
-1	0	0	Ki67+	2042.26435059 841.185755447
-1	0	0	Ki67+	2054.53102008 1162.01415858
-1	0	0	Ki67+	2024.97107511 1915.4832257
-1	0	0	Ki67+	80.1430021922 1873.72334006
-1	0	0	Ki67+	853.644403923 481.133638301
-1	0	0	Ki67+	1465.43415432 929.532040398
-1	0	0	Ki67+	505.056251769 540.137178324
-1	0	0	Ki67+	204.11169105 562.198586387
-1	0	0	Ki67+	1320.00224295 128.116363884
-1	0	0	Ki67+	1389.39295653 1971.73451547
-1	0	0	Ki67+	756.454648814 640.408255417
-1	0	0	Ki67+	1589.70283578 844.019501063
-1	0	0	Ki67+	385.630992766 1566.00434113
-1	0	0	Ki67+	328.559913272 325.500320406
-1	0	0	Ki67+	1177.91403128 2035.06802092
-1	0	0	Ki67+	1887.700481 1410.22986639
-1	0	0	Ki67+	1511.70171853 686.364350678
-1	0	0	Ki67+	1744.06629923 1451.95575349
-1	0	0	Ki67+	1141.98903391 740.48842587
-1	0	0	Ki67+	994.488253936 1729.48539192
-1	0	0	Ki67+	348.053555153 946.366067279
-1	0	0	Ki67+	1414.16972184 282.732293237
-1	0	0	Ki67+	1985.00068008 352.19640284
-1	0	0	Ki67+	1874.19399606 1247.20112278
-1	0	0	Ki67+	1302.69609237 1141.10064651
-1	0	0	Ki67+	1402.22564035 1231.63301882
-1	0	0	Ki67+	159.500891579 22.3836094875
-1	0	0	Ki67+	1891.14009571 492.984120817
-1	0	0	Ki67+	343.581450061 1729.47075534
-1	0	0	Ki67+	99.3554900986 426.797510916
-1	0	0	Ki67+	1544.53229108 1326.4788585
-1	0	0	Ki67+	1364.37828322 1898.68455329
-1	0	0	Ki67+	292.140450816 1211.01278507
-1	0	0	Ki67+	1168.64392645 1345.10130859
-1	0	0	Ki67+	1982.44295339 709.518069796
-1	0	0	Ki67+	61.5857276417 213.614710743
-1	0	0	Ki67+	439.702233171 897.96905851
-1	0	0	Ki67+	879.709174784 1763.32650322
-1	0	0	Ki67+	1920.27730043 1463.54519249
-1	0	0	Ki67+	1857.1677841 1273.41887871
-1	0	0	Ki67+	1964.38302192 423.493769824
-1	0	0	Ki67+	1637.6566698 1963.48947361
-1	0	0	Ki67+	936.55066966 1027.99241517
-1	0	0	Ki67+	850.282430839 176.286823632
-1	0	0	Ki67+	896.236630428 1275.92274242
-1	0	0	Ki67+	1755.12176718 738.070339132
-1	0	0	Ki67+	94.5569327575 987.892416415
-1	0	0	Ki67+	516.193867427 13.2733410061
-1	0	0	Ki67+	1788.55985952 1810.45509174
-1	0	0	Ki67+	468.582098207 1201.42834722
-1	0	0	Ki67+	242.431885154 1668.69404188
-1	0	0	Ki67+	873.232858041 1226.99504972
-1	0	0	Ki67+	80.8241772717 1470.5881317
-1	0	0	Ki67+	1204.72261768 1585.60546768
-1	0	0	Ki67+	1207.23911701 586.239208053
-1	0	0	Ki67+	1544.65602701 1431.5319951
-1	0	0	Ki67+	67.2249322157 1811.77000901
-1	0	0	Ki67+	2080.16263057 1077.54278944
-1	0	0	Ki67+	514.395685002 906.030139679
-1	0	0	Ki67+	1548.36189501 1845.96261166
-1	0	0	Ki67+	364.620462383 1057.96057308
-1	0	0	Ki67+	918.77260307 667.493992404
-1	0	0	Ki67+	757.079062489 1051.12763835
-1	0	0	Ki67+	1728.01571173 1377.27151943
-1	0	0	Ki67+	351.582067836 318.827965444
-1	0	0	Ki67+	1047.57796212 409.891301719
-1	0	0	Ki67+	166.677630867 794.134399795
-1	0	0	Ki67+	1741.73366523 1828.74167369
-1	0	0	Ki67+	487.013828249 2047.82019387
-1	0	0	Ki67+	203.228762148 867.476057314
-1	0	0	Ki67+	1731.30068611 1666.97836778
-1	0	0	Ki67+	203.963473269 33.639484269
-1	0	0	Ki67+	1486.31171277 159.932932788
-1	0	0	Ki67+	195.369621944 1636.13521204
-1	0	0	Ki67+	796.91752667 1031.47917757
-1	0	0	Ki67+	606.740388709 206.831419905
-1	0	0	Ki67+	651.100772324 2015.94536385
-1	0	0	Ki67+	2082.08936987 1672.44585982
-1	0	0	Ki67+	1579.29379217 508.143593081
-1	0	0	Ki67+	1478.46322806 2073.33178026
-1	0	0	Ki67+	646.387742993 671.785224406
-1	0	0	Ki67+	1735.43904237 1021.71249127
-1	0	0	Ki67+	844.97337354 142.174185665
-1	0	0	Ki67+	656.54166877 1441.34044307
-1	0	0	Ki67+	1152.34426064 638.963687838
-1	0	0	Ki67+	437.20723014 2060.37599415
-1	0	0	Ki67+	873.819489146 303.169444926
-1	0	0	Ki67+	1123.96514685 1504.43082876
-1	0	0	Ki67+	720.181328714 2020.91250131
-1	0	0	Ki67+	612.727255876 51.7108476954
-1	0	0	Ki67+	840.946850168 1811.16854547
-1	0	0	Ki67+	1743.63021483 160.568884709
-1	0	0	Ki67+	1138.92051829 1719.46417682
-1	0	0	Ki67+	2087.37906258 1779.8016324
-1	0	0	Ki67+	1182.86171083 1504.0367984
-1	0	0	Ki67+	734.505301776 910.768427294
-1	0	0	Ki67+	308.254056476 1817.99686729
-1	0	0	Ki67+	712.06042639 154.040090461
-1	0	0	Ki67+	1051.66661716 595.75514499
-1	0	0	Ki67+	1967.48371896 589.963670287
-1	0	0	Ki67+	813.303837031 860.726008634
-1	0	0	Ki67+	503.422259398 962.512143327
-1	0	0	Ki67+	86.2669637971 1641.86690196
-1	0	0	Ki67+	375.139193078 1115.01062244
-1	0	0	Ki67+	111.482337691 69.004878204
-1	0	0	Ki67+	807.812255695 1489.75260091
-1	0	0	Ki67+	4.08528939429 414.053554304
-1	0	0	Ki67+	1087.22480882 2014.15198613
-1	0	0	Ki67+	1022.92307505 588.178066763
-1	0	0	Ki67+	1623.41796932 437.162752565
-1	0	0	Ki67+	566.381739926 349.64825122
-1	0	0	Ki67+	2082.91704274 1376.3586104
-1	0	0	Ki67+	579.847810725 2005.04786332
-1	0	0	Ki67+	107.102101963 1870.51573698
-1	0	0	Ki67+	1875.07615989 1467.86612573
-1	0	0	Ki67+	1043.78532649 347.320177216
-1	0	0	Ki67+	1680.89278113 1006.93037119
-1	0	0	Ki67+	624.21973592 896.880178093
-1	0	0	Ki67+	187.48794406 972.714127339
-1	0	0	Ki67+	1006.64028921 5.57150072566
-1	0	0	Ki67+	1822.35842321 1533.44877879
-1	0	0	Ki67+	1650.09944866 1743.76118365
-1	0	0	Ki67+	23.7291296897 2068.88560608
-1	0	0	Ki67+	2009.23385858 758.777439287
-1	0	0	Ki67+	496.810454048 1614.10636656
-1	0	0	Ki67+	1279.15309394 1246.45559784
-1	0	0	Ki67+	1162.05028266 1094.39039303
-1	0	0	Ki67+	738.918886831 198.187057207
-1	0	0	Ki67+	1462.27075877 1667.56274462
-1	0	0	Ki67+	1099.86431833 1274.33588885
-1	0	0	Ki67+	1207.97872663 2074.71008036
-1	0	0	Ki67+	1286.13868759 305.307459554
-1	0	0	Ki67+	626.355484436 775.763768352
-1	0	0	Ki67+	973.160981426 34.2290462272
-1	0	0	Ki67+	416.414727534 1697.53839289
-1	0	0	Ki67+	239.481431445 1628.13635351
-1	0	0	Ki67+	33.16415486 835.654275545
-1	0	0	Ki67+	868.706700433 1119.88498747
-1	0	0	Ki67+	1191.44422482 1838.26790861
-1	0	0	Ki67+	733.708572859 2072.81805829
-1	0	0	Ki67+	1988.23875478 1872.05434648
-1	0	0	Ki67+	2069.09806846 1398.91775393
-1	0	0	Ki67+	1689.91697697 1360.93961909
-1	0	0	Ki67+	1593.02769813 2061.62904141
-1	0	0	Ki67+	1714.3693763 1581.28223517
-1	0	0	Ki67+	518.957981332 1837.72537658
-1	0	0	Ki67+	437.941578144 1772.84730862
-1	0	0	Ki67+	1562.10784325 1018.24013975
-1	0	0	Ki67+	1869.76307212 397.838001218
-1	0	0	Ki67+	206.936231844 1505.84355997
-1	0	0	Ki67+	566.788575428 78.6597359432
-1	0	0	Ki67+	208.11929678 751.682320361
-1	0	0	Ki67+	207.272029748 2047.96519755
-1	0	0	Ki67+	1519.65273962 1306.84304907
-1	0	0	Ki67+	1784.67652509 218.766998552
-1	0	0	Ki67+	1960.10439683 1336.16944873
-1	0	0	Ki67+	1184.83576894 1714.23819947
-1	0	0	Ki67+	1609.7465523 1047.22901991
-1	0	0	Ki67+	1832.08447166 1365.53878684
-1	0	0	Ki67+	1936.90133954 764.421260532
-1	0	0	Ki67+	343.197349098 1506.75139039
-1	0	0	Ki67+	1080.08280846 191.644737503
-1	0	0	Ki67+	135.519284308 1996.49092686
-1	0	0	Ki67+	1656.49298829 1446.86952763
-1	0	0	Ki67+	933.47719369 1397.58349087
-1	0	0	Ki67+	1303.05029343 1771.61200764
-1	0	0	Ki67+	596.034686334 606.465676436
-1	0	0	Ki67+	453.846168707 338.693024116
-1	0	0	Ki67+	163.891662506 276.647007448
-1	0	0	Ki67+	1798.40524702 2.74088653321
-1	0	0	Ki67+	64.4626046056 1857.81946875
-1	0	0	Ki67+	1345.56805623 1590.99323815
-1	0	0	Ki67+	875.750633855 510.64637679
-1	0	0	Ki67+	912.639898961 567.774864592
-1	0	0	Ki67+	258.429633738 346.59643609
-1	0	0	Ki67+	1064.31015397 1127.82265733
-1	0	0	Ki67+	1001.94316281 816.685927846
-1	0	0	Ki67+	1284.17895252 549.907651161
-1	0	0	Ki67+	1516.63968493 764.55412326
-1	0	0	Ki67+	860.257533685 1057.43160513
-1	0	0	Ki67+	274.857407598 1593.36782123
-1	0	0	Ki67+	1711.36581435 1649.92503793
-1	0	0	Ki67+	710.92837683 437.842957356
-1	0	0	Ki67+	365.63439029 256.625173595
-1	0	0	Ki67+	796.738191436 588.413990027
-1	0	0	Ki67+	528.989683967 448.450375809
-1	0	0	Ki67+	1322.9076991 624.053458833
-1	0	0	Ki67+	277.875284832 990.812441271
-1	0	0	Ki67+	1486.9362121 1750.94536164
-1	0	0	Ki67+	927.663454983 1510.32264018
-1	0	0	Ki67+	1560.12917579 771.715492051
-1	0	0	Ki67+	1890.91408772 1835.39253451
-1	0	0	Ki67+	986.585633235 1380.03199845
-1	0	0	Ki67+	1914.91744405 1820.0203146
-1	0	0	Ki67+	1240.84354586 1183.84584678
-1	0	0	Ki67+	1026.918643 1249.8647157
-1	0	0	Ki67+	288.518843203 209.308787142
-1	0	0	Ki67+	288.152437531 290.787675763
-1	0	0	Ki67+	1244.32681045 831.023498823
-1	0	0	Ki67+	640.465219094 183.925708773
-1	0	0	Ki67+	670.961979673 902.636836238
-1	0	0	Ki67+	1565.94723541 1094.95228247
-1	0	0	Ki67+	1527.66067376 1096.19255263
-1	0	0	Ki67+	744.846071453 219.302566425
-1	0	0	Ki67+	672.042562659 2133.91259954
-1	0	0	Ki67+	1255.79556298 2045.81030479
-1	0	0	Ki67+	1830.17020782 1123.08971026
-1	0	0	Ki67+	809.24285397 1325.91791364
-1	0	0	Ki67+	880.494390242 586.881432179
-1	0	0	Ki67+	2035.25162696 126.161463572
-1	0	0	Ki67+	1901.03744753 349.123481637
-1	0	0	Ki67+	683.35497378 679.758720073
-1	0	0	Ki67+	1073.66595012 1682.38080597
-1	0	0	Ki67+	127.613078071 514.055173307
-1	0	0	Ki67+	498.10328586 216.982510892
-1	0	0	Ki67+	1051.22500906 1232.50643399
-1	0	0	Ki67+	1575.72154449 2096.18323856
-1	0	0	Ki67+	970.730196313 604.268734072
-1	0	0	Ki67+	678.18059366 237.385097267
-1	0	0	Ki67+	1176.93904074 206.732510565
-1	0	0	Ki67+	395.019530259 2089.68418857
-1	0	0	Ki67+	1137.12481776 1206.31104702
-1	0	0	Ki67+	1447.15030926 2108.89081733
-1	0	0	Ki67+	191.826955185 590.611640841
-1	0	0	Ki67+	2020.28496013 173.732864702
-1	0	0	Ki67+	1013.74496911 111.205258865
-1	0	0	Ki67+	1666.63629701 575.340428306
-1	0	0	Ki67+	1422.08319001 921.063867117
-1	0	0	Ki67+	1846.11063931 523.584912069
-1	0	0	Ki67+	821.562992054 445.752319818
-1	0	0	Ki67+	160.218882327 571.906131245
-1	0	0	Ki67+	1548.84662197 2081.8008431
-1	0	0	Ki67+	2137.27291888 1542.22747346
-1	0	0	Ki67+	1054.9246883 198.633821934
-1	0	0	Ki67+	1768.82417205 544.58027902
-1	0	0	Ki67+	1309.86108548 2115.81946103
-1	0	0	Ki67+	219.200200841 1426.58736716
-1	0	0	Ki67+	1673.94186532 1929.58362277
-1	0	0	Ki67+	532.099380536 583.36095477
-1	0	0	Ki67+	548.341187288 1899.80223753
-1	0	0	Ki67+	487.358930027 1462.34920144
-1	0	0	Ki67+	1058.79490823 531.583942005
-1	0	0	Ki67+	1881.58625853 1697.4990516
-1	0	0	Ki67+	1515.61550294 150.508518346
-1	0	0	Ki67+	1948.39759454 1662.34729644
-1	0	0	Ki67+	378.791315237 1650.69446943
-1	0	0	Ki67+	2079.69465202 1631.87949242
-1	0	0	Ki67+	1782.47721037 1430.53424301
-1	0	0	Ki67+	634.283490181 1015.34258679
-1	0	0	Ki67+	45.0649303718 2128.61375503
-1	0	0	Ki67+	848.046814515 738.816606957
-1	0	0	Ki67+	557.216200294 1725.08473472
-1	0	0	Ki67+	859.462703179 18.4994565678
-1	0	0	Ki67+	1101.86574743 872.89101799
-1	0	0	Ki67+	1212.37596591 377.58852762
-1	0	0	Ki67+	1373.26241364 755.345757149
-1	0	0	Ki67+	1440.34020394 857.488145497
-1	0	0	Ki67+	1856.12187201 1161.16223148
-1	0	0	Ki67+	1267.76450843 1392.36077198
-1	0	0	Ki67+	414.783083981 1942.44051567
-1	0	0	Ki67+	343.385026249 777.909415209
-1	0	0	Ki67+	760.196310773 1075.86894092
-1	0	0	Ki67+	1524.5279936 1642.68752943
-1	0	0	Ki67+	1624.4129321 368.799906633
-1	0	0	Ki67+	44.2533625068 1904.68468036
-1	0	0	Ki67+	111.561906008 1488.14230807
-1	0	0	Ki67+	649.291820746 1358.77606839
-1	0	0	Ki67+	500.27188988 2118.10610201
-1	0	0	Ki67+	2091.99120693 739.936158364
-1	0	0	Ki67+	1541.7662832 1954.40406057
-1	0	0	Ki67+	1197.13945573 1687.43462715
-1	0	0	Ki67+	1735.82769875 797.665325577
-1	0	0	Ki67+	522.076360151 1746.4246679
-1	0	0	Ki67+	882.890717236 2128.71589187
-1	0	0	Ki67+	1115.02344893 504.414117142
-1	0	0	Ki67+	1891.52224411 1177.12122293
-1	0	0	Ki67+	702.296819134 700.409438485
-1	0	0	Ki67+	11.4827505146 1634.74182308
-1	0	0	Ki67+	1155.9220641 475.166144194
-1	0	0	Ki67+	776.562969835 987.979414377
-1	0	0	Ki67+	495.891714095 595.654129538
-1	0	0	Ki67+	2001.40878756 45.4664310608
-1	0	0	Ki67+	1364.36359831 1015.4450999
-1	0	0	Ki67+	16.2530413074 22.1856870503
-1	0	0	Ki67+	1208.32443031 1778.26462365
-1	0	0	Ki67+	1.62772111142 1856.13761441
-1	0	0	Ki67+	804.138407691 1780.67329084
-1	0	0	Ki67+	1915.90117672 1999.85339317
-1	0	0	Ki67+	59.8088491993 1974.33289265
-1	0	0	Ki67+	694.737804408 570.077523474
-1	0	0	Ki67+	2102.28887218 450.354973055
-1	0	0	Ki67+	1938.63076762 1111.57936244
-1	0	0	Ki67+	2092.12295053 65.7846963181
-1	0	0	Ki67+	527.12913589 1812.27101119
-1	0	0	Ki67+	1361.46286576 2129.87709358
-1	0	0	Ki67+	731.019210551 970.636009412
-1	0	0	Ki67+	1450.28796427 1407.63538545
-1	0	0	Ki67+	1847.01872932 295.587762576
-1	0	0	Ki67+	367.650510357 960.88389083
-1	0	0	Ki67+	1921.73408599 509.014761124
-1	0	0	Ki67+	69.9952242993 1419.86839874
-1	0	0	Ki67+	1170.19288921 374.070364782
-1	0	0	Ki67+	1886.89561718 1021.65673302
-1	0	0	Ki67+	2107.99588624 1204.78222966
-1	0	0	Ki67+	625.534320508 352.089204006
-1	0	0	Ki67+	2017.77967997 472.63091386
-1	0	0	Ki67+	168.638071895 302.264210541
-1	0	0	Ki67+	341.718403163 457.606076955
-1	0	0	Ki67+	1528.7112473 455.889248259
-1	0	0	Ki67+	1475.24210476 1275.91370166
-1	0	0	Ki67+	750.19950667 1924.27701723
-1	0	0	Ki67+	1384.80988632 128.21187654
-1	0	0	Ki67+	959.894339296 2052.1476788
-1	0	0	Ki67+	455.812917964 1904.66865005
-1	0	0	Ki67+	1123.82922212 1950.2626251
-1	0	0	Ki67+	1981.72240536 299.106366716
-1	0	0	Ki67+	485.225217871 1800.88570656
-1	0	0	Ki67+	1970.30612207 1810.14992951
-1	0	0	Ki67+	290.962541983 1627.88037183
-1	0	0	Ki67+	287.786331258 2123.0840281
-1	0	0	Ki67+	1917.38455339 215.32620634
-1	0	0	Ki67+	2040.42930096 2070.88374453
-1	0	0	Ki67+	198.280605032 1850.63037473
-1	0	0	Ki67+	579.399284162 709.624396489
-1	0	0	Ki67+	294.221282437 1144.49431949
-1	0	0	Ki67+	1149.60106603 1187.12780494
-1	0	0	Ki67+	764.649994789 1687.93535367
-1	0	0	Ki67+	896.018657942 650.702424654
-1	0	0	Ki67+	225.816476262 1244.88678029
-1	0	0	Ki67+	1536.83784919 1714.90304505
-1	0	0	Ki67+	1910.77233735 1651.3065993
-1	0	0	Ki67+	1516.93048021 1979.73573811
-1	0	0	Ki67+	2079.73561774 2.16040090992
-1	0	0	Ki67+	1796.65808936 1516.62880429
-1	0	0	Ki67+	1255.0735961 624.983036104
-1	0	0	Ki67+	1898.51439033 1271.49023126
-1	0	0	Ki67+	1750.68309689 597.947369629
-1	0	0	Ki67+	1030.57125699 1089.53654304
-1	0	0	Ki67+	1979.4700451 1326.33168117
-1	0	0	Ki67+	1058.2963965 172.724977381
-1	0	0	Ki67+	1190.04432436 1893.81649986
-1	0	0	Ki67+	2128.765167 664.430212151
-1	0	0	Ki67+	1479.35931176 782.906019519
-1	0	0	Ki67+	1036.49331416 1929.48293868
-1	0	0	Ki67+	1377.34038828 1490.23487438
-1	0	0	Ki67+	1099.14916843 1195.35557354
-1	0	0	Ki67+	391.31222771 1081.70346874
-1	0	0	Ki67+	1908.23996621 155.314241984
-1	0	0	Ki67+	589.339680547 1606.46152925
-1	0	0	Ki67+	2086.47877259 2006.87264327
-1	0	0	Ki67+	2074.08634322 641.868670923
-1	0	0	Ki67+	2104.35742708 1702.54827114
-1	0	0	Ki67+	1871.30668052 1512.51191247
-1	0	0	Ki67+	1768.16812854 946.792205248
-1	0	0	Ki67+	197.976283319 1335.15988002
-1	0	0	Ki67+	31.1911740798 1093.01543669
-1	0	0	Ki67+	358.017690238 1231.33544809
-1	0	0	Ki67+	2030.65544325 794.260626347
-1	0	0	Ki67+	1739.44052023 1782.48156277
-1	0	0	Ki67+	1687.63539387 2094.3630056
-1	0	0	Ki67+	242.718749968 96.2940139944
-1	0	0	Ki67+	1276.41554388 596.197104305
-1	0	0	Ki67+	574.165027874 33.778148462
-1	0	0	Ki67+	90.1598214963 615.832822065
-1	0	0	Ki67+	1576.59139603 1476.7949075
-1	0	0	Ki67+	1519.60043028 484.023565354
-1	0	0	Ki67+	1316.89654512 1248.17210725
-1	0	0	Ki67+	1067.58268734 743.144799479
-1	0	0	Ki67+	1665.29829745 294.875405622
-1	0	0	Ki67+	1472.3916845 2143.55290049
-1	0	0	Ki67+	174.806996417 1516.68579336
-1	0	0	Ki67+	1168.80238308 2062.39027204
-1	0	0	Ki67+	933.620092443 1108.24929046
-1	0	0	Ki67+	1864.0617425 1663.27142193
-1	0	0	Ki67+	1578.69702605 293.548150427
-1	0	0	Ki67+	275.982453506 792.876067995
-1	0	0	Ki67+	1478.31006815 104.823423418
-1	0	0	Ki67+	43.7896768047 112.793651606
-1	0	0	Ki67+	2089.18313444 1589.92644948
-1	0	0	Ki67+	985.746345349 631.1960486
-1	0	0	Ki67+	104.038845001 1426.6664372
-1	0	0	Ki67+	546.734402355 1366.0709876
-1	0	0	Ki67+	94.3975866759 1288.28540675
-1	0	0	Ki67+	1808.12428265 403.470512191
-1	0	0	Ki67+	1112.9273359 432.370401538
-1	0	0	Ki67+	1478.92487458 670.970929214
-1	0	0	Ki67+	2139.66548316 1594.71257715
-1	0	0	Ki67+	761.842742668 2048.69787467
-1	0	0	Ki67+	621.288420661 839.312503675
-1	0	0	Ki67+	1546.05322043 1492.49898301
-1	0	0	Ki67+	155.532962326 889.173606661
-1	0	0	Ki67+	324.919119829 726.992179278
-1	0	0	Ki67+	1.80536279695 729.930718875
-1	0	0	Ki67+	1544.15405159 1655.75864914
-1	0	0	Ki67+	1681.92145816 1101.81671648
-1	0	0	Ki67+	1191.44205918 882.831447668
-1	0	0	Ki67+	1522.91789962 1026.87112981
-1	0	0	Ki67+	587.576133598 1398.50571198
-1	0	0	Ki67+	935.279879404 1945.00349012
-1	0	0	Ki67+	1515.88102896 1429.60120833
-1	0	0	Ki67+	5.58156199239 936.326715769
-1	0	0	Ki67+	732.497024273 94.5137095999
-1	0	0	Ki67+	1948.96490853 1632.17527563
-1	0	0	Ki67+	366.362932861 1367.28076474
-1	0	0	Ki67+	1787.11146137 733.617943004
-1	0	0	Ki67+	1722.65466571 153.118282559
-1	0	0	Ki67+	1461.04351485 799.147622468
-1	0	0	Ki67+	1085.29032068 335.617391282
-1	0	0	Ki67+	1398.01617983 1318.2497698
-1	0	0	Ki67+	569.288759641 995.053064186
-1	0	0	Ki67+	776.938002573 576.958977537
-1	0	0	Ki67+	1556.69054502 1913.37407027
-1	0	0	Ki67+	780.545973882 1625.21981689
-1	0	0	Ki67+	786.238714762 1061.28488528
-1	0	0	Ki67+	380.130564139 804.006228695
-1	0	0	Ki67+	968.769399908 1102.35029391
-1	0	0	Ki67+	1142.20099653 1286.25051832
-1	0	0	Ki67+	152.874573118 1595.13466013
-1	0	0	Ki67+	956.197277309 1815.32372585
-1	0	0	Ki67+	936.532792268 1058.92620217
-1	0	0	Ki67+	1656.36233248 1709.54198929
-1	0	0	Ki67+	1856.27487008 913.928107163
-1	0	0	Ki67+	906.574617617 1629.49685686
-1	0	0	Ki67+	632.134539702 305.561188867
-1	0	0	Ki67+	2102.28793139 337.908551878
-1	0	0	Ki67+	238.435061935 361.901293931
-1	0	0	Ki67+	1755.76618978 1879.76497249
-1	0	0	Ki67+	1857.03077236 157.611533938
-1	0	0	Ki67+	1589.90740047 1311.41555203
-1	0	0	Ki67+	1072.74777821 1724.64391195
-1	0	0	Ki67+	666.962117232 98.8841285511
-1	0	0	Ki67+	956.38869282 970.7124515
-1	0	0	Ki67+	1237.01777844 1146.47830915
-1	0	0	Ki67+	1170.92840439 546.345025943
-1	0	0	Ki67+	1158.0730264 2128.67339632
-1	0	0	Ki67+	21.874938053 1895.67725704
-1	0	0	Ki67+	954.246155949 1413.20754115
-1	0	0	Ki67+	803.520479625 1366.57260616
-1	0	0	Ki67+	833.704021913 56.7320472765
-1	0	0	Ki67+	1709.21126863 273.64421744
-1	0	0	Ki67+	2143.01915272 2054.74300899
-1	0	0	Ki67+	1078.97475909 1233.74488233
-1	0	0	Ki67+	383.522956413 1389.94225841
-1	0	0	Ki67+	1504.26570148 1824.58091059
-1	0	0	Ki67+	174.60445874 739.278863608
-1	0	0	Ki67+	1290.40482682 1325.69281046
-1	0	0	Ki67+	1571.94476047 1956.03295468
-1	0	0	Ki67+	1248.22223359 177.466295881
-1	0	0	Ki67+	2096.01123101 2148.48511138
-1	0	0	Ki67+	1019.40832974 1439.02520868
-1	0	0	Ki67+	369.106192197 614.735080928
-1	0	0	Ki67+	1341.59521873 981.169183344
-1	0	0	Ki67+	778.150088372 1586.43690019
-1	0	0	Ki67+	1231.09723947 1706.52703247
-1	0	0	Ki67+	410.813744141 650.984087788
-1	0	0	Ki67+	1183.97193969 26.8600399954
-1	0	0	Ki67+	1361.05831271 483.691109738
-1	0	0	Ki67+	1443.52599326 273.619976605
-1	0	0	Ki67+	343.868200802 1356.13687708
-1	0	0	Ki67+	1262.05370155 1794.65895774
-1	0	0	Ki67+	1354.77427657 1201.26587615
-1	0	0	Ki67+	1373.41566645 1817.89922141
-1	0	0	Ki67+	1526.83967508 1690.34950918
-1	0	0	Ki67+	1156.57190938 427.165788747
-1	0	0	Ki67+	1802.89126864 1168.66274181
-1	0	0	Ki67+	457.572976289 1697.56367079
-1	0	0	Ki67+	1315.5874246 1114.38264499
-1	0	0	Ki67+	1335.63811612 1128.58812821
-1	0	0	Ki67+	1253.16488533 374.645748441
-1	0	0	Ki67+	342.673422 411.321592847
-1	0	0	Ki67+	2142.63675401 1017.55733802
-1	0	0	Ki67+	1819.02786815 312.672936662
-1	0	0	Ki67+	632.076660752 629.12229352
-1	0	0	Ki67+	1988.44228492 615.817141806
-1	0	0	Ki67+	1304.5555013 519.611881204
-1	0	0	Ki67+	562.246917503 1404.86631084
-1	0	0	Ki67+	1036.74006365 757.086122482
-1	0	0	Ki67+	1905.69789479 595.120694231
-1	0	0	Ki67+	1146.15129818 130.573973282
-1	0	0	Ki67+	1280.20270706 823.262727814
-1	0	0	Ki67+	1159.28637771 1156.84096729
-1	0	0	Ki67+	1142.6150118 951.977526998
-1	0	0	Ki67+	1781.96649817 1243.16617744
-1	0	0	Ki67+	759.106241471 252.855363235
-1	0	0	Ki67+	1681.31601893 549.277648343
-1	0	0	Ki67+	989.019497258 528.294893571
-1	0	0	Ki67+	607.965876338 1101.95518538
-1	0	0	Ki67+	1812.1804638 956.381361651
-1	0	0	Ki67+	1552.80029001 1618.11221151
-1	0	0	Ki67+	462.869891352 1751.3798212
-1	0	0	Ki67+	736.13022662 1041.9038008
-1	0	0	Ki67+	2016.079363 1993.52450044
-1	0	0	Ki67+	13.4046454495 1964.10833634
-1	0	0	Ki67+	269.015396963 1412.38779555
-1	0	0	Ki67+	292.236558062 1462.18826251
-1	0	0	Ki67+	1320.67860115 1084.75712925
-1	0	0	Ki67+	1304.83533228 771.290269158
-1	0	0	Ki67+	1078.32483772 108.065767261
-1	0	0	Ki67+	2000.703078 2135.07334304
-1	0	0	Ki67+	623.608246238 1155.69724469
-1	0	0	Ki67+	1341.69357146 1844.77155784
-1	0	0	Ki67+	1962.82505832 554.077173865
-1	0	0	Ki67+	860.090924422 48.3022043539
-1	0	0	Ki67+	441.425000253 1736.01353919
-1	0	0	Ki67+	1889.61910034 320.436276479
-1	0	0	Ki67+	2080.53098067 1957.31673529
-1	0	0	Ki67+	1348.89229311 1934.5944963
-1	0	0	Ki67+	1522.42472847 853.359974083
-1	0	0	Ki67+	762.349335666 1269.48064563
-1	0	0	Ki67+	2075.18581139 34.7304769607
-1	0	0	Ki67+	1398.51492045 489.156872786
-1	0	0	Ki67+	654.501016326 614.389933822
-1	0	0	Ki67+	563.70304974 1060.50001618
-1	0	0	Ki67+	389.237289176 943.20547603
-1	0	0	Ki67+	234.165460305 1277.27128174
-1	0	0	Ki67+	902.505336502 1594.44243142
-1	0	0	Ki67+	626.313029505 1666.17088014
-1	0	0	Ki67+	1989.56952628 1445.0080796
-1	0	0	Ki67+	987.098822196 1469.79420378
-1	0	0	Ki67+	545.523482859 992.898531446
-1	0	0	Ki67+	2114.20780669 226.317830892
-1	0	0	Ki67+	304.821441094 1940.1677141
-1	0	0	Ki67+	2041.85251162 1253.7002059
-1	0	0	Ki67+	2147.38041542 177.60112183
-1	0	0	Ki67+	170.882440131 1843.61160123
-1	0	0	Ki67+	1673.88946353 1135.80505981
-1	0	0	Ki67+	1695.81901491 1672.92413693
-1	0	0	Ki67+	315.104141499 1492.76389253
-1	0	0	Ki67+	487.716217411 769.068212156
-1	0	0	Ki67+	1132.77864051 798.368708523
-1	0	0	Ki67+	729.480036529 1906.58946526
-1	0	0	CD3+/CD8+/Ki67+	124.353849142 428.411336453
-1	0	0	CD3+/CD8+/Ki67+	1009.13197623 935.20535598
-1	0	0	CD3+/CD8+/Ki67+	1034.02737496 1344.27138243
-1	0	0	CD3+/CD8+/Ki67+	931.869481076 1482.51646767
-1	0	0	CD3+/CD8+/Ki67+	88.1527237834 1499.18568018
-1	0	0	CD3+/CD8+/Ki67+	1888.16728955 1924.98244839
-1	0	0	CD3+/CD8+/Ki67+	1505.6592769 513.402220698
-1	0	0	CD3+/CD8+/Ki67+	1157.79018024 2006.79200538
-1	0	0	CD3+/CD8+/Ki67+	2.46277973065 995.479166697
-1	0	0	CD3+/CD8+/Ki67+	240.089171243 2.72252895189
-1	0	0	CD3+/CD8+/Ki67+	1628.07562011 1338.81075112
-1	0	0	CD3+/CD8+/Ki67+	266.959218101 1285.13401291
-1	0	0	CD3+/CD8+/Ki67+	807.800967696 1825.75305967
-1	0	0	CD3+/CD8+/Ki67+	89.890214669 261.409655751
-1	0	0	CD3+/CD8+/Ki67+	808.229443676 1090.12211723
-1	0	0	CD3+/CD8+/Ki67+	566.464663747 197.277592076
-1	0	0	CD3+/CD8+/Ki67+	271.062342678 1874.80036231
-1	0	0	CD3+/CD8+/Ki67+	57.1793523969 1503.21409431
-1	0	0	CD3+/CD8+/Ki67+	1795.8222811 150.708970397
-1	0	0	CD3+/CD8+/Ki67+	659.731960622 1888.93046791
-1	0	0	CD3+/CD8+/Ki67+	526.876992564 1430.75379344
-1	0	0	CD3+/CD8+/Ki67+	607.276825887 251.96779026
-1	0	0	CD3+/CD8+/Ki67+	846.960925302 1459.54123634
-1	0	0	CD3+/CD8+/Ki67+	1811.02280436 989.302824906
-1	0	0	CD3+/CD8+/Ki67+	518.857902181 261.881307336
-1	0	0	CD3+/CD8+/Ki67+	535.411787041 716.410278345
-1	0	0	CD3+/CD8+/Ki67+	127.6198941 843.398767341
-1	0	0	CD3+/CD8+/Ki67+	1123.32173814 666.12579483
-1	0	0	CD3+/CD8+/Ki67+	1491.34441486 429.952851261
-1	0	0	CD3+/CD8+/Ki67+	373.41460186 2033.48149846
-1	0	0	CD3+/CD8+/Ki67+	9.60867981675 1444.14107858
-1	0	0	CD3+/CD8+/Ki67+	406.725052201 122.249329704
-1	0	0	CD3+/CD8+/Ki67+	303.369603609 759.56951498
-1	0	0	CD3+/CD8+/Ki67+	491.582178999 1321.17538152
-1	0	0	CD3+/CD8+/Ki67+	401.38942825 1244.13890958
-1	0	0	CD3+/CD8+/Ki67+	2015.19838214 571.799721451
-1	0	0	CD3+/CD8+/Ki67+	1281.48442027 347.713721265
-1	0	0	CD3+/CD8+/Ki67+	383.044995813 222.447598662
-1	0	0	CD3+/CD8+/Ki67+	400.892362259 179.68513046
-1	0	0	CD3+/CD8+/Ki67+	1613.76074081 1462.23746486
-1	0	0	CD3+/CD8+/Ki67+	347.080448746 1472.60571147
-1	0	0	CD3+/CD8+/Ki67+	833.18831409 506.922149513
-1	0	0	CD3+/CD8+/Ki67+	1908.40033031 1754.42218234
-1	0	0	CD3+/CD8+/Ki67+	33.256808846 1576.02581806
-1	0	0	CD3+/CD8+/Ki67+	21.4001409625 591.35242109
-1	0	0	CD3+/CD8+/Ki67+	1203.81617476 749.553667709
-1	0	0	CD3+/CD8+/Ki67+	1987.72728657 518.0044115
-1	0	0	CD3+/CD8+/Ki67+	1776.18045339 1922.54789016
-1	0	0	CD3+/CD8+/Ki67+	664.935421761 362.203041134
-1	0	0	CD3+/CD8+/Ki67+	1232.8163462 1085.71050444
#EOF
