# Supplementary material for: Data-Driven Discovery of Immune Contexture Biomarkers
Source: Front Oncol. 2018 Dec 18;8:627. doi: 10.3389/fonc.2018.00627 (PMC6305402; doi:10.3389/fonc.2018.00627)
Supplement: Data Sheet 2.zip — The synthetic dataset used for verifying the approach (section 3.1; Figure 4) is provided as a collection of text files describing regions, markers, and metadata. [file Data_Sheet_2.zip › verificationDataset/testdata_065_ImageObjects.txt]

barcode_target	testdata_065
barcode_origin	-1
workflow_target_version	-1
workflow_origin	-1
workflow_origin_version	-1
iH	-1
iW	-1
user	None

-1	0	0	Ki67+	512.882239918 701.032696718
-1	0	0	Ki67+	1352.51878121 1764.0222908
-1	0	0	Ki67+	1210.10090211 1922.5628026
-1	0	0	Ki67+	622.114108734 186.640295518
-1	0	0	Ki67+	1422.76457797 88.3558143759
-1	0	0	Ki67+	731.236192762 339.748951986
-1	0	0	Ki67+	1594.01604939 1059.28301467
-1	0	0	Ki67+	564.656010987 1832.75594599
-1	0	0	Ki67+	1817.09853767 607.45846337
-1	0	0	Ki67+	420.573344597 677.260069497
-1	0	0	Ki67+	1287.13183681 333.220389282
-1	0	0	Ki67+	1668.84798576 215.366290224
-1	0	0	Ki67+	1779.37101691 1698.75263634
-1	0	0	Ki67+	1991.69256451 1784.98569466
-1	0	0	Ki67+	341.203441759 268.66132773
-1	0	0	Ki67+	202.011300319 1589.36403131
-1	0	0	Ki67+	333.815866197 1027.06051354
-1	0	0	Ki67+	1881.39895359 1838.64981448
-1	0	0	Ki67+	1632.56089036 907.868055051
-1	0	0	Ki67+	1576.32217073 418.489194158
-1	0	0	Ki67+	1725.48363813 1307.13352882
-1	0	0	Ki67+	1335.000483 1361.22684782
-1	0	0	Ki67+	1161.3305843 501.391278678
-1	0	0	Ki67+	49.9170825209 1767.80547234
-1	0	0	Ki67+	1563.31948744 240.04622416
-1	0	0	Ki67+	2143.17455934 547.322778447
-1	0	0	Ki67+	663.869505091 586.277848571
-1	0	0	Ki67+	1882.57933498 56.2676785953
-1	0	0	Ki67+	1378.08139123 329.63405207
-1	0	0	Ki67+	2071.88404947 1338.45955111
-1	0	0	Ki67+	1566.74988058 1436.76462361
-1	0	0	Ki67+	701.57939235 1832.99862193
-1	0	0	Ki67+	111.382424422 2127.61878327
-1	0	0	Ki67+	1595.37774165 1122.58805744
-1	0	0	Ki67+	171.308206122 683.953026509
-1	0	0	Ki67+	1984.45213795 756.582007972
-1	0	0	Ki67+	361.708229412 351.511936276
-1	0	0	Ki67+	1429.39342317 837.063143701
-1	0	0	Ki67+	983.128207632 608.996045546
-1	0	0	Ki67+	2009.77085734 1531.8924993
-1	0	0	Ki67+	1931.39998959 408.427627254
-1	0	0	Ki67+	1663.61651083 2118.03463781
-1	0	0	Ki67+	732.121857078 167.675305336
-1	0	0	Ki67+	2003.77280419 1338.19737993
-1	0	0	Ki67+	725.659845181 1085.58083057
-1	0	0	Ki67+	1354.07761267 1076.22800342
-1	0	0	Ki67+	209.328939047 1282.17239494
-1	0	0	Ki67+	239.486427439 1016.29053282
-1	0	0	Ki67+	1308.10429745 880.403512636
-1	0	0	Ki67+	2045.1819726 216.86294329
-1	0	0	Ki67+	747.640577293 1911.99374114
-1	0	0	Ki67+	449.249356192 974.116107049
-1	0	0	Ki67+	591.375763259 713.046092143
-1	0	0	Ki67+	2013.74996645 1743.43290476
-1	0	0	Ki67+	749.764752998 1344.62193535
-1	0	0	Ki67+	1891.58323615 643.232679498
-1	0	0	Ki67+	1666.97401304 725.785555885
-1	0	0	Ki67+	1563.15425159 718.60857015
-1	0	0	Ki67+	1254.45730522 1564.92963106
-1	0	0	Ki67+	422.891638141 111.397994663
-1	0	0	Ki67+	423.4481824 1234.5732143
-1	0	0	Ki67+	558.627031645 1016.17756125
-1	0	0	Ki67+	1123.10097981 1688.25794394
-1	0	0	Ki67+	1664.98763125 12.7321103657
-1	0	0	Ki67+	872.4912849 707.500476911
-1	0	0	Ki67+	940.908872382 515.608313876
-1	0	0	Ki67+	69.8360757764 963.130374403
-1	0	0	Ki67+	1766.54311441 1882.95284075
-1	0	0	Ki67+	1075.22369833 778.427709752
-1	0	0	Ki67+	1033.44833519 182.994246614
-1	0	0	Ki67+	27.6937492201 220.371300255
-1	0	0	Ki67+	619.426116288 629.086926677
-1	0	0	Ki67+	1181.20862871 2029.51603623
-1	0	0	Ki67+	879.695198931 71.1700355285
-1	0	0	Ki67+	332.726815542 1751.42421144
-1	0	0	Ki67+	856.582557071 1862.95536147
-1	0	0	Ki67+	1496.92594577 132.320374185
-1	0	0	Ki67+	1497.16490174 1191.75218566
-1	0	0	Ki67+	434.716260066 944.728208913
-1	0	0	Ki67+	1023.30402353 136.621593852
-1	0	0	Ki67+	866.318507061 1335.32677676
-1	0	0	Ki67+	1956.77406279 239.819105334
-1	0	0	Ki67+	1385.14790654 1546.81240579
-1	0	0	Ki67+	1205.11917386 798.642255996
-1	0	0	Ki67+	442.511068631 996.863503927
-1	0	0	Ki67+	1669.4729452 1071.95982261
-1	0	0	Ki67+	1608.81364356 636.368566392
-1	0	0	Ki67+	1535.40615307 309.150984724
-1	0	0	Ki67+	1714.73108897 707.624579778
-1	0	0	Ki67+	926.449463413 1257.93919505
-1	0	0	Ki67+	1622.33760011 1150.34739057
-1	0	0	Ki67+	367.979969504 1780.81555236
-1	0	0	Ki67+	1075.77162276 1083.55428378
-1	0	0	Ki67+	112.77343691 1003.85300833
-1	0	0	Ki67+	1571.20694832 1587.07901842
-1	0	0	Ki67+	561.929754905 979.460841488
-1	0	0	Ki67+	86.1468673455 1048.81914069
-1	0	0	Ki67+	40.941397554 378.495599991
-1	0	0	Ki67+	89.7009092172 1310.54367808
-1	0	0	Ki67+	1927.1873802 236.919604486
-1	0	0	Ki67+	1793.24908836 1140.58806119
-1	0	0	Ki67+	1454.46654979 1376.43268458
-1	0	0	Ki67+	996.383129117 1115.03308343
-1	0	0	Ki67+	1396.24467372 541.451600891
-1	0	0	Ki67+	305.398462058 885.169747928
-1	0	0	Ki67+	1659.72965173 187.624258281
-1	0	0	Ki67+	1804.48299111 189.904998482
-1	0	0	Ki67+	818.567292035 691.895560625
-1	0	0	Ki67+	488.583726684 544.417500954
-1	0	0	Ki67+	518.558537194 951.983749209
-1	0	0	Ki67+	607.905895819 1896.84029829
-1	0	0	Ki67+	1523.25763405 118.337568205
-1	0	0	Ki67+	711.83834214 1925.32583134
-1	0	0	Ki67+	1875.43537814 1044.13544833
-1	0	0	Ki67+	334.191747808 138.159947563
-1	0	0	Ki67+	1246.00495845 546.935747998
-1	0	0	Ki67+	899.611489687 165.023267974
-1	0	0	Ki67+	150.750907758 2040.71189875
-1	0	0	Ki67+	754.910906277 1305.60183842
-1	0	0	Ki67+	100.897644629 1889.55510385
-1	0	0	Ki67+	1046.05192524 1520.52022753
-1	0	0	Ki67+	954.714919952 152.319111756
-1	0	0	Ki67+	207.88847792 216.46724426
-1	0	0	Ki67+	947.730842196 1248.03777412
-1	0	0	Ki67+	392.787863707 1750.97403295
-1	0	0	Ki67+	210.338532835 1655.03031909
-1	0	0	Ki67+	128.695411451 278.448211812
-1	0	0	Ki67+	596.87467006 48.4939893583
-1	0	0	Ki67+	573.264246074 1281.34717518
-1	0	0	Ki67+	17.4708824953 840.591960933
-1	0	0	Ki67+	1611.24548617 1815.14707134
-1	0	0	Ki67+	1837.60165008 1652.30773789
-1	0	0	Ki67+	1805.05741327 506.407162403
-1	0	0	Ki67+	1343.85277817 1741.36208732
-1	0	0	Ki67+	1321.3972938 1844.36740066
-1	0	0	Ki67+	922.405194208 483.429331832
-1	0	0	Ki67+	1372.64331253 1162.32893388
-1	0	0	Ki67+	1078.50334246 1412.15401313
-1	0	0	Ki67+	1400.95993024 652.760949881
-1	0	0	Ki67+	273.845039441 116.567686395
-1	0	0	Ki67+	1650.56532441 1015.63119681
-1	0	0	Ki67+	723.636789407 491.417109837
-1	0	0	Ki67+	1051.87018827 20.2797807585
-1	0	0	Ki67+	105.55550759 864.348549822
-1	0	0	Ki67+	1783.92523616 1015.3114195
-1	0	0	Ki67+	384.925105566 37.639135799
-1	0	0	Ki67+	1215.83007048 256.737635191
-1	0	0	Ki67+	2111.82466714 327.436197949
-1	0	0	Ki67+	1735.85389437 1118.91546709
-1	0	0	Ki67+	353.204765427 1701.40556999
-1	0	0	Ki67+	1623.35998092 526.019329001
-1	0	0	Ki67+	1329.75220655 985.947867975
-1	0	0	Ki67+	1501.89772245 1039.69126922
-1	0	0	Ki67+	1384.0863068 175.956537408
-1	0	0	Ki67+	1229.06610637 209.431748974
-1	0	0	Ki67+	1080.43531564 674.124176402
-1	0	0	Ki67+	559.145184933 1671.39894818
-1	0	0	Ki67+	998.803225848 1715.73273629
-1	0	0	Ki67+	969.096983481 1341.61195666
-1	0	0	Ki67+	558.31295765 1604.08158255
-1	0	0	Ki67+	2119.86294771 119.43913318
-1	0	0	Ki67+	186.268021858 166.362888611
-1	0	0	Ki67+	36.3969791892 921.203187483
-1	0	0	Ki67+	86.5223163603 108.114574439
-1	0	0	Ki67+	1233.91684662 912.13613558
-1	0	0	Ki67+	1586.29796622 896.037372361
-1	0	0	Ki67+	1415.22023947 1974.30787755
-1	0	0	Ki67+	1097.82592004 1279.66303861
-1	0	0	Ki67+	1042.06624229 390.394850731
-1	0	0	Ki67+	2131.96099296 1673.71500697
-1	0	0	Ki67+	960.177178883 1055.44187033
-1	0	0	Ki67+	1557.45479626 804.024100446
-1	0	0	Ki67+	729.86024438 249.07478313
-1	0	0	Ki67+	1138.24181204 685.479718644
-1	0	0	Ki67+	418.789723627 1847.87967893
-1	0	0	Ki67+	1840.41440715 238.895943957
-1	0	0	Ki67+	1188.64162653 1593.51314811
-1	0	0	Ki67+	1910.40577997 208.210449255
-1	0	0	Ki67+	1532.79350507 528.80854443
-1	0	0	Ki67+	1762.01011728 1645.83315632
-1	0	0	Ki67+	1334.34209835 282.521864195
-1	0	0	Ki67+	1822.45047533 1542.9169183
-1	0	0	Ki67+	1765.51921226 430.645637832
-1	0	0	Ki67+	1825.49638485 895.652663858
-1	0	0	Ki67+	677.760628148 1283.4253258
-1	0	0	Ki67+	1207.04780272 1791.31807413
-1	0	0	Ki67+	2103.77882513 588.73341407
-1	0	0	Ki67+	974.713057116 1015.22306972
-1	0	0	Ki67+	653.982870157 1068.06984225
-1	0	0	Ki67+	1486.93733526 1807.7039636
-1	0	0	Ki67+	689.402977332 938.523682523
-1	0	0	Ki67+	183.566448701 1764.01254538
-1	0	0	Ki67+	248.399701329 1084.34010928
-1	0	0	Ki67+	603.87604098 1023.37974277
-1	0	0	Ki67+	261.653194126 827.391733809
-1	0	0	Ki67+	1462.92485416 1314.02370405
-1	0	0	Ki67+	825.703433677 878.850815383
-1	0	0	Ki67+	1919.18869901 528.394261252
-1	0	0	Ki67+	1662.80709112 57.5951154413
-1	0	0	Ki67+	672.248303291 682.68126366
-1	0	0	Ki67+	1648.75494195 434.63977103
-1	0	0	Ki67+	203.915403561 1094.69722812
-1	0	0	Ki67+	858.822080143 840.031818685
-1	0	0	Ki67+	1876.35509959 334.515063526
-1	0	0	Ki67+	613.74852455 930.771528876
-1	0	0	Ki67+	1807.804639 1827.69601328
-1	0	0	Ki67+	1295.12702136 579.635477424
-1	0	0	Ki67+	1991.23527267 37.2866588539
-1	0	0	Ki67+	519.242831406 1781.78888755
-1	0	0	Ki67+	74.8748275866 497.494785942
-1	0	0	Ki67+	985.646720578 1802.25000876
-1	0	0	Ki67+	483.671493616 488.364895401
-1	0	0	Ki67+	2020.19951709 1929.76510738
-1	0	0	Ki67+	1828.93830964 1453.59142391
-1	0	0	Ki67+	550.786727241 1558.64450511
-1	0	0	Ki67+	847.807489119 377.942602451
-1	0	0	Ki67+	1438.63891245 1029.83905725
-1	0	0	Ki67+	2032.94039981 2026.36038498
-1	0	0	Ki67+	1509.31207572 678.779262945
-1	0	0	Ki67+	2058.73222941 474.735694737
-1	0	0	Ki67+	678.239286896 1056.19575742
-1	0	0	Ki67+	1380.68891163 1679.57058868
-1	0	0	Ki67+	1665.24224742 1435.14429712
-1	0	0	Ki67+	668.470646366 756.707910905
-1	0	0	Ki67+	1173.11885739 974.475576726
-1	0	0	Ki67+	2138.83830991 368.130980428
-1	0	0	Ki67+	1174.3335891 368.635539188
-1	0	0	Ki67+	127.37811576 658.886077679
-1	0	0	Ki67+	212.007881036 2000.77302272
-1	0	0	Ki67+	1535.3680711 43.3514260806
-1	0	0	Ki67+	1324.97320505 829.208979863
-1	0	0	Ki67+	790.6570841 2148.38316138
-1	0	0	Ki67+	1393.90073296 1233.16417166
-1	0	0	Ki67+	1587.69481148 1715.7213231
-1	0	0	Ki67+	1047.01547264 210.353098592
-1	0	0	Ki67+	1218.20780219 131.523349294
-1	0	0	Ki67+	508.557125212 1042.85158885
-1	0	0	Ki67+	11.9718588189 1386.37277197
-1	0	0	Ki67+	1359.95628862 607.012768987
-1	0	0	Ki67+	819.780656554 1410.55188719
-1	0	0	Ki67+	252.621194889 1.36986052905
-1	0	0	Ki67+	1732.33135854 1270.34616376
-1	0	0	Ki67+	905.984439591 1337.87265964
-1	0	0	Ki67+	179.675578931 908.412715808
-1	0	0	Ki67+	305.9325353 1508.3723936
-1	0	0	Ki67+	2125.64810268 1519.42487391
-1	0	0	Ki67+	1206.39055905 834.107106176
-1	0	0	Ki67+	1643.29765576 1119.56561808
-1	0	0	Ki67+	1038.60357364 1078.12823403
-1	0	0	Ki67+	187.040207876 807.565213163
-1	0	0	Ki67+	235.253287227 1943.5040924
-1	0	0	Ki67+	1440.99277937 141.840255493
-1	0	0	Ki67+	280.636495474 1666.64855914
-1	0	0	Ki67+	1209.91879443 367.03343309
-1	0	0	Ki67+	739.940845708 1501.27089478
-1	0	0	Ki67+	1375.66238454 1707.77107589
-1	0	0	Ki67+	576.993467127 1317.39075738
-1	0	0	Ki67+	48.0769047537 1005.59309265
-1	0	0	Ki67+	1256.74313331 1991.21864633
-1	0	0	Ki67+	1747.83282151 121.346934062
-1	0	0	Ki67+	1483.56362726 1714.65615608
-1	0	0	Ki67+	166.489698895 1806.1266296
-1	0	0	Ki67+	1181.37241635 1531.95081209
-1	0	0	Ki67+	882.725996533 1784.14029645
-1	0	0	Ki67+	2099.28167689 1319.6090353
-1	0	0	Ki67+	415.694977995 1678.14929352
-1	0	0	Ki67+	2053.54952442 1145.17128759
-1	0	0	Ki67+	1266.82722298 1235.87163199
-1	0	0	Ki67+	1451.00718239 1848.66280304
-1	0	0	Ki67+	631.282424683 491.674553272
-1	0	0	Ki67+	1578.66543958 494.90607499
-1	0	0	Ki67+	943.707603854 176.510317858
-1	0	0	Ki67+	1411.52119277 333.793600474
-1	0	0	Ki67+	1576.88984935 1763.04712515
-1	0	0	Ki67+	1296.08398798 1193.27070414
-1	0	0	Ki67+	1343.95707111 804.428818088
-1	0	0	Ki67+	523.34226281 392.39575116
-1	0	0	Ki67+	1586.19607983 585.795718012
-1	0	0	Ki67+	589.499860781 1822.64681848
-1	0	0	Ki67+	285.850348603 66.8122688153
-1	0	0	Ki67+	75.1628013163 19.4138436943
-1	0	0	Ki67+	648.488808617 2094.08586241
-1	0	0	Ki67+	1589.77178447 2050.78679037
-1	0	0	Ki67+	2115.48539034 616.501945841
-1	0	0	Ki67+	314.306915464 916.795943867
-1	0	0	Ki67+	876.95621714 1240.72808318
-1	0	0	Ki67+	166.652822547 659.583325951
-1	0	0	Ki67+	1844.58774471 319.447864287
-1	0	0	Ki67+	81.7661629636 2098.70242471
-1	0	0	Ki67+	1636.24437045 1072.62864639
-1	0	0	Ki67+	996.289150041 1166.02925369
-1	0	0	Ki67+	732.613016135 402.788319959
-1	0	0	Ki67+	375.074314254 581.708699635
-1	0	0	Ki67+	478.667747828 1120.351168
-1	0	0	Ki67+	1911.29097086 422.356509043
-1	0	0	Ki67+	184.134114145 1834.73351616
-1	0	0	Ki67+	804.125308394 1563.93390984
-1	0	0	Ki67+	1906.52730699 313.023129343
-1	0	0	Ki67+	988.11244042 3.55985108227
-1	0	0	Ki67+	220.09676557 108.748107079
-1	0	0	Ki67+	27.9595631868 1600.60519964
-1	0	0	Ki67+	966.188582437 712.026527178
-1	0	0	Ki67+	655.194380377 913.789769772
-1	0	0	Ki67+	1773.04342451 978.824360741
-1	0	0	Ki67+	495.945963804 764.934867028
-1	0	0	Ki67+	1333.51588195 2107.29885971
-1	0	0	Ki67+	1450.82773237 724.188461006
-1	0	0	Ki67+	1174.98492453 1865.69459451
-1	0	0	Ki67+	1745.35393887 2010.21484
-1	0	0	Ki67+	2051.26337911 883.085296913
-1	0	0	Ki67+	1962.94235907 183.477676431
-1	0	0	Ki67+	1438.24695849 1646.69268814
-1	0	0	Ki67+	1904.65214518 1526.7009803
-1	0	0	Ki67+	841.531337396 2115.68795794
-1	0	0	Ki67+	384.805987978 1139.29082955
-1	0	0	Ki67+	74.0760196394 910.444493508
-1	0	0	Ki67+	1465.09255367 1435.98368346
-1	0	0	Ki67+	807.935429543 175.266119633
-1	0	0	Ki67+	387.348479401 520.929258913
-1	0	0	Ki67+	208.434905963 250.560488313
-1	0	0	Ki67+	1734.27897654 1796.35244153
-1	0	0	Ki67+	803.199212947 1897.80056152
-1	0	0	Ki67+	861.223617746 87.1213109443
-1	0	0	Ki67+	1193.368873 859.750812821
-1	0	0	Ki67+	338.061573698 484.831448332
-1	0	0	Ki67+	1860.24027623 149.591330758
-1	0	0	Ki67+	307.189975915 758.91995481
-1	0	0	Ki67+	1732.15863455 490.888951033
-1	0	0	Ki67+	1987.38509356 313.750603346
-1	0	0	Ki67+	818.470246235 501.909074761
-1	0	0	Ki67+	918.748690575 276.313381686
-1	0	0	Ki67+	1694.89864565 1618.91355116
-1	0	0	Ki67+	868.345153847 1929.77337479
-1	0	0	Ki67+	680.364243995 2036.12610994
-1	0	0	Ki67+	785.001860496 574.118005191
-1	0	0	Ki67+	1040.76572794 642.256964465
-1	0	0	Ki67+	1054.97849706 1636.00671661
-1	0	0	Ki67+	1009.35315146 48.34936441
-1	0	0	Ki67+	1152.85646515 1786.72007506
-1	0	0	Ki67+	280.109869152 999.190668647
-1	0	0	Ki67+	565.016889528 1142.4016224
-1	0	0	Ki67+	1140.43390908 282.274484279
-1	0	0	Ki67+	1556.82379008 303.697607386
-1	0	0	Ki67+	1429.59598134 889.812367174
-1	0	0	Ki67+	640.066094583 1589.94816059
-1	0	0	Ki67+	586.733279492 442.729438
-1	0	0	Ki67+	952.973338673 1478.87976945
-1	0	0	Ki67+	244.371726646 196.870344124
-1	0	0	Ki67+	58.8930754115 2047.07501087
-1	0	0	Ki67+	324.495278918 570.187676734
-1	0	0	Ki67+	1731.52622217 1335.23651838
-1	0	0	Ki67+	1070.78357822 852.425131985
-1	0	0	Ki67+	1944.14855024 1058.47768652
-1	0	0	Ki67+	140.90666271 1469.12562477
-1	0	0	Ki67+	629.851432207 86.0838493647
-1	0	0	Ki67+	1985.84477814 1006.55371538
-1	0	0	Ki67+	1639.78659609 1899.42916222
-1	0	0	Ki67+	1237.43684729 1429.13949119
-1	0	0	Ki67+	425.931448803 2085.62956353
-1	0	0	Ki67+	1044.92365266 113.165163728
-1	0	0	Ki67+	154.192348201 1386.94941662
-1	0	0	Ki67+	113.185480124 1583.96524709
-1	0	0	Ki67+	2129.72031736 1883.65209154
-1	0	0	Ki67+	2042.11548607 2106.14437433
-1	0	0	Ki67+	2130.50721873 2078.83080382
-1	0	0	Ki67+	1791.72607366 169.67387932
-1	0	0	Ki67+	1418.1868257 396.386979325
-1	0	0	Ki67+	190.178633008 1807.28939936
-1	0	0	Ki67+	1622.85580008 132.224200478
-1	0	0	Ki67+	1392.38474599 600.568219959
-1	0	0	Ki67+	1237.53640256 148.873031327
-1	0	0	Ki67+	630.928217739 1711.45964022
-1	0	0	Ki67+	175.928218752 274.208804182
-1	0	0	Ki67+	1399.31688533 70.9701496764
-1	0	0	Ki67+	1014.9742023 256.143003311
-1	0	0	Ki67+	1351.33555484 437.860191714
-1	0	0	Ki67+	122.838348324 1779.10856271
-1	0	0	Ki67+	668.176290022 1917.81867182
-1	0	0	Ki67+	1710.66077828 1065.20172077
-1	0	0	Ki67+	1438.72402982 1885.83086242
-1	0	0	Ki67+	803.921354458 1535.90982819
-1	0	0	Ki67+	1911.48742816 46.5857575703
-1	0	0	Ki67+	802.999194519 747.372259183
-1	0	0	Ki67+	756.411111944 303.659405136
-1	0	0	Ki67+	216.865593932 1377.19905042
-1	0	0	Ki67+	804.354716323 1953.32032168
-1	0	0	Ki67+	1959.35970612 868.949397448
-1	0	0	Ki67+	1466.23423372 1287.84089919
-1	0	0	Ki67+	1359.55074275 378.719818447
-1	0	0	Ki67+	99.3851747066 1501.14763101
-1	0	0	Ki67+	509.00402271 1090.47110765
-1	0	0	Ki67+	1889.78196256 1128.65499488
-1	0	0	Ki67+	1824.10435614 644.926971546
-1	0	0	Ki67+	2140.898093 1321.35133702
-1	0	0	Ki67+	1256.35097015 442.441371658
-1	0	0	Ki67+	2088.60192258 423.329496578
-1	0	0	Ki67+	829.905430634 901.543643278
-1	0	0	Ki67+	2032.79964894 1544.91569745
-1	0	0	Ki67+	614.796648605 2105.74218406
-1	0	0	Ki67+	563.23294857 1538.70423795
-1	0	0	Ki67+	1758.01704512 46.7585749201
-1	0	0	Ki67+	1766.39649311 1767.22880107
-1	0	0	Ki67+	1712.72983462 2105.58404495
-1	0	0	Ki67+	1442.1515203 2018.90659404
-1	0	0	Ki67+	1240.46519855 1104.10790898
-1	0	0	Ki67+	317.379832437 830.906001201
-1	0	0	Ki67+	828.590359549 397.806527491
-1	0	0	Ki67+	1698.97679772 156.11044382
-1	0	0	Ki67+	1800.03399089 630.945419283
-1	0	0	Ki67+	92.7480210113 966.115353602
-1	0	0	Ki67+	1722.85460592 1034.98237222
-1	0	0	Ki67+	1558.18115084 268.765300924
-1	0	0	Ki67+	518.621179006 880.785561419
-1	0	0	Ki67+	268.90057578 862.14428973
-1	0	0	Ki67+	970.39623833 426.293399782
-1	0	0	Ki67+	2132.30476032 1752.66574186
-1	0	0	Ki67+	449.792423589 1867.41874239
-1	0	0	Ki67+	1060.27858282 1900.10663707
-1	0	0	Ki67+	723.99785689 928.763797518
-1	0	0	Ki67+	939.868967045 1590.73087287
-1	0	0	Ki67+	945.351046474 759.468522916
-1	0	0	Ki67+	161.552261133 978.604841349
-1	0	0	Ki67+	1309.12713911 732.967837395
-1	0	0	Ki67+	379.349800749 2022.22432988
-1	0	0	Ki67+	1653.89915152 133.481144707
-1	0	0	Ki67+	1401.94305601 1202.17061267
-1	0	0	Ki67+	108.412381153 2046.10479459
-1	0	0	Ki67+	418.60455805 827.071631345
-1	0	0	Ki67+	168.225948953 1514.18798605
-1	0	0	Ki67+	802.694551698 72.4779729413
-1	0	0	Ki67+	33.2430192388 2090.43683301
-1	0	0	Ki67+	1523.28813679 1843.49629218
-1	0	0	Ki67+	1243.98746219 1635.91265115
-1	0	0	Ki67+	1075.77830896 97.43622069
-1	0	0	Ki67+	54.2260210229 206.905126653
-1	0	0	Ki67+	1508.52144002 179.834141479
-1	0	0	Ki67+	895.949694858 450.082565301
-1	0	0	Ki67+	1678.69903131 1962.36203208
-1	0	0	Ki67+	1164.20334368 102.392844828
-1	0	0	Ki67+	442.430396586 1957.5817146
-1	0	0	Ki67+	2020.98864093 1309.03039111
-1	0	0	Ki67+	1365.38552611 855.164732417
-1	0	0	Ki67+	1750.23850967 13.6784109024
-1	0	0	Ki67+	1320.4118248 1217.58732256
-1	0	0	Ki67+	1225.69204735 409.056093593
-1	0	0	Ki67+	139.503715769 1083.03706738
-1	0	0	Ki67+	302.309214925 1361.01359144
-1	0	0	Ki67+	996.840459308 1750.6850548
-1	0	0	Ki67+	1110.12516791 1776.93889651
-1	0	0	Ki67+	1763.4761965 1171.9088686
-1	0	0	Ki67+	641.731520455 1396.09456148
-1	0	0	Ki67+	1986.79251514 1868.55443146
-1	0	0	Ki67+	1098.0021637 1882.62082115
-1	0	0	Ki67+	396.55392453 1304.35331636
-1	0	0	Ki67+	202.840930071 2126.70359522
-1	0	0	Ki67+	882.842844076 1700.91003025
-1	0	0	Ki67+	1539.00036544 337.502260192
-1	0	0	Ki67+	380.046444492 2134.47062309
-1	0	0	Ki67+	145.334354375 394.133110211
-1	0	0	Ki67+	283.397985706 486.533567445
-1	0	0	Ki67+	1477.96836063 2144.87798084
-1	0	0	Ki67+	164.685118598 89.1969488982
-1	0	0	Ki67+	1513.04523295 2024.89955083
-1	0	0	Ki67+	573.130739756 1939.35066217
-1	0	0	Ki67+	1042.32026554 1663.99735175
-1	0	0	Ki67+	2108.86911786 807.982665794
-1	0	0	Ki67+	1334.63013204 2136.728248
-1	0	0	Ki67+	1635.77242474 1963.95587408
-1	0	0	Ki67+	1058.53254755 248.02028289
-1	0	0	Ki67+	182.390084205 1083.28922332
-1	0	0	Ki67+	747.007691916 2044.37845309
-1	0	0	Ki67+	933.203421069 1445.1704148
-1	0	0	Ki67+	1642.44959423 1378.31847358
-1	0	0	Ki67+	89.3738779946 1961.57274298
-1	0	0	Ki67+	299.099172 219.475755793
-1	0	0	Ki67+	1318.70476794 1291.57996029
-1	0	0	Ki67+	1780.87888618 1218.86172494
-1	0	0	Ki67+	1635.21885955 1920.83652451
-1	0	0	Ki67+	931.239549291 1974.93999921
-1	0	0	Ki67+	1713.52179294 1220.48302151
-1	0	0	Ki67+	1157.07102666 394.58725002
-1	0	0	Ki67+	1606.56679033 738.298827019
-1	0	0	Ki67+	1020.25282922 927.417112317
-1	0	0	Ki67+	602.097806175 892.21919216
-1	0	0	Ki67+	2053.99479701 763.940950907
-1	0	0	Ki67+	1523.21785459 1750.69009012
-1	0	0	Ki67+	1150.70060665 4.85414570937
-1	0	0	Ki67+	224.878015127 688.565189649
-1	0	0	Ki67+	291.512833096 17.5133982086
-1	0	0	Ki67+	1211.02507828 1412.79103716
-1	0	0	Ki67+	1992.30701085 701.413859708
-1	0	0	Ki67+	1164.94583151 598.871082341
-1	0	0	Ki67+	1058.00117826 299.645814838
-1	0	0	Ki67+	380.464200268 1548.05660431
-1	0	0	Ki67+	511.935560738 560.630382443
-1	0	0	Ki67+	771.475591542 617.459648412
-1	0	0	Ki67+	1482.69466746 2040.83338833
-1	0	0	Ki67+	768.076294412 1948.99657491
-1	0	0	Ki67+	1027.12042301 358.251248067
-1	0	0	Ki67+	1759.7943971 1475.77375013
-1	0	0	Ki67+	958.662210097 688.40992721
-1	0	0	Ki67+	1505.21629923 381.787660112
-1	0	0	Ki67+	294.710819775 1968.06704626
-1	0	0	Ki67+	837.769848533 987.635890119
-1	0	0	Ki67+	1345.12874822 232.577633712
-1	0	0	Ki67+	1344.63132867 1141.70676929
-1	0	0	Ki67+	184.937554861 115.855173771
-1	0	0	Ki67+	1855.90283524 744.763221154
-1	0	0	Ki67+	696.925429342 1298.71261681
-1	0	0	Ki67+	2003.48385632 219.986648431
-1	0	0	Ki67+	301.291731756 1540.76887403
-1	0	0	Ki67+	1290.21797514 1062.6116421
-1	0	0	Ki67+	368.019461215 1386.31292386
-1	0	0	Ki67+	1528.57020985 241.273207102
-1	0	0	Ki67+	1657.30044046 454.441427708
-1	0	0	Ki67+	763.525217551 774.54253724
-1	0	0	Ki67+	2038.91942408 1954.61906803
-1	0	0	Ki67+	117.979743253 1217.496546
-1	0	0	Ki67+	1762.20560071 680.204762234
-1	0	0	Ki67+	1017.19116423 545.209060168
-1	0	0	Ki67+	871.211539901 1404.28657487
-1	0	0	Ki67+	1278.66643899 1002.32530372
-1	0	0	Ki67+	1446.90700222 1934.27332143
-1	0	0	Ki67+	878.383585075 418.02459485
-1	0	0	Ki67+	19.5748241036 1271.26809294
-1	0	0	Ki67+	1973.8132306 1431.57599138
-1	0	0	Ki67+	14.2540890855 1938.50261067
-1	0	0	Ki67+	579.933345849 1434.83797711
-1	0	0	Ki67+	95.170952606 1999.44107374
-1	0	0	Ki67+	1994.24156852 1288.18128676
-1	0	0	Ki67+	1471.55537271 237.802407565
-1	0	0	Ki67+	1395.92025459 1459.80189062
-1	0	0	Ki67+	1328.19945312 436.201720407
-1	0	0	Ki67+	2116.54033822 1368.49196958
-1	0	0	Ki67+	1834.20705728 213.624176996
-1	0	0	Ki67+	220.43229846 1764.8230055
-1	0	0	Ki67+	258.650460905 1763.07317979
-1	0	0	Ki67+	1697.81834878 415.977327412
-1	0	0	Ki67+	429.701654186 1635.25816542
-1	0	0	Ki67+	389.02280459 2066.47229285
-1	0	0	Ki67+	369.416063033 535.902097952
-1	0	0	Ki67+	1655.51704915 757.634152319
-1	0	0	Ki67+	1968.77864057 641.945026457
-1	0	0	Ki67+	354.121955386 1052.19821642
-1	0	0	Ki67+	959.470371165 1869.51971582
-1	0	0	Ki67+	604.717378575 1231.09101206
-1	0	0	Ki67+	2005.28244281 1460.93251241
-1	0	0	Ki67+	323.000693943 1980.90870888
-1	0	0	Ki67+	1400.32613456 834.278018929
-1	0	0	Ki67+	1656.64601035 258.680378124
-1	0	0	Ki67+	2014.42744005 190.880202576
-1	0	0	Ki67+	2032.1827645 1703.88195473
-1	0	0	Ki67+	774.841074353 136.428523842
-1	0	0	Ki67+	156.054165501 450.785064677
-1	0	0	Ki67+	1303.20893627 1674.11778647
-1	0	0	Ki67+	1265.67559367 1047.52007615
-1	0	0	Ki67+	1250.19812419 377.39614601
-1	0	0	Ki67+	2070.96090178 1570.94882484
-1	0	0	Ki67+	950.816016054 14.9783499117
-1	0	0	Ki67+	870.831172134 1756.49124985
-1	0	0	Ki67+	922.218747943 1173.393697
-1	0	0	Ki67+	2095.63064125 965.275137134
-1	0	0	Ki67+	1358.57671099 1453.69096622
-1	0	0	Ki67+	442.556142882 171.941030492
-1	0	0	Ki67+	824.895672329 188.661893783
-1	0	0	Ki67+	1936.81718155 1379.1799097
-1	0	0	Ki67+	181.919460201 1240.35833836
-1	0	0	Ki67+	1451.82214086 618.457544773
-1	0	0	Ki67+	792.956178732 989.779504607
-1	0	0	Ki67+	285.007403536 2138.11728788
-1	0	0	Ki67+	243.99243143 535.24401991
-1	0	0	Ki67+	1050.1538682 346.992100027
-1	0	0	Ki67+	240.821922692 410.956896151
-1	0	0	Ki67+	563.373017806 180.9111269
-1	0	0	Ki67+	1703.26949647 1375.89164087
-1	0	0	Ki67+	1888.27514265 1499.86218815
-1	0	0	Ki67+	2024.06427669 1033.73463036
-1	0	0	Ki67+	40.3859475414 1201.71017453
-1	0	0	Ki67+	40.3569111435 888.294948786
-1	0	0	Ki67+	1211.48120358 1296.37024568
-1	0	0	Ki67+	333.982009537 2019.96847827
-1	0	0	Ki67+	712.116741134 114.567966467
-1	0	0	Ki67+	251.212543498 1281.12208457
-1	0	0	Ki67+	965.511648353 945.767125479
-1	0	0	Ki67+	601.614557568 995.261678868
-1	0	0	Ki67+	293.650864801 966.486256631
-1	0	0	Ki67+	1285.75213529 1845.6631637
-1	0	0	Ki67+	680.05031774 626.389347107
-1	0	0	Ki67+	1648.13266066 1809.6558774
-1	0	0	Ki67+	266.363015146 1579.67545801
-1	0	0	Ki67+	1400.25268923 936.095069427
-1	0	0	Ki67+	256.758346128 1240.75993026
-1	0	0	Ki67+	1627.8901071 215.737870852
-1	0	0	Ki67+	302.087284708 2031.40920028
-1	0	0	Ki67+	264.495440241 2005.94118171
-1	0	0	Ki67+	1540.89732494 979.111864871
-1	0	0	Ki67+	458.52941654 417.968393576
-1	0	0	Ki67+	1266.46552887 10.7381839234
-1	0	0	Ki67+	1144.06533174 315.58165912
-1	0	0	Ki67+	758.002414737 1247.67138899
-1	0	0	Ki67+	1060.58476534 545.583813228
-1	0	0	Ki67+	1798.48386449 1322.773574
-1	0	0	Ki67+	1644.10031877 871.725003007
-1	0	0	Ki67+	1689.44509794 985.458308184
-1	0	0	Ki67+	1988.97415847 499.970524964
-1	0	0	Ki67+	848.134019202 1241.00319983
-1	0	0	Ki67+	2115.99557691 465.182787058
-1	0	0	Ki67+	1690.52775183 1675.20944224
-1	0	0	Ki67+	1522.65042764 1266.69749428
-1	0	0	Ki67+	1440.5957558 2077.02946809
-1	0	0	Ki67+	1263.33682595 1879.19586012
-1	0	0	Ki67+	1123.58113653 1918.9929409
-1	0	0	Ki67+	371.776618381 497.63906089
-1	0	0	Ki67+	1343.46785688 1295.81280849
-1	0	0	Ki67+	33.7310064851 1070.3285954
-1	0	0	Ki67+	1697.01490018 655.730533687
-1	0	0	Ki67+	1285.61420152 2091.22191286
-1	0	0	Ki67+	291.127274424 1212.49146605
-1	0	0	Ki67+	913.120859565 42.7584313598
-1	0	0	Ki67+	1196.64686625 1194.52324264
-1	0	0	Ki67+	488.051180505 1263.84512698
-1	0	0	Ki67+	1062.53103049 1333.83806731
-1	0	0	Ki67+	1545.00296227 400.427361285
-1	0	0	Ki67+	1850.11272471 597.911434088
-1	0	0	Ki67+	18.7028485661 1490.320477
-1	0	0	Ki67+	1536.02685599 1648.73127122
-1	0	0	Ki67+	75.2876760438 1832.15840624
-1	0	0	Ki67+	1028.5472141 1616.1533596
-1	0	0	Ki67+	39.4886757221 538.661153704
-1	0	0	Ki67+	693.755080259 778.930913186
-1	0	0	Ki67+	1670.20974451 1769.29497289
-1	0	0	Ki67+	1237.56093607 721.067520349
-1	0	0	Ki67+	991.425094662 502.17827598
-1	0	0	Ki67+	699.018642101 2064.30614047
-1	0	0	Ki67+	320.008003612 1565.54135492
-1	0	0	Ki67+	1613.04023671 1369.55603279
-1	0	0	Ki67+	1801.80405053 376.648226449
-1	0	0	Ki67+	912.58823085 1368.72237673
-1	0	0	Ki67+	247.165131093 887.087510954
-1	0	0	Ki67+	2125.61112543 5.38952604486
-1	0	0	Ki67+	1738.60598294 592.944503095
-1	0	0	Ki67+	1062.83102181 1569.04920665
-1	0	0	Ki67+	1035.0389766 1376.07008146
-1	0	0	Ki67+	918.892263763 1862.58413729
-1	0	0	Ki67+	1937.13157906 985.597819792
-1	0	0	Ki67+	39.6752475613 354.977884764
-1	0	0	Ki67+	1518.23015274 30.3018828973
-1	0	0	Ki67+	1557.04454436 117.924812267
-1	0	0	Ki67+	1155.05415637 1424.49373216
-1	0	0	Ki67+	2089.24855077 1996.41983886
-1	0	0	Ki67+	727.493191734 1017.40774569
-1	0	0	Ki67+	85.8523085798 725.466167479
-1	0	0	Ki67+	948.579384044 1366.29028657
-1	0	0	Ki67+	906.036606016 1209.93758702
-1	0	0	Ki67+	148.192961433 733.349236049
-1	0	0	Ki67+	2133.3326177 1384.10225272
-1	0	0	Ki67+	1292.12325092 1484.39943404
-1	0	0	Ki67+	978.369871288 173.398987747
-1	0	0	Ki67+	1520.8538118 747.574929009
-1	0	0	Ki67+	94.1923056768 436.644759173
-1	0	0	Ki67+	1946.33391269 2126.99074822
-1	0	0	Ki67+	1464.24740285 1735.04851344
-1	0	0	Ki67+	1803.12520167 1112.44024179
-1	0	0	Ki67+	72.9155417799 339.25980499
-1	0	0	Ki67+	1801.55081534 5.11266087433
-1	0	0	Ki67+	16.4486518725 992.408832135
-1	0	0	Ki67+	823.052041142 2087.05543197
-1	0	0	Ki67+	1148.24018979 2130.5308836
-1	0	0	Ki67+	886.406802838 960.372314931
-1	0	0	Ki67+	748.891936982 63.3165622837
-1	0	0	Ki67+	80.3039404336 2033.43105095
-1	0	0	Ki67+	1761.93178695 2067.38585176
-1	0	0	Ki67+	375.722516519 1932.13164414
-1	0	0	Ki67+	1757.74782745 1500.95982607
-1	0	0	Ki67+	1769.93822256 460.462470749
-1	0	0	Ki67+	1904.17309301 1720.17082694
-1	0	0	Ki67+	569.968560797 2030.08560858
-1	0	0	Ki67+	1209.39687784 2006.56009595
-1	0	0	Ki67+	2043.09580321 1267.36299412
-1	0	0	Ki67+	1123.57242857 1827.13941969
-1	0	0	Ki67+	886.565454029 24.4651452822
-1	0	0	Ki67+	506.825205217 377.787067751
-1	0	0	Ki67+	1429.48131477 420.870817136
-1	0	0	Ki67+	563.781883612 608.237107125
-1	0	0	Ki67+	1407.8238108 235.817883385
-1	0	0	Ki67+	1424.95241624 1579.89159871
-1	0	0	Ki67+	680.884146524 210.605254651
-1	0	0	Ki67+	65.0833816542 1587.30907111
-1	0	0	Ki67+	514.64869898 751.10675585
-1	0	0	Ki67+	1354.51022462 24.1131295076
-1	0	0	Ki67+	2142.69838957 285.951699112
-1	0	0	Ki67+	674.710630758 1858.7729804
-1	0	0	Ki67+	576.321184004 120.855913942
-1	0	0	Ki67+	2024.08924193 694.5103944
-1	0	0	Ki67+	685.735063605 1164.9905088
-1	0	0	Ki67+	425.896471073 1062.56130182
-1	0	0	Ki67+	1862.83503973 1329.49354705
-1	0	0	Ki67+	436.98594679 1531.89501803
-1	0	0	Ki67+	1212.46976261 640.898516105
-1	0	0	Ki67+	140.385807352 1834.1718736
-1	0	0	Ki67+	2011.66750203 153.853666587
-1	0	0	Ki67+	1936.48001956 1786.78493066
-1	0	0	Ki67+	953.810038804 112.838441877
-1	0	0	Ki67+	143.562908666 1685.32766803
-1	0	0	Ki67+	663.930306269 160.556658154
-1	0	0	Ki67+	1200.2205653 1727.8644865
-1	0	0	Ki67+	1266.39280146 1137.18343035
-1	0	0	Ki67+	1916.23667603 552.983901284
-1	0	0	Ki67+	1207.35610188 1855.10968236
-1	0	0	Ki67+	1709.33393906 934.606648769
-1	0	0	Ki67+	1424.44164265 862.18501053
-1	0	0	Ki67+	292.577405912 695.727180585
-1	0	0	Ki67+	541.089749974 2032.05905172
-1	0	0	Ki67+	953.242345324 868.981685367
-1	0	0	Ki67+	1083.89297201 127.463186236
-1	0	0	Ki67+	1328.09968406 1655.80918894
-1	0	0	Ki67+	1697.08637138 607.551820794
-1	0	0	Ki67+	154.715457421 182.115270665
-1	0	0	Ki67+	1305.03366708 1140.47445496
-1	0	0	Ki67+	711.974541998 53.0216377691
-1	0	0	Ki67+	943.574277474 897.346141938
-1	0	0	Ki67+	1103.14123925 1747.81030447
-1	0	0	Ki67+	739.112572047 41.1556439818
-1	0	0	Ki67+	1148.24881361 551.699426193
-1	0	0	Ki67+	1641.89599887 820.998526027
-1	0	0	Ki67+	206.674180874 850.81212058
-1	0	0	Ki67+	1251.54560927 27.0931047513
-1	0	0	Ki67+	775.259809305 2079.89743323
-1	0	0	Ki67+	1579.95885823 1470.7609242
-1	0	0	Ki67+	1970.10723211 1489.86254065
-1	0	0	Ki67+	859.248243303 1700.7694245
-1	0	0	Ki67+	992.30965495 1973.22708259
-1	0	0	Ki67+	959.925744625 1437.38134332
-1	0	0	Ki67+	1964.97936779 1707.41702485
-1	0	0	Ki67+	1673.64136501 1574.36886236
-1	0	0	Ki67+	1666.12022557 489.852723974
-1	0	0	Ki67+	227.894247984 1981.14710875
-1	0	0	Ki67+	1734.0568896 246.435532496
-1	0	0	Ki67+	599.33323381 559.465564863
-1	0	0	Ki67+	208.894681475 714.572341927
-1	0	0	Ki67+	1553.4564988 1318.89282992
-1	0	0	Ki67+	1586.60505919 2004.55709654
-1	0	0	Ki67+	340.100039429 963.440344049
-1	0	0	Ki67+	576.616931831 156.954983237
-1	0	0	Ki67+	911.99683796 978.460520562
-1	0	0	Ki67+	1882.71935807 1926.93537803
-1	0	0	Ki67+	349.50927897 117.117795977
-1	0	0	Ki67+	621.103652831 715.70919058
-1	0	0	Ki67+	418.850408874 378.096868277
-1	0	0	Ki67+	39.6321900636 855.979156747
-1	0	0	Ki67+	1840.79831947 434.989386431
-1	0	0	Ki67+	180.741560992 426.19698089
-1	0	0	Ki67+	916.196710083 2038.29076815
-1	0	0	Ki67+	1874.87738815 1350.91000624
-1	0	0	Ki67+	776.340551091 512.391178156
-1	0	0	Ki67+	751.552952833 1524.81356442
-1	0	0	Ki67+	1697.30030264 910.118407737
-1	0	0	Ki67+	894.157849758 1557.07042841
-1	0	0	Ki67+	477.184215346 37.0521879215
-1	0	0	Ki67+	671.354685906 1235.71984031
-1	0	0	Ki67+	8.62346281838 1634.31100317
-1	0	0	Ki67+	1293.64110699 1361.59985054
-1	0	0	Ki67+	1004.40067701 744.718778856
-1	0	0	Ki67+	669.894107078 2070.873047
-1	0	0	Ki67+	127.013839062 860.673310339
-1	0	0	Ki67+	1259.94835412 114.372279419
-1	0	0	Ki67+	692.577931696 879.601271953
-1	0	0	Ki67+	1380.47297146 473.347532215
-1	0	0	Ki67+	1307.40742062 1770.2643371
-1	0	0	Ki67+	1191.17154395 1465.39297662
-1	0	0	Ki67+	258.771279275 1390.79525297
-1	0	0	Ki67+	1391.83977248 714.812110306
-1	0	0	Ki67+	149.271582781 2011.46465669
-1	0	0	Ki67+	1667.36773859 1863.39619011
-1	0	0	Ki67+	456.618601066 1355.11761515
-1	0	0	Ki67+	2009.6403577 1101.81689717
-1	0	0	Ki67+	1061.5313567 741.506489893
-1	0	0	Ki67+	762.31018697 1717.70251277
-1	0	0	Ki67+	950.332082668 1837.71662918
-1	0	0	Ki67+	730.224428324 1835.67211909
-1	0	0	Ki67+	1946.75777401 1828.41267105
-1	0	0	Ki67+	1536.49717105 285.49180853
-1	0	0	Ki67+	684.427856115 708.597198821
-1	0	0	Ki67+	1496.44790625 527.038093473
-1	0	0	Ki67+	600.785166241 952.149446659
-1	0	0	Ki67+	1212.38458997 1529.94590049
-1	0	0	Ki67+	557.902401106 1964.9648819
-1	0	0	Ki67+	1055.17322135 1228.92137817
-1	0	0	Ki67+	1608.86750075 1596.03953217
-1	0	0	Ki67+	2036.6873365 1666.19324123
-1	0	0	Ki67+	489.855986332 897.748086576
-1	0	0	Ki67+	1218.50877344 935.339548389
-1	0	0	Ki67+	984.782528601 829.759260273
-1	0	0	Ki67+	1702.33216366 9.63304631088
-1	0	0	Ki67+	1845.66620618 1402.96113634
-1	0	0	Ki67+	523.007920148 1936.94235962
-1	0	0	Ki67+	456.921769086 2051.83829084
-1	0	0	Ki67+	1017.01246683 1451.49172791
-1	0	0	Ki67+	1515.75814481 472.745853646
-1	0	0	Ki67+	1608.4898276 1617.918204
-1	0	0	Ki67+	900.834776696 789.29827485
-1	0	0	Ki67+	508.076012283 521.731329777
-1	0	0	Ki67+	2025.169094 2077.2328556
-1	0	0	Ki67+	1753.76674142 755.790025729
-1	0	0	Ki67+	209.358060323 291.105234234
-1	0	0	Ki67+	1171.39724673 1358.30831571
-1	0	0	Ki67+	1098.52082468 1110.06600478
-1	0	0	Ki67+	749.702491383 1047.39844395
-1	0	0	Ki67+	1865.79267503 1258.7988533
-1	0	0	Ki67+	1855.83604793 1591.14435713
-1	0	0	Ki67+	1349.40868345 122.049182065
-1	0	0	Ki67+	70.5719128317 389.565103556
-1	0	0	Ki67+	785.635972805 1508.26587021
-1	0	0	Ki67+	1801.93653805 1205.53951491
-1	0	0	Ki67+	1638.35923592 1408.47151982
-1	0	0	Ki67+	470.392635305 1140.77248928
-1	0	0	Ki67+	1302.29539081 1112.74760573
-1	0	0	Ki67+	250.928597681 2140.81139519
-1	0	0	Ki67+	589.60704372 1400.81362375
-1	0	0	Ki67+	1899.29814629 1157.1280272
-1	0	0	Ki67+	1009.07760081 115.54632912
-1	0	0	Ki67+	794.012600928 42.5793394424
-1	0	0	Ki67+	1548.74203593 1039.03985707
-1	0	0	Ki67+	370.203343819 1754.55366469
-1	0	0	Ki67+	1929.7907123 853.483045525
-1	0	0	Ki67+	1134.88120394 1549.1188684
-1	0	0	Ki67+	1935.41198638 264.687986318
-1	0	0	Ki67+	1410.6030917 2041.92786668
-1	0	0	Ki67+	587.67592612 1217.21769345
-1	0	0	Ki67+	1385.25171993 681.586967873
-1	0	0	Ki67+	1535.63306874 1771.84820728
-1	0	0	Ki67+	2085.85538695 1435.83560284
-1	0	0	Ki67+	2055.34512088 1496.88256132
-1	0	0	Ki67+	290.437980946 1296.90880723
-1	0	0	Ki67+	1993.44440957 1995.97784999
-1	0	0	Ki67+	906.54292987 2068.96167788
-1	0	0	Ki67+	2049.21931651 446.291024118
-1	0	0	Ki67+	52.7541162915 297.232437181
-1	0	0	Ki67+	1729.14788025 948.325107622
-1	0	0	Ki67+	583.110833321 1359.89046224
-1	0	0	Ki67+	420.86842922 1566.68674657
-1	0	0	Ki67+	896.044897065 2008.05016415
-1	0	0	Ki67+	394.359318498 1191.38346852
-1	0	0	Ki67+	1561.55823816 2059.69511029
-1	0	0	Ki67+	964.641250022 463.463772045
-1	0	0	Ki67+	1618.6665337 2018.77529278
-1	0	0	Ki67+	69.1474382083 1978.55426974
-1	0	0	Ki67+	1307.54649605 454.796582028
-1	0	0	Ki67+	2.25316408843 646.348320474
-1	0	0	Ki67+	1713.24549378 84.5112460057
-1	0	0	Ki67+	265.045800145 265.839493158
-1	0	0	Ki67+	975.170340381 1317.1255064
-1	0	0	Ki67+	568.996252852 853.859409313
-1	0	0	Ki67+	543.31921062 902.453803471
-1	0	0	Ki67+	622.788041959 428.406982405
-1	0	0	Ki67+	727.75918074 1458.13215154
-1	0	0	Ki67+	334.055857805 432.896868165
-1	0	0	Ki67+	1276.48122747 1517.44429201
-1	0	0	Ki67+	968.326425299 1263.33651438
-1	0	0	Ki67+	2124.72882153 2007.20856232
-1	0	0	Ki67+	1802.57944705 2052.03312792
-1	0	0	Ki67+	763.673445631 1650.96048626
-1	0	0	Ki67+	624.218132466 1350.00119571
-1	0	0	Ki67+	811.215058616 1735.60296962
-1	0	0	Ki67+	153.032153254 700.739187514
-1	0	0	Ki67+	632.116789958 2065.44663364
-1	0	0	Ki67+	1638.19269408 1708.55596195
-1	0	0	Ki67+	1238.70634442 1696.35813803
-1	0	0	Ki67+	1692.5862685 1167.4230973
-1	0	0	Ki67+	416.546047396 931.452427801
-1	0	0	Ki67+	1300.32550114 182.016681964
-1	0	0	Ki67+	1103.637757 25.275599817
-1	0	0	Ki67+	164.311390376 307.687112898
-1	0	0	Ki67+	154.8196607 1487.71983655
-1	0	0	Ki67+	1467.73683027 989.343229332
-1	0	0	Ki67+	2026.02234514 956.224091382
-1	0	0	Ki67+	1611.74873879 842.150982627
-1	0	0	Ki67+	954.573006592 1201.37258122
-1	0	0	Ki67+	1521.99017922 1222.84717027
-1	0	0	Ki67+	386.029841758 318.799526354
-1	0	0	Ki67+	611.393069731 1769.56839626
-1	0	0	Ki67+	1390.53865988 439.393230851
-1	0	0	Ki67+	289.088524955 1799.21085021
-1	0	0	Ki67+	173.747508978 1417.1874709
-1	0	0	Ki67+	968.007136092 907.723040581
-1	0	0	Ki67+	933.420711055 1562.23325504
-1	0	0	Ki67+	761.017318422 113.943292617
-1	0	0	Ki67+	1604.6051013 179.781633244
-1	0	0	Ki67+	793.037982651 301.927489741
-1	0	0	Ki67+	643.496116153 389.969856276
-1	0	0	Ki67+	2035.97620994 166.402468456
-1	0	0	Ki67+	839.275722437 634.179916445
-1	0	0	Ki67+	1808.27116958 1912.81495692
-1	0	0	Ki67+	521.815413897 1251.67791286
-1	0	0	Ki67+	1969.33147278 1661.39563532
-1	0	0	Ki67+	2003.82118955 858.278890594
-1	0	0	Ki67+	785.611233659 693.826603113
-1	0	0	Ki67+	1574.34981675 1379.5019466
-1	0	0	Ki67+	403.671068641 450.980803535
-1	0	0	Ki67+	1960.26078599 543.669687599
-1	0	0	Ki67+	1051.25108183 1828.38173615
-1	0	0	Ki67+	1490.28818178 2124.05210079
-1	0	0	Ki67+	1355.09845257 1976.90739497
-1	0	0	Ki67+	182.410734278 138.999575479
-1	0	0	Ki67+	1361.18970048 59.8392134917
-1	0	0	Ki67+	349.540127872 1197.35413568
-1	0	0	Ki67+	1448.48675525 187.282523071
-1	0	0	Ki67+	1484.28528404 1920.03477419
-1	0	0	Ki67+	1457.24589092 22.6661436975
-1	0	0	Ki67+	1328.87759751 1589.68701359
-1	0	0	Ki67+	219.330947876 1466.24585257
-1	0	0	Ki67+	1926.44686338 464.809252673
-1	0	0	Ki67+	356.600928443 616.053116002
-1	0	0	Ki67+	562.088202467 301.857719166
-1	0	0	Ki67+	851.055337275 1894.17957049
-1	0	0	Ki67+	1908.12321156 1769.57417025
-1	0	0	Ki67+	859.145640276 1285.45554108
-1	0	0	Ki67+	486.345482018 1729.89738406
-1	0	0	Ki67+	1572.23843235 839.697505684
-1	0	0	Ki67+	505.21304639 2078.56488058
-1	0	0	Ki67+	1922.00800141 340.17393276
-1	0	0	Ki67+	488.875399631 197.155797167
-1	0	0	Ki67+	1159.28286298 2013.74196041
-1	0	0	Ki67+	940.997626425 1736.70652857
-1	0	0	Ki67+	573.84672663 231.640640342
-1	0	0	Ki67+	1193.61451786 614.239196788
-1	0	0	Ki67+	545.033808607 2075.97679791
-1	0	0	Ki67+	525.089656587 1070.26244019
-1	0	0	Ki67+	1845.23795604 189.406348767
-1	0	0	Ki67+	1783.57967764 649.158274357
-1	0	0	Ki67+	1400.30396027 1898.83817249
-1	0	0	Ki67+	2126.760883 2142.28639569
-1	0	0	Ki67+	2099.40415945 1560.82939807
-1	0	0	Ki67+	1155.46771364 1590.13577334
-1	0	0	Ki67+	1819.30036569 431.696313944
-1	0	0	Ki67+	1047.62212753 1861.08376179
-1	0	0	Ki67+	2142.4538365 1465.47102457
-1	0	0	Ki67+	347.242974979 1245.49187778
-1	0	0	Ki67+	504.152072015 2127.40440126
-1	0	0	Ki67+	470.864935056 1626.64091173
-1	0	0	Ki67+	210.258550038 392.305260245
-1	0	0	Ki67+	1060.05514114 1600.06741024
-1	0	0	Ki67+	1891.15849049 534.93245554
-1	0	0	Ki67+	1850.19500479 1238.31289185
-1	0	0	Ki67+	1415.49520368 21.8632104499
-1	0	0	Ki67+	654.165910794 798.476028077
-1	0	0	Ki67+	2135.30745541 721.704471612
-1	0	0	Ki67+	1698.51820305 545.916741671
-1	0	0	Ki67+	1167.80857791 857.09765546
-1	0	0	Ki67+	2009.28456742 1411.69620333
-1	0	0	Ki67+	1299.16748526 2029.24369924
-1	0	0	Ki67+	167.359155928 1713.71965561
-1	0	0	Ki67+	1382.59532258 1655.22461334
-1	0	0	Ki67+	726.989831233 2057.85378298
-1	0	0	Ki67+	920.736506324 158.093898445
-1	0	0	Ki67+	522.67201919 1373.99316361
-1	0	0	Ki67+	245.872010484 1909.32266292
-1	0	0	Ki67+	1811.22259543 804.188529549
-1	0	0	Ki67+	1904.78644642 884.512268006
-1	0	0	Ki67+	405.659288069 696.164213797
-1	0	0	Ki67+	979.758715875 37.8791773766
-1	0	0	Ki67+	179.910102944 1788.29738692
-1	0	0	Ki67+	1749.40293097 991.238226375
-1	0	0	Ki67+	82.0418516114 795.189045473
-1	0	0	Ki67+	561.789217966 419.649231641
-1	0	0	Ki67+	926.100632149 365.020639076
-1	0	0	Ki67+	1825.52674733 1321.29906362
-1	0	0	Ki67+	1050.2313036 1449.98967157
-1	0	0	Ki67+	785.909510071 1386.60937804
-1	0	0	Ki67+	1037.62544622 942.884035691
-1	0	0	Ki67+	1241.49458236 790.254790019
-1	0	0	Ki67+	1469.86681853 67.8123457407
-1	0	0	Ki67+	1056.86825137 323.201499906
-1	0	0	Ki67+	1354.62559345 1800.43283173
-1	0	0	Ki67+	842.746963398 1983.60782864
-1	0	0	Ki67+	1000.59063331 1068.78330823
-1	0	0	Ki67+	723.218062169 775.973605546
-1	0	0	Ki67+	1278.33450874 1397.719947
-1	0	0	Ki67+	563.508746973 1402.82429604
-1	0	0	Ki67+	2001.86588418 673.321243942
-1	0	0	Ki67+	504.978917535 1665.60886613
-1	0	0	Ki67+	1898.49971764 2129.28987579
-1	0	0	Ki67+	1752.69535802 1671.82962221
-1	0	0	Ki67+	365.606305876 777.603322117
-1	0	0	Ki67+	1681.76182142 770.634490969
-1	0	0	Ki67+	1307.43426703 1932.11016647
-1	0	0	Ki67+	50.3274797753 1712.67959801
-1	0	0	Ki67+	2030.42998882 663.399263281
-1	0	0	Ki67+	236.424431042 1169.93231164
-1	0	0	Ki67+	174.912246044 743.927471932
-1	0	0	Ki67+	1184.67307217 2052.18322949
-1	0	0	Ki67+	2060.01267566 1621.99713976
-1	0	0	Ki67+	361.594783727 1520.90373241
-1	0	0	Ki67+	1373.31791369 1633.06040773
-1	0	0	Ki67+	1207.16575321 708.438061701
-1	0	0	Ki67+	2029.10596141 883.20855564
-1	0	0	Ki67+	1162.61430575 657.02084765
-1	0	0	Ki67+	780.561938258 2116.55315931
-1	0	0	Ki67+	2064.94595496 1053.70284377
-1	0	0	Ki67+	1903.19109765 1604.31883121
-1	0	0	CD3+/CD8+/Ki67+	1750.67713952 1255.52530185
-1	0	0	CD3+/CD8+/Ki67+	2147.15655658 1986.27914813
-1	0	0	CD3+/CD8+/Ki67+	1613.65900972 239.605470883
-1	0	0	CD3+/CD8+/Ki67+	56.83047561 1180.86317783
-1	0	0	CD3+/CD8+/Ki67+	1401.21192975 308.895771953
-1	0	0	CD3+/CD8+/Ki67+	67.2139766401 1415.36531771
-1	0	0	CD3+/CD8+/Ki67+	1878.0664899 205.432169543
-1	0	0	CD3+/CD8+/Ki67+	164.653793186 346.899792308
-1	0	0	CD3+/CD8+/Ki67+	1955.22252746 2028.12408218
-1	0	0	CD3+/CD8+/Ki67+	260.973983793 2085.85245273
-1	0	0	CD3+/CD8+/Ki67+	26.490276576 0.677160780365
-1	0	0	CD3+/CD8+/Ki67+	59.0846265515 1248.91975032
-1	0	0	CD3+/CD8+/Ki67+	1741.21279087 203.373370437
-1	0	0	CD3+/CD8+/Ki67+	1944.75781648 1101.27080493
-1	0	0	CD3+/CD8+/Ki67+	828.379426132 1166.18078773
-1	0	0	CD3+/CD8+/Ki67+	940.461512677 1942.54161229
-1	0	0	CD3+/CD8+/Ki67+	1461.0552537 481.373557667
-1	0	0	CD3+/CD8+/Ki67+	1116.42059518 816.71919233
-1	0	0	CD3+/CD8+/Ki67+	301.939688783 1469.72948064
-1	0	0	CD3+/CD8+/Ki67+	1676.03399646 1212.45676679
-1	0	0	CD3+/CD8+/Ki67+	1741.41511378 833.113012403
-1	0	0	CD3+/CD8+/Ki67+	475.710410135 1473.09255196
-1	0	0	CD3+/CD8+/Ki67+	406.69296042 1450.21742542
-1	0	0	CD3+/CD8+/Ki67+	2103.91266115 533.62122874
-1	0	0	CD3+/CD8+/Ki67+	2024.86061808 1160.99613454
-1	0	0	CD3+/CD8+/Ki67+	1098.00537191 1199.3732167
-1	0	0	CD3+/CD8+/Ki67+	1260.22336522 932.856819535
-1	0	0	CD3+/CD8+/Ki67+	477.879628889 821.797922532
-1	0	0	CD3+/CD8+/Ki67+	1309.24925816 124.657538672
-1	0	0	CD3+/CD8+/Ki67+	197.955452085 2054.17596737
-1	0	0	CD3+/CD8+/Ki67+	8.4210421116 30.0088182914
-1	0	0	CD3+/CD8+/Ki67+	1285.09871304 1622.32205192
-1	0	0	CD3+/CD8+/Ki67+	720.893602159 1119.33827781
-1	0	0	CD3+/CD8+/Ki67+	381.904303374 137.123240778
-1	0	0	CD3+/CD8+/Ki67+	506.54165978 1417.29394725
-1	0	0	CD3+/CD8+/Ki67+	1703.52615984 458.881366241
-1	0	0	CD3+/CD8+/Ki67+	1914.66768624 1448.88329485
-1	0	0	CD3+/CD8+/Ki67+	1132.13968591 1250.20571428
-1	0	0	CD3+/CD8+/Ki67+	1267.93018102 883.628933943
-1	0	0	CD3+/CD8+/Ki67+	809.810095985 263.093777457
-1	0	0	CD3+/CD8+/Ki67+	869.929077148 1023.31478191
-1	0	0	CD3+/CD8+/Ki67+	219.231410148 1409.79651832
-1	0	0	CD3+/CD8+/Ki67+	1182.60592727 466.84035712
-1	0	0	CD3+/CD8+/Ki67+	2044.9237269 1188.84304157
-1	0	0	CD3+/CD8+/Ki67+	155.887290619 1546.28457895
-1	0	0	CD3+/CD8+/Ki67+	1643.1778121 2082.6420681
-1	0	0	CD3+/CD8+/Ki67+	420.313279276 288.12904644
-1	0	0	CD3+/CD8+/Ki67+	1071.8339399 586.116610964
-1	0	0	CD3+/CD8+/Ki67+	548.668923 6.39621722818
-1	0	0	CD3+/CD8+/Ki67+	2105.88194516 1061.60024091
#EOF
