# Supplementary material for: Data-Driven Discovery of Immune Contexture Biomarkers
Source: Front Oncol. 2018 Dec 18;8:627. doi: 10.3389/fonc.2018.00627 (PMC6305402; doi:10.3389/fonc.2018.00627)
Supplement: Data Sheet 2.zip — The synthetic dataset used for verifying the approach (section 3.1; Figure 4) is provided as a collection of text files describing regions, markers, and metadata. [file Data_Sheet_2.zip › verificationDataset/testdata_066_ImageObjects.txt]

barcode_target	testdata_066
barcode_origin	-1
workflow_target_version	-1
workflow_origin	-1
workflow_origin_version	-1
iH	-1
iW	-1
user	None

-1	0	0	Ki67+	102.873107527 686.890546359
-1	0	0	Ki67+	1376.81381355 2125.52417773
-1	0	0	Ki67+	2011.95512444 784.132145183
-1	0	0	Ki67+	192.087400691 931.161339091
-1	0	0	Ki67+	123.377369877 531.44915802
-1	0	0	Ki67+	1830.29829346 1482.13245016
-1	0	0	Ki67+	213.819371075 1341.02531289
-1	0	0	Ki67+	1788.45203885 1306.33356106
-1	0	0	Ki67+	1794.71100706 1649.45439759
-1	0	0	Ki67+	897.101213842 871.929543497
-1	0	0	Ki67+	2148.45357759 795.867400813
-1	0	0	Ki67+	557.828004115 1077.27556567
-1	0	0	Ki67+	1037.07163573 1273.02791347
-1	0	0	Ki67+	2042.13146974 2058.70564642
-1	0	0	Ki67+	1088.47429182 63.0940760595
-1	0	0	Ki67+	147.422965335 624.675524516
-1	0	0	Ki67+	558.449714262 1414.51090519
-1	0	0	Ki67+	651.894931091 1677.54992274
-1	0	0	Ki67+	644.219405939 1641.0897143
-1	0	0	Ki67+	996.328346322 549.20749304
-1	0	0	Ki67+	334.89906395 1371.23137637
-1	0	0	Ki67+	1072.93816225 1159.27850374
-1	0	0	Ki67+	1330.95514786 1128.42434587
-1	0	0	Ki67+	1502.55959073 683.258874621
-1	0	0	Ki67+	1510.35591861 2035.36516017
-1	0	0	Ki67+	1613.359789 1348.1664543
-1	0	0	Ki67+	1896.64416738 1544.88707256
-1	0	0	Ki67+	1802.11822937 1358.61877977
-1	0	0	Ki67+	64.2216328307 1745.05563092
-1	0	0	Ki67+	93.0496868048 2063.5369819
-1	0	0	Ki67+	128.614531699 1667.66517095
-1	0	0	Ki67+	1573.92589724 1528.87314607
-1	0	0	Ki67+	915.400240594 1012.64308925
-1	0	0	Ki67+	2017.79763914 1330.56038238
-1	0	0	Ki67+	870.207803814 192.651500812
-1	0	0	Ki67+	2081.923248 65.5650741389
-1	0	0	Ki67+	1465.67089416 310.99585529
-1	0	0	Ki67+	926.353184137 2079.29936691
-1	0	0	Ki67+	1505.98221722 432.015151928
-1	0	0	Ki67+	928.527848174 1917.97645838
-1	0	0	Ki67+	747.754743972 2140.06023024
-1	0	0	Ki67+	1641.11316039 2088.35753243
-1	0	0	Ki67+	2069.63429017 40.2686727391
-1	0	0	Ki67+	766.281830464 53.2141672088
-1	0	0	Ki67+	1709.61482598 1632.75924199
-1	0	0	Ki67+	1655.70679164 1656.97197364
-1	0	0	Ki67+	1749.6338142 1638.56308654
-1	0	0	Ki67+	496.347020472 717.055768702
-1	0	0	Ki67+	1278.59877583 434.218232762
-1	0	0	Ki67+	397.105894249 707.707951303
-1	0	0	Ki67+	2115.69953732 995.306987034
-1	0	0	Ki67+	106.972960231 237.250058488
-1	0	0	Ki67+	898.968565795 1994.40800964
-1	0	0	Ki67+	2148.1093109 1584.78243182
-1	0	0	Ki67+	173.223393251 1022.24665384
-1	0	0	Ki67+	158.274521159 1973.58618246
-1	0	0	Ki67+	1159.99132034 1291.81852824
-1	0	0	Ki67+	944.542436506 2060.31530508
-1	0	0	Ki67+	1820.54157169 977.450566548
-1	0	0	Ki67+	1752.54490469 1752.27441385
-1	0	0	Ki67+	746.736509929 759.703947783
-1	0	0	Ki67+	1929.32189329 493.229886259
-1	0	0	Ki67+	1486.49126611 1492.61332405
-1	0	0	Ki67+	1644.65197247 452.490998224
-1	0	0	Ki67+	1141.57194141 551.876379051
-1	0	0	Ki67+	668.775443822 243.48091001
-1	0	0	Ki67+	2139.10288156 1519.3795694
-1	0	0	Ki67+	1680.64321595 1627.16945088
-1	0	0	Ki67+	1598.05823514 1144.92516046
-1	0	0	Ki67+	1483.43345737 1382.22800997
-1	0	0	Ki67+	1561.87625296 359.39813541
-1	0	0	Ki67+	1054.99545368 1594.81361607
-1	0	0	Ki67+	1701.42881888 2031.89820478
-1	0	0	Ki67+	1349.92412421 109.749005264
-1	0	0	Ki67+	326.178836562 1523.32665598
-1	0	0	Ki67+	1224.61695728 1879.46527246
-1	0	0	Ki67+	482.830071997 1513.2237006
-1	0	0	Ki67+	879.54143397 569.587932098
-1	0	0	Ki67+	1868.58416303 248.418907446
-1	0	0	Ki67+	787.754724011 184.988687267
-1	0	0	Ki67+	2073.49914782 710.821853222
-1	0	0	Ki67+	1820.97136648 18.4348196705
-1	0	0	Ki67+	442.88452684 92.6653791407
-1	0	0	Ki67+	1974.99998341 1949.38380353
-1	0	0	Ki67+	851.967574989 886.701121947
-1	0	0	Ki67+	2025.63801959 2107.60996
-1	0	0	Ki67+	2090.3073027 1331.36421785
-1	0	0	Ki67+	251.645718559 1745.85393342
-1	0	0	Ki67+	66.9345643869 1921.88452394
-1	0	0	Ki67+	1595.33116816 1777.0546739
-1	0	0	Ki67+	160.535102742 1110.60259879
-1	0	0	Ki67+	733.159176922 1811.6640621
-1	0	0	Ki67+	708.240321876 2098.51809438
-1	0	0	Ki67+	1636.43729135 316.315154681
-1	0	0	Ki67+	1728.73705626 372.059074645
-1	0	0	Ki67+	594.948342491 1474.71248129
-1	0	0	Ki67+	1101.29434672 1295.76058743
-1	0	0	Ki67+	1898.76753099 156.145782078
-1	0	0	Ki67+	1345.54869218 606.558141598
-1	0	0	Ki67+	604.938125349 1914.68990771
-1	0	0	Ki67+	1360.62998118 1671.80430513
-1	0	0	Ki67+	1124.51141537 514.693125733
-1	0	0	Ki67+	529.93807312 141.337529886
-1	0	0	Ki67+	225.16686307 1769.76712982
-1	0	0	Ki67+	93.741320082 2108.2287064
-1	0	0	Ki67+	2051.77654689 1007.82044048
-1	0	0	Ki67+	2015.87458094 1158.94696519
-1	0	0	Ki67+	1148.85911825 57.4777322795
-1	0	0	Ki67+	104.858305819 1232.84622361
-1	0	0	Ki67+	1347.59867006 1740.70614574
-1	0	0	Ki67+	319.887454529 1640.9708945
-1	0	0	Ki67+	1396.58632757 1060.93518655
-1	0	0	Ki67+	283.503575295 819.632007756
-1	0	0	Ki67+	2128.11171831 592.461927557
-1	0	0	Ki67+	2114.34947802 947.282555162
-1	0	0	Ki67+	1653.94226855 210.19829099
-1	0	0	Ki67+	1371.75876357 1368.79998667
-1	0	0	Ki67+	854.112355562 1876.7614398
-1	0	0	Ki67+	790.107061636 1113.45840501
-1	0	0	Ki67+	1059.90768908 2087.14594748
-1	0	0	Ki67+	1329.64604268 531.547716302
-1	0	0	Ki67+	1622.85984074 1789.19092228
-1	0	0	Ki67+	839.250572157 1900.74653254
-1	0	0	Ki67+	1285.29646795 572.154781575
-1	0	0	Ki67+	99.9374450192 609.350001272
-1	0	0	Ki67+	45.7758910582 560.136253962
-1	0	0	Ki67+	1440.44029621 180.231178548
-1	0	0	Ki67+	1286.84879814 1703.64020712
-1	0	0	Ki67+	438.110885848 2062.72535315
-1	0	0	Ki67+	1860.15399868 1777.80841441
-1	0	0	Ki67+	960.744146746 1338.6769968
-1	0	0	Ki67+	1361.06057032 56.5879537333
-1	0	0	Ki67+	1094.29528472 1396.74161312
-1	0	0	Ki67+	258.105992696 192.738622289
-1	0	0	Ki67+	726.741038407 1583.34979719
-1	0	0	Ki67+	889.394163204 2090.04318865
-1	0	0	Ki67+	74.078249822 1081.7682161
-1	0	0	Ki67+	1726.30323497 708.404977885
-1	0	0	Ki67+	95.7518856317 637.240482152
-1	0	0	Ki67+	1467.68847323 2101.39205434
-1	0	0	Ki67+	1623.35068946 1403.65799518
-1	0	0	Ki67+	109.833964835 586.368812894
-1	0	0	Ki67+	1486.14628924 1174.62541216
-1	0	0	Ki67+	656.929611621 1518.5765279
-1	0	0	Ki67+	1752.71873356 609.676785333
-1	0	0	Ki67+	1736.59483178 100.521655451
-1	0	0	Ki67+	131.636810475 1244.07398677
-1	0	0	Ki67+	1257.87060692 1303.30628426
-1	0	0	Ki67+	945.396793495 1303.37932484
-1	0	0	Ki67+	580.100006484 2044.63717566
-1	0	0	Ki67+	269.656928199 1581.93978807
-1	0	0	Ki67+	1117.63235791 16.2906397695
-1	0	0	Ki67+	1827.75508867 534.055646989
-1	0	0	Ki67+	436.937710083 998.377390689
-1	0	0	Ki67+	80.6978738991 1285.3689951
-1	0	0	Ki67+	904.667150258 1224.64983492
-1	0	0	Ki67+	1956.90657419 377.598410553
-1	0	0	Ki67+	1927.32669564 738.147521781
-1	0	0	Ki67+	861.23553192 1925.77502872
-1	0	0	Ki67+	304.008589041 988.923500192
-1	0	0	Ki67+	1876.70023115 336.502211159
-1	0	0	Ki67+	641.723113892 1364.12886116
-1	0	0	Ki67+	191.123830568 895.561303052
-1	0	0	Ki67+	1945.87212949 1626.15637316
-1	0	0	Ki67+	1109.3364576 1321.87577794
-1	0	0	Ki67+	84.1837650174 707.306513194
-1	0	0	Ki67+	1455.14063335 99.4591101566
-1	0	0	Ki67+	789.168135497 975.295385081
-1	0	0	Ki67+	1909.07887277 362.107171215
-1	0	0	Ki67+	36.6928974631 2109.49939577
-1	0	0	Ki67+	1095.81146542 183.30307654
-1	0	0	Ki67+	795.906691306 1419.66660972
-1	0	0	Ki67+	513.123565605 2032.08154237
-1	0	0	Ki67+	1549.3562941 1235.02913109
-1	0	0	Ki67+	629.53735987 1698.78155812
-1	0	0	Ki67+	939.427804435 1011.87688702
-1	0	0	Ki67+	449.325298748 927.178072888
-1	0	0	Ki67+	2111.85217575 282.018134415
-1	0	0	Ki67+	1719.6319539 991.458455881
-1	0	0	Ki67+	692.799976684 918.504848758
-1	0	0	Ki67+	297.873079272 73.6579897177
-1	0	0	Ki67+	1288.08407287 967.475778949
-1	0	0	Ki67+	1746.49526856 68.6807256721
-1	0	0	Ki67+	919.310954339 1473.92904272
-1	0	0	Ki67+	807.631584327 175.961490356
-1	0	0	Ki67+	1283.81242107 2126.19965778
-1	0	0	Ki67+	2029.98775774 1793.43255986
-1	0	0	Ki67+	1154.71012943 1850.31156795
-1	0	0	Ki67+	453.783383539 2012.00334878
-1	0	0	Ki67+	1160.59444498 17.6690971946
-1	0	0	Ki67+	1533.48713337 475.215008336
-1	0	0	Ki67+	1721.75782765 222.316286801
-1	0	0	Ki67+	504.32816423 1810.16289408
-1	0	0	Ki67+	1492.93738916 1423.89899447
-1	0	0	Ki67+	136.671838255 1554.76252032
-1	0	0	Ki67+	702.892487841 577.679338437
-1	0	0	Ki67+	1695.17561831 2128.56223307
-1	0	0	Ki67+	1350.93495185 1519.78489085
-1	0	0	Ki67+	1552.64870046 1096.14006145
-1	0	0	Ki67+	393.60353089 2058.81825447
-1	0	0	Ki67+	2101.68988102 102.870665649
-1	0	0	Ki67+	552.531362305 1985.90322484
-1	0	0	Ki67+	1032.49675196 1190.53707482
-1	0	0	Ki67+	1367.00421636 519.393388109
-1	0	0	Ki67+	1101.61297565 1192.99656231
-1	0	0	Ki67+	2033.30755635 352.023054876
-1	0	0	Ki67+	986.159046672 814.264430181
-1	0	0	Ki67+	705.393273512 1706.2221874
-1	0	0	Ki67+	1787.62677096 2137.43549332
-1	0	0	Ki67+	976.331610574 2022.64504571
-1	0	0	Ki67+	1020.22508973 1233.77743483
-1	0	0	Ki67+	772.375164958 1685.04476079
-1	0	0	Ki67+	808.909033076 150.351389131
-1	0	0	Ki67+	1527.80498592 286.85334715
-1	0	0	Ki67+	1294.25010124 2051.03399851
-1	0	0	Ki67+	358.369026382 2068.03492438
-1	0	0	Ki67+	1058.63869885 2147.01212602
-1	0	0	Ki67+	1618.53862732 1326.60353421
-1	0	0	Ki67+	7.47823766575 1926.92964073
-1	0	0	Ki67+	78.2166708157 1311.54210446
-1	0	0	Ki67+	2023.61965826 1903.57185718
-1	0	0	Ki67+	2108.23990002 1846.36910804
-1	0	0	Ki67+	658.831701884 1403.56034347
-1	0	0	Ki67+	635.448368124 1106.42977553
-1	0	0	Ki67+	1207.73157736 1857.11235276
-1	0	0	Ki67+	1648.31951963 1326.93379209
-1	0	0	Ki67+	989.684410367 1669.83338404
-1	0	0	Ki67+	948.959106284 1490.85565501
-1	0	0	Ki67+	1008.17261279 1012.73265642
-1	0	0	Ki67+	1861.80356635 809.026312585
-1	0	0	Ki67+	1232.18730076 1288.37924721
-1	0	0	Ki67+	1062.3854175 736.651407032
-1	0	0	Ki67+	1175.45384247 394.881776966
-1	0	0	Ki67+	986.751014671 1730.69319012
-1	0	0	Ki67+	91.0246687189 464.287882496
-1	0	0	Ki67+	959.168159922 2140.61165891
-1	0	0	Ki67+	1204.09761725 1268.81459562
-1	0	0	Ki67+	1318.3041963 1384.5748495
-1	0	0	Ki67+	2086.41071027 1216.57712918
-1	0	0	Ki67+	801.071326355 1706.20188532
-1	0	0	Ki67+	2028.18983387 452.797772864
-1	0	0	Ki67+	1042.12357101 473.020653749
-1	0	0	Ki67+	721.508800772 1399.13705506
-1	0	0	Ki67+	1484.89749269 482.831148022
-1	0	0	Ki67+	501.369186122 301.247138975
-1	0	0	Ki67+	1390.10524777 1231.02577671
-1	0	0	Ki67+	1725.62716498 406.575842013
-1	0	0	Ki67+	2077.82525148 1105.15675836
-1	0	0	Ki67+	841.282686836 1206.16166417
-1	0	0	Ki67+	791.859641615 710.536743853
-1	0	0	Ki67+	1450.16796792 1000.60831971
-1	0	0	Ki67+	565.516360511 1197.1829714
-1	0	0	Ki67+	930.843707673 1810.67697397
-1	0	0	Ki67+	1112.79235882 1132.12671587
-1	0	0	Ki67+	1034.96399315 2074.83519435
-1	0	0	Ki67+	1412.9644272 2032.02396453
-1	0	0	Ki67+	1878.62258361 1828.23503406
-1	0	0	Ki67+	1852.93502802 1931.46661502
-1	0	0	Ki67+	1405.51012333 963.530993945
-1	0	0	Ki67+	2081.148153 2075.55712575
-1	0	0	Ki67+	644.788817062 1893.76925578
-1	0	0	Ki67+	557.577160246 575.062909495
-1	0	0	Ki67+	99.6760421311 49.8798594748
-1	0	0	Ki67+	986.798654454 85.9596188954
-1	0	0	Ki67+	138.63574276 1720.29883188
-1	0	0	Ki67+	64.4303251205 362.244165342
-1	0	0	Ki67+	591.691473958 1112.0241635
-1	0	0	Ki67+	932.111618694 783.019781995
-1	0	0	Ki67+	514.023549094 211.494171172
-1	0	0	Ki67+	1006.89815216 1764.83221506
-1	0	0	Ki67+	1819.45903876 323.680778798
-1	0	0	Ki67+	1023.09028104 40.4197477631
-1	0	0	Ki67+	1618.25789769 1056.47358022
-1	0	0	Ki67+	916.028741383 1537.35400144
-1	0	0	Ki67+	156.291021367 771.350988751
-1	0	0	Ki67+	741.847942717 1540.35978808
-1	0	0	Ki67+	514.139171037 772.527388713
-1	0	0	Ki67+	1964.83530455 1184.16053448
-1	0	0	Ki67+	2061.34516631 1506.96232385
-1	0	0	Ki67+	34.4401720271 195.289818724
-1	0	0	Ki67+	301.113019485 1141.93166087
-1	0	0	Ki67+	785.113126937 1524.59656429
-1	0	0	Ki67+	1953.41630369 4.77770029279
-1	0	0	Ki67+	1352.98248751 1216.12472871
-1	0	0	Ki67+	2068.62290328 1031.59405668
-1	0	0	Ki67+	738.093637429 1351.13796277
-1	0	0	Ki67+	1673.87511074 1760.37101496
-1	0	0	Ki67+	178.603252592 1844.55782268
-1	0	0	Ki67+	333.778051484 1590.99027692
-1	0	0	Ki67+	1457.49492878 1570.47210679
-1	0	0	Ki67+	119.010176061 1133.62101596
-1	0	0	Ki67+	51.4875834987 1506.80591477
-1	0	0	Ki67+	293.948102365 1202.5419838
-1	0	0	Ki67+	1586.70049844 251.880607008
-1	0	0	Ki67+	285.280626661 1809.25593473
-1	0	0	Ki67+	644.821558883 117.739840366
-1	0	0	Ki67+	1018.16654626 1735.05758944
-1	0	0	Ki67+	882.133467055 1918.89124367
-1	0	0	Ki67+	1219.16695913 6.44854150084
-1	0	0	Ki67+	1522.55197413 252.564010441
-1	0	0	Ki67+	653.838752827 600.56008879
-1	0	0	Ki67+	7.35579889801 187.693132814
-1	0	0	Ki67+	1030.74128808 514.621604692
-1	0	0	Ki67+	101.575614978 172.616181972
-1	0	0	Ki67+	2035.38283815 1492.88910492
-1	0	0	Ki67+	215.237111491 34.310024775
-1	0	0	Ki67+	159.691694182 1650.536379
-1	0	0	Ki67+	1975.96747522 1752.82772575
-1	0	0	Ki67+	489.527402685 1958.0602647
-1	0	0	Ki67+	1123.5759985 2016.67984262
-1	0	0	Ki67+	1676.52469137 1527.74254531
-1	0	0	Ki67+	1339.2314816 219.911145599
-1	0	0	Ki67+	1416.80381126 1880.28540086
-1	0	0	Ki67+	1396.32670379 887.891410275
-1	0	0	Ki67+	1386.87920921 761.964360913
-1	0	0	Ki67+	798.584462449 633.194312811
-1	0	0	Ki67+	2063.52629394 795.247457678
-1	0	0	Ki67+	226.249438664 2073.85704405
-1	0	0	Ki67+	1527.20429091 1125.60144117
-1	0	0	Ki67+	1443.25688473 557.036826646
-1	0	0	Ki67+	185.813488273 203.458206419
-1	0	0	Ki67+	657.669164746 569.305279599
-1	0	0	Ki67+	2089.02570493 452.154266911
-1	0	0	Ki67+	1881.25679763 1691.19322252
-1	0	0	Ki67+	762.311926854 136.553067906
-1	0	0	Ki67+	1865.5460284 1590.47362425
-1	0	0	Ki67+	115.839030684 394.498853796
-1	0	0	Ki67+	822.781777059 678.533034974
-1	0	0	Ki67+	625.689537108 29.358082926
-1	0	0	Ki67+	1927.96959552 922.690870327
-1	0	0	Ki67+	806.795675722 28.5717626147
-1	0	0	Ki67+	892.488120663 731.198608492
-1	0	0	Ki67+	490.617811117 1600.33463477
-1	0	0	Ki67+	30.4236084293 885.751389861
-1	0	0	Ki67+	1437.22108288 1.49913804509
-1	0	0	Ki67+	1203.08097461 1502.15262527
-1	0	0	Ki67+	1612.35477814 2064.33214868
-1	0	0	Ki67+	658.990551957 680.503565981
-1	0	0	Ki67+	1785.30033603 1461.12956609
-1	0	0	Ki67+	435.877550466 1926.95519228
-1	0	0	Ki67+	872.309200962 1594.55107895
-1	0	0	Ki67+	1919.44427489 1195.87507788
-1	0	0	Ki67+	774.163547109 837.753755336
-1	0	0	Ki67+	2062.65019598 1826.81506099
-1	0	0	Ki67+	697.81853751 1228.2798322
-1	0	0	Ki67+	464.155481017 1183.90227754
-1	0	0	Ki67+	1040.52480974 308.85969289
-1	0	0	Ki67+	1523.49582423 660.913882088
-1	0	0	Ki67+	1215.47655503 205.711343526
-1	0	0	Ki67+	1728.90844902 1346.98932164
-1	0	0	Ki67+	1588.19831798 1457.95990001
-1	0	0	Ki67+	841.668007921 1468.08211342
-1	0	0	Ki67+	15.0776829168 484.759462443
-1	0	0	Ki67+	2031.9808115 1296.90581431
-1	0	0	Ki67+	489.834364962 1561.42000746
-1	0	0	Ki67+	827.02788133 227.296973187
-1	0	0	Ki67+	1336.64765115 2067.19961806
-1	0	0	Ki67+	1016.90760542 146.830778094
-1	0	0	Ki67+	445.391174967 1432.70703557
-1	0	0	Ki67+	568.043531334 779.660438354
-1	0	0	Ki67+	1612.76036794 1251.02092769
-1	0	0	Ki67+	1992.45934484 1079.00607581
-1	0	0	Ki67+	636.130110831 1443.296642
-1	0	0	Ki67+	606.287860206 374.699283504
-1	0	0	Ki67+	1798.20586387 1756.02134289
-1	0	0	Ki67+	665.250021957 1264.30191674
-1	0	0	Ki67+	1128.16214677 1472.72577548
-1	0	0	Ki67+	233.583773668 1295.88771082
-1	0	0	Ki67+	1719.1070232 500.605219572
-1	0	0	Ki67+	1511.82808489 2139.99249552
-1	0	0	Ki67+	666.78378155 506.492376293
-1	0	0	Ki67+	1294.80952856 1105.92158333
-1	0	0	Ki67+	2047.56543416 1973.77221286
-1	0	0	Ki67+	1576.32220292 67.8880223442
-1	0	0	Ki67+	1388.86125872 622.10265671
-1	0	0	Ki67+	72.7377785737 1421.11781405
-1	0	0	Ki67+	2079.85681334 306.680131821
-1	0	0	Ki67+	511.794731027 1013.68962432
-1	0	0	Ki67+	1976.35645958 1343.67028981
-1	0	0	Ki67+	1672.19323575 1189.94809625
-1	0	0	Ki67+	650.896243826 195.249143162
-1	0	0	Ki67+	862.833421364 156.237521848
-1	0	0	Ki67+	1885.86895454 34.9903189033
-1	0	0	Ki67+	718.439912797 468.943590827
-1	0	0	Ki67+	1949.32129669 944.78513282
-1	0	0	Ki67+	1294.60780091 220.546761184
-1	0	0	Ki67+	1591.84513363 1483.94169426
-1	0	0	Ki67+	2010.2165393 1208.1897353
-1	0	0	Ki67+	1653.28101991 401.424990944
-1	0	0	Ki67+	264.784327733 296.04855958
-1	0	0	Ki67+	449.891636701 1068.76548408
-1	0	0	Ki67+	2089.47854429 1192.24399005
-1	0	0	Ki67+	560.163353307 1574.18627556
-1	0	0	Ki67+	536.61603344 1729.79422107
-1	0	0	Ki67+	168.147726043 563.353307313
-1	0	0	Ki67+	1219.99818384 412.278034386
-1	0	0	Ki67+	1303.64462362 1883.86571483
-1	0	0	Ki67+	1159.30383886 858.845530053
-1	0	0	Ki67+	2127.95194887 451.020732412
-1	0	0	Ki67+	129.105549203 108.623423591
-1	0	0	Ki67+	88.5041579213 564.591701433
-1	0	0	Ki67+	1106.11451145 453.151167653
-1	0	0	Ki67+	1686.44568563 1678.08991711
-1	0	0	Ki67+	1076.37295927 1303.8016738
-1	0	0	Ki67+	1973.50045486 887.364849493
-1	0	0	Ki67+	1550.96727786 339.749626057
-1	0	0	Ki67+	1314.0266665 1039.0362289
-1	0	0	Ki67+	1992.70399798 281.019848818
-1	0	0	Ki67+	448.190110907 1757.95697511
-1	0	0	Ki67+	913.934863421 2136.60592835
-1	0	0	Ki67+	463.677564202 128.001249746
-1	0	0	Ki67+	454.703529832 1967.87178472
-1	0	0	Ki67+	1627.16656827 692.357981482
-1	0	0	Ki67+	2011.77315686 112.388523603
-1	0	0	Ki67+	1533.46420934 532.574261549
-1	0	0	Ki67+	456.811530557 447.067680103
-1	0	0	Ki67+	1493.52675919 2059.57689816
-1	0	0	Ki67+	2054.23645813 890.143528108
-1	0	0	Ki67+	1541.56639227 1522.73710266
-1	0	0	Ki67+	288.337282163 150.427535295
-1	0	0	Ki67+	2095.10100443 1912.2899168
-1	0	0	Ki67+	593.327112104 836.889767903
-1	0	0	Ki67+	2078.56970701 167.405809528
-1	0	0	Ki67+	802.282035176 231.041948366
-1	0	0	Ki67+	57.3669998607 1885.64135072
-1	0	0	Ki67+	1801.07455822 118.632740366
-1	0	0	Ki67+	1923.72162335 981.056384045
-1	0	0	Ki67+	1439.35937714 891.34027998
-1	0	0	Ki67+	1000.35399173 402.552234332
-1	0	0	Ki67+	503.794212419 2069.73662829
-1	0	0	Ki67+	56.0595100644 328.185231518
-1	0	0	Ki67+	1044.69433058 899.870001942
-1	0	0	Ki67+	1570.83623785 142.007684836
-1	0	0	Ki67+	221.193777877 815.986610374
-1	0	0	Ki67+	234.476938256 1648.44583986
-1	0	0	Ki67+	573.268946525 993.660163411
-1	0	0	Ki67+	2075.39979468 362.75666437
-1	0	0	Ki67+	57.4817850369 755.538334087
-1	0	0	Ki67+	357.010753019 1465.80666256
-1	0	0	Ki67+	1010.84558922 579.942255659
-1	0	0	Ki67+	1488.49562042 1737.64082925
-1	0	0	Ki67+	907.471416869 1247.83562308
-1	0	0	Ki67+	530.687106706 1908.68479681
-1	0	0	Ki67+	815.397879229 651.369211086
-1	0	0	Ki67+	1223.49741558 448.151835738
-1	0	0	Ki67+	1407.6535388 46.4436102114
-1	0	0	Ki67+	8.72905796608 2127.14880141
-1	0	0	Ki67+	773.789926485 519.225043171
-1	0	0	Ki67+	546.595923641 882.029025699
-1	0	0	Ki67+	2010.9681859 1620.21477733
-1	0	0	Ki67+	19.3782857526 573.64921517
-1	0	0	Ki67+	1518.23911764 776.891198199
-1	0	0	Ki67+	125.340567307 2082.55734236
-1	0	0	Ki67+	1346.48190697 1021.86029264
-1	0	0	Ki67+	1466.34310843 810.911514859
-1	0	0	Ki67+	1430.20015943 108.563448201
-1	0	0	Ki67+	1748.23920036 261.131370961
-1	0	0	Ki67+	16.1085890806 1306.539655
-1	0	0	Ki67+	2083.19411021 1616.00112791
-1	0	0	Ki67+	1451.96121824 1528.55874356
-1	0	0	Ki67+	857.27385212 1408.21547848
-1	0	0	Ki67+	683.061743516 1805.15630389
-1	0	0	Ki67+	427.311375361 1507.9471166
-1	0	0	Ki67+	1182.27037209 447.510275734
-1	0	0	Ki67+	229.174903215 564.515277161
-1	0	0	Ki67+	1261.75505594 81.8677214651
-1	0	0	Ki67+	1766.97968049 1508.62767452
-1	0	0	Ki67+	1134.8514301 1392.71857304
-1	0	0	Ki67+	1701.07674362 1925.34579136
-1	0	0	Ki67+	1010.25046959 1183.3400128
-1	0	0	Ki67+	2115.33181182 339.583348968
-1	0	0	Ki67+	1799.41003505 36.1328329504
-1	0	0	Ki67+	1309.29455579 318.08496369
-1	0	0	Ki67+	1677.16467859 133.857225149
-1	0	0	Ki67+	1660.28414001 539.787272531
-1	0	0	Ki67+	238.338935207 498.564451647
-1	0	0	Ki67+	430.186687844 315.799317527
-1	0	0	Ki67+	761.793919125 708.895423137
-1	0	0	Ki67+	1228.97772595 582.99994082
-1	0	0	Ki67+	2010.7647003 1877.86180165
-1	0	0	Ki67+	537.014275901 334.56416869
-1	0	0	Ki67+	1366.08004818 1192.55755062
-1	0	0	Ki67+	1930.23282057 398.471646986
-1	0	0	Ki67+	1304.18248021 1181.8682608
-1	0	0	Ki67+	1988.62290152 1987.31895402
-1	0	0	Ki67+	1023.56969994 1323.54472051
-1	0	0	Ki67+	599.059904882 27.2289285637
-1	0	0	Ki67+	1692.51423762 956.974294421
-1	0	0	Ki67+	956.683480762 490.326683496
-1	0	0	Ki67+	1926.11856447 1453.78330282
-1	0	0	Ki67+	202.852251394 471.866997533
-1	0	0	Ki67+	393.436213776 839.780153123
-1	0	0	Ki67+	1972.61601604 2106.80890315
-1	0	0	Ki67+	680.36379425 2022.16781708
-1	0	0	Ki67+	1776.10130659 1189.62822216
-1	0	0	Ki67+	947.669963052 211.862743643
-1	0	0	Ki67+	1139.98124258 1602.45436817
-1	0	0	Ki67+	1773.38473041 1160.60076046
-1	0	0	Ki67+	1140.02705746 1280.42350191
-1	0	0	Ki67+	1254.72356462 1470.75105427
-1	0	0	Ki67+	1484.38315985 613.177644415
-1	0	0	Ki67+	53.8611710236 2032.68078782
-1	0	0	Ki67+	660.431997664 823.606082768
-1	0	0	Ki67+	431.813728355 1964.35415316
-1	0	0	Ki67+	265.170561808 2020.8949037
-1	0	0	Ki67+	692.015086284 1449.27426384
-1	0	0	Ki67+	1970.51403509 44.8374562179
-1	0	0	Ki67+	1778.61181858 1791.84851283
-1	0	0	Ki67+	1058.91078374 1833.546907
-1	0	0	Ki67+	1980.96393857 166.350428048
-1	0	0	Ki67+	1195.3019292 520.713863052
-1	0	0	Ki67+	583.088703161 1319.68789766
-1	0	0	Ki67+	1245.34784237 1839.46524329
-1	0	0	Ki67+	1572.16852195 905.72397852
-1	0	0	Ki67+	160.288658274 1740.64758331
-1	0	0	Ki67+	255.636454516 156.335272828
-1	0	0	Ki67+	1083.24378595 2114.74061017
-1	0	0	Ki67+	133.597639517 970.279531175
-1	0	0	Ki67+	628.775993545 1984.81081588
-1	0	0	Ki67+	937.488005253 18.337248041
-1	0	0	Ki67+	1996.05803929 891.976934049
-1	0	0	Ki67+	116.122290104 1157.33639914
-1	0	0	Ki67+	24.8520127627 1987.21700205
-1	0	0	Ki67+	447.748885716 409.578478686
-1	0	0	Ki67+	1364.24622493 912.613724713
-1	0	0	Ki67+	1495.62224553 1203.49044757
-1	0	0	Ki67+	1176.04397655 2143.11208127
-1	0	0	Ki67+	1538.55704065 1052.85884438
-1	0	0	Ki67+	2066.74206448 579.196320761
-1	0	0	Ki67+	1739.84228787 302.048964991
-1	0	0	Ki67+	135.068139676 338.915604055
-1	0	0	Ki67+	1035.2691203 804.425553346
-1	0	0	Ki67+	133.932573997 11.2791210209
-1	0	0	Ki67+	1869.51114123 360.411083089
-1	0	0	Ki67+	455.362863933 2118.70577398
-1	0	0	Ki67+	987.893938641 305.598499662
-1	0	0	Ki67+	387.295536743 422.791167775
-1	0	0	Ki67+	1985.4410947 773.997400509
-1	0	0	Ki67+	1497.18207649 1007.92188585
-1	0	0	Ki67+	1143.8723699 1499.49606821
-1	0	0	Ki67+	1013.08427266 2058.70327337
-1	0	0	Ki67+	101.26608461 1909.68019908
-1	0	0	Ki67+	241.594396687 953.60353751
-1	0	0	Ki67+	613.801578069 1678.88180597
-1	0	0	Ki67+	1376.94453831 540.597171013
-1	0	0	Ki67+	1423.33969141 2008.78832525
-1	0	0	Ki67+	896.225699047 1648.44095521
-1	0	0	Ki67+	1910.65210384 59.7826697888
-1	0	0	Ki67+	2058.42762275 1624.85065685
-1	0	0	Ki67+	1088.67976386 1668.71372482
-1	0	0	Ki67+	1804.91133793 408.173573452
-1	0	0	Ki67+	1875.07881748 870.921644298
-1	0	0	Ki67+	1136.04678783 1987.58292786
-1	0	0	Ki67+	847.456445182 352.043006762
-1	0	0	Ki67+	767.22613395 1561.62073391
-1	0	0	Ki67+	1220.57809871 30.4355904984
-1	0	0	Ki67+	1236.7093599 869.3489445
-1	0	0	Ki67+	1321.22213792 1674.20838842
-1	0	0	Ki67+	1200.59007048 722.191740203
-1	0	0	Ki67+	903.121430787 814.659093722
-1	0	0	Ki67+	887.790456401 982.805594507
-1	0	0	Ki67+	26.1495954512 1397.29462916
-1	0	0	Ki67+	616.680870891 2104.62099846
-1	0	0	Ki67+	1472.06790825 2016.02021278
-1	0	0	Ki67+	558.08005926 1173.04971388
-1	0	0	Ki67+	2104.71081394 508.665954611
-1	0	0	Ki67+	381.592847059 911.099730168
-1	0	0	Ki67+	1747.19802393 1125.75529501
-1	0	0	Ki67+	1688.5500278 113.170488894
-1	0	0	Ki67+	53.1522119629 1026.13132435
-1	0	0	Ki67+	39.0492291025 1225.47372114
-1	0	0	Ki67+	277.472077487 849.675576691
-1	0	0	Ki67+	1538.03044799 1722.88794658
-1	0	0	Ki67+	376.20045504 315.258701426
-1	0	0	Ki67+	1478.71574916 908.056676431
-1	0	0	Ki67+	1859.69750612 891.380253562
-1	0	0	Ki67+	1691.19712734 803.00416024
-1	0	0	Ki67+	531.383107405 1508.68105963
-1	0	0	Ki67+	183.94369873 267.099598375
-1	0	0	Ki67+	883.009153519 1179.47048937
-1	0	0	Ki67+	934.355949494 1583.79168409
-1	0	0	Ki67+	502.589751686 1278.05793604
-1	0	0	Ki67+	670.751548751 2050.0680799
-1	0	0	Ki67+	562.645431255 505.27873065
-1	0	0	Ki67+	1215.28466526 547.444884763
-1	0	0	Ki67+	876.555293334 1443.0956307
-1	0	0	Ki67+	468.683370867 760.219938101
-1	0	0	Ki67+	240.855438423 369.646913401
-1	0	0	Ki67+	594.901820879 1970.59480807
-1	0	0	Ki67+	370.510380574 1596.0649757
-1	0	0	Ki67+	15.6114359329 229.838810385
-1	0	0	Ki67+	412.478391981 775.233225187
-1	0	0	Ki67+	125.186105559 2054.84302922
-1	0	0	Ki67+	341.611268376 620.630478062
-1	0	0	Ki67+	1892.95779407 856.5385592
-1	0	0	Ki67+	278.336512289 719.801100525
-1	0	0	Ki67+	1543.81957821 2100.80017601
-1	0	0	Ki67+	716.603156951 329.997929332
-1	0	0	Ki67+	892.766322093 77.2313190161
-1	0	0	Ki67+	1610.23506889 258.332098468
-1	0	0	Ki67+	1356.83340772 1850.66521811
-1	0	0	Ki67+	749.156938024 1862.90385867
-1	0	0	Ki67+	835.90730511 2040.95003221
-1	0	0	Ki67+	1427.63912792 1935.62774592
-1	0	0	Ki67+	319.842989875 1040.53086838
-1	0	0	Ki67+	1575.34454022 2096.58326956
-1	0	0	Ki67+	1384.83078769 434.53455988
-1	0	0	Ki67+	357.875927448 737.624948971
-1	0	0	Ki67+	1489.32334706 872.415112056
-1	0	0	Ki67+	1029.53805052 1.38645326314
-1	0	0	Ki67+	1885.23881553 100.258602917
-1	0	0	Ki67+	441.998154579 1895.20188995
-1	0	0	Ki67+	859.293318586 1219.48349538
-1	0	0	Ki67+	1480.59966457 1259.92472273
-1	0	0	Ki67+	1793.52308393 956.37737902
-1	0	0	Ki67+	1373.59261765 1735.47239532
-1	0	0	Ki67+	1389.57229615 1515.03869493
-1	0	0	Ki67+	655.918247201 1705.59396726
-1	0	0	Ki67+	1871.97250157 1972.88247887
-1	0	0	Ki67+	152.551664383 1880.11114456
-1	0	0	Ki67+	289.22181332 117.821433074
-1	0	0	Ki67+	1860.68524055 2081.30363551
-1	0	0	Ki67+	2139.78765975 245.306634601
-1	0	0	Ki67+	24.0596382341 1515.0616381
-1	0	0	Ki67+	190.937050265 436.37431354
-1	0	0	Ki67+	1524.74343546 101.252423821
-1	0	0	Ki67+	642.922473321 510.559715045
-1	0	0	Ki67+	8.79862673667 1563.61554117
-1	0	0	Ki67+	1199.03070711 1687.89768357
-1	0	0	Ki67+	1198.40336091 153.994414615
-1	0	0	Ki67+	2031.01260337 744.697370892
-1	0	0	Ki67+	830.466173458 466.324713107
-1	0	0	Ki67+	673.232522309 431.625373528
-1	0	0	Ki67+	1602.5502858 111.16618376
-1	0	0	Ki67+	1343.55024391 732.738254305
-1	0	0	Ki67+	107.669566177 925.19928605
-1	0	0	Ki67+	914.108091325 1664.62140463
-1	0	0	Ki67+	2060.00034727 0.252475447918
-1	0	0	Ki67+	1652.32655608 150.59492896
-1	0	0	Ki67+	1693.28430475 1492.13099551
-1	0	0	Ki67+	1962.04172399 282.428880573
-1	0	0	Ki67+	1777.49010532 205.933297186
-1	0	0	Ki67+	841.295529031 1110.10632821
-1	0	0	Ki67+	418.062383448 71.4964259305
-1	0	0	Ki67+	335.659941614 2017.59591963
-1	0	0	Ki67+	1255.05430052 823.041795434
-1	0	0	Ki67+	786.14202628 1828.48569053
-1	0	0	Ki67+	1050.59980365 1758.39989514
-1	0	0	Ki67+	353.376627154 1883.32941706
-1	0	0	Ki67+	36.7208692809 479.247019609
-1	0	0	Ki67+	1407.07898596 1409.71747346
-1	0	0	Ki67+	1566.33757499 1364.36933967
-1	0	0	Ki67+	1117.86544599 957.728651832
-1	0	0	Ki67+	1828.24317703 1759.50882415
-1	0	0	Ki67+	2032.29259994 1089.71835778
-1	0	0	Ki67+	665.3058909 314.288178923
-1	0	0	Ki67+	1389.87995892 1827.66750718
-1	0	0	Ki67+	473.372091056 1903.03457511
-1	0	0	Ki67+	855.261173264 457.584184998
-1	0	0	Ki67+	1056.99043609 382.499645301
-1	0	0	Ki67+	1883.89393607 70.0155360197
-1	0	0	Ki67+	1395.43676355 414.037097794
-1	0	0	Ki67+	415.591109854 1426.52025129
-1	0	0	Ki67+	661.896406723 1734.379221
-1	0	0	Ki67+	228.322138655 427.04714572
-1	0	0	Ki67+	725.700337909 1059.42476857
-1	0	0	Ki67+	707.531394083 1085.92205538
-1	0	0	Ki67+	416.338675814 201.562148766
-1	0	0	Ki67+	196.437117294 2084.50808559
-1	0	0	Ki67+	1387.27290931 1115.85225469
-1	0	0	Ki67+	1825.49999965 931.001736095
-1	0	0	Ki67+	1392.33540954 706.615802492
-1	0	0	Ki67+	1247.48564805 1155.73151387
-1	0	0	Ki67+	1007.67304701 92.5848554214
-1	0	0	Ki67+	1174.26444754 988.960913466
-1	0	0	Ki67+	1646.38162838 1298.9830509
-1	0	0	Ki67+	736.990447478 380.243918537
-1	0	0	Ki67+	888.806118363 22.6409335781
-1	0	0	Ki67+	774.311269651 750.755972369
-1	0	0	Ki67+	296.318178556 1475.83262209
-1	0	0	Ki67+	730.935515044 226.524190693
-1	0	0	Ki67+	1493.91561746 2125.51382202
-1	0	0	Ki67+	742.066790961 1762.94902959
-1	0	0	Ki67+	1348.30448858 1582.35432289
-1	0	0	Ki67+	2113.71384708 877.584267911
-1	0	0	Ki67+	552.848204657 464.063282295
-1	0	0	Ki67+	2084.0497572 1804.97965818
-1	0	0	Ki67+	662.536476068 167.463579769
-1	0	0	Ki67+	1963.87020192 777.032733915
-1	0	0	Ki67+	411.195530775 996.296961415
-1	0	0	Ki67+	71.8957863512 930.149169858
-1	0	0	Ki67+	2149.67235801 1291.25833651
-1	0	0	Ki67+	1350.04117087 657.312316922
-1	0	0	Ki67+	573.432769194 1927.25789079
-1	0	0	Ki67+	389.526509488 1334.66329669
-1	0	0	Ki67+	1227.65427663 316.044027808
-1	0	0	Ki67+	586.401167193 233.363480192
-1	0	0	Ki67+	363.696521333 1105.28051989
-1	0	0	Ki67+	828.074945422 312.633647931
-1	0	0	Ki67+	1418.003021 251.800038511
-1	0	0	Ki67+	15.2886809868 2054.52429048
-1	0	0	Ki67+	572.113569539 216.158015815
-1	0	0	Ki67+	1347.06455706 1820.66595226
-1	0	0	Ki67+	1547.08398681 1651.37404912
-1	0	0	Ki67+	165.896233957 519.431280604
-1	0	0	Ki67+	493.038428453 2117.45953063
-1	0	0	Ki67+	333.48067331 2142.66531978
-1	0	0	Ki67+	320.512245216 681.547835111
-1	0	0	Ki67+	1085.48417176 1535.27878275
-1	0	0	Ki67+	726.142441688 1935.09351317
-1	0	0	Ki67+	221.848336494 1320.3081258
-1	0	0	Ki67+	1420.11633184 1583.17671484
-1	0	0	Ki67+	1018.01183031 432.195595296
-1	0	0	Ki67+	1286.72244972 1807.62002632
-1	0	0	Ki67+	393.565115559 505.413374347
-1	0	0	Ki67+	1546.27810376 1329.45992053
-1	0	0	Ki67+	1521.94507711 17.3119578914
-1	0	0	Ki67+	1707.6673539 2079.97876653
-1	0	0	Ki67+	1022.08702582 878.224802013
-1	0	0	Ki67+	1077.08177833 261.036256696
-1	0	0	Ki67+	213.94991976 8.66994326623
-1	0	0	Ki67+	70.5797371532 1127.79617392
-1	0	0	Ki67+	46.602906195 1998.34083308
-1	0	0	Ki67+	1617.80731009 879.109459146
-1	0	0	Ki67+	933.947290663 1884.73366643
-1	0	0	Ki67+	173.926479751 1152.11722468
-1	0	0	Ki67+	1451.74097703 1656.9949579
-1	0	0	Ki67+	719.798092274 1284.70309808
-1	0	0	Ki67+	1010.54616793 1510.03455713
-1	0	0	Ki67+	101.806246427 1465.40675687
-1	0	0	Ki67+	1815.18413954 661.628749641
-1	0	0	Ki67+	1315.29530529 1971.03367498
-1	0	0	Ki67+	654.747126395 2088.68819101
-1	0	0	Ki67+	289.022000072 94.4767970697
-1	0	0	Ki67+	1267.53220163 1874.31254397
-1	0	0	Ki67+	113.463341237 848.765066358
-1	0	0	Ki67+	817.342700783 1242.62848887
-1	0	0	Ki67+	604.320810317 705.616587279
-1	0	0	Ki67+	427.956331113 1655.48860939
-1	0	0	Ki67+	317.960002538 327.907693545
-1	0	0	Ki67+	1587.39342541 1306.07619127
-1	0	0	Ki67+	355.540620187 270.413514145
-1	0	0	Ki67+	546.401448188 259.820245231
-1	0	0	Ki67+	979.49562551 280.615038512
-1	0	0	Ki67+	2020.31858488 238.6151601
-1	0	0	Ki67+	758.046061354 1777.39941261
-1	0	0	Ki67+	968.882464354 1142.99143785
-1	0	0	Ki67+	271.463288924 1554.1878566
-1	0	0	Ki67+	818.696444681 1771.21666751
-1	0	0	Ki67+	1409.64782602 397.806120538
-1	0	0	Ki67+	552.608680903 1910.7207049
-1	0	0	Ki67+	1321.56959163 869.030534303
-1	0	0	Ki67+	1149.9227075 144.164908042
-1	0	0	Ki67+	1634.15393368 1270.43767214
-1	0	0	Ki67+	1274.13977679 705.655754631
-1	0	0	Ki67+	1014.61896311 2102.47869358
-1	0	0	Ki67+	710.922420785 1787.62869879
-1	0	0	Ki67+	1041.6259171 1012.7980173
-1	0	0	Ki67+	308.145039051 1243.21582961
-1	0	0	Ki67+	2148.15117885 2005.98431095
-1	0	0	Ki67+	1247.41797922 1439.84409346
-1	0	0	Ki67+	260.109953219 1924.81209794
-1	0	0	Ki67+	276.242838202 1669.72563874
-1	0	0	Ki67+	64.7808508469 398.738647561
-1	0	0	Ki67+	1656.78817549 2037.93620082
-1	0	0	Ki67+	1891.30263077 1993.67696721
-1	0	0	Ki67+	1675.64796217 1069.23746646
-1	0	0	Ki67+	977.972234542 187.957135826
-1	0	0	Ki67+	160.198513531 477.418113803
-1	0	0	Ki67+	422.701716571 124.754390885
-1	0	0	Ki67+	924.550010764 164.536513466
-1	0	0	Ki67+	335.983804448 572.209876145
-1	0	0	Ki67+	279.857133416 1251.1826458
-1	0	0	Ki67+	1911.40136507 1343.89217415
-1	0	0	Ki67+	1876.59985921 1137.38872967
-1	0	0	Ki67+	475.144332351 1659.3700444
-1	0	0	Ki67+	618.075579227 1217.3715932
-1	0	0	Ki67+	231.864743643 1440.45876847
-1	0	0	Ki67+	1909.96211119 1926.09721946
-1	0	0	Ki67+	246.608991942 2055.35246464
-1	0	0	Ki67+	586.908595272 1183.17979566
-1	0	0	Ki67+	1052.76542314 969.011794871
-1	0	0	Ki67+	243.682625397 1895.21679982
-1	0	0	Ki67+	1294.69108989 1538.68258139
-1	0	0	Ki67+	1252.6000417 481.2374619
-1	0	0	Ki67+	1833.95935198 70.3627993038
-1	0	0	Ki67+	1923.90471997 1892.38775088
-1	0	0	Ki67+	406.704097461 1296.66046529
-1	0	0	Ki67+	855.143072915 1956.04622823
-1	0	0	Ki67+	43.0367767257 2146.91757221
-1	0	0	Ki67+	1.11096545338 121.039929855
-1	0	0	Ki67+	613.916526851 1005.26251848
-1	0	0	Ki67+	1561.25084051 1758.36102444
-1	0	0	Ki67+	1708.45428231 789.433094563
-1	0	0	Ki67+	593.052851442 311.358020446
-1	0	0	Ki67+	22.0674575769 697.303436195
-1	0	0	Ki67+	1324.43282569 1852.29015142
-1	0	0	Ki67+	1707.59083569 1958.53057338
-1	0	0	Ki67+	663.98705389 879.575966241
-1	0	0	Ki67+	1438.58067934 676.108908218
-1	0	0	Ki67+	1358.65220593 1042.93368578
-1	0	0	Ki67+	880.921335343 357.690800584
-1	0	0	Ki67+	1911.72459808 1687.44175524
-1	0	0	Ki67+	1616.63029878 732.584683367
-1	0	0	Ki67+	309.597057549 1766.41266198
-1	0	0	Ki67+	1231.527891 1770.98846671
-1	0	0	Ki67+	1622.59704663 767.541929156
-1	0	0	Ki67+	553.746927189 731.225998854
-1	0	0	Ki67+	1782.72353725 1532.90571862
-1	0	0	Ki67+	1481.03260978 354.340111188
-1	0	0	Ki67+	1384.86341002 201.194511089
-1	0	0	Ki67+	1134.03796572 612.179986467
-1	0	0	Ki67+	1980.00405304 606.660670917
-1	0	0	Ki67+	1398.35071947 564.227799552
-1	0	0	Ki67+	1756.58334826 1464.59183497
-1	0	0	Ki67+	1933.29282038 579.555369186
-1	0	0	Ki67+	923.934755341 1041.52524985
-1	0	0	Ki67+	724.039115551 595.850733995
-1	0	0	Ki67+	1269.01832371 1274.28688091
-1	0	0	Ki67+	1377.94902059 96.7316533708
-1	0	0	Ki67+	1720.92160674 1322.46480016
-1	0	0	Ki67+	1793.8542961 1881.69906833
-1	0	0	Ki67+	118.471387413 659.984168875
-1	0	0	Ki67+	1663.63640164 625.794492136
-1	0	0	Ki67+	400.970421775 1529.4354525
-1	0	0	Ki67+	399.79836825 453.521222175
-1	0	0	Ki67+	1125.29651846 354.582616972
-1	0	0	Ki67+	738.091202696 1989.2469954
-1	0	0	Ki67+	1350.35606441 1416.15145799
-1	0	0	Ki67+	1446.63564828 1956.61093093
-1	0	0	Ki67+	2032.18136554 1194.48536921
-1	0	0	Ki67+	1647.2886427 1988.90618091
-1	0	0	Ki67+	39.9874963808 292.561422742
-1	0	0	Ki67+	1131.31555775 656.013472992
-1	0	0	Ki67+	1537.52174857 1686.76040611
-1	0	0	Ki67+	561.485864199 1951.96902958
-1	0	0	Ki67+	379.015181989 1003.98192932
-1	0	0	Ki67+	59.1383751782 613.133189016
-1	0	0	Ki67+	1238.47024101 941.345546586
-1	0	0	Ki67+	1439.07507637 1111.57013338
-1	0	0	Ki67+	1356.35968765 1290.43757004
-1	0	0	Ki67+	309.401169204 248.359506969
-1	0	0	Ki67+	286.08416817 637.589173029
-1	0	0	Ki67+	128.52191262 1486.57202626
-1	0	0	Ki67+	1623.31028636 393.646635507
-1	0	0	Ki67+	187.932424132 1902.07031018
-1	0	0	Ki67+	291.464925627 1877.14357674
-1	0	0	Ki67+	2030.80359871 1687.62573385
-1	0	0	Ki67+	1567.43679811 2050.86945863
-1	0	0	Ki67+	1257.6462565 1105.30686167
-1	0	0	Ki67+	11.0989709795 811.496330639
-1	0	0	Ki67+	695.369542004 819.805267359
-1	0	0	Ki67+	1352.43828806 1486.27867891
-1	0	0	Ki67+	587.80841053 1421.85387105
-1	0	0	Ki67+	2055.24248569 2007.15409271
-1	0	0	Ki67+	524.814554628 119.960451989
-1	0	0	Ki67+	1199.39396167 277.282732682
-1	0	0	Ki67+	1072.9786254 1193.23283362
-1	0	0	Ki67+	217.24119013 1010.93982032
-1	0	0	Ki67+	912.291675129 14.1795403302
-1	0	0	Ki67+	203.01182622 118.593723474
-1	0	0	Ki67+	1429.12227717 1677.83018242
-1	0	0	Ki67+	1339.93446222 446.807521133
-1	0	0	Ki67+	1581.51008062 223.691426046
-1	0	0	Ki67+	278.464319292 1440.84275983
-1	0	0	Ki67+	1247.17254818 2132.61416614
-1	0	0	Ki67+	1031.21033502 74.2341211216
-1	0	0	Ki67+	1006.85813621 1450.95067147
-1	0	0	Ki67+	1472.54154136 1766.34278734
-1	0	0	Ki67+	1690.19665505 220.414523837
-1	0	0	Ki67+	1784.31638594 1966.77122865
-1	0	0	Ki67+	1018.40507139 124.222408683
-1	0	0	Ki67+	1504.29492589 959.671703234
-1	0	0	Ki67+	1164.35423475 1925.46242528
-1	0	0	Ki67+	1837.50766431 1057.47620327
-1	0	0	Ki67+	1164.18010515 173.800729511
-1	0	0	Ki67+	1760.92518781 758.407338557
-1	0	0	Ki67+	1908.86009455 2083.43185573
-1	0	0	Ki67+	388.559114459 288.8988332
-1	0	0	Ki67+	685.312549729 1735.01940633
-1	0	0	Ki67+	862.787749753 237.402842161
-1	0	0	Ki67+	1165.26778644 1223.66853925
-1	0	0	Ki67+	159.295383002 827.307657529
-1	0	0	Ki67+	1978.92528109 325.741165376
-1	0	0	Ki67+	1202.01322526 1934.08854323
-1	0	0	Ki67+	748.317614282 816.80464175
-1	0	0	Ki67+	268.149830007 922.682268704
-1	0	0	Ki67+	1932.39838482 454.475248005
-1	0	0	Ki67+	1539.95824309 857.436898468
-1	0	0	Ki67+	1469.96190164 287.021871656
-1	0	0	Ki67+	689.645354108 1672.06160534
-1	0	0	Ki67+	591.545928383 1992.59677846
-1	0	0	Ki67+	1317.34135893 1315.15915005
-1	0	0	Ki67+	489.058732947 416.798174429
-1	0	0	Ki67+	1988.51952201 1501.25949959
-1	0	0	Ki67+	1270.13292073 1574.53818057
-1	0	0	Ki67+	2050.21308606 2104.76691591
-1	0	0	Ki67+	1284.57065579 1296.49895518
-1	0	0	Ki67+	693.080921263 2131.77765006
-1	0	0	Ki67+	552.32311814 1219.85171385
-1	0	0	Ki67+	1225.98164075 381.832330165
-1	0	0	Ki67+	1537.8484377 1415.76141755
-1	0	0	Ki67+	1555.78980788 1925.21993605
-1	0	0	Ki67+	1635.23651888 649.588349822
-1	0	0	Ki67+	2052.47451796 327.949403344
-1	0	0	Ki67+	1131.12962713 1768.59048382
-1	0	0	Ki67+	193.641994885 1798.5462963
-1	0	0	Ki67+	844.955378271 1030.07481893
-1	0	0	Ki67+	719.325613029 989.983489755
-1	0	0	Ki67+	1117.5990022 1354.88230086
-1	0	0	Ki67+	219.318610716 154.977734389
-1	0	0	Ki67+	457.738381605 820.573485005
-1	0	0	Ki67+	857.229530009 1509.98701917
-1	0	0	Ki67+	1071.16356759 12.6592744821
-1	0	0	Ki67+	517.114301347 3.06985403545
-1	0	0	Ki67+	848.81773711 1571.39473609
-1	0	0	Ki67+	229.873948315 1129.53604151
-1	0	0	Ki67+	964.983420072 59.11738691
-1	0	0	Ki67+	858.533508599 698.08578787
-1	0	0	Ki67+	474.202010617 845.931027326
-1	0	0	Ki67+	2032.4592883 1048.42755288
-1	0	0	Ki67+	2082.68643621 917.383012943
-1	0	0	Ki67+	565.040104255 340.402904659
-1	0	0	Ki67+	1278.5498469 1027.34284991
-1	0	0	Ki67+	1950.60405768 988.03038711
-1	0	0	Ki67+	1512.80723969 1478.75939859
-1	0	0	Ki67+	674.716251241 1075.68046166
-1	0	0	Ki67+	879.867218508 1840.40383727
-1	0	0	Ki67+	942.646363387 1133.36922129
-1	0	0	Ki67+	1633.02649493 1013.34543694
-1	0	0	Ki67+	830.120631693 1840.45031153
-1	0	0	Ki67+	1678.31780214 2092.79225355
-1	0	0	Ki67+	250.744102431 1792.84383295
-1	0	0	Ki67+	1683.59724177 768.211451903
-1	0	0	Ki67+	1665.05447099 1450.64395356
-1	0	0	Ki67+	2144.33823234 654.074819531
-1	0	0	Ki67+	1009.76626639 2009.86177037
-1	0	0	Ki67+	309.031171485 1371.53286284
-1	0	0	Ki67+	1500.42374811 1660.20667675
-1	0	0	Ki67+	2130.84776858 911.890370792
-1	0	0	Ki67+	528.180559521 928.528690595
-1	0	0	Ki67+	57.0016581483 530.002369215
-1	0	0	Ki67+	311.141134168 626.279383302
-1	0	0	Ki67+	1976.79938686 1028.88243297
-1	0	0	Ki67+	2021.41242598 626.827601396
-1	0	0	Ki67+	1212.34476229 230.896115583
-1	0	0	Ki67+	119.849956578 1089.59806786
-1	0	0	Ki67+	1305.84506742 809.632916121
-1	0	0	Ki67+	386.237796876 585.784651746
-1	0	0	Ki67+	813.799460419 964.484433667
-1	0	0	Ki67+	1837.4843545 1561.29347373
-1	0	0	Ki67+	1054.68860999 275.512899173
-1	0	0	Ki67+	507.152396348 1575.80178098
-1	0	0	Ki67+	1198.05393399 1753.69939734
-1	0	0	Ki67+	1600.12026836 2091.97468853
-1	0	0	Ki67+	1226.41265095 1325.28468172
-1	0	0	Ki67+	395.722426163 1265.34249735
-1	0	0	Ki67+	34.0839896603 535.047525856
-1	0	0	Ki67+	1428.3593318 1977.69327167
-1	0	0	Ki67+	1126.2846374 2039.68221419
-1	0	0	Ki67+	1935.65800955 215.10222375
-1	0	0	Ki67+	690.780044906 755.381112332
-1	0	0	Ki67+	814.613142379 1946.50365346
-1	0	0	Ki67+	1990.94880496 1830.49787797
-1	0	0	Ki67+	586.317088299 622.654810567
-1	0	0	Ki67+	2050.32785718 1122.08156247
-1	0	0	Ki67+	685.593937311 1101.51495558
-1	0	0	Ki67+	1910.56785809 298.04405556
-1	0	0	Ki67+	1913.86956197 946.26384487
-1	0	0	Ki67+	952.050829907 1566.9524192
-1	0	0	Ki67+	1758.68838953 1921.49126273
-1	0	0	Ki67+	1167.01170432 1882.34962263
-1	0	0	Ki67+	109.113113203 1860.16588025
-1	0	0	Ki67+	1189.22394384 64.5280379509
-1	0	0	Ki67+	1239.1239795 1547.93030606
-1	0	0	Ki67+	1474.20517357 193.935006995
-1	0	0	Ki67+	1552.19798847 1592.1150543
-1	0	0	Ki67+	1723.58660615 1036.84436914
-1	0	0	Ki67+	218.737904085 1621.58724704
-1	0	0	Ki67+	204.585444208 182.857513687
-1	0	0	Ki67+	144.210616962 238.133126538
-1	0	0	Ki67+	834.12173661 77.6853060374
-1	0	0	Ki67+	1855.63045296 729.239488181
-1	0	0	Ki67+	841.713493048 1083.70966571
-1	0	0	Ki67+	601.667333778 1373.28028914
-1	0	0	Ki67+	1333.72922877 2119.39096301
-1	0	0	Ki67+	2018.33904993 586.475486027
-1	0	0	Ki67+	633.268109735 758.673989676
-1	0	0	Ki67+	561.226989816 1262.91054552
-1	0	0	Ki67+	1594.59987866 1699.20395966
-1	0	0	Ki67+	1033.29016622 1946.13390357
-1	0	0	Ki67+	1782.0555957 1391.50892579
-1	0	0	Ki67+	996.040411742 1265.55173681
-1	0	0	Ki67+	419.061048809 7.62875641398
-1	0	0	Ki67+	249.795932143 1137.92356538
-1	0	0	Ki67+	1248.94671628 1505.63110778
-1	0	0	Ki67+	886.762604484 1287.32286643
-1	0	0	Ki67+	198.254290763 626.420119343
-1	0	0	Ki67+	716.415567335 88.1834887125
-1	0	0	Ki67+	1086.79549883 1496.30007839
-1	0	0	CD3+/CD8+/Ki67+	1476.02437058 76.6224794704
-1	0	0	CD3+/CD8+/Ki67+	1649.69162798 1467.43770682
-1	0	0	CD3+/CD8+/Ki67+	1604.04886764 1229.94991017
-1	0	0	CD3+/CD8+/Ki67+	920.8259251 214.018376738
-1	0	0	CD3+/CD8+/Ki67+	1160.03314517 627.546690831
-1	0	0	CD3+/CD8+/Ki67+	1789.81450794 1030.16669623
-1	0	0	CD3+/CD8+/Ki67+	811.882720735 1575.65540388
-1	0	0	CD3+/CD8+/Ki67+	864.139982934 58.1978391887
-1	0	0	CD3+/CD8+/Ki67+	1155.43038067 1343.62094376
-1	0	0	CD3+/CD8+/Ki67+	1346.43989606 954.266996783
-1	0	0	CD3+/CD8+/Ki67+	613.304404155 456.822070858
-1	0	0	CD3+/CD8+/Ki67+	229.133421984 220.656868316
-1	0	0	CD3+/CD8+/Ki67+	1292.69883461 1939.03232764
-1	0	0	CD3+/CD8+/Ki67+	1559.83526852 32.8326519169
-1	0	0	CD3+/CD8+/Ki67+	971.01236014 982.448415629
-1	0	0	CD3+/CD8+/Ki67+	1505.61346061 71.1647699117
-1	0	0	CD3+/CD8+/Ki67+	721.543694735 737.060106958
-1	0	0	CD3+/CD8+/Ki67+	274.200329739 241.499984082
-1	0	0	CD3+/CD8+/Ki67+	1649.50584337 788.105016459
-1	0	0	CD3+/CD8+/Ki67+	660.905648391 1043.14058769
-1	0	0	CD3+/CD8+/Ki67+	1276.54081965 1070.36672869
-1	0	0	CD3+/CD8+/Ki67+	1975.27161998 1598.31511559
-1	0	0	CD3+/CD8+/Ki67+	787.929124504 2020.72767607
-1	0	0	CD3+/CD8+/Ki67+	1068.05701332 1865.16046113
-1	0	0	CD3+/CD8+/Ki67+	283.516849702 399.472803854
-1	0	0	CD3+/CD8+/Ki67+	1191.70280514 1351.78602037
-1	0	0	CD3+/CD8+/Ki67+	414.121250634 811.82419769
-1	0	0	CD3+/CD8+/Ki67+	2098.13920625 1380.51440625
-1	0	0	CD3+/CD8+/Ki67+	410.529131868 1123.28647187
-1	0	0	CD3+/CD8+/Ki67+	1864.40644069 1087.77210006
-1	0	0	CD3+/CD8+/Ki67+	950.073722677 849.482936397
-1	0	0	CD3+/CD8+/Ki67+	1025.87303509 660.204322357
-1	0	0	CD3+/CD8+/Ki67+	1369.46510647 965.89081669
-1	0	0	CD3+/CD8+/Ki67+	136.678898002 425.559878217
-1	0	0	CD3+/CD8+/Ki67+	1277.53766615 851.551547837
-1	0	0	CD3+/CD8+/Ki67+	2075.2804479 415.525070206
-1	0	0	CD3+/CD8+/Ki67+	1683.60182462 3.50056691915
-1	0	0	CD3+/CD8+/Ki67+	1731.11771604 1995.50235742
-1	0	0	CD3+/CD8+/Ki67+	52.3057907121 676.3712072
-1	0	0	CD3+/CD8+/Ki67+	2133.19099354 686.405325538
-1	0	0	CD3+/CD8+/Ki67+	1439.02289563 767.630117565
-1	0	0	CD3+/CD8+/Ki67+	184.977782777 392.661177948
-1	0	0	CD3+/CD8+/Ki67+	191.094409978 1501.32495621
-1	0	0	CD3+/CD8+/Ki67+	1054.67265275 105.39023556
-1	0	0	CD3+/CD8+/Ki67+	811.256383314 1671.64624504
-1	0	0	CD3+/CD8+/Ki67+	1407.59745655 1344.62984157
-1	0	0	CD3+/CD8+/Ki67+	227.535731355 1375.89618394
-1	0	0	CD3+/CD8+/Ki67+	933.478323171 682.007308563
-1	0	0	CD3+/CD8+/Ki67+	151.821529651 1453.52551513
-1	0	0	CD3+/CD8+/Ki67+	406.222537031 1827.4201453
#EOF
