# Supplementary material for: Data-Driven Discovery of Immune Contexture Biomarkers
Source: Front Oncol. 2018 Dec 18;8:627. doi: 10.3389/fonc.2018.00627 (PMC6305402; doi:10.3389/fonc.2018.00627)
Supplement: Data Sheet 2.zip — The synthetic dataset used for verifying the approach (section 3.1; Figure 4) is provided as a collection of text files describing regions, markers, and metadata. [file Data_Sheet_2.zip › verificationDataset/testdata_067_ImageObjects.txt]

barcode_target	testdata_067
barcode_origin	-1
workflow_target_version	-1
workflow_origin	-1
workflow_origin_version	-1
iH	-1
iW	-1
user	None

-1	0	0	Ki67+	532.013533579 840.414345505
-1	0	0	Ki67+	519.038381378 2119.59813506
-1	0	0	Ki67+	1035.01470782 262.993806793
-1	0	0	Ki67+	1983.0938797 1817.94998979
-1	0	0	Ki67+	2048.16855962 1209.43680415
-1	0	0	Ki67+	2039.83957314 1125.47704417
-1	0	0	Ki67+	981.099110025 392.033444996
-1	0	0	Ki67+	849.927101117 291.99716593
-1	0	0	Ki67+	1427.81993222 1557.14569553
-1	0	0	Ki67+	1759.54508365 1123.00258027
-1	0	0	Ki67+	615.597116623 1019.80451324
-1	0	0	Ki67+	1361.84139644 1930.84063845
-1	0	0	Ki67+	984.01937204 2043.29543905
-1	0	0	Ki67+	1664.64776235 452.943870687
-1	0	0	Ki67+	1664.79484661 609.977365486
-1	0	0	Ki67+	1497.9505886 1813.85173044
-1	0	0	Ki67+	1798.0582559 324.109295058
-1	0	0	Ki67+	423.076949104 122.537669648
-1	0	0	Ki67+	506.684911696 942.181174919
-1	0	0	Ki67+	607.239636861 1519.46675491
-1	0	0	Ki67+	689.207123664 1905.73360619
-1	0	0	Ki67+	265.722509572 1459.53835076
-1	0	0	Ki67+	1074.37096774 742.173679017
-1	0	0	Ki67+	589.747832546 1850.02592828
-1	0	0	Ki67+	706.935018231 472.944517344
-1	0	0	Ki67+	1085.01646465 134.066574498
-1	0	0	Ki67+	474.936876931 453.579255811
-1	0	0	Ki67+	410.062108781 1351.42252284
-1	0	0	Ki67+	796.008140876 1220.56067058
-1	0	0	Ki67+	969.528782656 2008.35779752
-1	0	0	Ki67+	1819.55076353 547.505597164
-1	0	0	Ki67+	470.207733008 130.19760634
-1	0	0	Ki67+	1704.94738688 1894.97992677
-1	0	0	Ki67+	1294.17338149 1598.5053915
-1	0	0	Ki67+	577.933945816 82.4637821429
-1	0	0	Ki67+	487.585945855 1627.40289199
-1	0	0	Ki67+	1059.35899832 1580.31221186
-1	0	0	Ki67+	192.29711368 1517.28490382
-1	0	0	Ki67+	537.945375741 374.505286109
-1	0	0	Ki67+	654.151571196 1255.71446285
-1	0	0	Ki67+	1106.60735476 805.900681502
-1	0	0	Ki67+	1600.76906854 441.56089888
-1	0	0	Ki67+	637.735864391 2054.4398433
-1	0	0	Ki67+	1216.40705896 2014.99483495
-1	0	0	Ki67+	1519.52161066 71.9897600474
-1	0	0	Ki67+	446.006659616 460.846649208
-1	0	0	Ki67+	1304.10274173 1092.3849369
-1	0	0	Ki67+	843.906479508 1699.52454562
-1	0	0	Ki67+	662.481124321 609.784802116
-1	0	0	Ki67+	1838.33839044 1067.13784971
-1	0	0	Ki67+	1229.58095427 521.481319547
-1	0	0	Ki67+	733.349976354 472.881794162
-1	0	0	Ki67+	850.840856668 1108.13120562
-1	0	0	Ki67+	725.461283219 125.609454087
-1	0	0	Ki67+	143.918820608 2084.93789103
-1	0	0	Ki67+	1152.73909106 1813.35033351
-1	0	0	Ki67+	1529.56280002 1832.66664733
-1	0	0	Ki67+	133.255066442 1514.14463694
-1	0	0	Ki67+	1353.96753944 78.8633953472
-1	0	0	Ki67+	153.416716483 1032.2776828
-1	0	0	Ki67+	1210.27936023 1794.79941419
-1	0	0	Ki67+	1522.2057274 1457.11202126
-1	0	0	Ki67+	860.720845413 426.479124922
-1	0	0	Ki67+	673.781823057 1960.94882721
-1	0	0	Ki67+	1929.48204151 1.07632270315
-1	0	0	Ki67+	2142.95089906 909.516387381
-1	0	0	Ki67+	440.676626377 268.687491235
-1	0	0	Ki67+	920.653322452 816.662975159
-1	0	0	Ki67+	2060.50752213 880.200769562
-1	0	0	Ki67+	1048.40650941 1963.4972695
-1	0	0	Ki67+	1140.7262411 1225.15624003
-1	0	0	Ki67+	480.581490038 162.395109396
-1	0	0	Ki67+	104.835377245 209.399431385
-1	0	0	Ki67+	514.878091901 1219.80306189
-1	0	0	Ki67+	862.287781092 6.32544829309
-1	0	0	Ki67+	721.731177088 418.794323399
-1	0	0	Ki67+	2036.60135563 735.919027241
-1	0	0	Ki67+	600.244343004 1398.50418503
-1	0	0	Ki67+	2076.12982821 124.46947589
-1	0	0	Ki67+	1097.8585845 1585.84981156
-1	0	0	Ki67+	360.18986828 1160.82981087
-1	0	0	Ki67+	964.370746322 934.538103664
-1	0	0	Ki67+	1853.23835005 2040.96708451
-1	0	0	Ki67+	456.201404984 1201.42306648
-1	0	0	Ki67+	1680.27891793 1027.68306759
-1	0	0	Ki67+	1579.84814723 1099.87152146
-1	0	0	Ki67+	460.202119988 1129.68858725
-1	0	0	Ki67+	543.243836546 424.066011335
-1	0	0	Ki67+	1747.57785943 1626.0155721
-1	0	0	Ki67+	1973.74480755 1347.19623755
-1	0	0	Ki67+	1093.41115137 1170.42298827
-1	0	0	Ki67+	1653.02247826 1159.68430508
-1	0	0	Ki67+	424.083613584 882.544093309
-1	0	0	Ki67+	226.506926191 1255.26402013
-1	0	0	Ki67+	7.36879835567 2086.87174012
-1	0	0	Ki67+	1605.5417935 414.986259048
-1	0	0	Ki67+	616.555305799 1998.99465545
-1	0	0	Ki67+	246.31370197 759.095659172
-1	0	0	Ki67+	1574.64201262 1431.18759161
-1	0	0	Ki67+	2129.17078249 1289.43044861
-1	0	0	Ki67+	425.022136771 42.5180513611
-1	0	0	Ki67+	1393.37974259 865.717272364
-1	0	0	Ki67+	562.256193856 1490.86838708
-1	0	0	Ki67+	1611.86374116 822.152916638
-1	0	0	Ki67+	468.72859478 1594.48186185
-1	0	0	Ki67+	1467.79621425 196.003803769
-1	0	0	Ki67+	2077.94068072 1843.57995205
-1	0	0	Ki67+	1656.64084228 1240.16389988
-1	0	0	Ki67+	1414.3806183 1796.30042058
-1	0	0	Ki67+	282.941227547 1117.57573273
-1	0	0	Ki67+	1366.83885263 296.006431366
-1	0	0	Ki67+	101.866045121 2035.28251227
-1	0	0	Ki67+	308.355603605 1929.28820821
-1	0	0	Ki67+	761.983522159 1053.81473439
-1	0	0	Ki67+	465.689794837 630.228507216
-1	0	0	Ki67+	312.69418171 1208.74649223
-1	0	0	Ki67+	210.749937293 909.983047772
-1	0	0	Ki67+	2010.48828821 460.223314687
-1	0	0	Ki67+	1328.78040732 1213.96275637
-1	0	0	Ki67+	421.644552184 784.628007697
-1	0	0	Ki67+	746.635710222 1938.01645306
-1	0	0	Ki67+	233.767138444 686.608426806
-1	0	0	Ki67+	46.7117654612 1539.43658858
-1	0	0	Ki67+	918.788337575 1657.91003286
-1	0	0	Ki67+	1428.5553806 2056.07422216
-1	0	0	Ki67+	1771.76465143 2011.98182467
-1	0	0	Ki67+	1397.47284933 1774.01479641
-1	0	0	Ki67+	1411.36051198 1512.88713569
-1	0	0	Ki67+	109.934478114 2117.41622494
-1	0	0	Ki67+	500.991546104 397.482147219
-1	0	0	Ki67+	882.066546712 852.688243421
-1	0	0	Ki67+	933.683810829 954.064066945
-1	0	0	Ki67+	825.177277255 1205.76038784
-1	0	0	Ki67+	354.683554566 865.646818669
-1	0	0	Ki67+	133.724329263 287.407742624
-1	0	0	Ki67+	298.411746443 1694.05473341
-1	0	0	Ki67+	1344.05742779 687.363392136
-1	0	0	Ki67+	1550.08096112 373.937019003
-1	0	0	Ki67+	1579.97895315 1033.7362651
-1	0	0	Ki67+	45.5807575764 724.387862957
-1	0	0	Ki67+	1995.8224997 976.611407087
-1	0	0	Ki67+	1849.3326455 360.550152591
-1	0	0	Ki67+	993.117967086 2081.44189038
-1	0	0	Ki67+	484.872422236 1262.90120775
-1	0	0	Ki67+	80.6009798675 207.351153394
-1	0	0	Ki67+	1361.80516707 1053.09348987
-1	0	0	Ki67+	1021.07741719 1030.57094101
-1	0	0	Ki67+	638.159948295 487.346298182
-1	0	0	Ki67+	65.787639972 1498.67161111
-1	0	0	Ki67+	1822.0917831 1637.84846449
-1	0	0	Ki67+	1790.51676941 1219.91803591
-1	0	0	Ki67+	1900.86888522 149.014208699
-1	0	0	Ki67+	629.28301431 164.669152052
-1	0	0	Ki67+	321.236958126 982.165761724
-1	0	0	Ki67+	1928.48964882 2077.64573441
-1	0	0	Ki67+	1908.56607925 1595.61191455
-1	0	0	Ki67+	933.722201924 1950.48031047
-1	0	0	Ki67+	4.30326521989 364.570065676
-1	0	0	Ki67+	1725.35549099 1262.33286768
-1	0	0	Ki67+	182.812291313 2134.83488759
-1	0	0	Ki67+	1085.88434758 1634.82031968
-1	0	0	Ki67+	492.204556832 204.759351272
-1	0	0	Ki67+	894.944556359 988.896788976
-1	0	0	Ki67+	950.850218393 878.530217117
-1	0	0	Ki67+	196.804203622 966.944774365
-1	0	0	Ki67+	1305.46943025 1742.42894957
-1	0	0	Ki67+	294.674424044 737.014048589
-1	0	0	Ki67+	1501.23706819 1608.3025639
-1	0	0	Ki67+	115.79024869 387.314438515
-1	0	0	Ki67+	377.583937577 1889.69372089
-1	0	0	Ki67+	617.558229953 1163.99296654
-1	0	0	Ki67+	1423.92537591 195.463348037
-1	0	0	Ki67+	218.539661339 1221.87609764
-1	0	0	Ki67+	1799.52316883 473.607617251
-1	0	0	Ki67+	1501.51342563 170.993353944
-1	0	0	Ki67+	324.041907671 823.607198479
-1	0	0	Ki67+	1622.62405391 1443.30231407
-1	0	0	Ki67+	768.718450384 1464.8910536
-1	0	0	Ki67+	1249.55442352 1447.17918328
-1	0	0	Ki67+	634.206910852 952.706070855
-1	0	0	Ki67+	1761.92018368 1821.91756426
-1	0	0	Ki67+	1033.00557116 493.32878109
-1	0	0	Ki67+	1373.83564274 966.306224286
-1	0	0	Ki67+	1885.78882685 1405.19739316
-1	0	0	Ki67+	74.7502634351 824.418258321
-1	0	0	Ki67+	1604.2344925 1699.69373943
-1	0	0	Ki67+	1781.91752621 1750.4713519
-1	0	0	Ki67+	1160.86163172 502.354636981
-1	0	0	Ki67+	1527.73901611 1607.14253066
-1	0	0	Ki67+	987.861735884 486.027381574
-1	0	0	Ki67+	1778.24169466 102.248641852
-1	0	0	Ki67+	1357.919914 580.358481817
-1	0	0	Ki67+	1148.28658262 1760.540368
-1	0	0	Ki67+	1688.9684381 747.640645995
-1	0	0	Ki67+	1196.69863893 716.734463816
-1	0	0	Ki67+	1677.61937067 1699.78501111
-1	0	0	Ki67+	1706.34886484 1422.67536079
-1	0	0	Ki67+	162.092883933 1789.18800063
-1	0	0	Ki67+	1145.7920017 379.221936671
-1	0	0	Ki67+	764.383182232 912.214370873
-1	0	0	Ki67+	1109.29150799 245.841725046
-1	0	0	Ki67+	645.567946043 2132.3231915
-1	0	0	Ki67+	1208.8887886 184.149477566
-1	0	0	Ki67+	1118.58997294 1060.5516343
-1	0	0	Ki67+	1631.53187629 430.388094724
-1	0	0	Ki67+	1165.48002749 1699.26947522
-1	0	0	Ki67+	1403.42892573 1289.79851579
-1	0	0	Ki67+	1681.34411387 186.06296149
-1	0	0	Ki67+	1243.39376824 2036.31039116
-1	0	0	Ki67+	1705.82283925 48.1356531419
-1	0	0	Ki67+	275.693806013 1255.19090021
-1	0	0	Ki67+	1181.38470617 1183.75327303
-1	0	0	Ki67+	1948.64691327 928.376316603
-1	0	0	Ki67+	1762.71125214 1439.60089247
-1	0	0	Ki67+	1221.31566375 935.873545945
-1	0	0	Ki67+	1499.81158618 1266.09115588
-1	0	0	Ki67+	1043.29770387 1537.03650404
-1	0	0	Ki67+	365.372249722 1480.63466093
-1	0	0	Ki67+	1352.00689258 2076.88069239
-1	0	0	Ki67+	612.840651216 1690.18513827
-1	0	0	Ki67+	108.054018311 272.074889697
-1	0	0	Ki67+	1706.93494323 399.885814936
-1	0	0	Ki67+	1109.89644547 1352.86464294
-1	0	0	Ki67+	0.749426975891 1986.00310082
-1	0	0	Ki67+	401.269832834 662.976026322
-1	0	0	Ki67+	1989.39959743 1170.97605133
-1	0	0	Ki67+	456.721960773 193.906714817
-1	0	0	Ki67+	1968.10679238 1058.17746611
-1	0	0	Ki67+	807.143275345 1552.18586572
-1	0	0	Ki67+	507.31299657 1786.53830864
-1	0	0	Ki67+	171.365075451 1402.26402975
-1	0	0	Ki67+	1990.25106748 354.641716347
-1	0	0	Ki67+	545.513882797 278.447644524
-1	0	0	Ki67+	1992.89315309 234.675393069
-1	0	0	Ki67+	1010.34917816 1289.03810288
-1	0	0	Ki67+	200.888568142 1379.43400948
-1	0	0	Ki67+	840.953141019 1034.10228843
-1	0	0	Ki67+	716.145970648 1944.77210905
-1	0	0	Ki67+	2007.79613062 940.382143914
-1	0	0	Ki67+	833.656887669 1329.2420466
-1	0	0	Ki67+	710.56659049 1450.1728357
-1	0	0	Ki67+	1481.98807161 1988.45198528
-1	0	0	Ki67+	323.106646962 1630.92687223
-1	0	0	Ki67+	2062.7387607 451.849690757
-1	0	0	Ki67+	863.569025064 76.7673189843
-1	0	0	Ki67+	156.486085508 1225.28540183
-1	0	0	Ki67+	1211.26069508 857.590907298
-1	0	0	Ki67+	1402.25053659 1934.05855134
-1	0	0	Ki67+	284.373472508 401.129089915
-1	0	0	Ki67+	1134.10801742 1092.6874092
-1	0	0	Ki67+	1918.0712888 54.8107214156
-1	0	0	Ki67+	238.52955078 501.780014609
-1	0	0	Ki67+	381.339967757 628.729152205
-1	0	0	Ki67+	1846.06951705 186.307898783
-1	0	0	Ki67+	586.289610382 1653.41160647
-1	0	0	Ki67+	413.777007209 1545.9162275
-1	0	0	Ki67+	1596.50819902 1989.96566358
-1	0	0	Ki67+	1424.51380412 1654.79648898
-1	0	0	Ki67+	1751.15141235 1357.94710858
-1	0	0	Ki67+	340.560823159 363.367016173
-1	0	0	Ki67+	400.368129657 406.423364585
-1	0	0	Ki67+	1557.12373672 1737.55125264
-1	0	0	Ki67+	592.515807952 488.992013683
-1	0	0	Ki67+	795.517859133 823.390484958
-1	0	0	Ki67+	1507.5062865 1954.51048105
-1	0	0	Ki67+	1408.756036 1312.22206318
-1	0	0	Ki67+	2052.47274362 1395.09587051
-1	0	0	Ki67+	1554.9878228 431.433941397
-1	0	0	Ki67+	28.8617187396 818.582159099
-1	0	0	Ki67+	1457.69593015 913.265547186
-1	0	0	Ki67+	140.251177176 2003.72987873
-1	0	0	Ki67+	1707.06205298 696.853021077
-1	0	0	Ki67+	1206.55733876 426.547720195
-1	0	0	Ki67+	2083.70830809 1613.80787543
-1	0	0	Ki67+	395.7581936 1298.17849445
-1	0	0	Ki67+	1298.90640084 651.869297609
-1	0	0	Ki67+	216.771275248 1126.58761049
-1	0	0	Ki67+	271.215325965 26.3235960151
-1	0	0	Ki67+	1174.7725265 404.189745113
-1	0	0	Ki67+	621.623551041 1059.30143743
-1	0	0	Ki67+	783.707558815 1915.71567657
-1	0	0	Ki67+	2027.2254611 1305.99153334
-1	0	0	Ki67+	441.748786674 850.814049798
-1	0	0	Ki67+	1708.54221346 1374.40572005
-1	0	0	Ki67+	431.579985661 437.179477548
-1	0	0	Ki67+	2002.85808538 1930.78959633
-1	0	0	Ki67+	337.170942805 2046.15878467
-1	0	0	Ki67+	322.287259898 1252.9867862
-1	0	0	Ki67+	592.892997659 2066.55071124
-1	0	0	Ki67+	887.447164851 2090.11706726
-1	0	0	Ki67+	1589.28870622 169.118490611
-1	0	0	Ki67+	362.041907998 1540.94845016
-1	0	0	Ki67+	881.349356754 405.775653291
-1	0	0	Ki67+	1197.65215543 301.893718375
-1	0	0	Ki67+	683.150641737 470.701647857
-1	0	0	Ki67+	1079.75594271 1134.72274764
-1	0	0	Ki67+	1055.14760785 949.373575923
-1	0	0	Ki67+	1838.55842116 1675.99300673
-1	0	0	Ki67+	1880.80887316 1912.77167794
-1	0	0	Ki67+	459.791690167 297.429576578
-1	0	0	Ki67+	731.069452331 884.320610338
-1	0	0	Ki67+	1569.30943188 2037.68134333
-1	0	0	Ki67+	536.484666394 1813.37720305
-1	0	0	Ki67+	1690.49133086 364.260794685
-1	0	0	Ki67+	1190.97920775 18.986826907
-1	0	0	Ki67+	1440.28080525 1583.92345836
-1	0	0	Ki67+	1006.85601272 1512.96132313
-1	0	0	Ki67+	1483.18151692 466.488030542
-1	0	0	Ki67+	1419.53811867 333.839359444
-1	0	0	Ki67+	1085.80372557 571.468155524
-1	0	0	Ki67+	41.1557833692 1296.08827872
-1	0	0	Ki67+	1359.12607762 605.845982011
-1	0	0	Ki67+	1506.70108751 2139.7759118
-1	0	0	Ki67+	1020.20991614 200.775553573
-1	0	0	Ki67+	627.89499112 747.656778149
-1	0	0	Ki67+	2128.53309902 881.400916366
-1	0	0	Ki67+	2088.28738268 2015.63271332
-1	0	0	Ki67+	661.942848164 1100.63355923
-1	0	0	Ki67+	1097.58627018 941.634948151
-1	0	0	Ki67+	807.371999533 735.475586796
-1	0	0	Ki67+	1189.98050194 1904.16094088
-1	0	0	Ki67+	1493.55710169 1836.52753752
-1	0	0	Ki67+	1535.09747911 289.922158103
-1	0	0	Ki67+	1530.01672811 633.421161571
-1	0	0	Ki67+	1751.21955404 2105.11983276
-1	0	0	Ki67+	1901.19293146 1928.2438145
-1	0	0	Ki67+	84.4701297561 649.661139092
-1	0	0	Ki67+	2091.32645768 733.359089959
-1	0	0	Ki67+	594.692559201 350.133689178
-1	0	0	Ki67+	471.56488181 1552.73077151
-1	0	0	Ki67+	1070.08199378 1615.87106727
-1	0	0	Ki67+	600.362382358 1072.10910444
-1	0	0	Ki67+	1629.38121499 1951.54538835
-1	0	0	Ki67+	453.173324014 383.633121267
-1	0	0	Ki67+	1964.79079255 1099.67088208
-1	0	0	Ki67+	535.337383012 651.047739642
-1	0	0	Ki67+	2017.10671414 520.024558886
-1	0	0	Ki67+	1184.38682547 553.120450567
-1	0	0	Ki67+	1972.81552088 103.355103765
-1	0	0	Ki67+	987.800246418 1723.63639922
-1	0	0	Ki67+	1870.99888841 565.131866983
-1	0	0	Ki67+	1735.08898714 1228.45876346
-1	0	0	Ki67+	156.834230627 418.699992075
-1	0	0	Ki67+	888.507742329 1872.64460063
-1	0	0	Ki67+	1930.83288521 1520.51465872
-1	0	0	Ki67+	1288.50659147 1573.93082453
-1	0	0	Ki67+	1085.99249446 1067.67712623
-1	0	0	Ki67+	439.37317239 1909.73348364
-1	0	0	Ki67+	1187.18152376 831.944252058
-1	0	0	Ki67+	2147.95529997 1799.87115779
-1	0	0	Ki67+	1615.31226708 902.448319088
-1	0	0	Ki67+	450.208427847 1167.02950712
-1	0	0	Ki67+	377.276898474 13.1320899233
-1	0	0	Ki67+	1845.42242495 83.3041946523
-1	0	0	Ki67+	1048.94156345 754.744445248
-1	0	0	Ki67+	1739.0433704 2125.23546593
-1	0	0	Ki67+	219.243622979 1588.97765545
-1	0	0	Ki67+	472.337151176 21.9957697158
-1	0	0	Ki67+	1761.2076228 766.934303665
-1	0	0	Ki67+	1197.28907076 1019.40021682
-1	0	0	Ki67+	303.005639556 584.616120006
-1	0	0	Ki67+	210.212900827 1658.64639411
-1	0	0	Ki67+	389.189597883 75.5601712963
-1	0	0	Ki67+	170.577254293 358.699327474
-1	0	0	Ki67+	101.81647033 1425.06472982
-1	0	0	Ki67+	955.062277655 995.331001903
-1	0	0	Ki67+	851.672665472 2120.95389626
-1	0	0	Ki67+	558.255789726 997.063255809
-1	0	0	Ki67+	1849.4726887 1849.53345314
-1	0	0	Ki67+	1090.67918065 870.836335643
-1	0	0	Ki67+	1444.90652722 696.834601325
-1	0	0	Ki67+	63.1493614649 1303.08523189
-1	0	0	Ki67+	1819.74754811 916.448932619
-1	0	0	Ki67+	1396.96812852 1810.21968368
-1	0	0	Ki67+	1731.69368981 1502.59560826
-1	0	0	Ki67+	576.23004355 254.519312808
-1	0	0	Ki67+	980.396830119 550.244660623
-1	0	0	Ki67+	593.626425119 674.014013053
-1	0	0	Ki67+	458.672270469 1441.34910668
-1	0	0	Ki67+	1106.3983181 1027.03599706
-1	0	0	Ki67+	1420.08657491 640.30727492
-1	0	0	Ki67+	2079.91227857 423.757191714
-1	0	0	Ki67+	1800.02019272 1696.00048749
-1	0	0	Ki67+	1245.98324833 1237.58906423
-1	0	0	Ki67+	1239.57708259 682.10634741
-1	0	0	Ki67+	1732.86926275 1176.02015489
-1	0	0	Ki67+	939.404878511 347.568827024
-1	0	0	Ki67+	619.94769858 2074.8292511
-1	0	0	Ki67+	1183.59442316 1860.61863171
-1	0	0	Ki67+	1731.15346113 626.909729493
-1	0	0	Ki67+	2029.12988841 16.3060385467
-1	0	0	Ki67+	807.858253066 1614.9911133
-1	0	0	Ki67+	981.947390779 1816.56705522
-1	0	0	Ki67+	1816.64133252 278.993176706
-1	0	0	Ki67+	963.554342569 21.6915327894
-1	0	0	Ki67+	1791.33671451 1174.5241521
-1	0	0	Ki67+	86.6675070535 1939.80255209
-1	0	0	Ki67+	1272.67157219 1692.52440406
-1	0	0	Ki67+	1057.65437158 1346.75207962
-1	0	0	Ki67+	342.304556128 1802.65658885
-1	0	0	Ki67+	600.293410047 250.792090809
-1	0	0	Ki67+	637.594072148 1665.07992543
-1	0	0	Ki67+	1401.90889751 1090.26835796
-1	0	0	Ki67+	653.742535461 548.432121243
-1	0	0	Ki67+	1900.71721313 257.954061218
-1	0	0	Ki67+	986.896420955 790.10186412
-1	0	0	Ki67+	1241.59089997 1840.7588829
-1	0	0	Ki67+	678.06404615 1611.6535081
-1	0	0	Ki67+	1906.99710727 1987.83641047
-1	0	0	Ki67+	959.404303164 378.752734895
-1	0	0	Ki67+	1068.00744645 804.13653206
-1	0	0	Ki67+	1894.73513497 1275.20856
-1	0	0	Ki67+	1916.12010339 1025.68520921
-1	0	0	Ki67+	37.7906496228 1748.91447311
-1	0	0	Ki67+	2058.89221702 1948.6218145
-1	0	0	Ki67+	1055.50557763 33.3449892786
-1	0	0	Ki67+	1742.55476174 488.426944543
-1	0	0	Ki67+	776.0838737 338.056124179
-1	0	0	Ki67+	1453.89270967 97.1044388648
-1	0	0	Ki67+	1088.1442312 2102.19879092
-1	0	0	Ki67+	258.944814728 322.107335279
-1	0	0	Ki67+	2146.54997173 285.532186844
-1	0	0	Ki67+	1622.98095613 1754.79919684
-1	0	0	Ki67+	1017.64979663 436.477858764
-1	0	0	Ki67+	8.71592856332 305.505110838
-1	0	0	Ki67+	2011.06483946 779.565075934
-1	0	0	Ki67+	508.425208948 664.602486588
-1	0	0	Ki67+	1471.24535401 640.76988472
-1	0	0	Ki67+	358.784201425 1262.9174626
-1	0	0	Ki67+	974.127190644 1419.88092035
-1	0	0	Ki67+	1767.93770419 1077.46761568
-1	0	0	Ki67+	1661.27034301 2078.8686972
-1	0	0	Ki67+	234.157194943 1088.05427344
-1	0	0	Ki67+	1299.40449432 1062.68346542
-1	0	0	Ki67+	329.600740617 743.327751265
-1	0	0	Ki67+	1634.9408992 720.217193725
-1	0	0	Ki67+	2068.01260339 1156.7433933
-1	0	0	Ki67+	1849.92372831 863.009708182
-1	0	0	Ki67+	1401.07456112 1424.33541767
-1	0	0	Ki67+	954.004922772 489.057204343
-1	0	0	Ki67+	1165.3239126 1649.67946541
-1	0	0	Ki67+	1253.17724278 472.109533675
-1	0	0	Ki67+	679.186979149 924.88829557
-1	0	0	Ki67+	1593.34492613 1913.29392092
-1	0	0	Ki67+	923.575740293 502.245461466
-1	0	0	Ki67+	1964.03996099 572.540208616
-1	0	0	Ki67+	1269.56022002 1215.0770854
-1	0	0	Ki67+	264.155652349 1216.2318267
-1	0	0	Ki67+	2087.37242931 165.974002967
-1	0	0	Ki67+	1734.87555781 2078.62167186
-1	0	0	Ki67+	289.512294064 1729.6015937
-1	0	0	Ki67+	1812.50072052 647.783638355
-1	0	0	Ki67+	191.578210594 751.616280054
-1	0	0	Ki67+	1192.96909618 2117.864589
-1	0	0	Ki67+	1664.47891409 1804.11702761
-1	0	0	Ki67+	1203.60570206 2043.96863435
-1	0	0	Ki67+	568.242275559 416.147018472
-1	0	0	Ki67+	654.818010998 720.391921362
-1	0	0	Ki67+	794.53356401 504.127098303
-1	0	0	Ki67+	1969.11359146 535.284129428
-1	0	0	Ki67+	1927.98642904 1608.91940015
-1	0	0	Ki67+	1012.58915524 1164.84728083
-1	0	0	Ki67+	1363.25725377 1694.45645002
-1	0	0	Ki67+	1713.05048161 474.060103684
-1	0	0	Ki67+	578.787971175 690.646717444
-1	0	0	Ki67+	1464.19280629 663.954207762
-1	0	0	Ki67+	1353.74808791 1771.70569911
-1	0	0	Ki67+	756.209451464 1669.53821285
-1	0	0	Ki67+	2065.12673707 2086.41695449
-1	0	0	Ki67+	1453.13506415 1758.09565792
-1	0	0	Ki67+	451.133310526 695.242686517
-1	0	0	Ki67+	1031.65882316 2102.78118271
-1	0	0	Ki67+	1272.37522671 913.3788887
-1	0	0	Ki67+	2019.48999702 1087.72454529
-1	0	0	Ki67+	1321.87018274 1774.82358068
-1	0	0	Ki67+	1118.35034685 587.74361198
-1	0	0	Ki67+	2119.94828989 2107.43060821
-1	0	0	Ki67+	940.073425821 1926.82337874
-1	0	0	Ki67+	280.715410319 1883.66002305
-1	0	0	Ki67+	1360.93709295 1390.92490149
-1	0	0	Ki67+	284.680925975 563.788439551
-1	0	0	Ki67+	1029.73327702 345.229230525
-1	0	0	Ki67+	557.839353871 1824.68724688
-1	0	0	Ki67+	2046.98255725 994.061034097
-1	0	0	Ki67+	1630.85271795 1095.66863404
-1	0	0	Ki67+	984.636973968 854.493362865
-1	0	0	Ki67+	1893.64935856 1575.61124111
-1	0	0	Ki67+	1191.91180896 1987.31617644
-1	0	0	Ki67+	761.213842202 565.760246328
-1	0	0	Ki67+	1222.94890139 305.449761715
-1	0	0	Ki67+	1356.32460872 446.691308212
-1	0	0	Ki67+	151.686440054 1582.53939355
-1	0	0	Ki67+	101.191555132 831.458779633
-1	0	0	Ki67+	2055.51435318 61.2717090261
-1	0	0	Ki67+	1025.97679615 2043.26464561
-1	0	0	Ki67+	1954.2619 327.867078571
-1	0	0	Ki67+	1141.28607414 1985.28271456
-1	0	0	Ki67+	887.875435334 1118.73191305
-1	0	0	Ki67+	1442.9409495 236.895822453
-1	0	0	Ki67+	23.568039339 1212.91953232
-1	0	0	Ki67+	279.581277233 944.439384469
-1	0	0	Ki67+	1036.18651758 710.426273628
-1	0	0	Ki67+	1799.02718028 895.383347199
-1	0	0	Ki67+	108.202115505 1315.43255438
-1	0	0	Ki67+	2027.84750759 1968.34263914
-1	0	0	Ki67+	760.745562577 1096.73939668
-1	0	0	Ki67+	1521.14308364 1530.83387629
-1	0	0	Ki67+	718.988457344 1919.79588412
-1	0	0	Ki67+	1826.68509019 755.198041326
-1	0	0	Ki67+	1003.64677532 1952.02574152
-1	0	0	Ki67+	1997.85073455 756.824273773
-1	0	0	Ki67+	1916.73499011 1382.98924899
-1	0	0	Ki67+	167.313404332 651.564215238
-1	0	0	Ki67+	1106.73392459 6.7014192382
-1	0	0	Ki67+	1402.44143739 301.128699154
-1	0	0	Ki67+	805.135755301 2000.96939785
-1	0	0	Ki67+	585.264837624 734.697801893
-1	0	0	Ki67+	2120.72658858 1146.65667018
-1	0	0	Ki67+	1969.21452766 1623.6552645
-1	0	0	Ki67+	1973.53246171 141.471234474
-1	0	0	Ki67+	1617.74445724 1786.21747172
-1	0	0	Ki67+	1521.54523566 2030.59341508
-1	0	0	Ki67+	1265.62736456 1484.61555892
-1	0	0	Ki67+	780.028664289 1748.58493641
-1	0	0	Ki67+	2002.6586134 9.86512071045
-1	0	0	Ki67+	697.260487439 535.130754548
-1	0	0	Ki67+	457.049921363 2074.50208403
-1	0	0	Ki67+	688.207421265 1350.86778291
-1	0	0	Ki67+	1348.19455565 1229.99753691
-1	0	0	Ki67+	1212.92517677 88.9026240856
-1	0	0	Ki67+	1828.06034091 29.6323042071
-1	0	0	Ki67+	1866.44275315 1240.68766827
-1	0	0	Ki67+	752.181623014 32.2279814146
-1	0	0	Ki67+	823.384447626 1500.91076608
-1	0	0	Ki67+	1383.68873694 6.29930188048
-1	0	0	Ki67+	1810.57422711 1252.78995234
-1	0	0	Ki67+	1078.18597283 1329.57206753
-1	0	0	Ki67+	2035.30777469 1536.88985146
-1	0	0	Ki67+	427.134264744 1223.33771134
-1	0	0	Ki67+	957.557609081 144.592322984
-1	0	0	Ki67+	1993.50394009 695.398454246
-1	0	0	Ki67+	1859.86100458 1495.03608843
-1	0	0	Ki67+	1623.0121965 2037.23286481
-1	0	0	Ki67+	2011.4829097 2023.16577466
-1	0	0	Ki67+	1662.14155721 3.64535007075
-1	0	0	Ki67+	130.121297756 1838.45376066
-1	0	0	Ki67+	2127.88532734 198.019037248
-1	0	0	Ki67+	1316.9560844 356.210529135
-1	0	0	Ki67+	390.233421627 1159.12245752
-1	0	0	Ki67+	2075.50198848 1222.80893658
-1	0	0	Ki67+	633.503910854 1927.23061942
-1	0	0	Ki67+	1240.86119908 249.065697273
-1	0	0	Ki67+	774.929697245 195.024149596
-1	0	0	Ki67+	311.64883929 1076.12725157
-1	0	0	Ki67+	447.673587284 86.815478619
-1	0	0	Ki67+	2109.1502136 1262.20145845
-1	0	0	Ki67+	1475.01657425 1236.48977055
-1	0	0	Ki67+	497.240977989 1119.76196715
-1	0	0	Ki67+	1783.74203079 357.419405134
-1	0	0	Ki67+	2085.93436848 1005.30076918
-1	0	0	Ki67+	751.997411858 1521.96191632
-1	0	0	Ki67+	337.6704797 626.516491431
-1	0	0	Ki67+	508.709391595 1320.07876181
-1	0	0	Ki67+	484.281560191 754.412925932
-1	0	0	Ki67+	2015.52522577 367.786092621
-1	0	0	Ki67+	2042.46902631 1233.89687789
-1	0	0	Ki67+	524.910222907 1288.59921821
-1	0	0	Ki67+	675.897397491 1841.99375322
-1	0	0	Ki67+	871.14100961 1441.26588913
-1	0	0	Ki67+	295.377803223 2090.50202588
-1	0	0	Ki67+	811.753477683 302.894372356
-1	0	0	Ki67+	669.403841025 527.730471321
-1	0	0	Ki67+	217.770535192 1819.50955371
-1	0	0	Ki67+	1205.86195738 2086.60723078
-1	0	0	Ki67+	8.53361113945 235.100636496
-1	0	0	Ki67+	280.697673225 695.534842203
-1	0	0	Ki67+	1378.37513176 2062.77319953
-1	0	0	Ki67+	1970.44116138 975.587354988
-1	0	0	Ki67+	1500.40043032 937.772117522
-1	0	0	Ki67+	1031.58793036 1698.24667694
-1	0	0	Ki67+	1456.08406839 1097.80868485
-1	0	0	Ki67+	1181.1920925 966.138071669
-1	0	0	Ki67+	2078.78573989 1520.14793712
-1	0	0	Ki67+	1259.0463664 933.001574541
-1	0	0	Ki67+	1532.41359438 190.929700113
-1	0	0	Ki67+	1314.5918098 714.572828025
-1	0	0	Ki67+	836.333750053 1084.562885
-1	0	0	Ki67+	735.730505814 1397.46229363
-1	0	0	Ki67+	1037.79986152 1746.08635277
-1	0	0	Ki67+	1342.38611819 1568.77205633
-1	0	0	Ki67+	1261.75358418 1304.19639211
-1	0	0	Ki67+	531.239499336 1941.23373316
-1	0	0	Ki67+	120.567124391 179.763128788
-1	0	0	Ki67+	269.297086873 1513.54745207
-1	0	0	Ki67+	424.269661907 1094.15291774
-1	0	0	Ki67+	533.017067427 1384.45352734
-1	0	0	Ki67+	1607.45723471 562.879777381
-1	0	0	Ki67+	1231.2226511 2116.44065243
-1	0	0	Ki67+	138.792955195 1538.15739008
-1	0	0	Ki67+	1511.46160844 854.421527538
-1	0	0	Ki67+	1350.58927728 398.800811678
-1	0	0	Ki67+	1386.8988305 397.761132615
-1	0	0	Ki67+	303.849420696 1839.38950857
-1	0	0	Ki67+	317.161792484 892.000534607
-1	0	0	Ki67+	1430.21329578 513.085092346
-1	0	0	Ki67+	1965.58601956 823.473213592
-1	0	0	Ki67+	1307.10223726 1249.03566675
-1	0	0	Ki67+	197.400404316 685.828764667
-1	0	0	Ki67+	888.69852885 470.095329626
-1	0	0	Ki67+	670.376249009 1729.92894484
-1	0	0	Ki67+	1940.93761874 1632.58813602
-1	0	0	Ki67+	1419.1848871 252.566031429
-1	0	0	Ki67+	509.024010229 1826.43027698
-1	0	0	Ki67+	1232.92492446 1811.99987933
-1	0	0	Ki67+	2148.29403261 1367.76548679
-1	0	0	Ki67+	570.343720983 1102.18267455
-1	0	0	Ki67+	1398.79398035 1588.23188232
-1	0	0	Ki67+	1544.53682424 591.6155735
-1	0	0	Ki67+	400.39912777 997.272188202
-1	0	0	Ki67+	580.145046202 138.404355925
-1	0	0	Ki67+	1854.36972158 1098.73131983
-1	0	0	Ki67+	1736.14679814 866.008971011
-1	0	0	Ki67+	1046.15882386 1451.04190082
-1	0	0	Ki67+	883.774349509 1816.93624156
-1	0	0	Ki67+	427.315069276 1283.0258531
-1	0	0	Ki67+	1827.60679412 1557.00170111
-1	0	0	Ki67+	36.2111138769 658.018641021
-1	0	0	Ki67+	623.390803326 632.784736982
-1	0	0	Ki67+	83.3175031677 183.478790372
-1	0	0	Ki67+	891.667410326 1273.97861481
-1	0	0	Ki67+	412.658362575 141.484536228
-1	0	0	Ki67+	243.696503116 1127.41588688
-1	0	0	Ki67+	949.464384729 707.167071635
-1	0	0	Ki67+	235.017470623 1842.43143515
-1	0	0	Ki67+	1440.78197514 1684.82652494
-1	0	0	Ki67+	336.974355156 25.2405454689
-1	0	0	Ki67+	1280.18503826 779.919376582
-1	0	0	Ki67+	379.662611542 141.182178974
-1	0	0	Ki67+	1174.46966526 240.852323511
-1	0	0	Ki67+	1909.73209553 499.78721377
-1	0	0	Ki67+	2134.17362117 1468.49817111
-1	0	0	Ki67+	1157.23286098 1121.92696854
-1	0	0	Ki67+	1038.81145291 1507.95531207
-1	0	0	Ki67+	610.359422327 1351.47794322
-1	0	0	Ki67+	501.878651922 1281.37401835
-1	0	0	Ki67+	1322.28724899 211.332425933
-1	0	0	Ki67+	1503.70405196 1778.39795243
-1	0	0	Ki67+	515.198950711 539.449395676
-1	0	0	Ki67+	1069.99211099 1082.39728894
-1	0	0	Ki67+	1791.79438205 142.877794305
-1	0	0	Ki67+	1181.67604027 1579.6195146
-1	0	0	Ki67+	1384.6737972 266.790736824
-1	0	0	Ki67+	1638.89373653 1592.03552083
-1	0	0	Ki67+	711.371943338 4.48890232499
-1	0	0	Ki67+	437.24962192 1796.969798
-1	0	0	Ki67+	1611.34208987 1001.73843112
-1	0	0	Ki67+	1843.2002959 57.0038895096
-1	0	0	Ki67+	605.852242009 1572.41485226
-1	0	0	Ki67+	57.27510592 912.468850539
-1	0	0	Ki67+	1737.44566242 800.894416965
-1	0	0	Ki67+	1152.87752155 864.676909083
-1	0	0	Ki67+	1158.93642698 1480.46812739
-1	0	0	Ki67+	662.094916363 1205.02644874
-1	0	0	Ki67+	88.5328846903 886.423765159
-1	0	0	Ki67+	1937.74445004 95.7364706387
-1	0	0	Ki67+	2077.31675291 1897.19230933
-1	0	0	Ki67+	1953.14845349 683.535271473
-1	0	0	Ki67+	412.96259803 963.84294245
-1	0	0	Ki67+	1588.41489926 1589.25086615
-1	0	0	Ki67+	2059.37309543 2054.26359438
-1	0	0	Ki67+	269.522996248 2056.96114593
-1	0	0	Ki67+	1741.89586165 889.349503484
-1	0	0	Ki67+	1625.5252108 1694.23528614
-1	0	0	Ki67+	2107.75726269 1098.23322111
-1	0	0	Ki67+	952.366140189 221.352578073
-1	0	0	Ki67+	1345.22788049 3.78305395499
-1	0	0	Ki67+	38.8251194105 377.403119666
-1	0	0	Ki67+	1081.26684961 254.376793752
-1	0	0	Ki67+	137.714137191 840.671186999
-1	0	0	Ki67+	373.243012068 1426.06022773
-1	0	0	Ki67+	0.956016991227 283.341627508
-1	0	0	Ki67+	2057.8626475 539.605634132
-1	0	0	Ki67+	1607.9638334 2148.38926527
-1	0	0	Ki67+	1941.38079457 280.283884342
-1	0	0	Ki67+	888.444334558 57.8538896355
-1	0	0	Ki67+	527.678731907 1686.78938074
-1	0	0	Ki67+	1411.7028654 1126.55318256
-1	0	0	Ki67+	1819.3861414 1155.62599728
-1	0	0	Ki67+	1303.53015087 1188.25758379
-1	0	0	Ki67+	69.5726108785 852.515346035
-1	0	0	Ki67+	631.020010836 548.824725468
-1	0	0	Ki67+	1248.26749921 16.0962282775
-1	0	0	Ki67+	1130.08765946 1651.83950176
-1	0	0	Ki67+	1346.71748881 1855.5356394
-1	0	0	Ki67+	162.683521734 1679.4621657
-1	0	0	Ki67+	1852.40982213 704.60769682
-1	0	0	Ki67+	385.620951553 1366.74376077
-1	0	0	Ki67+	1596.72593581 1370.23405284
-1	0	0	Ki67+	745.84932673 304.456828067
-1	0	0	Ki67+	242.610578951 581.744211408
-1	0	0	Ki67+	187.39898484 520.822865474
-1	0	0	Ki67+	832.741044043 1522.08657738
-1	0	0	Ki67+	1759.05855089 171.392740694
-1	0	0	Ki67+	1427.00335006 2086.06849162
-1	0	0	Ki67+	1444.67770339 420.716538567
-1	0	0	Ki67+	1768.5367765 998.021218068
-1	0	0	Ki67+	1929.41357907 2052.82263144
-1	0	0	Ki67+	1221.58289347 1483.14680749
-1	0	0	Ki67+	1545.78200945 943.737877428
-1	0	0	Ki67+	1713.49185287 1981.79758815
-1	0	0	Ki67+	1018.21085232 842.701595536
-1	0	0	Ki67+	964.682641649 1478.08120622
-1	0	0	Ki67+	303.360032944 194.677170721
-1	0	0	Ki67+	499.008713964 1084.3442212
-1	0	0	Ki67+	1493.60497612 1666.56516117
-1	0	0	Ki67+	727.091866023 335.772429062
-1	0	0	Ki67+	248.417476025 1500.43413982
-1	0	0	Ki67+	2029.501693 1514.01267303
-1	0	0	Ki67+	380.312469326 759.724225136
-1	0	0	Ki67+	359.942992364 57.044727095
-1	0	0	Ki67+	852.911995986 1376.38175368
-1	0	0	Ki67+	657.006504581 1826.46741045
-1	0	0	Ki67+	1299.83156529 607.369329957
-1	0	0	Ki67+	832.380330872 1944.57477007
-1	0	0	Ki67+	1375.24037934 142.989848688
-1	0	0	Ki67+	1240.15439431 1300.40798227
-1	0	0	Ki67+	554.225597859 879.542194216
-1	0	0	Ki67+	1905.8407998 1319.05098576
-1	0	0	Ki67+	597.473301606 1874.107216
-1	0	0	Ki67+	1284.66384016 1969.8221762
-1	0	0	Ki67+	922.526694053 1244.61158434
-1	0	0	Ki67+	526.240933006 485.039505214
-1	0	0	Ki67+	906.135615859 91.4350115513
-1	0	0	Ki67+	1082.02960204 2035.19105725
-1	0	0	Ki67+	1614.90099243 1669.1629584
-1	0	0	Ki67+	1479.55420333 507.708321199
-1	0	0	Ki67+	1370.33739383 2027.78426762
-1	0	0	Ki67+	1856.66822896 1286.68108166
-1	0	0	Ki67+	1003.48249828 691.323863957
-1	0	0	Ki67+	1774.33337372 612.198175672
-1	0	0	Ki67+	1276.7773193 1106.82874063
-1	0	0	Ki67+	308.217052827 496.925174681
-1	0	0	Ki67+	1772.23403738 549.972662966
-1	0	0	Ki67+	25.752070171 924.255503651
-1	0	0	Ki67+	1009.26045831 1789.46587209
-1	0	0	Ki67+	1523.64054308 1409.1473927
-1	0	0	Ki67+	1776.66760828 47.3143369311
-1	0	0	Ki67+	137.458053227 875.046527794
-1	0	0	Ki67+	875.204299353 798.683482884
-1	0	0	Ki67+	1216.74501652 811.509986481
-1	0	0	Ki67+	2066.53899951 1921.12129931
-1	0	0	Ki67+	614.685840161 2144.56888995
-1	0	0	Ki67+	1058.55174662 217.970229565
-1	0	0	Ki67+	2095.12556547 2074.56083332
-1	0	0	Ki67+	1383.70097513 1911.70972442
-1	0	0	Ki67+	914.315539723 266.040875164
-1	0	0	Ki67+	1639.48144227 1334.99280158
-1	0	0	Ki67+	1083.80935468 1929.20733643
-1	0	0	Ki67+	2051.54995858 668.804392303
-1	0	0	Ki67+	430.567018957 2088.80105523
-1	0	0	Ki67+	1775.71316625 2069.27605612
-1	0	0	Ki67+	1084.25276382 1397.97511314
-1	0	0	Ki67+	1959.15974479 1782.18810397
-1	0	0	Ki67+	1684.19148382 619.529901246
-1	0	0	Ki67+	905.241000497 791.088398615
-1	0	0	Ki67+	104.690420596 1675.02956503
-1	0	0	Ki67+	1987.99358129 851.222095783
-1	0	0	Ki67+	1472.07881714 1489.15860973
-1	0	0	Ki67+	14.2833846554 1726.31074699
-1	0	0	Ki67+	1140.84300268 412.599983867
-1	0	0	Ki67+	544.993008203 91.4992937925
-1	0	0	Ki67+	1634.67728958 1141.2241289
-1	0	0	Ki67+	49.3515844298 612.458277448
-1	0	0	Ki67+	1359.95353888 715.536092459
-1	0	0	Ki67+	2032.51188714 1340.07858649
-1	0	0	Ki67+	274.531738662 292.553471097
-1	0	0	Ki67+	770.995123927 495.32849908
-1	0	0	Ki67+	965.651259162 1265.46756675
-1	0	0	Ki67+	713.605781201 303.118389887
-1	0	0	Ki67+	1631.64986843 1913.5825399
-1	0	0	Ki67+	65.3539973867 1179.93827269
-1	0	0	Ki67+	114.032867074 526.24094179
-1	0	0	Ki67+	740.809983837 2051.83656219
-1	0	0	Ki67+	384.702738749 1540.61715368
-1	0	0	Ki67+	883.915322176 1405.69390132
-1	0	0	Ki67+	776.033092059 1850.45296642
-1	0	0	Ki67+	1078.56273637 195.128265533
-1	0	0	Ki67+	1732.36408182 603.995875804
-1	0	0	Ki67+	142.957628561 138.3871972
-1	0	0	Ki67+	2060.27102969 945.869682372
-1	0	0	Ki67+	184.332669814 1286.90160699
-1	0	0	Ki67+	596.994566527 1318.19631539
-1	0	0	Ki67+	451.979769907 4.5157659102
-1	0	0	Ki67+	1843.69428345 1642.20814184
-1	0	0	Ki67+	1628.97296687 1836.9773003
-1	0	0	Ki67+	1775.22310061 246.889938191
-1	0	0	Ki67+	1564.95418612 77.6168744
-1	0	0	Ki67+	984.50397279 973.630751407
-1	0	0	Ki67+	325.116526245 542.391759512
-1	0	0	Ki67+	1751.11167837 2027.13940825
-1	0	0	Ki67+	1202.14740411 1391.23443815
-1	0	0	Ki67+	173.147609282 811.175604869
-1	0	0	Ki67+	1841.99096399 1331.33986051
-1	0	0	Ki67+	9.78466626298 728.497842131
-1	0	0	Ki67+	299.167601483 1040.21727441
-1	0	0	Ki67+	47.5066715707 1388.17563475
-1	0	0	Ki67+	1903.30735567 676.51355241
-1	0	0	Ki67+	2011.16377816 1811.12956798
-1	0	0	Ki67+	2094.15200924 1189.86676576
-1	0	0	Ki67+	928.429932861 726.95126438
-1	0	0	Ki67+	1272.54992169 309.043862137
-1	0	0	Ki67+	347.430491887 514.968066862
-1	0	0	Ki67+	182.478796064 1060.99465026
-1	0	0	Ki67+	9.28425502277 1317.28354766
-1	0	0	Ki67+	1953.56932693 655.3466259
-1	0	0	Ki67+	1131.56946835 1012.15263957
-1	0	0	Ki67+	1833.15404314 1361.99062853
-1	0	0	Ki67+	139.066943998 1296.23894322
-1	0	0	Ki67+	371.779613602 166.957792704
-1	0	0	Ki67+	1916.78811466 1825.98277843
-1	0	0	Ki67+	296.217746338 1979.75147592
-1	0	0	Ki67+	79.6219082067 1559.20984152
-1	0	0	Ki67+	1606.48274186 652.366637174
-1	0	0	Ki67+	1893.80440684 631.579231636
-1	0	0	Ki67+	529.495527612 1357.5298232
-1	0	0	Ki67+	306.733717518 271.900362782
-1	0	0	Ki67+	1628.29084008 2088.52928428
-1	0	0	Ki67+	1572.39149923 1988.91673896
-1	0	0	Ki67+	1358.74887222 1729.62949906
-1	0	0	Ki67+	85.4794843625 354.877262655
-1	0	0	Ki67+	1194.89760782 268.097898316
-1	0	0	Ki67+	1884.40297022 998.826141621
-1	0	0	Ki67+	262.3978058 992.007597035
-1	0	0	Ki67+	1565.00470543 637.291768076
-1	0	0	Ki67+	1765.14574467 1866.4850725
-1	0	0	Ki67+	1136.4294251 1714.71408424
-1	0	0	Ki67+	1866.70000672 1942.57064756
-1	0	0	Ki67+	2012.24634855 485.878934337
-1	0	0	Ki67+	701.63253524 1147.06146793
-1	0	0	Ki67+	1318.45105893 977.960681362
-1	0	0	Ki67+	735.51098772 1585.24994015
-1	0	0	Ki67+	2119.75092025 1699.24578817
-1	0	0	Ki67+	1520.02483394 0.741553795586
-1	0	0	Ki67+	856.29230336 570.674879608
-1	0	0	Ki67+	409.074450299 1825.22035554
-1	0	0	Ki67+	112.314842463 1456.96849865
-1	0	0	Ki67+	1433.95073319 1740.47437886
-1	0	0	Ki67+	1431.00208779 2134.31947329
-1	0	0	Ki67+	725.686064192 2002.31281683
-1	0	0	Ki67+	1177.55006369 448.263432246
-1	0	0	Ki67+	1594.80664216 618.200151462
-1	0	0	Ki67+	1423.98606973 152.066096578
-1	0	0	Ki67+	1197.77062365 1843.71954878
-1	0	0	Ki67+	936.229117916 33.6851546768
-1	0	0	Ki67+	1466.41168291 1122.50011442
-1	0	0	Ki67+	1913.62197801 2036.36238244
-1	0	0	Ki67+	487.098754267 1694.96632182
-1	0	0	Ki67+	1182.85719199 97.9686532567
-1	0	0	Ki67+	785.76426516 360.773179227
-1	0	0	Ki67+	1170.03961717 1319.7334957
-1	0	0	Ki67+	1190.00540282 496.28251969
-1	0	0	Ki67+	937.804743359 1734.95166735
-1	0	0	Ki67+	785.338911258 1293.53145455
-1	0	0	Ki67+	1681.77432465 36.5402911408
-1	0	0	Ki67+	59.2213283102 1606.5728281
-1	0	0	Ki67+	1797.67267953 509.448261902
-1	0	0	Ki67+	361.98969254 1658.9102596
-1	0	0	Ki67+	1189.89419642 583.492388381
-1	0	0	Ki67+	1969.47591623 892.590098412
-1	0	0	Ki67+	1622.59075106 842.0825753
-1	0	0	Ki67+	202.250909123 600.317800913
-1	0	0	Ki67+	988.612901888 718.744820038
-1	0	0	Ki67+	691.930751492 397.614240829
-1	0	0	Ki67+	1160.96649824 816.085371431
-1	0	0	Ki67+	1912.80870788 1121.65731325
-1	0	0	Ki67+	1938.58727902 1173.5293208
-1	0	0	Ki67+	1652.65382492 1836.0217861
-1	0	0	Ki67+	1540.00735242 1896.93937786
-1	0	0	Ki67+	1244.60349513 1073.6238732
-1	0	0	Ki67+	14.0182506651 126.88866917
-1	0	0	Ki67+	506.585148997 581.680454894
-1	0	0	Ki67+	896.923406922 21.6270920594
-1	0	0	Ki67+	702.35306441 1758.41402409
-1	0	0	Ki67+	310.428432328 241.550590655
-1	0	0	Ki67+	2102.2872803 1908.35562897
-1	0	0	Ki67+	1248.70106898 2063.42463418
-1	0	0	Ki67+	1261.69026976 133.353556856
-1	0	0	Ki67+	1673.97254482 1513.81873643
-1	0	0	Ki67+	525.535201127 3.5743780549
-1	0	0	Ki67+	1666.68099261 281.234068069
-1	0	0	Ki67+	1723.22050055 1343.04898281
-1	0	0	Ki67+	894.952509761 1492.32755725
-1	0	0	Ki67+	1074.37853926 1508.88263376
-1	0	0	Ki67+	1505.32177858 131.792553221
-1	0	0	Ki67+	1271.4117762 1408.30757978
-1	0	0	Ki67+	1995.74747908 1898.80965414
-1	0	0	Ki67+	1230.62434919 1426.50575617
-1	0	0	Ki67+	1285.17012882 69.326635252
-1	0	0	Ki67+	2146.85484018 2144.34714531
-1	0	0	Ki67+	930.662405662 1773.48742281
-1	0	0	Ki67+	1809.64454169 1880.48906387
-1	0	0	Ki67+	2060.52779913 83.2630261236
-1	0	0	Ki67+	1910.74438987 129.583534965
-1	0	0	Ki67+	1843.10045276 1127.59440924
-1	0	0	Ki67+	628.541122577 827.778414182
-1	0	0	Ki67+	1405.59387369 1742.66521675
-1	0	0	Ki67+	2060.43979523 1327.58163096
-1	0	0	Ki67+	91.1954411404 428.080394493
-1	0	0	Ki67+	494.621968874 1364.17160648
-1	0	0	Ki67+	1479.91375306 960.869395973
-1	0	0	Ki67+	1673.592136 1933.07902877
-1	0	0	Ki67+	210.969289877 653.290011425
-1	0	0	Ki67+	1063.93418858 434.8892441
-1	0	0	Ki67+	614.814654984 114.92457778
-1	0	0	Ki67+	82.7559839867 296.653527925
-1	0	0	Ki67+	2139.92329735 1859.88822492
-1	0	0	Ki67+	1370.5249892 909.657468884
-1	0	0	Ki67+	710.091023182 1888.44028604
-1	0	0	Ki67+	1302.82749258 1652.95103956
-1	0	0	Ki67+	959.561290608 558.88751638
-1	0	0	Ki67+	110.794150211 995.298343899
-1	0	0	Ki67+	2140.36023986 1574.75015942
-1	0	0	Ki67+	278.730570741 811.454271025
-1	0	0	Ki67+	880.941126168 1660.1188223
-1	0	0	Ki67+	983.098770496 1331.992648
-1	0	0	Ki67+	1032.071691 2072.14737186
-1	0	0	Ki67+	1658.79497459 1900.87001957
-1	0	0	Ki67+	1794.90555389 1781.92368664
-1	0	0	Ki67+	186.617444937 909.527927623
-1	0	0	Ki67+	816.758040326 74.7973325213
-1	0	0	Ki67+	1190.90694114 692.545992345
-1	0	0	Ki67+	415.683387602 95.7657003593
-1	0	0	Ki67+	709.880208487 1737.7660938
-1	0	0	Ki67+	326.652385997 1860.1433337
-1	0	0	Ki67+	1958.83930531 1449.99347987
-1	0	0	Ki67+	1093.91889749 1273.65739533
-1	0	0	Ki67+	2115.58986825 849.453167488
-1	0	0	Ki67+	247.419090436 1536.49173935
-1	0	0	Ki67+	436.160628103 1749.04871943
-1	0	0	Ki67+	248.238700251 285.531844042
-1	0	0	Ki67+	50.3940620876 277.377597858
-1	0	0	Ki67+	1340.5976486 653.786713174
-1	0	0	Ki67+	270.526439639 634.726556788
-1	0	0	Ki67+	1065.70907586 1885.43799957
-1	0	0	Ki67+	1900.15932486 1806.22977602
-1	0	0	Ki67+	1880.85321684 485.300463562
-1	0	0	Ki67+	1717.68246426 1814.4387952
-1	0	0	Ki67+	988.213982618 744.748365272
-1	0	0	Ki67+	1389.9836891 192.400343819
-1	0	0	Ki67+	689.068180564 310.647840824
-1	0	0	Ki67+	1033.81192102 1381.42373613
-1	0	0	Ki67+	861.288423297 634.432505094
-1	0	0	Ki67+	1457.63785226 2076.16727708
-1	0	0	Ki67+	844.173771515 1903.15554422
-1	0	0	Ki67+	366.743656825 351.339981764
-1	0	0	Ki67+	830.729116803 1629.90533478
-1	0	0	Ki67+	1948.10892122 1543.09198287
-1	0	0	Ki67+	820.0621291 1040.55361043
-1	0	0	Ki67+	361.387311433 1778.74500579
-1	0	0	Ki67+	1946.15828792 353.126773062
-1	0	0	Ki67+	2113.85175539 295.531306345
-1	0	0	Ki67+	902.053958644 1036.37335119
-1	0	0	Ki67+	180.888999072 1957.69867213
-1	0	0	Ki67+	121.441091445 1571.20974201
-1	0	0	Ki67+	898.591923961 767.705123309
-1	0	0	Ki67+	1830.58201594 425.986636178
-1	0	0	Ki67+	905.093744359 1767.92968554
-1	0	0	Ki67+	1989.45833944 1138.71399629
-1	0	0	Ki67+	2057.21542268 694.640807208
-1	0	0	Ki67+	173.42998485 232.059487577
-1	0	0	Ki67+	1357.3918327 1463.28372204
-1	0	0	Ki67+	515.24741016 278.988656306
-1	0	0	Ki67+	1679.54265461 690.189633234
-1	0	0	Ki67+	1726.58520717 1447.66792627
-1	0	0	Ki67+	972.267799467 2119.43197776
-1	0	0	Ki67+	1432.44084115 734.192347339
-1	0	0	Ki67+	982.37035754 1036.26146441
-1	0	0	Ki67+	1320.63650491 73.4696293865
-1	0	0	Ki67+	249.309559239 2079.79067164
-1	0	0	Ki67+	1002.21676964 640.455921783
-1	0	0	Ki67+	942.132313295 2088.06540235
-1	0	0	Ki67+	934.967660226 905.315276562
-1	0	0	Ki67+	911.758301612 898.94694661
-1	0	0	Ki67+	2085.69824886 818.42638113
-1	0	0	Ki67+	1693.54102324 458.024602558
-1	0	0	Ki67+	1841.36371051 2113.64333916
-1	0	0	Ki67+	2001.56240948 1235.01972935
-1	0	0	Ki67+	998.645096413 1490.2040661
-1	0	0	Ki67+	940.809501863 529.87369796
-1	0	0	Ki67+	1870.79234627 1173.90009146
-1	0	0	Ki67+	344.668832294 1872.34944429
-1	0	0	Ki67+	675.522291655 1501.90589882
-1	0	0	Ki67+	1759.95090751 2050.30762161
-1	0	0	Ki67+	832.868158282 1980.29594925
-1	0	0	Ki67+	1974.96892339 2080.45377363
-1	0	0	Ki67+	1361.95354868 2004.47937867
-1	0	0	Ki67+	713.734394438 366.288759187
-1	0	0	Ki67+	471.654738845 528.168371506
-1	0	0	Ki67+	892.845222807 160.509251311
-1	0	0	Ki67+	1126.1168355 2099.62795697
-1	0	0	CD3+/CD8+/Ki67+	579.883804917 1677.61402632
-1	0	0	CD3+/CD8+/Ki67+	1443.88196101 1076.23704703
-1	0	0	CD3+/CD8+/Ki67+	2109.72971584 1126.47477957
-1	0	0	CD3+/CD8+/Ki67+	1932.87325885 703.497157444
-1	0	0	CD3+/CD8+/Ki67+	1048.23076116 833.165564406
-1	0	0	CD3+/CD8+/Ki67+	1158.47218821 21.1202656653
-1	0	0	CD3+/CD8+/Ki67+	1148.38883191 1390.46017344
-1	0	0	CD3+/CD8+/Ki67+	1541.61859571 508.093784225
-1	0	0	CD3+/CD8+/Ki67+	211.495823025 104.41245491
-1	0	0	CD3+/CD8+/Ki67+	858.449322174 1142.48160012
-1	0	0	CD3+/CD8+/Ki67+	19.8586395104 1594.22264144
-1	0	0	CD3+/CD8+/Ki67+	1553.36627858 1857.1286773
-1	0	0	CD3+/CD8+/Ki67+	424.385838794 1136.94292982
-1	0	0	CD3+/CD8+/Ki67+	850.216103945 860.66168394
-1	0	0	CD3+/CD8+/Ki67+	1065.6674197 1803.62063856
-1	0	0	CD3+/CD8+/Ki67+	2133.36452548 86.1314575883
-1	0	0	CD3+/CD8+/Ki67+	1984.85596582 1498.52189692
-1	0	0	CD3+/CD8+/Ki67+	829.268874422 1869.20186167
-1	0	0	CD3+/CD8+/Ki67+	1208.29941714 1527.63937278
-1	0	0	CD3+/CD8+/Ki67+	1368.57578812 509.624077201
-1	0	0	CD3+/CD8+/Ki67+	570.164332167 1058.68938797
-1	0	0	CD3+/CD8+/Ki67+	76.0674243351 984.090980759
-1	0	0	CD3+/CD8+/Ki67+	22.1618230695 411.105922066
-1	0	0	CD3+/CD8+/Ki67+	1643.2368954 96.9929916891
-1	0	0	CD3+/CD8+/Ki67+	200.497335513 2105.54645842
-1	0	0	CD3+/CD8+/Ki67+	310.55112145 2137.49892938
-1	0	0	CD3+/CD8+/Ki67+	1948.94751035 204.828318071
-1	0	0	CD3+/CD8+/Ki67+	203.931270687 1436.62446732
-1	0	0	CD3+/CD8+/Ki67+	1446.02186274 1844.8197054
-1	0	0	CD3+/CD8+/Ki67+	239.791612977 1949.28817073
-1	0	0	CD3+/CD8+/Ki67+	583.39962894 562.474420935
-1	0	0	CD3+/CD8+/Ki67+	856.846978503 2010.32913418
-1	0	0	CD3+/CD8+/Ki67+	632.148074308 1632.66097206
-1	0	0	CD3+/CD8+/Ki67+	1770.85418135 212.177559099
-1	0	0	CD3+/CD8+/Ki67+	1304.04913781 560.447804714
-1	0	0	CD3+/CD8+/Ki67+	377.046535912 445.840603465
-1	0	0	CD3+/CD8+/Ki67+	809.751938059 1355.40413409
-1	0	0	CD3+/CD8+/Ki67+	1936.39927176 1882.50743031
-1	0	0	CD3+/CD8+/Ki67+	1528.77158162 906.48581847
-1	0	0	CD3+/CD8+/Ki67+	707.138380764 1068.35341483
-1	0	0	CD3+/CD8+/Ki67+	214.749507168 1722.12879411
-1	0	0	CD3+/CD8+/Ki67+	1645.70619329 394.571415911
-1	0	0	CD3+/CD8+/Ki67+	1333.54426469 1977.01711266
-1	0	0	CD3+/CD8+/Ki67+	251.795716863 1985.53447261
-1	0	0	CD3+/CD8+/Ki67+	2037.18309328 1466.27216378
-1	0	0	CD3+/CD8+/Ki67+	552.579741543 1190.41523475
-1	0	0	CD3+/CD8+/Ki67+	1587.31096446 1824.34384843
-1	0	0	CD3+/CD8+/Ki67+	307.543626999 1589.38202607
-1	0	0	CD3+/CD8+/Ki67+	670.231367337 173.754447191
-1	0	0	CD3+/CD8+/Ki67+	2046.0123781 146.130096427
#EOF
