# Supplementary material for: Data-Driven Discovery of Immune Contexture Biomarkers
Source: Front Oncol. 2018 Dec 18;8:627. doi: 10.3389/fonc.2018.00627 (PMC6305402; doi:10.3389/fonc.2018.00627)
Supplement: Data Sheet 2.zip — The synthetic dataset used for verifying the approach (section 3.1; Figure 4) is provided as a collection of text files describing regions, markers, and metadata. [file Data_Sheet_2.zip › verificationDataset/testdata_068_ImageObjects.txt]

barcode_target	testdata_068
barcode_origin	-1
workflow_target_version	-1
workflow_origin	-1
workflow_origin_version	-1
iH	-1
iW	-1
user	None

-1	0	0	Ki67+	943.532694515 1602.22189526
-1	0	0	Ki67+	1774.00012157 2084.5233715
-1	0	0	Ki67+	1705.10740105 2038.25485545
-1	0	0	Ki67+	1956.73471914 204.727280322
-1	0	0	Ki67+	822.827636721 536.08948048
-1	0	0	Ki67+	1427.538681 1943.05244642
-1	0	0	Ki67+	1254.84599456 657.869018639
-1	0	0	Ki67+	590.959288649 1518.0373928
-1	0	0	Ki67+	1156.89267102 1781.44270598
-1	0	0	Ki67+	1044.07159488 218.63796854
-1	0	0	Ki67+	438.886791833 1853.6152494
-1	0	0	Ki67+	277.010986499 97.0927210772
-1	0	0	Ki67+	2110.31179912 1578.44112292
-1	0	0	Ki67+	1085.63273181 863.978277585
-1	0	0	Ki67+	1762.60156924 592.679574873
-1	0	0	Ki67+	77.5324154933 2056.15486832
-1	0	0	Ki67+	248.032607652 1074.56984432
-1	0	0	Ki67+	1287.9808587 675.320708076
-1	0	0	Ki67+	2121.3600207 913.750381421
-1	0	0	Ki67+	1527.23809976 690.272815434
-1	0	0	Ki67+	612.472490562 1788.66788037
-1	0	0	Ki67+	1660.51607159 1624.86790437
-1	0	0	Ki67+	1862.11494494 1645.96584099
-1	0	0	Ki67+	457.478132592 1942.7972472
-1	0	0	Ki67+	1545.6156223 1614.21835562
-1	0	0	Ki67+	1548.68404817 1180.56432781
-1	0	0	Ki67+	2113.82649568 611.612030162
-1	0	0	Ki67+	1369.27911491 764.032856836
-1	0	0	Ki67+	942.784815674 1654.67327551
-1	0	0	Ki67+	516.534461993 649.47158583
-1	0	0	Ki67+	2141.19838165 1849.36294806
-1	0	0	Ki67+	760.31133726 164.015041567
-1	0	0	Ki67+	1515.81433276 1468.7535051
-1	0	0	Ki67+	937.897347852 436.753043847
-1	0	0	Ki67+	166.294345056 177.016269277
-1	0	0	Ki67+	1593.85230796 1468.3567815
-1	0	0	Ki67+	253.462842774 199.778672534
-1	0	0	Ki67+	1904.49676249 1033.02586526
-1	0	0	Ki67+	1372.07278661 828.055852839
-1	0	0	Ki67+	1215.37259263 874.888906622
-1	0	0	Ki67+	1919.96210276 1200.71030435
-1	0	0	Ki67+	2117.01376054 721.631814009
-1	0	0	Ki67+	232.882401511 1363.60166727
-1	0	0	Ki67+	40.6413583849 2050.26963979
-1	0	0	Ki67+	1172.44672866 2145.75435111
-1	0	0	Ki67+	1795.95887517 1076.16899445
-1	0	0	Ki67+	1233.7689051 821.556979223
-1	0	0	Ki67+	2025.58685749 1322.84741634
-1	0	0	Ki67+	368.259175316 520.304216608
-1	0	0	Ki67+	432.54072482 1993.40576397
-1	0	0	Ki67+	379.459759629 265.86552923
-1	0	0	Ki67+	2032.74585214 1932.79681055
-1	0	0	Ki67+	753.390712457 1030.85202311
-1	0	0	Ki67+	115.087693163 1169.14822753
-1	0	0	Ki67+	2122.37229096 218.696309822
-1	0	0	Ki67+	1480.53010756 170.940031651
-1	0	0	Ki67+	1320.33609135 1539.37561183
-1	0	0	Ki67+	1966.02547695 800.122642605
-1	0	0	Ki67+	589.92422211 1895.19181533
-1	0	0	Ki67+	495.147443548 1849.46673612
-1	0	0	Ki67+	582.849598442 186.062592575
-1	0	0	Ki67+	112.643397505 24.3685975566
-1	0	0	Ki67+	767.787637895 188.400358895
-1	0	0	Ki67+	421.789516249 979.475976928
-1	0	0	Ki67+	902.060533244 1963.55030691
-1	0	0	Ki67+	887.727301562 1876.74740597
-1	0	0	Ki67+	1994.40391985 629.569242013
-1	0	0	Ki67+	1013.19431952 146.019769799
-1	0	0	Ki67+	801.2008526 365.13616831
-1	0	0	Ki67+	26.6868411372 1177.58333422
-1	0	0	Ki67+	6.0462901469 823.057331633
-1	0	0	Ki67+	1741.04608226 207.414895115
-1	0	0	Ki67+	750.588583904 573.252912071
-1	0	0	Ki67+	233.646880983 586.366459233
-1	0	0	Ki67+	691.262987141 1757.18180333
-1	0	0	Ki67+	1919.23996589 514.543080277
-1	0	0	Ki67+	809.516494101 1889.57285478
-1	0	0	Ki67+	1294.35695048 125.10801499
-1	0	0	Ki67+	1871.86070767 1488.00866835
-1	0	0	Ki67+	1008.82335241 1246.73695662
-1	0	0	Ki67+	2072.27983347 1754.76237989
-1	0	0	Ki67+	371.04238101 2065.3392707
-1	0	0	Ki67+	1278.75185888 1372.6593544
-1	0	0	Ki67+	2057.27247419 355.601266223
-1	0	0	Ki67+	279.243604589 1290.19599427
-1	0	0	Ki67+	927.046780501 1502.12653324
-1	0	0	Ki67+	869.436248393 1526.84501076
-1	0	0	Ki67+	1349.70142469 421.825125029
-1	0	0	Ki67+	145.419614068 1288.19715465
-1	0	0	Ki67+	425.997048737 128.626870012
-1	0	0	Ki67+	1140.24347588 214.102529916
-1	0	0	Ki67+	1819.84027386 1199.27358067
-1	0	0	Ki67+	784.517434398 2104.7746639
-1	0	0	Ki67+	927.248722914 23.6903293783
-1	0	0	Ki67+	1537.47976199 213.10758336
-1	0	0	Ki67+	1740.67088111 1492.33103345
-1	0	0	Ki67+	542.277194362 1666.51620259
-1	0	0	Ki67+	1024.53291821 44.2740885291
-1	0	0	Ki67+	646.661782853 917.496192676
-1	0	0	Ki67+	1026.67497369 645.52755603
-1	0	0	Ki67+	1770.41604677 1913.42975847
-1	0	0	Ki67+	1886.8336443 227.527769333
-1	0	0	Ki67+	1166.44915867 589.003566248
-1	0	0	Ki67+	628.163214712 980.831849185
-1	0	0	Ki67+	1843.38084759 537.412560025
-1	0	0	Ki67+	481.169266675 788.150000875
-1	0	0	Ki67+	652.681443855 1220.50347263
-1	0	0	Ki67+	68.2028366307 2013.19505597
-1	0	0	Ki67+	1148.31613227 1561.70821212
-1	0	0	Ki67+	1541.30727713 2.38486009818
-1	0	0	Ki67+	2131.79664715 1175.01526812
-1	0	0	Ki67+	824.575027289 2029.57170409
-1	0	0	Ki67+	799.652953093 2053.2915687
-1	0	0	Ki67+	880.034616325 1973.49118766
-1	0	0	Ki67+	955.294575423 674.389212488
-1	0	0	Ki67+	1778.7873535 1704.01979777
-1	0	0	Ki67+	1594.85236576 578.819787283
-1	0	0	Ki67+	512.799622763 804.459436361
-1	0	0	Ki67+	1643.12053784 1758.47514602
-1	0	0	Ki67+	76.0738410908 545.401840114
-1	0	0	Ki67+	1165.26420024 1831.95505067
-1	0	0	Ki67+	1183.315036 1411.29517588
-1	0	0	Ki67+	726.895242337 1823.8968747
-1	0	0	Ki67+	1952.27153743 457.403561363
-1	0	0	Ki67+	116.222342641 137.024947281
-1	0	0	Ki67+	153.203116282 853.927790521
-1	0	0	Ki67+	2044.50718777 744.910684652
-1	0	0	Ki67+	1965.87974905 996.504906251
-1	0	0	Ki67+	1835.08805238 1646.57483094
-1	0	0	Ki67+	775.197333212 1590.52043297
-1	0	0	Ki67+	154.45758177 1636.75975191
-1	0	0	Ki67+	566.361630178 1002.78110377
-1	0	0	Ki67+	1583.5418013 1976.35238476
-1	0	0	Ki67+	718.395354823 596.121994208
-1	0	0	Ki67+	1932.95785164 977.442482598
-1	0	0	Ki67+	1098.18769541 15.0209564231
-1	0	0	Ki67+	1750.68445195 1374.16328363
-1	0	0	Ki67+	1419.89660434 142.688700454
-1	0	0	Ki67+	991.456397402 447.106476631
-1	0	0	Ki67+	182.60567999 941.660830992
-1	0	0	Ki67+	1633.32396881 673.726548635
-1	0	0	Ki67+	1810.38540897 143.931899061
-1	0	0	Ki67+	285.874439386 1447.17833572
-1	0	0	Ki67+	835.982560263 683.918812625
-1	0	0	Ki67+	969.505464509 1142.33593141
-1	0	0	Ki67+	1074.53768937 18.708117323
-1	0	0	Ki67+	1419.79370943 16.3098454429
-1	0	0	Ki67+	1861.56779637 1996.12887539
-1	0	0	Ki67+	1390.92996995 1940.8658
-1	0	0	Ki67+	1736.22074439 1140.27410134
-1	0	0	Ki67+	1507.54221838 1515.45237638
-1	0	0	Ki67+	1484.54038614 628.162409437
-1	0	0	Ki67+	275.708751743 2075.6205308
-1	0	0	Ki67+	2142.15428108 1710.76261503
-1	0	0	Ki67+	1404.29393817 0.640399746798
-1	0	0	Ki67+	495.616949767 522.349504214
-1	0	0	Ki67+	941.774140034 601.36689216
-1	0	0	Ki67+	1150.12642071 56.8713057119
-1	0	0	Ki67+	2023.79278722 1717.44019208
-1	0	0	Ki67+	675.094112437 879.009868631
-1	0	0	Ki67+	363.528279096 231.463101702
-1	0	0	Ki67+	1099.53192531 2088.8165175
-1	0	0	Ki67+	943.187965516 1180.89567283
-1	0	0	Ki67+	2055.92562755 897.338763556
-1	0	0	Ki67+	302.283451248 133.326365405
-1	0	0	Ki67+	286.932013792 1172.07964137
-1	0	0	Ki67+	401.585001875 403.056241256
-1	0	0	Ki67+	607.627598438 172.497962965
-1	0	0	Ki67+	272.597857269 1110.01879299
-1	0	0	Ki67+	619.739016556 594.610302162
-1	0	0	Ki67+	1341.69457403 1510.83984803
-1	0	0	Ki67+	993.285992427 1592.54797575
-1	0	0	Ki67+	535.558457394 1641.91652506
-1	0	0	Ki67+	544.461054109 1422.79875837
-1	0	0	Ki67+	1000.08823162 629.72271201
-1	0	0	Ki67+	98.1683458687 1038.56270992
-1	0	0	Ki67+	109.772902962 1247.70528363
-1	0	0	Ki67+	660.412824919 424.106922589
-1	0	0	Ki67+	1592.19120669 482.460277169
-1	0	0	Ki67+	1927.15058655 1239.84910542
-1	0	0	Ki67+	149.782121298 255.290578741
-1	0	0	Ki67+	822.761131835 1969.77440749
-1	0	0	Ki67+	1366.99853738 1200.03438131
-1	0	0	Ki67+	962.930484241 1495.10003131
-1	0	0	Ki67+	660.052566601 246.15066916
-1	0	0	Ki67+	1827.4003932 499.804105145
-1	0	0	Ki67+	511.523136105 869.50519131
-1	0	0	Ki67+	1326.39462391 396.457621969
-1	0	0	Ki67+	596.297338538 27.3894520942
-1	0	0	Ki67+	701.180203798 302.909110749
-1	0	0	Ki67+	908.779205061 124.11362202
-1	0	0	Ki67+	1724.80969581 1220.33978044
-1	0	0	Ki67+	782.945112179 653.931404633
-1	0	0	Ki67+	663.678599024 980.708654888
-1	0	0	Ki67+	1045.4966122 1592.36051807
-1	0	0	Ki67+	1206.30996108 223.084893524
-1	0	0	Ki67+	1643.9555143 532.339851688
-1	0	0	Ki67+	1453.53582946 1948.78900002
-1	0	0	Ki67+	1720.08046903 1173.28962217
-1	0	0	Ki67+	445.367204206 85.150763306
-1	0	0	Ki67+	1573.64605735 630.23082466
-1	0	0	Ki67+	242.077722309 1327.92564055
-1	0	0	Ki67+	2126.52655012 1048.93411381
-1	0	0	Ki67+	932.835464904 2123.174783
-1	0	0	Ki67+	1032.77795464 989.177495606
-1	0	0	Ki67+	189.540265608 1644.79085524
-1	0	0	Ki67+	1861.74781005 1112.75928012
-1	0	0	Ki67+	1035.14417764 1752.36123956
-1	0	0	Ki67+	920.171509419 1602.3203982
-1	0	0	Ki67+	201.912030013 1858.29782854
-1	0	0	Ki67+	1414.13954107 301.129575676
-1	0	0	Ki67+	1431.13670916 1448.45730898
-1	0	0	Ki67+	1150.18905294 1647.92614755
-1	0	0	Ki67+	2077.02010385 2005.97021471
-1	0	0	Ki67+	264.741667677 45.9595698812
-1	0	0	Ki67+	623.738566936 1916.828942
-1	0	0	Ki67+	704.581372496 765.503734722
-1	0	0	Ki67+	73.1551084835 855.917660668
-1	0	0	Ki67+	1400.45929402 755.316322113
-1	0	0	Ki67+	418.420217225 1794.26390751
-1	0	0	Ki67+	369.619438647 2089.91772691
-1	0	0	Ki67+	1980.44772348 582.308088899
-1	0	0	Ki67+	1026.90007606 1559.62396792
-1	0	0	Ki67+	242.062866881 1865.72721885
-1	0	0	Ki67+	925.49508956 732.58162914
-1	0	0	Ki67+	1653.65883664 149.968625238
-1	0	0	Ki67+	1951.77990542 1155.35048614
-1	0	0	Ki67+	1427.96806815 1800.4872398
-1	0	0	Ki67+	1131.12316891 906.254327322
-1	0	0	Ki67+	1784.17666824 1179.40747215
-1	0	0	Ki67+	469.181827592 1407.63263246
-1	0	0	Ki67+	774.684512902 298.534451854
-1	0	0	Ki67+	1807.28856346 1613.85396045
-1	0	0	Ki67+	1991.75538841 1932.69721205
-1	0	0	Ki67+	1894.02215166 954.212936973
-1	0	0	Ki67+	203.285130063 1710.61409819
-1	0	0	Ki67+	98.9333547138 321.217956745
-1	0	0	Ki67+	837.876384285 24.8937790698
-1	0	0	Ki67+	1887.38704615 553.698296873
-1	0	0	Ki67+	617.27681667 1161.06529324
-1	0	0	Ki67+	2014.03245984 1154.83522974
-1	0	0	Ki67+	2024.01389308 213.449083498
-1	0	0	Ki67+	1199.11774776 164.874852313
-1	0	0	Ki67+	1085.11752082 1489.01209363
-1	0	0	Ki67+	506.991442615 1598.0248837
-1	0	0	Ki67+	28.4255967125 1873.11330408
-1	0	0	Ki67+	897.222530029 760.231002693
-1	0	0	Ki67+	1833.96499411 1308.02748211
-1	0	0	Ki67+	1845.83329676 1823.98286199
-1	0	0	Ki67+	1184.53056395 1050.18692105
-1	0	0	Ki67+	625.570574873 1297.33476432
-1	0	0	Ki67+	1870.41049149 1062.60608027
-1	0	0	Ki67+	1663.80179699 1448.22758157
-1	0	0	Ki67+	864.535693196 918.344448751
-1	0	0	Ki67+	1303.99640736 1387.34438069
-1	0	0	Ki67+	1697.17000326 643.797507522
-1	0	0	Ki67+	1366.3086593 1365.59473871
-1	0	0	Ki67+	657.911432409 654.338124346
-1	0	0	Ki67+	336.862315428 701.135885969
-1	0	0	Ki67+	1504.47770513 181.412566694
-1	0	0	Ki67+	1412.24084813 895.295884239
-1	0	0	Ki67+	1388.91460092 1547.5543049
-1	0	0	Ki67+	1936.02647232 238.864715933
-1	0	0	Ki67+	836.639885059 966.785062118
-1	0	0	Ki67+	389.020614505 1150.72408699
-1	0	0	Ki67+	342.238627333 1502.61266191
-1	0	0	Ki67+	594.324427503 1023.15193713
-1	0	0	Ki67+	926.888866396 1116.77458409
-1	0	0	Ki67+	1050.88724186 1628.52389155
-1	0	0	Ki67+	1792.52265952 481.184463927
-1	0	0	Ki67+	548.985080384 585.815822057
-1	0	0	Ki67+	1366.81617972 1691.19158198
-1	0	0	Ki67+	218.091635252 1194.88361705
-1	0	0	Ki67+	2146.32896465 140.955589282
-1	0	0	Ki67+	1461.29577369 1561.41880325
-1	0	0	Ki67+	617.332359351 110.701988345
-1	0	0	Ki67+	1410.01517015 1027.20405377
-1	0	0	Ki67+	435.675767116 325.651619193
-1	0	0	Ki67+	1611.30552062 1817.76306369
-1	0	0	Ki67+	1613.28891187 2068.67083974
-1	0	0	Ki67+	1753.50234939 1184.56925457
-1	0	0	Ki67+	797.984609272 1743.82226582
-1	0	0	Ki67+	1458.58891166 1816.89536028
-1	0	0	Ki67+	394.318862935 943.773724017
-1	0	0	Ki67+	86.3489996146 1232.2940993
-1	0	0	Ki67+	788.597506882 252.466011125
-1	0	0	Ki67+	1683.88389462 2124.42599584
-1	0	0	Ki67+	2030.36610931 1992.14482615
-1	0	0	Ki67+	1053.92601062 565.025593394
-1	0	0	Ki67+	1601.03649731 1940.77919721
-1	0	0	Ki67+	304.610911702 1935.20232542
-1	0	0	Ki67+	1325.96999454 453.342613377
-1	0	0	Ki67+	2133.26890931 1538.64227417
-1	0	0	Ki67+	1154.87716761 1732.09359969
-1	0	0	Ki67+	1093.31867046 715.342900759
-1	0	0	Ki67+	536.830938306 37.0184424795
-1	0	0	Ki67+	967.71921684 1339.54780023
-1	0	0	Ki67+	1404.05541007 957.116512052
-1	0	0	Ki67+	1649.9762289 1154.49296747
-1	0	0	Ki67+	1182.25494486 571.845976592
-1	0	0	Ki67+	1647.95940764 1364.01989377
-1	0	0	Ki67+	95.0390469885 1473.25393464
-1	0	0	Ki67+	1552.59458953 57.0929050444
-1	0	0	Ki67+	1382.34531192 1393.99287216
-1	0	0	Ki67+	1462.86536834 1002.28150884
-1	0	0	Ki67+	1749.97564287 2007.53892194
-1	0	0	Ki67+	1723.23820921 1852.76180148
-1	0	0	Ki67+	1004.13326806 1059.96871442
-1	0	0	Ki67+	1163.47756542 441.121676515
-1	0	0	Ki67+	1835.72811891 1432.48951377
-1	0	0	Ki67+	964.703080989 9.53583235494
-1	0	0	Ki67+	220.046912506 374.649378801
-1	0	0	Ki67+	1226.37747175 1258.27184948
-1	0	0	Ki67+	813.76035504 1550.05623176
-1	0	0	Ki67+	1359.31191441 511.413674017
-1	0	0	Ki67+	1314.83685898 656.916381605
-1	0	0	Ki67+	1291.9602659 956.651513495
-1	0	0	Ki67+	421.04959478 414.283927539
-1	0	0	Ki67+	1489.15569664 66.8444689269
-1	0	0	Ki67+	903.532143713 425.564712137
-1	0	0	Ki67+	1619.74662874 1242.86794471
-1	0	0	Ki67+	32.6901839445 1132.15476909
-1	0	0	Ki67+	1372.66455295 1589.37677033
-1	0	0	Ki67+	374.138115231 1384.8713143
-1	0	0	Ki67+	653.033226805 1588.33968991
-1	0	0	Ki67+	1864.57485597 2105.27538303
-1	0	0	Ki67+	1962.76645584 70.531109108
-1	0	0	Ki67+	1721.37261974 618.188426481
-1	0	0	Ki67+	350.175616273 1002.81892222
-1	0	0	Ki67+	471.312933708 1111.74889868
-1	0	0	Ki67+	273.471890775 1469.39059081
-1	0	0	Ki67+	1584.97271599 823.982448056
-1	0	0	Ki67+	1896.45981281 670.35887646
-1	0	0	Ki67+	960.338534327 1852.58398279
-1	0	0	Ki67+	213.611812333 1877.23326263
-1	0	0	Ki67+	370.700641239 1297.31493925
-1	0	0	Ki67+	1225.44877956 373.038672779
-1	0	0	Ki67+	549.004442156 392.189526322
-1	0	0	Ki67+	1009.6627234 2082.69977287
-1	0	0	Ki67+	480.6946572 1997.5801217
-1	0	0	Ki67+	274.206213885 1506.37567939
-1	0	0	Ki67+	1734.6511667 2149.36915885
-1	0	0	Ki67+	418.975326123 1710.5391376
-1	0	0	Ki67+	1608.61478931 250.597959921
-1	0	0	Ki67+	248.609783325 969.36882023
-1	0	0	Ki67+	1918.06401506 1398.3544932
-1	0	0	Ki67+	1231.95953029 275.467769888
-1	0	0	Ki67+	1266.30556036 1480.60263985
-1	0	0	Ki67+	657.975375086 782.282791716
-1	0	0	Ki67+	775.135315142 736.991325218
-1	0	0	Ki67+	317.579328327 1291.89516721
-1	0	0	Ki67+	2034.64335862 1825.00601657
-1	0	0	Ki67+	919.830036513 1933.97120314
-1	0	0	Ki67+	804.796031557 965.519652625
-1	0	0	Ki67+	1039.40999271 243.605271351
-1	0	0	Ki67+	1291.54649798 564.219974271
-1	0	0	Ki67+	20.0875098084 608.648862634
-1	0	0	Ki67+	669.54996865 579.355142053
-1	0	0	Ki67+	979.901761396 1165.92938152
-1	0	0	Ki67+	1503.96779538 1123.55759182
-1	0	0	Ki67+	357.777194939 785.828786807
-1	0	0	Ki67+	465.58823165 1809.2616453
-1	0	0	Ki67+	863.514424224 449.564870568
-1	0	0	Ki67+	27.8456521328 1020.21361372
-1	0	0	Ki67+	1473.29036181 1092.64464947
-1	0	0	Ki67+	1243.2445642 1217.08283352
-1	0	0	Ki67+	1210.72089592 1924.28975283
-1	0	0	Ki67+	1903.70955181 988.093377749
-1	0	0	Ki67+	721.200107849 182.360462363
-1	0	0	Ki67+	1288.4774192 720.678101522
-1	0	0	Ki67+	2128.36076444 865.109407274
-1	0	0	Ki67+	363.560599079 65.8027181607
-1	0	0	Ki67+	1678.00949559 970.161223351
-1	0	0	Ki67+	950.537860995 494.952049384
-1	0	0	Ki67+	850.818991204 1629.31839721
-1	0	0	Ki67+	1133.54959534 1240.23891144
-1	0	0	Ki67+	455.232482663 433.788563452
-1	0	0	Ki67+	763.249798495 1821.29617113
-1	0	0	Ki67+	1410.04287363 652.475197441
-1	0	0	Ki67+	2055.21024649 1854.18446681
-1	0	0	Ki67+	579.606877833 1540.72765615
-1	0	0	Ki67+	1693.45617552 490.395120642
-1	0	0	Ki67+	182.407959914 971.933791014
-1	0	0	Ki67+	314.926782682 204.190657312
-1	0	0	Ki67+	249.400726226 726.742224394
-1	0	0	Ki67+	796.192100067 1414.25757081
-1	0	0	Ki67+	33.2280946853 1963.40312953
-1	0	0	Ki67+	1679.67501505 1509.33618176
-1	0	0	Ki67+	1948.11748755 852.278542965
-1	0	0	Ki67+	1352.29225018 394.657202785
-1	0	0	Ki67+	1228.80334849 690.444144169
-1	0	0	Ki67+	501.647838835 2135.84969677
-1	0	0	Ki67+	1861.90083689 222.682565
-1	0	0	Ki67+	554.372134228 55.9395430463
-1	0	0	Ki67+	2107.43216888 1173.5723953
-1	0	0	Ki67+	681.234783218 560.774527072
-1	0	0	Ki67+	2097.53017814 1035.78075366
-1	0	0	Ki67+	1985.57058735 1458.83823817
-1	0	0	Ki67+	686.413867288 1568.16914323
-1	0	0	Ki67+	523.048802155 1810.30030381
-1	0	0	Ki67+	392.432097304 1798.58179733
-1	0	0	Ki67+	418.592678394 1598.95275965
-1	0	0	Ki67+	174.384298366 433.011917842
-1	0	0	Ki67+	1049.81324808 1907.88603247
-1	0	0	Ki67+	261.01700089 1185.64087532
-1	0	0	Ki67+	1656.50749328 96.1559329624
-1	0	0	Ki67+	240.247985192 468.499762968
-1	0	0	Ki67+	1169.57995048 656.046822076
-1	0	0	Ki67+	266.578978953 294.173472105
-1	0	0	Ki67+	2138.27507599 669.075677437
-1	0	0	Ki67+	90.6435443856 1373.40967255
-1	0	0	Ki67+	204.507475951 677.289730672
-1	0	0	Ki67+	75.1838092682 831.041190089
-1	0	0	Ki67+	1720.06949177 2082.92022588
-1	0	0	Ki67+	1382.55199581 2065.16891917
-1	0	0	Ki67+	1809.66558642 1888.90691207
-1	0	0	Ki67+	1836.87403997 231.599013204
-1	0	0	Ki67+	846.518657696 78.7226731146
-1	0	0	Ki67+	1707.2787615 712.797965748
-1	0	0	Ki67+	550.830832558 505.33514078
-1	0	0	Ki67+	2014.00774762 131.926190849
-1	0	0	Ki67+	40.0003782201 699.436287546
-1	0	0	Ki67+	2096.49329095 401.679445105
-1	0	0	Ki67+	65.5154410788 659.257956758
-1	0	0	Ki67+	331.337671085 305.863956139
-1	0	0	Ki67+	2069.36455509 760.811088693
-1	0	0	Ki67+	559.038215389 1240.125807
-1	0	0	Ki67+	363.120996089 1604.42768631
-1	0	0	Ki67+	1297.2691387 1089.9161299
-1	0	0	Ki67+	151.200377981 1238.44650561
-1	0	0	Ki67+	35.9370358554 252.250143949
-1	0	0	Ki67+	285.770681285 249.776787993
-1	0	0	Ki67+	808.388558079 1850.38350158
-1	0	0	Ki67+	541.032524036 746.472376293
-1	0	0	Ki67+	1831.81831704 745.463895449
-1	0	0	Ki67+	1800.98053339 847.804167347
-1	0	0	Ki67+	574.144921957 318.943601879
-1	0	0	Ki67+	1677.17091832 2041.07989047
-1	0	0	Ki67+	1475.30349789 431.150324011
-1	0	0	Ki67+	1882.85889496 1297.52497233
-1	0	0	Ki67+	1910.87909565 1609.65600125
-1	0	0	Ki67+	238.609759969 1148.30141744
-1	0	0	Ki67+	609.646470519 202.76284343
-1	0	0	Ki67+	1027.09597459 622.833776761
-1	0	0	Ki67+	478.854242066 999.466446085
-1	0	0	Ki67+	489.035164097 1450.00085255
-1	0	0	Ki67+	1776.18121266 326.263831978
-1	0	0	Ki67+	685.877681688 65.5828880459
-1	0	0	Ki67+	30.7741999885 723.534439699
-1	0	0	Ki67+	1852.79229742 852.552048844
-1	0	0	Ki67+	1788.60884659 1723.18038297
-1	0	0	Ki67+	2078.37774568 589.214601161
-1	0	0	Ki67+	51.8504130433 235.814969386
-1	0	0	Ki67+	1672.97079854 1963.8383959
-1	0	0	Ki67+	1655.51802326 1646.54841408
-1	0	0	Ki67+	1749.55671569 16.3256969667
-1	0	0	Ki67+	1758.90135007 1149.11732116
-1	0	0	Ki67+	586.897372654 1923.69967859
-1	0	0	Ki67+	328.285418247 744.170143466
-1	0	0	Ki67+	789.34701978 997.410249579
-1	0	0	Ki67+	1606.25621895 1264.53418075
-1	0	0	Ki67+	606.145120768 1041.36285898
-1	0	0	Ki67+	898.048903728 558.098501004
-1	0	0	Ki67+	1140.49573947 1882.73322056
-1	0	0	Ki67+	1475.23487583 1258.52666089
-1	0	0	Ki67+	1694.49137577 458.209728242
-1	0	0	Ki67+	106.922633743 691.897045307
-1	0	0	Ki67+	1034.90402759 1288.02675793
-1	0	0	Ki67+	1646.97850316 1291.94741604
-1	0	0	Ki67+	1565.71162535 999.381190254
-1	0	0	Ki67+	859.827356377 1774.96684327
-1	0	0	Ki67+	411.462559268 215.178008911
-1	0	0	Ki67+	352.027264958 977.64832599
-1	0	0	Ki67+	243.150418023 389.915704986
-1	0	0	Ki67+	659.381500579 1319.08027938
-1	0	0	Ki67+	461.489001191 406.409887976
-1	0	0	Ki67+	1374.26936111 872.44941054
-1	0	0	Ki67+	698.563692218 1029.67848541
-1	0	0	Ki67+	558.402525856 1581.56938345
-1	0	0	Ki67+	794.586996534 319.662704013
-1	0	0	Ki67+	505.127669497 929.543876656
-1	0	0	Ki67+	1686.33132688 939.472929761
-1	0	0	Ki67+	748.991846323 679.507285258
-1	0	0	Ki67+	1288.52660906 859.426938125
-1	0	0	Ki67+	812.243216003 1575.86510111
-1	0	0	Ki67+	818.05887716 1939.11376175
-1	0	0	Ki67+	1289.17189371 199.428324697
-1	0	0	Ki67+	1838.08924292 43.9529832002
-1	0	0	Ki67+	399.185538431 919.65772923
-1	0	0	Ki67+	61.1607455347 1838.28182018
-1	0	0	Ki67+	1651.32695007 34.0107574304
-1	0	0	Ki67+	623.547539093 935.3965765
-1	0	0	Ki67+	85.2654618414 1846.88899266
-1	0	0	Ki67+	823.418631096 1483.38712802
-1	0	0	Ki67+	1004.90857974 1323.01971139
-1	0	0	Ki67+	891.077050608 186.363649908
-1	0	0	Ki67+	1933.85584875 917.700301933
-1	0	0	Ki67+	1204.01582111 1275.22347236
-1	0	0	Ki67+	316.625040301 2011.27752012
-1	0	0	Ki67+	190.881263793 1618.65117639
-1	0	0	Ki67+	1173.06615603 1529.84989771
-1	0	0	Ki67+	628.003245141 1958.00473952
-1	0	0	Ki67+	66.9278756415 1043.35043321
-1	0	0	Ki67+	729.534252211 363.641918425
-1	0	0	Ki67+	1755.36384418 89.2242749395
-1	0	0	Ki67+	23.3381739852 1076.26267844
-1	0	0	Ki67+	1001.61660896 550.468394422
-1	0	0	Ki67+	727.533482818 1535.61964434
-1	0	0	Ki67+	213.954809674 550.482004923
-1	0	0	Ki67+	35.1608391081 60.4100056479
-1	0	0	Ki67+	1799.36341907 1328.10994707
-1	0	0	Ki67+	1000.55563961 584.472492362
-1	0	0	Ki67+	300.044980797 1107.36812728
-1	0	0	Ki67+	2110.16808365 1541.77340323
-1	0	0	Ki67+	988.212847279 49.0376316047
-1	0	0	Ki67+	235.757667154 24.6522461143
-1	0	0	Ki67+	1961.72686962 2114.64314173
-1	0	0	Ki67+	1069.21944561 705.638530871
-1	0	0	Ki67+	2032.378336 831.966602233
-1	0	0	Ki67+	1736.70223185 186.081391389
-1	0	0	Ki67+	1938.15437034 314.438719628
-1	0	0	Ki67+	2075.49926546 1846.31466044
-1	0	0	Ki67+	1750.6851254 674.565479794
-1	0	0	Ki67+	1096.05393113 1084.94842151
-1	0	0	Ki67+	1761.46373491 1739.19868211
-1	0	0	Ki67+	1787.6713094 584.998232919
-1	0	0	Ki67+	452.799592568 516.05959043
-1	0	0	Ki67+	541.925592927 1034.86054306
-1	0	0	Ki67+	1674.144742 904.820177043
-1	0	0	Ki67+	303.704756623 61.1278682903
-1	0	0	Ki67+	45.6278107144 1823.02733037
-1	0	0	Ki67+	1312.95773122 610.004401737
-1	0	0	Ki67+	1123.43417953 741.304349335
-1	0	0	Ki67+	705.264609868 272.579713045
-1	0	0	Ki67+	1362.36996142 133.418941952
-1	0	0	Ki67+	864.01098343 712.338165221
-1	0	0	Ki67+	1088.59207083 107.441410481
-1	0	0	Ki67+	1828.02256422 1938.22006911
-1	0	0	Ki67+	917.23451987 687.72769939
-1	0	0	Ki67+	234.553886105 435.350993641
-1	0	0	Ki67+	2007.40885676 1611.01398699
-1	0	0	Ki67+	416.131343735 369.772604304
-1	0	0	Ki67+	1131.00852841 1036.68573202
-1	0	0	Ki67+	593.34120172 2009.18214442
-1	0	0	Ki67+	1865.93079349 1685.98680097
-1	0	0	Ki67+	917.389344311 457.089060832
-1	0	0	Ki67+	173.364870438 818.536125479
-1	0	0	Ki67+	1708.23775604 1927.15203668
-1	0	0	Ki67+	900.356372095 215.750787145
-1	0	0	Ki67+	1323.35173972 1749.994537
-1	0	0	Ki67+	1214.67405311 103.446259681
-1	0	0	Ki67+	362.695914752 42.1084452202
-1	0	0	Ki67+	558.928918713 79.8523409077
-1	0	0	Ki67+	1714.25779627 813.978801744
-1	0	0	Ki67+	1148.65360394 467.319468648
-1	0	0	Ki67+	1980.72597295 1982.34555655
-1	0	0	Ki67+	1520.44492581 1965.38215722
-1	0	0	Ki67+	771.174448108 1061.97395766
-1	0	0	Ki67+	788.71030185 1219.64402822
-1	0	0	Ki67+	1643.53040203 817.942251326
-1	0	0	Ki67+	208.956203537 1041.87725657
-1	0	0	Ki67+	1243.60369012 1622.4788742
-1	0	0	Ki67+	634.342210071 1197.84869415
-1	0	0	Ki67+	1195.14454599 1960.62854703
-1	0	0	Ki67+	1157.52166838 677.48662917
-1	0	0	Ki67+	2069.84241255 108.961308261
-1	0	0	Ki67+	516.113869466 986.403578083
-1	0	0	Ki67+	615.217172235 765.109512902
-1	0	0	Ki67+	1800.70848829 226.560307117
-1	0	0	Ki67+	249.001509267 537.714552417
-1	0	0	Ki67+	674.853464229 40.8012250537
-1	0	0	Ki67+	662.712029916 1486.42634112
-1	0	0	Ki67+	1675.90093008 1172.15490151
-1	0	0	Ki67+	368.477132287 2145.68458834
-1	0	0	Ki67+	1611.2987783 93.6293450279
-1	0	0	Ki67+	2099.89642091 1366.61053725
-1	0	0	Ki67+	299.221641619 2084.00541381
-1	0	0	Ki67+	1523.93296727 283.161159829
-1	0	0	Ki67+	734.294265158 1510.1295587
-1	0	0	Ki67+	1960.93196661 418.69505018
-1	0	0	Ki67+	1890.98332483 1974.78868717
-1	0	0	Ki67+	262.543189645 2005.68375815
-1	0	0	Ki67+	1922.47666002 1656.52647971
-1	0	0	Ki67+	896.417416256 909.195276656
-1	0	0	Ki67+	720.883719016 731.968318762
-1	0	0	Ki67+	1324.1521398 11.6834916993
-1	0	0	Ki67+	590.6706687 364.055954811
-1	0	0	Ki67+	66.0563590803 79.2507169933
-1	0	0	Ki67+	795.78897416 570.62189784
-1	0	0	Ki67+	373.003992946 627.940330911
-1	0	0	Ki67+	1852.06705277 1037.11406078
-1	0	0	Ki67+	2076.33701984 1374.27514565
-1	0	0	Ki67+	927.623833745 265.981547627
-1	0	0	Ki67+	2119.7873924 2057.97810343
-1	0	0	Ki67+	1363.11590372 2022.74961375
-1	0	0	Ki67+	309.060164728 1684.81677899
-1	0	0	Ki67+	1317.83979819 1170.34798559
-1	0	0	Ki67+	91.5179329681 2142.04000719
-1	0	0	Ki67+	1004.8147993 1173.90381723
-1	0	0	Ki67+	1082.90375037 1143.45228654
-1	0	0	Ki67+	1697.83897884 1638.47467579
-1	0	0	Ki67+	985.084340622 2041.01517641
-1	0	0	Ki67+	1604.03711545 849.721156146
-1	0	0	Ki67+	174.502613227 1271.875006
-1	0	0	Ki67+	623.326527199 10.3217663056
-1	0	0	Ki67+	1040.83678895 854.963791648
-1	0	0	Ki67+	270.829934174 1075.5927975
-1	0	0	Ki67+	883.850209929 2134.70443537
-1	0	0	Ki67+	1145.3416571 573.64455381
-1	0	0	Ki67+	462.062188911 717.646154799
-1	0	0	Ki67+	1300.1956897 1832.57574952
-1	0	0	Ki67+	1760.27567485 1879.89819172
-1	0	0	Ki67+	1410.82895799 838.399729672
-1	0	0	Ki67+	762.817974949 1709.00357251
-1	0	0	Ki67+	297.030417413 990.94581468
-1	0	0	Ki67+	2093.94594744 718.409619728
-1	0	0	Ki67+	126.870959211 1874.18823481
-1	0	0	Ki67+	1976.34714187 1394.67208743
-1	0	0	Ki67+	1449.25985122 1205.00607686
-1	0	0	Ki67+	1650.74259897 1205.58709228
-1	0	0	Ki67+	206.070673404 1496.82111223
-1	0	0	Ki67+	744.694648473 1877.59545371
-1	0	0	Ki67+	1983.05358809 704.773873302
-1	0	0	Ki67+	563.326362439 1266.74716465
-1	0	0	Ki67+	438.903877529 1225.55521845
-1	0	0	Ki67+	1030.11047722 1053.82028366
-1	0	0	Ki67+	1358.74065985 1641.92536218
-1	0	0	Ki67+	1148.80129699 1341.18288796
-1	0	0	Ki67+	2086.15733929 1947.64535878
-1	0	0	Ki67+	820.19929817 2142.7122098
-1	0	0	Ki67+	967.37236524 88.9581224393
-1	0	0	Ki67+	1724.97073872 1102.35197906
-1	0	0	Ki67+	181.959528739 65.2177155903
-1	0	0	Ki67+	1662.33105984 585.363112267
-1	0	0	Ki67+	1712.41906365 978.763705171
-1	0	0	Ki67+	918.43953915 1886.5162693
-1	0	0	Ki67+	629.134723568 1066.28525095
-1	0	0	Ki67+	1922.67372454 155.333783996
-1	0	0	Ki67+	1879.76691391 1591.34371746
-1	0	0	Ki67+	1015.18153326 2026.9905096
-1	0	0	Ki67+	2020.42581235 1467.91211275
-1	0	0	Ki67+	2140.54876996 724.477326479
-1	0	0	Ki67+	1198.50287731 1453.47124206
-1	0	0	Ki67+	709.300962267 1858.28020306
-1	0	0	Ki67+	1278.15169744 695.574987058
-1	0	0	Ki67+	778.995124621 839.216719372
-1	0	0	Ki67+	130.815888007 1700.37928519
-1	0	0	Ki67+	8.30729129229 440.866580681
-1	0	0	Ki67+	349.237493838 1780.89180947
-1	0	0	Ki67+	1014.95791015 496.90741351
-1	0	0	Ki67+	392.365009046 1101.99725337
-1	0	0	Ki67+	654.174130159 1772.38536016
-1	0	0	Ki67+	813.046606238 1770.13278706
-1	0	0	Ki67+	588.06677348 222.872979207
-1	0	0	Ki67+	634.803803027 1454.73449857
-1	0	0	Ki67+	182.882475796 1192.28439893
-1	0	0	Ki67+	1617.10722575 1537.49766051
-1	0	0	Ki67+	1400.03117836 214.437606047
-1	0	0	Ki67+	1834.60659695 177.035051381
-1	0	0	Ki67+	1644.22119853 1864.05275628
-1	0	0	Ki67+	1265.31243367 119.029173642
-1	0	0	Ki67+	1852.63712141 2133.38145909
-1	0	0	Ki67+	1884.14838331 1751.51410629
-1	0	0	Ki67+	1149.71451485 296.789464013
-1	0	0	Ki67+	545.306729117 1097.33785823
-1	0	0	Ki67+	1158.27888512 922.651339029
-1	0	0	Ki67+	2132.96708584 434.026206534
-1	0	0	Ki67+	1315.05516201 923.33816584
-1	0	0	Ki67+	1513.79925631 426.860475151
-1	0	0	Ki67+	1841.58714181 1204.53034031
-1	0	0	Ki67+	212.363193657 1450.61859083
-1	0	0	Ki67+	364.804489424 1954.92694668
-1	0	0	Ki67+	1382.96901882 89.0132427879
-1	0	0	Ki67+	1305.05823081 297.223857469
-1	0	0	Ki67+	1974.63612748 1719.45026386
-1	0	0	Ki67+	1440.45187099 818.960112961
-1	0	0	Ki67+	2097.32625607 1479.80070326
-1	0	0	Ki67+	119.65121985 998.324703276
-1	0	0	Ki67+	1293.97320534 86.3565142735
-1	0	0	Ki67+	1826.01070327 1006.2228781
-1	0	0	Ki67+	141.13562184 1789.46712001
-1	0	0	Ki67+	315.786534844 1747.93098581
-1	0	0	Ki67+	85.9644176137 192.997451557
-1	0	0	Ki67+	1823.6906081 1337.57512963
-1	0	0	Ki67+	176.324229852 1496.95165641
-1	0	0	Ki67+	1451.83569789 1156.67967931
-1	0	0	Ki67+	1256.04671852 1356.14886905
-1	0	0	Ki67+	2063.10888507 440.1422108
-1	0	0	Ki67+	123.759208709 1722.77638307
-1	0	0	Ki67+	868.308761199 1898.56621284
-1	0	0	Ki67+	797.740973217 862.223971952
-1	0	0	Ki67+	88.8728103002 292.422335743
-1	0	0	Ki67+	2098.76782847 1628.76792304
-1	0	0	Ki67+	2042.00525255 1731.91195164
-1	0	0	Ki67+	1122.59152153 1607.04017553
-1	0	0	Ki67+	1735.49297365 1730.77875143
-1	0	0	Ki67+	116.840726434 1413.11408896
-1	0	0	Ki67+	644.015413561 1726.59182905
-1	0	0	Ki67+	1374.73326942 267.968534435
-1	0	0	Ki67+	1942.28890191 781.055285354
-1	0	0	Ki67+	121.735687389 506.401002488
-1	0	0	Ki67+	744.133249279 1187.75598821
-1	0	0	Ki67+	1439.29358509 1777.38210917
-1	0	0	Ki67+	2027.38921405 1683.5619211
-1	0	0	Ki67+	1664.3716393 736.673958637
-1	0	0	Ki67+	207.113149234 1904.98568562
-1	0	0	Ki67+	882.935064861 21.6578194362
-1	0	0	Ki67+	538.297543363 13.6670753166
-1	0	0	Ki67+	1898.98990837 100.882831641
-1	0	0	Ki67+	1369.81194083 682.297512147
-1	0	0	Ki67+	1749.2999876 1075.32488591
-1	0	0	Ki67+	1142.71458073 959.081329377
-1	0	0	Ki67+	1197.22479963 448.085561887
-1	0	0	Ki67+	681.740144426 535.32980973
-1	0	0	Ki67+	125.896030726 1326.9592044
-1	0	0	Ki67+	154.493492652 1989.28528474
-1	0	0	Ki67+	2081.88784982 1163.95644367
-1	0	0	Ki67+	1643.91693642 570.748746822
-1	0	0	Ki67+	804.41706317 1913.66307173
-1	0	0	Ki67+	174.010055973 1872.31701977
-1	0	0	Ki67+	1335.63088809 1621.60832331
-1	0	0	Ki67+	693.545801304 1081.28557074
-1	0	0	Ki67+	1516.38103258 607.35420677
-1	0	0	Ki67+	1883.13073046 368.425983806
-1	0	0	Ki67+	1463.73236793 935.4258289
-1	0	0	Ki67+	55.447794048 720.144244543
-1	0	0	Ki67+	2009.20466011 1426.48942879
-1	0	0	Ki67+	1753.82420556 227.492146816
-1	0	0	Ki67+	1659.90050566 1837.09380894
-1	0	0	Ki67+	743.367561123 1990.13189071
-1	0	0	Ki67+	281.765792577 212.986601445
-1	0	0	Ki67+	1504.59973928 803.572955983
-1	0	0	Ki67+	1103.86767362 1624.33198037
-1	0	0	Ki67+	916.464399716 1181.02441814
-1	0	0	Ki67+	978.926216164 1236.5622226
-1	0	0	Ki67+	925.668100795 1213.32952761
-1	0	0	Ki67+	885.702916961 1637.22816043
-1	0	0	Ki67+	740.606491379 995.9818519
-1	0	0	Ki67+	876.374980301 1086.61029298
-1	0	0	Ki67+	1194.02357914 1825.75766168
-1	0	0	Ki67+	1758.38440295 1228.25852214
-1	0	0	Ki67+	1269.86170261 870.717670868
-1	0	0	Ki67+	2057.09731621 626.678480102
-1	0	0	Ki67+	2045.70297614 968.41713742
-1	0	0	Ki67+	1453.45385993 259.664499445
-1	0	0	Ki67+	1345.75577906 576.4240103
-1	0	0	Ki67+	155.005662012 1029.5245641
-1	0	0	Ki67+	1593.40191383 1367.52827656
-1	0	0	Ki67+	1240.36823158 2018.38775486
-1	0	0	Ki67+	1201.25939469 826.138537432
-1	0	0	Ki67+	1765.73446102 1284.20920024
-1	0	0	Ki67+	618.067082509 68.5981050073
-1	0	0	Ki67+	148.185453538 2014.15886866
-1	0	0	Ki67+	1581.97792073 100.520205114
-1	0	0	Ki67+	1127.34699293 125.829156031
-1	0	0	Ki67+	1789.97407026 1209.79001954
-1	0	0	Ki67+	1618.1220294 635.616175714
-1	0	0	Ki67+	686.228644271 1502.75527026
-1	0	0	Ki67+	1090.79501895 1865.71202183
-1	0	0	Ki67+	1931.33842668 1428.28490205
-1	0	0	Ki67+	2072.5464639 931.224201408
-1	0	0	Ki67+	1643.64796928 279.970309684
-1	0	0	Ki67+	1623.6287575 1426.54482429
-1	0	0	Ki67+	1215.95489474 1649.01462412
-1	0	0	Ki67+	506.884686484 1273.58645216
-1	0	0	Ki67+	714.679133992 1616.72053024
-1	0	0	Ki67+	332.973204137 1874.9445629
-1	0	0	Ki67+	99.0512873534 719.001515911
-1	0	0	Ki67+	1470.71159832 213.986488752
-1	0	0	Ki67+	1617.36242676 712.20511566
-1	0	0	Ki67+	143.035604902 193.969722132
-1	0	0	Ki67+	1524.71461032 817.944381971
-1	0	0	Ki67+	274.055121343 1942.35778706
-1	0	0	Ki67+	787.863161946 1508.09825161
-1	0	0	Ki67+	573.737980742 628.059255112
-1	0	0	Ki67+	1590.31174351 1573.71495717
-1	0	0	Ki67+	1273.2002169 525.100023792
-1	0	0	Ki67+	438.667896419 53.2168288315
-1	0	0	Ki67+	2123.34238793 790.148216214
-1	0	0	Ki67+	696.5677744 1164.07746195
-1	0	0	Ki67+	1775.78185253 1836.94396027
-1	0	0	Ki67+	29.4225417852 778.187430781
-1	0	0	Ki67+	888.934719103 1004.95830509
-1	0	0	Ki67+	1792.89249053 360.200341004
-1	0	0	Ki67+	2055.42169614 257.793780078
-1	0	0	Ki67+	577.72888659 1845.05417259
-1	0	0	Ki67+	1724.82400502 1342.68378073
-1	0	0	Ki67+	505.404392665 907.935868334
-1	0	0	Ki67+	1185.02467698 766.161867267
-1	0	0	Ki67+	193.876967362 508.280155985
-1	0	0	Ki67+	1968.65602794 529.255157742
-1	0	0	Ki67+	827.410577612 1387.03370383
-1	0	0	Ki67+	2058.83943071 230.309159023
-1	0	0	Ki67+	1619.57289475 168.170636417
-1	0	0	Ki67+	647.459706036 1562.8479334
-1	0	0	Ki67+	1535.87248413 523.493928166
-1	0	0	Ki67+	767.609481838 442.47772564
-1	0	0	Ki67+	1109.15126144 1243.93343742
-1	0	0	Ki67+	1386.07291086 1877.42655119
-1	0	0	Ki67+	663.046522976 346.924087975
-1	0	0	Ki67+	232.767836971 1106.27550622
-1	0	0	Ki67+	1052.90375322 364.305737205
-1	0	0	Ki67+	316.925069122 2042.79414315
-1	0	0	Ki67+	1250.43911143 142.805740706
-1	0	0	Ki67+	720.463658848 1950.05099531
-1	0	0	Ki67+	1724.55671797 2128.76023879
-1	0	0	Ki67+	1584.41339954 229.795077795
-1	0	0	Ki67+	331.782884866 1722.96568164
-1	0	0	Ki67+	2097.70006532 556.025052571
-1	0	0	Ki67+	2049.21517369 719.692323917
-1	0	0	Ki67+	381.591751679 771.7874344
-1	0	0	Ki67+	2092.03449574 2078.39066416
-1	0	0	Ki67+	1043.93197815 694.972807468
-1	0	0	Ki67+	704.079836432 1550.19004602
-1	0	0	Ki67+	1817.38666887 1249.07871396
-1	0	0	Ki67+	2057.31669253 1561.40901539
-1	0	0	Ki67+	177.539959332 1474.38513379
-1	0	0	Ki67+	1150.09257733 418.467201484
-1	0	0	Ki67+	402.376598336 1058.45848433
-1	0	0	Ki67+	2004.55141232 1208.8750634
-1	0	0	Ki67+	423.981992518 1761.22152352
-1	0	0	Ki67+	438.117682065 852.573258605
-1	0	0	Ki67+	575.030651069 1613.61038995
-1	0	0	Ki67+	676.912535781 1800.4271958
-1	0	0	Ki67+	675.999885175 1354.16058892
-1	0	0	Ki67+	1912.93926177 553.270031741
-1	0	0	Ki67+	2061.40129039 569.030742702
-1	0	0	Ki67+	1672.44065326 278.247266216
-1	0	0	Ki67+	924.12999183 1398.6563967
-1	0	0	Ki67+	2059.42309311 649.876735105
-1	0	0	Ki67+	2093.29462262 479.314539887
-1	0	0	Ki67+	1617.26321864 471.361849557
-1	0	0	Ki67+	748.302709461 1786.90996917
-1	0	0	Ki67+	257.31430498 1761.9789285
-1	0	0	Ki67+	1347.37459987 482.603806109
-1	0	0	Ki67+	1045.60292845 1532.20613265
-1	0	0	Ki67+	14.0025097252 1513.90532087
-1	0	0	Ki67+	1222.1862522 1533.70219495
-1	0	0	Ki67+	330.360750934 656.356587368
-1	0	0	Ki67+	696.220084361 2068.05021683
-1	0	0	Ki67+	1485.45506809 1911.48056848
-1	0	0	Ki67+	1478.29416958 1838.35620195
-1	0	0	Ki67+	47.9919214493 922.97736558
-1	0	0	Ki67+	1899.82154838 289.312723268
-1	0	0	Ki67+	15.1050369817 414.36126101
-1	0	0	Ki67+	164.1994835 1613.96682886
-1	0	0	Ki67+	1921.34793383 663.923743643
-1	0	0	Ki67+	1397.66960736 1219.68917266
-1	0	0	Ki67+	271.404800568 759.455607559
-1	0	0	Ki67+	789.220565749 1363.82053406
-1	0	0	Ki67+	1119.06436081 2051.28892065
-1	0	0	Ki67+	1271.86054664 1415.71296079
-1	0	0	Ki67+	1324.80526956 2136.70157774
-1	0	0	Ki67+	1755.72579552 1349.72299411
-1	0	0	Ki67+	2037.84919932 422.960552311
-1	0	0	Ki67+	287.080117669 584.583715761
-1	0	0	Ki67+	1147.05052627 1957.07291759
-1	0	0	Ki67+	1244.27357207 1392.91210446
-1	0	0	Ki67+	34.4210502603 94.5459785341
-1	0	0	Ki67+	1073.83931586 1233.42381379
-1	0	0	Ki67+	310.059672008 603.830876185
-1	0	0	Ki67+	2070.43378389 1718.75962813
-1	0	0	Ki67+	266.275042365 1358.19162588
-1	0	0	Ki67+	1649.45142263 1075.12264499
-1	0	0	Ki67+	870.366367602 406.420372209
-1	0	0	Ki67+	1617.4936369 1723.46894863
-1	0	0	Ki67+	1846.76293007 388.276703943
-1	0	0	Ki67+	2102.5815245 1691.16668471
-1	0	0	Ki67+	339.470029254 485.527956793
-1	0	0	Ki67+	174.703450892 2079.31283834
-1	0	0	Ki67+	1625.4276771 1461.2444997
-1	0	0	Ki67+	1199.79790441 890.856180158
-1	0	0	Ki67+	1241.09408541 1329.19185584
-1	0	0	Ki67+	1138.58562225 1463.05049637
-1	0	0	Ki67+	1729.18601814 1787.97613089
-1	0	0	Ki67+	1463.46992354 1674.07529415
-1	0	0	Ki67+	324.384174555 104.429184263
-1	0	0	Ki67+	730.127520814 148.1046384
-1	0	0	Ki67+	383.03895096 1760.89908973
-1	0	0	Ki67+	422.815377084 1178.64368475
-1	0	0	Ki67+	859.945475247 1066.86500328
-1	0	0	Ki67+	155.79817939 554.318628551
-1	0	0	Ki67+	357.814768343 1857.6088893
-1	0	0	Ki67+	537.89937696 1517.47457485
-1	0	0	Ki67+	1921.04784583 623.240890117
-1	0	0	Ki67+	1811.3667171 71.328281388
-1	0	0	Ki67+	802.358315892 805.230743717
-1	0	0	Ki67+	2144.18454321 300.724580057
-1	0	0	Ki67+	769.114186649 5.13222771108
-1	0	0	Ki67+	1078.22658198 1945.32956072
-1	0	0	Ki67+	768.339533669 970.457372614
-1	0	0	Ki67+	2059.25820321 790.510931627
-1	0	0	Ki67+	1619.17811053 507.52651868
-1	0	0	Ki67+	665.869366107 273.065199905
-1	0	0	Ki67+	2130.07009047 1373.69221267
-1	0	0	Ki67+	2056.36884859 1600.05347123
-1	0	0	Ki67+	1923.13106209 882.21229619
-1	0	0	Ki67+	122.598625005 1677.44039175
-1	0	0	Ki67+	118.744205235 930.09128073
-1	0	0	Ki67+	1767.79359253 516.11751463
-1	0	0	Ki67+	1648.50876611 1890.19879825
-1	0	0	Ki67+	452.07177679 1680.53849011
-1	0	0	Ki67+	12.6237651819 73.5856377781
-1	0	0	Ki67+	333.835579459 1664.75498983
-1	0	0	Ki67+	241.343436327 645.396705703
-1	0	0	Ki67+	426.908279468 1147.85587204
-1	0	0	Ki67+	1623.34110844 908.260383096
-1	0	0	Ki67+	1824.3298611 1098.47112587
-1	0	0	Ki67+	271.42602546 1722.98914341
-1	0	0	Ki67+	1158.44543745 1370.23453966
-1	0	0	Ki67+	1327.4050862 1431.81152894
-1	0	0	Ki67+	564.868123945 2065.70874323
-1	0	0	Ki67+	1392.55300882 1113.1514061
-1	0	0	Ki67+	927.638268713 1363.37445975
-1	0	0	Ki67+	465.989346354 1911.91629603
-1	0	0	Ki67+	1695.76893045 1759.81516122
-1	0	0	Ki67+	575.568084516 1639.31375822
-1	0	0	Ki67+	750.952309768 1363.1522639
-1	0	0	Ki67+	2006.77703152 52.5742984747
-1	0	0	Ki67+	2129.05058978 514.297234328
-1	0	0	Ki67+	34.4145120236 1842.52571917
-1	0	0	Ki67+	779.973805664 2039.52771149
-1	0	0	Ki67+	880.520447469 1934.20978324
-1	0	0	Ki67+	666.594754855 1698.1694823
-1	0	0	Ki67+	2057.05848167 466.042930082
-1	0	0	Ki67+	604.093648104 889.586280026
-1	0	0	Ki67+	1028.98667228 363.889938751
-1	0	0	Ki67+	1084.47142446 1694.37570136
-1	0	0	Ki67+	2073.08449133 158.909817376
-1	0	0	Ki67+	429.621107453 1254.85173849
-1	0	0	Ki67+	382.637127484 892.202759065
-1	0	0	Ki67+	1907.70617844 76.0031564199
-1	0	0	Ki67+	962.649595691 225.000557231
-1	0	0	Ki67+	652.43378357 376.955661304
-1	0	0	Ki67+	1914.6233914 847.067623356
-1	0	0	Ki67+	502.094602998 446.481233035
-1	0	0	Ki67+	107.076537423 251.744733526
-1	0	0	Ki67+	2005.56545699 2064.25105109
-1	0	0	Ki67+	1382.55570268 349.209560155
-1	0	0	Ki67+	374.10399273 595.061467477
-1	0	0	Ki67+	1537.52225008 1491.97188675
-1	0	0	Ki67+	1895.05607945 1374.66168998
-1	0	0	Ki67+	29.3524850993 1256.28131063
-1	0	0	Ki67+	1116.78368017 145.525710538
-1	0	0	Ki67+	1772.8349359 245.864315406
-1	0	0	Ki67+	1311.09672021 1140.55602418
-1	0	0	Ki67+	884.924462832 951.424146206
-1	0	0	Ki67+	1162.05733569 1005.14479037
-1	0	0	Ki67+	1256.65872277 2072.61991233
-1	0	0	Ki67+	1974.72050866 326.868980085
-1	0	0	Ki67+	595.626133236 2087.69260269
-1	0	0	Ki67+	1238.27716552 209.330795387
-1	0	0	Ki67+	1437.81930555 1998.05231988
-1	0	0	Ki67+	671.14558088 1630.06583238
-1	0	0	Ki67+	99.6536098629 847.205854811
-1	0	0	Ki67+	125.429791785 1516.46092789
-1	0	0	Ki67+	308.342341482 512.282768893
-1	0	0	Ki67+	1607.83179914 411.241273118
-1	0	0	Ki67+	1288.61264028 751.413667152
-1	0	0	Ki67+	317.724871169 975.471933399
-1	0	0	Ki67+	612.565900395 145.801389799
-1	0	0	Ki67+	1829.35003507 1149.37909779
-1	0	0	Ki67+	362.80220985 868.188750999
-1	0	0	Ki67+	6.52380028345 1363.075229
-1	0	0	Ki67+	627.023286961 1706.19496991
-1	0	0	Ki67+	1749.7243432 793.458388065
-1	0	0	Ki67+	853.837878528 1247.19452973
-1	0	0	Ki67+	1518.82034413 1909.14688148
-1	0	0	Ki67+	1694.31144229 87.5879881393
-1	0	0	Ki67+	1189.23565533 1734.4678926
-1	0	0	Ki67+	1296.02094082 1461.91271763
-1	0	0	Ki67+	259.796643529 1676.66140084
-1	0	0	Ki67+	990.2630127 2130.22756561
-1	0	0	Ki67+	2056.85146883 1112.75086122
-1	0	0	Ki67+	510.384119434 157.80223989
-1	0	0	Ki67+	2011.58205494 1975.15716089
-1	0	0	Ki67+	1303.60408629 2013.3175735
-1	0	0	Ki67+	478.83806536 2128.10737781
-1	0	0	Ki67+	458.365376511 835.872516816
-1	0	0	Ki67+	914.637541985 367.561388612
-1	0	0	Ki67+	596.271084706 797.52547654
-1	0	0	Ki67+	2061.7797743 1214.57990153
-1	0	0	Ki67+	1568.69132236 505.141433289
-1	0	0	Ki67+	958.964082817 980.421943726
-1	0	0	Ki67+	1602.57074026 1217.2900434
-1	0	0	Ki67+	666.755547195 2038.24286973
-1	0	0	Ki67+	1348.53257521 1994.02874284
-1	0	0	Ki67+	863.154270142 543.651724509
-1	0	0	Ki67+	1540.36317898 2015.93179777
-1	0	0	Ki67+	313.552348153 1075.50465461
-1	0	0	Ki67+	1443.51084974 650.997356514
-1	0	0	Ki67+	1094.10678059 1921.91864658
-1	0	0	Ki67+	754.486113192 365.945881686
-1	0	0	Ki67+	2089.18841647 1421.84625872
-1	0	0	Ki67+	1030.11331541 301.097313102
-1	0	0	Ki67+	1052.80993912 527.507329705
-1	0	0	Ki67+	2142.24456556 61.18823611
-1	0	0	Ki67+	1317.97071372 980.338378919
-1	0	0	Ki67+	1607.96047219 1746.10645513
-1	0	0	Ki67+	227.61648777 1250.80760071
-1	0	0	CD3+/CD8+/Ki67+	2065.79674073 286.962505632
-1	0	0	CD3+/CD8+/Ki67+	1259.16600038 845.979461142
-1	0	0	CD3+/CD8+/Ki67+	195.688126636 992.375720761
-1	0	0	CD3+/CD8+/Ki67+	1698.16820974 789.713915468
-1	0	0	CD3+/CD8+/Ki67+	1463.45379351 824.057918065
-1	0	0	CD3+/CD8+/Ki67+	43.8334247209 1215.6789995
-1	0	0	CD3+/CD8+/Ki67+	211.085450174 1008.8308075
-1	0	0	CD3+/CD8+/Ki67+	1607.8715129 26.6977987654
-1	0	0	CD3+/CD8+/Ki67+	1038.12886306 778.733182447
-1	0	0	CD3+/CD8+/Ki67+	1555.68094253 2118.60859274
-1	0	0	CD3+/CD8+/Ki67+	2084.95292921 872.481732961
-1	0	0	CD3+/CD8+/Ki67+	1818.4826917 2003.88485434
-1	0	0	CD3+/CD8+/Ki67+	421.506087486 1888.13531177
-1	0	0	CD3+/CD8+/Ki67+	1566.2306792 679.007255641
-1	0	0	CD3+/CD8+/Ki67+	2090.04150963 265.281792809
-1	0	0	CD3+/CD8+/Ki67+	67.1173648128 617.746921705
-1	0	0	CD3+/CD8+/Ki67+	355.412233755 1039.16447526
-1	0	0	CD3+/CD8+/Ki67+	488.274364195 1769.74374544
-1	0	0	CD3+/CD8+/Ki67+	1218.05852173 1015.1543347
-1	0	0	CD3+/CD8+/Ki67+	554.540268717 1917.47831607
-1	0	0	CD3+/CD8+/Ki67+	1346.85557788 1311.4288465
-1	0	0	CD3+/CD8+/Ki67+	640.328634222 1258.3087159
-1	0	0	CD3+/CD8+/Ki67+	242.971796208 2077.56150596
-1	0	0	CD3+/CD8+/Ki67+	711.29136687 828.264284331
-1	0	0	CD3+/CD8+/Ki67+	1435.45524233 759.906598621
-1	0	0	CD3+/CD8+/Ki67+	1299.8086512 1313.14348747
-1	0	0	CD3+/CD8+/Ki67+	1896.06010244 815.459886048
-1	0	0	CD3+/CD8+/Ki67+	585.948789886 1358.8465628
-1	0	0	CD3+/CD8+/Ki67+	1941.34902913 1818.51191379
-1	0	0	CD3+/CD8+/Ki67+	1846.2459703 317.562901439
-1	0	0	CD3+/CD8+/Ki67+	291.131727302 1894.09294737
-1	0	0	CD3+/CD8+/Ki67+	1709.97542144 1983.8315898
-1	0	0	CD3+/CD8+/Ki67+	635.149786951 1377.42845528
-1	0	0	CD3+/CD8+/Ki67+	878.326476056 830.187223083
-1	0	0	CD3+/CD8+/Ki67+	2091.45372659 519.161019501
-1	0	0	CD3+/CD8+/Ki67+	852.92802927 1334.73868341
-1	0	0	CD3+/CD8+/Ki67+	1998.65624431 355.490280002
-1	0	0	CD3+/CD8+/Ki67+	1119.27299412 244.83369979
-1	0	0	CD3+/CD8+/Ki67+	582.93570753 431.467880478
-1	0	0	CD3+/CD8+/Ki67+	44.8119986788 985.58644939
-1	0	0	CD3+/CD8+/Ki67+	1960.4994687 1356.37460761
-1	0	0	CD3+/CD8+/Ki67+	450.880966686 946.480043026
-1	0	0	CD3+/CD8+/Ki67+	1029.00820002 397.362073923
-1	0	0	CD3+/CD8+/Ki67+	1853.02393494 921.614704797
-1	0	0	CD3+/CD8+/Ki67+	1659.06987947 777.46366182
-1	0	0	CD3+/CD8+/Ki67+	1993.95081316 777.038374268
-1	0	0	CD3+/CD8+/Ki67+	135.879722741 2123.93689217
-1	0	0	CD3+/CD8+/Ki67+	1410.14381297 1061.26494817
-1	0	0	CD3+/CD8+/Ki67+	425.723326637 1545.02561624
-1	0	0	CD3+/CD8+/Ki67+	1555.1459389 174.631569146
#EOF
