# Supplementary material for: Data-Driven Discovery of Immune Contexture Biomarkers
Source: Front Oncol. 2018 Dec 18;8:627. doi: 10.3389/fonc.2018.00627 (PMC6305402; doi:10.3389/fonc.2018.00627)
Supplement: Data Sheet 2.zip — The synthetic dataset used for verifying the approach (section 3.1; Figure 4) is provided as a collection of text files describing regions, markers, and metadata. [file Data_Sheet_2.zip › verificationDataset/testdata_069_ImageObjects.txt]

barcode_target	testdata_069
barcode_origin	-1
workflow_target_version	-1
workflow_origin	-1
workflow_origin_version	-1
iH	-1
iW	-1
user	None

-1	0	0	Ki67+	2048.20742074 1420.67023796
-1	0	0	Ki67+	752.134158031 1956.48610345
-1	0	0	Ki67+	164.934330586 1915.44946436
-1	0	0	Ki67+	754.926868078 2149.86479828
-1	0	0	Ki67+	398.115637049 2053.05077531
-1	0	0	Ki67+	1328.71726168 329.345766276
-1	0	0	Ki67+	1107.92404746 969.388026393
-1	0	0	Ki67+	1090.45295552 233.513539782
-1	0	0	Ki67+	402.916696708 227.963461437
-1	0	0	Ki67+	2046.18975882 43.9269469849
-1	0	0	Ki67+	30.5871886751 13.7670721002
-1	0	0	Ki67+	1166.9016242 1586.26819177
-1	0	0	Ki67+	402.016113762 879.187909087
-1	0	0	Ki67+	19.1541993242 1276.24425363
-1	0	0	Ki67+	1864.18066936 1191.02021573
-1	0	0	Ki67+	1772.21090347 1334.14804874
-1	0	0	Ki67+	1976.66149891 969.554989282
-1	0	0	Ki67+	1748.76705516 1004.30281673
-1	0	0	Ki67+	2101.72931296 1331.84115746
-1	0	0	Ki67+	0.956426170779 838.304008566
-1	0	0	Ki67+	1331.58726374 375.458686635
-1	0	0	Ki67+	176.37839733 1881.86402034
-1	0	0	Ki67+	1408.33135613 1544.49968073
-1	0	0	Ki67+	839.153068021 1980.76301182
-1	0	0	Ki67+	794.236138986 634.222602665
-1	0	0	Ki67+	1358.91333701 1145.36685137
-1	0	0	Ki67+	1589.90297852 1026.7659787
-1	0	0	Ki67+	981.044552728 1078.25426504
-1	0	0	Ki67+	27.6330697383 1873.51707449
-1	0	0	Ki67+	36.3665452713 1777.05723495
-1	0	0	Ki67+	1838.45249851 960.321233967
-1	0	0	Ki67+	1789.19839488 1032.64996205
-1	0	0	Ki67+	40.1689108765 790.954517447
-1	0	0	Ki67+	1715.4265499 1465.27673508
-1	0	0	Ki67+	261.827310246 285.946076829
-1	0	0	Ki67+	582.156776987 468.3533985
-1	0	0	Ki67+	1271.90286341 1694.59805058
-1	0	0	Ki67+	796.63328123 2113.71388464
-1	0	0	Ki67+	991.960273541 388.06972771
-1	0	0	Ki67+	1018.32598641 759.217181839
-1	0	0	Ki67+	359.108526301 851.16531044
-1	0	0	Ki67+	1036.61519985 1311.02943471
-1	0	0	Ki67+	1999.1721463 466.813347107
-1	0	0	Ki67+	422.42343703 115.54824299
-1	0	0	Ki67+	1849.73774437 1207.83439218
-1	0	0	Ki67+	1688.98625374 1672.17711452
-1	0	0	Ki67+	573.711355113 1136.20989987
-1	0	0	Ki67+	1914.82937985 1848.53776069
-1	0	0	Ki67+	2099.84475687 1630.34979951
-1	0	0	Ki67+	1468.57603517 2072.23476788
-1	0	0	Ki67+	178.859114668 1033.06459876
-1	0	0	Ki67+	828.17957796 1146.03856145
-1	0	0	Ki67+	1062.09348616 464.341531768
-1	0	0	Ki67+	973.00558177 1728.35328747
-1	0	0	Ki67+	1791.98751561 2031.48418149
-1	0	0	Ki67+	426.833866822 2130.09959634
-1	0	0	Ki67+	1549.49018938 1258.49978535
-1	0	0	Ki67+	1093.11147126 1903.62720959
-1	0	0	Ki67+	455.788444438 274.061210504
-1	0	0	Ki67+	1243.36665673 34.7039258938
-1	0	0	Ki67+	1994.90739364 35.3611296709
-1	0	0	Ki67+	1190.69605858 1837.38006321
-1	0	0	Ki67+	758.725562881 491.743492648
-1	0	0	Ki67+	1490.3199731 1564.18694341
-1	0	0	Ki67+	304.415810502 1457.89675545
-1	0	0	Ki67+	1821.16454132 452.904464521
-1	0	0	Ki67+	21.0549026359 72.6449697574
-1	0	0	Ki67+	1320.85834005 998.304230492
-1	0	0	Ki67+	1262.69591771 449.728328134
-1	0	0	Ki67+	795.158348297 1190.94171611
-1	0	0	Ki67+	608.592799881 1923.88250073
-1	0	0	Ki67+	2124.75328124 306.188974336
-1	0	0	Ki67+	374.03721519 1178.21891356
-1	0	0	Ki67+	1149.28632274 900.883840371
-1	0	0	Ki67+	1911.93824211 352.454240543
-1	0	0	Ki67+	2065.96934638 1475.95014116
-1	0	0	Ki67+	1648.55204684 1947.27498998
-1	0	0	Ki67+	1612.01479293 1852.53625936
-1	0	0	Ki67+	1527.01841167 1457.43320913
-1	0	0	Ki67+	2055.80822611 888.534069534
-1	0	0	Ki67+	944.440663062 1431.1241893
-1	0	0	Ki67+	584.032538576 240.48880933
-1	0	0	Ki67+	868.444004872 2069.53854241
-1	0	0	Ki67+	975.949397322 1535.6281285
-1	0	0	Ki67+	396.122212946 20.17887736
-1	0	0	Ki67+	786.950070147 2136.31282149
-1	0	0	Ki67+	815.381933328 2092.28766114
-1	0	0	Ki67+	253.965614031 1406.15364228
-1	0	0	Ki67+	317.047680281 178.297857189
-1	0	0	Ki67+	812.833932604 62.2100445224
-1	0	0	Ki67+	1756.23882569 1491.53272213
-1	0	0	Ki67+	335.352660532 776.990450499
-1	0	0	Ki67+	802.13959682 927.045018316
-1	0	0	Ki67+	1808.41102569 1506.61073063
-1	0	0	Ki67+	1595.50685005 1488.44184269
-1	0	0	Ki67+	1710.39194348 1072.36513647
-1	0	0	Ki67+	1552.93104201 1230.92206033
-1	0	0	Ki67+	1355.0609057 2025.75077887
-1	0	0	Ki67+	199.632729388 165.945292394
-1	0	0	Ki67+	1095.1121605 1104.73304871
-1	0	0	Ki67+	1213.76360512 978.624398404
-1	0	0	Ki67+	1568.70696527 147.894828048
-1	0	0	Ki67+	1771.71979195 938.567011645
-1	0	0	Ki67+	172.467544281 1658.66213681
-1	0	0	Ki67+	852.311245139 1052.08619361
-1	0	0	Ki67+	1582.61277742 902.716996601
-1	0	0	Ki67+	1507.38047839 1303.78957118
-1	0	0	Ki67+	366.471208966 695.052392047
-1	0	0	Ki67+	1038.24997986 1703.49795162
-1	0	0	Ki67+	975.118896663 458.686089624
-1	0	0	Ki67+	46.3531502253 516.465518246
-1	0	0	Ki67+	1588.2034044 2112.78857092
-1	0	0	Ki67+	1016.45228623 2050.66650555
-1	0	0	Ki67+	128.434064737 598.659486031
-1	0	0	Ki67+	656.483649691 355.991829273
-1	0	0	Ki67+	2077.51652933 1331.62055348
-1	0	0	Ki67+	1007.37219827 1828.74983503
-1	0	0	Ki67+	382.60783818 1359.16230201
-1	0	0	Ki67+	711.867351086 590.001181677
-1	0	0	Ki67+	2066.30386354 523.682212258
-1	0	0	Ki67+	2001.62202053 971.207500578
-1	0	0	Ki67+	1916.87441236 1319.90782147
-1	0	0	Ki67+	373.61242323 343.163504729
-1	0	0	Ki67+	1899.97874038 576.819548342
-1	0	0	Ki67+	1798.31362886 152.062044838
-1	0	0	Ki67+	472.585044451 2107.30549407
-1	0	0	Ki67+	1239.02194173 1758.18076531
-1	0	0	Ki67+	929.368514643 1028.40522631
-1	0	0	Ki67+	273.124491132 595.14504652
-1	0	0	Ki67+	1111.59822688 1592.19577693
-1	0	0	Ki67+	31.7889571461 1667.8556431
-1	0	0	Ki67+	1883.20394226 2031.05382856
-1	0	0	Ki67+	388.543292547 1213.63662027
-1	0	0	Ki67+	2069.92284709 789.312410902
-1	0	0	Ki67+	1084.55632568 1369.85108945
-1	0	0	Ki67+	788.686812274 337.958520217
-1	0	0	Ki67+	181.436399866 1182.08351691
-1	0	0	Ki67+	1961.18596673 1502.11415602
-1	0	0	Ki67+	225.503108595 1395.30945864
-1	0	0	Ki67+	813.994075429 1525.17025818
-1	0	0	Ki67+	775.063457359 1857.16323096
-1	0	0	Ki67+	918.899674948 2010.82548947
-1	0	0	Ki67+	764.634535434 1926.92379225
-1	0	0	Ki67+	2075.4885746 664.054221317
-1	0	0	Ki67+	1432.11495834 1987.99080424
-1	0	0	Ki67+	1909.23830164 663.313961298
-1	0	0	Ki67+	1396.86429875 788.554942985
-1	0	0	Ki67+	1769.96530066 566.726560754
-1	0	0	Ki67+	1461.57827036 638.3690051
-1	0	0	Ki67+	1122.84992458 951.426116229
-1	0	0	Ki67+	1677.66529198 1741.18694607
-1	0	0	Ki67+	44.8440288041 1373.32195309
-1	0	0	Ki67+	141.45672539 949.324932172
-1	0	0	Ki67+	1069.30625233 415.045206339
-1	0	0	Ki67+	1210.47218233 30.1238110182
-1	0	0	Ki67+	478.525011228 1765.76384357
-1	0	0	Ki67+	1785.86150865 2071.38053517
-1	0	0	Ki67+	218.703231252 176.391717873
-1	0	0	Ki67+	1350.38870031 1826.10888249
-1	0	0	Ki67+	1331.90636812 100.062686473
-1	0	0	Ki67+	1281.91418159 1446.06519764
-1	0	0	Ki67+	165.626217801 968.011377089
-1	0	0	Ki67+	197.468040648 968.731486022
-1	0	0	Ki67+	1892.28837731 184.336361621
-1	0	0	Ki67+	229.685131631 1043.29225617
-1	0	0	Ki67+	1654.54673276 867.398356632
-1	0	0	Ki67+	1191.98378395 1933.50055261
-1	0	0	Ki67+	1485.32768177 261.537368989
-1	0	0	Ki67+	380.674928501 405.71810817
-1	0	0	Ki67+	1447.4682075 1383.68474012
-1	0	0	Ki67+	932.228878711 1930.59789202
-1	0	0	Ki67+	909.506036745 423.519513512
-1	0	0	Ki67+	1338.25874739 1686.89045045
-1	0	0	Ki67+	198.248309205 640.45699832
-1	0	0	Ki67+	289.50403713 1481.84576708
-1	0	0	Ki67+	2121.44640714 1363.60787609
-1	0	0	Ki67+	1877.50931142 2136.12006061
-1	0	0	Ki67+	1482.55279391 1539.41718083
-1	0	0	Ki67+	1810.06138638 516.864039803
-1	0	0	Ki67+	1198.48908677 727.211458685
-1	0	0	Ki67+	1897.68650845 209.147176827
-1	0	0	Ki67+	1105.7910307 1980.30586087
-1	0	0	Ki67+	361.899228775 371.823567796
-1	0	0	Ki67+	96.6998627391 2061.36602389
-1	0	0	Ki67+	1368.82386417 1676.18556795
-1	0	0	Ki67+	1208.7820824 366.544492361
-1	0	0	Ki67+	1113.11192047 1397.47206901
-1	0	0	Ki67+	607.192411376 2013.13824445
-1	0	0	Ki67+	2099.09559767 870.899791907
-1	0	0	Ki67+	1017.28771682 1081.35008297
-1	0	0	Ki67+	613.133605112 15.9783411838
-1	0	0	Ki67+	2035.92215618 1081.85478861
-1	0	0	Ki67+	1626.4037191 1761.96884159
-1	0	0	Ki67+	1587.65021841 320.309984099
-1	0	0	Ki67+	1983.14884543 1800.51681379
-1	0	0	Ki67+	836.68617665 77.2888685776
-1	0	0	Ki67+	1411.61924586 1493.1258453
-1	0	0	Ki67+	1271.17999708 675.077778992
-1	0	0	Ki67+	326.05605401 1680.95910996
-1	0	0	Ki67+	285.764515108 1143.79165927
-1	0	0	Ki67+	1726.09254615 1340.10452036
-1	0	0	Ki67+	517.96490128 52.5480162828
-1	0	0	Ki67+	1808.0885788 1867.30558609
-1	0	0	Ki67+	1731.18757027 2085.60031905
-1	0	0	Ki67+	2068.40578882 1730.41165092
-1	0	0	Ki67+	1841.83882315 1364.47627784
-1	0	0	Ki67+	1654.66792656 299.855659315
-1	0	0	Ki67+	468.075346464 1292.96409166
-1	0	0	Ki67+	124.348150248 2017.06562274
-1	0	0	Ki67+	945.315175918 1617.39055715
-1	0	0	Ki67+	1133.47427308 490.465136567
-1	0	0	Ki67+	1625.46126825 448.604464869
-1	0	0	Ki67+	732.018987927 286.628583423
-1	0	0	Ki67+	1874.42885652 940.464200355
-1	0	0	Ki67+	889.954110478 758.669642432
-1	0	0	Ki67+	1789.41003234 708.333297271
-1	0	0	Ki67+	1186.43025951 22.8144703599
-1	0	0	Ki67+	874.024993795 544.09055298
-1	0	0	Ki67+	1988.47202414 1554.41592427
-1	0	0	Ki67+	550.837014198 456.800617249
-1	0	0	Ki67+	1400.88662076 1266.29889336
-1	0	0	Ki67+	2096.96212081 1482.17960192
-1	0	0	Ki67+	223.025174501 1700.13235735
-1	0	0	Ki67+	1125.43068195 1676.54606118
-1	0	0	Ki67+	2102.12420487 1290.42957323
-1	0	0	Ki67+	2053.58584146 923.969322434
-1	0	0	Ki67+	851.117357689 252.054082701
-1	0	0	Ki67+	72.8428111968 1181.07274184
-1	0	0	Ki67+	1901.40112155 292.749339292
-1	0	0	Ki67+	735.557239579 1902.50123387
-1	0	0	Ki67+	538.772942262 618.049376798
-1	0	0	Ki67+	515.931898926 1727.66538928
-1	0	0	Ki67+	320.812816688 847.225750072
-1	0	0	Ki67+	149.292075863 897.763420035
-1	0	0	Ki67+	384.591050491 150.59479651
-1	0	0	Ki67+	1068.11010705 1741.87970178
-1	0	0	Ki67+	340.130578481 77.8894693257
-1	0	0	Ki67+	1660.50515804 640.091465616
-1	0	0	Ki67+	297.378754064 482.0634809
-1	0	0	Ki67+	2006.56321601 1181.2848995
-1	0	0	Ki67+	681.897208542 1016.65542417
-1	0	0	Ki67+	208.754348289 1071.51368401
-1	0	0	Ki67+	331.931273854 1591.69041258
-1	0	0	Ki67+	1677.23001292 1828.69591846
-1	0	0	Ki67+	520.678247762 2034.69081059
-1	0	0	Ki67+	177.091025361 255.666418772
-1	0	0	Ki67+	617.973877849 60.7282180529
-1	0	0	Ki67+	2128.43496897 2031.89291951
-1	0	0	Ki67+	801.897908124 150.679005943
-1	0	0	Ki67+	298.096598477 3.40061015806
-1	0	0	Ki67+	498.329685472 1971.68143196
-1	0	0	Ki67+	826.050644666 973.34057607
-1	0	0	Ki67+	763.603818805 1097.20225272
-1	0	0	Ki67+	1676.29204329 1463.40098584
-1	0	0	Ki67+	1837.63958578 2117.37114768
-1	0	0	Ki67+	439.515780165 1535.25137425
-1	0	0	Ki67+	2009.79373142 248.583273459
-1	0	0	Ki67+	254.373022534 415.580515507
-1	0	0	Ki67+	475.941765891 609.115293284
-1	0	0	Ki67+	1431.96132763 904.01049655
-1	0	0	Ki67+	99.5165118872 1026.57429633
-1	0	0	Ki67+	476.376969007 765.040581767
-1	0	0	Ki67+	132.452724489 747.377980177
-1	0	0	Ki67+	1338.08111037 1055.94308474
-1	0	0	Ki67+	283.222934781 970.911046573
-1	0	0	Ki67+	1902.47397185 508.616773267
-1	0	0	Ki67+	283.54372118 1893.55369929
-1	0	0	Ki67+	927.100460221 974.897127909
-1	0	0	Ki67+	692.741155808 914.288410606
-1	0	0	Ki67+	145.412088773 1961.80203776
-1	0	0	Ki67+	1214.34396338 799.825920405
-1	0	0	Ki67+	263.507910298 922.735746451
-1	0	0	Ki67+	638.24007757 1330.78309062
-1	0	0	Ki67+	1283.50497918 1270.13586192
-1	0	0	Ki67+	669.080184112 1226.96237626
-1	0	0	Ki67+	1474.05309605 798.17786076
-1	0	0	Ki67+	774.71153598 146.471269523
-1	0	0	Ki67+	907.07675667 62.176338929
-1	0	0	Ki67+	1004.15542181 836.803659242
-1	0	0	Ki67+	104.26043128 678.681285076
-1	0	0	Ki67+	1622.51235842 2001.59361487
-1	0	0	Ki67+	1513.76784631 1995.64113314
-1	0	0	Ki67+	462.116646394 966.095307275
-1	0	0	Ki67+	1907.59875289 1576.87100487
-1	0	0	Ki67+	1626.73375577 779.537282592
-1	0	0	Ki67+	731.187427226 445.588643792
-1	0	0	Ki67+	1939.5574627 205.676835722
-1	0	0	Ki67+	1257.90614672 1471.2418514
-1	0	0	Ki67+	1460.15223616 372.129790093
-1	0	0	Ki67+	720.661725013 1087.96677863
-1	0	0	Ki67+	1279.80650581 1999.49323941
-1	0	0	Ki67+	2092.23745355 645.77798761
-1	0	0	Ki67+	292.211137152 1431.44888643
-1	0	0	Ki67+	570.809481875 31.5897116353
-1	0	0	Ki67+	143.937976011 979.194603378
-1	0	0	Ki67+	1275.29910876 1418.37056078
-1	0	0	Ki67+	122.179584934 456.456970485
-1	0	0	Ki67+	1549.58819984 947.845304461
-1	0	0	Ki67+	1745.22992725 1769.63791714
-1	0	0	Ki67+	616.295532103 1269.94400235
-1	0	0	Ki67+	396.165000411 1293.6654497
-1	0	0	Ki67+	1862.79749096 1339.58482328
-1	0	0	Ki67+	1304.58986113 2011.62743469
-1	0	0	Ki67+	1301.79674528 639.422016211
-1	0	0	Ki67+	1683.83149985 1306.60493718
-1	0	0	Ki67+	535.333844853 77.1046368607
-1	0	0	Ki67+	695.3118861 1544.71821705
-1	0	0	Ki67+	545.857999837 403.549201916
-1	0	0	Ki67+	969.883153923 613.990810275
-1	0	0	Ki67+	1839.36864478 1790.94234949
-1	0	0	Ki67+	1972.71011683 694.186410908
-1	0	0	Ki67+	1126.19816863 347.688360435
-1	0	0	Ki67+	1220.86990148 1492.54982876
-1	0	0	Ki67+	1046.32297992 290.982942773
-1	0	0	Ki67+	1913.95834206 636.206474095
-1	0	0	Ki67+	1568.03416588 1972.81368504
-1	0	0	Ki67+	1507.21826099 752.851146789
-1	0	0	Ki67+	1983.42528009 667.960829998
-1	0	0	Ki67+	1080.96340773 990.142139905
-1	0	0	Ki67+	76.154687901 950.677740961
-1	0	0	Ki67+	1019.31219956 1000.87004536
-1	0	0	Ki67+	1241.3637379 1432.56849428
-1	0	0	Ki67+	810.273518438 4.00853861345
-1	0	0	Ki67+	2113.48002486 1693.17765316
-1	0	0	Ki67+	1634.85864634 71.5250352996
-1	0	0	Ki67+	1745.68713931 1568.73042742
-1	0	0	Ki67+	1536.16827762 1534.40057406
-1	0	0	Ki67+	1660.81355416 225.560722764
-1	0	0	Ki67+	2007.61186844 1991.66306096
-1	0	0	Ki67+	1312.59356195 1577.70678463
-1	0	0	Ki67+	1437.78211754 596.653776147
-1	0	0	Ki67+	1873.93604028 1570.94132487
-1	0	0	Ki67+	1575.41155021 804.766885054
-1	0	0	Ki67+	543.08725359 1792.79436323
-1	0	0	Ki67+	1551.77296703 1394.59724634
-1	0	0	Ki67+	858.00511735 1477.1421657
-1	0	0	Ki67+	2149.64379299 929.813728325
-1	0	0	Ki67+	2129.08015864 416.436096755
-1	0	0	Ki67+	743.986609543 335.020708318
-1	0	0	Ki67+	77.7560680162 201.390361774
-1	0	0	Ki67+	1739.66584438 1857.64529316
-1	0	0	Ki67+	933.681090659 269.803038376
-1	0	0	Ki67+	657.306740272 709.963857138
-1	0	0	Ki67+	661.309416575 129.414015723
-1	0	0	Ki67+	693.214332864 536.441202504
-1	0	0	Ki67+	778.198199434 742.168442827
-1	0	0	Ki67+	1174.30945856 255.955715137
-1	0	0	Ki67+	56.2944502642 554.206216144
-1	0	0	Ki67+	216.227141019 746.832035631
-1	0	0	Ki67+	930.298876018 615.660108314
-1	0	0	Ki67+	1884.79600707 1018.69854173
-1	0	0	Ki67+	531.863610817 1763.23717956
-1	0	0	Ki67+	1579.42915265 1301.80100912
-1	0	0	Ki67+	810.947090796 420.865484727
-1	0	0	Ki67+	59.2537736683 82.7302177913
-1	0	0	Ki67+	213.57445321 1251.90830681
-1	0	0	Ki67+	171.65892806 2116.58388189
-1	0	0	Ki67+	976.56644737 261.841441736
-1	0	0	Ki67+	268.943275811 2040.53184966
-1	0	0	Ki67+	1599.26552727 241.615308331
-1	0	0	Ki67+	897.164661482 1148.7428689
-1	0	0	Ki67+	441.720534979 1815.99515447
-1	0	0	Ki67+	767.210047504 901.587378523
-1	0	0	Ki67+	1794.02179056 822.880376956
-1	0	0	Ki67+	520.695861367 1354.21036313
-1	0	0	Ki67+	450.321950108 382.218247862
-1	0	0	Ki67+	1050.09133937 1872.917033
-1	0	0	Ki67+	810.360359487 711.522844317
-1	0	0	Ki67+	1051.88416392 990.481271614
-1	0	0	Ki67+	1008.52166929 2107.01658206
-1	0	0	Ki67+	1717.04685959 1404.62351791
-1	0	0	Ki67+	1886.18390762 887.081443768
-1	0	0	Ki67+	115.789239888 1848.31749281
-1	0	0	Ki67+	863.755909921 1378.69055966
-1	0	0	Ki67+	1147.09314573 1670.22922323
-1	0	0	Ki67+	989.905025007 306.017775474
-1	0	0	Ki67+	1540.20502059 179.976101561
-1	0	0	Ki67+	1998.46351498 608.9293726
-1	0	0	Ki67+	1879.14141077 1781.3985428
-1	0	0	Ki67+	434.402735493 314.970102182
-1	0	0	Ki67+	1936.92191655 1851.99940855
-1	0	0	Ki67+	138.419765706 1725.42531886
-1	0	0	Ki67+	127.103254828 1480.85625851
-1	0	0	Ki67+	1642.53400511 1682.74269889
-1	0	0	Ki67+	1759.99679384 2072.44974369
-1	0	0	Ki67+	1545.07191882 1587.13369675
-1	0	0	Ki67+	1863.03661585 484.799615144
-1	0	0	Ki67+	1114.70128964 213.341245476
-1	0	0	Ki67+	652.198269361 1937.58720797
-1	0	0	Ki67+	707.499153285 1996.45339244
-1	0	0	Ki67+	51.1211871042 1736.4319839
-1	0	0	Ki67+	121.272303807 1655.50280652
-1	0	0	Ki67+	207.333061852 679.809419011
-1	0	0	Ki67+	679.564109706 945.167821832
-1	0	0	Ki67+	1113.47633638 1421.89922448
-1	0	0	Ki67+	1250.62971949 67.9672323013
-1	0	0	Ki67+	1096.6728375 791.32349751
-1	0	0	Ki67+	439.041903865 580.929014518
-1	0	0	Ki67+	1574.41080913 1112.97968796
-1	0	0	Ki67+	145.248643332 1532.43389355
-1	0	0	Ki67+	1605.5036313 1808.6652798
-1	0	0	Ki67+	1269.5107153 990.151380927
-1	0	0	Ki67+	1024.63282692 498.630752965
-1	0	0	Ki67+	1374.05389145 433.719704829
-1	0	0	Ki67+	1065.17532686 94.4150955906
-1	0	0	Ki67+	1070.90172183 1928.60640549
-1	0	0	Ki67+	194.384042021 1856.20462018
-1	0	0	Ki67+	1068.9499805 328.40420018
-1	0	0	Ki67+	372.140429738 630.207247307
-1	0	0	Ki67+	1495.65738347 77.5439965085
-1	0	0	Ki67+	1794.57266884 946.480929891
-1	0	0	Ki67+	647.647716621 4.04187649472
-1	0	0	Ki67+	2023.04610317 986.254531527
-1	0	0	Ki67+	1573.84956075 64.355007719
-1	0	0	Ki67+	337.05913746 398.151043791
-1	0	0	Ki67+	944.989810223 1253.87692164
-1	0	0	Ki67+	1612.91128744 289.632313755
-1	0	0	Ki67+	1336.01234238 642.768083797
-1	0	0	Ki67+	1532.51130528 1316.72983982
-1	0	0	Ki67+	210.881722767 1522.04281438
-1	0	0	Ki67+	1876.05400898 734.957961472
-1	0	0	Ki67+	1539.72836797 663.794960082
-1	0	0	Ki67+	99.9435078138 600.965982393
-1	0	0	Ki67+	1019.36052369 1667.18066882
-1	0	0	Ki67+	1595.50639679 1732.36042471
-1	0	0	Ki67+	1928.49320617 995.756750022
-1	0	0	Ki67+	2015.27817376 128.456513025
-1	0	0	Ki67+	1577.07208578 849.988082484
-1	0	0	Ki67+	487.472538368 1722.08911865
-1	0	0	Ki67+	1616.26359046 1614.45753517
-1	0	0	Ki67+	1998.43826412 1695.55749327
-1	0	0	Ki67+	1540.71847025 545.556026101
-1	0	0	Ki67+	619.325540724 407.154681006
-1	0	0	Ki67+	860.255230277 1012.14273384
-1	0	0	Ki67+	1666.28245318 159.925414145
-1	0	0	Ki67+	1792.26534993 1962.93924998
-1	0	0	Ki67+	4.61077359029 287.621453377
-1	0	0	Ki67+	1495.45456623 1176.95020372
-1	0	0	Ki67+	1452.7340608 1829.41451581
-1	0	0	Ki67+	1545.92055402 1053.57707022
-1	0	0	Ki67+	1641.44374587 1805.64109273
-1	0	0	Ki67+	1551.22313349 1761.26075212
-1	0	0	Ki67+	1609.02180072 1685.67443692
-1	0	0	Ki67+	1438.39391648 758.9440368
-1	0	0	Ki67+	1873.55789959 448.625297675
-1	0	0	Ki67+	1023.61036158 1518.88403954
-1	0	0	Ki67+	1548.73455041 495.984134885
-1	0	0	Ki67+	904.489066668 2129.77617489
-1	0	0	Ki67+	2009.91132135 1059.49169035
-1	0	0	Ki67+	1189.62333538 500.794634685
-1	0	0	Ki67+	1330.66341934 1860.76712772
-1	0	0	Ki67+	1073.08269698 1027.46413957
-1	0	0	Ki67+	1331.88175738 520.177708152
-1	0	0	Ki67+	1429.56543989 1253.93307999
-1	0	0	Ki67+	645.527581284 895.452340712
-1	0	0	Ki67+	642.190856628 2060.87372273
-1	0	0	Ki67+	2078.93153575 1498.79341029
-1	0	0	Ki67+	959.535407398 305.147621082
-1	0	0	Ki67+	373.576911477 1412.11747845
-1	0	0	Ki67+	1494.05573211 405.825845941
-1	0	0	Ki67+	1896.10049492 979.135233534
-1	0	0	Ki67+	2075.93280261 2087.83330394
-1	0	0	Ki67+	2000.07095038 1012.33782255
-1	0	0	Ki67+	570.304780009 844.404344203
-1	0	0	Ki67+	464.227048085 513.78318639
-1	0	0	Ki67+	80.868449496 1212.26045043
-1	0	0	Ki67+	727.561920534 1170.70914661
-1	0	0	Ki67+	1058.8069414 1107.28075833
-1	0	0	Ki67+	125.843552056 1811.22295354
-1	0	0	Ki67+	1813.78521039 1913.98040242
-1	0	0	Ki67+	1675.60010986 189.801471105
-1	0	0	Ki67+	1688.12546061 1699.8823624
-1	0	0	Ki67+	710.996180889 1145.95731772
-1	0	0	Ki67+	1651.18828626 21.8628124587
-1	0	0	Ki67+	534.753966032 248.501652564
-1	0	0	Ki67+	74.2161020275 902.77362282
-1	0	0	Ki67+	1437.44853874 248.791997948
-1	0	0	Ki67+	1359.82586645 673.752154976
-1	0	0	Ki67+	2071.21334975 1142.35328721
-1	0	0	Ki67+	1533.34164089 567.565075581
-1	0	0	Ki67+	1746.69491779 2120.86026067
-1	0	0	Ki67+	2029.13177618 1685.4877709
-1	0	0	Ki67+	295.850060763 1030.51437868
-1	0	0	Ki67+	1117.94713939 1317.73475127
-1	0	0	Ki67+	253.766937685 483.651465834
-1	0	0	Ki67+	288.93893676 2095.44954394
-1	0	0	Ki67+	1647.22238689 347.885194004
-1	0	0	Ki67+	1193.42615137 1146.55184042
-1	0	0	Ki67+	219.288028782 2022.40008411
-1	0	0	Ki67+	639.53041181 1690.09648761
-1	0	0	Ki67+	1172.40306156 1716.08980399
-1	0	0	Ki67+	673.832289199 1584.8829981
-1	0	0	Ki67+	958.75992053 904.488668105
-1	0	0	Ki67+	2044.1165338 1924.36147069
-1	0	0	Ki67+	1978.48775844 385.587643319
-1	0	0	Ki67+	1096.3569903 1611.85211951
-1	0	0	Ki67+	452.508463477 1857.3672224
-1	0	0	Ki67+	466.360700045 812.336582821
-1	0	0	Ki67+	1356.57833809 781.624794872
-1	0	0	Ki67+	429.537338592 136.705929515
-1	0	0	Ki67+	1509.70995099 989.431373257
-1	0	0	Ki67+	746.081186809 1492.83283038
-1	0	0	Ki67+	1865.88647818 1836.28639726
-1	0	0	Ki67+	1100.73224211 1713.27912866
-1	0	0	Ki67+	960.508017263 793.481079006
-1	0	0	Ki67+	337.908761374 2032.50467757
-1	0	0	Ki67+	1638.79307327 688.490199623
-1	0	0	Ki67+	23.0283085528 253.426560488
-1	0	0	Ki67+	1360.51301999 1365.52288964
-1	0	0	Ki67+	943.386826125 213.066448884
-1	0	0	Ki67+	1078.33630426 1166.85689386
-1	0	0	Ki67+	935.428047239 1081.5047261
-1	0	0	Ki67+	1925.016445 1110.01201141
-1	0	0	Ki67+	1029.67465903 1787.48863636
-1	0	0	Ki67+	756.486008303 237.152991899
-1	0	0	Ki67+	1539.86725936 2047.83085016
-1	0	0	Ki67+	1617.05592743 819.868839588
-1	0	0	Ki67+	751.512482409 377.600221503
-1	0	0	Ki67+	58.6270242088 1301.2924033
-1	0	0	Ki67+	1765.35157561 1446.1785283
-1	0	0	Ki67+	1871.80529765 2083.46907911
-1	0	0	Ki67+	1313.47169658 806.853834571
-1	0	0	Ki67+	2144.41843001 1964.44432927
-1	0	0	Ki67+	289.475146108 735.253815314
-1	0	0	Ki67+	2096.3846988 471.949175293
-1	0	0	Ki67+	862.929740875 375.373212347
-1	0	0	Ki67+	1013.04992762 381.902656251
-1	0	0	Ki67+	866.661213783 718.513878312
-1	0	0	Ki67+	182.27459325 1133.67669942
-1	0	0	Ki67+	1192.99656433 2098.93662807
-1	0	0	Ki67+	1994.53225751 225.06074673
-1	0	0	Ki67+	1158.02296803 597.252043609
-1	0	0	Ki67+	1136.88319518 2137.15556163
-1	0	0	Ki67+	1065.22083458 1200.90030913
-1	0	0	Ki67+	1993.37583529 1162.34398122
-1	0	0	Ki67+	1282.18719084 118.118203945
-1	0	0	Ki67+	287.929802495 1678.8437621
-1	0	0	Ki67+	1005.53529645 941.637631541
-1	0	0	Ki67+	376.947576861 1762.55565037
-1	0	0	Ki67+	1174.83751009 775.194538762
-1	0	0	Ki67+	1069.94008208 933.229425994
-1	0	0	Ki67+	401.844357996 1016.53220199
-1	0	0	Ki67+	650.34856607 84.803624037
-1	0	0	Ki67+	929.175719517 377.012867444
-1	0	0	Ki67+	1315.46987062 1493.77360424
-1	0	0	Ki67+	710.462782968 1336.53403487
-1	0	0	Ki67+	1724.99048577 677.312082288
-1	0	0	Ki67+	1499.99336175 1652.41965023
-1	0	0	Ki67+	24.7886651739 1515.55802522
-1	0	0	Ki67+	368.686030022 2059.42395074
-1	0	0	Ki67+	1932.6103453 1705.31360315
-1	0	0	Ki67+	1129.3513078 630.80096345
-1	0	0	Ki67+	589.22224277 1802.42470846
-1	0	0	Ki67+	256.458698638 1516.23422537
-1	0	0	Ki67+	1323.49784862 738.804225827
-1	0	0	Ki67+	1035.13979966 608.20680684
-1	0	0	Ki67+	462.534822137 1588.40474121
-1	0	0	Ki67+	1.79724663945 1017.74405586
-1	0	0	Ki67+	1940.5844628 64.7249000549
-1	0	0	Ki67+	1410.70130804 1984.21128805
-1	0	0	Ki67+	694.112612125 734.415568932
-1	0	0	Ki67+	105.133388101 343.103035084
-1	0	0	Ki67+	725.320896144 1877.61773377
-1	0	0	Ki67+	1647.61957187 1546.23992452
-1	0	0	Ki67+	1498.43456697 1092.6450717
-1	0	0	Ki67+	1287.35198237 1400.1245423
-1	0	0	Ki67+	1535.08806274 1787.20630427
-1	0	0	Ki67+	656.538033787 1822.12586324
-1	0	0	Ki67+	1646.8910518 819.185250833
-1	0	0	Ki67+	317.090800901 985.647770116
-1	0	0	Ki67+	967.014256237 1189.45797119
-1	0	0	Ki67+	878.627880542 2143.17792094
-1	0	0	Ki67+	266.628564293 1798.07325498
-1	0	0	Ki67+	411.600503921 1351.53184939
-1	0	0	Ki67+	76.9411889638 235.906914093
-1	0	0	Ki67+	2010.83075554 2046.90029194
-1	0	0	Ki67+	2020.41451256 1118.1495546
-1	0	0	Ki67+	1204.09632803 1767.66527417
-1	0	0	Ki67+	853.88170414 940.119023685
-1	0	0	Ki67+	526.19419863 748.85962691
-1	0	0	Ki67+	643.666162477 1211.01928178
-1	0	0	Ki67+	1140.12259294 1869.11158491
-1	0	0	Ki67+	336.343878245 924.970775562
-1	0	0	Ki67+	1028.29468312 1903.04489849
-1	0	0	Ki67+	1840.31727926 365.085333652
-1	0	0	Ki67+	61.8535685852 684.639568024
-1	0	0	Ki67+	1075.54609857 764.121350692
-1	0	0	Ki67+	1463.04261994 279.196200094
-1	0	0	Ki67+	690.73520754 577.697423854
-1	0	0	Ki67+	1132.95986196 151.314272113
-1	0	0	Ki67+	1745.1180375 636.750656009
-1	0	0	Ki67+	400.893693412 202.641470992
-1	0	0	Ki67+	532.952821523 988.139679354
-1	0	0	Ki67+	278.791197107 1569.50931059
-1	0	0	Ki67+	1348.49674827 1611.37422912
-1	0	0	Ki67+	1398.50357972 1739.81566658
-1	0	0	Ki67+	1392.18771716 682.793522923
-1	0	0	Ki67+	217.920618814 555.5522812
-1	0	0	Ki67+	1525.56807406 279.549128848
-1	0	0	Ki67+	1106.2524502 997.22214104
-1	0	0	Ki67+	2097.39292233 973.490546546
-1	0	0	Ki67+	1408.78424524 1846.57900861
-1	0	0	Ki67+	294.471000273 238.314786688
-1	0	0	Ki67+	59.0110492692 41.9974930775
-1	0	0	Ki67+	1943.34780672 428.021948115
-1	0	0	Ki67+	547.926689543 1900.47969129
-1	0	0	Ki67+	189.040093038 2137.30165015
-1	0	0	Ki67+	1171.11501866 393.574140597
-1	0	0	Ki67+	653.067193257 560.122435369
-1	0	0	Ki67+	1004.62181155 1789.39085445
-1	0	0	Ki67+	837.751661542 317.679043686
-1	0	0	Ki67+	713.218333198 546.635921169
-1	0	0	Ki67+	627.424870437 714.059397566
-1	0	0	Ki67+	211.5664926 1873.22183365
-1	0	0	Ki67+	697.46454559 851.433123317
-1	0	0	Ki67+	666.936592211 1326.85863552
-1	0	0	Ki67+	1255.20285057 1376.30657359
-1	0	0	Ki67+	341.994142698 1526.62512966
-1	0	0	Ki67+	765.963642902 185.862768177
-1	0	0	Ki67+	1568.24597367 626.523785357
-1	0	0	Ki67+	90.3975935886 704.571012367
-1	0	0	Ki67+	1733.70146688 2147.91100892
-1	0	0	Ki67+	2057.90544513 92.4371208555
-1	0	0	Ki67+	976.860947207 916.606402714
-1	0	0	Ki67+	189.599304269 1526.12382937
-1	0	0	Ki67+	149.117382081 420.31045037
-1	0	0	Ki67+	2138.16862546 478.937988864
-1	0	0	Ki67+	96.1005475847 417.164267858
-1	0	0	Ki67+	368.108527505 1544.90135673
-1	0	0	Ki67+	205.225867435 1661.58169239
-1	0	0	Ki67+	2142.59726741 750.415156291
-1	0	0	Ki67+	94.3881391777 1162.32628308
-1	0	0	Ki67+	251.354414951 1465.88481531
-1	0	0	Ki67+	1827.02451358 1884.87310433
-1	0	0	Ki67+	447.25598584 616.065691954
-1	0	0	Ki67+	826.104709067 687.172355285
-1	0	0	Ki67+	39.5916328945 1053.20591782
-1	0	0	Ki67+	100.295620539 1693.43517357
-1	0	0	Ki67+	1468.56597199 1677.75705951
-1	0	0	Ki67+	1047.58433139 946.853774197
-1	0	0	Ki67+	776.71377973 419.138002373
-1	0	0	Ki67+	2126.41643268 1833.30996544
-1	0	0	Ki67+	350.032130555 49.2265526478
-1	0	0	Ki67+	901.871582297 1761.51804177
-1	0	0	Ki67+	617.488799791 1194.41432945
-1	0	0	Ki67+	1624.93647842 350.833098456
-1	0	0	Ki67+	1239.80927609 492.591070695
-1	0	0	Ki67+	1390.05800556 1795.55721893
-1	0	0	Ki67+	481.08911761 289.287521633
-1	0	0	Ki67+	1213.77053794 1845.34575899
-1	0	0	Ki67+	1696.80610659 1247.95990686
-1	0	0	Ki67+	665.515116797 420.310021998
-1	0	0	Ki67+	1202.94310565 569.883155165
-1	0	0	Ki67+	206.61598757 1499.39357794
-1	0	0	Ki67+	1840.87474251 653.921219806
-1	0	0	Ki67+	477.867260882 1166.29423569
-1	0	0	Ki67+	1657.41531945 567.04348807
-1	0	0	Ki67+	1517.74739701 252.206416527
-1	0	0	Ki67+	256.268431252 1292.68265125
-1	0	0	Ki67+	431.672148827 972.503402548
-1	0	0	Ki67+	395.616292821 1142.14043462
-1	0	0	Ki67+	1803.98204417 991.820446081
-1	0	0	Ki67+	1714.59329271 2039.0421013
-1	0	0	Ki67+	1988.61634342 741.580615394
-1	0	0	Ki67+	2094.71346731 80.3265073734
-1	0	0	Ki67+	1038.36743947 1016.64579268
-1	0	0	Ki67+	399.329537539 1717.30705856
-1	0	0	Ki67+	1293.151035 674.610435648
-1	0	0	Ki67+	385.387131007 1919.55653471
-1	0	0	Ki67+	615.426618335 2138.39331085
-1	0	0	Ki67+	550.879661439 2023.1210305
-1	0	0	Ki67+	609.930362558 365.374516141
-1	0	0	Ki67+	135.674532686 292.18462007
-1	0	0	Ki67+	1293.0481255 1832.98230952
-1	0	0	Ki67+	182.264318467 1984.99415882
-1	0	0	Ki67+	378.394231856 1495.53253465
-1	0	0	Ki67+	1117.23218991 1827.91222893
-1	0	0	Ki67+	1016.892484 1214.14175228
-1	0	0	Ki67+	414.14578085 816.371808208
-1	0	0	Ki67+	722.717862169 1626.71338513
-1	0	0	Ki67+	1286.29971853 1738.08522511
-1	0	0	Ki67+	1788.99414638 1264.23563891
-1	0	0	Ki67+	1350.53050978 1176.15247881
-1	0	0	Ki67+	179.031845343 1575.97675465
-1	0	0	Ki67+	1879.36735901 291.45458075
-1	0	0	Ki67+	1172.58552913 1302.52602749
-1	0	0	Ki67+	674.543026079 805.929478999
-1	0	0	Ki67+	1383.03946172 1467.03296081
-1	0	0	Ki67+	1967.88433801 108.423614576
-1	0	0	Ki67+	1198.60213134 1609.77199256
-1	0	0	Ki67+	1877.14883517 1907.83789013
-1	0	0	Ki67+	2060.05221461 445.972298599
-1	0	0	Ki67+	1309.04501388 1450.88421945
-1	0	0	Ki67+	123.431225286 1950.1914026
-1	0	0	Ki67+	2142.61588696 1568.02902921
-1	0	0	Ki67+	765.048189941 34.3555037031
-1	0	0	Ki67+	2132.81551048 1796.95210636
-1	0	0	Ki67+	58.8337957107 300.908488495
-1	0	0	Ki67+	1613.18647922 1414.30396657
-1	0	0	Ki67+	167.849443308 1501.56743018
-1	0	0	Ki67+	2014.63044768 1260.88765836
-1	0	0	Ki67+	1672.64306041 3.12712115049
-1	0	0	Ki67+	1075.65758324 567.64864773
-1	0	0	Ki67+	947.74950057 665.084509029
-1	0	0	Ki67+	1846.7819435 1673.57503143
-1	0	0	Ki67+	1104.33209636 1652.15943789
-1	0	0	Ki67+	1777.73280428 1085.83072658
-1	0	0	Ki67+	1679.08058761 284.339287827
-1	0	0	Ki67+	713.808799913 922.625726135
-1	0	0	Ki67+	267.633462631 1616.24583908
-1	0	0	Ki67+	976.729038811 809.944542289
-1	0	0	Ki67+	685.387715533 1745.86229959
-1	0	0	Ki67+	418.721933862 47.5878084708
-1	0	0	Ki67+	794.731749899 1343.68872195
-1	0	0	Ki67+	1714.33826569 714.868493515
-1	0	0	Ki67+	421.853633659 1510.47869726
-1	0	0	Ki67+	2011.55922711 496.506007376
-1	0	0	Ki67+	2023.8359115 1398.67841038
-1	0	0	Ki67+	459.259397483 642.253970229
-1	0	0	Ki67+	736.417014432 1259.95400462
-1	0	0	Ki67+	1070.29128494 1770.29194867
-1	0	0	Ki67+	198.6491631 1296.84669486
-1	0	0	Ki67+	503.503681487 1067.76100407
-1	0	0	Ki67+	1917.52178964 227.284047615
-1	0	0	Ki67+	2026.64607664 1796.39873632
-1	0	0	Ki67+	119.85355358 1246.89363084
-1	0	0	Ki67+	176.86107986 934.441159415
-1	0	0	Ki67+	232.215510772 1911.02570524
-1	0	0	Ki67+	787.326514921 765.083200449
-1	0	0	Ki67+	1476.35157872 1159.72451858
-1	0	0	Ki67+	1185.62602307 148.932644457
-1	0	0	Ki67+	1872.97877164 398.903770839
-1	0	0	Ki67+	558.222780515 216.460927388
-1	0	0	Ki67+	505.297323737 1631.40188615
-1	0	0	Ki67+	2117.6365608 1167.66491631
-1	0	0	Ki67+	72.5786500946 102.57684853
-1	0	0	Ki67+	1402.31119637 368.502086623
-1	0	0	Ki67+	716.24122172 655.63505001
-1	0	0	Ki67+	986.779361065 1202.32789993
-1	0	0	Ki67+	89.9997680895 1583.53086668
-1	0	0	Ki67+	424.999417711 1261.73323902
-1	0	0	Ki67+	390.359782621 1118.21569653
-1	0	0	Ki67+	895.452099537 913.818540144
-1	0	0	Ki67+	1607.25213169 1941.14059613
-1	0	0	Ki67+	799.16178033 1865.19615031
-1	0	0	Ki67+	1889.26283182 1235.23053337
-1	0	0	Ki67+	239.045830163 1841.25044909
-1	0	0	Ki67+	324.963514539 1270.05271966
-1	0	0	Ki67+	1724.26289507 174.605267845
-1	0	0	Ki67+	990.355480532 535.626400115
-1	0	0	Ki67+	158.385785712 1283.76513774
-1	0	0	Ki67+	602.357021522 497.48345771
-1	0	0	Ki67+	1837.72104978 532.750886499
-1	0	0	Ki67+	125.319854092 867.55449565
-1	0	0	Ki67+	702.373158607 804.608164708
-1	0	0	Ki67+	1989.81253656 1309.84893912
-1	0	0	Ki67+	162.719293745 193.642044575
-1	0	0	Ki67+	583.137761011 1081.48528515
-1	0	0	Ki67+	431.163967365 1972.7711994
-1	0	0	Ki67+	910.402123554 1952.82383061
-1	0	0	Ki67+	1472.28365574 521.730918582
-1	0	0	Ki67+	2080.66430633 1098.82474318
-1	0	0	Ki67+	178.062623927 435.864602697
-1	0	0	Ki67+	713.024754463 384.757060503
-1	0	0	Ki67+	2138.03100696 1084.43647999
-1	0	0	Ki67+	2051.17732417 697.663989137
-1	0	0	Ki67+	418.044962253 483.777489742
-1	0	0	Ki67+	1330.45439177 131.372358518
-1	0	0	Ki67+	1063.35341275 687.312960722
-1	0	0	Ki67+	964.758173453 1223.59678886
-1	0	0	Ki67+	1318.24889851 870.106938544
-1	0	0	Ki67+	636.985002437 323.142013549
-1	0	0	Ki67+	1079.61000739 655.07277136
-1	0	0	Ki67+	714.266048811 1003.01334753
-1	0	0	Ki67+	313.161857604 1657.99860583
-1	0	0	Ki67+	1687.60923353 1865.68969044
-1	0	0	Ki67+	604.780871465 1401.09130112
-1	0	0	Ki67+	105.610657573 1468.64289775
-1	0	0	Ki67+	387.938207429 1094.14315696
-1	0	0	Ki67+	1309.33817178 1712.86578612
-1	0	0	Ki67+	1642.24306313 938.530131481
-1	0	0	Ki67+	1048.78361402 762.261383368
-1	0	0	Ki67+	29.924948429 967.84590482
-1	0	0	Ki67+	1718.1020088 1107.67685305
-1	0	0	Ki67+	1763.32146125 693.75904259
-1	0	0	Ki67+	352.303536127 1494.4165805
-1	0	0	Ki67+	1477.08546936 1584.35920985
-1	0	0	Ki67+	1756.14513025 8.0098403543
-1	0	0	Ki67+	1664.22337478 1033.35465414
-1	0	0	Ki67+	543.672940871 1577.30884629
-1	0	0	Ki67+	890.10149795 1740.39308218
-1	0	0	Ki67+	2104.36328846 1996.73472479
-1	0	0	Ki67+	1300.34142895 1137.67747064
-1	0	0	Ki67+	821.109130254 230.717037962
-1	0	0	Ki67+	9.51705808013 2098.91363044
-1	0	0	Ki67+	539.459046464 936.9685915
-1	0	0	Ki67+	571.844825673 703.470394206
-1	0	0	Ki67+	306.930154804 1740.84388404
-1	0	0	Ki67+	489.335216175 1926.66339294
-1	0	0	Ki67+	1663.03784971 1256.07755685
-1	0	0	Ki67+	104.869183485 908.745739759
-1	0	0	Ki67+	20.9980575868 1113.10411481
-1	0	0	Ki67+	1769.87725646 1128.45102386
-1	0	0	Ki67+	1877.50216101 10.0853399367
-1	0	0	Ki67+	155.632588446 632.089054145
-1	0	0	Ki67+	1925.84473781 1768.17869014
-1	0	0	Ki67+	477.430786834 660.400511502
-1	0	0	Ki67+	1589.77344346 429.453217549
-1	0	0	Ki67+	1828.53290359 823.569979279
-1	0	0	Ki67+	722.041860078 1360.99469747
-1	0	0	Ki67+	2139.29851826 1114.92477141
-1	0	0	Ki67+	1313.2562204 1663.26483975
-1	0	0	Ki67+	479.49120226 546.008859457
-1	0	0	Ki67+	2040.90262457 144.541545934
-1	0	0	Ki67+	138.98687232 1994.70105609
-1	0	0	Ki67+	1524.79741596 2021.46065008
-1	0	0	Ki67+	1753.23578723 368.71806232
-1	0	0	Ki67+	1231.08664095 1393.08565887
-1	0	0	Ki67+	1936.13883594 1207.42737855
-1	0	0	Ki67+	1785.02065654 848.738625162
-1	0	0	Ki67+	1882.68553675 1322.02530894
-1	0	0	Ki67+	2147.85170654 2108.80259083
-1	0	0	Ki67+	1340.13707035 1633.7225943
-1	0	0	Ki67+	2062.78648989 419.747587139
-1	0	0	Ki67+	993.368895624 85.8293865768
-1	0	0	Ki67+	749.775582258 519.505309179
-1	0	0	Ki67+	1962.60694463 1879.29801079
-1	0	0	Ki67+	2041.30189319 483.199084251
-1	0	0	Ki67+	1811.87363466 1115.26881359
-1	0	0	Ki67+	1958.62455342 1828.97412141
-1	0	0	Ki67+	39.3170062983 268.566895522
-1	0	0	Ki67+	938.378294558 2119.36315052
-1	0	0	Ki67+	1192.3158675 223.26133247
-1	0	0	Ki67+	1431.90668268 1204.33218492
-1	0	0	Ki67+	788.643102864 111.276393981
-1	0	0	Ki67+	1630.02108427 1454.07800006
-1	0	0	Ki67+	1957.68011716 1303.73471097
-1	0	0	Ki67+	435.253309558 81.1934820644
-1	0	0	Ki67+	1324.92743699 2057.0574481
-1	0	0	Ki67+	1768.06670417 335.565247339
-1	0	0	Ki67+	1890.1496489 1723.76906386
-1	0	0	Ki67+	182.220683949 681.652611943
-1	0	0	Ki67+	1390.918809 577.226868023
-1	0	0	Ki67+	697.037161131 487.74273279
-1	0	0	Ki67+	1524.8425838 1149.38831194
-1	0	0	Ki67+	755.373982455 543.409424188
-1	0	0	Ki67+	1616.19176031 1083.24575195
-1	0	0	Ki67+	1152.25258129 1605.70259648
-1	0	0	Ki67+	1801.23930129 204.821036061
-1	0	0	Ki67+	905.818265043 554.897825984
-1	0	0	Ki67+	1471.03527496 2047.23894171
-1	0	0	Ki67+	1191.03016319 1288.81491971
-1	0	0	Ki67+	1141.22975589 299.470544826
-1	0	0	Ki67+	2117.34254593 27.3704424938
-1	0	0	Ki67+	933.016825847 1692.70424613
-1	0	0	Ki67+	702.685765416 2123.35540677
-1	0	0	Ki67+	1283.8480987 359.090704518
-1	0	0	Ki67+	915.333615016 354.511604894
-1	0	0	Ki67+	2028.18755492 574.22101262
-1	0	0	Ki67+	1106.52220118 680.220596347
-1	0	0	Ki67+	1899.69547423 1155.11580815
-1	0	0	Ki67+	1382.04910529 1054.72026775
-1	0	0	Ki67+	732.738230521 1527.12461873
-1	0	0	Ki67+	764.960863766 101.415338573
-1	0	0	Ki67+	1362.59731121 829.831294411
-1	0	0	Ki67+	1511.94756891 366.484552654
-1	0	0	Ki67+	192.198093606 563.702946311
-1	0	0	Ki67+	1658.44045831 1304.70932369
-1	0	0	Ki67+	428.686364192 1228.40433441
-1	0	0	Ki67+	497.810730837 1313.78032531
-1	0	0	Ki67+	315.016709953 891.575720203
-1	0	0	Ki67+	953.112442969 1752.15641064
-1	0	0	Ki67+	778.575289264 601.590813583
-1	0	0	Ki67+	1803.81979125 1585.52538869
-1	0	0	Ki67+	1244.24503372 1275.32567347
-1	0	0	Ki67+	464.275640515 1122.4956417
-1	0	0	Ki67+	1164.97486326 645.126687074
-1	0	0	Ki67+	2116.9799229 1106.49366337
-1	0	0	Ki67+	1893.33079641 374.211571691
-1	0	0	Ki67+	468.724605166 1624.5233784
-1	0	0	Ki67+	621.290893859 471.872708938
-1	0	0	Ki67+	1760.39687884 980.1423534
-1	0	0	Ki67+	2060.64172885 497.270686223
-1	0	0	Ki67+	268.171325338 1190.53383588
-1	0	0	Ki67+	1755.12445187 1238.52041795
-1	0	0	Ki67+	2077.02911946 1952.74162815
-1	0	0	Ki67+	2039.78276051 942.660432157
-1	0	0	Ki67+	230.682441924 145.731224866
-1	0	0	Ki67+	1630.12024192 264.181536354
-1	0	0	Ki67+	1609.39971457 658.797115458
-1	0	0	Ki67+	730.5843508 1028.61464408
-1	0	0	Ki67+	850.96055518 1223.15719386
-1	0	0	Ki67+	790.60817389 267.573615767
-1	0	0	Ki67+	1440.71915583 857.827261924
-1	0	0	Ki67+	242.384859071 1106.75738675
-1	0	0	Ki67+	833.318167796 1329.78752698
-1	0	0	Ki67+	745.616006967 1595.17384841
-1	0	0	Ki67+	1304.40729023 970.07058645
-1	0	0	Ki67+	2016.83776671 678.60513182
-1	0	0	Ki67+	2082.85503351 1273.76935882
-1	0	0	Ki67+	441.746782259 488.041916258
-1	0	0	Ki67+	772.820846119 1948.15793051
-1	0	0	Ki67+	1128.02460175 1065.14390636
-1	0	0	Ki67+	424.59694492 1025.72741899
-1	0	0	Ki67+	1353.01533516 1519.90786519
-1	0	0	Ki67+	504.329634162 360.963542743
-1	0	0	Ki67+	2096.16471563 322.464991412
-1	0	0	Ki67+	1330.17501513 1899.29525825
-1	0	0	Ki67+	420.248113258 919.957614722
-1	0	0	Ki67+	251.441346292 52.9462619702
-1	0	0	Ki67+	229.486184789 282.210161991
-1	0	0	Ki67+	1194.34374726 2046.32945282
-1	0	0	Ki67+	1186.8834625 1012.68094945
-1	0	0	Ki67+	556.847749008 1034.86009838
-1	0	0	Ki67+	1334.31430392 1460.95793034
-1	0	0	Ki67+	1411.07037545 493.510940137
-1	0	0	Ki67+	1787.37439957 362.060586581
-1	0	0	Ki67+	2044.39638476 14.912483647
-1	0	0	Ki67+	764.419970619 342.771896757
-1	0	0	Ki67+	428.081893718 1754.38424072
-1	0	0	Ki67+	2083.83146733 379.686494719
-1	0	0	Ki67+	1521.82818369 1835.54379015
-1	0	0	Ki67+	363.606366759 1596.8789167
-1	0	0	Ki67+	268.558828939 1983.78910651
-1	0	0	Ki67+	1823.33658877 1665.5470036
-1	0	0	Ki67+	264.127233898 1664.88103302
-1	0	0	Ki67+	1912.9818763 1626.09371685
-1	0	0	Ki67+	183.369935608 1362.41508088
-1	0	0	Ki67+	1676.63400356 1957.39187329
-1	0	0	Ki67+	1563.24259606 2053.81646914
-1	0	0	Ki67+	876.223493596 626.481605293
-1	0	0	Ki67+	647.567823121 1884.95663757
-1	0	0	Ki67+	1862.33281657 168.72802226
-1	0	0	Ki67+	665.713172317 1373.92476579
-1	0	0	Ki67+	654.452303365 514.503758847
-1	0	0	Ki67+	1377.60411255 1968.5409117
-1	0	0	Ki67+	520.320587037 1212.26972207
-1	0	0	Ki67+	529.972572814 1266.97070009
-1	0	0	Ki67+	191.685128344 995.413836043
-1	0	0	Ki67+	787.888294164 1155.924634
-1	0	0	Ki67+	743.05332121 1229.46454585
-1	0	0	Ki67+	479.680870134 1825.87162072
-1	0	0	Ki67+	1436.54628317 1450.69141304
-1	0	0	Ki67+	45.8498574775 227.146166729
-1	0	0	Ki67+	761.245562204 1170.8753819
-1	0	0	Ki67+	948.945168643 1890.78784364
-1	0	0	Ki67+	783.238046268 993.938191552
-1	0	0	Ki67+	2019.66032152 795.732200908
-1	0	0	Ki67+	2023.98269817 1908.69512487
-1	0	0	Ki67+	814.461583279 1569.04424036
-1	0	0	Ki67+	30.4027631178 925.416514904
-1	0	0	Ki67+	1087.36974742 538.348283941
-1	0	0	Ki67+	1068.11968928 235.586750697
-1	0	0	Ki67+	1561.61432873 436.734031931
-1	0	0	Ki67+	360.516115943 157.596540325
-1	0	0	Ki67+	1352.24271335 228.34861176
-1	0	0	Ki67+	755.811248348 858.085668894
-1	0	0	Ki67+	1615.52897789 1012.58403185
-1	0	0	Ki67+	1875.25918715 100.311210766
-1	0	0	Ki67+	1898.56416246 1387.45915017
-1	0	0	Ki67+	783.689593605 1315.16832197
-1	0	0	Ki67+	871.624196676 1841.89217606
-1	0	0	Ki67+	1867.61184995 1438.21590115
-1	0	0	Ki67+	1812.29732103 1565.67308431
-1	0	0	Ki67+	1744.87387783 1625.93386966
-1	0	0	Ki67+	1590.19136775 1568.82267554
-1	0	0	Ki67+	612.322430509 1085.63711833
-1	0	0	Ki67+	2004.16792215 1851.06308397
-1	0	0	Ki67+	735.754186234 222.521580771
-1	0	0	Ki67+	1681.97180611 354.915321658
-1	0	0	Ki67+	38.3723787822 2096.67769301
-1	0	0	Ki67+	1173.58405722 1255.89883678
-1	0	0	Ki67+	1478.35369763 586.562095635
-1	0	0	Ki67+	1528.53921208 1434.24525606
-1	0	0	Ki67+	237.205554223 995.356530982
-1	0	0	Ki67+	1122.57631607 1209.31393092
-1	0	0	Ki67+	1792.50905349 2135.25223442
-1	0	0	Ki67+	396.10364744 624.564847381
-1	0	0	Ki67+	1045.47823367 1084.60708551
-1	0	0	Ki67+	340.757128566 875.109870206
-1	0	0	Ki67+	848.584381819 1612.13122656
-1	0	0	Ki67+	414.013965307 433.712685847
-1	0	0	Ki67+	994.354403797 1988.28374541
-1	0	0	Ki67+	2006.25127431 1877.4736707
-1	0	0	Ki67+	946.665439078 363.815251106
-1	0	0	Ki67+	210.3436328 1097.67671533
-1	0	0	Ki67+	1890.58130607 1276.27704615
-1	0	0	Ki67+	699.395245436 1292.8852702
-1	0	0	Ki67+	100.990145977 449.625497735
-1	0	0	Ki67+	458.861121108 834.827527368
-1	0	0	Ki67+	1952.54098615 2010.73525474
-1	0	0	Ki67+	373.721811237 278.781039567
-1	0	0	Ki67+	1429.48169523 1911.03289356
-1	0	0	Ki67+	1646.04302169 1367.21790606
-1	0	0	Ki67+	284.852413843 105.365774274
-1	0	0	Ki67+	1037.89242717 1135.45709383
-1	0	0	Ki67+	1777.28995259 182.548440375
-1	0	0	Ki67+	1655.76640803 1126.61684769
-1	0	0	Ki67+	347.392776264 1881.78992445
-1	0	0	Ki67+	651.135752209 2146.78174043
-1	0	0	CD3+/CD8+/Ki67+	857.297742419 342.197742474
-1	0	0	CD3+/CD8+/Ki67+	2079.48496248 916.718868835
-1	0	0	CD3+/CD8+/Ki67+	134.78596807 200.357046249
-1	0	0	CD3+/CD8+/Ki67+	520.035891589 1951.34780623
-1	0	0	CD3+/CD8+/Ki67+	1988.00195002 267.116592343
-1	0	0	CD3+/CD8+/Ki67+	1087.35534116 875.843245007
-1	0	0	CD3+/CD8+/Ki67+	846.235118908 1289.37837047
-1	0	0	CD3+/CD8+/Ki67+	2.94957942959 800.26119945
-1	0	0	CD3+/CD8+/Ki67+	714.776414644 1820.9082268
-1	0	0	CD3+/CD8+/Ki67+	2065.10883097 2148.74401313
-1	0	0	CD3+/CD8+/Ki67+	902.779729642 998.407096288
-1	0	0	CD3+/CD8+/Ki67+	1840.82069811 247.194795163
-1	0	0	CD3+/CD8+/Ki67+	680.736009527 662.417880043
-1	0	0	CD3+/CD8+/Ki67+	1800.13111818 674.403014787
-1	0	0	CD3+/CD8+/Ki67+	168.129121512 2033.37485765
-1	0	0	CD3+/CD8+/Ki67+	2108.49638138 1916.15361856
-1	0	0	CD3+/CD8+/Ki67+	1959.83241695 154.765896291
-1	0	0	CD3+/CD8+/Ki67+	1167.89661843 1531.53656496
-1	0	0	CD3+/CD8+/Ki67+	1449.73246934 309.836133383
-1	0	0	CD3+/CD8+/Ki67+	1419.46554349 1307.98595936
-1	0	0	CD3+/CD8+/Ki67+	2097.32052138 1047.55144705
-1	0	0	CD3+/CD8+/Ki67+	164.976621093 811.691347044
-1	0	0	CD3+/CD8+/Ki67+	1703.15813961 2135.2816101
-1	0	0	CD3+/CD8+/Ki67+	1242.0181445 208.698031656
-1	0	0	CD3+/CD8+/Ki67+	1248.22601372 1604.1692624
-1	0	0	CD3+/CD8+/Ki67+	52.7912384858 1991.64159248
-1	0	0	CD3+/CD8+/Ki67+	497.143783772 989.408773048
-1	0	0	CD3+/CD8+/Ki67+	1877.0174178 1469.9094764
-1	0	0	CD3+/CD8+/Ki67+	1782.34456115 464.819285828
-1	0	0	CD3+/CD8+/Ki67+	1220.23301903 1677.6926463
-1	0	0	CD3+/CD8+/Ki67+	696.611837552 1440.20589604
-1	0	0	CD3+/CD8+/Ki67+	871.929606307 1876.931269
-1	0	0	CD3+/CD8+/Ki67+	1544.2003469 2084.38183431
-1	0	0	CD3+/CD8+/Ki67+	1155.24686817 2018.3214166
-1	0	0	CD3+/CD8+/Ki67+	1725.66005992 843.397762652
-1	0	0	CD3+/CD8+/Ki67+	169.05027053 782.739912653
-1	0	0	CD3+/CD8+/Ki67+	198.246776763 319.272028159
-1	0	0	CD3+/CD8+/Ki67+	43.4694132657 1017.89657398
-1	0	0	CD3+/CD8+/Ki67+	1207.7522361 408.634752541
-1	0	0	CD3+/CD8+/Ki67+	902.717782963 244.262165465
-1	0	0	CD3+/CD8+/Ki67+	601.621585439 1307.47001815
-1	0	0	CD3+/CD8+/Ki67+	1664.69573112 979.058710514
-1	0	0	CD3+/CD8+/Ki67+	50.0201313749 1260.58911951
-1	0	0	CD3+/CD8+/Ki67+	881.070867481 107.200382453
-1	0	0	CD3+/CD8+/Ki67+	1893.28491347 1492.03376038
-1	0	0	CD3+/CD8+/Ki67+	1378.4807427 1626.89466292
-1	0	0	CD3+/CD8+/Ki67+	1750.32952425 784.129915274
-1	0	0	CD3+/CD8+/Ki67+	1216.33516514 1453.29404379
-1	0	0	CD3+/CD8+/Ki67+	150.964567372 10.8966030591
-1	0	0	CD3+/CD8+/Ki67+	2037.30250795 633.268847744
#EOF
