# Supplementary material for: Data-Driven Discovery of Immune Contexture Biomarkers
Source: Front Oncol. 2018 Dec 18;8:627. doi: 10.3389/fonc.2018.00627 (PMC6305402; doi:10.3389/fonc.2018.00627)
Supplement: Data Sheet 2.zip — The synthetic dataset used for verifying the approach (section 3.1; Figure 4) is provided as a collection of text files describing regions, markers, and metadata. [file Data_Sheet_2.zip › verificationDataset/testdata_070_ImageObjects.txt]

barcode_target	testdata_070
barcode_origin	-1
workflow_target_version	-1
workflow_origin	-1
workflow_origin_version	-1
iH	-1
iW	-1
user	None

-1	0	0	Ki67+	1852.99086255 1352.07607605
-1	0	0	Ki67+	466.63135978 1758.30690751
-1	0	0	Ki67+	622.211812095 754.011920657
-1	0	0	Ki67+	1739.2716258 1165.18425313
-1	0	0	Ki67+	1491.13142621 304.753734371
-1	0	0	Ki67+	2089.05153929 222.153907067
-1	0	0	Ki67+	1036.29392596 1803.81643862
-1	0	0	Ki67+	624.137413512 1754.69359871
-1	0	0	Ki67+	1539.85965365 763.178787177
-1	0	0	Ki67+	212.504055143 875.53009394
-1	0	0	Ki67+	396.058416723 1420.44566461
-1	0	0	Ki67+	735.595055637 36.7094479901
-1	0	0	Ki67+	158.63333439 1101.25255361
-1	0	0	Ki67+	1369.45172005 2040.31662671
-1	0	0	Ki67+	267.150744345 2034.94888165
-1	0	0	Ki67+	1341.7023166 888.139381173
-1	0	0	Ki67+	91.5220575519 1693.52436011
-1	0	0	Ki67+	1900.86378868 654.458825489
-1	0	0	Ki67+	440.34250532 1543.43067629
-1	0	0	Ki67+	2114.98983085 1267.17316304
-1	0	0	Ki67+	1476.93996769 812.050718959
-1	0	0	Ki67+	18.6436788757 645.55868417
-1	0	0	Ki67+	707.255937834 1865.31770135
-1	0	0	Ki67+	1800.29509394 1716.43125996
-1	0	0	Ki67+	785.118969667 425.790570632
-1	0	0	Ki67+	1077.46508242 579.638225524
-1	0	0	Ki67+	957.655594295 809.899716627
-1	0	0	Ki67+	1747.23059415 851.75685649
-1	0	0	Ki67+	1676.6613021 1557.45109349
-1	0	0	Ki67+	1229.8422022 1050.8319686
-1	0	0	Ki67+	1150.11888888 48.9220321245
-1	0	0	Ki67+	186.296962501 1551.24162954
-1	0	0	Ki67+	496.084098663 1200.16797288
-1	0	0	Ki67+	221.741485424 1330.89444811
-1	0	0	Ki67+	1859.68997315 1729.80818395
-1	0	0	Ki67+	844.088914384 239.075755389
-1	0	0	Ki67+	76.2757016917 1541.9455138
-1	0	0	Ki67+	444.26057741 1976.7561704
-1	0	0	Ki67+	1076.12302771 1740.74322137
-1	0	0	Ki67+	1095.74556906 1964.69940183
-1	0	0	Ki67+	1672.74900457 778.025721075
-1	0	0	Ki67+	46.463452396 1209.7199622
-1	0	0	Ki67+	404.442594299 905.898165509
-1	0	0	Ki67+	1253.12597434 865.617131477
-1	0	0	Ki67+	997.397573347 669.093547558
-1	0	0	Ki67+	1246.91727681 797.225371383
-1	0	0	Ki67+	813.147144045 1535.44795204
-1	0	0	Ki67+	842.587665788 1756.31150267
-1	0	0	Ki67+	2.75923866816 139.632878286
-1	0	0	Ki67+	1110.67190546 114.045267318
-1	0	0	Ki67+	108.010888452 997.447770084
-1	0	0	Ki67+	857.273520235 1926.20799419
-1	0	0	Ki67+	714.909351964 1488.39284664
-1	0	0	Ki67+	1422.14167001 2146.5176042
-1	0	0	Ki67+	1782.78445123 1491.10817371
-1	0	0	Ki67+	393.192843312 2060.3148584
-1	0	0	Ki67+	17.8831827843 698.314425689
-1	0	0	Ki67+	748.761954481 200.881373155
-1	0	0	Ki67+	1724.77280713 1318.78808483
-1	0	0	Ki67+	265.458975348 1071.63522956
-1	0	0	Ki67+	727.324434333 168.774548532
-1	0	0	Ki67+	1061.40445587 2027.87609764
-1	0	0	Ki67+	1019.19594613 553.546830825
-1	0	0	Ki67+	1523.69551254 1171.73272219
-1	0	0	Ki67+	385.418349569 605.928429045
-1	0	0	Ki67+	1871.10739941 2121.42098947
-1	0	0	Ki67+	1791.33198499 45.3848913646
-1	0	0	Ki67+	1023.40632111 1365.30743745
-1	0	0	Ki67+	1876.58216241 597.022440786
-1	0	0	Ki67+	1805.45647914 206.360633947
-1	0	0	Ki67+	1409.71007512 1239.34008708
-1	0	0	Ki67+	1511.46775368 191.516079936
-1	0	0	Ki67+	861.886232349 629.432513319
-1	0	0	Ki67+	194.895294009 2096.16310962
-1	0	0	Ki67+	274.221592203 1652.35103107
-1	0	0	Ki67+	2039.55013602 0.209716901711
-1	0	0	Ki67+	1929.71836935 297.624692091
-1	0	0	Ki67+	699.870830099 362.754625869
-1	0	0	Ki67+	1704.35549134 2104.50059798
-1	0	0	Ki67+	1896.26980031 1587.40584926
-1	0	0	Ki67+	873.100338825 1544.84258374
-1	0	0	Ki67+	106.26801326 2116.45260767
-1	0	0	Ki67+	376.638035885 378.418435767
-1	0	0	Ki67+	1751.44392529 1527.45140288
-1	0	0	Ki67+	873.413637126 838.380117681
-1	0	0	Ki67+	604.968463635 722.959687961
-1	0	0	Ki67+	1607.17196878 1921.48632602
-1	0	0	Ki67+	588.980471993 49.0950571229
-1	0	0	Ki67+	1164.17893894 1599.80528393
-1	0	0	Ki67+	603.217989864 206.104223309
-1	0	0	Ki67+	1058.69123518 1479.22618814
-1	0	0	Ki67+	137.758385306 218.05028198
-1	0	0	Ki67+	340.704569842 754.885670345
-1	0	0	Ki67+	1847.99266038 1111.46855247
-1	0	0	Ki67+	1123.9358369 1366.63813752
-1	0	0	Ki67+	1059.70730541 1310.74450311
-1	0	0	Ki67+	1944.03060155 692.521618769
-1	0	0	Ki67+	439.76692674 2115.22130374
-1	0	0	Ki67+	1670.28022998 710.454845724
-1	0	0	Ki67+	2012.94877908 1482.362553
-1	0	0	Ki67+	108.226685146 1514.54732714
-1	0	0	Ki67+	1611.3426525 1368.2133848
-1	0	0	Ki67+	687.270591924 607.436303825
-1	0	0	Ki67+	1421.54164064 1566.02348343
-1	0	0	Ki67+	1863.62382743 370.343754068
-1	0	0	Ki67+	332.482218025 846.757300361
-1	0	0	Ki67+	571.221000962 978.025897476
-1	0	0	Ki67+	1090.92837025 936.408247439
-1	0	0	Ki67+	533.508586812 1338.80090229
-1	0	0	Ki67+	1537.83570805 1319.7055642
-1	0	0	Ki67+	832.102410723 1416.78068318
-1	0	0	Ki67+	989.997642926 2020.03713482
-1	0	0	Ki67+	706.301614973 1151.5370731
-1	0	0	Ki67+	451.91998714 1114.4904197
-1	0	0	Ki67+	1184.42399786 1899.0880291
-1	0	0	Ki67+	877.054503787 176.768671752
-1	0	0	Ki67+	1328.08136904 345.872443944
-1	0	0	Ki67+	348.368598469 6.30699250967
-1	0	0	Ki67+	1906.43983483 341.281400804
-1	0	0	Ki67+	608.606745116 1059.92222257
-1	0	0	Ki67+	76.1345957843 2082.69180499
-1	0	0	Ki67+	194.94982736 1002.74963091
-1	0	0	Ki67+	418.982985526 1240.384988
-1	0	0	Ki67+	563.7255951 2137.93945516
-1	0	0	Ki67+	229.884771902 944.284727244
-1	0	0	Ki67+	1632.69449472 461.104500805
-1	0	0	Ki67+	1421.90772878 1287.62972089
-1	0	0	Ki67+	1977.97906032 865.805253716
-1	0	0	Ki67+	574.562159568 1772.25747713
-1	0	0	Ki67+	917.534873856 1789.04620717
-1	0	0	Ki67+	1868.42356449 715.775863623
-1	0	0	Ki67+	1621.87853074 1959.79586872
-1	0	0	Ki67+	1605.38976683 570.531557687
-1	0	0	Ki67+	1237.40060983 8.91884252226
-1	0	0	Ki67+	1699.59805177 1914.04522789
-1	0	0	Ki67+	1417.84484963 279.018255433
-1	0	0	Ki67+	91.6366145352 178.461205734
-1	0	0	Ki67+	1865.20368054 1542.71470011
-1	0	0	Ki67+	657.932308734 1617.40812441
-1	0	0	Ki67+	1744.89444178 764.179183525
-1	0	0	Ki67+	568.51713013 1416.81680947
-1	0	0	Ki67+	638.547322309 1272.38180754
-1	0	0	Ki67+	1330.38125379 549.69705895
-1	0	0	Ki67+	776.947189908 1093.28839234
-1	0	0	Ki67+	2039.74268099 1958.49556055
-1	0	0	Ki67+	1828.68527292 540.674213134
-1	0	0	Ki67+	241.731319974 670.754830227
-1	0	0	Ki67+	549.687440071 1485.0909299
-1	0	0	Ki67+	352.376152004 927.212679946
-1	0	0	Ki67+	641.171608887 974.409496459
-1	0	0	Ki67+	1451.11769971 1718.2241842
-1	0	0	Ki67+	1101.4475331 2118.89305523
-1	0	0	Ki67+	2093.74983031 1642.52611442
-1	0	0	Ki67+	1295.56490617 1876.56083559
-1	0	0	Ki67+	290.728011727 1999.97473881
-1	0	0	Ki67+	1917.90178083 2007.53889846
-1	0	0	Ki67+	1051.05994309 899.75485079
-1	0	0	Ki67+	1068.04664122 40.5432472801
-1	0	0	Ki67+	419.016663607 1559.47488279
-1	0	0	Ki67+	1350.11548741 631.221467353
-1	0	0	Ki67+	665.421163697 1160.78800238
-1	0	0	Ki67+	350.148486912 1719.61504775
-1	0	0	Ki67+	1661.35504982 1397.12251005
-1	0	0	Ki67+	608.866005319 684.24616765
-1	0	0	Ki67+	1969.16701253 1611.20632589
-1	0	0	Ki67+	406.684241166 1195.46035233
-1	0	0	Ki67+	1007.63794768 1612.59473199
-1	0	0	Ki67+	1202.36882978 563.311774302
-1	0	0	Ki67+	1931.80584176 1686.62656375
-1	0	0	Ki67+	474.870018401 1370.03928384
-1	0	0	Ki67+	1549.08625979 402.333819741
-1	0	0	Ki67+	293.685669613 503.31629707
-1	0	0	Ki67+	877.412942655 2081.03524437
-1	0	0	Ki67+	1438.01036931 1010.22740893
-1	0	0	Ki67+	1279.11289487 1796.55213048
-1	0	0	Ki67+	1559.38732871 781.21082923
-1	0	0	Ki67+	1962.17224806 1668.56423381
-1	0	0	Ki67+	1836.46201076 2131.16923409
-1	0	0	Ki67+	2087.21020108 1981.35937679
-1	0	0	Ki67+	494.671458868 1786.8915508
-1	0	0	Ki67+	965.29620158 1377.30019178
-1	0	0	Ki67+	603.667434726 1529.6526619
-1	0	0	Ki67+	510.889483971 2101.90079218
-1	0	0	Ki67+	1088.0042809 1071.23689889
-1	0	0	Ki67+	1828.53965436 1933.79715639
-1	0	0	Ki67+	568.989117799 295.009325472
-1	0	0	Ki67+	785.815101983 1660.64651296
-1	0	0	Ki67+	627.333838771 2147.5143367
-1	0	0	Ki67+	563.357688626 328.271450372
-1	0	0	Ki67+	869.12475285 376.712405493
-1	0	0	Ki67+	1930.58554817 832.073714262
-1	0	0	Ki67+	1505.24325569 1444.34056001
-1	0	0	Ki67+	58.04196054 1098.54337759
-1	0	0	Ki67+	1234.21030758 1377.17937366
-1	0	0	Ki67+	1653.54636266 928.420884742
-1	0	0	Ki67+	1036.65217222 1623.29287853
-1	0	0	Ki67+	1488.91040468 74.9165317915
-1	0	0	Ki67+	761.882060687 749.204307246
-1	0	0	Ki67+	1051.25217704 830.0920583
-1	0	0	Ki67+	6.58161920631 1093.8759691
-1	0	0	Ki67+	1294.48740012 788.884211863
-1	0	0	Ki67+	88.5395940432 897.187741437
-1	0	0	Ki67+	27.2775265742 288.560855966
-1	0	0	Ki67+	1301.89007495 31.4429923535
-1	0	0	Ki67+	2034.07651773 274.767608002
-1	0	0	Ki67+	1968.05234941 1696.22337305
-1	0	0	Ki67+	106.556403629 1740.0727781
-1	0	0	Ki67+	2028.80192334 202.923647182
-1	0	0	Ki67+	104.065885077 434.699002962
-1	0	0	Ki67+	1036.70675351 779.987867354
-1	0	0	Ki67+	710.601351369 2096.04965274
-1	0	0	Ki67+	895.544835914 1146.21418849
-1	0	0	Ki67+	746.478938884 1945.6054393
-1	0	0	Ki67+	2050.67465186 617.863672308
-1	0	0	Ki67+	1975.91164316 286.639884006
-1	0	0	Ki67+	869.162860788 1374.39544982
-1	0	0	Ki67+	2066.0696063 1672.86425807
-1	0	0	Ki67+	1511.34187825 427.689426004
-1	0	0	Ki67+	593.339464974 2019.49417325
-1	0	0	Ki67+	1141.56077418 767.977782436
-1	0	0	Ki67+	81.5241802813 1653.06184184
-1	0	0	Ki67+	1533.57888382 920.436620832
-1	0	0	Ki67+	437.203041342 295.048209054
-1	0	0	Ki67+	1832.13376991 1168.93989138
-1	0	0	Ki67+	208.616257278 1639.03215353
-1	0	0	Ki67+	1088.57771264 974.31314114
-1	0	0	Ki67+	564.240731734 1280.71485035
-1	0	0	Ki67+	1351.63479921 260.63819507
-1	0	0	Ki67+	189.371280449 150.860775627
-1	0	0	Ki67+	682.93604218 942.246457723
-1	0	0	Ki67+	1999.80334919 2092.82767656
-1	0	0	Ki67+	226.707768995 317.845782977
-1	0	0	Ki67+	856.626958043 469.655300442
-1	0	0	Ki67+	2085.51883577 1129.05911259
-1	0	0	Ki67+	1599.91541983 361.711706644
-1	0	0	Ki67+	297.025586174 39.9567239546
-1	0	0	Ki67+	124.959476064 951.278041133
-1	0	0	Ki67+	2092.94613579 833.304827208
-1	0	0	Ki67+	387.561435908 701.735190669
-1	0	0	Ki67+	1298.68863555 904.501160089
-1	0	0	Ki67+	1820.35372355 273.782264368
-1	0	0	Ki67+	1559.66933762 1705.6878735
-1	0	0	Ki67+	555.030633988 275.162354613
-1	0	0	Ki67+	1287.86870217 1135.25654436
-1	0	0	Ki67+	1768.50635891 771.290354601
-1	0	0	Ki67+	367.811966569 774.717787393
-1	0	0	Ki67+	459.694754738 1354.62719938
-1	0	0	Ki67+	1222.89510593 1930.1911661
-1	0	0	Ki67+	1841.68991823 1572.24049215
-1	0	0	Ki67+	245.293915342 75.5784610727
-1	0	0	Ki67+	526.763596293 1594.1504941
-1	0	0	Ki67+	1149.02230028 1717.48138386
-1	0	0	Ki67+	768.853986368 815.847803104
-1	0	0	Ki67+	1793.40183566 388.112732767
-1	0	0	Ki67+	317.436991288 639.983478667
-1	0	0	Ki67+	1578.1916656 185.697724824
-1	0	0	Ki67+	1229.20555863 270.52886164
-1	0	0	Ki67+	1737.10371397 1926.16228723
-1	0	0	Ki67+	707.725260284 1579.3615771
-1	0	0	Ki67+	234.550502773 462.569793766
-1	0	0	Ki67+	772.687108063 903.409696437
-1	0	0	Ki67+	715.89694739 2037.54706152
-1	0	0	Ki67+	1568.99017255 1771.54724558
-1	0	0	Ki67+	176.308143685 838.540289944
-1	0	0	Ki67+	655.03857284 1099.07717195
-1	0	0	Ki67+	768.901777408 941.206218824
-1	0	0	Ki67+	1491.71318285 2052.60787285
-1	0	0	Ki67+	2068.772876 1305.14663477
-1	0	0	Ki67+	442.544929962 538.226452961
-1	0	0	Ki67+	30.3423334081 1529.88930074
-1	0	0	Ki67+	1364.85309924 768.164689588
-1	0	0	Ki67+	165.646581043 577.708690443
-1	0	0	Ki67+	1337.46552818 1553.57257085
-1	0	0	Ki67+	879.102469189 2113.92130208
-1	0	0	Ki67+	1880.80397043 931.054156512
-1	0	0	Ki67+	636.115066957 1374.06693218
-1	0	0	Ki67+	301.119871493 1013.99478406
-1	0	0	Ki67+	211.794333387 1220.53220093
-1	0	0	Ki67+	1796.43834248 1622.75522413
-1	0	0	Ki67+	1852.72927239 2004.56808539
-1	0	0	Ki67+	1709.34763843 1365.5143465
-1	0	0	Ki67+	2004.55953018 984.877056588
-1	0	0	Ki67+	777.635106185 1318.49647466
-1	0	0	Ki67+	608.719313359 1176.82593451
-1	0	0	Ki67+	1175.81400596 1072.42380019
-1	0	0	Ki67+	1096.02590471 1722.1816171
-1	0	0	Ki67+	1303.24573288 1063.73024719
-1	0	0	Ki67+	991.324125483 1242.44935829
-1	0	0	Ki67+	1244.0231817 1215.98201927
-1	0	0	Ki67+	135.652094547 12.9235367626
-1	0	0	Ki67+	372.378317007 93.7957161317
-1	0	0	Ki67+	305.623666358 769.91082309
-1	0	0	Ki67+	718.568005923 2005.10671014
-1	0	0	Ki67+	1918.28716438 578.801252487
-1	0	0	Ki67+	36.8225847195 1837.4068376
-1	0	0	Ki67+	1948.85043214 1625.86547711
-1	0	0	Ki67+	54.8154088754 568.464858768
-1	0	0	Ki67+	1518.39703491 1847.6566841
-1	0	0	Ki67+	639.772438394 194.499808219
-1	0	0	Ki67+	1867.4820187 2087.87535965
-1	0	0	Ki67+	3.74193616809 914.960313197
-1	0	0	Ki67+	533.063764365 1738.23411707
-1	0	0	Ki67+	1610.33252176 675.566024907
-1	0	0	Ki67+	1273.92655881 731.587859408
-1	0	0	Ki67+	2054.02391299 1548.21667493
-1	0	0	Ki67+	253.90609655 1974.76322349
-1	0	0	Ki67+	991.146269955 614.88119414
-1	0	0	Ki67+	2055.05060528 1118.10197387
-1	0	0	Ki67+	192.345518882 490.889885427
-1	0	0	Ki67+	2108.84906204 446.829269804
-1	0	0	Ki67+	369.900346926 1967.84544668
-1	0	0	Ki67+	91.1441922159 1144.62327757
-1	0	0	Ki67+	1881.41011554 868.679100459
-1	0	0	Ki67+	113.686204193 258.712275067
-1	0	0	Ki67+	841.157855033 2022.97364143
-1	0	0	Ki67+	1005.26533206 313.358392068
-1	0	0	Ki67+	56.759892044 368.657033063
-1	0	0	Ki67+	1472.15978493 1879.897168
-1	0	0	Ki67+	22.0551995976 1895.38252155
-1	0	0	Ki67+	2018.00369123 1136.38129675
-1	0	0	Ki67+	520.412783876 1553.96077222
-1	0	0	Ki67+	449.118581018 705.211144673
-1	0	0	Ki67+	35.1310969787 764.257349789
-1	0	0	Ki67+	151.318283057 1981.84515739
-1	0	0	Ki67+	61.8001872733 1285.59160836
-1	0	0	Ki67+	41.4933210284 155.800226803
-1	0	0	Ki67+	1083.22186857 618.179029335
-1	0	0	Ki67+	1535.26260433 657.530401834
-1	0	0	Ki67+	1890.51176514 488.158470153
-1	0	0	Ki67+	2005.1923753 136.992697033
-1	0	0	Ki67+	215.883737394 1938.32301683
-1	0	0	Ki67+	697.585727442 1690.09589746
-1	0	0	Ki67+	826.926477906 821.785666946
-1	0	0	Ki67+	358.043616904 868.77199207
-1	0	0	Ki67+	1226.42471592 1458.4808363
-1	0	0	Ki67+	159.595284551 1283.28250329
-1	0	0	Ki67+	1653.6901068 532.566251806
-1	0	0	Ki67+	1461.57765139 201.192378071
-1	0	0	Ki67+	110.401711732 1414.47054029
-1	0	0	Ki67+	2063.00964903 779.279787558
-1	0	0	Ki67+	899.793220989 1743.42395445
-1	0	0	Ki67+	912.503487827 503.466574177
-1	0	0	Ki67+	738.301541515 1458.27157357
-1	0	0	Ki67+	1917.82423627 1044.88374423
-1	0	0	Ki67+	722.777703413 1892.03080126
-1	0	0	Ki67+	719.437885165 1402.61147466
-1	0	0	Ki67+	1262.35813082 298.860607604
-1	0	0	Ki67+	15.5831210876 1264.85030667
-1	0	0	Ki67+	508.962906958 1944.25806548
-1	0	0	Ki67+	934.405348559 854.615099447
-1	0	0	Ki67+	1138.94898221 1828.55106127
-1	0	0	Ki67+	731.075481673 420.635672697
-1	0	0	Ki67+	275.514586743 757.764461927
-1	0	0	Ki67+	620.915691607 505.66106782
-1	0	0	Ki67+	2027.15075925 1894.28873118
-1	0	0	Ki67+	997.011751513 124.529370559
-1	0	0	Ki67+	1386.12193554 1376.75532556
-1	0	0	Ki67+	745.302315774 279.98350112
-1	0	0	Ki67+	1401.38206044 369.008054228
-1	0	0	Ki67+	885.47744414 711.829920838
-1	0	0	Ki67+	1551.86537094 1262.41969621
-1	0	0	Ki67+	1251.77512817 1910.66328243
-1	0	0	Ki67+	362.802031258 643.235988407
-1	0	0	Ki67+	1127.72048679 728.743636755
-1	0	0	Ki67+	1859.25064653 1038.64005457
-1	0	0	Ki67+	1668.26763135 1447.25949099
-1	0	0	Ki67+	1589.34016561 762.175187105
-1	0	0	Ki67+	1674.58932813 1895.88684788
-1	0	0	Ki67+	129.620272142 1653.21330477
-1	0	0	Ki67+	584.784211 1804.5236774
-1	0	0	Ki67+	1685.04700524 1724.89476237
-1	0	0	Ki67+	2105.80406439 1681.50158133
-1	0	0	Ki67+	1154.09658105 1111.19167613
-1	0	0	Ki67+	1789.97135475 2051.61958511
-1	0	0	Ki67+	1804.52170656 2081.13929473
-1	0	0	Ki67+	173.734463908 695.005941628
-1	0	0	Ki67+	1647.61091406 2080.14319046
-1	0	0	Ki67+	1259.39064691 199.17106134
-1	0	0	Ki67+	1149.14226989 675.454221495
-1	0	0	Ki67+	1005.39805823 476.108144064
-1	0	0	Ki67+	1788.25654296 807.034368921
-1	0	0	Ki67+	238.417659347 620.630862678
-1	0	0	Ki67+	1105.05360616 1235.78004521
-1	0	0	Ki67+	301.812150344 2043.408702
-1	0	0	Ki67+	1018.70994252 1283.79619638
-1	0	0	Ki67+	1364.95926161 1656.10998591
-1	0	0	Ki67+	505.926410896 1284.25395355
-1	0	0	Ki67+	1485.66511532 911.996939261
-1	0	0	Ki67+	2059.72499406 986.407144017
-1	0	0	Ki67+	859.913374445 807.232362909
-1	0	0	Ki67+	757.570955549 780.350274964
-1	0	0	Ki67+	2042.31237898 1805.90625398
-1	0	0	Ki67+	562.210778734 428.751156126
-1	0	0	Ki67+	2023.6497336 1555.07733
-1	0	0	Ki67+	1563.93107351 1188.1139476
-1	0	0	Ki67+	1629.92645644 40.6124634177
-1	0	0	Ki67+	1056.36572398 1263.54989464
-1	0	0	Ki67+	2090.86755932 1812.71535696
-1	0	0	Ki67+	53.9091706855 498.839153886
-1	0	0	Ki67+	423.457189151 1882.96492377
-1	0	0	Ki67+	285.052099867 534.941884441
-1	0	0	Ki67+	1644.68400986 648.23934909
-1	0	0	Ki67+	781.334645271 962.434764623
-1	0	0	Ki67+	1180.99079443 1021.29938617
-1	0	0	Ki67+	97.38896371 756.64699629
-1	0	0	Ki67+	918.088928822 321.164457548
-1	0	0	Ki67+	1370.70891866 975.041915027
-1	0	0	Ki67+	1589.61271123 863.74689721
-1	0	0	Ki67+	542.818569232 1892.58613463
-1	0	0	Ki67+	202.470722713 1077.65224122
-1	0	0	Ki67+	2038.93127783 1494.29171157
-1	0	0	Ki67+	278.195784218 691.755865066
-1	0	0	Ki67+	1476.12272925 1727.00130377
-1	0	0	Ki67+	189.646575805 1653.833828
-1	0	0	Ki67+	1386.68006676 1694.8225761
-1	0	0	Ki67+	387.453420855 1162.45145974
-1	0	0	Ki67+	22.9548467664 2006.14590907
-1	0	0	Ki67+	1404.21763906 1508.4530582
-1	0	0	Ki67+	1493.02684134 1777.56965869
-1	0	0	Ki67+	1870.121389 1906.39496737
-1	0	0	Ki67+	1863.57676464 1380.91043247
-1	0	0	Ki67+	1469.63260323 934.946484557
-1	0	0	Ki67+	392.482216414 1049.37163496
-1	0	0	Ki67+	2117.50863081 2069.18310902
-1	0	0	Ki67+	464.237044383 739.593751081
-1	0	0	Ki67+	664.462612121 1923.53864842
-1	0	0	Ki67+	590.147470556 955.882805379
-1	0	0	Ki67+	384.298158927 744.930198468
-1	0	0	Ki67+	1256.1312964 2104.91753565
-1	0	0	Ki67+	2012.53841995 530.601964345
-1	0	0	Ki67+	1328.46835036 2000.11663102
-1	0	0	Ki67+	470.83299529 478.907958421
-1	0	0	Ki67+	289.287334036 1351.33283888
-1	0	0	Ki67+	1922.44336423 1506.83851614
-1	0	0	Ki67+	707.014213556 119.794154924
-1	0	0	Ki67+	2056.18866506 2047.44448564
-1	0	0	Ki67+	1023.49106866 1750.11456307
-1	0	0	Ki67+	1001.82768162 956.922759618
-1	0	0	Ki67+	289.315800228 344.274865882
-1	0	0	Ki67+	226.778071246 1561.1811976
-1	0	0	Ki67+	696.555148517 1178.90011836
-1	0	0	Ki67+	326.15192166 1013.60925143
-1	0	0	Ki67+	2147.91108247 246.177703853
-1	0	0	Ki67+	1430.67891724 2039.19175666
-1	0	0	Ki67+	1748.95214582 580.729687009
-1	0	0	Ki67+	873.12696982 1995.47917283
-1	0	0	Ki67+	937.063594152 310.386170182
-1	0	0	Ki67+	1839.31452671 185.783412578
-1	0	0	Ki67+	1909.04652461 1266.08534494
-1	0	0	Ki67+	1856.40868576 1772.08865444
-1	0	0	Ki67+	917.954598032 412.589977385
-1	0	0	Ki67+	1262.43230323 2065.49564783
-1	0	0	Ki67+	183.698192014 113.983571176
-1	0	0	Ki67+	530.296545562 1917.15929567
-1	0	0	Ki67+	1395.88421465 1576.85555447
-1	0	0	Ki67+	1405.65775904 788.319735139
-1	0	0	Ki67+	798.352759903 158.071296576
-1	0	0	Ki67+	17.1906802632 804.807811482
-1	0	0	Ki67+	1361.05383481 1017.77880054
-1	0	0	Ki67+	542.948092288 1053.40985275
-1	0	0	Ki67+	836.556095549 2122.82531215
-1	0	0	Ki67+	1134.5987203 1238.0365349
-1	0	0	Ki67+	350.490513232 1178.79554616
-1	0	0	Ki67+	78.3587056974 1227.00121372
-1	0	0	Ki67+	448.532434709 1050.96094257
-1	0	0	Ki67+	641.826089621 1396.82226707
-1	0	0	Ki67+	1518.39395737 1523.31192633
-1	0	0	Ki67+	586.571951759 860.153944634
-1	0	0	Ki67+	1170.80149399 172.651166351
-1	0	0	Ki67+	200.817050781 1780.83285351
-1	0	0	Ki67+	711.250214433 589.250270609
-1	0	0	Ki67+	1927.51986228 1717.78775765
-1	0	0	Ki67+	597.121443269 1352.91805244
-1	0	0	Ki67+	1039.22762259 330.719896719
-1	0	0	Ki67+	2021.79560138 444.660641382
-1	0	0	Ki67+	1383.92095415 726.481291306
-1	0	0	Ki67+	1982.07646328 2007.23366823
-1	0	0	Ki67+	1971.07224335 944.310231306
-1	0	0	Ki67+	1064.10164931 1563.87340451
-1	0	0	Ki67+	1517.14403204 159.583527813
-1	0	0	Ki67+	874.657530117 420.177970486
-1	0	0	Ki67+	1666.33653905 851.348021635
-1	0	0	Ki67+	842.676400025 1365.28638254
-1	0	0	Ki67+	1778.29462575 1932.70567095
-1	0	0	Ki67+	1616.6581344 1632.64254525
-1	0	0	Ki67+	2036.61401257 73.754225724
-1	0	0	Ki67+	1690.54223904 1228.67904444
-1	0	0	Ki67+	904.540693364 2070.33740513
-1	0	0	Ki67+	1142.83654768 1078.75719771
-1	0	0	Ki67+	1814.07965403 416.238347525
-1	0	0	Ki67+	1537.61160114 120.091371511
-1	0	0	Ki67+	833.693222646 2075.43504254
-1	0	0	Ki67+	1334.2991035 1279.51503523
-1	0	0	Ki67+	618.395829703 1092.50434378
-1	0	0	Ki67+	194.399325936 276.233865425
-1	0	0	Ki67+	568.315326802 1535.58296027
-1	0	0	Ki67+	1722.05738907 1401.60142096
-1	0	0	Ki67+	1192.18704768 789.785929375
-1	0	0	Ki67+	2048.5088392 1378.16657548
-1	0	0	Ki67+	634.02191305 127.645700067
-1	0	0	Ki67+	1172.95400596 715.580051963
-1	0	0	Ki67+	516.32170603 1465.81860197
-1	0	0	Ki67+	950.866492053 1847.73279743
-1	0	0	Ki67+	990.045125684 1278.23390392
-1	0	0	Ki67+	712.89642909 565.531070258
-1	0	0	Ki67+	1401.97117047 2023.03889427
-1	0	0	Ki67+	361.899642407 163.803357272
-1	0	0	Ki67+	1313.13872917 234.861114464
-1	0	0	Ki67+	1471.33329258 169.666567487
-1	0	0	Ki67+	232.763121581 137.191092692
-1	0	0	Ki67+	1100.39078295 1021.33678431
-1	0	0	Ki67+	1951.45790444 143.002433446
-1	0	0	Ki67+	1823.54623567 143.206435741
-1	0	0	Ki67+	1852.47493882 847.423107976
-1	0	0	Ki67+	1574.66776996 375.611778408
-1	0	0	Ki67+	363.079222931 685.601923174
-1	0	0	Ki67+	1847.00649993 1283.32142476
-1	0	0	Ki67+	73.9216506127 1894.69384936
-1	0	0	Ki67+	573.679483281 763.453638578
-1	0	0	Ki67+	253.609604664 1913.58225442
-1	0	0	Ki67+	359.733720644 1605.3038203
-1	0	0	Ki67+	1910.84993733 1349.91269938
-1	0	0	Ki67+	36.3913060992 1701.6473647
-1	0	0	Ki67+	678.174301643 75.055639347
-1	0	0	Ki67+	43.7818659901 1125.59529023
-1	0	0	Ki67+	340.172260706 32.8332089646
-1	0	0	Ki67+	375.506653559 1303.02553866
-1	0	0	Ki67+	2040.96280411 1876.75678925
-1	0	0	Ki67+	413.625598403 1949.96197241
-1	0	0	Ki67+	237.369901414 1680.20848787
-1	0	0	Ki67+	693.061437139 506.359090139
-1	0	0	Ki67+	1927.76316553 328.278621068
-1	0	0	Ki67+	86.8155473124 2006.53356622
-1	0	0	Ki67+	475.579850639 792.089345328
-1	0	0	Ki67+	1175.1829136 537.293079543
-1	0	0	Ki67+	711.134623572 1951.7043874
-1	0	0	Ki67+	423.904738724 272.269348258
-1	0	0	Ki67+	1309.04177076 586.747986022
-1	0	0	Ki67+	1565.81771705 1544.60526259
-1	0	0	Ki67+	1944.61495602 236.405040288
-1	0	0	Ki67+	844.783715029 1398.28285795
-1	0	0	Ki67+	2131.18120765 1120.48637998
-1	0	0	Ki67+	1399.17416643 671.167982103
-1	0	0	Ki67+	868.283809605 1135.68476868
-1	0	0	Ki67+	1753.40323773 962.620492784
-1	0	0	Ki67+	188.056847517 1613.05833793
-1	0	0	Ki67+	1743.04588526 626.242162291
-1	0	0	Ki67+	767.214442509 994.819027281
-1	0	0	Ki67+	274.78790339 957.686374108
-1	0	0	Ki67+	948.63120996 1964.41876271
-1	0	0	Ki67+	1208.40689883 1787.02496917
-1	0	0	Ki67+	708.239272419 155.929517488
-1	0	0	Ki67+	959.396249776 350.460119007
-1	0	0	Ki67+	1812.10219428 1569.14006271
-1	0	0	Ki67+	644.227426946 2015.50287467
-1	0	0	Ki67+	406.880966379 108.872785172
-1	0	0	Ki67+	649.635031404 7.99145371139
-1	0	0	Ki67+	1106.81892558 46.2138690954
-1	0	0	Ki67+	1222.56317478 1171.43653896
-1	0	0	Ki67+	249.78832888 829.712403892
-1	0	0	Ki67+	166.421741604 1200.7800688
-1	0	0	Ki67+	10.2185903945 2077.1951786
-1	0	0	Ki67+	1770.85344492 193.207763249
-1	0	0	Ki67+	569.752609647 904.662976111
-1	0	0	Ki67+	1872.53761035 1756.18804004
-1	0	0	Ki67+	834.653727271 513.557391308
-1	0	0	Ki67+	1017.07535176 1027.86409171
-1	0	0	Ki67+	980.899154441 2070.83521532
-1	0	0	Ki67+	634.009100486 815.54177
-1	0	0	Ki67+	898.34643068 1224.8853038
-1	0	0	Ki67+	1970.32436249 1786.40759021
-1	0	0	Ki67+	58.3441716176 446.015822369
-1	0	0	Ki67+	1953.46967735 2114.12225009
-1	0	0	Ki67+	648.602114742 889.043054036
-1	0	0	Ki67+	1913.4389714 1611.26640942
-1	0	0	Ki67+	112.174651296 783.33295126
-1	0	0	Ki67+	770.051084145 547.950318869
-1	0	0	Ki67+	740.712521148 1630.13104602
-1	0	0	Ki67+	950.206617013 1586.32937385
-1	0	0	Ki67+	2002.5409693 683.395906112
-1	0	0	Ki67+	409.411297805 11.9475589154
-1	0	0	Ki67+	1234.18084294 352.610783905
-1	0	0	Ki67+	1158.41436974 900.094852598
-1	0	0	Ki67+	1499.11438172 1706.49857015
-1	0	0	Ki67+	1879.63703508 1279.10011311
-1	0	0	Ki67+	790.768014326 666.16086823
-1	0	0	Ki67+	497.342504027 310.389118331
-1	0	0	Ki67+	418.258321474 704.249666352
-1	0	0	Ki67+	2090.93669909 1106.98597954
-1	0	0	Ki67+	565.495945045 743.172910233
-1	0	0	Ki67+	100.961764958 1670.50513074
-1	0	0	Ki67+	971.97581305 15.2351628151
-1	0	0	Ki67+	483.224262032 918.184761332
-1	0	0	Ki67+	1654.12713717 173.828173717
-1	0	0	Ki67+	497.800996398 340.990931557
-1	0	0	Ki67+	2030.22806029 2099.13554425
-1	0	0	Ki67+	1926.26200625 765.332499472
-1	0	0	Ki67+	267.854753434 1847.19608349
-1	0	0	Ki67+	1497.8148936 1988.94501252
-1	0	0	Ki67+	1354.8517306 747.117153164
-1	0	0	Ki67+	1538.83277019 611.207094459
-1	0	0	Ki67+	2059.69391626 1470.77897966
-1	0	0	Ki67+	50.6172878317 1457.62749362
-1	0	0	Ki67+	1684.9762913 1646.13569218
-1	0	0	Ki67+	1995.0636872 253.851806305
-1	0	0	Ki67+	1405.01384278 1330.35660101
-1	0	0	Ki67+	1275.09592265 1512.5322196
-1	0	0	Ki67+	228.53545641 1418.84618657
-1	0	0	Ki67+	516.392110686 1684.5942465
-1	0	0	Ki67+	894.418861731 1821.03961576
-1	0	0	Ki67+	690.879871562 1563.68298515
-1	0	0	Ki67+	1389.76785196 1792.60247629
-1	0	0	Ki67+	2013.49653199 663.409339194
-1	0	0	Ki67+	568.021000545 240.382149661
-1	0	0	Ki67+	390.642669709 1108.76147364
-1	0	0	Ki67+	1411.56557991 925.035351813
-1	0	0	Ki67+	1660.95012629 1981.9011288
-1	0	0	Ki67+	503.575647836 1103.4901842
-1	0	0	Ki67+	1118.05326482 637.446846022
-1	0	0	Ki67+	2070.36338057 629.349942799
-1	0	0	Ki67+	1689.7771716 1261.12556655
-1	0	0	Ki67+	1588.20053108 1212.59710421
-1	0	0	Ki67+	1909.86626696 936.250779456
-1	0	0	Ki67+	559.183707953 1230.30090327
-1	0	0	Ki67+	2057.40848186 1054.07331732
-1	0	0	Ki67+	1086.78490745 1253.17318403
-1	0	0	Ki67+	871.30718496 1891.94081812
-1	0	0	Ki67+	2104.0825634 108.755224684
-1	0	0	Ki67+	1146.86323526 848.717342784
-1	0	0	Ki67+	334.209826488 1132.16855074
-1	0	0	Ki67+	973.097736517 1529.13697529
-1	0	0	Ki67+	1367.89409811 199.405153081
-1	0	0	Ki67+	2056.33276721 1153.90518859
-1	0	0	Ki67+	374.155524497 929.073660664
-1	0	0	Ki67+	1970.72936015 555.051151555
-1	0	0	Ki67+	1127.06834982 1013.5618297
-1	0	0	Ki67+	1899.40778562 758.37190941
-1	0	0	Ki67+	623.239653453 1547.42482262
-1	0	0	Ki67+	536.626901233 2118.48941463
-1	0	0	Ki67+	924.157269192 1099.54592774
-1	0	0	Ki67+	528.943199136 1953.30028763
-1	0	0	Ki67+	1910.60645497 101.220141481
-1	0	0	Ki67+	2110.55155367 2090.18474557
-1	0	0	Ki67+	1130.85038615 1036.50112137
-1	0	0	Ki67+	15.1327524622 1383.44373274
-1	0	0	Ki67+	876.021437323 568.392202634
-1	0	0	Ki67+	1280.6836861 623.254696184
-1	0	0	Ki67+	970.476853665 1702.13961529
-1	0	0	Ki67+	194.606489817 659.484700267
-1	0	0	Ki67+	32.6474150275 77.350113459
-1	0	0	Ki67+	1241.93949735 949.130269748
-1	0	0	Ki67+	835.645684729 774.605855007
-1	0	0	Ki67+	1047.17581807 1869.05463723
-1	0	0	Ki67+	1494.89178826 498.524701484
-1	0	0	Ki67+	824.674560008 555.971362342
-1	0	0	Ki67+	555.682322623 1619.52463973
-1	0	0	Ki67+	315.942947094 1438.71041337
-1	0	0	Ki67+	1664.89845949 18.9960842937
-1	0	0	Ki67+	1633.42686966 1899.29154404
-1	0	0	Ki67+	1997.98756908 310.881848987
-1	0	0	Ki67+	603.339003061 289.653861513
-1	0	0	Ki67+	541.821268691 480.731488713
-1	0	0	Ki67+	1250.24854234 1248.44927728
-1	0	0	Ki67+	526.028744615 445.258553796
-1	0	0	Ki67+	1184.21234035 1651.82296055
-1	0	0	Ki67+	558.16116146 602.019533019
-1	0	0	Ki67+	721.497919714 731.769889998
-1	0	0	Ki67+	488.161051006 1920.08272404
-1	0	0	Ki67+	2024.36079239 554.42020115
-1	0	0	Ki67+	1447.38092325 793.337776915
-1	0	0	Ki67+	1393.1868567 134.94467014
-1	0	0	Ki67+	1424.31413223 221.121098494
-1	0	0	Ki67+	1785.9165636 925.524732305
-1	0	0	Ki67+	215.441425754 928.17836627
-1	0	0	Ki67+	1784.02796638 631.377838675
-1	0	0	Ki67+	1739.16812145 285.692733752
-1	0	0	Ki67+	1122.72132044 1586.35697231
-1	0	0	Ki67+	532.710634006 1255.43872232
-1	0	0	Ki67+	444.337408633 1488.54587996
-1	0	0	Ki67+	652.971291295 1423.89480137
-1	0	0	Ki67+	1524.59034839 831.01042457
-1	0	0	Ki67+	510.395450196 1847.77892598
-1	0	0	Ki67+	1947.95966168 1458.91209672
-1	0	0	Ki67+	2055.77951702 540.728620509
-1	0	0	Ki67+	2137.76316336 585.991429473
-1	0	0	Ki67+	1670.29113124 477.357998128
-1	0	0	Ki67+	1084.88819387 1106.04170725
-1	0	0	Ki67+	1080.24451762 784.707409764
-1	0	0	Ki67+	517.102863178 961.628807038
-1	0	0	Ki67+	1509.77619919 1197.98096143
-1	0	0	Ki67+	1443.59839297 2117.37523161
-1	0	0	Ki67+	494.899107175 711.637195611
-1	0	0	Ki67+	288.725595335 1804.80934727
-1	0	0	Ki67+	2024.24488393 2073.08589895
-1	0	0	Ki67+	43.184913105 1269.50232856
-1	0	0	Ki67+	1215.60204656 671.062752467
-1	0	0	Ki67+	1666.15929784 827.782523772
-1	0	0	Ki67+	88.7730624646 343.886858055
-1	0	0	Ki67+	908.601738753 1054.44198297
-1	0	0	Ki67+	1706.07162845 333.622044079
-1	0	0	Ki67+	1987.79025352 665.230311409
-1	0	0	Ki67+	683.312998721 1954.23365807
-1	0	0	Ki67+	1601.34175523 1579.81879301
-1	0	0	Ki67+	1509.92209667 1350.67509833
-1	0	0	Ki67+	1076.17272785 686.91125945
-1	0	0	Ki67+	2076.8460868 2131.7474289
-1	0	0	Ki67+	271.052321322 1771.52363324
-1	0	0	Ki67+	1036.4036745 288.616563491
-1	0	0	Ki67+	594.113178886 1830.39048837
-1	0	0	Ki67+	1217.33197162 1851.51644925
-1	0	0	Ki67+	479.341366274 113.166310092
-1	0	0	Ki67+	1533.5271196 1465.45967643
-1	0	0	Ki67+	1754.05479289 892.914847114
-1	0	0	Ki67+	785.80687652 1369.07771619
-1	0	0	Ki67+	161.943640504 2072.38451819
-1	0	0	Ki67+	1439.9720283 910.448845998
-1	0	0	Ki67+	1680.85947607 285.849752714
-1	0	0	Ki67+	533.114724453 238.624303513
-1	0	0	Ki67+	144.322837249 1600.52527754
-1	0	0	Ki67+	651.879388802 39.909033255
-1	0	0	Ki67+	238.393643811 1062.34360863
-1	0	0	Ki67+	446.252510582 1565.49328727
-1	0	0	Ki67+	2065.11535833 1397.11874424
-1	0	0	Ki67+	983.983686087 1798.83803858
-1	0	0	Ki67+	1852.43079804 1804.09120115
-1	0	0	Ki67+	1922.05531653 1132.09332089
-1	0	0	Ki67+	860.451617118 903.229503951
-1	0	0	Ki67+	443.547103306 790.661351618
-1	0	0	Ki67+	2140.31494794 421.049482748
-1	0	0	Ki67+	249.552134198 784.063724795
-1	0	0	Ki67+	1289.85550883 1937.757636
-1	0	0	Ki67+	1605.5681833 898.921056807
-1	0	0	Ki67+	1748.58041237 1425.04371179
-1	0	0	Ki67+	201.235931216 522.178982254
-1	0	0	Ki67+	181.094924451 2049.31717292
-1	0	0	Ki67+	489.725491622 2143.05348925
-1	0	0	Ki67+	1628.02509611 380.936028814
-1	0	0	Ki67+	571.232104897 1057.1788529
-1	0	0	Ki67+	1145.00310907 1788.83949541
-1	0	0	Ki67+	369.472930882 1917.51074102
-1	0	0	Ki67+	1906.55545767 2133.34896249
-1	0	0	Ki67+	1863.94009594 753.54741567
-1	0	0	Ki67+	1100.91103229 342.804981228
-1	0	0	Ki67+	1535.63974147 799.743610331
-1	0	0	Ki67+	2100.88480203 1516.53422132
-1	0	0	Ki67+	229.007772194 1022.95054154
-1	0	0	Ki67+	1862.27840221 248.342890562
-1	0	0	Ki67+	1859.94586036 426.897629039
-1	0	0	Ki67+	513.402923125 999.09080039
-1	0	0	Ki67+	796.25384732 456.389412712
-1	0	0	Ki67+	1499.21659782 839.27585645
-1	0	0	Ki67+	1520.96682177 37.0309369996
-1	0	0	Ki67+	2092.4580121 1165.18780265
-1	0	0	Ki67+	409.771386097 2035.33407657
-1	0	0	Ki67+	1721.36575984 1101.52778628
-1	0	0	Ki67+	1900.41809427 1656.69520896
-1	0	0	Ki67+	1386.83677401 96.3365368762
-1	0	0	Ki67+	860.554477986 661.489035053
-1	0	0	Ki67+	1597.09188902 1687.52045574
-1	0	0	Ki67+	1202.5174237 612.102642857
-1	0	0	Ki67+	981.775064251 442.555488417
-1	0	0	Ki67+	699.408492786 2021.834211
-1	0	0	Ki67+	1781.14039487 338.778584364
-1	0	0	Ki67+	822.337834328 1333.28551668
-1	0	0	Ki67+	770.762362705 300.549368355
-1	0	0	Ki67+	476.650748937 1022.25787297
-1	0	0	Ki67+	927.443996914 264.575794716
-1	0	0	Ki67+	482.58701196 1395.93373308
-1	0	0	Ki67+	234.510346612 812.9217223
-1	0	0	Ki67+	829.262186955 46.4910104599
-1	0	0	Ki67+	619.075948682 235.552044152
-1	0	0	Ki67+	1376.29387026 1144.04985358
-1	0	0	Ki67+	2136.30270163 894.51947928
-1	0	0	Ki67+	834.559798317 736.718611927
-1	0	0	Ki67+	320.777955552 1299.12460078
-1	0	0	Ki67+	1527.02485238 870.615694925
-1	0	0	Ki67+	1388.08070083 1040.1910679
-1	0	0	Ki67+	203.073521142 1808.13491485
-1	0	0	Ki67+	1591.18080447 799.91207004
-1	0	0	Ki67+	290.111366962 717.117182329
-1	0	0	Ki67+	1297.83454484 1444.35541545
-1	0	0	Ki67+	798.449225705 1031.02636108
-1	0	0	Ki67+	1363.52438778 1179.45849041
-1	0	0	Ki67+	631.864598057 423.174693682
-1	0	0	Ki67+	901.996826388 2004.82358175
-1	0	0	Ki67+	116.650221535 453.149109663
-1	0	0	Ki67+	561.24952477 1735.85822419
-1	0	0	Ki67+	417.309732976 807.590307251
-1	0	0	Ki67+	1083.96393256 520.719023749
-1	0	0	Ki67+	1897.65188917 1316.94525806
-1	0	0	Ki67+	79.5434388607 127.756346576
-1	0	0	Ki67+	430.598192332 127.234534411
-1	0	0	Ki67+	631.530277237 1109.90562579
-1	0	0	Ki67+	2133.53025596 1014.70780934
-1	0	0	Ki67+	746.859080308 962.838612167
-1	0	0	Ki67+	399.291917453 67.8616801817
-1	0	0	Ki67+	1278.7934504 128.563605895
-1	0	0	Ki67+	1774.93849675 880.007348293
-1	0	0	Ki67+	1286.59037515 1900.60599962
-1	0	0	Ki67+	74.7113397018 2026.24109949
-1	0	0	Ki67+	195.536805164 369.440477398
-1	0	0	Ki67+	668.378842913 843.063959739
-1	0	0	Ki67+	1044.50906905 1193.81579208
-1	0	0	Ki67+	1305.05233629 1597.66977439
-1	0	0	Ki67+	1278.10291715 975.906412432
-1	0	0	Ki67+	2003.00267453 1245.78524733
-1	0	0	Ki67+	1711.76751673 1527.88029622
-1	0	0	Ki67+	371.755751527 1252.38298762
-1	0	0	Ki67+	1067.08952564 1936.53272842
-1	0	0	Ki67+	549.127589476 889.317222239
-1	0	0	Ki67+	66.3601964129 1628.38460153
-1	0	0	Ki67+	490.739540196 987.567192098
-1	0	0	Ki67+	1371.95752089 1959.92991683
-1	0	0	Ki67+	1195.0539137 2043.81668487
-1	0	0	Ki67+	881.170367623 818.106615655
-1	0	0	Ki67+	183.887774165 1719.12264374
-1	0	0	Ki67+	986.993417474 1939.55170092
-1	0	0	Ki67+	193.474185902 1909.3830317
-1	0	0	Ki67+	1381.55403464 885.825117965
-1	0	0	Ki67+	417.966645361 1000.80148079
-1	0	0	Ki67+	2077.60948507 678.131588374
-1	0	0	Ki67+	2073.62406647 890.848192904
-1	0	0	Ki67+	1954.80324899 1559.29000796
-1	0	0	Ki67+	1660.00031267 253.412459993
-1	0	0	Ki67+	1124.2022731 1716.39456259
-1	0	0	Ki67+	2106.9581047 1560.16340499
-1	0	0	Ki67+	1242.67510725 741.332392259
-1	0	0	Ki67+	1486.83200578 1566.10010016
-1	0	0	Ki67+	1471.41024802 1014.47205512
-1	0	0	Ki67+	1113.89143774 975.720752501
-1	0	0	Ki67+	1205.96293759 696.061183937
-1	0	0	Ki67+	828.27722824 1229.32548894
-1	0	0	Ki67+	833.567437668 450.075996243
-1	0	0	Ki67+	151.711363238 306.882998579
-1	0	0	Ki67+	1183.46679822 1123.33245905
-1	0	0	Ki67+	210.066521542 1599.59247664
-1	0	0	Ki67+	1651.30962141 1242.41438124
-1	0	0	Ki67+	1808.79835927 621.658144325
-1	0	0	Ki67+	535.333586919 1531.48377954
-1	0	0	Ki67+	597.490333811 320.53159044
-1	0	0	Ki67+	1753.82810729 311.051523635
-1	0	0	Ki67+	918.795564542 927.182840837
-1	0	0	Ki67+	1789.97311635 182.059973731
-1	0	0	Ki67+	1543.10296509 1064.28495836
-1	0	0	Ki67+	1458.06195878 1906.00564199
-1	0	0	Ki67+	642.573555942 695.389044389
-1	0	0	Ki67+	2002.80895004 815.519056899
-1	0	0	Ki67+	2139.66937628 374.308144399
-1	0	0	Ki67+	1323.24901012 1420.46916248
-1	0	0	Ki67+	1799.9866735 310.811414169
-1	0	0	Ki67+	770.896815542 645.679003856
-1	0	0	Ki67+	2019.75656365 901.436074222
-1	0	0	Ki67+	1653.08558101 2110.93076234
-1	0	0	Ki67+	795.733203462 335.403408053
-1	0	0	Ki67+	181.812563205 1219.82928502
-1	0	0	Ki67+	231.498739146 2118.3643333
-1	0	0	Ki67+	790.825427505 5.59569038826
-1	0	0	Ki67+	309.836586077 2122.47010296
-1	0	0	Ki67+	1474.85153574 869.191765647
-1	0	0	Ki67+	1563.2752783 517.598370202
-1	0	0	Ki67+	774.848128814 488.13652603
-1	0	0	Ki67+	1332.97480831 753.420793281
-1	0	0	Ki67+	1409.80324833 501.300624185
-1	0	0	Ki67+	1925.0424981 1162.21286977
-1	0	0	Ki67+	407.542400222 338.454284349
-1	0	0	Ki67+	1281.4613314 1990.37764115
-1	0	0	Ki67+	1744.62953607 171.473168901
-1	0	0	Ki67+	1537.82891795 141.637572606
-1	0	0	Ki67+	1966.37430978 1361.62764723
-1	0	0	Ki67+	989.867681403 1772.07780265
-1	0	0	Ki67+	123.655360902 1153.7344877
-1	0	0	Ki67+	162.822615573 1542.66494198
-1	0	0	Ki67+	2119.36188479 1753.04231674
-1	0	0	Ki67+	1592.96361588 305.02537632
-1	0	0	Ki67+	1785.6224277 1181.34231318
-1	0	0	Ki67+	2149.43053365 2052.55224019
-1	0	0	Ki67+	86.3558705508 1457.81656008
-1	0	0	Ki67+	1681.38638022 1353.385895
-1	0	0	Ki67+	647.257577059 1013.75121154
-1	0	0	Ki67+	1725.75405705 2031.43485297
-1	0	0	Ki67+	1399.399648 849.474559061
-1	0	0	Ki67+	1068.97689038 1602.76090613
-1	0	0	Ki67+	1506.99274882 987.127485974
-1	0	0	Ki67+	1821.42137538 1989.64601703
-1	0	0	Ki67+	655.574917342 1346.8062767
-1	0	0	Ki67+	1507.20517827 1483.34321541
-1	0	0	Ki67+	60.1208062269 2042.88159348
-1	0	0	Ki67+	673.801916203 182.838380798
-1	0	0	Ki67+	386.461230181 1831.83945848
-1	0	0	Ki67+	270.954152842 1094.25745487
-1	0	0	Ki67+	1723.71712908 25.4050866551
-1	0	0	Ki67+	1571.25934377 906.083263601
-1	0	0	Ki67+	1717.75913408 410.818214136
-1	0	0	Ki67+	506.615436417 782.609209564
-1	0	0	Ki67+	1438.3186943 508.527446174
-1	0	0	Ki67+	250.64146497 1139.77969404
-1	0	0	Ki67+	124.409724319 1758.80679752
-1	0	0	Ki67+	648.155257488 1887.51173975
-1	0	0	Ki67+	369.641927232 1644.80423164
-1	0	0	Ki67+	310.500559732 560.206084033
-1	0	0	Ki67+	347.676458597 1397.19168307
-1	0	0	Ki67+	435.233887503 1352.77374211
-1	0	0	Ki67+	1569.32407229 743.361534074
-1	0	0	Ki67+	777.984586684 1768.3437807
-1	0	0	Ki67+	1326.8578066 785.446908264
-1	0	0	Ki67+	1454.22269466 1602.07653569
-1	0	0	Ki67+	430.025701344 221.139402285
-1	0	0	Ki67+	158.099218496 1465.60762916
-1	0	0	Ki67+	1724.00780973 1844.41810302
-1	0	0	Ki67+	1118.66364641 765.035292937
-1	0	0	Ki67+	295.293057733 3.03731628559
-1	0	0	Ki67+	2037.72273494 847.582259904
-1	0	0	Ki67+	1511.52217085 601.663953121
-1	0	0	Ki67+	1483.9732603 763.659143193
-1	0	0	Ki67+	1286.3515415 1080.64408661
-1	0	0	Ki67+	1559.49905273 113.491239865
-1	0	0	Ki67+	1130.40688925 1886.17536196
-1	0	0	Ki67+	2106.7141266 1043.86398511
-1	0	0	Ki67+	1790.71372635 1585.28583364
-1	0	0	Ki67+	1231.62253969 1109.25364998
-1	0	0	Ki67+	143.504796305 1773.14361612
-1	0	0	Ki67+	1725.06756706 382.123251869
-1	0	0	Ki67+	1136.74888947 2093.38604674
-1	0	0	Ki67+	1522.5234997 498.402224592
-1	0	0	Ki67+	94.4095491203 214.714129031
-1	0	0	Ki67+	2019.65611795 1259.9141898
-1	0	0	Ki67+	1890.12721944 1634.92983254
-1	0	0	Ki67+	70.226223816 1938.32657594
-1	0	0	Ki67+	246.480868045 1520.43296503
-1	0	0	Ki67+	1980.44784977 1569.56868592
-1	0	0	Ki67+	236.917779084 1000.01862366
-1	0	0	Ki67+	1399.14470557 1060.59750983
-1	0	0	Ki67+	1487.6121146 1330.94328933
-1	0	0	Ki67+	1382.49077961 1256.79360671
-1	0	0	Ki67+	2148.26182908 1919.15100744
-1	0	0	Ki67+	1435.68451189 1548.220646
-1	0	0	Ki67+	1565.43982074 1630.83933352
-1	0	0	Ki67+	967.525558609 1285.51234525
-1	0	0	Ki67+	848.32101231 334.229842379
-1	0	0	Ki67+	1200.68282718 1090.62109792
-1	0	0	Ki67+	156.216420326 953.137212115
-1	0	0	Ki67+	1623.22165024 829.152499844
-1	0	0	Ki67+	1.9248924936 1787.03505294
-1	0	0	Ki67+	445.092033456 2148.30094597
-1	0	0	Ki67+	220.626280517 689.472562264
-1	0	0	Ki67+	1050.29078546 109.583506472
-1	0	0	Ki67+	1109.47038879 1079.53233079
-1	0	0	Ki67+	1941.20980508 1833.78599176
-1	0	0	Ki67+	1869.51129553 1328.51943146
-1	0	0	Ki67+	1605.60925997 2.86880523637
-1	0	0	Ki67+	1508.63602888 233.168145689
-1	0	0	Ki67+	1696.89721921 2131.44481505
-1	0	0	Ki67+	1022.0199859 1554.62723504
-1	0	0	Ki67+	1183.26144052 420.28740516
-1	0	0	Ki67+	1474.32638021 730.704949204
-1	0	0	Ki67+	1387.45537823 157.660882195
-1	0	0	Ki67+	537.070686779 194.609346276
-1	0	0	Ki67+	1448.21739175 1853.14796438
-1	0	0	Ki67+	1173.0341394 1705.82056265
-1	0	0	Ki67+	680.705708161 2.45802390722
-1	0	0	Ki67+	740.072030177 631.03352972
-1	0	0	Ki67+	1845.83054809 397.330023001
-1	0	0	Ki67+	637.586236087 1978.99012254
-1	0	0	Ki67+	204.429884921 2129.04043481
-1	0	0	Ki67+	1248.07474419 120.138236176
-1	0	0	Ki67+	206.766230691 20.2461013516
-1	0	0	Ki67+	1358.44904808 115.124761058
-1	0	0	Ki67+	754.247110237 670.440077754
-1	0	0	Ki67+	1177.07223316 222.950030014
-1	0	0	Ki67+	92.9204701737 1770.00612042
-1	0	0	Ki67+	1372.07451992 21.7662739318
-1	0	0	Ki67+	1545.02501478 1915.81153646
-1	0	0	Ki67+	372.659188466 977.504207355
-1	0	0	Ki67+	1532.46145043 965.719078728
-1	0	0	Ki67+	746.425488939 1320.69636899
-1	0	0	Ki67+	1100.27236312 2047.69352184
-1	0	0	Ki67+	574.550437434 1992.5466426
-1	0	0	Ki67+	1393.9799707 767.060519325
-1	0	0	Ki67+	398.590255369 985.220091524
-1	0	0	Ki67+	890.450277531 649.865592334
-1	0	0	Ki67+	1061.79760689 407.773420508
-1	0	0	Ki67+	1093.71122071 488.272034606
-1	0	0	Ki67+	1375.23269223 377.62046119
-1	0	0	Ki67+	497.649020644 397.911365367
-1	0	0	Ki67+	165.015624462 1946.4792574
-1	0	0	Ki67+	1763.75848533 1084.07824377
-1	0	0	Ki67+	637.159973468 1688.34388463
-1	0	0	Ki67+	847.67871592 1828.31550976
-1	0	0	Ki67+	1466.930462 1116.11578627
-1	0	0	Ki67+	773.773602574 2035.33013623
-1	0	0	Ki67+	231.454353202 1308.85401056
-1	0	0	Ki67+	1331.09527125 1391.17319876
-1	0	0	Ki67+	1620.88265022 1744.99926118
-1	0	0	Ki67+	628.693948267 1872.47748578
-1	0	0	Ki67+	1499.07776572 1590.9703607
-1	0	0	Ki67+	305.101101465 1760.32086392
-1	0	0	Ki67+	1313.05133873 2076.62172222
-1	0	0	Ki67+	768.406475953 1731.33983478
-1	0	0	Ki67+	2094.7988591 1752.34387439
-1	0	0	Ki67+	1862.48859357 2038.60614672
-1	0	0	CD3+/CD8+/Ki67+	809.560059838 1662.17724814
-1	0	0	CD3+/CD8+/Ki67+	291.314793097 2066.03635908
-1	0	0	CD3+/CD8+/Ki67+	2148.15127739 449.73300156
-1	0	0	CD3+/CD8+/Ki67+	408.606650007 1926.68357501
-1	0	0	CD3+/CD8+/Ki67+	767.825662105 1293.59542432
-1	0	0	CD3+/CD8+/Ki67+	282.889033685 1949.79194006
-1	0	0	CD3+/CD8+/Ki67+	1454.97718694 1642.37188908
-1	0	0	CD3+/CD8+/Ki67+	306.266505593 599.781277377
-1	0	0	CD3+/CD8+/Ki67+	687.852464387 1322.88870657
-1	0	0	CD3+/CD8+/Ki67+	953.006015547 519.9762985
-1	0	0	CD3+/CD8+/Ki67+	1079.15730732 440.015842793
-1	0	0	CD3+/CD8+/Ki67+	913.0809591 1385.70656387
-1	0	0	CD3+/CD8+/Ki67+	1663.03442181 100.301584854
-1	0	0	CD3+/CD8+/Ki67+	1861.39341345 1684.92687684
-1	0	0	CD3+/CD8+/Ki67+	482.627182132 1668.64216333
-1	0	0	CD3+/CD8+/Ki67+	720.274968829 1074.22310239
-1	0	0	CD3+/CD8+/Ki67+	1158.51193589 1153.47273142
-1	0	0	CD3+/CD8+/Ki67+	1525.36005059 1020.42549267
-1	0	0	CD3+/CD8+/Ki67+	1939.35773962 1422.83894452
-1	0	0	CD3+/CD8+/Ki67+	6.24097786323 1742.38145004
-1	0	0	CD3+/CD8+/Ki67+	1135.08635459 1317.37601927
-1	0	0	CD3+/CD8+/Ki67+	1323.05850458 1698.26928332
-1	0	0	CD3+/CD8+/Ki67+	1015.00393639 913.750842787
-1	0	0	CD3+/CD8+/Ki67+	1008.84728071 1425.82285258
-1	0	0	CD3+/CD8+/Ki67+	326.102498684 1621.31755865
-1	0	0	CD3+/CD8+/Ki67+	1321.75547954 435.736734081
-1	0	0	CD3+/CD8+/Ki67+	409.180847795 179.788236349
-1	0	0	CD3+/CD8+/Ki67+	1736.93722296 695.861278025
-1	0	0	CD3+/CD8+/Ki67+	885.389643972 1665.81856415
-1	0	0	CD3+/CD8+/Ki67+	809.936902874 1806.74993531
-1	0	0	CD3+/CD8+/Ki67+	1697.34520808 1064.26331491
-1	0	0	CD3+/CD8+/Ki67+	347.770852836 604.266706182
-1	0	0	CD3+/CD8+/Ki67+	537.882727479 689.295865391
-1	0	0	CD3+/CD8+/Ki67+	2054.11486156 177.352095676
-1	0	0	CD3+/CD8+/Ki67+	1610.90049344 1005.09778358
-1	0	0	CD3+/CD8+/Ki67+	540.797291361 21.6652239289
-1	0	0	CD3+/CD8+/Ki67+	243.81345158 1227.64624818
-1	0	0	CD3+/CD8+/Ki67+	434.674312909 1824.7767145
-1	0	0	CD3+/CD8+/Ki67+	798.970066109 207.911343736
-1	0	0	CD3+/CD8+/Ki67+	426.760747323 1598.25978034
-1	0	0	CD3+/CD8+/Ki67+	1365.00500897 1919.81240409
-1	0	0	CD3+/CD8+/Ki67+	394.289253146 834.335898643
-1	0	0	CD3+/CD8+/Ki67+	1011.74535505 7.76236010408
-1	0	0	CD3+/CD8+/Ki67+	485.307307516 176.324387225
-1	0	0	CD3+/CD8+/Ki67+	773.393802515 1620.24619974
-1	0	0	CD3+/CD8+/Ki67+	2093.08358159 1374.62891969
-1	0	0	CD3+/CD8+/Ki67+	798.174358913 599.438963137
-1	0	0	CD3+/CD8+/Ki67+	911.159170773 753.626799907
-1	0	0	CD3+/CD8+/Ki67+	954.267550658 115.382053536
-1	0	0	CD3+/CD8+/Ki67+	1361.33936798 297.79874233
#EOF
