# Supplementary material for: Data-Driven Discovery of Immune Contexture Biomarkers
Source: Front Oncol. 2018 Dec 18;8:627. doi: 10.3389/fonc.2018.00627 (PMC6305402; doi:10.3389/fonc.2018.00627)
Supplement: Data Sheet 2.zip — The synthetic dataset used for verifying the approach (section 3.1; Figure 4) is provided as a collection of text files describing regions, markers, and metadata. [file Data_Sheet_2.zip › verificationDataset/testdata_071_ImageObjects.txt]

barcode_target	testdata_071
barcode_origin	-1
workflow_target_version	-1
workflow_origin	-1
workflow_origin_version	-1
iH	-1
iW	-1
user	None

-1	0	0	Ki67+	320.927949525 1728.0674017
-1	0	0	Ki67+	1089.31143149 900.023640455
-1	0	0	Ki67+	477.309600734 1463.13008484
-1	0	0	Ki67+	577.119633124 1144.86156652
-1	0	0	Ki67+	563.321271137 327.188284623
-1	0	0	Ki67+	1057.91656516 502.252148384
-1	0	0	Ki67+	614.635578108 1014.05429472
-1	0	0	Ki67+	1097.902947 1697.66372231
-1	0	0	Ki67+	1032.44174626 713.632952908
-1	0	0	Ki67+	1801.96364013 560.030646223
-1	0	0	Ki67+	1305.37782944 678.863989525
-1	0	0	Ki67+	1326.80431413 1329.49680086
-1	0	0	Ki67+	1716.25521309 755.190221353
-1	0	0	Ki67+	2039.40768522 732.655639774
-1	0	0	Ki67+	1948.22210051 1004.01914353
-1	0	0	Ki67+	1734.07924832 824.76313405
-1	0	0	Ki67+	1926.49241208 1930.89672594
-1	0	0	Ki67+	1068.82484755 1080.20164918
-1	0	0	Ki67+	2019.52352859 1120.36458447
-1	0	0	Ki67+	917.118484662 2127.44275884
-1	0	0	Ki67+	1760.48406932 1655.05868805
-1	0	0	Ki67+	1250.58613232 749.982802052
-1	0	0	Ki67+	652.890574428 970.524873504
-1	0	0	Ki67+	716.562352738 1408.29221367
-1	0	0	Ki67+	1334.91902047 1622.17341826
-1	0	0	Ki67+	670.170073847 1575.88957123
-1	0	0	Ki67+	2147.84037114 1759.57421383
-1	0	0	Ki67+	1258.87543273 987.129590191
-1	0	0	Ki67+	778.021022734 1862.04995464
-1	0	0	Ki67+	392.227352554 1797.82861069
-1	0	0	Ki67+	1067.08621031 627.768519341
-1	0	0	Ki67+	1020.92335699 1032.62188022
-1	0	0	Ki67+	631.723623185 1297.56773313
-1	0	0	Ki67+	15.1522424073 1617.12051441
-1	0	0	Ki67+	2082.33854319 61.9557692125
-1	0	0	Ki67+	1753.25160141 82.5456631356
-1	0	0	Ki67+	54.9079524886 649.678560704
-1	0	0	Ki67+	1111.27619153 939.268420339
-1	0	0	Ki67+	837.056673279 1583.77474775
-1	0	0	Ki67+	2067.17158576 1343.28973578
-1	0	0	Ki67+	185.599222185 372.12437183
-1	0	0	Ki67+	1311.95954935 1231.40498034
-1	0	0	Ki67+	1112.12877073 425.249609237
-1	0	0	Ki67+	1291.46972714 1527.25842973
-1	0	0	Ki67+	2040.68751944 1238.55510634
-1	0	0	Ki67+	2077.38113612 203.715791337
-1	0	0	Ki67+	1427.88088876 1834.03674519
-1	0	0	Ki67+	1789.34586468 1336.16193102
-1	0	0	Ki67+	786.22208492 540.5293862
-1	0	0	Ki67+	923.759055831 1928.17687516
-1	0	0	Ki67+	1354.44603717 107.695594211
-1	0	0	Ki67+	1956.25351917 1353.78179605
-1	0	0	Ki67+	1501.83629116 38.7026692948
-1	0	0	Ki67+	1297.61094735 1331.09719318
-1	0	0	Ki67+	168.301955013 513.571856584
-1	0	0	Ki67+	1130.0758202 186.792228288
-1	0	0	Ki67+	1108.38859881 2107.3738252
-1	0	0	Ki67+	495.230326691 2086.03276372
-1	0	0	Ki67+	379.669842887 369.482850038
-1	0	0	Ki67+	1377.61475827 697.534698169
-1	0	0	Ki67+	1297.21927518 1847.53900074
-1	0	0	Ki67+	2124.48144373 1798.84075558
-1	0	0	Ki67+	483.332572539 1857.01018205
-1	0	0	Ki67+	1761.76846123 1215.07937539
-1	0	0	Ki67+	975.714262891 213.349596987
-1	0	0	Ki67+	1431.73810337 903.312581333
-1	0	0	Ki67+	747.449066767 1744.1458459
-1	0	0	Ki67+	1524.36625289 1525.31453186
-1	0	0	Ki67+	1526.18112088 702.348655858
-1	0	0	Ki67+	2055.69665556 1149.64703499
-1	0	0	Ki67+	1330.8613693 643.717951092
-1	0	0	Ki67+	1910.3743241 1267.6522211
-1	0	0	Ki67+	24.2921956239 681.878385246
-1	0	0	Ki67+	305.344229162 1109.89356756
-1	0	0	Ki67+	367.318853976 2085.13865561
-1	0	0	Ki67+	989.586507565 428.490031598
-1	0	0	Ki67+	1959.70913027 1773.07528365
-1	0	0	Ki67+	1606.84743552 75.0312715552
-1	0	0	Ki67+	408.121648605 1693.9136629
-1	0	0	Ki67+	45.0458034733 2080.32043223
-1	0	0	Ki67+	791.96581841 1065.67517659
-1	0	0	Ki67+	1502.87581051 1235.28290662
-1	0	0	Ki67+	21.2012760708 1052.89912652
-1	0	0	Ki67+	1391.58480468 1499.44449364
-1	0	0	Ki67+	1920.05220514 1599.50229313
-1	0	0	Ki67+	1211.94725839 1530.65910764
-1	0	0	Ki67+	1232.8227091 255.509721264
-1	0	0	Ki67+	35.8958527737 1792.6622795
-1	0	0	Ki67+	1710.1747803 1534.63577553
-1	0	0	Ki67+	320.105835135 1271.05135506
-1	0	0	Ki67+	2042.94815901 1577.49409045
-1	0	0	Ki67+	1803.74117416 1982.59580483
-1	0	0	Ki67+	423.101267217 1055.76253169
-1	0	0	Ki67+	1679.54685269 1769.2259088
-1	0	0	Ki67+	1076.48160116 737.728537394
-1	0	0	Ki67+	1159.07627065 271.618490173
-1	0	0	Ki67+	1129.86534098 1735.77129613
-1	0	0	Ki67+	972.313598963 2019.95662239
-1	0	0	Ki67+	1307.372839 1127.65478185
-1	0	0	Ki67+	57.1120108074 903.003569653
-1	0	0	Ki67+	1016.89769921 886.675122862
-1	0	0	Ki67+	65.2045388596 1906.69485415
-1	0	0	Ki67+	1905.82388469 1385.06877872
-1	0	0	Ki67+	553.804576654 2066.22970118
-1	0	0	Ki67+	1183.01282868 1442.4208094
-1	0	0	Ki67+	440.454089728 1441.00905279
-1	0	0	Ki67+	85.5567599321 1015.57147722
-1	0	0	Ki67+	1435.80679037 2036.13250018
-1	0	0	Ki67+	1678.61718272 328.974812506
-1	0	0	Ki67+	940.08911531 757.026303461
-1	0	0	Ki67+	1903.45431596 1567.8931844
-1	0	0	Ki67+	2063.54516873 1768.32803745
-1	0	0	Ki67+	2018.69231945 1747.16680775
-1	0	0	Ki67+	1115.69309382 1605.73840388
-1	0	0	Ki67+	2060.05406897 337.890505784
-1	0	0	Ki67+	921.738935077 1005.96737975
-1	0	0	Ki67+	1787.40845113 1155.07566489
-1	0	0	Ki67+	731.743249046 1390.53046072
-1	0	0	Ki67+	41.6560706749 1261.83376848
-1	0	0	Ki67+	384.778419479 728.120121584
-1	0	0	Ki67+	708.691814212 850.903109985
-1	0	0	Ki67+	1334.49243556 1588.14459173
-1	0	0	Ki67+	719.566990398 399.600511255
-1	0	0	Ki67+	189.025429194 1775.66517509
-1	0	0	Ki67+	176.385170575 1426.2169165
-1	0	0	Ki67+	269.195028059 2035.79625046
-1	0	0	Ki67+	1621.34544481 1428.45523901
-1	0	0	Ki67+	2119.1571768 877.027845414
-1	0	0	Ki67+	296.724645081 325.75596322
-1	0	0	Ki67+	1047.27018605 817.137371828
-1	0	0	Ki67+	839.986622048 1014.33943667
-1	0	0	Ki67+	2129.35308449 1884.6841075
-1	0	0	Ki67+	1282.08173044 739.556699594
-1	0	0	Ki67+	1249.75483558 1822.66573194
-1	0	0	Ki67+	513.579754593 509.651185737
-1	0	0	Ki67+	102.218660923 1453.76225048
-1	0	0	Ki67+	1461.18102119 1759.35420239
-1	0	0	Ki67+	383.291828898 322.082389027
-1	0	0	Ki67+	398.077036369 1717.58488078
-1	0	0	Ki67+	605.667620457 892.761812664
-1	0	0	Ki67+	729.094854304 1029.77450553
-1	0	0	Ki67+	19.1174482157 771.686528566
-1	0	0	Ki67+	440.193308989 803.692980851
-1	0	0	Ki67+	1648.62550911 1113.35566436
-1	0	0	Ki67+	1783.52486369 1500.66471413
-1	0	0	Ki67+	1934.30702658 2006.15997152
-1	0	0	Ki67+	2082.77120071 1748.56685171
-1	0	0	Ki67+	207.1175125 1852.85649388
-1	0	0	Ki67+	486.108449298 1705.5722094
-1	0	0	Ki67+	154.636224135 846.863641689
-1	0	0	Ki67+	56.2197911248 119.491273692
-1	0	0	Ki67+	1111.5381852 2039.30609067
-1	0	0	Ki67+	287.662797002 66.0061100802
-1	0	0	Ki67+	428.191516177 32.9610865558
-1	0	0	Ki67+	1281.22181441 310.327067036
-1	0	0	Ki67+	2021.26644265 1038.37809484
-1	0	0	Ki67+	1643.711323 1915.94533283
-1	0	0	Ki67+	2063.98533763 2066.4530712
-1	0	0	Ki67+	1579.61734432 1204.32104652
-1	0	0	Ki67+	1011.57901007 1385.66667762
-1	0	0	Ki67+	1979.38646973 1365.35757994
-1	0	0	Ki67+	1182.95575993 112.40617248
-1	0	0	Ki67+	725.673147041 825.088962783
-1	0	0	Ki67+	465.724203537 1667.32401319
-1	0	0	Ki67+	983.953342566 81.5756980654
-1	0	0	Ki67+	1099.42138912 1758.01497656
-1	0	0	Ki67+	1115.15973077 1970.13113879
-1	0	0	Ki67+	1395.13115943 135.178674369
-1	0	0	Ki67+	627.033655686 1108.35171256
-1	0	0	Ki67+	1477.19246794 492.168335397
-1	0	0	Ki67+	900.483320065 1429.69122301
-1	0	0	Ki67+	532.448307664 700.632980085
-1	0	0	Ki67+	537.784058192 353.418520235
-1	0	0	Ki67+	2.08968638027 1645.19097082
-1	0	0	Ki67+	1606.00070611 41.1377735573
-1	0	0	Ki67+	803.861620847 516.058008698
-1	0	0	Ki67+	1604.12772039 287.855191393
-1	0	0	Ki67+	1825.36102872 1418.36308977
-1	0	0	Ki67+	474.030456253 905.458948569
-1	0	0	Ki67+	777.713351666 595.843934516
-1	0	0	Ki67+	744.576830513 703.335236909
-1	0	0	Ki67+	1977.13226702 158.672628857
-1	0	0	Ki67+	156.83356084 1827.97937226
-1	0	0	Ki67+	84.7407792354 2144.65415411
-1	0	0	Ki67+	1508.52604453 1992.7984518
-1	0	0	Ki67+	724.129190994 916.348122925
-1	0	0	Ki67+	217.449414222 1611.19672758
-1	0	0	Ki67+	1929.88650268 1968.34280259
-1	0	0	Ki67+	143.196431088 732.024361535
-1	0	0	Ki67+	1238.56105059 1264.84956486
-1	0	0	Ki67+	2007.12135332 622.658181468
-1	0	0	Ki67+	523.215329218 1600.75626138
-1	0	0	Ki67+	1577.45730004 1792.15272947
-1	0	0	Ki67+	1855.15480693 15.3279598428
-1	0	0	Ki67+	181.6758259 467.004266667
-1	0	0	Ki67+	1660.05381458 1557.07353486
-1	0	0	Ki67+	262.834291641 374.36209937
-1	0	0	Ki67+	489.301425109 1352.992583
-1	0	0	Ki67+	1635.22954557 642.183587131
-1	0	0	Ki67+	851.915036667 398.812146374
-1	0	0	Ki67+	1717.51823751 889.442788793
-1	0	0	Ki67+	1824.62021242 84.8754044365
-1	0	0	Ki67+	1811.12481479 108.578665057
-1	0	0	Ki67+	327.583830965 396.20804893
-1	0	0	Ki67+	1322.76750468 204.887973321
-1	0	0	Ki67+	1151.47336856 1254.20090769
-1	0	0	Ki67+	18.3211842424 1370.30473369
-1	0	0	Ki67+	578.211146426 1976.60747322
-1	0	0	Ki67+	1419.77789058 354.712975169
-1	0	0	Ki67+	1346.58267 1210.98244667
-1	0	0	Ki67+	1017.79192512 2096.78619948
-1	0	0	Ki67+	1987.98584024 310.36466801
-1	0	0	Ki67+	1217.69226319 6.77139652764
-1	0	0	Ki67+	928.113233643 449.524245515
-1	0	0	Ki67+	1533.43637589 207.305491972
-1	0	0	Ki67+	1313.58404488 72.4245740282
-1	0	0	Ki67+	682.049464162 1142.14507506
-1	0	0	Ki67+	423.458491372 55.9995742247
-1	0	0	Ki67+	1558.0045933 1487.78262691
-1	0	0	Ki67+	767.444508724 1709.39133051
-1	0	0	Ki67+	1955.31378785 84.4297707428
-1	0	0	Ki67+	874.469508796 495.95646506
-1	0	0	Ki67+	1974.8946652 1036.2089696
-1	0	0	Ki67+	1865.03287579 1273.30092208
-1	0	0	Ki67+	1004.40356224 1014.42937
-1	0	0	Ki67+	1918.6178377 706.547450179
-1	0	0	Ki67+	117.47682776 1201.14837182
-1	0	0	Ki67+	930.842731575 50.2636237064
-1	0	0	Ki67+	905.21192889 786.873978846
-1	0	0	Ki67+	1634.79919445 1588.0675196
-1	0	0	Ki67+	562.392986818 956.525769237
-1	0	0	Ki67+	1380.83193057 1075.25941742
-1	0	0	Ki67+	1783.52821153 168.398419435
-1	0	0	Ki67+	104.094540306 1414.54495939
-1	0	0	Ki67+	849.271690496 1514.88249157
-1	0	0	Ki67+	206.890002532 158.068582027
-1	0	0	Ki67+	97.4118212985 1174.42915016
-1	0	0	Ki67+	909.467980199 859.340255031
-1	0	0	Ki67+	431.724794949 9.23547382298
-1	0	0	Ki67+	401.095890449 1229.27681701
-1	0	0	Ki67+	1554.50755722 450.066471244
-1	0	0	Ki67+	1711.23453384 413.938939801
-1	0	0	Ki67+	948.046664966 2103.54517377
-1	0	0	Ki67+	516.387243042 315.699428168
-1	0	0	Ki67+	137.925563611 870.081103001
-1	0	0	Ki67+	1592.11100393 1417.50911692
-1	0	0	Ki67+	909.060089375 1263.621769
-1	0	0	Ki67+	1874.55432395 2002.04750524
-1	0	0	Ki67+	1439.88651006 269.559124346
-1	0	0	Ki67+	1660.0780637 546.267036129
-1	0	0	Ki67+	1354.50361979 391.064676801
-1	0	0	Ki67+	1664.19004486 1204.44772355
-1	0	0	Ki67+	2124.79649609 103.375746973
-1	0	0	Ki67+	490.682774083 1963.94848739
-1	0	0	Ki67+	707.724358209 434.740118992
-1	0	0	Ki67+	930.163995496 2083.27443178
-1	0	0	Ki67+	1612.45406624 869.079123073
-1	0	0	Ki67+	1848.3985865 240.977204495
-1	0	0	Ki67+	1709.81569713 680.929606207
-1	0	0	Ki67+	665.875254937 708.98171939
-1	0	0	Ki67+	1464.09162534 678.571004876
-1	0	0	Ki67+	61.3148469209 1180.14183861
-1	0	0	Ki67+	1615.81269008 1493.27189455
-1	0	0	Ki67+	1567.31304471 276.958902028
-1	0	0	Ki67+	1418.61839293 1917.10289493
-1	0	0	Ki67+	521.046521909 1508.55550231
-1	0	0	Ki67+	1865.81206199 782.182441075
-1	0	0	Ki67+	436.101793079 1180.50770055
-1	0	0	Ki67+	1653.47174607 846.205797649
-1	0	0	Ki67+	79.8835586054 1634.02753789
-1	0	0	Ki67+	490.253984966 60.0994540548
-1	0	0	Ki67+	583.51196545 1016.0104224
-1	0	0	Ki67+	1645.15779766 895.3610077
-1	0	0	Ki67+	1903.38943953 141.93180913
-1	0	0	Ki67+	761.350532733 38.6194406101
-1	0	0	Ki67+	1257.49676399 130.693967139
-1	0	0	Ki67+	74.4762808847 390.760276175
-1	0	0	Ki67+	1360.95777871 1713.02744196
-1	0	0	Ki67+	604.622168125 1112.69112571
-1	0	0	Ki67+	1779.36084482 1188.06777016
-1	0	0	Ki67+	145.835921546 1886.25770878
-1	0	0	Ki67+	501.276726168 897.617425756
-1	0	0	Ki67+	2046.80991169 976.648201632
-1	0	0	Ki67+	165.234501709 1085.63011971
-1	0	0	Ki67+	264.345463935 1771.28518736
-1	0	0	Ki67+	976.101675626 612.733413347
-1	0	0	Ki67+	1531.97875123 487.914626593
-1	0	0	Ki67+	1714.29629601 173.126361479
-1	0	0	Ki67+	1598.4809032 1913.85260598
-1	0	0	Ki67+	833.829515081 2046.37611672
-1	0	0	Ki67+	569.754319702 572.865347975
-1	0	0	Ki67+	784.253166512 41.6900319532
-1	0	0	Ki67+	452.175763642 78.1310061275
-1	0	0	Ki67+	1082.73193077 429.083677944
-1	0	0	Ki67+	1130.79556265 1697.10743911
-1	0	0	Ki67+	1835.90114842 1447.14306028
-1	0	0	Ki67+	565.686860056 513.381133495
-1	0	0	Ki67+	599.09932344 1667.81488095
-1	0	0	Ki67+	1433.16142604 1558.53122151
-1	0	0	Ki67+	686.019146972 160.387841975
-1	0	0	Ki67+	198.624625517 889.38891902
-1	0	0	Ki67+	1460.34261153 36.7672535669
-1	0	0	Ki67+	765.91984372 1813.38437818
-1	0	0	Ki67+	1438.63557719 1359.92582348
-1	0	0	Ki67+	723.158142589 523.146627248
-1	0	0	Ki67+	2110.65228601 230.881289004
-1	0	0	Ki67+	1370.31694509 598.149338016
-1	0	0	Ki67+	1152.06434407 927.528628062
-1	0	0	Ki67+	241.218119351 823.965634794
-1	0	0	Ki67+	1267.56004001 101.402987258
-1	0	0	Ki67+	1710.91403567 1738.4019223
-1	0	0	Ki67+	1943.2680292 1282.15321557
-1	0	0	Ki67+	1729.07858724 300.097805679
-1	0	0	Ki67+	1977.67652628 994.350851081
-1	0	0	Ki67+	888.58765569 1613.23269305
-1	0	0	Ki67+	1356.59893485 1009.91834809
-1	0	0	Ki67+	1479.7172222 924.858683755
-1	0	0	Ki67+	911.764781239 1511.18086435
-1	0	0	Ki67+	557.493055218 1421.56431113
-1	0	0	Ki67+	903.50580705 1839.51973802
-1	0	0	Ki67+	1115.43895997 257.836024242
-1	0	0	Ki67+	1402.24832303 1058.75543453
-1	0	0	Ki67+	1948.37979042 1634.59984306
-1	0	0	Ki67+	2131.26528631 1819.43499157
-1	0	0	Ki67+	1742.15791761 685.816924988
-1	0	0	Ki67+	1359.78007763 347.915638059
-1	0	0	Ki67+	870.033748949 1923.13501775
-1	0	0	Ki67+	2118.57986181 317.512735996
-1	0	0	Ki67+	624.843315748 956.556545127
-1	0	0	Ki67+	1825.87647822 2.04078876623
-1	0	0	Ki67+	2079.72430068 1978.07787561
-1	0	0	Ki67+	920.627204447 961.656819305
-1	0	0	Ki67+	420.647097064 605.915395969
-1	0	0	Ki67+	1187.77538545 1746.46432641
-1	0	0	Ki67+	1395.11888121 468.332681601
-1	0	0	Ki67+	880.048369366 1085.12083275
-1	0	0	Ki67+	78.3731493226 1856.70748014
-1	0	0	Ki67+	1551.5697709 372.940353571
-1	0	0	Ki67+	520.594927068 93.8530474684
-1	0	0	Ki67+	1390.13230815 327.228188036
-1	0	0	Ki67+	1314.74092526 709.949312617
-1	0	0	Ki67+	1599.91809954 2057.70098207
-1	0	0	Ki67+	1295.69499983 1102.08641502
-1	0	0	Ki67+	1006.45437746 306.591543322
-1	0	0	Ki67+	570.86319772 2025.17477239
-1	0	0	Ki67+	701.26184392 1062.46395289
-1	0	0	Ki67+	506.86694446 807.442641692
-1	0	0	Ki67+	1571.93767083 1127.37520177
-1	0	0	Ki67+	1022.52130046 954.82549872
-1	0	0	Ki67+	1766.15829793 277.793914501
-1	0	0	Ki67+	1859.27880644 1005.16405567
-1	0	0	Ki67+	516.540843459 279.937250644
-1	0	0	Ki67+	1000.0932075 621.736569203
-1	0	0	Ki67+	400.437613844 498.489762596
-1	0	0	Ki67+	98.8329583879 559.37497057
-1	0	0	Ki67+	1552.1566896 2105.72350231
-1	0	0	Ki67+	1417.27154508 1506.40980169
-1	0	0	Ki67+	538.158973282 1853.08059612
-1	0	0	Ki67+	1140.75183925 1116.82982977
-1	0	0	Ki67+	1013.61399967 235.838298383
-1	0	0	Ki67+	1933.37938324 871.655770319
-1	0	0	Ki67+	1290.71008063 1188.38394501
-1	0	0	Ki67+	403.095463992 377.168362439
-1	0	0	Ki67+	1164.13834205 2125.76121125
-1	0	0	Ki67+	1750.74272115 1010.2462093
-1	0	0	Ki67+	1392.24051377 1354.94700139
-1	0	0	Ki67+	639.517636671 1783.60604998
-1	0	0	Ki67+	146.771544775 1989.81215069
-1	0	0	Ki67+	1042.41420154 1077.58643442
-1	0	0	Ki67+	362.951365249 125.194604806
-1	0	0	Ki67+	527.26022175 1703.67834198
-1	0	0	Ki67+	1868.73934267 160.138981271
-1	0	0	Ki67+	1188.31397955 235.162245065
-1	0	0	Ki67+	2014.94022042 227.855375125
-1	0	0	Ki67+	1985.56368186 1661.52502829
-1	0	0	Ki67+	1621.22565356 1995.17117191
-1	0	0	Ki67+	2100.3999504 746.856479671
-1	0	0	Ki67+	322.530082045 1361.03604062
-1	0	0	Ki67+	2149.11793962 2035.30308221
-1	0	0	Ki67+	411.877862134 152.337974387
-1	0	0	Ki67+	1002.94247063 1487.49328548
-1	0	0	Ki67+	189.246728858 1538.49443289
-1	0	0	Ki67+	375.771608446 573.505630902
-1	0	0	Ki67+	1595.20558332 1149.7542198
-1	0	0	Ki67+	577.361055509 1822.57910478
-1	0	0	Ki67+	606.130339837 1886.29975557
-1	0	0	Ki67+	372.11260169 429.488975177
-1	0	0	Ki67+	292.1385064 2111.8694137
-1	0	0	Ki67+	1989.65852731 885.837638538
-1	0	0	Ki67+	633.719607251 1387.24793889
-1	0	0	Ki67+	1181.36846582 744.184167178
-1	0	0	Ki67+	676.02365651 1418.46625202
-1	0	0	Ki67+	499.260808213 1599.76345333
-1	0	0	Ki67+	799.20735942 295.461118043
-1	0	0	Ki67+	291.381178461 2.30650000461
-1	0	0	Ki67+	392.435873531 818.417002229
-1	0	0	Ki67+	1506.98156671 409.863085643
-1	0	0	Ki67+	1579.58389688 1467.4624233
-1	0	0	Ki67+	1485.49859271 1988.36150822
-1	0	0	Ki67+	1277.13785431 439.864553809
-1	0	0	Ki67+	456.941605542 1771.15930247
-1	0	0	Ki67+	53.0684517087 1599.50972986
-1	0	0	Ki67+	372.677141726 961.846433621
-1	0	0	Ki67+	26.7842691365 652.329796316
-1	0	0	Ki67+	829.370323192 2002.83654097
-1	0	0	Ki67+	1137.68172923 1621.60497407
-1	0	0	Ki67+	1724.17022573 2029.56579208
-1	0	0	Ki67+	1725.52149868 1789.38952485
-1	0	0	Ki67+	1149.49707519 1146.56809612
-1	0	0	Ki67+	1017.93160491 120.695982479
-1	0	0	Ki67+	424.926787871 526.879321884
-1	0	0	Ki67+	1593.2964615 1858.53797041
-1	0	0	Ki67+	1810.37384564 513.894278737
-1	0	0	Ki67+	1209.5160444 2090.60077358
-1	0	0	Ki67+	2061.7578515 1222.32341143
-1	0	0	Ki67+	87.1579302015 1725.10915755
-1	0	0	Ki67+	1094.2808699 1497.02561788
-1	0	0	Ki67+	1288.06116252 1636.20164853
-1	0	0	Ki67+	1495.96877121 1955.61894217
-1	0	0	Ki67+	962.843428296 1944.97202145
-1	0	0	Ki67+	1928.75182956 396.094436956
-1	0	0	Ki67+	292.025097932 444.296449614
-1	0	0	Ki67+	1065.14632689 897.028995558
-1	0	0	Ki67+	580.701516493 1925.50964377
-1	0	0	Ki67+	138.961571681 1789.94482968
-1	0	0	Ki67+	1057.88386707 1656.92729211
-1	0	0	Ki67+	1160.73725891 1973.25401302
-1	0	0	Ki67+	1243.15365989 773.062281582
-1	0	0	Ki67+	333.177950487 680.561055163
-1	0	0	Ki67+	692.585393093 1783.54500765
-1	0	0	Ki67+	1048.8387869 471.113536748
-1	0	0	Ki67+	1295.41753574 1760.45022347
-1	0	0	Ki67+	144.810270048 1355.7174341
-1	0	0	Ki67+	1722.4033667 1869.09965134
-1	0	0	Ki67+	1768.51365956 1362.82927468
-1	0	0	Ki67+	514.067701783 1202.82176519
-1	0	0	Ki67+	427.825530723 583.619482792
-1	0	0	Ki67+	1333.2688366 1001.03014145
-1	0	0	Ki67+	833.12010049 1163.27471191
-1	0	0	Ki67+	231.487231154 415.282045172
-1	0	0	Ki67+	777.011615502 1980.64700342
-1	0	0	Ki67+	1299.57366853 2117.65080004
-1	0	0	Ki67+	1197.43495898 1860.77744641
-1	0	0	Ki67+	1728.27765784 1631.89455875
-1	0	0	Ki67+	115.6899878 523.531958143
-1	0	0	Ki67+	1113.7208698 1671.53031157
-1	0	0	Ki67+	1930.2340636 244.431454442
-1	0	0	Ki67+	1493.75405833 1603.06855351
-1	0	0	Ki67+	658.275334448 1716.21570609
-1	0	0	Ki67+	25.7951286459 1402.55849354
-1	0	0	Ki67+	941.561240078 1872.65655446
-1	0	0	Ki67+	264.954098578 1587.39546479
-1	0	0	Ki67+	590.772101021 1073.44855318
-1	0	0	Ki67+	346.921934243 1812.77016586
-1	0	0	Ki67+	1139.58718453 257.862665956
-1	0	0	Ki67+	473.469614456 493.967842943
-1	0	0	Ki67+	935.28995335 501.847318026
-1	0	0	Ki67+	458.947092063 373.860165576
-1	0	0	Ki67+	1772.8019562 1520.88129544
-1	0	0	Ki67+	493.616520154 935.975241106
-1	0	0	Ki67+	1667.77322147 1635.64328243
-1	0	0	Ki67+	1842.21488332 189.89275855
-1	0	0	Ki67+	1363.90386597 554.13863016
-1	0	0	Ki67+	1547.88671143 1565.2250642
-1	0	0	Ki67+	1247.14869115 1435.98894213
-1	0	0	Ki67+	862.863825358 1718.70757076
-1	0	0	Ki67+	968.962185593 701.698419236
-1	0	0	Ki67+	28.2591185301 1493.35258817
-1	0	0	Ki67+	959.766180749 239.755557971
-1	0	0	Ki67+	1838.59433546 385.842820842
-1	0	0	Ki67+	1455.86621265 125.936330888
-1	0	0	Ki67+	1691.19132616 84.4251536789
-1	0	0	Ki67+	1859.88804803 1955.73184956
-1	0	0	Ki67+	620.808671085 1150.66790509
-1	0	0	Ki67+	1292.0388874 560.353958551
-1	0	0	Ki67+	890.807961325 2085.3979496
-1	0	0	Ki67+	1244.61750061 451.269998354
-1	0	0	Ki67+	2002.42861062 22.1824273976
-1	0	0	Ki67+	139.909282613 1490.74822077
-1	0	0	Ki67+	398.818211812 1876.59926564
-1	0	0	Ki67+	642.474425503 1424.2840397
-1	0	0	Ki67+	1640.48931559 1084.33083369
-1	0	0	Ki67+	432.557627008 2084.22948358
-1	0	0	Ki67+	1405.98718412 1316.53739574
-1	0	0	Ki67+	2141.240434 1536.69394299
-1	0	0	Ki67+	1265.52013081 804.020214102
-1	0	0	Ki67+	1535.90716535 1834.07060864
-1	0	0	Ki67+	893.971689393 1353.15357749
-1	0	0	Ki67+	1586.23502023 1576.02710203
-1	0	0	Ki67+	507.516121387 133.51307604
-1	0	0	Ki67+	1961.58486675 772.989682629
-1	0	0	Ki67+	1562.54015085 899.094679443
-1	0	0	Ki67+	498.513851038 557.942713533
-1	0	0	Ki67+	997.495076074 1948.05612385
-1	0	0	Ki67+	460.776401373 772.085688126
-1	0	0	Ki67+	2003.38864221 911.202204603
-1	0	0	Ki67+	1979.57725702 53.4653372102
-1	0	0	Ki67+	32.9072686555 162.065024331
-1	0	0	Ki67+	767.590243019 886.934098973
-1	0	0	Ki67+	598.244574572 347.243331309
-1	0	0	Ki67+	820.882635917 359.076351272
-1	0	0	Ki67+	256.339136559 2063.50043471
-1	0	0	Ki67+	1472.4721455 403.056575232
-1	0	0	Ki67+	1892.36690363 905.720724536
-1	0	0	Ki67+	974.883903233 1454.74319162
-1	0	0	Ki67+	1431.88235494 387.121786706
-1	0	0	Ki67+	606.548822753 770.792469403
-1	0	0	Ki67+	1219.47586067 1858.32095933
-1	0	0	Ki67+	1386.43116987 369.848902384
-1	0	0	Ki67+	1483.81771609 841.05770918
-1	0	0	Ki67+	674.537228493 372.75949805
-1	0	0	Ki67+	1860.27425315 1739.26141576
-1	0	0	Ki67+	1918.52623348 2124.14101931
-1	0	0	Ki67+	1929.33955139 1906.4825761
-1	0	0	Ki67+	1171.76678563 1790.54616085
-1	0	0	Ki67+	1890.93980517 1360.44576978
-1	0	0	Ki67+	1764.48870867 2139.78392227
-1	0	0	Ki67+	1110.21655183 1796.958873
-1	0	0	Ki67+	2105.27395681 977.996306341
-1	0	0	Ki67+	2143.08896166 1347.89002034
-1	0	0	Ki67+	2010.95290597 877.588131333
-1	0	0	Ki67+	1541.78055168 678.484151777
-1	0	0	Ki67+	501.282913496 1932.67631329
-1	0	0	Ki67+	147.196852424 310.316531022
-1	0	0	Ki67+	1755.92231338 983.920366275
-1	0	0	Ki67+	73.2999119013 247.213488878
-1	0	0	Ki67+	288.807093745 941.885931333
-1	0	0	Ki67+	1654.07790298 2070.6962747
-1	0	0	Ki67+	346.13754265 651.737396268
-1	0	0	Ki67+	1785.2422344 24.6892523747
-1	0	0	Ki67+	874.500382816 319.118235712
-1	0	0	Ki67+	1643.61857353 1225.20255044
-1	0	0	Ki67+	1624.67063549 1133.83433047
-1	0	0	Ki67+	160.603241386 1404.9306045
-1	0	0	Ki67+	1566.26317364 1989.32927864
-1	0	0	Ki67+	1634.06758693 1448.58878351
-1	0	0	Ki67+	5.58395575877 1748.01201382
-1	0	0	Ki67+	1810.85922182 1859.41223597
-1	0	0	Ki67+	162.882546582 1042.29865524
-1	0	0	Ki67+	848.749039912 517.473047026
-1	0	0	Ki67+	863.728230847 255.242565505
-1	0	0	Ki67+	25.2327787448 1876.81949796
-1	0	0	Ki67+	599.292452043 2140.57038765
-1	0	0	Ki67+	1029.04760087 1609.39149597
-1	0	0	Ki67+	2078.91523172 2011.54508379
-1	0	0	Ki67+	589.399731476 962.370001059
-1	0	0	Ki67+	2049.91256946 307.650099519
-1	0	0	Ki67+	826.72635438 1697.03820416
-1	0	0	Ki67+	1823.2717211 587.042802719
-1	0	0	Ki67+	674.776187168 1002.11498355
-1	0	0	Ki67+	228.790067323 108.583593179
-1	0	0	Ki67+	578.142547076 50.1119217631
-1	0	0	Ki67+	142.976896926 1196.50162693
-1	0	0	Ki67+	1617.73249135 813.21242002
-1	0	0	Ki67+	2103.98701669 349.702925568
-1	0	0	Ki67+	806.534830057 638.189816988
-1	0	0	Ki67+	1581.96655435 2083.86605399
-1	0	0	Ki67+	1105.21341445 1093.07450187
-1	0	0	Ki67+	1453.92267998 561.927603878
-1	0	0	Ki67+	529.507701843 607.23048555
-1	0	0	Ki67+	1200.92884504 1774.6417861
-1	0	0	Ki67+	854.931732183 1445.00656208
-1	0	0	Ki67+	1365.8229796 1360.64562023
-1	0	0	Ki67+	839.50982914 1341.02167903
-1	0	0	Ki67+	1244.05316171 1649.12445996
-1	0	0	Ki67+	782.540278931 1771.52569577
-1	0	0	Ki67+	1792.05591874 666.596852198
-1	0	0	Ki67+	755.767112065 1219.29600409
-1	0	0	Ki67+	921.841172578 364.835320007
-1	0	0	Ki67+	68.73276148 1802.42947603
-1	0	0	Ki67+	1716.78774206 455.98477723
-1	0	0	Ki67+	1535.51292023 1356.61252932
-1	0	0	Ki67+	1687.9194873 823.355160284
-1	0	0	Ki67+	346.76357489 1626.47681493
-1	0	0	Ki67+	914.173962244 537.264087423
-1	0	0	Ki67+	193.002481852 1562.45806659
-1	0	0	Ki67+	1123.70147761 1288.37907619
-1	0	0	Ki67+	948.499552799 1771.14220512
-1	0	0	Ki67+	2041.17377228 677.640624614
-1	0	0	Ki67+	491.792032173 2047.75196938
-1	0	0	Ki67+	2041.55124257 901.274054208
-1	0	0	Ki67+	248.304650061 1639.57931979
-1	0	0	Ki67+	185.49442368 734.395917177
-1	0	0	Ki67+	1110.7628085 1167.33160531
-1	0	0	Ki67+	1367.83218897 1492.79599117
-1	0	0	Ki67+	1040.7745385 1495.02682756
-1	0	0	Ki67+	1360.75390083 529.182052543
-1	0	0	Ki67+	608.819858227 1787.8875022
-1	0	0	Ki67+	1037.38865534 549.702144477
-1	0	0	Ki67+	114.646141634 1388.51808597
-1	0	0	Ki67+	1517.22504021 1368.04478792
-1	0	0	Ki67+	41.3284593872 742.14966867
-1	0	0	Ki67+	1712.20899113 925.335292586
-1	0	0	Ki67+	592.285644444 1249.13198583
-1	0	0	Ki67+	358.167135723 1987.95713558
-1	0	0	Ki67+	81.0825124337 316.657807852
-1	0	0	Ki67+	67.2009660334 2047.3420558
-1	0	0	Ki67+	1051.96018945 1372.78085407
-1	0	0	Ki67+	1826.93188067 2120.61468232
-1	0	0	Ki67+	1012.48520081 1272.74547358
-1	0	0	Ki67+	1579.77523341 662.731769082
-1	0	0	Ki67+	1997.57482515 507.747964542
-1	0	0	Ki67+	1104.75157583 858.936544489
-1	0	0	Ki67+	629.020891139 623.083669803
-1	0	0	Ki67+	610.691073167 851.970244949
-1	0	0	Ki67+	1105.58280958 653.895318139
-1	0	0	Ki67+	961.248954202 505.447428842
-1	0	0	Ki67+	1347.60538417 807.31010517
-1	0	0	Ki67+	701.820843945 482.634088779
-1	0	0	Ki67+	403.532707644 993.319352957
-1	0	0	Ki67+	1987.0913525 831.487558672
-1	0	0	Ki67+	1663.05514991 630.649685008
-1	0	0	Ki67+	1061.34343146 169.886850023
-1	0	0	Ki67+	77.6956349018 1065.60820869
-1	0	0	Ki67+	1674.03675405 485.441018747
-1	0	0	Ki67+	653.589722674 944.439056559
-1	0	0	Ki67+	223.481014211 578.645018232
-1	0	0	Ki67+	904.529973548 678.152615949
-1	0	0	Ki67+	947.691273714 798.991062122
-1	0	0	Ki67+	105.166433341 1276.24565358
-1	0	0	Ki67+	329.082427009 932.437558771
-1	0	0	Ki67+	1500.52469578 1338.03532014
-1	0	0	Ki67+	1622.06400294 155.386903445
-1	0	0	Ki67+	1757.53101228 1465.84542058
-1	0	0	Ki67+	1031.86009095 1874.59680762
-1	0	0	Ki67+	688.004527561 606.549013491
-1	0	0	Ki67+	548.437903987 584.825160083
-1	0	0	Ki67+	812.611934366 1018.0900643
-1	0	0	Ki67+	239.856791512 778.156803229
-1	0	0	Ki67+	192.962114917 1665.90402659
-1	0	0	Ki67+	2030.19345133 416.075228661
-1	0	0	Ki67+	749.939092283 482.694054773
-1	0	0	Ki67+	1476.88675426 739.698630087
-1	0	0	Ki67+	1992.18927767 80.904761156
-1	0	0	Ki67+	1574.49302991 636.534613073
-1	0	0	Ki67+	422.180539373 693.580399214
-1	0	0	Ki67+	1237.16064958 2008.32771605
-1	0	0	Ki67+	1365.47215703 277.654921377
-1	0	0	Ki67+	2049.25019906 611.71876153
-1	0	0	Ki67+	475.290633015 1569.31114981
-1	0	0	Ki67+	350.651914036 1663.63888982
-1	0	0	Ki67+	2123.25836738 2076.58392825
-1	0	0	Ki67+	2101.03131216 1473.58174054
-1	0	0	Ki67+	663.463076886 829.51760454
-1	0	0	Ki67+	942.890571743 2013.37084144
-1	0	0	Ki67+	1218.88400022 114.439001586
-1	0	0	Ki67+	1331.31385006 373.579139307
-1	0	0	Ki67+	1464.31254465 801.039320224
-1	0	0	Ki67+	2021.61158409 499.313166777
-1	0	0	Ki67+	1861.47225429 490.246147693
-1	0	0	Ki67+	1192.9379985 1269.26271949
-1	0	0	Ki67+	1503.71734216 1775.76250969
-1	0	0	Ki67+	668.135168854 1023.91358601
-1	0	0	Ki67+	443.930555476 1610.66399263
-1	0	0	Ki67+	1984.58291769 1939.9502245
-1	0	0	Ki67+	675.799437237 1045.97956332
-1	0	0	Ki67+	876.24143273 644.517293361
-1	0	0	Ki67+	1307.04119377 1017.96550338
-1	0	0	Ki67+	2020.81312785 1871.32424407
-1	0	0	Ki67+	1324.89813093 619.462245126
-1	0	0	Ki67+	78.3810898912 517.85758131
-1	0	0	Ki67+	313.394223221 1163.83010494
-1	0	0	Ki67+	1181.71595141 1003.07200083
-1	0	0	Ki67+	660.121947031 1266.32080717
-1	0	0	Ki67+	1129.47683675 1821.00922855
-1	0	0	Ki67+	94.279370203 647.44961347
-1	0	0	Ki67+	1343.18917898 512.292713217
-1	0	0	Ki67+	556.149719542 1345.46204195
-1	0	0	Ki67+	639.962998678 1889.67426774
-1	0	0	Ki67+	1928.49663076 819.90501206
-1	0	0	Ki67+	198.366861268 117.623926923
-1	0	0	Ki67+	1710.40545196 511.217203607
-1	0	0	Ki67+	1244.81138103 1609.83859824
-1	0	0	Ki67+	348.583732209 1307.10033448
-1	0	0	Ki67+	2139.40726289 1913.31171728
-1	0	0	Ki67+	1963.60107206 653.500888374
-1	0	0	Ki67+	1967.62724476 1272.5693468
-1	0	0	Ki67+	290.573398377 1813.41934529
-1	0	0	Ki67+	264.050920542 1661.45757614
-1	0	0	Ki67+	1706.16486741 48.1026165219
-1	0	0	Ki67+	1792.83059982 438.634311968
-1	0	0	Ki67+	1839.30988194 1665.07665629
-1	0	0	Ki67+	411.099382929 948.207046551
-1	0	0	Ki67+	525.848514752 844.50407262
-1	0	0	Ki67+	1468.50798089 96.2638865416
-1	0	0	Ki67+	21.2172001397 812.83570095
-1	0	0	Ki67+	1294.92275034 994.296799719
-1	0	0	Ki67+	366.590336897 2115.69113143
-1	0	0	Ki67+	1218.40195724 707.734896269
-1	0	0	Ki67+	987.635122419 1863.14915017
-1	0	0	Ki67+	1032.98332472 1280.02971372
-1	0	0	Ki67+	1318.97691431 415.393100281
-1	0	0	Ki67+	1655.70960558 701.827317272
-1	0	0	Ki67+	1804.93002835 1256.04192198
-1	0	0	Ki67+	1549.15510837 1225.02836362
-1	0	0	Ki67+	2022.50807422 1255.3907533
-1	0	0	Ki67+	1825.73669422 806.215210672
-1	0	0	Ki67+	1800.31149426 1781.43088933
-1	0	0	Ki67+	1183.16295098 1190.35677142
-1	0	0	Ki67+	2052.12342992 1441.99955376
-1	0	0	Ki67+	347.725373615 203.795681436
-1	0	0	Ki67+	755.365757966 1069.80905967
-1	0	0	Ki67+	1830.46532588 1249.21053532
-1	0	0	Ki67+	550.187882791 1993.01256162
-1	0	0	Ki67+	868.064761747 600.575931829
-1	0	0	Ki67+	337.220088181 1028.93428794
-1	0	0	Ki67+	681.717537888 136.07119892
-1	0	0	Ki67+	1717.34090588 713.414810459
-1	0	0	Ki67+	1675.72162144 1418.51610864
-1	0	0	Ki67+	1838.43923032 734.454803044
-1	0	0	Ki67+	1492.12718205 155.553614093
-1	0	0	Ki67+	1658.660472 1521.03333417
-1	0	0	Ki67+	700.346107623 71.9367859039
-1	0	0	Ki67+	49.2267502287 140.155169062
-1	0	0	Ki67+	1242.39988053 944.236758611
-1	0	0	Ki67+	890.168150107 1906.91115853
-1	0	0	Ki67+	1396.03779671 682.944475604
-1	0	0	Ki67+	1941.66434883 555.920561566
-1	0	0	Ki67+	1730.85889334 912.805550479
-1	0	0	Ki67+	637.244573049 529.420486206
-1	0	0	Ki67+	1589.22065295 591.629313921
-1	0	0	Ki67+	2090.44535276 851.503708785
-1	0	0	Ki67+	934.656671939 1552.45203799
-1	0	0	Ki67+	324.495967059 441.811227937
-1	0	0	Ki67+	214.337974395 371.053237098
-1	0	0	Ki67+	1624.00823944 1020.60891206
-1	0	0	Ki67+	505.86689628 1226.00209713
-1	0	0	Ki67+	706.00907115 107.313785062
-1	0	0	Ki67+	1953.21740853 513.318634029
-1	0	0	Ki67+	1307.63571322 268.112670257
-1	0	0	Ki67+	14.6935730122 2056.16125496
-1	0	0	Ki67+	787.942883273 1610.18401686
-1	0	0	Ki67+	2082.53167766 474.791707072
-1	0	0	Ki67+	1716.88060064 324.378734201
-1	0	0	Ki67+	1817.32492035 2022.37163273
-1	0	0	Ki67+	189.022413507 217.035371735
-1	0	0	Ki67+	117.212314869 1932.88837766
-1	0	0	Ki67+	1115.61637946 1135.17981756
-1	0	0	Ki67+	1882.02551696 1257.24331446
-1	0	0	Ki67+	1717.05072975 1951.8372714
-1	0	0	Ki67+	2097.08502787 787.263011917
-1	0	0	Ki67+	1319.9670828 1433.51314398
-1	0	0	Ki67+	631.425444798 1631.07684928
-1	0	0	Ki67+	1604.82350686 721.093757713
-1	0	0	Ki67+	259.722749765 611.379393106
-1	0	0	Ki67+	885.082942581 377.970133882
-1	0	0	Ki67+	866.049230363 218.638516492
-1	0	0	Ki67+	1986.31947976 1801.77090033
-1	0	0	Ki67+	453.946090853 2112.6197606
-1	0	0	Ki67+	1260.82998057 524.429416478
-1	0	0	Ki67+	808.984133647 246.501577405
-1	0	0	Ki67+	1174.38926931 681.637796669
-1	0	0	Ki67+	1807.69539909 305.947548812
-1	0	0	Ki67+	1917.65308038 542.885287854
-1	0	0	Ki67+	524.211260501 734.669444597
-1	0	0	Ki67+	293.635107911 371.158484505
-1	0	0	Ki67+	117.074658035 1680.86652853
-1	0	0	Ki67+	873.188886328 1688.81557866
-1	0	0	Ki67+	1524.74231513 1546.86421792
-1	0	0	Ki67+	1254.10269431 175.677263523
-1	0	0	Ki67+	1308.06039657 1665.35931093
-1	0	0	Ki67+	1229.13000937 170.337816078
-1	0	0	Ki67+	1579.61325047 1928.79122874
-1	0	0	Ki67+	333.455163122 1409.13206621
-1	0	0	Ki67+	1465.10556796 1911.88325473
-1	0	0	Ki67+	2000.17561382 277.898532131
-1	0	0	Ki67+	589.317714877 709.174415651
-1	0	0	Ki67+	931.406837041 1052.86785562
-1	0	0	Ki67+	1573.24388549 1526.07461692
-1	0	0	Ki67+	1718.02285176 987.778625025
-1	0	0	Ki67+	848.542580488 17.739251426
-1	0	0	Ki67+	816.655182964 779.660272833
-1	0	0	Ki67+	1949.63136877 1046.58445015
-1	0	0	Ki67+	151.304857877 1315.3620123
-1	0	0	Ki67+	173.548454677 900.756704533
-1	0	0	Ki67+	1903.83294198 1496.75549793
-1	0	0	Ki67+	398.342079393 1458.30310141
-1	0	0	Ki67+	793.34507988 743.305008257
-1	0	0	Ki67+	508.749245791 1425.13524947
-1	0	0	Ki67+	1413.60649016 581.117474777
-1	0	0	Ki67+	2149.65833518 1677.0691374
-1	0	0	Ki67+	221.48567037 1959.43956849
-1	0	0	Ki67+	1949.35044441 1854.27904767
-1	0	0	Ki67+	35.8786789705 254.498407297
-1	0	0	Ki67+	1955.3981771 1142.01329732
-1	0	0	Ki67+	1584.73396795 1266.47478101
-1	0	0	Ki67+	345.002107068 960.893542218
-1	0	0	Ki67+	392.564216604 874.452365698
-1	0	0	Ki67+	457.179963144 1419.59043727
-1	0	0	Ki67+	1173.80868915 478.731032967
-1	0	0	Ki67+	714.221359932 360.52021859
-1	0	0	Ki67+	2134.08348146 133.417124631
-1	0	0	Ki67+	190.834407222 1467.17203426
-1	0	0	Ki67+	1070.88920527 117.773304874
-1	0	0	Ki67+	536.127206448 479.778826298
-1	0	0	Ki67+	429.776142942 1591.4229592
-1	0	0	Ki67+	2079.18847047 1451.28980177
-1	0	0	Ki67+	287.388191132 397.012132161
-1	0	0	Ki67+	242.93245397 1277.53449509
-1	0	0	Ki67+	1738.18787695 1115.23017998
-1	0	0	Ki67+	485.760589906 1630.89853836
-1	0	0	Ki67+	1062.40782631 88.9216088611
-1	0	0	Ki67+	1286.88261511 917.123928321
-1	0	0	Ki67+	995.289067328 742.077069478
-1	0	0	Ki67+	343.387197792 1247.0146892
-1	0	0	Ki67+	787.9666335 1899.0137112
-1	0	0	Ki67+	1765.40788571 792.246962432
-1	0	0	Ki67+	1408.12103458 1116.20132964
-1	0	0	Ki67+	100.215375645 152.820774419
-1	0	0	Ki67+	2129.30764366 1106.56386305
-1	0	0	Ki67+	709.46135519 1632.1792306
-1	0	0	Ki67+	659.319722842 686.088170138
-1	0	0	Ki67+	1073.1225455 1634.21548844
-1	0	0	Ki67+	2092.09599676 1851.3102019
-1	0	0	Ki67+	188.575772732 630.066551594
-1	0	0	Ki67+	926.653262899 283.822367551
-1	0	0	Ki67+	2044.23928849 1675.50526475
-1	0	0	Ki67+	180.008028118 563.162709381
-1	0	0	Ki67+	105.683165575 2131.85464679
-1	0	0	Ki67+	976.56419593 1393.46133968
-1	0	0	Ki67+	2056.05105753 195.708699963
-1	0	0	Ki67+	927.680108218 1603.38332952
-1	0	0	Ki67+	1488.83463007 2117.05473228
-1	0	0	Ki67+	305.04731457 879.538126972
-1	0	0	Ki67+	2069.67292552 1414.49052844
-1	0	0	Ki67+	919.784668168 1194.11697692
-1	0	0	Ki67+	2095.3885109 1567.88539939
-1	0	0	Ki67+	359.698789332 2035.73890564
-1	0	0	Ki67+	353.775187801 1433.42869185
-1	0	0	Ki67+	1468.71351269 74.2790180075
-1	0	0	Ki67+	220.231530787 1253.23715004
-1	0	0	Ki67+	668.534402224 802.611619627
-1	0	0	Ki67+	1635.32766312 440.581755046
-1	0	0	Ki67+	1050.34312297 1179.73022664
-1	0	0	Ki67+	725.155413924 258.410442665
-1	0	0	Ki67+	864.964942249 1995.69088387
-1	0	0	Ki67+	1943.90978953 1386.96516344
-1	0	0	Ki67+	1177.00082149 1165.04382243
-1	0	0	Ki67+	1416.65569823 186.76755608
-1	0	0	Ki67+	1027.89825733 1305.55713401
-1	0	0	Ki67+	315.431116805 1815.50658392
-1	0	0	Ki67+	1239.9391208 1125.19687685
-1	0	0	Ki67+	200.583289397 259.427617875
-1	0	0	Ki67+	1881.91405456 399.979719632
-1	0	0	Ki67+	2040.37952989 584.959170424
-1	0	0	Ki67+	231.105868214 1039.5130567
-1	0	0	Ki67+	663.869461266 640.864822723
-1	0	0	Ki67+	1260.59750811 932.243023612
-1	0	0	Ki67+	1683.88256256 663.797975216
-1	0	0	Ki67+	1964.60319849 1532.31477172
-1	0	0	Ki67+	70.9362813305 877.710486439
-1	0	0	Ki67+	2068.69403642 551.931729013
-1	0	0	Ki67+	900.2239634 745.23764435
-1	0	0	Ki67+	1261.67330431 1868.06660609
-1	0	0	Ki67+	143.294962103 554.501036498
-1	0	0	Ki67+	921.442261544 912.137614097
-1	0	0	Ki67+	528.011952735 1631.87170898
-1	0	0	Ki67+	1418.89864083 6.18634485594
-1	0	0	Ki67+	2029.67519171 127.523863687
-1	0	0	Ki67+	1652.48724519 1425.8548903
-1	0	0	Ki67+	1902.81489673 1693.8994668
-1	0	0	Ki67+	2114.01092372 1301.0454682
-1	0	0	Ki67+	576.906989206 825.794279558
-1	0	0	Ki67+	302.743525719 50.3073796271
-1	0	0	Ki67+	632.602485367 1000.45673431
-1	0	0	Ki67+	1199.7283643 76.372588976
-1	0	0	Ki67+	164.343148063 937.669731318
-1	0	0	Ki67+	927.810930946 1371.74280085
-1	0	0	Ki67+	788.475325611 1042.20280615
-1	0	0	Ki67+	1814.1266595 1072.3122455
-1	0	0	Ki67+	1096.82785273 1246.36294438
-1	0	0	Ki67+	1036.62500944 579.858233132
-1	0	0	Ki67+	382.77097763 1958.53271839
-1	0	0	Ki67+	1623.75844508 1048.81188165
-1	0	0	Ki67+	1624.66275544 2043.09723879
-1	0	0	Ki67+	205.722050462 1894.97656576
-1	0	0	Ki67+	1715.83082111 1151.5963564
-1	0	0	Ki67+	1332.78746848 2110.80631264
-1	0	0	Ki67+	2070.53462207 2115.59183353
-1	0	0	Ki67+	63.6401035852 596.156813285
-1	0	0	Ki67+	962.638013759 1004.61481163
-1	0	0	Ki67+	2140.64377577 918.283403974
-1	0	0	Ki67+	370.125023141 688.393324891
-1	0	0	Ki67+	12.1667282815 1032.30206477
-1	0	0	Ki67+	670.792485826 1350.5048252
-1	0	0	Ki67+	1391.89095979 887.010464161
-1	0	0	Ki67+	308.910381795 514.602065138
-1	0	0	Ki67+	1576.81913229 1291.27681729
-1	0	0	Ki67+	192.796074164 1913.44841378
-1	0	0	Ki67+	1786.46256094 1128.72653275
-1	0	0	Ki67+	861.388513217 2082.82400391
-1	0	0	Ki67+	99.1022034293 1585.5550255
-1	0	0	Ki67+	1050.12946548 382.498251124
-1	0	0	Ki67+	1700.16427869 1978.67146066
-1	0	0	Ki67+	1116.8096003 1420.76399162
-1	0	0	Ki67+	1385.73740136 989.48002273
-1	0	0	Ki67+	1953.66704167 1172.16383582
-1	0	0	Ki67+	1008.58153144 492.483633085
-1	0	0	Ki67+	1527.81014588 890.295812571
-1	0	0	Ki67+	729.243928253 872.781954456
-1	0	0	Ki67+	1404.42515014 1980.28784042
-1	0	0	Ki67+	1993.12550505 1748.94034228
-1	0	0	Ki67+	375.998910657 1354.39857253
-1	0	0	Ki67+	1632.532362 1717.48989971
-1	0	0	Ki67+	1949.91164562 1692.45808921
-1	0	0	Ki67+	629.738544303 244.544039832
-1	0	0	Ki67+	1677.82262713 2147.73461294
-1	0	0	Ki67+	1913.16521382 1547.40385454
-1	0	0	Ki67+	28.6669077956 1225.21699554
-1	0	0	Ki67+	1921.70096431 628.589659062
-1	0	0	Ki67+	925.600864283 1714.73104996
-1	0	0	Ki67+	467.277367919 1258.78779492
-1	0	0	Ki67+	1342.91471225 1917.02061831
-1	0	0	Ki67+	310.483085574 1311.2582522
-1	0	0	Ki67+	2061.04479411 1484.01718968
-1	0	0	Ki67+	105.543966308 831.136882705
-1	0	0	Ki67+	1239.60266816 2108.0631049
-1	0	0	Ki67+	1835.80131519 687.383698258
-1	0	0	Ki67+	668.360838901 761.893363581
-1	0	0	Ki67+	1408.26347831 1786.16069892
-1	0	0	Ki67+	2082.73075099 1245.54574443
-1	0	0	Ki67+	1574.17285187 361.176012266
-1	0	0	Ki67+	593.058203766 321.913290119
-1	0	0	Ki67+	1847.6561866 571.719326875
-1	0	0	Ki67+	456.955332304 1153.33143578
-1	0	0	Ki67+	1941.19316818 2041.34476019
-1	0	0	Ki67+	299.180074609 239.220871189
-1	0	0	Ki67+	1372.63055583 1397.29996345
-1	0	0	Ki67+	1649.25058167 86.4868233171
-1	0	0	Ki67+	121.447708048 207.964025147
-1	0	0	Ki67+	699.857857629 561.535293339
-1	0	0	Ki67+	369.448339666 62.2352959575
-1	0	0	Ki67+	1206.59730281 902.882808317
-1	0	0	Ki67+	1627.26003339 402.376764748
-1	0	0	Ki67+	1024.28363187 2019.62186159
-1	0	0	Ki67+	1912.99230459 1184.23887438
-1	0	0	Ki67+	238.280912782 393.35252515
-1	0	0	Ki67+	818.131772103 1390.00981552
-1	0	0	Ki67+	543.407086098 92.1969896124
-1	0	0	Ki67+	924.121883699 261.230459733
-1	0	0	Ki67+	1638.71512419 314.753444464
-1	0	0	Ki67+	1950.82443554 825.21490875
-1	0	0	Ki67+	522.360890673 1916.62949891
-1	0	0	Ki67+	1235.75314471 1218.50459181
-1	0	0	Ki67+	1732.89954404 1313.91952071
-1	0	0	Ki67+	724.732727031 1934.09392252
-1	0	0	Ki67+	950.0677089 22.7135428164
-1	0	0	Ki67+	1574.21648185 114.097115593
-1	0	0	Ki67+	990.82247341 2122.6290284
-1	0	0	Ki67+	1784.79446576 1008.43729671
-1	0	0	Ki67+	1127.96446028 1879.9353597
-1	0	0	Ki67+	789.650773722 1241.35291584
-1	0	0	Ki67+	1164.29005403 2012.75674392
-1	0	0	Ki67+	1425.75081557 449.904233325
-1	0	0	Ki67+	1910.95938769 1779.24604038
-1	0	0	Ki67+	1535.44702052 54.8301504216
-1	0	0	Ki67+	59.0546409243 191.972619732
-1	0	0	Ki67+	710.741440964 200.649770584
-1	0	0	Ki67+	1082.06381817 145.714244735
-1	0	0	Ki67+	1937.9459876 1744.12455574
-1	0	0	Ki67+	411.544083967 1312.54600601
-1	0	0	Ki67+	2058.35481669 264.471138313
-1	0	0	Ki67+	733.022171462 1520.07225144
-1	0	0	Ki67+	1666.05267834 792.923190693
-1	0	0	Ki67+	1434.33814852 1737.943159
-1	0	0	Ki67+	1843.42905494 2013.54129559
-1	0	0	Ki67+	1254.47846663 70.4595884989
-1	0	0	Ki67+	466.17240491 262.178402224
-1	0	0	Ki67+	267.568351687 1132.33841689
-1	0	0	Ki67+	246.851718171 1469.95794138
-1	0	0	Ki67+	1190.53258142 1311.96401043
-1	0	0	Ki67+	694.427943567 2122.08439773
-1	0	0	Ki67+	2136.17259049 1382.513539
-1	0	0	Ki67+	781.175357339 115.952924117
-1	0	0	Ki67+	132.812884566 973.274132887
-1	0	0	Ki67+	676.358200258 312.451010724
-1	0	0	Ki67+	883.813723938 1163.91158361
-1	0	0	Ki67+	750.871040305 1613.34820129
-1	0	0	Ki67+	1092.15808466 92.2308560382
-1	0	0	Ki67+	1593.79943093 1378.35551865
-1	0	0	Ki67+	495.156489664 481.673977024
-1	0	0	Ki67+	441.020301975 997.415757067
-1	0	0	Ki67+	1980.18595988 1127.23565448
-1	0	0	Ki67+	218.54112414 959.348306226
-1	0	0	Ki67+	75.8579204403 1946.22745239
-1	0	0	Ki67+	1617.5714165 112.358438521
-1	0	0	Ki67+	1998.03085248 188.427713034
-1	0	0	Ki67+	1041.68239553 845.737292248
-1	0	0	Ki67+	1807.78073102 352.438269706
-1	0	0	Ki67+	319.421063435 999.841657438
-1	0	0	Ki67+	1889.09969519 1441.1385285
-1	0	0	Ki67+	1438.84531716 297.674428292
-1	0	0	Ki67+	166.126424025 1969.88767606
-1	0	0	Ki67+	277.035927455 1467.01474419
-1	0	0	Ki67+	903.649996653 2021.81818954
-1	0	0	Ki67+	275.969277023 313.294535338
-1	0	0	Ki67+	328.074650911 1678.34028685
-1	0	0	Ki67+	1227.30585447 1348.38552793
-1	0	0	Ki67+	806.164638323 953.469294766
-1	0	0	Ki67+	1516.63133573 1042.61412471
-1	0	0	CD3+/CD8+/Ki67+	617.90285015 1857.14566476
-1	0	0	CD3+/CD8+/Ki67+	1649.16891853 388.789907636
-1	0	0	CD3+/CD8+/Ki67+	649.915678791 779.840019007
-1	0	0	CD3+/CD8+/Ki67+	947.609763254 1843.95524872
-1	0	0	CD3+/CD8+/Ki67+	931.421598911 427.470565341
-1	0	0	CD3+/CD8+/Ki67+	162.923435825 1683.01541789
-1	0	0	CD3+/CD8+/Ki67+	1157.75962461 829.046304433
-1	0	0	CD3+/CD8+/Ki67+	6.27406271694 843.181980884
-1	0	0	CD3+/CD8+/Ki67+	1197.15206043 1920.71684365
-1	0	0	CD3+/CD8+/Ki67+	235.099195269 729.362580482
-1	0	0	CD3+/CD8+/Ki67+	861.865670386 856.817839332
-1	0	0	CD3+/CD8+/Ki67+	1679.3653653 1269.78472914
-1	0	0	CD3+/CD8+/Ki67+	898.059497392 1129.58774514
-1	0	0	CD3+/CD8+/Ki67+	1722.85842283 131.742888538
-1	0	0	CD3+/CD8+/Ki67+	36.5311661324 564.440470459
-1	0	0	CD3+/CD8+/Ki67+	207.266425594 2130.45181305
-1	0	0	CD3+/CD8+/Ki67+	2073.84363921 1191.07279
-1	0	0	CD3+/CD8+/Ki67+	272.068936175 1187.81750486
-1	0	0	CD3+/CD8+/Ki67+	1576.1298725 1.03026111919
-1	0	0	CD3+/CD8+/Ki67+	1334.23707566 1037.87698264
-1	0	0	CD3+/CD8+/Ki67+	241.708143555 1850.93718086
-1	0	0	CD3+/CD8+/Ki67+	1072.12977505 1591.76712224
-1	0	0	CD3+/CD8+/Ki67+	969.559007876 1037.56721251
-1	0	0	CD3+/CD8+/Ki67+	1107.62065696 1535.80718801
-1	0	0	CD3+/CD8+/Ki67+	1921.91020765 2087.62164332
-1	0	0	CD3+/CD8+/Ki67+	1411.30777675 1666.31245523
-1	0	0	CD3+/CD8+/Ki67+	837.105898355 852.385779346
-1	0	0	CD3+/CD8+/Ki67+	90.8377084606 959.641449012
-1	0	0	CD3+/CD8+/Ki67+	1673.89859566 582.986557194
-1	0	0	CD3+/CD8+/Ki67+	374.866159801 1072.36278527
-1	0	0	CD3+/CD8+/Ki67+	1759.2222985 2099.07238333
-1	0	0	CD3+/CD8+/Ki67+	1986.01420338 1869.75972548
-1	0	0	CD3+/CD8+/Ki67+	156.123161839 2144.02907789
-1	0	0	CD3+/CD8+/Ki67+	1823.05529494 1008.23482947
-1	0	0	CD3+/CD8+/Ki67+	1525.99928911 530.443354352
-1	0	0	CD3+/CD8+/Ki67+	1210.17355935 1650.13373235
-1	0	0	CD3+/CD8+/Ki67+	296.136579078 1432.22887864
-1	0	0	CD3+/CD8+/Ki67+	1519.87436313 329.107886878
-1	0	0	CD3+/CD8+/Ki67+	1553.91595009 84.6523194752
-1	0	0	CD3+/CD8+/Ki67+	12.0150983634 489.940861708
-1	0	0	CD3+/CD8+/Ki67+	699.949680305 698.367851309
-1	0	0	CD3+/CD8+/Ki67+	1785.91567989 1302.99387818
-1	0	0	CD3+/CD8+/Ki67+	201.284925015 1314.63665308
-1	0	0	CD3+/CD8+/Ki67+	1691.26259169 1591.5621383
-1	0	0	CD3+/CD8+/Ki67+	290.914544395 982.745952557
-1	0	0	CD3+/CD8+/Ki67+	17.1073948799 432.805972626
-1	0	0	CD3+/CD8+/Ki67+	1446.17349945 1946.35560542
-1	0	0	CD3+/CD8+/Ki67+	2037.69442184 81.0534700124
-1	0	0	CD3+/CD8+/Ki67+	1979.1625973 1086.10324526
-1	0	0	CD3+/CD8+/Ki67+	1801.12957097 268.782915248
#EOF
