# Supplementary material for: Data-Driven Discovery of Immune Contexture Biomarkers
Source: Front Oncol. 2018 Dec 18;8:627. doi: 10.3389/fonc.2018.00627 (PMC6305402; doi:10.3389/fonc.2018.00627)
Supplement: Data Sheet 3.zip — The MSI/MSS dataset used for the identification and assessment of discriminatory features (sections 3.2, 3.3, and 3.4) is provided as a collection of text files describing regions, markers, and metadata (part 1/3). [file Data_Sheet_3.zip › MSIMSSDataset/16-003150_3439_RITA [5 channels]_ROI.txt]

barcode_target	16-003150_3439_RITA [5 channels]
barcode_origin	0
workflow_target	0
workflow_target_version	0
workflow_origin	0
workflow_origin_version	0
iH	0
iW	0
user	tbd

0	tissue	8684 3898 8698 3898 8607 3898 8552 3912 8552 3954 8510 3954 8455 3982 8427 4009 8344 4051 8316 4093 8163 4162 8163 4176 8136 4204 8066 4231 8025 4273 7997 4273 7858 4370 7858 4384 7817 4384 7789 4426 7761 4426 7720 4453 7720 4467 7692 4467 7595 4536 7511 4564 7511 4592 7498 4592 7484 4620 7470 4689 7442 4731 7359 4967 7331 5133 7317 5161 7317 5244 7303 5313 7303 5508 7276 5563 7262 5702 7248 5716 7220 5841 7192 5868 7192 5896 7178 5896 7165 5924 7137 5924 7137 5938 7081 6007 7081 6063 7067 6104 6957 6257 6957 6312 6943 6312 6915 6409 6901 6423 6901 6479 6887 6479 6887 6493 6859 6506 6859 6520 6846 6520 6804 6617 6776 6728 6762 6728 6748 6770 6707 6812 6693 6867 6665 6895 6665 6923 6637 6964 6624 6964 6624 7006 6526 7145 6429 7256 6429 7283 6415 7297 6374 7311 6374 7325 6360 7325 6360 7339 6332 7353 6263 7353 6207 7380 5278 7380 5264 7367 5195 7353 5167 7325 5139 7325 5139 7311 4723 7311 4723 7325 4667 7325 4487 7394 4459 7394 4418 7422 4418 7436 4362 7436 4362 7450 4321 7450 4293 7478 4279 7478 4279 7491 4251 7491 4251 7505 4196 7561 4196 7575 4154 7589 4154 7630 4126 7658 4113 7700 4071 7700 4071 7727 3988 7783 3988 7797 3974 7797 3946 7838 3835 7935 3835 7977 3793 8005 3613 8199 3585 8268 3516 8282 3488 8338 3461 8365 3447 8421 3377 8449 3280 8587 3280 8601 3252 8601 3169 8685 3169 8712 3141 8726 3030 8837 2975 8851 2947 8907 2919 8920 2864 8976 2822 9004 2795 9004 2614 9198 2600 9253 2503 9364 2503 9378 2476 9392 2406 9461 2392 9503 2337 9559 2323 9586 2309 9586 2309 9614 2226 9781 2198 9808 2184 9878 2129 9919 2115 10002 2004 10169 2004 10197 1948 10252 1948 10280 1907 10363 1893 10419 1823 10557 1823 10835 1837 10904 1976 11126 1976 11168 2059 11223 2143 11376 2170 11390 2226 11459 2226 11487 2254 11529 2254 11556 2337 11681 2420 11875 2489 11945 2559 12056 2614 12097 2781 12389 2808 12472 2822 12472 2836 12527 3017 12722 3030 12763 3100 12874 3100 12971 3072 12985 3072 13013 3030 13027 3030 13041 2975 13082 2961 13138 2836 13332 2822 13388 2781 13471 2767 13554 2697 13693 2697 13804 2684 13831 2684 14220 2753 14359 2781 14844 2781 15136 2808 15246 2808 15357 2822 15371 2836 15496 2864 15552 2878 15552 2878 15621 2892 15635 2947 15829 3003 15912 3072 16065 3100 16093 3141 16190 3280 16384 3308 16398 3350 16509 3363 16509 3530 16856 3571 16870 3641 17022 3696 17078 3696 17105 3724 17161 3724 17203 3752 17314 3835 17508 3835 17563 3877 17633 3904 17730 4196 18035 4251 18146 4321 18201 4348 18257 4418 18299 4459 18340 4473 18340 4487 18396 4529 18396 4612 18465 4862 18715 4917 18756 4917 18770 4945 18770 5000 18798 5000 18812 5139 18951 5195 18992 5195 19006 5292 19048 5403 19117 5430 19117 5611 19242 5694 19256 5736 19270 5736 19284 5791 19284 5874 19311 6554 19311 6748 19353 6887 19353 6957 19381 7109 19395 7137 19408 7359 19450 7525 19464 7622 19519 7678 19519 7803 19561 7803 19575 7941 19575 7997 19589 8413 19589 8594 19603 8649 19630 8746 19644 9107 19672 9454 19672 9468 19658 9967 19644 10009 19630 10133 19630 10466 19589 11077 19589 11243 19603 11507 19603 11604 19630 11757 19630 11965 19658 12201 19727 12312 19741 12395 19783 12436 19783 12575 19838 13075 19880 13754 19880 13976 19852 14170 19811 14184 19797 14254 19783 14281 19741 14448 19727 14462 19714 14850 19811 14947 19825 15114 19838 15364 19838 15377 19825 15419 19825 15558 19783 15641 19727 15780 19658 15821 19603 16057 19408 16182 19256 16335 19034 16349 18992 16362 18840 16404 18756 16404 18687 16432 18632 16432 18590 16487 18548 16515 18493 16626 18437 16695 18382 16820 18312 17181 18299 17320 18160 17389 18063 17486 17966 17625 17799 17722 17730 17764 17633 17986 17355 18208 17036 18319 16828 18582 16509 18749 16342 18998 16023 19109 15899 19248 15690 19317 15552 19567 15260 19858 14983 19900 14914 19983 14830 20122 14719 20219 14567 20261 14470 20372 14303 20538 13818 20566 13665 20580 13498 20580 12999 20594 12916 20621 12846 20649 12236 20663 12236 20691 12194 20760 12181 20816 12153 20899 12153 21121 12083 21204 12083 21384 12042 21676 11903 21759 11889 21884 11806 21967 11778 22050 11723 22328 11584 22744 11404 22911 11348 23576 11071 23632 11001 23840 10932 23979 10863 24228 10710 24339 10571 24395 10544 24450 10419 24478 10308 24450 10224 24450 10141 24409 10100 24381 9975 24381 9808 24464 9475 24520 9434 24659 9378 24714 9323 25283 9184 25449 9156 25616 9101 25865 8948 25921 8893 25949 8754 26004 8643 26185 8490 26448 8324 26684 8088 26753 8046 26795 7908 26837 7852 26934 7644 26934 7561 26948 7491 26975 7436 27031 7186 27072 6812 27072 6382 27086 6215 27086 5910 27072 5841 27031 5646 26975 5563 26948 5494 26656 5230 26601 5161 26490 5119 26462 5091 26268 4980 26129 4883 26074 4828 25990 4814 25838 4731 25657 4675 25408 4564 25102 4398 25033 4398 25005 4342 24936 4342 24825 4287 24437 4023 24062 3787 23993 3718 23812 3579 23687 3454 23507 3330 23396 3219 23354 3205 23146 3205 22994 3274 22841 3302 22675 3302 22356 3330 21981 3330 21967 3316 21828 3316 21731 3302 21731 3288 21690 3274 21662 3191 21593 3066 21384 2858 21273 2678 21176 2567 20899 2178 20871 2095 20594 1776 20566 1706 20510 1651 20427 1609 20316 1512 20108 1387 20039 1332 19997 1318 19803 1151 19525 1082 19442 1068 18957 1040 18582 1040 18402 999 18152 916 18055 916 17861 860 17722 860 17500 819 16806 819 16626 791 15932 791 15627 819 15391 819 15308 832 15225 874 15031 943 14947 999 14628 1124 14587 1151 14434 1193 14295 1207 14198 1235 14032 1235 13935 1249 13851 1276 13588 1290 13491 1318 13310 1346 13227 1373 12991 1415 12853 1498 12742 1540 12644 1554 12464 1623 12395 1637 12367 1665 12228 1734 12131 1734 11798 1831 11715 1887 11618 1928 11438 1984 11188 2109 11091 2178 10994 2206 10702 2386 10536 2456 10466 2497 10369 2525 10078 2678 9981 2747 9856 2816 9759 2899 9690 2983 9384 3191 9301 3288 9135 3427 9037 3482 8968 3579 8913 3593 8684 3898 
1	tumor	21297 12728 21255 12645 21255 12603 21228 12548 21186 12327 21090 12037 20938 11692 20869 11402 20814 11278 20772 11140 20758 11140 20745 11057 20648 10795 20620 10671 20551 10560 20455 10353 20399 10284 20372 10229 19999 9801 19820 9635 19723 9566 19723 9553 19640 9484 19309 9276 18853 9152 18619 9125 18591 9097 18329 9083 18136 9042 18053 9042 18011 9014 17832 9000 17804 8987 17597 8987 17556 9000 17418 9000 17307 9042 17252 9042 17211 9056 17100 9111 16838 9387 16741 9539 16617 9649 16534 9746 16424 9815 16341 9898 15706 10257 15554 10367 15319 10588 15250 10671 14988 11112 14767 11402 14574 11568 14408 11692 14077 11858 13856 11982 13760 12024 13649 12051 13553 12106 13332 12175 13097 12286 12862 12424 12766 12465 12724 12507 12062 12866 11537 13128 11316 13224 11082 13376 10833 13514 10557 13735 10460 13832 10032 14564 9894 14771 9743 14936 9563 15157 9453 15254 8196 17242 8169 17269 8114 17642 8100 17877 8072 18015 7948 18373 7934 18456 7976 18815 7976 19312 7907 19533 7782 19768 7686 19892 7534 19975 7078 20099 6719 20113 6153 20030 5436 19740 4414 19257 3669 18815 3268 18539 2992 18291 2716 17946 2523 17642 2316 17283 2095 16772 1929 16317 1764 15778 1653 15281 1543 14315 1405 13349 1170 12079 1032 11596 935 11209 922 11126 922 10864 1073 10215 1322 9345 1681 8490 1998 7882 2330 7385 2716 6916 3130 6516 3517 6226 4179 5701 5146 4914 5988 4169 6899 3437 7658 2927 8514 2443 9080 2195 9798 1905 12062 897 12310 773 12959 552 13649 428 14767 262 14988 248 15430 248 15596 235 16935 235 17445 304 17763 359 18522 456 18771 511 19185 552 19668 635 20082 773 20952 994 22539 1657 23091 1905 23740 2250 24182 2499 25466 3175 25631 3258 25742 3299 26059 3465 26211 3617 26321 3686 26432 3824 26487 3934 26556 4017 26611 4141 26722 4307 26874 4500 26984 4597 27039 4680 27274 4956 27550 5425 27633 5618 27771 6198 27909 7151 27950 7717 27950 8075 27840 8586 27384 9898 26901 10974 26736 11278 26542 11554 25645 12189 24775 12645 23933 12990 23533 13142 23395 13211 23160 13266 22470 13376 21297 12728 
#EOF
