# Supplementary material for: Data-Driven Discovery of Immune Contexture Biomarkers
Source: Front Oncol. 2018 Dec 18;8:627. doi: 10.3389/fonc.2018.00627 (PMC6305402; doi:10.3389/fonc.2018.00627)
Supplement: Data Sheet 3.zip — The MSI/MSS dataset used for the identification and assessment of discriminatory features (sections 3.2, 3.3, and 3.4) is provided as a collection of text files describing regions, markers, and metadata (part 1/3). [file Data_Sheet_3.zip › MSIMSSDataset/16-003151_3460_RITA [5 channels]_ROI.txt]

barcode_target	16-003151_3460_RITA [5 channels]
barcode_origin	0
workflow_target	0
workflow_target_version	0
workflow_origin	0
workflow_origin_version	0
iH	0
iW	0
user	tbd

0	tissue	33349 4950 33369 4950 33320 4950 33065 4813 33006 4754 32868 4715 32829 4675 32731 4636 32711 4616 32691 4538 32672 4538 32672 4498 32652 4498 32652 4459 32613 4440 32613 4361 32574 4322 32554 4322 32416 4066 32416 3988 32357 3988 32338 3909 32318 3909 32299 3870 32240 3850 32240 3831 32181 3831 32122 3772 32063 3772 32043 3752 31356 3752 31336 3772 31297 3772 31159 3850 31140 3909 31100 3909 31061 3968 31002 3968 30963 4027 30904 4086 30884 4086 30884 4125 30747 4184 30747 4223 30688 4282 30609 4302 30609 4322 30531 4381 30531 4420 30511 4440 30354 4459 30275 4498 29961 4498 29941 4479 29902 4479 29902 4440 29882 4440 29882 4420 29823 4420 29823 4381 29764 4322 29764 4302 29745 4302 29686 4243 29666 4165 29470 4027 29313 3870 29195 3831 29175 3791 28625 3791 28527 3870 28507 3909 28389 3968 28389 4027 28291 4106 28213 4125 28193 4165 28154 4165 28154 4184 28114 4223 28016 4263 27977 4263 27898 4341 27839 4361 27761 4459 27721 4459 27604 4538 27564 4616 27446 4675 27368 4754 27270 4773 27270 4813 26936 4813 26680 4734 26641 4734 26405 4636 26248 4538 26189 4538 26052 4479 25973 4479 25895 4440 25659 4381 25639 4361 25462 4361 25423 4341 25089 4341 24952 4322 24382 4322 24323 4302 24225 4302 24186 4282 23478 4282 23321 4322 23262 4361 23144 4381 23144 4420 23066 4440 22948 4518 22889 4616 22869 4715 22850 4715 22850 4872 22948 5029 22987 5029 23007 5068 23203 5284 23243 5304 23262 5343 23262 5402 23341 5559 23341 5618 23380 5618 23616 6090 23616 6149 23577 6227 23518 6227 23419 6286 23125 6306 22909 6345 22693 6483 22653 6541 22496 6600 22477 6620 22359 6640 22162 6738 22123 6738 22064 6797 21907 6856 21907 6875 21828 6934 21809 6934 21750 6993 21710 7013 21651 7013 21632 7033 21553 7033 21534 7052 19098 7052 19000 7033 18823 6974 18764 6856 18744 6856 18725 6777 18685 6718 18567 6600 18508 6404 18391 6247 18292 6031 18233 5815 18233 5716 18194 5638 18155 5441 18135 5441 18135 5225 18116 5127 18076 5048 18076 4675 18096 4656 18096 4577 18116 4577 18155 4538 18194 4459 18273 4381 18273 4361 18371 4243 18371 4223 18430 4165 18489 4145 18567 4066 18587 4066 18725 3929 18764 3909 18862 3791 18882 3791 19058 3634 19098 3634 19117 3556 19137 3556 19176 3477 19216 3438 19216 3398 19275 3339 19294 3281 19294 2888 19255 2750 19255 2573 19216 2534 19176 2377 19176 2259 19196 2141 19275 2023 19275 1866 19294 1788 19314 1788 19314 1748 19334 1729 19334 1630 19373 1572 19412 1414 19451 1375 19569 1100 19589 1002 19589 609 19569 570 19392 413 18960 255 18901 196 18764 196 18705 177 18371 138 17389 138 17369 157 16917 157 16799 177 16780 196 16623 216 15346 216 15090 177 14894 177 14815 157 14678 157 14560 138 13597 138 13303 177 13028 314 12910 314 12792 373 12615 432 12537 491 12497 491 12438 530 12380 530 12124 609 12046 609 12006 688 11987 688 11987 707 11947 727 11947 766 11888 845 11869 845 11869 923 11849 943 11849 1395 11830 1395 11830 1473 11790 1552 11790 1611 11731 1630 11731 1748 11633 2082 11633 2200 11613 2259 11594 2475 11555 2495 11515 3084 11476 3300 11456 3654 11437 3693 11338 3732 11260 3732 11240 3713 11221 3595 11162 3497 11122 3261 11083 3143 11004 2966 10946 2888 10887 2848 10887 2809 10769 2770 10651 2770 10572 2750 10179 2750 10120 2770 10120 2789 9885 2966 9787 3084 9669 3163 9629 3241 9551 3300 9512 3379 9453 3438 9315 3497 9276 3536 9119 3575 8981 3575 8942 3595 8863 3595 8844 3634 8745 3634 8667 3673 8510 3713 8333 3713 8294 3732 8176 3732 8097 3772 7390 3772 7213 3850 7076 3850 6997 3890 6899 3909 6820 3909 6683 3948 6447 3968 6349 4027 6152 4086 5936 4243 5858 4282 5760 4302 5701 4341 5308 4675 5190 4675 4993 4813 4876 4872 4817 4872 4640 5009 4365 5147 4168 5284 4051 5304 3972 5363 3952 5402 3795 5500 3618 5677 3500 5874 3442 5913 3383 6050 3265 6149 3068 6483 3009 6640 2970 6659 2970 6699 2911 6718 2911 6777 2892 6816 2852 6836 2774 6993 2715 7072 2597 7327 2577 7327 2577 7425 2479 7504 2322 7681 2263 7858 2204 7956 2106 8054 2047 8192 1929 8309 1890 8467 1733 8781 1634 9095 1575 9193 1575 9351 1536 9449 1497 9684 1497 11295 1477 11393 1477 12101 1497 12317 1497 12611 1575 12867 1615 13083 1733 13554 1772 13594 1968 13967 2027 14104 2047 14262 2086 14301 2106 14379 2165 14458 2184 14517 2224 14556 2224 14635 2381 14870 2400 14949 2440 14988 2440 15381 2400 15519 2400 15617 2381 15676 2381 16540 2420 16756 2420 16913 2479 17326 2479 17542 2577 17856 2577 17974 2617 18112 2617 18406 2754 18760 2833 19094 2872 19703 2950 20017 2950 20233 2990 20587 3068 20842 3108 21058 3284 21510 3363 21569 3383 21648 3442 21726 3500 21903 3559 21982 3638 22158 3756 22355 3795 22492 3893 22610 4286 23494 4443 23808 4915 24614 5033 24850 5563 25557 5897 26146 6093 26539 6152 26618 6840 27246 7115 27423 7527 27659 7881 27934 8195 28111 8353 28150 8372 28189 8451 28189 8470 28209 8569 28209 8608 28228 8706 28228 8726 28268 8804 28307 8903 28327 8981 28386 9079 28405 11437 28405 11672 28444 12006 28464 13224 28464 13715 28346 13892 28268 14442 27993 14599 27816 15071 27600 15405 27423 15876 27227 16014 27148 16053 27089 16132 27069 16171 27030 16269 27010 16387 26952 16505 26952 16505 26932 16524 26932 16524 26912 16564 26893 16583 26853 16721 26814 16799 26755 17114 26657 17408 26500 17585 26480 17919 26480 18076 26500 18175 26539 18508 26618 19373 26677 20512 26716 20846 26755 21121 26952 21730 27207 22064 27305 22202 27364 22516 27796 22653 27796 22752 27737 22928 27678 23046 27600 24598 27600 25364 27659 26386 27659 26425 27718 26602 27835 26720 27875 27073 28091 27211 28130 27348 28228 27564 28248 27663 28228 27761 28189 27839 28130 27918 28111 28036 27993 28311 27816 28743 27600 29018 27482 29097 27462 29293 27364 29666 27227 30020 27227 30118 27168 30373 27069 30904 26912 31140 26814 31473 26755 31572 26696 31886 26677 32043 26578 32554 26460 32632 26421 32711 26343 32888 26284 32966 26185 33359 26068 33556 25989 33752 25950 34008 25930 34086 25910 34204 25910 34420 25871 34518 25871 34597 25851 34774 25734 35009 25518 35225 24850 35245 24712 35304 24594 35304 24300 35324 24201 35304 24083 35304 23926 35284 23887 35284 23808 35245 23730 35245 23632 35206 23416 35088 23101 35088 22944 35009 22787 34990 22591 34931 22492 34931 22316 34892 22119 34852 21766 34852 21196 34833 21039 34833 20764 34793 19978 34734 19742 34734 18289 34774 18171 34793 17896 34833 17778 34852 17601 34852 17444 34892 17090 34911 16501 35009 16088 35068 15696 35127 15499 35206 15362 35225 15244 35324 14929 35461 14851 35579 14831 35618 14792 35697 14792 35913 14733 35992 14733 36050 14694 36109 14694 36109 14674 36188 14674 36424 14497 36542 14320 36738 14085 36738 13751 36758 13574 36738 13004 36738 12042 36699 11944 36679 11236 36659 11177 36659 11060 36620 10745 36620 10195 36581 9802 36542 9036 36502 8781 36483 8290 36483 6345 36443 6090 36384 5952 36267 5815 36168 5657 36011 5520 35815 5481 35481 5363 35442 5324 35206 5324 34852 5245 34695 5245 34597 5225 34479 5166 34341 5127 33949 5068 33949 5048 33349 4950 
1	tumor	19662 5590 19662 5610 19564 5629 19544 5668 19251 5864 19114 5923 19114 5962 19017 5981 18743 6079 18000 6489 17883 6568 17316 6763 16730 6939 16182 7037 15811 7174 15459 7330 15049 7545 14697 7760 14306 7955 13915 8268 13915 8327 13856 8405 13817 8561 13798 8600 13719 8659 13700 8737 13680 8737 13680 8776 13504 9187 12957 10106 12859 10301 12762 10399 12488 10790 12312 11005 11941 11513 11687 11826 11433 12099 10651 13116 9634 14621 9361 15149 9146 15442 8989 15755 8911 15989 8696 16478 8696 16517 8657 16517 8403 17162 8246 17494 8149 17787 8129 17787 8110 17885 8051 17963 7992 18100 7621 18745 7543 18921 7523 19195 7445 19644 7445 19840 7328 20778 7269 20915 7269 23964 7152 24531 6976 25020 6956 25137 6859 25274 6683 25723 6507 26095 6468 26290 6370 26564 6272 26916 6214 27189 6175 27776 6194 28440 6350 28714 6565 28831 7445 29085 9224 29554 10221 29887 11452 30160 12703 30219 13856 30160 14677 29945 15791 29613 16925 29300 17785 29124 18665 29027 29474 29027 30354 28929 31057 28733 31390 28499 31526 28264 31663 27912 31683 27580 31683 27111 31526 26720 31077 25821 30901 25137 30823 24277 30803 23847 30803 22400 30881 21560 30940 21325 30940 21149 31038 20700 31214 20094 31429 18999 31644 18296 31644 18217 31448 18139 31390 18100 31311 18081 31311 18041 31272 18022 31429 17572 31448 16947 31683 16224 32113 15266 32347 14816 32543 14230 32621 13878 32856 12998 33149 11747 33266 11161 33286 10946 33325 10887 33344 10809 33383 10477 33422 9891 33422 9676 33344 9480 33247 9324 33051 9089 32777 8894 32250 8600 32152 8561 31663 8425 30451 8229 29533 8112 29181 8034 28946 7819 28634 7584 28438 7408 28164 7232 27578 6802 27343 6470 27031 5649 26894 4848 26777 4320 26542 3694 26014 3147 25408 2912 24040 2971 23806 3088 23317 3284 19662 5590 
#EOF
