# Supplementary material for: Data-Driven Discovery of Immune Contexture Biomarkers
Source: Front Oncol. 2018 Dec 18;8:627. doi: 10.3389/fonc.2018.00627 (PMC6305402; doi:10.3389/fonc.2018.00627)
Supplement: Data Sheet 3.zip — The MSI/MSS dataset used for the identification and assessment of discriminatory features (sections 3.2, 3.3, and 3.4) is provided as a collection of text files describing regions, markers, and metadata (part 1/3). [file Data_Sheet_3.zip › MSIMSSDataset/16-003152_3427_RITA [5 channels]_ROI.txt]

barcode_target	16-003152_3427_RITA [5 channels]
barcode_origin	0
workflow_target	0
workflow_target_version	0
workflow_origin	0
workflow_origin_version	0
iH	0
iW	0
user	tbd

0	tissue	32799 1788 32815 1788 32300 1773 31425 1819 31103 1880 30596 2233 30596 2280 30581 2295 30550 2295 30535 2326 30182 3431 30182 3477 29230 4874 29168 4874 26835 4030 26835 3999 24670 3707 24578 3707 19281 2848 18590 2556 18560 2556 16349 1819 16303 1773 16257 1773 16241 1727 16211 1696 16119 1681 15366 1328 15320 1328 15320 1312 15289 1312 15274 1282 14998 1266 14967 1236 14553 1220 14553 1189 14506 1174 14276 1174 14230 1143 13033 1143 12910 1174 12772 1174 12756 1189 12680 1189 12219 1266 12065 1282 11789 1282 11789 1312 11482 1312 11482 1328 11467 1328 11436 1358 11190 1358 11160 1374 11052 1374 11006 1420 10960 1420 10914 1450 10883 1450 10822 1497 10745 1497 10745 1512 10684 1543 10607 1543 10607 1558 10592 1558 10545 1604 10499 1604 10453 1635 10238 1696 10177 1696 10131 1727 10008 1727 10008 1742 9901 1742 9855 1773 9762 1773 9686 1788 9686 1819 9532 1834 9532 1865 9394 1865 9363 1880 9271 1880 9164 1957 9072 1957 9041 2003 8841 2065 8795 2065 8565 2203 8335 2295 8335 2326 8120 2372 8012 2418 7982 2479 7874 2510 7874 2525 7644 2617 7567 2663 7521 2663 7321 2786 7245 2802 7245 2832 7199 2832 7199 2848 7183 2848 7183 2878 7152 2894 7152 2924 7106 2970 7091 2970 7014 3063 6999 3063 6922 3124 6861 3201 6815 3216 6815 3247 6723 3293 6723 3308 6692 3339 6631 3385 6600 3446 6477 3569 6462 3615 6416 3631 6339 3845 6323 3953 6277 4091 6231 4183 6201 4398 6155 4444 6139 4552 6109 4582 6109 4644 6093 4690 6062 4690 6062 4767 6047 4767 6047 4782 6016 4813 5970 4813 5970 4828 5924 4874 5863 4874 5602 4966 5540 4966 5464 4997 5310 5012 5141 5012 5049 5043 4911 5058 4896 5089 4804 5089 4711 5135 4681 5135 4496 5243 4481 5289 4404 5335 4389 5381 4297 5458 4297 5473 4251 5473 4251 5519 4205 5519 4205 5550 4174 5550 4174 5596 4067 5596 4067 5611 4036 5611 4021 5642 3990 5657 3990 5688 3974 5688 3974 5703 3944 5734 3898 5749 3898 5780 3852 5841 3836 5841 3760 5980 3744 5980 3744 6010 3667 6072 3606 6148 3606 6164 3575 6194 3514 6302 3468 6348 3468 6379 3437 6440 3391 6486 3391 6517 3253 6793 3191 6947 3161 6977 3053 7254 2884 7530 2869 7653 2823 7699 2792 7760 2792 7791 2700 7899 2608 8068 2593 8160 2593 8313 2516 8620 2501 8851 2455 9081 2455 9142 2408 9419 2408 9511 2378 9541 2378 9634 2270 9910 2270 10109 2240 10278 2194 10432 2194 11399 2240 11768 2286 12029 2286 12505 2378 13011 2378 13195 2501 13549 2516 13656 2547 13702 2654 14024 2777 14209 2838 14485 2930 14700 2977 14761 3238 15698 3391 16066 3437 16112 3529 16358 3667 16634 3744 16727 3836 16911 3882 17034 3990 17187 4021 17310 4082 17402 4174 17463 4358 17786 4711 18293 4988 18615 5141 18845 5264 19076 5402 19260 5494 19444 5587 19582 5648 19751 5786 19981 6001 20258 6155 20411 6247 20580 6385 20764 6477 20826 6692 21087 6784 21148 6830 21286 6953 21471 7291 21824 7567 22069 7690 22208 7690 22254 7751 22376 7782 22515 7828 22607 7920 22730 7966 22822 8012 22883 8028 22960 8104 23021 8120 23144 8243 23344 8258 23420 8350 23528 8442 23697 8534 23835 8657 23988 8672 24065 8857 24249 8933 24388 9041 24526 9179 24618 9394 24710 9548 24756 9716 24848 9916 24864 9993 24910 10054 24910 10238 24986 10469 25278 10499 25355 10561 25416 10607 25493 10791 25693 10975 25815 11114 25877 11236 26000 11436 26138 11513 26184 11574 26199 11789 26199 11850 26138 11973 26061 11989 25969 12035 25861 12035 25769 12204 25401 12265 25186 12388 25094 12526 24940 12618 24894 12726 24817 13079 24725 13125 24679 13140 24679 13140 25769 13171 25908 13186 26092 13263 26430 13355 26552 13447 26552 13555 26368 13601 26199 13631 26138 13647 26015 13739 25877 13954 25877 14061 26000 14322 26046 14553 26107 14906 26230 14998 26276 15136 26430 15136 26598 15197 26844 15197 26936 15182 27013 15136 27013 15105 27059 15013 27074 14860 27151 14675 27166 14460 27213 14322 27259 14138 27397 14138 27427 14092 27474 14061 27581 14046 27934 14092 28210 14169 28303 14230 28364 14322 28410 14967 28502 15090 28548 15228 28548 15320 28594 15336 28625 15458 28671 15550 28732 15597 28779 15658 28809 15735 28809 15827 28686 15842 28640 15965 28502 16165 28487 16303 28441 16487 28410 17024 28410 17070 28502 17178 28809 17255 28871 17408 29101 17454 29193 17500 29239 17577 29285 17623 29362 17715 29423 17777 29500 17853 29515 17961 29562 18007 29592 18038 29638 18053 29700 18145 29746 18468 29746 18636 29776 18744 29776 18821 29792 19803 29792 19926 29776 20126 29746 20387 29684 20571 29684 20770 29608 21077 29454 21216 29408 21415 29316 21553 29285 21738 29285 22121 29224 22214 29224 22413 29331 22536 29377 22720 29546 23058 29562 23135 29592 23595 29654 24056 29776 24194 29792 26466 29792 26835 29592 27249 29316 27372 29239 27480 29193 27618 29101 27833 29009 28017 28963 28155 28901 28401 28732 28631 28625 28769 28579 29030 28441 29307 28364 29460 28349 29568 28303 29844 28257 30305 28134 30857 27934 30965 27811 31088 27750 31241 27612 31425 27397 31517 27335 31594 27259 31732 27166 32009 26936 32116 26798 32300 26614 32485 26383 32853 26046 32945 25923 33037 25831 33037 25647 33129 25462 33222 25232 33544 24664 33866 24219 33943 24034 33989 23881 33989 23697 33912 23466 33728 23159 33682 23021 33667 22883 33713 22484 33805 22376 34219 22254 34680 22069 35739 22054 35970 22008 36338 21655 36630 21271 36707 21010 36722 20764 36722 20089 36707 19766 36676 19582 36676 19352 36707 19014 36707 18799 36661 18661 36707 18415 36799 18277 36860 18154 37090 17832 37198 17586 37213 17325 37244 17218 37244 17172 37213 17141 37213 17095 37259 16819 37398 16343 37566 16020 37582 15851 37628 15713 37659 15529 37705 15391 37720 15145 37766 14853 37812 14654 37812 14347 37843 14101 37843 13702 37935 13195 38027 12919 38042 12812 38088 12719 38181 12075 38181 11706 38134 11675 38119 11629 38088 11614 38027 11522 37950 11445 37566 11307 37398 11307 37198 11399 37121 11476 37029 11537 36799 11952 36661 12075 36476 12182 36246 12182 36169 12121 36108 11952 36031 11860 36031 11629 36077 11491 36338 11153 36615 10877 36768 10754 36952 10693 37167 10601 37659 10370 37889 10232 37981 10156 38027 10094 38073 10094 38273 9925 38442 9741 38503 9634 38687 9465 38825 9373 39194 9188 39409 9035 39746 8851 39931 8682 40054 8543 40100 8436 40238 8252 40345 8021 40529 7745 40606 7561 40606 7515 40622 7484 40652 7300 40668 7085 40668 6809 40622 6670 40146 6302 40023 6241 39700 6148 39501 6118 39317 6118 39178 6102 38917 6056 38641 5933 38534 5918 38303 5826 37950 5642 37843 5565 37766 5365 37766 4874 37797 4552 37858 4506 37996 4460 38181 4444 38273 4414 39056 4414 39240 4398 39516 4321 39685 4260 39793 4214 39885 4091 39915 3892 39915 3753 39961 3631 39931 3538 39915 3400 39731 3124 39639 2940 39470 2832 39317 2663 38917 2464 38779 2341 38457 2095 37935 1742 37628 1512 37520 1404 37382 1328 37244 1220 36998 1097 36661 1051 36400 1036 35709 1036 35571 1128 35463 1312 35386 1374 35202 1450 34603 1466 34143 1512 33682 1589 33390 1604 32799 1788 
1	tumor	28101 3520 28101 3541 28204 3562 28225 3583 28225 3624 28266 3645 28308 3727 28349 3769 28411 3935 28432 3955 28515 4245 28494 4597 28411 4929 28183 5508 28080 5695 28059 5695 28018 5840 27976 5902 27666 7766 27686 7848 27728 7869 27769 7931 27769 7973 27873 8138 27873 8200 28018 8511 28142 8697 28183 8822 28494 9153 28494 9215 28618 9339 28639 9339 28805 9464 29944 10002 29964 10044 30026 10064 30068 10106 30296 10251 30316 10251 31186 10955 31248 10975 31269 11017 31310 11017 31414 11141 31455 11141 31497 11182 31580 11224 31787 11390 31807 11431 32077 11617 32159 11721 32366 11866 32408 11928 32553 12011 32553 12032 32656 12114 32843 12197 32843 12218 32905 12218 34396 12943 34727 13025 34727 13046 34769 13046 35618 13295 35638 13315 35701 13315 35866 13398 36053 13419 37295 13999 37399 14227 37461 14268 37937 15076 37978 15221 38082 15386 38165 15987 38186 16277 38227 16360 38227 16401 38186 16422 38144 16525 38103 16691 38082 16691 37978 16815 37916 16919 37771 17043 37606 17250 37461 17498 37336 17602 36777 18348 36280 18886 35493 19528 35390 19631 35121 19839 34976 19983 34810 20066 34147 20522 34023 20625 33692 20812 32739 21267 32387 21392 31497 21806 31372 21930 31269 22096 31062 22531 30917 22738 30855 22883 30648 23214 30254 23773 30006 24167 29695 24539 29281 25078 29281 25098 29198 25119 29115 25223 28991 25306 28929 25368 28784 25450 28618 25575 28287 25720 27728 26092 27645 26113 27479 26217 26962 26631 26775 26734 26692 26817 26506 26900 26299 27024 25926 27169 25864 27252 25740 27293 25657 27356 25595 27376 25512 27438 25201 27604 25139 27687 24953 27790 24829 27915 24787 27935 24290 28640 23959 29447 23814 29861 23420 30379 22923 30710 22634 30835 22261 30897 20770 30876 20149 30752 19092 30607 17809 30503 16918 30483 16152 30379 14972 30048 14205 29799 13729 29592 12859 29116 12714 29012 12549 28929 12507 28847 12466 28805 12424 28784 12031 28432 11472 27977 11161 27666 10685 27024 10395 26672 9753 26196 9712 26134 9608 26072 9525 25989 9505 25947 9442 25927 9442 25906 9049 25595 8925 25471 8904 25471 8904 25450 8883 25450 8428 24829 7910 24084 7744 23815 7703 23794 7703 23773 7517 23587 7351 23400 7351 23380 7309 23338 7289 23338 7020 23028 6088 22220 5881 21992 5860 21930 5570 21474 5487 21371 5425 21226 5301 21060 5176 20833 5114 20812 5094 20729 5011 20563 4907 20460 4907 20439 4887 20439 4824 20294 4679 20128 4493 19880 4493 19859 4472 19859 4390 19694 4286 19569 4162 19238 3789 18389 3520 17851 3209 17312 3126 17126 3044 17022 3044 16981 2609 16732 2567 16670 2567 16339 2526 16049 2422 15759 2422 15635 2381 15448 2360 15241 1760 13046 1718 12384 1677 12052 1635 11742 1594 11638 1573 11410 1532 11286 1532 9774 1573 8946 1635 8553 1739 7931 1842 7600 1987 6999 2174 6461 2339 6047 2899 5032 3085 4742 3168 4577 3582 4121 4017 3727 4286 3520 4804 3168 5176 2941 5404 2816 5984 2547 7765 1822 9008 1284 9173 1242 9815 1139 10271 1035 10851 973 11285 890 11513 870 12528 870 12673 828 12735 828 12756 808 13315 642 14185 518 15883 518 16628 601 17167 725 18575 890 19548 1077 20625 1222 21308 1346 22634 1512 24021 1884 24746 2029 26423 2236 28101 3520 
#EOF
