# Supplementary material for: Data-Driven Discovery of Immune Contexture Biomarkers
Source: Front Oncol. 2018 Dec 18;8:627. doi: 10.3389/fonc.2018.00627 (PMC6305402; doi:10.3389/fonc.2018.00627)
Supplement: Data Sheet 3.zip — The MSI/MSS dataset used for the identification and assessment of discriminatory features (sections 3.2, 3.3, and 3.4) is provided as a collection of text files describing regions, markers, and metadata (part 1/3). [file Data_Sheet_3.zip › MSIMSSDataset/16-003153_3421_RITA [5 channels]_ROI.txt]

barcode_target	16-003153_3421_RITA [5 channels]
barcode_origin	0
workflow_target	0
workflow_target_version	0
workflow_origin	0
workflow_origin_version	0
iH	0
iW	0
user	tbd

0	tissue	19576 2487 19590 2487 19461 2487 18768 2582 18700 2609 18605 2609 18523 2650 18496 2650 18482 2664 18482 2691 18455 2704 18455 2745 18441 2772 18441 2868 18401 2868 18401 2936 18374 2936 18374 2949 18197 3071 18197 3099 18007 3099 17966 3071 17667 3031 17313 3031 16742 3058 16742 3071 16647 3071 16620 3099 16525 3099 16525 3112 16457 3112 16280 3180 16240 3180 16240 3194 16199 3221 16172 3221 15927 3357 15886 3357 15886 3384 15791 3425 15750 3425 15669 3466 15669 3479 15642 3479 15628 3506 15601 3506 15601 3520 15560 3520 15560 3547 15478 3547 15478 3561 15465 3561 15465 3602 15438 3724 15424 3724 15424 3765 15342 3765 15315 3792 15275 3792 15152 3846 15057 3914 14989 3928 14772 4077 14772 4091 14744 4118 14704 4132 14704 4159 14486 4254 14337 4336 14296 4336 14282 4363 14051 4458 14038 4485 14010 4485 13929 4526 13834 4526 13834 4539 13793 4539 13793 4567 13725 4580 13684 4607 13671 4648 13630 4648 13603 4703 13589 4703 13480 4811 13399 4893 13399 4906 13317 4974 13304 4974 13304 4988 13276 4988 13236 5029 13195 5029 13195 5056 13141 5110 13113 5110 13100 5151 13018 5192 13018 5219 12950 5219 12950 5233 12814 5301 12787 5341 12746 5341 12733 5382 12230 5681 12216 5708 12189 5708 12135 5763 12108 5763 12108 5790 12012 5885 12012 5926 11985 5926 11972 5953 11822 6048 11822 6075 11809 6089 11781 6089 11781 6116 11727 6116 11727 6130 11686 6130 11686 6157 11482 6293 11414 6361 11401 6361 11278 6442 11278 6483 11210 6510 11210 6524 11197 6524 10993 6687 10993 6714 10966 6728 10884 6836 10844 6877 10803 6891 10748 7000 10748 7040 10708 7054 10680 7081 10680 7122 10640 7136 10640 7163 10436 7489 10218 7910 10191 7937 10191 7978 10137 8019 10096 8101 10096 8196 10069 8223 10055 8304 10014 8386 9974 8522 9974 8563 9906 8726 9906 8889 9892 8889 9865 9011 9851 9161 9824 9283 9783 9337 9770 9446 9770 9732 9743 9772 9743 10099 9770 10180 9770 10343 9783 10438 9824 10520 9824 10669 9892 10751 9906 10846 9946 10969 9974 11009 10055 11200 10069 11254 10150 11417 10259 11567 10354 11567 10395 11539 10422 11539 10544 11499 11007 11499 11251 11485 11278 11458 11333 11444 11333 11417 11360 11417 11401 11376 11442 11363 11659 11363 11727 11403 11863 11539 11904 11567 11931 11567 11944 11607 11944 11689 11781 11730 11605 11743 11414 11743 11401 11770 11401 11852 11442 11934 11523 12056 11645 12178 11659 12219 11686 12233 11700 12314 11741 12355 11741 12382 11768 12396 11768 12559 11700 12640 11700 12668 11645 12749 11618 12749 11618 12763 11577 12763 11564 12790 11537 12803 11455 12803 11374 12844 11360 12871 11278 12885 11278 12912 11251 12912 11251 12926 11238 12926 11238 12967 11210 12994 11115 13157 11047 13238 11034 13306 11007 13306 10993 13361 10966 13388 10952 13551 10925 13592 10925 13633 10911 13646 10911 13728 10884 13768 10884 13809 10830 13918 10803 13932 10762 13932 10762 13959 10667 14000 10585 14013 10436 14095 10354 14163 10354 14203 10300 14244 10300 14326 10273 14326 10259 14367 10232 14380 10218 14462 10177 14502 10177 14530 10110 14625 10055 14774 10028 14788 10014 14937 9974 15033 9946 15182 9946 15508 9974 15549 9974 15807 9987 15835 9987 15916 10014 15930 10028 15957 10055 16052 10055 16174 10096 16256 10096 16419 10055 16813 10055 17017 9987 17180 9974 17302 9974 17669 9946 17805 9933 17955 9892 18050 9865 18050 9865 18240 9851 18281 9851 18376 9824 18444 9824 18648 9810 18689 9810 18743 9783 18743 9702 18567 9688 18526 9688 18458 9661 18444 9620 18322 9607 18159 9579 18091 9566 17928 9539 17873 9484 17683 9376 17466 9376 17398 9321 17262 9240 17139 9199 17112 9117 17017 9090 17017 9077 16976 8750 16813 8723 16786 8506 16732 8397 16623 8356 16609 8343 16568 8220 16487 8220 16460 8179 16460 8152 16419 8057 16405 7826 16283 7812 16256 7704 16201 7568 16161 7500 16120 7323 16052 6345 15807 5910 15726 5475 15726 5312 15794 5257 15835 4985 15916 4482 16120 4197 16283 3966 16337 3626 16582 3463 16772 3232 16949 3069 17099 3028 17194 2906 17343 2783 17547 2770 17629 2647 17955 2620 18118 2620 18403 2729 18621 2770 18662 2824 18784 2824 18825 2865 18893 2892 18974 2974 19097 3028 19151 3137 19219 3259 19273 3640 19341 3640 19382 3680 19396 3680 19464 3748 19504 3966 19545 4034 19545 4170 19477 4292 19341 4360 19233 4401 19110 4414 19015 4455 18974 4496 18906 4700 18866 4931 18866 4972 18893 5053 18988 5108 19097 5189 19219 5298 19436 5312 19518 5312 19586 5257 19586 5026 19667 4768 19667 4741 19722 4618 19803 4578 19885 4523 19912 4455 20034 4374 20102 4238 20401 4197 20469 4156 20510 4007 20605 3912 20796 3803 21095 3748 21285 3708 21502 3096 21502 2987 21543 2933 21543 2770 21584 2525 21734 2416 21747 2253 21788 2131 21788 1927 21856 1832 21910 1764 21910 1764 21937 1682 21992 1642 22033 1601 22073 1546 22155 1465 22236 1465 22440 1438 22603 1438 22753 1465 22834 1465 22930 1506 23052 1546 23120 1642 23365 1723 23446 1764 23528 1846 23650 1927 23827 2036 23990 2090 24139 2240 24438 2335 24561 2362 24642 2403 24710 2484 24805 2607 25091 2647 25159 2743 25254 2783 25322 2824 25363 2946 25566 3191 25784 3381 25974 3477 26015 3599 26110 3789 26219 3993 26300 4088 26396 4442 26667 4768 26803 4822 26858 4972 26871 5053 26912 5543 26912 5774 26994 6222 27184 6399 27306 6766 27429 6915 27429 7038 27442 7500 27565 7867 27605 7989 27633 8071 27633 8587 27932 8710 28054 9158 28163 10137 28163 10544 28095 11482 27796 12067 27646 12325 27592 12502 27483 12543 27469 12583 27429 12665 27306 12733 27238 12774 27075 12814 26994 12910 26708 12991 26559 13059 26518 13141 26396 13154 26341 13276 26137 13399 25825 13467 25621 13521 25335 13562 24968 13562 24629 13548 24506 13399 24343 13358 24234 13222 23990 13073 23854 12977 23704 12910 23650 12855 23582 12814 23568 12502 23256 12271 22957 12067 22549 12026 22440 12012 22440 12012 22427 11985 22400 11904 22400 11727 22223 11686 22155 11577 22060 11523 21992 11333 21937 11292 21937 11210 21897 10952 21829 10844 21747 10830 21747 10803 21625 10803 21584 10830 21489 10830 21407 10680 21176 10477 21040 10354 21013 10055 21013 10055 21000 9946 20932 9946 20796 9974 20687 10110 20551 10177 20361 10177 20225 10191 20225 10191 20198 10218 20184 10341 20143 10477 20116 10667 20116 10789 20157 11156 20225 11360 20306 11700 20605 12216 21135 12529 21285 12651 21326 12787 21339 12869 21367 13073 21407 13195 21421 13562 21584 13684 21652 14296 21774 14772 21951 14948 21978 15016 22019 15152 22033 15315 22033 15478 22060 15560 22060 15669 22100 15805 22114 16158 22223 16321 22236 16525 22318 16742 22345 16865 22400 17055 22440 17476 22563 17721 22603 18007 22671 20073 22671 20222 22685 20358 22712 20548 22726 20766 22726 20888 22753 21785 22875 22342 22916 23824 22916 24232 22930 24313 22916 24544 22916 24599 22889 25523 22889 25768 22875 26325 22875 26447 22848 26706 22753 26869 22644 27113 22522 27195 22467 27385 22400 27548 22359 27725 22277 27847 22264 28337 22141 28500 22114 28663 22033 29030 21897 29179 21815 29342 21706 29505 21652 30131 21040 30280 20918 30375 20809 30525 20714 30579 20646 30851 20510 30946 20442 31028 20361 31137 20306 31218 20184 31218 20143 31232 20143 31354 20062 31599 19994 31707 19926 31843 19885 31993 19803 32088 19790 32441 19640 32754 19464 33203 19301 33325 19192 33379 19110 33447 19056 33814 18702 34113 18526 34480 18335 34793 18118 34929 17968 35092 17751 35255 17506 35296 17384 35255 17384 35173 17343 34956 17180 34711 16935 34630 16868 34521 16704 34426 16609 34358 16582 34181 16460 33896 16297 33583 16134 33502 16134 33461 16093 33406 16079 33366 16052 33175 15807 33094 15726 33012 15671 32795 15481 32659 15400 32577 15386 32482 15318 32414 15304 32237 15236 31762 14937 31544 14815 31340 14774 31109 14706 30606 14611 30457 14543 30321 14421 30294 14407 30294 14380 30253 14367 30131 14122 29927 13646 29764 13361 29587 13089 29424 12994 29356 12926 29356 12871 29397 12803 29628 12627 29872 12396 30008 12314 30239 12219 30416 12029 30579 11947 30729 11743 30742 11648 30810 11444 30810 11322 30783 11240 30783 11091 30688 10887 30606 10792 30457 10669 30280 10588 30239 10547 30171 10398 30158 10302 30158 10017 30253 9936 30375 9895 30647 9895 30810 9854 30987 9745 31177 9732 31395 9541 31544 9460 31667 9419 31707 9297 31721 9202 31707 8318 31558 7788 31463 7407 31272 7285 31109 7203 30933 7095 30661 7013 30606 6972 30484 6796 30457 6728 30443 6551 30443 6361 30416 6211 30416 5926 30335 5559 30321 5382 30294 5382 30280 5233 30212 5056 29954 4689 29791 4336 29546 4172 29424 4050 29057 3751 28867 3642 28731 3506 28608 3425 28418 3235 28323 3194 28119 3180 27834 3180 27711 3139 27439 2976 27344 2908 27236 2813 27059 2623 26977 2609 26909 2569 26828 2501 26502 2378 26216 2242 26053 2202 25740 2079 25605 2052 25455 1998 25319 1930 25034 1753 24585 1644 23810 1644 23566 1685 23212 1685 22261 1726 22139 1875 22071 2038 21975 2202 21907 2242 21812 2256 21078 2256 20834 2324 20222 2324 20141 2337 20100 2378 19576 2487 
1	tumor	19434 1613 19452 1613 19526 1778 19599 1833 19636 1943 19691 2017 19764 2163 19947 2713 19984 2915 20057 3630 20112 3832 20131 4070 20131 4693 20039 4913 19929 5408 19837 5665 19581 6637 19489 6783 19434 6930 19342 7058 19342 7095 18921 7608 18517 8048 18371 8195 18352 8195 18279 8287 17839 8653 17454 9038 17326 9148 17197 9295 16886 9497 16501 9808 16391 9882 16299 9992 16134 10120 16024 10230 16024 10267 16006 10267 15767 10560 15639 10688 15382 11202 15089 11862 15052 11917 15016 12210 15016 12448 14979 12943 14942 12962 14924 12998 14924 13108 14887 13255 14887 13402 14851 13567 14814 13897 14759 14080 14759 14245 14722 14337 14704 14575 14667 14795 14667 15418 14612 15803 14576 15858 14502 16463 14502 16647 14484 16702 14484 17545 14612 18333 14704 18645 15126 19433 15181 19470 15181 19525 15364 19947 15382 19983 15401 19983 15437 20093 15639 20442 15822 20588 15859 20643 15914 20662 16482 20698 16537 20717 17637 20882 17949 21193 17949 21230 18041 21358 18096 21395 18114 21578 18151 21688 18206 21982 18242 22110 18279 22165 18316 22312 18389 22752 18609 23448 18884 23925 18939 23998 19086 24127 19379 24237 20571 24438 26382 25043 27666 25043 30948 23668 31479 23430 32708 22587 33624 21633 34339 20845 35164 19855 35439 19232 35733 18242 35788 17765 35824 16262 35733 15748 35366 15162 35073 14813 33643 13677 33276 13512 33239 13512 33038 13383 32873 12558 32909 12155 33184 11202 33496 9570 33258 7022 32726 5647 32506 5152 32469 5152 32469 5262 32414 5463 32359 5555 32304 5775 32304 5885 32268 6050 32268 6233 32213 6783 32121 7297 32103 7810 32084 7920 32084 8213 31974 8818 31974 8892 31956 8910 31846 9405 31809 9478 31736 9735 31663 9845 31479 9900 31424 9900 31406 9918 30783 9918 30471 9772 30086 9533 29884 9368 29738 9295 29573 9167 29188 8910 28968 8672 28839 8488 28748 8195 28729 8067 28693 7993 28693 7352 28674 7077 28656 6013 28619 5775 28491 5317 28363 4950 28106 4363 27831 3227 27684 2915 27593 2768 27336 2475 26896 2053 26401 1797 25887 1613 24916 1320 24201 1155 24017 1155 23852 1137 23174 1137 22789 1082 21157 1082 20534 1137 20406 1155 20296 1192 20167 1192 19947 1228 19874 1247 19856 1265 19801 1265 19782 1283 19471 1320 19306 1320 19434 1613 
#EOF
