# Supplementary material for: Data-Driven Discovery of Immune Contexture Biomarkers
Source: Front Oncol. 2018 Dec 18;8:627. doi: 10.3389/fonc.2018.00627 (PMC6305402; doi:10.3389/fonc.2018.00627)
Supplement: Data Sheet 3.zip — The MSI/MSS dataset used for the identification and assessment of discriminatory features (sections 3.2, 3.3, and 3.4) is provided as a collection of text files describing regions, markers, and metadata (part 1/3). [file Data_Sheet_3.zip › MSIMSSDataset/16-003154_3440_RITA [5 channels]_ROI.txt]

barcode_target	16-003154_3440_RITA [5 channels]
barcode_origin	0
workflow_target	0
workflow_target_version	0
workflow_origin	0
workflow_origin_version	0
iH	0
iW	0
user	tbd

0	tissue	20890 983 19989 1693 19934 1816 19689 1898 19402 2143 19279 2184 19129 2389 19047 2621 19006 2635 18979 2908 18801 3440 18760 3454 18692 3645 18556 4232 18501 4232 18446 4068 18323 3973 18242 3864 18242 3659 18228 3645 18228 3577 18201 3563 18201 3536 18187 3536 18187 3522 18146 3481 18146 3454 18078 3454 18064 3413 18037 3413 18023 3372 17996 3358 17805 3358 17736 3249 17245 3208 16508 3454 16098 3864 15934 3891 15934 3932 15866 3946 15607 4519 15402 4587 15129 4806 15115 5324 14883 5365 14296 5584 14214 5707 13927 5898 13927 5939 13818 5952 13613 6103 13532 6103 13409 6225 13368 6321 13368 6717 13313 6867 13313 6976 13286 6990 13286 7031 13231 7113 13190 7126 13190 7167 13163 7195 13163 7413 13149 7454 13122 7454 13108 7563 13067 7577 13067 7604 13040 7618 13040 7632 12917 7659 12876 7727 12699 7809 12412 8178 12153 8273 11866 8464 11661 8546 11415 8751 11415 8833 11374 8833 11361 8888 11047 9120 10091 9215 9845 9379 9613 9420 9559 9488 9354 9529 9327 9584 9122 9584 8917 9707 8630 9775 8467 9993 8426 9993 8412 10348 8344 10389 8330 10471 8289 10280 8262 10280 8166 10198 8098 10198 8098 10157 8016 10116 7920 10103 7606 10116 7606 10144 7511 10157 7470 10198 7470 10226 7443 10226 7388 10280 7388 10348 7306 10362 7019 10512 6446 10690 6214 10813 6173 10881 5886 10976 5763 11099 5750 11222 5668 11263 5518 11454 5204 11618 4985 11905 4617 12069 4617 12123 4507 12205 4303 12492 4166 12615 4043 12656 3852 12970 2992 13857 2814 14144 2787 14308 2787 14758 2869 15345 3156 16233 3306 16492 3483 16942 3511 17420 3647 18089 3729 18253 3934 18485 4043 18540 4330 18826 4576 19140 4794 19304 4876 19318 5286 19960 5354 20001 5477 20205 5668 20369 5832 20437 6132 20656 6323 20697 6378 20765 6664 20861 6774 20970 7033 21106 7525 21543 7688 21625 8098 21707 8453 21516 9204 21502 9313 21666 9600 21871 10105 21885 10351 21475 10787 21257 10869 21134 11293 21134 11334 21065 11866 20861 12057 20697 12221 20410 12494 20082 12549 19878 12671 19728 12835 19400 12835 18854 12794 18690 12221 18690 12112 18649 12016 18458 11948 18444 11784 18117 13859 18117 14433 18335 14583 18485 14828 18608 15197 18608 15361 18526 15538 18526 15648 18663 15648 18731 15525 18731 15525 18854 15579 18908 15579 18977 15620 18977 15620 19018 15648 19031 15689 19031 15702 19100 15730 19100 15743 19140 15770 19140 15784 19181 15811 19181 15825 19222 15852 19222 15934 19304 16016 19318 16016 19345 16139 19359 16153 19386 16358 19400 16358 19441 16480 19482 16549 19550 16808 19564 16808 19591 17040 19605 17040 19632 17655 19646 17914 19755 18078 19768 18392 19891 18392 19960 18405 20001 18446 20001 18446 20042 18474 20055 18487 20164 18515 20164 18528 20205 18637 20233 18651 20274 19170 20287 19334 20315 19689 20560 19771 20560 19853 20779 19907 20779 20030 20888 20399 21420 20549 21543 20672 21967 21054 22444 21463 22704 21737 23031 21737 23141 22037 23632 22774 24083 23129 24369 23498 24547 23702 24697 23784 24820 24112 24915 24644 25216 24658 25243 24740 25270 24767 25352 24808 25366 24822 25489 24849 25489 24863 25557 24863 25653 24890 25653 24890 25694 24931 25694 24931 25735 25027 25735 25027 25762 25068 25775 25068 25803 25150 25803 25218 25857 25109 25898 25136 25926 25354 25926 25395 25980 25423 25980 25423 26008 25505 26021 25518 26062 25546 26062 25546 26089 25586 26103 25600 26185 25627 26185 25641 26226 25709 26240 25709 26253 25750 26267 25764 26349 25887 26349 25914 26376 26037 26390 26078 26431 26078 26458 26146 26472 26146 26499 26228 26513 26228 26540 26310 26581 26365 26581 26433 26622 26515 26622 26597 26677 26761 26677 26815 26704 27088 26704 27170 26717 27170 26745 27266 26745 27348 26786 27703 26827 28686 26840 29013 26786 29723 26786 29750 26799 29832 26799 29832 26827 30256 26827 30256 26799 30337 26786 30365 26758 30406 26745 30419 26717 30447 26717 30488 26677 30624 26636 30624 26622 30692 26622 30706 26595 30747 26595 30856 26513 30870 26513 30870 26499 30897 26472 30911 26472 30911 26458 30952 26458 31061 26253 31443 26103 32030 25721 32208 25721 32221 25694 32385 25694 32495 25653 32768 25639 32781 25612 32945 25557 33013 25489 33013 25475 33095 25434 33136 25434 33341 25325 33355 25284 33423 25270 33423 25243 33464 25202 33477 25202 33477 25188 33518 25147 33518 25107 33546 25107 33559 25066 33600 25038 33669 24956 33682 24956 33791 24861 33805 24793 33832 24793 33887 24670 33914 24670 34010 24588 34010 24547 34119 24492 34133 24465 34174 24451 34174 24383 34215 24383 34297 24328 34297 24301 34365 24301 34365 24287 34379 24287 34460 24219 34488 24219 34488 24205 34542 24205 34570 24178 34583 24178 34583 24124 34611 24096 34611 24083 34624 24083 34624 24055 35280 23564 35471 23277 35607 23154 35771 22649 35730 22199 35962 21994 36085 21093 35730 19878 35566 19523 35402 19345 34856 18499 34693 18335 34488 17925 34215 17598 34037 17052 34037 16942 33791 16519 33600 16314 33546 16110 33273 15632 33109 15454 33095 15304 32904 14895 32426 14362 32262 14103 31730 12929 31716 12738 31430 11918 31020 11413 30406 10321 29996 9871 29464 8970 29191 8219 28945 7823 28849 7536 28727 7372 28617 7086 28535 6471 28535 5980 28440 5748 28235 5502 28126 5297 28071 4997 27757 4560 27675 4341 27675 4178 27539 3905 27143 3645 26679 3645 26351 3700 25095 3700 24890 3768 23675 3768 23580 3727 23498 3522 23498 3399 23702 2840 24112 2307 24194 2266 24235 2266 24235 2253 24290 2212 24358 2212 24412 2143 24453 2130 24453 2102 24494 2102 24522 2089 24522 2048 24563 1966 24563 1939 24576 1939 24576 1925 24604 1898 24617 1898 24617 1884 24658 1884 24685 1857 24699 1761 24726 1734 24726 1119 24699 1119 24699 1065 24685 1065 24685 1038 24658 1038 24644 997 24604 997 24576 983 24563 956 24535 942 24535 915 24522 901 24481 901 24481 874 24453 874 24440 860 24440 833 24290 819 24262 805 24194 669 23962 341 23675 82 22801 123 22556 177 22064 491 21655 628 21341 833 20890 983 
1	tumor	2028 15105 2157 15086 2359 15013 2396 15013 2415 14976 2599 14976 2709 14957 3096 14957 3335 14884 3575 14736 3667 14663 3741 14552 3759 14552 3833 14479 3851 14479 3906 14387 3925 14387 4054 14294 4624 14294 4624 14313 4716 14350 4845 14497 4974 14552 5048 14608 5158 14663 5324 14718 5416 14718 5582 14755 5932 14792 5969 14829 6429 15068 6447 15105 6595 15142 6668 15197 7497 15123 7608 15086 7792 15068 7939 15031 7957 15013 8252 14976 8344 14939 9265 14939 9394 14921 9781 14921 9983 14902 10112 14865 10425 14829 11070 14644 11346 14589 11530 14571 13150 14571 13776 14534 14071 14497 14403 14423 14568 14405 14973 14405 15655 14331 15839 14294 16041 14276 16189 14221 17717 14221 17975 14239 18417 14368 19025 14608 19375 14792 19651 15013 20001 15473 20074 15620 20093 15620 20258 15860 20406 16025 21069 16541 21198 16596 21326 16725 21658 16928 21805 17038 22081 17149 22247 17186 22247 17222 22395 17259 22413 17278 22468 17278 22615 17314 23094 17333 23315 17370 23463 17425 23684 17462 23739 17499 23776 17499 23941 17628 24089 17775 24162 17885 24162 17996 24236 18051 24273 18143 24310 18180 24328 18180 24328 18217 24383 18272 24549 18401 24604 18419 24733 18511 24825 18548 24917 18622 25065 18696 25157 18714 25157 18732 25194 18732 25230 18769 25359 18806 25378 18824 25414 18824 25470 18880 25543 18880 25543 18898 25728 18898 25801 18880 25912 18824 26041 18806 26188 18714 26446 18401 26519 18254 26575 18180 26777 17977 26943 17904 27330 17904 27477 17922 27624 18014 27845 18106 27937 18217 27993 18383 28011 18548 28011 18953 27772 19653 27772 19727 27808 19764 27882 19911 28066 20187 28214 20316 28324 20390 28490 20463 28600 20537 28711 20574 28913 20629 29171 20629 29171 20611 29318 20592 29613 20482 29760 20445 30018 20298 30147 20242 30515 20003 30699 19819 30865 19561 30957 19340 31013 19009 31068 18880 31105 18511 31123 17867 31197 17296 31270 17075 31270 17001 31307 16965 31326 16873 31362 16559 31362 16357 31381 16265 31381 15620 31326 15123 31289 14865 31197 14515 31141 14202 31123 13963 31105 13926 31105 13134 31123 13005 31197 12858 31326 12711 31602 12564 31694 12545 32228 12545 32651 12656 32780 12729 33701 13539 34272 14166 34640 14608 35340 15749 35708 16394 36077 17112 36408 17701 36832 18806 36997 19635 37145 20776 37145 23115 37053 23962 36279 25693 35340 27001 34474 27608 33406 28013 33112 28105 32651 28142 30497 28161 27624 28161 25120 27940 23499 27645 21547 27037 19485 26467 16981 26061 10977 25177 10075 25177 8455 24699 6650 23944 5361 23189 3906 22065 3206 21237 3059 20924 2801 20298 2470 19635 2433 19524 2286 19211 2175 18346 2083 17848 2065 17535 1991 17001 2028 15105 
#EOF
