# Supplementary material for: Data-Driven Discovery of Immune Contexture Biomarkers
Source: Front Oncol. 2018 Dec 18;8:627. doi: 10.3389/fonc.2018.00627 (PMC6305402; doi:10.3389/fonc.2018.00627)
Supplement: Data Sheet 3.zip — The MSI/MSS dataset used for the identification and assessment of discriminatory features (sections 3.2, 3.3, and 3.4) is provided as a collection of text files describing regions, markers, and metadata (part 1/3). [file Data_Sheet_3.zip › MSIMSSDataset/16-003155_3416_RITA [5 channels]_ROI.txt]

barcode_target	16-003155_3416_RITA [5 channels]
barcode_origin	0
workflow_target	0
workflow_target_version	0
workflow_origin	0
workflow_origin_version	0
iH	0
iW	0
user	tbd

0	tissue	35725 3101 35745 3101 35676 3101 35676 3120 35637 3120 35637 3159 35403 3218 34643 3237 32068 3237 31425 3354 31347 3354 31347 3393 31191 3393 31191 3413 31132 3413 30957 3471 30879 3471 30840 3510 29201 3510 29201 3471 29123 3471 29123 3452 28831 3276 28792 3276 28792 3237 28733 3237 28714 3179 28675 3179 28675 3120 28655 3101 28616 3101 28499 3042 28441 3042 28441 3003 28421 2984 28265 2945 28206 2886 28109 2867 28109 2828 27972 2808 27797 2691 27738 2691 27680 2633 27641 2633 27621 2594 27212 2515 27173 2476 27095 2457 26997 2457 26997 2418 26978 2398 26939 2398 26802 2340 26763 2301 25690 2301 25651 2340 25593 2340 25573 2359 25573 2418 25534 2418 25515 2515 25476 2535 25476 2574 25417 2594 25417 2633 25339 2633 25300 2652 24891 2652 24891 2691 24598 2691 24579 2711 24462 2711 24462 2750 24364 2750 24189 2808 24189 2828 23779 2925 23779 2945 23662 2945 23662 2984 23487 2984 23487 3003 23350 3003 23233 3062 23174 3062 23135 3101 23135 3120 23116 3120 23077 3159 22940 3237 22901 3237 22901 3276 22882 3276 22882 3296 22706 3452 22706 3471 22667 3471 22667 3530 22589 3627 22550 3647 22492 3647 22492 3686 22414 3803 22375 3803 22375 3861 22355 3861 22355 3881 22238 3998 22238 4037 22180 4056 22180 4095 22004 4173 22004 4212 21770 4232 21731 4271 21653 4290 21302 4290 21185 4407 21146 4407 21146 4446 21068 4524 21068 4563 21029 4583 20951 4758 20912 4797 20912 4875 20892 4875 20834 4992 20795 4992 20795 5032 20775 5032 20775 5090 20736 5090 20717 5168 20678 5207 20600 5227 20600 5441 20561 5461 20502 5578 20502 5617 20483 5636 20444 5636 20424 5695 20366 5753 20327 5753 20210 5851 20015 5851 19917 5909 19098 5929 19098 5968 19020 5968 18981 6046 19137 6046 19137 5987 19215 5987 19098 5987 19098 6026 18981 6026 18981 6046 18786 6046 18572 6085 18435 6085 18337 6104 18103 6202 17947 6221 17830 6280 17772 6280 17752 6319 17577 6338 17460 6397 17401 6397 17362 6436 17128 6455 17128 6494 16953 6553 16777 6572 16641 6631 16485 6631 16309 6670 16056 6670 15899 6631 15880 6611 15841 6611 15724 6553 15665 6553 15646 6514 15314 6494 15236 6455 14827 6455 14788 6494 14534 6514 14476 6572 14203 6631 14183 6670 14027 6689 14008 6728 13949 6728 13949 6748 13832 6806 13774 6865 13618 6923 13618 6962 13383 7157 13266 7157 13208 7040 13208 6982 13149 6962 13149 6923 13091 6806 12798 6631 12369 6631 12272 6611 12018 6611 11960 6572 11745 6572 11745 6611 11687 6670 11667 6845 11628 6865 11628 7391 11609 7509 11609 8386 11784 8386 11784 8425 11804 8425 11804 8737 11784 8776 11784 9010 11745 9069 11687 9342 11667 9537 11628 9576 11628 9751 11609 9751 11609 9868 11550 10103 11394 10454 11316 10766 11258 10883 11258 11000 11219 11097 11219 11292 11141 11507 11141 11682 11102 11799 11082 11975 11043 11994 11043 12638 11024 12677 10984 12677 10984 12697 10809 12697 10750 12638 10731 12638 10672 12521 10614 12287 10614 11877 10575 11799 10575 10746 10555 10220 10516 10044 10516 9127 10497 9127 10438 8776 10438 8386 10497 8094 10497 7860 10555 7723 10555 7099 10516 7040 10438 6982 10321 6962 10282 6923 9327 6923 9210 6982 8995 7196 8878 7372 8859 7430 8820 7450 8800 7567 8761 7567 8742 7782 8703 7801 8644 8211 8605 8308 8586 8445 8586 8835 8547 9030 8488 9127 8488 9186 8234 9459 8195 9459 8195 9478 8117 9478 8117 9654 8078 9654 8059 9693 8059 9751 7961 9771 7961 9810 7942 9810 7532 10064 7474 10122 7259 10239 7064 10415 6947 10590 6889 10707 6889 10922 6850 10941 6830 11175 6791 11292 6772 11448 6655 11916 6596 12033 6596 12092 6499 12092 6440 12111 6382 12150 6362 12209 6304 12267 6206 12346 6148 12346 6128 12385 5777 12463 5562 12560 5426 12560 5328 12580 5075 12697 4841 12872 4802 12872 4724 12970 4665 12989 4451 13204 4334 13438 4314 13438 4256 13574 4217 13574 4022 13984 3846 14218 3846 14257 3612 14393 3573 14432 3456 14432 3456 14452 3436 14452 3280 14569 3163 14744 3046 15037 2988 15076 2812 15135 2695 15154 2578 15310 2520 15427 2344 15544 2286 15603 2266 15681 2169 15856 2169 16071 2149 16188 2091 16266 2091 16324 2032 16539 2032 16714 1974 16851 1857 17358 1857 17417 1818 17534 1759 17612 1642 17885 1525 18021 1447 18314 1447 18372 1408 18431 1389 18704 1330 18782 1330 20050 1389 20167 1408 20732 1447 20791 1467 20966 1525 21103 1564 21259 1564 21454 1681 21727 1701 21844 1759 21980 1857 22312 1974 22488 2032 22722 2052 23034 2149 23151 2266 23560 2325 23658 2403 23892 2520 24126 2617 24204 2734 24379 2793 24555 2929 24789 3144 24965 3163 25023 3261 25121 3280 25199 3280 25296 3436 25433 3436 25530 3495 25608 3612 25823 3807 25998 3924 26135 4139 26252 4256 26349 4451 26427 4665 26603 4782 26759 5016 26954 5016 26993 5036 26993 5075 27052 5250 27227 5328 27364 5543 27598 5562 27715 5679 27949 5835 28124 6011 28397 6148 28514 6362 28846 6538 29021 6616 29138 6947 29314 7142 29451 7415 29568 7493 29665 7591 29724 7649 29841 7961 29958 8234 29958 8995 29743 9093 29743 9229 29665 9697 29665 10321 30075 10555 30445 10750 30835 10848 30952 10906 30972 11024 31089 11511 31420 11960 31654 12018 31771 12194 31850 12330 31947 12681 32123 13149 32142 13325 32084 13481 32006 14008 32006 14086 32064 14300 32142 14476 32240 14612 32240 14710 32259 15431 32259 15529 32201 15665 32181 15724 32142 15821 32123 16407 32123 16875 32298 16992 32357 17187 32591 17187 32610 17947 32610 18220 32552 18396 32435 18513 32318 18572 32201 18689 32064 18786 31615 18806 31264 18845 31030 18864 30679 18903 30426 18903 29626 19040 29216 19254 28963 19332 28807 19488 28690 19605 28534 20093 28241 20132 28183 20444 28007 20619 27988 20717 27949 20912 27929 21185 27812 21322 27695 21419 27637 21536 27481 21556 27403 21712 27227 21790 27071 21907 26993 22141 26778 22238 26720 22297 26720 22609 26603 22765 26486 23057 26193 23545 25784 23604 25706 23701 25667 23818 25667 23896 26057 23896 26115 24013 26427 24130 26525 24247 26544 25105 26544 25242 26583 25983 26603 26042 26544 26042 26408 25944 26174 25886 26076 25866 26076 25866 26057 25925 26018 26276 25959 26627 25959 26744 26018 26822 26115 26919 26349 26939 26466 26919 26661 26744 27013 26451 27071 26412 27110 26276 27130 26178 27169 26100 27227 25534 27227 25281 27344 25105 27403 24949 27520 24637 27715 24169 27949 24013 28105 23955 28222 23935 28300 23935 28807 23955 29041 23994 29158 24013 29372 24013 29626 23935 29782 23877 29860 23545 30016 23467 30075 23233 30192 22843 30192 22648 30211 22433 30387 22414 30504 22316 30777 22297 30972 22238 30972 22238 31069 22141 31128 22004 31420 21946 31479 21848 31498 21595 31498 21419 31537 21263 31537 21010 31596 20717 31713 20717 31771 20619 31908 20561 32084 20541 32259 20444 32435 20385 32942 20385 33137 20327 33293 20307 33546 20249 33936 20249 34229 20210 34522 20210 36277 20190 36589 20151 36823 20151 37740 20249 37876 20444 38227 20541 38325 20619 38461 20736 38617 20892 38773 20971 38890 21068 38890 21127 38910 21205 38968 21439 39085 21556 39203 21731 39300 21907 39359 22180 39417 22960 39417 24247 39203 24520 39085 24657 39085 25066 39027 25456 38851 25690 38773 26100 38539 26276 38403 26529 38266 26861 38052 27095 37818 27173 37681 27173 37642 27212 37584 27231 37584 27290 37525 27758 37389 28031 37233 28206 36999 28265 36862 28363 36765 28480 36569 28714 36160 28772 35984 28831 35750 28831 35224 28772 35185 28772 35165 28714 35165 28714 35048 29065 34931 29260 34892 29494 34892 29650 34873 30059 34717 30235 34600 30313 34522 30527 33878 30527 33293 30605 33059 30703 32961 30781 32961 30937 33020 31191 33254 31288 33410 31522 33644 31600 33702 31717 33722 31951 33722 32166 33605 32283 33605 32361 33527 32458 33488 32536 33371 32692 33293 32770 33195 32887 33117 33336 32883 33453 32844 33473 32825 33687 32825 33863 32786 33999 32727 34214 32591 34350 32376 34409 32318 34740 32318 35091 32552 35384 33020 35501 33254 35559 33254 35579 33293 35676 33293 35911 33078 36086 32883 36203 32649 36632 32298 36788 32084 36847 32025 36905 31908 36964 31615 37022 31498 37256 31381 37373 31381 37510 31557 37568 31732 37666 31908 37685 32025 37802 32240 37939 32552 38017 32649 38251 32766 38641 32766 38895 32708 39655 32708 39811 32727 40123 32825 40357 32825 40748 32942 40865 33000 41177 33020 41333 33117 41528 33195 41820 33351 42210 33468 42639 33468 43205 33234 43439 33176 43615 33176 44083 32942 44102 32844 44395 32708 44395 32435 44278 32123 44200 31967 44200 31596 44317 31440 44551 31323 45311 31323 45506 31303 45604 31206 45955 31069 46033 30972 46189 30952 46326 30855 46560 30777 46657 30679 46677 30562 46677 30367 46540 30192 46443 30016 46443 29860 46560 29724 46618 29626 47125 29548 47242 29372 47418 28865 47476 28631 47593 28631 47866 28573 48159 28339 48178 28241 48276 28222 48354 28183 48705 28183 48939 28163 49173 28105 49271 28105 49446 27988 49466 27871 49505 27871 49524 27812 49524 27520 49563 27461 49583 27305 49700 27188 49914 27110 50382 26993 50851 26993 50987 27052 51143 27052 51280 27071 51397 27110 51572 27071 52040 27071 52216 27130 52430 27169 52625 27188 53015 27188 53250 27110 53503 26934 53659 26778 53971 26583 54127 26427 54322 26310 54537 26252 54654 26193 54712 26115 54907 25940 55141 25589 55200 25472 55200 25316 55239 25238 55258 23911 55180 23736 54966 23443 54888 23365 54615 23209 54420 23034 54088 22683 54010 22546 54010 22488 53952 22449 53971 21727 54010 21571 54010 21376 53952 21220 53776 21025 53679 20869 53308 20869 53250 20908 52021 20908 51845 20849 51845 20810 51787 20791 51689 20674 51670 20615 51514 20557 51377 20557 51319 20518 51104 20498 50968 20440 50968 20401 50812 20323 50636 20050 50343 19816 50226 19699 49641 19328 49446 19113 49329 18957 49232 18938 49037 18782 48822 18665 48452 18528 48276 18489 47827 18294 47769 18294 47710 18197 47691 18119 47593 18060 47535 18002 47125 17534 47028 17358 46852 17182 46716 16948 46599 16909 46540 16773 46540 16675 46384 16480 46248 16207 46014 15954 45858 15739 45721 15681 45682 15681 45682 15661 45662 15661 45623 15622 45370 15564 45194 15486 45136 15427 45077 15330 45077 15252 45038 15213 45194 15213 45389 15369 45545 15369 45623 15388 45838 15388 45916 15369 45955 15330 45975 15330 45975 14979 45897 14784 45604 14627 45097 14627 44921 14725 44863 14784 44687 14784 44551 14744 44453 14666 44375 14627 44375 14569 44336 14432 44336 14315 44512 14081 44512 13613 44551 13457 44551 13106 44512 12911 44395 12794 44161 12677 43556 12521 43381 12404 43224 12385 43146 12287 43029 12287 42873 12228 42678 12209 42347 12111 41918 11936 41820 11916 41801 11877 41586 11760 41586 11273 41703 11117 41820 11058 41976 11039 42113 10980 42386 10941 42581 10766 42795 10629 42873 10512 42932 10473 43029 10473 43439 10356 43576 10298 43966 10181 44200 10181 44375 10161 44843 10005 45019 9888 45272 9751 45721 9634 45858 9576 46131 9517 46657 9517 46911 9478 48061 9478 48393 9459 48569 9420 48705 9420 48881 9342 49037 9244 49290 9147 49388 9127 49466 9088 49622 8971 49817 8913 50051 8893 50226 8854 50695 8796 50851 8737 50987 8718 51221 8659 51319 8620 51397 8484 51397 8133 51377 7860 51338 7782 51338 7626 51085 7255 50968 7021 50499 6689 49856 6338 49466 6046 49212 5636 49095 5402 48881 5149 48627 4914 48452 4817 48237 4641 48159 4505 48061 4407 47925 4329 47028 4329 46794 4271 45194 4271 44960 4232 44570 4095 44336 4095 43985 4056 43400 4037 43205 3998 42678 3998 42269 3881 41996 3822 41820 3764 41411 3705 41040 3588 40806 3569 40689 3510 40630 3510 40533 3413 40065 3296 39597 3218 39304 3218 38953 3179 37627 3179 37607 3218 37568 3237 35969 3237 35725 3101 
1	tumor	13378 5814 13351 5945 13141 6393 13036 6919 12983 7077 12930 7813 12904 7866 12825 8497 12825 11023 12878 11470 13220 12522 13667 13233 13825 13548 13930 13864 13983 14706 13904 14916 13693 15285 13641 15337 13641 15416 13404 15679 13036 15916 12536 16100 12168 16179 11826 16179 10773 16021 9616 16021 9195 16126 9011 16205 8879 16495 8827 16705 8721 16837 8721 16889 8485 17389 8353 17784 8143 18205 8116 18336 8064 18441 7853 19125 7801 19494 7801 22177 7827 22545 8116 23229 8300 23492 8406 23703 8458 23861 8695 24334 8932 24650 9142 24781 9247 24913 9511 25150 10484 25913 10510 25965 11273 26518 11510 26728 11589 26755 12325 27254 12457 27307 12720 27491 12799 27517 12799 27544 12904 27596 13693 28175 14246 28543 14430 28596 14535 28675 14640 28701 15009 28859 15009 28885 15088 28885 15430 28964 15509 28964 15535 28991 16508 29149 16771 29149 17034 29122 17508 28885 17666 28754 18060 28570 18087 28491 18350 28386 18613 28307 18823 28280 19086 28280 19192 28412 19639 28833 19902 29227 19902 31016 19823 31542 19691 32332 18876 34489 18508 35831 18508 37830 18665 38093 18876 38198 19165 38435 19244 38435 19244 38461 19770 38461 19823 38435 20086 38409 21059 38409 21086 38382 21849 38172 22007 38093 22296 38014 22769 37830 23138 37567 23743 36988 24216 36357 24348 36251 24453 36067 24795 35752 24953 35541 25663 34857 26189 34252 26295 34068 26452 33910 27084 33068 27189 32884 27531 32516 28294 31595 28715 31200 29215 30806 29425 30701 29978 30332 30267 30227 30556 30201 31004 30043 31135 30017 31740 29964 31872 29911 32319 29859 32819 29754 33108 29648 33161 29648 33608 29227 33608 29201 33634 29201 33740 29017 34266 28596 34345 28570 34529 28333 35081 27886 35528 27623 35739 27544 35923 27412 36344 27281 36581 27149 36844 27044 38238 26597 38738 26491 39238 26491 40264 26334 40764 26281 41342 26255 42895 26255 43052 26228 43368 26228 43500 26202 44026 26202 44210 26176 44604 26018 45288 25650 45841 24992 46104 24729 46604 24282 47156 23966 47840 23677 48130 23624 48840 23414 49208 23387 50603 23387 50839 23414 51707 23677 52286 24071 52760 24334 53339 24597 54286 24939 54707 25045 55206 25071 55417 24939 55601 24650 55680 24334 55706 23913 55285 22572 55075 22072 54812 21546 54680 21230 54365 20730 54180 20388 53865 19994 53075 19546 48340 18021 47630 17810 47682 16968 47551 15837 47525 15837 47525 15811 47367 15811 47367 15784 46867 15705 46893 15574 47025 15232 47025 14259 46998 14074 46841 13496 46735 13311 46578 13101 46104 12601 45841 12286 45578 11838 45552 11759 45736 11654 45815 11654 46578 11365 48893 10681 50392 10181 50997 9865 51550 9365 51892 8813 52155 8339 52286 8024 52339 7550 52365 6656 51865 5840 50945 4972 50339 4604 49419 3736 48366 3209 46998 2683 41605 1894 38685 1894 36975 2157 33240 2157 33056 2131 29031 1184 29031 1131 27847 973 27058 842 23401 842 22612 868 21875 1052 20770 1289 20270 1526 19639 1894 18692 2552 13378 5814 
#EOF
