# Supplementary material for: Data-Driven Discovery of Immune Contexture Biomarkers
Source: Front Oncol. 2018 Dec 18;8:627. doi: 10.3389/fonc.2018.00627 (PMC6305402; doi:10.3389/fonc.2018.00627)
Supplement: Data Sheet 3.zip — The MSI/MSS dataset used for the identification and assessment of discriminatory features (sections 3.2, 3.3, and 3.4) is provided as a collection of text files describing regions, markers, and metadata (part 1/3). [file Data_Sheet_3.zip › MSIMSSDataset/16-003156_3455_RITA [5 channels]_ROI.txt]

barcode_target	16-003156_3455_RITA [5 channels]
barcode_origin	0
workflow_target	0
workflow_target_version	0
workflow_origin	0
workflow_origin_version	0
iH	0
iW	0
user	tbd

0	tissue	13595 5711 13607 5711 13589 5759 13565 5759 13553 5818 13530 5818 13518 5890 13494 5890 13494 5962 13482 5962 13160 6176 13100 6176 13100 6188 13017 6188 12993 6212 12480 6212 12122 6152 11586 6152 11586 6176 11491 6176 11479 6188 11479 6224 11455 6248 11419 6331 11312 6331 11276 6355 11169 6355 11169 6367 11085 6367 10942 6391 10560 6391 10549 6403 10489 6403 10382 6439 10382 6462 10358 6462 10358 6474 10167 6498 10131 6510 10107 6534 10060 6546 10060 6570 9929 6641 9893 6641 9881 6653 9881 6677 9845 6749 9821 6749 9809 6784 9785 6784 9738 6832 9595 6832 9595 6856 9523 6856 9523 6868 9356 6892 9273 6892 9273 6856 9237 6820 9237 6796 9213 6796 9213 6784 9201 6784 9070 6617 9070 6605 8963 6546 8927 6534 8665 6534 8569 6570 8569 6582 8557 6582 8557 6605 8533 6653 8522 6653 8522 6713 8486 6713 8462 6725 8343 6725 8164 6760 8068 6760 8068 6784 8056 6784 7961 6868 7949 6892 7925 6904 7913 6999 7890 7011 7890 7178 7842 7369 7842 7476 7818 7500 7818 7619 7842 7619 7854 7905 7878 7905 7878 7965 7890 7965 7890 8012 7913 8012 7913 8072 8021 8215 8056 8334 8056 8466 8033 8501 8021 8573 7997 8585 7997 8609 7961 8621 7961 8692 7925 8692 7925 8752 7878 8752 7878 8764 7854 8764 7854 8895 7842 8907 7842 9086 7818 9086 7818 9253 7806 9324 7806 10373 7818 10397 7818 10433 7842 10433 7842 10469 7878 10469 7890 10516 7997 10660 8033 10731 8068 10767 8068 10791 8092 10826 8092 11041 8056 11053 8056 11077 8033 11089 7997 11089 7997 11113 7961 11113 7961 11125 7949 11125 7949 11148 7878 11160 7842 11256 7782 11327 7770 11435 7735 11590 7711 11613 7699 12389 7711 12436 7782 12544 7782 12603 7806 12615 7806 12639 7818 12639 7878 12758 7890 12818 7949 12889 7949 13438 7997 13581 7997 13891 7913 13891 7890 13867 7818 13867 7818 13855 7770 13831 7746 13784 7699 13760 7663 13724 7639 13724 7627 13712 7627 13688 7568 13676 7568 13652 7556 13641 7532 13641 7520 13605 7496 13581 7425 13545 7425 13533 7389 13509 7341 13438 7341 13402 7281 13330 7281 13319 7246 13283 7234 13283 7138 13140 7138 13116 7126 13116 7126 13080 7091 13080 7067 13068 7067 13044 7019 12997 6948 12961 6924 12937 6876 12925 6638 12925 6483 12961 6411 13009 6375 13009 6375 13032 6351 13044 6339 13080 6280 13116 6089 13354 6065 13366 6053 13390 5994 13438 5994 13462 5958 13509 5946 13509 5946 13569 5886 13688 5886 13712 5874 13712 5851 13760 5839 13760 5839 13784 5803 13796 5803 13831 5767 13831 5767 14117 5779 14141 5779 14249 5803 14249 5851 14368 5910 14475 5994 14582 5994 14606 6053 14714 6137 14749 6173 14833 6196 14833 6232 14964 6232 15143 6173 15214 6137 15226 6089 15262 6053 15262 6029 15298 5994 15298 5982 15322 5946 15322 5851 15358 5839 15369 5803 15369 5708 15405 5636 15441 5564 15465 5529 15465 5457 15501 5421 15536 5421 15548 5350 15548 5302 15584 5278 15584 5266 15608 5231 15608 5231 15620 5195 15644 5171 15644 5099 15715 5099 15751 5087 15751 5087 15763 5028 15787 4980 15834 4873 15894 4837 15942 4813 15942 4801 15978 4777 16001 4742 16001 4730 16073 4670 16109 4599 16192 4587 16192 4491 16300 4456 16371 4420 16395 4312 16502 4277 16514 4253 16538 4241 16574 4217 16586 4205 16645 4134 16788 4098 16836 4062 17039 4026 17146 4026 17218 3990 17468 3990 17814 4002 17885 4038 18028 4062 18040 4074 18183 4098 18243 4110 18350 4134 18434 4169 18505 4253 18577 4312 18649 4324 18649 4348 18672 4348 18684 4396 18744 4420 18792 4420 19459 4467 19674 4467 19710 4491 19757 4491 19817 4551 19972 4563 20044 4587 20067 4766 20067 4837 20032 4992 19853 5135 19638 5159 19579 5207 19507 5517 19435 5553 19614 5564 19936 5553 19972 5493 20032 5421 20354 5421 20890 5457 21009 5493 21081 5529 21117 5564 21188 5564 21224 5624 21296 5696 21427 5767 21534 5839 21618 5874 21677 5922 21725 6125 21868 6161 21868 6280 21928 6411 21975 6447 21975 6483 22011 6554 22011 6590 22047 6673 22083 6697 22106 6769 22118 6805 22142 6876 22154 6924 22190 6983 22214 7174 22261 8307 22261 8414 22226 8522 22106 8700 21856 8855 21725 8915 21713 9201 21713 9285 21796 9320 21856 9452 21963 9499 22035 9571 22071 9857 22178 10095 22285 10143 22297 10346 22405 10394 22405 10441 22428 10668 22428 10906 22476 11085 22536 11133 22536 11264 22607 11526 22679 12122 22679 12242 22691 13410 22691 13530 22679 13804 22619 13959 22583 14066 22548 14173 22548 14209 22536 14925 22536 15127 22512 15342 22512 15390 22548 15521 22583 15568 22619 15676 22643 15986 22643 16177 22583 16248 22548 16308 22500 16391 22464 16558 22357 16689 22321 16809 22261 16916 22261 17023 22226 17417 22214 17584 22154 17703 22083 17810 21939 18013 21618 18049 21582 18084 21570 18335 21582 19122 21570 19265 21510 19336 21510 19384 21474 19444 21474 19551 21427 20243 21427 20314 21367 20410 21355 20624 21296 20767 21284 21411 21069 21447 21069 21495 20962 21518 20938 21530 20866 21626 20723 21662 20509 21709 20425 21733 20401 21781 20401 22055 20604 22198 20687 22341 20747 22472 20783 22651 20866 22735 20890 22842 20902 23009 20902 23092 20938 23379 20938 23486 20962 23724 20974 24118 20974 24261 21033 24452 21176 24595 21212 25239 21212 25334 21188 25549 21188 25656 21117 25835 21033 25883 20974 25906 20902 25942 20866 25978 20854 26049 20783 26085 20711 26240 20544 26348 20389 26419 20258 26419 20187 26443 20139 26455 20032 26514 19924 26634 19829 26884 19710 27158 19650 27659 19424 27802 19316 27886 19280 27945 19173 28029 19078 28172 18827 28208 18720 28279 18637 28339 18541 28506 18219 28577 18040 28589 17933 28685 17516 28804 17075 28804 16860 28875 16478 28899 16395 28971 16288 29126 16121 29221 16001 29305 15823 29519 15536 29615 15393 29734 15119 29841 14928 29841 14606 29877 14392 29984 14046 30008 13927 30044 13831 30044 13784 30056 13748 30056 13211 30008 13009 30008 12901 29984 12794 29949 12710 29937 12567 29901 12400 29901 12222 29865 12138 29865 12043 29841 11935 29805 11828 29734 11709 29698 11673 29686 11613 29662 11578 29615 11292 29519 11148 29507 11089 29472 11017 29448 10982 29436 10982 29412 10934 29400 10838 29340 10731 29305 10683 29221 10648 29054 10540 28971 10409 28840 10266 28661 9968 28649 9968 28613 9908 28613 9718 28577 9586 28553 9443 28542 9264 28518 9217 28506 9157 28446 9050 28196 9050 27874 9086 27766 9109 27659 9109 27528 9145 27266 9193 27158 9229 27099 9229 27051 9253 26801 9288 26240 9288 26049 9253 26026 9157 26097 9074 26228 9014 26419 8907 26634 8871 26777 8823 26884 8799 26956 8716 27051 8680 27063 8656 27170 8644 27278 8609 27337 8478 27337 7655 27313 7607 27266 7547 27170 7536 26383 7536 26336 7440 26276 7226 26276 7142 26264 7118 26264 6713 26240 6677 26193 6677 25990 6582 25883 6546 25477 6546 25096 6570 25024 6617 24952 6641 24881 6713 24774 6868 24738 7011 24738 7118 24762 7261 24762 7679 24738 7762 24738 7869 24487 8072 24368 8084 24118 8179 24058 8191 23975 8251 23879 8287 23665 8466 23474 8585 23367 8692 23235 8764 23080 8943 22973 9050 22937 9109 22866 9300 22830 9336 22735 9479 22520 9753 22508 9861 22484 9908 22484 10004 22437 10159 22437 10183 22377 10183 22341 10123 22138 9980 21590 9980 21530 10051 21483 10147 21483 10302 21459 10445 21459 10624 21375 10791 21304 10874 21208 10898 21030 10898 20875 10767 20779 10576 20731 10516 20731 10481 20636 10469 20207 10469 19885 10481 19491 10540 19372 10588 19229 10612 19158 10445 19158 10290 19336 10051 19527 9908 19587 9825 19670 9658 19670 9586 19694 9467 19694 9229 19634 9193 19587 9145 19527 9121 19456 9109 19384 8978 19205 8501 19205 8322 19229 8251 19241 8120 19265 8001 19265 7893 19169 7798 19026 7750 18907 7750 18836 7726 18490 7571 18406 7512 18371 7512 18371 7500 18335 7500 18239 7464 18227 7440 18227 7404 18263 7321 18347 7190 18442 7118 18490 7070 18490 6975 18454 6927 18347 6832 18263 6784 18156 6689 18061 6677 17917 6677 17548 6713 17369 6713 17202 6617 17095 6534 17083 6462 17023 6331 16952 6284 16904 6176 16880 6152 16844 6140 16797 6105 16630 5866 16451 5508 16451 5437 16177 5020 16093 5008 15986 4912 15890 4877 15497 4793 15306 4769 14781 4769 14555 4841 14460 4900 14173 4912 13595 5711 
1	tumor	7076 10390 7076 10438 7108 10454 7108 10470 7157 10534 7189 10551 7205 10599 7221 10599 7253 10631 7398 10792 7494 10856 7816 10937 8154 10985 8427 11033 8459 11049 8556 11049 9199 11129 9891 11290 10132 11387 10277 11419 10743 11564 10775 11596 10872 11628 11161 11869 11209 11934 11338 12207 11370 12416 11402 12529 11419 12673 11515 12979 11547 13172 11740 13831 11821 14041 11917 14346 12046 14620 12142 14764 12239 14957 12303 15054 12464 15247 12560 15408 12882 15874 13123 16292 13156 16421 13252 16614 13316 16935 13413 17289 13461 17370 13525 17547 13622 17740 13751 17900 13799 17997 13863 18061 13976 18126 14217 18222 14619 18319 14828 18335 16356 18335 16517 18319 16581 18303 16758 18222 16887 18190 16967 18190 16967 18174 17144 18110 17225 18013 17305 17965 17369 17868 17675 17611 17691 17611 17852 17466 17948 17402 19412 16742 20120 16710 20666 16662 20859 16662 21406 16533 21744 16501 21873 16453 22098 16437 22484 16357 22918 16196 23111 16099 23288 16035 23561 15971 23883 15922 24253 15890 24446 15858 24784 15858 25057 15971 25121 16035 25266 16115 25491 16324 25540 16405 25668 16726 25668 17096 25652 17241 25556 17402 25282 17740 24864 18206 24591 18608 24430 18994 24349 19348 24253 19670 24237 20136 24237 20715 24301 20956 24382 21149 24478 21326 24607 21439 24768 21551 24928 21632 25700 21889 26295 21986 27421 21841 28081 21423 28885 20795 29448 20136 30059 19284 30381 18672 30783 17820 30992 17305 31313 16180 31474 15713 31603 15102 31699 14394 31715 13188 31683 12673 31426 11403 31217 10502 30943 9666 30477 8765 29914 7800 29592 7334 29223 6851 28627 6128 28274 5774 27904 5484 27373 5291 26617 5082 26247 5066 25716 5066 25347 5082 24896 5291 24189 5645 22998 5742 21792 5661 20779 5307 18302 4214 17675 4053 17369 4053 16308 3956 15841 3956 14748 3908 13911 3908 12609 4053 11965 4166 11081 4294 10454 4439 9842 4600 8781 4905 8170 5034 8105 5066 8105 5082 7398 5388 6738 5709 6690 5758 6674 5902 6626 5983 7076 10390 
#EOF
