# Supplementary material for: Data-Driven Discovery of Immune Contexture Biomarkers
Source: Front Oncol. 2018 Dec 18;8:627. doi: 10.3389/fonc.2018.00627 (PMC6305402; doi:10.3389/fonc.2018.00627)
Supplement: Data Sheet 3.zip — The MSI/MSS dataset used for the identification and assessment of discriminatory features (sections 3.2, 3.3, and 3.4) is provided as a collection of text files describing regions, markers, and metadata (part 1/3). [file Data_Sheet_3.zip › MSIMSSDataset/16-003157_3435_RITA [5 channels]_ROI.txt]

barcode_target	16-003157_3435_RITA [5 channels]
barcode_origin	0
workflow_target	0
workflow_target_version	0
workflow_origin	0
workflow_origin_version	0
iH	0
iW	0
user	tbd

0	tissue	17297 4165 17307 4165 17302 4113 17312 4103 17312 3919 17302 3898 17302 3868 17241 3714 17220 3714 17210 3499 17251 3499 17271 3519 17271 3529 17302 3529 17302 3560 17312 3560 17312 3581 17364 3642 17374 3642 17374 3673 17405 3683 17466 3765 17528 3775 17528 3796 17650 3796 17671 3775 17773 3714 17773 3704 17804 3673 17804 3652 17825 3652 17825 3591 17835 3581 17855 3304 17804 3212 17794 3212 17794 3191 17773 3191 17743 3161 17579 3120 17548 3120 17528 3099 17487 3099 17487 3089 17036 3089 17036 3068 17118 3027 17118 2966 17159 2966 17159 2945 17179 2945 17179 2792 16964 2638 16933 2628 16933 2607 16841 2546 16821 2546 16810 2536 16759 2536 16667 2597 16667 2628 16657 2628 16626 2669 16626 2761 16626 2536 16605 2515 16605 2474 16595 2443 16575 2423 16575 2413 16534 2382 16534 2361 16482 2351 16452 2320 16360 2300 16103 2300 16103 2320 16073 2382 16073 2505 16144 2597 16165 2597 16206 2628 16226 2628 16226 2659 16206 2669 16144 2669 16134 2689 16073 2689 16073 2700 16042 2720 15950 2720 15765 2792 15765 2853 15745 2874 15735 2874 15683 2976 15622 2976 15622 2966 15550 2945 15448 2935 15325 2935 15325 2915 15192 2915 15192 2935 15171 2935 15099 2997 15079 2997 15069 3068 15048 3068 15038 3191 15017 3191 15007 3314 14987 3335 14987 3365 14956 3376 14946 3396 14925 3396 14915 3406 14833 3406 14823 3396 14823 3376 14802 3365 14802 3345 14792 3335 14792 3304 14761 3284 14761 3212 14741 3212 14730 3161 14679 3120 14669 3120 14638 3058 14638 2997 14710 2997 14853 2915 14853 2792 14833 2781 14710 2607 14700 2607 14700 2577 14669 2566 14577 2566 14556 2546 14310 2536 14280 2515 14003 2484 13911 2484 13880 2454 13819 2423 13388 2423 13358 2413 13132 2413 13081 2423 12948 2423 12886 2443 12835 2443 12804 2474 12702 2484 12702 2515 12681 2515 12681 2546 12671 2546 12671 2689 12651 2700 12620 2700 12620 2720 12579 2720 12548 2730 12528 2751 12497 2751 12497 2761 12364 2761 12271 2792 12271 2822 12251 2822 12251 2843 12241 2843 12241 2884 12220 2966 12220 3161 12210 3191 12189 3212 12189 3222 12159 3222 12149 3253 12118 3284 12097 3284 12067 3345 12026 3345 12026 3365 11759 3365 11759 3376 11667 3427 11626 3488 11605 3499 11544 3560 11534 3765 11544 3765 11564 3837 11595 3868 11595 3888 11687 3990 11698 4011 11780 4042 11810 4083 11810 4226 11780 4236 11780 4257 11718 4298 11687 4298 11667 4329 11636 4349 11626 4411 11605 4441 11595 4441 11595 4482 11544 4472 11544 4452 11534 4452 11534 4441 11472 4421 11452 4380 11360 4318 11319 4267 11298 4257 11298 4236 11257 4206 11237 4165 11226 4165 11196 4103 11165 4083 11165 4072 11073 3980 11052 3980 11011 3929 10888 3929 10858 3960 10796 4103 10796 4134 10776 4134 10776 4195 10653 4257 10642 4288 10622 4298 10612 4359 10161 4359 10140 4349 10130 4329 10069 4288 10048 4267 10038 4236 10017 4236 9976 4175 9946 4175 9946 4165 9915 4165 9853 4144 9710 4144 9638 4113 9515 4103 9495 4083 9433 4072 9433 4052 9341 4042 9310 4021 9208 4011 9157 3990 9024 3980 8993 3960 8942 3960 8931 3949 8839 3929 8819 3898 8778 3898 8716 3868 8562 3868 8542 3888 8470 3888 8388 3919 8388 3929 8378 3929 8358 3949 8347 4011 8327 4021 8327 4349 8317 4380 8296 4380 8286 4421 8235 4472 8224 4472 8296 4472 7282 4472 7241 4482 7190 4482 7149 4503 7056 4513 7036 4534 6933 4544 6903 4564 6841 4574 6841 4595 6728 4595 6718 4605 6688 4605 6667 4626 6636 4636 6575 4636 6503 4687 6452 4687 6411 4718 6390 4718 6329 4759 6288 4759 6267 4779 6237 4790 6226 4810 6083 4872 6042 4902 5991 4923 5929 4923 5858 4964 5796 4984 5735 4984 5591 5077 5530 5107 5427 5179 5407 5179 5335 5230 5335 5240 5263 5271 5253 5302 5233 5302 5233 5322 5202 5333 5202 5353 5171 5353 5171 5363 5161 5363 5110 5425 5079 5425 5079 5445 5038 5476 5038 5486 4987 5538 4987 5548 4925 5548 4823 5671 4802 5671 4792 5702 4761 5722 4710 5732 4700 5763 4679 5763 4618 5824 4618 5845 4577 5845 4546 5855 4546 5886 4526 5886 4495 5906 4495 5917 4362 5978 4341 5999 4310 5999 4300 6029 4188 6029 4177 6040 4157 6040 4024 6091 3911 6122 3808 6132 3788 6152 3716 6163 3665 6183 3604 6183 3501 6224 3327 6337 3224 6347 3194 6378 3132 6378 3009 6460 2979 6470 2927 6521 2804 6685 2804 6706 2794 6716 2774 6798 2743 6859 2733 6921 2681 7013 2681 7074 2620 7115 2579 7208 2558 7208 2558 7228 2548 7228 2517 7290 2405 7331 2374 7361 2364 7392 2282 7443 2251 7454 2220 7484 2190 7484 2128 7536 2087 7536 2005 7566 1974 7597 1872 7658 1811 7658 1780 7689 1718 7699 1667 7730 1657 7761 1626 7761 1565 7792 1534 7822 1513 7874 1442 7945 1411 7997 1390 7997 1319 8058 1268 8120 1237 8130 1145 8191 858 8458 837 8468 796 8529 765 8550 673 8745 561 9052 561 9329 581 9421 612 9482 612 9513 643 9626 653 9687 653 9851 683 9964 704 9974 765 10087 806 10138 919 10210 1052 10210 1145 10230 1913 10230 2056 10271 2179 10363 2190 10425 2190 10548 2149 10599 2149 10630 2128 10701 2128 10753 2097 10906 2097 11132 2118 11224 2118 11501 2128 11593 2210 11767 2220 11829 2272 11890 2313 11982 2333 11992 2374 12044 2395 12054 2395 12085 2425 12115 2436 12208 2466 12290 2528 12361 2640 12535 2702 12597 2712 12628 2835 12751 2886 12781 2897 12812 2927 12853 2979 12884 3040 12976 3071 13007 3163 13068 3296 13191 3440 13283 3634 13458 3726 13499 3808 13581 3901 13611 4249 13622 4454 13673 5099 13673 5304 13622 5438 13611 5612 13581 5653 13560 5765 13550 5806 13529 5827 13550 5899 13591 5981 13673 6052 13703 6134 13714 6329 13714 6390 13734 6790 13734 6903 13683 7056 13642 7118 13591 7179 13519 7190 13468 7313 13345 7394 13335 7517 13335 7712 13396 7897 13519 8009 13611 8040 13622 8132 13703 8235 13775 8317 13867 8450 13980 8542 13990 8624 14042 8696 14103 8788 14206 8901 14298 8942 14349 9003 14380 9054 14390 9065 14410 9054 14451 9054 14687 9085 14749 9085 14779 9126 14882 9126 14933 9208 15087 9208 15107 9300 15210 9331 15261 9392 15302 9454 15322 10007 15322 10202 15353 10253 15384 10315 15394 10325 15415 10396 15476 10407 15599 10407 15794 10345 15794 10345 15814 10294 15824 10263 15845 10202 15855 10192 15876 10099 15917 10079 15968 10038 16009 10007 16060 9987 16070 9946 16152 9915 16193 9864 16337 9823 16501 9802 16552 9802 16613 9771 16716 9771 17023 9792 17136 9792 17300 9802 17453 9833 17515 9853 17597 9853 17843 9894 18181 9894 18376 9925 18529 10017 18775 10017 18857 10069 19072 10099 19144 10110 19195 10110 19390 10130 19482 10130 19656 10140 19759 10161 19820 10192 19841 10222 19902 10233 19943 10294 20035 10355 20087 10581 20240 10673 20322 10765 20414 10858 20537 10929 20599 10980 20660 11134 20753 11206 20814 11319 20876 11452 21009 11575 21070 11913 21275 12026 21347 12149 21460 12282 21531 12394 21531 12405 21521 12456 21521 12466 21501 12640 21439 12733 21429 12855 21429 13019 21347 13081 21306 13132 21306 13163 21285 13317 21255 13388 21183 13409 21132 13470 21070 13501 20978 13511 20845 13603 20578 13624 20537 13634 20414 13685 20333 13696 20271 13696 20189 13747 20097 13757 20035 13880 19841 13942 19790 14023 19697 14095 19656 14146 19605 14249 19605 14310 19636 14310 19656 14341 19718 14341 19851 14372 20056 14423 20210 14423 20333 14433 20414 14454 20486 14546 20671 14556 20722 14556 20783 14618 21070 14648 21121 14669 21121 14669 21101 14761 21039 14894 20876 14925 20824 15038 20732 15140 20691 16042 20691 16103 20671 16165 20671 16349 20640 16903 20640 16964 20671 17097 20701 17189 20753 17343 20814 17681 20814 17732 20783 17948 20722 18194 20640 18419 20537 18511 20537 18542 20517 18634 20486 18716 20445 18778 20445 19003 20322 19392 20322 19679 20261 19802 20210 19894 20210 19946 20179 20017 20179 20222 20056 20232 19994 20294 19871 20355 19718 20386 19605 20437 19503 20499 19421 20591 19328 20642 19298 20652 19298 20652 19318 20673 19328 20714 19410 20796 19482 20857 19564 20898 19605 20950 19626 21636 19636 21780 19605 21995 19595 22087 19533 22210 19482 22333 19390 22425 19349 22548 19267 22620 19205 22804 19175 23070 19072 23204 18990 23296 18949 23388 18888 23655 18673 23716 18591 23808 18519 24208 17996 24484 17689 24556 17628 24607 17597 24792 17515 24884 17453 24976 17412 24986 17392 24986 17351 25017 17300 25038 17238 25038 17013 25048 16921 25048 16501 25038 16408 24956 16285 24915 16152 24915 16060 24894 16040 25017 16040 25068 16060 25253 16060 25417 16009 25509 16009 25560 15978 25591 15947 25632 15886 25765 15794 25806 15691 25919 15507 25950 15415 26021 15261 26042 15199 26144 15056 26165 14994 26236 14882 26257 14882 26288 14851 26329 14841 26472 14841 26564 14810 26605 14779 26657 14759 26728 14749 26851 14687 26902 14636 26913 14605 26913 14564 26933 14513 26933 14451 26913 14390 26872 14349 26810 14328 26759 14267 26718 14195 26657 14144 26503 13898 26503 13837 26482 13837 26482 13826 26472 13826 26452 13806 24915 13806 24741 13867 24648 13888 24423 14021 24372 14021 24177 14113 23972 14113 23880 14083 23808 14072 23777 14052 23777 13929 24023 13744 24239 13673 24310 13673 24484 13642 24556 13591 24618 13581 24638 13560 24792 13529 25407 13529 25570 13468 25632 13458 25765 13396 25868 13365 25919 13335 25980 13314 26073 13253 26103 13242 26144 13181 26257 13150 26298 13119 26359 13099 26441 13089 26595 13038 26636 13007 26697 12976 26779 12966 26872 12904 27097 12730 27159 12638 27343 12454 27404 12382 27486 12320 27548 12238 27579 12167 27650 12054 27732 11962 27825 11900 27835 11869 27917 11798 27958 11716 28009 11685 28081 11593 28081 11562 28101 11501 28173 11408 28234 11275 28296 11214 28316 11122 28419 10978 28531 10794 28562 10722 28593 10538 28685 10322 28685 10271 28716 10199 28716 10015 28665 9851 28654 9759 28665 9533 28726 9349 28777 9236 28870 8990 28880 8796 28900 8683 28900 8314 28839 8027 28808 7935 28757 7874 28757 7843 28747 7822 28685 7812 28388 7730 28101 7638 28019 7638 27927 7607 27835 7597 27671 7546 27579 7536 27466 7505 27374 7505 27087 7413 27025 7361 26902 7300 26779 7269 26697 7238 26605 7228 26411 7167 26359 7146 26257 7023 26195 6992 26103 6839 26083 6777 26083 6716 26144 6408 26144 6337 26165 6275 26134 6163 26083 6070 26083 6029 26103 6029 26134 5999 26380 5855 26452 5845 26534 5783 26687 5722 26790 5671 26933 5548 26974 5538 27005 5476 27005 5425 27087 5199 27097 5087 27118 5056 27128 4964 27220 4841 27312 4656 27343 4564 27363 4441 27435 3868 27456 3775 27466 3488 27466 3396 27435 3314 27333 3161 27128 3130 26943 3130 26626 3150 26349 3191 26052 3191 25960 3181 25929 3161 25868 3161 25652 3089 25540 3027 25437 2945 25376 2915 25294 2904 25232 2884 25202 2853 25068 2843 25007 2812 24894 2812 24577 2689 24495 2638 24433 2577 24372 2546 24331 2515 24300 2505 24279 2484 24279 2443 24269 2443 24269 2423 24249 2413 24187 2413 24126 2382 23962 2331 23911 2300 23726 2300 23665 2269 23470 2269 23419 2320 23388 2331 23327 2331 23296 2351 23255 2351 23163 2392 23111 2443 23081 2515 23070 2577 22978 2700 22896 2761 22825 2781 22394 2781 21841 2761 21780 2792 21728 2874 21718 2997 21718 3212 21626 3335 21534 3591 21513 3683 21503 3888 21482 3888 21421 3919 21411 3960 21411 4226 21349 4236 21175 4236 21042 4257 20991 4257 20950 4329 20919 4421 20919 4472 20898 4544 20857 4544 20796 4482 20734 4390 20601 4267 20509 4195 20376 4144 20007 4134 19741 4021 19730 4011 19730 3837 19700 3714 19669 3673 19638 3652 19546 3622 19362 3581 19310 3560 18819 3560 18634 3529 18511 3529 18378 3581 18316 3714 18265 3745 18204 3806 18173 3888 18132 3949 18112 4011 18112 4236 18040 4298 17927 4441 17896 4503 17835 4749 17794 4759 17671 4923 17671 5046 17517 5169 17466 5179 17282 5179 17251 5148 17251 5025 17364 4759 17364 4318 17297 4165 
1	tumor	19362 13198 19113 12479 19915 8029 20067 4118 20302 3496 18008 1976 18008 1962 17469 1866 16709 1534 15451 1147 14719 1078 12687 1078 12300 1092 11913 1147 11582 1230 11236 1341 10932 1410 10366 1645 9605 2018 8680 2418 7242 2999 6206 3496 6178 3496 5736 3718 5017 4118 3428 5086 3027 5376 2212 6012 1797 6371 1314 6855 1023 7186 692 7670 415 8195 319 8541 319 8858 346 9384 429 9840 623 10448 678 10544 1797 11305 1590 11581 1507 11816 1521 12175 1535 12203 1535 12382 1562 12548 1590 12852 1728 13336 1936 13764 2005 13944 2088 14082 2101 14124 2143 14165 3566 14787 4395 15050 4990 15312 5252 15464 5722 15796 6081 16169 6344 16653 6703 17261 7242 18049 7671 18560 7671 18588 7712 18601 7795 18726 7919 18836 8044 19016 8127 19099 8141 19140 8306 19361 8458 19527 8845 19873 8984 20011 9053 20108 9149 20191 9274 20343 9371 20426 9523 20591 9688 20799 9827 20951 10089 21213 10283 21379 10393 21448 10794 21628 10877 21655 11167 21794 11540 21918 11748 22015 12286 22222 12756 22346 13088 22346 13876 22250 16377 22250 16958 22181 17110 22139 17925 22139 18284 22112 18699 22056 18796 22056 18809 22042 18906 22015 19335 21946 19763 21807 19777 21794 19804 21794 19915 21738 20012 21725 20095 21683 20219 21655 20274 21655 20869 21517 21421 21324 21767 21255 22209 21117 22679 20992 22693 20978 22872 20937 23080 20840 23522 20674 23591 20633 24144 20467 24669 20260 24918 20121 25153 19969 25222 19900 25291 19873 25401 19762 25498 19693 25526 19652 25622 19569 25622 19555 25775 19375 25775 19361 25899 19196 25940 19168 26383 18394 26465 18256 26493 18228 26576 18049 26659 17910 27101 16957 27336 16335 27488 15837 27557 15464 27557 14801 27516 14317 27461 13944 27391 13847 27253 13723 27143 13640 27004 13626 25719 13626 25692 13640 25595 13640 25553 13654 25457 13654 25277 13682 25028 13682 25001 13695 24890 13695 24835 13723 24779 13723 24710 13764 24669 13764 24655 13778 24614 13778 24558 13806 24351 13847 24296 13889 24213 13930 24185 13930 24185 13944 24130 13958 22707 13999 19362 13198 
#EOF
