# Supplementary material for: Data-Driven Discovery of Immune Contexture Biomarkers
Source: Front Oncol. 2018 Dec 18;8:627. doi: 10.3389/fonc.2018.00627 (PMC6305402; doi:10.3389/fonc.2018.00627)
Supplement: Data Sheet 3.zip — The MSI/MSS dataset used for the identification and assessment of discriminatory features (sections 3.2, 3.3, and 3.4) is provided as a collection of text files describing regions, markers, and metadata (part 1/3). [file Data_Sheet_3.zip › MSIMSSDataset/16-003158_3434_RITA [5 channels]_ROI.txt]

barcode_target	16-003158_3434_RITA [5 channels]
barcode_origin	0
workflow_target	0
workflow_target_version	0
workflow_origin	0
workflow_origin_version	0
iH	0
iW	0
user	tbd

0	tissue	10707 2003 10721 2003 10346 2003 10292 2016 10142 2125 10101 2125 10087 2166 9978 2303 9978 2330 9965 2330 9937 2384 9924 2384 9883 2425 9815 2466 9801 2507 9733 2616 9719 2630 9692 2630 9678 2739 9501 2984 9460 3079 9324 3229 9297 3229 9297 3202 9256 3202 9242 3188 9242 3161 9215 3161 9202 3147 9202 3120 9120 3066 9038 3066 9011 3038 8561 2902 8384 2902 8152 2861 8057 2861 8030 2834 7607 2820 7607 2793 7171 2793 6967 2875 6926 2875 6926 2916 6885 2916 6885 2943 6871 2943 6871 2957 6762 2984 6517 2984 6463 2957 6381 2957 6299 2902 6258 2902 6258 2834 6272 2834 6272 2739 5359 2739 5318 2752 5086 2752 4991 2793 4868 2793 4555 2834 4541 2861 4514 2861 4418 2902 4337 2916 4337 2943 4309 2943 4309 2957 4269 2957 4255 2984 4173 3025 4173 3038 4132 3038 4091 3066 4064 3107 4023 3107 3860 3188 3860 3243 3846 3243 3805 3284 3778 3284 3764 3325 3737 3352 3655 3366 3655 3393 3642 3406 3614 3406 3601 3475 3574 3475 3533 3529 3533 3556 3451 3638 3437 3679 3328 3856 3315 3979 3315 4292 3328 4292 3328 4333 3206 4333 3206 4347 3110 4388 3110 4415 3042 4428 2947 4578 2947 4674 2906 4674 2906 4701 2879 4701 2879 4742 2756 4742 2729 4755 2715 4824 2688 4824 2688 4864 2606 5028 2606 5083 2565 5110 2565 5123 2552 5123 2524 5273 2483 5314 2470 5369 2443 5369 2402 5450 2388 5450 2361 5478 2279 5641 2238 5682 2238 5805 2197 5900 2184 5900 2184 6050 2156 6050 2156 6772 2115 6813 2115 6868 2102 6895 2075 6895 2075 6909 1952 7031 1952 7072 1938 7099 1911 7099 1897 7154 1829 7236 1816 7263 1816 7304 1788 7358 1788 7522 1775 7644 1775 8203 1788 8339 1816 8380 1829 8462 1870 8462 1870 8489 2225 8489 2279 8503 2279 8530 2306 8530 2320 8612 2347 8626 2361 8653 2361 8830 2347 8830 2347 8857 2279 8898 2225 8912 2061 8912 2034 8939 1979 8939 1952 8980 1788 8994 1693 9021 1693 9116 1666 9116 1666 9143 1652 9157 1652 9593 1584 9607 1584 9634 1530 9634 1530 9648 1461 9716 1448 9716 1339 9811 1339 9852 1325 9879 1298 9893 1298 9934 1284 9934 1284 10424 1325 10506 1339 10588 1380 10629 1380 10697 1421 10751 1421 10779 1461 10874 1489 10983 1489 11078 1502 11119 1543 11201 1570 11242 1584 11242 1625 11351 1652 11351 1652 11365 1748 11405 1870 11405 1911 11433 2061 11433 2306 11392 2443 11392 2443 11433 2470 11433 2483 11555 2511 11610 2565 11651 2988 11760 3001 11814 3042 11814 3042 11842 3069 11842 3083 11855 3083 11882 3110 11882 3124 11964 3165 12046 3192 12060 3192 12332 3165 12346 3042 12346 3001 12373 2824 12387 2279 12387 2034 12428 1979 12455 1979 12468 1938 12496 1938 12509 1870 12550 1857 12577 1816 12591 1816 12632 1788 12659 1775 12700 1775 13027 1816 13232 1870 13354 1870 13395 1897 13395 1911 13463 1938 13477 1938 13504 2020 13586 2034 13586 2034 13627 2061 13640 2075 13872 2102 13872 2115 13995 2143 14036 2184 14158 2184 14213 2197 14213 2197 14240 2265 14294 2306 14294 2388 14335 2483 14363 2729 14376 2756 14403 2756 14540 2783 14608 2824 14662 2838 14703 2906 14771 2960 14894 3029 14949 3042 14989 3083 14989 3110 15098 3110 15316 3083 15385 3029 15385 3001 15425 2988 15562 2960 15644 2960 16161 2906 16257 2879 16284 2879 16298 2865 16298 2838 16325 2838 16488 2865 16611 2947 16829 3069 17074 3069 17156 3124 17306 3151 17320 3233 17510 3274 17647 3287 17797 3315 17851 3315 18260 3328 18464 3356 18628 3356 19527 3410 19636 3478 19650 3492 19691 3519 19691 3519 19718 3655 19718 3805 19677 4051 19677 4064 19732 4064 19800 4105 19936 4132 19977 4214 20209 4269 20209 4309 20236 4636 20236 4636 20277 4664 20318 4664 20372 4636 20495 4636 20645 4746 20726 4746 20849 4677 20972 4677 21053 4623 21149 4623 21217 4555 21421 4555 21830 4582 21844 4718 21844 4746 21830 4868 21626 4868 21585 5154 21258 5277 21135 5318 21108 5400 21067 5604 21026 5808 21013 5808 21544 5781 21626 5740 21680 5727 21762 5699 21762 5686 21789 5618 21830 5577 21830 5522 21871 5413 21926 5359 22007 5291 22048 5195 22157 5195 22171 5168 22171 5127 22198 5127 22212 5086 22253 5073 22321 5032 22375 5032 22580 5045 22607 5045 22648 5073 22661 5113 22743 5168 22811 5168 22852 5277 22866 5808 22866 5822 22893 5931 22907 5972 22934 5972 22975 5904 22989 5890 23029 5822 23029 5808 23070 5768 23098 5768 23111 5699 23179 5686 23261 5686 23752 5699 23793 5863 23833 6299 23833 6463 23847 6463 23874 6503 23888 6558 23888 6640 23970 6708 23970 6708 24324 6667 24324 6667 24365 6626 24365 6354 24501 6354 24706 6381 24733 6394 24828 6422 24869 6558 24937 6721 24978 7035 24992 7117 24978 7171 24896 7212 24896 7335 24815 7525 24746 7662 24733 7689 24706 7689 24651 7662 24583 7648 24583 7607 24542 7566 24528 7498 24460 7416 24406 7362 24406 7362 24378 7321 24365 7321 24338 7253 24256 7198 24079 7130 24011 7048 23847 7008 23793 7008 23465 7117 23302 7171 23302 7198 23275 7212 23302 7239 23302 7239 23316 7253 23316 7280 23356 7321 23438 7376 23506 7457 23643 7525 23711 7621 23765 7662 23806 7703 23806 7771 23833 7948 23833 8180 23765 8261 23711 8302 23643 8316 23506 8425 23302 8438 23302 8479 23179 8520 23138 8629 22948 8670 22852 8670 22825 8725 22730 8725 22661 8806 22525 8847 22443 8847 22416 8875 22416 8875 22403 8915 22362 8929 22321 9038 22239 9093 22171 9215 22075 9256 22075 9283 22089 9324 22116 9338 22157 9379 22171 9420 22212 9447 22212 9501 22239 9556 22280 9597 22294 9692 22294 9692 22075 9719 22007 9733 21871 9760 21830 9774 21748 9801 21748 9842 21680 9924 21680 10714 22321 10782 22403 10796 22443 10905 22498 10946 22539 11028 22648 11109 22730 11123 22770 11205 22866 11273 22907 11368 23029 11450 23098 11573 23261 11614 23275 11641 23316 11682 23425 11723 23438 11845 23588 11900 23683 12268 24051 12336 24079 12499 24201 12581 24242 12663 24256 12676 24283 12840 24378 13085 24569 13208 24706 13399 25019 13453 25073 13480 25319 13494 25319 13494 25387 13521 25401 13521 25687 13480 25850 13480 26055 13453 26177 13453 26750 13494 26790 13494 26831 13521 26831 13562 26899 13767 27008 13848 27022 14012 27022 14094 27049 14543 27049 14625 27063 15320 27063 15524 27090 16315 27104 16465 27049 16574 26981 16696 26927 16942 26750 17105 26695 17241 26572 17405 26491 17432 26463 17473 26382 17555 26327 17596 26286 17637 26218 17678 26177 17718 26095 17814 26000 17882 25877 17923 25755 17977 25646 18005 25646 18005 25319 17977 25237 17896 25073 17896 25019 17882 25019 17882 24978 17841 24910 17841 24828 17814 24815 17773 24746 17718 24746 17609 24692 17569 24692 17514 24624 17364 24501 17228 24338 17078 24201 16901 24092 16860 24051 16792 24038 16751 23970 16737 23874 16737 23724 16751 23602 16778 23506 16792 23356 16819 23275 16819 22907 16792 22866 16737 22702 16696 22621 16669 22621 16628 22566 16587 22566 16587 22539 16506 22457 16465 22443 16315 22443 16151 22457 15824 22607 15688 22648 15443 22648 15361 22566 15279 22403 15197 22116 15170 22075 15157 21558 15129 21503 15129 21176 15116 20972 15034 20699 14993 20604 14993 20536 14925 20413 14802 20236 14720 20004 14707 19895 14666 19773 14666 19718 14598 19650 14584 19595 14557 19568 14557 19486 14543 19432 14475 19227 14421 19118 14353 18941 14353 18819 14393 18737 14543 18587 14598 18546 14720 18546 14802 18532 14911 18492 14952 18410 14952 18287 14911 18178 14884 18137 14884 17933 14966 17892 15157 17892 15293 17933 15456 18001 15538 18015 15824 18165 16138 18246 16315 18342 16383 18410 16410 18464 16410 18546 16179 18791 16056 18873 16015 18955 15974 18996 15865 19200 15852 19309 15852 19554 15865 19732 15933 19854 16110 20113 16383 20249 16574 20522 16587 20781 16628 20904 16669 21190 16751 21340 16792 21476 16860 21599 16901 21708 17037 21844 17105 21994 17228 22130 17323 22280 17432 22416 17487 22525 17569 22566 17678 22661 17732 22770 17882 22934 18059 23111 18168 23193 18250 23275 18304 23302 18373 23356 18495 23397 18550 23438 18672 23479 18795 23588 18918 23643 18986 23643 19068 23683 19762 23683 19940 23670 20130 23670 20457 23561 20621 23547 20880 23479 21084 23356 21330 23302 21452 23234 21888 23234 22229 23152 22665 22989 22842 22852 22951 22784 23183 22689 23346 22661 23851 22457 24096 22321 24219 22212 24832 21721 24941 21667 25200 21421 25309 21271 25445 21135 25527 21013 25649 20904 25758 20781 25881 20686 26004 20617 26058 20536 26126 20495 26303 20290 26549 20113 26794 19882 27039 19691 27080 19636 27325 19391 27435 19350 27489 19268 27639 19187 27653 19118 27762 18941 27775 18819 27775 18532 27762 18287 27721 18219 27721 18178 27693 18137 27680 18056 27639 18001 27598 17892 27598 17647 27612 17551 27721 17224 27857 16870 27980 16611 28334 15998 28348 15889 28593 15507 28743 15235 28838 15098 29315 14499 29410 14363 29601 14172 29846 13668 29901 13518 29969 13422 29996 13354 30010 13150 30078 12836 30242 12537 30337 12414 30664 12182 30909 12087 31018 11937 31114 11678 31182 11269 31196 11024 31196 10002 31182 9879 31073 9757 30978 9525 30896 9361 30541 8980 30133 8653 29928 8530 29697 8367 29410 8203 29192 8121 29083 8053 29029 7971 28961 7917 28879 7808 28756 7672 28634 7563 28470 7440 28388 7399 28252 7276 28129 7222 27884 7072 27721 6990 27612 6977 27230 6895 27107 6813 27026 6772 26876 6650 26821 6541 26617 6268 26331 5968 26167 5818 26085 5764 26045 5696 25772 5396 25649 5205 25636 5151 25486 5001 25404 4878 25227 4755 25077 4633 24818 4469 24505 4306 24368 4183 24287 4129 24219 4101 23973 3938 23851 3897 23714 3815 23564 3774 23442 3774 23278 3720 23197 3720 23006 3679 22910 3611 22829 3597 22747 3488 22556 3270 22461 3038 22379 2916 22311 2902 22174 2834 22106 2820 22065 2780 22065 2752 21820 2739 21698 2698 21616 2534 21398 2207 21207 1976 20471 1962 20062 1935 19163 1935 19040 1894 18781 1880 18550 1812 18086 1812 17896 1839 17718 1839 17391 1771 17160 1758 16996 1730 16792 1730 16587 1676 16179 1635 15007 1635 14911 1608 14516 1594 14421 1567 14339 1512 13985 1444 12513 1444 12145 1485 12022 1526 11641 1689 11532 1758 11477 1771 11409 1771 11396 1798 11355 1798 11246 1853 11191 1853 11123 1894 11123 1880 10707 2003 
1	tumor	2585 3456 2677 3511 2769 3658 2788 3768 3045 4338 3045 4375 3100 4522 3118 4742 3210 4999 3247 5238 3468 5937 3504 6176 3541 6305 3578 6341 3688 6635 3817 6838 3854 6929 3872 6929 3982 7040 4001 7040 4056 7150 4074 7150 4093 7187 4460 7591 4956 8179 5232 8804 5361 9466 5508 9962 6114 11212 6298 11488 6408 11580 6482 11690 6556 11708 6666 11764 6978 11966 7309 12150 7879 12536 7952 12554 8541 12903 9055 13087 9478 13271 9772 13381 10085 13473 10415 13620 10893 13767 11169 13914 11684 14024 11941 14098 12419 14171 12713 14245 13025 14300 13889 14539 14514 14870 14790 15054 15452 15403 15948 15605 16095 15642 16297 15660 16555 15734 16738 15752 17143 15862 17290 15918 17676 16009 17860 16101 18135 16175 18319 16285 18503 16340 18926 16414 19036 16414 19256 16285 19293 16212 19495 16083 19661 15954 19881 15770 19881 15752 19937 15734 20084 15587 20433 15348 20672 15274 20745 15237 20782 15237 20947 15495 20966 15550 20966 15660 20874 16579 20874 17131 20892 17259 21039 17443 21444 17774 21922 18123 22657 18491 23116 18619 23392 18730 23631 18803 23741 18877 23999 18969 24109 19024 24238 19061 24734 19152 24899 19152 25671 18766 25818 18730 25929 18711 26866 18675 27693 18601 28097 18380 28539 17976 28998 17388 29200 17094 29494 16579 29678 16138 29825 15734 30138 15109 30377 14668 30634 14245 31149 13087 31645 11874 31829 11304 32068 10275 32141 9668 32086 8786 31774 7848 31369 7150 31057 6654 30542 6010 29899 5257 29237 4577 28814 4246 27491 3272 25635 2353 23796 1783 23190 1617 22216 1323 21628 1213 20414 1048 19863 956 18282 790 18135 754 15838 754 15378 790 12731 790 12272 864 10507 901 9754 956 9129 974 8577 1084 7989 1140 7989 1158 2585 3456 
#EOF
