# Supplementary material for: Data-Driven Discovery of Immune Contexture Biomarkers
Source: Front Oncol. 2018 Dec 18;8:627. doi: 10.3389/fonc.2018.00627 (PMC6305402; doi:10.3389/fonc.2018.00627)
Supplement: Data Sheet 3.zip — The MSI/MSS dataset used for the identification and assessment of discriminatory features (sections 3.2, 3.3, and 3.4) is provided as a collection of text files describing regions, markers, and metadata (part 1/3). [file Data_Sheet_3.zip › MSIMSSDataset/16-003159_3065_RITA [5 channels]_ROI.txt]

barcode_target	16-003159_3065_RITA [5 channels]
barcode_origin	0
workflow_target	0
workflow_target_version	0
workflow_origin	0
workflow_origin_version	0
iH	0
iW	0
user	tbd

0	tissue	21318 4097 20876 4097 20861 4112 20830 4112 20739 4158 20723 4189 20693 4189 20693 4204 20678 4204 20647 4250 20601 4250 20586 4280 20510 4341 20495 4371 20449 4371 20358 4432 20327 4432 20327 4478 20266 4478 20221 4554 20175 4509 20144 4509 20144 4478 20129 4463 19687 4463 19535 4554 19535 4570 19504 4570 19504 4600 19443 4600 19443 4615 19321 4615 19078 4737 18956 4752 18956 4783 18941 4783 18849 4874 18849 4890 18819 4920 18803 5057 18773 5072 18758 5103 18712 5118 18712 5149 18666 5149 18575 5210 18453 5210 18453 5240 18407 5240 18331 5301 18148 5392 18148 5423 18041 5514 17996 5530 17920 5606 17904 5606 17904 5651 17859 5667 17828 5712 17447 5926 17371 5926 17356 5895 17356 5804 17325 5789 17325 5743 17280 5560 17280 5469 17234 5347 17188 5301 17173 5301 17173 5255 17081 5194 17051 5194 17036 5149 17005 5149 17005 5118 16960 5118 16944 5072 16899 5011 16868 5011 16868 4981 16807 4920 16807 4890 16777 4890 16777 4874 16716 4798 16685 4783 16685 4752 16548 4691 16533 4646 16502 4646 16411 4570 16365 4570 16320 4524 15588 4524 15573 4554 15481 4554 15344 4615 15299 4615 15222 4661 15207 4691 15177 4691 14979 4829 14948 4829 14948 4874 14933 4874 14933 4935 14902 4935 14902 5011 14887 5011 14887 5057 14750 5194 14750 5210 14720 5210 14704 5240 14674 5240 14582 5331 14567 5331 14567 5347 14537 5377 14491 5377 14476 5423 14445 5423 14308 5667 14293 5667 14293 5712 14262 5743 14262 5804 14247 5834 14247 6398 14262 6429 14262 6520 14308 6611 14400 6672 14400 6718 14537 6855 14567 6855 14567 6901 14628 6977 14628 7023 14659 7038 14659 7206 14674 7221 14674 7480 14659 7495 14582 7495 14567 7526 14293 7526 14019 7450 13973 7404 13942 7404 13851 7343 13851 7312 13805 7297 13790 7267 13714 7206 13714 7114 13699 7084 13653 7084 13607 7038 13470 7023 13013 7023 12982 7038 12937 7038 12876 7069 12876 7084 12845 7084 12845 7160 12830 7175 12830 7221 12800 7221 12800 7251 12708 7267 12693 7297 12602 7297 12602 7312 12525 7312 12510 7343 12434 7343 12419 7358 12282 7358 12144 7404 12114 7404 12068 7434 11962 7434 11870 7480 11611 7480 11611 7495 11550 7526 11520 7526 11520 7541 11428 7571 11413 7587 11322 7587 11245 7632 11245 7663 11230 7678 11200 7678 11139 7709 11108 7709 11093 7724 11062 7724 10925 7770 10880 7800 10697 7861 10651 7891 10621 7891 10560 7937 10483 7952 10422 7983 10422 7998 10377 7998 10346 8029 10255 8029 10194 8044 10118 8105 10072 8196 10026 8196 10011 8211 9981 8257 9981 8288 9965 8288 9935 8379 9889 8394 9889 8425 9843 8516 9828 8516 9828 8562 9782 8623 9752 8623 9752 8653 9737 8669 9661 8669 9661 8699 9645 8699 9645 8714 9615 8714 9615 8790 9600 8790 9569 8851 9523 8882 9478 8943 9432 8943 9417 8973 9386 8973 9386 8989 9341 8989 9341 9019 9295 9034 9295 9065 9249 9080 9203 9156 9142 9217 9142 9248 9021 9354 9005 9446 8960 9537 8929 9568 8883 9583 8868 9659 8838 9659 8822 9674 8822 9705 8792 9705 8792 9720 8548 9720 8518 9750 7649 9750 7542 9842 7542 9903 7512 9903 7497 9979 7497 10040 7512 10086 7497 10086 7466 10116 7451 10223 7421 10253 7421 10345 7634 10345 7649 10390 7680 10390 7695 10406 7771 10406 7771 10543 7741 10573 7741 10665 7649 10665 7634 10680 7603 10680 7603 10802 7588 10802 7588 10817 7542 10817 7542 10893 7497 10909 7466 10939 7466 10985 7421 10985 7421 11000 7405 11000 7405 11046 7375 11046 7360 11076 7329 11076 7329 11091 7314 11091 7268 11137 7238 11137 7222 11213 7131 11305 7055 11350 7040 11396 6948 11457 6902 11533 6872 11533 6857 11594 6781 11731 6643 11808 6643 11823 6598 11869 6598 11899 6552 11899 6461 11945 6415 11990 6354 12006 6217 12189 6186 12219 6141 12219 6125 12265 5942 12280 5714 12402 5592 12448 5501 12463 5485 12509 5318 12600 5318 12630 5302 12646 5226 12691 5135 12722 5135 12737 5043 12783 4982 12874 4952 12874 4937 12905 4800 13011 4769 13057 4754 13133 4662 13179 4617 13270 4541 13362 4495 13377 4495 13408 4434 13423 4434 13453 4403 13453 4388 13469 4388 13499 4312 13606 4312 13728 4297 13773 4251 13789 4251 13910 4221 13926 4205 14063 4175 14139 4160 14246 4129 14246 4114 14474 4038 14611 4022 14825 4022 15343 4038 15419 4083 15510 4083 15571 4114 15648 4114 15724 4160 15830 4175 15907 4205 15952 4221 16105 4297 16227 4312 16379 4358 16501 4358 16730 4266 16730 4175 16653 4175 16608 4129 16562 4129 16227 4114 16196 4114 16090 4083 16059 4083 16013 3992 15815 3992 15785 3946 15770 3901 15693 3901 15617 3840 15480 3809 15465 3748 15343 3718 15328 3657 15251 3611 15251 3535 15206 3474 15190 3443 15160 3428 15160 3428 15145 3398 15114 3306 15114 3291 15099 3245 15099 3184 15069 2682 15069 2453 15099 2438 15145 2407 15160 2392 15328 2392 15724 2407 15724 2407 15739 2453 15785 2453 15830 2483 15907 2483 16044 2499 16059 2483 16516 2453 16547 2453 16653 2438 16684 2438 17004 2483 17065 2483 17156 2499 17187 2499 17430 2529 17461 2529 17598 2575 17659 2682 17872 2712 17872 2727 17933 2819 17933 2849 17964 2849 17979 2895 17979 2895 18010 2941 18010 2956 18055 2956 18116 3032 18192 3032 18238 3078 18284 3078 18330 3169 18421 3215 18512 3291 18619 3306 18665 3352 18695 3382 18756 3398 18756 3398 18787 3428 18832 3443 18939 3474 18970 3474 19259 3428 19350 3398 19381 3352 19381 3337 19290 3306 19290 3306 19152 3291 19122 3245 19122 3245 19107 3032 19107 3032 19122 3002 19122 3002 19259 2986 19305 2986 19670 2956 19701 2956 19945 2986 19990 3093 20067 3169 20082 3245 20128 3352 20128 3352 20158 3382 20158 3428 20204 3474 20219 3474 20250 3489 20265 3489 20356 3474 20387 3291 20402 3078 20402 3078 20432 3047 20432 3047 20478 3032 20478 3002 20524 3002 20585 2956 20707 2956 20752 2895 20859 2895 20950 2864 20996 2864 21072 2895 21088 2941 21088 2941 21118 3002 21118 3078 21210 3093 21270 3093 21484 3123 21484 3123 21545 3215 21682 3245 21758 3382 21910 3398 21987 3489 22124 3520 22230 3611 22368 3626 22535 3702 22627 3748 22718 3901 22870 3931 22947 3992 22962 4129 23175 4221 23358 4251 23358 4251 23526 4266 23541 4266 23617 4297 23663 4312 23663 4434 23770 4571 23983 4586 23983 4891 24257 5120 24364 5120 24394 5226 24501 5257 24577 5638 24760 5714 24760 5912 24821 6171 25004 6186 25034 6232 25034 6354 25171 6369 25217 6445 25263 6461 25309 6552 25400 6628 25507 6674 25598 6689 25690 6674 25872 6643 25918 6643 26634 6506 26695 6415 26832 6369 27107 6369 27290 6400 27381 6491 27457 6781 27518 6994 27549 7360 27549 7451 27610 7466 27655 7466 27731 7512 27838 7558 28204 7588 28295 7588 28371 7603 28371 7634 28432 7634 28615 7649 28752 7695 28966 7786 29194 7832 29194 8000 29240 8137 29255 8182 29301 8411 29392 8655 29438 11062 29438 11322 29469 13379 29469 13577 29484 13699 29514 14430 29530 14567 29606 14659 29621 14796 29667 14796 29743 14811 29789 14842 29804 14887 29926 14933 29971 14948 30032 14994 30109 15024 30215 15024 30337 15040 30352 15680 30352 15771 30398 15847 30474 15893 30581 15893 30657 15939 30718 16045 30718 16274 30749 16716 30764 17508 30764 17828 30810 18910 30810 18956 30840 19276 30886 19489 30901 19581 30931 19763 30931 19946 30962 20510 30962 20739 31008 21181 31023 21226 31053 21363 31069 21607 31069 22323 31160 22339 31190 22643 31190 22933 31282 23146 31373 23512 31480 23527 31510 23710 31526 23847 31571 24213 31709 24381 31800 24472 31831 24746 31846 24883 31891 25112 31937 25203 31937 25264 31983 25310 31983 25386 32013 25584 32059 25843 32059 25996 32105 26971 32242 27154 32288 27261 32288 27306 32303 27809 32303 28114 32379 28312 32394 28388 32425 28495 32440 28571 32471 28723 32562 28891 32623 28952 32623 29226 32745 29318 32760 29394 32791 29440 32836 29531 32897 29592 32897 29729 32973 30369 33248 30598 33385 30674 33385 30765 33354 31040 33354 31101 33309 31192 33126 31268 33065 31314 32989 31375 32943 31451 32851 31558 32760 31695 32699 32015 32516 32091 32486 32198 32394 32274 32379 32274 32303 32365 32196 32426 32059 32563 31891 32701 31800 32777 31709 33005 31602 33112 31510 33142 31434 33234 31328 33249 31297 33249 31251 33295 31236 33295 31160 33371 31053 33462 30886 33554 30764 33615 30718 33676 30718 33691 30703 33691 30581 33721 30535 33615 30398 33508 30291 33203 29712 33188 29621 33188 29377 33249 29255 33462 29103 33859 28890 34011 28829 34133 28798 34179 28752 34285 28737 34422 28646 34544 28524 34544 28432 34727 27975 34773 27747 34864 27472 34880 27366 34880 26695 34910 26512 34925 26238 34925 25217 34971 24806 34971 23800 34956 23800 34956 23770 34925 23770 34925 23754 34788 23754 34697 23709 34544 23587 34468 23571 34453 23495 34377 23434 34240 23175 34057 22916 34011 22764 33950 22627 33950 22505 33965 22444 34057 22352 34133 22307 34133 22261 34148 22230 34179 22215 34240 22139 34361 22093 34499 22078 34514 22048 34544 22048 34560 22002 34636 21987 34697 21819 34819 21667 34834 21590 34864 21545 34864 20798 34788 20524 34651 20265 34636 20173 34499 19838 34422 19579 34422 19518 34331 19396 34224 19030 33920 18482 33737 18070 33569 17568 33478 17430 33432 17293 33417 17278 33417 16745 33432 16699 33432 16501 33386 16181 33371 15907 33158 15160 33142 14962 33112 14870 33112 14779 33066 14703 33005 14474 32975 14429 32975 14276 32929 14109 32822 13926 32792 13910 32792 13880 32777 13880 32731 13773 32640 13651 32563 13514 32502 13362 32472 13270 32457 13149 32365 12966 32289 12630 32228 12539 32015 11914 32000 11625 31954 11457 31954 10756 31969 10756 31969 10710 32015 10665 32015 10589 32045 10497 32198 10116 32198 10086 32320 9796 32426 9354 32426 9263 32457 9248 32472 9217 32685 9217 32685 7861 32655 7770 32563 7663 32518 7571 32472 7541 32472 7450 32502 7434 32502 7343 32563 7114 32609 7114 32640 7084 32685 7069 32685 6992 32731 6901 32838 6749 32868 6657 32883 6474 32929 6337 32929 5987 32960 5941 32960 5880 32914 5621 32883 5560 32883 5484 32685 5484 32594 5560 32594 5880 32518 5880 32502 5789 32381 5530 32274 5438 32182 5392 32106 5331 32061 5331 32061 5286 32045 5286 32045 5210 31969 4752 31969 4646 32000 4570 32061 4509 32061 4417 32106 4295 32106 4250 32137 4158 32137 3960 32228 3792 32243 3655 32320 3472 32365 3290 32365 2909 32182 2604 32106 2543 31954 2451 31725 2375 31603 2360 31542 2330 31451 2330 31329 2269 31314 2238 31222 2238 30918 2101 30674 2101 30369 2147 29988 2147 29851 2177 29683 2269 29577 2314 29501 2330 28998 2330 28769 2284 28632 2238 28358 2177 28022 2177 27718 2192 27565 2223 27306 2223 27200 2192 26895 2177 26438 2177 26255 2223 26102 2223 25935 2269 25798 2330 25615 2330 25264 2406 25127 2421 24990 2558 24746 2650 24487 2695 24335 2771 24243 2832 24167 2909 23969 3000 23710 3061 23573 3152 23390 3381 23283 3457 23070 3518 22887 3549 22506 3686 22339 3686 22186 3701 21866 3777 21775 3884 21318 4097 
1	tumor	33639 32683 33617 32727 33486 32792 32963 32966 32941 33010 32288 33075 32244 33097 31678 33075 31591 33032 30370 32030 30174 31812 30131 31725 30087 31703 30087 31659 29891 31376 29826 31311 29826 31289 29782 31267 29760 31202 29564 31005 29412 30744 29259 30526 29194 30461 29194 30439 28518 29437 28518 29415 28475 29393 28475 29350 28257 28914 28191 28739 28170 28565 28126 28478 28126 28369 27865 27606 27821 27563 27756 27432 27712 27258 26906 26147 26557 25972 25860 25820 25097 25820 24749 25842 24291 25929 23943 25972 23638 26038 23550 26038 22701 26168 22308 26168 21698 26277 21372 26299 20783 26408 19955 26408 19694 26212 19193 25885 19084 25842 18931 25733 18779 25667 18452 25624 18452 25558 18299 25210 18169 24817 18125 24600 17842 24142 17711 23989 17537 23902 17253 23859 16818 23663 16578 23510 16208 23423 15728 23423 15314 23336 15075 23314 14595 23314 14530 23379 14443 23641 14399 24077 14268 24207 14029 24360 13745 24447 13440 24512 12678 24512 12612 24469 12264 24338 11741 24098 11479 23946 11458 23815 11153 22769 11000 22355 10869 21898 10760 21353 10673 20721 10542 20002 10303 19719 10128 19632 9954 19632 9649 19719 9475 19850 9366 19959 9192 20264 9061 20590 8734 21135 8603 21201 8342 21397 8124 21527 7623 21571 7514 21615 7252 21767 7078 21920 7078 21985 7165 22137 7383 22639 7340 23031 7231 23379 7034 23684 6904 23859 6620 24077 6424 24164 5923 24295 5705 24316 4812 24316 4224 24186 3919 24033 3701 23859 2960 22595 2960 22486 2459 21506 2263 21026 2088 20481 2045 20242 2045 18847 2023 18303 2001 18128 2001 14620 2154 12703 2502 11025 2764 10023 2982 9347 3091 9108 3505 8389 3744 7909 4006 7539 4354 7147 5095 6537 6076 5796 7906 4685 9475 3835 11588 2876 12264 2636 12874 2462 14748 2222 16643 2157 18931 2135 19628 2092 21982 1765 22984 1591 23463 1547 24422 1482 26884 1482 27538 1373 28475 1264 28889 1242 29455 1242 30087 1307 31285 1525 31591 1547 32331 1743 32571 1852 33138 2026 33922 2440 34336 2745 34445 2854 34706 3966 34772 4488 34902 5251 35077 7038 35273 8171 35447 9718 35534 10284 35600 10655 36101 12812 36384 14119 36689 16407 36711 18499 36820 19937 36820 21026 36842 21723 36842 25231 36733 25776 36689 26212 36580 26757 36493 27410 36166 28456 33639 32683 
2	exclude	22766 33075 22984 32879 23158 32596 23289 32444 23550 32051 23834 31833 24052 31746 24596 31572 25185 31332 25402 31223 25838 31071 25925 31071 25969 31049 26492 30962 26949 30962 27015 30940 27995 30940 28344 30853 28518 30831 28540 30788 28562 30788 28584 30744 28649 30700 28693 30635 28758 30613 28823 30526 28823 30504 28867 30483 28845 30461 28823 30265 28780 30112 28605 29829 28584 29829 28518 29742 28475 29742 28191 29241 28104 28936 28083 28761 28083 26975 27974 26473 27952 26125 27865 25602 27669 24861 27538 24687 27494 24687 27494 24730 27058 24796 26427 24861 26383 24883 25991 24905 25555 24905 25490 24817 25206 24316 25097 23946 25054 23902 24923 23641 24727 23140 24640 22987 24640 22922 24509 22551 24509 22486 24269 21963 24073 21462 24008 21179 23986 20961 23877 20503 23747 19632 23725 19370 23659 19065 23638 18651 23572 18150 23463 17649 23420 17191 23245 16080 23136 15143 23093 14620 23027 14315 23006 13988 22940 13640 22875 13465 22526 13182 22330 13117 22308 13095 21873 13095 21589 13204 21023 13531 20958 13640 20849 13749 20805 14119 20783 14642 20783 15819 20849 16146 20914 16342 21001 16756 21154 17344 21328 17867 21633 19632 21720 19959 21720 20176 21851 20503 21938 20852 22200 21615 22483 22595 22548 23140 22657 23532 22701 23793 22853 24207 22919 24556 23006 25035 23180 26256 23180 27846 23158 27933 23071 28086 22461 28282 22308 28282 22003 28325 19825 28478 18931 28587 17711 28783 17123 28914 17014 28914 16360 27933 16208 27737 16229 26909 16273 26430 16317 26364 16317 25602 16229 24861 16142 24534 15924 23881 15706 23488 14944 23009 14617 23053 14486 23096 14421 23162 14159 23314 13811 23488 13571 23641 13397 23684 13375 23728 13157 23902 12896 24316 12896 24665 12961 24992 13223 25449 13331 25733 13484 26059 13767 26931 13811 27258 13963 28064 14029 28543 14029 28587 14007 28587 13942 28674 13833 28739 13811 28783 13745 28805 13658 28914 13528 28979 13331 28979 12482 28696 11763 28260 11458 27389 11370 26931 11370 26582 11327 26321 11327 26168 11262 25907 11218 25536 11109 24948 10891 24120 10782 23815 10564 23510 10434 23358 10063 23162 9780 23118 9083 23074 8908 23074 8690 23118 8603 23140 8560 23205 8429 23292 8037 23641 7841 23750 7187 23989 6860 24077 6555 24098 6468 24142 6076 24207 5270 24207 5226 24229 5226 24251 5073 24403 4703 24861 4572 25123 4572 25994 4812 27062 15554 33903 19432 34143 23311 34187 27581 34187 22766 33075 
#EOF
