# Supplementary material for: Data-Driven Discovery of Immune Contexture Biomarkers
Source: Front Oncol. 2018 Dec 18;8:627. doi: 10.3389/fonc.2018.00627 (PMC6305402; doi:10.3389/fonc.2018.00627)
Supplement: Data Sheet 3.zip — The MSI/MSS dataset used for the identification and assessment of discriminatory features (sections 3.2, 3.3, and 3.4) is provided as a collection of text files describing regions, markers, and metadata (part 1/3). [file Data_Sheet_3.zip › MSIMSSDataset/16-003160_3428_RITA [5 channels]_ROI.txt]

barcode_target	16-003160_3428_RITA [5 channels]
barcode_origin	0
workflow_target	0
workflow_target_version	0
workflow_origin	0
workflow_origin_version	0
iH	0
iW	0
user	tbd

0	tissue	30545 8386 30616 8386 30640 8398 31083 8398 31107 8386 31215 8386 31215 8362 31262 8326 31334 8326 31358 8314 31370 8290 31442 8278 31514 8242 31538 8242 31550 8218 31837 7991 31837 7967 31896 7931 31908 7859 31944 7859 31944 7668 31968 7632 31980 7285 32004 7165 32004 6842 31980 6819 31980 6807 31968 6807 31968 6783 31896 6603 31873 6603 31837 6567 31825 6519 31801 6519 31801 6496 31765 6460 31753 6460 31753 6340 31729 6316 31729 6268 31621 5993 31621 5957 31585 5921 31573 5850 31550 5850 31550 5838 31538 5838 31538 5814 31514 5802 31466 5646 31466 5598 31442 5598 31394 5359 31370 5359 31334 5275 31322 5275 31298 5251 31286 5108 31262 5096 31262 5036 31215 4952 31215 4928 31155 4916 31107 4857 31035 4821 30796 4629 30784 4593 30760 4593 30748 4569 30724 4558 30712 4534 30712 4498 30688 4498 30676 4450 30652 4450 30604 4390 30581 4390 30497 4246 30473 4246 30473 4235 30461 4235 30461 4199 30437 4199 30425 4127 30401 4103 30389 4103 30365 4067 30317 3912 30281 3876 30281 3852 30258 3852 30258 3804 30246 3768 30222 3744 30210 3744 30210 3696 30174 3660 30150 3660 30078 3624 29887 3589 29863 3565 29743 3529 29743 3517 29719 3517 29564 3445 29504 3445 29313 3409 29193 3409 29157 3385 28930 3385 28930 3373 28858 3373 28858 3349 28834 3349 28643 3230 28499 3062 28475 3050 28475 3014 28463 2990 28439 2978 28427 2919 28296 2632 28284 2632 28284 2596 28188 2512 28176 2476 28080 2380 28032 2368 28032 2344 28009 2344 27997 2332 27997 2309 27937 2309 27937 2297 27817 2297 27781 2273 27686 2273 27566 2332 27494 2380 27470 2380 27422 2476 27398 2488 27327 2620 27327 2667 27291 2703 27219 2703 27207 2667 27183 2667 27171 2632 27040 2440 27040 2416 26884 2225 26752 2153 26752 2129 26609 2129 26573 2117 26561 2093 26501 2057 26501 2045 26418 1986 26358 1914 26274 1914 26274 1938 26250 1950 26035 1950 25807 1866 25748 1830 25700 1830 25604 1770 25484 1722 25449 1698 25377 1686 25341 1663 25161 1663 25102 1698 25030 1722 24886 1722 24779 1663 24587 1627 24420 1543 24276 1435 24264 1435 24264 1411 24240 1411 24204 1375 24061 1375 23905 1304 23905 1292 23869 1292 23834 1232 23702 1220 23582 1196 23523 1160 23128 1160 23104 1184 23056 1196 23056 1220 22817 1292 22458 1292 22458 1268 22195 1268 22171 1256 22063 1256 22015 1292 21872 1292 21800 1340 21764 1340 21620 1375 21585 1399 21166 1411 21154 1435 21058 1435 20903 1507 20879 1507 20807 1555 20687 1555 20628 1591 19718 1591 19682 1615 19623 1615 19623 1627 19336 1627 19084 1591 19072 1579 19072 1555 19013 1471 18977 1375 18965 1304 18929 1256 18785 1124 18690 1124 18642 1112 18642 1088 18606 1088 18606 1076 18498 1040 18474 1040 18474 1017 18462 1017 18438 981 18295 981 18295 1017 18115 1017 17972 1005 17960 981 17900 981 17613 897 17218 897 17122 945 17110 969 16979 981 16787 1017 16716 1017 16656 1040 16548 1040 16476 1076 16393 1148 16249 1160 16249 1184 16189 1184 16177 1220 16153 1232 15998 1232 15830 1304 15818 1328 15795 1328 15795 1340 15759 1363 15651 1519 15639 1698 15543 1938 15460 1974 15352 1974 15184 1950 15101 1902 14969 1866 14826 1806 14706 1734 14634 1722 14096 1722 14036 1794 14024 1842 14000 1878 13988 1938 13964 1938 13892 1974 13857 1974 13737 1914 13569 1902 13522 1878 13486 1878 13414 1914 13390 1950 13354 2045 13270 2309 12995 2309 12983 2297 12840 2273 12672 2273 12624 2297 12565 2309 12313 2309 12266 2332 11990 2332 11799 2368 11512 2524 11488 2524 11488 2560 11440 2620 11440 2871 11416 2943 11404 2955 10914 2955 10627 2943 10555 2919 10519 2919 10375 2883 10351 2907 10244 2943 10172 2943 10100 2978 10028 2990 10016 3014 9981 3014 9981 3026 9550 3026 9478 2990 9418 2990 9406 3014 9311 3050 9227 3170 9191 3206 9167 3266 8772 3266 8772 3277 8653 3313 8617 3337 8557 3481 8545 3493 8521 3493 8509 3517 8294 3589 8150 3660 8043 3660 7971 3624 7911 3565 7767 3493 7720 3457 7648 3457 7516 3565 7433 3696 7433 3852 7468 3923 7480 3983 7504 3995 7504 4031 7433 4127 7409 4139 7361 4211 7361 4235 7337 4246 7337 4282 7361 4354 7361 4605 7265 4605 7014 4534 6691 4534 6679 4593 6643 4593 6547 4665 6499 4713 6464 4773 6404 4809 6356 4916 6260 5000 6248 5024 6033 5024 5853 5096 5794 5168 5710 5215 5495 5287 5399 5287 5387 5311 5267 5323 5219 5347 5184 5347 5160 5383 5112 5383 5040 5419 4896 5455 4861 5491 4837 5491 4825 5527 4801 5527 4657 5670 4621 5766 4538 5850 4514 5885 4478 5957 4466 6017 4430 6053 4370 6161 4322 6208 4250 6232 4226 6268 4155 6268 4119 6304 4107 6340 4083 6340 4083 6352 3975 6412 3832 6531 3832 6567 3784 6639 3748 6735 3724 6747 3712 6854 3652 7034 3640 7094 3640 7177 3616 7309 3616 7704 3569 7955 3545 8027 3545 8110 3329 8637 3281 8792 3258 8888 3246 9103 3222 9187 3222 9319 3246 9402 3258 9546 3329 9714 3365 9725 3425 9833 3473 10013 3473 10108 3497 10156 3497 10300 3545 10407 3616 10683 3688 10802 3760 10970 3832 11005 3892 11005 4011 11041 4334 11053 4370 11089 4789 11149 5088 11221 5507 11233 5578 11197 5818 11161 6332 11161 6464 11293 6499 11305 6511 11340 6607 11400 6691 11484 6894 11783 6978 11963 7038 11998 7157 12154 7229 12214 7337 12429 7409 12549 7468 12609 7504 12680 7552 12728 7732 13003 7767 13123 7827 13255 7827 13518 7732 13554 7624 13613 7576 13613 7576 13697 7552 13865 7540 14056 7516 14164 7516 14558 7552 14762 7684 14953 7791 15264 7899 15456 7971 15527 8019 15599 8043 15659 8198 15779 8258 15850 8366 15922 8485 15982 8581 16054 8904 16233 9059 16413 9155 16425 9275 16484 9406 16532 9490 16592 9741 16700 9813 16700 10304 16772 10387 16772 10387 16879 10411 16963 10423 17178 10423 17705 10459 17944 10531 18088 10603 18195 10698 18267 10842 18411 10926 18530 11021 18602 11141 18662 11273 18674 11560 18745 12373 18745 12517 18769 12636 18769 12744 18781 13019 18841 13199 18913 13665 19128 13880 19272 14215 19427 15005 19918 15137 19966 15208 20061 15866 20456 16010 20528 16070 20576 16141 20707 16189 20827 16285 20971 16333 21114 16429 21282 16644 21497 16871 21617 17087 21676 17362 21724 17816 21820 17936 21856 18115 21940 18283 22071 18331 22119 18462 22191 18546 22286 18606 22334 18797 22717 18797 22932 18761 23255 18713 23447 18713 23925 18725 23973 18761 24069 18821 24141 18833 24189 18905 24260 18977 24356 19120 24583 19216 24679 19371 24942 19395 25038 19431 25074 19443 25146 19479 25253 19539 25337 19659 25612 19910 25588 20017 25469 20017 25409 20113 25253 20233 24906 20257 24763 20328 24476 20340 24224 20364 24141 20436 24045 20556 23997 20771 23866 21166 23854 21405 23866 21764 23901 21908 23925 22458 23925 22494 23901 22554 23746 22697 23160 22769 22944 22853 22789 22960 22681 23200 22621 23666 22550 23881 22466 23917 22466 23977 22406 24025 22394 24121 22322 24312 22215 24384 22155 24551 21975 24599 21868 24731 21688 24922 21569 25054 21461 25269 21222 25281 21150 25413 20791 25413 20564 25233 20420 25018 20205 24946 20145 24886 20145 24886 20109 24779 20073 23953 20073 23953 19894 23977 19750 24121 19571 24240 19463 24336 19356 24491 18985 24599 18769 24695 18638 24767 18518 24803 18422 24850 18279 24922 17729 24922 17286 24946 17095 24994 16891 25066 16700 25137 16568 25484 16353 25532 16281 25592 16102 25712 15838 25843 15743 25915 15671 25999 15671 26250 15910 26609 16102 26717 16090 26776 16066 27243 16066 27386 16054 28870 15731 29049 15707 29815 15563 30006 15563 31047 15085 31107 15025 31227 14834 31250 14762 31334 14654 31430 14379 31573 14092 31729 13554 31729 12656 31753 11998 31645 11508 31609 11448 31502 11376 31286 11269 31071 11197 30868 11017 30832 10970 30784 10790 30784 10108 30748 9821 30688 9714 30509 9642 30425 9534 30425 9462 30760 9367 30796 9367 30796 9223 30688 9032 30533 8936 30365 8816 30329 8780 30329 8469 30281 8398 30545 8386 
1	tumor	3567 5212 3632 5212 3890 5276 3922 5309 4277 5454 4552 5583 4665 5615 4794 5631 4874 5664 4971 5728 5826 6051 5842 6067 5891 6067 6181 6180 6891 6503 7795 6648 8602 6600 8634 6583 8844 6567 8876 6551 10086 6374 10490 6374 10619 6325 11087 6277 11329 6228 11506 6212 12265 6099 12700 6099 13217 6148 13249 6180 13249 6470 13281 6825 13313 6922 13410 7100 13636 7374 14120 7713 14185 7729 14185 7745 14798 8003 14814 8019 16137 8019 16670 8068 17702 8407 17993 8536 18025 8536 18138 8584 18283 8665 18574 8762 18574 8794 19364 9149 20203 9665 20381 9794 20397 9794 20607 10278 20897 10795 21204 10843 21430 10843 21656 10892 21817 11005 21978 11166 21994 11247 22172 11666 22172 12312 22027 13651 22027 14167 22107 14393 22156 14490 22220 14522 22349 14538 23092 14538 23511 14571 23640 14603 23898 14635 24253 14651 24883 14716 25641 14845 26012 15006 26286 15168 26480 15700 26867 16378 26996 16571 27109 16813 27271 17362 27432 18734 27448 19089 27448 19621 27400 20057 27255 20492 27109 20702 26754 21138 25835 22058 25173 22606 24754 23090 24366 23703 24060 24139 23318 24833 23027 25043 22608 25269 22156 25446 20381 25737 20139 25753 19816 25817 19429 25817 18283 25494 16540 24220 15653 23687 11119 21396 9763 20799 9118 20428 7811 19347 6811 18088 5794 16636 3567 13828 2970 12876 2551 11989 2067 10521 1583 7519 1583 6745 1744 6132 1938 5728 2293 5212 2615 4776 2970 4341 3293 4002 3567 5212 
#EOF
