# Supplementary material for: Data-Driven Discovery of Immune Contexture Biomarkers
Source: Front Oncol. 2018 Dec 18;8:627. doi: 10.3389/fonc.2018.00627 (PMC6305402; doi:10.3389/fonc.2018.00627)
Supplement: Data Sheet 3.zip — The MSI/MSS dataset used for the identification and assessment of discriminatory features (sections 3.2, 3.3, and 3.4) is provided as a collection of text files describing regions, markers, and metadata (part 1/3). [file Data_Sheet_3.zip › MSIMSSDataset/16-003161_3445_RITA [5 channels]_ROI.txt]

barcode_target	16-003161_3445_RITA [5 channels]
barcode_origin	0
workflow_target	0
workflow_target_version	0
workflow_origin	0
workflow_origin_version	0
iH	0
iW	0
user	tbd

0	tissue	15289 2135 15109 2135 15014 2159 14415 2159 14091 2207 14091 2231 13984 2267 13840 2267 13720 2279 13696 2303 13648 2315 13469 2447 13445 2447 13445 2459 13361 2530 13361 2554 13301 2566 12822 2806 12786 2806 12786 2818 12654 2914 12642 2950 12619 2950 12619 2962 12571 2998 12547 2998 12547 3021 12535 3021 12499 3093 12463 3141 12463 3201 12439 3213 12403 3309 12403 3345 12391 3357 12367 3357 12355 3500 12355 3704 12331 3716 12331 3788 12295 3956 12283 4075 12283 4866 12367 5141 12391 5153 12439 5249 12463 5249 12475 5321 12511 5333 12511 5369 12583 5476 12607 5476 12607 5512 12642 5620 12642 5824 12619 5860 12571 6075 12571 6123 11684 6123 11541 6111 11529 6087 11433 6087 11421 6075 11385 6075 11361 6051 11217 6051 11217 6087 11205 6087 11205 6111 11181 6111 11181 6159 11098 6159 11098 6147 10607 6111 10571 6087 10355 6075 10307 6051 10283 6051 10271 6039 10271 6015 10247 6015 10176 5979 10140 5979 10140 5967 10128 5967 10128 5943 10068 5908 10020 5896 9888 5788 9673 5680 9673 5656 9637 5644 9625 5620 9529 5572 9421 5536 9409 5512 8834 5512 8834 5536 8906 5536 8810 5536 8810 5548 8667 5548 8667 5572 8451 5620 8415 5644 8248 5656 8200 5692 8176 5692 8164 5716 8128 5716 7960 5764 7912 5764 7912 5788 7816 5836 7816 5860 7804 5872 7781 5872 7553 6051 7409 6219 7409 6231 7385 6255 7373 6255 7349 6291 7349 6327 7313 6351 7302 6422 7278 6458 7266 6566 7194 6854 7194 7189 7206 7213 7206 7656 7194 7680 7158 7680 7158 7692 7134 7692 7134 7728 7122 7728 7122 7836 7098 7895 7098 8003 7086 8015 7026 8195 7026 8267 6978 8327 6978 8338 6954 8362 6942 8362 6906 8434 6870 8470 6870 8542 6846 8542 6834 8614 6811 8614 6775 8698 6727 8758 6727 8806 6703 8806 6667 8877 6667 8901 6631 8913 6631 8937 6595 8985 6583 8985 6511 9081 6439 9153 6415 9165 6344 9297 6296 9440 6272 9440 6224 9692 6224 9740 6200 9764 6200 10063 6188 10135 6152 10207 6128 10207 6116 10302 6092 10302 6092 10314 6056 10314 6056 10338 6020 10386 6008 10422 5912 10590 5912 10638 5864 10734 5841 10734 5805 10841 5793 10949 5757 11069 5721 11093 5649 11272 5625 11356 5625 11428 5613 11428 5577 11524 5553 11560 5517 11644 5505 11704 5481 11704 5481 11716 5469 11716 5433 11823 5326 11967 5302 12075 5266 12111 5266 12242 5254 12254 5254 12314 5230 12350 5230 12494 5218 12566 5194 12602 5182 12709 5158 12769 5086 12853 5074 12913 5038 12961 5038 12985 4978 13057 4930 13165 4895 13200 4895 13236 4871 13248 4835 13248 4823 13272 4751 13284 4751 13308 4691 13320 4679 13344 4655 13356 4643 13392 4619 13392 4619 13416 4571 13428 4547 13524 4475 13596 4463 13632 4368 13715 4356 13739 4332 13739 4332 13751 4296 13751 4284 13775 4224 13787 4188 13811 4176 13847 4116 13883 4068 13883 4032 13895 3960 13955 3936 13955 3757 14075 3649 14170 3637 14206 3601 14218 3565 14254 3565 14278 3505 14278 3457 14350 3434 14362 3422 14386 3422 14422 3386 14434 3314 14494 3278 14506 3278 14530 3218 14542 3134 14614 3026 14673 3026 14709 2990 14745 2990 15105 3038 15152 3038 15188 3062 15188 3062 15224 3170 15284 3170 15296 3278 15368 3314 15404 3326 15476 3350 15512 3350 15536 3386 15584 3422 15679 3422 15727 3493 15859 3529 15871 3577 15943 3781 16086 3793 16122 3925 16290 4044 16482 4080 16589 4104 16589 4104 16613 4152 16685 4284 16949 4284 16973 4332 17116 4404 17272 4475 17404 4535 17476 4535 17524 4547 17524 4547 17559 4583 17667 4619 17739 4727 17907 4787 17979 4799 18050 4823 18062 4823 18122 4835 18122 4859 18158 4871 18206 5002 18410 5014 18446 5050 18446 5086 18470 5122 18517 5290 18685 5302 18721 5374 18841 5481 19008 5541 19056 5541 19080 5589 19116 5649 19128 5649 19164 5757 19200 5936 19344 6020 19440 6080 19452 6128 19487 6224 19595 6260 19595 6308 19655 6367 19667 6403 19703 6451 19727 6523 19739 6655 19739 6703 19775 6739 19775 6918 19835 6942 19847 6954 19883 6990 19883 7026 19919 7134 19978 7313 20062 7421 20098 7493 20134 7529 20134 7601 20170 7661 20206 7709 20302 7745 20338 7745 20386 7840 20529 7852 20589 7888 20637 7984 20673 8092 20733 8128 20733 8343 20877 8343 20889 8487 20960 8583 20996 8631 21032 8691 21032 8834 21092 8870 21092 8978 21128 9158 21164 9313 21212 9421 21272 9625 21284 9709 21308 9912 21380 10020 21427 10068 21427 10104 21451 10200 21463 10319 21523 10391 21523 10391 21535 10427 21535 10487 21571 10631 21607 10714 21607 10858 21643 10882 21667 11062 21679 11170 21715 11205 21739 11361 21775 11385 21823 11577 21894 11792 21990 11960 22026 12223 22110 12427 22110 12463 22134 12511 22146 12607 22146 12750 22206 12762 22242 12822 22254 12834 22278 12966 22314 13289 22457 13804 22577 14079 22709 14439 22864 14487 22924 14547 22960 14642 22996 14690 23032 14942 23176 15038 23212 15085 23248 15217 23320 15469 23427 15648 23547 15732 23619 16127 23834 16199 23834 16295 23870 16510 23930 16762 23942 16906 23966 17157 23966 17229 24014 17947 24074 17959 24086 19313 24086 19325 24074 19349 24074 19432 24002 19816 23822 20211 23727 20295 23727 20295 23691 20319 23679 20390 23583 20498 23511 20594 23391 20642 23367 20702 23355 20714 23332 20822 23296 21468 23152 21744 23080 21851 23068 22043 22924 22139 22864 22354 22793 22426 22793 22474 22757 22678 22745 23085 22577 23157 22565 23253 22397 23576 22182 23612 22146 23660 22134 23732 22134 23875 22074 24450 22002 24630 22002 24737 21990 24953 21954 25025 21954 25097 21918 25121 21918 25815 21607 25887 21559 25911 21559 25923 21499 26019 21451 26055 21356 26103 21272 26210 21164 26282 21068 26354 20996 26414 20984 26546 20984 26630 20996 26737 21056 26941 21056 27168 21020 27264 20996 27264 20948 27276 20948 27300 20913 27456 20781 27600 20709 27600 20673 27671 20493 27923 20374 28055 20338 28342 20302 28390 20278 28737 20194 28749 20158 28845 20050 29096 19811 29204 19595 29276 19475 29348 19308 29539 19044 29707 18841 29959 18625 30102 18434 30138 18362 30150 18326 30150 18158 30174 18122 30174 17691 30150 17655 30150 17164 30186 16757 30222 16625 30438 16182 30462 16110 30509 16051 30545 15943 30581 15787 30653 15572 30677 15368 30677 15212 30713 15140 30725 15045 30725 13787 30689 13667 30677 13428 30641 13272 30569 13069 30569 13033 30545 13021 30545 12949 30498 12889 30390 12638 30282 12482 30210 12254 30174 12183 30174 12135 30138 12135 30030 12075 29935 12075 29815 12039 29707 11967 29599 11859 29575 11847 29563 11787 29348 11716 29216 11716 29204 11668 29144 11608 29037 11428 28953 11308 28917 11284 28737 11105 28677 11069 28677 11033 28342 11033 28246 10961 28067 10877 27947 10734 27875 10602 27851 10494 27635 10159 27528 10027 27444 9979 27300 9799 27192 9704 27132 9620 26977 9476 26905 9332 26833 9237 26701 8949 26653 8865 26594 8806 26546 8722 26522 8650 26462 8578 26390 8446 26127 8159 26031 8075 25911 7931 25839 7871 25767 7728 25731 7584 25707 7548 25671 7536 25624 7476 25564 7357 25528 7261 25420 7105 25372 6973 25228 6889 25133 6854 25013 6830 24845 6830 24582 6746 24234 6650 24163 6638 24115 6614 24091 6614 24079 6578 24019 6578 23935 6542 23791 6255 23791 6195 23720 6039 23660 5967 23624 5967 23552 5896 23468 5728 23336 5548 23229 5476 23001 5261 22857 5153 22726 4997 22714 4938 22618 4866 22582 4758 22426 4650 22366 4578 22354 4542 22294 4530 22223 4470 22139 4423 21995 4387 21899 4315 21863 4255 21815 4219 21684 4183 21576 4135 21348 4063 21289 4027 20786 3884 20702 3884 20498 3860 20354 3860 20295 3932 20259 4003 20247 4063 20139 4219 20115 4279 20079 4327 20079 4351 19995 4351 19887 4327 19852 4255 19780 4219 19648 4063 19576 3932 19432 3824 19349 3740 19325 3680 19253 3680 19073 3608 18917 3524 18810 3489 18738 3453 18642 3381 18558 3345 18426 3345 18343 3309 18283 3309 18235 3285 18235 3273 18139 3249 18091 3141 18091 3057 17983 2950 17876 2878 17624 2782 17492 2782 17409 2770 17277 2734 17193 2674 16870 2530 16630 2530 16558 2519 16403 2447 16223 2387 15984 2375 15828 2351 15624 2351 15517 2303 15469 2267 15397 2231 15301 2207 15265 2207 15289 2135 
1	tumor	10356 22339 10356 22048 10275 21677 10130 21321 10130 21257 10081 21014 10081 20934 10017 20401 10000 20401 9839 19819 9807 19803 9597 19431 9483 19189 9354 18850 9257 18398 9241 18220 9241 17687 9290 17558 9451 17235 9774 16912 10065 16734 10097 16734 10210 16686 10388 16637 10436 16605 10501 16605 10679 16556 10711 16524 10840 16508 10986 16459 11050 16427 11131 16362 11325 16266 11664 15975 11680 15975 11777 15878 11858 15829 11858 15813 12100 15652 12100 15636 12278 15506 12488 15377 12585 15296 13473 14327 13667 14069 13667 14053 13893 13891 13942 13859 14781 13520 15234 13293 15557 13067 15831 12809 15928 12647 16074 12534 16429 12082 16510 11953 16623 11711 16720 11097 16784 10854 16801 10741 16817 10741 16849 10612 16865 10596 16865 10531 16897 10435 17140 9934 17140 9885 17204 9772 17204 9740 17479 9352 17479 9336 17560 9239 17624 9207 17754 9094 17964 8997 18174 8852 18206 8852 18335 8771 18690 8593 18836 8545 19272 8496 19450 8480 19853 8480 19902 8512 20209 8609 20257 8609 20273 8642 20548 8738 20548 8755 20564 8755 20596 8803 20661 8819 20855 8981 20887 9013 20887 9062 21049 9498 21146 9627 21178 9643 21436 9885 21469 9934 21792 10160 21953 10305 22002 10354 22034 10435 22082 10499 22163 10677 22212 10919 22276 11129 22292 11145 22325 11339 22551 12034 22615 12163 22696 12518 22825 12777 23019 13084 23052 13084 23132 13116 23859 13423 24053 13520 24134 13584 24182 13649 24263 13681 24392 13762 24731 14004 24958 14150 25119 14230 25313 14376 25507 14553 25798 14893 25830 14893 25927 15038 26088 15216 26201 15426 26444 15813 26751 16266 26799 16314 26847 16411 26880 16427 26912 16476 26977 16476 27380 16185 27380 15846 27445 15668 27526 15555 27655 15490 27768 15458 28123 15458 28123 15474 28317 15539 28689 15700 28753 15749 28770 15749 28753 14586 28786 14230 28818 14133 28899 13972 29028 13810 29190 13697 29286 13649 29432 13600 30126 13600 30256 13617 30579 13746 30692 13843 30191 19577 29448 20530 27720 22064 27348 22323 26815 22613 26056 22937 25733 23033 25378 23114 24602 23356 23197 23906 22793 24019 22325 24196 20742 24681 20063 24794 19207 24875 16978 24923 15977 24972 15298 24972 13909 24697 13005 24439 12342 24326 11632 24148 11389 24100 10840 24035 9580 23857 9370 23841 8918 23760 10356 22339 
#EOF
