# Supplementary material for: Data-Driven Discovery of Immune Contexture Biomarkers
Source: Front Oncol. 2018 Dec 18;8:627. doi: 10.3389/fonc.2018.00627 (PMC6305402; doi:10.3389/fonc.2018.00627)
Supplement: Data Sheet 3.zip — The MSI/MSS dataset used for the identification and assessment of discriminatory features (sections 3.2, 3.3, and 3.4) is provided as a collection of text files describing regions, markers, and metadata (part 1/3). [file Data_Sheet_3.zip › MSIMSSDataset/16-003642_MSS-MSI_gallery [5 channels]_ROI.txt]

barcode_target	16-003642_MSS-MSI_gallery [5 channels]
barcode_origin	0
workflow_target	0
workflow_target_version	0
workflow_origin	0
workflow_origin_version	0
iH	0
iW	0
user	tbd

0	tissue	24771 2932 24771 2867 24739 2835 24739 2770 24690 2673 24690 2640 24593 2640 24593 2624 24577 2624 24577 2592 24544 2592 24544 2575 24528 2575 24528 2494 24496 2494 24496 2397 24479 2397 24479 2381 24431 2381 24431 2300 24398 2300 24382 2252 24350 2252 24285 2203 24010 2203 24010 2235 23945 2235 23913 2252 23913 2284 23767 2300 23751 2333 23718 2333 23670 2381 23637 2381 23621 2494 23572 2494 23572 2575 23540 2575 23540 2640 23524 2640 23524 2689 23475 2689 23475 2721 23443 2721 23443 2737 22843 2737 22843 2770 22714 2770 22714 2883 22698 2883 22698 2916 22665 2916 22649 2932 22649 2964 22277 2964 22260 2980 22260 3013 22115 3029 22115 3061 22082 3061 21985 3126 21985 3159 21920 3159 21920 3175 21872 3175 21872 3207 21791 3207 21791 3223 21677 3223 21677 3256 21645 3272 21645 3304 21629 3304 21629 3321 21596 3321 21596 3353 21548 3369 21531 3418 21499 3418 21450 3499 21402 3515 21402 3547 21305 3564 21305 3596 21207 3612 21207 3645 21143 3645 21143 3661 21110 3693 21062 3693 21062 3742 21045 3742 21045 3758 20964 3758 20900 3807 20900 3839 20867 3839 20867 3855 20851 3855 20851 3888 20819 3888 20802 3936 20802 4033 20770 4049 20770 4082 20754 4082 20722 4147 20705 4147 20705 4228 20673 4228 20673 4244 20657 4244 20624 4276 20527 4276 20527 4292 20511 4292 20511 4325 20333 4390 20187 4390 20187 4422 20025 4422 19976 4438 19944 4471 19895 4471 19895 4487 19798 4487 19798 4519 19750 4519 19604 4568 19539 4616 19458 4616 19393 4665 19393 4681 19312 4681 19312 4762 19296 4778 19296 4811 19264 4811 19264 4957 19247 5054 19199 5070 19199 5151 19150 5151 19150 5200 19053 5216 19021 5248 19005 5248 19005 5362 18972 5394 18972 5443 18924 5507 18907 5507 18907 5783 18956 5783 18972 5945 19005 5977 19005 6042 19021 6042 19021 6657 19005 6674 19005 6900 18972 6900 18956 6949 18907 6965 18859 7062 18826 7095 18826 7111 18810 7111 18810 7192 18778 7192 18778 7532 18762 7532 18713 7710 18713 7807 18681 7824 18681 7905 18583 8164 18583 8779 18616 8779 18616 9217 18632 9330 18632 9508 18664 9508 18664 9719 18632 9767 18632 9848 18583 9913 18583 10189 18567 10205 18567 10237 18470 10286 18438 10286 18438 10302 18373 10351 18340 10399 18324 10399 18324 10448 18292 10480 18292 10529 18276 10529 18243 10593 18227 10593 18195 10642 18146 10642 18146 10674 18081 10674 18081 10691 18033 10739 17952 10739 17952 10772 17887 10788 17887 10820 17838 10869 17806 10934 17806 10966 17790 10966 17790 11015 17757 11063 17709 11079 17692 11112 17660 11128 17660 11160 17644 11177 17563 11177 17563 11209 17547 11209 17498 11258 17466 11322 17450 11322 17401 11371 17369 11371 17369 11420 17352 11452 17255 11517 17207 11565 17207 11598 17109 11598 17109 11646 17028 11646 17012 11663 16980 11663 16964 11711 16834 11760 16834 11792 16785 11808 16769 11841 16672 11906 16640 11954 16623 11954 16542 12035 16445 12035 16445 12051 16429 12051 16380 12100 16348 12100 16235 12181 16105 12229 16056 12229 16056 12246 15959 12246 15959 12278 15846 12278 15846 12197 15814 12197 15814 12084 15797 12051 15797 12003 15749 11954 15749 11906 15716 11906 15700 11889 15700 11857 15652 11857 15652 11744 15619 11744 15619 11549 15571 11549 15571 11501 15554 11501 15554 11468 15522 11468 15522 11420 15490 11403 15473 11355 15425 11355 15376 11322 15247 11274 14955 11258 14955 11160 14987 11160 14987 10788 15036 10691 15036 10593 15052 10577 15052 10108 15133 9946 15133 9913 15198 9848 15198 9719 15247 9573 15247 9460 15279 9460 15279 9427 15295 9427 15295 9314 15328 9314 15328 9168 15376 9087 15376 9038 15344 9022 15295 9022 15279 8990 15198 8990 15198 8634 15182 8601 15182 8553 15149 8553 15149 8455 15133 8455 15133 8391 15101 8391 15085 8261 14809 8261 14809 8245 14761 8245 14744 8212 14712 8212 14696 8196 14615 8196 14599 8164 14566 8164 14550 8148 14129 8148 14032 8099 13724 8099 13627 8067 13432 8067 13432 8050 13141 8050 13141 7807 13157 7726 13189 7726 13206 7645 13238 7581 13238 7402 13254 7402 13254 7354 13287 7338 13287 7192 13303 7192 13335 7143 13335 7014 13351 6965 13351 6706 13335 6609 13303 6560 13303 6479 13287 6414 13254 6414 13254 6382 13238 6366 13206 6366 13189 6333 13092 6317 13060 6285 12801 6285 12768 6269 12623 6269 12558 6236 12331 6220 12315 6171 12266 6171 12266 6139 12169 6139 11942 6090 11586 6090 11537 6123 11505 6123 11391 6188 11262 6236 11197 6236 11116 6269 11003 6269 10954 6333 10808 6431 10760 6528 10727 6560 10711 6560 10630 6706 10582 6722 10582 6755 10565 6755 10533 6819 10533 6852 10484 6852 10484 6900 10468 6900 10468 6965 10436 6965 10436 7095 10420 7192 10371 7240 10371 7289 10339 7305 10339 7354 10322 7354 10322 7386 10274 7402 10274 7435 10241 7483 10225 7548 10177 7597 10096 7759 10079 7759 10031 7807 9982 7807 9982 7824 9901 7921 9885 7921 9804 8002 9788 8050 9707 8099 9707 8148 9691 8148 9691 8196 9658 8245 9658 8391 9642 8407 9642 8974 9658 9022 9691 9038 9707 9119 9739 9136 9836 9136 9836 9168 9901 9233 9934 9233 9950 9330 9998 9379 9998 9411 10047 9460 10079 9460 10144 9557 10177 9573 10177 9605 10225 9605 10241 9654 10274 9654 10274 9719 10339 9719 10339 9751 10387 9800 10484 9816 10517 9848 10565 9848 10711 9897 10857 9897 10906 9913 11149 9913 11246 9946 11926 9946 12023 9865 12088 9865 12169 9816 12282 9800 12363 9751 12509 9703 12558 9670 12752 9670 12768 9719 12817 9751 12817 9800 12865 9816 12898 9848 12995 9848 13060 9913 13206 9962 13206 10091 13157 10108 13157 10189 13092 10253 12963 10334 12963 10383 12914 10399 12914 10496 12898 10529 12898 10691 12865 10723 12849 11128 12817 11160 12768 11160 12768 11225 12752 11225 12720 11258 12704 11355 12623 11420 12558 11517 12428 11598 12380 11695 12363 11906 12331 11954 12282 11954 12266 12003 12218 12035 12185 12132 12137 12181 12120 12391 12088 12472 12072 12570 12072 12813 12039 12829 12039 13153 12088 13315 12088 13655 12120 13703 12120 13849 11602 13849 11586 13882 11440 13882 11359 13898 10857 13898 10711 13882 10630 13849 10533 13833 10517 13784 10484 13784 10322 13655 10241 13655 10128 13590 10096 13542 10079 13542 10079 13509 10047 13493 10047 13315 9950 13120 9934 13056 9934 12877 9901 12861 9901 12246 9853 12100 9853 11938 9804 11760 9804 11452 9853 11274 9853 11177 9804 11177 9788 11160 9788 10091 9804 10059 9804 9946 9707 9946 9707 9913 9691 9913 9691 9865 9658 9865 9658 9184 9593 9087 9593 8990 9545 8893 9513 8893 9513 8844 9464 8828 9448 8731 9318 8504 9221 8439 9156 8358 9059 8293 9010 8293 8962 8261 8784 8261 8735 8245 7698 8245 7650 8212 7034 8212 6856 8293 6807 8293 6645 8407 6257 8601 6224 8634 6176 8650 5981 8779 5884 8779 5819 8796 5738 8876 5576 8974 5479 9087 5398 9217 5382 9265 5285 9411 5236 9460 5188 9605 5188 9719 5155 9751 5155 9816 5090 9913 5042 10091 5042 10156 5009 10205 4993 10205 4993 10351 4961 10351 4945 10480 4896 10545 4896 10626 4864 10691 4864 10788 4847 10836 4799 10869 4799 10885 4572 10885 4556 10836 4524 10820 4378 10820 4329 10772 4329 10691 4313 10642 4264 10577 4264 10545 4167 10431 4086 10399 3940 10383 3892 10351 3066 10351 3050 10383 2904 10480 2855 10480 2855 10496 2823 10529 2774 10545 2774 10577 2758 10593 2726 10593 2726 10626 2709 10626 2709 10739 2677 10739 2677 10772 2661 10788 2661 10869 2628 10869 2580 10982 2531 11031 2466 11128 2369 11209 2321 11225 2272 11274 2223 11274 2175 11322 2094 11452 2078 11663 2029 11744 2029 12278 1997 12278 1980 12327 1948 12327 1932 12732 1899 12813 1899 12975 1883 13056 1883 13558 1851 13687 1851 14222 1899 14287 1899 14319 1948 14384 1948 14416 1980 14481 1997 14481 2045 14578 2126 14611 2240 14627 2272 14659 2515 14659 2580 14675 2612 14708 2628 14756 2628 14821 2661 14870 2677 15161 2661 15161 2661 15307 2628 15339 2628 15858 2580 15906 2531 16004 2531 16068 2515 16117 2466 16149 2466 16198 2418 16198 2385 16214 2385 16311 2321 16311 2321 16392 2288 16441 2288 16603 2369 16700 2385 16781 2418 16797 2483 16927 2483 17121 2515 17137 2515 17170 2531 17186 2531 17235 2564 17332 2564 17429 2612 17510 2628 17575 2628 17704 2709 17769 2774 17899 2807 17899 2807 17915 2823 17915 2823 17964 2871 17964 2904 18012 2952 18045 3001 18045 3017 18093 3098 18142 3163 18158 3244 18239 3292 18336 3292 18498 3309 18498 3357 18595 3357 18692 3390 18773 3390 18822 3438 18838 3454 18935 3487 18968 3503 19016 3681 19211 3746 19357 3778 19373 3778 20620 3795 20782 3827 20831 3827 20912 3843 20960 3876 20960 3892 21009 3892 21074 4021 21171 4038 21252 4070 21300 4086 21300 4119 21349 4281 21511 4281 21835 4313 21981 4362 22094 4362 22143 4410 22175 4459 22240 4621 22386 4653 22386 4669 22434 4750 22564 4799 22677 4815 22758 4847 22774 4896 22904 4945 22969 4961 23017 4993 23050 5009 23115 5090 23244 5090 23341 5139 23503 5155 23633 5236 23730 5333 23795 5350 23860 5382 23908 5431 23924 5431 24119 5495 24200 5593 24297 5625 24313 5625 24394 5674 24459 5674 24589 5690 24702 5738 24832 5738 24896 5819 24977 5819 25091 5868 25123 6014 25317 6079 25366 6079 25431 6160 25512 6176 25577 6273 25706 6354 25771 6402 25868 6597 25965 6597 25998 6613 25998 6613 26014 6662 26063 6743 26111 6791 26208 6888 26289 6905 26354 6937 26387 6953 26435 7050 26484 7196 26646 7277 26694 7520 26694 7553 26727 7617 26743 7715 26824 7893 26937 7958 27034 8006 27164 8038 27164 8038 27358 8087 27504 8136 27553 8152 27601 8330 27812 8330 28006 8346 28087 8395 28184 8395 28233 8427 28233 8443 28249 8476 28298 8476 28346 8589 28427 8767 28589 8929 28816 8929 28832 8978 28881 9253 29011 9399 29027 9464 29075 9593 29124 9691 29205 9885 29302 9950 29318 10031 29399 10128 29416 10322 29513 10387 29561 10663 29837 10727 29853 10922 29999 10970 30080 11100 30144 11456 30371 11505 30387 11537 30420 11537 30436 11602 30485 11602 30517 11651 30614 11732 30679 11796 30760 11845 30776 11926 30857 11975 30873 12218 30873 12234 30906 12623 31116 12817 31197 12898 31214 12946 31246 12963 31294 13108 31392 13287 31456 13432 31586 13578 31683 13643 31780 13724 31797 13740 31829 13837 31878 14032 32007 14161 32072 14242 32137 14307 32072 14307 32040 14420 32040 14420 32072 14453 32072 14453 32088 14501 32088 14518 32121 14550 32121 14550 32137 14566 32137 14566 32169 14615 32169 14615 32185 14842 32185 14858 32218 14890 32234 14987 32234 15004 32266 15085 32266 15085 32283 15101 32283 15133 32315 15441 32315 15441 32331 15473 32331 15473 32364 15522 32364 15522 32380 15668 32380 15668 32428 15749 32428 15765 32461 15797 32477 15797 32509 15911 32526 15911 32558 15943 32558 15943 32574 16008 32574 16040 32607 16089 32607 16089 32623 16235 32623 16235 32655 16494 32655 16542 32671 16542 32704 16721 32704 16721 32720 16818 32720 16915 32769 16980 32769 17061 32801 17109 32801 17126 32817 17935 32801 17935 32817 17984 32850 18081 32850 18081 32882 18146 32882 18389 33028 18535 33076 18664 33092 18664 33125 18778 33125 18875 33190 19005 33222 19345 33222 19442 33238 19701 33319 20479 33319 20576 33287 20867 33287 20900 33271 20900 33238 20948 33238 20997 33190 21062 33173 21110 33092 21191 33076 21191 33044 21256 32995 21353 32979 21434 32833 21499 32785 21499 32752 21531 32752 21645 32558 21645 32509 21726 32493 21839 32364 21888 32364 21888 32299 21920 32299 21936 32266 21936 32169 22066 32169 22131 32153 22131 32121 22228 32121 22228 32153 22260 32153 22277 32202 22309 32218 22309 32185 22358 32185 22358 32169 22455 32169 22455 32185 22568 32185 22568 32218 22600 32218 22617 32315 22665 32315 22665 32331 22698 32331 22698 32380 22762 32412 22762 32428 22795 32428 22795 32461 22843 32461 22843 32477 22860 32477 22860 32509 22892 32509 22892 32526 22908 32526 22908 32558 22941 32558 22941 32574 22989 32574 22989 32607 23005 32607 23005 32623 23038 32623 23038 32655 23054 32655 23054 32704 23086 32704 23086 32752 23103 32769 23232 32769 23232 32817 23248 32817 23281 32850 23297 32850 23297 32866 23329 32866 23378 32914 23394 32914 23394 32947 23427 32947 23427 32963 23443 32963 23443 32995 23491 32995 23491 33011 23524 33011 23540 33060 23702 33060 23702 33092 23751 33109 23751 33141 23767 33141 23767 33157 23815 33157 23815 33206 23848 33238 23896 33254 23896 33287 23961 33287 24042 33335 24042 33352 24107 33352 24107 33433 24155 33433 24236 33497 25419 33465 25710 33271 25808 33271 25889 33190 26132 33190 26180 33173 26294 33092 26439 33092 27104 32979 27492 32930 27589 32930 27638 32898 27930 32882 28189 32850 28432 32850 28432 32801 28480 32801 28480 32769 28513 32769 28513 32671 28578 32671 28578 32655 28723 32655 28756 32671 28772 32704 28869 32720 28869 32769 28901 32769 28950 32801 28950 32817 28999 32817 28999 32833 29485 32801 29938 32801 29971 32833 30068 32833 30262 32930 30764 32995 31185 33076 31428 33092 31623 33125 31947 33125 32044 33141 32530 33319 32870 33319 32967 33335 33761 33335 33907 33319 34036 33271 34198 33271 34198 33254 34295 33254 34344 33238 34344 33206 34376 33206 34376 33157 34425 33141 34441 33092 34474 33092 34474 33060 34571 32947 34571 32914 34619 32898 34684 32769 35008 32752 35024 32720 35348 32655 35348 32607 35494 32558 35510 32526 35559 32509 35559 32477 35607 32477 35737 32412 35737 32380 36045 32315 36191 32315 36223 32283 36466 32315 36952 32121 37648 31926 37778 31926 37972 31845 38167 31797 38361 31797 38669 31683 39009 31537 39333 31359 39446 31311 39527 31294 39722 31149 40110 30971 40353 30922 40823 30760 40937 30630 41018 30614 41018 30582 41066 30533 41228 30436 41471 30323 41649 30193 41763 30144 41892 30128 42006 30080 42249 29934 42492 29837 42589 29756 42637 29739 42686 29691 43172 29351 43350 29270 43642 29108 43706 29059 43836 29027 43998 28913 44225 28816 44435 28670 44484 28541 44614 28330 44743 28152 45018 28152 45018 28136 45051 28136 45067 28103 45310 28103 45310 28087 45391 28087 45391 28039 45440 28039 45440 28006 45488 27958 45488 27942 45504 27942 45504 27909 45537 27909 45553 27893 45553 27844 45585 27844 45585 27796 45602 27763 45602 27601 45634 27569 45634 27310 45731 27261 45747 27229 45747 27164 45634 27083 45634 27034 45537 26775 45359 26484 45310 26435 45245 26403 45148 26387 44856 26387 44824 26306 44662 26111 44095 25674 43885 25609 43836 25609 43836 25577 43755 25528 43690 25382 43642 25366 43609 25334 43609 25317 43561 25317 43447 25236 43269 25172 43221 25139 43123 25123 42735 24929 42443 24799 42232 24734 42200 24686 42184 24686 42151 24605 42135 24459 42087 24248 42006 24054 41860 23795 41844 23681 41746 23406 41665 23050 41649 22920 41601 22774 41601 22612 41520 22418 41471 22191 41374 21997 41228 21883 41163 21802 41082 21738 41018 21560 40775 21057 40677 20717 40677 20053 40580 19713 40434 19405 40402 19276 40353 19162 40256 19081 40208 19016 40159 18887 40062 18773 39949 18482 39819 18255 39738 18190 39722 18109 39689 18093 39625 17964 39544 17899 39527 17802 39430 17607 39333 17510 39139 17170 39058 16992 38944 16684 38863 16554 38815 16506 38766 16490 38555 16214 38183 15825 38167 15744 38070 15647 37924 15534 37794 15501 37681 15356 37535 15210 37405 15145 37389 15113 37341 15097 37211 15016 36968 14967 36903 14967 36806 14918 36320 14578 36045 14481 35948 14465 35948 14432 35753 14270 35688 14173 35640 14141 35300 14173 35073 14173 35073 14189 34879 14238 34862 14270 34247 14270 34231 14238 33955 14238 33907 14222 33907 14189 33858 14189 33842 13995 33793 13995 33793 13930 33761 13930 33745 13882 33712 13882 33696 13801 33275 13801 33210 13784 33113 13396 33064 13347 33016 13347 32983 13299 32789 13201 32190 12861 32157 12861 32157 12829 32092 12813 31995 12764 31850 12634 31850 12618 31817 12618 31234 12084 30959 11954 30797 11938 30554 11857 30376 11711 30165 11598 29971 11501 29825 11452 29485 11306 29452 11258 29436 11160 29355 11160 29339 11079 29290 10982 29096 10723 28950 10480 28901 10480 28853 10448 28772 10431 28772 10399 28723 10383 28513 10156 28367 10043 28221 9962 28124 9962 27994 9816 27654 9573 27589 9508 27346 9379 27249 9362 27249 9330 27201 9314 27152 9233 27120 9217 27104 9168 27055 9168 27055 9136 27023 9119 27023 9087 26974 8990 26780 8779 26763 8779 26763 8634 26731 8634 26731 8601 26666 8585 26585 8407 26585 8212 26682 8018 26682 7953 26731 7824 26731 7759 26763 7678 26763 7289 26731 7257 26715 7046 26715 6042 26682 5993 26634 5993 26439 5799 26326 5459 26326 5264 26148 5021 26132 4876 26083 4762 25840 4584 25791 4568 25710 4471 25710 4276 25662 4147 25565 4147 25468 4049 25306 3709 25176 3402 25176 3353 25079 3272 25014 3256 24965 3207 24771 2932 
1	tumor	18783 3955 18870 3976 18892 4042 19111 4217 19111 4282 19242 4392 19242 4413 19679 4981 19679 5003 19941 5375 20028 5462 20094 5593 20465 6118 20640 6292 20815 6380 21011 6402 21077 6445 21164 6445 21252 6358 21383 6314 21426 6270 21579 6183 21776 5855 21798 5790 22038 5790 22344 5746 22978 5506 23109 5506 23152 5528 23152 5571 23305 5724 23524 6052 23524 6096 23589 6227 23633 6467 23764 6620 23786 6686 24114 6904 24332 6882 24354 6839 24573 6773 24857 6773 24900 6795 25163 6839 25774 7057 25796 7101 25840 7101 25840 7123 26036 7232 26080 7275 26102 7341 26168 7385 26255 7560 26299 7603 27173 8259 27282 8302 27544 8521 27828 8696 27959 8849 28178 9023 28549 9417 28899 9897 29204 10662 29379 11164 29532 11427 29576 11558 29641 11645 29641 11776 29554 11929 29423 11973 29248 11973 29248 11951 29204 11929 29117 11842 29073 11754 28702 11405 28593 11339 28352 11317 28331 11339 28287 11339 28287 11361 27697 11623 27369 11798 27347 12126 27304 12432 27304 12563 27347 12606 27391 12847 27457 13043 27478 13371 27478 14813 27457 14988 27260 15359 27129 15534 27041 15687 26954 15731 26648 15840 26473 15840 26211 15643 26211 15338 26146 14966 26146 14682 26102 14354 26015 13917 26015 13721 26058 13262 26058 13000 26036 12956 25862 12934 25315 12934 25315 12956 24704 13611 24485 13939 24267 14332 24223 14529 24092 14769 23983 15250 23895 15534 23830 15687 23742 15840 23633 15949 23546 16080 23458 16124 23131 16102 23021 16058 22716 15884 22563 15840 22431 15774 21252 15774 21208 15796 21186 15840 20531 16321 20137 16495 19810 16605 19613 16714 19329 16823 19176 16932 19001 17020 18827 17151 18674 17216 18586 17282 18455 17282 18084 17326 17712 17391 17712 17413 16969 17413 16270 17741 16183 17850 15593 18309 15440 18484 14501 19008 14282 19074 13801 19074 12971 18702 12862 18615 12884 18484 13102 17806 13059 17238 13059 16670 13037 16386 12906 16015 12622 15709 12534 15665 12403 15534 12075 15359 11988 15338 11966 15316 10961 15316 10699 15097 9934 14595 9869 14311 9563 13546 9497 13502 9388 13306 9148 13000 9104 12912 8776 12475 8689 12301 8623 12257 8383 12017 8055 11754 7728 11601 7444 11492 7225 11296 7181 11208 7138 10990 6766 10225 6351 9788 6002 9548 5739 9417 5193 9417 5084 9438 5040 9504 4865 9657 4734 9810 4625 9897 4538 10225 4450 10443 4407 10662 4385 10902 4385 11514 4472 11842 4472 12038 4516 12235 4516 13000 4625 13764 4909 14617 5018 14835 5237 15359 5434 15687 5608 15927 5739 16146 5914 16364 5958 16452 5958 16539 6045 17020 6045 17391 6198 18418 6198 18593 6264 18746 6351 19183 6417 19379 6504 19511 6548 19642 6613 19729 6919 20079 7094 20341 7465 20734 7575 20887 7662 21084 7684 21324 7706 21368 7662 21521 7596 21608 7487 21848 7465 21979 7400 22132 7356 22329 7203 22635 6985 23050 6875 23203 6635 23421 6504 23421 6482 23400 6417 23290 6395 23159 6176 23159 5390 23400 5390 23421 5106 23880 4953 24230 4865 24601 4822 24929 4822 25410 5040 26283 5499 27289 6198 28184 6744 28752 7509 29452 8339 30041 10459 31352 11770 32008 12206 32183 13277 32663 15680 33646 16860 34040 18106 34302 19198 34477 19810 34477 20290 34520 20990 34542 26692 34542 27238 34498 28265 34280 29226 34127 29991 33930 30472 33843 30646 33843 31324 33712 31564 33690 31783 33625 31979 33537 32154 33362 32198 33056 32198 32794 32263 32707 32351 32488 32569 32248 32591 32183 32744 31942 32809 31789 32831 31658 32831 30609 32853 30566 32941 30478 32984 30391 33006 30391 33072 30216 33137 30172 33137 30129 33159 30129 33159 30107 33618 29517 33814 29430 33814 29408 33858 29408 33858 29386 33902 29386 34317 29015 34339 29015 34754 28687 34819 28643 34885 28643 35322 28425 35868 28315 36305 28162 36502 28119 36720 28097 37135 27988 37398 27988 38097 27857 38446 27638 38621 27463 38687 27332 38687 27289 38927 27004 39058 26983 39298 26895 39998 26808 40172 26764 40871 26655 40893 26633 41112 26589 41352 26480 41440 26458 41920 26262 43297 25475 43406 25147 43450 24885 43450 24492 43340 23836 43056 22941 42707 22001 42226 20516 42095 19991 41702 18637 41505 18025 41003 16998 40653 16408 40609 16364 40478 16080 38687 13349 38206 12497 37725 11929 37376 11558 37288 11383 37201 11296 37179 11252 37157 11252 36567 10618 35628 9286 34317 7603 33967 7232 33312 6467 32635 5812 31083 4697 29925 3823 29204 3321 28724 3059 26452 1879 25884 1639 25337 1464 23852 1049 22497 1049 22431 1071 18783 3955 
#EOF
