# Supplementary material for: Data-Driven Discovery of Immune Contexture Biomarkers
Source: Front Oncol. 2018 Dec 18;8:627. doi: 10.3389/fonc.2018.00627 (PMC6305402; doi:10.3389/fonc.2018.00627)
Supplement: Data Sheet 3.zip — The MSI/MSS dataset used for the identification and assessment of discriminatory features (sections 3.2, 3.3, and 3.4) is provided as a collection of text files describing regions, markers, and metadata (part 1/3). [file Data_Sheet_3.zip › MSIMSSDataset/16-003643_MSS-MSI_gallery [5 channels]_ROI.txt]

barcode_target	16-003643_MSS-MSI_gallery [5 channels]
barcode_origin	0
workflow_target	0
workflow_target_version	0
workflow_origin	0
workflow_origin_version	0
iH	0
iW	0
user	tbd

0	tissue	31149 5650 31124 5522 31073 5522 31047 5497 31047 5421 30818 5268 30818 5039 30767 4988 30767 4962 30742 4962 30742 4886 30691 4886 30513 4759 30513 4733 30436 4733 30309 4657 30284 4606 30233 4606 30233 4581 30207 4581 30207 4530 30131 4530 30131 4504 29978 4453 29978 4428 29596 4428 29367 4224 29291 4224 29291 4199 29240 4199 29215 4148 29062 4122 29062 4072 29011 4072 29011 4046 28935 4046 28935 3919 28858 3893 28833 3741 28782 3690 28757 3690 28629 3537 28527 3537 28527 3512 28451 3512 28451 3461 28324 3461 28248 3384 28222 3232 28018 3079 27942 3079 27942 3054 27840 2977 27840 2926 27764 2926 27764 2901 27713 2901 27713 2672 27688 2672 27688 2621 27637 2595 27459 2315 27408 2290 27382 2239 27331 2239 27229 2163 27077 2163 27077 2137 26466 2137 26466 2163 26390 2214 26390 2315 26339 2366 26313 2443 25651 2443 25550 2468 25550 2519 25499 2519 25499 2544 25473 2544 25473 2595 25422 2595 25422 2621 25346 2621 25321 2672 25270 2672 25270 2748 25117 2748 25117 2774 24964 2850 24633 2926 24506 2926 24506 2977 24353 3003 24099 3003 24099 3054 23895 3054 23870 3079 23819 3079 23794 3130 23743 3155 23666 3155 23666 3232 23590 3283 23437 3283 23437 3308 23234 3359 23157 3359 23157 3384 23081 3384 23081 3461 22852 3461 22674 3613 22623 3613 22597 3664 22139 3664 22139 3690 22063 3690 22012 3741 21910 3741 21910 3766 21706 3843 21706 3893 21681 3893 21681 3919 21630 3970 21605 4122 21554 4148 21554 4199 21528 4199 21528 4224 21477 4224 21452 4275 21325 4275 21325 4301 21299 4301 21299 4352 21147 4377 21147 4428 21019 4453 20994 4530 20943 4530 20943 4581 20917 4581 20917 4682 20841 4682 20790 4835 20790 4988 20765 4988 20765 5522 20841 5522 20841 5599 20867 5599 20867 5726 20917 5726 20917 5802 20994 5802 21019 5828 21019 6337 20994 6362 20994 6515 20943 6515 20943 6642 20917 6719 20917 6973 20943 7355 20994 7406 20994 7660 21019 7660 21019 7864 21070 8093 21070 8398 21096 8424 21096 8475 21147 8475 21147 8500 21172 8500 21172 8704 21223 8729 21248 8806 21248 8933 21299 8933 21299 9009 21376 9086 21376 9187 21401 9187 21452 9238 21477 9391 21554 9416 21554 9467 21605 9467 21630 9544 21681 9544 21681 9620 21757 9645 21783 9722 21859 9722 21859 9849 21910 9849 21910 10002 21936 10002 21910 10307 21936 10307 21936 10333 21986 10333 21986 10384 22012 10409 22012 10562 21986 10562 21986 10689 21936 10689 21936 10714 21910 10714 21910 10791 21859 10791 21834 10867 21757 10867 21706 10918 21706 10944 21681 10944 21681 10994 21630 11020 21630 11071 21605 11071 21605 11147 21554 11147 21528 11173 21528 11300 21452 11453 21401 11478 21401 11631 21376 11631 21376 11682 21299 11682 21299 12292 21248 12369 21248 12954 21299 12954 21325 13183 21401 13183 21401 13260 21452 13260 21452 14481 21401 14583 21376 14583 21376 14659 21248 14787 21248 14812 21147 14939 21096 14939 21096 14965 20917 15041 20917 15092 20790 15194 20790 15245 20765 15270 20714 15270 20714 15321 20688 15347 20638 15347 20561 15423 20561 15474 20536 15499 20459 15499 20459 15550 20307 15576 20307 15627 19492 15627 19390 15652 19314 15703 19314 15728 19161 15779 19161 15805 19110 15805 18958 15932 18932 15932 18932 16034 18881 16034 18881 16467 18932 16492 18932 16645 18958 16645 19034 17001 19085 17001 19085 17077 19238 17154 19238 17179 19314 17256 19339 17256 19390 17306 19390 17332 19619 17332 19645 17383 19696 17383 19696 17408 19772 17408 19798 17459 19874 17459 19925 17561 20001 17561 20001 17612 20078 17688 20078 17841 20103 17866 20103 18095 20154 18172 20154 18248 20179 18248 20179 18299 20230 18325 20256 18477 20307 18477 20408 18681 20408 19063 20459 19139 20459 20768 20383 20895 20332 21048 20332 21201 20307 21201 20307 21379 20256 21430 20230 21430 20230 21506 20179 21506 20154 21531 20154 21608 20078 21684 19950 21913 19874 21913 19798 21964 19772 22142 19721 22142 19721 22295 19619 22371 19619 22448 19543 22448 19416 22575 19416 22753 19390 22753 19390 23262 19339 23338 19339 23797 19314 23822 19314 24026 18958 24026 18805 24051 18780 24102 18550 24102 18550 24127 18423 24127 18398 24178 18245 24204 18245 24255 18041 24280 18041 24331 17863 24331 17812 24357 17202 24357 17202 24433 17125 24484 16947 24662 16896 24662 16871 24713 16794 24713 16743 24738 15725 24738 15598 24840 15522 24866 15445 24942 15420 25095 15369 25146 15344 25146 15344 25222 15293 25222 15293 25298 15267 25298 15216 25375 15191 25375 15140 25451 14962 25451 14758 25553 14733 25604 14733 25705 14682 25705 14682 25756 14656 25756 14656 25782 14580 25782 14580 25833 14529 25833 14376 25909 14300 25985 14224 26011 14147 26164 14122 26164 14122 26215 14071 26240 14071 26291 14046 26316 13995 26316 13969 26393 13893 26393 13893 26444 13816 26469 13766 26520 13766 26545 13587 26698 13587 26749 13511 26774 13460 26825 13435 26927 13358 27004 13307 27131 13282 27131 13282 27207 13206 27233 13078 27385 13078 27513 12977 27513 12926 27538 12926 27589 12773 27589 12773 27614 12748 27614 12697 27665 12697 27691 12671 27691 12671 27894 12544 27894 12544 28658 12518 28683 12518 28760 12468 28836 12468 28989 12366 29192 12366 29574 12315 29676 12315 29956 12238 30032 12238 30414 12162 30490 12137 30669 12086 30719 12060 30796 12009 30796 11933 30949 11933 31025 11857 31127 11831 31254 11755 31407 11704 31432 11679 31585 11628 31585 11628 31661 11602 31661 11551 31712 11526 31865 11399 32094 11322 32425 11297 32425 11297 32552 11246 32552 11220 32705 11170 32705 11170 32730 11093 32781 11017 33010 11017 33112 10915 33265 10864 33417 10839 33417 10839 33494 10788 33494 10762 33697 10711 33799 10635 33850 10635 33926 10584 33952 10584 34003 10559 34028 10508 34028 10482 34079 10406 34105 10406 34155 10330 34155 10177 34334 10177 34639 10126 34639 10101 34715 10050 34766 9973 34766 9973 34792 9871 34868 9821 34868 9719 35072 9592 35174 9566 35250 9566 35479 9515 35479 9490 35530 9413 35530 9413 35555 9362 35606 9362 35759 9337 35784 9286 35784 9261 35861 8981 35861 8955 35912 8828 35937 8599 36141 8573 36217 8446 36293 8344 36446 8268 36472 8268 36522 8217 36522 8192 36599 8141 36624 8141 37082 8064 37082 8064 37133 7988 37133 7886 37210 7734 37235 7683 37286 7606 37311 7454 37311 7377 37362 7301 37362 7225 37439 6995 37439 6843 37515 6690 37515 6512 37642 6436 37668 6385 37719 6283 37719 6206 37744 5977 37897 5545 38100 5519 38177 5468 38202 5443 38279 5392 38279 5316 38355 5239 38355 5163 38431 5010 38508 4934 38584 4832 38788 4832 38940 4756 38940 4756 39093 4705 39169 4679 39322 4628 39398 4628 39500 4603 39551 4603 40009 4628 40035 5214 40035 5316 39933 5468 39857 5519 39806 5545 39729 5596 39729 5621 39628 5697 39551 5825 39500 5901 39424 5901 39398 5977 39398 6130 39322 6461 39322 6741 39424 6766 39882 6665 39882 6512 40035 6512 40467 6588 40569 6588 40697 6665 40798 6766 41231 6817 41231 6817 41536 5825 41536 5621 41562 5468 41613 5367 41689 5214 41715 5163 41791 5163 41842 5010 42020 4934 42071 4858 42224 4781 42249 4756 42376 4756 42529 4679 42529 4628 42554 4603 42682 4552 42758 4552 42860 4450 42860 4399 42911 4399 42936 4094 43165 4094 43216 4018 43216 3992 43293 3916 43293 3916 43369 3865 43394 3865 43471 3789 43598 3763 43827 3712 43903 3687 44056 3610 44158 3610 44209 3483 44311 3483 44387 3407 44514 3381 44820 3305 44921 3305 44998 3254 45074 3229 45227 3152 45278 3101 45380 3101 45456 3025 45532 3025 45660 3000 45761 3000 46907 3076 47059 3101 47059 3101 47110 3152 47136 3152 47187 3178 47187 3254 47263 3254 47288 3458 47492 3483 47594 3559 47645 3636 47798 3763 47899 3789 48027 3839 48027 4298 48357 4399 48485 4450 48510 4527 48510 4705 48637 4908 48714 5239 49019 5367 49096 5443 49197 5519 49248 5545 49325 5748 49477 5850 49503 5926 49579 6003 49706 6156 49859 6283 49885 6461 50165 6766 50445 6894 50521 7199 50521 7199 50546 7225 50546 7275 50597 7377 50623 7835 50852 7912 50928 8115 50928 8192 50979 8955 51310 9261 51463 9642 51768 9744 51768 9821 51819 10126 51819 10177 51844 10177 51895 10406 51921 10635 51997 10711 52048 11017 52124 11297 52150 11449 52226 11526 52302 11628 52302 11780 52430 11984 52532 12137 52659 12315 52761 12518 52837 12748 52964 12849 52964 12977 53041 13435 53193 13537 53270 13995 53346 14529 53499 14682 53499 14733 53575 14835 53651 15802 53957 15954 53957 16056 53982 16209 54059 16362 54059 16489 54186 16642 54211 16896 54339 17329 54517 17405 54568 17583 54593 18271 54593 18474 54568 19390 54568 19416 54517 19467 54517 19492 54491 19492 54364 19543 54339 19619 54110 19619 53880 19721 53601 19849 53346 19849 52277 20027 51743 20078 51513 20078 51386 20307 50826 20459 50546 20612 50394 20638 50292 20790 50241 20867 50165 21096 50165 21172 50114 21248 50114 21299 50088 21401 49961 21834 49859 22139 49859 22317 49885 22903 50190 23310 50368 23641 50445 24048 50597 24099 50699 24099 50775 24124 50826 24124 51132 24328 51361 24557 51437 25015 51463 26924 51463 27026 51513 27331 51590 27560 51615 27560 51692 27637 51692 27637 51743 27764 51768 27789 51844 27866 51921 27993 51997 28146 51997 28400 52226 28477 52353 28477 52582 28527 52684 28527 52888 28553 52913 28553 52990 28604 52990 28604 53142 28706 53346 28782 53422 31276 53422 31276 53371 31531 53193 31607 52888 31658 52888 31683 52837 31683 52735 31734 52532 31913 52201 31913 51972 32040 51768 32116 51590 32142 51437 32193 51361 32345 50979 32447 50546 32498 50521 32498 50368 32523 50241 32523 49706 32676 49706 33109 49554 33211 49554 33414 49426 33440 49274 33516 49172 33516 49121 33592 49019 33745 49019 33898 48943 34330 48561 34509 48281 34560 48281 34560 48128 34636 48103 34738 47899 34941 47747 35119 47492 35196 47263 35323 47187 35349 46907 35425 46830 35425 46576 35578 45965 35730 45660 35858 45507 35959 45227 36010 44972 36087 44540 36112 44209 36112 43700 36163 43623 36163 43445 36214 43140 36214 42376 36316 42147 36443 41944 36596 41638 36850 41409 37003 41307 37206 41231 37283 41155 37385 40798 37588 40417 37766 39958 37995 39704 38123 39628 38275 39577 38301 39500 38454 39348 38530 39169 38530 39093 38988 38406 38988 38279 39064 38126 39192 37973 39294 37719 39650 37286 39803 37057 40057 36599 40184 36446 40184 36293 40439 36064 40719 35708 41177 35250 41406 34868 41508 34614 41508 34410 41711 33875 41864 33774 41940 33646 42119 33646 42271 33570 42551 33265 42882 32807 43009 32577 43162 32399 43239 32247 43239 32094 43264 32018 43315 31967 43340 31788 43569 31483 43569 31356 43620 31330 43646 31254 43849 30898 43926 30592 44078 30185 44078 29880 44028 29650 44028 29040 44002 28734 43926 28352 43798 28123 43697 28047 43646 27894 43620 27665 43544 27309 43417 27080 43315 27054 43188 26851 43188 26749 43162 26749 43162 26469 43111 26367 43086 26240 43035 26215 43035 25909 43009 25782 43009 25629 42933 25324 42653 24916 42577 24916 42500 24840 42475 24738 42271 24560 41890 24357 41711 24331 41711 24204 41635 24204 41635 23109 41584 23109 41584 22804 41661 22677 41661 22600 41711 22499 41711 22371 41737 22371 41737 21659 41788 21430 41813 21455 41864 21455 41890 21531 42170 21531 42399 21302 42551 21124 42628 20971 42653 20819 42729 20590 42729 20462 42729 20666 42780 20742 42882 21124 43009 21201 43162 21201 43239 21150 43391 20971 43417 20844 43417 20513 43468 20437 43493 20208 43773 19597 43773 19521 44028 19292 44257 19292 44333 19241 44409 19241 44460 19215 44486 19063 44486 18630 44537 18554 44537 18401 44613 18223 44613 18019 44638 17841 44766 17408 44766 16339 44715 16237 44689 16110 44638 16085 44460 16085 44460 16187 44409 16187 44384 16110 44384 15881 44333 15881 44257 15728 44002 15474 43926 15423 43926 15194 43798 15092 43798 14405 43722 14405 43620 14278 43493 14023 43417 13438 43417 13031 43391 12903 43315 12801 43188 12801 43086 12725 43086 12674 42959 12649 42882 12598 42653 12572 42195 12445 42042 12369 41890 12369 41737 12292 41508 12267 40872 12267 40795 12216 40642 12191 40362 12063 39879 11682 39752 11631 39675 11631 39573 11554 39421 11554 39192 11453 38963 11249 38759 11173 38454 11096 37970 11071 37843 11020 37741 11020 37588 10944 37079 10944 36927 10765 36850 10613 36519 10333 36316 10333 36112 10256 35959 10256 35858 10155 35654 10104 35247 9925 35170 9875 35170 9798 35119 9773 35119 9645 35043 9645 35018 9569 34941 9493 34789 9187 34585 8958 34560 8882 34356 8780 34330 8729 34280 8704 34254 8653 34254 8551 34203 8551 34203 8475 34050 8500 33974 8347 33898 8322 33643 8017 33414 7940 33363 7889 33287 7864 33185 7737 32829 7508 32727 7482 32498 7329 32371 7202 32371 7126 32218 7100 32116 6948 31963 6871 31887 6871 31760 6795 31607 6566 31378 6362 31353 6260 31302 6184 31302 6133 31124 6133 31149 5650 
1	tumor	27988 2609 27919 3055 27782 3433 27748 3673 27645 3879 27576 4120 27542 4394 27542 4875 27748 5390 27851 5493 28297 6214 28606 6523 29258 7278 29670 7862 30048 8273 30528 8891 30631 8960 31695 10333 32039 10848 32210 11054 32451 11432 32451 11500 32725 11947 33309 12736 33515 13148 34133 14041 35231 15998 35575 16513 36193 17680 36776 18641 37017 19087 37463 20117 37600 20529 37840 21044 38149 22211 38424 24031 38561 25267 38664 26537 38664 27326 38218 29043 37875 30142 37394 31274 36811 32373 36433 33025 35849 33918 35506 34570 34133 38072 33996 38484 33172 40029 33000 40681 32725 41505 32588 42638 32485 42844 32279 44182 32279 44560 32245 44697 32142 44800 32073 45041 31661 46036 31592 46071 31592 46174 31524 46174 31524 46208 30769 46688 30013 47272 29945 47272 28674 48062 28434 48302 28297 48371 28159 48645 27851 49057 27748 49263 27679 49298 27679 49435 27610 49641 27542 49744 27404 50362 27267 50533 27164 50808 26992 51151 26615 51735 26100 52284 25585 52628 22976 53486 21259 53966 20332 54275 19989 54413 19783 54550 19508 54653 19165 54859 16659 54859 15423 54790 12883 54138 11098 53245 9106 52147 8557 51804 7836 51460 6669 51048 6017 50739 4953 50156 4163 49641 3545 49057 3236 48577 2618 47409 2481 46860 2446 46277 2275 45521 2206 44182 2172 42775 2172 41402 2206 40131 2412 38484 2790 37042 3305 35737 3717 34776 4266 33266 4987 31515 5811 29833 6532 28597 7665 27086 8626 25747 9484 24649 11029 22932 12368 21250 13604 19396 14737 17474 15972 14762 16659 13114 17517 10333 18272 7553 19268 4223 19543 3467 19714 3124 19955 2746 20332 2300 21053 1751 21362 1579 22323 1373 23388 1236 23422 1202 24555 1202 26065 1133 26718 1030 26821 1030 27988 2609 
#EOF
