# Supplementary material for: Data-Driven Discovery of Immune Contexture Biomarkers
Source: Front Oncol. 2018 Dec 18;8:627. doi: 10.3389/fonc.2018.00627 (PMC6305402; doi:10.3389/fonc.2018.00627)
Supplement: Data Sheet 3.zip — The MSI/MSS dataset used for the identification and assessment of discriminatory features (sections 3.2, 3.3, and 3.4) is provided as a collection of text files describing regions, markers, and metadata (part 1/3). [file Data_Sheet_3.zip › MSIMSSDataset/16-003644_MSS-MSI_gallery [5 channels]_ROI.txt]

barcode_target	16-003644_MSS-MSI_gallery [5 channels]
barcode_origin	0
workflow_target	0
workflow_target_version	0
workflow_origin	0
workflow_origin_version	0
iH	0
iW	0
user	tbd

0	tissue	22062 2635 22037 2661 21959 2674 21882 2674 21882 2661 21844 2661 21831 2597 21805 2597 21805 2584 21792 2584 21715 2507 21690 2507 21690 2481 21227 2481 20957 2443 20739 2443 20739 2430 20431 2353 19763 2353 19608 2391 19506 2391 19493 2430 19416 2443 19416 2481 19390 2481 19390 2507 19377 2507 19300 2635 19300 2751 19261 2828 19236 2828 19236 2854 19082 2854 19082 2828 19043 2828 19043 2815 19030 2815 19030 2790 19005 2777 18658 2777 18658 2867 18645 2892 18645 3201 18619 3201 18619 3329 18606 3329 18606 3406 18581 3406 18568 3393 18568 3368 18529 3368 18529 3355 18503 3355 18503 3329 18491 3329 18491 3316 18465 3291 18452 3291 18452 3278 18426 3278 18426 3252 18414 3252 18414 3175 18388 3175 18388 3136 18375 3136 18375 3124 18349 3124 18349 3085 18311 3085 18311 3047 18272 3047 18272 2982 18259 2982 18259 2944 18234 2944 18221 2738 18195 2738 18195 2700 18182 2700 18157 2674 18157 2661 18144 2661 18144 2597 18118 2597 18105 2558 18080 2558 18080 2546 18067 2546 18067 2520 17990 2520 17990 2507 17925 2507 17925 2481 17848 2481 17835 2468 17656 2468 17656 2481 17604 2507 17578 2507 17527 2546 17489 2546 17489 2584 17463 2584 17424 2623 17411 2661 17386 2661 17373 2738 17347 2751 17309 2751 17309 2777 17296 2790 17270 2790 17270 2854 17116 2854 17116 2867 17077 2867 17077 2892 17065 2905 16949 2905 16923 2931 16910 2931 16910 2944 16846 2944 16731 2969 16538 2969 16538 2982 15600 2982 15600 3008 15561 3008 15536 3021 15407 3021 15407 3047 15189 3047 15176 3059 14778 3059 14739 3085 14688 3098 14611 3098 14611 3124 13840 3124 13763 3136 13660 3136 13583 3175 13544 3175 13531 3201 13506 3201 13339 3278 13313 3278 13313 3291 13223 3291 13223 3278 13197 3278 13197 3252 13185 3252 13185 3239 13159 3239 13108 3201 13069 3201 13069 3175 13005 3162 12992 3136 12773 3136 12773 3124 12735 3124 12684 3098 12658 3098 12645 3085 12619 3085 12619 3059 12581 3059 12568 3047 12080 3047 12067 3021 11759 3021 11759 3047 11681 3047 11656 3059 11643 3085 11566 3098 11566 3124 11463 3124 11463 3136 11412 3162 11373 3162 11373 3175 11296 3175 11296 3201 11270 3201 11270 3214 11257 3214 11232 3239 11180 3239 11155 3252 11155 3278 11103 3291 11103 3329 11078 3329 11065 3393 11039 3393 11039 3406 11026 3406 11026 3471 11039 3471 11026 3483 10962 3483 10949 3509 10949 3548 10911 3548 10911 3560 10846 3560 10846 3586 10795 3599 10769 3625 10679 3638 10679 3676 10641 3676 10641 3702 10577 3715 10525 3740 10525 3753 10422 3792 10384 3856 10371 3856 10371 3894 10307 3946 10307 3984 10294 3984 10230 4062 10217 4062 10217 4100 10153 4100 10153 4126 10101 4139 10076 4164 10063 4216 10037 4216 9998 4318 9960 4331 9960 4357 9947 4370 9921 4370 9921 4447 9908 4473 9883 4485 9883 4524 9844 4524 9844 4588 9831 4601 9831 4627 9793 4640 9793 4717 9716 4717 9716 4755 9690 4781 9677 4781 9677 4832 9652 4858 9639 5012 9600 5012 9600 5064 9574 5064 9574 5295 9562 5321 9536 5321 9536 5359 9523 5359 9523 5552 9485 5590 9485 5693 9459 5706 9420 5783 9420 5822 9407 5822 9407 5847 9369 5847 9369 5886 9343 5886 9330 5899 9330 5924 9266 5924 9266 5937 9253 5937 9253 5963 9228 5963 9189 6001 9176 6001 9176 6040 9138 6040 9073 6117 9061 6156 9035 6156 8996 6194 8983 6246 8958 6246 8919 6271 8919 6310 8906 6310 8804 6400 8727 6425 8714 6464 8688 6464 8649 6503 8637 6554 8598 6592 8598 6631 8572 6631 8495 6747 8457 6772 8418 6772 8418 6811 8380 6811 8380 6824 8354 6849 8341 6901 8303 6927 8277 6927 8264 6939 8264 6965 8225 6965 8225 7004 8200 7004 8200 7016 8148 7016 8148 7042 8123 7042 8123 7081 8110 7081 8084 7132 8071 7132 8046 7171 8033 7171 7956 7325 7891 7325 7879 7389 7853 7389 7801 7466 7763 7505 7724 7518 7699 7543 7609 7543 7506 7595 7493 7620 7416 7659 7416 7710 7390 7710 7390 7749 7378 7749 7352 7774 7352 7787 7339 7787 7275 7852 7236 7852 7236 7864 7185 7890 7185 7903 7146 7903 7121 7941 7121 7980 7108 8006 7108 8083 7043 8160 7043 8198 7005 8211 6992 8250 6928 8276 6915 8314 6889 8327 6876 8365 6812 8430 6812 8443 6658 8584 6620 8597 6607 8635 6581 8635 6453 8751 6414 8828 6388 8828 6388 8854 6350 8866 6337 8931 6311 8931 6298 8969 6260 9008 6234 9162 6196 9162 6196 9290 6157 9329 6157 9368 6144 9393 6118 9393 6118 9432 6080 9445 5951 9663 5887 9676 5874 9702 5810 9702 5810 9740 5759 9817 5720 9817 5720 9830 5682 9869 5682 9946 5656 9971 5617 10087 5605 10177 5566 10215 5566 10511 5643 10511 5682 10524 5849 10524 5849 10717 5836 10742 5810 10755 5759 10819 5733 10819 5720 10832 5720 10858 5682 10896 5682 10986 5656 10986 5617 11012 5617 11063 5540 11166 5540 11333 5527 11359 5527 11410 5502 11410 5463 11487 5450 11552 5425 11526 5412 11526 5412 11513 5386 11487 5219 11487 5193 11513 5065 11513 5026 11552 5001 11603 4962 11629 4949 11667 4949 11744 4924 11744 4911 11783 4885 11821 4872 11821 4834 11886 4795 11924 4757 11937 4718 11976 4692 11976 4641 12040 4577 12053 4564 12078 4538 12078 4525 12117 4525 12284 4500 12361 4731 12361 4731 12400 4757 12400 4757 12438 4731 12438 4731 12464 4692 12477 4654 12515 4602 12618 4564 12657 4538 12657 4525 12708 4525 12901 4500 12965 4500 13119 4525 13119 4564 13158 4564 13813 4538 13826 4525 13903 4487 13903 4487 13928 4371 13980 4371 14018 4346 14018 4346 14044 4307 14083 4268 14211 4268 14314 4230 14314 4217 14391 4191 14391 4153 14468 4101 14507 4101 14545 4024 14699 3999 14776 3986 14892 3986 15020 3947 15098 3947 15162 3870 15329 3844 15355 3844 15432 3832 15483 3806 15483 3793 15547 3793 15663 3729 15856 3716 15984 3690 16048 3690 16241 3639 16524 3639 17526 3677 17526 3690 17603 3767 17667 3806 17680 3832 17706 3960 17757 3986 17783 4037 17783 4114 17834 4140 17898 4140 18053 4178 18142 4178 18207 3947 18207 3947 18232 3922 18232 3909 18271 3870 18309 3806 18425 3755 18579 3690 18656 3690 18746 3677 18746 3652 18811 3639 18888 3639 19016 3677 19119 3690 19132 3690 19170 3716 19209 3716 19466 3729 19517 3767 19581 3832 19594 3883 19620 3883 19633 3909 19658 3922 19736 3947 19774 3960 19825 4037 19941 4063 20005 4153 20095 4178 20134 4256 20198 4307 20288 4371 20365 4371 20391 4410 20404 4423 20468 4525 20506 4577 20545 4692 20558 4718 20583 4834 20622 4911 20635 4962 20661 5026 20699 5116 20776 5142 20776 5142 20828 5181 20866 5181 20892 5219 20905 5219 20930 5271 20930 5348 20969 5412 20982 5720 20982 5720 20930 5759 20892 5759 20853 5797 20789 5887 20738 6144 20738 6260 20776 6311 20815 6311 20866 6196 20969 6183 21200 6196 21239 6234 21252 6260 21290 6311 21329 6337 21393 6414 21406 6453 21444 6607 21444 6774 21393 6915 21393 6954 21367 7031 21354 7121 21354 7198 21329 7532 21329 7660 21431 7660 21894 7622 22022 7622 22087 7609 22138 7570 22138 7570 22164 7545 22177 7532 22215 7506 22215 7467 22279 7467 22395 7506 22408 7506 22446 7545 22472 7570 22523 7622 22549 7724 22639 7776 22703 7879 22755 7891 22793 7956 22832 7956 22857 7969 22857 8046 22947 8110 23063 8123 23127 8187 23166 8238 23243 8315 23281 8392 23371 8457 23371 8457 23397 8560 23436 8791 23680 8791 23744 8829 23744 8829 23783 8842 23783 8842 23834 8881 23950 8881 23975 8919 23988 8945 24014 9035 24027 9215 24091 9292 24091 9330 24104 9343 24142 9407 24142 9407 24168 9497 24168 9497 24181 9613 24181 9652 24219 10307 24219 10332 24206 10371 24206 10872 23937 10885 23911 10885 23821 10923 23795 11232 23667 11270 23603 11913 23603 11990 23590 12028 23551 12144 23551 12221 23513 12272 23474 12350 23474 12491 23448 12529 23410 12606 23371 12619 23294 12645 23294 12684 23179 12696 23089 12722 23025 12773 22935 12851 22832 13005 22703 13069 22678 13159 22665 13197 22626 13236 22626 13262 22601 13275 22601 13300 22549 13390 22549 13570 22485 13647 22472 13699 22408 13699 22395 13801 22356 13840 22356 13840 22408 13853 22408 13853 22446 13930 22523 14033 22562 14187 22601 14418 22601 14431 22562 14457 22549 14469 22331 14572 22138 14624 22087 14624 22061 14649 22061 14688 22022 14765 22022 14829 22010 14868 21971 14880 21932 14906 21932 14945 21907 15150 21894 15253 21855 15253 21830 15304 21817 15484 21637 15497 21637 15536 21598 15600 21586 15638 21547 15677 21547 15677 21521 15728 21444 15767 21406 15831 21367 15908 21290 15960 21277 16140 21162 16152 21123 16217 21059 16229 21059 16229 21046 16371 21020 16461 20943 16564 20930 16564 20866 16653 20853 16653 20828 16808 20776 16923 20776 17039 20738 17077 20738 17077 20712 17257 20673 17386 20583 17489 20583 17604 20558 17733 20558 17810 20545 18041 20545 18067 20519 18157 20519 18195 20545 18581 20558 18658 20583 18735 20583 18735 20558 18760 20558 18760 20545 18812 20545 18838 20519 19043 20519 19146 20506 19223 20481 19236 20468 19274 20468 19274 20442 19428 20404 19467 20365 19544 20314 19570 20314 19685 20275 19840 20211 20084 20160 20109 20134 20148 20134 20225 20082 20315 19980 20392 19928 20508 19813 20546 19813 20546 19787 20623 19774 20649 19748 20765 19736 20803 19710 20880 19697 21034 19620 21112 19620 21189 19594 21330 19504 21368 19466 21407 19466 21535 19401 21690 19389 21754 19363 21947 19350 22306 19196 22345 19157 22409 19132 22486 19119 22602 19042 22679 19042 22717 19016 22884 18965 22987 18900 23039 18888 23193 18746 23257 18708 23308 18695 23373 18656 23411 18656 23463 18631 23527 18618 23565 18579 23720 18515 23758 18464 23771 18399 23797 18387 23797 18348 23835 18309 23848 18232 23887 18142 24105 18142 24221 18168 24272 18232 24413 18322 24722 18322 24914 18387 25493 18387 25570 18361 25801 18361 25955 18348 26353 18348 26456 18322 26726 18309 26880 18271 27009 18271 27086 18245 28075 18245 28191 18232 28499 18232 28653 18194 28730 18142 28923 18130 28923 18245 29038 18438 29116 18541 29218 18579 29257 18631 29334 18669 29347 18733 29411 18785 29411 18862 29385 18939 29385 19132 29411 19132 29424 19157 29424 19196 29450 19234 29450 19286 29501 19427 29527 19466 29578 19504 30079 19504 30272 19479 30657 19479 30657 19440 30683 19440 30683 19427 30696 19427 30721 19401 30734 19363 30927 19234 31004 19119 31223 19003 31338 18900 31415 18888 31505 18888 31659 18849 31852 18785 31955 18733 32045 18656 32122 18618 32199 18541 32417 18425 32623 18232 32803 18104 32918 17988 33047 17898 33278 17783 33381 17629 33381 17526 33432 17397 33548 17243 33689 17012 33741 16871 33766 16755 33818 16626 33856 16434 33882 16357 33882 16280 33895 16241 33920 16215 33920 16202 33998 16087 34152 15946 34614 15946 34717 15894 35115 15637 35334 15470 35488 15252 35526 15175 35565 15123 35681 14828 35758 14674 35771 14584 35796 14519 35796 14352 35771 14250 35771 14057 35681 14006 35604 14006 35526 14057 35526 13967 35796 13427 35809 13273 35848 13158 35848 12785 35912 12734 36066 12657 36117 12657 36336 12541 36503 12387 36541 12322 36606 12271 36657 12271 36773 12233 36798 12207 36837 12207 36927 12117 37042 11976 37184 11757 37197 11757 37197 11744 37222 11744 37274 11564 37338 11475 37351 11436 37531 11436 37543 11333 37569 11333 37569 10973 37582 10948 37659 10832 37698 10819 37839 10550 37878 10511 37916 10447 38199 10177 38301 10100 38456 9946 38494 9933 38507 9869 38661 9663 38661 9586 38725 9368 38687 9213 38661 9162 38661 9098 38725 8944 38841 8751 38892 8712 39111 8430 39201 8276 39316 8019 39355 7864 39381 7697 39381 7556 39316 7466 39316 7273 39304 7094 39239 6978 39149 6772 39047 6477 39047 6425 39034 6400 39034 6271 39008 6271 38841 6194 38815 6169 38725 6169 38584 6130 38507 6130 38469 6117 38417 6053 38391 5847 38391 5655 38417 5475 38494 5218 38507 5166 38507 5102 38546 4974 38546 4678 38507 4588 38507 4473 38494 4408 38469 4370 38391 4357 38276 4318 37685 4318 37569 4293 37235 4280 36721 4280 36503 4254 35347 4254 35231 4280 34910 4293 34807 4318 34756 4357 34653 4396 34447 4511 34229 4601 33959 4640 33818 4678 33728 4742 33586 4781 33471 4781 33458 4755 33381 4704 33201 4640 32893 4601 31929 4601 31736 4640 31338 4640 31223 4627 30297 4627 30105 4588 30066 4563 29951 4524 29796 4511 29578 4473 29000 4473 28987 4447 28833 4408 27587 4408 26842 4280 26469 4280 26379 4254 26225 4254 25955 4331 25929 4357 25724 4357 25685 4293 25531 4139 25454 4087 25236 4010 25030 3984 24876 3984 24812 3972 24812 3946 24799 3933 24760 3907 24696 3894 24657 3869 24645 3856 24645 3830 24619 3830 24542 3740 24542 3702 24490 3586 24375 3432 24298 3393 24233 3393 24118 3329 24041 3316 23951 3252 23835 3239 23720 3201 23642 3201 23565 3136 23540 3136 23463 3085 23424 3085 23386 3059 23180 3021 23077 2982 23026 2944 22679 2892 22525 2828 22422 2828 22062 2635 
1	tissue	36066 15008 36066 15367 36040 15367 36040 15432 35835 15547 35809 15586 35732 15624 35719 15637 35719 15676 35693 15676 35681 15701 35655 15701 35616 15791 35578 15791 35565 15830 35539 15830 35539 15856 35501 15856 35411 15907 35385 15933 35385 15971 35347 15971 35334 16048 35295 16061 35295 16100 35269 16100 35218 16164 35180 16164 35141 16280 35141 16318 35115 16318 35115 16331 35038 16395 35025 16395 35025 16408 34923 16434 34923 16472 34884 16472 34884 16511 34871 16524 34833 16524 34833 16588 34807 16588 34768 16626 34768 16639 34756 16639 34756 16678 34730 16704 34730 16755 34717 16755 34717 16781 34653 16896 34614 16935 34601 16973 34576 16986 34576 17012 34537 17050 34499 17050 34422 17127 34383 17140 34383 17166 34370 17166 34370 17179 34332 17179 34332 17205 34306 17217 34293 17243 34267 17243 34267 17256 34229 17294 34229 17320 34190 17359 34177 17359 34139 17397 34113 17397 34049 17449 34036 17474 33933 17526 33895 17564 33882 17564 33856 17590 33843 17629 33805 17629 33805 17641 33741 17706 33741 17718 33728 17718 33664 17783 33651 17783 33651 17796 33625 17796 33586 17834 33574 17834 33548 17860 33548 17873 33535 17873 33535 17937 33509 17937 33497 17950 33497 17975 33471 17988 33458 18065 33432 18065 33432 18194 33394 18309 33381 18322 33355 18438 33342 18438 33342 18476 33317 18476 33278 18541 33240 18541 33227 18554 33227 18592 33201 18592 33201 18631 33073 18733 33047 18733 33034 18772 33008 18772 32880 18900 32880 18926 32841 18926 32841 18978 32816 18978 32803 19003 32739 19042 32661 19196 32649 19196 32584 19273 32572 19350 32546 19350 32546 19363 32507 19401 32494 19479 32469 19479 32469 19594 32456 19594 32456 19633 32430 19633 32430 19710 32417 19710 32417 19774 32379 19787 32379 19813 32353 19825 32340 19890 32276 19903 32276 19928 32225 19941 32199 19980 32199 20005 32148 20044 32109 20172 32083 20172 32083 20198 31852 20198 31839 20211 31736 20237 31736 20249 31698 20249 31698 20275 31685 20288 31659 20288 31608 20352 31531 20365 31531 20391 31415 20481 31390 20481 31351 20545 31274 20545 31261 20558 31081 20558 31081 20583 30914 20583 30888 20596 30850 20596 30799 20635 30773 20635 30760 20661 30683 20661 30529 20712 30452 20750 30452 20789 30387 20789 30310 20853 30272 20853 30272 20892 30259 20892 30182 20969 30182 21020 30143 21097 30143 21329 30156 21354 30156 21406 30220 21470 30259 21483 30259 21521 30272 21521 30310 21598 30310 21624 30375 21676 30387 21740 30413 21753 30413 22087 30426 22087 30426 22138 30452 22138 30452 22202 30465 22202 30465 22408 30503 22485 30503 22549 30529 22626 30529 22742 30542 22742 30567 22793 30567 22819 30580 22832 30580 22935 30619 22947 30619 22973 30657 22973 30696 23012 30696 23025 30734 23050 30927 23140 30953 23166 30953 23179 30966 23179 31004 23243 31004 23294 31030 23359 31068 23397 31081 23436 31120 23448 31223 23526 31235 23551 31261 23564 31300 23564 31300 23590 31312 23590 31312 23628 31338 23628 31377 23705 31428 23744 31454 23783 31531 23783 31531 23795 31582 23795 31582 23821 31736 23821 31736 23834 31801 23834 31801 23860 31878 23872 31878 23898 31929 23937 31968 23950 31968 23975 31993 23975 31993 23988 32225 23988 32237 24014 32494 24014 32572 24027 33150 24027 33188 24014 33265 24014 33278 23988 33381 23950 33586 23950 33651 23937 33651 24361 33664 24374 33664 24399 33702 24399 33702 24451 33741 24451 33779 24489 33779 24515 33805 24528 33805 24553 33882 24553 33882 24566 33920 24566 33920 24592 33959 24592 33959 24605 34010 24605 34010 24630 34075 24630 34113 24656 34177 24669 34255 24733 34332 24772 34383 24785 34524 24785 34537 24810 34640 24810 34653 24823 34730 24823 34794 24849 34910 24849 34910 24823 35000 24785 35064 24785 35064 24772 35077 24772 35077 24708 35102 24708 35115 24695 35115 24669 35141 24669 35141 24656 35154 24656 35154 24630 35180 24605 35218 24592 35295 24592 35295 24605 35308 24605 35308 24630 35385 24630 35449 24669 35462 24695 35526 24708 35526 24746 35539 24746 35578 24785 35616 24785 35642 24823 35655 24823 35681 24849 35771 24862 35835 24887 36156 24900 37030 24900 37042 24887 37068 24887 37120 24823 37145 24810 37145 24785 37158 24785 37158 24772 37184 24772 37197 24695 37222 24695 37222 24669 37235 24656 37235 24605 37261 24605 37312 24528 37338 24476 37351 24412 37376 24374 37389 24296 37389 24168 37415 24104 37415 24065 37428 24052 37454 23975 37454 23950 37492 23872 37543 23705 37659 23564 37659 23474 37698 23448 37723 23397 37736 23333 37762 23320 37775 23243 37813 23179 37813 22819 37852 22742 37852 22678 37878 22626 37878 22588 37929 22523 38032 22331 38032 22292 38070 22254 38070 22215 38109 22177 38147 22099 38147 22022 38237 21894 38263 21817 38276 21817 38276 21791 38340 21753 38391 21586 38469 21483 38494 21483 38507 21470 38507 21406 38533 21406 38533 21367 38546 21354 38546 21252 38456 21252 38430 21277 38353 21290 38340 21316 38314 21316 38314 21329 38263 21329 38237 21354 38224 21354 38224 21367 38199 21367 38147 21393 38147 21406 37762 21406 37762 21329 37775 21329 37775 21316 37878 21316 37890 21290 37993 21239 38006 21213 38070 21174 38070 21136 38199 21020 38199 20982 38224 20969 38224 20930 38276 20828 38314 20828 38314 20789 38353 20789 38353 20776 38417 20776 38469 20673 38507 20661 38533 20635 38533 20596 38584 20481 38584 20352 38623 20249 38623 20198 38700 20082 38738 20005 38738 19980 38764 19980 38777 19941 38995 19774 38995 19748 39047 19671 39085 19581 39085 19543 39111 19517 39124 19440 39149 19401 39162 19286 39201 19234 39201 18579 39227 18554 39227 18271 39239 18271 39239 18053 39265 18027 39304 17898 39316 17898 39342 17860 39342 17796 39355 17757 39355 17603 39419 17603 39419 17551 39432 17551 39432 17526 39458 17513 39458 17436 39496 17359 39548 17179 39573 17127 39573 17102 39650 17025 39689 17025 39728 16973 39805 16819 39818 16716 39843 16678 39856 16549 39856 16331 39882 16292 39882 16048 39895 16023 39895 15933 39920 15868 39920 15817 39959 15740 39959 15393 39933 15355 39920 15175 39895 15136 39843 14982 39740 14982 39663 14969 39650 14943 39612 14931 39573 14866 39535 14866 39471 14815 39458 14738 39432 14712 39419 14712 39394 14661 39342 14597 39265 14584 39239 14558 39124 14507 38803 14507 38764 14519 38661 14519 38661 14507 38623 14507 38623 14481 38610 14481 38610 14391 38584 14365 38546 14352 38494 14288 38353 14237 38301 14237 38301 14250 38276 14250 38263 14314 38045 14314 38032 14237 38006 14237 37993 14173 37955 14121 37775 13941 37582 13864 37492 13864 37492 13826 37454 13826 37428 13813 37415 13787 37274 13787 37274 13813 37197 13813 37184 13826 37145 13826 37107 13864 37004 13903 36991 13928 36914 13980 36875 14018 36875 14044 36850 14057 36850 14134 36837 14134 36837 14160 36811 14160 36811 14173 36734 14173 36721 14198 36696 14198 36683 14237 36657 14250 36657 14275 36618 14275 36606 14288 36606 14314 36580 14327 36541 14391 36503 14391 36451 14429 36451 14442 36426 14442 36413 14468 36387 14481 36387 14519 36349 14584 36349 14635 36336 14635 36272 14789 36272 14815 36272 14751 36066 15008 
2	tumor	36494 13534 36079 13742 36027 13742 35940 13777 35767 13777 35645 13794 34762 13794 34658 13846 34467 14002 34415 14019 33791 14400 33445 14556 33358 14643 33011 14920 32925 14955 32717 15094 32647 15163 32526 15232 32145 15527 31746 15735 31226 15977 30828 16133 30620 16307 30360 16480 30239 16601 30031 16775 29840 16982 29459 17294 29268 17502 29234 17520 29095 17693 28887 17970 28748 18213 28714 18490 28679 19253 28627 19755 28627 20414 28662 20760 28870 21315 28922 21505 29026 21783 29528 22857 29875 23429 30308 24001 30620 24365 30828 24538 31313 24763 31764 24902 32665 25075 34276 25352 35299 25630 35992 25768 36564 25838 37188 25872 37361 25751 37933 25248 38383 24694 38921 23723 39129 23065 39371 21817 39406 21228 39458 19114 39492 19027 39284 18802 39284 18733 39250 18681 39215 18663 39215 18490 39406 18403 39475 18386 39492 18369 39510 18282 39614 18057 39839 17606 39908 17502 39943 17416 39960 17312 40255 16497 40324 16220 40428 15769 40463 15527 40463 15198 40342 14868 40151 14504 40030 14400 39735 14210 39388 14037 39267 14002 38591 13742 37344 13395 37257 13395 36494 13534 
3	tumor	24711 3639 24693 3639 24312 4194 24295 4367 24260 4384 24260 4610 24295 4800 24329 5147 24260 5251 24225 5372 24122 5580 24018 5753 23983 5771 23948 5875 23914 5875 23896 5927 23827 6031 23723 6117 23515 6377 23463 6464 23272 6914 23151 7330 22995 7659 22960 7763 22839 7954 22770 8093 22753 8179 22753 8283 22631 8769 22441 9063 22423 9132 22319 9236 22094 9514 22094 9531 21973 9652 21973 9687 21938 9739 21921 9843 21903 10207 21869 10345 21834 10380 21765 10571 21557 10883 21366 11091 20864 11576 20725 11732 20274 12078 20015 12217 19529 12390 19235 12460 19027 12477 18576 12564 18074 12633 17952 12668 17450 12979 17190 13257 16012 14002 15821 14054 15370 14227 14798 14400 14487 14522 14088 14660 13897 14712 13585 14834 12788 15232 12563 15406 12459 15458 12372 15579 12112 15873 11957 15908 11818 15977 11506 16099 11471 16133 11437 16133 11315 16220 10830 16411 10795 16411 10726 16445 10553 16463 9634 16463 9097 16151 8768 16029 8629 15960 8404 15925 8265 15925 8092 15977 7798 16133 7555 16324 7191 16688 6532 17537 6169 18040 5995 18317 5805 18577 5371 19443 5077 20275 4938 20604 4800 20986 4748 21332 4886 21696 5129 21887 5198 21921 5267 21921 5423 21956 6567 22285 6740 22285 7555 22129 7728 22043 7936 21748 8179 21436 8525 20830 8664 20708 8820 20656 9011 20570 9409 20310 9461 20258 9964 20258 10172 20327 10449 20448 10518 20552 11211 21332 11367 21540 11489 21783 11541 21973 11541 22112 11437 22389 11159 22874 10882 23186 10813 23325 10553 23620 10380 23862 9981 24226 9652 24469 9115 24625 8525 24711 7070 24711 6446 24659 5614 24469 3777 23931 2928 23620 2495 23273 2131 22840 1888 22337 1646 20899 1646 19062 1611 18819 1594 16255 1663 15198 1888 13551 2252 11576 2668 9912 3119 8370 3604 7122 4072 6186 4973 4783 5701 3864 6688 3171 7936 2478 8595 2218 9773 1924 11714 1525 13897 918 15006 797 15821 780 17381 780 18074 797 18923 901 20032 1074 21228 1230 21903 1352 22527 1421 23186 1542 24711 3639 
#EOF
