# Supplementary material for: Data-Driven Discovery of Immune Contexture Biomarkers
Source: Front Oncol. 2018 Dec 18;8:627. doi: 10.3389/fonc.2018.00627 (PMC6305402; doi:10.3389/fonc.2018.00627)
Supplement: Data Sheet 3.zip — The MSI/MSS dataset used for the identification and assessment of discriminatory features (sections 3.2, 3.3, and 3.4) is provided as a collection of text files describing regions, markers, and metadata (part 1/3). [file Data_Sheet_3.zip › MSIMSSDataset/16-003645_MSS-MSI_gallery [5 channels]_ROI.txt]

barcode_target	16-003645_MSS-MSI_gallery [5 channels]
barcode_origin	0
workflow_target	0
workflow_target_version	0
workflow_origin	0
workflow_origin_version	0
iH	0
iW	0
user	tbd

0	tissue	36170 5174 35994 5174 35994 5152 35972 5152 35972 5108 35906 5108 35906 5042 35862 5042 35862 5020 35840 5020 35840 4976 35774 4954 35774 4910 35730 4910 35664 4844 35664 4822 35642 4822 35642 4755 35598 4711 35576 4711 35576 4645 35532 4645 35510 4579 35466 4557 35466 4491 35378 4447 35378 4381 35312 4381 35312 4359 35268 4315 35246 4227 35201 4227 35201 4161 35179 4161 35135 4117 35113 4029 35069 4029 35069 3963 35047 3963 35047 3897 35003 3853 34981 3721 34937 3721 34937 3699 34915 3699 34849 3633 34849 3566 34805 3566 34805 3500 34739 3500 34739 3434 34673 3434 34673 3368 34651 3368 34585 3302 34585 3258 34519 3258 34453 3170 34387 3170 34387 3126 34343 3104 33946 2928 33858 2906 33858 2862 33682 2840 33616 2796 33550 2796 33528 2774 30732 2774 30710 2730 30203 2730 30203 2708 29741 2708 29741 2730 29190 2796 29190 2862 29124 2862 29080 2906 28882 2972 28882 3038 28794 3060 27759 3060 27759 3104 26614 3104 26570 3060 25359 3060 25315 3104 25161 3126 25117 3170 25095 3170 25095 3236 25029 3258 25029 3302 24963 3302 24963 3324 24831 3324 24831 3390 24787 3390 24765 3588 24721 3588 24721 3699 24632 3765 24566 3765 24566 3787 24434 3787 24434 3765 24390 3765 24368 3721 24324 3721 24302 3655 24236 3655 24192 3633 23047 3633 22915 3699 22651 3721 22651 3765 21814 3765 21792 3787 21616 3787 21616 3831 21528 3831 21528 3853 20999 3853 20955 3897 20889 3919 20867 3963 20757 3985 20383 3985 20383 4029 20427 4029 20427 4051 20493 4051 20449 4095 20383 4095 20361 4117 20185 4183 19524 4183 19194 4227 18864 4227 18841 4293 18797 4293 18775 4359 18908 4359 18908 4315 19062 4315 18930 4315 18930 4359 18467 4359 18401 4381 18379 4447 18335 4447 18313 4491 18247 4491 17983 4711 17939 4711 17939 4755 17873 4755 17873 4778 17851 4778 17807 4822 17454 5020 17454 5042 17344 5042 17344 5086 17322 5086 17322 5108 17278 5108 17124 5240 17080 5240 17080 5284 17014 5284 16992 5306 16992 5350 16860 5482 16860 5504 16816 5504 16816 5614 16750 5636 16750 5680 16684 5834 16552 6099 16530 6099 16530 6275 16463 6297 16463 6341 16419 6341 16419 6363 16353 6363 16353 6407 16265 6407 16265 6495 16199 6495 16199 6539 16155 6539 16155 6561 16089 6561 16089 6605 16023 6605 16023 6627 16001 6627 16001 6671 15891 6693 15825 6759 15825 6803 15627 6935 15605 7023 15561 7023 15539 7134 15429 7134 15407 7266 15363 7266 15363 7288 15230 7420 15208 7420 15164 7486 15142 7662 15098 7662 14966 7750 14944 7794 14878 7816 14812 7926 14702 7948 14636 7992 14482 7992 14438 8014 14438 8058 14306 8080 14284 8124 14218 8124 14218 8146 14173 8146 14173 8257 14107 8257 14085 8345 13975 8521 13887 8587 13887 8609 13843 8653 13821 8653 13821 8675 13755 8675 13711 8719 13689 8719 13689 8741 13645 8785 13557 8807 13513 8851 13491 8851 13447 8917 13425 8917 13425 8983 13381 9005 13359 9181 13315 9203 13315 9776 13293 9776 13249 9864 13249 9908 13183 9930 12962 10392 12918 10392 12720 10679 12698 10679 12632 10811 12522 10899 12434 11009 12302 11097 12302 11141 12236 11163 12236 11207 12192 11229 12192 11295 12170 11295 12170 11339 12126 11339 12126 11405 12104 11405 12104 11427 12038 11427 12038 11471 11928 11559 11928 11603 11906 11603 11862 11691 11862 11735 11773 11824 11773 11890 11729 11890 11729 11934 11707 11956 11663 11956 11663 12066 11641 12066 11641 12132 11465 12154 11465 12286 11443 12330 11399 12330 11377 12352 11377 12396 11311 12418 11311 12528 11267 12528 11267 12594 11245 12594 11201 12682 10915 13057 10871 13057 10849 13079 10849 13145 10805 13145 10805 13277 10783 13277 10739 13321 10739 13519 10672 13607 10650 13783 10584 13805 10584 13871 10474 14114 10386 14136 10320 14180 10254 14180 10210 14246 10144 14268 10056 14334 10012 14466 9946 14532 9946 14576 9924 14598 9880 14730 9880 14862 9858 14862 9814 14972 9748 15038 9748 15104 9704 15104 9682 15126 9682 15170 9616 15237 9550 15259 9505 15303 9087 15787 9043 15787 9021 15831 8977 15831 8977 15853 8955 15853 8955 15897 8911 15897 8911 15963 8779 15985 8779 16051 8713 16095 8713 16161 8647 16161 8647 16293 8581 16359 8449 16756 8361 16888 8361 16954 8294 17086 8294 17218 8184 17306 8162 17548 7964 17835 7854 18033 7832 18209 7788 18297 7788 18738 7766 18826 7766 18958 7700 19090 7700 19134 7590 19288 7590 19354 7524 19398 7436 19530 7392 19552 7370 19662 7304 19728 7238 19750 7238 19883 7194 19927 7171 20059 7039 20257 6995 20279 6973 20345 6907 20411 6863 20521 6797 20543 6731 20719 6709 20741 6709 21512 6643 21754 6599 21842 6511 21952 6445 21974 6335 22150 6137 22283 6115 22349 6004 22481 5938 22679 5916 22833 5850 22965 5850 23009 5784 23031 5740 23097 5718 23207 5520 23604 5410 23692 5410 23758 5344 23802 5322 23868 5190 24000 5146 24022 5124 24198 5014 24286 4992 24462 4948 24484 4860 24683 4793 25013 4727 25123 4727 25211 4683 25277 4661 25277 4595 25519 4463 25784 4419 25916 4133 26312 4089 26334 4089 26444 4023 26444 4001 26510 3935 26532 3935 26642 3869 26664 3825 26774 3737 26796 3670 26995 3626 26995 3626 27039 3560 27061 3494 27171 3406 27237 3274 27501 3208 27765 3032 28052 2834 28426 2834 28492 2746 28514 2702 28624 2548 28822 2503 28910 2481 29020 2415 29042 2371 29086 2217 29373 2173 29483 2151 29615 2085 29769 2085 29813 2019 29901 2019 29967 1975 30077 1887 30165 1887 30231 1821 30297 1755 30430 1557 30628 1359 31024 1292 31134 1182 31266 1182 31354 1116 31553 1116 31663 1028 31949 984 32015 918 32059 896 32191 830 32279 764 32433 588 32720 566 32852 434 33050 390 33182 368 33292 368 33424 324 33512 302 33644 302 34503 390 34767 522 34943 588 34965 698 35076 764 35076 962 35208 1094 35274 1182 35274 1491 35362 2151 35362 2239 35296 2548 35296 2680 35274 3032 35142 3340 35076 3472 34877 3472 34833 3472 34877 3494 34899 3494 35010 3538 35076 3604 35098 3626 35164 3803 35296 3891 35428 4001 35494 4133 35494 4199 35428 4265 35296 4485 35098 4595 34899 4683 34833 4815 34679 4926 34613 4948 34481 5014 34371 5124 34283 5190 34107 5256 33975 5388 33776 5476 33578 5608 33424 5740 33358 5784 33314 5850 33226 5850 33116 5982 33028 6115 32896 6269 32631 6445 32433 6511 32345 6533 32279 6599 32279 6643 32323 6643 32455 6709 32565 6709 32653 6775 32720 6797 32852 6863 33028 6929 33116 7039 33182 7171 33380 7260 33556 7326 33622 7370 33710 7436 33975 7436 34217 7502 34503 7502 34767 7524 34965 7722 35670 7766 35758 7788 35890 7788 36287 7766 36287 7766 36331 7656 36353 7392 36683 7370 36815 7326 36859 7304 37013 7304 37277 7194 37608 7194 38378 7171 38400 6775 39369 6709 39435 6643 39722 6599 39832 6577 39986 6445 40294 6379 40360 6269 40360 6269 40382 6049 40382 5916 40514 5520 40778 5520 40845 5410 41043 5410 41175 5344 41307 5322 41505 5256 41637 5146 41769 5080 42078 4926 42430 4926 42628 4860 42760 4727 43157 4617 43399 4595 44257 4551 44368 4551 44786 4617 44984 4617 45226 4661 45248 4683 45579 4727 45689 4727 45755 4749 45777 4815 45953 4926 46019 5190 46283 5256 46305 5256 46349 5322 46371 5344 46437 5520 46569 5850 46702 5938 46768 6049 46812 6049 46834 6115 46878 6269 46944 6379 47032 6643 47098 6797 47208 7039 47230 7039 47274 7105 47274 7105 47296 7370 47296 7568 47340 7766 47340 7766 47230 7788 47230 7788 46812 7832 46636 7832 46437 7854 46305 7898 46239 7898 46107 8052 45887 8184 45623 8184 45446 8316 45248 8383 45028 8493 44786 8515 44786 8559 44720 8757 44522 9021 44191 9439 44191 9638 44235 10937 44235 11113 44257 11597 44257 12192 44191 12390 44125 13579 44103 13711 44059 13887 44037 13909 43993 14019 43993 14085 43971 14350 43795 14702 43641 14878 43641 15296 43509 15495 43399 15891 43289 16067 43267 16596 43135 16728 43024 16816 43024 17124 42892 17542 42870 18115 42738 18181 42672 18269 42672 18335 42562 18445 42562 18864 42364 19326 42210 19634 42034 19722 42034 19766 41968 19854 41945 19986 41945 20163 41879 20493 41813 20559 41769 20647 41769 20647 41747 20713 41703 20889 41681 21198 41505 21264 41505 21286 41483 21462 41483 21616 41417 21946 41417 22056 41373 22849 41373 22849 41417 22915 41439 23069 41615 23245 41681 23399 41769 23531 41813 23774 41835 23928 41879 24104 41901 24721 42144 24831 42166 25029 42166 25117 42210 25557 42210 25557 42276 25711 42342 25821 42364 25976 42364 26108 42430 26548 42540 26614 42540 26702 42628 26944 42628 26944 42672 27209 42738 27429 42760 28816 42760 28948 42694 28992 42628 29080 42562 29080 42496 29146 42474 29477 42232 29719 42144 29807 42078 29851 42012 29873 41901 29873 41307 29807 41219 29807 40845 29741 40646 29741 40382 29719 40184 29675 40096 29609 39832 29609 39193 29653 39127 29719 38863 29719 38599 29675 38533 29609 38312 29609 38202 29477 38048 29455 38048 29322 37916 29322 37872 29256 37850 29146 37740 29080 37740 28992 37674 28750 37542 28530 37454 28464 37410 28420 37410 28420 37322 28398 37322 28398 37277 28354 37255 28288 37255 28199 37145 28067 37145 28023 37079 27935 37079 27869 37013 27759 36991 27737 36947 27693 36947 27605 36881 27407 36815 26900 36529 26636 36529 26636 35802 26570 35538 26504 35428 26218 35296 26020 35274 25910 35164 25579 35142 24787 35142 24368 35098 24368 34943 24302 34899 24302 34877 24390 34811 24698 34613 25227 34415 25315 34371 25315 34305 25491 34283 25557 34217 25579 34217 25579 33578 25623 33424 25645 33050 25623 32984 25359 32720 25359 32653 25249 32279 25249 32059 25161 31861 25161 31729 25117 31619 25051 31531 25051 31398 24985 31200 24963 31024 24963 30011 25051 29945 25117 29835 25227 29747 25293 29747 25293 29637 25359 29549 25381 29351 25447 29174 25579 28976 25711 28624 25976 28316 26350 28096 26372 27985 26482 27985 26504 27963 26570 27963 26570 28250 26680 28492 26746 28580 26768 28690 26900 28844 27032 29042 27077 29219 27143 29373 27143 29615 27077 29637 26966 29747 26878 29769 26768 29879 26702 30077 26548 30297 26504 30474 26504 31090 26680 31266 26812 31354 26878 31354 27099 31619 27165 31729 27165 31817 27231 32059 27275 32323 27275 32433 27165 32433 27143 32455 27143 32499 27077 32499 26944 32565 26834 32698 26768 32830 26570 32918 26504 32918 26482 32962 26416 32984 26416 33556 26482 33644 26504 33820 26548 33975 26702 34283 26702 34349 26746 34437 26746 34635 26812 34877 26812 35076 26900 35142 26944 35142 27275 35010 27495 34833 27605 34679 27605 32918 27693 32720 27693 32587 27803 32499 28199 32015 28354 31883 28552 31663 28750 31398 28860 31002 28860 30430 28882 30231 28926 30143 28948 30011 29014 29879 29080 29549 29212 29219 29411 28844 29521 28756 29543 28624 29785 28294 29873 28118 29873 28052 29983 27853 30071 27589 30269 27303 30335 27237 30445 27061 30908 26246 31062 25938 31326 25541 31436 25387 31590 25255 32075 24661 32273 24330 32427 24132 32801 23736 33022 23560 33132 23428 33286 23339 33792 22701 33814 22613 33880 22503 33990 22481 34123 22415 34387 22172 34981 21490 35003 21380 35003 20587 35047 20389 35179 20257 35268 20125 35378 20015 35466 19949 35576 19949 35664 19883 35774 19860 35994 19728 36192 19530 36324 19288 36391 19222 36457 19002 36589 18738 36721 18407 36787 18099 36897 17945 36985 17637 37183 17482 37425 17174 37756 16822 37954 16580 37976 16558 38020 16558 38020 16514 38108 16426 38416 16183 38482 16117 38504 16051 38570 16029 38680 15897 38680 15787 38769 15699 38879 15501 39077 14994 39143 14928 39143 14796 39209 14708 39209 14598 39275 14466 39341 14070 39407 13915 39539 13673 39605 13585 40002 13189 40134 12814 40156 12814 40200 12726 40222 12528 40288 12286 40530 11868 40530 9798 40464 9446 40398 9335 40354 9335 40288 9269 40266 9203 40200 9181 40200 9005 40090 8917 40002 8741 39892 8609 39869 8543 39737 8455 39671 8389 39495 8345 39407 8257 39099 8080 38967 8080 38835 8014 38636 7948 38372 7794 38350 7728 38306 7728 38306 7662 38240 7662 38218 7618 38174 7596 38086 7464 38020 7222 37910 7156 37491 7156 37249 7134 36963 7023 36963 6957 36919 6825 36897 6539 36897 6165 36699 6077 36633 5967 36589 5967 36567 5945 36567 5878 36170 5174 
1	tumor	10530 45642 10530 45573 10322 45504 10252 45156 10113 45087 10044 44948 10044 44809 9905 44600 9905 44461 9766 44184 9766 43280 9836 43280 9836 43211 9975 43211 10044 43072 10252 43003 10322 42864 10530 42794 10530 42516 10669 42447 10739 42169 10808 42099 10808 41752 10947 41752 10947 41613 11017 41613 11017 40779 10947 40779 10947 40641 10600 40641 10600 40502 10530 40432 10391 40432 10113 40293 10113 40224 9975 40224 9975 40154 9905 40154 9836 40015 9697 39946 9697 39807 9419 39598 9419 39529 9349 39529 9349 39390 9210 39321 9210 38973 9141 38904 9141 38695 9071 38626 9071 38279 9141 38209 9141 38070 9280 37931 9280 37862 9349 37862 9419 37723 9558 37653 9627 37514 9697 37514 9697 37375 9836 37306 9905 37028 10044 37028 10113 36820 10252 36820 10252 36750 10600 36472 10600 36264 10739 35847 10739 34527 10669 34527 10669 33346 10461 32999 10461 32860 10322 32721 10322 32165 10252 32165 10252 31957 10113 31957 10113 31887 10044 31887 10044 31262 9975 31262 9975 31054 9905 30915 9905 30498 9836 30498 9836 29734 9766 29595 9766 29247 9697 29247 9697 28830 9627 28692 9627 27511 9697 27441 9697 27163 9766 27094 9766 26955 9836 26955 9836 26816 9905 26816 9905 26538 9975 26538 9975 26468 10113 26330 10252 26330 10252 26121 10322 26052 10322 25913 10461 25704 10530 25426 10530 25079 10669 24940 10739 24523 10947 24384 10947 24315 11086 24315 11156 24037 11294 23967 11294 23829 11433 23759 11503 23481 11642 23412 11781 23134 11850 23134 11920 22439 11989 22439 11989 22300 12059 22300 12059 22161 12128 22092 12128 21675 12198 21397 12337 21328 12337 21050 12406 21050 12476 20911 12476 20633 12614 20355 12614 20147 12684 20147 12823 19869 12892 19313 13031 19313 13031 18827 13170 18549 13448 18201 13448 18062 13587 17785 13795 17715 14073 17298 14143 17298 14143 17229 14212 17229 14282 17090 14421 17090 14421 17020 14490 17020 14629 16673 14768 16673 14768 16534 14838 16534 14838 16465 14976 16395 15115 16117 15185 16117 15185 15978 15324 15839 15324 15145 15393 15145 15463 14033 15602 13825 15602 13199 15671 13130 15671 12713 15880 12574 15880 12435 16019 12366 16019 12018 16088 12018 16157 11810 16227 11810 16644 11254 16713 10976 16783 10976 16783 10907 16922 10768 16922 10629 16991 10629 17200 10421 17269 10143 17408 10143 17408 9934 17547 9795 17547 9726 17755 9656 17755 9587 18033 9448 18103 9379 18103 9240 18242 9240 18242 9170 18381 9101 18450 8962 18589 8962 18658 8892 18797 8892 18797 8823 19075 8753 19075 8684 19145 8684 19284 8545 19492 8545 19562 8475 20117 8337 20187 8198 20673 8059 20673 7989 20743 7989 20882 7711 21159 7503 21646 7294 21715 7156 21854 7017 21924 7017 21924 6947 22132 6947 22271 6808 22549 6739 22618 6600 23105 6322 23174 6183 23521 6113 23660 6044 23660 5975 24564 5975 24702 6044 25119 6044 25675 6183 25745 6252 26300 6252 26926 5905 26926 5697 27064 5627 27134 5349 27273 5349 27342 5280 28454 3960 28523 3682 28801 3404 28871 3126 29079 2918 29149 2918 29149 2848 29288 2848 29357 2709 30399 2501 30677 2501 30955 2293 31441 2084 31580 2084 31650 1945 32136 1945 32205 1876 33317 1876 33456 2015 34845 2293 35332 2501 35679 2501 36443 2918 36651 2918 36721 3126 37485 3543 37624 3821 38110 4099 38388 4377 38527 4377 38527 4585 38736 4655 38875 4793 39014 4793 39083 4932 39222 4932 39569 5349 39847 5558 39917 5558 39917 5627 39986 5627 39986 5697 40125 5766 40195 5905 40264 5905 40333 6183 40472 6252 40542 6391 40611 6391 40681 6739 40820 6739 40820 6808 41028 7017 41028 7086 41098 7086 41098 7364 41167 7433 41237 7781 41306 7781 41376 8545 41514 8684 41514 9795 41584 9865 41584 11532 41376 11671 41376 11810 41306 11880 41306 12227 41237 12227 41237 12366 41098 12574 41098 12991 41028 13061 40959 13547 40959 14311 40820 14728 40820 14936 40681 15006 40542 15284 40542 15423 40403 15700 40403 15839 40333 15909 40333 16117 40195 16534 39778 17090 39569 17854 39291 18062 39152 18618 38805 18966 38388 19660 38249 19799 38041 20216 38041 20494 37833 20633 37555 21050 37138 21467 36860 21883 36721 22300 36513 22439 36513 22578 36096 23134 36096 23273 35540 23759 34706 25426 34289 26052 33873 27163 33595 27511 33386 27927 33178 28553 33039 28622 32970 29039 32831 29178 32831 29247 32761 29247 32136 30359 31997 30428 31997 30567 31927 30567 31927 30984 31789 31192 31789 31401 31580 31679 31511 32582 31372 33207 31372 34944 31302 35222 31302 36333 31441 37236 31441 38626 31511 38973 31580 38973 31580 41127 31511 41335 31511 42377 31372 42516 31372 42864 31163 43211 31094 43489 30746 43697 30607 43906 30399 43975 30399 44114 30191 44114 30121 44184 29357 44392 28871 44461 28315 44461 27134 44670 26439 44948 25883 45087 25675 45087 25189 45226 24841 45226 24425 45365 24216 45573 23799 45573 22132 45920 17477 45920 16783 46198 15810 46198 15254 46337 13726 46337 13448 46268 13101 46268 13031 46059 12892 45990 12753 45851 12753 45781 10739 45156 10530 45642 
#EOF
