# Supplementary material for: Data-Driven Discovery of Immune Contexture Biomarkers
Source: Front Oncol. 2018 Dec 18;8:627. doi: 10.3389/fonc.2018.00627 (PMC6305402; doi:10.3389/fonc.2018.00627)
Supplement: Data Sheet 3.zip — The MSI/MSS dataset used for the identification and assessment of discriminatory features (sections 3.2, 3.3, and 3.4) is provided as a collection of text files describing regions, markers, and metadata (part 1/3). [file Data_Sheet_3.zip › MSIMSSDataset/16-003646_MSS-MSI_gallery [5 channels]_ROI.txt]

barcode_target	16-003646_MSS-MSI_gallery [5 channels]
barcode_origin	0
workflow_target	0
workflow_target_version	0
workflow_origin	0
workflow_origin_version	0
iH	0
iW	0
user	tbd

0	tumor	23997 14492 24762 14840 25041 14910 25110 15049 25389 15188 25458 15327 25667 15467 25806 15745 25946 15884 26015 15884 26085 16093 26363 16163 26363 16232 26572 16302 26572 16371 26642 16371 26920 16719 27199 16859 27338 17067 27895 17485 28103 17903 28312 17972 28591 18390 28939 18668 29008 18877 29147 18947 29287 19086 29287 19156 29356 19156 29565 19364 29565 19504 29843 19643 30191 19991 30400 20408 30609 20478 30609 20617 30748 20617 30748 20687 31096 20756 31096 20896 31235 20896 31235 20965 31653 20965 31653 21035 32001 21035 32071 21174 32280 21174 32349 21244 32767 21244 32836 21313 33115 21383 33115 21452 33880 21452 34020 21592 34159 21592 34368 21731 34855 21731 34994 21800 34994 21870 35203 21940 35272 22079 35481 22148 35481 22288 35551 22288 35551 22357 35620 22357 35620 22427 35760 22497 35899 22775 35969 23262 36108 23262 36108 23680 35969 23749 35969 24028 35899 24097 35829 24724 35760 24724 35760 25072 35551 25489 35551 25629 35481 25629 35481 25907 35203 26046 35133 26185 34855 26255 34576 26464 33880 26464 33811 26533 33463 26533 33393 26603 31932 26603 31792 26673 31375 26673 31375 26742 31235 26742 30957 26881 30679 26881 30609 27021 30191 27230 30191 27369 30122 27369 29983 27508 29983 27578 29704 27647 29635 27856 29565 27856 29565 27926 29495 27926 29356 28065 29356 28204 29287 28204 29287 28343 29147 28552 29147 28691 28939 28900 28939 29109 28869 29109 28869 29387 28799 29457 28799 29805 28660 30083 28660 30222 28591 30292 28591 30640 28451 30710 28451 30779 28312 30779 28312 31058 28243 31197 28243 31475 28173 31545 28173 31823 28103 31823 28034 32171 27964 32171 27895 32311 27755 32728 27616 32867 27616 33007 27477 33076 27477 33215 27129 33772 26920 33911 26781 34120 26711 34120 26642 34259 26363 34399 26015 34468 25110 34468 24971 34399 24414 34329 24345 34259 23231 34259 23231 34190 22953 34190 22744 34120 22605 33981 22535 33981 22535 33911 22326 33911 22187 33842 22187 33772 22048 33772 21769 33633 21213 33633 21143 33563 21004 33563 21004 33494 20656 33494 20586 33424 20447 33424 20447 33285 19473 33285 19473 33215 19125 33215 19125 33146 18429 33146 18359 33076 18011 33076 18011 33007 17663 33007 17524 32867 17176 32728 17036 32589 16758 32519 16758 32450 16340 32380 16271 32311 15992 32311 15992 32241 15575 32241 15575 32171 15436 32171 15436 32102 15018 32102 15018 32032 14879 32032 14740 31823 14600 31823 14600 31684 14392 31614 14322 31475 14113 31475 14113 31406 13974 31406 13835 31127 13696 31127 13487 30918 13417 30918 13139 30710 12930 30710 12860 30501 12721 30501 12443 30292 12234 30292 12164 30153 12095 30153 11816 29944 11468 29944 11259 29805 11051 29805 10633 29666 9798 29666 9659 29596 8545 29596 8266 29666 7779 29666 7083 29805 6944 29944 6178 30362 5204 31336 4438 31893 4090 32241 3603 32519 3394 32728 3046 32867 2698 33146 2420 33215 2072 33842 1793 33981 1724 34329 1585 34399 1585 34538 1376 35025 1376 35860 1445 35999 1445 36208 1585 36556 1724 36695 1793 37044 2002 37252 2281 37670 2977 38088 3116 38366 3464 38436 3464 38505 3603 38644 3812 38714 3951 38853 4160 38853 4508 39271 5482 39828 5622 39967 6039 40176 6387 40176 6526 40384 6735 40454 7083 40454 7153 40524 7918 40663 8336 40802 9032 40802 9519 41080 9867 41080 10146 41220 12443 41568 12930 41777 14044 41985 14392 42125 14740 42125 15505 42333 15923 42333 15992 42473 16132 42542 17176 42751 17454 42890 18289 42960 18359 43029 18498 43029 18568 43238 18846 43238 18985 43308 19055 43447 19403 43586 19542 43725 19612 43725 19681 43865 19821 43865 19890 44004 20169 44073 20308 44213 20586 44213 20586 44282 20795 44421 20934 44421 21073 44700 21352 44769 21352 44839 21491 44909 22187 44978 22466 45117 22674 45117 22883 45257 23092 45257 23301 45396 23858 45535 23927 45605 25110 45605 25319 45744 27407 45744 27616 45813 28521 45813 29217 45605 29287 45535 30679 45048 30887 44909 32488 44282 33184 44143 33672 43934 33880 43725 34089 43656 34298 43377 34576 43377 34924 43029 35481 42681 35829 42264 36456 41777 37013 41150 37291 40663 38613 39828 39309 39271 40005 39062 40284 39062 40632 38784 40841 38784 41050 38644 41815 38505 42233 38296 42929 37740 43207 37670 43903 36974 44182 36626 44321 36347 45226 35373 45643 34607 46061 34259 46131 33981 46339 33842 46687 33285 46966 33007 47035 32867 47314 32728 47383 32519 47801 32171 47801 32032 48010 31823 48149 31336 48427 30988 48845 30153 49054 29457 49472 28900 50098 27578 50237 27160 50237 26812 50376 26533 50376 26325 50516 25907 50516 23889 50585 23053 50585 15327 50237 13727 49472 12126 49123 11847 48915 11430 47801 10246 47314 9829 46548 9272 45574 8715 44599 8367 43486 7880 40493 6836 38196 6140 37013 5861 36247 5583 36108 5444 35829 5374 35829 5305 35760 5305 35760 5096 35620 4957 35481 4539 35272 4330 35133 4052 35133 3913 34994 3773 34994 3634 34716 3495 34716 3356 34507 3217 34507 3147 34437 3147 34437 3008 34159 2868 34089 2799 34089 2660 33880 2590 33811 2451 33184 2103 32976 1824 32628 1546 32280 1407 32140 1268 31932 1268 31932 1198 31375 1128 30887 989 30400 989 30122 920 28660 920 28451 850 26154 850 26015 780 24275 780 23718 920 23092 989 22605 1268 22326 1546 21561 2103 20586 2451 19612 3008 18985 3286 18846 3495 18498 3634 18359 3773 17872 4052 17802 4261 17593 4400 17593 4469 23997 14492 
1	tissue	21004 5096 21143 5096 21213 4817 21282 4817 21282 4609 21352 4609 21421 4330 21561 4261 21561 4121 21839 3982 21839 3913 21909 3913 21909 3773 21978 3773 22048 3634 22187 3565 22187 3356 22326 3286 22396 3008 22535 2938 22535 2868 22674 2868 22674 2729 22744 2729 22744 2660 22883 2660 22883 2590 23022 2520 23231 2520 23231 2451 23370 2451 23440 2381 23649 2381 23718 2312 24902 2312 24971 2242 25319 2242 25389 2172 25389 2033 25598 2033 25598 1964 25806 1964 25876 1894 26224 1894 26294 1824 26502 1824 26502 1755 27129 1755 27199 1685 29495 1685 29495 1755 29635 1824 30052 1824 30261 1894 30331 2033 30679 2033 30748 2172 30957 2172 31166 2312 31305 2312 31375 2451 31723 2520 31723 2590 31862 2590 32001 2868 32071 2868 32140 3008 32280 3077 32349 3217 32419 3217 32488 3425 32558 3425 32558 3565 32697 3634 32697 3773 32767 3773 32767 5235 32836 5235 32836 5305 33324 5305 33393 5374 33741 5374 33811 5444 34159 5513 34228 5722 34507 5792 34646 5861 34646 5931 34785 5931 34855 6001 35133 6070 35133 6140 35272 6140 35272 6209 35551 6209 35551 6349 35760 6349 35969 6488 36247 6488 36247 6627 36525 6627 36525 6697 36734 6697 36734 6766 37291 6905 37430 7045 37709 7114 37709 7184 37917 7184 38057 7323 38126 7323 38405 7741 38544 7810 38544 7880 38613 7880 38613 8019 38683 8019 38753 8158 38892 8158 39031 8298 39101 8715 39309 8785 39379 8924 39518 8994 39518 9133 39588 9133 39657 9342 39936 9411 39936 9481 40005 9481 40145 9620 40632 9690 40841 9898 41606 9968 41676 10107 41885 10107 41885 10177 42163 10246 42163 10316 42372 10386 42442 10525 42581 10594 42581 10664 42720 10664 42720 10803 42998 11082 43068 11290 43416 11499 43416 11569 43625 11638 43973 12056 43973 12126 44112 12126 44112 12195 44390 12474 44460 12474 44460 12613 44947 12752 44947 12822 45574 12891 45574 12961 45852 13031 45922 13170 46200 13309 46548 13587 46548 13657 46687 13657 46966 13796 47244 14075 47314 14075 47453 14214 47592 14214 47662 14353 47940 14492 48079 14771 48358 14910 48358 15188 48427 15188 48567 15536 48636 15536 48636 15745 48775 15815 48845 16093 48984 16093 48984 16232 49054 16302 49054 17207 49123 17276 49123 17903 49263 18320 49263 18738 49402 19225 49402 21661 49332 21800 49332 22218 49263 22497 49193 22566 49123 23193 48984 23332 48984 23541 48845 23541 48845 23819 48636 24167 48636 24306 48427 24724 48149 25002 48079 25281 47801 25629 47801 25907 47453 26255 47244 26742 46966 27090 46966 27299 46896 27438 46757 27508 46757 27578 46270 28274 45991 28413 45922 28622 45504 29039 45504 29178 45087 29666 45017 30362 44947 30501 44878 31475 44808 31684 44669 31823 44669 31893 44599 31893 44599 32102 44390 32519 44321 32519 44112 32867 43834 33076 43834 33215 43694 33285 43625 33494 43555 33494 43416 33703 43138 33911 42929 33981 42929 34190 42859 34190 42859 34259 42372 34329 41885 34607 41537 34677 41537 34886 41119 35095 40841 35373 40841 35443 40771 35443 40632 35582 40632 35651 40354 35860 40284 35999 40145 36069 40145 36278 39797 36556 39797 36695 39657 36765 39518 37183 39309 37461 39309 37670 39240 37809 39031 37879 39031 37948 38961 37948 38961 38018 38892 38018 38892 38088 38822 38088 38753 38227 38683 38227 38613 38366 38544 38366 38544 38436 38405 38436 38405 38505 37569 38853 37361 39062 37013 39132 37013 39201 36734 39340 36525 39340 36108 39549 35481 39619 35412 39758 35272 39758 35203 39828 34785 39828 34646 39897 32071 39897 32071 39967 31723 40106 31584 40245 31375 40245 31375 40315 31305 40315 31166 40593 30748 40802 30679 40941 30539 41011 30400 41289 30261 41359 30261 41428 29983 41637 29913 41846 29843 41846 29774 42055 29704 42055 29704 42194 29495 42542 29356 42542 29356 42612 29287 42612 29147 42751 29147 42821 29078 42821 29078 42890 28591 43029 28591 43099 28451 43099 28451 43238 28382 43238 28382 43308 28243 43377 27895 43447 27686 43586 27129 43656 27129 43725 26294 43725 26224 43795 25180 43795 24066 43517 23997 43377 23788 43308 23579 43099 23440 43099 23440 43029 23370 43029 23301 42890 22674 42612 22535 42333 22117 42125 22048 41985 21700 41846 21491 41568 20934 41359 20795 41220 20725 41220 20725 41150 20656 41150 20586 41011 18846 41011 18777 41150 18568 41150 18568 41220 18081 41220 18011 41289 15923 41289 15784 41220 15296 41220 15018 41011 13974 41011 13904 40941 13139 40941 12303 40524 12303 40454 12095 40245 11677 40036 11607 39897 11468 39828 11399 39619 11190 39480 11190 38714 11538 38366 11677 38018 11816 37879 11816 37809 11886 37809 11886 37461 10981 37461 10703 37670 10146 37809 10007 37948 8963 37948 8823 37879 8614 37879 8614 37809 8336 37809 8197 37740 7710 37392 6874 36974 6596 36765 6526 36487 6387 36487 5830 35930 5482 35721 5204 35303 5134 35095 4995 35025 4647 34259 4299 33911 4229 33355 4160 33215 4160 32798 4229 32519 4438 32380 4578 32171 4786 32102 4786 31962 5204 31893 5830 31893 5970 31823 6805 31893 6805 31962 7988 31962 8058 31893 8266 31893 8336 31823 8684 31823 8963 31754 9171 31614 9519 31614 10076 31406 10076 31266 10494 31058 10563 30918 10772 30918 10911 30710 11259 30431 11259 30362 11468 30222 11607 30222 12443 29735 13278 29526 13765 29526 13835 29457 14670 29318 14879 29178 15088 29178 15227 29109 15714 29109 16062 28970 16549 28970 16619 28900 17524 28900 17732 28830 18707 28830 18707 28761 19473 28761 19612 28691 19821 28691 19821 28622 20099 28622 20169 28482 20447 28482 20725 28274 21004 28204 21491 27926 21561 27717 21909 27647 22048 27508 22535 27299 22814 27021 22953 27021 23301 26742 23579 26394 23997 26255 24136 26116 24206 25907 24345 25837 24414 25629 24693 25559 24762 25350 24902 25281 25041 25002 25180 24933 25180 24863 25319 24863 25458 24585 25528 24585 25528 24445 25667 24237 25667 24097 25737 23958 25876 23889 25876 23610 26015 23541 26015 23262 26154 23053 26154 22775 26224 22636 26294 22636 26294 22427 26502 22009 26572 21452 26711 21383 26781 20965 26851 20965 26851 18181 26711 17764 26711 17346 26572 17346 26502 17067 26502 16650 26085 15188 25876 15049 25806 14701 25598 14283 25598 14144 25458 14005 25458 13796 25389 13796 25389 13657 25180 13448 25041 12752 24693 11917 24693 11638 24484 11290 24345 11221 24275 10942 24136 10873 24066 10734 24066 10525 23997 10525 23997 10246 23927 10246 23927 10177 23788 10107 23788 9690 23649 9481 23649 9272 23579 9272 23370 8715 23231 8576 23231 8437 22953 8019 22883 7810 22814 7810 22814 7601 22744 7601 22396 7184 22326 6766 22257 6697 22257 6488 22117 6349 22048 6001 21909 5861 21909 5722 21630 5653 21630 5444 21561 5444 21561 5374 21352 5165 21282 5165 21282 5096 21213 5096 21143 4817 21004 5096 
#EOF
