# Supplementary material for: Data-Driven Discovery of Immune Contexture Biomarkers
Source: Front Oncol. 2018 Dec 18;8:627. doi: 10.3389/fonc.2018.00627 (PMC6305402; doi:10.3389/fonc.2018.00627)
Supplement: Data Sheet 3.zip — The MSI/MSS dataset used for the identification and assessment of discriminatory features (sections 3.2, 3.3, and 3.4) is provided as a collection of text files describing regions, markers, and metadata (part 1/3). [file Data_Sheet_3.zip › MSIMSSDataset/16-003647_MSS-MSI_gallery [5 channels]_ROI.txt]

barcode_target	16-003647_MSS-MSI_gallery [5 channels]
barcode_origin	0
workflow_target	0
workflow_target_version	0
workflow_origin	0
workflow_origin_version	0
iH	0
iW	0
user	tbd

0	tissue	8896 5435 9009 5435 9009 5662 9066 5662 9122 5831 9179 5831 9179 6001 9236 6058 9349 6058 9462 6171 9575 6398 9632 6398 9632 6511 9689 6511 9689 6624 9802 6737 9802 6851 9915 6851 9972 6964 10028 6964 10028 7077 10141 7134 10141 7190 10198 7190 10198 7303 10311 7360 10311 7530 10368 7530 10481 7700 10538 7926 10651 7926 10651 8266 10708 8266 10708 8832 10764 8945 10877 9002 10877 9115 11047 9115 11217 9342 11444 9398 12066 9398 12180 9342 12463 9342 12519 9228 12576 9228 12576 9172 13765 9172 13991 9228 14105 9342 14444 9398 14558 9455 14558 9511 14614 9511 14614 9795 14501 9964 14331 10021 14331 10078 14105 10078 14048 10134 13878 10134 13878 10191 13425 10304 13312 10474 13199 10474 12972 10644 12916 10757 12802 10814 12802 10927 12633 10927 12633 11097 12576 11097 12406 11323 12293 11380 12293 11663 12010 11946 11953 12059 11953 12229 11840 12399 11840 12965 11783 13022 11783 14154 11897 14211 11953 14324 11953 14607 12066 14833 12180 14890 12406 15569 12519 15626 12576 15739 12916 16022 12972 16192 13142 16362 13425 16532 13482 16702 13765 16928 14274 17041 14558 17155 14897 17381 15294 17494 15577 17494 15803 17608 16199 17664 16369 17721 16426 17834 17502 17834 17671 17947 17898 17947 18294 18060 18521 18174 19200 18174 19653 18230 19879 18287 19993 18400 20729 18627 20955 18796 21012 18966 21238 19023 21238 19080 21351 19080 21408 19136 21408 19249 21804 19532 22087 19589 22371 19816 22540 19872 22710 20099 22937 20099 22993 20212 23220 20382 23333 20382 23390 20495 23616 20665 23843 20721 23956 20835 24182 20948 24352 21118 24409 21118 24465 21231 24692 21231 25031 21514 25315 21571 25428 21684 25541 21684 25598 21797 25768 21797 25881 21854 26051 22080 26051 22137 26107 22137 26334 22420 26447 22420 26617 22590 26787 22929 27126 23213 27466 23382 27523 23552 27862 23835 28089 24118 28202 24175 28202 24345 28259 24345 28259 24401 28372 24515 28372 24798 28485 24854 28485 25081 28768 25647 28768 25873 28881 25873 28938 26043 28938 26326 29164 26553 29221 26893 29334 26949 29391 27176 29504 27232 29561 27515 29844 27912 30127 28648 30297 28761 30297 29214 30410 29214 30410 29270 30580 29384 30580 29440 30750 29610 30750 29723 30976 29893 30976 30006 31089 30176 31089 30346 31146 30346 31259 30516 31259 30629 31429 30742 31486 30969 31542 30969 31769 31422 31882 31478 31882 31592 32165 31705 32278 31705 32335 31818 32448 31818 32448 31875 32618 31875 32731 31988 32958 32101 32958 32158 33128 32158 33184 32214 33184 32328 33354 32441 33467 32441 33524 32611 33694 32611 33807 32724 33864 32724 33920 32837 34090 32894 34430 32894 34826 33007 36808 33007 36864 32950 37261 32894 37374 32837 37374 32781 37657 32554 37714 32328 37714 31875 37770 31875 37770 31705 37883 31705 37883 31648 37997 31592 40091 31535 40148 31478 40714 31478 40714 31422 42243 31422 42299 31309 42922 31309 42922 31252 43035 31195 43035 31082 43205 30912 43205 30856 43318 30856 43318 30742 43375 30742 43375 30573 43488 30516 43488 30403 43545 30346 43545 30063 43602 30006 43602 29893 43658 29893 43715 29780 43771 29440 43998 29270 44111 28874 44224 28761 44281 28761 44281 28648 44338 28648 44338 28365 44451 28365 44451 27798 44338 27685 44338 26213 44281 26213 44281 25873 44224 25873 44168 25760 44168 25590 44111 25590 44111 25477 43885 25194 43885 25081 43715 25081 43658 24968 43432 24854 43205 24854 43035 24685 42979 24685 42922 24515 42809 24515 42809 24458 42639 24458 42639 24401 42526 24345 42526 24118 42866 24118 42922 24062 43092 24062 43092 23949 43318 23892 43318 23779 43375 23779 43375 23722 43488 23665 43545 23099 43488 22986 43432 22986 43375 22816 43318 22760 43205 22760 43205 22533 43149 22533 43035 22363 43035 22250 42922 22137 42866 22137 42809 22024 42639 21967 42469 21797 42469 21684 42186 21571 41790 21514 41677 21401 41280 21344 41224 21231 41110 21231 41110 21118 40884 21118 40884 21061 40658 21061 40601 21005 40374 20948 39808 20948 39808 20835 39752 20835 39752 20721 39638 20552 39638 20212 39525 19985 39525 19872 39355 19646 39355 19419 39129 19136 39129 18853 39016 18570 39016 18457 38902 18287 38902 18174 38789 18117 38619 18117 38563 18004 38053 18004 38053 17947 37883 17947 37827 17834 37827 17608 37714 17494 37714 16928 37657 16928 37657 16136 37544 16022 37487 15852 37430 15852 37430 15739 37147 15343 37147 15003 37204 15003 37204 14720 37261 14607 37430 14494 37487 14267 37657 14154 37657 13928 37827 13644 37827 13531 37883 13531 37883 13418 37940 13418 38053 12569 38223 12342 38223 12003 38110 11946 38053 11776 38110 11380 38110 10870 38053 10870 38053 10700 37940 10531 37827 10134 37770 10078 37770 9738 37657 9511 37657 9228 37544 9172 37544 9002 37430 8889 37261 8492 37204 8492 37204 8436 37091 8379 36921 8379 36864 8323 36864 8209 36694 8209 36694 8039 36638 7983 36525 7983 36525 7926 36355 7926 36298 7813 36072 7700 36015 7643 36015 7530 35958 7530 35958 7473 35789 7360 35732 7247 35675 7247 35449 6964 35222 6964 35166 6851 34826 6681 34826 6624 34543 6511 34430 6511 34373 6398 34147 6341 33977 6228 33864 6228 33864 6115 33581 6058 33467 6001 33467 5945 33241 5831 32901 5775 32731 5662 32618 5662 32618 5605 32335 5605 32109 5492 31825 5435 31259 5435 31203 5492 30750 5605 30750 5662 30184 5662 29787 5775 28995 5775 28995 5605 28881 5548 28712 5548 28712 5492 28372 5379 28315 5265 28202 5265 28145 5152 27919 5095 27353 4699 27296 4529 27240 4529 27240 4359 27183 4359 27183 4076 27126 4076 27070 3963 27070 3737 27013 3680 27013 3567 26956 3454 26787 3397 26787 3284 26730 3284 26730 3170 26673 3170 26673 3114 25654 3114 25598 3227 25315 3340 25031 3340 25031 3397 24918 3397 24918 3454 24465 3454 24239 3340 23559 3284 23503 3227 23390 3227 23333 3170 23107 3114 22993 2944 22597 2944 22257 2774 22031 2774 21974 2718 21861 2718 21804 2604 21578 2604 21578 2548 21465 2548 21408 2434 20899 2434 20899 2321 20842 2321 20842 2265 20729 2265 20729 2208 20502 2208 20446 2095 20219 2038 20106 1812 19936 1812 19879 1755 19653 1698 19313 1698 19313 1642 19143 1642 19087 1585 18464 1585 18294 1642 18294 1698 18181 1698 17954 1868 17898 1868 17841 1982 17728 1982 17558 2208 17558 2265 17502 2265 17502 2321 17388 2378 17105 2378 17105 2548 16596 2548 16596 2434 15746 2434 15690 2548 15294 2604 15237 2718 14897 2774 14897 2831 14727 2831 14501 2718 14105 2718 14048 2661 13765 2661 13538 2548 13369 2548 12972 2434 12576 2434 12349 2378 11897 2208 11727 1982 11047 1642 10085 1642 10085 1698 9802 1812 9802 1982 9745 2038 9745 2208 9689 2208 9689 2378 9575 2434 9519 2604 9462 2604 9405 2887 9349 2887 9349 3170 9236 3170 9236 3227 9122 3284 8896 5435 
1	tumor	28598 29950 28655 29837 28712 29837 28712 29780 28825 29723 28881 29384 28995 29044 29051 29044 29051 28874 29164 28818 29278 28591 29334 28591 29334 28478 29448 28365 29617 28025 29787 27855 29844 27855 30070 27572 30070 27515 30184 27459 30184 27345 30297 27289 30353 27176 30523 27119 30693 26779 30920 26666 31146 26383 31259 26326 31316 26100 31429 26043 31429 25930 31542 25760 31542 25534 31712 25194 31712 24515 31769 24401 31769 23382 31712 23382 31712 23269 31656 23269 31599 23156 31542 23156 31542 23099 31429 23043 31429 22986 31316 22986 31259 22816 31146 22760 31146 22703 31033 22646 30863 22477 30863 22420 30750 22420 30523 22193 30467 22193 30410 22080 30184 22024 30184 21910 30127 21854 30014 21854 29957 21684 29844 21627 29787 21514 29504 21344 29448 21231 29391 21231 29278 20948 28995 20665 28995 20552 28938 20438 28881 20438 28655 19872 28598 19419 28372 19080 28372 18853 28315 18853 28202 18513 28089 18400 28089 18287 28032 18230 27919 18230 27862 17947 27692 17608 27636 17381 27466 17041 27353 16985 27353 16815 27183 16419 27183 16305 27013 15966 27013 15852 26560 15003 26560 14890 26504 14890 26504 14833 26390 14777 26334 14494 26107 14437 26107 14324 25994 14267 25994 14211 25881 14211 25881 14154 25824 14154 25768 14041 25654 14041 25654 13984 25484 13984 25371 13758 25315 13758 25201 13644 25201 13588 24918 13531 24635 13361 24465 13361 24239 13135 23786 13022 23786 12965 23673 12965 23503 12852 22823 12852 22823 12795 22371 12739 22371 12625 21918 12625 21918 12569 21295 12569 21295 12512 21012 12512 20672 12399 20446 12399 20389 12342 19710 12172 19596 12059 19426 12003 19200 12003 19143 11946 18804 11946 18634 11833 18464 11833 18124 11719 17558 11663 17162 11493 16935 11493 16879 11436 16596 11380 15973 11097 15690 11040 15463 10870 15350 10870 15237 10757 15124 10757 14897 10644 14784 10644 14501 10531 14274 10361 13935 10361 13935 10304 13595 10247 12916 10247 12746 10191 12293 10191 12293 10134 11840 10134 11274 9964 10821 9908 9236 9398 6235 7813 6065 7643 6065 7473 5952 7134 5952 5831 6178 4926 6292 4699 6348 4303 6405 4133 6744 3680 6744 3454 6858 3397 6858 3170 6914 3001 7084 2887 7311 2434 7764 1868 8217 1132 8386 849 8386 736 8500 679 8500 623 8669 453 8896 396 10028 396 10141 453 10934 453 11047 510 11613 566 16596 566 17162 679 18011 679 18464 736 19087 849 19426 962 20276 962 20955 1019 21068 1076 21804 1132 21918 1189 23729 1246 24239 1302 25598 1302 28881 1812 29334 1812 30863 2038 32052 2265 33184 2548 34486 2718 37204 2944 37544 3114 39186 3567 39978 3906 40658 4133 41450 4643 43035 5775 44055 6681 44451 7247 44734 7756 45074 8209 45243 8662 45583 9228 45810 10021 46206 11097 46376 11889 46546 13022 46715 13588 46715 17438 46602 17608 46602 18004 46489 18570 46489 19136 46376 19589 46376 20269 46206 21231 46206 22420 46149 22533 46149 22986 46036 23099 46036 24798 45979 25024 45979 25421 45923 25590 45923 26949 45866 27062 45866 29214 45810 29214 45810 29950 45640 30516 45640 30742 45470 30969 45413 31252 45130 32045 44904 32271 44791 32554 44621 32724 44338 32837 44224 32950 43092 33460 42866 33517 42582 33743 41790 33970 41450 34139 41224 34309 40205 34706 39922 34932 39186 35215 38902 35442 38563 35555 37317 36178 37204 36178 37091 36291 36411 36347 28598 29950 
#EOF
