# Supplementary material for: Data-Driven Discovery of Immune Contexture Biomarkers
Source: Front Oncol. 2018 Dec 18;8:627. doi: 10.3389/fonc.2018.00627 (PMC6305402; doi:10.3389/fonc.2018.00627)
Supplement: Data Sheet 3.zip — The MSI/MSS dataset used for the identification and assessment of discriminatory features (sections 3.2, 3.3, and 3.4) is provided as a collection of text files describing regions, markers, and metadata (part 1/3). [file Data_Sheet_3.zip › MSIMSSDataset/16-003648_MSS-MSI_gallery [5 channels]_ROI.txt]

barcode_target	16-003648_MSS-MSI_gallery [5 channels]
barcode_origin	0
workflow_target	0
workflow_target_version	0
workflow_origin	0
workflow_origin_version	0
iH	0
iW	0
user	tbd

0	tissue	2597 5637 2872 5637 2964 5591 3101 5591 3147 5545 3743 5545 3743 5591 4018 5637 4064 5728 4155 5728 4155 5774 4384 5774 4430 5820 4568 5820 4843 5957 5072 5957 5072 6003 5393 6003 5438 5957 5530 5957 5530 5912 5622 5820 5713 5820 5713 5774 5805 5728 5805 5637 5988 5453 5988 5407 6034 5407 6080 5270 6218 5270 6263 5178 6492 5087 6538 4995 6722 4949 6767 4903 6859 4903 6905 4858 6951 4674 7134 4628 7317 4491 7317 4445 7409 4353 7776 4216 7776 4170 7821 4170 7913 4079 8005 4079 8005 4033 8142 3987 8280 3758 8509 3712 8555 3620 8601 3620 8601 3529 8692 3529 8692 3483 8830 3437 8830 3345 9059 3254 9059 3162 9105 3162 9105 3116 9196 3116 9242 3070 10571 3070 10617 3025 11075 3025 11121 2979 11396 2979 11396 2841 11671 2795 11717 2704 11854 2704 11946 2658 11946 2566 12221 2520 12267 2383 12496 2383 12496 2337 12725 2337 12771 2291 13091 2291 13321 2108 13687 2108 13687 2062 15245 2062 15337 2154 15474 2200 15474 2245 15566 2291 15566 2383 15658 2566 15841 2612 15841 2658 15933 2750 15979 2750 15979 2795 16070 2887 16116 3070 16437 3208 16483 3254 16483 3345 16574 3345 16574 3483 16620 3483 16620 3529 16712 3574 16712 4445 16620 4445 16620 4903 16712 4903 16712 5178 16758 5178 16758 5316 16849 5362 16895 5820 16987 5912 16987 6187 17078 6324 17078 7011 16987 7286 16895 7332 16895 7470 16849 7470 16849 7561 16803 7561 16803 7607 16712 7653 16712 7699 16528 7745 16391 7836 16116 7882 15933 8020 15474 8065 15337 8203 15154 8295 15062 8295 15016 8340 14925 8707 14879 8707 14879 8753 15199 8844 15199 8936 15566 8936 15658 9028 15704 9028 15704 9074 15795 9074 15841 9119 15841 9211 15887 9211 15933 9440 16024 9578 16024 9715 16116 9853 16116 10036 16299 10173 16483 10494 16712 10586 16803 10677 16895 10861 17033 10861 17078 10952 17307 11090 17399 11227 17399 11319 17445 11319 17674 11502 17812 11548 17903 11731 18087 11777 18087 11823 18132 11823 18178 11915 18316 11961 18316 12144 18361 12190 18361 13152 18407 13152 18453 13244 18453 13565 18636 13702 18636 14206 18728 14344 18728 14619 18774 14619 18774 14985 18820 15077 19003 15260 19095 15489 19186 15581 19232 15673 19232 15856 19324 15947 19461 15993 19461 16039 19599 16039 19690 16268 19782 16314 19782 16406 20240 16635 20240 16864 20286 16864 20286 17231 20378 17276 20378 17414 20424 17506 20424 18101 20469 18101 20469 18193 20653 18239 20653 18330 20836 18422 20928 18422 20928 18468 21019 18560 21340 18605 21432 18697 21478 18697 21478 18743 21615 18743 21798 18835 21890 18835 21982 18926 22073 18926 22119 19018 22669 19064 22807 19155 23127 19155 23173 19109 23586 19109 23632 19064 23723 19064 23952 18880 24044 18880 24319 18697 24411 18697 24411 18651 24640 18605 24731 18468 24823 18468 24869 18422 25052 18422 25098 18330 25465 18285 25556 18193 25648 18193 25694 18147 25877 18101 26106 18101 26198 18010 26381 18010 26427 17964 26702 17964 26702 17918 27343 17918 27481 17826 27939 17781 28397 17643 29222 17643 29451 17781 29681 17826 29818 17964 30093 17964 30139 18010 30230 18010 30322 18147 30551 18239 30735 18239 30735 18330 30826 18376 30964 18376 31055 18560 31101 18560 31284 18697 31284 18789 31376 18880 31422 19018 31514 19109 31514 19155 31605 19201 31651 19293 31651 19522 31743 19568 31743 19705 31834 19705 31834 19934 31880 19934 31972 20072 32018 20072 32018 20163 32201 20163 32201 20209 32384 20301 32384 20393 32613 20393 32659 20438 32797 20438 32843 20530 33301 20576 33301 20622 33667 20759 33759 20851 34172 20897 34217 20943 34309 20943 34355 20988 34630 21080 34767 21309 34951 21355 35226 21492 35226 21538 35546 21676 35546 21767 35592 21767 35592 21813 35730 21813 35730 21905 35775 21905 35775 22271 35730 22271 35730 22409 35684 22409 35638 22501 35638 22821 35592 22913 35500 22959 35500 23830 35592 23967 35638 24196 35730 24242 35730 24288 35821 24379 35821 24517 35867 24517 36005 24654 36005 24746 36096 24838 36096 25021 36142 25067 36142 25433 35959 25663 35959 25800 35867 25800 35867 25938 35821 25938 35821 25983 35730 26029 35730 26350 35638 26487 35592 26854 35500 26946 35500 26992 35409 26992 35409 27037 35363 27037 35363 27175 35271 27267 35271 27450 35226 27496 35226 27633 35180 27725 35180 27954 35088 28046 35088 28183 34951 28229 34951 28275 34676 28321 34676 28366 34492 28412 34446 28504 34355 28550 34309 28687 34217 28687 34126 28779 33942 28870 33805 29008 33713 29191 33713 29283 33576 29329 33484 29420 33438 29558 33347 29558 33347 29604 33255 29649 32980 29741 32980 29787 32659 29787 32613 29833 32430 29833 32384 29879 32293 29879 32293 29924 32064 29924 31926 30016 31376 30016 31193 30108 31010 30108 30964 30154 30597 30154 30460 30291 30276 30291 30230 30337 30047 30337 30001 30383 29635 30383 29589 30474 28947 30474 28764 30337 28627 30337 28397 30245 28306 30245 28168 30154 27939 30154 27939 30108 27756 30108 27618 30062 27618 30016 27481 29924 27389 29924 27252 29833 27160 29833 27114 29695 27068 29695 27023 29604 26977 29604 26794 29100 26656 28962 26610 28962 26564 28870 26244 28687 26244 28641 26198 28641 26198 28550 26106 28504 26106 28458 25969 28366 25877 28229 25785 28229 25648 27954 25648 27862 25602 27862 25510 27725 25510 27633 25327 27587 25281 27450 25098 27312 25052 27175 24823 27083 24731 26900 24594 26854 24502 26717 24227 26671 24227 26625 24136 26579 24136 26533 24090 26533 24044 26442 23952 26396 23952 26258 23906 26258 23906 26213 23861 26213 23769 26075 23723 26075 23723 26029 23632 25983 23632 25938 23494 25938 23402 25800 23311 25800 23311 25754 23219 25754 22990 25617 22898 25617 22715 25433 22715 25342 22577 25342 22394 25159 22303 25159 22303 25113 21982 25067 21936 25021 21569 25021 21478 24884 21203 24838 21203 24792 20974 24792 20836 24700 20607 24700 20607 24654 20057 24563 19965 24517 19920 24425 19782 24425 19599 24334 19553 24242 19370 24196 19370 24105 19278 24059 19141 23784 19049 23738 19049 23692 18866 23646 18682 23509 18361 23463 18361 23417 18270 23371 17949 23325 17857 23234 17766 23234 17720 23188 17537 23142 17491 23051 17216 22913 17216 22867 17170 22867 17078 22776 16803 22730 16712 22684 16528 22501 16253 22363 15979 22317 15979 22271 15933 22271 15933 22226 15795 22088 15612 22088 15383 21905 15337 21813 15245 21767 15245 21676 15199 21630 14970 21538 14970 21492 14879 21401 14787 21401 14741 21217 14650 21217 14650 21126 14329 20897 14283 20759 14191 20759 14008 20530 13871 20484 13779 20301 13687 20255 12679 19201 12633 19201 12587 19018 12496 19018 12404 18835 12358 18835 12312 18697 12221 18651 12175 18560 11992 18422 11992 18330 11763 17872 11579 17735 11533 17643 11488 17643 11442 17506 11304 17460 11304 17414 11213 17322 11075 17276 11029 17185 10938 17185 10754 16910 10571 16864 10296 16497 10021 16452 10021 16406 9884 16268 9884 16177 9700 16085 9700 16039 9517 15902 9517 15856 9425 15810 9425 15718 9288 15718 9288 15673 9150 15489 9105 15489 9105 15443 9013 15443 9013 15398 8967 15398 8921 15214 8738 15168 8692 15077 8601 15031 8601 14985 8555 14985 8509 14893 8371 14893 8326 14710 8280 14710 8234 14573 8142 14527 8005 14344 7913 14344 7913 14206 7776 14160 7684 14023 7592 13977 7547 13839 7317 13656 7317 13565 7134 13335 6951 13244 6859 13244 6859 13198 6767 13106 6722 13106 6722 13060 6676 13060 6676 12969 6630 12923 6492 12923 6401 12877 6401 12831 6080 12694 5851 12648 5576 12648 5484 12511 5301 12511 5072 12419 3926 12373 3743 12281 3743 12236 3605 12236 3605 12190 3560 12190 3514 12006 3422 11961 3422 11869 3285 11777 3285 11548 3193 11411 3193 11319 3101 11227 3056 11044 2826 10861 2781 10677 2689 10586 2689 10494 2551 10219 2414 10128 2276 9944 2276 9853 2231 9853 2231 9715 2185 9669 2185 9486 2093 9440 2093 9211 2047 9165 2047 8386 2093 8340 2093 7745 2597 5637 
1	tumor	36096 23692 36096 23738 35959 23875 35959 23967 35867 23967 35867 24105 35821 24105 35775 24196 35684 24242 35638 24334 35546 24334 35546 24379 35409 24379 35409 24517 35363 24517 35363 24563 35317 24563 35271 24654 35180 24700 35180 24838 35088 24838 35088 24884 34951 24884 34905 25067 34859 25067 34859 25113 34813 25113 34813 25204 34767 25204 34721 25296 34676 25296 34676 25433 34492 25525 34446 25708 34355 25754 34309 25938 34217 25983 34172 26075 34034 26121 34034 26167 33897 26350 33805 26396 33805 26442 33667 26442 33667 26487 33484 26487 33347 26579 33118 26579 33072 26625 32980 26625 32659 26808 32430 26992 32384 26992 32384 27037 32293 27037 32109 27175 32064 27175 31926 27358 31559 27404 31559 27450 31468 27450 31468 27496 31284 27496 31239 27541 29635 27541 29589 27496 29451 27496 29451 27450 29268 27450 29268 27404 29131 27404 29131 27312 28947 27267 28856 27129 28764 27129 28672 27083 28672 27037 28535 27037 28260 26900 28260 26854 28077 26808 28031 26717 27985 26717 27985 26671 27893 26625 27893 26579 27848 26579 27848 26487 27710 26396 27618 26396 27573 26213 27481 26213 27343 25754 27298 25754 27252 25433 27252 24609 27160 24517 27160 24150 26794 23417 26702 23371 26702 23280 26656 23234 26564 22867 26335 22455 26335 22363 26244 22363 26244 22317 25419 22363 25419 22409 25327 22409 25052 22546 25052 22592 24960 22684 24823 22684 24731 22730 24731 22776 24502 22776 24365 22684 24273 22684 24227 22546 24090 22546 24090 22501 23906 22501 23769 22363 23723 22363 23448 22088 23448 22042 23402 22042 23357 21905 23265 21859 22944 21859 22577 22088 22348 22317 22348 22363 22303 22363 22303 22409 22211 22501 22211 22592 22119 22684 22119 22776 22073 22776 22073 22821 22028 22821 21936 22913 21844 22959 21661 22959 21615 23005 21157 23005 21157 23051 20974 23051 20928 23142 20469 23142 20424 23005 19965 22959 19920 22913 19599 22821 19507 22776 19507 22730 19324 22730 19278 22592 19232 22592 19095 22455 19095 22409 18820 22317 18682 22226 18591 22088 18361 21997 18270 21905 17995 21767 17949 21584 17903 21584 17857 21492 17812 21492 17537 21172 17445 21126 17399 21034 17262 20988 17262 20943 17078 20851 17078 20759 16987 20759 16941 20576 16895 20576 16803 20484 16712 20301 16620 20301 16574 20072 16528 20072 16528 19980 16437 19934 16437 19843 16391 19843 16345 19751 16024 19568 16024 19522 15933 19476 15887 19384 15704 19339 15704 19293 15566 19247 15566 19201 15474 19201 15337 19109 15245 19109 15199 19018 15108 19018 15062 18926 15016 18926 15016 18880 14970 18880 14925 18789 14879 18789 14879 18743 14787 18743 14604 18560 14604 18468 14512 18422 14512 18376 14329 18285 14329 18193 14283 18101 14237 18101 14191 17918 14054 17689 14054 17551 13962 17368 13962 17185 13871 17185 13871 17093 13825 17093 13825 16956 13733 16772 13733 16635 13687 16635 13504 16268 13321 16085 13275 16085 13275 16039 13137 16039 13091 15947 12908 15947 12817 15856 12771 15856 12725 15718 12404 15581 12358 15489 12312 15489 12221 15398 12037 15352 11717 15123 11533 15123 11442 15031 11258 14939 11121 14939 11029 14893 11029 14802 10983 14710 10938 14710 10938 14527 10892 14527 10892 14069 10846 14069 10846 13427 10800 13427 10800 13290 10754 13290 10754 13244 10663 13198 10571 13198 10571 13106 10479 13060 10479 12969 10434 12923 10342 12923 10204 12877 10113 12785 10021 12785 10021 12740 9838 12602 9700 12602 9655 12511 9609 12511 9609 12465 8967 12144 8921 12052 8830 12052 8784 12006 8692 12006 8509 11915 8280 11869 8142 11777 7867 11731 7776 11594 7730 11594 7638 11457 7592 11457 7547 11273 7455 11227 7455 11136 7409 11090 7409 10632 7455 10632 7455 10540 7547 10540 7547 10403 7592 10403 7638 10219 7684 10219 7684 9990 7730 9944 7776 9623 7821 9578 7821 9257 7867 9257 7913 9165 7913 9028 8005 8982 8096 8707 8142 8340 8234 8157 8234 8020 8326 7836 8463 7699 8601 7424 8601 7332 8646 7332 8692 7241 8692 7149 8738 7149 8738 6920 8830 6828 8830 6782 9013 6691 9013 6553 9196 6187 9242 6187 9288 6003 9425 5912 9471 5591 9517 5591 9563 5407 9609 5407 9609 5270 9655 5270 9700 4995 9746 4995 9746 4949 9838 4903 9838 4858 9884 4858 9884 4674 9929 4674 9929 4628 10021 4537 10067 4353 10113 4353 10113 4262 10159 4262 10159 4216 10204 4216 10204 4170 10296 4124 10388 4124 10800 3804 11396 3529 11671 3529 11717 3483 12129 3483 12175 3574 12358 3620 12771 3620 13091 3712 13366 3712 13550 3758 13687 3895 13871 3941 14008 4033 14329 4079 14650 4262 14741 4262 14787 4353 15062 4399 15154 4491 15245 4491 15841 4720 15887 4812 16162 5041 16391 5087 16574 5178 16849 5362 16987 5499 17216 5545 17399 5728 17720 5912 17995 6416 18087 6507 18224 6874 18224 7103 18316 7195 18316 7470 18407 7928 18407 8111 18453 8203 18545 8249 18545 8386 18636 8707 18636 9028 18728 9074 18728 9257 18820 9486 18820 9578 18866 9669 19003 9761 19095 10082 19370 10677 19553 10861 19645 11044 19736 11090 19828 11411 19965 11548 19965 11594 20424 12327 20653 12602 20836 12740 21203 13152 21523 13427 21936 14023 22257 14252 22348 14435 22532 14481 22577 14573 22761 14664 22990 14939 23173 14985 23265 15077 23448 15168 23815 15260 24044 15398 24227 15443 24640 15489 24731 15535 25281 15535 25694 15627 26060 15627 26244 15673 27252 15673 27618 15718 27848 15810 28260 15810 28306 15856 28489 15902 28718 15902 29085 16039 29222 16131 29360 16131 29635 16268 30001 16360 30735 16772 31422 17047 31514 17185 31651 17276 32201 17551 32522 17781 32751 17872 33026 18101 33667 18422 34492 19109 35042 19476 35546 19751 35821 19980 36280 20209 35959 20118 36096 23692 
#EOF
