# Supplementary material for: Data-Driven Discovery of Immune Contexture Biomarkers
Source: Front Oncol. 2018 Dec 18;8:627. doi: 10.3389/fonc.2018.00627 (PMC6305402; doi:10.3389/fonc.2018.00627)
Supplement: Data Sheet 3.zip — The MSI/MSS dataset used for the identification and assessment of discriminatory features (sections 3.2, 3.3, and 3.4) is provided as a collection of text files describing regions, markers, and metadata (part 1/3). [file Data_Sheet_3.zip › MSIMSSDataset/16-003649_MSS-MSI_gallery [5 channels]_ROI.txt]

barcode_target	16-003649_MSS-MSI_gallery [5 channels]
barcode_origin	0
workflow_target	0
workflow_target_version	0
workflow_origin	0
workflow_origin_version	0
iH	0
iW	0
user	tbd

0	tissue	28124 7870 28508 7678 28700 7678 28828 7614 28828 7486 28956 7486 28956 7422 29148 7358 29276 7358 29276 7230 29404 7166 29852 7166 30620 6974 30748 6782 30876 6782 31067 6590 31323 6462 31707 6398 31963 6206 32155 6142 32155 6078 32539 5950 32539 5886 32667 5886 32731 5822 33051 5822 33115 5758 33691 5566 33691 5502 33947 5438 34011 5182 34266 5118 34330 4990 34522 4990 34586 4862 34714 4798 34714 4671 34778 4671 34778 4607 34970 4607 35034 4479 35546 4351 35738 4159 35930 4159 35994 4031 36058 4031 36058 3967 36506 3967 36570 3903 37146 3903 37337 3839 37785 3839 37785 3775 37849 3775 37977 3647 38297 3519 38361 3391 38489 3391 38489 3327 38745 3327 39129 3135 39193 3007 39513 2943 39641 2751 39897 2751 40089 2559 40217 2559 40217 2495 40473 2367 40664 2367 41048 2111 41752 2047 41816 1983 42136 1983 42264 1919 42776 1919 42968 1791 43352 1791 43416 1727 43991 1727 44119 1855 44311 1855 44503 1919 44503 1983 44631 1983 44695 2239 45015 2495 45015 2559 45271 2751 45335 2751 45463 3135 45847 3263 45911 3647 46103 3967 46295 4031 46295 4223 46423 4223 46551 4351 46551 4415 46807 4607 46807 4798 46871 4798 46934 4926 47190 5054 47190 5118 47318 5182 47318 5246 47382 5246 47510 5502 47702 5502 47766 5630 47958 5694 48214 5694 48214 5758 48406 5758 48406 5822 48662 5950 48726 6078 48854 6078 48854 6142 49046 6142 49302 6270 49494 6462 49494 6526 49622 6526 49622 6718 49750 6782 49814 6910 49814 7422 49878 7422 49878 7870 49814 7870 49686 7997 49686 8125 49494 8253 49430 8445 49174 8509 49174 8637 48854 8893 48534 8893 48470 8957 48342 8957 48342 9021 48214 9085 47894 9149 47766 9341 47574 9405 47254 9725 46934 9917 46807 10173 46679 10237 46615 10429 46487 10557 46295 10621 46039 10941 46039 11005 45911 11005 45783 11196 45335 11452 45271 11580 45143 11580 45143 11836 44887 11900 44311 12284 44247 12284 44119 12476 43991 12540 43544 12604 43480 12668 43352 12668 43096 12796 42904 12796 42648 12988 42584 12988 42328 13244 42136 13564 42008 13628 42008 13756 41816 13884 41752 14012 41688 14012 41688 14140 41496 14395 41368 14459 41304 14651 41112 14651 41048 14779 40920 14843 40664 15163 40473 15227 40473 15355 40409 15355 40153 15547 40153 15803 39897 15867 39769 16059 39769 16187 39641 16443 39513 16507 39385 16699 39257 16699 39193 16955 38873 17211 38809 17338 38745 17338 38489 17658 38361 17722 38105 18042 38105 18106 37913 18106 37657 18554 37210 19002 37082 19066 37082 19194 36890 19322 36826 19514 36634 19578 36442 19706 36442 19770 36250 19770 36250 19898 35994 20026 35610 20410 35418 20474 34906 21049 34650 21113 34522 21241 34458 21433 34075 21817 33883 22201 33755 22329 33499 22777 33243 23097 33179 23097 33051 23225 32987 23353 32603 23545 32539 23736 32411 23864 32347 23864 32347 23992 32091 24184 31835 24632 31579 24824 31579 24888 31515 24888 31515 25016 31323 25144 31323 25272 30940 25336 30812 25464 30684 25464 30556 25592 30492 25592 30492 25656 30236 25784 30108 25784 30108 26040 29852 26168 29788 26424 29660 26552 29468 27319 29404 27319 29340 27383 29340 27511 29212 27575 29148 27703 29148 27895 29020 27895 28956 28151 28700 28599 28636 28599 28636 28663 28572 28663 28572 28727 28380 28855 28380 28983 28252 29111 28252 29367 27932 29623 27868 29943 27677 30070 27677 30198 27549 30390 27485 30390 27421 30582 27357 30582 27293 31030 27229 31030 27037 31222 27037 31414 26909 31478 26781 31862 26205 32502 25821 32694 25565 33014 25373 33078 25181 33269 25053 33269 24669 33461 24542 33589 24542 33653 24414 33653 24158 33845 24030 33845 24030 33909 23902 33973 23518 34037 23454 34229 23198 34357 23198 34421 23006 34485 22942 34613 22110 34613 21918 34549 21790 34421 21662 34421 21662 34357 21151 34357 21151 34293 20831 34293 20575 34229 20447 34101 19999 34101 19871 33973 19807 33973 19743 33845 19423 33781 19359 33653 19295 33653 19295 33589 19103 33461 19103 33397 18975 33333 18975 33205 18783 33205 18783 33141 18655 33078 18655 33014 18591 33014 18335 32694 17952 32694 17760 32566 17248 32374 17056 32182 16864 32118 16800 31990 16672 31990 16736 31990 16736 32054 17120 32438 17184 32438 17312 32630 17696 32694 17696 33014 17824 33014 17824 33333 17888 33333 17952 33589 18016 33717 18080 33717 18080 33845 18335 33973 18335 34101 18463 34229 18527 34229 18655 34421 18783 34421 18783 34485 18911 34549 18911 34613 19103 34613 19231 34869 19551 35125 19743 35189 19871 35317 19871 35381 19935 35381 19935 35573 20063 35573 20063 35701 20191 35701 20255 35957 20319 36021 20319 36213 20383 36213 20383 36660 20255 37044 20063 37044 19999 37172 19743 37300 19743 37428 19359 37492 19359 37620 19231 37620 18975 37812 18783 37876 18463 38196 18463 38260 18271 38388 18144 38388 18144 38452 18016 38516 17824 38516 17696 38708 17312 38708 17056 38900 16864 38900 16800 39028 16096 39092 15840 39220 15328 39220 15200 39156 13985 39156 13985 39220 13857 39220 13217 39539 12961 39539 12961 39603 12769 39667 12769 39731 12577 39987 12321 39987 12065 40179 11618 40243 11362 40435 11106 40435 10978 40499 10082 40499 10018 40627 9698 40627 9698 40691 9058 40691 8547 40819 8483 40947 8355 41075 8291 41075 8291 41139 8227 41139 8227 41267 8099 41331 8099 41395 7907 41395 7907 41459 7779 41459 7779 41523 7587 41523 7587 41587 7587 41523 7459 41395 7459 41267 7395 41267 7395 41139 7267 41139 7267 40947 7203 40883 7203 40499 7139 40435 7011 39859 6947 39859 6883 39603 6819 39603 6755 39475 6499 39475 6435 39220 6371 39220 6243 39092 6243 38900 6179 38900 6115 38580 5987 38452 5987 37940 6115 37748 6179 37428 6179 35893 6115 35893 6115 35637 5923 35509 5795 35189 5731 35189 5603 35061 5284 34677 4644 33397 4516 33333 4516 33269 4324 33014 4324 32758 4260 32694 4260 32566 3940 32118 3556 31414 3428 31350 3428 31286 3364 31286 3364 31158 3172 30902 2916 30134 2788 30070 2660 29751 2660 29303 2596 29175 2596 28663 2532 28343 2532 26232 2404 25976 2404 25720 2340 25592 2340 24376 2277 24120 2149 23992 2149 23481 2277 23417 2277 23225 2340 23161 2340 22841 2532 22713 2660 22521 2724 22265 2980 22073 3044 21689 3172 21561 3300 21177 3556 20921 3556 20857 3684 20793 3684 20410 3940 19834 4068 19770 4068 19642 4324 19514 4452 19258 4964 19066 4964 19002 5284 19002 5284 18874 5731 18874 5859 18746 5987 18746 5987 18682 6243 18618 6819 18618 7011 18490 7523 18490 7715 18362 8355 18234 8419 18106 8675 18106 8930 17978 9314 17978 9378 17914 9634 17850 9634 17786 9826 17786 9826 17722 10082 17722 10274 17594 10978 17594 11362 17722 11426 17914 11682 17914 11682 18042 11874 18106 12001 18362 12193 18426 12193 18554 12257 18554 12257 18682 12321 18682 12321 18746 12577 18746 12641 18874 13345 18874 13473 18682 13857 18618 14177 18426 14433 18234 14497 18042 14881 17978 15456 17402 15840 17147 15968 17147 16480 16827 16864 16443 17056 16379 17312 16123 17376 15995 17440 15995 17632 15803 17888 15675 17952 15419 18080 15227 18271 15099 18527 14779 19231 13756 19295 13564 19807 13244 19935 13116 19935 12924 20191 12732 20703 12476 21343 11964 21598 11900 21854 11708 22558 11388 22622 11260 22814 11260 23198 11005 23390 11005 28124 7870 
1	tumor	47190 3839 46615 3839 46615 3903 45655 3903 45591 3967 45207 3967 45207 4031 44887 4031 44887 4159 44759 4223 44503 4223 44503 4287 44183 4287 44183 4351 43991 4351 43991 4415 43735 4415 43672 4479 43096 4479 43096 4543 41432 4543 41368 4479 40920 4479 40792 4415 40792 4351 40345 4351 39897 4479 39833 4543 39705 4543 39705 4607 39449 4671 39193 4926 39193 4990 39129 4990 39129 5118 39001 5182 39001 5438 38937 5502 38937 7230 38553 7230 38489 7166 38297 7166 38105 7038 37977 7038 37977 6974 37593 6974 37593 6910 37018 6910 36954 7038 36698 7102 36698 7166 36506 7230 36442 7358 36250 7422 36250 7486 35738 7550 35226 7806 35226 7870 35162 7870 35162 7997 35098 7997 34906 8381 34714 8509 34586 8765 34458 8893 34330 9149 34330 9277 34266 9277 34266 9405 34139 9469 34139 9533 34011 9661 33947 9917 33883 9917 33819 10109 33755 10109 33627 10365 33499 10365 33499 10429 33435 10429 33435 10621 33371 10621 33371 10685 32475 10685 32347 10621 31899 10621 31899 10557 31771 10557 31771 10429 31707 10429 31707 10365 31259 10301 31259 10237 30428 10237 30300 10173 29532 10173 29468 10109 28700 10109 28700 10173 28060 10173 27932 10237 27741 10237 27549 10365 27293 10429 27229 10557 26717 10749 26397 11005 26013 11388 25949 11516 25757 11580 25501 11900 25437 12092 25309 12220 25117 12284 25053 12476 24989 12476 24989 12604 24861 12668 24733 12860 24478 12988 24414 13116 24158 13372 24158 13500 24030 13628 23902 13628 23902 13756 23838 13756 23646 14140 23582 14140 23582 14267 23454 14523 23262 14651 23198 14843 23070 14907 23070 15099 23006 15099 22942 15291 22878 15291 22814 15739 22558 16059 22558 16315 22238 16955 22238 17211 22174 17211 22174 19066 22302 19258 22366 19514 22494 19578 22558 19706 22622 19706 22622 21049 22558 21049 22558 21241 22430 21241 22430 21433 22366 21433 22238 21561 22238 21625 21726 21817 21534 21945 21343 21945 21343 22073 21279 22073 21215 22201 21087 22265 21087 22329 21023 22329 21023 22521 20895 22585 20895 22841 20831 22905 20831 23033 20639 23033 20639 23161 20511 23225 20383 23545 20319 23545 20319 23609 20063 23800 20063 23992 19935 24120 19935 24184 19871 24184 19871 24312 19743 24504 19615 24952 19551 25016 19551 25144 19423 25336 19359 25720 19295 25784 19295 26552 19231 26552 19231 28791 19103 28983 19103 29239 19039 29303 19039 29431 18783 29559 18783 29623 18719 29623 18719 29751 18591 29751 18591 29815 18271 30006 17824 30134 17248 30454 16864 30454 16864 30518 16608 30518 16544 30582 15712 30582 15712 30518 15520 30454 15456 30262 15328 30198 15328 30134 15200 30134 15200 30070 15072 29943 14945 29943 14689 29815 14561 29623 14433 29559 14433 29495 14241 29495 14241 29431 14177 29431 14177 29367 14113 29367 14113 29303 14049 29303 14049 29239 13985 29239 13985 29175 13921 29175 13921 29111 13857 29111 13793 28983 13665 28983 13601 28919 13345 28855 13345 28791 13217 28663 13217 28471 13153 28471 13025 28343 13025 28215 12961 28215 12961 28151 12769 27959 12705 27959 12705 27895 12385 27831 12385 27639 12193 27639 12129 27511 11937 27383 11937 27319 11746 27319 11618 27255 11554 26999 11490 26999 11426 26871 11042 26744 10978 26680 10722 26680 10594 26616 10594 26552 10338 26360 10018 26360 10018 26232 9826 26168 9506 26168 9442 26104 8738 26104 8738 26168 8483 26168 8419 26296 8163 26360 8163 26424 8099 26424 8099 26552 7907 26552 7907 26616 7843 26616 7779 26871 7715 26871 7715 26935 7587 26999 7587 27063 7523 27063 7523 27191 7459 27255 7075 27255 7075 27319 6947 27319 6947 27447 6819 27511 6819 27575 6563 27575 6563 27703 6435 27703 6371 27831 6307 27831 6307 27895 6243 27895 6243 27959 6115 28023 6115 28087 5987 28087 5859 28151 5859 28215 5667 28215 5603 28279 5220 28343 5220 28471 4964 28535 4964 28599 4836 28663 4708 28663 4708 28727 4516 28791 4516 28855 4260 28855 4196 28983 4004 28983 3940 29111 3812 29111 3428 29303 3300 29303 3300 29431 3044 29623 2532 30262 2404 30518 2404 30710 2277 30902 2277 31094 2149 31094 2149 31350 2277 31350 2277 31734 2340 31798 2340 32310 2468 32566 2468 33141 2596 33333 2660 33909 2916 34229 2916 34421 3044 34485 3172 34997 3236 35061 3300 35509 3556 35829 3556 36021 3684 36340 3684 36468 3876 36852 3940 37172 4004 37300 4068 37300 4068 37428 4452 37876 4708 38388 4900 38580 4900 38772 5092 39220 5092 39603 5156 39731 5156 40307 5220 40307 5284 40435 5284 40883 5476 41075 5476 41139 5731 41459 5795 41651 5859 41651 5923 41779 5987 41779 6243 42035 6435 42163 6563 42163 6563 42291 6947 42355 7075 42419 7139 42547 7587 42547 7651 42610 8802 42610 9378 42738 12257 42674 14177 42291 14433 42163 16032 41011 16352 40883 17504 40179 18144 39987 18527 39731 18975 39667 19103 39539 19359 39539 20383 39028 20959 38964 21854 38708 22366 38452 23198 38196 23902 38068 25373 37236 26653 36276 27741 35125 28252 34485 29148 33781 30492 32374 31323 31158 33819 27063 35738 25080 37210 23225 37977 22457 38425 22137 38553 21881 38809 21689 38937 21497 40153 20665 41368 19962 41560 19770 42072 19514 42264 19258 42584 19066 43672 17978 44119 17594 44887 16635 45271 16315 45655 15867 45911 15675 46615 14843 46807 14459 47126 14076 47382 13628 47830 13116 48086 12540 48726 11708 48726 11644 48854 11580 48854 11516 49046 11452 49110 11324 49174 11324 49174 11260 49302 11196 49302 11068 49494 10941 49494 10749 49622 10685 49686 10557 49750 10557 49814 10365 49942 10173 50006 10173 50069 9981 50517 9277 50517 9149 50581 9085 50581 6718 50325 5694 50133 5694 47190 3839 
#EOF
