# Supplementary material for: Data-Driven Discovery of Immune Contexture Biomarkers
Source: Front Oncol. 2018 Dec 18;8:627. doi: 10.3389/fonc.2018.00627 (PMC6305402; doi:10.3389/fonc.2018.00627)
Supplement: Data Sheet 3.zip — The MSI/MSS dataset used for the identification and assessment of discriminatory features (sections 3.2, 3.3, and 3.4) is provided as a collection of text files describing regions, markers, and metadata (part 1/3). [file Data_Sheet_3.zip › MSIMSSDataset/16-003650_MSS-MSI_gallery [5 channels]_ROI.txt]

barcode_target	16-003650_MSS-MSI_gallery [5 channels]
barcode_origin	0
workflow_target	0
workflow_target_version	0
workflow_origin	0
workflow_origin_version	0
iH	0
iW	0
user	tbd

0	tissue	65612 3595 65612 3667 65900 3667 66044 3739 66044 3811 66260 3811 66260 3955 66547 4027 66979 4027 66979 4099 67698 4099 67698 4027 70143 4027 70143 4099 70934 4099 71077 4171 71077 4243 71365 4243 71437 4386 71653 4386 71796 4458 71940 4746 72156 4818 72156 4890 72300 4890 72444 5034 72875 5249 72875 5465 73019 5465 73306 5681 73378 5681 73450 5896 73594 5896 73810 6112 73810 6256 73882 6256 73882 6328 73954 6328 74026 6472 74097 6472 74097 6615 74241 6687 74241 6831 74313 6831 74313 7263 74457 7263 74529 7694 74673 7766 74673 7982 74745 8054 74745 8341 74817 8485 74817 8773 74745 8773 74745 8988 74601 9204 74529 10211 74457 10211 74457 10283 74313 10427 74313 11577 74457 11577 74457 11865 74529 11865 74601 12009 74745 12009 74745 12152 74817 12296 75032 12440 75032 12584 75176 12584 75248 12728 75464 12799 75464 12943 75536 12943 75536 13015 75751 13303 76830 14166 77189 14741 77405 14885 77693 15172 77693 15244 77837 15316 77837 15460 78268 15748 78268 15963 78412 16035 78628 16467 78771 16539 78915 16754 78915 17905 78771 18121 78628 18121 78556 18336 78412 18480 78340 18480 78268 18624 78124 18624 78052 18768 77837 18840 77837 18912 77765 18912 77765 19055 77621 19127 77621 23370 77549 23442 77549 23657 77405 23873 77405 24233 77333 24520 77189 24808 77046 24880 76686 25383 76614 25671 76398 25959 76327 25959 76327 26030 76183 26102 76039 26390 76039 26606 75751 26965 75751 27181 75679 27181 75679 27325 75464 27469 75320 27972 75248 27972 75176 28116 74960 28116 74673 28260 74673 28403 73954 28403 73235 28475 73091 28547 72444 28547 72372 28475 70646 28475 70502 28403 70143 28403 69999 28188 69711 28188 69208 28044 68561 28044 68273 27900 67770 27900 67626 27972 67338 27972 67122 28116 67051 28188 67051 28475 66979 28475 66907 28619 66835 29410 66763 29554 66691 30273 66619 30417 66619 31639 66403 31855 66331 32358 66116 32790 66116 33149 66044 33149 65972 33293 65900 33724 65828 33868 65469 34228 65253 34731 65253 34875 64965 35091 64102 36026 63743 36097 63455 36313 63168 36385 63096 36457 62736 36457 62592 36529 62377 36529 62089 36673 61945 36673 61945 36745 61873 36745 61873 36888 61801 36888 61657 37032 61657 37176 61514 37248 61370 37536 61082 37607 61082 37751 60938 37751 60938 37823 60795 37895 59644 38111 59356 38327 59213 38327 59069 38470 59069 38542 58997 38542 58637 38830 58350 38830 58134 38902 57990 39046 57559 39046 57415 39189 57271 39189 57055 39333 56840 39333 56768 39477 56552 39549 56264 39549 56264 39621 56121 39621 56049 39765 55761 39765 55761 39909 55473 39909 55473 39980 55186 39980 55114 40052 54682 40052 54682 40124 53676 40124 53676 39621 53604 39549 53604 38830 53460 38830 53316 38686 52525 38686 52309 38614 50512 38614 50512 38327 50440 38327 50368 38039 50224 37967 50008 37967 49721 37823 49146 37751 49002 37607 48426 37607 48283 37823 48139 37823 47995 37967 47995 38111 47851 38183 47851 38327 47707 38327 47636 38470 47492 38542 47492 38614 47204 38686 47132 38830 46845 38830 46845 38902 46269 38974 46269 39046 45910 39046 45910 39189 45694 39189 45694 39261 45550 39261 45478 39405 45334 39405 45334 39477 45119 39477 45119 39549 44831 39621 44615 39909 44472 39980 44328 40124 44328 40196 44256 40196 44256 40268 43968 40412 43968 40484 43753 40699 43321 40771 43249 40843 42962 40915 42962 40987 42674 41059 42530 41203 42458 41203 42386 41347 42171 41347 41883 41562 41739 41562 41380 41850 41092 41850 41092 41922 40517 41922 40445 42066 40157 42210 39941 42210 39941 42281 39654 42353 39654 42497 39582 42497 39582 42785 39438 42929 39438 43001 39366 43001 39366 43072 39222 43144 39222 43216 39079 43288 39079 43360 38935 43504 37928 43576 37856 43648 36562 43648 36562 43720 36490 43720 36490 43792 36418 43792 36418 43863 36346 43863 36346 43935 36202 44007 36202 44582 36130 44582 36130 44942 36058 45014 35986 45445 35915 45445 35915 45661 35771 45733 35771 45877 35699 45877 35627 46021 35411 46164 35411 46380 35339 46380 35339 46452 34620 47099 34620 47315 33901 47459 33901 47387 33685 47315 33470 47099 33470 46955 33326 46884 33254 46668 33110 46452 32966 46380 32966 46236 32894 46164 31888 46093 31744 45949 31456 45949 31097 46093 30953 46380 30881 46380 30809 46668 30737 46668 30593 46884 30450 46884 30306 47099 30162 47099 30162 47171 30018 47243 29443 47459 29227 47459 28220 47674 26998 47674 26710 47603 25200 47603 25128 47674 24337 47674 23762 47531 23762 47459 23547 47315 23043 47171 22827 47171 22827 46524 22756 46524 22756 45949 22827 45877 22899 45302 23043 45014 23043 44223 22971 44223 22899 43576 22827 43576 22756 43360 22468 43072 22468 43001 22324 42929 22324 42785 22252 42785 22180 42641 22036 42569 22036 42353 21461 42066 21461 41922 21102 41922 21030 41850 20670 41778 19448 41778 19232 41850 16643 41850 16643 41778 15924 41778 15493 41634 14774 41634 13551 41347 13336 41059 13048 40915 13048 40771 12976 40771 12832 40628 12832 40412 12760 40268 12185 39980 12041 39980 11610 39765 11466 39765 11178 39549 10747 39477 10603 39333 10459 39333 9525 38830 8662 38686 8662 38614 8374 38470 8158 38470 7799 38183 7224 37967 6936 37967 6720 37751 6576 37751 6361 37536 6289 37536 6289 37464 6217 37464 6145 37320 5929 37248 5857 37104 5785 37104 5642 36745 5570 36745 5498 36601 5210 36313 5138 36313 4851 35810 4707 35666 4707 35450 4419 35306 4131 34947 4131 34731 3628 34372 3341 33868 3125 33868 2693 33581 2262 33149 1974 33077 1974 33005 1830 32934 1615 32574 1327 31855 1327 31639 1255 31567 1255 30273 1471 29985 1902 29554 2765 29122 2981 28835 3412 28763 4131 28403 4347 28403 4779 28044 4922 28044 4994 27972 5642 27756 5857 27756 6001 27540 6217 27397 6361 27397 6433 27253 6720 27253 6720 27181 7080 27469 7367 28116 7583 28260 7799 28547 7799 28763 7943 28979 7943 29194 8302 29842 8302 29985 8734 30345 9021 30417 9021 30561 9165 30848 9381 31064 9596 31352 9596 31423 9884 31711 9884 31855 10100 32286 10316 32430 10316 32502 10531 32574 10675 32790 10891 32790 10891 32862 11178 32862 11178 32934 11466 33005 11610 33077 11610 33149 12257 33149 12688 33221 12904 33293 13048 33437 15061 33437 15277 33293 15781 33149 15996 33005 16787 32790 17075 32790 17219 32718 17362 32502 17650 32430 17650 32286 17938 32143 17938 32071 18082 31999 18153 31855 18441 31639 18513 31495 18729 31423 18729 31352 18873 31280 18873 31136 19088 31136 19376 30776 19807 30776 19807 30704 20239 30201 20886 29842 20958 29698 20958 29482 21245 29482 21461 29338 21605 29122 21605 28979 21749 28979 21749 28763 22036 28619 22468 27972 22540 27684 22684 27540 22827 27181 22899 27181 22899 27037 23043 26678 23187 26534 23403 26462 23403 26030 23547 25887 23547 25743 23690 25599 23690 25527 23834 25527 23834 25383 23906 25311 25272 24880 25991 24880 26063 24664 26495 24664 26495 24592 26854 24592 26998 24448 27214 24448 27430 24305 27430 24161 27501 24161 27501 24089 27789 23945 27789 23873 27933 23801 27933 23657 28005 23657 28005 23442 28077 23442 28149 23226 28220 22219 28220 20494 28077 19631 27933 19271 27717 19127 27717 18912 27573 18840 27573 18696 27358 18552 27358 18480 27214 18336 27070 18049 27070 17905 26782 17761 26782 17330 26495 16970 26423 16251 26279 15891 26063 15748 26063 14813 30306 14813 30378 14741 30953 14741 31169 14525 34692 14525 34764 14597 35196 14741 35339 14885 35986 14957 36346 15101 36634 15101 36849 15172 38575 15101 39222 14957 41667 15029 41667 14957 41883 14885 42386 14885 42602 14597 43033 14453 43033 14310 43681 14166 43896 14022 44040 14022 44112 13878 44975 13519 45119 13519 45119 13447 45478 13015 45550 13015 45550 12871 45694 12799 45694 12728 45838 12728 45910 12440 46125 12296 46197 12152 46269 12152 46701 11649 46988 11433 46988 11361 47276 11289 47564 10930 47851 10930 48139 10714 48642 10498 48858 10211 49146 10067 49793 10067 50008 9995 50296 9995 50440 9923 51303 9923 51519 9995 51806 9995 52166 10211 52309 10211 52525 10570 53100 10786 53244 10786 53316 10930 54467 10930 54539 10858 55258 10858 55473 10786 55905 10786 56121 10642 56480 10570 56552 10498 57774 10498 58134 10714 58134 10858 58206 10858 58494 11433 58637 11433 58637 11505 58709 11505 58709 11577 58853 11649 58853 11937 58925 11937 58925 12080 59141 12440 59141 12799 59213 12943 59356 13015 59356 13087 59500 13159 59500 13303 59644 13447 60219 13662 60363 13806 60435 14022 60651 14094 60651 14238 60795 14238 60795 14381 60938 14381 61082 14957 61082 15316 61154 15460 61154 16035 61082 16323 61010 16323 60938 16539 60795 16682 60507 16754 60507 17042 60219 17330 60075 17402 59788 17833 59716 17833 59644 18336 59644 19343 59860 19918 60075 20062 60219 20278 60938 20278 61298 20134 61586 19846 61729 19199 61873 18912 61873 17330 61945 16970 62089 16754 62089 16323 62305 15891 62305 15748 62520 15460 62664 15101 62664 14957 62952 14597 63168 14094 63168 13878 63239 13806 63311 13519 63383 12799 63383 10642 63311 10498 63311 10139 63527 9420 63527 8988 63671 8988 63887 8557 63958 8557 63958 8485 64390 8054 65612 3595 
1	tumor	6289 24664 6289 25599 6361 25887 6361 26246 6504 26534 6504 26678 6576 26749 6576 27181 6720 27469 6720 27828 6864 27828 6864 28188 7008 28475 7008 29626 7224 30561 7224 30992 7295 31064 7295 31280 7367 31280 7439 31639 7583 31711 7871 32358 7943 32358 7943 32430 8015 32430 8158 32574 8158 32718 8446 32790 8446 32862 8662 33005 8877 33293 8877 33437 9021 33437 9021 33509 9093 33509 9237 33653 9525 33796 9740 33796 9812 33940 9956 33940 9956 34012 10028 34012 10028 34156 10172 34156 10172 34300 10244 34300 10316 34444 10603 34587 10675 34875 10819 34947 11035 35235 11178 35235 11754 35882 11898 35882 11969 36026 12257 36169 12473 36457 13048 36888 13120 36888 13120 37032 13192 37032 13192 37104 13408 37104 13408 37176 13839 37392 14199 37464 14774 37823 14990 37823 15205 37967 15637 38111 16212 38255 17003 38255 17147 38327 17147 38470 17650 38470 18010 38686 18873 38758 19807 38974 19807 39046 19951 39046 20023 39189 20167 39189 20311 39333 20598 39405 20670 39477 20814 39477 20886 39621 21030 39621 21030 39693 21317 39765 21461 39909 21749 39980 21821 40052 21965 40052 22252 40268 22540 40628 22684 40699 22684 40843 22756 40843 22827 41203 22899 41203 22899 41419 22971 41419 22971 42569 23043 42569 23043 43072 23115 43072 23187 43216 23187 43576 23259 43648 23259 43792 23547 43863 23618 43935 23618 44079 23690 44079 23834 44295 23906 44439 23906 44726 23978 44726 23978 44798 24194 45086 24194 45373 24337 45445 24337 45661 24409 45661 24409 45733 24553 45877 24625 45877 24625 45949 25776 46021 25776 45949 26279 45949 26279 45877 26782 45805 26782 45733 26998 45733 27070 45517 27286 45517 27286 45445 27430 45445 27573 45302 27573 45230 27933 45230 27933 45158 28077 45086 28292 44798 28580 44726 28724 44582 28796 44582 28796 44511 28940 44511 28940 44439 29227 44439 29227 44367 29299 44367 29371 44223 29515 44223 29515 44079 29874 44007 29874 43935 30162 43792 30306 43792 30306 43720 30450 43648 30665 43648 30809 43504 30953 43504 30953 43360 31384 43144 31600 42785 31600 42497 31672 42425 31744 41922 31888 41778 31888 41490 32032 41347 32032 41203 32247 40843 32247 40484 32319 40412 32463 39621 32607 39261 32607 38974 32823 38686 33110 38111 33182 38111 33326 37895 33614 37751 34045 37751 34261 37607 34476 37607 34980 37464 35915 37464 36202 37320 36490 37320 36562 37248 37065 37248 37497 37104 37856 36888 38575 36673 38791 36529 39079 36529 39366 36385 39582 36385 39726 36313 40085 36313 40157 36169 40445 36026 40876 36026 40948 35882 41380 35810 41667 35594 41667 35378 41811 35306 41883 35091 42099 35019 42171 34515 42314 34156 42314 32934 42171 32790 41667 31567 41523 31423 41523 31352 40948 30776 40373 30273 40301 30273 40301 30129 40157 30057 40013 29842 40013 29698 39798 29554 39798 29482 39654 29338 39582 29122 39438 28979 39366 28619 39294 28475 39222 28475 39007 27972 39007 27828 38863 27756 38863 27540 38791 27469 38791 27325 38719 27325 38719 27109 38863 26965 38935 26965 39079 26749 39438 26749 40373 26462 41092 26318 41811 26318 41955 26246 42242 26246 42314 26102 42530 26030 43177 26030 43681 25887 44400 25887 45694 25671 46054 25527 46269 25311 46629 25168 46845 25024 46988 24808 47204 24808 47276 24592 47851 24305 47851 24233 47995 24233 47995 24161 48139 24089 48139 23945 48211 23945 48426 23729 48570 23729 48786 23514 48858 23514 49002 23226 49289 23154 49361 23010 49577 22938 49793 22723 49865 22723 49865 22651 50008 22651 50152 22363 50368 22291 50368 22219 50943 22004 50943 21932 51087 21932 51159 21644 51303 21572 51303 21500 51447 21428 51447 21285 51590 21213 51662 20853 52022 20134 52022 19990 52238 19774 52238 19487 52381 19271 52381 19127 52453 19127 52669 18552 52885 18408 52885 18193 52957 18193 52957 18121 53029 18121 53029 18049 53172 17977 53172 17905 53316 17905 53388 17833 53676 17761 53676 17689 53891 17689 53891 17617 54898 17617 55042 17473 56264 17473 56336 17617 56480 17689 56840 17761 56840 17833 56983 17833 57055 17977 57271 17977 57487 18193 57559 18193 57774 18480 58062 18624 58062 18696 58206 18696 58494 19199 58781 19415 58997 19846 59428 20278 59572 20350 59716 20565 59860 20565 59860 20637 60075 20637 60219 20781 60651 20925 60866 21069 61010 21069 61010 21213 61082 21213 61082 21285 61514 21500 61514 21572 61586 21572 61586 22004 61657 22076 61657 22363 61729 22507 61729 22867 61873 23082 61873 23586 62017 23873 62017 24592 62089 24664 62089 24952 62233 25096 62305 25096 62305 25311 62520 25743 62520 25887 62592 25959 62736 26534 63024 26678 63024 26749 63168 26821 63239 27037 63527 27181 63527 27253 63958 27325 64030 27469 64749 27540 65253 27756 66116 27972 67554 28188 68129 28403 68417 28403 68561 28475 69639 28691 69927 28691 70934 28907 71725 28979 71940 29122 73019 29266 73594 29266 73882 29338 75608 29338 75895 29194 76111 29194 76398 28907 76974 28619 77333 28188 77333 28044 77549 27756 77621 27397 77765 27181 77765 26965 77909 26534 77909 26246 78124 26030 78124 25743 78196 25671 78268 25239 78484 24880 78484 24233 78556 24161 78628 23729 78771 23514 78915 22867 78915 22507 79059 22004 79059 21428 79203 21213 79203 20925 79347 20637 79347 19199 79491 19055 79491 18121 79562 18049 79491 15532 79275 14957 79203 14381 79059 14166 78915 13375 78124 11218 77909 10858 77765 10427 77765 10211 77549 9851 77333 8988 77046 8413 76830 7550 76686 7191 76686 6831 76183 5609 76183 5393 76039 5177 76039 5034 75751 4746 75608 4674 75536 4530 75248 4243 74673 3955 74169 3595 73522 3380 72875 3308 72372 3020 72084 3020 71796 2876 71437 2876 71005 2732 70646 2732 70430 2589 69855 2517 69783 2373 69495 2301 68992 2301 68704 2157 68345 2157 68345 2085 66619 2085 66619 2157 66331 2157 65972 2229 65684 2373 65540 2373 65397 2517 65181 2517 64965 2661 64534 2661 64246 2804 63887 2804 63168 3020 63096 3092 61657 3667 60866 3955 60507 4027 59356 4458 58925 4674 58278 4746 57918 4890 55330 5609 53460 5896 51950 6256 50296 6687 49505 6975 45766 8054 44112 8629 42890 9204 40660 10139 38935 10642 37784 10786 36202 10786 34980 11002 33829 11002 33254 11146 31744 11289 30881 11505 29299 11649 28436 11937 26495 12368 25560 12728 23618 13159 22971 13447 22252 13519 21605 13734 20886 13878 19520 14525 18585 15316 18369 15748 18153 15963 17866 16754 17650 17617 17650 17833 17434 18121 17434 18408 17291 18624 17291 18840 16931 19343 16931 19559 16715 19774 16571 20062 15924 20781 15637 21428 15493 21932 15133 22291 14918 23370 14630 23873 14414 24808 14270 25024 14270 25168 6289 24664 
#EOF
