# Supplementary material for: Data-Driven Discovery of Immune Contexture Biomarkers
Source: Front Oncol. 2018 Dec 18;8:627. doi: 10.3389/fonc.2018.00627 (PMC6305402; doi:10.3389/fonc.2018.00627)
Supplement: Data Sheet 3.zip — The MSI/MSS dataset used for the identification and assessment of discriminatory features (sections 3.2, 3.3, and 3.4) is provided as a collection of text files describing regions, markers, and metadata (part 1/3). [file Data_Sheet_3.zip › MSIMSSDataset/16-003651_MSS-MSI_gallery [5 channels]_ROI.txt]

barcode_target	16-003651_MSS-MSI_gallery [5 channels]
barcode_origin	0
workflow_target	0
workflow_target_version	0
workflow_origin	0
workflow_origin_version	0
iH	0
iW	0
user	tbd

0	tissue	4683 2239 5523 2309 5663 2449 5872 2449 6012 2589 6362 2659 6712 2869 6852 2869 6922 3148 7202 3218 7342 3428 7412 3428 7412 3498 7552 3498 7622 3638 7901 3708 7971 3918 8041 3918 8041 4058 8111 4058 8111 4128 8251 4268 8321 4268 8321 4338 8601 4548 8741 4548 9021 4688 9021 4758 9161 4758 9161 4827 9371 4897 9581 5317 9860 5457 9860 5527 10000 5527 10210 5807 10280 6017 10560 6157 10910 6786 10980 6786 10980 6926 11120 7206 11260 7346 11260 7486 11470 7766 11470 7906 11610 8186 11819 8466 12029 8606 12379 9235 12449 9235 12449 9305 12659 9515 12729 9725 12869 9725 12939 9935 13009 9935 13079 10215 13149 10215 13149 10425 13359 10565 13499 10844 13638 10914 13708 11054 14058 11194 14198 11334 14268 11544 14548 11684 14548 11754 14968 11824 15108 11964 15108 12034 15248 12104 15318 12384 15458 12384 15458 12454 15597 12593 15667 13013 15737 13013 15737 13433 15877 13503 15877 14762 15947 14832 15947 15112 16017 15182 16017 15322 16227 15322 16367 15462 16577 15532 16857 15742 17626 15742 17696 15812 18326 15882 18396 16022 18746 16022 18816 16092 19236 16162 19655 16162 19725 16232 20145 16302 20705 16511 21265 16511 21265 16581 21335 16581 21474 16721 21964 16791 22034 16931 22454 17281 22524 17421 22664 17491 23014 17911 23433 18191 23643 18610 23993 18890 24273 19240 24413 19240 24833 19450 24973 19590 25532 19800 25672 20010 26092 20289 26302 20499 26372 20499 26442 20779 26722 20919 27211 22179 27211 22318 27421 22528 27491 23438 27701 23718 27911 24277 28261 24627 28331 24907 28891 25887 28961 26306 29101 26446 29101 26586 29240 26656 29310 26936 29310 27496 29450 27496 29450 27636 29520 27776 29590 27776 29590 27916 29730 28055 29800 28055 29800 28195 30010 28475 30220 28475 30430 28615 30570 28615 30990 28825 30990 28895 31129 29035 31199 29035 31199 29105 31339 29105 31409 29245 31689 29245 32319 29595 32459 29595 32669 29875 33018 30084 33298 30154 33298 30294 33368 30294 33368 30504 33438 30504 33508 30574 33508 30714 33648 30784 33648 30994 33788 31554 33858 31554 33858 31624 34138 31694 34138 31834 34208 31903 34488 31973 34628 32113 34698 32113 34838 32253 34838 32323 35047 32323 35047 32393 35117 32393 35117 32533 35327 32533 35397 32603 35747 32673 37146 32673 37216 32813 37496 32883 37566 33023 37916 33093 37986 33233 38126 33303 38196 33513 38336 33583 38616 33932 38825 34002 38895 34142 39105 34142 39245 34212 39245 34282 39385 34422 39595 34492 39665 34632 40155 34912 40435 35052 40715 35052 41064 35472 41204 35472 41344 35542 41344 35612 41554 35612 41764 35821 41764 35891 41904 35891 42114 36101 42114 36171 42184 36171 42184 36241 42324 36241 42324 36311 42464 36381 42464 36451 42883 36591 42883 36801 43023 36941 43093 36941 43093 37081 43233 37151 43233 37221 43443 37291 43443 37431 43653 37641 43653 37710 43863 37780 43933 37990 44213 38130 44423 38550 44563 38690 44633 39180 44702 39250 44842 39250 44912 39390 44982 39390 44982 39669 45122 39809 45122 40019 45192 40019 45192 40439 45262 40439 45262 41419 45192 41489 45192 41698 45052 41768 44982 42048 44702 42328 44702 42538 44563 42608 44563 42748 44493 42748 44493 42818 44353 42888 44353 43028 44283 43028 44143 43168 43863 43238 43863 43308 43793 43308 43793 43378 43513 43517 43513 43587 43303 43797 43163 43797 43163 43867 42953 43937 42953 44007 42813 44077 42604 44077 42184 44287 42044 44427 41834 44427 41834 44497 41694 44497 41624 44637 41204 44707 40994 44847 40365 44917 40225 44987 40155 45197 39805 45267 39805 45337 39525 45476 39315 45476 39245 45546 38825 45546 38686 45616 38336 45616 38196 45686 37706 45686 37496 45826 37286 45826 37286 45896 37146 45966 34068 45966 33998 45896 33648 45826 33648 45686 33298 45686 33298 45616 33088 45546 32949 45406 32599 45406 32109 45197 31969 45197 31829 44987 31409 44847 31339 44707 31199 44707 31199 44567 30850 44497 30850 44427 30640 44287 30360 44217 30220 44147 30220 44077 30010 44007 29800 43797 29730 43587 29310 43517 29310 43447 29240 43447 29240 43308 28961 43238 28961 43168 28821 43098 28821 43028 28541 43028 28471 42818 28261 42678 27841 42608 27561 42328 27351 42328 26652 41908 26442 41908 26022 41628 25812 41628 25742 41489 25532 41349 25532 41209 25043 40999 24833 40649 24763 40649 24553 40439 24273 40369 24203 40229 24063 40229 23993 40019 23573 39949 23503 39809 23363 39809 23014 39599 23014 39390 22944 39390 22524 39040 22524 38970 22174 38900 22034 38620 21824 38410 21754 38200 21614 38130 21474 37710 21265 37641 21195 37221 20775 36731 20775 36521 20565 36451 20495 36311 20355 36241 20355 36171 20215 36171 20215 36101 20145 36101 19865 35821 19096 35402 18956 35192 18956 35052 18816 35052 18536 34912 18536 34842 18116 34772 18046 34632 17976 34632 17976 34492 17766 34282 17626 34282 17626 34142 17556 34142 17556 34072 17417 34002 17347 33723 17207 33513 17207 33233 17137 32953 17067 32883 17067 32603 16997 32603 16997 32323 16927 32183 16717 32043 16647 31484 16437 31274 16367 31274 16367 31134 16227 30994 16227 30924 15667 30434 15527 30154 15458 30154 15458 29944 15178 29875 15178 29735 14968 29735 14898 29595 14618 29455 13918 29455 13848 29385 13569 29385 13499 29315 12939 29175 12799 29035 12799 28895 12519 28825 12449 28685 12169 28545 12169 28475 11959 28335 11959 28195 11819 28195 11749 28055 11679 28055 11679 27986 11540 27986 11470 27846 11400 27846 11260 27706 11260 27356 11050 27356 11050 27076 10980 27006 10980 26796 10910 26796 10910 26656 10840 26656 10770 26516 10630 26446 10630 26306 10560 26236 10420 26236 10420 26096 10350 26027 10280 25747 10210 25747 10140 25187 10000 24977 9860 24487 9581 24207 9581 23998 9511 23858 9511 23298 9441 23298 9441 23018 9371 22948 9371 19660 9441 19590 9441 18750 9930 18750 10070 18820 10070 19100 10280 19380 10350 19380 10420 19520 10560 19520 10560 19730 10700 19940 10700 20220 10840 20429 10980 20849 11120 20989 11120 21059 11260 21059 11260 21199 11470 21689 11470 22458 11610 22598 11679 22808 11679 23578 11959 23858 12099 24207 12099 24347 12239 24487 12239 24627 12449 24907 12659 25047 12659 25117 13079 25257 13079 25327 13219 25397 13569 25397 13708 25537 13848 25537 13918 25607 14408 25607 14478 25677 15947 25677 16017 25537 16017 25327 16157 25257 16157 25117 16227 25047 16227 24557 16157 24487 16017 24487 15947 24347 15807 24347 15737 24277 15527 24277 15458 24207 15038 24207 14898 23998 14618 23998 14408 23928 14268 23788 13848 23648 13848 23508 13778 23508 13708 23228 13638 23228 13638 23088 13429 22878 13359 22598 13149 22528 13149 22388 13079 22388 13079 22109 13149 21829 13219 21829 13219 21409 13359 21409 13429 21129 13429 20499 13359 20359 13359 20150 13219 20010 13149 19450 12869 19240 12869 19100 12799 19100 12799 19030 12729 19030 12659 18890 12519 18890 12379 18750 12379 18680 12099 18680 12099 18610 11749 18540 11749 18400 11470 18331 11400 18191 11120 18191 11050 18051 10910 17981 10840 17841 10770 17841 10700 17631 10420 17491 10070 17421 9930 17281 9651 17141 9441 16861 8881 16581 8741 16302 8601 16162 8461 16022 8181 15882 7901 15252 7831 15252 7831 15182 7622 15042 7622 14902 7482 14832 7482 14482 7342 14413 7272 14203 7132 14063 7062 14063 7062 13923 6922 13853 6922 13643 6782 13433 6712 13153 6642 13013 6572 13013 6362 12454 6222 12384 6222 11544 6432 11544 6502 11404 6642 11334 6712 11194 6782 11194 6852 10914 6922 10844 6922 10355 7062 10285 7062 9935 6922 9865 6922 9655 6852 9655 6852 9515 6782 9445 6712 9165 6642 9165 6502 9025 5872 8885 5872 8815 5803 8815 5803 8745 5663 8745 5523 8606 5523 8536 5243 8536 5173 8466 3983 8466 3913 8536 3634 8536 3284 8326 3284 8186 3144 8186 3004 8046 2934 8046 2864 7836 2654 7766 2654 7626 2444 7346 2444 7136 2304 6926 2234 6926 2164 6437 2024 6297 2024 5947 1885 5597 1675 4198 1675 3848 4683 2239 
1	tumor	32599 46316 32599 46386 32599 45966 32669 45896 32669 45616 32739 45616 32739 45406 32809 45267 33018 45197 33228 44777 33508 44707 33718 44497 33788 44497 33858 44287 33928 44287 33928 44147 33998 44147 33998 44077 34138 43937 34348 43937 34348 43867 34488 43797 34488 43447 34558 43447 34558 42328 34488 42188 34418 42188 34348 42048 34138 41978 33998 41838 33998 41768 33718 41698 33648 41489 33438 41419 33438 41349 33298 41279 33298 41209 33088 41209 33088 41139 32809 41139 32809 41069 32249 40999 32249 40929 30710 40929 30710 40999 30570 40999 30570 41069 30150 41069 30150 40929 30010 40789 30010 40719 29940 40719 29800 40439 29590 40369 29450 40229 29240 40229 29240 40089 29101 40019 29101 39809 28961 39739 28961 39320 28891 39250 28891 39040 28821 39040 28821 38900 28751 38900 28751 38830 28611 38830 28611 38690 28471 38410 28401 38410 28401 38270 28331 38270 28331 38200 28191 38130 28191 37990 27701 37780 27421 37291 27142 37221 26932 36941 26792 36591 26512 36521 26512 36381 26302 36101 26302 35891 26022 35751 26022 35612 25952 35612 25952 35542 25812 35542 25672 35402 25602 35192 25532 35192 25462 34702 25322 34632 25252 34212 25113 34212 25043 34072 25043 33792 24973 33792 24973 33653 24553 33303 24553 33093 24413 33023 24343 32883 24273 32883 24273 32813 24063 32533 24063 32393 23923 32323 23923 32183 23643 32043 23503 31834 23433 31554 23293 31414 23014 30924 22944 30924 22944 30854 22804 30784 22454 30084 22314 30084 22314 29595 22244 29595 22174 29315 21964 28895 21894 28895 21894 28755 21614 28335 21614 28195 21544 28195 21474 28125 21474 27986 21404 27986 21265 27146 21125 27076 21125 26936 21055 26936 20915 26796 20915 26586 20635 26236 20635 26096 20565 26027 20565 25397 20495 25397 20355 25257 20355 25117 20215 25047 20075 24837 20075 24487 19935 24277 19865 23928 19795 23928 19795 23858 19655 23788 19655 23648 19515 23648 19515 23578 19445 23578 19376 23438 19236 23438 19236 23298 19096 23228 19096 23088 18956 23018 18956 22948 18816 22948 18816 22878 18746 22878 18676 22598 18606 22598 18606 22528 18466 22458 18396 22248 18326 22248 18256 21899 18116 21899 17976 21549 17696 21339 17626 21059 17556 21059 17556 20989 17417 20989 17417 20849 17207 20779 17207 20639 17137 20499 16997 20429 16927 20150 16857 20150 16857 20080 16577 19940 16577 19730 16437 19660 16297 19520 16297 19450 16157 19380 16157 19310 16017 19310 15877 19030 15807 19030 15807 18960 15667 18960 15597 18610 15527 18610 15458 18331 15318 18261 15318 18051 15248 18051 15248 17911 15108 17841 15108 17701 15038 17561 14968 17561 14968 17351 14898 17281 14898 16721 14968 16721 14968 16581 15038 16581 15108 16441 15108 16302 15248 16302 15248 16232 15458 16232 16437 15742 16577 15742 16577 15602 16857 15602 16857 15532 17067 15462 17626 15462 18326 15252 19166 15252 19655 15112 21125 15112 21754 15322 22524 15322 23154 15532 23293 15532 23503 15742 23923 15882 24133 16092 24553 16302 25392 16931 25532 17211 25812 17421 26372 17701 27561 18540 27771 18750 28051 18820 28401 19240 29450 19800 30570 21059 31199 21619 33018 22878 33788 23298 34628 24207 35397 24907 37496 26236 38895 27286 40155 28125 40924 28895 41414 29315 41624 29385 41834 29735 42114 29875 42114 29944 42324 30154 42534 30644 42604 30644 42883 30994 43233 31624 43513 31973 43723 32393 43793 32743 44003 33093 44003 33233 44143 33373 44143 33513 44213 33583 44213 34072 44283 34072 44493 34492 44493 35052 44563 35122 44563 36871 44633 36871 44702 37011 44702 37151 44842 37151 44842 37431 44912 37641 44982 37641 44982 37850 45052 37920 45052 38410 45192 38830 45192 39320 45262 39390 45262 39669 45332 39739 45332 40089 45542 40089 45542 40439 45612 40439 45612 40929 45682 40929 45682 41139 45752 41209 45752 41978 45612 42118 45402 42538 45332 42888 45122 43028 45052 43238 44982 43238 44982 43378 44912 43378 44842 43517 44702 43587 44702 43727 44563 43797 44563 44007 44283 44077 44283 44147 44003 44427 43933 44427 43863 44567 43443 44777 43443 44847 43233 44917 43163 45267 43093 45267 43023 45476 42953 45476 42883 45616 42813 45896 42743 45966 42743 46106 42604 46106 42604 46246 42534 46246 42464 46526 42394 46526 42394 46666 42254 46736 42184 46946 32599 46316 
#EOF
