# Supplementary material for: Data-Driven Discovery of Immune Contexture Biomarkers
Source: Front Oncol. 2018 Dec 18;8:627. doi: 10.3389/fonc.2018.00627 (PMC6305402; doi:10.3389/fonc.2018.00627)
Supplement: Data Sheet 3.zip — The MSI/MSS dataset used for the identification and assessment of discriminatory features (sections 3.2, 3.3, and 3.4) is provided as a collection of text files describing regions, markers, and metadata (part 1/3). [file Data_Sheet_3.zip › MSIMSSDataset/16-006373_gallery-ImmuneP1_CRC [5 channels]_ROI.txt]

barcode_target	16-006373_gallery-ImmuneP1_CRC [5 channels]
barcode_origin	0
workflow_target	0
workflow_target_version	0
workflow_origin	0
workflow_origin_version	0
iH	0
iW	0
user	tbd

0	tumor	22712 3836 22655 3836 22655 4344 22712 4344 22712 4401 22937 4570 22994 4683 23050 4683 23219 4908 23276 4908 23332 5021 23502 5021 23502 5134 23727 5191 23896 5416 24122 5473 24235 5585 24404 5642 24404 5698 24573 5755 24630 5924 24799 6093 24856 6093 24912 6206 25194 6319 25307 6545 25363 6545 25363 6601 25476 6601 25476 6714 25589 6714 25589 6770 25815 6883 25928 6883 25928 7109 26266 7278 26266 7391 26322 7391 26322 7447 26435 7504 26435 7673 26492 7673 26492 7786 26605 7842 26605 8011 26830 8068 26830 8237 26999 8463 26999 8576 27112 8801 27169 9478 27225 9704 27282 9760 27282 10043 27394 10043 27394 10155 27507 10212 27507 10325 27564 10437 27620 10437 27620 10607 27677 10607 27677 10720 27789 10832 27789 11002 27846 11002 27846 11284 27959 11284 28015 11453 28015 11792 28071 11904 28071 12863 28015 12863 27959 12976 27959 13315 27846 13315 27846 13935 27789 14048 27733 14048 27733 15064 27677 15120 27677 18223 27620 18223 27564 18336 27564 18618 27507 18675 27507 19352 27564 19352 27564 19690 27620 19690 27620 19859 27733 19916 27733 20029 27846 20029 27846 20085 27959 20085 27959 20142 28184 20254 28184 20311 28297 20367 28354 20593 28523 20706 28523 20875 28636 20931 28636 22060 28692 22116 28692 22342 28861 22568 28918 22906 29087 23019 29087 23075 29143 23075 29425 23301 29425 23414 29820 23414 29877 23301 29933 23301 30046 23188 30103 23075 30215 23075 30272 22962 30328 22962 30328 22906 30441 22850 30441 22737 30497 22737 30497 22680 30610 22624 30667 22511 30892 22455 30949 22342 31005 22342 31062 22116 31174 22003 31174 21778 31231 21778 31231 21608 31344 21608 31400 21552 31457 21213 31569 21157 31569 20931 31626 20931 31682 20819 31908 20762 31908 20706 32021 20649 32021 20593 32077 20593 32190 20480 32190 20424 32529 20367 32585 20254 33036 20029 33036 19916 33093 19916 33093 19859 33206 19803 33206 19747 33431 19521 33488 19521 33488 19464 33657 19295 33657 19126 33770 19070 33770 19013 33826 19013 33826 18900 33883 18731 33939 18731 33939 18618 34052 18618 34052 18505 34221 18449 34334 18336 34390 18167 34503 18110 34503 17998 34560 17998 34560 17941 34729 17941 34785 17828 34898 17828 34955 17772 34955 17659 35011 17659 35067 17546 35293 17377 35293 17321 35462 17264 35744 16926 35857 16926 35857 16869 35970 16869 36139 16756 36309 16756 36421 16700 36816 16700 36986 16644 37042 16531 37211 16531 37268 16474 38509 16474 39017 16305 39130 16305 39242 16249 39355 16136 39355 16079 39524 16079 39637 15967 39637 15910 39807 15910 40145 15741 40258 15741 40709 15572 40991 15515 40991 15402 41330 15346 41386 15290 41556 15290 41556 15233 41725 15233 41725 15290 42063 15290 42063 15346 43022 15346 43474 15402 43643 15515 43869 15572 44433 15854 44941 15967 44941 16079 45054 16079 45279 16249 45505 16249 46746 16813 47367 17433 48946 18167 49511 18618 49736 18675 49793 18787 49962 18787 50018 19013 50131 19013 50301 19126 50526 19126 50583 19239 50808 19295 50978 19521 51090 19521 51316 19916 51372 19916 51372 20029 51429 20029 51429 20142 51542 20254 51542 20311 51767 20424 51767 20593 51880 20819 51880 20931 51993 21044 52106 21270 52106 21439 52275 21496 52275 21721 52388 21947 52444 22624 52557 22680 52557 24655 52670 25388 52670 25953 52557 26122 52275 26348 51711 26460 51372 26630 51090 26855 50695 26968 50301 27194 50131 27363 49793 27532 49567 27927 49454 27984 49454 28097 49059 28830 49003 29281 48890 29394 48834 29733 48721 29902 48721 30240 48552 30861 48495 31312 48326 31989 48326 32272 48100 32610 47987 33118 47536 33569 47423 33795 47254 33964 46803 34303 46238 34585 46069 34810 45674 35093 45505 35093 45336 35262 45110 35318 44884 35487 44433 35657 44094 35713 43925 35882 43361 35995 42797 36277 42515 36277 42345 36447 42176 36447 41951 36503 41894 36559 41612 36616 41161 36616 40991 36672 39355 36672 39130 36729 37776 36729 37663 36841 37437 36954 37211 36954 37042 37067 36704 37067 36421 37180 36252 37180 35575 37406 35462 37406 35349 37519 35011 37631 33657 37970 32359 37970 32303 38083 31682 38083 31569 38139 30497 38139 30385 38196 29877 38196 29820 38252 29369 38252 29313 38308 28861 38365 28184 38365 28184 38421 27959 38421 27620 38534 26322 38534 26040 38478 24968 38421 24630 38308 24179 38252 23727 37970 22712 37575 22542 37349 21527 36785 20906 36616 20229 36559 19326 36390 18706 35995 18198 35826 17972 35600 17803 35600 17690 35487 17578 35487 17295 35318 16900 34867 16449 34472 16223 34021 15546 33005 15264 32272 14644 31425 14474 31087 14249 30805 14192 30466 14023 30184 13854 29451 13572 28774 13459 28661 13290 28322 13177 28266 13008 28040 12838 27589 12556 27250 12274 26630 12048 26404 11823 25671 11823 25388 11597 24599 11371 24204 11259 23583 11259 23019 11146 22568 11089 22060 11089 21213 11033 20762 10920 20480 10864 19634 10751 19464 10694 18900 10525 18731 10469 18562 10299 18449 10074 18110 9961 18054 9735 18054 9566 17941 9058 17828 8607 17603 8438 17603 7930 17433 7535 17377 7084 17377 5278 16926 4883 16869 4375 16869 4263 16756 4093 16756 4037 16644 3924 16644 3698 16474 3360 16305 3247 16136 2796 15741 2796 15684 2570 15572 2570 15402 2401 15346 2344 15177 2232 15120 2006 14274 1893 14048 1893 13653 1837 13484 1837 12130 2006 11904 2288 11340 3360 10607 3698 10494 3811 10325 4150 10155 4488 9873 4658 9873 4658 9760 4827 9760 5052 9591 5109 9478 5165 9478 5165 9422 5391 9366 5391 9309 5504 9196 5560 9196 5617 9083 5842 8971 5842 8858 6632 8237 6801 7955 9002 6037 9340 5642 9510 5360 10299 4514 10582 4401 10864 4006 11033 3893 11371 3780 11823 3385 12048 3385 12500 3216 12500 3159 12725 3103 13064 2821 13628 2539 13685 2426 13854 2426 13910 2313 14080 2313 14080 2257 14192 2144 14249 2144 14249 2031 15151 1693 15151 1636 15321 1636 15772 1467 15998 1467 16167 1410 16336 1241 16449 1241 16562 1128 16788 1128 16900 1072 16900 1016 17126 959 17126 903 17295 903 17295 846 20737 1580 22712 3836 
1	tissue	27620 37857 27620 37913 28805 37913 29256 37801 29256 37744 29538 37744 29538 37688 29990 37631 30272 37519 31005 37519 31062 37406 31513 37406 31682 37293 31964 37293 32077 37236 32641 37236 33036 37124 33262 37124 33375 37011 33601 37011 33601 36954 33883 36954 33939 36841 34165 36729 34390 36729 34447 36616 34898 36616 34898 36559 35067 36503 35067 36447 35293 36447 35575 36221 35744 36221 35744 36164 36027 36108 36139 36052 36139 35995 36309 35995 36309 35939 36591 35939 36986 35826 37098 35713 37324 35600 37606 35600 37776 35487 37945 35487 37945 35431 38509 35375 38509 35318 38847 35318 38904 35262 39412 35262 39412 35149 39863 35149 39919 35093 40484 35093 40709 34980 41104 34980 41612 34867 42063 34698 42233 34698 42289 34585 42740 34528 42740 34472 43022 34472 43022 34415 43192 34415 43305 34303 43530 34303 43587 34246 43756 34246 43982 34133 44207 34133 44377 34021 44884 33908 44884 33851 44997 33851 45054 33738 45166 33682 45279 33400 45336 33344 45448 33344 45448 33287 45561 33287 45561 33174 45731 33005 45787 32836 46069 32610 46069 32554 46182 32441 46238 32159 46295 32159 46295 31989 46408 31933 46408 31707 46577 31482 46577 31143 46690 30974 46803 30240 46915 30184 46915 29902 47028 29676 47028 29507 47197 29451 47197 28492 47141 28266 46859 27927 46859 27702 46803 27702 46803 27645 46690 27532 46633 26968 46746 26799 46746 26630 46859 26573 46915 26460 47141 26348 47197 26009 47423 25727 47423 24768 47480 24655 47818 24317 47987 24317 48269 24204 48664 24204 48664 24317 48721 24373 48721 24599 49003 24994 49003 25106 49116 25219 49116 25332 49229 25332 49229 25388 50301 25501 51316 25501 51372 25445 51372 25332 51485 25276 51542 25163 51542 23019 51485 22850 51485 21834 51429 21834 51372 21608 51316 21608 51316 21552 51260 21552 51203 21439 50921 21439 50921 21383 50695 21383 50695 21326 49229 21326 49172 21270 48834 21157 48721 21044 48608 21044 48608 20931 48439 20875 48382 20706 48326 20706 48326 20649 48157 20480 48157 20367 48044 20311 48044 20198 47987 20198 47592 19747 47254 19521 47141 19521 47141 19464 46915 19464 46746 19295 46408 19239 46013 19013 45787 19013 45561 18900 45448 18900 45166 18675 44997 18618 44884 18505 44377 18223 44151 18054 44094 17941 43869 17828 43756 17659 43530 17603 43474 17546 43361 17546 43022 17377 42910 17264 42684 17208 42628 17095 42458 17038 42063 16756 41838 16700 41668 16531 41217 16361 40653 16079 40484 15910 40258 15854 39637 15572 39524 15402 39412 15402 38847 15007 38735 15007 38340 14725 38283 14725 38170 14612 38001 14612 37550 14387 37381 14387 37211 14161 36986 14048 36816 14048 36647 13935 36421 13541 36139 13315 36083 13089 35857 12751 35744 12694 35406 12017 35067 11622 34842 11171 34785 10889 34616 10776 34616 10663 34503 10437 34503 10268 34390 10099 34221 9591 34052 9422 33657 8632 33601 8576 33488 8576 33488 8519 33375 8463 33375 8406 33093 8406 32698 8576 32585 8576 32472 8745 31908 8801 31795 8858 31005 8858 30610 8745 30215 8406 29820 8237 29708 8068 29369 7899 29200 7729 29200 7673 28918 7447 28636 7334 28523 7222 28071 7052 28015 6940 27789 6940 27677 6883 27677 6827 27507 6827 27451 6770 27169 6714 27169 6657 26999 6657 26999 6601 26887 6545 26717 6545 26492 6375 26153 6375 26097 6319 25928 6319 25758 6206 25307 6150 25138 6037 24686 5980 24573 5811 24348 5811 24122 5698 24122 5642 23840 5585 23671 5473 23502 5473 23502 5416 23332 5416 23219 5360 23163 5247 23107 5247 23107 5191 22655 5134 22542 5078 22542 5021 22204 4965 21978 4796 21865 4796 21865 4683 21809 4683 21753 4570 21640 4514 21583 4288 21527 4231 21527 4119 21414 3949 21414 3836 21301 3836 21301 3724 21188 3667 21019 3442 20737 3216 20737 3159 20511 3103 20455 2990 20398 2990 20398 2934 20342 2934 20286 2821 20229 2821 20229 2765 20173 2765 19947 2595 19834 2426 19721 2370 19270 2313 19270 2257 18988 2257 18932 2200 18762 2200 18706 2144 18480 2144 18480 2087 17465 2087 17239 2200 17013 2200 16900 2313 16731 2313 16675 2426 16506 2426 16449 2539 16167 2708 15772 2765 15321 2990 15321 3103 15151 3159 15151 3216 14982 3329 14982 3385 14757 3498 14757 3554 14700 3554 14700 3724 14644 3724 14587 3893 14305 4231 14080 4852 13967 4908 13967 5021 13741 5247 13685 5473 13459 5642 13403 5755 13346 5755 13177 5924 13177 5980 13008 6037 12725 6262 12500 6319 12331 6488 12331 6545 12218 6601 12048 6601 11823 6770 11766 6770 11484 7052 11315 7052 11315 7109 11089 7278 10864 7391 10751 7391 10582 7617 10243 7729 10187 7842 9905 8011 9905 8068 9792 8068 9735 8181 9679 8181 9679 8294 9566 8294 9566 8350 9397 8350 9340 8406 9115 8406 9115 8463 8889 8519 8889 8576 8663 8576 8607 8745 8381 8801 8212 8914 8212 8971 7986 8971 7986 9027 7873 9027 7648 9196 7479 9196 7479 9309 7366 9366 7140 9366 7140 9422 6971 9478 6858 9591 6519 9760 6407 9760 6237 9986 5617 10212 5504 10325 5447 10325 5447 10437 5278 10437 4996 10607 4545 10663 4375 10776 4263 10776 4263 10832 4093 10832 4037 10889 4037 11002 3868 11002 3868 11115 3811 11171 3698 11171 3698 11227 3473 11284 3473 11397 3416 11397 3416 11679 3360 11679 3360 12017 3304 12130 3304 13428 3529 13879 3755 14161 3868 14387 4037 14556 4037 14669 4093 14669 4093 14725 4319 14725 4375 14838 4601 14838 4827 14725 4940 14612 5165 14556 5165 14500 5391 14387 5504 14387 5786 14105 5955 14048 6181 13823 6294 13823 6407 13653 7253 13428 7817 13484 8550 14048 9115 14274 9679 14274 9792 14387 10187 14387 10187 14443 10299 14443 10299 14500 10525 14500 10582 14556 12331 14556 12895 14105 13290 13879 13403 13653 13685 13371 13741 13371 13854 13146 13967 13089 13967 12976 14023 12976 14080 12751 14136 12694 14136 12581 14192 12525 14192 12356 14305 12130 14418 12017 14474 11848 14587 11735 14700 11453 15264 11002 15321 10889 15659 10776 16393 10776 16562 10832 17013 11115 17126 11340 17239 11397 17239 11735 17295 11848 17295 12469 17239 12581 17239 12807 17070 12920 16957 13371 16844 13428 16844 13541 16562 13823 16562 13879 16393 14105 16280 14161 15998 14500 15941 14500 15829 14725 15603 15007 15434 15120 15434 15233 15039 15684 15039 15797 14869 15854 14813 15967 14757 15967 14757 16079 14644 16136 14418 16644 14418 18675 14474 18731 14474 19295 14531 19352 14531 19690 14587 19747 14587 19916 14644 19916 14813 20367 15039 20480 15151 20875 15208 20931 15208 22116 14982 22568 14813 22624 14644 23075 14531 23132 14418 23414 14192 23639 14136 23752 14080 23752 14080 24542 14136 24711 14136 25276 14192 25501 14305 25671 14305 25840 14418 25953 14418 26122 14531 26404 14587 26799 14757 27025 14757 27420 15039 27758 15039 28153 15095 28153 15377 28604 15546 28604 15659 28661 15772 28830 15941 28943 15998 29056 16506 29507 16562 29676 16731 29733 16844 29902 16900 29902 17013 30071 17070 30071 17126 30297 17239 30297 17295 30466 17408 30523 17408 30805 17578 31200 17634 31200 17690 31312 17803 31312 17916 31538 17972 31538 18085 31651 18762 31707 18988 31764 19044 31877 19214 31877 19214 31933 19383 31933 19496 31989 20173 32102 20342 32215 20455 32215 20681 32328 20850 32328 20850 32441 20906 32441 21019 32610 21301 32779 21358 32892 21414 32892 21414 33005 21527 33061 21583 33174 21640 33174 21640 33344 21753 33344 21753 33569 21865 33738 21865 33908 21922 33908 22035 34246 22147 34359 22204 34359 22204 34472 22317 34472 22373 34528 22486 34923 22655 35093 22712 35262 22881 35431 22881 35487 22937 35487 22937 35600 22994 35713 23050 35713 23107 35939 23219 35995 23219 36108 23276 36108 23332 36277 23614 36277 23614 36390 23671 36390 23671 36447 23784 36447 23784 36503 23896 36559 23896 36616 24009 36616 24009 36672 24122 36729 24122 36785 24348 36841 24573 37011 24743 37011 24743 37067 25025 37124 25025 37180 25194 37236 25363 37406 27620 37857 
#EOF
