# Supplementary material for: Data-Driven Discovery of Immune Contexture Biomarkers
Source: Front Oncol. 2018 Dec 18;8:627. doi: 10.3389/fonc.2018.00627 (PMC6305402; doi:10.3389/fonc.2018.00627)
Supplement: Data Sheet 3.zip — The MSI/MSS dataset used for the identification and assessment of discriminatory features (sections 3.2, 3.3, and 3.4) is provided as a collection of text files describing regions, markers, and metadata (part 1/3). [file Data_Sheet_3.zip › MSIMSSDataset/16-006374_12100_MSS-MSI_1810 [5 channels]_ROI.txt]

barcode_target	16-006374_12100_MSS-MSI_1810 [5 channels]
barcode_origin	0
workflow_target	0
workflow_target_version	0
workflow_origin	0
workflow_origin_version	0
iH	0
iW	0
user	tbd

0	tissue	26020 34785 26020 34678 25966 34678 25966 33282 26020 33282 26074 33175 26127 33175 26127 33121 26235 33121 26288 33068 26288 32907 26449 32907 26449 32853 26503 32853 26503 32584 26610 32531 26664 32101 26772 31994 26933 31940 26933 31779 26986 31779 27094 31618 27094 31457 27201 31296 27201 31135 27308 30920 27362 30920 27362 29256 27308 29095 27308 28344 27362 28344 27362 28290 27577 28290 27577 28236 27684 28236 27684 28183 27738 28183 27738 28075 27791 28075 27899 27968 28167 27914 28221 27807 28543 27485 28543 27431 28597 27431 28704 27216 28758 27216 28811 27002 28919 26948 28919 26733 28972 26626 29080 26626 29133 26572 29187 26196 29241 26196 29241 25928 29348 25874 29348 25606 29402 25552 29402 25391 29509 25176 29670 25123 29724 24801 29831 24801 29885 24586 29939 24586 30153 24264 30314 24103 30583 23727 30583 23620 30744 23512 30744 23459 30798 23459 30905 22976 30959 22976 31012 22922 31012 22814 31066 22814 31066 22600 31120 22600 31120 22439 31227 22385 31281 22170 31334 22170 31334 22009 31442 21580 31495 21526 31495 21365 31925 20936 31925 20882 32032 20828 32032 20775 32086 20775 32140 20667 32193 20667 32193 20560 32301 20560 32301 20506 32569 20238 32623 19969 32676 19969 32676 19862 32838 19755 32838 19647 32945 19486 32999 18681 33106 18520 33106 16963 33052 16910 33052 16641 32838 16534 32838 16480 32408 16426 32408 16373 32301 16373 32301 16265 32193 16265 31925 16104 31764 16104 31764 16051 31549 15997 31442 15890 31281 15890 31281 15836 31012 15836 30905 15729 30583 15729 30422 15621 29133 15621 29133 15568 28758 15460 28167 15460 28114 15406 27630 15406 27469 15299 27040 15299 26986 15192 26825 15192 26825 15138 26718 15084 26664 14923 26557 14870 26557 14762 26503 14762 26503 14655 26449 14655 26396 14440 26288 14387 26288 13957 26181 13850 26181 13742 26127 13689 26127 13474 25966 13152 25966 13045 25913 13045 25913 12937 25752 12830 25752 12776 25591 12615 25591 12508 25537 12508 25429 12400 25322 12186 25215 12132 25161 11971 24893 11810 24839 11649 24678 11541 24624 11380 24624 11166 24571 11112 24571 10629 24624 10629 24624 10522 24678 10468 24678 10253 24785 10253 24839 10146 24946 10092 24946 9609 25000 9502 25000 9287 24946 9287 24946 8911 24839 8750 24839 8428 24624 8321 24624 8106 24571 7998 24302 7784 24302 7676 24248 7623 24141 7623 24034 7515 23980 7408 23980 7086 23873 7032 23873 6925 23819 6925 23765 6710 23604 6603 23551 6066 23443 6066 23443 5959 23282 5690 23014 5475 22960 5261 22799 5153 22799 4939 22692 4885 22692 4831 22477 4670 22477 4617 22370 4617 22262 4348 22209 4348 22209 4294 22155 4294 22101 4187 21779 4133 21779 4080 21189 4080 21135 3919 20813 3919 20706 3865 20706 3811 20598 3811 20598 3758 20491 3650 20330 3650 20061 3382 19954 3328 19954 3221 19847 3221 19632 3060 19202 3006 19095 2952 19095 2845 18934 2845 18880 2738 18719 2684 18397 2684 18397 2630 17860 2630 17807 2577 16840 2577 16787 2523 16465 2523 16411 2469 16196 2469 16035 2416 15284 2416 15176 2469 15176 2523 14962 2523 14854 2630 14425 2738 14317 2952 14156 3006 14156 3114 14103 3114 13942 3221 13942 3275 13888 3275 13888 3543 13834 3543 13834 4080 13888 4133 13888 4241 14156 4348 14371 4563 14371 4617 14478 4617 14478 4724 14693 4778 14693 4831 14908 4992 14962 4992 14962 5153 15176 5207 15284 5422 15445 5529 15445 5637 15659 5798 15659 5851 15874 6066 15928 6227 16035 6281 16035 6388 16089 6388 16089 6549 16196 6603 16196 7140 16089 7140 16089 7247 16035 7247 16035 7408 15982 7408 15982 7515 15928 7515 15928 7569 15713 7676 15713 7784 15659 7784 15659 7837 15498 7837 15498 7945 15284 7998 15230 8106 15015 8106 15015 8160 14908 8160 14908 8213 14854 8213 14854 8374 14801 8374 14801 8428 14693 8428 14693 8482 14640 8482 14640 8589 14478 8589 14425 8643 14425 8750 14317 8750 14317 8965 14264 8965 14264 9555 14317 9716 14317 9931 14425 10038 14425 10468 14264 10522 14264 10575 14156 10683 13781 10683 13405 10790 13244 10790 13029 10897 12975 11005 12868 11058 12868 11112 12653 11166 12600 11219 12492 11219 12439 11327 11902 11380 11902 11434 11741 11434 11741 11541 11580 11541 11419 11649 11150 11649 11043 11756 10882 11756 10828 11810 10452 11810 10399 11864 10184 11864 10130 11971 10023 11971 9862 12293 9755 12347 9755 12454 9647 12508 9593 12722 9540 12776 9540 13206 9486 13313 9486 14118 9540 14387 9647 14601 9647 14816 9755 14870 9755 14977 9862 15084 9862 15138 9916 15138 9916 15353 10023 15353 10077 15460 10184 15514 10184 15568 10345 15621 10452 15836 10506 15836 10560 15997 10613 15997 10613 16051 10721 16158 10936 16212 10936 16373 11043 16534 11043 16641 11097 16641 11097 16695 11204 16749 11258 17071 11526 17500 11526 17661 11902 18037 11955 18144 12063 18198 12278 18520 12278 18627 12439 18681 12439 18788 12546 18842 12278 18896 11043 18896 10936 19057 10345 19057 10023 19164 9755 19164 9755 19218 9486 19218 9271 19325 7983 19325 7983 19379 7070 19379 6802 19325 6748 19218 6641 19164 6158 19057 6051 18949 5567 18949 5138 18896 5031 18842 4655 18842 4601 18788 4279 18788 4225 18735 3850 18735 3742 18681 3528 18681 3528 18627 2991 18627 2937 18681 2669 18681 2615 18788 2454 18788 2400 18896 2239 18949 2239 19110 2024 19110 1971 19164 1756 19218 1595 19218 1595 19272 1004 19379 951 19486 843 19486 736 19647 736 19755 521 19862 360 20023 360 20238 253 20399 253 20560 199 20667 146 22600 307 22922 468 22976 521 23029 521 23137 629 23190 629 23351 790 23351 790 23405 843 23405 843 23512 951 23566 1004 23673 1219 23781 1219 23888 1273 23888 1541 24157 1595 24157 1595 24210 1810 24264 1810 24318 1863 24318 1971 24479 2239 24532 2454 24640 2508 24747 2561 24747 2669 24854 2776 24854 2937 25069 3098 25123 3098 25176 3366 25391 3420 25552 3850 26035 4064 26196 4118 26304 4172 26304 4386 26465 4440 26626 4547 26680 4655 26894 4655 27002 4708 27002 4708 27163 4816 27216 4816 27485 4923 27485 4923 27538 4977 27538 4977 27646 5084 27646 5299 27807 5675 27861 5997 27968 6051 28022 6212 28022 6373 28075 6534 28236 6641 28236 6641 28290 7661 28505 7929 28612 7983 28719 8305 28719 8305 28773 12492 28773 12546 28827 13190 28827 13244 28880 13781 28880 13888 28934 14103 28934 14264 29042 14747 29149 14801 29256 15230 29364 15391 29525 15767 29632 15928 29847 16733 30222 16840 30330 17109 30384 17431 30598 17538 30598 17968 30759 18183 30759 18236 30867 18397 30867 18451 30974 18612 30974 18719 31081 18773 31081 18773 31135 18988 31135 19149 31242 19417 31296 19793 31565 20169 31672 20330 31833 20544 31833 20544 31940 20598 31940 20706 32048 20867 32048 20920 32101 21028 32101 21135 32209 21242 32209 21242 32262 21350 32262 21403 32370 21457 32370 21618 32584 21779 32584 22101 32746 22477 33068 22638 33068 22745 33175 22853 33175 22853 33229 22960 33282 23443 33443 23497 33604 23551 33604 23604 33712 23765 33712 23765 33819 26020 34785 
1	tumor	13888 2201 14425 2201 14425 2255 14747 2255 15015 2416 15230 2416 15230 2469 15284 2523 15391 2523 15498 2630 15498 2684 15659 2684 15767 2738 15767 2791 15874 2791 15874 2845 15928 2845 15982 2952 16035 2952 16035 3060 16304 3114 16411 3167 16411 3221 16626 3221 16626 3275 16894 3275 16894 3328 17055 3328 17055 3382 17163 3382 17163 3489 17324 3489 17377 3543 17485 3543 17485 3597 17699 3597 17699 3650 17860 3650 18021 3704 18129 3811 18397 3865 18397 4026 18451 4026 18558 4294 18558 4724 18719 5153 18773 5153 18773 5207 18880 5207 18880 5261 18988 5314 19041 5475 19149 5529 19202 5690 19202 5905 19471 6281 19525 6603 19578 6710 19632 6710 19686 6979 19793 7032 19793 7140 20115 7301 20115 7408 20222 7408 20222 7462 20491 7569 20491 7623 20598 7676 20652 7891 20706 7891 20706 7945 20813 7998 20813 8106 21028 8213 21189 8535 21350 8696 21350 8857 21457 8857 21457 8911 21618 8911 21618 9072 21672 9072 21672 9233 21725 9287 21779 9770 21833 9824 21833 10629 21779 10683 21779 10844 21725 10897 21725 11112 21672 11112 21672 11219 21618 11219 21564 11327 21350 11327 21350 11380 20920 11380 20920 11434 19578 11434 19471 11541 19256 11541 19202 11595 19095 11595 18666 11917 18666 12078 18612 12078 18505 12186 18505 12347 18451 12347 18397 12454 18397 12615 18236 12669 18236 12722 18183 12722 18183 12776 18129 12776 18129 12830 18021 12937 17968 12937 17914 13045 17699 13206 17646 13206 17646 13313 17592 13313 17592 13367 17485 13367 17485 13420 17431 13420 17377 13528 17270 13528 17270 13581 17163 13689 17163 14064 17270 14064 17270 14118 17324 14118 17324 14226 17485 14226 17485 14279 17860 14279 17968 14387 18558 14387 18558 14440 19793 14440 19793 14387 20544 14387 20598 14440 20920 14440 21189 14655 21189 14816 21242 14816 21242 14870 21296 14870 21296 14923 21403 14977 21457 15192 21564 15299 21564 15353 21618 15353 21672 15568 21779 15621 21779 15675 21833 15675 21940 15890 21940 15997 21994 16051 21994 16587 21887 16641 21833 16749 21725 16749 21725 16802 21672 16802 21672 16910 21564 16963 21403 16963 21350 17017 21189 17017 21189 17071 21081 17071 21081 17178 21028 17178 21028 17232 20920 17232 20920 17607 21028 17661 21028 17822 21189 17876 21189 17983 21350 17983 21403 18091 21403 18896 21189 19325 21189 19433 21028 19594 20867 19647 20759 19755 20598 19808 20491 19916 20276 20023 20222 20130 20061 20184 19954 20291 19739 20345 19739 20399 19686 20399 19578 20506 19417 20560 19310 20667 19095 20721 19041 20828 18934 20828 18773 20936 18612 21097 18612 21258 18558 21258 18558 21311 18451 21419 18397 21580 18344 21580 18344 21634 18236 21741 18236 21795 18021 22009 17968 22009 17914 22117 17699 22170 17699 22278 17538 22439 17485 22439 17485 22546 17002 22922 16733 23190 16518 23459 16518 23512 16357 23566 16357 23620 16304 23620 16196 23727 16089 23727 16035 23888 15928 23888 15713 23995 15713 24049 15391 24210 15123 24425 14854 24532 14747 24640 14586 24693 14371 24693 14317 24801 13942 24801 13942 24854 13888 24854 13834 24962 13781 24962 13781 25015 13298 25015 13244 25069 13029 25123 12868 25123 12814 25176 10882 25176 10721 25123 10452 25123 10345 25069 9862 25069 9755 25015 9593 25015 9540 24962 9003 24962 8949 24854 8037 24747 8037 24693 7929 24693 7929 24640 7822 24586 7822 24532 7715 24532 7661 24318 7607 24318 7607 24049 7500 23942 7500 23781 7446 23781 7393 23620 7393 23405 7285 23351 7285 23137 7232 23137 7232 22976 7178 22976 7178 22868 7070 22653 7070 22385 6963 22385 6963 22170 6856 22170 6856 22117 6802 22117 6802 22009 6695 21956 6641 21848 6426 21741 6373 21634 6319 21634 6319 21526 6265 21526 6212 21365 6104 21365 5997 21258 5889 21258 5782 21043 5675 21043 5675 20989 5567 20989 5567 20936 5353 20828 5084 20775 5031 20667 4762 20667 4762 20560 4547 20560 4494 20506 4172 20506 4064 20453 3528 20399 3474 20345 2400 20345 2239 20453 2132 20453 2132 20560 1971 20882 1971 21258 2078 21311 2132 21472 2239 21472 2239 21526 2293 21526 2293 21580 2454 21741 2508 21741 2991 22117 3205 22546 3366 22707 3420 22707 3420 22868 3581 22976 3742 23405 3850 23459 3957 23620 4011 23620 4064 23727 4118 24318 4172 24318 4225 24479 4225 24693 4386 25015 4440 25499 4386 25713 4279 25713 4279 25821 3957 25874 3957 25928 2991 25928 2883 25821 2561 25767 2454 25660 2078 25499 1863 25284 1810 25176 1488 25069 1219 24479 1058 24479 897 24264 736 24210 736 24049 521 23942 521 23781 468 23781 414 23673 414 23459 307 23405 307 23244 253 23244 253 23137 199 23137 199 23083 146 23083 0 22976 0 22922 0 22922 0 22868 0 22868 0 22707 0 22492 0 22385 0 22278 0 22170 0 22117 0 21902 0 21848 0 21043 0 20882 0 20775 0 20560 0 20184 0 19916 0 19916 0 19701 146 19594 146 19486 199 19486 414 19325 468 19057 521 19057 521 18949 682 18949 682 18896 790 18842 1166 18735 1166 18681 1273 18681 1273 18627 1756 18359 1917 18359 2776 18091 2937 18037 2937 17983 3420 17983 3528 17876 4601 17822 5138 17715 6265 17768 6534 17876 7070 17876 7285 17983 7768 17983 7929 17822 7983 17822 7983 17768 8144 17768 8198 17715 8198 17607 8251 17607 8305 17500 8305 17017 8359 16587 8198 15943 8198 15729 7876 15031 7822 14333 7661 13420 7446 12776 7446 11649 7500 11434 7500 11166 7715 10897 7822 10844 8037 10629 8466 10468 8574 10360 8735 10307 9057 10092 9540 9555 10077 9126 10613 8321 10667 8106 10828 7891 10882 7515 11097 6764 11150 6281 11365 6012 11633 4992 11902 4294 11902 4080 12063 3543 12063 3275 12170 3060 12170 2952 12224 2952 12224 2845 12278 2845 12278 2684 12331 2684 12439 2577 12439 2523 12492 2523 12492 2416 12546 2416 12600 2255 13888 2201 
#EOF
