# Supplementary material for: Data-Driven Discovery of Immune Contexture Biomarkers
Source: Front Oncol. 2018 Dec 18;8:627. doi: 10.3389/fonc.2018.00627 (PMC6305402; doi:10.3389/fonc.2018.00627)
Supplement: Data Sheet 3.zip — The MSI/MSS dataset used for the identification and assessment of discriminatory features (sections 3.2, 3.3, and 3.4) is provided as a collection of text files describing regions, markers, and metadata (part 1/3). [file Data_Sheet_3.zip › MSIMSSDataset/16-006375_gallery-ImmuneP1_CRC [5 channels]_ROI.txt]

barcode_target	16-006375_gallery-ImmuneP1_CRC [5 channels]
barcode_origin	0
workflow_target	0
workflow_target_version	0
workflow_origin	0
workflow_origin_version	0
iH	0
iW	0
user	tbd

0	tissue	66772 12469 66394 12469 66394 12545 66318 12545 66242 12696 65789 12923 65487 13301 65260 13301 65260 13376 65109 13376 65109 13452 64958 13452 64958 13527 63597 13527 63597 13452 63446 13376 63144 13376 62691 13301 62691 13225 62388 13225 62237 13074 61935 13074 61784 12923 61179 12923 61104 12772 61028 12772 61028 12696 60726 12696 60348 12545 60348 12469 60121 12469 60121 12318 59819 12318 59592 12167 59441 12016 59441 11940 59063 11865 58610 11487 58383 11411 58383 11336 58307 11336 58232 11185 57930 10958 57703 10958 57703 10807 57552 10807 57476 10656 57325 10656 57325 10580 56645 10505 56569 10353 56191 10202 56040 10202 55889 9976 55738 9900 55360 9824 55284 9749 55058 9749 54982 9598 54302 9447 54151 9220 52337 9220 52110 9522 52035 9749 51884 9900 51884 10278 51808 10580 51581 10656 51506 10958 51355 11034 51355 11185 51279 11185 51279 11411 51204 11563 50599 12167 50372 12318 50372 12545 50070 12998 50070 13225 49768 13527 49692 13679 49692 14056 49541 14359 49541 15870 49617 16021 49617 19120 49163 19120 49163 19271 48634 19271 48634 19044 48483 19044 48407 18893 48181 18742 48105 18591 47727 18213 47727 18137 47652 18137 47652 17986 47500 17911 47500 16626 47425 16475 47425 15719 47500 14963 47576 14888 47576 13452 47652 13301 48105 12847 48105 12696 48181 12621 48181 12318 48256 12243 48407 11714 48483 10202 48332 9900 48181 9900 47576 9598 47500 9447 46669 9447 46291 9220 45611 9144 45536 8993 45082 8540 45082 8464 44855 8389 44629 8162 44629 8086 44553 8086 44478 7784 44402 7784 44251 7633 44251 7557 43949 7482 43722 7179 43268 7179 42966 6953 42739 6953 42739 6877 42588 6877 42210 6726 41379 6650 41304 6575 41077 6575 40775 6424 39490 6424 39490 6499 39187 6650 38961 6650 38658 6802 37978 6802 37903 6877 36316 6877 36240 7028 33142 7028 33142 6953 31857 6953 31781 7028 31555 7028 31479 7179 31177 7179 31177 7255 30648 7255 30497 7331 30194 7331 30119 7406 29212 7406 28381 7557 25055 7557 24980 7482 22637 7482 22561 7406 20823 7406 20672 7331 19312 7331 19161 7255 18556 7255 18405 7179 17498 7179 17498 7028 17423 6953 17271 6953 17120 6726 16894 6726 16818 6575 16667 6575 16516 6273 16138 6197 15987 6046 15836 6046 15836 5441 15911 5441 15911 5290 15987 5290 16062 5139 16289 5139 16289 5063 16440 4988 16742 4912 16742 4685 16894 4610 17423 4610 17498 4459 17649 4459 17800 4383 17800 4308 18254 4156 18254 4005 18329 4005 18329 3854 18405 3779 18405 3552 18556 3401 18556 2947 18405 2947 18329 2343 18178 2267 18178 2116 18103 2116 18103 2040 17876 2040 17800 1965 17120 1965 16894 2116 16591 2192 16591 2267 16440 2418 16365 2418 16289 2645 16138 2645 16138 2721 15836 2796 15609 2947 15307 2947 15004 3098 11981 3098 11981 3023 9261 3023 9261 2947 8732 2947 8732 2872 7825 2872 7749 2796 7523 2796 7371 2721 6616 2721 6238 2494 4500 2494 4424 2645 4273 2721 4273 2796 3971 2796 3744 2947 3744 3023 3668 3023 3668 3174 3593 3250 3517 3552 3442 3552 3442 3627 3290 3703 3215 4308 3139 4459 3064 4459 3064 4534 2913 4610 2837 5139 2761 5214 2761 5441 2686 5517 2686 6424 2535 6575 2535 7557 2232 8464 2232 9749 2157 9824 2157 10580 2006 10958 1779 11260 1779 11487 1703 11563 1628 11865 1628 12167 1552 12243 1477 12696 1326 12998 1326 13527 1250 13679 1250 15719 1326 16777 1401 16853 1401 17382 1552 17760 1628 17760 1703 18137 1779 18213 1779 18893 1930 18969 1930 21916 2006 21992 2006 22294 2232 22294 2232 22369 2308 22369 2384 22521 2384 22672 2459 22672 2459 22823 2686 22898 2761 23050 2761 23276 2913 23427 2988 24334 3139 24334 3139 24561 3215 24712 3442 24788 3593 25392 3593 25619 3744 25695 3744 25921 3819 25921 3819 26072 4046 26450 4273 26602 4575 26602 4726 26828 5104 26904 5255 27055 5406 27055 5558 27206 5558 27282 5860 27282 5936 27433 6616 27433 6616 27584 6842 27584 7220 27735 7371 27735 7749 27962 8127 28113 8278 28113 8278 28189 8354 28189 8354 28340 8807 28340 9110 28491 10319 28491 10394 28642 10772 28642 10848 28718 11074 28718 11301 28869 13342 28869 13493 28793 15684 28869 15609 28944 15609 29095 14853 29473 14626 29700 14551 29700 14551 29851 14475 29851 14475 29927 14324 30002 14324 30229 14097 30834 14097 31816 14022 32118 14022 33252 14097 33327 14097 34688 14173 34688 14173 34839 14248 34914 14324 35217 14626 35519 14626 35595 14929 35972 14929 36124 15080 36124 15080 36199 15609 36275 15987 36426 16591 36501 16742 36728 17196 36804 17196 36879 17347 36955 17347 37031 17423 37031 18103 37635 18103 37786 18254 37862 18405 38240 18632 38315 18934 38542 19010 38693 19085 38693 19312 38920 19463 39147 20370 39449 20370 39524 20521 39676 20823 39827 21277 39902 21352 39978 21655 39978 21806 40129 21957 40129 22108 40280 22335 40280 22335 40431 22561 40582 22713 40582 22788 40809 22939 40960 23090 40960 23468 41414 23846 41489 23922 41640 24149 41640 24753 42018 25055 42321 25509 42547 25736 42850 26113 42925 26491 43152 27171 43756 27776 43983 28154 44361 28381 44361 28607 44512 29287 44739 29741 45041 29892 45041 29968 45117 30799 45343 31555 45268 32008 44966 32235 44966 32764 44663 33746 44663 33973 44588 34729 44588 34880 44512 36013 44512 36996 45041 37147 45192 37752 45419 37752 45495 38054 45570 38507 45948 38658 46024 38961 46024 39036 46175 39263 46250 39263 46326 39414 46477 39716 46553 40245 46553 40623 46704 40775 46704 40775 46779 41001 46855 41304 47082 41304 47233 41379 47308 41757 47384 41984 47611 42362 47762 42513 48064 42815 48140 42815 48215 43193 48291 43344 48442 44553 48744 44553 48820 44629 48820 44629 48971 45007 48971 45158 49122 45460 49122 45913 49273 45989 49349 46896 49349 46971 49273 47349 49273 47878 48820 48105 48744 48181 48593 48407 48593 48558 48442 48785 48442 49163 48064 49314 47989 49541 47989 49843 47762 49994 47762 50070 47686 51581 47611 52035 47535 52110 47460 55209 47460 55209 47535 55813 47535 55965 47611 56645 47686 56947 47837 57552 47837 57627 48064 58156 48064 58610 48140 58988 48442 59139 48442 59214 48593 59365 48593 59441 48744 60121 48971 60272 48971 60272 49047 60499 49047 60726 49198 61179 49198 61179 49273 61481 49273 61481 49349 65260 49349 65411 49273 65865 49273 65940 49198 66242 49198 66318 49122 67754 49122 67754 49047 67981 48971 68434 48971 68661 48895 69417 48895 69492 48820 70248 48744 70248 48593 70928 48593 70928 48518 72515 48518 72968 48366 73195 48366 73497 48140 73573 47611 73724 47535 73875 47308 74102 46779 74555 46477 74858 46477 74933 46326 75387 46326 75462 46250 76218 46250 76596 46099 76596 46024 76747 46024 76747 45721 76823 45570 76823 43227 76747 43076 76747 41943 76596 41640 76445 40809 76294 40658 76218 40431 76143 40431 75991 39978 75840 39827 75689 39827 75538 39449 74933 38995 74782 38769 74707 38769 74707 38693 74555 38618 74555 38542 74329 38542 74253 38164 74178 38164 74102 37711 74178 35972 74026 35897 73951 35670 73800 35519 73422 35292 73044 34688 72817 34688 72742 34461 72591 34385 72591 34083 72515 34083 72439 33932 72439 31665 72591 31438 72968 31211 73195 30834 73346 30758 73724 30380 73724 30305 73951 30229 74253 29927 74329 29700 74480 29624 74631 29247 74707 28944 74707 28415 74480 27282 74102 27055 74026 26375 73875 26299 73875 25619 73800 25392 73573 25166 73573 24712 73422 23956 73346 23956 73346 23579 72666 23201 72062 23050 72062 22596 71986 22067 71835 21689 71835 21311 71608 20858 71533 20480 70928 20102 70777 19724 70550 19649 69946 19044 69946 18969 69794 18969 69794 18742 70021 18289 70021 17457 69946 17382 69946 16853 69417 16021 68888 15341 68510 15039 68434 14812 68056 14510 67981 14132 67905 14132 67905 14056 67754 13981 66772 12469 
1	tumor	1326 5063 1401 5517 1401 7708 1326 7784 1250 9522 1174 9522 1174 9900 1023 9976 1023 10202 948 10278 948 10656 872 10731 721 11109 721 11260 645 11336 570 12092 494 12243 494 15870 419 15870 419 16550 494 16626 494 18742 570 18818 570 19347 721 19649 797 20027 797 20631 872 21009 948 21085 948 21236 1174 21387 1250 22294 1477 22672 1628 23276 1628 24712 1703 24863 1779 26072 1930 26299 2157 27206 2308 27433 2384 27886 2535 28037 2535 28642 2761 28944 2761 29171 2913 29398 2913 29549 3139 30002 3215 30002 3290 30305 3442 30380 3517 30682 3744 30758 3744 30834 4046 31211 4273 31363 4424 31589 5029 31967 5180 32194 5709 32647 6918 33327 7371 33856 8127 34234 8429 34763 9487 35595 9790 36199 10243 36879 10394 36955 10697 37257 10848 37560 11150 37862 11301 37937 11452 38164 11906 38542 12208 38995 12737 39373 12964 39751 13795 39978 14173 39978 14778 40280 15080 40507 15307 40507 15760 40734 15911 40734 16289 40885 16894 41263 17876 41640 18103 41943 18632 42169 19085 42472 19387 42547 19765 43001 20521 43227 20899 43605 21579 43908 21881 44210 22410 44437 23242 44966 24753 45117 25736 45495 26491 45495 26945 45570 27171 45721 27474 45721 28607 46175 28985 46175 29590 46326 30421 46326 30648 46477 30799 46477 31101 46628 32462 46930 33066 47006 33444 47233 33746 47233 34049 47384 34653 47535 34955 47535 35711 47837 36089 48140 36240 48140 37223 48442 37978 48744 38507 48820 39187 49047 40094 49047 41001 49273 43117 49273 43722 49349 44780 49727 45233 49727 46518 49953 46820 49953 47727 50105 48407 50331 51052 50331 51808 50256 52035 50105 55209 50105 55813 50256 58232 50256 61255 50634 62237 50634 63446 50785 64655 50785 65638 51011 66318 51011 67527 51238 69417 51238 70172 51163 70399 51011 71533 50709 72288 50709 73800 50407 74102 50407 74707 50105 75084 50029 75538 49878 76143 49576 76520 49500 76596 49349 77049 49047 77201 48820 77276 48442 77503 48291 77503 48064 77730 47384 77730 46477 77805 46326 77805 45948 77881 45797 77881 40582 77730 39524 77730 38618 77352 37635 77201 37031 77201 36426 76974 35595 76898 34990 76294 33101 76294 27584 76067 26526 75689 25392 75689 22823 75538 22067 75462 20253 75387 19800 75084 19120 75009 17986 74858 17457 74480 15266 74178 14208 73875 13754 73044 11940 72288 11034 71835 10656 71608 10353 71155 10051 70852 9749 70323 9522 69794 9447 69417 9220 68132 8918 67149 8766 66167 8389 65789 8162 64882 7935 64051 7557 62993 7331 62388 6953 60650 6273 59668 6121 59139 5895 58081 5668 57854 5517 57400 5441 56418 5441 55284 5214 53546 4761 51959 4610 50901 4383 49617 4232 48861 4005 46291 3627 46065 3476 45384 3476 45007 3401 44478 3174 44100 3174 43797 3023 43117 2947 41984 2947 41077 2796 35560 2796 34653 3023 33822 3023 33066 3098 31857 3401 29665 3401 27700 3552 23695 3627 23166 3174 22713 3098 22410 2872 22108 2721 21957 2721 21806 2494 21352 2116 21050 2116 20597 1738 20370 1738 20143 1587 19841 1587 19539 1436 19312 1436 18858 1209 18254 1209 18103 982 17649 982 17574 907 16138 907 15836 831 12737 831 12284 907 10016 907 9865 982 2459 982 1326 5063 
#EOF
