# Supplementary material for: Data-Driven Discovery of Immune Contexture Biomarkers
Source: Front Oncol. 2018 Dec 18;8:627. doi: 10.3389/fonc.2018.00627 (PMC6305402; doi:10.3389/fonc.2018.00627)
Supplement: Data Sheet 3.zip — The MSI/MSS dataset used for the identification and assessment of discriminatory features (sections 3.2, 3.3, and 3.4) is provided as a collection of text files describing regions, markers, and metadata (part 1/3). [file Data_Sheet_3.zip › MSIMSSDataset/16-006376_P1_11974_MSS-MSI-1810 [5 channels]_ROI.txt]

barcode_target	16-006376_P1_11974_MSS-MSI-1810 [5 channels]
barcode_origin	0
workflow_target	0
workflow_target_version	0
workflow_origin	0
workflow_origin_version	0
iH	0
iW	0
user	tbd

0	tissue	24624 16162 24670 16208 24807 16208 24853 16300 24899 16300 24899 16346 25083 16391 25083 16437 25129 16437 25129 16529 25267 16529 25358 16621 25496 16621 25496 16667 25588 16667 25588 16759 25955 16942 25955 16988 26093 17034 26093 17080 26231 17080 26231 17218 26277 17310 26460 17402 26460 17448 26506 17448 26506 17493 26552 17493 26598 17585 26690 17585 26690 17677 26965 17677 27011 17769 27149 17815 27333 17815 27379 17907 27471 17953 27608 18504 27746 18641 27746 18733 27838 18963 27838 19330 27884 19422 27884 19605 27930 19605 27930 19881 27976 19881 27976 20570 28021 20616 28113 21396 28205 21442 28205 21626 28297 21718 28297 21901 28343 21993 28389 21993 28389 22131 28481 22314 28481 22452 28572 22498 28572 22544 28664 22544 28664 22728 28756 22774 28756 22865 28802 22957 28848 22957 28848 23095 28894 23095 28940 23325 29032 23370 29032 23462 29123 23462 29123 23646 29261 23830 29261 23876 29399 23876 29399 23921 29950 23921 30134 23876 30501 23646 30593 23646 30685 23508 30868 23416 31144 23370 31144 23325 31236 23325 31281 23279 31695 23279 31786 23462 31786 23646 31924 23784 31924 23876 32016 23921 32016 24610 31878 24886 31786 24886 31695 25023 31649 25023 31649 25069 31557 25161 31465 25207 31098 25299 31098 25345 30822 25391 30776 25483 30685 25528 30501 25528 30088 25712 30088 25758 30042 25758 30042 25850 29950 25850 29950 25942 29766 26079 29766 26125 29720 26125 29674 26263 29583 26263 29583 26309 29445 26401 29445 26493 29353 26539 29353 26630 29307 26676 29307 26906 29261 26906 29261 27227 29307 27227 29307 27319 29353 27365 29353 27457 29399 27457 29399 27549 29491 27595 29491 27778 29583 27778 29674 27916 29812 28008 29812 28054 29858 28054 29858 28100 30088 28146 30088 28237 30271 28329 30547 28329 30547 28375 30685 28375 30730 28421 31052 28421 31098 28513 31281 28513 31465 28605 31557 28742 31741 28788 31786 28880 31970 28880 31970 28926 32154 28972 32200 29018 32521 29018 32797 29064 32888 29156 33072 29156 33118 29202 33439 29202 33439 29248 34220 29248 34358 29293 34633 29293 34725 29339 34863 29339 34909 29385 35322 29385 35368 29339 35551 29293 35643 29064 35689 29064 35735 28972 35873 28880 35873 28742 36102 28421 36332 28237 36378 28237 36378 28146 37021 27824 37067 27641 37113 27549 37158 27549 37204 27411 37388 27365 37480 27227 37526 27227 37618 27044 37755 26952 37755 26906 37847 26906 37893 26768 38031 26722 38123 26630 38215 26447 38306 26447 38306 26263 38444 26079 38536 25712 38582 25712 38582 25161 38674 24656 38674 24243 38766 24151 38766 24013 38903 23692 38903 23554 38949 23554 38949 23325 39041 23003 39133 22865 39133 22498 39271 22177 39271 21809 39362 21626 39362 21212 39316 20983 39271 20983 39225 20891 39225 20753 39087 20662 38811 20202 38811 19743 38903 19743 38949 19560 39041 19560 39087 19376 39225 19284 39316 18963 39362 18917 39362 18825 39454 18779 39500 18274 39592 18182 39592 17998 39684 17907 39730 17769 39730 15978 39592 15886 39546 15749 39454 15657 39408 15657 39362 15565 39271 15565 39087 15427 39041 15427 38949 15244 38628 15198 38582 15106 38398 15014 38306 14922 38215 14922 38169 14830 38077 14830 37755 14693 37618 14693 37572 14647 37250 14647 37158 14555 36378 14555 36286 14601 35643 14601 35551 14647 35138 14647 35001 14601 34771 14601 34495 14509 34312 14509 34036 14371 33761 14371 33393 14279 33256 14279 33026 14188 32659 14142 32200 14004 32154 13912 32062 13912 31924 13820 31786 13820 31786 13774 31603 13774 31052 13591 30960 13453 30822 13453 30822 13407 30501 13361 30409 13269 30317 13269 30225 13177 30179 13177 30042 12902 29950 12856 29950 12810 29674 12489 29628 12259 29583 12213 29583 12076 29445 12030 29445 11892 29353 11846 29353 11295 29169 10790 29169 10560 29032 10377 28986 10239 28986 9963 28802 9642 28802 9550 28664 9321 28572 9275 28572 9183 28389 8816 28205 8632 28067 8402 28067 8311 27884 7943 27792 7805 27654 7714 27654 7622 27516 7346 26965 6795 26920 6704 26736 6658 26690 6566 26644 6566 26598 6474 26506 6428 25818 6428 25772 6474 25267 6520 25221 6566 25221 6658 25129 6704 25083 6979 25083 7622 25175 7760 25175 7943 25129 7943 25129 8081 25083 8081 24899 8219 24716 8402 24578 8402 24578 8494 24440 8494 24302 8586 23889 8586 23797 8540 23797 8494 23706 8494 23614 8356 23476 8311 23476 8219 23338 8035 23292 8035 23246 7805 23017 7576 22925 7576 22787 7438 22558 7438 22558 7392 22007 7209 21410 7163 21042 6979 20675 6979 20308 6887 19665 6887 19527 7025 19481 7484 19390 7576 19390 7714 19298 7714 19114 7622 19022 7300 18930 7254 18930 7209 18839 7209 18793 6979 18655 6795 18655 6704 18333 6474 18333 6428 17966 6382 17920 6336 17507 6336 17507 6382 17415 6428 17415 7209 17232 7484 17002 7484 16910 7576 16772 7622 16543 7622 15946 7714 14614 7714 14431 7622 14247 7622 14155 7576 13696 7576 13512 7622 12502 7622 12411 7668 11354 7668 11125 7484 11033 7484 10987 7392 10941 7392 10941 7346 10666 7346 10620 7254 10344 7209 10298 7163 9839 7163 9656 7117 9105 7117 8370 7346 8278 7392 8140 7576 8003 7851 7865 7851 7819 7943 7314 8402 7268 8540 7176 8586 6901 8861 6763 9091 6671 9137 6396 9504 6304 9734 6166 9918 6166 10009 5937 10469 5845 10790 5753 10882 5707 11019 5615 11065 5569 11249 5386 11433 5340 11525 5156 11616 5156 11800 5064 11938 4972 12213 4881 12259 4835 12489 4605 12718 4605 12810 4375 12994 4330 13177 4146 13269 4100 13361 4008 13407 4008 13545 3779 13728 2768 14325 2723 14463 2263 14830 2263 14968 2126 15014 2080 15152 1942 15290 1896 15427 1804 15519 1621 15840 1483 15932 1345 16162 1299 16346 1207 16346 1207 16529 1161 16575 1161 17310 1207 17448 1207 17769 1345 18136 1345 18274 1437 18320 1437 18366 1575 18504 1712 18825 1804 19192 1896 19192 1942 19376 2034 19422 2080 19605 2080 19835 2172 19881 2217 20019 2309 20065 2309 20156 2493 20294 2493 20340 2539 20340 2539 20432 2723 20478 2723 20570 2814 20570 2860 20662 2952 20707 2952 20753 2998 20753 3228 20983 3411 21029 3687 21258 3733 21258 3779 21350 3962 21442 3962 21488 4146 21626 4238 21672 4467 21672 4697 21855 4972 21901 4972 21947 5110 21993 5110 22039 5386 22085 5753 22269 5845 22269 5891 22314 6350 22360 6533 22360 6901 22269 7268 22269 7406 22131 7589 22085 7865 21947 7865 21855 7911 21809 8049 21809 8140 21855 8278 22039 8554 22131 8600 22269 8783 22360 8783 22452 9105 22590 9151 22774 9380 22865 9518 23049 9518 23187 9656 23233 9885 23508 9977 23508 10023 23692 10115 23692 10207 23876 10344 23967 10344 24105 10436 24151 10436 24243 10528 24335 10574 24335 10666 24564 10849 24794 10941 25023 11033 25115 11125 25345 11446 25528 11676 25712 12043 25804 12181 25942 12319 25988 12365 26079 12456 26079 12502 26125 12594 26125 12778 26217 12870 26401 13145 26539 13191 26630 13237 26630 13237 26676 13558 26860 13558 26952 13742 26998 13880 27135 14018 27135 14018 27319 14293 27365 14293 27411 14660 27595 14706 27686 14982 27686 14982 27778 15165 27824 15349 27962 15579 27962 15579 28008 15670 28008 15716 28100 15854 28100 15854 28146 15946 28146 15946 28237 16176 28421 16267 28421 16313 28513 16497 28513 16543 28559 17002 28605 17002 28697 17094 28742 17415 28742 17461 28788 18563 28788 18609 28697 18701 28697 18839 28467 19114 28329 19298 28100 19298 28054 19481 28054 19573 27962 19711 27962 19986 27824 20078 27686 20308 27686 20400 27641 20721 27411 20905 27227 20905 27181 21042 26998 21180 26860 21180 26768 21318 26539 21364 26125 21456 25942 21548 25850 21593 25666 21777 25574 21869 25574 22053 25391 22328 25253 22558 25207 22558 25161 22787 25023 22833 24840 22879 24840 22879 24794 22971 24702 23155 24656 23155 24472 23200 24335 23246 24335 23292 24151 23522 23646 23660 23646 23706 23416 23751 23370 23751 23279 23843 23049 23981 22957 24211 22544 24302 22085 24440 21901 24440 21718 24624 21350 24624 20432 24670 20202 24716 20156 24716 19835 24762 19835 24807 19697 24899 19651 24899 19560 24991 19514 25037 19422 25083 19055 25175 18871 25175 18779 25221 18779 24624 16162 
1	tumor	28400 8288 28400 8793 28354 8839 28263 9298 28263 9573 28217 9573 28217 9665 28171 9665 28171 9986 28125 10032 28125 10583 28033 10629 27987 10721 27987 11685 28125 11915 28125 12053 28171 12053 28263 12144 28263 12190 28308 12190 28308 12282 28400 12282 28400 12328 28446 12328 28446 12420 28630 12420 28722 12512 28905 12558 28905 12604 29135 12787 29181 12879 29227 12879 29227 13017 29273 13063 29273 13430 29227 13430 29227 13889 29181 13889 29181 14302 29227 14302 29227 14440 29273 14486 29273 14899 29319 14945 29319 15726 29273 15726 29273 17379 29319 17379 29319 17470 29364 17470 29364 17562 29410 17608 29410 17792 29502 17884 29548 17884 29548 17930 29640 18021 29640 18113 29732 18251 29732 18343 29778 18343 29778 18389 29870 18389 29870 18481 30007 18526 30007 18618 30053 18618 30099 18710 30191 18756 30191 18802 30237 18802 30237 18848 30329 18940 30421 18940 30421 18986 30604 19032 30604 19077 30650 19077 30696 19169 30742 19169 30742 19215 30926 19215 30971 19353 31109 19353 31339 19491 31477 19491 31477 19537 31706 19537 31706 19628 31798 19628 31798 19674 32028 19674 32165 19766 32257 19766 32257 19812 32349 19812 32579 19950 32762 19996 32808 20134 33084 20134 33221 20179 33221 20225 33313 20271 33451 20271 33451 20317 34323 20317 34323 20271 34369 20271 34415 20179 34553 20134 34599 19950 34691 19858 34691 19445 34736 19399 34736 19307 34691 19215 34645 19215 34645 18940 34461 18848 34461 18618 34415 18618 34415 18526 34369 18481 34369 17976 34323 17930 34323 17333 34461 17057 34461 16552 34553 16552 34599 16323 34645 16323 34691 16185 34874 15955 34920 15955 34920 15863 35104 15634 35104 15542 35150 15542 35150 15358 35196 15358 35242 15267 35242 15037 35287 14945 35379 14945 35471 14853 35563 14716 35655 14670 35747 14486 36665 13843 37078 13705 37859 13246 38088 13200 38364 13200 38547 13246 38593 13338 39007 13751 39190 13843 39466 14348 39695 14440 39741 14624 39833 14716 40246 15358 40246 15634 40705 16690 40797 17149 40751 19491 40705 19766 40614 19950 40384 20776 40154 21281 40109 21465 40109 21970 39925 22246 39879 22475 39787 22659 39787 22934 39695 23623 39466 24312 39466 24495 39374 24771 39328 25184 39236 25505 39190 25965 38915 26699 38685 27526 38501 27801 38410 28352 38088 28995 37813 29454 37675 29592 37583 29776 37308 29913 36619 30051 36298 30051 35838 30189 32946 30189 32441 30005 31477 29959 31155 29821 30788 29776 30329 29592 30007 29546 29686 29408 29502 29408 29135 29316 28768 29316 28584 29270 28308 29133 27757 29041 26977 29041 25691 28857 24084 28857 23855 28903 23120 28857 22891 28949 22661 28949 22477 28995 22294 29087 22018 29087 21880 29179 21789 29179 21697 29270 21329 29316 21054 29454 20687 29454 20503 29546 18529 29546 18253 29500 17748 29500 17473 29454 17289 29362 16646 29362 15544 29270 14947 29133 14718 29133 14213 29041 14075 28949 13294 28811 12835 28628 12238 28490 11274 27985 10585 27801 9989 27434 9346 27113 8611 26883 7785 26424 7509 26194 7371 26056 7280 25873 7142 25781 7050 25643 7004 25368 6361 24725 6315 24541 6178 24312 5259 23393 4892 23072 4846 22980 4617 22842 4479 22567 4111 22246 3652 22016 3423 21970 2872 21649 2734 21557 2275 21098 2229 21098 2137 20914 1816 20593 1724 20547 1586 20363 1586 20271 1494 20134 1494 19950 1357 19812 1265 19628 1265 19307 1173 19169 1173 18343 1127 18067 1035 17884 1035 17792 943 17700 943 17516 897 17516 852 17425 852 17057 806 17011 806 16782 760 16736 760 15588 852 15267 852 14762 897 14440 943 14256 1081 13981 1081 13751 1219 13384 1265 13063 1494 12328 1540 11915 1678 11410 1724 11042 1953 10721 2091 10308 2413 9757 2780 9344 2918 9252 3055 8884 3101 8839 3560 8425 3836 8242 4066 8012 4800 7507 5535 6910 6683 6359 7188 5946 7601 5854 7968 5670 11779 5670 12881 5579 15039 5579 15866 5487 16233 5487 16830 5395 17013 5303 17151 5303 17427 5165 17932 5119 18299 4982 18942 4936 19263 4798 20182 4798 20962 4706 22615 4706 22707 4660 23166 4660 24176 4523 24727 4523 26150 4706 26793 5028 26931 5028 27252 5165 27390 5165 27390 5257 27528 5303 27803 5625 28033 5762 28171 5762 28308 6038 28584 6359 28814 6497 28814 6543 28859 6543 28400 8288 
#EOF
