# Supplementary material for: Data-Driven Discovery of Immune Contexture Biomarkers
Source: Front Oncol. 2018 Dec 18;8:627. doi: 10.3389/fonc.2018.00627 (PMC6305402; doi:10.3389/fonc.2018.00627)
Supplement: Data Sheet 3.zip — The MSI/MSS dataset used for the identification and assessment of discriminatory features (sections 3.2, 3.3, and 3.4) is provided as a collection of text files describing regions, markers, and metadata (part 1/3). [file Data_Sheet_3.zip › MSIMSSDataset/16-006377_gallery-ImmuneP1_CRC [5 channels]_ROI.txt]

barcode_target	16-006377_gallery-ImmuneP1_CRC [5 channels]
barcode_origin	0
workflow_target	0
workflow_target_version	0
workflow_origin	0
workflow_origin_version	0
iH	0
iW	0
user	tbd

0	tissue	11454 32600 12109 32600 12163 32655 12600 32655 12654 32709 13363 32764 13363 32819 14236 32819 14291 32709 14400 32709 14454 32600 14727 32546 14836 32382 14891 32382 14891 32273 14945 32219 14945 32000 15000 32000 15054 31837 15109 31182 15163 31182 15163 31073 15272 31073 15327 30691 15491 30419 15545 29982 15600 29873 15600 29437 15654 29382 15654 28291 15545 28237 15545 27473 15600 27473 15709 27364 15872 27364 15872 27255 15927 27255 15927 27200 16091 27037 16145 26873 16254 26819 16254 26764 16363 26764 16472 26491 16636 26491 16636 26328 16690 26328 16800 26219 16800 26164 16909 26164 16963 26001 17072 25946 17072 25782 17127 25782 17181 25619 17454 25401 17563 25401 17563 25237 17672 25237 17672 25182 17890 25073 17890 25019 18054 24964 18272 24691 18272 24637 18327 24637 18436 24528 18436 24473 18600 24419 18600 24364 18654 24364 18763 24201 18981 24037 19145 24037 19254 23982 19309 23819 19800 23764 19909 23655 20236 23655 20399 23601 22145 23601 22199 23655 22636 23655 22690 23764 24054 23764 24218 23819 24654 23819 24654 23873 25254 23873 26181 23437 26399 23219 26618 23219 26836 23055 27054 23055 27163 22892 27327 22892 27381 22782 27545 22728 27654 22510 27981 22455 27981 22401 28199 22346 28199 22292 31254 22292 31363 22346 31963 22401 32072 22510 32399 22564 32617 22673 33163 22837 33381 22837 33599 22946 34363 23001 34417 23055 34690 23110 34690 23219 35235 23273 35235 23328 35345 23328 35617 23437 35617 23491 36108 23601 36163 23655 36381 23655 36435 23764 36545 23819 36654 23819 36708 23873 37145 23982 37308 23982 37308 24037 37799 24037 37799 24091 38072 24091 38181 24146 38563 24146 38617 24091 38999 24091 39326 23928 39490 23928 39490 23873 39599 23819 39817 23819 39926 23655 40035 23601 40035 23546 40090 23546 40090 23491 40254 23437 40254 23382 40472 23328 40472 23273 40581 23219 40799 22946 40799 22837 41017 22782 41126 22673 41126 22564 41181 22564 41344 22346 41508 22292 41617 21964 41726 21964 41726 21910 41835 21855 41890 21637 42054 21582 42217 21310 42272 21310 42435 21092 42599 21037 42653 20873 42926 20655 42981 20655 42981 20601 43144 20546 43144 20492 43253 20492 43253 20601 43308 20655 43308 20928 43363 20928 43363 21310 43417 21364 43417 21637 43472 21692 43472 22510 43417 22510 43417 22782 43363 22837 43363 23328 43308 23382 43308 23546 43253 23601 43253 23928 43308 24037 43363 24037 43363 24146 43417 24146 43417 24201 43526 24201 43635 24419 43690 24419 43799 24582 43963 24582 43963 24637 44344 24637 44563 24582 44617 24528 44835 24528 44890 24473 45053 24473 45053 24419 45163 24364 45490 24310 45544 24201 45817 24146 46199 24146 46199 24037 46362 24037 46472 23982 46472 23873 46690 23873 46744 23819 47072 23764 47126 23655 47235 23601 47835 23601 47890 23546 48217 23546 48381 23764 48435 23764 48435 24419 48381 24419 48381 25019 48926 25291 49090 25291 49199 25455 50071 25510 50290 25619 51053 25619 51108 25673 51381 25673 51435 25728 51653 25728 51708 25782 51981 25782 51981 25837 52090 25837 52253 25946 52253 26001 52690 26001 52744 26055 53835 26055 53890 26110 54108 26110 54217 26219 54326 26219 54380 26273 54708 26382 54980 26655 55308 26764 55362 26819 55471 26819 55471 26873 55744 26873 55908 26928 55962 27037 57653 27037 57871 27146 58035 27146 58253 27310 58417 27310 58580 27419 58689 27419 58744 27473 58744 27582 58962 27637 59344 27637 59671 27855 59999 27855 59999 27910 60217 27964 60217 28019 60271 28019 60326 28128 60544 28182 60599 28237 60762 28237 60871 28291 61253 28291 61635 28400 62235 28400 62235 28455 62780 28455 62835 28564 63708 28564 63708 28510 63871 28510 64035 28400 64362 28346 64635 28128 64689 28128 64744 27964 64907 27910 65017 27800 65126 27582 65180 27310 65235 27310 65344 26219 65453 26164 65453 26110 65507 26110 65562 25837 65617 25837 65617 25564 65671 25564 65726 25401 65726 24964 65780 24910 65780 23928 65289 23546 65180 23546 65017 23437 64907 23437 64907 23382 64744 23382 64635 23328 64635 23273 64580 23273 64417 23110 64417 23055 64144 23055 64089 22946 63926 22946 63926 22892 63708 22782 63544 22782 63326 22346 63108 22128 63108 21910 62998 21692 62998 21364 62889 21310 62780 21037 62617 21037 62562 20928 62453 20928 62235 20819 61908 20819 61689 20710 61417 20655 61417 20601 61308 20546 61253 20382 61253 19510 61308 19401 61362 19401 61362 18964 61308 18855 61253 18855 60817 18364 60708 18364 60599 18310 60544 18201 60435 18201 60108 18037 59889 18037 59780 17928 59235 17819 58962 17492 58799 17492 58744 17383 58635 17328 58635 17219 58580 17219 58526 17110 58362 17110 58362 17001 58253 16946 58199 16837 58089 16783 57817 16510 57817 16455 57544 16346 57544 16292 57435 16292 57326 16128 56999 15855 56890 15855 56780 15746 56562 15746 56399 15692 56290 15637 56290 15583 55962 15583 55853 15474 55253 15474 55199 15583 54980 15583 54926 15637 54653 15637 54435 15692 53617 15692 53290 15583 53126 15583 52908 15419 52635 15364 52417 15201 52362 15092 52199 15037 52035 14819 52035 14764 51871 14655 51871 14546 51599 14274 51544 14110 51271 13946 50999 13674 50617 13510 50290 13455 50181 13292 49962 13237 49908 13183 49690 13183 49635 13128 49308 13128 49199 13019 49090 13019 49090 12965 48926 12965 48762 12746 48599 12746 48544 12528 48435 12474 48217 12201 48217 12146 48108 12092 47999 11874 47999 11601 47835 11546 47835 11437 47672 11274 47562 11055 47181 11055 47017 10946 46690 10946 46581 10892 46144 10510 46035 10292 45872 10128 45872 9965 45817 9910 45817 9583 45653 9365 45599 8765 45435 8274 45326 8110 45272 7237 45163 7128 45163 6965 45108 6910 45053 6583 44999 6583 44890 6474 44726 6201 43853 5765 43635 5547 43308 5383 43199 5383 43144 5274 42435 5274 41999 5056 41672 5056 41454 4947 41344 4947 40908 4728 40690 4510 40635 4401 40472 4347 40363 4128 40144 3910 40090 3910 40035 3801 39108 3583 38399 3583 38290 3474 37799 3419 37745 3365 37090 3365 36926 3419 36872 3583 36272 3910 36108 4128 35890 4237 35835 4347 35617 4510 35454 4728 35290 4728 35017 5001 34799 5110 34690 5110 34526 5274 34363 5328 34036 5328 33654 5547 33163 5656 33163 5765 33054 5819 32726 5819 32563 5874 32345 6037 31963 6201 31908 6310 31799 6310 31745 6419 31472 6419 31472 6474 31308 6583 31199 6583 31199 6637 30763 6856 30545 7128 30272 7237 30272 7292 30163 7292 30054 7456 29890 7510 29127 8110 28963 8383 28690 8601 28690 8656 28581 8765 28472 9037 28472 9146 28363 9365 28254 9365 28199 9419 28199 9583 28145 9637 27708 9746 27654 9801 27436 9801 27436 9746 27381 9746 26836 9037 26836 8928 26781 8928 26781 8874 26618 8765 26618 8601 26508 8492 26454 8274 26454 7946 26345 7783 26345 7674 25908 6965 25854 6746 25745 6746 25690 6637 23072 6637 22745 6692 22090 6692 21545 6910 20618 6910 20563 6965 20290 6965 20072 7074 19800 7074 19745 7128 19472 7128 19472 7183 19200 7183 19200 6965 19145 6965 19090 6583 18981 6365 18872 6310 18872 6147 18818 6147 18654 5601 18436 5492 18054 5110 17563 4456 17290 4347 17072 4128 16690 3910 16472 3637 16254 3637 16145 3583 15981 3365 15381 3092 14945 3038 14781 2874 14400 2874 14181 2765 13963 2765 13963 2710 11672 2710 11618 2656 11291 2601 11182 2383 10800 2274 10363 2001 10254 1838 10145 1783 9600 1619 9382 1619 9109 1510 9000 1510 9000 1456 8400 1456 8182 1565 7909 1619 7527 1947 7363 1947 7363 2001 7254 2110 7200 2110 7145 2219 6982 2274 6873 2383 6763 2656 6545 2710 6382 2874 6273 2874 6273 2928 6109 3092 5727 3310 5563 3474 5509 3474 5454 3583 5127 3637 4909 3856 4800 3856 4636 4019 4582 4019 4473 4183 4418 4401 4036 4947 4036 5056 3982 5110 3982 5383 3818 5656 3818 5765 3654 5983 3654 6147 3600 6147 3600 6365 3491 6583 3436 6856 3327 6965 3327 7074 3273 7074 3273 7128 3109 7183 3109 7237 3000 7292 3000 7456 2782 7510 2727 7619 2618 7619 2564 7946 2454 8001 2454 8056 2400 8056 2400 8165 2345 8165 2236 8601 2182 8601 2182 8765 2073 8819 2018 8928 1909 9583 1800 9746 1800 9856 1691 10019 1691 10128 1527 10292 1473 10455 1418 10455 1364 10674 1364 10946 1309 10946 1255 11055 1255 11274 1200 11328 1200 12146 1255 12310 1200 13564 1255 13674 1309 13674 1364 14001 1473 14055 1527 14383 1636 14383 1636 14601 1691 14655 1691 14764 1800 14874 1909 15583 1964 15583 1964 15692 2018 15692 2073 15801 2236 15801 2236 15855 2400 15855 2618 15964 2727 15964 2782 16019 3164 16019 3327 16128 3436 16128 3436 16183 3927 16128 4145 16019 4364 16019 4745 15801 4909 15637 5182 15583 5727 15146 5891 14928 6054 14874 6654 14492 6873 14274 6982 14219 7200 13946 7363 13619 7418 13619 7527 13455 7691 13401 7691 13074 7745 13074 7745 13019 7854 12965 7854 12910 8018 12692 8073 12692 8345 12474 8618 12365 8782 12201 9272 12092 9654 12092 9927 12037 10418 12037 11182 12201 11345 12474 11454 12474 11509 12637 11672 12855 11836 12910 12436 13728 12654 13783 12654 13946 12763 14001 12763 14055 12872 14164 13145 14219 13363 14328 13363 14383 13472 14383 13527 14492 13745 14492 13854 14819 14072 14928 14236 15146 14236 15364 13963 15637 12763 15637 12709 15583 12382 15583 12109 15474 11618 15474 11291 15637 11072 15637 11018 15692 10691 15692 10472 15801 9982 15801 9818 15855 9600 15855 9327 16019 8945 16019 8891 16128 8727 16128 8727 16183 8454 16183 8018 16346 7963 16455 7854 16510 7800 16673 7636 16783 7254 16837 7200 16892 6927 17001 6818 17001 6600 17110 6327 17110 6109 17328 6000 17328 5782 17492 5182 17655 5018 17655 4364 17983 4036 18037 4036 18092 3818 18146 3654 18310 2945 18528 2564 18910 2400 18964 2400 19019 2236 19183 2073 19237 1964 19401 1854 19401 1854 19455 1800 19455 1745 19619 1636 19728 1636 19946 1527 20001 1309 20873 1309 21092 1145 22019 1091 23437 1145 23764 1200 23819 1473 24637 1854 25237 1964 25564 2291 26219 2509 26382 2509 26546 2564 26546 2564 26655 2727 26710 2727 26764 2945 26819 3109 27146 3600 27473 3873 27473 3927 27637 4200 27691 4200 27746 4418 27746 4418 27800 4582 27855 4582 27910 4636 27910 4636 28019 4800 28237 4800 28346 4909 28346 4909 28400 5018 28455 5345 28837 5345 28891 5673 29055 5727 29219 5891 29382 6109 29491 6109 29546 6218 29600 6218 29655 6382 29655 6709 29982 7200 30146 7254 30309 7363 30309 7636 30473 7745 30473 7745 30528 7800 30528 7854 30746 7963 30746 8018 30909 8236 30909 8291 30964 8400 30964 8400 31073 8454 31073 9054 31455 11454 32600 
1	tumor	60435 29982 60544 29982 60599 30037 61144 30037 61144 30091 61798 30146 63653 30146 63653 30091 63926 30037 64035 29928 64035 29873 64198 29819 64253 29655 64526 29546 64580 29382 64635 29382 64635 29273 64744 29055 64798 29055 64798 29000 65071 28673 65180 28455 65235 28455 65235 28291 65289 28291 65344 28182 65453 28128 65562 27910 65617 27910 65617 27746 65671 27746 65726 27637 65726 27473 65780 27419 65780 26764 65835 26710 65835 26164 65889 26164 65889 26001 65998 26001 65998 25401 66053 25401 66053 23873 66107 23764 66107 23219 66053 22728 65998 22564 65835 22346 65835 22182 65617 21582 65453 20819 65289 20655 65235 20492 65235 20164 65017 19510 64471 18310 64144 17873 63926 17219 63871 16892 63544 16019 63544 15692 63326 15419 62998 15146 62617 14492 61798 13783 61744 13619 60653 12474 60435 12365 59726 11655 58908 11219 58417 10728 56890 9365 56344 9092 55908 8765 54217 7837 52581 7183 51817 6637 50835 6037 49472 5328 48381 4510 47672 4237 47290 3965 46635 3637 46417 3583 44835 2874 43144 2219 42272 1783 41617 1510 41072 1401 40799 1292 40199 1183 38835 1183 38399 1238 37854 1456 37254 1565 36381 2001 36054 2110 35072 2274 34526 2547 32890 2819 32508 2819 32290 2874 28745 2874 28417 2928 26181 2928 24708 3201 24108 3201 23781 3092 23290 3038 22909 2874 22418 2819 21599 2819 21327 2710 20618 2601 20509 2492 20399 2492 20236 2328 19963 2219 19418 2165 19254 2110 19254 2056 18981 2056 18109 1838 17836 1838 17563 1728 16909 1619 16363 1456 15545 1456 15272 1292 13963 1074 12163 1074 11891 1019 11236 1019 11182 965 10582 965 10472 910 9982 856 9436 856 9327 747 8454 747 8182 856 6654 856 6109 1019 5182 1183 5018 1456 4418 1783 4145 2056 3927 2492 3436 2928 3054 3583 2945 3692 2727 4237 2727 4456 2345 5110 2291 5547 2182 5874 2182 6037 2018 6092 1964 6365 1691 6692 1636 6910 1309 7292 1091 7674 927 7783 818 8001 818 8219 436 8765 327 9201 273 9201 164 9637 164 11110 327 11765 327 12474 382 12637 382 14764 436 14928 436 15146 545 15255 600 15746 764 16346 764 16564 818 16728 818 17273 873 17437 873 18037 818 18092 764 18364 764 20055 818 20219 818 21201 764 21255 764 21419 709 21473 709 23655 764 23873 764 24528 1091 25401 1091 25728 1145 26110 1200 26219 1200 26546 1636 27691 1691 28019 1854 28291 1964 28673 2182 28946 2236 29110 2454 29437 2836 29655 2891 29928 3273 30419 3273 30528 3436 30691 4200 31073 4691 31237 4800 31237 5018 31400 5618 31673 6000 31728 6273 31837 6327 31946 6763 32055 6982 32055 7254 32219 7527 32273 7745 32382 8018 32600 8291 32600 8454 32709 8836 32819 9163 32819 9545 32928 9709 33037 10036 33146 10254 33146 10472 33200 10527 33255 10636 33255 10691 33309 11345 33364 12763 33364 12927 33309 14018 33255 14291 33200 14345 33146 15327 33146 15327 33091 15545 32928 15872 32819 15927 32655 16091 32546 16200 32273 16690 31728 16909 31564 17072 31291 17672 30691 18872 30037 19472 29819 20072 29491 20999 29110 23127 28564 25199 28182 26072 27855 26727 27800 28145 27746 30599 27746 31745 27800 32236 27910 32890 27910 34199 28128 35072 28128 35835 28182 38999 28182 41017 28128 41672 28019 44235 28019 45163 27964 49144 27964 49526 28128 49962 28128 51271 28291 52090 28291 53780 28564 54217 28564 54380 28673 55144 28946 55853 29055 56453 29328 56999 29437 57871 29873 59235 30146 59508 30309 59889 30309 60108 30364 60108 30419 60871 30419 61471 30528 61744 30528 62071 30582 62562 30746 62889 30746 60435 29982 
#EOF
