# Supplementary material for: Data-Driven Discovery of Immune Contexture Biomarkers
Source: Front Oncol. 2018 Dec 18;8:627. doi: 10.3389/fonc.2018.00627 (PMC6305402; doi:10.3389/fonc.2018.00627)
Supplement: Data Sheet 3.zip — The MSI/MSS dataset used for the identification and assessment of discriminatory features (sections 3.2, 3.3, and 3.4) is provided as a collection of text files describing regions, markers, and metadata (part 1/3). [file Data_Sheet_3.zip › MSIMSSDataset/16-006378_P1_12099_MSS-MSI_1810 [5 channels]_ROI.txt]

barcode_target	16-006378_P1_12099_MSS-MSI_1810 [5 channels]
barcode_origin	0
workflow_target	0
workflow_target_version	0
workflow_origin	0
workflow_origin_version	0
iH	0
iW	0
user	tbd

0	tissue	145 31182 204 31182 204 31241 321 31241 321 31358 380 31475 438 31475 438 31592 614 32003 673 32003 731 32179 790 32179 790 32296 907 32296 966 32354 1200 32823 1317 32882 1728 33409 2197 33585 2372 33878 2783 34054 2783 34113 2959 34347 3252 34582 3252 34699 3369 34758 3427 35109 3486 35109 3662 35344 3662 35461 3896 35695 3955 35871 4072 35930 4072 36106 4307 36223 4307 36340 4482 36399 4482 36457 4600 36516 4658 36692 4776 36809 5244 36985 5420 37395 5479 37454 5596 37454 5596 37630 5831 37981 5831 38157 5948 38274 5948 38509 6065 38743 6065 38978 6299 39212 6358 39564 6534 39798 6534 39857 6886 40033 7003 40150 7237 40209 7941 40209 8058 40267 9523 40267 10402 40443 11516 40443 11633 40502 13861 40560 13861 40502 14564 40502 14740 40150 14740 39154 14974 38860 15091 38626 15209 38626 15326 38450 15385 38450 15385 38392 17553 38392 17670 38450 18257 38450 18315 38509 21070 38509 21187 38450 21598 38450 21656 38392 21773 38392 21891 38274 22242 38274 22242 38216 22711 38040 22770 37981 22770 37864 22887 37864 22887 37805 22946 37805 22946 37688 23004 37630 23180 37630 23239 37512 23356 37512 23415 37395 23766 37278 23825 37102 24645 36692 24645 36633 24938 36399 24938 36340 25173 36223 25173 36164 25349 36106 25349 36047 25525 36047 25525 35930 25759 35695 26228 35637 26228 35578 26345 35461 26404 35461 26462 35285 26814 35226 27049 35109 27342 35051 27635 34875 27752 34875 27928 34640 28045 34582 28221 34582 28455 34464 28514 34347 28690 34347 28866 34113 29510 33820 29745 33820 29921 33585 30272 33468 30448 33351 30624 33351 30858 33234 31034 33234 31269 33116 31386 33116 31503 32941 31679 32941 31679 32882 31972 32823 32265 32823 32382 32647 32734 32530 32910 32530 33144 32413 33379 32179 33730 32061 33965 31768 34141 31710 34610 31417 34727 31417 34961 31241 35899 31006 36837 31006 37013 30948 37540 30948 37658 30889 38244 30889 38713 30830 39181 30596 39416 30596 39475 30537 39650 30537 39885 30420 40002 30420 40002 30362 40237 30362 40237 30303 40354 30303 40412 30244 40647 30186 40823 30068 40823 30010 40940 30010 40998 29951 41233 29951 41819 29717 42112 29658 42288 29482 42347 29482 42347 29424 42522 29424 42581 29365 42991 29307 42991 29248 43167 29131 43284 29131 43402 29013 43519 29013 43577 28896 43929 28896 44164 28779 44398 28779 44574 28662 45219 28486 46039 28486 46274 28310 47270 27958 47387 27900 47563 27665 48149 27431 48267 27314 48442 27314 48560 27138 48794 26962 49146 26845 49322 26552 49556 26434 49615 26259 49790 26083 49966 25790 50025 25614 50025 25379 50201 25086 50201 24617 50259 24559 50259 23445 50435 22918 50435 22683 50552 22625 50552 22332 50611 22273 50611 22156 50728 22097 50787 21980 51080 20690 51080 18756 51021 18522 51021 16177 51139 15357 51197 15122 51314 15005 51314 14653 51725 13598 51725 13364 51783 13247 51783 12660 51959 12309 52018 12074 52018 11605 52076 11547 52194 11195 52194 10609 52252 10492 52311 10023 52311 9085 52369 8909 52369 8675 52487 8499 52487 8323 52604 8323 52604 8264 52780 8264 52897 8147 53424 7913 53483 7796 53776 7678 54128 7327 54128 7209 54538 7092 54655 6916 54890 6858 55183 6447 55241 6447 55417 6272 55417 6037 55535 5861 55535 5041 55593 4865 55593 4572 55535 4572 55535 4279 55417 4103 55417 3868 55241 3810 55183 3575 55066 3458 54714 3400 54480 3106 54011 2931 53835 2931 53366 2813 52897 2813 52663 2696 52252 2696 52135 2638 52076 2520 51725 2403 50787 1583 50611 1348 50435 1231 50259 1231 50201 1114 49790 1114 49673 1055 48267 1055 48149 1114 47973 1114 47798 1231 47622 1465 47387 1641 46977 1817 46801 2051 46625 2169 46332 2169 46098 2286 45336 2403 45043 2520 44691 2520 44339 2696 43519 2872 42991 3106 42933 3224 42874 3224 42757 3341 42640 3341 42347 3517 42229 3634 42054 3986 41643 4220 41409 4630 41233 4748 41116 5099 40998 5275 40940 5275 40823 5392 40764 5568 40061 5861 39650 6272 39475 6330 39181 6565 39064 6565 38830 6799 38713 6799 38537 6916 38478 7034 37892 7092 37833 7151 37482 7209 37364 7327 37071 7385 36837 7385 36661 7444 35958 7444 35665 7561 34903 7678 34610 7796 34492 7913 34082 7913 33730 8089 33437 8147 33262 8264 33144 8264 32851 8382 32617 8558 32382 8558 32207 8616 29628 8616 29334 8675 28279 8675 28045 8733 27517 8733 27459 8792 26990 8792 26755 8851 25642 8851 25407 8909 25114 8909 25056 8968 24821 8968 24587 9144 24118 9144 23766 9437 23649 9437 23415 9730 22418 10257 21773 10257 21480 10316 19429 10316 19136 10550 19077 10550 18960 10668 18901 10843 18784 10902 18667 11195 18667 11723 18550 12367 18374 12426 18374 12660 18257 12895 18198 13247 17963 13891 17670 14067 17377 14536 17143 14595 16967 14829 16908 14829 16791 15064 16557 15239 16381 15532 16205 15650 16205 15767 15853 15943 15560 16353 15209 16529 15033 16881 14798 16998 14564 17174 14505 17291 14095 17525 14036 17643 13626 17877 13216 18229 13040 18287 12864 18463 12454 18639 12219 18815 12044 19108 11633 19342 11516 19342 10989 19518 10930 19694 10754 19753 10402 20104 10168 20221 10051 20397 9465 20866 9347 21101 8820 21394 8527 21804 8351 21863 8175 22156 7999 22214 7413 23035 7355 23211 6827 23562 6417 24149 6065 24324 5772 24676 5479 24793 5244 25204 5069 25379 5010 25379 4776 25673 4658 25731 4482 25731 4482 25790 4307 25907 4189 26083 3838 26376 3838 26434 3545 26493 3427 26669 3134 26845 3076 26962 2959 26962 2665 27314 2431 27372 2431 27431 2372 27431 2314 27548 2314 27665 2255 27665 2197 28017 1552 28310 1552 28545 497 29307 497 29365 28 29893 0 30537 28 30537 145 31182 
1	tumor	54948 12426 54538 13950 54538 14184 54362 14770 54304 15415 53483 18111 53483 18346 53249 19753 53131 20221 53131 21042 53014 21628 52721 22390 52721 24383 52604 24617 52545 24911 52135 25848 52018 26259 51901 26317 51901 26434 51725 26669 51666 26845 51549 26903 51490 27021 51256 27138 51021 27431 50552 27724 50435 27900 50259 28017 49908 28134 49497 28427 48501 29013 48091 29131 47505 29482 47329 29482 47036 29717 46098 30010 45863 30186 45219 30303 44984 30420 44398 30596 43519 31065 43050 31417 42347 31592 41467 32061 40471 32354 40119 32706 38361 33351 37247 33527 36896 33702 35606 34113 35079 34347 33437 34640 32910 34875 32675 34933 32500 35051 31972 35226 31620 35461 31151 35578 29334 36399 28397 36926 28104 37278 27576 37512 27400 37512 27107 37688 26873 37923 26287 38040 26111 38157 25700 38216 25232 38450 24880 38567 24470 38802 24118 38860 23708 39154 21715 39154 21363 39212 20191 39212 19487 39329 18491 39388 18432 39447 18257 39447 18139 39564 17436 39740 16791 39974 16557 39974 16146 40267 15678 40384 15033 40795 14154 41029 14154 41088 13919 41088 13861 41146 13743 41146 13743 41205 13333 41205 13274 41322 12044 41322 11750 41205 11282 41205 10578 40971 9992 40971 9640 40853 8937 40853 8878 40795 8234 40795 8058 40736 6124 40736 6006 40619 5948 40619 5948 40560 5655 40443 5420 40267 5127 39974 5069 39740 4834 39681 4541 39271 4189 39095 4072 38743 3896 38450 3662 38216 3486 37864 3427 37630 2959 37219 2783 36809 2138 36223 1903 36106 1845 35930 1317 35695 1317 35637 1142 35637 1142 35578 1083 35578 1024 35344 907 35226 848 35051 438 34523 86 34171 28 33878 0 33527 0 31944 0 31827 0 31827 0 31710 0 31651 0 30596 0 30362 0 30068 0 29834 0 29658 0 28838 0 28193 145 26845 438 26552 614 26083 1200 25262 1669 24735 2079 24383 2607 23562 3369 22976 3662 22566 4131 22156 4541 21570 5537 20515 5831 19753 6124 19460 6417 19049 6710 18815 7413 18053 7589 17701 8527 16705 8820 16236 9289 15826 10402 14477 11223 13657 12044 12895 13157 12074 13333 11840 14623 10961 15385 10081 17084 8323 17729 7971 18081 7678 19605 6799 20425 6740 22125 6389 24470 6447 29979 6447 30272 6389 31034 6389 32148 6037 32617 6037 33144 5920 35137 5744 35723 5744 36602 5392 37482 5217 38478 4689 38713 4513 39064 4396 39650 3927 40002 3517 40764 3106 40940 2931 41292 2813 41409 2696 41526 2696 41702 2520 41995 2345 42347 2286 42698 2110 42933 1934 43519 1758 44222 1289 44457 1289 44691 1114 45512 879 45629 762 46039 703 46098 645 46332 645 46391 586 46743 586 46801 528 47036 469 47739 469 47798 410 48208 410 48208 352 48560 352 48618 293 49204 293 49263 176 49908 176 50084 293 50552 293 50904 352 51432 528 51607 528 52194 703 52663 996 52663 1055 53014 1231 53424 1583 53659 1700 53776 1700 53952 1876 54362 1934 54538 2110 54655 2110 54655 2169 54890 2169 54948 2286 55359 2520 55535 2755 55769 2931 56179 3048 56238 3106 56355 3106 56355 3224 56414 3224 56414 3282 56531 3282 56590 3400 56883 4396 56941 5099 57117 5334 57176 5979 57293 6213 57293 6858 57000 7502 56941 7913 56824 8264 56590 8733 56355 8968 56179 9730 56121 9906 56062 9906 56062 10375 54948 12426 
#EOF
