# Supplementary material for: Data-Driven Discovery of Immune Contexture Biomarkers
Source: Front Oncol. 2018 Dec 18;8:627. doi: 10.3389/fonc.2018.00627 (PMC6305402; doi:10.3389/fonc.2018.00627)
Supplement: Data Sheet 3.zip — The MSI/MSS dataset used for the identification and assessment of discriminatory features (sections 3.2, 3.3, and 3.4) is provided as a collection of text files describing regions, markers, and metadata (part 1/3). [file Data_Sheet_3.zip › MSIMSSDataset/16-006379_P1_11976_MSS-MSI_1810 [5 channels]_ROI.txt]

barcode_target	16-006379_P1_11976_MSS-MSI_1810 [5 channels]
barcode_origin	0
workflow_target	0
workflow_target_version	0
workflow_origin	0
workflow_origin_version	0
iH	0
iW	0
user	tbd

0	tissue	23207 1852 23207 2013 23127 2013 23127 2254 23046 2254 22966 2576 22805 2576 22805 3945 22644 4026 22563 4509 22402 4670 22322 5314 22161 5394 22161 5797 22000 5877 22000 6280 21919 6441 21839 6441 21839 6843 21597 7166 21597 7488 21516 7488 21516 7649 21355 7810 21194 7810 20953 8132 20872 8132 20711 8293 20631 8615 20309 8695 20309 8856 20148 9017 20067 9259 19906 9339 19906 9500 19584 9661 19504 9822 19343 9822 19343 10064 19101 10225 19101 10386 18779 10628 18538 10950 18377 10950 18296 11111 17974 11191 17974 11352 17652 11513 17410 11835 17410 11996 17088 11996 17008 12157 16847 12238 16847 12479 16686 12560 16605 12721 16042 12962 15720 13365 15559 13365 15478 13526 15317 13606 15317 13687 15156 13767 15156 13848 15076 13848 14915 14170 14915 14412 14753 14573 14673 14975 14592 14975 14512 15217 14512 15700 14431 15700 14431 16102 14351 16183 14351 16827 14431 16827 14512 17149 14512 17954 14351 17954 14351 18115 14190 18196 13787 18276 13304 18518 12902 18518 12741 18679 12580 18679 12499 18759 12016 18759 11855 19001 11533 19081 11453 19242 10889 19323 10486 19564 10325 19564 10245 19725 9842 19886 9601 20128 9520 20369 9520 20772 9440 20772 9118 21175 8876 21819 8715 21899 8474 22624 8152 22785 8152 23429 8232 23509 8313 23992 8474 23992 8554 24234 8635 24234 8635 24395 8796 24556 8876 24798 8957 24798 8957 25039 9118 25200 9279 25200 9279 25361 9359 25361 9359 25603 9440 25603 9440 25683 9681 25844 10164 25925 10164 26005 10245 26005 10245 26166 10406 26166 10486 26327 10889 26327 11130 26488 12982 26488 12982 26569 13304 26649 13304 26730 13465 26810 13465 27052 13787 27213 13787 27293 14753 27293 15720 27052 16203 27052 16525 26810 18779 26810 19101 26730 20228 26730 20550 26810 21033 27052 21436 27052 22241 27454 23046 27615 23368 27776 24334 27776 24898 27938 26347 27938 26508 28099 27152 28340 27394 28582 27796 28662 27877 28823 28199 28904 28199 28984 28602 29145 29004 29145 29568 28823 29809 28823 30373 28662 30373 28582 31097 28179 31903 28018 32386 27776 32788 27776 32869 27615 33191 27535 33191 27454 33754 27293 33835 27132 34318 26971 34479 26730 34640 26730 35042 26569 35123 26408 35526 26408 36089 26247 37619 26247 37860 26327 38585 26327 38746 26408 39632 26408 40517 26810 40839 26810 41322 27052 41886 27213 42369 27213 42450 27293 43174 27293 43496 27132 44462 27052 44704 26971 44865 26810 45187 26649 45348 26649 45751 26488 45831 26327 45912 26327 46073 26166 46153 25925 46314 25925 46314 25683 46475 25603 46475 24153 46556 24073 46556 22302 46636 22221 46636 19564 46556 19484 46475 19081 46395 19081 46073 18598 46073 18276 45992 18196 45992 17713 45912 17713 45912 17632 45751 17471 45670 17149 45509 17149 45509 17068 45106 16827 44945 16505 44784 16505 44462 16102 44382 16102 44221 15941 44060 15700 43979 15378 43657 15378 43496 15297 43255 14895 42530 14573 42530 14492 42289 14412 42289 14331 41966 14331 41966 14090 41644 13767 41322 13606 41242 13445 41081 13445 40839 13284 40759 13043 40437 12962 40356 12801 40276 12801 40034 12318 39954 12318 39632 11996 39229 11755 38907 11433 38827 11433 38585 11111 37941 10628 37699 10547 37216 10144 37055 10144 36975 9903 36814 9742 36492 9017 36089 8454 36009 8212 35928 8212 35365 7810 35123 7488 34640 7246 34559 7085 34318 6924 34318 6843 33996 6441 33754 6360 33593 6199 33271 6038 33110 5797 32949 5716 32788 5475 32627 5475 31903 4670 31419 4428 31419 4267 31178 4187 31017 4026 30695 3865 30695 3784 30453 3462 30292 3301 30212 3301 30212 3220 30051 3220 29890 3059 29809 3059 29648 2657 29487 2657 29165 2415 29165 2335 28763 2013 28682 1852 28279 1530 28118 1449 27313 1449 27072 1288 26830 1288 26830 1208 26267 1208 26186 1047 26025 966 25623 966 23207 1852 
1	tissue	10567 34620 9762 34620 9601 34700 9601 34781 9520 34781 9520 34862 9118 35184 8635 35425 8474 35425 8474 35586 8232 35586 8152 35828 7910 36150 7829 36150 7668 36311 7507 36311 7507 36391 7346 36472 7346 36633 7024 36794 7024 36874 6702 37035 6702 37116 6541 37116 6380 37196 6380 37277 6219 37277 6219 37438 6058 37438 6058 37518 5495 37599 5253 37760 3884 37760 3884 37679 2677 37679 2596 37760 2274 37760 2274 37840 2113 37840 2033 37921 1791 37921 1791 38001 1630 38082 1630 38324 1550 38485 1389 38485 1308 38646 1066 38726 986 38887 905 38887 825 39209 583 39531 583 39692 261 40014 261 41705 181 41866 100 41866 100 42671 181 42671 181 43637 261 43637 261 43718 422 43718 583 44040 744 44040 744 44120 1066 44281 1308 44281 2194 44764 2355 44764 2918 45086 3079 45086 3240 45248 3321 45248 3321 45328 3643 45328 3643 45489 3884 45489 4206 45650 4206 45731 4770 45811 4931 45972 5495 45972 5736 46133 5897 46133 5897 46294 6058 46294 6139 46375 6461 46455 6622 46536 6622 46616 6863 46616 7507 46938 7829 46938 7829 47099 8796 47260 9440 47260 9601 47180 10728 47180 11130 47099 11453 46938 12016 46938 12258 46777 13385 46616 14190 46375 14995 46375 15237 46133 15800 45972 15961 45811 16686 45570 16847 45248 16847 45086 17169 44684 17169 44281 17330 44201 17330 44040 17169 43959 16847 43557 16042 43074 15881 42832 15720 42832 15559 42671 15398 42671 14995 42269 14673 42027 14431 41947 14351 41705 13787 40900 13385 40095 12741 39370 12580 39370 12177 39129 12097 38726 11694 38404 11855 38082 12016 38082 12016 38001 12499 38001 12499 37921 12660 37840 12660 37599 12821 37518 12821 36955 12902 36874 12902 36391 12982 36311 12982 35667 12580 35345 12258 35345 10567 34620 
2	tissue	21355 45731 21194 45731 21194 45811 20953 45892 20953 45972 20792 46053 20550 46053 20550 46133 20389 46133 20309 46375 19826 46536 19826 46616 19584 46616 19584 46697 19504 46697 19504 46858 19423 46858 19423 46938 19343 46938 19262 47099 19262 47582 19343 47582 19423 47743 19423 48146 19906 48387 20228 48710 21114 49273 21597 49354 21758 49515 22000 49515 22241 49756 22563 49917 22724 49917 22966 50078 23127 50078 23288 50159 23368 50320 23610 50320 24334 50722 24898 50803 24978 51125 25703 51447 25864 51769 26025 51769 26025 51930 26669 52010 27555 52494 28038 52574 28038 52735 28440 52735 28682 52816 29809 52816 30051 52896 31500 52896 31580 52977 31822 52977 31903 53057 33271 53057 33432 53138 34398 53299 36492 53299 36733 53379 38504 53379 38665 53299 40034 53218 40678 53057 41322 53057 41564 52977 43979 52977 44060 53057 44865 53057 44945 53138 45670 53218 45751 53379 45912 53379 45992 53540 46153 53621 46153 53701 46395 53862 46556 53862 46636 54023 46797 54184 46878 54184 46958 54345 47200 54345 47280 54506 47602 54506 47602 54587 48005 54667 48005 54748 48246 54748 48407 54828 50501 54828 50823 54667 51306 54667 51467 54506 51628 54506 51708 54426 51789 54023 52111 53621 52111 53218 52272 52735 52272 52413 52514 52091 52514 51769 52916 50964 53399 49676 53560 49595 53721 48710 53721 48146 53641 48146 53560 47663 53399 47663 53238 47180 53077 46938 52755 46697 52755 46616 52514 46536 52353 46294 52272 46294 52272 46133 51789 46133 51708 45972 51386 45811 51145 45811 50903 45650 49937 45328 49696 45167 49293 45167 49213 45006 48971 45006 48488 44764 48085 44764 47924 44523 47280 44523 46958 44362 46717 44362 45992 44120 45992 44040 45912 44040 45751 43879 45751 43718 45670 43718 45348 43476 45187 43154 45026 43074 44945 42832 44865 42832 44784 42510 44704 42510 44382 42108 44060 41866 43979 41624 43577 41544 43416 41222 43255 41061 42852 40980 42047 40658 41966 40497 41081 40497 40920 40658 40759 40658 40437 40819 40195 40819 40195 40900 40115 40980 39954 40980 39954 41061 39712 41061 39632 41302 39390 41544 39390 41624 39229 41624 39149 41786 38907 41786 38746 41866 38746 42027 38585 42027 38343 42349 38021 42591 37860 42591 37699 42671 37699 42752 37458 42752 37458 42913 37216 42913 36894 43154 36492 43315 36331 43476 36331 43557 36250 43557 36250 43637 36009 43718 35928 43959 35848 44040 35687 44040 35606 44201 35445 44201 35445 44281 35203 44281 35123 44362 34801 44362 34479 44523 34479 44684 34398 44684 34398 44764 34237 44764 34237 44845 34076 44925 33754 44925 33513 45086 32949 45086 32949 45167 32386 45248 32225 45328 32225 45489 32144 45570 31580 45811 31500 45972 31419 45972 31419 46053 31178 46053 31178 46133 31097 46133 31097 46294 30212 46294 29809 46455 29165 46455 29085 46536 27233 46536 27152 46455 26830 46375 26267 46375 26186 46294 25945 46294 25864 46133 25462 46133 25462 46053 25059 46053 25059 45972 21355 45731 
3	tumor	46840 18492 46747 18492 46468 18631 46141 18678 46048 18771 45955 18771 45909 18818 45769 18818 45722 18911 45629 18911 45536 19051 45443 19051 45443 19097 45349 19144 45303 19284 45210 19330 45163 19423 45116 19423 45070 19610 44744 19889 44744 19983 44697 19983 44604 20076 44604 20122 44418 20215 44418 20262 44371 20262 44371 20309 44278 20355 44231 20495 43672 20495 43579 20448 43393 20448 43393 20355 43160 20309 43113 20215 42927 20215 42740 20122 42554 20122 42367 20029 42274 20029 42181 19889 41948 19796 41855 19796 41808 19750 40923 19750 40644 19889 40411 20076 40084 20122 39945 20169 39898 20262 39712 20309 39619 20448 39572 20448 39572 20495 39479 20495 39479 20588 39386 20635 39386 20728 39292 20728 39292 20775 39246 20775 39246 20914 39199 20961 39013 21054 38640 21101 38640 21054 38547 21054 38547 21008 38454 21008 38314 20914 38174 20914 38034 20728 37382 20448 37103 20262 36450 20262 36404 20309 36310 20309 35938 20495 35845 20588 35845 20635 35658 20681 35658 20728 35565 20775 35518 20914 35472 20914 35425 21008 35285 21008 35192 21101 34820 21241 34493 21241 34167 21380 34074 21380 33841 21473 33701 21473 33655 21567 33422 21706 33329 21893 33235 21893 33235 21986 33142 22033 33096 22126 33096 22219 33002 22405 32956 22918 32863 23058 32863 23244 32769 23244 32769 23291 32723 23291 32723 23384 32630 23430 32630 23524 32583 23524 32583 23570 32490 23617 32490 23757 32443 23757 32443 23850 32397 23896 32304 23896 32257 23943 31558 23943 31511 24036 31511 24176 31372 24176 31325 24269 31232 24362 31046 24455 31046 24502 30859 24502 30766 24549 30719 24642 30580 24642 30533 24688 30067 24688 29927 24735 28809 24735 28390 24642 28203 24642 28110 24549 28110 24502 27411 24502 27411 24549 26526 24549 26153 24455 25594 24409 25548 24362 25408 24362 25128 24269 24849 24269 24849 24083 24802 24083 24802 23617 24756 23524 24709 22918 24662 22871 24569 22499 24476 22359 24383 22359 24383 22312 24336 22312 24243 22219 24243 22172 24150 22172 24103 22126 23824 22126 23637 22079 23591 22033 22007 22033 21774 22079 21774 22126 21494 22172 21261 22359 21075 22405 20935 22499 20842 22499 20795 22592 20749 22638 20655 22638 20655 22685 20143 22685 20003 22778 19910 22778 19537 22918 19491 22964 18885 23058 17580 23058 17580 23011 17487 23011 17487 22964 17394 22964 17347 22871 17301 22871 17114 22545 17114 22405 17021 22126 16928 22126 16881 22033 16695 21893 16555 21613 16415 21520 16369 21380 16322 21380 16322 21287 16136 21194 16089 21101 15950 21101 15810 21008 15670 21008 15623 20961 14831 20961 14785 21008 14692 21008 14692 21054 14552 21054 14552 21101 14412 21101 14412 21147 14226 21147 14226 21101 13899 20635 13899 20542 13806 20495 13806 20448 13760 20448 13760 20355 13667 20355 13620 20262 13294 18957 13061 18678 13061 18492 13014 18398 12828 18165 12735 18119 12641 17886 12455 17839 12455 17793 11477 17793 11197 17839 11104 17932 10685 17932 10172 18119 9706 18212 8914 18492 8448 18771 8029 18911 7283 19377 6072 20029 5979 20029 5932 20122 5886 20122 5886 21147 6025 21846 6072 21939 6119 22452 6119 23803 6445 24502 6491 24782 6584 24921 6864 25154 6864 25294 7004 25667 7377 26086 7842 26878 8169 27158 8308 27344 8355 27577 8821 28229 8914 28462 9799 28928 10079 29161 11057 29534 11943 29534 12409 29627 12921 29814 13760 29953 14925 30000 15390 30093 16788 30233 17254 30233 17580 30279 18559 30279 19491 30373 19817 30373 20189 30466 21028 30559 21354 30699 22146 30885 22985 30932 27411 30932 27644 30885 27970 30885 28669 30932 30114 30745 30673 30606 31325 30512 31838 30512 32723 30419 33235 30279 34121 30233 36217 29860 37522 29767 37895 29674 39386 29674 40084 29581 41995 29627 42181 29581 43486 29487 45163 29441 45349 29394 45722 29208 46002 29161 46701 29161 46840 29115 47120 28835 47213 28602 47446 28369 47772 27717 47865 27344 48098 26878 48098 26785 48238 26599 48378 26272 48611 25480 48797 25201 48890 24875 49217 24083 49217 23850 49450 23011 49496 21613 49403 21427 49403 21241 49217 20635 49170 20262 48984 19843 48984 19703 46840 18492 
4	tumor	294 38619 294 38806 388 38852 388 38946 434 38946 481 39039 574 39039 621 39179 714 39225 714 39272 947 39318 993 39412 1413 39412 1413 39458 1879 39458 1925 39505 3137 39505 3742 39272 3975 39085 4022 39085 4022 38992 4068 38992 4068 38946 4162 38852 4208 38852 4208 38806 4628 38806 4674 38759 5000 38759 5000 38713 5420 38713 5513 38806 5559 38806 5559 38852 5699 38852 5746 38946 5979 39085 6165 39318 6305 39365 6352 39645 6445 39645 6538 39738 6678 39784 6678 39831 6771 39877 6771 39924 7050 40297 7237 40343 7237 40390 7377 40390 7470 40437 7470 40483 8075 40483 8075 40437 8262 40437 8262 40343 8402 40343 8448 40250 8728 40157 8728 40110 8774 40110 8774 39971 8914 39924 8914 39877 8961 39877 9147 39738 9240 39738 9287 39645 9380 39645 9427 39551 9566 39505 9566 39458 9660 39458 9753 39365 9893 39318 10312 38946 10405 38946 10545 38852 10731 38806 10731 38759 11011 38713 11104 38619 12409 38619 13201 38759 13806 38806 14132 39085 14692 39318 14785 39412 15064 39551 15251 39784 15530 39971 15717 40157 16183 40297 16369 40437 16415 40623 16602 40670 16835 40902 17068 40949 17114 41042 17347 41182 17394 41275 17580 41368 17720 41368 17860 41601 18186 41788 18559 42067 19025 42300 19164 42440 19630 42720 19863 42813 19910 42906 20050 42953 20283 42953 20422 42999 20516 43092 20749 43139 21028 43372 21261 43465 21354 43558 21727 43651 22007 43838 22379 43978 22519 44071 22659 44071 22938 44211 23218 44211 23218 44304 23265 44304 23265 44350 23637 44444 23870 44583 24057 44630 24150 44770 24383 44816 24383 44863 24756 44909 24989 45003 25221 45003 25687 45236 25874 45282 26014 45282 26340 45375 26526 45375 26573 45422 26852 45422 26945 45515 27132 45608 27178 45702 27504 45841 27737 46028 27831 46028 28110 46354 28110 46400 28203 46400 28250 46447 28297 46680 28483 47099 28530 47379 28669 47472 28716 47565 28856 47658 28856 47705 28949 47705 28949 47752 29135 47798 29228 47891 29322 48078 29601 48217 29788 48264 29788 48311 29881 48357 29974 48497 30114 48544 30160 48637 30207 48637 30300 48823 30300 49056 30347 49103 30347 49522 30393 49708 30440 49708 30440 50035 30626 50128 30813 50454 30859 50454 30859 50501 31046 50501 31092 50547 31558 50547 31558 50501 31698 50501 31744 50454 32117 50454 32536 50268 32630 50174 32909 50081 33049 49988 33142 49988 33235 49895 33701 49895 34307 49988 34866 50128 35239 50361 35658 50407 35658 50454 35751 50501 36124 50547 36171 50640 36264 50640 36357 50733 36450 50733 36497 50827 36730 50827 36730 50640 36637 50547 36637 50174 36497 50081 36404 49802 36404 49243 36450 49243 36497 49149 38267 49149 38594 49103 39758 49103 40178 49196 40550 49196 40597 49243 40970 49336 40970 49429 41156 49569 41249 49569 42088 49988 43206 50174 43299 50361 43486 50454 43486 50547 43672 50594 43672 50687 43765 50687 43765 50733 43812 50733 43812 50873 43952 50966 43952 51060 44091 51106 44185 51432 44324 51572 44418 51759 44511 51805 44697 51991 44883 52411 44883 53017 44837 53203 44697 53343 44418 53436 44138 53622 42833 53809 42461 53902 42041 54135 41436 54228 40690 54414 40317 54554 39432 54647 38920 54740 35751 54694 34820 54647 34121 54554 32117 54554 31698 54461 30813 54414 29322 54414 28576 54368 26945 54135 25641 53995 24150 53715 21820 53482 20422 53249 18745 52877 17394 52504 14505 51898 14272 51805 14132 51665 13620 51479 13387 51293 12036 50640 10778 50268 10312 50221 10032 50128 9100 49988 7936 49569 7470 49336 6398 49196 6072 49103 5746 48963 5653 48870 5373 48730 5187 48683 5000 48544 4814 48497 4581 48497 4348 48311 3836 48078 3649 48031 3556 47891 3230 47845 2764 47658 2391 47379 2205 47379 1692 47146 1413 47099 1273 46960 1087 46913 1040 46820 900 46727 900 46680 807 46680 714 46540 574 46494 527 46400 434 46354 388 45981 294 45841 294 45748 248 45748 155 45562 62 45515 62 45375 15 45282 0 45282 0 45142 0 45049 0 44909 0 44909 0 44676 0 44444 0 44211 0 43838 0 41834 0 41695 0 40809 294 38619 
#EOF
