# Supplementary material for: Data-Driven Discovery of Immune Contexture Biomarkers
Source: Front Oncol. 2018 Dec 18;8:627. doi: 10.3389/fonc.2018.00627 (PMC6305402; doi:10.3389/fonc.2018.00627)
Supplement: Data Sheet 3.zip — The MSI/MSS dataset used for the identification and assessment of discriminatory features (sections 3.2, 3.3, and 3.4) is provided as a collection of text files describing regions, markers, and metadata (part 1/3). [file Data_Sheet_3.zip › MSIMSSDataset/16-006382_12098_MSS-MSI_1810 [5 channels]_ROI.txt]

barcode_target	16-006382_12098_MSS-MSI_1810 [5 channels]
barcode_origin	0
workflow_target	0
workflow_target_version	0
workflow_origin	0
workflow_origin_version	0
iH	0
iW	0
user	tbd

0	tissue	17295 20346 17331 20127 17368 20127 17404 20055 17513 19982 17513 19873 17550 19873 17550 19691 17586 19691 17623 19581 17659 19581 17659 19436 17732 19399 17768 19254 17841 19254 17914 19108 17950 19108 17950 19072 18023 19072 18023 18999 18096 18999 18132 18926 18241 18853 18241 18780 18314 18780 18351 18707 18569 18598 18642 18525 18678 18525 18678 18489 18751 18489 18751 18380 18824 18343 18824 18307 18933 18307 18933 18234 19152 18052 19225 17943 19370 17906 19407 17834 19479 17797 19516 17688 19552 17688 19589 17542 19698 17506 19807 17397 19880 17215 20098 17033 20135 16887 20208 16851 20244 16778 20390 16705 20426 16596 20499 16559 20608 16414 20681 16414 20754 16341 20827 16232 20863 16050 21009 15867 21227 15758 21482 15576 21628 15394 21700 15394 21700 15358 21955 15212 22028 15139 22028 15066 22137 14957 22283 14884 22319 14775 22429 14630 22501 14593 22684 14411 22720 14338 22756 14338 22793 14265 23048 14047 23084 13974 23230 13829 23339 13756 23485 13574 23594 13319 23703 13173 23812 12845 23812 12736 23849 12736 23885 12591 24067 12336 24140 12299 24140 12008 24213 11862 24213 11790 24286 11680 24322 11498 24431 11389 24431 11207 24468 11061 24540 10989 24577 10770 24650 10734 24686 10661 24686 10552 24759 10406 24868 10042 24941 9969 25050 9423 25196 9241 25196 9095 25305 8877 25414 8731 25414 8549 25487 8476 25487 8185 25560 8003 25633 7493 25633 7311 25742 6911 25778 6401 25851 6328 25888 5964 25960 5855 25960 5745 26033 5491 26033 4944 25960 4835 25232 4835 24977 4726 24905 4653 24905 4580 24832 4544 24832 4143 24795 4107 24613 4107 24540 4180 24431 4216 24395 4289 24322 4289 24286 4326 24286 4398 24176 4435 24176 4544 24140 4580 24104 4835 23958 5236 23921 5418 23921 6110 23885 6110 23849 6255 23812 6255 23776 6364 23594 6510 23594 6547 23375 6729 23375 6765 23193 6911 23193 6947 23084 7056 23011 7202 22793 7348 22684 7457 22611 7639 22501 7675 22210 8003 22101 8039 21955 8185 21919 8185 21846 8294 21773 8294 21518 8476 21336 8513 21336 8549 21191 8658 20972 8695 20972 8731 20863 8768 20062 8768 19916 8804 18678 8804 18460 8840 18096 8840 18023 8877 17695 8877 17659 8840 17368 8768 17149 8658 17113 8476 17040 8440 17040 8331 17004 8331 17004 8221 16967 8149 16967 7675 17040 7566 17040 7311 17113 7238 17149 7093 17186 7056 17186 6983 17258 6838 17295 6547 17331 6510 17331 5818 17295 5563 17222 5418 17222 5309 17149 5127 17004 4872 17004 4799 16967 4762 16967 4580 17623 4580 17659 4653 17695 4653 17695 4690 17914 4726 18096 4799 18678 4872 18751 4908 19115 4908 19225 4835 19225 4799 19407 4799 19516 4690 19661 4653 19844 4653 19953 4544 20026 4544 20317 4435 20426 4435 20572 4326 20645 4326 20790 4180 20827 4180 20827 4071 20863 4071 20936 3961 20936 3852 21009 3816 21045 3670 21154 3597 21409 3015 21555 2906 21591 2541 21846 2250 22028 1886 22028 1813 22101 1777 22101 1668 22210 1668 22210 1631 22392 1595 22611 1449 22756 1413 22793 1376 22793 1303 22866 1231 22938 1231 23011 1194 23011 1158 23230 1085 23230 1049 23375 1012 23485 903 23703 867 23739 830 24176 757 24249 721 24395 721 24431 648 24540 575 25123 539 25159 502 25378 502 25633 430 26761 430 27235 502 28291 502 28509 539 28546 575 28655 575 28764 648 28764 685 28982 685 29274 757 29419 830 29601 830 29638 903 30002 939 30148 1012 30366 1012 30439 1049 31822 1049 31895 1012 32114 1012 32187 939 32623 867 32915 757 33133 721 33133 685 33315 648 33352 539 33534 539 33607 502 33861 466 35391 466 35573 539 35718 648 35718 685 35755 685 35791 794 35864 867 35973 867 36046 939 36082 1049 36337 1413 36337 1486 36447 1558 36447 1595 36483 1595 36483 1668 36556 1777 36556 1886 36629 1995 36665 2177 36883 2469 36956 2651 36993 2869 37211 3197 37284 3233 37284 3342 37357 3488 37430 3816 37539 3961 37648 4216 37721 4289 37721 4398 37794 4544 37867 4580 37867 4835 37939 5054 37939 5563 37976 5745 37976 6729 37903 7093 37867 7784 37903 8003 37976 8149 38049 8440 38121 8476 38121 8513 38231 8513 38522 8367 38704 8367 38777 8294 38959 8294 38995 8221 39541 8221 39833 8331 39905 8331 39942 8367 40197 8403 40197 8440 40306 8585 40342 8840 40415 9022 40415 10989 40452 10989 40597 11098 40779 11134 40816 11207 40889 11207 40889 11243 40925 11243 40925 11280 40998 11280 40998 11316 41216 11316 41253 11389 41289 11389 41362 11462 41435 11753 41508 11753 41508 12008 41617 12190 41617 12372 41690 12554 41690 12918 41762 13027 41762 13210 41908 13501 41908 13610 41981 13792 42017 14011 42017 14884 41944 14957 41944 15431 41981 15467 41981 15576 42054 15685 42090 15685 42236 15795 42309 15940 42454 16086 42491 16159 42600 16195 42709 16414 43037 16705 43073 16778 43110 16778 43146 16851 43328 16960 43474 17105 43547 17251 43692 17433 43692 17506 43729 17506 43729 17542 43838 17652 43838 17761 43874 17761 43947 17834 43983 17906 43983 18016 44056 18125 44056 18635 43983 18671 43983 18962 43947 19108 43838 19254 43838 19363 43765 19436 43583 19800 43401 19873 43255 20055 43219 20055 42818 20419 42636 20528 42600 20601 42527 20601 42381 20674 41944 20783 41799 20783 41762 20856 41617 20892 41508 20965 41180 20965 40925 20856 40670 20856 40597 20783 40197 20746 39978 20674 39177 20674 39141 20710 38886 20746 38413 20746 38303 20783 37648 20783 37575 20819 37284 20856 36483 20856 36301 20819 35937 20819 35755 20746 35427 20674 35063 20492 34699 20455 34043 20310 32988 20310 32878 20346 32696 20346 32623 20419 32478 20419 32405 20455 30839 20455 30402 20346 29565 20346 29419 20310 28291 20310 28218 20346 28036 20346 27890 20382 26834 20382 26761 20419 25014 20382 24868 20455 22829 20455 22756 20419 20936 20419 20863 20455 19516 20455 19297 20382 18824 20382 18788 20419 17695 20419 17295 20346 
1	tumor	19771 21147 19771 21183 19844 21183 19916 21256 20135 21256 20572 21329 20827 21438 22684 21584 25596 21620 26142 21693 26325 21766 27053 21875 27817 21875 27927 21912 28145 21912 28655 21984 34808 21984 35027 21948 35609 21948 35755 21912 37976 21912 38231 21984 39760 21984 39833 21948 40707 21912 40961 21875 41398 21875 41908 21802 41908 21766 42090 21766 42163 21693 42309 21693 42345 21620 42418 21620 42527 21547 42527 21511 42709 21511 42709 21475 42782 21402 42818 21402 42855 21329 43000 21256 43000 21220 43110 21111 43146 20965 43255 20892 43328 20783 43364 20564 43401 20564 43401 20492 43437 20492 43437 20455 43510 20419 43510 20346 43583 20310 43583 20200 43801 20018 43838 20018 43874 19945 43874 19836 43983 19691 44056 19654 44093 19581 44129 19581 44129 19472 44165 19472 44165 19035 44202 18999 44202 17652 44238 17615 44275 17470 44275 17033 44129 16669 44129 16304 43983 15867 43874 15394 43874 15103 43619 14411 43437 13683 43364 13064 43364 12736 43255 12336 43182 11790 43037 11243 42782 10552 42673 10151 42600 9605 42272 8585 41762 7275 41617 6765 41544 6619 41544 6474 41325 6219 41253 6000 40925 5491 40889 5309 40779 5127 40561 4944 40488 4835 40306 4726 40197 4398 39942 4180 39796 3961 39469 3597 39359 3379 39177 3197 38850 2541 38777 2469 38668 2214 38486 1995 38231 1558 38085 1449 37939 1267 37612 1121 37320 830 37175 721 37138 721 37138 685 37066 685 37066 648 36920 539 36920 502 36774 430 36701 430 36701 393 36337 357 36301 320 35973 320 35791 211 35245 211 35172 175 35063 175 35027 138 34772 138 34662 102 32478 102 32114 29 31822 29 31386 0 28873 0 28655 0 28546 0 28254 0 28218 0 27344 0 27126 0 26834 0 26725 0 26288 0 25851 66 25596 102 25050 102 24759 175 24213 211 24140 284 23921 284 23885 320 23412 393 23302 466 23011 575 22866 575 22756 685 22647 721 22574 794 22356 830 22319 903 21591 1303 21518 1449 21373 1522 21118 1777 20972 1850 20754 2104 20426 2396 20317 2396 20244 2505 19953 2541 19807 2614 19589 2651 19006 2833 18642 3051 18569 3197 18314 3379 18205 3452 18059 3488 17914 3634 17695 3707 17550 3816 17477 3925 17368 3925 16639 4289 16421 4435 16166 4544 16020 4726 15875 4762 15693 4944 15474 5199 14965 6000 14637 6364 14637 6729 14491 7056 14491 7821 14455 8331 14564 8695 14673 9386 14819 9605 14855 9751 15584 10115 15766 10151 15838 10224 16385 10370 16530 10479 16676 10515 16858 10515 17040 10624 17222 10661 17368 10734 17768 10770 17877 10843 18096 10879 18205 10952 18351 10952 18351 10989 18569 11280 18606 11389 18678 11972 18788 12445 18788 13100 18751 13428 18642 14047 18496 14411 18496 14666 18424 14848 18241 15139 17659 15758 17623 15940 17477 16232 17368 16596 17186 16778 17149 16960 16967 17142 16931 17324 16785 17652 16421 18271 16421 18562 16275 18780 16239 18999 16203 19035 16203 19108 16093 19363 16020 19727 16020 20601 16093 20819 16130 21074 16166 21111 16166 21220 16203 21329 16239 21329 16239 21438 16312 21475 16421 21475 16421 21511 16494 21511 16494 21547 22028 22021 19771 21147 
#EOF
