# Supplementary material for: Data-Driven Discovery of Immune Contexture Biomarkers
Source: Front Oncol. 2018 Dec 18;8:627. doi: 10.3389/fonc.2018.00627 (PMC6305402; doi:10.3389/fonc.2018.00627)
Supplement: Data Sheet 3.zip — The MSI/MSS dataset used for the identification and assessment of discriminatory features (sections 3.2, 3.3, and 3.4) is provided as a collection of text files describing regions, markers, and metadata (part 1/3). [file Data_Sheet_3.zip › MSIMSSDataset/16-006383_gallery-ImmuneP1_CRC [5 channels]_ROI.txt]

barcode_target	16-006383_gallery-ImmuneP1_CRC [5 channels]
barcode_origin	0
workflow_target	0
workflow_target_version	0
workflow_origin	0
workflow_origin_version	0
iH	0
iW	0
user	tbd

0	tissue	10228 8682 10228 9113 10044 9237 10044 9975 9982 10160 9859 10283 9797 10283 9797 10653 9674 10776 9674 10961 9490 11022 9428 11269 9366 11269 9366 11515 9243 11515 9243 11638 9059 11884 8997 12254 8751 12439 8627 12931 8566 12931 8504 13054 8504 13239 8443 13301 8381 13732 8196 13978 8196 14101 8073 14163 8073 14471 7950 14717 7889 14717 7765 15086 7642 15148 7581 15271 7396 15394 7211 15764 7150 15764 7026 15887 6965 16010 6965 16318 6780 16626 6719 16995 6657 16995 6657 17180 6595 17303 6411 17426 6411 17919 6349 17919 6288 18288 5980 18843 5980 18966 5795 18966 5733 19212 5672 19212 5672 19274 5549 19397 5487 19397 5487 19458 5302 19643 5179 19643 5118 19766 4810 19766 4810 19828 4440 19828 4194 19889 4071 20012 3578 20012 3517 20136 3024 20197 3024 20259 2901 20259 2839 20320 2593 20320 2470 20443 2100 20505 1977 20751 1854 20813 1792 20936 1669 20998 1608 21121 1423 21121 1423 21244 1361 21244 1300 21367 1177 21429 1177 21490 1115 21490 1054 21613 992 21613 992 22106 869 22229 807 22599 746 22660 746 23276 807 23276 807 23707 1054 23892 1115 24508 1300 24754 1300 25000 1485 25062 1485 25123 1669 25123 1731 25246 1792 25246 1792 25308 1916 25308 1916 25370 2039 25431 2039 25554 2223 25554 2223 25616 2593 25678 2593 25739 3270 25739 3517 25862 4810 25862 4933 25924 4933 25985 5118 26047 5179 26170 5302 26232 5364 26355 5425 26355 5487 26540 5549 26540 5549 26786 5672 26909 5672 28141 5733 28264 5733 28633 4748 29865 4748 29926 4687 29926 4687 29988 4563 29988 4194 30542 4071 30788 4071 30912 3948 30912 3948 30973 3886 30973 3886 31219 3824 31219 3824 31404 3640 31712 3640 32759 3763 32820 3763 32944 3824 33067 3948 33128 3948 33251 4071 33251 4132 33313 4132 33559 4256 33621 4256 33867 4502 33867 4502 33990 4748 34052 4748 34175 4933 34298 4933 34421 4994 34545 5056 34545 5056 34668 5118 34668 5179 34914 5302 35037 5302 35160 5425 35160 5487 35407 5549 35407 5672 35530 5980 36146 6103 36207 6164 36700 6288 36761 6288 36885 6534 36946 6657 37069 6719 37069 6719 37131 6780 37131 6780 37254 6842 37254 6903 37377 7026 37439 7026 37500 7150 37562 7150 39224 7026 39286 7026 40025 7150 40025 7150 40087 7334 40087 7334 40148 7519 40148 7519 40210 7889 40210 7950 40333 8012 40333 8012 40394 8566 40394 8566 40456 9428 40456 9490 40579 9982 40641 10044 40764 10228 40764 10228 40825 10290 40825 10352 40949 10475 40949 10598 41072 10844 41072 10967 41195 11645 41380 12199 41380 12322 41564 12753 41564 12753 41626 13061 41626 13123 41687 13738 41749 13800 41811 14662 41811 15401 41749 15647 41626 15894 41626 15894 41564 16017 41441 16140 41380 16448 41380 16448 41318 16571 41195 16817 41133 16817 41072 16879 41072 16879 41010 17002 40949 17002 40825 17187 40764 17433 40518 17864 40394 17987 40210 18295 40025 18849 39532 18972 39348 19096 39348 19157 39163 19342 38917 19342 38793 19465 38732 19527 38609 19588 37500 19650 37500 19650 37377 19711 37316 19711 36269 19527 35776 19342 35715 19219 34852 19096 34791 19096 34483 19034 34483 19034 33929 18911 33559 18911 33313 18849 33313 18849 33128 18726 33005 18603 32574 18418 32205 18295 32143 18295 32020 18110 31712 17926 30973 17864 30912 17741 30481 17741 29988 17679 29988 17679 29926 17926 29926 17926 29865 18049 29865 18110 29742 19219 29680 19650 29557 19711 29495 19711 29372 19835 29311 19958 28941 20081 28880 20142 28756 20204 28756 20266 28510 20450 28387 20450 28325 20697 28264 20820 28141 21312 28017 21559 28017 21620 27894 21805 27894 21928 27833 22359 27833 22544 27894 22790 27894 22790 28017 23221 28017 23283 27894 23406 27894 23468 27771 23652 27771 23652 27710 23899 27648 24022 27463 24083 27094 24268 26909 24268 26786 24453 26786 24576 26601 24822 26478 25500 26478 25623 26540 25807 26540 26054 26847 26300 26971 26423 27155 26977 27586 27593 27648 27655 27710 28702 27710 28886 27648 29379 27648 29441 27586 29810 27586 29810 27525 29995 27525 29995 27463 30179 27402 30426 27155 30795 26971 30980 26601 31165 26601 31165 26540 31226 26540 31226 26478 31288 26478 31349 26355 31349 26047 31411 26047 31411 25554 31349 25431 31349 25185 31288 25185 31165 25000 31165 24815 31042 24754 30980 24631 30918 24631 30734 24446 30734 24384 30672 24384 30672 24323 30549 24323 30549 24200 30426 24200 30241 24077 30179 23953 29933 23892 29564 23584 29317 23461 29317 23338 29194 23276 29009 22907 28702 22783 28578 22783 28517 22660 28332 22537 28209 22291 28086 22229 28086 22168 27778 22106 27470 21860 27224 21490 26977 21306 26485 20998 25992 20813 25746 20628 25623 20443 25007 20382 24822 20320 24391 20320 24206 20197 24083 20197 23591 20012 23283 19766 22790 19581 22605 19458 22359 19458 22236 19274 21436 18843 21312 18843 20943 18596 20697 18535 20266 18227 20142 18042 19650 17796 19527 17796 19219 17673 18911 17303 18418 17057 18234 16810 18110 16749 17864 16503 17679 16441 17495 16195 17310 16072 17310 16010 17064 15702 17002 15517 16694 15271 16571 14963 16263 14655 16201 14655 16140 14347 15586 13239 15586 12870 15647 12808 15647 12685 15832 12623 15955 12377 16078 12377 16140 12254 16448 12192 16694 11884 17187 11576 17310 11576 17310 11515 17371 11515 17433 11392 17618 11392 17618 11269 17679 11269 17741 11145 17864 11145 18295 10838 18418 10838 18541 10653 18665 10591 18665 10530 18911 10530 18911 10468 19280 10468 19342 10406 19650 10406 19711 10468 20266 10468 20389 10591 20512 10591 20573 10653 20820 10653 20881 10776 21066 10899 21436 10961 21805 11145 22051 11145 22298 11269 22421 11453 22667 11453 22852 11576 23037 11576 23344 11823 23529 12069 23591 12069 23591 12131 23775 12131 23899 12254 23899 12377 24022 12439 24083 12685 24391 12808 24576 13054 24699 13362 24822 13424 24822 13485 25007 13670 25130 13916 25253 14594 25438 15086 25684 15517 25807 16072 25869 16133 26054 16749 26239 16934 26423 17365 26731 17734 26731 17796 27039 18042 27039 18288 27101 18411 27224 18411 27224 18473 27716 18904 27778 19089 27901 19212 27963 19520 28147 19520 28147 19581 28209 19581 28455 19828 28455 20074 28702 20136 28886 20320 29009 20320 29009 20382 29748 20382 30118 20320 30118 20197 30303 20074 30303 19705 30364 19705 30364 19458 30241 19397 30241 19274 30118 19274 30056 19212 29995 19027 29687 18904 29502 18535 29441 18535 29194 18288 29009 18227 28886 18042 28394 17857 28209 17611 28209 17549 28147 17549 28147 17365 27963 17303 27963 17180 27901 17118 27901 16687 28394 16503 28394 16441 28763 16441 29009 16318 29687 16318 29748 16195 30179 16195 30179 16133 30426 16133 30549 16072 30610 16010 30610 15887 30857 15825 30918 15702 31226 15456 31226 15394 31349 15333 31349 15209 31411 15086 31473 15086 31596 14840 31596 14655 31657 14655 31657 14594 31780 14594 31780 14347 31842 14286 31842 14163 31965 14101 32027 13916 32150 13855 32211 13732 32519 13547 32519 13485 32643 13424 32643 13362 32827 13362 32889 13485 32889 14532 33012 14655 33012 14778 33074 14840 33074 15209 33197 15702 33320 15948 33381 15948 33443 16133 33751 16195 33997 16441 34551 16749 34613 16934 34859 16995 34921 17118 35044 17180 35167 17365 35167 18042 35229 18165 35106 18596 35106 18781 34982 18966 34921 19581 34675 19828 34613 20074 34490 20136 34305 20505 34244 20505 34244 20628 34059 20690 33997 20998 33812 21367 33812 21490 33689 21552 33628 22044 33505 22229 33505 22783 33443 22845 33443 24015 33628 24138 33628 24508 33874 24815 33936 25185 34059 25246 34059 25370 34244 25431 34244 25554 34613 25739 34613 25862 34736 25862 34859 25924 34859 25985 34982 25985 34982 26170 35106 26170 35106 26293 35598 26540 35845 26847 36091 26847 36214 26909 36399 27155 36460 27155 37014 27648 37199 27648 37507 27833 38615 27833 38739 27710 38985 27648 39293 27648 39354 27586 39601 27525 40278 27402 40771 27402 41202 27217 41633 27217 42064 27094 42310 27094 42372 26909 42495 26909 42556 26663 42680 26601 42741 26416 42926 26232 43049 25985 43049 25862 43172 25862 43357 25678 43542 25246 44096 24754 44157 24569 44342 24384 44465 24077 44712 23769 44773 23338 44896 23153 44896 22660 45019 22476 45081 22044 45204 21983 45204 21490 45327 21306 45327 21059 45635 20443 45758 20320 45758 19766 45943 19581 45943 19150 45758 19027 45635 19027 45574 18904 45389 18843 45327 18658 45204 18658 45081 18535 44896 18473 44896 18411 44835 18411 44712 18227 44527 18165 44465 17857 44342 17796 44281 17611 44219 17611 44219 17549 44157 17549 44096 17426 43973 17426 43911 17303 43480 17118 43172 17118 42926 16995 42618 16995 42495 16934 42433 16810 42249 16810 41448 16379 41325 16195 41140 16133 41140 16072 41017 16072 40894 15948 40648 15887 40524 15702 40463 15702 40401 15517 40155 15456 40155 15333 40032 15333 40032 15271 39601 15086 39539 14963 39170 14655 38923 14594 38862 14471 38739 14347 38677 14347 38677 14286 38554 14286 38308 14101 38246 14101 37938 13732 37938 13608 37753 13547 37753 13485 38000 13424 38000 13362 38184 13362 38184 13301 38431 13239 38431 13116 38615 13054 39478 10468 39416 10468 39416 10222 39231 9668 39170 9606 39170 9298 38985 9052 38862 8990 38800 8744 38739 8744 38677 8621 38554 8559 38554 8498 38308 8498 38308 8436 38184 8436 38184 8374 37938 8190 37938 8128 37815 8128 37815 8005 37569 7943 37569 7882 37446 7882 37446 7759 37138 7697 37076 7574 36891 7451 36830 7328 36768 7328 36522 7081 36460 6712 36337 6527 36337 6219 35845 6096 35845 6035 35598 6035 35598 5973 35106 5973 35044 5850 34859 5850 34736 5727 34059 5727 33997 5665 33505 5603 33012 5419 32704 5419 32643 5296 32088 5234 32027 5111 31904 5049 31657 5049 31473 4926 30918 4926 30734 4803 30549 4803 30549 4741 30303 4741 30118 4495 29995 4434 29748 4434 29564 4310 29194 4249 29194 4187 28948 4126 28702 3879 28578 3879 28455 3756 27963 3510 27963 3448 27716 3387 27593 3264 27224 3202 27224 3079 26546 3079 26485 3017 26300 3017 26239 2956 25869 2894 25869 2833 25500 2833 25315 2648 25130 2586 25007 2463 24022 2463 23960 2401 23775 2401 23591 2278 23037 2155 22975 2032 21928 2032 21682 2217 21620 2217 21559 2401 21497 2463 21374 2463 21374 2525 21189 2648 21189 2771 21004 3017 21004 3079 20758 3202 20573 3202 20573 3264 20389 3264 20327 3387 19958 3448 19711 3633 19650 3756 19342 3879 19219 3879 19157 4002 19096 4002 18972 4126 18357 4126 18295 4064 17802 4064 17802 4002 17433 4002 17310 3818 16448 3818 16386 3879 16140 3879 16078 4002 15894 4002 15770 4126 15401 4187 15339 4249 15339 4372 14847 4741 14539 4741 14539 4865 14416 4865 14169 5049 13800 5111 13800 5234 13677 5296 13615 5419 13554 5419 13554 5480 13307 5727 13184 5727 13061 5973 12938 6035 12876 6158 12753 6219 12753 6281 12568 6342 12322 6589 12261 6589 12199 6712 11829 6897 11829 7081 11706 7143 11706 7204 11583 7204 10228 8682 
1	tumor	4071 39963 4563 40087 5918 40702 6164 40764 6534 40764 6595 40887 7273 41133 7704 41380 7950 41380 8073 41503 8258 41503 8320 41564 8751 41564 9059 41687 9797 41687 9859 41749 10290 41749 10352 41811 10721 41811 10721 41872 11214 41872 11337 41934 12199 41934 12199 41995 12692 41995 12815 42119 13061 42119 13184 42180 13369 42180 13369 42242 13677 42242 14416 42426 17802 42426 18480 42180 19403 41626 19958 41133 20019 41133 20266 40764 20389 40456 20758 39963 21066 38670 21251 38486 21374 38116 21805 37316 21867 37069 21990 36885 22421 35838 23098 34976 23529 34298 23775 34175 23960 33744 25007 32759 25130 32513 25500 32266 25807 31958 26854 31466 28394 31096 28886 30912 29256 30912 29995 30788 30610 30788 31165 30727 33135 30727 33320 30665 34736 30665 35413 30604 36768 30604 37076 30542 38184 30542 38554 30296 39354 30234 39478 30111 39662 30049 40586 29865 41202 29557 42187 29311 42556 29064 42926 28941 43049 28756 43418 28572 43603 28325 43788 27956 44281 27648 44281 27525 44465 27402 44835 26971 44958 26540 45266 25985 45451 25801 45635 25246 45820 25123 45820 25000 46005 24877 46005 24692 46189 24446 46189 24261 46313 23953 46436 23769 46559 23399 46805 23030 47052 22414 47113 21983 47236 21613 47236 20567 47421 19951 47421 19458 47359 18843 47236 18288 46928 17549 45943 15641 45820 15086 45389 14101 45204 13855 45019 13424 44835 13177 44835 12931 44588 12254 44281 11638 43665 9975 43172 8990 42987 8067 42803 7451 42556 7204 42433 6835 42433 6650 42310 6650 42249 6527 41879 6527 41879 6466 41140 6466 40340 5911 39909 5911 39478 5788 38800 5788 38184 5603 37569 5542 36768 5296 36029 5234 35660 5172 35537 5049 34859 4988 34613 4803 33936 4618 33874 4557 33751 4557 33689 4434 33505 4434 33258 4310 33135 4310 33135 4249 33074 4249 32950 4126 32766 4126 32519 3941 32396 3941 32273 3818 31411 3448 30734 3017 30118 2709 29995 2709 29933 2525 29687 2463 29625 2340 29441 2217 29256 1970 28763 1909 28702 1847 28147 1663 27224 1478 26977 1355 26300 1232 25931 1108 24638 985 23283 924 22667 862 22174 739 21682 739 21497 677 20327 677 20081 739 19773 924 18849 1108 18418 1108 18110 1232 17371 1355 17064 1478 16017 1724 14908 2155 13369 2525 12692 3017 12076 3387 11029 3818 10475 4126 10105 4680 9490 4988 8874 5480 8566 5665 7827 5911 7396 6158 7273 6404 6780 6773 6472 7081 6103 7266 6041 7512 5857 7759 5179 8498 4379 9914 4256 10345 3455 11638 3024 12623 2901 12808 2162 14655 1977 14902 1485 15948 1361 16072 1361 16441 1177 16564 992 17303 869 17611 869 17734 746 17919 622 18411 499 19581 253 20567 253 21306 130 21429 130 22044 7 22229 7 22660 0 23030 0 25370 68 25739 315 25985 376 26293 499 26355 499 26416 684 26601 746 26786 992 27094 992 27648 1238 28633 1300 29495 1546 30481 1669 31774 1854 32882 1854 33313 2100 34114 2347 36084 2470 36330 2531 36638 2901 37008 3086 37377 3455 37685 3640 37931 3701 37931 3824 38239 3948 38301 3948 38547 4009 38670 4132 38732 4132 38855 4256 39101 4440 40025 4440 40271 4625 40394 4625 40702 4687 40702 4071 39963 
#EOF
