# Supplementary material for: Data-Driven Discovery of Immune Contexture Biomarkers
Source: Front Oncol. 2018 Dec 18;8:627. doi: 10.3389/fonc.2018.00627 (PMC6305402; doi:10.3389/fonc.2018.00627)
Supplement: Data Sheet 3.zip — The MSI/MSS dataset used for the identification and assessment of discriminatory features (sections 3.2, 3.3, and 3.4) is provided as a collection of text files describing regions, markers, and metadata (part 1/3). [file Data_Sheet_3.zip › MSIMSSDataset/16-006384_11959_MSS-MSI_1810 [5 channels]_ROI.txt]

barcode_target	16-006384_11959_MSS-MSI_1810 [5 channels]
barcode_origin	0
workflow_target	0
workflow_target_version	0
workflow_origin	0
workflow_origin_version	0
iH	0
iW	0
user	tbd

0	tissue	3512 2229 8293 1661 11373 2958 11454 2958 11535 3080 11900 3120 11900 3161 12224 3242 12264 3282 12670 3282 12791 3363 12913 3363 12994 3444 13196 3444 13196 3485 13440 3485 13480 3525 13966 3525 14007 3566 15506 3566 15587 3606 15749 3606 15952 3687 16033 3687 16114 3769 16317 3769 16357 3850 16519 3890 16519 3931 16681 3931 16843 4012 17087 4012 17208 4052 17249 4133 17492 4133 17532 4174 17694 4174 17694 4255 17856 4336 17938 4336 18100 4417 18181 4498 18302 4498 18545 4660 18788 4701 19113 4903 19275 4903 19477 4984 19599 4984 19680 5106 20004 5187 20166 5308 20166 5349 20409 5389 20490 5511 20815 5633 20896 5673 20896 5714 21017 5714 21017 5754 21220 5876 21666 5916 21666 5957 21787 5997 22476 5997 22516 5957 22719 5916 23530 5916 23611 5957 23813 5957 23854 5997 24097 6038 24259 6119 24462 6159 24502 6200 24745 6200 24786 6281 24867 6321 24948 6362 25150 6362 25231 6443 25394 6443 25637 6524 26123 6565 26204 6686 26407 6686 26569 6727 26609 6767 27095 6808 27177 6848 27420 6848 27501 6767 27663 6767 27744 6727 28027 6686 28230 6524 28635 6483 29284 6321 29608 6321 29608 6281 29770 6281 29770 6200 31310 6200 31391 6159 31918 6119 32039 6078 32363 6078 32890 5876 33012 5876 33133 5795 33984 5795 34146 5876 35200 5876 35321 5916 35605 5916 35929 6038 36010 6119 36132 6362 36213 6402 36213 6565 36294 6808 36375 6929 36375 7091 36497 7091 36537 7375 36578 7415 36699 7740 36699 7983 36780 8104 36780 8347 36902 8469 36902 8631 36983 8874 36983 9117 37064 9239 37064 11265 37023 11346 37023 11670 36942 11751 36942 12035 36821 12238 36821 12440 36740 12521 36699 12764 36578 12845 36415 13170 36294 13251 36213 13372 36172 13372 36172 13413 36091 13494 36010 13494 35970 13656 35889 13737 35889 13899 35808 14223 35808 14385 35767 14466 35686 15115 35565 15277 35565 15520 35402 16168 35200 16492 35200 16573 35078 16695 35038 16695 34957 17019 34876 17100 34876 17141 34795 17141 34795 17262 34714 17546 34633 17708 34592 18113 34511 18275 34470 18478 34470 18762 34389 18883 34389 18964 34349 19005 34349 19086 34268 19248 34268 19815 34187 20058 34146 20585 34065 20788 34065 21720 33944 21801 33903 21963 33903 22165 33863 22246 33863 22611 33822 22814 33741 22976 33741 23462 33579 23584 33295 24029 33295 24151 33174 24273 33133 24435 33093 24435 33052 24556 32971 24597 32971 24718 32890 24759 32647 25083 32525 25326 32444 25367 32444 25407 32363 25407 32242 25650 32201 25650 32161 25772 32120 25772 32120 25893 31837 26015 31837 26055 31674 26055 31634 26137 31350 26218 30540 26258 30499 26299 30013 26380 29932 26420 28959 26461 28919 26542 28595 26542 28271 26623 27865 26623 27784 26582 27339 26542 27095 26461 26933 26461 26933 26420 26812 26420 26812 26380 26650 26299 26609 26218 26285 26177 26204 26055 26082 26055 26082 26015 25880 25974 25475 25974 25231 25893 25069 25893 24948 25772 24867 25772 24745 25610 24624 25610 24583 25529 24259 25367 24218 25205 24137 25164 24137 25083 24056 25042 23935 25042 23935 25002 23854 25002 23854 24961 23732 24799 23570 24678 23530 24597 23448 24556 23367 24273 23286 24191 23286 24151 23165 24110 23124 24029 22841 23827 22800 23746 22476 23462 22476 23422 22395 23422 22233 23341 22111 23097 22071 23097 22071 23057 21828 22814 21625 22733 21544 22652 21422 22652 21382 22571 21260 22571 21139 22490 20977 22490 20855 22368 20531 22327 20490 22246 20369 22246 20369 22206 20166 22206 20166 22165 20085 22125 19964 22125 19923 22084 19315 22084 19194 21963 18870 21841 17978 21841 17897 21801 17775 21801 17735 21760 17249 21720 17127 21679 17127 21598 16965 21598 16884 21558 16843 21477 16641 21355 16317 21274 16236 21193 16155 21193 15952 21071 15749 21071 15587 20950 15425 20950 15263 20869 15060 20869 14898 20788 14817 20788 14777 20747 14412 20747 14331 20707 13845 20666 13723 20585 13602 20585 13480 20504 13318 20504 13278 20463 12994 20463 12670 20301 12062 20220 11819 20099 11576 20058 10887 19775 10846 19734 10684 19694 10563 19531 10441 19491 10360 19410 10076 19410 9671 19248 9590 19167 9347 19167 8982 19045 8780 19045 8658 18964 7888 19005 7888 19045 7807 19045 7807 19086 7645 19126 7361 19329 7240 19369 6794 19369 6551 19450 6146 19450 6105 19410 5619 19410 5376 19531 5133 19531 4889 19653 4687 19653 4403 19896 4282 19896 4079 20058 3674 20139 3512 20261 3431 20261 3269 20382 3107 20382 3025 20504 2863 20585 2377 20585 2377 20545 2337 20545 2256 20463 2134 20261 2093 20261 2093 20180 1972 20139 1972 19977 1850 19815 1648 19369 1526 19329 1486 19126 1364 18843 1243 18113 1243 17505 1405 16898 1486 16735 1729 16492 1729 16290 1850 15925 1850 15115 1769 14993 1769 14912 1688 14912 1688 14709 1648 14669 1648 14183 1688 14102 1729 13777 1729 13332 1769 13210 1769 12562 1810 12481 1810 11346 1769 11225 1810 10576 1891 10252 1972 10090 1972 9928 2053 9766 2093 9766 2093 9644 2134 9644 2215 9563 2296 9361 2296 9198 2377 9198 2377 8996 2458 8996 2458 8915 2620 8631 2620 8469 2661 8469 2701 8388 2701 8226 2742 8145 3025 7942 3066 7942 3147 7740 3188 7740 3269 7659 3309 7537 3309 7213 3147 7132 3066 6281 2863 5876 2863 5795 2701 5754 2701 5633 2580 5470 2580 5268 2458 5227 2458 5106 2377 4984 2377 4660 2458 4579 2499 4295 2580 4255 2620 3769 3512 2229 
1	tumor	14898 2229 15709 2310 16762 2512 17370 2674 17856 2715 19194 2958 19396 3039 19720 3080 20936 3363 21787 3525 22071 3525 22476 3606 22638 3606 22800 3687 22962 3687 23043 3728 24340 3850 24745 3850 25839 4012 26933 4012 27055 4052 27663 4052 28109 4093 28149 4133 28554 4133 28878 4093 30580 4093 31431 4255 31634 4255 32080 4336 34957 4336 34957 4376 35281 4376 35362 4417 35402 4498 35605 4660 35808 4701 35848 4782 36010 4944 36172 4984 36172 5106 36253 5106 36334 5146 36334 5187 36497 5227 36497 5268 36659 5349 36780 5592 37064 5795 37185 5957 37347 6078 37550 6402 37631 6686 37631 6889 37712 7132 37753 7902 37874 8388 37915 8712 37915 9563 37955 9644 37955 9928 37874 10171 37793 10900 37753 10941 37753 11184 37631 11427 37510 12157 37347 15074 37185 15398 37104 15925 36821 16411 36578 17667 36415 17951 36375 18275 36213 18762 36091 19410 35970 19775 35848 19937 35727 20585 35565 20909 35565 21274 35321 22084 35119 22490 34876 23178 34714 23462 34592 23867 34308 24191 34187 24556 34106 24678 33944 24799 33863 24961 33701 25083 33579 25245 33376 25650 33376 25731 33255 25893 33133 25934 33133 26015 33012 26055 32971 26177 32728 26258 32728 26299 32525 26420 32444 26582 32323 26582 32161 26663 31674 26744 30621 26744 30459 26785 29891 26785 29729 26744 27501 26744 27420 26785 27177 26785 27055 26825 26447 26825 25231 26582 25029 26461 24380 26218 24056 26055 23124 25772 22800 25610 22192 25448 21625 25164 21098 24961 20855 24799 20531 24678 20288 24354 19964 24110 19761 23867 19639 23827 19072 23381 18951 23381 18829 23219 18505 23138 18302 23016 18100 22814 17897 22814 17451 22652 16843 22571 14696 22003 14088 21882 13237 21598 13075 21598 12791 21517 12346 21477 10279 21071 8253 21071 7848 21112 7037 21112 6632 21193 5943 21193 5173 21355 4646 21355 4363 21395 4160 21477 3755 21477 3309 21558 2580 21598 2296 21679 1364 21679 1324 21598 1040 21517 1040 21436 959 21314 959 20950 878 20707 878 19856 837 19369 756 19248 756 16047 675 15803 675 13818 716 13737 716 12643 675 12521 675 12157 635 12035 554 10941 554 8915 675 8469 675 7253 756 6686 837 6443 999 4660 999 3769 1080 3242 1283 2796 1283 2674 1324 2674 1445 2391 1648 2229 1729 2067 1769 2067 1931 1742 2296 1418 2620 1418 2782 1297 3107 1297 3188 1256 3593 1256 3714 1297 4930 1297 5173 1337 6024 1337 6186 1418 6551 1459 7929 1459 8010 1418 8212 1418 8212 1337 8455 1337 8617 1297 8658 1256 9347 1256 9509 1337 10076 1337 10441 1499 10644 1499 10684 1540 11049 1661 11373 1742 11495 1742 11616 1823 11778 1864 15628 2350 14898 2229 
#EOF
