# Supplementary material for: Data-Driven Discovery of Immune Contexture Biomarkers
Source: Front Oncol. 2018 Dec 18;8:627. doi: 10.3389/fonc.2018.00627 (PMC6305402; doi:10.3389/fonc.2018.00627)
Supplement: Data Sheet 3.zip — The MSI/MSS dataset used for the identification and assessment of discriminatory features (sections 3.2, 3.3, and 3.4) is provided as a collection of text files describing regions, markers, and metadata (part 1/3). [file Data_Sheet_3.zip › MSIMSSDataset/16-006385_11960_MSS-MSI_1810 [5 channels]_ROI.txt]

barcode_target	16-006385_11960_MSS-MSI_1810 [5 channels]
barcode_origin	0
workflow_target	0
workflow_target_version	0
workflow_origin	0
workflow_origin_version	0
iH	0
iW	0
user	tbd

0	tissue	29965 1469 30032 1469 30099 1335 30232 1335 30232 1202 30299 1135 30500 1135 30833 1002 30900 801 31301 801 31301 734 31768 734 31768 601 31835 534 31968 534 31968 467 32169 467 32235 401 34172 401 34706 534 35307 534 35374 601 35574 601 35707 668 35707 734 35841 734 35841 801 35975 801 36108 1002 36175 1002 36308 1335 36375 1335 36375 1402 36509 1469 36509 1536 36776 1803 36842 2003 36976 2070 36976 2203 37176 2470 37176 2604 37310 2671 37310 2804 37377 2804 37510 3138 37644 3205 37777 3472 38378 4006 38378 4140 38445 4206 38712 4340 38779 4473 38912 4540 38912 4607 39046 4607 39046 4674 39179 4741 39380 5008 39446 5008 39446 5074 39580 5141 39580 5208 39647 5208 39647 5275 40047 5475 40047 5742 40181 5809 40181 6343 40448 6677 40515 7011 40715 7211 40915 7812 41116 8079 41316 8079 41383 8146 41383 8346 41516 8346 41516 8413 41984 8413 42384 8613 43453 8613 43653 8747 43853 8747 43853 8880 44254 8880 44387 9014 44921 9214 44921 9348 44988 9348 44988 9414 45122 9481 45189 9681 45322 9748 45322 9882 45456 10015 45456 10082 45656 10216 45723 10416 45990 10750 46123 11284 46257 11351 46257 11417 46324 11417 46390 11551 46457 11551 46457 11818 46657 11951 46791 12152 46858 12152 46858 12219 47058 12419 47058 12552 47525 12819 47592 13087 47659 13153 47793 13153 47859 13287 48126 13354 48126 13420 48260 13487 48393 13687 48660 13754 48861 13955 49128 14088 49729 14555 49796 14689 50129 14823 50129 15090 50330 15156 50330 15290 50396 15290 50396 15691 50463 15757 50463 16492 50530 16692 50530 17560 50664 17694 50664 19296 50530 19430 50463 20030 50330 20231 50330 20498 50129 20698 50129 20765 49862 20832 49862 21099 49796 21099 49796 21165 49729 21165 49662 21299 49595 21299 49462 21433 49462 21566 49328 21766 49061 21833 48861 22367 48393 22701 48260 22901 48193 22901 47859 23169 47525 23836 47459 23836 47459 23903 47392 23903 47192 24103 47125 24103 47125 24170 47058 24170 46925 24437 46724 24571 46390 24637 44921 24637 44921 24571 44387 24571 43987 24370 43720 24370 43586 24237 43052 24170 42251 24170 41850 24037 41850 23970 41516 23970 41516 23903 41316 23903 41316 23836 41049 23569 40849 23436 40715 23436 40648 23302 40515 23302 40448 23169 40381 23169 40248 22901 40047 22768 39981 22568 39847 22501 39647 21967 39513 21900 39313 21366 38779 20832 38378 20164 38378 19964 38245 19897 38245 19763 38111 19496 37978 19496 37978 19430 37710 19363 37510 19229 37176 19162 37043 19096 37043 19029 36709 19029 36642 19096 36308 19096 36108 19162 35975 19296 35707 19296 35574 19363 35507 19496 35440 19496 35440 19563 35173 19563 35040 19763 34906 19763 34839 19897 34706 19964 34439 19964 34105 20231 34105 20364 33971 20565 33971 20898 34038 21032 34038 21232 34105 21232 34105 21433 33971 21700 33971 21833 33704 22033 33571 22033 33571 22568 33437 23102 33170 23235 33037 23502 33037 23703 32970 23703 32970 23769 32903 23769 32770 23903 32770 23970 32636 24037 32636 24170 32436 24170 32302 24437 31835 24704 31301 26106 31100 26106 31034 26240 30967 26507 30900 26574 30900 26841 30700 27241 30700 27375 30433 27842 30299 27909 30299 27976 30099 28043 29965 28376 29832 28376 29765 28510 29632 28644 29565 28644 29298 29111 29298 29244 29097 29311 29097 29378 28897 29512 28630 30046 28430 30112 28163 30379 28029 30647 27762 30713 27495 30914 27428 31114 26961 31448 26627 31915 26627 31982 26493 32049 26427 32182 26360 32182 26360 32383 26093 32716 25826 32917 25826 33050 25492 33518 25492 33718 25358 33851 25292 34452 25158 34519 25025 35053 25025 35387 24757 36055 24424 36255 24357 36522 24290 36656 24223 36656 24223 36856 24023 37257 23756 37390 23355 37791 23155 37791 23021 37858 23021 37924 22754 37991 22754 38058 22087 38191 22020 38392 21553 38458 21419 38525 21352 38659 20952 38792 20952 38859 20618 38859 20417 39059 20150 39059 19750 39193 19550 39193 19483 39260 18682 39326 18615 39460 18348 39460 18147 39593 17079 39593 17012 39727 16812 39727 16678 39861 16278 39861 16211 39994 15810 40128 15744 40194 15744 40461 15677 40528 15610 40929 15543 40929 15410 41129 15343 41730 15143 41797 15143 41864 14942 41997 14942 42064 14809 42064 14742 42197 14609 42264 14609 42465 14475 42598 14408 42598 14208 42798 14141 42798 14141 42865 14008 42865 14008 43065 13941 43065 13674 43333 13607 43333 13607 43399 13407 43600 13340 43800 13140 43933 13006 44200 12606 44601 12472 44601 12472 44668 12339 44668 12339 44735 12071 44735 11337 44935 9534 44935 9334 45068 7932 45068 7932 44935 6997 44935 6396 44735 5929 44735 5728 44668 3725 44668 2791 44468 2791 44267 2724 44267 2724 44200 2390 43867 2323 43733 2323 41597 2257 41396 2257 40595 2190 40528 2257 39527 2190 39460 2190 39260 2123 39193 2123 38659 1989 38659 1389 38191 988 38125 988 38058 854 37991 788 37791 788 37457 721 37390 654 36923 654 35387 587 35120 587 34786 454 34653 320 34052 320 31782 120 30914 120 30179 187 29712 320 29378 320 28710 454 28644 454 28577 721 28577 721 28644 1055 28644 1055 28710 1455 28911 1589 28911 1722 29111 1923 29111 1923 29311 2123 29445 2257 29445 2390 29712 2857 29779 2857 29845 3525 29845 3926 29512 3992 29378 4660 29044 4727 28911 4794 28911 5128 28577 5395 28443 5461 28176 5528 28176 5595 28043 5595 27842 5662 27776 5662 27442 5395 27108 5328 26908 5128 26774 4727 26173 4393 25906 4260 25706 3458 25105 3325 24771 3125 24771 1989 24170 1322 23970 788 23703 721 23502 454 23436 387 23302 387 23035 320 23035 320 22033 253 21833 253 20898 320 20832 320 20698 454 20565 454 20498 721 20364 721 20164 788 20030 988 19964 1255 19763 1455 19763 1522 19563 1656 19563 1722 19430 1989 19296 2056 19096 2123 19096 2323 18762 2657 18695 2857 18562 3125 18228 3458 17961 3525 17961 3525 17894 3926 17694 3926 17560 4126 17493 4126 17426 4260 17360 4460 17360 4460 17293 4593 17293 4794 17159 5128 17159 5328 17093 5595 16759 6129 16692 6329 16558 6463 16358 6797 16358 7064 16158 7064 16091 7264 16091 7531 15757 8199 15757 8332 15557 8800 15357 9067 15156 9067 15090 9334 15023 9534 14889 9801 14555 10068 14422 10202 14422 10269 14222 10669 14021 10736 13888 10803 13888 10936 13754 11070 13487 11537 13220 11604 12886 11938 12686 12005 12552 12138 12486 12138 12352 12272 12219 12405 12219 12472 12085 12739 11951 13140 11551 13474 11417 13741 10883 13941 10750 14141 10483 14208 10483 14275 10216 14342 10216 14408 10082 14742 10015 14809 9882 15076 9815 15143 9748 15276 9748 15810 9348 16278 9348 16612 9214 16879 9014 18949 9014 19082 8880 19550 8813 19817 8613 20017 8613 20150 8480 20484 8480 20685 8346 20818 8346 20952 8212 21352 8212 21419 8079 21820 8079 22153 7945 22153 7879 22287 7812 22487 7545 22487 7478 22688 7478 22821 7344 23289 7344 23355 7144 23489 7077 23622 6877 24157 6610 24357 6343 24624 6143 24691 6143 24824 5942 24958 5876 25025 5742 25292 5742 25492 5675 25559 5475 26093 5275 26226 5008 26360 4874 26427 4874 26427 4807 26694 4741 27028 4407 27028 4206 29965 1469 
1	tumor	45566 7430 45767 7564 46034 7630 46101 7697 46167 7964 46434 8098 46434 8164 46568 8298 46768 8365 46902 8632 47035 8765 47436 8899 47703 9233 48104 9500 48571 9967 48905 10167 49105 10368 49239 10368 49573 10702 49573 10835 49639 10835 49773 11035 49973 11102 49973 11303 50107 11303 50240 11570 50307 11970 50574 12304 50574 12705 50841 13506 50841 14040 50975 14174 50975 14908 51041 15309 51108 15442 51242 15509 51242 15976 51309 16043 51309 16377 51375 16577 51375 21518 51242 21785 51242 21919 51108 22052 50975 22319 50908 22787 50641 23120 50441 23254 50307 23521 50173 23588 50107 23788 49906 24055 49506 24389 49372 24589 48771 25057 48237 25257 47570 25457 45967 25724 44832 25724 44698 25791 41227 25791 41026 25925 40225 26058 40025 26192 39424 26325 39223 26592 38956 26592 38623 26793 37688 26926 37488 27060 36352 27460 34416 28262 34216 28595 33748 28796 33481 29063 32213 29931 31946 30064 31612 30331 31211 30999 30877 31333 30343 32001 30343 32134 30076 32602 30009 32935 29609 34070 29409 34338 29208 34872 29075 35072 28541 35539 28407 35806 28006 36274 27873 36674 27539 36941 27272 37342 26938 37676 26137 38143 26003 38344 24935 38878 24735 39078 22732 39946 22531 40146 21396 40480 21196 40681 20328 41081 20128 41281 20061 41281 19527 41749 19193 42216 18792 42283 18191 42684 17724 42817 17457 43017 17056 43151 16122 43618 15654 43952 15454 43952 15187 44219 14920 44219 14853 44353 14653 44353 14653 44420 14586 44420 14386 44620 13985 44620 13918 44687 13718 44687 13651 44820 13451 44887 13184 44887 13184 44954 12984 44954 12917 45020 12516 45087 12383 45154 12383 45288 12182 45288 12116 45354 11448 45354 11381 45421 10847 45421 10847 45488 10580 45488 10513 45555 9445 45555 9178 45488 8577 45488 8377 45421 5172 45421 4838 45354 2902 45354 2835 45421 2301 45421 2100 45354 1833 45354 1633 45288 1566 45154 1299 45087 1166 44753 1032 44620 898 43418 631 42750 364 41816 231 40080 0 38878 0 38410 0 38010 0 37676 0 37609 0 37476 0 37409 0 37275 0 37008 0 36608 0 36140 0 35005 0 33336 0 32468 0 31400 0 29931 0 29597 0 28929 0 28328 0 26860 0 26392 0 24589 0 23655 0 20917 0 20316 0 19582 0 19048 0 17779 0 17646 0 17045 164 16444 965 15642 1967 14774 2634 14040 3436 13439 4103 12638 6240 10568 6774 10167 7375 9900 8577 8966 9645 8298 10113 8298 10380 8031 10847 7897 11648 7497 12650 7230 13317 6963 14185 6829 15387 6362 16389 6161 16789 5961 17257 5894 17524 5694 17724 5694 18058 5560 18525 5494 19260 5293 19393 5093 19660 4893 19994 4826 20395 4559 20662 4292 21597 3758 21997 3624 22331 3424 23066 3290 23266 3090 23399 3090 23600 2957 24601 2756 24735 2623 25002 2556 25069 2422 26538 2155 27539 1554 28073 1488 28541 1221 28808 953 29008 953 29075 820 29275 820 29409 686 29542 686 29876 553 30009 419 30677 353 30811 286 30811 219 31011 219 31078 85 31278 85 31278 19 31412 0 31412 0 31745 0 31879 0 32280 0 32346 0 32547 0 32547 0 33682 0 33949 0 34016 0 35952 0 36753 0 37488 286 37621 620 38222 953 38623 1287 39357 1755 39691 2155 39958 2356 40292 2422 41694 3090 41761 3224 42161 3290 42228 3424 42562 3557 43029 4092 43296 4225 43497 4425 43697 4960 44164 5360 44565 6161 44765 6362 44765 6428 44899 6428 44899 6629 44966 6629 45500 7296 45500 7363 45767 7497 45767 7630 45900 7630 45967 7764 46034 7764 46034 7897 46167 7964 46167 8031 46234 8031 46301 8164 46702 8565 46768 8832 47236 9233 45566 7430 
#EOF
