# Supplementary material for: Data-Driven Discovery of Immune Contexture Biomarkers
Source: Front Oncol. 2018 Dec 18;8:627. doi: 10.3389/fonc.2018.00627 (PMC6305402; doi:10.3389/fonc.2018.00627)
Supplement: Data Sheet 3.zip — The MSI/MSS dataset used for the identification and assessment of discriminatory features (sections 3.2, 3.3, and 3.4) is provided as a collection of text files describing regions, markers, and metadata (part 1/3). [file Data_Sheet_3.zip › MSIMSSDataset/16-006386_11964_MSS-MSI_1810 [5 channels]_ROI.txt]

barcode_target	16-006386_11964_MSS-MSI_1810 [5 channels]
barcode_origin	0
workflow_target	0
workflow_target_version	0
workflow_origin	0
workflow_origin_version	0
iH	0
iW	0
user	tbd

0	tissue	10818 30854 10915 30854 10915 30951 10963 30951 10963 30999 11060 30999 11060 31048 11205 31048 11205 31096 11253 31096 11253 31193 11302 31241 11398 31241 11447 31338 11544 31338 11544 31386 11689 31386 11689 31435 11785 31435 11834 31531 11979 31531 11979 31580 12221 31580 12317 31725 12559 31725 12656 31773 14203 31773 14252 31821 14494 31870 14494 31967 14590 31967 14590 32015 14832 32015 14832 32063 14880 32063 14929 32160 15316 32160 15364 32063 15558 32063 15558 32015 15751 31967 15751 31918 15944 31918 15944 31870 16089 31870 16089 31821 16186 31773 16331 31773 16380 31725 16621 31676 16621 31580 16670 31580 16718 31483 16912 31338 16912 31289 17008 31289 17057 31193 17105 31193 17105 30999 17202 30951 17202 30854 17347 30612 17347 30467 17540 30322 17540 30274 17589 30274 17589 30032 17637 30032 17685 29887 17782 29790 17782 29597 17879 29500 17879 29403 17976 29403 18072 29258 18169 29258 18217 29113 18314 29017 18508 28920 18749 28485 18749 28339 18846 28146 19040 28001 19136 27807 19136 27566 19233 27421 19281 27130 19426 27130 19475 27034 19571 26453 19620 26453 19668 26357 19668 26212 19717 26115 19765 26115 19813 26018 19813 25873 19910 25776 19910 25438 19958 25438 20055 24906 20055 24712 20103 24664 20103 23842 20007 23455 19910 23358 19910 23165 19717 23020 19668 22826 19523 22633 19475 22633 19475 22536 19426 22536 19426 22488 19330 22391 19136 22294 19136 22246 18991 22246 18991 22198 18846 22149 18556 21907 18266 21811 18024 21666 17734 21666 17540 21569 16863 21569 16331 21376 16089 21376 15558 21279 15074 21279 14977 21182 14687 21134 14639 21085 14494 21085 14494 20940 14300 20844 14300 20650 14252 20650 14203 20457 14155 20070 13962 19828 13962 19731 13865 19586 13865 18909 13913 18764 13962 18764 14107 18329 14107 18039 14203 17942 14252 17555 14348 17410 14494 16830 14590 16781 14590 16684 14687 16443 14735 16443 14735 16346 14784 16298 14929 16298 14977 16249 15896 16249 15896 16298 16041 16346 16089 16443 16186 16443 16428 16781 16621 16830 16670 16926 16815 16975 17008 17168 17057 17313 17153 17313 17637 17555 17734 17652 18266 17942 18556 18232 18556 18280 18749 18377 18749 18474 18798 18474 18846 18619 18991 18667 18991 18764 19136 19006 19136 19103 19233 19296 19281 19683 19426 19780 19523 19973 19523 20118 19620 20118 19620 20312 19717 20698 19813 20795 20007 20892 20007 21037 20103 21182 20103 21327 20200 21424 20249 21569 20394 21666 20394 21762 20490 21762 20490 21859 20587 21907 20635 22053 20732 22101 20732 22198 20877 22198 21071 22391 21119 22585 21409 22633 21506 22730 21603 22730 21748 22826 21844 22826 21941 22971 22086 22971 22086 23020 22231 23020 22473 23116 22570 23116 22618 23165 22715 23165 22715 23213 22908 23213 22908 23262 23150 23358 24408 23358 24456 23310 24649 23262 24649 23213 24794 23213 24843 23165 25230 23165 25230 23116 25520 23116 25713 23165 25858 23213 26004 23358 26584 23600 26584 23648 26681 23648 27019 23794 27261 23794 27551 23987 27696 23987 27793 24132 27890 24132 28228 24326 28808 24326 28954 24519 29485 24664 29631 24761 29824 24761 30259 25099 30646 25244 30743 25389 30888 25438 30936 25535 31275 25680 31710 26018 31710 26067 31807 26115 31807 26212 31904 26260 31904 26502 31855 26550 31855 26647 31710 26695 31420 26695 31323 26744 31275 26840 31178 26840 31081 26937 30695 26985 30598 27130 30453 27130 30356 27227 30356 27324 30259 27324 30066 27421 30066 27469 29872 27517 29776 27614 29776 27662 29679 27711 29679 27807 29631 27856 29582 28049 29437 28049 29437 28098 29292 28146 29244 28388 29147 28436 29147 28533 28954 28630 28954 28775 28905 28775 28905 28871 28857 28920 28857 29162 29195 29162 29244 29258 29582 29258 29631 29307 30308 29307 30598 29113 30840 29113 30840 29065 31275 29065 31323 29017 31565 28968 31904 28968 32097 28775 32339 28775 32387 28630 32629 28630 32677 28581 32822 28581 32967 28533 33064 28436 33645 28436 33693 28339 33838 28339 34273 28098 34612 28001 34805 28001 35192 27904 35482 27904 35772 27662 36014 27662 36063 27614 36353 27566 36401 27469 36643 27421 36643 27372 36836 27324 36885 27227 37078 27034 37417 26840 37417 26744 37513 26695 37513 26647 37610 26550 37610 26453 37659 26453 37659 26163 37804 26067 37804 25389 37852 25389 37852 25196 37997 24906 37997 24519 38045 24519 38094 24277 38094 23987 38142 23842 38142 23116 38190 23068 38190 22971 38287 22875 38287 22730 38336 22633 38336 21762 38287 21714 38287 21134 38190 21085 38190 19393 38336 19151 38336 18280 38287 18135 38142 17990 38142 17894 38094 17845 38094 17555 38045 17458 37997 17071 37949 17023 37949 16781 37852 16684 37852 16249 37707 16104 37707 15959 37562 15717 37513 15137 37417 15089 37320 14895 37223 14798 37175 14798 37078 14508 36933 14315 36933 14121 36691 13928 36691 13831 36595 13783 36498 13589 36256 13299 36159 13057 36063 13009 35918 12719 35724 12574 35724 12429 35627 12235 35434 12042 35386 11897 35386 11655 35289 11558 35240 11171 35240 10494 34902 9285 34805 9140 34805 8947 34708 8560 34708 8173 34612 7834 34612 7544 34515 7496 34515 7302 34322 7012 34322 6771 34177 6625 34128 6287 34031 6190 33935 5900 33790 5803 33790 5610 33741 5368 33645 5223 33645 5078 33548 5078 33451 4836 33306 4788 33306 4739 33209 4691 33113 4498 32967 4401 32629 4014 32387 3917 32194 3675 31904 3530 31807 3530 31758 3434 31565 3385 31130 3385 30936 3337 30356 3337 30066 3240 29872 3240 29631 3143 29582 3047 29292 3047 29292 2998 29195 2998 29195 2950 28905 2950 28905 2902 28808 2853 28760 2757 28422 2708 28325 2563 28131 2563 27648 2418 27454 2418 27454 2370 27261 2370 26874 2273 26584 2273 26487 2176 26390 2176 26245 2031 26052 2031 26052 1983 25858 1934 25810 1886 25230 1886 25085 1789 24940 1789 24940 1741 24843 1741 24843 1693 24746 1693 24649 1596 24504 1548 24263 1548 24069 1499 24021 1451 23779 1451 23682 1354 23489 1306 22908 967 22570 967 22376 870 22328 774 22038 774 21941 725 21893 629 21603 580 21119 580 20732 435 19040 484 18943 580 18217 580 18169 629 18024 629 17734 725 17685 822 17540 919 17347 967 17347 1016 17299 1016 17250 1112 17202 1112 17008 1257 16863 1257 16670 1402 16573 1402 16573 1499 16380 1499 16283 1596 16138 1596 16138 1741 15896 1741 15606 1838 15461 1838 15412 1934 15219 2080 14832 2080 14735 2176 14494 2225 14397 2321 14203 2418 13962 2466 13913 2563 13817 2563 13817 2708 13720 2708 13381 2950 13236 3240 12994 3385 12946 3627 12898 3627 12801 3772 12559 3869 12511 3966 12317 4159 12172 4207 11882 4449 11689 4884 11592 4884 11544 4933 11495 5126 11350 5223 11253 5610 10867 5948 10867 6045 10721 6239 10721 6287 10625 6335 10625 6432 10576 6432 10431 6771 10335 6819 10286 6916 10286 7109 10141 7109 9996 7254 9803 7351 9803 7399 9609 7399 9609 7544 9319 7593 9271 7641 9077 7689 8835 7980 8545 8076 8448 8221 8110 8366 7916 8608 7916 8657 7723 8753 7530 8995 7385 9043 7143 9237 6998 9237 6949 9430 6659 9575 6659 9672 6466 9721 6417 9769 6272 9769 6175 9962 6079 9962 5885 10059 5885 10107 5740 10107 5740 10156 5547 10204 5547 10253 5160 10398 5112 10446 5015 10446 4918 10543 4773 10591 4725 10688 4531 10784 4531 10881 4289 10930 4241 11026 4193 11026 4144 11123 4096 11123 4096 11171 3999 11220 3999 11365 3854 11510 3854 11558 3564 11752 3516 11945 3371 12042 3371 12139 3322 12187 3225 12525 3129 12574 2984 12864 2839 12912 2790 13106 2645 13106 2500 13348 2500 13444 2355 13541 2162 13880 2065 13976 1726 14170 1678 14315 1581 14363 1436 14557 1388 14750 1291 14847 1291 14895 1243 14895 1243 14944 1098 15089 1049 15234 952 15330 952 15572 904 15621 807 15959 759 16781 952 17071 952 17216 1146 17265 1243 17362 1291 17362 1291 17458 1339 17458 1339 17652 1533 17797 1581 18184 1823 18522 1920 18522 1920 18667 2065 18716 2065 18812 2258 18909 2258 18957 2355 19006 3612 19441 3612 19489 3854 19683 3951 19683 3951 19731 4144 19876 4144 19973 4193 19973 4241 20070 4289 20070 4338 21134 4434 21182 4434 21230 4531 21279 4531 21327 4628 21376 4725 21521 4918 21569 4966 21666 5063 21714 5112 21859 5160 21859 5160 22004 5257 22101 5257 22198 5450 22294 5644 22681 5644 22826 5740 22875 5789 23116 5885 23165 5934 23262 6079 23358 6127 23552 6417 23939 6417 24035 6611 24326 6756 24326 6853 24471 6853 24664 6949 24809 6998 25003 7143 25196 7191 25196 7191 25389 7336 25389 7336 25438 7433 25438 7578 25535 8062 25535 8352 25631 8400 25680 8497 25680 8594 25728 8594 25776 8690 25776 8787 25873 8932 25873 8932 25970 9029 26067 9029 26163 9126 26212 9174 26357 9271 26453 9319 26840 9416 27034 9512 27130 9512 27421 9561 27469 9561 28098 9609 28146 9609 28823 9657 28823 9657 29017 9754 29017 9754 29597 9803 29645 9803 29790 10818 30854 
1	tumor	904 17990 904 17894 1146 17362 1146 16975 1243 16926 1243 16539 1291 16491 1291 16394 1388 16346 1436 16056 1533 16056 1581 16007 1581 15911 1630 15911 1630 15814 1726 15717 1775 15717 1775 15572 1823 15572 1871 15475 2016 15427 2113 15330 2307 15282 2403 15089 2500 15089 2597 14992 2693 14992 2693 14944 2984 14895 3032 14798 3177 14798 3177 14750 3951 14750 3999 14653 4725 14653 4773 14750 5015 14847 5112 14847 5547 14992 5692 14992 5789 15040 5789 15089 5934 15089 6175 15282 6514 15330 6611 15427 6611 15475 6707 15475 6756 15572 6949 15621 6998 15717 7046 15717 7046 15766 7094 15766 7094 15814 7433 15814 7433 15862 7675 15862 7675 15911 7868 15911 7868 15862 7916 15862 7916 15717 8013 15524 8013 15379 8110 15234 8110 15089 8158 15040 8158 14170 8207 14170 8207 14025 8303 13976 8497 13589 8545 13589 8594 13493 8787 13348 8835 13154 8932 13106 8932 13009 9029 12961 9077 12864 9174 12816 9174 12719 9271 12671 9271 12525 9367 12380 9367 12235 9416 12187 9416 11993 9464 11993 9512 11703 9561 11703 9609 11510 9657 11462 9657 11220 9754 11171 9754 11075 9803 10978 9851 10978 9851 10784 9899 10784 9899 10736 9996 10736 9996 10688 10093 10688 10093 10591 10238 10543 10286 10446 10383 10398 10383 10301 10431 10301 10431 10253 10528 10204 10528 10156 10576 10156 10625 10059 10770 10059 10818 9962 10963 9914 10963 9769 11253 9624 11302 9527 11398 9527 11447 9430 11544 9430 11592 9334 11737 9334 11785 9285 12366 9285 12656 9237 12704 9189 12898 9189 12898 9140 13139 9043 13430 8705 13478 8221 13526 8076 13623 7980 13623 7399 13671 7399 13720 7254 13720 6867 13817 6722 13817 5707 13913 5465 13913 5271 13962 5175 14010 5175 14010 4981 14107 4981 14107 4933 14300 4836 14300 4788 14590 4739 14639 4643 14832 4498 15703 4207 15799 4014 15896 4014 15944 3917 16089 3917 16089 3869 16235 3821 16235 3724 16815 3627 16815 3530 17105 3530 17202 3482 18072 3482 18459 3337 19088 3240 19813 2853 20103 2853 20200 2805 21361 2805 21554 2853 22135 2853 22183 2902 22425 2950 24021 2950 24117 2902 24311 2902 24311 2853 24553 2853 24553 2805 24649 2757 25520 2757 25617 2805 26004 2805 26004 2853 26439 2998 26535 3192 26681 3240 26729 3337 26826 3337 26874 3482 27164 3772 27261 3821 27406 4111 27648 4159 27648 4207 27744 4207 27841 4304 28276 4401 28422 4594 28760 4594 28760 4643 28905 4643 29292 4739 29340 4788 29485 4788 29679 4933 29872 4933 29969 5078 30308 5126 30356 5223 30453 5223 30453 5271 30695 5271 30695 5320 30840 5320 30936 5368 31710 5368 31710 5320 32000 5320 32049 5271 33161 5271 33548 5465 33645 5465 33741 5610 33935 5707 34031 5803 34177 5852 34515 6093 34999 6287 35144 6432 35192 6625 35386 6722 35579 6916 35869 7351 35966 7641 36063 7738 36159 7980 36256 8463 36401 8608 36401 8705 36498 8802 36643 9140 36836 9334 36885 9479 37127 9817 37223 10301 37368 10446 37465 11365 37610 11897 37610 12380 37659 12671 37997 13203 38094 13589 38432 14121 38771 14798 38964 15089 39013 15427 39013 16056 39109 16249 39158 16491 39158 17216 39254 17362 39351 18522 39545 19248 39593 19635 39593 20166 39835 21521 39835 22536 39738 23600 39303 26067 38868 27469 39883 29307 39496 30226 39351 30419 39351 30516 38868 30903 38577 31048 38432 31193 37852 31241 33499 31193 33161 31096 30791 30806 28857 30129 27696 29839 27358 29548 26826 29307 26729 29307 26390 29017 26197 28920 26197 28871 26052 28871 25955 28823 25713 28388 25568 28339 25520 28194 25375 28098 25133 28001 24843 28001 24263 27904 24021 27904 23199 28098 23005 28291 22618 28485 22231 28581 22038 28678 21748 28678 21603 28920 21264 29065 21022 29258 20635 29645 20442 29935 20297 30032 20152 30226 20103 30371 19571 30806 19475 30951 19233 31096 19136 31241 18943 31386 18072 31821 17782 31870 17734 31918 17395 32015 17202 32208 16718 32402 16621 32499 16573 32499 16573 32547 16331 32547 16283 32644 16089 32692 15267 32692 15074 32547 14880 32547 14832 32499 14735 32499 14494 32402 14348 32402 14107 32305 11979 32305 11592 32257 11544 32208 10625 32160 9512 31773 8690 31435 8303 31338 8062 31241 7578 30951 6707 30709 6175 30467 5402 29887 4725 29500 4096 29065 3612 28678 3467 28436 3322 28291 3225 28146 3177 27807 3032 27469 2839 27227 2693 26260 2693 26018 2597 25631 2403 25196 2113 24084 1871 23600 1823 23165 1726 22778 1581 22391 1436 22149 1291 21714 1243 21424 1146 21230 1146 20650 1098 20650 1098 18667 904 17990 
#EOF
