# Supplementary material for: Data-Driven Discovery of Immune Contexture Biomarkers
Source: Front Oncol. 2018 Dec 18;8:627. doi: 10.3389/fonc.2018.00627 (PMC6305402; doi:10.3389/fonc.2018.00627)
Supplement: Data Sheet 3.zip — The MSI/MSS dataset used for the identification and assessment of discriminatory features (sections 3.2, 3.3, and 3.4) is provided as a collection of text files describing regions, markers, and metadata (part 1/3). [file Data_Sheet_3.zip › MSIMSSDataset/16-006387_11967_MSS-MSI_1810 [5 channels]_ROI.txt]

barcode_target	16-006387_11967_MSS-MSI_1810 [5 channels]
barcode_origin	0
workflow_target	0
workflow_target_version	0
workflow_origin	0
workflow_origin_version	0
iH	0
iW	0
user	tbd

0	tissue	20175 13520 20996 13054 23022 12178 23433 11850 23488 11740 23488 11685 23542 11685 23652 11603 23734 11603 23761 11549 23898 11494 23926 11412 24090 11384 24145 11275 24281 11220 24281 11193 24309 11193 24446 11056 24637 11001 24637 10974 24692 10946 24747 10864 24829 10809 25021 10755 25048 10700 25130 10700 25240 10645 25294 10645 25322 10590 25376 10563 25459 10563 25513 10508 25568 10508 25595 10481 25732 10481 25897 10371 25951 10371 26061 10317 26143 10180 26225 10180 26362 10098 26471 9906 26581 9851 26608 9769 26773 9605 26855 9578 26992 9386 27046 9194 27156 9112 27293 8893 27375 8839 27402 8756 27457 8729 27512 8592 27594 8483 27649 8455 27649 8346 27676 8291 27731 8264 27758 8127 27840 8045 27868 7935 28004 7771 28059 7634 28306 7415 28470 7169 28552 7114 28579 7004 28798 6840 28880 6731 29072 6731 29428 6676 29674 6676 29729 6731 29838 6731 29893 6813 30167 6922 30386 6950 30495 7004 30660 7032 30879 7032 30988 7087 31289 7087 31317 7032 31344 7032 31371 6922 31481 6840 31508 6758 31563 6731 31590 6566 31618 6539 31618 6430 31645 6375 31645 6046 31618 5992 31563 5663 31536 5280 31481 5088 31426 5006 31399 4842 31317 4623 31317 4459 31262 4431 31098 4212 31043 4075 31043 3938 30961 3692 30961 3610 30879 3528 30879 3418 30824 3336 30797 3172 30742 3090 30714 2926 30660 2789 30523 2597 30441 2542 30222 2488 30167 2433 30003 2351 29866 2323 29674 2214 29592 2104 29510 2077 29373 1967 29346 1913 29291 1885 29127 1694 29017 1639 28853 1502 28826 1447 28744 1447 28661 1393 28579 1256 28278 1119 28114 982 28032 955 28032 900 27840 790 27813 736 27758 708 27649 708 27512 653 27375 571 27183 407 27019 352 26992 298 26855 298 26745 270 26417 106 26143 24 26006 24 25678 106 25568 161 25486 270 25376 325 25185 544 25075 571 24938 708 24856 708 24802 790 24665 872 24528 900 24528 927 24391 1009 24364 1064 24281 1091 24227 1174 24172 1201 23953 1420 23926 1502 23871 1529 23816 1666 23816 1967 23871 2050 23871 2104 23980 2323 24008 2761 24090 2980 24090 3199 23980 3364 23953 3364 23898 3418 23816 3555 23707 3583 22858 3583 22803 3528 22557 3528 22557 3473 22475 3473 22475 3446 22447 3446 22447 3391 22365 3391 22365 3145 22310 2898 22310 2734 22256 2734 22228 2707 22201 2542 22174 2515 22119 2515 22119 2488 22037 2433 21982 2351 21818 2296 21790 2269 21708 2269 21708 2241 21571 2159 21544 2104 21489 2077 21352 2077 20942 1995 20805 1995 20531 2050 20449 2104 20367 2104 20339 2186 20312 2186 20285 2241 20175 2269 20120 2323 20093 2323 19984 2433 19984 2460 19710 2597 19628 2652 19600 2707 19546 2707 19491 2761 19463 2843 19381 2843 19299 3008 19299 3062 19272 3090 19272 3309 19327 3336 19518 3555 19628 3719 19737 3829 19737 3856 19765 3856 19765 3938 19792 3938 19792 4130 19819 4185 19819 4267 19792 4267 19792 4404 19765 4486 19737 4486 19710 4541 19655 4541 19546 4705 19272 4842 19217 4951 19080 4951 19080 5006 18971 5033 18943 5088 18834 5116 18834 5170 18642 5225 18478 5225 18286 5280 17191 5280 17000 5335 16863 5335 16808 5362 16562 5389 16480 5444 15658 5444 15658 5389 15549 5362 15549 5335 15494 5335 15494 5252 15439 5225 14947 5225 14892 5280 14810 5280 14810 5307 14700 5362 14591 5362 14427 5444 14399 5499 14344 5526 14235 5526 14180 5581 14098 5581 13989 5636 13989 5663 13879 5663 13824 5718 13797 5718 13715 5827 13605 5855 13578 5937 13523 5937 13523 6019 13414 6074 13414 6101 13332 6128 13304 6183 13249 6183 13222 6265 13167 6293 13167 6320 13030 6320 12976 6375 12948 6375 12948 6430 12811 6484 12702 6566 12647 6566 12620 6621 12456 6703 12428 6813 12319 6868 12264 6868 12264 6895 12154 6895 12127 6922 12072 6922 12072 6950 11963 6977 11963 7004 11908 7032 11908 7087 11771 7114 11525 7223 11443 7223 11388 7278 11306 7306 11278 7360 11169 7360 11142 7415 11032 7470 10895 7470 10840 7552 10731 7552 10539 7689 10402 7716 10238 7716 10211 7771 10156 7798 10074 7798 9855 7935 9663 7963 9581 8017 9472 8017 9444 8045 9390 8045 9390 8099 8623 8099 8568 8127 8486 8127 8404 8182 7227 8182 7063 8236 6652 8264 6570 8318 6351 8346 6324 8373 6214 8373 6214 8401 6159 8401 6105 8483 6022 8483 5886 8592 5803 8592 5667 8756 5667 8784 5612 8811 5502 9030 5393 9085 5338 9085 5311 9140 5119 9222 5092 9304 4845 9386 4708 9495 4708 9550 4654 9550 4325 9742 4216 9879 4161 9906 4134 9961 3997 10016 3887 10180 3750 10262 3641 10454 3559 10481 3422 10673 3230 10837 3203 10946 2956 11275 2792 11603 2683 11685 2683 11768 2655 11768 2601 11822 2601 11904 2546 11904 2546 11932 2464 12014 2354 12096 2354 12151 2272 12178 1971 12425 1834 12507 1533 12835 1369 13164 1259 13218 1150 13437 1150 13547 1095 13684 1040 13711 931 13848 903 13848 903 13930 849 13985 630 14149 630 14204 547 14286 547 14313 493 14313 438 14532 383 14587 383 14669 356 14697 356 14916 328 15025 301 15053 274 15381 192 15491 192 16120 274 16175 301 16257 356 16284 383 16421 411 16421 411 16476 493 16558 657 16695 712 16695 766 16750 876 16777 931 16832 985 16832 1177 16969 1314 16996 1725 16996 1916 17051 2245 17051 2327 17106 2464 17133 2491 17160 2902 17160 2929 17215 3011 17215 3039 17243 3148 17243 3230 17270 3422 17270 3449 17297 3559 17325 3586 17352 3641 17352 3668 17379 4051 17407 4188 17516 4489 17626 4572 17626 4599 17653 5119 17653 5119 17681 5393 17681 5393 17708 5530 17708 5530 17763 5639 17763 5667 17817 5803 17817 6488 17954 7282 17927 7309 17900 7391 17900 7583 17790 8979 17790 9116 17763 9225 17708 9390 17681 9526 17598 9992 17489 10019 17434 10129 17379 10183 17379 10183 17352 10266 17297 10348 17270 10457 17270 10539 17160 10594 17160 10704 17106 10840 16996 10950 16996 11005 16941 11059 16941 11142 16859 11525 16859 11799 16832 12346 16668 12373 16613 12428 16613 12510 16558 12620 16531 12702 16531 12811 16449 13058 16449 13633 16257 13852 16257 13879 16230 14618 16120 15111 15874 15248 15737 15439 15682 15494 15627 15631 15600 15686 15491 15877 15381 15959 15244 16206 15080 16315 15080 16343 15025 16562 14916 16616 14834 16699 14779 16753 14669 17082 14532 17164 14423 17191 14423 17356 14259 17383 14259 17383 14231 17547 14149 17684 14122 17711 14094 17794 14094 17821 14067 17876 14067 18013 14012 18752 14012 18916 13930 18971 13875 19025 13875 19053 13848 19217 13848 19299 13793 19354 13793 19874 13574 20175 13520 
1	tumor	23214 2460 23214 2734 23269 2734 23269 2761 23296 2761 23351 2843 23460 2898 23597 3035 23816 3117 23871 3172 24117 3172 24172 3254 24227 3254 24309 3309 24418 3309 24500 3364 24774 3473 24829 3528 24911 3528 24911 3555 24938 3555 24993 3637 25048 3665 25075 3802 25212 3856 25212 3884 25267 3884 25294 3911 25349 3911 25376 3938 25541 3993 25595 4075 25623 4075 25732 4185 25760 4185 25842 4267 26116 4459 26170 4513 26170 4541 26280 4623 26280 4678 26335 4678 26335 4732 26362 4732 26362 4760 26417 4787 26444 4951 26499 4979 26499 5088 26554 5088 26554 5827 26499 5855 26499 5882 26471 5882 26444 5992 26444 6128 26389 6211 26362 6211 26362 6402 26335 6430 26335 6566 26280 6594 26280 6922 26225 6922 26198 7141 26116 7360 26116 7579 26088 7634 26033 7990 26006 8017 26006 8099 25951 8099 25951 8182 25869 8318 25814 8510 25568 8729 25541 8811 25349 8921 25322 9003 25294 9003 25294 9030 25185 9140 25130 9167 25075 9276 24911 9468 24856 9468 24774 9550 24719 9550 24418 9769 24254 9851 24172 9933 24008 9988 23843 10180 23761 10235 23707 10235 23652 10371 23433 10536 23405 10645 23351 10700 23269 10727 23269 10755 23214 10782 23214 10809 23186 10809 23186 10864 23132 10864 23104 11001 23077 11001 23022 11083 22940 11111 22913 11220 22885 11220 22858 11275 22831 11275 22776 11384 22748 11384 22584 11576 22529 11576 22529 11603 22365 11685 22256 11685 22201 11740 21927 11822 21845 11822 21818 11850 21407 11850 21380 11822 20860 11822 20805 11850 20668 11850 20422 11959 20367 12014 20285 12014 20038 12096 19874 12178 19655 12233 19573 12288 19272 12342 18834 12507 18724 12589 18560 12616 18505 12671 18396 12698 18286 12780 18204 12780 18122 12863 17903 12917 17848 12972 17684 13054 17520 13191 17356 13246 17328 13301 17301 13301 17273 13383 17246 13383 17246 13410 17191 13410 17191 13465 17109 13547 17000 13766 16753 13985 16562 14231 16452 14259 16206 14615 16069 14751 15959 14943 15959 15053 15877 15162 15877 15244 15795 15463 15768 15710 15713 15764 15686 15929 15494 16148 15439 16148 15385 16230 15220 16339 15111 16449 14673 16586 14262 16805 13715 16969 13523 17078 13304 17106 13249 17160 12675 17407 12538 17489 11990 17626 11689 17681 11580 17681 11388 17763 11142 17790 10731 17900 10266 17982 10129 18036 9499 18146 9225 18228 8952 18255 8815 18310 8514 18310 8377 18365 6570 18365 5968 18310 5694 18310 5475 18228 5420 18228 5393 18201 5311 18201 5283 18173 5146 18173 5010 18119 4873 18119 4654 18064 4161 18064 3942 17982 3093 17900 2820 17845 2546 17845 2272 17790 2080 17790 2026 17708 1861 17708 1697 17653 1478 17653 1287 17598 1095 17598 1013 17571 958 17544 958 17516 821 17407 766 17407 684 17352 547 17325 383 17243 301 17160 274 17160 274 17133 219 17106 219 17051 192 17051 192 16722 164 16722 164 16613 109 16449 109 16120 82 16065 82 15682 109 15682 137 15627 137 15491 219 15217 219 14067 274 14040 301 13793 356 13711 356 13602 383 13520 465 13301 630 12972 821 12698 985 12370 1177 12123 1369 11740 1725 11275 1834 11083 1971 10946 2272 10481 2354 10289 2409 10235 2655 9851 2902 9413 3066 9167 3394 8756 3477 8592 4188 7744 4298 7552 4489 7415 5119 6731 5584 6375 5831 6265 5940 6183 6105 6101 6433 5800 6625 5773 6871 5636 7391 5471 7501 5389 9198 5088 10211 4787 10539 4760 10868 4678 11251 4486 11662 4431 12182 4267 12373 4267 12702 4157 12894 4157 13687 4075 13961 3993 14372 3911 14700 3911 15439 3802 15604 3802 15823 3665 16042 3637 16042 3610 16178 3555 16261 3473 16699 3281 16835 3199 17000 3172 17027 3145 17137 3117 17273 3035 17301 2980 17356 2980 17465 2871 17602 2843 17711 2734 17848 2652 17985 2515 18095 2460 18286 2296 18451 2241 18806 1940 18916 1885 18971 1748 19162 1639 19190 1557 19463 1393 19600 1365 19710 1283 19765 1283 19847 1228 20120 1201 20312 1228 20449 1283 20641 1283 20750 1338 21024 1338 21106 1365 21243 1365 21434 1420 21626 1420 21982 1529 22091 1529 22310 1721 22502 1831 22529 1885 22612 1913 22612 2050 22639 2050 22639 2077 22748 2077 23296 2542 23214 2460 
#EOF
