# Supplementary material for: Data-Driven Discovery of Immune Contexture Biomarkers
Source: Front Oncol. 2018 Dec 18;8:627. doi: 10.3389/fonc.2018.00627 (PMC6305402; doi:10.3389/fonc.2018.00627)
Supplement: Data Sheet 3.zip — The MSI/MSS dataset used for the identification and assessment of discriminatory features (sections 3.2, 3.3, and 3.4) is provided as a collection of text files describing regions, markers, and metadata (part 1/3). [file Data_Sheet_3.zip › MSIMSSDataset/16-006388_12101_MSS-MSI_1810 [5 channels]_ROI.txt]

barcode_target	16-006388_12101_MSS-MSI_1810 [5 channels]
barcode_origin	0
workflow_target	0
workflow_target_version	0
workflow_origin	0
workflow_origin_version	0
iH	0
iW	0
user	tbd

0	tissue	20027 723 20220 723 20365 820 20461 820 20510 916 20558 916 20558 965 20895 1109 20944 1254 21040 1254 21040 1302 21185 1350 21185 1399 21329 1399 21571 1543 21619 1688 21812 1736 21860 1785 21956 1785 22053 1881 22198 1929 22391 1929 22583 2026 22680 2026 22776 2219 22921 2267 23355 2267 23500 2363 23596 2363 23596 2412 23789 2412 23886 2508 24079 2556 24127 2653 24223 2653 24271 2749 24368 2749 24368 2797 24464 2846 24513 2990 24706 3039 24754 3183 24898 3280 24898 3328 24995 3328 25043 3424 25188 3473 25284 3617 25333 3617 25333 3666 25429 3666 25477 3762 25670 3810 25718 3907 25815 3907 26008 4003 26152 4003 26201 4148 26442 4196 26538 4293 26876 4341 26924 4437 27165 4485 27455 4727 27648 4775 27889 4920 27985 4920 28082 5064 28178 5064 28226 5112 28419 5161 28660 5161 29095 5305 29143 5354 29287 5354 29336 5402 29529 5450 29673 5450 29770 5546 29770 5595 29914 5595 29914 5643 30059 5691 30107 5788 30300 5836 30349 5932 30541 5932 30590 6029 30734 6029 30879 6125 30976 6125 30976 6173 31072 6173 31265 6270 31458 6270 31458 6366 31651 6415 31844 6559 32133 6559 32519 6800 32664 6800 32905 6897 32905 6993 33049 6993 33484 7186 33676 7186 33773 7283 34111 7331 35220 7813 35365 7813 35413 7958 35557 8006 35847 8006 35895 8054 36570 8103 36570 8151 36956 8199 37004 8296 37294 8440 37824 8537 37873 8585 37969 8585 37969 8633 38258 8633 38307 8681 38403 8681 38403 8730 38741 8730 38837 8778 38837 8923 38934 8923 38982 8971 39030 9019 39030 9164 39078 9164 39078 9646 38885 10032 38837 10032 38837 10080 38789 10080 38789 10177 38692 10225 38692 10370 38548 10418 38258 11189 38114 11238 38114 11431 37969 11527 37921 11816 37824 11865 37776 12058 37535 12299 37438 12492 37342 12878 37004 13553 36956 13842 36860 13939 36811 14132 36667 14228 36570 14469 36570 14614 36474 14710 36329 15289 36136 15530 36040 15578 35992 15723 35943 15723 35799 15916 35509 16013 35461 16157 35413 16157 35413 16205 35123 16447 35075 16543 34930 16543 34834 16688 34689 16784 34593 16977 34448 16977 34255 17122 34207 17218 34014 17218 33869 17315 33725 17315 33725 17363 33435 17411 33291 17459 33098 17604 32905 17604 32760 17701 32519 17701 32471 17749 31506 17749 31313 17797 30831 17797 30638 17845 30590 17942 30300 17942 30204 17990 30204 18086 29287 18086 29095 18135 25960 18135 25767 18231 25381 18231 25284 18279 24995 18279 24898 18328 24223 18376 24079 18472 23500 18472 23355 18617 23162 18617 22873 18762 22487 18858 21619 18906 21185 19099 19400 19099 19400 19051 18966 19051 18821 18955 18532 18955 18436 18906 16989 18906 16892 18955 16699 18955 16651 19051 16555 19051 16265 19196 16169 19292 16121 19533 16072 19582 16072 20064 16024 20112 16024 20401 15928 20546 15879 20980 15735 21366 15638 21800 15638 22041 15252 22765 15204 22958 15108 23054 15108 23151 14867 23247 14867 23295 14818 23295 14770 23392 14577 23536 14481 23536 14384 23585 14384 23633 14336 23633 14336 23778 14432 24163 14577 24163 14625 24405 14818 24549 14915 24742 14963 24742 15156 24935 15204 24935 15204 25032 15301 25032 15397 25128 15397 25176 15445 25176 15445 25417 15542 25466 15542 25514 15638 25610 15638 25707 15735 25948 15831 26093 15879 26479 16024 26864 16024 28311 15879 28408 15879 28601 15783 28745 15783 28890 15686 29035 15686 29179 15638 29228 15590 29469 15397 29565 15252 29758 15156 30048 14963 30048 14915 30192 14577 30433 14336 30530 14240 30626 13323 30771 13323 30819 12503 30819 12455 30867 12166 30867 11732 30771 11539 30771 11442 30723 10912 30723 10622 30675 10574 30626 10478 30626 10429 30530 10333 30482 9947 30482 9368 30385 8789 30385 8597 30433 7391 30433 7246 30337 7005 30337 6957 30289 6474 30289 6426 30240 5220 30144 5220 30048 5027 30048 4497 29903 4304 29806 4159 29806 4063 29710 4015 29710 3966 29565 3870 29517 3629 28986 3532 28890 3484 28697 3388 28601 3339 28408 3147 28263 3098 28118 3050 28118 3002 28022 2905 28022 2761 27829 2616 27781 2568 27732 2568 27636 2278 27491 2278 27443 2134 27250 2085 27250 2037 27106 1941 27106 1844 26961 1748 26527 1651 26334 1555 26286 1555 26141 1362 25852 1217 25080 1169 24983 1169 24742 1121 24694 1073 23585 976 23536 928 23247 928 21270 976 21173 976 21028 1073 20980 1073 20787 1169 20546 1169 20353 1410 19726 1410 19533 1458 19389 1555 19389 1603 19292 1603 19099 1700 19051 1844 18713 2037 18569 2182 18569 2327 18376 2423 18376 2423 18328 2568 18328 2568 18279 2712 18279 2712 18231 2857 18183 2905 17990 3050 17893 3147 17893 3243 17797 3243 17749 3532 17701 3581 17604 3677 17604 3725 17508 3773 17508 3773 17411 3870 17363 3870 17315 3966 17315 4015 17218 4063 17218 4111 17122 4159 17122 4159 17025 4208 16977 4256 16977 4352 16881 4449 16881 4449 16784 4497 16784 4497 16736 4593 16736 4642 16639 4738 16639 4786 16543 4931 16495 5220 16061 5413 15964 5413 15868 5510 15723 5510 15337 5654 14566 5654 13601 5751 13408 5751 12974 5703 12829 5703 11575 5896 11334 5896 11141 5944 11093 5944 10997 6040 10997 6089 10900 6089 10659 6185 10611 6281 10418 6378 10418 6378 10225 6426 10225 6474 10128 6667 9984 6667 9791 6764 9791 6908 9598 6908 9501 6957 9453 6957 9260 7053 9116 7198 9019 7391 8778 7391 8681 7535 8247 7728 8054 8018 7572 8114 7476 8114 7283 8355 7090 8404 6897 8548 6752 8597 6608 8645 6608 8645 6559 8982 6173 9079 5788 9320 5450 9368 5450 9368 5354 9465 5257 9513 5112 9658 4920 9754 4823 9802 4823 9851 4727 9947 4678 9947 4630 9995 4630 9995 4582 10092 4582 10092 4485 10285 4485 10381 4437 10429 4341 10622 4293 10767 4196 11008 4196 11249 4100 11346 4100 11394 4003 11683 3955 11683 3907 11876 3907 11876 3858 11973 3858 11973 3810 12021 3810 12069 3714 12214 3714 12551 3521 12744 3473 12889 3280 13178 3183 13323 3039 13709 2942 13950 2749 14240 2701 14336 2556 14722 2412 14867 2412 14915 2363 15059 2363 15108 2315 15397 2315 15542 2363 15638 2460 15831 2508 16169 2508 16217 2556 16603 2556 16651 2508 16748 2508 16748 2460 16989 2412 16989 2363 17182 2267 17182 2219 17230 2219 17230 2026 17278 2026 17375 1929 17519 1929 17519 1881 17567 1881 17664 1785 17809 1592 17809 1543 18146 1399 18291 1399 18580 1206 18580 1109 18677 1109 18677 1061 18725 1061 18918 916 18918 868 19014 820 19014 772 20027 723 
1	tumor	28419 4293 27841 4293 27841 4244 27358 4244 27358 4293 27310 4293 27262 4389 27165 4389 27165 4437 26972 4437 26779 4582 26538 4582 26490 4630 26394 4630 25960 4775 25815 4920 25670 4968 25333 5305 25236 5354 25188 5450 25091 5450 24995 5595 24995 5691 24898 5691 24898 5739 24706 5836 24706 5884 24609 5884 24561 5932 24513 6077 24464 6077 24416 6222 24368 6222 24271 6415 24271 6511 24127 6656 24127 6752 24079 6800 23982 7090 23837 7138 23789 7235 23596 7331 23403 7524 23307 7524 23259 7620 23017 7620 22535 7765 21137 7717 20895 7620 20124 7524 19979 7379 19207 7379 19063 7331 18339 7331 18339 7379 17953 7379 17953 7476 17471 7476 17326 7572 16989 7572 16989 7620 14818 7620 14722 7669 14722 7717 14384 7813 14384 7862 14336 7862 14288 7958 14240 7958 14191 8103 14191 8344 14143 8344 14143 8489 14095 8585 13998 8585 13950 8730 13854 8778 13757 8923 13661 8971 13613 9067 13516 9067 13468 9212 13323 9405 13227 9453 13178 9550 13034 9550 13034 9598 12986 9598 12937 9743 12889 9743 12889 9887 12793 9887 12744 10032 12696 10032 12648 10128 12407 10177 12359 10273 12310 10273 12166 10418 10912 10514 10815 10562 10478 10611 10092 10755 10043 10852 9802 11045 9658 11045 9513 11189 9465 11189 9320 11382 9175 11382 9031 11479 8886 11479 8355 11913 8018 12009 7921 12106 7825 12106 7439 12540 7343 12781 7343 12878 7246 12974 7246 15337 7391 15578 7391 16398 7439 16447 7439 16881 7535 17266 7632 17411 7680 17652 7728 17749 7825 17749 7825 17845 7873 17893 7873 18086 7921 18135 7921 18328 7970 18424 7970 19774 8066 20016 8066 22186 8018 22331 8018 22765 7970 23006 7970 24356 8066 24742 8162 24983 8355 25128 8404 25321 8548 25466 8548 25562 8597 25562 8789 25707 8934 25707 9079 25803 9320 25852 9561 26044 9947 26189 9947 26286 10043 26286 10140 26382 10285 26430 10381 26575 10478 26671 10526 26671 10574 26768 10960 27106 11008 27298 11346 27491 11394 27588 11394 27732 11442 27732 11539 27877 11539 28215 11587 28215 11587 28456 11780 28552 11973 28552 11973 28601 12069 28601 12069 28697 12166 28697 12166 28745 12262 28745 12310 28794 12937 28794 12937 28842 13516 28842 13613 28794 13805 28794 13902 28697 13998 28504 14191 28456 14191 28359 14288 28359 14288 28311 14432 28311 14818 28215 14818 28118 14867 28070 15397 28022 15445 27974 15879 27829 15879 27781 16024 27732 16024 27588 16217 27491 16265 27347 16699 26816 16796 26527 16796 26286 17085 25707 17230 25128 17375 24839 17471 24839 17760 24598 18146 24501 18580 24163 18966 24019 19641 23585 20124 23440 20944 23102 21185 23054 21860 22765 22149 22717 22487 22572 22825 22524 23114 22427 23500 22427 25043 22138 26683 21945 27021 21945 27503 21800 28323 21752 28564 21655 28757 21655 28950 21511 29722 21270 30011 21221 30252 21077 30686 21028 31313 20739 31747 20594 32133 20546 33194 20016 33628 19871 35365 19533 36088 19292 37101 18762 37583 18617 38065 18279 38451 18086 38789 17652 38934 17411 38982 16929 39078 16543 39319 15916 39368 15482 39464 15096 39705 14517 40139 12540 40236 11865 40236 11141 40332 10466 40429 10128 40429 8296 40236 7717 39850 7235 39512 7186 39030 6897 36908 6173 36474 6077 36281 6077 35895 5884 34979 5643 34689 5450 33098 5161 32422 4920 31940 4920 31265 4775 30541 4775 30300 4678 30107 4678 30059 4630 29673 4630 29673 4582 28419 4293 
#EOF
