# Supplementary material for: Data-Driven Discovery of Immune Contexture Biomarkers
Source: Front Oncol. 2018 Dec 18;8:627. doi: 10.3389/fonc.2018.00627 (PMC6305402; doi:10.3389/fonc.2018.00627)
Supplement: Data Sheet 3.zip — The MSI/MSS dataset used for the identification and assessment of discriminatory features (sections 3.2, 3.3, and 3.4) is provided as a collection of text files describing regions, markers, and metadata (part 1/3). [file Data_Sheet_3.zip › MSIMSSDataset/16-006389_11966_MSS-MSI_1810 [5 channels]_ROI.txt]

barcode_target	16-006389_11966_MSS-MSI_1810 [5 channels]
barcode_origin	0
workflow_target	0
workflow_target_version	0
workflow_origin	0
workflow_origin_version	0
iH	0
iW	0
user	tbd

0	tissue	3090 3864 3360 3648 3360 3594 3414 3539 3441 3431 3495 3404 3495 3296 3522 3242 3549 3215 3603 3215 3603 3161 3630 3161 3630 3134 3792 3107 3792 3053 3900 3053 3900 3026 3954 3026 3954 2999 4035 2999 4035 2972 4143 2945 5521 2945 5548 2972 5711 2972 5711 2999 6143 2999 6197 3026 6224 2999 6332 2999 6332 2972 6440 2945 6440 2918 6494 2918 6521 2864 6656 2864 6683 2837 7061 2837 7278 2891 7413 2891 7440 2918 7926 2945 7953 2972 9196 2972 9304 2999 9331 3026 9736 3053 9980 3188 10250 3215 10358 3269 10547 3269 10574 3323 10682 3323 10763 3377 11060 3377 11168 3404 11601 3404 11628 3377 11628 3323 11817 3269 12357 3269 12573 3215 12871 3215 12925 3188 13330 3188 13357 3161 13627 3161 13897 3134 14005 3107 14059 3053 14411 3053 14438 3026 14762 3026 14816 2999 15113 2999 15167 2972 15816 2972 15897 2918 16113 2918 16329 2864 16599 2918 16626 2945 16842 2945 16842 2972 16896 2999 17004 2999 17167 3107 17302 3161 17410 3242 17545 3269 17545 3296 17707 3377 17842 3404 17869 3485 18031 3512 18085 3566 18139 3675 18247 3729 18274 3783 18301 3783 18355 3837 18382 3918 18518 3972 18518 3999 18653 3999 18653 4026 18734 4026 18734 4080 18950 4134 19004 4188 19220 4188 19355 4242 19490 4242 19544 4269 19814 4269 19868 4296 20193 4296 20247 4269 20895 4269 20976 4296 21165 4296 21165 4323 21598 4323 21652 4350 22003 4350 22030 4377 22273 4377 22327 4458 22462 4458 22543 4485 23219 4485 23327 4512 23867 4539 23921 4566 24029 4566 24056 4593 24246 4593 24327 4647 24462 4647 24732 4728 24975 4728 25137 4809 25245 4809 25353 4863 25515 4863 25569 4917 25678 4917 25759 4944 25813 5026 25921 5026 25975 5080 26110 5134 26191 5161 26299 5161 26299 5188 26380 5188 26407 5215 26407 5296 26488 5323 26515 5377 26596 5377 26677 5593 26731 5647 26758 5647 26785 5728 26839 5755 26839 5863 26893 5971 26947 6214 27001 6268 27001 6403 27055 6458 27055 6512 27137 6566 27164 6728 27218 6728 27272 6782 27299 6836 27299 6917 27326 6917 27380 7025 27380 7079 27407 7079 27407 7187 27434 7187 27434 7457 27461 7511 27488 7890 27515 7971 27515 8133 27542 8187 27542 8727 27596 8835 27596 8889 27650 8943 27650 9051 27677 9105 27677 9376 27731 9538 27731 9619 27785 9754 27785 10402 27866 10564 27920 10591 27920 10618 27947 10618 27947 10699 27974 10699 28136 10889 28190 10889 28217 10943 28244 10943 28298 10997 28379 11078 28406 11159 28515 11240 28515 11267 28542 11267 28596 11375 28623 11375 28623 11402 28677 11429 28677 11564 28731 11591 28812 11699 28812 11888 28839 11942 28866 12131 28866 12618 28893 12672 28920 12861 28920 13293 28893 13293 28866 13401 28839 13401 28812 13482 28758 13482 28758 13536 28731 13536 28731 13563 28677 13563 28650 13645 28569 13699 28542 13780 28460 13807 28379 13915 28244 14023 28217 14077 28136 14131 28028 14239 28001 14293 27866 14401 27866 14455 27839 14455 27839 14482 27785 14509 27785 14536 27758 14536 27731 14590 27596 14590 27380 14671 27299 14752 27245 14752 27218 14806 27137 14833 27137 14860 27001 14941 26920 15077 26866 15104 26839 15158 26785 15185 26785 15212 26758 15212 26731 15266 26704 15266 26704 15293 26650 15293 26623 15320 26461 15374 26353 15374 26299 15401 25867 15401 25813 15428 25515 15428 25488 15401 25245 15401 25245 15374 25137 15347 24948 15347 24840 15320 24813 15266 24543 15266 24543 15212 24300 15212 24246 15185 24056 15158 24056 15131 23732 15131 23732 15104 23678 15104 23651 15077 23435 15077 23273 15022 22949 15022 22922 14995 22273 14995 22003 15022 21922 15104 21814 15104 21787 15131 21652 15131 21544 15158 21327 15158 21327 15185 21246 15212 21192 15266 21003 15374 20841 15374 20733 15455 20706 15563 20625 15725 20625 15806 20544 15860 20544 15887 20490 15941 20490 16076 20436 16103 20355 16427 20274 16536 20274 16617 20247 16644 20247 16698 20220 16698 20220 16779 20193 16779 20193 17184 20166 17238 20166 17319 20112 17373 20085 17481 20004 17508 20004 17535 19895 17535 19868 17589 19706 17589 19625 17562 19571 17481 19490 17454 19382 17319 19328 17319 19220 17265 19166 17211 19139 17211 19112 17157 19004 17157 18950 17103 18788 17049 18680 16968 18626 16968 18463 16806 18355 16752 18274 16671 18247 16671 18193 16617 18112 16617 17977 16509 17869 16481 17815 16427 17815 16400 17680 16292 17545 16238 17545 16211 17437 16211 17383 16184 17113 16184 17004 16130 16680 16130 16572 16103 16572 16076 16464 16076 16356 15995 16221 15968 16221 15941 16167 15941 15897 15833 15681 15806 15653 15752 15572 15725 15518 15671 15356 15671 15221 15617 15140 15617 14978 15536 14465 15049 14330 15049 14249 14995 14221 14941 14194 14941 14194 14914 14059 14860 14059 14833 13978 14833 13870 14779 13735 14752 13681 14671 13654 14671 13600 14617 13546 14617 13546 14590 13492 14590 13492 14536 13465 14536 13438 14455 13411 14455 13330 14293 13276 14293 13249 14212 13195 14185 13195 14131 13114 14023 13114 13942 13060 13834 13006 13807 12979 13753 12871 13726 12871 13672 12817 13590 12817 13536 12681 13455 12681 13401 12654 13374 12654 13266 12600 13239 12600 13104 12546 13023 12546 12942 12465 12888 12465 12834 12330 12564 12276 12510 12249 12402 12195 12375 12087 12131 12006 12023 11979 11915 11925 11861 11925 11807 11898 11807 11871 11753 11844 11753 11844 11699 11817 11645 11790 11645 11790 11375 11817 11294 11871 11240 11871 11132 11925 11024 12033 10943 12114 10943 12168 10835 12249 10835 12411 10672 12465 10672 12546 10510 12735 10294 12817 10294 12871 10240 12871 10213 13006 10186 13006 10159 13087 10132 13114 10078 13114 9862 13060 9781 12952 9754 12952 9727 12871 9673 12546 9646 12357 9592 12276 9538 12060 9484 11979 9484 11736 9403 11114 9403 11060 9376 10898 9376 10709 9321 10628 9321 10493 9213 10439 9213 10304 9132 10250 9132 10223 9105 10034 9051 10007 8970 9817 8943 9709 8889 9655 8889 9574 8835 9466 8835 9223 8781 9142 8700 8818 8565 8575 8430 8385 8376 8277 8322 8142 8322 8061 8295 7926 8187 7818 8133 7548 8052 7440 7998 7386 7998 7332 7971 7305 7917 7197 7835 7061 7781 7034 7727 6926 7700 6926 7646 6872 7619 6872 7592 6791 7565 6737 7511 6683 7511 6521 7430 6467 7430 6440 7376 6251 7322 6089 7322 5873 7268 5819 7241 5819 7214 5602 7187 5440 7106 5035 7106 5008 7079 4873 7052 4711 6998 4684 6971 4630 6971 4549 6917 4414 6890 4414 6836 4360 6782 4333 6782 4224 6701 4170 6701 4089 6647 3954 6620 3900 6539 3630 6403 3549 6349 3495 6268 3414 6241 3360 6187 3252 6160 3252 6133 3144 6133 2874 5971 2738 5944 3090 3864 
1	tumor	11168 10051 11547 10024 11628 9970 11763 9970 11817 9943 13330 9943 13330 9916 13465 9916 13465 9889 13546 9889 13546 9862 13870 9862 13870 9808 14140 9781 14221 9754 14221 9727 14492 9727 14519 9754 14735 9754 14789 9781 14870 9781 14978 9862 15032 9862 15221 9943 15356 9943 15491 9997 15681 10024 15681 10051 15789 10078 15870 10159 16059 10186 16221 10267 16518 10294 16599 10321 16599 10348 16680 10348 16734 10402 16977 10456 17004 10483 17275 10510 17410 10564 17464 10564 17491 10591 17599 10591 17680 10618 17977 10618 18031 10672 18193 10726 18220 10753 18545 10753 18653 10808 18815 10808 19004 10889 19085 10889 19139 10943 19220 10943 19220 10970 19679 10970 19895 11024 20031 11024 20355 11078 20463 11132 20571 11132 20814 11213 20976 11213 21706 11348 21895 11348 22030 11375 22057 11402 22165 11402 22192 11429 22354 11429 22435 11483 22678 11537 22705 11564 22922 11645 23138 11780 23435 11888 23435 11915 23489 11942 23597 11969 23651 12050 23786 12104 24056 12294 24246 12348 24435 12456 24678 12510 24894 12645 24975 12645 25083 12699 25137 12699 25164 12753 25218 12753 25326 12861 25380 12888 25380 12915 25434 12915 25434 12969 25488 12969 25542 13104 25569 13104 25569 13131 25705 13293 25705 13320 25786 13320 25786 13374 25813 13374 25813 13428 25840 13428 25840 13455 25894 13455 25894 13482 26083 13536 26164 13645 26326 13672 26488 13726 26515 13753 26596 13753 26839 13834 26839 13861 26920 13915 27110 13969 27137 14023 27407 14131 27542 14239 27812 14293 27866 14347 27974 14401 28028 14482 28379 14617 28487 14617 28731 14482 28947 14293 29109 14212 29163 14104 29217 14077 29271 13996 29352 13753 29379 13509 29379 13239 29352 13131 29352 12348 29298 12131 29298 11564 29217 11240 29217 10781 29109 10024 29109 9430 29055 9321 29001 8808 29001 8538 28920 8106 28893 7538 28893 6917 28839 6566 28785 6403 28785 6268 28650 5971 28650 5890 28542 5701 28487 5647 28379 5593 28217 5458 27839 5323 27488 5080 27191 4917 26596 4836 26056 4728 25921 4728 25515 4593 25353 4593 25272 4539 25002 4512 24624 4377 24327 4350 24300 4323 24164 4296 24002 4215 23948 4215 23921 4188 23354 4053 23246 4053 22976 3999 22841 3999 22732 3945 22516 3918 22165 3918 22003 3837 21760 3810 21219 3675 21084 3594 20895 3566 20733 3512 20571 3512 20409 3431 20247 3404 20085 3323 19436 3188 19166 3161 19004 3107 18788 2999 18599 2972 18463 2891 18301 2864 18112 2783 17761 2675 17599 2648 17221 2486 16977 2432 16842 2432 16707 2378 15978 2297 15275 2297 14843 2216 14735 2216 14600 2162 14140 2162 13978 2134 13006 2107 12708 2080 10250 2080 9925 2134 9709 2134 9574 2162 8575 2162 8142 2134 7791 2080 7143 2053 7116 2026 6305 2026 5873 1972 5062 1972 4792 2026 4576 2026 4360 2080 4197 2080 3981 2134 3468 2216 3441 2297 3279 2351 2955 2405 2847 2513 2630 2675 2117 2945 1658 3377 1496 3756 1333 4053 1090 4809 1036 5107 1036 5323 1117 5809 1198 5971 1306 6349 1442 6485 1496 6620 1631 6728 1820 6809 2036 6998 2171 7187 2738 7619 2874 7781 3495 8160 3711 8268 3954 8322 4089 8430 4333 8457 4522 8538 4954 8619 5062 8673 5305 8673 5548 8727 5900 8862 6413 8916 7224 9105 7656 9132 7980 9213 8223 9321 8791 9403 11168 10051 
#EOF
