# Supplementary material for: Data-Driven Discovery of Immune Contexture Biomarkers
Source: Front Oncol. 2018 Dec 18;8:627. doi: 10.3389/fonc.2018.00627 (PMC6305402; doi:10.3389/fonc.2018.00627)
Supplement: Data Sheet 3.zip — The MSI/MSS dataset used for the identification and assessment of discriminatory features (sections 3.2, 3.3, and 3.4) is provided as a collection of text files describing regions, markers, and metadata (part 1/3). [file Data_Sheet_3.zip › MSIMSSDataset/16-006390_11952_MSS-MSI_1810 [5 channels]_ROI.txt]

barcode_target	16-006390_11952_MSS-MSI_1810 [5 channels]
barcode_origin	0
workflow_target	0
workflow_target_version	0
workflow_origin	0
workflow_origin_version	0
iH	0
iW	0
user	tbd

0	tissue	4973 51351 4973 51118 5128 50808 5283 49877 5516 49722 5516 49489 5593 49489 5593 49412 5748 49334 5748 49257 5981 49257 5981 49102 6369 49102 6602 48946 6990 48946 6990 48869 7145 48869 7377 48714 7765 48714 7920 48559 8153 48559 8308 48248 8618 48248 8696 48093 8774 48093 8851 47938 9006 47938 9084 47705 9394 47473 9394 47240 9627 47162 9627 47007 9704 47007 9704 46930 9860 46774 9937 46464 10170 46387 10247 46231 10480 46154 10480 45844 10635 45766 10635 45611 10868 45456 10868 45223 10946 45068 11101 45068 11178 44835 11411 44680 11489 44447 11721 44370 11954 44060 12109 43982 12419 43672 12497 43672 12497 43594 12730 43594 12730 43517 13273 43439 13273 43361 13505 43361 13661 43284 13661 43206 13971 43206 14126 43129 14281 42896 14514 42896 14591 42741 14902 42741 15134 42508 15289 42508 15367 42353 15600 42353 15677 42120 15988 41965 15988 41810 16298 41810 16918 41034 17074 41034 17229 40879 17306 40879 17461 40414 17617 40414 17694 40103 17927 39948 18004 39638 18470 38707 18625 38707 18780 38087 18935 37932 18935 37854 19090 37776 19090 37466 19168 37311 19478 37001 19556 37001 19556 36690 19711 36613 19711 36458 19789 36458 19866 36225 20021 36070 20021 35837 20176 35837 20254 35682 20332 35682 20332 35449 20487 35294 20564 35061 20642 35061 20642 34906 21030 34674 21417 34053 21728 33820 21883 33820 21883 33588 21960 33432 22116 33277 22736 32967 22814 32812 23279 32579 23512 32347 23512 32269 23745 32191 23822 31959 23900 31959 24365 31571 24443 31571 24443 31493 24675 31183 24675 30950 25063 30795 25218 30485 25451 30252 25606 30252 25606 30175 25761 30097 25761 30019 25917 29864 25994 29864 26072 29709 26615 29244 26770 28933 26770 28701 27390 28158 27390 27925 27778 27149 27933 27072 27933 26994 28244 26917 28244 26839 28399 26761 28554 26451 28709 26451 28709 26374 28787 26374 28864 26219 29019 26141 29019 26063 29330 26063 29330 25986 29562 25986 29717 25831 29873 25831 29873 25753 30338 25676 30338 25598 30648 25443 30803 25443 30803 25365 31036 25210 31191 25210 31191 25055 31346 24900 31579 24822 31812 24667 31967 24434 32045 24434 32045 24124 32355 23891 32665 23426 32820 23348 32820 23271 32898 23271 33208 22961 33441 22961 33518 22728 33906 22728 33984 22495 34217 22418 34217 22340 34449 22185 34527 21952 34682 21875 34760 21564 34915 21564 34915 20013 34760 19858 34760 19315 34915 19315 34992 19237 35225 18694 35380 18539 35380 18306 35458 18306 35458 18074 35380 17919 35225 17841 35225 17686 34915 17686 34915 17608 33984 17065 33906 16910 33751 16910 33596 16833 33596 16755 33363 16677 33208 16445 33131 16445 33131 16367 32898 16290 32820 16134 32588 15979 32200 15902 31967 15747 31967 15669 31579 15514 31579 15436 31424 15436 31114 15281 30571 15281 30493 15359 30338 15359 30260 15669 30105 15669 30105 15902 29873 16212 29873 16367 29717 16445 29717 16677 29562 16677 29485 16755 28244 16755 28166 16677 28011 16677 28011 16367 27933 16367 27933 16290 27778 16290 27701 15436 27546 15126 27546 14738 27468 14738 27390 14506 26925 14506 26537 14350 26149 14350 26072 14428 25684 14506 25606 14583 25374 14583 25374 14661 25141 14661 25141 14738 24831 14738 24831 14816 24675 14893 24365 14971 24365 15126 24132 15126 24132 15281 23900 15281 23900 15514 23822 15514 23822 15979 23589 16212 23589 16290 23357 16367 23279 16677 22969 16677 22659 16910 21728 16988 21728 17065 21495 17065 21030 17220 19090 17220 19246 16910 19401 16910 19478 16755 19789 16677 19789 16522 20021 16445 20332 16445 20332 16367 20642 16290 20719 16057 20797 16057 20797 15902 21030 15902 21030 15669 21185 15591 21262 15281 21495 15281 21573 15126 21728 15126 21728 14893 21262 14738 21262 14661 20952 14428 20642 14428 20487 14350 19711 14350 19556 14195 18470 14195 18392 14118 18160 14118 18160 14040 18082 14040 18004 13807 17927 13807 17849 13032 17694 13032 17617 12877 17617 12489 17694 12178 17694 11325 17461 10705 17306 10084 17306 9851 17151 9541 17151 9231 17074 9153 17074 8145 16918 7990 16918 7835 16763 7524 16763 7136 16453 6438 16453 6283 16143 5973 15988 5507 15988 5275 15677 5120 15600 4809 15522 4809 15522 4732 15212 4654 15057 4577 15057 4499 14824 4499 14514 4344 14436 4111 14048 4034 13971 3878 13661 3878 13583 3801 13350 3801 13273 3723 12807 3723 12807 3646 11954 3646 11721 3723 11333 3723 11178 3801 11101 3956 10868 3956 10403 4111 10247 4266 9860 4344 9317 4577 8618 4654 8541 4732 8231 4732 7920 4887 7843 5042 7222 5120 6757 5352 6524 5352 6291 5585 5904 5818 5283 6050 5205 6128 5205 6361 5050 6438 4973 6904 4740 7136 4662 7369 4507 7447 4507 7757 4430 7835 4430 7990 4275 8145 4275 8222 4197 8222 4197 8378 3964 8688 3732 8688 3732 8920 3499 9076 3421 9386 3266 9386 3266 9463 2956 9541 2956 9696 2878 9774 2878 10627 3111 10782 3189 11015 3421 11092 3576 11403 3887 11403 3964 11480 4430 11480 4740 11325 5050 10937 5050 11325 4740 11635 4662 11635 4662 11713 4507 11713 4352 11791 4352 11868 4275 11868 4275 12566 4430 13032 4740 13264 4818 13420 4973 13420 4973 13575 5205 13652 6524 13652 6679 13575 6834 13342 7067 13264 7300 12799 7300 12411 7222 12411 7222 12101 7145 12101 7067 11558 6757 11092 6757 10782 6679 10782 6679 10627 6602 10549 6602 10317 6524 10317 6524 9696 6602 9696 6602 9541 6679 9463 7067 9463 7145 9696 7377 9929 7377 10162 7455 10239 7455 10782 7533 10860 7533 11403 7455 11558 7455 12489 7533 12566 7533 14738 7765 15204 7765 15359 7610 15436 7533 17065 7455 17143 7455 17763 7377 17841 7377 18849 7067 19858 7067 20866 6990 20944 6990 21642 7145 21642 7145 22961 7222 23038 7222 23193 7300 23348 7455 23426 7533 23736 7610 23736 7610 23814 7765 23891 7843 24047 7920 24047 7920 24202 7998 24202 8075 24667 8075 25365 8153 25598 8153 26994 8231 27072 8231 27847 8386 28390 8541 28390 8618 28623 8851 28701 8851 28856 9006 28933 9006 29399 9084 29399 9161 29554 9161 30252 9084 30485 9084 30795 8929 30950 8929 31571 8774 32191 8618 32579 8308 32967 7998 33588 7998 33975 7843 34131 7765 34906 7533 34984 7455 35527 7300 35604 7300 36070 7222 36147 7222 36380 7145 36458 7145 37311 6834 37311 6834 37776 6679 37932 6602 38475 6524 38475 6369 38630 6291 38785 6059 38862 5981 39173 5904 39250 5826 39250 5516 39483 5283 39483 5283 39560 5205 39560 5128 39948 4973 40026 4973 40336 4740 40569 4740 40802 4507 41034 4430 41500 4119 42120 4119 42431 4042 42508 4042 42663 3732 43051 3732 43206 3576 43517 3499 44215 3344 44370 3266 44758 3189 44835 3111 45688 2956 45844 2878 46542 2646 46774 2646 47162 2490 47395 2490 47705 2413 47705 2335 47938 2180 47938 2103 48093 2103 48481 2025 48481 2025 48714 1947 48714 1792 48946 1792 49102 1560 49722 1404 49800 1404 50265 1560 50265 1637 50420 1947 50575 1947 50653 2025 50653 2180 50808 2180 50963 2335 51041 2335 51118 2490 51196 2801 51584 3189 51584 3266 51661 3654 51661 3654 51739 3887 51739 4973 51351 
1	tumor	516 49404 671 49714 749 49714 749 50024 904 50180 904 50335 1059 50567 1059 50800 1214 50800 1214 50955 1292 51033 1525 51110 1525 51188 1757 51343 1835 51576 2068 51576 2145 51731 2223 51731 2223 51886 2456 51964 2533 52119 2766 52119 2766 52274 3076 52274 3309 52352 4007 52352 4162 52429 4783 52507 4783 52584 6644 52584 6722 52429 7032 52274 7420 52274 7420 52119 7808 52041 8584 51498 8816 51188 9825 50412 10135 50102 10290 49792 10600 49714 10756 49481 11764 48551 12229 48085 12307 47930 12617 47697 12927 47309 13315 46999 14246 46068 14479 45758 14712 45681 15255 45293 15332 45060 15487 44905 15953 44827 16573 44207 16884 44052 16961 43896 17271 43741 17659 43353 17970 43198 18900 42345 19211 42267 19598 41802 20064 41414 20141 41259 20297 41181 20374 41026 20607 40949 21150 39863 21227 39863 21615 39397 22003 38777 22779 38001 22779 37846 23399 37148 23865 36450 24098 36217 24253 35829 24563 35519 24796 35053 25416 34511 25804 33890 26269 33735 26425 33425 27045 32726 27123 32494 27355 32261 27588 31873 27743 31796 27821 31563 28364 31097 28441 30554 28674 29856 28752 29236 28829 29081 28829 28770 28907 28615 28907 27840 28984 27840 28984 27064 28907 27064 28907 26909 28752 26909 28752 26831 28597 26831 28441 26676 28209 26676 28054 26443 27898 26443 27355 26133 27200 26133 27200 26055 26812 26055 26812 25978 24175 25978 24098 25900 23787 25900 23555 25745 23089 25668 23089 25512 22701 25435 22624 25280 22546 25280 22546 25202 22391 25125 22313 24892 22236 24892 22236 24737 21926 24659 21693 24426 21383 24349 21072 24039 20840 24039 20762 23961 20762 23806 20607 23806 20607 23728 20374 23651 19909 23263 19598 23185 19521 23030 19366 23030 19366 22953 19211 22953 19133 22875 18823 22875 18823 22798 18668 22642 18357 22565 18357 22487 17814 22177 17659 22177 17582 22022 17271 21867 17039 21634 16884 21634 16884 21479 16806 21401 16573 21401 16573 21246 16496 21246 16496 21091 16418 21013 16418 20858 16263 20548 16263 20083 16108 20005 16030 19850 16030 19540 15953 19462 15953 14808 16030 14730 16030 12713 16108 12558 16185 12558 16418 12015 16496 12015 16884 11472 17039 10852 17194 10697 17349 9999 17504 9766 17504 9456 17659 9223 17659 8913 17892 8602 17892 7671 18125 6663 18125 4336 18047 4181 18047 3793 17582 3405 17504 3095 17194 3017 17039 2940 17039 2862 16728 2785 16496 2629 16341 2629 16030 2397 15720 2397 15255 2242 11299 2242 10988 2397 10057 2397 9747 2629 9514 2629 8584 2940 8273 2940 8041 3017 7187 3017 6644 3172 6024 3172 5093 3638 4628 3715 4550 3793 4317 3793 3929 3948 3309 4336 3154 4336 2843 4724 2611 4801 2456 4957 2300 5267 1990 5577 1990 5732 1680 5965 1680 6120 1447 6353 1370 6585 1292 7516 1059 7671 904 8525 904 9688 749 10386 749 12713 827 13024 827 13567 1602 16049 1680 16592 2223 17911 2456 19074 2999 20703 3154 21479 3231 23961 3309 24582 3386 25125 3619 25590 3852 26754 3929 30011 4317 32882 4317 34666 4085 35596 4007 36372 3929 36450 3929 36838 3697 37303 3697 37691 3619 37924 3386 38079 3309 38389 3309 38777 3231 39087 2999 39397 2921 39940 2843 40096 2611 40251 2300 41492 1602 42578 1602 42733 1447 42810 1447 43043 1292 43198 1214 43509 827 43896 827 44052 516 44827 516 45836 284 46068 284 48938 439 49171 516 50335 594 50490 671 50490 671 50567 516 49404 
#EOF
