# Supplementary material for: Data-Driven Discovery of Immune Contexture Biomarkers
Source: Front Oncol. 2018 Dec 18;8:627. doi: 10.3389/fonc.2018.00627 (PMC6305402; doi:10.3389/fonc.2018.00627)
Supplement: Data Sheet 3.zip — The MSI/MSS dataset used for the identification and assessment of discriminatory features (sections 3.2, 3.3, and 3.4) is provided as a collection of text files describing regions, markers, and metadata (part 1/3). [file Data_Sheet_3.zip › MSIMSSDataset/16-006391_11958_MSS-MSI_1810 [5 channels]_ROI.txt]

barcode_target	16-006391_11958_MSS-MSI_1810 [5 channels]
barcode_origin	0
workflow_target	0
workflow_target_version	0
workflow_origin	0
workflow_origin_version	0
iH	0
iW	0
user	tbd

0	tissue	13706 1275 13706 1350 14231 1499 14231 1574 14306 1574 14306 1649 14606 1874 14831 1874 14906 2024 15581 2024 15656 2174 15956 2249 15956 2324 16405 2324 16705 2474 16855 2474 16930 2624 17080 2699 17080 2774 17455 2924 17455 3074 17755 3149 17830 3374 17980 3449 18055 3599 18580 3749 18580 3824 18655 3824 18730 3974 18805 3974 18880 4124 18955 4124 18955 4274 19254 4274 19254 4348 19404 4348 19554 4498 19554 4573 19854 4573 19854 4648 20004 4723 20004 4873 20454 5323 20679 5323 20679 5398 20829 5473 20829 5623 20904 5623 21054 5773 21129 6073 21204 6148 21429 6148 21504 6223 21504 6448 21579 6448 21654 6598 21879 6673 21954 6823 22178 6823 22328 7197 22403 7272 22553 7272 22703 7572 22853 7572 22853 7647 23003 7722 23003 8022 23153 8247 23303 8772 23378 8847 23378 8997 23603 9072 23603 9447 23753 9522 23753 9672 23828 9672 23828 10121 23903 10271 24053 10346 24128 10646 24203 10646 24203 11021 24353 11171 24353 11396 24428 11396 24428 11621 24503 11696 24503 12146 24578 12221 24578 12821 24503 12970 24503 14320 24428 14470 24428 14695 24203 14995 24203 15445 23978 16194 23978 16419 23828 16569 23828 17319 23978 17394 23978 17994 24053 17994 24053 19193 23978 19193 23978 19268 23903 19268 23828 19418 23603 19493 23603 19568 23378 19568 23303 19718 23228 19718 23228 19868 23003 20093 23003 20243 22853 20318 22853 20468 22703 20618 22553 21068 22553 21742 22478 21817 22478 22942 22403 22942 22403 24067 22328 24142 22328 25641 22403 25941 22403 26841 22553 27665 22628 27740 22553 28115 22478 29915 22403 29990 22253 29990 22253 30065 19929 30065 19929 30140 19479 30214 19479 30364 19329 30364 19329 30514 19254 30514 19254 31264 19179 31339 19179 31564 19554 31864 19854 31939 19929 32164 20079 32239 20229 32614 20379 32689 20454 32989 20604 32989 20604 34338 20454 34413 20229 35688 20229 37412 20379 37637 20379 37862 20454 38012 20604 38087 20604 38312 20679 38312 20754 38462 20904 38911 20979 38986 21054 39361 21129 39436 21204 41910 21129 41910 21129 42135 21054 42135 20979 42360 20904 42360 20679 42810 20679 42960 20454 43185 20454 43335 20304 43410 20304 43485 20154 43635 20154 43860 20004 43935 19929 44460 19854 44609 19629 44759 19629 46409 19554 46409 19554 47009 19254 47758 19105 47833 19105 47908 18880 47983 18805 48133 18655 48208 18655 48433 18505 48433 18355 48733 18130 48733 17980 48958 17980 49108 17830 49108 17830 49183 17680 49258 17680 49333 17380 49333 17155 49483 16855 49558 16855 49633 16555 49633 16405 49708 15881 49708 15806 49858 15431 49933 15431 50008 14681 50008 14456 49933 14006 49933 13856 49708 13556 49708 13481 49558 12957 49558 12807 49483 12507 49483 12507 49408 12207 49408 11832 49183 11682 49183 11682 49108 11382 49108 11232 48808 10557 48433 10408 48133 10333 48133 10333 47983 9883 47908 9883 47833 9583 47683 9358 47683 9358 47608 8758 47084 8458 47084 8083 46634 8083 46559 7708 46484 7484 46334 7184 45809 6734 45584 6584 45584 6584 45509 6359 45209 6359 44984 6134 44834 5984 44085 5834 43710 5609 43410 5459 43335 5309 42885 5159 42735 5009 42735 4934 42585 4709 42585 4560 42135 4485 42135 4335 41910 4335 41461 4185 41311 4110 41086 4110 40711 3960 40561 3735 39436 3660 39361 3585 38687 3435 38387 3435 38012 3210 37637 3135 36887 3060 36812 2985 36512 2910 36512 2910 35987 2610 35613 2610 35313 2460 35163 2460 34713 2160 33738 2160 33363 2010 32839 2010 32239 1935 32164 1935 31639 1860 31339 1860 29390 1711 28940 1711 28340 1636 28265 1561 27515 1411 26841 1261 26391 1186 26316 1186 26016 886 25716 886 25416 811 25416 811 24367 886 24067 1411 23017 1486 22492 1561 22417 1561 22192 1636 22117 1636 21742 1860 21667 2160 20918 2160 20618 2310 20168 2310 19868 2460 19568 2835 18219 2910 18144 2910 16569 2985 16344 2985 14095 2835 13720 2835 12596 2985 11996 2985 11696 3060 11621 3060 11171 3135 11096 3210 10646 3435 10496 3585 10271 3585 10121 3660 10121 3810 9747 3885 9747 3960 9447 4110 9372 4110 9147 4260 9072 4335 8697 4485 8622 4485 8397 4859 8247 5384 7647 5684 7497 6059 7123 6209 7123 6434 6898 6809 6748 6884 6523 7484 5998 7559 5848 7708 5773 7708 5698 8008 5398 8008 5323 8308 4948 8383 4723 8608 4648 8683 4423 8758 4423 8983 3974 9058 3974 9058 3899 9208 3749 9358 3749 9433 3524 9583 3449 9658 3149 10183 2849 10333 2699 10408 2474 10707 2324 10857 2174 10857 2099 11157 2024 11232 1874 11307 1874 11307 1724 11457 1724 11457 1649 11682 1574 11757 1425 11982 1425 12357 1275 13706 1275 
1	tumor	20744 32053 20369 32053 20219 31903 19995 31903 19995 31828 19545 31828 19545 31753 19395 31678 18870 31678 18570 31528 18195 31528 18195 31378 17745 31378 17745 31303 17220 31303 17071 31228 17071 31153 16921 31153 16846 31004 16621 31004 16546 30779 16471 30779 16471 30554 16321 30404 16246 30179 16171 30179 16096 30029 15871 30029 15871 29879 15421 29654 15346 29504 15196 29504 15121 29279 15046 29279 15046 29129 14896 29129 14746 28979 14596 28679 14446 28604 14446 28529 14222 28230 14222 28080 14072 27930 13997 27405 13847 27180 13847 26430 13997 25905 14147 25905 14147 25755 14222 25680 14371 25680 14371 25530 14671 25380 14746 25081 14821 25081 14821 25006 14971 25006 14971 24856 15121 24781 15121 24631 15346 24481 15346 24406 15421 24406 15496 24256 15646 24181 15646 24031 15796 23881 15796 23806 15871 23806 15946 23656 16246 23506 16321 23281 16396 23281 16471 23131 16471 22906 16546 22831 16696 22831 16696 22756 16921 22531 16996 22531 16996 22382 17146 22232 17295 22232 17295 22082 17445 21932 17445 21632 17745 21332 17820 21032 17820 20432 17895 20432 17895 19982 17970 19907 17970 19608 18120 19533 18120 19383 18345 19233 18345 19158 18495 19008 18795 18933 18870 18783 19170 18633 19170 18558 19245 18558 19545 18333 19845 18258 20294 17808 20594 17658 20594 17583 20669 17583 20669 17433 20894 16983 21044 16983 21119 16758 21419 16684 21419 16609 22469 15634 22544 15409 22994 15184 22994 15109 23218 15109 23218 15034 23293 15034 23293 14884 23443 14809 23593 14809 23893 14659 24118 14659 24118 14584 24418 14584 24568 14434 24943 14284 25243 13984 25543 13235 25543 12860 25693 12335 25693 11135 25843 10911 25843 9336 25693 9036 25393 7987 25318 7987 25243 7687 24868 7312 24493 6787 24193 6562 24043 6337 24043 6187 23443 5737 23218 5287 22619 4763 22319 4388 22244 4163 21944 3863 21869 3638 20894 2813 20744 2813 20669 2663 20294 2663 20294 2588 19620 2513 19170 2364 19095 2289 18795 2289 18720 2139 18495 2064 18420 1914 18195 1914 18045 1764 17895 1764 17745 1614 17595 1614 17295 1239 16396 1239 16171 1089 15946 1089 15871 1014 15046 1014 14971 939 14746 939 14671 864 14222 864 14222 789 12347 789 12122 639 10623 639 10548 789 9798 789 9198 939 8898 939 8374 1164 8074 1539 7849 1689 7099 1839 6499 2139 6199 2364 4625 3863 3950 4388 3200 5287 3050 5587 3050 5737 2900 5887 2900 6112 2750 6412 2601 7387 2451 7612 2226 8361 2151 9486 2001 10161 2001 10611 1701 10986 1551 11660 1326 12035 1101 13085 876 13535 876 13760 651 14659 576 15334 576 16609 426 17058 426 17433 201 18483 201 18783 51 19233 0 20807 0 21407 0 21782 0 23281 0 24406 0 25231 0 25605 0 26280 0 26505 0 27405 0 27480 0 28679 0 29579 0 29804 0 30329 0 30854 0 31528 0 32653 0 33028 126 33628 126 33928 426 34527 426 35277 576 35502 651 36477 801 37076 1176 37826 1251 38126 1401 38801 1401 39925 1701 40675 1701 40975 1851 41125 1926 41575 2076 41800 2151 42175 2301 42475 2376 42999 2601 43074 2750 43824 2975 44349 3200 45174 3350 45474 3425 45923 3650 46148 3725 46598 3875 46823 3875 47048 4250 47798 4250 48023 4400 48098 4400 48248 4850 48323 4925 48472 5150 48547 5150 48772 5225 48772 5225 48847 5375 48847 5450 48997 5600 48997 6049 49297 6499 49372 6649 49522 7174 49522 7849 49747 9048 49897 9423 50047 9798 50047 9873 50122 10173 50122 10248 50272 10998 50347 11298 50422 11373 50497 11597 50497 11672 50572 12497 50647 13247 50872 13847 50872 13847 51022 13922 51097 16546 51097 16996 50872 17295 50872 17670 50722 17820 50647 17820 50572 18495 50497 18870 50272 19695 49522 20219 48997 20444 48622 20669 48547 21044 47273 21344 46898 21569 45923 21719 45548 21719 44874 21794 44649 22094 44274 22169 43974 22394 43599 22394 43374 22619 42924 22619 42550 22994 42100 22994 40825 23143 40750 23143 40300 23293 40000 23368 39026 23593 38576 23593 38051 23743 37901 23818 37301 23818 36402 23743 36402 23668 36027 20744 32053 
#EOF
