# Supplementary material for: Data-Driven Discovery of Immune Contexture Biomarkers
Source: Front Oncol. 2018 Dec 18;8:627. doi: 10.3389/fonc.2018.00627 (PMC6305402; doi:10.3389/fonc.2018.00627)
Supplement: Data Sheet 3.zip — The MSI/MSS dataset used for the identification and assessment of discriminatory features (sections 3.2, 3.3, and 3.4) is provided as a collection of text files describing regions, markers, and metadata (part 1/3). [file Data_Sheet_3.zip › MSIMSSDataset/16-006462_P1_12103_MSS-MSI_1810 [5 channels]_ROI.txt]

barcode_target	16-006462_P1_12103_MSS-MSI_1810 [5 channels]
barcode_origin	0
workflow_target	0
workflow_target_version	0
workflow_origin	0
workflow_origin_version	0
iH	0
iW	0
user	tbd

0	tissue	14476 28936 14551 28936 14551 29011 14700 29011 14700 29235 14775 29235 14775 29684 14850 29684 14850 30506 14775 30506 14700 30656 14700 30880 14551 31029 14551 31179 14476 31179 14476 31328 14252 31478 14177 31628 14102 31628 14102 31852 14027 31852 14027 32001 13953 32001 13953 32076 13803 32151 13803 32899 13953 32899 14027 33123 14102 33123 14102 33272 14775 33272 14775 33123 15074 32973 15074 32674 15149 32674 15149 32600 15298 32525 15448 32525 15523 32226 15598 32226 15747 31852 15897 31777 15897 31553 16046 31403 16046 31328 16270 31254 16420 31104 16495 30805 17093 30356 17168 30132 17542 29833 17542 29758 17691 29758 18140 29310 18439 29160 18439 29085 18588 29085 18588 29011 18962 28562 19486 28188 19710 27889 19710 27814 20233 27366 20308 27141 20532 26917 20532 26842 20757 26768 20831 26618 20981 26618 20981 26543 21056 26543 21056 26394 21131 26394 21280 26244 21729 26169 21803 26020 22028 26020 22028 25945 22476 25870 22925 25646 23224 25646 23224 25571 24794 25571 25243 25795 25766 25870 26140 26020 27037 26095 27561 26319 28308 26394 29430 26394 29729 26543 30402 26543 30477 26394 31598 26169 31748 26095 31748 26020 32122 26020 32346 25945 32421 25795 32645 25795 32645 25646 32795 25646 33094 25496 33468 25496 33916 25272 34589 24749 34888 24674 35038 24524 35785 24450 35785 24375 35935 24300 35935 24076 36159 24001 37206 24001 37580 23851 37879 23851 37879 23777 38028 23702 38627 23552 38701 23403 39001 23328 39524 23029 39524 22954 39673 22954 39748 22655 39898 22655 39973 22506 40346 22356 40571 22057 40720 22057 40720 21907 40870 21907 40945 21758 41169 21534 41244 21534 41468 21010 41692 20861 41767 20337 41917 20038 41917 19515 42141 18842 42141 17720 42216 17421 42365 17272 42365 16898 42515 16599 42664 16449 42664 15702 42739 15627 42963 14954 43113 14804 43113 14580 43337 13982 43412 13907 43412 13234 43262 13159 43262 13085 43113 13085 42963 12935 42963 12860 42739 12711 42739 12561 42365 12337 42365 12187 42216 12113 42141 11963 42141 11739 41917 11589 41692 11290 41468 11215 40870 10543 40720 10468 40496 10468 40496 10243 40346 9944 40272 9197 40272 8374 40197 8299 40122 8000 40197 6131 40346 5907 40346 5234 40421 5084 40421 4710 40496 4561 40571 4561 40571 4411 40645 4411 40645 4262 40720 4262 40870 3888 40945 3813 41094 3813 41169 3664 41318 3664 41393 3514 41617 3365 41692 3215 41842 3215 42066 3066 42440 3066 42515 2916 42664 2916 42814 2692 43113 2617 43113 2467 43188 2393 43337 2393 44010 2168 44010 2094 44234 2019 44683 1944 44833 1720 44982 1720 45132 1570 45580 1495 45580 1421 45879 1346 45879 1271 46104 1271 46104 1196 46403 1196 46477 1122 46627 1122 46702 972 46851 897 47674 897 47973 972 48122 1122 48421 1122 48496 1271 48795 1346 48870 1495 49319 1645 49394 1944 49618 2168 49842 2243 50141 2766 50216 2766 50291 2916 50440 2916 50440 3066 50590 3066 50739 3439 50889 3514 51113 3888 51188 4262 51412 4411 51412 4860 51562 5084 52833 5084 52982 5234 53431 5234 53581 5383 53730 5383 53730 5608 53805 5757 53954 5832 53954 5907 54179 6206 54179 6355 54328 6355 54328 6580 54403 6580 54478 6804 54478 7103 54553 7103 54627 7477 54702 7477 54852 7851 55076 7926 55076 8000 55151 8000 55226 8150 55375 8150 55375 8225 55674 8449 55898 8449 55973 8598 56272 8823 56571 8898 56796 9197 56796 9421 56945 9571 56945 9645 57020 9645 56870 10393 56796 10393 56796 10543 56646 10543 56646 10617 56347 10991 56347 11215 56272 11215 56272 17421 56571 17795 56571 18019 56646 18019 56646 18319 56796 18543 56796 19141 56870 19291 56870 19515 56646 20113 56571 20786 56422 20861 56272 21160 56272 21309 56198 21384 56198 21534 56048 21833 55973 22207 55824 22431 55824 22805 55674 22805 55599 23104 55375 23328 55375 23702 55300 23777 55226 24300 55151 24300 55151 24599 54852 24749 54852 25048 54553 25571 54478 25571 54328 26020 54328 26543 54179 26842 54029 27440 54029 27665 53880 27740 53880 28487 53805 28562 53805 28786 53655 28936 53655 29085 53581 29085 53581 29160 53132 29833 53057 30356 52908 30506 52908 30581 52683 30730 52609 30880 52609 31478 52534 31628 52534 31927 52384 32226 52310 32674 52235 32824 52160 32824 52160 33347 51786 33646 51786 33871 51711 34020 51637 34020 51637 34095 51338 34394 51338 34544 51188 34544 51188 34768 50889 35216 50739 35815 50590 35889 50291 36488 50216 36488 49992 36712 49693 36787 49468 37385 49319 37385 49169 37534 49094 37759 48795 37983 48721 37983 48721 38132 48571 38132 48496 38207 47973 38357 47973 38506 47823 38581 47599 38656 47150 38656 47150 38731 46926 38805 46552 38805 45954 39030 45730 39030 45206 39254 44907 39478 44608 39553 42963 39553 42664 39404 41991 39404 41169 39030 39075 39030 38701 39329 37954 39404 37655 39553 35412 39553 35262 39852 35262 40749 35337 40749 35337 40824 35412 40824 35636 41048 35935 41123 35935 41198 36010 41198 36010 41273 36159 41348 36234 41572 36384 41647 36384 42245 36234 42320 36234 42693 36084 42768 35785 43366 35636 43516 35412 43516 35262 43815 35262 44114 35038 44563 34739 44712 34739 44862 34365 45310 33841 45609 33692 45759 33617 45759 33542 45983 33243 45983 33094 46208 33019 46208 32795 46507 32720 46507 32720 46731 32496 46731 32196 46955 32122 46955 32122 47105 31897 47180 31897 47329 31748 47479 31748 47553 31374 47853 31374 48002 31150 48451 30851 48525 30701 48750 30626 48750 30626 48974 30477 49198 30178 49273 29879 49871 29804 49871 29804 49946 29505 50096 29505 50170 29280 50170 29280 50320 29131 50320 29056 50469 28458 50469 28383 50544 27561 50544 27411 50320 26813 49946 26439 49946 26140 49722 25991 49497 25691 49423 25617 49273 25542 49273 25542 49198 25467 49198 25318 49049 25019 49049 24719 48825 24420 48675 24196 48675 24121 48600 23673 48600 23299 48525 22701 48301 21803 48301 21729 48226 21579 48226 21579 48077 21205 48002 21205 47927 20981 47853 20981 47778 20757 47628 20383 47553 20159 47329 19635 47329 19411 47180 18887 47180 18663 47030 18215 46955 17542 46955 16420 46731 16046 46581 15448 46581 14551 46282 13953 46208 13579 46058 13055 45983 12906 45759 12457 45759 11784 45535 11560 45535 11410 45385 11111 45385 10962 45310 10438 45236 10214 45086 9840 45011 9242 44712 8719 44712 8345 44563 7597 44488 7522 44338 7223 44039 7074 43965 6849 43965 6326 43516 6027 43516 5279 43292 5279 43217 5130 43067 4681 42992 4532 42843 4532 42768 4307 42693 4008 42693 3933 42544 3784 42544 3560 42394 3111 42320 3111 42245 3036 42245 2961 42095 2737 42095 2513 41946 2139 41198 1840 40824 1840 40600 1765 40450 1616 40301 1616 40002 1466 39703 1391 39104 1391 38282 1317 38132 1242 37534 1017 37310 943 36861 943 35665 1092 35291 1092 34768 1690 33272 1840 33272 1840 33123 1989 33123 2139 32973 2363 32899 2363 32824 2588 32824 2961 32525 2961 32226 3335 31852 3335 31777 3560 31628 3560 31403 3634 31328 3784 31328 3859 31104 4008 31029 4083 30805 4606 30282 4681 30132 4831 30057 4831 29983 4980 29908 5279 29609 5354 29384 5504 29384 6027 29160 6476 28861 6625 28637 7074 28412 7448 28412 7747 28113 7971 28039 11261 28039 11485 28188 12158 28338 12158 28412 14476 28936 
1	tumor	20084 23777 19785 23777 17467 24524 17093 24524 16196 24749 15897 24749 14551 25048 13429 25123 12233 25496 12009 25496 11560 25646 10962 25646 10588 25870 9691 26095 9093 26169 8569 26319 8569 26394 8270 26394 8121 26543 7747 26693 7373 26768 6775 26768 6177 26917 6177 26992 5728 26992 5728 27067 5279 27291 4457 27515 4233 27665 3709 27814 3560 28039 3186 28188 3036 28188 2961 28338 2588 28487 2289 28786 1466 29085 1092 29384 1017 29609 718 29758 494 30132 195 30431 195 30581 45 30880 45 31179 0 31478 0 31927 0 32076 0 32899 0 33422 0 34843 0 36039 0 36637 0 38656 0 38731 0 38880 0 39030 0 39329 0 39703 0 40002 0 40376 0 40974 45 41048 195 41273 569 41572 1092 42320 1541 42768 1690 43067 3111 44264 3261 44563 3709 44637 3933 44787 4606 44937 5952 45385 6999 45609 7672 45684 8420 46058 8719 46133 8868 46282 10962 47030 10962 47105 11710 47329 12009 47553 13354 48002 13803 48301 14850 48525 16495 49124 17018 49198 18514 49572 19261 49871 20009 49871 20532 49946 21131 50170 21504 50245 21803 50469 22252 50469 24196 50918 25168 51068 25243 51217 25991 51292 26065 51367 26963 51516 28234 51591 28981 51741 31000 51741 32944 51367 33617 51292 34290 51068 36234 50918 37356 50694 37729 50469 38851 49423 40272 47254 40496 46507 40645 46208 40945 45834 40945 45535 41767 44787 42814 44338 44309 44039 45879 43815 46477 43591 47300 43142 47898 42992 48721 42394 48945 41946 49468 41647 49693 41273 50216 40899 50590 40226 50739 40076 50964 39553 51562 38656 51786 38506 52085 38058 52384 37385 52908 36637 53655 35366 53730 35142 53880 34992 54179 33796 54553 33347 54777 32899 55375 31478 55525 30880 55824 30581 55973 29983 55973 29684 56123 29534 56123 29310 56347 28786 56571 28487 56571 28338 56721 28039 56721 27515 57020 25795 57170 25272 57170 24599 57394 23926 57618 22431 57693 22281 57693 21907 57842 21608 57917 21010 58067 20861 58067 20038 58142 19889 58142 19590 58291 18842 58291 14954 58216 14580 58216 13533 58067 12561 58067 11814 57842 11440 57618 9645 57394 8748 57319 8150 57319 7477 57170 7103 57170 6654 56945 5982 56945 5608 56721 5383 56721 5084 56571 4710 56422 4561 56347 4262 56123 3813 55973 3664 55450 3365 55375 3140 55076 2991 55076 2916 54627 2692 54478 2692 54179 2467 53880 2393 53805 2243 53207 2019 53132 1869 52982 1869 52534 1645 52384 1645 52160 1495 51786 1421 51562 1271 51113 1271 50665 1122 50590 972 50440 972 49992 748 49468 673 49094 449 45206 449 44459 598 43561 598 42739 748 42066 972 41917 1122 40945 1495 40421 1869 39823 2168 39449 2617 39150 2766 38103 3738 37430 4561 37281 5084 36907 5757 36458 7402 36234 7926 36159 9571 35935 10617 35935 12187 35860 12636 35860 15552 35785 15702 35785 17197 35636 17421 35636 18319 35112 18618 33991 18692 33767 18917 33243 19216 33019 19216 32720 19365 32122 19440 31748 19664 31598 19664 31449 19889 31150 20038 30925 20038 30851 20113 30701 20113 30552 20263 29953 20412 29953 20562 29804 20636 29804 20711 20084 23777 
#EOF
