# Supplementary material for: Data-Driven Discovery of Immune Contexture Biomarkers
Source: Front Oncol. 2018 Dec 18;8:627. doi: 10.3389/fonc.2018.00627 (PMC6305402; doi:10.3389/fonc.2018.00627)
Supplement: Data Sheet 3.zip — The MSI/MSS dataset used for the identification and assessment of discriminatory features (sections 3.2, 3.3, and 3.4) is provided as a collection of text files describing regions, markers, and metadata (part 1/3). [file Data_Sheet_3.zip › MSIMSSDataset/16-006463_P1_12105_MSS-MSI_1810 [5 channels]_ROI.txt]

barcode_target	16-006463_P1_12105_MSS-MSI_1810 [5 channels]
barcode_origin	0
workflow_target	0
workflow_target_version	0
workflow_origin	0
workflow_origin_version	0
iH	0
iW	0
user	tbd

0	tissue	32577 28072 33051 28331 36501 28245 37708 27900 37751 27943 39304 28417 39907 28417 39907 28374 40338 28374 40425 28331 41546 28331 41589 28288 41848 28288 41891 28245 41891 28158 41934 28158 42020 28072 42106 28072 42193 27986 42365 27986 42365 27943 42581 27943 42581 27900 42840 27900 42840 27857 43271 27814 43271 27727 43314 27727 43357 27641 43745 27641 43788 27598 43918 27598 43918 27555 44349 27555 44478 27425 44651 27425 44737 27382 44737 27296 44866 27296 44866 27253 44996 27080 45168 27037 45211 26951 45297 26951 45341 26822 45384 26822 45427 26735 45470 26735 45556 26649 45772 26606 45815 26520 45944 26520 46074 26347 46203 26347 46203 26304 46332 26261 46419 26175 46591 26132 46634 26089 46634 26002 46720 25959 46720 25873 46850 25744 46850 25701 46893 25657 47022 25657 47022 25442 47065 25442 47065 25269 47152 25269 47152 25140 47195 25140 47195 25097 47454 24967 48100 24967 48144 24924 48359 24924 48402 24838 48618 24623 48877 24493 49049 24278 49222 24234 49222 24191 49308 24105 49610 23933 49653 23803 49696 23803 49696 23631 49739 23631 49739 23415 49696 23372 49653 23113 49610 23070 49610 22941 49523 22941 49523 22811 49437 22725 49394 22553 49351 22553 49351 22337 49265 22121 49265 21820 49178 21604 49092 21518 49092 21388 49049 21388 49049 21043 48920 20785 48920 20655 48833 20526 48833 20397 48661 20267 48532 19965 48402 19836 48316 19664 48187 19620 48187 19534 48100 19491 48100 19405 48014 19362 47712 18930 47454 18801 47195 18542 46936 18456 46850 18370 46764 18370 46634 18197 46505 18154 46419 17982 46074 17723 46074 17637 45858 17507 45772 17335 45513 17206 45384 17033 45297 16817 45211 16817 45039 16645 44952 16602 44909 16516 44780 16429 44694 16257 44651 16257 44651 16214 44478 16041 44306 15955 44263 15869 44176 15826 44176 15783 44047 15610 43831 15438 43659 15222 43486 15136 43443 15049 43357 15049 43141 14705 42969 14618 42883 14446 42883 14360 42753 14187 42581 14144 42279 13885 41848 13583 41761 13454 41287 13195 41244 13152 41244 13066 41158 13066 41158 13023 41028 12937 40899 12937 40683 12721 40640 12721 40640 12635 40554 12592 40554 12548 40425 12505 40425 12462 40295 12462 40295 12419 40252 12419 40252 12376 40166 12290 40037 12290 39907 12160 39778 12117 39778 12074 39174 11945 39002 11858 38959 11772 38915 11772 38915 11729 38226 11729 38139 11643 38139 11600 38010 11470 38010 11427 37967 11427 37967 11298 37881 11298 37794 11169 37751 10867 37708 10780 37622 10737 37579 10220 37449 10134 37449 9616 37363 9616 37363 9487 37320 9487 37320 9401 37147 9185 37147 9099 36889 8883 36802 8624 36716 8538 36673 8064 36587 8064 36587 7805 36458 7676 36458 7417 36414 7288 36328 7201 36242 7029 36242 6943 36069 6856 36026 6770 35983 6770 35940 6511 35897 6511 35854 6339 35811 6339 35724 6253 35595 5994 35509 5908 35466 5908 35423 5649 35293 5606 35250 5476 35164 5390 35164 5218 35121 5218 35078 5088 35034 5088 34991 5002 34948 5002 34948 4959 34862 4959 34776 4830 34776 4743 34388 4442 34301 4312 34215 4312 34000 4183 33655 3881 33482 3881 33482 3838 33396 3838 33396 3752 33267 3708 33223 3579 33008 3579 32706 3450 32533 3320 32490 3234 32361 3234 32232 3148 32232 3062 32102 3019 31973 2846 31757 2803 31671 2630 31326 2372 31197 2113 31154 2113 31110 2027 31067 2027 31067 1984 30981 1940 30809 1725 30809 1639 30765 1639 30722 1423 30636 1380 30636 1337 30550 1337 30507 1251 30334 1121 29860 1121 29860 1164 29644 1164 29558 1337 29472 1337 29472 1380 29386 1423 29342 1509 29256 1509 29213 1596 29041 1682 28997 1768 28782 1811 28782 1854 28609 1984 27919 2156 27704 2285 27100 2285 27100 2372 26928 2458 26928 2501 26798 2501 26755 2630 26669 2630 26669 2717 26583 2717 26583 2803 26540 2803 26496 2889 26410 2932 26367 3019 26324 3019 26324 3062 26238 3062 26151 3148 26151 3234 26022 3234 25979 3320 25806 3363 25763 3450 25634 3450 25591 3536 25332 3536 25246 3579 25246 3665 24427 3665 24383 3708 24297 3708 24082 3924 23909 3967 23909 4010 23737 4183 23737 4226 23607 4269 23607 4312 23521 4312 23478 4398 23349 4442 23305 4528 23219 4528 23090 4614 22960 4614 22874 4700 22788 4700 22702 4830 22486 4873 22486 5002 22443 5045 22227 5045 22184 5131 22012 5218 21925 5218 21925 5261 21796 5261 21753 5304 21753 5390 21667 5433 21624 5520 21365 5563 21365 5606 21279 5692 21236 5692 21236 5735 21192 5735 21149 5821 20934 5908 20804 6037 20761 6037 20761 6080 20589 6166 20502 6166 20459 6253 20201 6382 20114 6382 20114 6425 19942 6468 19899 6555 19769 6555 19726 6684 19554 6770 19252 6813 18993 6899 18864 6899 18691 7029 18346 7029 18303 7115 18131 7115 17872 7201 17743 7201 17700 7288 17527 7374 17311 7546 17096 7589 16837 7762 16708 7762 16665 7848 16578 7891 16578 7978 16406 8021 16277 8150 16233 8150 16190 8236 16104 8279 15975 8452 15975 8538 15888 8538 15630 8883 15112 9142 14854 9185 14810 9271 14293 9487 14293 9573 14164 9616 14077 9789 13819 9961 13819 10004 13689 10047 13560 10220 13086 10435 12956 10565 12784 10608 12784 10651 12568 10651 12309 10737 12266 10780 12180 10780 12137 10867 12007 10867 11878 10996 11318 11169 10714 11514 10584 11557 10412 11557 10369 11643 10196 11643 9938 11858 9765 11858 9636 11945 9075 12160 9075 12203 8903 12203 8903 12290 8472 12419 8428 12505 7393 12505 7178 12548 7135 12635 6919 12635 6833 12721 6704 12764 6531 12764 6402 12850 6186 12850 5927 12980 5927 13023 5798 13023 5625 13152 5496 13195 5410 13325 5324 13325 5237 13454 5108 13454 5108 13497 5022 13497 4979 13583 4892 13583 4849 13626 4677 13626 4634 13670 4116 13670 4116 13626 3944 13626 3814 13583 3081 13583 2650 13670 2607 13756 2478 13756 2391 13842 2262 13885 2219 14058 2089 14058 2089 14187 2046 14230 2046 14316 2003 14316 2003 14489 1960 14532 1960 14920 2046 15093 2046 15739 2089 15869 2176 15869 2262 15955 2391 16214 2478 16214 2693 16343 2693 16386 2823 16386 2952 16473 3038 16473 3038 16516 3124 16602 3340 16602 3383 16645 3556 16688 3556 16731 3814 16774 4073 16904 4116 17033 4159 17033 4159 17076 4202 17076 4332 17206 4375 17206 4418 17249 4418 17335 4504 17378 4591 17464 4591 17507 4763 17507 5108 17680 5496 17766 5625 17896 5755 17896 5884 17982 6057 18025 6272 18025 6359 18111 6660 18111 6704 18154 7264 18154 7264 18197 7523 18240 7566 18413 7782 18542 7782 18629 7868 18758 7954 19060 7954 19405 8040 19620 8040 19707 8127 19836 8127 19922 8256 19922 8299 20052 8385 20052 8385 20181 8515 20224 8515 20310 8687 20353 8773 20526 8860 20526 8903 20612 9075 20785 9075 20828 9205 20828 9205 20957 9334 20957 9377 21043 9506 21043 9593 21173 9679 21173 9679 21259 9808 21561 9851 21604 9938 21604 10024 21820 10067 21820 10153 21906 10153 21992 10196 21992 10196 22035 10455 22035 10929 22121 11059 22208 12396 22208 12439 22251 12525 22251 12611 22337 12870 22466 12956 22466 12999 22510 13172 22510 13172 22553 13387 22553 13387 22639 13732 22639 13862 22682 14077 22682 14120 22725 14336 22725 14336 22768 14552 22768 14681 22682 14681 22639 14767 22639 14854 22553 14897 22553 15026 22380 15155 22380 15155 22294 15198 22294 15285 22078 15328 22078 15414 21906 15457 21906 15457 21820 16061 21776 16190 21647 16578 21561 16578 21518 16665 21475 16665 21388 16751 21345 16751 21259 16923 21087 16966 21087 16966 21000 17053 20957 17096 20742 17268 20569 17268 20397 17355 20310 17398 20052 17441 20052 17441 19965 17527 19836 17527 19750 17613 19534 17700 19491 17743 19405 17743 19103 17786 19017 17786 18887 17872 18801 17872 18542 17915 18499 17958 18197 18001 18197 18001 18068 18045 18025 18045 17766 18131 17723 18260 17378 18303 17378 18390 17206 18476 17162 18476 17119 18734 17119 18778 17162 18778 17249 18821 17292 18821 17378 18907 17594 18993 17723 18993 17896 19252 18456 19252 18542 19424 18672 19726 19017 19769 19232 19899 19319 19899 19405 19985 19620 20114 19793 20157 20052 20201 20052 20201 20612 20157 20655 20114 20914 20028 21043 19985 21345 19899 21604 19899 21820 19856 21863 19856 22251 19726 22337 19683 22639 19597 22725 19554 22984 19511 23070 19424 23113 19424 23199 19338 23243 19338 23631 19468 23674 19597 23760 19597 23803 19856 23846 19856 23933 19985 23933 19985 23976 20071 23976 20157 24148 20201 24148 20330 24278 20330 24364 20416 24450 20589 24536 20804 24579 20891 24623 21063 24795 21236 24838 21279 24881 21365 24881 21408 24924 21624 24924 21839 25011 22012 25011 22486 25140 23435 25140 23607 25226 23780 25226 23952 25269 23995 25312 24297 25312 24383 25356 24901 25399 25030 25442 25634 25442 25936 25528 26238 25528 26367 25657 26496 25657 26583 25701 27186 25744 27445 25830 27876 25830 28135 25916 28523 25916 28523 25959 28652 25959 28739 26002 29041 26002 29170 26132 29472 26132 29644 26175 29817 26261 29989 26434 30032 26434 30119 26606 30205 26649 30377 26822 30550 26951 30765 27037 30852 27124 31240 27253 31326 27382 32145 27555 32577 28072 
1	tumor	21926 4398 22098 4355 22184 4269 22184 4226 22314 4226 22486 4140 22659 3967 22874 3838 22960 3708 23047 3708 23219 3579 23349 3579 23607 3450 23866 3450 24039 3363 25979 3363 26195 3407 27273 3407 27316 3363 27833 3363 27876 3320 29213 3277 29213 3234 29343 3234 29343 3148 29515 3148 29558 3105 31111 3105 31154 3148 31283 3148 31326 3234 31714 3234 31714 3277 32102 3320 32232 3407 32577 3407 33094 3493 33784 3493 33957 3579 34258 3579 34388 3665 34862 3708 35078 3838 35638 4010 35811 4010 35811 4097 35854 4097 35940 4183 36026 4183 36242 4269 36544 4442 36587 4571 36932 4830 37277 5304 38096 6166 38743 6943 39131 7676 39692 8581 39821 8926 40037 9314 40425 9832 40684 10004 40770 10220 41244 10694 41503 10867 41675 11082 42150 11470 42365 11600 42495 11729 42624 11945 42840 12117 43012 12419 43141 12462 43357 12721 43616 12893 43831 13152 44521 13756 44780 14230 45901 14963 46289 15136 46505 15351 46677 15438 47066 15826 47195 15869 47497 16171 47583 16386 48187 17076 48230 17335 48445 17594 48489 17766 48618 17939 48661 18068 48790 18197 48877 18456 48963 18542 48963 18672 49092 19060 49092 19319 49179 19405 49179 19491 49222 19491 49222 19620 49308 19750 49351 20095 49480 20267 49610 20569 49696 20655 49696 20742 49739 20785 49739 21043 49782 21043 49825 21173 49825 21345 49912 21518 49955 21776 50170 22078 50213 22337 50472 22639 50515 22768 50515 23070 50602 23199 50688 23846 50688 24881 50558 25873 50386 26175 50386 26520 50170 27124 49955 27469 49653 27555 48963 27943 46807 28374 46160 28547 45556 28805 44953 28978 44608 29021 44565 29107 44435 29193 44176 29237 44047 29323 43831 29366 43702 29452 43271 29452 43185 29538 42538 29538 42107 29452 38700 29452 38484 29582 34000 29582 33655 29452 32534 29280 32232 29280 31671 29107 31369 29107 30938 28978 30291 28848 29774 28805 29343 28719 28998 28719 28825 28676 28653 28547 28480 28547 28049 28331 27833 28288 27618 28158 26496 27684 26108 27296 25763 27124 25462 27037 24470 26649 23909 26520 23650 26520 23349 26391 23219 26391 22271 26175 22055 26089 21753 26089 21365 25959 20847 25916 20373 25830 19856 25701 19554 25528 19080 25442 18476 25226 18045 25226 17484 25054 17053 25011 16535 25011 16233 24881 15716 24795 15544 24666 15199 24623 14595 24450 14250 24450 13732 24364 10498 23156 9808 22984 8860 22941 8687 22811 8040 22553 7954 22466 7480 22294 6186 21043 5410 20526 4979 20138 4246 19664 3771 19448 2650 18629 2478 18542 2348 18413 2089 18327 1960 18154 1831 18068 1745 18068 1745 18025 1658 17982 1572 17809 1486 17723 1313 17162 1313 16904 1227 16688 882 15394 882 14058 753 13885 753 13325 796 13195 1184 12592 1313 12505 1572 12203 1745 12203 3297 11427 3814 11125 3987 11082 4159 10910 4332 10867 4849 10435 5927 9961 6402 9616 6919 9401 7954 8581 8342 8452 10283 7244 11274 6727 11921 6253 12827 5821 13042 5649 14164 5045 15888 4442 16147 4312 16320 4312 16535 4226 17182 4097 17441 4010 17743 4010 18045 3924 18174 3924 18562 3795 18907 3752 19640 3752 19899 3665 20028 3665 20632 3536 20804 3536 21926 4398 
#EOF
