# Supplementary material for: Data-Driven Discovery of Immune Contexture Biomarkers
Source: Front Oncol. 2018 Dec 18;8:627. doi: 10.3389/fonc.2018.00627 (PMC6305402; doi:10.3389/fonc.2018.00627)
Supplement: Data Sheet 3.zip — The MSI/MSS dataset used for the identification and assessment of discriminatory features (sections 3.2, 3.3, and 3.4) is provided as a collection of text files describing regions, markers, and metadata (part 1/3). [file Data_Sheet_3.zip › MSIMSSDataset/16-006464_P1_12102_MSS-MSI_1810 [5 channels]_ROI.txt]

barcode_target	16-006464_P1_12102_MSS-MSI_1810 [5 channels]
barcode_origin	0
workflow_target	0
workflow_target_version	0
workflow_origin	0
workflow_origin_version	0
iH	0
iW	0
user	tbd

0	tissue	34288 27808 34530 27711 34627 27614 34676 27614 34676 27565 34918 27468 34918 27371 35112 27323 35161 27226 35209 27226 35403 27080 35403 27032 35451 27032 35548 26789 35645 26741 35645 26692 35694 26692 35742 26595 35985 26498 35985 26401 36130 26256 36179 26256 36179 26159 36227 26159 36227 26110 36373 26062 36518 25916 36567 25916 36664 25722 36664 25625 36712 25625 36712 24801 36906 24558 36906 24267 37003 24073 37052 24073 37052 23976 37100 23928 37343 23928 37440 23879 37488 23782 37585 23782 37634 23734 37828 23734 37876 23685 38943 23637 38943 23588 39137 23588 39283 23637 39622 23637 39622 23588 39816 23588 39816 23491 39913 23491 39962 23394 40059 23394 40059 23346 40253 23249 40253 23201 40398 23104 40398 22861 40495 22813 40544 22667 40641 22619 40786 22619 40786 22522 41514 22522 41562 22473 41756 22473 41805 22425 42096 22425 42338 22328 42532 22328 42581 22231 43017 22134 43066 22037 43551 22037 43551 22134 43648 22134 43648 22182 43842 22231 43939 22328 44036 22328 44036 22425 44133 22473 44230 22619 44617 22764 44714 22910 44908 23007 45005 23007 45005 23104 45199 23104 45442 23201 45733 23201 45781 23297 46557 23297 46703 23394 49322 23394 49370 23443 49564 23491 49613 23588 49710 23588 49710 23637 50001 23734 50001 23782 50292 23928 50437 24073 50631 24073 50680 24122 51068 24219 51747 24219 51941 24267 53541 24267 53735 24219 53735 24170 53929 24170 54074 24073 54171 23976 54171 23928 54365 23879 54365 23831 54656 23734 54705 23637 54850 23637 54996 23443 55044 23443 55044 23394 55141 23346 55141 23297 55287 23249 55287 23201 55384 23152 55384 23104 55432 23104 55432 23007 55675 22958 55772 22910 55772 22861 55820 22861 55869 22764 55917 22764 55917 22619 56014 22425 56063 22425 56063 22328 56111 22328 56111 22279 56257 22182 56305 21843 56451 21552 56451 21455 56499 21455 56499 20776 56402 20533 56305 20485 56305 20388 56111 20291 56014 20000 55917 19951 55917 19757 55869 19757 55869 19466 55917 19369 55966 19369 55966 19224 56063 18933 56111 18157 56014 17963 56014 17672 55917 17623 55772 17332 55772 16944 55626 16896 55529 16653 55432 16556 55432 16411 55335 16314 55287 16168 55141 16071 54996 15683 54947 15683 54802 15344 54656 15344 54656 15247 54559 15053 54462 14956 54414 14956 54414 14859 54220 14762 54220 14714 54123 14714 54026 14617 53735 14471 53638 14471 53541 14277 53395 14229 53250 14132 53250 14083 53201 14083 53201 13986 53008 13986 52911 13889 52717 13889 52620 13744 52523 13744 52523 13695 52280 13501 52038 13453 51698 13065 51601 13016 51601 12919 51504 12919 51407 12774 51262 12774 51213 12677 51116 12677 50922 12531 50777 12483 50777 12434 50728 12434 50680 12337 50583 12289 50195 12192 48206 12192 48109 12143 48061 12046 47915 12046 47770 11949 47721 11852 47527 11707 47333 11658 47333 11561 47139 11464 47139 11367 47042 11367 47042 11319 46751 11319 46654 11367 46654 11464 46460 11513 46460 11610 46412 11610 46412 11755 46363 11755 46363 11998 46266 12240 46266 12337 46218 12337 46218 12434 46169 12483 46072 12774 45975 12822 45878 13259 45781 13307 45781 13453 45733 13453 45636 13550 45587 13744 45442 13744 45393 13938 45296 13986 45296 14180 45248 14277 45102 14423 45102 14471 45005 14471 45005 14520 44908 14568 44860 14714 44763 14714 44666 14907 44423 15150 44423 15247 44326 15489 44230 15538 44230 15586 44181 15586 44133 15683 44036 15732 43987 15926 43696 16168 42969 16168 42775 16071 42726 15974 42387 15829 42338 15732 41999 15441 41611 15441 41368 15344 41126 15344 41029 15247 40641 15198 40592 15150 40398 15150 40398 15101 40107 15053 39962 14956 39768 14714 39477 14617 39428 14568 39137 14520 38943 14374 38846 14229 38701 14180 38652 14083 38507 13986 38410 13695 38313 13647 38313 13550 38167 13501 38167 13259 38119 13162 38022 13113 38022 12968 37925 12822 37925 12725 37876 12725 37440 12095 37391 11949 37343 11949 37197 11755 37149 11610 36955 11367 36858 10979 36712 10834 36615 10640 36373 10543 36227 10397 36179 10203 36130 10203 36130 10155 35985 10155 35888 10009 35791 10009 35742 9864 35694 9864 35500 9670 35451 9524 35258 9427 35161 9330 35161 9282 35015 9088 35015 8942 34821 8845 34821 8797 34579 8603 34579 8409 34433 8263 34433 8215 34288 8166 34239 7972 34142 7875 34142 7778 33997 7681 33851 7487 33851 7439 33754 7390 33560 6954 33318 6760 33221 6517 33172 6517 32978 6275 32881 6275 32396 5887 32154 5499 32057 5402 31863 5305 31814 5208 31717 5160 31620 4966 31523 4966 31523 4917 31232 4772 31184 4723 31135 4529 30747 4287 30602 4093 30359 4044 30117 3899 29923 3850 29874 3753 29729 3705 29632 3608 29438 3608 29341 3511 29195 3462 29001 3317 28807 2977 28662 2977 28468 2880 28274 2735 28274 2638 28225 2638 28225 2589 28128 2589 27740 2444 27546 2444 27304 2298 27304 2250 27207 2250 27158 2153 26528 2007 25364 2007 24976 2104 24443 2104 24346 2153 23958 2153 23861 2250 22891 2250 22842 2298 22357 2298 22309 2347 21921 2492 21921 2541 21581 2638 21193 2832 21048 2832 20757 2977 20466 3026 20417 3123 20369 3123 20126 3317 19981 3511 19787 3511 19690 3559 19593 3705 18089 3850 18041 3899 17653 3947 17605 3996 17217 3996 17168 4093 16974 4093 16877 4190 16489 4190 16489 4238 16344 4238 16344 4287 16198 4287 16101 4335 16053 4432 15907 4432 15810 4481 15762 4578 15665 4578 15568 4675 15277 4723 15228 4772 14840 4772 14743 4869 14646 4869 14598 4917 13967 4966 13676 5160 13240 5257 13191 5305 12949 5305 12900 5354 12755 5354 12755 5402 12706 5402 12658 5499 12464 5548 12367 5742 12270 5742 12270 5790 12027 5790 12027 5839 11542 5839 11494 5790 11300 5742 11251 5645 10524 5645 10427 5693 9942 5693 9699 5790 9263 5790 9263 5839 9117 5839 8827 5984 8827 6033 8778 6033 8778 6130 8584 6227 8439 6372 8439 6420 8342 6469 8342 6614 8293 6614 8293 6808 8099 6954 8051 6954 8002 7148 7857 7196 7760 7390 7663 7390 7566 7487 7517 7487 7469 7633 7372 7730 7275 7730 7275 7778 7178 7827 7178 7924 7081 7972 6935 8166 6935 8215 6838 8215 6838 8312 6790 8360 6693 8360 6596 8554 6450 8603 6305 8797 6208 8797 5917 8942 5868 9088 5674 9282 5674 9379 5577 9379 5529 9524 5335 9718 5189 9767 5189 9815 5092 9912 5044 9912 4947 10106 4850 10106 4753 10203 4704 10349 4607 10397 4559 10543 4462 10591 4413 10688 4268 10737 4122 11125 4122 11367 4074 11464 4025 11464 4025 11561 3880 11755 3880 11852 3734 12046 3734 12143 3686 12192 3686 12483 3540 12677 3492 12968 3395 13016 3395 13162 3298 13162 3249 13453 3104 13695 3104 13986 3055 14035 3055 15150 3104 15392 3201 15538 3201 16071 3298 16120 3298 16217 3492 16459 3492 16556 3637 16799 3637 16993 3734 17090 3783 17284 3783 17672 3928 17817 3977 18108 4025 18157 4025 18351 4122 18399 4219 18593 4413 18642 4559 18933 4656 18981 4753 19224 4850 19272 5044 19806 5092 19854 5141 20339 5335 20679 5480 20776 5529 20921 5626 21018 5626 21067 5674 21067 5674 21164 5820 21212 5820 21261 5868 21261 6062 21455 6208 21794 6305 21843 6450 22134 6499 22134 6644 22279 6693 22279 6887 22425 6984 22619 7081 22667 7129 22764 7275 22861 7275 22958 7517 23249 7517 23297 7663 23394 7663 23443 7760 23443 7760 23491 7905 23637 8002 23831 8245 23976 8342 24122 8536 24267 8584 24267 8730 24413 8827 24607 8923 24607 9214 24752 9360 25043 9457 25043 9602 25140 9602 25189 9699 25189 9699 25286 9748 25286 9748 25334 10039 25383 10039 25431 10233 25431 10281 25528 10378 25577 10669 25577 10766 25625 11300 25625 11494 25674 11882 25674 11979 25722 13337 25722 13482 25674 13967 25674 14210 25577 14404 25577 14549 25528 14549 25431 14646 25431 14695 25334 14792 25286 14937 25286 15325 25043 15519 25043 15568 24946 15810 24946 16004 24898 16053 24849 16586 24849 16635 24801 16780 24801 16877 24752 16877 24704 17168 24704 17653 24558 18041 24558 18089 24461 18186 24413 20369 24413 20563 24461 20660 24558 21048 24558 21339 24607 21630 24752 21921 24801 22018 24849 22066 24946 22115 24946 22163 25043 22309 25043 22309 25092 22454 25189 22454 25237 22600 25286 22794 25431 22891 25431 22939 25577 23279 25722 23521 25771 23618 25868 23861 25868 23958 25916 24394 25916 24491 26013 25073 26013 25413 25819 25413 25771 25849 25625 25849 25431 26189 25286 26334 25140 26576 25043 26770 24849 26819 24849 26819 24801 26964 24801 26964 24752 27207 24558 27352 24558 27352 24461 27498 24413 27546 24267 27692 24267 27740 24219 28128 24122 28807 24122 28807 24170 28904 24267 29147 24364 29147 24704 29341 24849 29341 24898 29486 24946 29583 25092 30456 25431 30796 25431 30844 25528 31087 25625 31426 25722 31814 25771 32105 25916 32542 26062 32881 26304 32978 26304 33172 26547 33172 26595 33221 26595 33221 26741 33318 26886 33318 27129 33366 27177 33366 27323 33463 27371 33512 27565 33609 27614 33609 27711 34288 27808 
1	tumor	3494 19521 3833 19618 3882 19715 4173 19861 4221 19958 4367 20006 4561 20200 4706 20200 4852 20346 4949 20346 4997 20443 5143 20443 5143 20491 5191 20491 5434 20734 5628 20734 5676 20831 5773 20831 5967 20928 5967 20976 6161 20976 6355 21073 6355 21170 6452 21170 6501 21219 6695 21219 6792 21316 7083 21316 7325 21413 7616 21558 7956 21801 8101 21801 8101 21849 8295 21946 8538 22043 8635 22043 8635 22140 8683 22140 8732 22237 8828 22237 8877 22383 9071 22431 9071 22480 9119 22480 9119 22528 9168 22528 9216 22625 9265 22625 9265 22674 9507 22674 9556 22771 9750 22867 9798 22964 9992 22964 9992 23013 10041 23013 10041 23110 10138 23110 10138 23207 10332 23255 10380 23352 10526 23352 10526 23401 10623 23401 10671 23449 10865 23498 11059 23643 11253 23643 11302 23692 12223 23692 12272 23643 12611 23643 12805 23595 12951 23498 13096 23498 13290 23304 13533 23255 13533 23207 13630 23207 13630 23158 13872 23158 13921 23110 14066 23110 14066 23013 14406 23013 14406 22964 14600 22916 14842 22916 15133 22771 15133 22722 15521 22625 15570 22528 15667 22528 15715 22480 15909 22480 16103 22383 16346 22383 16346 22334 16491 22334 16588 22237 16782 22237 16928 22140 16928 22043 17025 22043 17073 21946 17170 21946 17267 21898 17267 21849 17413 21849 17413 21801 17558 21704 17752 21655 17800 21558 17994 21510 17994 21461 18091 21461 18091 21413 18431 21316 18431 21219 18722 21219 18770 21170 18867 21170 18867 21025 19061 21025 19110 20976 19740 20976 19934 21073 20274 21073 20322 21170 20371 21170 20468 21267 20565 21267 20662 21364 20710 21364 20710 21413 20856 21461 20856 21510 20953 21558 20953 21655 21147 21704 21147 21752 21244 21752 21244 21849 21389 22043 21438 22043 21486 22189 21486 22383 21535 22431 21535 22867 21486 22964 21486 23158 21341 23352 21341 23643 21292 23692 21292 23837 21244 23886 21244 24080 21195 24080 21195 24274 21147 24274 21147 24371 21001 24419 21001 24565 20953 24565 20904 24807 20856 24856 20856 25341 20953 25535 21050 25632 21341 25777 21341 25826 21632 25874 21923 26117 22214 26117 22311 26214 22505 26214 22990 26359 23281 26359 23669 26602 24784 26893 25027 26893 25366 27087 26336 27329 26869 27572 27160 27620 27548 27620 27936 27717 28518 27717 29003 27960 29634 27960 29925 28105 31040 28251 31525 28251 31719 28348 32447 28348 32641 28445 33368 28445 33659 28542 34387 28542 34532 28687 35550 28687 35841 28736 36423 28736 37054 28590 37393 28445 37781 28202 37927 28057 38218 27960 38266 27814 38703 27572 38848 27329 39818 26602 39964 26359 40885 25923 41322 25923 41710 25826 47966 25826 48596 25923 48887 26020 49663 26165 50391 26214 51603 26214 51846 26262 53979 26262 54125 26165 54319 26165 54658 26068 54901 25923 55434 25777 55919 25535 56404 24953 56598 24856 56647 24759 57035 24468 57132 24322 57229 23886 57229 23449 57374 22964 57374 22237 57520 21558 57665 20346 57617 16708 57568 16078 57423 15544 57326 14623 57083 13556 56598 12829 55968 11762 55628 11374 55095 11034 54464 10695 52670 10307 51361 10258 49663 10016 47820 9870 45589 9870 45104 9919 44813 10064 44231 10113 43844 10258 42728 10258 42098 10161 41419 9919 40449 9676 38897 8609 38509 8173 38024 7833 37684 7445 37054 7154 36666 6863 35890 6524 35356 6136 34726 5748 34532 5700 33611 5263 33514 5069 33029 4827 32544 4487 32301 4439 31865 4002 31428 3808 31089 3566 30749 3420 30604 3323 30361 3032 30167 2984 30119 2887 29779 2741 29779 2644 29634 2499 29246 2305 29149 2159 28567 1868 28324 1674 28033 1529 27694 1480 27548 1383 26142 898 24833 898 24251 850 23911 704 22990 656 21341 656 20904 704 20225 898 19837 947 18964 1141 18576 1286 18043 1383 17364 1577 16831 1820 16346 1965 15521 2111 14842 2159 13969 2353 13581 2353 12126 2644 10623 3032 8101 3808 7859 3954 7568 4245 7277 4342 6743 4827 6501 4972 6258 5263 5967 5409 5676 5651 5143 5990 4755 6427 4755 6524 4318 6912 3785 7785 3106 8609 3106 8755 3009 8949 2960 9240 2815 9628 2524 10016 2427 10210 2281 10695 2233 10792 2136 10840 2039 11228 1893 11519 1893 11616 1845 11665 1845 11810 1796 11859 1748 12150 1748 12344 1602 12538 1505 12926 1505 13071 1408 13265 1360 15253 1602 15884 1796 16611 1942 16854 2039 16951 2233 17048 3494 19521 
#EOF
