# Supplementary material for: Data-Driven Discovery of Immune Contexture Biomarkers
Source: Front Oncol. 2018 Dec 18;8:627. doi: 10.3389/fonc.2018.00627 (PMC6305402; doi:10.3389/fonc.2018.00627)
Supplement: Data Sheet 3.zip — The MSI/MSS dataset used for the identification and assessment of discriminatory features (sections 3.2, 3.3, and 3.4) is provided as a collection of text files describing regions, markers, and metadata (part 1/3). [file Data_Sheet_3.zip › MSIMSSDataset/16-006465_P1_12104_MSS-MSI_1810 [5 channels]_ROI.txt]

barcode_target	16-006465_P1_12104_MSS-MSI_1810 [5 channels]
barcode_origin	0
workflow_target	0
workflow_target_version	0
workflow_origin	0
workflow_origin_version	0
iH	0
iW	0
user	tbd

0	tissue	42965 8313 43043 8235 43354 8158 43431 8002 43664 8002 43897 7691 43975 7691 43975 7614 44364 7536 44519 7381 44674 7070 44907 7070 45063 6837 45140 6837 45140 6759 45296 6681 45296 6604 45451 6604 45529 6448 45684 6371 45684 6293 45840 6215 46228 5516 46461 5516 46694 5283 47005 5128 47238 5128 47394 4895 47471 4895 47471 4817 47627 4817 47860 4661 48248 4661 48248 4584 48326 4584 48404 4428 48792 4428 48870 4351 49025 4351 49025 4273 49180 4273 49336 4118 49414 4118 49414 4040 49647 4040 49724 3885 50035 3729 50035 3651 50346 3651 50501 3574 50579 3341 50734 3341 50734 3263 51123 3263 51589 3030 52210 3030 52288 2952 54075 2952 54541 3030 55163 3030 55473 3185 56017 3185 56017 3263 56250 3263 56250 3341 56328 3341 56639 3574 56639 3729 56794 3729 56950 3962 57338 4118 57493 4273 58193 4273 58426 4584 59358 4817 59746 4817 60213 5205 60523 5361 60834 5905 60912 5905 61223 6138 61378 6604 61689 6915 62000 7070 62310 7614 62466 7691 62543 7925 63010 8391 63320 8546 63864 8701 64097 8934 64330 9012 64563 9478 64719 9556 64719 9711 64874 9867 64952 9867 64952 9944 65263 10255 65340 10488 65573 10721 65651 10721 65729 10877 66040 10954 66040 11032 66195 11032 66350 11343 66661 11421 66816 11731 66972 11809 66972 12042 67127 12042 68059 12974 68059 13208 68293 13363 68293 13596 68526 14062 68603 14062 68759 14218 68992 14218 68992 14373 69147 14528 69147 14606 69225 14606 69303 14839 69613 14994 69769 15227 70157 15538 70235 15694 70235 15927 70390 16082 70701 16237 70856 16781 71012 16859 71089 17170 71323 17325 71478 17947 71633 18024 71866 18568 72099 18724 72333 19034 72410 19345 72488 19345 72488 19501 72643 19656 72721 19967 72876 20122 73032 20666 73032 20899 73187 21132 73265 21443 73498 21598 73498 22142 73809 22530 73886 22919 74042 23230 74119 23929 74197 23929 74275 24550 74430 24706 74430 25638 74586 26104 74586 26415 74819 27037 74819 27736 74974 27969 74974 28901 74741 30144 74663 30222 74586 30843 74508 30921 74508 31931 74430 32087 74275 32087 74275 32242 74197 32242 74197 32553 73964 32630 73964 32708 73809 32863 73809 33019 73731 33019 73653 33174 73265 33174 73187 33330 72410 33330 72099 33174 72099 33096 71866 33019 71556 32320 71400 32242 71400 32087 71167 31931 71012 31698 70934 31698 70934 31543 70856 31465 70779 31154 70779 30843 70701 30766 70623 30222 70546 30144 70546 29756 70390 29678 70390 29367 70157 29212 70079 28901 70002 28901 69769 28357 68992 27347 68992 27114 68759 26959 68603 26648 68526 26648 68293 25871 68059 25638 67904 25327 67904 24240 67749 23696 67749 23385 67205 22997 66894 22530 66661 22453 66661 22375 66350 22375 66117 22764 66040 23074 66040 23851 66273 24317 66273 24473 66428 24628 66428 26337 66506 26415 66506 28202 66350 28513 66273 29212 66040 29290 65962 29600 65729 29756 65729 30067 65651 30067 65340 30455 65185 30921 64952 31077 64952 31154 64719 31465 64563 31543 64330 31853 64097 31853 63709 32242 63631 32397 63553 32397 63398 32553 63243 32553 63165 32708 63010 32786 62776 33174 62466 33252 62155 33485 61844 33563 61766 33640 59513 33640 59513 34961 59436 35194 59047 35893 58892 35971 58892 36126 58581 36282 58270 36282 58115 36437 57649 36437 57571 36515 55784 36515 55629 36593 55318 36593 55318 36670 55085 36670 55007 36748 55007 36903 54541 37136 54230 37447 53997 37447 53687 37680 53453 37680 52910 37913 52443 37913 51667 38069 51123 38069 50657 38224 50424 38224 50190 38302 49957 38535 48870 38613 48792 38690 47704 38690 47627 38768 47238 38768 47005 38846 46228 38846 46073 39001 45840 39079 45529 39079 45374 39234 45140 39312 44674 39389 43742 39389 43664 39467 43198 39545 43121 39623 42732 39623 42654 39700 41877 39700 41644 39778 38847 39778 38692 39856 38304 39856 38071 40011 36827 40011 36051 40244 34341 40244 33720 40399 32477 40399 32477 40477 32166 40555 32088 40633 31933 40633 31700 40943 31234 40943 30768 41176 30612 41176 30534 41332 30146 41409 29835 41643 29524 41720 28592 41720 28359 41876 28126 41876 27505 42031 27505 42109 26805 42109 26650 42186 26261 42186 25873 42497 25640 42497 25485 42653 25251 42653 25251 42730 25174 42730 25018 42963 24941 43196 24863 43196 24863 43274 24785 43274 24708 43429 24552 43507 24397 43973 24319 43973 24319 44129 24164 44206 24086 44439 23775 44672 23620 44828 23620 44906 23309 45139 22998 45527 22377 45916 22144 45916 21911 46071 21833 46382 21600 46615 21134 46848 21134 47003 20901 47003 20901 47081 20590 47392 19658 47625 19580 47780 19269 47780 19269 47858 18958 47936 18881 48013 18725 48013 18337 48246 17948 48324 17793 48402 17715 48557 17482 48557 17016 48790 16628 48868 16317 49023 16317 49101 16239 49101 15928 49334 15152 49722 14452 49878 14142 50266 13986 50266 13598 50499 13442 50499 13442 50577 13287 50732 13287 51043 13209 51121 13209 51276 13132 51276 13054 51820 12898 51898 12898 52053 12743 52131 12510 52519 11578 52597 11345 52752 9558 52752 9325 52675 6916 52675 6839 52597 6605 52597 6372 52442 6217 52442 6062 52209 5673 52209 5595 52053 5362 51898 5052 51276 5052 51121 4896 50732 4896 49567 5052 49179 5052 48946 5285 48712 5440 48169 5595 48013 5595 47780 5751 47469 5906 47392 6139 47081 6139 46848 6295 46615 6295 46304 6450 45993 6450 45682 6528 45527 6528 44439 6372 44362 6295 44206 5829 44051 5052 43663 4896 43507 4741 43507 4508 43119 4508 42963 4352 42963 4042 42497 3886 41409 3731 41176 3731 40943 3576 40866 3498 40477 3498 38768 3576 38302 3731 38069 3886 37525 3886 37059 4042 36670 4197 36593 4352 36282 4586 36126 4896 35583 5285 35427 5362 34961 5440 34961 5440 34262 5285 33951 5285 33485 4663 33019 4508 33019 4508 32863 4197 32630 3886 32009 3886 31310 3809 31154 3809 30843 2643 30843 2566 30766 2022 30766 1711 30688 1633 30533 1556 30533 1556 30455 1400 30377 1400 29989 1245 29911 1245 29756 1944 28901 1944 28746 2022 28668 2022 28202 2255 28202 2488 27813 2643 27270 3032 26959 3109 26959 3265 26648 3576 26570 3731 26415 3809 26415 4042 26104 4352 26027 4586 25794 4663 25794 4663 25716 5285 25405 5518 25094 6528 24473 6605 24240 7227 23696 7460 23230 7460 22764 7693 22375 7693 21909 7849 21676 7849 21210 7926 20977 7926 20122 8004 19656 8082 19578 8082 18413 8004 18335 8004 18102 7849 18024 7693 17791 7227 17636 6839 17247 6528 17170 6062 16937 5906 16937 5285 16704 5052 16704 4819 16471 4197 16315 4119 16160 3809 16082 3731 15694 3576 15616 3187 14917 3187 14606 3109 14606 3032 14451 2721 14218 2566 13441 2410 12974 2332 12897 2332 12353 2410 12198 2410 11887 2488 11654 2643 11421 2643 11032 2799 10799 3032 10721 3032 10566 3109 10566 3265 10255 3576 10178 3886 9944 4119 9944 4197 9867 4741 9867 5052 9556 5285 9556 6062 9168 6295 9168 6683 9012 6683 8934 6916 8779 7926 8313 8082 8158 8237 8158 8392 8002 8781 7847 8781 7769 9247 7691 9635 7381 9635 7225 9713 7225 9713 6992 9247 6759 8859 6759 8625 6681 8082 6293 7849 6293 7771 6215 7072 6060 7072 5982 6916 5982 6916 5905 6683 5905 6372 5594 6372 5283 6217 5128 6217 4817 6139 4661 5829 4506 5595 4118 5362 3962 4042 4040 3731 4118 3731 4273 2954 4351 2799 4428 2410 4428 2332 4351 2332 4040 2255 3962 2255 3574 2410 3263 2799 3030 3187 3030 3420 2952 4586 2952 4586 2875 8859 2875 8936 2797 9325 2797 9635 2486 10102 2486 10490 2253 11189 2098 11189 2020 11345 1942 11733 1942 12355 1632 12821 1554 12898 1476 13675 1476 13986 1398 14064 1321 14375 1321 14452 1243 14918 1165 14996 1010 15773 1010 15851 932 17249 932 17249 1010 17327 1010 17327 1165 18026 1243 18104 1476 18259 1554 18648 1554 18803 1709 19036 1787 19114 2020 19347 2020 19425 2098 19425 2253 19502 2253 19502 2564 19580 2564 19658 2719 19735 2719 19735 2875 20357 2875 21445 2175 24164 2175 24708 2020 26261 2020 26339 2175 26572 2253 26572 2408 26728 2486 26805 2797 27349 3030 27427 3185 27893 3263 28592 3263 28748 3496 29369 3496 29447 3574 29758 3651 30224 3651 30301 3807 30534 3807 30534 3885 30768 4040 31234 4118 31389 4428 31855 4584 32244 4817 32554 4895 32943 5128 33254 5128 33642 5283 34885 5516 35895 5516 36128 5438 36439 5438 36827 5283 38381 5283 38692 5361 39314 5361 39935 5516 40324 5516 40401 5594 40790 5671 41023 5827 41334 5905 41800 5905 42266 6060 42033 6681 41877 6837 41178 7070 40867 7225 40712 7458 40479 7458 40401 7614 40246 7614 39935 7769 39469 8313 39236 8391 39158 8701 39081 8701 39081 9401 39158 9401 39158 9478 39624 9556 39935 9789 40479 9867 42965 8313 
1	tumor	14297 51898 14219 51898 14219 51820 13986 51820 13908 51742 13598 51665 13365 51354 13132 51276 12743 51276 12355 51043 11966 50965 11966 50888 11811 50888 11811 50732 11578 50655 11500 50499 11189 50422 11189 50344 11034 50344 11034 50189 10879 50189 10801 50111 10801 49956 10568 49956 10568 49878 10490 49878 10490 49722 10335 49489 10257 48946 10179 48868 10179 48324 10102 48246 10102 45838 10257 45605 10335 45216 10412 45139 10412 44750 10490 44672 10568 44129 10723 44051 10801 43896 10801 42886 10879 42886 10879 41720 10801 41565 10723 41565 10490 41332 10490 41254 10179 41176 10102 40866 9946 40788 9635 40322 9558 40322 9558 40011 9480 39856 9480 38690 9558 38535 9558 37991 9713 37913 9713 37680 9791 37680 9791 37525 9946 37525 10179 37059 10257 37059 10412 36670 10723 36593 10723 36515 10879 36437 10879 36282 10956 36282 11112 36126 11189 35738 11500 35583 11500 35350 11733 34961 11733 34728 11811 34650 11811 33174 11733 32863 11655 32786 11655 32009 11500 31543 11500 30843 11345 30533 11189 30455 11189 30300 10801 29600 10801 28901 10723 28668 10490 28435 10412 28202 10335 27270 10257 27270 10179 27037 10179 24706 10335 24317 10412 23385 10568 23074 10723 22997 10723 22919 10801 22919 10956 22453 11112 22375 11189 22220 11189 21987 11267 21987 11345 21754 11733 21443 11733 21365 12044 20977 12122 20744 12277 20666 12355 20433 12510 20355 12588 20200 12743 20200 12743 20044 13054 19967 13054 19889 13287 19811 13365 19656 13675 19423 13986 19345 13986 19267 14142 19190 14375 19190 14375 19112 15618 19112 15695 19034 18958 19034 19036 18879 19269 18801 19735 18801 19813 18724 20046 18724 20046 18646 20202 18568 20202 18491 20435 18413 20435 18335 20590 18257 20668 18024 20978 17791 21445 16937 21833 16393 21833 16082 22066 15150 22066 12198 21911 11343 21833 11343 21833 10644 21911 10644 21911 10333 21988 10333 21988 10255 22144 10255 22455 10100 22455 9944 22532 9944 22610 9711 22688 9711 22765 9556 22765 9323 22843 9323 22998 9012 22998 8701 23154 8546 23154 8313 23231 8235 23387 7769 23542 7614 23775 7148 23775 6992 24086 6759 24164 6448 24319 6371 24552 6138 24552 6060 24708 5982 24708 5905 24863 5905 24863 5827 24941 5827 24941 5671 26650 5671 26728 5594 27427 5594 27660 5516 28592 5516 28670 5438 28825 5438 28825 5361 29058 5361 29136 5438 30301 5438 30768 5671 31078 5671 31156 5827 31544 6060 31700 6060 31855 6215 32321 6448 32632 6681 33564 6915 33720 7070 34031 7070 34108 7148 34574 7225 34652 7381 34885 7458 35118 7458 35429 7614 36361 7614 36439 7691 37915 7691 37993 7769 38537 7769 38925 7925 39081 8158 39314 8158 39314 8235 39547 8235 39547 8313 39702 8313 39702 8391 39935 8391 39935 8468 40246 8546 40246 8701 40479 8779 40634 9012 40867 9090 40867 9168 41023 9168 41101 9323 41411 9478 41644 9789 41800 9789 41800 9867 41877 9867 41877 10255 41955 10333 41955 10799 42033 10954 42033 13208 42111 13208 42188 13363 42188 13674 42266 13907 42344 13907 42344 14062 43509 15305 43587 15538 43742 15694 43975 15771 44130 15927 44130 16004 44208 16004 44208 16160 44519 16471 44674 16859 44907 17014 44985 17170 45140 17247 45218 17714 45451 17791 45529 17947 45684 17947 45684 18024 45762 18024 45762 18102 45840 18102 45917 18257 46694 18335 46850 18491 47394 18646 47471 18724 47782 18724 47782 18801 48248 18801 48248 18879 48481 18879 48481 19034 49103 19034 49414 19190 50424 19267 50812 19423 51123 19423 51278 19578 51667 19578 51900 19656 52987 19656 53065 19811 53298 19889 53920 19889 53997 19967 55318 19967 55318 19889 55551 19656 55629 19656 55629 19501 56095 19423 56095 19345 57571 19345 57649 19423 57882 19423 57960 19501 58193 19501 58270 19578 58659 19656 58736 19811 58970 19889 58970 19967 59125 19967 59203 20122 59358 20200 59358 20433 59669 20977 59902 22375 59980 22453 59980 22764 60057 22764 60057 22919 60213 23152 60290 24162 60446 24162 60523 24317 60523 25405 60446 25483 60446 25638 60290 25638 60213 26104 60057 26182 60057 26337 59746 26648 59669 26803 59513 26803 59358 27270 59203 27347 59203 27425 58970 27658 58970 27736 58115 28124 57649 28513 57183 28668 57027 28823 56717 28979 56717 29134 56639 29212 56017 29445 55940 29600 55784 29678 55784 29756 55473 30144 55473 30377 55396 30377 55396 30455 55240 30455 55007 30921 55007 31077 54774 31232 54774 31465 54697 31465 54697 31620 54541 31620 54386 31931 54308 31931 54230 32087 53687 32553 53609 32708 53531 32708 53453 33019 53220 33019 53220 33330 53143 33407 53143 34029 53453 34262 53609 34573 53609 34806 53687 34883 53842 35505 53997 35583 54075 35738 54075 36126 54230 36282 54308 36903 54386 36981 54386 37447 54308 37525 54308 38069 53997 38690 52754 39700 52443 39778 52055 40011 51667 40011 51356 40166 50967 40244 50734 40399 49802 40633 49258 40866 46850 41176 44985 41720 42111 42109 41334 42342 39857 42653 39081 42730 36594 43352 35895 43429 34963 43663 34419 43896 33331 44206 32321 44672 31778 44828 31544 44828 31389 44906 31311 45061 31078 45216 30923 45216 30457 45449 30146 45682 29758 45760 29524 45916 28981 46071 28281 46459 27815 46848 26883 47314 14297 51898 
#EOF
