# Supplementary material for: Data-Driven Discovery of Immune Contexture Biomarkers
Source: Front Oncol. 2018 Dec 18;8:627. doi: 10.3389/fonc.2018.00627 (PMC6305402; doi:10.3389/fonc.2018.00627)
Supplement: Data Sheet 3.zip — The MSI/MSS dataset used for the identification and assessment of discriminatory features (sections 3.2, 3.3, and 3.4) is provided as a collection of text files describing regions, markers, and metadata (part 1/3). [file Data_Sheet_3.zip › MSIMSSDataset/16-006466_P1_11978_MSS-MSI_1810 [5 channels]_ROI.txt]

barcode_target	16-006466_P1_11978_MSS-MSI_1810 [5 channels]
barcode_origin	0
workflow_target	0
workflow_target_version	0
workflow_origin	0
workflow_origin_version	0
iH	0
iW	0
user	tbd

0	tissue	21038 1986 21735 2470 22863 2308 22970 2255 23185 2255 23185 2201 23346 2201 23453 2147 23722 2147 23937 2040 23937 1986 24312 1933 24420 1772 24742 1718 24742 1664 24849 1611 24849 1557 25010 1557 25064 1503 25225 1503 25332 1450 25869 1450 25923 1396 26084 1396 26191 1342 26889 1342 27050 1450 27909 1450 27963 1503 28178 1503 28285 1557 28715 1557 28822 1611 29574 1611 29627 1664 30755 1718 30916 1879 31667 1879 31882 1986 32204 1986 32312 2040 33922 2040 34352 1933 34727 1933 34727 1879 34781 1879 34781 1933 35264 1933 35318 1986 35640 2040 36392 2040 36553 2094 36821 2094 37036 2201 37787 2201 38110 2308 38485 2308 38808 2470 39076 2523 39828 2523 39989 2631 41170 2631 41223 2577 41438 2577 41492 2523 41868 2523 42082 2416 42404 2416 42512 2308 42619 2308 42780 2201 43747 2201 43800 2255 44069 2255 44230 2308 44337 2416 44552 2416 44820 2523 44874 2631 45142 2631 45196 2684 45518 2792 45518 2953 45679 2953 45787 3006 45894 3114 46001 3114 46055 3221 46162 3275 46324 3275 46485 3382 46592 3543 46753 3543 47075 3758 47236 3812 47558 4187 47934 4295 47934 4349 48095 4402 48417 4671 48847 4778 48900 4885 49008 4885 49491 5261 50189 5476 50189 5530 50243 5530 50243 5637 50350 5691 50350 5744 50565 5798 50726 5959 50779 5959 50779 6013 50887 6013 51048 6228 51048 6281 51102 6335 51209 6335 51263 6389 51263 6496 51370 6496 51370 6711 51424 6711 51424 6979 51531 7033 51531 7248 51585 7301 51585 7623 51531 7623 51531 7784 51370 7892 51316 8160 51209 8214 51209 8321 51102 8375 51048 8536 50887 8643 50887 8697 50779 8697 50779 8751 50618 8912 50618 8965 50511 8965 50511 9127 50243 9180 50135 9288 50135 9395 49920 9502 49706 9717 49598 9932 49437 10093 49384 10254 49276 10308 49169 10576 49061 10630 49061 10737 48954 10791 48954 10844 48739 11113 48578 11542 48417 11757 48364 11757 48364 11811 48203 11918 48095 12240 48095 13421 48149 13582 48149 14549 48095 14817 47988 14978 47988 15193 47827 15569 47827 15837 47773 15837 47827 17287 47773 17448 47773 17824 47666 18038 47666 18897 47612 19058 47612 19649 47666 19703 47666 21582 47773 21635 47773 22279 47558 22709 47558 23085 47505 23138 47397 23514 47290 23622 47129 23944 46968 24158 46860 24588 46753 24588 46753 24749 46699 24856 46592 24856 46592 24964 46485 25071 46485 25125 46431 25125 46431 25179 46377 25179 46377 25232 46270 25286 46055 25340 45948 25554 45840 25554 45518 25715 45411 25715 45250 25823 45142 25823 44874 25930 44713 25930 44659 26037 44230 26145 44176 26252 44122 26252 44069 26360 43908 26413 43747 26628 43639 26628 43639 26682 43263 26896 43263 26950 43156 26950 42941 27219 42619 27326 42512 27380 42512 27433 42297 27541 42190 27541 42082 27755 41975 27755 41868 27863 41707 27863 41653 27916 41223 28024 40794 28292 40633 28292 40525 28400 40364 28453 40311 28561 40096 28561 40042 28614 40042 28722 39559 28722 39398 28829 38700 28829 38646 28883 38324 28936 38324 28990 38002 28990 37573 29151 37143 29151 37090 29259 36875 29259 36821 29312 36338 29366 36177 29473 35855 29527 35694 29795 35264 30064 34996 30440 34727 30547 34620 30547 34459 30654 34352 30654 34191 30762 34191 30923 34083 30977 34029 31084 33976 31084 33868 31191 33868 31245 33654 31513 33546 31567 33493 31674 33385 31674 33385 31728 33171 31836 33009 31997 32956 31997 32902 32104 32580 32265 32258 32641 31936 32802 31828 32909 31667 32909 31667 33017 31238 33285 31238 33339 31023 33392 30969 33446 30969 33553 30916 33553 30755 33768 30433 33929 30325 34144 30272 34144 30218 34251 29949 34251 29842 34359 29520 34412 29359 34520 29198 34520 28983 34735 28339 34949 28124 34949 28017 35057 27909 35057 27802 35164 27695 35164 27426 35271 27211 35432 26675 35593 26514 35808 26191 35862 26138 35916 25977 35916 25869 36023 25601 36077 25493 36130 25493 36238 25386 36238 25386 36291 25279 36291 25279 36345 25118 36345 25118 36399 23453 36399 23400 36452 23131 36452 22970 36506 22111 36452 21897 36399 21628 36238 21521 36238 20984 35969 20823 35969 20823 35916 20501 35862 20501 35808 20286 35808 20232 35701 20125 35701 20018 35593 19695 35593 19481 35540 19105 35379 18783 35325 18568 35218 18407 35218 17816 34949 17548 34896 17441 34788 17387 34788 17387 34735 17280 34735 17280 34681 17172 34627 17172 34520 17065 34520 16957 34305 16796 34198 16635 33983 16528 33983 16421 33876 16421 33822 16367 33822 16367 33714 15937 33446 15830 33285 15669 33285 15669 33178 15615 33178 15615 33124 15401 33017 15132 32694 15132 32641 14917 32480 14756 32265 14756 32211 14703 32211 14488 31782 14381 31782 14273 31674 14273 31567 14166 31567 14166 31513 14058 31460 13951 31299 13790 31191 13790 31138 13575 31084 13414 30869 13307 30869 13253 30762 13146 30708 12770 30654 12716 30547 12502 30547 12502 30493 12394 30493 12340 30386 11965 30386 11804 30332 11643 30225 11589 30118 11482 30118 11482 30064 11428 30064 11374 29957 11159 29957 11052 29849 11052 29795 10998 29795 10945 29688 10891 29688 10837 29581 10730 29527 10730 29473 10623 29473 10623 29366 10515 29151 10408 29098 10247 28936 10247 28883 10193 28883 10086 28775 9871 28292 9817 28292 9441 27863 9441 27755 9227 27487 9227 27380 9119 27111 9012 27111 9012 26896 8905 26843 8690 26467 8421 26252 8368 26252 8368 26145 8260 26091 8207 25930 8046 25876 8046 25769 7885 25769 7670 25393 7562 25340 7401 25071 7348 24803 7294 24803 7240 24695 7079 24642 7079 24588 6865 24427 6757 24266 6650 23997 6650 23890 6542 23675 6542 23407 6489 23353 6489 22602 6435 22441 6328 22387 6328 22279 6220 22118 6167 21904 6059 21904 6006 21796 6006 21582 5898 21421 5898 21045 5791 20937 5737 20723 5737 20347 5683 20186 5683 19434 5576 18790 5522 18683 5522 17877 5415 17555 5361 17501 5147 16911 5039 16696 4986 16696 4824 16213 4717 16213 4502 15891 4341 15569 4341 15461 4127 15139 4073 14978 3966 14871 3966 14549 3912 14280 3804 14227 3804 14066 3751 13958 3590 13905 3482 13690 3268 13529 3214 13314 3107 13260 3107 13153 2946 12992 2946 12885 2516 12348 2516 11328 2570 11274 2570 10898 2677 10791 2677 10147 2731 10093 2677 9986 2677 9824 2892 9449 2892 9180 2999 9073 3107 8858 3268 8697 3268 8321 3375 8160 3375 8053 3429 8053 3536 7892 3590 7677 3643 7677 3643 7570 3751 7570 3804 7516 4824 7516 4932 7570 6650 7570 6811 7516 7187 7623 7616 7677 7777 7623 8260 7677 8260 7784 9817 7784 10032 7677 10247 7677 10354 7623 10569 7623 10623 7570 10837 7570 10998 7462 11320 7462 11320 7409 11374 7355 11482 7355 11482 7301 11804 7248 11804 7140 11911 7140 12072 7033 12340 6979 12394 6872 12502 6818 12502 6764 12663 6603 12931 6496 12985 6335 13199 6174 13253 6013 13307 6013 13414 5905 13414 5852 13575 5691 13575 5637 13629 5637 13629 5530 13683 5530 13736 5369 13790 5369 14005 5207 14005 5154 14112 5100 14219 4885 14327 4885 14381 4778 14595 4724 14595 4671 14703 4617 14703 4563 14756 4563 14810 4456 15025 4295 15132 4080 15240 4026 15240 3919 15401 3919 15401 3865 15776 3704 15937 3543 15991 3275 16206 3221 16260 3060 16367 3060 16421 2953 16635 2845 16743 2738 16904 2684 16904 2577 17065 2577 17065 2523 17280 2523 17333 2470 17548 2416 17870 2416 17924 2308 18031 2308 18085 2255 19105 2255 21038 1986 
1	tumor	7616 27702 7616 26252 7670 26145 7670 25823 7777 25769 7777 24266 7885 24212 7885 24051 7938 24051 7938 23997 8099 23890 8207 23890 8207 23783 8260 23783 8368 23622 8636 23568 8744 23461 8797 23461 8797 23407 8905 23407 8958 23246 9012 23192 9119 23192 9119 23085 9227 23031 9227 22977 9334 22977 9334 22709 9495 22655 9495 22602 9549 22602 9549 22494 9710 22441 9710 22387 9764 22387 9764 22279 9817 22279 9871 22172 10032 22118 10032 22065 10193 22065 10193 22011 10300 22011 10300 21957 10461 21904 10461 21850 10569 21850 10569 21796 10730 21796 10837 21582 10945 21582 10945 21528 11159 21367 11267 21367 11267 21259 11374 21259 11374 21098 11428 21098 11428 21045 11643 20937 11643 20830 11804 20830 11804 20776 11857 20776 11857 20723 11965 20669 12018 20454 12072 20454 12072 20400 12126 20400 12126 20347 12233 20293 12233 20186 12394 20186 12448 20025 12609 19864 12663 19703 12770 19649 12770 19595 12931 19595 12931 19380 12985 19380 12985 19219 13092 19112 13092 19058 13146 19058 13146 18897 13253 18683 13307 18414 13468 18307 13468 18146 13522 18092 13522 17179 13414 16965 13414 16750 13307 16750 13307 16643 13199 16535 13038 16106 12931 16052 12877 15891 12609 15676 12555 15676 12394 15515 12394 15408 12072 15139 11535 14871 11535 14764 11374 14602 11106 14495 10837 14119 10784 14119 10730 14012 10515 13905 10408 13797 10354 13475 10247 13314 10247 13153 10086 12992 9978 12723 9871 12616 9871 12401 9549 11972 9549 11864 9441 11811 9388 11059 9280 10898 9280 10737 9227 10737 9227 9717 9280 9717 9280 9610 9334 9610 9388 9502 9388 9288 9441 9288 9495 9127 9549 9127 9549 9019 9656 8965 9656 8858 9710 8858 9764 8643 9925 8643 9978 8590 10945 8590 10945 8643 11159 8751 11267 8751 11320 8858 11374 8858 11374 8912 11482 8965 11965 8965 12018 8912 12179 8912 12340 8697 12448 8643 12448 8536 12609 8321 12663 8160 12770 8107 12770 7999 12877 7999 12931 7892 13038 7892 13038 7838 13199 7784 13253 7677 13683 7462 13683 7409 13736 7409 13736 7301 13790 7301 13790 7248 13844 7248 13951 7140 13951 7086 14005 7086 14005 7033 14219 6818 14219 6764 14273 6711 14381 6711 14381 6603 14488 6603 14488 6550 14542 6550 14595 6442 14703 6442 14703 6389 14810 6335 15025 6335 15025 6281 15240 6281 15293 6228 16367 6228 16474 6174 16635 6174 16743 6066 17065 6013 17172 5905 17548 5798 17602 5691 17977 5637 18085 5530 18300 5476 18300 5422 18461 5422 18622 5315 18998 5207 19159 4993 19856 4724 20018 4402 20125 4349 20125 4295 20286 4241 20501 3865 20715 3651 20823 3597 20823 3543 20984 3382 21038 3114 21145 3060 21306 2845 21306 2738 21360 2684 21467 2684 21467 2631 21682 2523 21735 2416 22058 2255 22111 2147 22380 1986 22433 1879 22648 1772 22702 1664 22756 1664 22756 1611 22809 1611 22917 1503 22917 1450 22970 1450 22970 1396 23131 1396 23131 1342 23292 1181 23453 1181 23453 1127 23668 1074 23722 1020 25816 1020 25869 913 26299 859 26299 805 26675 805 26675 698 27641 698 27802 805 28017 805 28070 859 28285 859 28446 913 30433 913 30486 966 30701 966 30701 1020 31775 1020 31882 966 33707 966 33868 913 34405 913 34566 966 35586 1074 37304 1074 37734 1127 38915 1127 38969 1074 40901 1074 41545 1235 42136 1235 42404 1342 43049 1342 43317 1450 43800 1503 43908 1557 44337 1557 44445 1611 44659 1611 45626 1772 45948 1772 46162 1879 47290 2094 47505 2094 47666 2201 48095 2308 48203 2416 48471 2416 48739 2631 49223 2792 49384 2792 49437 2953 49545 2953 49920 3114 50135 3275 50243 3490 50565 3543 50726 3651 50887 3651 51048 3812 51102 3812 51316 4080 51531 4241 51692 4295 51799 4402 51907 4671 51961 4671 51961 4778 52068 4778 52068 4885 52175 4885 52390 5744 52497 5852 52497 6066 52444 6174 51692 6174 51692 6066 51531 6066 51531 6013 51155 6013 51102 5959 50350 5905 49491 5691 48900 5691 48686 5798 48632 5905 48578 5905 48578 6013 48525 6013 48471 6174 48417 6550 48364 6550 48364 7462 48417 7570 48417 7945 48471 7999 48471 9610 48417 9610 48417 9932 48364 9932 48364 10254 48310 10254 48310 10522 48203 10522 48149 10630 47934 11328 47934 11435 47827 11650 47773 11650 47773 11757 47666 11811 47666 11918 47612 11918 47505 12133 47505 12240 47397 12294 47344 12401 47290 12401 47236 12616 47129 12616 47129 12831 47075 12831 47021 12938 46968 12938 46968 13153 46914 13153 46914 13207 46699 13475 46592 13475 46592 13529 46538 13529 46538 13582 46431 13690 46324 13743 46270 13958 46055 14119 45948 14388 45733 14602 45733 14764 45518 14925 45518 15086 45411 15193 45411 15354 45303 15515 45250 15730 45250 15998 45196 16106 45196 16589 45250 16643 45250 16804 45357 17126 45411 17179 45411 17448 45518 17555 45518 17663 45679 17824 45679 18146 45787 18360 45787 19488 45840 19595 45840 20025 45894 20239 45948 20293 45948 20400 46001 20454 46055 20669 46162 20669 46270 20884 46324 20884 46324 20991 46592 21313 46592 21367 46699 21421 46807 21582 46807 21743 46968 22065 46968 22333 47075 22602 47075 22924 47344 23675 47397 25071 47451 25340 47451 25930 47397 26037 47397 26306 47236 26628 47236 26735 47129 26843 47021 27219 46807 27380 46538 27487 46324 27755 46055 27809 45948 27916 45787 27970 45411 28292 44659 28722 44552 28829 44337 28883 44122 29044 43854 29151 43639 29151 43532 29420 43263 29473 42512 30064 42029 30225 41975 30386 41707 30386 41438 30547 41223 30601 41170 30654 41062 30654 40901 30762 40848 30923 40633 30923 40525 31030 40311 31084 40257 31191 40150 31191 40096 31245 39989 31460 39452 31836 39398 31997 39022 32158 38808 32480 38646 32641 38378 32748 38271 32856 37734 33178 37304 33553 37197 33553 36929 33768 36767 33768 36499 34144 36392 34144 36392 34198 36284 34198 36231 34305 36123 34305 36016 34412 35801 34520 35694 34520 35533 34735 35264 34896 34942 35003 34244 35432 34083 35432 33922 35540 33815 35540 33654 35701 33332 35862 33009 35916 32741 36077 32312 36130 32258 36238 32043 36291 31882 36291 31775 36345 31184 36452 30701 36452 30647 36506 30433 36506 30272 36614 30057 36614 29735 36775 29359 36775 29251 36828 27963 36828 27587 36936 27050 36936 26728 36882 24688 36882 24581 36936 23614 36936 23453 36882 22756 36882 22594 36828 22219 36828 22004 36775 21897 36667 21628 36560 21252 36506 20769 36506 20125 36399 20018 36345 18568 36345 7616 27702 
#EOF
