# Supplementary material for: Data-Driven Discovery of Immune Contexture Biomarkers
Source: Front Oncol. 2018 Dec 18;8:627. doi: 10.3389/fonc.2018.00627 (PMC6305402; doi:10.3389/fonc.2018.00627)
Supplement: Data Sheet 3.zip — The MSI/MSS dataset used for the identification and assessment of discriminatory features (sections 3.2, 3.3, and 3.4) is provided as a collection of text files describing regions, markers, and metadata (part 1/3). [file Data_Sheet_3.zip › MSIMSSDataset/F16-000125 [5 channels]_ROI.txt]

barcode_target	F16-000125 [5 channels]
barcode_origin	0
workflow_target	0
workflow_target_version	0
workflow_origin	0
workflow_origin_version	0
iH	0
iW	0
user	tbd

0	tissue	11833 9143 12005 9057 12005 9014 12135 9014 12135 8971 12178 8971 12178 8927 12264 8884 12264 8841 12307 8841 12350 8755 12609 8669 12739 8539 12739 8453 12825 8410 12825 8280 12868 8194 12954 8194 12954 8108 13127 7763 13127 7418 13170 7332 13170 7202 13299 6987 13299 6857 13429 6685 13429 6555 13472 6469 13472 6124 13515 6081 13515 5995 13601 5822 13644 5520 13687 5520 13730 5434 13730 5262 13817 5218 13817 5089 13903 4960 13903 4873 13946 4873 13946 4744 13989 4744 14032 4572 14119 4528 14119 4399 14162 4356 14248 4356 14291 4011 14421 3881 14421 3838 14507 3838 14593 3709 14679 3709 14679 3580 14766 3536 14895 3536 14895 3493 15197 3450 15197 3407 16146 3407 16146 3450 17828 3450 18129 3493 18173 3450 18388 3450 18431 3407 18690 3407 18690 3364 18776 3364 18776 3321 20545 3321 20717 3278 20976 3278 21192 3148 22011 3148 22183 3105 22442 3105 22485 3062 23132 3019 23219 2933 23865 2933 23909 2890 24642 2890 24642 2933 24901 2933 24901 2976 25116 2976 25116 3019 25202 3019 25246 3062 25504 3062 25547 3105 25720 3105 25936 3235 26065 3235 26065 3278 26324 3321 26453 3407 26884 3407 27186 3536 27359 3536 27359 3580 27402 3580 27445 3666 27618 3709 27747 3838 28049 3968 28135 4140 28221 4140 28394 4270 28610 4313 28825 4442 28955 4442 28998 4528 29127 4572 29472 4572 29558 4615 29558 4658 29860 4787 29860 4873 29946 4873 29946 4960 30033 5003 30033 5046 30205 5175 30205 5262 30335 5477 30421 5520 30550 5822 30637 5865 30637 6167 30680 6167 30680 6426 30723 6426 30723 6555 30766 6555 30809 6771 30938 6944 30982 6944 30982 7030 31197 7332 31413 7892 31542 7892 31542 7979 31715 8194 31801 8410 31930 8496 31973 8582 32017 8582 32060 8755 32232 8927 32362 8971 32362 9014 32448 9014 32448 9057 32534 9143 32577 9143 32577 9272 32620 9272 32707 9445 32879 9574 32879 9704 33009 10006 33052 10006 33224 10178 33224 10351 33354 10480 33397 10609 33440 10609 33655 10782 33742 10911 33742 11170 33828 11299 33871 11299 33914 11472 34000 11558 34000 11644 34087 11774 34216 12205 34216 12421 34302 12852 34345 12938 34432 12981 34432 13068 34518 13154 34518 13240 34604 13370 34604 14016 34691 14318 34734 14706 34734 16216 34691 16216 34647 17553 34561 17898 34518 18329 34432 18459 34432 18545 34345 18631 34345 18933 34302 18933 34302 19105 34259 19235 34259 19796 34216 19839 34216 19968 34259 19968 34259 20054 34345 20097 34345 20141 34389 20141 34345 20227 34345 21003 34216 21046 34216 21089 34130 21089 33742 21262 33655 21262 33569 21348 33440 21391 33440 21434 33354 21434 33267 21564 33095 21607 33009 21693 32965 21909 32879 21952 32879 22469 32836 22556 32836 23289 32707 23591 32707 24238 32793 24410 32793 25316 32707 25402 32577 25920 32534 25920 32448 26135 32275 26222 32189 26308 32189 26351 32017 26394 32017 26437 31930 26523 31801 26610 31542 26739 31327 26782 31283 26868 31197 26868 31111 26955 30895 27041 30852 27127 30550 27170 30550 27213 30378 27300 30291 27300 29990 27429 29558 27472 29472 27558 29343 27558 29170 27645 29084 27645 29041 27688 26626 27688 26539 27731 25504 27731 25375 27645 25246 27645 25073 27515 24944 27515 24599 27386 24469 27386 24383 27257 24210 27257 24210 27213 24081 27170 22615 27170 22572 27127 22183 27127 22140 27084 22011 27084 22011 27041 21838 27041 21666 26955 21666 26825 21493 26782 21407 26696 21278 26653 21235 26567 21062 26567 20847 26394 20631 26308 20329 26308 20070 26222 19941 26135 19121 26135 18906 26006 18690 26006 18690 25963 18561 25963 18475 25920 17439 25920 17310 25963 15844 25963 15671 25877 15456 25877 15369 25790 15240 25790 15197 25747 15111 25747 15024 25661 14895 25661 14766 25531 13817 25057 13730 25057 13558 24971 13127 24841 12954 24841 12782 24712 12523 24712 12523 24669 12221 24669 12178 24626 11445 24626 11272 24669 11229 24712 10884 24712 10841 24798 10668 24841 10668 24885 10539 24885 10496 24928 10151 24928 10021 25014 9676 25014 9633 25057 9159 25057 9116 25100 8857 25100 8857 25143 8124 25143 8038 25100 7261 25057 7132 24971 7003 24971 6959 24928 6614 24928 6571 24885 6356 24841 5881 24841 5795 24712 5666 24712 5622 24669 5364 24669 5191 24410 5105 24367 5019 24151 4889 24022 4889 23936 4846 23936 4846 23806 4760 23591 4674 23591 4587 23505 4587 23418 4501 23418 4329 23203 4242 23159 3984 22685 3811 22469 3768 22297 3725 22254 3725 22124 3595 21952 3509 21564 3294 21391 3250 21219 3164 21176 3035 20960 3035 20787 2949 20744 2949 20701 2776 20529 2776 20313 2690 20227 2604 19968 2517 19925 2431 19623 2345 19451 2302 19278 2302 19019 2259 18976 2259 18847 2215 18804 2215 18545 2172 18502 2172 18114 2215 18027 2302 17337 2345 17294 2431 16518 2517 16259 2517 15008 2604 14879 2647 14620 2733 14577 2949 14189 3121 14103 3207 14103 3294 14060 3294 14016 3552 14016 3552 13930 3940 13930 3984 13887 4199 13844 4415 13844 4587 13758 4932 13715 4976 13628 5062 13585 5234 13585 5321 13499 5321 13456 5407 13456 5709 13283 5924 13025 6097 12895 6356 12766 6399 12636 6528 12636 6614 12464 6744 12464 6744 12378 6830 12334 6830 12291 6916 12291 6916 12205 7175 12162 7218 12119 7434 12076 7563 11989 7779 11946 7951 11860 7994 11774 8081 11731 8469 11601 8512 11515 8857 11472 9116 11299 9288 11256 9418 11170 9504 11170 9547 11084 9763 11041 10021 10911 10280 10696 10539 10566 10625 10394 10927 10264 11315 9919 11358 9919 11358 9876 11833 9143 
1	tumor	4199 16690 4329 16690 4458 16604 4587 16604 4631 16518 4803 16518 4803 16432 4889 16432 5062 16345 5277 16345 5277 16302 5364 16302 5364 16259 5536 16259 5709 16173 5795 16173 5838 16087 6054 16087 6054 16043 6183 16000 6226 15914 6313 15914 6313 15871 6399 15828 6399 15785 6571 15742 6614 15612 6830 15569 6830 15483 6959 15483 6959 15440 7218 15310 7348 15095 7391 15095 7391 15008 7434 15008 7520 14793 7649 14706 7649 14620 7822 14448 7822 14361 8038 14016 8081 13887 8296 13671 8296 13499 8383 13499 8426 13413 8469 13413 8555 13326 8641 13326 8641 13283 8685 13283 8771 13154 8857 13154 8900 13025 8986 13025 8986 12938 9116 12895 9202 12809 9202 12766 9245 12766 9245 12723 9288 12723 9375 12636 9375 12550 9547 12550 9590 12507 9763 12464 9849 12378 9978 12378 9978 12334 10065 12334 10194 12205 10280 12162 10453 12162 10496 12076 10582 12076 10582 12033 10668 11989 11013 11946 11272 11860 11315 11774 11488 11774 11660 11688 11962 11644 11962 11601 12092 11601 12221 11515 12437 11429 12523 11429 12695 11256 12868 11213 12954 11127 13127 11084 13170 10998 13472 10998 13515 10911 13601 10911 13601 10868 13687 10868 13687 10825 13817 10825 13817 10782 13989 10696 14334 10437 14377 10351 14593 10307 14852 10006 14895 10006 15024 9876 15197 9833 15240 9747 15326 9704 15326 9574 15456 9359 15456 9272 15628 9057 15714 8884 15844 8755 15844 8712 16189 8453 16275 8324 16620 8194 16620 8151 16879 8108 17094 7720 17181 7720 17181 7634 17310 7547 17353 7418 17439 7332 17784 7159 17914 6987 18000 6987 18000 6944 18129 6944 18129 6900 18259 6814 18431 6599 18604 6555 18647 6512 18647 6426 18992 6253 19035 6124 19208 6038 19423 5995 19466 5952 19596 5952 19682 5865 19898 5865 19941 5822 20027 5822 20027 5736 20200 5736 20200 5693 20329 5693 20588 5563 20717 5563 20760 5520 20847 5520 20847 5477 20976 5477 20976 5434 21407 5391 21580 5262 21752 5262 21795 5218 22183 5218 22183 5175 22442 5132 22442 5089 22572 5089 22744 4960 22917 4960 22917 4873 23003 4873 23003 4830 23348 4830 23434 4744 23736 4744 23779 4701 23909 4701 23995 4615 24210 4615 24642 4442 24857 4442 25461 4226 25591 4226 25591 4183 25677 4140 25806 4140 25892 4097 26367 4097 26496 3968 26669 3968 27445 3709 29558 3709 30464 3838 31111 4011 31283 4183 31672 4356 32060 4615 32189 4658 32577 5003 32836 5132 33009 5262 33138 5434 33267 5477 33397 5650 33483 5693 33699 5952 33914 6124 34087 6469 34087 6685 34216 7030 34216 7332 34389 7763 34432 8324 34518 8496 34561 8712 34561 9014 34647 9445 34647 10437 34777 10868 34777 11170 34863 11429 34863 12291 34992 12507 34992 12593 35079 12809 35079 12981 35122 13068 35122 13456 35208 13801 35251 13801 35251 14922 35294 15052 35381 15095 35424 15440 35510 15612 35639 16388 35639 16647 35726 16906 35726 17122 35812 17251 35898 17510 35855 20399 35812 20615 35682 20787 35682 21003 35553 21564 35467 22383 35294 22685 35122 23375 35036 23634 34863 23979 34691 24496 34647 24841 34518 25014 33828 25704 33699 25920 33569 26006 33397 26265 32879 26825 32491 27170 32275 27257 31672 27645 31542 27817 31327 27990 31240 27990 31240 28033 31154 28033 31154 28076 31111 28076 31111 27688 31197 27515 31240 27213 31283 27170 31283 27084 31327 27084 31327 26998 31370 26998 31370 26955 31499 26955 31499 26868 31585 26825 31758 26825 31801 26782 32060 26782 32189 26653 32405 26610 32448 26523 32534 26523 32577 26351 32664 26308 32664 26265 32793 26135 32836 26135 32836 26092 32922 26092 32922 25963 33009 25790 33009 25661 33052 25661 33095 25488 33095 24841 33052 24841 33052 24798 32405 24798 32189 24841 31844 25014 31758 25100 31672 25100 31628 25143 31628 25230 31542 25230 31542 25316 31413 25359 31154 25575 31068 25575 30637 25877 30378 25920 30335 26006 30248 26006 30248 26092 30076 26092 30033 25963 29990 25963 29817 25704 29774 25661 29688 25661 29688 25575 29645 25575 29645 25531 29515 25531 29472 25488 28696 25488 28351 25704 28221 25704 28221 25747 27833 26006 27747 26351 27359 26782 27273 26955 27186 27041 27186 27170 27057 27429 26928 27558 26928 27645 26755 27688 26539 27860 26539 27904 26453 27904 26410 27947 25720 28119 25461 28119 25116 28292 21795 28292 21580 28162 21278 28162 21019 28119 20027 27860 19639 27817 19035 27817 18345 27645 18000 27602 16879 27558 16318 27472 15585 27429 15240 27386 14895 27257 14593 27257 14507 27213 13299 27127 12997 27041 12437 26998 12350 26955 11919 26955 11531 26868 10798 26782 10151 26782 9418 26653 9202 26653 9202 26610 9116 26567 8900 26567 8900 26523 8857 26523 8857 26437 8771 26437 8728 26351 8555 26308 8124 26092 8038 26006 7649 25833 7218 25488 7003 25273 6787 24971 6701 24712 6356 24410 6226 23936 6097 23720 6054 23548 5924 23375 5924 21995 5967 21952 5967 21434 5924 21132 5881 21089 5881 20615 5795 20486 5795 20270 5709 20184 5709 19925 5622 19752 5622 19623 5536 19537 5450 19321 5364 19278 5321 19192 5277 19192 5234 18933 5105 18804 5062 18674 4976 18588 4932 18588 4932 18502 4846 18372 4803 18372 4199 16690 
#EOF
