# Supplementary material for: Data-Driven Discovery of Immune Contexture Biomarkers
Source: Front Oncol. 2018 Dec 18;8:627. doi: 10.3389/fonc.2018.00627 (PMC6305402; doi:10.3389/fonc.2018.00627)
Supplement: Data Sheet 3.zip — The MSI/MSS dataset used for the identification and assessment of discriminatory features (sections 3.2, 3.3, and 3.4) is provided as a collection of text files describing regions, markers, and metadata (part 1/3). [file Data_Sheet_3.zip › MSIMSSDataset/F16-000126-1 [5 channels]_ROI.txt]

barcode_target	F16-000126-1 [5 channels]
barcode_origin	0
workflow_target	0
workflow_target_version	0
workflow_origin	0
workflow_origin_version	0
iH	0
iW	0
user	tbd

0	tissue	16584 3109 17029 3050 17058 3020 17325 2961 17325 2931 17443 2931 17473 2872 17562 2872 17562 2843 17798 2843 17858 2754 17947 2754 17947 2724 17976 2724 18006 2665 18065 2665 18065 2635 18154 2635 18154 2576 18272 2546 18272 2517 18302 2517 18331 2458 18539 2428 18657 2398 18687 2369 18776 2369 18776 2339 19930 2339 19930 2310 20019 2310 20049 2280 20286 2280 20375 2162 20523 2102 20582 2102 20582 2073 20730 1984 20759 1925 20878 1925 20878 1806 20937 1777 21026 1658 21144 1629 21144 1569 21292 1569 21322 1540 21411 1540 21441 1510 21618 1510 21707 1481 22151 1481 22329 1540 22536 1569 22684 1747 22803 1806 22921 1806 23010 1836 23010 1865 23188 1865 23188 1925 23247 1925 23247 1954 23336 1954 23336 1984 23424 2013 23691 2013 23721 2043 23809 2043 23928 2102 25675 2132 25675 2162 25764 2162 25793 2221 25941 2221 25941 2250 26149 2280 26237 2339 26356 2339 26385 2369 26622 2428 26652 2458 26741 2458 26830 2546 27215 2546 27274 2576 27274 2606 27392 2606 27451 2635 27481 2665 27481 2724 27540 2754 27570 2872 27629 2902 27629 3020 27659 3050 27659 3109 27718 3139 27807 3405 27807 4116 27866 4205 27866 4915 27836 4975 27836 5389 27866 5626 27925 5656 27925 5804 27955 5833 27984 5952 28044 5981 28044 6307 28103 6722 28103 7787 28132 7995 28280 8232 28280 8765 28340 8942 28340 9357 28369 9446 28369 9653 28429 9771 28429 10215 28458 10245 28458 10808 28399 10926 28340 11193 28280 11281 28251 11430 28073 11518 28073 11578 28044 11578 27984 11726 27836 11844 27747 11992 27511 12140 27481 12199 27422 12199 27333 12288 27274 12288 27126 12347 26948 12347 26889 12407 26237 12436 26000 12525 25941 12584 25852 12584 25438 12673 25201 12792 24905 12821 24875 12880 24076 12880 23957 12910 23928 12940 23661 12940 23602 12969 22625 12969 22418 13058 22329 13058 22299 13088 22181 13117 22181 13206 22122 13206 22062 13295 21944 13325 21914 13413 21855 13413 21825 13502 21766 13502 21737 13561 21589 13680 21559 13680 21559 13709 21500 13709 21441 13828 21292 13858 21233 13917 21056 13976 20996 14065 20730 14065 20700 14124 20671 14124 20611 14183 20345 14302 20315 14361 20049 14420 19930 14509 19723 14539 19694 14568 19545 14568 19516 14598 19427 14598 19397 14657 19338 14657 19161 14509 18687 14509 18657 14450 18509 14450 18479 14420 17887 14420 17858 14450 17798 14450 17798 14479 17710 14539 17710 14568 17621 14598 17562 14657 17473 14657 17443 14716 17117 14716 16910 14835 16762 14835 16732 14864 16466 14864 16407 14953 16111 14953 16022 14983 15696 15012 15667 15042 15252 15042 15074 15072 14808 15131 14689 15190 14630 15249 14423 15308 14038 15368 13446 15368 13061 15279 12557 15279 12469 15249 12261 15249 12261 15190 11491 15190 11432 15249 11284 15279 11225 15308 11225 15338 11166 15338 11166 15368 11077 15397 11077 15427 10988 15486 10929 15605 10662 15723 10633 15841 10514 15930 10485 15989 10366 15989 10366 16019 10100 16256 10070 16315 9922 16463 9922 16493 9893 16493 9893 16522 9774 16582 9656 16730 9478 16819 9419 16907 9271 16967 9271 17026 9152 17115 9034 17144 9004 17174 8915 17174 8886 17233 8797 17233 8738 17263 8679 17352 8619 17352 8530 17411 8294 17470 7642 17500 7642 17529 7583 17529 7316 17648 7050 17648 7020 17618 6932 17618 6695 17529 6517 17500 6250 17500 6162 17440 5954 17440 5925 17411 5866 17411 5747 17352 5451 17352 5451 17322 5333 17233 5185 17203 5066 17144 5007 17144 4888 17085 4681 17026 4622 16967 4592 16967 4592 16937 4474 16878 4415 16878 4326 16819 4326 16759 4267 16759 4267 16730 4237 16730 4148 16641 4089 16641 4000 16552 3763 16434 3734 16374 3704 16374 3645 16315 3586 16315 3497 16256 3289 16197 3201 16138 3112 15989 3053 15930 2993 15930 2964 15901 2964 15871 2786 15605 2756 15456 2638 15338 2608 15190 2549 15160 2549 15101 2460 15012 2460 14835 2401 14775 2372 14775 2342 14687 2253 14657 2223 14509 2164 14479 1927 14094 1750 13976 1572 13798 1572 13769 1454 13621 1217 13532 1128 13384 1039 13088 921 12940 921 12821 861 12762 861 12673 802 12614 773 12495 713 12466 684 12377 625 12318 506 12081 476 11903 240 11785 92 11430 92 11252 32 11222 32 10660 92 10600 92 10512 121 10452 121 10215 180 10008 180 9860 210 9831 210 9742 240 9712 240 9623 299 9534 388 9475 388 9268 447 9120 447 9031 506 8824 506 8054 536 8024 536 7758 565 7758 565 7728 625 7669 743 7639 773 7580 861 7551 891 7491 1009 7432 1069 7432 1069 7343 1128 7314 1158 7106 1187 7106 1187 6988 1158 6988 1128 6899 1098 6899 1098 6485 1128 6425 1128 6248 1098 6189 1098 5863 1217 5804 1276 5804 1276 5715 1335 5685 1513 5685 1513 5656 1779 5656 1779 5685 1809 5685 1868 5804 1898 5922 1957 5952 1987 6070 2016 6070 2046 6129 2075 6129 2105 6307 2164 6307 2164 6396 2253 6514 2401 6544 2401 6573 2756 6573 2816 6544 2845 6485 3082 6366 3082 6307 3141 6277 3141 6218 3438 6070 3438 6011 3674 5804 3674 5715 3763 5685 3763 5626 3852 5537 3970 5537 3970 5507 4030 5478 4119 5359 4326 5300 4415 5182 4563 5093 4622 5093 4622 5063 4711 5034 4740 4975 4918 4945 4977 4886 5036 4886 5066 4797 5273 4678 5333 4678 5510 4590 5540 4530 5629 4501 5747 4412 5866 4353 6073 4293 6162 4205 6310 4175 6369 4116 6428 4116 6665 3997 6695 3938 6843 3909 6932 3849 7198 3820 7228 3790 7346 3760 7405 3701 7524 3642 7613 3642 7731 3583 7820 3583 7968 3464 8027 3464 8116 3405 8146 3346 8205 3346 8205 3316 8442 3228 8471 3198 8797 3198 8856 3109 9063 2991 9152 2991 9211 2931 9271 2931 9389 2872 9626 2724 9744 2606 9922 2606 10011 2546 10070 2546 10070 2517 10159 2458 10277 2458 10396 2398 10544 2369 10662 2280 10751 2250 10899 2250 11047 2162 11343 2132 11462 2043 11669 2043 11965 1954 12232 1925 12972 1658 13209 1481 13446 1392 13535 1392 13712 1244 13890 1184 13949 1125 14008 1125 14186 948 14393 829 14482 740 14541 592 14630 563 14689 444 14689 355 14837 355 15074 563 15193 622 15282 740 15341 740 15400 859 15518 859 15785 1096 15785 1125 15963 1214 16022 1332 16081 1362 16111 1451 16140 1451 16200 1540 16229 1658 16318 1717 16318 1747 16407 1777 16466 1836 16496 1925 16555 1984 16555 2132 16496 2162 16496 2221 16377 2310 16377 2339 16288 2369 16170 2517 16022 2517 15785 2635 15637 2665 15607 2695 15489 2695 15400 2724 15252 2843 14985 2843 14778 2902 14541 2931 14068 2931 14008 2961 13771 2961 13712 3020 13623 3050 13594 3168 13535 3168 13505 3198 13505 3287 13327 3346 13238 3346 13238 3405 13120 3435 13120 3494 13298 3553 13949 3553 13949 3524 14038 3524 14068 3464 14127 3464 14127 3435 14216 3405 14216 3346 14423 3346 14423 3316 14482 3316 14482 3287 14630 3287 14660 3257 15311 3257 15341 3228 16584 3109 
1	tumor	646 14185 646 13711 735 13681 735 13652 824 13533 824 13444 883 13444 942 13356 1061 13326 1061 13267 1179 13148 1179 13119 1357 12971 1564 12675 1564 12586 1623 12586 1623 12556 1683 12527 1683 12497 1801 12497 1831 12438 2127 12438 2216 12408 2334 12408 2452 12349 2541 12349 2630 12260 2808 12142 2837 12082 2867 12082 2897 11994 2956 11964 2956 11905 3104 11697 3104 11164 3045 11105 3045 11076 2985 11046 2956 10987 2837 10898 2749 10868 2630 10868 2630 10809 2452 10750 2364 10631 2364 10513 2334 10454 2334 9891 2393 9832 2423 9832 2452 9773 2601 9773 2689 9714 2837 9684 2837 9625 3134 9625 3430 9536 4199 9536 4229 9506 4348 9506 4584 9388 4703 9151 4732 9151 4762 9033 4762 8115 4792 8055 4792 7819 4762 7759 4732 7759 4703 7670 4584 7641 4584 7552 4525 7552 4466 7493 4466 7404 4436 7404 4436 7374 4377 7315 4377 7226 4348 7167 4229 7137 4081 7019 4022 6930 3992 6930 3992 6901 3815 6841 3726 6782 3578 6753 3518 6634 3400 6575 3400 6545 3341 6545 3311 6516 3311 6456 3282 6456 3282 6279 3222 6160 3222 5154 3311 4769 3518 4473 3548 4384 3637 4295 3933 4117 4022 4088 4081 3999 4318 3910 4466 3792 4525 3703 4703 3643 4999 3495 5177 3377 5473 3259 5621 3111 5798 2992 6154 2785 6479 2637 6568 2578 6598 2518 7101 2370 7279 2341 7427 2222 7605 2163 7871 2133 8286 1896 8611 1808 9115 1719 9766 1541 9914 1541 10003 1482 10240 1482 10358 1393 10803 1393 10951 1304 11217 1275 11454 1215 11572 1127 11780 1097 11839 1038 12017 1008 12076 949 12165 919 12313 919 12402 890 12461 801 12609 801 12668 742 13704 386 13912 357 13912 327 14237 298 14267 268 14474 268 14504 238 14830 238 14859 209 15274 209 15333 238 15481 238 15599 268 15866 357 16044 446 16192 564 16784 831 17169 860 17731 949 23535 949 23683 979 24009 979 24157 1038 24453 1038 24838 1097 25223 1215 25785 1245 26200 1334 26792 1512 27295 1600 27621 1719 27888 1748 27888 1778 27976 1778 27976 1808 28065 1837 28095 1867 28125 2015 28302 2163 28361 2459 28509 2755 28569 2962 28598 3229 28746 3584 28806 4117 28806 4384 28865 4591 28865 4798 28924 5094 28924 5302 29013 5716 29042 6042 29042 8500 28954 9092 28954 9506 28894 10010 28806 10365 28806 11046 28865 11313 28865 11786 28776 11875 28776 11964 28687 12201 28628 12260 28598 12378 28391 12556 28302 12734 28006 13000 27769 13119 27384 13385 27236 13533 27029 13622 26585 13948 26348 14037 26081 14185 25430 14274 24779 14599 24453 14629 24186 14807 23742 14925 23328 15073 22884 15162 21196 15813 20011 16080 19745 16228 19538 16287 19093 16376 18649 16376 18057 16583 17850 16613 17198 16820 16665 16879 16429 16968 15540 17175 15274 17294 15066 17294 14948 17383 14830 17383 14682 17471 14297 17501 13704 17619 12905 17827 12609 17827 12372 17856 12165 17975 11336 18064 11128 18064 10358 18182 10062 18271 9559 18360 9085 18478 8937 18478 8641 18567 8315 18626 8078 18626 7871 18656 6746 18656 6568 18685 5621 18626 5265 18567 4732 18389 4199 18330 3933 18182 3400 18064 3015 17886 2423 17383 2334 17175 2127 16879 1949 16435 1919 16405 1919 16346 1860 16346 646 14185 
#EOF
