# Supplementary material for: Data-Driven Discovery of Immune Contexture Biomarkers
Source: Front Oncol. 2018 Dec 18;8:627. doi: 10.3389/fonc.2018.00627 (PMC6305402; doi:10.3389/fonc.2018.00627)
Supplement: Data Sheet 3.zip — The MSI/MSS dataset used for the identification and assessment of discriminatory features (sections 3.2, 3.3, and 3.4) is provided as a collection of text files describing regions, markers, and metadata (part 1/3). [file Data_Sheet_3.zip › MSIMSSDataset/F16-000127-1 [5 channels]_ROI.txt]

barcode_target	F16-000127-1 [5 channels]
barcode_origin	0
workflow_target	0
workflow_target_version	0
workflow_origin	0
workflow_origin_version	0
iH	0
iW	0
user	tbd

0	tissue	16081 7103 16081 7172 16289 7451 16568 7590 16777 7799 16846 7799 16986 7938 16986 8008 17055 8008 17055 8147 17125 8217 17403 8286 17473 8426 17612 8426 17612 8495 17751 8495 17821 8634 18099 8704 18099 8843 18239 8843 18447 9052 18517 9052 18517 9261 18656 9400 18656 9539 18796 9609 19074 9887 19144 10027 19492 10096 19492 10305 19561 10305 19561 10444 19701 10584 19770 10584 19770 10723 19840 10723 19840 10932 19979 11001 20049 11280 20188 11280 20257 11419 20257 12881 20188 12881 20188 13090 20049 13090 19979 13507 19909 13577 19840 13925 19770 13995 19701 14760 19561 14900 19561 15456 19631 15456 19701 15665 19770 15665 19770 15804 19840 15804 19840 15944 19909 16013 19909 18311 19840 18380 19840 18659 19770 18728 19770 20120 19840 20190 19909 20538 19979 20538 19979 20956 20188 21025 20188 21443 20327 21513 20327 21652 20397 21652 20397 21722 20536 21861 20536 22070 20605 22139 20745 22139 20745 21930 20884 21861 20884 21722 20954 21722 21023 21582 21023 21374 21093 21234 21093 18450 21232 18102 21232 17893 21302 17893 21441 17266 21580 17197 21580 16918 21650 16709 21719 16709 21719 16292 21859 16222 21859 15804 21928 15526 22067 15317 22137 14969 22276 14969 22415 14691 22555 14691 22555 14621 23181 14621 23181 14551 23320 14482 23668 14412 23808 14203 24156 14134 24434 13995 24643 13995 24922 13855 25478 13855 25618 13786 25896 13786 26105 13507 26314 13507 26453 13438 27010 13438 27288 13507 27706 13507 27706 13577 28054 13577 28193 13716 28541 13716 28959 13855 29725 13925 30003 13995 30003 14064 30143 14134 30491 14134 30491 14203 30769 14273 30769 14412 31047 14551 31047 14691 31187 14830 31465 14969 31535 15317 31674 15387 31744 15804 32161 16083 32161 16153 32370 16361 32509 16779 32718 16918 32857 17197 32997 17545 32997 17754 33136 18171 33136 18450 33205 18450 33205 18937 33275 19076 33275 19772 33205 19842 33205 19981 32997 20399 32857 20538 32788 20747 32579 20886 32509 21165 32370 21234 32370 21374 32161 21722 32161 21861 32092 21861 32092 22766 32370 22905 32440 23253 32579 23323 32579 23601 32857 23880 32857 24019 32927 24019 32927 24228 33066 24297 33066 24576 33205 24645 33275 24924 33554 25411 33554 25829 33693 25898 33693 26594 33762 26734 33762 27291 33693 27360 33693 27778 33484 28196 33484 28474 33414 28613 33275 28613 33275 28683 33136 28752 33136 28822 32997 28822 32927 29031 32788 29031 32788 29101 32509 29101 32509 29170 32370 29309 32161 29379 31883 29588 31813 29727 31674 29727 31674 29797 30839 29866 30769 29588 30421 29449 30212 29170 30003 29170 29794 29031 29238 28544 28959 28474 28959 28404 28681 28404 28541 28335 27845 28335 27567 28126 27428 28126 27358 28056 27219 28056 27149 27987 26523 27778 26035 27708 26035 27639 25896 27639 25757 27430 25548 27430 25478 27291 25130 26943 25061 26734 24782 26594 24713 26386 24573 26386 24434 26246 24086 26246 23947 26038 23529 26038 23529 25968 21232 25968 21232 26038 21093 26107 21023 26246 20188 26734 20188 26803 19909 27082 19352 27151 19283 27291 19074 27291 19004 27430 18239 27430 17960 27639 17682 27639 17543 27708 16150 27708 15872 27848 15385 27848 14897 27708 13992 27708 13714 27639 10999 27639 10929 27499 10581 27360 10303 27360 9885 27151 9885 27012 9746 26803 9537 26734 9328 26455 8910 26246 8841 26038 8493 25898 8354 25690 8145 25550 7936 25133 7797 24576 7657 24506 7657 24436 7449 24367 7449 24158 7309 24158 7240 23810 7101 23740 7031 23532 6683 23183 6126 22766 5987 22418 5639 22139 5569 21930 5221 21652 4873 21025 4594 20747 4594 20469 4386 20399 4246 20260 4246 20190 4038 19981 3968 19772 3898 19772 3759 19564 3620 18798 3481 18728 3481 18589 3341 18589 3272 18032 3202 17754 3063 17545 3063 17336 2854 16918 2506 16640 2367 16222 2297 16083 2228 16083 2228 15874 2158 15804 2158 15596 2088 15526 2088 14273 2506 13507 2576 13507 2854 13090 2924 13090 2924 12811 3133 12533 3272 11976 3550 11628 3550 11419 3620 11280 3759 11280 3829 11071 3968 10932 4038 10653 4177 10653 4177 10584 4455 10305 4455 10096 4594 9957 4943 9748 4943 9679 5291 9400 5569 9330 5778 9052 5987 8982 8145 8982 8214 9052 8632 9052 8702 9122 10581 9122 10651 9052 10999 9052 11486 8913 12043 8843 12182 8704 12878 8565 12878 8426 13018 8356 13087 8217 13227 8217 13227 8008 13366 7729 13505 7729 13714 7521 13923 7521 13992 7312 14131 7312 14201 7172 16081 7103 
1	tumor	4862 22158 4898 21829 5008 21792 5008 21645 5045 21536 5081 21536 5081 21426 5155 21279 5155 21169 5228 21132 5228 21059 5265 20986 5301 20986 5301 20949 5375 20913 5375 20839 5411 20839 5484 20729 5594 20729 5631 20583 5741 20473 5778 20326 5851 20290 6034 19923 6181 19887 6620 19557 6694 19484 6767 19337 6840 19337 6877 19301 7023 19264 7060 19227 7060 19154 7207 19081 7207 19007 7243 19007 7243 18971 7280 18971 7280 18934 7353 18898 7353 18861 7390 18861 7463 18788 7610 18751 7719 18641 7756 18495 7829 18458 7829 18421 7976 18348 8122 18128 8342 18018 8452 17798 8452 17725 8489 17725 8562 17542 8672 17469 8709 17322 8782 17285 9222 16406 9332 16040 9332 15710 9405 15673 9405 15527 9441 15454 9441 14757 9478 14757 9478 14318 9441 14208 9441 14025 9332 13951 9332 13805 9258 13658 9222 13658 9148 13329 9075 13219 9038 12999 8965 12962 8855 12669 8745 12522 8709 12303 8525 12046 8489 12046 8489 11973 8416 11936 8379 11863 8342 11863 8342 11790 8196 11753 8159 11643 8122 11643 8086 11570 7829 11423 7426 10837 7316 10691 7280 10691 7207 10471 7060 10361 6987 10141 6840 9958 6767 9921 6657 9481 6657 9372 6620 9298 6620 8969 6730 8895 6730 8822 6987 8675 7097 8675 7316 8602 7573 8602 8122 8382 8672 8346 8819 8272 9441 8236 9918 8089 10138 7979 10577 7833 10870 7613 11420 7393 11603 7283 11713 7283 11786 7210 11860 7210 12043 7137 12263 7137 12739 6990 13252 6990 13582 6880 15707 6880 15743 6917 16000 6917 16036 6990 16146 6990 16366 7063 16623 7100 16733 7173 17136 7283 17392 7430 19224 8016 20286 8529 20873 8712 21679 9298 22045 9701 22411 10214 22595 10397 22998 10691 23218 10727 23364 10800 24720 10874 26112 10874 28164 11240 28493 11277 29006 11423 30325 11643 30692 11753 31938 12010 32304 12266 32414 12486 32780 12889 33000 13035 33403 13622 33696 13878 33806 14171 34026 14428 34136 14757 34429 15160 34539 15527 34795 15820 34978 16150 35162 16626 35418 17066 35968 18495 36078 19154 36078 21499 36041 21792 35968 22048 35968 22268 35821 23001 35711 23367 35711 25383 35528 26958 35528 27654 35491 27874 35345 28277 35345 28350 35052 28973 34795 29339 34502 29523 34246 29816 33147 30292 32744 30329 32597 30439 32487 30475 32267 30475 32121 30549 31901 30549 31681 30622 31315 30658 30179 30622 29849 30549 29006 30549 28310 30365 27174 30255 26808 30109 26552 30109 26149 29999 24573 29743 24207 29633 23767 29596 22851 29449 22595 29339 22155 29266 21349 29193 20286 29193 19883 29156 18967 29010 18088 29010 17868 28900 17612 28900 17502 28863 16293 28863 16000 28827 14058 28827 12446 28863 10797 28753 8562 28717 8452 28680 8306 28460 7829 28094 7097 27691 6913 27581 6767 27434 6730 27434 4862 22158 
#EOF
