# Supplementary material for: Data-Driven Discovery of Immune Contexture Biomarkers
Source: Front Oncol. 2018 Dec 18;8:627. doi: 10.3389/fonc.2018.00627 (PMC6305402; doi:10.3389/fonc.2018.00627)
Supplement: Data Sheet 3.zip — The MSI/MSS dataset used for the identification and assessment of discriminatory features (sections 3.2, 3.3, and 3.4) is provided as a collection of text files describing regions, markers, and metadata (part 1/3). [file Data_Sheet_3.zip › MSIMSSDataset/F16-000128-1 [5 channels]_ROI.txt]

barcode_target	F16-000128-1 [5 channels]
barcode_origin	0
workflow_target	0
workflow_target_version	0
workflow_origin	0
workflow_origin_version	0
iH	0
iW	0
user	tbd

0	tissue	16412 21828 16412 21707 16472 21647 17260 21647 17381 21586 17805 21586 17805 21525 18531 21404 18774 21223 18895 21223 19016 21102 19137 21102 19197 20980 19258 20980 19258 20920 19500 20920 19682 20859 19682 20799 19803 20738 20106 20738 20106 20678 20288 20678 20288 20617 21196 20617 21256 20496 21499 20496 21559 20435 21923 20435 22104 20314 22286 20314 22649 20133 23013 20133 23255 20072 23255 20011 23376 20011 23437 19890 23618 19890 23800 19769 24042 19769 24406 19588 24648 19588 24890 19527 24890 19466 25314 19466 25556 19406 25798 19224 25920 19224 25920 19164 26343 19103 26465 18982 26646 18982 26707 18861 26828 18800 26828 18679 27312 18437 27312 18316 27434 18074 27555 18074 27736 17831 27918 17771 27918 17650 28039 17589 28039 17468 28100 17468 28100 17407 28342 17165 28342 17105 28463 17105 28584 16862 28584 16257 28645 16075 28645 13653 28584 13410 28524 13350 28524 13047 28342 12805 28342 12563 28221 12442 28160 12260 27736 11654 27555 11533 27494 11351 27373 11230 27252 11230 27131 11109 27010 11109 26828 10988 26646 10988 26646 10928 26525 10928 26404 10746 26101 10746 26101 10806 26041 10806 26041 10988 25920 10988 25920 11351 25798 11533 25798 11715 25677 11896 25677 12018 25617 12018 25617 12320 25556 12442 25556 13229 25496 13229 25496 13350 25253 13350 25193 13471 25072 13471 24890 13592 24466 13653 24103 13834 24103 14016 23861 14137 23739 14137 23679 14198 22831 14198 22104 13653 22104 13532 21802 13471 21559 13350 21438 13350 21317 13229 21014 13229 20893 13168 20227 13168 20106 13108 19864 13108 19682 13047 19682 12987 19621 12987 19621 12926 19500 12865 19379 12563 19379 11836 19258 11775 19258 11654 19137 11533 19076 10504 19137 10443 19197 10140 19379 10140 19379 10019 19500 9837 19561 9595 19621 9535 19742 9535 19803 9414 20045 9414 20106 9232 20227 9111 20227 8990 20348 8929 20469 8747 20590 8687 20590 8142 20711 8021 20711 7415 20772 7294 20772 6749 20833 6688 20833 6386 20711 6143 20711 5962 20590 5780 20469 5719 20469 5538 20288 5538 20106 5901 19985 5901 19985 6143 19864 6143 19803 6083 19803 5962 19742 5901 19621 5538 19621 4932 19561 4750 19561 4448 19500 4448 19500 4387 19076 4387 19016 4629 18895 4690 18895 4872 18834 4993 18592 5114 18471 5114 18410 5174 17562 5174 17381 5114 17381 4993 17320 4993 17320 4690 17381 4690 17441 4569 17562 4569 17562 4327 17441 4327 17381 4145 17138 4084 16957 3963 15503 3963 15382 4024 14958 4024 14837 3963 14171 3963 13808 4145 13808 4327 13384 4569 13202 4569 13141 4690 12899 4750 12839 4872 12718 4872 12354 5053 12294 5174 12173 5174 12173 5235 11991 5356 11809 5356 11749 5477 11385 5477 11204 5598 10659 5659 9871 5659 9690 5780 9266 5841 9145 5962 8842 6083 8781 6204 8660 6204 8599 6264 8115 6386 7994 6507 7752 6507 7631 6567 7449 6809 7267 6809 7267 6870 6964 6991 6964 7052 6722 7173 6662 7355 6419 7536 6419 7718 6298 7960 6298 8142 6177 8384 6117 8747 5935 8990 5935 9111 5753 9414 5693 9716 5450 10201 5450 10322 5329 10382 5087 10988 5087 11170 4966 11351 4966 11775 4905 11896 4905 12139 4845 12199 4724 12199 4724 12381 4663 12381 4663 12502 4481 12865 4481 13108 4421 13108 4421 13229 4360 13350 4300 13350 4300 13532 4058 13653 3936 13774 3876 14198 3755 14258 3755 14379 3694 14379 3694 14803 3634 14924 3452 15046 3391 15288 3391 16620 3331 16741 3331 17468 3391 17468 3391 17650 3452 17771 3634 17892 3694 18013 3755 18013 3755 18074 4542 18074 4603 18195 4724 18195 4724 18255 5450 18437 6056 18497 6419 18679 6722 18679 6843 18800 7509 18921 7631 19043 7691 19224 7933 19285 8054 19588 8236 19769 8236 20011 8357 20254 8478 20254 8599 20496 8599 20678 8842 20980 8842 21041 8902 21041 8963 21283 9084 21404 9145 21404 9266 21525 9266 21586 9387 21586 9387 21647 10053 21647 10477 21465 10477 21404 10659 21283 12112 21283 12596 21525 12778 21525 12839 21586 13141 21586 13202 21647 13444 21707 13505 21828 13687 21828 13808 21949 14050 21949 14110 22010 14232 22010 14413 22131 14716 22192 14958 22313 16412 21828 
1	tumor	13263 3713 13231 3713 13103 3872 13103 3904 13040 3904 12785 4000 12721 4095 12466 4255 12275 4478 12147 4510 11924 4797 11924 4829 11828 4892 11828 4924 11765 4924 11733 5052 11669 5115 11637 5402 11573 5466 11573 5562 11510 5593 11510 6103 11542 6103 11573 6167 11605 6167 11637 6231 11669 6231 11669 6327 11701 6327 11701 6358 11828 6390 11828 6454 11956 6486 11988 6550 12147 6582 12147 6645 12275 6677 12275 6709 12338 6709 12338 6741 13040 6741 13103 6709 13199 6709 13199 6677 13327 6677 13358 6645 13358 6582 13486 6582 13486 6518 13550 6518 13613 6454 13741 6390 14060 6358 14601 6358 14825 6390 14920 6422 14920 6454 15016 6454 15016 6486 15111 6486 15143 6550 15239 6582 15239 6645 15271 6645 15335 6709 15335 6805 15366 6837 15366 7092 15271 7092 15239 7187 15175 7187 15048 7347 14920 7347 14697 7410 14092 7410 13837 7283 13773 7283 13741 7219 13103 7219 13103 7187 12307 7187 12307 7219 10649 7219 10617 7187 10362 7187 10267 7155 9757 7155 9693 7187 9534 7187 9279 7315 9215 7315 9215 7347 9119 7410 9055 7410 8960 7474 8864 7474 8769 7538 8673 7538 8577 7633 8482 7633 8450 7665 7940 7665 7908 7633 7812 7633 7749 7602 7717 7538 7557 7538 7462 7506 7143 7506 7111 7474 6920 7474 6888 7442 6537 7442 6346 7474 6251 7633 6123 7665 5964 7761 5581 8239 5454 8462 5326 8590 5326 8749 5199 8940 5071 9036 4912 9386 4721 9578 4657 9769 4434 10183 4179 10534 3988 10853 3764 11012 3414 11458 3095 12383 3063 12606 2904 12924 2713 13689 2681 13976 2490 14231 2394 14709 2139 15347 1980 16526 1980 16940 2011 17164 2203 17705 2298 17865 2617 18215 2713 18247 2968 18438 3541 18757 3860 18980 4083 19203 4211 19235 4306 19458 4689 19809 4753 19937 4912 20128 5135 20670 5358 20925 5390 21052 5804 21243 6410 21753 7143 22104 7557 22168 8896 22455 9183 22614 9406 22646 9597 22741 9948 22837 10171 22933 11064 23092 11382 23092 11924 23283 12179 23315 13231 23315 13518 23347 14538 23315 15111 23060 15366 23060 15972 22933 16163 22837 16418 22805 16928 22678 17406 22518 18044 22486 18522 22327 18745 22295 19000 22168 19606 22040 19988 22008 20626 21785 20881 21785 22379 21435 22857 21371 23112 21243 23399 21180 24323 20829 24674 20765 25215 20447 25757 20351 26012 20223 26267 20160 26809 19809 27160 19713 27351 19522 27797 19395 28275 18885 28435 18757 28626 18502 28976 17865 29168 17578 29486 17195 29710 16845 29837 16430 29901 15793 30060 15124 30092 14741 30092 14231 30156 13466 30156 12956 30060 11331 29996 11044 29901 10884 29805 10566 29550 9992 29455 9896 29200 9833 29072 9641 28594 9386 28275 9355 27893 9259 27255 9259 27192 9227 26331 9227 26012 9323 25757 9323 25630 9386 25534 9386 25279 9450 25247 9514 25024 9514 24929 9578 24578 9578 24419 9610 23494 9610 23430 9641 23048 9641 22984 9610 22825 9610 22825 9578 22761 9578 22761 9450 22729 9386 22602 9259 22538 9036 22474 9004 22474 8940 22379 8685 22347 8462 22251 8335 22187 8143 22187 7984 22124 7793 22124 7602 22060 7155 22060 6837 22028 6837 22028 6518 21964 6486 21901 6327 21901 6040 21773 5402 21741 4988 21646 4797 21582 4733 21550 4605 21486 4510 21486 4287 21391 4095 21167 3840 21167 3777 21136 3777 21136 3681 21072 3681 21072 3649 20976 3649 20976 3617 20912 3617 20881 3554 20785 3554 20785 3522 20657 3522 20626 3490 20530 3490 20466 3458 20434 3394 20339 3362 20307 3235 20243 3235 20211 3171 20116 3139 20116 3075 19988 3075 19988 3044 19924 3044 19924 3012 19861 2980 19829 2916 19733 2916 19733 2884 13263 3713 
#EOF
