# Supplementary material for: Data-Driven Discovery of Immune Contexture Biomarkers
Source: Front Oncol. 2018 Dec 18;8:627. doi: 10.3389/fonc.2018.00627 (PMC6305402; doi:10.3389/fonc.2018.00627)
Supplement: Data Sheet 3.zip — The MSI/MSS dataset used for the identification and assessment of discriminatory features (sections 3.2, 3.3, and 3.4) is provided as a collection of text files describing regions, markers, and metadata (part 1/3). [file Data_Sheet_3.zip › MSIMSSDataset/F16-000129 [5 channels]_ROI.txt]

barcode_target	F16-000129 [5 channels]
barcode_origin	0
workflow_target	0
workflow_target_version	0
workflow_origin	0
workflow_origin_version	0
iH	0
iW	0
user	tbd

0	tissue	22091 9673 22191 9673 22457 10006 22457 10073 22524 10073 22524 10206 22857 10406 22857 10539 23057 10539 23057 10606 23124 10606 23190 10739 23324 10739 23390 10873 23457 10939 23590 10939 23590 11006 23790 11006 23790 11073 24790 11073 24989 11006 25323 11006 25456 10939 25456 10739 25589 10673 25589 10473 25656 10406 25656 9673 25723 9673 25789 9273 25856 9273 25856 9207 26122 9207 26122 9140 27455 9140 27722 9007 27988 9007 28255 8740 28455 8674 28455 8607 28655 8607 28721 8474 29054 8407 29121 8274 29388 8207 29521 8007 29787 7941 29854 7807 30054 7741 30387 7274 30454 7074 30654 7008 30654 6941 30720 6941 30854 6741 30920 6741 31120 6541 31520 6541 31720 6408 32120 6341 32320 6208 33186 6208 33319 6075 33852 6075 34119 6208 34319 6408 34319 6475 34452 6475 35185 6741 35318 6874 35318 6941 35385 6941 35518 7074 35985 7141 36318 7341 36451 7341 36451 7407 36718 7607 36918 7674 37184 8007 37384 8074 37784 8940 37984 9140 38117 9407 38117 9540 38384 10006 38384 10206 38650 10406 38650 10473 38917 10739 38984 11006 39184 11139 39317 11139 39383 11206 39650 11272 39783 11406 39983 11406 39983 12006 39850 12072 39850 12272 39783 12339 39650 12339 39517 12405 39517 12472 39317 12472 39317 12539 38450 12539 38384 12605 37784 12605 37584 13005 37518 13005 37518 13138 37384 13405 37384 13605 37318 13671 37318 14205 37451 14271 37451 14338 37518 14338 37651 14538 37717 14538 37717 14604 37851 14671 37851 14738 37984 14738 37984 14938 38117 15138 38117 15404 38184 15604 38184 16337 38251 16470 38251 18403 38184 18669 38117 18669 38051 18736 38051 18869 37984 18869 37984 19069 37784 19069 37784 19336 37717 19336 37717 19802 37651 19802 37651 19935 37584 19935 37518 20402 37451 20402 37451 20735 37318 20868 37318 21002 37184 21068 37118 21202 37051 21202 37051 21535 36851 22201 36851 22534 36785 22668 36785 23801 36851 23867 36851 24534 36984 24733 36984 25200 37051 25600 37184 26000 37318 26199 37518 26933 37651 26999 37651 27066 37851 27266 37851 27332 37984 27332 37984 27532 38051 27532 38117 27799 38117 28065 38384 28332 38384 28465 38517 28598 38650 28932 38717 28932 38784 29332 38917 29398 38917 29665 39050 29798 39050 29998 39117 30065 38850 31197 38717 31264 38650 31531 38317 31597 38117 31730 37984 31730 37984 31797 36785 31797 36518 31730 36451 31664 36251 31664 35318 31131 34919 31131 34919 31064 34052 31064 34052 30997 32653 31064 32186 31197 31787 31197 31720 31264 31453 31331 29188 31331 28455 31264 28455 31197 28055 31131 25589 31131 25523 31197 25389 31197 25123 31397 24923 31397 24923 31531 24856 31597 24723 31597 24723 31664 24523 31664 24456 31797 24057 31797 24057 31930 23790 31930 23657 32064 23523 32330 23324 32397 23324 32464 23190 32530 23057 32530 23057 32597 22790 32663 21791 32663 21658 32597 21658 32530 21458 32330 21458 32197 21191 31930 21191 31864 21058 31797 21058 31730 20991 31730 20925 31531 20925 31264 20858 31264 20858 31197 20725 31131 20658 30997 20391 30864 20258 30664 20058 30531 19658 30398 19325 30398 19192 30331 19192 30264 18925 30198 18792 30065 18392 29865 18192 29665 18126 29665 18059 29531 17793 29332 17659 28998 17593 28998 17459 28865 17393 28665 16926 28065 16926 27932 16860 27932 16860 27865 16726 27799 16726 27732 15527 27732 15527 27999 15394 28665 15194 28932 15127 29132 14860 29332 14860 29398 14794 29398 14794 29531 14727 29531 14727 29598 14194 29665 14194 29731 13594 29731 13528 29798 13128 29798 12928 29731 12861 29665 12861 29531 12461 29531 12461 29398 12195 29265 11395 29065 11195 29065 11129 28998 10862 28998 10795 28932 10462 28865 9663 28865 9529 28732 9063 28732 8863 28665 8663 28532 8263 28399 8063 28199 7797 28199 7530 27932 6797 27666 6397 27266 6264 27266 6064 26599 6064 26399 5864 26266 5798 26066 5664 25533 5664 24933 5531 24933 5464 24867 5464 24667 5398 24534 5331 24467 5198 24467 5198 24334 5131 24334 5131 24067 5065 24067 4998 23867 4931 23867 4931 23401 4865 23334 4865 22734 4931 22734 4931 22668 5065 22668 5065 22534 5131 22534 5198 22401 5398 22334 5398 22268 5731 22268 5798 22201 6864 22201 6864 22068 6997 22068 6997 22001 7130 22001 7197 21935 7530 21935 7530 21868 7663 21868 7663 21801 7730 21801 7863 21535 7863 21335 7997 21335 7997 21202 8130 21002 8130 20735 7863 20602 7863 20535 7730 20469 7730 20402 7397 20402 7397 20335 7197 20269 6464 20335 6397 20402 5798 20402 5798 20335 5731 20335 5731 20069 5664 20069 5664 19869 5598 19869 5531 19602 5531 18003 5598 17936 5664 17670 5864 17403 5997 17403 6197 17203 6464 17137 6531 17003 6797 17003 6797 16937 6930 16870 6930 16737 7064 16670 7797 16604 8197 16404 8730 16404 8863 16337 8863 16270 9196 16204 9329 16070 9663 15937 9796 15804 9996 15804 9996 15671 10062 15671 10196 15537 10462 15537 10462 15404 10662 15404 10729 15337 11728 15337 12062 15138 12795 15004 12861 14871 13128 14738 13128 14604 13394 14471 13594 14005 13661 13538 13794 13272 13794 12539 13861 12405 13994 12339 14061 12072 14261 11806 14261 11739 14327 11739 14327 11606 14527 11272 14661 11206 14727 11073 14794 11073 14794 11006 14860 11006 14927 10873 14994 10873 14994 10739 15060 10673 15460 10673 15727 10539 16127 10539 16326 10406 16660 10406 16926 10340 17326 10206 17859 9873 18192 9806 18192 9740 18725 9607 18725 9540 18859 9540 18925 9407 20192 9407 20192 9540 22091 9673 
1	tumor	40727 16994 40681 17179 40635 18706 40357 19771 40265 20789 39987 21576 39802 22455 39802 23797 39894 26157 39987 26481 40033 26851 40033 27268 40172 27638 40265 28101 40357 28239 40450 28517 40542 29026 40774 29396 40820 29674 41098 30322 41144 30553 41144 31247 40912 31618 40727 31664 40727 31756 40542 31942 40218 32127 40033 32173 40033 32219 39894 32265 39617 32497 39246 32636 39154 32636 38691 32867 38506 32867 38367 33006 38136 33052 37812 33052 36886 33376 35452 33376 34896 33330 31055 32682 30732 32589 30037 32497 29019 32497 28279 32589 28094 32636 27724 32821 27400 32821 27261 32913 26705 32960 26382 33052 26150 33191 25919 33191 25826 33284 25317 33330 25178 33376 20319 33376 20088 33330 19625 32913 19394 32821 19023 32497 18792 32173 17496 31247 17126 30877 16617 30738 15923 30599 15368 30553 13887 30553 13517 30646 12915 30692 12498 30785 11943 30831 11156 30831 9444 30692 8796 30507 7963 30183 7593 30090 6806 29813 6529 29767 6205 29581 5973 29257 5881 28841 5094 27036 5002 26666 4631 25602 4354 25185 3937 24306 3937 24167 3798 23936 3752 23565 3567 22871 3336 22223 3336 21807 3151 20696 3104 19308 3197 18753 3243 18151 3567 16300 3613 15328 3752 14449 4122 12922 4261 12644 4446 12505 4493 12505 4539 12366 4678 12274 4817 12274 5002 12181 5326 12089 5603 11857 6066 11672 6436 11580 7454 10886 7917 10793 8148 10701 8750 10377 9074 10238 9305 10191 10046 9821 10277 9775 10694 9590 11573 9312 11989 9127 13378 8803 13840 8618 14303 8525 14859 8340 15275 8294 15784 8155 16386 8109 17311 8109 18005 7924 20412 7646 20689 7554 22633 7554 23003 7507 23929 7507 24114 7415 24484 7415 24993 7183 25549 7091 26011 6906 26474 6813 26705 6813 27122 6721 27492 6582 28047 6489 28418 6304 29482 6119 29667 6027 29899 5980 29945 5888 30176 5841 30454 5703 30870 5703 31287 5518 31472 5518 31518 5425 31703 5425 31750 5379 32120 5332 32166 5286 32629 5194 33740 5194 34063 5240 34480 5379 34943 5656 35359 5795 35915 6165 36748 6906 37210 7230 37534 7507 38228 7739 38506 7970 38876 8063 39524 8479 39894 8525 40218 8757 41005 9127 41144 9220 41468 9544 41653 9821 41745 9868 41745 10145 41838 10284 41838 10423 41977 10932 41977 11395 40727 16994 
#EOF
