# Supplementary material for: Data-Driven Discovery of Immune Contexture Biomarkers
Source: Front Oncol. 2018 Dec 18;8:627. doi: 10.3389/fonc.2018.00627 (PMC6305402; doi:10.3389/fonc.2018.00627)
Supplement: Data Sheet 3.zip — The MSI/MSS dataset used for the identification and assessment of discriminatory features (sections 3.2, 3.3, and 3.4) is provided as a collection of text files describing regions, markers, and metadata (part 1/3). [file Data_Sheet_3.zip › MSIMSSDataset/F16-000130-1 [5 channels]_ROI.txt]

barcode_target	F16-000130-1 [5 channels]
barcode_origin	0
workflow_target	0
workflow_target_version	0
workflow_origin	0
workflow_origin_version	0
iH	0
iW	0
user	tbd

0	tissue	16271 4411 16271 4381 16598 4023 16598 3964 16628 3964 16628 3874 16718 3874 16718 3845 16777 3815 16807 3725 16837 3725 16837 3666 16896 3606 16956 3606 16956 3517 17105 3487 17105 3457 17165 3427 17195 3338 17254 3338 17314 3278 17433 3249 17433 3219 17493 3189 17731 3189 17791 3129 17791 3070 18029 3040 18059 2980 18238 2891 18238 2861 18297 2831 18416 2831 18446 2772 18565 2712 18625 2712 18685 2623 18834 2563 18893 2474 19132 2354 19162 2295 19191 2295 19191 2265 19311 2235 19311 2176 19519 2176 19609 2235 19758 2265 19787 2295 19936 2295 20026 2325 20026 2354 20085 2354 20234 2444 20354 2474 20413 2533 20503 2533 20532 2593 20652 2623 20681 2652 20920 2742 20979 2742 21069 2831 21188 2831 21278 2891 21516 2891 21605 2921 21993 2921 22023 2891 22112 2891 22112 2861 22172 2861 22172 2772 22201 2772 22201 2712 22231 2712 22261 2474 22291 2474 22291 2414 22321 2414 22321 2384 22410 2384 22410 2354 22499 2325 22529 2265 22678 2265 22678 2235 22887 2235 22887 2176 23304 2146 23304 2116 23394 2086 23394 2056 23453 2056 23483 1997 23632 1937 23632 1878 23692 1818 23721 1729 23751 1729 23781 1669 23870 1639 23900 1550 24049 1431 24079 1371 24079 1282 24198 1222 24258 1133 24347 1103 24377 983 24615 894 24675 834 24794 775 24884 775 24943 745 25003 656 25063 656 25182 566 25301 566 25301 536 25361 507 25539 477 25957 477 26016 447 26046 387 26404 387 26463 358 26582 358 26612 328 26731 328 26761 298 26880 298 26940 268 27953 298 28162 387 28639 387 28758 477 29086 507 29384 596 29652 596 30040 656 30576 685 30665 775 30874 834 31113 954 31172 954 31232 1043 31321 1073 31530 1371 31649 1431 31709 1550 31738 1729 31798 1818 31858 2027 31947 2086 32007 2295 32007 2384 32156 2682 32156 2742 32215 2742 32215 2861 32245 2861 32305 2950 32364 2980 32364 3070 32513 3249 32513 3338 32632 3576 32692 3636 32752 3755 32752 3815 32841 3934 32930 4143 32990 4381 32990 4560 33020 4679 33109 4798 33109 5394 33050 5514 33050 5692 33020 5812 33020 6706 33050 6765 33109 6765 33109 6825 33169 6855 33169 6944 33199 7004 33229 7004 33318 7182 33318 7391 33348 7481 33348 8077 33318 8255 33318 9090 33258 9269 33258 9448 33109 9895 33109 9984 33050 10044 32960 10222 32811 10371 32722 10610 32573 10759 32454 10759 32364 10878 32275 10938 32036 10967 31917 11027 31679 11027 31470 11057 31262 11116 31202 11176 31113 11206 30546 11355 30308 11355 30278 11385 30159 11415 29861 11415 29771 11474 29563 11474 28579 11593 28222 11772 28102 11772 28043 11832 27953 11832 27834 11862 27804 11891 27566 11891 27506 11921 26344 11921 25986 12011 25539 12011 25480 12070 25390 12070 25361 12100 25182 12130 25122 12249 25063 12487 24943 12547 24794 12845 24705 12875 24675 12994 24526 13173 24466 13352 24317 13441 24168 13620 24079 13858 23900 14067 23870 14186 23721 14276 23632 14544 23513 14633 23513 14752 23453 14812 23453 14931 23364 15170 23304 15199 23304 15498 23274 15557 23274 15647 23215 15676 23185 15736 23215 15885 23334 15885 23513 15974 23602 15974 23662 16004 24258 16004 24258 16034 24645 16064 24675 16094 24854 16094 24913 16153 25063 16183 25092 16243 25212 16272 25212 16302 25301 16362 25361 16362 25539 16570 25599 16600 25599 16630 25659 16660 25659 16719 25718 16868 25718 17763 25688 17822 25688 18031 25599 18150 25569 18329 25450 18508 25390 18657 25212 18835 25122 18984 24973 19104 24794 19461 24764 19461 24615 19670 24615 19700 24586 19700 24586 19730 24526 19759 24526 19849 24317 20028 24198 20296 24079 20326 23960 20445 23900 20475 23721 20475 23602 20534 22321 20534 22291 20475 22172 20475 22172 20445 21933 20445 21933 20415 21874 20355 21844 20355 21844 20326 21576 20326 21546 20296 21218 20296 20741 20206 19936 20177 19936 20147 19758 20117 19460 19879 19281 19819 19042 19640 18893 19581 18834 19581 18297 19163 17999 18984 17612 18686 17612 18657 17522 18567 17463 18537 17403 18418 17373 18239 17314 18150 17254 17912 17224 17882 17224 17077 17195 17017 17195 16928 17135 16898 17016 16690 16926 16660 16867 16600 16777 16481 16777 16451 16747 16451 16747 16541 16718 16600 16628 16600 16598 16630 15764 16630 15734 16600 15526 16600 15526 16570 15406 16570 15168 16094 15168 15974 15108 15885 15108 15825 14959 15587 14840 15527 14780 15527 14691 15468 14572 15468 14482 15408 14393 15408 14393 15378 14274 15348 14155 15259 14095 15259 14095 15229 14035 15199 13976 15199 13976 15140 13886 15110 13827 14991 13618 14991 13529 15110 13439 15140 13439 15170 13380 15170 13052 15438 12933 15438 12903 15468 12784 15498 12605 15498 12575 15438 12366 15378 12337 15259 12039 15110 11979 14991 11979 14931 11890 14872 11860 14812 11860 14484 12009 14276 12009 14186 12068 14067 12068 13680 12098 13560 12098 13322 12068 13322 12068 13292 12039 13292 11979 13203 11741 13203 11741 13262 11651 13262 11651 13292 11562 13292 11562 13322 11383 13352 11383 13382 11264 13382 11264 13411 11234 13411 11234 13471 11145 13471 11145 13501 11115 13501 11115 13560 11055 13590 11055 13620 10966 13620 10966 13680 10936 13680 10846 13769 10817 13769 10757 13888 10608 14007 10608 14156 10578 14216 10578 14395 10548 14484 10548 15348 10519 15378 10459 15647 10399 15676 10370 15736 10340 15736 10340 15796 10280 15796 10280 15825 10191 15825 10191 15885 10012 15885 9982 15945 9267 15945 9178 15885 9088 15885 9028 15855 8969 15766 8820 15647 8790 15557 8701 15468 8671 15378 8611 15348 8522 15170 8432 15110 8313 15110 8254 14991 8194 14931 8134 14931 8105 14901 7896 14842 7598 14842 7568 14812 7211 14812 7121 14842 6942 14842 6823 14901 6585 14901 6465 14961 6287 15140 6138 15140 6018 15199 5899 15199 5780 15289 5244 15289 5095 15199 4975 15170 4945 15110 4886 15110 4826 15050 4796 14961 4737 14961 4677 14901 4618 14901 4528 14812 4439 14812 4409 14752 4349 14752 4290 14693 4111 14603 4081 14544 3962 14484 3783 14305 3664 14216 3634 14216 3515 14007 3455 14007 3426 13978 3336 13739 3247 13590 3217 13471 3157 13352 3098 13292 3068 13143 3008 13024 2919 12875 2800 12756 2800 12726 2770 12726 2740 12607 2651 12577 2651 12517 2591 12428 2531 12428 2412 12219 2412 12130 2293 11921 2293 11862 2144 11593 1816 11206 1816 11176 1727 11116 1667 10997 1637 10729 1578 10491 1518 10312 1369 10073 1339 9597 1280 9477 1250 9328 1220 8792 1131 8553 1131 7689 1220 7391 1280 7004 1310 7004 1310 6914 1369 6735 1369 6557 1429 6467 1429 6288 1459 6139 1518 6050 1518 5841 1578 5543 1578 4917 1667 4679 1667 4530 1727 4500 1757 4202 1935 3845 2055 3338 2174 3159 2204 3070 2323 2980 2323 2772 2353 2742 2412 2742 2531 2593 2531 2533 2591 2444 2591 2325 2710 2295 2770 2056 2800 2027 2800 1937 2829 1878 2889 1848 2949 1639 3128 1460 3247 1252 3366 1162 3366 1133 3426 1133 3485 1043 3634 924 3664 805 3724 745 3753 745 3843 626 3902 626 3962 596 3962 566 4022 566 4081 507 4230 507 4290 477 4290 447 4349 447 4439 387 4677 387 4737 358 4886 358 4975 298 5691 298 5720 328 6316 328 6436 298 6465 268 6942 238 6972 209 7211 209 7240 238 7509 238 7538 209 7985 209 8015 238 8730 238 8790 209 11115 209 11174 238 12009 238 12039 268 12247 328 12486 328 12694 387 12724 447 12873 447 13052 507 13082 536 13380 536 13678 775 13857 864 13857 894 14035 954 14125 1043 14482 1162 14512 1192 14572 1192 14572 1252 14631 1252 14751 1371 14780 1460 14929 1580 14959 1699 15019 1758 15019 1878 15079 1997 15228 2056 15377 2295 15436 2325 15466 2444 15675 2712 15704 2831 15734 2831 15764 2980 15853 3040 15853 3159 15973 3308 15973 3368 16002 3368 16002 3487 16032 3487 16271 4411 
1	tumor	16658 19431 16747 19431 16867 19521 17016 19581 17045 19640 17105 19670 17195 19670 17224 19700 17671 19879 17761 19879 18148 19998 18387 20028 18565 20117 18804 20147 18983 20206 19579 20296 19758 20355 19847 20415 19996 20415 20026 20445 20115 20445 20205 20504 20354 20504 20354 20534 20890 20534 20890 20564 20979 20564 21099 20624 21307 20653 21307 20713 21635 20713 21635 20743 21874 20743 21933 20773 22082 20773 22082 20802 23125 20802 23155 20773 23304 20773 23334 20743 24317 20743 24466 20653 24675 20653 24764 20594 24884 20564 24913 20475 24943 20475 25271 20117 25450 19610 25599 19282 25688 19223 25688 19163 25808 18955 25867 18746 25897 18478 25957 18388 25986 18269 25986 18061 26016 18031 26016 17941 26106 17763 26106 17315 26135 17256 26135 17017 26255 16719 26433 16123 26553 15855 26642 15498 26761 15259 26851 15170 26851 15080 26910 15080 26910 14991 26940 14991 27000 14901 27059 14901 27059 14872 27268 14663 27536 14484 27655 14365 27685 14305 27894 14216 27983 14067 28371 13888 28579 13739 28788 13650 28967 13501 29265 13411 29533 13262 29682 13143 30010 13024 30218 12905 30367 12875 30546 12785 30844 12577 31023 12487 31083 12428 31172 12428 31411 12249 31649 12130 31738 12011 31917 11921 32036 11832 32245 11593 32752 11265 32960 11206 33050 11087 33139 11057 33586 10491 33795 10282 34063 9924 34093 9924 34093 9835 34123 9805 34182 9567 34242 9448 34242 9299 34331 9179 34361 9000 34361 7928 34301 7332 34212 7182 34182 7033 34182 6586 34063 6139 34063 5931 33914 5543 33914 5335 33825 4560 33825 3487 33795 3487 33765 3308 33765 2742 33735 2623 33437 2027 33437 1967 33109 1550 32990 1460 32811 1252 32662 1222 32573 1133 32394 1073 32334 983 32245 924 31828 894 31619 805 31262 745 31202 685 31053 685 31023 656 30814 656 30725 596 30636 596 30606 566 30516 566 30457 536 30248 536 30248 507 29920 477 29891 447 29831 447 29771 387 29473 387 29414 358 29324 358 29324 328 29175 328 29146 298 28877 268 28847 238 28758 238 28728 209 28490 209 28460 179 27268 179 27238 149 26970 149 26761 89 25390 89 25241 179 25092 179 24228 447 23811 447 23066 685 22768 745 22470 775 21903 775 21337 894 19042 894 18327 864 17552 775 17314 775 16837 685 16628 685 16271 626 15377 596 15019 536 14631 507 14333 447 14184 447 14095 387 13588 387 13588 358 13290 358 13261 328 13141 328 13141 298 12664 268 12605 209 12396 209 12277 149 11979 149 11949 89 11860 89 11830 60 11741 60 11711 30 11592 30 11562 0 10221 0 10161 0 9893 0 9803 0 9565 0 6942 0 6823 0 5750 0 5691 30 4856 30 4826 60 4439 89 4409 149 4081 209 3902 268 3485 328 3247 387 3157 447 2889 477 2770 536 2591 536 2412 626 1816 1103 1518 1371 1369 1550 1161 1699 982 1878 862 2027 773 2235 505 2652 266 3457 266 4113 326 4172 326 4351 356 4411 356 4798 386 4917 386 6139 415 6408 415 6706 356 7063 356 8255 386 8315 386 10222 415 10371 415 10640 535 11236 654 11564 743 11951 833 12189 862 12458 1220 13173 1310 13560 1667 14276 2204 15050 2323 15348 2651 15736 3485 16392 3843 16600 5393 17137 6227 17226 6614 17375 6823 17494 7360 17643 8432 17763 8671 17852 10697 17971 11502 17912 12933 17912 13320 17971 13797 18090 14989 18269 15049 18359 15108 18359 15138 18388 15317 18448 15317 18508 15347 18508 15347 18567 15555 18955 15585 19074 15645 19133 15704 19253 15824 19312 15913 19551 16032 19759 16062 19759 16122 19819 16122 19849 16181 19849 16211 19908 16271 19938 16360 20057 16420 20057 16658 19431 
#EOF
