# Supplementary material for: Data-Driven Discovery of Immune Contexture Biomarkers
Source: Front Oncol. 2018 Dec 18;8:627. doi: 10.3389/fonc.2018.00627 (PMC6305402; doi:10.3389/fonc.2018.00627)
Supplement: Data Sheet 3.zip — The MSI/MSS dataset used for the identification and assessment of discriminatory features (sections 3.2, 3.3, and 3.4) is provided as a collection of text files describing regions, markers, and metadata (part 1/3). [file Data_Sheet_3.zip › MSIMSSDataset/F16-000131 [5 channels]_ROI.txt]

barcode_target	F16-000131 [5 channels]
barcode_origin	0
workflow_target	0
workflow_target_version	0
workflow_origin	0
workflow_origin_version	0
iH	0
iW	0
user	tbd

0	tissue	7945 18998 8020 18998 8020 18922 8172 18922 8172 18847 8323 18847 8323 18771 8550 18771 8550 18695 8701 18695 8777 18544 9080 18468 9382 18241 9534 18241 9534 18166 9685 18090 9836 18090 9836 18014 10744 17939 10820 17787 10896 17787 10896 17712 11123 17712 11198 17636 12182 17636 12182 17485 13241 17485 13771 17258 15965 17258 16419 17409 16495 17485 18008 17485 18008 17409 18991 17409 19370 17258 20202 17182 20278 17031 20656 16879 20656 16804 20807 16804 20959 16652 21186 16577 21640 16577 22548 16123 22850 16123 23002 16047 23002 15971 23456 15820 23683 15820 24288 15669 24364 15518 24666 15215 24969 15215 25196 15139 25423 14988 25726 14912 25877 14761 25877 14685 25953 14685 26104 14534 26633 14534 26633 14383 26860 14383 27012 14307 27087 14156 27390 14156 27390 14004 27768 14004 27768 13929 28071 13929 28071 13853 28374 13853 28449 13777 29206 13777 29206 13853 29509 13853 29509 13929 30038 13929 30038 14004 30265 14004 30265 14156 30341 14231 31173 14231 31400 14383 31400 14458 31552 14458 31552 14534 31627 14534 31627 14685 31779 14685 31779 15745 31854 15971 31930 15971 31930 16198 32006 16198 32006 16577 32157 16728 32233 16728 32233 16879 32308 16955 32535 16955 32611 17258 32762 17258 32762 17560 32838 17560 32838 17939 33141 18090 33292 18090 33595 18393 33670 18393 33670 18468 34124 18771 34881 18998 35562 19452 35789 19528 35789 19603 36091 19830 36394 19906 36772 20284 37075 20436 37151 20587 37302 20587 37302 20663 37453 20738 37453 20965 37907 21495 37907 21571 37983 21571 37983 21949 38059 21949 38134 22100 38286 22176 38286 22479 38361 22630 38437 22706 38588 22706 38664 23084 38740 23084 38740 24370 38664 24521 38664 24748 38588 24824 38588 25278 38437 25278 38437 25581 38361 25732 38286 25732 38286 27170 38437 27472 38740 27624 38740 28002 38815 28229 39118 28683 39421 28986 39496 29137 39572 29137 39648 29288 39648 29818 39799 29894 39799 30347 39875 30423 39875 32163 39799 32466 39648 32617 39648 32769 39496 32844 39496 33071 39345 33223 39194 33223 38740 33828 38588 33904 38286 33904 38286 33979 37983 34131 37605 34282 37453 34282 37226 34433 37075 34433 36621 34812 36016 34963 35940 35114 35789 35114 35713 35190 35713 35341 35410 35417 35410 35493 35259 35568 35032 35568 34956 35644 34351 35644 34275 35568 34048 35568 33595 35417 32611 35417 32384 35190 31325 35114 31173 34963 30492 34963 29660 34736 28147 34660 27995 34585 27390 34585 27087 34433 25877 34433 25801 34358 25347 34282 25196 34206 25120 34055 24591 33979 23910 33677 23304 33525 23153 33374 23002 33374 22699 33223 22169 32844 21715 32769 21488 32617 21186 32542 20807 32542 20732 32390 20505 32390 20505 32315 20051 32315 20051 32163 19975 32163 19975 32088 19824 32012 19824 31785 19521 31709 19294 30953 19067 30499 18991 30499 18916 30272 18765 30120 18689 29894 18613 29894 18613 29818 18538 29818 18159 29515 17857 29440 17705 29288 17630 29288 17554 29137 17251 29061 17176 28910 16797 28910 16722 28834 15284 28834 15133 28910 15133 29364 15435 29742 15511 30045 15662 30196 15662 30347 15738 30347 15738 30877 15587 30953 15587 31104 15511 31104 15435 31255 14981 31331 14906 31558 14830 31558 14679 31785 14452 31861 14452 32012 14149 32088 13922 32390 13846 32390 13695 32542 13090 32617 12938 32769 11728 32769 11576 32693 11123 32693 11047 32617 9458 32617 9231 32466 8323 32390 8172 32315 8172 32163 7869 31785 7869 31407 7718 31180 7642 31180 7642 29894 7566 29742 7566 28834 7415 28759 7415 28305 7718 28078 7718 27775 7793 27548 7869 27472 8020 27472 8020 27321 8096 27245 8323 27245 8550 27094 8777 26640 8928 26564 8928 26413 9080 26262 9080 25202 8853 24824 8777 24521 8701 24521 8474 24067 8323 23538 8172 23386 8020 22630 7793 22327 7718 22025 7642 22025 7566 21571 7415 21495 7339 21268 7339 20587 7264 20511 7264 20360 7112 20360 7112 20284 7945 18998 
1	tumor	16191 29973 16191 29886 16103 29711 16060 29492 15972 29492 15972 29229 15928 29185 15928 27565 15884 27434 15884 27127 15841 26996 15841 26470 15797 26427 15797 25595 15753 25551 15753 25244 15709 25244 15709 25113 15666 25026 15666 23843 15709 23843 15709 23800 15797 23712 15797 23624 15928 23581 15972 23493 16060 23493 16103 23405 16322 23362 16497 23274 16979 23274 17067 23362 17373 23493 17373 23537 17461 23581 17461 23712 17505 23756 17505 23843 17548 23843 17592 23931 17636 24194 17724 24369 17811 24413 17811 24500 17855 24500 17899 24675 18030 24807 18074 25113 18249 25201 18468 25376 18512 25551 18599 25595 18599 25682 18687 25682 18774 25814 18774 25901 18818 25901 18818 25989 18906 25989 19037 26164 19212 26208 19300 26383 19563 26427 19650 26514 20044 26689 20088 26777 20263 26821 20351 26952 20526 26952 20613 27040 20745 27083 20920 27259 21051 27302 21139 27390 21139 27434 21358 27521 21445 27697 21621 27784 21839 27784 21927 27872 22015 27872 22015 27915 22234 27915 22540 28134 22847 28178 22847 28222 23065 28266 23153 28353 23679 28441 23679 28528 24073 28616 24204 28704 24510 28747 24598 28835 24905 28835 25080 28879 25167 29010 25255 29010 25474 29141 25605 29141 25605 29185 25693 29185 25780 29273 25780 29317 25824 29317 25955 29492 25955 29536 25999 29536 26174 29754 26174 30017 26306 30192 26437 30455 26568 30543 26656 30805 26700 30849 26700 30937 26787 31024 26787 31287 26831 31331 26831 31681 26787 31944 26612 32163 26612 32250 26568 32250 26481 32338 26393 32601 26306 33082 26306 33389 26262 33520 26262 34264 26306 34352 26306 34571 26349 34746 26437 34790 26437 34834 26568 34877 26568 35009 26656 35228 27094 35666 28057 36060 28364 36060 28626 36104 29677 36322 29940 36410 31254 36629 33005 36760 33443 36935 34625 36979 35019 37067 37340 37067 37734 36979 37997 36979 38872 36760 39792 36322 40055 36147 40405 36016 40668 35797 40799 35622 40930 35315 41149 35009 41543 34133 41719 33476 41938 32907 42025 31024 42113 30499 42113 29010 41981 28572 41938 28003 41762 27653 41762 27259 41543 26120 41456 25901 41368 25376 41368 25026 41281 24194 41193 23931 40887 23537 40887 23099 40799 22705 40668 22398 40405 21566 39792 20384 39704 20078 39485 19771 39267 19333 39004 18939 38522 18458 38216 18239 37734 17713 37515 17407 36990 16925 36727 16531 36420 16312 36070 15918 35939 15655 35895 15480 35413 15042 35238 14736 34975 14429 34757 14254 34581 13991 34144 13772 33749 13422 33487 13291 33049 13116 32523 13028 32392 12940 31735 12853 31035 12678 29765 12634 29371 12590 27269 12546 26568 12590 25912 12678 25080 12940 24467 13028 23679 13335 18862 14998 18599 15130 17855 15305 17636 15305 17417 15392 14396 15392 14133 15305 13432 15305 12250 15436 11156 15480 10367 15611 9229 16049 8353 16268 8178 16443 7872 16531 7609 16750 6470 18195 6164 18720 6076 19114 5901 19465 5770 20034 5638 20428 5595 20734 5463 21085 5419 21347 5419 21829 5288 22530 5288 27959 5201 28397 5201 28791 5244 28966 5244 29711 5595 30455 5770 30586 6208 31418 6470 31769 6864 32119 6952 32338 7171 32644 7215 32820 7565 33214 7784 33564 7872 33608 8003 33783 8222 33870 8353 34089 8397 34089 8528 34264 8616 34264 8879 34396 9667 34527 9798 34659 10017 34702 10280 34834 11243 35009 11462 35009 11550 35096 11769 35140 13608 35140 13958 35228 14746 35228 14746 35140 16191 29973 
#EOF
