# Supplementary material for: Data-Driven Discovery of Immune Contexture Biomarkers
Source: Front Oncol. 2018 Dec 18;8:627. doi: 10.3389/fonc.2018.00627 (PMC6305402; doi:10.3389/fonc.2018.00627)
Supplement: Data Sheet 3.zip — The MSI/MSS dataset used for the identification and assessment of discriminatory features (sections 3.2, 3.3, and 3.4) is provided as a collection of text files describing regions, markers, and metadata (part 1/3). [file Data_Sheet_3.zip › MSIMSSDataset/F16-000132-1 [5 channels]_ROI.txt]

barcode_target	F16-000132-1 [5 channels]
barcode_origin	0
workflow_target	0
workflow_target_version	0
workflow_origin	0
workflow_origin_version	0
iH	0
iW	0
user	tbd

0	tissue	1736 6542 1736 6598 1512 6767 1400 6935 1344 6935 1344 6991 1288 6991 1288 7103 1176 7159 1120 7271 952 7327 896 7439 784 7439 784 7495 672 7551 616 7775 560 7775 560 7999 448 7999 392 8111 392 10519 448 10519 448 10687 560 10687 616 11023 784 11359 896 11471 952 11639 1008 11639 1008 11695 1232 11751 1288 11863 1456 11976 1456 12032 1512 12032 1512 12144 1680 12144 1680 12256 1792 12256 1848 12424 2016 12480 2016 12536 2128 12592 2240 12592 2240 12704 2408 12760 2464 12872 2689 12984 2689 13040 2857 13040 3081 13320 3417 13432 3417 13544 3641 13600 3697 13712 3921 13712 3977 13824 4089 13880 4089 13936 4313 14048 4593 14104 4649 14216 4873 14272 5153 14440 5265 14440 5265 14496 5377 14496 5489 14664 5601 14664 5601 14720 5713 14720 5713 14776 5993 14776 6161 14664 6385 14384 6385 14272 6497 14216 6497 14104 6553 14104 6553 14048 6777 13936 6945 13936 7113 13824 7337 13824 7337 13936 7393 14048 7449 14048 7505 14216 7561 14216 7561 14384 7617 14384 7617 14440 7842 14440 7954 14552 8682 14776 9018 14776 9242 14832 9410 14944 9746 14944 9802 15056 9914 15112 9914 15168 10082 15168 10138 15280 10194 15280 10250 15728 10362 15840 10418 15840 10418 15896 10474 15896 10474 16120 10642 16120 10698 16232 10754 16232 10810 16400 11538 16736 12098 16736 12154 16792 12939 16792 13051 16680 13107 16680 13107 16512 13163 16512 13275 16288 13331 16288 13331 16176 13443 16176 13443 16120 13723 16120 13779 16176 14115 16232 14451 16400 14619 16400 14675 16456 15123 16456 15291 16512 16579 16512 16691 16624 17419 16624 17643 16736 18540 16736 18876 16848 19268 16848 19324 16904 19492 16904 19604 16960 19940 16960 20388 16736 20444 16624 20724 16624 20948 16344 21060 16344 21060 16288 21284 16176 21620 16120 21620 16064 21676 16064 21732 15952 22068 15784 22180 15784 22404 15616 22628 15280 22684 15280 22684 15224 22852 15056 22964 15056 22964 14832 23188 14720 23188 14664 23301 14552 23301 14440 23413 14384 23581 14160 23693 14104 23693 14048 23861 13992 24085 13712 24197 13712 24197 13656 24533 13488 24645 13488 24645 13376 24757 13320 24757 13264 24813 13264 24869 13152 24925 13152 25093 12984 25093 12928 25261 12872 25317 12760 25429 12704 25429 12592 25541 12592 25597 12480 25765 12368 25933 12032 25989 12032 25989 11919 26045 11919 26101 11695 26213 11639 26213 11583 26325 11471 26325 11359 26437 11247 26717 10687 26717 10519 26773 10519 26773 10463 26941 10239 26941 10127 27165 9903 27333 9511 27501 9511 27501 9343 27725 8895 27837 8783 27837 8615 28005 8559 28117 8447 28173 8223 28285 8055 28285 7943 28397 7887 28397 7775 28454 7719 28454 7159 28566 7159 28566 6879 28454 6823 28454 6710 28397 6654 28285 6598 28285 6374 28117 6038 28005 5478 27893 5478 27837 5030 27725 4750 27669 4750 27557 4638 27445 4358 27333 4302 27333 4190 27277 4190 27165 4078 27165 4022 27109 4022 27109 3854 27053 3854 27053 3798 26773 3742 26773 3630 26549 3574 26381 3462 26045 3406 26045 3350 25933 3350 25933 3294 25821 3238 25821 3182 25597 3182 25597 3070 25485 3014 25485 2958 24813 2958 24757 2902 23076 2902 22796 2790 22292 2790 22236 2734 22124 2734 21844 2622 21676 2622 21508 2454 21340 2454 21284 2398 20892 2342 20780 2230 19996 2174 19996 2118 19772 2062 17811 2118 17643 2230 17531 2230 17419 2342 17251 2342 16971 2454 16019 2454 15963 2398 15739 2342 15571 2342 15459 2286 15123 2286 14843 2230 14787 2174 14115 2174 13611 2286 12995 2286 12882 2398 12434 2510 12378 2622 12210 2622 12098 2734 11986 2734 11874 2846 11594 2958 11426 3294 10922 3462 10698 3574 10698 3630 10474 3630 10362 3742 10194 3742 10082 3798 10082 3854 9970 3854 9914 3910 9690 3910 9690 3966 9410 3966 9130 4134 8962 4134 8962 4190 8682 4190 8626 4302 8010 4582 8010 4638 7729 4750 7561 4918 7449 4918 7449 4974 7393 4974 7113 5198 6889 5254 6889 5310 6721 5310 6497 5534 6273 5646 6217 5758 6049 5758 5937 5814 5881 5870 5881 5982 5769 6038 5713 6150 5601 6150 5601 6206 5041 6206 5041 6094 4761 6038 4649 5870 4593 5870 4593 5814 4369 5758 4257 5646 3921 5478 3697 5422 2689 5422 2689 5478 2520 5478 2520 5534 1736 6542 
1	tumor	7695 3001 7662 3001 7662 3034 7597 3099 7338 3131 7273 3196 7014 3293 6820 3325 5977 3358 5555 3423 5231 3520 4421 3552 4356 3650 4064 3779 4064 3812 4000 3844 3902 4006 3773 4039 3675 4136 3513 4201 3384 4363 3124 4428 2606 4816 2541 4816 2379 4946 2314 4979 2217 4979 2184 5043 2087 5043 2055 5108 2022 5108 1957 5173 1893 5173 1860 5303 1763 5335 1763 5400 1439 5724 1406 5724 1374 5821 1017 6145 985 6243 855 6307 823 6372 791 6372 758 6437 726 6437 693 6534 596 6567 402 6794 337 6923 272 6923 207 7053 175 7247 77 7377 45 7507 45 9030 77 9063 77 9290 142 9452 142 10586 175 10651 142 10748 142 11429 240 11656 240 11721 337 11753 369 11915 531 12077 823 12563 888 12628 920 12725 1212 12920 1504 13244 1828 13665 2087 13892 2184 14022 2314 14119 2508 14346 2865 14573 2930 14670 3189 14865 3286 14994 3611 15221 3708 15383 4032 15545 4097 15545 4259 15675 4615 15805 4680 15805 4810 15870 4907 15870 5069 15934 5880 16032 6949 16032 7176 16064 7241 16096 8181 16194 8505 16194 8700 16291 8991 16356 9315 16388 9737 16485 9964 16615 10871 16809 11131 16939 11714 17101 11844 17166 12071 17231 12784 17393 12978 17393 13497 17490 14339 17685 15636 17814 16349 17944 17095 17944 17548 17976 17775 18041 18651 18041 19364 18074 19850 18203 21114 18333 21535 18333 21730 18268 22054 18236 22216 18138 22864 17912 23156 17717 23739 17263 24096 16939 24323 16680 24777 16291 25101 16096 25652 15610 25782 15416 26041 15189 26170 14994 26657 14476 27013 13601 27305 13114 27435 12823 27629 12531 28115 11494 28472 10943 28699 10781 29217 10132 29250 9970 29379 9808 29704 9192 29866 8868 29995 8512 30028 7831 30028 6534 29930 6016 29930 5659 29833 4946 29736 4622 29509 3552 29379 3390 29315 3196 28926 2548 28666 2353 28537 2223 28342 2126 27986 2029 27791 1932 27143 1867 26365 1608 25879 1478 25490 1413 25004 1251 24161 1089 23545 894 23188 862 22799 732 22508 732 22151 635 21179 538 20693 408 20109 408 19817 376 17873 376 17354 408 16673 408 16446 376 15020 376 14728 408 14631 473 14437 473 14177 538 14113 603 13886 635 13853 700 13724 700 13626 765 13562 765 13335 862 13140 894 8829 2418 7695 3001 
#EOF
