# Supplementary material for: Data-Driven Discovery of Immune Contexture Biomarkers
Source: Front Oncol. 2018 Dec 18;8:627. doi: 10.3389/fonc.2018.00627 (PMC6305402; doi:10.3389/fonc.2018.00627)
Supplement: Data Sheet 3.zip — The MSI/MSS dataset used for the identification and assessment of discriminatory features (sections 3.2, 3.3, and 3.4) is provided as a collection of text files describing regions, markers, and metadata (part 1/3). [file Data_Sheet_3.zip › MSIMSSDataset/F16-000133 [5 channels]_ROI.txt]

barcode_target	F16-000133 [5 channels]
barcode_origin	0
workflow_target	0
workflow_target_version	0
workflow_origin	0
workflow_origin_version	0
iH	0
iW	0
user	tbd

0	tissue	36703 3596 36768 3726 37223 3922 37223 4052 37353 4117 37353 4312 37419 4312 37419 4442 37549 4442 37614 4572 37744 4572 37874 4833 38004 4833 38004 4898 38525 5093 38590 5353 38720 5353 38850 5418 38850 5483 39045 5483 39045 5548 39566 5548 39696 5613 41063 5613 41128 5483 41258 5483 41258 5418 41388 5353 41388 5158 41453 5158 41518 4963 41648 4963 41648 4898 41714 4898 41714 4768 41974 4768 41974 4702 43666 4702 43796 4572 44382 4572 44512 4833 44642 4898 44902 4898 44902 4963 44967 4963 45163 5223 45293 5223 45358 5353 45813 5418 45878 5548 45943 5548 46269 5809 46464 5874 46464 6004 46529 6069 46659 6069 46724 6199 46920 6264 46985 6459 47115 6459 47115 6655 47180 6655 47180 6720 47310 6720 47375 6980 47505 6980 47505 7110 47635 7175 47701 7631 47831 7696 47831 7956 47896 7956 47961 8347 48026 8347 48026 8477 48156 8477 48156 8607 48221 8607 48286 8867 48481 8997 48481 9258 48547 9258 48547 9453 48612 9453 48677 9583 48807 9583 48872 9974 48937 9974 48937 10039 49132 10234 49132 10429 49327 11210 49458 11275 49523 11600 49588 11600 49653 11731 49653 12121 49718 12121 49718 12251 49783 12316 49783 12577 49848 12577 49913 12707 49913 13878 49848 14008 49653 14138 49588 14269 49588 14464 49523 14594 49458 14594 49458 14724 49262 14724 49262 14789 49197 14789 49197 14854 49067 14854 49002 14984 48807 14984 48807 15115 48481 15115 48416 15180 48221 15180 48221 15245 47701 15245 47701 15310 46724 15310 46659 15440 45683 15440 45618 15505 45293 15505 45098 15635 44512 15635 44447 15570 43861 15570 43796 15635 41714 15635 41518 15570 41063 15570 40803 15505 39111 15505 39111 15570 38850 15570 38720 15765 38460 15765 38395 15830 38199 15830 37874 15961 37353 16026 37353 16091 37223 16156 36963 16156 36963 16221 36898 16221 36768 16416 36247 16546 35987 16806 35857 17067 35792 17132 35662 17132 35662 17197 35531 17392 35466 17392 35466 17457 35271 17522 35206 17718 34750 17913 34490 18238 34360 18238 34230 18433 34165 18433 34165 18498 34035 18564 33970 18694 33904 18694 33839 18824 33709 18824 33709 18889 33644 18889 33579 19084 33514 19084 33449 19214 33254 19279 32993 19279 32993 19344 31887 19344 31627 19475 29154 19475 28763 19279 28308 19149 27397 19084 27137 18889 26551 18889 26551 18824 26226 18694 25640 18108 25445 17978 25249 17978 25184 17848 24924 17718 24729 17718 24729 17587 24599 17587 24468 17457 24403 17262 24273 17132 24208 17132 24208 16937 23948 16806 23948 16741 23818 16741 23753 16676 23167 16676 23037 16741 23037 16806 22907 16937 22646 16937 22581 17067 22321 17067 22256 17132 21996 17132 21931 17197 21345 17197 21280 17262 20173 17262 19848 17197 19848 17067 19588 17067 19393 16872 19393 16741 18937 16416 18937 16221 18872 16091 18612 16026 18612 15961 18547 15961 18482 15830 18416 15830 18416 15765 18221 15765 18221 15635 18091 15635 17961 15505 17440 15505 17375 15375 17115 15375 17050 15310 16790 15310 16724 15245 14187 15245 14187 15310 13145 15310 13015 15375 12625 15375 12560 15440 11779 15570 11388 15570 11258 15635 11128 15830 10933 15830 10868 15895 10542 15895 10477 15961 10022 15961 10022 15895 9892 15895 9761 15765 9631 15765 9566 15635 9501 15635 9501 15505 9436 15505 9306 15375 8980 14984 8720 14919 8720 14789 8655 14789 8655 14529 8590 14529 8590 14138 8525 14008 8525 12837 8590 12772 8590 12512 8655 12316 8785 12251 8785 12121 8980 12121 8980 11926 9111 11861 9111 11731 9176 11731 9241 11535 9306 11275 9306 10754 9241 10754 9176 10559 9111 10559 8850 10299 7549 10299 7419 10364 6963 10364 6898 10234 6703 10234 6573 10104 6573 10039 6508 10039 6508 9974 6247 9908 6117 9518 5987 9518 5727 9323 5662 9323 5662 9128 4946 8672 4881 8477 4751 8412 4685 8282 4425 8086 4230 7761 3970 7631 3905 7501 3774 7436 3774 7305 3709 7305 3709 7110 3644 7045 3644 6394 4230 6004 4295 5874 4555 5874 4751 5744 4881 5744 4881 5679 5076 5613 5076 5548 5401 5548 5597 5418 5857 5353 7223 5353 7288 5418 7809 5418 7874 5353 11388 5353 11583 5223 12104 5223 12560 5093 12885 5093 13145 4963 13926 4963 13991 4898 14382 4898 14642 4768 15098 4768 15228 4702 15293 4572 15748 4442 16269 4442 16724 4312 17180 4312 17440 4247 18351 4247 18547 4377 18547 4442 18872 4442 19002 4507 20304 4442 20369 4377 20369 3791 20304 3726 20239 3466 20239 3206 20824 3206 20954 3271 21215 3271 21345 3401 21800 3466 22191 3661 22321 3661 22581 3856 22777 3856 22907 3922 22972 4052 23297 4052 23557 4117 23623 4182 23818 4182 23948 4312 24143 4312 24468 4442 26486 4572 26486 4702 26681 4702 26681 4768 26746 4768 26811 4898 27332 4898 27527 4833 27657 4768 27657 4702 27852 4507 27852 4377 27983 4377 28113 4247 28178 4247 28178 4182 28698 3922 29544 3791 29935 3531 31041 3531 31041 3596 31432 3661 31497 3791 31562 3791 31757 4052 32147 4312 32343 4312 32408 4377 33839 4377 33904 4312 34816 4312 34881 4247 36703 3596 
1	tumor	15284 15991 15284 15404 15239 15223 15193 15178 15193 14907 15103 14816 15103 14636 15510 14636 15645 14545 15871 14500 16007 14410 16142 14410 16459 14274 16685 14229 16730 14184 17046 14184 17046 14093 17137 14048 17137 14003 17182 14003 17182 13912 17227 13912 17498 13551 17588 13506 17634 13415 17769 13325 17769 13280 17950 13189 17950 13144 17995 13144 17995 13099 18131 12963 18131 12918 18221 12918 18221 12873 18357 12828 18357 12737 18538 12737 18538 12692 18673 12692 18673 12647 19080 12466 19261 12466 19306 12376 19893 12376 19984 12421 20164 12421 20255 12512 20436 12557 20526 12692 20616 12737 20662 13280 20752 13370 20752 13415 20797 13415 20797 13461 20887 13461 20887 13506 21294 13506 21339 13551 21611 13551 21656 13596 22243 13596 22334 13732 22469 13732 22695 13822 22966 13867 23057 13958 23328 14048 23509 14184 23780 14274 23915 14274 24096 14455 24322 14545 24458 14681 24458 14726 24548 14771 24548 14907 24593 14997 24593 15810 24684 15901 24684 16760 24593 17121 24593 18748 24684 18838 24684 19155 24774 19335 24774 19426 24955 19652 25633 19878 25949 20058 26672 20284 27305 20601 27485 20782 27892 20827 27983 20872 28660 20872 29203 21053 31191 21414 31553 21414 32230 21505 32863 21505 33360 21414 33903 21188 34716 20962 34897 20827 35168 20736 35575 20691 35755 20601 35846 20510 36614 20149 36976 19878 37337 19742 37789 19697 38828 19471 39326 19471 40139 19290 40365 19290 40998 19200 41630 18974 42218 18883 42489 18883 43438 18477 43754 18386 44161 18160 44568 18070 44794 17980 45110 17934 45788 17709 46511 17392 46827 17392 47008 17257 47505 17076 47912 17076 48409 16805 48499 16669 48951 16443 49448 15901 49991 15630 50171 15449 50669 15087 50714 15087 50940 14861 50985 14545 51075 14364 51120 13551 51256 12963 51256 12421 51166 11924 50940 11111 50895 10613 50759 10162 50759 9845 50623 9032 50623 8444 50533 8399 50533 8128 50443 8083 50443 7992 50307 7947 50307 7721 50217 7586 50171 7315 50036 6953 49810 6637 49810 6501 49720 6365 49720 6230 49674 6230 49674 6185 49629 6185 49629 6094 49584 6094 49539 5823 49403 5688 49358 5371 49268 5281 49177 5010 48771 4829 48545 4558 48454 4513 48409 4422 48273 4377 48093 4241 48047 4151 47957 4106 47957 4016 47912 4016 47822 3925 47822 3880 47098 4106 46737 4377 46737 4467 46601 4603 46195 4829 45969 5145 45652 5326 45607 5462 45517 5462 45472 5597 45200 5823 45155 6094 45020 6365 44929 6411 44929 9077 44839 9213 44025 9393 43799 9529 43302 9574 43302 9664 42670 9800 42173 9981 41856 10207 41224 10388 41043 10568 40591 10794 40094 11291 39958 11291 39777 11472 39642 11472 39597 11291 39461 11246 39280 10478 39280 8941 39416 8173 39416 7631 39235 7540 39009 7269 38241 7134 38015 7043 37789 6772 37608 6727 37563 6637 37111 6546 37066 6411 36750 6185 36704 5914 36343 5055 36343 4693 36478 4422 36478 3925 36569 3835 36885 2705 37021 2569 37156 2298 31327 2298 31056 2343 30558 2343 29700 2208 27937 2208 27395 2298 26582 2298 25949 2343 22560 2343 22017 2253 20978 2253 20752 2163 20074 2163 19758 2117 18492 2117 18086 2072 13747 2072 13386 2163 12391 2163 11578 2298 11126 2434 9409 2434 9047 2479 8505 2660 7872 2795 6833 3112 6471 3157 5296 3564 5070 3564 4845 3699 4528 3699 4347 3835 4076 3880 3941 3970 3715 4016 3127 4332 2856 4377 2359 4739 2223 4919 2223 5145 2178 5191 2178 5733 2133 5778 2178 6094 2178 6998 2223 7043 2223 7224 2314 7405 2314 7495 2675 8309 2675 8580 2766 8896 2992 9213 3037 9484 3218 9890 3308 9981 3489 10297 3624 10659 3715 10704 3760 10885 4347 11743 4347 11969 4483 12105 4709 12692 4890 12873 4890 13009 5161 13596 5568 14274 5568 14500 5748 14726 6019 15223 6200 15313 6336 15539 6471 15630 6743 16082 6878 16217 7059 16579 7375 16940 7737 17257 7782 17347 8279 17618 8415 17618 8460 17663 8686 17709 8731 17799 8867 17844 15284 15991 
#EOF
