# Supplementary material for: Data-Driven Discovery of Immune Contexture Biomarkers
Source: Front Oncol. 2018 Dec 18;8:627. doi: 10.3389/fonc.2018.00627 (PMC6305402; doi:10.3389/fonc.2018.00627)
Supplement: Data Sheet 3.zip — The MSI/MSS dataset used for the identification and assessment of discriminatory features (sections 3.2, 3.3, and 3.4) is provided as a collection of text files describing regions, markers, and metadata (part 1/3). [file Data_Sheet_3.zip › MSIMSSDataset/F16-000134-1 [5 channels]_ROI.txt]

barcode_target	F16-000134-1 [5 channels]
barcode_origin	0
workflow_target	0
workflow_target_version	0
workflow_origin	0
workflow_origin_version	0
iH	0
iW	0
user	tbd

0	tissue	15632 356 15664 356 15729 421 15826 421 15826 486 16312 486 16377 389 16571 356 16604 324 16701 324 16733 292 17057 292 17122 259 18386 259 18548 227 18743 227 18840 194 19617 162 19682 97 20136 97 20233 162 20363 194 20622 194 20654 227 20784 227 20881 292 21108 292 21335 421 21400 421 21400 486 21594 583 21594 616 21756 648 21756 680 21853 713 21951 810 22080 875 22145 875 22210 940 22372 1005 22501 1134 22858 1361 22955 1523 23117 1620 23214 1879 23247 1879 23279 1977 23376 2009 23409 2171 23474 2236 23538 2366 23538 2430 23571 2430 23603 2528 23668 2528 23668 2592 23733 2625 23862 2852 23862 2949 23927 2981 23927 3078 23992 3111 23992 3176 24057 3208 24057 3435 24089 3435 24089 3597 24154 3726 24154 3856 24186 3889 24186 3953 24446 4245 24478 4245 24575 4504 24737 4569 24737 4601 24770 4601 24770 4634 24867 4731 24867 4828 24899 4861 24964 4861 25061 4958 25061 5023 25159 5185 25159 5509 25223 5736 25288 5736 25288 5768 25418 5865 25515 6060 25742 6189 25807 6319 26131 6481 26163 6546 26260 6546 26325 6643 26358 6643 26390 6740 26422 6740 26520 7161 26584 7194 26584 7323 26714 7453 26811 7842 26908 8004 27038 8360 27135 8684 27168 9268 27232 9430 27232 9689 27168 9819 27168 10596 27232 10726 27232 10953 27297 11050 27297 11504 27330 11504 27330 11892 27362 11925 27395 12152 27459 12216 27459 12832 27492 12897 27492 13480 27459 13577 27459 14582 27492 14647 27492 14971 27459 15100 27459 16267 27492 16461 27459 16461 27459 16591 27395 16688 27297 16947 27232 17369 27135 17434 27103 17725 27038 17855 27006 18114 26973 18146 26908 18341 26908 18568 26844 18665 26779 18957 26746 18957 26746 19086 26617 19345 26487 19443 26487 19475 26422 19540 26422 19637 26260 19961 26163 19993 26098 20091 26034 20091 26001 20156 26001 20318 25969 20415 25936 20415 25936 20447 25871 20480 25839 20577 25774 20609 25742 20674 25742 20771 25645 20901 25612 20901 25547 20966 25515 21063 25483 21063 25483 21128 25418 21257 25385 21257 25353 21322 25288 21322 25223 21387 25223 21419 25191 21419 25191 21452 25126 21452 25094 21549 24835 21646 24640 21679 24511 21743 24413 21743 24381 21776 24219 21776 24154 21808 24122 21873 24089 21873 24089 21905 23927 21905 23765 21970 23668 21970 23474 22035 22501 22035 22404 22003 21562 22003 21497 21970 20849 21970 20687 21938 20330 21938 20136 21905 19682 21905 19585 21873 18678 21873 18645 21808 18516 21743 18483 21679 18483 20933 18418 20901 18418 20804 18386 20804 18386 20739 18256 20739 17900 20642 17576 20609 17511 20577 17511 20512 17446 20512 17252 20350 17122 20156 17057 19864 16798 19540 16798 19443 16766 19378 16766 19054 16733 18989 16604 18892 16085 18827 14660 18827 14595 18795 14141 18795 13979 18762 13720 18762 13558 18730 13461 18665 13072 18665 12975 18568 12683 18503 12553 18438 12456 18438 12100 18341 11516 18146 10447 18146 10317 18114 9831 18114 9475 18179 9475 18211 9345 18211 9151 18308 8956 18341 8794 18406 8632 18406 8114 18503 7952 18568 7790 18568 7628 18697 7498 18697 7466 18730 7271 18762 7239 18795 7142 18795 7142 18827 7077 18827 7077 18859 7012 18892 6980 18989 6753 19021 6494 19345 6299 19443 6234 19507 6234 19540 6202 19540 6202 19605 6105 19669 6105 19702 6072 19702 5975 19961 5846 20058 5651 20091 5619 20123 5359 20188 4549 20188 4452 20285 4225 20285 4225 20318 4161 20318 4063 20382 3998 20382 3998 20415 3966 20415 3934 20480 3901 20480 3804 20674 3739 20933 3739 21030 3674 21128 3642 21128 3642 21257 3577 21322 3577 21354 3480 21387 3383 21581 3350 21581 3286 21679 3091 21776 3026 21873 2800 21905 2540 22003 1309 22003 1179 21938 1115 21938 1082 21873 888 21873 888 21808 855 21808 855 21776 790 21743 758 21679 693 21646 661 21549 564 21549 466 21290 434 21128 337 20933 272 20901 240 20836 240 20642 175 20447 175 20350 142 20318 142 20188 78 20058 78 19767 45 19637 45 19086 78 18730 45 18697 45 18503 13 18470 13 18146 0 18082 0 17272 13 17239 13 17012 78 16850 78 16753 175 16559 207 16364 207 16105 240 16073 240 15586 175 15457 175 15165 78 14809 78 14550 13 14355 0 14193 0 13707 0 13577 0 13545 0 12832 0 12800 0 11990 0 11892 0 11601 45 11536 45 11504 78 11504 78 11374 175 11309 240 11309 240 11277 466 11244 499 11179 596 11179 790 11017 855 11017 888 10985 1017 10985 1050 10920 1147 10920 1244 10855 1309 10855 1374 10758 1439 10758 1471 10693 1665 10629 1698 10596 1795 10369 1795 9235 1827 9138 1957 9041 2119 8749 2184 8684 2216 8522 2411 8328 2443 8328 2508 8166 2605 8101 2605 8069 2638 8069 2670 7971 2735 7939 2735 7874 2832 7842 2864 7745 2994 7647 2994 7615 3091 7485 3318 7356 3415 7226 3577 7097 3610 7097 3707 6967 3772 6967 3804 6870 3966 6740 4031 6740 4225 6643 4258 6578 4290 6578 4290 6546 4387 6448 4485 6416 4485 6351 4582 6319 4679 6189 4776 6124 5035 6027 5035 5995 5068 5995 5100 5930 5197 5898 5327 5768 5392 5768 5522 5703 5554 5606 5684 5541 5748 5476 5878 5444 6040 5347 6299 5347 6364 5250 6558 5250 6688 5185 7271 5185 7336 5152 7822 5152 7952 5055 8146 5023 8211 4958 8308 4925 8308 4893 8470 4763 8535 4601 8665 4504 8665 4439 8827 4375 8924 4245 9086 4083 9118 4083 9216 3921 9475 3889 9572 3824 9637 3824 9961 3597 10058 3564 10253 3564 10317 3500 10706 3402 10933 3208 11127 3111 11452 3078 11614 2949 11905 2819 12132 2625 12521 2463 12586 2333 12650 2333 12910 2139 13007 2106 13007 2041 13072 2009 13104 1944 13169 1944 13201 1912 13331 1912 13849 1458 15632 356 
1	tumor	15452 20292 15517 20292 15874 20519 16230 20583 16263 20616 16554 20681 16684 20810 16813 20810 17073 20875 17170 20907 17170 20940 17299 21005 17462 21037 17494 21102 17624 21167 17688 21231 17688 21264 17818 21329 17818 21426 17850 21426 17850 21458 17915 21491 17915 21523 17980 21523 17980 21555 18045 21588 18045 21620 18174 21653 18239 21782 18304 21782 18304 21815 18434 21847 18434 21880 18952 22009 19114 22009 19179 22074 19211 22074 19211 22106 19503 22139 19535 22171 19633 22171 19665 22204 22873 22204 23067 22236 23067 22268 23780 22268 23780 22301 24396 22301 24493 22268 25303 22268 25336 22236 25498 22204 25498 22171 25627 22171 25822 22074 26081 21847 26340 21523 26470 21426 26535 21329 26600 21296 26664 21005 26891 20583 26924 20227 26988 20162 27053 19741 27086 19708 27086 19482 27215 19384 27215 19190 27248 19060 27312 19028 27312 18898 27377 18834 27377 18704 27507 18542 27604 18250 27604 18088 27669 17959 27701 17667 27831 17537 27928 17278 27961 17116 27961 16792 27993 16792 28025 16695 28025 16306 28058 16112 28090 16079 28090 13843 28025 13454 28025 13001 27961 12612 27961 12126 27928 12061 27896 11737 27896 11283 27863 11154 27863 10408 27831 10182 27766 9987 27766 9890 27701 9760 27701 9598 27669 9501 27669 9177 27604 8723 27507 8399 27507 8302 27410 8043 27377 7751 27312 7492 27280 7006 27183 6714 27183 6520 27021 6293 26988 6131 26859 5807 26632 5548 26535 5353 26470 5321 26308 5062 25984 4673 25725 4284 25627 4025 25433 3798 25271 3668 25044 3117 24947 3020 24947 2858 24655 2469 24623 2372 24493 2307 24493 2210 24299 1854 24104 1724 24007 1497 23780 1270 23716 1173 23521 1044 23359 882 22873 622 22808 622 22646 557 22581 460 22419 460 22160 395 22095 363 22031 266 21869 266 21869 233 21706 201 21706 169 21512 169 21350 104 21220 104 21188 71 21026 71 20896 39 20572 39 20508 0 20410 0 20248 0 19795 0 19762 0 19665 0 19633 0 18466 0 18336 0 18142 0 18045 0 16101 0 16003 0 15647 0 15550 0 15226 0 14804 0 14740 0 14675 39 14480 39 14415 104 14156 201 13929 460 13735 557 13638 687 13476 752 13249 1011 12990 1141 12828 1270 12763 1270 12601 1432 12342 1530 12180 1562 11531 1918 11337 2113 11143 2145 11013 2210 10916 2307 10851 2307 10138 2534 9911 2664 9263 2955 9036 3117 8647 3182 7999 3474 7773 3506 6800 4057 6444 4187 6217 4316 6023 4349 5569 4640 5051 4900 4856 4964 4727 5062 4240 5321 3754 5483 3301 5807 3204 5904 2977 5969 2750 6131 2491 6390 2393 6552 2167 6714 2037 6909 1940 7103 1648 7557 1616 7686 1486 7913 1454 8172 1389 8335 1194 8626 1097 8821 968 9145 968 9209 741 9469 287 10214 287 10279 222 10311 190 10408 28 10635 0 10765 0 10830 0 10992 0 11121 0 11316 0 11413 0 11575 0 11769 0 12450 0 13001 0 13228 0 13390 0 14297 0 14783 0 15658 0 15950 0 16338 0 16727 0 17116 0 17537 0 17667 0 17926 0 18380 0 18542 0 18866 0 19222 0 19384 0 19644 0 19741 0 20000 0 20032 0 20227 0 20357 0 20486 0 20810 0 20843 0 21005 93 21329 125 21523 222 21653 222 21685 352 21782 384 21880 417 21880 449 21944 644 21977 644 22009 708 22009 708 22074 773 22106 935 22139 1130 22236 1389 22236 1421 22268 1972 22268 2005 22301 3398 22301 3398 22268 3690 22268 3722 22236 3852 22236 4370 22106 4565 22009 4759 21944 4856 21944 4986 21847 5245 21847 5375 21782 5537 21782 5699 21685 6120 21653 6574 21555 6768 21491 6800 21426 6865 21426 6995 21329 7222 21296 7513 21296 7902 21199 8129 21199 8161 21167 8226 21167 8226 21134 10462 20940 15452 20292 
#EOF
