# Supplementary material for: Data-Driven Discovery of Immune Contexture Biomarkers
Source: Front Oncol. 2018 Dec 18;8:627. doi: 10.3389/fonc.2018.00627 (PMC6305402; doi:10.3389/fonc.2018.00627)
Supplement: Data Sheet 3.zip — The MSI/MSS dataset used for the identification and assessment of discriminatory features (sections 3.2, 3.3, and 3.4) is provided as a collection of text files describing regions, markers, and metadata (part 1/3). [file Data_Sheet_3.zip › MSIMSSDataset/F16-000135-1 [5 channels]_ROI.txt]

barcode_target	F16-000135-1 [5 channels]
barcode_origin	0
workflow_target	0
workflow_target_version	0
workflow_origin	0
workflow_origin_version	0
iH	0
iW	0
user	tbd

0	tissue	21094 3596 21215 3596 21296 3515 21498 3434 21700 3273 21781 3273 21821 3192 21902 3192 21942 3152 22144 3152 22185 3071 22387 3071 22427 3030 23276 3030 23316 3071 23397 3071 23397 3111 23720 3111 23761 3152 23842 3152 23842 3192 23963 3192 24124 3313 24205 3313 24205 3354 24367 3354 24488 3515 24650 3515 24650 3556 24811 3556 24852 3596 24973 3596 25135 3677 25377 3677 25417 3717 25741 3717 25821 3637 26145 3596 26387 3475 26549 3475 26630 3434 26670 3354 27074 3192 27438 3152 27640 3030 27680 2950 27761 2909 28044 2909 28044 2869 28246 2869 28246 2828 28488 2788 28488 2748 28973 2748 29013 2667 29458 2667 29498 2626 32408 2626 32731 2788 32892 2828 33094 2828 33337 2909 33377 3030 33418 3030 33499 3111 33620 3111 33741 3192 33822 3192 33822 3232 33903 3232 34105 3313 34185 3475 34509 3556 34711 3677 34994 3758 35034 3839 35115 3839 35155 3919 35317 3960 35317 4000 35438 4041 35478 4121 35640 4162 35680 4243 35882 4364 35882 4445 36044 4566 36287 4849 36287 4889 36327 4889 36367 5374 36529 5657 36529 6020 36569 6101 36569 6263 36650 6344 36650 6505 36731 6667 36731 6869 36771 6909 36771 6990 36852 7071 36852 7394 36933 7515 36933 8728 36893 8808 36893 9536 36691 9819 36691 9980 36650 10101 36610 10101 36569 10182 36569 10344 36327 10829 36327 10990 36044 11435 36044 11516 35963 11556 35882 11718 35802 11798 35761 11960 35559 12122 35478 12324 35317 12566 35074 12809 34670 13374 34630 13455 34630 13617 34468 13980 34428 13980 34428 14789 34468 14829 34468 15071 34428 15273 34428 15839 34347 16162 34347 16405 34266 16809 34266 17092 34226 17213 34226 17617 34185 17657 34185 17900 34145 17900 34145 17981 34024 18183 33943 18223 33862 18465 33822 18465 33741 18546 33377 18546 33296 18385 33256 18183 33135 18061 32973 17738 32933 17738 32933 17657 32852 17657 32812 17496 32650 17455 32610 17374 32246 17374 32206 17415 32004 17819 32004 18465 31923 18667 31923 19435 31882 19476 31882 19758 31801 19880 31761 20041 31761 20728 31721 20971 31640 21051 31640 21536 31599 21536 31519 21658 31519 21738 31478 21779 31478 21940 31397 21940 31357 22102 31276 22142 31195 22466 31074 22708 31074 22950 31034 22950 30872 23072 30832 23153 30832 23314 30791 23395 30670 23476 30670 23637 30630 23637 30589 23718 30549 23920 30428 24163 30306 24284 30226 24446 30024 24688 29983 24930 29902 24930 29741 25011 29418 25254 29256 25415 29175 25456 29013 25456 28852 25577 28367 25819 28367 25860 28286 25860 28125 25941 28084 25941 28084 25173 28205 25052 28407 24567 28407 24324 28448 24284 28488 24122 28529 24122 28569 24041 28609 24041 28609 23961 28690 23880 28771 23880 28811 23799 28852 23557 28892 23516 28892 22991 28771 22587 28690 22546 28650 22304 28609 22183 28569 22183 28529 21819 28407 21496 28246 21253 28246 21132 28165 21051 28165 20890 28125 20849 28084 20647 28044 20567 28003 20567 28003 20486 27882 20405 27882 20324 27842 20324 27801 20243 27801 20001 27720 19678 27680 19678 27680 19516 27599 19476 27559 19395 27438 19395 27397 19476 27397 19597 27357 19597 27316 19678 27316 19799 27276 19799 27236 19880 27155 19880 27155 19920 26953 19920 26872 20041 26670 20041 26670 20082 26549 20082 26508 20122 26347 20122 26145 20203 26064 20284 25781 20284 25619 20405 25417 20405 25296 20486 25215 20486 25054 20567 24609 20567 24205 20445 24003 20162 23842 20082 23801 20001 23761 20001 23720 19920 23680 19920 23680 19880 23599 19839 23599 19799 23518 19799 23397 19718 22387 19718 22306 19758 21660 19758 21498 19839 21094 19839 20932 19799 20730 19678 20528 19637 20447 19476 20124 19274 20043 19112 19882 18991 19761 18991 19720 18910 18912 18910 18872 18870 18548 18870 18387 18910 18346 18950 18063 18950 18063 18910 17942 18910 17942 18870 17781 18870 17740 18789 17740 18667 17659 18587 17619 18587 17619 18506 17538 18465 17377 18304 17336 18223 17134 18061 17053 18061 16932 17981 16851 17981 16811 17900 16730 17859 16730 17819 15518 17819 15235 17900 15154 17981 15114 17981 15114 18021 15073 18021 15033 18102 14912 18142 14871 18223 14871 18627 14831 18667 14831 18829 14871 18829 14871 18910 14912 18910 14952 18991 15114 19031 15235 19233 15275 19233 15275 19274 15356 19274 15437 19314 15437 19354 15518 19354 15518 19435 15558 19435 15558 19476 15639 19516 15639 19597 15680 19637 15720 19799 15720 20162 15760 20162 15841 20243 15841 20445 15882 20486 15882 20971 15922 20971 15962 21051 16043 21092 16043 21213 16084 21213 16124 21375 16245 21455 16245 21536 16286 21536 16286 21617 16326 21658 16326 21860 16164 21940 16124 22021 16043 22062 16043 22102 15760 22142 15760 22183 15599 22223 15599 22264 15356 22304 15316 22344 15316 22425 15073 22466 15073 22506 14710 22627 14508 22627 14467 22668 14225 22668 14063 22708 14023 22748 13942 22748 13902 22829 13700 22829 13538 22910 12487 22910 12366 22870 11801 22870 11639 22829 11518 22668 11275 22627 11154 22546 11073 22546 10912 22344 10710 22264 10427 22062 10306 22021 10225 21900 10063 21860 9942 21738 9861 21738 9821 21658 9699 21617 9659 21536 9457 21375 9295 21132 9093 21051 9013 20890 8851 20809 8811 20728 8649 20688 8326 20445 8083 20162 7841 20041 7679 19839 7518 19758 7396 19516 7356 19354 7194 19233 7113 19031 6952 18870 6871 18708 6709 18627 6548 18425 6386 18304 6305 18142 6063 17859 5982 17859 5982 17779 5901 17738 5982 17253 6063 17051 6184 16970 6184 16930 6305 16809 6427 16566 6467 16566 6467 16445 6548 16405 6588 16082 6629 16041 6629 15354 6548 15354 6548 15314 6386 15273 6265 15273 6144 15152 6063 15152 5861 14789 5861 14546 5820 14465 5820 12728 5861 12485 5861 11556 5740 11314 5578 11233 5578 11192 5093 11112 5012 11031 4851 10950 4770 10950 4689 10788 4649 10546 4568 10465 4568 10303 4447 10142 4447 9819 4406 9738 4447 9213 4406 9213 4406 9172 4366 9172 4285 9091 4285 9010 3962 9010 3760 9213 3719 9293 3558 9334 3517 9415 3235 9415 2830 9213 2750 9132 2669 8970 2588 8930 2588 8889 2507 8808 2507 8606 2426 8606 2426 8162 2507 8081 2507 7960 2588 7920 2628 7798 2709 7798 2750 7718 3032 7556 3113 7475 3194 7475 3356 7313 3477 7313 3598 7192 3719 7152 3760 6990 3881 6748 3881 5940 3841 5859 3841 5495 3719 4445 3800 4364 4002 4283 4123 4162 4285 4121 4285 4081 4972 4081 5053 4121 5336 4162 5416 4121 6265 4121 6265 4081 6709 4081 6871 4000 6871 3919 7073 3879 7113 3839 7235 3839 7275 3758 7356 3758 7396 3677 7477 3677 7518 3637 7518 3232 7558 3192 7558 2424 7639 2384 7679 2303 7841 2263 7922 2101 8326 1939 8487 1939 8649 1859 9457 1859 9659 1939 9901 1939 10104 1980 10306 2101 10508 2101 10669 2142 10710 2222 10992 2263 11033 2303 11679 2222 11679 2142 12043 2142 12083 2101 12770 2101 12851 2142 12851 2424 12770 2707 12689 2748 12689 2828 12609 2869 12528 2869 12487 2909 12326 2909 12245 3030 12083 3030 11922 3192 11922 3434 12083 3556 12205 3556 12487 3717 12730 3717 12932 3839 13215 3839 13336 3677 13538 3596 13538 3556 13740 3354 13861 3354 13942 3273 13982 3111 14104 3111 14346 3030 14346 2909 14467 2909 14669 2748 14791 2707 14912 2546 15114 2505 15114 2465 15235 2384 15760 2222 15922 2142 16973 2142 17094 2222 17336 2263 17619 2384 17781 2384 18185 2505 18265 2546 18265 2626 18427 2626 18427 2667 18508 2707 18831 2748 18993 2869 19074 2869 21094 3596 
1	tumor	5497 1576 5538 1576 5780 2222 5820 2263 5861 2465 5942 2465 5982 2626 6265 2950 6346 3152 6427 3192 6427 3273 6467 3273 6467 3313 6548 3354 6588 3434 6629 3434 6629 3556 6709 3596 6750 3677 6790 3677 6790 3758 6831 3758 6871 3839 6952 3879 6952 3919 7113 3960 7113 4000 7194 4000 7275 4041 7275 4081 7356 4081 7356 4121 7437 4162 7437 4243 7598 4323 7679 4404 7760 4404 7760 4445 7841 4485 7841 4525 7962 4525 7962 4647 8002 4647 8083 4727 8083 4768 8204 4808 8245 4970 8285 4970 8285 5091 8326 5091 8326 5172 8406 5334 8447 5334 8487 5495 8568 5536 8568 5576 8689 5738 8689 5859 8811 6020 8811 6142 8851 6142 8851 6182 8972 6263 8972 6344 9093 6465 9093 6505 9174 6505 9215 6586 9255 6586 9417 6707 9619 6748 9619 6788 9901 6869 9942 6909 10104 6909 10265 6950 10306 6990 10750 6990 10790 7071 12932 7071 12932 7111 13013 7111 13053 7152 13094 7394 13134 7394 13134 8041 13094 8041 13094 8970 13174 9010 13174 9091 13255 9213 13255 9293 13296 9293 13296 9374 13336 9374 13336 9778 13417 9819 13417 9940 13457 10021 13498 10021 13498 10142 13538 10142 13538 10182 13619 10223 13619 10303 13821 10384 13982 10506 14063 10506 14063 10546 14225 10546 14346 10586 14467 10708 14710 10708 14791 10748 15518 10748 15558 10829 15680 10869 15720 10990 15841 11031 16003 11354 16003 11556 16043 11556 16084 11637 16164 11920 16286 11960 16366 12122 16488 12243 16528 12364 16690 12485 16690 12607 16770 12728 16932 12889 17053 12930 17134 13011 17175 13011 17175 13051 17215 13051 17296 13172 17457 13213 17538 13294 17619 13294 17740 13374 18023 13374 18063 13415 18265 13455 18508 13455 18589 13415 18872 13374 18872 13334 19195 13253 19235 13172 19478 13132 19720 12849 20003 12728 20043 12647 20205 12566 20286 12566 20326 12526 20447 12364 20488 12243 20488 12081 20569 12041 20609 11798 20771 11556 20811 11314 20851 11273 20892 10869 21013 10546 21094 10506 21175 10142 21256 10021 21336 10021 21336 9819 21538 9617 21538 9536 21619 9495 21619 9415 21700 9415 21821 9334 22508 9334 22629 9293 23639 9293 23720 9213 24448 9213 24488 9172 24650 9132 25054 9132 25175 9172 25337 9495 25337 9576 25417 9697 25458 9899 25579 10021 25579 10182 25619 10223 25619 10425 25660 10546 25660 11152 25741 11394 25741 11556 25781 11556 25781 11637 25821 11637 25862 11758 25983 11798 26064 11960 26104 11960 26185 12041 26347 12081 26549 12243 26751 12243 26751 12324 27236 12324 27438 12203 27599 12162 27761 11960 27801 11758 27882 11718 27882 11394 27963 11354 27963 9293 28003 9132 28125 8930 28165 8687 28205 8687 28246 8606 28286 8606 28286 8566 28367 8566 28448 8485 28569 8485 28690 8404 28811 8404 28973 8364 29013 8324 29216 8324 29377 8202 30266 8162 30306 8122 30589 8081 30630 8041 31195 7920 31236 7879 31357 7879 31478 7798 31640 7798 31721 7718 31882 7637 32084 7596 32327 7475 32448 7354 32610 7273 32650 7111 32892 6869 32892 6788 32973 6667 33014 6465 33094 6344 33094 6142 33135 6142 33135 6101 33822 6101 34226 5980 34266 5940 34509 5940 34670 5859 34872 5859 34994 5738 35438 5616 35882 5334 35923 5334 35963 5253 36125 5132 36125 5051 36206 4930 36287 4687 36287 4445 36327 4364 36327 4121 36165 3919 35923 3839 35680 3596 35398 3475 35236 3273 34751 3030 34711 2909 34226 2626 34185 2546 33660 2263 33499 2222 33418 2142 32650 1980 32125 1939 31034 1939 30428 1859 28084 1859 27680 1818 26266 1818 25417 1616 24569 1535 23599 1535 22912 1333 22468 1253 22064 1253 21902 1212 20892 1172 20771 1131 18791 1131 17781 1051 17377 929 14063 606 12447 283 10225 283 9699 404 9134 404 9053 444 8811 444 8487 687 8406 687 5497 1576 
#EOF
