# Supplementary material for: Data-Driven Discovery of Immune Contexture Biomarkers
Source: Front Oncol. 2018 Dec 18;8:627. doi: 10.3389/fonc.2018.00627 (PMC6305402; doi:10.3389/fonc.2018.00627)
Supplement: Data Sheet 3.zip — The MSI/MSS dataset used for the identification and assessment of discriminatory features (sections 3.2, 3.3, and 3.4) is provided as a collection of text files describing regions, markers, and metadata (part 1/3). [file Data_Sheet_3.zip › MSIMSSDataset/F16-000136-1 [5 channels]_ROI.txt]

barcode_target	F16-000136-1 [5 channels]
barcode_origin	0
workflow_target	0
workflow_target_version	0
workflow_origin	0
workflow_origin_version	0
iH	0
iW	0
user	tbd

0	tissue	3279 10871 3279 10813 3337 10813 3337 10698 3452 10698 3452 10583 3509 10583 3509 10410 3624 10353 3624 10065 3682 10065 3682 9950 3797 9835 3797 9720 3854 9720 3854 9662 4027 9662 4027 9547 4085 9490 4257 9432 4257 9317 4315 9317 4430 9202 4430 9145 4602 9087 4660 8857 4775 8857 4775 8800 4832 8800 4832 8684 5005 8684 5005 8627 5178 8569 5293 8282 5408 8282 5408 8224 5465 8224 5465 8167 5523 8167 5580 8052 5753 8052 5753 7994 5868 7937 5925 7649 6213 7476 6501 7419 6558 7246 6616 7246 6616 7189 6673 7189 6731 7074 6903 7074 6961 6959 7076 6959 7076 6901 7134 6901 7134 6844 7249 6786 7306 6613 7479 6613 7594 6556 7651 6441 7824 6441 7824 6383 8054 6326 8054 6211 8169 6096 8169 6038 8284 5923 8342 5923 8342 5866 8514 5693 8514 5635 8629 5635 8687 5520 8744 5520 8744 5405 8859 5405 8859 5348 9032 5290 9090 5175 9377 5118 9377 5060 9435 5060 9492 4945 9607 4888 9837 4888 9837 4830 9952 4830 10010 4773 10240 4773 10240 4715 11161 4657 11276 4600 11276 4542 11908 4485 11908 4370 12139 4370 12139 4312 12254 4255 12829 4255 12886 4197 13001 4197 13001 4140 14267 4140 14440 4197 16108 4197 16166 4255 16741 4255 16798 4312 17086 4370 17719 4370 17891 4485 19099 4485 19157 4542 19847 4542 19962 4657 20020 4657 20020 4715 20193 4715 20308 4830 20365 4830 20423 4888 20423 5060 20595 5175 20595 5233 20825 5463 20883 5635 21055 5808 21113 5808 21113 5866 21170 5866 21170 5981 21286 5981 21286 6326 21343 6326 21343 7937 21286 7994 21286 8282 21170 8339 21113 8512 21113 8742 20998 8800 20998 9145 20883 9260 20768 9490 20710 9835 20595 9893 20595 10123 20538 10123 20538 10238 20423 10410 20423 10813 20365 10871 20365 11216 20308 11273 20308 11446 20193 11503 20135 11733 20020 11733 19962 11849 19905 12539 19732 12884 19617 13862 19560 13920 19560 14092 19445 14092 19445 14955 19387 15128 19387 15703 19330 15760 19330 16048 19272 16163 19330 17429 19215 17544 19215 17831 19157 18062 19157 18694 19099 18867 19099 20133 19157 20248 19215 20708 19215 22031 19272 22376 19330 22434 19387 22664 19560 22894 19560 23009 19732 23239 19732 23354 19905 23642 19905 23757 20020 23814 19962 26518 19847 26518 19847 26576 19099 26576 19042 26633 18812 26691 17546 26691 17546 26633 17431 26518 17143 26518 17028 26461 17028 26403 16856 26346 16856 26231 16683 26000 16396 25943 16166 25770 15993 25770 15935 25598 15820 25598 15648 25483 15648 25425 15418 25310 15418 25253 15360 25253 15245 25080 14785 24850 14785 24792 14670 24735 14670 24677 14612 24677 14555 24505 14497 24505 14440 24275 14210 24102 14210 23929 13922 23699 13922 23584 13807 23469 13807 23297 13692 23239 13519 22951 13404 22894 13404 22721 13289 22606 13232 22319 13116 22204 13116 22031 12944 21801 12944 21341 12886 21341 12829 21226 12771 20938 12541 20650 12426 20363 12426 20248 12254 20133 12139 19787 12081 19787 12081 19730 11851 19500 11793 19270 11621 19212 11621 19155 11506 19155 11276 19040 10988 19040 10758 18925 10585 18925 10470 18867 10067 18867 9952 18752 9837 18752 9780 18694 9665 18694 9435 18579 9320 18464 9262 18464 9205 18349 8859 18292 8859 18177 8744 18119 8342 18119 8054 18004 7249 17947 6961 18004 6903 18119 6731 18119 6616 18292 6501 18292 6328 18464 5983 18522 5868 18637 5350 18694 5293 18752 5063 18752 5005 18867 4832 18982 4430 19097 4372 19155 4142 19212 3624 19212 3624 19270 3049 19270 3049 19212 2761 18982 2704 18752 2646 18752 2589 18637 2531 18637 2531 18464 2416 18407 2301 18177 2129 18062 1898 17601 1783 17544 1726 17256 1611 17256 1611 17026 1496 16911 1438 16221 1381 16048 1381 14150 1496 13920 1496 13804 1611 13689 1611 13517 1726 13517 1726 13287 1783 13287 1898 12999 1898 12711 1956 12711 1956 12596 2071 12539 2071 12309 3279 10871 
1	tumor	19256 3206 18577 3206 18577 3246 18457 3286 18417 3366 18177 3486 18018 3486 17898 3566 17578 3606 17219 3926 17059 4205 17059 4285 16979 4285 16899 4485 16899 4645 16859 4685 16819 4884 16779 5284 16819 5364 16819 5484 16979 5803 16979 5883 17059 5923 17099 6043 17099 6203 17179 6363 17179 6482 17219 6482 17219 6602 17259 6602 17259 6882 17099 7202 16939 7281 16899 7441 16460 7441 16300 7401 16060 7281 15740 7002 15661 6842 15341 6482 15261 6323 15181 6003 15101 5883 15101 5763 14981 5564 14941 5244 14862 5124 14662 4485 14582 4445 14502 4325 14502 4245 14422 4245 14382 4085 14262 4005 14063 3966 14023 3886 13623 3846 13583 3806 13264 3806 12904 3926 12784 4045 12704 4205 12544 4325 12425 4685 12425 4765 12345 4844 12305 5164 12305 6043 12265 6243 12185 6243 12185 6722 12145 6802 12145 7042 12065 7122 12065 7481 12025 7641 11985 7681 11945 7961 11785 8080 11745 8240 11666 8280 11626 8360 11626 8480 11546 8600 11546 8680 11386 8760 11346 8999 11266 9039 11266 9119 11186 9159 11186 9239 11146 9279 11066 9279 11066 9359 10986 9359 10906 9439 10747 9479 10747 9519 10587 9519 10547 9599 10068 9678 9748 9878 9588 10038 9468 10078 9308 10078 9109 10278 8789 10398 8789 10477 8589 10637 8350 11117 8270 11197 8150 11436 8150 11516 8030 11676 8030 11756 7990 11756 7990 12035 7950 12035 7910 12155 7910 12315 7790 12555 7790 12635 7750 12635 7750 12715 7670 12874 7631 12874 7591 13074 7471 13234 7471 13274 7351 13394 7351 13474 7231 13594 7191 13673 7191 13793 6991 14153 6911 14233 6911 14353 6832 14472 6792 14672 6712 14752 6672 15032 6592 15072 6592 15192 6512 15271 6512 15431 6432 15511 6392 15751 6272 16031 6272 16230 6192 16310 6112 16590 6112 16949 6152 17229 6192 17349 6272 17429 6352 17589 6392 17589 6432 17828 6472 17828 6672 18028 6792 18228 7151 18587 7391 18947 7551 19027 7750 19386 7870 19386 8110 19586 8549 20305 8749 20425 8829 20625 9149 21024 9788 21544 10187 21943 10427 22063 10867 22622 11066 22782 11386 23142 11705 23421 11985 23541 12065 23621 12425 24140 12544 24260 12664 24300 12744 24380 12984 24820 13144 25019 13463 25259 13783 25659 14142 26218 14342 26338 14542 26617 14862 26777 15101 27017 15860 27496 16020 27496 16340 27576 16699 27776 17139 27936 17338 27976 18577 28016 18857 27976 19256 27976 20295 27896 20535 27856 21094 27496 21294 27257 21533 26857 21733 26418 21853 26258 21893 25898 22172 24939 22252 24340 22252 23901 22332 23381 22292 22862 22172 22542 22172 21743 22093 21144 22093 20465 21973 19506 21973 18467 22252 15751 22292 14353 22412 13234 22412 12715 22532 11516 22532 11037 22732 10238 22772 9678 22971 9239 23371 7841 23531 7401 23571 6363 23651 6163 23651 5204 23611 5004 23571 5004 23531 4884 23451 4844 23451 4804 23291 4725 23211 4565 23131 4485 22971 4405 22452 4005 21973 3766 21893 3646 21733 3646 21733 3606 19256 3206 
#EOF
