# Supplementary material for: Data-Driven Discovery of Immune Contexture Biomarkers
Source: Front Oncol. 2018 Dec 18;8:627. doi: 10.3389/fonc.2018.00627 (PMC6305402; doi:10.3389/fonc.2018.00627)
Supplement: Data Sheet 3.zip — The MSI/MSS dataset used for the identification and assessment of discriminatory features (sections 3.2, 3.3, and 3.4) is provided as a collection of text files describing regions, markers, and metadata (part 1/3). [file Data_Sheet_3.zip › MSIMSSDataset/F16-000138-1 [5 channels]_ROI.txt]

barcode_target	F16-000138-1 [5 channels]
barcode_origin	0
workflow_target	0
workflow_target_version	0
workflow_origin	0
workflow_origin_version	0
iH	0
iW	0
user	tbd

0	tissue	7142 24505 7414 24505 8069 24723 8723 24723 8941 24832 9541 24832 9595 24723 9813 24723 9813 24668 9977 24668 10031 24559 10086 24559 10086 24505 10140 24505 10249 24396 10249 24341 10358 24341 10413 24123 10522 24014 10522 23851 10576 23851 10631 23633 10685 23578 10685 23469 10740 23415 10795 22978 10904 22924 10904 22706 11013 22542 11013 21943 11122 21670 11122 21288 11176 21234 11176 20634 11231 20634 11231 20307 11340 20198 11340 20089 11449 20034 11449 19816 11558 19762 11612 19435 11885 19108 12103 18999 12103 18835 12157 18835 12157 18617 14393 18617 14447 18562 15538 18562 15647 18617 17064 18617 17173 18508 17827 18508 17991 18562 18754 18562 18754 18617 19190 18617 19190 18562 19299 18508 19899 18508 19954 18453 20281 18453 20281 18399 20499 18290 20771 18290 20989 17963 21426 17908 21426 17854 21807 17854 21807 17745 22570 17745 22734 17636 22952 17636 23061 17581 23443 17527 23715 17418 23988 17418 24588 17091 24860 16981 25187 16927 25732 16545 25896 16491 26060 16273 26169 16218 26496 15891 26823 15837 26986 15564 27095 15564 27150 15400 27313 15346 27313 15237 27477 15128 27641 14910 27859 14801 27968 14528 28022 14528 28131 14310 28404 14256 28622 14147 29167 13765 29331 13601 29494 13601 29603 13547 29658 13438 29985 13383 29985 13274 30421 12729 30421 12293 30366 12129 30312 12129 30203 11966 30094 11966 29985 11748 29985 11639 29821 11421 29821 11312 29603 11203 29603 11039 29494 10985 29494 10876 29331 10766 29222 10439 29058 10439 29003 10276 28676 10167 28622 10003 28513 10003 28077 9785 28022 9676 27913 9676 27695 9404 27586 9404 27586 9349 27531 9349 27422 9240 27259 9185 27150 9076 27095 8913 26823 8858 26714 8695 26496 8640 26441 8531 26332 8477 26278 8313 26060 8313 25678 7986 25405 7932 25351 7823 25187 7713 25078 7713 25078 7659 24642 7441 24533 7277 24315 7114 24097 6841 24042 6841 24042 6732 23879 6623 23770 6514 23770 6460 23606 6405 23443 6187 23279 6078 23279 6023 23225 6023 23225 5969 23007 5914 23007 5860 22897 5805 22897 5751 22679 5751 22625 5533 22461 5533 21971 5369 21480 5369 21044 5206 20935 5097 20826 5097 20771 5042 20281 5042 20281 4988 20172 4933 19790 4879 19681 4770 19463 4715 19354 4551 19299 4551 19299 4497 19190 4497 19136 4442 18972 4442 18918 4388 18645 4388 18427 4279 18154 4279 18100 4224 17773 4115 17718 4006 17337 3952 17228 3843 16682 3843 16410 3734 15974 3734 15919 3679 15701 3625 15374 3625 15320 3461 14338 3461 14175 3625 13957 3625 13738 3788 13357 3788 13248 3897 12921 3952 12866 4115 12648 4279 12539 4279 12103 4442 11830 4442 11830 4497 11285 4551 11122 4715 10958 4770 10958 4824 10740 4879 10740 4933 10631 4988 10522 5206 10467 5206 10413 5369 10249 5478 10140 5478 10086 5587 9922 5642 9813 5914 9813 6023 9650 6023 9650 6132 9486 6405 9268 6514 9268 6623 9104 6678 8886 7114 8832 7114 8832 7223 8723 7495 8559 7604 8450 7604 8396 7768 8287 7823 8232 7932 8069 7932 8069 8041 7960 8095 7960 8150 7687 8204 7687 8259 7469 8368 7469 8477 7087 8913 7087 9076 6978 9131 6597 9676 6597 9840 6433 9840 6324 9949 6324 10003 6215 10167 6161 10167 5997 10494 5615 10657 5506 10766 5452 10766 5452 10821 5234 10930 4907 11312 4907 11366 4798 11366 4798 11475 4198 11966 4198 12129 4034 12184 3925 12347 3925 12457 3816 12675 3653 12838 3653 12947 3489 13220 3489 13438 3326 13601 3271 13819 3108 13983 3053 14201 2944 14256 2835 14583 2780 14583 2780 14637 2617 14801 2453 15237 2453 15346 2399 15455 2344 15455 2290 16545 2072 16927 2072 17200 2017 17363 2017 18508 2181 18726 2235 18944 2344 19053 2399 19435 2562 19653 2617 20198 2780 20253 2835 20362 2835 20525 3053 20743 3053 20852 3162 20852 3326 21070 3435 21125 3435 21179 3489 21179 3489 21234 3653 21288 3707 21397 3816 21452 3925 21670 4034 21670 4034 21779 4198 22106 4525 22379 4579 22542 4689 22542 4689 22706 4743 22815 4907 22815 5179 23033 5179 23197 5452 23251 5452 23360 7142 24505 
1	tumor	21305 4649 21305 4785 21260 4785 21260 5512 21351 5830 21578 5966 21760 6194 21760 6239 21987 6375 22078 6375 22078 6421 22169 6466 22305 6602 22305 6648 22396 6648 22487 6693 22532 6784 22623 6784 22623 6830 22668 6830 22714 6921 22850 6921 22850 7102 22896 7102 22896 7148 22986 7193 23032 7693 23077 7738 23123 8056 23168 8056 23168 8193 23214 8193 23214 8238 23350 8238 23441 8420 23668 8465 23668 8511 23850 8511 23895 8556 23986 8556 24304 8738 24440 8738 24531 8919 24758 8919 24849 9010 24985 9010 25258 9147 25894 9147 26030 9192 28166 9192 28302 9283 28529 9283 28847 9419 29574 9556 30346 9919 30891 10101 31755 10646 32073 10918 32436 11327 32663 11873 32754 12191 32754 13235 32663 13826 32436 14508 32300 14598 32027 15234 31936 15371 31800 15416 31709 15552 31664 15734 31209 16189 29756 16915 29483 17143 28938 17324 28574 17551 28029 17688 27620 17733 27030 18051 26666 18142 26394 18142 26076 18233 25758 18233 25576 18369 25167 18551 24940 18551 24304 18687 23622 18733 23441 18869 23214 18869 22259 19005 21623 19005 20579 19187 20124 19187 19897 19278 19397 19369 18943 19596 18807 19596 18352 19778 17989 19778 17943 19823 17716 19823 17535 19868 16853 19868 16762 19914 15854 20005 15808 20050 15308 20050 15218 20096 15036 20096 14900 20050 14082 20050 14082 20005 13855 20005 13809 19959 13673 19959 13355 19823 13037 19778 13037 19732 12855 19732 12855 19641 11174 19641 11083 19596 9993 19596 9948 19641 9811 19641 9766 19778 9675 19823 9675 20096 9539 20277 9539 20414 9493 20459 9493 20732 9448 20868 9448 21867 9584 22095 9584 22185 9675 22231 9720 22322 9766 22503 9857 22503 9902 22594 10220 22822 10402 22912 10947 23049 11129 23140 11265 23140 11401 23230 11538 23230 11583 23276 11765 23730 11765 24366 11538 24775 11401 24820 11220 24957 10856 25093 10674 25229 10447 25275 10175 25275 9720 25411 9402 25411 9039 25547 8766 25547 8539 25638 7403 25638 7176 25547 6495 25547 6313 25457 6086 25457 5904 25411 5722 25320 5586 25320 5359 25184 4950 25048 4359 24957 4087 24866 3996 24820 3814 24639 3678 24639 3451 24184 3224 23957 2951 23548 2588 23185 2406 22822 2270 22685 2179 22503 1770 22004 1679 21731 1406 21186 1270 20096 1270 18914 1225 18551 1225 17824 1316 17642 1361 17279 1497 16915 1543 16552 1634 16370 1679 15961 1770 15780 1815 15507 1815 14916 1952 14598 2042 14190 2088 13417 2224 12690 2451 11873 2588 11555 2679 11146 2860 10782 2997 10328 3133 10055 3360 9783 3405 9510 3769 8965 4087 8374 4269 8147 4677 7829 5041 7375 5268 7193 5404 7011 5586 6921 5722 6784 6313 6466 6722 6194 7085 5830 7449 5694 7585 5512 7858 5421 8312 5012 8539 4876 8857 4876 9130 4649 9448 4467 10356 4013 10584 4013 10720 3877 11083 3740 11629 3377 11810 3195 12537 3059 12628 2968 12855 2968 12991 2923 13219 2741 13582 2695 13900 2559 14127 2559 14582 2377 14763 2377 14990 2287 15626 2196 16581 2196 17171 2287 17489 2287 17853 2377 18307 2377 18761 2514 19670 2650 19942 2741 20260 2968 20306 3059 20579 3241 20715 3422 21078 3740 21124 3831 21260 3922 21305 4649 
#EOF
