# Supplementary material for: Data-Driven Discovery of Immune Contexture Biomarkers
Source: Front Oncol. 2018 Dec 18;8:627. doi: 10.3389/fonc.2018.00627 (PMC6305402; doi:10.3389/fonc.2018.00627)
Supplement: Data Sheet 3.zip — The MSI/MSS dataset used for the identification and assessment of discriminatory features (sections 3.2, 3.3, and 3.4) is provided as a collection of text files describing regions, markers, and metadata (part 1/3). [file Data_Sheet_3.zip › MSIMSSDataset/F16-000139 [5 channels]_ROI.txt]

barcode_target	F16-000139 [5 channels]
barcode_origin	0
workflow_target	0
workflow_target_version	0
workflow_origin	0
workflow_origin_version	0
iH	0
iW	0
user	tbd

0	tissue	21863 2410 21898 2410 21898 2375 21968 2305 22073 2270 22073 2201 22143 2096 22283 2026 22352 1956 22527 1921 22562 1816 22597 1816 22632 1747 22702 1747 22702 1677 22841 1642 22946 1362 23121 1223 23156 1153 23156 1048 23191 978 23261 943 23296 803 23400 664 23470 594 23505 594 23575 454 23645 454 23645 384 23889 384 23889 349 24623 349 24623 314 24763 314 24867 245 25356 245 25391 279 25461 279 25601 349 25706 559 25741 559 25741 664 25776 699 25776 1083 25845 1223 25845 1712 25915 1747 25950 1921 25985 1921 26090 2131 26125 2131 26195 2375 26300 2445 26334 2620 26369 2690 26404 2690 26404 2864 26474 3074 26509 3109 26509 3214 26544 3249 26544 3563 26614 3598 26614 5449 26649 5449 26649 5589 26684 5624 26684 6567 26649 6602 26614 6742 26614 8558 26544 8628 26544 10374 26614 10444 26614 10759 26544 10828 26544 11143 26509 11143 26509 11737 26544 11772 26544 11946 26614 11981 26614 12051 26649 12121 26684 12121 26684 12156 26754 12191 26754 12261 26893 12330 26893 12400 26963 12435 26963 12470 27033 12470 27068 12505 27173 12785 27208 12785 27243 12854 27347 12889 27452 12994 27487 13099 27522 13099 27557 13169 27662 13239 27732 13343 27732 13448 27802 13518 27802 13623 27906 13798 27906 14601 27871 14636 27871 15090 27836 15195 27836 15369 27802 15474 27767 15474 27767 15579 27732 15649 27662 15684 27662 15719 27592 15719 27557 15789 27173 15823 27173 15893 26998 15893 26998 15928 26893 15963 26509 15998 26509 16033 26474 16033 26404 16103 26265 16138 26265 16243 26195 16243 26195 16313 26160 16347 26160 16697 26125 16732 26125 16871 26090 16871 26090 17011 26020 17081 25950 17291 25915 17325 25915 17465 25811 17570 25776 17710 25706 17780 25671 17780 25671 17884 25636 17884 25461 18094 25461 18164 25391 18234 25356 18234 25287 18408 25252 18443 25147 18443 25077 18513 25077 18548 24937 18583 24867 18688 24798 18688 24798 18723 24763 18723 24658 18897 24623 18897 24309 19142 24239 19247 24204 19247 24204 19282 24099 19317 24064 19386 24029 19386 24029 19421 23924 19456 23819 19561 23715 19561 23680 19631 23610 19666 23540 19806 23330 19875 23156 20085 23156 20155 23016 20190 22911 20295 22841 20504 22702 20574 22702 20679 22597 20888 22492 20923 22422 21063 22317 21168 22108 21203 22073 21273 21968 21273 21933 21308 21863 21308 21863 21342 21794 21342 21724 21482 21654 21482 21514 21552 21270 21587 21200 21657 21095 21657 21095 21727 20955 21727 20885 21832 20781 21832 20676 21901 20606 21901 20606 21936 20466 21971 20431 22006 20326 22006 20222 22076 19977 22076 19768 22111 19768 22181 19558 22251 19453 22251 19453 22286 18929 22286 18824 22251 18685 22251 18650 22216 18580 22216 18580 22181 18405 22181 18405 22111 18126 22076 18091 22041 17986 22041 17951 22006 17637 22006 17602 21971 17462 21971 17427 21936 17113 21936 17113 21901 16973 21901 16868 21832 16764 21832 16764 21762 16589 21762 16589 21727 16379 21727 16309 21692 16309 21657 15436 21657 15366 21622 14982 21622 14982 21587 14842 21552 14528 21552 14528 21517 13550 21517 13515 21552 13410 21552 13236 21622 13131 21622 13131 21657 12921 21657 12851 21727 12572 21762 12537 21832 12327 21866 12327 21901 12083 21901 12048 21971 11524 21971 11349 22041 10930 22041 10825 22111 9882 22111 9777 22041 9428 22006 9219 21901 8939 21832 8660 21832 8555 21762 8450 21762 8310 21692 8240 21692 8240 21622 8031 21517 7926 21517 7926 21412 7682 21377 7647 21308 7542 21308 7437 21238 7332 21238 7332 21168 7227 21063 7123 21028 7123 20923 7088 20923 7088 20853 7053 20853 7053 20819 6948 20714 6948 20679 6878 20644 6878 20574 6808 20469 6738 20434 6704 20295 6634 20295 6599 20190 6564 20190 6564 20155 6494 20155 6494 20015 6459 19945 6389 19875 6389 19840 6284 19771 6284 19666 6214 19561 6145 19526 6005 19247 5865 19142 5865 19107 5795 19072 5760 18932 5586 18793 5586 18723 5411 18443 5411 18373 5132 17745 5097 17430 5062 17430 5062 17221 5027 17186 5027 16976 4992 16941 4992 16871 4957 16871 4957 16802 4887 16732 4887 16697 4852 16697 4817 16522 4747 16417 4678 16417 4678 16313 4643 16313 4433 15928 4433 15823 4363 15719 4363 15649 4293 15614 4189 15439 4189 15334 4119 15265 4119 15195 4084 15195 4049 14950 3979 14915 3979 14776 3909 14741 3804 14601 3734 14601 3734 14566 3630 14496 3595 14391 3420 14252 3280 14007 3210 13937 3210 13867 3141 13867 3141 13798 3036 13588 3001 13588 2931 13483 2861 13343 2861 13274 2791 13274 2791 13204 2687 13099 2687 12924 2582 12785 2512 12470 2442 12435 2407 12086 2372 12051 2267 11772 2267 11632 2197 11527 2163 11283 2093 11283 2093 11248 2023 11213 2023 10689 1953 10549 1953 10444 1883 10339 1883 10235 1813 10095 1743 10025 1743 9641 1813 9536 1813 9326 1883 9257 1918 9082 1918 8802 1988 8733 1988 8383 2058 8348 2058 7964 2093 7859 2093 7650 2163 7615 2197 7370 2267 7266 2267 7056 2302 6986 2372 6951 2442 6742 2547 6707 2547 6637 2582 6637 2582 6602 2721 6602 2721 6567 2791 6497 2931 6462 2966 6357 3036 6287 3036 6183 3106 6113 3141 5868 3210 5833 3210 5798 3350 5624 3385 5449 3455 5344 3595 5274 3595 5170 3665 5100 3699 5100 3804 4995 3804 4960 3909 4960 3944 4890 4014 4890 4014 4855 4328 4855 4398 4925 4503 4960 4643 4960 4678 5065 4887 5170 5027 5205 5341 5205 5481 5135 5691 4925 5725 4925 5795 4855 5795 4820 5865 4785 5935 4646 6005 4646 6005 4611 6040 4611 6040 4576 6075 4576 6075 4541 6145 4506 6145 4436 6249 4436 6249 4401 6389 4401 6459 4366 6459 4296 6494 4296 6494 4262 6599 4262 6599 4227 6704 4192 6913 4192 6913 4157 7158 4157 7227 4122 8869 4122 8939 4157 9219 4157 9323 4262 9393 4296 9498 4296 9638 4436 9742 4436 9987 4576 10197 4611 10266 4716 10301 4716 10371 4785 10546 4820 10755 4820 10930 4925 11000 4925 11070 5065 11105 5065 11140 5135 11175 5135 11175 5170 11244 5170 11244 5205 11314 5274 11349 5414 11419 5449 11419 5554 11524 5589 11524 5624 11594 5659 11699 5938 11768 5938 11768 6043 11803 6043 11803 6113 11873 6148 12188 6148 12188 6113 12292 6113 12327 6043 12397 6008 12467 5833 12537 5833 12537 5798 12642 5764 12642 5589 12677 5589 12712 5519 12816 5519 12816 5484 12886 5414 12991 5414 12991 5344 13061 5344 13236 5240 13270 5170 13340 5170 13340 5135 13550 4960 13620 4925 13725 4925 13725 4890 13759 4890 13794 4820 14109 4820 14249 4751 14423 4751 14563 4716 15681 4716 15785 4751 16379 4751 16379 4785 16519 4820 16694 4820 16833 4890 17008 4890 17078 4925 17392 4925 17462 4960 17881 4960 17916 4925 18056 4925 18126 4855 18300 4855 18440 4785 18650 4751 18720 4716 18720 4646 18755 4646 18755 4611 18964 4576 18999 4506 19104 4471 19139 4401 19174 4401 19174 4366 19383 4227 19663 3912 19733 3877 19733 3842 19802 3842 19872 3772 19872 3738 19977 3598 20082 3563 20152 3423 20257 3423 20257 3388 20396 3318 20396 3249 20501 3249 20536 3179 21270 2864 21863 2410 
1	tumor	20606 2061 21479 2061 21759 2131 22283 2375 22492 2410 22562 2480 22702 2550 22841 2794 22911 2864 22911 3004 22981 3039 22981 3074 23016 3074 23016 3144 23051 3179 23051 3388 23121 3423 23121 3598 23156 3598 23156 3668 23191 3668 23191 3738 23226 3738 23226 3842 23261 3947 23296 3947 23296 4052 23365 4192 23365 4296 23470 4401 23470 4506 23505 4541 23540 4785 23610 4820 23610 4890 23645 4925 23645 5065 23715 5100 23750 5240 23819 5240 23854 5274 23889 5449 23924 5449 23959 5589 23994 5589 24029 5798 24064 5798 24169 5903 24169 5938 24204 5938 24274 6148 24343 6218 24343 6253 24378 6253 24378 6287 24448 6287 24518 6357 24553 6497 24623 6532 24623 6602 24693 6637 24693 6707 24728 6742 24763 6881 24763 6986 24798 6986 24798 7021 24867 7056 24867 7161 24902 7161 24902 7231 24972 7266 25007 7335 25042 7335 25112 7580 25252 7685 25252 7755 25391 7894 25391 7999 25496 8104 25496 8244 25566 8244 25601 8279 25601 8348 25636 8348 25671 8453 25706 8453 25706 8558 25741 8628 25776 8628 25776 8698 25811 8698 25811 9117 25845 9187 25845 9396 25915 9466 25950 9676 25985 9676 25985 9746 26055 9850 26055 9955 26090 9955 26090 9990 26160 10060 26160 10514 26090 10549 26020 10689 25950 10689 25811 10759 25706 10759 25706 10794 25461 10794 25461 10724 25391 10689 25252 10514 25077 10374 24972 10095 24972 9885 24937 9850 24937 9396 24902 9326 24902 9187 24867 9152 24867 9047 24763 9012 24728 8942 24343 8942 24274 8977 24274 9012 24169 9012 24064 9082 23750 9152 23680 9187 23645 9257 23540 9257 23540 9326 23470 9361 23470 9431 23365 9536 23365 9676 23330 9711 23330 9955 23296 9990 23296 10409 23330 10444 23365 10794 23505 11003 23505 11108 23540 11178 23610 11248 23645 11352 23680 11352 23680 11387 23715 11387 23750 11457 23819 11457 23819 11492 23854 11492 23959 11702 24099 11702 24099 11737 24309 11737 24343 11772 24763 11772 24798 11806 24972 11806 24972 11841 25007 11841 25077 11911 25077 12086 25147 12191 25147 12400 25217 12435 25217 12575 25147 12610 25112 12959 25077 12959 25042 13029 25042 13134 25007 13134 25007 13308 24937 13343 24937 13728 24972 13798 25007 13798 25007 13867 25147 13902 25147 13937 25252 13937 25252 13972 25287 13972 25287 14007 25356 14042 25356 14147 25391 14147 25426 14217 25426 14531 25496 14636 25496 14706 25566 14706 25601 14776 25636 14776 25671 14915 25811 14985 25811 15020 25985 15090 26055 15230 26160 15300 26195 15369 26300 15369 26300 15404 26369 15404 26474 15544 26684 15614 26824 15789 26858 15789 26963 15893 26998 15893 26998 15928 27033 15928 27033 16033 27068 16103 27068 16697 27033 16767 26998 17011 26824 17221 26719 17430 26509 17710 26369 17815 26020 18269 25776 18478 25706 18618 25391 18967 25287 19212 25112 19317 25007 19526 24902 19596 24798 19771 24309 20225 24239 20504 24099 20609 23889 20923 23645 21063 23051 21622 22632 21936 22562 22041 22492 22076 22492 22181 22422 22251 22213 22321 21828 22565 21759 22635 21514 22740 21444 22810 21025 22984 20396 23124 19698 23159 16694 23159 16344 23089 16065 23089 15646 23019 13690 22984 12677 22879 12188 22879 11838 22810 11279 22810 10895 22705 10616 22705 10197 22600 9987 22600 9847 22565 9288 22565 9044 22460 8310 22425 8101 22355 7856 22355 7821 22286 7472 22216 7297 22111 7193 22006 6773 21866 6494 21622 6424 21482 6145 21238 5900 20958 5760 20853 5551 20504 5516 20364 5411 20260 5376 20120 5202 19771 5097 19421 4817 18862 4643 18269 4258 17500 4258 17360 4189 17291 3804 16697 3769 16417 3490 15998 3280 15754 3210 15474 3071 15369 3071 15230 2896 14950 2896 14706 2791 14601 2756 14356 2652 14252 2652 13937 2547 13728 2512 13518 2372 13239 2337 13099 2302 13099 2232 12959 2232 12889 2093 12680 1988 12400 1813 12051 1674 11876 1604 11702 1569 11492 1394 11283 1324 10898 1115 10479 1115 10235 1045 10060 1045 8768 1115 8418 1115 8069 1184 7755 1184 7615 1359 7300 1499 6846 1743 5938 1743 5798 1883 5554 2163 4925 2582 4541 3001 4262 3315 4157 3560 4017 3665 3877 4049 3703 4154 3598 4887 3388 5341 3318 5691 3318 6249 3249 7682 3179 10581 3179 11175 3249 11384 3318 11978 3318 12118 3353 12292 3353 12746 3458 12991 3563 13375 3807 13829 3947 13934 4017 15157 4157 16309 4157 16589 4122 17043 4122 17218 4087 17462 3947 18021 3842 18266 3703 18475 3668 18789 3458 18999 3353 19069 3214 19139 3179 19174 3109 19348 3074 19418 3004 19523 2969 19872 2725 20117 2620 20222 2515 20361 2445 20361 2410 20396 2410 20606 2061 
#EOF
