# Supplementary material for: Data-Driven Discovery of Immune Contexture Biomarkers
Source: Front Oncol. 2018 Dec 18;8:627. doi: 10.3389/fonc.2018.00627 (PMC6305402; doi:10.3389/fonc.2018.00627)
Supplement: Data Sheet 3.zip — The MSI/MSS dataset used for the identification and assessment of discriminatory features (sections 3.2, 3.3, and 3.4) is provided as a collection of text files describing regions, markers, and metadata (part 1/3). [file Data_Sheet_3.zip › MSIMSSDataset/F16-000142-1 [5 channels]_ROI.txt]

barcode_target	F16-000142-1 [5 channels]
barcode_origin	0
workflow_target	0
workflow_target_version	0
workflow_origin	0
workflow_origin_version	0
iH	0
iW	0
user	tbd

0	tissue	16048 5133 16609 4227 16954 3925 17170 3839 17170 3796 17299 3666 17558 3580 17731 3408 17903 3408 17903 3364 18205 3321 18378 3235 18680 3235 22346 1984 22562 1984 22777 2070 23252 2070 23338 2114 24718 2114 24718 2157 24848 2157 24848 2200 24891 2200 24891 2372 24977 2502 24977 2933 25106 3062 25150 3235 25236 3235 25279 3364 25365 3408 25365 3451 25408 3451 25408 3494 25495 3537 25495 3580 25581 3580 25667 3666 25753 3666 25797 3753 25926 3839 26012 4011 26098 4011 26098 4227 26185 4270 26185 4313 26228 4313 26228 4400 26271 4443 26357 4443 26400 4615 26530 4658 26832 5047 26875 5176 26961 5176 27004 5219 27004 5435 27047 5478 27091 5909 27047 5952 27047 6297 27004 6297 27004 6556 26961 6556 26961 6729 26875 6729 26875 6815 26832 6858 26832 7117 26745 7160 26745 7246 26659 7246 26573 7376 26444 7462 26400 7678 26185 7893 26142 7980 26142 8152 26185 8152 26185 8238 26228 8238 26271 8325 26616 8497 26745 8497 26789 8584 26875 8584 26961 8627 26961 8670 27047 8670 27091 8713 27177 8885 27263 8972 27306 9101 27392 9101 27436 9144 27522 9360 27522 9619 27608 9791 27608 9921 27565 9964 27565 10352 27479 10783 27306 10913 27263 11344 27177 11560 27134 11905 27047 11991 27004 12379 26832 12509 26745 13069 26789 13242 26789 13458 26832 13458 26875 13587 26961 13630 26961 13673 27263 14148 27392 14191 27565 14493 27651 14536 27738 14665 27824 14665 27824 14708 27910 14795 27910 15959 27996 16046 28039 16175 27996 17642 27910 17728 27910 18116 27824 18375 27738 18461 27694 18634 27651 18677 27608 18936 27522 19065 27479 19237 27392 19281 27392 19324 27306 19324 27177 19410 26875 19410 26875 19453 26400 19496 26357 19539 26098 19539 25969 19626 25753 19626 25753 19669 25538 19841 25451 20057 25365 20057 25322 20100 25322 20230 25279 20273 25236 20575 25106 20747 25020 20790 24977 20920 24934 20920 24934 20963 24891 20963 24891 21006 24804 21049 24675 21049 24546 21222 24503 21480 24459 21524 24459 21653 24416 21696 24416 21869 24503 21869 24503 21998 24589 22127 24589 22386 24632 22429 24675 22818 24675 23508 24546 23982 24416 24241 24416 24370 24287 24413 24244 24845 24201 25017 24157 25060 24114 25362 24071 25362 24071 25707 24028 25751 24028 25923 23985 25923 23985 26096 23812 26139 23812 26268 23683 26527 23683 26700 23640 26700 23640 26743 23554 26829 23554 26958 23510 27045 23381 27131 23122 27476 23079 27605 22950 27648 22907 27735 22863 27735 22820 27864 22562 27994 22518 28080 22389 28166 22389 28252 22303 28295 22087 28295 21699 28425 21397 28425 21354 28511 21181 28554 20060 28554 19758 28468 19499 28468 19456 28425 19240 28425 19197 28382 19111 28382 19068 28295 18938 28252 18938 28166 18852 28166 18852 28123 18680 28037 18636 27950 18593 27950 18593 27907 18421 27821 18334 27692 18248 27692 18076 27605 17817 27303 17817 27217 17687 27088 17687 26958 17601 26786 17601 26656 17515 26570 17515 26527 17472 26527 17472 26398 17386 26354 17342 26268 17299 26268 17299 26182 17256 26139 17084 25664 17084 25535 17040 25449 16954 25406 16954 25233 16868 24888 16868 24629 16825 24500 16782 24500 16739 24155 16652 23939 16652 23723 16609 23551 16393 23163 16393 22990 16307 22947 16221 22774 16092 22688 16048 22559 15962 22516 15876 22343 15833 22343 15833 22300 15746 22257 15746 21998 15574 21912 15445 21782 15445 21653 15358 21394 15143 21135 15143 21049 14884 20704 14754 20661 14625 20402 14323 20100 14194 19841 13892 19539 13892 19453 13374 19324 13374 19281 13202 19194 13072 19194 13072 19108 12813 19108 12770 19022 12468 19022 12296 18936 11735 18936 11692 19022 11519 19022 11519 19065 11433 19108 11131 19453 11131 19669 11088 19712 11088 20402 11045 20575 10915 20618 10915 20747 10829 20920 10829 21006 10700 21178 10700 21222 10614 21265 10570 21437 10484 21480 10484 21524 10441 21524 10398 21610 10268 21696 10139 21912 10053 21912 9880 22084 9794 22127 9621 22127 9578 22257 9492 22257 9320 22386 9018 22386 8673 22472 8327 22472 8241 22516 7810 22559 7465 22559 7292 22688 7033 22688 6990 22731 6775 22731 6732 22774 5481 22774 5394 22731 5179 22731 4963 22559 4834 22559 4661 22429 4402 22429 4144 22343 3842 22343 3755 22257 3065 22214 2936 22084 2806 22084 2720 22041 2720 21998 2634 21955 2548 21869 2548 21825 2504 21825 2504 21696 2418 21653 2418 21610 2246 21480 2246 21437 2159 21351 2159 21222 2116 21135 1944 20963 1814 20790 1814 20747 1771 20747 1771 20186 1857 19928 1857 19237 1944 19065 1944 17728 1987 17685 1987 17253 1771 16822 1771 16649 1685 16520 1685 16304 1599 16175 1599 15916 1556 15873 1556 14924 1599 14795 1599 13414 1556 13285 1556 12422 1512 12336 1512 12164 1340 12034 1340 11862 1254 11560 1210 11215 1167 11172 1167 10654 1081 10481 1081 9619 995 9446 952 9058 865 8972 865 8152 909 8066 909 7807 865 7764 865 6470 822 6427 779 6125 693 6082 650 5952 477 5909 477 5823 434 5823 434 5737 348 5607 348 5478 262 5435 262 5176 305 5133 305 5003 477 4658 520 4658 650 4529 650 4443 995 4227 1081 4227 1081 4141 1167 4098 1297 3925 1383 3882 1426 3796 1556 3753 1642 3580 1814 3537 1857 3451 1944 3451 1987 3408 2159 3408 2203 3364 2418 3321 2461 3278 2591 3278 2677 3235 2677 3149 2936 3106 2936 3062 3022 3062 3065 3019 3238 2976 3410 2976 3453 2933 4273 2933 4316 2890 5049 2890 5092 2976 5222 2976 5222 3019 5394 3019 5481 3062 5481 3106 5653 3106 5653 3149 6386 3149 6688 3278 7379 3278 7551 3321 7637 3408 7810 3408 7810 3494 7982 3494 8026 3753 8069 3753 8112 3925 8198 3968 8198 4011 8284 4011 8284 4098 8457 4098 8716 4227 8931 4227 9104 4313 9967 4313 10010 4270 12641 4270 13029 4400 13331 4400 13590 4529 13805 4572 13849 4615 16048 5133 
1	tumor	5481 2200 5524 2372 5696 2717 5826 2847 5826 2933 5869 2933 5869 3062 5912 3062 5912 3235 5955 3278 5955 3796 5912 3796 5869 3968 5826 3968 5826 4011 5739 4011 5567 4227 5265 4270 5179 4313 5179 4356 5006 4356 4618 4443 4532 4529 4359 4529 4273 4572 4273 4615 4014 4615 3755 4745 3755 4788 3669 4788 3669 4831 3583 4831 3540 4874 3497 5003 3410 5047 3410 5133 3367 5133 3367 5262 3324 5305 3324 5737 3367 5823 3367 6125 3410 6168 3410 6513 3497 6686 3497 6772 3583 6815 3583 6901 3798 6988 3885 7160 3971 7160 4014 7203 4187 7203 4230 7246 4445 7246 4834 7333 5006 7376 5049 7419 5136 7419 5136 7462 5222 7462 5308 7635 5308 7980 5394 7980 5394 8109 5481 8152 5481 8238 5524 8238 5524 8282 5955 8282 5998 8325 6085 8325 6171 8411 6473 8411 6516 8454 6904 8454 6990 8540 7206 8540 7249 8584 7422 8584 7465 8627 8888 8627 9018 8584 9578 8540 9708 8497 11131 8497 11174 8454 13719 8454 13719 8497 13805 8497 13892 8540 13892 8584 14064 8584 14064 8627 14194 8627 14194 8670 14237 8670 14366 8842 14539 8929 14539 9015 14625 9015 14625 9187 14668 9317 14711 9317 14711 9360 14798 9403 14970 9576 14970 9705 15013 9705 15013 9791 15143 10050 15186 10266 15229 10309 15229 10611 15315 10654 15315 10740 15401 10826 15531 11430 15574 11430 15660 11603 15746 11646 15746 11732 15833 11775 15833 11862 15919 11991 15962 11991 16005 12077 16005 12293 16092 12466 16221 12509 16264 12767 16437 13069 16480 13069 16480 13156 16609 13328 16609 13414 16695 13458 16739 13630 17040 13846 17084 14061 17256 14277 17256 14450 17299 14493 17342 14708 17472 14795 17472 14881 17558 15054 17601 15054 17687 15226 17731 15226 17731 15399 17774 15399 17774 15528 17903 15571 17946 15787 18076 15916 18076 16002 18162 16089 18162 16175 18334 16261 18378 16434 18507 16693 18593 16736 18593 16779 18636 16779 18680 17038 18766 17038 18809 17167 18852 17167 18938 17253 18981 17253 18981 17296 19025 17296 19111 17383 19111 17469 19240 17469 19370 17555 19628 17555 19715 17642 19844 17685 21440 17685 21569 17728 21828 17728 21915 17771 21915 17814 22001 17814 22001 17900 22130 17900 22130 17987 22303 18030 22432 18159 22475 18159 22475 18202 22518 18202 22518 18418 22389 18547 22303 18590 22087 18590 21915 18763 21699 18806 21526 18936 21095 18936 21052 18979 20491 18979 20405 19022 20405 19065 20146 19108 20060 19194 19930 19237 19801 19410 19801 19539 19672 19928 19672 21006 19715 21006 19715 21092 19758 21135 19801 21653 19844 21653 19844 21825 19887 21869 19887 21998 19930 22041 19974 22214 19974 22559 20103 22731 20103 22904 20146 22947 20146 23766 20103 23853 20103 24931 20189 25147 20189 25319 20232 25449 20275 25449 20319 25707 20362 25794 20491 25880 20491 26096 20621 26268 20664 26700 20750 26829 20750 27088 20836 27303 20836 27735 20966 28037 20966 28339 20922 28339 20922 28425 20836 28425 20836 28511 20707 28511 20491 28684 19974 28813 19844 28813 19758 28856 19025 28856 18593 28511 18205 28425 17731 28252 17644 28166 17386 28037 17256 27907 17084 27821 16911 27648 16523 27390 16092 27001 16005 26829 15833 26656 15617 26527 15445 26182 15358 25837 15186 25664 15143 25362 14539 24284 14280 23982 14064 23249 13849 22688 13719 22084 13417 21955 12813 21955 12425 22084 11994 22300 11649 22386 10743 22818 10484 22904 9708 23378 9535 23421 9406 23551 9104 23594 9018 23680 8759 23680 8241 23810 7637 23810 7249 23853 5394 23853 5179 23766 4834 23723 3583 23637 2806 23378 2203 23119 1944 23076 1642 22904 1426 22861 995 22688 909 22688 779 22429 736 22257 736 21912 650 21524 650 20963 563 20747 563 18936 520 18677 520 17685 563 17512 563 17296 650 17081 650 16218 736 16002 736 15787 822 15614 822 15312 909 14967 909 14579 995 14061 995 13199 909 12983 909 12638 865 12595 865 12422 822 12379 822 12034 736 11732 736 10999 520 10438 520 10007 434 9791 391 9489 348 9403 348 8238 305 8066 262 8023 262 7635 218 7548 218 6168 132 6082 89 5909 89 5176 3 5003 3 4313 46 4227 46 4011 132 3882 305 3796 348 3709 348 3580 434 3494 434 3451 477 3451 563 3364 563 3321 693 3235 693 3106 779 3062 822 2976 952 2933 995 2847 1124 2804 1210 2674 5481 2200 
#EOF
