# Supplementary material for: Data-Driven Discovery of Immune Contexture Biomarkers
Source: Front Oncol. 2018 Dec 18;8:627. doi: 10.3389/fonc.2018.00627 (PMC6305402; doi:10.3389/fonc.2018.00627)
Supplement: Data Sheet 3.zip — The MSI/MSS dataset used for the identification and assessment of discriminatory features (sections 3.2, 3.3, and 3.4) is provided as a collection of text files describing regions, markers, and metadata (part 1/3). [file Data_Sheet_3.zip › MSIMSSDataset/F16-000143-1 [5 channels]_ROI.txt]

barcode_target	F16-000143-1 [5 channels]
barcode_origin	0
workflow_target	0
workflow_target_version	0
workflow_origin	0
workflow_origin_version	0
iH	0
iW	0
user	tbd

0	tissue	7626 5418 7626 5475 7852 5757 7909 5757 7909 5814 8022 5814 8022 5926 8191 5983 8191 6039 8304 6039 8304 6152 8417 6209 8417 7055 8360 7055 8360 7337 8473 7337 8473 7394 8586 7450 8812 7450 8812 7902 8925 8015 8925 8861 9037 8918 9150 9144 9320 9200 9320 9313 9489 9313 9658 9426 9941 9482 9941 9369 9997 9313 9997 8071 10053 8015 10110 7676 10166 7620 10279 7281 10449 7225 10505 7112 10787 7112 10844 7055 11239 7055 11295 6942 11747 6942 11803 7055 11916 7112 12480 7112 13384 7337 13553 7620 14174 7902 14399 8071 14456 8184 14795 8353 15077 8353 15077 8410 15190 8466 15359 8466 15359 8523 15641 8523 15811 8579 15811 8636 16488 8636 16657 8523 17560 8523 17617 8466 17955 8466 18181 8297 19028 8297 19254 8353 19705 8353 19818 8410 20157 8410 20269 8523 21173 8636 21229 8749 21398 8805 23204 8805 24333 9087 24616 9087 25011 9313 25349 9313 25519 9426 25688 9426 25914 9482 25970 9539 26478 9539 26535 9595 26930 9595 27212 9708 28228 9764 28228 9877 29300 9877 29526 9990 30373 9990 30373 10047 30542 10103 32066 10103 32292 10160 32743 10160 33251 10329 33590 10329 33703 10442 34606 10668 35057 10668 35114 10724 35904 10724 36017 10780 36186 11006 36807 11006 36863 11063 37033 11063 37089 11119 38162 11119 38331 11232 38726 11288 38783 11345 38895 11345 38895 11401 39008 11401 39008 11909 39065 11909 39121 12135 39234 12191 39234 12474 39290 12530 39347 12869 39403 12925 39460 13659 39516 13885 39516 15014 39460 15014 39460 15070 39347 15183 39234 15634 39065 15691 39065 15747 38952 15747 38895 15860 38783 15917 38783 16086 38726 16199 38500 16255 38444 16425 38331 16481 38275 16650 37936 16933 37823 16933 37823 16989 37654 17102 37654 17271 37597 17271 37597 17497 37371 17610 37202 17836 36863 18005 36863 18061 36751 18118 36751 18174 36694 18174 36638 18344 36525 18400 36299 18400 36299 18457 36186 18569 36073 18569 36073 18682 35848 18739 35565 18965 35565 19021 35340 19247 35283 19247 35283 19303 35057 19360 35057 19472 34944 19529 34888 19811 34832 19811 34775 19924 34606 19924 34436 20093 34380 20093 34154 20263 34041 20263 33985 20376 33816 20488 33703 20714 33590 20714 33477 20827 33138 20996 33082 21166 32856 21166 32856 21222 32743 21279 32630 21279 32574 21335 32461 21335 32461 21392 32292 21392 32235 21448 31050 21448 30824 21561 30542 21561 30486 21617 30316 21617 29978 21787 29865 21900 29639 21956 29639 22012 29300 22182 29131 22182 29074 22407 28905 22407 28849 22633 28736 22633 28736 22690 28566 22746 28397 22859 28397 22915 28115 23085 27946 23085 27551 23311 27268 23311 27155 23423 26704 23480 26591 23536 26139 23536 25801 23706 25519 23706 25462 23649 24898 23649 24785 23706 24108 23762 23769 23875 23261 24157 23148 24157 23092 24214 22866 24214 22753 24327 22640 24327 22414 24439 22301 24552 22189 24552 22132 24665 21850 24665 21850 24722 21737 24778 21285 24778 21229 24834 20947 24891 20947 24947 20665 25004 20382 25230 20382 25342 20269 25342 20157 25568 20100 25568 20100 25681 19931 25738 19197 26415 19084 26415 19028 26584 18915 26697 18915 26923 18802 26979 18802 27092 18746 27149 18746 27769 18633 28052 18633 28165 18520 28334 18520 28503 18181 28955 18125 29237 18012 29463 18012 29632 17955 29632 17955 29689 17786 29858 17560 29914 17504 29971 17391 29971 17334 30084 17109 30084 16996 30196 16770 30196 16431 30366 16431 30422 16319 30479 15923 30592 15698 30761 15415 30874 15246 30874 15020 31043 14851 31043 14738 31100 14682 31212 14117 31438 14061 31551 13948 31551 13948 31664 13722 31664 13722 31720 13440 31720 13327 31664 13327 31608 13101 31551 12988 31438 12763 31325 12706 31212 12480 31156 12424 31043 12255 30930 12255 30874 12142 30817 11747 30366 11577 30027 11126 29858 11126 29801 11013 29689 10731 29406 10674 29406 10674 29350 10561 29293 10561 29237 10505 29237 10223 28898 10110 28842 10110 28785 9715 28390 9658 28221 9489 28165 9489 27995 9320 27657 9320 26923 9207 26810 9150 26641 9150 25738 9207 25738 9207 25230 9320 25004 9320 24552 9207 24383 9150 23875 9037 23593 9037 23480 8981 23423 8981 23311 8812 23198 8755 23085 8586 23028 8417 22746 8247 22577 7852 22407 7852 22351 7739 22351 7683 22182 7457 22069 7344 21843 7231 21787 7118 21617 6949 21561 6667 20884 6498 20658 6498 20432 6385 20432 6385 20263 6272 20150 6046 20093 5933 19924 5595 19755 5538 19585 5425 19472 5425 19360 5256 19247 5087 18965 4522 18569 4409 18005 4296 17892 4240 17553 4127 17553 4127 17328 4071 17328 3958 17045 3901 17045 3788 16876 3675 16425 3450 16142 3224 15747 3224 14393 3280 14393 3337 14167 3337 13320 3167 12869 3111 12248 2998 12248 2829 12135 2660 11796 2547 11683 2434 11683 2321 11458 2208 11401 2039 11119 1982 10893 1869 10837 1813 10442 1644 10103 1644 9087 1418 8636 1418 8466 1305 8353 1248 8015 1192 7958 1192 7676 1136 7676 1079 7507 1079 7225 1136 7168 1136 6604 1192 6604 1474 6322 3732 6322 3901 6209 4071 6209 4296 6152 4409 6039 4579 6039 4691 5814 4917 5757 7626 5418 
1	tumor	36205 9953 36205 10705 36299 10799 36299 11317 36346 11364 36346 11552 36393 11552 36440 11646 36487 11787 36487 11975 36581 12022 36628 12210 36769 12257 36816 12351 36816 12587 36864 12587 36911 12775 36958 12822 36958 13198 37005 13245 37005 13715 36911 13762 36911 13857 36816 13998 36816 14186 36534 14515 36534 14609 36487 14656 36346 14703 36205 14844 36158 14844 36158 14938 35923 15032 35923 15079 35829 15126 35829 15268 35735 15268 35735 15315 35499 15409 35499 15456 35405 15503 35264 15503 35264 15597 35123 15644 35123 15738 35076 15785 34982 15785 34935 15879 34888 15879 34888 15926 34794 15973 34747 16114 34653 16114 34653 16255 34606 16255 34559 16349 34324 16538 34324 16679 34230 16726 34041 16914 33994 17008 33806 17196 33759 17337 33712 17337 33571 17619 33524 17619 33477 17713 33101 18090 33054 18325 32913 18466 32913 18607 32866 18607 32724 18748 32724 18795 32630 18842 32536 19030 32442 19030 32254 19124 32254 19171 32066 19266 32066 19313 31972 19313 31784 19407 31690 19548 31266 19595 31125 19689 30937 19689 30702 19783 30467 19783 30420 19830 30279 19877 30090 19877 29761 20018 29620 20159 29291 20300 29244 20441 29150 20441 28915 20583 28820 20583 28773 20724 28632 20771 28632 20912 28538 20959 28444 21147 28350 21194 28303 21288 28115 21429 28068 21429 27974 21523 27974 21570 27833 21570 27362 21711 27033 21900 26139 21947 26092 21994 25810 21994 25810 22041 25340 22041 25340 21994 25011 21994 25011 21947 24917 21900 24681 21900 24446 21711 23694 21476 23694 21429 23411 21288 23176 21053 22424 20959 22189 20818 22000 20818 21859 20724 21577 20724 21483 20630 21389 20630 20777 20441 20589 20347 20495 20347 20307 20253 20166 20253 19743 20112 19366 20112 19272 20065 18332 20065 18285 20112 18191 20112 17955 20206 17814 20206 17814 20253 17673 20253 17673 20300 17579 20300 17579 20347 17532 20347 17532 20488 17297 20583 17297 20630 17109 20677 17109 20724 17062 20724 17015 20818 17015 20912 16921 20912 16921 21006 16827 21053 16827 21241 16638 21617 16638 21947 16591 21947 16591 22088 16544 22088 16544 22934 16638 23169 16779 23358 16779 23405 17062 23640 17532 23969 17626 23969 17626 24016 17861 24110 18285 24486 18473 24533 18755 24769 19131 24957 19272 25004 19460 25004 19508 25145 19602 25192 20072 25380 20213 25380 20401 25521 20495 25662 20683 25756 20777 25756 20825 25803 20872 25992 20872 26744 20825 26932 20589 27214 20495 27497 20213 28014 19978 28578 19696 28955 19696 29049 19508 29284 19508 29378 19131 29707 18990 29990 18896 30084 18755 30131 18473 30507 18332 30507 18238 30601 18191 30836 18049 30977 18049 31024 17720 31118 17579 31307 16921 31636 16732 31824 16403 31824 16262 31918 15886 32012 15604 32200 15463 32200 15039 32341 14851 32341 14804 32435 13393 32435 13017 32341 12640 32341 12311 32247 11982 32059 11559 31918 10900 31589 10665 31354 10477 31024 10148 30695 9818 30460 9207 29660 8266 28531 7937 28296 7419 27638 7231 27261 7137 27214 6902 26838 6714 26462 6667 26227 6008 25615 5444 24345 5162 23969 4691 23122 4456 22417 4174 22041 3892 20959 3657 20300 3516 19595 3374 19124 3374 18795 3186 18560 3139 18372 2716 17666 2481 16490 2340 16349 2293 16067 2057 15456 1822 15079 1728 14703 1587 14374 1587 14092 1211 12822 1211 12257 1164 11740 1023 11081 929 10940 882 10188 788 9906 788 9294 741 9200 741 8918 788 8824 788 7366 835 7272 835 6237 882 6190 882 5437 929 5202 1070 5108 1258 4732 1352 4638 1540 4497 1681 4450 2105 4120 2622 3885 3469 3744 4174 3744 4691 3697 7278 3744 8831 4120 9583 4167 10336 4355 11465 4355 12452 4638 12782 4638 13252 4732 13816 4779 14240 4967 14851 5014 15321 5155 16074 5249 16591 5390 17720 5578 19178 5672 19555 5766 19696 5861 20072 5955 20448 6143 21060 6331 21859 6472 22094 6566 22565 6613 23270 6801 23647 6801 24352 6942 24540 6942 24870 7036 25340 7036 25575 7083 25622 7131 26092 7131 26422 7272 26563 7272 27551 7507 28021 7601 28350 7601 28585 7789 28820 7789 29103 7883 29432 7883 29620 7977 29761 7977 29808 8024 29949 8024 30232 8118 30279 8212 30467 8259 30514 8306 30702 8306 30796 8400 30984 8447 31031 8542 31172 8542 36205 9953 
#EOF
