# Supplementary material for: Data-Driven Discovery of Immune Contexture Biomarkers
Source: Front Oncol. 2018 Dec 18;8:627. doi: 10.3389/fonc.2018.00627 (PMC6305402; doi:10.3389/fonc.2018.00627)
Supplement: Data Sheet 3.zip — The MSI/MSS dataset used for the identification and assessment of discriminatory features (sections 3.2, 3.3, and 3.4) is provided as a collection of text files describing regions, markers, and metadata (part 1/3). [file Data_Sheet_3.zip › MSIMSSDataset/F16-000144-6 [5 channels]_ROI.txt]

barcode_target	F16-000144-6 [5 channels]
barcode_origin	0
workflow_target	0
workflow_target_version	0
workflow_origin	0
workflow_origin_version	0
iH	0
iW	0
user	tbd

0	tissue	4575 9075 4811 9075 4890 9153 5284 9193 5363 9232 5363 9272 5639 9272 5758 9390 6073 9390 6113 9429 6389 9469 6389 9508 6743 9508 6783 9548 8873 9548 8952 9508 9188 9508 9504 9390 9583 9390 9701 9311 9780 9311 9780 9272 10017 9272 10096 9193 10332 9114 10726 8838 10766 8838 10766 8798 11200 8444 11200 8404 11239 8404 11279 8325 11476 8246 11634 7931 11870 7655 11870 7576 11910 7576 11949 7339 12028 7142 12225 6906 12343 6827 12422 6669 12501 6630 12501 6472 12698 6235 12698 6117 12777 5959 12895 5959 13014 5841 13053 5722 13132 5722 13211 5604 13448 5525 13487 5486 13605 5486 14118 5249 14473 5249 14591 5131 14670 5131 14709 5052 15064 4934 15380 4776 15656 4776 15853 4737 16247 4539 16366 4539 16484 4461 16681 4461 16760 4382 17076 4342 17194 4145 17391 4106 17391 4066 17470 3987 17628 3908 17864 3869 17983 3711 18140 3672 18219 3632 18219 3593 18416 3554 18456 3396 18614 3356 18614 3317 18771 3238 18850 3238 18969 3159 19126 3159 19126 3120 19323 3080 19363 3001 19442 3001 19481 2923 19876 2923 20152 2765 20507 2686 20783 2686 20940 2607 21059 2607 21137 2568 21453 2568 21690 2489 21808 2489 21808 2449 21887 2410 22281 2410 22321 2370 22557 2331 23109 2331 23149 2370 23385 2449 23543 2449 23582 2489 23661 2489 23740 2568 23780 2568 23898 2765 23977 2804 23977 2883 24174 3001 24174 3120 24292 3159 24490 3356 24529 3475 24687 3593 24687 3632 24963 3790 25160 4185 25160 4303 25318 4539 25397 4737 25554 4934 25751 5446 25791 5486 25909 5841 25909 5999 25949 6077 26146 6235 26264 6393 26264 6432 26461 6511 26619 6630 26816 6669 26974 6748 27053 6748 27368 6906 27447 6906 27526 7024 27605 7024 27684 7103 27881 7497 27999 7615 28118 7615 28196 7655 28315 7813 28551 7970 28788 8010 28985 8089 30089 8089 30247 8128 30681 8128 30839 8246 32101 8246 32101 8286 32258 8325 32574 8325 32771 8365 33008 8444 33008 8483 33126 8483 33205 8522 33244 8641 33323 8680 33363 8838 33441 8838 33441 8877 33520 8917 33520 8996 33639 9035 33836 9193 33954 9193 33954 9232 34072 9232 34309 9311 35137 9311 35295 9429 35413 9469 35729 9469 35886 9587 35965 9587 36005 9627 36162 9666 36202 9705 36202 9784 36281 9784 36281 9863 36360 9863 36399 9942 36517 9982 36517 10021 36596 10060 36596 10179 36754 10258 36754 10376 36833 10455 36912 10455 36951 10494 36951 10573 37069 10612 37069 10652 37148 10691 37188 10770 37227 10770 37385 10889 37385 10967 37503 11007 37622 11125 37661 11125 37700 11204 38016 11283 38016 11362 38095 11362 38095 11401 38686 11401 38726 11362 38805 11362 38884 11283 39199 11283 39199 11243 39869 11243 40106 11362 40224 11362 40540 11520 40737 11520 40855 11598 41092 11598 41171 11638 41210 11756 41289 11796 41565 11835 41644 11874 41841 11874 41841 11914 41959 11953 42393 11953 42630 12032 42906 12032 43182 12229 43458 12269 43497 12308 43655 12348 43655 12387 43813 12387 43892 12427 43892 12466 44050 12584 44089 12663 44286 12781 44444 13097 44444 13215 44483 13255 44483 13570 44562 13610 44562 13728 44602 13728 44602 13767 44681 13807 44681 13925 44720 14004 44720 14241 44799 14359 44878 14714 44957 14753 44957 14950 45035 14990 45075 15424 45154 15700 45154 16331 45114 16370 45114 16488 45075 16528 45035 16686 45035 16962 44957 17159 44838 17159 44838 17277 44799 17356 44720 17356 44720 17395 44602 17514 44483 17514 44326 17671 44326 17711 44207 17711 44168 17829 43931 17908 43813 17987 43813 18066 43774 18066 43774 18105 43616 18145 43497 18224 43182 18263 43103 18342 43024 18342 42985 18381 42788 18381 42788 18460 42709 18460 42590 18539 42117 18539 42078 18578 41644 18657 41407 18657 41329 18697 40895 18697 40737 18776 40264 18776 40224 18736 39948 18697 38489 18697 38450 18657 37898 18618 37858 18578 36596 18578 36517 18539 36320 18539 36281 18578 35610 18578 35571 18539 34703 18539 34506 18578 33205 18578 33126 18618 32850 18657 32732 18736 32574 18736 32495 18776 31825 18776 31746 18736 31312 18736 31194 18697 30365 18697 30089 18618 28078 18618 27684 18697 26974 18697 26895 18657 26264 18657 26225 18618 25830 18618 25751 18578 24766 18578 24726 18618 23306 18618 23109 18539 21887 18539 21847 18500 20230 18500 20230 18539 19797 18539 19797 18578 17115 18578 17076 18618 16405 18618 16366 18657 15222 18657 15183 18618 14197 18618 14079 18539 13684 18539 13487 18578 13448 18618 9622 18618 9504 18539 9267 18539 9188 18500 8479 18500 8439 18460 5442 18460 5442 18145 5403 18145 5403 17750 5363 17711 5363 17553 5127 17080 5048 17080 5048 17040 4929 17040 4929 17001 4614 17001 4259 16883 4062 16883 3944 16804 3825 16804 3746 16764 3076 16764 3037 16646 2879 16607 2839 16567 2445 16488 2169 16291 1853 16173 1853 16094 1814 16094 1814 14398 1893 14122 1893 13649 1972 13570 2011 13570 2011 13334 2051 13215 2051 12821 2130 12703 2879 9982 2958 9942 2958 9824 2997 9824 2997 9666 3037 9666 3037 9587 3076 9587 3076 9469 3155 9469 3155 9232 3194 9232 3194 9153 4575 9075 
1	tumor	25515 3711 25081 3711 25042 3672 23582 3672 23385 3751 23070 3790 22912 3869 22912 3908 22636 3908 22597 3987 22518 3987 22478 4066 22202 4106 22163 4185 21966 4185 21926 4263 21847 4263 21768 4342 21098 4342 20980 4421 20704 4421 20664 4461 19323 4461 19205 4421 18574 4421 18416 4500 16957 4500 16642 4539 16169 4776 15932 4815 15853 4894 15695 4934 15617 5052 15538 5052 15380 5170 15262 5170 15262 5249 15025 5289 14986 5368 14867 5368 14591 5525 14473 5525 14276 5644 14118 5644 14039 5722 14039 5762 13921 5841 13645 5920 13566 5999 13487 5999 13448 6077 13329 6077 13053 6275 12935 6314 12264 6827 12107 6866 12028 6945 11949 6945 11831 7103 11831 7142 11673 7182 11673 7221 11515 7300 11515 7339 11357 7339 11357 7418 11318 7418 11318 7655 11476 7734 11515 7852 11555 7852 11594 7931 11712 7970 11752 8049 11831 8089 11831 8128 11910 8207 11910 8325 12028 8483 12028 8601 12146 8720 12146 8798 12225 8798 12225 8838 12264 8838 12304 8996 12343 9035 12343 9114 12501 9311 12501 9508 12541 9548 12619 9548 12777 9705 12817 9705 12817 9824 12856 9824 12895 9903 12895 10179 12777 10179 12777 10218 12264 10258 12264 10218 11318 10179 11239 10100 7532 10100 7493 10060 6507 10060 6389 10100 6310 10179 5994 10218 5994 10179 5758 9863 5718 9193 5639 8759 5442 8601 5245 8325 5048 8246 4772 8207 4417 8049 3786 8049 3589 8286 3431 8365 3234 8601 2997 8720 2918 8917 2642 9153 2445 9548 2287 9982 2169 10494 2011 10810 1972 11204 1893 11362 1893 11520 1735 12229 1577 12624 1459 12781 1262 13176 1183 13452 1065 13610 986 14043 907 14241 828 14595 789 15187 710 15463 710 16015 789 16331 868 16488 946 16962 1025 17080 1183 17198 1262 17435 1420 17711 1853 18184 2169 18302 2287 18302 2524 18381 2642 18460 3983 18657 4141 18736 4417 18736 4732 18855 5008 18894 5205 18973 5442 18973 5560 19012 6428 19012 6507 19052 6783 19052 6862 19012 10135 19012 10411 19091 10569 19170 10687 19170 10726 19249 10845 19249 10924 19288 11476 19288 11594 19328 11831 19328 11910 19367 13014 19367 13211 19328 13448 19328 13724 19170 15025 19170 15814 19091 18416 19091 18732 19170 19008 19170 19402 19249 20152 19328 20270 19367 22715 19367 22991 19407 24056 19407 24332 19328 24766 19328 25120 19288 25318 19170 25554 19170 26028 19012 27053 19012 27092 18973 28157 18973 28394 18933 30444 18933 30563 18894 31391 18894 31548 18973 31943 18973 31943 19012 33047 19012 33205 19052 34191 19052 34388 19091 35926 19091 36044 19131 36675 19170 38489 19131 38765 19249 39278 19249 39436 19288 40934 19288 42078 19328 42236 19288 43143 19288 43143 19249 43576 19249 43655 19170 43852 19170 44089 19052 44247 19052 44365 19012 44444 18933 44641 18618 44641 18500 44681 18460 44759 18145 44799 18105 44838 17908 44878 17908 44878 17869 44996 17869 45075 17829 45154 17750 45193 17593 45272 17553 45430 17395 45469 17317 45548 17080 45588 16804 45745 16488 45785 15936 45785 14280 45745 14162 45745 13965 45627 13767 45509 13097 45390 12821 45351 12466 45233 12427 45193 12190 45154 12190 45075 11953 44838 11756 44759 11638 44759 11559 44681 11559 44602 11480 44602 11401 44483 11401 44404 11283 44247 11165 44050 11086 43774 10849 43537 10731 43261 10691 43064 10573 42788 10573 42472 10455 42078 10455 41959 10376 41723 10336 41683 10258 41407 10179 41210 10021 41052 9942 40658 9824 40500 9705 40382 9705 40224 9627 39712 9469 39514 9311 39357 9311 39120 9153 38489 9035 38016 8798 37267 8720 36715 8444 36320 8325 36084 8207 35926 8207 35729 8089 35334 7970 34861 7891 34230 7694 33047 7576 31825 7182 31036 6866 30799 6827 30444 6708 30089 6708 30050 6669 29892 6630 29695 6472 29419 6432 29261 6353 29064 6353 28827 6156 28670 6117 28275 5841 27802 5604 27605 5446 27526 5446 27487 5328 27447 5328 27329 5210 27132 4973 27013 4934 27013 4894 26856 4894 26856 4855 25515 3711 
#EOF
