# Supplementary material for: Data-Driven Discovery of Immune Contexture Biomarkers
Source: Front Oncol. 2018 Dec 18;8:627. doi: 10.3389/fonc.2018.00627 (PMC6305402; doi:10.3389/fonc.2018.00627)
Supplement: Data Sheet 3.zip — The MSI/MSS dataset used for the identification and assessment of discriminatory features (sections 3.2, 3.3, and 3.4) is provided as a collection of text files describing regions, markers, and metadata (part 1/3). [file Data_Sheet_3.zip › MSIMSSDataset/F16-000148-1 [5 channels]_ROI.txt]

barcode_target	F16-000148-1 [5 channels]
barcode_origin	0
workflow_target	0
workflow_target_version	0
workflow_origin	0
workflow_origin_version	0
iH	0
iW	0
user	tbd

0	tissue	46949 30641 46949 30415 47024 30415 47099 30265 47174 29815 47399 29740 47399 29439 47474 29439 47549 28989 47625 28989 47625 28538 47850 28238 48000 26135 48150 25985 48150 23807 48000 23732 47925 20277 47850 20277 47850 20127 47700 20127 47625 19901 47474 19901 47399 19751 47249 19751 47174 19526 46874 19451 46874 19376 46723 19376 46723 19301 46648 19301 46648 19226 46498 19226 46498 19150 46348 19000 45972 18850 45897 18700 45672 18700 45672 18550 45597 18550 45597 17348 45672 17273 45672 16372 45747 16372 45747 16297 45897 16222 45972 15245 46198 14720 46198 14269 46348 13893 46348 11866 46423 11791 46348 10439 46273 10214 46198 10214 46198 9838 46047 9763 45972 9613 45747 9613 45747 9538 45597 9463 45296 9387 44996 9012 44696 9012 44696 8937 44395 8787 44170 8787 44170 8712 44095 8712 43794 8411 43419 8336 43344 8186 43194 8186 42968 7961 42668 7961 42518 7885 41091 7885 41091 7735 38688 7735 38613 7885 37186 7885 37035 7961 37035 8036 36510 8036 36360 8111 36360 8186 36134 8486 35759 8787 35684 8787 35684 8862 35533 9012 35458 9012 35233 9463 35158 9463 34858 9838 34858 9913 34782 9913 34707 10214 34632 10214 34632 10289 34482 10439 34407 10439 34407 10664 34332 10664 34332 10965 34257 11040 34257 11340 34107 11490 33956 11791 33956 11941 33656 12091 33506 12391 33280 12542 33280 12617 32980 12617 32980 12692 32755 12917 32454 12992 32379 13142 31854 13142 31854 12992 31703 12917 31628 12692 31403 12617 31403 12391 31253 12091 31253 11941 30952 11340 30727 11265 30577 11115 29751 10965 29601 10889 28925 10889 28474 11115 28474 11190 28399 11190 28399 11265 28249 11415 28249 11640 28099 11791 28023 11791 27873 12091 27723 12091 27573 12241 27573 12467 27423 12542 27122 13142 26521 13443 26446 13668 26146 14044 25921 14119 25770 14269 25695 14269 25695 14344 25395 14344 25395 14269 25245 14269 24569 13668 24494 13518 24268 13368 24118 13368 24118 13293 23668 13142 23517 12992 23142 12917 22316 12917 22166 12842 20964 12842 20889 12767 17960 12767 17660 12992 17585 13142 17209 13293 16758 13593 16007 14119 15857 14344 15632 14419 15407 14720 15106 14945 14881 15020 14656 15395 14581 15696 14581 16297 14505 16372 14430 16672 14355 17273 14130 17273 14130 17423 13905 17498 13830 17648 13679 17724 13304 17724 13154 17799 12478 17874 12327 18024 12102 18024 11802 18174 11576 18174 11501 18249 11426 18550 11201 18625 11051 18775 10901 19451 10750 19526 10375 19901 10150 20427 9999 20502 9999 20652 9849 20878 9624 20953 9323 21554 9248 21554 9173 21704 8948 21779 8873 22230 8572 22605 8497 22605 8422 22755 8347 22755 8197 22905 7897 23281 7897 23431 7746 23506 7746 25309 7821 25459 7821 25759 7897 25909 7972 25909 7972 26285 8047 26360 8047 26510 8122 26510 8122 26660 8197 26736 8347 26736 8347 26811 8648 26961 8798 27186 9098 27261 9323 27562 9699 27787 9699 27937 9624 28012 9474 28012 9323 28238 8798 28463 8572 28463 8497 28538 8047 28613 7897 28913 7746 28913 7746 29064 7671 29064 7671 29139 7221 29364 7146 29740 7146 30491 7221 30491 7221 31166 7296 31166 7296 31242 7371 31242 7446 31392 7596 31467 7596 31692 7972 31767 7972 31917 8197 31917 8497 32143 8723 32143 8798 32293 9399 32293 9549 32443 9924 32518 10150 32744 10375 32744 10450 32894 10600 32894 10600 33044 11051 33645 11051 34321 10976 34471 10825 34621 10825 34696 10750 34696 10750 34771 10600 34771 10600 34921 10450 34921 10450 34997 10375 34997 10375 35147 10225 35147 10225 35222 10150 35222 9999 35522 9924 35898 9849 35973 9849 36949 9924 36949 10150 37475 10450 37625 10450 37700 10675 37775 10675 37925 10901 38151 10976 38151 10976 38301 11051 38301 11051 38376 11351 38376 11501 38526 11727 38526 11802 38676 12252 38827 12327 38902 14130 38902 14130 38977 14205 38977 14205 39052 14430 39277 14505 39578 14581 39653 14581 39878 14656 39878 14656 40028 14731 40028 14806 40178 14881 40178 14956 40329 15106 40404 15106 40479 15181 40479 15181 40629 15332 40629 15407 40704 15482 40929 15632 41005 15857 41005 16007 41305 16083 41305 16233 41455 16308 41680 16383 41680 16458 42131 16608 42131 16608 42431 16758 42882 16758 43182 17359 43708 17359 44009 17585 44009 17660 44234 17735 44234 17885 44384 17885 44534 18185 44684 18185 44760 18336 44910 18561 44985 18636 45135 18711 45135 18711 45210 19237 45210 19237 45285 19462 45285 19687 45435 20363 45435 20363 45285 21415 45285 21565 45511 22241 45736 23968 45736 24344 45661 24344 45586 24494 45586 24569 45511 24719 45511 24719 45435 24944 45210 25170 45135 25170 44985 25320 44835 25395 44459 25695 44234 25695 44159 25921 43933 25921 43783 26071 43633 26371 43558 26521 43408 26521 43333 26897 43032 26972 43032 26972 42957 27197 42957 27272 42807 27573 42582 27723 42582 27723 42507 27948 42507 28023 42431 28023 42281 28324 42206 28474 42056 28474 41981 28699 41906 28774 41756 28850 41756 28850 41530 29000 41530 29000 41380 29075 41230 29150 41230 29225 41005 29375 41005 29525 40554 29601 40554 29601 40329 29676 40329 29676 39953 29826 39728 29826 39503 29901 39427 29901 38752 29826 38676 29826 38451 29751 38451 29676 38226 29525 38076 29525 37775 29375 37625 29375 37250 29450 37250 29525 37024 29751 36874 29826 36649 30126 36574 30126 36499 30276 36423 30352 36123 30652 35973 30727 35823 30877 35823 30877 35748 31103 35522 31403 35447 31478 35372 31929 35372 32079 35222 32529 35147 32830 34997 32830 34921 32905 34921 32905 34546 32980 34471 32980 34321 33130 34321 33205 34170 33280 34170 33280 34020 33356 34020 33431 33795 34031 33495 34182 33495 34332 33269 34933 33044 35083 33044 35083 32969 35759 32819 36134 32518 36360 32518 36510 32443 36510 32368 37711 32368 37711 32443 38012 32518 38012 32668 38237 32668 38838 32819 38838 32894 38913 32894 38988 33044 39213 33044 39664 33269 39664 33419 40490 33419 40640 33495 42142 33495 42217 33419 42368 33419 42443 33269 42968 33194 43119 32969 43344 32969 43644 32894 43719 32819 43870 32819 43945 32668 44095 32668 44245 32368 44470 32368 44470 32293 44771 32293 46949 30641 
1	tumor	31119 37426 31189 37426 31259 37286 31399 37286 31399 37216 31609 37075 31820 36795 31960 36795 31960 36725 32100 36725 32100 36655 32240 36585 32240 36444 32521 35813 32871 35463 32871 35323 33082 34902 33082 34762 33152 34692 33222 34201 33292 34061 33292 33780 33362 33640 33502 33570 33572 32659 33783 32308 33783 32168 33923 31817 33923 31607 34203 31256 34203 31116 34273 31046 34414 31046 34414 30976 34554 30906 34694 30906 34694 30836 35185 30766 36377 30766 36867 31046 37288 31186 37358 31397 37919 31887 38129 32378 38410 32518 38550 32659 38550 32799 38620 32799 38620 32869 38690 32869 38901 33149 39181 33219 39391 33360 39532 33360 39532 33500 41635 33640 42266 33640 43598 33500 44860 33500 44930 33360 46472 32939 47945 31747 48225 31607 48435 31256 48786 30976 49066 30836 49277 30065 49697 29574 49767 29083 50048 28733 50188 28312 50468 27891 50538 27260 50889 26489 50889 25998 51099 25297 51099 24666 51310 22984 51380 19198 51520 17165 51520 15062 51310 14290 51310 13519 51099 12468 51099 11346 51029 11136 50118 9733 49908 9173 49627 8682 49277 8401 49066 8051 48716 7911 48015 7280 47314 7069 45771 6298 44930 6158 43177 6158 42686 6228 42266 6368 40513 6508 38830 6719 38129 6859 36166 6999 35395 7139 33222 7840 32521 8121 31820 8261 30277 8752 28665 9173 27964 9313 27263 9313 25931 9874 25089 9944 23196 10434 21584 10575 20883 10715 20182 11065 18429 11416 17728 11837 17027 12047 15555 12818 11278 15693 9245 16394 7282 17726 6931 17866 5950 18567 4478 19899 4057 20320 3847 20670 3636 21231 3356 21582 3075 22283 2725 23685 2444 23895 2444 24526 2304 25087 2234 25788 2234 26770 2795 29083 3356 30976 3917 32308 4548 33290 5249 34692 5529 35112 5810 36094 6300 36585 6721 37286 7142 37776 8123 39810 8754 40861 9245 41492 10717 43035 11348 43525 11559 43806 12049 44156 12610 44437 14363 45839 14643 46119 15064 46400 17167 47101 18079 47311 19621 47942 20252 48293 22495 48783 24739 48783 25370 48713 26351 48363 27052 47942 27403 47942 28174 47241 28455 47031 28805 46890 29015 46610 29436 46259 30067 45558 30768 44717 31539 43175 31679 41913 31679 41422 31750 41212 31750 40861 31679 40651 31679 38407 31750 37776 31890 37706 31890 37426 32100 37145 32100 36865 32170 36865 31119 37426 
#EOF
