# Supplementary material for: Data-Driven Discovery of Immune Contexture Biomarkers
Source: Front Oncol. 2018 Dec 18;8:627. doi: 10.3389/fonc.2018.00627 (PMC6305402; doi:10.3389/fonc.2018.00627)
Supplement: Data Sheet 3.zip — The MSI/MSS dataset used for the identification and assessment of discriminatory features (sections 3.2, 3.3, and 3.4) is provided as a collection of text files describing regions, markers, and metadata (part 1/3). [file Data_Sheet_3.zip › MSIMSSDataset/F16-000150-1 [5 channels]_ROI.txt]

barcode_target	F16-000150-1 [5 channels]
barcode_origin	0
workflow_target	0
workflow_target_version	0
workflow_origin	0
workflow_origin_version	0
iH	0
iW	0
user	tbd

0	tissue	23295 17107 24433 17107 24471 17031 25078 17031 25078 17107 25154 17107 25154 17145 25230 17145 25230 17183 25306 17183 25343 17221 25457 17221 25495 17297 26102 17297 26102 17335 26216 17335 26216 17373 26292 17411 26292 17487 26482 17525 26482 17563 26595 17563 26595 17601 26937 17601 26975 17638 27089 17638 27089 17676 28303 17676 28341 17638 28720 17638 28758 17563 29024 17563 29024 17525 29251 17525 29251 17487 29403 17411 29441 17335 29517 17297 29631 17297 29706 17221 29782 17221 29820 17183 30010 17183 30086 17145 30124 17031 30238 17031 30238 16993 30351 16993 30351 16956 30541 16956 30617 16880 30731 16842 30921 16842 30958 16766 31414 16728 31414 16652 31565 16652 31565 16614 31717 16576 31793 16462 31869 16462 31907 16386 31983 16386 31983 16273 32021 16273 32059 16197 32059 16045 32097 16045 32097 16007 32135 16007 32135 15969 32173 15969 32248 15893 32324 15893 32324 15855 32476 15817 33007 15817 33045 15855 33159 15855 33235 15893 33235 15969 33273 16007 33576 16083 33994 16083 34297 16159 34639 16159 34752 16235 34980 16235 34980 16273 35056 16273 35056 16349 35208 16424 35321 16424 35321 16462 35473 16462 35511 16500 35815 16500 35891 16576 36080 16576 36080 16614 36232 16614 36270 16652 37067 16652 37181 16614 38395 16614 38433 16652 39191 16652 39305 16614 40747 16614 40823 16576 41012 16576 41088 16500 41126 16500 41126 16462 41354 16349 41392 16273 41468 16197 41506 16197 41506 16159 41581 16159 41619 16121 41619 16045 41733 16007 41809 15893 41809 15817 42037 15514 42037 15438 42113 15438 42113 15400 42151 15400 42151 15248 42226 15210 42264 15021 42378 14869 42378 14755 42492 14679 42492 14641 42530 14641 42568 14527 42644 14452 42644 14376 42682 14376 42682 14338 42796 14224 42796 14186 42909 14110 42909 13996 42947 13996 42947 13920 43023 13920 43023 13807 43137 13731 43137 13617 43251 13503 43251 13351 43289 13238 43289 12858 43327 12820 43327 12099 43289 11872 43251 11834 43251 11568 43175 11492 43099 11341 42985 11075 42985 10961 42871 10771 42758 10696 42720 10544 42682 10544 42682 10468 42644 10468 42644 10392 42606 10354 42606 10278 42530 10126 42530 9937 42416 9823 42264 9254 42264 8988 42226 8912 42226 7850 42151 7774 42151 7698 41999 7509 41999 7243 41961 7243 41961 7167 41885 7015 41809 6940 41733 6788 41544 6636 41506 6560 41468 6560 41430 6408 41240 6219 41126 6029 41088 6029 41050 5953 40899 5877 40899 5839 40785 5763 40747 5650 40633 5650 40595 5574 40405 5498 40405 5460 40329 5384 40292 5384 40216 5232 40140 5232 40064 5156 39950 5156 39874 5119 39874 5081 39647 5005 39609 4891 39495 4891 39343 4815 38964 4739 38622 4625 38433 4474 38205 4436 38129 4360 38053 4360 37788 4208 37674 4208 37636 4132 37560 4132 37370 4018 37029 3942 36991 3904 36839 3904 36801 3867 36725 3867 36573 3715 36498 3715 36270 3563 36156 3525 35929 3373 35891 3297 35815 3297 35815 3260 35663 3146 35056 2842 35056 2804 34677 2690 34639 2577 34563 2539 33918 2501 33880 2463 33652 2463 33425 2387 33083 2387 32893 2311 32817 2235 32704 2235 32324 2121 32173 2121 31945 2045 31641 2045 31603 2008 31376 2008 31300 1970 29782 1970 29669 1932 29479 1932 29441 1856 29327 1856 29024 1780 28720 1628 28568 1628 28492 1552 28341 1552 28303 1476 27847 1363 27734 1287 27620 1287 27468 1211 27240 1173 27240 1097 27051 1097 27013 1173 26975 1173 26975 1211 26861 1249 26671 1400 26633 1400 26482 1552 26368 1590 26292 1666 25685 1704 25609 1780 25306 1856 25230 1932 25192 1932 25154 2008 24926 2083 24850 2159 24850 2235 24812 2235 24774 2349 24585 2463 24471 2577 24357 2615 24205 2615 24167 2690 24091 2690 24016 2766 23826 2842 23826 2880 23636 2956 23522 3184 23371 3184 23371 3222 23295 3222 23295 3297 23219 3297 23219 3335 23029 3335 22991 3449 22877 3449 22877 3487 22574 3487 22384 3639 22308 3639 22043 3829 21815 3904 21701 4018 21360 4132 21322 4246 21170 4284 20867 4436 20525 4511 20411 4587 20108 4663 19577 4663 19539 4625 18894 4625 18780 4663 18476 4663 18211 4777 18135 4853 18059 4853 17983 5043 17680 5156 17566 5270 17528 5270 17528 5346 17338 5422 17300 5498 17224 5536 17187 5650 17111 5650 16997 5763 16921 5915 16807 5953 16807 5991 16769 5991 16693 6105 16579 6219 16466 6257 16314 6484 16238 6522 16238 6598 16124 6750 16124 6864 16010 6940 15935 7015 15935 7053 15859 7091 15707 7395 15593 7433 15479 7547 15327 7850 15290 7850 15252 7926 15214 7926 15176 8116 15062 8192 14834 8571 14834 8647 14720 8761 14569 8988 14493 9292 14417 9444 14417 9519 14341 9557 14265 9709 14151 9785 14151 9899 14113 9937 14113 10051 14038 10316 13962 10430 13962 10544 13924 10582 13924 10734 13962 10847 14038 10923 14038 10961 14075 10961 14113 11075 14113 11265 14075 11341 13810 11530 13772 11530 13734 11606 13582 11644 13468 11796 13279 11948 13165 11986 13165 12061 13051 12099 12975 12175 12937 12175 12937 12213 12823 12213 12786 12289 12710 12327 12710 12365 12520 12555 12520 12593 12216 12706 12141 12820 12065 12820 12027 12858 12027 12972 11951 13010 11913 13124 11875 13162 11799 13162 11761 13238 11685 13238 11609 13389 11496 13503 11420 13503 11382 13579 11268 13617 11192 13693 11116 13693 11002 13807 10927 13807 10813 13882 10737 13882 10737 13920 10661 13920 10623 13996 10509 13996 10433 14110 10433 14224 10357 14224 10244 14452 10168 14490 10168 14603 10016 14717 9940 14983 9788 15134 9788 15248 9675 15324 9637 15400 9561 15438 9561 15476 9409 15514 9371 15590 9333 15590 9333 15628 9257 15704 9143 15741 9105 15817 8916 15893 8840 15893 8612 16083 8498 16121 8498 16197 8271 16273 8233 16349 8157 16386 8157 16424 8043 16424 8043 16462 8005 16462 7967 16424 7967 16159 8081 16007 8195 15969 8271 15741 8385 15704 8460 15628 8650 15286 8726 15210 8764 15210 8764 15021 8802 15021 8802 14945 8840 14907 8992 14869 9030 14755 9219 14641 9409 14452 9409 14376 9561 14262 9712 14224 9750 14148 9864 14110 9940 13882 10054 13693 10054 12972 10092 12934 10092 12858 10319 12820 10357 12744 10433 12744 10661 12668 10661 12630 10737 12630 10737 12555 10775 12555 10813 12479 10889 12441 10889 12403 11002 12365 11116 12213 11116 11948 11192 11834 11192 11720 11306 11568 11306 11303 11382 11265 11382 11113 11458 10961 11458 10734 11306 10734 11154 10809 11002 10809 10699 10923 10471 10961 10395 11037 10168 11151 10016 11189 9978 11265 9750 11341 9712 11416 9485 11492 9295 11644 9030 11796 8954 11796 8650 11948 8574 12023 8574 12099 8460 12251 8271 12327 8119 12479 8005 12706 7853 12820 7815 12820 7778 12934 7664 13086 7360 13351 7322 13351 7284 13427 7133 13427 6981 13541 6905 13541 6829 13693 6639 13769 6526 13920 6488 13920 6450 13996 6450 14110 6298 14186 6260 14262 6222 14262 6146 14338 6146 14452 5994 14490 5994 14641 5881 14755 5729 15059 5577 15134 5501 15362 5387 15514 5387 15590 5312 15590 5312 15666 5198 15741 5122 15893 5122 16007 4970 16197 4932 16500 4818 16652 4818 16804 4780 16842 4780 16956 4704 17107 4704 17259 4667 17297 4667 17411 4629 17487 4591 17980 4553 17980 4553 18321 4477 18397 4477 18511 4439 18549 4439 18853 4477 18890 4477 19308 4401 19460 4401 19573 4363 19611 4287 19915 4173 20142 4097 20180 4060 20332 3984 20446 3984 20522 3946 20522 3946 20674 3908 20712 3908 20939 3870 20939 3870 22039 3908 22077 3908 22153 3984 22191 4022 22267 4173 22305 4173 22343 4211 22343 4211 22419 4249 22419 4287 22495 4325 22495 4363 22571 4477 22608 4477 22684 4591 22684 4591 22722 4629 22722 4667 22874 4742 22874 5008 23026 5122 23178 5236 23178 5236 23216 5312 23253 5312 23291 5501 23443 5539 23443 5615 23595 5729 23633 5729 23709 5843 23709 5881 23747 5881 23823 5919 23823 5994 23974 6108 23974 6146 24050 6336 24126 6336 24164 6526 24202 6526 24240 6601 24240 6639 24316 6715 24354 6943 24354 7057 24202 7095 24202 7133 24126 7284 24012 7322 24012 7322 23974 7360 23974 7360 23936 7398 23936 7436 23860 7588 23823 7967 23823 8119 23936 8650 23936 8878 24012 9219 24012 9257 23974 9333 23974 9371 23936 9371 23860 9409 23860 9561 23709 9599 23633 9599 23481 9637 23481 9637 23102 9675 23102 9675 22836 9750 22798 9788 22646 9902 22571 9940 22457 9978 22457 10054 22267 10054 22153 10130 22077 10130 21888 10168 21850 10168 21470 10244 21470 10244 21432 10282 21432 10319 21356 10395 21319 10395 21281 10509 21167 10623 21167 10775 21470 10775 21736 10889 21888 10889 21964 10927 21964 11078 22077 11609 22077 11685 22039 11685 21964 11837 21964 11913 21888 13013 21888 13165 22077 13279 22115 13317 22191 13355 22191 13393 22343 13506 22495 13506 22533 13658 22646 13658 22722 14189 22722 14227 22684 14341 22684 14493 22571 14607 22533 14683 22457 14796 22419 14834 22305 14986 22153 15062 22153 15100 22077 15176 22039 15214 21888 15252 21888 15290 21584 15365 21470 15365 21091 15327 21091 15062 20787 15062 20712 14910 20598 14796 20560 14796 20522 14683 20408 14493 20370 14151 20218 14075 20067 13848 19953 13696 19763 13506 19422 13468 19270 13468 19080 13393 19004 13393 18245 13431 18132 13544 17980 13582 17752 13924 17411 13962 17297 14113 17221 14227 17107 14265 16956 14417 16880 14417 16804 14493 16728 14645 16424 14683 16424 14796 16273 14796 16197 14948 16045 14986 16045 14986 16007 15024 16007 15062 15893 15290 15779 15365 15779 15403 15704 15555 15666 15555 15628 15707 15514 16010 15438 16048 15362 16162 15324 16162 15248 16314 15210 16466 15021 16466 14983 16693 14869 16731 14717 16845 14641 16845 13389 16769 13351 16731 13200 16428 13048 16428 12934 16390 12934 16352 12858 16352 12479 16428 12175 16731 12175 16769 12213 16845 12213 16997 12289 17187 12289 17224 12365 17528 12479 17566 12555 17945 12706 18059 12706 18059 12744 18325 12858 18363 12934 18666 13010 18666 13048 18894 13124 19197 13351 19349 13389 19463 13503 19615 13579 19804 13769 19842 13769 19880 13845 20108 13958 20184 14072 20411 14110 20411 14148 20563 14186 20715 14262 20715 14300 20791 14338 20905 14338 21132 14490 21436 14527 21891 14755 21891 14831 22005 14831 22005 14869 22043 14869 22119 14945 22157 15097 22232 15097 22232 15134 22270 15134 22270 15210 22308 15210 22384 15286 22422 15362 22460 15362 22460 15438 22498 15438 22536 15590 22536 15779 22612 15893 22612 16083 22650 16121 22650 16273 22688 16386 22839 16424 22839 16500 22877 16500 22915 16576 22953 16576 22953 16614 23029 16652 23029 16728 23181 16804 23181 16880 23219 16880 23295 17107 
1	tumor	12406 24012 12975 24126 13848 24202 14455 24202 15365 23974 15555 23860 15935 23747 16238 23481 16731 23253 16997 22988 17149 22798 17187 22684 17338 22533 17528 22419 17528 22229 17604 22077 17642 21736 17642 20939 17490 19801 17452 19270 17262 18739 17224 18435 17111 18245 17111 17638 17187 17525 17187 17373 17452 16956 17528 16766 17718 16462 17945 16273 18135 16159 18742 16159 18970 16273 19197 16500 19463 16614 19766 16880 20222 17145 20677 17601 21132 17980 22005 18511 22688 18853 23181 19042 23522 19042 24471 19194 25154 19270 28492 19270 29137 19384 30921 19497 31679 19611 39457 19573 40481 19384 40633 19270 41354 19042 41961 18777 42189 18625 42492 18321 42606 17335 42682 16993 42871 16576 42947 16500 42947 16386 43023 16197 43023 16083 43099 15893 43289 15628 43554 14831 43706 14641 43706 14338 43820 13845 43896 13238 43896 12934 44123 12289 44123 12023 44199 11492 44199 8799 44048 7774 43934 7509 43896 7167 43782 7015 43706 6674 43478 6371 43327 6219 43061 5650 42871 5384 42720 5232 42530 4967 42264 4701 41771 4436 41126 3980 40633 3525 40367 3449 40216 3373 39988 3222 39874 3108 39571 2994 39381 2956 38850 2615 38357 2463 37825 2387 37560 2235 37294 2159 36687 2045 36270 1818 35397 1666 35170 1590 34790 1552 34297 1363 34032 1363 33576 1249 33083 1211 32514 1059 31755 1059 31565 983 31224 907 31034 907 30579 831 30124 680 29858 680 29099 604 28720 604 28606 566 27392 452 25685 452 24888 566 23788 869 22839 1552 22384 1780 21739 2197 21436 2463 20753 3184 20032 3563 19387 3829 18970 3829 18097 3942 17642 3942 16579 4056 15935 4056 15365 4208 14910 4436 14607 4511 14303 4663 13962 4739 13582 5043 13317 5194 12748 5726 12406 6333 12027 7167 11799 8078 11685 8305 11685 8457 11609 8609 11571 8799 10851 9178 9978 9519 8612 10392 8423 10544 8081 10734 7778 11075 7512 11265 7284 11568 7133 11720 6981 11986 6601 12327 6526 12479 6336 12706 6108 13162 5805 13503 5691 13693 5198 14148 4932 14603 4629 14983 4022 16007 3832 16273 3794 16576 3680 16766 3680 16918 3339 17714 3225 18132 3187 18473 3187 19080 3073 19497 2883 20712 2808 20977 2808 21546 2883 22229 2959 22571 2959 22798 3073 23064 3111 23291 3263 23481 3339 23633 3528 23785 3642 23974 4173 24164 4477 24354 4970 24468 5160 24543 5501 24581 5919 24771 6298 24847 6336 24885 6526 24923 6563 24961 6677 24961 7360 25226 7967 25378 8157 25492 8574 25530 8650 25568 9523 25568 9637 25606 9864 25606 9864 25568 9750 25530 12406 24012 
#EOF
