# Supplementary material for: Data-Driven Discovery of Immune Contexture Biomarkers
Source: Front Oncol. 2018 Dec 18;8:627. doi: 10.3389/fonc.2018.00627 (PMC6305402; doi:10.3389/fonc.2018.00627)
Supplement: Data Sheet 3.zip — The MSI/MSS dataset used for the identification and assessment of discriminatory features (sections 3.2, 3.3, and 3.4) is provided as a collection of text files describing regions, markers, and metadata (part 1/3). [file Data_Sheet_3.zip › MSIMSSDataset/F16-000152-1 [5 channels]_ROI.txt]

barcode_target	F16-000152-1 [5 channels]
barcode_origin	0
workflow_target	0
workflow_target_version	0
workflow_origin	0
workflow_origin_version	0
iH	0
iW	0
user	tbd

0	tumor	19258 12101 19559 11664 19586 11472 19641 11336 19641 11281 19696 11171 19750 10925 19750 10624 19778 10597 19778 9858 19860 9640 19860 9503 19914 9421 19969 9393 19997 9257 20024 9229 20051 9038 20079 9038 20106 8928 20133 8901 20133 8737 20161 8682 20161 8600 20188 8573 20243 8573 20243 8409 20270 8327 20325 8272 20325 8190 20380 8108 20380 7998 20434 7834 20462 7807 20462 7479 20516 7396 20516 7260 20544 7205 20544 6849 20516 6849 20516 6822 20462 6822 20462 6767 20434 6767 20380 6685 20325 6658 20325 6576 20297 6576 20243 6494 20188 6466 20188 6357 20161 6357 20161 6165 20188 6083 20243 6029 20243 5919 20352 5700 20407 5673 20434 5618 20653 5536 20708 5454 20790 5454 21200 5290 21446 5263 21501 5208 21556 5208 21775 5126 22185 5017 22240 4907 22541 4825 22623 4716 22841 4606 22869 4552 23115 4442 23525 4114 23826 3977 23881 3895 23908 3786 24127 3539 24237 3293 24373 3156 24401 3020 24483 2828 24647 2308 24620 2035 24537 1871 24537 1816 24428 1652 24401 1570 24155 1296 23963 1160 23908 1023 23744 777 23553 421 23553 366 23389 202 23361 147 23307 147 23307 93 23142 65 23115 11 23033 0 22787 0 22623 11 22568 65 21993 120 21392 284 21337 339 20927 503 20544 530 20407 558 20325 612 20106 640 20051 667 18683 667 18656 640 18191 640 17507 530 16987 530 16823 503 16714 476 16687 448 16522 448 16413 394 16194 394 16057 366 15975 284 15757 257 15647 202 15483 175 14854 175 14389 93 13678 93 13459 65 13322 11 13130 11 12884 0 12419 0 12392 0 12064 0 11927 0 11626 0 11161 0 10532 0 10340 0 10231 0 9930 0 9875 11 9766 11 9656 65 9246 147 8918 202 8672 202 8042 339 7796 366 6511 366 6292 421 5772 503 5280 558 4760 694 4404 804 4049 995 3912 1105 3501 1187 3365 1242 2900 1324 2599 1460 2270 1761 2024 1925 1997 1980 1669 2199 1450 2527 1313 2609 1204 2746 875 3238 711 3539 465 4196 301 4852 274 5317 82 6193 55 6521 27 6548 0 6685 0 7013 0 7178 0 7260 0 7533 0 7615 0 7889 0 8436 0 8600 0 8983 0 9120 0 9804 0 9995 0 10734 0 10871 0 11281 0 11554 0 11855 0 11965 0 11992 0 12129 27 12266 164 12430 328 12567 438 12785 602 12950 711 13114 875 13250 957 13360 1286 13606 1422 13770 1559 13880 1778 14153 1942 14235 2079 14427 2353 14673 2544 14782 2818 15056 2954 15220 3091 15439 3310 15794 3365 15931 3474 16013 3720 16424 3994 16807 4021 16971 4103 17053 4514 17299 4596 17408 4705 17490 4842 17655 5061 17764 5334 17983 5362 18120 5608 18338 5690 18475 5772 18475 5854 18585 5909 18612 5936 18667 6018 18694 6456 18940 6784 19022 7222 19050 7550 19132 7878 19268 8316 19323 8480 19378 8781 19405 8918 19433 9137 19515 9848 19569 10149 19624 11024 19624 11544 19569 13787 19569 14006 19515 14717 19515 15319 19433 16057 19159 16249 19159 16823 19022 16905 18940 17124 18831 17316 18803 17808 18667 18000 18530 18109 18393 18273 18038 18383 17873 18383 17627 18437 17299 18437 16560 18410 16259 18355 16068 18273 15548 18082 14591 18054 14345 17972 14153 17945 13962 17890 13798 17863 13278 17808 13086 17808 12238 17863 12156 18054 12019 18437 11992 18465 11965 18656 11937 18683 11910 18793 11910 18820 11855 19258 12101 
1	tissue	30309 17408 30309 17436 30473 17436 30501 17381 30556 17381 30583 17354 30692 17354 30720 17299 30829 17299 30829 17244 30911 17244 30966 17190 31048 17190 31103 17135 31130 17135 31130 17107 31267 17107 31321 17053 31349 17053 31376 16971 31513 16916 31595 16834 31677 16807 31677 16779 31759 16779 31786 16697 31814 16697 31841 16642 31896 16615 32005 16615 32033 16588 32087 16588 32224 16506 32443 16506 32443 16424 32717 16396 32744 16342 32771 16342 32771 16314 32853 16314 32908 16259 32908 16123 32935 16123 32935 15685 32881 15658 32881 15521 32908 15494 32908 15193 32935 15165 32935 14345 32990 14317 32990 13852 32963 13825 32963 13141 32935 13114 32935 12813 32908 12813 32853 12649 32853 12457 32826 12457 32826 12402 32662 12129 32634 12019 32634 11883 32580 11773 32580 11664 32470 11418 32470 11281 32361 10761 32306 10761 32279 10597 32279 10378 32197 10241 32169 10050 32115 9995 32115 9940 32033 9831 32033 9640 31869 9448 31869 9311 31595 8983 31595 8956 31458 8764 31404 8737 31294 8627 31212 8573 31103 8545 30993 8409 30829 8381 30747 8354 30747 8327 30638 8327 30638 8299 30556 8299 30446 8217 30282 8190 30200 8080 30090 8053 30090 8026 29981 8026 29954 7916 29926 7916 29926 7889 29899 7889 29844 7834 29844 7807 29762 7807 29762 7752 29735 7752 29735 7725 29707 7725 29707 7670 29680 7670 29680 7561 29653 7561 29653 7396 29625 7342 29598 7342 29598 7287 29571 7287 29571 7205 29489 7205 29489 7041 29461 7013 29461 6931 29407 6795 29379 6466 29352 6466 29352 6412 29325 6412 29325 6302 29297 6302 29270 6248 29188 6248 29160 6193 28942 6138 28887 6083 28859 6001 28805 6001 28777 5947 28723 5947 28531 5810 28449 5810 28394 5755 28230 5728 28121 5673 28039 5673 27847 5591 27683 5564 27464 5454 27410 5372 27081 5317 26808 5181 26480 5126 26398 5044 26151 5017 26069 4934 25823 4880 25632 4743 25522 4606 25467 4606 25467 4579 25385 4552 25249 4442 25167 4333 25057 4305 24948 4196 24838 4114 24756 4086 24647 3977 24537 3977 24373 3895 24291 3895 24291 3840 24209 3786 24127 3786 24072 3731 23854 3676 23744 3676 23662 3621 23635 3567 23580 3567 23580 3539 23553 3539 23553 3512 23471 3457 23471 3293 23416 3129 23389 3102 23389 2938 23361 2883 23361 2746 23389 2691 23389 2308 23416 2281 23416 2199 23443 2172 23443 2035 23471 2035 23471 1789 23525 1734 23525 1433 23443 1351 23443 1324 23416 1324 23416 1242 23361 1160 23361 1077 23334 1077 23279 968 23197 941 23170 831 23115 804 23115 777 23033 694 23006 694 23006 667 22869 612 22841 558 22759 530 22595 421 22540 421 22431 366 21720 339 21692 366 21446 366 21364 777 21337 777 21337 831 21255 913 21118 968 20325 968 20270 941 20079 913 19969 831 19778 831 19750 804 19313 804 19285 777 19203 777 19203 749 18984 749 18957 777 18465 804 18410 831 18328 831 18328 886 17070 886 16987 831 16878 831 16687 777 16522 777 16468 722 16194 722 16057 694 15811 612 15729 558 15182 530 15155 503 15073 503 14991 448 14908 448 14854 421 14525 421 14361 366 14115 339 13705 339 13513 257 13459 257 13431 229 11434 229 11380 257 10668 257 10477 339 10285 366 10039 476 9957 612 9875 667 9875 694 9793 777 9766 913 9711 995 9656 1023 9629 1187 9574 1187 9574 1214 9520 1214 9437 1269 9328 1269 9301 1296 9191 1296 9137 1324 8781 1324 8562 1351 8425 1433 8371 1433 8234 1488 8097 1488 8070 1515 7769 1515 7769 1460 7714 1460 7714 1433 7687 1433 7605 1351 7605 1324 7523 1296 7523 1269 7413 1269 7386 1242 7304 1242 6866 1105 6401 1105 6346 1077 6182 1077 6100 1105 5936 1105 5772 1187 5690 1187 5580 1214 5553 1242 5280 1296 5252 1351 5033 1378 5006 1433 4951 1433 4924 1488 4760 1515 4732 1570 4514 1652 4514 1707 4404 1789 4295 1816 4267 1871 4185 1925 4158 2008 4049 2035 3912 2144 3857 2144 3748 2254 3693 2281 3638 2418 3501 2527 3365 2582 3283 2691 3173 2746 3173 2801 3146 2801 3036 2938 3036 2965 2872 3020 2790 3129 2735 3156 2653 3156 2544 3238 2380 3293 2325 3348 2325 3375 2188 3430 2024 3539 1970 3621 1833 3649 1723 3731 1641 3758 1641 3786 1559 3786 1532 3895 1422 3950 1395 4004 1368 4004 1368 4114 1286 4114 1286 4305 1176 4524 1176 4716 1149 4770 1149 5345 1122 5454 1122 5865 957 6193 957 6248 930 6248 848 6439 821 6439 821 6466 684 6576 684 6631 629 6658 602 6767 547 6767 547 6795 465 6849 465 7013 438 7068 410 7068 383 7123 356 7123 328 7232 301 7232 274 7287 219 7314 191 7561 164 7588 164 7807 137 7834 137 8409 109 8463 109 8682 55 8764 55 9366 82 9421 82 10132 109 10187 109 10378 164 10488 164 10597 191 10624 191 10788 274 10843 328 10953 328 11144 356 11199 383 11199 383 11308 410 11308 410 11363 438 11390 438 11554 465 11582 465 11691 547 11719 547 11828 629 11937 684 11965 684 11992 711 11992 739 12129 903 12293 957 12293 985 12375 1258 12512 1258 12539 1313 12539 1313 12567 1422 12567 1477 12594 1505 12649 1559 12676 1669 12676 1778 12758 1833 12758 1997 12813 2024 12840 2216 12867 2216 12922 2270 12922 2298 12950 2544 12950 2571 13004 2681 13004 2763 13059 2845 13059 2872 13086 3036 13114 3036 13141 4103 13141 4131 13196 4650 13223 4869 13332 4869 13360 4924 13415 4924 13497 4951 13497 4979 13551 4979 13798 4951 13825 4951 13962 4814 14235 4814 14345 4760 14399 4732 14646 4650 14837 4650 15439 4596 15494 4596 15822 4568 15876 4568 16287 4650 16314 4650 16424 4705 16642 4732 16642 4732 16697 4760 16697 4760 16807 4814 16916 4814 16971 4842 16971 4869 17080 4924 17080 4924 17162 5006 17326 5033 17326 5033 17354 5088 17354 5115 17490 5143 17518 5197 17518 5197 17572 5280 17627 5280 17655 5362 17737 5389 17737 5416 17791 5526 17791 5526 17846 5580 17846 5580 17873 5608 17873 5690 17983 5745 17983 5745 18038 5799 18065 5827 18174 5881 18174 5909 18256 6018 18284 6018 18311 6073 18311 6128 18393 6210 18448 6374 18475 6374 18503 7140 18475 7167 18503 7304 18503 7304 18530 7851 18530 7933 18557 8124 18557 8206 18585 9246 18585 9246 18557 9355 18557 9355 18530 9465 18530 9520 18503 9930 18503 10039 18557 10176 18557 10231 18585 11161 18585 11243 18557 12036 18557 12091 18530 12310 18503 12310 18475 13404 18475 13404 18448 13513 18420 13541 18393 13541 18338 13760 18147 13787 18147 13814 18065 13896 18010 13896 17983 13951 17983 13951 17955 14006 17928 14006 17901 14060 17873 14170 17764 14252 17764 14361 17655 14389 17655 14389 17627 14498 17572 14635 17572 14662 17490 14799 17490 14826 17463 15100 17463 15127 17518 15155 17518 15155 17627 15182 17627 15209 17737 15209 17873 15264 17955 15264 18010 15319 18038 15373 18147 15401 18147 15456 18202 15538 18202 15592 18229 15729 18229 15756 18202 15866 18202 15975 18147 16085 18147 16139 18120 16167 18065 16221 18065 16440 17955 16550 17928 16577 17873 16769 17737 16769 17682 16851 17627 16905 17463 16905 17381 16960 17381 16987 17326 16987 17053 17042 16916 17042 16506 17015 16478 17015 16369 16987 16369 16987 16287 16960 16287 16851 16095 16741 15576 16714 15548 16687 15439 16687 15275 16604 15165 16604 15111 16550 14974 16550 14755 16522 14646 16522 14208 16604 13852 16741 13661 16796 13524 16851 13469 16851 13360 16878 13332 16878 13250 16905 13196 16905 13032 16960 12977 16960 12594 16905 12567 16878 12375 16796 12211 16796 12129 16741 12101 16741 11883 16823 11199 16823 11007 16796 10953 16796 10871 16687 10652 16632 10652 16604 10624 16577 10542 16522 10488 16440 10323 16358 10296 16304 10241 16249 10241 16194 10132 16003 10023 15975 9968 15921 9940 15866 9858 15784 9804 15784 9776 15756 9776 15756 9722 15729 9722 15729 9557 16194 9557 16194 9530 16221 9530 16221 9503 16358 9366 16495 9284 16577 9175 16632 9147 16878 8819 16905 8819 16905 8764 17070 8764 17070 8819 17234 8846 17452 8956 17507 8956 17535 9010 17644 9038 17671 9092 17699 9092 17726 9202 17781 9229 17835 9393 17863 9421 17863 9503 17890 9530 17890 9694 17918 9694 17945 9776 18136 9995 18136 10023 18191 10050 18218 10187 18273 10269 18328 10296 18328 10351 18383 10378 18410 10460 18465 10488 18492 10570 18601 10624 18601 10652 18656 10679 18656 10734 18683 10734 18683 10761 18766 10816 18793 10871 18902 10871 18930 10898 19176 10871 19285 10734 19285 10679 19477 10515 19531 10378 19641 10296 19641 10241 19723 10214 19778 10105 19832 10050 19887 10050 19914 9968 20024 9913 20188 9776 20270 9749 20462 9749 20462 9776 20544 9831 20598 10023 20790 10214 21009 10488 21227 10570 21255 10597 21337 10597 21501 10761 21610 10788 21610 10816 21638 10816 21638 10871 21692 10898 21692 10953 21720 11007 21747 11007 21747 11035 21802 11035 21884 11089 22513 11089 22540 11144 22814 11199 23033 11308 23170 11308 23389 11418 23607 11472 23635 11582 23881 11746 23936 11855 24072 11992 24154 12266 24182 13004 24237 13114 24264 13387 24373 13524 24373 13770 24401 13770 24401 15001 24428 15001 24455 15056 24483 15193 24537 15220 24565 15302 24619 15302 24619 15329 24647 15329 24647 15411 24674 15411 24674 15439 24756 15548 24838 15603 24893 15603 24920 15658 25194 15767 25221 15822 25385 15959 25495 15959 25495 15986 25632 15986 25714 16013 26069 16013 26097 16041 26288 16041 26452 16123 26589 16150 26671 16205 26753 16205 26808 16259 26972 16259 26972 16287 27027 16314 28312 16314 28312 16342 28559 16424 28613 16424 28750 16533 28914 16560 29215 16697 29407 16834 29598 16916 29680 17025 29707 17135 30309 17408 
#EOF
