# Supplementary material for: Data-Driven Discovery of Immune Contexture Biomarkers
Source: Front Oncol. 2018 Dec 18;8:627. doi: 10.3389/fonc.2018.00627 (PMC6305402; doi:10.3389/fonc.2018.00627)
Supplement: Data Sheet 3.zip — The MSI/MSS dataset used for the identification and assessment of discriminatory features (sections 3.2, 3.3, and 3.4) is provided as a collection of text files describing regions, markers, and metadata (part 1/3). [file Data_Sheet_3.zip › MSIMSSDataset/F16-000153 [5 channels]_ROI.txt]

barcode_target	F16-000153 [5 channels]
barcode_origin	0
workflow_target	0
workflow_target_version	0
workflow_origin	0
workflow_origin_version	0
iH	0
iW	0
user	tbd

0	tissue	8355 5453 8476 5514 9324 5514 9324 5453 9868 5453 9990 5393 9990 5332 10111 5332 10111 5272 10474 5272 10716 5150 11685 5150 11685 5029 12472 5029 12532 4969 13138 4969 13198 4908 13501 4908 13562 4787 13743 4787 13804 4666 14288 4666 14349 4606 14591 4606 14651 4545 14651 4424 15317 4424 15317 4363 15438 4363 15438 4303 16225 4303 16346 4242 16831 4242 16831 4303 17376 4303 17436 4363 18223 4363 18344 4242 18829 4182 18829 4121 19010 4061 20342 4000 20645 4121 21008 4121 21190 4182 21553 4182 21614 4242 21856 4242 22098 4363 22703 4363 22825 4545 22885 4545 22885 4606 23006 4606 23006 4666 23067 4666 23127 4787 23248 4787 23430 4969 23490 5150 23733 5272 23793 5393 23914 5393 23975 5514 24278 5574 24278 5635 24399 5635 24459 5756 24520 5756 24520 5816 24701 5816 24701 5938 24883 5938 24883 6180 24944 6180 24944 7269 24883 7330 24883 7633 24822 7814 24701 7814 24701 7875 24641 7875 24580 8359 24459 8420 24459 8480 24399 8480 24399 8783 24338 8904 24278 8904 24278 9812 24338 9873 24338 9994 24399 9994 24399 10297 24459 10297 24520 10478 24580 10478 24580 10841 24641 10902 24701 11205 24822 11326 24883 11507 25004 11568 25065 11871 25125 11871 25125 11992 25246 12173 25246 12416 25307 12416 25428 12537 25428 12718 25549 12779 25549 12900 25609 12900 25670 13203 25852 13324 25852 13445 25912 13445 25912 13626 26033 13687 26033 13869 26094 13869 26094 14353 26154 14353 26154 15443 26215 15443 26215 15806 26275 16048 26336 16048 26336 16169 26397 16290 26457 16290 26457 16714 26215 16714 26094 16775 26094 16835 25731 16956 25488 17441 25428 17441 25428 17501 25307 17501 25246 17622 25125 17622 24944 17985 24822 18046 24580 18046 24580 18107 24459 18107 24338 18228 24096 18288 24035 18470 23975 18470 23975 18651 23914 18651 23914 18712 23672 18833 23612 18954 23490 18954 23490 19075 23127 19136 23067 19196 22703 19196 22643 19317 22280 19378 22037 19499 22037 19560 21977 19560 21856 19802 21795 19802 21795 19862 21674 19862 21614 19983 21493 19983 21493 20044 21250 20044 21008 19923 20827 19923 20766 19862 20645 19862 20645 19802 20342 19741 20342 19681 20282 19681 20282 19560 20161 19438 20100 19438 20100 19378 20040 19378 20040 19317 19495 19317 19071 19438 19010 19560 18889 19560 18829 19681 18526 19681 18465 19802 17860 19862 17739 19923 17739 19983 17376 19983 17315 20044 17012 20104 17012 20165 16770 20286 15983 20286 15923 20347 15559 20407 15499 20468 15196 20468 15196 20528 13925 20528 13804 20468 11927 20468 11866 20528 10413 20528 10413 20468 9808 20468 9808 20528 9445 20528 9445 20589 8900 20589 8839 20649 8476 20649 8476 20589 8355 20589 8294 20528 8052 20528 8052 20468 7931 20468 7507 20104 7326 20044 7326 19983 7083 19983 7083 19923 6962 19923 6720 19741 6357 19681 6357 19560 6236 19560 6175 19499 5933 19499 5873 19378 5873 17743 5933 17743 5933 17320 6115 17320 6236 17077 6296 17077 6357 16956 6418 16956 6478 16835 6539 16835 6539 16775 6660 16775 6660 16654 6720 16654 6781 16472 6902 16472 6902 16351 7023 16230 7023 16109 7265 16048 7265 15927 7326 15927 7326 15866 7447 15866 7507 15685 7628 15685 7628 15624 7992 15624 7992 15564 8113 15564 8113 15503 8476 15443 8476 15261 8355 15140 8355 15079 8294 15079 8294 14958 7992 14898 7931 14837 7931 14716 7628 14656 7628 14595 7507 14595 7507 14413 7447 14413 7386 13445 7326 13203 7265 13142 7265 9449 7083 9146 7083 7451 7144 7330 7144 6725 7265 6725 7265 6543 8355 5453 
1	tumor	5497 16783 5532 16783 5532 16818 5637 16818 5672 16958 5742 16958 5777 17029 5952 17134 5952 17169 6022 17169 6057 17239 6127 17309 6162 17309 6233 17414 6233 17484 6303 17484 6513 17729 6653 17764 6653 17834 6758 17869 6758 17940 6793 17940 6793 17975 6933 18010 6933 18045 7038 18045 7073 18080 7249 18115 7424 18220 7529 18220 7564 18290 7634 18325 7809 18325 7844 18395 7914 18395 7949 18430 8195 18500 8475 18500 8510 18535 8930 18535 8965 18570 9035 18570 9035 18640 9386 18640 9386 18570 9456 18570 9456 18535 9596 18500 9631 18395 9911 18325 10086 18220 10192 18220 10332 18150 10542 18150 10577 18115 11032 18080 11103 18045 11453 18045 11698 17975 12434 17975 12504 18010 12504 18080 12714 18115 12784 18150 12784 18185 12959 18185 12994 18220 13065 18220 13065 18290 13135 18325 13415 18360 13450 18395 13765 18395 13835 18325 13905 18325 13940 18290 15412 18290 15517 18185 15657 18115 15692 18045 15797 18045 15797 18010 16008 18010 16253 18115 16288 18185 16323 18185 16323 18220 16463 18220 16463 18325 16498 18360 16638 18395 16673 18430 16884 18465 16919 18500 17024 18500 17024 18535 17094 18570 17199 18570 17234 18640 17269 18640 17339 18710 17514 18710 17654 18815 17865 18850 17935 18921 18110 18921 18110 18991 18460 18991 18775 19061 19406 19061 19441 19096 19616 19096 19756 19166 19827 19166 19862 19201 20317 19201 20352 19166 20422 19166 20562 19096 20562 19061 20667 19061 20737 19026 20808 18850 21123 18850 21403 18921 21438 18991 21508 18991 21508 19026 21613 19061 21613 19096 21789 19131 21789 19166 21824 19166 21859 19236 21894 19236 21999 19341 22069 19341 22174 19411 22244 19411 22314 19481 22454 19481 22559 19551 22700 19586 23120 19586 23225 19621 23821 19621 23891 19586 24627 19516 24907 19446 25257 19411 25362 19376 25572 19236 25713 19201 25783 19096 25958 19026 26203 18675 26308 18570 26378 18430 26378 18290 26518 17940 26553 17729 26659 17624 26659 17414 26764 16958 26834 16818 26974 16713 26974 16643 27009 16608 27044 16468 27044 16328 27114 16258 27114 15907 27184 15697 27254 15662 27254 15277 27324 15207 27324 14471 27219 14191 27219 13945 27114 13595 26904 13175 26659 12544 26378 12229 26273 11913 26133 11773 25923 11178 25748 10967 25748 10862 25643 10687 25608 10442 25502 10302 25397 10091 25362 9916 25362 8620 25397 8340 25397 7604 25467 7359 25467 6728 25502 6413 25608 6097 25608 5256 25572 5151 25572 4906 25222 4521 25117 4486 24521 3925 23365 3400 22805 3329 22594 3259 21894 3154 21298 3014 21018 3014 20667 2909 19721 2804 19511 2734 18775 2699 18425 2629 18215 2629 17234 2524 16954 2454 16253 2419 15657 2419 14746 2629 14361 2734 14081 2874 13345 3049 13065 3154 12854 3294 12644 3329 12329 3435 11733 3505 11593 3610 10647 3820 10437 3925 9456 3925 8965 4030 8650 4065 7844 4100 7704 4135 7143 4135 6653 4205 6022 4486 5672 4731 5357 5081 5111 5572 4936 6167 4691 6833 4551 7709 4551 8024 4621 8199 4831 9075 5006 9566 5181 10021 5357 10337 5427 10582 5777 10932 5882 11143 5987 11213 6092 11458 6092 11528 6233 11983 6443 12474 6583 13069 6583 13455 6513 14331 6443 14471 6373 14541 6303 14821 6162 14996 6127 15137 6092 15137 5987 15242 5952 15382 5707 15732 5672 15907 5707 15977 5742 15977 5111 17484 5497 16783 
#EOF
