# Supplementary material for: Data-Driven Discovery of Immune Contexture Biomarkers
Source: Front Oncol. 2018 Dec 18;8:627. doi: 10.3389/fonc.2018.00627 (PMC6305402; doi:10.3389/fonc.2018.00627)
Supplement: Data Sheet 3.zip — The MSI/MSS dataset used for the identification and assessment of discriminatory features (sections 3.2, 3.3, and 3.4) is provided as a collection of text files describing regions, markers, and metadata (part 1/3). [file Data_Sheet_3.zip › MSIMSSDataset/F16-000154 [5 channels]_ROI.txt]

barcode_target	F16-000154 [5 channels]
barcode_origin	0
workflow_target	0
workflow_target_version	0
workflow_origin	0
workflow_origin_version	0
iH	0
iW	0
user	tbd

0	tissue	25765 28098 24790 28028 24372 27819 24163 27819 24094 27680 23815 27611 23745 27471 23676 27471 23676 27402 23397 27332 23328 27123 23188 27123 23188 27054 22979 27054 22979 26984 22840 26914 22770 26775 22701 26775 22701 26705 22492 26636 22492 26566 22422 26566 22422 26496 22283 26427 22283 26357 22144 26357 22074 25939 22005 25939 21865 25730 21865 25313 21726 25243 21726 24825 21656 24825 21656 23224 21587 23154 21587 23015 21447 22945 21447 21761 21378 21413 21239 21204 21239 20786 21169 20786 21169 19672 21378 19533 21447 19394 21587 19394 21587 19324 21726 19115 21796 19115 21796 19046 22074 18976 22074 18906 22562 18906 22631 18837 24581 18837 24651 18906 25347 18906 25417 18976 25834 18976 25834 19046 26113 19115 26252 19324 26531 19394 26600 19533 26879 19742 27018 20090 27157 20160 27227 20299 27575 20647 27715 20926 27854 20995 27923 21413 28063 21622 28063 21831 28132 21901 28272 22388 28341 23572 28411 23641 28411 23781 28550 23850 28550 24547 28620 24616 28620 24825 28759 24964 28759 25104 28898 25243 28968 26079 29107 26218 29107 26357 29386 26496 29455 26636 29525 26775 29525 26984 29804 27402 29804 27680 30012 27889 30082 28307 30152 28307 30430 28864 30500 28864 30500 29212 30639 29282 30639 29351 30709 29351 30778 29909 30918 30117 30987 30535 31127 30605 31127 30744 31196 30744 31196 30953 31336 31092 31405 31092 31405 31371 31614 31510 31684 31649 31823 31649 31823 31789 32728 31789 32728 31649 32868 31649 32937 31510 33146 31510 33494 31371 33703 31162 33912 31162 34260 30883 34469 30883 34469 30814 34678 30744 35026 30744 35723 30396 35862 30187 36210 30187 36349 30048 36558 30048 36628 29978 37046 29909 37185 29769 37463 29700 37742 29491 38020 29421 38647 29143 38995 29073 39274 28864 39692 28794 39901 28585 40040 28585 40109 28446 40179 28446 40249 28307 40458 28168 40527 27611 40667 27471 40667 27193 40806 26914 40806 26218 40875 25730 40945 25591 40945 24547 41154 23711 41154 21413 41224 21413 41224 21135 41293 21135 41293 21065 41572 20717 41641 20508 42059 20160 42199 19603 42338 19463 42338 19115 42477 19046 42547 18906 42547 18697 42616 18697 42616 18001 42338 17862 42059 17514 41850 17444 41850 17305 41781 17305 41781 17235 41572 17165 41572 16957 41502 16957 41293 16539 41293 16051 41084 15564 40945 15425 40875 15076 40667 14798 40667 14589 40527 14519 40527 14450 40458 14450 40388 14171 40249 14102 40109 13823 40040 13336 39901 13127 39901 12848 39761 12639 39761 12430 39483 12082 39135 11386 38856 11177 38369 10411 37951 10202 37742 9923 37742 9784 37463 9645 37394 9366 37254 9297 37185 9157 37046 9157 37046 9088 36906 9018 36906 8949 36767 8809 36628 8809 36558 8600 36001 8252 35862 7974 35305 7834 34399 7834 33982 7974 33007 7974 32728 7904 32728 7765 32310 7556 32102 7277 31893 7208 31684 6929 31475 6860 31475 6720 31405 6720 31336 6511 31196 6372 30987 5815 30500 5119 30221 4492 30082 4422 30082 4353 29386 4005 29107 4005 28898 5049 28898 7626 28829 7695 28829 7834 28689 7904 28550 8322 28341 8392 28202 8531 28202 8600 27993 8600 27923 8809 27366 9297 27157 9645 26879 9923 26600 10341 26113 10759 26043 11038 25765 11595 25486 11873 25417 12152 25347 12152 25068 12709 24929 12709 24929 12778 24860 12778 24860 12987 24790 13057 24790 13196 24651 13336 24651 13544 24581 13544 24442 13753 24233 13823 24233 13962 24094 14171 24024 14450 23885 14450 23885 14519 23745 14659 23536 14728 23467 14868 23328 14937 23328 15076 23049 15285 23049 15355 22701 15425 22562 15494 22492 15633 22283 15633 22283 15773 22005 15773 22005 15633 21935 15564 21796 15564 21726 15425 21447 15355 21239 15146 21169 15146 20960 14868 20681 14728 20542 14589 20403 14589 20403 14519 20264 14380 20264 14241 19985 14102 19915 13962 19776 13893 19498 13405 19219 13336 19219 13266 19010 13127 19010 12987 18871 12778 18662 12639 18592 12500 18523 12500 18244 12291 16852 12291 16712 12430 16364 12430 15807 12709 15598 12709 15529 12778 15320 12778 15180 12848 14623 12848 14623 12778 14484 12709 14484 12570 14205 12012 13788 11455 13300 11177 13300 11107 13091 11107 12952 10968 12882 10759 12673 10620 12395 10550 12047 10272 11629 10202 11350 9854 11002 9854 11002 9715 10933 9715 10654 9157 10654 9018 10584 9018 10445 8392 10097 7695 9958 7626 9958 7556 9818 7486 9818 7417 9749 7417 9261 7068 8635 6929 7451 6929 7451 6999 7312 7138 7103 7208 7103 7417 7033 7556 6824 7626 6755 8183 6546 8461 6546 8531 6406 8600 6267 9018 6128 9018 6128 9088 5919 9157 5919 9227 5640 9366 5571 9506 5014 9715 4457 9854 4039 9854 3342 9993 3203 10063 3134 10202 2994 10202 2785 10341 2437 10411 2437 10481 2298 10550 2228 10689 2159 10689 2159 10759 2089 10759 2089 10898 1950 11038 1880 11316 1810 11386 1810 11734 1880 11873 1880 12430 1950 12500 1950 12778 1880 12987 1880 13753 1950 13962 2089 13962 2089 14032 2228 14171 2368 14450 2368 14589 2576 14868 2576 15076 2855 15216 2925 15355 3064 15425 3064 15494 3203 15564 3203 15773 3482 15773 3691 15982 3691 16051 3830 16051 3830 16121 3900 16121 3969 16330 4248 16330 4457 16608 4526 16608 4596 16887 4666 16957 4735 17374 4874 17444 4874 17723 5014 18001 5014 18210 5083 18280 5083 19324 5223 19603 5223 20369 5362 20369 5362 20438 5571 20508 5571 20717 5849 20717 6058 20856 6337 20926 7312 20926 7451 20995 9192 20995 9470 21135 9470 21343 9610 21483 9610 21622 9749 21692 9749 22249 9888 22527 9958 24686 10167 25034 10167 25173 10445 25382 10445 25522 10584 25661 10584 25800 10724 25870 10863 26218 10863 26357 11002 26496 11002 26636 11142 26636 11142 26705 11281 26775 11559 27123 11629 27123 11699 27262 11838 27262 11838 27332 12186 27471 12256 27611 12673 27680 12882 27819 13022 27819 13300 27959 13439 28098 13788 28168 13788 28377 13927 28377 14205 28725 14414 28725 14484 29003 14763 29143 14902 29143 14902 29212 15111 29351 15111 29491 15180 29491 15180 29560 15459 29909 15459 30744 15529 30814 15598 31440 15737 31580 15737 31789 15807 31858 15807 33390 15877 33530 15877 34226 16294 34783 16434 35479 16573 35549 16573 35758 16712 35827 16921 36385 17060 36385 17060 36454 17548 36524 17548 36663 17826 36802 17896 36942 18244 37011 18314 37081 18523 37081 18523 37150 18801 37359 19080 37359 19358 37499 19637 37499 19637 37568 20194 37847 20403 38265 20473 38265 20542 38404 20612 38404 20681 38752 20890 38822 20960 39100 21099 39240 21099 39309 21169 39309 21239 39448 21308 39448 21378 39797 21587 39797 21587 39936 21656 39936 21726 40214 21796 40214 21796 40284 21865 40284 22074 40493 22144 40493 22144 40563 23119 40632 23119 40702 23258 40702 23397 40841 26322 40841 26740 40632 26740 40563 27018 40563 27645 40214 28341 40214 28620 40145 28689 40006 28968 39936 29038 39657 29247 39657 29247 39588 29455 39309 29455 39031 29595 38752 29595 38543 29664 38543 29734 38334 29734 36315 29595 36176 29386 34922 29316 34922 29316 34783 29247 34713 29107 34713 29107 34156 29038 34156 29038 33599 29107 33530 29107 33181 29247 33042 29247 32903 29386 32764 29455 32137 29525 32137 29525 31371 29455 31232 29455 30744 29316 30605 29316 30466 29247 30466 29247 30187 29107 30117 29107 29978 28968 29839 28968 29700 28898 29700 28898 29560 28829 29560 28759 29282 28689 29282 28689 29212 28550 29212 28550 29143 28411 29143 28411 29073 28202 29073 28132 28864 27854 28794 27854 28655 27575 28655 27575 28585 27366 28585 27297 28516 26879 28516 26670 28377 26043 28377 25765 28168 25626 28168 25556 28098 25277 28098 25277 28028 25138 28028 25138 27959 24929 27889 24860 27750 24720 27750 24720 27680 24651 27680 24581 27471 24442 27332 23885 27262 23745 27193 23745 27123 25765 28098 
1	na	21169 40493 21239 40423 21239 39657 21308 39518 21308 39100 21378 38891 21517 38752 21656 38265 21656 37150 21517 36872 21378 36802 21308 36454 21169 36245 21169 36036 21099 36036 21030 35758 20960 35688 20960 33947 21099 33878 21099 33599 21169 33530 21308 32764 21378 32694 21517 32276 21517 31858 21587 31789 21587 31510 21726 31371 21726 31162 21865 30953 21865 30814 21935 30814 22074 30535 22213 30535 22283 30396 22562 30396 22631 30257 23119 30048 23119 29978 23397 29769 23467 29769 23467 29700 23745 29700 23745 29560 23815 29560 23815 29491 24163 29491 24442 29421 24442 29351 24720 29351 24999 29282 24999 29212 25556 29143 25765 29003 25974 29003 26252 28794 26531 28794 26809 28655 27088 28655 27297 28585 27506 28377 27645 28098 27854 28098 27854 28028 27993 27959 27993 25800 28132 25382 28202 25313 28202 24895 28341 24686 28481 24616 28481 24477 28620 24268 28620 23850 28759 23781 28759 22806 28829 22736 28829 22597 29038 22179 29038 21622 29177 21413 29177 20856 29316 20647 29316 19115 29247 19115 29177 18837 28829 18558 28689 18280 28481 18071 28341 18071 28202 17931 28132 17931 28132 17862 28063 17862 27993 17723 27854 17653 27854 17514 27784 17514 27784 17305 27575 17165 27506 16887 27366 16748 27297 16539 27227 16539 26809 16191 26600 15773 26600 15425 26531 15355 26531 14519 26600 14519 26670 14032 26879 13753 26949 13544 27227 13405 27227 13266 27297 13266 27297 13057 27436 12987 27506 12778 27645 12778 27645 12639 27784 12639 27854 12430 27924 12430 27993 12291 28132 12291 28132 12082 28202 12082 28202 11943 28341 11943 28341 11873 28620 11734 28689 11595 28689 11386 28759 11386 28759 11316 28898 11316 28968 11177 29177 11038 29316 10620 29386 10550 29386 10341 29525 10272 29525 9993 29595 9993 29734 9645 29873 9575 29873 8809 29734 8670 29734 8531 29525 8322 29525 7974 29386 7834 29386 7626 29316 7486 28898 7208 28550 6511 28550 5815 28272 5049 28272 4283 28202 3796 28202 1985 28272 1985 28272 1846 29386 1846 33355 2264 37115 2960 38090 3239 39065 3378 39901 3726 42616 5188 44009 6163 44705 7068 45263 8183 45263 8809 45402 9157 45402 9645 45541 9923 45611 10689 45611 11804 45750 13753 45750 14519 45611 16469 45332 17583 44984 20438 44845 23084 44636 25034 44357 26218 44218 27123 43800 28655 43591 29212 43522 30048 43382 30396 43382 30605 42686 31440 42477 31789 42129 32137 41572 32485 41224 32555 40736 32833 40458 32833 40179 32972 39831 33251 38647 33738 38508 33878 38090 34017 37185 34644 36697 34783 36628 34922 36280 34992 35792 35340 35444 35827 34957 36245 34748 36524 34748 36663 34400 36942 34191 37499 33703 37847 33703 38195 33425 38613 33355 39031 33146 39170 33076 39518 32798 39866 32659 40284 32241 40702 32171 40911 31962 41120 31823 41120 31684 41259 31336 41398 31127 41398 31057 41537 30570 41537 29943 41746 27158 41746 26670 41816 26531 41886 26183 41886 26183 41955 26043 41955 21169 40493 
2	tumor	21169 40493 21239 40423 21239 39657 21308 39518 21308 39100 21378 38891 21517 38752 21656 38265 21656 37150 21517 36872 21378 36802 21308 36454 21169 36245 21169 36036 21099 36036 21030 35758 20960 35688 20960 33947 21099 33878 21099 33599 21169 33530 21308 32764 21378 32694 21517 32276 21517 31858 21587 31789 21587 31510 21726 31371 21726 31162 21865 30953 21865 30814 21935 30814 22074 30535 22213 30535 22283 30396 22562 30396 22631 30257 23119 30048 23119 29978 23397 29769 23467 29769 23467 29700 23745 29700 23745 29560 23815 29560 23815 29491 24163 29491 24442 29421 24442 29351 24720 29351 24999 29282 24999 29212 25556 29143 25765 29003 25974 29003 26252 28794 26531 28794 26809 28655 27088 28655 27297 28585 27506 28377 27645 28098 27854 28098 27854 28028 27993 27959 27993 25800 28132 25382 28202 25313 28202 24895 28341 24686 28481 24616 28481 24477 28620 24268 28620 23850 28759 23781 28759 22806 28829 22736 28829 22597 29038 22179 29038 21622 29177 21413 29177 20856 29316 20647 29316 19115 29247 19115 29177 18837 28829 18558 28689 18280 28481 18071 28341 18071 28202 17931 28132 17931 28132 17862 28063 17862 27993 17723 27854 17653 27854 17514 27784 17514 27784 17305 27575 17165 27506 16887 27366 16748 27297 16539 27227 16539 26809 16191 26600 15773 26600 15425 26531 15355 26531 14519 26600 14519 26670 14032 26879 13753 26949 13544 27227 13405 27227 13266 27297 13266 27297 13057 27436 12987 27506 12778 27645 12778 27645 12639 27784 12639 27854 12430 27924 12430 27993 12291 28132 12291 28132 12082 28202 12082 28202 11943 28341 11943 28341 11873 28620 11734 28689 11595 28689 11386 28759 11386 28759 11316 28898 11316 28968 11177 29177 11038 29316 10620 29386 10550 29386 10341 29525 10272 29525 9993 29595 9993 29734 9645 29873 9575 29873 8809 29734 8670 29734 8531 29525 8322 29525 7974 29386 7834 29386 7626 29316 7486 28898 7208 28550 6511 28550 5815 28272 5049 28272 4283 28202 3796 28202 1985 28272 1985 28272 1846 29386 1846 33355 2264 37115 2960 38090 3239 39065 3378 39901 3726 42616 5188 44009 6163 44705 7068 45263 8183 45263 8809 45402 9157 45402 9645 45541 9923 45611 10689 45611 11804 45750 13753 45750 14519 45611 16469 45332 17583 44984 20438 44845 23084 44636 25034 44357 26218 44218 27123 43800 28655 43591 29212 43522 30048 43382 30396 43382 30605 42686 31440 42477 31789 42129 32137 41572 32485 41224 32555 40736 32833 40458 32833 40179 32972 39831 33251 38647 33738 38508 33878 38090 34017 37185 34644 36697 34783 36628 34922 36280 34992 35792 35340 35444 35827 34957 36245 34748 36524 34748 36663 34400 36942 34191 37499 33703 37847 33703 38195 33425 38613 33355 39031 33146 39170 33076 39518 32798 39866 32659 40284 32241 40702 32171 40911 31962 41120 31823 41120 31684 41259 31336 41398 31127 41398 31057 41537 30570 41537 29943 41746 27158 41746 26670 41816 26531 41886 26183 41886 26183 41955 26043 41955 21169 40493 
#EOF
