# Supplementary material for: Data-Driven Discovery of Immune Contexture Biomarkers
Source: Front Oncol. 2018 Dec 18;8:627. doi: 10.3389/fonc.2018.00627 (PMC6305402; doi:10.3389/fonc.2018.00627)
Supplement: Data Sheet 3.zip — The MSI/MSS dataset used for the identification and assessment of discriminatory features (sections 3.2, 3.3, and 3.4) is provided as a collection of text files describing regions, markers, and metadata (part 1/3). [file Data_Sheet_3.zip › MSIMSSDataset/F16-000155 [5 channels]_ROI.txt]

barcode_target	F16-000155 [5 channels]
barcode_origin	0
workflow_target	0
workflow_target_version	0
workflow_origin	0
workflow_origin_version	0
iH	0
iW	0
user	tbd

0	tissue	26561 3781 26889 3781 26943 3727 27107 3727 27161 3672 27489 3672 27543 3618 28252 3618 28361 3672 28579 3672 28634 3727 28798 3727 28961 3836 28961 3890 29125 3890 29125 3945 29234 4000 29234 4109 29343 4163 30107 4163 30161 4218 30706 4218 30925 4327 31088 4327 31197 4436 31252 4436 31252 4490 31306 4490 31361 4709 31416 4709 31416 4872 31470 4927 31470 5036 31525 5036 31525 5199 31634 5199 31688 5363 31797 5418 31797 5527 31852 5527 31852 5581 31961 5636 32015 5854 32070 5854 32070 5963 32234 5963 32288 6127 32397 6181 32397 6290 32561 6508 32561 6618 32779 6890 32888 6945 32888 6999 33106 7272 33106 7381 33324 7490 33434 7708 33488 8472 33706 8745 33815 8745 33815 8799 33870 8799 33924 8908 33924 9126 33979 9126 33979 9181 34088 9235 34088 9345 34143 9399 34143 9617 34252 9835 34361 9835 34361 9999 34415 9999 34415 10326 34524 10381 34524 10490 34579 10544 34579 11363 34361 11472 34361 11526 34197 11581 34088 11799 33924 11853 33706 12017 33543 12290 33434 12344 33434 12399 33324 12508 33270 12508 33270 12672 33161 12672 33106 12726 33106 12835 33052 12835 33052 12999 32997 12999 32997 13108 32888 13108 32834 13381 32724 13599 32561 13708 32561 13981 32506 14035 32506 14144 32452 14144 32397 14253 32397 14580 32343 14580 32234 14744 32234 14853 32179 14853 32179 14908 32070 15017 32070 15289 31961 15453 31961 15562 31852 15726 31852 15835 31797 15944 31743 15944 31743 16108 31688 16108 31688 16380 31634 16489 31470 16489 31416 16544 31416 16653 31306 16653 30925 16871 30597 16871 30597 16926 30434 16926 30270 17089 30161 17089 30107 17198 29997 17253 29779 17253 29670 17362 29452 17362 29234 17417 29234 17471 29016 17471 28961 17580 28688 17580 28525 17635 28470 17744 28198 17798 28143 17853 27925 17853 27870 17907 26889 17907 26616 17962 25961 17962 25525 18071 24762 18126 24652 18180 22198 18126 22089 18017 21544 17907 21544 17853 21162 17798 20998 17635 20780 17635 20507 17471 20071 17362 19798 17198 19526 17198 19471 17035 19253 16980 18980 16980 18708 16871 18271 16871 18271 16817 17726 16817 17726 16762 17508 16762 17344 16708 16799 16708 16744 16653 16035 16653 16035 16544 15980 16489 15871 16489 15871 16435 15490 16326 15271 16326 15108 16217 14781 16162 14726 16108 14344 16108 14181 15944 14072 15944 14017 15889 13799 15889 13690 15835 13526 15835 13472 15780 13199 15780 13199 15726 12981 15726 12926 15671 12817 15671 12653 15562 12544 15562 12544 15453 12435 15453 12217 15344 12217 15289 11890 15126 11890 15071 11781 15017 11781 14853 11672 14853 11672 14690 11617 14635 11617 14471 11563 14471 11508 14199 11344 14090 11344 13817 11235 13708 11235 13217 11290 13217 11290 13162 11344 13162 11344 13108 11508 12999 11672 12617 11726 12617 11781 12399 11890 12399 11890 12290 12054 12290 12054 12181 12272 12126 12272 12072 12435 11908 12544 11908 12544 11853 12763 11799 12763 11744 12926 11744 12926 11635 13090 11635 13144 11581 13253 11581 13253 11526 13526 11526 13526 11472 13908 11472 14017 11417 15381 11417 15435 11472 15708 11472 15817 11417 16253 11417 16362 11363 16908 11363 16962 11308 17126 11308 17126 11253 17453 11253 17726 11090 17998 11090 18053 11035 18326 11035 18380 10981 18544 10981 18598 10926 18817 10872 18871 10763 19307 10763 19307 10817 19798 10817 19853 10763 20071 10763 20071 10708 20344 10708 20344 10654 20398 10654 20398 10544 20507 10544 20616 10490 20616 10435 20726 10435 20780 10326 20944 10272 20944 10217 21107 10108 21107 9890 21162 9781 21271 9781 21271 9726 21325 9726 21325 9617 21544 9290 21598 9126 21816 9017 21925 8854 21980 8636 22034 8636 22034 8526 22144 8472 22198 8254 22362 8145 22471 7981 22580 7926 22744 7654 22907 7599 22962 7490 23071 7381 23125 7381 23125 7272 23343 6999 23343 6945 23453 6945 23507 6836 23562 6836 23562 6727 23616 6727 23780 6563 23780 6454 24053 6345 24053 6290 24380 6290 24380 6181 24543 6072 24598 5963 24707 5963 24762 5745 24925 5527 24980 5254 25089 5199 25143 4981 25198 4981 25198 4818 25307 4763 25361 4654 25416 4654 25416 4545 25471 4545 25471 4490 25634 4436 25634 4381 25852 4327 25852 4272 26071 4272 26180 4218 26561 4218 26616 4163 26725 4163 26943 4000 27161 3945 27161 3890 27379 3890 27379 3836 27489 3836 27543 3781 27870 3672 26561 3781 
1	tumor	25503 19260 25693 19260 25769 19222 26678 19185 27965 18957 29745 18503 31147 18238 31980 18010 34215 17177 34556 16912 35162 16723 35465 16458 35692 16344 35806 16155 35957 16079 36412 15246 36677 14147 36866 13579 36866 13314 37055 12556 37093 10663 37055 10435 36980 10360 36904 10132 36790 9716 36790 9602 36677 9375 36374 9185 36298 9034 36071 8920 35768 8617 35616 8542 35427 8390 35275 8201 34707 7746 34442 7367 34442 7292 34328 7216 34253 7102 34139 6837 33950 6648 33874 6307 33722 6118 33571 6004 33268 5133 33116 4868 33003 4754 33003 4565 32662 4034 32510 3731 32132 3466 31942 3239 31866 3239 31753 3163 31677 3163 31412 2936 31033 2822 30503 2822 30427 2785 30086 2785 29935 2747 29215 2747 28912 2671 28723 2671 28533 2595 27473 2595 27359 2671 26905 2747 26526 2860 26185 2860 25882 2936 25466 3201 24405 4034 24026 4413 23610 4716 23420 4981 23231 5095 22852 5398 22549 5777 22057 6118 21716 6269 21678 6383 21564 6496 21261 6686 20655 6951 20504 7102 20163 7330 19936 7405 19708 7670 19330 7973 19027 8125 18156 8807 17625 9110 17550 9110 17133 9261 16640 9261 15656 9488 15088 9564 14633 9564 14254 9640 13042 9716 12436 9867 12171 9867 11489 10094 11111 10132 11035 10246 10315 10625 10050 10852 9331 11534 9065 11913 8914 12026 8800 12367 8156 13503 7740 14526 7550 15435 7550 16382 7664 16912 7815 17139 8118 17329 8346 17594 8649 17821 8952 18124 10202 18616 10921 18768 12058 19147 12815 19450 13270 19715 14065 19942 14747 20207 15353 20321 16034 20548 16640 20700 17019 20889 18610 21078 21981 21078 22170 21116 22549 21116 25503 19260 
#EOF
