# Supplementary material for: Data-Driven Discovery of Immune Contexture Biomarkers
Source: Front Oncol. 2018 Dec 18;8:627. doi: 10.3389/fonc.2018.00627 (PMC6305402; doi:10.3389/fonc.2018.00627)
Supplement: Data Sheet 3.zip — The MSI/MSS dataset used for the identification and assessment of discriminatory features (sections 3.2, 3.3, and 3.4) is provided as a collection of text files describing regions, markers, and metadata (part 1/3). [file Data_Sheet_3.zip › MSIMSSDataset/F16-000156 [5 channels]_ROI.txt]

barcode_target	F16-000156 [5 channels]
barcode_origin	0
workflow_target	0
workflow_target_version	0
workflow_origin	0
workflow_origin_version	0
iH	0
iW	0
user	tbd

0	tissue	9198 2938 9898 2938 10098 2888 10098 2838 10148 2838 10248 2739 10348 2739 10348 2689 11398 2689 11498 2739 11848 2739 11848 2789 12148 2789 12198 2838 12548 2838 12598 2888 12748 2888 12798 2938 13348 2938 13398 2988 13698 3038 13798 3138 14097 3138 14097 3188 14697 3188 14797 3238 15647 3238 15697 3338 15847 3388 15897 3488 16197 3488 16297 3538 16497 3738 16897 3888 17047 3888 17097 3988 17197 3988 17197 4038 17247 4038 17247 4138 17347 4138 17347 4188 17547 4288 17747 4288 17747 4338 17897 4338 17897 4388 17997 4438 18147 4438 18147 4488 18347 4538 18347 4638 18397 4688 18797 4738 18997 4838 19097 4938 19197 4938 19397 5138 19647 5288 19746 5388 19746 5438 19796 5438 19846 5638 19996 5638 19996 5738 20096 5838 20146 5838 20146 6038 20196 6188 20246 6188 20496 6438 20496 6538 20596 6538 20646 6688 20746 6688 20746 6738 20796 6738 20846 6838 20996 6838 20996 6888 21096 6888 21146 6988 21346 7038 21396 7188 21496 7188 21546 7338 21696 7388 21796 7638 21846 7638 21896 8038 21996 8138 22046 8138 22046 8188 22146 8288 22196 8288 22196 8338 22246 8338 22296 8437 22396 8437 22596 8537 22596 8637 22746 8687 22746 8737 22846 8737 23146 8887 23146 8987 23296 9187 23496 9237 23796 9387 23796 9437 24096 9737 24246 9787 24246 9837 24296 9837 24296 9887 24396 9937 24396 11137 24496 11237 24546 11637 24596 11637 24596 11687 24696 11687 24746 11787 24996 11837 24996 11937 25046 11937 25096 12037 25146 12037 25146 12187 25246 12237 25246 12337 25345 12537 25395 12537 25595 12737 25745 13037 25745 13287 25795 13337 25795 14436 25745 14436 25745 14486 25695 14486 25495 14736 25345 14736 25196 14836 25196 14886 24996 14986 24796 14986 24796 15036 23796 15036 23696 15136 22196 15136 22146 15036 21846 14986 21696 14886 21596 14886 21596 14836 21346 14836 21296 14786 21096 14786 21046 14736 20396 14736 20296 14786 20296 14836 20096 14886 20096 14936 19846 14986 19846 15036 19796 15036 19746 15136 19397 15136 19347 15186 19097 15236 19097 15286 18847 15286 18797 15386 18347 15436 18247 15486 18247 15536 18197 15536 18197 15636 18047 15636 17997 15686 17647 15736 17497 15836 17397 15836 17297 15936 17247 15936 17197 16036 16897 16036 16847 16136 16597 16186 16597 16236 16147 16236 16147 16286 15897 16286 15847 16336 15497 16336 15347 16386 12898 16386 12848 16336 12648 16336 12598 16286 9698 16286 9698 16236 9348 16186 9148 16036 8998 16036 8798 15936 8399 15886 8349 15836 8049 15786 8049 15736 7799 15686 7799 15636 7699 15636 7599 15436 7499 15436 7499 15386 7349 15386 7349 15336 7149 15336 7099 15286 6599 15236 6499 15186 5499 15186 5499 15136 5299 15136 5299 15036 5249 15036 5249 14986 5049 14986 4899 14836 4849 14836 4849 14786 4699 14786 4699 14736 4299 14486 3849 14436 3799 14386 3349 14386 3249 14286 3099 14286 3049 14186 2849 14186 2849 14136 2800 14136 2750 14036 2650 13986 2650 13936 2400 13936 2050 13687 1850 13637 1550 13637 1550 13537 1500 13537 1500 13487 1300 13437 1300 13387 1200 13387 1200 13337 1100 13287 1100 13187 1050 13187 900 13037 800 13037 800 12987 750 12987 750 12387 800 12337 800 12237 900 12137 900 12037 1050 11987 1050 11887 1100 11887 1200 11687 1250 11687 1350 11537 1400 11537 1400 11487 1550 11437 1550 11337 1750 11187 1850 10937 2000 10887 2050 10787 2100 10787 2100 10687 2150 10687 2200 10537 2500 10387 2500 10337 2550 10337 2550 10237 2650 10237 2650 10187 2800 9987 2899 9887 2999 9887 2999 9837 3149 9737 3149 9687 3249 9637 3399 9437 3399 9287 3499 9287 3549 9187 3649 9137 3649 9037 3799 9037 3899 8887 3899 8787 3999 8787 4049 8637 4099 8637 4099 8487 4249 8387 4249 8288 4399 8188 4399 8138 4549 7988 4699 7938 4849 7738 5149 7638 5199 7538 5299 7538 5299 7488 5399 7438 5599 7388 5599 7338 5749 7338 5749 7288 5899 7238 6049 7038 6049 6938 6349 6738 6349 6688 6699 6338 6799 6288 6849 6138 6899 6138 7049 5988 7199 5688 7249 5388 6599 5188 6099 5188 6049 5238 5849 5238 5849 4788 5899 4738 5899 4488 5999 4488 5999 4438 6049 4438 6099 4288 6149 4288 6349 3988 6499 3938 6599 3738 6799 3688 6799 3538 6849 3488 6999 3488 6999 3438 7149 3338 7199 3238 7299 3188 7399 2988 7499 2988 7499 2938 7699 2888 7699 2789 7749 2789 7749 2739 8399 2739 8598 2789 8648 2838 9298 2838 9398 2789 9398 2739 10548 2639 9198 2938 
1	tumor	20887 6106 20956 6141 21025 6523 21060 6592 21095 7286 21060 7321 21025 7738 20956 7876 20956 7946 20921 7946 20921 8015 20887 8015 20852 8085 20852 8189 20748 8224 20748 8258 20678 8328 20539 8571 20296 8710 20192 8918 20053 8953 19984 9092 19915 9126 19880 9230 19810 9300 19810 9439 19776 9473 19776 9994 19810 10064 19845 10064 19845 10098 19880 10098 19880 10133 19949 10168 19949 10237 20123 10376 20192 10515 20227 10515 20227 10619 20296 10619 20331 10758 20401 10793 20574 11001 20713 11313 20852 11418 20921 11661 20956 11695 20956 11765 20991 11799 20991 11869 21060 11904 21095 12147 21164 12147 21199 12216 21199 12390 21234 12424 21234 13119 21199 13223 21199 13362 21164 13431 21095 13466 21095 13500 21060 13500 21060 13639 20956 13813 20887 14091 20609 14646 20470 14854 20296 14993 20192 15167 20019 15271 19810 15549 19706 15618 19533 15826 19429 15896 19290 15931 18769 16174 18075 16417 17484 16694 16755 16868 16478 16972 15957 17076 15749 17180 15540 17215 14950 17389 11791 17250 11270 17250 10854 17215 10472 17111 9916 17041 7451 16937 7347 16903 7174 16903 6722 16833 6410 16729 5924 16694 5334 16694 4292 16417 3945 16243 3598 16174 3286 16035 2279 15792 1862 15618 1619 15583 1411 15514 960 15236 890 15167 855 15167 855 15097 717 14785 578 14611 335 13639 335 13257 265 13153 265 12320 335 12181 335 11556 369 11209 508 10619 682 10064 821 9716 890 9647 1064 9300 1446 8779 1932 8328 2140 8189 2279 8015 2557 7529 2834 7321 3112 7009 3529 6106 3910 5446 4396 4509 4709 3815 4744 3537 4952 3155 4987 3016 5091 2808 5264 2634 5334 2496 5473 2391 5473 2357 5959 2148 6931 2044 7174 1975 7625 1975 8354 1905 8597 1836 8944 1801 9569 1801 10298 1732 10958 1732 11444 1801 12346 1836 12763 1905 13943 1905 14325 1940 14568 2009 14777 2009 15263 2079 16200 2426 16443 2461 17137 2808 17554 3086 17762 3120 18283 3398 18456 3433 18595 3537 18734 3572 18908 3711 18977 3711 20887 6106 
#EOF
