# Supplementary material for: Data-Driven Discovery of Immune Contexture Biomarkers
Source: Front Oncol. 2018 Dec 18;8:627. doi: 10.3389/fonc.2018.00627 (PMC6305402; doi:10.3389/fonc.2018.00627)
Supplement: Data Sheet 3.zip — The MSI/MSS dataset used for the identification and assessment of discriminatory features (sections 3.2, 3.3, and 3.4) is provided as a collection of text files describing regions, markers, and metadata (part 1/3). [file Data_Sheet_3.zip › MSIMSSDataset/F16-000157 [5 channels]_ROI.txt]

barcode_target	F16-000157 [5 channels]
barcode_origin	0
workflow_target	0
workflow_target_version	0
workflow_origin	0
workflow_origin_version	0
iH	0
iW	0
user	tbd

0	tissue	697 2706 943 2741 1014 2776 1224 2776 1295 2811 1751 2811 1751 2776 1857 2776 1997 2706 2103 2706 2208 2635 2208 2565 2349 2495 2454 2495 2560 2389 2560 2354 2735 2284 2735 2179 2841 2143 2841 2108 2946 2073 2946 2038 3087 2038 3087 2003 3192 1968 3192 1933 3298 1827 3403 1827 3403 1792 3473 1792 3649 1687 3790 1687 3790 1652 3860 1652 3965 1511 4141 1476 4141 1441 4211 1441 4352 1335 4352 1300 4598 1230 4633 1160 4809 1124 4809 1089 4984 1019 4984 984 5230 949 5265 914 5406 878 6003 878 6038 808 6249 808 6284 878 6355 914 6425 914 6460 949 6671 1019 6741 1089 6741 1124 6847 1160 7057 1335 7339 1370 7549 1476 7795 1476 7901 1581 8112 1687 8112 1722 8252 1757 8252 1827 8358 1827 8393 1933 8463 2003 8498 2003 8498 2038 8674 2038 8814 2108 9271 2108 9271 2143 9377 2143 9412 2179 9798 2179 9833 2214 10115 2214 10220 2319 10607 2319 10642 2354 10923 2354 10993 2425 11134 2460 11169 2495 11380 2530 11485 2635 11661 2635 11872 2706 12188 2741 12258 2776 12645 2776 12785 2846 13488 2846 13629 2881 13945 2881 14085 2917 14156 2987 14226 2987 14296 3057 14753 3057 14753 3092 15140 3092 15140 3127 15210 3127 15245 3198 15350 3198 15421 3338 15456 3338 15491 3444 15561 3479 15596 3584 15702 3690 15702 3795 15737 3795 15737 3865 15772 3865 15807 4146 15842 4182 15842 4287 15877 4322 15877 4463 15948 4498 15913 5552 15948 5552 15983 5622 16299 5622 16334 5552 16475 5517 16510 5376 16580 5271 16615 5271 16615 5165 16686 5130 16686 5025 16756 5025 16756 4990 16791 4990 16791 4955 16826 4955 16826 4919 16896 4884 17002 4744 17142 4744 17142 4674 17213 4638 17529 4568 17564 4533 18513 4498 18583 4428 18689 4428 18689 4463 18759 4498 18864 4498 19005 4674 19040 4814 19075 4814 19110 4884 19145 4884 19145 4919 19251 4955 19286 5095 19356 5130 19391 5236 19462 5271 19462 5376 19497 5376 19497 5517 19567 5517 19567 5552 19708 5657 19778 5833 19989 5903 19989 5974 20024 5974 20094 6149 20129 6149 20129 6220 20164 6290 20200 6290 20200 6360 20305 6430 20305 6641 20340 6676 20410 6887 20446 6887 20446 6958 20481 6958 20516 7098 20551 7133 20551 7204 20656 7239 20656 7344 20692 7344 20727 7414 20832 7449 20832 7485 21746 7485 21781 7555 21921 7625 22062 7625 22202 7695 22378 7695 22413 7731 22484 7731 22554 7801 22870 7836 22870 7906 23081 7906 23081 7941 23151 7941 23186 7977 23784 7977 23924 7906 25330 7906 25716 7977 25787 8047 26279 8082 26349 8152 26525 8187 26525 8258 26630 8293 26700 8363 26700 8433 26771 8469 26771 8539 26876 8785 26946 8785 26981 8996 27017 8996 27087 9136 27087 9417 27157 9523 27157 9663 27298 9734 27298 10190 27122 10261 27052 10261 27017 10366 26876 10401 26841 10471 26735 10471 26665 10542 26630 10542 26595 10612 26489 10647 26384 10753 26384 10788 26314 10858 26279 10858 26243 10928 26138 10928 26068 10963 26033 10999 26033 11069 25787 11069 25787 11104 25716 11104 25576 11209 25295 11280 25224 11455 25084 11490 25049 11561 24908 11631 24838 11772 24768 11772 24662 11912 24627 12053 24592 12053 24592 12193 24557 12193 24522 12369 24416 12510 24416 12615 24311 12826 24311 12931 24170 13212 24170 13388 24065 13529 24030 13529 24030 13634 23995 13669 23995 13739 23959 13739 23959 13915 23924 13915 23924 14372 23959 14442 23959 14583 23995 14618 23995 14864 24065 15040 24065 15426 24170 15531 24241 15672 24241 15742 24276 15742 24346 16023 24416 16094 24416 16234 24487 16269 24487 16410 24522 16410 24522 16586 24557 16621 24557 17429 24522 17429 24522 17534 24487 17605 24416 17640 24416 17745 24241 18026 24241 18097 24170 18167 24170 18202 23959 18378 23924 18448 23819 18518 23678 18553 23643 18624 23573 18659 23573 18694 23538 18694 23432 18835 23186 19010 23081 19010 23011 19045 22976 19151 22835 19221 22624 19256 22554 19362 22519 19362 22519 19397 22308 19432 22308 19502 22238 19537 22202 19608 22132 19608 21957 19748 21886 19854 21851 19854 21781 19924 21711 19924 21675 19994 21570 20064 21394 20381 21324 20451 21219 20486 21183 20592 21113 20662 21078 20838 20973 21048 20867 21048 20797 21154 20762 21154 20727 21259 20692 21294 20621 21294 20621 21365 20551 21365 20516 21400 20410 21540 20375 21646 20305 21681 20305 21751 20164 21857 20094 21857 20094 21962 20059 21962 20059 21997 19989 22067 19918 22243 19743 22243 19708 22348 19567 22489 19567 22524 19462 22594 19391 22700 19356 22700 19356 22735 19216 22840 19110 22876 19110 22911 19005 22911 18970 22876 18794 22876 18794 22840 18724 22840 18618 22770 18548 22770 18513 22700 18337 22665 18267 22524 18197 22489 18197 22419 18091 22419 17986 22313 17951 22313 17916 22208 17880 22208 17880 22173 17810 22103 17670 22067 17634 22032 17634 21751 17564 21611 17564 21540 17494 21435 17494 21365 17459 21329 17459 21083 17388 20978 17318 20732 17318 20627 17248 20556 17213 20416 17178 20416 17142 20346 17037 20346 17002 20275 16967 20275 16896 20205 16861 20100 16686 20100 16510 19959 16440 19854 16405 19854 16264 19748 16229 19608 16194 19608 16159 19537 16123 19045 16194 19010 16229 18940 16264 18940 16334 18870 16475 18799 16580 18799 16650 18694 16791 18659 16861 18518 16932 18483 17002 18272 17142 18167 17248 17956 17318 17886 17388 17605 17529 17534 17599 17464 17634 17253 17670 17253 17670 17148 17740 17113 17740 17042 17810 16972 17810 16902 17845 16867 17880 16586 17916 16586 17951 16551 17951 16480 17986 16480 17986 16445 17951 16445 17951 16410 17916 16410 17845 16340 17705 16340 17634 16269 17459 16269 17388 16234 17388 16199 17037 16164 16932 16094 16686 16094 16299 16199 16053 16375 15877 16375 15842 16410 15350 16515 15069 16515 15069 16551 14718 16551 14648 16586 14507 16586 14472 16621 14402 16621 14331 16691 14191 16691 13804 16867 13734 16867 13593 16937 13488 16937 13418 16972 13383 17078 13312 17078 13101 17183 12996 17324 12926 17324 12891 17429 12785 17464 12750 17534 12434 17780 12399 17851 12258 17886 12188 17956 12118 17956 12012 18026 12012 18132 11766 18202 11626 18307 11309 18378 11274 18448 10958 18448 10923 18343 10712 18272 10501 18026 10361 17956 10290 17886 10290 17851 10079 17745 9939 17605 9798 17570 9658 17464 9588 17394 9588 17324 9517 17288 9482 17183 9306 17078 9236 16902 9096 16832 9025 16691 8955 16621 8850 16586 8850 16551 8568 16551 8217 16445 7971 16410 7795 16340 7725 16340 7655 16234 7514 16234 7479 16199 7409 16199 7339 16164 7303 16094 7093 16059 7022 16023 6952 15883 6706 15777 6284 15426 6003 15321 5933 15145 5792 15110 5722 15040 5652 15040 5301 14758 4949 14618 4914 14512 4844 14477 4844 14442 4527 14407 4457 14477 4457 14512 4352 14512 4317 14723 4281 14723 4281 14969 4317 15040 4563 15215 4598 15321 4809 15461 4914 15567 4914 15672 4949 15672 5090 15848 5090 15883 5195 15988 5265 16129 5265 16234 5301 16269 5301 16340 5371 16480 5441 16586 5511 16621 5652 17113 5722 17113 5722 17218 5863 17324 5863 18026 5792 18167 5757 18167 5757 18202 5687 18202 5687 18272 5546 18272 5511 18307 5090 18307 4984 18343 4984 18378 4809 18378 4738 18448 4598 18448 4563 18483 4211 18483 4106 18448 4106 18378 4000 18307 4000 18272 3895 18167 3825 17886 3754 17851 3754 17780 3684 17780 3684 17570 3649 17570 3649 17253 3614 17218 3614 16937 3579 16937 3579 16832 3227 16691 3192 16621 2946 16621 2806 16586 2770 16551 2138 16551 2138 16515 2068 16515 2033 16480 2033 16410 1927 16340 1927 15356 2033 15286 2033 14934 2068 14758 2138 14618 2138 14512 2173 14477 2173 14337 2243 14091 2243 13950 2384 13775 2384 13704 2419 13704 2454 13634 2525 13599 2560 13458 2806 13318 2911 13107 3052 13072 3122 12966 3192 12896 3227 12896 3227 12861 3262 12861 3262 12826 3333 12826 3333 12756 3403 12756 3438 12685 3544 12650 3649 12545 3754 12545 3825 12404 4106 12334 4246 12264 4527 12264 4668 12228 5792 12228 6249 12158 7022 12123 7093 12053 7901 12053 8393 11947 8463 11877 8814 11842 8850 11807 9060 11807 9060 11842 9236 11842 9271 11877 9552 11877 9588 11842 9658 11842 9658 11807 9763 11772 9798 11666 9904 11631 9974 11490 9974 11350 10079 11280 10115 11069 10115 10471 10009 10471 10009 10436 9904 10436 9869 10401 9588 10401 9552 10436 9482 10436 9412 10507 9236 10542 9131 10612 8920 10647 8850 10717 8568 10788 8463 10858 7971 10858 7831 10893 7514 10893 7444 10928 7128 10928 7057 10963 6495 10999 6320 11069 5090 11069 5019 10999 4844 10999 4492 10928 4000 10928 3965 10893 3790 10893 3754 10858 3508 10858 2981 10999 2911 11069 2841 11069 2770 11139 2489 11245 2243 11455 2103 11526 2068 11596 1927 11631 1822 11772 1681 11842 1400 11912 1400 11947 1224 12018 1154 12123 1119 12123 1014 12369 1014 12510 943 12580 943 12896 838 12966 838 13107 873 13212 943 13283 943 13564 1014 13599 1014 13704 1049 13704 1049 13775 1119 13880 1119 13985 1189 14056 1224 14231 1295 14302 1295 14337 1330 14337 1365 14442 1365 14723 1330 14723 1330 14758 1189 14758 1084 14829 522 14829 486 14758 416 14758 135 14653 697 2706 
1	tumor	21148 6712 21078 6712 21043 6782 20973 6782 20973 6852 20797 6958 20656 7028 20551 7028 20446 7239 20164 7485 20024 7695 20024 7766 19954 7941 19918 7941 19813 8047 19778 8152 19778 9136 19813 9171 19848 9593 19989 9874 20059 10120 20129 10261 20164 10471 20200 10542 20270 10542 20305 10717 20375 10788 20375 10893 20410 10893 20446 10963 20446 11069 20481 11069 20481 11104 20656 11350 20656 11490 20797 11807 20797 11912 20867 11982 20902 12228 21008 12334 21359 13107 21359 13283 21394 13353 21429 13599 21429 13915 21394 13985 21324 14021 21324 14056 21254 14056 21254 14091 20832 14091 20797 14056 19989 14056 19918 14021 19743 14021 19743 13985 19497 13985 19391 13915 19251 13915 19251 13880 19040 13775 18970 13775 18935 13739 18794 13704 18794 13669 18724 13599 18583 13529 18513 13458 18407 13423 18407 13388 18337 13353 18302 13283 18161 13212 18056 13212 18056 13177 17986 13177 17810 13072 17494 13001 17142 12861 16756 12826 16756 12756 16440 12756 16405 12826 16264 12896 16123 13037 16123 13072 15983 13177 15948 13247 15913 13247 15913 13318 15842 13423 15807 13634 15772 13634 15737 13704 15737 13810 15702 13880 15631 13880 15596 13950 15385 14056 15175 14231 14823 14372 14753 14477 14577 14512 14437 14653 13945 14934 13101 15215 12926 15321 12434 15461 12188 15637 11977 15672 11907 15742 11836 15742 11590 15883 11520 15883 11485 15988 11344 15988 11344 16023 11134 16059 10993 16129 10958 16199 10817 16199 10782 16375 10712 16375 10642 16515 10501 16621 10431 16726 10361 16761 10361 16797 10220 16972 10185 17253 10150 17324 10150 17499 10115 17570 10115 17816 10150 17956 10255 18167 10431 18272 10431 18343 10501 18483 10571 18518 10677 18694 11063 19010 11204 19010 11415 19186 11731 19327 11977 19362 12188 19432 12293 19537 12469 19608 12926 19959 14331 20732 14858 21083 15807 21470 15983 21611 16299 21716 16510 21857 16580 21857 16896 22032 16896 22067 17037 22138 17142 22138 17142 22173 17178 22173 17213 22243 17213 22384 17283 22419 17283 22524 17318 22524 17388 22700 17459 22735 17459 22770 17599 22911 17986 23086 18267 23262 18583 23297 18724 23403 19462 23508 20094 23508 20973 23438 22097 22946 22378 22876 22730 22665 23116 22173 23538 21435 23924 21083 24030 20767 24170 20627 24487 19854 24592 19713 24733 19151 24943 18483 24943 18202 25119 17605 25189 17464 25224 16832 25224 15883 25189 15777 25189 15286 25084 14794 25084 14653 25049 14583 25049 13634 25119 13458 25119 13388 25189 13353 25189 13247 25224 13247 25224 13212 25611 12756 25962 12474 26771 11666 26946 11526 27157 11209 27192 11069 27333 10893 27649 10261 27649 10190 27684 10155 27684 9909 27754 9593 27754 9417 27719 9312 27579 9066 27368 8504 27087 8082 26700 7625 26279 7344 26068 7239 25752 7133 24627 6887 24030 6641 23678 6571 21148 6712 
2	tumor	5511 16199 5511 16164 5441 16164 5441 16129 5406 16129 5371 16059 5336 16059 5336 16023 5265 16023 5265 15918 5230 15918 5195 15848 5090 15813 5090 15777 5055 15777 5055 15742 4984 15707 4984 15637 4949 15637 4949 15531 4879 15496 4879 15426 4809 15426 4809 15356 4738 15356 4738 15286 4703 15286 4668 15215 4633 15040 4598 15040 4598 14829 4563 14829 4563 14653 4527 14618 4527 14056 4598 14056 4633 13985 5230 13985 5617 14056 6952 14056 6987 14091 7725 14091 7795 14126 8182 14126 8217 14091 8393 14091 8498 14021 8814 13915 8955 13810 9096 13810 9166 13775 9236 13669 9306 13634 9552 13564 9623 13423 9763 13388 9904 13247 9974 13212 10009 13107 10115 13072 10115 13037 10431 12861 10571 12615 10677 12545 10782 12404 11169 11772 11169 11561 11274 11455 11415 10225 11415 9558 11380 9523 11380 9136 11344 9066 11309 9066 11309 8785 11204 8644 11204 8609 11169 8609 11134 8469 10993 8433 10853 8293 10607 8117 10501 7977 10361 7906 10220 7731 10115 7660 10115 7625 9974 7590 9974 7449 9904 7414 9904 7274 9833 7098 9833 6958 9798 6887 9833 6220 10009 5798 10115 5622 10185 5271 10255 5095 10431 4884 10993 3198 11028 2881 11028 2143 10923 1933 10923 1827 10888 1757 10817 1722 10782 1616 10677 1581 10571 1441 9974 1265 9798 1160 9306 1054 8885 914 8779 914 8393 773 8217 773 7795 597 7620 597 7198 527 6460 527 6214 457 3930 422 3684 457 3579 527 3262 633 3122 738 2946 808 2806 984 2279 1370 2208 1476 1892 1722 1822 1827 1787 2003 1716 2038 1541 2038 1505 2073 1224 2073 1189 2108 1119 2108 978 2179 873 2284 662 2389 592 2389 592 2425 416 2530 346 2706 100 3057 100 3163 30 3268 30 3619 0 3725 0 4322 0 4638 0 4849 0 5201 30 5271 65 5517 65 5974 135 6255 135 6676 170 6747 170 8609 240 8609 240 8715 276 8715 276 8855 346 8855 346 8960 416 9031 416 9066 451 9066 522 9136 592 9136 732 9206 732 9242 1189 9488 1295 9488 1470 9593 2103 9593 2138 9523 2349 9488 2489 9417 2560 9347 2735 9312 2946 9206 3122 9206 3157 9171 3227 9171 3403 9101 4036 9101 4387 9206 4598 9242 4984 9242 5055 9312 5265 9312 5511 9488 5582 9488 5722 9558 5863 9558 6249 9804 6390 9839 6390 9874 6425 9874 6425 10015 6460 10015 6460 10436 6390 10471 6390 10612 6320 10647 6320 10717 6214 10823 6003 10928 5792 11104 5722 11104 5582 11174 5511 11245 5406 11280 5055 11315 4914 11420 4844 11420 4527 11526 4211 11561 4176 11596 4106 11596 3965 11666 3860 11772 3790 11772 3473 11982 2735 12720 2700 12720 2560 12896 2489 12931 2349 13107 2243 13107 2103 13388 2033 13388 1892 13458 1822 13564 1822 13669 1716 13880 1646 13915 1646 14021 1505 14372 1435 14934 1365 15075 1365 15813 1470 16340 1470 16586 1576 17042 1751 17324 1751 17464 1787 17499 1787 17570 1892 17851 2103 18026 2208 18237 2419 18483 2560 18589 2630 18694 2700 18694 2700 18729 2770 18799 3052 18940 3122 18940 3403 19045 3473 19151 3754 19291 4352 19537 4809 19608 5546 19854 5757 19889 5792 19924 5898 19924 5933 19959 6284 19959 6566 19854 6601 19748 6636 19748 6671 19678 5511 16199 
#EOF
