# Supplementary material for: Data-Driven Discovery of Immune Contexture Biomarkers
Source: Front Oncol. 2018 Dec 18;8:627. doi: 10.3389/fonc.2018.00627 (PMC6305402; doi:10.3389/fonc.2018.00627)
Supplement: Data Sheet 3.zip — The MSI/MSS dataset used for the identification and assessment of discriminatory features (sections 3.2, 3.3, and 3.4) is provided as a collection of text files describing regions, markers, and metadata (part 1/3). [file Data_Sheet_3.zip › MSIMSSDataset/F16-000160-1 [5 channels]_ROI.txt]

barcode_target	F16-000160-1 [5 channels]
barcode_origin	0
workflow_target	0
workflow_target_version	0
workflow_origin	0
workflow_origin_version	0
iH	0
iW	0
user	tbd

0	tissue	27393 28145 27459 28145 27524 27885 27654 27820 27654 27625 27719 27625 27719 25543 27654 25282 27524 25217 27524 25087 27393 25022 27393 24957 27133 24892 27133 24762 26678 24111 26678 24046 26548 24046 26482 23721 26352 23721 26352 23395 26222 23330 26157 23200 25897 23005 25832 22745 25506 22159 25506 22029 25441 22029 25441 21704 25376 21704 25116 21183 25116 20207 25051 20142 25051 19687 24986 19687 24986 19296 24856 19101 24856 18255 24791 18255 24726 17995 24596 17930 24596 17865 24530 17865 24530 17604 24465 17604 24335 17344 24270 17344 24270 17214 24140 17214 24075 17084 23880 17084 23815 16889 23750 16889 23620 16628 23554 16628 23424 16498 23294 16238 23099 16173 23099 16043 22839 15978 22839 15913 22578 15848 22578 15782 22318 15782 22253 15587 21733 15587 21602 15522 21212 15522 21082 15457 19715 15457 19520 15587 19390 15587 19390 15782 19260 15782 19000 16108 18870 16108 18870 16173 18609 16303 18479 16173 18479 15978 18284 15457 18284 15327 18024 15197 17894 14937 17829 14937 17829 14806 17698 14806 17698 14741 17633 14741 17633 14611 17373 14611 17373 14546 17178 14481 17178 14351 16918 14221 16462 14091 16267 13896 16007 13830 16007 13700 15811 13635 14705 13635 14705 13700 14445 13700 14315 13830 14055 13830 13794 13961 13534 13961 13339 14091 12818 14156 12688 14286 12428 14351 12363 14481 12103 14611 11127 14937 10931 15132 10671 15132 10606 15197 10216 15197 9890 15327 9500 15327 9370 15392 8849 15457 8784 15522 8524 15522 8459 15587 8133 15587 8003 15782 7808 15782 7678 15848 7222 15848 7157 15978 6637 16043 6637 16108 6507 16108 6246 16238 6181 16433 5921 16498 5531 16693 5466 16824 5401 16824 5205 17084 4945 17149 4750 17344 4685 17344 4555 17539 4294 17604 4294 17735 3709 18255 3384 18776 3384 18906 3253 19166 3253 19491 3123 19491 3123 19687 2993 19752 2993 20077 2928 20077 2928 20337 2798 20467 2798 20728 2733 20793 2733 21053 2668 21053 2603 21443 2473 21443 2473 21834 2342 21964 2277 22419 2147 22550 2147 22680 2017 22745 2017 23135 1952 23135 1952 23200 1822 23200 1757 23330 1692 23916 1497 24241 1497 24371 1366 24502 1301 24957 1171 25022 1106 25217 1041 25217 1041 25347 911 25412 911 25608 846 25738 781 25738 781 26258 911 26258 976 26388 1106 26388 1171 26454 1952 26454 2017 26584 2212 26584 2277 26649 2798 26649 2863 26714 3058 26714 3253 26844 5336 26844 5401 26909 5921 26909 5921 26974 6312 26974 6572 27104 6897 27104 6897 27169 7157 27299 7157 27364 7288 27364 7353 27495 7418 27495 7418 27560 7613 27625 7613 27690 7808 27690 7873 27755 8003 27755 8264 27885 8784 28341 8979 28341 9630 28536 9955 28536 9955 28601 11322 28601 11712 28796 12558 28796 12688 28861 13469 28861 13534 28926 14510 28926 14640 28991 15161 28991 15486 28861 15876 28861 15876 28796 16007 28796 16072 28666 17568 28666 17633 28601 17763 28601 17829 28471 18089 28471 18219 28406 18870 28406 19130 28341 19195 28275 20041 28275 20236 28341 20626 28341 20691 28406 21212 28471 21342 28536 22123 28536 22188 28471 23620 28406 23815 28275 24075 28275 24075 28210 24205 28145 24205 28015 24335 27950 24921 27950 24921 28015 24986 28015 25051 28145 25376 28145 25376 28210 27393 28145 
1	tumor	24093 28832 24244 28832 24244 28794 24282 28794 24357 28568 24395 28531 24432 28305 24470 28267 24470 27589 24432 27514 24432 27363 24395 27326 24395 27137 24357 27137 24357 26798 24319 26761 24319 26610 24206 26384 24206 26271 24093 26196 24093 26121 24018 26083 23980 25895 23905 25782 23830 25782 23830 25744 23717 25631 23679 25631 23679 25481 23604 25405 23529 25255 23529 24991 23491 24916 23491 24539 23453 24502 23453 24389 23416 24389 23416 24313 23340 24276 23340 24200 23227 24050 23227 23974 23152 23861 23152 23786 23114 23786 23039 23635 23039 23485 22964 23447 22964 23221 22851 22995 22851 22732 22775 22619 22775 22506 22662 22054 22550 21941 22550 21903 22474 21866 22399 21527 22324 21414 22286 21226 22173 21226 22098 21037 21947 20849 21909 20849 21909 20811 21834 20774 21759 20623 21608 20548 21570 20435 21420 20397 21420 20360 21269 20171 21194 20096 21081 20058 21081 19983 21006 19983 20930 19795 20855 19719 20855 19644 20817 19644 20780 19456 20704 19418 20704 19343 20441 18891 20403 18703 20290 18627 20253 18552 20215 18552 20177 18477 20102 18477 19801 17987 19763 17987 19650 17837 19575 17799 19575 17761 19537 17761 19424 17648 19424 17573 19349 17535 19311 17460 19274 17460 19274 17347 19198 17234 19161 17234 19161 17159 19123 17121 19048 16858 18935 16632 18935 16519 18897 16481 18822 16481 18822 16368 18746 16105 18671 15954 18633 15540 18558 15351 18558 15163 18295 14749 18257 14561 18182 14523 18182 14448 18069 14372 17993 14222 17617 13732 17203 13356 17014 13243 16826 13205 16562 13092 16449 12979 16186 12904 15960 12866 14680 12829 11215 13054 10914 13092 10425 13205 9672 13243 9521 13280 9483 13318 9333 13318 9107 13431 8843 13506 8617 13657 7864 13883 7676 14034 7488 14034 7262 14109 6885 14335 6697 14372 6358 14561 6207 14711 6019 14824 5906 14824 5755 14937 5642 14975 5379 15201 5191 15276 5040 15389 4889 15577 4626 15766 4400 16029 4212 16142 3948 16443 3760 16745 3609 16895 3459 17159 3346 17197 3270 17347 3233 17535 3157 17573 2856 18100 2630 18326 2479 18966 2367 19117 1952 20096 1802 20284 1726 20661 1651 20811 1613 21000 1576 21640 1387 22016 1312 22393 1237 23485 1124 23635 1124 23824 1011 24012 973 24163 936 24163 936 24426 860 24539 898 25481 823 25857 823 26271 1011 26949 1199 27439 1350 27702 1463 28003 1576 28003 1689 28154 1839 28154 2254 28305 2555 28380 2705 28380 2894 28455 3157 28455 3383 28531 3760 28568 4099 28568 4249 28644 5379 28794 6396 29095 6847 29171 7036 29246 7902 29284 8278 29397 8881 29472 9182 29472 9483 29547 10425 29698 11065 29698 11253 29773 12872 29848 13889 29848 14077 29811 14604 29811 14981 29698 16336 29623 18972 29623 19161 29698 19650 29698 19801 29773 20629 29773 20629 29623 24093 28832 
#EOF
