# Supplementary material for: Data-Driven Discovery of Immune Contexture Biomarkers
Source: Front Oncol. 2018 Dec 18;8:627. doi: 10.3389/fonc.2018.00627 (PMC6305402; doi:10.3389/fonc.2018.00627)
Supplement: Data Sheet 3.zip — The MSI/MSS dataset used for the identification and assessment of discriminatory features (sections 3.2, 3.3, and 3.4) is provided as a collection of text files describing regions, markers, and metadata (part 1/3). [file Data_Sheet_3.zip › MSIMSSDataset/F16-000161 [5 channels]_ROI.txt]

barcode_target	F16-000161 [5 channels]
barcode_origin	0
workflow_target	0
workflow_target_version	0
workflow_origin	0
workflow_origin_version	0
iH	0
iW	0
user	tbd

0	tissue	15903 26093 15975 26165 16120 26165 16120 26238 16265 26238 16265 26455 16700 26528 16700 26600 16845 26673 17715 26745 17860 26890 18077 26890 18150 26962 18440 27035 19019 27035 19237 27180 21194 27180 21194 27035 21411 26962 21701 26962 21701 26890 21919 26890 21919 26817 22499 26817 22571 26745 22788 26745 23078 26600 23368 26600 23368 26528 23658 26455 23658 26310 23731 26310 23876 26165 24021 26093 24238 26093 24311 25948 24383 25948 24383 25730 24528 25730 24600 25440 24745 25295 24745 25150 24963 25078 25035 24788 25253 24716 25325 24571 25760 24281 25905 23846 25978 23846 26123 23701 26123 23628 26195 23628 26267 23338 26412 23266 26485 23121 26630 23049 26630 22976 26847 22904 26847 22686 26920 22686 27572 22251 27717 21961 27862 21816 27935 21816 27935 21671 28007 21671 28152 21454 28442 20874 28442 20657 28587 20657 28659 20367 28732 20294 28732 19932 29022 19280 29094 18917 29094 18337 29167 18337 29167 17395 29312 17395 29312 15076 29167 14931 29167 14858 29094 14858 29094 14713 28877 14423 28804 14423 28659 14279 28369 13699 28152 13481 28079 13191 28007 13119 28007 12974 27862 12901 27862 12467 27717 12394 27717 12177 27572 11814 27572 11379 27645 11379 27717 10944 27862 10799 27862 10002 27717 10002 27572 9857 27572 9785 27500 9785 27500 9567 27355 9422 27355 9277 27282 9277 27137 9132 26920 8698 26775 8625 26702 8480 26485 8408 26485 8118 26412 7973 26195 7828 26195 7683 26050 7465 26050 7248 25978 7103 25833 6886 25543 6668 25398 6233 25108 5798 25035 5726 24673 5653 24383 5074 24093 4929 23803 4566 23586 4421 23586 4276 23296 4204 23223 4131 22643 4131 22354 4276 22136 4494 22064 4494 22064 4711 21629 4711 21556 4784 20831 4711 20687 4421 20469 4349 20252 4131 20034 4059 19962 3769 19672 3334 19599 2972 19454 2899 19454 2754 19019 2682 18875 2537 18730 2537 18585 2392 18222 2392 17932 2609 17860 2609 17860 2754 17570 2899 17570 2972 17497 2972 17425 3262 16990 3552 16990 3624 16628 3624 16483 3696 15685 3696 15106 3552 14961 3407 14453 3334 14308 3262 13946 3262 13801 3334 13801 3479 13656 3552 13511 3769 13439 3769 13366 3986 13221 3986 13004 4131 12859 4131 12859 4204 12351 4276 12134 4494 11989 4494 11989 4711 11482 4784 11482 4856 11337 4929 9597 4929 9090 4784 7858 4784 7713 4711 7568 4494 7278 4349 6698 4276 6625 4131 6480 4131 6263 3986 6191 3769 5973 3769 5828 3696 4161 3696 4161 3841 4089 3841 4089 4494 4161 4494 4161 4711 4306 4856 4451 5436 4524 5581 4668 5653 4741 5871 4741 6306 4813 6596 5031 6958 5176 7393 5466 7755 5466 7828 5611 7828 5683 7900 5683 8190 5756 8408 5828 8408 5901 8625 6118 8698 6118 9277 6191 9277 6191 9350 6553 9640 6915 10220 6988 10220 6988 10292 7133 10365 7133 10510 7278 10510 7278 10582 7423 10727 7713 10872 7785 11017 7858 11017 7858 11234 8003 11234 8075 11307 8147 11597 8365 11597 8510 11669 8510 11742 8800 11742 8800 11814 9162 11814 9235 11959 9307 11959 9307 12032 9525 12032 9525 12104 9815 12104 10032 12249 10612 12249 10612 12322 10829 12322 10902 12467 11627 12467 11916 12539 11989 12684 12279 12684 12279 12756 13511 12829 13656 12901 13656 12974 13801 12974 13873 13046 14163 13119 14163 13191 14308 13191 14526 13409 14888 13554 15178 13771 15395 14134 15613 14206 15758 14351 16338 14641 16338 14713 16410 14713 16628 15003 16773 15003 16773 15076 17352 15366 17787 15438 17787 15583 17860 15583 18150 15801 18150 15946 18222 16018 18222 16380 18077 16453 18005 16815 17932 16815 17787 17178 17570 17395 17570 17540 17497 17613 17497 17975 17352 18120 17280 18337 17280 18627 17207 18772 17135 18772 17135 19207 17063 19207 17063 19497 16990 19642 16845 19642 16845 19787 16773 19787 16773 20004 16628 20149 16555 20149 16555 20367 16483 20367 16410 20512 16410 20874 16338 20874 16265 21599 16120 21744 16120 21816 16048 21816 15975 22106 15975 23628 15903 23701 15903 23846 15830 23846 15830 25295 15903 25295 15903 25585 15975 25803 16120 25875 16120 25948 16265 25948 16555 26310 16555 26528 16990 26673 17063 26745 17497 26817 17497 26890 17860 26890 17860 26962 17932 26962 15903 26093 
1	tissue	13801 27035 13801 25223 13873 25150 13873 24571 13946 24571 13946 24498 14091 24498 14091 24353 14163 24353 14163 24136 14381 23846 14381 23628 14526 23411 14526 22976 14598 22976 14671 22396 14816 22324 14961 21599 14961 21092 15033 20802 15106 20729 15106 20512 15323 19787 15395 18627 15540 18482 15540 18265 15395 18265 15395 17975 15323 17902 15323 17540 15251 17395 15106 17178 14888 17033 14816 16743 14526 16598 14453 16380 14381 16380 14163 15946 13873 15946 13873 15801 13656 15801 13583 15728 13439 15728 13439 15656 13221 15656 12931 15438 12641 15366 12641 15221 11989 15003 11627 14713 11627 14641 11554 14641 11554 14568 11337 14423 11337 14351 10684 13989 10467 13771 10249 13699 10249 13626 10104 13554 9525 13481 9525 13409 9380 13409 9235 13264 8872 13264 8800 13191 8437 13191 8292 13119 5683 13119 5031 13264 5031 13409 4886 13481 4886 13626 4813 13626 4813 13844 4668 13916 4668 14423 4451 14713 4451 15076 4379 15221 4161 16525 4161 18120 4379 20222 4524 21164 4668 21237 4741 22106 4886 22179 4886 22324 5103 22614 5248 23049 5393 23194 5756 23918 5756 24788 5683 24861 5683 25005 5611 25005 5611 25295 5466 25585 5466 25803 5538 25875 5611 26238 5756 26310 5828 26600 6191 26890 6336 26890 6698 27325 6915 27397 6988 27615 7060 27615 7278 27905 7350 27905 7350 27977 7568 27977 7713 28050 7713 28122 7858 28122 7858 28195 8003 28195 8003 28267 8292 28340 8292 28412 8437 28485 8582 28774 8872 28919 9090 28992 9525 28992 9525 29064 9742 29137 11264 29137 11337 28992 11627 28919 11627 28847 11699 28847 11699 28702 13801 27035 
2	tissue	12424 29934 12351 29934 12351 30152 12061 30369 11989 30369 11989 30441 11771 30441 11699 30514 11192 30514 10902 30659 10684 30659 10684 30804 9887 30804 9815 30876 9525 30876 9380 30949 9090 30949 8872 31021 8147 31384 8075 31529 7350 31964 7350 32109 7205 32326 7205 32761 7060 32761 7060 33413 6988 33413 6988 34790 7133 34863 7133 35008 7205 35008 7205 35225 7350 35443 7423 35443 7423 35515 7568 35515 7713 35732 7858 35732 7858 36022 7930 36022 8003 36240 8147 36312 8147 36385 8365 36457 8365 36602 8437 36602 8510 36820 8727 36820 9090 37037 9235 37037 9525 37182 9525 37327 9742 37327 9742 37472 10104 37544 10177 37689 10829 37689 10829 37762 11264 37762 11554 37907 12061 37907 12061 38052 12279 38052 12424 38197 12786 38269 13221 38269 13366 38342 15323 38342 15758 38269 15830 38197 16048 38197 16120 37834 16265 37834 16265 37689 16555 37327 16555 36892 16700 36602 16700 36385 16773 36312 16773 35950 16990 35950 17063 35732 17135 35732 17135 35588 17280 35443 17715 35225 17715 35008 17860 34935 18005 34718 18077 34718 18295 34500 18512 34428 18802 33921 18802 33776 19019 33558 19019 33341 19164 33268 19164 32978 19309 32616 19309 32471 19454 32326 19454 32109 19599 32036 19599 30804 19527 30659 19527 30441 19237 30297 19237 30152 19164 30152 19164 30079 19019 30079 19019 29934 18802 29572 18585 29427 18512 29209 18222 28919 18005 28485 17932 28485 17860 28340 17207 28267 17135 28195 16265 27977 15975 27760 15685 27760 15540 27687 13946 27687 13873 27760 13873 27905 13656 28122 13656 28267 13511 28340 13511 28629 13439 28629 12424 29934 
3	tissue	28442 33051 28659 33703 28732 33776 28732 34500 28877 34645 29022 35008 29094 36820 29167 36965 29312 36965 29312 37400 29384 37400 29457 37834 29529 37907 29529 38414 29602 38559 29747 38632 29747 38777 29891 39139 30036 39139 30109 39284 30109 39501 30326 39936 30326 40081 30471 40299 30544 40951 30616 40951 30616 41096 30761 41096 30834 41676 30979 41748 30979 41893 31196 42111 31269 42401 31341 42473 31486 42473 31559 42691 31703 42763 31703 42836 31848 42980 31921 43198 31993 43198 32066 43343 32211 43343 32283 43488 32428 43488 32428 43560 32718 43633 32718 43705 34748 43705 34820 43633 35327 43560 35400 43488 36342 43488 36415 43415 36995 43343 36995 43270 37139 43198 37429 43125 37574 42836 37719 42691 37864 42401 37864 42111 38009 41966 38082 41096 38154 41024 38154 40589 38299 40444 38299 40009 38444 39791 38444 39646 38517 39646 38734 39356 38807 39067 39096 38559 39169 38269 39169 37617 39314 37327 39459 37327 39531 36457 39604 36385 39604 35732 39459 35515 39459 35370 39241 35225 39169 34863 39024 34863 39024 34645 38734 34428 38734 34210 38517 34138 38299 33921 38299 33848 38227 33848 38154 33268 38009 32833 38009 32398 37864 32253 37864 31964 37719 31891 37647 31674 37574 31166 37502 31094 37502 30369 37357 30297 37284 30079 37139 30079 37067 29862 36777 29862 36777 29789 36415 29789 36342 29717 35690 29717 35110 29862 33153 29862 32718 29934 32646 30079 32501 30079 32211 30224 31776 30224 31703 30297 31486 30297 31196 30441 30834 30441 30544 30586 30399 30586 30326 30659 30181 30659 30109 30804 29891 30804 29891 30876 29674 30876 29674 30949 29529 30949 28442 33051 
#EOF
