# Supplementary material for: Data-Driven Discovery of Immune Contexture Biomarkers
Source: Front Oncol. 2018 Dec 18;8:627. doi: 10.3389/fonc.2018.00627 (PMC6305402; doi:10.3389/fonc.2018.00627)
Supplement: Data Sheet 3.zip — The MSI/MSS dataset used for the identification and assessment of discriminatory features (sections 3.2, 3.3, and 3.4) is provided as a collection of text files describing regions, markers, and metadata (part 1/3). [file Data_Sheet_3.zip › MSIMSSDataset/F16-000163 [5 channels]_ROI.txt]

barcode_target	F16-000163 [5 channels]
barcode_origin	0
workflow_target	0
workflow_target_version	0
workflow_origin	0
workflow_origin_version	0
iH	0
iW	0
user	tbd

0	tissue	16857 2648 17016 2648 17016 2754 17229 2807 17229 2913 17335 2966 17388 3072 17547 3072 17547 3125 18766 3072 18766 3019 18872 3019 19084 2913 19667 2966 19720 3072 19826 3125 19826 3178 19879 3178 19879 3284 19985 3390 19985 3443 20038 3443 20038 3549 20144 3549 20144 3655 20197 3708 20197 3814 20250 3814 20303 3920 20303 4026 20356 4026 20409 4132 20515 4132 20568 4185 20568 4344 20727 4397 20727 4450 20780 4450 20939 4609 20992 4609 21045 4662 21045 4768 21098 4768 21257 4927 21257 4980 21310 4980 21310 5086 21363 5086 21575 5299 21575 5458 21628 5458 21628 5511 21734 5564 21787 5670 21787 5935 21840 5935 21840 6306 21946 6359 21946 6518 21999 6518 21999 6571 22053 6571 22053 6624 22159 6677 22848 6677 22848 6624 23113 6518 23113 6465 24120 6465 24438 6624 27089 6571 27089 6624 27195 6624 27195 6677 27619 6730 27778 7048 27884 7101 28096 7101 28149 7207 28255 7207 28255 7313 28414 7313 28414 7419 28520 7419 28679 7578 28891 7631 28891 7684 28997 7790 28997 7896 29156 7949 29262 8108 29315 8426 29368 8426 29474 8585 29474 8797 29580 9009 29580 10282 29474 10547 29474 10759 29421 10865 29421 11925 29315 12137 29262 12137 29262 12296 29156 12402 29156 12561 29050 12614 29050 12720 28997 12720 28997 12879 28944 12932 28944 13197 28838 13250 28838 13356 28732 13462 28679 13462 28679 13568 28467 13727 28414 13886 28361 13886 28361 13939 28255 13939 28149 14045 28149 14098 27937 14257 27937 14310 27884 14310 27831 14522 27725 14628 27672 14628 27672 14681 27619 14681 27566 14787 27460 14840 27460 14946 27248 15105 27195 15105 27195 15159 26876 15265 26770 15371 26611 15371 26558 15530 26505 15530 26399 15636 26293 15636 26134 15742 26134 15795 25816 15795 25710 15848 25604 16007 25498 16060 25127 16060 25021 16113 24491 16166 24438 16272 23113 16272 23060 16219 22689 16219 22636 16272 22530 16272 22318 16378 22265 16590 22053 16696 21893 16855 21734 16855 21575 17067 21522 17067 21469 17173 20992 17438 20833 17597 20780 17597 20727 17703 20303 17862 20144 17862 20144 17915 19932 18021 19879 18127 19773 18180 19773 18233 19720 18233 19614 18339 19508 18339 19508 18445 19455 18551 19402 18551 19402 18763 19296 18975 19296 19399 19402 19452 19402 19558 19455 19611 19508 19611 19614 19717 19720 19717 19720 19770 19826 19823 19826 19929 19932 19982 19985 20248 20038 20301 20144 20301 20144 20460 20197 20460 20197 20566 20303 20672 20303 20937 20356 20990 20409 21361 20462 21361 20462 22686 20409 22686 20409 22792 20303 22951 20303 23057 20197 23057 20197 23110 19985 23216 19773 23481 19720 23640 19508 23852 19402 24117 19296 24223 19296 24594 19349 24594 19455 24806 19720 24859 19826 25018 19932 25018 19932 25125 19985 25125 20038 25231 20144 25231 20462 25443 20462 25549 20568 25761 20674 25761 20674 26079 20727 26132 20727 27404 20674 27510 20674 27722 20568 27722 20568 28252 20409 28358 20356 28464 20356 28623 20250 28835 20197 28835 20144 28994 19932 29153 19667 29630 19614 29683 19508 29683 19455 29842 19296 29895 19084 30055 18872 30108 18766 30214 18660 30214 18554 30320 18289 30373 18183 30479 17759 30585 17759 30638 17547 30691 17335 30903 17229 30903 17229 30956 17016 30956 17016 31009 16645 31009 16592 31062 16221 31062 15956 31168 15479 31168 15161 31274 14896 31486 14631 31539 14419 31645 13359 31698 13253 31645 11768 31645 11768 31592 11503 31539 11185 31539 11132 31486 10761 31433 10708 31274 10602 31221 10443 31221 10443 31168 10231 31115 10231 31062 9913 31062 9807 30956 9648 30903 9595 30744 9383 30638 9171 30638 9118 30585 9012 30585 9012 30532 8853 30532 8747 30373 8694 30373 8694 30214 8376 30055 8323 29948 8111 29789 8058 29630 8005 29630 8005 29524 7846 29418 7634 29047 7528 28994 7422 28729 7422 28570 7315 28517 7315 28411 7209 28411 7156 28199 7050 28040 7050 27934 6944 27828 6891 27828 6732 27669 6573 27457 6573 27404 6520 27404 6467 27298 6361 27245 6361 26927 6255 26927 6255 26503 6202 26397 6149 26397 6149 25814 6096 25814 6096 25443 5990 25018 5990 24329 5937 24223 5937 23799 5884 23746 5884 23216 5831 23057 5672 22898 5672 22580 5566 22527 5513 22103 5407 21997 5354 21732 5195 21573 5142 21414 5089 21414 5036 21202 4983 21202 4983 21043 4930 20990 4877 20619 4771 20460 4771 20301 4612 20248 4612 19770 4453 19558 4453 19346 4400 19293 4400 19187 4294 19187 4241 18975 4135 18975 3764 18551 3605 18498 3552 18339 3340 18286 3234 18127 3181 18127 3181 18021 3075 17968 3075 17703 3022 17650 3022 17279 2969 17226 2969 17067 2916 16961 2863 16378 2810 16325 2810 16219 2704 16166 2704 15848 2651 15689 2545 15636 2545 15530 2438 15265 2438 15105 2279 14787 2279 14522 2226 14469 2226 14310 2120 14151 2120 13886 2014 13727 1961 13462 1908 13409 1908 13197 1855 13091 1855 12879 1802 12720 1802 11925 1855 11925 1855 11236 1802 11130 1802 10971 1749 10918 1749 10335 1696 9910 1643 9857 1643 9539 1696 9433 1696 9274 1802 9115 1855 9115 1908 8956 2014 8956 2014 8850 2120 8797 2120 8373 2226 8267 2226 6995 2173 6995 2173 6306 2279 6253 2279 6147 2385 6147 2385 6094 2438 6094 2492 5988 2810 5935 2810 5829 2863 5829 2969 5723 3234 5723 3234 5670 3287 5670 3393 5564 6467 5564 6467 5617 7687 5670 7740 5723 8535 5723 8535 5776 8694 5776 8800 5829 8800 5935 9012 5935 9171 6041 9436 6041 9648 6094 9648 6147 10125 6147 10337 6041 10761 5988 10920 5829 10920 5776 11132 5723 11132 5670 11185 5670 11291 5564 11715 5511 11715 5458 11874 5246 12086 5192 12246 5086 12299 4980 12405 4980 12564 4874 12617 4768 12776 4662 12829 4556 13041 4503 13571 4132 13836 4079 13942 4026 13942 3973 14101 3920 14101 3867 14313 3814 14313 3708 14366 3708 14419 3602 14631 3496 14631 3443 15002 3390 15002 3337 15055 3284 15161 3284 15214 3178 15426 3178 15426 3125 15638 3072 15638 3019 15903 3019 16062 2913 16168 2913 16168 2860 17069 2860 17069 2913 17229 2913 16857 2648 
1	tumor	17017 2277 17123 2489 17176 2489 17229 2595 17388 2701 17494 2860 17547 2860 17600 3072 17653 3072 17653 3178 17865 3337 17918 3602 18183 4079 18395 4238 18448 4344 18501 4344 18501 4450 18607 4609 18607 4715 18766 4927 18766 5139 18978 5246 19031 5776 19084 5776 19084 6412 19137 6412 19190 6571 19190 6942 19243 6995 19243 7843 19190 8055 19137 8108 19137 8426 19084 8691 18978 8744 18978 8956 18925 8956 18925 9274 18819 9380 18766 9539 18766 9751 18713 9804 18713 10971 18660 11077 18660 11289 18607 11342 18607 11660 18501 11766 18448 12243 18395 12349 18289 12402 18236 12826 18077 13091 17653 13462 17547 13462 17388 13621 17176 13674 17070 13780 16645 13992 16486 13992 16274 14257 15638 14575 15532 14787 15532 14893 15426 14893 15320 15105 15320 15265 15055 15424 15002 15954 14896 16007 14896 16325 14843 16325 14843 18233 14949 18445 14949 19293 14896 19346 14843 20088 14737 20301 14737 20513 14684 20513 14684 20672 14578 20831 14578 20937 14525 20937 14525 21255 14419 21361 14366 21361 14366 21467 14154 21467 14048 21573 12988 21573 12935 21467 12723 21361 12405 21308 11715 21308 11715 21361 11662 21361 11609 21573 11609 21838 11556 21891 11556 22262 11662 22421 11715 22686 11768 22686 11821 22792 11821 23057 11874 23163 11874 23958 11927 24011 11927 24382 12140 24647 12193 24859 12299 24859 12299 24912 12352 24912 12405 25018 12670 25284 13094 25602 13094 25655 13200 25708 13306 25920 13518 26026 13677 26185 13730 26344 13836 26397 13836 26450 13889 26450 13889 26503 14154 26503 14154 26556 14366 26556 14472 26609 14472 26662 14790 26768 14843 26874 15055 26874 15055 26927 15214 26927 15532 27086 16327 27086 16433 27139 17494 27139 17547 27033 17653 27033 17971 26874 18077 26874 18183 26662 18395 26609 18395 26556 18501 26556 18501 26503 18607 26503 18607 26450 18660 26450 18660 26397 18766 26344 18766 26238 18819 26185 19243 26079 19296 25973 19508 25973 19720 25920 19879 25814 19985 25814 20144 25602 20303 25549 20409 25443 20727 25337 20939 25178 21151 25178 21151 25125 21257 25125 21363 25178 21469 25443 21575 25496 21628 25708 21628 27563 21575 27775 21151 28464 20727 29312 20621 29630 20409 29736 19879 30267 19826 30585 19455 31115 19243 31221 18978 31539 18713 31698 18607 31910 18289 31963 18130 32175 17759 32334 17653 32334 17388 32493 16327 32599 15903 32705 10072 32705 9648 32599 9118 32546 8535 32334 8376 32175 8111 32069 6096 30214 5460 29736 5301 29312 5036 28888 4983 28623 4718 28040 4612 27669 4612 26874 4453 26556 4294 25390 3976 24223 3870 23534 3605 22845 3393 21838 3022 20672 2386 19558 2067 17968 1855 17491 1802 17014 1431 15848 1431 15424 1272 15052 1060 14045 1060 13250 1007 12932 1007 11236 954 10759 954 10122 1060 9751 1060 9274 1166 8691 1166 8426 1113 8320 1113 7843 1060 7578 1060 6783 1272 6306 1325 5723 1537 5192 1537 4980 1590 4874 1643 4874 1643 4821 1749 4768 1855 4503 2598 4238 4294 4185 4506 4132 6361 4132 6467 4079 7846 4079 8058 3973 8482 3973 8694 3867 9277 3867 9489 3814 10125 3602 10443 3443 10655 3443 10867 3337 11238 3284 11503 3178 11821 3125 11874 3072 12140 3019 12299 2860 12564 2860 12723 2754 13253 2754 13253 2701 13677 2701 13783 2648 13942 2648 13995 2595 14313 2595 14366 2542 14472 2542 14737 2330 14790 2330 14790 2277 17017 2277 
#EOF
