# Supplementary material for: Data-Driven Discovery of Immune Contexture Biomarkers
Source: Front Oncol. 2018 Dec 18;8:627. doi: 10.3389/fonc.2018.00627 (PMC6305402; doi:10.3389/fonc.2018.00627)
Supplement: Data Sheet 3.zip — The MSI/MSS dataset used for the identification and assessment of discriminatory features (sections 3.2, 3.3, and 3.4) is provided as a collection of text files describing regions, markers, and metadata (part 1/3). [file Data_Sheet_3.zip › MSIMSSDataset/metadata.csv]

slide_barcode	MSS=0 MSI=1
16-003150_3439_RITA [5 channels]	MSI
16-003151_3460_RITA [5 channels]	MSS
16-003152_3427_RITA [5 channels]	MSS
16-003153_3421_RITA [5 channels]	MSS
16-003154_3440_RITA [5 channels]	MSS
16-003155_3416_RITA [5 channels]	MSS
16-003156_3455_RITA [5 channels]	MSS
16-003157_3435_RITA [5 channels]	MSI
16-003158_3434_RITA [5 channels]	MSS
16-003159_3065_RITA [5 channels]	MSS
16-003160_3428_RITA [5 channels]	MSS
16-003161_3445_RITA [5 channels]	MSS
16-003642_MSS-MSI_gallery [5 channels]	MSS
16-003643_MSS-MSI_gallery [5 channels]	MSI
16-003644_MSS-MSI_gallery [5 channels]	MSI
16-003645_MSS-MSI_gallery [5 channels]	MSI
16-003646_MSS-MSI_gallery [5 channels]	MSI
16-003647_MSS-MSI_gallery [5 channels]	MSS
16-003648_MSS-MSI_gallery [5 channels]	MSS
16-003649_MSS-MSI_gallery [5 channels]	MSI
16-003650_MSS-MSI_gallery [5 channels]	MSI
16-003651_MSS-MSI_gallery [5 channels]	MSS
16-006373_gallery-ImmuneP1_CRC [5 channels]	MSS
16-006374_12100_MSS-MSI_1810 [5 channels]	MSI
16-006375_gallery-ImmuneP1_CRC [5 channels]	MSS
16-006376_P1_11974_MSS-MSI-1810 [5 channels]	MSS
16-006377_gallery-ImmuneP1_CRC [5 channels]	MSS
16-006378_P1_12099_MSS-MSI_1810 [5 channels]	MSS
16-006379_P1_11976_MSS-MSI_1810 [5 channels]	MSS
16-006382_12098_MSS-MSI_1810 [5 channels]	MSS
16-006383_gallery-ImmuneP1_CRC [5 channels]	MSI
16-006384_11959_MSS-MSI_1810 [5 channels]	MSI
16-006385_11960_MSS-MSI_1810 [5 channels]	MSI
16-006386_11964_MSS-MSI_1810 [5 channels]	MSI
16-006387_11967_MSS-MSI_1810 [5 channels]	MSS
16-006388_12101_MSS-MSI_1810 [5 channels]	MSI
16-006389_11966_MSS-MSI_1810 [5 channels]	MSS
16-006390_11952_MSS-MSI_1810 [5 channels]	MSI
16-006391_11958_MSS-MSI_1810 [5 channels]	MSI
16-006462_P1_12103_MSS-MSI_1810 [5 channels]	MSS
16-006463_P1_12105_MSS-MSI_1810 [5 channels]	MSI
16-006464_P1_12102_MSS-MSI_1810 [5 channels]	MSI
16-006465_P1_12104_MSS-MSI_1810 [5 channels]	MSS
16-006466_P1_11978_MSS-MSI_1810 [5 channels]	MSI
F16-000125 [5 channels]	MSS
F16-000126-1 [5 channels]	MSS
F16-000127-1 [5 channels]	MSS
F16-000128-1 [5 channels]	MSS
F16-000129 [5 channels]	MSS
F16-000130-1 [5 channels]	MSS
F16-000131 [5 channels]	MSS
F16-000132-1 [5 channels]	MSS
F16-000133 [5 channels]	MSS
F16-000134-1 [5 channels]	MSS
F16-000135-1 [5 channels]	MSS
F16-000136-1 [5 channels]	MSS
F16-000138-1 [5 channels]	MSS
F16-000139 [5 channels]	MSS
F16-000142-1 [5 channels]	MSS
F16-000143-1 [5 channels]	MSS
F16-000144-6 [5 channels]	MSS
F16-000148-1 [5 channels]	MSS
F16-000150-1 [5 channels]	MSS
F16-000152-1 [5 channels]	MSS
F16-000153 [5 channels]	MSS
F16-000154 [5 channels]	MSS
F16-000155 [5 channels]	MSS
F16-000156 [5 channels]	MSS
F16-000157 [5 channels]	MSS
F16-000160-1 [5 channels]	MSS
F16-000161 [5 channels]	MSS
F16-000163 [5 channels]	MSS
