# Supplementary material for: Data-Driven Discovery of Immune Contexture Biomarkers
Source: Front Oncol. 2018 Dec 18;8:627. doi: 10.3389/fonc.2018.00627 (PMC6305402; doi:10.3389/fonc.2018.00627)
Supplement: Data Sheet 3.zip — The MSI/MSS dataset used for the identification and assessment of discriminatory features (sections 3.2, 3.3, and 3.4) is provided as a collection of text files describing regions, markers, and metadata (part 1/3). [file Data_Sheet_3.zip › MSIMSSDataset/89842_ImageObjects.txt]

barcode_target	16-006373_gallery-ImmuneP1_CRC [5 channels]
barcode_origin	0
workflow_target	CD8-CD3-CD4-Ki67-DAPI_generic.wsa 
workflow_target_version	 build f14999727a346af05f524693b44526002539cc76, workflows f149997 2016-05-23 with local changes
workflow_origin	0
workflow_origin_version	0
iH	38928
iW	53488
user	txdsapps
hostname	RPZMB000018

1	0	0	Ki67+	 3344 11031
2	0	0	Ki67+	 3366 11007
3	0	0	Ki67+	 3374 10998
4	0	0	Ki67+	 3393 11022
5	0	0	Ki67+	 3398 10973
6	0	0	Ki67+	 3416 11030
7	0	0	Ki67+	 3424 11037
8	0	0	Ki67+	 3431 10948
9	0	0	Ki67+	 3450 11022
10	0	0	Ki67+	 3461 10987
11	0	0	Ki67+	 3473 10998
12	0	0	Ki67+	 3484 10967
13	0	0	Ki67+	 3504 11014
14	0	0	Ki67+	 3511 10996
15	0	0	Ki67+	 3523 11035
16	0	0	Ki67+	 3546 11027
17	0	0	Ki67+	 3557 11014
18	0	0	Ki67+	 3568 11026
19	0	0	Ki67+	 3705 10883
20	0	0	Ki67+	 3759 10660
21	0	0	Ki67+	 3768 10673
22	0	0	Ki67+	 3878 10749
23	0	0	Ki67+	 3157 11777
24	0	0	Ki67+	 3189 11508
25	0	0	Ki67+	 3191 11833
26	0	0	Ki67+	 3192 11520
27	0	0	Ki67+	 3208 11408
28	0	0	Ki67+	 3236 11428
29	0	0	Ki67+	 3258 11434
30	0	0	Ki67+	 3292 11136
31	0	0	Ki67+	 3303 11113
32	0	0	Ki67+	 3307 11125
33	0	0	Ki67+	 3309 11098
34	0	0	Ki67+	 3310 11138
35	0	0	Ki67+	 3318 11359
36	0	0	Ki67+	 3319 11208
37	0	0	Ki67+	 3321 11116
38	0	0	Ki67+	 3323 11081
39	0	0	Ki67+	 3327 11341
40	0	0	Ki67+	 3332 11570
41	0	0	Ki67+	 3343 11143
42	0	0	Ki67+	 3345 11238
43	0	0	Ki67+	 3353 11160
44	0	0	Ki67+	 3354 11220
45	0	0	Ki67+	 3357 11625
46	0	0	Ki67+	 3358 11497
47	0	0	Ki67+	 3360 11562
48	0	0	Ki67+	 3361 11136
49	0	0	Ki67+	 3365 11470
50	0	0	Ki67+	 3368 11202
51	0	0	Ki67+	 3374 11521
52	0	0	Ki67+	 3377 11141
53	0	0	Ki67+	 3381 11179
54	0	0	Ki67+	 3395 11128
55	0	0	Ki67+	 3398 11194
56	0	0	Ki67+	 3402 11160
57	0	0	Ki67+	 3404 11479
58	0	0	Ki67+	 3412 11175
59	0	0	Ki67+	 3414 11080
60	0	0	Ki67+	 3419 11162
61	0	0	Ki67+	 3421 11119
62	0	0	Ki67+	 3430 11130
63	0	0	Ki67+	 3439 11044
64	0	0	Ki67+	 3440 11095
65	0	0	Ki67+	 3441 11113
66	0	0	Ki67+	 3446 11461
67	0	0	Ki67+	 3451 11059
68	0	0	Ki67+	 3454 11477
69	0	0	Ki67+	 3459 11104
70	0	0	Ki67+	 3468 11290
71	0	0	Ki67+	 3474 11470
72	0	0	Ki67+	 3476 11785
73	0	0	Ki67+	 3485 11535
74	0	0	Ki67+	 3488 11102
75	0	0	Ki67+	 3489 11068
76	0	0	Ki67+	 3489 11713
77	0	0	Ki67+	 3497 11422
78	0	0	Ki67+	 3514 11396
79	0	0	Ki67+	 3532 11404
80	0	0	Ki67+	 3552 11391
81	0	0	Ki67+	 3564 11113
82	0	0	Ki67+	 3568 11243
83	0	0	Ki67+	 3571 11122
84	0	0	Ki67+	 3596 11339
85	0	0	Ki67+	 3660 11565
86	0	0	Ki67+	 3662 11530
87	0	0	Ki67+	 3669 11514
88	0	0	Ki67+	 3687 11591
89	0	0	Ki67+	 3707 11545
90	0	0	Ki67+	 3724 11588
91	0	0	Ki67+	 3772 11618
92	0	0	Ki67+	 3784 11498
93	0	0	Ki67+	 3796 11594
94	0	0	Ki67+	 3799 11514
95	0	0	Ki67+	 3809 11624
96	0	0	Ki67+	 3812 11407
97	0	0	Ki67+	 3828 11722
98	0	0	Ki67+	 3836 11658
99	0	0	Ki67+	 3837 11711
100	0	0	Ki67+	 3838 11771
101	0	0	Ki67+	 3839 11446
102	0	0	Ki67+	 3840 11294
103	0	0	Ki67+	 3853 11550
104	0	0	Ki67+	 3858 11634
105	0	0	Ki67+	 3876 11559
106	0	0	Ki67+	 3883 11477
107	0	0	Ki67+	 3884 11818
108	0	0	Ki67+	 3914 11780
109	0	0	Ki67+	 3920 11473
110	0	0	Ki67+	 3922 11715
111	0	0	Ki67+	 3165 12639
112	0	0	Ki67+	 3179 11842
113	0	0	Ki67+	 3208 12591
114	0	0	Ki67+	 3227 12606
115	0	0	Ki67+	 3258 12234
116	0	0	Ki67+	 3270 12536
117	0	0	Ki67+	 3277 12598
118	0	0	Ki67+	 3278 12550
119	0	0	Ki67+	 3307 12094
120	0	0	Ki67+	 3334 12070
121	0	0	Ki67+	 3337 12601
122	0	0	Ki67+	 3349 12593
123	0	0	Ki67+	 3351 12065
124	0	0	Ki67+	 3369 12623
125	0	0	Ki67+	 3375 11876
126	0	0	Ki67+	 3383 12614
127	0	0	Ki67+	 3398 12007
128	0	0	Ki67+	 3413 12397
129	0	0	Ki67+	 3438 11947
130	0	0	Ki67+	 3465 11952
131	0	0	Ki67+	 3490 11996
132	0	0	Ki67+	 3508 11846
133	0	0	Ki67+	 3570 11981
134	0	0	Ki67+	 3627 12439
135	0	0	Ki67+	 3630 12615
136	0	0	Ki67+	 3633 11848
137	0	0	Ki67+	 3655 12035
138	0	0	Ki67+	 3662 12613
139	0	0	Ki67+	 3663 12403
140	0	0	Ki67+	 3679 12637
141	0	0	Ki67+	 3686 12007
142	0	0	Ki67+	 3698 12048
143	0	0	Ki67+	 3701 12595
144	0	0	Ki67+	 3711 12563
145	0	0	Ki67+	 3715 12086
146	0	0	Ki67+	 3716 12008
147	0	0	Ki67+	 3719 12110
148	0	0	Ki67+	 3734 12009
149	0	0	Ki67+	 3752 12011
150	0	0	Ki67+	 3759 12022
151	0	0	Ki67+	 3760 12048
152	0	0	Ki67+	 3763 12122
153	0	0	Ki67+	 3767 12068
154	0	0	Ki67+	 3767 12563
155	0	0	Ki67+	 3786 12631
156	0	0	Ki67+	 3787 12025
157	0	0	Ki67+	 3788 12080
158	0	0	Ki67+	 3795 12561
159	0	0	Ki67+	 3797 12587
160	0	0	Ki67+	 3866 12402
161	0	0	Ki67+	 3162 12954
162	0	0	Ki67+	 3173 13258
163	0	0	Ki67+	 3175 13269
164	0	0	Ki67+	 3184 12656
165	0	0	Ki67+	 3191 12802
166	0	0	Ki67+	 3200 12729
167	0	0	Ki67+	 3203 13262
168	0	0	Ki67+	 3204 13044
169	0	0	Ki67+	 3210 13240
170	0	0	Ki67+	 3214 13223
171	0	0	Ki67+	 3215 12855
172	0	0	Ki67+	 3217 13068
173	0	0	Ki67+	 3233 13024
174	0	0	Ki67+	 3234 12836
175	0	0	Ki67+	 3236 13263
176	0	0	Ki67+	 3238 12874
177	0	0	Ki67+	 3242 12662
178	0	0	Ki67+	 3243 13065
179	0	0	Ki67+	 3251 13300
180	0	0	Ki67+	 3254 13063
181	0	0	Ki67+	 3256 12867
182	0	0	Ki67+	 3264 12968
183	0	0	Ki67+	 3264 13237
184	0	0	Ki67+	 3268 12745
185	0	0	Ki67+	 3272 12874
186	0	0	Ki67+	 3272 12923
187	0	0	Ki67+	 3274 13276
188	0	0	Ki67+	 3276 12891
189	0	0	Ki67+	 3279 12689
190	0	0	Ki67+	 3282 12641
191	0	0	Ki67+	 3283 12858
192	0	0	Ki67+	 3286 12896
193	0	0	Ki67+	 3287 13286
194	0	0	Ki67+	 3293 12761
195	0	0	Ki67+	 3293 13255
196	0	0	Ki67+	 3296 13149
197	0	0	Ki67+	 3297 13083
198	0	0	Ki67+	 3299 12774
199	0	0	Ki67+	 3303 13165
200	0	0	Ki67+	 3306 12906
201	0	0	Ki67+	 3316 12915
202	0	0	Ki67+	 3321 12756
203	0	0	Ki67+	 3323 13143
204	0	0	Ki67+	 3326 13105
205	0	0	Ki67+	 3329 13162
206	0	0	Ki67+	 3334 13186
207	0	0	Ki67+	 3338 13006
208	0	0	Ki67+	 3356 12772
209	0	0	Ki67+	 3356 13386
210	0	0	Ki67+	 3361 13003
211	0	0	Ki67+	 3365 12972
212	0	0	Ki67+	 3373 12818
213	0	0	Ki67+	 3393 12674
214	0	0	Ki67+	 3411 12975
215	0	0	Ki67+	 3417 12800
216	0	0	Ki67+	 3424 12920
217	0	0	Ki67+	 3426 12939
218	0	0	Ki67+	 3433 12995
219	0	0	Ki67+	 3436 12660
220	0	0	Ki67+	 3437 12692
221	0	0	Ki67+	 3442 12787
222	0	0	Ki67+	 3451 13334
223	0	0	Ki67+	 3458 12950
224	0	0	Ki67+	 3459 12810
225	0	0	Ki67+	 3460 12920
226	0	0	Ki67+	 3463 12762
227	0	0	Ki67+	 3464 12713
228	0	0	Ki67+	 3470 12777
229	0	0	Ki67+	 3471 12747
230	0	0	Ki67+	 3477 12849
231	0	0	Ki67+	 3480 12810
232	0	0	Ki67+	 3493 13260
233	0	0	Ki67+	 3508 13272
234	0	0	Ki67+	 3532 13312
235	0	0	Ki67+	 3533 13395
236	0	0	Ki67+	 3548 13360
237	0	0	Ki67+	 3562 13025
238	0	0	Ki67+	 3562 13349
239	0	0	Ki67+	 3573 13418
240	0	0	Ki67+	 3574 13037
241	0	0	Ki67+	 3576 13365
242	0	0	Ki67+	 3577 12803
243	0	0	Ki67+	 3589 12985
244	0	0	Ki67+	 3592 12758
245	0	0	Ki67+	 3598 13410
246	0	0	Ki67+	 3600 12987
247	0	0	Ki67+	 3606 12707
248	0	0	Ki67+	 3608 12787
249	0	0	Ki67+	 3610 12821
250	0	0	Ki67+	 3621 13218
251	0	0	Ki67+	 3624 12668
252	0	0	Ki67+	 3630 12796
253	0	0	Ki67+	 3650 13413
254	0	0	Ki67+	 3656 13152
255	0	0	Ki67+	 3656 13201
256	0	0	Ki67+	 3657 12677
257	0	0	Ki67+	 3659 12824
258	0	0	Ki67+	 3660 13327
259	0	0	Ki67+	 3661 13040
260	0	0	Ki67+	 3667 13412
261	0	0	Ki67+	 3672 13378
262	0	0	Ki67+	 3684 13424
263	0	0	Ki67+	 3686 13133
264	0	0	Ki67+	 3700 13149
265	0	0	Ki67+	 3710 13287
266	0	0	Ki67+	 3730 13177
267	0	0	Ki67+	 3735 13312
268	0	0	Ki67+	 3737 13160
269	0	0	Ki67+	 3765 12660
270	0	0	Ki67+	 3767 13350
271	0	0	Ki67+	 3778 12688
272	0	0	Ki67+	 3783 13314
273	0	0	Ki67+	 3786 12766
274	0	0	Ki67+	 3800 12822
275	0	0	Ki67+	 3806 12655
276	0	0	Ki67+	 3820 13391
277	0	0	Ki67+	 3829 12755
278	0	0	Ki67+	 3832 13007
279	0	0	Ki67+	 3839 12732
280	0	0	Ki67+	 3854 13423
281	0	0	Ki67+	 3875 12801
282	0	0	Ki67+	 3880 12742
283	0	0	Ki67+	 3894 12999
284	0	0	Ki67+	 3897 12789
285	0	0	Ki67+	 3898 12733
286	0	0	Ki67+	 3903 13231
287	0	0	Ki67+	 3904 12866
288	0	0	Ki67+	 3906 12836
289	0	0	Ki67+	 3908 13286
290	0	0	Ki67+	 3908 13426
291	0	0	Ki67+	 3910 13064
292	0	0	Ki67+	 3913 12893
293	0	0	Ki67+	 3913 13300
294	0	0	Ki67+	 3915 13096
295	0	0	Ki67+	 3915 13259
296	0	0	Ki67+	 3916 12967
297	0	0	Ki67+	 3919 12773
298	0	0	Ki67+	 3919 12818
299	0	0	Ki67+	 3929 13423
300	0	0	Ki67+	 3932 12874
301	0	0	Ki67+	 3933 13234
302	0	0	Ki67+	 3146 13464
303	0	0	Ki67+	 3182 13443
304	0	0	Ki67+	 3185 13776
305	0	0	Ki67+	 3187 13671
306	0	0	Ki67+	 3189 13604
307	0	0	Ki67+	 3270 13587
308	0	0	Ki67+	 3273 13507
309	0	0	Ki67+	 3273 13875
310	0	0	Ki67+	 3287 13803
311	0	0	Ki67+	 3290 13525
312	0	0	Ki67+	 3294 13579
313	0	0	Ki67+	 3309 13630
314	0	0	Ki67+	 3427 13838
315	0	0	Ki67+	 3477 13447
316	0	0	Ki67+	 3520 14146
317	0	0	Ki67+	 3526 13881
318	0	0	Ki67+	 3534 14193
319	0	0	Ki67+	 3574 14197
320	0	0	Ki67+	 3576 14134
321	0	0	Ki67+	 3601 14047
322	0	0	Ki67+	 3614 14147
323	0	0	Ki67+	 3623 13482
324	0	0	Ki67+	 3644 14087
325	0	0	Ki67+	 3658 13445
326	0	0	Ki67+	 3663 14158
327	0	0	Ki67+	 3665 14089
328	0	0	Ki67+	 3678 14134
329	0	0	Ki67+	 3694 13465
330	0	0	Ki67+	 3707 13444
331	0	0	Ki67+	 3707 14120
332	0	0	Ki67+	 3707 14147
333	0	0	Ki67+	 3712 14058
334	0	0	Ki67+	 3712 14214
335	0	0	Ki67+	 3718 13511
336	0	0	Ki67+	 3723 14092
337	0	0	Ki67+	 3727 14229
338	0	0	Ki67+	 3730 14129
339	0	0	Ki67+	 3751 14210
340	0	0	Ki67+	 3762 13628
341	0	0	Ki67+	 3763 14044
342	0	0	Ki67+	 3764 14060
343	0	0	Ki67+	 3770 13672
344	0	0	Ki67+	 3782 14126
345	0	0	Ki67+	 3788 13618
346	0	0	Ki67+	 3821 14061
347	0	0	Ki67+	 3862 14096
348	0	0	Ki67+	 3865 14172
349	0	0	Ki67+	 3873 14116
350	0	0	Ki67+	 3886 14163
351	0	0	Ki67+	 3888 14229
352	0	0	Ki67+	 3911 13614
353	0	0	Ki67+	 3912 13976
354	0	0	Ki67+	 3925 13810
355	0	0	Ki67+	 3257 14320
356	0	0	Ki67+	 3388 14381
357	0	0	Ki67+	 3407 14394
358	0	0	Ki67+	 3419 14495
359	0	0	Ki67+	 3422 14360
360	0	0	Ki67+	 3435 14334
361	0	0	Ki67+	 3444 14472
362	0	0	Ki67+	 3454 14462
363	0	0	Ki67+	 3460 14411
364	0	0	Ki67+	 3467 14536
365	0	0	Ki67+	 3478 14277
366	0	0	Ki67+	 3482 14426
367	0	0	Ki67+	 3484 14389
368	0	0	Ki67+	 3485 14307
369	0	0	Ki67+	 3491 14468
370	0	0	Ki67+	 3491 14517
371	0	0	Ki67+	 3494 14486
372	0	0	Ki67+	 3495 14454
373	0	0	Ki67+	 3509 14383
374	0	0	Ki67+	 3511 14288
375	0	0	Ki67+	 3515 14304
376	0	0	Ki67+	 3516 14483
377	0	0	Ki67+	 3549 14297
378	0	0	Ki67+	 3561 14309
379	0	0	Ki67+	 3574 14339
380	0	0	Ki67+	 3582 14285
381	0	0	Ki67+	 3582 14329
382	0	0	Ki67+	 3600 14283
383	0	0	Ki67+	 3606 14337
384	0	0	Ki67+	 3614 14368
385	0	0	Ki67+	 3653 14254
386	0	0	Ki67+	 3664 14262
387	0	0	Ki67+	 3704 14249
388	0	0	Ki67+	 3712 14275
389	0	0	Ki67+	 3757 14278
390	0	0	Ki67+	 3793 14498
391	0	0	Ki67+	 3848 14412
392	0	0	Ki67+	 3881 14531
393	0	0	Ki67+	 3965 10666
394	0	0	Ki67+	 3965 10697
395	0	0	Ki67+	 3980 10665
396	0	0	Ki67+	 4003 10636
397	0	0	Ki67+	 4018 10672
398	0	0	Ki67+	 4049 10709
399	0	0	Ki67+	 4053 10662
400	0	0	Ki67+	 4069 10639
401	0	0	Ki67+	 4170 10381
402	0	0	Ki67+	 4172 10784
403	0	0	Ki67+	 4182 10796
404	0	0	Ki67+	 4205 10447
405	0	0	Ki67+	 4247 10446
406	0	0	Ki67+	 4252 10785
407	0	0	Ki67+	 4259 10770
408	0	0	Ki67+	 4269 10375
409	0	0	Ki67+	 4276 10779
410	0	0	Ki67+	 4278 10730
411	0	0	Ki67+	 4310 10785
412	0	0	Ki67+	 4313 10804
413	0	0	Ki67+	 4315 10515
414	0	0	Ki67+	 4317 10816
415	0	0	Ki67+	 4336 10782
416	0	0	Ki67+	 4341 10736
417	0	0	Ki67+	 4352 10485
418	0	0	Ki67+	 4356 10818
419	0	0	Ki67+	 4455 10780
420	0	0	Ki67+	 4493 10422
421	0	0	Ki67+	 4507 10431
422	0	0	Ki67+	 4625 10821
423	0	0	Ki67+	 4643 10490
424	0	0	Ki67+	 4670 10429
425	0	0	Ki67+	 4673 10361
426	0	0	Ki67+	 4676 10407
427	0	0	Ki67+	 4686 10396
428	0	0	Ki67+	 4691 10350
429	0	0	Ki67+	 4699 10363
430	0	0	Ki67+	 4704 10433
431	0	0	Ki67+	 4707 10387
432	0	0	Ki67+	 4707 10451
433	0	0	Ki67+	 4719 10364
434	0	0	Ki67+	 4728 10339
435	0	0	Ki67+	 3949 11505
436	0	0	Ki67+	 3973 11431
437	0	0	Ki67+	 3992 11454
438	0	0	Ki67+	 4020 11446
439	0	0	Ki67+	 4023 10875
440	0	0	Ki67+	 4025 11480
441	0	0	Ki67+	 4045 11401
442	0	0	Ki67+	 4056 10842
443	0	0	Ki67+	 4060 11420
444	0	0	Ki67+	 4065 11300
445	0	0	Ki67+	 4110 11520
446	0	0	Ki67+	 4118 11179
447	0	0	Ki67+	 4129 11523
448	0	0	Ki67+	 4140 11612
449	0	0	Ki67+	 4147 11547
450	0	0	Ki67+	 4184 11582
451	0	0	Ki67+	 4199 11087
452	0	0	Ki67+	 4298 11205
453	0	0	Ki67+	 4330 11087
454	0	0	Ki67+	 4397 10975
455	0	0	Ki67+	 4433 11544
456	0	0	Ki67+	 4440 11579
457	0	0	Ki67+	 4442 11297
458	0	0	Ki67+	 4442 11619
459	0	0	Ki67+	 4452 11428
460	0	0	Ki67+	 4467 11531
461	0	0	Ki67+	 4470 11376
462	0	0	Ki67+	 4483 10953
463	0	0	Ki67+	 4484 11507
464	0	0	Ki67+	 4485 11573
465	0	0	Ki67+	 4489 10844
466	0	0	Ki67+	 4491 11536
467	0	0	Ki67+	 4495 10943
468	0	0	Ki67+	 4496 11459
469	0	0	Ki67+	 4497 11610
470	0	0	Ki67+	 4510 11323
471	0	0	Ki67+	 4521 11566
472	0	0	Ki67+	 4522 11299
473	0	0	Ki67+	 4526 11461
474	0	0	Ki67+	 4527 10867
475	0	0	Ki67+	 4539 11206
476	0	0	Ki67+	 4543 11275
477	0	0	Ki67+	 4556 11395
478	0	0	Ki67+	 4560 11252
479	0	0	Ki67+	 4590 11055
480	0	0	Ki67+	 4607 11278
481	0	0	Ki67+	 4620 10840
482	0	0	Ki67+	 4636 10887
483	0	0	Ki67+	 4645 11426
484	0	0	Ki67+	 4656 11364
485	0	0	Ki67+	 4669 11336
486	0	0	Ki67+	 4673 11360
487	0	0	Ki67+	 4673 11379
488	0	0	Ki67+	 4678 11283
489	0	0	Ki67+	 4679 11406
490	0	0	Ki67+	 4680 11420
491	0	0	Ki67+	 4683 11468
492	0	0	Ki67+	 4703 11551
493	0	0	Ki67+	 4715 11304
494	0	0	Ki67+	 4715 11451
495	0	0	Ki67+	 4726 11178
496	0	0	Ki67+	 4729 11309
497	0	0	Ki67+	 3938 11776
498	0	0	Ki67+	 3997 11972
499	0	0	Ki67+	 4013 11780
500	0	0	Ki67+	 4030 11768
501	0	0	Ki67+	 4036 11931
502	0	0	Ki67+	 4063 12019
503	0	0	Ki67+	 4075 11646
504	0	0	Ki67+	 4077 11992
505	0	0	Ki67+	 4088 11663
506	0	0	Ki67+	 4089 11967
507	0	0	Ki67+	 4090 12091
508	0	0	Ki67+	 4106 12294
509	0	0	Ki67+	 4118 12130
510	0	0	Ki67+	 4121 11935
511	0	0	Ki67+	 4124 12116
512	0	0	Ki67+	 4128 11965
513	0	0	Ki67+	 4142 11835
514	0	0	Ki67+	 4144 12426
515	0	0	Ki67+	 4150 11928
516	0	0	Ki67+	 4153 12109
517	0	0	Ki67+	 4163 11736
518	0	0	Ki67+	 4166 11886
519	0	0	Ki67+	 4169 12013
520	0	0	Ki67+	 4182 12413
521	0	0	Ki67+	 4197 12141
522	0	0	Ki67+	 4200 12016
523	0	0	Ki67+	 4201 12418
524	0	0	Ki67+	 4212 11696
525	0	0	Ki67+	 4214 12412
526	0	0	Ki67+	 4233 12414
527	0	0	Ki67+	 4240 12372
528	0	0	Ki67+	 4251 12421
529	0	0	Ki67+	 4253 12381
530	0	0	Ki67+	 4256 11788
531	0	0	Ki67+	 4269 11795
532	0	0	Ki67+	 4286 12413
533	0	0	Ki67+	 4298 11974
534	0	0	Ki67+	 4298 12366
535	0	0	Ki67+	 4299 12148
536	0	0	Ki67+	 4302 11851
537	0	0	Ki67+	 4304 12422
538	0	0	Ki67+	 4313 11865
539	0	0	Ki67+	 4318 11892
540	0	0	Ki67+	 4320 12374
541	0	0	Ki67+	 4330 12431
542	0	0	Ki67+	 4345 12315
543	0	0	Ki67+	 4346 12367
544	0	0	Ki67+	 4374 12065
545	0	0	Ki67+	 4377 12049
546	0	0	Ki67+	 4380 12140
547	0	0	Ki67+	 4384 12375
548	0	0	Ki67+	 4398 11970
549	0	0	Ki67+	 4414 11937
550	0	0	Ki67+	 4415 11849
551	0	0	Ki67+	 4421 11812
552	0	0	Ki67+	 4425 11997
553	0	0	Ki67+	 4428 11764
554	0	0	Ki67+	 4428 11783
555	0	0	Ki67+	 4439 11942
556	0	0	Ki67+	 4444 12326
557	0	0	Ki67+	 4447 12393
558	0	0	Ki67+	 4459 11816
559	0	0	Ki67+	 4463 11805
560	0	0	Ki67+	 4485 11828
561	0	0	Ki67+	 4497 11890
562	0	0	Ki67+	 4498 11803
563	0	0	Ki67+	 4521 12392
564	0	0	Ki67+	 4537 12183
565	0	0	Ki67+	 4540 11805
566	0	0	Ki67+	 4541 12312
567	0	0	Ki67+	 4559 11894
568	0	0	Ki67+	 4559 11916
569	0	0	Ki67+	 4564 11937
570	0	0	Ki67+	 4569 11983
571	0	0	Ki67+	 4572 11899
572	0	0	Ki67+	 4575 11844
573	0	0	Ki67+	 4578 11953
574	0	0	Ki67+	 4588 11815
575	0	0	Ki67+	 4595 11884
576	0	0	Ki67+	 4595 12285
577	0	0	Ki67+	 4596 11847
578	0	0	Ki67+	 4610 11948
579	0	0	Ki67+	 4627 11965
580	0	0	Ki67+	 4633 11904
581	0	0	Ki67+	 4638 12154
582	0	0	Ki67+	 4646 12132
583	0	0	Ki67+	 4653 12043
584	0	0	Ki67+	 4658 12339
585	0	0	Ki67+	 4678 12203
586	0	0	Ki67+	 4682 12216
587	0	0	Ki67+	 4686 12287
588	0	0	Ki67+	 4708 12329
589	0	0	Ki67+	 4728 12430
590	0	0	Ki67+	 3941 12944
591	0	0	Ki67+	 3943 13059
592	0	0	Ki67+	 3944 12756
593	0	0	Ki67+	 3947 13144
594	0	0	Ki67+	 3949 12782
595	0	0	Ki67+	 3955 12823
596	0	0	Ki67+	 3955 12948
597	0	0	Ki67+	 3956 12795
598	0	0	Ki67+	 3960 13198
599	0	0	Ki67+	 3964 12920
600	0	0	Ki67+	 3967 13044
601	0	0	Ki67+	 3968 12901
602	0	0	Ki67+	 3969 13214
603	0	0	Ki67+	 3976 12833
604	0	0	Ki67+	 3985 12568
605	0	0	Ki67+	 3995 12942
606	0	0	Ki67+	 4020 12972
607	0	0	Ki67+	 4027 12608
608	0	0	Ki67+	 4095 12554
609	0	0	Ki67+	 4106 12531
610	0	0	Ki67+	 4125 13191
611	0	0	Ki67+	 4127 12631
612	0	0	Ki67+	 4127 12656
613	0	0	Ki67+	 4135 12449
614	0	0	Ki67+	 4143 12680
615	0	0	Ki67+	 4150 12485
616	0	0	Ki67+	 4154 12526
617	0	0	Ki67+	 4157 12734
618	0	0	Ki67+	 4162 12881
619	0	0	Ki67+	 4163 12755
620	0	0	Ki67+	 4173 13198
621	0	0	Ki67+	 4176 12453
622	0	0	Ki67+	 4184 12549
623	0	0	Ki67+	 4184 13191
624	0	0	Ki67+	 4185 13171
625	0	0	Ki67+	 4187 12660
626	0	0	Ki67+	 4188 12804
627	0	0	Ki67+	 4191 12447
628	0	0	Ki67+	 4193 12527
629	0	0	Ki67+	 4193 12633
630	0	0	Ki67+	 4203 13145
631	0	0	Ki67+	 4203 13211
632	0	0	Ki67+	 4204 12557
633	0	0	Ki67+	 4204 12580
634	0	0	Ki67+	 4208 13054
635	0	0	Ki67+	 4209 12467
636	0	0	Ki67+	 4209 12543
637	0	0	Ki67+	 4217 12650
638	0	0	Ki67+	 4219 12433
639	0	0	Ki67+	 4220 12619
640	0	0	Ki67+	 4221 13162
641	0	0	Ki67+	 4229 13025
642	0	0	Ki67+	 4234 13169
643	0	0	Ki67+	 4235 12467
644	0	0	Ki67+	 4235 12851
645	0	0	Ki67+	 4238 13118
646	0	0	Ki67+	 4249 12852
647	0	0	Ki67+	 4252 12866
648	0	0	Ki67+	 4255 12465
649	0	0	Ki67+	 4262 13083
650	0	0	Ki67+	 4262 13120
651	0	0	Ki67+	 4269 12949
652	0	0	Ki67+	 4276 12777
653	0	0	Ki67+	 4281 12441
654	0	0	Ki67+	 4281 12900
655	0	0	Ki67+	 4282 13097
656	0	0	Ki67+	 4283 12815
657	0	0	Ki67+	 4287 12526
658	0	0	Ki67+	 4300 12880
659	0	0	Ki67+	 4303 12849
660	0	0	Ki67+	 4303 12906
661	0	0	Ki67+	 4310 12997
662	0	0	Ki67+	 4317 12477
663	0	0	Ki67+	 4317 12513
664	0	0	Ki67+	 4326 12822
665	0	0	Ki67+	 4327 12801
666	0	0	Ki67+	 4327 13041
667	0	0	Ki67+	 4334 12537
668	0	0	Ki67+	 4337 12733
669	0	0	Ki67+	 4338 12785
670	0	0	Ki67+	 4338 13138
671	0	0	Ki67+	 4340 12893
672	0	0	Ki67+	 4349 12820
673	0	0	Ki67+	 4351 12769
674	0	0	Ki67+	 4352 12678
675	0	0	Ki67+	 4353 12863
676	0	0	Ki67+	 4354 12983
677	0	0	Ki67+	 4357 12607
678	0	0	Ki67+	 4363 12749
679	0	0	Ki67+	 4367 12844
680	0	0	Ki67+	 4368 13229
681	0	0	Ki67+	 4375 12811
682	0	0	Ki67+	 4376 12571
683	0	0	Ki67+	 4378 12780
684	0	0	Ki67+	 4386 13078
685	0	0	Ki67+	 4389 12743
686	0	0	Ki67+	 4397 12851
687	0	0	Ki67+	 4401 12527
688	0	0	Ki67+	 4404 12816
689	0	0	Ki67+	 4405 12778
690	0	0	Ki67+	 4406 12667
691	0	0	Ki67+	 4408 12499
692	0	0	Ki67+	 4416 12684
693	0	0	Ki67+	 4418 12567
694	0	0	Ki67+	 4429 12748
695	0	0	Ki67+	 4436 12590
696	0	0	Ki67+	 4447 12707
697	0	0	Ki67+	 4463 12722
698	0	0	Ki67+	 4471 13190
699	0	0	Ki67+	 4473 13206
700	0	0	Ki67+	 4484 12698
701	0	0	Ki67+	 4507 12619
702	0	0	Ki67+	 4513 13194
703	0	0	Ki67+	 4514 13176
704	0	0	Ki67+	 4518 12601
705	0	0	Ki67+	 4529 12682
706	0	0	Ki67+	 4538 12694
707	0	0	Ki67+	 4559 12691
708	0	0	Ki67+	 4585 12512
709	0	0	Ki67+	 4591 13107
710	0	0	Ki67+	 4595 13208
711	0	0	Ki67+	 4605 12507
712	0	0	Ki67+	 4606 12564
713	0	0	Ki67+	 4616 13213
714	0	0	Ki67+	 4621 13075
715	0	0	Ki67+	 4621 13178
716	0	0	Ki67+	 4627 12585
717	0	0	Ki67+	 4627 12604
718	0	0	Ki67+	 4638 13133
719	0	0	Ki67+	 4643 12590
720	0	0	Ki67+	 4649 12820
721	0	0	Ki67+	 4652 13152
722	0	0	Ki67+	 4657 12597
723	0	0	Ki67+	 4663 12526
724	0	0	Ki67+	 4682 12706
725	0	0	Ki67+	 4683 12459
726	0	0	Ki67+	 4685 12572
727	0	0	Ki67+	 4694 12962
728	0	0	Ki67+	 4726 12443
729	0	0	Ki67+	 3941 13811
730	0	0	Ki67+	 3946 13696
731	0	0	Ki67+	 3956 13782
732	0	0	Ki67+	 3969 13780
733	0	0	Ki67+	 3971 13273
734	0	0	Ki67+	 3975 13875
735	0	0	Ki67+	 3978 13561
736	0	0	Ki67+	 3979 13953
737	0	0	Ki67+	 3991 13245
738	0	0	Ki67+	 3995 13284
739	0	0	Ki67+	 3996 13894
740	0	0	Ki67+	 4006 13934
741	0	0	Ki67+	 4007 13849
742	0	0	Ki67+	 4034 13951
743	0	0	Ki67+	 4043 13864
744	0	0	Ki67+	 4050 13422
745	0	0	Ki67+	 4064 13853
746	0	0	Ki67+	 4082 13402
747	0	0	Ki67+	 4086 13986
748	0	0	Ki67+	 4086 14017
749	0	0	Ki67+	 4098 13443
750	0	0	Ki67+	 4106 13936
751	0	0	Ki67+	 4106 13971
752	0	0	Ki67+	 4107 13411
753	0	0	Ki67+	 4123 13723
754	0	0	Ki67+	 4125 14005
755	0	0	Ki67+	 4126 13313
756	0	0	Ki67+	 4138 14004
757	0	0	Ki67+	 4141 13276
758	0	0	Ki67+	 4149 13369
759	0	0	Ki67+	 4160 13298
760	0	0	Ki67+	 4167 13236
761	0	0	Ki67+	 4167 13309
762	0	0	Ki67+	 4172 13723
763	0	0	Ki67+	 4173 13999
764	0	0	Ki67+	 4187 13697
765	0	0	Ki67+	 4188 13306
766	0	0	Ki67+	 4190 14009
767	0	0	Ki67+	 4204 13952
768	0	0	Ki67+	 4228 14008
769	0	0	Ki67+	 4230 13967
770	0	0	Ki67+	 4237 13725
771	0	0	Ki67+	 4242 14011
772	0	0	Ki67+	 4244 13917
773	0	0	Ki67+	 4250 13998
774	0	0	Ki67+	 4258 14026
775	0	0	Ki67+	 4272 13904
776	0	0	Ki67+	 4274 13567
777	0	0	Ki67+	 4277 13273
778	0	0	Ki67+	 4323 13813
779	0	0	Ki67+	 4325 13929
780	0	0	Ki67+	 4332 13683
781	0	0	Ki67+	 4336 13875
782	0	0	Ki67+	 4340 13716
783	0	0	Ki67+	 4341 13812
784	0	0	Ki67+	 4350 13423
785	0	0	Ki67+	 4351 13870
786	0	0	Ki67+	 4354 14019
787	0	0	Ki67+	 4359 13838
788	0	0	Ki67+	 4360 13802
789	0	0	Ki67+	 4360 13818
790	0	0	Ki67+	 4360 13906
791	0	0	Ki67+	 4384 13835
792	0	0	Ki67+	 4387 13822
793	0	0	Ki67+	 4393 13855
794	0	0	Ki67+	 4406 13831
795	0	0	Ki67+	 4416 13878
796	0	0	Ki67+	 4425 13784
797	0	0	Ki67+	 4441 13896
798	0	0	Ki67+	 4444 13767
799	0	0	Ki67+	 4471 13793
800	0	0	Ki67+	 4480 13807
801	0	0	Ki67+	 4483 14008
802	0	0	Ki67+	 4485 13250
803	0	0	Ki67+	 4494 14028
804	0	0	Ki67+	 4504 13531
805	0	0	Ki67+	 4506 13789
806	0	0	Ki67+	 4519 13809
807	0	0	Ki67+	 4526 13858
808	0	0	Ki67+	 4536 13872
809	0	0	Ki67+	 4538 13723
810	0	0	Ki67+	 4539 13843
811	0	0	Ki67+	 4545 13778
812	0	0	Ki67+	 4550 13892
813	0	0	Ki67+	 4561 13846
814	0	0	Ki67+	 4568 13873
815	0	0	Ki67+	 4575 13936
816	0	0	Ki67+	 4580 13870
817	0	0	Ki67+	 4582 13914
818	0	0	Ki67+	 4590 13897
819	0	0	Ki67+	 4590 13926
820	0	0	Ki67+	 4593 13747
821	0	0	Ki67+	 4594 13788
822	0	0	Ki67+	 4599 13834
823	0	0	Ki67+	 4602 13702
824	0	0	Ki67+	 4603 13869
825	0	0	Ki67+	 4618 13707
826	0	0	Ki67+	 4621 13813
827	0	0	Ki67+	 4621 13925
828	0	0	Ki67+	 4633 13701
829	0	0	Ki67+	 4654 13953
830	0	0	Ki67+	 4659 13733
831	0	0	Ki67+	 4672 13544
832	0	0	Ki67+	 4682 13589
833	0	0	Ki67+	 4690 13741
834	0	0	Ki67+	 4693 13341
835	0	0	Ki67+	 4696 13848
836	0	0	Ki67+	 4701 13754
837	0	0	Ki67+	 4701 13906
838	0	0	Ki67+	 4705 13928
839	0	0	Ki67+	 4715 13866
840	0	0	Ki67+	 4721 13841
841	0	0	Ki67+	 4723 13737
842	0	0	Ki67+	 4725 13913
843	0	0	Ki67+	 3952 14181
844	0	0	Ki67+	 3953 14277
845	0	0	Ki67+	 3956 14414
846	0	0	Ki67+	 3961 14291
847	0	0	Ki67+	 3962 14056
848	0	0	Ki67+	 3972 14436
849	0	0	Ki67+	 3981 14090
850	0	0	Ki67+	 4010 14638
851	0	0	Ki67+	 4017 14102
852	0	0	Ki67+	 4056 14045
853	0	0	Ki67+	 4086 14124
854	0	0	Ki67+	 4087 14069
855	0	0	Ki67+	 4106 14054
856	0	0	Ki67+	 4115 14503
857	0	0	Ki67+	 4123 14081
858	0	0	Ki67+	 4127 14037
859	0	0	Ki67+	 4142 14071
860	0	0	Ki67+	 4144 14144
861	0	0	Ki67+	 4147 14103
862	0	0	Ki67+	 4165 14060
863	0	0	Ki67+	 4184 14058
864	0	0	Ki67+	 4190 14040
865	0	0	Ki67+	 4213 14575
866	0	0	Ki67+	 4225 14038
867	0	0	Ki67+	 4248 14059
868	0	0	Ki67+	 4250 14332
869	0	0	Ki67+	 4322 14208
870	0	0	Ki67+	 4352 14766
871	0	0	Ki67+	 4359 14472
872	0	0	Ki67+	 4386 14331
873	0	0	Ki67+	 4396 14349
874	0	0	Ki67+	 4457 14306
875	0	0	Ki67+	 4465 14319
876	0	0	Ki67+	 4515 14220
877	0	0	Ki67+	 4518 14230
878	0	0	Ki67+	 4535 14758
879	0	0	Ki67+	 4554 14340
880	0	0	Ki67+	 4595 14199
881	0	0	Ki67+	 4722 14536
882	0	0	Ki67+	 4741 10480
883	0	0	Ki67+	 4746 10512
884	0	0	Ki67+	 4755 10413
885	0	0	Ki67+	 4765 10501
886	0	0	Ki67+	 4774 10395
887	0	0	Ki67+	 4779 10470
888	0	0	Ki67+	 4783 10165
889	0	0	Ki67+	 4803 10382
890	0	0	Ki67+	 4823 10381
891	0	0	Ki67+	 4846 10453
892	0	0	Ki67+	 4848 10414
893	0	0	Ki67+	 4927 10163
894	0	0	Ki67+	 4947 10236
895	0	0	Ki67+	 4948 10472
896	0	0	Ki67+	 4957 10217
897	0	0	Ki67+	 4987 10119
898	0	0	Ki67+	 5006 10148
899	0	0	Ki67+	 5015 10553
900	0	0	Ki67+	 5031 10264
901	0	0	Ki67+	 5060 10259
902	0	0	Ki67+	 5092 10217
903	0	0	Ki67+	 5101 10533
904	0	0	Ki67+	 5104 10670
905	0	0	Ki67+	 5108 10612
906	0	0	Ki67+	 5117 10473
907	0	0	Ki67+	 5133 10528
908	0	0	Ki67+	 5138 10218
909	0	0	Ki67+	 5139 10457
910	0	0	Ki67+	 5145 10479
911	0	0	Ki67+	 5156 10237
912	0	0	Ki67+	 5172 10226
913	0	0	Ki67+	 5222 10286
914	0	0	Ki67+	 5235 10248
915	0	0	Ki67+	 5241 10647
916	0	0	Ki67+	 5253 10377
917	0	0	Ki67+	 5258 10187
918	0	0	Ki67+	 5259 10258
919	0	0	Ki67+	 5259 10513
920	0	0	Ki67+	 5268 10541
921	0	0	Ki67+	 5315 10601
922	0	0	Ki67+	 5323 10558
923	0	0	Ki67+	 5339 10075
924	0	0	Ki67+	 5340 10613
925	0	0	Ki67+	 5350 10487
926	0	0	Ki67+	 5363 9932
927	0	0	Ki67+	 5489 9881
928	0	0	Ki67+	 5492 10660
929	0	0	Ki67+	 4742 11371
930	0	0	Ki67+	 4743 11341
931	0	0	Ki67+	 4749 11178
932	0	0	Ki67+	 4763 11050
933	0	0	Ki67+	 4772 11135
934	0	0	Ki67+	 4911 10924
935	0	0	Ki67+	 4962 10893
936	0	0	Ki67+	 4982 10742
937	0	0	Ki67+	 5014 11150
938	0	0	Ki67+	 5027 11459
939	0	0	Ki67+	 5043 10682
940	0	0	Ki67+	 5044 10758
941	0	0	Ki67+	 5054 11410
942	0	0	Ki67+	 5062 10883
943	0	0	Ki67+	 5063 11384
944	0	0	Ki67+	 5064 10948
945	0	0	Ki67+	 5073 10706
946	0	0	Ki67+	 5073 10757
947	0	0	Ki67+	 5074 10726
948	0	0	Ki67+	 5075 10964
949	0	0	Ki67+	 5119 10834
950	0	0	Ki67+	 5126 11000
951	0	0	Ki67+	 5141 10678
952	0	0	Ki67+	 5145 10698
953	0	0	Ki67+	 5147 10861
954	0	0	Ki67+	 5152 10814
955	0	0	Ki67+	 5163 10869
956	0	0	Ki67+	 5164 10837
957	0	0	Ki67+	 5171 10939
958	0	0	Ki67+	 5174 10951
959	0	0	Ki67+	 5177 10893
960	0	0	Ki67+	 5190 10846
961	0	0	Ki67+	 5191 10908
962	0	0	Ki67+	 5196 10866
963	0	0	Ki67+	 5211 10914
964	0	0	Ki67+	 5216 10860
965	0	0	Ki67+	 5225 11028
966	0	0	Ki67+	 5232 10957
967	0	0	Ki67+	 5240 10682
968	0	0	Ki67+	 5245 11008
969	0	0	Ki67+	 5254 10846
970	0	0	Ki67+	 5254 11335
971	0	0	Ki67+	 5256 10965
972	0	0	Ki67+	 5261 10916
973	0	0	Ki67+	 5279 11001
974	0	0	Ki67+	 5284 10962
975	0	0	Ki67+	 5287 10985
976	0	0	Ki67+	 5309 11347
977	0	0	Ki67+	 5311 10970
978	0	0	Ki67+	 5315 11003
979	0	0	Ki67+	 5322 10828
980	0	0	Ki67+	 5332 10988
981	0	0	Ki67+	 5336 11111
982	0	0	Ki67+	 5339 11239
983	0	0	Ki67+	 5341 11022
984	0	0	Ki67+	 5344 10877
985	0	0	Ki67+	 5348 11003
986	0	0	Ki67+	 5353 10948
987	0	0	Ki67+	 5354 11066
988	0	0	Ki67+	 5357 11290
989	0	0	Ki67+	 5358 10984
990	0	0	Ki67+	 5362 11265
991	0	0	Ki67+	 5373 11038
992	0	0	Ki67+	 5374 10931
993	0	0	Ki67+	 5375 10888
994	0	0	Ki67+	 5379 10767
995	0	0	Ki67+	 5379 11002
996	0	0	Ki67+	 5384 10942
997	0	0	Ki67+	 5390 10677
998	0	0	Ki67+	 5396 10776
999	0	0	Ki67+	 5406 10963
1000	0	0	Ki67+	 5409 11088
1001	0	0	Ki67+	 5416 11112
1002	0	0	Ki67+	 5419 11078
1003	0	0	Ki67+	 5422 11441
1004	0	0	Ki67+	 5429 11041
1005	0	0	Ki67+	 5432 10683
1006	0	0	Ki67+	 5432 10993
1007	0	0	Ki67+	 5432 11128
1008	0	0	Ki67+	 5435 11056
1009	0	0	Ki67+	 5446 11072
1010	0	0	Ki67+	 5451 10883
1011	0	0	Ki67+	 5451 11033
1012	0	0	Ki67+	 5453 11104
1013	0	0	Ki67+	 5453 11166
1014	0	0	Ki67+	 5464 11150
1015	0	0	Ki67+	 5470 11175
1016	0	0	Ki67+	 5481 11147
1017	0	0	Ki67+	 5492 11146
1018	0	0	Ki67+	 5497 10929
1019	0	0	Ki67+	 5503 10682
1020	0	0	Ki67+	 5509 11184
1021	0	0	Ki67+	 5521 11147
1022	0	0	Ki67+	 5535 11171
1023	0	0	Ki67+	 4741 12235
1024	0	0	Ki67+	 4760 11512
1025	0	0	Ki67+	 4767 11625
1026	0	0	Ki67+	 4845 11656
1027	0	0	Ki67+	 4865 11767
1028	0	0	Ki67+	 4878 11601
1029	0	0	Ki67+	 4880 11699
1030	0	0	Ki67+	 4910 11640
1031	0	0	Ki67+	 4965 12185
1032	0	0	Ki67+	 4971 12162
1033	0	0	Ki67+	 4980 12143
1034	0	0	Ki67+	 4994 12129
1035	0	0	Ki67+	 4996 12262
1036	0	0	Ki67+	 5001 12184
1037	0	0	Ki67+	 5005 12169
1038	0	0	Ki67+	 5017 12236
1039	0	0	Ki67+	 5026 12243
1040	0	0	Ki67+	 5029 12214
1041	0	0	Ki67+	 5050 12166
1042	0	0	Ki67+	 5069 11805
1043	0	0	Ki67+	 5080 12125
1044	0	0	Ki67+	 5081 12085
1045	0	0	Ki67+	 5086 12064
1046	0	0	Ki67+	 5125 12172
1047	0	0	Ki67+	 5128 12122
1048	0	0	Ki67+	 5134 12250
1049	0	0	Ki67+	 5147 12096
1050	0	0	Ki67+	 5150 12051
1051	0	0	Ki67+	 5151 12083
1052	0	0	Ki67+	 5151 12136
1053	0	0	Ki67+	 5164 12111
1054	0	0	Ki67+	 5174 12160
1055	0	0	Ki67+	 5179 12148
1056	0	0	Ki67+	 5193 12226
1057	0	0	Ki67+	 5223 12142
1058	0	0	Ki67+	 5249 12181
1059	0	0	Ki67+	 5286 11566
1060	0	0	Ki67+	 5354 11594
1061	0	0	Ki67+	 5366 11580
1062	0	0	Ki67+	 5383 11562
1063	0	0	Ki67+	 5388 11547
1064	0	0	Ki67+	 5460 12132
1065	0	0	Ki67+	 5501 12143
1066	0	0	Ki67+	 5515 11815
1067	0	0	Ki67+	 4777 12517
1068	0	0	Ki67+	 4781 12444
1069	0	0	Ki67+	 4783 12487
1070	0	0	Ki67+	 4786 12797
1071	0	0	Ki67+	 4792 12928
1072	0	0	Ki67+	 4808 12737
1073	0	0	Ki67+	 4809 12924
1074	0	0	Ki67+	 4815 12617
1075	0	0	Ki67+	 4818 12789
1076	0	0	Ki67+	 4834 12699
1077	0	0	Ki67+	 4838 12582
1078	0	0	Ki67+	 4857 12696
1079	0	0	Ki67+	 4868 12636
1080	0	0	Ki67+	 4869 12655
1081	0	0	Ki67+	 5006 12327
1082	0	0	Ki67+	 5007 12343
1083	0	0	Ki67+	 5035 12297
1084	0	0	Ki67+	 5046 12389
1085	0	0	Ki67+	 5048 12316
1086	0	0	Ki67+	 5052 12349
1087	0	0	Ki67+	 5088 12440
1088	0	0	Ki67+	 5097 12355
1089	0	0	Ki67+	 5098 12399
1090	0	0	Ki67+	 5116 12382
1091	0	0	Ki67+	 5139 12370
1092	0	0	Ki67+	 5164 12550
1093	0	0	Ki67+	 5187 12374
1094	0	0	Ki67+	 5225 12405
1095	0	0	Ki67+	 5227 12560
1096	0	0	Ki67+	 5239 12561
1097	0	0	Ki67+	 5241 12589
1098	0	0	Ki67+	 5248 12610
1099	0	0	Ki67+	 5255 12559
1100	0	0	Ki67+	 5271 12577
1101	0	0	Ki67+	 5279 12655
1102	0	0	Ki67+	 5289 12550
1103	0	0	Ki67+	 5298 12569
1104	0	0	Ki67+	 5314 12713
1105	0	0	Ki67+	 5318 12629
1106	0	0	Ki67+	 5345 12669
1107	0	0	Ki67+	 5357 12980
1108	0	0	Ki67+	 5370 12562
1109	0	0	Ki67+	 5376 12905
1110	0	0	Ki67+	 5386 12987
1111	0	0	Ki67+	 5391 12565
1112	0	0	Ki67+	 5442 12633
1113	0	0	Ki67+	 5463 12652
1114	0	0	Ki67+	 5469 12639
1115	0	0	Ki67+	 5473 12680
1116	0	0	Ki67+	 5492 12615
1117	0	0	Ki67+	 4743 13584
1118	0	0	Ki67+	 4743 13858
1119	0	0	Ki67+	 4748 13656
1120	0	0	Ki67+	 4768 13674
1121	0	0	Ki67+	 4777 13577
1122	0	0	Ki67+	 4851 13350
1123	0	0	Ki67+	 4873 13606
1124	0	0	Ki67+	 4893 13179
1125	0	0	Ki67+	 4904 13318
1126	0	0	Ki67+	 5115 13482
1127	0	0	Ki67+	 5129 13680
1128	0	0	Ki67+	 5387 13810
1129	0	0	Ki67+	 5396 13737
1130	0	0	Ki67+	 5431 13833
1131	0	0	Ki67+	 5434 13807
1132	0	0	Ki67+	 5451 13837
1133	0	0	Ki67+	 5452 13822
1134	0	0	Ki67+	 5457 13372
1135	0	0	Ki67+	 5480 13422
1136	0	0	Ki67+	 5481 13372
1137	0	0	Ki67+	 5496 13426
1138	0	0	Ki67+	 5507 13414
1139	0	0	Ki67+	 5513 13385
1140	0	0	Ki67+	 5519 13356
1141	0	0	Ki67+	 5521 13564
1142	0	0	Ki67+	 5528 13387
1143	0	0	Ki67+	 4740 13931
1144	0	0	Ki67+	 4755 13998
1145	0	0	Ki67+	 4772 14616
1146	0	0	Ki67+	 4792 14639
1147	0	0	Ki67+	 4813 14645
1148	0	0	Ki67+	 4845 14421
1149	0	0	Ki67+	 4902 14202
1150	0	0	Ki67+	 4930 14133
1151	0	0	Ki67+	 4964 13936
1152	0	0	Ki67+	 4970 14413
1153	0	0	Ki67+	 4979 14430
1154	0	0	Ki67+	 4991 14335
1155	0	0	Ki67+	 4995 14348
1156	0	0	Ki67+	 5001 14286
1157	0	0	Ki67+	 5001 14312
1158	0	0	Ki67+	 5011 14269
1159	0	0	Ki67+	 5015 14321
1160	0	0	Ki67+	 5030 13888
1161	0	0	Ki67+	 5045 14397
1162	0	0	Ki67+	 5054 14535
1163	0	0	Ki67+	 5063 14427
1164	0	0	Ki67+	 5071 14399
1165	0	0	Ki67+	 5092 14442
1166	0	0	Ki67+	 5112 13873
1167	0	0	Ki67+	 5143 14451
1168	0	0	Ki67+	 5164 14215
1169	0	0	Ki67+	 5171 14482
1170	0	0	Ki67+	 5174 14381
1171	0	0	Ki67+	 5260 14101
1172	0	0	Ki67+	 5270 14100
1173	0	0	Ki67+	 5273 14170
1174	0	0	Ki67+	 5288 14114
1175	0	0	Ki67+	 5290 14062
1176	0	0	Ki67+	 5290 14190
1177	0	0	Ki67+	 5299 14118
1178	0	0	Ki67+	 5299 14132
1179	0	0	Ki67+	 5300 14299
1180	0	0	Ki67+	 5308 14206
1181	0	0	Ki67+	 5313 14082
1182	0	0	Ki67+	 5316 14229
1183	0	0	Ki67+	 5327 14278
1184	0	0	Ki67+	 5327 14637
1185	0	0	Ki67+	 5328 14153
1186	0	0	Ki67+	 5334 14383
1187	0	0	Ki67+	 5347 14101
1188	0	0	Ki67+	 5350 14355
1189	0	0	Ki67+	 5359 14119
1190	0	0	Ki67+	 5359 14199
1191	0	0	Ki67+	 5371 14373
1192	0	0	Ki67+	 5373 14303
1193	0	0	Ki67+	 5374 14353
1194	0	0	Ki67+	 5376 14549
1195	0	0	Ki67+	 5388 14272
1196	0	0	Ki67+	 5395 14536
1197	0	0	Ki67+	 5396 14253
1198	0	0	Ki67+	 5396 14563
1199	0	0	Ki67+	 5400 14583
1200	0	0	Ki67+	 5403 14153
1201	0	0	Ki67+	 5407 14509
1202	0	0	Ki67+	 5408 14204
1203	0	0	Ki67+	 5410 14133
1204	0	0	Ki67+	 5411 14103
1205	0	0	Ki67+	 5422 14542
1206	0	0	Ki67+	 5429 13944
1207	0	0	Ki67+	 5439 14456
1208	0	0	Ki67+	 5441 14551
1209	0	0	Ki67+	 5446 14143
1210	0	0	Ki67+	 5447 14519
1211	0	0	Ki67+	 5448 14218
1212	0	0	Ki67+	 5451 14442
1213	0	0	Ki67+	 5456 14147
1214	0	0	Ki67+	 5478 14416
1215	0	0	Ki67+	 5484 14532
1216	0	0	Ki67+	 5491 14215
1217	0	0	Ki67+	 5496 13889
1218	0	0	Ki67+	 5497 14538
1219	0	0	Ki67+	 5499 14085
1220	0	0	Ki67+	 5499 14423
1221	0	0	Ki67+	 5502 14500
1222	0	0	Ki67+	 5504 14453
1223	0	0	Ki67+	 5505 14510
1224	0	0	Ki67+	 5511 14487
1225	0	0	Ki67+	 5519 14433
1226	0	0	Ki67+	 5520 14446
1227	0	0	Ki67+	 5524 14518
1228	0	0	Ki67+	 5526 14498
1229	0	0	Ki67+	 4770 14702
1230	0	0	Ki67+	 4777 14726
1231	0	0	Ki67+	 4829 14712
1232	0	0	Ki67+	 5548 9968
1233	0	0	Ki67+	 5573 10246
1234	0	0	Ki67+	 5603 10267
1235	0	0	Ki67+	 5627 10151
1236	0	0	Ki67+	 5628 10210
1237	0	0	Ki67+	 5639 10156
1238	0	0	Ki67+	 5697 10223
1239	0	0	Ki67+	 5725 10199
1240	0	0	Ki67+	 5734 9882
1241	0	0	Ki67+	 5740 9901
1242	0	0	Ki67+	 5743 10217
1243	0	0	Ki67+	 5765 10197
1244	0	0	Ki67+	 5771 10239
1245	0	0	Ki67+	 5780 9920
1246	0	0	Ki67+	 5788 9725
1247	0	0	Ki67+	 5798 10228
1248	0	0	Ki67+	 5799 10213
1249	0	0	Ki67+	 5819 10194
1250	0	0	Ki67+	 5826 10234
1251	0	0	Ki67+	 5828 9989
1252	0	0	Ki67+	 5832 10245
1253	0	0	Ki67+	 5853 9807
1254	0	0	Ki67+	 5857 10214
1255	0	0	Ki67+	 5867 9908
1256	0	0	Ki67+	 5880 10229
1257	0	0	Ki67+	 5886 10200
1258	0	0	Ki67+	 5889 9631
1259	0	0	Ki67+	 5891 9810
1260	0	0	Ki67+	 5909 9623
1261	0	0	Ki67+	 5909 10172
1262	0	0	Ki67+	 5911 10262
1263	0	0	Ki67+	 5926 9804
1264	0	0	Ki67+	 5929 9836
1265	0	0	Ki67+	 5933 10238
1266	0	0	Ki67+	 5949 10265
1267	0	0	Ki67+	 5955 9978
1268	0	0	Ki67+	 5971 10228
1269	0	0	Ki67+	 5975 10298
1270	0	0	Ki67+	 5980 9646
1271	0	0	Ki67+	 5985 9948
1272	0	0	Ki67+	 5985 10012
1273	0	0	Ki67+	 6016 10002
1274	0	0	Ki67+	 6026 9952
1275	0	0	Ki67+	 6029 9869
1276	0	0	Ki67+	 6029 10285
1277	0	0	Ki67+	 6040 9884
1278	0	0	Ki67+	 6043 10238
1279	0	0	Ki67+	 6050 9609
1280	0	0	Ki67+	 6053 10271
1281	0	0	Ki67+	 6066 10277
1282	0	0	Ki67+	 6071 10298
1283	0	0	Ki67+	 6075 9940
1284	0	0	Ki67+	 6076 9815
1285	0	0	Ki67+	 6078 9892
1286	0	0	Ki67+	 6090 9975
1287	0	0	Ki67+	 6090 9996
1288	0	0	Ki67+	 6103 9917
1289	0	0	Ki67+	 6106 9691
1290	0	0	Ki67+	 6107 9874
1291	0	0	Ki67+	 6111 9990
1292	0	0	Ki67+	 6113 10282
1293	0	0	Ki67+	 6114 9947
1294	0	0	Ki67+	 6115 9970
1295	0	0	Ki67+	 6117 9820
1296	0	0	Ki67+	 6119 9960
1297	0	0	Ki67+	 6123 9759
1298	0	0	Ki67+	 6123 9931
1299	0	0	Ki67+	 6143 10278
1300	0	0	Ki67+	 6144 9724
1301	0	0	Ki67+	 6151 10239
1302	0	0	Ki67+	 6166 9918
1303	0	0	Ki67+	 6171 10291
1304	0	0	Ki67+	 6173 9640
1305	0	0	Ki67+	 6173 9748
1306	0	0	Ki67+	 6180 9702
1307	0	0	Ki67+	 6195 9635
1308	0	0	Ki67+	 6196 9658
1309	0	0	Ki67+	 6197 9820
1310	0	0	Ki67+	 6202 9783
1311	0	0	Ki67+	 6205 10053
1312	0	0	Ki67+	 6212 10266
1313	0	0	Ki67+	 6221 10283
1314	0	0	Ki67+	 6224 9919
1315	0	0	Ki67+	 6229 9935
1316	0	0	Ki67+	 6232 9731
1317	0	0	Ki67+	 6234 10259
1318	0	0	Ki67+	 6235 9958
1319	0	0	Ki67+	 6241 10229
1320	0	0	Ki67+	 6252 9988
1321	0	0	Ki67+	 6257 9705
1322	0	0	Ki67+	 6258 9928
1323	0	0	Ki67+	 6258 9956
1324	0	0	Ki67+	 6266 9905
1325	0	0	Ki67+	 6276 9892
1326	0	0	Ki67+	 6279 9927
1327	0	0	Ki67+	 6281 10182
1328	0	0	Ki67+	 6286 9976
1329	0	0	Ki67+	 6290 9667
1330	0	0	Ki67+	 6290 10163
1331	0	0	Ki67+	 6296 9874
1332	0	0	Ki67+	 6299 9762
1333	0	0	Ki67+	 6302 9857
1334	0	0	Ki67+	 6304 10291
1335	0	0	Ki67+	 6308 10277
1336	0	0	Ki67+	 6309 10204
1337	0	0	Ki67+	 6311 9909
1338	0	0	Ki67+	 6314 9587
1339	0	0	Ki67+	 6314 10243
1340	0	0	Ki67+	 6316 9945
1341	0	0	Ki67+	 6319 9853
1342	0	0	Ki67+	 6321 9831
1343	0	0	Ki67+	 6321 10163
1344	0	0	Ki67+	 6323 9775
1345	0	0	Ki67+	 6323 9922
1346	0	0	Ki67+	 6333 10223
1347	0	0	Ki67+	 6335 10286
1348	0	0	Ki67+	 5541 10959
1349	0	0	Ki67+	 5558 11051
1350	0	0	Ki67+	 5565 11083
1351	0	0	Ki67+	 5577 10843
1352	0	0	Ki67+	 5607 10925
1353	0	0	Ki67+	 5631 11040
1354	0	0	Ki67+	 5641 10906
1355	0	0	Ki67+	 5674 10885
1356	0	0	Ki67+	 5676 11022
1357	0	0	Ki67+	 5687 10887
1358	0	0	Ki67+	 5728 11089
1359	0	0	Ki67+	 5751 11098
1360	0	0	Ki67+	 5765 10345
1361	0	0	Ki67+	 5769 10817
1362	0	0	Ki67+	 5783 10900
1363	0	0	Ki67+	 5802 10589
1364	0	0	Ki67+	 5826 10590
1365	0	0	Ki67+	 5858 10365
1366	0	0	Ki67+	 5869 10376
1367	0	0	Ki67+	 5918 10503
1368	0	0	Ki67+	 5922 10524
1369	0	0	Ki67+	 5960 10502
1370	0	0	Ki67+	 5978 10384
1371	0	0	Ki67+	 5978 10534
1372	0	0	Ki67+	 5984 10471
1373	0	0	Ki67+	 5993 10564
1374	0	0	Ki67+	 5997 10505
1375	0	0	Ki67+	 6003 10471
1376	0	0	Ki67+	 6018 10313
1377	0	0	Ki67+	 6019 10328
1378	0	0	Ki67+	 6019 10408
1379	0	0	Ki67+	 6025 10841
1380	0	0	Ki67+	 6026 10368
1381	0	0	Ki67+	 6031 10503
1382	0	0	Ki67+	 6049 10357
1383	0	0	Ki67+	 6061 10660
1384	0	0	Ki67+	 6073 10344
1385	0	0	Ki67+	 6075 10538
1386	0	0	Ki67+	 6094 10316
1387	0	0	Ki67+	 6096 10350
1388	0	0	Ki67+	 6107 10515
1389	0	0	Ki67+	 6111 10317
1390	0	0	Ki67+	 6115 10498
1391	0	0	Ki67+	 6125 10592
1392	0	0	Ki67+	 6132 10307
1393	0	0	Ki67+	 6142 10333
1394	0	0	Ki67+	 6145 10542
1395	0	0	Ki67+	 6153 10321
1396	0	0	Ki67+	 6158 10441
1397	0	0	Ki67+	 6168 10362
1398	0	0	Ki67+	 6175 10394
1399	0	0	Ki67+	 6175 10444
1400	0	0	Ki67+	 6185 10604
1401	0	0	Ki67+	 6191 10513
1402	0	0	Ki67+	 6191 10661
1403	0	0	Ki67+	 6193 10361
1404	0	0	Ki67+	 6193 10464
1405	0	0	Ki67+	 6202 11100
1406	0	0	Ki67+	 6206 10329
1407	0	0	Ki67+	 6220 10465
1408	0	0	Ki67+	 6224 10507
1409	0	0	Ki67+	 6227 10401
1410	0	0	Ki67+	 6239 10319
1411	0	0	Ki67+	 6241 10345
1412	0	0	Ki67+	 6249 10371
1413	0	0	Ki67+	 6260 10432
1414	0	0	Ki67+	 6265 10910
1415	0	0	Ki67+	 6274 10338
1416	0	0	Ki67+	 6277 10426
1417	0	0	Ki67+	 6278 10410
1418	0	0	Ki67+	 6279 10392
1419	0	0	Ki67+	 6281 11020
1420	0	0	Ki67+	 6283 10877
1421	0	0	Ki67+	 6295 10604
1422	0	0	Ki67+	 6295 10709
1423	0	0	Ki67+	 6301 10802
1424	0	0	Ki67+	 6304 10345
1425	0	0	Ki67+	 6307 10391
1426	0	0	Ki67+	 6321 10448
1427	0	0	Ki67+	 6324 10317
1428	0	0	Ki67+	 6327 10407
1429	0	0	Ki67+	 6328 11101
1430	0	0	Ki67+	 6332 10377
1431	0	0	Ki67+	 5538 11657
1432	0	0	Ki67+	 5542 11110
1433	0	0	Ki67+	 5547 11125
1434	0	0	Ki67+	 5547 11648
1435	0	0	Ki67+	 5623 11810
1436	0	0	Ki67+	 5634 11178
1437	0	0	Ki67+	 5641 11760
1438	0	0	Ki67+	 5647 11316
1439	0	0	Ki67+	 5649 11170
1440	0	0	Ki67+	 5659 11239
1441	0	0	Ki67+	 5667 11185
1442	0	0	Ki67+	 5683 11172
1443	0	0	Ki67+	 5683 11295
1444	0	0	Ki67+	 5692 11210
1445	0	0	Ki67+	 5693 11158
1446	0	0	Ki67+	 5697 11108
1447	0	0	Ki67+	 5700 11257
1448	0	0	Ki67+	 5705 11116
1449	0	0	Ki67+	 5710 11222
1450	0	0	Ki67+	 5715 11138
1451	0	0	Ki67+	 5717 11595
1452	0	0	Ki67+	 5721 11239
1453	0	0	Ki67+	 5723 11171
1454	0	0	Ki67+	 5728 11825
1455	0	0	Ki67+	 5731 11590
1456	0	0	Ki67+	 5738 11211
1457	0	0	Ki67+	 5742 11888
1458	0	0	Ki67+	 5750 11266
1459	0	0	Ki67+	 5752 11635
1460	0	0	Ki67+	 5754 11850
1461	0	0	Ki67+	 5757 11548
1462	0	0	Ki67+	 5759 11131
1463	0	0	Ki67+	 5760 11759
1464	0	0	Ki67+	 5764 11233
1465	0	0	Ki67+	 5764 11302
1466	0	0	Ki67+	 5765 11777
1467	0	0	Ki67+	 5768 11900
1468	0	0	Ki67+	 5770 11710
1469	0	0	Ki67+	 5771 11123
1470	0	0	Ki67+	 5772 11295
1471	0	0	Ki67+	 5775 11342
1472	0	0	Ki67+	 5776 11181
1473	0	0	Ki67+	 5777 11814
1474	0	0	Ki67+	 5781 11695
1475	0	0	Ki67+	 5785 11838
1476	0	0	Ki67+	 5788 11146
1477	0	0	Ki67+	 5790 11448
1478	0	0	Ki67+	 5791 11532
1479	0	0	Ki67+	 5794 11876
1480	0	0	Ki67+	 5795 11328
1481	0	0	Ki67+	 5796 11343
1482	0	0	Ki67+	 5803 11717
1483	0	0	Ki67+	 5805 11310
1484	0	0	Ki67+	 5805 11583
1485	0	0	Ki67+	 5807 11214
1486	0	0	Ki67+	 5808 11254
1487	0	0	Ki67+	 5809 11640
1488	0	0	Ki67+	 5812 11353
1489	0	0	Ki67+	 5817 11673
1490	0	0	Ki67+	 5819 11716
1491	0	0	Ki67+	 5820 11845
1492	0	0	Ki67+	 5821 11434
1493	0	0	Ki67+	 5821 11544
1494	0	0	Ki67+	 5823 11876
1495	0	0	Ki67+	 5827 11637
1496	0	0	Ki67+	 5833 11307
1497	0	0	Ki67+	 5835 11283
1498	0	0	Ki67+	 5838 11645
1499	0	0	Ki67+	 5838 11711
1500	0	0	Ki67+	 5841 11533
1501	0	0	Ki67+	 5858 11635
1502	0	0	Ki67+	 5880 11898
1503	0	0	Ki67+	 5890 11433
1504	0	0	Ki67+	 5899 11531
1505	0	0	Ki67+	 5908 11574
1506	0	0	Ki67+	 5924 11588
1507	0	0	Ki67+	 5926 11539
1508	0	0	Ki67+	 5946 11813
1509	0	0	Ki67+	 5963 11631
1510	0	0	Ki67+	 5970 11795
1511	0	0	Ki67+	 5975 11844
1512	0	0	Ki67+	 5976 11869
1513	0	0	Ki67+	 5977 11682
1514	0	0	Ki67+	 5977 11806
1515	0	0	Ki67+	 5987 11634
1516	0	0	Ki67+	 5992 11750
1517	0	0	Ki67+	 5997 11819
1518	0	0	Ki67+	 6004 11792
1519	0	0	Ki67+	 6009 11773
1520	0	0	Ki67+	 6013 11674
1521	0	0	Ki67+	 6014 11745
1522	0	0	Ki67+	 6018 11706
1523	0	0	Ki67+	 6049 11563
1524	0	0	Ki67+	 6091 11770
1525	0	0	Ki67+	 6091 11847
1526	0	0	Ki67+	 6101 11316
1527	0	0	Ki67+	 6103 11838
1528	0	0	Ki67+	 6105 11867
1529	0	0	Ki67+	 6110 11826
1530	0	0	Ki67+	 6122 11746
1531	0	0	Ki67+	 6122 11861
1532	0	0	Ki67+	 6123 11880
1533	0	0	Ki67+	 6129 11823
1534	0	0	Ki67+	 6136 11832
1535	0	0	Ki67+	 6137 11878
1536	0	0	Ki67+	 6138 11780
1537	0	0	Ki67+	 6171 11658
1538	0	0	Ki67+	 6186 11763
1539	0	0	Ki67+	 6192 11421
1540	0	0	Ki67+	 6192 11678
1541	0	0	Ki67+	 6195 11124
1542	0	0	Ki67+	 6200 11711
1543	0	0	Ki67+	 6205 11865
1544	0	0	Ki67+	 6218 11715
1545	0	0	Ki67+	 6221 11625
1546	0	0	Ki67+	 6221 11759
1547	0	0	Ki67+	 6229 11724
1548	0	0	Ki67+	 6229 11860
1549	0	0	Ki67+	 6234 11654
1550	0	0	Ki67+	 6241 11598
1551	0	0	Ki67+	 6244 11669
1552	0	0	Ki67+	 6250 11564
1553	0	0	Ki67+	 6255 11665
1554	0	0	Ki67+	 6261 11623
1555	0	0	Ki67+	 6261 11640
1556	0	0	Ki67+	 6273 11891
1557	0	0	Ki67+	 6275 11873
1558	0	0	Ki67+	 6293 11698
1559	0	0	Ki67+	 5582 12436
1560	0	0	Ki67+	 5604 12211
1561	0	0	Ki67+	 5607 12371
1562	0	0	Ki67+	 5611 12455
1563	0	0	Ki67+	 5621 12251
1564	0	0	Ki67+	 5633 12290
1565	0	0	Ki67+	 5634 12482
1566	0	0	Ki67+	 5644 12267
1567	0	0	Ki67+	 5660 12252
1568	0	0	Ki67+	 5663 12233
1569	0	0	Ki67+	 5716 12674
1570	0	0	Ki67+	 5737 11935
1571	0	0	Ki67+	 5793 12659
1572	0	0	Ki67+	 5806 12669
1573	0	0	Ki67+	 5814 12697
1574	0	0	Ki67+	 5840 12568
1575	0	0	Ki67+	 5849 11918
1576	0	0	Ki67+	 5852 12528
1577	0	0	Ki67+	 5854 12429
1578	0	0	Ki67+	 5864 12490
1579	0	0	Ki67+	 5877 12000
1580	0	0	Ki67+	 5885 11920
1581	0	0	Ki67+	 5885 12610
1582	0	0	Ki67+	 5894 12581
1583	0	0	Ki67+	 5909 12573
1584	0	0	Ki67+	 5947 12680
1585	0	0	Ki67+	 5949 12594
1586	0	0	Ki67+	 5962 12624
1587	0	0	Ki67+	 5968 11944
1588	0	0	Ki67+	 5978 12523
1589	0	0	Ki67+	 5991 12479
1590	0	0	Ki67+	 5999 12554
1591	0	0	Ki67+	 6118 11905
1592	0	0	Ki67+	 6122 11981
1593	0	0	Ki67+	 6140 11909
1594	0	0	Ki67+	 6140 11936
1595	0	0	Ki67+	 6144 11977
1596	0	0	Ki67+	 6160 11929
1597	0	0	Ki67+	 6191 11934
1598	0	0	Ki67+	 6216 12046
1599	0	0	Ki67+	 6217 12688
1600	0	0	Ki67+	 6225 12030
1601	0	0	Ki67+	 6225 12113
1602	0	0	Ki67+	 6227 11935
1603	0	0	Ki67+	 6229 11920
1604	0	0	Ki67+	 6231 12658
1605	0	0	Ki67+	 6241 12521
1606	0	0	Ki67+	 6245 12575
1607	0	0	Ki67+	 6254 12694
1608	0	0	Ki67+	 6262 12548
1609	0	0	Ki67+	 6264 12588
1610	0	0	Ki67+	 6267 12622
1611	0	0	Ki67+	 6268 12232
1612	0	0	Ki67+	 6287 12686
1613	0	0	Ki67+	 6293 12150
1614	0	0	Ki67+	 6297 12221
1615	0	0	Ki67+	 6302 12576
1616	0	0	Ki67+	 6302 12683
1617	0	0	Ki67+	 6311 12696
1618	0	0	Ki67+	 6312 12183
1619	0	0	Ki67+	 6321 11927
1620	0	0	Ki67+	 6323 11909
1621	0	0	Ki67+	 6327 12258
1622	0	0	Ki67+	 6332 12268
1623	0	0	Ki67+	 6334 12231
1624	0	0	Ki67+	 5560 12720
1625	0	0	Ki67+	 5560 13395
1626	0	0	Ki67+	 5577 13289
1627	0	0	Ki67+	 5599 13257
1628	0	0	Ki67+	 5599 13277
1629	0	0	Ki67+	 5605 13124
1630	0	0	Ki67+	 5608 13292
1631	0	0	Ki67+	 5609 13433
1632	0	0	Ki67+	 5622 13308
1633	0	0	Ki67+	 5629 13195
1634	0	0	Ki67+	 5631 13109
1635	0	0	Ki67+	 5635 12789
1636	0	0	Ki67+	 5643 13447
1637	0	0	Ki67+	 5644 13074
1638	0	0	Ki67+	 5646 13414
1639	0	0	Ki67+	 5649 13213
1640	0	0	Ki67+	 5649 13477
1641	0	0	Ki67+	 5671 12807
1642	0	0	Ki67+	 5675 13496
1643	0	0	Ki67+	 5677 13094
1644	0	0	Ki67+	 5677 13208
1645	0	0	Ki67+	 5681 13361
1646	0	0	Ki67+	 5716 13333
1647	0	0	Ki67+	 5724 13157
1648	0	0	Ki67+	 5728 13471
1649	0	0	Ki67+	 5744 13211
1650	0	0	Ki67+	 5752 13278
1651	0	0	Ki67+	 5755 13411
1652	0	0	Ki67+	 5763 13457
1653	0	0	Ki67+	 5780 13430
1654	0	0	Ki67+	 5782 13411
1655	0	0	Ki67+	 5797 13336
1656	0	0	Ki67+	 5808 13269
1657	0	0	Ki67+	 5810 13450
1658	0	0	Ki67+	 5829 13456
1659	0	0	Ki67+	 5850 13371
1660	0	0	Ki67+	 5854 13399
1661	0	0	Ki67+	 5860 13144
1662	0	0	Ki67+	 5871 13045
1663	0	0	Ki67+	 5874 13362
1664	0	0	Ki67+	 5881 13092
1665	0	0	Ki67+	 5883 13215
1666	0	0	Ki67+	 5889 13480
1667	0	0	Ki67+	 5892 13336
1668	0	0	Ki67+	 5893 13064
1669	0	0	Ki67+	 5894 13150
1670	0	0	Ki67+	 5900 13095
1671	0	0	Ki67+	 5902 13297
1672	0	0	Ki67+	 5911 13101
1673	0	0	Ki67+	 5913 13187
1674	0	0	Ki67+	 5921 13294
1675	0	0	Ki67+	 5921 13332
1676	0	0	Ki67+	 5927 13248
1677	0	0	Ki67+	 5929 13503
1678	0	0	Ki67+	 5935 13205
1679	0	0	Ki67+	 5943 13165
1680	0	0	Ki67+	 5946 13120
1681	0	0	Ki67+	 5948 13262
1682	0	0	Ki67+	 5955 13458
1683	0	0	Ki67+	 5956 13075
1684	0	0	Ki67+	 5960 13159
1685	0	0	Ki67+	 5976 13231
1686	0	0	Ki67+	 5980 12986
1687	0	0	Ki67+	 5983 13467
1688	0	0	Ki67+	 5991 13107
1689	0	0	Ki67+	 5995 13165
1690	0	0	Ki67+	 5999 12937
1691	0	0	Ki67+	 6002 12992
1692	0	0	Ki67+	 6002 13209
1693	0	0	Ki67+	 6005 13253
1694	0	0	Ki67+	 6009 12922
1695	0	0	Ki67+	 6009 13446
1696	0	0	Ki67+	 6010 13360
1697	0	0	Ki67+	 6011 13136
1698	0	0	Ki67+	 6013 13478
1699	0	0	Ki67+	 6015 13112
1700	0	0	Ki67+	 6016 12912
1701	0	0	Ki67+	 6020 13284
1702	0	0	Ki67+	 6028 12922
1703	0	0	Ki67+	 6029 13016
1704	0	0	Ki67+	 6039 13385
1705	0	0	Ki67+	 6040 13176
1706	0	0	Ki67+	 6042 13152
1707	0	0	Ki67+	 6047 13120
1708	0	0	Ki67+	 6051 13080
1709	0	0	Ki67+	 6054 13279
1710	0	0	Ki67+	 6056 13267
1711	0	0	Ki67+	 6068 13461
1712	0	0	Ki67+	 6073 13404
1713	0	0	Ki67+	 6083 13176
1714	0	0	Ki67+	 6086 13460
1715	0	0	Ki67+	 6087 13319
1716	0	0	Ki67+	 6091 13072
1717	0	0	Ki67+	 6098 13217
1718	0	0	Ki67+	 6104 12954
1719	0	0	Ki67+	 6105 13199
1720	0	0	Ki67+	 6106 13478
1721	0	0	Ki67+	 6111 13101
1722	0	0	Ki67+	 6112 13145
1723	0	0	Ki67+	 6112 13302
1724	0	0	Ki67+	 6114 12979
1725	0	0	Ki67+	 6116 13191
1726	0	0	Ki67+	 6118 12998
1727	0	0	Ki67+	 6130 13055
1728	0	0	Ki67+	 6133 12841
1729	0	0	Ki67+	 6150 12860
1730	0	0	Ki67+	 6156 12899
1731	0	0	Ki67+	 6174 13061
1732	0	0	Ki67+	 6178 12799
1733	0	0	Ki67+	 6178 13032
1734	0	0	Ki67+	 6186 12780
1735	0	0	Ki67+	 6186 12863
1736	0	0	Ki67+	 6187 12892
1737	0	0	Ki67+	 6188 13038
1738	0	0	Ki67+	 6189 12963
1739	0	0	Ki67+	 6190 12813
1740	0	0	Ki67+	 6191 13238
1741	0	0	Ki67+	 6192 12762
1742	0	0	Ki67+	 6195 12931
1743	0	0	Ki67+	 6196 12800
1744	0	0	Ki67+	 6205 13119
1745	0	0	Ki67+	 6206 13009
1746	0	0	Ki67+	 6206 13225
1747	0	0	Ki67+	 6212 12814
1748	0	0	Ki67+	 6217 13322
1749	0	0	Ki67+	 6218 12884
1750	0	0	Ki67+	 6219 12738
1751	0	0	Ki67+	 6223 12784
1752	0	0	Ki67+	 6223 13007
1753	0	0	Ki67+	 6230 13130
1754	0	0	Ki67+	 6231 12754
1755	0	0	Ki67+	 6232 13425
1756	0	0	Ki67+	 6237 12740
1757	0	0	Ki67+	 6239 12985
1758	0	0	Ki67+	 6243 12820
1759	0	0	Ki67+	 6243 12884
1760	0	0	Ki67+	 6247 12897
1761	0	0	Ki67+	 6253 12744
1762	0	0	Ki67+	 6260 12719
1763	0	0	Ki67+	 6261 13115
1764	0	0	Ki67+	 6261 13449
1765	0	0	Ki67+	 6265 13434
1766	0	0	Ki67+	 6266 12804
1767	0	0	Ki67+	 6273 13205
1768	0	0	Ki67+	 6279 13002
1769	0	0	Ki67+	 6280 13094
1770	0	0	Ki67+	 6285 13452
1771	0	0	Ki67+	 6289 13018
1772	0	0	Ki67+	 6290 13033
1773	0	0	Ki67+	 6291 12809
1774	0	0	Ki67+	 6307 12942
1775	0	0	Ki67+	 6311 12908
1776	0	0	Ki67+	 6313 13044
1777	0	0	Ki67+	 6322 12936
1778	0	0	Ki67+	 6324 12952
1779	0	0	Ki67+	 6326 13042
1780	0	0	Ki67+	 6328 12998
1781	0	0	Ki67+	 5550 13544
1782	0	0	Ki67+	 5555 13699
1783	0	0	Ki67+	 5555 14092
1784	0	0	Ki67+	 5572 13987
1785	0	0	Ki67+	 5575 13669
1786	0	0	Ki67+	 5579 14250
1787	0	0	Ki67+	 5585 13743
1788	0	0	Ki67+	 5588 13776
1789	0	0	Ki67+	 5595 13718
1790	0	0	Ki67+	 5597 13687
1791	0	0	Ki67+	 5602 13517
1792	0	0	Ki67+	 5610 13884
1793	0	0	Ki67+	 5616 13804
1794	0	0	Ki67+	 5616 13838
1795	0	0	Ki67+	 5617 13544
1796	0	0	Ki67+	 5618 13758
1797	0	0	Ki67+	 5619 13692
1798	0	0	Ki67+	 5621 14049
1799	0	0	Ki67+	 5621 14254
1800	0	0	Ki67+	 5625 13766
1801	0	0	Ki67+	 5632 13906
1802	0	0	Ki67+	 5633 13866
1803	0	0	Ki67+	 5634 13657
1804	0	0	Ki67+	 5643 14020
1805	0	0	Ki67+	 5645 13698
1806	0	0	Ki67+	 5647 13821
1807	0	0	Ki67+	 5653 13666
1808	0	0	Ki67+	 5653 13904
1809	0	0	Ki67+	 5656 13764
1810	0	0	Ki67+	 5670 13827
1811	0	0	Ki67+	 5674 13585
1812	0	0	Ki67+	 5676 13786
1813	0	0	Ki67+	 5677 14139
1814	0	0	Ki67+	 5681 13676
1815	0	0	Ki67+	 5696 13535
1816	0	0	Ki67+	 5708 13516
1817	0	0	Ki67+	 5710 13647
1818	0	0	Ki67+	 5710 13951
1819	0	0	Ki67+	 5713 13688
1820	0	0	Ki67+	 5716 14162
1821	0	0	Ki67+	 5732 13633
1822	0	0	Ki67+	 5739 13661
1823	0	0	Ki67+	 5739 13874
1824	0	0	Ki67+	 5747 13678
1825	0	0	Ki67+	 5755 13704
1826	0	0	Ki67+	 5767 13510
1827	0	0	Ki67+	 5771 13728
1828	0	0	Ki67+	 5794 13651
1829	0	0	Ki67+	 5799 13789
1830	0	0	Ki67+	 5816 13715
1831	0	0	Ki67+	 5818 13675
1832	0	0	Ki67+	 5829 13583
1833	0	0	Ki67+	 5841 13757
1834	0	0	Ki67+	 5848 13786
1835	0	0	Ki67+	 5850 13946
1836	0	0	Ki67+	 5856 13738
1837	0	0	Ki67+	 5864 13631
1838	0	0	Ki67+	 5868 13556
1839	0	0	Ki67+	 5875 13784
1840	0	0	Ki67+	 5877 13562
1841	0	0	Ki67+	 5877 13929
1842	0	0	Ki67+	 5880 13610
1843	0	0	Ki67+	 5899 13654
1844	0	0	Ki67+	 5930 13573
1845	0	0	Ki67+	 5946 13871
1846	0	0	Ki67+	 5959 13590
1847	0	0	Ki67+	 5971 13662
1848	0	0	Ki67+	 5973 13815
1849	0	0	Ki67+	 6011 13772
1850	0	0	Ki67+	 6039 13766
1851	0	0	Ki67+	 6055 13725
1852	0	0	Ki67+	 6070 13835
1853	0	0	Ki67+	 6095 13792
1854	0	0	Ki67+	 6192 13536
1855	0	0	Ki67+	 6212 13696
1856	0	0	Ki67+	 6246 13617
1857	0	0	Ki67+	 6321 13624
1858	0	0	Ki67+	 5540 14403
1859	0	0	Ki67+	 5541 14459
1860	0	0	Ki67+	 5559 14334
1861	0	0	Ki67+	 5574 14306
1862	0	0	Ki67+	 5588 14387
1863	0	0	Ki67+	 6342 9769
1864	0	0	Ki67+	 6343 9740
1865	0	0	Ki67+	 6348 9937
1866	0	0	Ki67+	 6349 9651
1867	0	0	Ki67+	 6352 9717
1868	0	0	Ki67+	 6372 9855
1869	0	0	Ki67+	 6373 9824
1870	0	0	Ki67+	 6379 9629
1871	0	0	Ki67+	 6380 9662
1872	0	0	Ki67+	 6381 9869
1873	0	0	Ki67+	 6399 9842
1874	0	0	Ki67+	 6405 9860
1875	0	0	Ki67+	 6408 9755
1876	0	0	Ki67+	 6413 9879
1877	0	0	Ki67+	 6414 9852
1878	0	0	Ki67+	 6426 9799
1879	0	0	Ki67+	 6445 10080
1880	0	0	Ki67+	 6451 9622
1881	0	0	Ki67+	 6454 9686
1882	0	0	Ki67+	 6482 9664
1883	0	0	Ki67+	 6489 10088
1884	0	0	Ki67+	 6500 9738
1885	0	0	Ki67+	 6502 9703
1886	0	0	Ki67+	 6509 9656
1887	0	0	Ki67+	 6532 9666
1888	0	0	Ki67+	 6577 9731
1889	0	0	Ki67+	 6580 9690
1890	0	0	Ki67+	 6599 10094
1891	0	0	Ki67+	 6618 9821
1892	0	0	Ki67+	 6626 10040
1893	0	0	Ki67+	 6631 10024
1894	0	0	Ki67+	 6643 9832
1895	0	0	Ki67+	 6647 10100
1896	0	0	Ki67+	 6657 9790
1897	0	0	Ki67+	 6659 9761
1898	0	0	Ki67+	 6691 9776
1899	0	0	Ki67+	 6696 9845
1900	0	0	Ki67+	 6712 9792
1901	0	0	Ki67+	 6716 10054
1902	0	0	Ki67+	 6718 10037
1903	0	0	Ki67+	 6725 9809
1904	0	0	Ki67+	 6725 10100
1905	0	0	Ki67+	 6738 9789
1906	0	0	Ki67+	 6742 10077
1907	0	0	Ki67+	 6752 9591
1908	0	0	Ki67+	 6763 9819
1909	0	0	Ki67+	 6768 9809
1910	0	0	Ki67+	 6775 10048
1911	0	0	Ki67+	 6778 9894
1912	0	0	Ki67+	 6786 9870
1913	0	0	Ki67+	 6796 10085
1914	0	0	Ki67+	 6801 9871
1915	0	0	Ki67+	 6802 9442
1916	0	0	Ki67+	 6819 9873
1917	0	0	Ki67+	 6824 10068
1918	0	0	Ki67+	 6824 10096
1919	0	0	Ki67+	 6825 10021
1920	0	0	Ki67+	 6829 9861
1921	0	0	Ki67+	 6855 10079
1922	0	0	Ki67+	 6856 9730
1923	0	0	Ki67+	 6860 9415
1924	0	0	Ki67+	 6866 10099
1925	0	0	Ki67+	 6881 9864
1926	0	0	Ki67+	 6892 9735
1927	0	0	Ki67+	 6892 9842
1928	0	0	Ki67+	 6899 9747
1929	0	0	Ki67+	 6904 9612
1930	0	0	Ki67+	 6918 9674
1931	0	0	Ki67+	 6922 9891
1932	0	0	Ki67+	 6922 9910
1933	0	0	Ki67+	 6945 9885
1934	0	0	Ki67+	 6955 9752
1935	0	0	Ki67+	 6959 9728
1936	0	0	Ki67+	 6968 9675
1937	0	0	Ki67+	 6969 9920
1938	0	0	Ki67+	 6977 9908
1939	0	0	Ki67+	 6979 9858
1940	0	0	Ki67+	 6980 9891
1941	0	0	Ki67+	 6984 9475
1942	0	0	Ki67+	 6985 9711
1943	0	0	Ki67+	 6986 9631
1944	0	0	Ki67+	 7000 10111
1945	0	0	Ki67+	 7001 9370
1946	0	0	Ki67+	 7005 9657
1947	0	0	Ki67+	 7008 9667
1948	0	0	Ki67+	 7011 9778
1949	0	0	Ki67+	 7017 9482
1950	0	0	Ki67+	 7024 9387
1951	0	0	Ki67+	 7029 9623
1952	0	0	Ki67+	 7030 9874
1953	0	0	Ki67+	 7032 9362
1954	0	0	Ki67+	 7032 10075
1955	0	0	Ki67+	 7037 10091
1956	0	0	Ki67+	 7041 9642
1957	0	0	Ki67+	 7044 9655
1958	0	0	Ki67+	 7046 9668
1959	0	0	Ki67+	 7050 9795
1960	0	0	Ki67+	 7050 10083
1961	0	0	Ki67+	 7051 9318
1962	0	0	Ki67+	 7053 9637
1963	0	0	Ki67+	 7056 9380
1964	0	0	Ki67+	 7057 10039
1965	0	0	Ki67+	 7058 9709
1966	0	0	Ki67+	 7060 9773
1967	0	0	Ki67+	 7065 10061
1968	0	0	Ki67+	 7072 9358
1969	0	0	Ki67+	 7077 10057
1970	0	0	Ki67+	 7083 10078
1971	0	0	Ki67+	 7096 9465
1972	0	0	Ki67+	 7098 9359
1973	0	0	Ki67+	 7105 10099
1974	0	0	Ki67+	 7110 9324
1975	0	0	Ki67+	 7114 9821
1976	0	0	Ki67+	 7129 10077
1977	0	0	Ki67+	 6337 10254
1978	0	0	Ki67+	 6345 10143
1979	0	0	Ki67+	 6349 10242
1980	0	0	Ki67+	 6354 10590
1981	0	0	Ki67+	 6360 10789
1982	0	0	Ki67+	 6361 10351
1983	0	0	Ki67+	 6362 10903
1984	0	0	Ki67+	 6366 10843
1985	0	0	Ki67+	 6369 10731
1986	0	0	Ki67+	 6372 10453
1987	0	0	Ki67+	 6372 10866
1988	0	0	Ki67+	 6379 10762
1989	0	0	Ki67+	 6384 10245
1990	0	0	Ki67+	 6389 10505
1991	0	0	Ki67+	 6394 10367
1992	0	0	Ki67+	 6395 10697
1993	0	0	Ki67+	 6398 10147
1994	0	0	Ki67+	 6400 10180
1995	0	0	Ki67+	 6401 10343
1996	0	0	Ki67+	 6404 10130
1997	0	0	Ki67+	 6414 10121
1998	0	0	Ki67+	 6419 10786
1999	0	0	Ki67+	 6421 10653
2000	0	0	Ki67+	 6433 10641
2001	0	0	Ki67+	 6435 10319
2002	0	0	Ki67+	 6435 10459
2003	0	0	Ki67+	 6435 10686
2004	0	0	Ki67+	 6438 10662
2005	0	0	Ki67+	 6444 10304
2006	0	0	Ki67+	 6445 10820
2007	0	0	Ki67+	 6447 10152
2008	0	0	Ki67+	 6455 10603
2009	0	0	Ki67+	 6455 10693
2010	0	0	Ki67+	 6469 10304
2011	0	0	Ki67+	 6470 10692
2012	0	0	Ki67+	 6470 10739
2013	0	0	Ki67+	 6475 10583
2014	0	0	Ki67+	 6476 10773
2015	0	0	Ki67+	 6477 10371
2016	0	0	Ki67+	 6482 10649
2017	0	0	Ki67+	 6487 10818
2018	0	0	Ki67+	 6487 10891
2019	0	0	Ki67+	 6491 10132
2020	0	0	Ki67+	 6492 10619
2021	0	0	Ki67+	 6493 10596
2022	0	0	Ki67+	 6505 10911
2023	0	0	Ki67+	 6507 10764
2024	0	0	Ki67+	 6519 10563
2025	0	0	Ki67+	 6527 10460
2026	0	0	Ki67+	 6527 10542
2027	0	0	Ki67+	 6538 10485
2028	0	0	Ki67+	 6541 10293
2029	0	0	Ki67+	 6547 10308
2030	0	0	Ki67+	 6554 10139
2031	0	0	Ki67+	 6559 10290
2032	0	0	Ki67+	 6561 10611
2033	0	0	Ki67+	 6562 10510
2034	0	0	Ki67+	 6579 10156
2035	0	0	Ki67+	 6579 10414
2036	0	0	Ki67+	 6581 10876
2037	0	0	Ki67+	 6587 10491
2038	0	0	Ki67+	 6590 10559
2039	0	0	Ki67+	 6592 10138
2040	0	0	Ki67+	 6608 10628
2041	0	0	Ki67+	 6619 10145
2042	0	0	Ki67+	 6619 10359
2043	0	0	Ki67+	 6620 10593
2044	0	0	Ki67+	 6622 10321
2045	0	0	Ki67+	 6625 10371
2046	0	0	Ki67+	 6628 10560
2047	0	0	Ki67+	 6632 10268
2048	0	0	Ki67+	 6634 10435
2049	0	0	Ki67+	 6641 10315
2050	0	0	Ki67+	 6642 10826
2051	0	0	Ki67+	 6648 10424
2052	0	0	Ki67+	 6651 10395
2053	0	0	Ki67+	 6659 10864
2054	0	0	Ki67+	 6665 10734
2055	0	0	Ki67+	 6674 10512
2056	0	0	Ki67+	 6676 10543
2057	0	0	Ki67+	 6678 10245
2058	0	0	Ki67+	 6678 10894
2059	0	0	Ki67+	 6679 10613
2060	0	0	Ki67+	 6687 10272
2061	0	0	Ki67+	 6689 10493
2062	0	0	Ki67+	 6690 10459
2063	0	0	Ki67+	 6693 10643
2064	0	0	Ki67+	 6696 10517
2065	0	0	Ki67+	 6696 10585
2066	0	0	Ki67+	 6697 10866
2067	0	0	Ki67+	 6708 10256
2068	0	0	Ki67+	 6709 10386
2069	0	0	Ki67+	 6711 10130
2070	0	0	Ki67+	 6720 10387
2071	0	0	Ki67+	 6727 10810
2072	0	0	Ki67+	 6732 10228
2073	0	0	Ki67+	 6737 10266
2074	0	0	Ki67+	 6756 10521
2075	0	0	Ki67+	 6766 10470
2076	0	0	Ki67+	 6769 10258
2077	0	0	Ki67+	 6776 10244
2078	0	0	Ki67+	 6780 10881
2079	0	0	Ki67+	 6786 10850
2080	0	0	Ki67+	 6788 10605
2081	0	0	Ki67+	 6789 10804
2082	0	0	Ki67+	 6794 10281
2083	0	0	Ki67+	 6797 10263
2084	0	0	Ki67+	 6801 10631
2085	0	0	Ki67+	 6801 10747
2086	0	0	Ki67+	 6805 10832
2087	0	0	Ki67+	 6807 10183
2088	0	0	Ki67+	 6817 10123
2089	0	0	Ki67+	 6822 10147
2090	0	0	Ki67+	 6823 10212
2091	0	0	Ki67+	 6836 10296
2092	0	0	Ki67+	 6836 10910
2093	0	0	Ki67+	 6841 10741
2094	0	0	Ki67+	 6844 10175
2095	0	0	Ki67+	 6851 10209
2096	0	0	Ki67+	 6851 10863
2097	0	0	Ki67+	 6852 10157
2098	0	0	Ki67+	 6854 10317
2099	0	0	Ki67+	 6862 10194
2100	0	0	Ki67+	 6866 10275
2101	0	0	Ki67+	 6866 10578
2102	0	0	Ki67+	 6866 10904
2103	0	0	Ki67+	 6867 10611
2104	0	0	Ki67+	 6868 10812
2105	0	0	Ki67+	 6879 10678
2106	0	0	Ki67+	 6884 10665
2107	0	0	Ki67+	 6885 10702
2108	0	0	Ki67+	 6891 10827
2109	0	0	Ki67+	 6895 10358
2110	0	0	Ki67+	 6900 10168
2111	0	0	Ki67+	 6901 10156
2112	0	0	Ki67+	 6904 10327
2113	0	0	Ki67+	 6905 10189
2114	0	0	Ki67+	 6907 10681
2115	0	0	Ki67+	 6914 10399
2116	0	0	Ki67+	 6917 10207
2117	0	0	Ki67+	 6921 10626
2118	0	0	Ki67+	 6922 10660
2119	0	0	Ki67+	 6922 10899
2120	0	0	Ki67+	 6923 10450
2121	0	0	Ki67+	 6927 10293
2122	0	0	Ki67+	 6928 10403
2123	0	0	Ki67+	 6932 10716
2124	0	0	Ki67+	 6933 10636
2125	0	0	Ki67+	 6936 10383
2126	0	0	Ki67+	 6937 10263
2127	0	0	Ki67+	 6942 10310
2128	0	0	Ki67+	 6949 10698
2129	0	0	Ki67+	 6951 10243
2130	0	0	Ki67+	 6960 10701
2131	0	0	Ki67+	 6962 10655
2132	0	0	Ki67+	 6965 10263
2133	0	0	Ki67+	 6971 10497
2134	0	0	Ki67+	 6973 10639
2135	0	0	Ki67+	 6974 10602
2136	0	0	Ki67+	 6975 10191
2137	0	0	Ki67+	 6975 10694
2138	0	0	Ki67+	 6979 10588
2139	0	0	Ki67+	 6981 10714
2140	0	0	Ki67+	 6992 10255
2141	0	0	Ki67+	 6994 10588
2142	0	0	Ki67+	 6998 10235
2143	0	0	Ki67+	 6999 10747
2144	0	0	Ki67+	 7001 10509
2145	0	0	Ki67+	 7003 10595
2146	0	0	Ki67+	 7006 10482
2147	0	0	Ki67+	 7011 10586
2148	0	0	Ki67+	 7014 10392
2149	0	0	Ki67+	 7023 10372
2150	0	0	Ki67+	 7023 10584
2151	0	0	Ki67+	 7032 10626
2152	0	0	Ki67+	 7043 10139
2153	0	0	Ki67+	 7044 10222
2154	0	0	Ki67+	 7045 10485
2155	0	0	Ki67+	 7045 10679
2156	0	0	Ki67+	 7049 10640
2157	0	0	Ki67+	 7059 10569
2158	0	0	Ki67+	 7061 10114
2159	0	0	Ki67+	 7064 10602
2160	0	0	Ki67+	 7070 10330
2161	0	0	Ki67+	 7071 10428
2162	0	0	Ki67+	 7072 10188
2163	0	0	Ki67+	 7077 10484
2164	0	0	Ki67+	 7083 10669
2165	0	0	Ki67+	 7087 10209
2166	0	0	Ki67+	 7095 10639
2167	0	0	Ki67+	 7104 10355
2168	0	0	Ki67+	 7104 10876
2169	0	0	Ki67+	 7106 10449
2170	0	0	Ki67+	 7110 10119
2171	0	0	Ki67+	 7111 10298
2172	0	0	Ki67+	 7122 10897
2173	0	0	Ki67+	 7126 10634
2174	0	0	Ki67+	 7126 10684
2175	0	0	Ki67+	 7126 10725
2176	0	0	Ki67+	 7129 10883
2177	0	0	Ki67+	 6352 11548
2178	0	0	Ki67+	 6362 11680
2179	0	0	Ki67+	 6363 10978
2180	0	0	Ki67+	 6376 10953
2181	0	0	Ki67+	 6377 11047
2182	0	0	Ki67+	 6381 11229
2183	0	0	Ki67+	 6389 10986
2184	0	0	Ki67+	 6391 11132
2185	0	0	Ki67+	 6438 11114
2186	0	0	Ki67+	 6461 11587
2187	0	0	Ki67+	 6462 11106
2188	0	0	Ki67+	 6468 10965
2189	0	0	Ki67+	 6474 10914
2190	0	0	Ki67+	 6476 11196
2191	0	0	Ki67+	 6480 11318
2192	0	0	Ki67+	 6511 11500
2193	0	0	Ki67+	 6513 11598
2194	0	0	Ki67+	 6514 11422
2195	0	0	Ki67+	 6519 11467
2196	0	0	Ki67+	 6520 10983
2197	0	0	Ki67+	 6525 11423
2198	0	0	Ki67+	 6529 11495
2199	0	0	Ki67+	 6529 11569
2200	0	0	Ki67+	 6533 11625
2201	0	0	Ki67+	 6533 11670
2202	0	0	Ki67+	 6534 11095
2203	0	0	Ki67+	 6547 11518
2204	0	0	Ki67+	 6571 11537
2205	0	0	Ki67+	 6575 11626
2206	0	0	Ki67+	 6578 10998
2207	0	0	Ki67+	 6579 11090
2208	0	0	Ki67+	 6580 11439
2209	0	0	Ki67+	 6583 10952
2210	0	0	Ki67+	 6587 11153
2211	0	0	Ki67+	 6588 11479
2212	0	0	Ki67+	 6592 11584
2213	0	0	Ki67+	 6595 11517
2214	0	0	Ki67+	 6599 11002
2215	0	0	Ki67+	 6604 11639
2216	0	0	Ki67+	 6605 10930
2217	0	0	Ki67+	 6610 11352
2218	0	0	Ki67+	 6612 11119
2219	0	0	Ki67+	 6622 11686
2220	0	0	Ki67+	 6627 11534
2221	0	0	Ki67+	 6629 10960
2222	0	0	Ki67+	 6635 11693
2223	0	0	Ki67+	 6637 11675
2224	0	0	Ki67+	 6639 11488
2225	0	0	Ki67+	 6647 10935
2226	0	0	Ki67+	 6647 11005
2227	0	0	Ki67+	 6649 11111
2228	0	0	Ki67+	 6657 11602
2229	0	0	Ki67+	 6658 11072
2230	0	0	Ki67+	 6658 11622
2231	0	0	Ki67+	 6662 11641
2232	0	0	Ki67+	 6664 11053
2233	0	0	Ki67+	 6665 11156
2234	0	0	Ki67+	 6670 11523
2235	0	0	Ki67+	 6672 11591
2236	0	0	Ki67+	 6678 11030
2237	0	0	Ki67+	 6682 11539
2238	0	0	Ki67+	 6687 11132
2239	0	0	Ki67+	 6688 11061
2240	0	0	Ki67+	 6701 11119
2241	0	0	Ki67+	 6706 11593
2242	0	0	Ki67+	 6707 11531
2243	0	0	Ki67+	 6709 11688
2244	0	0	Ki67+	 6728 11634
2245	0	0	Ki67+	 6735 11102
2246	0	0	Ki67+	 6736 11011
2247	0	0	Ki67+	 6741 11651
2248	0	0	Ki67+	 6742 11492
2249	0	0	Ki67+	 6751 11059
2250	0	0	Ki67+	 6769 10986
2251	0	0	Ki67+	 6770 11037
2252	0	0	Ki67+	 6789 10925
2253	0	0	Ki67+	 6799 11062
2254	0	0	Ki67+	 6800 10988
2255	0	0	Ki67+	 6829 10995
2256	0	0	Ki67+	 6832 11053
2257	0	0	Ki67+	 6852 10993
2258	0	0	Ki67+	 6864 11259
2259	0	0	Ki67+	 6868 10966
2260	0	0	Ki67+	 6874 11250
2261	0	0	Ki67+	 6876 11013
2262	0	0	Ki67+	 6885 10995
2263	0	0	Ki67+	 6920 10971
2264	0	0	Ki67+	 6932 11316
2265	0	0	Ki67+	 6946 11228
2266	0	0	Ki67+	 6964 11156
2267	0	0	Ki67+	 6984 11495
2268	0	0	Ki67+	 6994 11514
2269	0	0	Ki67+	 7009 11491
2270	0	0	Ki67+	 7011 11340
2271	0	0	Ki67+	 7025 11293
2272	0	0	Ki67+	 7032 11612
2273	0	0	Ki67+	 7047 11531
2274	0	0	Ki67+	 7049 11410
2275	0	0	Ki67+	 7052 11481
2276	0	0	Ki67+	 7065 11486
2277	0	0	Ki67+	 7093 11001
2278	0	0	Ki67+	 7108 11035
2279	0	0	Ki67+	 7126 10990
2280	0	0	Ki67+	 6405 11924
2281	0	0	Ki67+	 6406 11861
2282	0	0	Ki67+	 6416 12420
2283	0	0	Ki67+	 6417 11940
2284	0	0	Ki67+	 6423 11921
2285	0	0	Ki67+	 6424 11894
2286	0	0	Ki67+	 6424 12443
2287	0	0	Ki67+	 6429 12511
2288	0	0	Ki67+	 6442 12466
2289	0	0	Ki67+	 6443 12097
2290	0	0	Ki67+	 6458 12484
2291	0	0	Ki67+	 6466 11834
2292	0	0	Ki67+	 6467 12140
2293	0	0	Ki67+	 6468 12434
2294	0	0	Ki67+	 6476 12083
2295	0	0	Ki67+	 6479 12188
2296	0	0	Ki67+	 6480 12449
2297	0	0	Ki67+	 6482 12046
2298	0	0	Ki67+	 6494 12464
2299	0	0	Ki67+	 6501 12109
2300	0	0	Ki67+	 6502 12504
2301	0	0	Ki67+	 6523 12500
2302	0	0	Ki67+	 6540 12421
2303	0	0	Ki67+	 6545 12443
2304	0	0	Ki67+	 6556 12510
2305	0	0	Ki67+	 6582 11863
2306	0	0	Ki67+	 6602 11896
2307	0	0	Ki67+	 6607 11832
2308	0	0	Ki67+	 6638 11874
2309	0	0	Ki67+	 6657 11934
2310	0	0	Ki67+	 6661 11735
2311	0	0	Ki67+	 6663 11762
2312	0	0	Ki67+	 6664 11976
2313	0	0	Ki67+	 6666 11814
2314	0	0	Ki67+	 6668 11794
2315	0	0	Ki67+	 6668 12009
2316	0	0	Ki67+	 6677 11788
2317	0	0	Ki67+	 6679 11841
2318	0	0	Ki67+	 6681 12421
2319	0	0	Ki67+	 6683 11820
2320	0	0	Ki67+	 6684 12455
2321	0	0	Ki67+	 6685 12311
2322	0	0	Ki67+	 6689 11928
2323	0	0	Ki67+	 6690 11754
2324	0	0	Ki67+	 6697 11850
2325	0	0	Ki67+	 6706 11905
2326	0	0	Ki67+	 6712 11780
2327	0	0	Ki67+	 6716 11769
2328	0	0	Ki67+	 6717 12240
2329	0	0	Ki67+	 6719 11912
2330	0	0	Ki67+	 6730 11883
2331	0	0	Ki67+	 6748 12201
2332	0	0	Ki67+	 6789 12309
2333	0	0	Ki67+	 6805 12267
2334	0	0	Ki67+	 6834 12314
2335	0	0	Ki67+	 6879 12312
2336	0	0	Ki67+	 6887 12294
2337	0	0	Ki67+	 6914 12322
2338	0	0	Ki67+	 7025 12487
2339	0	0	Ki67+	 7037 12226
2340	0	0	Ki67+	 7041 12149
2341	0	0	Ki67+	 7043 12215
2342	0	0	Ki67+	 7049 12247
2343	0	0	Ki67+	 7055 11840
2344	0	0	Ki67+	 7059 12427
2345	0	0	Ki67+	 7060 12277
2346	0	0	Ki67+	 7068 12196
2347	0	0	Ki67+	 7071 12275
2348	0	0	Ki67+	 7089 11941
2349	0	0	Ki67+	 7104 12207
2350	0	0	Ki67+	 7106 11940
2351	0	0	Ki67+	 7120 11733
2352	0	0	Ki67+	 7120 11943
2353	0	0	Ki67+	 7124 11987
2354	0	0	Ki67+	 7126 11773
2355	0	0	Ki67+	 7133 11881
2356	0	0	Ki67+	 7135 11749
2357	0	0	Ki67+	 6340 12959
2358	0	0	Ki67+	 6340 13055
2359	0	0	Ki67+	 6361 12990
2360	0	0	Ki67+	 6362 13221
2361	0	0	Ki67+	 6366 13022
2362	0	0	Ki67+	 6366 13237
2363	0	0	Ki67+	 6367 12773
2364	0	0	Ki67+	 6368 12720
2365	0	0	Ki67+	 6372 12814
2366	0	0	Ki67+	 6374 12874
2367	0	0	Ki67+	 6379 12836
2368	0	0	Ki67+	 6380 13057
2369	0	0	Ki67+	 6382 12904
2370	0	0	Ki67+	 6384 12965
2371	0	0	Ki67+	 6384 12985
2372	0	0	Ki67+	 6384 13140
2373	0	0	Ki67+	 6387 12745
2374	0	0	Ki67+	 6387 13290
2375	0	0	Ki67+	 6388 12913
2376	0	0	Ki67+	 6389 12728
2377	0	0	Ki67+	 6392 12953
2378	0	0	Ki67+	 6402 13111
2379	0	0	Ki67+	 6404 12706
2380	0	0	Ki67+	 6404 12822
2381	0	0	Ki67+	 6405 13032
2382	0	0	Ki67+	 6407 13284
2383	0	0	Ki67+	 6410 12863
2384	0	0	Ki67+	 6419 13214
2385	0	0	Ki67+	 6423 12866
2386	0	0	Ki67+	 6424 13065
2387	0	0	Ki67+	 6430 12727
2388	0	0	Ki67+	 6430 12844
2389	0	0	Ki67+	 6432 12607
2390	0	0	Ki67+	 6435 12815
2391	0	0	Ki67+	 6439 12546
2392	0	0	Ki67+	 6449 12792
2393	0	0	Ki67+	 6453 12749
2394	0	0	Ki67+	 6460 13065
2395	0	0	Ki67+	 6462 12698
2396	0	0	Ki67+	 6475 13290
2397	0	0	Ki67+	 6478 12565
2398	0	0	Ki67+	 6479 12850
2399	0	0	Ki67+	 6480 12524
2400	0	0	Ki67+	 6480 13096
2401	0	0	Ki67+	 6482 13229
2402	0	0	Ki67+	 6484 12661
2403	0	0	Ki67+	 6484 12824
2404	0	0	Ki67+	 6485 12913
2405	0	0	Ki67+	 6494 12783
2406	0	0	Ki67+	 6496 12586
2407	0	0	Ki67+	 6498 12633
2408	0	0	Ki67+	 6499 12817
2409	0	0	Ki67+	 6506 12640
2410	0	0	Ki67+	 6508 12684
2411	0	0	Ki67+	 6527 13016
2412	0	0	Ki67+	 6529 13067
2413	0	0	Ki67+	 6530 12561
2414	0	0	Ki67+	 6531 12767
2415	0	0	Ki67+	 6533 12964
2416	0	0	Ki67+	 6541 12761
2417	0	0	Ki67+	 6542 12881
2418	0	0	Ki67+	 6545 12995
2419	0	0	Ki67+	 6546 12543
2420	0	0	Ki67+	 6551 12653
2421	0	0	Ki67+	 6554 12608
2422	0	0	Ki67+	 6555 12943
2423	0	0	Ki67+	 6557 13051
2424	0	0	Ki67+	 6558 12970
2425	0	0	Ki67+	 6560 13071
2426	0	0	Ki67+	 6561 13014
2427	0	0	Ki67+	 6567 12922
2428	0	0	Ki67+	 6568 13198
2429	0	0	Ki67+	 6570 13042
2430	0	0	Ki67+	 6572 12629
2431	0	0	Ki67+	 6578 13066
2432	0	0	Ki67+	 6593 13046
2433	0	0	Ki67+	 6595 12916
2434	0	0	Ki67+	 6600 12550
2435	0	0	Ki67+	 6603 12953
2436	0	0	Ki67+	 6606 12643
2437	0	0	Ki67+	 6626 12957
2438	0	0	Ki67+	 6641 12612
2439	0	0	Ki67+	 6650 12582
2440	0	0	Ki67+	 6664 13023
2441	0	0	Ki67+	 6666 12897
2442	0	0	Ki67+	 6680 12593
2443	0	0	Ki67+	 6687 12631
2444	0	0	Ki67+	 6706 13052
2445	0	0	Ki67+	 6709 13169
2446	0	0	Ki67+	 6714 12671
2447	0	0	Ki67+	 6728 12737
2448	0	0	Ki67+	 6735 12868
2449	0	0	Ki67+	 6741 13293
2450	0	0	Ki67+	 6744 13165
2451	0	0	Ki67+	 6745 12663
2452	0	0	Ki67+	 6754 13107
2453	0	0	Ki67+	 6785 13200
2454	0	0	Ki67+	 6818 13141
2455	0	0	Ki67+	 6823 12567
2456	0	0	Ki67+	 6841 12938
2457	0	0	Ki67+	 6853 13239
2458	0	0	Ki67+	 6857 13258
2459	0	0	Ki67+	 6862 13112
2460	0	0	Ki67+	 6866 13230
2461	0	0	Ki67+	 6881 13188
2462	0	0	Ki67+	 6884 12942
2463	0	0	Ki67+	 6898 13215
2464	0	0	Ki67+	 6899 13231
2465	0	0	Ki67+	 6899 13245
2466	0	0	Ki67+	 6915 13191
2467	0	0	Ki67+	 6926 13058
2468	0	0	Ki67+	 6932 13096
2469	0	0	Ki67+	 6934 13075
2470	0	0	Ki67+	 6941 12829
2471	0	0	Ki67+	 6952 13053
2472	0	0	Ki67+	 6957 13085
2473	0	0	Ki67+	 6972 13243
2474	0	0	Ki67+	 6983 13111
2475	0	0	Ki67+	 6998 13023
2476	0	0	Ki67+	 6999 13050
2477	0	0	Ki67+	 7002 13102
2478	0	0	Ki67+	 7010 12953
2479	0	0	Ki67+	 7013 13071
2480	0	0	Ki67+	 7015 13100
2481	0	0	Ki67+	 7025 12529
2482	0	0	Ki67+	 7027 13063
2483	0	0	Ki67+	 7034 12634
2484	0	0	Ki67+	 7047 13037
2485	0	0	Ki67+	 7049 12717
2486	0	0	Ki67+	 7050 12998
2487	0	0	Ki67+	 7056 12879
2488	0	0	Ki67+	 7066 12994
2489	0	0	Ki67+	 7067 13239
2490	0	0	Ki67+	 7071 13148
2491	0	0	Ki67+	 7074 12661
2492	0	0	Ki67+	 7075 12579
2493	0	0	Ki67+	 7081 13148
2494	0	0	Ki67+	 7087 12631
2495	0	0	Ki67+	 7091 12972
2496	0	0	Ki67+	 7096 12951
2497	0	0	Ki67+	 7099 12572
2498	0	0	Ki67+	 7103 12913
2499	0	0	Ki67+	 7107 12864
2500	0	0	Ki67+	 7124 12517
2501	0	0	Ki67+	 7127 12533
2502	0	0	Ki67+	 7132 13221
2503	0	0	Ki67+	 7135 13256
2504	0	0	Ki67+	 6387 13589
2505	0	0	Ki67+	 6391 13564
2506	0	0	Ki67+	 6402 13331
2507	0	0	Ki67+	 6405 13398
2508	0	0	Ki67+	 6415 13560
2509	0	0	Ki67+	 6422 13398
2510	0	0	Ki67+	 6422 13428
2511	0	0	Ki67+	 6436 13404
2512	0	0	Ki67+	 6440 13369
2513	0	0	Ki67+	 6440 13512
2514	0	0	Ki67+	 6445 13323
2515	0	0	Ki67+	 6471 13337
2516	0	0	Ki67+	 6478 13320
2517	0	0	Ki67+	 6563 13378
2518	0	0	Ki67+	 6608 13323
2519	0	0	Ki67+	 6650 13350
2520	0	0	Ki67+	 7179 9329
2521	0	0	Ki67+	 7185 9318
2522	0	0	Ki67+	 7204 9447
2523	0	0	Ki67+	 7208 9467
2524	0	0	Ki67+	 7218 9302
2525	0	0	Ki67+	 7228 9412
2526	0	0	Ki67+	 7251 9276
2527	0	0	Ki67+	 7272 9460
2528	0	0	Ki67+	 7316 9465
2529	0	0	Ki67+	 7328 9261
2530	0	0	Ki67+	 7340 9238
2531	0	0	Ki67+	 7368 9278
2532	0	0	Ki67+	 7386 9095
2533	0	0	Ki67+	 7397 9220
2534	0	0	Ki67+	 7417 9247
2535	0	0	Ki67+	 7425 9096
2536	0	0	Ki67+	 7442 9206
2537	0	0	Ki67+	 7462 9222
2538	0	0	Ki67+	 7470 9183
2539	0	0	Ki67+	 7472 9522
2540	0	0	Ki67+	 7476 9212
2541	0	0	Ki67+	 7491 9393
2542	0	0	Ki67+	 7496 9377
2543	0	0	Ki67+	 7501 9201
2544	0	0	Ki67+	 7509 9233
2545	0	0	Ki67+	 7510 9537
2546	0	0	Ki67+	 7534 9245
2547	0	0	Ki67+	 7537 9434
2548	0	0	Ki67+	 7546 9068
2549	0	0	Ki67+	 7547 9057
2550	0	0	Ki67+	 7558 9211
2551	0	0	Ki67+	 7576 9234
2552	0	0	Ki67+	 7602 9401
2553	0	0	Ki67+	 7603 9006
2554	0	0	Ki67+	 7619 9192
2555	0	0	Ki67+	 7624 8984
2556	0	0	Ki67+	 7636 8966
2557	0	0	Ki67+	 7636 9017
2558	0	0	Ki67+	 7642 9164
2559	0	0	Ki67+	 7643 9377
2560	0	0	Ki67+	 7646 9183
2561	0	0	Ki67+	 7648 9129
2562	0	0	Ki67+	 7659 9424
2563	0	0	Ki67+	 7664 8959
2564	0	0	Ki67+	 7666 9357
2565	0	0	Ki67+	 7673 9501
2566	0	0	Ki67+	 7678 9333
2567	0	0	Ki67+	 7690 8937
2568	0	0	Ki67+	 7695 9163
2569	0	0	Ki67+	 7705 9402
2570	0	0	Ki67+	 7707 9420
2571	0	0	Ki67+	 7717 8902
2572	0	0	Ki67+	 7719 9112
2573	0	0	Ki67+	 7729 9161
2574	0	0	Ki67+	 7754 9113
2575	0	0	Ki67+	 7766 9086
2576	0	0	Ki67+	 7778 9048
2577	0	0	Ki67+	 7780 8901
2578	0	0	Ki67+	 7786 9394
2579	0	0	Ki67+	 7787 9413
2580	0	0	Ki67+	 7789 8941
2581	0	0	Ki67+	 7806 9386
2582	0	0	Ki67+	 7816 9344
2583	0	0	Ki67+	 7819 9062
2584	0	0	Ki67+	 7824 9413
2585	0	0	Ki67+	 7826 9361
2586	0	0	Ki67+	 7827 8902
2587	0	0	Ki67+	 7831 9090
2588	0	0	Ki67+	 7834 8958
2589	0	0	Ki67+	 7841 9518
2590	0	0	Ki67+	 7842 9042
2591	0	0	Ki67+	 7846 9290
2592	0	0	Ki67+	 7862 9086
2593	0	0	Ki67+	 7867 9264
2594	0	0	Ki67+	 7872 9106
2595	0	0	Ki67+	 7887 9066
2596	0	0	Ki67+	 7902 9397
2597	0	0	Ki67+	 7921 9376
2598	0	0	Ki67+	 7922 9391
2599	0	0	Ki67+	 7139 10016
2600	0	0	Ki67+	 7140 10034
2601	0	0	Ki67+	 7146 10328
2602	0	0	Ki67+	 7150 9687
2603	0	0	Ki67+	 7153 10263
2604	0	0	Ki67+	 7155 10318
2605	0	0	Ki67+	 7160 10108
2606	0	0	Ki67+	 7162 10234
2607	0	0	Ki67+	 7170 10049
2608	0	0	Ki67+	 7176 10142
2609	0	0	Ki67+	 7180 10016
2610	0	0	Ki67+	 7187 9651
2611	0	0	Ki67+	 7189 10101
2612	0	0	Ki67+	 7193 9685
2613	0	0	Ki67+	 7205 10018
2614	0	0	Ki67+	 7213 10056
2615	0	0	Ki67+	 7215 9878
2616	0	0	Ki67+	 7215 10176
2617	0	0	Ki67+	 7218 9663
2618	0	0	Ki67+	 7220 10248
2619	0	0	Ki67+	 7236 10291
2620	0	0	Ki67+	 7238 10137
2621	0	0	Ki67+	 7246 10014
2622	0	0	Ki67+	 7252 9696
2623	0	0	Ki67+	 7254 10141
2624	0	0	Ki67+	 7255 10245
2625	0	0	Ki67+	 7261 10107
2626	0	0	Ki67+	 7264 9978
2627	0	0	Ki67+	 7264 9994
2628	0	0	Ki67+	 7276 10278
2629	0	0	Ki67+	 7279 10194
2630	0	0	Ki67+	 7284 10408
2631	0	0	Ki67+	 7285 10077
2632	0	0	Ki67+	 7297 9691
2633	0	0	Ki67+	 7299 10187
2634	0	0	Ki67+	 7300 10240
2635	0	0	Ki67+	 7301 9721
2636	0	0	Ki67+	 7304 10378
2637	0	0	Ki67+	 7307 10052
2638	0	0	Ki67+	 7318 9977
2639	0	0	Ki67+	 7318 10221
2640	0	0	Ki67+	 7319 10186
2641	0	0	Ki67+	 7326 10345
2642	0	0	Ki67+	 7327 10156
2643	0	0	Ki67+	 7331 9956
2644	0	0	Ki67+	 7334 10221
2645	0	0	Ki67+	 7336 10022
2646	0	0	Ki67+	 7348 9976
2647	0	0	Ki67+	 7356 10094
2648	0	0	Ki67+	 7356 10355
2649	0	0	Ki67+	 7359 10050
2650	0	0	Ki67+	 7360 10333
2651	0	0	Ki67+	 7368 10123
2652	0	0	Ki67+	 7368 10181
2653	0	0	Ki67+	 7380 9660
2654	0	0	Ki67+	 7382 10215
2655	0	0	Ki67+	 7384 10098
2656	0	0	Ki67+	 7389 10078
2657	0	0	Ki67+	 7399 10001
2658	0	0	Ki67+	 7401 9976
2659	0	0	Ki67+	 7402 10310
2660	0	0	Ki67+	 7407 10186
2661	0	0	Ki67+	 7413 10091
2662	0	0	Ki67+	 7423 10092
2663	0	0	Ki67+	 7424 10012
2664	0	0	Ki67+	 7431 10055
2665	0	0	Ki67+	 7434 10180
2666	0	0	Ki67+	 7440 10265
2667	0	0	Ki67+	 7447 10189
2668	0	0	Ki67+	 7452 9679
2669	0	0	Ki67+	 7455 9697
2670	0	0	Ki67+	 7464 10094
2671	0	0	Ki67+	 7469 10057
2672	0	0	Ki67+	 7481 9682
2673	0	0	Ki67+	 7488 9711
2674	0	0	Ki67+	 7492 10074
2675	0	0	Ki67+	 7498 9780
2676	0	0	Ki67+	 7508 10260
2677	0	0	Ki67+	 7518 9972
2678	0	0	Ki67+	 7522 9992
2679	0	0	Ki67+	 7533 9657
2680	0	0	Ki67+	 7537 10186
2681	0	0	Ki67+	 7540 10128
2682	0	0	Ki67+	 7546 9728
2683	0	0	Ki67+	 7556 9709
2684	0	0	Ki67+	 7564 10042
2685	0	0	Ki67+	 7566 9676
2686	0	0	Ki67+	 7577 9692
2687	0	0	Ki67+	 7579 9752
2688	0	0	Ki67+	 7579 10151
2689	0	0	Ki67+	 7584 9787
2690	0	0	Ki67+	 7585 9712
2691	0	0	Ki67+	 7589 10078
2692	0	0	Ki67+	 7608 9840
2693	0	0	Ki67+	 7609 10130
2694	0	0	Ki67+	 7617 9686
2695	0	0	Ki67+	 7621 9731
2696	0	0	Ki67+	 7622 9715
2697	0	0	Ki67+	 7629 9813
2698	0	0	Ki67+	 7637 10021
2699	0	0	Ki67+	 7638 10002
2700	0	0	Ki67+	 7641 10040
2701	0	0	Ki67+	 7642 10169
2702	0	0	Ki67+	 7645 9665
2703	0	0	Ki67+	 7645 10081
2704	0	0	Ki67+	 7648 9742
2705	0	0	Ki67+	 7661 9850
2706	0	0	Ki67+	 7668 10092
2707	0	0	Ki67+	 7670 9725
2708	0	0	Ki67+	 7671 10058
2709	0	0	Ki67+	 7675 9673
2710	0	0	Ki67+	 7677 9775
2711	0	0	Ki67+	 7686 10025
2712	0	0	Ki67+	 7690 10087
2713	0	0	Ki67+	 7691 10075
2714	0	0	Ki67+	 7691 10098
2715	0	0	Ki67+	 7692 9779
2716	0	0	Ki67+	 7696 10025
2717	0	0	Ki67+	 7700 9834
2718	0	0	Ki67+	 7701 9678
2719	0	0	Ki67+	 7705 9809
2720	0	0	Ki67+	 7715 10364
2721	0	0	Ki67+	 7720 9692
2722	0	0	Ki67+	 7720 9733
2723	0	0	Ki67+	 7721 9767
2724	0	0	Ki67+	 7730 9685
2725	0	0	Ki67+	 7734 10088
2726	0	0	Ki67+	 7736 9672
2727	0	0	Ki67+	 7740 9836
2728	0	0	Ki67+	 7740 10062
2729	0	0	Ki67+	 7742 9739
2730	0	0	Ki67+	 7747 9711
2731	0	0	Ki67+	 7750 9775
2732	0	0	Ki67+	 7757 9998
2733	0	0	Ki67+	 7767 10050
2734	0	0	Ki67+	 7780 9750
2735	0	0	Ki67+	 7787 9726
2736	0	0	Ki67+	 7802 9784
2737	0	0	Ki67+	 7806 9984
2738	0	0	Ki67+	 7806 10052
2739	0	0	Ki67+	 7809 10041
2740	0	0	Ki67+	 7826 9823
2741	0	0	Ki67+	 7829 9797
2742	0	0	Ki67+	 7833 9753
2743	0	0	Ki67+	 7834 10215
2744	0	0	Ki67+	 7838 9891
2745	0	0	Ki67+	 7859 9739
2746	0	0	Ki67+	 7862 9719
2747	0	0	Ki67+	 7868 9751
2748	0	0	Ki67+	 7871 10200
2749	0	0	Ki67+	 7871 10238
2750	0	0	Ki67+	 7876 9770
2751	0	0	Ki67+	 7877 9974
2752	0	0	Ki67+	 7884 10095
2753	0	0	Ki67+	 7887 10130
2754	0	0	Ki67+	 7890 9888
2755	0	0	Ki67+	 7891 10158
2756	0	0	Ki67+	 7891 10230
2757	0	0	Ki67+	 7917 9766
2758	0	0	Ki67+	 7917 9906
2759	0	0	Ki67+	 7917 10270
2760	0	0	Ki67+	 7918 10168
2761	0	0	Ki67+	 7923 10236
2762	0	0	Ki67+	 7137 10940
2763	0	0	Ki67+	 7139 10910
2764	0	0	Ki67+	 7149 11093
2765	0	0	Ki67+	 7150 11066
2766	0	0	Ki67+	 7152 11019
2767	0	0	Ki67+	 7155 10950
2768	0	0	Ki67+	 7157 10666
2769	0	0	Ki67+	 7164 10557
2770	0	0	Ki67+	 7170 10614
2771	0	0	Ki67+	 7171 11124
2772	0	0	Ki67+	 7174 10918
2773	0	0	Ki67+	 7176 11062
2774	0	0	Ki67+	 7177 11093
2775	0	0	Ki67+	 7179 11028
2776	0	0	Ki67+	 7182 10648
2777	0	0	Ki67+	 7184 11139
2778	0	0	Ki67+	 7185 11006
2779	0	0	Ki67+	 7186 11112
2780	0	0	Ki67+	 7187 10527
2781	0	0	Ki67+	 7197 11140
2782	0	0	Ki67+	 7205 11188
2783	0	0	Ki67+	 7210 10946
2784	0	0	Ki67+	 7214 11056
2785	0	0	Ki67+	 7219 11027
2786	0	0	Ki67+	 7221 10989
2787	0	0	Ki67+	 7222 11104
2788	0	0	Ki67+	 7224 11141
2789	0	0	Ki67+	 7231 10911
2790	0	0	Ki67+	 7246 11055
2791	0	0	Ki67+	 7248 10967
2792	0	0	Ki67+	 7250 11207
2793	0	0	Ki67+	 7253 10906
2794	0	0	Ki67+	 7255 10863
2795	0	0	Ki67+	 7258 10975
2796	0	0	Ki67+	 7258 11086
2797	0	0	Ki67+	 7259 11160
2798	0	0	Ki67+	 7263 10942
2799	0	0	Ki67+	 7269 10631
2800	0	0	Ki67+	 7270 10598
2801	0	0	Ki67+	 7278 11174
2802	0	0	Ki67+	 7290 10522
2803	0	0	Ki67+	 7292 11030
2804	0	0	Ki67+	 7293 11071
2805	0	0	Ki67+	 7302 10977
2806	0	0	Ki67+	 7313 10587
2807	0	0	Ki67+	 7317 10828
2808	0	0	Ki67+	 7318 11015
2809	0	0	Ki67+	 7319 11061
2810	0	0	Ki67+	 7322 10890
2811	0	0	Ki67+	 7323 11094
2812	0	0	Ki67+	 7330 11111
2813	0	0	Ki67+	 7332 10999
2814	0	0	Ki67+	 7335 10610
2815	0	0	Ki67+	 7337 11077
2816	0	0	Ki67+	 7346 10951
2817	0	0	Ki67+	 7348 10890
2818	0	0	Ki67+	 7349 10934
2819	0	0	Ki67+	 7357 10858
2820	0	0	Ki67+	 7357 10991
2821	0	0	Ki67+	 7363 10584
2822	0	0	Ki67+	 7366 11195
2823	0	0	Ki67+	 7369 10948
2824	0	0	Ki67+	 7377 10982
2825	0	0	Ki67+	 7378 10603
2826	0	0	Ki67+	 7386 10556
2827	0	0	Ki67+	 7386 10915
2828	0	0	Ki67+	 7387 10874
2829	0	0	Ki67+	 7402 11140
2830	0	0	Ki67+	 7404 10961
2831	0	0	Ki67+	 7407 10597
2832	0	0	Ki67+	 7407 11067
2833	0	0	Ki67+	 7424 11155
2834	0	0	Ki67+	 7432 10849
2835	0	0	Ki67+	 7436 11173
2836	0	0	Ki67+	 7442 10967
2837	0	0	Ki67+	 7446 10930
2838	0	0	Ki67+	 7448 10812
2839	0	0	Ki67+	 7448 10827
2840	0	0	Ki67+	 7456 10946
2841	0	0	Ki67+	 7456 11006
2842	0	0	Ki67+	 7463 11022
2843	0	0	Ki67+	 7465 10785
2844	0	0	Ki67+	 7468 10726
2845	0	0	Ki67+	 7469 10916
2846	0	0	Ki67+	 7473 11191
2847	0	0	Ki67+	 7474 10963
2848	0	0	Ki67+	 7485 10830
2849	0	0	Ki67+	 7486 10923
2850	0	0	Ki67+	 7486 11040
2851	0	0	Ki67+	 7489 11009
2852	0	0	Ki67+	 7493 10983
2853	0	0	Ki67+	 7497 10891
2854	0	0	Ki67+	 7499 11127
2855	0	0	Ki67+	 7501 10959
2856	0	0	Ki67+	 7509 11010
2857	0	0	Ki67+	 7512 11192
2858	0	0	Ki67+	 7521 11161
2859	0	0	Ki67+	 7529 11203
2860	0	0	Ki67+	 7535 10793
2861	0	0	Ki67+	 7537 10979
2862	0	0	Ki67+	 7538 10552
2863	0	0	Ki67+	 7540 11197
2864	0	0	Ki67+	 7542 10839
2865	0	0	Ki67+	 7546 10567
2866	0	0	Ki67+	 7548 11002
2867	0	0	Ki67+	 7558 11129
2868	0	0	Ki67+	 7567 10935
2869	0	0	Ki67+	 7568 10757
2870	0	0	Ki67+	 7591 10548
2871	0	0	Ki67+	 7591 10896
2872	0	0	Ki67+	 7591 11000
2873	0	0	Ki67+	 7597 11170
2874	0	0	Ki67+	 7598 10927
2875	0	0	Ki67+	 7608 10830
2876	0	0	Ki67+	 7609 11000
2877	0	0	Ki67+	 7611 11204
2878	0	0	Ki67+	 7617 10905
2879	0	0	Ki67+	 7619 10970
2880	0	0	Ki67+	 7622 10500
2881	0	0	Ki67+	 7624 10876
2882	0	0	Ki67+	 7625 11140
2883	0	0	Ki67+	 7629 11093
2884	0	0	Ki67+	 7631 10826
2885	0	0	Ki67+	 7633 10995
2886	0	0	Ki67+	 7638 10862
2887	0	0	Ki67+	 7641 10909
2888	0	0	Ki67+	 7644 10708
2889	0	0	Ki67+	 7648 10798
2890	0	0	Ki67+	 7651 11202
2891	0	0	Ki67+	 7652 10755
2892	0	0	Ki67+	 7653 10876
2893	0	0	Ki67+	 7659 10719
2894	0	0	Ki67+	 7662 11105
2895	0	0	Ki67+	 7666 11138
2896	0	0	Ki67+	 7669 10905
2897	0	0	Ki67+	 7670 10807
2898	0	0	Ki67+	 7671 11002
2899	0	0	Ki67+	 7671 11040
2900	0	0	Ki67+	 7674 11158
2901	0	0	Ki67+	 7680 10743
2902	0	0	Ki67+	 7683 10777
2903	0	0	Ki67+	 7688 10914
2904	0	0	Ki67+	 7690 10979
2905	0	0	Ki67+	 7692 10643
2906	0	0	Ki67+	 7696 11090
2907	0	0	Ki67+	 7698 11178
2908	0	0	Ki67+	 7701 10686
2909	0	0	Ki67+	 7703 11000
2910	0	0	Ki67+	 7705 11013
2911	0	0	Ki67+	 7713 11150
2912	0	0	Ki67+	 7714 10894
2913	0	0	Ki67+	 7714 11045
2914	0	0	Ki67+	 7716 11135
2915	0	0	Ki67+	 7720 11058
2916	0	0	Ki67+	 7731 10667
2917	0	0	Ki67+	 7733 10768
2918	0	0	Ki67+	 7735 10915
2919	0	0	Ki67+	 7736 11047
2920	0	0	Ki67+	 7749 10981
2921	0	0	Ki67+	 7753 10723
2922	0	0	Ki67+	 7754 10787
2923	0	0	Ki67+	 7755 10617
2924	0	0	Ki67+	 7755 10644
2925	0	0	Ki67+	 7762 10418
2926	0	0	Ki67+	 7764 11017
2927	0	0	Ki67+	 7768 10688
2928	0	0	Ki67+	 7769 10931
2929	0	0	Ki67+	 7770 10752
2930	0	0	Ki67+	 7774 11051
2931	0	0	Ki67+	 7776 10564
2932	0	0	Ki67+	 7776 10998
2933	0	0	Ki67+	 7778 10581
2934	0	0	Ki67+	 7778 10775
2935	0	0	Ki67+	 7783 10664
2936	0	0	Ki67+	 7791 10598
2937	0	0	Ki67+	 7792 10625
2938	0	0	Ki67+	 7807 10570
2939	0	0	Ki67+	 7811 10526
2940	0	0	Ki67+	 7817 10561
2941	0	0	Ki67+	 7820 10615
2942	0	0	Ki67+	 7823 11019
2943	0	0	Ki67+	 7825 10585
2944	0	0	Ki67+	 7828 10884
2945	0	0	Ki67+	 7828 10918
2946	0	0	Ki67+	 7830 11028
2947	0	0	Ki67+	 7831 10606
2948	0	0	Ki67+	 7832 10663
2949	0	0	Ki67+	 7838 10565
2950	0	0	Ki67+	 7844 10918
2951	0	0	Ki67+	 7845 10546
2952	0	0	Ki67+	 7854 10688
2953	0	0	Ki67+	 7856 10511
2954	0	0	Ki67+	 7856 10590
2955	0	0	Ki67+	 7858 10851
2956	0	0	Ki67+	 7866 10525
2957	0	0	Ki67+	 7867 10662
2958	0	0	Ki67+	 7871 10574
2959	0	0	Ki67+	 7873 10825
2960	0	0	Ki67+	 7875 10551
2961	0	0	Ki67+	 7879 10814
2962	0	0	Ki67+	 7880 10603
2963	0	0	Ki67+	 7881 10630
2964	0	0	Ki67+	 7883 10987
2965	0	0	Ki67+	 7890 10776
2966	0	0	Ki67+	 7898 10571
2967	0	0	Ki67+	 7901 10664
2968	0	0	Ki67+	 7901 10850
2969	0	0	Ki67+	 7904 10489
2970	0	0	Ki67+	 7910 10962
2971	0	0	Ki67+	 7914 10832
2972	0	0	Ki67+	 7916 10504
2973	0	0	Ki67+	 7916 10953
2974	0	0	Ki67+	 7921 10537
2975	0	0	Ki67+	 7921 10574
2976	0	0	Ki67+	 7932 10611
2977	0	0	Ki67+	 7932 10876
2978	0	0	Ki67+	 7935 10918
2979	0	0	Ki67+	 7142 11939
2980	0	0	Ki67+	 7185 11895
2981	0	0	Ki67+	 7202 11998
2982	0	0	Ki67+	 7205 11979
2983	0	0	Ki67+	 7232 11938
2984	0	0	Ki67+	 7238 11964
2985	0	0	Ki67+	 7257 11858
2986	0	0	Ki67+	 7283 12000
2987	0	0	Ki67+	 7296 11849
2988	0	0	Ki67+	 7306 11998
2989	0	0	Ki67+	 7308 11913
2990	0	0	Ki67+	 7311 11961
2991	0	0	Ki67+	 7316 11853
2992	0	0	Ki67+	 7319 11506
2993	0	0	Ki67+	 7321 11401
2994	0	0	Ki67+	 7325 11236
2995	0	0	Ki67+	 7330 11434
2996	0	0	Ki67+	 7336 11930
2997	0	0	Ki67+	 7339 11402
2998	0	0	Ki67+	 7339 11996
2999	0	0	Ki67+	 7340 11415
3000	0	0	Ki67+	 7354 11466
3001	0	0	Ki67+	 7357 11227
3002	0	0	Ki67+	 7360 11884
3003	0	0	Ki67+	 7368 12008
3004	0	0	Ki67+	 7371 11815
3005	0	0	Ki67+	 7372 11612
3006	0	0	Ki67+	 7374 11439
3007	0	0	Ki67+	 7382 11281
3008	0	0	Ki67+	 7382 11850
3009	0	0	Ki67+	 7383 11956
3010	0	0	Ki67+	 7386 11238
3011	0	0	Ki67+	 7389 11452
3012	0	0	Ki67+	 7397 11653
3013	0	0	Ki67+	 7405 11905
3014	0	0	Ki67+	 7409 11605
3015	0	0	Ki67+	 7411 11271
3016	0	0	Ki67+	 7424 11639
3017	0	0	Ki67+	 7428 11998
3018	0	0	Ki67+	 7430 11294
3019	0	0	Ki67+	 7438 11426
3020	0	0	Ki67+	 7440 12010
3021	0	0	Ki67+	 7443 11962
3022	0	0	Ki67+	 7448 11983
3023	0	0	Ki67+	 7450 11822
3024	0	0	Ki67+	 7462 11454
3025	0	0	Ki67+	 7504 11263
3026	0	0	Ki67+	 7516 11593
3027	0	0	Ki67+	 7529 11606
3028	0	0	Ki67+	 7535 11949
3029	0	0	Ki67+	 7537 11619
3030	0	0	Ki67+	 7539 11632
3031	0	0	Ki67+	 7540 11245
3032	0	0	Ki67+	 7540 11764
3033	0	0	Ki67+	 7565 11432
3034	0	0	Ki67+	 7570 11412
3035	0	0	Ki67+	 7580 11565
3036	0	0	Ki67+	 7582 11946
3037	0	0	Ki67+	 7587 11450
3038	0	0	Ki67+	 7587 11975
3039	0	0	Ki67+	 7590 11554
3040	0	0	Ki67+	 7603 11787
3041	0	0	Ki67+	 7638 11776
3042	0	0	Ki67+	 7644 11454
3043	0	0	Ki67+	 7649 11465
3044	0	0	Ki67+	 7664 11363
3045	0	0	Ki67+	 7671 11813
3046	0	0	Ki67+	 7683 11490
3047	0	0	Ki67+	 7685 11873
3048	0	0	Ki67+	 7686 11370
3049	0	0	Ki67+	 7702 11533
3050	0	0	Ki67+	 7711 11336
3051	0	0	Ki67+	 7712 11512
3052	0	0	Ki67+	 7717 11379
3053	0	0	Ki67+	 7727 11527
3054	0	0	Ki67+	 7728 11352
3055	0	0	Ki67+	 7740 11547
3056	0	0	Ki67+	 7748 11760
3057	0	0	Ki67+	 7753 11403
3058	0	0	Ki67+	 7755 11372
3059	0	0	Ki67+	 7755 11453
3060	0	0	Ki67+	 7770 11458
3061	0	0	Ki67+	 7777 11362
3062	0	0	Ki67+	 7785 11552
3063	0	0	Ki67+	 7787 11433
3064	0	0	Ki67+	 7789 11999
3065	0	0	Ki67+	 7792 11401
3066	0	0	Ki67+	 7803 11464
3067	0	0	Ki67+	 7809 11339
3068	0	0	Ki67+	 7809 11507
3069	0	0	Ki67+	 7825 11337
3070	0	0	Ki67+	 7825 11906
3071	0	0	Ki67+	 7826 11403
3072	0	0	Ki67+	 7828 11532
3073	0	0	Ki67+	 7833 11274
3074	0	0	Ki67+	 7836 11363
3075	0	0	Ki67+	 7843 11502
3076	0	0	Ki67+	 7845 11519
3077	0	0	Ki67+	 7847 11449
3078	0	0	Ki67+	 7848 11439
3079	0	0	Ki67+	 7858 11359
3080	0	0	Ki67+	 7866 11281
3081	0	0	Ki67+	 7866 11418
3082	0	0	Ki67+	 7867 11331
3083	0	0	Ki67+	 7875 11341
3084	0	0	Ki67+	 7876 11319
3085	0	0	Ki67+	 7878 11430
3086	0	0	Ki67+	 7883 11475
3087	0	0	Ki67+	 7888 11297
3088	0	0	Ki67+	 7892 11380
3089	0	0	Ki67+	 7892 11408
3090	0	0	Ki67+	 7901 11363
3091	0	0	Ki67+	 7908 11327
3092	0	0	Ki67+	 7912 11279
3093	0	0	Ki67+	 7914 11300
3094	0	0	Ki67+	 7925 11385
3095	0	0	Ki67+	 7144 12361
3096	0	0	Ki67+	 7151 12020
3097	0	0	Ki67+	 7155 12250
3098	0	0	Ki67+	 7159 12238
3099	0	0	Ki67+	 7159 12526
3100	0	0	Ki67+	 7162 12053
3101	0	0	Ki67+	 7169 12287
3102	0	0	Ki67+	 7176 12495
3103	0	0	Ki67+	 7184 12290
3104	0	0	Ki67+	 7190 12267
3105	0	0	Ki67+	 7191 12466
3106	0	0	Ki67+	 7193 12337
3107	0	0	Ki67+	 7194 12501
3108	0	0	Ki67+	 7195 12566
3109	0	0	Ki67+	 7196 12226
3110	0	0	Ki67+	 7199 12026
3111	0	0	Ki67+	 7203 12455
3112	0	0	Ki67+	 7204 12275
3113	0	0	Ki67+	 7207 12566
3114	0	0	Ki67+	 7215 12245
3115	0	0	Ki67+	 7236 12256
3116	0	0	Ki67+	 7237 12435
3117	0	0	Ki67+	 7242 12277
3118	0	0	Ki67+	 7255 12476
3119	0	0	Ki67+	 7258 12566
3120	0	0	Ki67+	 7262 12206
3121	0	0	Ki67+	 7262 12242
3122	0	0	Ki67+	 7269 12259
3123	0	0	Ki67+	 7269 12506
3124	0	0	Ki67+	 7269 12788
3125	0	0	Ki67+	 7281 12473
3126	0	0	Ki67+	 7291 12260
3127	0	0	Ki67+	 7292 12165
3128	0	0	Ki67+	 7311 12248
3129	0	0	Ki67+	 7316 12571
3130	0	0	Ki67+	 7317 12484
3131	0	0	Ki67+	 7326 12769
3132	0	0	Ki67+	 7333 12162
3133	0	0	Ki67+	 7334 12371
3134	0	0	Ki67+	 7338 12150
3135	0	0	Ki67+	 7342 12553
3136	0	0	Ki67+	 7348 12064
3137	0	0	Ki67+	 7357 12378
3138	0	0	Ki67+	 7365 12185
3139	0	0	Ki67+	 7374 12774
3140	0	0	Ki67+	 7415 12484
3141	0	0	Ki67+	 7422 12101
3142	0	0	Ki67+	 7425 12546
3143	0	0	Ki67+	 7430 12453
3144	0	0	Ki67+	 7443 12580
3145	0	0	Ki67+	 7451 12107
3146	0	0	Ki67+	 7453 12402
3147	0	0	Ki67+	 7456 12081
3148	0	0	Ki67+	 7458 12492
3149	0	0	Ki67+	 7465 12160
3150	0	0	Ki67+	 7474 12425
3151	0	0	Ki67+	 7485 12641
3152	0	0	Ki67+	 7485 12723
3153	0	0	Ki67+	 7490 12145
3154	0	0	Ki67+	 7498 12165
3155	0	0	Ki67+	 7502 12106
3156	0	0	Ki67+	 7503 12507
3157	0	0	Ki67+	 7524 12201
3158	0	0	Ki67+	 7540 12714
3159	0	0	Ki67+	 7543 12375
3160	0	0	Ki67+	 7544 12497
3161	0	0	Ki67+	 7546 12754
3162	0	0	Ki67+	 7546 12788
3163	0	0	Ki67+	 7552 12058
3164	0	0	Ki67+	 7553 12642
3165	0	0	Ki67+	 7558 12446
3166	0	0	Ki67+	 7564 12508
3167	0	0	Ki67+	 7579 12217
3168	0	0	Ki67+	 7586 12366
3169	0	0	Ki67+	 7588 12520
3170	0	0	Ki67+	 7593 12426
3171	0	0	Ki67+	 7595 12704
3172	0	0	Ki67+	 7604 12474
3173	0	0	Ki67+	 7610 12394
3174	0	0	Ki67+	 7619 12117
3175	0	0	Ki67+	 7644 12797
3176	0	0	Ki67+	 7647 12457
3177	0	0	Ki67+	 7647 12717
3178	0	0	Ki67+	 7648 12772
3179	0	0	Ki67+	 7660 12774
3180	0	0	Ki67+	 7668 12057
3181	0	0	Ki67+	 7668 12135
3182	0	0	Ki67+	 7672 12081
3183	0	0	Ki67+	 7673 12411
3184	0	0	Ki67+	 7674 12748
3185	0	0	Ki67+	 7690 12701
3186	0	0	Ki67+	 7693 12029
3187	0	0	Ki67+	 7705 12294
3188	0	0	Ki67+	 7710 12531
3189	0	0	Ki67+	 7712 12251
3190	0	0	Ki67+	 7715 12803
3191	0	0	Ki67+	 7729 12771
3192	0	0	Ki67+	 7733 12270
3193	0	0	Ki67+	 7735 12545
3194	0	0	Ki67+	 7738 12365
3195	0	0	Ki67+	 7743 12292
3196	0	0	Ki67+	 7751 12308
3197	0	0	Ki67+	 7752 12533
3198	0	0	Ki67+	 7756 12606
3199	0	0	Ki67+	 7779 12053
3200	0	0	Ki67+	 7787 12397
3201	0	0	Ki67+	 7788 12625
3202	0	0	Ki67+	 7789 12311
3203	0	0	Ki67+	 7794 12643
3204	0	0	Ki67+	 7794 12714
3205	0	0	Ki67+	 7799 12131
3206	0	0	Ki67+	 7814 12382
3207	0	0	Ki67+	 7819 12086
3208	0	0	Ki67+	 7820 12428
3209	0	0	Ki67+	 7827 12711
3210	0	0	Ki67+	 7841 12606
3211	0	0	Ki67+	 7853 12740
3212	0	0	Ki67+	 7858 12437
3213	0	0	Ki67+	 7859 12396
3214	0	0	Ki67+	 7861 12350
3215	0	0	Ki67+	 7868 12535
3216	0	0	Ki67+	 7868 12728
3217	0	0	Ki67+	 7874 12370
3218	0	0	Ki67+	 7880 12769
3219	0	0	Ki67+	 7890 12382
3220	0	0	Ki67+	 7896 12457
3221	0	0	Ki67+	 7900 12786
3222	0	0	Ki67+	 7906 12024
3223	0	0	Ki67+	 7908 12795
3224	0	0	Ki67+	 7910 12557
3225	0	0	Ki67+	 7914 12405
3226	0	0	Ki67+	 7922 12527
3227	0	0	Ki67+	 7140 13018
3228	0	0	Ki67+	 7147 12939
3229	0	0	Ki67+	 7150 13219
3230	0	0	Ki67+	 7155 12872
3231	0	0	Ki67+	 7156 13093
3232	0	0	Ki67+	 7187 13027
3233	0	0	Ki67+	 7191 13270
3234	0	0	Ki67+	 7214 13233
3235	0	0	Ki67+	 7219 13275
3236	0	0	Ki67+	 7220 13009
3237	0	0	Ki67+	 7225 12877
3238	0	0	Ki67+	 7225 13131
3239	0	0	Ki67+	 7227 13229
3240	0	0	Ki67+	 7239 13300
3241	0	0	Ki67+	 7257 13015
3242	0	0	Ki67+	 7263 13197
3243	0	0	Ki67+	 7272 13172
3244	0	0	Ki67+	 7287 13238
3245	0	0	Ki67+	 7290 13266
3246	0	0	Ki67+	 7302 12972
3247	0	0	Ki67+	 7323 13063
3248	0	0	Ki67+	 7325 13236
3249	0	0	Ki67+	 7362 13264
3250	0	0	Ki67+	 7381 13159
3251	0	0	Ki67+	 7400 12993
3252	0	0	Ki67+	 7419 12999
3253	0	0	Ki67+	 7436 13018
3254	0	0	Ki67+	 7455 13220
3255	0	0	Ki67+	 7520 13163
3256	0	0	Ki67+	 7542 13178
3257	0	0	Ki67+	 7554 13085
3258	0	0	Ki67+	 7623 12910
3259	0	0	Ki67+	 7661 12952
3260	0	0	Ki67+	 7711 13387
3261	0	0	Ki67+	 7713 12861
3262	0	0	Ki67+	 7715 12883
3263	0	0	Ki67+	 7723 12902
3264	0	0	Ki67+	 7735 13090
3265	0	0	Ki67+	 7783 13286
3266	0	0	Ki67+	 7792 12856
3267	0	0	Ki67+	 7804 13074
3268	0	0	Ki67+	 7805 13312
3269	0	0	Ki67+	 7807 12851
3270	0	0	Ki67+	 7813 12940
3271	0	0	Ki67+	 7818 13313
3272	0	0	Ki67+	 7820 13286
3273	0	0	Ki67+	 7835 12892
3274	0	0	Ki67+	 7838 13081
3275	0	0	Ki67+	 7843 13309
3276	0	0	Ki67+	 7861 13274
3277	0	0	Ki67+	 7874 13078
3278	0	0	Ki67+	 7876 13092
3279	0	0	Ki67+	 7876 13299
3280	0	0	Ki67+	 7891 12874
3281	0	0	Ki67+	 7896 13326
3282	0	0	Ki67+	 7898 13403
3283	0	0	Ki67+	 7920 12939
3284	0	0	Ki67+	 7926 13127
3285	0	0	Ki67+	 8010 9032
3286	0	0	Ki67+	 8014 9017
3287	0	0	Ki67+	 8020 8857
3288	0	0	Ki67+	 8038 8819
3289	0	0	Ki67+	 8038 9060
3290	0	0	Ki67+	 8039 8756
3291	0	0	Ki67+	 8063 8774
3292	0	0	Ki67+	 8099 8808
3293	0	0	Ki67+	 8128 8790
3294	0	0	Ki67+	 8133 8757
3295	0	0	Ki67+	 8134 9008
3296	0	0	Ki67+	 8148 9028
3297	0	0	Ki67+	 8167 9047
3298	0	0	Ki67+	 8169 8786
3299	0	0	Ki67+	 8192 8718
3300	0	0	Ki67+	 8193 8775
3301	0	0	Ki67+	 8202 8738
3302	0	0	Ki67+	 8218 8926
3303	0	0	Ki67+	 8222 8980
3304	0	0	Ki67+	 8224 8941
3305	0	0	Ki67+	 8230 8712
3306	0	0	Ki67+	 8238 8689
3307	0	0	Ki67+	 8240 8753
3308	0	0	Ki67+	 8262 9010
3309	0	0	Ki67+	 8267 8992
3310	0	0	Ki67+	 8288 8938
3311	0	0	Ki67+	 8301 8678
3312	0	0	Ki67+	 8305 8857
3313	0	0	Ki67+	 8316 8873
3314	0	0	Ki67+	 8320 8895
3315	0	0	Ki67+	 8322 8682
3316	0	0	Ki67+	 8346 8602
3317	0	0	Ki67+	 8360 8609
3318	0	0	Ki67+	 8370 8589
3319	0	0	Ki67+	 8380 8915
3320	0	0	Ki67+	 8381 8884
3321	0	0	Ki67+	 8381 8954
3322	0	0	Ki67+	 8410 8642
3323	0	0	Ki67+	 8423 8665
3324	0	0	Ki67+	 8429 8613
3325	0	0	Ki67+	 8438 8798
3326	0	0	Ki67+	 8460 8521
3327	0	0	Ki67+	 8466 8875
3328	0	0	Ki67+	 8467 8858
3329	0	0	Ki67+	 8471 8579
3330	0	0	Ki67+	 8474 8784
3331	0	0	Ki67+	 8475 8700
3332	0	0	Ki67+	 8492 8924
3333	0	0	Ki67+	 8496 8669
3334	0	0	Ki67+	 8499 8795
3335	0	0	Ki67+	 8501 8505
3336	0	0	Ki67+	 8504 8686
3337	0	0	Ki67+	 8511 8874
3338	0	0	Ki67+	 8516 8794
3339	0	0	Ki67+	 8520 8834
3340	0	0	Ki67+	 8528 8635
3341	0	0	Ki67+	 8535 8789
3342	0	0	Ki67+	 8539 8340
3343	0	0	Ki67+	 8539 8669
3344	0	0	Ki67+	 8545 8608
3345	0	0	Ki67+	 8545 8904
3346	0	0	Ki67+	 8550 8916
3347	0	0	Ki67+	 8560 8603
3348	0	0	Ki67+	 8571 8588
3349	0	0	Ki67+	 8572 8952
3350	0	0	Ki67+	 8573 9012
3351	0	0	Ki67+	 8574 8993
3352	0	0	Ki67+	 8580 8902
3353	0	0	Ki67+	 8583 9072
3354	0	0	Ki67+	 8590 8624
3355	0	0	Ki67+	 8590 8930
3356	0	0	Ki67+	 8594 8634
3357	0	0	Ki67+	 8597 8670
3358	0	0	Ki67+	 8598 8548
3359	0	0	Ki67+	 8608 8888
3360	0	0	Ki67+	 8611 8871
3361	0	0	Ki67+	 8614 8532
3362	0	0	Ki67+	 8622 8623
3363	0	0	Ki67+	 8626 8973
3364	0	0	Ki67+	 8640 8499
3365	0	0	Ki67+	 8645 8872
3366	0	0	Ki67+	 8649 8882
3367	0	0	Ki67+	 8649 8916
3368	0	0	Ki67+	 8654 8530
3369	0	0	Ki67+	 8655 9092
3370	0	0	Ki67+	 8662 9070
3371	0	0	Ki67+	 8664 8935
3372	0	0	Ki67+	 8675 8952
3373	0	0	Ki67+	 8683 8880
3374	0	0	Ki67+	 8690 8806
3375	0	0	Ki67+	 8692 8889
3376	0	0	Ki67+	 8693 8744
3377	0	0	Ki67+	 8696 8930
3378	0	0	Ki67+	 8698 9017
3379	0	0	Ki67+	 8703 8956
3380	0	0	Ki67+	 8712 8824
3381	0	0	Ki67+	 8722 8549
3382	0	0	Ki67+	 8727 8798
3383	0	0	Ki67+	 7943 9514
3384	0	0	Ki67+	 7944 9875
3385	0	0	Ki67+	 7945 9338
3386	0	0	Ki67+	 7946 9328
3387	0	0	Ki67+	 7946 9799
3388	0	0	Ki67+	 7974 9843
3389	0	0	Ki67+	 7981 9330
3390	0	0	Ki67+	 7988 9773
3391	0	0	Ki67+	 7992 9258
3392	0	0	Ki67+	 7996 9244
3393	0	0	Ki67+	 8007 9388
3394	0	0	Ki67+	 8011 9821
3395	0	0	Ki67+	 8013 9362
3396	0	0	Ki67+	 8013 9849
3397	0	0	Ki67+	 8024 9886
3398	0	0	Ki67+	 8054 9374
3399	0	0	Ki67+	 8056 9820
3400	0	0	Ki67+	 8058 9397
3401	0	0	Ki67+	 8062 9899
3402	0	0	Ki67+	 8066 9881
3403	0	0	Ki67+	 8089 9839
3404	0	0	Ki67+	 8098 9392
3405	0	0	Ki67+	 8102 9352
3406	0	0	Ki67+	 8111 9899
3407	0	0	Ki67+	 8120 9376
3408	0	0	Ki67+	 8123 9388
3409	0	0	Ki67+	 8160 9379
3410	0	0	Ki67+	 8197 9312
3411	0	0	Ki67+	 8199 9344
3412	0	0	Ki67+	 8202 9266
3413	0	0	Ki67+	 8216 9188
3414	0	0	Ki67+	 8217 9306
3415	0	0	Ki67+	 8220 9210
3416	0	0	Ki67+	 8227 9330
3417	0	0	Ki67+	 8257 9298
3418	0	0	Ki67+	 8264 9428
3419	0	0	Ki67+	 8288 9477
3420	0	0	Ki67+	 8300 9319
3421	0	0	Ki67+	 8314 9294
3422	0	0	Ki67+	 8322 9468
3423	0	0	Ki67+	 8347 9199
3424	0	0	Ki67+	 8358 9214
3425	0	0	Ki67+	 8375 9280
3426	0	0	Ki67+	 8388 9228
3427	0	0	Ki67+	 8395 9308
3428	0	0	Ki67+	 8396 9242
3429	0	0	Ki67+	 8405 9181
3430	0	0	Ki67+	 8421 9209
3431	0	0	Ki67+	 8426 9269
3432	0	0	Ki67+	 8427 9295
3433	0	0	Ki67+	 8429 9233
3434	0	0	Ki67+	 8432 9154
3435	0	0	Ki67+	 8434 9834
3436	0	0	Ki67+	 8449 9747
3437	0	0	Ki67+	 8462 9184
3438	0	0	Ki67+	 8464 9836
3439	0	0	Ki67+	 8466 9279
3440	0	0	Ki67+	 8473 9148
3441	0	0	Ki67+	 8475 9223
3442	0	0	Ki67+	 8478 9617
3443	0	0	Ki67+	 8482 9276
3444	0	0	Ki67+	 8486 9884
3445	0	0	Ki67+	 8487 9235
3446	0	0	Ki67+	 8506 9125
3447	0	0	Ki67+	 8507 9106
3448	0	0	Ki67+	 8509 9780
3449	0	0	Ki67+	 8515 9188
3450	0	0	Ki67+	 8522 9169
3451	0	0	Ki67+	 8526 9150
3452	0	0	Ki67+	 8526 9210
3453	0	0	Ki67+	 8529 9260
3454	0	0	Ki67+	 8536 9876
3455	0	0	Ki67+	 8537 9821
3456	0	0	Ki67+	 8541 9207
3457	0	0	Ki67+	 8547 9790
3458	0	0	Ki67+	 8551 9162
3459	0	0	Ki67+	 8558 9228
3460	0	0	Ki67+	 8560 9213
3461	0	0	Ki67+	 8570 9815
3462	0	0	Ki67+	 8572 9855
3463	0	0	Ki67+	 8585 9815
3464	0	0	Ki67+	 8594 9767
3465	0	0	Ki67+	 8594 9884
3466	0	0	Ki67+	 8596 9189
3467	0	0	Ki67+	 8600 9805
3468	0	0	Ki67+	 8612 9726
3469	0	0	Ki67+	 8618 9552
3470	0	0	Ki67+	 8625 9855
3471	0	0	Ki67+	 8626 9418
3472	0	0	Ki67+	 8634 9733
3473	0	0	Ki67+	 8636 9119
3474	0	0	Ki67+	 8639 9434
3475	0	0	Ki67+	 8663 9850
3476	0	0	Ki67+	 8667 9775
3477	0	0	Ki67+	 8669 9130
3478	0	0	Ki67+	 8675 9441
3479	0	0	Ki67+	 8681 9884
3480	0	0	Ki67+	 8684 9804
3481	0	0	Ki67+	 8685 9840
3482	0	0	Ki67+	 8687 9531
3483	0	0	Ki67+	 8687 9756
3484	0	0	Ki67+	 8696 9521
3485	0	0	Ki67+	 8704 9116
3486	0	0	Ki67+	 8710 9369
3487	0	0	Ki67+	 8713 9150
3488	0	0	Ki67+	 8715 9760
3489	0	0	Ki67+	 8728 9855
3490	0	0	Ki67+	 8729 9244
3491	0	0	Ki67+	 8734 9372
3492	0	0	Ki67+	 7942 10619
3493	0	0	Ki67+	 7947 10580
3494	0	0	Ki67+	 7956 10481
3495	0	0	Ki67+	 7957 9948
3496	0	0	Ki67+	 7969 10513
3497	0	0	Ki67+	 7970 10219
3498	0	0	Ki67+	 7990 10203
3499	0	0	Ki67+	 8002 10438
3500	0	0	Ki67+	 8004 10556
3501	0	0	Ki67+	 8010 10399
3502	0	0	Ki67+	 8012 9905
3503	0	0	Ki67+	 8012 10187
3504	0	0	Ki67+	 8043 9939
3505	0	0	Ki67+	 8045 9989
3506	0	0	Ki67+	 8046 10391
3507	0	0	Ki67+	 8061 10385
3508	0	0	Ki67+	 8066 10448
3509	0	0	Ki67+	 8076 9975
3510	0	0	Ki67+	 8082 10002
3511	0	0	Ki67+	 8083 9939
3512	0	0	Ki67+	 8086 9983
3513	0	0	Ki67+	 8108 10008
3514	0	0	Ki67+	 8118 10358
3515	0	0	Ki67+	 8118 10565
3516	0	0	Ki67+	 8132 10313
3517	0	0	Ki67+	 8135 10051
3518	0	0	Ki67+	 8143 10348
3519	0	0	Ki67+	 8145 9954
3520	0	0	Ki67+	 8154 10685
3521	0	0	Ki67+	 8157 10414
3522	0	0	Ki67+	 8159 10353
3523	0	0	Ki67+	 8162 9999
3524	0	0	Ki67+	 8163 10067
3525	0	0	Ki67+	 8165 10691
3526	0	0	Ki67+	 8166 10048
3527	0	0	Ki67+	 8170 10341
3528	0	0	Ki67+	 8181 10386
3529	0	0	Ki67+	 8187 9990
3530	0	0	Ki67+	 8195 9962
3531	0	0	Ki67+	 8201 10014
3532	0	0	Ki67+	 8202 10475
3533	0	0	Ki67+	 8208 10364
3534	0	0	Ki67+	 8212 10553
3535	0	0	Ki67+	 8224 10248
3536	0	0	Ki67+	 8238 10660
3537	0	0	Ki67+	 8239 10544
3538	0	0	Ki67+	 8250 10010
3539	0	0	Ki67+	 8253 10243
3540	0	0	Ki67+	 8256 10534
3541	0	0	Ki67+	 8262 10668
3542	0	0	Ki67+	 8264 10000
3543	0	0	Ki67+	 8267 10574
3544	0	0	Ki67+	 8268 10656
3545	0	0	Ki67+	 8269 9984
3546	0	0	Ki67+	 8279 10513
3547	0	0	Ki67+	 8284 10623
3548	0	0	Ki67+	 8291 10574
3549	0	0	Ki67+	 8297 10648
3550	0	0	Ki67+	 8298 10028
3551	0	0	Ki67+	 8301 10050
3552	0	0	Ki67+	 8326 10519
3553	0	0	Ki67+	 8334 9989
3554	0	0	Ki67+	 8335 10525
3555	0	0	Ki67+	 8336 10492
3556	0	0	Ki67+	 8337 10027
3557	0	0	Ki67+	 8349 10013
3558	0	0	Ki67+	 8351 9947
3559	0	0	Ki67+	 8351 9959
3560	0	0	Ki67+	 8365 9991
3561	0	0	Ki67+	 8379 10218
3562	0	0	Ki67+	 8385 10020
3563	0	0	Ki67+	 8398 10526
3564	0	0	Ki67+	 8422 10637
3565	0	0	Ki67+	 8437 10016
3566	0	0	Ki67+	 8443 10665
3567	0	0	Ki67+	 8448 10677
3568	0	0	Ki67+	 8465 10466
3569	0	0	Ki67+	 8473 10518
3570	0	0	Ki67+	 8483 10357
3571	0	0	Ki67+	 8489 10277
3572	0	0	Ki67+	 8493 9995
3573	0	0	Ki67+	 8494 10242
3574	0	0	Ki67+	 8499 10473
3575	0	0	Ki67+	 8502 10203
3576	0	0	Ki67+	 8505 10282
3577	0	0	Ki67+	 8507 10649
3578	0	0	Ki67+	 8508 10262
3579	0	0	Ki67+	 8510 9970
3580	0	0	Ki67+	 8514 10695
3581	0	0	Ki67+	 8518 10676
3582	0	0	Ki67+	 8519 10010
3583	0	0	Ki67+	 8527 10272
3584	0	0	Ki67+	 8538 9932
3585	0	0	Ki67+	 8540 10561
3586	0	0	Ki67+	 8546 9944
3587	0	0	Ki67+	 8550 10468
3588	0	0	Ki67+	 8555 10582
3589	0	0	Ki67+	 8557 9968
3590	0	0	Ki67+	 8596 9918
3591	0	0	Ki67+	 8603 10430
3592	0	0	Ki67+	 8616 10186
3593	0	0	Ki67+	 8618 9925
3594	0	0	Ki67+	 8627 10183
3595	0	0	Ki67+	 8641 10227
3596	0	0	Ki67+	 8646 10248
3597	0	0	Ki67+	 8651 10096
3598	0	0	Ki67+	 8651 10110
3599	0	0	Ki67+	 8671 10435
3600	0	0	Ki67+	 8679 10336
3601	0	0	Ki67+	 8685 10383
3602	0	0	Ki67+	 8693 10404
3603	0	0	Ki67+	 8694 10349
3604	0	0	Ki67+	 8704 10671
3605	0	0	Ki67+	 8708 10358
3606	0	0	Ki67+	 8715 10153
3607	0	0	Ki67+	 8722 10128
3608	0	0	Ki67+	 8724 10225
3609	0	0	Ki67+	 8725 10068
3610	0	0	Ki67+	 8729 10371
3611	0	0	Ki67+	 8730 10081
3612	0	0	Ki67+	 7940 11264
3613	0	0	Ki67+	 7943 10819
3614	0	0	Ki67+	 7945 10798
3615	0	0	Ki67+	 7948 11464
3616	0	0	Ki67+	 7949 11325
3617	0	0	Ki67+	 7950 11085
3618	0	0	Ki67+	 7953 10870
3619	0	0	Ki67+	 7956 11057
3620	0	0	Ki67+	 7958 11294
3621	0	0	Ki67+	 7960 10754
3622	0	0	Ki67+	 7960 11375
3623	0	0	Ki67+	 7961 10886
3624	0	0	Ki67+	 7966 10781
3625	0	0	Ki67+	 7973 10959
3626	0	0	Ki67+	 7976 10833
3627	0	0	Ki67+	 7981 11336
3628	0	0	Ki67+	 7989 11275
3629	0	0	Ki67+	 7992 11365
3630	0	0	Ki67+	 7994 11388
3631	0	0	Ki67+	 8012 10942
3632	0	0	Ki67+	 8014 11417
3633	0	0	Ki67+	 8029 11282
3634	0	0	Ki67+	 8034 10763
3635	0	0	Ki67+	 8035 11405
3636	0	0	Ki67+	 8040 11312
3637	0	0	Ki67+	 8047 10857
3638	0	0	Ki67+	 8048 10792
3639	0	0	Ki67+	 8062 11212
3640	0	0	Ki67+	 8066 11182
3641	0	0	Ki67+	 8074 10779
3642	0	0	Ki67+	 8082 11245
3643	0	0	Ki67+	 8083 10739
3644	0	0	Ki67+	 8083 11173
3645	0	0	Ki67+	 8092 11270
3646	0	0	Ki67+	 8098 11236
3647	0	0	Ki67+	 8122 11131
3648	0	0	Ki67+	 8142 10904
3649	0	0	Ki67+	 8201 11339
3650	0	0	Ki67+	 8202 11349
3651	0	0	Ki67+	 8205 10839
3652	0	0	Ki67+	 8221 11277
3653	0	0	Ki67+	 8275 10829
3654	0	0	Ki67+	 8288 10801
3655	0	0	Ki67+	 8298 10842
3656	0	0	Ki67+	 8310 10855
3657	0	0	Ki67+	 8313 10816
3658	0	0	Ki67+	 8318 10865
3659	0	0	Ki67+	 8330 10827
3660	0	0	Ki67+	 8341 10800
3661	0	0	Ki67+	 8356 11324
3662	0	0	Ki67+	 8361 10723
3663	0	0	Ki67+	 8366 10744
3664	0	0	Ki67+	 8368 11305
3665	0	0	Ki67+	 8370 10814
3666	0	0	Ki67+	 8388 10776
3667	0	0	Ki67+	 8395 10730
3668	0	0	Ki67+	 8397 11181
3669	0	0	Ki67+	 8398 11143
3670	0	0	Ki67+	 8399 11303
3671	0	0	Ki67+	 8403 11104
3672	0	0	Ki67+	 8407 11152
3673	0	0	Ki67+	 8409 11237
3674	0	0	Ki67+	 8411 11186
3675	0	0	Ki67+	 8413 11134
3676	0	0	Ki67+	 8418 11206
3677	0	0	Ki67+	 8418 11382
3678	0	0	Ki67+	 8428 10778
3679	0	0	Ki67+	 8431 10712
3680	0	0	Ki67+	 8436 10793
3681	0	0	Ki67+	 8444 11406
3682	0	0	Ki67+	 8445 11272
3683	0	0	Ki67+	 8447 10792
3684	0	0	Ki67+	 8449 11146
3685	0	0	Ki67+	 8455 11304
3686	0	0	Ki67+	 8464 11232
3687	0	0	Ki67+	 8467 11191
3688	0	0	Ki67+	 8470 11286
3689	0	0	Ki67+	 8478 11275
3690	0	0	Ki67+	 8490 11249
3691	0	0	Ki67+	 8502 11302
3692	0	0	Ki67+	 8508 11401
3693	0	0	Ki67+	 8512 11297
3694	0	0	Ki67+	 8514 11325
3695	0	0	Ki67+	 8529 11196
3696	0	0	Ki67+	 8541 11312
3697	0	0	Ki67+	 8544 11326
3698	0	0	Ki67+	 8549 11369
3699	0	0	Ki67+	 8561 11176
3700	0	0	Ki67+	 8562 11195
3701	0	0	Ki67+	 8567 10895
3702	0	0	Ki67+	 8573 11369
3703	0	0	Ki67+	 8579 11173
3704	0	0	Ki67+	 8581 11045
3705	0	0	Ki67+	 8603 11242
3706	0	0	Ki67+	 8608 11190
3707	0	0	Ki67+	 8611 11212
3708	0	0	Ki67+	 8616 11442
3709	0	0	Ki67+	 8626 11299
3710	0	0	Ki67+	 8632 11331
3711	0	0	Ki67+	 8661 11431
3712	0	0	Ki67+	 8669 10908
3713	0	0	Ki67+	 8669 11331
3714	0	0	Ki67+	 8675 11296
3715	0	0	Ki67+	 8678 11260
3716	0	0	Ki67+	 8683 11143
3717	0	0	Ki67+	 8683 11336
3718	0	0	Ki67+	 8694 11378
3719	0	0	Ki67+	 8699 11397
3720	0	0	Ki67+	 8702 11166
3721	0	0	Ki67+	 8709 11412
3722	0	0	Ki67+	 8721 10955
3723	0	0	Ki67+	 8728 11200
3724	0	0	Ki67+	 7947 12086
3725	0	0	Ki67+	 7948 12118
3726	0	0	Ki67+	 7969 12042
3727	0	0	Ki67+	 7970 12106
3728	0	0	Ki67+	 7996 11995
3729	0	0	Ki67+	 8011 12051
3730	0	0	Ki67+	 8016 11971
3731	0	0	Ki67+	 8020 11911
3732	0	0	Ki67+	 8026 11921
3733	0	0	Ki67+	 8040 12030
3734	0	0	Ki67+	 8049 12020
3735	0	0	Ki67+	 8071 12171
3736	0	0	Ki67+	 8075 12079
3737	0	0	Ki67+	 8089 11648
3738	0	0	Ki67+	 8100 12152
3739	0	0	Ki67+	 8111 11666
3740	0	0	Ki67+	 8112 11891
3741	0	0	Ki67+	 8138 11978
3742	0	0	Ki67+	 8155 11903
3743	0	0	Ki67+	 8158 12108
3744	0	0	Ki67+	 8170 11956
3745	0	0	Ki67+	 8173 11897
3746	0	0	Ki67+	 8176 11921
3747	0	0	Ki67+	 8178 12067
3748	0	0	Ki67+	 8205 11966
3749	0	0	Ki67+	 8209 11993
3750	0	0	Ki67+	 8213 11928
3751	0	0	Ki67+	 8228 12204
3752	0	0	Ki67+	 8242 12086
3753	0	0	Ki67+	 8248 11981
3754	0	0	Ki67+	 8249 11918
3755	0	0	Ki67+	 8249 11958
3756	0	0	Ki67+	 8250 11871
3757	0	0	Ki67+	 8254 12147
3758	0	0	Ki67+	 8255 12194
3759	0	0	Ki67+	 8270 12072
3760	0	0	Ki67+	 8271 12245
3761	0	0	Ki67+	 8278 12178
3762	0	0	Ki67+	 8282 12153
3763	0	0	Ki67+	 8282 12209
3764	0	0	Ki67+	 8289 12017
3765	0	0	Ki67+	 8293 11613
3766	0	0	Ki67+	 8294 12132
3767	0	0	Ki67+	 8296 11889
3768	0	0	Ki67+	 8301 12094
3769	0	0	Ki67+	 8302 11931
3770	0	0	Ki67+	 8309 12184
3771	0	0	Ki67+	 8310 12164
3772	0	0	Ki67+	 8312 12065
3773	0	0	Ki67+	 8318 11972
3774	0	0	Ki67+	 8323 11957
3775	0	0	Ki67+	 8323 12020
3776	0	0	Ki67+	 8323 12194
3777	0	0	Ki67+	 8331 11853
3778	0	0	Ki67+	 8331 12122
3779	0	0	Ki67+	 8345 11809
3780	0	0	Ki67+	 8346 12014
3781	0	0	Ki67+	 8349 12050
3782	0	0	Ki67+	 8357 11872
3783	0	0	Ki67+	 8357 12170
3784	0	0	Ki67+	 8360 11905
3785	0	0	Ki67+	 8361 11792
3786	0	0	Ki67+	 8362 11966
3787	0	0	Ki67+	 8362 12116
3788	0	0	Ki67+	 8367 12138
3789	0	0	Ki67+	 8368 12023
3790	0	0	Ki67+	 8437 12295
3791	0	0	Ki67+	 8452 12240
3792	0	0	Ki67+	 8470 12296
3793	0	0	Ki67+	 8479 11691
3794	0	0	Ki67+	 8487 11820
3795	0	0	Ki67+	 8491 12039
3796	0	0	Ki67+	 8492 11849
3797	0	0	Ki67+	 8504 11776
3798	0	0	Ki67+	 8504 11963
3799	0	0	Ki67+	 8507 11897
3800	0	0	Ki67+	 8510 11682
3801	0	0	Ki67+	 8511 11538
3802	0	0	Ki67+	 8512 11984
3803	0	0	Ki67+	 8514 11730
3804	0	0	Ki67+	 8514 12263
3805	0	0	Ki67+	 8515 11756
3806	0	0	Ki67+	 8522 11870
3807	0	0	Ki67+	 8523 11899
3808	0	0	Ki67+	 8524 12231
3809	0	0	Ki67+	 8530 11935
3810	0	0	Ki67+	 8531 11774
3811	0	0	Ki67+	 8533 12042
3812	0	0	Ki67+	 8536 12181
3813	0	0	Ki67+	 8538 11867
3814	0	0	Ki67+	 8545 12189
3815	0	0	Ki67+	 8546 11958
3816	0	0	Ki67+	 8546 12099
3817	0	0	Ki67+	 8548 11839
3818	0	0	Ki67+	 8549 12024
3819	0	0	Ki67+	 8550 12248
3820	0	0	Ki67+	 8552 11759
3821	0	0	Ki67+	 8559 11994
3822	0	0	Ki67+	 8568 11891
3823	0	0	Ki67+	 8570 11757
3824	0	0	Ki67+	 8571 12073
3825	0	0	Ki67+	 8575 12027
3826	0	0	Ki67+	 8583 12167
3827	0	0	Ki67+	 8586 12249
3828	0	0	Ki67+	 8597 11831
3829	0	0	Ki67+	 8601 12100
3830	0	0	Ki67+	 8608 11506
3831	0	0	Ki67+	 8609 11707
3832	0	0	Ki67+	 8610 12232
3833	0	0	Ki67+	 8611 11776
3834	0	0	Ki67+	 8613 12056
3835	0	0	Ki67+	 8619 11893
3836	0	0	Ki67+	 8620 11815
3837	0	0	Ki67+	 8625 12179
3838	0	0	Ki67+	 8627 11784
3839	0	0	Ki67+	 8641 12007
3840	0	0	Ki67+	 8643 12031
3841	0	0	Ki67+	 8644 11730
3842	0	0	Ki67+	 8646 11878
3843	0	0	Ki67+	 8650 12046
3844	0	0	Ki67+	 8663 11639
3845	0	0	Ki67+	 8670 11773
3846	0	0	Ki67+	 8671 11946
3847	0	0	Ki67+	 8675 11852
3848	0	0	Ki67+	 8679 11873
3849	0	0	Ki67+	 8680 12139
3850	0	0	Ki67+	 8681 11749
3851	0	0	Ki67+	 8689 11985
3852	0	0	Ki67+	 8696 11738
3853	0	0	Ki67+	 8700 12198
3854	0	0	Ki67+	 8703 11661
3855	0	0	Ki67+	 8708 11707
3856	0	0	Ki67+	 8710 12182
3857	0	0	Ki67+	 8712 11773
3858	0	0	Ki67+	 8718 11858
3859	0	0	Ki67+	 8725 11726
3860	0	0	Ki67+	 8725 11889
3861	0	0	Ki67+	 8726 11692
3862	0	0	Ki67+	 8727 11867
3863	0	0	Ki67+	 8727 12205
3864	0	0	Ki67+	 8729 11789
3865	0	0	Ki67+	 8735 11682
3866	0	0	Ki67+	 7937 13064
3867	0	0	Ki67+	 7940 13081
3868	0	0	Ki67+	 7946 12486
3869	0	0	Ki67+	 7974 12461
3870	0	0	Ki67+	 7975 13082
3871	0	0	Ki67+	 7989 12525
3872	0	0	Ki67+	 7994 12540
3873	0	0	Ki67+	 7996 12451
3874	0	0	Ki67+	 7996 12506
3875	0	0	Ki67+	 8012 12509
3876	0	0	Ki67+	 8026 12522
3877	0	0	Ki67+	 8028 12544
3878	0	0	Ki67+	 8041 12382
3879	0	0	Ki67+	 8049 13096
3880	0	0	Ki67+	 8073 12476
3881	0	0	Ki67+	 8076 12437
3882	0	0	Ki67+	 8082 12411
3883	0	0	Ki67+	 8107 12443
3884	0	0	Ki67+	 8117 12526
3885	0	0	Ki67+	 8119 12330
3886	0	0	Ki67+	 8120 12438
3887	0	0	Ki67+	 8125 12395
3888	0	0	Ki67+	 8129 12513
3889	0	0	Ki67+	 8143 12985
3890	0	0	Ki67+	 8148 12750
3891	0	0	Ki67+	 8153 12466
3892	0	0	Ki67+	 8160 12343
3893	0	0	Ki67+	 8166 12408
3894	0	0	Ki67+	 8169 12444
3895	0	0	Ki67+	 8170 12306
3896	0	0	Ki67+	 8176 12465
3897	0	0	Ki67+	 8208 12439
3898	0	0	Ki67+	 8209 12774
3899	0	0	Ki67+	 8210 12726
3900	0	0	Ki67+	 8216 12349
3901	0	0	Ki67+	 8223 12413
3902	0	0	Ki67+	 8226 12752
3903	0	0	Ki67+	 8232 12435
3904	0	0	Ki67+	 8239 12488
3905	0	0	Ki67+	 8250 12404
3906	0	0	Ki67+	 8252 12433
3907	0	0	Ki67+	 8254 12419
3908	0	0	Ki67+	 8254 12769
3909	0	0	Ki67+	 8281 12675
3910	0	0	Ki67+	 8283 12466
3911	0	0	Ki67+	 8285 12742
3912	0	0	Ki67+	 8288 12483
3913	0	0	Ki67+	 8294 12402
3914	0	0	Ki67+	 8299 12748
3915	0	0	Ki67+	 8309 12413
3916	0	0	Ki67+	 8310 12443
3917	0	0	Ki67+	 8316 12717
3918	0	0	Ki67+	 8321 12469
3919	0	0	Ki67+	 8332 12345
3920	0	0	Ki67+	 8334 12485
3921	0	0	Ki67+	 8345 12650
3922	0	0	Ki67+	 8346 12693
3923	0	0	Ki67+	 8347 13063
3924	0	0	Ki67+	 8348 12329
3925	0	0	Ki67+	 8369 12407
3926	0	0	Ki67+	 8382 12698
3927	0	0	Ki67+	 8390 12390
3928	0	0	Ki67+	 8397 12450
3929	0	0	Ki67+	 8402 12408
3930	0	0	Ki67+	 8403 12392
3931	0	0	Ki67+	 8408 12739
3932	0	0	Ki67+	 8421 12349
3933	0	0	Ki67+	 8421 12382
3934	0	0	Ki67+	 8425 12682
3935	0	0	Ki67+	 8427 12654
3936	0	0	Ki67+	 8432 12710
3937	0	0	Ki67+	 8435 12875
3938	0	0	Ki67+	 8440 12361
3939	0	0	Ki67+	 8440 12637
3940	0	0	Ki67+	 8443 12680
3941	0	0	Ki67+	 8453 13054
3942	0	0	Ki67+	 8464 12772
3943	0	0	Ki67+	 8468 12693
3944	0	0	Ki67+	 8469 12638
3945	0	0	Ki67+	 8470 12371
3946	0	0	Ki67+	 8481 12667
3947	0	0	Ki67+	 8483 12611
3948	0	0	Ki67+	 8487 12876
3949	0	0	Ki67+	 8488 12650
3950	0	0	Ki67+	 8511 12581
3951	0	0	Ki67+	 8515 12562
3952	0	0	Ki67+	 8516 12596
3953	0	0	Ki67+	 8516 12643
3954	0	0	Ki67+	 8516 12704
3955	0	0	Ki67+	 8530 12597
3956	0	0	Ki67+	 8530 12675
3957	0	0	Ki67+	 8534 12610
3958	0	0	Ki67+	 8535 12306
3959	0	0	Ki67+	 8538 12348
3960	0	0	Ki67+	 8548 12890
3961	0	0	Ki67+	 8553 12580
3962	0	0	Ki67+	 8555 12615
3963	0	0	Ki67+	 8555 12638
3964	0	0	Ki67+	 8556 13061
3965	0	0	Ki67+	 8560 12827
3966	0	0	Ki67+	 8571 12666
3967	0	0	Ki67+	 8576 13002
3968	0	0	Ki67+	 8579 12639
3969	0	0	Ki67+	 8580 12707
3970	0	0	Ki67+	 8581 12990
3971	0	0	Ki67+	 8583 12610
3972	0	0	Ki67+	 8594 13015
3973	0	0	Ki67+	 8595 12832
3974	0	0	Ki67+	 8604 12839
3975	0	0	Ki67+	 8606 12641
3976	0	0	Ki67+	 8609 12675
3977	0	0	Ki67+	 8617 12325
3978	0	0	Ki67+	 8647 12867
3979	0	0	Ki67+	 8664 12638
3980	0	0	Ki67+	 8668 12899
3981	0	0	Ki67+	 8679 12617
3982	0	0	Ki67+	 8697 12408
3983	0	0	Ki67+	 8705 12881
3984	0	0	Ki67+	 8707 13076
3985	0	0	Ki67+	 8708 13050
3986	0	0	Ki67+	 8709 12803
3987	0	0	Ki67+	 8713 12829
3988	0	0	Ki67+	 8721 13030
3989	0	0	Ki67+	 8723 12905
3990	0	0	Ki67+	 8733 12985
3991	0	0	Ki67+	 7941 13453
3992	0	0	Ki67+	 7955 13146
3993	0	0	Ki67+	 7956 13437
3994	0	0	Ki67+	 7965 13113
3995	0	0	Ki67+	 7970 13392
3996	0	0	Ki67+	 7996 13117
3997	0	0	Ki67+	 8002 13404
3998	0	0	Ki67+	 8002 13421
3999	0	0	Ki67+	 8003 13142
4000	0	0	Ki67+	 8005 13268
4001	0	0	Ki67+	 8009 13199
4002	0	0	Ki67+	 8028 13292
4003	0	0	Ki67+	 8036 13190
4004	0	0	Ki67+	 8038 13233
4005	0	0	Ki67+	 8038 13281
4006	0	0	Ki67+	 8056 13259
4007	0	0	Ki67+	 8082 13310
4008	0	0	Ki67+	 8085 13330
4009	0	0	Ki67+	 8087 13342
4010	0	0	Ki67+	 8089 13208
4011	0	0	Ki67+	 8091 13175
4012	0	0	Ki67+	 8115 13293
4013	0	0	Ki67+	 8131 13269
4014	0	0	Ki67+	 8135 13232
4015	0	0	Ki67+	 8155 13259
4016	0	0	Ki67+	 8158 13343
4017	0	0	Ki67+	 8169 13293
4018	0	0	Ki67+	 8175 13349
4019	0	0	Ki67+	 8180 13424
4020	0	0	Ki67+	 8182 13329
4021	0	0	Ki67+	 8212 13293
4022	0	0	Ki67+	 8233 13460
4023	0	0	Ki67+	 8287 13355
4024	0	0	Ki67+	 8289 13326
4025	0	0	Ki67+	 8290 13481
4026	0	0	Ki67+	 8298 13516
4027	0	0	Ki67+	 8310 13441
4028	0	0	Ki67+	 8312 13369
4029	0	0	Ki67+	 8313 13467
4030	0	0	Ki67+	 8338 13455
4031	0	0	Ki67+	 8350 13321
4032	0	0	Ki67+	 8374 13398
4033	0	0	Ki67+	 8383 13428
4034	0	0	Ki67+	 8386 13286
4035	0	0	Ki67+	 8386 13461
4036	0	0	Ki67+	 8396 13276
4037	0	0	Ki67+	 8411 13379
4038	0	0	Ki67+	 8416 13421
4039	0	0	Ki67+	 8420 13364
4040	0	0	Ki67+	 8428 13292
4041	0	0	Ki67+	 8430 13447
4042	0	0	Ki67+	 8433 13308
4043	0	0	Ki67+	 8441 13411
4044	0	0	Ki67+	 8472 13303
4045	0	0	Ki67+	 8476 13277
4046	0	0	Ki67+	 8485 13368
4047	0	0	Ki67+	 8486 13449
4048	0	0	Ki67+	 8520 13419
4049	0	0	Ki67+	 8529 13471
4050	0	0	Ki67+	 8532 13424
4051	0	0	Ki67+	 8547 13446
4052	0	0	Ki67+	 8565 13283
4053	0	0	Ki67+	 8565 13361
4054	0	0	Ki67+	 8572 13426
4055	0	0	Ki67+	 8575 13252
4056	0	0	Ki67+	 8581 13323
4057	0	0	Ki67+	 8585 13386
4058	0	0	Ki67+	 8600 13263
4059	0	0	Ki67+	 8607 13451
4060	0	0	Ki67+	 8610 13358
4061	0	0	Ki67+	 8613 13398
4062	0	0	Ki67+	 8616 13307
4063	0	0	Ki67+	 8623 13670
4064	0	0	Ki67+	 8626 13697
4065	0	0	Ki67+	 8637 13398
4066	0	0	Ki67+	 8642 13283
4067	0	0	Ki67+	 8645 13688
4068	0	0	Ki67+	 8654 13695
4069	0	0	Ki67+	 8655 13640
4070	0	0	Ki67+	 8657 13217
4071	0	0	Ki67+	 8668 13237
4072	0	0	Ki67+	 8670 13296
4073	0	0	Ki67+	 8671 13676
4074	0	0	Ki67+	 8671 13695
4075	0	0	Ki67+	 8678 13662
4076	0	0	Ki67+	 8679 13708
4077	0	0	Ki67+	 8685 13681
4078	0	0	Ki67+	 8689 13305
4079	0	0	Ki67+	 8691 13348
4080	0	0	Ki67+	 8700 13514
4081	0	0	Ki67+	 8701 13698
4082	0	0	Ki67+	 8724 13615
4083	0	0	Ki67+	 8728 13753
4084	0	0	Ki67+	 8730 13732
4085	0	0	Ki67+	 8737 8520
4086	0	0	Ki67+	 8742 8351
4087	0	0	Ki67+	 8752 8546
4088	0	0	Ki67+	 8754 8343
4089	0	0	Ki67+	 8765 8532
4090	0	0	Ki67+	 8780 8349
4091	0	0	Ki67+	 8795 8308
4092	0	0	Ki67+	 8810 8349
4093	0	0	Ki67+	 8840 8228
4094	0	0	Ki67+	 8862 8289
4095	0	0	Ki67+	 8863 8329
4096	0	0	Ki67+	 8872 8248
4097	0	0	Ki67+	 8880 8322
4098	0	0	Ki67+	 8884 8252
4099	0	0	Ki67+	 8890 8370
4100	0	0	Ki67+	 8906 8239
4101	0	0	Ki67+	 8913 8267
4102	0	0	Ki67+	 8928 8304
4103	0	0	Ki67+	 8936 8223
4104	0	0	Ki67+	 8936 8378
4105	0	0	Ki67+	 8942 8327
4106	0	0	Ki67+	 8950 8362
4107	0	0	Ki67+	 8954 8376
4108	0	0	Ki67+	 8962 8241
4109	0	0	Ki67+	 8962 8555
4110	0	0	Ki67+	 8970 8350
4111	0	0	Ki67+	 9001 8309
4112	0	0	Ki67+	 9008 8394
4113	0	0	Ki67+	 9021 8373
4114	0	0	Ki67+	 9025 8276
4115	0	0	Ki67+	 9026 8333
4116	0	0	Ki67+	 9034 8312
4117	0	0	Ki67+	 9073 8519
4118	0	0	Ki67+	 9073 8541
4119	0	0	Ki67+	 9086 8330
4120	0	0	Ki67+	 9091 8390
4121	0	0	Ki67+	 9103 8298
4122	0	0	Ki67+	 9108 8361
4123	0	0	Ki67+	 9118 8336
4124	0	0	Ki67+	 9118 8559
4125	0	0	Ki67+	 9123 8320
4126	0	0	Ki67+	 9140 8297
4127	0	0	Ki67+	 9158 8316
4128	0	0	Ki67+	 9173 8367
4129	0	0	Ki67+	 9185 8300
4130	0	0	Ki67+	 9199 8355
4131	0	0	Ki67+	 9204 8331
4132	0	0	Ki67+	 9235 8369
4133	0	0	Ki67+	 9249 8320
4134	0	0	Ki67+	 9250 8361
4135	0	0	Ki67+	 9264 8339
4136	0	0	Ki67+	 9274 8382
4137	0	0	Ki67+	 9274 8421
4138	0	0	Ki67+	 9283 8355
4139	0	0	Ki67+	 9290 8412
4140	0	0	Ki67+	 9293 8380
4141	0	0	Ki67+	 9303 8379
4142	0	0	Ki67+	 9319 8490
4143	0	0	Ki67+	 9320 8462
4144	0	0	Ki67+	 9328 8421
4145	0	0	Ki67+	 9353 8495
4146	0	0	Ki67+	 9524 7794
4147	0	0	Ki67+	 8745 8724
4148	0	0	Ki67+	 8746 8709
4149	0	0	Ki67+	 8752 9307
4150	0	0	Ki67+	 8758 8902
4151	0	0	Ki67+	 8761 8697
4152	0	0	Ki67+	 8764 9207
4153	0	0	Ki67+	 8766 9231
4154	0	0	Ki67+	 8773 8730
4155	0	0	Ki67+	 8773 9306
4156	0	0	Ki67+	 8778 8700
4157	0	0	Ki67+	 8786 9175
4158	0	0	Ki67+	 8797 9241
4159	0	0	Ki67+	 8800 9197
4160	0	0	Ki67+	 8807 9052
4161	0	0	Ki67+	 8852 8578
4162	0	0	Ki67+	 8948 8845
4163	0	0	Ki67+	 8959 8825
4164	0	0	Ki67+	 8970 9204
4165	0	0	Ki67+	 8991 8576
4166	0	0	Ki67+	 8994 8617
4167	0	0	Ki67+	 8998 8568
4168	0	0	Ki67+	 9001 9213
4169	0	0	Ki67+	 9002 9061
4170	0	0	Ki67+	 9019 8798
4171	0	0	Ki67+	 9025 9270
4172	0	0	Ki67+	 9034 8832
4173	0	0	Ki67+	 9039 8846
4174	0	0	Ki67+	 9061 9295
4175	0	0	Ki67+	 9070 8812
4176	0	0	Ki67+	 9073 8992
4177	0	0	Ki67+	 9075 8763
4178	0	0	Ki67+	 9078 8794
4179	0	0	Ki67+	 9119 9218
4180	0	0	Ki67+	 9120 8579
4181	0	0	Ki67+	 9122 9241
4182	0	0	Ki67+	 9128 9142
4183	0	0	Ki67+	 9140 9241
4184	0	0	Ki67+	 9141 9011
4185	0	0	Ki67+	 9148 9222
4186	0	0	Ki67+	 9151 9274
4187	0	0	Ki67+	 9152 9294
4188	0	0	Ki67+	 9155 9240
4189	0	0	Ki67+	 9155 9305
4190	0	0	Ki67+	 9161 9273
4191	0	0	Ki67+	 9161 9283
4192	0	0	Ki67+	 9169 9238
4193	0	0	Ki67+	 9171 9223
4194	0	0	Ki67+	 9190 9304
4195	0	0	Ki67+	 9311 9164
4196	0	0	Ki67+	 9326 9175
4197	0	0	Ki67+	 9339 9284
4198	0	0	Ki67+	 9374 8811
4199	0	0	Ki67+	 9416 9351
4200	0	0	Ki67+	 9425 8904
4201	0	0	Ki67+	 9458 9336
4202	0	0	Ki67+	 9460 9040
4203	0	0	Ki67+	 9466 8916
4204	0	0	Ki67+	 9483 9357
4205	0	0	Ki67+	 9495 8955
4206	0	0	Ki67+	 9503 9314
4207	0	0	Ki67+	 9510 9337
4208	0	0	Ki67+	 9517 8989
4209	0	0	Ki67+	 9523 9065
4210	0	0	Ki67+	 9524 9012
4211	0	0	Ki67+	 8737 9372
4212	0	0	Ki67+	 8744 10144
4213	0	0	Ki67+	 8746 9478
4214	0	0	Ki67+	 8753 9520
4215	0	0	Ki67+	 8754 9497
4216	0	0	Ki67+	 8756 10017
4217	0	0	Ki67+	 8757 9376
4218	0	0	Ki67+	 8771 9380
4219	0	0	Ki67+	 8786 9975
4220	0	0	Ki67+	 8787 9661
4221	0	0	Ki67+	 8842 9681
4222	0	0	Ki67+	 8847 9935
4223	0	0	Ki67+	 8854 9501
4224	0	0	Ki67+	 8855 9668
4225	0	0	Ki67+	 8872 9437
4226	0	0	Ki67+	 8875 9700
4227	0	0	Ki67+	 8879 9448
4228	0	0	Ki67+	 8882 9465
4229	0	0	Ki67+	 8889 9536
4230	0	0	Ki67+	 8892 9401
4231	0	0	Ki67+	 8909 9431
4232	0	0	Ki67+	 8911 9395
4233	0	0	Ki67+	 8917 9498
4234	0	0	Ki67+	 8919 9459
4235	0	0	Ki67+	 8924 9643
4236	0	0	Ki67+	 8929 9595
4237	0	0	Ki67+	 8937 9621
4238	0	0	Ki67+	 8947 9546
4239	0	0	Ki67+	 8948 9469
4240	0	0	Ki67+	 8950 9453
4241	0	0	Ki67+	 8951 9521
4242	0	0	Ki67+	 8958 9488
4243	0	0	Ki67+	 8967 9535
4244	0	0	Ki67+	 8969 9509
4245	0	0	Ki67+	 8988 9508
4246	0	0	Ki67+	 8999 10012
4247	0	0	Ki67+	 9002 9450
4248	0	0	Ki67+	 9006 9465
4249	0	0	Ki67+	 9013 9738
4250	0	0	Ki67+	 9016 9385
4251	0	0	Ki67+	 9030 9402
4252	0	0	Ki67+	 9038 9702
4253	0	0	Ki67+	 9045 9621
4254	0	0	Ki67+	 9053 9509
4255	0	0	Ki67+	 9060 9380
4256	0	0	Ki67+	 9060 9589
4257	0	0	Ki67+	 9064 9563
4258	0	0	Ki67+	 9066 9523
4259	0	0	Ki67+	 9072 9750
4260	0	0	Ki67+	 9073 9492
4261	0	0	Ki67+	 9082 9918
4262	0	0	Ki67+	 9094 9638
4263	0	0	Ki67+	 9104 9462
4264	0	0	Ki67+	 9112 9740
4265	0	0	Ki67+	 9113 9706
4266	0	0	Ki67+	 9117 9646
4267	0	0	Ki67+	 9120 9454
4268	0	0	Ki67+	 9122 9817
4269	0	0	Ki67+	 9127 9795
4270	0	0	Ki67+	 9131 9680
4271	0	0	Ki67+	 9135 9758
4272	0	0	Ki67+	 9139 9651
4273	0	0	Ki67+	 9162 9468
4274	0	0	Ki67+	 9175 9595
4275	0	0	Ki67+	 9201 10114
4276	0	0	Ki67+	 9207 9467
4277	0	0	Ki67+	 9207 10102
4278	0	0	Ki67+	 9210 9703
4279	0	0	Ki67+	 9216 9720
4280	0	0	Ki67+	 9231 9474
4281	0	0	Ki67+	 9235 9607
4282	0	0	Ki67+	 9250 9718
4283	0	0	Ki67+	 9252 9528
4284	0	0	Ki67+	 9257 9683
4285	0	0	Ki67+	 9259 9500
4286	0	0	Ki67+	 9261 9519
4287	0	0	Ki67+	 9262 10040
4288	0	0	Ki67+	 9284 9541
4289	0	0	Ki67+	 9288 9865
4290	0	0	Ki67+	 9297 9871
4291	0	0	Ki67+	 9298 9831
4292	0	0	Ki67+	 9303 9746
4293	0	0	Ki67+	 9304 9850
4294	0	0	Ki67+	 9306 9761
4295	0	0	Ki67+	 9345 9780
4296	0	0	Ki67+	 9353 9701
4297	0	0	Ki67+	 9357 9818
4298	0	0	Ki67+	 9382 9851
4299	0	0	Ki67+	 9385 9874
4300	0	0	Ki67+	 9402 9854
4301	0	0	Ki67+	 9408 10092
4302	0	0	Ki67+	 9410 9382
4303	0	0	Ki67+	 9420 9602
4304	0	0	Ki67+	 9425 9674
4305	0	0	Ki67+	 9425 9834
4306	0	0	Ki67+	 9430 9690
4307	0	0	Ki67+	 9440 9477
4308	0	0	Ki67+	 9452 9361
4309	0	0	Ki67+	 9452 9473
4310	0	0	Ki67+	 9458 9728
4311	0	0	Ki67+	 9462 9682
4312	0	0	Ki67+	 9464 9705
4313	0	0	Ki67+	 9475 9427
4314	0	0	Ki67+	 9479 9734
4315	0	0	Ki67+	 9480 9808
4316	0	0	Ki67+	 9481 9755
4317	0	0	Ki67+	 9482 9691
4318	0	0	Ki67+	 9490 9672
4319	0	0	Ki67+	 9493 9428
4320	0	0	Ki67+	 9515 9466
4321	0	0	Ki67+	 8749 10858
4322	0	0	Ki67+	 8751 10797
4323	0	0	Ki67+	 8752 10941
4324	0	0	Ki67+	 8765 10920
4325	0	0	Ki67+	 8772 10816
4326	0	0	Ki67+	 8781 10707
4327	0	0	Ki67+	 8782 10670
4328	0	0	Ki67+	 8786 10800
4329	0	0	Ki67+	 8790 10937
4330	0	0	Ki67+	 8791 10731
4331	0	0	Ki67+	 8793 10689
4332	0	0	Ki67+	 8793 10779
4333	0	0	Ki67+	 8797 10866
4334	0	0	Ki67+	 8804 10233
4335	0	0	Ki67+	 8807 10691
4336	0	0	Ki67+	 8808 10713
4337	0	0	Ki67+	 8813 10813
4338	0	0	Ki67+	 8814 10944
4339	0	0	Ki67+	 8815 10745
4340	0	0	Ki67+	 8824 10898
4341	0	0	Ki67+	 8824 10931
4342	0	0	Ki67+	 8825 10420
4343	0	0	Ki67+	 8828 10295
4344	0	0	Ki67+	 8833 10373
4345	0	0	Ki67+	 8838 10347
4346	0	0	Ki67+	 8838 10857
4347	0	0	Ki67+	 8839 10808
4348	0	0	Ki67+	 8847 10414
4349	0	0	Ki67+	 8851 10333
4350	0	0	Ki67+	 8852 10394
4351	0	0	Ki67+	 8852 10895
4352	0	0	Ki67+	 8856 10369
4353	0	0	Ki67+	 8862 10350
4354	0	0	Ki67+	 8870 10435
4355	0	0	Ki67+	 8873 10777
4356	0	0	Ki67+	 8873 10833
4357	0	0	Ki67+	 8873 10911
4358	0	0	Ki67+	 8874 10423
4359	0	0	Ki67+	 8877 10370
4360	0	0	Ki67+	 8886 10844
4361	0	0	Ki67+	 8890 10748
4362	0	0	Ki67+	 8900 10250
4363	0	0	Ki67+	 8904 10453
4364	0	0	Ki67+	 8906 10678
4365	0	0	Ki67+	 8906 10759
4366	0	0	Ki67+	 8910 10929
4367	0	0	Ki67+	 8914 10242
4368	0	0	Ki67+	 8914 10272
4369	0	0	Ki67+	 8915 10725
4370	0	0	Ki67+	 8916 10619
4371	0	0	Ki67+	 8921 10394
4372	0	0	Ki67+	 8921 10872
4373	0	0	Ki67+	 8925 10696
4374	0	0	Ki67+	 8927 10303
4375	0	0	Ki67+	 8928 10260
4376	0	0	Ki67+	 8932 10488
4377	0	0	Ki67+	 8935 10665
4378	0	0	Ki67+	 8938 10465
4379	0	0	Ki67+	 8942 10911
4380	0	0	Ki67+	 8944 10748
4381	0	0	Ki67+	 8945 10523
4382	0	0	Ki67+	 8947 10481
4383	0	0	Ki67+	 8949 10935
4384	0	0	Ki67+	 8962 10341
4385	0	0	Ki67+	 8966 10649
4386	0	0	Ki67+	 8968 10913
4387	0	0	Ki67+	 8969 10665
4388	0	0	Ki67+	 8990 10937
4389	0	0	Ki67+	 8991 10611
4390	0	0	Ki67+	 8995 10911
4391	0	0	Ki67+	 8996 10957
4392	0	0	Ki67+	 8998 10890
4393	0	0	Ki67+	 9004 10626
4394	0	0	Ki67+	 9004 10942
4395	0	0	Ki67+	 9017 10410
4396	0	0	Ki67+	 9031 10633
4397	0	0	Ki67+	 9037 10955
4398	0	0	Ki67+	 9061 10649
4399	0	0	Ki67+	 9089 10611
4400	0	0	Ki67+	 9093 10631
4401	0	0	Ki67+	 9094 10344
4402	0	0	Ki67+	 9095 10368
4403	0	0	Ki67+	 9095 10595
4404	0	0	Ki67+	 9096 10273
4405	0	0	Ki67+	 9102 10740
4406	0	0	Ki67+	 9106 10340
4407	0	0	Ki67+	 9108 10630
4408	0	0	Ki67+	 9113 10541
4409	0	0	Ki67+	 9114 10650
4410	0	0	Ki67+	 9118 10300
4411	0	0	Ki67+	 9133 10375
4412	0	0	Ki67+	 9140 10339
4413	0	0	Ki67+	 9148 10911
4414	0	0	Ki67+	 9152 10560
4415	0	0	Ki67+	 9152 10583
4416	0	0	Ki67+	 9174 10271
4417	0	0	Ki67+	 9180 10242
4418	0	0	Ki67+	 9196 10285
4419	0	0	Ki67+	 9200 10611
4420	0	0	Ki67+	 9208 10886
4421	0	0	Ki67+	 9235 10909
4422	0	0	Ki67+	 9237 10546
4423	0	0	Ki67+	 9241 10958
4424	0	0	Ki67+	 9261 10575
4425	0	0	Ki67+	 9268 10245
4426	0	0	Ki67+	 9273 10278
4427	0	0	Ki67+	 9273 10928
4428	0	0	Ki67+	 9275 10429
4429	0	0	Ki67+	 9275 10452
4430	0	0	Ki67+	 9281 10950
4431	0	0	Ki67+	 9296 10436
4432	0	0	Ki67+	 9304 10830
4433	0	0	Ki67+	 9308 10253
4434	0	0	Ki67+	 9310 10492
4435	0	0	Ki67+	 9329 10896
4436	0	0	Ki67+	 9333 10439
4437	0	0	Ki67+	 9347 10859
4438	0	0	Ki67+	 9354 10449
4439	0	0	Ki67+	 9402 10803
4440	0	0	Ki67+	 9426 10195
4441	0	0	Ki67+	 9434 10239
4442	0	0	Ki67+	 9459 10321
4443	0	0	Ki67+	 9467 10337
4444	0	0	Ki67+	 9477 10859
4445	0	0	Ki67+	 9477 10876
4446	0	0	Ki67+	 9481 10181
4447	0	0	Ki67+	 9507 10842
4448	0	0	Ki67+	 8737 11104
4449	0	0	Ki67+	 8739 11368
4450	0	0	Ki67+	 8756 11182
4451	0	0	Ki67+	 8761 11462
4452	0	0	Ki67+	 8762 11220
4453	0	0	Ki67+	 8767 11539
4454	0	0	Ki67+	 8768 11607
4455	0	0	Ki67+	 8769 11576
4456	0	0	Ki67+	 8779 11244
4457	0	0	Ki67+	 8786 11661
4458	0	0	Ki67+	 8798 11230
4459	0	0	Ki67+	 8804 11247
4460	0	0	Ki67+	 8821 11753
4461	0	0	Ki67+	 8823 11264
4462	0	0	Ki67+	 8825 11235
4463	0	0	Ki67+	 8827 11217
4464	0	0	Ki67+	 8830 10997
4465	0	0	Ki67+	 8830 11041
4466	0	0	Ki67+	 8834 11180
4467	0	0	Ki67+	 8844 11132
4468	0	0	Ki67+	 8846 11262
4469	0	0	Ki67+	 8856 11123
4470	0	0	Ki67+	 8865 11200
4471	0	0	Ki67+	 8869 10987
4472	0	0	Ki67+	 8873 11268
4473	0	0	Ki67+	 8880 11219
4474	0	0	Ki67+	 8886 11753
4475	0	0	Ki67+	 8893 11210
4476	0	0	Ki67+	 8893 11325
4477	0	0	Ki67+	 8895 10988
4478	0	0	Ki67+	 8896 11144
4479	0	0	Ki67+	 8904 11088
4480	0	0	Ki67+	 8906 11617
4481	0	0	Ki67+	 8907 11342
4482	0	0	Ki67+	 8908 10980
4483	0	0	Ki67+	 8915 11049
4484	0	0	Ki67+	 8918 11011
4485	0	0	Ki67+	 8919 11034
4486	0	0	Ki67+	 8923 11563
4487	0	0	Ki67+	 8926 11194
4488	0	0	Ki67+	 8944 11085
4489	0	0	Ki67+	 8946 11222
4490	0	0	Ki67+	 8949 11022
4491	0	0	Ki67+	 8950 11117
4492	0	0	Ki67+	 8952 11150
4493	0	0	Ki67+	 8958 11137
4494	0	0	Ki67+	 8966 11093
4495	0	0	Ki67+	 8975 11111
4496	0	0	Ki67+	 8976 11147
4497	0	0	Ki67+	 8979 11086
4498	0	0	Ki67+	 8979 11126
4499	0	0	Ki67+	 8984 11013
4500	0	0	Ki67+	 8994 11063
4501	0	0	Ki67+	 9001 11129
4502	0	0	Ki67+	 9002 11037
4503	0	0	Ki67+	 9005 11006
4504	0	0	Ki67+	 9020 11064
4505	0	0	Ki67+	 9027 11001
4506	0	0	Ki67+	 9032 11034
4507	0	0	Ki67+	 9036 11287
4508	0	0	Ki67+	 9043 11308
4509	0	0	Ki67+	 9077 11246
4510	0	0	Ki67+	 9103 11239
4511	0	0	Ki67+	 9148 11128
4512	0	0	Ki67+	 9162 11191
4513	0	0	Ki67+	 9170 11231
4514	0	0	Ki67+	 9178 11174
4515	0	0	Ki67+	 9185 11245
4516	0	0	Ki67+	 9191 11107
4517	0	0	Ki67+	 9197 10981
4518	0	0	Ki67+	 9217 11147
4519	0	0	Ki67+	 9243 11041
4520	0	0	Ki67+	 9337 11178
4521	0	0	Ki67+	 9344 11069
4522	0	0	Ki67+	 9344 11097
4523	0	0	Ki67+	 9348 11041
4524	0	0	Ki67+	 9371 11011
4525	0	0	Ki67+	 9391 11136
4526	0	0	Ki67+	 9405 11203
4527	0	0	Ki67+	 9407 11232
4528	0	0	Ki67+	 9484 11243
4529	0	0	Ki67+	 9496 11202
4530	0	0	Ki67+	 9533 11246
4531	0	0	Ki67+	 8751 11805
4532	0	0	Ki67+	 8752 12136
4533	0	0	Ki67+	 8755 12258
4534	0	0	Ki67+	 8768 11946
4535	0	0	Ki67+	 8775 12021
4536	0	0	Ki67+	 8779 12062
4537	0	0	Ki67+	 8781 11809
4538	0	0	Ki67+	 8786 12028
4539	0	0	Ki67+	 8797 11988
4540	0	0	Ki67+	 8808 12385
4541	0	0	Ki67+	 8809 12102
4542	0	0	Ki67+	 8811 12501
4543	0	0	Ki67+	 8821 12018
4544	0	0	Ki67+	 8826 11828
4545	0	0	Ki67+	 8829 12522
4546	0	0	Ki67+	 8835 12085
4547	0	0	Ki67+	 8837 12055
4548	0	0	Ki67+	 8839 12364
4549	0	0	Ki67+	 8841 12029
4550	0	0	Ki67+	 8852 11824
4551	0	0	Ki67+	 8854 12427
4552	0	0	Ki67+	 8855 11812
4553	0	0	Ki67+	 8858 12357
4554	0	0	Ki67+	 8860 11837
4555	0	0	Ki67+	 8860 12551
4556	0	0	Ki67+	 8862 12527
4557	0	0	Ki67+	 8863 11979
4558	0	0	Ki67+	 8863 12303
4559	0	0	Ki67+	 8863 12378
4560	0	0	Ki67+	 8867 12006
4561	0	0	Ki67+	 8870 12038
4562	0	0	Ki67+	 8870 12074
4563	0	0	Ki67+	 8871 11963
4564	0	0	Ki67+	 8872 11893
4565	0	0	Ki67+	 8873 12465
4566	0	0	Ki67+	 8876 12056
4567	0	0	Ki67+	 8884 12426
4568	0	0	Ki67+	 8887 11954
4569	0	0	Ki67+	 8892 12089
4570	0	0	Ki67+	 8894 12058
4571	0	0	Ki67+	 8895 11986
4572	0	0	Ki67+	 8902 12532
4573	0	0	Ki67+	 8905 12029
4574	0	0	Ki67+	 8907 12505
4575	0	0	Ki67+	 8911 12014
4576	0	0	Ki67+	 8913 11978
4577	0	0	Ki67+	 8920 11868
4578	0	0	Ki67+	 8924 11988
4579	0	0	Ki67+	 8938 12043
4580	0	0	Ki67+	 8938 12453
4581	0	0	Ki67+	 8942 11868
4582	0	0	Ki67+	 8954 12010
4583	0	0	Ki67+	 8954 12232
4584	0	0	Ki67+	 8955 12280
4585	0	0	Ki67+	 8961 11944
4586	0	0	Ki67+	 8964 11981
4587	0	0	Ki67+	 8968 12371
4588	0	0	Ki67+	 8969 12430
4589	0	0	Ki67+	 8976 12535
4590	0	0	Ki67+	 8978 12059
4591	0	0	Ki67+	 8981 12304
4592	0	0	Ki67+	 8983 11901
4593	0	0	Ki67+	 8986 11938
4594	0	0	Ki67+	 8986 11977
4595	0	0	Ki67+	 8989 12372
4596	0	0	Ki67+	 8992 12332
4597	0	0	Ki67+	 8999 12363
4598	0	0	Ki67+	 9002 12342
4599	0	0	Ki67+	 9004 12268
4600	0	0	Ki67+	 9006 11971
4601	0	0	Ki67+	 9008 12241
4602	0	0	Ki67+	 9026 12308
4603	0	0	Ki67+	 9027 11921
4604	0	0	Ki67+	 9028 11877
4605	0	0	Ki67+	 9028 12204
4606	0	0	Ki67+	 9033 11898
4607	0	0	Ki67+	 9046 12197
4608	0	0	Ki67+	 9051 11849
4609	0	0	Ki67+	 9051 11908
4610	0	0	Ki67+	 9055 12175
4611	0	0	Ki67+	 9057 12219
4612	0	0	Ki67+	 9060 11954
4613	0	0	Ki67+	 9062 12373
4614	0	0	Ki67+	 9064 12306
4615	0	0	Ki67+	 9069 12328
4616	0	0	Ki67+	 9074 12196
4617	0	0	Ki67+	 9074 12285
4618	0	0	Ki67+	 9085 11931
4619	0	0	Ki67+	 9086 12416
4620	0	0	Ki67+	 9100 12321
4621	0	0	Ki67+	 9102 12261
4622	0	0	Ki67+	 9105 12397
4623	0	0	Ki67+	 9106 11931
4624	0	0	Ki67+	 9113 11831
4625	0	0	Ki67+	 9123 12155
4626	0	0	Ki67+	 9126 12230
4627	0	0	Ki67+	 9127 11867
4628	0	0	Ki67+	 9130 11852
4629	0	0	Ki67+	 9135 12276
4630	0	0	Ki67+	 9136 12260
4631	0	0	Ki67+	 9137 11861
4632	0	0	Ki67+	 9138 12433
4633	0	0	Ki67+	 9139 11833
4634	0	0	Ki67+	 9139 12203
4635	0	0	Ki67+	 9151 12266
4636	0	0	Ki67+	 9163 12225
4637	0	0	Ki67+	 9169 12124
4638	0	0	Ki67+	 9169 12213
4639	0	0	Ki67+	 9170 11779
4640	0	0	Ki67+	 9177 12443
4641	0	0	Ki67+	 9179 12191
4642	0	0	Ki67+	 9187 11812
4643	0	0	Ki67+	 9189 12090
4644	0	0	Ki67+	 9203 12207
4645	0	0	Ki67+	 9217 12001
4646	0	0	Ki67+	 9219 12014
4647	0	0	Ki67+	 9219 12155
4648	0	0	Ki67+	 9237 12108
4649	0	0	Ki67+	 9243 12080
4650	0	0	Ki67+	 9249 12167
4651	0	0	Ki67+	 9251 12187
4652	0	0	Ki67+	 9258 12552
4653	0	0	Ki67+	 9263 12063
4654	0	0	Ki67+	 9264 12138
4655	0	0	Ki67+	 9264 12311
4656	0	0	Ki67+	 9273 12531
4657	0	0	Ki67+	 9278 11967
4658	0	0	Ki67+	 9289 12151
4659	0	0	Ki67+	 9290 12127
4660	0	0	Ki67+	 9291 12306
4661	0	0	Ki67+	 9297 12051
4662	0	0	Ki67+	 9299 12106
4663	0	0	Ki67+	 9300 11956
4664	0	0	Ki67+	 9303 11994
4665	0	0	Ki67+	 9303 12294
4666	0	0	Ki67+	 9309 12391
4667	0	0	Ki67+	 9310 12316
4668	0	0	Ki67+	 9316 12435
4669	0	0	Ki67+	 9317 12186
4670	0	0	Ki67+	 9318 12032
4671	0	0	Ki67+	 9322 12076
4672	0	0	Ki67+	 9325 12112
4673	0	0	Ki67+	 9326 12342
4674	0	0	Ki67+	 9337 12462
4675	0	0	Ki67+	 9348 12550
4676	0	0	Ki67+	 9353 12218
4677	0	0	Ki67+	 9363 12266
4678	0	0	Ki67+	 9364 12056
4679	0	0	Ki67+	 9367 12446
4680	0	0	Ki67+	 9372 12104
4681	0	0	Ki67+	 9383 11917
4682	0	0	Ki67+	 9388 12013
4683	0	0	Ki67+	 9398 11979
4684	0	0	Ki67+	 9399 12049
4685	0	0	Ki67+	 9402 12010
4686	0	0	Ki67+	 9404 12244
4687	0	0	Ki67+	 9404 12282
4688	0	0	Ki67+	 9405 11924
4689	0	0	Ki67+	 9423 11960
4690	0	0	Ki67+	 9423 11990
4691	0	0	Ki67+	 9424 12552
4692	0	0	Ki67+	 9435 11909
4693	0	0	Ki67+	 9438 11962
4694	0	0	Ki67+	 9439 12254
4695	0	0	Ki67+	 9441 11939
4696	0	0	Ki67+	 9457 12033
4697	0	0	Ki67+	 9458 11878
4698	0	0	Ki67+	 9465 11975
4699	0	0	Ki67+	 9470 11933
4700	0	0	Ki67+	 9471 12321
4701	0	0	Ki67+	 9480 11879
4702	0	0	Ki67+	 9483 11983
4703	0	0	Ki67+	 9489 11970
4704	0	0	Ki67+	 9494 12381
4705	0	0	Ki67+	 9495 11844
4706	0	0	Ki67+	 9495 11905
4707	0	0	Ki67+	 9503 11924
4708	0	0	Ki67+	 9506 11963
4709	0	0	Ki67+	 9510 11865
4710	0	0	Ki67+	 9523 11945
4711	0	0	Ki67+	 8737 12995
4712	0	0	Ki67+	 8738 13258
4713	0	0	Ki67+	 8741 13295
4714	0	0	Ki67+	 8744 12836
4715	0	0	Ki67+	 8748 13206
4716	0	0	Ki67+	 8750 12613
4717	0	0	Ki67+	 8753 13113
4718	0	0	Ki67+	 8754 13011
4719	0	0	Ki67+	 8755 12581
4720	0	0	Ki67+	 8756 13249
4721	0	0	Ki67+	 8759 13212
4722	0	0	Ki67+	 8761 12797
4723	0	0	Ki67+	 8763 12978
4724	0	0	Ki67+	 8764 13265
4725	0	0	Ki67+	 8765 12837
4726	0	0	Ki67+	 8767 13084
4727	0	0	Ki67+	 8768 12886
4728	0	0	Ki67+	 8769 12911
4729	0	0	Ki67+	 8771 13233
4730	0	0	Ki67+	 8777 13219
4731	0	0	Ki67+	 8783 13019
4732	0	0	Ki67+	 8784 12855
4733	0	0	Ki67+	 8785 13165
4734	0	0	Ki67+	 8789 12774
4735	0	0	Ki67+	 8791 13189
4736	0	0	Ki67+	 8793 12580
4737	0	0	Ki67+	 8797 13135
4738	0	0	Ki67+	 8797 13249
4739	0	0	Ki67+	 8799 13114
4740	0	0	Ki67+	 8807 12763
4741	0	0	Ki67+	 8808 13087
4742	0	0	Ki67+	 8809 12880
4743	0	0	Ki67+	 8813 12571
4744	0	0	Ki67+	 8814 13060
4745	0	0	Ki67+	 8820 13114
4746	0	0	Ki67+	 8820 13217
4747	0	0	Ki67+	 8826 12788
4748	0	0	Ki67+	 8826 13165
4749	0	0	Ki67+	 8833 13023
4750	0	0	Ki67+	 8834 13011
4751	0	0	Ki67+	 8834 13182
4752	0	0	Ki67+	 8835 12904
4753	0	0	Ki67+	 8843 12839
4754	0	0	Ki67+	 8846 13139
4755	0	0	Ki67+	 8851 13026
4756	0	0	Ki67+	 8863 12762
4757	0	0	Ki67+	 8874 13348
4758	0	0	Ki67+	 8875 13119
4759	0	0	Ki67+	 8877 13243
4760	0	0	Ki67+	 8882 12754
4761	0	0	Ki67+	 8885 12818
4762	0	0	Ki67+	 8900 12816
4763	0	0	Ki67+	 8914 12857
4764	0	0	Ki67+	 8915 12826
4765	0	0	Ki67+	 8928 12854
4766	0	0	Ki67+	 8934 12776
4767	0	0	Ki67+	 8935 13015
4768	0	0	Ki67+	 8937 12787
4769	0	0	Ki67+	 8940 12797
4770	0	0	Ki67+	 8942 12887
4771	0	0	Ki67+	 8945 12748
4772	0	0	Ki67+	 8947 12905
4773	0	0	Ki67+	 8970 12806
4774	0	0	Ki67+	 8981 12824
4775	0	0	Ki67+	 9006 12767
4776	0	0	Ki67+	 9018 12820
4777	0	0	Ki67+	 9036 12673
4778	0	0	Ki67+	 9048 12789
4779	0	0	Ki67+	 9050 12689
4780	0	0	Ki67+	 9056 12758
4781	0	0	Ki67+	 9056 12898
4782	0	0	Ki67+	 9076 12920
4783	0	0	Ki67+	 9079 12721
4784	0	0	Ki67+	 9089 12678
4785	0	0	Ki67+	 9090 12721
4786	0	0	Ki67+	 9096 13224
4787	0	0	Ki67+	 9098 13305
4788	0	0	Ki67+	 9106 13251
4789	0	0	Ki67+	 9114 13209
4790	0	0	Ki67+	 9115 12803
4791	0	0	Ki67+	 9115 12857
4792	0	0	Ki67+	 9117 12763
4793	0	0	Ki67+	 9119 12842
4794	0	0	Ki67+	 9123 13225
4795	0	0	Ki67+	 9127 12878
4796	0	0	Ki67+	 9132 13275
4797	0	0	Ki67+	 9136 12832
4798	0	0	Ki67+	 9140 13319
4799	0	0	Ki67+	 9141 13224
4800	0	0	Ki67+	 9144 13251
4801	0	0	Ki67+	 9152 13196
4802	0	0	Ki67+	 9153 13335
4803	0	0	Ki67+	 9154 13352
4804	0	0	Ki67+	 9162 12982
4805	0	0	Ki67+	 9164 13303
4806	0	0	Ki67+	 9165 13243
4807	0	0	Ki67+	 9167 12961
4808	0	0	Ki67+	 9172 12884
4809	0	0	Ki67+	 9173 13219
4810	0	0	Ki67+	 9192 13301
4811	0	0	Ki67+	 9193 13342
4812	0	0	Ki67+	 9198 13197
4813	0	0	Ki67+	 9211 13325
4814	0	0	Ki67+	 9215 13305
4815	0	0	Ki67+	 9227 13198
4816	0	0	Ki67+	 9237 13278
4817	0	0	Ki67+	 9241 13226
4818	0	0	Ki67+	 9246 13303
4819	0	0	Ki67+	 9250 13201
4820	0	0	Ki67+	 9261 12965
4821	0	0	Ki67+	 9266 12998
4822	0	0	Ki67+	 9267 12575
4823	0	0	Ki67+	 9274 13268
4824	0	0	Ki67+	 9287 13249
4825	0	0	Ki67+	 9294 13239
4826	0	0	Ki67+	 9297 13219
4827	0	0	Ki67+	 9302 13046
4828	0	0	Ki67+	 9303 12959
4829	0	0	Ki67+	 9305 13264
4830	0	0	Ki67+	 9317 13258
4831	0	0	Ki67+	 9318 12684
4832	0	0	Ki67+	 9318 13073
4833	0	0	Ki67+	 9320 13245
4834	0	0	Ki67+	 9323 12848
4835	0	0	Ki67+	 9325 12894
4836	0	0	Ki67+	 9328 13056
4837	0	0	Ki67+	 9336 12634
4838	0	0	Ki67+	 9336 12746
4839	0	0	Ki67+	 9338 13121
4840	0	0	Ki67+	 9340 13043
4841	0	0	Ki67+	 9340 13267
4842	0	0	Ki67+	 9342 13073
4843	0	0	Ki67+	 9342 13249
4844	0	0	Ki67+	 9347 12934
4845	0	0	Ki67+	 9351 12659
4846	0	0	Ki67+	 9352 12921
4847	0	0	Ki67+	 9353 12895
4848	0	0	Ki67+	 9358 13144
4849	0	0	Ki67+	 9359 12974
4850	0	0	Ki67+	 9360 13286
4851	0	0	Ki67+	 9365 12683
4852	0	0	Ki67+	 9369 12728
4853	0	0	Ki67+	 9384 12938
4854	0	0	Ki67+	 9389 12626
4855	0	0	Ki67+	 9393 13285
4856	0	0	Ki67+	 9401 12961
4857	0	0	Ki67+	 9401 13182
4858	0	0	Ki67+	 9402 13201
4859	0	0	Ki67+	 9404 12910
4860	0	0	Ki67+	 9405 12615
4861	0	0	Ki67+	 9412 12940
4862	0	0	Ki67+	 9413 13147
4863	0	0	Ki67+	 9423 12942
4864	0	0	Ki67+	 9426 12960
4865	0	0	Ki67+	 9428 13178
4866	0	0	Ki67+	 9429 12979
4867	0	0	Ki67+	 9433 13212
4868	0	0	Ki67+	 9437 12909
4869	0	0	Ki67+	 9442 12939
4870	0	0	Ki67+	 9442 13013
4871	0	0	Ki67+	 9443 12570
4872	0	0	Ki67+	 9445 12921
4873	0	0	Ki67+	 9466 12980
4874	0	0	Ki67+	 9467 13220
4875	0	0	Ki67+	 9475 13245
4876	0	0	Ki67+	 9477 13010
4877	0	0	Ki67+	 9479 13021
4878	0	0	Ki67+	 9484 12967
4879	0	0	Ki67+	 9487 12904
4880	0	0	Ki67+	 9502 12594
4881	0	0	Ki67+	 9504 13231
4882	0	0	Ki67+	 9507 13190
4883	0	0	Ki67+	 9515 13261
4884	0	0	Ki67+	 9522 13232
4885	0	0	Ki67+	 9532 13192
4886	0	0	Ki67+	 8746 13640
4887	0	0	Ki67+	 8749 13719
4888	0	0	Ki67+	 8752 13730
4889	0	0	Ki67+	 8754 13659
4890	0	0	Ki67+	 8762 13682
4891	0	0	Ki67+	 8776 13769
4892	0	0	Ki67+	 8778 13709
4893	0	0	Ki67+	 8788 13795
4894	0	0	Ki67+	 8800 13652
4895	0	0	Ki67+	 8801 13462
4896	0	0	Ki67+	 8806 13424
4897	0	0	Ki67+	 8819 13827
4898	0	0	Ki67+	 8822 13475
4899	0	0	Ki67+	 8824 13793
4900	0	0	Ki67+	 8840 13761
4901	0	0	Ki67+	 8844 13451
4902	0	0	Ki67+	 8844 13500
4903	0	0	Ki67+	 8848 13375
4904	0	0	Ki67+	 8849 13418
4905	0	0	Ki67+	 8851 13790
4906	0	0	Ki67+	 8861 13522
4907	0	0	Ki67+	 8864 13510
4908	0	0	Ki67+	 8867 13366
4909	0	0	Ki67+	 8870 13407
4910	0	0	Ki67+	 8873 13787
4911	0	0	Ki67+	 8876 13492
4912	0	0	Ki67+	 8878 13467
4913	0	0	Ki67+	 8882 13438
4914	0	0	Ki67+	 8887 13811
4915	0	0	Ki67+	 8891 13524
4916	0	0	Ki67+	 8897 13837
4917	0	0	Ki67+	 8906 13465
4918	0	0	Ki67+	 8912 13488
4919	0	0	Ki67+	 8913 13558
4920	0	0	Ki67+	 8931 13791
4921	0	0	Ki67+	 8932 13425
4922	0	0	Ki67+	 8938 13703
4923	0	0	Ki67+	 8958 13686
4924	0	0	Ki67+	 8958 13707
4925	0	0	Ki67+	 8958 13889
4926	0	0	Ki67+	 8964 13674
4927	0	0	Ki67+	 8965 13378
4928	0	0	Ki67+	 8967 13818
4929	0	0	Ki67+	 8980 13753
4930	0	0	Ki67+	 8982 13849
4931	0	0	Ki67+	 8984 13408
4932	0	0	Ki67+	 8996 13369
4933	0	0	Ki67+	 9000 13573
4934	0	0	Ki67+	 9006 13847
4935	0	0	Ki67+	 9015 13656
4936	0	0	Ki67+	 9020 13871
4937	0	0	Ki67+	 9021 13904
4938	0	0	Ki67+	 9025 13453
4939	0	0	Ki67+	 9025 13702
4940	0	0	Ki67+	 9028 14009
4941	0	0	Ki67+	 9029 13426
4942	0	0	Ki67+	 9030 13485
4943	0	0	Ki67+	 9035 14039
4944	0	0	Ki67+	 9036 13872
4945	0	0	Ki67+	 9038 13683
4946	0	0	Ki67+	 9039 13442
4947	0	0	Ki67+	 9041 13469
4948	0	0	Ki67+	 9044 13779
4949	0	0	Ki67+	 9045 13656
4950	0	0	Ki67+	 9054 13664
4951	0	0	Ki67+	 9056 14044
4952	0	0	Ki67+	 9093 14011
4953	0	0	Ki67+	 9098 13985
4954	0	0	Ki67+	 9099 14039
4955	0	0	Ki67+	 9102 13780
4956	0	0	Ki67+	 9102 14058
4957	0	0	Ki67+	 9105 14024
4958	0	0	Ki67+	 9108 13944
4959	0	0	Ki67+	 9111 13365
4960	0	0	Ki67+	 9119 14034
4961	0	0	Ki67+	 9125 13965
4962	0	0	Ki67+	 9126 13479
4963	0	0	Ki67+	 9132 13920
4964	0	0	Ki67+	 9152 14047
4965	0	0	Ki67+	 9154 13865
4966	0	0	Ki67+	 9156 13372
4967	0	0	Ki67+	 9161 14041
4968	0	0	Ki67+	 9164 13891
4969	0	0	Ki67+	 9176 13945
4970	0	0	Ki67+	 9178 13390
4971	0	0	Ki67+	 9180 14066
4972	0	0	Ki67+	 9182 13454
4973	0	0	Ki67+	 9186 13434
4974	0	0	Ki67+	 9188 14021
4975	0	0	Ki67+	 9190 13849
4976	0	0	Ki67+	 9191 13397
4977	0	0	Ki67+	 9196 14071
4978	0	0	Ki67+	 9200 13992
4979	0	0	Ki67+	 9202 13959
4980	0	0	Ki67+	 9208 13844
4981	0	0	Ki67+	 9212 13544
4982	0	0	Ki67+	 9213 14091
4983	0	0	Ki67+	 9215 13507
4984	0	0	Ki67+	 9217 14000
4985	0	0	Ki67+	 9219 14051
4986	0	0	Ki67+	 9220 13863
4987	0	0	Ki67+	 9220 13959
4988	0	0	Ki67+	 9226 13885
4989	0	0	Ki67+	 9230 13388
4990	0	0	Ki67+	 9231 13482
4991	0	0	Ki67+	 9231 13967
4992	0	0	Ki67+	 9232 14042
4993	0	0	Ki67+	 9233 13819
4994	0	0	Ki67+	 9235 13443
4995	0	0	Ki67+	 9237 13930
4996	0	0	Ki67+	 9238 13899
4997	0	0	Ki67+	 9240 13412
4998	0	0	Ki67+	 9250 13871
4999	0	0	Ki67+	 9253 13369
5000	0	0	Ki67+	 9255 14051
5001	0	0	Ki67+	 9256 13947
5002	0	0	Ki67+	 9257 13414
5003	0	0	Ki67+	 9264 13810
5004	0	0	Ki67+	 9265 14065
5005	0	0	Ki67+	 9271 14013
5006	0	0	Ki67+	 9273 13963
5007	0	0	Ki67+	 9277 14055
5008	0	0	Ki67+	 9279 13916
5009	0	0	Ki67+	 9281 13767
5010	0	0	Ki67+	 9286 13931
5011	0	0	Ki67+	 9288 13999
5012	0	0	Ki67+	 9289 13406
5013	0	0	Ki67+	 9293 13504
5014	0	0	Ki67+	 9297 13827
5015	0	0	Ki67+	 9298 13773
5016	0	0	Ki67+	 9301 13461
5017	0	0	Ki67+	 9301 13942
5018	0	0	Ki67+	 9305 14014
5019	0	0	Ki67+	 9307 13791
5020	0	0	Ki67+	 9313 13714
5021	0	0	Ki67+	 9325 13428
5022	0	0	Ki67+	 9332 13467
5023	0	0	Ki67+	 9342 13978
5024	0	0	Ki67+	 9346 13451
5025	0	0	Ki67+	 9346 13760
5026	0	0	Ki67+	 9353 13469
5027	0	0	Ki67+	 9360 13764
5028	0	0	Ki67+	 9362 14010
5029	0	0	Ki67+	 9367 13812
5030	0	0	Ki67+	 9377 14054
5031	0	0	Ki67+	 9381 13640
5032	0	0	Ki67+	 9385 13382
5033	0	0	Ki67+	 9400 13635
5034	0	0	Ki67+	 9401 13764
5035	0	0	Ki67+	 9406 13869
5036	0	0	Ki67+	 9411 13851
5037	0	0	Ki67+	 9418 13700
5038	0	0	Ki67+	 9419 13787
5039	0	0	Ki67+	 9421 13610
5040	0	0	Ki67+	 9422 13926
5041	0	0	Ki67+	 9426 13853
5042	0	0	Ki67+	 9429 13881
5043	0	0	Ki67+	 9434 13675
5044	0	0	Ki67+	 9438 13759
5045	0	0	Ki67+	 9454 13770
5046	0	0	Ki67+	 9455 13523
5047	0	0	Ki67+	 9456 13922
5048	0	0	Ki67+	 9457 14112
5049	0	0	Ki67+	 9458 13645
5050	0	0	Ki67+	 9464 13592
5051	0	0	Ki67+	 9467 14123
5052	0	0	Ki67+	 9469 13430
5053	0	0	Ki67+	 9469 13867
5054	0	0	Ki67+	 9470 13659
5055	0	0	Ki67+	 9471 13740
5056	0	0	Ki67+	 9476 13945
5057	0	0	Ki67+	 9481 13754
5058	0	0	Ki67+	 9486 13842
5059	0	0	Ki67+	 9487 14157
5060	0	0	Ki67+	 9493 13455
5061	0	0	Ki67+	 9494 14111
5062	0	0	Ki67+	 9497 13554
5063	0	0	Ki67+	 9505 13803
5064	0	0	Ki67+	 9517 14149
5065	0	0	Ki67+	 9518 13444
5066	0	0	Ki67+	 9519 13558
5067	0	0	Ki67+	 9521 13530
5068	0	0	Ki67+	 9525 13768
5069	0	0	Ki67+	 9527 13467
5070	0	0	Ki67+	 9534 13811
5071	0	0	Ki67+	 9399 14187
5072	0	0	Ki67+	 9420 14204
5073	0	0	Ki67+	 9443 14163
5074	0	0	Ki67+	 9450 14209
5075	0	0	Ki67+	 9494 14198
5076	0	0	Ki67+	 9498 14239
5077	0	0	Ki67+	 9520 14176
5078	0	0	Ki67+	 9523 14233
5079	0	0	Ki67+	 9563 7852
5080	0	0	Ki67+	 9567 7798
5081	0	0	Ki67+	 9583 7778
5082	0	0	Ki67+	 9593 7765
5083	0	0	Ki67+	 9595 7819
5084	0	0	Ki67+	 9609 7855
5085	0	0	Ki67+	 9611 7820
5086	0	0	Ki67+	 9621 7787
5087	0	0	Ki67+	 9625 7940
5088	0	0	Ki67+	 9632 7905
5089	0	0	Ki67+	 9654 7857
5090	0	0	Ki67+	 9655 7939
5091	0	0	Ki67+	 9666 7961
5092	0	0	Ki67+	 9676 7905
5093	0	0	Ki67+	 9687 7994
5094	0	0	Ki67+	 9693 7931
5095	0	0	Ki67+	 9728 7932
5096	0	0	Ki67+	 9756 7999
5097	0	0	Ki67+	 9760 7959
5098	0	0	Ki67+	 9776 7959
5099	0	0	Ki67+	 9785 8144
5100	0	0	Ki67+	 9797 8168
5101	0	0	Ki67+	 9816 8158
5102	0	0	Ki67+	 9872 7966
5103	0	0	Ki67+	 9889 7858
5104	0	0	Ki67+	 9902 7891
5105	0	0	Ki67+	 9927 7799
5106	0	0	Ki67+	 9936 7763
5107	0	0	Ki67+	 9958 7855
5108	0	0	Ki67+	 9974 8138
5109	0	0	Ki67+	 9988 7856
5110	0	0	Ki67+	 10035 7725
5111	0	0	Ki67+	 10037 7897
5112	0	0	Ki67+	 10111 7761
5113	0	0	Ki67+	 10113 7967
5114	0	0	Ki67+	 10125 7934
5115	0	0	Ki67+	 10131 7914
5116	0	0	Ki67+	 10332 7811
5117	0	0	Ki67+	 9731 8345
5118	0	0	Ki67+	 9733 8718
5119	0	0	Ki67+	 9736 8733
5120	0	0	Ki67+	 9742 8263
5121	0	0	Ki67+	 9748 8197
5122	0	0	Ki67+	 9750 8226
5123	0	0	Ki67+	 9750 8319
5124	0	0	Ki67+	 9768 8235
5125	0	0	Ki67+	 9771 8274
5126	0	0	Ki67+	 9775 8331
5127	0	0	Ki67+	 9778 8294
5128	0	0	Ki67+	 9785 8434
5129	0	0	Ki67+	 9787 8252
5130	0	0	Ki67+	 9794 8485
5131	0	0	Ki67+	 9806 8313
5132	0	0	Ki67+	 9807 8201
5133	0	0	Ki67+	 9808 8450
5134	0	0	Ki67+	 9808 8493
5135	0	0	Ki67+	 9815 8367
5136	0	0	Ki67+	 9820 8477
5137	0	0	Ki67+	 9820 8553
5138	0	0	Ki67+	 9828 8338
5139	0	0	Ki67+	 9855 8546
5140	0	0	Ki67+	 9857 8476
5141	0	0	Ki67+	 9914 8252
5142	0	0	Ki67+	 9942 8252
5143	0	0	Ki67+	 9965 8265
5144	0	0	Ki67+	 9968 8544
5145	0	0	Ki67+	 10000 8551
5146	0	0	Ki67+	 10003 8562
5147	0	0	Ki67+	 10028 8277
5148	0	0	Ki67+	 10035 8548
5149	0	0	Ki67+	 10036 8578
5150	0	0	Ki67+	 10041 8973
5151	0	0	Ki67+	 10042 8518
5152	0	0	Ki67+	 10053 8270
5153	0	0	Ki67+	 10056 8569
5154	0	0	Ki67+	 10056 8920
5155	0	0	Ki67+	 10057 8199
5156	0	0	Ki67+	 10071 8267
5157	0	0	Ki67+	 10071 8548
5158	0	0	Ki67+	 10073 8201
5159	0	0	Ki67+	 10076 8300
5160	0	0	Ki67+	 10080 8523
5161	0	0	Ki67+	 10083 8562
5162	0	0	Ki67+	 10092 8475
5163	0	0	Ki67+	 10096 8449
5164	0	0	Ki67+	 10101 8401
5165	0	0	Ki67+	 10101 8422
5166	0	0	Ki67+	 10106 8491
5167	0	0	Ki67+	 10116 8860
5168	0	0	Ki67+	 10129 8828
5169	0	0	Ki67+	 10132 8544
5170	0	0	Ki67+	 10139 8463
5171	0	0	Ki67+	 10238 8550
5172	0	0	Ki67+	 10239 8535
5173	0	0	Ki67+	 10260 8643
5174	0	0	Ki67+	 10271 8553
5175	0	0	Ki67+	 10280 8582
5176	0	0	Ki67+	 10281 8624
5177	0	0	Ki67+	 10296 8617
5178	0	0	Ki67+	 10299 8573
5179	0	0	Ki67+	 10318 8500
5180	0	0	Ki67+	 10319 8349
5181	0	0	Ki67+	 10321 8475
5182	0	0	Ki67+	 10325 8568
5183	0	0	Ki67+	 10326 8375
5184	0	0	Ki67+	 10326 8521
5185	0	0	Ki67+	 9537 9354
5186	0	0	Ki67+	 9550 9000
5187	0	0	Ki67+	 9578 9709
5188	0	0	Ki67+	 9580 9720
5189	0	0	Ki67+	 9581 9686
5190	0	0	Ki67+	 9582 9667
5191	0	0	Ki67+	 9588 9279
5192	0	0	Ki67+	 9601 9484
5193	0	0	Ki67+	 9615 9231
5194	0	0	Ki67+	 9619 9325
5195	0	0	Ki67+	 9633 9486
5196	0	0	Ki67+	 9638 9564
5197	0	0	Ki67+	 9640 9724
5198	0	0	Ki67+	 9647 9477
5199	0	0	Ki67+	 9648 9167
5200	0	0	Ki67+	 9650 9527
5201	0	0	Ki67+	 9665 9250
5202	0	0	Ki67+	 9665 9264
5203	0	0	Ki67+	 9671 9768
5204	0	0	Ki67+	 9676 9715
5205	0	0	Ki67+	 9686 9732
5206	0	0	Ki67+	 9782 9134
5207	0	0	Ki67+	 9797 9062
5208	0	0	Ki67+	 9801 9217
5209	0	0	Ki67+	 9820 9006
5210	0	0	Ki67+	 9830 9180
5211	0	0	Ki67+	 9854 9064
5212	0	0	Ki67+	 9855 9030
5213	0	0	Ki67+	 9862 9606
5214	0	0	Ki67+	 9869 9623
5215	0	0	Ki67+	 9905 9558
5216	0	0	Ki67+	 9909 9603
5217	0	0	Ki67+	 9910 9620
5218	0	0	Ki67+	 9917 9667
5219	0	0	Ki67+	 9925 9623
5220	0	0	Ki67+	 9935 9639
5221	0	0	Ki67+	 9940 9192
5222	0	0	Ki67+	 9941 9580
5223	0	0	Ki67+	 9943 9422
5224	0	0	Ki67+	 9956 9618
5225	0	0	Ki67+	 9964 9487
5226	0	0	Ki67+	 9965 9210
5227	0	0	Ki67+	 9966 9650
5228	0	0	Ki67+	 9969 9361
5229	0	0	Ki67+	 9969 9390
5230	0	0	Ki67+	 9985 9237
5231	0	0	Ki67+	 9985 9381
5232	0	0	Ki67+	 10009 9573
5233	0	0	Ki67+	 10013 9406
5234	0	0	Ki67+	 10014 9446
5235	0	0	Ki67+	 10019 9518
5236	0	0	Ki67+	 10027 9122
5237	0	0	Ki67+	 10032 9431
5238	0	0	Ki67+	 10032 9536
5239	0	0	Ki67+	 10039 9490
5240	0	0	Ki67+	 10040 9456
5241	0	0	Ki67+	 10040 9571
5242	0	0	Ki67+	 10044 9471
5243	0	0	Ki67+	 10045 9209
5244	0	0	Ki67+	 10050 9508
5245	0	0	Ki67+	 10053 9425
5246	0	0	Ki67+	 10057 9407
5247	0	0	Ki67+	 10058 9030
5248	0	0	Ki67+	 10059 9013
5249	0	0	Ki67+	 10066 9450
5250	0	0	Ki67+	 10068 9152
5251	0	0	Ki67+	 10071 9256
5252	0	0	Ki67+	 10073 9475
5253	0	0	Ki67+	 10074 9440
5254	0	0	Ki67+	 10075 9462
5255	0	0	Ki67+	 10080 9029
5256	0	0	Ki67+	 10095 9561
5257	0	0	Ki67+	 10097 9509
5258	0	0	Ki67+	 10106 9491
5259	0	0	Ki67+	 10110 9519
5260	0	0	Ki67+	 10114 9000
5261	0	0	Ki67+	 10122 9560
5262	0	0	Ki67+	 10142 9657
5263	0	0	Ki67+	 10144 9684
5264	0	0	Ki67+	 10145 9559
5265	0	0	Ki67+	 10158 9318
5266	0	0	Ki67+	 10161 9342
5267	0	0	Ki67+	 10171 9622
5268	0	0	Ki67+	 10172 9608
5269	0	0	Ki67+	 10181 9353
5270	0	0	Ki67+	 10181 9553
5271	0	0	Ki67+	 10187 9392
5272	0	0	Ki67+	 10190 9624
5273	0	0	Ki67+	 10195 9242
5274	0	0	Ki67+	 10196 9587
5275	0	0	Ki67+	 10210 9749
5276	0	0	Ki67+	 10212 9582
5277	0	0	Ki67+	 10227 9303
5278	0	0	Ki67+	 10228 9609
5279	0	0	Ki67+	 10245 9131
5280	0	0	Ki67+	 10272 9655
5281	0	0	Ki67+	 10279 9598
5282	0	0	Ki67+	 10285 9582
5283	0	0	Ki67+	 10300 9635
5284	0	0	Ki67+	 10314 9269
5285	0	0	Ki67+	 10320 9724
5286	0	0	Ki67+	 10323 9645
5287	0	0	Ki67+	 10325 9335
5288	0	0	Ki67+	 10333 9713
5289	0	0	Ki67+	 9624 9879
5290	0	0	Ki67+	 9684 10391
5291	0	0	Ki67+	 9685 9984
5292	0	0	Ki67+	 9695 10371
5293	0	0	Ki67+	 9708 9806
5294	0	0	Ki67+	 9716 9783
5295	0	0	Ki67+	 9717 9862
5296	0	0	Ki67+	 9728 10331
5297	0	0	Ki67+	 9728 10432
5298	0	0	Ki67+	 9734 9811
5299	0	0	Ki67+	 9736 10374
5300	0	0	Ki67+	 9747 10003
5301	0	0	Ki67+	 9759 10501
5302	0	0	Ki67+	 9761 9921
5303	0	0	Ki67+	 9762 10338
5304	0	0	Ki67+	 9772 10333
5305	0	0	Ki67+	 9775 9991
5306	0	0	Ki67+	 9797 10278
5307	0	0	Ki67+	 9800 10245
5308	0	0	Ki67+	 9805 10352
5309	0	0	Ki67+	 9806 10189
5310	0	0	Ki67+	 9821 10244
5311	0	0	Ki67+	 9835 10262
5312	0	0	Ki67+	 9835 10320
5313	0	0	Ki67+	 9839 10226
5314	0	0	Ki67+	 9841 10555
5315	0	0	Ki67+	 9842 10156
5316	0	0	Ki67+	 9860 9963
5317	0	0	Ki67+	 9861 10339
5318	0	0	Ki67+	 9863 10149
5319	0	0	Ki67+	 9866 10494
5320	0	0	Ki67+	 9870 10181
5321	0	0	Ki67+	 9874 10487
5322	0	0	Ki67+	 9903 9925
5323	0	0	Ki67+	 9912 9872
5324	0	0	Ki67+	 9932 10167
5325	0	0	Ki67+	 9941 10122
5326	0	0	Ki67+	 9949 10081
5327	0	0	Ki67+	 9950 10441
5328	0	0	Ki67+	 9951 10202
5329	0	0	Ki67+	 9955 9843
5330	0	0	Ki67+	 9958 10005
5331	0	0	Ki67+	 9958 10130
5332	0	0	Ki67+	 9964 9804
5333	0	0	Ki67+	 9964 10216
5334	0	0	Ki67+	 9966 9787
5335	0	0	Ki67+	 9968 10550
5336	0	0	Ki67+	 9977 9847
5337	0	0	Ki67+	 9989 9817
5338	0	0	Ki67+	 9995 10166
5339	0	0	Ki67+	 10003 9806
5340	0	0	Ki67+	 10010 10002
5341	0	0	Ki67+	 10012 10149
5342	0	0	Ki67+	 10014 10203
5343	0	0	Ki67+	 10016 9984
5344	0	0	Ki67+	 10030 9843
5345	0	0	Ki67+	 10034 10024
5346	0	0	Ki67+	 10037 9935
5347	0	0	Ki67+	 10038 10047
5348	0	0	Ki67+	 10040 10140
5349	0	0	Ki67+	 10052 10479
5350	0	0	Ki67+	 10059 9823
5351	0	0	Ki67+	 10059 9954
5352	0	0	Ki67+	 10060 9851
5353	0	0	Ki67+	 10070 9778
5354	0	0	Ki67+	 10070 9897
5355	0	0	Ki67+	 10070 10014
5356	0	0	Ki67+	 10073 10397
5357	0	0	Ki67+	 10085 10042
5358	0	0	Ki67+	 10094 9842
5359	0	0	Ki67+	 10101 9891
5360	0	0	Ki67+	 10105 9871
5361	0	0	Ki67+	 10124 10560
5362	0	0	Ki67+	 10146 10395
5363	0	0	Ki67+	 10187 10467
5364	0	0	Ki67+	 10215 10373
5365	0	0	Ki67+	 10275 10199
5366	0	0	Ki67+	 10298 10209
5367	0	0	Ki67+	 10314 10535
5368	0	0	Ki67+	 10316 10144
5369	0	0	Ki67+	 10334 10060
5370	0	0	Ki67+	 9540 11265
5371	0	0	Ki67+	 9542 10667
5372	0	0	Ki67+	 9577 11246
5373	0	0	Ki67+	 9599 11207
5374	0	0	Ki67+	 9606 11251
5375	0	0	Ki67+	 9623 11063
5376	0	0	Ki67+	 9631 11261
5377	0	0	Ki67+	 9643 10923
5378	0	0	Ki67+	 9654 11075
5379	0	0	Ki67+	 9672 10985
5380	0	0	Ki67+	 9675 11006
5381	0	0	Ki67+	 9677 10850
5382	0	0	Ki67+	 9680 11042
5383	0	0	Ki67+	 9685 10872
5384	0	0	Ki67+	 9689 10896
5385	0	0	Ki67+	 9695 10616
5386	0	0	Ki67+	 9704 11023
5387	0	0	Ki67+	 9713 10640
5388	0	0	Ki67+	 9717 11039
5389	0	0	Ki67+	 9717 11102
5390	0	0	Ki67+	 9721 11209
5391	0	0	Ki67+	 9722 11087
5392	0	0	Ki67+	 9724 10991
5393	0	0	Ki67+	 9735 10967
5394	0	0	Ki67+	 9738 10921
5395	0	0	Ki67+	 9742 10770
5396	0	0	Ki67+	 9743 11126
5397	0	0	Ki67+	 9748 10981
5398	0	0	Ki67+	 9751 10812
5399	0	0	Ki67+	 9751 11071
5400	0	0	Ki67+	 9764 11117
5401	0	0	Ki67+	 9765 11082
5402	0	0	Ki67+	 9767 10646
5403	0	0	Ki67+	 9773 10941
5404	0	0	Ki67+	 9778 10650
5405	0	0	Ki67+	 9790 11065
5406	0	0	Ki67+	 9793 10918
5407	0	0	Ki67+	 9800 11173
5408	0	0	Ki67+	 9802 10778
5409	0	0	Ki67+	 9803 10795
5410	0	0	Ki67+	 9820 10908
5411	0	0	Ki67+	 9836 10946
5412	0	0	Ki67+	 9840 11002
5413	0	0	Ki67+	 9842 10981
5414	0	0	Ki67+	 9891 11195
5415	0	0	Ki67+	 9900 11050
5416	0	0	Ki67+	 9908 11103
5417	0	0	Ki67+	 9921 10853
5418	0	0	Ki67+	 9924 11092
5419	0	0	Ki67+	 9941 10872
5420	0	0	Ki67+	 9943 10927
5421	0	0	Ki67+	 9959 11063
5422	0	0	Ki67+	 9964 10887
5423	0	0	Ki67+	 9965 10801
5424	0	0	Ki67+	 9968 11367
5425	0	0	Ki67+	 9989 10767
5426	0	0	Ki67+	 10259 11245
5427	0	0	Ki67+	 9538 11927
5428	0	0	Ki67+	 9539 11855
5429	0	0	Ki67+	 9541 11957
5430	0	0	Ki67+	 9543 11866
5431	0	0	Ki67+	 9554 11827
5432	0	0	Ki67+	 9556 11887
5433	0	0	Ki67+	 9557 11921
5434	0	0	Ki67+	 9573 11846
5435	0	0	Ki67+	 9581 11814
5436	0	0	Ki67+	 9587 12023
5437	0	0	Ki67+	 9590 11934
5438	0	0	Ki67+	 9594 11857
5439	0	0	Ki67+	 9609 11874
5440	0	0	Ki67+	 9622 11920
5441	0	0	Ki67+	 9623 11890
5442	0	0	Ki67+	 9625 11752
5443	0	0	Ki67+	 9625 11832
5444	0	0	Ki67+	 9628 12015
5445	0	0	Ki67+	 9638 11832
5446	0	0	Ki67+	 9639 11855
5447	0	0	Ki67+	 9688 11843
5448	0	0	Ki67+	 9697 11849
5449	0	0	Ki67+	 9713 12137
5450	0	0	Ki67+	 9716 11743
5451	0	0	Ki67+	 9730 11707
5452	0	0	Ki67+	 9732 11772
5453	0	0	Ki67+	 9738 11826
5454	0	0	Ki67+	 9744 11766
5455	0	0	Ki67+	 9744 11799
5456	0	0	Ki67+	 9748 11967
5457	0	0	Ki67+	 9753 11738
5458	0	0	Ki67+	 9765 11650
5459	0	0	Ki67+	 9768 11721
5460	0	0	Ki67+	 9779 11597
5461	0	0	Ki67+	 9781 11950
5462	0	0	Ki67+	 9782 11716
5463	0	0	Ki67+	 9787 11973
5464	0	0	Ki67+	 9788 11750
5465	0	0	Ki67+	 9800 11779
5466	0	0	Ki67+	 9805 11693
5467	0	0	Ki67+	 9805 11815
5468	0	0	Ki67+	 9819 11736
5469	0	0	Ki67+	 9822 11663
5470	0	0	Ki67+	 9841 11706
5471	0	0	Ki67+	 9848 11719
5472	0	0	Ki67+	 9852 11755
5473	0	0	Ki67+	 9861 11959
5474	0	0	Ki67+	 9876 11730
5475	0	0	Ki67+	 9876 12018
5476	0	0	Ki67+	 9890 11716
5477	0	0	Ki67+	 9919 11651
5478	0	0	Ki67+	 9923 11713
5479	0	0	Ki67+	 9929 11637
5480	0	0	Ki67+	 9941 11583
5481	0	0	Ki67+	 9952 11675
5482	0	0	Ki67+	 9961 11614
5483	0	0	Ki67+	 9986 11598
5484	0	0	Ki67+	 9996 11523
5485	0	0	Ki67+	 9999 11617
5486	0	0	Ki67+	 10014 11631
5487	0	0	Ki67+	 10026 11510
5488	0	0	Ki67+	 10036 11558
5489	0	0	Ki67+	 10052 11545
5490	0	0	Ki67+	 10053 11531
5491	0	0	Ki67+	 10067 11493
5492	0	0	Ki67+	 10077 11548
5493	0	0	Ki67+	 10091 11517
5494	0	0	Ki67+	 10100 11532
5495	0	0	Ki67+	 10100 12089
5496	0	0	Ki67+	 10101 11952
5497	0	0	Ki67+	 10103 11483
5498	0	0	Ki67+	 10106 12123
5499	0	0	Ki67+	 10116 11496
5500	0	0	Ki67+	 10117 11981
5501	0	0	Ki67+	 10121 11657
5502	0	0	Ki67+	 10122 12044
5503	0	0	Ki67+	 10135 12114
5504	0	0	Ki67+	 10153 11488
5505	0	0	Ki67+	 10155 11438
5506	0	0	Ki67+	 10189 11854
5507	0	0	Ki67+	 10199 11652
5508	0	0	Ki67+	 10200 11459
5509	0	0	Ki67+	 10206 11814
5510	0	0	Ki67+	 10207 11481
5511	0	0	Ki67+	 10210 11837
5512	0	0	Ki67+	 10212 11924
5513	0	0	Ki67+	 10224 11796
5514	0	0	Ki67+	 10234 11777
5515	0	0	Ki67+	 10253 11965
5516	0	0	Ki67+	 10265 12046
5517	0	0	Ki67+	 10266 11427
5518	0	0	Ki67+	 10269 11778
5519	0	0	Ki67+	 10270 11922
5520	0	0	Ki67+	 10290 11490
5521	0	0	Ki67+	 10304 12026
5522	0	0	Ki67+	 9537 12938
5523	0	0	Ki67+	 9540 12915
5524	0	0	Ki67+	 9541 12411
5525	0	0	Ki67+	 9541 12885
5526	0	0	Ki67+	 9563 12960
5527	0	0	Ki67+	 9566 12422
5528	0	0	Ki67+	 9567 12863
5529	0	0	Ki67+	 9573 12531
5530	0	0	Ki67+	 9577 12635
5531	0	0	Ki67+	 9579 12327
5532	0	0	Ki67+	 9579 12876
5533	0	0	Ki67+	 9583 12911
5534	0	0	Ki67+	 9586 12654
5535	0	0	Ki67+	 9589 12294
5536	0	0	Ki67+	 9597 12947
5537	0	0	Ki67+	 9597 12968
5538	0	0	Ki67+	 9608 12627
5539	0	0	Ki67+	 9609 12431
5540	0	0	Ki67+	 9613 12924
5541	0	0	Ki67+	 9614 12602
5542	0	0	Ki67+	 9614 12881
5543	0	0	Ki67+	 9615 12676
5544	0	0	Ki67+	 9622 12568
5545	0	0	Ki67+	 9622 12692
5546	0	0	Ki67+	 9625 12227
5547	0	0	Ki67+	 9626 12914
5548	0	0	Ki67+	 9630 12942
5549	0	0	Ki67+	 9630 12967
5550	0	0	Ki67+	 9636 12538
5551	0	0	Ki67+	 9636 12610
5552	0	0	Ki67+	 9638 12876
5553	0	0	Ki67+	 9646 12923
5554	0	0	Ki67+	 9648 12480
5555	0	0	Ki67+	 9658 12251
5556	0	0	Ki67+	 9658 12582
5557	0	0	Ki67+	 9660 12326
5558	0	0	Ki67+	 9660 12518
5559	0	0	Ki67+	 9663 12957
5560	0	0	Ki67+	 9665 12873
5561	0	0	Ki67+	 9677 12257
5562	0	0	Ki67+	 9677 12914
5563	0	0	Ki67+	 9691 12205
5564	0	0	Ki67+	 9692 12952
5565	0	0	Ki67+	 9709 12275
5566	0	0	Ki67+	 9711 12605
5567	0	0	Ki67+	 9725 12911
5568	0	0	Ki67+	 9728 12853
5569	0	0	Ki67+	 9747 12617
5570	0	0	Ki67+	 9750 12937
5571	0	0	Ki67+	 9758 12868
5572	0	0	Ki67+	 9766 12471
5573	0	0	Ki67+	 9772 12913
5574	0	0	Ki67+	 9774 12406
5575	0	0	Ki67+	 9779 12499
5576	0	0	Ki67+	 9785 12955
5577	0	0	Ki67+	 9797 12458
5578	0	0	Ki67+	 9798 12558
5579	0	0	Ki67+	 9800 12582
5580	0	0	Ki67+	 9802 12901
5581	0	0	Ki67+	 9802 12968
5582	0	0	Ki67+	 9803 12481
5583	0	0	Ki67+	 9803 12531
5584	0	0	Ki67+	 9805 12833
5585	0	0	Ki67+	 9805 12916
5586	0	0	Ki67+	 9812 12420
5587	0	0	Ki67+	 9812 12946
5588	0	0	Ki67+	 9816 12378
5589	0	0	Ki67+	 9821 12844
5590	0	0	Ki67+	 9827 12410
5591	0	0	Ki67+	 9838 12967
5592	0	0	Ki67+	 9849 12463
5593	0	0	Ki67+	 9849 12798
5594	0	0	Ki67+	 9851 12898
5595	0	0	Ki67+	 9854 12541
5596	0	0	Ki67+	 9856 12422
5597	0	0	Ki67+	 9859 12456
5598	0	0	Ki67+	 9861 12489
5599	0	0	Ki67+	 9874 12817
5600	0	0	Ki67+	 9875 12896
5601	0	0	Ki67+	 9892 12406
5602	0	0	Ki67+	 9894 12449
5603	0	0	Ki67+	 9895 12477
5604	0	0	Ki67+	 9897 12963
5605	0	0	Ki67+	 9907 12917
5606	0	0	Ki67+	 9915 12431
5607	0	0	Ki67+	 9916 12936
5608	0	0	Ki67+	 9920 12329
5609	0	0	Ki67+	 9920 12851
5610	0	0	Ki67+	 9933 12746
5611	0	0	Ki67+	 9935 12902
5612	0	0	Ki67+	 9950 12932
5613	0	0	Ki67+	 9959 12323
5614	0	0	Ki67+	 9964 12791
5615	0	0	Ki67+	 9969 12326
5616	0	0	Ki67+	 9970 12351
5617	0	0	Ki67+	 9972 12382
5618	0	0	Ki67+	 9980 12813
5619	0	0	Ki67+	 9994 12317
5620	0	0	Ki67+	 9994 12636
5621	0	0	Ki67+	 9998 12445
5622	0	0	Ki67+	 10005 12765
5623	0	0	Ki67+	 10005 12911
5624	0	0	Ki67+	 10014 12827
5625	0	0	Ki67+	 10014 12930
5626	0	0	Ki67+	 10020 12417
5627	0	0	Ki67+	 10023 12193
5628	0	0	Ki67+	 10031 12899
5629	0	0	Ki67+	 10035 12340
5630	0	0	Ki67+	 10037 12763
5631	0	0	Ki67+	 10040 12828
5632	0	0	Ki67+	 10045 12793
5633	0	0	Ki67+	 10048 12362
5634	0	0	Ki67+	 10050 12346
5635	0	0	Ki67+	 10052 12704
5636	0	0	Ki67+	 10057 12679
5637	0	0	Ki67+	 10071 12390
5638	0	0	Ki67+	 10073 12725
5639	0	0	Ki67+	 10075 12690
5640	0	0	Ki67+	 10084 12215
5641	0	0	Ki67+	 10085 12657
5642	0	0	Ki67+	 10089 12811
5643	0	0	Ki67+	 10106 12733
5644	0	0	Ki67+	 10115 12693
5645	0	0	Ki67+	 10121 12679
5646	0	0	Ki67+	 10123 12718
5647	0	0	Ki67+	 10126 12758
5648	0	0	Ki67+	 10133 12619
5649	0	0	Ki67+	 10138 12696
5650	0	0	Ki67+	 10144 12762
5651	0	0	Ki67+	 10147 12659
5652	0	0	Ki67+	 10152 12323
5653	0	0	Ki67+	 10156 12634
5654	0	0	Ki67+	 10164 12672
5655	0	0	Ki67+	 10164 12709
5656	0	0	Ki67+	 10166 12416
5657	0	0	Ki67+	 10172 12380
5658	0	0	Ki67+	 10178 12684
5659	0	0	Ki67+	 10182 12751
5660	0	0	Ki67+	 10182 12788
5661	0	0	Ki67+	 10189 12764
5662	0	0	Ki67+	 10207 12829
5663	0	0	Ki67+	 10217 12373
5664	0	0	Ki67+	 10223 12706
5665	0	0	Ki67+	 10228 12791
5666	0	0	Ki67+	 10230 12759
5667	0	0	Ki67+	 10234 12425
5668	0	0	Ki67+	 10234 12444
5669	0	0	Ki67+	 10246 12515
5670	0	0	Ki67+	 10255 12396
5671	0	0	Ki67+	 10257 12787
5672	0	0	Ki67+	 10258 12480
5673	0	0	Ki67+	 10266 12431
5674	0	0	Ki67+	 10275 12816
5675	0	0	Ki67+	 10276 12844
5676	0	0	Ki67+	 10281 12519
5677	0	0	Ki67+	 10286 12430
5678	0	0	Ki67+	 10286 12829
5679	0	0	Ki67+	 10297 12478
5680	0	0	Ki67+	 10297 12864
5681	0	0	Ki67+	 10303 12454
5682	0	0	Ki67+	 10313 12505
5683	0	0	Ki67+	 10315 12468
5684	0	0	Ki67+	 10327 12541
5685	0	0	Ki67+	 9540 13002
5686	0	0	Ki67+	 9547 13052
5687	0	0	Ki67+	 9560 12981
5688	0	0	Ki67+	 9565 13772
5689	0	0	Ki67+	 9566 13018
5690	0	0	Ki67+	 9572 13184
5691	0	0	Ki67+	 9573 13497
5692	0	0	Ki67+	 9574 13148
5693	0	0	Ki67+	 9578 13377
5694	0	0	Ki67+	 9582 12998
5695	0	0	Ki67+	 9582 13533
5696	0	0	Ki67+	 9583 13117
5697	0	0	Ki67+	 9584 13395
5698	0	0	Ki67+	 9593 13029
5699	0	0	Ki67+	 9593 13716
5700	0	0	Ki67+	 9594 13013
5701	0	0	Ki67+	 9595 13182
5702	0	0	Ki67+	 9595 13745
5703	0	0	Ki67+	 9597 13061
5704	0	0	Ki67+	 9599 13159
5705	0	0	Ki67+	 9603 13424
5706	0	0	Ki67+	 9606 13086
5707	0	0	Ki67+	 9606 13228
5708	0	0	Ki67+	 9609 13530
5709	0	0	Ki67+	 9612 13182
5710	0	0	Ki67+	 9612 13684
5711	0	0	Ki67+	 9613 13643
5712	0	0	Ki67+	 9615 13198
5713	0	0	Ki67+	 9619 13144
5714	0	0	Ki67+	 9619 13774
5715	0	0	Ki67+	 9621 13448
5716	0	0	Ki67+	 9623 13026
5717	0	0	Ki67+	 9623 13482
5718	0	0	Ki67+	 9625 12986
5719	0	0	Ki67+	 9634 13411
5720	0	0	Ki67+	 9639 13039
5721	0	0	Ki67+	 9639 13707
5722	0	0	Ki67+	 9642 13662
5723	0	0	Ki67+	 9645 13083
5724	0	0	Ki67+	 9648 13417
5725	0	0	Ki67+	 9652 13185
5726	0	0	Ki67+	 9653 13107
5727	0	0	Ki67+	 9653 13765
5728	0	0	Ki67+	 9658 13428
5729	0	0	Ki67+	 9659 13091
5730	0	0	Ki67+	 9660 13746
5731	0	0	Ki67+	 9662 12991
5732	0	0	Ki67+	 9664 13156
5733	0	0	Ki67+	 9664 13362
5734	0	0	Ki67+	 9666 13036
5735	0	0	Ki67+	 9666 13708
5736	0	0	Ki67+	 9667 13011
5737	0	0	Ki67+	 9668 13721
5738	0	0	Ki67+	 9670 13122
5739	0	0	Ki67+	 9672 13207
5740	0	0	Ki67+	 9676 13390
5741	0	0	Ki67+	 9686 13454
5742	0	0	Ki67+	 9687 13093
5743	0	0	Ki67+	 9689 13060
5744	0	0	Ki67+	 9692 13725
5745	0	0	Ki67+	 9692 13753
5746	0	0	Ki67+	 9694 12995
5747	0	0	Ki67+	 9695 13202
5748	0	0	Ki67+	 9698 13361
5749	0	0	Ki67+	 9699 12982
5750	0	0	Ki67+	 9709 13159
5751	0	0	Ki67+	 9712 13767
5752	0	0	Ki67+	 9713 13435
5753	0	0	Ki67+	 9729 13208
5754	0	0	Ki67+	 9729 13408
5755	0	0	Ki67+	 9731 13442
5756	0	0	Ki67+	 9733 13223
5757	0	0	Ki67+	 9737 13583
5758	0	0	Ki67+	 9745 13698
5759	0	0	Ki67+	 9747 13734
5760	0	0	Ki67+	 9752 13343
5761	0	0	Ki67+	 9755 13422
5762	0	0	Ki67+	 9756 13181
5763	0	0	Ki67+	 9759 12981
5764	0	0	Ki67+	 9761 13205
5765	0	0	Ki67+	 9767 13321
5766	0	0	Ki67+	 9768 13379
5767	0	0	Ki67+	 9769 13357
5768	0	0	Ki67+	 9769 13749
5769	0	0	Ki67+	 9771 13429
5770	0	0	Ki67+	 9772 13154
5771	0	0	Ki67+	 9782 13183
5772	0	0	Ki67+	 9784 13085
5773	0	0	Ki67+	 9788 13149
5774	0	0	Ki67+	 9792 13121
5775	0	0	Ki67+	 9797 13393
5776	0	0	Ki67+	 9797 13713
5777	0	0	Ki67+	 9798 13645
5778	0	0	Ki67+	 9798 13742
5779	0	0	Ki67+	 9802 13668
5780	0	0	Ki67+	 9802 13692
5781	0	0	Ki67+	 9810 13167
5782	0	0	Ki67+	 9813 13194
5783	0	0	Ki67+	 9817 13121
5784	0	0	Ki67+	 9817 13219
5785	0	0	Ki67+	 9819 13111
5786	0	0	Ki67+	 9833 13148
5787	0	0	Ki67+	 9835 13390
5788	0	0	Ki67+	 9836 12990
5789	0	0	Ki67+	 9841 13120
5790	0	0	Ki67+	 9848 13091
5791	0	0	Ki67+	 9854 13418
5792	0	0	Ki67+	 9854 13574
5793	0	0	Ki67+	 9856 13164
5794	0	0	Ki67+	 9863 13640
5795	0	0	Ki67+	 9866 13691
5796	0	0	Ki67+	 9867 13416
5797	0	0	Ki67+	 9867 13601
5798	0	0	Ki67+	 9868 13440
5799	0	0	Ki67+	 9871 13675
5800	0	0	Ki67+	 9872 13509
5801	0	0	Ki67+	 9874 13330
5802	0	0	Ki67+	 9875 13617
5803	0	0	Ki67+	 9876 13410
5804	0	0	Ki67+	 9877 13121
5805	0	0	Ki67+	 9880 13526
5806	0	0	Ki67+	 9883 13645
5807	0	0	Ki67+	 9884 13348
5808	0	0	Ki67+	 9885 13401
5809	0	0	Ki67+	 9898 13429
5810	0	0	Ki67+	 9899 13597
5811	0	0	Ki67+	 9901 13483
5812	0	0	Ki67+	 9904 13317
5813	0	0	Ki67+	 9909 13516
5814	0	0	Ki67+	 9911 13703
5815	0	0	Ki67+	 9914 13203
5816	0	0	Ki67+	 9914 13388
5817	0	0	Ki67+	 9928 13212
5818	0	0	Ki67+	 9928 13499
5819	0	0	Ki67+	 9930 13304
5820	0	0	Ki67+	 9934 13384
5821	0	0	Ki67+	 9937 13357
5822	0	0	Ki67+	 9940 13191
5823	0	0	Ki67+	 9943 13494
5824	0	0	Ki67+	 9953 13491
5825	0	0	Ki67+	 9969 13485
5826	0	0	Ki67+	 9970 13358
5827	0	0	Ki67+	 9973 13388
5828	0	0	Ki67+	 9973 13449
5829	0	0	Ki67+	 9973 13628
5830	0	0	Ki67+	 9974 13428
5831	0	0	Ki67+	 9978 13217
5832	0	0	Ki67+	 9988 13522
5833	0	0	Ki67+	 9996 13299
5834	0	0	Ki67+	 10001 13435
5835	0	0	Ki67+	 10003 13162
5836	0	0	Ki67+	 10003 13477
5837	0	0	Ki67+	 10008 13457
5838	0	0	Ki67+	 10015 13378
5839	0	0	Ki67+	 10025 13665
5840	0	0	Ki67+	 10032 13187
5841	0	0	Ki67+	 10034 13435
5842	0	0	Ki67+	 10038 13673
5843	0	0	Ki67+	 10042 13383
5844	0	0	Ki67+	 10042 13474
5845	0	0	Ki67+	 10043 13349
5846	0	0	Ki67+	 10047 13212
5847	0	0	Ki67+	 10050 13184
5848	0	0	Ki67+	 10051 13408
5849	0	0	Ki67+	 10054 13707
5850	0	0	Ki67+	 10060 13380
5851	0	0	Ki67+	 10063 13193
5852	0	0	Ki67+	 10070 13369
5853	0	0	Ki67+	 10071 13419
5854	0	0	Ki67+	 10075 13456
5855	0	0	Ki67+	 10082 13017
5856	0	0	Ki67+	 10095 13196
5857	0	0	Ki67+	 10105 13215
5858	0	0	Ki67+	 10116 13123
5859	0	0	Ki67+	 10123 13180
5860	0	0	Ki67+	 10128 13145
5861	0	0	Ki67+	 10135 13704
5862	0	0	Ki67+	 10136 13714
5863	0	0	Ki67+	 10139 13350
5864	0	0	Ki67+	 10140 13394
5865	0	0	Ki67+	 10168 13331
5866	0	0	Ki67+	 10171 13168
5867	0	0	Ki67+	 10174 13517
5868	0	0	Ki67+	 10177 13737
5869	0	0	Ki67+	 10179 13383
5870	0	0	Ki67+	 10195 13116
5871	0	0	Ki67+	 10197 13550
5872	0	0	Ki67+	 10198 13259
5873	0	0	Ki67+	 10212 13245
5874	0	0	Ki67+	 10216 13069
5875	0	0	Ki67+	 10218 13501
5876	0	0	Ki67+	 10219 13099
5877	0	0	Ki67+	 10219 13340
5878	0	0	Ki67+	 10221 13116
5879	0	0	Ki67+	 10225 13372
5880	0	0	Ki67+	 10230 13301
5881	0	0	Ki67+	 10233 13431
5882	0	0	Ki67+	 10236 13080
5883	0	0	Ki67+	 10240 13319
5884	0	0	Ki67+	 10250 13047
5885	0	0	Ki67+	 10251 13497
5886	0	0	Ki67+	 10273 13042
5887	0	0	Ki67+	 10288 13447
5888	0	0	Ki67+	 10293 12977
5889	0	0	Ki67+	 10325 12988
5890	0	0	Ki67+	 9537 14257
5891	0	0	Ki67+	 9542 14136
5892	0	0	Ki67+	 9543 13835
5893	0	0	Ki67+	 9544 14047
5894	0	0	Ki67+	 9545 13882
5895	0	0	Ki67+	 9546 14070
5896	0	0	Ki67+	 9550 14177
5897	0	0	Ki67+	 9552 14217
5898	0	0	Ki67+	 9555 13861
5899	0	0	Ki67+	 9557 13988
5900	0	0	Ki67+	 9561 14189
5901	0	0	Ki67+	 9578 13854
5902	0	0	Ki67+	 9579 13811
5903	0	0	Ki67+	 9579 13873
5904	0	0	Ki67+	 9585 13993
5905	0	0	Ki67+	 9589 14010
5906	0	0	Ki67+	 9593 14074
5907	0	0	Ki67+	 9599 13831
5908	0	0	Ki67+	 9606 14096
5909	0	0	Ki67+	 9608 13976
5910	0	0	Ki67+	 9608 14123
5911	0	0	Ki67+	 9609 13865
5912	0	0	Ki67+	 9612 13987
5913	0	0	Ki67+	 9616 14355
5914	0	0	Ki67+	 9619 13798
5915	0	0	Ki67+	 9619 13848
5916	0	0	Ki67+	 9623 13955
5917	0	0	Ki67+	 9625 14399
5918	0	0	Ki67+	 9630 13789
5919	0	0	Ki67+	 9630 14056
5920	0	0	Ki67+	 9636 13777
5921	0	0	Ki67+	 9636 13966
5922	0	0	Ki67+	 9641 13995
5923	0	0	Ki67+	 9641 14323
5924	0	0	Ki67+	 9643 14360
5925	0	0	Ki67+	 9644 14147
5926	0	0	Ki67+	 9644 14437
5927	0	0	Ki67+	 9645 13788
5928	0	0	Ki67+	 9649 13800
5929	0	0	Ki67+	 9651 13949
5930	0	0	Ki67+	 9652 13829
5931	0	0	Ki67+	 9653 13991
5932	0	0	Ki67+	 9661 13965
5933	0	0	Ki67+	 9664 14343
5934	0	0	Ki67+	 9673 14244
5935	0	0	Ki67+	 9674 13960
5936	0	0	Ki67+	 9675 14304
5937	0	0	Ki67+	 9679 14330
5938	0	0	Ki67+	 9685 13992
5939	0	0	Ki67+	 9685 14007
5940	0	0	Ki67+	 9692 13821
5941	0	0	Ki67+	 9692 14365
5942	0	0	Ki67+	 9693 13834
5943	0	0	Ki67+	 9695 14263
5944	0	0	Ki67+	 9699 13984
5945	0	0	Ki67+	 9701 14251
5946	0	0	Ki67+	 9703 14280
5947	0	0	Ki67+	 9707 14213
5948	0	0	Ki67+	 9716 14002
5949	0	0	Ki67+	 9724 13967
5950	0	0	Ki67+	 9727 13800
5951	0	0	Ki67+	 9730 14246
5952	0	0	Ki67+	 9730 14296
5953	0	0	Ki67+	 9730 14368
5954	0	0	Ki67+	 9732 13778
5955	0	0	Ki67+	 9738 14276
5956	0	0	Ki67+	 9747 13801
5957	0	0	Ki67+	 9752 14056
5958	0	0	Ki67+	 9759 14378
5959	0	0	Ki67+	 9762 14225
5960	0	0	Ki67+	 9764 14344
5961	0	0	Ki67+	 9766 14359
5962	0	0	Ki67+	 9768 13947
5963	0	0	Ki67+	 9768 14026
5964	0	0	Ki67+	 9770 14044
5965	0	0	Ki67+	 9785 13970
5966	0	0	Ki67+	 9790 13894
5967	0	0	Ki67+	 9791 14429
5968	0	0	Ki67+	 9794 14349
5969	0	0	Ki67+	 9795 14311
5970	0	0	Ki67+	 9801 13881
5971	0	0	Ki67+	 9801 14225
5972	0	0	Ki67+	 9803 14076
5973	0	0	Ki67+	 9805 13869
5974	0	0	Ki67+	 9805 14396
5975	0	0	Ki67+	 9809 14238
5976	0	0	Ki67+	 9813 14262
5977	0	0	Ki67+	 9814 13989
5978	0	0	Ki67+	 9818 14297
5979	0	0	Ki67+	 9818 14341
5980	0	0	Ki67+	 9824 14119
5981	0	0	Ki67+	 9825 13847
5982	0	0	Ki67+	 9833 14104
5983	0	0	Ki67+	 9836 14256
5984	0	0	Ki67+	 9840 14274
5985	0	0	Ki67+	 9845 14083
5986	0	0	Ki67+	 9845 14119
5987	0	0	Ki67+	 9859 13785
5988	0	0	Ki67+	 9861 13945
5989	0	0	Ki67+	 9867 14117
5990	0	0	Ki67+	 9892 13996
5991	0	0	Ki67+	 9896 14266
5992	0	0	Ki67+	 9898 14111
5993	0	0	Ki67+	 9907 14065
5994	0	0	Ki67+	 9908 13999
5995	0	0	Ki67+	 9912 13913
5996	0	0	Ki67+	 9916 14128
5997	0	0	Ki67+	 9917 13931
5998	0	0	Ki67+	 9940 14391
5999	0	0	Ki67+	 9947 14420
6000	0	0	Ki67+	 9948 13910
6001	0	0	Ki67+	 9960 14323
6002	0	0	Ki67+	 9968 14498
6003	0	0	Ki67+	 9972 14267
6004	0	0	Ki67+	 9972 14302
6005	0	0	Ki67+	 9974 13797
6006	0	0	Ki67+	 9988 13974
6007	0	0	Ki67+	 9991 13816
6008	0	0	Ki67+	 9999 14182
6009	0	0	Ki67+	 10008 14152
6010	0	0	Ki67+	 10011 14328
6011	0	0	Ki67+	 10012 13907
6012	0	0	Ki67+	 10013 13948
6013	0	0	Ki67+	 10014 14506
6014	0	0	Ki67+	 10024 13870
6015	0	0	Ki67+	 10027 13781
6016	0	0	Ki67+	 10029 14371
6017	0	0	Ki67+	 10036 13963
6018	0	0	Ki67+	 10038 13927
6019	0	0	Ki67+	 10042 14421
6020	0	0	Ki67+	 10043 13892
6021	0	0	Ki67+	 10045 14018
6022	0	0	Ki67+	 10046 13789
6023	0	0	Ki67+	 10052 13853
6024	0	0	Ki67+	 10059 13951
6025	0	0	Ki67+	 10060 14104
6026	0	0	Ki67+	 10061 13792
6027	0	0	Ki67+	 10065 14340
6028	0	0	Ki67+	 10066 14455
6029	0	0	Ki67+	 10068 14056
6030	0	0	Ki67+	 10070 13921
6031	0	0	Ki67+	 10073 13894
6032	0	0	Ki67+	 10074 14031
6033	0	0	Ki67+	 10080 13822
6034	0	0	Ki67+	 10080 13997
6035	0	0	Ki67+	 10080 14470
6036	0	0	Ki67+	 10091 13954
6037	0	0	Ki67+	 10096 14452
6038	0	0	Ki67+	 10100 13915
6039	0	0	Ki67+	 10104 13999
6040	0	0	Ki67+	 10104 14053
6041	0	0	Ki67+	 10105 14312
6042	0	0	Ki67+	 10113 13974
6043	0	0	Ki67+	 10122 13858
6044	0	0	Ki67+	 10124 13893
6045	0	0	Ki67+	 10126 13984
6046	0	0	Ki67+	 10132 14430
6047	0	0	Ki67+	 10134 13874
6048	0	0	Ki67+	 10139 13926
6049	0	0	Ki67+	 10139 14449
6050	0	0	Ki67+	 10142 14383
6051	0	0	Ki67+	 10147 13956
6052	0	0	Ki67+	 10151 13977
6053	0	0	Ki67+	 10151 14366
6054	0	0	Ki67+	 10154 14091
6055	0	0	Ki67+	 10154 14236
6056	0	0	Ki67+	 10157 13784
6057	0	0	Ki67+	 10161 14419
6058	0	0	Ki67+	 10166 13932
6059	0	0	Ki67+	 10168 14033
6060	0	0	Ki67+	 10174 13988
6061	0	0	Ki67+	 10182 14090
6062	0	0	Ki67+	 10184 14375
6063	0	0	Ki67+	 10189 14346
6064	0	0	Ki67+	 10190 13880
6065	0	0	Ki67+	 10196 14018
6066	0	0	Ki67+	 10198 13989
6067	0	0	Ki67+	 10200 13959
6068	0	0	Ki67+	 10200 14504
6069	0	0	Ki67+	 10201 13839
6070	0	0	Ki67+	 10202 14032
6071	0	0	Ki67+	 10203 14125
6072	0	0	Ki67+	 10207 14291
6073	0	0	Ki67+	 10210 14117
6074	0	0	Ki67+	 10213 13841
6075	0	0	Ki67+	 10213 14051
6076	0	0	Ki67+	 10213 14198
6077	0	0	Ki67+	 10213 14268
6078	0	0	Ki67+	 10217 14244
6079	0	0	Ki67+	 10218 13890
6080	0	0	Ki67+	 10218 14147
6081	0	0	Ki67+	 10219 14173
6082	0	0	Ki67+	 10223 14006
6083	0	0	Ki67+	 10226 13982
6084	0	0	Ki67+	 10226 14217
6085	0	0	Ki67+	 10229 14380
6086	0	0	Ki67+	 10234 14093
6087	0	0	Ki67+	 10242 13933
6088	0	0	Ki67+	 10243 13956
6089	0	0	Ki67+	 10249 13981
6090	0	0	Ki67+	 10250 13902
6091	0	0	Ki67+	 10250 14159
6092	0	0	Ki67+	 10251 14006
6093	0	0	Ki67+	 10260 14370
6094	0	0	Ki67+	 10261 14216
6095	0	0	Ki67+	 10263 14126
6096	0	0	Ki67+	 10266 13964
6097	0	0	Ki67+	 10274 13880
6098	0	0	Ki67+	 10274 13911
6099	0	0	Ki67+	 10276 14054
6100	0	0	Ki67+	 10279 13791
6101	0	0	Ki67+	 10279 14067
6102	0	0	Ki67+	 10279 14193
6103	0	0	Ki67+	 10280 13926
6104	0	0	Ki67+	 10289 13984
6105	0	0	Ki67+	 10290 13784
6106	0	0	Ki67+	 10293 13913
6107	0	0	Ki67+	 10302 13950
6108	0	0	Ki67+	 10306 14065
6109	0	0	Ki67+	 10311 13863
6110	0	0	Ki67+	 10317 14091
6111	0	0	Ki67+	 10317 14473
6112	0	0	Ki67+	 10318 13821
6113	0	0	Ki67+	 10321 13903
6114	0	0	Ki67+	 10321 14401
6115	0	0	Ki67+	 10322 14072
6116	0	0	Ki67+	 10327 14137
6117	0	0	Ki67+	 10802 7464
6118	0	0	Ki67+	 10814 7404
6119	0	0	Ki67+	 10814 7511
6120	0	0	Ki67+	 10823 7376
6121	0	0	Ki67+	 10831 7323
6122	0	0	Ki67+	 10835 7371
6123	0	0	Ki67+	 10857 7495
6124	0	0	Ki67+	 10864 7320
6125	0	0	Ki67+	 10864 7360
6126	0	0	Ki67+	 10865 7404
6127	0	0	Ki67+	 10874 7446
6128	0	0	Ki67+	 10880 7372
6129	0	0	Ki67+	 10884 7420
6130	0	0	Ki67+	 10907 7370
6131	0	0	Ki67+	 10929 7327
6132	0	0	Ki67+	 10963 7327
6133	0	0	Ki67+	 11051 7163
6134	0	0	Ki67+	 11059 7124
6135	0	0	Ki67+	 11062 7094
6136	0	0	Ki67+	 11070 6947
6137	0	0	Ki67+	 11071 7456
6138	0	0	Ki67+	 11072 7027
6139	0	0	Ki67+	 11075 6982
6140	0	0	Ki67+	 11076 7078
6141	0	0	Ki67+	 11076 7503
6142	0	0	Ki67+	 11083 7513
6143	0	0	Ki67+	 11086 7443
6144	0	0	Ki67+	 11090 7044
6145	0	0	Ki67+	 11096 6991
6146	0	0	Ki67+	 11099 7412
6147	0	0	Ki67+	 11102 7017
6148	0	0	Ki67+	 11110 7376
6149	0	0	Ki67+	 11114 7415
6150	0	0	Ki67+	 11124 6985
6151	0	0	Ki67+	 11124 7342
6152	0	0	Ki67+	 11131 6861
6153	0	0	Ki67+	 11135 6956
6154	0	0	Ki67+	 11135 7498
6155	0	0	Ki67+	 10349 7858
6156	0	0	Ki67+	 10360 8229
6157	0	0	Ki67+	 10373 8292
6158	0	0	Ki67+	 10382 8123
6159	0	0	Ki67+	 10384 8256
6160	0	0	Ki67+	 10391 8271
6161	0	0	Ki67+	 10394 8178
6162	0	0	Ki67+	 10397 8126
6163	0	0	Ki67+	 10398 8245
6164	0	0	Ki67+	 10398 8316
6165	0	0	Ki67+	 10399 8158
6166	0	0	Ki67+	 10401 8016
6167	0	0	Ki67+	 10403 8216
6168	0	0	Ki67+	 10407 7918
6169	0	0	Ki67+	 10408 7977
6170	0	0	Ki67+	 10415 8262
6171	0	0	Ki67+	 10422 7741
6172	0	0	Ki67+	 10424 8281
6173	0	0	Ki67+	 10426 7994
6174	0	0	Ki67+	 10431 7890
6175	0	0	Ki67+	 10432 8058
6176	0	0	Ki67+	 10433 8096
6177	0	0	Ki67+	 10435 8021
6178	0	0	Ki67+	 10446 8223
6179	0	0	Ki67+	 10450 8009
6180	0	0	Ki67+	 10453 8095
6181	0	0	Ki67+	 10458 8047
6182	0	0	Ki67+	 10460 7893
6183	0	0	Ki67+	 10465 8061
6184	0	0	Ki67+	 10470 7902
6185	0	0	Ki67+	 10472 8120
6186	0	0	Ki67+	 10479 7850
6187	0	0	Ki67+	 10481 7873
6188	0	0	Ki67+	 10487 7804
6189	0	0	Ki67+	 10493 7887
6190	0	0	Ki67+	 10514 7892
6191	0	0	Ki67+	 10519 7924
6192	0	0	Ki67+	 10539 7938
6193	0	0	Ki67+	 10544 7914
6194	0	0	Ki67+	 10560 7925
6195	0	0	Ki67+	 10586 7877
6196	0	0	Ki67+	 10726 8297
6197	0	0	Ki67+	 10741 8283
6198	0	0	Ki67+	 10758 8309
6199	0	0	Ki67+	 10763 8271
6200	0	0	Ki67+	 10773 7676
6201	0	0	Ki67+	 10778 7640
6202	0	0	Ki67+	 10778 8234
6203	0	0	Ki67+	 10786 7578
6204	0	0	Ki67+	 10786 7707
6205	0	0	Ki67+	 10787 7556
6206	0	0	Ki67+	 10793 7684
6207	0	0	Ki67+	 10801 8291
6208	0	0	Ki67+	 10804 8188
6209	0	0	Ki67+	 10811 7614
6210	0	0	Ki67+	 10813 7562
6211	0	0	Ki67+	 10814 8002
6212	0	0	Ki67+	 10834 7530
6213	0	0	Ki67+	 10840 7694
6214	0	0	Ki67+	 10843 7661
6215	0	0	Ki67+	 10844 7633
6216	0	0	Ki67+	 10849 7550
6217	0	0	Ki67+	 10854 8233
6218	0	0	Ki67+	 10856 7718
6219	0	0	Ki67+	 10889 7612
6220	0	0	Ki67+	 10915 8064
6221	0	0	Ki67+	 10940 8042
6222	0	0	Ki67+	 10946 8052
6223	0	0	Ki67+	 10985 7687
6224	0	0	Ki67+	 10988 7882
6225	0	0	Ki67+	 10993 7988
6226	0	0	Ki67+	 11008 7638
6227	0	0	Ki67+	 11044 7991
6228	0	0	Ki67+	 11098 7558
6229	0	0	Ki67+	 11108 8092
6230	0	0	Ki67+	 11110 8105
6231	0	0	Ki67+	 11118 7559
6232	0	0	Ki67+	 11129 7597
6233	0	0	Ki67+	 11132 7536
6234	0	0	Ki67+	 10340 8381
6235	0	0	Ki67+	 10341 8515
6236	0	0	Ki67+	 10353 8455
6237	0	0	Ki67+	 10356 8553
6238	0	0	Ki67+	 10358 8384
6239	0	0	Ki67+	 10366 8474
6240	0	0	Ki67+	 10373 8433
6241	0	0	Ki67+	 10376 8502
6242	0	0	Ki67+	 10377 8699
6243	0	0	Ki67+	 10387 8463
6244	0	0	Ki67+	 10388 8845
6245	0	0	Ki67+	 10392 8403
6246	0	0	Ki67+	 10408 8355
6247	0	0	Ki67+	 10411 9038
6248	0	0	Ki67+	 10414 8413
6249	0	0	Ki67+	 10421 9026
6250	0	0	Ki67+	 10423 8394
6251	0	0	Ki67+	 10424 8335
6252	0	0	Ki67+	 10504 8358
6253	0	0	Ki67+	 10523 8760
6254	0	0	Ki67+	 10525 8711
6255	0	0	Ki67+	 10532 8817
6256	0	0	Ki67+	 10532 8854
6257	0	0	Ki67+	 10536 8687
6258	0	0	Ki67+	 10538 9034
6259	0	0	Ki67+	 10539 9058
6260	0	0	Ki67+	 10545 8991
6261	0	0	Ki67+	 10552 8947
6262	0	0	Ki67+	 10559 8816
6263	0	0	Ki67+	 10561 8975
6264	0	0	Ki67+	 10563 8762
6265	0	0	Ki67+	 10565 8711
6266	0	0	Ki67+	 10575 8579
6267	0	0	Ki67+	 10577 8784
6268	0	0	Ki67+	 10585 8713
6269	0	0	Ki67+	 10591 8939
6270	0	0	Ki67+	 10592 8637
6271	0	0	Ki67+	 10592 8907
6272	0	0	Ki67+	 10595 8814
6273	0	0	Ki67+	 10600 8967
6274	0	0	Ki67+	 10602 8618
6275	0	0	Ki67+	 10605 9014
6276	0	0	Ki67+	 10610 8662
6277	0	0	Ki67+	 10620 9072
6278	0	0	Ki67+	 10630 8614
6279	0	0	Ki67+	 10633 8981
6280	0	0	Ki67+	 10634 8544
6281	0	0	Ki67+	 10637 9013
6282	0	0	Ki67+	 10648 8650
6283	0	0	Ki67+	 10652 8423
6284	0	0	Ki67+	 10655 8694
6285	0	0	Ki67+	 10656 8387
6286	0	0	Ki67+	 10660 8432
6287	0	0	Ki67+	 10660 9039
6288	0	0	Ki67+	 10674 8423
6289	0	0	Ki67+	 10674 8443
6290	0	0	Ki67+	 10695 9108
6291	0	0	Ki67+	 10700 8993
6292	0	0	Ki67+	 10701 9067
6293	0	0	Ki67+	 10717 8448
6294	0	0	Ki67+	 10728 8668
6295	0	0	Ki67+	 10735 8456
6296	0	0	Ki67+	 10736 8410
6297	0	0	Ki67+	 10739 9048
6298	0	0	Ki67+	 10740 9079
6299	0	0	Ki67+	 10747 9061
6300	0	0	Ki67+	 10747 9110
6301	0	0	Ki67+	 10759 8427
6302	0	0	Ki67+	 10782 9061
6303	0	0	Ki67+	 10814 9047
6304	0	0	Ki67+	 10829 8771
6305	0	0	Ki67+	 10857 8326
6306	0	0	Ki67+	 10867 8759
6307	0	0	Ki67+	 10875 8817
6308	0	0	Ki67+	 10883 8857
6309	0	0	Ki67+	 10896 8787
6310	0	0	Ki67+	 10906 8831
6311	0	0	Ki67+	 10907 8449
6312	0	0	Ki67+	 10908 8679
6313	0	0	Ki67+	 10918 8754
6314	0	0	Ki67+	 10923 8788
6315	0	0	Ki67+	 10937 8732
6316	0	0	Ki67+	 10940 8695
6317	0	0	Ki67+	 10960 8481
6318	0	0	Ki67+	 10963 8659
6319	0	0	Ki67+	 10964 8835
6320	0	0	Ki67+	 10997 8555
6321	0	0	Ki67+	 11001 8631
6322	0	0	Ki67+	 11010 8856
6323	0	0	Ki67+	 11010 8894
6324	0	0	Ki67+	 11036 8872
6325	0	0	Ki67+	 11038 8854
6326	0	0	Ki67+	 11039 8560
6327	0	0	Ki67+	 11066 9053
6328	0	0	Ki67+	 11074 8686
6329	0	0	Ki67+	 11095 8638
6330	0	0	Ki67+	 11099 8841
6331	0	0	Ki67+	 11108 8582
6332	0	0	Ki67+	 11111 9109
6333	0	0	Ki67+	 11115 8679
6334	0	0	Ki67+	 11125 9091
6335	0	0	Ki67+	 11127 8642
6336	0	0	Ki67+	 11135 8586
6337	0	0	Ki67+	 10343 9670
6338	0	0	Ki67+	 10357 9329
6339	0	0	Ki67+	 10370 9689
6340	0	0	Ki67+	 10378 9640
6341	0	0	Ki67+	 10382 9324
6342	0	0	Ki67+	 10390 9771
6343	0	0	Ki67+	 10432 9310
6344	0	0	Ki67+	 10515 9703
6345	0	0	Ki67+	 10555 9542
6346	0	0	Ki67+	 10584 9896
6347	0	0	Ki67+	 10596 9802
6348	0	0	Ki67+	 10606 9137
6349	0	0	Ki67+	 10639 9623
6350	0	0	Ki67+	 10668 9341
6351	0	0	Ki67+	 10675 9125
6352	0	0	Ki67+	 10689 9671
6353	0	0	Ki67+	 10697 9629
6354	0	0	Ki67+	 10711 9658
6355	0	0	Ki67+	 10723 9604
6356	0	0	Ki67+	 10727 9767
6357	0	0	Ki67+	 10735 9651
6358	0	0	Ki67+	 10750 9773
6359	0	0	Ki67+	 10757 9751
6360	0	0	Ki67+	 10825 9578
6361	0	0	Ki67+	 10846 9767
6362	0	0	Ki67+	 10850 9319
6363	0	0	Ki67+	 10859 9255
6364	0	0	Ki67+	 10866 9204
6365	0	0	Ki67+	 10870 9277
6366	0	0	Ki67+	 10898 9783
6367	0	0	Ki67+	 10919 9221
6368	0	0	Ki67+	 10920 9258
6369	0	0	Ki67+	 10924 9286
6370	0	0	Ki67+	 10926 9535
6371	0	0	Ki67+	 10931 9787
6372	0	0	Ki67+	 10932 9746
6373	0	0	Ki67+	 10945 9538
6374	0	0	Ki67+	 10994 9255
6375	0	0	Ki67+	 11002 9555
6376	0	0	Ki67+	 11029 9754
6377	0	0	Ki67+	 11036 9237
6378	0	0	Ki67+	 11037 9511
6379	0	0	Ki67+	 11042 9865
6380	0	0	Ki67+	 11047 9753
6381	0	0	Ki67+	 11056 9903
6382	0	0	Ki67+	 11064 9716
6383	0	0	Ki67+	 11070 9193
6384	0	0	Ki67+	 11073 9518
6385	0	0	Ki67+	 11088 9843
6386	0	0	Ki67+	 11091 9796
6387	0	0	Ki67+	 11093 9140
6388	0	0	Ki67+	 11095 9866
6389	0	0	Ki67+	 11105 9892
6390	0	0	Ki67+	 11106 9531
6391	0	0	Ki67+	 11109 9193
6392	0	0	Ki67+	 11109 9504
6393	0	0	Ki67+	 11114 9861
6394	0	0	Ki67+	 11117 9542
6395	0	0	Ki67+	 11120 9902
6396	0	0	Ki67+	 11123 9484
6397	0	0	Ki67+	 11128 9178
6398	0	0	Ki67+	 11133 9887
6399	0	0	Ki67+	 11135 9506
6400	0	0	Ki67+	 10352 10584
6401	0	0	Ki67+	 10354 10057
6402	0	0	Ki67+	 10359 9921
6403	0	0	Ki67+	 10368 10506
6404	0	0	Ki67+	 10391 10051
6405	0	0	Ki67+	 10392 9981
6406	0	0	Ki67+	 10400 10299
6407	0	0	Ki67+	 10561 10339
6408	0	0	Ki67+	 10565 10355
6409	0	0	Ki67+	 10698 10264
6410	0	0	Ki67+	 10723 10300
6411	0	0	Ki67+	 10737 10506
6412	0	0	Ki67+	 10752 10597
6413	0	0	Ki67+	 10758 10279
6414	0	0	Ki67+	 10777 10229
6415	0	0	Ki67+	 10779 10127
6416	0	0	Ki67+	 10784 10237
6417	0	0	Ki67+	 10787 10633
6418	0	0	Ki67+	 10789 10201
6419	0	0	Ki67+	 10790 10044
6420	0	0	Ki67+	 10804 10629
6421	0	0	Ki67+	 10806 10250
6422	0	0	Ki67+	 10812 10133
6423	0	0	Ki67+	 10815 10013
6424	0	0	Ki67+	 10828 10143
6425	0	0	Ki67+	 10838 10023
6426	0	0	Ki67+	 10840 10129
6427	0	0	Ki67+	 10840 10533
6428	0	0	Ki67+	 10850 10040
6429	0	0	Ki67+	 10857 10623
6430	0	0	Ki67+	 10860 10516
6431	0	0	Ki67+	 10880 10004
6432	0	0	Ki67+	 10885 10118
6433	0	0	Ki67+	 10886 10086
6434	0	0	Ki67+	 10891 10645
6435	0	0	Ki67+	 10894 10053
6436	0	0	Ki67+	 10898 10035
6437	0	0	Ki67+	 10911 10491
6438	0	0	Ki67+	 10914 9999
6439	0	0	Ki67+	 10924 10102
6440	0	0	Ki67+	 10931 10617
6441	0	0	Ki67+	 10932 10049
6442	0	0	Ki67+	 10932 10534
6443	0	0	Ki67+	 10933 10007
6444	0	0	Ki67+	 10934 10380
6445	0	0	Ki67+	 10934 10592
6446	0	0	Ki67+	 10944 9956
6447	0	0	Ki67+	 10948 10196
6448	0	0	Ki67+	 10972 10390
6449	0	0	Ki67+	 10976 10355
6450	0	0	Ki67+	 10981 9985
6451	0	0	Ki67+	 10986 10566
6452	0	0	Ki67+	 11013 10595
6453	0	0	Ki67+	 11018 10530
6454	0	0	Ki67+	 11019 10363
6455	0	0	Ki67+	 11024 10304
6456	0	0	Ki67+	 11025 10549
6457	0	0	Ki67+	 11031 10629
6458	0	0	Ki67+	 11049 9957
6459	0	0	Ki67+	 11051 10377
6460	0	0	Ki67+	 11072 10284
6461	0	0	Ki67+	 11086 9931
6462	0	0	Ki67+	 11086 10371
6463	0	0	Ki67+	 11087 10227
6464	0	0	Ki67+	 11090 10604
6465	0	0	Ki67+	 11100 10208
6466	0	0	Ki67+	 11101 10591
6467	0	0	Ki67+	 11124 10340
6468	0	0	Ki67+	 11127 10126
6469	0	0	Ki67+	 11130 10195
6470	0	0	Ki67+	 11131 10592
6471	0	0	Ki67+	 11133 10301
6472	0	0	Ki67+	 10342 11374
6473	0	0	Ki67+	 10369 11410
6474	0	0	Ki67+	 10376 11376
6475	0	0	Ki67+	 10382 11114
6476	0	0	Ki67+	 10394 11348
6477	0	0	Ki67+	 10399 11397
6478	0	0	Ki67+	 10399 11485
6479	0	0	Ki67+	 10407 11099
6480	0	0	Ki67+	 10435 11104
6481	0	0	Ki67+	 10449 11378
6482	0	0	Ki67+	 10479 11310
6483	0	0	Ki67+	 10485 11088
6484	0	0	Ki67+	 10491 11347
6485	0	0	Ki67+	 10499 10922
6486	0	0	Ki67+	 10502 11295
6487	0	0	Ki67+	 10503 11387
6488	0	0	Ki67+	 10506 11225
6489	0	0	Ki67+	 10508 11093
6490	0	0	Ki67+	 10513 11251
6491	0	0	Ki67+	 10518 11066
6492	0	0	Ki67+	 10526 11305
6493	0	0	Ki67+	 10527 11266
6494	0	0	Ki67+	 10537 10823
6495	0	0	Ki67+	 10538 11379
6496	0	0	Ki67+	 10540 11353
6497	0	0	Ki67+	 10546 10834
6498	0	0	Ki67+	 10552 10849
6499	0	0	Ki67+	 10567 11209
6500	0	0	Ki67+	 10568 11069
6501	0	0	Ki67+	 10575 10817
6502	0	0	Ki67+	 10580 11247
6503	0	0	Ki67+	 10582 11281
6504	0	0	Ki67+	 10601 11200
6505	0	0	Ki67+	 10602 11182
6506	0	0	Ki67+	 10628 11238
6507	0	0	Ki67+	 10634 11318
6508	0	0	Ki67+	 10637 11378
6509	0	0	Ki67+	 10657 11295
6510	0	0	Ki67+	 10659 11364
6511	0	0	Ki67+	 10660 11016
6512	0	0	Ki67+	 10663 11344
6513	0	0	Ki67+	 10667 11231
6514	0	0	Ki67+	 10668 10750
6515	0	0	Ki67+	 10668 11211
6516	0	0	Ki67+	 10673 11254
6517	0	0	Ki67+	 10684 11362
6518	0	0	Ki67+	 10686 11033
6519	0	0	Ki67+	 10688 10774
6520	0	0	Ki67+	 10696 11046
6521	0	0	Ki67+	 10699 10820
6522	0	0	Ki67+	 10712 11205
6523	0	0	Ki67+	 10716 11226
6524	0	0	Ki67+	 10720 10809
6525	0	0	Ki67+	 10740 10782
6526	0	0	Ki67+	 10747 11242
6527	0	0	Ki67+	 10749 11228
6528	0	0	Ki67+	 10762 11020
6529	0	0	Ki67+	 10776 11197
6530	0	0	Ki67+	 10781 10757
6531	0	0	Ki67+	 10786 10794
6532	0	0	Ki67+	 10788 11114
6533	0	0	Ki67+	 10789 11245
6534	0	0	Ki67+	 10795 11171
6535	0	0	Ki67+	 10800 10760
6536	0	0	Ki67+	 10801 10782
6537	0	0	Ki67+	 10806 11177
6538	0	0	Ki67+	 10806 11270
6539	0	0	Ki67+	 10814 11333
6540	0	0	Ki67+	 10827 11256
6541	0	0	Ki67+	 10829 10793
6542	0	0	Ki67+	 10832 11341
6543	0	0	Ki67+	 10837 10807
6544	0	0	Ki67+	 10845 11122
6545	0	0	Ki67+	 10849 11146
6546	0	0	Ki67+	 10851 10802
6547	0	0	Ki67+	 10853 11075
6548	0	0	Ki67+	 10862 11098
6549	0	0	Ki67+	 10863 11246
6550	0	0	Ki67+	 10863 11367
6551	0	0	Ki67+	 10864 10758
6552	0	0	Ki67+	 10868 11262
6553	0	0	Ki67+	 10870 11326
6554	0	0	Ki67+	 10875 10778
6555	0	0	Ki67+	 10877 11162
6556	0	0	Ki67+	 10877 11348
6557	0	0	Ki67+	 10882 11233
6558	0	0	Ki67+	 10885 10780
6559	0	0	Ki67+	 10895 11303
6560	0	0	Ki67+	 10897 11290
6561	0	0	Ki67+	 10897 11347
6562	0	0	Ki67+	 10898 11493
6563	0	0	Ki67+	 10904 11191
6564	0	0	Ki67+	 10907 11132
6565	0	0	Ki67+	 10908 11164
6566	0	0	Ki67+	 10910 10939
6567	0	0	Ki67+	 10935 11109
6568	0	0	Ki67+	 10937 11359
6569	0	0	Ki67+	 10938 11329
6570	0	0	Ki67+	 10942 10930
6571	0	0	Ki67+	 10943 10774
6572	0	0	Ki67+	 10954 11074
6573	0	0	Ki67+	 10954 11277
6574	0	0	Ki67+	 10956 10762
6575	0	0	Ki67+	 10957 11111
6576	0	0	Ki67+	 10960 11196
6577	0	0	Ki67+	 10967 10885
6578	0	0	Ki67+	 10967 11216
6579	0	0	Ki67+	 10968 10779
6580	0	0	Ki67+	 10975 11356
6581	0	0	Ki67+	 10977 11313
6582	0	0	Ki67+	 10984 11287
6583	0	0	Ki67+	 10984 11464
6584	0	0	Ki67+	 10988 11434
6585	0	0	Ki67+	 10992 10788
6586	0	0	Ki67+	 10995 11222
6587	0	0	Ki67+	 10997 10847
6588	0	0	Ki67+	 11003 11333
6589	0	0	Ki67+	 11012 11436
6590	0	0	Ki67+	 11029 10780
6591	0	0	Ki67+	 11031 11053
6592	0	0	Ki67+	 11036 11300
6593	0	0	Ki67+	 11040 11333
6594	0	0	Ki67+	 11044 11231
6595	0	0	Ki67+	 11045 11268
6596	0	0	Ki67+	 11047 11282
6597	0	0	Ki67+	 11053 10768
6598	0	0	Ki67+	 11066 11310
6599	0	0	Ki67+	 11074 10823
6600	0	0	Ki67+	 11077 11269
6601	0	0	Ki67+	 11081 11236
6602	0	0	Ki67+	 11082 10813
6603	0	0	Ki67+	 11085 11298
6604	0	0	Ki67+	 11125 11107
6605	0	0	Ki67+	 11133 11074
6606	0	0	Ki67+	 11134 11293
6607	0	0	Ki67+	 10418 12126
6608	0	0	Ki67+	 10425 12285
6609	0	0	Ki67+	 10456 12277
6610	0	0	Ki67+	 10512 12207
6611	0	0	Ki67+	 10558 12121
6612	0	0	Ki67+	 10558 12186
6613	0	0	Ki67+	 10560 12143
6614	0	0	Ki67+	 10572 12029
6615	0	0	Ki67+	 10589 11593
6616	0	0	Ki67+	 10592 12292
6617	0	0	Ki67+	 10601 12035
6618	0	0	Ki67+	 10627 11984
6619	0	0	Ki67+	 10643 12173
6620	0	0	Ki67+	 10659 11853
6621	0	0	Ki67+	 10688 12148
6622	0	0	Ki67+	 10720 12121
6623	0	0	Ki67+	 10757 11809
6624	0	0	Ki67+	 10769 11603
6625	0	0	Ki67+	 10778 11596
6626	0	0	Ki67+	 10809 11629
6627	0	0	Ki67+	 10821 12307
6628	0	0	Ki67+	 10877 11724
6629	0	0	Ki67+	 10884 11678
6630	0	0	Ki67+	 10888 12142
6631	0	0	Ki67+	 10910 12130
6632	0	0	Ki67+	 10911 11711
6633	0	0	Ki67+	 10920 11696
6634	0	0	Ki67+	 10937 12279
6635	0	0	Ki67+	 10943 11958
6636	0	0	Ki67+	 10962 12020
6637	0	0	Ki67+	 10963 12150
6638	0	0	Ki67+	 10973 12238
6639	0	0	Ki67+	 10983 12188
6640	0	0	Ki67+	 10996 12193
6641	0	0	Ki67+	 11007 12079
6642	0	0	Ki67+	 11027 12070
6643	0	0	Ki67+	 11027 12170
6644	0	0	Ki67+	 11030 12255
6645	0	0	Ki67+	 11032 12160
6646	0	0	Ki67+	 11035 12112
6647	0	0	Ki67+	 11036 12197
6648	0	0	Ki67+	 11049 11607
6649	0	0	Ki67+	 11070 11606
6650	0	0	Ki67+	 11079 11574
6651	0	0	Ki67+	 11082 12080
6652	0	0	Ki67+	 11096 11560
6653	0	0	Ki67+	 11104 12050
6654	0	0	Ki67+	 11109 12085
6655	0	0	Ki67+	 10369 12628
6656	0	0	Ki67+	 10373 12537
6657	0	0	Ki67+	 10379 12587
6658	0	0	Ki67+	 10392 12653
6659	0	0	Ki67+	 10408 12788
6660	0	0	Ki67+	 10419 12390
6661	0	0	Ki67+	 10420 12332
6662	0	0	Ki67+	 10427 13064
6663	0	0	Ki67+	 10446 12420
6664	0	0	Ki67+	 10451 12445
6665	0	0	Ki67+	 10453 12708
6666	0	0	Ki67+	 10458 12631
6667	0	0	Ki67+	 10462 12434
6668	0	0	Ki67+	 10475 12648
6669	0	0	Ki67+	 10478 13073
6670	0	0	Ki67+	 10479 13096
6671	0	0	Ki67+	 10481 13017
6672	0	0	Ki67+	 10482 13035
6673	0	0	Ki67+	 10483 12458
6674	0	0	Ki67+	 10484 12673
6675	0	0	Ki67+	 10490 13117
6676	0	0	Ki67+	 10491 12553
6677	0	0	Ki67+	 10494 12964
6678	0	0	Ki67+	 10499 13085
6679	0	0	Ki67+	 10500 12699
6680	0	0	Ki67+	 10507 12682
6681	0	0	Ki67+	 10516 13049
6682	0	0	Ki67+	 10519 12547
6683	0	0	Ki67+	 10525 12982
6684	0	0	Ki67+	 10532 12595
6685	0	0	Ki67+	 10536 13110
6686	0	0	Ki67+	 10538 12530
6687	0	0	Ki67+	 10542 13041
6688	0	0	Ki67+	 10542 13057
6689	0	0	Ki67+	 10544 12429
6690	0	0	Ki67+	 10545 13116
6691	0	0	Ki67+	 10551 12618
6692	0	0	Ki67+	 10555 12685
6693	0	0	Ki67+	 10558 12559
6694	0	0	Ki67+	 10571 12963
6695	0	0	Ki67+	 10574 12534
6696	0	0	Ki67+	 10576 12331
6697	0	0	Ki67+	 10579 13006
6698	0	0	Ki67+	 10582 12370
6699	0	0	Ki67+	 10582 12573
6700	0	0	Ki67+	 10583 13022
6701	0	0	Ki67+	 10600 13022
6702	0	0	Ki67+	 10612 12952
6703	0	0	Ki67+	 10616 12627
6704	0	0	Ki67+	 10617 12651
6705	0	0	Ki67+	 10627 12975
6706	0	0	Ki67+	 10629 12960
6707	0	0	Ki67+	 10630 13047
6708	0	0	Ki67+	 10635 12385
6709	0	0	Ki67+	 10638 12605
6710	0	0	Ki67+	 10644 13000
6711	0	0	Ki67+	 10654 12981
6712	0	0	Ki67+	 10658 13019
6713	0	0	Ki67+	 10659 12541
6714	0	0	Ki67+	 10660 12453
6715	0	0	Ki67+	 10660 12726
6716	0	0	Ki67+	 10660 12990
6717	0	0	Ki67+	 10663 12477
6718	0	0	Ki67+	 10667 12928
6719	0	0	Ki67+	 10680 12601
6720	0	0	Ki67+	 10680 13076
6721	0	0	Ki67+	 10682 13105
6722	0	0	Ki67+	 10687 12586
6723	0	0	Ki67+	 10690 13034
6724	0	0	Ki67+	 10693 13094
6725	0	0	Ki67+	 10695 12600
6726	0	0	Ki67+	 10700 13017
6727	0	0	Ki67+	 10705 13053
6728	0	0	Ki67+	 10710 12416
6729	0	0	Ki67+	 10715 12957
6730	0	0	Ki67+	 10720 12586
6731	0	0	Ki67+	 10731 13106
6732	0	0	Ki67+	 10743 12596
6733	0	0	Ki67+	 10745 13037
6734	0	0	Ki67+	 10751 12997
6735	0	0	Ki67+	 10753 13060
6736	0	0	Ki67+	 10755 13110
6737	0	0	Ki67+	 10756 12629
6738	0	0	Ki67+	 10762 13084
6739	0	0	Ki67+	 10777 13042
6740	0	0	Ki67+	 10790 12911
6741	0	0	Ki67+	 10791 13015
6742	0	0	Ki67+	 10794 13090
6743	0	0	Ki67+	 10800 12473
6744	0	0	Ki67+	 10801 12342
6745	0	0	Ki67+	 10803 12995
6746	0	0	Ki67+	 10812 12397
6747	0	0	Ki67+	 10814 12421
6748	0	0	Ki67+	 10816 12956
6749	0	0	Ki67+	 10821 12491
6750	0	0	Ki67+	 10822 12455
6751	0	0	Ki67+	 10824 12326
6752	0	0	Ki67+	 10827 12895
6753	0	0	Ki67+	 10830 12364
6754	0	0	Ki67+	 10835 12996
6755	0	0	Ki67+	 10840 12877
6756	0	0	Ki67+	 10849 12370
6757	0	0	Ki67+	 10853 13095
6758	0	0	Ki67+	 10856 13049
6759	0	0	Ki67+	 10860 12985
6760	0	0	Ki67+	 10862 12403
6761	0	0	Ki67+	 10880 13095
6762	0	0	Ki67+	 10894 13094
6763	0	0	Ki67+	 10911 13024
6764	0	0	Ki67+	 10915 12967
6765	0	0	Ki67+	 10933 12763
6766	0	0	Ki67+	 10958 12833
6767	0	0	Ki67+	 10961 12927
6768	0	0	Ki67+	 10961 13069
6769	0	0	Ki67+	 10967 13019
6770	0	0	Ki67+	 10968 12951
6771	0	0	Ki67+	 10975 12881
6772	0	0	Ki67+	 10979 13089
6773	0	0	Ki67+	 10984 12888
6774	0	0	Ki67+	 10986 12837
6775	0	0	Ki67+	 10995 12857
6776	0	0	Ki67+	 10999 12883
6777	0	0	Ki67+	 11004 13104
6778	0	0	Ki67+	 11005 13029
6779	0	0	Ki67+	 11015 12949
6780	0	0	Ki67+	 11021 12889
6781	0	0	Ki67+	 11026 13059
6782	0	0	Ki67+	 11027 12811
6783	0	0	Ki67+	 11035 12863
6784	0	0	Ki67+	 11036 12670
6785	0	0	Ki67+	 11046 12924
6786	0	0	Ki67+	 11047 13064
6787	0	0	Ki67+	 11055 12786
6788	0	0	Ki67+	 11067 12879
6789	0	0	Ki67+	 11068 12852
6790	0	0	Ki67+	 11096 12899
6791	0	0	Ki67+	 11101 12839
6792	0	0	Ki67+	 11103 12879
6793	0	0	Ki67+	 11131 12821
6794	0	0	Ki67+	 10338 13229
6795	0	0	Ki67+	 10340 13696
6796	0	0	Ki67+	 10340 13799
6797	0	0	Ki67+	 10343 13309
6798	0	0	Ki67+	 10343 13831
6799	0	0	Ki67+	 10344 13179
6800	0	0	Ki67+	 10350 13379
6801	0	0	Ki67+	 10353 13844
6802	0	0	Ki67+	 10355 13340
6803	0	0	Ki67+	 10357 13205
6804	0	0	Ki67+	 10376 13560
6805	0	0	Ki67+	 10381 13456
6806	0	0	Ki67+	 10382 13506
6807	0	0	Ki67+	 10385 13544
6808	0	0	Ki67+	 10386 13335
6809	0	0	Ki67+	 10392 13236
6810	0	0	Ki67+	 10394 13532
6811	0	0	Ki67+	 10395 13859
6812	0	0	Ki67+	 10402 13138
6813	0	0	Ki67+	 10403 13683
6814	0	0	Ki67+	 10405 13200
6815	0	0	Ki67+	 10406 13837
6816	0	0	Ki67+	 10407 13366
6817	0	0	Ki67+	 10408 13546
6818	0	0	Ki67+	 10414 13153
6819	0	0	Ki67+	 10414 13644
6820	0	0	Ki67+	 10423 13212
6821	0	0	Ki67+	 10427 13735
6822	0	0	Ki67+	 10428 13322
6823	0	0	Ki67+	 10431 13640
6824	0	0	Ki67+	 10433 13397
6825	0	0	Ki67+	 10433 13696
6826	0	0	Ki67+	 10434 13670
6827	0	0	Ki67+	 10434 13868
6828	0	0	Ki67+	 10442 13421
6829	0	0	Ki67+	 10448 13181
6830	0	0	Ki67+	 10448 13343
6831	0	0	Ki67+	 10458 13618
6832	0	0	Ki67+	 10460 13904
6833	0	0	Ki67+	 10462 13188
6834	0	0	Ki67+	 10472 13217
6835	0	0	Ki67+	 10473 13238
6836	0	0	Ki67+	 10481 13633
6837	0	0	Ki67+	 10483 13844
6838	0	0	Ki67+	 10486 13144
6839	0	0	Ki67+	 10487 13882
6840	0	0	Ki67+	 10488 13173
6841	0	0	Ki67+	 10490 13313
6842	0	0	Ki67+	 10492 13596
6843	0	0	Ki67+	 10495 13230
6844	0	0	Ki67+	 10504 13721
6845	0	0	Ki67+	 10506 13170
6846	0	0	Ki67+	 10507 13523
6847	0	0	Ki67+	 10509 13618
6848	0	0	Ki67+	 10511 13264
6849	0	0	Ki67+	 10511 13309
6850	0	0	Ki67+	 10511 13736
6851	0	0	Ki67+	 10523 13398
6852	0	0	Ki67+	 10525 13275
6853	0	0	Ki67+	 10532 13167
6854	0	0	Ki67+	 10532 13196
6855	0	0	Ki67+	 10532 13631
6856	0	0	Ki67+	 10533 13236
6857	0	0	Ki67+	 10540 13265
6858	0	0	Ki67+	 10543 13297
6859	0	0	Ki67+	 10545 13403
6860	0	0	Ki67+	 10547 13180
6861	0	0	Ki67+	 10550 13194
6862	0	0	Ki67+	 10552 13130
6863	0	0	Ki67+	 10559 13272
6864	0	0	Ki67+	 10560 13868
6865	0	0	Ki67+	 10562 13130
6866	0	0	Ki67+	 10562 13216
6867	0	0	Ki67+	 10563 13741
6868	0	0	Ki67+	 10564 13846
6869	0	0	Ki67+	 10568 13303
6870	0	0	Ki67+	 10572 13209
6871	0	0	Ki67+	 10574 13323
6872	0	0	Ki67+	 10574 13755
6873	0	0	Ki67+	 10577 13160
6874	0	0	Ki67+	 10580 13578
6875	0	0	Ki67+	 10587 13375
6876	0	0	Ki67+	 10592 13182
6877	0	0	Ki67+	 10592 13423
6878	0	0	Ki67+	 10594 13748
6879	0	0	Ki67+	 10603 13394
6880	0	0	Ki67+	 10613 13175
6881	0	0	Ki67+	 10616 13134
6882	0	0	Ki67+	 10617 13281
6883	0	0	Ki67+	 10623 13419
6884	0	0	Ki67+	 10629 13328
6885	0	0	Ki67+	 10629 13451
6886	0	0	Ki67+	 10637 13392
6887	0	0	Ki67+	 10643 13565
6888	0	0	Ki67+	 10645 13468
6889	0	0	Ki67+	 10646 13421
6890	0	0	Ki67+	 10651 13158
6891	0	0	Ki67+	 10658 13134
6892	0	0	Ki67+	 10661 13843
6893	0	0	Ki67+	 10662 13188
6894	0	0	Ki67+	 10695 13669
6895	0	0	Ki67+	 10697 13612
6896	0	0	Ki67+	 10699 13327
6897	0	0	Ki67+	 10702 13129
6898	0	0	Ki67+	 10710 13624
6899	0	0	Ki67+	 10712 13314
6900	0	0	Ki67+	 10730 13165
6901	0	0	Ki67+	 10738 13411
6902	0	0	Ki67+	 10743 13166
6903	0	0	Ki67+	 10753 13447
6904	0	0	Ki67+	 10757 13358
6905	0	0	Ki67+	 10758 13412
6906	0	0	Ki67+	 10767 13467
6907	0	0	Ki67+	 10783 13366
6908	0	0	Ki67+	 10784 13125
6909	0	0	Ki67+	 10785 13431
6910	0	0	Ki67+	 10786 13898
6911	0	0	Ki67+	 10787 13140
6912	0	0	Ki67+	 10789 13383
6913	0	0	Ki67+	 10794 13332
6914	0	0	Ki67+	 10794 13917
6915	0	0	Ki67+	 10806 13402
6916	0	0	Ki67+	 10810 13259
6917	0	0	Ki67+	 10811 13442
6918	0	0	Ki67+	 10820 13919
6919	0	0	Ki67+	 10826 13348
6920	0	0	Ki67+	 10827 13419
6921	0	0	Ki67+	 10830 13435
6922	0	0	Ki67+	 10836 13183
6923	0	0	Ki67+	 10841 13418
6924	0	0	Ki67+	 10861 13392
6925	0	0	Ki67+	 10875 13875
6926	0	0	Ki67+	 10889 13398
6927	0	0	Ki67+	 10899 13479
6928	0	0	Ki67+	 10902 13340
6929	0	0	Ki67+	 10904 13210
6930	0	0	Ki67+	 10905 13121
6931	0	0	Ki67+	 10921 13260
6932	0	0	Ki67+	 10924 13297
6933	0	0	Ki67+	 10927 13196
6934	0	0	Ki67+	 10945 13311
6935	0	0	Ki67+	 10946 13171
6936	0	0	Ki67+	 10953 13219
6937	0	0	Ki67+	 10955 13284
6938	0	0	Ki67+	 10964 13898
6939	0	0	Ki67+	 10966 13874
6940	0	0	Ki67+	 10971 13177
6941	0	0	Ki67+	 10979 13208
6942	0	0	Ki67+	 10991 13194
6943	0	0	Ki67+	 10998 13227
6944	0	0	Ki67+	 11001 13762
6945	0	0	Ki67+	 11010 13178
6946	0	0	Ki67+	 11014 13258
6947	0	0	Ki67+	 11020 13780
6948	0	0	Ki67+	 11025 13488
6949	0	0	Ki67+	 11034 13749
6950	0	0	Ki67+	 11039 13195
6951	0	0	Ki67+	 11049 13506
6952	0	0	Ki67+	 11052 13525
6953	0	0	Ki67+	 11059 13146
6954	0	0	Ki67+	 11059 13258
6955	0	0	Ki67+	 11092 13541
6956	0	0	Ki67+	 11095 13212
6957	0	0	Ki67+	 11099 13143
6958	0	0	Ki67+	 11117 13182
6959	0	0	Ki67+	 11131 13203
6960	0	0	Ki67+	 10338 14110
6961	0	0	Ki67+	 10339 14133
6962	0	0	Ki67+	 10348 14163
6963	0	0	Ki67+	 10373 14366
6964	0	0	Ki67+	 10382 14376
6965	0	0	Ki67+	 10396 14364
6966	0	0	Ki67+	 10403 13938
6967	0	0	Ki67+	 10404 13972
6968	0	0	Ki67+	 10414 13970
6969	0	0	Ki67+	 10429 14090
6970	0	0	Ki67+	 10448 14348
6971	0	0	Ki67+	 10449 14455
6972	0	0	Ki67+	 10501 13953
6973	0	0	Ki67+	 10564 14235
6974	0	0	Ki67+	 10575 14420
6975	0	0	Ki67+	 10577 14431
6976	0	0	Ki67+	 10579 14284
6977	0	0	Ki67+	 10614 14137
6978	0	0	Ki67+	 10633 14405
6979	0	0	Ki67+	 10636 14444
6980	0	0	Ki67+	 10642 14309
6981	0	0	Ki67+	 10654 14451
6982	0	0	Ki67+	 10664 14309
6983	0	0	Ki67+	 10665 14467
6984	0	0	Ki67+	 10702 14284
6985	0	0	Ki67+	 10721 14179
6986	0	0	Ki67+	 10725 14387
6987	0	0	Ki67+	 10744 14156
6988	0	0	Ki67+	 10745 14358
6989	0	0	Ki67+	 10750 13993
6990	0	0	Ki67+	 10760 14044
6991	0	0	Ki67+	 10772 14161
6992	0	0	Ki67+	 10776 14347
6993	0	0	Ki67+	 10777 14033
6994	0	0	Ki67+	 10781 13980
6995	0	0	Ki67+	 10784 14273
6996	0	0	Ki67+	 10792 14038
6997	0	0	Ki67+	 10817 14441
6998	0	0	Ki67+	 10820 14206
6999	0	0	Ki67+	 10844 14224
7000	0	0	Ki67+	 10868 13982
7001	0	0	Ki67+	 10891 14008
7002	0	0	Ki67+	 10894 13942
7003	0	0	Ki67+	 10913 14487
7004	0	0	Ki67+	 10947 14007
7005	0	0	Ki67+	 10970 14179
7006	0	0	Ki67+	 10975 14473
7007	0	0	Ki67+	 10982 14495
7008	0	0	Ki67+	 10993 14412
7009	0	0	Ki67+	 10998 14400
7010	0	0	Ki67+	 11027 14346
7011	0	0	Ki67+	 11045 14409
7012	0	0	Ki67+	 11061 14490
7013	0	0	Ki67+	 11067 14146
7014	0	0	Ki67+	 11067 14353
7015	0	0	Ki67+	 11070 14288
7016	0	0	Ki67+	 11076 14339
7017	0	0	Ki67+	 11087 14431
7018	0	0	Ki67+	 11097 14203
7019	0	0	Ki67+	 11099 14468
7020	0	0	Ki67+	 11101 14417
7021	0	0	Ki67+	 11112 14228
7022	0	0	Ki67+	 11118 14294
7023	0	0	Ki67+	 11126 14274
7024	0	0	Ki67+	 11614 6348
7025	0	0	Ki67+	 11668 6335
7026	0	0	Ki67+	 11675 6287
7027	0	0	Ki67+	 11676 6315
7028	0	0	Ki67+	 11684 6346
7029	0	0	Ki67+	 11691 6257
7030	0	0	Ki67+	 11717 6355
7031	0	0	Ki67+	 11727 6326
7032	0	0	Ki67+	 11749 6350
7033	0	0	Ki67+	 11750 6262
7034	0	0	Ki67+	 11763 5990
7035	0	0	Ki67+	 11764 6227
7036	0	0	Ki67+	 11778 6307
7037	0	0	Ki67+	 11779 6334
7038	0	0	Ki67+	 11796 6322
7039	0	0	Ki67+	 11799 6261
7040	0	0	Ki67+	 11806 6180
7041	0	0	Ki67+	 11808 6215
7042	0	0	Ki67+	 11811 6272
7043	0	0	Ki67+	 11832 6254
7044	0	0	Ki67+	 11833 6128
7045	0	0	Ki67+	 11840 6191
7046	0	0	Ki67+	 11849 6210
7047	0	0	Ki67+	 11868 5878
7048	0	0	Ki67+	 11869 6095
7049	0	0	Ki67+	 11893 6164
7050	0	0	Ki67+	 11894 5897
7051	0	0	Ki67+	 11913 5875
7052	0	0	Ki67+	 11934 5867
7053	0	0	Ki67+	 11138 6907
7054	0	0	Ki67+	 11138 7039
7055	0	0	Ki67+	 11145 7101
7056	0	0	Ki67+	 11153 6903
7057	0	0	Ki67+	 11153 6931
7058	0	0	Ki67+	 11163 6996
7059	0	0	Ki67+	 11172 6936
7060	0	0	Ki67+	 11178 6896
7061	0	0	Ki67+	 11185 6853
7062	0	0	Ki67+	 11188 6966
7063	0	0	Ki67+	 11189 6923
7064	0	0	Ki67+	 11204 6772
7065	0	0	Ki67+	 11205 6943
7066	0	0	Ki67+	 11216 6849
7067	0	0	Ki67+	 11219 6915
7068	0	0	Ki67+	 11224 6765
7069	0	0	Ki67+	 11233 6888
7070	0	0	Ki67+	 11237 6782
7071	0	0	Ki67+	 11237 7142
7072	0	0	Ki67+	 11246 7077
7073	0	0	Ki67+	 11262 6732
7074	0	0	Ki67+	 11263 7117
7075	0	0	Ki67+	 11266 7096
7076	0	0	Ki67+	 11274 6797
7077	0	0	Ki67+	 11280 6690
7078	0	0	Ki67+	 11283 7077
7079	0	0	Ki67+	 11286 6778
7080	0	0	Ki67+	 11292 6760
7081	0	0	Ki67+	 11293 7134
7082	0	0	Ki67+	 11295 6748
7083	0	0	Ki67+	 11296 6689
7084	0	0	Ki67+	 11298 6800
7085	0	0	Ki67+	 11302 6761
7086	0	0	Ki67+	 11310 6720
7087	0	0	Ki67+	 11319 7122
7088	0	0	Ki67+	 11323 7093
7089	0	0	Ki67+	 11328 6694
7090	0	0	Ki67+	 11328 7131
7091	0	0	Ki67+	 11331 6651
7092	0	0	Ki67+	 11334 6796
7093	0	0	Ki67+	 11335 7000
7094	0	0	Ki67+	 11343 6941
7095	0	0	Ki67+	 11343 7071
7096	0	0	Ki67+	 11346 6791
7097	0	0	Ki67+	 11348 6971
7098	0	0	Ki67+	 11352 6640
7099	0	0	Ki67+	 11357 7016
7100	0	0	Ki67+	 11358 6772
7101	0	0	Ki67+	 11363 7055
7102	0	0	Ki67+	 11364 7098
7103	0	0	Ki67+	 11371 7065
7104	0	0	Ki67+	 11373 6924
7105	0	0	Ki67+	 11375 7164
7106	0	0	Ki67+	 11379 6748
7107	0	0	Ki67+	 11379 7004
7108	0	0	Ki67+	 11381 6705
7109	0	0	Ki67+	 11389 7074
7110	0	0	Ki67+	 11401 6652
7111	0	0	Ki67+	 11403 6984
7112	0	0	Ki67+	 11404 6917
7113	0	0	Ki67+	 11407 6583
7114	0	0	Ki67+	 11409 6693
7115	0	0	Ki67+	 11411 7033
7116	0	0	Ki67+	 11415 6862
7117	0	0	Ki67+	 11416 6711
7118	0	0	Ki67+	 11423 6581
7119	0	0	Ki67+	 11424 6991
7120	0	0	Ki67+	 11425 6967
7121	0	0	Ki67+	 11429 7029
7122	0	0	Ki67+	 11430 6552
7123	0	0	Ki67+	 11430 6567
7124	0	0	Ki67+	 11430 6835
7125	0	0	Ki67+	 11431 7106
7126	0	0	Ki67+	 11438 7134
7127	0	0	Ki67+	 11446 7070
7128	0	0	Ki67+	 11447 7093
7129	0	0	Ki67+	 11448 6897
7130	0	0	Ki67+	 11449 6531
7131	0	0	Ki67+	 11454 7113
7132	0	0	Ki67+	 11455 6588
7133	0	0	Ki67+	 11460 6630
7134	0	0	Ki67+	 11463 6839
7135	0	0	Ki67+	 11463 7034
7136	0	0	Ki67+	 11463 7057
7137	0	0	Ki67+	 11465 6595
7138	0	0	Ki67+	 11469 6510
7139	0	0	Ki67+	 11480 6810
7140	0	0	Ki67+	 11491 6972
7141	0	0	Ki67+	 11496 6837
7142	0	0	Ki67+	 11499 6898
7143	0	0	Ki67+	 11516 6739
7144	0	0	Ki67+	 11522 6453
7145	0	0	Ki67+	 11526 6540
7146	0	0	Ki67+	 11529 6813
7147	0	0	Ki67+	 11534 6767
7148	0	0	Ki67+	 11536 6557
7149	0	0	Ki67+	 11538 6873
7150	0	0	Ki67+	 11539 6795
7151	0	0	Ki67+	 11542 6755
7152	0	0	Ki67+	 11544 6439
7153	0	0	Ki67+	 11564 6756
7154	0	0	Ki67+	 11567 6788
7155	0	0	Ki67+	 11574 6455
7156	0	0	Ki67+	 11580 6399
7157	0	0	Ki67+	 11591 6592
7158	0	0	Ki67+	 11591 6834
7159	0	0	Ki67+	 11609 6434
7160	0	0	Ki67+	 11619 6706
7161	0	0	Ki67+	 11632 6753
7162	0	0	Ki67+	 11634 6809
7163	0	0	Ki67+	 11643 6763
7164	0	0	Ki67+	 11652 6666
7165	0	0	Ki67+	 11661 6794
7166	0	0	Ki67+	 11668 6414
7167	0	0	Ki67+	 11669 6725
7168	0	0	Ki67+	 11676 6909
7169	0	0	Ki67+	 11692 7140
7170	0	0	Ki67+	 11694 6745
7171	0	0	Ki67+	 11707 6860
7172	0	0	Ki67+	 11714 6732
7173	0	0	Ki67+	 11715 6612
7174	0	0	Ki67+	 11722 6664
7175	0	0	Ki67+	 11723 6377
7176	0	0	Ki67+	 11737 7151
7177	0	0	Ki67+	 11745 6693
7178	0	0	Ki67+	 11745 7130
7179	0	0	Ki67+	 11753 6648
7180	0	0	Ki67+	 11756 6516
7181	0	0	Ki67+	 11767 6462
7182	0	0	Ki67+	 11767 6505
7183	0	0	Ki67+	 11779 6603
7184	0	0	Ki67+	 11784 6566
7185	0	0	Ki67+	 11793 7142
7186	0	0	Ki67+	 11795 7068
7187	0	0	Ki67+	 11796 6470
7188	0	0	Ki67+	 11800 6406
7189	0	0	Ki67+	 11802 6548
7190	0	0	Ki67+	 11805 6500
7191	0	0	Ki67+	 11823 7154
7192	0	0	Ki67+	 11828 7138
7193	0	0	Ki67+	 11831 6558
7194	0	0	Ki67+	 11832 6382
7195	0	0	Ki67+	 11838 7053
7196	0	0	Ki67+	 11838 7084
7197	0	0	Ki67+	 11851 7059
7198	0	0	Ki67+	 11855 6514
7199	0	0	Ki67+	 11867 6495
7200	0	0	Ki67+	 11868 6375
7201	0	0	Ki67+	 11869 7029
7202	0	0	Ki67+	 11874 7103
7203	0	0	Ki67+	 11874 7131
7204	0	0	Ki67+	 11881 6459
7205	0	0	Ki67+	 11889 6476
7206	0	0	Ki67+	 11900 7025
7207	0	0	Ki67+	 11902 6486
7208	0	0	Ki67+	 11919 6988
7209	0	0	Ki67+	 11925 7119
7210	0	0	Ki67+	 11141 7447
7211	0	0	Ki67+	 11142 7382
7212	0	0	Ki67+	 11142 7405
7213	0	0	Ki67+	 11152 7557
7214	0	0	Ki67+	 11168 7262
7215	0	0	Ki67+	 11172 7760
7216	0	0	Ki67+	 11176 7321
7217	0	0	Ki67+	 11177 7622
7218	0	0	Ki67+	 11184 7779
7219	0	0	Ki67+	 11186 7426
7220	0	0	Ki67+	 11187 7219
7221	0	0	Ki67+	 11190 7288
7222	0	0	Ki67+	 11196 7529
7223	0	0	Ki67+	 11198 7347
7224	0	0	Ki67+	 11200 7397
7225	0	0	Ki67+	 11210 7297
7226	0	0	Ki67+	 11213 7922
7227	0	0	Ki67+	 11218 7430
7228	0	0	Ki67+	 11220 7965
7229	0	0	Ki67+	 11228 7261
7230	0	0	Ki67+	 11228 7355
7231	0	0	Ki67+	 11230 7406
7232	0	0	Ki67+	 11231 7236
7233	0	0	Ki67+	 11231 7445
7234	0	0	Ki67+	 11241 7191
7235	0	0	Ki67+	 11243 7390
7236	0	0	Ki67+	 11251 7769
7237	0	0	Ki67+	 11255 7283
7238	0	0	Ki67+	 11261 7727
7239	0	0	Ki67+	 11267 7384
7240	0	0	Ki67+	 11270 7702
7241	0	0	Ki67+	 11273 7745
7242	0	0	Ki67+	 11275 7412
7243	0	0	Ki67+	 11279 7431
7244	0	0	Ki67+	 11282 7806
7245	0	0	Ki67+	 11288 7856
7246	0	0	Ki67+	 11290 7242
7247	0	0	Ki67+	 11296 7185
7248	0	0	Ki67+	 11308 7228
7249	0	0	Ki67+	 11310 7291
7250	0	0	Ki67+	 11313 7788
7251	0	0	Ki67+	 11315 7741
7252	0	0	Ki67+	 11316 7330
7253	0	0	Ki67+	 11318 7514
7254	0	0	Ki67+	 11332 7722
7255	0	0	Ki67+	 11337 7172
7256	0	0	Ki67+	 11338 7917
7257	0	0	Ki67+	 11344 7262
7258	0	0	Ki67+	 11346 7219
7259	0	0	Ki67+	 11348 7465
7260	0	0	Ki67+	 11348 7735
7261	0	0	Ki67+	 11362 7250
7262	0	0	Ki67+	 11368 7195
7263	0	0	Ki67+	 11397 7685
7264	0	0	Ki67+	 11400 7204
7265	0	0	Ki67+	 11414 7361
7266	0	0	Ki67+	 11417 7738
7267	0	0	Ki67+	 11438 7775
7268	0	0	Ki67+	 11443 7742
7269	0	0	Ki67+	 11456 7745
7270	0	0	Ki67+	 11482 7730
7271	0	0	Ki67+	 11493 7766
7272	0	0	Ki67+	 11538 7760
7273	0	0	Ki67+	 11544 7732
7274	0	0	Ki67+	 11544 7812
7275	0	0	Ki67+	 11551 7699
7276	0	0	Ki67+	 11559 7746
7277	0	0	Ki67+	 11570 7715
7278	0	0	Ki67+	 11572 7748
7279	0	0	Ki67+	 11575 7833
7280	0	0	Ki67+	 11590 7747
7281	0	0	Ki67+	 11593 7767
7282	0	0	Ki67+	 11595 7372
7283	0	0	Ki67+	 11597 7817
7284	0	0	Ki67+	 11606 7324
7285	0	0	Ki67+	 11617 7294
7286	0	0	Ki67+	 11626 7403
7287	0	0	Ki67+	 11627 7316
7288	0	0	Ki67+	 11635 7739
7289	0	0	Ki67+	 11643 7794
7290	0	0	Ki67+	 11649 7712
7291	0	0	Ki67+	 11654 7206
7292	0	0	Ki67+	 11665 7236
7293	0	0	Ki67+	 11670 7724
7294	0	0	Ki67+	 11672 7227
7295	0	0	Ki67+	 11673 7264
7296	0	0	Ki67+	 11700 7232
7297	0	0	Ki67+	 11709 7313
7298	0	0	Ki67+	 11719 7748
7299	0	0	Ki67+	 11737 7351
7300	0	0	Ki67+	 11741 7272
7301	0	0	Ki67+	 11742 7243
7302	0	0	Ki67+	 11742 7716
7303	0	0	Ki67+	 11750 7359
7304	0	0	Ki67+	 11751 7418
7305	0	0	Ki67+	 11751 7843
7306	0	0	Ki67+	 11759 7792
7307	0	0	Ki67+	 11763 7778
7308	0	0	Ki67+	 11768 7720
7309	0	0	Ki67+	 11776 7367
7310	0	0	Ki67+	 11776 7411
7311	0	0	Ki67+	 11777 7197
7312	0	0	Ki67+	 11780 7471
7313	0	0	Ki67+	 11783 7344
7314	0	0	Ki67+	 11786 7706
7315	0	0	Ki67+	 11792 7823
7316	0	0	Ki67+	 11798 7259
7317	0	0	Ki67+	 11799 7855
7318	0	0	Ki67+	 11800 7492
7319	0	0	Ki67+	 11805 7206
7320	0	0	Ki67+	 11809 7348
7321	0	0	Ki67+	 11810 7292
7322	0	0	Ki67+	 11815 7779
7323	0	0	Ki67+	 11815 7852
7324	0	0	Ki67+	 11821 7736
7325	0	0	Ki67+	 11827 7272
7326	0	0	Ki67+	 11829 7747
7327	0	0	Ki67+	 11848 7180
7328	0	0	Ki67+	 11855 7446
7329	0	0	Ki67+	 11867 7523
7330	0	0	Ki67+	 11870 7216
7331	0	0	Ki67+	 11875 7494
7332	0	0	Ki67+	 11878 7172
7333	0	0	Ki67+	 11879 7552
7334	0	0	Ki67+	 11887 7220
7335	0	0	Ki67+	 11892 7529
7336	0	0	Ki67+	 11902 7197
7337	0	0	Ki67+	 11908 7486
7338	0	0	Ki67+	 11908 7726
7339	0	0	Ki67+	 11912 7502
7340	0	0	Ki67+	 11914 7235
7341	0	0	Ki67+	 11919 7838
7342	0	0	Ki67+	 11921 7514
7343	0	0	Ki67+	 11928 7534
7344	0	0	Ki67+	 11934 7730
7345	0	0	Ki67+	 11155 8054
7346	0	0	Ki67+	 11178 8147
7347	0	0	Ki67+	 11183 8066
7348	0	0	Ki67+	 11183 8584
7349	0	0	Ki67+	 11185 8560
7350	0	0	Ki67+	 11190 8052
7351	0	0	Ki67+	 11202 8005
7352	0	0	Ki67+	 11206 8171
7353	0	0	Ki67+	 11228 8532
7354	0	0	Ki67+	 11238 8182
7355	0	0	Ki67+	 11242 8561
7356	0	0	Ki67+	 11242 8577
7357	0	0	Ki67+	 11259 8714
7358	0	0	Ki67+	 11278 8714
7359	0	0	Ki67+	 11314 8576
7360	0	0	Ki67+	 11380 8746
7361	0	0	Ki67+	 11409 8083
7362	0	0	Ki67+	 11432 8113
7363	0	0	Ki67+	 11459 8113
7364	0	0	Ki67+	 11471 8048
7365	0	0	Ki67+	 11516 8728
7366	0	0	Ki67+	 11520 8076
7367	0	0	Ki67+	 11528 8644
7368	0	0	Ki67+	 11545 8054
7369	0	0	Ki67+	 11553 8068
7370	0	0	Ki67+	 11566 8750
7371	0	0	Ki67+	 11602 8150
7372	0	0	Ki67+	 11625 8170
7373	0	0	Ki67+	 11652 8222
7374	0	0	Ki67+	 11658 8750
7375	0	0	Ki67+	 11684 8273
7376	0	0	Ki67+	 11687 8217
7377	0	0	Ki67+	 11732 8182
7378	0	0	Ki67+	 11740 8220
7379	0	0	Ki67+	 11741 8271
7380	0	0	Ki67+	 11785 8214
7381	0	0	Ki67+	 11788 8159
7382	0	0	Ki67+	 11794 8229
7383	0	0	Ki67+	 11800 8364
7384	0	0	Ki67+	 11850 8268
7385	0	0	Ki67+	 11858 8157
7386	0	0	Ki67+	 11877 8182
7387	0	0	Ki67+	 11877 8220
7388	0	0	Ki67+	 11894 8300
7389	0	0	Ki67+	 11157 9168
7390	0	0	Ki67+	 11171 9036
7391	0	0	Ki67+	 11203 8925
7392	0	0	Ki67+	 11208 8810
7393	0	0	Ki67+	 11241 9451
7394	0	0	Ki67+	 11275 9419
7395	0	0	Ki67+	 11292 9139
7396	0	0	Ki67+	 11309 9214
7397	0	0	Ki67+	 11315 9061
7398	0	0	Ki67+	 11332 9351
7399	0	0	Ki67+	 11338 9224
7400	0	0	Ki67+	 11339 9146
7401	0	0	Ki67+	 11339 9448
7402	0	0	Ki67+	 11354 8949
7403	0	0	Ki67+	 11357 8842
7404	0	0	Ki67+	 11359 9176
7405	0	0	Ki67+	 11361 9258
7406	0	0	Ki67+	 11362 9208
7407	0	0	Ki67+	 11373 9148
7408	0	0	Ki67+	 11378 9392
7409	0	0	Ki67+	 11394 9276
7410	0	0	Ki67+	 11395 9235
7411	0	0	Ki67+	 11395 9353
7412	0	0	Ki67+	 11403 9374
7413	0	0	Ki67+	 11405 9215
7414	0	0	Ki67+	 11416 9204
7415	0	0	Ki67+	 11432 8865
7416	0	0	Ki67+	 11432 9270
7417	0	0	Ki67+	 11441 9289
7418	0	0	Ki67+	 11450 8849
7419	0	0	Ki67+	 11461 9260
7420	0	0	Ki67+	 11482 9531
7421	0	0	Ki67+	 11514 9498
7422	0	0	Ki67+	 11529 9462
7423	0	0	Ki67+	 11533 9552
7424	0	0	Ki67+	 11538 9501
7425	0	0	Ki67+	 11551 8888
7426	0	0	Ki67+	 11562 8857
7427	0	0	Ki67+	 11568 9360
7428	0	0	Ki67+	 11584 9424
7429	0	0	Ki67+	 11585 9501
7430	0	0	Ki67+	 11597 9427
7431	0	0	Ki67+	 11612 9437
7432	0	0	Ki67+	 11615 8929
7433	0	0	Ki67+	 11638 9285
7434	0	0	Ki67+	 11641 9384
7435	0	0	Ki67+	 11659 9498
7436	0	0	Ki67+	 11660 9368
7437	0	0	Ki67+	 11663 9512
7438	0	0	Ki67+	 11664 8856
7439	0	0	Ki67+	 11664 9450
7440	0	0	Ki67+	 11685 8787
7441	0	0	Ki67+	 11690 9552
7442	0	0	Ki67+	 11691 9129
7443	0	0	Ki67+	 11700 9309
7444	0	0	Ki67+	 11703 8959
7445	0	0	Ki67+	 11711 9492
7446	0	0	Ki67+	 11712 9451
7447	0	0	Ki67+	 11713 9274
7448	0	0	Ki67+	 11719 9332
7449	0	0	Ki67+	 11720 9547
7450	0	0	Ki67+	 11723 9352
7451	0	0	Ki67+	 11729 9163
7452	0	0	Ki67+	 11739 9443
7453	0	0	Ki67+	 11747 9367
7454	0	0	Ki67+	 11749 9554
7455	0	0	Ki67+	 11753 9323
7456	0	0	Ki67+	 11767 9187
7457	0	0	Ki67+	 11775 9349
7458	0	0	Ki67+	 11775 9430
7459	0	0	Ki67+	 11776 9237
7460	0	0	Ki67+	 11776 9452
7461	0	0	Ki67+	 11777 9359
7462	0	0	Ki67+	 11784 9394
7463	0	0	Ki67+	 11786 9301
7464	0	0	Ki67+	 11791 9463
7465	0	0	Ki67+	 11800 9449
7466	0	0	Ki67+	 11808 9393
7467	0	0	Ki67+	 11826 9314
7468	0	0	Ki67+	 11836 9398
7469	0	0	Ki67+	 11164 10220
7470	0	0	Ki67+	 11185 10206
7471	0	0	Ki67+	 11213 10175
7472	0	0	Ki67+	 11222 10209
7473	0	0	Ki67+	 11261 10025
7474	0	0	Ki67+	 11269 10144
7475	0	0	Ki67+	 11290 10145
7476	0	0	Ki67+	 11297 9747
7477	0	0	Ki67+	 11299 9818
7478	0	0	Ki67+	 11302 10145
7479	0	0	Ki67+	 11307 9731
7480	0	0	Ki67+	 11313 9672
7481	0	0	Ki67+	 11314 10105
7482	0	0	Ki67+	 11323 9889
7483	0	0	Ki67+	 11328 9666
7484	0	0	Ki67+	 11331 10046
7485	0	0	Ki67+	 11332 10075
7486	0	0	Ki67+	 11335 9775
7487	0	0	Ki67+	 11339 10006
7488	0	0	Ki67+	 11339 10132
7489	0	0	Ki67+	 11343 9700
7490	0	0	Ki67+	 11343 10156
7491	0	0	Ki67+	 11351 9812
7492	0	0	Ki67+	 11356 9913
7493	0	0	Ki67+	 11373 10095
7494	0	0	Ki67+	 11375 9861
7495	0	0	Ki67+	 11381 10133
7496	0	0	Ki67+	 11390 9915
7497	0	0	Ki67+	 11393 9761
7498	0	0	Ki67+	 11394 9794
7499	0	0	Ki67+	 11401 9613
7500	0	0	Ki67+	 11407 9799
7501	0	0	Ki67+	 11408 9896
7502	0	0	Ki67+	 11412 10099
7503	0	0	Ki67+	 11415 9844
7504	0	0	Ki67+	 11420 9696
7505	0	0	Ki67+	 11434 10083
7506	0	0	Ki67+	 11435 9701
7507	0	0	Ki67+	 11439 9873
7508	0	0	Ki67+	 11439 10041
7509	0	0	Ki67+	 11445 10001
7510	0	0	Ki67+	 11453 9859
7511	0	0	Ki67+	 11467 9859
7512	0	0	Ki67+	 11468 9600
7513	0	0	Ki67+	 11470 9933
7514	0	0	Ki67+	 11475 9851
7515	0	0	Ki67+	 11482 9628
7516	0	0	Ki67+	 11504 9605
7517	0	0	Ki67+	 11504 9834
7518	0	0	Ki67+	 11526 9856
7519	0	0	Ki67+	 11528 9808
7520	0	0	Ki67+	 11543 9773
7521	0	0	Ki67+	 11546 10292
7522	0	0	Ki67+	 11556 9867
7523	0	0	Ki67+	 11567 9852
7524	0	0	Ki67+	 11572 9753
7525	0	0	Ki67+	 11581 9774
7526	0	0	Ki67+	 11603 9731
7527	0	0	Ki67+	 11616 9765
7528	0	0	Ki67+	 11634 9657
7529	0	0	Ki67+	 11662 9625
7530	0	0	Ki67+	 11667 10273
7531	0	0	Ki67+	 11696 9582
7532	0	0	Ki67+	 11697 9618
7533	0	0	Ki67+	 11698 10297
7534	0	0	Ki67+	 11700 10239
7535	0	0	Ki67+	 11736 10221
7536	0	0	Ki67+	 11754 10203
7537	0	0	Ki67+	 11773 10207
7538	0	0	Ki67+	 11780 10001
7539	0	0	Ki67+	 11789 10169
7540	0	0	Ki67+	 11860 10161
7541	0	0	Ki67+	 11876 9871
7542	0	0	Ki67+	 11881 10059
7543	0	0	Ki67+	 11894 9935
7544	0	0	Ki67+	 11901 10144
7545	0	0	Ki67+	 11924 10143
7546	0	0	Ki67+	 11166 10526
7547	0	0	Ki67+	 11167 11063
7548	0	0	Ki67+	 11177 10561
7549	0	0	Ki67+	 11180 11133
7550	0	0	Ki67+	 11229 10675
7551	0	0	Ki67+	 11229 11063
7552	0	0	Ki67+	 11238 11139
7553	0	0	Ki67+	 11242 11030
7554	0	0	Ki67+	 11243 11090
7555	0	0	Ki67+	 11252 11040
7556	0	0	Ki67+	 11259 11106
7557	0	0	Ki67+	 11264 11123
7558	0	0	Ki67+	 11283 11076
7559	0	0	Ki67+	 11316 10504
7560	0	0	Ki67+	 11318 11126
7561	0	0	Ki67+	 11350 11146
7562	0	0	Ki67+	 11364 10473
7563	0	0	Ki67+	 11367 10495
7564	0	0	Ki67+	 11392 10491
7565	0	0	Ki67+	 11408 10665
7566	0	0	Ki67+	 11411 10456
7567	0	0	Ki67+	 11446 10963
7568	0	0	Ki67+	 11453 11090
7569	0	0	Ki67+	 11456 11132
7570	0	0	Ki67+	 11465 10997
7571	0	0	Ki67+	 11478 11067
7572	0	0	Ki67+	 11488 10965
7573	0	0	Ki67+	 11496 10984
7574	0	0	Ki67+	 11500 11165
7575	0	0	Ki67+	 11505 10918
7576	0	0	Ki67+	 11506 10890
7577	0	0	Ki67+	 11528 10947
7578	0	0	Ki67+	 11589 11158
7579	0	0	Ki67+	 11624 11045
7580	0	0	Ki67+	 11624 11143
7581	0	0	Ki67+	 11631 11087
7582	0	0	Ki67+	 11649 11149
7583	0	0	Ki67+	 11659 11048
7584	0	0	Ki67+	 11664 11130
7585	0	0	Ki67+	 11667 11073
7586	0	0	Ki67+	 11673 11017
7587	0	0	Ki67+	 11674 11159
7588	0	0	Ki67+	 11680 10658
7589	0	0	Ki67+	 11688 11146
7590	0	0	Ki67+	 11690 11057
7591	0	0	Ki67+	 11701 11118
7592	0	0	Ki67+	 11707 11011
7593	0	0	Ki67+	 11711 10645
7594	0	0	Ki67+	 11719 11148
7595	0	0	Ki67+	 11723 10969
7596	0	0	Ki67+	 11726 10765
7597	0	0	Ki67+	 11735 11006
7598	0	0	Ki67+	 11736 11126
7599	0	0	Ki67+	 11738 10951
7600	0	0	Ki67+	 11754 11111
7601	0	0	Ki67+	 11757 11072
7602	0	0	Ki67+	 11761 11038
7603	0	0	Ki67+	 11773 11127
7604	0	0	Ki67+	 11775 10968
7605	0	0	Ki67+	 11777 10923
7606	0	0	Ki67+	 11779 11050
7607	0	0	Ki67+	 11782 11010
7608	0	0	Ki67+	 11782 11105
7609	0	0	Ki67+	 11798 10970
7610	0	0	Ki67+	 11798 11072
7611	0	0	Ki67+	 11819 11011
7612	0	0	Ki67+	 11830 11040
7613	0	0	Ki67+	 11892 10592
7614	0	0	Ki67+	 11160 11262
7615	0	0	Ki67+	 11178 11217
7616	0	0	Ki67+	 11197 11187
7617	0	0	Ki67+	 11201 11361
7618	0	0	Ki67+	 11207 11344
7619	0	0	Ki67+	 11208 11861
7620	0	0	Ki67+	 11215 11832
7621	0	0	Ki67+	 11228 11817
7622	0	0	Ki67+	 11256 11260
7623	0	0	Ki67+	 11273 11828
7624	0	0	Ki67+	 11276 11802
7625	0	0	Ki67+	 11277 11225
7626	0	0	Ki67+	 11282 11248
7627	0	0	Ki67+	 11285 11818
7628	0	0	Ki67+	 11286 11872
7629	0	0	Ki67+	 11291 11783
7630	0	0	Ki67+	 11304 11202
7631	0	0	Ki67+	 11318 11843
7632	0	0	Ki67+	 11322 11788
7633	0	0	Ki67+	 11323 11938
7634	0	0	Ki67+	 11325 11948
7635	0	0	Ki67+	 11333 11760
7636	0	0	Ki67+	 11333 11804
7637	0	0	Ki67+	 11333 11862
7638	0	0	Ki67+	 11342 11465
7639	0	0	Ki67+	 11355 11736
7640	0	0	Ki67+	 11355 11953
7641	0	0	Ki67+	 11362 11864
7642	0	0	Ki67+	 11365 11753
7643	0	0	Ki67+	 11375 11768
7644	0	0	Ki67+	 11378 11949
7645	0	0	Ki67+	 11381 11790
7646	0	0	Ki67+	 11386 11853
7647	0	0	Ki67+	 11395 11483
7648	0	0	Ki67+	 11397 11733
7649	0	0	Ki67+	 11399 11473
7650	0	0	Ki67+	 11409 11868
7651	0	0	Ki67+	 11417 11739
7652	0	0	Ki67+	 11419 11691
7653	0	0	Ki67+	 11447 11713
7654	0	0	Ki67+	 11459 11859
7655	0	0	Ki67+	 11460 11659
7656	0	0	Ki67+	 11462 11748
7657	0	0	Ki67+	 11464 11788
7658	0	0	Ki67+	 11465 11239
7659	0	0	Ki67+	 11483 11533
7660	0	0	Ki67+	 11487 11749
7661	0	0	Ki67+	 11501 11905
7662	0	0	Ki67+	 11505 11693
7663	0	0	Ki67+	 11506 11768
7664	0	0	Ki67+	 11511 11493
7665	0	0	Ki67+	 11515 11909
7666	0	0	Ki67+	 11519 11702
7667	0	0	Ki67+	 11522 11730
7668	0	0	Ki67+	 11523 11639
7669	0	0	Ki67+	 11528 11203
7670	0	0	Ki67+	 11528 11218
7671	0	0	Ki67+	 11541 11646
7672	0	0	Ki67+	 11542 11812
7673	0	0	Ki67+	 11544 11939
7674	0	0	Ki67+	 11545 11729
7675	0	0	Ki67+	 11546 11885
7676	0	0	Ki67+	 11547 11609
7677	0	0	Ki67+	 11548 11745
7678	0	0	Ki67+	 11551 11655
7679	0	0	Ki67+	 11551 11674
7680	0	0	Ki67+	 11560 11701
7681	0	0	Ki67+	 11563 11633
7682	0	0	Ki67+	 11566 11282
7683	0	0	Ki67+	 11566 11752
7684	0	0	Ki67+	 11567 11178
7685	0	0	Ki67+	 11572 11710
7686	0	0	Ki67+	 11575 11236
7687	0	0	Ki67+	 11578 11669
7688	0	0	Ki67+	 11584 11194
7689	0	0	Ki67+	 11585 11807
7690	0	0	Ki67+	 11586 11313
7691	0	0	Ki67+	 11587 11653
7692	0	0	Ki67+	 11588 11818
7693	0	0	Ki67+	 11595 11775
7694	0	0	Ki67+	 11597 11332
7695	0	0	Ki67+	 11598 11636
7696	0	0	Ki67+	 11600 11296
7697	0	0	Ki67+	 11600 11688
7698	0	0	Ki67+	 11605 11654
7699	0	0	Ki67+	 11613 11707
7700	0	0	Ki67+	 11614 11796
7701	0	0	Ki67+	 11615 11747
7702	0	0	Ki67+	 11618 11309
7703	0	0	Ki67+	 11626 11849
7704	0	0	Ki67+	 11628 11252
7705	0	0	Ki67+	 11633 11279
7706	0	0	Ki67+	 11642 11190
7707	0	0	Ki67+	 11645 11811
7708	0	0	Ki67+	 11652 11835
7709	0	0	Ki67+	 11657 11241
7710	0	0	Ki67+	 11665 11273
7711	0	0	Ki67+	 11671 11282
7712	0	0	Ki67+	 11673 11188
7713	0	0	Ki67+	 11674 11440
7714	0	0	Ki67+	 11697 11813
7715	0	0	Ki67+	 11698 11209
7716	0	0	Ki67+	 11700 11185
7717	0	0	Ki67+	 11700 11337
7718	0	0	Ki67+	 11702 11410
7719	0	0	Ki67+	 11705 11323
7720	0	0	Ki67+	 11708 11960
7721	0	0	Ki67+	 11711 11841
7722	0	0	Ki67+	 11712 11435
7723	0	0	Ki67+	 11713 11825
7724	0	0	Ki67+	 11716 11175
7725	0	0	Ki67+	 11717 11313
7726	0	0	Ki67+	 11718 11236
7727	0	0	Ki67+	 11719 11354
7728	0	0	Ki67+	 11720 11396
7729	0	0	Ki67+	 11724 11943
7730	0	0	Ki67+	 11733 11336
7731	0	0	Ki67+	 11733 11408
7732	0	0	Ki67+	 11735 11754
7733	0	0	Ki67+	 11737 11446
7734	0	0	Ki67+	 11742 11220
7735	0	0	Ki67+	 11749 11298
7736	0	0	Ki67+	 11755 11198
7737	0	0	Ki67+	 11757 11399
7738	0	0	Ki67+	 11759 11732
7739	0	0	Ki67+	 11765 11352
7740	0	0	Ki67+	 11765 11772
7741	0	0	Ki67+	 11766 11427
7742	0	0	Ki67+	 11767 11391
7743	0	0	Ki67+	 11769 11724
7744	0	0	Ki67+	 11776 11686
7745	0	0	Ki67+	 11778 11323
7746	0	0	Ki67+	 11782 11196
7747	0	0	Ki67+	 11783 11418
7748	0	0	Ki67+	 11784 11732
7749	0	0	Ki67+	 11801 11425
7750	0	0	Ki67+	 11807 11444
7751	0	0	Ki67+	 11808 11370
7752	0	0	Ki67+	 11811 11680
7753	0	0	Ki67+	 11814 11641
7754	0	0	Ki67+	 11818 11328
7755	0	0	Ki67+	 11827 11575
7756	0	0	Ki67+	 11832 11610
7757	0	0	Ki67+	 11834 11281
7758	0	0	Ki67+	 11841 11313
7759	0	0	Ki67+	 11842 11230
7760	0	0	Ki67+	 11842 11366
7761	0	0	Ki67+	 11844 11763
7762	0	0	Ki67+	 11845 11218
7763	0	0	Ki67+	 11849 11334
7764	0	0	Ki67+	 11849 11388
7765	0	0	Ki67+	 11855 11266
7766	0	0	Ki67+	 11863 11180
7767	0	0	Ki67+	 11864 11539
7768	0	0	Ki67+	 11873 11276
7769	0	0	Ki67+	 11876 11237
7770	0	0	Ki67+	 11882 11380
7771	0	0	Ki67+	 11882 11936
7772	0	0	Ki67+	 11886 11560
7773	0	0	Ki67+	 11892 11265
7774	0	0	Ki67+	 11893 11572
7775	0	0	Ki67+	 11895 11332
7776	0	0	Ki67+	 11904 11295
7777	0	0	Ki67+	 11906 11238
7778	0	0	Ki67+	 11910 11200
7779	0	0	Ki67+	 11915 11386
7780	0	0	Ki67+	 11915 11547
7781	0	0	Ki67+	 11918 11417
7782	0	0	Ki67+	 11920 11852
7783	0	0	Ki67+	 11921 11352
7784	0	0	Ki67+	 11921 11585
7785	0	0	Ki67+	 11922 11596
7786	0	0	Ki67+	 11926 11217
7787	0	0	Ki67+	 11931 11347
7788	0	0	Ki67+	 11142 12149
7789	0	0	Ki67+	 11149 12163
7790	0	0	Ki67+	 11187 12051
7791	0	0	Ki67+	 11188 12584
7792	0	0	Ki67+	 11193 12005
7793	0	0	Ki67+	 11196 12024
7794	0	0	Ki67+	 11196 12563
7795	0	0	Ki67+	 11210 12000
7796	0	0	Ki67+	 11214 12052
7797	0	0	Ki67+	 11214 12086
7798	0	0	Ki67+	 11243 12155
7799	0	0	Ki67+	 11245 12642
7800	0	0	Ki67+	 11259 12056
7801	0	0	Ki67+	 11262 12029
7802	0	0	Ki67+	 11324 11980
7803	0	0	Ki67+	 11327 12086
7804	0	0	Ki67+	 11328 12000
7805	0	0	Ki67+	 11341 11978
7806	0	0	Ki67+	 11344 12101
7807	0	0	Ki67+	 11354 12019
7808	0	0	Ki67+	 11356 12180
7809	0	0	Ki67+	 11366 12494
7810	0	0	Ki67+	 11368 12719
7811	0	0	Ki67+	 11384 12051
7812	0	0	Ki67+	 11389 11969
7813	0	0	Ki67+	 11392 12427
7814	0	0	Ki67+	 11405 11996
7815	0	0	Ki67+	 11424 12026
7816	0	0	Ki67+	 11435 11986
7817	0	0	Ki67+	 11443 12697
7818	0	0	Ki67+	 11445 12569
7819	0	0	Ki67+	 11459 12063
7820	0	0	Ki67+	 11459 12551
7821	0	0	Ki67+	 11475 12582
7822	0	0	Ki67+	 11476 12645
7823	0	0	Ki67+	 11488 12659
7824	0	0	Ki67+	 11491 12614
7825	0	0	Ki67+	 11507 12630
7826	0	0	Ki67+	 11518 12591
7827	0	0	Ki67+	 11534 11969
7828	0	0	Ki67+	 11534 12087
7829	0	0	Ki67+	 11552 12575
7830	0	0	Ki67+	 11568 11976
7831	0	0	Ki67+	 11578 11979
7832	0	0	Ki67+	 11706 12432
7833	0	0	Ki67+	 11724 12729
7834	0	0	Ki67+	 11788 12699
7835	0	0	Ki67+	 11819 12416
7836	0	0	Ki67+	 11845 12703
7837	0	0	Ki67+	 11864 12386
7838	0	0	Ki67+	 11870 12672
7839	0	0	Ki67+	 11873 12740
7840	0	0	Ki67+	 11878 12704
7841	0	0	Ki67+	 11880 12120
7842	0	0	Ki67+	 11890 12690
7843	0	0	Ki67+	 11908 12156
7844	0	0	Ki67+	 11909 12745
7845	0	0	Ki67+	 11927 12261
7846	0	0	Ki67+	 11934 11983
7847	0	0	Ki67+	 11149 12842
7848	0	0	Ki67+	 11149 12874
7849	0	0	Ki67+	 11162 12771
7850	0	0	Ki67+	 11168 12864
7851	0	0	Ki67+	 11170 12984
7852	0	0	Ki67+	 11182 13154
7853	0	0	Ki67+	 11191 12816
7854	0	0	Ki67+	 11229 13389
7855	0	0	Ki67+	 11241 13447
7856	0	0	Ki67+	 11259 12856
7857	0	0	Ki67+	 11262 12876
7858	0	0	Ki67+	 11263 13435
7859	0	0	Ki67+	 11276 12821
7860	0	0	Ki67+	 11277 13448
7861	0	0	Ki67+	 11280 13332
7862	0	0	Ki67+	 11281 13187
7863	0	0	Ki67+	 11288 13433
7864	0	0	Ki67+	 11291 13325
7865	0	0	Ki67+	 11296 12857
7866	0	0	Ki67+	 11306 12831
7867	0	0	Ki67+	 11317 12828
7868	0	0	Ki67+	 11337 13268
7869	0	0	Ki67+	 11341 13425
7870	0	0	Ki67+	 11345 12818
7871	0	0	Ki67+	 11346 13240
7872	0	0	Ki67+	 11346 13290
7873	0	0	Ki67+	 11349 12798
7874	0	0	Ki67+	 11358 13428
7875	0	0	Ki67+	 11370 12832
7876	0	0	Ki67+	 11376 12781
7877	0	0	Ki67+	 11376 13304
7878	0	0	Ki67+	 11380 13293
7879	0	0	Ki67+	 11391 13384
7880	0	0	Ki67+	 11400 13228
7881	0	0	Ki67+	 11401 13203
7882	0	0	Ki67+	 11532 13474
7883	0	0	Ki67+	 11537 12927
7884	0	0	Ki67+	 11591 13122
7885	0	0	Ki67+	 11607 12952
7886	0	0	Ki67+	 11640 13028
7887	0	0	Ki67+	 11647 13052
7888	0	0	Ki67+	 11657 13553
7889	0	0	Ki67+	 11687 12928
7890	0	0	Ki67+	 11692 13539
7891	0	0	Ki67+	 11708 13241
7892	0	0	Ki67+	 11713 12886
7893	0	0	Ki67+	 11729 12885
7894	0	0	Ki67+	 11732 13505
7895	0	0	Ki67+	 11733 13351
7896	0	0	Ki67+	 11734 13404
7897	0	0	Ki67+	 11752 12902
7898	0	0	Ki67+	 11764 13371
7899	0	0	Ki67+	 11770 12871
7900	0	0	Ki67+	 11772 12893
7901	0	0	Ki67+	 11797 13244
7902	0	0	Ki67+	 11807 13402
7903	0	0	Ki67+	 11816 13444
7904	0	0	Ki67+	 11818 13383
7905	0	0	Ki67+	 11830 12904
7906	0	0	Ki67+	 11838 13428
7907	0	0	Ki67+	 11848 13389
7908	0	0	Ki67+	 11848 13500
7909	0	0	Ki67+	 11851 13309
7910	0	0	Ki67+	 11853 12856
7911	0	0	Ki67+	 11853 13355
7912	0	0	Ki67+	 11861 12914
7913	0	0	Ki67+	 11877 13258
7914	0	0	Ki67+	 11880 13280
7915	0	0	Ki67+	 11880 13316
7916	0	0	Ki67+	 11894 12937
7917	0	0	Ki67+	 11899 13276
7918	0	0	Ki67+	 11918 12842
7919	0	0	Ki67+	 11934 12918
7920	0	0	Ki67+	 11140 14182
7921	0	0	Ki67+	 11155 14076
7922	0	0	Ki67+	 11171 14083
7923	0	0	Ki67+	 11177 14168
7924	0	0	Ki67+	 11192 14164
7925	0	0	Ki67+	 11193 14107
7926	0	0	Ki67+	 11205 13995
7927	0	0	Ki67+	 11211 14285
7928	0	0	Ki67+	 11231 14118
7929	0	0	Ki67+	 11231 14188
7930	0	0	Ki67+	 11232 14074
7931	0	0	Ki67+	 11253 14142
7932	0	0	Ki67+	 11260 14043
7933	0	0	Ki67+	 11265 13940
7934	0	0	Ki67+	 11270 14152
7935	0	0	Ki67+	 11276 14220
7936	0	0	Ki67+	 11281 14124
7937	0	0	Ki67+	 11284 14076
7938	0	0	Ki67+	 11292 14011
7939	0	0	Ki67+	 11293 13964
7940	0	0	Ki67+	 11310 13601
7941	0	0	Ki67+	 11325 13595
7942	0	0	Ki67+	 11326 14022
7943	0	0	Ki67+	 11340 13603
7944	0	0	Ki67+	 11344 14364
7945	0	0	Ki67+	 11408 14187
7946	0	0	Ki67+	 11417 13850
7947	0	0	Ki67+	 11418 13647
7948	0	0	Ki67+	 11427 13882
7949	0	0	Ki67+	 11459 13920
7950	0	0	Ki67+	 11478 13873
7951	0	0	Ki67+	 11482 13730
7952	0	0	Ki67+	 11504 14277
7953	0	0	Ki67+	 11506 14356
7954	0	0	Ki67+	 11534 13692
7955	0	0	Ki67+	 11550 13709
7956	0	0	Ki67+	 11555 14232
7957	0	0	Ki67+	 11577 13736
7958	0	0	Ki67+	 11584 14246
7959	0	0	Ki67+	 11588 14307
7960	0	0	Ki67+	 11589 14326
7961	0	0	Ki67+	 11592 13731
7962	0	0	Ki67+	 11592 14293
7963	0	0	Ki67+	 11612 14189
7964	0	0	Ki67+	 11625 13599
7965	0	0	Ki67+	 11625 14195
7966	0	0	Ki67+	 11629 14293
7967	0	0	Ki67+	 11667 13605
7968	0	0	Ki67+	 11677 13577
7969	0	0	Ki67+	 11700 14218
7970	0	0	Ki67+	 11704 13634
7971	0	0	Ki67+	 11722 14366
7972	0	0	Ki67+	 11723 13623
7973	0	0	Ki67+	 11754 14050
7974	0	0	Ki67+	 11778 14337
7975	0	0	Ki67+	 11804 14005
7976	0	0	Ki67+	 11841 14196
7977	0	0	Ki67+	 11845 14176
7978	0	0	Ki67+	 11874 14186
7979	0	0	Ki67+	 11895 14214
7980	0	0	Ki67+	 11274 14375
7981	0	0	Ki67+	 11642 14370
7982	0	0	Ki67+	 12089 5575
7983	0	0	Ki67+	 12097 5605
7984	0	0	Ki67+	 12132 5576
7985	0	0	Ki67+	 11938 6087
7986	0	0	Ki67+	 11944 6351
7987	0	0	Ki67+	 11958 5837
7988	0	0	Ki67+	 11969 6079
7989	0	0	Ki67+	 11989 6350
7990	0	0	Ki67+	 11993 6163
7991	0	0	Ki67+	 11996 6066
7992	0	0	Ki67+	 12010 6154
7993	0	0	Ki67+	 12010 6358
7994	0	0	Ki67+	 12017 6309
7995	0	0	Ki67+	 12018 6049
7996	0	0	Ki67+	 12031 6083
7997	0	0	Ki67+	 12045 6101
7998	0	0	Ki67+	 12049 6337
7999	0	0	Ki67+	 12064 6272
8000	0	0	Ki67+	 12070 5747
8001	0	0	Ki67+	 12072 6026
8002	0	0	Ki67+	 12094 6039
8003	0	0	Ki67+	 12098 6006
8004	0	0	Ki67+	 12105 6357
8005	0	0	Ki67+	 12108 6006
8006	0	0	Ki67+	 12115 6034
8007	0	0	Ki67+	 12117 6255
8008	0	0	Ki67+	 12122 6048
8009	0	0	Ki67+	 12128 5811
8010	0	0	Ki67+	 12130 5689
8011	0	0	Ki67+	 12141 6020
8012	0	0	Ki67+	 12152 6350
8013	0	0	Ki67+	 12156 6313
8014	0	0	Ki67+	 12167 6162
8015	0	0	Ki67+	 12176 6268
8016	0	0	Ki67+	 12179 6341
8017	0	0	Ki67+	 12181 6020
8018	0	0	Ki67+	 12182 6296
8019	0	0	Ki67+	 12189 6225
8020	0	0	Ki67+	 12193 6064
8021	0	0	Ki67+	 12194 6079
8022	0	0	Ki67+	 12202 5724
8023	0	0	Ki67+	 12207 6278
8024	0	0	Ki67+	 12211 6079
8025	0	0	Ki67+	 12212 5978
8026	0	0	Ki67+	 12217 6016
8027	0	0	Ki67+	 12217 6091
8028	0	0	Ki67+	 12217 6212
8029	0	0	Ki67+	 12230 6295
8030	0	0	Ki67+	 12231 5957
8031	0	0	Ki67+	 12236 5983
8032	0	0	Ki67+	 12276 6382
8033	0	0	Ki67+	 12287 6274
8034	0	0	Ki67+	 12290 6218
8035	0	0	Ki67+	 12297 6245
8036	0	0	Ki67+	 12298 6035
8037	0	0	Ki67+	 12304 6052
8038	0	0	Ki67+	 12309 5964
8039	0	0	Ki67+	 12335 6246
8040	0	0	Ki67+	 12343 6190
8041	0	0	Ki67+	 12345 5998
8042	0	0	Ki67+	 12347 5960
8043	0	0	Ki67+	 12352 6238
8044	0	0	Ki67+	 12359 6128
8045	0	0	Ki67+	 12374 6004
8046	0	0	Ki67+	 12397 6012
8047	0	0	Ki67+	 12406 6035
8048	0	0	Ki67+	 12416 5987
8049	0	0	Ki67+	 12419 6008
8050	0	0	Ki67+	 12425 6230
8051	0	0	Ki67+	 12427 6050
8052	0	0	Ki67+	 12430 6027
8053	0	0	Ki67+	 12431 6006
8054	0	0	Ki67+	 12440 6276
8055	0	0	Ki67+	 12441 6061
8056	0	0	Ki67+	 12459 6000
8057	0	0	Ki67+	 12464 6247
8058	0	0	Ki67+	 12472 6033
8059	0	0	Ki67+	 12495 6026
8060	0	0	Ki67+	 12505 6049
8061	0	0	Ki67+	 12512 6243
8062	0	0	Ki67+	 12520 6287
8063	0	0	Ki67+	 12533 6231
8064	0	0	Ki67+	 12549 6086
8065	0	0	Ki67+	 12552 6274
8066	0	0	Ki67+	 12560 6049
8067	0	0	Ki67+	 12569 6300
8068	0	0	Ki67+	 12572 6236
8069	0	0	Ki67+	 12573 6263
8070	0	0	Ki67+	 12600 6238
8071	0	0	Ki67+	 12608 6083
8072	0	0	Ki67+	 12608 6309
8073	0	0	Ki67+	 12618 6296
8074	0	0	Ki67+	 12629 6258
8075	0	0	Ki67+	 12636 6074
8076	0	0	Ki67+	 12670 6116
8077	0	0	Ki67+	 12687 5944
8078	0	0	Ki67+	 12701 6121
8079	0	0	Ki67+	 12703 6260
8080	0	0	Ki67+	 12711 6320
8081	0	0	Ki67+	 12721 6178
8082	0	0	Ki67+	 12722 6270
8083	0	0	Ki67+	 12726 6149
8084	0	0	Ki67+	 12731 6123
8085	0	0	Ki67+	 11939 7004
8086	0	0	Ki67+	 11956 6448
8087	0	0	Ki67+	 11956 7146
8088	0	0	Ki67+	 11958 6482
8089	0	0	Ki67+	 11970 7161
8090	0	0	Ki67+	 11979 7192
8091	0	0	Ki67+	 11985 7041
8092	0	0	Ki67+	 11995 6452
8093	0	0	Ki67+	 12001 6434
8094	0	0	Ki67+	 12008 7147
8095	0	0	Ki67+	 12021 6952
8096	0	0	Ki67+	 12031 7002
8097	0	0	Ki67+	 12044 7037
8098	0	0	Ki67+	 12047 6436
8099	0	0	Ki67+	 12051 6958
8100	0	0	Ki67+	 12061 6979
8101	0	0	Ki67+	 12074 6998
8102	0	0	Ki67+	 12085 6963
8103	0	0	Ki67+	 12096 7113
8104	0	0	Ki67+	 12103 6982
8105	0	0	Ki67+	 12126 7008
8106	0	0	Ki67+	 12176 6876
8107	0	0	Ki67+	 12178 7138
8108	0	0	Ki67+	 12186 6913
8109	0	0	Ki67+	 12219 7145
8110	0	0	Ki67+	 12220 6932
8111	0	0	Ki67+	 12225 6802
8112	0	0	Ki67+	 12225 7159
8113	0	0	Ki67+	 12230 6837
8114	0	0	Ki67+	 12243 6806
8115	0	0	Ki67+	 12251 6838
8116	0	0	Ki67+	 12253 6771
8117	0	0	Ki67+	 12253 6878
8118	0	0	Ki67+	 12264 6892
8119	0	0	Ki67+	 12276 7144
8120	0	0	Ki67+	 12293 7192
8121	0	0	Ki67+	 12300 6820
8122	0	0	Ki67+	 12311 6816
8123	0	0	Ki67+	 12315 7157
8124	0	0	Ki67+	 12321 6784
8125	0	0	Ki67+	 12321 6864
8126	0	0	Ki67+	 12335 6807
8127	0	0	Ki67+	 12341 7110
8128	0	0	Ki67+	 12342 7066
8129	0	0	Ki67+	 12359 7178
8130	0	0	Ki67+	 12364 7077
8131	0	0	Ki67+	 12367 7040
8132	0	0	Ki67+	 12385 6835
8133	0	0	Ki67+	 12395 7069
8134	0	0	Ki67+	 12411 6760
8135	0	0	Ki67+	 12428 7172
8136	0	0	Ki67+	 12442 7006
8137	0	0	Ki67+	 12448 7056
8138	0	0	Ki67+	 12451 6918
8139	0	0	Ki67+	 12454 7118
8140	0	0	Ki67+	 12458 6730
8141	0	0	Ki67+	 12459 6983
8142	0	0	Ki67+	 12464 7167
8143	0	0	Ki67+	 12486 7163
8144	0	0	Ki67+	 12493 7147
8145	0	0	Ki67+	 12494 6696
8146	0	0	Ki67+	 12510 6765
8147	0	0	Ki67+	 12515 6899
8148	0	0	Ki67+	 12518 6737
8149	0	0	Ki67+	 12518 7185
8150	0	0	Ki67+	 12534 6739
8151	0	0	Ki67+	 12536 7124
8152	0	0	Ki67+	 12562 6721
8153	0	0	Ki67+	 12575 7214
8154	0	0	Ki67+	 12579 6668
8155	0	0	Ki67+	 12581 6683
8156	0	0	Ki67+	 12593 7209
8157	0	0	Ki67+	 12595 6946
8158	0	0	Ki67+	 12611 6907
8159	0	0	Ki67+	 12614 6729
8160	0	0	Ki67+	 12633 6899
8161	0	0	Ki67+	 12636 6672
8162	0	0	Ki67+	 12638 6920
8163	0	0	Ki67+	 12644 7185
8164	0	0	Ki67+	 12660 6655
8165	0	0	Ki67+	 12685 7192
8166	0	0	Ki67+	 12699 6697
8167	0	0	Ki67+	 12702 6936
8168	0	0	Ki67+	 12718 6622
8169	0	0	Ki67+	 12721 6583
8170	0	0	Ki67+	 12727 6653
8171	0	0	Ki67+	 11942 7220
8172	0	0	Ki67+	 11953 7400
8173	0	0	Ki67+	 11963 7921
8174	0	0	Ki67+	 11979 7746
8175	0	0	Ki67+	 12002 7857
8176	0	0	Ki67+	 12009 7781
8177	0	0	Ki67+	 12014 7359
8178	0	0	Ki67+	 12015 7943
8179	0	0	Ki67+	 12016 7873
8180	0	0	Ki67+	 12025 7739
8181	0	0	Ki67+	 12028 7507
8182	0	0	Ki67+	 12041 7812
8183	0	0	Ki67+	 12060 7925
8184	0	0	Ki67+	 12064 7791
8185	0	0	Ki67+	 12067 7830
8186	0	0	Ki67+	 12080 7560
8187	0	0	Ki67+	 12083 7743
8188	0	0	Ki67+	 12105 7868
8189	0	0	Ki67+	 12107 7878
8190	0	0	Ki67+	 12120 7796
8191	0	0	Ki67+	 12125 7582
8192	0	0	Ki67+	 12126 7763
8193	0	0	Ki67+	 12137 7356
8194	0	0	Ki67+	 12141 7367
8195	0	0	Ki67+	 12143 7913
8196	0	0	Ki67+	 12151 7593
8197	0	0	Ki67+	 12163 7411
8198	0	0	Ki67+	 12166 7925
8199	0	0	Ki67+	 12172 7951
8200	0	0	Ki67+	 12184 7591
8201	0	0	Ki67+	 12187 7793
8202	0	0	Ki67+	 12202 7865
8203	0	0	Ki67+	 12203 7411
8204	0	0	Ki67+	 12206 7511
8205	0	0	Ki67+	 12215 7850
8206	0	0	Ki67+	 12219 7898
8207	0	0	Ki67+	 12220 7765
8208	0	0	Ki67+	 12228 7847
8209	0	0	Ki67+	 12229 7781
8210	0	0	Ki67+	 12236 7972
8211	0	0	Ki67+	 12239 7482
8212	0	0	Ki67+	 12239 7998
8213	0	0	Ki67+	 12244 7806
8214	0	0	Ki67+	 12245 7939
8215	0	0	Ki67+	 12246 8008
8216	0	0	Ki67+	 12252 7879
8217	0	0	Ki67+	 12255 7889
8218	0	0	Ki67+	 12256 7518
8219	0	0	Ki67+	 12263 7907
8220	0	0	Ki67+	 12265 7590
8221	0	0	Ki67+	 12265 7956
8222	0	0	Ki67+	 12266 7538
8223	0	0	Ki67+	 12276 7849
8224	0	0	Ki67+	 12280 7805
8225	0	0	Ki67+	 12287 7841
8226	0	0	Ki67+	 12288 7976
8227	0	0	Ki67+	 12303 7939
8228	0	0	Ki67+	 12307 7244
8229	0	0	Ki67+	 12310 7570
8230	0	0	Ki67+	 12323 7956
8231	0	0	Ki67+	 12329 7513
8232	0	0	Ki67+	 12339 7924
8233	0	0	Ki67+	 12340 7902
8234	0	0	Ki67+	 12354 7578
8235	0	0	Ki67+	 12355 7938
8236	0	0	Ki67+	 12371 7850
8237	0	0	Ki67+	 12391 7942
8238	0	0	Ki67+	 12396 7866
8239	0	0	Ki67+	 12398 7553
8240	0	0	Ki67+	 12403 7519
8241	0	0	Ki67+	 12407 7297
8242	0	0	Ki67+	 12411 7249
8243	0	0	Ki67+	 12426 7504
8244	0	0	Ki67+	 12427 7551
8245	0	0	Ki67+	 12431 7320
8246	0	0	Ki67+	 12441 7526
8247	0	0	Ki67+	 12447 7875
8248	0	0	Ki67+	 12459 7326
8249	0	0	Ki67+	 12459 7825
8250	0	0	Ki67+	 12470 7521
8251	0	0	Ki67+	 12472 7858
8252	0	0	Ki67+	 12473 7563
8253	0	0	Ki67+	 12477 7276
8254	0	0	Ki67+	 12486 7676
8255	0	0	Ki67+	 12487 7501
8256	0	0	Ki67+	 12497 7323
8257	0	0	Ki67+	 12504 7517
8258	0	0	Ki67+	 12506 7779
8259	0	0	Ki67+	 12523 7533
8260	0	0	Ki67+	 12525 7338
8261	0	0	Ki67+	 12530 7653
8262	0	0	Ki67+	 12537 7714
8263	0	0	Ki67+	 12539 7600
8264	0	0	Ki67+	 12540 7365
8265	0	0	Ki67+	 12540 7956
8266	0	0	Ki67+	 12546 7617
8267	0	0	Ki67+	 12548 7674
8268	0	0	Ki67+	 12555 7972
8269	0	0	Ki67+	 12560 7285
8270	0	0	Ki67+	 12566 7618
8271	0	0	Ki67+	 12567 7605
8272	0	0	Ki67+	 12568 7911
8273	0	0	Ki67+	 12575 7938
8274	0	0	Ki67+	 12578 7817
8275	0	0	Ki67+	 12585 7919
8276	0	0	Ki67+	 12586 7747
8277	0	0	Ki67+	 12592 7953
8278	0	0	Ki67+	 12594 7837
8279	0	0	Ki67+	 12603 7250
8280	0	0	Ki67+	 12611 7698
8281	0	0	Ki67+	 12611 7819
8282	0	0	Ki67+	 12620 7719
8283	0	0	Ki67+	 12627 7829
8284	0	0	Ki67+	 12629 7249
8285	0	0	Ki67+	 12634 7669
8286	0	0	Ki67+	 12635 7319
8287	0	0	Ki67+	 12656 7373
8288	0	0	Ki67+	 12668 7638
8289	0	0	Ki67+	 12697 7295
8290	0	0	Ki67+	 12699 7251
8291	0	0	Ki67+	 12725 7264
8292	0	0	Ki67+	 12731 7551
8293	0	0	Ki67+	 11944 8139
8294	0	0	Ki67+	 11968 8162
8295	0	0	Ki67+	 12012 8232
8296	0	0	Ki67+	 12040 8190
8297	0	0	Ki67+	 12049 8285
8298	0	0	Ki67+	 12056 8261
8299	0	0	Ki67+	 12063 8250
8300	0	0	Ki67+	 12086 8246
8301	0	0	Ki67+	 12096 8293
8302	0	0	Ki67+	 12125 8181
8303	0	0	Ki67+	 12144 8224
8304	0	0	Ki67+	 12167 8298
8305	0	0	Ki67+	 12182 8080
8306	0	0	Ki67+	 12186 8153
8307	0	0	Ki67+	 12204 8754
8308	0	0	Ki67+	 12216 8768
8309	0	0	Ki67+	 12221 8689
8310	0	0	Ki67+	 12224 8295
8311	0	0	Ki67+	 12263 8352
8312	0	0	Ki67+	 12277 8022
8313	0	0	Ki67+	 12283 8371
8314	0	0	Ki67+	 12295 8241
8315	0	0	Ki67+	 12323 8177
8316	0	0	Ki67+	 12335 8201
8317	0	0	Ki67+	 12355 8773
8318	0	0	Ki67+	 12363 8229
8319	0	0	Ki67+	 12397 8279
8320	0	0	Ki67+	 12407 8249
8321	0	0	Ki67+	 12420 8203
8322	0	0	Ki67+	 12466 8057
8323	0	0	Ki67+	 12468 8146
8324	0	0	Ki67+	 12477 8154
8325	0	0	Ki67+	 12485 8107
8326	0	0	Ki67+	 12521 8144
8327	0	0	Ki67+	 12556 8025
8328	0	0	Ki67+	 12572 8690
8329	0	0	Ki67+	 12586 8017
8330	0	0	Ki67+	 12597 8751
8331	0	0	Ki67+	 12608 8706
8332	0	0	Ki67+	 12631 8775
8333	0	0	Ki67+	 12645 8790
8334	0	0	Ki67+	 12654 8660
8335	0	0	Ki67+	 12656 8630
8336	0	0	Ki67+	 12658 8588
8337	0	0	Ki67+	 12679 8614
8338	0	0	Ki67+	 12130 9393
8339	0	0	Ki67+	 12133 9534
8340	0	0	Ki67+	 12141 9385
8341	0	0	Ki67+	 12141 9476
8342	0	0	Ki67+	 12146 9460
8343	0	0	Ki67+	 12147 9397
8344	0	0	Ki67+	 12151 9520
8345	0	0	Ki67+	 12153 9428
8346	0	0	Ki67+	 12170 9490
8347	0	0	Ki67+	 12181 9482
8348	0	0	Ki67+	 12192 9408
8349	0	0	Ki67+	 12198 9504
8350	0	0	Ki67+	 12205 8846
8351	0	0	Ki67+	 12209 9230
8352	0	0	Ki67+	 12222 9207
8353	0	0	Ki67+	 12223 9336
8354	0	0	Ki67+	 12230 9464
8355	0	0	Ki67+	 12231 9250
8356	0	0	Ki67+	 12233 9371
8357	0	0	Ki67+	 12236 9186
8358	0	0	Ki67+	 12239 9524
8359	0	0	Ki67+	 12243 9249
8360	0	0	Ki67+	 12244 9135
8361	0	0	Ki67+	 12249 9450
8362	0	0	Ki67+	 12250 9382
8363	0	0	Ki67+	 12252 9524
8364	0	0	Ki67+	 12254 9402
8365	0	0	Ki67+	 12258 9272
8366	0	0	Ki67+	 12262 9075
8367	0	0	Ki67+	 12262 9298
8368	0	0	Ki67+	 12266 9162
8369	0	0	Ki67+	 12275 9493
8370	0	0	Ki67+	 12277 9086
8371	0	0	Ki67+	 12286 9273
8372	0	0	Ki67+	 12287 9329
8373	0	0	Ki67+	 12289 9339
8374	0	0	Ki67+	 12293 9069
8375	0	0	Ki67+	 12295 9119
8376	0	0	Ki67+	 12297 9576
8377	0	0	Ki67+	 12300 9372
8378	0	0	Ki67+	 12302 9041
8379	0	0	Ki67+	 12307 9546
8380	0	0	Ki67+	 12314 9280
8381	0	0	Ki67+	 12315 9409
8382	0	0	Ki67+	 12319 9614
8383	0	0	Ki67+	 12321 9213
8384	0	0	Ki67+	 12323 9583
8385	0	0	Ki67+	 12333 9501
8386	0	0	Ki67+	 12341 9392
8387	0	0	Ki67+	 12345 9155
8388	0	0	Ki67+	 12353 9505
8389	0	0	Ki67+	 12354 9518
8390	0	0	Ki67+	 12361 9588
8391	0	0	Ki67+	 12362 9411
8392	0	0	Ki67+	 12369 9264
8393	0	0	Ki67+	 12371 9447
8394	0	0	Ki67+	 12382 9329
8395	0	0	Ki67+	 12384 9115
8396	0	0	Ki67+	 12387 9421
8397	0	0	Ki67+	 12387 9516
8398	0	0	Ki67+	 12393 8831
8399	0	0	Ki67+	 12398 9472
8400	0	0	Ki67+	 12398 9578
8401	0	0	Ki67+	 12403 9411
8402	0	0	Ki67+	 12413 9543
8403	0	0	Ki67+	 12419 8889
8404	0	0	Ki67+	 12422 9595
8405	0	0	Ki67+	 12426 9337
8406	0	0	Ki67+	 12439 8829
8407	0	0	Ki67+	 12445 8817
8408	0	0	Ki67+	 12448 9542
8409	0	0	Ki67+	 12451 8941
8410	0	0	Ki67+	 12453 9499
8411	0	0	Ki67+	 12458 9164
8412	0	0	Ki67+	 12465 9095
8413	0	0	Ki67+	 12465 9520
8414	0	0	Ki67+	 12472 9505
8415	0	0	Ki67+	 12473 9407
8416	0	0	Ki67+	 12487 9583
8417	0	0	Ki67+	 12488 9553
8418	0	0	Ki67+	 12500 9044
8419	0	0	Ki67+	 12505 9287
8420	0	0	Ki67+	 12509 9477
8421	0	0	Ki67+	 12534 9068
8422	0	0	Ki67+	 12535 8956
8423	0	0	Ki67+	 12535 9025
8424	0	0	Ki67+	 12539 9131
8425	0	0	Ki67+	 12545 9034
8426	0	0	Ki67+	 12575 9062
8427	0	0	Ki67+	 12582 8991
8428	0	0	Ki67+	 12588 9001
8429	0	0	Ki67+	 12599 8953
8430	0	0	Ki67+	 12609 9047
8431	0	0	Ki67+	 12613 9576
8432	0	0	Ki67+	 12622 9612
8433	0	0	Ki67+	 12626 9016
8434	0	0	Ki67+	 12633 8942
8435	0	0	Ki67+	 12636 9381
8436	0	0	Ki67+	 12644 9295
8437	0	0	Ki67+	 12644 9581
8438	0	0	Ki67+	 12647 8953
8439	0	0	Ki67+	 12648 9029
8440	0	0	Ki67+	 12652 9363
8441	0	0	Ki67+	 12660 8836
8442	0	0	Ki67+	 12662 9403
8443	0	0	Ki67+	 12665 8909
8444	0	0	Ki67+	 12674 9294
8445	0	0	Ki67+	 12676 9612
8446	0	0	Ki67+	 12679 8902
8447	0	0	Ki67+	 12684 9533
8448	0	0	Ki67+	 12688 8873
8449	0	0	Ki67+	 12689 9547
8450	0	0	Ki67+	 12712 9370
8451	0	0	Ki67+	 12733 9546
8452	0	0	Ki67+	 11945 9877
8453	0	0	Ki67+	 11950 9918
8454	0	0	Ki67+	 11953 10099
8455	0	0	Ki67+	 11959 9993
8456	0	0	Ki67+	 11965 9819
8457	0	0	Ki67+	 11968 10131
8458	0	0	Ki67+	 11977 9790
8459	0	0	Ki67+	 11980 9714
8460	0	0	Ki67+	 11993 9824
8461	0	0	Ki67+	 11995 9879
8462	0	0	Ki67+	 11995 9911
8463	0	0	Ki67+	 12011 9919
8464	0	0	Ki67+	 12012 9799
8465	0	0	Ki67+	 12015 9707
8466	0	0	Ki67+	 12022 9745
8467	0	0	Ki67+	 12032 9787
8468	0	0	Ki67+	 12039 9704
8469	0	0	Ki67+	 12045 9879
8470	0	0	Ki67+	 12076 10010
8471	0	0	Ki67+	 12081 9980
8472	0	0	Ki67+	 12089 9836
8473	0	0	Ki67+	 12116 9754
8474	0	0	Ki67+	 12123 9847
8475	0	0	Ki67+	 12126 10327
8476	0	0	Ki67+	 12129 9714
8477	0	0	Ki67+	 12132 9798
8478	0	0	Ki67+	 12132 10283
8479	0	0	Ki67+	 12167 10306
8480	0	0	Ki67+	 12169 9731
8481	0	0	Ki67+	 12190 9972
8482	0	0	Ki67+	 12202 10229
8483	0	0	Ki67+	 12223 10249
8484	0	0	Ki67+	 12225 9814
8485	0	0	Ki67+	 12258 9799
8486	0	0	Ki67+	 12263 9668
8487	0	0	Ki67+	 12266 9744
8488	0	0	Ki67+	 12271 9698
8489	0	0	Ki67+	 12278 10209
8490	0	0	Ki67+	 12345 9724
8491	0	0	Ki67+	 12362 9674
8492	0	0	Ki67+	 12384 9618
8493	0	0	Ki67+	 12397 9934
8494	0	0	Ki67+	 12407 10115
8495	0	0	Ki67+	 12427 10273
8496	0	0	Ki67+	 12445 9914
8497	0	0	Ki67+	 12448 9940
8498	0	0	Ki67+	 12453 9974
8499	0	0	Ki67+	 12454 9994
8500	0	0	Ki67+	 12470 9963
8501	0	0	Ki67+	 12486 9866
8502	0	0	Ki67+	 12492 10266
8503	0	0	Ki67+	 12494 10020
8504	0	0	Ki67+	 12495 9910
8505	0	0	Ki67+	 12499 9879
8506	0	0	Ki67+	 12500 9965
8507	0	0	Ki67+	 12501 10281
8508	0	0	Ki67+	 12509 9992
8509	0	0	Ki67+	 12512 10020
8510	0	0	Ki67+	 12519 9959
8511	0	0	Ki67+	 12532 9893
8512	0	0	Ki67+	 12537 9905
8513	0	0	Ki67+	 12544 9916
8514	0	0	Ki67+	 12552 9734
8515	0	0	Ki67+	 12568 9965
8516	0	0	Ki67+	 12596 9999
8517	0	0	Ki67+	 12608 9948
8518	0	0	Ki67+	 12614 9967
8519	0	0	Ki67+	 12625 10006
8520	0	0	Ki67+	 12625 10028
8521	0	0	Ki67+	 12636 10162
8522	0	0	Ki67+	 12639 9644
8523	0	0	Ki67+	 12653 10177
8524	0	0	Ki67+	 12655 10191
8525	0	0	Ki67+	 12659 9681
8526	0	0	Ki67+	 12667 9640
8527	0	0	Ki67+	 12673 10156
8528	0	0	Ki67+	 12679 9625
8529	0	0	Ki67+	 12681 10223
8530	0	0	Ki67+	 12702 10172
8531	0	0	Ki67+	 12709 9695
8532	0	0	Ki67+	 12713 9676
8533	0	0	Ki67+	 11953 11173
8534	0	0	Ki67+	 12082 10892
8535	0	0	Ki67+	 12087 11098
8536	0	0	Ki67+	 12175 10687
8537	0	0	Ki67+	 12193 11084
8538	0	0	Ki67+	 12197 11035
8539	0	0	Ki67+	 12209 10579
8540	0	0	Ki67+	 12215 10956
8541	0	0	Ki67+	 12224 10976
8542	0	0	Ki67+	 12228 11032
8543	0	0	Ki67+	 12231 11090
8544	0	0	Ki67+	 12244 10978
8545	0	0	Ki67+	 12247 11081
8546	0	0	Ki67+	 12251 10455
8547	0	0	Ki67+	 12256 11009
8548	0	0	Ki67+	 12262 11023
8549	0	0	Ki67+	 12263 10969
8550	0	0	Ki67+	 12267 10935
8551	0	0	Ki67+	 12283 11007
8552	0	0	Ki67+	 12293 10652
8553	0	0	Ki67+	 12298 11101
8554	0	0	Ki67+	 12320 11026
8555	0	0	Ki67+	 12326 11079
8556	0	0	Ki67+	 12334 10872
8557	0	0	Ki67+	 12336 10996
8558	0	0	Ki67+	 12349 11023
8559	0	0	Ki67+	 12350 11050
8560	0	0	Ki67+	 12358 10982
8561	0	0	Ki67+	 12368 10875
8562	0	0	Ki67+	 12371 11122
8563	0	0	Ki67+	 12379 10971
8564	0	0	Ki67+	 12383 11003
8565	0	0	Ki67+	 12397 11035
8566	0	0	Ki67+	 12401 10761
8567	0	0	Ki67+	 12404 11064
8568	0	0	Ki67+	 12412 11082
8569	0	0	Ki67+	 12429 10689
8570	0	0	Ki67+	 12431 11013
8571	0	0	Ki67+	 12433 10535
8572	0	0	Ki67+	 12437 10964
8573	0	0	Ki67+	 12438 10762
8574	0	0	Ki67+	 12458 11129
8575	0	0	Ki67+	 12461 11010
8576	0	0	Ki67+	 12466 11044
8577	0	0	Ki67+	 12471 11121
8578	0	0	Ki67+	 12474 11028
8579	0	0	Ki67+	 12486 10676
8580	0	0	Ki67+	 12488 11028
8581	0	0	Ki67+	 12491 10989
8582	0	0	Ki67+	 12505 11008
8583	0	0	Ki67+	 12507 10997
8584	0	0	Ki67+	 12509 10621
8585	0	0	Ki67+	 12511 11047
8586	0	0	Ki67+	 12519 10641
8587	0	0	Ki67+	 12525 10584
8588	0	0	Ki67+	 12527 10530
8589	0	0	Ki67+	 12527 10549
8590	0	0	Ki67+	 12536 10600
8591	0	0	Ki67+	 12538 10568
8592	0	0	Ki67+	 12549 10601
8593	0	0	Ki67+	 12550 11014
8594	0	0	Ki67+	 12559 11039
8595	0	0	Ki67+	 12564 10924
8596	0	0	Ki67+	 12577 10662
8597	0	0	Ki67+	 12583 10908
8598	0	0	Ki67+	 12587 10970
8599	0	0	Ki67+	 12590 10933
8600	0	0	Ki67+	 12594 10982
8601	0	0	Ki67+	 12600 10627
8602	0	0	Ki67+	 12604 11003
8603	0	0	Ki67+	 12627 10645
8604	0	0	Ki67+	 12639 10598
8605	0	0	Ki67+	 12654 10758
8606	0	0	Ki67+	 12656 10489
8607	0	0	Ki67+	 12666 10488
8608	0	0	Ki67+	 12668 10578
8609	0	0	Ki67+	 12682 10552
8610	0	0	Ki67+	 12683 10502
8611	0	0	Ki67+	 12683 11163
8612	0	0	Ki67+	 12689 10561
8613	0	0	Ki67+	 12713 10871
8614	0	0	Ki67+	 12726 10883
8615	0	0	Ki67+	 12729 10575
8616	0	0	Ki67+	 12733 10515
8617	0	0	Ki67+	 11937 11582
8618	0	0	Ki67+	 11940 11463
8619	0	0	Ki67+	 11944 11415
8620	0	0	Ki67+	 11959 11305
8621	0	0	Ki67+	 11959 11326
8622	0	0	Ki67+	 11962 11268
8623	0	0	Ki67+	 11965 11229
8624	0	0	Ki67+	 11970 11453
8625	0	0	Ki67+	 11971 11427
8626	0	0	Ki67+	 11972 11361
8627	0	0	Ki67+	 11974 11329
8628	0	0	Ki67+	 11981 11379
8629	0	0	Ki67+	 11984 11429
8630	0	0	Ki67+	 11987 11286
8631	0	0	Ki67+	 11999 11488
8632	0	0	Ki67+	 12010 11403
8633	0	0	Ki67+	 12019 11366
8634	0	0	Ki67+	 12040 11398
8635	0	0	Ki67+	 12067 11762
8636	0	0	Ki67+	 12068 11353
8637	0	0	Ki67+	 12093 11270
8638	0	0	Ki67+	 12121 11255
8639	0	0	Ki67+	 12123 11286
8640	0	0	Ki67+	 12165 11336
8641	0	0	Ki67+	 12231 11311
8642	0	0	Ki67+	 12279 11295
8643	0	0	Ki67+	 12283 11867
8644	0	0	Ki67+	 12354 11723
8645	0	0	Ki67+	 12384 11694
8646	0	0	Ki67+	 12412 11639
8647	0	0	Ki67+	 12413 11706
8648	0	0	Ki67+	 12447 11550
8649	0	0	Ki67+	 12454 11815
8650	0	0	Ki67+	 12455 11791
8651	0	0	Ki67+	 12467 11511
8652	0	0	Ki67+	 12469 11416
8653	0	0	Ki67+	 12470 11764
8654	0	0	Ki67+	 12471 11474
8655	0	0	Ki67+	 12473 11740
8656	0	0	Ki67+	 12477 11639
8657	0	0	Ki67+	 12483 11363
8658	0	0	Ki67+	 12483 11679
8659	0	0	Ki67+	 12486 11382
8660	0	0	Ki67+	 12487 11790
8661	0	0	Ki67+	 12490 11458
8662	0	0	Ki67+	 12498 11338
8663	0	0	Ki67+	 12498 11501
8664	0	0	Ki67+	 12514 11654
8665	0	0	Ki67+	 12515 11830
8666	0	0	Ki67+	 12515 11849
8667	0	0	Ki67+	 12516 11783
8668	0	0	Ki67+	 12522 11897
8669	0	0	Ki67+	 12524 11813
8670	0	0	Ki67+	 12524 11926
8671	0	0	Ki67+	 12527 11668
8672	0	0	Ki67+	 12528 11449
8673	0	0	Ki67+	 12529 11746
8674	0	0	Ki67+	 12531 11493
8675	0	0	Ki67+	 12534 11339
8676	0	0	Ki67+	 12538 11552
8677	0	0	Ki67+	 12542 11861
8678	0	0	Ki67+	 12543 11437
8679	0	0	Ki67+	 12550 11811
8680	0	0	Ki67+	 12559 11657
8681	0	0	Ki67+	 12561 11714
8682	0	0	Ki67+	 12562 11838
8683	0	0	Ki67+	 12565 11687
8684	0	0	Ki67+	 12567 11948
8685	0	0	Ki67+	 12571 11896
8686	0	0	Ki67+	 12573 11750
8687	0	0	Ki67+	 12582 11513
8688	0	0	Ki67+	 12588 11430
8689	0	0	Ki67+	 12588 11921
8690	0	0	Ki67+	 12594 11881
8691	0	0	Ki67+	 12601 11516
8692	0	0	Ki67+	 12607 11462
8693	0	0	Ki67+	 12608 11949
8694	0	0	Ki67+	 12609 11599
8695	0	0	Ki67+	 12611 11786
8696	0	0	Ki67+	 12612 11478
8697	0	0	Ki67+	 12620 11485
8698	0	0	Ki67+	 12625 11906
8699	0	0	Ki67+	 12634 11468
8700	0	0	Ki67+	 12648 11815
8701	0	0	Ki67+	 12648 11860
8702	0	0	Ki67+	 12653 11299
8703	0	0	Ki67+	 12653 11528
8704	0	0	Ki67+	 12655 11222
8705	0	0	Ki67+	 12659 11263
8706	0	0	Ki67+	 12659 11629
8707	0	0	Ki67+	 12661 11477
8708	0	0	Ki67+	 12670 11911
8709	0	0	Ki67+	 12671 11295
8710	0	0	Ki67+	 12676 11895
8711	0	0	Ki67+	 12683 11543
8712	0	0	Ki67+	 12685 11717
8713	0	0	Ki67+	 12687 11310
8714	0	0	Ki67+	 12697 11419
8715	0	0	Ki67+	 12697 11480
8716	0	0	Ki67+	 12706 11245
8717	0	0	Ki67+	 12710 11466
8718	0	0	Ki67+	 12718 11544
8719	0	0	Ki67+	 12732 11330
8720	0	0	Ki67+	 11944 12227
8721	0	0	Ki67+	 11945 12153
8722	0	0	Ki67+	 11945 12270
8723	0	0	Ki67+	 11945 12581
8724	0	0	Ki67+	 11948 12746
8725	0	0	Ki67+	 11952 12191
8726	0	0	Ki67+	 11957 12682
8727	0	0	Ki67+	 11961 12701
8728	0	0	Ki67+	 11963 12280
8729	0	0	Ki67+	 11967 12725
8730	0	0	Ki67+	 11970 12664
8731	0	0	Ki67+	 11971 12163
8732	0	0	Ki67+	 11986 12711
8733	0	0	Ki67+	 11992 12092
8734	0	0	Ki67+	 11992 12535
8735	0	0	Ki67+	 12003 12557
8736	0	0	Ki67+	 12006 12655
8737	0	0	Ki67+	 12010 12522
8738	0	0	Ki67+	 12016 12662
8739	0	0	Ki67+	 12024 12708
8740	0	0	Ki67+	 12033 12693
8741	0	0	Ki67+	 12039 12057
8742	0	0	Ki67+	 12047 12669
8743	0	0	Ki67+	 12049 12792
8744	0	0	Ki67+	 12058 12475
8745	0	0	Ki67+	 12096 12481
8746	0	0	Ki67+	 12096 12607
8747	0	0	Ki67+	 12096 12620
8748	0	0	Ki67+	 12098 12648
8749	0	0	Ki67+	 12099 12498
8750	0	0	Ki67+	 12108 12286
8751	0	0	Ki67+	 12110 12098
8752	0	0	Ki67+	 12110 12431
8753	0	0	Ki67+	 12110 12665
8754	0	0	Ki67+	 12113 12040
8755	0	0	Ki67+	 12116 12087
8756	0	0	Ki67+	 12116 12612
8757	0	0	Ki67+	 12121 12210
8758	0	0	Ki67+	 12125 12478
8759	0	0	Ki67+	 12127 12508
8760	0	0	Ki67+	 12129 12520
8761	0	0	Ki67+	 12142 12726
8762	0	0	Ki67+	 12147 12630
8763	0	0	Ki67+	 12157 12603
8764	0	0	Ki67+	 12169 12780
8765	0	0	Ki67+	 12178 12589
8766	0	0	Ki67+	 12179 12619
8767	0	0	Ki67+	 12181 12561
8768	0	0	Ki67+	 12181 12642
8769	0	0	Ki67+	 12184 12725
8770	0	0	Ki67+	 12200 12528
8771	0	0	Ki67+	 12208 12779
8772	0	0	Ki67+	 12210 12543
8773	0	0	Ki67+	 12214 12599
8774	0	0	Ki67+	 12217 12126
8775	0	0	Ki67+	 12222 12522
8776	0	0	Ki67+	 12225 12347
8777	0	0	Ki67+	 12225 12570
8778	0	0	Ki67+	 12231 12480
8779	0	0	Ki67+	 12233 12759
8780	0	0	Ki67+	 12234 12106
8781	0	0	Ki67+	 12240 12547
8782	0	0	Ki67+	 12244 12371
8783	0	0	Ki67+	 12245 12510
8784	0	0	Ki67+	 12245 12725
8785	0	0	Ki67+	 12247 12583
8786	0	0	Ki67+	 12253 12313
8787	0	0	Ki67+	 12258 12538
8788	0	0	Ki67+	 12266 12755
8789	0	0	Ki67+	 12268 12457
8790	0	0	Ki67+	 12277 12273
8791	0	0	Ki67+	 12277 12483
8792	0	0	Ki67+	 12286 12538
8793	0	0	Ki67+	 12291 12280
8794	0	0	Ki67+	 12292 12561
8795	0	0	Ki67+	 12292 12594
8796	0	0	Ki67+	 12300 12412
8797	0	0	Ki67+	 12312 12509
8798	0	0	Ki67+	 12319 12270
8799	0	0	Ki67+	 12319 12309
8800	0	0	Ki67+	 12319 12453
8801	0	0	Ki67+	 12320 12421
8802	0	0	Ki67+	 12326 12235
8803	0	0	Ki67+	 12328 12394
8804	0	0	Ki67+	 12331 12245
8805	0	0	Ki67+	 12331 12527
8806	0	0	Ki67+	 12333 12492
8807	0	0	Ki67+	 12335 12359
8808	0	0	Ki67+	 12346 12418
8809	0	0	Ki67+	 12354 12460
8810	0	0	Ki67+	 12359 12345
8811	0	0	Ki67+	 12361 12186
8812	0	0	Ki67+	 12368 12736
8813	0	0	Ki67+	 12373 12438
8814	0	0	Ki67+	 12374 12386
8815	0	0	Ki67+	 12378 12355
8816	0	0	Ki67+	 12379 12218
8817	0	0	Ki67+	 12379 12421
8818	0	0	Ki67+	 12388 12156
8819	0	0	Ki67+	 12399 12393
8820	0	0	Ki67+	 12399 12679
8821	0	0	Ki67+	 12404 12306
8822	0	0	Ki67+	 12411 12661
8823	0	0	Ki67+	 12413 12280
8824	0	0	Ki67+	 12425 12753
8825	0	0	Ki67+	 12426 12194
8826	0	0	Ki67+	 12427 12307
8827	0	0	Ki67+	 12433 12767
8828	0	0	Ki67+	 12435 12727
8829	0	0	Ki67+	 12455 12303
8830	0	0	Ki67+	 12460 12234
8831	0	0	Ki67+	 12465 12135
8832	0	0	Ki67+	 12468 12339
8833	0	0	Ki67+	 12474 12786
8834	0	0	Ki67+	 12476 12292
8835	0	0	Ki67+	 12479 12773
8836	0	0	Ki67+	 12488 12547
8837	0	0	Ki67+	 12492 12244
8838	0	0	Ki67+	 12508 12301
8839	0	0	Ki67+	 12508 12635
8840	0	0	Ki67+	 12509 12279
8841	0	0	Ki67+	 12511 12573
8842	0	0	Ki67+	 12514 12534
8843	0	0	Ki67+	 12517 12724
8844	0	0	Ki67+	 12517 12768
8845	0	0	Ki67+	 12518 12158
8846	0	0	Ki67+	 12528 12128
8847	0	0	Ki67+	 12531 12601
8848	0	0	Ki67+	 12534 12259
8849	0	0	Ki67+	 12542 12730
8850	0	0	Ki67+	 12549 12608
8851	0	0	Ki67+	 12549 12777
8852	0	0	Ki67+	 12551 12270
8853	0	0	Ki67+	 12558 12673
8854	0	0	Ki67+	 12568 12793
8855	0	0	Ki67+	 12569 12197
8856	0	0	Ki67+	 12571 12251
8857	0	0	Ki67+	 12577 12707
8858	0	0	Ki67+	 12585 12653
8859	0	0	Ki67+	 12596 12730
8860	0	0	Ki67+	 12606 12812
8861	0	0	Ki67+	 12608 12036
8862	0	0	Ki67+	 12618 12485
8863	0	0	Ki67+	 12623 12214
8864	0	0	Ki67+	 12628 12757
8865	0	0	Ki67+	 12650 12620
8866	0	0	Ki67+	 12656 12788
8867	0	0	Ki67+	 12661 12419
8868	0	0	Ki67+	 12662 12751
8869	0	0	Ki67+	 12665 12171
8870	0	0	Ki67+	 12668 12248
8871	0	0	Ki67+	 12671 12276
8872	0	0	Ki67+	 12685 12247
8873	0	0	Ki67+	 12687 12583
8874	0	0	Ki67+	 12705 12669
8875	0	0	Ki67+	 12725 12151
8876	0	0	Ki67+	 12731 12242
8877	0	0	Ki67+	 11951 12998
8878	0	0	Ki67+	 11957 12865
8879	0	0	Ki67+	 11981 13210
8880	0	0	Ki67+	 11995 12924
8881	0	0	Ki67+	 11996 12852
8882	0	0	Ki67+	 12004 12873
8883	0	0	Ki67+	 12010 12890
8884	0	0	Ki67+	 12011 13111
8885	0	0	Ki67+	 12018 13215
8886	0	0	Ki67+	 12025 12920
8887	0	0	Ki67+	 12033 13091
8888	0	0	Ki67+	 12054 12873
8889	0	0	Ki67+	 12070 12908
8890	0	0	Ki67+	 12071 13227
8891	0	0	Ki67+	 12074 12952
8892	0	0	Ki67+	 12077 13474
8893	0	0	Ki67+	 12079 12891
8894	0	0	Ki67+	 12081 12868
8895	0	0	Ki67+	 12081 13290
8896	0	0	Ki67+	 12100 13268
8897	0	0	Ki67+	 12104 12914
8898	0	0	Ki67+	 12111 12939
8899	0	0	Ki67+	 12115 12898
8900	0	0	Ki67+	 12119 12831
8901	0	0	Ki67+	 12135 12891
8902	0	0	Ki67+	 12135 12933
8903	0	0	Ki67+	 12140 12959
8904	0	0	Ki67+	 12147 12890
8905	0	0	Ki67+	 12159 13012
8906	0	0	Ki67+	 12169 12819
8907	0	0	Ki67+	 12247 12907
8908	0	0	Ki67+	 12293 12847
8909	0	0	Ki67+	 12313 12830
8910	0	0	Ki67+	 12319 12905
8911	0	0	Ki67+	 12327 12953
8912	0	0	Ki67+	 12335 13567
8913	0	0	Ki67+	 12345 13007
8914	0	0	Ki67+	 12348 12874
8915	0	0	Ki67+	 12354 13021
8916	0	0	Ki67+	 12382 13282
8917	0	0	Ki67+	 12395 13315
8918	0	0	Ki67+	 12397 13207
8919	0	0	Ki67+	 12404 13391
8920	0	0	Ki67+	 12411 13182
8921	0	0	Ki67+	 12426 13420
8922	0	0	Ki67+	 12433 13381
8923	0	0	Ki67+	 12435 13201
8924	0	0	Ki67+	 12441 13573
8925	0	0	Ki67+	 12458 13414
8926	0	0	Ki67+	 12465 13598
8927	0	0	Ki67+	 12467 13178
8928	0	0	Ki67+	 12470 13571
8929	0	0	Ki67+	 12474 13417
8930	0	0	Ki67+	 12478 13168
8931	0	0	Ki67+	 12493 13362
8932	0	0	Ki67+	 12503 13516
8933	0	0	Ki67+	 12508 13430
8934	0	0	Ki67+	 12520 12928
8935	0	0	Ki67+	 12520 12938
8936	0	0	Ki67+	 12520 13449
8937	0	0	Ki67+	 12525 12817
8938	0	0	Ki67+	 12537 12836
8939	0	0	Ki67+	 12547 13435
8940	0	0	Ki67+	 12548 12885
8941	0	0	Ki67+	 12548 13152
8942	0	0	Ki67+	 12561 13460
8943	0	0	Ki67+	 12565 13599
8944	0	0	Ki67+	 12571 12892
8945	0	0	Ki67+	 12573 13090
8946	0	0	Ki67+	 12578 12961
8947	0	0	Ki67+	 12582 13589
8948	0	0	Ki67+	 12585 12919
8949	0	0	Ki67+	 12588 13320
8950	0	0	Ki67+	 12590 12969
8951	0	0	Ki67+	 12598 12926
8952	0	0	Ki67+	 12611 13298
8953	0	0	Ki67+	 12616 13608
8954	0	0	Ki67+	 12618 13381
8955	0	0	Ki67+	 12623 13340
8956	0	0	Ki67+	 12627 12835
8957	0	0	Ki67+	 12635 13543
8958	0	0	Ki67+	 12640 13362
8959	0	0	Ki67+	 12644 12879
8960	0	0	Ki67+	 12644 13388
8961	0	0	Ki67+	 12649 13047
8962	0	0	Ki67+	 12651 12829
8963	0	0	Ki67+	 12652 13606
8964	0	0	Ki67+	 12656 13443
8965	0	0	Ki67+	 12657 13410
8966	0	0	Ki67+	 12657 13575
8967	0	0	Ki67+	 12670 12846
8968	0	0	Ki67+	 12671 12883
8969	0	0	Ki67+	 12686 13039
8970	0	0	Ki67+	 12686 13397
8971	0	0	Ki67+	 12687 12817
8972	0	0	Ki67+	 12697 13575
8973	0	0	Ki67+	 12703 13162
8974	0	0	Ki67+	 12706 13289
8975	0	0	Ki67+	 12722 12857
8976	0	0	Ki67+	 12729 13279
8977	0	0	Ki67+	 12733 13387
8978	0	0	Ki67+	 12169 14142
8979	0	0	Ki67+	 12173 14028
8980	0	0	Ki67+	 12187 13990
8981	0	0	Ki67+	 12192 14147
8982	0	0	Ki67+	 12208 13754
8983	0	0	Ki67+	 12217 13873
8984	0	0	Ki67+	 12248 13951
8985	0	0	Ki67+	 12320 13736
8986	0	0	Ki67+	 12331 13716
8987	0	0	Ki67+	 12351 13694
8988	0	0	Ki67+	 12392 13690
8989	0	0	Ki67+	 12399 13648
8990	0	0	Ki67+	 12432 14051
8991	0	0	Ki67+	 12464 13625
8992	0	0	Ki67+	 12471 13634
8993	0	0	Ki67+	 12506 14035
8994	0	0	Ki67+	 12515 13647
8995	0	0	Ki67+	 12516 13791
8996	0	0	Ki67+	 12544 13848
8997	0	0	Ki67+	 12544 13868
8998	0	0	Ki67+	 12552 13894
8999	0	0	Ki67+	 12562 13844
9000	0	0	Ki67+	 12567 13633
9001	0	0	Ki67+	 12597 13673
9002	0	0	Ki67+	 12598 13650
9003	0	0	Ki67+	 12640 13830
9004	0	0	Ki67+	 12675 13804
9005	0	0	Ki67+	 12679 13636
9006	0	0	Ki67+	 12681 13815
9007	0	0	Ki67+	 12701 13813
9008	0	0	Ki67+	 12706 13706
9009	0	0	Ki67+	 12709 13644
9010	0	0	Ki67+	 12722 13757
9011	0	0	Ki67+	 12722 13777
9012	0	0	Ki67+	 12732 13764
9013	0	0	Ki67+	 13021 4706
9014	0	0	Ki67+	 12999 5269
9015	0	0	Ki67+	 13040 5142
9016	0	0	Ki67+	 13079 5351
9017	0	0	Ki67+	 13084 5216
9018	0	0	Ki67+	 13114 5329
9019	0	0	Ki67+	 13130 5398
9020	0	0	Ki67+	 13142 5424
9021	0	0	Ki67+	 13155 5383
9022	0	0	Ki67+	 13159 5398
9023	0	0	Ki67+	 13161 5488
9024	0	0	Ki67+	 13170 5391
9025	0	0	Ki67+	 13187 5385
9026	0	0	Ki67+	 13203 5286
9027	0	0	Ki67+	 13211 5180
9028	0	0	Ki67+	 13216 5220
9029	0	0	Ki67+	 13218 5231
9030	0	0	Ki67+	 13223 5417
9031	0	0	Ki67+	 13230 5259
9032	0	0	Ki67+	 13232 5490
9033	0	0	Ki67+	 13233 5510
9034	0	0	Ki67+	 13243 5454
9035	0	0	Ki67+	 13260 5213
9036	0	0	Ki67+	 13264 5537
9037	0	0	Ki67+	 13274 5509
9038	0	0	Ki67+	 13277 5460
9039	0	0	Ki67+	 13289 5487
9040	0	0	Ki67+	 13296 5211
9041	0	0	Ki67+	 13297 5562
9042	0	0	Ki67+	 13331 5518
9043	0	0	Ki67+	 13348 5315
9044	0	0	Ki67+	 13354 5524
9045	0	0	Ki67+	 13364 5235
9046	0	0	Ki67+	 13368 5546
9047	0	0	Ki67+	 13392 5478
9048	0	0	Ki67+	 13396 5123
9049	0	0	Ki67+	 13406 5371
9050	0	0	Ki67+	 13413 5259
9051	0	0	Ki67+	 13415 5359
9052	0	0	Ki67+	 13426 5391
9053	0	0	Ki67+	 13431 5357
9054	0	0	Ki67+	 13458 5354
9055	0	0	Ki67+	 13461 5406
9056	0	0	Ki67+	 13462 5440
9057	0	0	Ki67+	 13464 5374
9058	0	0	Ki67+	 13473 5434
9059	0	0	Ki67+	 13482 5344
9060	0	0	Ki67+	 13502 5442
9061	0	0	Ki67+	 13533 5549
9062	0	0	Ki67+	 12750 6180
9063	0	0	Ki67+	 12751 6126
9064	0	0	Ki67+	 12755 6263
9065	0	0	Ki67+	 12760 6198
9066	0	0	Ki67+	 12784 6318
9067	0	0	Ki67+	 12791 6251
9068	0	0	Ki67+	 12807 6275
9069	0	0	Ki67+	 12813 6248
9070	0	0	Ki67+	 12813 6311
9071	0	0	Ki67+	 12830 6248
9072	0	0	Ki67+	 12832 6297
9073	0	0	Ki67+	 12859 6287
9074	0	0	Ki67+	 12874 6246
9075	0	0	Ki67+	 12881 6154
9076	0	0	Ki67+	 12894 6159
9077	0	0	Ki67+	 12897 6297
9078	0	0	Ki67+	 12901 6286
9079	0	0	Ki67+	 12934 6246
9080	0	0	Ki67+	 12970 6265
9081	0	0	Ki67+	 13018 6141
9082	0	0	Ki67+	 13030 6265
9083	0	0	Ki67+	 13033 5888
9084	0	0	Ki67+	 13039 6239
9085	0	0	Ki67+	 13043 6222
9086	0	0	Ki67+	 13055 6135
9087	0	0	Ki67+	 13059 6265
9088	0	0	Ki67+	 13060 6156
9089	0	0	Ki67+	 13077 5880
9090	0	0	Ki67+	 13092 6236
9091	0	0	Ki67+	 13112 6240
9092	0	0	Ki67+	 13132 6141
9093	0	0	Ki67+	 13135 6223
9094	0	0	Ki67+	 13153 6124
9095	0	0	Ki67+	 13170 6183
9096	0	0	Ki67+	 13179 6193
9097	0	0	Ki67+	 13181 6240
9098	0	0	Ki67+	 13222 6141
9099	0	0	Ki67+	 13314 5673
9100	0	0	Ki67+	 13353 5697
9101	0	0	Ki67+	 13354 5741
9102	0	0	Ki67+	 13363 5713
9103	0	0	Ki67+	 13372 5743
9104	0	0	Ki67+	 13388 5690
9105	0	0	Ki67+	 13388 5780
9106	0	0	Ki67+	 13389 5763
9107	0	0	Ki67+	 13406 5690
9108	0	0	Ki67+	 13427 5794
9109	0	0	Ki67+	 13478 5754
9110	0	0	Ki67+	 13486 5655
9111	0	0	Ki67+	 13517 5630
9112	0	0	Ki67+	 12757 6607
9113	0	0	Ki67+	 12767 6663
9114	0	0	Ki67+	 12807 6697
9115	0	0	Ki67+	 12809 6674
9116	0	0	Ki67+	 12812 6580
9117	0	0	Ki67+	 12823 6588
9118	0	0	Ki67+	 12839 6586
9119	0	0	Ki67+	 12864 6844
9120	0	0	Ki67+	 12865 6566
9121	0	0	Ki67+	 12866 6827
9122	0	0	Ki67+	 12890 6882
9123	0	0	Ki67+	 12897 6576
9124	0	0	Ki67+	 12900 6516
9125	0	0	Ki67+	 12903 6812
9126	0	0	Ki67+	 12906 6590
9127	0	0	Ki67+	 12924 6551
9128	0	0	Ki67+	 12928 6500
9129	0	0	Ki67+	 12962 6504
9130	0	0	Ki67+	 12971 6512
9131	0	0	Ki67+	 12975 6809
9132	0	0	Ki67+	 12978 6862
9133	0	0	Ki67+	 12984 6830
9134	0	0	Ki67+	 13002 6510
9135	0	0	Ki67+	 13005 6490
9136	0	0	Ki67+	 13008 6744
9137	0	0	Ki67+	 13009 7197
9138	0	0	Ki67+	 13023 6825
9139	0	0	Ki67+	 13079 7185
9140	0	0	Ki67+	 13100 6455
9141	0	0	Ki67+	 13131 6740
9142	0	0	Ki67+	 13134 6459
9143	0	0	Ki67+	 13136 7163
9144	0	0	Ki67+	 13162 7147
9145	0	0	Ki67+	 13166 7166
9146	0	0	Ki67+	 13168 6774
9147	0	0	Ki67+	 13176 6790
9148	0	0	Ki67+	 13184 6551
9149	0	0	Ki67+	 13195 6572
9150	0	0	Ki67+	 13199 6755
9151	0	0	Ki67+	 13210 6784
9152	0	0	Ki67+	 13232 6666
9153	0	0	Ki67+	 13246 6691
9154	0	0	Ki67+	 13248 6759
9155	0	0	Ki67+	 13256 6767
9156	0	0	Ki67+	 13258 6714
9157	0	0	Ki67+	 13274 6750
9158	0	0	Ki67+	 13305 6761
9159	0	0	Ki67+	 13312 7163
9160	0	0	Ki67+	 13320 6748
9161	0	0	Ki67+	 13320 7139
9162	0	0	Ki67+	 13323 7115
9163	0	0	Ki67+	 13335 6677
9164	0	0	Ki67+	 13337 6639
9165	0	0	Ki67+	 13340 7138
9166	0	0	Ki67+	 13344 6663
9167	0	0	Ki67+	 13351 6683
9168	0	0	Ki67+	 13351 7040
9169	0	0	Ki67+	 13357 6470
9170	0	0	Ki67+	 13363 6485
9171	0	0	Ki67+	 13363 7089
9172	0	0	Ki67+	 13379 7049
9173	0	0	Ki67+	 13384 7169
9174	0	0	Ki67+	 13388 7040
9175	0	0	Ki67+	 13399 7150
9176	0	0	Ki67+	 13412 6530
9177	0	0	Ki67+	 13420 7066
9178	0	0	Ki67+	 13422 6446
9179	0	0	Ki67+	 13445 7090
9180	0	0	Ki67+	 13451 6476
9181	0	0	Ki67+	 13465 6510
9182	0	0	Ki67+	 13469 6635
9183	0	0	Ki67+	 13485 6445
9184	0	0	Ki67+	 13502 7030
9185	0	0	Ki67+	 13507 6992
9186	0	0	Ki67+	 13513 6464
9187	0	0	Ki67+	 13517 6480
9188	0	0	Ki67+	 13522 7066
9189	0	0	Ki67+	 12741 7298
9190	0	0	Ki67+	 12741 7530
9191	0	0	Ki67+	 12754 7262
9192	0	0	Ki67+	 12805 7321
9193	0	0	Ki67+	 12806 7232
9194	0	0	Ki67+	 12823 7493
9195	0	0	Ki67+	 12832 7289
9196	0	0	Ki67+	 12841 7296
9197	0	0	Ki67+	 12853 7310
9198	0	0	Ki67+	 12857 7245
9199	0	0	Ki67+	 12862 7805
9200	0	0	Ki67+	 12871 7275
9201	0	0	Ki67+	 12874 7924
9202	0	0	Ki67+	 12875 7246
9203	0	0	Ki67+	 12875 7513
9204	0	0	Ki67+	 12878 7204
9205	0	0	Ki67+	 12928 7488
9206	0	0	Ki67+	 12928 7647
9207	0	0	Ki67+	 12944 7219
9208	0	0	Ki67+	 12944 7984
9209	0	0	Ki67+	 12945 7504
9210	0	0	Ki67+	 12959 7441
9211	0	0	Ki67+	 12960 7646
9212	0	0	Ki67+	 12964 7584
9213	0	0	Ki67+	 12969 7498
9214	0	0	Ki67+	 12975 7259
9215	0	0	Ki67+	 12982 7574
9216	0	0	Ki67+	 12986 7319
9217	0	0	Ki67+	 12986 7749
9218	0	0	Ki67+	 12987 7230
9219	0	0	Ki67+	 12995 7280
9220	0	0	Ki67+	 12996 7591
9221	0	0	Ki67+	 13008 7484
9222	0	0	Ki67+	 13011 7548
9223	0	0	Ki67+	 13014 7709
9224	0	0	Ki67+	 13019 7578
9225	0	0	Ki67+	 13026 7260
9226	0	0	Ki67+	 13029 7765
9227	0	0	Ki67+	 13035 7528
9228	0	0	Ki67+	 13047 7418
9229	0	0	Ki67+	 13060 7498
9230	0	0	Ki67+	 13082 7213
9231	0	0	Ki67+	 13084 7503
9232	0	0	Ki67+	 13099 7252
9233	0	0	Ki67+	 13104 7301
9234	0	0	Ki67+	 13115 7239
9235	0	0	Ki67+	 13117 7444
9236	0	0	Ki67+	 13121 7222
9237	0	0	Ki67+	 13126 7515
9238	0	0	Ki67+	 13128 7557
9239	0	0	Ki67+	 13134 7748
9240	0	0	Ki67+	 13139 7482
9241	0	0	Ki67+	 13147 7406
9242	0	0	Ki67+	 13150 7423
9243	0	0	Ki67+	 13183 7491
9244	0	0	Ki67+	 13187 7231
9245	0	0	Ki67+	 13202 7210
9246	0	0	Ki67+	 13212 7473
9247	0	0	Ki67+	 13220 7537
9248	0	0	Ki67+	 13246 7251
9249	0	0	Ki67+	 13344 7286
9250	0	0	Ki67+	 13445 7798
9251	0	0	Ki67+	 13467 7754
9252	0	0	Ki67+	 13469 7812
9253	0	0	Ki67+	 13485 7857
9254	0	0	Ki67+	 13511 7768
9255	0	0	Ki67+	 12741 8698
9256	0	0	Ki67+	 12742 8582
9257	0	0	Ki67+	 12822 8042
9258	0	0	Ki67+	 12871 8596
9259	0	0	Ki67+	 12889 8616
9260	0	0	Ki67+	 12896 8658
9261	0	0	Ki67+	 12898 8357
9262	0	0	Ki67+	 12915 8417
9263	0	0	Ki67+	 12921 8388
9264	0	0	Ki67+	 12953 8016
9265	0	0	Ki67+	 12954 8404
9266	0	0	Ki67+	 12962 8413
9267	0	0	Ki67+	 12967 8366
9268	0	0	Ki67+	 12979 8412
9269	0	0	Ki67+	 13050 8003
9270	0	0	Ki67+	 13083 8287
9271	0	0	Ki67+	 13103 8261
9272	0	0	Ki67+	 13129 8691
9273	0	0	Ki67+	 13138 8273
9274	0	0	Ki67+	 13142 8284
9275	0	0	Ki67+	 13152 8684
9276	0	0	Ki67+	 13160 8306
9277	0	0	Ki67+	 13161 8476
9278	0	0	Ki67+	 13161 8599
9279	0	0	Ki67+	 13167 8500
9280	0	0	Ki67+	 13177 8717
9281	0	0	Ki67+	 13181 8589
9282	0	0	Ki67+	 13186 8276
9283	0	0	Ki67+	 13189 8489
9284	0	0	Ki67+	 13203 8257
9285	0	0	Ki67+	 13210 8586
9286	0	0	Ki67+	 13211 8669
9287	0	0	Ki67+	 13215 8271
9288	0	0	Ki67+	 13217 8507
9289	0	0	Ki67+	 13222 8224
9290	0	0	Ki67+	 13225 8645
9291	0	0	Ki67+	 13238 8182
9292	0	0	Ki67+	 13261 8207
9293	0	0	Ki67+	 13266 8189
9294	0	0	Ki67+	 13267 8238
9295	0	0	Ki67+	 13278 8243
9296	0	0	Ki67+	 13304 8165
9297	0	0	Ki67+	 13324 8207
9298	0	0	Ki67+	 13329 8184
9299	0	0	Ki67+	 13361 8350
9300	0	0	Ki67+	 13365 8105
9301	0	0	Ki67+	 13426 8195
9302	0	0	Ki67+	 13434 8138
9303	0	0	Ki67+	 13436 8384
9304	0	0	Ki67+	 13470 8163
9305	0	0	Ki67+	 13495 8204
9306	0	0	Ki67+	 13507 8299
9307	0	0	Ki67+	 13533 8060
9308	0	0	Ki67+	 12739 9073
9309	0	0	Ki67+	 12739 9109
9310	0	0	Ki67+	 12762 9558
9311	0	0	Ki67+	 12767 9027
9312	0	0	Ki67+	 12774 9413
9313	0	0	Ki67+	 12788 9533
9314	0	0	Ki67+	 12798 8916
9315	0	0	Ki67+	 12799 9386
9316	0	0	Ki67+	 12815 9342
9317	0	0	Ki67+	 12823 9524
9318	0	0	Ki67+	 12826 8932
9319	0	0	Ki67+	 12830 9306
9320	0	0	Ki67+	 12845 9375
9321	0	0	Ki67+	 12856 8906
9322	0	0	Ki67+	 12863 9425
9323	0	0	Ki67+	 12875 9415
9324	0	0	Ki67+	 12878 9388
9325	0	0	Ki67+	 12895 9521
9326	0	0	Ki67+	 12899 9326
9327	0	0	Ki67+	 12912 9331
9328	0	0	Ki67+	 12912 9530
9329	0	0	Ki67+	 12931 9293
9330	0	0	Ki67+	 12932 8867
9331	0	0	Ki67+	 12936 9363
9332	0	0	Ki67+	 12938 9255
9333	0	0	Ki67+	 12958 9336
9334	0	0	Ki67+	 12958 9546
9335	0	0	Ki67+	 12977 9429
9336	0	0	Ki67+	 12990 9259
9337	0	0	Ki67+	 13002 9347
9338	0	0	Ki67+	 13009 9296
9339	0	0	Ki67+	 13011 9218
9340	0	0	Ki67+	 13014 9355
9341	0	0	Ki67+	 13020 8816
9342	0	0	Ki67+	 13035 9539
9343	0	0	Ki67+	 13036 9241
9344	0	0	Ki67+	 13037 9564
9345	0	0	Ki67+	 13040 9520
9346	0	0	Ki67+	 13041 9552
9347	0	0	Ki67+	 13083 9295
9348	0	0	Ki67+	 13140 9289
9349	0	0	Ki67+	 13230 9280
9350	0	0	Ki67+	 13297 9528
9351	0	0	Ki67+	 13301 8915
9352	0	0	Ki67+	 13307 9269
9353	0	0	Ki67+	 13387 9312
9354	0	0	Ki67+	 13507 9442
9355	0	0	Ki67+	 12741 9698
9356	0	0	Ki67+	 12742 9685
9357	0	0	Ki67+	 12762 9721
9358	0	0	Ki67+	 12764 9690
9359	0	0	Ki67+	 12783 9723
9360	0	0	Ki67+	 12785 9917
9361	0	0	Ki67+	 12789 9863
9362	0	0	Ki67+	 12804 10380
9363	0	0	Ki67+	 12811 9703
9364	0	0	Ki67+	 12818 10168
9365	0	0	Ki67+	 12824 9729
9366	0	0	Ki67+	 12828 9966
9367	0	0	Ki67+	 12831 9696
9368	0	0	Ki67+	 12839 9896
9369	0	0	Ki67+	 12844 9940
9370	0	0	Ki67+	 12851 10033
9371	0	0	Ki67+	 12859 9966
9372	0	0	Ki67+	 12863 9877
9373	0	0	Ki67+	 12864 9943
9374	0	0	Ki67+	 12864 10206
9375	0	0	Ki67+	 12868 9919
9376	0	0	Ki67+	 12871 9679
9377	0	0	Ki67+	 12886 9947
9378	0	0	Ki67+	 12889 9899
9379	0	0	Ki67+	 12910 9710
9380	0	0	Ki67+	 12912 10356
9381	0	0	Ki67+	 12915 9770
9382	0	0	Ki67+	 12918 10375
9383	0	0	Ki67+	 12929 9718
9384	0	0	Ki67+	 12930 10191
9385	0	0	Ki67+	 12937 10376
9386	0	0	Ki67+	 12939 9786
9387	0	0	Ki67+	 12951 9682
9388	0	0	Ki67+	 12955 10002
9389	0	0	Ki67+	 12959 9717
9390	0	0	Ki67+	 12964 10364
9391	0	0	Ki67+	 12979 10347
9392	0	0	Ki67+	 12987 9965
9393	0	0	Ki67+	 12991 9796
9394	0	0	Ki67+	 12999 10362
9395	0	0	Ki67+	 13007 9783
9396	0	0	Ki67+	 13012 9798
9397	0	0	Ki67+	 13012 10365
9398	0	0	Ki67+	 13015 9816
9399	0	0	Ki67+	 13021 9741
9400	0	0	Ki67+	 13021 9772
9401	0	0	Ki67+	 13021 9788
9402	0	0	Ki67+	 13040 9780
9403	0	0	Ki67+	 13042 9806
9404	0	0	Ki67+	 13066 9807
9405	0	0	Ki67+	 13069 10155
9406	0	0	Ki67+	 13071 9823
9407	0	0	Ki67+	 13081 10223
9408	0	0	Ki67+	 13082 10135
9409	0	0	Ki67+	 13083 9815
9410	0	0	Ki67+	 13086 9827
9411	0	0	Ki67+	 13095 10166
9412	0	0	Ki67+	 13110 9929
9413	0	0	Ki67+	 13136 10140
9414	0	0	Ki67+	 13140 9870
9415	0	0	Ki67+	 13141 10021
9416	0	0	Ki67+	 13141 10061
9417	0	0	Ki67+	 13146 9855
9418	0	0	Ki67+	 13157 10136
9419	0	0	Ki67+	 13167 10050
9420	0	0	Ki67+	 13177 10249
9421	0	0	Ki67+	 13179 9868
9422	0	0	Ki67+	 13184 10086
9423	0	0	Ki67+	 13185 9878
9424	0	0	Ki67+	 13187 10116
9425	0	0	Ki67+	 13190 10350
9426	0	0	Ki67+	 13193 10006
9427	0	0	Ki67+	 13195 10272
9428	0	0	Ki67+	 13197 10160
9429	0	0	Ki67+	 13198 10258
9430	0	0	Ki67+	 13199 10241
9431	0	0	Ki67+	 13207 10072
9432	0	0	Ki67+	 13215 10004
9433	0	0	Ki67+	 13215 10041
9434	0	0	Ki67+	 13220 10297
9435	0	0	Ki67+	 13221 10267
9436	0	0	Ki67+	 13224 10221
9437	0	0	Ki67+	 13228 9997
9438	0	0	Ki67+	 13245 9851
9439	0	0	Ki67+	 13248 10214
9440	0	0	Ki67+	 13255 10004
9441	0	0	Ki67+	 13276 10212
9442	0	0	Ki67+	 13285 9813
9443	0	0	Ki67+	 13305 9786
9444	0	0	Ki67+	 13307 9817
9445	0	0	Ki67+	 13318 10233
9446	0	0	Ki67+	 13328 10309
9447	0	0	Ki67+	 13345 10024
9448	0	0	Ki67+	 13352 9971
9449	0	0	Ki67+	 13356 10100
9450	0	0	Ki67+	 13363 9984
9451	0	0	Ki67+	 13369 9995
9452	0	0	Ki67+	 13392 10082
9453	0	0	Ki67+	 13410 10352
9454	0	0	Ki67+	 13416 10316
9455	0	0	Ki67+	 13419 10303
9456	0	0	Ki67+	 13422 10049
9457	0	0	Ki67+	 13422 10347
9458	0	0	Ki67+	 13424 10034
9459	0	0	Ki67+	 13427 10387
9460	0	0	Ki67+	 13434 10062
9461	0	0	Ki67+	 13444 10386
9462	0	0	Ki67+	 13492 10355
9463	0	0	Ki67+	 13495 10373
9464	0	0	Ki67+	 13502 10088
9465	0	0	Ki67+	 13503 10077
9466	0	0	Ki67+	 13508 10160
9467	0	0	Ki67+	 13508 10364
9468	0	0	Ki67+	 13525 10112
9469	0	0	Ki67+	 13525 10129
9470	0	0	Ki67+	 13530 9934
9471	0	0	Ki67+	 13534 10198
9472	0	0	Ki67+	 12743 10595
9473	0	0	Ki67+	 12755 10557
9474	0	0	Ki67+	 12755 11152
9475	0	0	Ki67+	 12759 10433
9476	0	0	Ki67+	 12765 10533
9477	0	0	Ki67+	 12768 10468
9478	0	0	Ki67+	 12770 10876
9479	0	0	Ki67+	 12772 11162
9480	0	0	Ki67+	 12814 10419
9481	0	0	Ki67+	 12820 10924
9482	0	0	Ki67+	 12836 10799
9483	0	0	Ki67+	 12852 10412
9484	0	0	Ki67+	 12854 10851
9485	0	0	Ki67+	 12860 10904
9486	0	0	Ki67+	 12886 10831
9487	0	0	Ki67+	 12886 10943
9488	0	0	Ki67+	 12895 10764
9489	0	0	Ki67+	 12897 10414
9490	0	0	Ki67+	 12908 10678
9491	0	0	Ki67+	 12909 10608
9492	0	0	Ki67+	 12912 10823
9493	0	0	Ki67+	 12920 10620
9494	0	0	Ki67+	 12924 11173
9495	0	0	Ki67+	 12927 10664
9496	0	0	Ki67+	 12931 10797
9497	0	0	Ki67+	 12934 10874
9498	0	0	Ki67+	 12943 10605
9499	0	0	Ki67+	 12944 10653
9500	0	0	Ki67+	 12945 10831
9501	0	0	Ki67+	 12959 10606
9502	0	0	Ki67+	 12961 10938
9503	0	0	Ki67+	 12965 10581
9504	0	0	Ki67+	 12967 10840
9505	0	0	Ki67+	 12971 10814
9506	0	0	Ki67+	 12974 10780
9507	0	0	Ki67+	 12982 10876
9508	0	0	Ki67+	 12985 10671
9509	0	0	Ki67+	 12991 10822
9510	0	0	Ki67+	 12991 11044
9511	0	0	Ki67+	 13006 10426
9512	0	0	Ki67+	 13007 10775
9513	0	0	Ki67+	 13010 10599
9514	0	0	Ki67+	 13016 10847
9515	0	0	Ki67+	 13020 10788
9516	0	0	Ki67+	 13023 10599
9517	0	0	Ki67+	 13029 10659
9518	0	0	Ki67+	 13029 10861
9519	0	0	Ki67+	 13033 10675
9520	0	0	Ki67+	 13038 10545
9521	0	0	Ki67+	 13039 10486
9522	0	0	Ki67+	 13039 10924
9523	0	0	Ki67+	 13040 10944
9524	0	0	Ki67+	 13047 11013
9525	0	0	Ki67+	 13048 10517
9526	0	0	Ki67+	 13051 10821
9527	0	0	Ki67+	 13055 10680
9528	0	0	Ki67+	 13055 10844
9529	0	0	Ki67+	 13058 10472
9530	0	0	Ki67+	 13058 10595
9531	0	0	Ki67+	 13058 10626
9532	0	0	Ki67+	 13059 10434
9533	0	0	Ki67+	 13059 10584
9534	0	0	Ki67+	 13061 10880
9535	0	0	Ki67+	 13063 10545
9536	0	0	Ki67+	 13066 10698
9537	0	0	Ki67+	 13081 10652
9538	0	0	Ki67+	 13084 10632
9539	0	0	Ki67+	 13087 10679
9540	0	0	Ki67+	 13092 10889
9541	0	0	Ki67+	 13094 10408
9542	0	0	Ki67+	 13094 10513
9543	0	0	Ki67+	 13094 10568
9544	0	0	Ki67+	 13097 10478
9545	0	0	Ki67+	 13106 10883
9546	0	0	Ki67+	 13109 10675
9547	0	0	Ki67+	 13120 10569
9548	0	0	Ki67+	 13127 10545
9549	0	0	Ki67+	 13128 10851
9550	0	0	Ki67+	 13132 10452
9551	0	0	Ki67+	 13133 10929
9552	0	0	Ki67+	 13141 10410
9553	0	0	Ki67+	 13143 10946
9554	0	0	Ki67+	 13153 10676
9555	0	0	Ki67+	 13153 11194
9556	0	0	Ki67+	 13164 10472
9557	0	0	Ki67+	 13166 10665
9558	0	0	Ki67+	 13191 11184
9559	0	0	Ki67+	 13207 11185
9560	0	0	Ki67+	 13212 10672
9561	0	0	Ki67+	 13234 11003
9562	0	0	Ki67+	 13246 10578
9563	0	0	Ki67+	 13248 11110
9564	0	0	Ki67+	 13270 11159
9565	0	0	Ki67+	 13287 11144
9566	0	0	Ki67+	 13318 10668
9567	0	0	Ki67+	 13323 10963
9568	0	0	Ki67+	 13378 10626
9569	0	0	Ki67+	 13385 10444
9570	0	0	Ki67+	 13416 10472
9571	0	0	Ki67+	 13418 10433
9572	0	0	Ki67+	 13422 10404
9573	0	0	Ki67+	 13427 10558
9574	0	0	Ki67+	 13458 10562
9575	0	0	Ki67+	 13464 10624
9576	0	0	Ki67+	 13465 10498
9577	0	0	Ki67+	 13475 10591
9578	0	0	Ki67+	 13486 10483
9579	0	0	Ki67+	 13488 10450
9580	0	0	Ki67+	 13488 10544
9581	0	0	Ki67+	 13489 10920
9582	0	0	Ki67+	 13491 11030
9583	0	0	Ki67+	 13492 10563
9584	0	0	Ki67+	 13493 10679
9585	0	0	Ki67+	 13495 11089
9586	0	0	Ki67+	 13497 10599
9587	0	0	Ki67+	 13503 10783
9588	0	0	Ki67+	 13505 10898
9589	0	0	Ki67+	 13509 11128
9590	0	0	Ki67+	 13510 10524
9591	0	0	Ki67+	 13519 10464
9592	0	0	Ki67+	 13520 10659
9593	0	0	Ki67+	 13521 10495
9594	0	0	Ki67+	 13523 10573
9595	0	0	Ki67+	 13525 11094
9596	0	0	Ki67+	 13529 10436
9597	0	0	Ki67+	 13529 10633
9598	0	0	Ki67+	 13531 10918
9599	0	0	Ki67+	 12737 11731
9600	0	0	Ki67+	 12740 11499
9601	0	0	Ki67+	 12742 11795
9602	0	0	Ki67+	 12745 11835
9603	0	0	Ki67+	 12773 11806
9604	0	0	Ki67+	 12775 11841
9605	0	0	Ki67+	 12782 11355
9606	0	0	Ki67+	 12787 11630
9607	0	0	Ki67+	 12807 11789
9608	0	0	Ki67+	 12820 11238
9609	0	0	Ki67+	 12870 11682
9610	0	0	Ki67+	 12872 11667
9611	0	0	Ki67+	 12903 11909
9612	0	0	Ki67+	 12940 11533
9613	0	0	Ki67+	 12946 11489
9614	0	0	Ki67+	 12947 11407
9615	0	0	Ki67+	 12947 11475
9616	0	0	Ki67+	 12947 11573
9617	0	0	Ki67+	 12955 11547
9618	0	0	Ki67+	 12965 11503
9619	0	0	Ki67+	 12967 11410
9620	0	0	Ki67+	 12967 11825
9621	0	0	Ki67+	 12969 11377
9622	0	0	Ki67+	 12971 11524
9623	0	0	Ki67+	 12972 11420
9624	0	0	Ki67+	 12978 11856
9625	0	0	Ki67+	 12981 11467
9626	0	0	Ki67+	 12985 11327
9627	0	0	Ki67+	 12986 11370
9628	0	0	Ki67+	 12995 11314
9629	0	0	Ki67+	 12999 11806
9630	0	0	Ki67+	 12999 11857
9631	0	0	Ki67+	 13005 11351
9632	0	0	Ki67+	 13019 11990
9633	0	0	Ki67+	 13020 11314
9634	0	0	Ki67+	 13020 11839
9635	0	0	Ki67+	 13039 11352
9636	0	0	Ki67+	 13048 11825
9637	0	0	Ki67+	 13049 11365
9638	0	0	Ki67+	 13050 11769
9639	0	0	Ki67+	 13062 11294
9640	0	0	Ki67+	 13063 11851
9641	0	0	Ki67+	 13078 11846
9642	0	0	Ki67+	 13081 11300
9643	0	0	Ki67+	 13085 11862
9644	0	0	Ki67+	 13087 11799
9645	0	0	Ki67+	 13089 11714
9646	0	0	Ki67+	 13095 11344
9647	0	0	Ki67+	 13100 11851
9648	0	0	Ki67+	 13101 11693
9649	0	0	Ki67+	 13105 11236
9650	0	0	Ki67+	 13112 11874
9651	0	0	Ki67+	 13118 11809
9652	0	0	Ki67+	 13121 11618
9653	0	0	Ki67+	 13128 11323
9654	0	0	Ki67+	 13129 11213
9655	0	0	Ki67+	 13133 11238
9656	0	0	Ki67+	 13133 11844
9657	0	0	Ki67+	 13143 11535
9658	0	0	Ki67+	 13144 11561
9659	0	0	Ki67+	 13154 11483
9660	0	0	Ki67+	 13170 11476
9661	0	0	Ki67+	 13171 11569
9662	0	0	Ki67+	 13172 11547
9663	0	0	Ki67+	 13174 11816
9664	0	0	Ki67+	 13178 11846
9665	0	0	Ki67+	 13180 11212
9666	0	0	Ki67+	 13182 11500
9667	0	0	Ki67+	 13186 11518
9668	0	0	Ki67+	 13189 11466
9669	0	0	Ki67+	 13191 11786
9670	0	0	Ki67+	 13202 11527
9671	0	0	Ki67+	 13204 11485
9672	0	0	Ki67+	 13218 11446
9673	0	0	Ki67+	 13221 11473
9674	0	0	Ki67+	 13225 11513
9675	0	0	Ki67+	 13237 11833
9676	0	0	Ki67+	 13240 11472
9677	0	0	Ki67+	 13258 11831
9678	0	0	Ki67+	 13264 11805
9679	0	0	Ki67+	 13281 11248
9680	0	0	Ki67+	 13283 11356
9681	0	0	Ki67+	 13283 11752
9682	0	0	Ki67+	 13285 11690
9683	0	0	Ki67+	 13286 11326
9684	0	0	Ki67+	 13306 11843
9685	0	0	Ki67+	 13308 11222
9686	0	0	Ki67+	 13308 11239
9687	0	0	Ki67+	 13309 11872
9688	0	0	Ki67+	 13310 11708
9689	0	0	Ki67+	 13318 11547
9690	0	0	Ki67+	 13320 11675
9691	0	0	Ki67+	 13321 11907
9692	0	0	Ki67+	 13326 11943
9693	0	0	Ki67+	 13330 11582
9694	0	0	Ki67+	 13344 11754
9695	0	0	Ki67+	 13349 11594
9696	0	0	Ki67+	 13353 11550
9697	0	0	Ki67+	 13367 11414
9698	0	0	Ki67+	 13372 11298
9699	0	0	Ki67+	 13373 11865
9700	0	0	Ki67+	 13375 11525
9701	0	0	Ki67+	 13379 11703
9702	0	0	Ki67+	 13403 11995
9703	0	0	Ki67+	 13407 11852
9704	0	0	Ki67+	 13508 11425
9705	0	0	Ki67+	 13513 11470
9706	0	0	Ki67+	 13520 11511
9707	0	0	Ki67+	 13522 11573
9708	0	0	Ki67+	 13529 11419
9709	0	0	Ki67+	 12743 12299
9710	0	0	Ki67+	 12749 12582
9711	0	0	Ki67+	 12750 12784
9712	0	0	Ki67+	 12751 12645
9713	0	0	Ki67+	 12755 12022
9714	0	0	Ki67+	 12774 12287
9715	0	0	Ki67+	 12777 12360
9716	0	0	Ki67+	 12779 12607
9717	0	0	Ki67+	 12796 12407
9718	0	0	Ki67+	 12800 12312
9719	0	0	Ki67+	 12800 12368
9720	0	0	Ki67+	 12811 12111
9721	0	0	Ki67+	 12822 12336
9722	0	0	Ki67+	 12838 12431
9723	0	0	Ki67+	 12862 12395
9724	0	0	Ki67+	 12914 12302
9725	0	0	Ki67+	 12918 12245
9726	0	0	Ki67+	 12922 12074
9727	0	0	Ki67+	 12932 12085
9728	0	0	Ki67+	 12932 12317
9729	0	0	Ki67+	 12939 12246
9730	0	0	Ki67+	 12941 12102
9731	0	0	Ki67+	 12947 12288
9732	0	0	Ki67+	 12950 12269
9733	0	0	Ki67+	 12963 12276
9734	0	0	Ki67+	 12966 12419
9735	0	0	Ki67+	 12973 12106
9736	0	0	Ki67+	 12979 12279
9737	0	0	Ki67+	 13007 12079
9738	0	0	Ki67+	 13014 12494
9739	0	0	Ki67+	 13043 12082
9740	0	0	Ki67+	 13061 12135
9741	0	0	Ki67+	 13076 12031
9742	0	0	Ki67+	 13101 12134
9743	0	0	Ki67+	 13103 12048
9744	0	0	Ki67+	 13104 12087
9745	0	0	Ki67+	 13115 12143
9746	0	0	Ki67+	 13116 12031
9747	0	0	Ki67+	 13130 12163
9748	0	0	Ki67+	 13143 12056
9749	0	0	Ki67+	 13145 12076
9750	0	0	Ki67+	 13146 12114
9751	0	0	Ki67+	 13159 12071
9752	0	0	Ki67+	 13173 12361
9753	0	0	Ki67+	 13187 12077
9754	0	0	Ki67+	 13194 12129
9755	0	0	Ki67+	 13194 12176
9756	0	0	Ki67+	 13211 12107
9757	0	0	Ki67+	 13211 12180
9758	0	0	Ki67+	 13220 12148
9759	0	0	Ki67+	 13229 12056
9760	0	0	Ki67+	 13236 12140
9761	0	0	Ki67+	 13245 12147
9762	0	0	Ki67+	 13280 12066
9763	0	0	Ki67+	 13293 12030
9764	0	0	Ki67+	 13295 12080
9765	0	0	Ki67+	 13297 12135
9766	0	0	Ki67+	 13305 12035
9767	0	0	Ki67+	 13330 12247
9768	0	0	Ki67+	 13383 12792
9769	0	0	Ki67+	 13400 12502
9770	0	0	Ki67+	 13416 12278
9771	0	0	Ki67+	 13416 12583
9772	0	0	Ki67+	 13424 12779
9773	0	0	Ki67+	 13429 12501
9774	0	0	Ki67+	 13430 12303
9775	0	0	Ki67+	 13444 12694
9776	0	0	Ki67+	 13449 12453
9777	0	0	Ki67+	 13451 12238
9778	0	0	Ki67+	 13451 12508
9779	0	0	Ki67+	 13459 12225
9780	0	0	Ki67+	 13463 12562
9781	0	0	Ki67+	 13464 12423
9782	0	0	Ki67+	 13473 12187
9783	0	0	Ki67+	 13476 12438
9784	0	0	Ki67+	 13478 12584
9785	0	0	Ki67+	 13481 12236
9786	0	0	Ki67+	 13485 12707
9787	0	0	Ki67+	 13492 12350
9788	0	0	Ki67+	 13495 12321
9789	0	0	Ki67+	 13496 12674
9790	0	0	Ki67+	 13499 12122
9791	0	0	Ki67+	 13501 12163
9792	0	0	Ki67+	 13505 12569
9793	0	0	Ki67+	 13507 12207
9794	0	0	Ki67+	 13513 12143
9795	0	0	Ki67+	 13515 12603
9796	0	0	Ki67+	 13535 12525
9797	0	0	Ki67+	 12747 13095
9798	0	0	Ki67+	 12749 13385
9799	0	0	Ki67+	 12753 13278
9800	0	0	Ki67+	 12759 13097
9801	0	0	Ki67+	 12773 13399
9802	0	0	Ki67+	 12821 13421
9803	0	0	Ki67+	 12839 13385
9804	0	0	Ki67+	 12877 13206
9805	0	0	Ki67+	 12900 13432
9806	0	0	Ki67+	 12922 13554
9807	0	0	Ki67+	 12933 13105
9808	0	0	Ki67+	 12938 12942
9809	0	0	Ki67+	 12984 12989
9810	0	0	Ki67+	 13079 13363
9811	0	0	Ki67+	 13205 13401
9812	0	0	Ki67+	 13212 12899
9813	0	0	Ki67+	 13239 13160
9814	0	0	Ki67+	 13252 13172
9815	0	0	Ki67+	 13264 12852
9816	0	0	Ki67+	 13282 13059
9817	0	0	Ki67+	 13303 13125
9818	0	0	Ki67+	 13324 13068
9819	0	0	Ki67+	 13331 12814
9820	0	0	Ki67+	 13334 13523
9821	0	0	Ki67+	 13336 13157
9822	0	0	Ki67+	 13379 12815
9823	0	0	Ki67+	 13406 12895
9824	0	0	Ki67+	 13438 13527
9825	0	0	Ki67+	 13456 13370
9826	0	0	Ki67+	 13457 13503
9827	0	0	Ki67+	 13465 13333
9828	0	0	Ki67+	 13481 13005
9829	0	0	Ki67+	 13500 13031
9830	0	0	Ki67+	 13504 13360
9831	0	0	Ki67+	 13504 13394
9832	0	0	Ki67+	 13513 13366
9833	0	0	Ki67+	 13514 12892
9834	0	0	Ki67+	 13526 12864
9835	0	0	Ki67+	 12737 13668
9836	0	0	Ki67+	 12747 13703
9837	0	0	Ki67+	 12757 13747
9838	0	0	Ki67+	 12760 13788
9839	0	0	Ki67+	 12770 13721
9840	0	0	Ki67+	 12772 13755
9841	0	0	Ki67+	 12816 13737
9842	0	0	Ki67+	 12876 13695
9843	0	0	Ki67+	 12911 13666
9844	0	0	Ki67+	 13152 13654
9845	0	0	Ki67+	 13195 13635
9846	0	0	Ki67+	 13214 13620
9847	0	0	Ki67+	 13984 3703
9848	0	0	Ki67+	 14233 3774
9849	0	0	Ki67+	 14235 3837
9850	0	0	Ki67+	 14249 3868
9851	0	0	Ki67+	 14272 3796
9852	0	0	Ki67+	 14287 3937
9853	0	0	Ki67+	 14327 3959
9854	0	0	Ki67+	 13607 4597
9855	0	0	Ki67+	 13625 4581
9856	0	0	Ki67+	 13645 4337
9857	0	0	Ki67+	 13695 4338
9858	0	0	Ki67+	 13723 4648
9859	0	0	Ki67+	 13774 4544
9860	0	0	Ki67+	 13775 4562
9861	0	0	Ki67+	 13787 4525
9862	0	0	Ki67+	 13809 4412
9863	0	0	Ki67+	 13829 4291
9864	0	0	Ki67+	 13832 4419
9865	0	0	Ki67+	 13837 4521
9866	0	0	Ki67+	 13852 4568
9867	0	0	Ki67+	 13864 4396
9868	0	0	Ki67+	 13873 4419
9869	0	0	Ki67+	 13887 4625
9870	0	0	Ki67+	 13890 4609
9871	0	0	Ki67+	 13892 4318
9872	0	0	Ki67+	 13930 4575
9873	0	0	Ki67+	 13976 4390
9874	0	0	Ki67+	 14008 4566
9875	0	0	Ki67+	 14014 4694
9876	0	0	Ki67+	 14036 4710
9877	0	0	Ki67+	 14046 4385
9878	0	0	Ki67+	 14047 4616
9879	0	0	Ki67+	 14056 4664
9880	0	0	Ki67+	 14057 4479
9881	0	0	Ki67+	 14057 4649
9882	0	0	Ki67+	 14061 4460
9883	0	0	Ki67+	 14066 4714
9884	0	0	Ki67+	 14070 4682
9885	0	0	Ki67+	 14071 4448
9886	0	0	Ki67+	 14096 4373
9887	0	0	Ki67+	 14128 4549
9888	0	0	Ki67+	 14134 4491
9889	0	0	Ki67+	 14139 4738
9890	0	0	Ki67+	 14141 4470
9891	0	0	Ki67+	 14158 4759
9892	0	0	Ki67+	 14176 4686
9893	0	0	Ki67+	 14178 4431
9894	0	0	Ki67+	 14200 4622
9895	0	0	Ki67+	 14213 4703
9896	0	0	Ki67+	 14214 4766
9897	0	0	Ki67+	 14248 4675
9898	0	0	Ki67+	 14260 4429
9899	0	0	Ki67+	 14276 4629
9900	0	0	Ki67+	 14276 4723
9901	0	0	Ki67+	 14283 4672
9902	0	0	Ki67+	 14308 4718
9903	0	0	Ki67+	 14315 4446
9904	0	0	Ki67+	 14323 4683
9905	0	0	Ki67+	 13583 5632
9906	0	0	Ki67+	 13611 5626
9907	0	0	Ki67+	 13620 5473
9908	0	0	Ki67+	 13639 5448
9909	0	0	Ki67+	 13646 5627
9910	0	0	Ki67+	 13648 5386
9911	0	0	Ki67+	 13651 5617
9912	0	0	Ki67+	 13655 5481
9913	0	0	Ki67+	 13662 5462
9914	0	0	Ki67+	 13687 5534
9915	0	0	Ki67+	 13717 5525
9916	0	0	Ki67+	 13723 5458
9917	0	0	Ki67+	 13731 5587
9918	0	0	Ki67+	 13741 5585
9919	0	0	Ki67+	 13749 5714
9920	0	0	Ki67+	 13755 5556
9921	0	0	Ki67+	 13760 5676
9922	0	0	Ki67+	 13771 5753
9923	0	0	Ki67+	 13774 5613
9924	0	0	Ki67+	 13795 5683
9925	0	0	Ki67+	 13821 5687
9926	0	0	Ki67+	 13871 5743
9927	0	0	Ki67+	 14153 4982
9928	0	0	Ki67+	 14216 5196
9929	0	0	Ki67+	 14243 5165
9930	0	0	Ki67+	 14249 5247
9931	0	0	Ki67+	 14266 5194
9932	0	0	Ki67+	 14282 5214
9933	0	0	Ki67+	 14300 5311
9934	0	0	Ki67+	 14309 5195
9935	0	0	Ki67+	 14313 5280
9936	0	0	Ki67+	 14321 5301
9937	0	0	Ki67+	 14334 5301
9938	0	0	Ki67+	 14335 4981
9939	0	0	Ki67+	 13554 5834
9940	0	0	Ki67+	 13558 5901
9941	0	0	Ki67+	 13565 6510
9942	0	0	Ki67+	 13577 5982
9943	0	0	Ki67+	 13581 5874
9944	0	0	Ki67+	 13608 6035
9945	0	0	Ki67+	 13613 5857
9946	0	0	Ki67+	 13614 5870
9947	0	0	Ki67+	 13621 6009
9948	0	0	Ki67+	 13644 6444
9949	0	0	Ki67+	 13653 5884
9950	0	0	Ki67+	 13664 6082
9951	0	0	Ki67+	 13665 6032
9952	0	0	Ki67+	 13674 6043
9953	0	0	Ki67+	 13677 6126
9954	0	0	Ki67+	 13679 6441
9955	0	0	Ki67+	 13683 6102
9956	0	0	Ki67+	 13687 5768
9957	0	0	Ki67+	 13694 5865
9958	0	0	Ki67+	 13716 6106
9959	0	0	Ki67+	 13737 6397
9960	0	0	Ki67+	 13738 6139
9961	0	0	Ki67+	 13740 6061
9962	0	0	Ki67+	 13767 6045
9963	0	0	Ki67+	 13778 6129
9964	0	0	Ki67+	 13786 6040
9965	0	0	Ki67+	 13798 6085
9966	0	0	Ki67+	 13809 5771
9967	0	0	Ki67+	 13813 6534
9968	0	0	Ki67+	 13817 6099
9969	0	0	Ki67+	 13825 6160
9970	0	0	Ki67+	 13829 5827
9971	0	0	Ki67+	 13834 6559
9972	0	0	Ki67+	 13842 6371
9973	0	0	Ki67+	 13843 6081
9974	0	0	Ki67+	 13845 5854
9975	0	0	Ki67+	 13846 6390
9976	0	0	Ki67+	 13852 6509
9977	0	0	Ki67+	 13856 6161
9978	0	0	Ki67+	 13857 6384
9979	0	0	Ki67+	 13858 6127
9980	0	0	Ki67+	 13861 5919
9981	0	0	Ki67+	 13861 6083
9982	0	0	Ki67+	 13866 6347
9983	0	0	Ki67+	 13867 5893
9984	0	0	Ki67+	 13868 5832
9985	0	0	Ki67+	 13884 6181
9986	0	0	Ki67+	 13884 6541
9987	0	0	Ki67+	 13885 5954
9988	0	0	Ki67+	 13891 6117
9989	0	0	Ki67+	 13893 6142
9990	0	0	Ki67+	 13899 6536
9991	0	0	Ki67+	 13906 5977
9992	0	0	Ki67+	 13913 5866
9993	0	0	Ki67+	 13919 6250
9994	0	0	Ki67+	 13923 6000
9995	0	0	Ki67+	 13930 6315
9996	0	0	Ki67+	 13933 6211
9997	0	0	Ki67+	 13934 6133
9998	0	0	Ki67+	 13934 6352
9999	0	0	Ki67+	 13938 6153
10000	0	0	Ki67+	 13941 5966
10001	0	0	Ki67+	 13948 6181
10002	0	0	Ki67+	 13948 6271
10003	0	0	Ki67+	 13950 6261
10004	0	0	Ki67+	 13952 6241
10005	0	0	Ki67+	 13957 6288
10006	0	0	Ki67+	 13962 6338
10007	0	0	Ki67+	 13968 6446
10008	0	0	Ki67+	 13977 6020
10009	0	0	Ki67+	 13985 5995
10010	0	0	Ki67+	 13985 6497
10011	0	0	Ki67+	 13986 6312
10012	0	0	Ki67+	 13990 5951
10013	0	0	Ki67+	 13990 6510
10014	0	0	Ki67+	 13998 6186
10015	0	0	Ki67+	 14020 6028
10016	0	0	Ki67+	 14021 6197
10017	0	0	Ki67+	 14022 5967
10018	0	0	Ki67+	 14022 6268
10019	0	0	Ki67+	 14042 5970
10020	0	0	Ki67+	 14058 6065
10021	0	0	Ki67+	 14060 6076
10022	0	0	Ki67+	 14062 6443
10023	0	0	Ki67+	 14089 6084
10024	0	0	Ki67+	 14099 5980
10025	0	0	Ki67+	 14099 6062
10026	0	0	Ki67+	 14109 6315
10027	0	0	Ki67+	 14114 5945
10028	0	0	Ki67+	 14114 6373
10029	0	0	Ki67+	 14119 5969
10030	0	0	Ki67+	 14119 6359
10031	0	0	Ki67+	 14130 6096
10032	0	0	Ki67+	 14136 6460
10033	0	0	Ki67+	 14138 6294
10034	0	0	Ki67+	 14157 6384
10035	0	0	Ki67+	 14160 6342
10036	0	0	Ki67+	 14172 6204
10037	0	0	Ki67+	 14186 6192
10038	0	0	Ki67+	 14187 6080
10039	0	0	Ki67+	 14204 6141
10040	0	0	Ki67+	 14207 6354
10041	0	0	Ki67+	 14208 6115
10042	0	0	Ki67+	 14226 6130
10043	0	0	Ki67+	 14241 6084
10044	0	0	Ki67+	 14270 6085
10045	0	0	Ki67+	 14272 6218
10046	0	0	Ki67+	 14283 6191
10047	0	0	Ki67+	 14284 6254
10048	0	0	Ki67+	 14308 6243
10049	0	0	Ki67+	 14309 6302
10050	0	0	Ki67+	 14310 6099
10051	0	0	Ki67+	 14313 6122
10052	0	0	Ki67+	 14328 6057
10053	0	0	Ki67+	 14331 6186
10054	0	0	Ki67+	 13561 6695
10055	0	0	Ki67+	 13578 7013
10056	0	0	Ki67+	 13592 6623
10057	0	0	Ki67+	 13610 6992
10058	0	0	Ki67+	 13617 7053
10059	0	0	Ki67+	 13625 7189
10060	0	0	Ki67+	 13630 6970
10061	0	0	Ki67+	 13632 7051
10062	0	0	Ki67+	 13638 6921
10063	0	0	Ki67+	 13639 7003
10064	0	0	Ki67+	 13643 7176
10065	0	0	Ki67+	 13667 6996
10066	0	0	Ki67+	 13667 7152
10067	0	0	Ki67+	 13670 6940
10068	0	0	Ki67+	 13678 6897
10069	0	0	Ki67+	 13686 7151
10070	0	0	Ki67+	 13729 6918
10071	0	0	Ki67+	 13734 7109
10072	0	0	Ki67+	 13736 6592
10073	0	0	Ki67+	 13751 6991
10074	0	0	Ki67+	 13752 6902
10075	0	0	Ki67+	 13752 7247
10076	0	0	Ki67+	 13793 6901
10077	0	0	Ki67+	 13806 6925
10078	0	0	Ki67+	 13807 6568
10079	0	0	Ki67+	 13837 6922
10080	0	0	Ki67+	 13857 6812
10081	0	0	Ki67+	 13876 7302
10082	0	0	Ki67+	 13888 6802
10083	0	0	Ki67+	 13895 6847
10084	0	0	Ki67+	 13896 7148
10085	0	0	Ki67+	 13899 7120
10086	0	0	Ki67+	 13915 7232
10087	0	0	Ki67+	 13918 6905
10088	0	0	Ki67+	 13925 6779
10089	0	0	Ki67+	 13943 7233
10090	0	0	Ki67+	 13956 7257
10091	0	0	Ki67+	 13981 7207
10092	0	0	Ki67+	 13983 6800
10093	0	0	Ki67+	 13983 7129
10094	0	0	Ki67+	 13989 6759
10095	0	0	Ki67+	 14005 6830
10096	0	0	Ki67+	 14009 7168
10097	0	0	Ki67+	 14035 6760
10098	0	0	Ki67+	 14067 7293
10099	0	0	Ki67+	 14079 6730
10100	0	0	Ki67+	 14081 7077
10101	0	0	Ki67+	 14085 7062
10102	0	0	Ki67+	 14110 6735
10103	0	0	Ki67+	 14110 6851
10104	0	0	Ki67+	 14158 6657
10105	0	0	Ki67+	 14159 6867
10106	0	0	Ki67+	 14167 7176
10107	0	0	Ki67+	 14172 6765
10108	0	0	Ki67+	 14175 6683
10109	0	0	Ki67+	 14176 7092
10110	0	0	Ki67+	 14196 6666
10111	0	0	Ki67+	 14196 6748
10112	0	0	Ki67+	 14219 7077
10113	0	0	Ki67+	 14225 7122
10114	0	0	Ki67+	 14226 6634
10115	0	0	Ki67+	 14236 6965
10116	0	0	Ki67+	 14237 7099
10117	0	0	Ki67+	 14238 6694
10118	0	0	Ki67+	 14250 6619
10119	0	0	Ki67+	 14254 6585
10120	0	0	Ki67+	 14266 6621
10121	0	0	Ki67+	 14266 6675
10122	0	0	Ki67+	 14273 6947
10123	0	0	Ki67+	 14281 6595
10124	0	0	Ki67+	 14306 6566
10125	0	0	Ki67+	 14306 6601
10126	0	0	Ki67+	 14313 6652
10127	0	0	Ki67+	 14316 7008
10128	0	0	Ki67+	 14317 6690
10129	0	0	Ki67+	 14319 6985
10130	0	0	Ki67+	 14329 6628
10131	0	0	Ki67+	 13595 8074
10132	0	0	Ki67+	 13615 7573
10133	0	0	Ki67+	 13649 7996
10134	0	0	Ki67+	 13658 7713
10135	0	0	Ki67+	 13659 8026
10136	0	0	Ki67+	 13664 7697
10137	0	0	Ki67+	 13712 7884
10138	0	0	Ki67+	 13771 8110
10139	0	0	Ki67+	 13784 7779
10140	0	0	Ki67+	 13789 8046
10141	0	0	Ki67+	 13793 7874
10142	0	0	Ki67+	 13796 7761
10143	0	0	Ki67+	 13797 7813
10144	0	0	Ki67+	 13815 8119
10145	0	0	Ki67+	 13817 8150
10146	0	0	Ki67+	 13824 7658
10147	0	0	Ki67+	 13824 7813
10148	0	0	Ki67+	 13830 7827
10149	0	0	Ki67+	 13847 7980
10150	0	0	Ki67+	 13869 7760
10151	0	0	Ki67+	 13881 7769
10152	0	0	Ki67+	 13881 8008
10153	0	0	Ki67+	 13895 7971
10154	0	0	Ki67+	 13901 7530
10155	0	0	Ki67+	 13902 7658
10156	0	0	Ki67+	 13902 7901
10157	0	0	Ki67+	 13903 7751
10158	0	0	Ki67+	 13908 7685
10159	0	0	Ki67+	 13912 7910
10160	0	0	Ki67+	 13942 7779
10161	0	0	Ki67+	 13951 7950
10162	0	0	Ki67+	 14025 7379
10163	0	0	Ki67+	 14039 8106
10164	0	0	Ki67+	 14051 7822
10165	0	0	Ki67+	 14058 7631
10166	0	0	Ki67+	 14103 7584
10167	0	0	Ki67+	 14111 7575
10168	0	0	Ki67+	 14134 8094
10169	0	0	Ki67+	 14151 8105
10170	0	0	Ki67+	 14168 8027
10171	0	0	Ki67+	 14172 7509
10172	0	0	Ki67+	 14172 7771
10173	0	0	Ki67+	 14186 7963
10174	0	0	Ki67+	 14199 7460
10175	0	0	Ki67+	 14212 7971
10176	0	0	Ki67+	 14224 8059
10177	0	0	Ki67+	 14230 7618
10178	0	0	Ki67+	 14235 8070
10179	0	0	Ki67+	 14239 7626
10180	0	0	Ki67+	 14241 8091
10181	0	0	Ki67+	 14255 7459
10182	0	0	Ki67+	 14270 7578
10183	0	0	Ki67+	 14301 7623
10184	0	0	Ki67+	 13593 8329
10185	0	0	Ki67+	 13601 8382
10186	0	0	Ki67+	 13648 8322
10187	0	0	Ki67+	 13653 8279
10188	0	0	Ki67+	 13666 8298
10189	0	0	Ki67+	 13687 8305
10190	0	0	Ki67+	 13696 8248
10191	0	0	Ki67+	 13834 8161
10192	0	0	Ki67+	 14161 8677
10193	0	0	Ki67+	 14182 8648
10194	0	0	Ki67+	 14194 8625
10195	0	0	Ki67+	 14205 8750
10196	0	0	Ki67+	 14223 8738
10197	0	0	Ki67+	 14249 8728
10198	0	0	Ki67+	 14279 8682
10199	0	0	Ki67+	 14291 8690
10200	0	0	Ki67+	 14296 8510
10201	0	0	Ki67+	 14313 8605
10202	0	0	Ki67+	 14314 8717
10203	0	0	Ki67+	 14334 8510
10204	0	0	Ki67+	 13556 9500
10205	0	0	Ki67+	 13749 9606
10206	0	0	Ki67+	 13796 9523
10207	0	0	Ki67+	 13810 9517
10208	0	0	Ki67+	 13864 9336
10209	0	0	Ki67+	 13891 9306
10210	0	0	Ki67+	 13899 9277
10211	0	0	Ki67+	 13924 9297
10212	0	0	Ki67+	 13944 9297
10213	0	0	Ki67+	 13949 9322
10214	0	0	Ki67+	 13958 9354
10215	0	0	Ki67+	 13972 9424
10216	0	0	Ki67+	 14014 9206
10217	0	0	Ki67+	 14024 9595
10218	0	0	Ki67+	 14028 9223
10219	0	0	Ki67+	 14048 9712
10220	0	0	Ki67+	 14054 9581
10221	0	0	Ki67+	 14073 9267
10222	0	0	Ki67+	 14076 9300
10223	0	0	Ki67+	 14093 9260
10224	0	0	Ki67+	 14098 9189
10225	0	0	Ki67+	 14099 9295
10226	0	0	Ki67+	 14129 9274
10227	0	0	Ki67+	 14138 9226
10228	0	0	Ki67+	 14150 9247
10229	0	0	Ki67+	 14204 9230
10230	0	0	Ki67+	 14212 9244
10231	0	0	Ki67+	 14279 9554
10232	0	0	Ki67+	 14299 9170
10233	0	0	Ki67+	 14307 9754
10234	0	0	Ki67+	 14311 9155
10235	0	0	Ki67+	 14323 9665
10236	0	0	Ki67+	 14325 9684
10237	0	0	Ki67+	 14334 9729
10238	0	0	Ki67+	 13539 10073
10239	0	0	Ki67+	 13541 10169
10240	0	0	Ki67+	 13544 9904
10241	0	0	Ki67+	 13548 10514
10242	0	0	Ki67+	 13550 10465
10243	0	0	Ki67+	 13558 10198
10244	0	0	Ki67+	 13565 10544
10245	0	0	Ki67+	 13585 10510
10246	0	0	Ki67+	 13586 10153
10247	0	0	Ki67+	 13589 10237
10248	0	0	Ki67+	 13594 10137
10249	0	0	Ki67+	 13594 10443
10250	0	0	Ki67+	 13599 10201
10251	0	0	Ki67+	 13601 10553
10252	0	0	Ki67+	 13605 10248
10253	0	0	Ki67+	 13607 10161
10254	0	0	Ki67+	 13609 10532
10255	0	0	Ki67+	 13612 10140
10256	0	0	Ki67+	 13617 10277
10257	0	0	Ki67+	 13625 10493
10258	0	0	Ki67+	 13629 10530
10259	0	0	Ki67+	 13640 10193
10260	0	0	Ki67+	 13640 10236
10261	0	0	Ki67+	 13659 10254
10262	0	0	Ki67+	 13667 10289
10263	0	0	Ki67+	 13667 10320
10264	0	0	Ki67+	 13681 10241
10265	0	0	Ki67+	 13683 10340
10266	0	0	Ki67+	 13685 10167
10267	0	0	Ki67+	 13689 10254
10268	0	0	Ki67+	 13696 10225
10269	0	0	Ki67+	 13704 10172
10270	0	0	Ki67+	 13716 10288
10271	0	0	Ki67+	 13727 10332
10272	0	0	Ki67+	 13730 10222
10273	0	0	Ki67+	 13753 10292
10274	0	0	Ki67+	 13766 10256
10275	0	0	Ki67+	 13774 10365
10276	0	0	Ki67+	 13785 10274
10277	0	0	Ki67+	 13797 10330
10278	0	0	Ki67+	 13802 10391
10279	0	0	Ki67+	 13814 10421
10280	0	0	Ki67+	 13815 10392
10281	0	0	Ki67+	 13846 10432
10282	0	0	Ki67+	 13856 10322
10283	0	0	Ki67+	 13890 10506
10284	0	0	Ki67+	 13892 10021
10285	0	0	Ki67+	 13893 10483
10286	0	0	Ki67+	 13896 10335
10287	0	0	Ki67+	 13911 10025
10288	0	0	Ki67+	 13919 10536
10289	0	0	Ki67+	 13942 10521
10290	0	0	Ki67+	 13945 10463
10291	0	0	Ki67+	 13959 10028
10292	0	0	Ki67+	 13966 10438
10293	0	0	Ki67+	 13971 10491
10294	0	0	Ki67+	 13991 10532
10295	0	0	Ki67+	 14033 10094
10296	0	0	Ki67+	 14056 10243
10297	0	0	Ki67+	 14058 10072
10298	0	0	Ki67+	 14067 10242
10299	0	0	Ki67+	 14067 10477
10300	0	0	Ki67+	 14079 10120
10301	0	0	Ki67+	 14086 10479
10302	0	0	Ki67+	 14113 10176
10303	0	0	Ki67+	 14141 10067
10304	0	0	Ki67+	 14182 10412
10305	0	0	Ki67+	 14215 10413
10306	0	0	Ki67+	 14223 10336
10307	0	0	Ki67+	 14224 10384
10308	0	0	Ki67+	 14232 10343
10309	0	0	Ki67+	 14234 10389
10310	0	0	Ki67+	 14239 10056
10311	0	0	Ki67+	 14249 10292
10312	0	0	Ki67+	 14260 10058
10313	0	0	Ki67+	 14277 10290
10314	0	0	Ki67+	 14283 10234
10315	0	0	Ki67+	 14289 10280
10316	0	0	Ki67+	 14297 10321
10317	0	0	Ki67+	 14311 10228
10318	0	0	Ki67+	 14312 10033
10319	0	0	Ki67+	 14316 10277
10320	0	0	Ki67+	 14321 9838
10321	0	0	Ki67+	 14334 10237
10322	0	0	Ki67+	 13539 10595
10323	0	0	Ki67+	 13543 10727
10324	0	0	Ki67+	 13546 11140
10325	0	0	Ki67+	 13547 11023
10326	0	0	Ki67+	 13552 10885
10327	0	0	Ki67+	 13557 11095
10328	0	0	Ki67+	 13564 10654
10329	0	0	Ki67+	 13566 10963
10330	0	0	Ki67+	 13569 10563
10331	0	0	Ki67+	 13570 11287
10332	0	0	Ki67+	 13577 10930
10333	0	0	Ki67+	 13578 11331
10334	0	0	Ki67+	 13587 11345
10335	0	0	Ki67+	 13589 11356
10336	0	0	Ki67+	 13593 10654
10337	0	0	Ki67+	 13595 10886
10338	0	0	Ki67+	 13597 10616
10339	0	0	Ki67+	 13597 10956
10340	0	0	Ki67+	 13600 10574
10341	0	0	Ki67+	 13600 11164
10342	0	0	Ki67+	 13603 10639
10343	0	0	Ki67+	 13604 11331
10344	0	0	Ki67+	 13606 10840
10345	0	0	Ki67+	 13607 10711
10346	0	0	Ki67+	 13607 11054
10347	0	0	Ki67+	 13608 11113
10348	0	0	Ki67+	 13610 10993
10349	0	0	Ki67+	 13612 11288
10350	0	0	Ki67+	 13613 11310
10351	0	0	Ki67+	 13621 11006
10352	0	0	Ki67+	 13625 10933
10353	0	0	Ki67+	 13626 10777
10354	0	0	Ki67+	 13627 10844
10355	0	0	Ki67+	 13628 11147
10356	0	0	Ki67+	 13629 10877
10357	0	0	Ki67+	 13631 10563
10358	0	0	Ki67+	 13631 10896
10359	0	0	Ki67+	 13631 11343
10360	0	0	Ki67+	 13632 10647
10361	0	0	Ki67+	 13632 11085
10362	0	0	Ki67+	 13635 10945
10363	0	0	Ki67+	 13635 11318
10364	0	0	Ki67+	 13647 11055
10365	0	0	Ki67+	 13648 10699
10366	0	0	Ki67+	 13650 11160
10367	0	0	Ki67+	 13652 10620
10368	0	0	Ki67+	 13652 10891
10369	0	0	Ki67+	 13653 10588
10370	0	0	Ki67+	 13654 10994
10371	0	0	Ki67+	 13654 11284
10372	0	0	Ki67+	 13659 10850
10373	0	0	Ki67+	 13659 11096
10374	0	0	Ki67+	 13663 11145
10375	0	0	Ki67+	 13664 11257
10376	0	0	Ki67+	 13665 10924
10377	0	0	Ki67+	 13666 11313
10378	0	0	Ki67+	 13667 10961
10379	0	0	Ki67+	 13675 10880
10380	0	0	Ki67+	 13675 11044
10381	0	0	Ki67+	 13679 10824
10382	0	0	Ki67+	 13682 10695
10383	0	0	Ki67+	 13685 10718
10384	0	0	Ki67+	 13685 11309
10385	0	0	Ki67+	 13686 10947
10386	0	0	Ki67+	 13690 10745
10387	0	0	Ki67+	 13690 10983
10388	0	0	Ki67+	 13691 10925
10389	0	0	Ki67+	 13694 11196
10390	0	0	Ki67+	 13695 10806
10391	0	0	Ki67+	 13699 11122
10392	0	0	Ki67+	 13700 11281
10393	0	0	Ki67+	 13703 10956
10394	0	0	Ki67+	 13710 11068
10395	0	0	Ki67+	 13712 11222
10396	0	0	Ki67+	 13715 10813
10397	0	0	Ki67+	 13717 10575
10398	0	0	Ki67+	 13720 10661
10399	0	0	Ki67+	 13723 11194
10400	0	0	Ki67+	 13725 10756
10401	0	0	Ki67+	 13725 10946
10402	0	0	Ki67+	 13731 10635
10403	0	0	Ki67+	 13736 11089
10404	0	0	Ki67+	 13740 10710
10405	0	0	Ki67+	 13740 11010
10406	0	0	Ki67+	 13742 10953
10407	0	0	Ki67+	 13748 11136
10408	0	0	Ki67+	 13749 11223
10409	0	0	Ki67+	 13750 10933
10410	0	0	Ki67+	 13753 11004
10411	0	0	Ki67+	 13755 10672
10412	0	0	Ki67+	 13761 11203
10413	0	0	Ki67+	 13776 11157
10414	0	0	Ki67+	 13782 10847
10415	0	0	Ki67+	 13783 10651
10416	0	0	Ki67+	 13788 11047
10417	0	0	Ki67+	 13795 11165
10418	0	0	Ki67+	 13796 11179
10419	0	0	Ki67+	 13798 10786
10420	0	0	Ki67+	 13805 11044
10421	0	0	Ki67+	 13811 11127
10422	0	0	Ki67+	 13815 11358
10423	0	0	Ki67+	 13824 10648
10424	0	0	Ki67+	 13826 11323
10425	0	0	Ki67+	 13828 11346
10426	0	0	Ki67+	 13830 10697
10427	0	0	Ki67+	 13834 10800
10428	0	0	Ki67+	 13835 10723
10429	0	0	Ki67+	 13837 11104
10430	0	0	Ki67+	 13845 11290
10431	0	0	Ki67+	 13860 11325
10432	0	0	Ki67+	 13866 10694
10433	0	0	Ki67+	 13866 11112
10434	0	0	Ki67+	 13867 10960
10435	0	0	Ki67+	 13871 10892
10436	0	0	Ki67+	 13874 11273
10437	0	0	Ki67+	 13876 11252
10438	0	0	Ki67+	 13887 10935
10439	0	0	Ki67+	 13891 11057
10440	0	0	Ki67+	 13894 11305
10441	0	0	Ki67+	 13901 10906
10442	0	0	Ki67+	 13911 10751
10443	0	0	Ki67+	 13911 11255
10444	0	0	Ki67+	 13927 10568
10445	0	0	Ki67+	 13943 10835
10446	0	0	Ki67+	 13946 11186
10447	0	0	Ki67+	 13947 11329
10448	0	0	Ki67+	 13969 10591
10449	0	0	Ki67+	 13973 11124
10450	0	0	Ki67+	 13974 10672
10451	0	0	Ki67+	 13989 10593
10452	0	0	Ki67+	 13994 11196
10453	0	0	Ki67+	 13995 10605
10454	0	0	Ki67+	 13996 11070
10455	0	0	Ki67+	 13997 10644
10456	0	0	Ki67+	 14008 11083
10457	0	0	Ki67+	 14023 10642
10458	0	0	Ki67+	 14025 11113
10459	0	0	Ki67+	 14027 10824
10460	0	0	Ki67+	 14029 10658
10461	0	0	Ki67+	 14041 11161
10462	0	0	Ki67+	 14044 10690
10463	0	0	Ki67+	 14048 11090
10464	0	0	Ki67+	 14058 10635
10465	0	0	Ki67+	 14060 10703
10466	0	0	Ki67+	 14064 11029
10467	0	0	Ki67+	 14064 11042
10468	0	0	Ki67+	 14067 11178
10469	0	0	Ki67+	 14071 10577
10470	0	0	Ki67+	 14079 10684
10471	0	0	Ki67+	 14084 11028
10472	0	0	Ki67+	 14086 11272
10473	0	0	Ki67+	 14087 10667
10474	0	0	Ki67+	 14099 10586
10475	0	0	Ki67+	 14109 11048
10476	0	0	Ki67+	 14115 11073
10477	0	0	Ki67+	 14123 11111
10478	0	0	Ki67+	 14125 11045
10479	0	0	Ki67+	 14137 11101
10480	0	0	Ki67+	 14138 11015
10481	0	0	Ki67+	 14140 11050
10482	0	0	Ki67+	 14162 11168
10483	0	0	Ki67+	 14167 11085
10484	0	0	Ki67+	 14167 11278
10485	0	0	Ki67+	 14184 11181
10486	0	0	Ki67+	 14186 11267
10487	0	0	Ki67+	 14194 11205
10488	0	0	Ki67+	 14217 11188
10489	0	0	Ki67+	 14233 11156
10490	0	0	Ki67+	 14237 11195
10491	0	0	Ki67+	 14238 10741
10492	0	0	Ki67+	 14249 10911
10493	0	0	Ki67+	 14258 10865
10494	0	0	Ki67+	 14259 10952
10495	0	0	Ki67+	 14270 10769
10496	0	0	Ki67+	 14274 10721
10497	0	0	Ki67+	 14274 10851
10498	0	0	Ki67+	 14274 10952
10499	0	0	Ki67+	 14281 10652
10500	0	0	Ki67+	 14288 10686
10501	0	0	Ki67+	 14290 10809
10502	0	0	Ki67+	 14293 10797
10503	0	0	Ki67+	 14294 10782
10504	0	0	Ki67+	 14296 10930
10505	0	0	Ki67+	 14306 10902
10506	0	0	Ki67+	 14308 10854
10507	0	0	Ki67+	 14309 10615
10508	0	0	Ki67+	 14321 10672
10509	0	0	Ki67+	 14324 10939
10510	0	0	Ki67+	 14327 10793
10511	0	0	Ki67+	 14328 10876
10512	0	0	Ki67+	 14329 10837
10513	0	0	Ki67+	 14334 10979
10514	0	0	Ki67+	 13540 11502
10515	0	0	Ki67+	 13545 11366
10516	0	0	Ki67+	 13545 12001
10517	0	0	Ki67+	 13548 11392
10518	0	0	Ki67+	 13549 11488
10519	0	0	Ki67+	 13554 12064
10520	0	0	Ki67+	 13556 11513
10521	0	0	Ki67+	 13557 11444
10522	0	0	Ki67+	 13561 11554
10523	0	0	Ki67+	 13568 12097
10524	0	0	Ki67+	 13572 11375
10525	0	0	Ki67+	 13574 11414
10526	0	0	Ki67+	 13574 11549
10527	0	0	Ki67+	 13583 11431
10528	0	0	Ki67+	 13583 11604
10529	0	0	Ki67+	 13584 12052
10530	0	0	Ki67+	 13589 12024
10531	0	0	Ki67+	 13591 11502
10532	0	0	Ki67+	 13591 11980
10533	0	0	Ki67+	 13592 11373
10534	0	0	Ki67+	 13592 11406
10535	0	0	Ki67+	 13599 11569
10536	0	0	Ki67+	 13606 11397
10537	0	0	Ki67+	 13623 11527
10538	0	0	Ki67+	 13623 11980
10539	0	0	Ki67+	 13629 11552
10540	0	0	Ki67+	 13643 11540
10541	0	0	Ki67+	 13655 11625
10542	0	0	Ki67+	 13667 11962
10543	0	0	Ki67+	 13680 11917
10544	0	0	Ki67+	 13696 12057
10545	0	0	Ki67+	 13708 11549
10546	0	0	Ki67+	 13708 11915
10547	0	0	Ki67+	 13719 11933
10548	0	0	Ki67+	 13735 11576
10549	0	0	Ki67+	 13737 11529
10550	0	0	Ki67+	 13745 12015
10551	0	0	Ki67+	 13745 12044
10552	0	0	Ki67+	 13746 11457
10553	0	0	Ki67+	 13748 11730
10554	0	0	Ki67+	 13755 11481
10555	0	0	Ki67+	 13767 11412
10556	0	0	Ki67+	 13769 11975
10557	0	0	Ki67+	 13776 11433
10558	0	0	Ki67+	 13779 11455
10559	0	0	Ki67+	 13783 11472
10560	0	0	Ki67+	 13801 12042
10561	0	0	Ki67+	 13806 11484
10562	0	0	Ki67+	 13818 11818
10563	0	0	Ki67+	 13821 11916
10564	0	0	Ki67+	 13823 12071
10565	0	0	Ki67+	 13835 12028
10566	0	0	Ki67+	 13839 11890
10567	0	0	Ki67+	 13841 11614
10568	0	0	Ki67+	 13868 11947
10569	0	0	Ki67+	 13872 11835
10570	0	0	Ki67+	 13877 11806
10571	0	0	Ki67+	 13882 11363
10572	0	0	Ki67+	 13895 11914
10573	0	0	Ki67+	 13908 11818
10574	0	0	Ki67+	 13908 11907
10575	0	0	Ki67+	 13913 11587
10576	0	0	Ki67+	 13920 11754
10577	0	0	Ki67+	 13921 11606
10578	0	0	Ki67+	 13922 11774
10579	0	0	Ki67+	 13940 11817
10580	0	0	Ki67+	 13940 12002
10581	0	0	Ki67+	 13941 11862
10582	0	0	Ki67+	 13942 11417
10583	0	0	Ki67+	 13952 11536
10584	0	0	Ki67+	 13954 11414
10585	0	0	Ki67+	 13954 11780
10586	0	0	Ki67+	 13954 11829
10587	0	0	Ki67+	 13984 11512
10588	0	0	Ki67+	 13996 11403
10589	0	0	Ki67+	 13998 11536
10590	0	0	Ki67+	 14000 11512
10591	0	0	Ki67+	 14005 11483
10592	0	0	Ki67+	 14007 11593
10593	0	0	Ki67+	 14048 11576
10594	0	0	Ki67+	 14053 11894
10595	0	0	Ki67+	 14055 11532
10596	0	0	Ki67+	 14056 11845
10597	0	0	Ki67+	 14059 11793
10598	0	0	Ki67+	 14074 11730
10599	0	0	Ki67+	 14079 11510
10600	0	0	Ki67+	 14079 11598
10601	0	0	Ki67+	 14086 11805
10602	0	0	Ki67+	 14098 11590
10603	0	0	Ki67+	 14105 11571
10604	0	0	Ki67+	 14116 11634
10605	0	0	Ki67+	 14147 11682
10606	0	0	Ki67+	 14151 11614
10607	0	0	Ki67+	 14160 11752
10608	0	0	Ki67+	 14165 11686
10609	0	0	Ki67+	 14179 11592
10610	0	0	Ki67+	 14179 11820
10611	0	0	Ki67+	 14189 11689
10612	0	0	Ki67+	 14212 11653
10613	0	0	Ki67+	 14212 11707
10614	0	0	Ki67+	 14213 11687
10615	0	0	Ki67+	 14224 11753
10616	0	0	Ki67+	 14225 11679
10617	0	0	Ki67+	 14229 12086
10618	0	0	Ki67+	 14250 11781
10619	0	0	Ki67+	 14250 11896
10620	0	0	Ki67+	 14257 11746
10621	0	0	Ki67+	 14260 12117
10622	0	0	Ki67+	 14264 11833
10623	0	0	Ki67+	 14284 12071
10624	0	0	Ki67+	 14293 12116
10625	0	0	Ki67+	 14300 11966
10626	0	0	Ki67+	 13542 12274
10627	0	0	Ki67+	 13544 12227
10628	0	0	Ki67+	 13548 12568
10629	0	0	Ki67+	 13553 12259
10630	0	0	Ki67+	 13557 12850
10631	0	0	Ki67+	 13559 12572
10632	0	0	Ki67+	 13571 12573
10633	0	0	Ki67+	 13572 12533
10634	0	0	Ki67+	 13573 12324
10635	0	0	Ki67+	 13577 12277
10636	0	0	Ki67+	 13581 12616
10637	0	0	Ki67+	 13592 12493
10638	0	0	Ki67+	 13593 12291
10639	0	0	Ki67+	 13593 12355
10640	0	0	Ki67+	 13595 12251
10641	0	0	Ki67+	 13598 12832
10642	0	0	Ki67+	 13599 12559
10643	0	0	Ki67+	 13604 12464
10644	0	0	Ki67+	 13605 12926
10645	0	0	Ki67+	 13612 12244
10646	0	0	Ki67+	 13615 12874
10647	0	0	Ki67+	 13619 12858
10648	0	0	Ki67+	 13621 12520
10649	0	0	Ki67+	 13622 12285
10650	0	0	Ki67+	 13628 12487
10651	0	0	Ki67+	 13630 12659
10652	0	0	Ki67+	 13634 12316
10653	0	0	Ki67+	 13638 12342
10654	0	0	Ki67+	 13639 12720
10655	0	0	Ki67+	 13646 12451
10656	0	0	Ki67+	 13650 12290
10657	0	0	Ki67+	 13653 12712
10658	0	0	Ki67+	 13654 12693
10659	0	0	Ki67+	 13655 12495
10660	0	0	Ki67+	 13664 12292
10661	0	0	Ki67+	 13666 12836
10662	0	0	Ki67+	 13668 12403
10663	0	0	Ki67+	 13669 12684
10664	0	0	Ki67+	 13671 12329
10665	0	0	Ki67+	 13675 12562
10666	0	0	Ki67+	 13678 12602
10667	0	0	Ki67+	 13680 12231
10668	0	0	Ki67+	 13685 12328
10669	0	0	Ki67+	 13690 12285
10670	0	0	Ki67+	 13691 12714
10671	0	0	Ki67+	 13697 12482
10672	0	0	Ki67+	 13701 12824
10673	0	0	Ki67+	 13706 12683
10674	0	0	Ki67+	 13716 12401
10675	0	0	Ki67+	 13725 12339
10676	0	0	Ki67+	 13730 12222
10677	0	0	Ki67+	 13730 12324
10678	0	0	Ki67+	 13732 12559
10679	0	0	Ki67+	 13742 12713
10680	0	0	Ki67+	 13744 12782
10681	0	0	Ki67+	 13747 12263
10682	0	0	Ki67+	 13749 12352
10683	0	0	Ki67+	 13749 12403
10684	0	0	Ki67+	 13752 12232
10685	0	0	Ki67+	 13753 12690
10686	0	0	Ki67+	 13761 12674
10687	0	0	Ki67+	 13764 12814
10688	0	0	Ki67+	 13772 12210
10689	0	0	Ki67+	 13774 12704
10690	0	0	Ki67+	 13777 12637
10691	0	0	Ki67+	 13778 12324
10692	0	0	Ki67+	 13779 12774
10693	0	0	Ki67+	 13781 12273
10694	0	0	Ki67+	 13782 12338
10695	0	0	Ki67+	 13788 12825
10696	0	0	Ki67+	 13789 12370
10697	0	0	Ki67+	 13792 12610
10698	0	0	Ki67+	 13796 12683
10699	0	0	Ki67+	 13800 12828
10700	0	0	Ki67+	 13801 12808
10701	0	0	Ki67+	 13803 12569
10702	0	0	Ki67+	 13804 12944
10703	0	0	Ki67+	 13807 12430
10704	0	0	Ki67+	 13816 12306
10705	0	0	Ki67+	 13818 12667
10706	0	0	Ki67+	 13822 12334
10707	0	0	Ki67+	 13822 12520
10708	0	0	Ki67+	 13826 12839
10709	0	0	Ki67+	 13827 12350
10710	0	0	Ki67+	 13836 12245
10711	0	0	Ki67+	 13836 12322
10712	0	0	Ki67+	 13836 12404
10713	0	0	Ki67+	 13838 12268
10714	0	0	Ki67+	 13838 12819
10715	0	0	Ki67+	 13845 12872
10716	0	0	Ki67+	 13849 12507
10717	0	0	Ki67+	 13849 12708
10718	0	0	Ki67+	 13853 12683
10719	0	0	Ki67+	 13858 12285
10720	0	0	Ki67+	 13866 12473
10721	0	0	Ki67+	 13871 12232
10722	0	0	Ki67+	 13871 12744
10723	0	0	Ki67+	 13883 12875
10724	0	0	Ki67+	 13886 12439
10725	0	0	Ki67+	 13890 12310
10726	0	0	Ki67+	 13898 12766
10727	0	0	Ki67+	 13900 12246
10728	0	0	Ki67+	 13900 12257
10729	0	0	Ki67+	 13907 12227
10730	0	0	Ki67+	 13911 12707
10731	0	0	Ki67+	 13912 12383
10732	0	0	Ki67+	 13912 12581
10733	0	0	Ki67+	 13913 12832
10734	0	0	Ki67+	 13916 12359
10735	0	0	Ki67+	 13918 12751
10736	0	0	Ki67+	 13919 12491
10737	0	0	Ki67+	 13937 12267
10738	0	0	Ki67+	 13939 12804
10739	0	0	Ki67+	 13942 12909
10740	0	0	Ki67+	 13945 12387
10741	0	0	Ki67+	 13948 12363
10742	0	0	Ki67+	 13949 12493
10743	0	0	Ki67+	 13957 12245
10744	0	0	Ki67+	 13957 12516
10745	0	0	Ki67+	 13959 12283
10746	0	0	Ki67+	 13959 12871
10747	0	0	Ki67+	 13963 12465
10748	0	0	Ki67+	 13966 12880
10749	0	0	Ki67+	 13971 12388
10750	0	0	Ki67+	 13972 12221
10751	0	0	Ki67+	 13976 12328
10752	0	0	Ki67+	 13984 12254
10753	0	0	Ki67+	 13985 12198
10754	0	0	Ki67+	 13995 12340
10755	0	0	Ki67+	 13996 12326
10756	0	0	Ki67+	 14000 12550
10757	0	0	Ki67+	 14013 12344
10758	0	0	Ki67+	 14014 12266
10759	0	0	Ki67+	 14015 12380
10760	0	0	Ki67+	 14019 12246
10761	0	0	Ki67+	 14024 12318
10762	0	0	Ki67+	 14027 12777
10763	0	0	Ki67+	 14030 12296
10764	0	0	Ki67+	 14035 12363
10765	0	0	Ki67+	 14035 12762
10766	0	0	Ki67+	 14043 12399
10767	0	0	Ki67+	 14048 12192
10768	0	0	Ki67+	 14051 12327
10769	0	0	Ki67+	 14052 12268
10770	0	0	Ki67+	 14055 12475
10771	0	0	Ki67+	 14058 12758
10772	0	0	Ki67+	 14073 12455
10773	0	0	Ki67+	 14074 12515
10774	0	0	Ki67+	 14075 12487
10775	0	0	Ki67+	 14081 12229
10776	0	0	Ki67+	 14081 12499
10777	0	0	Ki67+	 14083 12342
10778	0	0	Ki67+	 14084 12204
10779	0	0	Ki67+	 14084 12534
10780	0	0	Ki67+	 14096 12285
10781	0	0	Ki67+	 14097 12518
10782	0	0	Ki67+	 14101 12314
10783	0	0	Ki67+	 14101 12881
10784	0	0	Ki67+	 14105 12377
10785	0	0	Ki67+	 14111 12472
10786	0	0	Ki67+	 14112 12242
10787	0	0	Ki67+	 14114 12419
10788	0	0	Ki67+	 14115 12341
10789	0	0	Ki67+	 14127 12517
10790	0	0	Ki67+	 14129 12255
10791	0	0	Ki67+	 14130 12229
10792	0	0	Ki67+	 14130 12363
10793	0	0	Ki67+	 14136 12803
10794	0	0	Ki67+	 14140 12186
10795	0	0	Ki67+	 14140 12819
10796	0	0	Ki67+	 14144 12212
10797	0	0	Ki67+	 14146 12328
10798	0	0	Ki67+	 14148 12432
10799	0	0	Ki67+	 14170 12534
10800	0	0	Ki67+	 14179 12219
10801	0	0	Ki67+	 14194 12557
10802	0	0	Ki67+	 14208 12698
10803	0	0	Ki67+	 14233 12638
10804	0	0	Ki67+	 14253 12294
10805	0	0	Ki67+	 14253 12497
10806	0	0	Ki67+	 14279 12469
10807	0	0	Ki67+	 14280 12525
10808	0	0	Ki67+	 14305 12328
10809	0	0	Ki67+	 13568 13411
10810	0	0	Ki67+	 13589 13058
10811	0	0	Ki67+	 13590 12991
10812	0	0	Ki67+	 13601 13286
10813	0	0	Ki67+	 13614 13184
10814	0	0	Ki67+	 13633 12967
10815	0	0	Ki67+	 13649 13123
10816	0	0	Ki67+	 13684 13068
10817	0	0	Ki67+	 13717 13345
10818	0	0	Ki67+	 13752 13008
10819	0	0	Ki67+	 13760 13167
10820	0	0	Ki67+	 13792 13266
10821	0	0	Ki67+	 13796 13073
10822	0	0	Ki67+	 13831 13047
10823	0	0	Ki67+	 13948 13043
10824	0	0	Ki67+	 13954 12997
10825	0	0	Ki67+	 13968 13023
10826	0	0	Ki67+	 13978 13008
10827	0	0	Ki67+	 13998 12987
10828	0	0	Ki67+	 14013 12999
10829	0	0	Ki67+	 14195 23684
10830	0	0	Ki67+	 14241 23658
10831	0	0	Ki67+	 14254 23616
10832	0	0	Ki67+	 14258 23556
10833	0	0	Ki67+	 14278 23495
10834	0	0	Ki67+	 14316 23504
10835	0	0	Ki67+	 14326 23581
10836	0	0	Ki67+	 13825 24380
10837	0	0	Ki67+	 13932 24494
10838	0	0	Ki67+	 13949 24231
10839	0	0	Ki67+	 13996 24484
10840	0	0	Ki67+	 14004 24100
10841	0	0	Ki67+	 14005 24442
10842	0	0	Ki67+	 14009 24043
10843	0	0	Ki67+	 14015 24427
10844	0	0	Ki67+	 14031 24061
10845	0	0	Ki67+	 14044 24435
10846	0	0	Ki67+	 14048 24416
10847	0	0	Ki67+	 14074 24432
10848	0	0	Ki67+	 14078 24471
10849	0	0	Ki67+	 14082 24393
10850	0	0	Ki67+	 14107 24482
10851	0	0	Ki67+	 14134 24446
10852	0	0	Ki67+	 14148 23892
10853	0	0	Ki67+	 14168 23972
10854	0	0	Ki67+	 14195 24464
10855	0	0	Ki67+	 14198 23884
10856	0	0	Ki67+	 14206 24154
10857	0	0	Ki67+	 14265 24484
10858	0	0	Ki67+	 14274 23733
10859	0	0	Ki67+	 14275 24460
10860	0	0	Ki67+	 14287 24188
10861	0	0	Ki67+	 14317 24451
10862	0	0	Ki67+	 14320 23776
10863	0	0	Ki67+	 14320 23895
10864	0	0	Ki67+	 13754 24633
10865	0	0	Ki67+	 13759 24691
10866	0	0	Ki67+	 13792 24738
10867	0	0	Ki67+	 13793 24610
10868	0	0	Ki67+	 13812 24612
10869	0	0	Ki67+	 13820 24630
10870	0	0	Ki67+	 13838 24766
10871	0	0	Ki67+	 13855 24539
10872	0	0	Ki67+	 13862 24871
10873	0	0	Ki67+	 13881 24615
10874	0	0	Ki67+	 13889 24969
10875	0	0	Ki67+	 13894 24754
10876	0	0	Ki67+	 13908 25083
10877	0	0	Ki67+	 13914 24920
10878	0	0	Ki67+	 13917 24704
10879	0	0	Ki67+	 13921 24507
10880	0	0	Ki67+	 13921 25073
10881	0	0	Ki67+	 13947 24691
10882	0	0	Ki67+	 13960 24908
10883	0	0	Ki67+	 13963 24514
10884	0	0	Ki67+	 13966 24690
10885	0	0	Ki67+	 13969 24929
10886	0	0	Ki67+	 13977 24660
10887	0	0	Ki67+	 13979 24765
10888	0	0	Ki67+	 13981 24566
10889	0	0	Ki67+	 13990 24949
10890	0	0	Ki67+	 13994 24535
10891	0	0	Ki67+	 14005 24663
10892	0	0	Ki67+	 14016 25079
10893	0	0	Ki67+	 14017 24942
10894	0	0	Ki67+	 14025 24549
10895	0	0	Ki67+	 14026 25050
10896	0	0	Ki67+	 14029 24578
10897	0	0	Ki67+	 14030 25234
10898	0	0	Ki67+	 14034 24651
10899	0	0	Ki67+	 14051 25128
10900	0	0	Ki67+	 14051 25151
10901	0	0	Ki67+	 14056 24667
10902	0	0	Ki67+	 14058 25098
10903	0	0	Ki67+	 14059 24954
10904	0	0	Ki67+	 14062 24529
10905	0	0	Ki67+	 14072 25058
10906	0	0	Ki67+	 14075 24865
10907	0	0	Ki67+	 14076 24782
10908	0	0	Ki67+	 14077 24644
10909	0	0	Ki67+	 14079 24501
10910	0	0	Ki67+	 14083 24556
10911	0	0	Ki67+	 14092 25021
10912	0	0	Ki67+	 14093 24871
10913	0	0	Ki67+	 14098 24621
10914	0	0	Ki67+	 14099 25012
10915	0	0	Ki67+	 14116 25033
10916	0	0	Ki67+	 14120 24903
10917	0	0	Ki67+	 14126 24848
10918	0	0	Ki67+	 14135 24884
10919	0	0	Ki67+	 14135 24985
10920	0	0	Ki67+	 14139 24599
10921	0	0	Ki67+	 14147 25013
10922	0	0	Ki67+	 14156 25228
10923	0	0	Ki67+	 14158 24497
10924	0	0	Ki67+	 14161 25028
10925	0	0	Ki67+	 14162 25062
10926	0	0	Ki67+	 14182 24743
10927	0	0	Ki67+	 14183 24605
10928	0	0	Ki67+	 14184 25122
10929	0	0	Ki67+	 14185 25148
10930	0	0	Ki67+	 14191 24595
10931	0	0	Ki67+	 14213 24541
10932	0	0	Ki67+	 14225 24768
10933	0	0	Ki67+	 14228 24784
10934	0	0	Ki67+	 14245 25275
10935	0	0	Ki67+	 14248 24699
10936	0	0	Ki67+	 14248 24754
10937	0	0	Ki67+	 14250 24508
10938	0	0	Ki67+	 14251 24951
10939	0	0	Ki67+	 14252 24916
10940	0	0	Ki67+	 14263 24918
10941	0	0	Ki67+	 14266 24763
10942	0	0	Ki67+	 14279 24725
10943	0	0	Ki67+	 14282 25127
10944	0	0	Ki67+	 14315 24797
10945	0	0	Ki67+	 14317 24561
10946	0	0	Ki67+	 14051 25347
10947	0	0	Ki67+	 14057 25447
10948	0	0	Ki67+	 14075 25320
10949	0	0	Ki67+	 14099 25323
10950	0	0	Ki67+	 14100 25354
10951	0	0	Ki67+	 14112 25641
10952	0	0	Ki67+	 14133 25368
10953	0	0	Ki67+	 14137 25542
10954	0	0	Ki67+	 14148 25326
10955	0	0	Ki67+	 14161 25542
10956	0	0	Ki67+	 14169 25440
10957	0	0	Ki67+	 14174 25388
10958	0	0	Ki67+	 14178 25419
10959	0	0	Ki67+	 14178 25561
10960	0	0	Ki67+	 14186 25540
10961	0	0	Ki67+	 14189 25429
10962	0	0	Ki67+	 14197 25414
10963	0	0	Ki67+	 14224 25300
10964	0	0	Ki67+	 14227 25321
10965	0	0	Ki67+	 14238 25340
10966	0	0	Ki67+	 14239 25679
10967	0	0	Ki67+	 14241 25590
10968	0	0	Ki67+	 14245 25628
10969	0	0	Ki67+	 14246 25650
10970	0	0	Ki67+	 14248 25367
10971	0	0	Ki67+	 14252 25402
10972	0	0	Ki67+	 14254 25605
10973	0	0	Ki67+	 14255 25532
10974	0	0	Ki67+	 14257 25494
10975	0	0	Ki67+	 14261 25297
10976	0	0	Ki67+	 14264 25575
10977	0	0	Ki67+	 14270 25305
10978	0	0	Ki67+	 14272 25597
10979	0	0	Ki67+	 14274 25434
10980	0	0	Ki67+	 14281 25316
10981	0	0	Ki67+	 14281 25411
10982	0	0	Ki67+	 14284 25380
10983	0	0	Ki67+	 14293 25334
10984	0	0	Ki67+	 14305 25415
10985	0	0	Ki67+	 14312 25364
10986	0	0	Ki67+	 14321 25629
10987	0	0	Ki67+	 14323 25545
10988	0	0	Ki67+	 14329 25315
10989	0	0	Ki67+	 14333 26031
10990	0	0	Ki67+	 14741 3538
10991	0	0	Ki67+	 14742 3462
10992	0	0	Ki67+	 14743 3113
10993	0	0	Ki67+	 14744 3496
10994	0	0	Ki67+	 14756 3614
10995	0	0	Ki67+	 14765 3123
10996	0	0	Ki67+	 14770 3244
10997	0	0	Ki67+	 14773 3108
10998	0	0	Ki67+	 14793 3110
10999	0	0	Ki67+	 14806 3135
11000	0	0	Ki67+	 14826 3529
11001	0	0	Ki67+	 14830 3101
11002	0	0	Ki67+	 14841 3109
11003	0	0	Ki67+	 14849 3541
11004	0	0	Ki67+	 14859 3552
11005	0	0	Ki67+	 14871 3048
11006	0	0	Ki67+	 14877 3104
11007	0	0	Ki67+	 14891 3609
11008	0	0	Ki67+	 14893 3651
11009	0	0	Ki67+	 14901 3134
11010	0	0	Ki67+	 14908 3550
11011	0	0	Ki67+	 14916 3523
11012	0	0	Ki67+	 14917 3043
11013	0	0	Ki67+	 14931 3647
11014	0	0	Ki67+	 14937 3110
11015	0	0	Ki67+	 14949 3640
11016	0	0	Ki67+	 14950 3137
11017	0	0	Ki67+	 14977 3043
11018	0	0	Ki67+	 14997 2997
11019	0	0	Ki67+	 15028 3548
11020	0	0	Ki67+	 15031 3122
11021	0	0	Ki67+	 15048 3576
11022	0	0	Ki67+	 15054 2999
11023	0	0	Ki67+	 15081 3104
11024	0	0	Ki67+	 15097 3625
11025	0	0	Ki67+	 15102 3012
11026	0	0	Ki67+	 15122 2985
11027	0	0	Ki67+	 15126 3014
11028	0	0	Ki67+	 15133 2989
11029	0	0	Ki67+	 15133 3507
11030	0	0	Ki67+	 14350 3831
11031	0	0	Ki67+	 14363 4458
11032	0	0	Ki67+	 14376 3841
11033	0	0	Ki67+	 14378 3816
11034	0	0	Ki67+	 14410 3846
11035	0	0	Ki67+	 14418 3999
11036	0	0	Ki67+	 14420 4446
11037	0	0	Ki67+	 14443 3984
11038	0	0	Ki67+	 14447 4019
11039	0	0	Ki67+	 14477 4482
11040	0	0	Ki67+	 14495 4003
11041	0	0	Ki67+	 14511 3971
11042	0	0	Ki67+	 14516 4010
11043	0	0	Ki67+	 14532 3939
11044	0	0	Ki67+	 14541 3931
11045	0	0	Ki67+	 14559 3979
11046	0	0	Ki67+	 14570 4533
11047	0	0	Ki67+	 14573 4506
11048	0	0	Ki67+	 14600 3979
11049	0	0	Ki67+	 14614 4023
11050	0	0	Ki67+	 14630 4001
11051	0	0	Ki67+	 14644 3868
11052	0	0	Ki67+	 14653 4008
11053	0	0	Ki67+	 14665 3894
11054	0	0	Ki67+	 14677 3866
11055	0	0	Ki67+	 14683 3902
11056	0	0	Ki67+	 14683 4027
11057	0	0	Ki67+	 14707 3893
11058	0	0	Ki67+	 14707 4506
11059	0	0	Ki67+	 14755 3896
11060	0	0	Ki67+	 14775 3957
11061	0	0	Ki67+	 14780 4084
11062	0	0	Ki67+	 14781 3937
11063	0	0	Ki67+	 14782 3966
11064	0	0	Ki67+	 14789 4533
11065	0	0	Ki67+	 14812 4537
11066	0	0	Ki67+	 14813 3991
11067	0	0	Ki67+	 14826 4074
11068	0	0	Ki67+	 14844 3916
11069	0	0	Ki67+	 14854 3936
11070	0	0	Ki67+	 14858 4083
11071	0	0	Ki67+	 14893 4534
11072	0	0	Ki67+	 14924 4117
11073	0	0	Ki67+	 14954 4057
11074	0	0	Ki67+	 14962 4092
11075	0	0	Ki67+	 14967 3939
11076	0	0	Ki67+	 14982 4098
11077	0	0	Ki67+	 14995 3921
11078	0	0	Ki67+	 15020 3930
11079	0	0	Ki67+	 15051 4136
11080	0	0	Ki67+	 15062 4174
11081	0	0	Ki67+	 15098 4099
11082	0	0	Ki67+	 15117 4147
11083	0	0	Ki67+	 15122 3976
11084	0	0	Ki67+	 14339 4700
11085	0	0	Ki67+	 14347 4729
11086	0	0	Ki67+	 14350 5311
11087	0	0	Ki67+	 14351 4642
11088	0	0	Ki67+	 14354 5212
11089	0	0	Ki67+	 14364 5067
11090	0	0	Ki67+	 14365 4710
11091	0	0	Ki67+	 14386 5250
11092	0	0	Ki67+	 14392 4961
11093	0	0	Ki67+	 14396 5269
11094	0	0	Ki67+	 14407 5267
11095	0	0	Ki67+	 14408 4699
11096	0	0	Ki67+	 14410 4966
11097	0	0	Ki67+	 14416 4956
11098	0	0	Ki67+	 14422 4935
11099	0	0	Ki67+	 14447 4603
11100	0	0	Ki67+	 14450 4726
11101	0	0	Ki67+	 14462 4974
11102	0	0	Ki67+	 14468 5053
11103	0	0	Ki67+	 14475 4739
11104	0	0	Ki67+	 14485 4700
11105	0	0	Ki67+	 14489 4955
11106	0	0	Ki67+	 14497 4719
11107	0	0	Ki67+	 14498 4968
11108	0	0	Ki67+	 14513 4953
11109	0	0	Ki67+	 14518 4911
11110	0	0	Ki67+	 14522 4683
11111	0	0	Ki67+	 14550 4988
11112	0	0	Ki67+	 14564 5276
11113	0	0	Ki67+	 14567 5313
11114	0	0	Ki67+	 14570 5105
11115	0	0	Ki67+	 14574 4713
11116	0	0	Ki67+	 14579 4941
11117	0	0	Ki67+	 14588 4990
11118	0	0	Ki67+	 14595 5068
11119	0	0	Ki67+	 14602 5103
11120	0	0	Ki67+	 14616 4748
11121	0	0	Ki67+	 14617 4707
11122	0	0	Ki67+	 14635 4569
11123	0	0	Ki67+	 14639 4711
11124	0	0	Ki67+	 14641 5339
11125	0	0	Ki67+	 14643 4934
11126	0	0	Ki67+	 14655 4699
11127	0	0	Ki67+	 14657 4735
11128	0	0	Ki67+	 14666 5298
11129	0	0	Ki67+	 14677 5303
11130	0	0	Ki67+	 14682 5106
11131	0	0	Ki67+	 14684 4742
11132	0	0	Ki67+	 14689 4725
11133	0	0	Ki67+	 14711 4950
11134	0	0	Ki67+	 14719 4712
11135	0	0	Ki67+	 14729 5114
11136	0	0	Ki67+	 14746 4960
11137	0	0	Ki67+	 14750 5315
11138	0	0	Ki67+	 14758 4955
11139	0	0	Ki67+	 14761 4795
11140	0	0	Ki67+	 14761 5343
11141	0	0	Ki67+	 14767 4822
11142	0	0	Ki67+	 14770 4768
11143	0	0	Ki67+	 14773 4848
11144	0	0	Ki67+	 14775 4881
11145	0	0	Ki67+	 14776 4750
11146	0	0	Ki67+	 14780 4905
11147	0	0	Ki67+	 14780 4922
11148	0	0	Ki67+	 14792 4724
11149	0	0	Ki67+	 14798 4765
11150	0	0	Ki67+	 14799 4806
11151	0	0	Ki67+	 14809 5079
11152	0	0	Ki67+	 14819 5343
11153	0	0	Ki67+	 14851 4757
11154	0	0	Ki67+	 14852 4819
11155	0	0	Ki67+	 14855 5124
11156	0	0	Ki67+	 14857 4794
11157	0	0	Ki67+	 14861 5095
11158	0	0	Ki67+	 14864 4587
11159	0	0	Ki67+	 14864 4823
11160	0	0	Ki67+	 14869 4775
11161	0	0	Ki67+	 14875 4799
11162	0	0	Ki67+	 14877 4751
11163	0	0	Ki67+	 14899 4990
11164	0	0	Ki67+	 14909 4986
11165	0	0	Ki67+	 14923 4750
11166	0	0	Ki67+	 14929 4934
11167	0	0	Ki67+	 14956 4762
11168	0	0	Ki67+	 14960 4991
11169	0	0	Ki67+	 14986 5075
11170	0	0	Ki67+	 15011 5317
11171	0	0	Ki67+	 15023 5095
11172	0	0	Ki67+	 15024 4887
11173	0	0	Ki67+	 15046 4982
11174	0	0	Ki67+	 15052 4789
11175	0	0	Ki67+	 15055 4823
11176	0	0	Ki67+	 15062 4849
11177	0	0	Ki67+	 15073 5075
11178	0	0	Ki67+	 15087 5037
11179	0	0	Ki67+	 15091 4835
11180	0	0	Ki67+	 15093 4963
11181	0	0	Ki67+	 15100 5091
11182	0	0	Ki67+	 15127 5081
11183	0	0	Ki67+	 15131 4825
11184	0	0	Ki67+	 15132 4943
11185	0	0	Ki67+	 15135 5046
11186	0	0	Ki67+	 14346 6142
11187	0	0	Ki67+	 14383 6116
11188	0	0	Ki67+	 14384 5374
11189	0	0	Ki67+	 14404 6131
11190	0	0	Ki67+	 14424 5378
11191	0	0	Ki67+	 14441 5967
11192	0	0	Ki67+	 14445 5424
11193	0	0	Ki67+	 14448 5406
11194	0	0	Ki67+	 14465 5431
11195	0	0	Ki67+	 14486 5389
11196	0	0	Ki67+	 14543 5453
11197	0	0	Ki67+	 14558 5388
11198	0	0	Ki67+	 14584 5441
11199	0	0	Ki67+	 14641 5495
11200	0	0	Ki67+	 14645 5519
11201	0	0	Ki67+	 14711 5483
11202	0	0	Ki67+	 14734 5604
11203	0	0	Ki67+	 14766 5496
11204	0	0	Ki67+	 14777 5659
11205	0	0	Ki67+	 14794 5358
11206	0	0	Ki67+	 14795 5403
11207	0	0	Ki67+	 14807 5422
11208	0	0	Ki67+	 14852 5372
11209	0	0	Ki67+	 14860 5595
11210	0	0	Ki67+	 14866 5346
11211	0	0	Ki67+	 14876 5391
11212	0	0	Ki67+	 14885 5685
11213	0	0	Ki67+	 14889 5368
11214	0	0	Ki67+	 14895 5591
11215	0	0	Ki67+	 14908 5654
11216	0	0	Ki67+	 14941 5756
11217	0	0	Ki67+	 14962 5364
11218	0	0	Ki67+	 14980 5731
11219	0	0	Ki67+	 14998 5621
11220	0	0	Ki67+	 15015 5753
11221	0	0	Ki67+	 15024 5392
11222	0	0	Ki67+	 15061 5435
11223	0	0	Ki67+	 15061 5638
11224	0	0	Ki67+	 15080 5685
11225	0	0	Ki67+	 15087 5423
11226	0	0	Ki67+	 15092 5727
11227	0	0	Ki67+	 15094 5616
11228	0	0	Ki67+	 15108 5585
11229	0	0	Ki67+	 15116 5642
11230	0	0	Ki67+	 15120 5373
11231	0	0	Ki67+	 15132 5717
11232	0	0	Ki67+	 14347 6555
11233	0	0	Ki67+	 14347 6599
11234	0	0	Ki67+	 14357 6661
11235	0	0	Ki67+	 14359 6629
11236	0	0	Ki67+	 14370 6556
11237	0	0	Ki67+	 14388 6925
11238	0	0	Ki67+	 14400 6610
11239	0	0	Ki67+	 14401 6197
11240	0	0	Ki67+	 14402 6642
11241	0	0	Ki67+	 14414 6827
11242	0	0	Ki67+	 14416 6724
11243	0	0	Ki67+	 14417 6900
11244	0	0	Ki67+	 14417 6923
11245	0	0	Ki67+	 14429 6727
11246	0	0	Ki67+	 14436 6550
11247	0	0	Ki67+	 14457 6539
11248	0	0	Ki67+	 14474 6506
11249	0	0	Ki67+	 14474 6667
11250	0	0	Ki67+	 14483 6768
11251	0	0	Ki67+	 14488 6669
11252	0	0	Ki67+	 14521 6545
11253	0	0	Ki67+	 14536 6532
11254	0	0	Ki67+	 14551 6446
11255	0	0	Ki67+	 14567 6588
11256	0	0	Ki67+	 14569 6528
11257	0	0	Ki67+	 14570 6699
11258	0	0	Ki67+	 14575 6553
11259	0	0	Ki67+	 14600 6522
11260	0	0	Ki67+	 14603 6745
11261	0	0	Ki67+	 14623 6686
11262	0	0	Ki67+	 14624 6564
11263	0	0	Ki67+	 14629 6518
11264	0	0	Ki67+	 14636 6431
11265	0	0	Ki67+	 14641 6738
11266	0	0	Ki67+	 14645 6544
11267	0	0	Ki67+	 14647 6757
11268	0	0	Ki67+	 14657 6775
11269	0	0	Ki67+	 14659 6431
11270	0	0	Ki67+	 14669 6676
11271	0	0	Ki67+	 14683 6435
11272	0	0	Ki67+	 14693 6547
11273	0	0	Ki67+	 14744 6738
11274	0	0	Ki67+	 14763 6491
11275	0	0	Ki67+	 14781 6716
11276	0	0	Ki67+	 14783 6622
11277	0	0	Ki67+	 14797 6452
11278	0	0	Ki67+	 14797 6613
11279	0	0	Ki67+	 14806 6504
11280	0	0	Ki67+	 14808 6367
11281	0	0	Ki67+	 14817 6460
11282	0	0	Ki67+	 14839 6675
11283	0	0	Ki67+	 14846 6450
11284	0	0	Ki67+	 14858 6390
11285	0	0	Ki67+	 14867 6639
11286	0	0	Ki67+	 14879 6382
11287	0	0	Ki67+	 14890 6423
11288	0	0	Ki67+	 14894 6619
11289	0	0	Ki67+	 14918 6441
11290	0	0	Ki67+	 14934 6337
11291	0	0	Ki67+	 14934 6400
11292	0	0	Ki67+	 14950 6306
11293	0	0	Ki67+	 14951 6639
11294	0	0	Ki67+	 14952 6575
11295	0	0	Ki67+	 14959 6662
11296	0	0	Ki67+	 14967 6401
11297	0	0	Ki67+	 14975 6637
11298	0	0	Ki67+	 14980 6357
11299	0	0	Ki67+	 14985 6419
11300	0	0	Ki67+	 15004 6393
11301	0	0	Ki67+	 15007 6549
11302	0	0	Ki67+	 15010 6358
11303	0	0	Ki67+	 15017 6275
11304	0	0	Ki67+	 15044 6335
11305	0	0	Ki67+	 15053 6574
11306	0	0	Ki67+	 15054 6309
11307	0	0	Ki67+	 15065 6391
11308	0	0	Ki67+	 15068 6558
11309	0	0	Ki67+	 15070 6582
11310	0	0	Ki67+	 15088 6267
11311	0	0	Ki67+	 15098 6314
11312	0	0	Ki67+	 15109 6357
11313	0	0	Ki67+	 15124 6325
11314	0	0	Ki67+	 15126 6287
11315	0	0	Ki67+	 14345 7423
11316	0	0	Ki67+	 14354 6978
11317	0	0	Ki67+	 14354 6995
11318	0	0	Ki67+	 14396 7738
11319	0	0	Ki67+	 14402 7492
11320	0	0	Ki67+	 14419 7369
11321	0	0	Ki67+	 14477 7532
11322	0	0	Ki67+	 14501 7486
11323	0	0	Ki67+	 14509 7516
11324	0	0	Ki67+	 14509 7618
11325	0	0	Ki67+	 14512 7332
11326	0	0	Ki67+	 14517 7485
11327	0	0	Ki67+	 14532 7320
11328	0	0	Ki67+	 14541 7514
11329	0	0	Ki67+	 14559 7525
11330	0	0	Ki67+	 14573 7433
11331	0	0	Ki67+	 14601 7291
11332	0	0	Ki67+	 14605 7438
11333	0	0	Ki67+	 14627 7455
11334	0	0	Ki67+	 14682 7410
11335	0	0	Ki67+	 14690 7245
11336	0	0	Ki67+	 14732 7336
11337	0	0	Ki67+	 14740 7241
11338	0	0	Ki67+	 14756 7201
11339	0	0	Ki67+	 14765 7381
11340	0	0	Ki67+	 14767 7330
11341	0	0	Ki67+	 14786 7337
11342	0	0	Ki67+	 14786 7367
11343	0	0	Ki67+	 14801 7160
11344	0	0	Ki67+	 14814 7328
11345	0	0	Ki67+	 14825 7244
11346	0	0	Ki67+	 14833 7274
11347	0	0	Ki67+	 14841 7225
11348	0	0	Ki67+	 14846 7304
11349	0	0	Ki67+	 14848 7324
11350	0	0	Ki67+	 14858 7285
11351	0	0	Ki67+	 14877 7159
11352	0	0	Ki67+	 14904 7151
11353	0	0	Ki67+	 14904 7198
11354	0	0	Ki67+	 14908 7260
11355	0	0	Ki67+	 14918 7232
11356	0	0	Ki67+	 14925 7249
11357	0	0	Ki67+	 14934 7138
11358	0	0	Ki67+	 14955 7262
11359	0	0	Ki67+	 14962 7126
11360	0	0	Ki67+	 14976 7176
11361	0	0	Ki67+	 14987 7255
11362	0	0	Ki67+	 14996 7261
11363	0	0	Ki67+	 15003 7093
11364	0	0	Ki67+	 15006 7114
11365	0	0	Ki67+	 15015 7103
11366	0	0	Ki67+	 15033 7092
11367	0	0	Ki67+	 15034 7231
11368	0	0	Ki67+	 15046 7084
11369	0	0	Ki67+	 15053 7722
11370	0	0	Ki67+	 15061 7631
11371	0	0	Ki67+	 15066 7300
11372	0	0	Ki67+	 15076 7125
11373	0	0	Ki67+	 15089 7163
11374	0	0	Ki67+	 15091 7288
11375	0	0	Ki67+	 15093 7048
11376	0	0	Ki67+	 15105 7200
11377	0	0	Ki67+	 15106 7125
11378	0	0	Ki67+	 15114 7108
11379	0	0	Ki67+	 15122 7060
11380	0	0	Ki67+	 15122 7170
11381	0	0	Ki67+	 15129 7715
11382	0	0	Ki67+	 14356 7997
11383	0	0	Ki67+	 14359 8513
11384	0	0	Ki67+	 14364 8532
11385	0	0	Ki67+	 14379 8184
11386	0	0	Ki67+	 14457 8040
11387	0	0	Ki67+	 14600 8157
11388	0	0	Ki67+	 14636 7943
11389	0	0	Ki67+	 14714 8086
11390	0	0	Ki67+	 14717 8062
11391	0	0	Ki67+	 14728 7920
11392	0	0	Ki67+	 14732 8121
11393	0	0	Ki67+	 14740 7936
11394	0	0	Ki67+	 14747 7893
11395	0	0	Ki67+	 14759 7912
11396	0	0	Ki67+	 14807 7986
11397	0	0	Ki67+	 14824 7942
11398	0	0	Ki67+	 14838 8027
11399	0	0	Ki67+	 14872 7811
11400	0	0	Ki67+	 14981 7939
11401	0	0	Ki67+	 15025 7847
11402	0	0	Ki67+	 15027 8532
11403	0	0	Ki67+	 15070 7928
11404	0	0	Ki67+	 15074 7941
11405	0	0	Ki67+	 15088 8540
11406	0	0	Ki67+	 15095 8368
11407	0	0	Ki67+	 15096 7897
11408	0	0	Ki67+	 15109 7930
11409	0	0	Ki67+	 14339 9294
11410	0	0	Ki67+	 14340 8606
11411	0	0	Ki67+	 14342 9097
11412	0	0	Ki67+	 14343 9342
11413	0	0	Ki67+	 14345 9317
11414	0	0	Ki67+	 14349 8727
11415	0	0	Ki67+	 14353 8990
11416	0	0	Ki67+	 14358 9014
11417	0	0	Ki67+	 14361 9306
11418	0	0	Ki67+	 14364 9264
11419	0	0	Ki67+	 14369 9090
11420	0	0	Ki67+	 14378 8974
11421	0	0	Ki67+	 14382 9040
11422	0	0	Ki67+	 14384 9302
11423	0	0	Ki67+	 14387 8722
11424	0	0	Ki67+	 14391 8818
11425	0	0	Ki67+	 14392 8742
11426	0	0	Ki67+	 14397 9257
11427	0	0	Ki67+	 14408 8831
11428	0	0	Ki67+	 14411 8770
11429	0	0	Ki67+	 14420 9287
11430	0	0	Ki67+	 14428 8611
11431	0	0	Ki67+	 14428 8980
11432	0	0	Ki67+	 14428 9230
11433	0	0	Ki67+	 14442 9337
11434	0	0	Ki67+	 14457 8614
11435	0	0	Ki67+	 14464 8660
11436	0	0	Ki67+	 14475 8557
11437	0	0	Ki67+	 14484 9244
11438	0	0	Ki67+	 14487 9145
11439	0	0	Ki67+	 14492 8575
11440	0	0	Ki67+	 14494 9295
11441	0	0	Ki67+	 14501 8844
11442	0	0	Ki67+	 14508 8852
11443	0	0	Ki67+	 14511 9005
11444	0	0	Ki67+	 14530 8976
11445	0	0	Ki67+	 14552 9281
11446	0	0	Ki67+	 14555 8583
11447	0	0	Ki67+	 14558 8605
11448	0	0	Ki67+	 14575 8890
11449	0	0	Ki67+	 14580 8621
11450	0	0	Ki67+	 14581 8601
11451	0	0	Ki67+	 14585 8577
11452	0	0	Ki67+	 14593 9246
11453	0	0	Ki67+	 14606 8819
11454	0	0	Ki67+	 14607 9304
11455	0	0	Ki67+	 14614 8623
11456	0	0	Ki67+	 14618 8610
11457	0	0	Ki67+	 14620 8591
11458	0	0	Ki67+	 14627 8806
11459	0	0	Ki67+	 14628 8781
11460	0	0	Ki67+	 14642 8758
11461	0	0	Ki67+	 14642 9187
11462	0	0	Ki67+	 14650 8591
11463	0	0	Ki67+	 14655 8751
11464	0	0	Ki67+	 14667 8614
11465	0	0	Ki67+	 14679 9260
11466	0	0	Ki67+	 14681 8570
11467	0	0	Ki67+	 14694 8769
11468	0	0	Ki67+	 14730 8747
11469	0	0	Ki67+	 14735 8586
11470	0	0	Ki67+	 14735 8796
11471	0	0	Ki67+	 14739 8609
11472	0	0	Ki67+	 14762 8577
11473	0	0	Ki67+	 14767 8794
11474	0	0	Ki67+	 14818 8844
11475	0	0	Ki67+	 14836 8869
11476	0	0	Ki67+	 14839 9279
11477	0	0	Ki67+	 14854 9206
11478	0	0	Ki67+	 14869 8937
11479	0	0	Ki67+	 14905 9247
11480	0	0	Ki67+	 14912 9170
11481	0	0	Ki67+	 14922 9236
11482	0	0	Ki67+	 14923 8951
11483	0	0	Ki67+	 14938 9238
11484	0	0	Ki67+	 14956 9262
11485	0	0	Ki67+	 15017 8559
11486	0	0	Ki67+	 15017 9194
11487	0	0	Ki67+	 15019 9265
11488	0	0	Ki67+	 15036 9236
11489	0	0	Ki67+	 15040 9274
11490	0	0	Ki67+	 15041 9321
11491	0	0	Ki67+	 15044 8996
11492	0	0	Ki67+	 15049 8582
11493	0	0	Ki67+	 15050 9053
11494	0	0	Ki67+	 15071 9335
11495	0	0	Ki67+	 15073 8982
11496	0	0	Ki67+	 15077 8584
11497	0	0	Ki67+	 15084 8603
11498	0	0	Ki67+	 14347 9737
11499	0	0	Ki67+	 14347 9954
11500	0	0	Ki67+	 14353 9973
11501	0	0	Ki67+	 14361 9857
11502	0	0	Ki67+	 14370 9592
11503	0	0	Ki67+	 14374 10120
11504	0	0	Ki67+	 14378 9411
11505	0	0	Ki67+	 14380 9900
11506	0	0	Ki67+	 14397 9927
11507	0	0	Ki67+	 14400 10137
11508	0	0	Ki67+	 14410 10094
11509	0	0	Ki67+	 14430 10099
11510	0	0	Ki67+	 14434 10083
11511	0	0	Ki67+	 14438 9756
11512	0	0	Ki67+	 14448 9721
11513	0	0	Ki67+	 14450 9391
11514	0	0	Ki67+	 14454 9599
11515	0	0	Ki67+	 14458 9521
11516	0	0	Ki67+	 14462 9681
11517	0	0	Ki67+	 14465 9721
11518	0	0	Ki67+	 14468 9790
11519	0	0	Ki67+	 14479 9926
11520	0	0	Ki67+	 14494 9495
11521	0	0	Ki67+	 14502 9928
11522	0	0	Ki67+	 14505 9830
11523	0	0	Ki67+	 14514 10142
11524	0	0	Ki67+	 14524 9785
11525	0	0	Ki67+	 14525 9882
11526	0	0	Ki67+	 14543 9800
11527	0	0	Ki67+	 14621 9926
11528	0	0	Ki67+	 14624 9897
11529	0	0	Ki67+	 14642 9442
11530	0	0	Ki67+	 14670 9955
11531	0	0	Ki67+	 14692 9939
11532	0	0	Ki67+	 14701 9966
11533	0	0	Ki67+	 14707 9874
11534	0	0	Ki67+	 14740 9466
11535	0	0	Ki67+	 14749 9523
11536	0	0	Ki67+	 14755 9957
11537	0	0	Ki67+	 14763 9522
11538	0	0	Ki67+	 14765 9457
11539	0	0	Ki67+	 14770 9955
11540	0	0	Ki67+	 14792 9528
11541	0	0	Ki67+	 14805 9988
11542	0	0	Ki67+	 14809 9501
11543	0	0	Ki67+	 14816 9971
11544	0	0	Ki67+	 14840 10061
11545	0	0	Ki67+	 14845 10021
11546	0	0	Ki67+	 14862 10030
11547	0	0	Ki67+	 14915 9608
11548	0	0	Ki67+	 14951 9510
11549	0	0	Ki67+	 15043 9567
11550	0	0	Ki67+	 14339 10622
11551	0	0	Ki67+	 14343 10160
11552	0	0	Ki67+	 14347 10831
11553	0	0	Ki67+	 14350 10719
11554	0	0	Ki67+	 14351 10555
11555	0	0	Ki67+	 14353 10593
11556	0	0	Ki67+	 14354 10652
11557	0	0	Ki67+	 14356 10861
11558	0	0	Ki67+	 14357 10154
11559	0	0	Ki67+	 14357 10178
11560	0	0	Ki67+	 14361 10618
11561	0	0	Ki67+	 14366 10511
11562	0	0	Ki67+	 14366 10552
11563	0	0	Ki67+	 14367 10148
11564	0	0	Ki67+	 14374 10635
11565	0	0	Ki67+	 14376 10664
11566	0	0	Ki67+	 14380 10422
11567	0	0	Ki67+	 14382 10738
11568	0	0	Ki67+	 14385 10609
11569	0	0	Ki67+	 14390 10641
11570	0	0	Ki67+	 14395 10555
11571	0	0	Ki67+	 14396 10226
11572	0	0	Ki67+	 14401 10757
11573	0	0	Ki67+	 14402 10592
11574	0	0	Ki67+	 14403 10506
11575	0	0	Ki67+	 14406 10778
11576	0	0	Ki67+	 14408 10260
11577	0	0	Ki67+	 14411 10651
11578	0	0	Ki67+	 14425 10854
11579	0	0	Ki67+	 14427 10935
11580	0	0	Ki67+	 14435 10377
11581	0	0	Ki67+	 14455 10927
11582	0	0	Ki67+	 14456 10301
11583	0	0	Ki67+	 14458 10450
11584	0	0	Ki67+	 14460 10418
11585	0	0	Ki67+	 14465 10275
11586	0	0	Ki67+	 14472 10327
11587	0	0	Ki67+	 14472 10426
11588	0	0	Ki67+	 14488 10448
11589	0	0	Ki67+	 14497 10389
11590	0	0	Ki67+	 14497 10877
11591	0	0	Ki67+	 14498 10278
11592	0	0	Ki67+	 14499 10231
11593	0	0	Ki67+	 14500 10911
11594	0	0	Ki67+	 14509 10336
11595	0	0	Ki67+	 14513 10216
11596	0	0	Ki67+	 14515 10861
11597	0	0	Ki67+	 14518 10191
11598	0	0	Ki67+	 14521 10278
11599	0	0	Ki67+	 14521 10430
11600	0	0	Ki67+	 14539 10266
11601	0	0	Ki67+	 14568 10786
11602	0	0	Ki67+	 14609 10224
11603	0	0	Ki67+	 14610 10892
11604	0	0	Ki67+	 14616 10880
11605	0	0	Ki67+	 14667 10366
11606	0	0	Ki67+	 14702 10567
11607	0	0	Ki67+	 14725 10203
11608	0	0	Ki67+	 14726 10576
11609	0	0	Ki67+	 14746 10205
11610	0	0	Ki67+	 14747 10942
11611	0	0	Ki67+	 14749 10479
11612	0	0	Ki67+	 14752 10644
11613	0	0	Ki67+	 14761 10487
11614	0	0	Ki67+	 14769 10328
11615	0	0	Ki67+	 14769 10653
11616	0	0	Ki67+	 14770 10271
11617	0	0	Ki67+	 14770 10521
11618	0	0	Ki67+	 14771 10684
11619	0	0	Ki67+	 14783 10202
11620	0	0	Ki67+	 14789 10273
11621	0	0	Ki67+	 14789 10580
11622	0	0	Ki67+	 14791 10699
11623	0	0	Ki67+	 14801 10588
11624	0	0	Ki67+	 14806 10350
11625	0	0	Ki67+	 14810 10276
11626	0	0	Ki67+	 14812 10307
11627	0	0	Ki67+	 14838 10409
11628	0	0	Ki67+	 14946 10920
11629	0	0	Ki67+	 15008 10840
11630	0	0	Ki67+	 15014 10940
11631	0	0	Ki67+	 15031 10826
11632	0	0	Ki67+	 15049 10875
11633	0	0	Ki67+	 15060 10825
11634	0	0	Ki67+	 15066 10895
11635	0	0	Ki67+	 15082 10791
11636	0	0	Ki67+	 15100 10849
11637	0	0	Ki67+	 15105 10798
11638	0	0	Ki67+	 15114 10779
11639	0	0	Ki67+	 14361 11019
11640	0	0	Ki67+	 14372 11019
11641	0	0	Ki67+	 14381 11055
11642	0	0	Ki67+	 14383 11042
11643	0	0	Ki67+	 14395 10968
11644	0	0	Ki67+	 14404 11107
11645	0	0	Ki67+	 14415 11368
11646	0	0	Ki67+	 14419 11087
11647	0	0	Ki67+	 14424 11229
11648	0	0	Ki67+	 14424 11664
11649	0	0	Ki67+	 14429 11205
11650	0	0	Ki67+	 14441 11158
11651	0	0	Ki67+	 14450 11124
11652	0	0	Ki67+	 14451 10974
11653	0	0	Ki67+	 14466 11329
11654	0	0	Ki67+	 14496 11735
11655	0	0	Ki67+	 14510 11661
11656	0	0	Ki67+	 14513 11028
11657	0	0	Ki67+	 14514 11323
11658	0	0	Ki67+	 14518 10965
11659	0	0	Ki67+	 14522 11358
11660	0	0	Ki67+	 14570 11370
11661	0	0	Ki67+	 14600 11163
11662	0	0	Ki67+	 14605 11517
11663	0	0	Ki67+	 14613 11181
11664	0	0	Ki67+	 14620 11134
11665	0	0	Ki67+	 14620 11505
11666	0	0	Ki67+	 14626 11483
11667	0	0	Ki67+	 14627 11201
11668	0	0	Ki67+	 14632 11142
11669	0	0	Ki67+	 14648 11113
11670	0	0	Ki67+	 14666 11032
11671	0	0	Ki67+	 14668 11121
11672	0	0	Ki67+	 14671 11143
11673	0	0	Ki67+	 14701 11086
11674	0	0	Ki67+	 14708 11109
11675	0	0	Ki67+	 14937 11019
11676	0	0	Ki67+	 14606 16477
11677	0	0	Ki67+	 14666 16643
11678	0	0	Ki67+	 14674 16604
11679	0	0	Ki67+	 14677 16594
11680	0	0	Ki67+	 14683 16581
11681	0	0	Ki67+	 14689 16623
11682	0	0	Ki67+	 14725 16350
11683	0	0	Ki67+	 14753 16442
11684	0	0	Ki67+	 14763 16621
11685	0	0	Ki67+	 14764 16411
11686	0	0	Ki67+	 14776 16329
11687	0	0	Ki67+	 14806 16364
11688	0	0	Ki67+	 14815 16414
11689	0	0	Ki67+	 14825 16432
11690	0	0	Ki67+	 14828 16365
11691	0	0	Ki67+	 14860 16354
11692	0	0	Ki67+	 14862 16582
11693	0	0	Ki67+	 14880 16532
11694	0	0	Ki67+	 14896 16291
11695	0	0	Ki67+	 14896 16403
11696	0	0	Ki67+	 14903 16340
11697	0	0	Ki67+	 14912 16531
11698	0	0	Ki67+	 14920 16244
11699	0	0	Ki67+	 14921 16339
11700	0	0	Ki67+	 14924 16361
11701	0	0	Ki67+	 14926 16639
11702	0	0	Ki67+	 14938 16297
11703	0	0	Ki67+	 14948 16544
11704	0	0	Ki67+	 14950 16269
11705	0	0	Ki67+	 14976 16316
11706	0	0	Ki67+	 14979 16561
11707	0	0	Ki67+	 14980 16265
11708	0	0	Ki67+	 14982 16594
11709	0	0	Ki67+	 15000 16334
11710	0	0	Ki67+	 15003 16250
11711	0	0	Ki67+	 15011 16588
11712	0	0	Ki67+	 15019 16311
11713	0	0	Ki67+	 15021 16356
11714	0	0	Ki67+	 15025 16615
11715	0	0	Ki67+	 15030 16417
11716	0	0	Ki67+	 15036 16332
11717	0	0	Ki67+	 15056 16346
11718	0	0	Ki67+	 15058 16463
11719	0	0	Ki67+	 15079 16495
11720	0	0	Ki67+	 15092 15974
11721	0	0	Ki67+	 15116 16465
11722	0	0	Ki67+	 14386 17450
11723	0	0	Ki67+	 14416 17045
11724	0	0	Ki67+	 14420 16833
11725	0	0	Ki67+	 14425 17492
11726	0	0	Ki67+	 14426 16884
11727	0	0	Ki67+	 14428 17276
11728	0	0	Ki67+	 14429 17408
11729	0	0	Ki67+	 14434 17028
11730	0	0	Ki67+	 14434 17263
11731	0	0	Ki67+	 14436 16947
11732	0	0	Ki67+	 14436 17151
11733	0	0	Ki67+	 14442 16843
11734	0	0	Ki67+	 14448 16928
11735	0	0	Ki67+	 14456 16900
11736	0	0	Ki67+	 14478 17298
11737	0	0	Ki67+	 14488 17313
11738	0	0	Ki67+	 14539 17428
11739	0	0	Ki67+	 14541 16814
11740	0	0	Ki67+	 14542 17219
11741	0	0	Ki67+	 14588 17387
11742	0	0	Ki67+	 14641 17330
11743	0	0	Ki67+	 14641 17340
11744	0	0	Ki67+	 14713 17334
11745	0	0	Ki67+	 14730 17204
11746	0	0	Ki67+	 14730 17335
11747	0	0	Ki67+	 14742 17266
11748	0	0	Ki67+	 14751 17206
11749	0	0	Ki67+	 14753 17241
11750	0	0	Ki67+	 14763 16945
11751	0	0	Ki67+	 14789 17158
11752	0	0	Ki67+	 14801 17448
11753	0	0	Ki67+	 14808 16801
11754	0	0	Ki67+	 14809 17491
11755	0	0	Ki67+	 14811 16965
11756	0	0	Ki67+	 14821 17484
11757	0	0	Ki67+	 14829 17443
11758	0	0	Ki67+	 14833 17361
11759	0	0	Ki67+	 14843 16843
11760	0	0	Ki67+	 14856 17349
11761	0	0	Ki67+	 14885 16733
11762	0	0	Ki67+	 14891 17172
11763	0	0	Ki67+	 14909 16728
11764	0	0	Ki67+	 14919 17328
11765	0	0	Ki67+	 14928 16764
11766	0	0	Ki67+	 14943 16779
11767	0	0	Ki67+	 14943 17327
11768	0	0	Ki67+	 14945 16900
11769	0	0	Ki67+	 14947 17433
11770	0	0	Ki67+	 14953 16884
11771	0	0	Ki67+	 14958 16969
11772	0	0	Ki67+	 14968 16840
11773	0	0	Ki67+	 14980 17358
11774	0	0	Ki67+	 14983 17191
11775	0	0	Ki67+	 14984 17165
11776	0	0	Ki67+	 14987 17142
11777	0	0	Ki67+	 14991 16985
11778	0	0	Ki67+	 15007 17411
11779	0	0	Ki67+	 15035 17133
11780	0	0	Ki67+	 15040 17027
11781	0	0	Ki67+	 15046 17245
11782	0	0	Ki67+	 15053 16973
11783	0	0	Ki67+	 15084 17287
11784	0	0	Ki67+	 15101 16990
11785	0	0	Ki67+	 15119 17314
11786	0	0	Ki67+	 15120 16969
11787	0	0	Ki67+	 15120 17264
11788	0	0	Ki67+	 15122 17213
11789	0	0	Ki67+	 15134 17231
11790	0	0	Ki67+	 14482 18052
11791	0	0	Ki67+	 14493 18234
11792	0	0	Ki67+	 14497 18130
11793	0	0	Ki67+	 14497 18190
11794	0	0	Ki67+	 14505 18281
11795	0	0	Ki67+	 14506 18094
11796	0	0	Ki67+	 14507 18258
11797	0	0	Ki67+	 14513 18167
11798	0	0	Ki67+	 14521 18067
11799	0	0	Ki67+	 14525 18118
11800	0	0	Ki67+	 14542 18120
11801	0	0	Ki67+	 14550 18161
11802	0	0	Ki67+	 14562 18161
11803	0	0	Ki67+	 14568 18139
11804	0	0	Ki67+	 14596 17698
11805	0	0	Ki67+	 14601 17721
11806	0	0	Ki67+	 14632 17974
11807	0	0	Ki67+	 14758 17703
11808	0	0	Ki67+	 14790 17525
11809	0	0	Ki67+	 14807 17547
11810	0	0	Ki67+	 14910 18033
11811	0	0	Ki67+	 14928 18108
11812	0	0	Ki67+	 14962 17621
11813	0	0	Ki67+	 14966 17891
11814	0	0	Ki67+	 14987 17877
11815	0	0	Ki67+	 15002 17880
11816	0	0	Ki67+	 15074 18294
11817	0	0	Ki67+	 15076 18246
11818	0	0	Ki67+	 15079 18222
11819	0	0	Ki67+	 15130 17827
11820	0	0	Ki67+	 15132 18011
11821	0	0	Ki67+	 14482 18830
11822	0	0	Ki67+	 14494 18361
11823	0	0	Ki67+	 14494 18389
11824	0	0	Ki67+	 14500 18481
11825	0	0	Ki67+	 14507 18421
11826	0	0	Ki67+	 14514 18834
11827	0	0	Ki67+	 14514 18867
11828	0	0	Ki67+	 14517 18785
11829	0	0	Ki67+	 14519 18543
11830	0	0	Ki67+	 14522 19012
11831	0	0	Ki67+	 14524 18798
11832	0	0	Ki67+	 14526 18428
11833	0	0	Ki67+	 14526 18886
11834	0	0	Ki67+	 14529 18776
11835	0	0	Ki67+	 14535 18415
11836	0	0	Ki67+	 14538 18534
11837	0	0	Ki67+	 14543 18779
11838	0	0	Ki67+	 14543 18993
11839	0	0	Ki67+	 14550 18754
11840	0	0	Ki67+	 14551 18798
11841	0	0	Ki67+	 14553 19054
11842	0	0	Ki67+	 14555 18465
11843	0	0	Ki67+	 14557 18324
11844	0	0	Ki67+	 14562 18378
11845	0	0	Ki67+	 14572 18763
11846	0	0	Ki67+	 14576 18494
11847	0	0	Ki67+	 14579 18511
11848	0	0	Ki67+	 14580 18926
11849	0	0	Ki67+	 14588 18486
11850	0	0	Ki67+	 14593 18507
11851	0	0	Ki67+	 14593 18581
11852	0	0	Ki67+	 14593 18768
11853	0	0	Ki67+	 14618 18944
11854	0	0	Ki67+	 14619 18845
11855	0	0	Ki67+	 14627 18795
11856	0	0	Ki67+	 14634 18859
11857	0	0	Ki67+	 14639 18772
11858	0	0	Ki67+	 14641 18655
11859	0	0	Ki67+	 14642 18929
11860	0	0	Ki67+	 14643 18627
11861	0	0	Ki67+	 14658 18940
11862	0	0	Ki67+	 14666 18602
11863	0	0	Ki67+	 14667 18675
11864	0	0	Ki67+	 14680 18939
11865	0	0	Ki67+	 14682 18888
11866	0	0	Ki67+	 14683 18690
11867	0	0	Ki67+	 14699 18661
11868	0	0	Ki67+	 14701 18975
11869	0	0	Ki67+	 14706 18947
11870	0	0	Ki67+	 14714 18967
11871	0	0	Ki67+	 14719 18651
11872	0	0	Ki67+	 14725 18793
11873	0	0	Ki67+	 14747 18741
11874	0	0	Ki67+	 14750 18788
11875	0	0	Ki67+	 14757 19004
11876	0	0	Ki67+	 14766 19066
11877	0	0	Ki67+	 14931 18460
11878	0	0	Ki67+	 14953 18649
11879	0	0	Ki67+	 14962 18686
11880	0	0	Ki67+	 14965 18654
11881	0	0	Ki67+	 14985 18690
11882	0	0	Ki67+	 14991 18395
11883	0	0	Ki67+	 15011 18593
11884	0	0	Ki67+	 15013 18323
11885	0	0	Ki67+	 15018 18755
11886	0	0	Ki67+	 15023 18610
11887	0	0	Ki67+	 15042 18759
11888	0	0	Ki67+	 15079 18620
11889	0	0	Ki67+	 15083 18747
11890	0	0	Ki67+	 15099 18835
11891	0	0	Ki67+	 15107 18812
11892	0	0	Ki67+	 15115 18663
11893	0	0	Ki67+	 15122 18682
11894	0	0	Ki67+	 14494 19241
11895	0	0	Ki67+	 14505 19231
11896	0	0	Ki67+	 14559 19183
11897	0	0	Ki67+	 14561 19364
11898	0	0	Ki67+	 14599 19135
11899	0	0	Ki67+	 14607 19211
11900	0	0	Ki67+	 14615 19500
11901	0	0	Ki67+	 14616 19385
11902	0	0	Ki67+	 14623 19300
11903	0	0	Ki67+	 14628 19229
11904	0	0	Ki67+	 14643 19741
11905	0	0	Ki67+	 14643 19801
11906	0	0	Ki67+	 14645 19721
11907	0	0	Ki67+	 14655 19112
11908	0	0	Ki67+	 14655 19147
11909	0	0	Ki67+	 14655 19770
11910	0	0	Ki67+	 14657 19404
11911	0	0	Ki67+	 14662 19757
11912	0	0	Ki67+	 14664 19105
11913	0	0	Ki67+	 14672 19788
11914	0	0	Ki67+	 14693 19522
11915	0	0	Ki67+	 14696 19596
11916	0	0	Ki67+	 14698 19615
11917	0	0	Ki67+	 14701 19560
11918	0	0	Ki67+	 14706 19519
11919	0	0	Ki67+	 14730 19721
11920	0	0	Ki67+	 14741 19446
11921	0	0	Ki67+	 14751 19759
11922	0	0	Ki67+	 14824 19397
11923	0	0	Ki67+	 14828 19777
11924	0	0	Ki67+	 14850 19858
11925	0	0	Ki67+	 14862 19746
11926	0	0	Ki67+	 14866 19859
11927	0	0	Ki67+	 14874 19822
11928	0	0	Ki67+	 14875 19302
11929	0	0	Ki67+	 14892 19399
11930	0	0	Ki67+	 14893 19659
11931	0	0	Ki67+	 14900 19670
11932	0	0	Ki67+	 14905 19845
11933	0	0	Ki67+	 14924 19801
11934	0	0	Ki67+	 14946 19250
11935	0	0	Ki67+	 14962 19106
11936	0	0	Ki67+	 14963 19744
11937	0	0	Ki67+	 14963 19847
11938	0	0	Ki67+	 14965 19785
11939	0	0	Ki67+	 14976 19757
11940	0	0	Ki67+	 14976 19821
11941	0	0	Ki67+	 14981 19177
11942	0	0	Ki67+	 15030 19200
11943	0	0	Ki67+	 15098 19420
11944	0	0	Ki67+	 15117 19719
11945	0	0	Ki67+	 14764 19987
11946	0	0	Ki67+	 14906 20042
11947	0	0	Ki67+	 14925 20349
11948	0	0	Ki67+	 14947 19959
11949	0	0	Ki67+	 15066 20421
11950	0	0	Ki67+	 15068 20438
11951	0	0	Ki67+	 15080 20401
11952	0	0	Ki67+	 15110 20570
11953	0	0	Ki67+	 15111 20596
11954	0	0	Ki67+	 15125 20259
11955	0	0	Ki67+	 14357 23371
11956	0	0	Ki67+	 14413 23112
11957	0	0	Ki67+	 14437 23066
11958	0	0	Ki67+	 14450 23060
11959	0	0	Ki67+	 14466 23120
11960	0	0	Ki67+	 14527 23106
11961	0	0	Ki67+	 14548 23321
11962	0	0	Ki67+	 14565 23058
11963	0	0	Ki67+	 14591 23259
11964	0	0	Ki67+	 14704 22726
11965	0	0	Ki67+	 14715 22761
11966	0	0	Ki67+	 14799 22732
11967	0	0	Ki67+	 14805 23314
11968	0	0	Ki67+	 14807 23184
11969	0	0	Ki67+	 14829 23084
11970	0	0	Ki67+	 14837 23313
11971	0	0	Ki67+	 14852 22897
11972	0	0	Ki67+	 14875 23043
11973	0	0	Ki67+	 14951 22961
11974	0	0	Ki67+	 15080 23279
11975	0	0	Ki67+	 15097 23116
11976	0	0	Ki67+	 15098 23282
11977	0	0	Ki67+	 15124 22996
11978	0	0	Ki67+	 14343 24039
11979	0	0	Ki67+	 14362 23584
11980	0	0	Ki67+	 14368 23837
11981	0	0	Ki67+	 14369 23639
11982	0	0	Ki67+	 14393 23796
11983	0	0	Ki67+	 14419 23608
11984	0	0	Ki67+	 14425 23645
11985	0	0	Ki67+	 14433 23578
11986	0	0	Ki67+	 14496 23888
11987	0	0	Ki67+	 14504 23463
11988	0	0	Ki67+	 14506 23731
11989	0	0	Ki67+	 14513 23906
11990	0	0	Ki67+	 14514 23777
11991	0	0	Ki67+	 14515 23747
11992	0	0	Ki67+	 14519 23606
11993	0	0	Ki67+	 14522 23653
11994	0	0	Ki67+	 14531 23676
11995	0	0	Ki67+	 14546 24080
11996	0	0	Ki67+	 14552 23710
11997	0	0	Ki67+	 14553 24063
11998	0	0	Ki67+	 14560 23932
11999	0	0	Ki67+	 14565 23969
12000	0	0	Ki67+	 14566 23832
12001	0	0	Ki67+	 14567 23711
12002	0	0	Ki67+	 14570 23886
12003	0	0	Ki67+	 14573 24035
12004	0	0	Ki67+	 14580 24117
12005	0	0	Ki67+	 14582 24106
12006	0	0	Ki67+	 14597 23921
12007	0	0	Ki67+	 14600 24099
12008	0	0	Ki67+	 14623 24184
12009	0	0	Ki67+	 14625 24169
12010	0	0	Ki67+	 14635 24100
12011	0	0	Ki67+	 14661 23535
12012	0	0	Ki67+	 14666 24099
12013	0	0	Ki67+	 14670 23938
12014	0	0	Ki67+	 14679 24159
12015	0	0	Ki67+	 14694 24174
12016	0	0	Ki67+	 14708 23854
12017	0	0	Ki67+	 14726 23593
12018	0	0	Ki67+	 14744 23693
12019	0	0	Ki67+	 14749 23671
12020	0	0	Ki67+	 14772 24048
12021	0	0	Ki67+	 14776 23813
12022	0	0	Ki67+	 14780 23717
12023	0	0	Ki67+	 14788 23971
12024	0	0	Ki67+	 14791 23932
12025	0	0	Ki67+	 14792 24053
12026	0	0	Ki67+	 14792 24099
12027	0	0	Ki67+	 14794 24080
12028	0	0	Ki67+	 14800 23828
12029	0	0	Ki67+	 14800 24000
12030	0	0	Ki67+	 14808 24175
12031	0	0	Ki67+	 14814 24103
12032	0	0	Ki67+	 14815 23946
12033	0	0	Ki67+	 14820 24040
12034	0	0	Ki67+	 14821 23760
12035	0	0	Ki67+	 14822 23921
12036	0	0	Ki67+	 14832 24080
12037	0	0	Ki67+	 14839 23932
12038	0	0	Ki67+	 14839 24102
12039	0	0	Ki67+	 14843 24085
12040	0	0	Ki67+	 14848 23950
12041	0	0	Ki67+	 14853 23973
12042	0	0	Ki67+	 14854 24007
12043	0	0	Ki67+	 14855 23556
12044	0	0	Ki67+	 14855 23757
12045	0	0	Ki67+	 14856 23682
12046	0	0	Ki67+	 14860 23854
12047	0	0	Ki67+	 14862 23791
12048	0	0	Ki67+	 14874 23410
12049	0	0	Ki67+	 14880 24104
12050	0	0	Ki67+	 14893 23405
12051	0	0	Ki67+	 14900 24106
12052	0	0	Ki67+	 14913 23866
12053	0	0	Ki67+	 14941 24056
12054	0	0	Ki67+	 14942 23657
12055	0	0	Ki67+	 14985 23546
12056	0	0	Ki67+	 15008 24133
12057	0	0	Ki67+	 15009 23575
12058	0	0	Ki67+	 15050 23715
12059	0	0	Ki67+	 15077 24122
12060	0	0	Ki67+	 15080 23871
12061	0	0	Ki67+	 15089 23647
12062	0	0	Ki67+	 15092 23891
12063	0	0	Ki67+	 15107 23595
12064	0	0	Ki67+	 15107 23899
12065	0	0	Ki67+	 15110 23583
12066	0	0	Ki67+	 14343 24548
12067	0	0	Ki67+	 14348 24814
12068	0	0	Ki67+	 14352 24783
12069	0	0	Ki67+	 14364 24962
12070	0	0	Ki67+	 14371 24484
12071	0	0	Ki67+	 14395 24516
12072	0	0	Ki67+	 14407 24647
12073	0	0	Ki67+	 14410 24539
12074	0	0	Ki67+	 14413 24985
12075	0	0	Ki67+	 14417 24519
12076	0	0	Ki67+	 14440 24206
12077	0	0	Ki67+	 14470 24488
12078	0	0	Ki67+	 14484 24625
12079	0	0	Ki67+	 14490 24718
12080	0	0	Ki67+	 14494 24749
12081	0	0	Ki67+	 14503 24909
12082	0	0	Ki67+	 14510 24838
12083	0	0	Ki67+	 14518 24524
12084	0	0	Ki67+	 14551 24722
12085	0	0	Ki67+	 14562 24887
12086	0	0	Ki67+	 14586 24938
12087	0	0	Ki67+	 14587 24803
12088	0	0	Ki67+	 14597 24223
12089	0	0	Ki67+	 14627 24498
12090	0	0	Ki67+	 14640 24373
12091	0	0	Ki67+	 14642 24490
12092	0	0	Ki67+	 14642 24836
12093	0	0	Ki67+	 14646 24342
12094	0	0	Ki67+	 14650 24413
12095	0	0	Ki67+	 14651 24547
12096	0	0	Ki67+	 14654 24871
12097	0	0	Ki67+	 14655 24261
12098	0	0	Ki67+	 14662 24464
12099	0	0	Ki67+	 14667 24268
12100	0	0	Ki67+	 14673 24225
12101	0	0	Ki67+	 14680 24306
12102	0	0	Ki67+	 14685 24347
12103	0	0	Ki67+	 14689 24358
12104	0	0	Ki67+	 14689 24441
12105	0	0	Ki67+	 14692 24252
12106	0	0	Ki67+	 14701 24199
12107	0	0	Ki67+	 14707 24276
12108	0	0	Ki67+	 14714 24238
12109	0	0	Ki67+	 14714 24334
12110	0	0	Ki67+	 14717 24476
12111	0	0	Ki67+	 14718 24290
12112	0	0	Ki67+	 14723 24307
12113	0	0	Ki67+	 14724 24430
12114	0	0	Ki67+	 14728 24384
12115	0	0	Ki67+	 14766 24907
12116	0	0	Ki67+	 14788 24291
12117	0	0	Ki67+	 14823 24258
12118	0	0	Ki67+	 14826 24554
12119	0	0	Ki67+	 14832 24297
12120	0	0	Ki67+	 14844 24310
12121	0	0	Ki67+	 14850 24519
12122	0	0	Ki67+	 14864 24218
12123	0	0	Ki67+	 14864 24585
12124	0	0	Ki67+	 14867 24970
12125	0	0	Ki67+	 14876 24203
12126	0	0	Ki67+	 14885 24476
12127	0	0	Ki67+	 14902 24453
12128	0	0	Ki67+	 14906 24584
12129	0	0	Ki67+	 14910 24426
12130	0	0	Ki67+	 14915 24375
12131	0	0	Ki67+	 14916 24194
12132	0	0	Ki67+	 14917 24211
12133	0	0	Ki67+	 14922 24525
12134	0	0	Ki67+	 14930 24565
12135	0	0	Ki67+	 14935 24451
12136	0	0	Ki67+	 14942 24197
12137	0	0	Ki67+	 14946 24549
12138	0	0	Ki67+	 14951 24309
12139	0	0	Ki67+	 14954 24457
12140	0	0	Ki67+	 14957 24405
12141	0	0	Ki67+	 14959 24266
12142	0	0	Ki67+	 14959 24520
12143	0	0	Ki67+	 14963 24939
12144	0	0	Ki67+	 14967 24500
12145	0	0	Ki67+	 14968 24361
12146	0	0	Ki67+	 14972 24373
12147	0	0	Ki67+	 14979 24427
12148	0	0	Ki67+	 14981 24343
12149	0	0	Ki67+	 14981 24476
12150	0	0	Ki67+	 14983 24291
12151	0	0	Ki67+	 14987 24404
12152	0	0	Ki67+	 14988 24312
12153	0	0	Ki67+	 14992 24277
12154	0	0	Ki67+	 15001 24537
12155	0	0	Ki67+	 15002 24396
12156	0	0	Ki67+	 15007 24372
12157	0	0	Ki67+	 15007 24435
12158	0	0	Ki67+	 15009 24471
12159	0	0	Ki67+	 15022 24370
12160	0	0	Ki67+	 15032 24399
12161	0	0	Ki67+	 15041 24428
12162	0	0	Ki67+	 15048 24379
12163	0	0	Ki67+	 15058 24404
12164	0	0	Ki67+	 15062 24480
12165	0	0	Ki67+	 15062 24635
12166	0	0	Ki67+	 15069 24353
12167	0	0	Ki67+	 15077 24416
12168	0	0	Ki67+	 15120 24722
12169	0	0	Ki67+	 14342 25379
12170	0	0	Ki67+	 14353 25440
12171	0	0	Ki67+	 14368 25278
12172	0	0	Ki67+	 14372 25468
12173	0	0	Ki67+	 14379 25563
12174	0	0	Ki67+	 14385 25545
12175	0	0	Ki67+	 14402 25366
12176	0	0	Ki67+	 14405 25727
12177	0	0	Ki67+	 14410 25692
12178	0	0	Ki67+	 14413 25350
12179	0	0	Ki67+	 14415 25408
12180	0	0	Ki67+	 14421 25395
12181	0	0	Ki67+	 14424 25750
12182	0	0	Ki67+	 14425 25716
12183	0	0	Ki67+	 14431 25669
12184	0	0	Ki67+	 14445 25722
12185	0	0	Ki67+	 14450 25787
12186	0	0	Ki67+	 14456 25417
12187	0	0	Ki67+	 14461 25757
12188	0	0	Ki67+	 14479 25757
12189	0	0	Ki67+	 14483 25527
12190	0	0	Ki67+	 14483 25619
12191	0	0	Ki67+	 14483 25642
12192	0	0	Ki67+	 14486 25244
12193	0	0	Ki67+	 14493 25308
12194	0	0	Ki67+	 14494 25287
12195	0	0	Ki67+	 14498 25715
12196	0	0	Ki67+	 14499 25259
12197	0	0	Ki67+	 14501 25620
12198	0	0	Ki67+	 14502 25731
12199	0	0	Ki67+	 14505 25767
12200	0	0	Ki67+	 14511 25551
12201	0	0	Ki67+	 14512 25657
12202	0	0	Ki67+	 14513 25682
12203	0	0	Ki67+	 14517 25567
12204	0	0	Ki67+	 14517 25639
12205	0	0	Ki67+	 14525 25750
12206	0	0	Ki67+	 14527 25711
12207	0	0	Ki67+	 14527 25783
12208	0	0	Ki67+	 14530 25617
12209	0	0	Ki67+	 14532 25190
12210	0	0	Ki67+	 14534 25385
12211	0	0	Ki67+	 14542 25700
12212	0	0	Ki67+	 14559 25369
12213	0	0	Ki67+	 14560 25325
12214	0	0	Ki67+	 14589 25544
12215	0	0	Ki67+	 14590 25530
12216	0	0	Ki67+	 14591 25646
12217	0	0	Ki67+	 14593 25276
12218	0	0	Ki67+	 14593 25355
12219	0	0	Ki67+	 14607 25388
12220	0	0	Ki67+	 14611 25334
12221	0	0	Ki67+	 14612 25457
12222	0	0	Ki67+	 14623 25444
12223	0	0	Ki67+	 14627 25540
12224	0	0	Ki67+	 14629 25359
12225	0	0	Ki67+	 14634 25512
12226	0	0	Ki67+	 14639 25548
12227	0	0	Ki67+	 14640 25600
12228	0	0	Ki67+	 14645 25572
12229	0	0	Ki67+	 14646 25409
12230	0	0	Ki67+	 14651 25320
12231	0	0	Ki67+	 14655 25379
12232	0	0	Ki67+	 14661 25245
12233	0	0	Ki67+	 14663 25491
12234	0	0	Ki67+	 14671 25585
12235	0	0	Ki67+	 14675 25610
12236	0	0	Ki67+	 14676 25401
12237	0	0	Ki67+	 14678 25518
12238	0	0	Ki67+	 14690 25486
12239	0	0	Ki67+	 14691 25560
12240	0	0	Ki67+	 14692 25410
12241	0	0	Ki67+	 14696 25753
12242	0	0	Ki67+	 14705 25431
12243	0	0	Ki67+	 14718 25086
12244	0	0	Ki67+	 14725 25020
12245	0	0	Ki67+	 14751 25104
12246	0	0	Ki67+	 14751 25771
12247	0	0	Ki67+	 14791 25011
12248	0	0	Ki67+	 14808 25774
12249	0	0	Ki67+	 14820 25208
12250	0	0	Ki67+	 14837 25201
12251	0	0	Ki67+	 14845 25136
12252	0	0	Ki67+	 14847 25736
12253	0	0	Ki67+	 14863 25721
12254	0	0	Ki67+	 14867 25564
12255	0	0	Ki67+	 14888 25193
12256	0	0	Ki67+	 14896 25470
12257	0	0	Ki67+	 14898 25250
12258	0	0	Ki67+	 14899 25303
12259	0	0	Ki67+	 14951 25243
12260	0	0	Ki67+	 14958 25765
12261	0	0	Ki67+	 14974 25365
12262	0	0	Ki67+	 14997 25043
12263	0	0	Ki67+	 15004 25682
12264	0	0	Ki67+	 15015 25499
12265	0	0	Ki67+	 15023 24994
12266	0	0	Ki67+	 15026 25273
12267	0	0	Ki67+	 15033 25061
12268	0	0	Ki67+	 15047 25738
12269	0	0	Ki67+	 15051 25290
12270	0	0	Ki67+	 15066 25755
12271	0	0	Ki67+	 15079 25406
12272	0	0	Ki67+	 15123 25694
12273	0	0	Ki67+	 15127 25446
12274	0	0	Ki67+	 14350 25984
12275	0	0	Ki67+	 14429 25815
12276	0	0	Ki67+	 14439 25869
12277	0	0	Ki67+	 14442 26310
12278	0	0	Ki67+	 14462 26421
12279	0	0	Ki67+	 14482 25814
12280	0	0	Ki67+	 14486 26409
12281	0	0	Ki67+	 14492 26109
12282	0	0	Ki67+	 14495 25845
12283	0	0	Ki67+	 14501 26390
12284	0	0	Ki67+	 14513 26378
12285	0	0	Ki67+	 14519 26446
12286	0	0	Ki67+	 14546 26399
12287	0	0	Ki67+	 14567 26126
12288	0	0	Ki67+	 14571 25963
12289	0	0	Ki67+	 14572 26427
12290	0	0	Ki67+	 14582 26108
12291	0	0	Ki67+	 14609 26452
12292	0	0	Ki67+	 14654 25883
12293	0	0	Ki67+	 14676 26318
12294	0	0	Ki67+	 14694 26343
12295	0	0	Ki67+	 14705 26395
12296	0	0	Ki67+	 14708 26308
12297	0	0	Ki67+	 14724 26326
12298	0	0	Ki67+	 14729 26128
12299	0	0	Ki67+	 14740 26395
12300	0	0	Ki67+	 14761 26514
12301	0	0	Ki67+	 14767 25986
12302	0	0	Ki67+	 14785 26311
12303	0	0	Ki67+	 14792 26403
12304	0	0	Ki67+	 14793 26515
12305	0	0	Ki67+	 14812 26579
12306	0	0	Ki67+	 14816 26337
12307	0	0	Ki67+	 14834 26587
12308	0	0	Ki67+	 14835 26350
12309	0	0	Ki67+	 14850 26422
12310	0	0	Ki67+	 14851 26535
12311	0	0	Ki67+	 14853 26561
12312	0	0	Ki67+	 14879 26252
12313	0	0	Ki67+	 14917 26359
12314	0	0	Ki67+	 14937 26426
12315	0	0	Ki67+	 14938 26345
12316	0	0	Ki67+	 14939 26041
12317	0	0	Ki67+	 14957 26144
12318	0	0	Ki67+	 14972 26045
12319	0	0	Ki67+	 14979 25860
12320	0	0	Ki67+	 14979 26569
12321	0	0	Ki67+	 14987 26376
12322	0	0	Ki67+	 14998 25931
12323	0	0	Ki67+	 15005 26011
12324	0	0	Ki67+	 15009 26381
12325	0	0	Ki67+	 15011 26315
12326	0	0	Ki67+	 15012 26497
12327	0	0	Ki67+	 15013 26338
12328	0	0	Ki67+	 15015 25948
12329	0	0	Ki67+	 15018 25974
12330	0	0	Ki67+	 15023 26549
12331	0	0	Ki67+	 15034 26358
12332	0	0	Ki67+	 15048 26411
12333	0	0	Ki67+	 15053 26022
12334	0	0	Ki67+	 15057 26568
12335	0	0	Ki67+	 15075 26398
12336	0	0	Ki67+	 15075 26418
12337	0	0	Ki67+	 15084 26475
12338	0	0	Ki67+	 15088 25947
12339	0	0	Ki67+	 15090 26245
12340	0	0	Ki67+	 15097 25895
12341	0	0	Ki67+	 15102 26450
12342	0	0	Ki67+	 15118 25874
12343	0	0	Ki67+	 14628 26759
12344	0	0	Ki67+	 14688 26643
12345	0	0	Ki67+	 14880 26628
12346	0	0	Ki67+	 14902 26933
12347	0	0	Ki67+	 14903 26988
12348	0	0	Ki67+	 14930 26683
12349	0	0	Ki67+	 14932 26697
12350	0	0	Ki67+	 14933 26629
12351	0	0	Ki67+	 14936 26778
12352	0	0	Ki67+	 14953 26710
12353	0	0	Ki67+	 15007 26664
12354	0	0	Ki67+	 15035 26815
12355	0	0	Ki67+	 15061 26626
12356	0	0	Ki67+	 15070 27282
12357	0	0	Ki67+	 15072 26994
12358	0	0	Ki67+	 15076 27233
12359	0	0	Ki67+	 15092 26924
12360	0	0	Ki67+	 15102 26994
12361	0	0	Ki67+	 15120 27165
12362	0	0	Ki67+	 15121 27374
12363	0	0	Ki67+	 15137 3108
12364	0	0	Ki67+	 15138 2945
12365	0	0	Ki67+	 15142 3059
12366	0	0	Ki67+	 15151 3112
12367	0	0	Ki67+	 15166 2951
12368	0	0	Ki67+	 15182 2936
12369	0	0	Ki67+	 15185 3062
12370	0	0	Ki67+	 15186 2965
12371	0	0	Ki67+	 15218 2956
12372	0	0	Ki67+	 15221 3083
12373	0	0	Ki67+	 15239 2926
12374	0	0	Ki67+	 15246 2901
12375	0	0	Ki67+	 15261 3049
12376	0	0	Ki67+	 15269 3033
12377	0	0	Ki67+	 15287 2907
12378	0	0	Ki67+	 15320 3021
12379	0	0	Ki67+	 15324 2958
12380	0	0	Ki67+	 15334 3049
12381	0	0	Ki67+	 15351 2851
12382	0	0	Ki67+	 15353 2927
12383	0	0	Ki67+	 15413 3013
12384	0	0	Ki67+	 15421 2808
12385	0	0	Ki67+	 15438 2857
12386	0	0	Ki67+	 15441 2895
12387	0	0	Ki67+	 15532 2777
12388	0	0	Ki67+	 15542 2830
12389	0	0	Ki67+	 15562 2802
12390	0	0	Ki67+	 15579 2784
12391	0	0	Ki67+	 15596 2757
12392	0	0	Ki67+	 15610 2732
12393	0	0	Ki67+	 15679 2716
12394	0	0	Ki67+	 15703 2796
12395	0	0	Ki67+	 15752 2610
12396	0	0	Ki67+	 15759 2706
12397	0	0	Ki67+	 15770 2818
12398	0	0	Ki67+	 15802 2597
12399	0	0	Ki67+	 15803 2780
12400	0	0	Ki67+	 15823 2624
12401	0	0	Ki67+	 15886 2495
12402	0	0	Ki67+	 15894 2667
12403	0	0	Ki67+	 15899 2690
12404	0	0	Ki67+	 15900 2624
12405	0	0	Ki67+	 15922 2759
12406	0	0	Ki67+	 15923 2626
12407	0	0	Ki67+	 15140 4008
12408	0	0	Ki67+	 15153 4033
12409	0	0	Ki67+	 15198 3664
12410	0	0	Ki67+	 15205 4009
12411	0	0	Ki67+	 15239 3619
12412	0	0	Ki67+	 15245 4039
12413	0	0	Ki67+	 15251 4004
12414	0	0	Ki67+	 15252 3681
12415	0	0	Ki67+	 15253 3654
12416	0	0	Ki67+	 15253 4017
12417	0	0	Ki67+	 15268 4029
12418	0	0	Ki67+	 15281 3646
12419	0	0	Ki67+	 15288 3541
12420	0	0	Ki67+	 15312 3535
12421	0	0	Ki67+	 15344 4032
12422	0	0	Ki67+	 15352 3615
12423	0	0	Ki67+	 15355 3496
12424	0	0	Ki67+	 15406 3667
12425	0	0	Ki67+	 15406 4032
12426	0	0	Ki67+	 15420 4044
12427	0	0	Ki67+	 15426 3469
12428	0	0	Ki67+	 15432 3568
12429	0	0	Ki67+	 15434 3510
12430	0	0	Ki67+	 15436 3656
12431	0	0	Ki67+	 15437 4042
12432	0	0	Ki67+	 15462 3588
12433	0	0	Ki67+	 15527 3691
12434	0	0	Ki67+	 15577 3404
12435	0	0	Ki67+	 15577 3666
12436	0	0	Ki67+	 15614 3736
12437	0	0	Ki67+	 15649 3714
12438	0	0	Ki67+	 15666 3671
12439	0	0	Ki67+	 15736 3675
12440	0	0	Ki67+	 15742 3708
12441	0	0	Ki67+	 15749 3666
12442	0	0	Ki67+	 15821 3578
12443	0	0	Ki67+	 15825 3657
12444	0	0	Ki67+	 15863 3659
12445	0	0	Ki67+	 15877 3662
12446	0	0	Ki67+	 15154 4157
12447	0	0	Ki67+	 15187 4642
12448	0	0	Ki67+	 15193 4149
12449	0	0	Ki67+	 15206 4152
12450	0	0	Ki67+	 15219 4652
12451	0	0	Ki67+	 15220 4121
12452	0	0	Ki67+	 15220 4206
12453	0	0	Ki67+	 15239 4654
12454	0	0	Ki67+	 15244 4182
12455	0	0	Ki67+	 15258 4143
12456	0	0	Ki67+	 15278 4740
12457	0	0	Ki67+	 15331 4220
12458	0	0	Ki67+	 15359 4167
12459	0	0	Ki67+	 15367 4146
12460	0	0	Ki67+	 15374 4183
12461	0	0	Ki67+	 15381 4804
12462	0	0	Ki67+	 15387 4211
12463	0	0	Ki67+	 15393 4275
12464	0	0	Ki67+	 15399 4827
12465	0	0	Ki67+	 15402 4164
12466	0	0	Ki67+	 15408 4836
12467	0	0	Ki67+	 15413 4227
12468	0	0	Ki67+	 15416 4789
12469	0	0	Ki67+	 15419 4738
12470	0	0	Ki67+	 15429 4051
12471	0	0	Ki67+	 15432 4697
12472	0	0	Ki67+	 15433 4721
12473	0	0	Ki67+	 15450 4064
12474	0	0	Ki67+	 15450 4227
12475	0	0	Ki67+	 15464 4746
12476	0	0	Ki67+	 15466 4806
12477	0	0	Ki67+	 15476 4788
12478	0	0	Ki67+	 15480 4275
12479	0	0	Ki67+	 15481 4100
12480	0	0	Ki67+	 15481 4712
12481	0	0	Ki67+	 15484 4240
12482	0	0	Ki67+	 15486 4077
12483	0	0	Ki67+	 15519 4841
12484	0	0	Ki67+	 15523 4077
12485	0	0	Ki67+	 15548 4764
12486	0	0	Ki67+	 15551 4302
12487	0	0	Ki67+	 15556 4102
12488	0	0	Ki67+	 15556 4261
12489	0	0	Ki67+	 15556 4794
12490	0	0	Ki67+	 15601 4160
12491	0	0	Ki67+	 15612 4765
12492	0	0	Ki67+	 15644 4256
12493	0	0	Ki67+	 15647 4321
12494	0	0	Ki67+	 15659 4819
12495	0	0	Ki67+	 15660 4295
12496	0	0	Ki67+	 15677 4090
12497	0	0	Ki67+	 15703 4765
12498	0	0	Ki67+	 15709 4127
12499	0	0	Ki67+	 15790 4235
12500	0	0	Ki67+	 15795 4319
12501	0	0	Ki67+	 15799 4200
12502	0	0	Ki67+	 15810 4831
12503	0	0	Ki67+	 15844 4264
12504	0	0	Ki67+	 15853 4133
12505	0	0	Ki67+	 15877 4328
12506	0	0	Ki67+	 15878 4300
12507	0	0	Ki67+	 15907 4398
12508	0	0	Ki67+	 15929 4379
12509	0	0	Ki67+	 15144 5346
12510	0	0	Ki67+	 15148 5436
12511	0	0	Ki67+	 15149 5465
12512	0	0	Ki67+	 15151 5378
12513	0	0	Ki67+	 15178 4994
12514	0	0	Ki67+	 15199 4902
12515	0	0	Ki67+	 15202 5396
12516	0	0	Ki67+	 15222 5386
12517	0	0	Ki67+	 15224 5402
12518	0	0	Ki67+	 15232 5000
12519	0	0	Ki67+	 15247 5422
12520	0	0	Ki67+	 15248 5043
12521	0	0	Ki67+	 15271 5378
12522	0	0	Ki67+	 15286 5031
12523	0	0	Ki67+	 15295 5410
12524	0	0	Ki67+	 15313 5446
12525	0	0	Ki67+	 15331 5395
12526	0	0	Ki67+	 15339 5408
12527	0	0	Ki67+	 15346 4982
12528	0	0	Ki67+	 15347 5015
12529	0	0	Ki67+	 15348 5064
12530	0	0	Ki67+	 15358 5045
12531	0	0	Ki67+	 15360 5509
12532	0	0	Ki67+	 15364 5470
12533	0	0	Ki67+	 15377 5422
12534	0	0	Ki67+	 15389 5417
12535	0	0	Ki67+	 15411 5054
12536	0	0	Ki67+	 15419 5451
12537	0	0	Ki67+	 15426 5073
12538	0	0	Ki67+	 15428 5479
12539	0	0	Ki67+	 15435 5493
12540	0	0	Ki67+	 15442 5505
12541	0	0	Ki67+	 15445 5590
12542	0	0	Ki67+	 15459 5085
12543	0	0	Ki67+	 15462 5025
12544	0	0	Ki67+	 15487 5052
12545	0	0	Ki67+	 15489 4865
12546	0	0	Ki67+	 15508 4916
12547	0	0	Ki67+	 15520 5098
12548	0	0	Ki67+	 15538 4984
12549	0	0	Ki67+	 15572 5079
12550	0	0	Ki67+	 15581 5483
12551	0	0	Ki67+	 15589 5079
12552	0	0	Ki67+	 15608 5474
12553	0	0	Ki67+	 15609 5108
12554	0	0	Ki67+	 15617 4850
12555	0	0	Ki67+	 15629 5073
12556	0	0	Ki67+	 15639 5072
12557	0	0	Ki67+	 15640 5484
12558	0	0	Ki67+	 15642 5435
12559	0	0	Ki67+	 15658 5092
12560	0	0	Ki67+	 15659 5063
12561	0	0	Ki67+	 15666 5078
12562	0	0	Ki67+	 15670 4902
12563	0	0	Ki67+	 15680 5457
12564	0	0	Ki67+	 15703 4851
12565	0	0	Ki67+	 15719 5050
12566	0	0	Ki67+	 15726 5357
12567	0	0	Ki67+	 15745 5408
12568	0	0	Ki67+	 15761 5418
12569	0	0	Ki67+	 15762 4885
12570	0	0	Ki67+	 15774 4984
12571	0	0	Ki67+	 15781 4855
12572	0	0	Ki67+	 15784 4939
12573	0	0	Ki67+	 15784 5314
12574	0	0	Ki67+	 15799 5620
12575	0	0	Ki67+	 15800 5343
12576	0	0	Ki67+	 15804 5154
12577	0	0	Ki67+	 15806 5629
12578	0	0	Ki67+	 15814 5117
12579	0	0	Ki67+	 15826 5027
12580	0	0	Ki67+	 15827 5501
12581	0	0	Ki67+	 15834 5478
12582	0	0	Ki67+	 15837 4992
12583	0	0	Ki67+	 15839 4968
12584	0	0	Ki67+	 15843 5141
12585	0	0	Ki67+	 15863 5005
12586	0	0	Ki67+	 15866 5184
12587	0	0	Ki67+	 15876 4919
12588	0	0	Ki67+	 15889 5020
12589	0	0	Ki67+	 15891 5105
12590	0	0	Ki67+	 15893 4968
12591	0	0	Ki67+	 15897 5326
12592	0	0	Ki67+	 15905 5016
12593	0	0	Ki67+	 15908 4973
12594	0	0	Ki67+	 15915 5130
12595	0	0	Ki67+	 15922 4955
12596	0	0	Ki67+	 15183 5756
12597	0	0	Ki67+	 15211 6288
12598	0	0	Ki67+	 15220 6348
12599	0	0	Ki67+	 15243 6278
12600	0	0	Ki67+	 15245 6225
12601	0	0	Ki67+	 15255 6250
12602	0	0	Ki67+	 15263 6291
12603	0	0	Ki67+	 15284 6233
12604	0	0	Ki67+	 15303 5784
12605	0	0	Ki67+	 15310 6424
12606	0	0	Ki67+	 15324 6255
12607	0	0	Ki67+	 15327 5779
12608	0	0	Ki67+	 15330 5803
12609	0	0	Ki67+	 15333 5744
12610	0	0	Ki67+	 15336 6215
12611	0	0	Ki67+	 15341 6197
12612	0	0	Ki67+	 15353 5699
12613	0	0	Ki67+	 15358 6223
12614	0	0	Ki67+	 15377 5662
12615	0	0	Ki67+	 15381 6200
12616	0	0	Ki67+	 15382 5770
12617	0	0	Ki67+	 15404 5742
12618	0	0	Ki67+	 15409 6431
12619	0	0	Ki67+	 15413 6217
12620	0	0	Ki67+	 15424 6391
12621	0	0	Ki67+	 15430 6224
12622	0	0	Ki67+	 15431 5746
12623	0	0	Ki67+	 15433 6241
12624	0	0	Ki67+	 15447 6180
12625	0	0	Ki67+	 15452 6362
12626	0	0	Ki67+	 15463 6433
12627	0	0	Ki67+	 15481 6384
12628	0	0	Ki67+	 15485 6141
12629	0	0	Ki67+	 15487 6419
12630	0	0	Ki67+	 15489 6441
12631	0	0	Ki67+	 15502 6197
12632	0	0	Ki67+	 15508 5695
12633	0	0	Ki67+	 15509 6392
12634	0	0	Ki67+	 15539 6381
12635	0	0	Ki67+	 15544 6355
12636	0	0	Ki67+	 15558 5682
12637	0	0	Ki67+	 15559 6404
12638	0	0	Ki67+	 15561 5757
12639	0	0	Ki67+	 15577 6173
12640	0	0	Ki67+	 15584 6325
12641	0	0	Ki67+	 15600 6361
12642	0	0	Ki67+	 15609 6118
12643	0	0	Ki67+	 15618 6163
12644	0	0	Ki67+	 15633 5703
12645	0	0	Ki67+	 15634 6311
12646	0	0	Ki67+	 15649 6145
12647	0	0	Ki67+	 15675 6387
12648	0	0	Ki67+	 15676 6113
12649	0	0	Ki67+	 15693 5674
12650	0	0	Ki67+	 15699 6158
12651	0	0	Ki67+	 15728 5677
12652	0	0	Ki67+	 15730 5730
12653	0	0	Ki67+	 15738 6150
12654	0	0	Ki67+	 15758 6068
12655	0	0	Ki67+	 15774 6100
12656	0	0	Ki67+	 15777 6352
12657	0	0	Ki67+	 15782 6092
12658	0	0	Ki67+	 15787 6366
12659	0	0	Ki67+	 15792 6129
12660	0	0	Ki67+	 15812 6140
12661	0	0	Ki67+	 15868 6079
12662	0	0	Ki67+	 15868 6262
12663	0	0	Ki67+	 15874 6286
12664	0	0	Ki67+	 15930 6324
12665	0	0	Ki67+	 15141 7122
12666	0	0	Ki67+	 15150 7095
12667	0	0	Ki67+	 15178 6530
12668	0	0	Ki67+	 15179 7003
12669	0	0	Ki67+	 15205 7179
12670	0	0	Ki67+	 15206 7068
12671	0	0	Ki67+	 15207 7082
12672	0	0	Ki67+	 15210 6538
12673	0	0	Ki67+	 15227 7015
12674	0	0	Ki67+	 15238 7083
12675	0	0	Ki67+	 15242 6486
12676	0	0	Ki67+	 15244 6982
12677	0	0	Ki67+	 15246 6502
12678	0	0	Ki67+	 15257 7001
12679	0	0	Ki67+	 15271 7061
12680	0	0	Ki67+	 15276 6450
12681	0	0	Ki67+	 15298 7121
12682	0	0	Ki67+	 15306 6972
12683	0	0	Ki67+	 15317 7107
12684	0	0	Ki67+	 15318 7174
12685	0	0	Ki67+	 15320 7146
12686	0	0	Ki67+	 15342 6458
12687	0	0	Ki67+	 15385 6919
12688	0	0	Ki67+	 15386 7145
12689	0	0	Ki67+	 15387 6940
12690	0	0	Ki67+	 15400 7239
12691	0	0	Ki67+	 15401 6888
12692	0	0	Ki67+	 15401 7069
12693	0	0	Ki67+	 15401 7213
12694	0	0	Ki67+	 15404 7088
12695	0	0	Ki67+	 15434 7106
12696	0	0	Ki67+	 15437 7242
12697	0	0	Ki67+	 15455 7193
12698	0	0	Ki67+	 15456 7076
12699	0	0	Ki67+	 15457 7037
12700	0	0	Ki67+	 15460 7012
12701	0	0	Ki67+	 15465 7209
12702	0	0	Ki67+	 15471 6987
12703	0	0	Ki67+	 15489 7015
12704	0	0	Ki67+	 15494 6945
12705	0	0	Ki67+	 15514 6954
12706	0	0	Ki67+	 15521 6925
12707	0	0	Ki67+	 15543 6905
12708	0	0	Ki67+	 15581 7237
12709	0	0	Ki67+	 15582 6813
12710	0	0	Ki67+	 15589 6882
12711	0	0	Ki67+	 15595 7208
12712	0	0	Ki67+	 15600 6805
12713	0	0	Ki67+	 15611 6784
12714	0	0	Ki67+	 15619 6722
12715	0	0	Ki67+	 15632 6841
12716	0	0	Ki67+	 15640 6831
12717	0	0	Ki67+	 15645 6774
12718	0	0	Ki67+	 15655 6816
12719	0	0	Ki67+	 15658 6830
12720	0	0	Ki67+	 15663 7189
12721	0	0	Ki67+	 15670 6809
12722	0	0	Ki67+	 15675 7231
12723	0	0	Ki67+	 15689 7196
12724	0	0	Ki67+	 15708 7224
12725	0	0	Ki67+	 15714 6718
12726	0	0	Ki67+	 15714 7200
12727	0	0	Ki67+	 15741 7201
12728	0	0	Ki67+	 15744 6756
12729	0	0	Ki67+	 15748 7076
12730	0	0	Ki67+	 15755 7121
12731	0	0	Ki67+	 15759 6693
12732	0	0	Ki67+	 15762 6768
12733	0	0	Ki67+	 15762 7106
12734	0	0	Ki67+	 15769 7244
12735	0	0	Ki67+	 15778 7152
12736	0	0	Ki67+	 15795 6671
12737	0	0	Ki67+	 15802 7240
12738	0	0	Ki67+	 15804 7183
12739	0	0	Ki67+	 15805 7207
12740	0	0	Ki67+	 15824 7034
12741	0	0	Ki67+	 15835 6705
12742	0	0	Ki67+	 15838 6651
12743	0	0	Ki67+	 15843 7041
12744	0	0	Ki67+	 15844 6732
12745	0	0	Ki67+	 15863 7206
12746	0	0	Ki67+	 15868 6717
12747	0	0	Ki67+	 15871 7127
12748	0	0	Ki67+	 15883 6720
12749	0	0	Ki67+	 15892 6602
12750	0	0	Ki67+	 15894 7054
12751	0	0	Ki67+	 15896 7225
12752	0	0	Ki67+	 15896 7245
12753	0	0	Ki67+	 15917 7181
12754	0	0	Ki67+	 15930 7121
12755	0	0	Ki67+	 15932 7149
12756	0	0	Ki67+	 15144 8017
12757	0	0	Ki67+	 15145 7927
12758	0	0	Ki67+	 15146 7564
12759	0	0	Ki67+	 15155 7949
12760	0	0	Ki67+	 15157 7516
12761	0	0	Ki67+	 15170 7521
12762	0	0	Ki67+	 15171 7724
12763	0	0	Ki67+	 15197 8011
12764	0	0	Ki67+	 15209 7533
12765	0	0	Ki67+	 15248 7345
12766	0	0	Ki67+	 15248 8027
12767	0	0	Ki67+	 15261 7318
12768	0	0	Ki67+	 15262 7676
12769	0	0	Ki67+	 15278 8037
12770	0	0	Ki67+	 15289 7688
12771	0	0	Ki67+	 15295 7854
12772	0	0	Ki67+	 15314 8013
12773	0	0	Ki67+	 15324 7924
12774	0	0	Ki67+	 15332 7893
12775	0	0	Ki67+	 15337 7915
12776	0	0	Ki67+	 15343 7835
12777	0	0	Ki67+	 15344 7282
12778	0	0	Ki67+	 15349 7380
12779	0	0	Ki67+	 15352 7471
12780	0	0	Ki67+	 15359 7388
12781	0	0	Ki67+	 15364 7956
12782	0	0	Ki67+	 15365 7271
12783	0	0	Ki67+	 15365 7420
12784	0	0	Ki67+	 15379 7873
12785	0	0	Ki67+	 15383 7702
12786	0	0	Ki67+	 15387 7325
12787	0	0	Ki67+	 15390 7998
12788	0	0	Ki67+	 15391 7919
12789	0	0	Ki67+	 15404 7298
12790	0	0	Ki67+	 15404 7379
12791	0	0	Ki67+	 15412 7364
12792	0	0	Ki67+	 15413 8006
12793	0	0	Ki67+	 15414 7891
12794	0	0	Ki67+	 15419 7312
12795	0	0	Ki67+	 15421 7712
12796	0	0	Ki67+	 15424 7684
12797	0	0	Ki67+	 15424 7736
12798	0	0	Ki67+	 15437 7728
12799	0	0	Ki67+	 15440 7384
12800	0	0	Ki67+	 15448 7360
12801	0	0	Ki67+	 15463 7439
12802	0	0	Ki67+	 15464 7293
12803	0	0	Ki67+	 15475 7260
12804	0	0	Ki67+	 15475 7312
12805	0	0	Ki67+	 15480 7324
12806	0	0	Ki67+	 15480 8011
12807	0	0	Ki67+	 15493 7413
12808	0	0	Ki67+	 15495 8017
12809	0	0	Ki67+	 15506 7760
12810	0	0	Ki67+	 15514 7646
12811	0	0	Ki67+	 15522 7530
12812	0	0	Ki67+	 15535 7431
12813	0	0	Ki67+	 15553 7998
12814	0	0	Ki67+	 15554 7747
12815	0	0	Ki67+	 15555 7333
12816	0	0	Ki67+	 15560 7990
12817	0	0	Ki67+	 15573 8039
12818	0	0	Ki67+	 15575 7556
12819	0	0	Ki67+	 15597 7919
12820	0	0	Ki67+	 15608 7965
12821	0	0	Ki67+	 15610 8020
12822	0	0	Ki67+	 15614 7537
12823	0	0	Ki67+	 15618 7942
12824	0	0	Ki67+	 15619 7309
12825	0	0	Ki67+	 15621 7895
12826	0	0	Ki67+	 15623 7919
12827	0	0	Ki67+	 15627 7294
12828	0	0	Ki67+	 15627 7874
12829	0	0	Ki67+	 15628 7348
12830	0	0	Ki67+	 15641 7252
12831	0	0	Ki67+	 15645 7885
12832	0	0	Ki67+	 15647 7270
12833	0	0	Ki67+	 15651 7903
12834	0	0	Ki67+	 15677 7333
12835	0	0	Ki67+	 15685 7941
12836	0	0	Ki67+	 15687 7861
12837	0	0	Ki67+	 15693 7723
12838	0	0	Ki67+	 15701 7285
12839	0	0	Ki67+	 15706 7517
12840	0	0	Ki67+	 15719 7912
12841	0	0	Ki67+	 15728 7490
12842	0	0	Ki67+	 15744 7749
12843	0	0	Ki67+	 15762 7797
12844	0	0	Ki67+	 15764 7484
12845	0	0	Ki67+	 15772 7282
12846	0	0	Ki67+	 15776 7466
12847	0	0	Ki67+	 15793 7498
12848	0	0	Ki67+	 15802 7455
12849	0	0	Ki67+	 15812 7294
12850	0	0	Ki67+	 15817 7827
12851	0	0	Ki67+	 15838 7813
12852	0	0	Ki67+	 15841 7658
12853	0	0	Ki67+	 15845 7883
12854	0	0	Ki67+	 15845 7951
12855	0	0	Ki67+	 15846 7444
12856	0	0	Ki67+	 15848 7689
12857	0	0	Ki67+	 15849 7489
12858	0	0	Ki67+	 15862 7936
12859	0	0	Ki67+	 15865 7878
12860	0	0	Ki67+	 15872 7471
12861	0	0	Ki67+	 15872 7993
12862	0	0	Ki67+	 15873 7492
12863	0	0	Ki67+	 15896 7691
12864	0	0	Ki67+	 15900 7473
12865	0	0	Ki67+	 15905 7627
12866	0	0	Ki67+	 15909 7934
12867	0	0	Ki67+	 15929 7487
12868	0	0	Ki67+	 15935 7906
12869	0	0	Ki67+	 15176 8066
12870	0	0	Ki67+	 15190 8538
12871	0	0	Ki67+	 15201 8080
12872	0	0	Ki67+	 15213 8076
12873	0	0	Ki67+	 15213 8107
12874	0	0	Ki67+	 15218 8513
12875	0	0	Ki67+	 15222 8058
12876	0	0	Ki67+	 15232 8140
12877	0	0	Ki67+	 15236 8125
12878	0	0	Ki67+	 15241 8165
12879	0	0	Ki67+	 15243 8491
12880	0	0	Ki67+	 15251 8066
12881	0	0	Ki67+	 15252 8264
12882	0	0	Ki67+	 15269 8050
12883	0	0	Ki67+	 15279 8213
12884	0	0	Ki67+	 15305 8273
12885	0	0	Ki67+	 15310 8156
12886	0	0	Ki67+	 15314 8573
12887	0	0	Ki67+	 15322 8287
12888	0	0	Ki67+	 15323 8315
12889	0	0	Ki67+	 15324 8350
12890	0	0	Ki67+	 15332 8223
12891	0	0	Ki67+	 15338 8086
12892	0	0	Ki67+	 15342 8624
12893	0	0	Ki67+	 15345 8420
12894	0	0	Ki67+	 15347 8212
12895	0	0	Ki67+	 15361 8388
12896	0	0	Ki67+	 15370 8363
12897	0	0	Ki67+	 15381 8436
12898	0	0	Ki67+	 15401 8306
12899	0	0	Ki67+	 15447 8347
12900	0	0	Ki67+	 15455 8546
12901	0	0	Ki67+	 15459 8229
12902	0	0	Ki67+	 15466 8286
12903	0	0	Ki67+	 15475 8178
12904	0	0	Ki67+	 15481 8304
12905	0	0	Ki67+	 15482 8150
12906	0	0	Ki67+	 15483 8432
12907	0	0	Ki67+	 15488 8666
12908	0	0	Ki67+	 15489 8337
12909	0	0	Ki67+	 15490 8404
12910	0	0	Ki67+	 15507 8385
12911	0	0	Ki67+	 15514 8270
12912	0	0	Ki67+	 15534 8210
12913	0	0	Ki67+	 15535 8383
12914	0	0	Ki67+	 15545 8180
12915	0	0	Ki67+	 15552 8070
12916	0	0	Ki67+	 15568 8265
12917	0	0	Ki67+	 15601 8115
12918	0	0	Ki67+	 15611 8665
12919	0	0	Ki67+	 15616 8281
12920	0	0	Ki67+	 15622 8214
12921	0	0	Ki67+	 15635 8051
12922	0	0	Ki67+	 15637 8177
12923	0	0	Ki67+	 15644 8107
12924	0	0	Ki67+	 15658 8164
12925	0	0	Ki67+	 15675 8081
12926	0	0	Ki67+	 15688 8187
12927	0	0	Ki67+	 15691 8805
12928	0	0	Ki67+	 15700 8311
12929	0	0	Ki67+	 15703 8212
12930	0	0	Ki67+	 15708 8829
12931	0	0	Ki67+	 15713 8162
12932	0	0	Ki67+	 15737 8156
12933	0	0	Ki67+	 15749 8244
12934	0	0	Ki67+	 15752 8125
12935	0	0	Ki67+	 15757 8196
12936	0	0	Ki67+	 15759 8049
12937	0	0	Ki67+	 15761 8082
12938	0	0	Ki67+	 15762 8165
12939	0	0	Ki67+	 15764 8714
12940	0	0	Ki67+	 15774 8109
12941	0	0	Ki67+	 15786 8186
12942	0	0	Ki67+	 15828 8071
12943	0	0	Ki67+	 15841 8112
12944	0	0	Ki67+	 15842 8100
12945	0	0	Ki67+	 15847 8369
12946	0	0	Ki67+	 15906 8621
12947	0	0	Ki67+	 15906 8761
12948	0	0	Ki67+	 15925 8528
12949	0	0	Ki67+	 15404 9476
12950	0	0	Ki67+	 15417 8899
12951	0	0	Ki67+	 15448 8882
12952	0	0	Ki67+	 15478 8873
12953	0	0	Ki67+	 15752 9600
12954	0	0	Ki67+	 15821 9534
12955	0	0	Ki67+	 15856 9462
12956	0	0	Ki67+	 15169 10117
12957	0	0	Ki67+	 15171 10209
12958	0	0	Ki67+	 15178 10290
12959	0	0	Ki67+	 15181 10142
12960	0	0	Ki67+	 15181 10222
12961	0	0	Ki67+	 15187 10307
12962	0	0	Ki67+	 15190 10254
12963	0	0	Ki67+	 15197 10349
12964	0	0	Ki67+	 15202 10395
12965	0	0	Ki67+	 15204 10182
12966	0	0	Ki67+	 15208 10416
12967	0	0	Ki67+	 15211 9955
12968	0	0	Ki67+	 15215 10059
12969	0	0	Ki67+	 15216 10018
12970	0	0	Ki67+	 15241 9965
12971	0	0	Ki67+	 15257 10224
12972	0	0	Ki67+	 15267 9936
12973	0	0	Ki67+	 15274 9971
12974	0	0	Ki67+	 15283 10117
12975	0	0	Ki67+	 15284 9897
12976	0	0	Ki67+	 15304 10251
12977	0	0	Ki67+	 15318 10159
12978	0	0	Ki67+	 15325 9905
12979	0	0	Ki67+	 15329 10253
12980	0	0	Ki67+	 15334 10196
12981	0	0	Ki67+	 15342 10273
12982	0	0	Ki67+	 15343 10424
12983	0	0	Ki67+	 15344 9794
12984	0	0	Ki67+	 15355 9720
12985	0	0	Ki67+	 15381 10022
12986	0	0	Ki67+	 15403 10068
12987	0	0	Ki67+	 15430 10022
12988	0	0	Ki67+	 15433 9983
12989	0	0	Ki67+	 15439 10054
12990	0	0	Ki67+	 15446 10384
12991	0	0	Ki67+	 15451 10200
12992	0	0	Ki67+	 15453 10004
12993	0	0	Ki67+	 15458 9759
12994	0	0	Ki67+	 15467 9977
12995	0	0	Ki67+	 15470 10016
12996	0	0	Ki67+	 15473 9838
12997	0	0	Ki67+	 15479 10030
12998	0	0	Ki67+	 15483 10058
12999	0	0	Ki67+	 15486 9899
13000	0	0	Ki67+	 15496 9880
13001	0	0	Ki67+	 15497 9977
13002	0	0	Ki67+	 15517 10233
13003	0	0	Ki67+	 15524 9958
13004	0	0	Ki67+	 15528 9650
13005	0	0	Ki67+	 15528 10126
13006	0	0	Ki67+	 15531 10006
13007	0	0	Ki67+	 15537 9942
13008	0	0	Ki67+	 15540 10041
13009	0	0	Ki67+	 15546 9964
13010	0	0	Ki67+	 15546 9984
13011	0	0	Ki67+	 15552 10055
13012	0	0	Ki67+	 15558 10025
13013	0	0	Ki67+	 15561 9773
13014	0	0	Ki67+	 15568 10322
13015	0	0	Ki67+	 15574 10013
13016	0	0	Ki67+	 15577 9686
13017	0	0	Ki67+	 15583 10440
13018	0	0	Ki67+	 15590 9768
13019	0	0	Ki67+	 15593 9854
13020	0	0	Ki67+	 15598 10231
13021	0	0	Ki67+	 15617 9887
13022	0	0	Ki67+	 15620 9781
13023	0	0	Ki67+	 15628 10074
13024	0	0	Ki67+	 15631 10036
13025	0	0	Ki67+	 15640 9843
13026	0	0	Ki67+	 15661 9726
13027	0	0	Ki67+	 15664 9904
13028	0	0	Ki67+	 15673 10304
13029	0	0	Ki67+	 15683 10242
13030	0	0	Ki67+	 15703 9767
13031	0	0	Ki67+	 15706 10201
13032	0	0	Ki67+	 15712 9741
13033	0	0	Ki67+	 15717 10276
13034	0	0	Ki67+	 15729 9923
13035	0	0	Ki67+	 15737 9749
13036	0	0	Ki67+	 15761 9849
13037	0	0	Ki67+	 15766 9911
13038	0	0	Ki67+	 15769 9821
13039	0	0	Ki67+	 15774 9973
13040	0	0	Ki67+	 15787 9742
13041	0	0	Ki67+	 15790 10229
13042	0	0	Ki67+	 15800 9864
13043	0	0	Ki67+	 15804 9899
13044	0	0	Ki67+	 15804 10209
13045	0	0	Ki67+	 15809 9766
13046	0	0	Ki67+	 15811 9783
13047	0	0	Ki67+	 15815 9731
13048	0	0	Ki67+	 15815 10090
13049	0	0	Ki67+	 15828 9836
13050	0	0	Ki67+	 15838 10213
13051	0	0	Ki67+	 15841 9847
13052	0	0	Ki67+	 15844 10286
13053	0	0	Ki67+	 15846 9976
13054	0	0	Ki67+	 15850 9795
13055	0	0	Ki67+	 15872 10303
13056	0	0	Ki67+	 15875 10273
13057	0	0	Ki67+	 15149 10871
13058	0	0	Ki67+	 15151 10755
13059	0	0	Ki67+	 15203 10530
13060	0	0	Ki67+	 15204 10691
13061	0	0	Ki67+	 15215 10565
13062	0	0	Ki67+	 15217 10752
13063	0	0	Ki67+	 15226 10699
13064	0	0	Ki67+	 15227 10486
13065	0	0	Ki67+	 15230 10515
13066	0	0	Ki67+	 15231 10660
13067	0	0	Ki67+	 15234 10717
13068	0	0	Ki67+	 15253 10644
13069	0	0	Ki67+	 15254 10571
13070	0	0	Ki67+	 15255 10746
13071	0	0	Ki67+	 15265 10506
13072	0	0	Ki67+	 15288 10511
13073	0	0	Ki67+	 15290 10568
13074	0	0	Ki67+	 15309 10461
13075	0	0	Ki67+	 15339 10524
13076	0	0	Ki67+	 15357 10624
13077	0	0	Ki67+	 15382 10449
13078	0	0	Ki67+	 15394 10772
13079	0	0	Ki67+	 15398 10527
13080	0	0	Ki67+	 15422 10539
13081	0	0	Ki67+	 15431 10530
13082	0	0	Ki67+	 15431 10872
13083	0	0	Ki67+	 15434 10629
13084	0	0	Ki67+	 15447 10504
13085	0	0	Ki67+	 15449 10606
13086	0	0	Ki67+	 15495 10619
13087	0	0	Ki67+	 15503 10797
13088	0	0	Ki67+	 15508 10699
13089	0	0	Ki67+	 15510 10561
13090	0	0	Ki67+	 15529 10547
13091	0	0	Ki67+	 15532 10483
13092	0	0	Ki67+	 15546 10813
13093	0	0	Ki67+	 15548 10799
13094	0	0	Ki67+	 15557 10561
13095	0	0	Ki67+	 15585 10584
13096	0	0	Ki67+	 15598 10658
13097	0	0	Ki67+	 15613 10625
13098	0	0	Ki67+	 15613 10806
13099	0	0	Ki67+	 15614 10781
13100	0	0	Ki67+	 15629 10784
13101	0	0	Ki67+	 15630 10507
13102	0	0	Ki67+	 15633 10454
13103	0	0	Ki67+	 15638 10532
13104	0	0	Ki67+	 15644 10868
13105	0	0	Ki67+	 15648 10919
13106	0	0	Ki67+	 15652 10488
13107	0	0	Ki67+	 15665 10933
13108	0	0	Ki67+	 15674 10853
13109	0	0	Ki67+	 15685 10677
13110	0	0	Ki67+	 15703 10855
13111	0	0	Ki67+	 15718 10895
13112	0	0	Ki67+	 15723 10944
13113	0	0	Ki67+	 15763 10936
13114	0	0	Ki67+	 15775 10969
13115	0	0	Ki67+	 15797 11043
13116	0	0	Ki67+	 15811 10797
13117	0	0	Ki67+	 15822 10861
13118	0	0	Ki67+	 15823 10875
13119	0	0	Ki67+	 15831 11060
13120	0	0	Ki67+	 15842 11076
13121	0	0	Ki67+	 15849 11094
13122	0	0	Ki67+	 15885 10930
13123	0	0	Ki67+	 15887 11071
13124	0	0	Ki67+	 15903 11111
13125	0	0	Ki67+	 15918 11001
13126	0	0	Ki67+	 15923 11084
13127	0	0	Ki67+	 15222 15836
13128	0	0	Ki67+	 15291 15781
13129	0	0	Ki67+	 15329 15803
13130	0	0	Ki67+	 15358 15772
13131	0	0	Ki67+	 15370 15682
13132	0	0	Ki67+	 15421 15754
13133	0	0	Ki67+	 15434 15775
13134	0	0	Ki67+	 15446 15617
13135	0	0	Ki67+	 15472 15841
13136	0	0	Ki67+	 15520 15819
13137	0	0	Ki67+	 15668 15629
13138	0	0	Ki67+	 15678 15658
13139	0	0	Ki67+	 15739 15511
13140	0	0	Ki67+	 15764 15402
13141	0	0	Ki67+	 15775 15413
13142	0	0	Ki67+	 15801 15305
13143	0	0	Ki67+	 15840 15710
13144	0	0	Ki67+	 15849 15333
13145	0	0	Ki67+	 15868 15466
13146	0	0	Ki67+	 15876 15179
13147	0	0	Ki67+	 15895 15659
13148	0	0	Ki67+	 15910 15247
13149	0	0	Ki67+	 15913 15753
13150	0	0	Ki67+	 15918 15488
13151	0	0	Ki67+	 15923 15338
13152	0	0	Ki67+	 15930 15258
13153	0	0	Ki67+	 15930 15820
13154	0	0	Ki67+	 15933 15694
13155	0	0	Ki67+	 15139 15920
13156	0	0	Ki67+	 15165 15887
13157	0	0	Ki67+	 15174 16046
13158	0	0	Ki67+	 15205 15878
13159	0	0	Ki67+	 15218 16144
13160	0	0	Ki67+	 15271 16006
13161	0	0	Ki67+	 15272 16054
13162	0	0	Ki67+	 15278 16032
13163	0	0	Ki67+	 15307 16500
13164	0	0	Ki67+	 15315 15960
13165	0	0	Ki67+	 15331 16517
13166	0	0	Ki67+	 15341 16479
13167	0	0	Ki67+	 15343 16024
13168	0	0	Ki67+	 15344 16373
13169	0	0	Ki67+	 15359 16487
13170	0	0	Ki67+	 15372 16349
13171	0	0	Ki67+	 15373 15974
13172	0	0	Ki67+	 15373 16403
13173	0	0	Ki67+	 15377 16419
13174	0	0	Ki67+	 15378 15901
13175	0	0	Ki67+	 15386 16384
13176	0	0	Ki67+	 15390 16046
13177	0	0	Ki67+	 15390 16433
13178	0	0	Ki67+	 15391 15983
13179	0	0	Ki67+	 15398 16405
13180	0	0	Ki67+	 15404 16424
13181	0	0	Ki67+	 15415 16016
13182	0	0	Ki67+	 15430 15953
13183	0	0	Ki67+	 15435 16327
13184	0	0	Ki67+	 15463 15975
13185	0	0	Ki67+	 15471 15865
13186	0	0	Ki67+	 15476 16344
13187	0	0	Ki67+	 15494 16223
13188	0	0	Ki67+	 15499 16284
13189	0	0	Ki67+	 15503 16262
13190	0	0	Ki67+	 15555 16206
13191	0	0	Ki67+	 15566 16227
13192	0	0	Ki67+	 15593 16636
13193	0	0	Ki67+	 15616 16288
13194	0	0	Ki67+	 15619 16628
13195	0	0	Ki67+	 15621 15996
13196	0	0	Ki67+	 15644 16269
13197	0	0	Ki67+	 15691 16302
13198	0	0	Ki67+	 15697 16563
13199	0	0	Ki67+	 15699 16389
13200	0	0	Ki67+	 15704 16516
13201	0	0	Ki67+	 15708 16561
13202	0	0	Ki67+	 15713 16271
13203	0	0	Ki67+	 15717 16462
13204	0	0	Ki67+	 15720 15882
13205	0	0	Ki67+	 15723 16259
13206	0	0	Ki67+	 15726 16553
13207	0	0	Ki67+	 15727 16427
13208	0	0	Ki67+	 15766 15946
13209	0	0	Ki67+	 15801 15874
13210	0	0	Ki67+	 15856 15913
13211	0	0	Ki67+	 15885 16120
13212	0	0	Ki67+	 15919 15887
13213	0	0	Ki67+	 15925 15934
13214	0	0	Ki67+	 15928 15996
13215	0	0	Ki67+	 15928 16051
13216	0	0	Ki67+	 15155 16986
13217	0	0	Ki67+	 15173 16959
13218	0	0	Ki67+	 15248 16979
13219	0	0	Ki67+	 15264 17153
13220	0	0	Ki67+	 15270 17272
13221	0	0	Ki67+	 15307 17328
13222	0	0	Ki67+	 15311 17368
13223	0	0	Ki67+	 15322 17028
13224	0	0	Ki67+	 15343 17358
13225	0	0	Ki67+	 15350 17394
13226	0	0	Ki67+	 15363 17011
13227	0	0	Ki67+	 15370 17387
13228	0	0	Ki67+	 15378 17425
13229	0	0	Ki67+	 15380 17024
13230	0	0	Ki67+	 15383 16757
13231	0	0	Ki67+	 15384 16728
13232	0	0	Ki67+	 15384 16739
13233	0	0	Ki67+	 15422 16728
13234	0	0	Ki67+	 15430 16787
13235	0	0	Ki67+	 15439 17094
13236	0	0	Ki67+	 15441 16763
13237	0	0	Ki67+	 15443 17111
13238	0	0	Ki67+	 15490 16768
13239	0	0	Ki67+	 15491 17130
13240	0	0	Ki67+	 15500 16747
13241	0	0	Ki67+	 15510 17271
13242	0	0	Ki67+	 15518 17317
13243	0	0	Ki67+	 15520 17149
13244	0	0	Ki67+	 15530 17310
13245	0	0	Ki67+	 15535 17160
13246	0	0	Ki67+	 15548 16983
13247	0	0	Ki67+	 15573 17415
13248	0	0	Ki67+	 15578 17436
13249	0	0	Ki67+	 15583 17086
13250	0	0	Ki67+	 15648 17291
13251	0	0	Ki67+	 15653 17237
13252	0	0	Ki67+	 15697 17075
13253	0	0	Ki67+	 15701 17331
13254	0	0	Ki67+	 15720 17112
13255	0	0	Ki67+	 15730 17084
13256	0	0	Ki67+	 15745 17436
13257	0	0	Ki67+	 15760 17081
13258	0	0	Ki67+	 15761 17039
13259	0	0	Ki67+	 15766 17132
13260	0	0	Ki67+	 15772 17408
13261	0	0	Ki67+	 15787 17416
13262	0	0	Ki67+	 15789 17071
13263	0	0	Ki67+	 15792 17442
13264	0	0	Ki67+	 15795 17122
13265	0	0	Ki67+	 15798 17307
13266	0	0	Ki67+	 15798 17322
13267	0	0	Ki67+	 15802 17202
13268	0	0	Ki67+	 15804 17377
13269	0	0	Ki67+	 15813 17316
13270	0	0	Ki67+	 15815 17147
13271	0	0	Ki67+	 15819 17158
13272	0	0	Ki67+	 15833 17164
13273	0	0	Ki67+	 15839 16892
13274	0	0	Ki67+	 15843 17377
13275	0	0	Ki67+	 15845 16916
13276	0	0	Ki67+	 15858 17252
13277	0	0	Ki67+	 15863 16915
13278	0	0	Ki67+	 15886 16842
13279	0	0	Ki67+	 15900 16898
13280	0	0	Ki67+	 15900 17087
13281	0	0	Ki67+	 15910 16871
13282	0	0	Ki67+	 15915 17394
13283	0	0	Ki67+	 15925 17101
13284	0	0	Ki67+	 15927 17083
13285	0	0	Ki67+	 15168 17770
13286	0	0	Ki67+	 15284 18217
13287	0	0	Ki67+	 15300 17564
13288	0	0	Ki67+	 15315 18118
13289	0	0	Ki67+	 15382 17561
13290	0	0	Ki67+	 15394 17513
13291	0	0	Ki67+	 15404 18214
13292	0	0	Ki67+	 15588 17474
13293	0	0	Ki67+	 15621 17513
13294	0	0	Ki67+	 15625 17457
13295	0	0	Ki67+	 15651 17592
13296	0	0	Ki67+	 15663 17610
13297	0	0	Ki67+	 15666 17583
13298	0	0	Ki67+	 15683 17651
13299	0	0	Ki67+	 15718 17862
13300	0	0	Ki67+	 15723 17485
13301	0	0	Ki67+	 15729 17470
13302	0	0	Ki67+	 15737 17663
13303	0	0	Ki67+	 15744 17457
13304	0	0	Ki67+	 15745 18132
13305	0	0	Ki67+	 15777 17461
13306	0	0	Ki67+	 15781 17914
13307	0	0	Ki67+	 15782 17904
13308	0	0	Ki67+	 15782 17927
13309	0	0	Ki67+	 15788 17654
13310	0	0	Ki67+	 15835 17526
13311	0	0	Ki67+	 15835 17608
13312	0	0	Ki67+	 15836 17584
13313	0	0	Ki67+	 15849 17594
13314	0	0	Ki67+	 15857 17660
13315	0	0	Ki67+	 15859 17687
13316	0	0	Ki67+	 15146 18622
13317	0	0	Ki67+	 15153 18729
13318	0	0	Ki67+	 15167 18757
13319	0	0	Ki67+	 15184 18828
13320	0	0	Ki67+	 15201 18984
13321	0	0	Ki67+	 15202 19003
13322	0	0	Ki67+	 15209 18850
13323	0	0	Ki67+	 15221 18831
13324	0	0	Ki67+	 15221 18958
13325	0	0	Ki67+	 15226 18982
13326	0	0	Ki67+	 15227 18892
13327	0	0	Ki67+	 15233 18863
13328	0	0	Ki67+	 15241 18456
13329	0	0	Ki67+	 15253 18891
13330	0	0	Ki67+	 15280 18279
13331	0	0	Ki67+	 15319 18520
13332	0	0	Ki67+	 15328 18623
13333	0	0	Ki67+	 15370 19007
13334	0	0	Ki67+	 15389 18358
13335	0	0	Ki67+	 15393 18618
13336	0	0	Ki67+	 15394 18389
13337	0	0	Ki67+	 15400 18607
13338	0	0	Ki67+	 15410 18650
13339	0	0	Ki67+	 15416 18972
13340	0	0	Ki67+	 15423 18835
13341	0	0	Ki67+	 15429 18524
13342	0	0	Ki67+	 15429 18603
13343	0	0	Ki67+	 15432 18805
13344	0	0	Ki67+	 15434 18677
13345	0	0	Ki67+	 15444 18651
13346	0	0	Ki67+	 15458 18639
13347	0	0	Ki67+	 15461 18803
13348	0	0	Ki67+	 15478 18752
13349	0	0	Ki67+	 15479 18843
13350	0	0	Ki67+	 15487 18781
13351	0	0	Ki67+	 15505 18673
13352	0	0	Ki67+	 15508 18706
13353	0	0	Ki67+	 15513 18746
13354	0	0	Ki67+	 15524 18674
13355	0	0	Ki67+	 15569 19050
13356	0	0	Ki67+	 15584 19052
13357	0	0	Ki67+	 15621 18976
13358	0	0	Ki67+	 15622 18955
13359	0	0	Ki67+	 15632 18915
13360	0	0	Ki67+	 15633 18271
13361	0	0	Ki67+	 15640 18982
13362	0	0	Ki67+	 15649 18950
13363	0	0	Ki67+	 15720 19009
13364	0	0	Ki67+	 15732 19009
13365	0	0	Ki67+	 15733 18930
13366	0	0	Ki67+	 15739 18908
13367	0	0	Ki67+	 15742 19038
13368	0	0	Ki67+	 15750 18986
13369	0	0	Ki67+	 15753 18858
13370	0	0	Ki67+	 15759 19052
13371	0	0	Ki67+	 15766 18528
13372	0	0	Ki67+	 15766 18964
13373	0	0	Ki67+	 15796 18848
13374	0	0	Ki67+	 15813 18862
13375	0	0	Ki67+	 15816 18838
13376	0	0	Ki67+	 15822 19020
13377	0	0	Ki67+	 15864 18884
13378	0	0	Ki67+	 15918 18537
13379	0	0	Ki67+	 15137 19758
13380	0	0	Ki67+	 15138 19716
13381	0	0	Ki67+	 15149 19776
13382	0	0	Ki67+	 15154 19412
13383	0	0	Ki67+	 15158 19737
13384	0	0	Ki67+	 15166 19345
13385	0	0	Ki67+	 15175 19298
13386	0	0	Ki67+	 15240 19060
13387	0	0	Ki67+	 15289 19069
13388	0	0	Ki67+	 15310 19110
13389	0	0	Ki67+	 15345 19163
13390	0	0	Ki67+	 15346 19351
13391	0	0	Ki67+	 15354 19304
13392	0	0	Ki67+	 15356 19405
13393	0	0	Ki67+	 15360 19205
13394	0	0	Ki67+	 15370 19072
13395	0	0	Ki67+	 15376 19216
13396	0	0	Ki67+	 15383 19269
13397	0	0	Ki67+	 15386 19592
13398	0	0	Ki67+	 15412 19808
13399	0	0	Ki67+	 15421 19096
13400	0	0	Ki67+	 15421 19569
13401	0	0	Ki67+	 15428 19435
13402	0	0	Ki67+	 15429 19507
13403	0	0	Ki67+	 15446 19319
13404	0	0	Ki67+	 15446 19608
13405	0	0	Ki67+	 15451 19207
13406	0	0	Ki67+	 15453 19788
13407	0	0	Ki67+	 15511 19403
13408	0	0	Ki67+	 15554 19075
13409	0	0	Ki67+	 15558 19446
13410	0	0	Ki67+	 15563 19708
13411	0	0	Ki67+	 15589 19417
13412	0	0	Ki67+	 15592 19681
13413	0	0	Ki67+	 15606 19851
13414	0	0	Ki67+	 15630 19653
13415	0	0	Ki67+	 15644 19797
13416	0	0	Ki67+	 15672 19617
13417	0	0	Ki67+	 15684 19451
13418	0	0	Ki67+	 15695 19484
13419	0	0	Ki67+	 15707 19112
13420	0	0	Ki67+	 15714 19483
13421	0	0	Ki67+	 15717 19592
13422	0	0	Ki67+	 15720 19645
13423	0	0	Ki67+	 15722 19626
13424	0	0	Ki67+	 15731 19536
13425	0	0	Ki67+	 15739 19145
13426	0	0	Ki67+	 15744 19668
13427	0	0	Ki67+	 15762 19122
13428	0	0	Ki67+	 15764 19215
13429	0	0	Ki67+	 15769 19697
13430	0	0	Ki67+	 15773 19081
13431	0	0	Ki67+	 15780 19236
13432	0	0	Ki67+	 15786 19204
13433	0	0	Ki67+	 15816 19190
13434	0	0	Ki67+	 15856 19097
13435	0	0	Ki67+	 15881 19169
13436	0	0	Ki67+	 15145 19921
13437	0	0	Ki67+	 15153 20486
13438	0	0	Ki67+	 15158 20463
13439	0	0	Ki67+	 15217 20022
13440	0	0	Ki67+	 15230 19976
13441	0	0	Ki67+	 15261 19906
13442	0	0	Ki67+	 15333 20057
13443	0	0	Ki67+	 15386 20156
13444	0	0	Ki67+	 15397 20054
13445	0	0	Ki67+	 15399 20161
13446	0	0	Ki67+	 15457 20032
13447	0	0	Ki67+	 15461 20204
13448	0	0	Ki67+	 15462 20164
13449	0	0	Ki67+	 15476 20181
13450	0	0	Ki67+	 15494 20016
13451	0	0	Ki67+	 15496 20216
13452	0	0	Ki67+	 15511 20202
13453	0	0	Ki67+	 15524 20024
13454	0	0	Ki67+	 15539 20018
13455	0	0	Ki67+	 15549 19922
13456	0	0	Ki67+	 15579 20162
13457	0	0	Ki67+	 15587 19876
13458	0	0	Ki67+	 15608 20203
13459	0	0	Ki67+	 15641 19927
13460	0	0	Ki67+	 15648 20135
13461	0	0	Ki67+	 15680 19905
13462	0	0	Ki67+	 15794 20251
13463	0	0	Ki67+	 15827 20268
13464	0	0	Ki67+	 15840 20271
13465	0	0	Ki67+	 15897 20445
13466	0	0	Ki67+	 15914 19940
13467	0	0	Ki67+	 15379 20942
13468	0	0	Ki67+	 15393 20938
13469	0	0	Ki67+	 15408 20789
13470	0	0	Ki67+	 15408 20910
13471	0	0	Ki67+	 15465 20762
13472	0	0	Ki67+	 15471 20773
13473	0	0	Ki67+	 15483 20755
13474	0	0	Ki67+	 15491 20802
13475	0	0	Ki67+	 15502 20757
13476	0	0	Ki67+	 15509 21064
13477	0	0	Ki67+	 15523 21083
13478	0	0	Ki67+	 15526 21397
13479	0	0	Ki67+	 15541 21088
13480	0	0	Ki67+	 15552 21065
13481	0	0	Ki67+	 15610 21013
13482	0	0	Ki67+	 15638 21030
13483	0	0	Ki67+	 15647 20763
13484	0	0	Ki67+	 15668 21005
13485	0	0	Ki67+	 15680 21434
13486	0	0	Ki67+	 15695 20940
13487	0	0	Ki67+	 15713 20987
13488	0	0	Ki67+	 15722 21056
13489	0	0	Ki67+	 15738 20974
13490	0	0	Ki67+	 15739 21011
13491	0	0	Ki67+	 15761 21317
13492	0	0	Ki67+	 15764 21092
13493	0	0	Ki67+	 15782 21314
13494	0	0	Ki67+	 15912 21093
13495	0	0	Ki67+	 15924 21122
13496	0	0	Ki67+	 15935 21121
13497	0	0	Ki67+	 15403 22196
13498	0	0	Ki67+	 15498 21610
13499	0	0	Ki67+	 15629 21791
13500	0	0	Ki67+	 15649 21518
13501	0	0	Ki67+	 15653 21874
13502	0	0	Ki67+	 15674 21883
13503	0	0	Ki67+	 15691 21902
13504	0	0	Ki67+	 15739 21897
13505	0	0	Ki67+	 15783 21879
13506	0	0	Ki67+	 15901 21945
13507	0	0	Ki67+	 15142 22979
13508	0	0	Ki67+	 15162 22290
13509	0	0	Ki67+	 15172 23040
13510	0	0	Ki67+	 15173 22323
13511	0	0	Ki67+	 15188 23047
13512	0	0	Ki67+	 15224 23052
13513	0	0	Ki67+	 15350 22264
13514	0	0	Ki67+	 15367 22300
13515	0	0	Ki67+	 15378 22986
13516	0	0	Ki67+	 15382 23002
13517	0	0	Ki67+	 15391 22599
13518	0	0	Ki67+	 15437 22968
13519	0	0	Ki67+	 15448 22943
13520	0	0	Ki67+	 15472 22938
13521	0	0	Ki67+	 15564 22786
13522	0	0	Ki67+	 15578 22891
13523	0	0	Ki67+	 15670 22913
13524	0	0	Ki67+	 15718 22776
13525	0	0	Ki67+	 15770 22872
13526	0	0	Ki67+	 15173 23438
13527	0	0	Ki67+	 15248 23734
13528	0	0	Ki67+	 15282 23103
13529	0	0	Ki67+	 15291 23696
13530	0	0	Ki67+	 15317 23195
13531	0	0	Ki67+	 15338 23395
13532	0	0	Ki67+	 15365 23428
13533	0	0	Ki67+	 15393 23677
13534	0	0	Ki67+	 15469 23569
13535	0	0	Ki67+	 15480 23374
13536	0	0	Ki67+	 15482 23627
13537	0	0	Ki67+	 15489 23829
13538	0	0	Ki67+	 15496 23409
13539	0	0	Ki67+	 15500 23663
13540	0	0	Ki67+	 15506 23381
13541	0	0	Ki67+	 15559 23651
13542	0	0	Ki67+	 15570 23438
13543	0	0	Ki67+	 15577 23463
13544	0	0	Ki67+	 15594 23666
13545	0	0	Ki67+	 15620 23682
13546	0	0	Ki67+	 15641 23809
13547	0	0	Ki67+	 15677 23107
13548	0	0	Ki67+	 15686 23167
13549	0	0	Ki67+	 15687 23771
13550	0	0	Ki67+	 15713 23564
13551	0	0	Ki67+	 15718 23582
13552	0	0	Ki67+	 15721 23804
13553	0	0	Ki67+	 15740 23588
13554	0	0	Ki67+	 15741 23571
13555	0	0	Ki67+	 15749 23447
13556	0	0	Ki67+	 15755 23190
13557	0	0	Ki67+	 15756 23296
13558	0	0	Ki67+	 15766 23399
13559	0	0	Ki67+	 15782 23448
13560	0	0	Ki67+	 15785 23315
13561	0	0	Ki67+	 15799 23855
13562	0	0	Ki67+	 15800 23836
13563	0	0	Ki67+	 15808 23562
13564	0	0	Ki67+	 15840 23279
13565	0	0	Ki67+	 15847 23543
13566	0	0	Ki67+	 15848 23266
13567	0	0	Ki67+	 15867 23607
13568	0	0	Ki67+	 15868 23232
13569	0	0	Ki67+	 15890 23253
13570	0	0	Ki67+	 15903 23455
13571	0	0	Ki67+	 15907 23486
13572	0	0	Ki67+	 15162 24213
13573	0	0	Ki67+	 15195 24612
13574	0	0	Ki67+	 15204 24549
13575	0	0	Ki67+	 15259 24000
13576	0	0	Ki67+	 15301 23906
13577	0	0	Ki67+	 15309 23873
13578	0	0	Ki67+	 15324 24506
13579	0	0	Ki67+	 15338 23994
13580	0	0	Ki67+	 15356 24341
13581	0	0	Ki67+	 15358 23997
13582	0	0	Ki67+	 15358 24646
13583	0	0	Ki67+	 15395 24600
13584	0	0	Ki67+	 15411 23938
13585	0	0	Ki67+	 15417 24039
13586	0	0	Ki67+	 15417 24590
13587	0	0	Ki67+	 15419 24648
13588	0	0	Ki67+	 15422 24622
13589	0	0	Ki67+	 15429 24026
13590	0	0	Ki67+	 15431 24564
13591	0	0	Ki67+	 15436 24351
13592	0	0	Ki67+	 15449 24408
13593	0	0	Ki67+	 15449 24556
13594	0	0	Ki67+	 15455 24070
13595	0	0	Ki67+	 15456 23933
13596	0	0	Ki67+	 15466 24056
13597	0	0	Ki67+	 15467 24595
13598	0	0	Ki67+	 15476 23971
13599	0	0	Ki67+	 15489 24137
13600	0	0	Ki67+	 15501 24092
13601	0	0	Ki67+	 15516 24078
13602	0	0	Ki67+	 15525 23863
13603	0	0	Ki67+	 15526 24026
13604	0	0	Ki67+	 15526 24558
13605	0	0	Ki67+	 15534 24054
13606	0	0	Ki67+	 15564 24114
13607	0	0	Ki67+	 15589 23929
13608	0	0	Ki67+	 15600 24552
13609	0	0	Ki67+	 15602 24177
13610	0	0	Ki67+	 15636 24148
13611	0	0	Ki67+	 15655 23968
13612	0	0	Ki67+	 15688 24206
13613	0	0	Ki67+	 15691 24134
13614	0	0	Ki67+	 15693 23984
13615	0	0	Ki67+	 15695 23996
13616	0	0	Ki67+	 15698 24565
13617	0	0	Ki67+	 15713 24182
13618	0	0	Ki67+	 15721 24166
13619	0	0	Ki67+	 15729 24603
13620	0	0	Ki67+	 15731 24187
13621	0	0	Ki67+	 15752 24028
13622	0	0	Ki67+	 15753 24228
13623	0	0	Ki67+	 15763 24118
13624	0	0	Ki67+	 15768 24211
13625	0	0	Ki67+	 15791 24241
13626	0	0	Ki67+	 15801 24269
13627	0	0	Ki67+	 15803 24081
13628	0	0	Ki67+	 15811 24369
13629	0	0	Ki67+	 15817 24473
13630	0	0	Ki67+	 15826 24310
13631	0	0	Ki67+	 15837 24300
13632	0	0	Ki67+	 15844 24292
13633	0	0	Ki67+	 15848 24378
13634	0	0	Ki67+	 15855 24260
13635	0	0	Ki67+	 15857 24370
13636	0	0	Ki67+	 15864 24416
13637	0	0	Ki67+	 15868 24462
13638	0	0	Ki67+	 15878 24510
13639	0	0	Ki67+	 15891 24458
13640	0	0	Ki67+	 15898 24515
13641	0	0	Ki67+	 15911 24481
13642	0	0	Ki67+	 15930 23925
13643	0	0	Ki67+	 15155 25270
13644	0	0	Ki67+	 15169 24724
13645	0	0	Ki67+	 15217 25407
13646	0	0	Ki67+	 15228 24905
13647	0	0	Ki67+	 15229 25365
13648	0	0	Ki67+	 15308 24741
13649	0	0	Ki67+	 15309 24668
13650	0	0	Ki67+	 15328 24884
13651	0	0	Ki67+	 15333 24908
13652	0	0	Ki67+	 15335 24708
13653	0	0	Ki67+	 15336 24795
13654	0	0	Ki67+	 15344 25301
13655	0	0	Ki67+	 15350 25081
13656	0	0	Ki67+	 15355 24828
13657	0	0	Ki67+	 15356 24809
13658	0	0	Ki67+	 15358 24740
13659	0	0	Ki67+	 15361 25036
13660	0	0	Ki67+	 15375 24704
13661	0	0	Ki67+	 15377 24882
13662	0	0	Ki67+	 15389 25054
13663	0	0	Ki67+	 15400 24923
13664	0	0	Ki67+	 15417 24865
13665	0	0	Ki67+	 15418 24934
13666	0	0	Ki67+	 15420 24810
13667	0	0	Ki67+	 15431 24846
13668	0	0	Ki67+	 15437 24926
13669	0	0	Ki67+	 15439 25029
13670	0	0	Ki67+	 15441 24961
13671	0	0	Ki67+	 15443 24887
13672	0	0	Ki67+	 15450 25275
13673	0	0	Ki67+	 15474 25025
13674	0	0	Ki67+	 15497 25423
13675	0	0	Ki67+	 15508 25084
13676	0	0	Ki67+	 15512 25165
13677	0	0	Ki67+	 15517 25145
13678	0	0	Ki67+	 15517 25419
13679	0	0	Ki67+	 15540 25111
13680	0	0	Ki67+	 15542 25069
13681	0	0	Ki67+	 15550 24805
13682	0	0	Ki67+	 15579 24782
13683	0	0	Ki67+	 15600 24764
13684	0	0	Ki67+	 15608 24904
13685	0	0	Ki67+	 15610 25287
13686	0	0	Ki67+	 15616 25249
13687	0	0	Ki67+	 15621 24755
13688	0	0	Ki67+	 15641 24773
13689	0	0	Ki67+	 15641 24909
13690	0	0	Ki67+	 15649 25228
13691	0	0	Ki67+	 15661 25205
13692	0	0	Ki67+	 15665 24796
13693	0	0	Ki67+	 15666 25245
13694	0	0	Ki67+	 15667 25407
13695	0	0	Ki67+	 15674 24675
13696	0	0	Ki67+	 15674 25217
13697	0	0	Ki67+	 15679 25245
13698	0	0	Ki67+	 15702 25036
13699	0	0	Ki67+	 15744 25125
13700	0	0	Ki67+	 15750 25164
13701	0	0	Ki67+	 15760 25436
13702	0	0	Ki67+	 15767 25293
13703	0	0	Ki67+	 15783 24976
13704	0	0	Ki67+	 15787 25429
13705	0	0	Ki67+	 15793 25308
13706	0	0	Ki67+	 15800 25282
13707	0	0	Ki67+	 15828 25255
13708	0	0	Ki67+	 15172 25847
13709	0	0	Ki67+	 15187 25487
13710	0	0	Ki67+	 15202 25551
13711	0	0	Ki67+	 15282 25701
13712	0	0	Ki67+	 15305 25547
13713	0	0	Ki67+	 15438 25760
13714	0	0	Ki67+	 15447 25723
13715	0	0	Ki67+	 15464 25814
13716	0	0	Ki67+	 15468 25712
13717	0	0	Ki67+	 15491 25598
13718	0	0	Ki67+	 15504 25825
13719	0	0	Ki67+	 15507 25550
13720	0	0	Ki67+	 15512 25658
13721	0	0	Ki67+	 15513 25462
13722	0	0	Ki67+	 15515 25757
13723	0	0	Ki67+	 15516 25839
13724	0	0	Ki67+	 15521 26221
13725	0	0	Ki67+	 15532 26195
13726	0	0	Ki67+	 15533 25657
13727	0	0	Ki67+	 15539 25545
13728	0	0	Ki67+	 15540 25636
13729	0	0	Ki67+	 15547 25819
13730	0	0	Ki67+	 15556 25692
13731	0	0	Ki67+	 15576 25632
13732	0	0	Ki67+	 15576 25660
13733	0	0	Ki67+	 15585 25621
13734	0	0	Ki67+	 15588 25682
13735	0	0	Ki67+	 15600 25954
13736	0	0	Ki67+	 15609 25859
13737	0	0	Ki67+	 15661 25754
13738	0	0	Ki67+	 15681 26018
13739	0	0	Ki67+	 15686 25724
13740	0	0	Ki67+	 15700 26226
13741	0	0	Ki67+	 15702 25757
13742	0	0	Ki67+	 15718 25824
13743	0	0	Ki67+	 15721 25496
13744	0	0	Ki67+	 15721 25984
13745	0	0	Ki67+	 15726 25919
13746	0	0	Ki67+	 15742 26048
13747	0	0	Ki67+	 15747 25977
13748	0	0	Ki67+	 15754 26160
13749	0	0	Ki67+	 15760 25850
13750	0	0	Ki67+	 15760 26020
13751	0	0	Ki67+	 15768 25842
13752	0	0	Ki67+	 15778 26001
13753	0	0	Ki67+	 15798 25523
13754	0	0	Ki67+	 15808 25863
13755	0	0	Ki67+	 15833 25527
13756	0	0	Ki67+	 15834 25774
13757	0	0	Ki67+	 15842 25507
13758	0	0	Ki67+	 15848 25543
13759	0	0	Ki67+	 15851 25830
13760	0	0	Ki67+	 15860 25873
13761	0	0	Ki67+	 15863 26016
13762	0	0	Ki67+	 15879 25858
13763	0	0	Ki67+	 15895 25539
13764	0	0	Ki67+	 15900 25923
13765	0	0	Ki67+	 15923 25950
13766	0	0	Ki67+	 15143 26478
13767	0	0	Ki67+	 15150 26920
13768	0	0	Ki67+	 15154 26648
13769	0	0	Ki67+	 15159 26493
13770	0	0	Ki67+	 15162 26590
13771	0	0	Ki67+	 15166 26616
13772	0	0	Ki67+	 15170 26772
13773	0	0	Ki67+	 15176 26397
13774	0	0	Ki67+	 15181 26610
13775	0	0	Ki67+	 15188 26598
13776	0	0	Ki67+	 15245 26924
13777	0	0	Ki67+	 15247 26374
13778	0	0	Ki67+	 15247 26495
13779	0	0	Ki67+	 15268 26764
13780	0	0	Ki67+	 15307 26781
13781	0	0	Ki67+	 15318 26426
13782	0	0	Ki67+	 15331 26698
13783	0	0	Ki67+	 15357 26348
13784	0	0	Ki67+	 15363 27023
13785	0	0	Ki67+	 15409 26884
13786	0	0	Ki67+	 15450 26931
13787	0	0	Ki67+	 15453 27019
13788	0	0	Ki67+	 15457 26509
13789	0	0	Ki67+	 15461 26935
13790	0	0	Ki67+	 15472 26979
13791	0	0	Ki67+	 15476 26336
13792	0	0	Ki67+	 15488 26836
13793	0	0	Ki67+	 15515 26872
13794	0	0	Ki67+	 15519 26843
13795	0	0	Ki67+	 15527 26752
13796	0	0	Ki67+	 15533 26908
13797	0	0	Ki67+	 15540 26789
13798	0	0	Ki67+	 15545 26868
13799	0	0	Ki67+	 15549 26763
13800	0	0	Ki67+	 15570 26768
13801	0	0	Ki67+	 15590 26681
13802	0	0	Ki67+	 15606 26701
13803	0	0	Ki67+	 15641 26794
13804	0	0	Ki67+	 15646 26681
13805	0	0	Ki67+	 15654 26465
13806	0	0	Ki67+	 15657 26988
13807	0	0	Ki67+	 15702 26668
13808	0	0	Ki67+	 15712 27032
13809	0	0	Ki67+	 15714 27002
13810	0	0	Ki67+	 15721 26882
13811	0	0	Ki67+	 15721 27043
13812	0	0	Ki67+	 15746 26273
13813	0	0	Ki67+	 15747 26579
13814	0	0	Ki67+	 15763 26767
13815	0	0	Ki67+	 15766 26916
13816	0	0	Ki67+	 15802 26584
13817	0	0	Ki67+	 15805 26529
13818	0	0	Ki67+	 15810 26853
13819	0	0	Ki67+	 15815 26594
13820	0	0	Ki67+	 15828 26619
13821	0	0	Ki67+	 15836 26370
13822	0	0	Ki67+	 15857 26548
13823	0	0	Ki67+	 15859 26961
13824	0	0	Ki67+	 15862 26417
13825	0	0	Ki67+	 15865 26682
13826	0	0	Ki67+	 15868 26598
13827	0	0	Ki67+	 15877 26766
13828	0	0	Ki67+	 15885 27009
13829	0	0	Ki67+	 15908 27044
13830	0	0	Ki67+	 15931 26607
13831	0	0	Ki67+	 15205 27185
13832	0	0	Ki67+	 15232 27619
13833	0	0	Ki67+	 15236 27232
13834	0	0	Ki67+	 15239 27203
13835	0	0	Ki67+	 15251 27227
13836	0	0	Ki67+	 15265 27761
13837	0	0	Ki67+	 15318 27276
13838	0	0	Ki67+	 15336 27565
13839	0	0	Ki67+	 15349 27556
13840	0	0	Ki67+	 15376 27554
13841	0	0	Ki67+	 15378 27839
13842	0	0	Ki67+	 15388 27536
13843	0	0	Ki67+	 15394 27546
13844	0	0	Ki67+	 15411 27669
13845	0	0	Ki67+	 15426 27572
13846	0	0	Ki67+	 15443 27057
13847	0	0	Ki67+	 15443 27663
13848	0	0	Ki67+	 15453 27675
13849	0	0	Ki67+	 15464 27598
13850	0	0	Ki67+	 15474 27780
13851	0	0	Ki67+	 15487 27082
13852	0	0	Ki67+	 15488 27102
13853	0	0	Ki67+	 15496 27572
13854	0	0	Ki67+	 15497 27652
13855	0	0	Ki67+	 15504 27590
13856	0	0	Ki67+	 15512 27532
13857	0	0	Ki67+	 15532 27102
13858	0	0	Ki67+	 15592 27565
13859	0	0	Ki67+	 15609 27078
13860	0	0	Ki67+	 15649 27257
13861	0	0	Ki67+	 15663 27549
13862	0	0	Ki67+	 15699 27147
13863	0	0	Ki67+	 15735 27591
13864	0	0	Ki67+	 15749 27224
13865	0	0	Ki67+	 15751 27755
13866	0	0	Ki67+	 15756 27089
13867	0	0	Ki67+	 15760 27105
13868	0	0	Ki67+	 15762 27348
13869	0	0	Ki67+	 15762 27402
13870	0	0	Ki67+	 15787 27063
13871	0	0	Ki67+	 15794 27119
13872	0	0	Ki67+	 15818 27180
13873	0	0	Ki67+	 15832 27144
13874	0	0	Ki67+	 15835 27181
13875	0	0	Ki67+	 15856 27799
13876	0	0	Ki67+	 15862 27286
13877	0	0	Ki67+	 15869 27317
13878	0	0	Ki67+	 15882 27707
13879	0	0	Ki67+	 15883 27453
13880	0	0	Ki67+	 15886 27307
13881	0	0	Ki67+	 15897 27264
13882	0	0	Ki67+	 15913 27291
13883	0	0	Ki67+	 15915 27077
13884	0	0	Ki67+	 15916 27273
13885	0	0	Ki67+	 15917 27060
13886	0	0	Ki67+	 15917 27669
13887	0	0	Ki67+	 15919 27125
13888	0	0	Ki67+	 15340 27949
13889	0	0	Ki67+	 15460 28111
13890	0	0	Ki67+	 15532 28178
13891	0	0	Ki67+	 15637 27936
13892	0	0	Ki67+	 15764 27871
13893	0	0	Ki67+	 15854 28392
13894	0	0	Ki67+	 15858 28514
13895	0	0	Ki67+	 15870 28470
13896	0	0	Ki67+	 15887 28370
13897	0	0	Ki67+	 15887 28534
13898	0	0	Ki67+	 15983 2500
13899	0	0	Ki67+	 15994 2452
13900	0	0	Ki67+	 16003 2441
13901	0	0	Ki67+	 16022 2478
13902	0	0	Ki67+	 16063 2495
13903	0	0	Ki67+	 16067 2465
13904	0	0	Ki67+	 16090 2422
13905	0	0	Ki67+	 16093 2501
13906	0	0	Ki67+	 16101 2448
13907	0	0	Ki67+	 16102 2477
13908	0	0	Ki67+	 16127 2287
13909	0	0	Ki67+	 16140 2465
13910	0	0	Ki67+	 16153 2437
13911	0	0	Ki67+	 16163 2571
13912	0	0	Ki67+	 16183 2484
13913	0	0	Ki67+	 16184 2270
13914	0	0	Ki67+	 16184 2461
13915	0	0	Ki67+	 16190 2285
13916	0	0	Ki67+	 16193 2441
13917	0	0	Ki67+	 16204 2508
13918	0	0	Ki67+	 16206 2493
13919	0	0	Ki67+	 16207 2458
13920	0	0	Ki67+	 16208 2436
13921	0	0	Ki67+	 16213 2356
13922	0	0	Ki67+	 16220 2279
13923	0	0	Ki67+	 16220 2325
13924	0	0	Ki67+	 16220 2367
13925	0	0	Ki67+	 16220 2467
13926	0	0	Ki67+	 16221 2410
13927	0	0	Ki67+	 16233 2337
13928	0	0	Ki67+	 16235 2453
13929	0	0	Ki67+	 16237 2306
13930	0	0	Ki67+	 16242 2413
13931	0	0	Ki67+	 16253 2306
13932	0	0	Ki67+	 16259 2346
13933	0	0	Ki67+	 16259 2399
13934	0	0	Ki67+	 16266 2420
13935	0	0	Ki67+	 16270 2325
13936	0	0	Ki67+	 16282 2394
13937	0	0	Ki67+	 16292 2484
13938	0	0	Ki67+	 16296 2319
13939	0	0	Ki67+	 16314 2418
13940	0	0	Ki67+	 16317 2164
13941	0	0	Ki67+	 16317 2447
13942	0	0	Ki67+	 16329 2415
13943	0	0	Ki67+	 16332 2392
13944	0	0	Ki67+	 16337 2119
13945	0	0	Ki67+	 16348 2149
13946	0	0	Ki67+	 16350 2325
13947	0	0	Ki67+	 16351 2407
13948	0	0	Ki67+	 16354 2192
13949	0	0	Ki67+	 16365 2455
13950	0	0	Ki67+	 16368 2120
13951	0	0	Ki67+	 16374 2432
13952	0	0	Ki67+	 16384 2177
13953	0	0	Ki67+	 16385 2395
13954	0	0	Ki67+	 16398 2147
13955	0	0	Ki67+	 16401 2091
13956	0	0	Ki67+	 16406 2105
13957	0	0	Ki67+	 16426 2132
13958	0	0	Ki67+	 16446 2463
13959	0	0	Ki67+	 16447 2152
13960	0	0	Ki67+	 16466 2184
13961	0	0	Ki67+	 16476 2503
13962	0	0	Ki67+	 16487 2158
13963	0	0	Ki67+	 16495 2187
13964	0	0	Ki67+	 16510 2129
13965	0	0	Ki67+	 16511 2437
13966	0	0	Ki67+	 16515 2241
13967	0	0	Ki67+	 16550 2553
13968	0	0	Ki67+	 16575 2141
13969	0	0	Ki67+	 16606 2194
13970	0	0	Ki67+	 16608 2135
13971	0	0	Ki67+	 16634 2203
13972	0	0	Ki67+	 16654 1931
13973	0	0	Ki67+	 16656 2308
13974	0	0	Ki67+	 16664 2250
13975	0	0	Ki67+	 16668 2060
13976	0	0	Ki67+	 16674 2514
13977	0	0	Ki67+	 16675 1976
13978	0	0	Ki67+	 16682 2485
13979	0	0	Ki67+	 16684 2255
13980	0	0	Ki67+	 16685 1943
13981	0	0	Ki67+	 16693 2559
13982	0	0	Ki67+	 16700 1950
13983	0	0	Ki67+	 16706 1881
13984	0	0	Ki67+	 16706 1916
13985	0	0	Ki67+	 16708 2548
13986	0	0	Ki67+	 16717 2474
13987	0	0	Ki67+	 16732 2526
13988	0	0	Ki67+	 15953 2765
13989	0	0	Ki67+	 15969 2746
13990	0	0	Ki67+	 15972 2642
13991	0	0	Ki67+	 15973 2715
13992	0	0	Ki67+	 15978 2704
13993	0	0	Ki67+	 15991 2641
13994	0	0	Ki67+	 16015 2755
13995	0	0	Ki67+	 16022 2629
13996	0	0	Ki67+	 16052 2812
13997	0	0	Ki67+	 16057 2767
13998	0	0	Ki67+	 16064 2729
13999	0	0	Ki67+	 16082 2781
14000	0	0	Ki67+	 16086 2824
14001	0	0	Ki67+	 16090 2593
14002	0	0	Ki67+	 16119 2619
14003	0	0	Ki67+	 16131 2838
14004	0	0	Ki67+	 16132 2744
14005	0	0	Ki67+	 16142 2702
14006	0	0	Ki67+	 16148 2641
14007	0	0	Ki67+	 16152 2676
14008	0	0	Ki67+	 16154 2741
14009	0	0	Ki67+	 16169 2696
14010	0	0	Ki67+	 16185 2698
14011	0	0	Ki67+	 16189 2769
14012	0	0	Ki67+	 16201 2824
14013	0	0	Ki67+	 16210 2680
14014	0	0	Ki67+	 16215 2839
14015	0	0	Ki67+	 16217 2795
14016	0	0	Ki67+	 16222 2714
14017	0	0	Ki67+	 16245 2787
14018	0	0	Ki67+	 16257 2796
14019	0	0	Ki67+	 16259 2665
14020	0	0	Ki67+	 16262 2677
14021	0	0	Ki67+	 16270 2800
14022	0	0	Ki67+	 16271 2741
14023	0	0	Ki67+	 16274 2587
14024	0	0	Ki67+	 16276 2758
14025	0	0	Ki67+	 16280 2625
14026	0	0	Ki67+	 16284 2831
14027	0	0	Ki67+	 16299 2646
14028	0	0	Ki67+	 16302 2731
14029	0	0	Ki67+	 16309 2830
14030	0	0	Ki67+	 16311 2686
14031	0	0	Ki67+	 16321 2649
14032	0	0	Ki67+	 16330 2659
14033	0	0	Ki67+	 16337 2801
14034	0	0	Ki67+	 16346 2684
14035	0	0	Ki67+	 16355 2699
14036	0	0	Ki67+	 16359 2735
14037	0	0	Ki67+	 16363 2796
14038	0	0	Ki67+	 16373 2766
14039	0	0	Ki67+	 16382 2585
14040	0	0	Ki67+	 16386 2828
14041	0	0	Ki67+	 16396 2683
14042	0	0	Ki67+	 16410 2736
14043	0	0	Ki67+	 16416 2683
14044	0	0	Ki67+	 16416 2806
14045	0	0	Ki67+	 16428 2737
14046	0	0	Ki67+	 16442 2774
14047	0	0	Ki67+	 16450 2710
14048	0	0	Ki67+	 16479 2728
14049	0	0	Ki67+	 16492 2711
14050	0	0	Ki67+	 16499 2744
14051	0	0	Ki67+	 16527 2721
14052	0	0	Ki67+	 16553 2744
14053	0	0	Ki67+	 16566 2727
14054	0	0	Ki67+	 16574 2583
14055	0	0	Ki67+	 16577 2770
14056	0	0	Ki67+	 16581 3066
14057	0	0	Ki67+	 16596 2807
14058	0	0	Ki67+	 16604 2597
14059	0	0	Ki67+	 16609 2718
14060	0	0	Ki67+	 16637 2735
14061	0	0	Ki67+	 16657 2775
14062	0	0	Ki67+	 16669 2695
14063	0	0	Ki67+	 16688 2605
14064	0	0	Ki67+	 16688 3131
14065	0	0	Ki67+	 16690 2696
14066	0	0	Ki67+	 16706 2664
14067	0	0	Ki67+	 16708 3188
14068	0	0	Ki67+	 16720 2630
14069	0	0	Ki67+	 16723 2685
14070	0	0	Ki67+	 16725 3213
14071	0	0	Ki67+	 15951 3573
14072	0	0	Ki67+	 15970 4137
14073	0	0	Ki67+	 16022 4123
14074	0	0	Ki67+	 16071 4156
14075	0	0	Ki67+	 16139 4130
14076	0	0	Ki67+	 16151 4166
14077	0	0	Ki67+	 16301 4141
14078	0	0	Ki67+	 16371 3829
14079	0	0	Ki67+	 16686 4135
14080	0	0	Ki67+	 16708 4083
14081	0	0	Ki67+	 16711 3980
14082	0	0	Ki67+	 15958 4920
14083	0	0	Ki67+	 15964 4953
14084	0	0	Ki67+	 15975 4923
14085	0	0	Ki67+	 16011 4954
14086	0	0	Ki67+	 16013 4969
14087	0	0	Ki67+	 16020 4371
14088	0	0	Ki67+	 16041 4314
14089	0	0	Ki67+	 16042 4358
14090	0	0	Ki67+	 16042 4947
14091	0	0	Ki67+	 16046 4973
14092	0	0	Ki67+	 16048 4401
14093	0	0	Ki67+	 16050 4191
14094	0	0	Ki67+	 16093 4378
14095	0	0	Ki67+	 16101 4436
14096	0	0	Ki67+	 16122 4344
14097	0	0	Ki67+	 16122 4954
14098	0	0	Ki67+	 16149 4198
14099	0	0	Ki67+	 16179 4192
14100	0	0	Ki67+	 16192 4401
14101	0	0	Ki67+	 16201 4370
14102	0	0	Ki67+	 16215 4397
14103	0	0	Ki67+	 16223 4177
14104	0	0	Ki67+	 16236 4366
14105	0	0	Ki67+	 16340 4391
14106	0	0	Ki67+	 16355 4218
14107	0	0	Ki67+	 16378 4465
14108	0	0	Ki67+	 16401 4180
14109	0	0	Ki67+	 16417 4386
14110	0	0	Ki67+	 16420 4210
14111	0	0	Ki67+	 16423 4232
14112	0	0	Ki67+	 16436 4414
14113	0	0	Ki67+	 16461 4457
14114	0	0	Ki67+	 16465 4336
14115	0	0	Ki67+	 16466 4441
14116	0	0	Ki67+	 16477 4218
14117	0	0	Ki67+	 16492 4361
14118	0	0	Ki67+	 16505 4389
14119	0	0	Ki67+	 16511 4461
14120	0	0	Ki67+	 16526 4248
14121	0	0	Ki67+	 16527 4491
14122	0	0	Ki67+	 16531 4506
14123	0	0	Ki67+	 16540 4192
14124	0	0	Ki67+	 16561 4445
14125	0	0	Ki67+	 16568 4477
14126	0	0	Ki67+	 16570 4227
14127	0	0	Ki67+	 16574 4501
14128	0	0	Ki67+	 16590 4336
14129	0	0	Ki67+	 16638 4208
14130	0	0	Ki67+	 16646 4325
14131	0	0	Ki67+	 16657 4445
14132	0	0	Ki67+	 16668 4287
14133	0	0	Ki67+	 16675 4305
14134	0	0	Ki67+	 16677 4221
14135	0	0	Ki67+	 16689 4335
14136	0	0	Ki67+	 16694 4299
14137	0	0	Ki67+	 16715 4379
14138	0	0	Ki67+	 16725 4375
14139	0	0	Ki67+	 16730 4468
14140	0	0	Ki67+	 16735 4190
14141	0	0	Ki67+	 15938 4984
14142	0	0	Ki67+	 15942 5308
14143	0	0	Ki67+	 15948 5010
14144	0	0	Ki67+	 15963 5014
14145	0	0	Ki67+	 15997 5016
14146	0	0	Ki67+	 16010 5041
14147	0	0	Ki67+	 16017 5073
14148	0	0	Ki67+	 16042 5394
14149	0	0	Ki67+	 16044 5239
14150	0	0	Ki67+	 16049 5048
14151	0	0	Ki67+	 16050 5097
14152	0	0	Ki67+	 16051 4987
14153	0	0	Ki67+	 16070 5023
14154	0	0	Ki67+	 16071 5075
14155	0	0	Ki67+	 16072 5397
14156	0	0	Ki67+	 16080 5083
14157	0	0	Ki67+	 16084 5140
14158	0	0	Ki67+	 16087 5198
14159	0	0	Ki67+	 16096 5235
14160	0	0	Ki67+	 16099 5005
14161	0	0	Ki67+	 16135 5022
14162	0	0	Ki67+	 16135 5566
14163	0	0	Ki67+	 16146 5467
14164	0	0	Ki67+	 16147 5486
14165	0	0	Ki67+	 16178 5530
14166	0	0	Ki67+	 16189 4995
14167	0	0	Ki67+	 16193 5028
14168	0	0	Ki67+	 16214 5274
14169	0	0	Ki67+	 16244 5038
14170	0	0	Ki67+	 16246 5001
14171	0	0	Ki67+	 16254 5013
14172	0	0	Ki67+	 16266 5653
14173	0	0	Ki67+	 16281 5408
14174	0	0	Ki67+	 16293 5282
14175	0	0	Ki67+	 16315 5295
14176	0	0	Ki67+	 16344 5287
14177	0	0	Ki67+	 16366 5286
14178	0	0	Ki67+	 16401 5498
14179	0	0	Ki67+	 16420 5031
14180	0	0	Ki67+	 16447 5277
14181	0	0	Ki67+	 16448 5520
14182	0	0	Ki67+	 16460 5210
14183	0	0	Ki67+	 16474 5448
14184	0	0	Ki67+	 16478 5397
14185	0	0	Ki67+	 16491 5272
14186	0	0	Ki67+	 16491 5490
14187	0	0	Ki67+	 16504 5370
14188	0	0	Ki67+	 16512 5359
14189	0	0	Ki67+	 16515 5341
14190	0	0	Ki67+	 16515 5528
14191	0	0	Ki67+	 16518 5454
14192	0	0	Ki67+	 16519 5416
14193	0	0	Ki67+	 16530 5484
14194	0	0	Ki67+	 16554 5312
14195	0	0	Ki67+	 16554 5466
14196	0	0	Ki67+	 16554 5504
14197	0	0	Ki67+	 16559 5237
14198	0	0	Ki67+	 16561 5384
14199	0	0	Ki67+	 16567 5613
14200	0	0	Ki67+	 16580 5514
14201	0	0	Ki67+	 16605 5562
14202	0	0	Ki67+	 16633 5401
14203	0	0	Ki67+	 16633 5463
14204	0	0	Ki67+	 16635 5473
14205	0	0	Ki67+	 16636 5242
14206	0	0	Ki67+	 16640 5551
14207	0	0	Ki67+	 16654 5398
14208	0	0	Ki67+	 16656 5283
14209	0	0	Ki67+	 16672 5309
14210	0	0	Ki67+	 16679 5377
14211	0	0	Ki67+	 16702 5283
14212	0	0	Ki67+	 16708 5490
14213	0	0	Ki67+	 16714 5309
14214	0	0	Ki67+	 16714 5522
14215	0	0	Ki67+	 16717 5364
14216	0	0	Ki67+	 16728 5466
14217	0	0	Ki67+	 15942 6299
14218	0	0	Ki67+	 15943 6101
14219	0	0	Ki67+	 15995 6306
14220	0	0	Ki67+	 16017 6230
14221	0	0	Ki67+	 16018 6244
14222	0	0	Ki67+	 16024 6500
14223	0	0	Ki67+	 16025 6277
14224	0	0	Ki67+	 16041 6090
14225	0	0	Ki67+	 16046 6055
14226	0	0	Ki67+	 16063 6247
14227	0	0	Ki67+	 16068 6062
14228	0	0	Ki67+	 16083 6046
14229	0	0	Ki67+	 16098 6265
14230	0	0	Ki67+	 16102 6081
14231	0	0	Ki67+	 16107 6223
14232	0	0	Ki67+	 16117 6057
14233	0	0	Ki67+	 16131 6404
14234	0	0	Ki67+	 16155 6230
14235	0	0	Ki67+	 16169 6398
14236	0	0	Ki67+	 16173 6008
14237	0	0	Ki67+	 16175 6074
14238	0	0	Ki67+	 16184 5984
14239	0	0	Ki67+	 16196 6082
14240	0	0	Ki67+	 16197 6289
14241	0	0	Ki67+	 16209 6265
14242	0	0	Ki67+	 16228 6042
14243	0	0	Ki67+	 16231 6264
14244	0	0	Ki67+	 16235 6351
14245	0	0	Ki67+	 16246 6067
14246	0	0	Ki67+	 16246 6299
14247	0	0	Ki67+	 16252 6340
14248	0	0	Ki67+	 16261 6010
14249	0	0	Ki67+	 16272 6428
14250	0	0	Ki67+	 16273 6298
14251	0	0	Ki67+	 16273 6393
14252	0	0	Ki67+	 16276 6316
14253	0	0	Ki67+	 16295 6018
14254	0	0	Ki67+	 16315 6052
14255	0	0	Ki67+	 16315 6365
14256	0	0	Ki67+	 16319 6380
14257	0	0	Ki67+	 16330 5987
14258	0	0	Ki67+	 16351 6347
14259	0	0	Ki67+	 16379 6324
14260	0	0	Ki67+	 16384 6341
14261	0	0	Ki67+	 16392 5953
14262	0	0	Ki67+	 16406 5924
14263	0	0	Ki67+	 16432 6290
14264	0	0	Ki67+	 16439 5965
14265	0	0	Ki67+	 16444 5932
14266	0	0	Ki67+	 16445 6311
14267	0	0	Ki67+	 16447 6281
14268	0	0	Ki67+	 16449 6291
14269	0	0	Ki67+	 16455 6015
14270	0	0	Ki67+	 16468 5938
14271	0	0	Ki67+	 16470 5994
14272	0	0	Ki67+	 16473 6263
14273	0	0	Ki67+	 16479 6273
14274	0	0	Ki67+	 16491 6246
14275	0	0	Ki67+	 16500 6262
14276	0	0	Ki67+	 16550 5916
14277	0	0	Ki67+	 16561 5947
14278	0	0	Ki67+	 16586 5952
14279	0	0	Ki67+	 16588 6180
14280	0	0	Ki67+	 16597 6193
14281	0	0	Ki67+	 16603 5937
14282	0	0	Ki67+	 16605 6443
14283	0	0	Ki67+	 16616 5905
14284	0	0	Ki67+	 16626 6212
14285	0	0	Ki67+	 16641 5944
14286	0	0	Ki67+	 16644 5886
14287	0	0	Ki67+	 16665 5861
14288	0	0	Ki67+	 16668 6157
14289	0	0	Ki67+	 16669 5909
14290	0	0	Ki67+	 16669 5933
14291	0	0	Ki67+	 16675 6206
14292	0	0	Ki67+	 16684 6412
14293	0	0	Ki67+	 16700 6137
14294	0	0	Ki67+	 16712 6200
14295	0	0	Ki67+	 16717 6151
14296	0	0	Ki67+	 16721 5796
14297	0	0	Ki67+	 16721 6214
14298	0	0	Ki67+	 16723 6351
14299	0	0	Ki67+	 16729 6285
14300	0	0	Ki67+	 15942 7227
14301	0	0	Ki67+	 15949 6631
14302	0	0	Ki67+	 15952 7061
14303	0	0	Ki67+	 15970 7160
14304	0	0	Ki67+	 15977 6632
14305	0	0	Ki67+	 15983 7129
14306	0	0	Ki67+	 15990 6649
14307	0	0	Ki67+	 15992 7186
14308	0	0	Ki67+	 15994 7020
14309	0	0	Ki67+	 16012 7032
14310	0	0	Ki67+	 16012 7140
14311	0	0	Ki67+	 16020 7094
14312	0	0	Ki67+	 16021 6604
14313	0	0	Ki67+	 16028 6990
14314	0	0	Ki67+	 16031 7050
14315	0	0	Ki67+	 16042 7169
14316	0	0	Ki67+	 16052 7201
14317	0	0	Ki67+	 16060 7048
14318	0	0	Ki67+	 16068 7026
14319	0	0	Ki67+	 16069 7190
14320	0	0	Ki67+	 16079 7040
14321	0	0	Ki67+	 16085 6991
14322	0	0	Ki67+	 16087 7099
14323	0	0	Ki67+	 16097 7031
14324	0	0	Ki67+	 16101 6963
14325	0	0	Ki67+	 16107 7009
14326	0	0	Ki67+	 16110 7140
14327	0	0	Ki67+	 16110 7167
14328	0	0	Ki67+	 16117 7073
14329	0	0	Ki67+	 16137 6877
14330	0	0	Ki67+	 16148 7367
14331	0	0	Ki67+	 16150 7067
14332	0	0	Ki67+	 16155 7122
14333	0	0	Ki67+	 16161 6991
14334	0	0	Ki67+	 16161 7216
14335	0	0	Ki67+	 16166 6836
14336	0	0	Ki67+	 16167 6895
14337	0	0	Ki67+	 16172 6961
14338	0	0	Ki67+	 16175 7041
14339	0	0	Ki67+	 16177 7102
14340	0	0	Ki67+	 16179 6870
14341	0	0	Ki67+	 16179 6946
14342	0	0	Ki67+	 16180 7132
14343	0	0	Ki67+	 16185 7068
14344	0	0	Ki67+	 16206 7099
14345	0	0	Ki67+	 16217 7131
14346	0	0	Ki67+	 16217 7249
14347	0	0	Ki67+	 16220 6925
14348	0	0	Ki67+	 16224 6961
14349	0	0	Ki67+	 16225 7184
14350	0	0	Ki67+	 16233 6937
14351	0	0	Ki67+	 16233 7234
14352	0	0	Ki67+	 16250 6981
14353	0	0	Ki67+	 16259 6966
14354	0	0	Ki67+	 16262 7049
14355	0	0	Ki67+	 16262 7107
14356	0	0	Ki67+	 16263 6891
14357	0	0	Ki67+	 16274 6954
14358	0	0	Ki67+	 16282 7066
14359	0	0	Ki67+	 16285 6883
14360	0	0	Ki67+	 16291 7017
14361	0	0	Ki67+	 16300 7039
14362	0	0	Ki67+	 16302 6917
14363	0	0	Ki67+	 16307 7068
14364	0	0	Ki67+	 16317 7064
14365	0	0	Ki67+	 16319 6904
14366	0	0	Ki67+	 16324 6872
14367	0	0	Ki67+	 16327 6758
14368	0	0	Ki67+	 16327 6927
14369	0	0	Ki67+	 16335 7279
14370	0	0	Ki67+	 16344 6769
14371	0	0	Ki67+	 16345 6996
14372	0	0	Ki67+	 16346 7185
14373	0	0	Ki67+	 16355 7173
14374	0	0	Ki67+	 16374 7226
14375	0	0	Ki67+	 16377 6940
14376	0	0	Ki67+	 16390 6695
14377	0	0	Ki67+	 16393 6807
14378	0	0	Ki67+	 16400 6992
14379	0	0	Ki67+	 16401 6780
14380	0	0	Ki67+	 16411 7084
14381	0	0	Ki67+	 16411 7316
14382	0	0	Ki67+	 16412 6962
14383	0	0	Ki67+	 16432 6961
14384	0	0	Ki67+	 16437 6806
14385	0	0	Ki67+	 16453 7116
14386	0	0	Ki67+	 16466 6918
14387	0	0	Ki67+	 16466 7188
14388	0	0	Ki67+	 16473 7102
14389	0	0	Ki67+	 16480 7041
14390	0	0	Ki67+	 16498 6880
14391	0	0	Ki67+	 16536 6991
14392	0	0	Ki67+	 15938 7733
14393	0	0	Ki67+	 15952 7648
14394	0	0	Ki67+	 15957 7456
14395	0	0	Ki67+	 15961 7811
14396	0	0	Ki67+	 15984 7640
14397	0	0	Ki67+	 15992 7629
14398	0	0	Ki67+	 16008 7592
14399	0	0	Ki67+	 16061 7664
14400	0	0	Ki67+	 16064 7634
14401	0	0	Ki67+	 16069 7679
14402	0	0	Ki67+	 16080 7626
14403	0	0	Ki67+	 16086 7565
14404	0	0	Ki67+	 16134 7382
14405	0	0	Ki67+	 16223 7895
14406	0	0	Ki67+	 16277 7407
14407	0	0	Ki67+	 16290 7860
14408	0	0	Ki67+	 16314 7538
14409	0	0	Ki67+	 16363 7614
14410	0	0	Ki67+	 16371 7653
14411	0	0	Ki67+	 16384 7488
14412	0	0	Ki67+	 16405 7385
14413	0	0	Ki67+	 16421 7407
14414	0	0	Ki67+	 16579 8172
14415	0	0	Ki67+	 16062 8228
14416	0	0	Ki67+	 16102 9442
14417	0	0	Ki67+	 16697 9600
14418	0	0	Ki67+	 16699 9662
14419	0	0	Ki67+	 16712 9635
14420	0	0	Ki67+	 16726 9573
14421	0	0	Ki67+	 16735 9589
14422	0	0	Ki67+	 16067 10381
14423	0	0	Ki67+	 16076 10329
14424	0	0	Ki67+	 16163 10317
14425	0	0	Ki67+	 16165 10342
14426	0	0	Ki67+	 16184 10552
14427	0	0	Ki67+	 16187 10341
14428	0	0	Ki67+	 16220 10357
14429	0	0	Ki67+	 16228 10325
14430	0	0	Ki67+	 16231 10302
14431	0	0	Ki67+	 16274 10566
14432	0	0	Ki67+	 16289 10264
14433	0	0	Ki67+	 16496 10059
14434	0	0	Ki67+	 16554 10088
14435	0	0	Ki67+	 16580 10534
14436	0	0	Ki67+	 16697 9823
14437	0	0	Ki67+	 16706 9804
14438	0	0	Ki67+	 16712 10291
14439	0	0	Ki67+	 15949 10992
14440	0	0	Ki67+	 15953 11049
14441	0	0	Ki67+	 15969 10995
14442	0	0	Ki67+	 15971 10892
14443	0	0	Ki67+	 15991 11028
14444	0	0	Ki67+	 15996 11070
14445	0	0	Ki67+	 16038 11116
14446	0	0	Ki67+	 16039 11046
14447	0	0	Ki67+	 16048 11016
14448	0	0	Ki67+	 16054 10887
14449	0	0	Ki67+	 16062 11080
14450	0	0	Ki67+	 16064 10906
14451	0	0	Ki67+	 16069 11014
14452	0	0	Ki67+	 16079 11112
14453	0	0	Ki67+	 16083 10866
14454	0	0	Ki67+	 16095 11044
14455	0	0	Ki67+	 16104 10867
14456	0	0	Ki67+	 16108 10931
14457	0	0	Ki67+	 16118 10865
14458	0	0	Ki67+	 16140 10608
14459	0	0	Ki67+	 16142 10577
14460	0	0	Ki67+	 16150 11132
14461	0	0	Ki67+	 16157 10901
14462	0	0	Ki67+	 16165 10593
14463	0	0	Ki67+	 16170 10871
14464	0	0	Ki67+	 16175 10669
14465	0	0	Ki67+	 16201 10965
14466	0	0	Ki67+	 16210 11036
14467	0	0	Ki67+	 16218 10768
14468	0	0	Ki67+	 16222 10642
14469	0	0	Ki67+	 16228 10770
14470	0	0	Ki67+	 16232 11009
14471	0	0	Ki67+	 16237 11072
14472	0	0	Ki67+	 16250 11044
14473	0	0	Ki67+	 16258 10854
14474	0	0	Ki67+	 16266 10760
14475	0	0	Ki67+	 16268 10961
14476	0	0	Ki67+	 16269 10687
14477	0	0	Ki67+	 16280 10651
14478	0	0	Ki67+	 16310 10857
14479	0	0	Ki67+	 16329 11149
14480	0	0	Ki67+	 16331 10881
14481	0	0	Ki67+	 16332 11112
14482	0	0	Ki67+	 16344 10833
14483	0	0	Ki67+	 16348 11151
14484	0	0	Ki67+	 16353 10981
14485	0	0	Ki67+	 16359 10936
14486	0	0	Ki67+	 16366 10644
14487	0	0	Ki67+	 16376 10726
14488	0	0	Ki67+	 16377 10909
14489	0	0	Ki67+	 16379 10705
14490	0	0	Ki67+	 16395 10800
14491	0	0	Ki67+	 16398 10738
14492	0	0	Ki67+	 16405 10697
14493	0	0	Ki67+	 16412 10711
14494	0	0	Ki67+	 16418 11114
14495	0	0	Ki67+	 16446 11167
14496	0	0	Ki67+	 16452 10910
14497	0	0	Ki67+	 16464 10838
14498	0	0	Ki67+	 16467 11047
14499	0	0	Ki67+	 16475 11013
14500	0	0	Ki67+	 16484 11217
14501	0	0	Ki67+	 16489 11164
14502	0	0	Ki67+	 16531 11212
14503	0	0	Ki67+	 16534 10929
14504	0	0	Ki67+	 16537 11194
14505	0	0	Ki67+	 16541 10890
14506	0	0	Ki67+	 16542 10989
14507	0	0	Ki67+	 16551 10909
14508	0	0	Ki67+	 16557 11015
14509	0	0	Ki67+	 16576 10760
14510	0	0	Ki67+	 16579 11097
14511	0	0	Ki67+	 16586 10922
14512	0	0	Ki67+	 16590 11138
14513	0	0	Ki67+	 16591 11167
14514	0	0	Ki67+	 16598 11036
14515	0	0	Ki67+	 16599 10821
14516	0	0	Ki67+	 16605 11124
14517	0	0	Ki67+	 16606 11172
14518	0	0	Ki67+	 16611 11046
14519	0	0	Ki67+	 16613 11147
14520	0	0	Ki67+	 16627 11235
14521	0	0	Ki67+	 16642 11001
14522	0	0	Ki67+	 16648 11146
14523	0	0	Ki67+	 16654 10869
14524	0	0	Ki67+	 16661 11175
14525	0	0	Ki67+	 16688 10910
14526	0	0	Ki67+	 16699 11136
14527	0	0	Ki67+	 16495 14388
[truncated: 2,079,358 more chars]
