# Supplementary material for: Data-Driven Discovery of Immune Contexture Biomarkers
Source: Front Oncol. 2018 Dec 18;8:627. doi: 10.3389/fonc.2018.00627 (PMC6305402; doi:10.3389/fonc.2018.00627)
Supplement: Data Sheet 3.zip — The MSI/MSS dataset used for the identification and assessment of discriminatory features (sections 3.2, 3.3, and 3.4) is provided as a collection of text files describing regions, markers, and metadata (part 1/3). [file Data_Sheet_3.zip › MSIMSSDataset/89843_ImageObjects.txt]

barcode_target	16-006374_12100_MSS-MSI_1810 [5 channels]
barcode_origin	0
workflow_target	CD8-CD3-CD4-Ki67-DAPI_generic.wsa 
workflow_target_version	 build f14999727a346af05f524693b44526002539cc76, workflows f149997 2016-05-23 with local changes
workflow_origin	0
workflow_origin_version	0
iH	37040
iW	33312
user	txdsapps
hostname	RPZMB000019

1	0	0	Ki67+	 390 19996
2	0	0	Ki67+	 468 19957
3	0	0	Ki67+	 481 19928
4	0	0	Ki67+	 498 19967
5	0	0	Ki67+	 505 19899
6	0	0	Ki67+	 514 19968
7	0	0	Ki67+	 515 19922
8	0	0	Ki67+	 543 20025
9	0	0	Ki67+	 544 19972
10	0	0	Ki67+	 545 19954
11	0	0	Ki67+	 546 19896
12	0	0	Ki67+	 558 19923
13	0	0	Ki67+	 563 19986
14	0	0	Ki67+	 569 19925
15	0	0	Ki67+	 572 20148
16	0	0	Ki67+	 584 20014
17	0	0	Ki67+	 589 20079
18	0	0	Ki67+	 593 19900
19	0	0	Ki67+	 596 19991
20	0	0	Ki67+	 597 19945
21	0	0	Ki67+	 599 19966
22	0	0	Ki67+	 603 20012
23	0	0	Ki67+	 606 20046
24	0	0	Ki67+	 624 19955
25	0	0	Ki67+	 629 19968
26	0	0	Ki67+	 635 19994
27	0	0	Ki67+	 639 20086
28	0	0	Ki67+	 640 20033
29	0	0	Ki67+	 640 20057
30	0	0	Ki67+	 652 19877
31	0	0	Ki67+	 654 19850
32	0	0	Ki67+	 657 19924
33	0	0	Ki67+	 658 20234
34	0	0	Ki67+	 659 20069
35	0	0	Ki67+	 661 20052
36	0	0	Ki67+	 667 20003
37	0	0	Ki67+	 668 19882
38	0	0	Ki67+	 668 20111
39	0	0	Ki67+	 677 20014
40	0	0	Ki67+	 680 20079
41	0	0	Ki67+	 690 20009
42	0	0	Ki67+	 693 20145
43	0	0	Ki67+	 694 19851
44	0	0	Ki67+	 700 20115
45	0	0	Ki67+	 703 20021
46	0	0	Ki67+	 705 20173
47	0	0	Ki67+	 706 20082
48	0	0	Ki67+	 707 20037
49	0	0	Ki67+	 715 20133
50	0	0	Ki67+	 715 20163
51	0	0	Ki67+	 736 20086
52	0	0	Ki67+	 740 20181
53	0	0	Ki67+	 743 20067
54	0	0	Ki67+	 752 19924
55	0	0	Ki67+	 754 19711
56	0	0	Ki67+	 757 20150
57	0	0	Ki67+	 758 20012
58	0	0	Ki67+	 760 20233
59	0	0	Ki67+	 764 19774
60	0	0	Ki67+	 765 19912
61	0	0	Ki67+	 767 20196
62	0	0	Ki67+	 770 19812
63	0	0	Ki67+	 776 20267
64	0	0	Ki67+	 777 20108
65	0	0	Ki67+	 779 19785
66	0	0	Ki67+	 783 20046
67	0	0	Ki67+	 786 20142
68	0	0	Ki67+	 788 20174
69	0	0	Ki67+	 804 20260
70	0	0	Ki67+	 805 19780
71	0	0	Ki67+	 806 20276
72	0	0	Ki67+	 807 19805
73	0	0	Ki67+	 811 20158
74	0	0	Ki67+	 836 20236
75	0	0	Ki67+	 844 20279
76	0	0	Ki67+	 855 20197
77	0	0	Ki67+	 856 20255
78	0	0	Ki67+	 873 20256
79	0	0	Ki67+	 887 19881
80	0	0	Ki67+	 891 20095
81	0	0	Ki67+	 899 20211
82	0	0	Ki67+	 904 19973
83	0	0	Ki67+	 906 20161
84	0	0	Ki67+	 908 19903
85	0	0	Ki67+	 911 20263
86	0	0	Ki67+	 914 20243
87	0	0	Ki67+	 916 20142
88	0	0	Ki67+	 917 19945
89	0	0	Ki67+	 925 19929
90	0	0	Ki67+	 927 20034
91	0	0	Ki67+	 931 20187
92	0	0	Ki67+	 934 20263
93	0	0	Ki67+	 938 19832
94	0	0	Ki67+	 943 20182
95	0	0	Ki67+	 234 20626
96	0	0	Ki67+	 244 20987
97	0	0	Ki67+	 268 20778
98	0	0	Ki67+	 275 21059
99	0	0	Ki67+	 288 20529
100	0	0	Ki67+	 295 20955
101	0	0	Ki67+	 298 20552
102	0	0	Ki67+	 301 21001
103	0	0	Ki67+	 323 20331
104	0	0	Ki67+	 339 20886
105	0	0	Ki67+	 362 20352
106	0	0	Ki67+	 388 20336
107	0	0	Ki67+	 452 20570
108	0	0	Ki67+	 462 20824
109	0	0	Ki67+	 495 20352
110	0	0	Ki67+	 499 20556
111	0	0	Ki67+	 501 20406
112	0	0	Ki67+	 565 20933
113	0	0	Ki67+	 578 20397
114	0	0	Ki67+	 591 20509
115	0	0	Ki67+	 619 20559
116	0	0	Ki67+	 677 21061
117	0	0	Ki67+	 709 20924
118	0	0	Ki67+	 713 20516
119	0	0	Ki67+	 731 20415
120	0	0	Ki67+	 816 20463
121	0	0	Ki67+	 820 20295
122	0	0	Ki67+	 835 20690
123	0	0	Ki67+	 844 20424
124	0	0	Ki67+	 846 20308
125	0	0	Ki67+	 848 21086
126	0	0	Ki67+	 854 20386
127	0	0	Ki67+	 858 20353
128	0	0	Ki67+	 860 20312
129	0	0	Ki67+	 870 20534
130	0	0	Ki67+	 870 20779
131	0	0	Ki67+	 881 20350
132	0	0	Ki67+	 882 20478
133	0	0	Ki67+	 883 20373
134	0	0	Ki67+	 890 20392
135	0	0	Ki67+	 895 20626
136	0	0	Ki67+	 903 20447
137	0	0	Ki67+	 905 20317
138	0	0	Ki67+	 906 20510
139	0	0	Ki67+	 916 20846
140	0	0	Ki67+	 923 20708
141	0	0	Ki67+	 925 20956
142	0	0	Ki67+	 929 20295
143	0	0	Ki67+	 930 20557
144	0	0	Ki67+	 932 20337
145	0	0	Ki67+	 933 20397
146	0	0	Ki67+	 935 20838
147	0	0	Ki67+	 936 20472
148	0	0	Ki67+	 937 20905
149	0	0	Ki67+	 939 20645
150	0	0	Ki67+	 210 21842
151	0	0	Ki67+	 264 21231
152	0	0	Ki67+	 298 21448
153	0	0	Ki67+	 305 21218
154	0	0	Ki67+	 334 21147
155	0	0	Ki67+	 394 21650
156	0	0	Ki67+	 398 21151
157	0	0	Ki67+	 450 21516
158	0	0	Ki67+	 466 21344
159	0	0	Ki67+	 538 21512
160	0	0	Ki67+	 592 21872
161	0	0	Ki67+	 683 21511
162	0	0	Ki67+	 693 21318
163	0	0	Ki67+	 709 21509
164	0	0	Ki67+	 758 21522
165	0	0	Ki67+	 767 21431
166	0	0	Ki67+	 798 21411
167	0	0	Ki67+	 811 21537
168	0	0	Ki67+	 812 21311
169	0	0	Ki67+	 819 21561
170	0	0	Ki67+	 843 21427
171	0	0	Ki67+	 843 21572
172	0	0	Ki67+	 857 21787
173	0	0	Ki67+	 862 21511
174	0	0	Ki67+	 868 21310
175	0	0	Ki67+	 892 21771
176	0	0	Ki67+	 903 21622
177	0	0	Ki67+	 931 21397
178	0	0	Ki67+	 931 21709
179	0	0	Ki67+	 935 21656
180	0	0	Ki67+	 225 22059
181	0	0	Ki67+	 235 22087
182	0	0	Ki67+	 278 21927
183	0	0	Ki67+	 382 22054
184	0	0	Ki67+	 383 22366
185	0	0	Ki67+	 386 22149
186	0	0	Ki67+	 472 22247
187	0	0	Ki67+	 502 22400
188	0	0	Ki67+	 558 22329
189	0	0	Ki67+	 569 22200
190	0	0	Ki67+	 623 22251
191	0	0	Ki67+	 677 22409
192	0	0	Ki67+	 695 22429
193	0	0	Ki67+	 707 22497
194	0	0	Ki67+	 711 22520
195	0	0	Ki67+	 723 22466
196	0	0	Ki67+	 733 22404
197	0	0	Ki67+	 754 22510
198	0	0	Ki67+	 760 21974
199	0	0	Ki67+	 797 22098
200	0	0	Ki67+	 811 22240
201	0	0	Ki67+	 838 22398
202	0	0	Ki67+	 870 22662
203	0	0	Ki67+	 910 22653
204	0	0	Ki67+	 918 22337
205	0	0	Ki67+	 796 22714
206	0	0	Ki67+	 832 22691
207	0	0	Ki67+	 857 22877
208	0	0	Ki67+	 859 22847
209	0	0	Ki67+	 860 22767
210	0	0	Ki67+	 867 22805
211	0	0	Ki67+	 880 22887
212	0	0	Ki67+	 882 22916
213	0	0	Ki67+	 884 22834
214	0	0	Ki67+	 894 22908
215	0	0	Ki67+	 895 22844
216	0	0	Ki67+	 905 22783
217	0	0	Ki67+	 910 22937
218	0	0	Ki67+	 912 22949
219	0	0	Ki67+	 917 22906
220	0	0	Ki67+	 922 22880
221	0	0	Ki67+	 934 22834
222	0	0	Ki67+	 934 22972
223	0	0	Ki67+	 942 22941
224	0	0	Ki67+	 946 19804
225	0	0	Ki67+	 967 19830
226	0	0	Ki67+	 978 19894
227	0	0	Ki67+	 989 19632
228	0	0	Ki67+	 1001 20015
229	0	0	Ki67+	 1003 19796
230	0	0	Ki67+	 1007 19931
231	0	0	Ki67+	 1038 19909
232	0	0	Ki67+	 1062 19896
233	0	0	Ki67+	 1069 19925
234	0	0	Ki67+	 1081 19951
235	0	0	Ki67+	 1083 19907
236	0	0	Ki67+	 1088 19768
237	0	0	Ki67+	 1095 19968
238	0	0	Ki67+	 1112 19852
239	0	0	Ki67+	 1117 19972
240	0	0	Ki67+	 1119 19766
241	0	0	Ki67+	 1124 19939
242	0	0	Ki67+	 1126 19865
243	0	0	Ki67+	 1135 19775
244	0	0	Ki67+	 1138 19886
245	0	0	Ki67+	 1152 19802
246	0	0	Ki67+	 1156 19710
247	0	0	Ki67+	 1176 19981
248	0	0	Ki67+	 1188 19968
249	0	0	Ki67+	 1206 19982
250	0	0	Ki67+	 1214 19699
251	0	0	Ki67+	 1214 19996
252	0	0	Ki67+	 1239 19759
253	0	0	Ki67+	 1268 19579
254	0	0	Ki67+	 1268 20012
255	0	0	Ki67+	 1275 19482
256	0	0	Ki67+	 1321 19483
257	0	0	Ki67+	 1363 19923
258	0	0	Ki67+	 1368 19985
259	0	0	Ki67+	 1454 19346
260	0	0	Ki67+	 1500 19639
261	0	0	Ki67+	 1510 19831
262	0	0	Ki67+	 1531 20011
263	0	0	Ki67+	 1586 19494
264	0	0	Ki67+	 1592 19538
265	0	0	Ki67+	 1636 19345
266	0	0	Ki67+	 1639 19308
267	0	0	Ki67+	 1644 19650
268	0	0	Ki67+	 1645 19377
269	0	0	Ki67+	 1657 19368
270	0	0	Ki67+	 1665 19320
271	0	0	Ki67+	 1669 19383
272	0	0	Ki67+	 1677 19700
273	0	0	Ki67+	 1678 19424
274	0	0	Ki67+	 1685 19292
275	0	0	Ki67+	 1687 19410
276	0	0	Ki67+	 1690 19710
277	0	0	Ki67+	 1701 19446
278	0	0	Ki67+	 1719 19444
279	0	0	Ki67+	 1736 19408
280	0	0	Ki67+	 948 20289
281	0	0	Ki67+	 959 20023
282	0	0	Ki67+	 959 20321
283	0	0	Ki67+	 959 20343
284	0	0	Ki67+	 959 20798
285	0	0	Ki67+	 970 20589
286	0	0	Ki67+	 979 20529
287	0	0	Ki67+	 982 20355
288	0	0	Ki67+	 984 20048
289	0	0	Ki67+	 985 20300
290	0	0	Ki67+	 986 20019
291	0	0	Ki67+	 992 20088
292	0	0	Ki67+	 993 20056
293	0	0	Ki67+	 999 20329
294	0	0	Ki67+	 1001 20506
295	0	0	Ki67+	 1006 20040
296	0	0	Ki67+	 1009 20728
297	0	0	Ki67+	 1011 20327
298	0	0	Ki67+	 1014 20098
299	0	0	Ki67+	 1016 20301
300	0	0	Ki67+	 1018 20073
301	0	0	Ki67+	 1024 20438
302	0	0	Ki67+	 1039 20313
303	0	0	Ki67+	 1040 20355
304	0	0	Ki67+	 1043 20792
305	0	0	Ki67+	 1045 20070
306	0	0	Ki67+	 1046 20114
307	0	0	Ki67+	 1051 20391
308	0	0	Ki67+	 1056 20800
309	0	0	Ki67+	 1064 20121
310	0	0	Ki67+	 1064 20320
311	0	0	Ki67+	 1065 20413
312	0	0	Ki67+	 1068 20339
313	0	0	Ki67+	 1068 20369
314	0	0	Ki67+	 1073 20440
315	0	0	Ki67+	 1081 20484
316	0	0	Ki67+	 1088 20332
317	0	0	Ki67+	 1091 20112
318	0	0	Ki67+	 1091 20397
319	0	0	Ki67+	 1092 20765
320	0	0	Ki67+	 1093 20097
321	0	0	Ki67+	 1102 20658
322	0	0	Ki67+	 1103 20421
323	0	0	Ki67+	 1114 20445
324	0	0	Ki67+	 1117 20341
325	0	0	Ki67+	 1133 20140
326	0	0	Ki67+	 1141 20513
327	0	0	Ki67+	 1142 20475
328	0	0	Ki67+	 1154 20137
329	0	0	Ki67+	 1162 20746
330	0	0	Ki67+	 1164 20092
331	0	0	Ki67+	 1169 20589
332	0	0	Ki67+	 1178 20125
333	0	0	Ki67+	 1180 20398
334	0	0	Ki67+	 1182 20577
335	0	0	Ki67+	 1199 20452
336	0	0	Ki67+	 1202 20654
337	0	0	Ki67+	 1208 20127
338	0	0	Ki67+	 1215 20163
339	0	0	Ki67+	 1224 20423
340	0	0	Ki67+	 1238 20457
341	0	0	Ki67+	 1246 20434
342	0	0	Ki67+	 1255 20456
343	0	0	Ki67+	 1258 20477
344	0	0	Ki67+	 1259 20718
345	0	0	Ki67+	 1266 20047
346	0	0	Ki67+	 1266 20810
347	0	0	Ki67+	 1271 20451
348	0	0	Ki67+	 1274 20668
349	0	0	Ki67+	 1285 20028
350	0	0	Ki67+	 1285 20471
351	0	0	Ki67+	 1291 20501
352	0	0	Ki67+	 1294 20074
353	0	0	Ki67+	 1313 20461
354	0	0	Ki67+	 1319 20059
355	0	0	Ki67+	 1327 20498
356	0	0	Ki67+	 1330 20089
357	0	0	Ki67+	 1334 20446
358	0	0	Ki67+	 1335 20074
359	0	0	Ki67+	 1348 20792
360	0	0	Ki67+	 1351 20103
361	0	0	Ki67+	 1354 20487
362	0	0	Ki67+	 1362 20466
363	0	0	Ki67+	 1364 20527
364	0	0	Ki67+	 1367 20143
365	0	0	Ki67+	 1369 20075
366	0	0	Ki67+	 1372 20108
367	0	0	Ki67+	 1382 20547
368	0	0	Ki67+	 1394 20084
369	0	0	Ki67+	 1395 20722
370	0	0	Ki67+	 1397 20136
371	0	0	Ki67+	 1421 20475
372	0	0	Ki67+	 1431 20652
373	0	0	Ki67+	 1439 20489
374	0	0	Ki67+	 1455 20242
375	0	0	Ki67+	 1467 20399
376	0	0	Ki67+	 1481 20275
377	0	0	Ki67+	 1503 20548
378	0	0	Ki67+	 1531 20534
379	0	0	Ki67+	 1542 20538
380	0	0	Ki67+	 1544 20505
381	0	0	Ki67+	 1566 20476
382	0	0	Ki67+	 1586 20117
383	0	0	Ki67+	 1608 20434
384	0	0	Ki67+	 1610 20652
385	0	0	Ki67+	 1620 20566
386	0	0	Ki67+	 1622 20206
387	0	0	Ki67+	 1674 20417
388	0	0	Ki67+	 1675 20310
389	0	0	Ki67+	 1739 20617
390	0	0	Ki67+	 1742 20585
391	0	0	Ki67+	 960 21065
392	0	0	Ki67+	 962 21235
393	0	0	Ki67+	 965 21254
394	0	0	Ki67+	 965 21394
395	0	0	Ki67+	 974 21553
396	0	0	Ki67+	 977 21176
397	0	0	Ki67+	 979 20935
398	0	0	Ki67+	 979 21435
399	0	0	Ki67+	 985 21279
400	0	0	Ki67+	 987 21375
401	0	0	Ki67+	 993 21392
402	0	0	Ki67+	 995 20868
403	0	0	Ki67+	 1001 21224
404	0	0	Ki67+	 1008 21473
405	0	0	Ki67+	 1013 21048
406	0	0	Ki67+	 1014 20903
407	0	0	Ki67+	 1015 21079
408	0	0	Ki67+	 1015 21324
409	0	0	Ki67+	 1017 21014
410	0	0	Ki67+	 1019 21154
411	0	0	Ki67+	 1022 21066
412	0	0	Ki67+	 1022 21284
413	0	0	Ki67+	 1025 21407
414	0	0	Ki67+	 1025 21454
415	0	0	Ki67+	 1026 21139
416	0	0	Ki67+	 1038 21341
417	0	0	Ki67+	 1040 21496
418	0	0	Ki67+	 1041 21108
419	0	0	Ki67+	 1046 21199
420	0	0	Ki67+	 1049 21081
421	0	0	Ki67+	 1050 21024
422	0	0	Ki67+	 1050 21184
423	0	0	Ki67+	 1056 21165
424	0	0	Ki67+	 1056 21547
425	0	0	Ki67+	 1065 21591
426	0	0	Ki67+	 1067 21160
427	0	0	Ki67+	 1077 21130
428	0	0	Ki67+	 1107 21419
429	0	0	Ki67+	 1133 21425
430	0	0	Ki67+	 1140 21406
431	0	0	Ki67+	 1164 21370
432	0	0	Ki67+	 1246 21429
433	0	0	Ki67+	 1256 21376
434	0	0	Ki67+	 1257 21020
435	0	0	Ki67+	 1264 21391
436	0	0	Ki67+	 1285 20877
437	0	0	Ki67+	 1286 21155
438	0	0	Ki67+	 1339 21456
439	0	0	Ki67+	 1411 20945
440	0	0	Ki67+	 1468 20950
441	0	0	Ki67+	 1511 20861
442	0	0	Ki67+	 1573 21592
443	0	0	Ki67+	 1597 20881
444	0	0	Ki67+	 1648 21019
445	0	0	Ki67+	 1663 21319
446	0	0	Ki67+	 945 21690
447	0	0	Ki67+	 951 21626
448	0	0	Ki67+	 957 21644
449	0	0	Ki67+	 959 21708
450	0	0	Ki67+	 983 22118
451	0	0	Ki67+	 994 22344
452	0	0	Ki67+	 1018 21953
453	0	0	Ki67+	 1020 21646
454	0	0	Ki67+	 1046 21914
455	0	0	Ki67+	 1058 22258
456	0	0	Ki67+	 1147 22309
457	0	0	Ki67+	 1175 22392
458	0	0	Ki67+	 1309 22141
459	0	0	Ki67+	 1326 21821
460	0	0	Ki67+	 1384 21643
461	0	0	Ki67+	 1434 22386
462	0	0	Ki67+	 1451 22121
463	0	0	Ki67+	 1471 22310
464	0	0	Ki67+	 1561 22115
465	0	0	Ki67+	 1613 21918
466	0	0	Ki67+	 1649 22177
467	0	0	Ki67+	 1693 22071
468	0	0	Ki67+	 1742 21638
469	0	0	Ki67+	 945 22796
470	0	0	Ki67+	 945 22963
471	0	0	Ki67+	 952 22639
472	0	0	Ki67+	 953 22836
473	0	0	Ki67+	 957 22863
474	0	0	Ki67+	 958 22948
475	0	0	Ki67+	 963 22828
476	0	0	Ki67+	 968 22974
477	0	0	Ki67+	 973 22810
478	0	0	Ki67+	 976 22712
479	0	0	Ki67+	 981 22666
480	0	0	Ki67+	 987 22594
481	0	0	Ki67+	 989 22809
482	0	0	Ki67+	 989 22843
483	0	0	Ki67+	 992 22683
484	0	0	Ki67+	 994 22779
485	0	0	Ki67+	 1000 22579
486	0	0	Ki67+	 1001 23025
487	0	0	Ki67+	 1010 22852
488	0	0	Ki67+	 1012 22544
489	0	0	Ki67+	 1014 22571
490	0	0	Ki67+	 1014 22798
491	0	0	Ki67+	 1015 22619
492	0	0	Ki67+	 1019 22701
493	0	0	Ki67+	 1021 22744
494	0	0	Ki67+	 1027 22517
495	0	0	Ki67+	 1034 22538
496	0	0	Ki67+	 1036 22682
497	0	0	Ki67+	 1037 22774
498	0	0	Ki67+	 1040 22827
499	0	0	Ki67+	 1041 22630
500	0	0	Ki67+	 1044 22582
501	0	0	Ki67+	 1046 22861
502	0	0	Ki67+	 1050 22671
503	0	0	Ki67+	 1052 22686
504	0	0	Ki67+	 1054 23128
505	0	0	Ki67+	 1055 22762
506	0	0	Ki67+	 1057 22798
507	0	0	Ki67+	 1058 22717
508	0	0	Ki67+	 1060 22655
509	0	0	Ki67+	 1063 22580
510	0	0	Ki67+	 1066 22780
511	0	0	Ki67+	 1075 22517
512	0	0	Ki67+	 1077 22597
513	0	0	Ki67+	 1079 23141
514	0	0	Ki67+	 1079 23184
515	0	0	Ki67+	 1080 22864
516	0	0	Ki67+	 1081 22472
517	0	0	Ki67+	 1092 22687
518	0	0	Ki67+	 1094 22549
519	0	0	Ki67+	 1094 22880
520	0	0	Ki67+	 1097 22615
521	0	0	Ki67+	 1098 22828
522	0	0	Ki67+	 1099 22785
523	0	0	Ki67+	 1100 22758
524	0	0	Ki67+	 1102 23186
525	0	0	Ki67+	 1103 22630
526	0	0	Ki67+	 1110 22922
527	0	0	Ki67+	 1114 22853
528	0	0	Ki67+	 1114 23172
529	0	0	Ki67+	 1115 22821
530	0	0	Ki67+	 1119 22525
531	0	0	Ki67+	 1119 22708
532	0	0	Ki67+	 1120 22537
533	0	0	Ki67+	 1120 22870
534	0	0	Ki67+	 1123 22944
535	0	0	Ki67+	 1125 22880
536	0	0	Ki67+	 1129 22839
537	0	0	Ki67+	 1130 23206
538	0	0	Ki67+	 1138 22890
539	0	0	Ki67+	 1140 22912
540	0	0	Ki67+	 1147 22866
541	0	0	Ki67+	 1150 22819
542	0	0	Ki67+	 1152 22552
543	0	0	Ki67+	 1155 22571
544	0	0	Ki67+	 1155 22989
545	0	0	Ki67+	 1157 22844
546	0	0	Ki67+	 1159 22715
547	0	0	Ki67+	 1164 22628
548	0	0	Ki67+	 1164 22935
549	0	0	Ki67+	 1166 22850
550	0	0	Ki67+	 1168 22770
551	0	0	Ki67+	 1172 22911
552	0	0	Ki67+	 1175 22878
553	0	0	Ki67+	 1176 22749
554	0	0	Ki67+	 1179 22554
555	0	0	Ki67+	 1180 22788
556	0	0	Ki67+	 1181 22765
557	0	0	Ki67+	 1182 22712
558	0	0	Ki67+	 1183 22590
559	0	0	Ki67+	 1183 22679
560	0	0	Ki67+	 1191 22647
561	0	0	Ki67+	 1191 22947
562	0	0	Ki67+	 1193 22879
563	0	0	Ki67+	 1197 22635
564	0	0	Ki67+	 1198 22738
565	0	0	Ki67+	 1199 22577
566	0	0	Ki67+	 1199 23000
567	0	0	Ki67+	 1203 23099
568	0	0	Ki67+	 1205 23181
569	0	0	Ki67+	 1206 22658
570	0	0	Ki67+	 1207 23084
571	0	0	Ki67+	 1207 23160
572	0	0	Ki67+	 1208 22700
573	0	0	Ki67+	 1208 23206
574	0	0	Ki67+	 1209 23015
575	0	0	Ki67+	 1211 23120
576	0	0	Ki67+	 1213 22986
577	0	0	Ki67+	 1217 22554
578	0	0	Ki67+	 1218 22965
579	0	0	Ki67+	 1219 22921
580	0	0	Ki67+	 1225 22480
581	0	0	Ki67+	 1226 23167
582	0	0	Ki67+	 1228 22637
583	0	0	Ki67+	 1229 23133
584	0	0	Ki67+	 1238 23029
585	0	0	Ki67+	 1245 23097
586	0	0	Ki67+	 1246 22917
587	0	0	Ki67+	 1252 23060
588	0	0	Ki67+	 1253 22761
589	0	0	Ki67+	 1254 22735
590	0	0	Ki67+	 1255 22619
591	0	0	Ki67+	 1255 22655
592	0	0	Ki67+	 1255 22780
593	0	0	Ki67+	 1258 22568
594	0	0	Ki67+	 1263 22683
595	0	0	Ki67+	 1263 23201
596	0	0	Ki67+	 1266 22493
597	0	0	Ki67+	 1267 22710
598	0	0	Ki67+	 1269 22788
599	0	0	Ki67+	 1269 23180
600	0	0	Ki67+	 1270 22732
601	0	0	Ki67+	 1274 22558
602	0	0	Ki67+	 1275 22757
603	0	0	Ki67+	 1276 22940
604	0	0	Ki67+	 1277 22699
605	0	0	Ki67+	 1280 22737
606	0	0	Ki67+	 1282 22544
607	0	0	Ki67+	 1282 22964
608	0	0	Ki67+	 1282 22996
609	0	0	Ki67+	 1283 22784
610	0	0	Ki67+	 1285 23141
611	0	0	Ki67+	 1286 22767
612	0	0	Ki67+	 1288 22820
613	0	0	Ki67+	 1288 23012
614	0	0	Ki67+	 1290 22631
615	0	0	Ki67+	 1292 22502
616	0	0	Ki67+	 1292 22747
617	0	0	Ki67+	 1293 22611
618	0	0	Ki67+	 1296 23159
619	0	0	Ki67+	 1297 23202
620	0	0	Ki67+	 1298 22965
621	0	0	Ki67+	 1299 22672
622	0	0	Ki67+	 1301 23140
623	0	0	Ki67+	 1305 23187
624	0	0	Ki67+	 1315 23000
625	0	0	Ki67+	 1318 22621
626	0	0	Ki67+	 1320 22557
627	0	0	Ki67+	 1325 22595
628	0	0	Ki67+	 1326 23068
629	0	0	Ki67+	 1330 23209
630	0	0	Ki67+	 1333 22669
631	0	0	Ki67+	 1333 23154
632	0	0	Ki67+	 1341 23030
633	0	0	Ki67+	 1349 23046
634	0	0	Ki67+	 1352 22553
635	0	0	Ki67+	 1353 22607
636	0	0	Ki67+	 1359 22709
637	0	0	Ki67+	 1359 23026
638	0	0	Ki67+	 1359 23064
639	0	0	Ki67+	 1362 23212
640	0	0	Ki67+	 1367 22634
641	0	0	Ki67+	 1368 22695
642	0	0	Ki67+	 1369 23105
643	0	0	Ki67+	 1380 23186
644	0	0	Ki67+	 1381 22702
645	0	0	Ki67+	 1385 22736
646	0	0	Ki67+	 1394 22847
647	0	0	Ki67+	 1395 23098
648	0	0	Ki67+	 1396 22678
649	0	0	Ki67+	 1401 22581
650	0	0	Ki67+	 1403 22554
651	0	0	Ki67+	 1403 23126
652	0	0	Ki67+	 1405 22600
653	0	0	Ki67+	 1409 22745
654	0	0	Ki67+	 1414 22660
655	0	0	Ki67+	 1416 22893
656	0	0	Ki67+	 1416 23161
657	0	0	Ki67+	 1420 23076
658	0	0	Ki67+	 1421 22575
659	0	0	Ki67+	 1432 22725
660	0	0	Ki67+	 1434 22611
661	0	0	Ki67+	 1434 22632
662	0	0	Ki67+	 1441 22478
663	0	0	Ki67+	 1442 22588
664	0	0	Ki67+	 1442 22753
665	0	0	Ki67+	 1452 22662
666	0	0	Ki67+	 1452 23091
667	0	0	Ki67+	 1453 23165
668	0	0	Ki67+	 1455 23197
669	0	0	Ki67+	 1459 22629
670	0	0	Ki67+	 1467 22437
671	0	0	Ki67+	 1468 22519
672	0	0	Ki67+	 1470 23188
673	0	0	Ki67+	 1471 23172
674	0	0	Ki67+	 1475 22604
675	0	0	Ki67+	 1476 22649
676	0	0	Ki67+	 1476 22681
677	0	0	Ki67+	 1477 22474
678	0	0	Ki67+	 1478 22448
679	0	0	Ki67+	 1481 23144
680	0	0	Ki67+	 1484 22710
681	0	0	Ki67+	 1490 22556
682	0	0	Ki67+	 1498 23175
683	0	0	Ki67+	 1501 22459
684	0	0	Ki67+	 1501 23191
685	0	0	Ki67+	 1503 22439
686	0	0	Ki67+	 1504 22741
687	0	0	Ki67+	 1505 22683
688	0	0	Ki67+	 1505 22711
689	0	0	Ki67+	 1506 22500
690	0	0	Ki67+	 1510 23056
691	0	0	Ki67+	 1513 23161
692	0	0	Ki67+	 1514 22572
693	0	0	Ki67+	 1516 22528
694	0	0	Ki67+	 1517 23142
695	0	0	Ki67+	 1517 23175
696	0	0	Ki67+	 1518 22505
697	0	0	Ki67+	 1518 22702
698	0	0	Ki67+	 1518 22743
699	0	0	Ki67+	 1521 22476
700	0	0	Ki67+	 1527 23191
701	0	0	Ki67+	 1532 22532
702	0	0	Ki67+	 1532 22568
703	0	0	Ki67+	 1535 22693
704	0	0	Ki67+	 1538 22551
705	0	0	Ki67+	 1542 22768
706	0	0	Ki67+	 1543 22714
707	0	0	Ki67+	 1546 22500
708	0	0	Ki67+	 1548 22595
709	0	0	Ki67+	 1549 23082
710	0	0	Ki67+	 1551 22476
711	0	0	Ki67+	 1551 22531
712	0	0	Ki67+	 1551 23123
713	0	0	Ki67+	 1554 22560
714	0	0	Ki67+	 1556 22446
715	0	0	Ki67+	 1557 22836
716	0	0	Ki67+	 1559 23145
717	0	0	Ki67+	 1563 22682
718	0	0	Ki67+	 1564 23048
719	0	0	Ki67+	 1565 22766
720	0	0	Ki67+	 1566 22737
721	0	0	Ki67+	 1567 23173
722	0	0	Ki67+	 1568 23066
723	0	0	Ki67+	 1572 22695
724	0	0	Ki67+	 1574 23104
725	0	0	Ki67+	 1577 22498
726	0	0	Ki67+	 1577 23161
727	0	0	Ki67+	 1578 22622
728	0	0	Ki67+	 1578 22706
729	0	0	Ki67+	 1581 22826
730	0	0	Ki67+	 1582 22795
731	0	0	Ki67+	 1585 22524
732	0	0	Ki67+	 1586 22961
733	0	0	Ki67+	 1586 23191
734	0	0	Ki67+	 1587 22596
735	0	0	Ki67+	 1588 22557
736	0	0	Ki67+	 1589 22428
737	0	0	Ki67+	 1589 22487
738	0	0	Ki67+	 1591 23072
739	0	0	Ki67+	 1593 23199
740	0	0	Ki67+	 1595 23127
741	0	0	Ki67+	 1596 22762
742	0	0	Ki67+	 1598 22583
743	0	0	Ki67+	 1599 22728
744	0	0	Ki67+	 1603 22703
745	0	0	Ki67+	 1604 22805
746	0	0	Ki67+	 1604 23180
747	0	0	Ki67+	 1607 22607
748	0	0	Ki67+	 1607 23084
749	0	0	Ki67+	 1608 23146
750	0	0	Ki67+	 1609 22507
751	0	0	Ki67+	 1609 22525
752	0	0	Ki67+	 1609 22788
753	0	0	Ki67+	 1612 22452
754	0	0	Ki67+	 1612 22835
755	0	0	Ki67+	 1614 23131
756	0	0	Ki67+	 1615 22483
757	0	0	Ki67+	 1617 22570
758	0	0	Ki67+	 1617 22933
759	0	0	Ki67+	 1620 22749
760	0	0	Ki67+	 1621 22591
761	0	0	Ki67+	 1625 23109
762	0	0	Ki67+	 1630 22809
763	0	0	Ki67+	 1630 22838
764	0	0	Ki67+	 1633 22431
765	0	0	Ki67+	 1639 22512
766	0	0	Ki67+	 1642 23090
767	0	0	Ki67+	 1650 22433
768	0	0	Ki67+	 1654 22449
769	0	0	Ki67+	 1655 23023
770	0	0	Ki67+	 1659 22506
771	0	0	Ki67+	 1660 23104
772	0	0	Ki67+	 1660 23126
773	0	0	Ki67+	 1664 22516
774	0	0	Ki67+	 1670 22442
775	0	0	Ki67+	 1670 22601
776	0	0	Ki67+	 1673 22743
777	0	0	Ki67+	 1673 23118
778	0	0	Ki67+	 1676 22567
779	0	0	Ki67+	 1679 22474
780	0	0	Ki67+	 1683 22497
781	0	0	Ki67+	 1683 22622
782	0	0	Ki67+	 1684 22865
783	0	0	Ki67+	 1688 23144
784	0	0	Ki67+	 1692 22768
785	0	0	Ki67+	 1695 22484
786	0	0	Ki67+	 1701 22829
787	0	0	Ki67+	 1701 23097
788	0	0	Ki67+	 1702 22845
789	0	0	Ki67+	 1702 22877
790	0	0	Ki67+	 1704 22574
791	0	0	Ki67+	 1705 22504
792	0	0	Ki67+	 1713 23207
793	0	0	Ki67+	 1719 22821
794	0	0	Ki67+	 1721 22636
795	0	0	Ki67+	 1721 22693
796	0	0	Ki67+	 1722 22666
797	0	0	Ki67+	 1722 22969
798	0	0	Ki67+	 1725 22579
799	0	0	Ki67+	 1729 23097
800	0	0	Ki67+	 1730 22884
801	0	0	Ki67+	 1735 22724
802	0	0	Ki67+	 1736 22839
803	0	0	Ki67+	 1739 22910
804	0	0	Ki67+	 1740 22784
805	0	0	Ki67+	 1741 22620
806	0	0	Ki67+	 1742 22711
807	0	0	Ki67+	 1743 22455
808	0	0	Ki67+	 1743 22565
809	0	0	Ki67+	 1743 23069
810	0	0	Ki67+	 1046 23350
811	0	0	Ki67+	 1074 23364
812	0	0	Ki67+	 1082 23382
813	0	0	Ki67+	 1085 23314
814	0	0	Ki67+	 1085 23351
815	0	0	Ki67+	 1092 23297
816	0	0	Ki67+	 1098 23281
817	0	0	Ki67+	 1104 23323
818	0	0	Ki67+	 1108 23240
819	0	0	Ki67+	 1113 23368
820	0	0	Ki67+	 1122 23402
821	0	0	Ki67+	 1128 23249
822	0	0	Ki67+	 1132 23332
823	0	0	Ki67+	 1136 23278
824	0	0	Ki67+	 1143 23247
825	0	0	Ki67+	 1143 23356
826	0	0	Ki67+	 1154 23296
827	0	0	Ki67+	 1155 23390
828	0	0	Ki67+	 1159 23405
829	0	0	Ki67+	 1162 23325
830	0	0	Ki67+	 1171 23421
831	0	0	Ki67+	 1178 23359
832	0	0	Ki67+	 1187 23342
833	0	0	Ki67+	 1193 23400
834	0	0	Ki67+	 1198 23340
835	0	0	Ki67+	 1202 23381
836	0	0	Ki67+	 1230 23359
837	0	0	Ki67+	 1231 23340
838	0	0	Ki67+	 1246 23552
839	0	0	Ki67+	 1254 23358
840	0	0	Ki67+	 1259 23439
841	0	0	Ki67+	 1284 23369
842	0	0	Ki67+	 1301 23602
843	0	0	Ki67+	 1303 23476
844	0	0	Ki67+	 1306 23377
845	0	0	Ki67+	 1317 23334
846	0	0	Ki67+	 1323 23396
847	0	0	Ki67+	 1338 23421
848	0	0	Ki67+	 1352 23476
849	0	0	Ki67+	 1353 23441
850	0	0	Ki67+	 1357 23232
851	0	0	Ki67+	 1375 23221
852	0	0	Ki67+	 1377 23422
853	0	0	Ki67+	 1378 23641
854	0	0	Ki67+	 1380 23621
855	0	0	Ki67+	 1392 23446
856	0	0	Ki67+	 1398 23299
857	0	0	Ki67+	 1401 23643
858	0	0	Ki67+	 1404 23492
859	0	0	Ki67+	 1405 23616
860	0	0	Ki67+	 1415 23324
861	0	0	Ki67+	 1426 23423
862	0	0	Ki67+	 1427 23312
863	0	0	Ki67+	 1435 23288
864	0	0	Ki67+	 1440 23344
865	0	0	Ki67+	 1449 23630
866	0	0	Ki67+	 1457 23727
867	0	0	Ki67+	 1459 23645
868	0	0	Ki67+	 1460 23707
869	0	0	Ki67+	 1468 23653
870	0	0	Ki67+	 1483 23383
871	0	0	Ki67+	 1484 23767
872	0	0	Ki67+	 1488 23708
873	0	0	Ki67+	 1489 23231
874	0	0	Ki67+	 1495 23773
875	0	0	Ki67+	 1515 23220
876	0	0	Ki67+	 1520 23765
877	0	0	Ki67+	 1523 23394
878	0	0	Ki67+	 1526 23244
879	0	0	Ki67+	 1532 23521
880	0	0	Ki67+	 1544 23329
881	0	0	Ki67+	 1545 23751
882	0	0	Ki67+	 1548 23741
883	0	0	Ki67+	 1558 23296
884	0	0	Ki67+	 1560 23785
885	0	0	Ki67+	 1567 23220
886	0	0	Ki67+	 1569 23263
887	0	0	Ki67+	 1574 23247
888	0	0	Ki67+	 1580 23365
889	0	0	Ki67+	 1580 23411
890	0	0	Ki67+	 1580 23733
891	0	0	Ki67+	 1604 23448
892	0	0	Ki67+	 1606 23756
893	0	0	Ki67+	 1616 23376
894	0	0	Ki67+	 1616 23847
895	0	0	Ki67+	 1622 23769
896	0	0	Ki67+	 1623 23279
897	0	0	Ki67+	 1627 23831
898	0	0	Ki67+	 1631 23250
899	0	0	Ki67+	 1639 23827
900	0	0	Ki67+	 1644 23780
901	0	0	Ki67+	 1646 23257
902	0	0	Ki67+	 1647 23402
903	0	0	Ki67+	 1650 23454
904	0	0	Ki67+	 1652 23419
905	0	0	Ki67+	 1653 23804
906	0	0	Ki67+	 1658 23835
907	0	0	Ki67+	 1661 23290
908	0	0	Ki67+	 1662 23514
909	0	0	Ki67+	 1671 23867
910	0	0	Ki67+	 1673 23454
911	0	0	Ki67+	 1677 23242
912	0	0	Ki67+	 1677 24008
913	0	0	Ki67+	 1683 23545
914	0	0	Ki67+	 1685 23507
915	0	0	Ki67+	 1697 23314
916	0	0	Ki67+	 1706 23822
917	0	0	Ki67+	 1706 23946
918	0	0	Ki67+	 1711 23542
919	0	0	Ki67+	 1715 23481
920	0	0	Ki67+	 1716 23579
921	0	0	Ki67+	 1717 23993
922	0	0	Ki67+	 1718 23618
923	0	0	Ki67+	 1722 23400
924	0	0	Ki67+	 1723 23327
925	0	0	Ki67+	 1724 23468
926	0	0	Ki67+	 1727 23367
927	0	0	Ki67+	 1730 23851
928	0	0	Ki67+	 1731 23511
929	0	0	Ki67+	 1734 24002
930	0	0	Ki67+	 1736 23306
931	0	0	Ki67+	 1736 23575
932	0	0	Ki67+	 1737 23480
933	0	0	Ki67+	 1737 23960
934	0	0	Ki67+	 1739 23643
935	0	0	Ki67+	 1727 24026
936	0	0	Ki67+	 1758 19389
937	0	0	Ki67+	 1769 19440
938	0	0	Ki67+	 1787 19416
939	0	0	Ki67+	 1809 19568
940	0	0	Ki67+	 1839 19299
941	0	0	Ki67+	 1840 19331
942	0	0	Ki67+	 1843 19260
943	0	0	Ki67+	 1843 19272
944	0	0	Ki67+	 1845 19550
945	0	0	Ki67+	 1851 19197
946	0	0	Ki67+	 1855 19273
947	0	0	Ki67+	 1857 19236
948	0	0	Ki67+	 1857 19384
949	0	0	Ki67+	 1862 19328
950	0	0	Ki67+	 1863 19309
951	0	0	Ki67+	 1874 19208
952	0	0	Ki67+	 1883 19182
953	0	0	Ki67+	 1894 19298
954	0	0	Ki67+	 1895 19201
955	0	0	Ki67+	 1939 19172
956	0	0	Ki67+	 1958 19472
957	0	0	Ki67+	 1970 19241
958	0	0	Ki67+	 1975 19548
959	0	0	Ki67+	 1988 19157
960	0	0	Ki67+	 2010 19422
961	0	0	Ki67+	 2015 19123
962	0	0	Ki67+	 2015 19308
963	0	0	Ki67+	 2042 19259
964	0	0	Ki67+	 2073 19123
965	0	0	Ki67+	 2085 19466
966	0	0	Ki67+	 2095 19445
967	0	0	Ki67+	 2199 19255
968	0	0	Ki67+	 2209 19571
969	0	0	Ki67+	 2223 19126
970	0	0	Ki67+	 2223 19288
971	0	0	Ki67+	 2233 19341
972	0	0	Ki67+	 2241 18957
973	0	0	Ki67+	 2272 19165
974	0	0	Ki67+	 2287 19283
975	0	0	Ki67+	 2295 19436
976	0	0	Ki67+	 2304 19204
977	0	0	Ki67+	 2317 18950
978	0	0	Ki67+	 2318 19211
979	0	0	Ki67+	 2319 19188
980	0	0	Ki67+	 2321 19277
981	0	0	Ki67+	 2337 19531
982	0	0	Ki67+	 2349 19512
983	0	0	Ki67+	 2371 19404
984	0	0	Ki67+	 2376 18998
985	0	0	Ki67+	 2397 18928
986	0	0	Ki67+	 2402 19175
987	0	0	Ki67+	 2403 19153
988	0	0	Ki67+	 2403 19284
989	0	0	Ki67+	 2410 19319
990	0	0	Ki67+	 2425 19160
991	0	0	Ki67+	 2426 19192
992	0	0	Ki67+	 2431 19328
993	0	0	Ki67+	 2436 19023
994	0	0	Ki67+	 2442 19086
995	0	0	Ki67+	 2465 19561
996	0	0	Ki67+	 2466 19342
997	0	0	Ki67+	 2471 18939
998	0	0	Ki67+	 2472 19185
999	0	0	Ki67+	 2477 19055
1000	0	0	Ki67+	 2506 19364
1001	0	0	Ki67+	 2508 19140
1002	0	0	Ki67+	 2510 19016
1003	0	0	Ki67+	 2519 18901
1004	0	0	Ki67+	 2519 19327
1005	0	0	Ki67+	 2520 19053
1006	0	0	Ki67+	 2525 19114
1007	0	0	Ki67+	 2526 19247
1008	0	0	Ki67+	 2530 19164
1009	0	0	Ki67+	 2530 19309
1010	0	0	Ki67+	 2532 18870
1011	0	0	Ki67+	 2532 18993
1012	0	0	Ki67+	 2533 18893
1013	0	0	Ki67+	 2533 19440
1014	0	0	Ki67+	 2535 19281
1015	0	0	Ki67+	 2537 19369
1016	0	0	Ki67+	 2539 19405
1017	0	0	Ki67+	 2541 19057
1018	0	0	Ki67+	 2541 19325
1019	0	0	Ki67+	 2543 19350
1020	0	0	Ki67+	 1752 19667
1021	0	0	Ki67+	 1762 19702
1022	0	0	Ki67+	 1783 19588
1023	0	0	Ki67+	 1787 19613
1024	0	0	Ki67+	 1804 20359
1025	0	0	Ki67+	 1877 19891
1026	0	0	Ki67+	 1879 19865
1027	0	0	Ki67+	 1927 19668
1028	0	0	Ki67+	 1940 19709
1029	0	0	Ki67+	 1954 20274
1030	0	0	Ki67+	 1966 19912
1031	0	0	Ki67+	 2009 19617
1032	0	0	Ki67+	 2037 19663
1033	0	0	Ki67+	 2078 20319
1034	0	0	Ki67+	 2139 20194
1035	0	0	Ki67+	 2180 19913
1036	0	0	Ki67+	 2182 20187
1037	0	0	Ki67+	 2189 19646
1038	0	0	Ki67+	 2194 20120
1039	0	0	Ki67+	 2200 20245
1040	0	0	Ki67+	 2238 19660
1041	0	0	Ki67+	 2297 20070
1042	0	0	Ki67+	 2350 19892
1043	0	0	Ki67+	 2351 20300
1044	0	0	Ki67+	 2367 19703
1045	0	0	Ki67+	 2367 19792
1046	0	0	Ki67+	 2402 19932
1047	0	0	Ki67+	 2411 19760
1048	0	0	Ki67+	 2416 19935
1049	0	0	Ki67+	 2448 19801
1050	0	0	Ki67+	 2451 20303
1051	0	0	Ki67+	 2488 20382
1052	0	0	Ki67+	 2502 20377
1053	0	0	Ki67+	 2509 20321
1054	0	0	Ki67+	 2524 19901
1055	0	0	Ki67+	 2525 19936
1056	0	0	Ki67+	 2532 20177
1057	0	0	Ki67+	 1892 20679
1058	0	0	Ki67+	 1936 20797
1059	0	0	Ki67+	 1953 20756
1060	0	0	Ki67+	 1986 20752
1061	0	0	Ki67+	 2017 20940
1062	0	0	Ki67+	 2083 20689
1063	0	0	Ki67+	 2089 20709
1064	0	0	Ki67+	 2116 20942
1065	0	0	Ki67+	 2136 20473
1066	0	0	Ki67+	 2136 20514
1067	0	0	Ki67+	 2144 20662
1068	0	0	Ki67+	 2158 20680
1069	0	0	Ki67+	 2170 20685
1070	0	0	Ki67+	 2200 20562
1071	0	0	Ki67+	 2208 20554
1072	0	0	Ki67+	 2226 20574
1073	0	0	Ki67+	 2233 20558
1074	0	0	Ki67+	 2245 20591
1075	0	0	Ki67+	 2282 21090
1076	0	0	Ki67+	 2296 20919
1077	0	0	Ki67+	 2312 20944
1078	0	0	Ki67+	 2419 20563
1079	0	0	Ki67+	 2430 20582
1080	0	0	Ki67+	 2430 21057
1081	0	0	Ki67+	 1752 21640
1082	0	0	Ki67+	 1882 21470
1083	0	0	Ki67+	 1895 21362
1084	0	0	Ki67+	 1983 21691
1085	0	0	Ki67+	 2008 21200
1086	0	0	Ki67+	 2024 21628
1087	0	0	Ki67+	 2078 21582
1088	0	0	Ki67+	 2145 21613
1089	0	0	Ki67+	 2159 21252
1090	0	0	Ki67+	 2304 21255
1091	0	0	Ki67+	 2304 21791
1092	0	0	Ki67+	 2320 21605
1093	0	0	Ki67+	 2346 21438
1094	0	0	Ki67+	 2349 21398
1095	0	0	Ki67+	 2418 21774
1096	0	0	Ki67+	 2447 21404
1097	0	0	Ki67+	 2512 21725
1098	0	0	Ki67+	 2513 21918
1099	0	0	Ki67+	 1751 22651
1100	0	0	Ki67+	 1764 22667
1101	0	0	Ki67+	 1771 22725
1102	0	0	Ki67+	 1786 22039
1103	0	0	Ki67+	 1793 22603
1104	0	0	Ki67+	 1793 22730
1105	0	0	Ki67+	 1794 22746
1106	0	0	Ki67+	 1799 22554
1107	0	0	Ki67+	 1811 22581
1108	0	0	Ki67+	 1811 22708
1109	0	0	Ki67+	 1813 22051
1110	0	0	Ki67+	 1822 22601
1111	0	0	Ki67+	 1827 22645
1112	0	0	Ki67+	 1833 22611
1113	0	0	Ki67+	 1839 22454
1114	0	0	Ki67+	 1839 22515
1115	0	0	Ki67+	 1839 22710
1116	0	0	Ki67+	 1845 22573
1117	0	0	Ki67+	 1846 22694
1118	0	0	Ki67+	 1850 22599
1119	0	0	Ki67+	 1852 22621
1120	0	0	Ki67+	 1862 22557
1121	0	0	Ki67+	 1866 22648
1122	0	0	Ki67+	 1873 22675
1123	0	0	Ki67+	 1875 22513
1124	0	0	Ki67+	 1880 22558
1125	0	0	Ki67+	 1882 22699
1126	0	0	Ki67+	 1884 22620
1127	0	0	Ki67+	 1888 22577
1128	0	0	Ki67+	 1897 22645
1129	0	0	Ki67+	 1902 22670
1130	0	0	Ki67+	 1908 22512
1131	0	0	Ki67+	 1910 22625
1132	0	0	Ki67+	 1918 22577
1133	0	0	Ki67+	 1919 22546
1134	0	0	Ki67+	 1932 22658
1135	0	0	Ki67+	 1934 22359
1136	0	0	Ki67+	 1950 22588
1137	0	0	Ki67+	 1951 22533
1138	0	0	Ki67+	 1954 22623
1139	0	0	Ki67+	 1958 22550
1140	0	0	Ki67+	 1964 22527
1141	0	0	Ki67+	 1973 22557
1142	0	0	Ki67+	 1976 22255
1143	0	0	Ki67+	 1983 22583
1144	0	0	Ki67+	 1984 22535
1145	0	0	Ki67+	 1985 22645
1146	0	0	Ki67+	 1987 22612
1147	0	0	Ki67+	 1996 22557
1148	0	0	Ki67+	 2000 22592
1149	0	0	Ki67+	 2015 22686
1150	0	0	Ki67+	 2019 22629
1151	0	0	Ki67+	 2033 22658
1152	0	0	Ki67+	 2035 22621
1153	0	0	Ki67+	 2042 22687
1154	0	0	Ki67+	 2046 22548
1155	0	0	Ki67+	 2055 22593
1156	0	0	Ki67+	 2060 22629
1157	0	0	Ki67+	 2064 22707
1158	0	0	Ki67+	 2073 22716
1159	0	0	Ki67+	 2082 22399
1160	0	0	Ki67+	 2087 22609
1161	0	0	Ki67+	 2091 22641
1162	0	0	Ki67+	 2096 22400
1163	0	0	Ki67+	 2104 22420
1164	0	0	Ki67+	 2111 22601
1165	0	0	Ki67+	 2120 22681
1166	0	0	Ki67+	 2127 22043
1167	0	0	Ki67+	 2133 22700
1168	0	0	Ki67+	 2136 22474
1169	0	0	Ki67+	 2145 22541
1170	0	0	Ki67+	 2148 22421
1171	0	0	Ki67+	 2149 22498
1172	0	0	Ki67+	 2154 22525
1173	0	0	Ki67+	 2156 22781
1174	0	0	Ki67+	 2158 22470
1175	0	0	Ki67+	 2159 22596
1176	0	0	Ki67+	 2160 22455
1177	0	0	Ki67+	 2160 22686
1178	0	0	Ki67+	 2169 22493
1179	0	0	Ki67+	 2176 22515
1180	0	0	Ki67+	 2177 22592
1181	0	0	Ki67+	 2178 22479
1182	0	0	Ki67+	 2181 22631
1183	0	0	Ki67+	 2186 22268
1184	0	0	Ki67+	 2186 22773
1185	0	0	Ki67+	 2189 22541
1186	0	0	Ki67+	 2191 22559
1187	0	0	Ki67+	 2191 22670
1188	0	0	Ki67+	 2194 22691
1189	0	0	Ki67+	 2199 22598
1190	0	0	Ki67+	 2204 22492
1191	0	0	Ki67+	 2207 22541
1192	0	0	Ki67+	 2209 22729
1193	0	0	Ki67+	 2210 22775
1194	0	0	Ki67+	 2218 22519
1195	0	0	Ki67+	 2218 22569
1196	0	0	Ki67+	 2229 22707
1197	0	0	Ki67+	 2236 22578
1198	0	0	Ki67+	 2239 22500
1199	0	0	Ki67+	 2244 22625
1200	0	0	Ki67+	 2252 22529
1201	0	0	Ki67+	 2255 22637
1202	0	0	Ki67+	 2261 22713
1203	0	0	Ki67+	 2267 22569
1204	0	0	Ki67+	 2275 22684
1205	0	0	Ki67+	 2278 22654
1206	0	0	Ki67+	 2282 22726
1207	0	0	Ki67+	 2284 22626
1208	0	0	Ki67+	 2294 22573
1209	0	0	Ki67+	 2294 22658
1210	0	0	Ki67+	 2296 22608
1211	0	0	Ki67+	 2300 22593
1212	0	0	Ki67+	 2302 22647
1213	0	0	Ki67+	 2316 22629
1214	0	0	Ki67+	 2329 22123
1215	0	0	Ki67+	 2344 22133
1216	0	0	Ki67+	 2401 22647
1217	0	0	Ki67+	 2406 22674
1218	0	0	Ki67+	 2410 22609
1219	0	0	Ki67+	 2421 22654
1220	0	0	Ki67+	 2424 22676
1221	0	0	Ki67+	 2424 22704
1222	0	0	Ki67+	 2429 22624
1223	0	0	Ki67+	 2436 22588
1224	0	0	Ki67+	 2445 22517
1225	0	0	Ki67+	 2445 22702
1226	0	0	Ki67+	 2453 22592
1227	0	0	Ki67+	 2469 22751
1228	0	0	Ki67+	 2481 22624
1229	0	0	Ki67+	 2482 22706
1230	0	0	Ki67+	 2483 21989
1231	0	0	Ki67+	 2483 22553
1232	0	0	Ki67+	 2486 22602
1233	0	0	Ki67+	 2487 22757
1234	0	0	Ki67+	 2500 22439
1235	0	0	Ki67+	 2512 22620
1236	0	0	Ki67+	 2514 22735
1237	0	0	Ki67+	 2520 22716
1238	0	0	Ki67+	 2523 22762
1239	0	0	Ki67+	 2525 22591
1240	0	0	Ki67+	 2529 22724
1241	0	0	Ki67+	 2530 22394
1242	0	0	Ki67+	 2534 22632
1243	0	0	Ki67+	 2534 22781
1244	0	0	Ki67+	 1745 22819
1245	0	0	Ki67+	 1751 22920
1246	0	0	Ki67+	 1753 23436
1247	0	0	Ki67+	 1757 22933
1248	0	0	Ki67+	 1759 22859
1249	0	0	Ki67+	 1762 23529
1250	0	0	Ki67+	 1764 22873
1251	0	0	Ki67+	 1766 23542
1252	0	0	Ki67+	 1770 23405
1253	0	0	Ki67+	 1772 23457
1254	0	0	Ki67+	 1773 23552
1255	0	0	Ki67+	 1780 23335
1256	0	0	Ki67+	 1782 22931
1257	0	0	Ki67+	 1787 22954
1258	0	0	Ki67+	 1789 23242
1259	0	0	Ki67+	 1795 23350
1260	0	0	Ki67+	 1799 22890
1261	0	0	Ki67+	 1799 23548
1262	0	0	Ki67+	 1804 23562
1263	0	0	Ki67+	 1807 22966
1264	0	0	Ki67+	 1808 22930
1265	0	0	Ki67+	 1813 23443
1266	0	0	Ki67+	 1814 23375
1267	0	0	Ki67+	 1816 23326
1268	0	0	Ki67+	 1818 23578
1269	0	0	Ki67+	 1834 23395
1270	0	0	Ki67+	 1835 23405
1271	0	0	Ki67+	 1844 23316
1272	0	0	Ki67+	 1851 23022
1273	0	0	Ki67+	 1852 23361
1274	0	0	Ki67+	 1854 23414
1275	0	0	Ki67+	 1863 23340
1276	0	0	Ki67+	 1869 23053
1277	0	0	Ki67+	 1870 23326
1278	0	0	Ki67+	 1877 23033
1279	0	0	Ki67+	 1886 23061
1280	0	0	Ki67+	 1901 23466
1281	0	0	Ki67+	 1902 23502
1282	0	0	Ki67+	 1904 23398
1283	0	0	Ki67+	 1905 23025
1284	0	0	Ki67+	 1908 22955
1285	0	0	Ki67+	 1909 23049
1286	0	0	Ki67+	 1916 22969
1287	0	0	Ki67+	 1919 23071
1288	0	0	Ki67+	 1922 23524
1289	0	0	Ki67+	 1925 23024
1290	0	0	Ki67+	 1928 22928
1291	0	0	Ki67+	 1932 22939
1292	0	0	Ki67+	 1933 23565
1293	0	0	Ki67+	 1936 23394
1294	0	0	Ki67+	 1938 23381
1295	0	0	Ki67+	 1939 23319
1296	0	0	Ki67+	 1944 22898
1297	0	0	Ki67+	 1944 23013
1298	0	0	Ki67+	 1946 23461
1299	0	0	Ki67+	 1947 23053
1300	0	0	Ki67+	 1957 22954
1301	0	0	Ki67+	 1958 22909
1302	0	0	Ki67+	 1959 22926
1303	0	0	Ki67+	 1961 23491
1304	0	0	Ki67+	 1969 22837
1305	0	0	Ki67+	 1976 23305
1306	0	0	Ki67+	 1977 22865
1307	0	0	Ki67+	 1978 22894
1308	0	0	Ki67+	 1980 22800
1309	0	0	Ki67+	 1984 23564
1310	0	0	Ki67+	 1985 23329
1311	0	0	Ki67+	 1990 22852
1312	0	0	Ki67+	 1990 23550
1313	0	0	Ki67+	 1991 22932
1314	0	0	Ki67+	 1992 23064
1315	0	0	Ki67+	 1996 23047
1316	0	0	Ki67+	 2001 22945
1317	0	0	Ki67+	 2001 23505
1318	0	0	Ki67+	 2002 22791
1319	0	0	Ki67+	 2004 23294
1320	0	0	Ki67+	 2005 22820
1321	0	0	Ki67+	 2012 23397
1322	0	0	Ki67+	 2017 22867
1323	0	0	Ki67+	 2017 23491
1324	0	0	Ki67+	 2020 23302
1325	0	0	Ki67+	 2020 23518
1326	0	0	Ki67+	 2023 23329
1327	0	0	Ki67+	 2023 23454
1328	0	0	Ki67+	 2027 22929
1329	0	0	Ki67+	 2030 23550
1330	0	0	Ki67+	 2036 22952
1331	0	0	Ki67+	 2037 22798
1332	0	0	Ki67+	 2039 23442
1333	0	0	Ki67+	 2039 23490
1334	0	0	Ki67+	 2041 22888
1335	0	0	Ki67+	 2042 23394
1336	0	0	Ki67+	 2043 23346
1337	0	0	Ki67+	 2049 22914
1338	0	0	Ki67+	 2057 22790
1339	0	0	Ki67+	 2058 23459
1340	0	0	Ki67+	 2062 22940
1341	0	0	Ki67+	 2072 23539
1342	0	0	Ki67+	 2078 22937
1343	0	0	Ki67+	 2079 22797
1344	0	0	Ki67+	 2079 23379
1345	0	0	Ki67+	 2080 23412
1346	0	0	Ki67+	 2082 22927
1347	0	0	Ki67+	 2082 22958
1348	0	0	Ki67+	 2084 22899
1349	0	0	Ki67+	 2087 23355
1350	0	0	Ki67+	 2090 23539
1351	0	0	Ki67+	 2094 22855
1352	0	0	Ki67+	 2100 22918
1353	0	0	Ki67+	 2101 23582
1354	0	0	Ki67+	 2104 23541
1355	0	0	Ki67+	 2105 22896
1356	0	0	Ki67+	 2107 22949
1357	0	0	Ki67+	 2113 23372
1358	0	0	Ki67+	 2129 23406
1359	0	0	Ki67+	 2131 22956
1360	0	0	Ki67+	 2140 23381
1361	0	0	Ki67+	 2142 22966
1362	0	0	Ki67+	 2145 23412
1363	0	0	Ki67+	 2147 22798
1364	0	0	Ki67+	 2149 23518
1365	0	0	Ki67+	 2151 22901
1366	0	0	Ki67+	 2158 22917
1367	0	0	Ki67+	 2158 23479
1368	0	0	Ki67+	 2165 23432
1369	0	0	Ki67+	 2168 22938
1370	0	0	Ki67+	 2169 22861
1371	0	0	Ki67+	 2169 23400
1372	0	0	Ki67+	 2173 23542
1373	0	0	Ki67+	 2175 23459
1374	0	0	Ki67+	 2180 22805
1375	0	0	Ki67+	 2190 22828
1376	0	0	Ki67+	 2191 22898
1377	0	0	Ki67+	 2196 23477
1378	0	0	Ki67+	 2197 22987
1379	0	0	Ki67+	 2203 22847
1380	0	0	Ki67+	 2208 22857
1381	0	0	Ki67+	 2209 23011
1382	0	0	Ki67+	 2213 23444
1383	0	0	Ki67+	 2226 23476
1384	0	0	Ki67+	 2229 22793
1385	0	0	Ki67+	 2234 22977
1386	0	0	Ki67+	 2237 22929
1387	0	0	Ki67+	 2239 23510
1388	0	0	Ki67+	 2242 23245
1389	0	0	Ki67+	 2244 23008
1390	0	0	Ki67+	 2244 23576
1391	0	0	Ki67+	 2263 22879
1392	0	0	Ki67+	 2264 22817
1393	0	0	Ki67+	 2265 22791
1394	0	0	Ki67+	 2267 22848
1395	0	0	Ki67+	 2270 23564
1396	0	0	Ki67+	 2291 23557
1397	0	0	Ki67+	 2292 22793
1398	0	0	Ki67+	 2294 22852
1399	0	0	Ki67+	 2297 22869
1400	0	0	Ki67+	 2303 23567
1401	0	0	Ki67+	 2305 22828
1402	0	0	Ki67+	 2313 23247
1403	0	0	Ki67+	 2319 23077
1404	0	0	Ki67+	 2324 23545
1405	0	0	Ki67+	 2329 23573
1406	0	0	Ki67+	 2336 23305
1407	0	0	Ki67+	 2342 22824
1408	0	0	Ki67+	 2349 23572
1409	0	0	Ki67+	 2359 22930
1410	0	0	Ki67+	 2361 22996
1411	0	0	Ki67+	 2364 23138
1412	0	0	Ki67+	 2366 22859
1413	0	0	Ki67+	 2368 22948
1414	0	0	Ki67+	 2372 22843
1415	0	0	Ki67+	 2372 22908
1416	0	0	Ki67+	 2376 23395
1417	0	0	Ki67+	 2381 22821
1418	0	0	Ki67+	 2388 23060
1419	0	0	Ki67+	 2401 22809
1420	0	0	Ki67+	 2404 22919
1421	0	0	Ki67+	 2408 22885
1422	0	0	Ki67+	 2419 22830
1423	0	0	Ki67+	 2424 23016
1424	0	0	Ki67+	 2439 22819
1425	0	0	Ki67+	 2439 23157
1426	0	0	Ki67+	 2443 23110
1427	0	0	Ki67+	 2462 22932
1428	0	0	Ki67+	 2463 23193
1429	0	0	Ki67+	 2464 23102
1430	0	0	Ki67+	 2466 22963
1431	0	0	Ki67+	 2466 23126
1432	0	0	Ki67+	 2475 23035
1433	0	0	Ki67+	 2481 22966
1434	0	0	Ki67+	 2484 23067
1435	0	0	Ki67+	 2485 22939
1436	0	0	Ki67+	 2493 23331
1437	0	0	Ki67+	 2497 23122
1438	0	0	Ki67+	 2500 23054
1439	0	0	Ki67+	 2501 22797
1440	0	0	Ki67+	 2502 23026
1441	0	0	Ki67+	 2504 23239
1442	0	0	Ki67+	 2507 23151
1443	0	0	Ki67+	 2507 23169
1444	0	0	Ki67+	 2514 22911
1445	0	0	Ki67+	 2514 23088
1446	0	0	Ki67+	 2518 23176
1447	0	0	Ki67+	 2519 23197
1448	0	0	Ki67+	 2519 23417
1449	0	0	Ki67+	 2524 22887
1450	0	0	Ki67+	 2530 22990
1451	0	0	Ki67+	 2536 22854
1452	0	0	Ki67+	 2537 23064
1453	0	0	Ki67+	 2538 22894
1454	0	0	Ki67+	 2539 23104
1455	0	0	Ki67+	 2543 23160
1456	0	0	Ki67+	 1752 23882
1457	0	0	Ki67+	 1754 23606
1458	0	0	Ki67+	 1756 24040
1459	0	0	Ki67+	 1761 24009
1460	0	0	Ki67+	 1766 23848
1461	0	0	Ki67+	 1770 24059
1462	0	0	Ki67+	 1772 23644
1463	0	0	Ki67+	 1773 23956
1464	0	0	Ki67+	 1778 23884
1465	0	0	Ki67+	 1784 23975
1466	0	0	Ki67+	 1785 23588
1467	0	0	Ki67+	 1788 23664
1468	0	0	Ki67+	 1788 23990
1469	0	0	Ki67+	 1789 23635
1470	0	0	Ki67+	 1789 24053
1471	0	0	Ki67+	 1792 23678
1472	0	0	Ki67+	 1795 23864
1473	0	0	Ki67+	 1798 23665
1474	0	0	Ki67+	 1799 23597
1475	0	0	Ki67+	 1801 23984
1476	0	0	Ki67+	 1810 23941
1477	0	0	Ki67+	 1811 24090
1478	0	0	Ki67+	 1813 23616
1479	0	0	Ki67+	 1814 23712
1480	0	0	Ki67+	 1816 23879
1481	0	0	Ki67+	 1817 23736
1482	0	0	Ki67+	 1817 24025
1483	0	0	Ki67+	 1820 23893
1484	0	0	Ki67+	 1821 23924
1485	0	0	Ki67+	 1823 23783
1486	0	0	Ki67+	 1830 23620
1487	0	0	Ki67+	 1830 23703
1488	0	0	Ki67+	 1830 23729
1489	0	0	Ki67+	 1832 23756
1490	0	0	Ki67+	 1833 24005
1491	0	0	Ki67+	 1834 23961
1492	0	0	Ki67+	 1838 23659
1493	0	0	Ki67+	 1841 23933
1494	0	0	Ki67+	 1842 23747
1495	0	0	Ki67+	 1844 23808
1496	0	0	Ki67+	 1845 23897
1497	0	0	Ki67+	 1845 24031
1498	0	0	Ki67+	 1847 23596
1499	0	0	Ki67+	 1847 23823
1500	0	0	Ki67+	 1847 24107
1501	0	0	Ki67+	 1851 23714
1502	0	0	Ki67+	 1851 23835
1503	0	0	Ki67+	 1853 24071
1504	0	0	Ki67+	 1856 23977
1505	0	0	Ki67+	 1859 23689
1506	0	0	Ki67+	 1861 23966
1507	0	0	Ki67+	 1864 23792
1508	0	0	Ki67+	 1866 23999
1509	0	0	Ki67+	 1867 23764
1510	0	0	Ki67+	 1869 23807
1511	0	0	Ki67+	 1872 23911
1512	0	0	Ki67+	 1875 24054
1513	0	0	Ki67+	 1878 23942
1514	0	0	Ki67+	 1879 23614
1515	0	0	Ki67+	 1881 23859
1516	0	0	Ki67+	 1883 23980
1517	0	0	Ki67+	 1887 24104
1518	0	0	Ki67+	 1889 24114
1519	0	0	Ki67+	 1898 23666
1520	0	0	Ki67+	 1898 23919
1521	0	0	Ki67+	 1905 23977
1522	0	0	Ki67+	 1907 23949
1523	0	0	Ki67+	 1907 24057
1524	0	0	Ki67+	 1912 23889
1525	0	0	Ki67+	 1916 24021
1526	0	0	Ki67+	 1922 24044
1527	0	0	Ki67+	 1923 23842
1528	0	0	Ki67+	 1924 23915
1529	0	0	Ki67+	 1925 23778
1530	0	0	Ki67+	 1926 23716
1531	0	0	Ki67+	 1927 23619
1532	0	0	Ki67+	 1930 23869
1533	0	0	Ki67+	 1930 24013
1534	0	0	Ki67+	 1932 23941
1535	0	0	Ki67+	 1935 23976
1536	0	0	Ki67+	 1936 24087
1537	0	0	Ki67+	 1939 23852
1538	0	0	Ki67+	 1940 23925
1539	0	0	Ki67+	 1940 24110
1540	0	0	Ki67+	 1944 24026
1541	0	0	Ki67+	 1945 23789
1542	0	0	Ki67+	 1953 24149
1543	0	0	Ki67+	 1968 23765
1544	0	0	Ki67+	 1969 24159
1545	0	0	Ki67+	 1970 23813
1546	0	0	Ki67+	 1973 24094
1547	0	0	Ki67+	 1976 23655
1548	0	0	Ki67+	 1978 23991
1549	0	0	Ki67+	 1979 24136
1550	0	0	Ki67+	 1990 23984
1551	0	0	Ki67+	 1995 24167
1552	0	0	Ki67+	 1999 23764
1553	0	0	Ki67+	 2000 24113
1554	0	0	Ki67+	 2008 24149
1555	0	0	Ki67+	 2011 23943
1556	0	0	Ki67+	 2020 24015
1557	0	0	Ki67+	 2023 24129
1558	0	0	Ki67+	 2023 24175
1559	0	0	Ki67+	 2032 23787
1560	0	0	Ki67+	 2032 24150
1561	0	0	Ki67+	 2039 24065
1562	0	0	Ki67+	 2040 24091
1563	0	0	Ki67+	 2044 23883
1564	0	0	Ki67+	 2058 24170
1565	0	0	Ki67+	 2060 24133
1566	0	0	Ki67+	 2069 23934
1567	0	0	Ki67+	 2073 23653
1568	0	0	Ki67+	 2077 24125
1569	0	0	Ki67+	 2090 24155
1570	0	0	Ki67+	 2093 23683
1571	0	0	Ki67+	 2098 24025
1572	0	0	Ki67+	 2105 23616
1573	0	0	Ki67+	 2109 23949
1574	0	0	Ki67+	 2119 23598
1575	0	0	Ki67+	 2119 24038
1576	0	0	Ki67+	 2122 24122
1577	0	0	Ki67+	 2124 24004
1578	0	0	Ki67+	 2137 23613
1579	0	0	Ki67+	 2137 23735
1580	0	0	Ki67+	 2138 24107
1581	0	0	Ki67+	 2139 23670
1582	0	0	Ki67+	 2151 23595
1583	0	0	Ki67+	 2152 23746
1584	0	0	Ki67+	 2156 23650
1585	0	0	Ki67+	 2157 24161
1586	0	0	Ki67+	 2161 24190
1587	0	0	Ki67+	 2164 23615
1588	0	0	Ki67+	 2170 24232
1589	0	0	Ki67+	 2173 24265
1590	0	0	Ki67+	 2184 24229
1591	0	0	Ki67+	 2185 23621
1592	0	0	Ki67+	 2188 24266
1593	0	0	Ki67+	 2190 24292
1594	0	0	Ki67+	 2192 23716
1595	0	0	Ki67+	 2199 23649
1596	0	0	Ki67+	 2200 23669
1597	0	0	Ki67+	 2208 24178
1598	0	0	Ki67+	 2208 24202
1599	0	0	Ki67+	 2211 23595
1600	0	0	Ki67+	 2211 23803
1601	0	0	Ki67+	 2215 23624
1602	0	0	Ki67+	 2218 24290
1603	0	0	Ki67+	 2221 23697
1604	0	0	Ki67+	 2223 23667
1605	0	0	Ki67+	 2233 24199
1606	0	0	Ki67+	 2238 23815
1607	0	0	Ki67+	 2243 23617
1608	0	0	Ki67+	 2245 24293
1609	0	0	Ki67+	 2246 23699
1610	0	0	Ki67+	 2256 23689
1611	0	0	Ki67+	 2273 23759
1612	0	0	Ki67+	 2274 23710
1613	0	0	Ki67+	 2275 23870
1614	0	0	Ki67+	 2276 23610
1615	0	0	Ki67+	 2277 23593
1616	0	0	Ki67+	 2282 23906
1617	0	0	Ki67+	 2283 23733
1618	0	0	Ki67+	 2283 23837
1619	0	0	Ki67+	 2295 23772
1620	0	0	Ki67+	 2295 24175
1621	0	0	Ki67+	 2302 24157
1622	0	0	Ki67+	 2303 23695
1623	0	0	Ki67+	 2305 23667
1624	0	0	Ki67+	 2305 23881
1625	0	0	Ki67+	 2306 23651
1626	0	0	Ki67+	 2308 23716
1627	0	0	Ki67+	 2312 23770
1628	0	0	Ki67+	 2318 23616
1629	0	0	Ki67+	 2320 23747
1630	0	0	Ki67+	 2321 23965
1631	0	0	Ki67+	 2326 23647
1632	0	0	Ki67+	 2331 23636
1633	0	0	Ki67+	 2333 24169
1634	0	0	Ki67+	 2339 23663
1635	0	0	Ki67+	 2340 23988
1636	0	0	Ki67+	 2341 23767
1637	0	0	Ki67+	 2346 23649
1638	0	0	Ki67+	 2350 24288
1639	0	0	Ki67+	 2356 23633
1640	0	0	Ki67+	 2363 23921
1641	0	0	Ki67+	 2380 23816
1642	0	0	Ki67+	 2382 23834
1643	0	0	Ki67+	 2385 23635
1644	0	0	Ki67+	 2395 23606
1645	0	0	Ki67+	 2396 24039
1646	0	0	Ki67+	 2400 23830
1647	0	0	Ki67+	 2410 23995
1648	0	0	Ki67+	 2424 23637
1649	0	0	Ki67+	 2425 23888
1650	0	0	Ki67+	 2431 23858
1651	0	0	Ki67+	 2432 23659
1652	0	0	Ki67+	 2439 23788
1653	0	0	Ki67+	 2440 23816
1654	0	0	Ki67+	 2446 23756
1655	0	0	Ki67+	 2451 23855
1656	0	0	Ki67+	 2454 23738
1657	0	0	Ki67+	 2455 23651
1658	0	0	Ki67+	 2455 23877
1659	0	0	Ki67+	 2456 24082
1660	0	0	Ki67+	 2459 23788
1661	0	0	Ki67+	 2463 23963
1662	0	0	Ki67+	 2467 23727
1663	0	0	Ki67+	 2470 24211
1664	0	0	Ki67+	 2472 23631
1665	0	0	Ki67+	 2476 23925
1666	0	0	Ki67+	 2477 23817
1667	0	0	Ki67+	 2478 23733
1668	0	0	Ki67+	 2478 24246
1669	0	0	Ki67+	 2480 23974
1670	0	0	Ki67+	 2481 23850
1671	0	0	Ki67+	 2487 24189
1672	0	0	Ki67+	 2487 24263
1673	0	0	Ki67+	 2490 23752
1674	0	0	Ki67+	 2491 23708
1675	0	0	Ki67+	 2493 23662
1676	0	0	Ki67+	 2494 23817
1677	0	0	Ki67+	 2499 23971
1678	0	0	Ki67+	 2504 24190
1679	0	0	Ki67+	 2505 24301
1680	0	0	Ki67+	 2515 24145
1681	0	0	Ki67+	 2516 23822
1682	0	0	Ki67+	 2524 23773
1683	0	0	Ki67+	 2525 23838
1684	0	0	Ki67+	 2525 23949
1685	0	0	Ki67+	 2526 23859
1686	0	0	Ki67+	 2526 24151
1687	0	0	Ki67+	 2526 24324
1688	0	0	Ki67+	 2527 24254
1689	0	0	Ki67+	 2528 23884
1690	0	0	Ki67+	 2534 24341
1691	0	0	Ki67+	 2535 23687
1692	0	0	Ki67+	 2542 24276
1693	0	0	Ki67+	 2529 24427
1694	0	0	Ki67+	 2532 24440
1695	0	0	Ki67+	 2549 18845
1696	0	0	Ki67+	 2553 18871
1697	0	0	Ki67+	 2554 19121
1698	0	0	Ki67+	 2554 19225
1699	0	0	Ki67+	 2557 19420
1700	0	0	Ki67+	 2560 19378
1701	0	0	Ki67+	 2562 18973
1702	0	0	Ki67+	 2563 19329
1703	0	0	Ki67+	 2568 18838
1704	0	0	Ki67+	 2568 18999
1705	0	0	Ki67+	 2569 19073
1706	0	0	Ki67+	 2573 18853
1707	0	0	Ki67+	 2574 19042
1708	0	0	Ki67+	 2576 19353
1709	0	0	Ki67+	 2577 19324
1710	0	0	Ki67+	 2578 18822
1711	0	0	Ki67+	 2578 19259
1712	0	0	Ki67+	 2579 19400
1713	0	0	Ki67+	 2579 19418
1714	0	0	Ki67+	 2582 19143
1715	0	0	Ki67+	 2591 19283
1716	0	0	Ki67+	 2593 18999
1717	0	0	Ki67+	 2598 19123
1718	0	0	Ki67+	 2598 19163
1719	0	0	Ki67+	 2599 19072
1720	0	0	Ki67+	 2600 19304
1721	0	0	Ki67+	 2602 18808
1722	0	0	Ki67+	 2604 19387
1723	0	0	Ki67+	 2605 19034
1724	0	0	Ki67+	 2605 19341
1725	0	0	Ki67+	 2612 19020
1726	0	0	Ki67+	 2614 19144
1727	0	0	Ki67+	 2617 18769
1728	0	0	Ki67+	 2622 19070
1729	0	0	Ki67+	 2627 19252
1730	0	0	Ki67+	 2628 19294
1731	0	0	Ki67+	 2631 19091
1732	0	0	Ki67+	 2631 19237
1733	0	0	Ki67+	 2633 18780
1734	0	0	Ki67+	 2635 19409
1735	0	0	Ki67+	 2641 18742
1736	0	0	Ki67+	 2642 19203
1737	0	0	Ki67+	 2646 19127
1738	0	0	Ki67+	 2649 18767
1739	0	0	Ki67+	 2649 19155
1740	0	0	Ki67+	 2653 19377
1741	0	0	Ki67+	 2655 19113
1742	0	0	Ki67+	 2657 19176
1743	0	0	Ki67+	 2658 19260
1744	0	0	Ki67+	 2660 18815
1745	0	0	Ki67+	 2663 19281
1746	0	0	Ki67+	 2667 19125
1747	0	0	Ki67+	 2670 19400
1748	0	0	Ki67+	 2673 19116
1749	0	0	Ki67+	 2673 19225
1750	0	0	Ki67+	 2674 19211
1751	0	0	Ki67+	 2679 19161
1752	0	0	Ki67+	 2682 19199
1753	0	0	Ki67+	 2683 19086
1754	0	0	Ki67+	 2684 19335
1755	0	0	Ki67+	 2689 19264
1756	0	0	Ki67+	 2692 19183
1757	0	0	Ki67+	 2697 18904
1758	0	0	Ki67+	 2697 19031
1759	0	0	Ki67+	 2697 19283
1760	0	0	Ki67+	 2703 19132
1761	0	0	Ki67+	 2712 19165
1762	0	0	Ki67+	 2713 19413
1763	0	0	Ki67+	 2717 19248
1764	0	0	Ki67+	 2727 19328
1765	0	0	Ki67+	 2731 19266
1766	0	0	Ki67+	 2736 19307
1767	0	0	Ki67+	 2739 19397
1768	0	0	Ki67+	 2743 19160
1769	0	0	Ki67+	 2746 19289
1770	0	0	Ki67+	 2753 19372
1771	0	0	Ki67+	 2763 19274
1772	0	0	Ki67+	 2763 19344
1773	0	0	Ki67+	 2764 19360
1774	0	0	Ki67+	 2770 19413
1775	0	0	Ki67+	 2771 19312
1776	0	0	Ki67+	 2773 19281
1777	0	0	Ki67+	 2773 19329
1778	0	0	Ki67+	 2775 19344
1779	0	0	Ki67+	 2778 19252
1780	0	0	Ki67+	 2781 19198
1781	0	0	Ki67+	 2782 18745
1782	0	0	Ki67+	 2790 19291
1783	0	0	Ki67+	 2796 19275
1784	0	0	Ki67+	 2796 19334
1785	0	0	Ki67+	 2802 19321
1786	0	0	Ki67+	 2803 18785
1787	0	0	Ki67+	 2832 18901
1788	0	0	Ki67+	 2840 18837
1789	0	0	Ki67+	 2850 18887
1790	0	0	Ki67+	 2854 18914
1791	0	0	Ki67+	 2879 19363
1792	0	0	Ki67+	 2944 18680
1793	0	0	Ki67+	 2947 19422
1794	0	0	Ki67+	 2964 18755
1795	0	0	Ki67+	 3007 19142
1796	0	0	Ki67+	 3076 19164
1797	0	0	Ki67+	 3085 19329
1798	0	0	Ki67+	 3122 19023
1799	0	0	Ki67+	 3144 19108
1800	0	0	Ki67+	 3178 18630
1801	0	0	Ki67+	 3179 18808
1802	0	0	Ki67+	 3183 18879
1803	0	0	Ki67+	 3187 18760
1804	0	0	Ki67+	 3189 19269
1805	0	0	Ki67+	 3191 18656
1806	0	0	Ki67+	 3191 18676
1807	0	0	Ki67+	 3191 18700
1808	0	0	Ki67+	 3192 19321
1809	0	0	Ki67+	 3193 18801
1810	0	0	Ki67+	 3194 18787
1811	0	0	Ki67+	 3206 18856
1812	0	0	Ki67+	 3217 18873
1813	0	0	Ki67+	 3220 18897
1814	0	0	Ki67+	 3222 19231
1815	0	0	Ki67+	 3224 18642
1816	0	0	Ki67+	 3227 18672
1817	0	0	Ki67+	 3227 18925
1818	0	0	Ki67+	 3233 18852
1819	0	0	Ki67+	 3240 18894
1820	0	0	Ki67+	 3240 18916
1821	0	0	Ki67+	 3243 18822
1822	0	0	Ki67+	 3255 18808
1823	0	0	Ki67+	 3260 18735
1824	0	0	Ki67+	 3263 18703
1825	0	0	Ki67+	 3264 18769
1826	0	0	Ki67+	 3268 18784
1827	0	0	Ki67+	 3283 18683
1828	0	0	Ki67+	 3286 19268
1829	0	0	Ki67+	 3291 18915
1830	0	0	Ki67+	 3296 18719
1831	0	0	Ki67+	 3296 18943
1832	0	0	Ki67+	 3299 18886
1833	0	0	Ki67+	 3301 18833
1834	0	0	Ki67+	 3304 18677
1835	0	0	Ki67+	 3306 18757
1836	0	0	Ki67+	 3307 18857
1837	0	0	Ki67+	 3311 18800
1838	0	0	Ki67+	 3315 18784
1839	0	0	Ki67+	 3317 18738
1840	0	0	Ki67+	 3318 18900
1841	0	0	Ki67+	 3321 18916
1842	0	0	Ki67+	 3324 18746
1843	0	0	Ki67+	 3331 19018
1844	0	0	Ki67+	 3332 18948
1845	0	0	Ki67+	 3338 18873
1846	0	0	Ki67+	 3339 18646
1847	0	0	Ki67+	 3342 19005
1848	0	0	Ki67+	 2590 19911
1849	0	0	Ki67+	 2600 20136
1850	0	0	Ki67+	 2618 19525
1851	0	0	Ki67+	 2642 19837
1852	0	0	Ki67+	 2657 19438
1853	0	0	Ki67+	 2660 19688
1854	0	0	Ki67+	 2664 19728
1855	0	0	Ki67+	 2674 19442
1856	0	0	Ki67+	 2688 19428
1857	0	0	Ki67+	 2688 19730
1858	0	0	Ki67+	 2693 19458
1859	0	0	Ki67+	 2695 19443
1860	0	0	Ki67+	 2717 19439
1861	0	0	Ki67+	 2725 19903
1862	0	0	Ki67+	 2826 20180
1863	0	0	Ki67+	 2836 19501
1864	0	0	Ki67+	 2836 19887
1865	0	0	Ki67+	 2843 19904
1866	0	0	Ki67+	 2852 20059
1867	0	0	Ki67+	 2901 19816
1868	0	0	Ki67+	 2910 19852
1869	0	0	Ki67+	 2955 19459
1870	0	0	Ki67+	 3013 19608
1871	0	0	Ki67+	 3016 19807
1872	0	0	Ki67+	 3039 19758
1873	0	0	Ki67+	 3051 19533
1874	0	0	Ki67+	 3070 19843
1875	0	0	Ki67+	 3071 19722
1876	0	0	Ki67+	 3095 19575
1877	0	0	Ki67+	 3115 19561
1878	0	0	Ki67+	 3132 19838
1879	0	0	Ki67+	 3136 19452
1880	0	0	Ki67+	 3139 19590
1881	0	0	Ki67+	 3151 19571
1882	0	0	Ki67+	 3151 19994
1883	0	0	Ki67+	 3173 19859
1884	0	0	Ki67+	 3177 19674
1885	0	0	Ki67+	 3184 20111
1886	0	0	Ki67+	 3191 19877
1887	0	0	Ki67+	 3213 20054
1888	0	0	Ki67+	 3224 19875
1889	0	0	Ki67+	 3232 19751
1890	0	0	Ki67+	 3237 19565
1891	0	0	Ki67+	 3238 19699
1892	0	0	Ki67+	 3261 19604
1893	0	0	Ki67+	 3263 19546
1894	0	0	Ki67+	 3281 19428
1895	0	0	Ki67+	 3325 19511
1896	0	0	Ki67+	 3334 19437
1897	0	0	Ki67+	 3334 19495
1898	0	0	Ki67+	 3342 19757
1899	0	0	Ki67+	 2546 20271
1900	0	0	Ki67+	 2561 20486
1901	0	0	Ki67+	 2561 20820
1902	0	0	Ki67+	 2565 20677
1903	0	0	Ki67+	 2575 20883
1904	0	0	Ki67+	 2577 20604
1905	0	0	Ki67+	 2582 20908
1906	0	0	Ki67+	 2594 20360
1907	0	0	Ki67+	 2648 20450
1908	0	0	Ki67+	 2657 20339
1909	0	0	Ki67+	 2673 20506
1910	0	0	Ki67+	 2677 20619
1911	0	0	Ki67+	 2682 20281
1912	0	0	Ki67+	 2698 20232
1913	0	0	Ki67+	 2707 20374
1914	0	0	Ki67+	 2713 20556
1915	0	0	Ki67+	 2715 20307
1916	0	0	Ki67+	 2813 20600
1917	0	0	Ki67+	 2814 20485
1918	0	0	Ki67+	 2819 20271
1919	0	0	Ki67+	 2827 20570
1920	0	0	Ki67+	 2840 20714
1921	0	0	Ki67+	 2858 20441
1922	0	0	Ki67+	 2863 20345
1923	0	0	Ki67+	 2869 20702
1924	0	0	Ki67+	 2888 20376
1925	0	0	Ki67+	 2891 20723
1926	0	0	Ki67+	 2919 20470
1927	0	0	Ki67+	 3075 20666
1928	0	0	Ki67+	 3086 20482
1929	0	0	Ki67+	 3129 20554
1930	0	0	Ki67+	 3166 20283
1931	0	0	Ki67+	 3228 20875
1932	0	0	Ki67+	 3274 20286
1933	0	0	Ki67+	 2761 21308
1934	0	0	Ki67+	 2831 21148
1935	0	0	Ki67+	 2974 21722
1936	0	0	Ki67+	 3004 21503
1937	0	0	Ki67+	 3017 21514
1938	0	0	Ki67+	 3044 21823
1939	0	0	Ki67+	 3112 21667
1940	0	0	Ki67+	 3130 21320
1941	0	0	Ki67+	 3232 21766
1942	0	0	Ki67+	 3273 21181
1943	0	0	Ki67+	 3309 21347
1944	0	0	Ki67+	 2551 22510
1945	0	0	Ki67+	 2566 22538
1946	0	0	Ki67+	 2573 22524
1947	0	0	Ki67+	 2575 22563
1948	0	0	Ki67+	 2577 22535
1949	0	0	Ki67+	 2584 21953
1950	0	0	Ki67+	 2598 22327
1951	0	0	Ki67+	 2603 22580
1952	0	0	Ki67+	 2606 21996
1953	0	0	Ki67+	 2606 22524
1954	0	0	Ki67+	 2607 22539
1955	0	0	Ki67+	 2622 22459
1956	0	0	Ki67+	 2633 22560
1957	0	0	Ki67+	 2636 22538
1958	0	0	Ki67+	 2653 22322
1959	0	0	Ki67+	 2654 22556
1960	0	0	Ki67+	 2656 22542
1961	0	0	Ki67+	 2659 22438
1962	0	0	Ki67+	 2669 22436
1963	0	0	Ki67+	 2683 22511
1964	0	0	Ki67+	 2689 22443
1965	0	0	Ki67+	 2708 22278
1966	0	0	Ki67+	 2710 22472
1967	0	0	Ki67+	 2711 22517
1968	0	0	Ki67+	 2723 22405
1969	0	0	Ki67+	 2739 22486
1970	0	0	Ki67+	 2745 22044
1971	0	0	Ki67+	 2745 22609
1972	0	0	Ki67+	 2766 22267
1973	0	0	Ki67+	 2767 22082
1974	0	0	Ki67+	 2768 22506
1975	0	0	Ki67+	 2770 22478
1976	0	0	Ki67+	 2798 21850
1977	0	0	Ki67+	 2820 22362
1978	0	0	Ki67+	 2836 22373
1979	0	0	Ki67+	 2847 22361
1980	0	0	Ki67+	 2887 21955
1981	0	0	Ki67+	 2895 22140
1982	0	0	Ki67+	 2903 22600
1983	0	0	Ki67+	 2914 22147
1984	0	0	Ki67+	 2920 22612
1985	0	0	Ki67+	 2928 22555
1986	0	0	Ki67+	 2936 21880
1987	0	0	Ki67+	 2942 22586
1988	0	0	Ki67+	 2946 22133
1989	0	0	Ki67+	 2962 22547
1990	0	0	Ki67+	 2972 22096
1991	0	0	Ki67+	 2973 22429
1992	0	0	Ki67+	 2977 21875
1993	0	0	Ki67+	 2978 22126
1994	0	0	Ki67+	 2989 22150
1995	0	0	Ki67+	 2995 22566
1996	0	0	Ki67+	 3006 22457
1997	0	0	Ki67+	 3009 22470
1998	0	0	Ki67+	 3024 22575
1999	0	0	Ki67+	 3042 22587
2000	0	0	Ki67+	 3046 22196
2001	0	0	Ki67+	 3047 22611
2002	0	0	Ki67+	 3053 22244
2003	0	0	Ki67+	 3061 21969
2004	0	0	Ki67+	 3062 22599
2005	0	0	Ki67+	 3066 22133
2006	0	0	Ki67+	 3073 22120
2007	0	0	Ki67+	 3075 22228
2008	0	0	Ki67+	 3087 22618
2009	0	0	Ki67+	 3088 22213
2010	0	0	Ki67+	 3105 22308
2011	0	0	Ki67+	 3141 22307
2012	0	0	Ki67+	 3156 21926
2013	0	0	Ki67+	 3177 21954
2014	0	0	Ki67+	 3188 21964
2015	0	0	Ki67+	 3193 22229
2016	0	0	Ki67+	 3208 21989
2017	0	0	Ki67+	 3214 22198
2018	0	0	Ki67+	 3215 22311
2019	0	0	Ki67+	 3258 22253
2020	0	0	Ki67+	 3267 22015
2021	0	0	Ki67+	 3270 22267
2022	0	0	Ki67+	 3274 21972
2023	0	0	Ki67+	 3318 22557
2024	0	0	Ki67+	 3318 22573
2025	0	0	Ki67+	 3322 22002
2026	0	0	Ki67+	 3322 22397
2027	0	0	Ki67+	 3333 22580
2028	0	0	Ki67+	 2546 22647
2029	0	0	Ki67+	 2548 22929
2030	0	0	Ki67+	 2550 23040
2031	0	0	Ki67+	 2553 23009
2032	0	0	Ki67+	 2554 23199
2033	0	0	Ki67+	 2558 23128
2034	0	0	Ki67+	 2562 23086
2035	0	0	Ki67+	 2564 22634
2036	0	0	Ki67+	 2564 22810
2037	0	0	Ki67+	 2564 22959
2038	0	0	Ki67+	 2565 22767
2039	0	0	Ki67+	 2569 23144
2040	0	0	Ki67+	 2576 22857
2041	0	0	Ki67+	 2577 23107
2042	0	0	Ki67+	 2579 23049
2043	0	0	Ki67+	 2581 22677
2044	0	0	Ki67+	 2581 22988
2045	0	0	Ki67+	 2582 23167
2046	0	0	Ki67+	 2583 23015
2047	0	0	Ki67+	 2589 22785
2048	0	0	Ki67+	 2592 22857
2049	0	0	Ki67+	 2594 23127
2050	0	0	Ki67+	 2595 23008
2051	0	0	Ki67+	 2599 23257
2052	0	0	Ki67+	 2602 22712
2053	0	0	Ki67+	 2605 23099
2054	0	0	Ki67+	 2608 22838
2055	0	0	Ki67+	 2611 22763
2056	0	0	Ki67+	 2617 22905
2057	0	0	Ki67+	 2619 22723
2058	0	0	Ki67+	 2623 22815
2059	0	0	Ki67+	 2626 22983
2060	0	0	Ki67+	 2628 22766
2061	0	0	Ki67+	 2631 22872
2062	0	0	Ki67+	 2633 22842
2063	0	0	Ki67+	 2633 22966
2064	0	0	Ki67+	 2642 23051
2065	0	0	Ki67+	 2644 23251
2066	0	0	Ki67+	 2651 22777
2067	0	0	Ki67+	 2651 22847
2068	0	0	Ki67+	 2651 23299
2069	0	0	Ki67+	 2653 23268
2070	0	0	Ki67+	 2656 22933
2071	0	0	Ki67+	 2663 23361
2072	0	0	Ki67+	 2667 22811
2073	0	0	Ki67+	 2669 23413
2074	0	0	Ki67+	 2672 23009
2075	0	0	Ki67+	 2672 23320
2076	0	0	Ki67+	 2674 23331
2077	0	0	Ki67+	 2676 22863
2078	0	0	Ki67+	 2679 22968
2079	0	0	Ki67+	 2680 23224
2080	0	0	Ki67+	 2680 23344
2081	0	0	Ki67+	 2681 23284
2082	0	0	Ki67+	 2682 23020
2083	0	0	Ki67+	 2685 23405
2084	0	0	Ki67+	 2686 23262
2085	0	0	Ki67+	 2691 22940
2086	0	0	Ki67+	 2692 23038
2087	0	0	Ki67+	 2692 23314
2088	0	0	Ki67+	 2694 22887
2089	0	0	Ki67+	 2695 23379
2090	0	0	Ki67+	 2696 22984
2091	0	0	Ki67+	 2697 23000
2092	0	0	Ki67+	 2697 23236
2093	0	0	Ki67+	 2703 22908
2094	0	0	Ki67+	 2707 23322
2095	0	0	Ki67+	 2714 23351
2096	0	0	Ki67+	 2715 23222
2097	0	0	Ki67+	 2718 23290
2098	0	0	Ki67+	 2720 23271
2099	0	0	Ki67+	 2743 23194
2100	0	0	Ki67+	 2745 23262
2101	0	0	Ki67+	 2752 23236
2102	0	0	Ki67+	 2760 23155
2103	0	0	Ki67+	 2762 23367
2104	0	0	Ki67+	 2765 23205
2105	0	0	Ki67+	 2767 23415
2106	0	0	Ki67+	 2769 22744
2107	0	0	Ki67+	 2771 23172
2108	0	0	Ki67+	 2775 23230
2109	0	0	Ki67+	 2775 23399
2110	0	0	Ki67+	 2777 23135
2111	0	0	Ki67+	 2781 23201
2112	0	0	Ki67+	 2790 23293
2113	0	0	Ki67+	 2792 23152
2114	0	0	Ki67+	 2793 23307
2115	0	0	Ki67+	 2794 23324
2116	0	0	Ki67+	 2798 23362
2117	0	0	Ki67+	 2801 23178
2118	0	0	Ki67+	 2804 23338
2119	0	0	Ki67+	 2807 23111
2120	0	0	Ki67+	 2819 23149
2121	0	0	Ki67+	 2823 23391
2122	0	0	Ki67+	 2831 23161
2123	0	0	Ki67+	 2843 22752
2124	0	0	Ki67+	 2845 23124
2125	0	0	Ki67+	 2845 23343
2126	0	0	Ki67+	 2846 23191
2127	0	0	Ki67+	 2853 22817
2128	0	0	Ki67+	 2854 22873
2129	0	0	Ki67+	 2855 22837
2130	0	0	Ki67+	 2855 23284
2131	0	0	Ki67+	 2856 22686
2132	0	0	Ki67+	 2859 22724
2133	0	0	Ki67+	 2860 22904
2134	0	0	Ki67+	 2863 23172
2135	0	0	Ki67+	 2864 22646
2136	0	0	Ki67+	 2866 23292
2137	0	0	Ki67+	 2872 23235
2138	0	0	Ki67+	 2874 23205
2139	0	0	Ki67+	 2878 22783
2140	0	0	Ki67+	 2879 22899
2141	0	0	Ki67+	 2880 22719
2142	0	0	Ki67+	 2883 22859
2143	0	0	Ki67+	 2884 22822
2144	0	0	Ki67+	 2885 22917
2145	0	0	Ki67+	 2892 22794
2146	0	0	Ki67+	 2898 22639
2147	0	0	Ki67+	 2898 22885
2148	0	0	Ki67+	 2900 22656
2149	0	0	Ki67+	 2906 22761
2150	0	0	Ki67+	 2908 22795
2151	0	0	Ki67+	 2908 22865
2152	0	0	Ki67+	 2913 22939
2153	0	0	Ki67+	 2914 22712
2154	0	0	Ki67+	 2917 22848
2155	0	0	Ki67+	 2921 22628
2156	0	0	Ki67+	 2924 22952
2157	0	0	Ki67+	 2925 22772
2158	0	0	Ki67+	 2930 22674
2159	0	0	Ki67+	 2932 22896
2160	0	0	Ki67+	 2933 23026
2161	0	0	Ki67+	 2935 22976
2162	0	0	Ki67+	 2943 22927
2163	0	0	Ki67+	 2951 22693
2164	0	0	Ki67+	 2951 22747
2165	0	0	Ki67+	 2957 22968
2166	0	0	Ki67+	 2958 23009
2167	0	0	Ki67+	 2959 23340
2168	0	0	Ki67+	 2962 22863
2169	0	0	Ki67+	 2962 22933
2170	0	0	Ki67+	 2962 23198
2171	0	0	Ki67+	 2963 23028
2172	0	0	Ki67+	 2964 22908
2173	0	0	Ki67+	 2974 23123
2174	0	0	Ki67+	 2976 23293
2175	0	0	Ki67+	 2981 22716
2176	0	0	Ki67+	 2981 22996
2177	0	0	Ki67+	 2983 23082
2178	0	0	Ki67+	 2983 23168
2179	0	0	Ki67+	 2985 22928
2180	0	0	Ki67+	 2986 23405
2181	0	0	Ki67+	 2987 22628
2182	0	0	Ki67+	 2987 22831
2183	0	0	Ki67+	 2988 23205
2184	0	0	Ki67+	 2989 23125
2185	0	0	Ki67+	 2990 23379
2186	0	0	Ki67+	 2996 22746
2187	0	0	Ki67+	 2996 22924
2188	0	0	Ki67+	 2996 23336
2189	0	0	Ki67+	 2997 23173
2190	0	0	Ki67+	 2997 23246
2191	0	0	Ki67+	 2997 23262
2192	0	0	Ki67+	 2997 23408
2193	0	0	Ki67+	 3001 22687
2194	0	0	Ki67+	 3002 23143
2195	0	0	Ki67+	 3003 23022
2196	0	0	Ki67+	 3005 22891
2197	0	0	Ki67+	 3006 22991
2198	0	0	Ki67+	 3006 23115
2199	0	0	Ki67+	 3008 22798
2200	0	0	Ki67+	 3009 22716
2201	0	0	Ki67+	 3013 23215
2202	0	0	Ki67+	 3013 23364
2203	0	0	Ki67+	 3017 23027
2204	0	0	Ki67+	 3019 22937
2205	0	0	Ki67+	 3022 23071
2206	0	0	Ki67+	 3024 23360
2207	0	0	Ki67+	 3026 23309
2208	0	0	Ki67+	 3028 22974
2209	0	0	Ki67+	 3032 23215
2210	0	0	Ki67+	 3032 23252
2211	0	0	Ki67+	 3033 23137
2212	0	0	Ki67+	 3033 23164
2213	0	0	Ki67+	 3035 23395
2214	0	0	Ki67+	 3038 22909
2215	0	0	Ki67+	 3043 22957
2216	0	0	Ki67+	 3043 23218
2217	0	0	Ki67+	 3044 23285
2218	0	0	Ki67+	 3044 23383
2219	0	0	Ki67+	 3046 22637
2220	0	0	Ki67+	 3046 22807
2221	0	0	Ki67+	 3046 23121
2222	0	0	Ki67+	 3050 22999
2223	0	0	Ki67+	 3054 23189
2224	0	0	Ki67+	 3057 23015
2225	0	0	Ki67+	 3058 22958
2226	0	0	Ki67+	 3065 23181
2227	0	0	Ki67+	 3067 23246
2228	0	0	Ki67+	 3068 23045
2229	0	0	Ki67+	 3068 23100
2230	0	0	Ki67+	 3075 22658
2231	0	0	Ki67+	 3075 22823
2232	0	0	Ki67+	 3076 22788
2233	0	0	Ki67+	 3078 22953
2234	0	0	Ki67+	 3078 23145
2235	0	0	Ki67+	 3079 22635
2236	0	0	Ki67+	 3079 22846
2237	0	0	Ki67+	 3082 22978
2238	0	0	Ki67+	 3082 23000
2239	0	0	Ki67+	 3084 22750
2240	0	0	Ki67+	 3095 22880
2241	0	0	Ki67+	 3096 22669
2242	0	0	Ki67+	 3096 23022
2243	0	0	Ki67+	 3097 23043
2244	0	0	Ki67+	 3098 22759
2245	0	0	Ki67+	 3099 22653
2246	0	0	Ki67+	 3106 22846
2247	0	0	Ki67+	 3107 23224
2248	0	0	Ki67+	 3109 22833
2249	0	0	Ki67+	 3115 23386
2250	0	0	Ki67+	 3118 22914
2251	0	0	Ki67+	 3122 22668
2252	0	0	Ki67+	 3124 23201
2253	0	0	Ki67+	 3130 23299
2254	0	0	Ki67+	 3131 23285
2255	0	0	Ki67+	 3132 22745
2256	0	0	Ki67+	 3134 23235
2257	0	0	Ki67+	 3135 22794
2258	0	0	Ki67+	 3136 23266
2259	0	0	Ki67+	 3136 23410
2260	0	0	Ki67+	 3137 23248
2261	0	0	Ki67+	 3137 23345
2262	0	0	Ki67+	 3139 22859
2263	0	0	Ki67+	 3144 23176
2264	0	0	Ki67+	 3146 22817
2265	0	0	Ki67+	 3147 23056
2266	0	0	Ki67+	 3150 23014
2267	0	0	Ki67+	 3150 23319
2268	0	0	Ki67+	 3151 23091
2269	0	0	Ki67+	 3151 23396
2270	0	0	Ki67+	 3152 22909
2271	0	0	Ki67+	 3154 22862
2272	0	0	Ki67+	 3154 22971
2273	0	0	Ki67+	 3155 22764
2274	0	0	Ki67+	 3156 22709
2275	0	0	Ki67+	 3156 22929
2276	0	0	Ki67+	 3157 22998
2277	0	0	Ki67+	 3164 23279
2278	0	0	Ki67+	 3166 23156
2279	0	0	Ki67+	 3166 23304
2280	0	0	Ki67+	 3166 23349
2281	0	0	Ki67+	 3170 23047
2282	0	0	Ki67+	 3171 22798
2283	0	0	Ki67+	 3175 22648
2284	0	0	Ki67+	 3175 22742
2285	0	0	Ki67+	 3175 23382
2286	0	0	Ki67+	 3177 23195
2287	0	0	Ki67+	 3179 22989
2288	0	0	Ki67+	 3183 23237
2289	0	0	Ki67+	 3185 22928
2290	0	0	Ki67+	 3185 23030
2291	0	0	Ki67+	 3188 22786
2292	0	0	Ki67+	 3188 23416
2293	0	0	Ki67+	 3189 23108
2294	0	0	Ki67+	 3190 23040
2295	0	0	Ki67+	 3191 22833
2296	0	0	Ki67+	 3191 22957
2297	0	0	Ki67+	 3191 23331
2298	0	0	Ki67+	 3195 22879
2299	0	0	Ki67+	 3196 22855
2300	0	0	Ki67+	 3196 23292
2301	0	0	Ki67+	 3197 23126
2302	0	0	Ki67+	 3197 23164
2303	0	0	Ki67+	 3199 23091
2304	0	0	Ki67+	 3200 23379
2305	0	0	Ki67+	 3201 22895
2306	0	0	Ki67+	 3203 22979
2307	0	0	Ki67+	 3204 23306
2308	0	0	Ki67+	 3205 23272
2309	0	0	Ki67+	 3206 23211
2310	0	0	Ki67+	 3207 22765
2311	0	0	Ki67+	 3208 23072
2312	0	0	Ki67+	 3208 23333
2313	0	0	Ki67+	 3210 22924
2314	0	0	Ki67+	 3210 23401
2315	0	0	Ki67+	 3216 22933
2316	0	0	Ki67+	 3217 22825
2317	0	0	Ki67+	 3217 23022
2318	0	0	Ki67+	 3217 23383
2319	0	0	Ki67+	 3218 23179
2320	0	0	Ki67+	 3223 23238
2321	0	0	Ki67+	 3225 23011
2322	0	0	Ki67+	 3225 23109
2323	0	0	Ki67+	 3225 23140
2324	0	0	Ki67+	 3226 22958
2325	0	0	Ki67+	 3226 23208
2326	0	0	Ki67+	 3226 23363
2327	0	0	Ki67+	 3232 23280
2328	0	0	Ki67+	 3233 23414
2329	0	0	Ki67+	 3235 22858
2330	0	0	Ki67+	 3235 22873
2331	0	0	Ki67+	 3235 22905
2332	0	0	Ki67+	 3243 23225
2333	0	0	Ki67+	 3243 23306
2334	0	0	Ki67+	 3243 23402
2335	0	0	Ki67+	 3244 22967
2336	0	0	Ki67+	 3244 23336
2337	0	0	Ki67+	 3245 23168
2338	0	0	Ki67+	 3247 23200
2339	0	0	Ki67+	 3249 22829
2340	0	0	Ki67+	 3250 23254
2341	0	0	Ki67+	 3254 22926
2342	0	0	Ki67+	 3255 23171
2343	0	0	Ki67+	 3257 22817
2344	0	0	Ki67+	 3257 23045
2345	0	0	Ki67+	 3257 23083
2346	0	0	Ki67+	 3260 23068
2347	0	0	Ki67+	 3266 22880
2348	0	0	Ki67+	 3267 23116
2349	0	0	Ki67+	 3268 23206
2350	0	0	Ki67+	 3272 23221
2351	0	0	Ki67+	 3273 23001
2352	0	0	Ki67+	 3287 22916
2353	0	0	Ki67+	 3294 23227
2354	0	0	Ki67+	 3298 22686
2355	0	0	Ki67+	 3302 23407
2356	0	0	Ki67+	 3305 23003
2357	0	0	Ki67+	 3308 23052
2358	0	0	Ki67+	 3315 23028
2359	0	0	Ki67+	 3317 23105
2360	0	0	Ki67+	 3317 23132
2361	0	0	Ki67+	 3318 22742
2362	0	0	Ki67+	 3320 23388
2363	0	0	Ki67+	 3323 23059
2364	0	0	Ki67+	 3326 22661
2365	0	0	Ki67+	 3327 23360
2366	0	0	Ki67+	 3333 22941
2367	0	0	Ki67+	 3337 22967
2368	0	0	Ki67+	 3337 23155
2369	0	0	Ki67+	 3341 23041
2370	0	0	Ki67+	 2548 23870
2371	0	0	Ki67+	 2550 24199
2372	0	0	Ki67+	 2555 23850
2373	0	0	Ki67+	 2557 23790
2374	0	0	Ki67+	 2562 23985
2375	0	0	Ki67+	 2566 24152
2376	0	0	Ki67+	 2570 23736
2377	0	0	Ki67+	 2571 24170
2378	0	0	Ki67+	 2576 23906
2379	0	0	Ki67+	 2577 23955
2380	0	0	Ki67+	 2579 23770
2381	0	0	Ki67+	 2587 24174
2382	0	0	Ki67+	 2588 23897
2383	0	0	Ki67+	 2590 23991
2384	0	0	Ki67+	 2593 23799
2385	0	0	Ki67+	 2593 24046
2386	0	0	Ki67+	 2599 24007
2387	0	0	Ki67+	 2600 23951
2388	0	0	Ki67+	 2605 23883
2389	0	0	Ki67+	 2609 23914
2390	0	0	Ki67+	 2609 24045
2391	0	0	Ki67+	 2612 23980
2392	0	0	Ki67+	 2620 23866
2393	0	0	Ki67+	 2621 23842
2394	0	0	Ki67+	 2623 23426
2395	0	0	Ki67+	 2623 23992
2396	0	0	Ki67+	 2630 23807
2397	0	0	Ki67+	 2639 23925
2398	0	0	Ki67+	 2639 23968
2399	0	0	Ki67+	 2639 24028
2400	0	0	Ki67+	 2640 23793
2401	0	0	Ki67+	 2652 23887
2402	0	0	Ki67+	 2654 23755
2403	0	0	Ki67+	 2655 23864
2404	0	0	Ki67+	 2656 23472
2405	0	0	Ki67+	 2656 24095
2406	0	0	Ki67+	 2657 23910
2407	0	0	Ki67+	 2667 23780
2408	0	0	Ki67+	 2669 23798
2409	0	0	Ki67+	 2676 23952
2410	0	0	Ki67+	 2677 23438
2411	0	0	Ki67+	 2679 23856
2412	0	0	Ki67+	 2680 23827
2413	0	0	Ki67+	 2680 24042
2414	0	0	Ki67+	 2682 23886
2415	0	0	Ki67+	 2683 23463
2416	0	0	Ki67+	 2684 24024
2417	0	0	Ki67+	 2685 23982
2418	0	0	Ki67+	 2688 24071
2419	0	0	Ki67+	 2692 23507
2420	0	0	Ki67+	 2693 24211
2421	0	0	Ki67+	 2699 23442
2422	0	0	Ki67+	 2700 23886
2423	0	0	Ki67+	 2704 23807
2424	0	0	Ki67+	 2709 23468
2425	0	0	Ki67+	 2711 23989
2426	0	0	Ki67+	 2712 23535
2427	0	0	Ki67+	 2716 23910
2428	0	0	Ki67+	 2717 24047
2429	0	0	Ki67+	 2718 23950
2430	0	0	Ki67+	 2722 23895
2431	0	0	Ki67+	 2724 23492
2432	0	0	Ki67+	 2725 24033
2433	0	0	Ki67+	 2730 23517
2434	0	0	Ki67+	 2730 23831
2435	0	0	Ki67+	 2731 23942
2436	0	0	Ki67+	 2734 23863
2437	0	0	Ki67+	 2735 23718
2438	0	0	Ki67+	 2735 24119
2439	0	0	Ki67+	 2736 23852
2440	0	0	Ki67+	 2740 24056
2441	0	0	Ki67+	 2744 24093
2442	0	0	Ki67+	 2747 24065
2443	0	0	Ki67+	 2748 23902
2444	0	0	Ki67+	 2750 23553
2445	0	0	Ki67+	 2753 23848
2446	0	0	Ki67+	 2754 24002
2447	0	0	Ki67+	 2755 23574
2448	0	0	Ki67+	 2755 23813
2449	0	0	Ki67+	 2761 23826
2450	0	0	Ki67+	 2764 24018
2451	0	0	Ki67+	 2765 23546
2452	0	0	Ki67+	 2766 24149
2453	0	0	Ki67+	 2767 23853
2454	0	0	Ki67+	 2767 23881
2455	0	0	Ki67+	 2767 23975
2456	0	0	Ki67+	 2770 24127
2457	0	0	Ki67+	 2772 23565
2458	0	0	Ki67+	 2772 24087
2459	0	0	Ki67+	 2778 24049
2460	0	0	Ki67+	 2782 24177
2461	0	0	Ki67+	 2783 23921
2462	0	0	Ki67+	 2784 23463
2463	0	0	Ki67+	 2786 23436
2464	0	0	Ki67+	 2786 23984
2465	0	0	Ki67+	 2786 24193
2466	0	0	Ki67+	 2788 23963
2467	0	0	Ki67+	 2790 23497
2468	0	0	Ki67+	 2791 23534
2469	0	0	Ki67+	 2792 23853
2470	0	0	Ki67+	 2792 24046
2471	0	0	Ki67+	 2796 23913
2472	0	0	Ki67+	 2797 23945
2473	0	0	Ki67+	 2803 24165
2474	0	0	Ki67+	 2808 24082
2475	0	0	Ki67+	 2814 24020
2476	0	0	Ki67+	 2818 24214
2477	0	0	Ki67+	 2821 23425
2478	0	0	Ki67+	 2821 24196
2479	0	0	Ki67+	 2823 23976
2480	0	0	Ki67+	 2830 23908
2481	0	0	Ki67+	 2831 23955
2482	0	0	Ki67+	 2832 24032
2483	0	0	Ki67+	 2836 23874
2484	0	0	Ki67+	 2836 24161
2485	0	0	Ki67+	 2836 24221
2486	0	0	Ki67+	 2838 24003
2487	0	0	Ki67+	 2844 23923
2488	0	0	Ki67+	 2852 24210
2489	0	0	Ki67+	 2855 24114
2490	0	0	Ki67+	 2856 24092
2491	0	0	Ki67+	 2861 23974
2492	0	0	Ki67+	 2866 24040
2493	0	0	Ki67+	 2866 24085
2494	0	0	Ki67+	 2866 24158
2495	0	0	Ki67+	 2874 24003
2496	0	0	Ki67+	 2876 24135
2497	0	0	Ki67+	 2882 24103
2498	0	0	Ki67+	 2883 23801
2499	0	0	Ki67+	 2883 23889
2500	0	0	Ki67+	 2887 23954
2501	0	0	Ki67+	 2892 24033
2502	0	0	Ki67+	 2899 24169
2503	0	0	Ki67+	 2900 24156
2504	0	0	Ki67+	 2901 24082
2505	0	0	Ki67+	 2907 24125
2506	0	0	Ki67+	 2908 23824
2507	0	0	Ki67+	 2912 23957
2508	0	0	Ki67+	 2918 23871
2509	0	0	Ki67+	 2918 24184
2510	0	0	Ki67+	 2921 24100
2511	0	0	Ki67+	 2922 23935
2512	0	0	Ki67+	 2926 24145
2513	0	0	Ki67+	 2927 24013
2514	0	0	Ki67+	 2930 23877
2515	0	0	Ki67+	 2932 23788
2516	0	0	Ki67+	 2932 23821
2517	0	0	Ki67+	 2934 24075
2518	0	0	Ki67+	 2935 23760
2519	0	0	Ki67+	 2935 24192
2520	0	0	Ki67+	 2937 23460
2521	0	0	Ki67+	 2938 23902
2522	0	0	Ki67+	 2942 24117
2523	0	0	Ki67+	 2942 24222
2524	0	0	Ki67+	 2944 24138
2525	0	0	Ki67+	 2946 24001
2526	0	0	Ki67+	 2947 23946
2527	0	0	Ki67+	 2948 23491
2528	0	0	Ki67+	 2952 23786
2529	0	0	Ki67+	 2960 23847
2530	0	0	Ki67+	 2961 24076
2531	0	0	Ki67+	 2962 23722
2532	0	0	Ki67+	 2964 24190
2533	0	0	Ki67+	 2967 23796
2534	0	0	Ki67+	 2967 23959
2535	0	0	Ki67+	 2970 23475
2536	0	0	Ki67+	 2971 24050
2537	0	0	Ki67+	 2973 23812
2538	0	0	Ki67+	 2973 24124
2539	0	0	Ki67+	 2974 23977
2540	0	0	Ki67+	 2979 24154
2541	0	0	Ki67+	 2982 23752
2542	0	0	Ki67+	 2982 23994
2543	0	0	Ki67+	 2982 24017
2544	0	0	Ki67+	 2984 23887
2545	0	0	Ki67+	 2985 23738
2546	0	0	Ki67+	 2985 24187
2547	0	0	Ki67+	 2986 23715
2548	0	0	Ki67+	 2987 23432
2549	0	0	Ki67+	 2991 23537
2550	0	0	Ki67+	 2994 23826
2551	0	0	Ki67+	 2995 24059
2552	0	0	Ki67+	 2997 23781
2553	0	0	Ki67+	 3001 23727
2554	0	0	Ki67+	 3001 23964
2555	0	0	Ki67+	 3001 24091
2556	0	0	Ki67+	 3006 23445
2557	0	0	Ki67+	 3008 24180
2558	0	0	Ki67+	 3012 24070
2559	0	0	Ki67+	 3013 23780
2560	0	0	Ki67+	 3013 23880
2561	0	0	Ki67+	 3014 23930
2562	0	0	Ki67+	 3014 24026
2563	0	0	Ki67+	 3015 23519
2564	0	0	Ki67+	 3017 23463
2565	0	0	Ki67+	 3018 23809
2566	0	0	Ki67+	 3019 23572
2567	0	0	Ki67+	 3020 23836
2568	0	0	Ki67+	 3020 23854
2569	0	0	Ki67+	 3021 23532
2570	0	0	Ki67+	 3027 24215
2571	0	0	Ki67+	 3028 23897
2572	0	0	Ki67+	 3028 24140
2573	0	0	Ki67+	 3031 23812
2574	0	0	Ki67+	 3032 23795
2575	0	0	Ki67+	 3033 23719
2576	0	0	Ki67+	 3033 24094
2577	0	0	Ki67+	 3034 24188
2578	0	0	Ki67+	 3035 23564
2579	0	0	Ki67+	 3036 23446
2580	0	0	Ki67+	 3037 23589
2581	0	0	Ki67+	 3037 24168
2582	0	0	Ki67+	 3038 23828
2583	0	0	Ki67+	 3040 23859
2584	0	0	Ki67+	 3041 24074
2585	0	0	Ki67+	 3044 23498
2586	0	0	Ki67+	 3045 23955
2587	0	0	Ki67+	 3045 24021
2588	0	0	Ki67+	 3045 24115
2589	0	0	Ki67+	 3048 24037
2590	0	0	Ki67+	 3049 23740
2591	0	0	Ki67+	 3049 23986
2592	0	0	Ki67+	 3052 23579
2593	0	0	Ki67+	 3059 23877
2594	0	0	Ki67+	 3060 24178
2595	0	0	Ki67+	 3062 24158
2596	0	0	Ki67+	 3065 24063
2597	0	0	Ki67+	 3066 24126
2598	0	0	Ki67+	 3067 24095
2599	0	0	Ki67+	 3070 23555
2600	0	0	Ki67+	 3074 23765
2601	0	0	Ki67+	 3077 23855
2602	0	0	Ki67+	 3078 24114
2603	0	0	Ki67+	 3081 24211
2604	0	0	Ki67+	 3083 23925
2605	0	0	Ki67+	 3084 23575
2606	0	0	Ki67+	 3085 23727
2607	0	0	Ki67+	 3090 24015
2608	0	0	Ki67+	 3092 23986
2609	0	0	Ki67+	 3092 24054
2610	0	0	Ki67+	 3092 24178
2611	0	0	Ki67+	 3095 23892
2612	0	0	Ki67+	 3095 24092
2613	0	0	Ki67+	 3098 23800
2614	0	0	Ki67+	 3100 24030
2615	0	0	Ki67+	 3101 23859
2616	0	0	Ki67+	 3106 23758
2617	0	0	Ki67+	 3106 23833
2618	0	0	Ki67+	 3106 23961
2619	0	0	Ki67+	 3107 24133
2620	0	0	Ki67+	 3110 24057
2621	0	0	Ki67+	 3112 23942
2622	0	0	Ki67+	 3113 24222
2623	0	0	Ki67+	 3117 23526
2624	0	0	Ki67+	 3119 23473
2625	0	0	Ki67+	 3121 24064
2626	0	0	Ki67+	 3122 23905
2627	0	0	Ki67+	 3123 23570
2628	0	0	Ki67+	 3125 23971
2629	0	0	Ki67+	 3127 23865
2630	0	0	Ki67+	 3129 23993
2631	0	0	Ki67+	 3131 23773
2632	0	0	Ki67+	 3132 23431
2633	0	0	Ki67+	 3132 23555
2634	0	0	Ki67+	 3132 23711
2635	0	0	Ki67+	 3132 24096
2636	0	0	Ki67+	 3138 23526
2637	0	0	Ki67+	 3143 24155
2638	0	0	Ki67+	 3144 23948
2639	0	0	Ki67+	 3144 24179
2640	0	0	Ki67+	 3146 23828
2641	0	0	Ki67+	 3146 24204
2642	0	0	Ki67+	 3147 23876
2643	0	0	Ki67+	 3148 24114
2644	0	0	Ki67+	 3149 23549
2645	0	0	Ki67+	 3149 24063
2646	0	0	Ki67+	 3152 23917
2647	0	0	Ki67+	 3152 23978
2648	0	0	Ki67+	 3154 23789
2649	0	0	Ki67+	 3154 24040
2650	0	0	Ki67+	 3155 23533
2651	0	0	Ki67+	 3157 23516
2652	0	0	Ki67+	 3158 23442
2653	0	0	Ki67+	 3158 23497
2654	0	0	Ki67+	 3158 23739
2655	0	0	Ki67+	 3161 24011
2656	0	0	Ki67+	 3163 23426
2657	0	0	Ki67+	 3163 23920
2658	0	0	Ki67+	 3164 24141
2659	0	0	Ki67+	 3165 23714
2660	0	0	Ki67+	 3165 23757
2661	0	0	Ki67+	 3165 23840
2662	0	0	Ki67+	 3175 24217
2663	0	0	Ki67+	 3178 24155
2664	0	0	Ki67+	 3178 24184
2665	0	0	Ki67+	 3179 24036
2666	0	0	Ki67+	 3180 23722
2667	0	0	Ki67+	 3180 23870
2668	0	0	Ki67+	 3181 24063
2669	0	0	Ki67+	 3182 23474
2670	0	0	Ki67+	 3184 23738
2671	0	0	Ki67+	 3184 23897
2672	0	0	Ki67+	 3185 24202
2673	0	0	Ki67+	 3187 23513
2674	0	0	Ki67+	 3192 23450
2675	0	0	Ki67+	 3193 23943
2676	0	0	Ki67+	 3194 23999
2677	0	0	Ki67+	 3196 24116
2678	0	0	Ki67+	 3197 23662
2679	0	0	Ki67+	 3204 24057
2680	0	0	Ki67+	 3207 24123
2681	0	0	Ki67+	 3210 23977
2682	0	0	Ki67+	 3210 24168
2683	0	0	Ki67+	 3211 23937
2684	0	0	Ki67+	 3212 23916
2685	0	0	Ki67+	 3217 23728
2686	0	0	Ki67+	 3218 23462
2687	0	0	Ki67+	 3221 23877
2688	0	0	Ki67+	 3223 24150
2689	0	0	Ki67+	 3223 24192
2690	0	0	Ki67+	 3225 24099
2691	0	0	Ki67+	 3226 23429
2692	0	0	Ki67+	 3226 24064
2693	0	0	Ki67+	 3227 23768
2694	0	0	Ki67+	 3228 23918
2695	0	0	Ki67+	 3232 23746
2696	0	0	Ki67+	 3233 24032
2697	0	0	Ki67+	 3238 24008
2698	0	0	Ki67+	 3244 23946
2699	0	0	Ki67+	 3249 24110
2700	0	0	Ki67+	 3251 23716
2701	0	0	Ki67+	 3254 23658
2702	0	0	Ki67+	 3255 23791
2703	0	0	Ki67+	 3255 24129
2704	0	0	Ki67+	 3256 23612
2705	0	0	Ki67+	 3257 23463
2706	0	0	Ki67+	 3263 24085
2707	0	0	Ki67+	 3265 23733
2708	0	0	Ki67+	 3265 23955
2709	0	0	Ki67+	 3266 24191
2710	0	0	Ki67+	 3267 24156
2711	0	0	Ki67+	 3272 23986
2712	0	0	Ki67+	 3274 23644
2713	0	0	Ki67+	 3281 24193
2714	0	0	Ki67+	 3282 23702
2715	0	0	Ki67+	 3288 23651
2716	0	0	Ki67+	 3289 23681
2717	0	0	Ki67+	 3291 23921
2718	0	0	Ki67+	 3292 24011
2719	0	0	Ki67+	 3294 24100
2720	0	0	Ki67+	 3296 23970
2721	0	0	Ki67+	 3299 23623
2722	0	0	Ki67+	 3301 23639
2723	0	0	Ki67+	 3301 24141
2724	0	0	Ki67+	 3302 23979
2725	0	0	Ki67+	 3304 23724
2726	0	0	Ki67+	 3304 23795
2727	0	0	Ki67+	 3306 23763
2728	0	0	Ki67+	 3307 23613
2729	0	0	Ki67+	 3309 23680
2730	0	0	Ki67+	 3314 24051
2731	0	0	Ki67+	 3315 23434
2732	0	0	Ki67+	 3315 23625
2733	0	0	Ki67+	 3316 23498
2734	0	0	Ki67+	 3316 24118
2735	0	0	Ki67+	 3317 23658
2736	0	0	Ki67+	 3320 24206
2737	0	0	Ki67+	 3322 23944
2738	0	0	Ki67+	 3323 23826
2739	0	0	Ki67+	 3324 23792
2740	0	0	Ki67+	 3327 24081
2741	0	0	Ki67+	 3331 23627
2742	0	0	Ki67+	 3333 23666
2743	0	0	Ki67+	 3334 24039
2744	0	0	Ki67+	 3336 24174
2745	0	0	Ki67+	 3340 24009
2746	0	0	Ki67+	 3341 23699
2747	0	0	Ki67+	 2548 24372
2748	0	0	Ki67+	 2554 24241
2749	0	0	Ki67+	 2558 24422
2750	0	0	Ki67+	 2561 24316
2751	0	0	Ki67+	 2561 24383
2752	0	0	Ki67+	 2561 24465
2753	0	0	Ki67+	 2568 24299
2754	0	0	Ki67+	 2573 24260
2755	0	0	Ki67+	 2578 24367
2756	0	0	Ki67+	 2584 24470
2757	0	0	Ki67+	 2586 24353
2758	0	0	Ki67+	 2587 24442
2759	0	0	Ki67+	 2594 24391
2760	0	0	Ki67+	 2604 24276
2761	0	0	Ki67+	 2606 24240
2762	0	0	Ki67+	 2609 24475
2763	0	0	Ki67+	 2612 24296
2764	0	0	Ki67+	 2614 24438
2765	0	0	Ki67+	 2617 24328
2766	0	0	Ki67+	 2623 24277
2767	0	0	Ki67+	 2623 24506
2768	0	0	Ki67+	 2632 24393
2769	0	0	Ki67+	 2633 24478
2770	0	0	Ki67+	 2635 24335
2771	0	0	Ki67+	 2637 24363
2772	0	0	Ki67+	 2638 24502
2773	0	0	Ki67+	 2644 24295
2774	0	0	Ki67+	 2645 24448
2775	0	0	Ki67+	 2649 24309
2776	0	0	Ki67+	 2662 24531
2777	0	0	Ki67+	 2666 24482
2778	0	0	Ki67+	 2667 24428
2779	0	0	Ki67+	 2669 24236
2780	0	0	Ki67+	 2670 24336
2781	0	0	Ki67+	 2678 24509
2782	0	0	Ki67+	 2679 24454
2783	0	0	Ki67+	 2695 24452
2784	0	0	Ki67+	 2697 24521
2785	0	0	Ki67+	 2715 24469
2786	0	0	Ki67+	 2723 24318
2787	0	0	Ki67+	 2726 24439
2788	0	0	Ki67+	 2731 24522
2789	0	0	Ki67+	 2739 24356
2790	0	0	Ki67+	 2752 24412
2791	0	0	Ki67+	 2756 24568
2792	0	0	Ki67+	 2761 24430
2793	0	0	Ki67+	 2778 24566
2794	0	0	Ki67+	 2779 24582
2795	0	0	Ki67+	 2821 24226
2796	0	0	Ki67+	 2835 24319
2797	0	0	Ki67+	 2849 24307
2798	0	0	Ki67+	 2876 24233
2799	0	0	Ki67+	 2883 24344
2800	0	0	Ki67+	 2889 24302
2801	0	0	Ki67+	 2918 24271
2802	0	0	Ki67+	 2931 24507
2803	0	0	Ki67+	 2937 24260
2804	0	0	Ki67+	 2940 24362
2805	0	0	Ki67+	 2945 24409
2806	0	0	Ki67+	 2956 24238
2807	0	0	Ki67+	 2956 24400
2808	0	0	Ki67+	 2957 24341
2809	0	0	Ki67+	 2964 24299
2810	0	0	Ki67+	 2965 24553
2811	0	0	Ki67+	 2969 24416
2812	0	0	Ki67+	 2977 24264
2813	0	0	Ki67+	 2979 24529
2814	0	0	Ki67+	 2983 24225
2815	0	0	Ki67+	 2988 24279
2816	0	0	Ki67+	 2991 24410
2817	0	0	Ki67+	 2992 24328
2818	0	0	Ki67+	 2996 24439
2819	0	0	Ki67+	 3003 24312
2820	0	0	Ki67+	 3004 24424
2821	0	0	Ki67+	 3012 24298
2822	0	0	Ki67+	 3013 24262
2823	0	0	Ki67+	 3017 24384
2824	0	0	Ki67+	 3020 24623
2825	0	0	Ki67+	 3021 24243
2826	0	0	Ki67+	 3023 24268
2827	0	0	Ki67+	 3033 24352
2828	0	0	Ki67+	 3033 24472
2829	0	0	Ki67+	 3035 24251
2830	0	0	Ki67+	 3036 24308
2831	0	0	Ki67+	 3044 24395
2832	0	0	Ki67+	 3047 24569
2833	0	0	Ki67+	 3051 24596
2834	0	0	Ki67+	 3051 24620
2835	0	0	Ki67+	 3053 24284
2836	0	0	Ki67+	 3056 24322
2837	0	0	Ki67+	 3060 24638
2838	0	0	Ki67+	 3063 24570
2839	0	0	Ki67+	 3066 24320
2840	0	0	Ki67+	 3066 24415
2841	0	0	Ki67+	 3068 24365
2842	0	0	Ki67+	 3083 24335
2843	0	0	Ki67+	 3083 24383
2844	0	0	Ki67+	 3084 24568
2845	0	0	Ki67+	 3084 24665
2846	0	0	Ki67+	 3088 24250
2847	0	0	Ki67+	 3090 24459
2848	0	0	Ki67+	 3090 24483
2849	0	0	Ki67+	 3092 24300
2850	0	0	Ki67+	 3093 24605
2851	0	0	Ki67+	 3098 24378
2852	0	0	Ki67+	 3100 24635
2853	0	0	Ki67+	 3103 24321
2854	0	0	Ki67+	 3104 24270
2855	0	0	Ki67+	 3109 24644
2856	0	0	Ki67+	 3111 24417
2857	0	0	Ki67+	 3113 24700
2858	0	0	Ki67+	 3114 24310
2859	0	0	Ki67+	 3115 24609
2860	0	0	Ki67+	 3118 24539
2861	0	0	Ki67+	 3124 24662
2862	0	0	Ki67+	 3125 24243
2863	0	0	Ki67+	 3126 24421
2864	0	0	Ki67+	 3126 24452
2865	0	0	Ki67+	 3126 24725
2866	0	0	Ki67+	 3127 24283
2867	0	0	Ki67+	 3130 24623
2868	0	0	Ki67+	 3132 24230
2869	0	0	Ki67+	 3132 24324
2870	0	0	Ki67+	 3134 24507
2871	0	0	Ki67+	 3136 24349
2872	0	0	Ki67+	 3142 24268
2873	0	0	Ki67+	 3145 24540
2874	0	0	Ki67+	 3146 24503
2875	0	0	Ki67+	 3149 24667
2876	0	0	Ki67+	 3150 24642
2877	0	0	Ki67+	 3154 24304
2878	0	0	Ki67+	 3154 24333
2879	0	0	Ki67+	 3154 24387
2880	0	0	Ki67+	 3159 24254
2881	0	0	Ki67+	 3159 24632
2882	0	0	Ki67+	 3160 24291
2883	0	0	Ki67+	 3162 24710
2884	0	0	Ki67+	 3163 24440
2885	0	0	Ki67+	 3165 24687
2886	0	0	Ki67+	 3169 24656
2887	0	0	Ki67+	 3172 24358
2888	0	0	Ki67+	 3173 24569
2889	0	0	Ki67+	 3176 24458
2890	0	0	Ki67+	 3187 24297
2891	0	0	Ki67+	 3189 24325
2892	0	0	Ki67+	 3190 24714
2893	0	0	Ki67+	 3191 24592
2894	0	0	Ki67+	 3192 24430
2895	0	0	Ki67+	 3192 24672
2896	0	0	Ki67+	 3194 24395
2897	0	0	Ki67+	 3197 24513
2898	0	0	Ki67+	 3198 24634
2899	0	0	Ki67+	 3205 24356
2900	0	0	Ki67+	 3210 24597
2901	0	0	Ki67+	 3210 24610
2902	0	0	Ki67+	 3212 24270
2903	0	0	Ki67+	 3215 24319
2904	0	0	Ki67+	 3216 24451
2905	0	0	Ki67+	 3217 24651
2906	0	0	Ki67+	 3219 24755
2907	0	0	Ki67+	 3220 24819
2908	0	0	Ki67+	 3221 24418
2909	0	0	Ki67+	 3223 24387
2910	0	0	Ki67+	 3226 24492
2911	0	0	Ki67+	 3228 24355
2912	0	0	Ki67+	 3232 24721
2913	0	0	Ki67+	 3235 24530
2914	0	0	Ki67+	 3236 24650
2915	0	0	Ki67+	 3240 24321
2916	0	0	Ki67+	 3241 24434
2917	0	0	Ki67+	 3245 24350
2918	0	0	Ki67+	 3248 24236
2919	0	0	Ki67+	 3248 24846
2920	0	0	Ki67+	 3249 24446
2921	0	0	Ki67+	 3250 24299
2922	0	0	Ki67+	 3250 24385
2923	0	0	Ki67+	 3250 24801
2924	0	0	Ki67+	 3253 24758
2925	0	0	Ki67+	 3255 24366
2926	0	0	Ki67+	 3255 24514
2927	0	0	Ki67+	 3257 24472
2928	0	0	Ki67+	 3259 24418
2929	0	0	Ki67+	 3259 24493
2930	0	0	Ki67+	 3260 24283
2931	0	0	Ki67+	 3268 24807
2932	0	0	Ki67+	 3269 24866
2933	0	0	Ki67+	 3270 24501
2934	0	0	Ki67+	 3271 24555
2935	0	0	Ki67+	 3277 24430
2936	0	0	Ki67+	 3277 24521
2937	0	0	Ki67+	 3282 24380
2938	0	0	Ki67+	 3282 24773
2939	0	0	Ki67+	 3284 24460
2940	0	0	Ki67+	 3285 24232
2941	0	0	Ki67+	 3285 24296
2942	0	0	Ki67+	 3288 24338
2943	0	0	Ki67+	 3291 24492
2944	0	0	Ki67+	 3292 24440
2945	0	0	Ki67+	 3292 24886
2946	0	0	Ki67+	 3296 24229
2947	0	0	Ki67+	 3296 24555
2948	0	0	Ki67+	 3296 24691
2949	0	0	Ki67+	 3297 24599
2950	0	0	Ki67+	 3301 24643
2951	0	0	Ki67+	 3302 24394
2952	0	0	Ki67+	 3303 24467
2953	0	0	Ki67+	 3304 24520
2954	0	0	Ki67+	 3304 24768
2955	0	0	Ki67+	 3309 24355
2956	0	0	Ki67+	 3309 24428
2957	0	0	Ki67+	 3310 24234
2958	0	0	Ki67+	 3311 24492
2959	0	0	Ki67+	 3311 24541
2960	0	0	Ki67+	 3312 24794
2961	0	0	Ki67+	 3313 24641
2962	0	0	Ki67+	 3313 24830
2963	0	0	Ki67+	 3314 24842
2964	0	0	Ki67+	 3316 24613
2965	0	0	Ki67+	 3321 24470
2966	0	0	Ki67+	 3321 24923
2967	0	0	Ki67+	 3323 24660
2968	0	0	Ki67+	 3324 24703
2969	0	0	Ki67+	 3325 24498
2970	0	0	Ki67+	 3326 24843
2971	0	0	Ki67+	 3329 24558
2972	0	0	Ki67+	 3330 24267
2973	0	0	Ki67+	 3331 24597
2974	0	0	Ki67+	 3334 24932
2975	0	0	Ki67+	 3336 24387
2976	0	0	Ki67+	 3338 24413
2977	0	0	Ki67+	 3339 24645
2978	0	0	Ki67+	 3341 24302
2979	0	0	Ki67+	 3341 24445
2980	0	0	Ki67+	 3341 24959
2981	0	0	Ki67+	 3342 24673
2982	0	0	Ki67+	 3342 24818
2983	0	0	Ki67+	 3352 18648
2984	0	0	Ki67+	 3358 19023
2985	0	0	Ki67+	 3359 18761
2986	0	0	Ki67+	 3361 18912
2987	0	0	Ki67+	 3363 19284
2988	0	0	Ki67+	 3368 18941
2989	0	0	Ki67+	 3371 18737
2990	0	0	Ki67+	 3372 18986
2991	0	0	Ki67+	 3374 19177
2992	0	0	Ki67+	 3376 18919
2993	0	0	Ki67+	 3381 19004
2994	0	0	Ki67+	 3384 18780
2995	0	0	Ki67+	 3385 19075
2996	0	0	Ki67+	 3388 18939
2997	0	0	Ki67+	 3390 18843
2998	0	0	Ki67+	 3394 18715
2999	0	0	Ki67+	 3395 19053
3000	0	0	Ki67+	 3398 18888
3001	0	0	Ki67+	 3400 18909
3002	0	0	Ki67+	 3403 18748
3003	0	0	Ki67+	 3403 18869
3004	0	0	Ki67+	 3404 18780
3005	0	0	Ki67+	 3404 19188
3006	0	0	Ki67+	 3406 18811
3007	0	0	Ki67+	 3407 19032
3008	0	0	Ki67+	 3410 19363
3009	0	0	Ki67+	 3414 18829
3010	0	0	Ki67+	 3418 18800
3011	0	0	Ki67+	 3420 18745
3012	0	0	Ki67+	 3423 18697
3013	0	0	Ki67+	 3423 18772
3014	0	0	Ki67+	 3423 18874
3015	0	0	Ki67+	 3427 18981
3016	0	0	Ki67+	 3429 18838
3017	0	0	Ki67+	 3439 18664
3018	0	0	Ki67+	 3440 18727
3019	0	0	Ki67+	 3445 18805
3020	0	0	Ki67+	 3455 18693
3021	0	0	Ki67+	 3455 18784
3022	0	0	Ki67+	 3455 18868
3023	0	0	Ki67+	 3465 18813
3024	0	0	Ki67+	 3465 18901
3025	0	0	Ki67+	 3465 19153
3026	0	0	Ki67+	 3476 19098
3027	0	0	Ki67+	 3479 18737
3028	0	0	Ki67+	 3483 19130
3029	0	0	Ki67+	 3486 18702
3030	0	0	Ki67+	 3486 18946
3031	0	0	Ki67+	 3487 19239
3032	0	0	Ki67+	 3490 18902
3033	0	0	Ki67+	 3491 18688
3034	0	0	Ki67+	 3492 19117
3035	0	0	Ki67+	 3501 19057
3036	0	0	Ki67+	 3505 19115
3037	0	0	Ki67+	 3507 19094
3038	0	0	Ki67+	 3510 19009
3039	0	0	Ki67+	 3520 19094
3040	0	0	Ki67+	 3520 19174
3041	0	0	Ki67+	 3539 18639
3042	0	0	Ki67+	 3550 18656
3043	0	0	Ki67+	 3550 19219
3044	0	0	Ki67+	 3553 18838
3045	0	0	Ki67+	 3561 18711
3046	0	0	Ki67+	 3569 18728
3047	0	0	Ki67+	 3579 18817
3048	0	0	Ki67+	 3581 18727
3049	0	0	Ki67+	 3585 18788
3050	0	0	Ki67+	 3589 18988
3051	0	0	Ki67+	 3595 18815
3052	0	0	Ki67+	 3600 18849
3053	0	0	Ki67+	 3601 18791
3054	0	0	Ki67+	 3602 18918
3055	0	0	Ki67+	 3604 19019
3056	0	0	Ki67+	 3611 18981
3057	0	0	Ki67+	 3624 19054
3058	0	0	Ki67+	 3625 18868
3059	0	0	Ki67+	 3625 19297
3060	0	0	Ki67+	 3632 18918
3061	0	0	Ki67+	 3638 18988
3062	0	0	Ki67+	 3639 18870
3063	0	0	Ki67+	 3642 19357
3064	0	0	Ki67+	 3644 19307
3065	0	0	Ki67+	 3645 19020
3066	0	0	Ki67+	 3665 19262
3067	0	0	Ki67+	 3671 19312
3068	0	0	Ki67+	 3675 19268
3069	0	0	Ki67+	 3684 18788
3070	0	0	Ki67+	 3702 18913
3071	0	0	Ki67+	 3703 18959
3072	0	0	Ki67+	 3703 19111
3073	0	0	Ki67+	 3703 19398
3074	0	0	Ki67+	 3719 19200
3075	0	0	Ki67+	 3728 18779
3076	0	0	Ki67+	 3733 18947
3077	0	0	Ki67+	 3741 19051
3078	0	0	Ki67+	 3767 18961
3079	0	0	Ki67+	 3786 19129
3080	0	0	Ki67+	 3790 18845
3081	0	0	Ki67+	 3803 19102
3082	0	0	Ki67+	 3812 19166
3083	0	0	Ki67+	 3812 19278
3084	0	0	Ki67+	 3819 19182
3085	0	0	Ki67+	 3828 18936
3086	0	0	Ki67+	 3835 18946
3087	0	0	Ki67+	 3882 19058
3088	0	0	Ki67+	 3888 19206
3089	0	0	Ki67+	 3895 19105
3090	0	0	Ki67+	 3932 18917
3091	0	0	Ki67+	 3932 19345
3092	0	0	Ki67+	 3948 18934
3093	0	0	Ki67+	 3952 19380
3094	0	0	Ki67+	 4010 19419
3095	0	0	Ki67+	 4041 19278
3096	0	0	Ki67+	 4055 19007
3097	0	0	Ki67+	 4096 19358
3098	0	0	Ki67+	 4141 19329
3099	0	0	Ki67+	 3348 19776
3100	0	0	Ki67+	 3379 19870
3101	0	0	Ki67+	 3388 20200
3102	0	0	Ki67+	 3402 19668
3103	0	0	Ki67+	 3439 19718
3104	0	0	Ki67+	 3477 19806
3105	0	0	Ki67+	 3510 20069
3106	0	0	Ki67+	 3630 19597
3107	0	0	Ki67+	 3631 19493
3108	0	0	Ki67+	 3651 19949
3109	0	0	Ki67+	 3658 19573
3110	0	0	Ki67+	 3666 19949
3111	0	0	Ki67+	 3694 19654
3112	0	0	Ki67+	 3695 19625
3113	0	0	Ki67+	 3713 19678
3114	0	0	Ki67+	 3772 19832
3115	0	0	Ki67+	 3831 19532
3116	0	0	Ki67+	 3841 20035
3117	0	0	Ki67+	 3842 19649
3118	0	0	Ki67+	 3876 19475
3119	0	0	Ki67+	 3915 19847
3120	0	0	Ki67+	 3947 19668
3121	0	0	Ki67+	 4010 19708
3122	0	0	Ki67+	 4019 19719
3123	0	0	Ki67+	 4025 20204
3124	0	0	Ki67+	 4028 20216
3125	0	0	Ki67+	 4073 19805
3126	0	0	Ki67+	 4089 19978
3127	0	0	Ki67+	 4092 19834
3128	0	0	Ki67+	 4116 19946
3129	0	0	Ki67+	 3462 20454
3130	0	0	Ki67+	 3487 20754
3131	0	0	Ki67+	 3488 20465
3132	0	0	Ki67+	 3497 20317
3133	0	0	Ki67+	 3500 20763
3134	0	0	Ki67+	 3520 20274
3135	0	0	Ki67+	 3546 20668
3136	0	0	Ki67+	 3548 20313
3137	0	0	Ki67+	 3580 20311
3138	0	0	Ki67+	 3584 20284
3139	0	0	Ki67+	 3597 20759
3140	0	0	Ki67+	 3626 20847
3141	0	0	Ki67+	 3675 20326
3142	0	0	Ki67+	 3675 20939
3143	0	0	Ki67+	 3681 20581
3144	0	0	Ki67+	 3686 20926
3145	0	0	Ki67+	 3694 20584
3146	0	0	Ki67+	 3759 20838
3147	0	0	Ki67+	 3793 20852
3148	0	0	Ki67+	 3864 20672
3149	0	0	Ki67+	 3892 20670
3150	0	0	Ki67+	 3959 20404
3151	0	0	Ki67+	 4009 20456
3152	0	0	Ki67+	 4032 20423
3153	0	0	Ki67+	 3474 21653
3154	0	0	Ki67+	 3490 21564
3155	0	0	Ki67+	 3556 21100
3156	0	0	Ki67+	 3577 21138
3157	0	0	Ki67+	 3715 21059
3158	0	0	Ki67+	 3892 21132
3159	0	0	Ki67+	 4027 21178
3160	0	0	Ki67+	 3368 22477
3161	0	0	Ki67+	 3377 22355
3162	0	0	Ki67+	 3397 22281
3163	0	0	Ki67+	 3402 22491
3164	0	0	Ki67+	 3403 22384
3165	0	0	Ki67+	 3413 22152
3166	0	0	Ki67+	 3489 22420
3167	0	0	Ki67+	 3498 22436
3168	0	0	Ki67+	 3532 22273
3169	0	0	Ki67+	 3556 22478
3170	0	0	Ki67+	 3568 22543
3171	0	0	Ki67+	 3589 22586
3172	0	0	Ki67+	 3599 22521
3173	0	0	Ki67+	 3639 22578
3174	0	0	Ki67+	 3676 22383
3175	0	0	Ki67+	 3763 22214
3176	0	0	Ki67+	 3808 21865
3177	0	0	Ki67+	 3868 22368
3178	0	0	Ki67+	 4027 22180
3179	0	0	Ki67+	 4031 22299
3180	0	0	Ki67+	 3345 23345
3181	0	0	Ki67+	 3349 22947
3182	0	0	Ki67+	 3350 23387
3183	0	0	Ki67+	 3352 23171
3184	0	0	Ki67+	 3359 22962
3185	0	0	Ki67+	 3362 22980
3186	0	0	Ki67+	 3362 23018
3187	0	0	Ki67+	 3367 23151
3188	0	0	Ki67+	 3368 23049
3189	0	0	Ki67+	 3368 23141
3190	0	0	Ki67+	 3372 23064
3191	0	0	Ki67+	 3373 22810
3192	0	0	Ki67+	 3375 22991
3193	0	0	Ki67+	 3383 23184
3194	0	0	Ki67+	 3396 23177
3195	0	0	Ki67+	 3405 23157
3196	0	0	Ki67+	 3407 23031
3197	0	0	Ki67+	 3410 22816
3198	0	0	Ki67+	 3429 23083
3199	0	0	Ki67+	 3431 23045
3200	0	0	Ki67+	 3432 23200
3201	0	0	Ki67+	 3435 22829
3202	0	0	Ki67+	 3436 22845
3203	0	0	Ki67+	 3440 23324
3204	0	0	Ki67+	 3443 23169
3205	0	0	Ki67+	 3444 23181
3206	0	0	Ki67+	 3468 23120
3207	0	0	Ki67+	 3468 23223
3208	0	0	Ki67+	 3471 23269
3209	0	0	Ki67+	 3482 23174
3210	0	0	Ki67+	 3484 23141
3211	0	0	Ki67+	 3488 23340
3212	0	0	Ki67+	 3496 23090
3213	0	0	Ki67+	 3504 22789
3214	0	0	Ki67+	 3528 23218
3215	0	0	Ki67+	 3532 23157
3216	0	0	Ki67+	 3548 23408
3217	0	0	Ki67+	 3562 23182
3218	0	0	Ki67+	 3575 23322
3219	0	0	Ki67+	 3587 22928
3220	0	0	Ki67+	 3608 23207
3221	0	0	Ki67+	 3625 23156
3222	0	0	Ki67+	 3633 22628
3223	0	0	Ki67+	 3640 23089
3224	0	0	Ki67+	 3655 23160
3225	0	0	Ki67+	 3657 23197
3226	0	0	Ki67+	 3681 23417
3227	0	0	Ki67+	 3700 22652
3228	0	0	Ki67+	 3703 22684
3229	0	0	Ki67+	 3739 23165
3230	0	0	Ki67+	 3763 23226
3231	0	0	Ki67+	 3786 22679
3232	0	0	Ki67+	 3799 23354
3233	0	0	Ki67+	 3801 23225
3234	0	0	Ki67+	 3859 23187
3235	0	0	Ki67+	 3868 23391
3236	0	0	Ki67+	 3877 23336
3237	0	0	Ki67+	 3889 23160
3238	0	0	Ki67+	 3915 22697
3239	0	0	Ki67+	 3930 23073
3240	0	0	Ki67+	 3951 23032
3241	0	0	Ki67+	 3954 22846
3242	0	0	Ki67+	 3978 23255
3243	0	0	Ki67+	 3979 23368
3244	0	0	Ki67+	 4055 23314
3245	0	0	Ki67+	 4057 22934
3246	0	0	Ki67+	 4071 22791
3247	0	0	Ki67+	 4092 22763
3248	0	0	Ki67+	 4097 23093
3249	0	0	Ki67+	 4136 22763
3250	0	0	Ki67+	 3346 23866
3251	0	0	Ki67+	 3348 23819
3252	0	0	Ki67+	 3352 24061
3253	0	0	Ki67+	 3354 24123
3254	0	0	Ki67+	 3354 24209
3255	0	0	Ki67+	 3356 23611
3256	0	0	Ki67+	 3359 23796
3257	0	0	Ki67+	 3361 23759
3258	0	0	Ki67+	 3362 23634
3259	0	0	Ki67+	 3366 24025
3260	0	0	Ki67+	 3367 23808
3261	0	0	Ki67+	 3368 23876
3262	0	0	Ki67+	 3370 24174
3263	0	0	Ki67+	 3373 23694
3264	0	0	Ki67+	 3377 23848
3265	0	0	Ki67+	 3377 23863
3266	0	0	Ki67+	 3378 23556
3267	0	0	Ki67+	 3379 23901
3268	0	0	Ki67+	 3380 23773
3269	0	0	Ki67+	 3385 24223
3270	0	0	Ki67+	 3387 24201
3271	0	0	Ki67+	 3388 24078
3272	0	0	Ki67+	 3390 24129
3273	0	0	Ki67+	 3399 23600
3274	0	0	Ki67+	 3400 23923
3275	0	0	Ki67+	 3403 23636
3276	0	0	Ki67+	 3407 23775
3277	0	0	Ki67+	 3408 23686
3278	0	0	Ki67+	 3408 24038
3279	0	0	Ki67+	 3408 24092
3280	0	0	Ki67+	 3411 23888
3281	0	0	Ki67+	 3415 23803
3282	0	0	Ki67+	 3415 24072
3283	0	0	Ki67+	 3418 23597
3284	0	0	Ki67+	 3418 23738
3285	0	0	Ki67+	 3421 24125
3286	0	0	Ki67+	 3428 23634
3287	0	0	Ki67+	 3428 23944
3288	0	0	Ki67+	 3430 24169
3289	0	0	Ki67+	 3434 23619
3290	0	0	Ki67+	 3438 23675
3291	0	0	Ki67+	 3438 23755
3292	0	0	Ki67+	 3440 24055
3293	0	0	Ki67+	 3442 23562
3294	0	0	Ki67+	 3443 23707
3295	0	0	Ki67+	 3449 23537
3296	0	0	Ki67+	 3449 24112
3297	0	0	Ki67+	 3450 23590
3298	0	0	Ki67+	 3450 23808
3299	0	0	Ki67+	 3452 24134
3300	0	0	Ki67+	 3453 23972
3301	0	0	Ki67+	 3455 23617
3302	0	0	Ki67+	 3456 23767
3303	0	0	Ki67+	 3456 23936
3304	0	0	Ki67+	 3459 23948
3305	0	0	Ki67+	 3459 24167
3306	0	0	Ki67+	 3462 23827
3307	0	0	Ki67+	 3464 24079
3308	0	0	Ki67+	 3465 23641
3309	0	0	Ki67+	 3469 23656
3310	0	0	Ki67+	 3473 23461
3311	0	0	Ki67+	 3475 23740
3312	0	0	Ki67+	 3478 23928
3313	0	0	Ki67+	 3478 24004
3314	0	0	Ki67+	 3480 23639
3315	0	0	Ki67+	 3483 24196
3316	0	0	Ki67+	 3484 23758
3317	0	0	Ki67+	 3485 23843
3318	0	0	Ki67+	 3489 23709
3319	0	0	Ki67+	 3490 24173
3320	0	0	Ki67+	 3491 23828
3321	0	0	Ki67+	 3495 23982
3322	0	0	Ki67+	 3497 23636
3323	0	0	Ki67+	 3504 23768
3324	0	0	Ki67+	 3505 24009
3325	0	0	Ki67+	 3506 23726
3326	0	0	Ki67+	 3506 23875
3327	0	0	Ki67+	 3507 24133
3328	0	0	Ki67+	 3510 23627
3329	0	0	Ki67+	 3510 23944
3330	0	0	Ki67+	 3515 23591
3331	0	0	Ki67+	 3522 23799
3332	0	0	Ki67+	 3523 24164
3333	0	0	Ki67+	 3525 23714
3334	0	0	Ki67+	 3529 23836
3335	0	0	Ki67+	 3531 23814
3336	0	0	Ki67+	 3548 23611
3337	0	0	Ki67+	 3551 23741
3338	0	0	Ki67+	 3555 23889
3339	0	0	Ki67+	 3558 23786
3340	0	0	Ki67+	 3559 24210
3341	0	0	Ki67+	 3560 23644
3342	0	0	Ki67+	 3560 23808
3343	0	0	Ki67+	 3561 23983
3344	0	0	Ki67+	 3566 23698
3345	0	0	Ki67+	 3571 24218
3346	0	0	Ki67+	 3574 23908
3347	0	0	Ki67+	 3574 23995
3348	0	0	Ki67+	 3576 23616
3349	0	0	Ki67+	 3576 24172
3350	0	0	Ki67+	 3580 24014
3351	0	0	Ki67+	 3583 23633
3352	0	0	Ki67+	 3586 23852
3353	0	0	Ki67+	 3595 24198
3354	0	0	Ki67+	 3597 23781
3355	0	0	Ki67+	 3599 23742
3356	0	0	Ki67+	 3600 23909
3357	0	0	Ki67+	 3601 24074
3358	0	0	Ki67+	 3603 23609
3359	0	0	Ki67+	 3603 23635
3360	0	0	Ki67+	 3610 23911
3361	0	0	Ki67+	 3613 24040
3362	0	0	Ki67+	 3616 23803
3363	0	0	Ki67+	 3621 24154
3364	0	0	Ki67+	 3627 24163
3365	0	0	Ki67+	 3628 23776
3366	0	0	Ki67+	 3629 23839
3367	0	0	Ki67+	 3630 24197
3368	0	0	Ki67+	 3632 24112
3369	0	0	Ki67+	 3636 24221
3370	0	0	Ki67+	 3638 23783
3371	0	0	Ki67+	 3639 24150
3372	0	0	Ki67+	 3640 23620
3373	0	0	Ki67+	 3641 23645
3374	0	0	Ki67+	 3644 23465
3375	0	0	Ki67+	 3648 23486
3376	0	0	Ki67+	 3649 23743
3377	0	0	Ki67+	 3651 24031
3378	0	0	Ki67+	 3654 24079
3379	0	0	Ki67+	 3656 24175
3380	0	0	Ki67+	 3661 23513
3381	0	0	Ki67+	 3667 23723
3382	0	0	Ki67+	 3667 24042
3383	0	0	Ki67+	 3667 24098
3384	0	0	Ki67+	 3672 23770
3385	0	0	Ki67+	 3676 23678
3386	0	0	Ki67+	 3679 23873
3387	0	0	Ki67+	 3679 24056
3388	0	0	Ki67+	 3679 24191
3389	0	0	Ki67+	 3683 23733
3390	0	0	Ki67+	 3683 24223
3391	0	0	Ki67+	 3686 23718
3392	0	0	Ki67+	 3690 23640
3393	0	0	Ki67+	 3694 23523
3394	0	0	Ki67+	 3697 23669
3395	0	0	Ki67+	 3697 23800
3396	0	0	Ki67+	 3700 23827
3397	0	0	Ki67+	 3707 23684
3398	0	0	Ki67+	 3707 23702
3399	0	0	Ki67+	 3719 23787
3400	0	0	Ki67+	 3723 23757
3401	0	0	Ki67+	 3723 24074
3402	0	0	Ki67+	 3729 23742
3403	0	0	Ki67+	 3734 23836
3404	0	0	Ki67+	 3740 23801
3405	0	0	Ki67+	 3740 23902
3406	0	0	Ki67+	 3743 23868
3407	0	0	Ki67+	 3750 24114
3408	0	0	Ki67+	 3751 23760
3409	0	0	Ki67+	 3753 23836
3410	0	0	Ki67+	 3753 23894
3411	0	0	Ki67+	 3754 24052
3412	0	0	Ki67+	 3765 23811
3413	0	0	Ki67+	 3769 23822
3414	0	0	Ki67+	 3769 23920
3415	0	0	Ki67+	 3769 23947
3416	0	0	Ki67+	 3773 24059
3417	0	0	Ki67+	 3774 23893
3418	0	0	Ki67+	 3774 24078
3419	0	0	Ki67+	 3778 23564
3420	0	0	Ki67+	 3785 23791
3421	0	0	Ki67+	 3788 23833
3422	0	0	Ki67+	 3796 23802
3423	0	0	Ki67+	 3797 24056
3424	0	0	Ki67+	 3798 23980
3425	0	0	Ki67+	 3802 23841
3426	0	0	Ki67+	 3803 23609
3427	0	0	Ki67+	 3803 23910
3428	0	0	Ki67+	 3814 23822
3429	0	0	Ki67+	 3814 23945
3430	0	0	Ki67+	 3816 23876
3431	0	0	Ki67+	 3817 24200
3432	0	0	Ki67+	 3820 24018
3433	0	0	Ki67+	 3823 23640
3434	0	0	Ki67+	 3823 24185
3435	0	0	Ki67+	 3829 23476
3436	0	0	Ki67+	 3836 23925
3437	0	0	Ki67+	 3837 23867
3438	0	0	Ki67+	 3839 23977
3439	0	0	Ki67+	 3840 23948
3440	0	0	Ki67+	 3844 23888
3441	0	0	Ki67+	 3845 24004
3442	0	0	Ki67+	 3866 23959
3443	0	0	Ki67+	 3868 23917
3444	0	0	Ki67+	 3870 24017
3445	0	0	Ki67+	 3875 23697
3446	0	0	Ki67+	 3876 24208
3447	0	0	Ki67+	 3882 24173
3448	0	0	Ki67+	 3889 23656
3449	0	0	Ki67+	 3890 23797
3450	0	0	Ki67+	 3897 23988
3451	0	0	Ki67+	 3898 24030
3452	0	0	Ki67+	 3901 23484
3453	0	0	Ki67+	 3907 24002
3454	0	0	Ki67+	 3911 24166
3455	0	0	Ki67+	 3914 24200
3456	0	0	Ki67+	 3917 23983
3457	0	0	Ki67+	 3917 24089
3458	0	0	Ki67+	 3921 23734
3459	0	0	Ki67+	 3921 24012
3460	0	0	Ki67+	 3926 23679
3461	0	0	Ki67+	 3928 24146
3462	0	0	Ki67+	 3931 24105
3463	0	0	Ki67+	 3932 24216
3464	0	0	Ki67+	 3935 24033
3465	0	0	Ki67+	 3935 24076
3466	0	0	Ki67+	 3937 24118
3467	0	0	Ki67+	 3973 23664
3468	0	0	Ki67+	 3978 24215
3469	0	0	Ki67+	 3982 23583
3470	0	0	Ki67+	 3996 23800
3471	0	0	Ki67+	 4000 24024
3472	0	0	Ki67+	 4011 23683
3473	0	0	Ki67+	 4012 24018
3474	0	0	Ki67+	 4012 24039
3475	0	0	Ki67+	 4033 23669
3476	0	0	Ki67+	 4035 23603
3477	0	0	Ki67+	 4068 23983
3478	0	0	Ki67+	 4072 23428
3479	0	0	Ki67+	 4080 23860
3480	0	0	Ki67+	 3345 24726
3481	0	0	Ki67+	 3347 24240
3482	0	0	Ki67+	 3349 24312
3483	0	0	Ki67+	 3350 24394
3484	0	0	Ki67+	 3351 24229
3485	0	0	Ki67+	 3352 24506
3486	0	0	Ki67+	 3354 24488
3487	0	0	Ki67+	 3354 24610
3488	0	0	Ki67+	 3357 24753
3489	0	0	Ki67+	 3360 24449
3490	0	0	Ki67+	 3365 24693
3491	0	0	Ki67+	 3365 24943
3492	0	0	Ki67+	 3366 24876
3493	0	0	Ki67+	 3367 24396
3494	0	0	Ki67+	 3367 24541
3495	0	0	Ki67+	 3368 24582
3496	0	0	Ki67+	 3370 24747
3497	0	0	Ki67+	 3374 24657
3498	0	0	Ki67+	 3376 24828
3499	0	0	Ki67+	 3377 24430
3500	0	0	Ki67+	 3379 24756
3501	0	0	Ki67+	 3383 24700
3502	0	0	Ki67+	 3384 24970
3503	0	0	Ki67+	 3385 24632
3504	0	0	Ki67+	 3388 24990
3505	0	0	Ki67+	 3390 24461
3506	0	0	Ki67+	 3393 24600
3507	0	0	Ki67+	 3395 24719
3508	0	0	Ki67+	 3396 25013
3509	0	0	Ki67+	 3402 24782
3510	0	0	Ki67+	 3404 24872
3511	0	0	Ki67+	 3406 24739
3512	0	0	Ki67+	 3406 24957
3513	0	0	Ki67+	 3409 24984
3514	0	0	Ki67+	 3415 24452
3515	0	0	Ki67+	 3416 24628
3516	0	0	Ki67+	 3416 24750
3517	0	0	Ki67+	 3417 24418
3518	0	0	Ki67+	 3417 24968
3519	0	0	Ki67+	 3419 25011
3520	0	0	Ki67+	 3423 24590
3521	0	0	Ki67+	 3423 24837
3522	0	0	Ki67+	 3425 24659
3523	0	0	Ki67+	 3425 24959
3524	0	0	Ki67+	 3428 24429
3525	0	0	Ki67+	 3428 24805
3526	0	0	Ki67+	 3438 24672
3527	0	0	Ki67+	 3439 25022
3528	0	0	Ki67+	 3442 24449
3529	0	0	Ki67+	 3443 24764
3530	0	0	Ki67+	 3445 24592
3531	0	0	Ki67+	 3445 24861
3532	0	0	Ki67+	 3445 24914
3533	0	0	Ki67+	 3448 24615
3534	0	0	Ki67+	 3450 24402
3535	0	0	Ki67+	 3450 24951
3536	0	0	Ki67+	 3452 24986
3537	0	0	Ki67+	 3453 24806
3538	0	0	Ki67+	 3455 24567
3539	0	0	Ki67+	 3457 24411
3540	0	0	Ki67+	 3458 24610
3541	0	0	Ki67+	 3461 24996
3542	0	0	Ki67+	 3468 24859
3543	0	0	Ki67+	 3470 24757
3544	0	0	Ki67+	 3471 24446
3545	0	0	Ki67+	 3474 24423
3546	0	0	Ki67+	 3476 24720
3547	0	0	Ki67+	 3477 24646
3548	0	0	Ki67+	 3477 24768
3549	0	0	Ki67+	 3478 24844
3550	0	0	Ki67+	 3478 24952
3551	0	0	Ki67+	 3486 24860
3552	0	0	Ki67+	 3487 24592
3553	0	0	Ki67+	 3491 24564
3554	0	0	Ki67+	 3491 24604
3555	0	0	Ki67+	 3492 24875
3556	0	0	Ki67+	 3498 24771
3557	0	0	Ki67+	 3498 24973
3558	0	0	Ki67+	 3505 24587
3559	0	0	Ki67+	 3509 24950
3560	0	0	Ki67+	 3510 24675
3561	0	0	Ki67+	 3512 24365
3562	0	0	Ki67+	 3513 24398
3563	0	0	Ki67+	 3513 24433
3564	0	0	Ki67+	 3515 24908
3565	0	0	Ki67+	 3516 24297
3566	0	0	Ki67+	 3519 24819
3567	0	0	Ki67+	 3520 25007
3568	0	0	Ki67+	 3524 24416
3569	0	0	Ki67+	 3529 24288
3570	0	0	Ki67+	 3530 24595
3571	0	0	Ki67+	 3531 24613
3572	0	0	Ki67+	 3532 24390
3573	0	0	Ki67+	 3533 24576
3574	0	0	Ki67+	 3534 24770
3575	0	0	Ki67+	 3537 24643
3576	0	0	Ki67+	 3538 24706
3577	0	0	Ki67+	 3539 24251
3578	0	0	Ki67+	 3539 24731
3579	0	0	Ki67+	 3542 24609
3580	0	0	Ki67+	 3548 24298
3581	0	0	Ki67+	 3550 24782
3582	0	0	Ki67+	 3550 24991
3583	0	0	Ki67+	 3551 24442
3584	0	0	Ki67+	 3551 24489
3585	0	0	Ki67+	 3554 24678
3586	0	0	Ki67+	 3556 24570
3587	0	0	Ki67+	 3556 24932
3588	0	0	Ki67+	 3557 24375
3589	0	0	Ki67+	 3557 24708
3590	0	0	Ki67+	 3563 24246
3591	0	0	Ki67+	 3563 24322
3592	0	0	Ki67+	 3563 24601
3593	0	0	Ki67+	 3565 25004
3594	0	0	Ki67+	 3567 24639
3595	0	0	Ki67+	 3568 24395
3596	0	0	Ki67+	 3568 24417
3597	0	0	Ki67+	 3568 24962
3598	0	0	Ki67+	 3569 24287
3599	0	0	Ki67+	 3569 24771
3600	0	0	Ki67+	 3577 24742
3601	0	0	Ki67+	 3579 24849
3602	0	0	Ki67+	 3588 24576
3603	0	0	Ki67+	 3589 24633
3604	0	0	Ki67+	 3589 24945
3605	0	0	Ki67+	 3590 24261
3606	0	0	Ki67+	 3596 24417
3607	0	0	Ki67+	 3597 24433
3608	0	0	Ki67+	 3598 24593
3609	0	0	Ki67+	 3599 24273
3610	0	0	Ki67+	 3599 24305
3611	0	0	Ki67+	 3599 25023
3612	0	0	Ki67+	 3603 24467
3613	0	0	Ki67+	 3604 24965
3614	0	0	Ki67+	 3608 24396
3615	0	0	Ki67+	 3612 24333
3616	0	0	Ki67+	 3612 24994
3617	0	0	Ki67+	 3613 24362
3618	0	0	Ki67+	 3613 24863
3619	0	0	Ki67+	 3615 25009
3620	0	0	Ki67+	 3620 24262
3621	0	0	Ki67+	 3624 24228
3622	0	0	Ki67+	 3624 24597
3623	0	0	Ki67+	 3626 24324
3624	0	0	Ki67+	 3630 24957
3625	0	0	Ki67+	 3631 24305
3626	0	0	Ki67+	 3631 24835
3627	0	0	Ki67+	 3631 24988
3628	0	0	Ki67+	 3633 24441
3629	0	0	Ki67+	 3634 24623
3630	0	0	Ki67+	 3635 24278
3631	0	0	Ki67+	 3635 24661
3632	0	0	Ki67+	 3638 24395
3633	0	0	Ki67+	 3639 24260
3634	0	0	Ki67+	 3641 24873
3635	0	0	Ki67+	 3646 24674
3636	0	0	Ki67+	 3647 24981
3637	0	0	Ki67+	 3651 24728
3638	0	0	Ki67+	 3652 24309
3639	0	0	Ki67+	 3654 24947
3640	0	0	Ki67+	 3657 24342
3641	0	0	Ki67+	 3658 24417
3642	0	0	Ki67+	 3660 24749
3643	0	0	Ki67+	 3664 24284
3644	0	0	Ki67+	 3666 24921
3645	0	0	Ki67+	 3667 24696
3646	0	0	Ki67+	 3668 24841
3647	0	0	Ki67+	 3670 24247
3648	0	0	Ki67+	 3670 24853
3649	0	0	Ki67+	 3672 24375
3650	0	0	Ki67+	 3673 24825
3651	0	0	Ki67+	 3673 24973
3652	0	0	Ki67+	 3674 24313
3653	0	0	Ki67+	 3680 24418
3654	0	0	Ki67+	 3684 25021
3655	0	0	Ki67+	 3685 24688
3656	0	0	Ki67+	 3685 24729
3657	0	0	Ki67+	 3689 24991
3658	0	0	Ki67+	 3691 24671
3659	0	0	Ki67+	 3692 24651
3660	0	0	Ki67+	 3693 24876
3661	0	0	Ki67+	 3694 24340
3662	0	0	Ki67+	 3694 24528
3663	0	0	Ki67+	 3695 24375
3664	0	0	Ki67+	 3698 24941
3665	0	0	Ki67+	 3699 24303
3666	0	0	Ki67+	 3700 24954
3667	0	0	Ki67+	 3703 24563
3668	0	0	Ki67+	 3703 24701
3669	0	0	Ki67+	 3706 24585
3670	0	0	Ki67+	 3710 25014
3671	0	0	Ki67+	 3711 24296
3672	0	0	Ki67+	 3713 24730
3673	0	0	Ki67+	 3717 24367
3674	0	0	Ki67+	 3722 24260
3675	0	0	Ki67+	 3724 24486
3676	0	0	Ki67+	 3726 24523
3677	0	0	Ki67+	 3727 24302
3678	0	0	Ki67+	 3727 24886
3679	0	0	Ki67+	 3728 24226
3680	0	0	Ki67+	 3729 24574
3681	0	0	Ki67+	 3730 24613
3682	0	0	Ki67+	 3730 24632
3683	0	0	Ki67+	 3732 24774
3684	0	0	Ki67+	 3734 24504
3685	0	0	Ki67+	 3737 24554
3686	0	0	Ki67+	 3740 24927
3687	0	0	Ki67+	 3741 24280
3688	0	0	Ki67+	 3743 24945
3689	0	0	Ki67+	 3745 24663
3690	0	0	Ki67+	 3747 24615
3691	0	0	Ki67+	 3750 24339
3692	0	0	Ki67+	 3753 24878
3693	0	0	Ki67+	 3757 24279
3694	0	0	Ki67+	 3757 24649
3695	0	0	Ki67+	 3760 24518
3696	0	0	Ki67+	 3761 24673
3697	0	0	Ki67+	 3761 24936
3698	0	0	Ki67+	 3764 24866
3699	0	0	Ki67+	 3766 24497
3700	0	0	Ki67+	 3767 24746
3701	0	0	Ki67+	 3770 24313
3702	0	0	Ki67+	 3773 24930
3703	0	0	Ki67+	 3775 24903
3704	0	0	Ki67+	 3776 24547
3705	0	0	Ki67+	 3777 24406
3706	0	0	Ki67+	 3777 24675
3707	0	0	Ki67+	 3780 24568
3708	0	0	Ki67+	 3782 24595
3709	0	0	Ki67+	 3784 24446
3710	0	0	Ki67+	 3786 24239
3711	0	0	Ki67+	 3788 24310
3712	0	0	Ki67+	 3788 24508
3713	0	0	Ki67+	 3794 24266
3714	0	0	Ki67+	 3794 24695
3715	0	0	Ki67+	 3795 24350
3716	0	0	Ki67+	 3795 24962
3717	0	0	Ki67+	 3798 24572
3718	0	0	Ki67+	 3800 24772
3719	0	0	Ki67+	 3801 24330
3720	0	0	Ki67+	 3803 24508
3721	0	0	Ki67+	 3804 24545
3722	0	0	Ki67+	 3804 24790
3723	0	0	Ki67+	 3805 24746
3724	0	0	Ki67+	 3805 24892
3725	0	0	Ki67+	 3810 24294
3726	0	0	Ki67+	 3818 24727
3727	0	0	Ki67+	 3819 24243
3728	0	0	Ki67+	 3821 24768
3729	0	0	Ki67+	 3821 24915
3730	0	0	Ki67+	 3829 24571
3731	0	0	Ki67+	 3830 24351
3732	0	0	Ki67+	 3832 24231
3733	0	0	Ki67+	 3835 24545
3734	0	0	Ki67+	 3838 24584
3735	0	0	Ki67+	 3844 24307
3736	0	0	Ki67+	 3844 24443
3737	0	0	Ki67+	 3850 24292
3738	0	0	Ki67+	 3851 24668
3739	0	0	Ki67+	 3858 24618
3740	0	0	Ki67+	 3860 24541
3741	0	0	Ki67+	 3862 24584
3742	0	0	Ki67+	 3867 24920
3743	0	0	Ki67+	 3868 24658
3744	0	0	Ki67+	 3873 24344
3745	0	0	Ki67+	 3876 24766
3746	0	0	Ki67+	 3877 24329
3747	0	0	Ki67+	 3886 24543
3748	0	0	Ki67+	 3886 24592
3749	0	0	Ki67+	 3887 24555
3750	0	0	Ki67+	 3890 24625
3751	0	0	Ki67+	 3893 24856
3752	0	0	Ki67+	 3894 24741
3753	0	0	Ki67+	 3900 24574
3754	0	0	Ki67+	 3908 24600
3755	0	0	Ki67+	 3917 24657
3756	0	0	Ki67+	 3922 24278
3757	0	0	Ki67+	 3925 25016
3758	0	0	Ki67+	 3930 24919
3759	0	0	Ki67+	 3941 24631
3760	0	0	Ki67+	 3941 24767
3761	0	0	Ki67+	 3941 24861
3762	0	0	Ki67+	 3943 24900
3763	0	0	Ki67+	 3943 24938
3764	0	0	Ki67+	 3957 24633
3765	0	0	Ki67+	 3958 24604
3766	0	0	Ki67+	 3959 24757
3767	0	0	Ki67+	 3959 24777
3768	0	0	Ki67+	 3962 24559
3769	0	0	Ki67+	 3964 24432
3770	0	0	Ki67+	 3974 24924
3771	0	0	Ki67+	 3987 24647
3772	0	0	Ki67+	 3988 24620
3773	0	0	Ki67+	 4001 24785
3774	0	0	Ki67+	 4017 24777
3775	0	0	Ki67+	 4020 24725
3776	0	0	Ki67+	 4023 24514
3777	0	0	Ki67+	 4023 24647
3778	0	0	Ki67+	 4042 24608
3779	0	0	Ki67+	 4043 24696
3780	0	0	Ki67+	 4047 24659
3781	0	0	Ki67+	 4056 24229
3782	0	0	Ki67+	 4084 24494
3783	0	0	Ki67+	 4094 24249
3784	0	0	Ki67+	 4116 24413
3785	0	0	Ki67+	 4130 24748
3786	0	0	Ki67+	 4135 24371
3787	0	0	Ki67+	 4141 24353
3788	0	0	Ki67+	 3418 25031
3789	0	0	Ki67+	 3489 25114
3790	0	0	Ki67+	 3509 25137
3791	0	0	Ki67+	 3530 25160
3792	0	0	Ki67+	 3532 25043
3793	0	0	Ki67+	 3540 25180
3794	0	0	Ki67+	 3547 25076
3795	0	0	Ki67+	 3557 25196
3796	0	0	Ki67+	 3564 25050
3797	0	0	Ki67+	 3565 25112
3798	0	0	Ki67+	 3578 25150
3799	0	0	Ki67+	 3580 25025
3800	0	0	Ki67+	 3581 25100
3801	0	0	Ki67+	 3582 25179
3802	0	0	Ki67+	 3585 25071
3803	0	0	Ki67+	 3607 25055
3804	0	0	Ki67+	 3617 25090
3805	0	0	Ki67+	 3623 25165
3806	0	0	Ki67+	 3625 25049
3807	0	0	Ki67+	 3627 25135
3808	0	0	Ki67+	 3630 25025
3809	0	0	Ki67+	 3638 25262
3810	0	0	Ki67+	 3641 25082
3811	0	0	Ki67+	 3645 25121
3812	0	0	Ki67+	 3650 25028
3813	0	0	Ki67+	 3651 25093
3814	0	0	Ki67+	 3654 25135
3815	0	0	Ki67+	 3655 25298
3816	0	0	Ki67+	 3657 25262
3817	0	0	Ki67+	 3666 25157
3818	0	0	Ki67+	 3668 25278
3819	0	0	Ki67+	 3677 25195
3820	0	0	Ki67+	 3682 25126
3821	0	0	Ki67+	 3687 25230
3822	0	0	Ki67+	 3691 25316
3823	0	0	Ki67+	 3692 25193
3824	0	0	Ki67+	 3696 25266
3825	0	0	Ki67+	 3697 25303
3826	0	0	Ki67+	 3701 25040
3827	0	0	Ki67+	 3706 25126
3828	0	0	Ki67+	 3710 25152
3829	0	0	Ki67+	 3715 25111
3830	0	0	Ki67+	 3719 25234
3831	0	0	Ki67+	 3721 25362
3832	0	0	Ki67+	 3728 25277
3833	0	0	Ki67+	 3734 25335
3834	0	0	Ki67+	 3739 25030
3835	0	0	Ki67+	 3740 25128
3836	0	0	Ki67+	 3740 25360
3837	0	0	Ki67+	 3741 25243
3838	0	0	Ki67+	 3741 25413
3839	0	0	Ki67+	 3746 25100
3840	0	0	Ki67+	 3749 25323
3841	0	0	Ki67+	 3753 25393
3842	0	0	Ki67+	 3753 25438
3843	0	0	Ki67+	 3757 25355
3844	0	0	Ki67+	 3763 25238
3845	0	0	Ki67+	 3764 25305
3846	0	0	Ki67+	 3770 25415
3847	0	0	Ki67+	 3772 25466
3848	0	0	Ki67+	 3777 25366
3849	0	0	Ki67+	 3778 25326
3850	0	0	Ki67+	 3780 25242
3851	0	0	Ki67+	 3781 25135
3852	0	0	Ki67+	 3791 25424
3853	0	0	Ki67+	 3792 25353
3854	0	0	Ki67+	 3796 25285
3855	0	0	Ki67+	 3801 25394
3856	0	0	Ki67+	 3804 25056
3857	0	0	Ki67+	 3805 25119
3858	0	0	Ki67+	 3811 25523
3859	0	0	Ki67+	 3812 25041
3860	0	0	Ki67+	 3812 25456
3861	0	0	Ki67+	 3813 25291
3862	0	0	Ki67+	 3814 25312
3863	0	0	Ki67+	 3817 25380
3864	0	0	Ki67+	 3818 25085
3865	0	0	Ki67+	 3821 25569
3866	0	0	Ki67+	 3824 25550
3867	0	0	Ki67+	 3825 25599
3868	0	0	Ki67+	 3828 25202
3869	0	0	Ki67+	 3829 25063
3870	0	0	Ki67+	 3830 25333
3871	0	0	Ki67+	 3831 25361
3872	0	0	Ki67+	 3832 25489
3873	0	0	Ki67+	 3835 25173
3874	0	0	Ki67+	 3838 25110
3875	0	0	Ki67+	 3838 25270
3876	0	0	Ki67+	 3839 25232
3877	0	0	Ki67+	 3839 25406
3878	0	0	Ki67+	 3840 25289
3879	0	0	Ki67+	 3841 25080
3880	0	0	Ki67+	 3842 25141
3881	0	0	Ki67+	 3846 25575
3882	0	0	Ki67+	 3854 25263
3883	0	0	Ki67+	 3854 25596
3884	0	0	Ki67+	 3856 25352
3885	0	0	Ki67+	 3856 25436
3886	0	0	Ki67+	 3860 25075
3887	0	0	Ki67+	 3860 25402
3888	0	0	Ki67+	 3861 25470
3889	0	0	Ki67+	 3865 25191
3890	0	0	Ki67+	 3868 25104
3891	0	0	Ki67+	 3870 25390
3892	0	0	Ki67+	 3872 25156
3893	0	0	Ki67+	 3876 25372
3894	0	0	Ki67+	 3877 25325
3895	0	0	Ki67+	 3879 25561
3896	0	0	Ki67+	 3880 25248
3897	0	0	Ki67+	 3894 25587
3898	0	0	Ki67+	 3898 25284
3899	0	0	Ki67+	 3901 25126
3900	0	0	Ki67+	 3902 25143
3901	0	0	Ki67+	 3903 25174
3902	0	0	Ki67+	 3907 25626
3903	0	0	Ki67+	 3920 25710
3904	0	0	Ki67+	 3923 25126
3905	0	0	Ki67+	 3927 25138
3906	0	0	Ki67+	 3931 25603
3907	0	0	Ki67+	 3940 25589
3908	0	0	Ki67+	 3942 25454
3909	0	0	Ki67+	 3958 25555
3910	0	0	Ki67+	 3961 25504
3911	0	0	Ki67+	 3962 25141
3912	0	0	Ki67+	 3963 25604
3913	0	0	Ki67+	 3964 25666
3914	0	0	Ki67+	 3983 25529
3915	0	0	Ki67+	 4005 25740
3916	0	0	Ki67+	 4007 25497
3917	0	0	Ki67+	 4011 25482
3918	0	0	Ki67+	 4020 25625
3919	0	0	Ki67+	 4021 25108
3920	0	0	Ki67+	 4036 25192
3921	0	0	Ki67+	 4042 25134
3922	0	0	Ki67+	 4043 25697
3923	0	0	Ki67+	 4056 25744
3924	0	0	Ki67+	 4084 25671
3925	0	0	Ki67+	 4086 25716
3926	0	0	Ki67+	 4094 25160
3927	0	0	Ki67+	 4102 25467
3928	0	0	Ki67+	 4109 25803
3929	0	0	Ki67+	 4110 25414
3930	0	0	Ki67+	 4117 25214
3931	0	0	Ki67+	 4123 25060
3932	0	0	Ki67+	 4124 25123
3933	0	0	Ki67+	 4124 25274
3934	0	0	Ki67+	 4124 25331
3935	0	0	Ki67+	 4125 25639
3936	0	0	Ki67+	 4125 25701
3937	0	0	Ki67+	 4133 25540
3938	0	0	Ki67+	 4135 25688
3939	0	0	Ki67+	 4136 25569
3940	0	0	Ki67+	 4080 25944
3941	0	0	Ki67+	 4145 19188
3942	0	0	Ki67+	 4173 19393
3943	0	0	Ki67+	 4180 18745
3944	0	0	Ki67+	 4183 18999
3945	0	0	Ki67+	 4204 18856
3946	0	0	Ki67+	 4211 19241
3947	0	0	Ki67+	 4214 19494
3948	0	0	Ki67+	 4214 19504
3949	0	0	Ki67+	 4215 19051
3950	0	0	Ki67+	 4216 19211
3951	0	0	Ki67+	 4218 19014
3952	0	0	Ki67+	 4218 19343
3953	0	0	Ki67+	 4226 19050
3954	0	0	Ki67+	 4227 19096
3955	0	0	Ki67+	 4229 19026
3956	0	0	Ki67+	 4231 19405
3957	0	0	Ki67+	 4231 19504
3958	0	0	Ki67+	 4232 19439
3959	0	0	Ki67+	 4233 19318
3960	0	0	Ki67+	 4241 19489
3961	0	0	Ki67+	 4244 19297
3962	0	0	Ki67+	 4244 19380
3963	0	0	Ki67+	 4245 19004
3964	0	0	Ki67+	 4247 19348
3965	0	0	Ki67+	 4249 19423
3966	0	0	Ki67+	 4250 19532
3967	0	0	Ki67+	 4253 19458
3968	0	0	Ki67+	 4266 19147
3969	0	0	Ki67+	 4269 19410
3970	0	0	Ki67+	 4270 19314
3971	0	0	Ki67+	 4270 19375
3972	0	0	Ki67+	 4270 19399
3973	0	0	Ki67+	 4272 19184
3974	0	0	Ki67+	 4273 18959
3975	0	0	Ki67+	 4273 19138
3976	0	0	Ki67+	 4274 19442
3977	0	0	Ki67+	 4276 19521
3978	0	0	Ki67+	 4280 19220
3979	0	0	Ki67+	 4280 19335
3980	0	0	Ki67+	 4282 18944
3981	0	0	Ki67+	 4282 19299
3982	0	0	Ki67+	 4285 19402
3983	0	0	Ki67+	 4286 19207
3984	0	0	Ki67+	 4286 19497
3985	0	0	Ki67+	 4291 19129
3986	0	0	Ki67+	 4291 19179
3987	0	0	Ki67+	 4292 19272
3988	0	0	Ki67+	 4292 19326
3989	0	0	Ki67+	 4293 19238
3990	0	0	Ki67+	 4297 19223
3991	0	0	Ki67+	 4297 19467
3992	0	0	Ki67+	 4298 19194
3993	0	0	Ki67+	 4299 19092
3994	0	0	Ki67+	 4299 19504
3995	0	0	Ki67+	 4300 19424
3996	0	0	Ki67+	 4301 19357
3997	0	0	Ki67+	 4302 19114
3998	0	0	Ki67+	 4302 19294
3999	0	0	Ki67+	 4302 19444
4000	0	0	Ki67+	 4304 19525
4001	0	0	Ki67+	 4306 19147
4002	0	0	Ki67+	 4307 19374
4003	0	0	Ki67+	 4308 19465
4004	0	0	Ki67+	 4310 19167
4005	0	0	Ki67+	 4314 19033
4006	0	0	Ki67+	 4317 18953
4007	0	0	Ki67+	 4319 19119
4008	0	0	Ki67+	 4320 19194
4009	0	0	Ki67+	 4320 19248
4010	0	0	Ki67+	 4321 19277
4011	0	0	Ki67+	 4322 19315
4012	0	0	Ki67+	 4323 19100
4013	0	0	Ki67+	 4323 19150
4014	0	0	Ki67+	 4323 19432
4015	0	0	Ki67+	 4327 19068
4016	0	0	Ki67+	 4328 19203
4017	0	0	Ki67+	 4328 19331
4018	0	0	Ki67+	 4328 19398
4019	0	0	Ki67+	 4330 19417
4020	0	0	Ki67+	 4341 19031
4021	0	0	Ki67+	 4344 19132
4022	0	0	Ki67+	 4345 19043
4023	0	0	Ki67+	 4348 19301
4024	0	0	Ki67+	 4349 19329
4025	0	0	Ki67+	 4350 18964
4026	0	0	Ki67+	 4350 19084
4027	0	0	Ki67+	 4352 18985
4028	0	0	Ki67+	 4353 19168
4029	0	0	Ki67+	 4356 19111
4030	0	0	Ki67+	 4356 19314
4031	0	0	Ki67+	 4368 19044
4032	0	0	Ki67+	 4370 19136
4033	0	0	Ki67+	 4372 18993
4034	0	0	Ki67+	 4372 19357
4035	0	0	Ki67+	 4403 19174
4036	0	0	Ki67+	 4431 19144
4037	0	0	Ki67+	 4441 19515
4038	0	0	Ki67+	 4442 18906
4039	0	0	Ki67+	 4442 19006
4040	0	0	Ki67+	 4444 19467
4041	0	0	Ki67+	 4447 19344
4042	0	0	Ki67+	 4451 19444
4043	0	0	Ki67+	 4458 19006
4044	0	0	Ki67+	 4459 19429
4045	0	0	Ki67+	 4461 19210
4046	0	0	Ki67+	 4465 19072
4047	0	0	Ki67+	 4472 19400
4048	0	0	Ki67+	 4472 19477
4049	0	0	Ki67+	 4478 19449
4050	0	0	Ki67+	 4481 19295
4051	0	0	Ki67+	 4483 19321
4052	0	0	Ki67+	 4483 19425
4053	0	0	Ki67+	 4484 18865
4054	0	0	Ki67+	 4488 19513
4055	0	0	Ki67+	 4495 19452
4056	0	0	Ki67+	 4496 19397
4057	0	0	Ki67+	 4497 19252
4058	0	0	Ki67+	 4499 19332
4059	0	0	Ki67+	 4500 19291
4060	0	0	Ki67+	 4501 19531
4061	0	0	Ki67+	 4503 19367
4062	0	0	Ki67+	 4505 19473
4063	0	0	Ki67+	 4507 19225
4064	0	0	Ki67+	 4507 19410
4065	0	0	Ki67+	 4511 18872
4066	0	0	Ki67+	 4511 19425
4067	0	0	Ki67+	 4512 19508
4068	0	0	Ki67+	 4515 18939
4069	0	0	Ki67+	 4517 19235
4070	0	0	Ki67+	 4518 19037
4071	0	0	Ki67+	 4519 19131
4072	0	0	Ki67+	 4519 19258
4073	0	0	Ki67+	 4521 19387
4074	0	0	Ki67+	 4525 19189
4075	0	0	Ki67+	 4528 19332
4076	0	0	Ki67+	 4534 19451
4077	0	0	Ki67+	 4534 19527
4078	0	0	Ki67+	 4536 19342
4079	0	0	Ki67+	 4540 19198
4080	0	0	Ki67+	 4541 19423
4081	0	0	Ki67+	 4541 19474
4082	0	0	Ki67+	 4542 18895
4083	0	0	Ki67+	 4542 19163
4084	0	0	Ki67+	 4544 19366
4085	0	0	Ki67+	 4547 19001
4086	0	0	Ki67+	 4547 19392
4087	0	0	Ki67+	 4554 18888
4088	0	0	Ki67+	 4556 19342
4089	0	0	Ki67+	 4558 19507
4090	0	0	Ki67+	 4564 18949
4091	0	0	Ki67+	 4564 19016
4092	0	0	Ki67+	 4564 19460
4093	0	0	Ki67+	 4568 19382
4094	0	0	Ki67+	 4568 19443
4095	0	0	Ki67+	 4571 19427
4096	0	0	Ki67+	 4573 19407
4097	0	0	Ki67+	 4575 19032
4098	0	0	Ki67+	 4576 19486
4099	0	0	Ki67+	 4578 19331
4100	0	0	Ki67+	 4580 18907
4101	0	0	Ki67+	 4581 19371
4102	0	0	Ki67+	 4586 18992
4103	0	0	Ki67+	 4589 19259
4104	0	0	Ki67+	 4590 19451
4105	0	0	Ki67+	 4592 19106
4106	0	0	Ki67+	 4595 18901
4107	0	0	Ki67+	 4596 19437
4108	0	0	Ki67+	 4599 19336
4109	0	0	Ki67+	 4600 18930
4110	0	0	Ki67+	 4602 19396
4111	0	0	Ki67+	 4604 19506
4112	0	0	Ki67+	 4607 19024
4113	0	0	Ki67+	 4608 19116
4114	0	0	Ki67+	 4610 19483
4115	0	0	Ki67+	 4611 19011
4116	0	0	Ki67+	 4612 19459
4117	0	0	Ki67+	 4615 19315
4118	0	0	Ki67+	 4618 19246
4119	0	0	Ki67+	 4619 18856
4120	0	0	Ki67+	 4619 19288
4121	0	0	Ki67+	 4620 19363
4122	0	0	Ki67+	 4620 19445
4123	0	0	Ki67+	 4621 18903
4124	0	0	Ki67+	 4623 18923
4125	0	0	Ki67+	 4624 19392
4126	0	0	Ki67+	 4625 19268
4127	0	0	Ki67+	 4628 18966
4128	0	0	Ki67+	 4630 19082
4129	0	0	Ki67+	 4630 19348
4130	0	0	Ki67+	 4631 19535
4131	0	0	Ki67+	 4632 19222
4132	0	0	Ki67+	 4632 19472
4133	0	0	Ki67+	 4634 19499
4134	0	0	Ki67+	 4635 19445
4135	0	0	Ki67+	 4636 19251
4136	0	0	Ki67+	 4639 19285
4137	0	0	Ki67+	 4641 19107
4138	0	0	Ki67+	 4644 19193
4139	0	0	Ki67+	 4645 19433
4140	0	0	Ki67+	 4647 18951
4141	0	0	Ki67+	 4653 19132
4142	0	0	Ki67+	 4656 19028
4143	0	0	Ki67+	 4657 19070
4144	0	0	Ki67+	 4657 19251
4145	0	0	Ki67+	 4657 19469
4146	0	0	Ki67+	 4658 19168
4147	0	0	Ki67+	 4658 19524
4148	0	0	Ki67+	 4662 19492
4149	0	0	Ki67+	 4666 19091
4150	0	0	Ki67+	 4667 19183
4151	0	0	Ki67+	 4667 19346
4152	0	0	Ki67+	 4667 19372
4153	0	0	Ki67+	 4667 19534
4154	0	0	Ki67+	 4668 19013
4155	0	0	Ki67+	 4668 19145
4156	0	0	Ki67+	 4672 19120
4157	0	0	Ki67+	 4672 19398
4158	0	0	Ki67+	 4673 19459
4159	0	0	Ki67+	 4674 18988
4160	0	0	Ki67+	 4675 19158
4161	0	0	Ki67+	 4677 19328
4162	0	0	Ki67+	 4681 19484
4163	0	0	Ki67+	 4684 19065
4164	0	0	Ki67+	 4684 19138
4165	0	0	Ki67+	 4684 19413
4166	0	0	Ki67+	 4684 19516
4167	0	0	Ki67+	 4687 19289
4168	0	0	Ki67+	 4688 19313
4169	0	0	Ki67+	 4689 19428
4170	0	0	Ki67+	 4690 19091
4171	0	0	Ki67+	 4690 19235
4172	0	0	Ki67+	 4690 19382
4173	0	0	Ki67+	 4693 19174
4174	0	0	Ki67+	 4695 19460
4175	0	0	Ki67+	 4697 18978
4176	0	0	Ki67+	 4697 19008
4177	0	0	Ki67+	 4699 19214
4178	0	0	Ki67+	 4700 18965
4179	0	0	Ki67+	 4700 19043
4180	0	0	Ki67+	 4700 19419
4181	0	0	Ki67+	 4700 19525
4182	0	0	Ki67+	 4705 19114
4183	0	0	Ki67+	 4706 19275
4184	0	0	Ki67+	 4710 18934
4185	0	0	Ki67+	 4712 19403
4186	0	0	Ki67+	 4713 19322
4187	0	0	Ki67+	 4713 19343
4188	0	0	Ki67+	 4714 19071
4189	0	0	Ki67+	 4716 18944
4190	0	0	Ki67+	 4716 19419
4191	0	0	Ki67+	 4716 19441
4192	0	0	Ki67+	 4716 19485
4193	0	0	Ki67+	 4716 19513
4194	0	0	Ki67+	 4717 19374
4195	0	0	Ki67+	 4719 19089
4196	0	0	Ki67+	 4719 19246
4197	0	0	Ki67+	 4723 18906
4198	0	0	Ki67+	 4723 19306
4199	0	0	Ki67+	 4728 19448
4200	0	0	Ki67+	 4730 19044
4201	0	0	Ki67+	 4732 19351
4202	0	0	Ki67+	 4736 18872
4203	0	0	Ki67+	 4739 19253
4204	0	0	Ki67+	 4740 18996
4205	0	0	Ki67+	 4741 18929
4206	0	0	Ki67+	 4742 19267
4207	0	0	Ki67+	 4743 19474
4208	0	0	Ki67+	 4744 19018
4209	0	0	Ki67+	 4744 19516
4210	0	0	Ki67+	 4745 19294
4211	0	0	Ki67+	 4745 19323
4212	0	0	Ki67+	 4749 19440
4213	0	0	Ki67+	 4752 19247
4214	0	0	Ki67+	 4754 19399
4215	0	0	Ki67+	 4755 18956
4216	0	0	Ki67+	 4755 19283
4217	0	0	Ki67+	 4756 19228
4218	0	0	Ki67+	 4756 19500
4219	0	0	Ki67+	 4759 19015
4220	0	0	Ki67+	 4760 18992
4221	0	0	Ki67+	 4761 19377
4222	0	0	Ki67+	 4762 19460
4223	0	0	Ki67+	 4763 19415
4224	0	0	Ki67+	 4766 19108
4225	0	0	Ki67+	 4769 18863
4226	0	0	Ki67+	 4769 19424
4227	0	0	Ki67+	 4775 19318
4228	0	0	Ki67+	 4776 19295
4229	0	0	Ki67+	 4776 19331
4230	0	0	Ki67+	 4776 19457
4231	0	0	Ki67+	 4778 19361
4232	0	0	Ki67+	 4779 19443
4233	0	0	Ki67+	 4781 19268
4234	0	0	Ki67+	 4782 19472
4235	0	0	Ki67+	 4783 18903
4236	0	0	Ki67+	 4785 19406
4237	0	0	Ki67+	 4786 19064
4238	0	0	Ki67+	 4787 19225
4239	0	0	Ki67+	 4788 18976
4240	0	0	Ki67+	 4789 19310
4241	0	0	Ki67+	 4792 19484
4242	0	0	Ki67+	 4793 19199
4243	0	0	Ki67+	 4794 19451
4244	0	0	Ki67+	 4796 19246
4245	0	0	Ki67+	 4800 19294
4246	0	0	Ki67+	 4803 19124
4247	0	0	Ki67+	 4805 19160
4248	0	0	Ki67+	 4807 19338
4249	0	0	Ki67+	 4807 19390
4250	0	0	Ki67+	 4809 19428
4251	0	0	Ki67+	 4810 19280
4252	0	0	Ki67+	 4811 19251
4253	0	0	Ki67+	 4812 19358
4254	0	0	Ki67+	 4814 18926
4255	0	0	Ki67+	 4816 19017
4256	0	0	Ki67+	 4817 18990
4257	0	0	Ki67+	 4817 19389
4258	0	0	Ki67+	 4818 19308
4259	0	0	Ki67+	 4837 19204
4260	0	0	Ki67+	 4837 19322
4261	0	0	Ki67+	 4840 18986
4262	0	0	Ki67+	 4840 19364
4263	0	0	Ki67+	 4842 19009
4264	0	0	Ki67+	 4850 18930
4265	0	0	Ki67+	 4851 19344
4266	0	0	Ki67+	 4853 19309
4267	0	0	Ki67+	 4859 19318
4268	0	0	Ki67+	 4864 18992
4269	0	0	Ki67+	 4869 19008
4270	0	0	Ki67+	 4871 19030
4271	0	0	Ki67+	 4873 18970
4272	0	0	Ki67+	 4885 18946
4273	0	0	Ki67+	 4898 18988
4274	0	0	Ki67+	 4905 18950
4275	0	0	Ki67+	 4921 19329
4276	0	0	Ki67+	 4922 19297
4277	0	0	Ki67+	 4923 18969
4278	0	0	Ki67+	 4929 18864
4279	0	0	Ki67+	 4929 19363
4280	0	0	Ki67+	 4941 19381
4281	0	0	Ki67+	 4942 19493
4282	0	0	Ki67+	 4943 19348
4283	0	0	Ki67+	 4150 19632
4284	0	0	Ki67+	 4157 19585
4285	0	0	Ki67+	 4171 20186
4286	0	0	Ki67+	 4179 19768
4287	0	0	Ki67+	 4189 19712
4288	0	0	Ki67+	 4214 19578
4289	0	0	Ki67+	 4215 19546
4290	0	0	Ki67+	 4221 19608
4291	0	0	Ki67+	 4227 19635
4292	0	0	Ki67+	 4229 19556
4293	0	0	Ki67+	 4237 19666
4294	0	0	Ki67+	 4255 19607
4295	0	0	Ki67+	 4255 19648
4296	0	0	Ki67+	 4261 19547
4297	0	0	Ki67+	 4261 19568
4298	0	0	Ki67+	 4261 19683
4299	0	0	Ki67+	 4267 19587
4300	0	0	Ki67+	 4275 20260
4301	0	0	Ki67+	 4282 19584
4302	0	0	Ki67+	 4293 19559
4303	0	0	Ki67+	 4295 20135
4304	0	0	Ki67+	 4307 19562
4305	0	0	Ki67+	 4312 19707
4306	0	0	Ki67+	 4315 19589
4307	0	0	Ki67+	 4320 19608
4308	0	0	Ki67+	 4324 19561
4309	0	0	Ki67+	 4363 20054
4310	0	0	Ki67+	 4381 19542
4311	0	0	Ki67+	 4389 19638
4312	0	0	Ki67+	 4421 20142
4313	0	0	Ki67+	 4432 19559
4314	0	0	Ki67+	 4452 19585
4315	0	0	Ki67+	 4460 19791
4316	0	0	Ki67+	 4464 19697
4317	0	0	Ki67+	 4466 19662
4318	0	0	Ki67+	 4489 20123
4319	0	0	Ki67+	 4493 19830
4320	0	0	Ki67+	 4508 19728
4321	0	0	Ki67+	 4522 19564
4322	0	0	Ki67+	 4528 19948
4323	0	0	Ki67+	 4528 20269
4324	0	0	Ki67+	 4541 19736
4325	0	0	Ki67+	 4549 19548
4326	0	0	Ki67+	 4566 19558
4327	0	0	Ki67+	 4591 19558
4328	0	0	Ki67+	 4598 19654
4329	0	0	Ki67+	 4599 19806
4330	0	0	Ki67+	 4607 19537
4331	0	0	Ki67+	 4622 20223
4332	0	0	Ki67+	 4633 19645
4333	0	0	Ki67+	 4635 19576
4334	0	0	Ki67+	 4642 19551
4335	0	0	Ki67+	 4644 20121
4336	0	0	Ki67+	 4664 19702
4337	0	0	Ki67+	 4669 19570
4338	0	0	Ki67+	 4680 19551
4339	0	0	Ki67+	 4685 20050
4340	0	0	Ki67+	 4690 19580
4341	0	0	Ki67+	 4698 19541
4342	0	0	Ki67+	 4699 20060
4343	0	0	Ki67+	 4701 19839
4344	0	0	Ki67+	 4708 19554
4345	0	0	Ki67+	 4713 19670
4346	0	0	Ki67+	 4719 20040
4347	0	0	Ki67+	 4719 20255
4348	0	0	Ki67+	 4726 19567
4349	0	0	Ki67+	 4728 19868
4350	0	0	Ki67+	 4736 20073
4351	0	0	Ki67+	 4737 19539
4352	0	0	Ki67+	 4738 20025
4353	0	0	Ki67+	 4741 19704
4354	0	0	Ki67+	 4745 20079
4355	0	0	Ki67+	 4748 19865
4356	0	0	Ki67+	 4749 19540
4357	0	0	Ki67+	 4750 19819
4358	0	0	Ki67+	 4751 19929
4359	0	0	Ki67+	 4753 19903
4360	0	0	Ki67+	 4754 20113
4361	0	0	Ki67+	 4756 19944
4362	0	0	Ki67+	 4757 19848
4363	0	0	Ki67+	 4765 19868
4364	0	0	Ki67+	 4774 19896
4365	0	0	Ki67+	 4776 19956
4366	0	0	Ki67+	 4776 20317
4367	0	0	Ki67+	 4785 19692
4368	0	0	Ki67+	 4790 19859
4369	0	0	Ki67+	 4791 19931
4370	0	0	Ki67+	 4797 19912
4371	0	0	Ki67+	 4800 19831
4372	0	0	Ki67+	 4801 19955
4373	0	0	Ki67+	 4802 19974
4374	0	0	Ki67+	 4809 19885
4375	0	0	Ki67+	 4813 19931
4376	0	0	Ki67+	 4819 19820
4377	0	0	Ki67+	 4822 19806
4378	0	0	Ki67+	 4822 19909
4379	0	0	Ki67+	 4823 19662
4380	0	0	Ki67+	 4823 19869
4381	0	0	Ki67+	 4824 20182
4382	0	0	Ki67+	 4826 20082
4383	0	0	Ki67+	 4827 20150
4384	0	0	Ki67+	 4828 20102
4385	0	0	Ki67+	 4829 20198
4386	0	0	Ki67+	 4830 19735
4387	0	0	Ki67+	 4830 19783
4388	0	0	Ki67+	 4832 19852
4389	0	0	Ki67+	 4834 20121
4390	0	0	Ki67+	 4834 20235
4391	0	0	Ki67+	 4835 19910
4392	0	0	Ki67+	 4836 20222
4393	0	0	Ki67+	 4837 19718
4394	0	0	Ki67+	 4839 19758
4395	0	0	Ki67+	 4839 19830
4396	0	0	Ki67+	 4841 20254
4397	0	0	Ki67+	 4847 19693
4398	0	0	Ki67+	 4849 19951
4399	0	0	Ki67+	 4849 20073
4400	0	0	Ki67+	 4851 20138
4401	0	0	Ki67+	 4855 19759
4402	0	0	Ki67+	 4855 19863
4403	0	0	Ki67+	 4856 20104
4404	0	0	Ki67+	 4860 20264
4405	0	0	Ki67+	 4862 19931
4406	0	0	Ki67+	 4865 19786
4407	0	0	Ki67+	 4866 19849
4408	0	0	Ki67+	 4868 19814
4409	0	0	Ki67+	 4868 19905
4410	0	0	Ki67+	 4872 19584
4411	0	0	Ki67+	 4872 20084
4412	0	0	Ki67+	 4873 19556
4413	0	0	Ki67+	 4875 19730
4414	0	0	Ki67+	 4878 19878
4415	0	0	Ki67+	 4878 19948
4416	0	0	Ki67+	 4878 20011
4417	0	0	Ki67+	 4880 19861
4418	0	0	Ki67+	 4881 19690
4419	0	0	Ki67+	 4882 19664
4420	0	0	Ki67+	 4882 19761
4421	0	0	Ki67+	 4883 19907
4422	0	0	Ki67+	 4887 19978
4423	0	0	Ki67+	 4887 20036
4424	0	0	Ki67+	 4888 19918
4425	0	0	Ki67+	 4889 19840
4426	0	0	Ki67+	 4890 19790
4427	0	0	Ki67+	 4892 19695
4428	0	0	Ki67+	 4896 20263
4429	0	0	Ki67+	 4898 19778
4430	0	0	Ki67+	 4898 19998
4431	0	0	Ki67+	 4899 20236
4432	0	0	Ki67+	 4902 19819
4433	0	0	Ki67+	 4909 19781
4434	0	0	Ki67+	 4910 19889
4435	0	0	Ki67+	 4911 19930
4436	0	0	Ki67+	 4912 19901
4437	0	0	Ki67+	 4913 20267
4438	0	0	Ki67+	 4914 19970
4439	0	0	Ki67+	 4915 19872
4440	0	0	Ki67+	 4916 19598
4441	0	0	Ki67+	 4916 20216
4442	0	0	Ki67+	 4919 20037
4443	0	0	Ki67+	 4922 19856
4444	0	0	Ki67+	 4924 20005
4445	0	0	Ki67+	 4925 19625
4446	0	0	Ki67+	 4927 19712
4447	0	0	Ki67+	 4927 19943
4448	0	0	Ki67+	 4931 19787
4449	0	0	Ki67+	 4932 19734
4450	0	0	Ki67+	 4932 19823
4451	0	0	Ki67+	 4932 20234
4452	0	0	Ki67+	 4934 19867
4453	0	0	Ki67+	 4938 20291
4454	0	0	Ki67+	 4939 19977
4455	0	0	Ki67+	 4940 19919
4456	0	0	Ki67+	 4942 20208
4457	0	0	Ki67+	 4160 20923
4458	0	0	Ki67+	 4276 20359
4459	0	0	Ki67+	 4298 20475
4460	0	0	Ki67+	 4298 20663
4461	0	0	Ki67+	 4328 20501
4462	0	0	Ki67+	 4383 20482
4463	0	0	Ki67+	 4420 20571
4464	0	0	Ki67+	 4434 20849
4465	0	0	Ki67+	 4440 20506
4466	0	0	Ki67+	 4448 21074
4467	0	0	Ki67+	 4522 20610
4468	0	0	Ki67+	 4530 20905
4469	0	0	Ki67+	 4549 20636
4470	0	0	Ki67+	 4599 21027
4471	0	0	Ki67+	 4609 20581
4472	0	0	Ki67+	 4678 20657
4473	0	0	Ki67+	 4688 20676
4474	0	0	Ki67+	 4758 20916
4475	0	0	Ki67+	 4765 20766
4476	0	0	Ki67+	 4768 20573
4477	0	0	Ki67+	 4772 20402
4478	0	0	Ki67+	 4781 20780
4479	0	0	Ki67+	 4806 20806
4480	0	0	Ki67+	 4829 20914
4481	0	0	Ki67+	 4832 20948
4482	0	0	Ki67+	 4841 20696
4483	0	0	Ki67+	 4860 20354
4484	0	0	Ki67+	 4901 20339
4485	0	0	Ki67+	 4905 20885
4486	0	0	Ki67+	 4930 20472
4487	0	0	Ki67+	 4292 21214
4488	0	0	Ki67+	 4296 21767
4489	0	0	Ki67+	 4297 21528
4490	0	0	Ki67+	 4383 21364
4491	0	0	Ki67+	 4827 21711
4492	0	0	Ki67+	 4855 21564
4493	0	0	Ki67+	 4862 21574
4494	0	0	Ki67+	 4903 21253
4495	0	0	Ki67+	 4159 22521
4496	0	0	Ki67+	 4162 22477
4497	0	0	Ki67+	 4164 22538
4498	0	0	Ki67+	 4174 22164
4499	0	0	Ki67+	 4174 22533
4500	0	0	Ki67+	 4285 22108
4501	0	0	Ki67+	 4529 22184
4502	0	0	Ki67+	 4545 22487
4503	0	0	Ki67+	 4616 22566
4504	0	0	Ki67+	 4150 22831
4505	0	0	Ki67+	 4156 23298
4506	0	0	Ki67+	 4180 23076
4507	0	0	Ki67+	 4205 23036
4508	0	0	Ki67+	 4243 23118
4509	0	0	Ki67+	 4287 22853
4510	0	0	Ki67+	 4295 23330
4511	0	0	Ki67+	 4329 23211
4512	0	0	Ki67+	 4335 23202
4513	0	0	Ki67+	 4354 22830
4514	0	0	Ki67+	 4503 22745
4515	0	0	Ki67+	 4523 22823
4516	0	0	Ki67+	 4548 22975
4517	0	0	Ki67+	 4549 23131
4518	0	0	Ki67+	 4562 22785
4519	0	0	Ki67+	 4727 23344
4520	0	0	Ki67+	 4733 23089
4521	0	0	Ki67+	 4740 23118
4522	0	0	Ki67+	 4768 23204
4523	0	0	Ki67+	 4869 23006
4524	0	0	Ki67+	 4876 23520
4525	0	0	Ki67+	 4887 22844
4526	0	0	Ki67+	 4212 24221
4527	0	0	Ki67+	 4215 23645
4528	0	0	Ki67+	 4219 24140
4529	0	0	Ki67+	 4284 24203
4530	0	0	Ki67+	 4288 23959
4531	0	0	Ki67+	 4303 24052
4532	0	0	Ki67+	 4309 23995
4533	0	0	Ki67+	 4394 24241
4534	0	0	Ki67+	 4424 24043
4535	0	0	Ki67+	 4511 23694
4536	0	0	Ki67+	 4604 23764
4537	0	0	Ki67+	 4613 23955
4538	0	0	Ki67+	 4632 24035
4539	0	0	Ki67+	 4677 24041
4540	0	0	Ki67+	 4703 24068
4541	0	0	Ki67+	 4721 24164
4542	0	0	Ki67+	 4803 23931
4543	0	0	Ki67+	 4889 23556
4544	0	0	Ki67+	 4921 24309
4545	0	0	Ki67+	 4924 23763
4546	0	0	Ki67+	 4153 24398
4547	0	0	Ki67+	 4166 24696
4548	0	0	Ki67+	 4171 24754
4549	0	0	Ki67+	 4176 24621
4550	0	0	Ki67+	 4184 24649
4551	0	0	Ki67+	 4187 24958
4552	0	0	Ki67+	 4229 25032
4553	0	0	Ki67+	 4232 24430
4554	0	0	Ki67+	 4238 24636
4555	0	0	Ki67+	 4287 24680
4556	0	0	Ki67+	 4298 24871
4557	0	0	Ki67+	 4310 25119
4558	0	0	Ki67+	 4326 24475
4559	0	0	Ki67+	 4328 24496
4560	0	0	Ki67+	 4328 25128
4561	0	0	Ki67+	 4390 25116
4562	0	0	Ki67+	 4398 24460
4563	0	0	Ki67+	 4402 24880
4564	0	0	Ki67+	 4446 24670
4565	0	0	Ki67+	 4456 24574
4566	0	0	Ki67+	 4457 24457
4567	0	0	Ki67+	 4459 24966
4568	0	0	Ki67+	 4478 25024
4569	0	0	Ki67+	 4480 24914
4570	0	0	Ki67+	 4531 24941
4571	0	0	Ki67+	 4595 24778
4572	0	0	Ki67+	 4602 25075
4573	0	0	Ki67+	 4624 24562
4574	0	0	Ki67+	 4633 25010
4575	0	0	Ki67+	 4637 25024
4576	0	0	Ki67+	 4722 25064
4577	0	0	Ki67+	 4757 24808
4578	0	0	Ki67+	 4770 24814
4579	0	0	Ki67+	 4800 24906
4580	0	0	Ki67+	 4804 24463
4581	0	0	Ki67+	 4811 25134
4582	0	0	Ki67+	 4820 24756
4583	0	0	Ki67+	 4844 24924
4584	0	0	Ki67+	 4871 24619
4585	0	0	Ki67+	 4147 25454
4586	0	0	Ki67+	 4155 25401
4587	0	0	Ki67+	 4158 25268
4588	0	0	Ki67+	 4161 25535
4589	0	0	Ki67+	 4166 25413
4590	0	0	Ki67+	 4167 25737
4591	0	0	Ki67+	 4170 25818
4592	0	0	Ki67+	 4184 25582
4593	0	0	Ki67+	 4199 25497
4594	0	0	Ki67+	 4216 25440
4595	0	0	Ki67+	 4217 25412
4596	0	0	Ki67+	 4232 25709
4597	0	0	Ki67+	 4244 25583
4598	0	0	Ki67+	 4262 25407
4599	0	0	Ki67+	 4299 25258
4600	0	0	Ki67+	 4313 25517
4601	0	0	Ki67+	 4316 25139
4602	0	0	Ki67+	 4317 25818
4603	0	0	Ki67+	 4320 25559
4604	0	0	Ki67+	 4341 25491
4605	0	0	Ki67+	 4349 25732
4606	0	0	Ki67+	 4351 25476
4607	0	0	Ki67+	 4352 25274
4608	0	0	Ki67+	 4353 25236
4609	0	0	Ki67+	 4354 25168
4610	0	0	Ki67+	 4369 25189
4611	0	0	Ki67+	 4369 25906
4612	0	0	Ki67+	 4373 25535
4613	0	0	Ki67+	 4433 25772
4614	0	0	Ki67+	 4433 25906
4615	0	0	Ki67+	 4443 25616
4616	0	0	Ki67+	 4444 25743
4617	0	0	Ki67+	 4462 25257
4618	0	0	Ki67+	 4524 25436
4619	0	0	Ki67+	 4597 25331
4620	0	0	Ki67+	 4598 25379
4621	0	0	Ki67+	 4609 25352
4622	0	0	Ki67+	 4612 25703
4623	0	0	Ki67+	 4633 25254
4624	0	0	Ki67+	 4646 25839
4625	0	0	Ki67+	 4670 25299
4626	0	0	Ki67+	 4679 25934
4627	0	0	Ki67+	 4682 25405
4628	0	0	Ki67+	 4696 25728
4629	0	0	Ki67+	 4707 25840
4630	0	0	Ki67+	 4851 25290
4631	0	0	Ki67+	 4873 25832
4632	0	0	Ki67+	 4908 25157
4633	0	0	Ki67+	 4914 25174
4634	0	0	Ki67+	 4924 25322
4635	0	0	Ki67+	 4926 25618
4636	0	0	Ki67+	 4928 25368
4637	0	0	Ki67+	 4929 25833
4638	0	0	Ki67+	 4184 26085
4639	0	0	Ki67+	 4249 26049
4640	0	0	Ki67+	 4265 25976
4641	0	0	Ki67+	 4321 25945
4642	0	0	Ki67+	 4376 26403
4643	0	0	Ki67+	 4398 26449
4644	0	0	Ki67+	 4418 25993
4645	0	0	Ki67+	 4418 26474
4646	0	0	Ki67+	 4446 26228
4647	0	0	Ki67+	 4462 26586
4648	0	0	Ki67+	 4477 26649
4649	0	0	Ki67+	 4494 26512
4650	0	0	Ki67+	 4503 26626
4651	0	0	Ki67+	 4508 26208
4652	0	0	Ki67+	 4527 26073
4653	0	0	Ki67+	 4532 26369
4654	0	0	Ki67+	 4543 26649
4655	0	0	Ki67+	 4579 26407
4656	0	0	Ki67+	 4647 26443
4657	0	0	Ki67+	 4696 26012
4658	0	0	Ki67+	 4696 26533
4659	0	0	Ki67+	 4700 26731
4660	0	0	Ki67+	 4712 26257
4661	0	0	Ki67+	 4731 26271
4662	0	0	Ki67+	 4742 25938
4663	0	0	Ki67+	 4757 26391
4664	0	0	Ki67+	 4763 26344
4665	0	0	Ki67+	 4779 25988
4666	0	0	Ki67+	 4824 25998
4667	0	0	Ki67+	 4841 26114
4668	0	0	Ki67+	 4842 26664
4669	0	0	Ki67+	 4843 26047
4670	0	0	Ki67+	 4876 26143
4671	0	0	Ki67+	 4896 26680
4672	0	0	Ki67+	 4898 26372
4673	0	0	Ki67+	 4899 26252
4674	0	0	Ki67+	 4903 26339
4675	0	0	Ki67+	 4908 26173
4676	0	0	Ki67+	 4909 25967
4677	0	0	Ki67+	 4657 26805
4678	0	0	Ki67+	 4728 26922
4679	0	0	Ki67+	 4740 26738
4680	0	0	Ki67+	 4767 27088
4681	0	0	Ki67+	 4839 26963
4682	0	0	Ki67+	 4842 26743
4683	0	0	Ki67+	 4865 26790
4684	0	0	Ki67+	 4898 26956
4685	0	0	Ki67+	 4954 19399
4686	0	0	Ki67+	 4970 19442
4687	0	0	Ki67+	 4980 19323
4688	0	0	Ki67+	 4983 19255
4689	0	0	Ki67+	 4995 19475
4690	0	0	Ki67+	 4999 19371
4691	0	0	Ki67+	 5008 19280
4692	0	0	Ki67+	 5010 19378
4693	0	0	Ki67+	 5013 19518
4694	0	0	Ki67+	 5018 19446
4695	0	0	Ki67+	 5019 19413
4696	0	0	Ki67+	 5022 19311
4697	0	0	Ki67+	 5023 19464
4698	0	0	Ki67+	 5033 19282
4699	0	0	Ki67+	 5036 19173
4700	0	0	Ki67+	 5039 19136
4701	0	0	Ki67+	 5041 19264
4702	0	0	Ki67+	 5041 19315
4703	0	0	Ki67+	 5041 19344
4704	0	0	Ki67+	 5042 19231
4705	0	0	Ki67+	 5043 19035
4706	0	0	Ki67+	 5043 19389
4707	0	0	Ki67+	 5045 19411
4708	0	0	Ki67+	 5047 19079
4709	0	0	Ki67+	 5047 19202
4710	0	0	Ki67+	 5051 19107
4711	0	0	Ki67+	 5054 19060
4712	0	0	Ki67+	 5055 19093
4713	0	0	Ki67+	 5055 19128
4714	0	0	Ki67+	 5056 18870
4715	0	0	Ki67+	 5056 19023
4716	0	0	Ki67+	 5062 19112
4717	0	0	Ki67+	 5064 19393
4718	0	0	Ki67+	 5065 18996
4719	0	0	Ki67+	 5065 19411
4720	0	0	Ki67+	 5068 19246
4721	0	0	Ki67+	 5069 19198
4722	0	0	Ki67+	 5069 19236
4723	0	0	Ki67+	 5077 19097
4724	0	0	Ki67+	 5079 18979
4725	0	0	Ki67+	 5083 19164
4726	0	0	Ki67+	 5085 18875
4727	0	0	Ki67+	 5085 19047
4728	0	0	Ki67+	 5086 19373
4729	0	0	Ki67+	 5089 18972
4730	0	0	Ki67+	 5090 18986
4731	0	0	Ki67+	 5092 19402
4732	0	0	Ki67+	 5092 19559
4733	0	0	Ki67+	 5097 19102
4734	0	0	Ki67+	 5099 19323
4735	0	0	Ki67+	 5101 19539
4736	0	0	Ki67+	 5102 19068
4737	0	0	Ki67+	 5104 19039
4738	0	0	Ki67+	 5104 19117
4739	0	0	Ki67+	 5109 19171
4740	0	0	Ki67+	 5109 19379
4741	0	0	Ki67+	 5113 18889
4742	0	0	Ki67+	 5114 19346
4743	0	0	Ki67+	 5115 18954
4744	0	0	Ki67+	 5115 19152
4745	0	0	Ki67+	 5117 19045
4746	0	0	Ki67+	 5120 19286
4747	0	0	Ki67+	 5124 18907
4748	0	0	Ki67+	 5124 19518
4749	0	0	Ki67+	 5125 19310
4750	0	0	Ki67+	 5129 19259
4751	0	0	Ki67+	 5130 18941
4752	0	0	Ki67+	 5136 19359
4753	0	0	Ki67+	 5137 19141
4754	0	0	Ki67+	 5138 19094
4755	0	0	Ki67+	 5139 19239
4756	0	0	Ki67+	 5139 19285
4757	0	0	Ki67+	 5143 19253
4758	0	0	Ki67+	 5144 19321
4759	0	0	Ki67+	 5150 18943
4760	0	0	Ki67+	 5152 19283
4761	0	0	Ki67+	 5155 19345
4762	0	0	Ki67+	 5158 18904
4763	0	0	Ki67+	 5158 19072
4764	0	0	Ki67+	 5161 19315
4765	0	0	Ki67+	 5163 19210
4766	0	0	Ki67+	 5166 19128
4767	0	0	Ki67+	 5166 19241
4768	0	0	Ki67+	 5167 19295
4769	0	0	Ki67+	 5170 19095
4770	0	0	Ki67+	 5171 19056
4771	0	0	Ki67+	 5173 19033
4772	0	0	Ki67+	 5173 19168
4773	0	0	Ki67+	 5176 19324
4774	0	0	Ki67+	 5177 19220
4775	0	0	Ki67+	 5178 18987
4776	0	0	Ki67+	 5183 19255
4777	0	0	Ki67+	 5186 19379
4778	0	0	Ki67+	 5189 19208
4779	0	0	Ki67+	 5197 19101
4780	0	0	Ki67+	 5198 19154
4781	0	0	Ki67+	 5198 19518
4782	0	0	Ki67+	 5199 19166
4783	0	0	Ki67+	 5200 19072
4784	0	0	Ki67+	 5200 19327
4785	0	0	Ki67+	 5200 19530
4786	0	0	Ki67+	 5202 19239
4787	0	0	Ki67+	 5202 19276
4788	0	0	Ki67+	 5204 19057
4789	0	0	Ki67+	 5205 19216
4790	0	0	Ki67+	 5205 19367
4791	0	0	Ki67+	 5206 19010
4792	0	0	Ki67+	 5208 19196
4793	0	0	Ki67+	 5212 19119
4794	0	0	Ki67+	 5212 19508
4795	0	0	Ki67+	 5217 19299
4796	0	0	Ki67+	 5218 19340
4797	0	0	Ki67+	 5220 19042
4798	0	0	Ki67+	 5222 19260
4799	0	0	Ki67+	 5223 19218
4800	0	0	Ki67+	 5227 18908
4801	0	0	Ki67+	 5228 19066
4802	0	0	Ki67+	 5228 19096
4803	0	0	Ki67+	 5232 19137
4804	0	0	Ki67+	 5232 19285
4805	0	0	Ki67+	 5233 19200
4806	0	0	Ki67+	 5234 19106
4807	0	0	Ki67+	 5235 19177
4808	0	0	Ki67+	 5235 19502
4809	0	0	Ki67+	 5248 19180
4810	0	0	Ki67+	 5249 19224
4811	0	0	Ki67+	 5252 19202
4812	0	0	Ki67+	 5254 19054
4813	0	0	Ki67+	 5254 19134
4814	0	0	Ki67+	 5254 19478
4815	0	0	Ki67+	 5256 19257
4816	0	0	Ki67+	 5259 19094
4817	0	0	Ki67+	 5263 18996
4818	0	0	Ki67+	 5263 19224
4819	0	0	Ki67+	 5268 19115
4820	0	0	Ki67+	 5270 18937
4821	0	0	Ki67+	 5274 19153
4822	0	0	Ki67+	 5274 19640
4823	0	0	Ki67+	 5275 19443
4824	0	0	Ki67+	 5283 19068
4825	0	0	Ki67+	 5287 19146
4826	0	0	Ki67+	 5287 19602
4827	0	0	Ki67+	 5289 18955
4828	0	0	Ki67+	 5290 19172
4829	0	0	Ki67+	 5291 19035
4830	0	0	Ki67+	 5293 19575
4831	0	0	Ki67+	 5295 19160
4832	0	0	Ki67+	 5295 19527
4833	0	0	Ki67+	 5295 19558
4834	0	0	Ki67+	 5296 19017
4835	0	0	Ki67+	 5297 18941
4836	0	0	Ki67+	 5301 19133
4837	0	0	Ki67+	 5305 19109
4838	0	0	Ki67+	 5311 19218
4839	0	0	Ki67+	 5313 18944
4840	0	0	Ki67+	 5315 19132
4841	0	0	Ki67+	 5319 19050
4842	0	0	Ki67+	 5320 19073
4843	0	0	Ki67+	 5322 18969
4844	0	0	Ki67+	 5324 19600
4845	0	0	Ki67+	 5328 19583
4846	0	0	Ki67+	 5329 19116
4847	0	0	Ki67+	 5329 19153
4848	0	0	Ki67+	 5331 19200
4849	0	0	Ki67+	 5331 19554
4850	0	0	Ki67+	 5331 19616
4851	0	0	Ki67+	 5332 18982
4852	0	0	Ki67+	 5336 19022
4853	0	0	Ki67+	 5336 19530
4854	0	0	Ki67+	 5337 18964
4855	0	0	Ki67+	 5337 19376
4856	0	0	Ki67+	 5341 19036
4857	0	0	Ki67+	 5343 19482
4858	0	0	Ki67+	 5345 18923
4859	0	0	Ki67+	 5345 19504
4860	0	0	Ki67+	 5348 19062
4861	0	0	Ki67+	 5350 19213
4862	0	0	Ki67+	 5353 19588
4863	0	0	Ki67+	 5358 19440
4864	0	0	Ki67+	 5359 19456
4865	0	0	Ki67+	 5360 18938
4866	0	0	Ki67+	 5363 19617
4867	0	0	Ki67+	 5372 19051
4868	0	0	Ki67+	 5382 19447
4869	0	0	Ki67+	 5383 19058
4870	0	0	Ki67+	 5385 19461
4871	0	0	Ki67+	 5386 19041
4872	0	0	Ki67+	 5388 19485
4873	0	0	Ki67+	 5388 19615
4874	0	0	Ki67+	 5391 19472
4875	0	0	Ki67+	 5392 19592
4876	0	0	Ki67+	 5395 18932
4877	0	0	Ki67+	 5395 19506
4878	0	0	Ki67+	 5398 18968
4879	0	0	Ki67+	 5399 19442
4880	0	0	Ki67+	 5401 19074
4881	0	0	Ki67+	 5406 19060
4882	0	0	Ki67+	 5412 19421
4883	0	0	Ki67+	 5412 19482
4884	0	0	Ki67+	 5415 18965
4885	0	0	Ki67+	 5417 19467
4886	0	0	Ki67+	 5424 18994
4887	0	0	Ki67+	 5426 19383
4888	0	0	Ki67+	 5427 19026
4889	0	0	Ki67+	 5427 19408
4890	0	0	Ki67+	 5427 19438
4891	0	0	Ki67+	 5427 19528
4892	0	0	Ki67+	 5433 19063
4893	0	0	Ki67+	 5435 19484
4894	0	0	Ki67+	 5438 19414
4895	0	0	Ki67+	 5439 18992
4896	0	0	Ki67+	 5446 19458
4897	0	0	Ki67+	 5449 19029
4898	0	0	Ki67+	 5454 19476
4899	0	0	Ki67+	 5456 18937
4900	0	0	Ki67+	 5456 19044
4901	0	0	Ki67+	 5456 19366
4902	0	0	Ki67+	 5458 19004
4903	0	0	Ki67+	 5458 19511
4904	0	0	Ki67+	 5460 19540
4905	0	0	Ki67+	 5461 19436
4906	0	0	Ki67+	 5468 19631
4907	0	0	Ki67+	 5471 19119
4908	0	0	Ki67+	 5477 19639
4909	0	0	Ki67+	 5478 19089
4910	0	0	Ki67+	 5478 19404
4911	0	0	Ki67+	 5482 19446
4912	0	0	Ki67+	 5488 18933
4913	0	0	Ki67+	 5489 19465
4914	0	0	Ki67+	 5490 18991
4915	0	0	Ki67+	 5495 19634
4916	0	0	Ki67+	 5496 19419
4917	0	0	Ki67+	 5504 19516
4918	0	0	Ki67+	 5506 19316
4919	0	0	Ki67+	 5512 19406
4920	0	0	Ki67+	 5514 19473
4921	0	0	Ki67+	 5514 19487
4922	0	0	Ki67+	 5529 19467
4923	0	0	Ki67+	 5537 18934
4924	0	0	Ki67+	 5537 18964
4925	0	0	Ki67+	 5538 19401
4926	0	0	Ki67+	 5539 19432
4927	0	0	Ki67+	 5540 19492
4928	0	0	Ki67+	 5542 19295
4929	0	0	Ki67+	 5550 19509
4930	0	0	Ki67+	 5552 19198
4931	0	0	Ki67+	 5561 19261
4932	0	0	Ki67+	 5563 19213
4933	0	0	Ki67+	 5563 19526
4934	0	0	Ki67+	 5564 19450
4935	0	0	Ki67+	 5568 19420
4936	0	0	Ki67+	 5576 19437
4937	0	0	Ki67+	 5578 19623
4938	0	0	Ki67+	 5585 19596
4939	0	0	Ki67+	 5591 19545
4940	0	0	Ki67+	 5591 19573
4941	0	0	Ki67+	 5593 19131
4942	0	0	Ki67+	 5601 19422
4943	0	0	Ki67+	 5605 19207
4944	0	0	Ki67+	 5607 19446
4945	0	0	Ki67+	 5607 19622
4946	0	0	Ki67+	 5613 19537
4947	0	0	Ki67+	 5618 19576
4948	0	0	Ki67+	 5625 19445
4949	0	0	Ki67+	 5625 19482
4950	0	0	Ki67+	 5627 19599
4951	0	0	Ki67+	 5636 19616
4952	0	0	Ki67+	 5641 19563
4953	0	0	Ki67+	 5647 19510
4954	0	0	Ki67+	 5652 19592
4955	0	0	Ki67+	 5655 19535
4956	0	0	Ki67+	 5656 19458
4957	0	0	Ki67+	 5657 19187
4958	0	0	Ki67+	 5657 19374
4959	0	0	Ki67+	 5692 19554
4960	0	0	Ki67+	 5699 18992
4961	0	0	Ki67+	 5709 19516
4962	0	0	Ki67+	 5712 19626
4963	0	0	Ki67+	 5713 19595
4964	0	0	Ki67+	 5715 19454
4965	0	0	Ki67+	 5724 19089
4966	0	0	Ki67+	 5724 19582
4967	0	0	Ki67+	 4946 19806
4968	0	0	Ki67+	 4947 20220
4969	0	0	Ki67+	 4949 19937
4970	0	0	Ki67+	 4954 19956
4971	0	0	Ki67+	 4956 19713
4972	0	0	Ki67+	 4956 19862
4973	0	0	Ki67+	 4959 19744
4974	0	0	Ki67+	 4959 19773
4975	0	0	Ki67+	 4961 19729
4976	0	0	Ki67+	 4965 19788
4977	0	0	Ki67+	 4966 19902
4978	0	0	Ki67+	 4969 19823
4979	0	0	Ki67+	 4969 19913
4980	0	0	Ki67+	 4972 19722
4981	0	0	Ki67+	 4979 20157
4982	0	0	Ki67+	 4980 19909
4983	0	0	Ki67+	 4983 19759
4984	0	0	Ki67+	 4987 19972
4985	0	0	Ki67+	 4990 19701
4986	0	0	Ki67+	 4990 20396
4987	0	0	Ki67+	 4991 19894
4988	0	0	Ki67+	 4993 19810
4989	0	0	Ki67+	 4996 19733
4990	0	0	Ki67+	 4997 20127
4991	0	0	Ki67+	 4999 19761
4992	0	0	Ki67+	 5000 19857
4993	0	0	Ki67+	 5001 19709
4994	0	0	Ki67+	 5002 19936
4995	0	0	Ki67+	 5006 19724
4996	0	0	Ki67+	 5007 19682
4997	0	0	Ki67+	 5008 19882
4998	0	0	Ki67+	 5010 20316
4999	0	0	Ki67+	 5013 19737
5000	0	0	Ki67+	 5014 20129
5001	0	0	Ki67+	 5015 20210
5002	0	0	Ki67+	 5016 19777
5003	0	0	Ki67+	 5016 19992
5004	0	0	Ki67+	 5019 20035
5005	0	0	Ki67+	 5020 19837
5006	0	0	Ki67+	 5020 20004
5007	0	0	Ki67+	 5021 19860
5008	0	0	Ki67+	 5023 19891
5009	0	0	Ki67+	 5024 19972
5010	0	0	Ki67+	 5025 20160
5011	0	0	Ki67+	 5029 20312
5012	0	0	Ki67+	 5031 19761
5013	0	0	Ki67+	 5031 20427
5014	0	0	Ki67+	 5032 19650
5015	0	0	Ki67+	 5032 19946
5016	0	0	Ki67+	 5036 19903
5017	0	0	Ki67+	 5038 19881
5018	0	0	Ki67+	 5038 20259
5019	0	0	Ki67+	 5039 20289
5020	0	0	Ki67+	 5041 19749
5021	0	0	Ki67+	 5041 20054
5022	0	0	Ki67+	 5042 19686
5023	0	0	Ki67+	 5042 19926
5024	0	0	Ki67+	 5043 19778
5025	0	0	Ki67+	 5044 20082
5026	0	0	Ki67+	 5046 19870
5027	0	0	Ki67+	 5047 19984
5028	0	0	Ki67+	 5047 20018
5029	0	0	Ki67+	 5052 19794
5030	0	0	Ki67+	 5052 19844
5031	0	0	Ki67+	 5055 19745
5032	0	0	Ki67+	 5056 19965
5033	0	0	Ki67+	 5058 19778
5034	0	0	Ki67+	 5061 20107
5035	0	0	Ki67+	 5061 20421
5036	0	0	Ki67+	 5062 19714
5037	0	0	Ki67+	 5068 20069
5038	0	0	Ki67+	 5071 19694
5039	0	0	Ki67+	 5072 19792
5040	0	0	Ki67+	 5074 19769
5041	0	0	Ki67+	 5082 19741
5042	0	0	Ki67+	 5085 19721
5043	0	0	Ki67+	 5104 20071
5044	0	0	Ki67+	 5109 19992
5045	0	0	Ki67+	 5115 20149
5046	0	0	Ki67+	 5116 20242
5047	0	0	Ki67+	 5117 20182
5048	0	0	Ki67+	 5118 20099
5049	0	0	Ki67+	 5118 20126
5050	0	0	Ki67+	 5127 20040
5051	0	0	Ki67+	 5129 19958
5052	0	0	Ki67+	 5132 19991
5053	0	0	Ki67+	 5138 20281
5054	0	0	Ki67+	 5143 20103
5055	0	0	Ki67+	 5144 19965
5056	0	0	Ki67+	 5145 20004
5057	0	0	Ki67+	 5147 19907
5058	0	0	Ki67+	 5162 19995
5059	0	0	Ki67+	 5165 19968
5060	0	0	Ki67+	 5166 19935
5061	0	0	Ki67+	 5184 19666
5062	0	0	Ki67+	 5187 19870
5063	0	0	Ki67+	 5192 20366
5064	0	0	Ki67+	 5200 19931
5065	0	0	Ki67+	 5206 19654
5066	0	0	Ki67+	 5214 20038
5067	0	0	Ki67+	 5231 19940
5068	0	0	Ki67+	 5234 20001
5069	0	0	Ki67+	 5235 19983
5070	0	0	Ki67+	 5238 19918
5071	0	0	Ki67+	 5238 20100
5072	0	0	Ki67+	 5240 19835
5073	0	0	Ki67+	 5243 20245
5074	0	0	Ki67+	 5245 19799
5075	0	0	Ki67+	 5246 19876
5076	0	0	Ki67+	 5251 19982
5077	0	0	Ki67+	 5251 20031
5078	0	0	Ki67+	 5259 19750
5079	0	0	Ki67+	 5259 19824
5080	0	0	Ki67+	 5261 20064
5081	0	0	Ki67+	 5263 20014
5082	0	0	Ki67+	 5266 19779
5083	0	0	Ki67+	 5267 19713
5084	0	0	Ki67+	 5272 19862
5085	0	0	Ki67+	 5278 19913
5086	0	0	Ki67+	 5281 19722
5087	0	0	Ki67+	 5281 20020
5088	0	0	Ki67+	 5288 19846
5089	0	0	Ki67+	 5292 19650
5090	0	0	Ki67+	 5293 19897
5091	0	0	Ki67+	 5294 20089
5092	0	0	Ki67+	 5301 19791
5093	0	0	Ki67+	 5301 20053
5094	0	0	Ki67+	 5303 19685
5095	0	0	Ki67+	 5304 20148
5096	0	0	Ki67+	 5308 19814
5097	0	0	Ki67+	 5309 20007
5098	0	0	Ki67+	 5309 20075
5099	0	0	Ki67+	 5312 19740
5100	0	0	Ki67+	 5314 19766
5101	0	0	Ki67+	 5314 20126
5102	0	0	Ki67+	 5317 19868
5103	0	0	Ki67+	 5317 20197
5104	0	0	Ki67+	 5318 19703
5105	0	0	Ki67+	 5322 20103
5106	0	0	Ki67+	 5326 19895
5107	0	0	Ki67+	 5328 19733
5108	0	0	Ki67+	 5328 20036
5109	0	0	Ki67+	 5328 20051
5110	0	0	Ki67+	 5331 20128
5111	0	0	Ki67+	 5333 19794
5112	0	0	Ki67+	 5334 19685
5113	0	0	Ki67+	 5334 19834
5114	0	0	Ki67+	 5336 19753
5115	0	0	Ki67+	 5338 20225
5116	0	0	Ki67+	 5340 20021
5117	0	0	Ki67+	 5342 19649
5118	0	0	Ki67+	 5342 19697
5119	0	0	Ki67+	 5346 19773
5120	0	0	Ki67+	 5346 20088
5121	0	0	Ki67+	 5347 20074
5122	0	0	Ki67+	 5348 19734
5123	0	0	Ki67+	 5349 20218
5124	0	0	Ki67+	 5354 19848
5125	0	0	Ki67+	 5356 19790
5126	0	0	Ki67+	 5359 20030
5127	0	0	Ki67+	 5361 19758
5128	0	0	Ki67+	 5362 19802
5129	0	0	Ki67+	 5363 19879
5130	0	0	Ki67+	 5366 20015
5131	0	0	Ki67+	 5371 20300
5132	0	0	Ki67+	 5372 19898
5133	0	0	Ki67+	 5374 20059
5134	0	0	Ki67+	 5375 19860
5135	0	0	Ki67+	 5375 20199
5136	0	0	Ki67+	 5377 19823
5137	0	0	Ki67+	 5384 19963
5138	0	0	Ki67+	 5388 19657
5139	0	0	Ki67+	 5390 20300
5140	0	0	Ki67+	 5392 20008
5141	0	0	Ki67+	 5393 19876
5142	0	0	Ki67+	 5394 19917
5143	0	0	Ki67+	 5394 20024
5144	0	0	Ki67+	 5396 19944
5145	0	0	Ki67+	 5400 19817
5146	0	0	Ki67+	 5400 19980
5147	0	0	Ki67+	 5403 20003
5148	0	0	Ki67+	 5407 20137
5149	0	0	Ki67+	 5408 19908
5150	0	0	Ki67+	 5414 19962
5151	0	0	Ki67+	 5415 19682
5152	0	0	Ki67+	 5416 19893
5153	0	0	Ki67+	 5416 19926
5154	0	0	Ki67+	 5424 19702
5155	0	0	Ki67+	 5424 20280
5156	0	0	Ki67+	 5425 19661
5157	0	0	Ki67+	 5429 20158
5158	0	0	Ki67+	 5432 19957
5159	0	0	Ki67+	 5432 20237
5160	0	0	Ki67+	 5436 19906
5161	0	0	Ki67+	 5438 19994
5162	0	0	Ki67+	 5440 20136
5163	0	0	Ki67+	 5442 20016
5164	0	0	Ki67+	 5444 19684
5165	0	0	Ki67+	 5444 19964
5166	0	0	Ki67+	 5446 19936
5167	0	0	Ki67+	 5453 19666
5168	0	0	Ki67+	 5458 19926
5169	0	0	Ki67+	 5458 19971
5170	0	0	Ki67+	 5460 20199
5171	0	0	Ki67+	 5465 19951
5172	0	0	Ki67+	 5467 19720
5173	0	0	Ki67+	 5468 20003
5174	0	0	Ki67+	 5471 20129
5175	0	0	Ki67+	 5475 20020
5176	0	0	Ki67+	 5482 20029
5177	0	0	Ki67+	 5494 19721
5178	0	0	Ki67+	 5499 19667
5179	0	0	Ki67+	 5513 19771
5180	0	0	Ki67+	 5516 19794
5181	0	0	Ki67+	 5517 19741
5182	0	0	Ki67+	 5518 19721
5183	0	0	Ki67+	 5526 19662
5184	0	0	Ki67+	 5527 19691
5185	0	0	Ki67+	 5531 19914
5186	0	0	Ki67+	 5542 19679
5187	0	0	Ki67+	 5542 20294
5188	0	0	Ki67+	 5543 19693
5189	0	0	Ki67+	 5543 19710
5190	0	0	Ki67+	 5545 19881
5191	0	0	Ki67+	 5547 20337
5192	0	0	Ki67+	 5551 19898
5193	0	0	Ki67+	 5552 19735
5194	0	0	Ki67+	 5558 19803
5195	0	0	Ki67+	 5559 20198
5196	0	0	Ki67+	 5562 19823
5197	0	0	Ki67+	 5568 19764
5198	0	0	Ki67+	 5568 20003
5199	0	0	Ki67+	 5574 19823
5200	0	0	Ki67+	 5586 19840
5201	0	0	Ki67+	 5602 19792
5202	0	0	Ki67+	 5612 19834
5203	0	0	Ki67+	 5619 20188
5204	0	0	Ki67+	 5622 20349
5205	0	0	Ki67+	 5624 19852
5206	0	0	Ki67+	 5627 19708
5207	0	0	Ki67+	 5628 19826
5208	0	0	Ki67+	 5630 19863
5209	0	0	Ki67+	 5632 19734
5210	0	0	Ki67+	 5639 19695
5211	0	0	Ki67+	 5641 20260
5212	0	0	Ki67+	 5643 20247
5213	0	0	Ki67+	 5644 19800
5214	0	0	Ki67+	 5646 19720
5215	0	0	Ki67+	 5649 19866
5216	0	0	Ki67+	 5651 20290
5217	0	0	Ki67+	 5652 19768
5218	0	0	Ki67+	 5655 19841
5219	0	0	Ki67+	 5681 20009
5220	0	0	Ki67+	 5695 20202
5221	0	0	Ki67+	 5702 20281
5222	0	0	Ki67+	 5704 19758
5223	0	0	Ki67+	 5720 20262
5224	0	0	Ki67+	 5008 20971
5225	0	0	Ki67+	 5019 20727
5226	0	0	Ki67+	 5022 20948
5227	0	0	Ki67+	 5036 20696
5228	0	0	Ki67+	 5036 20794
5229	0	0	Ki67+	 5041 21152
5230	0	0	Ki67+	 5058 20823
5231	0	0	Ki67+	 5070 20795
5232	0	0	Ki67+	 5164 20563
5233	0	0	Ki67+	 5182 20697
5234	0	0	Ki67+	 5186 20722
5235	0	0	Ki67+	 5270 20517
5236	0	0	Ki67+	 5285 20466
5237	0	0	Ki67+	 5286 20554
5238	0	0	Ki67+	 5309 20953
5239	0	0	Ki67+	 5348 20730
5240	0	0	Ki67+	 5350 20925
5241	0	0	Ki67+	 5375 20705
5242	0	0	Ki67+	 5375 20744
5243	0	0	Ki67+	 5376 20684
5244	0	0	Ki67+	 5389 20668
5245	0	0	Ki67+	 5389 20703
5246	0	0	Ki67+	 5417 21103
5247	0	0	Ki67+	 5423 20653
5248	0	0	Ki67+	 5434 21228
5249	0	0	Ki67+	 5437 20678
5250	0	0	Ki67+	 5460 21097
5251	0	0	Ki67+	 5463 20566
5252	0	0	Ki67+	 5476 21223
5253	0	0	Ki67+	 5483 21233
5254	0	0	Ki67+	 5518 20454
5255	0	0	Ki67+	 5536 20809
5256	0	0	Ki67+	 5562 20616
5257	0	0	Ki67+	 5597 20466
5258	0	0	Ki67+	 5661 20568
5259	0	0	Ki67+	 5683 20925
5260	0	0	Ki67+	 5684 21167
5261	0	0	Ki67+	 5696 20742
5262	0	0	Ki67+	 5732 20781
5263	0	0	Ki67+	 5733 20451
5264	0	0	Ki67+	 5735 20991
5265	0	0	Ki67+	 5739 20924
5266	0	0	Ki67+	 5136 21274
5267	0	0	Ki67+	 5154 21332
5268	0	0	Ki67+	 5197 21339
5269	0	0	Ki67+	 5265 21284
5270	0	0	Ki67+	 5284 21702
5271	0	0	Ki67+	 5348 21614
5272	0	0	Ki67+	 5379 21887
5273	0	0	Ki67+	 5382 21580
5274	0	0	Ki67+	 5512 21561
5275	0	0	Ki67+	 5524 21365
5276	0	0	Ki67+	 5566 21854
5277	0	0	Ki67+	 5574 21420
5278	0	0	Ki67+	 5581 21390
5279	0	0	Ki67+	 5609 21286
5280	0	0	Ki67+	 5690 21328
5281	0	0	Ki67+	 5695 21348
5282	0	0	Ki67+	 5703 22032
5283	0	0	Ki67+	 5723 21768
5284	0	0	Ki67+	 4961 22158
5285	0	0	Ki67+	 5156 22586
5286	0	0	Ki67+	 5242 22481
5287	0	0	Ki67+	 5278 22182
5288	0	0	Ki67+	 5350 22049
5289	0	0	Ki67+	 5474 22648
5290	0	0	Ki67+	 5515 22379
5291	0	0	Ki67+	 5616 22787
5292	0	0	Ki67+	 5626 22814
5293	0	0	Ki67+	 5632 22691
5294	0	0	Ki67+	 5682 22570
5295	0	0	Ki67+	 5689 22227
5296	0	0	Ki67+	 5691 22717
5297	0	0	Ki67+	 5704 22731
5298	0	0	Ki67+	 5002 22967
5299	0	0	Ki67+	 5122 22980
5300	0	0	Ki67+	 5307 23447
5301	0	0	Ki67+	 5311 23224
5302	0	0	Ki67+	 5354 23008
5303	0	0	Ki67+	 5454 23632
5304	0	0	Ki67+	 5458 23012
5305	0	0	Ki67+	 5052 24396
5306	0	0	Ki67+	 5268 23665
5307	0	0	Ki67+	 5505 24408
5308	0	0	Ki67+	 5519 23723
5309	0	0	Ki67+	 5593 24181
5310	0	0	Ki67+	 5597 24134
5311	0	0	Ki67+	 5601 24094
5312	0	0	Ki67+	 4959 25033
5313	0	0	Ki67+	 5072 25126
5314	0	0	Ki67+	 5159 24630
5315	0	0	Ki67+	 5197 24871
5316	0	0	Ki67+	 5298 25029
5317	0	0	Ki67+	 5327 25236
5318	0	0	Ki67+	 5405 25025
5319	0	0	Ki67+	 5520 25211
5320	0	0	Ki67+	 5625 25177
5321	0	0	Ki67+	 5670 25063
5322	0	0	Ki67+	 5683 24701
5323	0	0	Ki67+	 4949 25509
5324	0	0	Ki67+	 4952 25386
5325	0	0	Ki67+	 4969 25493
5326	0	0	Ki67+	 5006 25926
5327	0	0	Ki67+	 5106 25896
5328	0	0	Ki67+	 5143 25757
5329	0	0	Ki67+	 5213 25555
5330	0	0	Ki67+	 5355 25551
5331	0	0	Ki67+	 5399 25445
5332	0	0	Ki67+	 5399 25507
5333	0	0	Ki67+	 5521 25448
5334	0	0	Ki67+	 5549 25939
5335	0	0	Ki67+	 5581 25314
5336	0	0	Ki67+	 5613 25666
5337	0	0	Ki67+	 5647 25306
5338	0	0	Ki67+	 5664 25411
5339	0	0	Ki67+	 5682 25282
5340	0	0	Ki67+	 4960 26409
5341	0	0	Ki67+	 5061 26201
5342	0	0	Ki67+	 5177 26468
5343	0	0	Ki67+	 5271 26204
5344	0	0	Ki67+	 5276 26777
5345	0	0	Ki67+	 5293 26299
5346	0	0	Ki67+	 5312 26322
5347	0	0	Ki67+	 5324 26639
5348	0	0	Ki67+	 5339 26801
5349	0	0	Ki67+	 5340 26366
5350	0	0	Ki67+	 5347 26616
5351	0	0	Ki67+	 5411 26480
5352	0	0	Ki67+	 5439 26691
5353	0	0	Ki67+	 5445 26758
5354	0	0	Ki67+	 5463 26465
5355	0	0	Ki67+	 5501 26086
5356	0	0	Ki67+	 5503 26719
5357	0	0	Ki67+	 5509 26512
5358	0	0	Ki67+	 5557 26521
5359	0	0	Ki67+	 5586 26775
5360	0	0	Ki67+	 5630 26657
5361	0	0	Ki67+	 5636 26556
5362	0	0	Ki67+	 5642 26686
5363	0	0	Ki67+	 5646 26349
5364	0	0	Ki67+	 5658 26578
5365	0	0	Ki67+	 5663 26843
5366	0	0	Ki67+	 5701 26725
5367	0	0	Ki67+	 5053 27024
5368	0	0	Ki67+	 5109 26957
5369	0	0	Ki67+	 5245 27087
5370	0	0	Ki67+	 5316 27139
5371	0	0	Ki67+	 5332 27064
5372	0	0	Ki67+	 5337 27078
5373	0	0	Ki67+	 5342 27089
5374	0	0	Ki67+	 5348 27029
5375	0	0	Ki67+	 5387 27136
5376	0	0	Ki67+	 5407 27125
5377	0	0	Ki67+	 5419 27085
5378	0	0	Ki67+	 5507 26915
5379	0	0	Ki67+	 5537 27189
5380	0	0	Ki67+	 5540 27134
5381	0	0	Ki67+	 5542 26928
5382	0	0	Ki67+	 5554 27345
5383	0	0	Ki67+	 5572 26947
5384	0	0	Ki67+	 5639 27360
5385	0	0	Ki67+	 5646 27154
5386	0	0	Ki67+	 5686 27204
5387	0	0	Ki67+	 5700 27279
5388	0	0	Ki67+	 5752 18972
5389	0	0	Ki67+	 5758 19129
5390	0	0	Ki67+	 5764 19669
5391	0	0	Ki67+	 5768 18975
5392	0	0	Ki67+	 5775 19732
5393	0	0	Ki67+	 5779 19285
5394	0	0	Ki67+	 5797 19052
5395	0	0	Ki67+	 5798 19276
5396	0	0	Ki67+	 5809 19152
5397	0	0	Ki67+	 5815 19080
5398	0	0	Ki67+	 5829 19145
5399	0	0	Ki67+	 5835 19305
5400	0	0	Ki67+	 5838 19273
5401	0	0	Ki67+	 5845 19336
5402	0	0	Ki67+	 5847 19287
5403	0	0	Ki67+	 5852 18987
5404	0	0	Ki67+	 5852 19697
5405	0	0	Ki67+	 5854 19375
5406	0	0	Ki67+	 5858 19681
5407	0	0	Ki67+	 5860 19302
5408	0	0	Ki67+	 5865 19602
5409	0	0	Ki67+	 5868 19501
5410	0	0	Ki67+	 5870 19659
5411	0	0	Ki67+	 5877 19635
5412	0	0	Ki67+	 5896 19695
5413	0	0	Ki67+	 5903 19451
5414	0	0	Ki67+	 5918 19345
5415	0	0	Ki67+	 5919 19010
5416	0	0	Ki67+	 5940 19238
5417	0	0	Ki67+	 5956 18980
5418	0	0	Ki67+	 5969 19000
5419	0	0	Ki67+	 5977 19027
5420	0	0	Ki67+	 6004 19068
5421	0	0	Ki67+	 6004 19424
5422	0	0	Ki67+	 6006 19440
5423	0	0	Ki67+	 6007 19324
5424	0	0	Ki67+	 6011 19102
5425	0	0	Ki67+	 6029 19239
5426	0	0	Ki67+	 6034 18954
5427	0	0	Ki67+	 6079 19717
5428	0	0	Ki67+	 6087 19041
5429	0	0	Ki67+	 6103 19124
5430	0	0	Ki67+	 6142 19052
5431	0	0	Ki67+	 6168 19250
5432	0	0	Ki67+	 6181 19081
5433	0	0	Ki67+	 6181 19216
5434	0	0	Ki67+	 6186 19097
5435	0	0	Ki67+	 6201 19545
5436	0	0	Ki67+	 6210 19083
5437	0	0	Ki67+	 6227 19151
5438	0	0	Ki67+	 6248 19260
5439	0	0	Ki67+	 6380 19608
5440	0	0	Ki67+	 5763 20251
5441	0	0	Ki67+	 5770 19913
5442	0	0	Ki67+	 5777 19804
5443	0	0	Ki67+	 5796 19790
5444	0	0	Ki67+	 5810 19789
5445	0	0	Ki67+	 5810 19808
5446	0	0	Ki67+	 5818 20201
5447	0	0	Ki67+	 5847 20126
5448	0	0	Ki67+	 5848 20347
5449	0	0	Ki67+	 5859 20441
5450	0	0	Ki67+	 5906 19781
5451	0	0	Ki67+	 5918 20004
5452	0	0	Ki67+	 5936 20302
5453	0	0	Ki67+	 5956 20480
5454	0	0	Ki67+	 5966 20172
5455	0	0	Ki67+	 5997 20324
5456	0	0	Ki67+	 5999 19888
5457	0	0	Ki67+	 6003 20311
5458	0	0	Ki67+	 6009 20121
5459	0	0	Ki67+	 6012 20184
5460	0	0	Ki67+	 6037 19960
5461	0	0	Ki67+	 6045 20353
5462	0	0	Ki67+	 6053 20430
5463	0	0	Ki67+	 6057 20113
5464	0	0	Ki67+	 6065 20132
5465	0	0	Ki67+	 6081 19890
5466	0	0	Ki67+	 6082 20420
5467	0	0	Ki67+	 6107 20448
5468	0	0	Ki67+	 6130 19871
5469	0	0	Ki67+	 6132 19973
5470	0	0	Ki67+	 6147 20321
5471	0	0	Ki67+	 6165 19951
5472	0	0	Ki67+	 6188 20102
5473	0	0	Ki67+	 6197 19794
5474	0	0	Ki67+	 6201 20543
5475	0	0	Ki67+	 6204 20375
5476	0	0	Ki67+	 6229 20456
5477	0	0	Ki67+	 6232 20485
5478	0	0	Ki67+	 6236 19935
5479	0	0	Ki67+	 6243 20232
5480	0	0	Ki67+	 6248 20287
5481	0	0	Ki67+	 6271 20229
5482	0	0	Ki67+	 6276 19955
5483	0	0	Ki67+	 6291 20449
5484	0	0	Ki67+	 6305 19875
5485	0	0	Ki67+	 6319 20363
5486	0	0	Ki67+	 6322 20030
5487	0	0	Ki67+	 6323 19927
5488	0	0	Ki67+	 6338 20228
5489	0	0	Ki67+	 6343 20057
5490	0	0	Ki67+	 6349 20044
5491	0	0	Ki67+	 6351 20100
5492	0	0	Ki67+	 6351 20243
5493	0	0	Ki67+	 6355 20406
5494	0	0	Ki67+	 6358 20144
5495	0	0	Ki67+	 6363 20324
5496	0	0	Ki67+	 6368 20392
5497	0	0	Ki67+	 6378 20263
5498	0	0	Ki67+	 6388 20363
5499	0	0	Ki67+	 6406 19847
5500	0	0	Ki67+	 6429 19833
5501	0	0	Ki67+	 6431 20211
5502	0	0	Ki67+	 6439 20276
5503	0	0	Ki67+	 6440 20404
5504	0	0	Ki67+	 6464 19779
5505	0	0	Ki67+	 6521 19833
5506	0	0	Ki67+	 5751 20660
5507	0	0	Ki67+	 5803 20570
5508	0	0	Ki67+	 5846 20561
5509	0	0	Ki67+	 5868 20721
5510	0	0	Ki67+	 5906 20902
5511	0	0	Ki67+	 5920 20548
5512	0	0	Ki67+	 5946 21341
5513	0	0	Ki67+	 5952 20845
5514	0	0	Ki67+	 5953 21313
5515	0	0	Ki67+	 5989 21117
5516	0	0	Ki67+	 6061 20630
5517	0	0	Ki67+	 6065 20960
5518	0	0	Ki67+	 6080 20547
5519	0	0	Ki67+	 6094 21084
5520	0	0	Ki67+	 6108 21333
5521	0	0	Ki67+	 6124 20966
5522	0	0	Ki67+	 6155 21053
5523	0	0	Ki67+	 6158 20657
5524	0	0	Ki67+	 6161 20672
5525	0	0	Ki67+	 6167 20744
5526	0	0	Ki67+	 6167 20918
5527	0	0	Ki67+	 6173 21156
5528	0	0	Ki67+	 6190 21093
5529	0	0	Ki67+	 6217 20911
5530	0	0	Ki67+	 6218 20825
5531	0	0	Ki67+	 6223 21005
5532	0	0	Ki67+	 6229 20677
5533	0	0	Ki67+	 6232 20605
5534	0	0	Ki67+	 6236 20850
5535	0	0	Ki67+	 6240 21132
5536	0	0	Ki67+	 6251 20832
5537	0	0	Ki67+	 6255 20925
5538	0	0	Ki67+	 6277 20627
5539	0	0	Ki67+	 6278 21230
5540	0	0	Ki67+	 6279 20671
5541	0	0	Ki67+	 6293 20738
5542	0	0	Ki67+	 6308 20655
5543	0	0	Ki67+	 6312 20621
5544	0	0	Ki67+	 6351 20677
5545	0	0	Ki67+	 6385 20764
5546	0	0	Ki67+	 6386 20644
5547	0	0	Ki67+	 6403 21081
5548	0	0	Ki67+	 6422 20789
5549	0	0	Ki67+	 6424 21122
5550	0	0	Ki67+	 6425 21140
5551	0	0	Ki67+	 6443 20761
5552	0	0	Ki67+	 6478 20648
5553	0	0	Ki67+	 6479 20903
5554	0	0	Ki67+	 6479 21171
5555	0	0	Ki67+	 6487 20934
5556	0	0	Ki67+	 6488 21302
5557	0	0	Ki67+	 6489 20787
5558	0	0	Ki67+	 6496 20921
5559	0	0	Ki67+	 6499 20869
5560	0	0	Ki67+	 6505 20903
5561	0	0	Ki67+	 6509 20831
5562	0	0	Ki67+	 6509 21218
5563	0	0	Ki67+	 6513 20921
5564	0	0	Ki67+	 6514 21027
5565	0	0	Ki67+	 6526 21091
5566	0	0	Ki67+	 6542 20595
5567	0	0	Ki67+	 5779 21486
5568	0	0	Ki67+	 5784 21761
5569	0	0	Ki67+	 5800 21450
5570	0	0	Ki67+	 5818 21606
5571	0	0	Ki67+	 5872 21747
5572	0	0	Ki67+	 5876 21413
5573	0	0	Ki67+	 5882 21813
5574	0	0	Ki67+	 5889 21642
5575	0	0	Ki67+	 5898 22038
5576	0	0	Ki67+	 5900 21411
5577	0	0	Ki67+	 5906 21676
5578	0	0	Ki67+	 5979 21896
5579	0	0	Ki67+	 6054 22100
5580	0	0	Ki67+	 6077 21743
5581	0	0	Ki67+	 6107 22132
5582	0	0	Ki67+	 6117 21711
5583	0	0	Ki67+	 6155 21845
5584	0	0	Ki67+	 6201 22030
5585	0	0	Ki67+	 6218 21644
5586	0	0	Ki67+	 6354 21429
5587	0	0	Ki67+	 6448 22077
5588	0	0	Ki67+	 6483 21499
5589	0	0	Ki67+	 5800 22343
5590	0	0	Ki67+	 5818 22245
5591	0	0	Ki67+	 5926 22352
5592	0	0	Ki67+	 5928 22478
5593	0	0	Ki67+	 5994 22365
5594	0	0	Ki67+	 6008 22268
5595	0	0	Ki67+	 6051 22222
5596	0	0	Ki67+	 6057 22873
5597	0	0	Ki67+	 6083 22477
5598	0	0	Ki67+	 6178 22792
5599	0	0	Ki67+	 6210 22370
5600	0	0	Ki67+	 6386 22630
5601	0	0	Ki67+	 6418 22450
5602	0	0	Ki67+	 6436 22784
5603	0	0	Ki67+	 6457 22360
5604	0	0	Ki67+	 6488 22634
5605	0	0	Ki67+	 6512 22422
5606	0	0	Ki67+	 6524 22934
5607	0	0	Ki67+	 6535 22508
5608	0	0	Ki67+	 5782 23066
5609	0	0	Ki67+	 5847 23095
5610	0	0	Ki67+	 5924 23228
5611	0	0	Ki67+	 6254 23647
5612	0	0	Ki67+	 6268 23495
5613	0	0	Ki67+	 6293 23168
5614	0	0	Ki67+	 6302 23270
5615	0	0	Ki67+	 6315 23663
5616	0	0	Ki67+	 6324 23387
5617	0	0	Ki67+	 6327 23103
5618	0	0	Ki67+	 6372 23647
5619	0	0	Ki67+	 6496 23077
5620	0	0	Ki67+	 6497 23293
5621	0	0	Ki67+	 5815 24469
5622	0	0	Ki67+	 5856 23873
5623	0	0	Ki67+	 5878 24518
5624	0	0	Ki67+	 5917 24029
5625	0	0	Ki67+	 5928 24465
5626	0	0	Ki67+	 6007 23785
5627	0	0	Ki67+	 6020 24515
5628	0	0	Ki67+	 6036 24410
5629	0	0	Ki67+	 6081 24074
5630	0	0	Ki67+	 6107 24498
5631	0	0	Ki67+	 6157 24385
5632	0	0	Ki67+	 6192 24072
5633	0	0	Ki67+	 6220 24285
5634	0	0	Ki67+	 5826 25326
5635	0	0	Ki67+	 5932 25112
5636	0	0	Ki67+	 5955 24582
5637	0	0	Ki67+	 6027 24736
5638	0	0	Ki67+	 6039 25136
5639	0	0	Ki67+	 6060 24861
5640	0	0	Ki67+	 6162 24707
5641	0	0	Ki67+	 6165 24731
5642	0	0	Ki67+	 6181 24947
5643	0	0	Ki67+	 6192 24831
5644	0	0	Ki67+	 6197 24976
5645	0	0	Ki67+	 6203 25175
5646	0	0	Ki67+	 6208 25188
5647	0	0	Ki67+	 6209 24847
5648	0	0	Ki67+	 6222 25118
5649	0	0	Ki67+	 6233 24720
5650	0	0	Ki67+	 6233 25092
5651	0	0	Ki67+	 6242 25234
5652	0	0	Ki67+	 6284 24917
5653	0	0	Ki67+	 6364 25147
5654	0	0	Ki67+	 6420 25081
5655	0	0	Ki67+	 6473 24709
5656	0	0	Ki67+	 6495 24947
5657	0	0	Ki67+	 6507 24595
5658	0	0	Ki67+	 6510 25083
5659	0	0	Ki67+	 5757 25808
5660	0	0	Ki67+	 5792 25751
5661	0	0	Ki67+	 5811 25904
5662	0	0	Ki67+	 5872 25897
5663	0	0	Ki67+	 5891 25691
5664	0	0	Ki67+	 5922 26089
5665	0	0	Ki67+	 5928 26098
5666	0	0	Ki67+	 5956 25590
5667	0	0	Ki67+	 6103 26013
5668	0	0	Ki67+	 6280 25393
5669	0	0	Ki67+	 6393 25904
5670	0	0	Ki67+	 6403 25638
5671	0	0	Ki67+	 6439 25545
5672	0	0	Ki67+	 5783 26442
5673	0	0	Ki67+	 5848 26300
5674	0	0	Ki67+	 5972 26280
5675	0	0	Ki67+	 6008 26901
5676	0	0	Ki67+	 6057 26900
5677	0	0	Ki67+	 6144 26488
5678	0	0	Ki67+	 6223 26767
5679	0	0	Ki67+	 6289 26264
5680	0	0	Ki67+	 6506 26841
5681	0	0	Ki67+	 5757 27261
5682	0	0	Ki67+	 5784 27569
5683	0	0	Ki67+	 5785 26945
5684	0	0	Ki67+	 5898 27229
5685	0	0	Ki67+	 5985 27645
5686	0	0	Ki67+	 5988 27634
5687	0	0	Ki67+	 6042 27688
5688	0	0	Ki67+	 6101 27557
5689	0	0	Ki67+	 6123 27401
5690	0	0	Ki67+	 6203 27122
5691	0	0	Ki67+	 6274 27425
5692	0	0	Ki67+	 6282 27268
5693	0	0	Ki67+	 6345 27340
5694	0	0	Ki67+	 6360 26966
5695	0	0	Ki67+	 6379 27036
5696	0	0	Ki67+	 6383 27122
5697	0	0	Ki67+	 6456 27385
5698	0	0	Ki67+	 6467 27246
5699	0	0	Ki67+	 6502 27295
5700	0	0	Ki67+	 6513 27072
5701	0	0	Ki67+	 6593 19179
5702	0	0	Ki67+	 6623 19213
5703	0	0	Ki67+	 6642 19209
5704	0	0	Ki67+	 6681 19235
5705	0	0	Ki67+	 6683 19189
5706	0	0	Ki67+	 6739 19932
5707	0	0	Ki67+	 6765 19761
5708	0	0	Ki67+	 6780 19316
5709	0	0	Ki67+	 6795 19907
5710	0	0	Ki67+	 6797 19820
5711	0	0	Ki67+	 6838 19684
5712	0	0	Ki67+	 6841 19564
5713	0	0	Ki67+	 6855 19695
5714	0	0	Ki67+	 6883 19824
5715	0	0	Ki67+	 6886 19904
5716	0	0	Ki67+	 6890 19797
5717	0	0	Ki67+	 6907 19830
5718	0	0	Ki67+	 6921 19591
5719	0	0	Ki67+	 6922 19921
5720	0	0	Ki67+	 6939 19509
5721	0	0	Ki67+	 6963 19782
5722	0	0	Ki67+	 7060 19823
5723	0	0	Ki67+	 7071 19444
5724	0	0	Ki67+	 7072 19740
5725	0	0	Ki67+	 7080 19654
5726	0	0	Ki67+	 7163 19604
5727	0	0	Ki67+	 7177 19643
5728	0	0	Ki67+	 7178 19722
5729	0	0	Ki67+	 7191 19896
5730	0	0	Ki67+	 7261 19472
5731	0	0	Ki67+	 7264 19404
5732	0	0	Ki67+	 7269 19428
5733	0	0	Ki67+	 7270 19445
5734	0	0	Ki67+	 7273 19378
5735	0	0	Ki67+	 7316 19527
5736	0	0	Ki67+	 7326 19663
5737	0	0	Ki67+	 7329 19520
5738	0	0	Ki67+	 7339 19743
5739	0	0	Ki67+	 6547 20647
5740	0	0	Ki67+	 6562 20065
5741	0	0	Ki67+	 6567 20147
5742	0	0	Ki67+	 6572 20672
5743	0	0	Ki67+	 6594 19975
5744	0	0	Ki67+	 6615 20324
5745	0	0	Ki67+	 6643 20019
5746	0	0	Ki67+	 6652 20026
5747	0	0	Ki67+	 6661 20107
5748	0	0	Ki67+	 6667 20719
5749	0	0	Ki67+	 6694 20494
5750	0	0	Ki67+	 6711 20258
5751	0	0	Ki67+	 6713 20456
5752	0	0	Ki67+	 6719 20667
5753	0	0	Ki67+	 6724 20265
5754	0	0	Ki67+	 6726 20301
5755	0	0	Ki67+	 6728 20314
5756	0	0	Ki67+	 6732 20042
5757	0	0	Ki67+	 6732 20246
5758	0	0	Ki67+	 6738 20260
5759	0	0	Ki67+	 6769 20170
5760	0	0	Ki67+	 6776 20716
5761	0	0	Ki67+	 6804 20723
5762	0	0	Ki67+	 6806 20703
5763	0	0	Ki67+	 6811 20341
5764	0	0	Ki67+	 6816 20534
5765	0	0	Ki67+	 6819 20651
5766	0	0	Ki67+	 6833 20296
5767	0	0	Ki67+	 6834 20666
5768	0	0	Ki67+	 6839 20718
5769	0	0	Ki67+	 6841 20228
5770	0	0	Ki67+	 6845 20616
5771	0	0	Ki67+	 6848 20281
5772	0	0	Ki67+	 6855 20704
5773	0	0	Ki67+	 6859 20646
5774	0	0	Ki67+	 6860 20191
5775	0	0	Ki67+	 6870 20542
5776	0	0	Ki67+	 6870 20587
5777	0	0	Ki67+	 6877 20227
5778	0	0	Ki67+	 6880 20657
5779	0	0	Ki67+	 6881 20557
5780	0	0	Ki67+	 6883 20598
5781	0	0	Ki67+	 6898 20564
5782	0	0	Ki67+	 6900 20210
5783	0	0	Ki67+	 6900 20223
5784	0	0	Ki67+	 6902 20612
5785	0	0	Ki67+	 6906 20584
5786	0	0	Ki67+	 6907 20548
5787	0	0	Ki67+	 6911 20179
5788	0	0	Ki67+	 6912 20245
5789	0	0	Ki67+	 6912 20512
5790	0	0	Ki67+	 6915 20570
5791	0	0	Ki67+	 6919 20438
5792	0	0	Ki67+	 6919 20606
5793	0	0	Ki67+	 6925 20539
5794	0	0	Ki67+	 6927 20521
5795	0	0	Ki67+	 6934 20214
5796	0	0	Ki67+	 6935 20489
5797	0	0	Ki67+	 6940 20597
5798	0	0	Ki67+	 6945 20566
5799	0	0	Ki67+	 6951 20537
5800	0	0	Ki67+	 6953 20557
5801	0	0	Ki67+	 6954 20487
5802	0	0	Ki67+	 6954 20519
5803	0	0	Ki67+	 6960 20508
5804	0	0	Ki67+	 6962 20427
5805	0	0	Ki67+	 6969 20534
5806	0	0	Ki67+	 7002 19948
5807	0	0	Ki67+	 7007 20348
5808	0	0	Ki67+	 7010 20363
5809	0	0	Ki67+	 7016 19938
5810	0	0	Ki67+	 7017 20007
5811	0	0	Ki67+	 7017 20508
5812	0	0	Ki67+	 7024 20487
5813	0	0	Ki67+	 7025 20550
5814	0	0	Ki67+	 7030 20433
5815	0	0	Ki67+	 7031 20463
5816	0	0	Ki67+	 7039 20565
5817	0	0	Ki67+	 7042 20597
5818	0	0	Ki67+	 7045 20516
5819	0	0	Ki67+	 7047 20548
5820	0	0	Ki67+	 7049 20440
5821	0	0	Ki67+	 7052 20282
5822	0	0	Ki67+	 7053 20412
5823	0	0	Ki67+	 7055 20391
5824	0	0	Ki67+	 7065 20458
5825	0	0	Ki67+	 7066 20485
5826	0	0	Ki67+	 7071 20516
5827	0	0	Ki67+	 7078 20582
5828	0	0	Ki67+	 7079 20421
5829	0	0	Ki67+	 7085 20558
5830	0	0	Ki67+	 7095 20481
5831	0	0	Ki67+	 7097 20420
5832	0	0	Ki67+	 7100 20527
5833	0	0	Ki67+	 7103 20495
5834	0	0	Ki67+	 7105 20579
5835	0	0	Ki67+	 7112 20533
5836	0	0	Ki67+	 7134 20517
5837	0	0	Ki67+	 7137 20381
5838	0	0	Ki67+	 7150 20303
5839	0	0	Ki67+	 7155 20435
5840	0	0	Ki67+	 7157 20401
5841	0	0	Ki67+	 7158 20486
5842	0	0	Ki67+	 7162 20700
5843	0	0	Ki67+	 7163 20673
5844	0	0	Ki67+	 7170 20719
5845	0	0	Ki67+	 7172 20372
5846	0	0	Ki67+	 7172 20448
5847	0	0	Ki67+	 7173 20681
5848	0	0	Ki67+	 7182 20406
5849	0	0	Ki67+	 7183 20465
5850	0	0	Ki67+	 7185 20602
5851	0	0	Ki67+	 7190 20700
5852	0	0	Ki67+	 7197 20419
5853	0	0	Ki67+	 7197 20734
5854	0	0	Ki67+	 7200 20339
5855	0	0	Ki67+	 7204 20365
5856	0	0	Ki67+	 7213 20721
5857	0	0	Ki67+	 7220 20695
5858	0	0	Ki67+	 7221 20294
5859	0	0	Ki67+	 7237 20301
5860	0	0	Ki67+	 7242 20335
5861	0	0	Ki67+	 7244 20317
5862	0	0	Ki67+	 7246 20708
5863	0	0	Ki67+	 7256 20330
5864	0	0	Ki67+	 7268 20156
5865	0	0	Ki67+	 7270 20604
5866	0	0	Ki67+	 7270 20653
5867	0	0	Ki67+	 7277 20593
5868	0	0	Ki67+	 7281 20124
5869	0	0	Ki67+	 7286 20333
5870	0	0	Ki67+	 7299 20138
5871	0	0	Ki67+	 7312 20210
5872	0	0	Ki67+	 7313 20289
5873	0	0	Ki67+	 7321 20097
5874	0	0	Ki67+	 7327 20238
5875	0	0	Ki67+	 7330 20271
5876	0	0	Ki67+	 7332 20196
5877	0	0	Ki67+	 7333 20085
5878	0	0	Ki67+	 7335 20378
5879	0	0	Ki67+	 7338 20176
5880	0	0	Ki67+	 7338 20305
5881	0	0	Ki67+	 6591 21030
5882	0	0	Ki67+	 6603 21518
5883	0	0	Ki67+	 6605 20912
5884	0	0	Ki67+	 6606 21464
5885	0	0	Ki67+	 6607 21159
5886	0	0	Ki67+	 6622 21375
5887	0	0	Ki67+	 6622 21417
5888	0	0	Ki67+	 6633 21293
5889	0	0	Ki67+	 6635 21387
5890	0	0	Ki67+	 6668 20978
5891	0	0	Ki67+	 6668 21316
5892	0	0	Ki67+	 6670 21296
5893	0	0	Ki67+	 6670 21386
5894	0	0	Ki67+	 6675 20897
5895	0	0	Ki67+	 6676 21338
5896	0	0	Ki67+	 6679 21027
5897	0	0	Ki67+	 6687 21369
5898	0	0	Ki67+	 6689 20938
5899	0	0	Ki67+	 6692 21150
5900	0	0	Ki67+	 6693 21087
5901	0	0	Ki67+	 6694 21122
5902	0	0	Ki67+	 6699 21028
5903	0	0	Ki67+	 6700 20793
5904	0	0	Ki67+	 6702 20877
5905	0	0	Ki67+	 6702 21364
5906	0	0	Ki67+	 6703 21046
5907	0	0	Ki67+	 6704 21074
5908	0	0	Ki67+	 6711 21014
5909	0	0	Ki67+	 6715 20961
5910	0	0	Ki67+	 6715 21398
5911	0	0	Ki67+	 6720 20770
5912	0	0	Ki67+	 6721 20983
5913	0	0	Ki67+	 6723 20897
5914	0	0	Ki67+	 6724 20824
5915	0	0	Ki67+	 6727 21347
5916	0	0	Ki67+	 6728 21289
5917	0	0	Ki67+	 6731 20946
5918	0	0	Ki67+	 6733 21368
5919	0	0	Ki67+	 6737 20977
5920	0	0	Ki67+	 6742 20792
5921	0	0	Ki67+	 6744 21180
5922	0	0	Ki67+	 6747 21293
5923	0	0	Ki67+	 6747 21392
5924	0	0	Ki67+	 6748 21259
5925	0	0	Ki67+	 6748 21335
5926	0	0	Ki67+	 6754 21031
5927	0	0	Ki67+	 6754 21107
5928	0	0	Ki67+	 6758 21370
5929	0	0	Ki67+	 6759 21278
5930	0	0	Ki67+	 6760 21135
5931	0	0	Ki67+	 6761 20820
5932	0	0	Ki67+	 6761 21094
5933	0	0	Ki67+	 6761 21210
5934	0	0	Ki67+	 6766 21328
5935	0	0	Ki67+	 6770 21160
5936	0	0	Ki67+	 6770 21235
5937	0	0	Ki67+	 6771 20768
5938	0	0	Ki67+	 6773 21356
5939	0	0	Ki67+	 6774 21443
5940	0	0	Ki67+	 6775 20791
5941	0	0	Ki67+	 6775 21148
5942	0	0	Ki67+	 6776 21399
5943	0	0	Ki67+	 6777 21009
5944	0	0	Ki67+	 6783 20740
5945	0	0	Ki67+	 6783 20879
5946	0	0	Ki67+	 6783 21327
5947	0	0	Ki67+	 6788 21209
5948	0	0	Ki67+	 6788 21276
5949	0	0	Ki67+	 6790 21304
5950	0	0	Ki67+	 6791 21194
5951	0	0	Ki67+	 6792 21029
5952	0	0	Ki67+	 6793 21003
5953	0	0	Ki67+	 6794 21082
5954	0	0	Ki67+	 6794 21410
5955	0	0	Ki67+	 6795 21257
5956	0	0	Ki67+	 6797 20905
5957	0	0	Ki67+	 6797 21121
5958	0	0	Ki67+	 6797 21242
5959	0	0	Ki67+	 6798 21044
5960	0	0	Ki67+	 6798 21440
5961	0	0	Ki67+	 6799 21287
5962	0	0	Ki67+	 6802 20969
5963	0	0	Ki67+	 6803 20950
5964	0	0	Ki67+	 6804 21354
5965	0	0	Ki67+	 6805 21128
5966	0	0	Ki67+	 6806 21156
5967	0	0	Ki67+	 6807 21093
5968	0	0	Ki67+	 6809 21341
5969	0	0	Ki67+	 6813 20871
5970	0	0	Ki67+	 6815 20747
5971	0	0	Ki67+	 6819 21302
5972	0	0	Ki67+	 6821 21371
5973	0	0	Ki67+	 6823 21404
5974	0	0	Ki67+	 6824 21338
5975	0	0	Ki67+	 6824 21417
5976	0	0	Ki67+	 6825 21046
5977	0	0	Ki67+	 6825 21352
5978	0	0	Ki67+	 6830 20878
5979	0	0	Ki67+	 6830 21023
5980	0	0	Ki67+	 6831 21232
5981	0	0	Ki67+	 6832 21270
5982	0	0	Ki67+	 6836 21004
5983	0	0	Ki67+	 6838 21341
5984	0	0	Ki67+	 6841 21379
5985	0	0	Ki67+	 6842 21137
5986	0	0	Ki67+	 6845 21104
5987	0	0	Ki67+	 6846 20850
5988	0	0	Ki67+	 6846 21059
5989	0	0	Ki67+	 6847 21353
5990	0	0	Ki67+	 6848 20811
5991	0	0	Ki67+	 6848 21275
5992	0	0	Ki67+	 6849 21312
5993	0	0	Ki67+	 6855 21297
5994	0	0	Ki67+	 6856 21127
5995	0	0	Ki67+	 6858 21243
5996	0	0	Ki67+	 6859 21167
5997	0	0	Ki67+	 6860 21061
5998	0	0	Ki67+	 6862 20937
5999	0	0	Ki67+	 6862 21138
6000	0	0	Ki67+	 6869 20897
6001	0	0	Ki67+	 6869 21024
6002	0	0	Ki67+	 6869 21073
6003	0	0	Ki67+	 6870 21149
6004	0	0	Ki67+	 6874 21100
6005	0	0	Ki67+	 6875 20817
6006	0	0	Ki67+	 6875 21034
6007	0	0	Ki67+	 6878 20910
6008	0	0	Ki67+	 6879 20856
6009	0	0	Ki67+	 6880 20966
6010	0	0	Ki67+	 6885 21094
6011	0	0	Ki67+	 6896 20887
6012	0	0	Ki67+	 6899 21490
6013	0	0	Ki67+	 6900 20850
6014	0	0	Ki67+	 6901 21531
6015	0	0	Ki67+	 6902 20827
6016	0	0	Ki67+	 6902 21473
6017	0	0	Ki67+	 6903 20767
6018	0	0	Ki67+	 6910 21442
6019	0	0	Ki67+	 6913 20792
6020	0	0	Ki67+	 6913 21145
6021	0	0	Ki67+	 6923 21109
6022	0	0	Ki67+	 6926 20888
6023	0	0	Ki67+	 6926 21410
6024	0	0	Ki67+	 6927 20867
6025	0	0	Ki67+	 6927 20979
6026	0	0	Ki67+	 6928 20792
6027	0	0	Ki67+	 6928 21426
6028	0	0	Ki67+	 6930 21372
6029	0	0	Ki67+	 6933 20957
6030	0	0	Ki67+	 6933 21051
6031	0	0	Ki67+	 6934 20837
6032	0	0	Ki67+	 6935 20910
6033	0	0	Ki67+	 6936 20821
6034	0	0	Ki67+	 6939 21337
6035	0	0	Ki67+	 6940 20922
6036	0	0	Ki67+	 6941 21111
6037	0	0	Ki67+	 6942 20854
6038	0	0	Ki67+	 6943 20803
6039	0	0	Ki67+	 6943 21299
6040	0	0	Ki67+	 6945 20775
6041	0	0	Ki67+	 6951 21005
6042	0	0	Ki67+	 6952 20871
6043	0	0	Ki67+	 6952 21074
6044	0	0	Ki67+	 6956 21267
6045	0	0	Ki67+	 6956 21392
6046	0	0	Ki67+	 6957 21099
6047	0	0	Ki67+	 6958 20900
6048	0	0	Ki67+	 6960 20794
6049	0	0	Ki67+	 6961 20963
6050	0	0	Ki67+	 6962 20944
6051	0	0	Ki67+	 6964 20827
6052	0	0	Ki67+	 6966 21354
6053	0	0	Ki67+	 6971 20874
6054	0	0	Ki67+	 6976 20960
6055	0	0	Ki67+	 6979 21023
6056	0	0	Ki67+	 6981 21469
6057	0	0	Ki67+	 6982 20938
6058	0	0	Ki67+	 6982 21503
6059	0	0	Ki67+	 6983 20870
6060	0	0	Ki67+	 6988 21526
6061	0	0	Ki67+	 6989 20998
6062	0	0	Ki67+	 6990 21214
6063	0	0	Ki67+	 6992 21161
6064	0	0	Ki67+	 6995 20845
6065	0	0	Ki67+	 6995 20883
6066	0	0	Ki67+	 6995 21092
6067	0	0	Ki67+	 6995 21418
6068	0	0	Ki67+	 6996 20920
6069	0	0	Ki67+	 6996 21387
6070	0	0	Ki67+	 6999 21354
6071	0	0	Ki67+	 7000 21220
6072	0	0	Ki67+	 7001 21495
6073	0	0	Ki67+	 7006 21314
6074	0	0	Ki67+	 7007 20983
6075	0	0	Ki67+	 7007 21251
6076	0	0	Ki67+	 7009 21072
6077	0	0	Ki67+	 7011 21470
6078	0	0	Ki67+	 7012 21202
6079	0	0	Ki67+	 7014 21138
6080	0	0	Ki67+	 7014 21152
6081	0	0	Ki67+	 7017 20948
6082	0	0	Ki67+	 7018 20929
6083	0	0	Ki67+	 7019 21424
6084	0	0	Ki67+	 7024 21349
6085	0	0	Ki67+	 7025 21038
6086	0	0	Ki67+	 7025 21502
6087	0	0	Ki67+	 7026 21382
6088	0	0	Ki67+	 7030 21533
6089	0	0	Ki67+	 7034 21191
6090	0	0	Ki67+	 7037 21027
6091	0	0	Ki67+	 7042 21444
6092	0	0	Ki67+	 7043 20915
6093	0	0	Ki67+	 7046 21066
6094	0	0	Ki67+	 7058 20992
6095	0	0	Ki67+	 7062 20959
6096	0	0	Ki67+	 7093 21076
6097	0	0	Ki67+	 7102 20922
6098	0	0	Ki67+	 7107 20945
6099	0	0	Ki67+	 7107 21055
6100	0	0	Ki67+	 7110 21100
6101	0	0	Ki67+	 7119 21131
6102	0	0	Ki67+	 7122 21145
6103	0	0	Ki67+	 7126 21286
6104	0	0	Ki67+	 7128 20750
6105	0	0	Ki67+	 7130 20915
6106	0	0	Ki67+	 7133 20799
6107	0	0	Ki67+	 7139 20775
6108	0	0	Ki67+	 7139 21074
6109	0	0	Ki67+	 7139 21116
6110	0	0	Ki67+	 7140 21322
6111	0	0	Ki67+	 7141 21222
6112	0	0	Ki67+	 7147 20933
6113	0	0	Ki67+	 7152 21161
6114	0	0	Ki67+	 7152 21283
6115	0	0	Ki67+	 7154 21077
6116	0	0	Ki67+	 7155 20980
6117	0	0	Ki67+	 7156 21247
6118	0	0	Ki67+	 7157 20853
6119	0	0	Ki67+	 7161 21175
6120	0	0	Ki67+	 7163 21509
6121	0	0	Ki67+	 7165 21094
6122	0	0	Ki67+	 7166 21424
6123	0	0	Ki67+	 7167 21479
6124	0	0	Ki67+	 7169 21401
6125	0	0	Ki67+	 7172 21018
6126	0	0	Ki67+	 7174 21285
6127	0	0	Ki67+	 7176 21134
6128	0	0	Ki67+	 7176 21386
6129	0	0	Ki67+	 7179 21521
6130	0	0	Ki67+	 7180 21356
6131	0	0	Ki67+	 7182 20835
6132	0	0	Ki67+	 7182 21053
6133	0	0	Ki67+	 7185 21245
6134	0	0	Ki67+	 7187 20782
6135	0	0	Ki67+	 7187 21184
6136	0	0	Ki67+	 7192 21497
6137	0	0	Ki67+	 7194 21207
6138	0	0	Ki67+	 7194 21430
6139	0	0	Ki67+	 7195 21107
6140	0	0	Ki67+	 7195 21121
6141	0	0	Ki67+	 7200 21227
6142	0	0	Ki67+	 7202 20975
6143	0	0	Ki67+	 7203 20779
6144	0	0	Ki67+	 7204 20944
6145	0	0	Ki67+	 7204 20962
6146	0	0	Ki67+	 7205 21412
6147	0	0	Ki67+	 7209 21132
6148	0	0	Ki67+	 7209 21271
6149	0	0	Ki67+	 7210 20754
6150	0	0	Ki67+	 7211 20891
6151	0	0	Ki67+	 7211 21349
6152	0	0	Ki67+	 7211 21382
6153	0	0	Ki67+	 7213 21237
6154	0	0	Ki67+	 7216 21094
6155	0	0	Ki67+	 7221 20909
6156	0	0	Ki67+	 7224 20835
6157	0	0	Ki67+	 7225 21134
6158	0	0	Ki67+	 7226 20858
6159	0	0	Ki67+	 7227 20996
6160	0	0	Ki67+	 7228 21025
6161	0	0	Ki67+	 7228 21534
6162	0	0	Ki67+	 7230 21157
6163	0	0	Ki67+	 7233 20738
6164	0	0	Ki67+	 7233 21127
6165	0	0	Ki67+	 7239 21524
6166	0	0	Ki67+	 7240 20975
6167	0	0	Ki67+	 7240 21166
6168	0	0	Ki67+	 7243 20759
6169	0	0	Ki67+	 7244 20870
6170	0	0	Ki67+	 7245 20991
6171	0	0	Ki67+	 7249 21209
6172	0	0	Ki67+	 7252 21246
6173	0	0	Ki67+	 7253 21401
6174	0	0	Ki67+	 7254 20890
6175	0	0	Ki67+	 7257 20932
6176	0	0	Ki67+	 7258 20815
6177	0	0	Ki67+	 7259 20954
6178	0	0	Ki67+	 7259 21482
6179	0	0	Ki67+	 7260 21017
6180	0	0	Ki67+	 7260 21523
6181	0	0	Ki67+	 7262 21192
6182	0	0	Ki67+	 7263 21178
6183	0	0	Ki67+	 7273 21362
6184	0	0	Ki67+	 7274 20778
6185	0	0	Ki67+	 7278 21011
6186	0	0	Ki67+	 7280 20989
6187	0	0	Ki67+	 7280 21045
6188	0	0	Ki67+	 7282 20904
6189	0	0	Ki67+	 7282 20971
6190	0	0	Ki67+	 7286 21396
6191	0	0	Ki67+	 7288 20945
6192	0	0	Ki67+	 7296 21337
6193	0	0	Ki67+	 7300 21012
6194	0	0	Ki67+	 7300 21029
6195	0	0	Ki67+	 7301 20913
6196	0	0	Ki67+	 7303 20968
6197	0	0	Ki67+	 7304 20926
6198	0	0	Ki67+	 7313 21294
6199	0	0	Ki67+	 7314 20882
6200	0	0	Ki67+	 7314 21339
6201	0	0	Ki67+	 7318 21243
6202	0	0	Ki67+	 7328 21278
6203	0	0	Ki67+	 7329 21395
6204	0	0	Ki67+	 7333 21027
6205	0	0	Ki67+	 7335 21216
6206	0	0	Ki67+	 7337 21317
6207	0	0	Ki67+	 7340 21000
6208	0	0	Ki67+	 7341 21275
6209	0	0	Ki67+	 6560 22199
6210	0	0	Ki67+	 6582 22114
6211	0	0	Ki67+	 6605 21880
6212	0	0	Ki67+	 6618 22271
6213	0	0	Ki67+	 6660 21563
6214	0	0	Ki67+	 6678 21930
6215	0	0	Ki67+	 6681 21892
6216	0	0	Ki67+	 6697 22106
6217	0	0	Ki67+	 6724 22325
6218	0	0	Ki67+	 6726 22163
6219	0	0	Ki67+	 6767 21979
6220	0	0	Ki67+	 6768 22025
6221	0	0	Ki67+	 6780 21921
6222	0	0	Ki67+	 6781 21884
6223	0	0	Ki67+	 6784 22218
6224	0	0	Ki67+	 6790 21908
6225	0	0	Ki67+	 6821 22315
6226	0	0	Ki67+	 6822 22005
6227	0	0	Ki67+	 6824 22178
6228	0	0	Ki67+	 6826 21941
6229	0	0	Ki67+	 6827 22265
6230	0	0	Ki67+	 6828 22245
6231	0	0	Ki67+	 6830 22334
6232	0	0	Ki67+	 6835 22120
6233	0	0	Ki67+	 6836 22159
6234	0	0	Ki67+	 6839 22276
6235	0	0	Ki67+	 6841 22183
6236	0	0	Ki67+	 6846 22214
6237	0	0	Ki67+	 6847 22142
6238	0	0	Ki67+	 6849 22040
6239	0	0	Ki67+	 6849 22086
6240	0	0	Ki67+	 6855 22013
6241	0	0	Ki67+	 6856 22120
6242	0	0	Ki67+	 6857 22193
6243	0	0	Ki67+	 6860 21570
6244	0	0	Ki67+	 6861 21591
6245	0	0	Ki67+	 6863 22160
6246	0	0	Ki67+	 6867 21940
6247	0	0	Ki67+	 6869 22005
6248	0	0	Ki67+	 6871 21977
6249	0	0	Ki67+	 6874 22128
6250	0	0	Ki67+	 6876 22036
6251	0	0	Ki67+	 6878 22095
6252	0	0	Ki67+	 6879 22265
6253	0	0	Ki67+	 6898 22079
6254	0	0	Ki67+	 6900 22022
6255	0	0	Ki67+	 6904 21981
6256	0	0	Ki67+	 6906 22264
6257	0	0	Ki67+	 6909 22040
6258	0	0	Ki67+	 6916 21638
6259	0	0	Ki67+	 6918 21745
6260	0	0	Ki67+	 6920 21681
6261	0	0	Ki67+	 6924 21772
6262	0	0	Ki67+	 6926 21553
6263	0	0	Ki67+	 6927 21904
6264	0	0	Ki67+	 6930 21803
6265	0	0	Ki67+	 6931 21967
6266	0	0	Ki67+	 6931 22212
6267	0	0	Ki67+	 6936 21721
6268	0	0	Ki67+	 6936 22299
6269	0	0	Ki67+	 6938 21772
6270	0	0	Ki67+	 6939 22322
6271	0	0	Ki67+	 6941 21562
6272	0	0	Ki67+	 6941 22272
6273	0	0	Ki67+	 6942 21586
6274	0	0	Ki67+	 6942 21648
6275	0	0	Ki67+	 6946 21614
6276	0	0	Ki67+	 6946 21747
6277	0	0	Ki67+	 6949 21896
6278	0	0	Ki67+	 6951 21704
6279	0	0	Ki67+	 6951 21920
6280	0	0	Ki67+	 6952 22322
6281	0	0	Ki67+	 6954 21813
6282	0	0	Ki67+	 6954 22255
6283	0	0	Ki67+	 6955 22277
6284	0	0	Ki67+	 6960 21757
6285	0	0	Ki67+	 6960 21866
6286	0	0	Ki67+	 6962 21538
6287	0	0	Ki67+	 6963 22198
6288	0	0	Ki67+	 6963 22228
6289	0	0	Ki67+	 6966 21665
6290	0	0	Ki67+	 6968 22166
6291	0	0	Ki67+	 6968 22284
6292	0	0	Ki67+	 6969 21747
6293	0	0	Ki67+	 6970 21844
6294	0	0	Ki67+	 6970 22252
6295	0	0	Ki67+	 6971 21782
6296	0	0	Ki67+	 6971 22334
6297	0	0	Ki67+	 6972 21685
6298	0	0	Ki67+	 6973 22301
6299	0	0	Ki67+	 6975 21565
6300	0	0	Ki67+	 6975 21641
6301	0	0	Ki67+	 6975 21727
6302	0	0	Ki67+	 6976 21930
6303	0	0	Ki67+	 6976 21961
6304	0	0	Ki67+	 6979 21596
6305	0	0	Ki67+	 6979 21607
6306	0	0	Ki67+	 6984 21795
6307	0	0	Ki67+	 6985 21770
6308	0	0	Ki67+	 6985 22106
6309	0	0	Ki67+	 6987 21704
6310	0	0	Ki67+	 6987 22192
6311	0	0	Ki67+	 6987 22223
6312	0	0	Ki67+	 6989 21906
6313	0	0	Ki67+	 6999 21854
6314	0	0	Ki67+	 7000 21573
6315	0	0	Ki67+	 7001 22295
6316	0	0	Ki67+	 7002 21669
6317	0	0	Ki67+	 7005 22318
6318	0	0	Ki67+	 7006 22265
6319	0	0	Ki67+	 7008 21624
6320	0	0	Ki67+	 7012 22029
6321	0	0	Ki67+	 7012 22217
6322	0	0	Ki67+	 7013 21735
6323	0	0	Ki67+	 7013 21955
6324	0	0	Ki67+	 7015 22188
6325	0	0	Ki67+	 7017 21825
6326	0	0	Ki67+	 7018 21716
6327	0	0	Ki67+	 7019 21796
6328	0	0	Ki67+	 7021 21783
6329	0	0	Ki67+	 7021 22305
6330	0	0	Ki67+	 7022 21751
6331	0	0	Ki67+	 7023 21845
6332	0	0	Ki67+	 7024 21671
6333	0	0	Ki67+	 7025 21989
6334	0	0	Ki67+	 7025 22052
6335	0	0	Ki67+	 7029 22283
6336	0	0	Ki67+	 7031 21653
6337	0	0	Ki67+	 7032 22077
6338	0	0	Ki67+	 7035 21941
6339	0	0	Ki67+	 7042 22022
6340	0	0	Ki67+	 7056 21538
6341	0	0	Ki67+	 7056 21970
6342	0	0	Ki67+	 7058 21991
6343	0	0	Ki67+	 7061 21946
6344	0	0	Ki67+	 7073 21917
6345	0	0	Ki67+	 7074 22132
6346	0	0	Ki67+	 7077 22119
6347	0	0	Ki67+	 7077 22204
6348	0	0	Ki67+	 7081 22089
6349	0	0	Ki67+	 7081 22165
6350	0	0	Ki67+	 7082 22057
6351	0	0	Ki67+	 7082 22289
6352	0	0	Ki67+	 7084 21857
6353	0	0	Ki67+	 7086 22328
6354	0	0	Ki67+	 7087 22101
6355	0	0	Ki67+	 7087 22311
6356	0	0	Ki67+	 7089 21952
6357	0	0	Ki67+	 7089 22247
6358	0	0	Ki67+	 7091 22023
6359	0	0	Ki67+	 7094 21999
6360	0	0	Ki67+	 7095 22138
6361	0	0	Ki67+	 7097 22256
6362	0	0	Ki67+	 7102 22317
6363	0	0	Ki67+	 7107 21838
6364	0	0	Ki67+	 7113 22115
6365	0	0	Ki67+	 7114 21914
6366	0	0	Ki67+	 7116 21729
6367	0	0	Ki67+	 7124 21941
6368	0	0	Ki67+	 7128 21702
6369	0	0	Ki67+	 7128 21745
6370	0	0	Ki67+	 7130 21735
6371	0	0	Ki67+	 7131 21763
6372	0	0	Ki67+	 7132 22036
6373	0	0	Ki67+	 7135 21860
6374	0	0	Ki67+	 7135 21906
6375	0	0	Ki67+	 7144 21731
6376	0	0	Ki67+	 7144 21782
6377	0	0	Ki67+	 7145 21702
6378	0	0	Ki67+	 7153 21625
6379	0	0	Ki67+	 7157 21645
6380	0	0	Ki67+	 7159 21593
6381	0	0	Ki67+	 7167 21616
6382	0	0	Ki67+	 7172 21737
6383	0	0	Ki67+	 7178 21750
6384	0	0	Ki67+	 7180 21553
6385	0	0	Ki67+	 7182 21878
6386	0	0	Ki67+	 7205 21619
6387	0	0	Ki67+	 7206 22228
6388	0	0	Ki67+	 7215 22190
6389	0	0	Ki67+	 7219 22265
6390	0	0	Ki67+	 7225 22243
6391	0	0	Ki67+	 7226 21602
6392	0	0	Ki67+	 7233 21573
6393	0	0	Ki67+	 7242 21612
6394	0	0	Ki67+	 7244 22268
6395	0	0	Ki67+	 7255 22281
6396	0	0	Ki67+	 7258 22246
6397	0	0	Ki67+	 7266 22255
6398	0	0	Ki67+	 7270 22112
6399	0	0	Ki67+	 7271 22195
6400	0	0	Ki67+	 7272 21564
6401	0	0	Ki67+	 7285 22247
6402	0	0	Ki67+	 7297 22173
6403	0	0	Ki67+	 7297 22245
6404	0	0	Ki67+	 7300 22119
6405	0	0	Ki67+	 7311 22210
6406	0	0	Ki67+	 7311 22241
6407	0	0	Ki67+	 7315 22109
6408	0	0	Ki67+	 7322 22298
6409	0	0	Ki67+	 7331 22314
6410	0	0	Ki67+	 7333 22183
6411	0	0	Ki67+	 7343 22222
6412	0	0	Ki67+	 6549 22855
6413	0	0	Ki67+	 6555 22816
6414	0	0	Ki67+	 6607 22345
6415	0	0	Ki67+	 6629 22440
6416	0	0	Ki67+	 6668 23052
6417	0	0	Ki67+	 6745 22346
6418	0	0	Ki67+	 6801 22873
6419	0	0	Ki67+	 6802 22505
6420	0	0	Ki67+	 6815 22539
6421	0	0	Ki67+	 6832 22381
6422	0	0	Ki67+	 6848 22483
6423	0	0	Ki67+	 6852 23134
6424	0	0	Ki67+	 6855 22519
6425	0	0	Ki67+	 6859 22458
6426	0	0	Ki67+	 6882 22499
6427	0	0	Ki67+	 6883 22843
6428	0	0	Ki67+	 6889 22460
6429	0	0	Ki67+	 6893 22539
6430	0	0	Ki67+	 6899 22415
6431	0	0	Ki67+	 6899 22430
6432	0	0	Ki67+	 6906 22820
6433	0	0	Ki67+	 6908 23004
6434	0	0	Ki67+	 6910 22376
6435	0	0	Ki67+	 6910 22439
6436	0	0	Ki67+	 6913 22471
6437	0	0	Ki67+	 6915 22923
6438	0	0	Ki67+	 6917 22354
6439	0	0	Ki67+	 6925 23003
6440	0	0	Ki67+	 6928 22389
6441	0	0	Ki67+	 6929 22481
6442	0	0	Ki67+	 6935 22422
6443	0	0	Ki67+	 6938 22465
6444	0	0	Ki67+	 6939 22439
6445	0	0	Ki67+	 6939 23068
6446	0	0	Ki67+	 6950 22411
6447	0	0	Ki67+	 6950 22521
6448	0	0	Ki67+	 6950 22548
6449	0	0	Ki67+	 6955 22486
6450	0	0	Ki67+	 6957 22571
6451	0	0	Ki67+	 6962 22356
6452	0	0	Ki67+	 6962 22382
6453	0	0	Ki67+	 6968 22511
6454	0	0	Ki67+	 6969 22412
6455	0	0	Ki67+	 6969 22436
6456	0	0	Ki67+	 6980 22462
6457	0	0	Ki67+	 6985 22423
6458	0	0	Ki67+	 6986 22361
6459	0	0	Ki67+	 6994 22544
6460	0	0	Ki67+	 7085 22597
6461	0	0	Ki67+	 7092 22345
6462	0	0	Ki67+	 7094 23035
6463	0	0	Ki67+	 7098 22377
6464	0	0	Ki67+	 7105 22609
6465	0	0	Ki67+	 7174 22754
6466	0	0	Ki67+	 7179 23132
6467	0	0	Ki67+	 7196 22447
6468	0	0	Ki67+	 7203 22398
6469	0	0	Ki67+	 7234 22684
6470	0	0	Ki67+	 7235 22624
6471	0	0	Ki67+	 7245 22571
6472	0	0	Ki67+	 7300 22442
6473	0	0	Ki67+	 7314 22915
6474	0	0	Ki67+	 7325 22839
6475	0	0	Ki67+	 7328 22852
6476	0	0	Ki67+	 6548 23289
6477	0	0	Ki67+	 6566 23792
6478	0	0	Ki67+	 6618 23487
6479	0	0	Ki67+	 6622 23596
6480	0	0	Ki67+	 6650 23814
6481	0	0	Ki67+	 6655 23476
6482	0	0	Ki67+	 6662 23826
6483	0	0	Ki67+	 6705 23695
6484	0	0	Ki67+	 6765 23339
6485	0	0	Ki67+	 6779 23198
6486	0	0	Ki67+	 6788 23353
6487	0	0	Ki67+	 6813 23640
6488	0	0	Ki67+	 6828 23713
6489	0	0	Ki67+	 6952 23238
6490	0	0	Ki67+	 7002 23247
6491	0	0	Ki67+	 7010 23874
6492	0	0	Ki67+	 7011 23193
6493	0	0	Ki67+	 7020 23882
6494	0	0	Ki67+	 7023 23866
6495	0	0	Ki67+	 7042 23617
6496	0	0	Ki67+	 7042 23697
6497	0	0	Ki67+	 7046 23628
6498	0	0	Ki67+	 7050 23501
6499	0	0	Ki67+	 7053 23528
6500	0	0	Ki67+	 7062 23357
6501	0	0	Ki67+	 7077 23245
6502	0	0	Ki67+	 7081 23580
6503	0	0	Ki67+	 7096 23394
6504	0	0	Ki67+	 7114 23254
6505	0	0	Ki67+	 7115 23629
6506	0	0	Ki67+	 7129 23254
6507	0	0	Ki67+	 7157 23353
6508	0	0	Ki67+	 7232 23150
6509	0	0	Ki67+	 7246 23310
6510	0	0	Ki67+	 7266 23627
6511	0	0	Ki67+	 7283 23137
6512	0	0	Ki67+	 7300 23880
6513	0	0	Ki67+	 7318 23310
6514	0	0	Ki67+	 6764 24623
6515	0	0	Ki67+	 6852 24625
6516	0	0	Ki67+	 6852 24693
6517	0	0	Ki67+	 6865 24637
6518	0	0	Ki67+	 6874 24646
6519	0	0	Ki67+	 6884 24382
6520	0	0	Ki67+	 6894 24395
6521	0	0	Ki67+	 7057 24203
6522	0	0	Ki67+	 7067 24240
6523	0	0	Ki67+	 7098 24264
6524	0	0	Ki67+	 7142 24561
6525	0	0	Ki67+	 7159 24086
6526	0	0	Ki67+	 7295 24427
6527	0	0	Ki67+	 7310 24431
6528	0	0	Ki67+	 7339 24022
6529	0	0	Ki67+	 6601 24827
6530	0	0	Ki67+	 6606 24842
6531	0	0	Ki67+	 6654 25398
6532	0	0	Ki67+	 6808 25047
6533	0	0	Ki67+	 6815 24968
6534	0	0	Ki67+	 6821 25058
6535	0	0	Ki67+	 6856 25329
6536	0	0	Ki67+	 6928 24896
6537	0	0	Ki67+	 6932 24971
6538	0	0	Ki67+	 7169 24789
6539	0	0	Ki67+	 7229 24764
6540	0	0	Ki67+	 7330 25300
6541	0	0	Ki67+	 6611 25687
6542	0	0	Ki67+	 6672 25642
6543	0	0	Ki67+	 6783 25846
6544	0	0	Ki67+	 6930 26333
6545	0	0	Ki67+	 7022 25860
6546	0	0	Ki67+	 7193 26259
6547	0	0	Ki67+	 7248 26220
6548	0	0	Ki67+	 7258 26329
6549	0	0	Ki67+	 7279 26266
6550	0	0	Ki67+	 7286 25980
6551	0	0	Ki67+	 7286 26171
6552	0	0	Ki67+	 7290 26006
6553	0	0	Ki67+	 7292 26189
6554	0	0	Ki67+	 7298 25860
6555	0	0	Ki67+	 6571 27014
6556	0	0	Ki67+	 6704 26764
6557	0	0	Ki67+	 6712 26512
6558	0	0	Ki67+	 6723 26591
6559	0	0	Ki67+	 6800 26834
6560	0	0	Ki67+	 6810 26984
6561	0	0	Ki67+	 6909 27059
6562	0	0	Ki67+	 6998 26929
6563	0	0	Ki67+	 7034 26839
6564	0	0	Ki67+	 7057 26817
6565	0	0	Ki67+	 7072 26717
6566	0	0	Ki67+	 7203 26347
6567	0	0	Ki67+	 7259 26540
6568	0	0	Ki67+	 7274 26475
6569	0	0	Ki67+	 6753 27388
6570	0	0	Ki67+	 6807 27649
6571	0	0	Ki67+	 6841 27313
6572	0	0	Ki67+	 6952 27607
6573	0	0	Ki67+	 6982 27430
6574	0	0	Ki67+	 7005 27396
6575	0	0	Ki67+	 7015 27398
6576	0	0	Ki67+	 7083 27155
6577	0	0	Ki67+	 7152 27615
6578	0	0	Ki67+	 7186 27342
6579	0	0	Ki67+	 7303 27689
6580	0	0	Ki67+	 7311 27647
6581	0	0	Ki67+	 7323 27286
6582	0	0	Ki67+	 7335 27392
6583	0	0	Ki67+	 7349 20094
6584	0	0	Ki67+	 7350 20119
6585	0	0	Ki67+	 7363 19578
6586	0	0	Ki67+	 7365 20083
6587	0	0	Ki67+	 7390 20095
6588	0	0	Ki67+	 7395 19393
6589	0	0	Ki67+	 7403 20073
6590	0	0	Ki67+	 7406 19998
6591	0	0	Ki67+	 7412 19878
6592	0	0	Ki67+	 7412 19970
6593	0	0	Ki67+	 7417 19924
6594	0	0	Ki67+	 7417 20082
6595	0	0	Ki67+	 7418 19950
6596	0	0	Ki67+	 7418 20097
6597	0	0	Ki67+	 7421 19696
6598	0	0	Ki67+	 7428 19824
6599	0	0	Ki67+	 7430 19586
6600	0	0	Ki67+	 7436 20020
6601	0	0	Ki67+	 7442 19963
6602	0	0	Ki67+	 7442 20110
6603	0	0	Ki67+	 7444 19850
6604	0	0	Ki67+	 7446 19921
6605	0	0	Ki67+	 7460 19869
6606	0	0	Ki67+	 7461 19851
6607	0	0	Ki67+	 7467 20126
6608	0	0	Ki67+	 7470 19981
6609	0	0	Ki67+	 7477 19914
6610	0	0	Ki67+	 7477 19995
6611	0	0	Ki67+	 7515 20066
6612	0	0	Ki67+	 7525 19834
6613	0	0	Ki67+	 7527 20095
6614	0	0	Ki67+	 7543 19816
6615	0	0	Ki67+	 7548 19854
6616	0	0	Ki67+	 7560 20081
6617	0	0	Ki67+	 7561 19918
6618	0	0	Ki67+	 7563 19612
6619	0	0	Ki67+	 7586 20104
6620	0	0	Ki67+	 7599 19726
6621	0	0	Ki67+	 7615 19853
6622	0	0	Ki67+	 7622 19876
6623	0	0	Ki67+	 7622 19904
6624	0	0	Ki67+	 7627 19696
6625	0	0	Ki67+	 7627 19937
6626	0	0	Ki67+	 7633 19761
6627	0	0	Ki67+	 7633 19776
6628	0	0	Ki67+	 7645 19975
6629	0	0	Ki67+	 7651 19728
6630	0	0	Ki67+	 7660 19846
6631	0	0	Ki67+	 7661 19929
6632	0	0	Ki67+	 7668 19905
6633	0	0	Ki67+	 7673 19958
6634	0	0	Ki67+	 7674 19875
6635	0	0	Ki67+	 7683 19739
6636	0	0	Ki67+	 7687 20001
6637	0	0	Ki67+	 7688 20113
6638	0	0	Ki67+	 7691 19407
6639	0	0	Ki67+	 7693 19704
6640	0	0	Ki67+	 7694 20038
6641	0	0	Ki67+	 7705 19601
6642	0	0	Ki67+	 7710 20100
6643	0	0	Ki67+	 7712 20075
6644	0	0	Ki67+	 7730 19969
6645	0	0	Ki67+	 7741 19388
6646	0	0	Ki67+	 7745 20090
6647	0	0	Ki67+	 7746 20101
6648	0	0	Ki67+	 7766 19382
6649	0	0	Ki67+	 7770 20098
6650	0	0	Ki67+	 7775 19668
6651	0	0	Ki67+	 7775 20057
6652	0	0	Ki67+	 7780 19984
6653	0	0	Ki67+	 7785 20045
6654	0	0	Ki67+	 7793 19956
6655	0	0	Ki67+	 7795 19944
6656	0	0	Ki67+	 7797 20102
6657	0	0	Ki67+	 7808 20122
6658	0	0	Ki67+	 7811 19898
6659	0	0	Ki67+	 7819 19412
6660	0	0	Ki67+	 7820 19827
6661	0	0	Ki67+	 7820 20084
6662	0	0	Ki67+	 7826 20005
6663	0	0	Ki67+	 7827 19852
6664	0	0	Ki67+	 7836 19993
6665	0	0	Ki67+	 7837 19432
6666	0	0	Ki67+	 7841 20019
6667	0	0	Ki67+	 7844 19940
6668	0	0	Ki67+	 7845 19757
6669	0	0	Ki67+	 7846 19792
6670	0	0	Ki67+	 7847 19404
6671	0	0	Ki67+	 7852 19949
6672	0	0	Ki67+	 7854 19920
6673	0	0	Ki67+	 7855 19436
6674	0	0	Ki67+	 7862 19721
6675	0	0	Ki67+	 7866 19918
6676	0	0	Ki67+	 7868 19731
6677	0	0	Ki67+	 7868 19869
6678	0	0	Ki67+	 7869 19985
6679	0	0	Ki67+	 7877 19406
6680	0	0	Ki67+	 7877 19652
6681	0	0	Ki67+	 7878 19913
6682	0	0	Ki67+	 7880 19574
6683	0	0	Ki67+	 7883 19607
6684	0	0	Ki67+	 7886 19552
6685	0	0	Ki67+	 7891 19498
6686	0	0	Ki67+	 7893 19693
6687	0	0	Ki67+	 7893 19848
6688	0	0	Ki67+	 7898 19667
6689	0	0	Ki67+	 7901 19892
6690	0	0	Ki67+	 7902 19512
6691	0	0	Ki67+	 7904 19576
6692	0	0	Ki67+	 7905 19861
6693	0	0	Ki67+	 7907 19809
6694	0	0	Ki67+	 7910 19919
6695	0	0	Ki67+	 7911 19488
6696	0	0	Ki67+	 7911 19554
6697	0	0	Ki67+	 7911 19765
6698	0	0	Ki67+	 7917 19615
6699	0	0	Ki67+	 7917 19648
6700	0	0	Ki67+	 7918 19602
6701	0	0	Ki67+	 7919 19389
6702	0	0	Ki67+	 7923 19744
6703	0	0	Ki67+	 7924 19815
6704	0	0	Ki67+	 7924 20118
6705	0	0	Ki67+	 7926 19872
6706	0	0	Ki67+	 7927 19466
6707	0	0	Ki67+	 7929 19445
6708	0	0	Ki67+	 7934 19749
6709	0	0	Ki67+	 7939 19381
6710	0	0	Ki67+	 7939 19846
6711	0	0	Ki67+	 7941 19735
6712	0	0	Ki67+	 7943 19787
6713	0	0	Ki67+	 7945 19900
6714	0	0	Ki67+	 7949 19452
6715	0	0	Ki67+	 7950 19827
6716	0	0	Ki67+	 7953 20125
6717	0	0	Ki67+	 7954 19726
6718	0	0	Ki67+	 7954 19925
6719	0	0	Ki67+	 7958 19820
6720	0	0	Ki67+	 7960 19623
6721	0	0	Ki67+	 7964 19542
6722	0	0	Ki67+	 7964 19791
6723	0	0	Ki67+	 7965 19606
6724	0	0	Ki67+	 7965 20058
6725	0	0	Ki67+	 7969 19461
6726	0	0	Ki67+	 7969 20099
6727	0	0	Ki67+	 7971 19530
6728	0	0	Ki67+	 7974 19584
6729	0	0	Ki67+	 7975 20067
6730	0	0	Ki67+	 7976 19659
6731	0	0	Ki67+	 7982 19688
6732	0	0	Ki67+	 7982 19747
6733	0	0	Ki67+	 7984 19414
6734	0	0	Ki67+	 7985 19623
6735	0	0	Ki67+	 7987 20105
6736	0	0	Ki67+	 7988 19553
6737	0	0	Ki67+	 7992 19580
6738	0	0	Ki67+	 7992 19736
6739	0	0	Ki67+	 7994 19436
6740	0	0	Ki67+	 7995 19605
6741	0	0	Ki67+	 7997 19530
6742	0	0	Ki67+	 8000 19770
6743	0	0	Ki67+	 8001 19550
6744	0	0	Ki67+	 8006 19400
6745	0	0	Ki67+	 8009 19640
6746	0	0	Ki67+	 8014 19519
6747	0	0	Ki67+	 8015 19921
6748	0	0	Ki67+	 8016 19429
6749	0	0	Ki67+	 8016 19692
6750	0	0	Ki67+	 8018 19474
6751	0	0	Ki67+	 8018 19899
6752	0	0	Ki67+	 8018 19937
6753	0	0	Ki67+	 8020 19412
6754	0	0	Ki67+	 8020 19546
6755	0	0	Ki67+	 8020 20071
6756	0	0	Ki67+	 8023 19864
6757	0	0	Ki67+	 8023 19962
6758	0	0	Ki67+	 8023 20054
6759	0	0	Ki67+	 8025 19807
6760	0	0	Ki67+	 8027 19665
6761	0	0	Ki67+	 8027 19837
6762	0	0	Ki67+	 8030 20123
6763	0	0	Ki67+	 8035 19386
6764	0	0	Ki67+	 8037 19638
6765	0	0	Ki67+	 8038 19698
6766	0	0	Ki67+	 8038 19771
6767	0	0	Ki67+	 8040 19662
6768	0	0	Ki67+	 8041 19527
6769	0	0	Ki67+	 8043 19588
6770	0	0	Ki67+	 8043 19617
6771	0	0	Ki67+	 8044 19913
6772	0	0	Ki67+	 8045 19499
6773	0	0	Ki67+	 8059 19504
6774	0	0	Ki67+	 8060 19954
6775	0	0	Ki67+	 8060 20084
6776	0	0	Ki67+	 8063 19473
6777	0	0	Ki67+	 8065 20118
6778	0	0	Ki67+	 8067 19558
6779	0	0	Ki67+	 8067 19639
6780	0	0	Ki67+	 8067 19974
6781	0	0	Ki67+	 8069 19394
6782	0	0	Ki67+	 8069 19608
6783	0	0	Ki67+	 8070 19920
6784	0	0	Ki67+	 8072 19440
6785	0	0	Ki67+	 8073 19660
6786	0	0	Ki67+	 8076 19521
6787	0	0	Ki67+	 8078 19361
6788	0	0	Ki67+	 8081 19960
6789	0	0	Ki67+	 8082 19580
6790	0	0	Ki67+	 8083 19948
6791	0	0	Ki67+	 8084 19493
6792	0	0	Ki67+	 8086 20093
6793	0	0	Ki67+	 8090 20022
6794	0	0	Ki67+	 8092 19913
6795	0	0	Ki67+	 8093 20078
6796	0	0	Ki67+	 8094 19636
6797	0	0	Ki67+	 8096 19598
6798	0	0	Ki67+	 8099 19471
6799	0	0	Ki67+	 8101 19375
6800	0	0	Ki67+	 8101 19418
6801	0	0	Ki67+	 8101 19702
6802	0	0	Ki67+	 8103 20061
6803	0	0	Ki67+	 8104 19392
6804	0	0	Ki67+	 8104 19662
6805	0	0	Ki67+	 8107 19350
6806	0	0	Ki67+	 8107 19509
6807	0	0	Ki67+	 8112 19533
6808	0	0	Ki67+	 8118 19812
6809	0	0	Ki67+	 8118 19850
6810	0	0	Ki67+	 8119 19703
6811	0	0	Ki67+	 8121 19769
6812	0	0	Ki67+	 8125 19597
6813	0	0	Ki67+	 8128 20028
6814	0	0	Ki67+	 8129 19573
6815	0	0	Ki67+	 8130 19695
6816	0	0	Ki67+	 8130 19754
6817	0	0	Ki67+	 8131 19728
6818	0	0	Ki67+	 8133 20068
6819	0	0	Ki67+	 8134 19491
6820	0	0	Ki67+	 8134 19543
6821	0	0	Ki67+	 8135 19673
6822	0	0	Ki67+	 8136 19462
6823	0	0	Ki67+	 8138 19615
6824	0	0	Ki67+	 8139 19439
6825	0	0	Ki67+	 8141 19773
6826	0	0	Ki67+	 8141 19993
6827	0	0	Ki67+	 8142 19763
6828	0	0	Ki67+	 8143 19422
6829	0	0	Ki67+	 8143 20047
6830	0	0	Ki67+	 7347 20435
6831	0	0	Ki67+	 7348 20880
6832	0	0	Ki67+	 7349 20320
6833	0	0	Ki67+	 7354 20170
6834	0	0	Ki67+	 7355 20452
6835	0	0	Ki67+	 7356 20411
6836	0	0	Ki67+	 7365 20436
6837	0	0	Ki67+	 7366 20194
6838	0	0	Ki67+	 7369 20265
6839	0	0	Ki67+	 7371 20235
6840	0	0	Ki67+	 7371 20337
6841	0	0	Ki67+	 7372 20305
6842	0	0	Ki67+	 7377 20464
6843	0	0	Ki67+	 7379 20763
6844	0	0	Ki67+	 7383 20782
6845	0	0	Ki67+	 7384 20174
6846	0	0	Ki67+	 7387 20867
6847	0	0	Ki67+	 7389 20396
6848	0	0	Ki67+	 7389 20436
6849	0	0	Ki67+	 7390 20205
6850	0	0	Ki67+	 7390 20843
6851	0	0	Ki67+	 7394 20923
6852	0	0	Ki67+	 7397 20892
6853	0	0	Ki67+	 7398 20684
6854	0	0	Ki67+	 7401 20253
6855	0	0	Ki67+	 7401 20499
6856	0	0	Ki67+	 7402 20205
6857	0	0	Ki67+	 7402 20416
6858	0	0	Ki67+	 7403 20777
6859	0	0	Ki67+	 7404 20238
6860	0	0	Ki67+	 7404 20739
6861	0	0	Ki67+	 7405 20474
6862	0	0	Ki67+	 7406 20187
6863	0	0	Ki67+	 7406 20286
6864	0	0	Ki67+	 7406 20306
6865	0	0	Ki67+	 7407 20350
6866	0	0	Ki67+	 7409 20155
6867	0	0	Ki67+	 7410 20537
6868	0	0	Ki67+	 7411 20436
6869	0	0	Ki67+	 7419 20173
6870	0	0	Ki67+	 7419 20382
6871	0	0	Ki67+	 7419 20517
6872	0	0	Ki67+	 7419 20754
6873	0	0	Ki67+	 7424 20766
6874	0	0	Ki67+	 7428 20339
6875	0	0	Ki67+	 7429 20484
6876	0	0	Ki67+	 7430 20278
6877	0	0	Ki67+	 7433 20367
6878	0	0	Ki67+	 7436 20445
6879	0	0	Ki67+	 7436 20899
6880	0	0	Ki67+	 7437 20313
6881	0	0	Ki67+	 7441 20229
6882	0	0	Ki67+	 7442 20217
6883	0	0	Ki67+	 7442 20495
6884	0	0	Ki67+	 7443 20561
6885	0	0	Ki67+	 7451 20474
6886	0	0	Ki67+	 7455 20524
6887	0	0	Ki67+	 7456 20288
6888	0	0	Ki67+	 7457 20158
6889	0	0	Ki67+	 7457 20298
6890	0	0	Ki67+	 7458 20556
6891	0	0	Ki67+	 7462 20273
6892	0	0	Ki67+	 7463 20177
6893	0	0	Ki67+	 7465 20590
6894	0	0	Ki67+	 7470 20312
6895	0	0	Ki67+	 7472 20623
6896	0	0	Ki67+	 7473 20499
6897	0	0	Ki67+	 7474 20223
6898	0	0	Ki67+	 7478 20568
6899	0	0	Ki67+	 7485 20545
6900	0	0	Ki67+	 7486 20264
6901	0	0	Ki67+	 7487 20327
6902	0	0	Ki67+	 7487 20588
6903	0	0	Ki67+	 7488 20632
6904	0	0	Ki67+	 7490 20293
6905	0	0	Ki67+	 7492 20420
6906	0	0	Ki67+	 7498 20202
6907	0	0	Ki67+	 7503 20452
6908	0	0	Ki67+	 7506 20463
6909	0	0	Ki67+	 7506 20513
6910	0	0	Ki67+	 7510 20289
6911	0	0	Ki67+	 7511 20339
6912	0	0	Ki67+	 7511 20407
6913	0	0	Ki67+	 7511 20617
6914	0	0	Ki67+	 7511 20660
6915	0	0	Ki67+	 7513 20370
6916	0	0	Ki67+	 7513 20544
6917	0	0	Ki67+	 7515 20905
6918	0	0	Ki67+	 7516 20298
6919	0	0	Ki67+	 7522 20601
6920	0	0	Ki67+	 7524 20242
6921	0	0	Ki67+	 7528 20272
6922	0	0	Ki67+	 7529 20824
6923	0	0	Ki67+	 7536 20404
6924	0	0	Ki67+	 7538 20383
6925	0	0	Ki67+	 7538 20648
6926	0	0	Ki67+	 7538 20698
6927	0	0	Ki67+	 7539 20425
6928	0	0	Ki67+	 7539 20469
6929	0	0	Ki67+	 7539 20828
6930	0	0	Ki67+	 7542 20779
6931	0	0	Ki67+	 7542 20797
6932	0	0	Ki67+	 7543 20895
6933	0	0	Ki67+	 7545 20277
6934	0	0	Ki67+	 7545 20875
6935	0	0	Ki67+	 7547 20541
6936	0	0	Ki67+	 7548 20322
6937	0	0	Ki67+	 7548 20671
6938	0	0	Ki67+	 7552 20505
6939	0	0	Ki67+	 7552 20620
6940	0	0	Ki67+	 7552 20914
6941	0	0	Ki67+	 7553 20738
6942	0	0	Ki67+	 7556 20836
6943	0	0	Ki67+	 7557 20707
6944	0	0	Ki67+	 7559 20418
6945	0	0	Ki67+	 7560 20485
6946	0	0	Ki67+	 7561 20307
6947	0	0	Ki67+	 7562 20692
6948	0	0	Ki67+	 7566 20904
6949	0	0	Ki67+	 7569 20878
6950	0	0	Ki67+	 7571 20443
6951	0	0	Ki67+	 7574 20541
6952	0	0	Ki67+	 7574 20699
6953	0	0	Ki67+	 7580 20192
6954	0	0	Ki67+	 7581 20299
6955	0	0	Ki67+	 7584 20614
6956	0	0	Ki67+	 7585 20824
6957	0	0	Ki67+	 7586 20773
6958	0	0	Ki67+	 7588 20653
6959	0	0	Ki67+	 7589 20308
6960	0	0	Ki67+	 7589 20463
6961	0	0	Ki67+	 7589 20510
6962	0	0	Ki67+	 7590 20912
6963	0	0	Ki67+	 7594 20580
6964	0	0	Ki67+	 7595 20264
6965	0	0	Ki67+	 7596 20893
6966	0	0	Ki67+	 7598 20198
6967	0	0	Ki67+	 7603 20718
6968	0	0	Ki67+	 7605 20467
6969	0	0	Ki67+	 7607 20288
6970	0	0	Ki67+	 7610 20744
6971	0	0	Ki67+	 7611 20621
6972	0	0	Ki67+	 7611 20635
6973	0	0	Ki67+	 7611 20842
6974	0	0	Ki67+	 7613 20533
6975	0	0	Ki67+	 7615 20391
6976	0	0	Ki67+	 7615 20692
6977	0	0	Ki67+	 7616 20317
6978	0	0	Ki67+	 7619 20713
6979	0	0	Ki67+	 7621 20779
6980	0	0	Ki67+	 7627 20406
6981	0	0	Ki67+	 7629 20638
6982	0	0	Ki67+	 7630 20764
6983	0	0	Ki67+	 7631 20853
6984	0	0	Ki67+	 7635 20532
6985	0	0	Ki67+	 7639 20188
6986	0	0	Ki67+	 7639 20330
6987	0	0	Ki67+	 7640 20661
6988	0	0	Ki67+	 7641 20238
6989	0	0	Ki67+	 7645 20447
6990	0	0	Ki67+	 7646 20730
6991	0	0	Ki67+	 7647 20567
6992	0	0	Ki67+	 7647 20784
6993	0	0	Ki67+	 7650 20832
6994	0	0	Ki67+	 7651 20904
6995	0	0	Ki67+	 7652 20595
6996	0	0	Ki67+	 7654 20743
6997	0	0	Ki67+	 7656 20333
6998	0	0	Ki67+	 7657 20509
6999	0	0	Ki67+	 7658 20788
7000	0	0	Ki67+	 7660 20413
7001	0	0	Ki67+	 7661 20845
7002	0	0	Ki67+	 7662 20428
7003	0	0	Ki67+	 7663 20464
7004	0	0	Ki67+	 7667 20722
7005	0	0	Ki67+	 7670 20540
7006	0	0	Ki67+	 7673 20646
7007	0	0	Ki67+	 7674 20815
7008	0	0	Ki67+	 7676 20453
7009	0	0	Ki67+	 7676 20658
7010	0	0	Ki67+	 7677 20909
7011	0	0	Ki67+	 7680 20419
7012	0	0	Ki67+	 7680 20853
7013	0	0	Ki67+	 7683 20143
7014	0	0	Ki67+	 7686 20698
7015	0	0	Ki67+	 7686 20770
7016	0	0	Ki67+	 7688 20749
7017	0	0	Ki67+	 7696 20562
7018	0	0	Ki67+	 7697 20735
7019	0	0	Ki67+	 7698 20580
7020	0	0	Ki67+	 7699 20746
7021	0	0	Ki67+	 7700 20595
7022	0	0	Ki67+	 7701 20618
7023	0	0	Ki67+	 7702 20530
7024	0	0	Ki67+	 7703 20446
7025	0	0	Ki67+	 7703 20490
7026	0	0	Ki67+	 7703 20665
7027	0	0	Ki67+	 7707 20639
7028	0	0	Ki67+	 7708 20775
7029	0	0	Ki67+	 7709 20760
7030	0	0	Ki67+	 7711 20690
7031	0	0	Ki67+	 7712 20817
7032	0	0	Ki67+	 7712 20839
7033	0	0	Ki67+	 7714 20675
7034	0	0	Ki67+	 7716 20869
7035	0	0	Ki67+	 7717 20504
7036	0	0	Ki67+	 7723 20772
7037	0	0	Ki67+	 7725 20696
7038	0	0	Ki67+	 7726 20714
7039	0	0	Ki67+	 7727 20170
7040	0	0	Ki67+	 7727 20276
7041	0	0	Ki67+	 7728 20195
7042	0	0	Ki67+	 7728 20308
7043	0	0	Ki67+	 7730 20217
7044	0	0	Ki67+	 7730 20857
7045	0	0	Ki67+	 7735 20154
7046	0	0	Ki67+	 7735 20337
7047	0	0	Ki67+	 7738 20730
7048	0	0	Ki67+	 7738 20746
7049	0	0	Ki67+	 7739 20694
7050	0	0	Ki67+	 7740 20545
7051	0	0	Ki67+	 7740 20818
7052	0	0	Ki67+	 7742 20206
7053	0	0	Ki67+	 7745 20639
7054	0	0	Ki67+	 7747 20790
7055	0	0	Ki67+	 7750 20865
7056	0	0	Ki67+	 7753 20907
7057	0	0	Ki67+	 7754 20266
7058	0	0	Ki67+	 7755 20183
7059	0	0	Ki67+	 7757 20168
7060	0	0	Ki67+	 7757 20393
7061	0	0	Ki67+	 7757 20736
7062	0	0	Ki67+	 7758 20305
7063	0	0	Ki67+	 7758 20413
7064	0	0	Ki67+	 7758 20672
7065	0	0	Ki67+	 7760 20367
7066	0	0	Ki67+	 7761 20769
7067	0	0	Ki67+	 7763 20927
7068	0	0	Ki67+	 7764 20136
7069	0	0	Ki67+	 7767 20241
7070	0	0	Ki67+	 7767 20682
7071	0	0	Ki67+	 7770 20804
7072	0	0	Ki67+	 7772 20222
7073	0	0	Ki67+	 7776 20831
7074	0	0	Ki67+	 7778 20875
7075	0	0	Ki67+	 7778 20890
7076	0	0	Ki67+	 7779 20130
7077	0	0	Ki67+	 7779 20274
7078	0	0	Ki67+	 7780 20244
7079	0	0	Ki67+	 7783 20337
7080	0	0	Ki67+	 7784 20177
7081	0	0	Ki67+	 7786 20309
7082	0	0	Ki67+	 7786 20770
7083	0	0	Ki67+	 7788 20219
7084	0	0	Ki67+	 7788 20353
7085	0	0	Ki67+	 7793 20152
7086	0	0	Ki67+	 7795 20281
7087	0	0	Ki67+	 7796 20810
7088	0	0	Ki67+	 7798 20861
7089	0	0	Ki67+	 7800 20203
7090	0	0	Ki67+	 7804 20247
7091	0	0	Ki67+	 7804 20915
7092	0	0	Ki67+	 7808 20272
7093	0	0	Ki67+	 7809 20364
7094	0	0	Ki67+	 7814 20309
7095	0	0	Ki67+	 7814 20862
7096	0	0	Ki67+	 7817 20232
7097	0	0	Ki67+	 7818 20179
7098	0	0	Ki67+	 7820 20257
7099	0	0	Ki67+	 7820 20387
7100	0	0	Ki67+	 7821 20732
7101	0	0	Ki67+	 7822 20146
7102	0	0	Ki67+	 7823 20373
7103	0	0	Ki67+	 7823 20904
7104	0	0	Ki67+	 7828 20203
7105	0	0	Ki67+	 7829 20270
7106	0	0	Ki67+	 7829 20416
7107	0	0	Ki67+	 7829 20809
7108	0	0	Ki67+	 7829 20836
7109	0	0	Ki67+	 7832 20878
7110	0	0	Ki67+	 7835 20339
7111	0	0	Ki67+	 7840 20847
7112	0	0	Ki67+	 7841 20366
7113	0	0	Ki67+	 7846 20200
7114	0	0	Ki67+	 7848 20253
7115	0	0	Ki67+	 7848 20896
7116	0	0	Ki67+	 7852 20220
7117	0	0	Ki67+	 7854 20346
7118	0	0	Ki67+	 7855 20405
7119	0	0	Ki67+	 7855 20876
7120	0	0	Ki67+	 7857 20441
7121	0	0	Ki67+	 7859 20311
7122	0	0	Ki67+	 7859 20369
7123	0	0	Ki67+	 7866 20868
7124	0	0	Ki67+	 7868 20286
7125	0	0	Ki67+	 7869 20881
7126	0	0	Ki67+	 7872 20225
7127	0	0	Ki67+	 7877 20910
7128	0	0	Ki67+	 7883 20323
7129	0	0	Ki67+	 7891 20403
7130	0	0	Ki67+	 7892 20363
7131	0	0	Ki67+	 7894 20869
7132	0	0	Ki67+	 7895 20481
7133	0	0	Ki67+	 7898 20910
7134	0	0	Ki67+	 7900 20290
7135	0	0	Ki67+	 7900 20429
7136	0	0	Ki67+	 7906 20304
7137	0	0	Ki67+	 7920 20866
7138	0	0	Ki67+	 7922 20348
7139	0	0	Ki67+	 7927 20481
7140	0	0	Ki67+	 7931 20902
7141	0	0	Ki67+	 7936 20461
7142	0	0	Ki67+	 7937 20381
7143	0	0	Ki67+	 7938 20649
7144	0	0	Ki67+	 7941 20352
7145	0	0	Ki67+	 7942 20155
7146	0	0	Ki67+	 7942 20414
7147	0	0	Ki67+	 7944 20544
7148	0	0	Ki67+	 7945 20515
7149	0	0	Ki67+	 7945 20867
7150	0	0	Ki67+	 7951 20693
7151	0	0	Ki67+	 7952 20498
7152	0	0	Ki67+	 7952 20644
7153	0	0	Ki67+	 7953 20613
7154	0	0	Ki67+	 7953 20903
7155	0	0	Ki67+	 7961 20590
7156	0	0	Ki67+	 7962 20196
7157	0	0	Ki67+	 7962 20709
7158	0	0	Ki67+	 7963 20859
7159	0	0	Ki67+	 7968 20670
7160	0	0	Ki67+	 7968 20721
7161	0	0	Ki67+	 7971 20140
7162	0	0	Ki67+	 7973 20557
7163	0	0	Ki67+	 7974 20399
7164	0	0	Ki67+	 7978 20425
7165	0	0	Ki67+	 7980 20465
7166	0	0	Ki67+	 7980 20542
7167	0	0	Ki67+	 7982 20658
7168	0	0	Ki67+	 7985 20519
7169	0	0	Ki67+	 7985 20692
7170	0	0	Ki67+	 7986 20486
7171	0	0	Ki67+	 7989 20310
7172	0	0	Ki67+	 7991 20635
7173	0	0	Ki67+	 7994 20343
7174	0	0	Ki67+	 7994 20577
7175	0	0	Ki67+	 7996 20597
7176	0	0	Ki67+	 8002 20363
7177	0	0	Ki67+	 8007 20400
7178	0	0	Ki67+	 8009 20346
7179	0	0	Ki67+	 8010 20516
7180	0	0	Ki67+	 8011 20427
7181	0	0	Ki67+	 8013 20314
7182	0	0	Ki67+	 8013 20447
7183	0	0	Ki67+	 8014 20720
7184	0	0	Ki67+	 8015 20278
7185	0	0	Ki67+	 8017 20497
7186	0	0	Ki67+	 8017 20531
7187	0	0	Ki67+	 8021 20136
7188	0	0	Ki67+	 8021 20656
7189	0	0	Ki67+	 8022 20541
7190	0	0	Ki67+	 8024 20347
7191	0	0	Ki67+	 8024 20700
7192	0	0	Ki67+	 8025 20157
7193	0	0	Ki67+	 8030 20273
7194	0	0	Ki67+	 8039 20679
7195	0	0	Ki67+	 8041 20240
7196	0	0	Ki67+	 8043 20222
7197	0	0	Ki67+	 8043 20637
7198	0	0	Ki67+	 8048 20657
7199	0	0	Ki67+	 8049 20584
7200	0	0	Ki67+	 8053 20184
7201	0	0	Ki67+	 8053 20283
7202	0	0	Ki67+	 8054 20474
7203	0	0	Ki67+	 8055 20143
7204	0	0	Ki67+	 8058 20316
7205	0	0	Ki67+	 8058 20651
7206	0	0	Ki67+	 8061 20355
7207	0	0	Ki67+	 8066 20512
7208	0	0	Ki67+	 8066 20816
7209	0	0	Ki67+	 8070 20373
7210	0	0	Ki67+	 8070 20547
7211	0	0	Ki67+	 8070 20665
7212	0	0	Ki67+	 8077 20329
7213	0	0	Ki67+	 8077 20399
7214	0	0	Ki67+	 8078 20607
7215	0	0	Ki67+	 8080 20456
7216	0	0	Ki67+	 8085 20367
7217	0	0	Ki67+	 8086 20491
7218	0	0	Ki67+	 8087 20378
7219	0	0	Ki67+	 8088 20580
7220	0	0	Ki67+	 8089 20558
7221	0	0	Ki67+	 8095 20414
7222	0	0	Ki67+	 8100 20490
7223	0	0	Ki67+	 7349 21247
7224	0	0	Ki67+	 7351 21300
7225	0	0	Ki67+	 7353 21031
7226	0	0	Ki67+	 7359 20972
7227	0	0	Ki67+	 7359 21216
7228	0	0	Ki67+	 7359 21269
7229	0	0	Ki67+	 7362 21187
7230	0	0	Ki67+	 7364 21000
7231	0	0	Ki67+	 7366 21020
7232	0	0	Ki67+	 7367 21240
7233	0	0	Ki67+	 7369 21173
7234	0	0	Ki67+	 7369 21259
7235	0	0	Ki67+	 7372 21282
7236	0	0	Ki67+	 7377 21317
7237	0	0	Ki67+	 7379 21131
7238	0	0	Ki67+	 7383 20948
7239	0	0	Ki67+	 7384 20938
7240	0	0	Ki67+	 7390 20969
7241	0	0	Ki67+	 7390 21227
7242	0	0	Ki67+	 7392 21192
7243	0	0	Ki67+	 7407 21179
7244	0	0	Ki67+	 7411 21130
7245	0	0	Ki67+	 7428 21294
7246	0	0	Ki67+	 7430 20981
7247	0	0	Ki67+	 7433 21163
7248	0	0	Ki67+	 7439 20948
7249	0	0	Ki67+	 7449 21214
7250	0	0	Ki67+	 7454 21266
7251	0	0	Ki67+	 7456 20937
7252	0	0	Ki67+	 7459 21247
7253	0	0	Ki67+	 7466 21202
7254	0	0	Ki67+	 7470 20930
7255	0	0	Ki67+	 7478 21099
7256	0	0	Ki67+	 7483 21275
7257	0	0	Ki67+	 7485 21142
7258	0	0	Ki67+	 7486 21244
7259	0	0	Ki67+	 7487 21173
7260	0	0	Ki67+	 7498 21243
7261	0	0	Ki67+	 7515 21071
7262	0	0	Ki67+	 7525 21209
7263	0	0	Ki67+	 7533 21243
7264	0	0	Ki67+	 7539 20969
7265	0	0	Ki67+	 7541 21017
7266	0	0	Ki67+	 7548 20991
7267	0	0	Ki67+	 7551 21219
7268	0	0	Ki67+	 7553 20958
7269	0	0	Ki67+	 7553 20975
7270	0	0	Ki67+	 7559 21240
7271	0	0	Ki67+	 7565 21056
7272	0	0	Ki67+	 7567 20934
7273	0	0	Ki67+	 7568 20951
7274	0	0	Ki67+	 7574 20995
7275	0	0	Ki67+	 7578 21028
7276	0	0	Ki67+	 7579 21196
7277	0	0	Ki67+	 7598 20957
7278	0	0	Ki67+	 7605 21020
7279	0	0	Ki67+	 7610 20938
7280	0	0	Ki67+	 7611 20983
7281	0	0	Ki67+	 7627 20994
7282	0	0	Ki67+	 7629 20957
7283	0	0	Ki67+	 7632 20931
7284	0	0	Ki67+	 7632 21033
7285	0	0	Ki67+	 7638 20974
7286	0	0	Ki67+	 7644 21022
7287	0	0	Ki67+	 7654 20994
7288	0	0	Ki67+	 7667 20964
7289	0	0	Ki67+	 7670 20933
7290	0	0	Ki67+	 7671 21049
7291	0	0	Ki67+	 7672 20987
7292	0	0	Ki67+	 7674 21024
7293	0	0	Ki67+	 7688 21000
7294	0	0	Ki67+	 7698 20970
7295	0	0	Ki67+	 7700 21034
7296	0	0	Ki67+	 7707 21004
7297	0	0	Ki67+	 7714 21057
7298	0	0	Ki67+	 7717 20947
7299	0	0	Ki67+	 7723 20967
7300	0	0	Ki67+	 7728 21007
7301	0	0	Ki67+	 7735 21036
7302	0	0	Ki67+	 7740 20985
7303	0	0	Ki67+	 7762 21063
7304	0	0	Ki67+	 7768 21009
7305	0	0	Ki67+	 7780 21005
7306	0	0	Ki67+	 7782 20938
7307	0	0	Ki67+	 7791 21039
7308	0	0	Ki67+	 7797 20964
7309	0	0	Ki67+	 7801 21019
7310	0	0	Ki67+	 7801 21034
7311	0	0	Ki67+	 7806 21062
7312	0	0	Ki67+	 7817 21064
7313	0	0	Ki67+	 7823 21043
7314	0	0	Ki67+	 7839 20963
7315	0	0	Ki67+	 7846 20938
7316	0	0	Ki67+	 7857 21058
7317	0	0	Ki67+	 7858 21122
7318	0	0	Ki67+	 7869 21088
7319	0	0	Ki67+	 7873 21062
7320	0	0	Ki67+	 7874 21110
7321	0	0	Ki67+	 7882 20966
7322	0	0	Ki67+	 7882 20985
7323	0	0	Ki67+	 7883 21044
7324	0	0	Ki67+	 7885 21014
7325	0	0	Ki67+	 7891 21086
7326	0	0	Ki67+	 7893 20934
7327	0	0	Ki67+	 7894 21123
7328	0	0	Ki67+	 7899 21067
7329	0	0	Ki67+	 7908 21104
7330	0	0	Ki67+	 7913 21090
7331	0	0	Ki67+	 7919 20956
7332	0	0	Ki67+	 7933 21176
7333	0	0	Ki67+	 7935 21135
7334	0	0	Ki67+	 7937 21085
7335	0	0	Ki67+	 7942 21053
7336	0	0	Ki67+	 7948 21099
7337	0	0	Ki67+	 7954 20963
7338	0	0	Ki67+	 7974 21043
7339	0	0	Ki67+	 7991 21189
7340	0	0	Ki67+	 8010 21212
7341	0	0	Ki67+	 8020 21267
7342	0	0	Ki67+	 8027 21253
7343	0	0	Ki67+	 8030 21142
7344	0	0	Ki67+	 8083 20943
7345	0	0	Ki67+	 8085 21297
7346	0	0	Ki67+	 8085 21316
7347	0	0	Ki67+	 8095 21299
7348	0	0	Ki67+	 8104 21018
7349	0	0	Ki67+	 8110 21307
7350	0	0	Ki67+	 8119 20989
7351	0	0	Ki67+	 8120 21034
7352	0	0	Ki67+	 8123 20978
7353	0	0	Ki67+	 8124 21285
7354	0	0	Ki67+	 8132 21202
7355	0	0	Ki67+	 8141 21234
7356	0	0	Ki67+	 8143 21003
7357	0	0	Ki67+	 7351 22102
7358	0	0	Ki67+	 7351 22135
7359	0	0	Ki67+	 7352 22196
7360	0	0	Ki67+	 7354 22156
7361	0	0	Ki67+	 7357 22089
7362	0	0	Ki67+	 7361 22216
7363	0	0	Ki67+	 7362 22018
7364	0	0	Ki67+	 7363 22199
7365	0	0	Ki67+	 7367 22172
7366	0	0	Ki67+	 7369 22048
7367	0	0	Ki67+	 7375 22084
7368	0	0	Ki67+	 7376 22110
7369	0	0	Ki67+	 7380 22003
7370	0	0	Ki67+	 7392 22056
7371	0	0	Ki67+	 7393 22071
7372	0	0	Ki67+	 7400 22035
7373	0	0	Ki67+	 7400 22092
7374	0	0	Ki67+	 7404 22131
7375	0	0	Ki67+	 7406 22177
7376	0	0	Ki67+	 7408 22112
7377	0	0	Ki67+	 7412 22014
7378	0	0	Ki67+	 7417 21989
7379	0	0	Ki67+	 7423 22096
7380	0	0	Ki67+	 7427 22049
7381	0	0	Ki67+	 7430 22017
7382	0	0	Ki67+	 7432 22068
7383	0	0	Ki67+	 7435 22135
7384	0	0	Ki67+	 7436 22180
7385	0	0	Ki67+	 7441 22033
7386	0	0	Ki67+	 7444 22108
7387	0	0	Ki67+	 7446 22062
7388	0	0	Ki67+	 7447 22043
7389	0	0	Ki67+	 7450 21965
7390	0	0	Ki67+	 7450 22016
7391	0	0	Ki67+	 7453 21984
7392	0	0	Ki67+	 7454 22095
7393	0	0	Ki67+	 7461 22152
7394	0	0	Ki67+	 7466 22013
7395	0	0	Ki67+	 7469 21975
7396	0	0	Ki67+	 7469 22123
7397	0	0	Ki67+	 7474 21943
7398	0	0	Ki67+	 7475 22050
7399	0	0	Ki67+	 7476 22080
7400	0	0	Ki67+	 7483 22101
7401	0	0	Ki67+	 7485 22117
7402	0	0	Ki67+	 7486 22017
7403	0	0	Ki67+	 7492 21990
7404	0	0	Ki67+	 7493 21945
7405	0	0	Ki67+	 7495 22003
7406	0	0	Ki67+	 7496 22135
7407	0	0	Ki67+	 7500 22086
7408	0	0	Ki67+	 7505 22054
7409	0	0	Ki67+	 7520 22022
7410	0	0	Ki67+	 7524 22436
7411	0	0	Ki67+	 7525 21958
7412	0	0	Ki67+	 7526 21973
7413	0	0	Ki67+	 7533 22012
7414	0	0	Ki67+	 7533 22083
7415	0	0	Ki67+	 7536 22055
7416	0	0	Ki67+	 7540 22041
7417	0	0	Ki67+	 7550 22444
7418	0	0	Ki67+	 7551 22028
7419	0	0	Ki67+	 7556 22404
7420	0	0	Ki67+	 7562 21882
7421	0	0	Ki67+	 7563 21959
7422	0	0	Ki67+	 7564 22086
7423	0	0	Ki67+	 7569 22171
7424	0	0	Ki67+	 7571 22059
7425	0	0	Ki67+	 7573 22002
7426	0	0	Ki67+	 7576 21971
7427	0	0	Ki67+	 7578 22019
7428	0	0	Ki67+	 7579 21985
7429	0	0	Ki67+	 7586 22036
7430	0	0	Ki67+	 7593 21959
7431	0	0	Ki67+	 7595 22521
7432	0	0	Ki67+	 7597 21927
7433	0	0	Ki67+	 7598 21994
7434	0	0	Ki67+	 7602 21979
7435	0	0	Ki67+	 7609 22008
7436	0	0	Ki67+	 7610 22050
7437	0	0	Ki67+	 7623 21902
7438	0	0	Ki67+	 7625 22018
7439	0	0	Ki67+	 7630 21985
7440	0	0	Ki67+	 7635 22523
7441	0	0	Ki67+	 7636 21949
7442	0	0	Ki67+	 7638 21920
7443	0	0	Ki67+	 7640 22188
7444	0	0	Ki67+	 7643 21980
7445	0	0	Ki67+	 7646 22309
7446	0	0	Ki67+	 7650 22480
7447	0	0	Ki67+	 7651 22056
7448	0	0	Ki67+	 7660 22292
7449	0	0	Ki67+	 7662 21943
7450	0	0	Ki67+	 7665 21815
7451	0	0	Ki67+	 7668 21892
7452	0	0	Ki67+	 7671 22480
7453	0	0	Ki67+	 7676 22453
7454	0	0	Ki67+	 7681 21996
7455	0	0	Ki67+	 7681 22216
7456	0	0	Ki67+	 7687 22427
7457	0	0	Ki67+	 7688 21919
7458	0	0	Ki67+	 7689 21815
7459	0	0	Ki67+	 7689 22467
7460	0	0	Ki67+	 7696 21970
7461	0	0	Ki67+	 7699 21933
7462	0	0	Ki67+	 7701 21812
7463	0	0	Ki67+	 7705 21883
7464	0	0	Ki67+	 7708 21826
7465	0	0	Ki67+	 7708 22421
7466	0	0	Ki67+	 7711 21867
7467	0	0	Ki67+	 7711 21923
7468	0	0	Ki67+	 7711 22442
7469	0	0	Ki67+	 7722 22214
7470	0	0	Ki67+	 7723 22131
7471	0	0	Ki67+	 7724 21968
7472	0	0	Ki67+	 7727 22309
7473	0	0	Ki67+	 7731 22153
7474	0	0	Ki67+	 7738 22098
7475	0	0	Ki67+	 7745 21897
7476	0	0	Ki67+	 7749 22394
7477	0	0	Ki67+	 7750 21935
7478	0	0	Ki67+	 7750 22365
7479	0	0	Ki67+	 7753 21843
7480	0	0	Ki67+	 7753 22157
7481	0	0	Ki67+	 7754 22061
7482	0	0	Ki67+	 7756 21887
7483	0	0	Ki67+	 7756 21916
7484	0	0	Ki67+	 7757 21793
7485	0	0	Ki67+	 7757 21819
7486	0	0	Ki67+	 7760 21935
7487	0	0	Ki67+	 7769 22071
7488	0	0	Ki67+	 7770 22256
7489	0	0	Ki67+	 7772 22047
7490	0	0	Ki67+	 7776 21848
7491	0	0	Ki67+	 7776 21913
7492	0	0	Ki67+	 7777 21930
7493	0	0	Ki67+	 7778 21810
7494	0	0	Ki67+	 7778 22425
7495	0	0	Ki67+	 7783 21890
7496	0	0	Ki67+	 7786 22128
7497	0	0	Ki67+	 7787 21764
7498	0	0	Ki67+	 7787 21825
7499	0	0	Ki67+	 7793 22024
7500	0	0	Ki67+	 7796 21741
7501	0	0	Ki67+	 7798 21796
7502	0	0	Ki67+	 7800 21829
7503	0	0	Ki67+	 7800 21863
7504	0	0	Ki67+	 7800 22049
7505	0	0	Ki67+	 7802 21892
7506	0	0	Ki67+	 7810 21839
7507	0	0	Ki67+	 7813 21745
7508	0	0	Ki67+	 7814 21876
7509	0	0	Ki67+	 7815 22027
7510	0	0	Ki67+	 7817 21906
7511	0	0	Ki67+	 7817 22214
7512	0	0	Ki67+	 7824 22234
7513	0	0	Ki67+	 7824 22483
7514	0	0	Ki67+	 7826 21822
7515	0	0	Ki67+	 7828 22050
7516	0	0	Ki67+	 7829 21869
7517	0	0	Ki67+	 7829 21906
7518	0	0	Ki67+	 7831 22451
7519	0	0	Ki67+	 7836 22372
7520	0	0	Ki67+	 7839 22430
7521	0	0	Ki67+	 7843 21843
7522	0	0	Ki67+	 7843 21885
7523	0	0	Ki67+	 7846 22227
7524	0	0	Ki67+	 7850 22192
7525	0	0	Ki67+	 7851 22159
7526	0	0	Ki67+	 7855 22431
7527	0	0	Ki67+	 7860 21798
7528	0	0	Ki67+	 7862 22122
7529	0	0	Ki67+	 7864 22403
7530	0	0	Ki67+	 7870 21858
7531	0	0	Ki67+	 7870 21878
7532	0	0	Ki67+	 7870 22203
7533	0	0	Ki67+	 7876 22385
7534	0	0	Ki67+	 7881 22293
7535	0	0	Ki67+	 7884 21797
7536	0	0	Ki67+	 7885 21822
7537	0	0	Ki67+	 7885 22172
7538	0	0	Ki67+	 7887 22323
7539	0	0	Ki67+	 7892 22137
7540	0	0	Ki67+	 7892 22376
7541	0	0	Ki67+	 7896 22206
7542	0	0	Ki67+	 7899 22188
7543	0	0	Ki67+	 7900 21969
7544	0	0	Ki67+	 7908 22524
7545	0	0	Ki67+	 7912 21839
7546	0	0	Ki67+	 7917 22365
7547	0	0	Ki67+	 7920 22072
7548	0	0	Ki67+	 7921 22155
7549	0	0	Ki67+	 7923 22090
7550	0	0	Ki67+	 7923 22109
7551	0	0	Ki67+	 7923 22293
7552	0	0	Ki67+	 7924 21854
7553	0	0	Ki67+	 7928 22026
7554	0	0	Ki67+	 7932 22180
7555	0	0	Ki67+	 7933 22251
7556	0	0	Ki67+	 7935 22262
7557	0	0	Ki67+	 7939 22128
7558	0	0	Ki67+	 7943 22075
7559	0	0	Ki67+	 7945 22024
7560	0	0	Ki67+	 7946 22044
7561	0	0	Ki67+	 7948 21829
7562	0	0	Ki67+	 7948 22337
7563	0	0	Ki67+	 7949 22263
7564	0	0	Ki67+	 7957 22119
7565	0	0	Ki67+	 7958 22005
7566	0	0	Ki67+	 7959 21848
7567	0	0	Ki67+	 7960 22282
7568	0	0	Ki67+	 7964 21904
7569	0	0	Ki67+	 7965 22053
7570	0	0	Ki67+	 7966 22094
7571	0	0	Ki67+	 7969 21869
7572	0	0	Ki67+	 7972 22524
7573	0	0	Ki67+	 7974 22043
7574	0	0	Ki67+	 7976 22336
7575	0	0	Ki67+	 7989 22000
7576	0	0	Ki67+	 7992 22085
7577	0	0	Ki67+	 7995 21858
7578	0	0	Ki67+	 7995 22054
7579	0	0	Ki67+	 7995 22239
7580	0	0	Ki67+	 7998 21819
7581	0	0	Ki67+	 7998 22496
7582	0	0	Ki67+	 8005 22024
7583	0	0	Ki67+	 8023 22383
7584	0	0	Ki67+	 8024 21996
7585	0	0	Ki67+	 8024 22515
7586	0	0	Ki67+	 8025 21789
7587	0	0	Ki67+	 8027 22227
7588	0	0	Ki67+	 8028 22526
7589	0	0	Ki67+	 8037 21813
7590	0	0	Ki67+	 8038 22017
7591	0	0	Ki67+	 8047 22065
7592	0	0	Ki67+	 8054 21990
7593	0	0	Ki67+	 8055 22502
7594	0	0	Ki67+	 8056 22130
7595	0	0	Ki67+	 8058 22096
7596	0	0	Ki67+	 8059 22033
7597	0	0	Ki67+	 8061 21924
7598	0	0	Ki67+	 8062 22444
7599	0	0	Ki67+	 8068 21883
7600	0	0	Ki67+	 8069 21906
7601	0	0	Ki67+	 8069 22070
7602	0	0	Ki67+	 8077 22008
7603	0	0	Ki67+	 8083 21800
7604	0	0	Ki67+	 8088 21884
7605	0	0	Ki67+	 8091 21943
7606	0	0	Ki67+	 8093 22039
7607	0	0	Ki67+	 8093 22258
7608	0	0	Ki67+	 8093 22453
7609	0	0	Ki67+	 8099 21781
7610	0	0	Ki67+	 8102 21753
7611	0	0	Ki67+	 8103 22029
7612	0	0	Ki67+	 8111 21911
7613	0	0	Ki67+	 8114 22000
7614	0	0	Ki67+	 8115 21852
7615	0	0	Ki67+	 8115 21884
7616	0	0	Ki67+	 8116 22219
7617	0	0	Ki67+	 8116 22514
7618	0	0	Ki67+	 8117 21955
7619	0	0	Ki67+	 8121 21773
7620	0	0	Ki67+	 8124 22238
7621	0	0	Ki67+	 8125 21802
7622	0	0	Ki67+	 8125 21838
7623	0	0	Ki67+	 8126 22445
7624	0	0	Ki67+	 8131 21909
7625	0	0	Ki67+	 8132 21969
7626	0	0	Ki67+	 8133 21783
7627	0	0	Ki67+	 8134 21757
7628	0	0	Ki67+	 8140 22219
7629	0	0	Ki67+	 7345 22621
7630	0	0	Ki67+	 7357 22562
7631	0	0	Ki67+	 7358 23153
7632	0	0	Ki67+	 7379 22970
7633	0	0	Ki67+	 7380 22999
7634	0	0	Ki67+	 7394 22697
7635	0	0	Ki67+	 7399 22869
7636	0	0	Ki67+	 7408 22897
7637	0	0	Ki67+	 7409 23163
7638	0	0	Ki67+	 7420 22875
7639	0	0	Ki67+	 7458 22763
7640	0	0	Ki67+	 7459 22714
7641	0	0	Ki67+	 7462 22979
7642	0	0	Ki67+	 7475 23265
7643	0	0	Ki67+	 7486 22605
7644	0	0	Ki67+	 7529 22605
7645	0	0	Ki67+	 7533 23025
7646	0	0	Ki67+	 7549 22937
7647	0	0	Ki67+	 7551 22705
7648	0	0	Ki67+	 7554 22599
7649	0	0	Ki67+	 7568 22910
7650	0	0	Ki67+	 7580 23102
7651	0	0	Ki67+	 7596 22597
7652	0	0	Ki67+	 7602 22584
7653	0	0	Ki67+	 7603 22861
7654	0	0	Ki67+	 7604 22565
7655	0	0	Ki67+	 7604 22808
7656	0	0	Ki67+	 7605 22874
7657	0	0	Ki67+	 7605 23181
7658	0	0	Ki67+	 7613 22541
7659	0	0	Ki67+	 7617 22741
7660	0	0	Ki67+	 7619 22837
7661	0	0	Ki67+	 7619 22862
7662	0	0	Ki67+	 7628 23251
7663	0	0	Ki67+	 7631 22813
7664	0	0	Ki67+	 7642 22790
7665	0	0	Ki67+	 7645 22546
7666	0	0	Ki67+	 7645 22765
7667	0	0	Ki67+	 7658 22728
7668	0	0	Ki67+	 7675 22889
7669	0	0	Ki67+	 7676 22926
7670	0	0	Ki67+	 7677 22747
7671	0	0	Ki67+	 7690 22690
7672	0	0	Ki67+	 7692 22751
7673	0	0	Ki67+	 7693 22928
7674	0	0	Ki67+	 7696 22831
7675	0	0	Ki67+	 7707 22800
7676	0	0	Ki67+	 7708 22787
7677	0	0	Ki67+	 7713 22841
7678	0	0	Ki67+	 7714 23305
7679	0	0	Ki67+	 7721 22962
7680	0	0	Ki67+	 7734 22953
7681	0	0	Ki67+	 7737 22782
7682	0	0	Ki67+	 7740 22808
7683	0	0	Ki67+	 7741 22754
7684	0	0	Ki67+	 7743 22721
7685	0	0	Ki67+	 7746 22696
7686	0	0	Ki67+	 7747 22828
7687	0	0	Ki67+	 7747 23215
7688	0	0	Ki67+	 7759 23205
7689	0	0	Ki67+	 7761 22741
7690	0	0	Ki67+	 7762 22631
7691	0	0	Ki67+	 7766 22608
7692	0	0	Ki67+	 7772 22667
7693	0	0	Ki67+	 7773 22703
7694	0	0	Ki67+	 7785 22738
7695	0	0	Ki67+	 7787 22654
7696	0	0	Ki67+	 7790 22565
7697	0	0	Ki67+	 7793 22594
7698	0	0	Ki67+	 7796 22929
7699	0	0	Ki67+	 7801 22577
7700	0	0	Ki67+	 7802 22558
7701	0	0	Ki67+	 7804 22617
7702	0	0	Ki67+	 7812 22551
7703	0	0	Ki67+	 7812 22920
7704	0	0	Ki67+	 7822 22775
7705	0	0	Ki67+	 7839 22650
7706	0	0	Ki67+	 7848 22619
7707	0	0	Ki67+	 7857 22610
7708	0	0	Ki67+	 7858 22667
7709	0	0	Ki67+	 7860 22954
7710	0	0	Ki67+	 7863 22571
7711	0	0	Ki67+	 7867 22639
7712	0	0	Ki67+	 7869 22606
7713	0	0	Ki67+	 7871 22827
7714	0	0	Ki67+	 7882 22850
7715	0	0	Ki67+	 7886 22587
7716	0	0	Ki67+	 7889 22819
7717	0	0	Ki67+	 7893 22629
7718	0	0	Ki67+	 7897 22783
7719	0	0	Ki67+	 7906 22607
7720	0	0	Ki67+	 7907 22879
7721	0	0	Ki67+	 7911 22853
7722	0	0	Ki67+	 7915 23050
7723	0	0	Ki67+	 7921 23270
7724	0	0	Ki67+	 7922 22593
7725	0	0	Ki67+	 7924 22631
7726	0	0	Ki67+	 7924 22810
7727	0	0	Ki67+	 7925 22553
7728	0	0	Ki67+	 7929 22833
7729	0	0	Ki67+	 7932 22574
7730	0	0	Ki67+	 7942 23046
7731	0	0	Ki67+	 7943 22587
7732	0	0	Ki67+	 7945 22560
7733	0	0	Ki67+	 7945 23034
7734	0	0	Ki67+	 7961 22617
7735	0	0	Ki67+	 7970 22825
7736	0	0	Ki67+	 7970 23310
7737	0	0	Ki67+	 7975 22546
7738	0	0	Ki67+	 7978 22581
7739	0	0	Ki67+	 7991 23277
7740	0	0	Ki67+	 7994 23142
7741	0	0	Ki67+	 8000 23170
7742	0	0	Ki67+	 8003 23199
7743	0	0	Ki67+	 8006 22564
7744	0	0	Ki67+	 8011 22868
7745	0	0	Ki67+	 8012 23277
7746	0	0	Ki67+	 8018 23091
7747	0	0	Ki67+	 8020 23050
7748	0	0	Ki67+	 8022 23008
7749	0	0	Ki67+	 8022 23036
7750	0	0	Ki67+	 8025 23314
7751	0	0	Ki67+	 8029 23158
7752	0	0	Ki67+	 8030 23240
7753	0	0	Ki67+	 8033 23181
7754	0	0	Ki67+	 8033 23271
7755	0	0	Ki67+	 8038 23286
7756	0	0	Ki67+	 8042 23166
7757	0	0	Ki67+	 8046 23242
7758	0	0	Ki67+	 8048 23276
7759	0	0	Ki67+	 8055 22543
7760	0	0	Ki67+	 8059 23066
7761	0	0	Ki67+	 8063 23311
7762	0	0	Ki67+	 8064 23128
7763	0	0	Ki67+	 8067 22947
7764	0	0	Ki67+	 8072 23087
7765	0	0	Ki67+	 8074 23292
7766	0	0	Ki67+	 8075 23155
7767	0	0	Ki67+	 8076 22562
7768	0	0	Ki67+	 8080 23266
7769	0	0	Ki67+	 8082 22683
7770	0	0	Ki67+	 8082 23053
7771	0	0	Ki67+	 8083 22588
7772	0	0	Ki67+	 8087 22535
7773	0	0	Ki67+	 8095 23130
7774	0	0	Ki67+	 8100 22610
7775	0	0	Ki67+	 8102 23281
7776	0	0	Ki67+	 8104 22705
7777	0	0	Ki67+	 8105 23203
7778	0	0	Ki67+	 8106 22584
7779	0	0	Ki67+	 8114 23092
7780	0	0	Ki67+	 8114 23153
7781	0	0	Ki67+	 8114 23250
7782	0	0	Ki67+	 8117 23114
7783	0	0	Ki67+	 8119 23232
7784	0	0	Ki67+	 8121 22572
7785	0	0	Ki67+	 8124 23132
7786	0	0	Ki67+	 8126 22559
7787	0	0	Ki67+	 8127 23291
7788	0	0	Ki67+	 8130 23083
7789	0	0	Ki67+	 8130 23196
7790	0	0	Ki67+	 7351 23775
7791	0	0	Ki67+	 7354 23439
7792	0	0	Ki67+	 7361 23361
7793	0	0	Ki67+	 7392 23913
7794	0	0	Ki67+	 7484 23439
7795	0	0	Ki67+	 7500 24022
7796	0	0	Ki67+	 7519 23992
7797	0	0	Ki67+	 7525 23966
7798	0	0	Ki67+	 7525 24012
7799	0	0	Ki67+	 7593 23341
7800	0	0	Ki67+	 7595 23827
7801	0	0	Ki67+	 7599 23471
7802	0	0	Ki67+	 7603 23853
7803	0	0	Ki67+	 7608 24062
7804	0	0	Ki67+	 7654 23667
7805	0	0	Ki67+	 7671 24070
7806	0	0	Ki67+	 7706 23607
7807	0	0	Ki67+	 7740 23543
7808	0	0	Ki67+	 7762 23924
7809	0	0	Ki67+	 7772 23864
7810	0	0	Ki67+	 7776 23694
7811	0	0	Ki67+	 7776 23956
7812	0	0	Ki67+	 7776 24018
7813	0	0	Ki67+	 7784 23605
7814	0	0	Ki67+	 7785 23630
7815	0	0	Ki67+	 7788 23896
7816	0	0	Ki67+	 7790 23688
7817	0	0	Ki67+	 7790 23992
7818	0	0	Ki67+	 7795 23912
7819	0	0	Ki67+	 7797 23943
7820	0	0	Ki67+	 7800 23822
7821	0	0	Ki67+	 7812 23912
7822	0	0	Ki67+	 7819 23885
7823	0	0	Ki67+	 7821 23546
7824	0	0	Ki67+	 7823 23507
7825	0	0	Ki67+	 7845 23566
7826	0	0	Ki67+	 7857 23638
7827	0	0	Ki67+	 7858 23958
7828	0	0	Ki67+	 7862 23937
7829	0	0	Ki67+	 7864 23421
7830	0	0	Ki67+	 7865 23476
7831	0	0	Ki67+	 7866 23718
7832	0	0	Ki67+	 7867 23370
7833	0	0	Ki67+	 7867 23782
7834	0	0	Ki67+	 7869 23460
7835	0	0	Ki67+	 7870 23394
7836	0	0	Ki67+	 7870 23687
7837	0	0	Ki67+	 7870 23795
7838	0	0	Ki67+	 7871 24036
7839	0	0	Ki67+	 7872 23761
7840	0	0	Ki67+	 7876 23672
7841	0	0	Ki67+	 7878 23359
7842	0	0	Ki67+	 7883 23732
7843	0	0	Ki67+	 7887 23628
7844	0	0	Ki67+	 7887 23883
7845	0	0	Ki67+	 7888 23709
7846	0	0	Ki67+	 7888 23811
7847	0	0	Ki67+	 7889 23475
7848	0	0	Ki67+	 7892 23668
7849	0	0	Ki67+	 7892 23750
7850	0	0	Ki67+	 7894 23778
7851	0	0	Ki67+	 7903 23681
7852	0	0	Ki67+	 7904 23802
7853	0	0	Ki67+	 7904 23850
7854	0	0	Ki67+	 7912 23625
7855	0	0	Ki67+	 7915 23655
7856	0	0	Ki67+	 7916 23831
7857	0	0	Ki67+	 7917 23575
7858	0	0	Ki67+	 7917 23725
7859	0	0	Ki67+	 7917 23816
7860	0	0	Ki67+	 7918 23789
7861	0	0	Ki67+	 7920 23492
7862	0	0	Ki67+	 7920 23763
7863	0	0	Ki67+	 7921 23552
7864	0	0	Ki67+	 7921 23858
7865	0	0	Ki67+	 7921 23897
7866	0	0	Ki67+	 7924 23595
7867	0	0	Ki67+	 7926 23872
7868	0	0	Ki67+	 7928 23459
7869	0	0	Ki67+	 7928 23718
7870	0	0	Ki67+	 7929 23479
7871	0	0	Ki67+	 7929 23517
7872	0	0	Ki67+	 7929 23838
7873	0	0	Ki67+	 7930 23564
7874	0	0	Ki67+	 7930 23581
7875	0	0	Ki67+	 7930 23661
7876	0	0	Ki67+	 7931 23792
7877	0	0	Ki67+	 7934 23535
7878	0	0	Ki67+	 7936 23925
7879	0	0	Ki67+	 7937 23624
7880	0	0	Ki67+	 7940 23691
7881	0	0	Ki67+	 7943 23599
7882	0	0	Ki67+	 7943 23730
7883	0	0	Ki67+	 7947 23523
7884	0	0	Ki67+	 7949 23854
7885	0	0	Ki67+	 7949 24081
7886	0	0	Ki67+	 7951 23568
7887	0	0	Ki67+	 7951 23638
7888	0	0	Ki67+	 7953 23442
7889	0	0	Ki67+	 7953 23504
7890	0	0	Ki67+	 7955 23383
7891	0	0	Ki67+	 7958 23422
7892	0	0	Ki67+	 7958 23702
7893	0	0	Ki67+	 7960 23584
7894	0	0	Ki67+	 7960 23610
7895	0	0	Ki67+	 7962 23547
7896	0	0	Ki67+	 7963 23498
7897	0	0	Ki67+	 7964 23657
7898	0	0	Ki67+	 7966 23630
7899	0	0	Ki67+	 7973 23376
7900	0	0	Ki67+	 7979 23365
7901	0	0	Ki67+	 7982 23559
7902	0	0	Ki67+	 7983 23520
7903	0	0	Ki67+	 7983 23980
7904	0	0	Ki67+	 7984 23481
7905	0	0	Ki67+	 7989 23435
7906	0	0	Ki67+	 7990 23642
7907	0	0	Ki67+	 7993 23456
7908	0	0	Ki67+	 7994 23488
7909	0	0	Ki67+	 7995 23339
7910	0	0	Ki67+	 7995 23409
7911	0	0	Ki67+	 7998 23393
7912	0	0	Ki67+	 8000 23979
7913	0	0	Ki67+	 8006 23377
7914	0	0	Ki67+	 8010 23424
7915	0	0	Ki67+	 8010 24057
7916	0	0	Ki67+	 8012 23476
7917	0	0	Ki67+	 8012 24039
7918	0	0	Ki67+	 8015 23367
7919	0	0	Ki67+	 8015 23891
7920	0	0	Ki67+	 8018 23346
7921	0	0	Ki67+	 8018 23931
7922	0	0	Ki67+	 8019 24104
7923	0	0	Ki67+	 8024 23904
7924	0	0	Ki67+	 8025 24085
7925	0	0	Ki67+	 8029 24046
7926	0	0	Ki67+	 8030 23424
7927	0	0	Ki67+	 8031 23403
7928	0	0	Ki67+	 8043 24008
7929	0	0	Ki67+	 8048 23369
7930	0	0	Ki67+	 8048 23869
7931	0	0	Ki67+	 8050 24076
7932	0	0	Ki67+	 8054 23980
7933	0	0	Ki67+	 8054 24124
7934	0	0	Ki67+	 8059 24097
7935	0	0	Ki67+	 8061 23820
7936	0	0	Ki67+	 8067 23348
7937	0	0	Ki67+	 8069 23770
7938	0	0	Ki67+	 8071 24045
7939	0	0	Ki67+	 8075 23948
7940	0	0	Ki67+	 8077 23932
7941	0	0	Ki67+	 8077 24088
7942	0	0	Ki67+	 8080 23889
7943	0	0	Ki67+	 8081 23689
7944	0	0	Ki67+	 8084 23866
7945	0	0	Ki67+	 8088 23915
7946	0	0	Ki67+	 8092 23894
7947	0	0	Ki67+	 8093 23997
7948	0	0	Ki67+	 8095 23826
7949	0	0	Ki67+	 8099 23865
7950	0	0	Ki67+	 8099 24074
7951	0	0	Ki67+	 8101 24125
7952	0	0	Ki67+	 8103 24108
7953	0	0	Ki67+	 8104 24046
7954	0	0	Ki67+	 8140 23645
7955	0	0	Ki67+	 7359 24518
7956	0	0	Ki67+	 7382 24490
7957	0	0	Ki67+	 7386 24469
7958	0	0	Ki67+	 7449 24154
7959	0	0	Ki67+	 7476 24150
7960	0	0	Ki67+	 7538 24782
7961	0	0	Ki67+	 7612 24482
7962	0	0	Ki67+	 7628 24812
7963	0	0	Ki67+	 7653 24174
7964	0	0	Ki67+	 7671 24177
7965	0	0	Ki67+	 7702 24875
7966	0	0	Ki67+	 7715 24562
7967	0	0	Ki67+	 7747 24598
7968	0	0	Ki67+	 7750 24583
7969	0	0	Ki67+	 7753 24502
7970	0	0	Ki67+	 7777 24152
7971	0	0	Ki67+	 7816 24646
7972	0	0	Ki67+	 7842 24198
7973	0	0	Ki67+	 7850 24592
7974	0	0	Ki67+	 7862 24701
7975	0	0	Ki67+	 7864 24233
7976	0	0	Ki67+	 7884 24631
7977	0	0	Ki67+	 7889 24720
7978	0	0	Ki67+	 7895 24243
7979	0	0	Ki67+	 7904 24277
7980	0	0	Ki67+	 7906 24909
7981	0	0	Ki67+	 7910 24310
7982	0	0	Ki67+	 7911 24354
7983	0	0	Ki67+	 7944 24337
7984	0	0	Ki67+	 7981 24270
7985	0	0	Ki67+	 7997 24362
7986	0	0	Ki67+	 8002 24593
7987	0	0	Ki67+	 8020 24619
7988	0	0	Ki67+	 8024 24148
7989	0	0	Ki67+	 8024 24768
7990	0	0	Ki67+	 8038 24523
7991	0	0	Ki67+	 8046 24345
7992	0	0	Ki67+	 8049 24165
7993	0	0	Ki67+	 8056 24910
7994	0	0	Ki67+	 8060 24395
7995	0	0	Ki67+	 8070 24588
7996	0	0	Ki67+	 8076 24803
7997	0	0	Ki67+	 8078 24222
7998	0	0	Ki67+	 8080 24247
7999	0	0	Ki67+	 8080 24410
8000	0	0	Ki67+	 8087 24207
8001	0	0	Ki67+	 8089 24233
8002	0	0	Ki67+	 8091 24518
8003	0	0	Ki67+	 8091 24817
8004	0	0	Ki67+	 8099 24891
8005	0	0	Ki67+	 8107 24274
8006	0	0	Ki67+	 8109 24450
8007	0	0	Ki67+	 8109 24727
8008	0	0	Ki67+	 8112 24463
8009	0	0	Ki67+	 8114 24906
8010	0	0	Ki67+	 8122 24263
8011	0	0	Ki67+	 8123 24418
8012	0	0	Ki67+	 8124 24280
8013	0	0	Ki67+	 8124 24394
8014	0	0	Ki67+	 8129 24511
8015	0	0	Ki67+	 8131 24311
8016	0	0	Ki67+	 7412 25120
8017	0	0	Ki67+	 7483 25451
8018	0	0	Ki67+	 7486 25189
8019	0	0	Ki67+	 7636 25227
8020	0	0	Ki67+	 7671 25044
8021	0	0	Ki67+	 7824 25026
8022	0	0	Ki67+	 7825 25588
8023	0	0	Ki67+	 7879 25094
8024	0	0	Ki67+	 7938 25351
8025	0	0	Ki67+	 7958 25373
8026	0	0	Ki67+	 7959 25389
8027	0	0	Ki67+	 8019 25208
8028	0	0	Ki67+	 8085 25254
8029	0	0	Ki67+	 8097 25278
8030	0	0	Ki67+	 8136 25169
8031	0	0	Ki67+	 8139 25342
8032	0	0	Ki67+	 7416 26383
8033	0	0	Ki67+	 7420 26333
8034	0	0	Ki67+	 7422 25930
8035	0	0	Ki67+	 7511 26452
8036	0	0	Ki67+	 7646 26494
8037	0	0	Ki67+	 7703 26252
8038	0	0	Ki67+	 7740 26457
8039	0	0	Ki67+	 7753 26429
8040	0	0	Ki67+	 7862 26211
8041	0	0	Ki67+	 7902 25739
8042	0	0	Ki67+	 8068 26509
8043	0	0	Ki67+	 8079 26128
8044	0	0	Ki67+	 7379 27052
8045	0	0	Ki67+	 7437 26932
8046	0	0	Ki67+	 7497 26956
8047	0	0	Ki67+	 7566 27324
8048	0	0	Ki67+	 7606 27204
8049	0	0	Ki67+	 7615 27001
8050	0	0	Ki67+	 7811 26932
8051	0	0	Ki67+	 7821 26887
8052	0	0	Ki67+	 7869 26665
8053	0	0	Ki67+	 7914 26640
8054	0	0	Ki67+	 7944 26900
8055	0	0	Ki67+	 7962 26770
8056	0	0	Ki67+	 7970 26889
8057	0	0	Ki67+	 7994 27272
8058	0	0	Ki67+	 7995 27259
8059	0	0	Ki67+	 8054 27163
8060	0	0	Ki67+	 8082 27124
8061	0	0	Ki67+	 8100 26820
8062	0	0	Ki67+	 7345 27618
8063	0	0	Ki67+	 7379 27538
8064	0	0	Ki67+	 7488 27402
8065	0	0	Ki67+	 7489 27530
8066	0	0	Ki67+	 7495 27546
8067	0	0	Ki67+	 7514 27547
8068	0	0	Ki67+	 7547 27342
8069	0	0	Ki67+	 7814 27806
8070	0	0	Ki67+	 7944 28040
8071	0	0	Ki67+	 7953 27673
8072	0	0	Ki67+	 8012 27560
8073	0	0	Ki67+	 8036 27491
8074	0	0	Ki67+	 8122 27868
8075	0	0	Ki67+	 8124 27850
8076	0	0	Ki67+	 8145 19563
8077	0	0	Ki67+	 8145 19838
8078	0	0	Ki67+	 8149 19588
8079	0	0	Ki67+	 8150 19391
8080	0	0	Ki67+	 8152 19983
8081	0	0	Ki67+	 8153 19507
8082	0	0	Ki67+	 8153 20033
8083	0	0	Ki67+	 8156 19377
8084	0	0	Ki67+	 8156 19675
8085	0	0	Ki67+	 8157 19715
8086	0	0	Ki67+	 8158 19646
8087	0	0	Ki67+	 8159 19732
8088	0	0	Ki67+	 8162 19360
8089	0	0	Ki67+	 8163 19616
8090	0	0	Ki67+	 8163 19904
8091	0	0	Ki67+	 8163 19936
8092	0	0	Ki67+	 8165 19636
8093	0	0	Ki67+	 8165 19966
8094	0	0	Ki67+	 8168 19435
8095	0	0	Ki67+	 8169 19481
8096	0	0	Ki67+	 8170 19400
8097	0	0	Ki67+	 8171 20007
8098	0	0	Ki67+	 8173 19954
8099	0	0	Ki67+	 8173 20087
8100	0	0	Ki67+	 8176 19885
8101	0	0	Ki67+	 8177 20122
8102	0	0	Ki67+	 8178 19777
8103	0	0	Ki67+	 8178 19818
8104	0	0	Ki67+	 8180 19340
8105	0	0	Ki67+	 8182 19593
8106	0	0	Ki67+	 8184 19917
8107	0	0	Ki67+	 8185 19676
8108	0	0	Ki67+	 8186 19504
8109	0	0	Ki67+	 8186 19649
8110	0	0	Ki67+	 8188 19984
8111	0	0	Ki67+	 8189 19943
8112	0	0	Ki67+	 8189 20052
8113	0	0	Ki67+	 8191 19716
8114	0	0	Ki67+	 8191 19853
8115	0	0	Ki67+	 8192 19818
8116	0	0	Ki67+	 8193 19831
8117	0	0	Ki67+	 8196 19468
8118	0	0	Ki67+	 8197 19607
8119	0	0	Ki67+	 8200 19400
8120	0	0	Ki67+	 8201 19900
8121	0	0	Ki67+	 8203 19836
8122	0	0	Ki67+	 8204 19421
8123	0	0	Ki67+	 8206 20080
8124	0	0	Ki67+	 8208 19876
8125	0	0	Ki67+	 8210 19588
8126	0	0	Ki67+	 8211 19766
8127	0	0	Ki67+	 8211 19858
8128	0	0	Ki67+	 8212 19495
8129	0	0	Ki67+	 8212 19682
8130	0	0	Ki67+	 8212 19987
8131	0	0	Ki67+	 8212 20106
8132	0	0	Ki67+	 8213 19564
8133	0	0	Ki67+	 8213 19700
8134	0	0	Ki67+	 8217 19474
8135	0	0	Ki67+	 8217 19799
8136	0	0	Ki67+	 8218 19845
8137	0	0	Ki67+	 8221 19811
8138	0	0	Ki67+	 8223 19358
8139	0	0	Ki67+	 8227 19433
8140	0	0	Ki67+	 8236 20036
8141	0	0	Ki67+	 8241 20012
8142	0	0	Ki67+	 8244 19354
8143	0	0	Ki67+	 8244 19870
8144	0	0	Ki67+	 8251 19594
8145	0	0	Ki67+	 8255 19574
8146	0	0	Ki67+	 8255 19613
8147	0	0	Ki67+	 8257 19742
8148	0	0	Ki67+	 8258 19755
8149	0	0	Ki67+	 8263 19426
8150	0	0	Ki67+	 8263 19785
8151	0	0	Ki67+	 8266 19638
8152	0	0	Ki67+	 8276 20016
8153	0	0	Ki67+	 8280 19608
8154	0	0	Ki67+	 8282 19429
8155	0	0	Ki67+	 8284 19679
8156	0	0	Ki67+	 8284 19813
8157	0	0	Ki67+	 8286 19983
8158	0	0	Ki67+	 8287 19387
8159	0	0	Ki67+	 8290 19887
8160	0	0	Ki67+	 8291 19667
8161	0	0	Ki67+	 8295 19412
8162	0	0	Ki67+	 8296 19766
8163	0	0	Ki67+	 8301 19812
8164	0	0	Ki67+	 8303 19839
8165	0	0	Ki67+	 8305 19671
8166	0	0	Ki67+	 8308 19452
8167	0	0	Ki67+	 8308 19798
8168	0	0	Ki67+	 8316 19381
8169	0	0	Ki67+	 8323 19391
8170	0	0	Ki67+	 8325 19686
8171	0	0	Ki67+	 8328 19375
8172	0	0	Ki67+	 8331 19839
8173	0	0	Ki67+	 8333 19866
8174	0	0	Ki67+	 8334 19705
8175	0	0	Ki67+	 8339 19820
8176	0	0	Ki67+	 8346 19739
8177	0	0	Ki67+	 8351 19395
8178	0	0	Ki67+	 8357 19733
8179	0	0	Ki67+	 8358 20044
8180	0	0	Ki67+	 8364 19771
8181	0	0	Ki67+	 8371 19752
8182	0	0	Ki67+	 8377 20015
8183	0	0	Ki67+	 8378 20109
8184	0	0	Ki67+	 8381 19778
8185	0	0	Ki67+	 8381 20057
8186	0	0	Ki67+	 8384 19389
8187	0	0	Ki67+	 8384 19413
8188	0	0	Ki67+	 8385 19799
8189	0	0	Ki67+	 8388 19864
8190	0	0	Ki67+	 8389 20083
8191	0	0	Ki67+	 8389 20126
8192	0	0	Ki67+	 8391 19833
8193	0	0	Ki67+	 8414 20087
8194	0	0	Ki67+	 8427 20025
8195	0	0	Ki67+	 8428 20082
8196	0	0	Ki67+	 8429 19801
8197	0	0	Ki67+	 8429 19833
8198	0	0	Ki67+	 8436 19779
8199	0	0	Ki67+	 8441 20107
8200	0	0	Ki67+	 8444 19760
8201	0	0	Ki67+	 8449 19749
8202	0	0	Ki67+	 8452 19853
8203	0	0	Ki67+	 8456 20122
8204	0	0	Ki67+	 8461 20112
8205	0	0	Ki67+	 8463 19875
8206	0	0	Ki67+	 8467 19770
8207	0	0	Ki67+	 8470 20125
8208	0	0	Ki67+	 8486 19902
8209	0	0	Ki67+	 8492 19767
8210	0	0	Ki67+	 8493 19814
8211	0	0	Ki67+	 8494 19354
8212	0	0	Ki67+	 8499 20121
8213	0	0	Ki67+	 8510 20002
8214	0	0	Ki67+	 8514 20026
8215	0	0	Ki67+	 8518 19714
8216	0	0	Ki67+	 8521 19363
8217	0	0	Ki67+	 8522 19969
8218	0	0	Ki67+	 8527 19834
8219	0	0	Ki67+	 8527 20050
8220	0	0	Ki67+	 8536 19732
8221	0	0	Ki67+	 8538 19793
8222	0	0	Ki67+	 8542 20123
8223	0	0	Ki67+	 8545 19995
8224	0	0	Ki67+	 8550 20021
8225	0	0	Ki67+	 8552 19370
8226	0	0	Ki67+	 8559 19942
8227	0	0	Ki67+	 8563 19986
8228	0	0	Ki67+	 8568 19805
8229	0	0	Ki67+	 8574 19982
8230	0	0	Ki67+	 8576 19386
8231	0	0	Ki67+	 8584 20009
8232	0	0	Ki67+	 8585 20046
8233	0	0	Ki67+	 8586 19918
8234	0	0	Ki67+	 8588 19851
8235	0	0	Ki67+	 8592 19402
8236	0	0	Ki67+	 8595 19817
8237	0	0	Ki67+	 8595 20071
8238	0	0	Ki67+	 8600 19894
8239	0	0	Ki67+	 8604 19922
8240	0	0	Ki67+	 8607 19851
8241	0	0	Ki67+	 8610 19839
8242	0	0	Ki67+	 8611 19335
8243	0	0	Ki67+	 8611 19867
8244	0	0	Ki67+	 8611 19952
8245	0	0	Ki67+	 8612 19800
8246	0	0	Ki67+	 8612 20087
8247	0	0	Ki67+	 8615 19410
8248	0	0	Ki67+	 8615 20120
8249	0	0	Ki67+	 8621 19387
8250	0	0	Ki67+	 8621 19963
8251	0	0	Ki67+	 8625 20042
8252	0	0	Ki67+	 8630 19923
8253	0	0	Ki67+	 8634 19867
8254	0	0	Ki67+	 8635 19842
8255	0	0	Ki67+	 8637 19824
8256	0	0	Ki67+	 8639 19996
8257	0	0	Ki67+	 8642 19430
8258	0	0	Ki67+	 8643 19333
8259	0	0	Ki67+	 8645 20025
8260	0	0	Ki67+	 8650 19365
8261	0	0	Ki67+	 8650 19400
8262	0	0	Ki67+	 8652 19918
8263	0	0	Ki67+	 8653 20038
8264	0	0	Ki67+	 8653 20108
8265	0	0	Ki67+	 8655 19952
8266	0	0	Ki67+	 8659 19842
8267	0	0	Ki67+	 8665 20041
8268	0	0	Ki67+	 8669 19831
8269	0	0	Ki67+	 8671 19923
8270	0	0	Ki67+	 8672 20064
8271	0	0	Ki67+	 8674 19904
8272	0	0	Ki67+	 8677 20000
8273	0	0	Ki67+	 8680 19968
8274	0	0	Ki67+	 8682 19366
8275	0	0	Ki67+	 8683 19391
8276	0	0	Ki67+	 8684 19428
8277	0	0	Ki67+	 8685 19930
8278	0	0	Ki67+	 8686 20095
8279	0	0	Ki67+	 8688 20030
8280	0	0	Ki67+	 8691 20066
8281	0	0	Ki67+	 8692 19343
8282	0	0	Ki67+	 8693 19833
8283	0	0	Ki67+	 8693 20123
8284	0	0	Ki67+	 8696 19457
8285	0	0	Ki67+	 8697 20103
8286	0	0	Ki67+	 8700 19868
8287	0	0	Ki67+	 8703 19916
8288	0	0	Ki67+	 8707 19983
8289	0	0	Ki67+	 8708 20051
8290	0	0	Ki67+	 8713 19481
8291	0	0	Ki67+	 8716 19392
8292	0	0	Ki67+	 8717 19864
8293	0	0	Ki67+	 8718 19464
8294	0	0	Ki67+	 8722 19957
8295	0	0	Ki67+	 8723 20096
8296	0	0	Ki67+	 8728 19939
8297	0	0	Ki67+	 8730 19369
8298	0	0	Ki67+	 8730 19879
8299	0	0	Ki67+	 8733 20057
8300	0	0	Ki67+	 8738 19475
8301	0	0	Ki67+	 8740 19448
8302	0	0	Ki67+	 8740 20122
8303	0	0	Ki67+	 8742 20086
8304	0	0	Ki67+	 8747 19345
8305	0	0	Ki67+	 8748 19393
8306	0	0	Ki67+	 8748 19876
8307	0	0	Ki67+	 8749 19457
8308	0	0	Ki67+	 8750 19947
8309	0	0	Ki67+	 8753 20089
8310	0	0	Ki67+	 8758 19979
8311	0	0	Ki67+	 8758 20056
8312	0	0	Ki67+	 8759 19996
8313	0	0	Ki67+	 8769 19359
8314	0	0	Ki67+	 8769 19438
8315	0	0	Ki67+	 8770 20106
8316	0	0	Ki67+	 8772 19904
8317	0	0	Ki67+	 8778 20067
8318	0	0	Ki67+	 8782 19418
8319	0	0	Ki67+	 8782 19855
8320	0	0	Ki67+	 8787 19945
8321	0	0	Ki67+	 8787 19964
8322	0	0	Ki67+	 8791 19990
8323	0	0	Ki67+	 8800 19740
8324	0	0	Ki67+	 8803 19422
8325	0	0	Ki67+	 8808 19502
8326	0	0	Ki67+	 8809 19344
8327	0	0	Ki67+	 8809 19919
8328	0	0	Ki67+	 8810 19402
8329	0	0	Ki67+	 8811 19901
8330	0	0	Ki67+	 8812 20005
8331	0	0	Ki67+	 8815 19955
8332	0	0	Ki67+	 8821 19358
8333	0	0	Ki67+	 8821 20120
8334	0	0	Ki67+	 8822 19554
8335	0	0	Ki67+	 8825 19533
8336	0	0	Ki67+	 8827 19451
8337	0	0	Ki67+	 8827 19981
8338	0	0	Ki67+	 8829 19472
8339	0	0	Ki67+	 8844 19930
8340	0	0	Ki67+	 8846 19371
8341	0	0	Ki67+	 8848 19999
8342	0	0	Ki67+	 8854 19392
8343	0	0	Ki67+	 8855 19479
8344	0	0	Ki67+	 8855 19522
8345	0	0	Ki67+	 8857 19448
8346	0	0	Ki67+	 8861 19572
8347	0	0	Ki67+	 8862 20002
8348	0	0	Ki67+	 8863 20124
8349	0	0	Ki67+	 8867 19419
8350	0	0	Ki67+	 8869 19918
8351	0	0	Ki67+	 8872 19544
8352	0	0	Ki67+	 8874 19443
8353	0	0	Ki67+	 8876 19522
8354	0	0	Ki67+	 8880 19396
8355	0	0	Ki67+	 8887 19494
8356	0	0	Ki67+	 8887 20107
8357	0	0	Ki67+	 8891 19553
8358	0	0	Ki67+	 8896 19460
8359	0	0	Ki67+	 8897 19585
8360	0	0	Ki67+	 8902 19510
8361	0	0	Ki67+	 8909 19569
8362	0	0	Ki67+	 8943 20118
8363	0	0	Ki67+	 8153 20139
8364	0	0	Ki67+	 8182 20360
8365	0	0	Ki67+	 8183 20333
8366	0	0	Ki67+	 8184 20158
8367	0	0	Ki67+	 8189 20280
8368	0	0	Ki67+	 8190 20311
8369	0	0	Ki67+	 8191 20240
8370	0	0	Ki67+	 8196 20167
8371	0	0	Ki67+	 8198 20448
8372	0	0	Ki67+	 8207 20460
8373	0	0	Ki67+	 8209 20160
8374	0	0	Ki67+	 8209 20393
8375	0	0	Ki67+	 8215 20241
8376	0	0	Ki67+	 8216 20326
8377	0	0	Ki67+	 8218 20844
8378	0	0	Ki67+	 8219 20182
8379	0	0	Ki67+	 8221 20492
8380	0	0	Ki67+	 8226 20382
8381	0	0	Ki67+	 8226 20590
8382	0	0	Ki67+	 8228 20289
8383	0	0	Ki67+	 8228 20692
8384	0	0	Ki67+	 8229 20443
8385	0	0	Ki67+	 8229 20794
8386	0	0	Ki67+	 8230 20879
8387	0	0	Ki67+	 8232 20153
8388	0	0	Ki67+	 8232 20423
8389	0	0	Ki67+	 8232 20471
8390	0	0	Ki67+	 8234 20457
8391	0	0	Ki67+	 8237 20389
8392	0	0	Ki67+	 8240 20656
8393	0	0	Ki67+	 8241 20344
8394	0	0	Ki67+	 8244 20784
8395	0	0	Ki67+	 8245 20434
8396	0	0	Ki67+	 8245 20763
8397	0	0	Ki67+	 8246 20632
8398	0	0	Ki67+	 8247 20193
8399	0	0	Ki67+	 8248 20894
8400	0	0	Ki67+	 8249 20380
8401	0	0	Ki67+	 8250 20554
8402	0	0	Ki67+	 8250 20860
8403	0	0	Ki67+	 8253 20404
8404	0	0	Ki67+	 8254 20642
8405	0	0	Ki67+	 8255 20320
8406	0	0	Ki67+	 8256 20239
8407	0	0	Ki67+	 8260 20477
8408	0	0	Ki67+	 8263 20762
8409	0	0	Ki67+	 8265 20510
8410	0	0	Ki67+	 8269 20670
8411	0	0	Ki67+	 8273 20628
8412	0	0	Ki67+	 8274 20450
8413	0	0	Ki67+	 8276 20614
8414	0	0	Ki67+	 8277 20428
8415	0	0	Ki67+	 8281 20576
8416	0	0	Ki67+	 8282 20718
8417	0	0	Ki67+	 8282 20908
8418	0	0	Ki67+	 8285 20860
8419	0	0	Ki67+	 8287 20837
8420	0	0	Ki67+	 8289 20406
8421	0	0	Ki67+	 8290 20745
8422	0	0	Ki67+	 8295 20371
8423	0	0	Ki67+	 8298 20310
8424	0	0	Ki67+	 8298 20439
8425	0	0	Ki67+	 8299 20564
8426	0	0	Ki67+	 8300 20321
8427	0	0	Ki67+	 8300 20474
8428	0	0	Ki67+	 8301 20774
8429	0	0	Ki67+	 8302 20525
8430	0	0	Ki67+	 8304 20620
8431	0	0	Ki67+	 8307 20718
8432	0	0	Ki67+	 8311 20749
8433	0	0	Ki67+	 8313 20305
8434	0	0	Ki67+	 8319 20332
8435	0	0	Ki67+	 8319 20512
8436	0	0	Ki67+	 8319 20678
8437	0	0	Ki67+	 8320 20614
8438	0	0	Ki67+	 8323 20925
8439	0	0	Ki67+	 8325 20274
8440	0	0	Ki67+	 8327 20440
8441	0	0	Ki67+	 8327 20718
8442	0	0	Ki67+	 8328 20259
8443	0	0	Ki67+	 8329 20665
8444	0	0	Ki67+	 8333 20904
8445	0	0	Ki67+	 8334 20484
8446	0	0	Ki67+	 8334 20876
8447	0	0	Ki67+	 8336 20754
8448	0	0	Ki67+	 8337 20210
8449	0	0	Ki67+	 8340 20316
8450	0	0	Ki67+	 8341 20282
8451	0	0	Ki67+	 8342 20181
8452	0	0	Ki67+	 8343 20703
8453	0	0	Ki67+	 8343 20858
8454	0	0	Ki67+	 8344 20556
8455	0	0	Ki67+	 8346 20649
8456	0	0	Ki67+	 8347 20687
8457	0	0	Ki67+	 8349 20920
8458	0	0	Ki67+	 8351 20405
8459	0	0	Ki67+	 8353 20527
8460	0	0	Ki67+	 8355 20265
8461	0	0	Ki67+	 8357 20560
8462	0	0	Ki67+	 8360 20800
8463	0	0	Ki67+	 8361 20505
8464	0	0	Ki67+	 8362 20373
8465	0	0	Ki67+	 8362 20680
8466	0	0	Ki67+	 8363 20240
8467	0	0	Ki67+	 8363 20304
8468	0	0	Ki67+	 8366 20834
8469	0	0	Ki67+	 8370 20224
8470	0	0	Ki67+	 8370 20411
8471	0	0	Ki67+	 8372 20529
8472	0	0	Ki67+	 8375 20803
8473	0	0	Ki67+	 8377 20240
8474	0	0	Ki67+	 8377 20432
8475	0	0	Ki67+	 8381 20381
8476	0	0	Ki67+	 8384 20467
8477	0	0	Ki67+	 8385 20341
8478	0	0	Ki67+	 8393 20620
8479	0	0	Ki67+	 8393 20843
8480	0	0	Ki67+	 8394 20640
8481	0	0	Ki67+	 8399 20581
8482	0	0	Ki67+	 8400 20904
8483	0	0	Ki67+	 8404 20596
8484	0	0	Ki67+	 8407 20658
8485	0	0	Ki67+	 8408 20734
8486	0	0	Ki67+	 8412 20905
8487	0	0	Ki67+	 8415 20750
8488	0	0	Ki67+	 8417 20566
8489	0	0	Ki67+	 8418 20172
8490	0	0	Ki67+	 8419 20859
8491	0	0	Ki67+	 8420 20483
8492	0	0	Ki67+	 8422 20518
8493	0	0	Ki67+	 8422 20600
8494	0	0	Ki67+	 8423 20921
8495	0	0	Ki67+	 8427 20643
8496	0	0	Ki67+	 8429 20216
8497	0	0	Ki67+	 8429 20376
8498	0	0	Ki67+	 8432 20895
8499	0	0	Ki67+	 8434 20632
8500	0	0	Ki67+	 8434 20850
8501	0	0	Ki67+	 8436 20668
8502	0	0	Ki67+	 8439 20717
8503	0	0	Ki67+	 8439 20771
8504	0	0	Ki67+	 8443 20185
8505	0	0	Ki67+	 8454 20742
8506	0	0	Ki67+	 8459 20222
8507	0	0	Ki67+	 8461 20885
8508	0	0	Ki67+	 8463 20629
8509	0	0	Ki67+	 8466 20669
8510	0	0	Ki67+	 8470 20619
8511	0	0	Ki67+	 8470 20650
8512	0	0	Ki67+	 8470 20862
8513	0	0	Ki67+	 8475 20530
8514	0	0	Ki67+	 8475 20832
8515	0	0	Ki67+	 8478 20897
8516	0	0	Ki67+	 8478 20924
8517	0	0	Ki67+	 8479 20585
8518	0	0	Ki67+	 8484 20233
8519	0	0	Ki67+	 8484 20746
8520	0	0	Ki67+	 8485 20202
8521	0	0	Ki67+	 8486 20839
8522	0	0	Ki67+	 8487 20693
8523	0	0	Ki67+	 8488 20716
8524	0	0	Ki67+	 8489 20818
8525	0	0	Ki67+	 8491 20150
8526	0	0	Ki67+	 8492 20652
8527	0	0	Ki67+	 8503 20528
8528	0	0	Ki67+	 8504 20713
8529	0	0	Ki67+	 8505 20826
8530	0	0	Ki67+	 8506 20766
8531	0	0	Ki67+	 8507 20548
8532	0	0	Ki67+	 8515 20861
8533	0	0	Ki67+	 8517 20580
8534	0	0	Ki67+	 8522 20566
8535	0	0	Ki67+	 8526 20293
8536	0	0	Ki67+	 8526 20834
8537	0	0	Ki67+	 8527 20736
8538	0	0	Ki67+	 8527 20756
8539	0	0	Ki67+	 8530 20876
8540	0	0	Ki67+	 8533 20521
8541	0	0	Ki67+	 8535 20593
8542	0	0	Ki67+	 8535 20786
8543	0	0	Ki67+	 8538 20238
8544	0	0	Ki67+	 8538 20868
8545	0	0	Ki67+	 8541 20807
8546	0	0	Ki67+	 8543 20470
8547	0	0	Ki67+	 8544 20193
8548	0	0	Ki67+	 8549 20205
8549	0	0	Ki67+	 8549 20610
8550	0	0	Ki67+	 8552 20499
8551	0	0	Ki67+	 8553 20156
8552	0	0	Ki67+	 8553 20758
8553	0	0	Ki67+	 8555 20830
8554	0	0	Ki67+	 8558 20236
8555	0	0	Ki67+	 8560 20773
8556	0	0	Ki67+	 8560 20787
8557	0	0	Ki67+	 8562 20717
8558	0	0	Ki67+	 8569 20794
8559	0	0	Ki67+	 8571 20577
8560	0	0	Ki67+	 8572 20188
8561	0	0	Ki67+	 8573 20213
8562	0	0	Ki67+	 8575 20727
8563	0	0	Ki67+	 8578 20538
8564	0	0	Ki67+	 8579 20872
8565	0	0	Ki67+	 8581 20750
8566	0	0	Ki67+	 8590 20337
8567	0	0	Ki67+	 8593 20290
8568	0	0	Ki67+	 8594 20782
8569	0	0	Ki67+	 8595 20631
8570	0	0	Ki67+	 8596 20801
8571	0	0	Ki67+	 8596 20917
8572	0	0	Ki67+	 8598 20221
8573	0	0	Ki67+	 8598 20725
8574	0	0	Ki67+	 8602 20249
8575	0	0	Ki67+	 8602 20307
8576	0	0	Ki67+	 8602 20360
8577	0	0	Ki67+	 8602 20580
8578	0	0	Ki67+	 8604 20741
8579	0	0	Ki67+	 8606 20144
8580	0	0	Ki67+	 8608 20266
8581	0	0	Ki67+	 8609 20195
8582	0	0	Ki67+	 8611 20562
8583	0	0	Ki67+	 8612 20456
8584	0	0	Ki67+	 8613 20525
8585	0	0	Ki67+	 8613 20624
8586	0	0	Ki67+	 8617 20157
8587	0	0	Ki67+	 8617 20387
8588	0	0	Ki67+	 8619 20234
8589	0	0	Ki67+	 8620 20180
8590	0	0	Ki67+	 8622 20715
8591	0	0	Ki67+	 8622 20773
8592	0	0	Ki67+	 8623 20433
8593	0	0	Ki67+	 8630 20850
8594	0	0	Ki67+	 8632 20285
8595	0	0	Ki67+	 8636 20411
8596	0	0	Ki67+	 8638 20294
8597	0	0	Ki67+	 8638 20326
8598	0	0	Ki67+	 8638 20372
8599	0	0	Ki67+	 8638 20772
8600	0	0	Ki67+	 8647 20334
8601	0	0	Ki67+	 8647 20839
8602	0	0	Ki67+	 8648 20630
8603	0	0	Ki67+	 8648 20820
8604	0	0	Ki67+	 8654 20196
8605	0	0	Ki67+	 8657 20343
8606	0	0	Ki67+	 8657 20788
8607	0	0	Ki67+	 8657 20916
8608	0	0	Ki67+	 8659 20278
8609	0	0	Ki67+	 8664 20418
8610	0	0	Ki67+	 8664 20758
8611	0	0	Ki67+	 8665 20165
8612	0	0	Ki67+	 8665 20448
8613	0	0	Ki67+	 8668 20221
8614	0	0	Ki67+	 8670 20389
8615	0	0	Ki67+	 8672 20274
8616	0	0	Ki67+	 8673 20338
8617	0	0	Ki67+	 8674 20131
8618	0	0	Ki67+	 8674 20309
8619	0	0	Ki67+	 8674 20754
8620	0	0	Ki67+	 8674 20885
8621	0	0	Ki67+	 8676 20539
8622	0	0	Ki67+	 8676 20797
8623	0	0	Ki67+	 8676 20844
8624	0	0	Ki67+	 8679 20201
8625	0	0	Ki67+	 8679 20237
8626	0	0	Ki67+	 8679 20666
8627	0	0	Ki67+	 8680 20624
8628	0	0	Ki67+	 8683 20820
8629	0	0	Ki67+	 8685 20162
8630	0	0	Ki67+	 8685 20451
8631	0	0	Ki67+	 8686 20801
8632	0	0	Ki67+	 8688 20528
8633	0	0	Ki67+	 8689 20136
8634	0	0	Ki67+	 8689 20255
8635	0	0	Ki67+	 8692 20501
8636	0	0	Ki67+	 8693 20570
8637	0	0	Ki67+	 8696 20604
8638	0	0	Ki67+	 8700 20392
8639	0	0	Ki67+	 8700 20472
8640	0	0	Ki67+	 8700 20813
8641	0	0	Ki67+	 8702 20410
8642	0	0	Ki67+	 8702 20837
8643	0	0	Ki67+	 8710 20420
8644	0	0	Ki67+	 8711 20879
8645	0	0	Ki67+	 8712 20262
8646	0	0	Ki67+	 8713 20583
8647	0	0	Ki67+	 8714 20182
8648	0	0	Ki67+	 8714 20661
8649	0	0	Ki67+	 8718 20685
8650	0	0	Ki67+	 8721 20233
8651	0	0	Ki67+	 8723 20925
8652	0	0	Ki67+	 8730 20481
8653	0	0	Ki67+	 8731 20462
8654	0	0	Ki67+	 8733 20537
8655	0	0	Ki67+	 8733 20566
8656	0	0	Ki67+	 8734 20186
8657	0	0	Ki67+	 8734 20612
8658	0	0	Ki67+	 8734 20858
8659	0	0	Ki67+	 8737 20149
8660	0	0	Ki67+	 8737 20629
8661	0	0	Ki67+	 8739 20408
8662	0	0	Ki67+	 8740 20442
8663	0	0	Ki67+	 8746 20540
8664	0	0	Ki67+	 8748 20598
8665	0	0	Ki67+	 8749 20656
8666	0	0	Ki67+	 8749 20759
8667	0	0	Ki67+	 8750 20899
8668	0	0	Ki67+	 8751 20385
8669	0	0	Ki67+	 8751 20584
8670	0	0	Ki67+	 8753 20439
8671	0	0	Ki67+	 8754 20691
8672	0	0	Ki67+	 8754 20786
8673	0	0	Ki67+	 8757 20188
8674	0	0	Ki67+	 8757 20354
8675	0	0	Ki67+	 8764 20133
8676	0	0	Ki67+	 8764 20433
8677	0	0	Ki67+	 8766 20616
8678	0	0	Ki67+	 8767 20730
8679	0	0	Ki67+	 8768 20518
8680	0	0	Ki67+	 8769 20831
8681	0	0	Ki67+	 8770 20316
8682	0	0	Ki67+	 8772 20279
8683	0	0	Ki67+	 8773 20811
8684	0	0	Ki67+	 8775 20551
8685	0	0	Ki67+	 8777 20438
8686	0	0	Ki67+	 8778 20180
8687	0	0	Ki67+	 8779 20342
8688	0	0	Ki67+	 8779 20748
8689	0	0	Ki67+	 8780 20574
8690	0	0	Ki67+	 8780 20642
8691	0	0	Ki67+	 8781 20418
8692	0	0	Ki67+	 8783 20448
8693	0	0	Ki67+	 8791 20213
8694	0	0	Ki67+	 8794 20917
8695	0	0	Ki67+	 8795 20132
8696	0	0	Ki67+	 8796 20426
8697	0	0	Ki67+	 8799 20148
8698	0	0	Ki67+	 8799 20772
8699	0	0	Ki67+	 8802 20278
8700	0	0	Ki67+	 8802 20403
8701	0	0	Ki67+	 8803 20314
8702	0	0	Ki67+	 8804 20184
8703	0	0	Ki67+	 8804 20865
8704	0	0	Ki67+	 8805 20788
8705	0	0	Ki67+	 8809 20201
8706	0	0	Ki67+	 8812 20575
8707	0	0	Ki67+	 8815 20923
8708	0	0	Ki67+	 8816 20633
8709	0	0	Ki67+	 8819 20817
8710	0	0	Ki67+	 8820 20882
8711	0	0	Ki67+	 8828 20332
8712	0	0	Ki67+	 8828 20360
8713	0	0	Ki67+	 8829 20598
8714	0	0	Ki67+	 8832 20185
8715	0	0	Ki67+	 8833 20262
8716	0	0	Ki67+	 8833 20613
8717	0	0	Ki67+	 8835 20275
8718	0	0	Ki67+	 8836 20289
8719	0	0	Ki67+	 8836 20680
8720	0	0	Ki67+	 8837 20155
8721	0	0	Ki67+	 8837 20669
8722	0	0	Ki67+	 8837 20917
8723	0	0	Ki67+	 8838 20557
8724	0	0	Ki67+	 8838 20574
8725	0	0	Ki67+	 8839 20226
8726	0	0	Ki67+	 8839 20425
8727	0	0	Ki67+	 8842 20711
8728	0	0	Ki67+	 8842 20770
8729	0	0	Ki67+	 8843 20247
8730	0	0	Ki67+	 8846 20585
8731	0	0	Ki67+	 8847 20137
8732	0	0	Ki67+	 8851 20484
8733	0	0	Ki67+	 8852 20290
8734	0	0	Ki67+	 8853 20331
8735	0	0	Ki67+	 8854 20264
8736	0	0	Ki67+	 8857 20636
8737	0	0	Ki67+	 8863 20158
8738	0	0	Ki67+	 8865 20344
8739	0	0	Ki67+	 8865 20421
8740	0	0	Ki67+	 8868 20365
8741	0	0	Ki67+	 8868 20752
8742	0	0	Ki67+	 8869 20544
8743	0	0	Ki67+	 8871 20321
8744	0	0	Ki67+	 8876 20658
8745	0	0	Ki67+	 8876 20694
8746	0	0	Ki67+	 8877 20278
8747	0	0	Ki67+	 8878 20603
8748	0	0	Ki67+	 8880 20217
8749	0	0	Ki67+	 8881 20259
8750	0	0	Ki67+	 8881 20399
8751	0	0	Ki67+	 8881 20803
8752	0	0	Ki67+	 8884 20183
8753	0	0	Ki67+	 8888 20487
8754	0	0	Ki67+	 8888 20523
8755	0	0	Ki67+	 8888 20573
8756	0	0	Ki67+	 8891 20610
8757	0	0	Ki67+	 8893 20349
8758	0	0	Ki67+	 8894 20433
8759	0	0	Ki67+	 8896 20156
8760	0	0	Ki67+	 8898 20663
8761	0	0	Ki67+	 8900 20881
8762	0	0	Ki67+	 8902 20829
8763	0	0	Ki67+	 8903 20297
8764	0	0	Ki67+	 8905 20641
8765	0	0	Ki67+	 8906 20684
8766	0	0	Ki67+	 8907 20177
8767	0	0	Ki67+	 8907 20262
8768	0	0	Ki67+	 8907 20586
8769	0	0	Ki67+	 8907 20730
8770	0	0	Ki67+	 8908 20320
8771	0	0	Ki67+	 8908 20751
8772	0	0	Ki67+	 8908 20763
8773	0	0	Ki67+	 8912 20499
8774	0	0	Ki67+	 8912 20719
8775	0	0	Ki67+	 8915 20619
8776	0	0	Ki67+	 8918 20406
8777	0	0	Ki67+	 8918 20430
8778	0	0	Ki67+	 8918 20527
8779	0	0	Ki67+	 8918 20537
8780	0	0	Ki67+	 8922 20640
8781	0	0	Ki67+	 8927 20414
8782	0	0	Ki67+	 8927 20516
8783	0	0	Ki67+	 8928 20342
8784	0	0	Ki67+	 8931 20221
8785	0	0	Ki67+	 8933 20255
8786	0	0	Ki67+	 8934 20493
8787	0	0	Ki67+	 8937 20151
8788	0	0	Ki67+	 8938 20175
8789	0	0	Ki67+	 8941 20289
8790	0	0	Ki67+	 8148 20956
8791	0	0	Ki67+	 8148 21039
8792	0	0	Ki67+	 8151 20990
8793	0	0	Ki67+	 8154 21263
8794	0	0	Ki67+	 8155 21030
8795	0	0	Ki67+	 8157 21204
8796	0	0	Ki67+	 8159 21291
8797	0	0	Ki67+	 8169 20935
8798	0	0	Ki67+	 8170 21139
8799	0	0	Ki67+	 8171 21026
8800	0	0	Ki67+	 8172 20987
8801	0	0	Ki67+	 8172 21326
8802	0	0	Ki67+	 8183 20940
8803	0	0	Ki67+	 8184 21289
8804	0	0	Ki67+	 8184 21312
8805	0	0	Ki67+	 8187 21124
8806	0	0	Ki67+	 8187 21207
8807	0	0	Ki67+	 8192 21264
8808	0	0	Ki67+	 8196 21140
8809	0	0	Ki67+	 8202 20959
8810	0	0	Ki67+	 8210 21043
8811	0	0	Ki67+	 8215 20970
8812	0	0	Ki67+	 8215 21021
8813	0	0	Ki67+	 8222 20982
8814	0	0	Ki67+	 8225 20995
8815	0	0	Ki67+	 8226 21268
8816	0	0	Ki67+	 8239 21282
8817	0	0	Ki67+	 8242 21144
8818	0	0	Ki67+	 8245 20997
8819	0	0	Ki67+	 8248 21121
8820	0	0	Ki67+	 8254 20981
8821	0	0	Ki67+	 8259 21024
8822	0	0	Ki67+	 8264 21176
8823	0	0	Ki67+	 8265 21253
8824	0	0	Ki67+	 8266 21116
8825	0	0	Ki67+	 8281 21335
8826	0	0	Ki67+	 8282 21019
8827	0	0	Ki67+	 8283 21054
8828	0	0	Ki67+	 8286 21244
8829	0	0	Ki67+	 8299 21080
8830	0	0	Ki67+	 8313 21278
8831	0	0	Ki67+	 8322 21173
8832	0	0	Ki67+	 8322 21193
8833	0	0	Ki67+	 8325 21233
8834	0	0	Ki67+	 8328 21080
8835	0	0	Ki67+	 8332 21055
8836	0	0	Ki67+	 8347 20947
8837	0	0	Ki67+	 8354 21173
8838	0	0	Ki67+	 8358 21124
8839	0	0	Ki67+	 8361 21114
8840	0	0	Ki67+	 8363 20976
8841	0	0	Ki67+	 8368 21163
8842	0	0	Ki67+	 8369 21080
8843	0	0	Ki67+	 8371 21038
8844	0	0	Ki67+	 8371 21231
8845	0	0	Ki67+	 8374 20944
8846	0	0	Ki67+	 8374 21096
8847	0	0	Ki67+	 8381 21128
8848	0	0	Ki67+	 8384 21176
8849	0	0	Ki67+	 8385 20995
8850	0	0	Ki67+	 8389 20968
8851	0	0	Ki67+	 8389 21107
8852	0	0	Ki67+	 8391 20945
8853	0	0	Ki67+	 8392 21243
8854	0	0	Ki67+	 8396 21165
8855	0	0	Ki67+	 8398 21634
8856	0	0	Ki67+	 8404 21177
8857	0	0	Ki67+	 8407 21674
8858	0	0	Ki67+	 8411 21066
8859	0	0	Ki67+	 8419 21107
8860	0	0	Ki67+	 8425 21726
8861	0	0	Ki67+	 8429 20952
8862	0	0	Ki67+	 8430 21197
8863	0	0	Ki67+	 8433 21278
8864	0	0	Ki67+	 8440 21009
8865	0	0	Ki67+	 8443 20944
8866	0	0	Ki67+	 8449 21038
8867	0	0	Ki67+	 8450 21215
8868	0	0	Ki67+	 8452 21259
8869	0	0	Ki67+	 8457 21710
8870	0	0	Ki67+	 8468 21029
8871	0	0	Ki67+	 8468 21689
8872	0	0	Ki67+	 8473 21193
8873	0	0	Ki67+	 8477 20964
8874	0	0	Ki67+	 8484 21046
8875	0	0	Ki67+	 8484 21237
8876	0	0	Ki67+	 8488 21156
8877	0	0	Ki67+	 8490 21648
8878	0	0	Ki67+	 8492 20958
8879	0	0	Ki67+	 8493 20945
8880	0	0	Ki67+	 8493 21086
8881	0	0	Ki67+	 8498 21009
8882	0	0	Ki67+	 8499 21064
8883	0	0	Ki67+	 8511 21131
8884	0	0	Ki67+	 8517 21611
8885	0	0	Ki67+	 8518 21636
8886	0	0	Ki67+	 8533 21146
8887	0	0	Ki67+	 8554 20960
8888	0	0	Ki67+	 8555 21585
8889	0	0	Ki67+	 8556 21105
8890	0	0	Ki67+	 8560 20936
8891	0	0	Ki67+	 8562 21594
8892	0	0	Ki67+	 8566 20982
8893	0	0	Ki67+	 8569 21077
8894	0	0	Ki67+	 8579 21014
8895	0	0	Ki67+	 8585 21116
8896	0	0	Ki67+	 8606 20956
8897	0	0	Ki67+	 8609 20989
8898	0	0	Ki67+	 8614 21156
8899	0	0	Ki67+	 8622 20993
8900	0	0	Ki67+	 8622 21029
8901	0	0	Ki67+	 8623 21495
8902	0	0	Ki67+	 8624 20958
8903	0	0	Ki67+	 8628 21045
8904	0	0	Ki67+	 8639 20972
8905	0	0	Ki67+	 8651 21094
8906	0	0	Ki67+	 8653 21005
8907	0	0	Ki67+	 8657 21129
8908	0	0	Ki67+	 8662 21021
8909	0	0	Ki67+	 8663 21111
8910	0	0	Ki67+	 8673 21228
8911	0	0	Ki67+	 8677 21014
8912	0	0	Ki67+	 8682 21081
8913	0	0	Ki67+	 8683 21054
8914	0	0	Ki67+	 8685 21541
8915	0	0	Ki67+	 8686 20931
8916	0	0	Ki67+	 8686 21037
8917	0	0	Ki67+	 8700 21121
8918	0	0	Ki67+	 8704 21490
8919	0	0	Ki67+	 8706 21078
8920	0	0	Ki67+	 8709 21454
8921	0	0	Ki67+	 8717 21438
8922	0	0	Ki67+	 8719 21032
8923	0	0	Ki67+	 8740 21083
8924	0	0	Ki67+	 8745 21094
8925	0	0	Ki67+	 8748 20976
8926	0	0	Ki67+	 8769 21452
8927	0	0	Ki67+	 8771 21412
8928	0	0	Ki67+	 8774 20954
8929	0	0	Ki67+	 8780 20986
8930	0	0	Ki67+	 8788 20976
8931	0	0	Ki67+	 8798 21394
8932	0	0	Ki67+	 8804 21434
8933	0	0	Ki67+	 8805 21061
8934	0	0	Ki67+	 8806 21374
8935	0	0	Ki67+	 8810 21030
8936	0	0	Ki67+	 8812 21013
8937	0	0	Ki67+	 8813 21441
8938	0	0	Ki67+	 8820 21428
8939	0	0	Ki67+	 8821 21060
8940	0	0	Ki67+	 8824 20946
8941	0	0	Ki67+	 8826 20975
8942	0	0	Ki67+	 8826 21038
8943	0	0	Ki67+	 8832 21113
8944	0	0	Ki67+	 8836 21001
8945	0	0	Ki67+	 8846 21069
8946	0	0	Ki67+	 8859 21023
8947	0	0	Ki67+	 8875 21560
8948	0	0	Ki67+	 8884 21029
8949	0	0	Ki67+	 8889 21061
8950	0	0	Ki67+	 8902 20978
8951	0	0	Ki67+	 8908 20968
8952	0	0	Ki67+	 8918 21654
8953	0	0	Ki67+	 8928 20989
8954	0	0	Ki67+	 8934 21010
8955	0	0	Ki67+	 8148 21892
8956	0	0	Ki67+	 8149 21837
8957	0	0	Ki67+	 8150 21740
8958	0	0	Ki67+	 8153 22075
8959	0	0	Ki67+	 8155 21764
8960	0	0	Ki67+	 8157 22057
8961	0	0	Ki67+	 8159 21791
8962	0	0	Ki67+	 8163 22170
8963	0	0	Ki67+	 8166 21841
8964	0	0	Ki67+	 8166 22200
8965	0	0	Ki67+	 8170 21773
8966	0	0	Ki67+	 8171 21741
8967	0	0	Ki67+	 8173 22063
8968	0	0	Ki67+	 8188 21847
8969	0	0	Ki67+	 8195 21814
8970	0	0	Ki67+	 8199 22173
8971	0	0	Ki67+	 8207 21813
8972	0	0	Ki67+	 8207 22156
8973	0	0	Ki67+	 8211 21846
8974	0	0	Ki67+	 8223 21856
8975	0	0	Ki67+	 8223 22239
8976	0	0	Ki67+	 8227 21829
8977	0	0	Ki67+	 8232 22172
8978	0	0	Ki67+	 8239 22326
8979	0	0	Ki67+	 8250 22312
8980	0	0	Ki67+	 8262 22091
8981	0	0	Ki67+	 8264 21850
8982	0	0	Ki67+	 8295 22120
8983	0	0	Ki67+	 8297 21917
8984	0	0	Ki67+	 8299 22038
8985	0	0	Ki67+	 8313 22011
8986	0	0	Ki67+	 8314 21937
8987	0	0	Ki67+	 8338 22063
8988	0	0	Ki67+	 8340 22032
8989	0	0	Ki67+	 8345 22283
8990	0	0	Ki67+	 8351 22163
8991	0	0	Ki67+	 8354 21911
8992	0	0	Ki67+	 8356 22189
8993	0	0	Ki67+	 8359 21767
8994	0	0	Ki67+	 8368 21776
8995	0	0	Ki67+	 8369 22069
8996	0	0	Ki67+	 8374 22334
8997	0	0	Ki67+	 8376 22416
8998	0	0	Ki67+	 8377 21730
8999	0	0	Ki67+	 8380 22020
9000	0	0	Ki67+	 8392 22359
9001	0	0	Ki67+	 8399 21809
9002	0	0	Ki67+	 8400 21753
9003	0	0	Ki67+	 8403 21858
9004	0	0	Ki67+	 8404 22381
9005	0	0	Ki67+	 8410 21772
9006	0	0	Ki67+	 8414 22228
9007	0	0	Ki67+	 8417 22209
9008	0	0	Ki67+	 8419 22400
9009	0	0	Ki67+	 8430 21805
9010	0	0	Ki67+	 8435 22043
9011	0	0	Ki67+	 8439 21788
9012	0	0	Ki67+	 8441 22353
9013	0	0	Ki67+	 8448 22072
9014	0	0	Ki67+	 8458 22193
9015	0	0	Ki67+	 8461 22452
9016	0	0	Ki67+	 8465 21730
9017	0	0	Ki67+	 8485 22459
9018	0	0	Ki67+	 8487 22391
9019	0	0	Ki67+	 8490 22401
9020	0	0	Ki67+	 8493 21912
9021	0	0	Ki67+	 8498 22495
9022	0	0	Ki67+	 8500 22046
9023	0	0	Ki67+	 8506 22428
9024	0	0	Ki67+	 8527 21842
9025	0	0	Ki67+	 8531 22036
9026	0	0	Ki67+	 8532 22001
9027	0	0	Ki67+	 8545 21989
9028	0	0	Ki67+	 8560 22202
9029	0	0	Ki67+	 8563 22235
9030	0	0	Ki67+	 8571 22496
9031	0	0	Ki67+	 8573 22210
9032	0	0	Ki67+	 8579 22258
9033	0	0	Ki67+	 8585 21921
9034	0	0	Ki67+	 8597 22158
9035	0	0	Ki67+	 8612 21918
9036	0	0	Ki67+	 8613 21804
9037	0	0	Ki67+	 8613 22246
9038	0	0	Ki67+	 8621 22214
9039	0	0	Ki67+	 8656 21761
9040	0	0	Ki67+	 8670 22059
9041	0	0	Ki67+	 8674 22516
9042	0	0	Ki67+	 8675 21896
9043	0	0	Ki67+	 8676 22300
9044	0	0	Ki67+	 8688 22351
9045	0	0	Ki67+	 8695 21866
9046	0	0	Ki67+	 8703 22272
9047	0	0	Ki67+	 8705 22306
9048	0	0	Ki67+	 8722 21789
9049	0	0	Ki67+	 8723 22287
9050	0	0	Ki67+	 8727 22471
9051	0	0	Ki67+	 8744 22454
9052	0	0	Ki67+	 8750 22429
9053	0	0	Ki67+	 8756 22380
9054	0	0	Ki67+	 8763 22170
9055	0	0	Ki67+	 8768 22436
9056	0	0	Ki67+	 8778 22403
9057	0	0	Ki67+	 8779 22282
9058	0	0	Ki67+	 8779 22491
9059	0	0	Ki67+	 8807 22235
9060	0	0	Ki67+	 8818 22182
9061	0	0	Ki67+	 8819 22074
9062	0	0	Ki67+	 8820 22057
9063	0	0	Ki67+	 8825 22227
9064	0	0	Ki67+	 8827 22201
9065	0	0	Ki67+	 8834 22216
9066	0	0	Ki67+	 8846 22138
9067	0	0	Ki67+	 8847 22377
9068	0	0	Ki67+	 8853 22443
9069	0	0	Ki67+	 8867 22116
9070	0	0	Ki67+	 8873 22133
9071	0	0	Ki67+	 8899 22166
9072	0	0	Ki67+	 8906 22423
9073	0	0	Ki67+	 8911 21829
9074	0	0	Ki67+	 8942 22359
9075	0	0	Ki67+	 8147 22585
9076	0	0	Ki67+	 8155 23229
9077	0	0	Ki67+	 8161 23199
9078	0	0	Ki67+	 8164 23139
9079	0	0	Ki67+	 8166 23004
9080	0	0	Ki67+	 8170 22969
9081	0	0	Ki67+	 8171 22988
9082	0	0	Ki67+	 8171 23223
9083	0	0	Ki67+	 8182 23039
9084	0	0	Ki67+	 8183 23009
9085	0	0	Ki67+	 8187 22987
9086	0	0	Ki67+	 8187 23199
9087	0	0	Ki67+	 8192 22636
9088	0	0	Ki67+	 8197 23086
9089	0	0	Ki67+	 8198 22944
9090	0	0	Ki67+	 8205 23095
9091	0	0	Ki67+	 8208 22925
9092	0	0	Ki67+	 8212 22969
9093	0	0	Ki67+	 8217 22997
9094	0	0	Ki67+	 8218 23012
9095	0	0	Ki67+	 8219 23138
9096	0	0	Ki67+	 8225 22633
9097	0	0	Ki67+	 8228 22942
9098	0	0	Ki67+	 8229 23154
9099	0	0	Ki67+	 8236 23068
9100	0	0	Ki67+	 8246 23015
9101	0	0	Ki67+	 8252 23128
9102	0	0	Ki67+	 8258 22944
9103	0	0	Ki67+	 8262 23022
9104	0	0	Ki67+	 8263 23119
9105	0	0	Ki67+	 8269 22768
9106	0	0	Ki67+	 8279 23047
9107	0	0	Ki67+	 8282 22956
9108	0	0	Ki67+	 8292 22935
9109	0	0	Ki67+	 8294 23043
9110	0	0	Ki67+	 8303 23131
9111	0	0	Ki67+	 8314 22951
9112	0	0	Ki67+	 8316 23127
9113	0	0	Ki67+	 8319 22934
9114	0	0	Ki67+	 8320 23143
9115	0	0	Ki67+	 8331 22943
9116	0	0	Ki67+	 8334 22629
9117	0	0	Ki67+	 8334 23137
9118	0	0	Ki67+	 8337 23011
9119	0	0	Ki67+	 8338 22984
9120	0	0	Ki67+	 8349 22915
9121	0	0	Ki67+	 8349 23053
9122	0	0	Ki67+	 8353 23083
9123	0	0	Ki67+	 8354 22941
9124	0	0	Ki67+	 8360 22994
9125	0	0	Ki67+	 8362 22962
9126	0	0	Ki67+	 8364 22885
9127	0	0	Ki67+	 8364 23017
9128	0	0	Ki67+	 8379 23018
9129	0	0	Ki67+	 8381 22879
9130	0	0	Ki67+	 8384 22955
9131	0	0	Ki67+	 8389 22711
9132	0	0	Ki67+	 8389 22892
9133	0	0	Ki67+	 8390 22914
9134	0	0	Ki67+	 8391 22615
9135	0	0	Ki67+	 8392 23070
9136	0	0	Ki67+	 8395 23049
9137	0	0	Ki67+	 8413 23071
9138	0	0	Ki67+	 8420 23087
9139	0	0	Ki67+	 8421 22869
9140	0	0	Ki67+	 8423 23010
9141	0	0	Ki67+	 8424 22920
9142	0	0	Ki67+	 8426 22943
9143	0	0	Ki67+	 8432 22907
9144	0	0	Ki67+	 8432 23049
9145	0	0	Ki67+	 8457 22884
9146	0	0	Ki67+	 8470 23122
9147	0	0	Ki67+	 8490 22859
9148	0	0	Ki67+	 8502 22538
9149	0	0	Ki67+	 8502 22568
9150	0	0	Ki67+	 8502 22705
9151	0	0	Ki67+	 8511 22836
9152	0	0	Ki67+	 8522 22861
9153	0	0	Ki67+	 8523 23316
9154	0	0	Ki67+	 8532 23291
9155	0	0	Ki67+	 8533 22820
9156	0	0	Ki67+	 8539 22802
9157	0	0	Ki67+	 8544 23316
9158	0	0	Ki67+	 8547 23281
9159	0	0	Ki67+	 8548 22660
9160	0	0	Ki67+	 8554 22840
9161	0	0	Ki67+	 8558 23285
9162	0	0	Ki67+	 8563 22858
9163	0	0	Ki67+	 8568 22624
9164	0	0	Ki67+	 8569 22935
9165	0	0	Ki67+	 8571 22841
9166	0	0	Ki67+	 8574 23314
9167	0	0	Ki67+	 8578 22668
9168	0	0	Ki67+	 8580 22758
9169	0	0	Ki67+	 8585 22923
9170	0	0	Ki67+	 8586 22815
9171	0	0	Ki67+	 8586 23277
9172	0	0	Ki67+	 8587 22734
9173	0	0	Ki67+	 8589 22667
9174	0	0	Ki67+	 8591 22825
9175	0	0	Ki67+	 8592 22700
9176	0	0	Ki67+	 8593 22763
9177	0	0	Ki67+	 8597 22926
9178	0	0	Ki67+	 8600 22793
9179	0	0	Ki67+	 8602 22855
9180	0	0	Ki67+	 8612 22730
9181	0	0	Ki67+	 8613 22648
9182	0	0	Ki67+	 8621 22805
9183	0	0	Ki67+	 8621 23148
9184	0	0	Ki67+	 8624 22836
9185	0	0	Ki67+	 8626 22732
9186	0	0	Ki67+	 8627 22717
9187	0	0	Ki67+	 8638 22696
9188	0	0	Ki67+	 8639 22677
9189	0	0	Ki67+	 8639 23020
9190	0	0	Ki67+	 8641 22633
9191	0	0	Ki67+	 8644 22777
9192	0	0	Ki67+	 8649 22544
9193	0	0	Ki67+	 8652 22814
9194	0	0	Ki67+	 8656 23127
9195	0	0	Ki67+	 8664 22673
9196	0	0	Ki67+	 8664 23085
9197	0	0	Ki67+	 8667 22634
9198	0	0	Ki67+	 8673 22647
9199	0	0	Ki67+	 8674 22579
9200	0	0	Ki67+	 8679 22767
9201	0	0	Ki67+	 8679 22983
9202	0	0	Ki67+	 8679 23094
9203	0	0	Ki67+	 8684 22778
9204	0	0	Ki67+	 8690 23137
9205	0	0	Ki67+	 8692 22745
9206	0	0	Ki67+	 8695 22716
9207	0	0	Ki67+	 8695 22958
9208	0	0	Ki67+	 8697 23001
9209	0	0	Ki67+	 8698 22778
9210	0	0	Ki67+	 8700 23166
9211	0	0	Ki67+	 8701 23126
9212	0	0	Ki67+	 8703 22800
9213	0	0	Ki67+	 8705 22703
9214	0	0	Ki67+	 8708 22749
9215	0	0	Ki67+	 8710 22599
9216	0	0	Ki67+	 8718 22685
9217	0	0	Ki67+	 8722 22713
9218	0	0	Ki67+	 8728 22616
9219	0	0	Ki67+	 8740 22662
9220	0	0	Ki67+	 8741 22741
9221	0	0	Ki67+	 8743 23144
9222	0	0	Ki67+	 8747 22584
9223	0	0	Ki67+	 8752 22684
9224	0	0	Ki67+	 8756 22989
9225	0	0	Ki67+	 8763 22638
9226	0	0	Ki67+	 8767 22771
9227	0	0	Ki67+	 8776 22695
9228	0	0	Ki67+	 8778 22753
9229	0	0	Ki67+	 8780 23184
9230	0	0	Ki67+	 8781 22953
9231	0	0	Ki67+	 8781 23221
9232	0	0	Ki67+	 8786 22536
9233	0	0	Ki67+	 8787 22563
9234	0	0	Ki67+	 8789 22668
9235	0	0	Ki67+	 8791 23243
9236	0	0	Ki67+	 8792 22927
9237	0	0	Ki67+	 8796 22776
9238	0	0	Ki67+	 8798 22696
9239	0	0	Ki67+	 8798 23183
9240	0	0	Ki67+	 8800 23139
9241	0	0	Ki67+	 8801 23237
9242	0	0	Ki67+	 8804 23153
9243	0	0	Ki67+	 8805 22753
9244	0	0	Ki67+	 8806 22709
9245	0	0	Ki67+	 8818 22740
9246	0	0	Ki67+	 8820 22548
9247	0	0	Ki67+	 8824 22765
9248	0	0	Ki67+	 8827 22649
9249	0	0	Ki67+	 8832 22630
9250	0	0	Ki67+	 8835 22753
9251	0	0	Ki67+	 8836 23136
9252	0	0	Ki67+	 8843 22676
9253	0	0	Ki67+	 8845 22613
9254	0	0	Ki67+	 8848 22643
9255	0	0	Ki67+	 8853 23207
9256	0	0	Ki67+	 8855 22618
9257	0	0	Ki67+	 8857 22690
9258	0	0	Ki67+	 8857 23185
9259	0	0	Ki67+	 8865 22658
9260	0	0	Ki67+	 8874 22748
9261	0	0	Ki67+	 8882 22636
9262	0	0	Ki67+	 8890 23191
9263	0	0	Ki67+	 8893 22725
9264	0	0	Ki67+	 8894 22652
9265	0	0	Ki67+	 8896 23206
9266	0	0	Ki67+	 8903 22671
9267	0	0	Ki67+	 8917 22697
9268	0	0	Ki67+	 8917 22993
9269	0	0	Ki67+	 8917 23285
9270	0	0	Ki67+	 8923 22661
9271	0	0	Ki67+	 8923 22680
9272	0	0	Ki67+	 8926 23193
9273	0	0	Ki67+	 8927 23321
9274	0	0	Ki67+	 8928 23251
9275	0	0	Ki67+	 8935 23158
9276	0	0	Ki67+	 8937 22725
9277	0	0	Ki67+	 8937 23289
9278	0	0	Ki67+	 8938 22611
9279	0	0	Ki67+	 8943 22981
9280	0	0	Ki67+	 8145 23627
9281	0	0	Ki67+	 8151 24127
9282	0	0	Ki67+	 8153 23686
9283	0	0	Ki67+	 8171 23618
9284	0	0	Ki67+	 8175 23629
9285	0	0	Ki67+	 8179 23680
9286	0	0	Ki67+	 8189 23658
9287	0	0	Ki67+	 8207 23686
9288	0	0	Ki67+	 8215 23579
9289	0	0	Ki67+	 8223 23603
9290	0	0	Ki67+	 8224 23655
9291	0	0	Ki67+	 8256 23660
9292	0	0	Ki67+	 8265 23634
9293	0	0	Ki67+	 8276 23571
9294	0	0	Ki67+	 8303 23624
9295	0	0	Ki67+	 8308 23603
9296	0	0	Ki67+	 8314 23552
9297	0	0	Ki67+	 8316 23531
9298	0	0	Ki67+	 8328 23594
9299	0	0	Ki67+	 8341 23628
9300	0	0	Ki67+	 8343 23531
9301	0	0	Ki67+	 8346 24054
9302	0	0	Ki67+	 8354 23557
9303	0	0	Ki67+	 8365 23616
9304	0	0	Ki67+	 8370 23590
9305	0	0	Ki67+	 8373 24107
9306	0	0	Ki67+	 8377 23992
9307	0	0	Ki67+	 8384 23950
9308	0	0	Ki67+	 8386 23612
9309	0	0	Ki67+	 8400 24116
9310	0	0	Ki67+	 8401 24021
9311	0	0	Ki67+	 8403 24052
9312	0	0	Ki67+	 8404 23973
9313	0	0	Ki67+	 8405 23580
9314	0	0	Ki67+	 8407 24089
9315	0	0	Ki67+	 8410 24127
9316	0	0	Ki67+	 8414 23481
9317	0	0	Ki67+	 8414 24114
9318	0	0	Ki67+	 8415 24001
9319	0	0	Ki67+	 8422 24066
9320	0	0	Ki67+	 8427 23489
9321	0	0	Ki67+	 8427 23595
9322	0	0	Ki67+	 8428 23958
9323	0	0	Ki67+	 8432 24101
9324	0	0	Ki67+	 8435 24045
9325	0	0	Ki67+	 8436 23985
9326	0	0	Ki67+	 8437 23924
9327	0	0	Ki67+	 8441 24007
9328	0	0	Ki67+	 8442 23552
9329	0	0	Ki67+	 8442 24080
9330	0	0	Ki67+	 8448 23862
9331	0	0	Ki67+	 8450 23879
9332	0	0	Ki67+	 8451 23470
9333	0	0	Ki67+	 8454 23896
9334	0	0	Ki67+	 8456 24007
9335	0	0	Ki67+	 8459 23567
9336	0	0	Ki67+	 8462 23813
9337	0	0	Ki67+	 8462 23957
9338	0	0	Ki67+	 8464 23455
9339	0	0	Ki67+	 8472 23523
9340	0	0	Ki67+	 8472 24001
9341	0	0	Ki67+	 8473 23498
9342	0	0	Ki67+	 8473 23942
9343	0	0	Ki67+	 8477 23825
9344	0	0	Ki67+	 8482 23871
9345	0	0	Ki67+	 8488 23802
9346	0	0	Ki67+	 8488 23986
9347	0	0	Ki67+	 8492 23429
9348	0	0	Ki67+	 8493 23884
9349	0	0	Ki67+	 8493 24089
9350	0	0	Ki67+	 8494 23394
9351	0	0	Ki67+	 8494 23469
9352	0	0	Ki67+	 8498 23951
9353	0	0	Ki67+	 8501 23853
9354	0	0	Ki67+	 8502 23354
9355	0	0	Ki67+	 8502 24026
9356	0	0	Ki67+	 8504 24103
9357	0	0	Ki67+	 8507 23509
9358	0	0	Ki67+	 8507 24066
9359	0	0	Ki67+	 8510 23390
9360	0	0	Ki67+	 8515 23448
9361	0	0	Ki67+	 8516 23372
9362	0	0	Ki67+	 8521 23475
9363	0	0	Ki67+	 8528 23445
9364	0	0	Ki67+	 8536 23350
9365	0	0	Ki67+	 8537 23417
9366	0	0	Ki67+	 8546 23395
9367	0	0	Ki67+	 8547 23373
9368	0	0	Ki67+	 8547 23438
9369	0	0	Ki67+	 8561 23410
9370	0	0	Ki67+	 8566 23733
9371	0	0	Ki67+	 8569 23349
9372	0	0	Ki67+	 8588 23383
9373	0	0	Ki67+	 8592 23351
9374	0	0	Ki67+	 8597 23837
9375	0	0	Ki67+	 8605 24080
9376	0	0	Ki67+	 8608 23810
9377	0	0	Ki67+	 8618 23921
9378	0	0	Ki67+	 8619 23889
9379	0	0	Ki67+	 8623 23847
9380	0	0	Ki67+	 8625 23866
9381	0	0	Ki67+	 8633 23786
9382	0	0	Ki67+	 8638 23950
9383	0	0	Ki67+	 8643 23858
9384	0	0	Ki67+	 8649 23905
9385	0	0	Ki67+	 8658 23933
9386	0	0	Ki67+	 8659 23791
9387	0	0	Ki67+	 8673 23957
9388	0	0	Ki67+	 8678 24110
9389	0	0	Ki67+	 8679 23758
9390	0	0	Ki67+	 8679 24002
9391	0	0	Ki67+	 8679 24018
9392	0	0	Ki67+	 8682 24059
9393	0	0	Ki67+	 8683 23877
9394	0	0	Ki67+	 8687 23965
9395	0	0	Ki67+	 8689 23940
9396	0	0	Ki67+	 8689 24047
9397	0	0	Ki67+	 8694 24099
9398	0	0	Ki67+	 8700 24014
9399	0	0	Ki67+	 8702 23722
9400	0	0	Ki67+	 8708 24068
9401	0	0	Ki67+	 8734 24057
9402	0	0	Ki67+	 8741 23721
9403	0	0	Ki67+	 8751 23759
9404	0	0	Ki67+	 8763 23813
9405	0	0	Ki67+	 8769 23730
9406	0	0	Ki67+	 8788 23834
9407	0	0	Ki67+	 8792 24124
9408	0	0	Ki67+	 8801 23700
9409	0	0	Ki67+	 8801 24118
9410	0	0	Ki67+	 8808 23847
9411	0	0	Ki67+	 8818 23719
9412	0	0	Ki67+	 8820 23740
9413	0	0	Ki67+	 8822 23769
9414	0	0	Ki67+	 8832 23800
9415	0	0	Ki67+	 8839 23690
9416	0	0	Ki67+	 8846 23853
9417	0	0	Ki67+	 8855 23744
9418	0	0	Ki67+	 8857 23713
9419	0	0	Ki67+	 8864 23734
9420	0	0	Ki67+	 8866 23838
9421	0	0	Ki67+	 8869 23759
9422	0	0	Ki67+	 8872 23772
9423	0	0	Ki67+	 8874 23799
9424	0	0	Ki67+	 8875 23708
9425	0	0	Ki67+	 8886 23801
9426	0	0	Ki67+	 8903 23759
9427	0	0	Ki67+	 8906 23895
9428	0	0	Ki67+	 8910 23362
9429	0	0	Ki67+	 8916 23782
9430	0	0	Ki67+	 8916 23825
9431	0	0	Ki67+	 8916 23862
9432	0	0	Ki67+	 8923 23378
9433	0	0	Ki67+	 8923 23757
9434	0	0	Ki67+	 8929 24054
9435	0	0	Ki67+	 8930 23898
9436	0	0	Ki67+	 8939 23353
9437	0	0	Ki67+	 8941 23380
9438	0	0	Ki67+	 8941 23874
9439	0	0	Ki67+	 8942 23805
9440	0	0	Ki67+	 8145 24406
9441	0	0	Ki67+	 8147 24293
9442	0	0	Ki67+	 8149 24526
9443	0	0	Ki67+	 8150 24275
9444	0	0	Ki67+	 8154 24259
9445	0	0	Ki67+	 8159 24631
9446	0	0	Ki67+	 8159 24918
9447	0	0	Ki67+	 8163 24908
9448	0	0	Ki67+	 8166 24364
9449	0	0	Ki67+	 8172 24832
9450	0	0	Ki67+	 8175 24275
9451	0	0	Ki67+	 8175 24855
9452	0	0	Ki67+	 8179 24261
9453	0	0	Ki67+	 8181 24778
9454	0	0	Ki67+	 8182 24760
9455	0	0	Ki67+	 8189 24313
9456	0	0	Ki67+	 8201 24287
9457	0	0	Ki67+	 8201 24805
9458	0	0	Ki67+	 8214 24227
9459	0	0	Ki67+	 8222 24330
9460	0	0	Ki67+	 8225 24550
9461	0	0	Ki67+	 8236 24270
9462	0	0	Ki67+	 8250 24728
9463	0	0	Ki67+	 8256 24277
9464	0	0	Ki67+	 8256 24350
9465	0	0	Ki67+	 8263 24302
9466	0	0	Ki67+	 8276 24844
9467	0	0	Ki67+	 8286 24710
9468	0	0	Ki67+	 8289 24774
9469	0	0	Ki67+	 8312 24868
9470	0	0	Ki67+	 8348 24302
9471	0	0	Ki67+	 8363 24594
9472	0	0	Ki67+	 8364 24165
9473	0	0	Ki67+	 8364 24267
9474	0	0	Ki67+	 8371 24331
9475	0	0	Ki67+	 8380 24275
9476	0	0	Ki67+	 8381 24157
9477	0	0	Ki67+	 8384 24292
9478	0	0	Ki67+	 8385 24394
9479	0	0	Ki67+	 8390 24876
9480	0	0	Ki67+	 8393 24236
9481	0	0	Ki67+	 8394 24191
9482	0	0	Ki67+	 8394 24298
9483	0	0	Ki67+	 8397 24907
9484	0	0	Ki67+	 8401 24358
9485	0	0	Ki67+	 8402 24332
9486	0	0	Ki67+	 8403 24256
9487	0	0	Ki67+	 8404 24387
9488	0	0	Ki67+	 8406 24206
9489	0	0	Ki67+	 8417 24362
9490	0	0	Ki67+	 8420 24320
9491	0	0	Ki67+	 8422 24888
9492	0	0	Ki67+	 8425 24859
9493	0	0	Ki67+	 8428 24175
9494	0	0	Ki67+	 8431 24152
9495	0	0	Ki67+	 8433 24193
9496	0	0	Ki67+	 8447 24229
9497	0	0	Ki67+	 8449 24474
9498	0	0	Ki67+	 8450 24372
9499	0	0	Ki67+	 8457 24344
9500	0	0	Ki67+	 8464 24442
9501	0	0	Ki67+	 8464 24486
9502	0	0	Ki67+	 8466 24616
9503	0	0	Ki67+	 8466 24633
9504	0	0	Ki67+	 8468 24687
9505	0	0	Ki67+	 8471 24474
9506	0	0	Ki67+	 8475 24190
9507	0	0	Ki67+	 8475 24249
9508	0	0	Ki67+	 8476 24363
9509	0	0	Ki67+	 8476 24708
9510	0	0	Ki67+	 8479 24295
9511	0	0	Ki67+	 8480 24206
9512	0	0	Ki67+	 8481 24383
9513	0	0	Ki67+	 8486 24158
9514	0	0	Ki67+	 8486 24322
9515	0	0	Ki67+	 8487 24182
9516	0	0	Ki67+	 8489 24264
9517	0	0	Ki67+	 8489 24642
9518	0	0	Ki67+	 8490 24233
9519	0	0	Ki67+	 8494 24492
9520	0	0	Ki67+	 8495 24453
9521	0	0	Ki67+	 8496 24360
9522	0	0	Ki67+	 8496 24424
9523	0	0	Ki67+	 8504 24383
9524	0	0	Ki67+	 8506 24165
9525	0	0	Ki67+	 8507 24129
9526	0	0	Ki67+	 8507 24749
9527	0	0	Ki67+	 8509 24153
9528	0	0	Ki67+	 8511 24354
9529	0	0	Ki67+	 8511 24406
9530	0	0	Ki67+	 8514 24211
9531	0	0	Ki67+	 8514 24293
9532	0	0	Ki67+	 8516 24249
9533	0	0	Ki67+	 8517 24183
9534	0	0	Ki67+	 8521 24328
9535	0	0	Ki67+	 8531 24162
9536	0	0	Ki67+	 8534 24135
9537	0	0	Ki67+	 8535 24186
9538	0	0	Ki67+	 8535 24379
9539	0	0	Ki67+	 8536 24316
9540	0	0	Ki67+	 8546 24343
9541	0	0	Ki67+	 8559 24927
9542	0	0	Ki67+	 8561 24183
9543	0	0	Ki67+	 8573 24352
9544	0	0	Ki67+	 8583 24315
9545	0	0	Ki67+	 8586 24485
9546	0	0	Ki67+	 8614 24490
9547	0	0	Ki67+	 8628 24235
9548	0	0	Ki67+	 8630 24749
9549	0	0	Ki67+	 8643 24233
9550	0	0	Ki67+	 8678 24166
9551	0	0	Ki67+	 8679 24144
9552	0	0	Ki67+	 8685 24776
9553	0	0	Ki67+	 8696 24223
9554	0	0	Ki67+	 8703 24148
9555	0	0	Ki67+	 8721 24788
9556	0	0	Ki67+	 8744 24464
9557	0	0	Ki67+	 8755 24722
9558	0	0	Ki67+	 8759 24253
9559	0	0	Ki67+	 8759 24653
9560	0	0	Ki67+	 8770 24334
9561	0	0	Ki67+	 8770 24450
9562	0	0	Ki67+	 8778 24285
9563	0	0	Ki67+	 8783 24837
9564	0	0	Ki67+	 8783 24873
9565	0	0	Ki67+	 8788 24462
9566	0	0	Ki67+	 8792 24320
9567	0	0	Ki67+	 8797 24469
9568	0	0	Ki67+	 8799 24285
9569	0	0	Ki67+	 8800 24494
9570	0	0	Ki67+	 8809 24285
9571	0	0	Ki67+	 8821 24873
9572	0	0	Ki67+	 8877 24902
9573	0	0	Ki67+	 8881 24404
9574	0	0	Ki67+	 8886 24433
9575	0	0	Ki67+	 8900 24477
9576	0	0	Ki67+	 8901 24429
9577	0	0	Ki67+	 8933 24757
9578	0	0	Ki67+	 8939 24660
9579	0	0	Ki67+	 8164 25615
9580	0	0	Ki67+	 8185 25337
9581	0	0	Ki67+	 8188 25647
9582	0	0	Ki67+	 8248 25395
9583	0	0	Ki67+	 8318 24974
9584	0	0	Ki67+	 8342 25207
9585	0	0	Ki67+	 8367 25003
9586	0	0	Ki67+	 8417 25147
9587	0	0	Ki67+	 8491 24986
9588	0	0	Ki67+	 8501 25288
9589	0	0	Ki67+	 8544 24982
9590	0	0	Ki67+	 8562 25411
9591	0	0	Ki67+	 8576 25381
9592	0	0	Ki67+	 8640 25462
9593	0	0	Ki67+	 8652 25484
9594	0	0	Ki67+	 8714 24978
9595	0	0	Ki67+	 8731 25077
9596	0	0	Ki67+	 8742 25084
9597	0	0	Ki67+	 8789 24937
9598	0	0	Ki67+	 8854 25013
9599	0	0	Ki67+	 8856 25554
9600	0	0	Ki67+	 8219 26032
9601	0	0	Ki67+	 8237 25905
9602	0	0	Ki67+	 8249 26140
9603	0	0	Ki67+	 8289 25805
9604	0	0	Ki67+	 8433 26037
9605	0	0	Ki67+	 8438 26102
9606	0	0	Ki67+	 8519 26056
9607	0	0	Ki67+	 8521 25740
9608	0	0	Ki67+	 8526 25958
9609	0	0	Ki67+	 8534 25804
9610	0	0	Ki67+	 8571 26296
9611	0	0	Ki67+	 8574 26280
9612	0	0	Ki67+	 8643 26157
9613	0	0	Ki67+	 8672 25742
9614	0	0	Ki67+	 8672 26069
9615	0	0	Ki67+	 8678 26498
9616	0	0	Ki67+	 8724 25931
9617	0	0	Ki67+	 8858 26161
9618	0	0	Ki67+	 8858 26264
9619	0	0	Ki67+	 8883 26241
9620	0	0	Ki67+	 8937 25906
9621	0	0	Ki67+	 8160 26577
9622	0	0	Ki67+	 8195 26756
9623	0	0	Ki67+	 8301 26785
9624	0	0	Ki67+	 8308 27059
9625	0	0	Ki67+	 8319 26567
9626	0	0	Ki67+	 8323 27022
9627	0	0	Ki67+	 8324 27150
9628	0	0	Ki67+	 8376 27088
9629	0	0	Ki67+	 8411 26879
9630	0	0	Ki67+	 8897 27205
9631	0	0	Ki67+	 8267 28116
9632	0	0	Ki67+	 8551 28065
9633	0	0	Ki67+	 8612 27756
9634	0	0	Ki67+	 8641 27555
9635	0	0	Ki67+	 8660 27547
9636	0	0	Ki67+	 8667 28020
9637	0	0	Ki67+	 8752 27571
9638	0	0	Ki67+	 8810 27865
9639	0	0	Ki67+	 8844 27882
9640	0	0	Ki67+	 8862 27839
9641	0	0	Ki67+	 8194 28231
9642	0	0	Ki67+	 8201 28194
9643	0	0	Ki67+	 8594 28166
9644	0	0	Ki67+	 8622 28149
9645	0	0	Ki67+	 8926 28259
9646	0	0	Ki67+	 9553 13022
9647	0	0	Ki67+	 9576 13041
9648	0	0	Ki67+	 9589 13244
9649	0	0	Ki67+	 9596 12829
9650	0	0	Ki67+	 9600 12778
9651	0	0	Ki67+	 9607 13189
9652	0	0	Ki67+	 9633 12766
9653	0	0	Ki67+	 9634 13066
9654	0	0	Ki67+	 9665 12805
9655	0	0	Ki67+	 9707 12871
9656	0	0	Ki67+	 9715 12479
9657	0	0	Ki67+	 9720 12900
9658	0	0	Ki67+	 9720 12942
9659	0	0	Ki67+	 9728 12772
9660	0	0	Ki67+	 9536 13530
9661	0	0	Ki67+	 9536 13695
9662	0	0	Ki67+	 9537 13366
9663	0	0	Ki67+	 9552 13338
9664	0	0	Ki67+	 9568 13752
9665	0	0	Ki67+	 9571 13938
9666	0	0	Ki67+	 9599 13368
9667	0	0	Ki67+	 9599 14000
9668	0	0	Ki67+	 9606 14027
9669	0	0	Ki67+	 9608 13323
9670	0	0	Ki67+	 9608 13491
9671	0	0	Ki67+	 9686 13325
9672	0	0	Ki67+	 9702 13646
9673	0	0	Ki67+	 9568 14082
9674	0	0	Ki67+	 9583 14116
9675	0	0	Ki67+	 9587 14088
9676	0	0	Ki67+	 9593 14068
9677	0	0	Ki67+	 9599 14175
9678	0	0	Ki67+	 9613 14410
9679	0	0	Ki67+	 9622 14104
9680	0	0	Ki67+	 9641 14355
9681	0	0	Ki67+	 9666 14481
9682	0	0	Ki67+	 9667 14297
9683	0	0	Ki67+	 9681 14475
9684	0	0	Ki67+	 9693 14480
9685	0	0	Ki67+	 9696 14410
9686	0	0	Ki67+	 9696 14426
9687	0	0	Ki67+	 9699 14496
9688	0	0	Ki67+	 9711 14302
9689	0	0	Ki67+	 9737 14376
9690	0	0	Ki67+	 9742 14217
9691	0	0	Ki67+	 8951 19339
9692	0	0	Ki67+	 8975 19359
9693	0	0	Ki67+	 8988 19335
9694	0	0	Ki67+	 9005 19386
9695	0	0	Ki67+	 9013 19348
9696	0	0	Ki67+	 9028 19354
9697	0	0	Ki67+	 9048 19341
9698	0	0	Ki67+	 9049 19943
9699	0	0	Ki67+	 9053 19388
9700	0	0	Ki67+	 9063 19440
9701	0	0	Ki67+	 9081 19353
9702	0	0	Ki67+	 9087 19971
9703	0	0	Ki67+	 9089 19372
9704	0	0	Ki67+	 9092 19866
9705	0	0	Ki67+	 9095 19358
9706	0	0	Ki67+	 9099 20000
9707	0	0	Ki67+	 9111 19808
9708	0	0	Ki67+	 9114 19461
9709	0	0	Ki67+	 9117 19387
9710	0	0	Ki67+	 9120 19352
9711	0	0	Ki67+	 9127 19429
9712	0	0	Ki67+	 9140 19403
9713	0	0	Ki67+	 9153 19341
9714	0	0	Ki67+	 9169 19444
9715	0	0	Ki67+	 9172 19356
9716	0	0	Ki67+	 9173 19403
9717	0	0	Ki67+	 9175 19435
9718	0	0	Ki67+	 9176 19472
9719	0	0	Ki67+	 9179 19644
9720	0	0	Ki67+	 9196 19397
9721	0	0	Ki67+	 9202 19348
9722	0	0	Ki67+	 9202 19529
9723	0	0	Ki67+	 9206 19420
9724	0	0	Ki67+	 9206 19633
9725	0	0	Ki67+	 9207 19496
9726	0	0	Ki67+	 9215 19465
9727	0	0	Ki67+	 9217 19606
9728	0	0	Ki67+	 9220 19375
9729	0	0	Ki67+	 9224 19567
9730	0	0	Ki67+	 9225 19341
9731	0	0	Ki67+	 9242 19574
9732	0	0	Ki67+	 9244 19493
9733	0	0	Ki67+	 9245 19654
9734	0	0	Ki67+	 9247 19642
9735	0	0	Ki67+	 9248 19713
9736	0	0	Ki67+	 9259 19764
9737	0	0	Ki67+	 9263 19628
9738	0	0	Ki67+	 9263 19746
9739	0	0	Ki67+	 9264 19647
9740	0	0	Ki67+	 9267 19469
9741	0	0	Ki67+	 9273 19574
9742	0	0	Ki67+	 9276 19518
9743	0	0	Ki67+	 9282 19428
9744	0	0	Ki67+	 9283 19676
9745	0	0	Ki67+	 9288 19540
9746	0	0	Ki67+	 9294 19451
9747	0	0	Ki67+	 9295 19369
9748	0	0	Ki67+	 9296 19562
9749	0	0	Ki67+	 9303 19830
9750	0	0	Ki67+	 9310 19795
9751	0	0	Ki67+	 9310 19858
9752	0	0	Ki67+	 9316 19758
9753	0	0	Ki67+	 9316 19781
9754	0	0	Ki67+	 9317 19455
9755	0	0	Ki67+	 9318 19882
9756	0	0	Ki67+	 9322 19392
9757	0	0	Ki67+	 9322 19500
9758	0	0	Ki67+	 9322 19558
9759	0	0	Ki67+	 9330 19837
9760	0	0	Ki67+	 9332 19359
9761	0	0	Ki67+	 9333 19909
9762	0	0	Ki67+	 9334 19467
9763	0	0	Ki67+	 9334 19708
9764	0	0	Ki67+	 9338 19744
9765	0	0	Ki67+	 9345 19619
9766	0	0	Ki67+	 9346 19558
9767	0	0	Ki67+	 9346 19803
9768	0	0	Ki67+	 9347 19924
9769	0	0	Ki67+	 9348 19871
9770	0	0	Ki67+	 9349 19652
9771	0	0	Ki67+	 9355 19442
9772	0	0	Ki67+	 9356 19682
9773	0	0	Ki67+	 9356 19890
9774	0	0	Ki67+	 9358 19839
9775	0	0	Ki67+	 9363 19859
9776	0	0	Ki67+	 9364 19579
9777	0	0	Ki67+	 9368 19651
9778	0	0	Ki67+	 9369 19403
9779	0	0	Ki67+	 9373 19679
9780	0	0	Ki67+	 9373 19874
9781	0	0	Ki67+	 9378 19368
9782	0	0	Ki67+	 9378 19750
9783	0	0	Ki67+	 9379 19598
9784	0	0	Ki67+	 9380 19620
9785	0	0	Ki67+	 9381 19722
9786	0	0	Ki67+	 9382 19909
9787	0	0	Ki67+	 9383 19338
9788	0	0	Ki67+	 9385 19646
9789	0	0	Ki67+	 9391 19936
9790	0	0	Ki67+	 9394 19573
9791	0	0	Ki67+	 9404 19417
9792	0	0	Ki67+	 9404 19952
9793	0	0	Ki67+	 9407 19887
9794	0	0	Ki67+	 9415 19949
9795	0	0	Ki67+	 9417 19731
9796	0	0	Ki67+	 9422 19450
9797	0	0	Ki67+	 9422 19925
9798	0	0	Ki67+	 9424 19378
9799	0	0	Ki67+	 9428 19698
9800	0	0	Ki67+	 9432 19914
9801	0	0	Ki67+	 9434 19434
9802	0	0	Ki67+	 9439 19566
9803	0	0	Ki67+	 9444 19662
9804	0	0	Ki67+	 9445 19951
9805	0	0	Ki67+	 9450 19977
9806	0	0	Ki67+	 9451 19467
9807	0	0	Ki67+	 9452 19518
9808	0	0	Ki67+	 9452 19607
9809	0	0	Ki67+	 9452 19781
9810	0	0	Ki67+	 9455 19731
9811	0	0	Ki67+	 9457 19907
9812	0	0	Ki67+	 9458 19701
9813	0	0	Ki67+	 9460 19502
9814	0	0	Ki67+	 9460 19761
9815	0	0	Ki67+	 9461 19585
9816	0	0	Ki67+	 9464 19552
9817	0	0	Ki67+	 9465 19249
9818	0	0	Ki67+	 9466 19643
9819	0	0	Ki67+	 9468 19478
9820	0	0	Ki67+	 9469 19826
9821	0	0	Ki67+	 9474 19571
9822	0	0	Ki67+	 9476 19520
9823	0	0	Ki67+	 9480 19675
9824	0	0	Ki67+	 9481 19224
9825	0	0	Ki67+	 9482 19796
9826	0	0	Ki67+	 9484 19759
9827	0	0	Ki67+	 9485 19631
9828	0	0	Ki67+	 9485 19700
9829	0	0	Ki67+	 9485 19912
9830	0	0	Ki67+	 9486 19958
9831	0	0	Ki67+	 9491 19444
9832	0	0	Ki67+	 9492 19250
9833	0	0	Ki67+	 9494 19652
9834	0	0	Ki67+	 9494 19762
9835	0	0	Ki67+	 9496 19473
9836	0	0	Ki67+	 9496 19993
9837	0	0	Ki67+	 9497 19498
9838	0	0	Ki67+	 9498 19634
9839	0	0	Ki67+	 9500 19601
9840	0	0	Ki67+	 9502 19665
9841	0	0	Ki67+	 9503 19728
9842	0	0	Ki67+	 9507 19511
9843	0	0	Ki67+	 9507 19748
9844	0	0	Ki67+	 9507 19810
9845	0	0	Ki67+	 9507 19836
9846	0	0	Ki67+	 9508 19957
9847	0	0	Ki67+	 9510 19972
9848	0	0	Ki67+	 9515 19856
9849	0	0	Ki67+	 9524 19475
9850	0	0	Ki67+	 9525 19956
9851	0	0	Ki67+	 9529 19527
9852	0	0	Ki67+	 9532 19546
9853	0	0	Ki67+	 9534 19827
9854	0	0	Ki67+	 9536 19988
9855	0	0	Ki67+	 9539 19497
9856	0	0	Ki67+	 9539 19580
9857	0	0	Ki67+	 9541 19564
9858	0	0	Ki67+	 9541 19608
9859	0	0	Ki67+	 9543 19850
9860	0	0	Ki67+	 9548 19975
9861	0	0	Ki67+	 9552 19710
9862	0	0	Ki67+	 9554 19523
9863	0	0	Ki67+	 9554 19635
9864	0	0	Ki67+	 9554 19999
9865	0	0	Ki67+	 9555 19951
9866	0	0	Ki67+	 9558 19896
9867	0	0	Ki67+	 9559 19578
9868	0	0	Ki67+	 9562 19847
9869	0	0	Ki67+	 9562 19960
9870	0	0	Ki67+	 9569 19858
9871	0	0	Ki67+	 9572 19980
9872	0	0	Ki67+	 9572 19996
9873	0	0	Ki67+	 9576 19545
9874	0	0	Ki67+	 9580 19477
9875	0	0	Ki67+	 9582 19673
9876	0	0	Ki67+	 9588 19592
9877	0	0	Ki67+	 9590 19509
9878	0	0	Ki67+	 9591 19989
9879	0	0	Ki67+	 9593 19334
9880	0	0	Ki67+	 9595 19915
9881	0	0	Ki67+	 9595 19951
9882	0	0	Ki67+	 9603 19650
9883	0	0	Ki67+	 9604 19973
9884	0	0	Ki67+	 9606 19674
9885	0	0	Ki67+	 9606 19887
9886	0	0	Ki67+	 9608 19950
9887	0	0	Ki67+	 9611 19574
9888	0	0	Ki67+	 9611 19619
9889	0	0	Ki67+	 9626 19575
9890	0	0	Ki67+	 9631 19545
9891	0	0	Ki67+	 9631 19641
9892	0	0	Ki67+	 9642 19220
9893	0	0	Ki67+	 9645 19689
9894	0	0	Ki67+	 9646 19600
9895	0	0	Ki67+	 9649 19582
9896	0	0	Ki67+	 9649 19765
9897	0	0	Ki67+	 9656 19672
9898	0	0	Ki67+	 9658 19623
9899	0	0	Ki67+	 9663 19919
9900	0	0	Ki67+	 9668 19816
9901	0	0	Ki67+	 9673 19693
9902	0	0	Ki67+	 9673 19735
9903	0	0	Ki67+	 9674 19791
9904	0	0	Ki67+	 9680 19680
9905	0	0	Ki67+	 9680 19770
9906	0	0	Ki67+	 9685 19658
9907	0	0	Ki67+	 9686 19578
9908	0	0	Ki67+	 9686 19727
9909	0	0	Ki67+	 9686 19831
9910	0	0	Ki67+	 9692 19645
9911	0	0	Ki67+	 9699 19990
9912	0	0	Ki67+	 9702 19950
9913	0	0	Ki67+	 9704 19752
9914	0	0	Ki67+	 9705 19784
9915	0	0	Ki67+	 9706 19823
9916	0	0	Ki67+	 9710 19734
9917	0	0	Ki67+	 9711 19669
9918	0	0	Ki67+	 9712 19605
9919	0	0	Ki67+	 9712 19773
9920	0	0	Ki67+	 9716 19704
9921	0	0	Ki67+	 9719 20011
9922	0	0	Ki67+	 9725 19914
9923	0	0	Ki67+	 9726 19843
9924	0	0	Ki67+	 9729 19946
9925	0	0	Ki67+	 9732 19633
9926	0	0	Ki67+	 9732 19798
9927	0	0	Ki67+	 9734 19930
9928	0	0	Ki67+	 9737 19620
9929	0	0	Ki67+	 9739 19765
9930	0	0	Ki67+	 9740 19976
9931	0	0	Ki67+	 9741 19819
9932	0	0	Ki67+	 8945 20572
9933	0	0	Ki67+	 8946 20207
9934	0	0	Ki67+	 8951 20161
9935	0	0	Ki67+	 8957 20264
9936	0	0	Ki67+	 8957 20315
9937	0	0	Ki67+	 8957 20590
9938	0	0	Ki67+	 8961 20560
9939	0	0	Ki67+	 8962 20630
9940	0	0	Ki67+	 8963 20545
9941	0	0	Ki67+	 8966 20576
9942	0	0	Ki67+	 8966 20665
9943	0	0	Ki67+	 8967 20607
9944	0	0	Ki67+	 8968 20702
9945	0	0	Ki67+	 8969 20523
9946	0	0	Ki67+	 8972 20732
9947	0	0	Ki67+	 8974 20225
9948	0	0	Ki67+	 8975 20292
9949	0	0	Ki67+	 8977 20317
9950	0	0	Ki67+	 8980 20586
9951	0	0	Ki67+	 8983 20200
9952	0	0	Ki67+	 8984 20606
9953	0	0	Ki67+	 8985 20283
9954	0	0	Ki67+	 8987 20350
9955	0	0	Ki67+	 8988 20521
9956	0	0	Ki67+	 8992 20551
9957	0	0	Ki67+	 8996 20322
9958	0	0	Ki67+	 9001 20298
9959	0	0	Ki67+	 9003 20343
9960	0	0	Ki67+	 9007 20513
9961	0	0	Ki67+	 9011 20480
9962	0	0	Ki67+	 9011 20572
9963	0	0	Ki67+	 9022 20325
9964	0	0	Ki67+	 9024 20258
9965	0	0	Ki67+	 9029 20303
9966	0	0	Ki67+	 9033 20690
9967	0	0	Ki67+	 9040 20333
9968	0	0	Ki67+	 9040 20568
9969	0	0	Ki67+	 9043 20357
9970	0	0	Ki67+	 9051 20343
9971	0	0	Ki67+	 9056 20549
9972	0	0	Ki67+	 9058 20370
9973	0	0	Ki67+	 9061 20521
9974	0	0	Ki67+	 9064 20538
9975	0	0	Ki67+	 9075 20470
9976	0	0	Ki67+	 9079 20417
9977	0	0	Ki67+	 9083 20444
9978	0	0	Ki67+	 9083 20491
9979	0	0	Ki67+	 9109 20447
9980	0	0	Ki67+	 9109 20514
9981	0	0	Ki67+	 9113 20477
9982	0	0	Ki67+	 9114 20036
9983	0	0	Ki67+	 9116 20413
9984	0	0	Ki67+	 9120 20439
9985	0	0	Ki67+	 9130 20063
9986	0	0	Ki67+	 9130 20324
9987	0	0	Ki67+	 9132 20431
9988	0	0	Ki67+	 9133 20092
9989	0	0	Ki67+	 9134 20794
9990	0	0	Ki67+	 9135 20524
9991	0	0	Ki67+	 9142 20444
9992	0	0	Ki67+	 9144 20781
9993	0	0	Ki67+	 9147 20491
9994	0	0	Ki67+	 9148 20347
9995	0	0	Ki67+	 9151 20506
9996	0	0	Ki67+	 9157 20806
9997	0	0	Ki67+	 9164 20754
9998	0	0	Ki67+	 9172 20800
9999	0	0	Ki67+	 9180 20090
10000	0	0	Ki67+	 9182 20114
10001	0	0	Ki67+	 9188 20753
10002	0	0	Ki67+	 9196 20182
10003	0	0	Ki67+	 9196 20733
10004	0	0	Ki67+	 9211 20114
10005	0	0	Ki67+	 9229 20154
10006	0	0	Ki67+	 9229 20706
10007	0	0	Ki67+	 9233 20193
10008	0	0	Ki67+	 9234 20177
10009	0	0	Ki67+	 9236 20738
10010	0	0	Ki67+	 9240 20108
10011	0	0	Ki67+	 9244 20229
10012	0	0	Ki67+	 9244 20710
10013	0	0	Ki67+	 9248 20240
10014	0	0	Ki67+	 9253 20203
10015	0	0	Ki67+	 9260 20285
10016	0	0	Ki67+	 9266 20170
10017	0	0	Ki67+	 9268 20677
10018	0	0	Ki67+	 9269 20718
10019	0	0	Ki67+	 9270 20216
10020	0	0	Ki67+	 9271 20693
10021	0	0	Ki67+	 9272 20311
10022	0	0	Ki67+	 9273 20082
10023	0	0	Ki67+	 9274 20268
10024	0	0	Ki67+	 9277 20245
10025	0	0	Ki67+	 9282 20288
10026	0	0	Ki67+	 9288 20670
10027	0	0	Ki67+	 9290 20331
10028	0	0	Ki67+	 9292 20166
10029	0	0	Ki67+	 9294 20071
10030	0	0	Ki67+	 9294 20186
10031	0	0	Ki67+	 9294 20300
10032	0	0	Ki67+	 9297 20692
10033	0	0	Ki67+	 9299 20235
10034	0	0	Ki67+	 9302 20682
10035	0	0	Ki67+	 9304 20050
10036	0	0	Ki67+	 9304 20216
10037	0	0	Ki67+	 9306 20317
10038	0	0	Ki67+	 9307 20083
10039	0	0	Ki67+	 9309 20261
10040	0	0	Ki67+	 9314 20666
10041	0	0	Ki67+	 9316 20190
10042	0	0	Ki67+	 9316 20325
10043	0	0	Ki67+	 9319 20132
10044	0	0	Ki67+	 9319 20387
10045	0	0	Ki67+	 9324 20287
10046	0	0	Ki67+	 9329 20378
10047	0	0	Ki67+	 9331 20330
10048	0	0	Ki67+	 9335 20120
10049	0	0	Ki67+	 9337 20699
10050	0	0	Ki67+	 9338 20400
10051	0	0	Ki67+	 9338 20438
10052	0	0	Ki67+	 9341 20065
10053	0	0	Ki67+	 9342 20227
10054	0	0	Ki67+	 9344 20084
10055	0	0	Ki67+	 9345 20139
10056	0	0	Ki67+	 9346 20314
10057	0	0	Ki67+	 9349 20690
10058	0	0	Ki67+	 9351 20196
10059	0	0	Ki67+	 9351 20293
10060	0	0	Ki67+	 9354 20267
10061	0	0	Ki67+	 9356 20426
10062	0	0	Ki67+	 9357 20076
10063	0	0	Ki67+	 9360 20221
10064	0	0	Ki67+	 9360 20482
10065	0	0	Ki67+	 9361 20139
10066	0	0	Ki67+	 9363 20757
10067	0	0	Ki67+	 9368 20463
10068	0	0	Ki67+	 9369 20384
10069	0	0	Ki67+	 9372 20348
10070	0	0	Ki67+	 9375 20704
10071	0	0	Ki67+	 9379 20504
10072	0	0	Ki67+	 9383 20803
10073	0	0	Ki67+	 9384 20250
10074	0	0	Ki67+	 9386 20438
10075	0	0	Ki67+	 9392 20144
10076	0	0	Ki67+	 9394 20352
10077	0	0	Ki67+	 9395 20317
10078	0	0	Ki67+	 9397 20472
10079	0	0	Ki67+	 9398 20110
10080	0	0	Ki67+	 9398 20771
10081	0	0	Ki67+	 9399 20220
10082	0	0	Ki67+	 9400 20568
10083	0	0	Ki67+	 9408 20345
10084	0	0	Ki67+	 9413 20791
10085	0	0	Ki67+	 9414 20138
10086	0	0	Ki67+	 9415 20594
10087	0	0	Ki67+	 9418 20468
10088	0	0	Ki67+	 9419 20607
10089	0	0	Ki67+	 9421 20272
10090	0	0	Ki67+	 9423 20232
10091	0	0	Ki67+	 9423 20628
10092	0	0	Ki67+	 9426 20206
10093	0	0	Ki67+	 9428 20093
10094	0	0	Ki67+	 9432 20146
10095	0	0	Ki67+	 9432 20561
10096	0	0	Ki67+	 9438 20266
10097	0	0	Ki67+	 9439 20586
10098	0	0	Ki67+	 9441 20639
10099	0	0	Ki67+	 9441 20656
10100	0	0	Ki67+	 9442 20455
10101	0	0	Ki67+	 9443 20294
10102	0	0	Ki67+	 9443 20553
10103	0	0	Ki67+	 9444 20081
10104	0	0	Ki67+	 9446 20108
10105	0	0	Ki67+	 9448 20235
10106	0	0	Ki67+	 9449 20621
10107	0	0	Ki67+	 9451 20412
10108	0	0	Ki67+	 9453 20204
10109	0	0	Ki67+	 9457 20395
10110	0	0	Ki67+	 9458 20477
10111	0	0	Ki67+	 9459 20146
10112	0	0	Ki67+	 9463 20268
10113	0	0	Ki67+	 9465 20088
10114	0	0	Ki67+	 9465 20657
10115	0	0	Ki67+	 9468 20424
10116	0	0	Ki67+	 9468 20484
10117	0	0	Ki67+	 9469 20685
10118	0	0	Ki67+	 9470 20068
10119	0	0	Ki67+	 9472 20249
10120	0	0	Ki67+	 9472 20706
10121	0	0	Ki67+	 9475 20234
10122	0	0	Ki67+	 9476 20278
10123	0	0	Ki67+	 9478 20361
10124	0	0	Ki67+	 9491 20567
10125	0	0	Ki67+	 9496 20729
10126	0	0	Ki67+	 9501 20338
10127	0	0	Ki67+	 9502 20362
10128	0	0	Ki67+	 9503 20240
10129	0	0	Ki67+	 9504 20486
10130	0	0	Ki67+	 9508 20424
10131	0	0	Ki67+	 9511 20412
10132	0	0	Ki67+	 9513 20760
10133	0	0	Ki67+	 9514 20609
10134	0	0	Ki67+	 9521 20722
10135	0	0	Ki67+	 9523 20333
10136	0	0	Ki67+	 9523 20450
10137	0	0	Ki67+	 9524 20779
10138	0	0	Ki67+	 9525 20390
10139	0	0	Ki67+	 9527 20505
10140	0	0	Ki67+	 9531 20361
10141	0	0	Ki67+	 9533 20596
10142	0	0	Ki67+	 9533 20616
10143	0	0	Ki67+	 9534 20713
10144	0	0	Ki67+	 9535 20091
10145	0	0	Ki67+	 9537 20584
10146	0	0	Ki67+	 9539 20420
10147	0	0	Ki67+	 9539 20800
10148	0	0	Ki67+	 9541 20490
10149	0	0	Ki67+	 9543 20463
10150	0	0	Ki67+	 9553 20577
10151	0	0	Ki67+	 9554 20750
10152	0	0	Ki67+	 9555 20387
10153	0	0	Ki67+	 9555 20650
10154	0	0	Ki67+	 9557 20443
10155	0	0	Ki67+	 9561 20103
10156	0	0	Ki67+	 9561 20773
10157	0	0	Ki67+	 9562 20633
10158	0	0	Ki67+	 9565 20423
10159	0	0	Ki67+	 9566 20340
10160	0	0	Ki67+	 9571 20524
10161	0	0	Ki67+	 9572 20077
10162	0	0	Ki67+	 9572 20693
10163	0	0	Ki67+	 9573 20585
10164	0	0	Ki67+	 9573 20777
10165	0	0	Ki67+	 9574 20672
10166	0	0	Ki67+	 9577 20373
10167	0	0	Ki67+	 9577 20554
10168	0	0	Ki67+	 9578 20126
10169	0	0	Ki67+	 9580 20602
10170	0	0	Ki67+	 9582 20809
10171	0	0	Ki67+	 9586 20420
10172	0	0	Ki67+	 9588 20366
10173	0	0	Ki67+	 9591 20401
10174	0	0	Ki67+	 9591 20448
10175	0	0	Ki67+	 9593 20507
10176	0	0	Ki67+	 9593 20589
10177	0	0	Ki67+	 9597 20780
10178	0	0	Ki67+	 9599 20722
10179	0	0	Ki67+	 9602 20101
10180	0	0	Ki67+	 9602 20632
10181	0	0	Ki67+	 9605 20591
10182	0	0	Ki67+	 9607 20543
10183	0	0	Ki67+	 9608 20682
10184	0	0	Ki67+	 9610 20147
10185	0	0	Ki67+	 9615 20372
10186	0	0	Ki67+	 9619 20404
10187	0	0	Ki67+	 9625 20553
10188	0	0	Ki67+	 9627 20715
10189	0	0	Ki67+	 9627 20768
10190	0	0	Ki67+	 9632 20476
10191	0	0	Ki67+	 9633 20088
10192	0	0	Ki67+	 9633 20531
10193	0	0	Ki67+	 9633 20624
10194	0	0	Ki67+	 9635 20441
10195	0	0	Ki67+	 9637 20123
10196	0	0	Ki67+	 9638 20490
10197	0	0	Ki67+	 9639 20664
10198	0	0	Ki67+	 9641 20134
10199	0	0	Ki67+	 9648 20110
10200	0	0	Ki67+	 9649 20584
10201	0	0	Ki67+	 9650 20737
10202	0	0	Ki67+	 9653 20160
10203	0	0	Ki67+	 9654 20540
10204	0	0	Ki67+	 9657 20688
10205	0	0	Ki67+	 9662 20603
10206	0	0	Ki67+	 9663 20132
10207	0	0	Ki67+	 9663 20431
10208	0	0	Ki67+	 9665 20509
10209	0	0	Ki67+	 9665 20631
10210	0	0	Ki67+	 9665 20720
10211	0	0	Ki67+	 9668 20145
10212	0	0	Ki67+	 9671 20197
10213	0	0	Ki67+	 9672 20614
10214	0	0	Ki67+	 9673 20182
10215	0	0	Ki67+	 9679 20061
10216	0	0	Ki67+	 9682 20510
10217	0	0	Ki67+	 9685 20760
10218	0	0	Ki67+	 9687 20737
10219	0	0	Ki67+	 9689 20208
10220	0	0	Ki67+	 9692 20161
10221	0	0	Ki67+	 9695 20501
10222	0	0	Ki67+	 9695 20588
10223	0	0	Ki67+	 9695 20719
10224	0	0	Ki67+	 9696 20533
10225	0	0	Ki67+	 9696 20554
10226	0	0	Ki67+	 9696 20662
10227	0	0	Ki67+	 9705 20195
10228	0	0	Ki67+	 9709 20607
10229	0	0	Ki67+	 9711 20155
10230	0	0	Ki67+	 9711 20796
10231	0	0	Ki67+	 9712 20046
10232	0	0	Ki67+	 9719 20738
10233	0	0	Ki67+	 9722 20196
10234	0	0	Ki67+	 9724 20072
10235	0	0	Ki67+	 9727 20543
10236	0	0	Ki67+	 9728 20036
10237	0	0	Ki67+	 9729 20625
10238	0	0	Ki67+	 9731 20658
10239	0	0	Ki67+	 9732 20149
10240	0	0	Ki67+	 9733 20168
10241	0	0	Ki67+	 9735 20573
10242	0	0	Ki67+	 9735 20727
10243	0	0	Ki67+	 9736 20087
10244	0	0	Ki67+	 9737 20644
10245	0	0	Ki67+	 9741 20208
10246	0	0	Ki67+	 9743 20155
10247	0	0	Ki67+	 8958 21311
10248	0	0	Ki67+	 8992 21519
10249	0	0	Ki67+	 8994 21499
10250	0	0	Ki67+	 9002 21538
10251	0	0	Ki67+	 9018 21502
10252	0	0	Ki67+	 9032 21007
10253	0	0	Ki67+	 9048 20930
10254	0	0	Ki67+	 9062 20879
10255	0	0	Ki67+	 9074 20938
10256	0	0	Ki67+	 9077 21486
10257	0	0	Ki67+	 9078 20904
10258	0	0	Ki67+	 9080 21353
10259	0	0	Ki67+	 9090 21240
10260	0	0	Ki67+	 9098 21233
10261	0	0	Ki67+	 9100 20880
10262	0	0	Ki67+	 9102 20855
10263	0	0	Ki67+	 9104 20838
10264	0	0	Ki67+	 9108 21269
10265	0	0	Ki67+	 9108 21434
10266	0	0	Ki67+	 9109 21011
10267	0	0	Ki67+	 9113 21243
10268	0	0	Ki67+	 9115 21406
10269	0	0	Ki67+	 9118 20843
10270	0	0	Ki67+	 9123 20948
10271	0	0	Ki67+	 9124 21489
10272	0	0	Ki67+	 9128 21205
10273	0	0	Ki67+	 9133 21304
10274	0	0	Ki67+	 9135 21157
10275	0	0	Ki67+	 9136 20938
10276	0	0	Ki67+	 9137 21339
10277	0	0	Ki67+	 9138 20861
10278	0	0	Ki67+	 9138 21363
10279	0	0	Ki67+	 9140 21096
10280	0	0	Ki67+	 9143 20888
10281	0	0	Ki67+	 9147 21108
10282	0	0	Ki67+	 9148 20840
10283	0	0	Ki67+	 9148 21038
10284	0	0	Ki67+	 9149 20971
10285	0	0	Ki67+	 9154 21058
10286	0	0	Ki67+	 9155 21354
10287	0	0	Ki67+	 9155 21388
10288	0	0	Ki67+	 9156 21445
10289	0	0	Ki67+	 9158 20867
10290	0	0	Ki67+	 9162 21414
10291	0	0	Ki67+	 9165 21562
10292	0	0	Ki67+	 9166 21107
10293	0	0	Ki67+	 9167 21289
10294	0	0	Ki67+	 9171 21355
10295	0	0	Ki67+	 9173 20996
10296	0	0	Ki67+	 9175 21516
10297	0	0	Ki67+	 9176 20978
10298	0	0	Ki67+	 9177 21174
10299	0	0	Ki67+	 9180 21057
10300	0	0	Ki67+	 9182 21223
10301	0	0	Ki67+	 9187 21043
10302	0	0	Ki67+	 9188 21154
10303	0	0	Ki67+	 9192 21193
10304	0	0	Ki67+	 9194 21491
10305	0	0	Ki67+	 9195 21384
10306	0	0	Ki67+	 9197 21472
10307	0	0	Ki67+	 9198 20944
10308	0	0	Ki67+	 9201 21396
10309	0	0	Ki67+	 9205 20964
10310	0	0	Ki67+	 9205 21083
10311	0	0	Ki67+	 9205 21442
10312	0	0	Ki67+	 9206 21064
10313	0	0	Ki67+	 9206 21288
10314	0	0	Ki67+	 9207 21179
10315	0	0	Ki67+	 9208 21119
10316	0	0	Ki67+	 9209 21168
10317	0	0	Ki67+	 9213 21475
10318	0	0	Ki67+	 9214 21029
10319	0	0	Ki67+	 9214 21403
10320	0	0	Ki67+	 9217 21268
10321	0	0	Ki67+	 9218 21252
10322	0	0	Ki67+	 9218 21334
10323	0	0	Ki67+	 9220 21046
10324	0	0	Ki67+	 9220 21079
10325	0	0	Ki67+	 9222 21128
10326	0	0	Ki67+	 9223 20990
10327	0	0	Ki67+	 9225 20952
10328	0	0	Ki67+	 9228 21274
10329	0	0	Ki67+	 9235 21364
10330	0	0	Ki67+	 9236 21052
10331	0	0	Ki67+	 9237 21329
10332	0	0	Ki67+	 9242 21239
10333	0	0	Ki67+	 9247 20891
10334	0	0	Ki67+	 9248 21313
10335	0	0	Ki67+	 9250 20973
10336	0	0	Ki67+	 9250 21209
10337	0	0	Ki67+	 9252 21168
10338	0	0	Ki67+	 9254 20878
10339	0	0	Ki67+	 9254 20939
10340	0	0	Ki67+	 9259 21273
10341	0	0	Ki67+	 9264 21143
10342	0	0	Ki67+	 9267 21024
10343	0	0	Ki67+	 9269 20837
10344	0	0	Ki67+	 9271 21208
10345	0	0	Ki67+	 9273 20872
10346	0	0	Ki67+	 9276 20821
10347	0	0	Ki67+	 9276 21389
10348	0	0	Ki67+	 9278 21168
10349	0	0	Ki67+	 9279 20972
10350	0	0	Ki67+	 9279 21196
10351	0	0	Ki67+	 9281 21011
10352	0	0	Ki67+	 9282 21270
10353	0	0	Ki67+	 9283 21350
10354	0	0	Ki67+	 9286 21026
10355	0	0	Ki67+	 9289 21245
10356	0	0	Ki67+	 9290 21407
10357	0	0	Ki67+	 9293 21050
10358	0	0	Ki67+	 9295 20914
10359	0	0	Ki67+	 9298 21091
10360	0	0	Ki67+	 9298 21305
10361	0	0	Ki67+	 9299 20889
10362	0	0	Ki67+	 9300 21226
10363	0	0	Ki67+	 9301 21169
10364	0	0	Ki67+	 9307 21016
10365	0	0	Ki67+	 9309 20926
10366	0	0	Ki67+	 9309 21391
10367	0	0	Ki67+	 9311 21075
10368	0	0	Ki67+	 9313 21346
10369	0	0	Ki67+	 9314 20827
10370	0	0	Ki67+	 9316 20901
10371	0	0	Ki67+	 9316 21254
10372	0	0	Ki67+	 9317 21425
10373	0	0	Ki67+	 9320 21029
10374	0	0	Ki67+	 9322 21202
10375	0	0	Ki67+	 9322 21329
10376	0	0	Ki67+	 9322 21374
10377	0	0	Ki67+	 9323 20877
10378	0	0	Ki67+	 9330 21291
10379	0	0	Ki67+	 9332 21360
10380	0	0	Ki67+	 9336 21069
10381	0	0	Ki67+	 9337 20818
10382	0	0	Ki67+	 9341 21413
10383	0	0	Ki67+	 9343 20965
10384	0	0	Ki67+	 9343 21025
10385	0	0	Ki67+	 9343 21352
10386	0	0	Ki67+	 9345 21188
10387	0	0	Ki67+	 9345 21322
10388	0	0	Ki67+	 9346 20918
10389	0	0	Ki67+	 9349 20877
10390	0	0	Ki67+	 9353 21209
10391	0	0	Ki67+	 9361 21379
10392	0	0	Ki67+	 9362 21409
10393	0	0	Ki67+	 9364 20844
10394	0	0	Ki67+	 9364 20943
10395	0	0	Ki67+	 9365 20932
10396	0	0	Ki67+	 9365 21265
10397	0	0	Ki67+	 9366 21295
10398	0	0	Ki67+	 9367 21330
10399	0	0	Ki67+	 9368 21019
10400	0	0	Ki67+	 9372 20916
10401	0	0	Ki67+	 9372 20952
10402	0	0	Ki67+	 9372 21057
10403	0	0	Ki67+	 9377 20827
10404	0	0	Ki67+	 9377 20862
10405	0	0	Ki67+	 9377 21231
10406	0	0	Ki67+	 9378 21129
10407	0	0	Ki67+	 9387 20825
10408	0	0	Ki67+	 9388 21287
10409	0	0	Ki67+	 9390 21203
10410	0	0	Ki67+	 9391 21112
10411	0	0	Ki67+	 9393 20939
10412	0	0	Ki67+	 9393 21307
10413	0	0	Ki67+	 9395 21090
10414	0	0	Ki67+	 9401 21024
10415	0	0	Ki67+	 9403 21250
10416	0	0	Ki67+	 9404 20923
10417	0	0	Ki67+	 9404 21106
10418	0	0	Ki67+	 9405 20877
10419	0	0	Ki67+	 9411 21080
10420	0	0	Ki67+	 9411 21175
10421	0	0	Ki67+	 9418 20831
10422	0	0	Ki67+	 9418 20940
10423	0	0	Ki67+	 9420 21333
10424	0	0	Ki67+	 9423 20869
10425	0	0	Ki67+	 9424 20896
10426	0	0	Ki67+	 9424 21256
10427	0	0	Ki67+	 9425 21045
10428	0	0	Ki67+	 9425 21166
10429	0	0	Ki67+	 9428 21316
10430	0	0	Ki67+	 9429 20928
10431	0	0	Ki67+	 9431 21210
10432	0	0	Ki67+	 9436 21106
10433	0	0	Ki67+	 9436 21439
10434	0	0	Ki67+	 9438 21069
10435	0	0	Ki67+	 9441 20910
10436	0	0	Ki67+	 9442 21193
10437	0	0	Ki67+	 9443 21181
10438	0	0	Ki67+	 9445 20875
10439	0	0	Ki67+	 9450 20939
10440	0	0	Ki67+	 9451 20898
10441	0	0	Ki67+	 9453 21153
10442	0	0	Ki67+	 9454 21095
10443	0	0	Ki67+	 9454 21549
10444	0	0	Ki67+	 9455 21037
10445	0	0	Ki67+	 9457 20920
10446	0	0	Ki67+	 9459 21311
10447	0	0	Ki67+	 9465 21046
10448	0	0	Ki67+	 9465 21233
10449	0	0	Ki67+	 9468 21064
10450	0	0	Ki67+	 9471 21104
10451	0	0	Ki67+	 9473 21523
10452	0	0	Ki67+	 9474 21548
10453	0	0	Ki67+	 9477 21186
10454	0	0	Ki67+	 9477 21361
10455	0	0	Ki67+	 9483 21563
10456	0	0	Ki67+	 9484 21062
10457	0	0	Ki67+	 9489 21172
10458	0	0	Ki67+	 9492 21232
10459	0	0	Ki67+	 9494 21046
10460	0	0	Ki67+	 9494 21509
10461	0	0	Ki67+	 9496 21537
10462	0	0	Ki67+	 9499 21159
10463	0	0	Ki67+	 9501 21130
10464	0	0	Ki67+	 9503 21204
10465	0	0	Ki67+	 9508 21352
10466	0	0	Ki67+	 9509 21555
10467	0	0	Ki67+	 9511 21155
10468	0	0	Ki67+	 9511 21520
10469	0	0	Ki67+	 9514 21201
10470	0	0	Ki67+	 9518 21163
10471	0	0	Ki67+	 9518 21255
10472	0	0	Ki67+	 9519 20953
10473	0	0	Ki67+	 9526 21231
10474	0	0	Ki67+	 9529 21479
10475	0	0	Ki67+	 9533 21115
10476	0	0	Ki67+	 9533 21534
10477	0	0	Ki67+	 9534 21504
10478	0	0	Ki67+	 9535 21199
10479	0	0	Ki67+	 9544 21353
10480	0	0	Ki67+	 9545 21141
10481	0	0	Ki67+	 9545 21479
10482	0	0	Ki67+	 9550 20822
10483	0	0	Ki67+	 9551 21315
10484	0	0	Ki67+	 9551 21447
10485	0	0	Ki67+	 9553 21214
10486	0	0	Ki67+	 9557 21160
10487	0	0	Ki67+	 9561 21508
10488	0	0	Ki67+	 9562 21550
10489	0	0	Ki67+	 9564 21473
10490	0	0	Ki67+	 9567 21457
10491	0	0	Ki67+	 9574 21412
10492	0	0	Ki67+	 9577 21489
10493	0	0	Ki67+	 9583 21441
10494	0	0	Ki67+	 9584 21455
10495	0	0	Ki67+	 9584 21535
10496	0	0	Ki67+	 9586 20858
10497	0	0	Ki67+	 9587 21571
10498	0	0	Ki67+	 9591 21558
10499	0	0	Ki67+	 9593 20830
10500	0	0	Ki67+	 9598 20889
10501	0	0	Ki67+	 9599 21480
10502	0	0	Ki67+	 9600 21523
10503	0	0	Ki67+	 9601 20867
10504	0	0	Ki67+	 9602 21389
10505	0	0	Ki67+	 9611 21469
10506	0	0	Ki67+	 9611 21509
10507	0	0	Ki67+	 9614 20894
10508	0	0	Ki67+	 9614 21543
10509	0	0	Ki67+	 9616 21491
10510	0	0	Ki67+	 9618 20821
10511	0	0	Ki67+	 9624 20874
10512	0	0	Ki67+	 9625 21419
10513	0	0	Ki67+	 9626 21503
10514	0	0	Ki67+	 9627 21523
10515	0	0	Ki67+	 9634 21536
10516	0	0	Ki67+	 9635 21559
10517	0	0	Ki67+	 9637 21363
10518	0	0	Ki67+	 9639 20914
10519	0	0	Ki67+	 9648 21479
10520	0	0	Ki67+	 9648 21549
10521	0	0	Ki67+	 9649 20913
10522	0	0	Ki67+	 9650 20848
10523	0	0	Ki67+	 9650 20872
10524	0	0	Ki67+	 9650 21437
10525	0	0	Ki67+	 9650 21595
10526	0	0	Ki67+	 9651 21585
10527	0	0	Ki67+	 9658 21470
10528	0	0	Ki67+	 9664 20875
10529	0	0	Ki67+	 9666 21557
10530	0	0	Ki67+	 9667 20917
10531	0	0	Ki67+	 9667 21315
10532	0	0	Ki67+	 9668 20822
10533	0	0	Ki67+	 9669 21481
10534	0	0	Ki67+	 9670 21579
10535	0	0	Ki67+	 9674 21513
10536	0	0	Ki67+	 9675 21241
10537	0	0	Ki67+	 9676 20946
10538	0	0	Ki67+	 9678 20907
10539	0	0	Ki67+	 9679 21320
10540	0	0	Ki67+	 9685 21229
10541	0	0	Ki67+	 9688 20937
10542	0	0	Ki67+	 9688 21355
10543	0	0	Ki67+	 9691 20957
10544	0	0	Ki67+	 9692 21279
10545	0	0	Ki67+	 9700 21253
10546	0	0	Ki67+	 9702 21275
10547	0	0	Ki67+	 9703 21521
10548	0	0	Ki67+	 9712 21346
10549	0	0	Ki67+	 9715 21287
10550	0	0	Ki67+	 9716 20874
10551	0	0	Ki67+	 9717 20934
10552	0	0	Ki67+	 9720 20897
10553	0	0	Ki67+	 9721 21219
10554	0	0	Ki67+	 9722 21242
10555	0	0	Ki67+	 9725 21604
10556	0	0	Ki67+	 9729 21257
10557	0	0	Ki67+	 9731 21280
10558	0	0	Ki67+	 9731 21546
10559	0	0	Ki67+	 9734 21200
10560	0	0	Ki67+	 9736 21316
10561	0	0	Ki67+	 9739 20874
10562	0	0	Ki67+	 8947 21930
10563	0	0	Ki67+	 8960 21958
10564	0	0	Ki67+	 8963 21988
10565	0	0	Ki67+	 8965 21908
10566	0	0	Ki67+	 8968 21659
10567	0	0	Ki67+	 8974 22061
10568	0	0	Ki67+	 8980 22086
10569	0	0	Ki67+	 8985 22118
10570	0	0	Ki67+	 8994 22167
10571	0	0	Ki67+	 8995 21687
10572	0	0	Ki67+	 8997 21973
10573	0	0	Ki67+	 8999 21912
10574	0	0	Ki67+	 9000 22333
10575	0	0	Ki67+	 9003 22099
10576	0	0	Ki67+	 9017 22406
10577	0	0	Ki67+	 9022 22391
10578	0	0	Ki67+	 9025 21922
10579	0	0	Ki67+	 9025 22130
10580	0	0	Ki67+	 9033 22370
10581	0	0	Ki67+	 9044 22341
10582	0	0	Ki67+	 9045 21815
10583	0	0	Ki67+	 9045 22398
10584	0	0	Ki67+	 9048 22057
10585	0	0	Ki67+	 9049 22380
10586	0	0	Ki67+	 9051 22368
10587	0	0	Ki67+	 9071 22392
10588	0	0	Ki67+	 9077 22371
10589	0	0	Ki67+	 9078 22350
10590	0	0	Ki67+	 9079 21836
10591	0	0	Ki67+	 9084 21826
10592	0	0	Ki67+	 9092 21894
10593	0	0	Ki67+	 9095 22368
10594	0	0	Ki67+	 9097 22400
10595	0	0	Ki67+	 9102 22380
10596	0	0	Ki67+	 9109 22335
10597	0	0	Ki67+	 9116 22325
10598	0	0	Ki67+	 9118 22353
10599	0	0	Ki67+	 9125 22391
10600	0	0	Ki67+	 9132 22378
10601	0	0	Ki67+	 9136 22362
10602	0	0	Ki67+	 9144 22311
10603	0	0	Ki67+	 9146 22343
10604	0	0	Ki67+	 9158 22364
10605	0	0	Ki67+	 9161 22305
10606	0	0	Ki67+	 9167 21868
10607	0	0	Ki67+	 9177 22361
10608	0	0	Ki67+	 9179 22327
10609	0	0	Ki67+	 9179 22414
10610	0	0	Ki67+	 9185 21663
10611	0	0	Ki67+	 9187 22293
10612	0	0	Ki67+	 9190 22343
10613	0	0	Ki67+	 9194 22356
10614	0	0	Ki67+	 9198 21671
10615	0	0	Ki67+	 9198 21999
10616	0	0	Ki67+	 9199 21886
10617	0	0	Ki67+	 9199 22328
10618	0	0	Ki67+	 9204 22065
10619	0	0	Ki67+	 9209 22411
10620	0	0	Ki67+	 9214 22277
10621	0	0	Ki67+	 9219 22299
10622	0	0	Ki67+	 9224 21866
10623	0	0	Ki67+	 9224 22093
10624	0	0	Ki67+	 9226 22076
10625	0	0	Ki67+	 9227 22048
10626	0	0	Ki67+	 9227 22402
10627	0	0	Ki67+	 9236 22305
10628	0	0	Ki67+	 9239 22088
10629	0	0	Ki67+	 9244 21893
10630	0	0	Ki67+	 9250 22119
10631	0	0	Ki67+	 9251 22284
10632	0	0	Ki67+	 9252 22054
10633	0	0	Ki67+	 9254 22083
10634	0	0	Ki67+	 9254 22099
10635	0	0	Ki67+	 9255 21809
10636	0	0	Ki67+	 9260 22128
10637	0	0	Ki67+	 9272 22123
10638	0	0	Ki67+	 9275 22338
10639	0	0	Ki67+	 9276 21720
10640	0	0	Ki67+	 9279 22318
10641	0	0	Ki67+	 9281 22087
10642	0	0	Ki67+	 9284 22051
10643	0	0	Ki67+	 9298 22039
10644	0	0	Ki67+	 9305 22350
10645	0	0	Ki67+	 9312 22081
10646	0	0	Ki67+	 9313 22032
10647	0	0	Ki67+	 9313 22064
10648	0	0	Ki67+	 9316 21883
10649	0	0	Ki67+	 9318 21826
10650	0	0	Ki67+	 9324 22375
10651	0	0	Ki67+	 9330 22007
10652	0	0	Ki67+	 9330 22391
10653	0	0	Ki67+	 9333 22063
10654	0	0	Ki67+	 9335 21816
10655	0	0	Ki67+	 9336 22366
10656	0	0	Ki67+	 9347 22111
10657	0	0	Ki67+	 9348 22061
10658	0	0	Ki67+	 9350 22401
10659	0	0	Ki67+	 9358 21981
10660	0	0	Ki67+	 9365 22037
10661	0	0	Ki67+	 9369 22000
10662	0	0	Ki67+	 9372 22080
10663	0	0	Ki67+	 9377 21991
10664	0	0	Ki67+	 9379 22062
10665	0	0	Ki67+	 9391 22033
10666	0	0	Ki67+	 9399 22044
10667	0	0	Ki67+	 9404 21989
10668	0	0	Ki67+	 9411 22065
10669	0	0	Ki67+	 9419 22118
10670	0	0	Ki67+	 9425 21955
10671	0	0	Ki67+	 9425 22005
10672	0	0	Ki67+	 9429 22066
10673	0	0	Ki67+	 9441 22009
10674	0	0	Ki67+	 9443 22089
10675	0	0	Ki67+	 9444 21974
10676	0	0	Ki67+	 9448 21887
10677	0	0	Ki67+	 9448 22372
10678	0	0	Ki67+	 9454 21870
10679	0	0	Ki67+	 9462 21878
10680	0	0	Ki67+	 9475 21855
10681	0	0	Ki67+	 9477 21985
10682	0	0	Ki67+	 9480 21870
10683	0	0	Ki67+	 9484 21947
10684	0	0	Ki67+	 9488 21826
10685	0	0	Ki67+	 9489 21899
10686	0	0	Ki67+	 9489 21911
10687	0	0	Ki67+	 9496 21972
10688	0	0	Ki67+	 9498 21838
10689	0	0	Ki67+	 9506 21854
10690	0	0	Ki67+	 9506 22370
10691	0	0	Ki67+	 9511 21816
10692	0	0	Ki67+	 9513 21888
10693	0	0	Ki67+	 9515 22108
10694	0	0	Ki67+	 9516 22229
10695	0	0	Ki67+	 9531 21844
10696	0	0	Ki67+	 9533 21636
10697	0	0	Ki67+	 9536 22214
10698	0	0	Ki67+	 9540 21755
10699	0	0	Ki67+	 9542 21729
10700	0	0	Ki67+	 9552 22188
10701	0	0	Ki67+	 9555 22239
10702	0	0	Ki67+	 9562 21703
10703	0	0	Ki67+	 9564 21674
10704	0	0	Ki67+	 9572 21881
10705	0	0	Ki67+	 9576 21670
10706	0	0	Ki67+	 9576 21891
10707	0	0	Ki67+	 9577 21686
10708	0	0	Ki67+	 9579 21745
10709	0	0	Ki67+	 9585 21784
10710	0	0	Ki67+	 9586 22029
10711	0	0	Ki67+	 9588 22051
10712	0	0	Ki67+	 9590 22010
10713	0	0	Ki67+	 9591 21646
10714	0	0	Ki67+	 9599 21822
10715	0	0	Ki67+	 9599 21849
10716	0	0	Ki67+	 9600 21926
10717	0	0	Ki67+	 9601 21644
10718	0	0	Ki67+	 9601 22065
10719	0	0	Ki67+	 9601 22274
10720	0	0	Ki67+	 9602 21783
10721	0	0	Ki67+	 9603 22101
10722	0	0	Ki67+	 9604 21909
10723	0	0	Ki67+	 9604 22036
10724	0	0	Ki67+	 9610 21729
10725	0	0	Ki67+	 9613 21760
10726	0	0	Ki67+	 9613 22246
10727	0	0	Ki67+	 9615 21964
10728	0	0	Ki67+	 9616 21862
10729	0	0	Ki67+	 9620 22122
10730	0	0	Ki67+	 9622 21912
10731	0	0	Ki67+	 9623 21997
10732	0	0	Ki67+	 9628 21878
10733	0	0	Ki67+	 9637 21955
10734	0	0	Ki67+	 9637 22113
10735	0	0	Ki67+	 9638 21643
10736	0	0	Ki67+	 9640 21920
10737	0	0	Ki67+	 9643 22016
10738	0	0	Ki67+	 9645 21861
10739	0	0	Ki67+	 9646 21885
10740	0	0	Ki67+	 9650 21624
10741	0	0	Ki67+	 9650 21767
10742	0	0	Ki67+	 9653 21949
10743	0	0	Ki67+	 9653 22092
10744	0	0	Ki67+	 9656 22008
10745	0	0	Ki67+	 9658 21723
10746	0	0	Ki67+	 9660 22043
10747	0	0	Ki67+	 9681 22033
10748	0	0	Ki67+	 9684 21697
10749	0	0	Ki67+	 9691 22134
10750	0	0	Ki67+	 9694 22185
10751	0	0	Ki67+	 9698 21750
10752	0	0	Ki67+	 9702 22170
10753	0	0	Ki67+	 9705 21720
10754	0	0	Ki67+	 9706 22012
10755	0	0	Ki67+	 9710 22105
10756	0	0	Ki67+	 9715 22001
10757	0	0	Ki67+	 9716 22127
10758	0	0	Ki67+	 9721 21744
10759	0	0	Ki67+	 9721 22152
10760	0	0	Ki67+	 9729 21637
10761	0	0	Ki67+	 9729 22177
10762	0	0	Ki67+	 8948 22681
10763	0	0	Ki67+	 8951 22500
10764	0	0	Ki67+	 8960 22466
10765	0	0	Ki67+	 8962 23179
10766	0	0	Ki67+	 8963 23034
10767	0	0	Ki67+	 8969 22527
10768	0	0	Ki67+	 8971 22447
10769	0	0	Ki67+	 8973 22631
10770	0	0	Ki67+	 8975 22488
10771	0	0	Ki67+	 8978 22597
10772	0	0	Ki67+	 8981 22427
10773	0	0	Ki67+	 8986 22486
10774	0	0	Ki67+	 8987 22664
10775	0	0	Ki67+	 8989 23173
10776	0	0	Ki67+	 8998 22423
10777	0	0	Ki67+	 8998 22599
10778	0	0	Ki67+	 9007 22647
10779	0	0	Ki67+	 9010 23187
10780	0	0	Ki67+	 9060 22763
10781	0	0	Ki67+	 9070 22608
10782	0	0	Ki67+	 9080 22720
10783	0	0	Ki67+	 9082 22646
10784	0	0	Ki67+	 9085 22767
10785	0	0	Ki67+	 9089 22540
10786	0	0	Ki67+	 9093 22555
10787	0	0	Ki67+	 9099 22585
10788	0	0	Ki67+	 9099 22671
10789	0	0	Ki67+	 9104 22631
10790	0	0	Ki67+	 9109 22750
10791	0	0	Ki67+	 9112 22679
10792	0	0	Ki67+	 9115 22689
10793	0	0	Ki67+	 9117 22572
10794	0	0	Ki67+	 9120 22955
10795	0	0	Ki67+	 9123 22514
10796	0	0	Ki67+	 9123 22615
10797	0	0	Ki67+	 9124 22546
10798	0	0	Ki67+	 9130 22976
10799	0	0	Ki67+	 9131 22928
10800	0	0	Ki67+	 9134 22676
10801	0	0	Ki67+	 9134 22724
10802	0	0	Ki67+	 9136 22496
10803	0	0	Ki67+	 9139 22769
10804	0	0	Ki67+	 9141 22949
10805	0	0	Ki67+	 9147 22989
10806	0	0	Ki67+	 9148 22635
10807	0	0	Ki67+	 9153 22512
10808	0	0	Ki67+	 9154 23170
10809	0	0	Ki67+	 9165 22749
10810	0	0	Ki67+	 9166 22943
10811	0	0	Ki67+	 9168 22762
10812	0	0	Ki67+	 9169 22547
10813	0	0	Ki67+	 9170 22714
10814	0	0	Ki67+	 9170 22957
10815	0	0	Ki67+	 9180 22517
10816	0	0	Ki67+	 9184 22634
10817	0	0	Ki67+	 9186 22622
10818	0	0	Ki67+	 9187 22681
10819	0	0	Ki67+	 9194 22993
10820	0	0	Ki67+	 9195 22550
10821	0	0	Ki67+	 9198 22695
10822	0	0	Ki67+	 9199 22468
10823	0	0	Ki67+	 9199 22739
10824	0	0	Ki67+	 9204 22967
10825	0	0	Ki67+	 9209 22497
10826	0	0	Ki67+	 9217 22571
10827	0	0	Ki67+	 9217 22594
10828	0	0	Ki67+	 9224 22441
10829	0	0	Ki67+	 9227 22481
10830	0	0	Ki67+	 9227 22994
10831	0	0	Ki67+	 9231 22450
10832	0	0	Ki67+	 9233 22541
10833	0	0	Ki67+	 9233 22980
10834	0	0	Ki67+	 9238 23020
10835	0	0	Ki67+	 9239 22555
10836	0	0	Ki67+	 9240 22424
10837	0	0	Ki67+	 9242 22453
10838	0	0	Ki67+	 9244 22998
10839	0	0	Ki67+	 9245 22478
10840	0	0	Ki67+	 9253 22541
10841	0	0	Ki67+	 9255 22505
10842	0	0	Ki67+	 9265 23048
10843	0	0	Ki67+	 9273 22720
10844	0	0	Ki67+	 9279 22815
10845	0	0	Ki67+	 9280 22763
10846	0	0	Ki67+	 9281 23024
10847	0	0	Ki67+	 9284 22612
10848	0	0	Ki67+	 9288 23113
10849	0	0	Ki67+	 9293 22423
10850	0	0	Ki67+	 9295 22527
10851	0	0	Ki67+	 9298 22649
10852	0	0	Ki67+	 9300 22450
10853	0	0	Ki67+	 9300 22976
10854	0	0	Ki67+	 9302 22803
10855	0	0	Ki67+	 9303 22503
10856	0	0	Ki67+	 9303 22587
10857	0	0	Ki67+	 9304 23011
10858	0	0	Ki67+	 9306 23052
10859	0	0	Ki67+	 9306 23205
10860	0	0	Ki67+	 9309 23083
10861	0	0	Ki67+	 9310 22672
10862	0	0	Ki67+	 9314 22736
10863	0	0	Ki67+	 9316 22611
10864	0	0	Ki67+	 9317 22421
10865	0	0	Ki67+	 9321 22837
10866	0	0	Ki67+	 9322 23017
10867	0	0	Ki67+	 9326 22439
10868	0	0	Ki67+	 9326 22989
10869	0	0	Ki67+	 9328 23075
10870	0	0	Ki67+	 9329 22732
10871	0	0	Ki67+	 9330 23110
10872	0	0	Ki67+	 9332 23024
10873	0	0	Ki67+	 9333 22753
10874	0	0	Ki67+	 9336 22632
10875	0	0	Ki67+	 9340 22524
10876	0	0	Ki67+	 9342 22421
10877	0	0	Ki67+	 9343 22667
10878	0	0	Ki67+	 9344 22583
10879	0	0	Ki67+	 9344 22712
10880	0	0	Ki67+	 9344 23150
10881	0	0	Ki67+	 9345 22471
10882	0	0	Ki67+	 9345 22789
10883	0	0	Ki67+	 9346 22993
10884	0	0	Ki67+	 9346 23038
10885	0	0	Ki67+	 9346 23190
10886	0	0	Ki67+	 9347 22604
10887	0	0	Ki67+	 9348 22848
10888	0	0	Ki67+	 9349 23079
10889	0	0	Ki67+	 9358 22624
10890	0	0	Ki67+	 9359 22825
10891	0	0	Ki67+	 9360 22659
10892	0	0	Ki67+	 9362 23145
10893	0	0	Ki67+	 9363 22716
10894	0	0	Ki67+	 9363 22804
10895	0	0	Ki67+	 9367 22536
10896	0	0	Ki67+	 9367 22772
10897	0	0	Ki67+	 9369 23201
10898	0	0	Ki67+	 9371 23102
10899	0	0	Ki67+	 9378 23188
10900	0	0	Ki67+	 9383 22647
10901	0	0	Ki67+	 9385 23089
10902	0	0	Ki67+	 9391 22702
10903	0	0	Ki67+	 9392 22670
10904	0	0	Ki67+	 9394 22504
10905	0	0	Ki67+	 9395 22581
10906	0	0	Ki67+	 9395 22770
10907	0	0	Ki67+	 9398 22711
10908	0	0	Ki67+	 9400 22817
10909	0	0	Ki67+	 9406 23150
10910	0	0	Ki67+	 9407 22577
10911	0	0	Ki67+	 9408 23099
10912	0	0	Ki67+	 9409 22794
10913	0	0	Ki67+	 9410 22848
10914	0	0	Ki67+	 9410 23174
10915	0	0	Ki67+	 9411 22544
10916	0	0	Ki67+	 9411 22665
10917	0	0	Ki67+	 9411 22685
10918	0	0	Ki67+	 9412 22781
10919	0	0	Ki67+	 9417 22699
10920	0	0	Ki67+	 9418 22765
10921	0	0	Ki67+	 9419 22509
10922	0	0	Ki67+	 9419 23215
10923	0	0	Ki67+	 9421 22878
10924	0	0	Ki67+	 9422 22809
10925	0	0	Ki67+	 9427 23103
10926	0	0	Ki67+	 9428 23138
10927	0	0	Ki67+	 9429 23210
10928	0	0	Ki67+	 9430 22845
10929	0	0	Ki67+	 9437 22558
10930	0	0	Ki67+	 9439 22747
10931	0	0	Ki67+	 9441 22877
10932	0	0	Ki67+	 9447 22793
10933	0	0	Ki67+	 9448 22700
10934	0	0	Ki67+	 9454 22773
10935	0	0	Ki67+	 9455 23082
10936	0	0	Ki67+	 9460 22838
10937	0	0	Ki67+	 9460 23121
10938	0	0	Ki67+	 9460 23174
10939	0	0	Ki67+	 9464 22726
10940	0	0	Ki67+	 9465 22680
10941	0	0	Ki67+	 9466 22883
10942	0	0	Ki67+	 9474 23100
10943	0	0	Ki67+	 9476 22715
10944	0	0	Ki67+	 9478 22789
10945	0	0	Ki67+	 9482 22825
10946	0	0	Ki67+	 9484 22854
10947	0	0	Ki67+	 9484 23143
10948	0	0	Ki67+	 9491 22727
10949	0	0	Ki67+	 9493 22463
10950	0	0	Ki67+	 9493 23127
10951	0	0	Ki67+	 9495 22841
10952	0	0	Ki67+	 9496 22744
10953	0	0	Ki67+	 9496 23162
10954	0	0	Ki67+	 9501 22813
10955	0	0	Ki67+	 9501 23183
10956	0	0	Ki67+	 9503 22780
10957	0	0	Ki67+	 9504 22881
10958	0	0	Ki67+	 9507 22760
10959	0	0	Ki67+	 9509 22867
10960	0	0	Ki67+	 9515 22886
10961	0	0	Ki67+	 9523 22683
10962	0	0	Ki67+	 9523 22732
10963	0	0	Ki67+	 9527 22529
10964	0	0	Ki67+	 9529 22824
10965	0	0	Ki67+	 9529 23190
10966	0	0	Ki67+	 9533 23151
10967	0	0	Ki67+	 9534 22713
10968	0	0	Ki67+	 9539 22663
10969	0	0	Ki67+	 9539 22681
10970	0	0	Ki67+	 9544 22764
10971	0	0	Ki67+	 9544 23204
10972	0	0	Ki67+	 9549 22779
10973	0	0	Ki67+	 9554 22823
10974	0	0	Ki67+	 9556 22880
10975	0	0	Ki67+	 9558 22860
10976	0	0	Ki67+	 9560 22738
10977	0	0	Ki67+	 9560 22768
10978	0	0	Ki67+	 9563 22791
10979	0	0	Ki67+	 9565 23198
10980	0	0	Ki67+	 9569 22701
10981	0	0	Ki67+	 9572 22895
10982	0	0	Ki67+	 9573 22852
10983	0	0	Ki67+	 9575 22738
10984	0	0	Ki67+	 9579 22692
10985	0	0	Ki67+	 9582 22422
10986	0	0	Ki67+	 9583 22648
10987	0	0	Ki67+	 9589 22891
10988	0	0	Ki67+	 9591 22663
10989	0	0	Ki67+	 9593 22501
10990	0	0	Ki67+	 9598 22881
10991	0	0	Ki67+	 9600 22713
10992	0	0	Ki67+	 9607 22778
10993	0	0	Ki67+	 9608 22479
10994	0	0	Ki67+	 9611 22804
10995	0	0	Ki67+	 9612 22687
10996	0	0	Ki67+	 9622 22984
10997	0	0	Ki67+	 9625 22701
10998	0	0	Ki67+	 9626 22813
10999	0	0	Ki67+	 9626 22859
11000	0	0	Ki67+	 9627 22746
11001	0	0	Ki67+	 9635 22912
11002	0	0	Ki67+	 9636 22866
11003	0	0	Ki67+	 9643 22768
11004	0	0	Ki67+	 9645 22818
11005	0	0	Ki67+	 9649 22644
11006	0	0	Ki67+	 9650 22866
11007	0	0	Ki67+	 9652 22848
11008	0	0	Ki67+	 9654 22701
11009	0	0	Ki67+	 9654 22885
11010	0	0	Ki67+	 9658 22613
11011	0	0	Ki67+	 9661 22480
11012	0	0	Ki67+	 9664 22757
11013	0	0	Ki67+	 9666 22671
11014	0	0	Ki67+	 9666 23133
11015	0	0	Ki67+	 9668 22793
11016	0	0	Ki67+	 9670 22906
11017	0	0	Ki67+	 9674 22873
11018	0	0	Ki67+	 9677 22501
11019	0	0	Ki67+	 9678 22781
11020	0	0	Ki67+	 9681 22716
11021	0	0	Ki67+	 9682 22576
11022	0	0	Ki67+	 9685 22689
11023	0	0	Ki67+	 9687 22644
11024	0	0	Ki67+	 9689 22608
11025	0	0	Ki67+	 9690 22842
11026	0	0	Ki67+	 9693 22900
11027	0	0	Ki67+	 9694 22740
11028	0	0	Ki67+	 9694 22869
11029	0	0	Ki67+	 9700 22594
11030	0	0	Ki67+	 9705 22788
11031	0	0	Ki67+	 9706 22926
11032	0	0	Ki67+	 9707 22618
11033	0	0	Ki67+	 9711 22859
11034	0	0	Ki67+	 9711 23133
11035	0	0	Ki67+	 9713 22570
11036	0	0	Ki67+	 9713 22661
11037	0	0	Ki67+	 9716 22899
11038	0	0	Ki67+	 9717 22758
11039	0	0	Ki67+	 9718 22993
11040	0	0	Ki67+	 9724 22590
11041	0	0	Ki67+	 9725 22679
11042	0	0	Ki67+	 9726 22569
11043	0	0	Ki67+	 9726 22632
11044	0	0	Ki67+	 9730 22996
11045	0	0	Ki67+	 9731 22826
11046	0	0	Ki67+	 9732 22797
11047	0	0	Ki67+	 9732 22871
11048	0	0	Ki67+	 9734 22904
11049	0	0	Ki67+	 9736 22717
11050	0	0	Ki67+	 9736 22929
11051	0	0	Ki67+	 9740 22963
11052	0	0	Ki67+	 9741 22742
11053	0	0	Ki67+	 8947 24015
11054	0	0	Ki67+	 8951 23329
11055	0	0	Ki67+	 8955 23234
11056	0	0	Ki67+	 8955 23401
11057	0	0	Ki67+	 8959 23371
11058	0	0	Ki67+	 8961 23315
11059	0	0	Ki67+	 8966 23876
11060	0	0	Ki67+	 8968 23264
11061	0	0	Ki67+	 8968 23274
11062	0	0	Ki67+	 8972 23858
11063	0	0	Ki67+	 8979 23328
11064	0	0	Ki67+	 8984 23938
11065	0	0	Ki67+	 8988 23366
11066	0	0	Ki67+	 8989 23312
11067	0	0	Ki67+	 8992 23906
11068	0	0	Ki67+	 8997 23407
11069	0	0	Ki67+	 8998 23226
11070	0	0	Ki67+	 9006 24005
11071	0	0	Ki67+	 9009 23398
11072	0	0	Ki67+	 9013 23876
11073	0	0	Ki67+	 9014 23266
11074	0	0	Ki67+	 9016 23308
11075	0	0	Ki67+	 9024 23961
11076	0	0	Ki67+	 9027 23378
11077	0	0	Ki67+	 9031 23455
11078	0	0	Ki67+	 9032 23305
11079	0	0	Ki67+	 9034 23256
11080	0	0	Ki67+	 9034 23411
11081	0	0	Ki67+	 9037 23274
11082	0	0	Ki67+	 9041 23333
11083	0	0	Ki67+	 9042 23432
11084	0	0	Ki67+	 9043 23882
11085	0	0	Ki67+	 9045 23477
11086	0	0	Ki67+	 9048 23247
11087	0	0	Ki67+	 9048 23267
11088	0	0	Ki67+	 9057 23386
11089	0	0	Ki67+	 9061 23337
11090	0	0	Ki67+	 9063 23421
11091	0	0	Ki67+	 9072 23353
11092	0	0	Ki67+	 9073 23317
11093	0	0	Ki67+	 9078 23471
11094	0	0	Ki67+	 9080 23283
11095	0	0	Ki67+	 9080 23446
11096	0	0	Ki67+	 9083 23361
11097	0	0	Ki67+	 9095 23425
11098	0	0	Ki67+	 9098 23931
11099	0	0	Ki67+	 9099 23303
11100	0	0	Ki67+	 9099 23349
11101	0	0	Ki67+	 9101 23445
11102	0	0	Ki67+	 9102 23496
11103	0	0	Ki67+	 9103 23318
11104	0	0	Ki67+	 9115 23387
11105	0	0	Ki67+	 9115 23958
11106	0	0	Ki67+	 9116 23948
11107	0	0	Ki67+	 9127 23353
11108	0	0	Ki67+	 9128 23434
11109	0	0	Ki67+	 9140 23962
11110	0	0	Ki67+	 9143 23434
11111	0	0	Ki67+	 9143 23518
11112	0	0	Ki67+	 9143 23927
11113	0	0	Ki67+	 9147 23379
11114	0	0	Ki67+	 9147 23409
11115	0	0	Ki67+	 9156 23454
11116	0	0	Ki67+	 9156 23474
11117	0	0	Ki67+	 9160 23987
11118	0	0	Ki67+	 9162 23356
11119	0	0	Ki67+	 9173 23425
11120	0	0	Ki67+	 9174 23405
11121	0	0	Ki67+	 9178 23492
11122	0	0	Ki67+	 9185 23445
11123	0	0	Ki67+	 9191 23477
11124	0	0	Ki67+	 9192 23974
11125	0	0	Ki67+	 9203 23391
11126	0	0	Ki67+	 9207 23962
11127	0	0	Ki67+	 9220 23416
11128	0	0	Ki67+	 9220 23453
11129	0	0	Ki67+	 9221 23513
11130	0	0	Ki67+	 9230 23392
11131	0	0	Ki67+	 9234 23945
11132	0	0	Ki67+	 9236 23324
11133	0	0	Ki67+	 9237 23218
11134	0	0	Ki67+	 9248 23470
11135	0	0	Ki67+	 9248 23487
11136	0	0	Ki67+	 9253 23431
11137	0	0	Ki67+	 9257 23976
11138	0	0	Ki67+	 9262 23418
11139	0	0	Ki67+	 9266 23452
11140	0	0	Ki67+	 9272 23410
11141	0	0	Ki67+	 9272 23944
11142	0	0	Ki67+	 9281 23478
11143	0	0	Ki67+	 9282 23889
11144	0	0	Ki67+	 9285 23445
11145	0	0	Ki67+	 9292 23927
11146	0	0	Ki67+	 9292 23943
11147	0	0	Ki67+	 9302 23457
11148	0	0	Ki67+	 9307 23437
11149	0	0	Ki67+	 9311 23473
11150	0	0	Ki67+	 9316 23483
11151	0	0	Ki67+	 9322 23503
11152	0	0	Ki67+	 9322 23924
11153	0	0	Ki67+	 9330 23902
11154	0	0	Ki67+	 9332 23467
11155	0	0	Ki67+	 9332 23537
11156	0	0	Ki67+	 9333 23403
11157	0	0	Ki67+	 9336 23450
11158	0	0	Ki67+	 9339 23219
11159	0	0	Ki67+	 9342 23572
11160	0	0	Ki67+	 9345 23859
11161	0	0	Ki67+	 9346 23911
11162	0	0	Ki67+	 9350 23934
11163	0	0	Ki67+	 9354 23481
11164	0	0	Ki67+	 9356 23892
11165	0	0	Ki67+	 9365 23865
11166	0	0	Ki67+	 9368 23227
11167	0	0	Ki67+	 9368 23530
11168	0	0	Ki67+	 9370 23589
11169	0	0	Ki67+	 9373 23560
11170	0	0	Ki67+	 9378 23243
11171	0	0	Ki67+	 9379 23904
11172	0	0	Ki67+	 9385 23219
11173	0	0	Ki67+	 9385 23572
11174	0	0	Ki67+	 9396 23871
11175	0	0	Ki67+	 9398 23537
11176	0	0	Ki67+	 9401 23548
11177	0	0	Ki67+	 9406 23268
11178	0	0	Ki67+	 9407 23885
11179	0	0	Ki67+	 9408 23447
11180	0	0	Ki67+	 9408 23488
11181	0	0	Ki67+	 9413 23573
11182	0	0	Ki67+	 9418 23521
11183	0	0	Ki67+	 9418 23550
11184	0	0	Ki67+	 9418 23802
11185	0	0	Ki67+	 9419 23418
11186	0	0	Ki67+	 9421 23455
11187	0	0	Ki67+	 9425 23585
11188	0	0	Ki67+	 9425 23858
11189	0	0	Ki67+	 9426 23501
11190	0	0	Ki67+	 9428 23598
11191	0	0	Ki67+	 9428 23612
11192	0	0	Ki67+	 9432 23825
11193	0	0	Ki67+	 9433 23396
11194	0	0	Ki67+	 9435 23486
11195	0	0	Ki67+	 9436 23411
11196	0	0	Ki67+	 9438 23461
11197	0	0	Ki67+	 9440 23503
11198	0	0	Ki67+	 9441 23652
11199	0	0	Ki67+	 9442 23446
11200	0	0	Ki67+	 9444 23428
11201	0	0	Ki67+	 9444 23535
11202	0	0	Ki67+	 9451 23228
11203	0	0	Ki67+	 9453 23573
11204	0	0	Ki67+	 9453 23606
11205	0	0	Ki67+	 9456 23420
11206	0	0	Ki67+	 9456 23500
11207	0	0	Ki67+	 9459 23386
11208	0	0	Ki67+	 9459 23869
11209	0	0	Ki67+	 9461 23532
11210	0	0	Ki67+	 9461 23837
11211	0	0	Ki67+	 9461 23850
11212	0	0	Ki67+	 9462 23649
11213	0	0	Ki67+	 9468 23436
11214	0	0	Ki67+	 9468 23612
11215	0	0	Ki67+	 9473 23778
11216	0	0	Ki67+	 9474 23809
11217	0	0	Ki67+	 9476 23484
11218	0	0	Ki67+	 9477 23841
11219	0	0	Ki67+	 9478 23233
11220	0	0	Ki67+	 9478 23424
11221	0	0	Ki67+	 9479 23522
11222	0	0	Ki67+	 9479 23670
11223	0	0	Ki67+	 9484 23559
11224	0	0	Ki67+	 9485 23393
11225	0	0	Ki67+	 9485 23989
11226	0	0	Ki67+	 9486 23461
11227	0	0	Ki67+	 9488 23656
11228	0	0	Ki67+	 9489 23478
11229	0	0	Ki67+	 9489 23622
11230	0	0	Ki67+	 9493 23512
11231	0	0	Ki67+	 9493 23590
11232	0	0	Ki67+	 9493 23746
11233	0	0	Ki67+	 9497 23370
11234	0	0	Ki67+	 9499 23694
11235	0	0	Ki67+	 9502 23454
11236	0	0	Ki67+	 9503 23222
11237	0	0	Ki67+	 9503 23599
11238	0	0	Ki67+	 9505 23248
11239	0	0	Ki67+	 9505 23395
11240	0	0	Ki67+	 9505 23778
11241	0	0	Ki67+	 9506 23852
11242	0	0	Ki67+	 9509 23708
11243	0	0	Ki67+	 9511 23506
11244	0	0	Ki67+	 9511 23816
11245	0	0	Ki67+	 9512 23541
11246	0	0	Ki67+	 9513 23637
11247	0	0	Ki67+	 9513 23832
11248	0	0	Ki67+	 9518 23229
11249	0	0	Ki67+	 9518 23674
11250	0	0	Ki67+	 9519 23927
11251	0	0	Ki67+	 9520 23475
11252	0	0	Ki67+	 9521 23741
11253	0	0	Ki67+	 9525 23612
11254	0	0	Ki67+	 9525 23804
11255	0	0	Ki67+	 9527 23575
11256	0	0	Ki67+	 9529 23758
11257	0	0	Ki67+	 9532 23785
11258	0	0	Ki67+	 9537 23516
11259	0	0	Ki67+	 9539 23377
11260	0	0	Ki67+	 9539 23668
11261	0	0	Ki67+	 9539 23732
11262	0	0	Ki67+	 9540 23529
11263	0	0	Ki67+	 9542 23716
11264	0	0	Ki67+	 9543 23703
11265	0	0	Ki67+	 9544 23584
11266	0	0	Ki67+	 9545 23464
11267	0	0	Ki67+	 9547 23266
11268	0	0	Ki67+	 9556 23668
11269	0	0	Ki67+	 9557 23504
11270	0	0	Ki67+	 9559 23250
11271	0	0	Ki67+	 9560 23477
11272	0	0	Ki67+	 9564 23439
11273	0	0	Ki67+	 9567 23992
11274	0	0	Ki67+	 9571 23456
11275	0	0	Ki67+	 9576 23621
11276	0	0	Ki67+	 9578 23352
11277	0	0	Ki67+	 9580 23525
11278	0	0	Ki67+	 9586 23241
11279	0	0	Ki67+	 9586 23956
11280	0	0	Ki67+	 9590 23480
11281	0	0	Ki67+	 9591 23381
11282	0	0	Ki67+	 9592 23432
11283	0	0	Ki67+	 9593 23294
11284	0	0	Ki67+	 9593 23559
11285	0	0	Ki67+	 9595 23221
11286	0	0	Ki67+	 9595 23669
11287	0	0	Ki67+	 9598 23627
11288	0	0	Ki67+	 9603 23370
11289	0	0	Ki67+	 9604 23267
11290	0	0	Ki67+	 9605 23719
11291	0	0	Ki67+	 9606 23398
11292	0	0	Ki67+	 9608 23557
11293	0	0	Ki67+	 9611 23285
11294	0	0	Ki67+	 9612 23502
11295	0	0	Ki67+	 9616 23234
11296	0	0	Ki67+	 9617 23251
11297	0	0	Ki67+	 9617 23433
11298	0	0	Ki67+	 9617 23710
11299	0	0	Ki67+	 9617 23739
11300	0	0	Ki67+	 9618 23475
11301	0	0	Ki67+	 9618 23544
11302	0	0	Ki67+	 9620 23385
11303	0	0	Ki67+	 9621 23679
11304	0	0	Ki67+	 9634 23256
11305	0	0	Ki67+	 9643 23418
11306	0	0	Ki67+	 9646 23397
11307	0	0	Ki67+	 9646 23532
11308	0	0	Ki67+	 9651 23490
11309	0	0	Ki67+	 9652 23892
11310	0	0	Ki67+	 9653 23447
11311	0	0	Ki67+	 9656 23747
11312	0	0	Ki67+	 9661 23851
11313	0	0	Ki67+	 9664 23725
11314	0	0	Ki67+	 9672 23457
11315	0	0	Ki67+	 9676 23696
11316	0	0	Ki67+	 9683 23683
11317	0	0	Ki67+	 9688 23515
11318	0	0	Ki67+	 9693 23852
11319	0	0	Ki67+	 9697 23335
11320	0	0	Ki67+	 9702 23629
11321	0	0	Ki67+	 9703 23281
11322	0	0	Ki67+	 9719 23250
11323	0	0	Ki67+	 9719 23596
11324	0	0	Ki67+	 9731 23840
11325	0	0	Ki67+	 9738 23624
11326	0	0	Ki67+	 8951 24026
11327	0	0	Ki67+	 8960 24209
11328	0	0	Ki67+	 8965 24163
11329	0	0	Ki67+	 8975 24190
11330	0	0	Ki67+	 8987 24226
11331	0	0	Ki67+	 8993 24118
11332	0	0	Ki67+	 8994 24090
11333	0	0	Ki67+	 9006 24207
11334	0	0	Ki67+	 9008 24475
11335	0	0	Ki67+	 9011 24194
11336	0	0	Ki67+	 9012 24144
11337	0	0	Ki67+	 9012 24237
11338	0	0	Ki67+	 9013 24059
11339	0	0	Ki67+	 9013 24112
11340	0	0	Ki67+	 9014 24176
11341	0	0	Ki67+	 9017 24739
11342	0	0	Ki67+	 9020 24083
11343	0	0	Ki67+	 9022 24364
11344	0	0	Ki67+	 9026 24330
11345	0	0	Ki67+	 9030 24114
11346	0	0	Ki67+	 9030 24272
11347	0	0	Ki67+	 9031 24533
11348	0	0	Ki67+	 9038 24301
11349	0	0	Ki67+	 9054 24178
11350	0	0	Ki67+	 9062 24217
11351	0	0	Ki67+	 9062 24354
11352	0	0	Ki67+	 9084 24204
11353	0	0	Ki67+	 9088 24025
11354	0	0	Ki67+	 9089 24407
11355	0	0	Ki67+	 9092 24256
11356	0	0	Ki67+	 9099 24277
11357	0	0	Ki67+	 9102 24309
11358	0	0	Ki67+	 9105 24244
11359	0	0	Ki67+	 9108 24087
11360	0	0	Ki67+	 9108 24379
11361	0	0	Ki67+	 9115 24046
11362	0	0	Ki67+	 9122 24097
11363	0	0	Ki67+	 9123 24198
11364	0	0	Ki67+	 9136 24110
11365	0	0	Ki67+	 9140 24300
11366	0	0	Ki67+	 9141 24353
11367	0	0	Ki67+	 9147 24575
11368	0	0	Ki67+	 9153 24106
11369	0	0	Ki67+	 9153 24324
11370	0	0	Ki67+	 9167 24356
11371	0	0	Ki67+	 9181 24329
11372	0	0	Ki67+	 9182 24752
11373	0	0	Ki67+	 9196 24354
11374	0	0	Ki67+	 9205 24553
11375	0	0	Ki67+	 9210 24306
11376	0	0	Ki67+	 9223 24203
11377	0	0	Ki67+	 9226 24187
11378	0	0	Ki67+	 9233 24367
11379	0	0	Ki67+	 9239 24416
11380	0	0	Ki67+	 9241 24046
11381	0	0	Ki67+	 9244 24679
11382	0	0	Ki67+	 9251 24553
11383	0	0	Ki67+	 9257 24188
11384	0	0	Ki67+	 9283 24124
11385	0	0	Ki67+	 9286 24170
11386	0	0	Ki67+	 9297 24736
11387	0	0	Ki67+	 9303 24646
11388	0	0	Ki67+	 9309 24111
11389	0	0	Ki67+	 9311 24660
11390	0	0	Ki67+	 9314 24154
11391	0	0	Ki67+	 9316 24623
11392	0	0	Ki67+	 9330 24650
11393	0	0	Ki67+	 9334 24101
11394	0	0	Ki67+	 9334 24133
11395	0	0	Ki67+	 9344 24107
11396	0	0	Ki67+	 9364 24028
11397	0	0	Ki67+	 9381 24702
11398	0	0	Ki67+	 9390 24758
11399	0	0	Ki67+	 9396 24080
11400	0	0	Ki67+	 9399 24242
11401	0	0	Ki67+	 9413 24095
11402	0	0	Ki67+	 9426 24641
11403	0	0	Ki67+	 9446 24238
11404	0	0	Ki67+	 9463 24764
11405	0	0	Ki67+	 9534 24064
11406	0	0	Ki67+	 9549 24053
11407	0	0	Ki67+	 9555 24112
11408	0	0	Ki67+	 9562 24072
11409	0	0	Ki67+	 9574 24115
11410	0	0	Ki67+	 9586 24052
11411	0	0	Ki67+	 9670 24257
11412	0	0	Ki67+	 9676 24046
11413	0	0	Ki67+	 9678 24285
11414	0	0	Ki67+	 9683 24071
11415	0	0	Ki67+	 9691 24249
11416	0	0	Ki67+	 9691 24309
11417	0	0	Ki67+	 9693 24272
11418	0	0	Ki67+	 9698 24091
11419	0	0	Ki67+	 9705 24080
11420	0	0	Ki67+	 9705 24120
11421	0	0	Ki67+	 9706 24246
11422	0	0	Ki67+	 9717 24376
11423	0	0	Ki67+	 9724 24148
11424	0	0	Ki67+	 9730 24260
11425	0	0	Ki67+	 9730 24412
11426	0	0	Ki67+	 9738 24368
11427	0	0	Ki67+	 9738 24437
11428	0	0	Ki67+	 9740 24399
11429	0	0	Ki67+	 9743 24315
11430	0	0	Ki67+	 8963 25095
11431	0	0	Ki67+	 8965 24919
11432	0	0	Ki67+	 8982 24827
11433	0	0	Ki67+	 8998 24970
11434	0	0	Ki67+	 9003 25509
11435	0	0	Ki67+	 9008 24832
11436	0	0	Ki67+	 9028 24983
11437	0	0	Ki67+	 9034 25530
11438	0	0	Ki67+	 9050 25002
11439	0	0	Ki67+	 9066 25539
11440	0	0	Ki67+	 9114 24844
11441	0	0	Ki67+	 9127 24852
11442	0	0	Ki67+	 9141 24918
11443	0	0	Ki67+	 9141 25026
11444	0	0	Ki67+	 9151 24941
11445	0	0	Ki67+	 9154 25016
11446	0	0	Ki67+	 9165 24989
11447	0	0	Ki67+	 9253 25025
11448	0	0	Ki67+	 9262 25091
11449	0	0	Ki67+	 9288 25246
11450	0	0	Ki67+	 9301 25252
11451	0	0	Ki67+	 9376 24982
11452	0	0	Ki67+	 9392 25189
11453	0	0	Ki67+	 9472 24915
11454	0	0	Ki67+	 9535 24958
11455	0	0	Ki67+	 9579 24919
11456	0	0	Ki67+	 9585 25352
11457	0	0	Ki67+	 9586 25065
11458	0	0	Ki67+	 9598 25366
11459	0	0	Ki67+	 9616 24970
11460	0	0	Ki67+	 9617 24905
11461	0	0	Ki67+	 9641 24990
11462	0	0	Ki67+	 9641 25377
11463	0	0	Ki67+	 9676 24925
11464	0	0	Ki67+	 9692 24830
11465	0	0	Ki67+	 9722 25000
11466	0	0	Ki67+	 9737 25296
11467	0	0	Ki67+	 9741 24866
11468	0	0	Ki67+	 8950 25976
11469	0	0	Ki67+	 8976 26000
11470	0	0	Ki67+	 8993 25771
11471	0	0	Ki67+	 9020 25977
11472	0	0	Ki67+	 9064 26008
11473	0	0	Ki67+	 9135 26248
11474	0	0	Ki67+	 9217 26310
11475	0	0	Ki67+	 9279 25898
11476	0	0	Ki67+	 9302 25907
11477	0	0	Ki67+	 9336 25750
11478	0	0	Ki67+	 9339 25832
11479	0	0	Ki67+	 9342 25958
11480	0	0	Ki67+	 9375 26218
11481	0	0	Ki67+	 9433 26239
11482	0	0	Ki67+	 9505 25799
11483	0	0	Ki67+	 9681 26115
11484	0	0	Ki67+	 9682 25920
11485	0	0	Ki67+	 8962 26897
11486	0	0	Ki67+	 9031 27003
11487	0	0	Ki67+	 9104 27021
11488	0	0	Ki67+	 9124 26826
11489	0	0	Ki67+	 9232 27078
11490	0	0	Ki67+	 9244 26583
11491	0	0	Ki67+	 9270 26579
11492	0	0	Ki67+	 9305 26693
11493	0	0	Ki67+	 9308 26913
11494	0	0	Ki67+	 9312 26677
11495	0	0	Ki67+	 9338 26926
11496	0	0	Ki67+	 9455 26721
11497	0	0	Ki67+	 9462 27026
11498	0	0	Ki67+	 9499 26907
11499	0	0	Ki67+	 9531 26776
11500	0	0	Ki67+	 9537 26993
11501	0	0	Ki67+	 9542 26831
11502	0	0	Ki67+	 9560 26606
11503	0	0	Ki67+	 9602 26733
11504	0	0	Ki67+	 9647 26640
11505	0	0	Ki67+	 9668 26536
11506	0	0	Ki67+	 9735 27073
11507	0	0	Ki67+	 8954 27473
11508	0	0	Ki67+	 8958 27484
11509	0	0	Ki67+	 9101 27562
11510	0	0	Ki67+	 9107 27272
11511	0	0	Ki67+	 9114 27518
11512	0	0	Ki67+	 9118 27495
11513	0	0	Ki67+	 9133 27662
11514	0	0	Ki67+	 9134 27563
11515	0	0	Ki67+	 9136 27483
11516	0	0	Ki67+	 9141 27452
11517	0	0	Ki67+	 9160 27591
11518	0	0	Ki67+	 9161 27556
11519	0	0	Ki67+	 9171 27497
11520	0	0	Ki67+	 9172 27528
11521	0	0	Ki67+	 9174 27612
11522	0	0	Ki67+	 9195 27592
11523	0	0	Ki67+	 9198 27568
11524	0	0	Ki67+	 9208 27432
11525	0	0	Ki67+	 9223 27516
11526	0	0	Ki67+	 9224 27625
11527	0	0	Ki67+	 9226 27605
11528	0	0	Ki67+	 9227 27577
11529	0	0	Ki67+	 9233 27473
11530	0	0	Ki67+	 9236 27435
11531	0	0	Ki67+	 9240 27651
11532	0	0	Ki67+	 9245 27592
11533	0	0	Ki67+	 9250 27618
11534	0	0	Ki67+	 9252 27437
11535	0	0	Ki67+	 9260 27601
11536	0	0	Ki67+	 9273 27423
11537	0	0	Ki67+	 9274 27616
11538	0	0	Ki67+	 9277 27648
11539	0	0	Ki67+	 9289 27475
11540	0	0	Ki67+	 9295 27450
11541	0	0	Ki67+	 9296 27629
11542	0	0	Ki67+	 9300 27428
11543	0	0	Ki67+	 9301 27591
11544	0	0	Ki67+	 9313 27553
11545	0	0	Ki67+	 9322 27619
11546	0	0	Ki67+	 9330 27412
11547	0	0	Ki67+	 9343 27568
11548	0	0	Ki67+	 9344 27346
11549	0	0	Ki67+	 9349 27393
11550	0	0	Ki67+	 9352 27456
11551	0	0	Ki67+	 9358 27486
11552	0	0	Ki67+	 9359 27509
11553	0	0	Ki67+	 9359 27554
11554	0	0	Ki67+	 9363 27590
11555	0	0	Ki67+	 9373 27425
11556	0	0	Ki67+	 9394 27561
11557	0	0	Ki67+	 9397 27473
11558	0	0	Ki67+	 9410 27444
11559	0	0	Ki67+	 9478 27705
11560	0	0	Ki67+	 9612 27306
11561	0	0	Ki67+	 9614 27612
11562	0	0	Ki67+	 9673 27894
11563	0	0	Ki67+	 8981 28291
11564	0	0	Ki67+	 9051 28257
11565	0	0	Ki67+	 9367 28203
11566	0	0	Ki67+	 9377 28247
11567	0	0	Ki67+	 9540 28289
11568	0	0	Ki67+	 9741 28176
11569	0	0	Ki67+	 9840 12450
11570	0	0	Ki67+	 9946 12267
11571	0	0	Ki67+	 10014 12433
11572	0	0	Ki67+	 10032 12377
11573	0	0	Ki67+	 10039 12422
11574	0	0	Ki67+	 10059 12062
11575	0	0	Ki67+	 10065 12233
11576	0	0	Ki67+	 10068 12101
11577	0	0	Ki67+	 10071 12465
11578	0	0	Ki67+	 10136 12482
11579	0	0	Ki67+	 10187 12284
11580	0	0	Ki67+	 10226 12449
11581	0	0	Ki67+	 10251 12353
11582	0	0	Ki67+	 10271 12547
11583	0	0	Ki67+	 10295 12447
11584	0	0	Ki67+	 10317 12124
11585	0	0	Ki67+	 10320 12555
11586	0	0	Ki67+	 10326 11948
11587	0	0	Ki67+	 10337 12115
11588	0	0	Ki67+	 10361 11905
11589	0	0	Ki67+	 10448 11948
11590	0	0	Ki67+	 10470 12072
11591	0	0	Ki67+	 10519 11975
11592	0	0	Ki67+	 9797 12848
11593	0	0	Ki67+	 9853 12795
11594	0	0	Ki67+	 9937 12636
11595	0	0	Ki67+	 9941 12684
11596	0	0	Ki67+	 9963 13104
11597	0	0	Ki67+	 10080 12794
11598	0	0	Ki67+	 10171 13332
11599	0	0	Ki67+	 10186 12779
11600	0	0	Ki67+	 10243 12833
11601	0	0	Ki67+	 10333 13381
11602	0	0	Ki67+	 10349 12621
11603	0	0	Ki67+	 10383 13264
11604	0	0	Ki67+	 10403 13269
11605	0	0	Ki67+	 10422 13154
11606	0	0	Ki67+	 10430 13293
11607	0	0	Ki67+	 10445 13171
11608	0	0	Ki67+	 10491 13325
11609	0	0	Ki67+	 10506 12734
11610	0	0	Ki67+	 9888 14101
11611	0	0	Ki67+	 9953 14011
11612	0	0	Ki67+	 9988 14055
11613	0	0	Ki67+	 9993 13792
11614	0	0	Ki67+	 10013 14204
11615	0	0	Ki67+	 10017 13927
11616	0	0	Ki67+	 10018 13459
11617	0	0	Ki67+	 10022 13979
11618	0	0	Ki67+	 10044 13963
11619	0	0	Ki67+	 10070 13726
11620	0	0	Ki67+	 10104 13855
11621	0	0	Ki67+	 10123 13938
11622	0	0	Ki67+	 10142 13639
11623	0	0	Ki67+	 10155 13637
11624	0	0	Ki67+	 10198 13765
11625	0	0	Ki67+	 10199 14133
11626	0	0	Ki67+	 10302 13612
11627	0	0	Ki67+	 10308 13872
11628	0	0	Ki67+	 10336 13415
11629	0	0	Ki67+	 10405 14089
11630	0	0	Ki67+	 10437 14186
11631	0	0	Ki67+	 10459 13833
11632	0	0	Ki67+	 10508 14137
11633	0	0	Ki67+	 9748 14546
11634	0	0	Ki67+	 9750 14347
11635	0	0	Ki67+	 9758 14535
11636	0	0	Ki67+	 9762 14228
11637	0	0	Ki67+	 9771 14292
11638	0	0	Ki67+	 9776 14550
11639	0	0	Ki67+	 9777 14684
11640	0	0	Ki67+	 9781 14488
11641	0	0	Ki67+	 9783 14231
11642	0	0	Ki67+	 9783 14470
11643	0	0	Ki67+	 9792 14700
11644	0	0	Ki67+	 9793 14586
11645	0	0	Ki67+	 9798 14422
11646	0	0	Ki67+	 9800 14690
11647	0	0	Ki67+	 9859 14416
11648	0	0	Ki67+	 9859 14799
11649	0	0	Ki67+	 9864 14830
11650	0	0	Ki67+	 9873 14843
11651	0	0	Ki67+	 9880 14825
11652	0	0	Ki67+	 9890 14822
11653	0	0	Ki67+	 9894 14796
11654	0	0	Ki67+	 9910 14929
11655	0	0	Ki67+	 9917 14894
11656	0	0	Ki67+	 9948 14906
11657	0	0	Ki67+	 9949 14791
11658	0	0	Ki67+	 9960 14470
11659	0	0	Ki67+	 9998 14435
11660	0	0	Ki67+	 10002 14463
11661	0	0	Ki67+	 10015 14403
11662	0	0	Ki67+	 10022 14783
11663	0	0	Ki67+	 10032 14819
11664	0	0	Ki67+	 10043 14615
11665	0	0	Ki67+	 10043 14753
11666	0	0	Ki67+	 10073 14760
11667	0	0	Ki67+	 10109 14744
11668	0	0	Ki67+	 10125 14748
11669	0	0	Ki67+	 10137 14806
11670	0	0	Ki67+	 10169 14958
11671	0	0	Ki67+	 10184 14781
11672	0	0	Ki67+	 10206 14768
11673	0	0	Ki67+	 10430 14600
11674	0	0	Ki67+	 10445 14569
11675	0	0	Ki67+	 10457 14219
11676	0	0	Ki67+	 10466 14458
11677	0	0	Ki67+	 10480 14239
11678	0	0	Ki67+	 10484 14508
11679	0	0	Ki67+	 10536 14565
11680	0	0	Ki67+	 9972 15024
11681	0	0	Ki67+	 10048 15198
11682	0	0	Ki67+	 10058 15164
11683	0	0	Ki67+	 10072 15092
11684	0	0	Ki67+	 10073 15242
11685	0	0	Ki67+	 10078 15202
11686	0	0	Ki67+	 10087 15233
11687	0	0	Ki67+	 10091 15127
11688	0	0	Ki67+	 10106 15011
11689	0	0	Ki67+	 10113 15216
11690	0	0	Ki67+	 10138 15339
11691	0	0	Ki67+	 10143 15232
11692	0	0	Ki67+	 10146 15251
11693	0	0	Ki67+	 10157 15067
11694	0	0	Ki67+	 10161 15215
11695	0	0	Ki67+	 10189 15363
11696	0	0	Ki67+	 10193 15270
11697	0	0	Ki67+	 10212 15247
11698	0	0	Ki67+	 10222 15015
11699	0	0	Ki67+	 10222 15181
11700	0	0	Ki67+	 10226 15420
11701	0	0	Ki67+	 10236 15298
11702	0	0	Ki67+	 10243 15082
11703	0	0	Ki67+	 10251 15107
11704	0	0	Ki67+	 10292 15184
11705	0	0	Ki67+	 10302 15271
11706	0	0	Ki67+	 10306 15538
11707	0	0	Ki67+	 10316 15494
11708	0	0	Ki67+	 10350 15441
11709	0	0	Ki67+	 10351 15417
11710	0	0	Ki67+	 10371 15197
11711	0	0	Ki67+	 10385 15467
11712	0	0	Ki67+	 10408 15312
11713	0	0	Ki67+	 10420 15455
11714	0	0	Ki67+	 10451 15465
11715	0	0	Ki67+	 10518 15486
11716	0	0	Ki67+	 10530 15672
11717	0	0	Ki67+	 9747 19735
11718	0	0	Ki67+	 9753 19805
11719	0	0	Ki67+	 9765 19459
11720	0	0	Ki67+	 9768 19833
11721	0	0	Ki67+	 9775 19456
11722	0	0	Ki67+	 9779 19823
11723	0	0	Ki67+	 9785 19795
11724	0	0	Ki67+	 9793 19458
11725	0	0	Ki67+	 9795 19838
11726	0	0	Ki67+	 9808 19830
11727	0	0	Ki67+	 9818 19787
11728	0	0	Ki67+	 9833 19827
11729	0	0	Ki67+	 9849 19809
11730	0	0	Ki67+	 9858 19448
11731	0	0	Ki67+	 9865 19793
11732	0	0	Ki67+	 9871 19810
11733	0	0	Ki67+	 9872 19179
11734	0	0	Ki67+	 9876 19482
11735	0	0	Ki67+	 9883 19458
11736	0	0	Ki67+	 9891 19817
11737	0	0	Ki67+	 9901 19494
11738	0	0	Ki67+	 9905 19785
11739	0	0	Ki67+	 9913 19445
11740	0	0	Ki67+	 9915 19643
11741	0	0	Ki67+	 9918 19699
11742	0	0	Ki67+	 9922 19623
11743	0	0	Ki67+	 9926 19599
11744	0	0	Ki67+	 9927 19495
11745	0	0	Ki67+	 9927 19676
11746	0	0	Ki67+	 9928 19688
11747	0	0	Ki67+	 9931 19530
11748	0	0	Ki67+	 9931 19567
11749	0	0	Ki67+	 9931 19843
11750	0	0	Ki67+	 9935 19172
11751	0	0	Ki67+	 9938 19628
11752	0	0	Ki67+	 9940 19458
11753	0	0	Ki67+	 9941 19715
11754	0	0	Ki67+	 9945 19433
11755	0	0	Ki67+	 9952 19616
11756	0	0	Ki67+	 9952 19776
11757	0	0	Ki67+	 9960 19559
11758	0	0	Ki67+	 9961 19658
11759	0	0	Ki67+	 9962 19820
11760	0	0	Ki67+	 9962 19851
11761	0	0	Ki67+	 9964 19170
11762	0	0	Ki67+	 9964 19463
11763	0	0	Ki67+	 9966 19621
11764	0	0	Ki67+	 9967 19727
11765	0	0	Ki67+	 9968 19691
11766	0	0	Ki67+	 9969 19443
11767	0	0	Ki67+	 9969 19516
11768	0	0	Ki67+	 9969 19667
11769	0	0	Ki67+	 9970 19786
11770	0	0	Ki67+	 9977 19468
11771	0	0	Ki67+	 9979 19525
11772	0	0	Ki67+	 9980 19592
11773	0	0	Ki67+	 9982 19659
11774	0	0	Ki67+	 9985 19759
11775	0	0	Ki67+	 9986 19697
11776	0	0	Ki67+	 9986 19785
11777	0	0	Ki67+	 10003 19449
11778	0	0	Ki67+	 10005 19722
11779	0	0	Ki67+	 10006 19491
11780	0	0	Ki67+	 10006 19510
11781	0	0	Ki67+	 10012 19634
11782	0	0	Ki67+	 10015 19814
11783	0	0	Ki67+	 10016 19836
11784	0	0	Ki67+	 10018 19470
11785	0	0	Ki67+	 10019 19743
11786	0	0	Ki67+	 10023 19500
11787	0	0	Ki67+	 10023 19765
11788	0	0	Ki67+	 10026 19370
11789	0	0	Ki67+	 10032 19723
11790	0	0	Ki67+	 10034 19161
11791	0	0	Ki67+	 10043 19822
11792	0	0	Ki67+	 10047 19157
11793	0	0	Ki67+	 10050 19747
11794	0	0	Ki67+	 10060 19825
11795	0	0	Ki67+	 10063 19778
11796	0	0	Ki67+	 10075 19846
11797	0	0	Ki67+	 10076 19786
11798	0	0	Ki67+	 10080 19750
11799	0	0	Ki67+	 10092 19779
11800	0	0	Ki67+	 10092 19811
11801	0	0	Ki67+	 10100 19536
11802	0	0	Ki67+	 10112 19746
11803	0	0	Ki67+	 10125 19369
11804	0	0	Ki67+	 10126 19814
11805	0	0	Ki67+	 10137 19759
11806	0	0	Ki67+	 10143 19150
11807	0	0	Ki67+	 10150 19761
11808	0	0	Ki67+	 10157 19167
11809	0	0	Ki67+	 10162 19199
11810	0	0	Ki67+	 10166 19606
11811	0	0	Ki67+	 10172 19718
11812	0	0	Ki67+	 10176 19138
11813	0	0	Ki67+	 10184 19744
11814	0	0	Ki67+	 10185 19732
11815	0	0	Ki67+	 10188 19711
11816	0	0	Ki67+	 10198 19115
11817	0	0	Ki67+	 10201 19152
11818	0	0	Ki67+	 10205 19715
11819	0	0	Ki67+	 10212 19569
11820	0	0	Ki67+	 10221 19745
11821	0	0	Ki67+	 10233 19117
11822	0	0	Ki67+	 10237 19095
11823	0	0	Ki67+	 10244 19566
11824	0	0	Ki67+	 10247 19725
11825	0	0	Ki67+	 10247 19767
11826	0	0	Ki67+	 10262 19129
11827	0	0	Ki67+	 10263 19740
11828	0	0	Ki67+	 10266 19108
11829	0	0	Ki67+	 10271 19766
11830	0	0	Ki67+	 10274 19830
11831	0	0	Ki67+	 10283 19801
11832	0	0	Ki67+	 10286 19161
11833	0	0	Ki67+	 10287 19782
11834	0	0	Ki67+	 10290 19741
11835	0	0	Ki67+	 10291 19827
11836	0	0	Ki67+	 10291 19849
11837	0	0	Ki67+	 10293 19467
11838	0	0	Ki67+	 10309 19063
11839	0	0	Ki67+	 10309 19852
11840	0	0	Ki67+	 10312 19095
11841	0	0	Ki67+	 10318 19183
11842	0	0	Ki67+	 10321 19142
11843	0	0	Ki67+	 10345 19128
11844	0	0	Ki67+	 10358 19704
11845	0	0	Ki67+	 10359 19099
11846	0	0	Ki67+	 10360 19064
11847	0	0	Ki67+	 10370 19266
11848	0	0	Ki67+	 10378 19638
11849	0	0	Ki67+	 10384 19090
11850	0	0	Ki67+	 10393 19134
11851	0	0	Ki67+	 10401 19175
11852	0	0	Ki67+	 10403 19103
11853	0	0	Ki67+	 10406 19154
11854	0	0	Ki67+	 10407 19847
11855	0	0	Ki67+	 10411 19828
11856	0	0	Ki67+	 10416 19092
11857	0	0	Ki67+	 10433 19059
11858	0	0	Ki67+	 10433 19218
11859	0	0	Ki67+	 10450 19559
11860	0	0	Ki67+	 10451 19077
11861	0	0	Ki67+	 10455 19572
11862	0	0	Ki67+	 10472 19106
11863	0	0	Ki67+	 10472 19133
11864	0	0	Ki67+	 10478 19084
11865	0	0	Ki67+	 10480 19784
11866	0	0	Ki67+	 10485 19797
11867	0	0	Ki67+	 10486 19157
11868	0	0	Ki67+	 10518 19064
11869	0	0	Ki67+	 10523 19149
11870	0	0	Ki67+	 10527 19121
11871	0	0	Ki67+	 10539 19148
11872	0	0	Ki67+	 10542 19128
11873	0	0	Ki67+	 9748 20006
11874	0	0	Ki67+	 9748 20053
11875	0	0	Ki67+	 9749 20196
11876	0	0	Ki67+	 9749 20616
11877	0	0	Ki67+	 9750 19917
11878	0	0	Ki67+	 9754 19955
11879	0	0	Ki67+	 9756 19906
11880	0	0	Ki67+	 9757 20158
11881	0	0	Ki67+	 9759 20232
11882	0	0	Ki67+	 9761 20010
11883	0	0	Ki67+	 9763 20173
11884	0	0	Ki67+	 9766 20643
11885	0	0	Ki67+	 9775 20602
11886	0	0	Ki67+	 9777 19906
11887	0	0	Ki67+	 9777 19929
11888	0	0	Ki67+	 9777 20246
11889	0	0	Ki67+	 9778 20170
11890	0	0	Ki67+	 9787 19876
11891	0	0	Ki67+	 9787 20563
11892	0	0	Ki67+	 9788 20195
11893	0	0	Ki67+	 9789 20102
11894	0	0	Ki67+	 9790 19918
11895	0	0	Ki67+	 9791 20068
11896	0	0	Ki67+	 9796 19933
11897	0	0	Ki67+	 9796 20220
11898	0	0	Ki67+	 9805 19962
11899	0	0	Ki67+	 9807 19906
11900	0	0	Ki67+	 9810 20250
11901	0	0	Ki67+	 9812 20100
11902	0	0	Ki67+	 9813 20640
11903	0	0	Ki67+	 9814 20175
11904	0	0	Ki67+	 9816 19981
11905	0	0	Ki67+	 9819 20070
11906	0	0	Ki67+	 9821 19966
11907	0	0	Ki67+	 9823 19866
11908	0	0	Ki67+	 9824 20202
11909	0	0	Ki67+	 9825 20056
11910	0	0	Ki67+	 9826 19932
11911	0	0	Ki67+	 9828 20230
11912	0	0	Ki67+	 9833 20328
11913	0	0	Ki67+	 9836 19874
11914	0	0	Ki67+	 9839 20284
11915	0	0	Ki67+	 9841 20604
11916	0	0	Ki67+	 9842 19900
11917	0	0	Ki67+	 9843 19936
11918	0	0	Ki67+	 9844 20654
11919	0	0	Ki67+	 9845 19961
11920	0	0	Ki67+	 9846 20268
11921	0	0	Ki67+	 9847 20193
11922	0	0	Ki67+	 9848 20020
11923	0	0	Ki67+	 9848 20327
11924	0	0	Ki67+	 9854 19996
11925	0	0	Ki67+	 9854 20074
11926	0	0	Ki67+	 9854 20586
11927	0	0	Ki67+	 9858 20055
11928	0	0	Ki67+	 9858 20226
11929	0	0	Ki67+	 9860 20310
11930	0	0	Ki67+	 9862 20243
11931	0	0	Ki67+	 9870 19892
11932	0	0	Ki67+	 9873 20268
11933	0	0	Ki67+	 9874 19871
11934	0	0	Ki67+	 9876 20346
11935	0	0	Ki67+	 9879 20301
11936	0	0	Ki67+	 9880 20221
11937	0	0	Ki67+	 9882 20251
11938	0	0	Ki67+	 9882 20281
11939	0	0	Ki67+	 9884 19905
11940	0	0	Ki67+	 9886 20025
11941	0	0	Ki67+	 9888 20345
11942	0	0	Ki67+	 9892 20306
11943	0	0	Ki67+	 9893 20051
11944	0	0	Ki67+	 9894 19933
11945	0	0	Ki67+	 9894 20233
11946	0	0	Ki67+	 9895 19860
11947	0	0	Ki67+	 9895 20082
11948	0	0	Ki67+	 9903 19984
11949	0	0	Ki67+	 9903 20368
11950	0	0	Ki67+	 9904 20244
11951	0	0	Ki67+	 9905 19889
11952	0	0	Ki67+	 9906 20053
11953	0	0	Ki67+	 9908 20271
11954	0	0	Ki67+	 9912 20350
11955	0	0	Ki67+	 9915 19872
11956	0	0	Ki67+	 9915 19900
11957	0	0	Ki67+	 9915 19934
11958	0	0	Ki67+	 9920 20016
11959	0	0	Ki67+	 9920 20650
11960	0	0	Ki67+	 9921 19989
11961	0	0	Ki67+	 9922 20607
11962	0	0	Ki67+	 9928 20293
11963	0	0	Ki67+	 9928 20378
11964	0	0	Ki67+	 9931 20035
11965	0	0	Ki67+	 9932 20274
11966	0	0	Ki67+	 9932 20314
11967	0	0	Ki67+	 9932 20572
11968	0	0	Ki67+	 9936 19887
11969	0	0	Ki67+	 9936 20613
11970	0	0	Ki67+	 9937 19945
11971	0	0	Ki67+	 9942 19915
11972	0	0	Ki67+	 9944 20017
11973	0	0	Ki67+	 9945 20341
11974	0	0	Ki67+	 9949 20586
11975	0	0	Ki67+	 9950 20631
11976	0	0	Ki67+	 9951 19869
11977	0	0	Ki67+	 9952 20320
11978	0	0	Ki67+	 9957 20279
11979	0	0	Ki67+	 9961 19915
11980	0	0	Ki67+	 9962 19997
11981	0	0	Ki67+	 9964 20267
11982	0	0	Ki67+	 9965 20308
11983	0	0	Ki67+	 9966 20379
11984	0	0	Ki67+	 9967 20652
11985	0	0	Ki67+	 9970 19902
11986	0	0	Ki67+	 9973 19889
11987	0	0	Ki67+	 9974 20353
11988	0	0	Ki67+	 9976 20633
11989	0	0	Ki67+	 9982 19862
11990	0	0	Ki67+	 9982 19943
11991	0	0	Ki67+	 9982 20332
11992	0	0	Ki67+	 9995 19931
11993	0	0	Ki67+	 9996 20307
11994	0	0	Ki67+	 9997 20382
11995	0	0	Ki67+	 10000 19857
11996	0	0	Ki67+	 10001 19884
11997	0	0	Ki67+	 10002 20407
11998	0	0	Ki67+	 10003 20019
11999	0	0	Ki67+	 10005 19993
12000	0	0	Ki67+	 10007 20286
12001	0	0	Ki67+	 10009 19971
12002	0	0	Ki67+	 10012 20336
12003	0	0	Ki67+	 10015 20383
12004	0	0	Ki67+	 10017 19877
12005	0	0	Ki67+	 10017 20362
12006	0	0	Ki67+	 10018 20610
12007	0	0	Ki67+	 10020 20635
12008	0	0	Ki67+	 10025 19951
12009	0	0	Ki67+	 10025 20319
12010	0	0	Ki67+	 10033 20010
12011	0	0	Ki67+	 10035 19921
12012	0	0	Ki67+	 10035 20362
12013	0	0	Ki67+	 10036 20280
12014	0	0	Ki67+	 10036 20647
12015	0	0	Ki67+	 10039 19993
12016	0	0	Ki67+	 10045 20386
12017	0	0	Ki67+	 10045 20603
12018	0	0	Ki67+	 10048 19940
12019	0	0	Ki67+	 10049 19862
12020	0	0	Ki67+	 10049 19876
12021	0	0	Ki67+	 10051 20334
12022	0	0	Ki67+	 10052 19910
12023	0	0	Ki67+	 10052 20360
12024	0	0	Ki67+	 10053 19997
12025	0	0	Ki67+	 10054 20021
12026	0	0	Ki67+	 10054 20629
12027	0	0	Ki67+	 10056 20305
12028	0	0	Ki67+	 10057 19980
12029	0	0	Ki67+	 10058 20655
12030	0	0	Ki67+	 10060 20281
12031	0	0	Ki67+	 10072 20638
12032	0	0	Ki67+	 10073 20017
12033	0	0	Ki67+	 10074 20600
12034	0	0	Ki67+	 10076 19887
12035	0	0	Ki67+	 10081 20583
12036	0	0	Ki67+	 10082 20530
12037	0	0	Ki67+	 10085 20225
12038	0	0	Ki67+	 10086 20239
12039	0	0	Ki67+	 10086 20361
12040	0	0	Ki67+	 10088 20568
12041	0	0	Ki67+	 10089 20503
12042	0	0	Ki67+	 10094 20598
12043	0	0	Ki67+	 10097 20008
12044	0	0	Ki67+	 10097 20326
12045	0	0	Ki67+	 10097 20552
12046	0	0	Ki67+	 10104 19969
12047	0	0	Ki67+	 10105 20262
12048	0	0	Ki67+	 10108 20528
12049	0	0	Ki67+	 10111 20564
12050	0	0	Ki67+	 10113 20650
12051	0	0	Ki67+	 10114 20173
12052	0	0	Ki67+	 10115 20154
12053	0	0	Ki67+	 10115 20542
12054	0	0	Ki67+	 10116 20379
12055	0	0	Ki67+	 10118 20202
12056	0	0	Ki67+	 10118 20221
12057	0	0	Ki67+	 10121 20000
12058	0	0	Ki67+	 10126 20163
12059	0	0	Ki67+	 10132 20296
12060	0	0	Ki67+	 10140 20362
12061	0	0	Ki67+	 10141 20144
12062	0	0	Ki67+	 10141 20378
12063	0	0	Ki67+	 10148 20262
12064	0	0	Ki67+	 10155 20188
12065	0	0	Ki67+	 10160 20311
12066	0	0	Ki67+	 10170 20297
12067	0	0	Ki67+	 10179 20161
12068	0	0	Ki67+	 10179 20178
12069	0	0	Ki67+	 10179 20203
12070	0	0	Ki67+	 10181 20139
12071	0	0	Ki67+	 10184 20120
12072	0	0	Ki67+	 10189 20303
12073	0	0	Ki67+	 10195 20138
12074	0	0	Ki67+	 10200 20341
12075	0	0	Ki67+	 10227 20125
12076	0	0	Ki67+	 10230 20460
12077	0	0	Ki67+	 10257 20531
12078	0	0	Ki67+	 10290 19931
12079	0	0	Ki67+	 10295 19868
12080	0	0	Ki67+	 10299 19916
12081	0	0	Ki67+	 10309 20523
12082	0	0	Ki67+	 10313 19885
12083	0	0	Ki67+	 10343 20612
12084	0	0	Ki67+	 10353 20638
12085	0	0	Ki67+	 10355 20585
12086	0	0	Ki67+	 10370 20637
12087	0	0	Ki67+	 10374 20603
12088	0	0	Ki67+	 10420 20125
12089	0	0	Ki67+	 10427 20156
12090	0	0	Ki67+	 10433 20169
12091	0	0	Ki67+	 10441 20232
12092	0	0	Ki67+	 10449 20172
12093	0	0	Ki67+	 10453 19892
12094	0	0	Ki67+	 10453 20200
12095	0	0	Ki67+	 10514 20431
12096	0	0	Ki67+	 10525 20478
12097	0	0	Ki67+	 10528 20519
12098	0	0	Ki67+	 10528 20609
12099	0	0	Ki67+	 10529 19871
12100	0	0	Ki67+	 10532 20436
12101	0	0	Ki67+	 10535 19924
12102	0	0	Ki67+	 10535 20637
12103	0	0	Ki67+	 10538 20484
12104	0	0	Ki67+	 10540 20500
12105	0	0	Ki67+	 10542 20546
12106	0	0	Ki67+	 9746 21241
12107	0	0	Ki67+	 9747 21338
12108	0	0	Ki67+	 9752 20934
12109	0	0	Ki67+	 9753 20796
12110	0	0	Ki67+	 9755 21266
12111	0	0	Ki67+	 9756 21277
12112	0	0	Ki67+	 9760 20692
12113	0	0	Ki67+	 9760 20780
12114	0	0	Ki67+	 9760 20821
12115	0	0	Ki67+	 9762 20671
12116	0	0	Ki67+	 9762 20858
12117	0	0	Ki67+	 9764 21329
12118	0	0	Ki67+	 9766 21198
12119	0	0	Ki67+	 9767 20942
12120	0	0	Ki67+	 9768 20888
12121	0	0	Ki67+	 9768 20899
12122	0	0	Ki67+	 9768 21231
12123	0	0	Ki67+	 9769 20742
12124	0	0	Ki67+	 9770 21286
12125	0	0	Ki67+	 9775 21163
12126	0	0	Ki67+	 9777 20765
12127	0	0	Ki67+	 9779 20866
12128	0	0	Ki67+	 9781 21255
12129	0	0	Ki67+	 9782 21199
12130	0	0	Ki67+	 9782 21294
12131	0	0	Ki67+	 9783 21318
12132	0	0	Ki67+	 9783 21360
12133	0	0	Ki67+	 9785 20797
12134	0	0	Ki67+	 9787 20724
12135	0	0	Ki67+	 9789 20903
12136	0	0	Ki67+	 9792 20853
12137	0	0	Ki67+	 9795 20742
12138	0	0	Ki67+	 9795 21260
12139	0	0	Ki67+	 9797 20684
12140	0	0	Ki67+	 9799 20673
12141	0	0	Ki67+	 9803 20758
12142	0	0	Ki67+	 9804 21233
12143	0	0	Ki67+	 9807 21033
12144	0	0	Ki67+	 9807 21135
12145	0	0	Ki67+	 9812 21273
12146	0	0	Ki67+	 9812 21304
12147	0	0	Ki67+	 9818 20657
12148	0	0	Ki67+	 9819 20773
12149	0	0	Ki67+	 9819 20786
12150	0	0	Ki67+	 9822 20696
12151	0	0	Ki67+	 9822 21137
12152	0	0	Ki67+	 9823 21177
12153	0	0	Ki67+	 9824 21232
12154	0	0	Ki67+	 9829 21198
12155	0	0	Ki67+	 9832 20804
12156	0	0	Ki67+	 9837 21257
12157	0	0	Ki67+	 9841 20849
12158	0	0	Ki67+	 9842 21236
12159	0	0	Ki67+	 9843 21140
12160	0	0	Ki67+	 9845 20901
12161	0	0	Ki67+	 9848 20836
12162	0	0	Ki67+	 9848 21118
12163	0	0	Ki67+	 9848 21210
12164	0	0	Ki67+	 9850 20666
12165	0	0	Ki67+	 9850 20944
12166	0	0	Ki67+	 9851 20880
12167	0	0	Ki67+	 9851 20918
12168	0	0	Ki67+	 9858 21138
12169	0	0	Ki67+	 9861 21350
12170	0	0	Ki67+	 9863 20769
12171	0	0	Ki67+	 9865 21322
12172	0	0	Ki67+	 9867 20822
12173	0	0	Ki67+	 9869 20920
12174	0	0	Ki67+	 9869 21190
12175	0	0	Ki67+	 9870 21261
12176	0	0	Ki67+	 9870 21296
12177	0	0	Ki67+	 9871 21422
12178	0	0	Ki67+	 9874 20787
12179	0	0	Ki67+	 9874 20857
12180	0	0	Ki67+	 9877 21338
12181	0	0	Ki67+	 9878 21233
12182	0	0	Ki67+	 9879 21275
12183	0	0	Ki67+	 9881 21396
12184	0	0	Ki67+	 9885 20963
12185	0	0	Ki67+	 9887 20703
12186	0	0	Ki67+	 9891 21258
12187	0	0	Ki67+	 9892 21217
12188	0	0	Ki67+	 9894 20795
12189	0	0	Ki67+	 9894 21246
12190	0	0	Ki67+	 9896 20849
12191	0	0	Ki67+	 9897 20762
12192	0	0	Ki67+	 9897 21147
12193	0	0	Ki67+	 9899 21184
12194	0	0	Ki67+	 9900 21281
12195	0	0	Ki67+	 9901 20709
12196	0	0	Ki67+	 9901 21315
12197	0	0	Ki67+	 9904 20925
12198	0	0	Ki67+	 9905 20784
12199	0	0	Ki67+	 9908 21257
12200	0	0	Ki67+	 9911 21356
12201	0	0	Ki67+	 9912 21429
12202	0	0	Ki67+	 9914 21287
12203	0	0	Ki67+	 9921 20691
12204	0	0	Ki67+	 9923 20982
12205	0	0	Ki67+	 9925 21243
12206	0	0	Ki67+	 9926 21410
12207	0	0	Ki67+	 9927 21232
12208	0	0	Ki67+	 9930 21154
12209	0	0	Ki67+	 9931 21181
12210	0	0	Ki67+	 9934 20709
12211	0	0	Ki67+	 9934 21217
12212	0	0	Ki67+	 9935 21307
12213	0	0	Ki67+	 9939 21261
12214	0	0	Ki67+	 9939 21380
12215	0	0	Ki67+	 9942 20962
12216	0	0	Ki67+	 9943 21244
12217	0	0	Ki67+	 9944 21199
12218	0	0	Ki67+	 9944 21423
12219	0	0	Ki67+	 9952 21329
12220	0	0	Ki67+	 9955 20968
12221	0	0	Ki67+	 9958 21242
12222	0	0	Ki67+	 9963 21283
12223	0	0	Ki67+	 9965 21189
12224	0	0	Ki67+	 9965 21221
12225	0	0	Ki67+	 9969 20818
12226	0	0	Ki67+	 9970 21311
12227	0	0	Ki67+	 9972 21272
12228	0	0	Ki67+	 9977 21234
12229	0	0	Ki67+	 9980 21280
12230	0	0	Ki67+	 9985 20968
12231	0	0	Ki67+	 9986 21304
12232	0	0	Ki67+	 9996 21224
12233	0	0	Ki67+	 9996 21262
12234	0	0	Ki67+	 9997 21357
12235	0	0	Ki67+	 9998 21328
12236	0	0	Ki67+	 10001 20839
12237	0	0	Ki67+	 10005 20700
12238	0	0	Ki67+	 10007 21400
12239	0	0	Ki67+	 10008 21221
12240	0	0	Ki67+	 10010 21251
12241	0	0	Ki67+	 10010 21289
12242	0	0	Ki67+	 10011 21001
12243	0	0	Ki67+	 10013 20979
12244	0	0	Ki67+	 10016 21197
12245	0	0	Ki67+	 10017 20730
12246	0	0	Ki67+	 10019 20903
12247	0	0	Ki67+	 10021 20943
12248	0	0	Ki67+	 10023 21396
12249	0	0	Ki67+	 10024 20767
12250	0	0	Ki67+	 10024 21239
12251	0	0	Ki67+	 10027 20967
12252	0	0	Ki67+	 10030 20883
12253	0	0	Ki67+	 10030 21255
12254	0	0	Ki67+	 10030 21321
12255	0	0	Ki67+	 10031 21350
12256	0	0	Ki67+	 10032 20684
12257	0	0	Ki67+	 10034 20977
12258	0	0	Ki67+	 10036 21019
12259	0	0	Ki67+	 10037 20931
12260	0	0	Ki67+	 10038 20792
12261	0	0	Ki67+	 10039 21304
12262	0	0	Ki67+	 10043 20905
12263	0	0	Ki67+	 10048 21266
12264	0	0	Ki67+	 10050 21365
12265	0	0	Ki67+	 10051 21226
12266	0	0	Ki67+	 10051 21438
12267	0	0	Ki67+	 10052 20699
12268	0	0	Ki67+	 10052 20997
12269	0	0	Ki67+	 10053 20814
12270	0	0	Ki67+	 10056 21405
12271	0	0	Ki67+	 10057 21310
12272	0	0	Ki67+	 10058 21030
12273	0	0	Ki67+	 10059 20735
12274	0	0	Ki67+	 10061 20839
12275	0	0	Ki67+	 10062 21295
12276	0	0	Ki67+	 10063 21359
12277	0	0	Ki67+	 10063 21417
12278	0	0	Ki67+	 10065 20793
12279	0	0	Ki67+	 10066 21344
12280	0	0	Ki67+	 10076 20662
12281	0	0	Ki67+	 10076 20885
12282	0	0	Ki67+	 10078 21284
12283	0	0	Ki67+	 10079 20738
12284	0	0	Ki67+	 10081 21362
12285	0	0	Ki67+	 10082 21321
12286	0	0	Ki67+	 10083 20808
12287	0	0	Ki67+	 10085 21311
12288	0	0	Ki67+	 10085 21389
12289	0	0	Ki67+	 10088 21416
12290	0	0	Ki67+	 10088 21455
12291	0	0	Ki67+	 10092 21280
12292	0	0	Ki67+	 10092 21351
12293	0	0	Ki67+	 10095 20848
12294	0	0	Ki67+	 10095 21293
12295	0	0	Ki67+	 10095 21317
12296	0	0	Ki67+	 10103 20686
12297	0	0	Ki67+	 10103 20896
12298	0	0	Ki67+	 10106 20879
12299	0	0	Ki67+	 10109 20851
12300	0	0	Ki67+	 10111 21455
12301	0	0	Ki67+	 10112 20717
12302	0	0	Ki67+	 10113 21013
12303	0	0	Ki67+	 10115 21336
12304	0	0	Ki67+	 10127 20969
12305	0	0	Ki67+	 10145 20708
12306	0	0	Ki67+	 10151 20880
12307	0	0	Ki67+	 10156 20907
12308	0	0	Ki67+	 10159 20939
12309	0	0	Ki67+	 10159 21002
12310	0	0	Ki67+	 10161 20989
12311	0	0	Ki67+	 10170 20968
12312	0	0	Ki67+	 10171 21095
12313	0	0	Ki67+	 10173 21078
12314	0	0	Ki67+	 10174 20995
12315	0	0	Ki67+	 10175 21028
12316	0	0	Ki67+	 10178 21114
12317	0	0	Ki67+	 10182 20715
12318	0	0	Ki67+	 10184 21058
12319	0	0	Ki67+	 10189 21091
12320	0	0	Ki67+	 10195 20941
12321	0	0	Ki67+	 10198 21124
12322	0	0	Ki67+	 10201 20968
12323	0	0	Ki67+	 10201 21076
12324	0	0	Ki67+	 10209 21014
12325	0	0	Ki67+	 10216 21103
12326	0	0	Ki67+	 10221 21125
12327	0	0	Ki67+	 10222 21032
12328	0	0	Ki67+	 10226 20962
12329	0	0	Ki67+	 10228 20811
12330	0	0	Ki67+	 10229 21367
12331	0	0	Ki67+	 10235 21130
12332	0	0	Ki67+	 10237 21147
12333	0	0	Ki67+	 10238 20777
12334	0	0	Ki67+	 10245 21067
12335	0	0	Ki67+	 10248 21088
12336	0	0	Ki67+	 10250 20826
12337	0	0	Ki67+	 10254 21040
12338	0	0	Ki67+	 10257 21102
12339	0	0	Ki67+	 10258 20849
12340	0	0	Ki67+	 10259 21053
12341	0	0	Ki67+	 10263 20768
12342	0	0	Ki67+	 10269 21093
12343	0	0	Ki67+	 10273 20816
12344	0	0	Ki67+	 10274 20801
12345	0	0	Ki67+	 10277 20868
12346	0	0	Ki67+	 10283 20783
12347	0	0	Ki67+	 10294 20854
12348	0	0	Ki67+	 10304 20824
12349	0	0	Ki67+	 10310 20854
12350	0	0	Ki67+	 10310 20884
12351	0	0	Ki67+	 10321 20834
12352	0	0	Ki67+	 10330 20898
12353	0	0	Ki67+	 10336 20864
12354	0	0	Ki67+	 10340 20665
12355	0	0	Ki67+	 10352 20695
12356	0	0	Ki67+	 10363 21161
12357	0	0	Ki67+	 10364 21193
12358	0	0	Ki67+	 10365 20879
12359	0	0	Ki67+	 10367 20908
12360	0	0	Ki67+	 10374 20664
12361	0	0	Ki67+	 10377 20930
12362	0	0	Ki67+	 10380 20740
12363	0	0	Ki67+	 10381 20915
12364	0	0	Ki67+	 10381 21149
12365	0	0	Ki67+	 10382 20899
12366	0	0	Ki67+	 10388 20716
12367	0	0	Ki67+	 10392 21125
12368	0	0	Ki67+	 10396 21015
12369	0	0	Ki67+	 10401 21090
12370	0	0	Ki67+	 10401 21191
12371	0	0	Ki67+	 10404 20756
12372	0	0	Ki67+	 10404 20923
12373	0	0	Ki67+	 10405 20664
12374	0	0	Ki67+	 10405 20961
12375	0	0	Ki67+	 10406 21142
12376	0	0	Ki67+	 10407 20732
12377	0	0	Ki67+	 10408 20934
12378	0	0	Ki67+	 10415 20760
12379	0	0	Ki67+	 10415 20803
12380	0	0	Ki67+	 10415 21064
12381	0	0	Ki67+	 10419 20955
12382	0	0	Ki67+	 10424 20988
12383	0	0	Ki67+	 10424 21028
12384	0	0	Ki67+	 10425 21109
12385	0	0	Ki67+	 10429 20712
12386	0	0	Ki67+	 10429 20759
12387	0	0	Ki67+	 10434 20802
12388	0	0	Ki67+	 10438 20740
12389	0	0	Ki67+	 10442 20823
12390	0	0	Ki67+	 10445 21066
12391	0	0	Ki67+	 10446 20984
12392	0	0	Ki67+	 10449 21007
12393	0	0	Ki67+	 10453 20773
12394	0	0	Ki67+	 10453 21263
12395	0	0	Ki67+	 10454 21025
12396	0	0	Ki67+	 10459 21304
12397	0	0	Ki67+	 10468 21240
12398	0	0	Ki67+	 10475 20770
12399	0	0	Ki67+	 10475 20834
12400	0	0	Ki67+	 10476 20816
12401	0	0	Ki67+	 10484 20866
12402	0	0	Ki67+	 10494 20800
12403	0	0	Ki67+	 10505 20854
12404	0	0	Ki67+	 10515 21335
12405	0	0	Ki67+	 10518 20812
12406	0	0	Ki67+	 10519 21294
12407	0	0	Ki67+	 10540 20796
12408	0	0	Ki67+	 10543 20770
12409	0	0	Ki67+	 10543 20847
12410	0	0	Ki67+	 9747 22093
12411	0	0	Ki67+	 9748 22194
12412	0	0	Ki67+	 9750 21932
12413	0	0	Ki67+	 9757 21900
12414	0	0	Ki67+	 9757 22172
12415	0	0	Ki67+	 9762 21857
12416	0	0	Ki67+	 9764 21835
12417	0	0	Ki67+	 9766 21606
12418	0	0	Ki67+	 9767 22114
12419	0	0	Ki67+	 9768 22033
12420	0	0	Ki67+	 9778 22043
12421	0	0	Ki67+	 9779 22250
12422	0	0	Ki67+	 9780 22205
12423	0	0	Ki67+	 9781 22152
12424	0	0	Ki67+	 9782 22094
12425	0	0	Ki67+	 9786 21803
12426	0	0	Ki67+	 9788 21920
12427	0	0	Ki67+	 9790 21899
12428	0	0	Ki67+	 9792 22130
12429	0	0	Ki67+	 9794 21881
12430	0	0	Ki67+	 9794 22250
12431	0	0	Ki67+	 9796 22215
12432	0	0	Ki67+	 9798 21965
12433	0	0	Ki67+	 9800 22020
12434	0	0	Ki67+	 9810 21828
12435	0	0	Ki67+	 9811 21992
12436	0	0	Ki67+	 9812 21900
12437	0	0	Ki67+	 9813 21934
12438	0	0	Ki67+	 9814 22191
12439	0	0	Ki67+	 9814 22219
12440	0	0	Ki67+	 9818 22016
12441	0	0	Ki67+	 9819 22073
12442	0	0	Ki67+	 9825 22253
12443	0	0	Ki67+	 9830 21939
12444	0	0	Ki67+	 9830 22094
12445	0	0	Ki67+	 9835 21917
12446	0	0	Ki67+	 9837 21996
12447	0	0	Ki67+	 9840 22058
12448	0	0	Ki67+	 9845 21956
12449	0	0	Ki67+	 9850 21874
12450	0	0	Ki67+	 9853 22032
12451	0	0	Ki67+	 9853 22214
12452	0	0	Ki67+	 9854 22165
12453	0	0	Ki67+	 9855 22089
12454	0	0	Ki67+	 9856 22132
12455	0	0	Ki67+	 9857 21856
12456	0	0	Ki67+	 9857 22193
12457	0	0	Ki67+	 9859 22072
12458	0	0	Ki67+	 9860 22238
12459	0	0	Ki67+	 9866 21979
12460	0	0	Ki67+	 9867 22015
12461	0	0	Ki67+	 9875 21956
12462	0	0	Ki67+	 9876 22188
12463	0	0	Ki67+	 9878 22054
12464	0	0	Ki67+	 9880 21918
12465	0	0	Ki67+	 9880 22238
12466	0	0	Ki67+	 9883 22087
12467	0	0	Ki67+	 9883 22213
12468	0	0	Ki67+	 9884 21991
12469	0	0	Ki67+	 9884 22111
12470	0	0	Ki67+	 9889 22177
12471	0	0	Ki67+	 9897 22023
12472	0	0	Ki67+	 9897 22117
12473	0	0	Ki67+	 9898 22161
12474	0	0	Ki67+	 9902 22190
12475	0	0	Ki67+	 9903 22172
12476	0	0	Ki67+	 9904 21977
12477	0	0	Ki67+	 9909 22132
12478	0	0	Ki67+	 9910 21903
12479	0	0	Ki67+	 9912 22084
12480	0	0	Ki67+	 9913 21945
12481	0	0	Ki67+	 9914 22195
12482	0	0	Ki67+	 9915 22006
12483	0	0	Ki67+	 9924 22024
12484	0	0	Ki67+	 9924 22209
12485	0	0	Ki67+	 9929 22144
12486	0	0	Ki67+	 9932 21980
12487	0	0	Ki67+	 9932 22130
12488	0	0	Ki67+	 9932 22177
12489	0	0	Ki67+	 9933 21955
12490	0	0	Ki67+	 9935 22075
12491	0	0	Ki67+	 9936 22046
12492	0	0	Ki67+	 9941 22209
12493	0	0	Ki67+	 9942 22239
12494	0	0	Ki67+	 9943 21933
12495	0	0	Ki67+	 9945 22103
12496	0	0	Ki67+	 9945 22156
12497	0	0	Ki67+	 9949 22125
12498	0	0	Ki67+	 9953 22014
12499	0	0	Ki67+	 9954 21958
12500	0	0	Ki67+	 9959 22193
12501	0	0	Ki67+	 9961 21463
12502	0	0	Ki67+	 9961 22002
12503	0	0	Ki67+	 9964 22219
12504	0	0	Ki67+	 9967 21969
12505	0	0	Ki67+	 9968 22081
12506	0	0	Ki67+	 9968 22235
12507	0	0	Ki67+	 9970 22036
12508	0	0	Ki67+	 9974 21987
12509	0	0	Ki67+	 9978 22064
12510	0	0	Ki67+	 9982 22105
12511	0	0	Ki67+	 9984 21668
12512	0	0	Ki67+	 9984 22153
12513	0	0	Ki67+	 9989 22223
12514	0	0	Ki67+	 9992 22023
12515	0	0	Ki67+	 9992 22067
12516	0	0	Ki67+	 9994 22045
12517	0	0	Ki67+	 9995 21973
12518	0	0	Ki67+	 9996 22198
12519	0	0	Ki67+	 10012 22156
12520	0	0	Ki67+	 10014 21679
12521	0	0	Ki67+	 10015 21494
12522	0	0	Ki67+	 10015 22141
12523	0	0	Ki67+	 10019 22165
12524	0	0	Ki67+	 10021 22187
12525	0	0	Ki67+	 10023 21467
12526	0	0	Ki67+	 10027 21556
12527	0	0	Ki67+	 10027 21719
12528	0	0	Ki67+	 10031 21602
12529	0	0	Ki67+	 10032 22122
12530	0	0	Ki67+	 10036 21485
12531	0	0	Ki67+	 10038 22165
12532	0	0	Ki67+	 10043 21619
12533	0	0	Ki67+	 10043 21646
12534	0	0	Ki67+	 10048 21692
12535	0	0	Ki67+	 10053 21675
12536	0	0	Ki67+	 10055 21590
12537	0	0	Ki67+	 10056 21473
12538	0	0	Ki67+	 10057 22116
12539	0	0	Ki67+	 10058 21617
12540	0	0	Ki67+	 10059 22131
12541	0	0	Ki67+	 10059 22142
12542	0	0	Ki67+	 10062 21512
12543	0	0	Ki67+	 10063 22100
12544	0	0	Ki67+	 10066 21555
12545	0	0	Ki67+	 10066 21684
12546	0	0	Ki67+	 10067 21482
12547	0	0	Ki67+	 10073 22134
12548	0	0	Ki67+	 10074 22147
12549	0	0	Ki67+	 10079 21538
12550	0	0	Ki67+	 10081 21582
12551	0	0	Ki67+	 10088 22074
12552	0	0	Ki67+	 10090 22054
12553	0	0	Ki67+	 10092 22103
12554	0	0	Ki67+	 10102 21515
12555	0	0	Ki67+	 10102 21625
12556	0	0	Ki67+	 10104 22026
12557	0	0	Ki67+	 10106 21689
12558	0	0	Ki67+	 10108 22052
12559	0	0	Ki67+	 10110 22222
12560	0	0	Ki67+	 10113 22105
12561	0	0	Ki67+	 10115 22085
12562	0	0	Ki67+	 10117 22034
12563	0	0	Ki67+	 10121 21702
12564	0	0	Ki67+	 10122 21604
12565	0	0	Ki67+	 10123 21619
12566	0	0	Ki67+	 10131 22076
12567	0	0	Ki67+	 10133 21985
12568	0	0	Ki67+	 10135 21576
12569	0	0	Ki67+	 10145 21632
12570	0	0	Ki67+	 10145 21683
12571	0	0	Ki67+	 10152 22155
12572	0	0	Ki67+	 10158 21679
12573	0	0	Ki67+	 10158 21965
12574	0	0	Ki67+	 10161 21606
12575	0	0	Ki67+	 10165 21576
12576	0	0	Ki67+	 10168 21689
12577	0	0	Ki67+	 10169 21650
12578	0	0	Ki67+	 10173 22184
12579	0	0	Ki67+	 10178 21937
12580	0	0	Ki67+	 10179 21622
12581	0	0	Ki67+	 10182 21561
12582	0	0	Ki67+	 10192 22009
12583	0	0	Ki67+	 10193 21510
12584	0	0	Ki67+	 10193 21976
12585	0	0	Ki67+	 10198 21712
12586	0	0	Ki67+	 10198 21955
12587	0	0	Ki67+	 10199 21577
12588	0	0	Ki67+	 10201 21917
12589	0	0	Ki67+	 10205 21929
12590	0	0	Ki67+	 10207 21893
12591	0	0	Ki67+	 10212 21569
12592	0	0	Ki67+	 10213 21607
12593	0	0	Ki67+	 10220 21669
12594	0	0	Ki67+	 10222 21750
12595	0	0	Ki67+	 10223 22087
12596	0	0	Ki67+	 10236 21696
12597	0	0	Ki67+	 10245 21773
12598	0	0	Ki67+	 10251 21731
12599	0	0	Ki67+	 10252 21717
12600	0	0	Ki67+	 10253 21670
12601	0	0	Ki67+	 10268 22229
12602	0	0	Ki67+	 10269 21651
12603	0	0	Ki67+	 10273 21472
12604	0	0	Ki67+	 10277 21604
12605	0	0	Ki67+	 10278 21574
12606	0	0	Ki67+	 10281 21717
12607	0	0	Ki67+	 10282 21635
12608	0	0	Ki67+	 10283 21733
12609	0	0	Ki67+	 10292 21624
12610	0	0	Ki67+	 10293 21679
12611	0	0	Ki67+	 10295 22254
12612	0	0	Ki67+	 10297 21592
12613	0	0	Ki67+	 10303 21615
12614	0	0	Ki67+	 10305 22237
12615	0	0	Ki67+	 10310 21577
12616	0	0	Ki67+	 10310 21716
12617	0	0	Ki67+	 10316 21567
12618	0	0	Ki67+	 10318 21640
12619	0	0	Ki67+	 10335 21591
12620	0	0	Ki67+	 10336 21575
12621	0	0	Ki67+	 10341 21690
12622	0	0	Ki67+	 10344 21672
12623	0	0	Ki67+	 10351 22206
12624	0	0	Ki67+	 10355 21695
12625	0	0	Ki67+	 10358 21606
12626	0	0	Ki67+	 10360 21571
12627	0	0	Ki67+	 10368 21631
12628	0	0	Ki67+	 10377 21650
12629	0	0	Ki67+	 10380 21660
12630	0	0	Ki67+	 10381 21693
12631	0	0	Ki67+	 10385 21594
12632	0	0	Ki67+	 10391 21578
12633	0	0	Ki67+	 10399 21692
12634	0	0	Ki67+	 10402 21613
12635	0	0	Ki67+	 10411 21636
12636	0	0	Ki67+	 10414 21585
12637	0	0	Ki67+	 10416 21599
12638	0	0	Ki67+	 10417 21673
12639	0	0	Ki67+	 10427 21610
12640	0	0	Ki67+	 10427 21917
12641	0	0	Ki67+	 10427 22253
12642	0	0	Ki67+	 10430 21841
12643	0	0	Ki67+	 10430 21899
12644	0	0	Ki67+	 10441 21585
12645	0	0	Ki67+	 10444 21607
12646	0	0	Ki67+	 10448 21850
12647	0	0	Ki67+	 10450 21647
12648	0	0	Ki67+	 10451 21904
12649	0	0	Ki67+	 10453 21983
12650	0	0	Ki67+	 10461 22006
12651	0	0	Ki67+	 10467 21956
12652	0	0	Ki67+	 10470 21809
12653	0	0	Ki67+	 10470 21877
12654	0	0	Ki67+	 10473 21899
12655	0	0	Ki67+	 10473 22100
12656	0	0	Ki67+	 10478 21846
12657	0	0	Ki67+	 10480 21596
12658	0	0	Ki67+	 10486 21869
12659	0	0	Ki67+	 10490 21931
12660	0	0	Ki67+	 10494 21852
12661	0	0	Ki67+	 10494 22174
12662	0	0	Ki67+	 10494 22196
12663	0	0	Ki67+	 10499 21768
12664	0	0	Ki67+	 10502 21914
12665	0	0	Ki67+	 10502 22156
12666	0	0	Ki67+	 10509 21787
12667	0	0	Ki67+	 10509 21804
12668	0	0	Ki67+	 10514 21904
12669	0	0	Ki67+	 10515 21861
12670	0	0	Ki67+	 10516 21836
12671	0	0	Ki67+	 10519 21677
12672	0	0	Ki67+	 10522 22125
12673	0	0	Ki67+	 10525 21870
12674	0	0	Ki67+	 10529 21713
12675	0	0	Ki67+	 10529 21758
12676	0	0	Ki67+	 10531 21815
12677	0	0	Ki67+	 10531 22178
12678	0	0	Ki67+	 10532 21850
12679	0	0	Ki67+	 10533 21624
12680	0	0	Ki67+	 10533 21785
12681	0	0	Ki67+	 10533 21830
12682	0	0	Ki67+	 10534 21741
12683	0	0	Ki67+	 10537 21579
12684	0	0	Ki67+	 10537 21686
12685	0	0	Ki67+	 9746 22801
12686	0	0	Ki67+	 9747 22685
12687	0	0	Ki67+	 9753 23013
12688	0	0	Ki67+	 9754 22587
12689	0	0	Ki67+	 9757 22855
12690	0	0	Ki67+	 9759 22879
12691	0	0	Ki67+	 9760 22930
12692	0	0	Ki67+	 9761 22782
12693	0	0	Ki67+	 9761 22955
12694	0	0	Ki67+	 9762 22609
12695	0	0	Ki67+	 9764 23028
12696	0	0	Ki67+	 9765 22555
12697	0	0	Ki67+	 9772 22865
12698	0	0	Ki67+	 9773 22988
12699	0	0	Ki67+	 9776 22821
12700	0	0	Ki67+	 9777 22912
12701	0	0	Ki67+	 9779 22886
12702	0	0	Ki67+	 9781 23025
12703	0	0	Ki67+	 9784 22763
12704	0	0	Ki67+	 9786 22524
12705	0	0	Ki67+	 9786 22620
12706	0	0	Ki67+	 9792 22666
12707	0	0	Ki67+	 9796 22284
12708	0	0	Ki67+	 9801 22613
12709	0	0	Ki67+	 9801 23015
12710	0	0	Ki67+	 9803 22372
12711	0	0	Ki67+	 9803 22921
12712	0	0	Ki67+	 9805 22627
12713	0	0	Ki67+	 9805 22696
12714	0	0	Ki67+	 9806 22875
12715	0	0	Ki67+	 9809 22988
12716	0	0	Ki67+	 9815 23029
12717	0	0	Ki67+	 9819 22937
12718	0	0	Ki67+	 9820 22693
12719	0	0	Ki67+	 9821 22818
12720	0	0	Ki67+	 9823 22848
12721	0	0	Ki67+	 9829 22666
12722	0	0	Ki67+	 9836 22766
12723	0	0	Ki67+	 9837 22863
12724	0	0	Ki67+	 9838 22624
12725	0	0	Ki67+	 9839 22905
12726	0	0	Ki67+	 9846 22460
12727	0	0	Ki67+	 9851 22829
12728	0	0	Ki67+	 9853 22257
12729	0	0	Ki67+	 9855 22798
12730	0	0	Ki67+	 9856 22494
12731	0	0	Ki67+	 9857 22593
12732	0	0	Ki67+	 9861 22705
12733	0	0	Ki67+	 9867 22851
12734	0	0	Ki67+	 9870 22471
12735	0	0	Ki67+	 9871 22956
12736	0	0	Ki67+	 9874 22739
12737	0	0	Ki67+	 9875 22707
12738	0	0	Ki67+	 9878 22940
12739	0	0	Ki67+	 9882 22925
12740	0	0	Ki67+	 9884 22399
12741	0	0	Ki67+	 9884 22956
12742	0	0	Ki67+	 9889 22819
12743	0	0	Ki67+	 9889 22892
12744	0	0	Ki67+	 9894 22583
12745	0	0	Ki67+	 9900 22846
12746	0	0	Ki67+	 9901 22667
12747	0	0	Ki67+	 9903 22742
12748	0	0	Ki67+	 9903 22877
12749	0	0	Ki67+	 9905 22616
12750	0	0	Ki67+	 9905 22729
12751	0	0	Ki67+	 9910 22956
12752	0	0	Ki67+	 9914 22817
12753	0	0	Ki67+	 9923 22931
12754	0	0	Ki67+	 9924 22893
12755	0	0	Ki67+	 9926 22565
12756	0	0	Ki67+	 9929 22950
12757	0	0	Ki67+	 9935 22617
12758	0	0	Ki67+	 9943 22724
12759	0	0	Ki67+	 9944 22911
12760	0	0	Ki67+	 9948 23041
12761	0	0	Ki67+	 9949 22929
12762	0	0	Ki67+	 9957 22762
12763	0	0	Ki67+	 9961 22748
12764	0	0	Ki67+	 9964 22686
12765	0	0	Ki67+	 9965 22699
12766	0	0	Ki67+	 9969 22956
12767	0	0	Ki67+	 9971 22548
12768	0	0	Ki67+	 9973 22844
12769	0	0	Ki67+	 9973 23002
12770	0	0	Ki67+	 9974 22928
12771	0	0	Ki67+	 9977 22680
12772	0	0	Ki67+	 9979 22803
12773	0	0	Ki67+	 9980 22720
12774	0	0	Ki67+	 9981 22755
12775	0	0	Ki67+	 9992 22685
12776	0	0	Ki67+	 10002 22966
12777	0	0	Ki67+	 10004 22937
12778	0	0	Ki67+	 10005 22813
12779	0	0	Ki67+	 10007 22848
12780	0	0	Ki67+	 10011 22382
12781	0	0	Ki67+	 10012 22924
12782	0	0	Ki67+	 10013 22749
12783	0	0	Ki67+	 10014 22310
12784	0	0	Ki67+	 10014 22709
12785	0	0	Ki67+	 10014 22976
12786	0	0	Ki67+	 10018 22784
12787	0	0	Ki67+	 10025 22857
12788	0	0	Ki67+	 10034 22947
12789	0	0	Ki67+	 10039 22579
12790	0	0	Ki67+	 10040 22799
12791	0	0	Ki67+	 10047 22714
12792	0	0	Ki67+	 10048 22738
12793	0	0	Ki67+	 10050 22527
12794	0	0	Ki67+	 10052 22701
12795	0	0	Ki67+	 10053 22674
12796	0	0	Ki67+	 10060 22547
12797	0	0	Ki67+	 10061 22656
12798	0	0	Ki67+	 10064 22931
12799	0	0	Ki67+	 10065 22500
12800	0	0	Ki67+	 10066 22599
12801	0	0	Ki67+	 10067 22966
12802	0	0	Ki67+	 10070 22774
12803	0	0	Ki67+	 10075 22471
12804	0	0	Ki67+	 10077 22758
12805	0	0	Ki67+	 10078 22644
12806	0	0	Ki67+	 10079 22706
12807	0	0	Ki67+	 10081 22585
12808	0	0	Ki67+	 10082 22546
12809	0	0	Ki67+	 10083 22960
12810	0	0	Ki67+	 10093 22440
12811	0	0	Ki67+	 10093 22992
12812	0	0	Ki67+	 10095 22719
12813	0	0	Ki67+	 10096 22500
12814	0	0	Ki67+	 10102 22865
12815	0	0	Ki67+	 10104 22591
12816	0	0	Ki67+	 10106 22817
12817	0	0	Ki67+	 10107 22778
12818	0	0	Ki67+	 10109 22513
12819	0	0	Ki67+	 10109 22554
12820	0	0	Ki67+	 10109 22659
12821	0	0	Ki67+	 10109 22689
12822	0	0	Ki67+	 10110 22464
12823	0	0	Ki67+	 10110 22759
12824	0	0	Ki67+	 10112 23050
12825	0	0	Ki67+	 10116 22425
12826	0	0	Ki67+	 10118 22851
12827	0	0	Ki67+	 10118 22994
12828	0	0	Ki67+	 10123 22706
12829	0	0	Ki67+	 10124 22736
12830	0	0	Ki67+	 10130 22587
12831	0	0	Ki67+	 10131 22523
12832	0	0	Ki67+	 10131 22606
12833	0	0	Ki67+	 10131 22726
12834	0	0	Ki67+	 10136 22807
12835	0	0	Ki67+	 10143 22405
12836	0	0	Ki67+	 10145 22471
12837	0	0	Ki67+	 10145 22782
12838	0	0	Ki67+	 10151 22547
12839	0	0	Ki67+	 10153 22758
12840	0	0	Ki67+	 10158 22736
12841	0	0	Ki67+	 10159 22849
12842	0	0	Ki67+	 10161 22588
12843	0	0	Ki67+	 10161 22608
12844	0	0	Ki67+	 10161 22637
12845	0	0	Ki67+	 10164 22670
12846	0	0	Ki67+	 10165 22400
12847	0	0	Ki67+	 10165 22699
12848	0	0	Ki67+	 10169 22595
12849	0	0	Ki67+	 10176 22421
12850	0	0	Ki67+	 10177 22540
12851	0	0	Ki67+	 10181 22634
12852	0	0	Ki67+	 10181 22824
12853	0	0	Ki67+	 10182 22799
12854	0	0	Ki67+	 10183 22728
12855	0	0	Ki67+	 10191 22625
12856	0	0	Ki67+	 10192 22447
12857	0	0	Ki67+	 10193 22775
12858	0	0	Ki67+	 10194 22740
12859	0	0	Ki67+	 10195 22405
12860	0	0	Ki67+	 10197 22712
12861	0	0	Ki67+	 10198 22595
12862	0	0	Ki67+	 10202 22331
12863	0	0	Ki67+	 10203 22822
12864	0	0	Ki67+	 10213 22843
12865	0	0	Ki67+	 10217 22718
12866	0	0	Ki67+	 10220 22393
12867	0	0	Ki67+	 10223 22753
12868	0	0	Ki67+	 10226 22801
12869	0	0	Ki67+	 10226 22883
12870	0	0	Ki67+	 10231 22390
12871	0	0	Ki67+	 10237 22414
12872	0	0	Ki67+	 10243 22280
12873	0	0	Ki67+	 10246 22400
12874	0	0	Ki67+	 10250 22301
12875	0	0	Ki67+	 10251 22316
12876	0	0	Ki67+	 10254 22285
12877	0	0	Ki67+	 10255 22443
12878	0	0	Ki67+	 10255 22935
12879	0	0	Ki67+	 10257 22492
12880	0	0	Ki67+	 10257 22539
12881	0	0	Ki67+	 10263 22382
12882	0	0	Ki67+	 10266 22312
12883	0	0	Ki67+	 10270 22463
12884	0	0	Ki67+	 10270 22485
12885	0	0	Ki67+	 10271 22519
12886	0	0	Ki67+	 10271 22564
12887	0	0	Ki67+	 10272 22437
12888	0	0	Ki67+	 10275 22399
12889	0	0	Ki67+	 10276 22475
12890	0	0	Ki67+	 10278 22579
12891	0	0	Ki67+	 10282 22358
12892	0	0	Ki67+	 10284 22506
12893	0	0	Ki67+	 10290 22280
12894	0	0	Ki67+	 10293 22771
12895	0	0	Ki67+	 10296 22521
12896	0	0	Ki67+	 10298 22596
12897	0	0	Ki67+	 10300 22547
12898	0	0	Ki67+	 10305 22537
12899	0	0	Ki67+	 10316 22511
12900	0	0	Ki67+	 10317 22409
12901	0	0	Ki67+	 10324 22477
12902	0	0	Ki67+	 10325 22272
12903	0	0	Ki67+	 10325 22993
12904	0	0	Ki67+	 10327 22381
12905	0	0	Ki67+	 10340 22342
12906	0	0	Ki67+	 10341 22386
12907	0	0	Ki67+	 10372 22320
12908	0	0	Ki67+	 10418 22304
12909	0	0	Ki67+	 10489 22364
12910	0	0	Ki67+	 10501 22462
12911	0	0	Ki67+	 10521 22488
12912	0	0	Ki67+	 10523 22477
12913	0	0	Ki67+	 10525 22347
12914	0	0	Ki67+	 10537 22503
12915	0	0	Ki67+	 9749 23771
12916	0	0	Ki67+	 9751 23580
12917	0	0	Ki67+	 9752 23598
12918	0	0	Ki67+	 9762 23786
12919	0	0	Ki67+	 9771 23743
12920	0	0	Ki67+	 9771 23806
12921	0	0	Ki67+	 9787 23151
12922	0	0	Ki67+	 9788 23420
12923	0	0	Ki67+	 9788 23717
12924	0	0	Ki67+	 9792 23086
12925	0	0	Ki67+	 9795 23777
12926	0	0	Ki67+	 9796 23567
12927	0	0	Ki67+	 9803 23065
12928	0	0	Ki67+	 9804 23150
12929	0	0	Ki67+	 9810 23402
12930	0	0	Ki67+	 9812 23722
12931	0	0	Ki67+	 9814 23748
12932	0	0	Ki67+	 9816 23770
12933	0	0	Ki67+	 9820 23641
12934	0	0	Ki67+	 9826 23088
12935	0	0	Ki67+	 9832 23651
12936	0	0	Ki67+	 9847 23062
12937	0	0	Ki67+	 9911 23160
12938	0	0	Ki67+	 9915 23340
12939	0	0	Ki67+	 9925 23154
12940	0	0	Ki67+	 9932 23174
12941	0	0	Ki67+	 9937 23325
12942	0	0	Ki67+	 9943 23682
12943	0	0	Ki67+	 9995 23440
12944	0	0	Ki67+	 10042 23180
12945	0	0	Ki67+	 10256 23763
12946	0	0	Ki67+	 10265 23726
12947	0	0	Ki67+	 10271 23814
12948	0	0	Ki67+	 10272 23785
12949	0	0	Ki67+	 10280 23712
12950	0	0	Ki67+	 10280 23724
12951	0	0	Ki67+	 10290 23850
12952	0	0	Ki67+	 10292 23743
12953	0	0	Ki67+	 10294 23793
12954	0	0	Ki67+	 10304 23807
12955	0	0	Ki67+	 10322 23761
12956	0	0	Ki67+	 10324 23772
12957	0	0	Ki67+	 10324 23853
12958	0	0	Ki67+	 10348 23802
12959	0	0	Ki67+	 10351 23785
12960	0	0	Ki67+	 10381 23834
12961	0	0	Ki67+	 10383 23810
12962	0	0	Ki67+	 10414 23827
12963	0	0	Ki67+	 10474 23215
12964	0	0	Ki67+	 10474 23327
12965	0	0	Ki67+	 10481 23405
12966	0	0	Ki67+	 10487 23520
12967	0	0	Ki67+	 10490 23272
12968	0	0	Ki67+	 10491 23335
12969	0	0	Ki67+	 10492 23227
12970	0	0	Ki67+	 10494 23821
12971	0	0	Ki67+	 10496 23534
12972	0	0	Ki67+	 10496 23635
12973	0	0	Ki67+	 10504 23265
12974	0	0	Ki67+	 10506 23581
12975	0	0	Ki67+	 10507 23663
12976	0	0	Ki67+	 10508 23698
12977	0	0	Ki67+	 10509 23473
12978	0	0	Ki67+	 10514 23491
12979	0	0	Ki67+	 10518 23237
12980	0	0	Ki67+	 10525 23508
12981	0	0	Ki67+	 10526 23186
12982	0	0	Ki67+	 10529 23471
12983	0	0	Ki67+	 10529 23816
12984	0	0	Ki67+	 10530 23533
12985	0	0	Ki67+	 10531 23576
12986	0	0	Ki67+	 10532 23562
12987	0	0	Ki67+	 10533 23488
12988	0	0	Ki67+	 10536 23801
12989	0	0	Ki67+	 10537 23262
12990	0	0	Ki67+	 10540 23538
12991	0	0	Ki67+	 10542 23613
12992	0	0	Ki67+	 10543 23280
12993	0	0	Ki67+	 10543 23681
12994	0	0	Ki67+	 9746 24332
12995	0	0	Ki67+	 9752 24210
12996	0	0	Ki67+	 9759 24264
12997	0	0	Ki67+	 9760 24235
12998	0	0	Ki67+	 9768 24639
12999	0	0	Ki67+	 9771 24322
13000	0	0	Ki67+	 9775 24377
13001	0	0	Ki67+	 9775 24421
13002	0	0	Ki67+	 9776 24438
13003	0	0	Ki67+	 9778 24103
13004	0	0	Ki67+	 9779 24045
13005	0	0	Ki67+	 9784 24131
13006	0	0	Ki67+	 9784 24195
13007	0	0	Ki67+	 9793 24520
13008	0	0	Ki67+	 9795 24416
13009	0	0	Ki67+	 9801 24473
13010	0	0	Ki67+	 9803 24605
13011	0	0	Ki67+	 9805 24194
13012	0	0	Ki67+	 9808 24124
13013	0	0	Ki67+	 9810 24651
13014	0	0	Ki67+	 9811 24177
13015	0	0	Ki67+	 9811 24242
13016	0	0	Ki67+	 9811 24631
13017	0	0	Ki67+	 9817 24488
13018	0	0	Ki67+	 9821 24087
13019	0	0	Ki67+	 9821 24288
13020	0	0	Ki67+	 9821 24310
13021	0	0	Ki67+	 9829 24513
13022	0	0	Ki67+	 9831 24113
13023	0	0	Ki67+	 9841 24224
13024	0	0	Ki67+	 9887 24298
13025	0	0	Ki67+	 9887 24360
13026	0	0	Ki67+	 9889 24270
13027	0	0	Ki67+	 9890 24335
13028	0	0	Ki67+	 9893 24141
13029	0	0	Ki67+	 9893 24181
13030	0	0	Ki67+	 9905 24102
13031	0	0	Ki67+	 9910 24079
13032	0	0	Ki67+	 9910 24217
13033	0	0	Ki67+	 9912 24636
13034	0	0	Ki67+	 9914 24350
13035	0	0	Ki67+	 9917 24012
13036	0	0	Ki67+	 9921 24196
13037	0	0	Ki67+	 9925 23927
13038	0	0	Ki67+	 9929 24166
13039	0	0	Ki67+	 9931 24301
13040	0	0	Ki67+	 9933 24265
13041	0	0	Ki67+	 9940 24244
13042	0	0	Ki67+	 9941 24338
13043	0	0	Ki67+	 9942 24320
13044	0	0	Ki67+	 9944 24215
13045	0	0	Ki67+	 9948 24629
13046	0	0	Ki67+	 9951 24655
13047	0	0	Ki67+	 9956 24281
13048	0	0	Ki67+	 9960 24292
13049	0	0	Ki67+	 9965 24162
13050	0	0	Ki67+	 9966 24360
13051	0	0	Ki67+	 9968 24237
13052	0	0	Ki67+	 9970 24264
13053	0	0	Ki67+	 9974 24192
13054	0	0	Ki67+	 9975 24253
13055	0	0	Ki67+	 9977 24310
13056	0	0	Ki67+	 9981 24230
13057	0	0	Ki67+	 9982 24289
13058	0	0	Ki67+	 9984 24151
13059	0	0	Ki67+	 9985 24200
13060	0	0	Ki67+	 9987 24390
13061	0	0	Ki67+	 9988 23979
13062	0	0	Ki67+	 9988 24242
13063	0	0	Ki67+	 10003 24258
13064	0	0	Ki67+	 10008 24473
13065	0	0	Ki67+	 10010 24156
13066	0	0	Ki67+	 10016 23907
13067	0	0	Ki67+	 10016 24389
13068	0	0	Ki67+	 10019 23879
13069	0	0	Ki67+	 10024 23932
13070	0	0	Ki67+	 10024 24026
13071	0	0	Ki67+	 10027 24085
13072	0	0	Ki67+	 10029 24011
13073	0	0	Ki67+	 10029 24167
13074	0	0	Ki67+	 10037 24454
13075	0	0	Ki67+	 10042 24309
13076	0	0	Ki67+	 10050 24473
13077	0	0	Ki67+	 10054 24287
13078	0	0	Ki67+	 10055 24248
13079	0	0	Ki67+	 10055 24437
13080	0	0	Ki67+	 10065 24305
13081	0	0	Ki67+	 10066 24528
13082	0	0	Ki67+	 10067 24505
13083	0	0	Ki67+	 10068 24556
13084	0	0	Ki67+	 10071 24036
13085	0	0	Ki67+	 10071 24420
13086	0	0	Ki67+	 10081 24212
13087	0	0	Ki67+	 10085 24017
13088	0	0	Ki67+	 10090 24439
13089	0	0	Ki67+	 10090 24636
13090	0	0	Ki67+	 10092 24482
13091	0	0	Ki67+	 10093 24284
13092	0	0	Ki67+	 10099 24653
13093	0	0	Ki67+	 10100 24455
13094	0	0	Ki67+	 10103 23981
13095	0	0	Ki67+	 10108 24032
13096	0	0	Ki67+	 10111 24380
13097	0	0	Ki67+	 10114 24525
13098	0	0	Ki67+	 10115 23926
13099	0	0	Ki67+	 10117 24444
13100	0	0	Ki67+	 10118 24013
13101	0	0	Ki67+	 10119 24233
13102	0	0	Ki67+	 10119 24461
13103	0	0	Ki67+	 10122 24256
13104	0	0	Ki67+	 10124 24636
13105	0	0	Ki67+	 10129 24074
13106	0	0	Ki67+	 10129 24202
13107	0	0	Ki67+	 10132 24404
13108	0	0	Ki67+	 10133 24503
13109	0	0	Ki67+	 10134 23999
13110	0	0	Ki67+	 10134 24150
13111	0	0	Ki67+	 10134 24462
13112	0	0	Ki67+	 10135 24383
13113	0	0	Ki67+	 10136 24036
13114	0	0	Ki67+	 10136 24135
13115	0	0	Ki67+	 10137 24520
13116	0	0	Ki67+	 10140 24108
13117	0	0	Ki67+	 10141 24635
13118	0	0	Ki67+	 10142 24425
13119	0	0	Ki67+	 10144 24614
13120	0	0	Ki67+	 10145 24578
13121	0	0	Ki67+	 10147 24013
13122	0	0	Ki67+	 10147 24380
13123	0	0	Ki67+	 10150 24477
13124	0	0	Ki67+	 10151 24030
13125	0	0	Ki67+	 10151 24547
13126	0	0	Ki67+	 10153 24511
13127	0	0	Ki67+	 10154 24421
13128	0	0	Ki67+	 10161 24639
13129	0	0	Ki67+	 10165 24039
13130	0	0	Ki67+	 10165 24201
13131	0	0	Ki67+	 10168 24172
13132	0	0	Ki67+	 10169 24290
13133	0	0	Ki67+	 10169 24413
13134	0	0	Ki67+	 10175 24138
13135	0	0	Ki67+	 10178 24196
13136	0	0	Ki67+	 10180 24154
13137	0	0	Ki67+	 10180 24568
13138	0	0	Ki67+	 10185 24431
13139	0	0	Ki67+	 10186 24481
13140	0	0	Ki67+	 10187 24509
13141	0	0	Ki67+	 10187 24579
13142	0	0	Ki67+	 10188 24299
13143	0	0	Ki67+	 10189 24183
13144	0	0	Ki67+	 10195 24314
13145	0	0	Ki67+	 10200 24407
13146	0	0	Ki67+	 10205 24382
13147	0	0	Ki67+	 10205 24433
13148	0	0	Ki67+	 10206 24224
13149	0	0	Ki67+	 10207 24419
13150	0	0	Ki67+	 10211 24319
13151	0	0	Ki67+	 10215 24520
13152	0	0	Ki67+	 10216 24170
13153	0	0	Ki67+	 10218 24487
13154	0	0	Ki67+	 10221 24334
13155	0	0	Ki67+	 10225 24242
13156	0	0	Ki67+	 10225 24511
13157	0	0	Ki67+	 10226 24207
13158	0	0	Ki67+	 10226 24403
13159	0	0	Ki67+	 10227 24457
13160	0	0	Ki67+	 10230 24105
13161	0	0	Ki67+	 10231 24186
13162	0	0	Ki67+	 10234 24282
13163	0	0	Ki67+	 10236 24424
13164	0	0	Ki67+	 10239 24196
13165	0	0	Ki67+	 10239 24234
13166	0	0	Ki67+	 10243 24545
13167	0	0	Ki67+	 10250 24257
13168	0	0	Ki67+	 10250 24479
13169	0	0	Ki67+	 10250 24576
13170	0	0	Ki67+	 10252 24240
13171	0	0	Ki67+	 10252 24305
13172	0	0	Ki67+	 10254 24139
13173	0	0	Ki67+	 10260 24109
13174	0	0	Ki67+	 10260 24404
13175	0	0	Ki67+	 10261 24292
13176	0	0	Ki67+	 10262 24448
13177	0	0	Ki67+	 10262 24498
13178	0	0	Ki67+	 10264 24308
13179	0	0	Ki67+	 10267 24212
13180	0	0	Ki67+	 10271 24589
13181	0	0	Ki67+	 10273 24335
13182	0	0	Ki67+	 10273 24365
13183	0	0	Ki67+	 10275 24509
13184	0	0	Ki67+	 10275 24526
13185	0	0	Ki67+	 10278 24479
13186	0	0	Ki67+	 10279 24567
13187	0	0	Ki67+	 10281 24299
13188	0	0	Ki67+	 10282 24389
13189	0	0	Ki67+	 10286 24359
13190	0	0	Ki67+	 10288 24256
13191	0	0	Ki67+	 10290 24614
13192	0	0	Ki67+	 10295 24296
13193	0	0	Ki67+	 10295 24459
13194	0	0	Ki67+	 10299 24413
13195	0	0	Ki67+	 10299 24559
13196	0	0	Ki67+	 10302 24313
13197	0	0	Ki67+	 10302 24369
13198	0	0	Ki67+	 10302 24485
13199	0	0	Ki67+	 10303 24190
13200	0	0	Ki67+	 10303 24529
13201	0	0	Ki67+	 10306 24160
13202	0	0	Ki67+	 10314 24572
13203	0	0	Ki67+	 10315 24609
13204	0	0	Ki67+	 10317 24456
13205	0	0	Ki67+	 10318 24412
13206	0	0	Ki67+	 10321 24514
13207	0	0	Ki67+	 10322 24187
13208	0	0	Ki67+	 10326 24582
13209	0	0	Ki67+	 10329 24529
13210	0	0	Ki67+	 10335 24411
13211	0	0	Ki67+	 10339 24381
13212	0	0	Ki67+	 10341 23910
13213	0	0	Ki67+	 10344 24208
13214	0	0	Ki67+	 10353 24238
13215	0	0	Ki67+	 10353 24469
13216	0	0	Ki67+	 10357 24588
13217	0	0	Ki67+	 10358 24455
13218	0	0	Ki67+	 10358 24559
13219	0	0	Ki67+	 10365 24246
13220	0	0	Ki67+	 10365 24352
13221	0	0	Ki67+	 10365 24413
13222	0	0	Ki67+	 10368 23908
13223	0	0	Ki67+	 10370 24401
13224	0	0	Ki67+	 10372 24596
13225	0	0	Ki67+	 10375 24324
13226	0	0	Ki67+	 10376 23921
13227	0	0	Ki67+	 10379 24453
13228	0	0	Ki67+	 10380 24379
13229	0	0	Ki67+	 10381 24423
13230	0	0	Ki67+	 10388 23948
13231	0	0	Ki67+	 10388 24337
13232	0	0	Ki67+	 10390 23989
13233	0	0	Ki67+	 10392 24353
13234	0	0	Ki67+	 10393 24634
13235	0	0	Ki67+	 10394 24590
13236	0	0	Ki67+	 10403 23969
13237	0	0	Ki67+	 10403 24616
13238	0	0	Ki67+	 10404 23993
13239	0	0	Ki67+	 10407 24325
13240	0	0	Ki67+	 10411 24561
13241	0	0	Ki67+	 10418 23985
13242	0	0	Ki67+	 10419 24046
13243	0	0	Ki67+	 10422 24485
13244	0	0	Ki67+	 10422 24573
13245	0	0	Ki67+	 10426 24458
13246	0	0	Ki67+	 10433 24509
13247	0	0	Ki67+	 10437 24647
13248	0	0	Ki67+	 10441 24611
13249	0	0	Ki67+	 10444 24413
13250	0	0	Ki67+	 10447 24386
13251	0	0	Ki67+	 10448 24054
13252	0	0	Ki67+	 10455 24569
13253	0	0	Ki67+	 10456 24044
13254	0	0	Ki67+	 10456 24063
13255	0	0	Ki67+	 10457 24508
13256	0	0	Ki67+	 10459 24519
13257	0	0	Ki67+	 10462 24474
13258	0	0	Ki67+	 10470 24407
13259	0	0	Ki67+	 10470 24608
13260	0	0	Ki67+	 10473 24058
13261	0	0	Ki67+	 10473 24581
13262	0	0	Ki67+	 10474 24558
13263	0	0	Ki67+	 10477 23982
13264	0	0	Ki67+	 10480 24650
13265	0	0	Ki67+	 10483 24574
13266	0	0	Ki67+	 10487 24109
13267	0	0	Ki67+	 10488 24634
13268	0	0	Ki67+	 10490 24473
13269	0	0	Ki67+	 10492 23949
13270	0	0	Ki67+	 10504 24145
13271	0	0	Ki67+	 10506 23972
13272	0	0	Ki67+	 10506 24003
13273	0	0	Ki67+	 10510 24438
13274	0	0	Ki67+	 10510 24598
13275	0	0	Ki67+	 10511 24632
13276	0	0	Ki67+	 10515 24465
13277	0	0	Ki67+	 10519 24151
13278	0	0	Ki67+	 10524 24430
13279	0	0	Ki67+	 10528 24034
13280	0	0	Ki67+	 10531 24632
13281	0	0	Ki67+	 10532 24228
13282	0	0	Ki67+	 10534 23937
13283	0	0	Ki67+	 10537 24417
13284	0	0	Ki67+	 9754 25001
13285	0	0	Ki67+	 9761 25263
13286	0	0	Ki67+	 9764 24912
13287	0	0	Ki67+	 9772 25330
13288	0	0	Ki67+	 9779 24848
13289	0	0	Ki67+	 9791 24959
13290	0	0	Ki67+	 9791 25017
13291	0	0	Ki67+	 9792 25437
13292	0	0	Ki67+	 9801 25154
13293	0	0	Ki67+	 9806 25339
13294	0	0	Ki67+	 9838 25410
13295	0	0	Ki67+	 9892 25094
13296	0	0	Ki67+	 9895 25413
13297	0	0	Ki67+	 9907 24752
13298	0	0	Ki67+	 9924 24659
13299	0	0	Ki67+	 9924 24790
13300	0	0	Ki67+	 9924 24950
13301	0	0	Ki67+	 9924 25047
13302	0	0	Ki67+	 9924 25287
13303	0	0	Ki67+	 9925 25421
13304	0	0	Ki67+	 9927 25391
13305	0	0	Ki67+	 9929 25435
13306	0	0	Ki67+	 9933 25404
13307	0	0	Ki67+	 9948 24679
13308	0	0	Ki67+	 9952 24902
13309	0	0	Ki67+	 9962 24664
13310	0	0	Ki67+	 9963 24794
13311	0	0	Ki67+	 9967 24685
13312	0	0	Ki67+	 9973 24917
13313	0	0	Ki67+	 9980 25151
13314	0	0	Ki67+	 9981 25426
13315	0	0	Ki67+	 9987 25100
13316	0	0	Ki67+	 9993 24684
13317	0	0	Ki67+	 9995 24694
13318	0	0	Ki67+	 10002 24673
13319	0	0	Ki67+	 10014 24667
13320	0	0	Ki67+	 10027 25235
13321	0	0	Ki67+	 10028 24712
13322	0	0	Ki67+	 10030 24688
13323	0	0	Ki67+	 10033 25325
13324	0	0	Ki67+	 10039 24913
13325	0	0	Ki67+	 10059 24690
13326	0	0	Ki67+	 10071 24727
13327	0	0	Ki67+	 10098 24735
13328	0	0	Ki67+	 10103 24724
13329	0	0	Ki67+	 10121 24701
13330	0	0	Ki67+	 10131 24683
13331	0	0	Ki67+	 10133 25245
13332	0	0	Ki67+	 10146 24720
13333	0	0	Ki67+	 10150 24748
13334	0	0	Ki67+	 10159 24733
13335	0	0	Ki67+	 10171 25304
13336	0	0	Ki67+	 10173 24678
13337	0	0	Ki67+	 10181 25428
13338	0	0	Ki67+	 10182 24794
13339	0	0	Ki67+	 10207 24694
13340	0	0	Ki67+	 10221 24974
13341	0	0	Ki67+	 10230 25003
13342	0	0	Ki67+	 10231 24729
13343	0	0	Ki67+	 10250 25009
13344	0	0	Ki67+	 10259 24669
13345	0	0	Ki67+	 10264 24862
13346	0	0	Ki67+	 10270 24692
13347	0	0	Ki67+	 10271 24742
13348	0	0	Ki67+	 10292 25085
13349	0	0	Ki67+	 10296 24739
13350	0	0	Ki67+	 10311 25129
13351	0	0	Ki67+	 10335 25240
13352	0	0	Ki67+	 10358 25247
13353	0	0	Ki67+	 10363 25265
13354	0	0	Ki67+	 10365 24993
13355	0	0	Ki67+	 10383 24760
13356	0	0	Ki67+	 10385 24679
13357	0	0	Ki67+	 10386 24710
13358	0	0	Ki67+	 10394 25450
13359	0	0	Ki67+	 10400 24781
13360	0	0	Ki67+	 10402 25104
13361	0	0	Ki67+	 10405 24735
13362	0	0	Ki67+	 10412 24676
13363	0	0	Ki67+	 10414 24808
13364	0	0	Ki67+	 10415 24777
13365	0	0	Ki67+	 10421 25354
13366	0	0	Ki67+	 10429 24750
13367	0	0	Ki67+	 10433 24724
13368	0	0	Ki67+	 10435 25412
13369	0	0	Ki67+	 10440 24687
13370	0	0	Ki67+	 10446 24817
13371	0	0	Ki67+	 10450 24768
13372	0	0	Ki67+	 10451 24742
13373	0	0	Ki67+	 10455 25186
13374	0	0	Ki67+	 10456 24726
13375	0	0	Ki67+	 10458 24708
13376	0	0	Ki67+	 10472 24792
13377	0	0	Ki67+	 10473 24662
13378	0	0	Ki67+	 10473 24700
13379	0	0	Ki67+	 10481 24726
13380	0	0	Ki67+	 10482 24804
13381	0	0	Ki67+	 10484 24675
13382	0	0	Ki67+	 10492 24750
13383	0	0	Ki67+	 10494 24805
13384	0	0	Ki67+	 10504 24712
13385	0	0	Ki67+	 10505 24779
13386	0	0	Ki67+	 10507 24743
13387	0	0	Ki67+	 10511 25059
13388	0	0	Ki67+	 10516 24672
13389	0	0	Ki67+	 10534 24675
13390	0	0	Ki67+	 10534 24753
13391	0	0	Ki67+	 10537 24714
13392	0	0	Ki67+	 10538 25257
13393	0	0	Ki67+	 10541 25293
13394	0	0	Ki67+	 9791 25460
13395	0	0	Ki67+	 9837 25901
13396	0	0	Ki67+	 9930 26062
13397	0	0	Ki67+	 9972 26032
13398	0	0	Ki67+	 10049 25457
13399	0	0	Ki67+	 10073 25457
13400	0	0	Ki67+	 10167 25679
13401	0	0	Ki67+	 10180 25476
13402	0	0	Ki67+	 10217 25660
13403	0	0	Ki67+	 10227 25922
13404	0	0	Ki67+	 10239 25615
13405	0	0	Ki67+	 10240 25930
13406	0	0	Ki67+	 10256 25627
13407	0	0	Ki67+	 10264 25680
13408	0	0	Ki67+	 10296 25484
13409	0	0	Ki67+	 10342 25614
13410	0	0	Ki67+	 10362 26128
13411	0	0	Ki67+	 10381 25615
13412	0	0	Ki67+	 10420 25565
13413	0	0	Ki67+	 10428 25620
13414	0	0	Ki67+	 10443 25607
13415	0	0	Ki67+	 10445 25768
13416	0	0	Ki67+	 10509 25588
13417	0	0	Ki67+	 9803 26461
13418	0	0	Ki67+	 9828 26720
13419	0	0	Ki67+	 9835 26258
13420	0	0	Ki67+	 9836 26709
13421	0	0	Ki67+	 9874 26442
13422	0	0	Ki67+	 9898 26574
13423	0	0	Ki67+	 9929 26557
13424	0	0	Ki67+	 9930 26437
13425	0	0	Ki67+	 10017 26619
13426	0	0	Ki67+	 10025 26823
13427	0	0	Ki67+	 10026 26740
13428	0	0	Ki67+	 10034 26612
13429	0	0	Ki67+	 10115 26359
13430	0	0	Ki67+	 10131 26444
13431	0	0	Ki67+	 10145 26288
13432	0	0	Ki67+	 10216 26568
13433	0	0	Ki67+	 10258 26440
13434	0	0	Ki67+	 10261 26325
13435	0	0	Ki67+	 10280 26578
13436	0	0	Ki67+	 10321 26646
13437	0	0	Ki67+	 10394 26389
13438	0	0	Ki67+	 10406 26353
13439	0	0	Ki67+	 10422 26646
13440	0	0	Ki67+	 10431 26555
13441	0	0	Ki67+	 10432 26462
13442	0	0	Ki67+	 10460 26617
13443	0	0	Ki67+	 10517 26423
13444	0	0	Ki67+	 10518 26911
13445	0	0	Ki67+	 10530 26910
13446	0	0	Ki67+	 10539 26607
13447	0	0	Ki67+	 9937 27385
13448	0	0	Ki67+	 9951 27493
13449	0	0	Ki67+	 9961 27732
13450	0	0	Ki67+	 10129 27143
13451	0	0	Ki67+	 10265 27399
13452	0	0	Ki67+	 10286 27416
13453	0	0	Ki67+	 10491 27249
13454	0	0	Ki67+	 10492 27486
13455	0	0	Ki67+	 10536 27578
13456	0	0	Ki67+	 9768 28144
13457	0	0	Ki67+	 9990 28415
13458	0	0	Ki67+	 9991 28011
13459	0	0	Ki67+	 10040 28491
13460	0	0	Ki67+	 10074 28254
13461	0	0	Ki67+	 10089 28363
13462	0	0	Ki67+	 10099 28352
13463	0	0	Ki67+	 10138 28415
13464	0	0	Ki67+	 10156 28473
13465	0	0	Ki67+	 10196 28488
13466	0	0	Ki67+	 10282 28300
13467	0	0	Ki67+	 10314 28119
13468	0	0	Ki67+	 10318 28362
13469	0	0	Ki67+	 10324 28528
13470	0	0	Ki67+	 10348 28518
13471	0	0	Ki67+	 10388 28144
13472	0	0	Ki67+	 10426 27931
13473	0	0	Ki67+	 10433 28386
13474	0	0	Ki67+	 10504 28196
13475	0	0	Ki67+	 10613 12377
13476	0	0	Ki67+	 10616 11929
13477	0	0	Ki67+	 10661 12227
13478	0	0	Ki67+	 10768 11989
13479	0	0	Ki67+	 10829 12369
13480	0	0	Ki67+	 10852 11945
13481	0	0	Ki67+	 10853 11927
13482	0	0	Ki67+	 10904 12433
13483	0	0	Ki67+	 10925 12077
13484	0	0	Ki67+	 10931 11845
13485	0	0	Ki67+	 10936 11817
13486	0	0	Ki67+	 10945 12333
13487	0	0	Ki67+	 10968 12373
13488	0	0	Ki67+	 10978 12129
13489	0	0	Ki67+	 11008 12363
13490	0	0	Ki67+	 11067 12187
13491	0	0	Ki67+	 11071 12174
13492	0	0	Ki67+	 11172 12200
13493	0	0	Ki67+	 11235 12277
13494	0	0	Ki67+	 11253 12439
13495	0	0	Ki67+	 11273 12148
13496	0	0	Ki67+	 11296 12421
13497	0	0	Ki67+	 11310 12229
13498	0	0	Ki67+	 10592 13110
13499	0	0	Ki67+	 10650 13237
13500	0	0	Ki67+	 10764 13216
13501	0	0	Ki67+	 10794 12532
13502	0	0	Ki67+	 10833 12842
13503	0	0	Ki67+	 10837 12450
13504	0	0	Ki67+	 10875 12868
13505	0	0	Ki67+	 10889 12713
13506	0	0	Ki67+	 10988 12862
13507	0	0	Ki67+	 10994 12450
13508	0	0	Ki67+	 11012 12525
13509	0	0	Ki67+	 11038 12937
13510	0	0	Ki67+	 11039 12741
13511	0	0	Ki67+	 11058 12949
13512	0	0	Ki67+	 11126 12456
13513	0	0	Ki67+	 11192 13168
13514	0	0	Ki67+	 11223 12977
13515	0	0	Ki67+	 11227 13040
13516	0	0	Ki67+	 11242 13010
13517	0	0	Ki67+	 11249 13039
13518	0	0	Ki67+	 11278 13178
13519	0	0	Ki67+	 11296 12773
13520	0	0	Ki67+	 11305 13155
13521	0	0	Ki67+	 11334 12518
13522	0	0	Ki67+	 10546 13921
13523	0	0	Ki67+	 10558 13540
13524	0	0	Ki67+	 10583 13892
13525	0	0	Ki67+	 10628 13411
13526	0	0	Ki67+	 10641 13959
13527	0	0	Ki67+	 10675 13598
13528	0	0	Ki67+	 10736 13691
13529	0	0	Ki67+	 10737 13650
13530	0	0	Ki67+	 10756 13333
13531	0	0	Ki67+	 10793 13686
13532	0	0	Ki67+	 10819 13979
13533	0	0	Ki67+	 10868 13996
13534	0	0	Ki67+	 10887 13916
13535	0	0	Ki67+	 10907 13797
13536	0	0	Ki67+	 10923 13714
13537	0	0	Ki67+	 10924 13791
13538	0	0	Ki67+	 10940 13684
13539	0	0	Ki67+	 10948 13621
13540	0	0	Ki67+	 10955 13809
13541	0	0	Ki67+	 10961 13502
13542	0	0	Ki67+	 10985 13848
13543	0	0	Ki67+	 11049 13394
13544	0	0	Ki67+	 11080 13979
13545	0	0	Ki67+	 11094 13794
13546	0	0	Ki67+	 11109 13646
13547	0	0	Ki67+	 11173 13934
13548	0	0	Ki67+	 11180 13663
13549	0	0	Ki67+	 11190 13644
13550	0	0	Ki67+	 11202 13289
13551	0	0	Ki67+	 11205 13616
13552	0	0	Ki67+	 11229 13478
13553	0	0	Ki67+	 11254 13656
13554	0	0	Ki67+	 11258 13549
13555	0	0	Ki67+	 11306 13267
13556	0	0	Ki67+	 11306 13769
13557	0	0	Ki67+	 11314 13918
13558	0	0	Ki67+	 11337 14015
13559	0	0	Ki67+	 10556 14841
13560	0	0	Ki67+	 10606 14564
13561	0	0	Ki67+	 10613 14383
13562	0	0	Ki67+	 10620 14541
13563	0	0	Ki67+	 10631 14252
13564	0	0	Ki67+	 10707 14186
13565	0	0	Ki67+	 10708 14175
13566	0	0	Ki67+	 10731 14218
13567	0	0	Ki67+	 10732 14330
13568	0	0	Ki67+	 10743 14544
13569	0	0	Ki67+	 10751 14122
13570	0	0	Ki67+	 10790 14463
13571	0	0	Ki67+	 10812 14478
13572	0	0	Ki67+	 10846 14296
13573	0	0	Ki67+	 10865 14175
13574	0	0	Ki67+	 10867 14477
13575	0	0	Ki67+	 10898 14624
13576	0	0	Ki67+	 10900 14830
13577	0	0	Ki67+	 10907 14305
13578	0	0	Ki67+	 10910 14628
13579	0	0	Ki67+	 10954 14372
13580	0	0	Ki67+	 10987 14810
13581	0	0	Ki67+	 10992 14552
13582	0	0	Ki67+	 10998 14306
13583	0	0	Ki67+	 11009 14291
13584	0	0	Ki67+	 11012 14103
13585	0	0	Ki67+	 11023 14776
13586	0	0	Ki67+	 11035 14673
13587	0	0	Ki67+	 11036 14579
13588	0	0	Ki67+	 11044 14272
13589	0	0	Ki67+	 11048 14538
13590	0	0	Ki67+	 11050 14455
13591	0	0	Ki67+	 11075 14715
13592	0	0	Ki67+	 11087 14704
13593	0	0	Ki67+	 11101 14566
13594	0	0	Ki67+	 11103 14140
13595	0	0	Ki67+	 11103 14461
13596	0	0	Ki67+	 11105 14653
13597	0	0	Ki67+	 11113 14766
13598	0	0	Ki67+	 11121 14281
13599	0	0	Ki67+	 11150 14638
13600	0	0	Ki67+	 11170 14712
13601	0	0	Ki67+	 11171 14343
13602	0	0	Ki67+	 11174 14606
13603	0	0	Ki67+	 11188 14452
13604	0	0	Ki67+	 11194 14261
13605	0	0	Ki67+	 11197 14713
13606	0	0	Ki67+	 11199 14773
13607	0	0	Ki67+	 11216 14265
13608	0	0	Ki67+	 11222 14505
13609	0	0	Ki67+	 11222 14693
13610	0	0	Ki67+	 11246 14709
13611	0	0	Ki67+	 11259 14690
13612	0	0	Ki67+	 11299 14807
13613	0	0	Ki67+	 11305 14718
13614	0	0	Ki67+	 11308 14681
13615	0	0	Ki67+	 11314 14831
13616	0	0	Ki67+	 11322 14137
13617	0	0	Ki67+	 11326 14726
13618	0	0	Ki67+	 11333 14708
13619	0	0	Ki67+	 11343 14376
13620	0	0	Ki67+	 10550 15437
13621	0	0	Ki67+	 10596 15642
13622	0	0	Ki67+	 10639 15536
13623	0	0	Ki67+	 10826 15567
13624	0	0	Ki67+	 10890 14926
13625	0	0	Ki67+	 10898 15455
13626	0	0	Ki67+	 10968 15637
13627	0	0	Ki67+	 10993 15328
13628	0	0	Ki67+	 11015 14906
13629	0	0	Ki67+	 11043 14881
13630	0	0	Ki67+	 11049 15332
13631	0	0	Ki67+	 11099 15373
13632	0	0	Ki67+	 11108 14870
13633	0	0	Ki67+	 11135 15646
13634	0	0	Ki67+	 11144 14868
13635	0	0	Ki67+	 11144 15330
13636	0	0	Ki67+	 11150 15040
13637	0	0	Ki67+	 11151 15056
13638	0	0	Ki67+	 11163 15226
13639	0	0	Ki67+	 11166 14976
13640	0	0	Ki67+	 11166 15125
13641	0	0	Ki67+	 11167 15093
13642	0	0	Ki67+	 11171 14864
13643	0	0	Ki67+	 11171 15048
13644	0	0	Ki67+	 11172 14940
13645	0	0	Ki67+	 11175 15011
13646	0	0	Ki67+	 11182 14905
13647	0	0	Ki67+	 11200 14908
13648	0	0	Ki67+	 11205 14927
13649	0	0	Ki67+	 11215 15631
13650	0	0	Ki67+	 11228 14878
13651	0	0	Ki67+	 11228 15469
13652	0	0	Ki67+	 11230 15015
13653	0	0	Ki67+	 11235 15644
13654	0	0	Ki67+	 11249 14974
13655	0	0	Ki67+	 11252 14936
13656	0	0	Ki67+	 11258 14896
13657	0	0	Ki67+	 11265 15547
13658	0	0	Ki67+	 10729 15679
13659	0	0	Ki67+	 10731 15728
13660	0	0	Ki67+	 10731 15798
13661	0	0	Ki67+	 10738 15696
13662	0	0	Ki67+	 10758 15718
13663	0	0	Ki67+	 10759 15792
13664	0	0	Ki67+	 10760 15759
13665	0	0	Ki67+	 10769 15739
13666	0	0	Ki67+	 10779 15840
13667	0	0	Ki67+	 10799 15654
13668	0	0	Ki67+	 10800 15788
13669	0	0	Ki67+	 10813 15676
13670	0	0	Ki67+	 10814 15744
13671	0	0	Ki67+	 10827 15860
13672	0	0	Ki67+	 10835 15795
13673	0	0	Ki67+	 10840 15827
13674	0	0	Ki67+	 10844 15759
13675	0	0	Ki67+	 10849 15742
13676	0	0	Ki67+	 10851 15718
13677	0	0	Ki67+	 10854 15816
13678	0	0	Ki67+	 10860 15891
13679	0	0	Ki67+	 10873 15724
13680	0	0	Ki67+	 10876 15770
13681	0	0	Ki67+	 10876 15816
13682	0	0	Ki67+	 10877 15787
13683	0	0	Ki67+	 10896 15841
13684	0	0	Ki67+	 10960 15766
13685	0	0	Ki67+	 10962 15749
13686	0	0	Ki67+	 10968 15881
13687	0	0	Ki67+	 10973 15842
13688	0	0	Ki67+	 11034 15731
13689	0	0	Ki67+	 11044 16260
13690	0	0	Ki67+	 11049 15802
13691	0	0	Ki67+	 11050 15843
13692	0	0	Ki67+	 11057 15906
13693	0	0	Ki67+	 11060 15768
13694	0	0	Ki67+	 11063 15882
13695	0	0	Ki67+	 11066 16070
13696	0	0	Ki67+	 11066 16215
13697	0	0	Ki67+	 11086 16150
13698	0	0	Ki67+	 11090 16189
13699	0	0	Ki67+	 11093 15895
13700	0	0	Ki67+	 11096 16272
13701	0	0	Ki67+	 11098 15836
13702	0	0	Ki67+	 11100 15921
13703	0	0	Ki67+	 11113 15716
13704	0	0	Ki67+	 11114 15922
13705	0	0	Ki67+	 11144 16302
13706	0	0	Ki67+	 11166 16050
13707	0	0	Ki67+	 11189 15747
13708	0	0	Ki67+	 11190 15673
13709	0	0	Ki67+	 11192 15730
13710	0	0	Ki67+	 11200 15693
13711	0	0	Ki67+	 11224 16078
13712	0	0	Ki67+	 11236 15957
13713	0	0	Ki67+	 11241 15906
13714	0	0	Ki67+	 11242 15985
13715	0	0	Ki67+	 11253 15784
13716	0	0	Ki67+	 11254 16011
13717	0	0	Ki67+	 11264 15782
13718	0	0	Ki67+	 11265 15954
13719	0	0	Ki67+	 11268 16025
13720	0	0	Ki67+	 11287 16204
13721	0	0	Ki67+	 11292 16226
13722	0	0	Ki67+	 11313 16095
13723	0	0	Ki67+	 11331 16292
13724	0	0	Ki67+	 11333 16257
13725	0	0	Ki67+	 10551 19058
13726	0	0	Ki67+	 10553 19118
13727	0	0	Ki67+	 10561 19130
13728	0	0	Ki67+	 10566 19098
13729	0	0	Ki67+	 10602 19515
13730	0	0	Ki67+	 10604 19500
13731	0	0	Ki67+	 10619 19487
13732	0	0	Ki67+	 10621 19559
13733	0	0	Ki67+	 10630 19520
13734	0	0	Ki67+	 10654 19560
13735	0	0	Ki67+	 10656 19591
13736	0	0	Ki67+	 10662 19540
13737	0	0	Ki67+	 10678 19598
13738	0	0	Ki67+	 10688 19168
13739	0	0	Ki67+	 10699 19477
13740	0	0	Ki67+	 10701 19574
13741	0	0	Ki67+	 10701 19592
13742	0	0	Ki67+	 10703 19543
13743	0	0	Ki67+	 10716 19464
13744	0	0	Ki67+	 10725 19492
13745	0	0	Ki67+	 10725 19511
13746	0	0	Ki67+	 10730 19679
13747	0	0	Ki67+	 10734 19472
13748	0	0	Ki67+	 10738 19577
13749	0	0	Ki67+	 10742 19456
13750	0	0	Ki67+	 10742 19529
13751	0	0	Ki67+	 10757 19522
13752	0	0	Ki67+	 10758 19600
13753	0	0	Ki67+	 10760 19504
13754	0	0	Ki67+	 10771 19577
13755	0	0	Ki67+	 10778 19563
13756	0	0	Ki67+	 10778 19595
13757	0	0	Ki67+	 10786 19444
13758	0	0	Ki67+	 10789 19667
13759	0	0	Ki67+	 10798 19591
13760	0	0	Ki67+	 10808 19436
13761	0	0	Ki67+	 10824 19612
13762	0	0	Ki67+	 10828 19419
13763	0	0	Ki67+	 10843 19461
13764	0	0	Ki67+	 10844 19634
13765	0	0	Ki67+	 10845 19488
13766	0	0	Ki67+	 10850 19406
13767	0	0	Ki67+	 10863 19647
13768	0	0	Ki67+	 10868 19432
13769	0	0	Ki67+	 10870 19474
13770	0	0	Ki67+	 10884 19407
13771	0	0	Ki67+	 10889 19687
13772	0	0	Ki67+	 10892 19445
13773	0	0	Ki67+	 10897 19474
13774	0	0	Ki67+	 10904 19416
13775	0	0	Ki67+	 10905 19601
13776	0	0	Ki67+	 10911 19672
13777	0	0	Ki67+	 10912 19457
13778	0	0	Ki67+	 10921 19600
13779	0	0	Ki67+	 10929 19478
13780	0	0	Ki67+	 10937 19499
13781	0	0	Ki67+	 10940 19532
13782	0	0	Ki67+	 10944 19683
13783	0	0	Ki67+	 10948 19671
13784	0	0	Ki67+	 10951 19627
13785	0	0	Ki67+	 10952 19597
13786	0	0	Ki67+	 10960 19454
13787	0	0	Ki67+	 10960 19481
13788	0	0	Ki67+	 10962 19613
13789	0	0	Ki67+	 10962 19677
13790	0	0	Ki67+	 10968 19635
13791	0	0	Ki67+	 10970 19526
13792	0	0	Ki67+	 10977 19544
13793	0	0	Ki67+	 10981 19483
13794	0	0	Ki67+	 10982 19596
13795	0	0	Ki67+	 10985 19623
13796	0	0	Ki67+	 10986 19502
13797	0	0	Ki67+	 11014 19594
13798	0	0	Ki67+	 11018 19612
13799	0	0	Ki67+	 11018 19685
13800	0	0	Ki67+	 11026 18937
13801	0	0	Ki67+	 11028 18980
13802	0	0	Ki67+	 11032 19629
13803	0	0	Ki67+	 11033 19583
13804	0	0	Ki67+	 11043 18951
13805	0	0	Ki67+	 11044 18981
13806	0	0	Ki67+	 11046 19665
13807	0	0	Ki67+	 11051 19617
13808	0	0	Ki67+	 11053 19021
13809	0	0	Ki67+	 11066 19640
13810	0	0	Ki67+	 11073 18992
13811	0	0	Ki67+	 11080 19026
13812	0	0	Ki67+	 11090 19081
13813	0	0	Ki67+	 11115 19086
13814	0	0	Ki67+	 11123 19072
13815	0	0	Ki67+	 11132 19586
13816	0	0	Ki67+	 11136 19061
13817	0	0	Ki67+	 11141 19112
13818	0	0	Ki67+	 11165 19077
13819	0	0	Ki67+	 11165 19564
13820	0	0	Ki67+	 11168 19588
13821	0	0	Ki67+	 11177 19107
13822	0	0	Ki67+	 11183 19679
13823	0	0	Ki67+	 11193 19657
13824	0	0	Ki67+	 11196 19075
13825	0	0	Ki67+	 11199 19148
13826	0	0	Ki67+	 11204 19115
13827	0	0	Ki67+	 11213 19078
13828	0	0	Ki67+	 11214 19100
13829	0	0	Ki67+	 11218 19629
13830	0	0	Ki67+	 11228 19088
13831	0	0	Ki67+	 11229 19178
13832	0	0	Ki67+	 11232 19645
13833	0	0	Ki67+	 11235 19152
13834	0	0	Ki67+	 11237 19684
13835	0	0	Ki67+	 11238 19617
13836	0	0	Ki67+	 11248 19249
13837	0	0	Ki67+	 11249 19118
13838	0	0	Ki67+	 11250 19272
13839	0	0	Ki67+	 11251 19156
13840	0	0	Ki67+	 11254 19221
13841	0	0	Ki67+	 11256 19196
13842	0	0	Ki67+	 11256 19257
13843	0	0	Ki67+	 11256 19650
13844	0	0	Ki67+	 11260 19625
13845	0	0	Ki67+	 11263 19168
13846	0	0	Ki67+	 11267 19661
13847	0	0	Ki67+	 11269 19636
13848	0	0	Ki67+	 11270 19279
13849	0	0	Ki67+	 11278 19212
13850	0	0	Ki67+	 11280 19143
13851	0	0	Ki67+	 11282 19295
13852	0	0	Ki67+	 11291 19181
13853	0	0	Ki67+	 11295 19130
13854	0	0	Ki67+	 11298 19241
13855	0	0	Ki67+	 11300 19149
13856	0	0	Ki67+	 11307 19126
13857	0	0	Ki67+	 11312 19289
13858	0	0	Ki67+	 11327 19142
13859	0	0	Ki67+	 11335 19188
13860	0	0	Ki67+	 11339 19272
13861	0	0	Ki67+	 10546 20443
13862	0	0	Ki67+	 10552 20336
13863	0	0	Ki67+	 10557 20487
13864	0	0	Ki67+	 10596 19999
13865	0	0	Ki67+	 10600 20026
13866	0	0	Ki67+	 10605 19988
13867	0	0	Ki67+	 10612 19804
13868	0	0	Ki67+	 10612 19967
13869	0	0	Ki67+	 10618 20001
13870	0	0	Ki67+	 10621 19942
13871	0	0	Ki67+	 10627 20453
13872	0	0	Ki67+	 10636 19977
13873	0	0	Ki67+	 10638 19921
13874	0	0	Ki67+	 10642 20450
13875	0	0	Ki67+	 10644 19946
13876	0	0	Ki67+	 10653 19935
13877	0	0	Ki67+	 10654 19798
13878	0	0	Ki67+	 10656 19885
13879	0	0	Ki67+	 10656 19971
13880	0	0	Ki67+	 10659 19833
13881	0	0	Ki67+	 10660 20494
13882	0	0	Ki67+	 10677 19793
13883	0	0	Ki67+	 10677 19861
13884	0	0	Ki67+	 10686 19767
13885	0	0	Ki67+	 10692 19734
13886	0	0	Ki67+	 10704 19706
13887	0	0	Ki67+	 10708 19745
13888	0	0	Ki67+	 10727 19957
13889	0	0	Ki67+	 10731 19944
13890	0	0	Ki67+	 10738 19889
13891	0	0	Ki67+	 10738 19999
13892	0	0	Ki67+	 10743 19773
13893	0	0	Ki67+	 10745 19975
13894	0	0	Ki67+	 10746 19897
13895	0	0	Ki67+	 10758 20033
13896	0	0	Ki67+	 10759 19732
13897	0	0	Ki67+	 10759 20015
13898	0	0	Ki67+	 10761 19761
13899	0	0	Ki67+	 10766 20087
13900	0	0	Ki67+	 10767 19852
13901	0	0	Ki67+	 10769 20236
13902	0	0	Ki67+	 10770 19718
13903	0	0	Ki67+	 10770 20193
13904	0	0	Ki67+	 10772 20168
13905	0	0	Ki67+	 10772 20270
13906	0	0	Ki67+	 10773 20118
13907	0	0	Ki67+	 10774 19820
13908	0	0	Ki67+	 10775 20141
13909	0	0	Ki67+	 10777 19731
13910	0	0	Ki67+	 10780 20287
13911	0	0	Ki67+	 10783 19799
13912	0	0	Ki67+	 10787 19919
13913	0	0	Ki67+	 10788 20138
13914	0	0	Ki67+	 10791 19720
13915	0	0	Ki67+	 10793 20058
13916	0	0	Ki67+	 10794 19779
13917	0	0	Ki67+	 10794 20250
13918	0	0	Ki67+	 10799 19831
13919	0	0	Ki67+	 10801 19954
13920	0	0	Ki67+	 10801 20339
13921	0	0	Ki67+	 10802 20153
13922	0	0	Ki67+	 10803 19817
13923	0	0	Ki67+	 10804 20027
13924	0	0	Ki67+	 10805 20285
13925	0	0	Ki67+	 10807 20307
13926	0	0	Ki67+	 10808 20077
13927	0	0	Ki67+	 10809 20168
13928	0	0	Ki67+	 10816 19938
13929	0	0	Ki67+	 10817 19749
13930	0	0	Ki67+	 10818 20267
13931	0	0	Ki67+	 10821 19792
13932	0	0	Ki67+	 10822 19898
13933	0	0	Ki67+	 10823 20324
13934	0	0	Ki67+	 10824 20059
13935	0	0	Ki67+	 10828 19734
13936	0	0	Ki67+	 10829 19988
13937	0	0	Ki67+	 10831 20106
13938	0	0	Ki67+	 10832 20250
13939	0	0	Ki67+	 10833 20196
13940	0	0	Ki67+	 10835 20181
13941	0	0	Ki67+	 10835 20280
13942	0	0	Ki67+	 10839 20361
13943	0	0	Ki67+	 10841 19971
13944	0	0	Ki67+	 10843 20291
13945	0	0	Ki67+	 10844 19865
13946	0	0	Ki67+	 10844 19926
13947	0	0	Ki67+	 10844 20035
13948	0	0	Ki67+	 10845 20131
13949	0	0	Ki67+	 10845 20346
13950	0	0	Ki67+	 10847 19758
13951	0	0	Ki67+	 10848 19730
13952	0	0	Ki67+	 10848 20112
13953	0	0	Ki67+	 10849 19893
13954	0	0	Ki67+	 10850 20098
13955	0	0	Ki67+	 10850 20416
13956	0	0	Ki67+	 10851 20451
13957	0	0	Ki67+	 10852 20196
13958	0	0	Ki67+	 10853 20001
13959	0	0	Ki67+	 10855 20223
13960	0	0	Ki67+	 10855 20369
13961	0	0	Ki67+	 10857 20064
13962	0	0	Ki67+	 10859 20326
13963	0	0	Ki67+	 10863 19832
13964	0	0	Ki67+	 10867 19731
13965	0	0	Ki67+	 10867 19851
13966	0	0	Ki67+	 10867 20387
13967	0	0	Ki67+	 10869 20285
13968	0	0	Ki67+	 10870 20433
13969	0	0	Ki67+	 10873 20362
13970	0	0	Ki67+	 10875 19783
13971	0	0	Ki67+	 10876 20347
13972	0	0	Ki67+	 10877 20079
13973	0	0	Ki67+	 10878 19720
13974	0	0	Ki67+	 10878 20296
13975	0	0	Ki67+	 10879 19948
13976	0	0	Ki67+	 10879 20307
13977	0	0	Ki67+	 10881 20043
13978	0	0	Ki67+	 10883 20265
13979	0	0	Ki67+	 10885 20239
13980	0	0	Ki67+	 10887 19844
13981	0	0	Ki67+	 10889 20002
13982	0	0	Ki67+	 10890 19745
13983	0	0	Ki67+	 10890 20110
13984	0	0	Ki67+	 10892 20075
13985	0	0	Ki67+	 10895 19812
13986	0	0	Ki67+	 10896 20366
13987	0	0	Ki67+	 10896 20479
13988	0	0	Ki67+	 10898 19796
13989	0	0	Ki67+	 10898 19987
13990	0	0	Ki67+	 10900 19824
13991	0	0	Ki67+	 10902 20387
13992	0	0	Ki67+	 10904 20435
13993	0	0	Ki67+	 10905 19921
13994	0	0	Ki67+	 10911 20283
13995	0	0	Ki67+	 10917 19880
13996	0	0	Ki67+	 10917 20045
13997	0	0	Ki67+	 10918 20463
13998	0	0	Ki67+	 10919 19824
13999	0	0	Ki67+	 10922 20084
14000	0	0	Ki67+	 10925 20003
14001	0	0	Ki67+	 10929 20404
14002	0	0	Ki67+	 10930 19763
14003	0	0	Ki67+	 10931 20383
14004	0	0	Ki67+	 10932 20019
14005	0	0	Ki67+	 10933 19853
14006	0	0	Ki67+	 10936 19730
14007	0	0	Ki67+	 10937 19773
14008	0	0	Ki67+	 10943 19964
14009	0	0	Ki67+	 10945 20012
14010	0	0	Ki67+	 10945 20381
14011	0	0	Ki67+	 10946 20459
14012	0	0	Ki67+	 10949 20051
14013	0	0	Ki67+	 10951 19767
14014	0	0	Ki67+	 10951 20026
14015	0	0	Ki67+	 10951 20119
14016	0	0	Ki67+	 10951 20309
14017	0	0	Ki67+	 10953 19938
14018	0	0	Ki67+	 10955 20275
14019	0	0	Ki67+	 10956 20157
14020	0	0	Ki67+	 10959 20091
14021	0	0	Ki67+	 10959 20465
14022	0	0	Ki67+	 10963 20423
14023	0	0	Ki67+	 10966 20280
14024	0	0	Ki67+	 10968 19756
14025	0	0	Ki67+	 10968 19820
14026	0	0	Ki67+	 10968 19915
14027	0	0	Ki67+	 10969 20295
14028	0	0	Ki67+	 10970 19869
14029	0	0	Ki67+	 10970 19983
14030	0	0	Ki67+	 10970 20327
14031	0	0	Ki67+	 10972 20068
14032	0	0	Ki67+	 10975 20010
14033	0	0	Ki67+	 10975 20125
14034	0	0	Ki67+	 10975 20165
14035	0	0	Ki67+	 10976 19778
14036	0	0	Ki67+	 10976 20426
14037	0	0	Ki67+	 10979 19971
14038	0	0	Ki67+	 10985 20202
14039	0	0	Ki67+	 10987 19928
14040	0	0	Ki67+	 10989 20157
14041	0	0	Ki67+	 10991 20281
14042	0	0	Ki67+	 10994 19788
14043	0	0	Ki67+	 10998 19990
14044	0	0	Ki67+	 10998 20052
14045	0	0	Ki67+	 11001 19960
14046	0	0	Ki67+	 11002 19758
14047	0	0	Ki67+	 11004 19912
14048	0	0	Ki67+	 11004 20178
14049	0	0	Ki67+	 11004 20243
14050	0	0	Ki67+	 11008 20044
14051	0	0	Ki67+	 11010 20026
14052	0	0	Ki67+	 11010 20337
14053	0	0	Ki67+	 11011 19815
14054	0	0	Ki67+	 11011 19871
14055	0	0	Ki67+	 11011 20213
14056	0	0	Ki67+	 11013 20083
14057	0	0	Ki67+	 11013 20106
14058	0	0	Ki67+	 11014 19846
14059	0	0	Ki67+	 11024 20140
14060	0	0	Ki67+	 11026 19745
14061	0	0	Ki67+	 11030 20000
14062	0	0	Ki67+	 11030 20011
14063	0	0	Ki67+	 11032 19881
14064	0	0	Ki67+	 11033 19981
14065	0	0	Ki67+	 11039 20042
14066	0	0	Ki67+	 11045 19746
14067	0	0	Ki67+	 11047 19770
14068	0	0	Ki67+	 11052 19832
14069	0	0	Ki67+	 11053 19847
14070	0	0	Ki67+	 11059 20195
14071	0	0	Ki67+	 11079 19850
14072	0	0	Ki67+	 11081 19812
14073	0	0	Ki67+	 11081 19872
14074	0	0	Ki67+	 11094 19803
14075	0	0	Ki67+	 11104 19819
14076	0	0	Ki67+	 11117 19817
14077	0	0	Ki67+	 11133 19810
14078	0	0	Ki67+	 11139 19792
14079	0	0	Ki67+	 11140 20382
14080	0	0	Ki67+	 11145 19733
14081	0	0	Ki67+	 11147 20354
14082	0	0	Ki67+	 11148 19705
14083	0	0	Ki67+	 11151 20432
14084	0	0	Ki67+	 11153 19803
14085	0	0	Ki67+	 11153 20414
14086	0	0	Ki67+	 11153 20468
14087	0	0	Ki67+	 11155 19780
14088	0	0	Ki67+	 11164 20443
14089	0	0	Ki67+	 11165 19716
14090	0	0	Ki67+	 11166 19727
14091	0	0	Ki67+	 11168 20329
14092	0	0	Ki67+	 11171 20462
14093	0	0	Ki67+	 11172 19795
14094	0	0	Ki67+	 11174 19778
14095	0	0	Ki67+	 11180 20311
14096	0	0	Ki67+	 11183 20392
14097	0	0	Ki67+	 11183 20424
14098	0	0	Ki67+	 11185 20284
14099	0	0	Ki67+	 11189 19750
14100	0	0	Ki67+	 11198 19734
14101	0	0	Ki67+	 11198 20429
14102	0	0	Ki67+	 11200 19778
14103	0	0	Ki67+	 11209 20375
14104	0	0	Ki67+	 11209 20466
14105	0	0	Ki67+	 11210 20361
14106	0	0	Ki67+	 11212 19709
14107	0	0	Ki67+	 11212 20330
14108	0	0	Ki67+	 11216 19736
14109	0	0	Ki67+	 11219 20481
14110	0	0	Ki67+	 11221 19779
14111	0	0	Ki67+	 11223 20311
14112	0	0	Ki67+	 11225 19752
14113	0	0	Ki67+	 11225 19879
14114	0	0	Ki67+	 11241 19862
14115	0	0	Ki67+	 11243 20233
14116	0	0	Ki67+	 11247 20069
14117	0	0	Ki67+	 11247 20217
14118	0	0	Ki67+	 11248 20149
14119	0	0	Ki67+	 11249 19762
14120	0	0	Ki67+	 11255 19705
14121	0	0	Ki67+	 11257 20471
14122	0	0	Ki67+	 11263 19747
14123	0	0	Ki67+	 11267 20020
14124	0	0	Ki67+	 11268 20458
14125	0	0	Ki67+	 11269 20413
14126	0	0	Ki67+	 11270 20349
14127	0	0	Ki67+	 11271 19700
14128	0	0	Ki67+	 11274 20130
14129	0	0	Ki67+	 11285 20079
14130	0	0	Ki67+	 11288 20123
14131	0	0	Ki67+	 11290 20383
14132	0	0	Ki67+	 11293 20442
14133	0	0	Ki67+	 11294 20321
14134	0	0	Ki67+	 11300 20368
14135	0	0	Ki67+	 11307 20199
14136	0	0	Ki67+	 11308 19984
14137	0	0	Ki67+	 11309 20335
14138	0	0	Ki67+	 11313 20057
14139	0	0	Ki67+	 11315 20240
14140	0	0	Ki67+	 11322 20003
14141	0	0	Ki67+	 11322 20340
14142	0	0	Ki67+	 11322 20385
14143	0	0	Ki67+	 11332 20399
14144	0	0	Ki67+	 11334 20096
14145	0	0	Ki67+	 11334 20349
14146	0	0	Ki67+	 11335 20020
14147	0	0	Ki67+	 11335 20052
14148	0	0	Ki67+	 11336 19979
14149	0	0	Ki67+	 11339 20128
14150	0	0	Ki67+	 11339 20140
14151	0	0	Ki67+	 10545 20667
14152	0	0	Ki67+	 10550 20583
14153	0	0	Ki67+	 10550 20620
14154	0	0	Ki67+	 10552 20529
14155	0	0	Ki67+	 10553 20702
14156	0	0	Ki67+	 10560 20547
14157	0	0	Ki67+	 10561 20585
14158	0	0	Ki67+	 10561 20722
14159	0	0	Ki67+	 10561 20772
14160	0	0	Ki67+	 10564 20657
14161	0	0	Ki67+	 10565 20706
14162	0	0	Ki67+	 10567 20622
14163	0	0	Ki67+	 10567 20747
14164	0	0	Ki67+	 10616 20733
14165	0	0	Ki67+	 10642 20529
14166	0	0	Ki67+	 10650 20622
14167	0	0	Ki67+	 10654 20662
14168	0	0	Ki67+	 10656 20554
14169	0	0	Ki67+	 10661 20684
14170	0	0	Ki67+	 10671 20590
14171	0	0	Ki67+	 10672 20759
14172	0	0	Ki67+	 10674 20605
14173	0	0	Ki67+	 10682 20733
14174	0	0	Ki67+	 10692 20622
14175	0	0	Ki67+	 10692 20666
14176	0	0	Ki67+	 10693 20549
14177	0	0	Ki67+	 10696 20591
14178	0	0	Ki67+	 10698 20714
14179	0	0	Ki67+	 10702 20819
14180	0	0	Ki67+	 10707 20743
14181	0	0	Ki67+	 10708 20798
14182	0	0	Ki67+	 10709 20850
14183	0	0	Ki67+	 10711 20680
14184	0	0	Ki67+	 10717 20825
14185	0	0	Ki67+	 10721 20737
14186	0	0	Ki67+	 10723 20887
14187	0	0	Ki67+	 10726 20804
14188	0	0	Ki67+	 10734 20793
14189	0	0	Ki67+	 10742 20838
14190	0	0	Ki67+	 10745 20768
14191	0	0	Ki67+	 10749 20789
14192	0	0	Ki67+	 10749 20901
14193	0	0	Ki67+	 10763 20862
14194	0	0	Ki67+	 10768 20929
14195	0	0	Ki67+	 10784 20917
14196	0	0	Ki67+	 10786 20879
14197	0	0	Ki67+	 10787 20900
14198	0	0	Ki67+	 10825 21262
14199	0	0	Ki67+	 10837 20885
14200	0	0	Ki67+	 10838 20840
14201	0	0	Ki67+	 10839 20532
14202	0	0	Ki67+	 10842 21105
14203	0	0	Ki67+	 10844 20794
14204	0	0	Ki67+	 10846 21181
14205	0	0	Ki67+	 10852 20666
14206	0	0	Ki67+	 10852 20884
14207	0	0	Ki67+	 10855 20708
14208	0	0	Ki67+	 10861 20641
14209	0	0	Ki67+	 10861 20860
14210	0	0	Ki67+	 10867 20841
14211	0	0	Ki67+	 10869 20521
14212	0	0	Ki67+	 10873 20567
14213	0	0	Ki67+	 10876 20824
14214	0	0	Ki67+	 10879 20782
14215	0	0	Ki67+	 10884 20641
14216	0	0	Ki67+	 10886 20547
14217	0	0	Ki67+	 10891 20681
14218	0	0	Ki67+	 10891 20728
14219	0	0	Ki67+	 10900 21009
14220	0	0	Ki67+	 10903 20796
14221	0	0	Ki67+	 10904 20580
14222	0	0	Ki67+	 10911 20751
14223	0	0	Ki67+	 10912 20545
14224	0	0	Ki67+	 10914 20698
14225	0	0	Ki67+	 10915 20599
14226	0	0	Ki67+	 10915 20653
14227	0	0	Ki67+	 10919 20951
14228	0	0	Ki67+	 10920 20523
14229	0	0	Ki67+	 10920 20682
14230	0	0	Ki67+	 10921 20977
14231	0	0	Ki67+	 10922 20552
14232	0	0	Ki67+	 10926 20728
14233	0	0	Ki67+	 10927 20741
14234	0	0	Ki67+	 10932 20627
14235	0	0	Ki67+	 10935 20709
14236	0	0	Ki67+	 10940 20921
14237	0	0	Ki67+	 10941 20568
14238	0	0	Ki67+	 10948 20645
14239	0	0	Ki67+	 10954 20587
14240	0	0	Ki67+	 10959 20772
14241	0	0	Ki67+	 10960 20627
14242	0	0	Ki67+	 10963 20497
14243	0	0	Ki67+	 10970 20721
14244	0	0	Ki67+	 10976 21238
14245	0	0	Ki67+	 10978 20870
14246	0	0	Ki67+	 10983 21257
14247	0	0	Ki67+	 10989 20697
14248	0	0	Ki67+	 10994 21230
14249	0	0	Ki67+	 11013 20850
14250	0	0	Ki67+	 11018 21220
14251	0	0	Ki67+	 11022 20692
14252	0	0	Ki67+	 11025 21196
14253	0	0	Ki67+	 11031 21244
14254	0	0	Ki67+	 11041 20610
14255	0	0	Ki67+	 11044 21281
14256	0	0	Ki67+	 11046 21220
14257	0	0	Ki67+	 11049 20799
14258	0	0	Ki67+	 11052 20586
14259	0	0	Ki67+	 11055 21171
14260	0	0	Ki67+	 11056 20939
14261	0	0	Ki67+	 11058 21227
14262	0	0	Ki67+	 11064 21290
14263	0	0	Ki67+	 11074 20975
14264	0	0	Ki67+	 11074 21214
14265	0	0	Ki67+	 11078 21262
14266	0	0	Ki67+	 11079 20947
14267	0	0	Ki67+	 11082 20683
14268	0	0	Ki67+	 11084 21015
14269	0	0	Ki67+	 11085 20812
14270	0	0	Ki67+	 11086 21107
14271	0	0	Ki67+	 11090 21289
14272	0	0	Ki67+	 11093 20918
14273	0	0	Ki67+	 11094 21231
14274	0	0	Ki67+	 11097 20809
14275	0	0	Ki67+	 11097 21125
14276	0	0	Ki67+	 11100 21043
14277	0	0	Ki67+	 11105 21207
14278	0	0	Ki67+	 11106 21067
14279	0	0	Ki67+	 11111 20812
14280	0	0	Ki67+	 11114 20938
14281	0	0	Ki67+	 11115 21106
14282	0	0	Ki67+	 11116 20997
14283	0	0	Ki67+	 11118 20964
14284	0	0	Ki67+	 11118 21015
14285	0	0	Ki67+	 11118 21085
14286	0	0	Ki67+	 11123 20883
14287	0	0	Ki67+	 11124 20836
14288	0	0	Ki67+	 11126 21102
14289	0	0	Ki67+	 11132 20912
14290	0	0	Ki67+	 11133 20500
14291	0	0	Ki67+	 11133 21080
14292	0	0	Ki67+	 11134 20855
14293	0	0	Ki67+	 11136 21044
14294	0	0	Ki67+	 11137 21017
14295	0	0	Ki67+	 11146 20888
14296	0	0	Ki67+	 11151 20962
14297	0	0	Ki67+	 11155 20733
14298	0	0	Ki67+	 11158 21270
14299	0	0	Ki67+	 11159 21250
14300	0	0	Ki67+	 11160 21062
14301	0	0	Ki67+	 11162 20906
14302	0	0	Ki67+	 11162 20945
14303	0	0	Ki67+	 11164 21142
14304	0	0	Ki67+	 11179 21151
14305	0	0	Ki67+	 11183 21289
14306	0	0	Ki67+	 11186 21116
14307	0	0	Ki67+	 11194 20946
14308	0	0	Ki67+	 11195 21107
14309	0	0	Ki67+	 11199 21135
14310	0	0	Ki67+	 11217 21049
14311	0	0	Ki67+	 11225 20657
14312	0	0	Ki67+	 11229 21023
14313	0	0	Ki67+	 11231 20709
14314	0	0	Ki67+	 11232 20689
14315	0	0	Ki67+	 11243 20555
14316	0	0	Ki67+	 11244 21214
14317	0	0	Ki67+	 11245 21125
14318	0	0	Ki67+	 11246 20616
14319	0	0	Ki67+	 11246 21009
14320	0	0	Ki67+	 11248 20976
14321	0	0	Ki67+	 11249 20578
14322	0	0	Ki67+	 11249 21074
14323	0	0	Ki67+	 11250 20500
14324	0	0	Ki67+	 11255 20940
14325	0	0	Ki67+	 11260 20673
14326	0	0	Ki67+	 11261 20696
14327	0	0	Ki67+	 11261 21039
14328	0	0	Ki67+	 11266 20893
14329	0	0	Ki67+	 11266 20967
14330	0	0	Ki67+	 11271 20943
14331	0	0	Ki67+	 11272 20920
14332	0	0	Ki67+	 11279 20567
14333	0	0	Ki67+	 11279 20613
14334	0	0	Ki67+	 11282 21232
14335	0	0	Ki67+	 11288 20953
14336	0	0	Ki67+	 11290 20702
14337	0	0	Ki67+	 11290 20880
14338	0	0	Ki67+	 11292 20504
14339	0	0	Ki67+	 11294 20971
14340	0	0	Ki67+	 11297 20540
14341	0	0	Ki67+	 11297 20678
14342	0	0	Ki67+	 11297 21011
14343	0	0	Ki67+	 11297 21045
14344	0	0	Ki67+	 11298 20634
14345	0	0	Ki67+	 11300 20897
14346	0	0	Ki67+	 11304 20877
14347	0	0	Ki67+	 11309 21015
14348	0	0	Ki67+	 11309 21033
14349	0	0	Ki67+	 11314 20612
14350	0	0	Ki67+	 11314 20827
14351	0	0	Ki67+	 11318 20937
14352	0	0	Ki67+	 11321 21214
14353	0	0	Ki67+	 11323 20579
14354	0	0	Ki67+	 11326 20805
14355	0	0	Ki67+	 11330 20592
14356	0	0	Ki67+	 11333 20768
14357	0	0	Ki67+	 11340 20834
14358	0	0	Ki67+	 10548 21666
14359	0	0	Ki67+	 10549 22091
14360	0	0	Ki67+	 10553 21767
14361	0	0	Ki67+	 10557 21715
14362	0	0	Ki67+	 10566 21693
14363	0	0	Ki67+	 10569 21614
14364	0	0	Ki67+	 10570 21643
14365	0	0	Ki67+	 10590 21315
14366	0	0	Ki67+	 10590 21679
14367	0	0	Ki67+	 10591 21652
14368	0	0	Ki67+	 10623 21959
14369	0	0	Ki67+	 10732 21506
14370	0	0	Ki67+	 10734 21598
14371	0	0	Ki67+	 10737 21892
14372	0	0	Ki67+	 10745 21484
14373	0	0	Ki67+	 10808 21310
14374	0	0	Ki67+	 10815 21329
14375	0	0	Ki67+	 10836 21341
14376	0	0	Ki67+	 10853 21495
14377	0	0	Ki67+	 10855 21314
14378	0	0	Ki67+	 10882 21329
14379	0	0	Ki67+	 10882 21549
14380	0	0	Ki67+	 10893 21305
14381	0	0	Ki67+	 10893 21571
14382	0	0	Ki67+	 10895 21531
14383	0	0	Ki67+	 10905 21493
14384	0	0	Ki67+	 10912 21520
14385	0	0	Ki67+	 10918 22075
14386	0	0	Ki67+	 10919 21504
14387	0	0	Ki67+	 10921 21312
14388	0	0	Ki67+	 10921 21573
14389	0	0	Ki67+	 10921 22030
14390	0	0	Ki67+	 10922 21469
14391	0	0	Ki67+	 10922 21958
14392	0	0	Ki67+	 10923 21551
14393	0	0	Ki67+	 10926 21605
14394	0	0	Ki67+	 10926 21989
14395	0	0	Ki67+	 10929 21928
14396	0	0	Ki67+	 10932 21948
14397	0	0	Ki67+	 10937 21385
14398	0	0	Ki67+	 10938 21513
14399	0	0	Ki67+	 10942 21486
14400	0	0	Ki67+	 10946 21554
14401	0	0	Ki67+	 10946 22033
14402	0	0	Ki67+	 10947 21376
14403	0	0	Ki67+	 10950 21505
14404	0	0	Ki67+	 10952 21990
14405	0	0	Ki67+	 10952 22088
14406	0	0	Ki67+	 10954 21580
14407	0	0	Ki67+	 10954 22060
14408	0	0	Ki67+	 10956 21962
14409	0	0	Ki67+	 10958 21940
14410	0	0	Ki67+	 10960 21513
14411	0	0	Ki67+	 10965 21418
14412	0	0	Ki67+	 10965 22077
14413	0	0	Ki67+	 10968 21613
14414	0	0	Ki67+	 10969 21473
14415	0	0	Ki67+	 10972 21589
14416	0	0	Ki67+	 10972 21960
14417	0	0	Ki67+	 10976 22028
14418	0	0	Ki67+	 10977 21498
14419	0	0	Ki67+	 10982 21512
14420	0	0	Ki67+	 10982 21850
14421	0	0	Ki67+	 10985 21754
14422	0	0	Ki67+	 10988 21535
14423	0	0	Ki67+	 10995 21412
14424	0	0	Ki67+	 10996 21450
14425	0	0	Ki67+	 10997 21613
14426	0	0	Ki67+	 11000 21822
14427	0	0	Ki67+	 11009 21503
14428	0	0	Ki67+	 11011 21631
14429	0	0	Ki67+	 11014 21528
14430	0	0	Ki67+	 11020 21617
14431	0	0	Ki67+	 11025 21517
14432	0	0	Ki67+	 11026 21606
14433	0	0	Ki67+	 11035 21559
14434	0	0	Ki67+	 11035 21785
14435	0	0	Ki67+	 11036 21667
14436	0	0	Ki67+	 11041 21508
14437	0	0	Ki67+	 11041 21541
14438	0	0	Ki67+	 11044 21620
14439	0	0	Ki67+	 11047 21816
14440	0	0	Ki67+	 11048 21406
14441	0	0	Ki67+	 11053 21392
14442	0	0	Ki67+	 11053 21787
14443	0	0	Ki67+	 11056 21873
14444	0	0	Ki67+	 11061 21608
14445	0	0	Ki67+	 11064 21635
14446	0	0	Ki67+	 11066 21622
14447	0	0	Ki67+	 11069 21582
14448	0	0	Ki67+	 11073 21531
14449	0	0	Ki67+	 11075 21422
14450	0	0	Ki67+	 11076 21558
14451	0	0	Ki67+	 11077 21407
14452	0	0	Ki67+	 11081 21823
14453	0	0	Ki67+	 11083 21660
14454	0	0	Ki67+	 11089 21630
14455	0	0	Ki67+	 11090 21326
14456	0	0	Ki67+	 11090 21858
14457	0	0	Ki67+	 11092 21811
14458	0	0	Ki67+	 11097 21586
14459	0	0	Ki67+	 11098 21619
14460	0	0	Ki67+	 11103 21606
14461	0	0	Ki67+	 11105 21862
14462	0	0	Ki67+	 11106 21336
14463	0	0	Ki67+	 11111 21442
14464	0	0	Ki67+	 11113 21588
14465	0	0	Ki67+	 11117 21464
14466	0	0	Ki67+	 11118 21300
14467	0	0	Ki67+	 11122 21552
14468	0	0	Ki67+	 11133 21606
14469	0	0	Ki67+	 11140 21363
14470	0	0	Ki67+	 11145 21465
14471	0	0	Ki67+	 11149 21305
14472	0	0	Ki67+	 11149 21833
14473	0	0	Ki67+	 11156 21342
14474	0	0	Ki67+	 11156 21596
14475	0	0	Ki67+	 11157 21638
14476	0	0	Ki67+	 11158 21875
14477	0	0	Ki67+	 11165 21795
14478	0	0	Ki67+	 11166 21535
14479	0	0	Ki67+	 11167 21453
14480	0	0	Ki67+	 11170 21359
14481	0	0	Ki67+	 11171 21329
14482	0	0	Ki67+	 11177 21348
14483	0	0	Ki67+	 11178 21607
14484	0	0	Ki67+	 11179 21639
14485	0	0	Ki67+	 11179 21653
14486	0	0	Ki67+	 11180 21897
14487	0	0	Ki67+	 11186 21561
14488	0	0	Ki67+	 11190 21878
14489	0	0	Ki67+	 11193 21446
14490	0	0	Ki67+	 11193 21849
14491	0	0	Ki67+	 11197 21836
14492	0	0	Ki67+	 11198 21906
14493	0	0	Ki67+	 11198 21924
14494	0	0	Ki67+	 11199 21942
14495	0	0	Ki67+	 11204 21373
14496	0	0	Ki67+	 11205 21460
14497	0	0	Ki67+	 11207 21337
14498	0	0	Ki67+	 11209 21492
14499	0	0	Ki67+	 11210 21598
14500	0	0	Ki67+	 11210 21657
14501	0	0	Ki67+	 11218 21845
14502	0	0	Ki67+	 11220 21467
14503	0	0	Ki67+	 11221 21568
14504	0	0	Ki67+	 11225 21943
14505	0	0	Ki67+	 11227 22017
14506	0	0	Ki67+	 11228 21930
14507	0	0	Ki67+	 11229 21324
14508	0	0	Ki67+	 11231 21636
14509	0	0	Ki67+	 11236 21343
14510	0	0	Ki67+	 11239 21933
14511	0	0	Ki67+	 11240 22069
14512	0	0	Ki67+	 11243 22035
14513	0	0	Ki67+	 11246 21661
14514	0	0	Ki67+	 11249 22044
14515	0	0	Ki67+	 11251 21966
14516	0	0	Ki67+	 11251 22009
14517	0	0	Ki67+	 11255 21359
14518	0	0	Ki67+	 11259 21598
14519	0	0	Ki67+	 11259 22055
14520	0	0	Ki67+	 11264 21905
14521	0	0	Ki67+	 11264 22088
14522	0	0	Ki67+	 11270 21478
14523	0	0	Ki67+	 11271 22057
14524	0	0	Ki67+	 11272 21983
14525	0	0	Ki67+	 11280 21956
14526	0	0	Ki67+	 11280 22038
14527	0	0	Ki67+	 11290 21348
14528	0	0	Ki67+	 11290 21529
14529	0	0	Ki67+	 11290 22053
14530	0	0	Ki67+	 11292 21672
14531	0	0	Ki67+	 11299 21798
14532	0	0	Ki67+	 11306 21997
14533	0	0	Ki67+	 11306 22085
14534	0	0	Ki67+	 11308 21568
14535	0	0	Ki67+	 11312 22012
14536	0	0	Ki67+	 11325 21544
14537	0	0	Ki67+	 11331 21620
14538	0	0	Ki67+	 11336 22038
14539	0	0	Ki67+	 10553 22459
14540	0	0	Ki67+	 10556 22479
14541	0	0	Ki67+	 10561 22426
14542	0	0	Ki67+	 10561 22489
14543	0	0	Ki67+	 10576 22394
14544	0	0	Ki67+	 10586 22747
14545	0	0	Ki67+	 10587 22394
14546	0	0	Ki67+	 10596 22460
14547	0	0	Ki67+	 10602 22426
14548	0	0	Ki67+	 10609 22445
14549	0	0	Ki67+	 10631 22423
14550	0	0	Ki67+	 10635 22396
14551	0	0	Ki67+	 10641 22708
14552	0	0	Ki67+	 10658 22407
14553	0	0	Ki67+	 10668 22709
14554	0	0	Ki67+	 10695 22324
14555	0	0	Ki67+	 10696 22678
14556	0	0	Ki67+	 10702 22297
14557	0	0	Ki67+	 10706 22646
14558	0	0	Ki67+	 10707 22723
14559	0	0	Ki67+	 10712 22513
14560	0	0	Ki67+	 10717 22330
14561	0	0	Ki67+	 10722 22292
14562	0	0	Ki67+	 10726 22278
14563	0	0	Ki67+	 10726 22324
14564	0	0	Ki67+	 10730 22266
14565	0	0	Ki67+	 10732 22499
14566	0	0	Ki67+	 10735 22832
14567	0	0	Ki67+	 10736 22354
14568	0	0	Ki67+	 10738 22668
14569	0	0	Ki67+	 10739 22516
14570	0	0	Ki67+	 10741 22793
14571	0	0	Ki67+	 10743 22553
14572	0	0	Ki67+	 10746 22341
14573	0	0	Ki67+	 10747 22253
14574	0	0	Ki67+	 10748 22622
14575	0	0	Ki67+	 10752 22190
14576	0	0	Ki67+	 10754 22804
14577	0	0	Ki67+	 10755 22204
14578	0	0	Ki67+	 10757 22510
14579	0	0	Ki67+	 10759 22671
14580	0	0	Ki67+	 10760 22308
14581	0	0	Ki67+	 10760 22326
14582	0	0	Ki67+	 10764 22544
14583	0	0	Ki67+	 10769 22368
14584	0	0	Ki67+	 10770 22770
14585	0	0	Ki67+	 10771 22301
14586	0	0	Ki67+	 10772 22289
14587	0	0	Ki67+	 10774 22462
14588	0	0	Ki67+	 10776 22261
14589	0	0	Ki67+	 10776 22892
14590	0	0	Ki67+	 10778 22483
14591	0	0	Ki67+	 10781 22232
14592	0	0	Ki67+	 10784 22341
14593	0	0	Ki67+	 10785 22581
14594	0	0	Ki67+	 10786 22291
14595	0	0	Ki67+	 10787 22197
14596	0	0	Ki67+	 10789 22870
[truncated: 3,711,354 more chars]
