# Supplementary material for: Data-Driven Discovery of Immune Contexture Biomarkers
Source: Front Oncol. 2018 Dec 18;8:627. doi: 10.3389/fonc.2018.00627 (PMC6305402; doi:10.3389/fonc.2018.00627)
Supplement: Data Sheet 3.zip — The MSI/MSS dataset used for the identification and assessment of discriminatory features (sections 3.2, 3.3, and 3.4) is provided as a collection of text files describing regions, markers, and metadata (part 1/3). [file Data_Sheet_3.zip › MSIMSSDataset/89844_ImageObjects.txt]

barcode_target	16-006375_gallery-ImmuneP1_CRC [5 channels]
barcode_origin	0
workflow_target	CD8-CD3-CD4-Ki67-DAPI_generic.wsa 
workflow_target_version	 build f14999727a346af05f524693b44526002539cc76, workflows f149997 2016-05-23 with local changes
workflow_origin	0
workflow_origin_version	0
iH	52144
iW	79200
user	txdsapps
hostname	RPZMB000020

1	0	0	Ki67+	 1945 12059
2	0	0	Ki67+	 1949 12034
3	0	0	Ki67+	 1960 12151
4	0	0	Ki67+	 1966 12049
5	0	0	Ki67+	 1967 12260
6	0	0	Ki67+	 1975 11963
7	0	0	Ki67+	 1975 12135
8	0	0	Ki67+	 1975 12212
9	0	0	Ki67+	 1976 11991
10	0	0	Ki67+	 1976 12348
11	0	0	Ki67+	 1987 12243
12	0	0	Ki67+	 1988 12020
13	0	0	Ki67+	 1992 12319
14	0	0	Ki67+	 1994 12368
15	0	0	Ki67+	 2000 11923
16	0	0	Ki67+	 2002 12391
17	0	0	Ki67+	 2003 12040
18	0	0	Ki67+	 2004 12359
19	0	0	Ki67+	 2006 11976
20	0	0	Ki67+	 1995 13059
21	0	0	Ki67+	 2002 12838
22	0	0	Ki67+	 2002 13004
23	0	0	Ki67+	 2005 13029
24	0	0	Ki67+	 2010 12642
25	0	0	Ki67+	 2010 12906
26	0	0	Ki67+	 2017 12940
27	0	0	Ki67+	 2019 13146
28	0	0	Ki67+	 2025 12683
29	0	0	Ki67+	 2035 12506
30	0	0	Ki67+	 2035 12818
31	0	0	Ki67+	 2037 12964
32	0	0	Ki67+	 2039 12699
33	0	0	Ki67+	 2044 12644
34	0	0	Ki67+	 2046 12522
35	0	0	Ki67+	 1994 13633
36	0	0	Ki67+	 2010 13456
37	0	0	Ki67+	 2010 13662
38	0	0	Ki67+	 2019 13803
39	0	0	Ki67+	 2020 13291
40	0	0	Ki67+	 2027 13502
41	0	0	Ki67+	 2030 13704
42	0	0	Ki67+	 2030 14166
43	0	0	Ki67+	 2041 14287
44	0	0	Ki67+	 1313 16294
45	0	0	Ki67+	 1373 16300
46	0	0	Ki67+	 1413 16333
47	0	0	Ki67+	 1559 16403
48	0	0	Ki67+	 1619 16339
49	0	0	Ki67+	 1625 16316
50	0	0	Ki67+	 1635 16354
51	0	0	Ki67+	 1647 16333
52	0	0	Ki67+	 1685 16309
53	0	0	Ki67+	 1705 16329
54	0	0	Ki67+	 1718 16404
55	0	0	Ki67+	 1728 16394
56	0	0	Ki67+	 1745 16416
57	0	0	Ki67+	 1764 16426
58	0	0	Ki67+	 1916 16388
59	0	0	Ki67+	 1923 16414
60	0	0	Ki67+	 1927 16432
61	0	0	Ki67+	 1388 16664
62	0	0	Ki67+	 1398 16569
63	0	0	Ki67+	 1435 16646
64	0	0	Ki67+	 1444 16624
65	0	0	Ki67+	 1455 16738
66	0	0	Ki67+	 1457 16678
67	0	0	Ki67+	 1461 17216
68	0	0	Ki67+	 1475 16630
69	0	0	Ki67+	 1482 16997
70	0	0	Ki67+	 1484 17219
71	0	0	Ki67+	 1485 16669
72	0	0	Ki67+	 1531 16595
73	0	0	Ki67+	 1534 17146
74	0	0	Ki67+	 1538 16919
75	0	0	Ki67+	 1543 17091
76	0	0	Ki67+	 1564 17139
77	0	0	Ki67+	 1575 17208
78	0	0	Ki67+	 1580 16709
79	0	0	Ki67+	 1590 17109
80	0	0	Ki67+	 1599 17235
81	0	0	Ki67+	 1613 17196
82	0	0	Ki67+	 1623 16817
83	0	0	Ki67+	 1626 17225
84	0	0	Ki67+	 1666 16624
85	0	0	Ki67+	 1666 16710
86	0	0	Ki67+	 1676 17140
87	0	0	Ki67+	 1678 16949
88	0	0	Ki67+	 1685 16959
89	0	0	Ki67+	 1692 16729
90	0	0	Ki67+	 1708 16706
91	0	0	Ki67+	 1726 17175
92	0	0	Ki67+	 1740 16807
93	0	0	Ki67+	 1758 17103
94	0	0	Ki67+	 1764 16700
95	0	0	Ki67+	 1788 17116
96	0	0	Ki67+	 1791 17132
97	0	0	Ki67+	 1797 16748
98	0	0	Ki67+	 1815 17146
99	0	0	Ki67+	 1815 17156
100	0	0	Ki67+	 1823 16993
101	0	0	Ki67+	 1825 16740
102	0	0	Ki67+	 1831 16716
103	0	0	Ki67+	 1835 16982
104	0	0	Ki67+	 1841 17084
105	0	0	Ki67+	 1842 17036
106	0	0	Ki67+	 1847 17012
107	0	0	Ki67+	 1858 16928
108	0	0	Ki67+	 1869 16712
109	0	0	Ki67+	 1882 16673
110	0	0	Ki67+	 1893 16900
111	0	0	Ki67+	 1903 17173
112	0	0	Ki67+	 1904 16617
113	0	0	Ki67+	 1909 17001
114	0	0	Ki67+	 1913 17085
115	0	0	Ki67+	 1915 17224
116	0	0	Ki67+	 1918 16861
117	0	0	Ki67+	 1924 16475
118	0	0	Ki67+	 1927 16874
119	0	0	Ki67+	 1928 16951
120	0	0	Ki67+	 1939 16958
121	0	0	Ki67+	 1945 16674
122	0	0	Ki67+	 1946 16579
123	0	0	Ki67+	 1955 16492
124	0	0	Ki67+	 1955 16677
125	0	0	Ki67+	 1956 16607
126	0	0	Ki67+	 1958 16480
127	0	0	Ki67+	 1973 16602
128	0	0	Ki67+	 2017 16840
129	0	0	Ki67+	 2020 16781
130	0	0	Ki67+	 2023 16734
131	0	0	Ki67+	 2027 17165
132	0	0	Ki67+	 2029 16870
133	0	0	Ki67+	 1437 17276
134	0	0	Ki67+	 1476 17365
135	0	0	Ki67+	 1497 17311
136	0	0	Ki67+	 1497 17364
137	0	0	Ki67+	 1504 17327
138	0	0	Ki67+	 1509 17260
139	0	0	Ki67+	 1529 17296
140	0	0	Ki67+	 1541 17266
141	0	0	Ki67+	 1554 17280
142	0	0	Ki67+	 1558 17469
143	0	0	Ki67+	 1575 17449
144	0	0	Ki67+	 1585 17367
145	0	0	Ki67+	 1586 17391
146	0	0	Ki67+	 1646 17751
147	0	0	Ki67+	 1649 17719
148	0	0	Ki67+	 1652 17829
149	0	0	Ki67+	 1653 17765
150	0	0	Ki67+	 1664 17996
151	0	0	Ki67+	 1665 17575
152	0	0	Ki67+	 1669 17852
153	0	0	Ki67+	 1678 17736
154	0	0	Ki67+	 1680 17333
155	0	0	Ki67+	 1683 17810
156	0	0	Ki67+	 1686 17510
157	0	0	Ki67+	 1687 17724
158	0	0	Ki67+	 1716 17425
159	0	0	Ki67+	 1718 17738
160	0	0	Ki67+	 1736 17855
161	0	0	Ki67+	 1743 17768
162	0	0	Ki67+	 1762 17316
163	0	0	Ki67+	 1773 17845
164	0	0	Ki67+	 1774 17708
165	0	0	Ki67+	 1788 17761
166	0	0	Ki67+	 1792 17590
167	0	0	Ki67+	 1796 17902
168	0	0	Ki67+	 1799 17623
169	0	0	Ki67+	 1801 17862
170	0	0	Ki67+	 1802 17270
171	0	0	Ki67+	 1816 17796
172	0	0	Ki67+	 1829 17915
173	0	0	Ki67+	 1833 17526
174	0	0	Ki67+	 1840 17564
175	0	0	Ki67+	 1841 17342
176	0	0	Ki67+	 1849 17556
177	0	0	Ki67+	 1851 17438
178	0	0	Ki67+	 1857 18042
179	0	0	Ki67+	 1881 18040
180	0	0	Ki67+	 1883 17802
181	0	0	Ki67+	 1890 17264
182	0	0	Ki67+	 1892 17562
183	0	0	Ki67+	 1896 17475
184	0	0	Ki67+	 1896 17709
185	0	0	Ki67+	 1905 17554
186	0	0	Ki67+	 1916 17808
187	0	0	Ki67+	 1923 17910
188	0	0	Ki67+	 1934 17636
189	0	0	Ki67+	 1939 17478
190	0	0	Ki67+	 1952 17415
191	0	0	Ki67+	 1957 17564
192	0	0	Ki67+	 1966 17465
193	0	0	Ki67+	 1969 17770
194	0	0	Ki67+	 1969 17992
195	0	0	Ki67+	 1988 17419
196	0	0	Ki67+	 1990 17457
197	0	0	Ki67+	 1994 17770
198	0	0	Ki67+	 2000 18013
199	0	0	Ki67+	 2006 17794
200	0	0	Ki67+	 2026 17919
201	0	0	Ki67+	 2034 17432
202	0	0	Ki67+	 2034 17811
203	0	0	Ki67+	 1778 18570
204	0	0	Ki67+	 1780 18782
205	0	0	Ki67+	 1785 18464
206	0	0	Ki67+	 1790 18670
207	0	0	Ki67+	 1792 18629
208	0	0	Ki67+	 1801 18091
209	0	0	Ki67+	 1804 18748
210	0	0	Ki67+	 1809 18430
211	0	0	Ki67+	 1820 18699
212	0	0	Ki67+	 1824 18062
213	0	0	Ki67+	 1827 18452
214	0	0	Ki67+	 1827 18686
215	0	0	Ki67+	 1834 18620
216	0	0	Ki67+	 1836 18119
217	0	0	Ki67+	 1838 18750
218	0	0	Ki67+	 1853 18145
219	0	0	Ki67+	 1857 18683
220	0	0	Ki67+	 1858 18615
221	0	0	Ki67+	 1868 18749
222	0	0	Ki67+	 1877 18794
223	0	0	Ki67+	 1883 18120
224	0	0	Ki67+	 1883 18681
225	0	0	Ki67+	 1886 18497
226	0	0	Ki67+	 1895 18740
227	0	0	Ki67+	 1895 18777
228	0	0	Ki67+	 1902 18079
229	0	0	Ki67+	 1920 18453
230	0	0	Ki67+	 1937 18714
231	0	0	Ki67+	 1942 18548
232	0	0	Ki67+	 1942 18727
233	0	0	Ki67+	 1955 18845
234	0	0	Ki67+	 1963 18466
235	0	0	Ki67+	 1964 18752
236	0	0	Ki67+	 1966 18699
237	0	0	Ki67+	 1970 18661
238	0	0	Ki67+	 1971 18630
239	0	0	Ki67+	 1973 18290
240	0	0	Ki67+	 1977 18538
241	0	0	Ki67+	 1980 18211
242	0	0	Ki67+	 1981 18254
243	0	0	Ki67+	 1981 18281
244	0	0	Ki67+	 1990 18613
245	0	0	Ki67+	 2000 18700
246	0	0	Ki67+	 2002 18795
247	0	0	Ki67+	 2008 18768
248	0	0	Ki67+	 2010 18272
249	0	0	Ki67+	 2026 18628
250	0	0	Ki67+	 2030 18777
251	0	0	Ki67+	 2035 18726
252	0	0	Ki67+	 2037 18600
253	0	0	Ki67+	 2040 18373
254	0	0	Ki67+	 2047 18663
255	0	0	Ki67+	 1834 18899
256	0	0	Ki67+	 1893 18887
257	0	0	Ki67+	 1930 19110
258	0	0	Ki67+	 1940 19292
259	0	0	Ki67+	 1948 19090
260	0	0	Ki67+	 1953 19043
261	0	0	Ki67+	 1956 19209
262	0	0	Ki67+	 1956 19285
263	0	0	Ki67+	 1960 18919
264	0	0	Ki67+	 1985 19056
265	0	0	Ki67+	 2022 19500
266	0	0	Ki67+	 2023 19421
267	0	0	Ki67+	 2028 19246
268	0	0	Ki67+	 2035 19445
269	0	0	Ki67+	 2037 19500
270	0	0	Ki67+	 1939 19939
271	0	0	Ki67+	 1942 20430
272	0	0	Ki67+	 1942 20442
273	0	0	Ki67+	 1943 19836
274	0	0	Ki67+	 1950 19885
275	0	0	Ki67+	 1954 20234
276	0	0	Ki67+	 1960 20060
277	0	0	Ki67+	 1971 19816
278	0	0	Ki67+	 1973 19761
279	0	0	Ki67+	 1978 20052
280	0	0	Ki67+	 1978 20431
281	0	0	Ki67+	 1995 19866
282	0	0	Ki67+	 2009 19837
283	0	0	Ki67+	 2013 19897
284	0	0	Ki67+	 2015 20023
285	0	0	Ki67+	 2015 20192
286	0	0	Ki67+	 2020 20243
287	0	0	Ki67+	 2028 19951
288	0	0	Ki67+	 2032 19685
289	0	0	Ki67+	 2033 19873
290	0	0	Ki67+	 2037 19892
291	0	0	Ki67+	 2039 19714
292	0	0	Ki67+	 2040 19822
293	0	0	Ki67+	 2041 19946
294	0	0	Ki67+	 1933 20872
295	0	0	Ki67+	 1939 20916
296	0	0	Ki67+	 1940 20891
297	0	0	Ki67+	 1947 20625
298	0	0	Ki67+	 1948 20602
299	0	0	Ki67+	 1951 20655
300	0	0	Ki67+	 1953 21073
301	0	0	Ki67+	 1960 21082
302	0	0	Ki67+	 1964 20876
303	0	0	Ki67+	 1987 20602
304	0	0	Ki67+	 1987 20632
305	0	0	Ki67+	 1988 20470
306	0	0	Ki67+	 2001 21244
307	0	0	Ki67+	 2014 20595
308	0	0	Ki67+	 2016 20618
309	0	0	Ki67+	 2018 21075
310	0	0	Ki67+	 2019 20906
311	0	0	Ki67+	 2025 21239
312	0	0	Ki67+	 2030 20470
313	0	0	Ki67+	 2031 20649
314	0	0	Ki67+	 2032 21092
315	0	0	Ki67+	 2044 20458
316	0	0	Ki67+	 2045 21230
317	0	0	Ki67+	 1938 21654
318	0	0	Ki67+	 1959 21723
319	0	0	Ki67+	 1970 21307
320	0	0	Ki67+	 1973 21649
321	0	0	Ki67+	 1978 21286
322	0	0	Ki67+	 1978 21608
323	0	0	Ki67+	 1979 21330
324	0	0	Ki67+	 1988 21300
325	0	0	Ki67+	 2002 21322
326	0	0	Ki67+	 2005 21837
327	0	0	Ki67+	 2007 21791
328	0	0	Ki67+	 2010 21571
329	0	0	Ki67+	 2011 21262
330	0	0	Ki67+	 2016 21324
331	0	0	Ki67+	 2018 21285
332	0	0	Ki67+	 2020 21334
333	0	0	Ki67+	 2023 21640
334	0	0	Ki67+	 2025 21296
335	0	0	Ki67+	 2025 21767
336	0	0	Ki67+	 2026 21839
337	0	0	Ki67+	 2029 21576
338	0	0	Ki67+	 2030 21604
339	0	0	Ki67+	 2034 21725
340	0	0	Ki67+	 2047 21741
341	0	0	Ki67+	 2686 5633
342	0	0	Ki67+	 2689 5660
343	0	0	Ki67+	 2690 5623
344	0	0	Ki67+	 2712 5636
345	0	0	Ki67+	 2720 5619
346	0	0	Ki67+	 2733 5483
347	0	0	Ki67+	 2742 5644
348	0	0	Ki67+	 2744 5693
349	0	0	Ki67+	 2748 5625
350	0	0	Ki67+	 2767 5637
351	0	0	Ki67+	 2772 5701
352	0	0	Ki67+	 2775 5616
353	0	0	Ki67+	 2777 5654
354	0	0	Ki67+	 2779 5690
355	0	0	Ki67+	 2786 5383
356	0	0	Ki67+	 2792 5631
357	0	0	Ki67+	 2800 5443
358	0	0	Ki67+	 2800 5457
359	0	0	Ki67+	 2805 5469
360	0	0	Ki67+	 2805 5608
361	0	0	Ki67+	 2807 5402
362	0	0	Ki67+	 2823 5642
363	0	0	Ki67+	 2828 5420
364	0	0	Ki67+	 2842 5597
365	0	0	Ki67+	 2843 5089
366	0	0	Ki67+	 2844 5664
367	0	0	Ki67+	 2846 5056
368	0	0	Ki67+	 2847 5455
369	0	0	Ki67+	 2701 6329
370	0	0	Ki67+	 2709 5896
371	0	0	Ki67+	 2718 5908
372	0	0	Ki67+	 2719 6309
373	0	0	Ki67+	 2728 6301
374	0	0	Ki67+	 2733 5894
375	0	0	Ki67+	 2742 6364
376	0	0	Ki67+	 2749 5948
377	0	0	Ki67+	 2751 6337
378	0	0	Ki67+	 2767 6305
379	0	0	Ki67+	 2775 6364
380	0	0	Ki67+	 2787 6345
381	0	0	Ki67+	 2799 6577
382	0	0	Ki67+	 2807 5977
383	0	0	Ki67+	 2815 5916
384	0	0	Ki67+	 2822 5860
385	0	0	Ki67+	 2823 6337
386	0	0	Ki67+	 2824 5924
387	0	0	Ki67+	 2824 6626
388	0	0	Ki67+	 2839 6359
389	0	0	Ki67+	 2840 5933
390	0	0	Ki67+	 2847 6593
391	0	0	Ki67+	 2529 7181
392	0	0	Ki67+	 2544 7221
393	0	0	Ki67+	 2554 7253
394	0	0	Ki67+	 2599 7277
395	0	0	Ki67+	 2604 7193
396	0	0	Ki67+	 2624 7261
397	0	0	Ki67+	 2628 7390
398	0	0	Ki67+	 2635 7353
399	0	0	Ki67+	 2636 7216
400	0	0	Ki67+	 2645 7264
401	0	0	Ki67+	 2649 7299
402	0	0	Ki67+	 2658 7264
403	0	0	Ki67+	 2667 7326
404	0	0	Ki67+	 2676 7348
405	0	0	Ki67+	 2711 7383
406	0	0	Ki67+	 2748 7375
407	0	0	Ki67+	 2779 7375
408	0	0	Ki67+	 2785 7392
409	0	0	Ki67+	 2374 8057
410	0	0	Ki67+	 2416 7931
411	0	0	Ki67+	 2423 7954
412	0	0	Ki67+	 2431 7987
413	0	0	Ki67+	 2435 8135
414	0	0	Ki67+	 2451 7985
415	0	0	Ki67+	 2456 8233
416	0	0	Ki67+	 2462 7816
417	0	0	Ki67+	 2462 8019
418	0	0	Ki67+	 2480 7816
419	0	0	Ki67+	 2500 7902
420	0	0	Ki67+	 2503 7929
421	0	0	Ki67+	 2508 8003
422	0	0	Ki67+	 2509 7820
423	0	0	Ki67+	 2519 8179
424	0	0	Ki67+	 2538 7634
425	0	0	Ki67+	 2543 7495
426	0	0	Ki67+	 2544 7711
427	0	0	Ki67+	 2547 7867
428	0	0	Ki67+	 2554 7798
429	0	0	Ki67+	 2559 7613
430	0	0	Ki67+	 2560 7555
431	0	0	Ki67+	 2561 7747
432	0	0	Ki67+	 2566 8133
433	0	0	Ki67+	 2569 7798
434	0	0	Ki67+	 2569 7825
435	0	0	Ki67+	 2572 7883
436	0	0	Ki67+	 2578 7855
437	0	0	Ki67+	 2579 7710
438	0	0	Ki67+	 2589 7624
439	0	0	Ki67+	 2591 7653
440	0	0	Ki67+	 2592 7518
441	0	0	Ki67+	 2594 7601
442	0	0	Ki67+	 2594 7813
443	0	0	Ki67+	 2595 8141
444	0	0	Ki67+	 2598 8110
445	0	0	Ki67+	 2599 8239
446	0	0	Ki67+	 2606 8186
447	0	0	Ki67+	 2607 7544
448	0	0	Ki67+	 2609 7858
449	0	0	Ki67+	 2622 7971
450	0	0	Ki67+	 2623 8078
451	0	0	Ki67+	 2623 8167
452	0	0	Ki67+	 2625 7809
453	0	0	Ki67+	 2627 8104
454	0	0	Ki67+	 2630 8203
455	0	0	Ki67+	 2644 8015
456	0	0	Ki67+	 2644 8236
457	0	0	Ki67+	 2645 7577
458	0	0	Ki67+	 2648 8101
459	0	0	Ki67+	 2649 7974
460	0	0	Ki67+	 2649 8182
461	0	0	Ki67+	 2651 7839
462	0	0	Ki67+	 2656 7911
463	0	0	Ki67+	 2661 7617
464	0	0	Ki67+	 2665 7928
465	0	0	Ki67+	 2669 7917
466	0	0	Ki67+	 2676 7562
467	0	0	Ki67+	 2678 7957
468	0	0	Ki67+	 2680 7975
469	0	0	Ki67+	 2680 8076
470	0	0	Ki67+	 2681 8108
471	0	0	Ki67+	 2697 7830
472	0	0	Ki67+	 2698 7901
473	0	0	Ki67+	 2702 7576
474	0	0	Ki67+	 2702 7933
475	0	0	Ki67+	 2712 7625
476	0	0	Ki67+	 2712 7920
477	0	0	Ki67+	 2713 8097
478	0	0	Ki67+	 2728 7707
479	0	0	Ki67+	 2728 8222
480	0	0	Ki67+	 2732 7943
481	0	0	Ki67+	 2734 8059
482	0	0	Ki67+	 2737 7862
483	0	0	Ki67+	 2740 7626
484	0	0	Ki67+	 2742 7614
485	0	0	Ki67+	 2746 7581
486	0	0	Ki67+	 2753 7934
487	0	0	Ki67+	 2765 8081
488	0	0	Ki67+	 2767 7980
489	0	0	Ki67+	 2771 8044
490	0	0	Ki67+	 2772 7867
491	0	0	Ki67+	 2774 8184
492	0	0	Ki67+	 2777 8018
493	0	0	Ki67+	 2792 7684
494	0	0	Ki67+	 2794 8165
495	0	0	Ki67+	 2807 7991
496	0	0	Ki67+	 2808 8076
497	0	0	Ki67+	 2810 8122
498	0	0	Ki67+	 2811 8055
499	0	0	Ki67+	 2819 7661
500	0	0	Ki67+	 2820 7529
501	0	0	Ki67+	 2823 7908
502	0	0	Ki67+	 2837 7675
503	0	0	Ki67+	 2840 7646
504	0	0	Ki67+	 2242 8585
505	0	0	Ki67+	 2270 8544
506	0	0	Ki67+	 2270 8717
507	0	0	Ki67+	 2298 8329
508	0	0	Ki67+	 2302 8703
509	0	0	Ki67+	 2312 8433
510	0	0	Ki67+	 2325 8402
511	0	0	Ki67+	 2336 8716
512	0	0	Ki67+	 2344 8564
513	0	0	Ki67+	 2347 8856
514	0	0	Ki67+	 2348 8622
515	0	0	Ki67+	 2352 8581
516	0	0	Ki67+	 2368 8720
517	0	0	Ki67+	 2384 8879
518	0	0	Ki67+	 2386 8416
519	0	0	Ki67+	 2395 8664
520	0	0	Ki67+	 2396 8624
521	0	0	Ki67+	 2397 8864
522	0	0	Ki67+	 2398 8792
523	0	0	Ki67+	 2400 8598
524	0	0	Ki67+	 2401 8353
525	0	0	Ki67+	 2407 8718
526	0	0	Ki67+	 2418 8405
527	0	0	Ki67+	 2429 8786
528	0	0	Ki67+	 2432 8260
529	0	0	Ki67+	 2433 8751
530	0	0	Ki67+	 2434 8714
531	0	0	Ki67+	 2434 8863
532	0	0	Ki67+	 2436 8822
533	0	0	Ki67+	 2438 8900
534	0	0	Ki67+	 2449 8417
535	0	0	Ki67+	 2450 8838
536	0	0	Ki67+	 2451 8859
537	0	0	Ki67+	 2452 8487
538	0	0	Ki67+	 2453 8935
539	0	0	Ki67+	 2456 8371
540	0	0	Ki67+	 2456 8907
541	0	0	Ki67+	 2461 8462
542	0	0	Ki67+	 2462 8811
543	0	0	Ki67+	 2463 8982
544	0	0	Ki67+	 2475 8363
545	0	0	Ki67+	 2475 8961
546	0	0	Ki67+	 2476 8713
547	0	0	Ki67+	 2476 8789
548	0	0	Ki67+	 2479 8979
549	0	0	Ki67+	 2486 8287
550	0	0	Ki67+	 2487 8834
551	0	0	Ki67+	 2490 8916
552	0	0	Ki67+	 2497 8748
553	0	0	Ki67+	 2498 8277
554	0	0	Ki67+	 2499 8806
555	0	0	Ki67+	 2499 9011
556	0	0	Ki67+	 2502 8989
557	0	0	Ki67+	 2503 8836
558	0	0	Ki67+	 2505 8266
559	0	0	Ki67+	 2508 8691
560	0	0	Ki67+	 2509 8376
561	0	0	Ki67+	 2509 8402
562	0	0	Ki67+	 2512 8937
563	0	0	Ki67+	 2515 8902
564	0	0	Ki67+	 2527 9004
565	0	0	Ki67+	 2532 8413
566	0	0	Ki67+	 2534 8359
567	0	0	Ki67+	 2535 8710
568	0	0	Ki67+	 2539 9015
569	0	0	Ki67+	 2541 8468
570	0	0	Ki67+	 2545 8696
571	0	0	Ki67+	 2545 8917
572	0	0	Ki67+	 2546 8836
573	0	0	Ki67+	 2557 8974
574	0	0	Ki67+	 2558 8805
575	0	0	Ki67+	 2559 8565
576	0	0	Ki67+	 2562 8262
577	0	0	Ki67+	 2564 8338
578	0	0	Ki67+	 2569 9019
579	0	0	Ki67+	 2571 8368
580	0	0	Ki67+	 2580 8388
581	0	0	Ki67+	 2585 8825
582	0	0	Ki67+	 2587 8472
583	0	0	Ki67+	 2587 8719
584	0	0	Ki67+	 2590 8256
585	0	0	Ki67+	 2603 8577
586	0	0	Ki67+	 2610 9017
587	0	0	Ki67+	 2613 8256
588	0	0	Ki67+	 2623 8562
589	0	0	Ki67+	 2623 8988
590	0	0	Ki67+	 2628 8740
591	0	0	Ki67+	 2637 8301
592	0	0	Ki67+	 2642 8812
593	0	0	Ki67+	 2663 8920
594	0	0	Ki67+	 2676 8886
595	0	0	Ki67+	 2682 8323
596	0	0	Ki67+	 2682 8572
597	0	0	Ki67+	 2683 8980
598	0	0	Ki67+	 2692 8925
599	0	0	Ki67+	 2704 8942
600	0	0	Ki67+	 2706 8561
601	0	0	Ki67+	 2717 8853
602	0	0	Ki67+	 2719 9013
603	0	0	Ki67+	 2733 9029
604	0	0	Ki67+	 2734 8586
605	0	0	Ki67+	 2734 8864
606	0	0	Ki67+	 2735 9010
607	0	0	Ki67+	 2743 8429
608	0	0	Ki67+	 2745 9006
609	0	0	Ki67+	 2768 8388
610	0	0	Ki67+	 2771 8264
611	0	0	Ki67+	 2771 9019
612	0	0	Ki67+	 2776 8350
613	0	0	Ki67+	 2786 8437
614	0	0	Ki67+	 2786 8661
615	0	0	Ki67+	 2792 8419
616	0	0	Ki67+	 2792 8772
617	0	0	Ki67+	 2795 8961
618	0	0	Ki67+	 2805 8430
619	0	0	Ki67+	 2808 8279
620	0	0	Ki67+	 2809 8768
621	0	0	Ki67+	 2809 8970
622	0	0	Ki67+	 2811 8393
623	0	0	Ki67+	 2815 8353
624	0	0	Ki67+	 2815 8667
625	0	0	Ki67+	 2817 8939
626	0	0	Ki67+	 2824 8377
627	0	0	Ki67+	 2824 9038
628	0	0	Ki67+	 2827 8641
629	0	0	Ki67+	 2832 8303
630	0	0	Ki67+	 2833 8393
631	0	0	Ki67+	 2836 8367
632	0	0	Ki67+	 2837 9014
633	0	0	Ki67+	 2838 8965
634	0	0	Ki67+	 2843 8668
635	0	0	Ki67+	 2844 8765
636	0	0	Ki67+	 2846 8419
637	0	0	Ki67+	 2175 9837
638	0	0	Ki67+	 2246 9374
639	0	0	Ki67+	 2254 9247
640	0	0	Ki67+	 2258 9482
641	0	0	Ki67+	 2267 9513
642	0	0	Ki67+	 2267 9622
643	0	0	Ki67+	 2271 9207
644	0	0	Ki67+	 2271 9396
645	0	0	Ki67+	 2284 9702
646	0	0	Ki67+	 2288 9302
647	0	0	Ki67+	 2292 9219
648	0	0	Ki67+	 2292 9252
649	0	0	Ki67+	 2292 9477
650	0	0	Ki67+	 2292 9621
651	0	0	Ki67+	 2301 9664
652	0	0	Ki67+	 2321 9197
653	0	0	Ki67+	 2322 9379
654	0	0	Ki67+	 2324 9693
655	0	0	Ki67+	 2325 9398
656	0	0	Ki67+	 2328 9347
657	0	0	Ki67+	 2330 9172
658	0	0	Ki67+	 2343 9372
659	0	0	Ki67+	 2345 9159
660	0	0	Ki67+	 2345 9493
661	0	0	Ki67+	 2353 9671
662	0	0	Ki67+	 2356 9123
663	0	0	Ki67+	 2361 9468
664	0	0	Ki67+	 2365 9449
665	0	0	Ki67+	 2365 9691
666	0	0	Ki67+	 2366 9172
667	0	0	Ki67+	 2370 9398
668	0	0	Ki67+	 2374 9669
669	0	0	Ki67+	 2387 9125
670	0	0	Ki67+	 2396 9651
671	0	0	Ki67+	 2397 9324
672	0	0	Ki67+	 2400 9501
673	0	0	Ki67+	 2406 9683
674	0	0	Ki67+	 2411 9332
675	0	0	Ki67+	 2420 9465
676	0	0	Ki67+	 2421 9216
677	0	0	Ki67+	 2425 9373
678	0	0	Ki67+	 2426 9201
679	0	0	Ki67+	 2430 9476
680	0	0	Ki67+	 2442 9389
681	0	0	Ki67+	 2451 9160
682	0	0	Ki67+	 2453 9130
683	0	0	Ki67+	 2453 9206
684	0	0	Ki67+	 2453 9647
685	0	0	Ki67+	 2455 9661
686	0	0	Ki67+	 2457 9368
687	0	0	Ki67+	 2457 9480
688	0	0	Ki67+	 2458 9388
689	0	0	Ki67+	 2470 9092
690	0	0	Ki67+	 2477 9452
691	0	0	Ki67+	 2478 9128
692	0	0	Ki67+	 2487 9366
693	0	0	Ki67+	 2490 9518
694	0	0	Ki67+	 2496 9381
695	0	0	Ki67+	 2497 9833
696	0	0	Ki67+	 2501 9350
697	0	0	Ki67+	 2504 9106
698	0	0	Ki67+	 2509 9155
699	0	0	Ki67+	 2513 9524
700	0	0	Ki67+	 2519 9181
701	0	0	Ki67+	 2526 9655
702	0	0	Ki67+	 2530 9145
703	0	0	Ki67+	 2532 9487
704	0	0	Ki67+	 2534 9815
705	0	0	Ki67+	 2536 9208
706	0	0	Ki67+	 2545 9641
707	0	0	Ki67+	 2547 9620
708	0	0	Ki67+	 2559 9170
709	0	0	Ki67+	 2559 9324
710	0	0	Ki67+	 2559 9825
711	0	0	Ki67+	 2560 9065
712	0	0	Ki67+	 2560 9795
713	0	0	Ki67+	 2561 9152
714	0	0	Ki67+	 2569 9824
715	0	0	Ki67+	 2572 9493
716	0	0	Ki67+	 2578 9770
717	0	0	Ki67+	 2583 9181
718	0	0	Ki67+	 2585 9355
719	0	0	Ki67+	 2587 9464
720	0	0	Ki67+	 2589 9492
721	0	0	Ki67+	 2597 9602
722	0	0	Ki67+	 2599 9800
723	0	0	Ki67+	 2600 9177
724	0	0	Ki67+	 2603 9154
725	0	0	Ki67+	 2606 9205
726	0	0	Ki67+	 2606 9352
727	0	0	Ki67+	 2607 9061
728	0	0	Ki67+	 2614 9188
729	0	0	Ki67+	 2616 9610
730	0	0	Ki67+	 2618 9487
731	0	0	Ki67+	 2618 9590
732	0	0	Ki67+	 2620 9474
733	0	0	Ki67+	 2620 9730
734	0	0	Ki67+	 2625 9424
735	0	0	Ki67+	 2636 9568
736	0	0	Ki67+	 2641 9492
737	0	0	Ki67+	 2641 9593
738	0	0	Ki67+	 2644 9777
739	0	0	Ki67+	 2645 9468
740	0	0	Ki67+	 2646 9824
741	0	0	Ki67+	 2656 9569
742	0	0	Ki67+	 2656 9718
743	0	0	Ki67+	 2670 9193
744	0	0	Ki67+	 2670 9205
745	0	0	Ki67+	 2671 9375
746	0	0	Ki67+	 2672 9172
747	0	0	Ki67+	 2677 9558
748	0	0	Ki67+	 2680 9696
749	0	0	Ki67+	 2681 9534
750	0	0	Ki67+	 2681 9752
751	0	0	Ki67+	 2684 9726
752	0	0	Ki67+	 2697 9762
753	0	0	Ki67+	 2707 9393
754	0	0	Ki67+	 2716 9540
755	0	0	Ki67+	 2721 9093
756	0	0	Ki67+	 2725 9407
757	0	0	Ki67+	 2729 9719
758	0	0	Ki67+	 2730 9209
759	0	0	Ki67+	 2731 9664
760	0	0	Ki67+	 2733 9294
761	0	0	Ki67+	 2734 9513
762	0	0	Ki67+	 2735 9051
763	0	0	Ki67+	 2740 9072
764	0	0	Ki67+	 2741 9264
765	0	0	Ki67+	 2751 9095
766	0	0	Ki67+	 2756 9380
767	0	0	Ki67+	 2759 9668
768	0	0	Ki67+	 2771 9265
769	0	0	Ki67+	 2773 9116
770	0	0	Ki67+	 2774 9287
771	0	0	Ki67+	 2777 9233
772	0	0	Ki67+	 2780 9697
773	0	0	Ki67+	 2787 9314
774	0	0	Ki67+	 2789 9345
775	0	0	Ki67+	 2794 9382
776	0	0	Ki67+	 2801 9311
777	0	0	Ki67+	 2817 9670
778	0	0	Ki67+	 2819 9653
779	0	0	Ki67+	 2828 9101
780	0	0	Ki67+	 2832 9177
781	0	0	Ki67+	 2837 9463
782	0	0	Ki67+	 2169 10036
783	0	0	Ki67+	 2178 9990
784	0	0	Ki67+	 2188 10127
785	0	0	Ki67+	 2190 10082
786	0	0	Ki67+	 2191 9939
787	0	0	Ki67+	 2197 10004
788	0	0	Ki67+	 2202 10034
789	0	0	Ki67+	 2222 10209
790	0	0	Ki67+	 2234 10328
791	0	0	Ki67+	 2251 10315
792	0	0	Ki67+	 2254 9982
793	0	0	Ki67+	 2356 10326
794	0	0	Ki67+	 2376 10333
795	0	0	Ki67+	 2390 10307
796	0	0	Ki67+	 2399 10341
797	0	0	Ki67+	 2444 10142
798	0	0	Ki67+	 2445 10480
799	0	0	Ki67+	 2450 10076
800	0	0	Ki67+	 2459 10202
801	0	0	Ki67+	 2461 10114
802	0	0	Ki67+	 2461 10421
803	0	0	Ki67+	 2462 10409
804	0	0	Ki67+	 2467 10098
805	0	0	Ki67+	 2468 10448
806	0	0	Ki67+	 2471 10217
807	0	0	Ki67+	 2472 9947
808	0	0	Ki67+	 2477 9970
809	0	0	Ki67+	 2477 10034
810	0	0	Ki67+	 2477 10396
811	0	0	Ki67+	 2479 9936
812	0	0	Ki67+	 2482 10441
813	0	0	Ki67+	 2484 10425
814	0	0	Ki67+	 2490 10081
815	0	0	Ki67+	 2497 10368
816	0	0	Ki67+	 2503 9869
817	0	0	Ki67+	 2503 10130
818	0	0	Ki67+	 2504 9941
819	0	0	Ki67+	 2504 9980
820	0	0	Ki67+	 2506 10017
821	0	0	Ki67+	 2506 10265
822	0	0	Ki67+	 2508 9846
823	0	0	Ki67+	 2509 9900
824	0	0	Ki67+	 2510 10405
825	0	0	Ki67+	 2511 10308
826	0	0	Ki67+	 2512 10054
827	0	0	Ki67+	 2512 10351
828	0	0	Ki67+	 2513 10326
829	0	0	Ki67+	 2514 9962
830	0	0	Ki67+	 2514 10001
831	0	0	Ki67+	 2523 10227
832	0	0	Ki67+	 2527 10391
833	0	0	Ki67+	 2528 10023
834	0	0	Ki67+	 2531 10251
835	0	0	Ki67+	 2531 10357
836	0	0	Ki67+	 2534 9938
837	0	0	Ki67+	 2537 9976
838	0	0	Ki67+	 2540 9960
839	0	0	Ki67+	 2544 10084
840	0	0	Ki67+	 2552 10194
841	0	0	Ki67+	 2555 10339
842	0	0	Ki67+	 2557 10149
843	0	0	Ki67+	 2559 10292
844	0	0	Ki67+	 2565 9847
845	0	0	Ki67+	 2565 10065
846	0	0	Ki67+	 2568 10003
847	0	0	Ki67+	 2570 9915
848	0	0	Ki67+	 2577 10119
849	0	0	Ki67+	 2577 10157
850	0	0	Ki67+	 2578 9959
851	0	0	Ki67+	 2578 10025
852	0	0	Ki67+	 2579 10177
853	0	0	Ki67+	 2580 9936
854	0	0	Ki67+	 2581 10057
855	0	0	Ki67+	 2585 9879
856	0	0	Ki67+	 2587 9843
857	0	0	Ki67+	 2595 9986
858	0	0	Ki67+	 2595 10124
859	0	0	Ki67+	 2602 9970
860	0	0	Ki67+	 2603 10591
861	0	0	Ki67+	 2613 9899
862	0	0	Ki67+	 2618 10014
863	0	0	Ki67+	 2626 9943
864	0	0	Ki67+	 2629 9926
865	0	0	Ki67+	 2630 9882
866	0	0	Ki67+	 2631 9990
867	0	0	Ki67+	 2633 9857
868	0	0	Ki67+	 2636 10038
869	0	0	Ki67+	 2636 10307
870	0	0	Ki67+	 2640 10270
871	0	0	Ki67+	 2649 10207
872	0	0	Ki67+	 2651 10020
873	0	0	Ki67+	 2660 10222
874	0	0	Ki67+	 2667 10238
875	0	0	Ki67+	 2670 9859
876	0	0	Ki67+	 2676 9967
877	0	0	Ki67+	 2682 10170
878	0	0	Ki67+	 2682 10306
879	0	0	Ki67+	 2682 10638
880	0	0	Ki67+	 2684 10591
881	0	0	Ki67+	 2689 9954
882	0	0	Ki67+	 2695 9843
883	0	0	Ki67+	 2695 10164
884	0	0	Ki67+	 2696 10211
885	0	0	Ki67+	 2696 10601
886	0	0	Ki67+	 2699 10273
887	0	0	Ki67+	 2705 10519
888	0	0	Ki67+	 2706 10632
889	0	0	Ki67+	 2710 10056
890	0	0	Ki67+	 2715 10190
891	0	0	Ki67+	 2716 9946
892	0	0	Ki67+	 2718 10298
893	0	0	Ki67+	 2724 10257
894	0	0	Ki67+	 2732 10051
895	0	0	Ki67+	 2735 10220
896	0	0	Ki67+	 2738 10129
897	0	0	Ki67+	 2741 10579
898	0	0	Ki67+	 2741 10625
899	0	0	Ki67+	 2744 10024
900	0	0	Ki67+	 2757 10638
901	0	0	Ki67+	 2758 10595
902	0	0	Ki67+	 2761 10129
903	0	0	Ki67+	 2762 10032
904	0	0	Ki67+	 2766 10143
905	0	0	Ki67+	 2768 10582
906	0	0	Ki67+	 2779 10107
907	0	0	Ki67+	 2781 10580
908	0	0	Ki67+	 2783 10290
909	0	0	Ki67+	 2803 10075
910	0	0	Ki67+	 2804 10550
911	0	0	Ki67+	 2814 10298
912	0	0	Ki67+	 2821 9999
913	0	0	Ki67+	 2826 10080
914	0	0	Ki67+	 2828 10249
915	0	0	Ki67+	 2843 10061
916	0	0	Ki67+	 2845 9988
917	0	0	Ki67+	 2846 10045
918	0	0	Ki67+	 2127 11297
919	0	0	Ki67+	 2128 11277
920	0	0	Ki67+	 2129 11341
921	0	0	Ki67+	 2178 11070
922	0	0	Ki67+	 2198 11223
923	0	0	Ki67+	 2204 10967
924	0	0	Ki67+	 2205 11074
925	0	0	Ki67+	 2212 11052
926	0	0	Ki67+	 2216 10948
927	0	0	Ki67+	 2230 11183
928	0	0	Ki67+	 2233 11251
929	0	0	Ki67+	 2236 10971
930	0	0	Ki67+	 2245 11032
931	0	0	Ki67+	 2245 11097
932	0	0	Ki67+	 2252 11076
933	0	0	Ki67+	 2255 11060
934	0	0	Ki67+	 2259 11022
935	0	0	Ki67+	 2261 11043
936	0	0	Ki67+	 2262 11101
937	0	0	Ki67+	 2269 10781
938	0	0	Ki67+	 2274 11135
939	0	0	Ki67+	 2288 11036
940	0	0	Ki67+	 2289 10869
941	0	0	Ki67+	 2289 11004
942	0	0	Ki67+	 2292 11100
943	0	0	Ki67+	 2292 11214
944	0	0	Ki67+	 2295 11146
945	0	0	Ki67+	 2312 11165
946	0	0	Ki67+	 2318 10779
947	0	0	Ki67+	 2324 10828
948	0	0	Ki67+	 2325 10895
949	0	0	Ki67+	 2328 10966
950	0	0	Ki67+	 2340 11046
951	0	0	Ki67+	 2342 11217
952	0	0	Ki67+	 2360 11084
953	0	0	Ki67+	 2362 10729
954	0	0	Ki67+	 2362 10978
955	0	0	Ki67+	 2366 10991
956	0	0	Ki67+	 2373 11168
957	0	0	Ki67+	 2374 11079
958	0	0	Ki67+	 2376 11096
959	0	0	Ki67+	 2380 10762
960	0	0	Ki67+	 2387 11009
961	0	0	Ki67+	 2389 11042
962	0	0	Ki67+	 2390 10946
963	0	0	Ki67+	 2391 11354
964	0	0	Ki67+	 2395 11320
965	0	0	Ki67+	 2399 10985
966	0	0	Ki67+	 2417 11087
967	0	0	Ki67+	 2418 11210
968	0	0	Ki67+	 2421 11156
969	0	0	Ki67+	 2422 11181
970	0	0	Ki67+	 2423 10998
971	0	0	Ki67+	 2428 10906
972	0	0	Ki67+	 2430 11055
973	0	0	Ki67+	 2431 11386
974	0	0	Ki67+	 2438 11106
975	0	0	Ki67+	 2441 10795
976	0	0	Ki67+	 2446 10773
977	0	0	Ki67+	 2452 11125
978	0	0	Ki67+	 2453 10816
979	0	0	Ki67+	 2458 11097
980	0	0	Ki67+	 2467 11308
981	0	0	Ki67+	 2469 11378
982	0	0	Ki67+	 2472 10797
983	0	0	Ki67+	 2472 11154
984	0	0	Ki67+	 2481 11160
985	0	0	Ki67+	 2481 11245
986	0	0	Ki67+	 2486 11211
987	0	0	Ki67+	 2497 11407
988	0	0	Ki67+	 2505 11231
989	0	0	Ki67+	 2505 11330
990	0	0	Ki67+	 2510 10987
991	0	0	Ki67+	 2512 11254
992	0	0	Ki67+	 2514 11391
993	0	0	Ki67+	 2522 10643
994	0	0	Ki67+	 2530 11360
995	0	0	Ki67+	 2537 10734
996	0	0	Ki67+	 2537 11417
997	0	0	Ki67+	 2542 11136
998	0	0	Ki67+	 2543 11391
999	0	0	Ki67+	 2544 10993
1000	0	0	Ki67+	 2549 11169
1001	0	0	Ki67+	 2555 11181
1002	0	0	Ki67+	 2555 11339
1003	0	0	Ki67+	 2555 11428
1004	0	0	Ki67+	 2556 11381
1005	0	0	Ki67+	 2561 11273
1006	0	0	Ki67+	 2561 11328
1007	0	0	Ki67+	 2564 10822
1008	0	0	Ki67+	 2574 10831
1009	0	0	Ki67+	 2575 11302
1010	0	0	Ki67+	 2577 11265
1011	0	0	Ki67+	 2581 10683
1012	0	0	Ki67+	 2585 11106
1013	0	0	Ki67+	 2587 11170
1014	0	0	Ki67+	 2589 11370
1015	0	0	Ki67+	 2596 11306
1016	0	0	Ki67+	 2599 10701
1017	0	0	Ki67+	 2614 11355
1018	0	0	Ki67+	 2619 10858
1019	0	0	Ki67+	 2623 10847
1020	0	0	Ki67+	 2630 10807
1021	0	0	Ki67+	 2642 10730
1022	0	0	Ki67+	 2643 11367
1023	0	0	Ki67+	 2648 10857
1024	0	0	Ki67+	 2656 11373
1025	0	0	Ki67+	 2664 11208
1026	0	0	Ki67+	 2666 10745
1027	0	0	Ki67+	 2667 10674
1028	0	0	Ki67+	 2688 10816
1029	0	0	Ki67+	 2698 10645
1030	0	0	Ki67+	 2705 11203
1031	0	0	Ki67+	 2708 10681
1032	0	0	Ki67+	 2708 10837
1033	0	0	Ki67+	 2722 10767
1034	0	0	Ki67+	 2736 11058
1035	0	0	Ki67+	 2744 10727
1036	0	0	Ki67+	 2759 10720
1037	0	0	Ki67+	 2774 10898
1038	0	0	Ki67+	 2788 10820
1039	0	0	Ki67+	 2792 10658
1040	0	0	Ki67+	 2809 11299
1041	0	0	Ki67+	 2817 10720
1042	0	0	Ki67+	 2822 11340
1043	0	0	Ki67+	 2824 10806
1044	0	0	Ki67+	 2831 10825
1045	0	0	Ki67+	 2838 10901
1046	0	0	Ki67+	 2842 10879
1047	0	0	Ki67+	 2845 10707
1048	0	0	Ki67+	 2847 10736
1049	0	0	Ki67+	 2090 12000
1050	0	0	Ki67+	 2101 11996
1051	0	0	Ki67+	 2124 11983
1052	0	0	Ki67+	 2150 11982
1053	0	0	Ki67+	 2152 11970
1054	0	0	Ki67+	 2215 11990
1055	0	0	Ki67+	 2216 12003
1056	0	0	Ki67+	 2259 12009
1057	0	0	Ki67+	 2280 12214
1058	0	0	Ki67+	 2295 12169
1059	0	0	Ki67+	 2301 12186
1060	0	0	Ki67+	 2302 12215
1061	0	0	Ki67+	 2312 11990
1062	0	0	Ki67+	 2319 12213
1063	0	0	Ki67+	 2326 12152
1064	0	0	Ki67+	 2326 12168
1065	0	0	Ki67+	 2327 12220
1066	0	0	Ki67+	 2331 11875
1067	0	0	Ki67+	 2337 11720
1068	0	0	Ki67+	 2338 11810
1069	0	0	Ki67+	 2344 11764
1070	0	0	Ki67+	 2353 12179
1071	0	0	Ki67+	 2359 11872
1072	0	0	Ki67+	 2362 11895
1073	0	0	Ki67+	 2368 11853
1074	0	0	Ki67+	 2376 11666
1075	0	0	Ki67+	 2379 11917
1076	0	0	Ki67+	 2381 11960
1077	0	0	Ki67+	 2382 11738
1078	0	0	Ki67+	 2386 11764
1079	0	0	Ki67+	 2387 11812
1080	0	0	Ki67+	 2391 11829
1081	0	0	Ki67+	 2394 11647
1082	0	0	Ki67+	 2399 11906
1083	0	0	Ki67+	 2401 11888
1084	0	0	Ki67+	 2401 12178
1085	0	0	Ki67+	 2406 11919
1086	0	0	Ki67+	 2407 11788
1087	0	0	Ki67+	 2408 11703
1088	0	0	Ki67+	 2409 11868
1089	0	0	Ki67+	 2411 11805
1090	0	0	Ki67+	 2423 11592
1091	0	0	Ki67+	 2423 11622
1092	0	0	Ki67+	 2423 11946
1093	0	0	Ki67+	 2424 11832
1094	0	0	Ki67+	 2425 11531
1095	0	0	Ki67+	 2431 11545
1096	0	0	Ki67+	 2432 11910
1097	0	0	Ki67+	 2433 11458
1098	0	0	Ki67+	 2435 11661
1099	0	0	Ki67+	 2438 11721
1100	0	0	Ki67+	 2442 11834
1101	0	0	Ki67+	 2446 11459
1102	0	0	Ki67+	 2453 11634
1103	0	0	Ki67+	 2454 11521
1104	0	0	Ki67+	 2457 11704
1105	0	0	Ki67+	 2462 11856
1106	0	0	Ki67+	 2464 12148
1107	0	0	Ki67+	 2466 11640
1108	0	0	Ki67+	 2475 11662
1109	0	0	Ki67+	 2475 11835
1110	0	0	Ki67+	 2477 12195
1111	0	0	Ki67+	 2480 11746
1112	0	0	Ki67+	 2493 11633
1113	0	0	Ki67+	 2495 11653
1114	0	0	Ki67+	 2497 11684
1115	0	0	Ki67+	 2501 11456
1116	0	0	Ki67+	 2503 11579
1117	0	0	Ki67+	 2506 11604
1118	0	0	Ki67+	 2509 11738
1119	0	0	Ki67+	 2515 11569
1120	0	0	Ki67+	 2516 11444
1121	0	0	Ki67+	 2518 11627
1122	0	0	Ki67+	 2519 11477
1123	0	0	Ki67+	 2519 11748
1124	0	0	Ki67+	 2521 11722
1125	0	0	Ki67+	 2535 11621
1126	0	0	Ki67+	 2538 11448
1127	0	0	Ki67+	 2542 11468
1128	0	0	Ki67+	 2552 11700
1129	0	0	Ki67+	 2565 11448
1130	0	0	Ki67+	 2584 12067
1131	0	0	Ki67+	 2626 12175
1132	0	0	Ki67+	 2636 11616
1133	0	0	Ki67+	 2651 11556
1134	0	0	Ki67+	 2651 11605
1135	0	0	Ki67+	 2652 11658
1136	0	0	Ki67+	 2666 11689
1137	0	0	Ki67+	 2667 11537
1138	0	0	Ki67+	 2674 11558
1139	0	0	Ki67+	 2677 11646
1140	0	0	Ki67+	 2680 11596
1141	0	0	Ki67+	 2683 11682
1142	0	0	Ki67+	 2692 11720
1143	0	0	Ki67+	 2698 11549
1144	0	0	Ki67+	 2702 11743
1145	0	0	Ki67+	 2705 11576
1146	0	0	Ki67+	 2712 11701
1147	0	0	Ki67+	 2714 11790
1148	0	0	Ki67+	 2725 11691
1149	0	0	Ki67+	 2725 11747
1150	0	0	Ki67+	 2734 11833
1151	0	0	Ki67+	 2742 11535
1152	0	0	Ki67+	 2749 11525
1153	0	0	Ki67+	 2751 11864
1154	0	0	Ki67+	 2752 11741
1155	0	0	Ki67+	 2754 11892
1156	0	0	Ki67+	 2769 11832
1157	0	0	Ki67+	 2770 11544
1158	0	0	Ki67+	 2770 11795
1159	0	0	Ki67+	 2773 11635
1160	0	0	Ki67+	 2784 11675
1161	0	0	Ki67+	 2794 11826
1162	0	0	Ki67+	 2799 11877
1163	0	0	Ki67+	 2802 11545
1164	0	0	Ki67+	 2813 11653
1165	0	0	Ki67+	 2814 11798
1166	0	0	Ki67+	 2828 11857
1167	0	0	Ki67+	 2830 11533
1168	0	0	Ki67+	 2832 11683
1169	0	0	Ki67+	 2833 11760
1170	0	0	Ki67+	 2841 11832
1171	0	0	Ki67+	 2070 12498
1172	0	0	Ki67+	 2073 12930
1173	0	0	Ki67+	 2075 12903
1174	0	0	Ki67+	 2076 12704
1175	0	0	Ki67+	 2080 12584
1176	0	0	Ki67+	 2083 12619
1177	0	0	Ki67+	 2097 12497
1178	0	0	Ki67+	 2100 12990
1179	0	0	Ki67+	 2102 12781
1180	0	0	Ki67+	 2103 12487
1181	0	0	Ki67+	 2107 12909
1182	0	0	Ki67+	 2112 12790
1183	0	0	Ki67+	 2116 12572
1184	0	0	Ki67+	 2117 12518
1185	0	0	Ki67+	 2121 12762
1186	0	0	Ki67+	 2126 12491
1187	0	0	Ki67+	 2127 12813
1188	0	0	Ki67+	 2128 13002
1189	0	0	Ki67+	 2137 12539
1190	0	0	Ki67+	 2140 12862
1191	0	0	Ki67+	 2141 12830
1192	0	0	Ki67+	 2142 12563
1193	0	0	Ki67+	 2144 12529
1194	0	0	Ki67+	 2154 12553
1195	0	0	Ki67+	 2154 12814
1196	0	0	Ki67+	 2159 12619
1197	0	0	Ki67+	 2171 12640
1198	0	0	Ki67+	 2190 12351
1199	0	0	Ki67+	 2190 12382
1200	0	0	Ki67+	 2197 12681
1201	0	0	Ki67+	 2204 12908
1202	0	0	Ki67+	 2209 12721
1203	0	0	Ki67+	 2210 12403
1204	0	0	Ki67+	 2212 12371
1205	0	0	Ki67+	 2212 12632
1206	0	0	Ki67+	 2219 12453
1207	0	0	Ki67+	 2221 12415
1208	0	0	Ki67+	 2223 12275
1209	0	0	Ki67+	 2224 12665
1210	0	0	Ki67+	 2226 12863
1211	0	0	Ki67+	 2227 12696
1212	0	0	Ki67+	 2227 12916
1213	0	0	Ki67+	 2232 12246
1214	0	0	Ki67+	 2237 12380
1215	0	0	Ki67+	 2239 12477
1216	0	0	Ki67+	 2239 12730
1217	0	0	Ki67+	 2241 12405
1218	0	0	Ki67+	 2241 12692
1219	0	0	Ki67+	 2242 12771
1220	0	0	Ki67+	 2253 12250
1221	0	0	Ki67+	 2253 12908
1222	0	0	Ki67+	 2258 12747
1223	0	0	Ki67+	 2261 12519
1224	0	0	Ki67+	 2268 12406
1225	0	0	Ki67+	 2271 12896
1226	0	0	Ki67+	 2285 12242
1227	0	0	Ki67+	 2294 12531
1228	0	0	Ki67+	 2295 12514
1229	0	0	Ki67+	 2299 12403
1230	0	0	Ki67+	 2310 12366
1231	0	0	Ki67+	 2312 12520
1232	0	0	Ki67+	 2317 12541
1233	0	0	Ki67+	 2334 12295
1234	0	0	Ki67+	 2355 12425
1235	0	0	Ki67+	 2375 12272
1236	0	0	Ki67+	 2393 13007
1237	0	0	Ki67+	 2412 13029
1238	0	0	Ki67+	 2415 12387
1239	0	0	Ki67+	 2416 12356
1240	0	0	Ki67+	 2417 12427
1241	0	0	Ki67+	 2436 12963
1242	0	0	Ki67+	 2450 12319
1243	0	0	Ki67+	 2454 13011
1244	0	0	Ki67+	 2456 12705
1245	0	0	Ki67+	 2456 12948
1246	0	0	Ki67+	 2459 12293
1247	0	0	Ki67+	 2465 12322
1248	0	0	Ki67+	 2474 12661
1249	0	0	Ki67+	 2476 12276
1250	0	0	Ki67+	 2480 12262
1251	0	0	Ki67+	 2485 12771
1252	0	0	Ki67+	 2486 12668
1253	0	0	Ki67+	 2498 12758
1254	0	0	Ki67+	 2510 12673
1255	0	0	Ki67+	 2511 12992
1256	0	0	Ki67+	 2522 12749
1257	0	0	Ki67+	 2524 12700
1258	0	0	Ki67+	 2528 12622
1259	0	0	Ki67+	 2529 12927
1260	0	0	Ki67+	 2537 12767
1261	0	0	Ki67+	 2545 12793
1262	0	0	Ki67+	 2558 12637
1263	0	0	Ki67+	 2560 12846
1264	0	0	Ki67+	 2569 12831
1265	0	0	Ki67+	 2575 12584
1266	0	0	Ki67+	 2575 12739
1267	0	0	Ki67+	 2575 12887
1268	0	0	Ki67+	 2590 12548
1269	0	0	Ki67+	 2597 12558
1270	0	0	Ki67+	 2605 12756
1271	0	0	Ki67+	 2614 12836
1272	0	0	Ki67+	 2616 12791
1273	0	0	Ki67+	 2627 12737
1274	0	0	Ki67+	 2635 12489
1275	0	0	Ki67+	 2640 12910
1276	0	0	Ki67+	 2641 12626
1277	0	0	Ki67+	 2643 12942
1278	0	0	Ki67+	 2646 12859
1279	0	0	Ki67+	 2648 12497
1280	0	0	Ki67+	 2662 12888
1281	0	0	Ki67+	 2662 13000
1282	0	0	Ki67+	 2669 12850
1283	0	0	Ki67+	 2670 12500
1284	0	0	Ki67+	 2676 12471
1285	0	0	Ki67+	 2676 12585
1286	0	0	Ki67+	 2676 12638
1287	0	0	Ki67+	 2679 12918
1288	0	0	Ki67+	 2680 12947
1289	0	0	Ki67+	 2685 12498
1290	0	0	Ki67+	 2685 13038
1291	0	0	Ki67+	 2686 12610
1292	0	0	Ki67+	 2694 12950
1293	0	0	Ki67+	 2698 12489
1294	0	0	Ki67+	 2703 12766
1295	0	0	Ki67+	 2705 12592
1296	0	0	Ki67+	 2712 12469
1297	0	0	Ki67+	 2716 12714
1298	0	0	Ki67+	 2722 12544
1299	0	0	Ki67+	 2724 12602
1300	0	0	Ki67+	 2726 12640
1301	0	0	Ki67+	 2726 12782
1302	0	0	Ki67+	 2732 12709
1303	0	0	Ki67+	 2734 12499
1304	0	0	Ki67+	 2734 12729
1305	0	0	Ki67+	 2740 12629
1306	0	0	Ki67+	 2747 12589
1307	0	0	Ki67+	 2747 12749
1308	0	0	Ki67+	 2747 12987
1309	0	0	Ki67+	 2757 12619
1310	0	0	Ki67+	 2765 12841
1311	0	0	Ki67+	 2766 12462
1312	0	0	Ki67+	 2767 12824
1313	0	0	Ki67+	 2771 13009
1314	0	0	Ki67+	 2791 12786
1315	0	0	Ki67+	 2795 12601
1316	0	0	Ki67+	 2796 12496
1317	0	0	Ki67+	 2799 12586
1318	0	0	Ki67+	 2800 12508
1319	0	0	Ki67+	 2800 12763
1320	0	0	Ki67+	 2806 12659
1321	0	0	Ki67+	 2810 12525
1322	0	0	Ki67+	 2813 12473
1323	0	0	Ki67+	 2816 12810
1324	0	0	Ki67+	 2817 13034
1325	0	0	Ki67+	 2820 12790
1326	0	0	Ki67+	 2829 12470
1327	0	0	Ki67+	 2829 12548
1328	0	0	Ki67+	 2829 12880
1329	0	0	Ki67+	 2830 12897
1330	0	0	Ki67+	 2831 12725
1331	0	0	Ki67+	 2831 12828
1332	0	0	Ki67+	 2833 12606
1333	0	0	Ki67+	 2833 12635
1334	0	0	Ki67+	 2835 12742
1335	0	0	Ki67+	 2844 12666
1336	0	0	Ki67+	 2051 13515
1337	0	0	Ki67+	 2094 13243
1338	0	0	Ki67+	 2103 13267
1339	0	0	Ki67+	 2105 13401
1340	0	0	Ki67+	 2116 13136
1341	0	0	Ki67+	 2120 13154
1342	0	0	Ki67+	 2121 13632
1343	0	0	Ki67+	 2132 13834
1344	0	0	Ki67+	 2191 13646
1345	0	0	Ki67+	 2196 13769
1346	0	0	Ki67+	 2210 13740
1347	0	0	Ki67+	 2215 13383
1348	0	0	Ki67+	 2216 13135
1349	0	0	Ki67+	 2226 13724
1350	0	0	Ki67+	 2242 13820
1351	0	0	Ki67+	 2246 13519
1352	0	0	Ki67+	 2256 13839
1353	0	0	Ki67+	 2274 13831
1354	0	0	Ki67+	 2276 13302
1355	0	0	Ki67+	 2286 13271
1356	0	0	Ki67+	 2291 13770
1357	0	0	Ki67+	 2302 13728
1358	0	0	Ki67+	 2306 13802
1359	0	0	Ki67+	 2312 13700
1360	0	0	Ki67+	 2321 13089
1361	0	0	Ki67+	 2330 13333
1362	0	0	Ki67+	 2335 13749
1363	0	0	Ki67+	 2347 13239
1364	0	0	Ki67+	 2351 13269
1365	0	0	Ki67+	 2375 13273
1366	0	0	Ki67+	 2377 13649
1367	0	0	Ki67+	 2380 13182
1368	0	0	Ki67+	 2384 13266
1369	0	0	Ki67+	 2385 13041
1370	0	0	Ki67+	 2386 13503
1371	0	0	Ki67+	 2386 13634
1372	0	0	Ki67+	 2394 13278
1373	0	0	Ki67+	 2397 13798
1374	0	0	Ki67+	 2399 13598
1375	0	0	Ki67+	 2427 13606
1376	0	0	Ki67+	 2430 13554
1377	0	0	Ki67+	 2438 13045
1378	0	0	Ki67+	 2439 13311
1379	0	0	Ki67+	 2455 13774
1380	0	0	Ki67+	 2477 13252
1381	0	0	Ki67+	 2500 13584
1382	0	0	Ki67+	 2503 13054
1383	0	0	Ki67+	 2503 13750
1384	0	0	Ki67+	 2518 13078
1385	0	0	Ki67+	 2527 13761
1386	0	0	Ki67+	 2536 13658
1387	0	0	Ki67+	 2538 13194
1388	0	0	Ki67+	 2551 13261
1389	0	0	Ki67+	 2563 13226
1390	0	0	Ki67+	 2565 13263
1391	0	0	Ki67+	 2571 13351
1392	0	0	Ki67+	 2572 13170
1393	0	0	Ki67+	 2585 13231
1394	0	0	Ki67+	 2614 13119
1395	0	0	Ki67+	 2628 13254
1396	0	0	Ki67+	 2669 13798
1397	0	0	Ki67+	 2685 13209
1398	0	0	Ki67+	 2693 13379
1399	0	0	Ki67+	 2702 13363
1400	0	0	Ki67+	 2704 13342
1401	0	0	Ki67+	 2712 13291
1402	0	0	Ki67+	 2712 13318
1403	0	0	Ki67+	 2723 13395
1404	0	0	Ki67+	 2739 13099
1405	0	0	Ki67+	 2752 13538
1406	0	0	Ki67+	 2766 13796
1407	0	0	Ki67+	 2769 13270
1408	0	0	Ki67+	 2770 13530
1409	0	0	Ki67+	 2771 13086
1410	0	0	Ki67+	 2779 13455
1411	0	0	Ki67+	 2782 13169
1412	0	0	Ki67+	 2801 13237
1413	0	0	Ki67+	 2804 13197
1414	0	0	Ki67+	 2813 13320
1415	0	0	Ki67+	 2816 13624
1416	0	0	Ki67+	 2826 13570
1417	0	0	Ki67+	 2838 13625
1418	0	0	Ki67+	 2065 13871
1419	0	0	Ki67+	 2076 14435
1420	0	0	Ki67+	 2082 13992
1421	0	0	Ki67+	 2085 13850
1422	0	0	Ki67+	 2091 14427
1423	0	0	Ki67+	 2096 14582
1424	0	0	Ki67+	 2112 13868
1425	0	0	Ki67+	 2112 13906
1426	0	0	Ki67+	 2115 14572
1427	0	0	Ki67+	 2122 13867
1428	0	0	Ki67+	 2127 14447
1429	0	0	Ki67+	 2173 14635
1430	0	0	Ki67+	 2177 14465
1431	0	0	Ki67+	 2181 13997
1432	0	0	Ki67+	 2209 13861
1433	0	0	Ki67+	 2239 13845
1434	0	0	Ki67+	 2261 13884
1435	0	0	Ki67+	 2359 13965
1436	0	0	Ki67+	 2404 14112
1437	0	0	Ki67+	 2405 14005
1438	0	0	Ki67+	 2407 13986
1439	0	0	Ki67+	 2469 14015
1440	0	0	Ki67+	 2473 13858
1441	0	0	Ki67+	 2481 13842
1442	0	0	Ki67+	 2499 13871
1443	0	0	Ki67+	 2502 14006
1444	0	0	Ki67+	 2512 14034
1445	0	0	Ki67+	 2516 14189
1446	0	0	Ki67+	 2575 14058
1447	0	0	Ki67+	 2737 13845
1448	0	0	Ki67+	 2151 14650
1449	0	0	Ki67+	 2269 14667
1450	0	0	Ki67+	 2767 16223
1451	0	0	Ki67+	 2059 16715
1452	0	0	Ki67+	 2066 16588
1453	0	0	Ki67+	 2101 16733
1454	0	0	Ki67+	 2111 16560
1455	0	0	Ki67+	 2180 16577
1456	0	0	Ki67+	 2202 16786
1457	0	0	Ki67+	 2205 17027
1458	0	0	Ki67+	 2206 16993
1459	0	0	Ki67+	 2207 16940
1460	0	0	Ki67+	 2208 16561
1461	0	0	Ki67+	 2219 16868
1462	0	0	Ki67+	 2225 17015
1463	0	0	Ki67+	 2237 16830
1464	0	0	Ki67+	 2238 16534
1465	0	0	Ki67+	 2240 16556
1466	0	0	Ki67+	 2251 16954
1467	0	0	Ki67+	 2257 16922
1468	0	0	Ki67+	 2262 16810
1469	0	0	Ki67+	 2273 16965
1470	0	0	Ki67+	 2341 16652
1471	0	0	Ki67+	 2351 17005
1472	0	0	Ki67+	 2351 17027
1473	0	0	Ki67+	 2354 16651
1474	0	0	Ki67+	 2371 16771
1475	0	0	Ki67+	 2379 16651
1476	0	0	Ki67+	 2386 16612
1477	0	0	Ki67+	 2397 16792
1478	0	0	Ki67+	 2414 16614
1479	0	0	Ki67+	 2415 17010
1480	0	0	Ki67+	 2438 16805
1481	0	0	Ki67+	 2459 16813
1482	0	0	Ki67+	 2462 16966
1483	0	0	Ki67+	 2483 16998
1484	0	0	Ki67+	 2505 16554
1485	0	0	Ki67+	 2513 16666
1486	0	0	Ki67+	 2517 16698
1487	0	0	Ki67+	 2524 16750
1488	0	0	Ki67+	 2573 16912
1489	0	0	Ki67+	 2584 16671
1490	0	0	Ki67+	 2593 16661
1491	0	0	Ki67+	 2668 16785
1492	0	0	Ki67+	 2677 16610
1493	0	0	Ki67+	 2678 16862
1494	0	0	Ki67+	 2700 16612
1495	0	0	Ki67+	 2702 16855
1496	0	0	Ki67+	 2714 16982
1497	0	0	Ki67+	 2720 16637
1498	0	0	Ki67+	 2724 16533
1499	0	0	Ki67+	 2735 16968
1500	0	0	Ki67+	 2740 17017
1501	0	0	Ki67+	 2750 16618
1502	0	0	Ki67+	 2750 16638
1503	0	0	Ki67+	 2767 16411
1504	0	0	Ki67+	 2809 16531
1505	0	0	Ki67+	 2829 16562
1506	0	0	Ki67+	 2839 16901
1507	0	0	Ki67+	 2844 16932
1508	0	0	Ki67+	 2056 17342
1509	0	0	Ki67+	 2058 17093
1510	0	0	Ki67+	 2064 17377
1511	0	0	Ki67+	 2067 17445
1512	0	0	Ki67+	 2069 17789
1513	0	0	Ki67+	 2076 17587
1514	0	0	Ki67+	 2087 17199
1515	0	0	Ki67+	 2088 17082
1516	0	0	Ki67+	 2093 17732
1517	0	0	Ki67+	 2116 17787
1518	0	0	Ki67+	 2129 17305
1519	0	0	Ki67+	 2130 17449
1520	0	0	Ki67+	 2137 17761
1521	0	0	Ki67+	 2148 17504
1522	0	0	Ki67+	 2152 17448
1523	0	0	Ki67+	 2165 17600
1524	0	0	Ki67+	 2171 17059
1525	0	0	Ki67+	 2173 17088
1526	0	0	Ki67+	 2174 17441
1527	0	0	Ki67+	 2201 17205
1528	0	0	Ki67+	 2220 17151
1529	0	0	Ki67+	 2230 17140
1530	0	0	Ki67+	 2242 17584
1531	0	0	Ki67+	 2242 17760
1532	0	0	Ki67+	 2250 17180
1533	0	0	Ki67+	 2253 17641
1534	0	0	Ki67+	 2256 17328
1535	0	0	Ki67+	 2266 17648
1536	0	0	Ki67+	 2278 17614
1537	0	0	Ki67+	 2289 17661
1538	0	0	Ki67+	 2293 17143
1539	0	0	Ki67+	 2301 17765
1540	0	0	Ki67+	 2310 17206
1541	0	0	Ki67+	 2315 17186
1542	0	0	Ki67+	 2330 17569
1543	0	0	Ki67+	 2331 17634
1544	0	0	Ki67+	 2336 17720
1545	0	0	Ki67+	 2346 17657
1546	0	0	Ki67+	 2348 17045
1547	0	0	Ki67+	 2350 17231
1548	0	0	Ki67+	 2352 17763
1549	0	0	Ki67+	 2353 17064
1550	0	0	Ki67+	 2353 17188
1551	0	0	Ki67+	 2357 17676
1552	0	0	Ki67+	 2367 17175
1553	0	0	Ki67+	 2368 17623
1554	0	0	Ki67+	 2376 17073
1555	0	0	Ki67+	 2377 17835
1556	0	0	Ki67+	 2381 17723
1557	0	0	Ki67+	 2388 17356
1558	0	0	Ki67+	 2389 17407
1559	0	0	Ki67+	 2394 17760
1560	0	0	Ki67+	 2403 17556
1561	0	0	Ki67+	 2413 17533
1562	0	0	Ki67+	 2431 17373
1563	0	0	Ki67+	 2445 17578
1564	0	0	Ki67+	 2446 17753
1565	0	0	Ki67+	 2447 17790
1566	0	0	Ki67+	 2452 17208
1567	0	0	Ki67+	 2459 17616
1568	0	0	Ki67+	 2463 17154
1569	0	0	Ki67+	 2496 17306
1570	0	0	Ki67+	 2514 17652
1571	0	0	Ki67+	 2517 17544
1572	0	0	Ki67+	 2520 17207
1573	0	0	Ki67+	 2538 17535
1574	0	0	Ki67+	 2554 17212
1575	0	0	Ki67+	 2564 17043
1576	0	0	Ki67+	 2568 17492
1577	0	0	Ki67+	 2577 17447
1578	0	0	Ki67+	 2591 17420
1579	0	0	Ki67+	 2596 17512
1580	0	0	Ki67+	 2602 17429
1581	0	0	Ki67+	 2609 17776
1582	0	0	Ki67+	 2613 17454
1583	0	0	Ki67+	 2617 17683
1584	0	0	Ki67+	 2620 17432
1585	0	0	Ki67+	 2628 17495
1586	0	0	Ki67+	 2630 17460
1587	0	0	Ki67+	 2643 17232
1588	0	0	Ki67+	 2659 17351
1589	0	0	Ki67+	 2663 17336
1590	0	0	Ki67+	 2665 17434
1591	0	0	Ki67+	 2686 17365
1592	0	0	Ki67+	 2690 17326
1593	0	0	Ki67+	 2702 17478
1594	0	0	Ki67+	 2714 17089
1595	0	0	Ki67+	 2722 17166
1596	0	0	Ki67+	 2724 17207
1597	0	0	Ki67+	 2725 17474
1598	0	0	Ki67+	 2727 17433
1599	0	0	Ki67+	 2731 17772
1600	0	0	Ki67+	 2747 17113
1601	0	0	Ki67+	 2750 17385
1602	0	0	Ki67+	 2759 17206
1603	0	0	Ki67+	 2764 17465
1604	0	0	Ki67+	 2767 17346
1605	0	0	Ki67+	 2773 17154
1606	0	0	Ki67+	 2790 17484
1607	0	0	Ki67+	 2797 17133
1608	0	0	Ki67+	 2801 17782
1609	0	0	Ki67+	 2803 17441
1610	0	0	Ki67+	 2804 17534
1611	0	0	Ki67+	 2827 17665
1612	0	0	Ki67+	 2837 17487
1613	0	0	Ki67+	 2052 18568
1614	0	0	Ki67+	 2061 18294
1615	0	0	Ki67+	 2072 18546
1616	0	0	Ki67+	 2081 18585
1617	0	0	Ki67+	 2084 18290
1618	0	0	Ki67+	 2086 18615
1619	0	0	Ki67+	 2092 18161
1620	0	0	Ki67+	 2094 18584
1621	0	0	Ki67+	 2105 18369
1622	0	0	Ki67+	 2108 17930
1623	0	0	Ki67+	 2117 17939
1624	0	0	Ki67+	 2129 18322
1625	0	0	Ki67+	 2143 18071
1626	0	0	Ki67+	 2159 18561
1627	0	0	Ki67+	 2161 18303
1628	0	0	Ki67+	 2163 18418
1629	0	0	Ki67+	 2170 17962
1630	0	0	Ki67+	 2203 18539
1631	0	0	Ki67+	 2219 18509
1632	0	0	Ki67+	 2226 18581
1633	0	0	Ki67+	 2227 18321
1634	0	0	Ki67+	 2229 18291
1635	0	0	Ki67+	 2233 18479
1636	0	0	Ki67+	 2249 18576
1637	0	0	Ki67+	 2250 18516
1638	0	0	Ki67+	 2256 18101
1639	0	0	Ki67+	 2256 18464
1640	0	0	Ki67+	 2259 18290
1641	0	0	Ki67+	 2264 18093
1642	0	0	Ki67+	 2266 17934
1643	0	0	Ki67+	 2269 17868
1644	0	0	Ki67+	 2286 18583
1645	0	0	Ki67+	 2288 18509
1646	0	0	Ki67+	 2291 17950
1647	0	0	Ki67+	 2294 18123
1648	0	0	Ki67+	 2296 18473
1649	0	0	Ki67+	 2301 18337
1650	0	0	Ki67+	 2307 18152
1651	0	0	Ki67+	 2312 18515
1652	0	0	Ki67+	 2314 18585
1653	0	0	Ki67+	 2321 18597
1654	0	0	Ki67+	 2331 17905
1655	0	0	Ki67+	 2340 18227
1656	0	0	Ki67+	 2342 17895
1657	0	0	Ki67+	 2343 18101
1658	0	0	Ki67+	 2344 18004
1659	0	0	Ki67+	 2354 18611
1660	0	0	Ki67+	 2359 18632
1661	0	0	Ki67+	 2361 18010
1662	0	0	Ki67+	 2361 18325
1663	0	0	Ki67+	 2364 18551
1664	0	0	Ki67+	 2373 17935
1665	0	0	Ki67+	 2375 18499
1666	0	0	Ki67+	 2379 18391
1667	0	0	Ki67+	 2382 18236
1668	0	0	Ki67+	 2391 18128
1669	0	0	Ki67+	 2407 18281
1670	0	0	Ki67+	 2409 18135
1671	0	0	Ki67+	 2421 18288
1672	0	0	Ki67+	 2429 18091
1673	0	0	Ki67+	 2431 18349
1674	0	0	Ki67+	 2431 18375
1675	0	0	Ki67+	 2436 18555
1676	0	0	Ki67+	 2441 17894
1677	0	0	Ki67+	 2446 18072
1678	0	0	Ki67+	 2447 17907
1679	0	0	Ki67+	 2457 18628
1680	0	0	Ki67+	 2468 18054
1681	0	0	Ki67+	 2471 18252
1682	0	0	Ki67+	 2478 18383
1683	0	0	Ki67+	 2480 18159
1684	0	0	Ki67+	 2487 18534
1685	0	0	Ki67+	 2488 18227
1686	0	0	Ki67+	 2497 18136
1687	0	0	Ki67+	 2500 18453
1688	0	0	Ki67+	 2501 18006
1689	0	0	Ki67+	 2502 18409
1690	0	0	Ki67+	 2512 18557
1691	0	0	Ki67+	 2519 18128
1692	0	0	Ki67+	 2519 18442
1693	0	0	Ki67+	 2521 18468
1694	0	0	Ki67+	 2530 18052
1695	0	0	Ki67+	 2543 18103
1696	0	0	Ki67+	 2553 18480
1697	0	0	Ki67+	 2558 18514
1698	0	0	Ki67+	 2571 18170
1699	0	0	Ki67+	 2573 18116
1700	0	0	Ki67+	 2578 18371
1701	0	0	Ki67+	 2585 18014
1702	0	0	Ki67+	 2592 18032
1703	0	0	Ki67+	 2594 18353
1704	0	0	Ki67+	 2598 18010
1705	0	0	Ki67+	 2614 18023
1706	0	0	Ki67+	 2637 18211
1707	0	0	Ki67+	 2664 18579
1708	0	0	Ki67+	 2685 18316
1709	0	0	Ki67+	 2690 18452
1710	0	0	Ki67+	 2697 17932
1711	0	0	Ki67+	 2705 17947
1712	0	0	Ki67+	 2710 18405
1713	0	0	Ki67+	 2715 18223
1714	0	0	Ki67+	 2745 18306
1715	0	0	Ki67+	 2751 18239
1716	0	0	Ki67+	 2761 18025
1717	0	0	Ki67+	 2764 18245
1718	0	0	Ki67+	 2775 18587
1719	0	0	Ki67+	 2795 17897
1720	0	0	Ki67+	 2800 18444
1721	0	0	Ki67+	 2804 18511
1722	0	0	Ki67+	 2807 18174
1723	0	0	Ki67+	 2831 18545
1724	0	0	Ki67+	 2833 18449
1725	0	0	Ki67+	 2838 17885
1726	0	0	Ki67+	 2838 18620
1727	0	0	Ki67+	 2839 18608
1728	0	0	Ki67+	 2845 18521
1729	0	0	Ki67+	 2050 18682
1730	0	0	Ki67+	 2052 18761
1731	0	0	Ki67+	 2065 18785
1732	0	0	Ki67+	 2069 19431
1733	0	0	Ki67+	 2071 18658
1734	0	0	Ki67+	 2076 19282
1735	0	0	Ki67+	 2079 19232
1736	0	0	Ki67+	 2086 18990
1737	0	0	Ki67+	 2099 19417
1738	0	0	Ki67+	 2108 19235
1739	0	0	Ki67+	 2116 19032
1740	0	0	Ki67+	 2123 19353
1741	0	0	Ki67+	 2125 19424
1742	0	0	Ki67+	 2135 19437
1743	0	0	Ki67+	 2137 19299
1744	0	0	Ki67+	 2149 19315
1745	0	0	Ki67+	 2156 19282
1746	0	0	Ki67+	 2168 19387
1747	0	0	Ki67+	 2173 18970
1748	0	0	Ki67+	 2175 19026
1749	0	0	Ki67+	 2177 19409
1750	0	0	Ki67+	 2186 18810
1751	0	0	Ki67+	 2188 18837
1752	0	0	Ki67+	 2189 19374
1753	0	0	Ki67+	 2196 18788
1754	0	0	Ki67+	 2203 19205
1755	0	0	Ki67+	 2207 19293
1756	0	0	Ki67+	 2209 18983
1757	0	0	Ki67+	 2209 19032
1758	0	0	Ki67+	 2215 18671
1759	0	0	Ki67+	 2216 19325
1760	0	0	Ki67+	 2217 18811
1761	0	0	Ki67+	 2226 18799
1762	0	0	Ki67+	 2227 18854
1763	0	0	Ki67+	 2228 18686
1764	0	0	Ki67+	 2236 18718
1765	0	0	Ki67+	 2239 19291
1766	0	0	Ki67+	 2255 18840
1767	0	0	Ki67+	 2262 19017
1768	0	0	Ki67+	 2263 18740
1769	0	0	Ki67+	 2266 18718
1770	0	0	Ki67+	 2270 18661
1771	0	0	Ki67+	 2273 18910
1772	0	0	Ki67+	 2292 18806
1773	0	0	Ki67+	 2294 19019
1774	0	0	Ki67+	 2299 19296
1775	0	0	Ki67+	 2311 18756
1776	0	0	Ki67+	 2315 18672
1777	0	0	Ki67+	 2321 19151
1778	0	0	Ki67+	 2322 18910
1779	0	0	Ki67+	 2328 18687
1780	0	0	Ki67+	 2338 19160
1781	0	0	Ki67+	 2339 18786
1782	0	0	Ki67+	 2363 18880
1783	0	0	Ki67+	 2364 18694
1784	0	0	Ki67+	 2364 19103
1785	0	0	Ki67+	 2370 18909
1786	0	0	Ki67+	 2372 18872
1787	0	0	Ki67+	 2376 19036
1788	0	0	Ki67+	 2384 19171
1789	0	0	Ki67+	 2387 18875
1790	0	0	Ki67+	 2395 19158
1791	0	0	Ki67+	 2406 18661
1792	0	0	Ki67+	 2411 19015
1793	0	0	Ki67+	 2412 18729
1794	0	0	Ki67+	 2420 18952
1795	0	0	Ki67+	 2435 19055
1796	0	0	Ki67+	 2435 19435
1797	0	0	Ki67+	 2448 18921
1798	0	0	Ki67+	 2450 19065
1799	0	0	Ki67+	 2458 18997
1800	0	0	Ki67+	 2485 18718
1801	0	0	Ki67+	 2495 19005
1802	0	0	Ki67+	 2523 18793
1803	0	0	Ki67+	 2523 19356
1804	0	0	Ki67+	 2533 19331
1805	0	0	Ki67+	 2547 19400
1806	0	0	Ki67+	 2551 19172
1807	0	0	Ki67+	 2557 19146
1808	0	0	Ki67+	 2564 19129
1809	0	0	Ki67+	 2569 19103
1810	0	0	Ki67+	 2572 19427
1811	0	0	Ki67+	 2581 19244
1812	0	0	Ki67+	 2582 19177
1813	0	0	Ki67+	 2583 19143
1814	0	0	Ki67+	 2598 19439
1815	0	0	Ki67+	 2599 19331
1816	0	0	Ki67+	 2601 18943
1817	0	0	Ki67+	 2617 19147
1818	0	0	Ki67+	 2622 18873
1819	0	0	Ki67+	 2622 18919
1820	0	0	Ki67+	 2622 19424
1821	0	0	Ki67+	 2637 19118
1822	0	0	Ki67+	 2640 18831
1823	0	0	Ki67+	 2641 19223
1824	0	0	Ki67+	 2642 19299
1825	0	0	Ki67+	 2646 19421
1826	0	0	Ki67+	 2656 18702
1827	0	0	Ki67+	 2656 19195
1828	0	0	Ki67+	 2660 18740
1829	0	0	Ki67+	 2661 18779
1830	0	0	Ki67+	 2661 19132
1831	0	0	Ki67+	 2665 18681
1832	0	0	Ki67+	 2674 18991
1833	0	0	Ki67+	 2687 18960
1834	0	0	Ki67+	 2689 18935
1835	0	0	Ki67+	 2692 18758
1836	0	0	Ki67+	 2693 19179
1837	0	0	Ki67+	 2699 19114
1838	0	0	Ki67+	 2745 18660
1839	0	0	Ki67+	 2747 19073
1840	0	0	Ki67+	 2747 19349
1841	0	0	Ki67+	 2762 19327
1842	0	0	Ki67+	 2766 18678
1843	0	0	Ki67+	 2766 19077
1844	0	0	Ki67+	 2771 19010
1845	0	0	Ki67+	 2776 19289
1846	0	0	Ki67+	 2787 19125
1847	0	0	Ki67+	 2789 18884
1848	0	0	Ki67+	 2790 18673
1849	0	0	Ki67+	 2792 18854
1850	0	0	Ki67+	 2794 18912
1851	0	0	Ki67+	 2796 19107
1852	0	0	Ki67+	 2798 18714
1853	0	0	Ki67+	 2806 19132
1854	0	0	Ki67+	 2810 18902
1855	0	0	Ki67+	 2814 19149
1856	0	0	Ki67+	 2816 19259
1857	0	0	Ki67+	 2818 18970
1858	0	0	Ki67+	 2819 18933
1859	0	0	Ki67+	 2820 19176
1860	0	0	Ki67+	 2822 19195
1861	0	0	Ki67+	 2828 19139
1862	0	0	Ki67+	 2833 18838
1863	0	0	Ki67+	 2835 19259
1864	0	0	Ki67+	 2839 18947
1865	0	0	Ki67+	 2840 19194
1866	0	0	Ki67+	 2840 19350
1867	0	0	Ki67+	 2841 18921
1868	0	0	Ki67+	 2058 20227
1869	0	0	Ki67+	 2061 19713
1870	0	0	Ki67+	 2066 19694
1871	0	0	Ki67+	 2066 19836
1872	0	0	Ki67+	 2071 19727
1873	0	0	Ki67+	 2072 19504
1874	0	0	Ki67+	 2072 20053
1875	0	0	Ki67+	 2091 19533
1876	0	0	Ki67+	 2093 19675
1877	0	0	Ki67+	 2098 19441
1878	0	0	Ki67+	 2098 20187
1879	0	0	Ki67+	 2099 19912
1880	0	0	Ki67+	 2100 20075
1881	0	0	Ki67+	 2101 20203
1882	0	0	Ki67+	 2104 19855
1883	0	0	Ki67+	 2110 19541
1884	0	0	Ki67+	 2126 19849
1885	0	0	Ki67+	 2126 20030
1886	0	0	Ki67+	 2130 19517
1887	0	0	Ki67+	 2131 20213
1888	0	0	Ki67+	 2133 20187
1889	0	0	Ki67+	 2142 19548
1890	0	0	Ki67+	 2143 19860
1891	0	0	Ki67+	 2144 19497
1892	0	0	Ki67+	 2146 19960
1893	0	0	Ki67+	 2149 19949
1894	0	0	Ki67+	 2150 19923
1895	0	0	Ki67+	 2155 19819
1896	0	0	Ki67+	 2155 19888
1897	0	0	Ki67+	 2159 19568
1898	0	0	Ki67+	 2171 19976
1899	0	0	Ki67+	 2172 19922
1900	0	0	Ki67+	 2173 20006
1901	0	0	Ki67+	 2180 19899
1902	0	0	Ki67+	 2183 19537
1903	0	0	Ki67+	 2189 20163
1904	0	0	Ki67+	 2190 20189
1905	0	0	Ki67+	 2197 19591
1906	0	0	Ki67+	 2209 19916
1907	0	0	Ki67+	 2211 19926
1908	0	0	Ki67+	 2215 20076
1909	0	0	Ki67+	 2218 20204
1910	0	0	Ki67+	 2221 19615
1911	0	0	Ki67+	 2221 19959
1912	0	0	Ki67+	 2221 19992
1913	0	0	Ki67+	 2234 19577
1914	0	0	Ki67+	 2235 19902
1915	0	0	Ki67+	 2244 19537
1916	0	0	Ki67+	 2247 19572
1917	0	0	Ki67+	 2251 20103
1918	0	0	Ki67+	 2256 20178
1919	0	0	Ki67+	 2257 19630
1920	0	0	Ki67+	 2258 19504
1921	0	0	Ki67+	 2259 19658
1922	0	0	Ki67+	 2262 19935
1923	0	0	Ki67+	 2265 19595
1924	0	0	Ki67+	 2273 19569
1925	0	0	Ki67+	 2274 19973
1926	0	0	Ki67+	 2275 19942
1927	0	0	Ki67+	 2280 20086
1928	0	0	Ki67+	 2296 19461
1929	0	0	Ki67+	 2298 19639
1930	0	0	Ki67+	 2302 20121
1931	0	0	Ki67+	 2303 20059
1932	0	0	Ki67+	 2311 19609
1933	0	0	Ki67+	 2314 19688
1934	0	0	Ki67+	 2323 19659
1935	0	0	Ki67+	 2346 19570
1936	0	0	Ki67+	 2356 19708
1937	0	0	Ki67+	 2361 19619
1938	0	0	Ki67+	 2362 19729
1939	0	0	Ki67+	 2375 19617
1940	0	0	Ki67+	 2388 19551
1941	0	0	Ki67+	 2391 19581
1942	0	0	Ki67+	 2394 19725
1943	0	0	Ki67+	 2394 19757
1944	0	0	Ki67+	 2399 19698
1945	0	0	Ki67+	 2406 19729
1946	0	0	Ki67+	 2414 19553
1947	0	0	Ki67+	 2415 19747
1948	0	0	Ki67+	 2419 19579
1949	0	0	Ki67+	 2424 19920
1950	0	0	Ki67+	 2426 20123
1951	0	0	Ki67+	 2428 19902
1952	0	0	Ki67+	 2434 19846
1953	0	0	Ki67+	 2438 19554
1954	0	0	Ki67+	 2444 20110
1955	0	0	Ki67+	 2445 19953
1956	0	0	Ki67+	 2457 19707
1957	0	0	Ki67+	 2457 20079
1958	0	0	Ki67+	 2457 20143
1959	0	0	Ki67+	 2458 19892
1960	0	0	Ki67+	 2459 19857
1961	0	0	Ki67+	 2461 19831
1962	0	0	Ki67+	 2463 19607
1963	0	0	Ki67+	 2466 19966
1964	0	0	Ki67+	 2466 19989
1965	0	0	Ki67+	 2476 19860
1966	0	0	Ki67+	 2481 19936
1967	0	0	Ki67+	 2481 20130
1968	0	0	Ki67+	 2485 20110
1969	0	0	Ki67+	 2486 19629
1970	0	0	Ki67+	 2486 19772
1971	0	0	Ki67+	 2490 20082
1972	0	0	Ki67+	 2492 19823
1973	0	0	Ki67+	 2493 20239
1974	0	0	Ki67+	 2494 20176
1975	0	0	Ki67+	 2495 19881
1976	0	0	Ki67+	 2497 19706
1977	0	0	Ki67+	 2506 19957
1978	0	0	Ki67+	 2508 20094
1979	0	0	Ki67+	 2511 19865
1980	0	0	Ki67+	 2512 20049
1981	0	0	Ki67+	 2516 20137
1982	0	0	Ki67+	 2519 19628
1983	0	0	Ki67+	 2519 20152
1984	0	0	Ki67+	 2528 19762
1985	0	0	Ki67+	 2529 19617
1986	0	0	Ki67+	 2529 20055
1987	0	0	Ki67+	 2531 19959
1988	0	0	Ki67+	 2532 20021
1989	0	0	Ki67+	 2539 19751
1990	0	0	Ki67+	 2547 19473
1991	0	0	Ki67+	 2549 20162
1992	0	0	Ki67+	 2556 19815
1993	0	0	Ki67+	 2557 19869
1994	0	0	Ki67+	 2570 19720
1995	0	0	Ki67+	 2573 19771
1996	0	0	Ki67+	 2575 19936
1997	0	0	Ki67+	 2578 20037
1998	0	0	Ki67+	 2582 20050
1999	0	0	Ki67+	 2583 19828
2000	0	0	Ki67+	 2583 19951
2001	0	0	Ki67+	 2583 20013
2002	0	0	Ki67+	 2585 19706
2003	0	0	Ki67+	 2595 19671
2004	0	0	Ki67+	 2596 19989
2005	0	0	Ki67+	 2597 19800
2006	0	0	Ki67+	 2609 20083
2007	0	0	Ki67+	 2613 19748
2008	0	0	Ki67+	 2618 20114
2009	0	0	Ki67+	 2620 20039
2010	0	0	Ki67+	 2623 19950
2011	0	0	Ki67+	 2624 19747
2012	0	0	Ki67+	 2624 19791
2013	0	0	Ki67+	 2625 20013
2014	0	0	Ki67+	 2626 19480
2015	0	0	Ki67+	 2635 19701
2016	0	0	Ki67+	 2641 19850
2017	0	0	Ki67+	 2641 19889
2018	0	0	Ki67+	 2644 19670
2019	0	0	Ki67+	 2644 19985
2020	0	0	Ki67+	 2655 20118
2021	0	0	Ki67+	 2659 19678
2022	0	0	Ki67+	 2661 19860
2023	0	0	Ki67+	 2671 19736
2024	0	0	Ki67+	 2671 19834
2025	0	0	Ki67+	 2672 19794
2026	0	0	Ki67+	 2675 19754
2027	0	0	Ki67+	 2685 20116
2028	0	0	Ki67+	 2692 19922
2029	0	0	Ki67+	 2697 19474
2030	0	0	Ki67+	 2698 19506
2031	0	0	Ki67+	 2699 19772
2032	0	0	Ki67+	 2707 19662
2033	0	0	Ki67+	 2711 20070
2034	0	0	Ki67+	 2713 19577
2035	0	0	Ki67+	 2717 19837
2036	0	0	Ki67+	 2718 19504
2037	0	0	Ki67+	 2720 19641
2038	0	0	Ki67+	 2731 19772
2039	0	0	Ki67+	 2733 19914
2040	0	0	Ki67+	 2740 19483
2041	0	0	Ki67+	 2741 19683
2042	0	0	Ki67+	 2747 20070
2043	0	0	Ki67+	 2749 19876
2044	0	0	Ki67+	 2750 19516
2045	0	0	Ki67+	 2753 20149
2046	0	0	Ki67+	 2756 19476
2047	0	0	Ki67+	 2757 19508
2048	0	0	Ki67+	 2758 19652
2049	0	0	Ki67+	 2759 20108
2050	0	0	Ki67+	 2761 19638
2051	0	0	Ki67+	 2765 19915
2052	0	0	Ki67+	 2768 19591
2053	0	0	Ki67+	 2772 20130
2054	0	0	Ki67+	 2774 20105
2055	0	0	Ki67+	 2779 19907
2056	0	0	Ki67+	 2783 19653
2057	0	0	Ki67+	 2788 19844
2058	0	0	Ki67+	 2790 19495
2059	0	0	Ki67+	 2796 19834
2060	0	0	Ki67+	 2800 19487
2061	0	0	Ki67+	 2805 20030
2062	0	0	Ki67+	 2806 19793
2063	0	0	Ki67+	 2806 20233
2064	0	0	Ki67+	 2808 19847
2065	0	0	Ki67+	 2812 19949
2066	0	0	Ki67+	 2816 19484
2067	0	0	Ki67+	 2820 19553
2068	0	0	Ki67+	 2822 20040
2069	0	0	Ki67+	 2826 19993
2070	0	0	Ki67+	 2828 20081
2071	0	0	Ki67+	 2829 20118
2072	0	0	Ki67+	 2836 20225
2073	0	0	Ki67+	 2837 20150
2074	0	0	Ki67+	 2840 19533
2075	0	0	Ki67+	 2841 20101
2076	0	0	Ki67+	 2842 20016
2077	0	0	Ki67+	 2844 20239
2078	0	0	Ki67+	 2052 20862
2079	0	0	Ki67+	 2055 20637
2080	0	0	Ki67+	 2069 20308
2081	0	0	Ki67+	 2069 20645
2082	0	0	Ki67+	 2071 20367
2083	0	0	Ki67+	 2072 20420
2084	0	0	Ki67+	 2072 20741
2085	0	0	Ki67+	 2073 20242
2086	0	0	Ki67+	 2073 20379
2087	0	0	Ki67+	 2078 20751
2088	0	0	Ki67+	 2081 20308
2089	0	0	Ki67+	 2086 20737
2090	0	0	Ki67+	 2089 20379
2091	0	0	Ki67+	 2094 20719
2092	0	0	Ki67+	 2095 20357
2093	0	0	Ki67+	 2100 20586
2094	0	0	Ki67+	 2111 20642
2095	0	0	Ki67+	 2113 20706
2096	0	0	Ki67+	 2114 20732
2097	0	0	Ki67+	 2119 20564
2098	0	0	Ki67+	 2123 20584
2099	0	0	Ki67+	 2131 20728
2100	0	0	Ki67+	 2133 20847
2101	0	0	Ki67+	 2136 20377
2102	0	0	Ki67+	 2137 20359
2103	0	0	Ki67+	 2142 20550
2104	0	0	Ki67+	 2149 20518
2105	0	0	Ki67+	 2151 20746
2106	0	0	Ki67+	 2154 20593
2107	0	0	Ki67+	 2156 21030
2108	0	0	Ki67+	 2171 20546
2109	0	0	Ki67+	 2175 20517
2110	0	0	Ki67+	 2190 20352
2111	0	0	Ki67+	 2192 20691
2112	0	0	Ki67+	 2194 20585
2113	0	0	Ki67+	 2198 20335
2114	0	0	Ki67+	 2203 20555
2115	0	0	Ki67+	 2205 20383
2116	0	0	Ki67+	 2212 20688
2117	0	0	Ki67+	 2212 20969
2118	0	0	Ki67+	 2222 20327
2119	0	0	Ki67+	 2227 20540
2120	0	0	Ki67+	 2235 20478
2121	0	0	Ki67+	 2235 20967
2122	0	0	Ki67+	 2238 21028
2123	0	0	Ki67+	 2239 20676
2124	0	0	Ki67+	 2247 20688
2125	0	0	Ki67+	 2254 20373
2126	0	0	Ki67+	 2255 20490
2127	0	0	Ki67+	 2263 20448
2128	0	0	Ki67+	 2268 20554
2129	0	0	Ki67+	 2270 20660
2130	0	0	Ki67+	 2276 20992
2131	0	0	Ki67+	 2279 20628
2132	0	0	Ki67+	 2279 20700
2133	0	0	Ki67+	 2283 20367
2134	0	0	Ki67+	 2284 20841
2135	0	0	Ki67+	 2287 20449
2136	0	0	Ki67+	 2290 20993
2137	0	0	Ki67+	 2292 20493
2138	0	0	Ki67+	 2293 20688
2139	0	0	Ki67+	 2297 20722
2140	0	0	Ki67+	 2300 20739
2141	0	0	Ki67+	 2301 20342
2142	0	0	Ki67+	 2301 20945
2143	0	0	Ki67+	 2308 20410
2144	0	0	Ki67+	 2312 20394
2145	0	0	Ki67+	 2312 20921
2146	0	0	Ki67+	 2313 20463
2147	0	0	Ki67+	 2321 20589
2148	0	0	Ki67+	 2324 20742
2149	0	0	Ki67+	 2326 20723
2150	0	0	Ki67+	 2329 20498
2151	0	0	Ki67+	 2330 20636
2152	0	0	Ki67+	 2332 20265
2153	0	0	Ki67+	 2334 20779
2154	0	0	Ki67+	 2343 20865
2155	0	0	Ki67+	 2346 20943
2156	0	0	Ki67+	 2347 20412
2157	0	0	Ki67+	 2357 20808
2158	0	0	Ki67+	 2359 20595
2159	0	0	Ki67+	 2361 20469
2160	0	0	Ki67+	 2364 20405
2161	0	0	Ki67+	 2364 20438
2162	0	0	Ki67+	 2365 20620
2163	0	0	Ki67+	 2367 21027
2164	0	0	Ki67+	 2368 20891
2165	0	0	Ki67+	 2370 20780
2166	0	0	Ki67+	 2374 20925
2167	0	0	Ki67+	 2380 20783
2168	0	0	Ki67+	 2382 20531
2169	0	0	Ki67+	 2385 21005
2170	0	0	Ki67+	 2385 21023
2171	0	0	Ki67+	 2391 20736
2172	0	0	Ki67+	 2397 20773
2173	0	0	Ki67+	 2399 21021
2174	0	0	Ki67+	 2401 20865
2175	0	0	Ki67+	 2402 20581
2176	0	0	Ki67+	 2402 20882
2177	0	0	Ki67+	 2406 21010
2178	0	0	Ki67+	 2407 20504
2179	0	0	Ki67+	 2417 20535
2180	0	0	Ki67+	 2424 20472
2181	0	0	Ki67+	 2435 20499
2182	0	0	Ki67+	 2435 20976
2183	0	0	Ki67+	 2436 20947
2184	0	0	Ki67+	 2442 20412
2185	0	0	Ki67+	 2443 20996
2186	0	0	Ki67+	 2452 20569
2187	0	0	Ki67+	 2454 20416
2188	0	0	Ki67+	 2463 20933
2189	0	0	Ki67+	 2464 20508
2190	0	0	Ki67+	 2465 20246
2191	0	0	Ki67+	 2465 20491
2192	0	0	Ki67+	 2474 20405
2193	0	0	Ki67+	 2474 21000
2194	0	0	Ki67+	 2479 20464
2195	0	0	Ki67+	 2484 20728
2196	0	0	Ki67+	 2488 20483
2197	0	0	Ki67+	 2489 20286
2198	0	0	Ki67+	 2489 20328
2199	0	0	Ki67+	 2491 20746
2200	0	0	Ki67+	 2492 20955
2201	0	0	Ki67+	 2494 20647
2202	0	0	Ki67+	 2498 20702
2203	0	0	Ki67+	 2502 20795
2204	0	0	Ki67+	 2507 20635
2205	0	0	Ki67+	 2508 20500
2206	0	0	Ki67+	 2509 20326
2207	0	0	Ki67+	 2512 20919
2208	0	0	Ki67+	 2514 20269
2209	0	0	Ki67+	 2518 20873
2210	0	0	Ki67+	 2521 20345
2211	0	0	Ki67+	 2523 20375
2212	0	0	Ki67+	 2525 20889
2213	0	0	Ki67+	 2526 20390
2214	0	0	Ki67+	 2529 20933
2215	0	0	Ki67+	 2532 20877
2216	0	0	Ki67+	 2541 21019
2217	0	0	Ki67+	 2543 20864
2218	0	0	Ki67+	 2545 20320
2219	0	0	Ki67+	 2548 20752
2220	0	0	Ki67+	 2554 20352
2221	0	0	Ki67+	 2554 20682
2222	0	0	Ki67+	 2556 20390
2223	0	0	Ki67+	 2557 20857
2224	0	0	Ki67+	 2557 21025
2225	0	0	Ki67+	 2559 20637
2226	0	0	Ki67+	 2561 20298
2227	0	0	Ki67+	 2568 20880
2228	0	0	Ki67+	 2576 20617
2229	0	0	Ki67+	 2578 20553
2230	0	0	Ki67+	 2578 20820
2231	0	0	Ki67+	 2588 20858
2232	0	0	Ki67+	 2589 20533
2233	0	0	Ki67+	 2589 20705
2234	0	0	Ki67+	 2591 20411
2235	0	0	Ki67+	 2591 20635
2236	0	0	Ki67+	 2601 20567
2237	0	0	Ki67+	 2602 20651
2238	0	0	Ki67+	 2605 20603
2239	0	0	Ki67+	 2606 20988
2240	0	0	Ki67+	 2611 20869
2241	0	0	Ki67+	 2612 20273
2242	0	0	Ki67+	 2614 20539
2243	0	0	Ki67+	 2616 20573
2244	0	0	Ki67+	 2619 20310
2245	0	0	Ki67+	 2623 20963
2246	0	0	Ki67+	 2624 21004
2247	0	0	Ki67+	 2626 20431
2248	0	0	Ki67+	 2631 20517
2249	0	0	Ki67+	 2631 21025
2250	0	0	Ki67+	 2637 20288
2251	0	0	Ki67+	 2647 20305
2252	0	0	Ki67+	 2647 20803
2253	0	0	Ki67+	 2648 20972
2254	0	0	Ki67+	 2649 20820
2255	0	0	Ki67+	 2652 20500
2256	0	0	Ki67+	 2658 20577
2257	0	0	Ki67+	 2666 20730
2258	0	0	Ki67+	 2670 20984
2259	0	0	Ki67+	 2671 20548
2260	0	0	Ki67+	 2675 20709
2261	0	0	Ki67+	 2679 20813
2262	0	0	Ki67+	 2689 20744
2263	0	0	Ki67+	 2690 20682
2264	0	0	Ki67+	 2691 20702
2265	0	0	Ki67+	 2691 20797
2266	0	0	Ki67+	 2693 20447
2267	0	0	Ki67+	 2697 20928
2268	0	0	Ki67+	 2702 20738
2269	0	0	Ki67+	 2710 20947
2270	0	0	Ki67+	 2716 20421
2271	0	0	Ki67+	 2716 20655
2272	0	0	Ki67+	 2718 20816
2273	0	0	Ki67+	 2721 20528
2274	0	0	Ki67+	 2722 20915
2275	0	0	Ki67+	 2727 20431
2276	0	0	Ki67+	 2727 20805
2277	0	0	Ki67+	 2727 20880
2278	0	0	Ki67+	 2732 20738
2279	0	0	Ki67+	 2736 20268
2280	0	0	Ki67+	 2738 20639
2281	0	0	Ki67+	 2740 20930
2282	0	0	Ki67+	 2745 20567
2283	0	0	Ki67+	 2745 20891
2284	0	0	Ki67+	 2755 20544
2285	0	0	Ki67+	 2759 20988
2286	0	0	Ki67+	 2767 20952
2287	0	0	Ki67+	 2769 20396
2288	0	0	Ki67+	 2769 20824
2289	0	0	Ki67+	 2771 20912
2290	0	0	Ki67+	 2773 20466
2291	0	0	Ki67+	 2775 20375
2292	0	0	Ki67+	 2777 20882
2293	0	0	Ki67+	 2778 20639
2294	0	0	Ki67+	 2779 21024
2295	0	0	Ki67+	 2781 20561
2296	0	0	Ki67+	 2784 20817
2297	0	0	Ki67+	 2785 20972
2298	0	0	Ki67+	 2790 20772
2299	0	0	Ki67+	 2796 20982
2300	0	0	Ki67+	 2800 20598
2301	0	0	Ki67+	 2801 20303
2302	0	0	Ki67+	 2807 20321
2303	0	0	Ki67+	 2809 20585
2304	0	0	Ki67+	 2810 20630
2305	0	0	Ki67+	 2813 20388
2306	0	0	Ki67+	 2821 20371
2307	0	0	Ki67+	 2821 20696
2308	0	0	Ki67+	 2822 20936
2309	0	0	Ki67+	 2823 20405
2310	0	0	Ki67+	 2824 20860
2311	0	0	Ki67+	 2831 20541
2312	0	0	Ki67+	 2835 21008
2313	0	0	Ki67+	 2839 20753
2314	0	0	Ki67+	 2843 20915
2315	0	0	Ki67+	 2846 20828
2316	0	0	Ki67+	 2847 20985
2317	0	0	Ki67+	 2055 21764
2318	0	0	Ki67+	 2058 21583
2319	0	0	Ki67+	 2058 21683
2320	0	0	Ki67+	 2060 21602
2321	0	0	Ki67+	 2060 21820
2322	0	0	Ki67+	 2061 21350
2323	0	0	Ki67+	 2062 21308
2324	0	0	Ki67+	 2065 21218
2325	0	0	Ki67+	 2071 21555
2326	0	0	Ki67+	 2074 21729
2327	0	0	Ki67+	 2083 21583
2328	0	0	Ki67+	 2085 21199
2329	0	0	Ki67+	 2085 21767
2330	0	0	Ki67+	 2090 21737
2331	0	0	Ki67+	 2090 21826
2332	0	0	Ki67+	 2099 21298
2333	0	0	Ki67+	 2102 21330
2334	0	0	Ki67+	 2111 21598
2335	0	0	Ki67+	 2113 21700
2336	0	0	Ki67+	 2120 21337
2337	0	0	Ki67+	 2120 21582
2338	0	0	Ki67+	 2121 21543
2339	0	0	Ki67+	 2124 21827
2340	0	0	Ki67+	 2125 21566
2341	0	0	Ki67+	 2125 21754
2342	0	0	Ki67+	 2126 21613
2343	0	0	Ki67+	 2126 21810
2344	0	0	Ki67+	 2144 21057
2345	0	0	Ki67+	 2149 21831
2346	0	0	Ki67+	 2153 21815
2347	0	0	Ki67+	 2157 21533
2348	0	0	Ki67+	 2158 21597
2349	0	0	Ki67+	 2164 21327
2350	0	0	Ki67+	 2166 21345
2351	0	0	Ki67+	 2173 21572
2352	0	0	Ki67+	 2173 21633
2353	0	0	Ki67+	 2177 21727
2354	0	0	Ki67+	 2185 21046
2355	0	0	Ki67+	 2186 21514
2356	0	0	Ki67+	 2187 21177
2357	0	0	Ki67+	 2188 21308
2358	0	0	Ki67+	 2190 21689
2359	0	0	Ki67+	 2192 21770
2360	0	0	Ki67+	 2195 21221
2361	0	0	Ki67+	 2195 21670
2362	0	0	Ki67+	 2196 21583
2363	0	0	Ki67+	 2197 21052
2364	0	0	Ki67+	 2204 21542
2365	0	0	Ki67+	 2204 21735
2366	0	0	Ki67+	 2205 21337
2367	0	0	Ki67+	 2205 21618
2368	0	0	Ki67+	 2206 21566
2369	0	0	Ki67+	 2207 21158
2370	0	0	Ki67+	 2212 21663
2371	0	0	Ki67+	 2216 21787
2372	0	0	Ki67+	 2220 21317
2373	0	0	Ki67+	 2221 21613
2374	0	0	Ki67+	 2223 21642
2375	0	0	Ki67+	 2232 21819
2376	0	0	Ki67+	 2233 21493
2377	0	0	Ki67+	 2234 21548
2378	0	0	Ki67+	 2234 21720
2379	0	0	Ki67+	 2236 21598
2380	0	0	Ki67+	 2238 21311
2381	0	0	Ki67+	 2245 21748
2382	0	0	Ki67+	 2247 21535
2383	0	0	Ki67+	 2252 21174
2384	0	0	Ki67+	 2253 21478
2385	0	0	Ki67+	 2253 21566
2386	0	0	Ki67+	 2254 21799
2387	0	0	Ki67+	 2255 21211
2388	0	0	Ki67+	 2255 21758
2389	0	0	Ki67+	 2258 21617
2390	0	0	Ki67+	 2261 21451
2391	0	0	Ki67+	 2268 21144
2392	0	0	Ki67+	 2268 21442
2393	0	0	Ki67+	 2281 21793
2394	0	0	Ki67+	 2282 21533
2395	0	0	Ki67+	 2282 21557
2396	0	0	Ki67+	 2284 21586
2397	0	0	Ki67+	 2284 21747
2398	0	0	Ki67+	 2290 21625
2399	0	0	Ki67+	 2291 21143
2400	0	0	Ki67+	 2293 21519
2401	0	0	Ki67+	 2295 21423
2402	0	0	Ki67+	 2295 21695
2403	0	0	Ki67+	 2297 21671
2404	0	0	Ki67+	 2306 21295
2405	0	0	Ki67+	 2307 21621
2406	0	0	Ki67+	 2309 21702
2407	0	0	Ki67+	 2317 21139
2408	0	0	Ki67+	 2321 21288
2409	0	0	Ki67+	 2322 21405
2410	0	0	Ki67+	 2322 21552
2411	0	0	Ki67+	 2324 21619
2412	0	0	Ki67+	 2327 21522
2413	0	0	Ki67+	 2328 21637
2414	0	0	Ki67+	 2329 21460
2415	0	0	Ki67+	 2331 21594
2416	0	0	Ki67+	 2332 21115
2417	0	0	Ki67+	 2332 21163
2418	0	0	Ki67+	 2333 21508
2419	0	0	Ki67+	 2336 21137
2420	0	0	Ki67+	 2340 21709
2421	0	0	Ki67+	 2346 21278
2422	0	0	Ki67+	 2346 21368
2423	0	0	Ki67+	 2354 21148
2424	0	0	Ki67+	 2357 21504
2425	0	0	Ki67+	 2358 21678
2426	0	0	Ki67+	 2359 21409
2427	0	0	Ki67+	 2363 21368
2428	0	0	Ki67+	 2364 21399
2429	0	0	Ki67+	 2371 21064
2430	0	0	Ki67+	 2371 21166
2431	0	0	Ki67+	 2373 21713
2432	0	0	Ki67+	 2378 21270
2433	0	0	Ki67+	 2383 21583
2434	0	0	Ki67+	 2386 21706
2435	0	0	Ki67+	 2390 21539
2436	0	0	Ki67+	 2393 21811
2437	0	0	Ki67+	 2395 21346
2438	0	0	Ki67+	 2399 21420
2439	0	0	Ki67+	 2400 21263
2440	0	0	Ki67+	 2401 21052
2441	0	0	Ki67+	 2411 21815
2442	0	0	Ki67+	 2414 21053
2443	0	0	Ki67+	 2415 21233
2444	0	0	Ki67+	 2417 21358
2445	0	0	Ki67+	 2419 21780
2446	0	0	Ki67+	 2429 21675
2447	0	0	Ki67+	 2431 21453
2448	0	0	Ki67+	 2432 21343
2449	0	0	Ki67+	 2434 21415
2450	0	0	Ki67+	 2445 21537
2451	0	0	Ki67+	 2448 21497
2452	0	0	Ki67+	 2450 21663
2453	0	0	Ki67+	 2453 21789
2454	0	0	Ki67+	 2457 21214
2455	0	0	Ki67+	 2458 21831
2456	0	0	Ki67+	 2465 21174
2457	0	0	Ki67+	 2468 21125
2458	0	0	Ki67+	 2468 21768
2459	0	0	Ki67+	 2476 21756
2460	0	0	Ki67+	 2491 21132
2461	0	0	Ki67+	 2495 21105
2462	0	0	Ki67+	 2501 21692
2463	0	0	Ki67+	 2503 21378
2464	0	0	Ki67+	 2506 21801
2465	0	0	Ki67+	 2511 21128
2466	0	0	Ki67+	 2511 21747
2467	0	0	Ki67+	 2523 21627
2468	0	0	Ki67+	 2525 21047
2469	0	0	Ki67+	 2525 21215
2470	0	0	Ki67+	 2529 21061
2471	0	0	Ki67+	 2537 21749
2472	0	0	Ki67+	 2540 21108
2473	0	0	Ki67+	 2546 21071
2474	0	0	Ki67+	 2555 21082
2475	0	0	Ki67+	 2557 21690
2476	0	0	Ki67+	 2559 21444
2477	0	0	Ki67+	 2566 21752
2478	0	0	Ki67+	 2567 21697
2479	0	0	Ki67+	 2572 21296
2480	0	0	Ki67+	 2581 21279
2481	0	0	Ki67+	 2584 21147
2482	0	0	Ki67+	 2586 21528
2483	0	0	Ki67+	 2586 21691
2484	0	0	Ki67+	 2595 21699
2485	0	0	Ki67+	 2609 21401
2486	0	0	Ki67+	 2616 21351
2487	0	0	Ki67+	 2624 21746
2488	0	0	Ki67+	 2627 21756
2489	0	0	Ki67+	 2634 21736
2490	0	0	Ki67+	 2636 21496
2491	0	0	Ki67+	 2646 21515
2492	0	0	Ki67+	 2648 21698
2493	0	0	Ki67+	 2658 21318
2494	0	0	Ki67+	 2660 21700
2495	0	0	Ki67+	 2677 21319
2496	0	0	Ki67+	 2678 21299
2497	0	0	Ki67+	 2692 21558
2498	0	0	Ki67+	 2695 21745
2499	0	0	Ki67+	 2700 21575
2500	0	0	Ki67+	 2705 21386
2501	0	0	Ki67+	 2707 21619
2502	0	0	Ki67+	 2710 21660
2503	0	0	Ki67+	 2713 21408
2504	0	0	Ki67+	 2723 21697
2505	0	0	Ki67+	 2731 21378
2506	0	0	Ki67+	 2735 21404
2507	0	0	Ki67+	 2737 21699
2508	0	0	Ki67+	 2740 21565
2509	0	0	Ki67+	 2742 21629
2510	0	0	Ki67+	 2750 21580
2511	0	0	Ki67+	 2752 21767
2512	0	0	Ki67+	 2758 21677
2513	0	0	Ki67+	 2760 21754
2514	0	0	Ki67+	 2763 21644
2515	0	0	Ki67+	 2778 21771
2516	0	0	Ki67+	 2779 21577
2517	0	0	Ki67+	 2781 21376
2518	0	0	Ki67+	 2785 21684
2519	0	0	Ki67+	 2786 21414
2520	0	0	Ki67+	 2786 21436
2521	0	0	Ki67+	 2792 21763
2522	0	0	Ki67+	 2806 21598
2523	0	0	Ki67+	 2814 21629
2524	0	0	Ki67+	 2821 21576
2525	0	0	Ki67+	 2832 21822
2526	0	0	Ki67+	 2833 21265
2527	0	0	Ki67+	 2840 21594
2528	0	0	Ki67+	 2844 21626
2529	0	0	Ki67+	 2845 21408
2530	0	0	Ki67+	 2059 21877
2531	0	0	Ki67+	 2083 21892
2532	0	0	Ki67+	 2087 21934
2533	0	0	Ki67+	 2101 21860
2534	0	0	Ki67+	 2115 21960
2535	0	0	Ki67+	 2116 22090
2536	0	0	Ki67+	 2135 21856
2537	0	0	Ki67+	 2137 21871
2538	0	0	Ki67+	 2155 22005
2539	0	0	Ki67+	 2158 21948
2540	0	0	Ki67+	 2160 21967
2541	0	0	Ki67+	 2172 22218
2542	0	0	Ki67+	 2174 22102
2543	0	0	Ki67+	 2185 22079
2544	0	0	Ki67+	 2195 22007
2545	0	0	Ki67+	 2202 21975
2546	0	0	Ki67+	 2214 21961
2547	0	0	Ki67+	 2222 22166
2548	0	0	Ki67+	 2231 21992
2549	0	0	Ki67+	 2232 21928
2550	0	0	Ki67+	 2232 22179
2551	0	0	Ki67+	 2247 21964
2552	0	0	Ki67+	 2253 22123
2553	0	0	Ki67+	 2256 22379
2554	0	0	Ki67+	 2259 21900
2555	0	0	Ki67+	 2262 22214
2556	0	0	Ki67+	 2268 21998
2557	0	0	Ki67+	 2277 22208
2558	0	0	Ki67+	 2280 21909
2559	0	0	Ki67+	 2286 21975
2560	0	0	Ki67+	 2290 22231
2561	0	0	Ki67+	 2292 22182
2562	0	0	Ki67+	 2306 21960
2563	0	0	Ki67+	 2307 22162
2564	0	0	Ki67+	 2310 22081
2565	0	0	Ki67+	 2315 22202
2566	0	0	Ki67+	 2321 22242
2567	0	0	Ki67+	 2323 21871
2568	0	0	Ki67+	 2328 21924
2569	0	0	Ki67+	 2333 22232
2570	0	0	Ki67+	 2333 22338
2571	0	0	Ki67+	 2341 22320
2572	0	0	Ki67+	 2345 21911
2573	0	0	Ki67+	 2349 22415
2574	0	0	Ki67+	 2354 22219
2575	0	0	Ki67+	 2358 22148
2576	0	0	Ki67+	 2365 22116
2577	0	0	Ki67+	 2371 22144
2578	0	0	Ki67+	 2379 22184
2579	0	0	Ki67+	 2382 22421
2580	0	0	Ki67+	 2386 21898
2581	0	0	Ki67+	 2390 22565
2582	0	0	Ki67+	 2392 22171
2583	0	0	Ki67+	 2406 21873
2584	0	0	Ki67+	 2408 22128
2585	0	0	Ki67+	 2416 22614
2586	0	0	Ki67+	 2422 22335
2587	0	0	Ki67+	 2425 22098
2588	0	0	Ki67+	 2433 21855
2589	0	0	Ki67+	 2446 22125
2590	0	0	Ki67+	 2458 21878
2591	0	0	Ki67+	 2459 22363
2592	0	0	Ki67+	 2463 22545
2593	0	0	Ki67+	 2466 22135
2594	0	0	Ki67+	 2468 22072
2595	0	0	Ki67+	 2471 22317
2596	0	0	Ki67+	 2474 22266
2597	0	0	Ki67+	 2487 22261
2598	0	0	Ki67+	 2491 22081
2599	0	0	Ki67+	 2492 22326
2600	0	0	Ki67+	 2505 22513
2601	0	0	Ki67+	 2506 22593
2602	0	0	Ki67+	 2507 22119
2603	0	0	Ki67+	 2522 22097
2604	0	0	Ki67+	 2524 22559
2605	0	0	Ki67+	 2537 22068
2606	0	0	Ki67+	 2545 22008
2607	0	0	Ki67+	 2546 22526
2608	0	0	Ki67+	 2549 22210
2609	0	0	Ki67+	 2555 22481
2610	0	0	Ki67+	 2575 22264
2611	0	0	Ki67+	 2578 21996
2612	0	0	Ki67+	 2579 22495
2613	0	0	Ki67+	 2582 22014
2614	0	0	Ki67+	 2586 22222
2615	0	0	Ki67+	 2588 22073
2616	0	0	Ki67+	 2591 22503
2617	0	0	Ki67+	 2592 22039
2618	0	0	Ki67+	 2599 22435
2619	0	0	Ki67+	 2602 21975
2620	0	0	Ki67+	 2603 22233
2621	0	0	Ki67+	 2610 22052
2622	0	0	Ki67+	 2610 22538
2623	0	0	Ki67+	 2625 22468
2624	0	0	Ki67+	 2625 22509
2625	0	0	Ki67+	 2626 22544
2626	0	0	Ki67+	 2627 21976
2627	0	0	Ki67+	 2628 22175
2628	0	0	Ki67+	 2632 22435
2629	0	0	Ki67+	 2639 22149
2630	0	0	Ki67+	 2643 21966
2631	0	0	Ki67+	 2645 21919
2632	0	0	Ki67+	 2654 22408
2633	0	0	Ki67+	 2660 22538
2634	0	0	Ki67+	 2663 22021
2635	0	0	Ki67+	 2664 21927
2636	0	0	Ki67+	 2664 22439
2637	0	0	Ki67+	 2668 22378
2638	0	0	Ki67+	 2670 22157
2639	0	0	Ki67+	 2679 21987
2640	0	0	Ki67+	 2681 22413
2641	0	0	Ki67+	 2689 21942
2642	0	0	Ki67+	 2692 22047
2643	0	0	Ki67+	 2693 22426
2644	0	0	Ki67+	 2695 22363
2645	0	0	Ki67+	 2703 21913
2646	0	0	Ki67+	 2713 21847
2647	0	0	Ki67+	 2714 22505
2648	0	0	Ki67+	 2716 22445
2649	0	0	Ki67+	 2719 21942
2650	0	0	Ki67+	 2719 22490
2651	0	0	Ki67+	 2729 22449
2652	0	0	Ki67+	 2733 22099
2653	0	0	Ki67+	 2734 22390
2654	0	0	Ki67+	 2736 21979
2655	0	0	Ki67+	 2738 22337
2656	0	0	Ki67+	 2741 22363
2657	0	0	Ki67+	 2745 21846
2658	0	0	Ki67+	 2745 22386
2659	0	0	Ki67+	 2763 21949
2660	0	0	Ki67+	 2764 21992
2661	0	0	Ki67+	 2765 22325
2662	0	0	Ki67+	 2767 21854
2663	0	0	Ki67+	 2768 22437
2664	0	0	Ki67+	 2772 22034
2665	0	0	Ki67+	 2775 22368
2666	0	0	Ki67+	 2776 22457
2667	0	0	Ki67+	 2781 22327
2668	0	0	Ki67+	 2783 22110
2669	0	0	Ki67+	 2785 22081
2670	0	0	Ki67+	 2786 22359
2671	0	0	Ki67+	 2792 21931
2672	0	0	Ki67+	 2793 21891
2673	0	0	Ki67+	 2798 22109
2674	0	0	Ki67+	 2799 22024
2675	0	0	Ki67+	 2799 22306
2676	0	0	Ki67+	 2808 22590
2677	0	0	Ki67+	 2811 21904
2678	0	0	Ki67+	 2819 22613
2679	0	0	Ki67+	 2823 21912
2680	0	0	Ki67+	 2827 22038
2681	0	0	Ki67+	 2829 21887
2682	0	0	Ki67+	 2838 21952
2683	0	0	Ki67+	 2842 22076
2684	0	0	Ki67+	 2843 21983
2685	0	0	Ki67+	 2843 22293
2686	0	0	Ki67+	 2844 22282
2687	0	0	Ki67+	 2844 22585
2688	0	0	Ki67+	 2568 22705
2689	0	0	Ki67+	 2623 22826
2690	0	0	Ki67+	 2623 22859
2691	0	0	Ki67+	 2626 22788
2692	0	0	Ki67+	 2639 22675
2693	0	0	Ki67+	 2652 22832
2694	0	0	Ki67+	 2657 22740
2695	0	0	Ki67+	 2658 22700
2696	0	0	Ki67+	 2667 22675
2697	0	0	Ki67+	 2672 22793
2698	0	0	Ki67+	 2684 22663
2699	0	0	Ki67+	 2687 22855
2700	0	0	Ki67+	 2714 22874
2701	0	0	Ki67+	 2715 22683
2702	0	0	Ki67+	 2716 22664
2703	0	0	Ki67+	 2717 22812
2704	0	0	Ki67+	 2718 22781
2705	0	0	Ki67+	 2723 22709
2706	0	0	Ki67+	 2726 22670
2707	0	0	Ki67+	 2739 22991
2708	0	0	Ki67+	 2745 22845
2709	0	0	Ki67+	 2758 22774
2710	0	0	Ki67+	 2764 23175
2711	0	0	Ki67+	 2777 23274
2712	0	0	Ki67+	 2778 22801
2713	0	0	Ki67+	 2779 22678
2714	0	0	Ki67+	 2780 22949
2715	0	0	Ki67+	 2782 22838
2716	0	0	Ki67+	 2787 23217
2717	0	0	Ki67+	 2788 22760
2718	0	0	Ki67+	 2794 23187
2719	0	0	Ki67+	 2802 23164
2720	0	0	Ki67+	 2806 22754
2721	0	0	Ki67+	 2814 23316
2722	0	0	Ki67+	 2822 23287
2723	0	0	Ki67+	 2823 22674
2724	0	0	Ki67+	 2824 22903
2725	0	0	Ki67+	 2830 23336
2726	0	0	Ki67+	 2834 23191
2727	0	0	Ki67+	 2836 23181
2728	0	0	Ki67+	 2837 23367
2729	0	0	Ki67+	 3272 3830
2730	0	0	Ki67+	 3272 3963
2731	0	0	Ki67+	 3292 3720
2732	0	0	Ki67+	 3298 3938
2733	0	0	Ki67+	 3306 3886
2734	0	0	Ki67+	 3311 3957
2735	0	0	Ki67+	 3312 3747
2736	0	0	Ki67+	 3323 3770
2737	0	0	Ki67+	 3324 3914
2738	0	0	Ki67+	 3330 3957
2739	0	0	Ki67+	 3344 3975
2740	0	0	Ki67+	 3347 3892
2741	0	0	Ki67+	 3349 3722
2742	0	0	Ki67+	 3355 3924
2743	0	0	Ki67+	 3369 3679
2744	0	0	Ki67+	 3371 3909
2745	0	0	Ki67+	 3377 3864
2746	0	0	Ki67+	 3385 3957
2747	0	0	Ki67+	 3390 3877
2748	0	0	Ki67+	 3391 3975
2749	0	0	Ki67+	 3413 3935
2750	0	0	Ki67+	 3428 3902
2751	0	0	Ki67+	 3432 3780
2752	0	0	Ki67+	 3438 3967
2753	0	0	Ki67+	 3440 3703
2754	0	0	Ki67+	 3446 3925
2755	0	0	Ki67+	 3449 3763
2756	0	0	Ki67+	 3451 3678
2757	0	0	Ki67+	 3467 3771
2758	0	0	Ki67+	 3479 3922
2759	0	0	Ki67+	 3484 3674
2760	0	0	Ki67+	 3494 3700
2761	0	0	Ki67+	 3499 3765
2762	0	0	Ki67+	 3512 3739
2763	0	0	Ki67+	 3521 3917
2764	0	0	Ki67+	 3529 3759
2765	0	0	Ki67+	 3539 3741
2766	0	0	Ki67+	 3539 3983
2767	0	0	Ki67+	 3552 3968
2768	0	0	Ki67+	 3555 3951
2769	0	0	Ki67+	 3567 3745
2770	0	0	Ki67+	 3587 3785
2771	0	0	Ki67+	 3608 3642
2772	0	0	Ki67+	 3611 3366
2773	0	0	Ki67+	 3615 3331
2774	0	0	Ki67+	 3618 3783
2775	0	0	Ki67+	 3620 3847
2776	0	0	Ki67+	 3621 3888
2777	0	0	Ki67+	 3624 3396
2778	0	0	Ki67+	 3627 3829
2779	0	0	Ki67+	 3631 3736
2780	0	0	Ki67+	 3637 3381
2781	0	0	Ki67+	 3641 3313
2782	0	0	Ki67+	 2918 4760
2783	0	0	Ki67+	 2942 4723
2784	0	0	Ki67+	 2950 4755
2785	0	0	Ki67+	 2952 4707
2786	0	0	Ki67+	 2962 4723
2787	0	0	Ki67+	 2967 4710
2788	0	0	Ki67+	 3040 4762
2789	0	0	Ki67+	 3042 4587
2790	0	0	Ki67+	 3046 4564
2791	0	0	Ki67+	 3066 4563
2792	0	0	Ki67+	 3084 4491
2793	0	0	Ki67+	 3087 4731
2794	0	0	Ki67+	 3091 4591
2795	0	0	Ki67+	 3094 4576
2796	0	0	Ki67+	 3095 4523
2797	0	0	Ki67+	 3108 4782
2798	0	0	Ki67+	 3113 4489
2799	0	0	Ki67+	 3116 4593
2800	0	0	Ki67+	 3121 4502
2801	0	0	Ki67+	 3122 4462
2802	0	0	Ki67+	 3128 4731
2803	0	0	Ki67+	 3140 4483
2804	0	0	Ki67+	 3162 4504
2805	0	0	Ki67+	 3162 4783
2806	0	0	Ki67+	 3165 4536
2807	0	0	Ki67+	 3167 4769
2808	0	0	Ki67+	 3174 4633
2809	0	0	Ki67+	 3176 4396
2810	0	0	Ki67+	 3178 4587
2811	0	0	Ki67+	 3179 4767
2812	0	0	Ki67+	 3193 4486
2813	0	0	Ki67+	 3193 4525
2814	0	0	Ki67+	 3196 4406
2815	0	0	Ki67+	 3197 4441
2816	0	0	Ki67+	 3219 4537
2817	0	0	Ki67+	 3221 4271
2818	0	0	Ki67+	 3221 4478
2819	0	0	Ki67+	 3223 4428
2820	0	0	Ki67+	 3228 4760
2821	0	0	Ki67+	 3232 4405
2822	0	0	Ki67+	 3241 4217
2823	0	0	Ki67+	 3242 4776
2824	0	0	Ki67+	 3243 4436
2825	0	0	Ki67+	 3243 4504
2826	0	0	Ki67+	 3248 4419
2827	0	0	Ki67+	 3255 4115
2828	0	0	Ki67+	 3256 4238
2829	0	0	Ki67+	 3256 4272
2830	0	0	Ki67+	 3257 4095
2831	0	0	Ki67+	 3260 4290
2832	0	0	Ki67+	 3266 4532
2833	0	0	Ki67+	 3268 4029
2834	0	0	Ki67+	 3270 4420
2835	0	0	Ki67+	 3270 4464
2836	0	0	Ki67+	 3272 4142
2837	0	0	Ki67+	 3273 4606
2838	0	0	Ki67+	 3275 4065
2839	0	0	Ki67+	 3276 4452
2840	0	0	Ki67+	 3286 4488
2841	0	0	Ki67+	 3290 4057
2842	0	0	Ki67+	 3292 4280
2843	0	0	Ki67+	 3296 4538
2844	0	0	Ki67+	 3297 4445
2845	0	0	Ki67+	 3298 4164
2846	0	0	Ki67+	 3299 4755
2847	0	0	Ki67+	 3301 4255
2848	0	0	Ki67+	 3302 4079
2849	0	0	Ki67+	 3306 4510
2850	0	0	Ki67+	 3307 4110
2851	0	0	Ki67+	 3308 4567
2852	0	0	Ki67+	 3317 4639
2853	0	0	Ki67+	 3319 4277
2854	0	0	Ki67+	 3321 4050
2855	0	0	Ki67+	 3324 4419
2856	0	0	Ki67+	 3326 4073
2857	0	0	Ki67+	 3327 4151
2858	0	0	Ki67+	 3329 4466
2859	0	0	Ki67+	 3330 4635
2860	0	0	Ki67+	 3331 4329
2861	0	0	Ki67+	 3331 4557
2862	0	0	Ki67+	 3332 4316
2863	0	0	Ki67+	 3338 4339
2864	0	0	Ki67+	 3345 4514
2865	0	0	Ki67+	 3347 4072
2866	0	0	Ki67+	 3348 4117
2867	0	0	Ki67+	 3349 4453
2868	0	0	Ki67+	 3356 4637
2869	0	0	Ki67+	 3362 4166
2870	0	0	Ki67+	 3370 4132
2871	0	0	Ki67+	 3372 4567
2872	0	0	Ki67+	 3377 4319
2873	0	0	Ki67+	 3379 4280
2874	0	0	Ki67+	 3379 4539
2875	0	0	Ki67+	 3382 4340
2876	0	0	Ki67+	 3383 4498
2877	0	0	Ki67+	 3385 4093
2878	0	0	Ki67+	 3391 4661
2879	0	0	Ki67+	 3397 4357
2880	0	0	Ki67+	 3398 4192
2881	0	0	Ki67+	 3398 4471
2882	0	0	Ki67+	 3400 4158
2883	0	0	Ki67+	 3400 4521
2884	0	0	Ki67+	 3406 4578
2885	0	0	Ki67+	 3409 4354
2886	0	0	Ki67+	 3412 4115
2887	0	0	Ki67+	 3420 4310
2888	0	0	Ki67+	 3421 4171
2889	0	0	Ki67+	 3428 4482
2890	0	0	Ki67+	 3428 4535
2891	0	0	Ki67+	 3436 3986
2892	0	0	Ki67+	 3441 4354
2893	0	0	Ki67+	 3442 4368
2894	0	0	Ki67+	 3445 4138
2895	0	0	Ki67+	 3448 4522
2896	0	0	Ki67+	 3450 4102
2897	0	0	Ki67+	 3450 4578
2898	0	0	Ki67+	 3462 4348
2899	0	0	Ki67+	 3462 4656
2900	0	0	Ki67+	 3465 4525
2901	0	0	Ki67+	 3467 3993
2902	0	0	Ki67+	 3469 4364
2903	0	0	Ki67+	 3471 4646
2904	0	0	Ki67+	 3476 4132
2905	0	0	Ki67+	 3476 4169
2906	0	0	Ki67+	 3483 4520
2907	0	0	Ki67+	 3488 3985
2908	0	0	Ki67+	 3490 4160
2909	0	0	Ki67+	 3490 4564
2910	0	0	Ki67+	 3492 4687
2911	0	0	Ki67+	 3498 4006
2912	0	0	Ki67+	 3498 4504
2913	0	0	Ki67+	 3499 4325
2914	0	0	Ki67+	 3507 4351
2915	0	0	Ki67+	 3508 4234
2916	0	0	Ki67+	 3510 4528
2917	0	0	Ki67+	 3512 4174
2918	0	0	Ki67+	 3516 4444
2919	0	0	Ki67+	 3524 4006
2920	0	0	Ki67+	 3530 4517
2921	0	0	Ki67+	 3538 4179
2922	0	0	Ki67+	 3538 4667
2923	0	0	Ki67+	 3539 4006
2924	0	0	Ki67+	 3539 4367
2925	0	0	Ki67+	 3543 4215
2926	0	0	Ki67+	 3545 4628
2927	0	0	Ki67+	 3546 4389
2928	0	0	Ki67+	 3546 4542
2929	0	0	Ki67+	 3549 4516
2930	0	0	Ki67+	 3555 4497
2931	0	0	Ki67+	 3562 4576
2932	0	0	Ki67+	 3564 4174
2933	0	0	Ki67+	 3564 4531
2934	0	0	Ki67+	 3565 4373
2935	0	0	Ki67+	 3570 4688
2936	0	0	Ki67+	 3571 4139
2937	0	0	Ki67+	 3572 3993
2938	0	0	Ki67+	 3573 4199
2939	0	0	Ki67+	 3574 4044
2940	0	0	Ki67+	 3579 4527
2941	0	0	Ki67+	 3591 4159
2942	0	0	Ki67+	 3591 4567
2943	0	0	Ki67+	 3592 4536
2944	0	0	Ki67+	 3594 4627
2945	0	0	Ki67+	 3596 4343
2946	0	0	Ki67+	 3601 4399
2947	0	0	Ki67+	 3605 4652
2948	0	0	Ki67+	 3607 4366
2949	0	0	Ki67+	 3611 4059
2950	0	0	Ki67+	 3611 4251
2951	0	0	Ki67+	 3611 4407
2952	0	0	Ki67+	 3612 4038
2953	0	0	Ki67+	 3612 4484
2954	0	0	Ki67+	 3618 4696
2955	0	0	Ki67+	 3623 4262
2956	0	0	Ki67+	 3627 4150
2957	0	0	Ki67+	 3628 4342
2958	0	0	Ki67+	 3630 4182
2959	0	0	Ki67+	 3631 4243
2960	0	0	Ki67+	 3637 4216
2961	0	0	Ki67+	 3639 4059
2962	0	0	Ki67+	 3639 4384
2963	0	0	Ki67+	 3642 4086
2964	0	0	Ki67+	 3643 3998
2965	0	0	Ki67+	 3646 4430
2966	0	0	Ki67+	 3646 4634
2967	0	0	Ki67+	 2852 5478
2968	0	0	Ki67+	 2854 5418
2969	0	0	Ki67+	 2877 5016
2970	0	0	Ki67+	 2878 5461
2971	0	0	Ki67+	 2880 5471
2972	0	0	Ki67+	 2885 5061
2973	0	0	Ki67+	 2898 5054
2974	0	0	Ki67+	 2901 5474
2975	0	0	Ki67+	 2903 5087
2976	0	0	Ki67+	 2904 5406
2977	0	0	Ki67+	 2907 4917
2978	0	0	Ki67+	 2920 5486
2979	0	0	Ki67+	 2923 5417
2980	0	0	Ki67+	 2926 5073
2981	0	0	Ki67+	 2929 5051
2982	0	0	Ki67+	 2938 4785
2983	0	0	Ki67+	 2942 5502
2984	0	0	Ki67+	 2947 5166
2985	0	0	Ki67+	 2949 5094
2986	0	0	Ki67+	 2955 4801
2987	0	0	Ki67+	 2955 4848
2988	0	0	Ki67+	 2960 5106
2989	0	0	Ki67+	 2963 5063
2990	0	0	Ki67+	 2963 5464
2991	0	0	Ki67+	 2964 5414
2992	0	0	Ki67+	 2967 5084
2993	0	0	Ki67+	 2987 5081
2994	0	0	Ki67+	 2987 5173
2995	0	0	Ki67+	 2994 5185
2996	0	0	Ki67+	 3001 5582
2997	0	0	Ki67+	 3003 5070
2998	0	0	Ki67+	 3010 5098
2999	0	0	Ki67+	 3021 5497
3000	0	0	Ki67+	 3022 5482
3001	0	0	Ki67+	 3034 4808
3002	0	0	Ki67+	 3044 5136
3003	0	0	Ki67+	 3049 5501
3004	0	0	Ki67+	 3051 4975
3005	0	0	Ki67+	 3065 4803
3006	0	0	Ki67+	 3065 4822
3007	0	0	Ki67+	 3067 5144
3008	0	0	Ki67+	 3067 5406
3009	0	0	Ki67+	 3070 5039
3010	0	0	Ki67+	 3073 5204
3011	0	0	Ki67+	 3077 4832
3012	0	0	Ki67+	 3094 5050
3013	0	0	Ki67+	 3100 5390
3014	0	0	Ki67+	 3100 5448
3015	0	0	Ki67+	 3104 5165
3016	0	0	Ki67+	 3121 5195
3017	0	0	Ki67+	 3131 4828
3018	0	0	Ki67+	 3132 5400
3019	0	0	Ki67+	 3136 4839
3020	0	0	Ki67+	 3137 4853
3021	0	0	Ki67+	 3138 5135
3022	0	0	Ki67+	 3138 5448
3023	0	0	Ki67+	 3142 4823
3024	0	0	Ki67+	 3142 5183
3025	0	0	Ki67+	 3153 5147
3026	0	0	Ki67+	 3154 5492
3027	0	0	Ki67+	 3154 5511
3028	0	0	Ki67+	 3159 5212
3029	0	0	Ki67+	 3161 5473
3030	0	0	Ki67+	 3168 5243
3031	0	0	Ki67+	 3169 5149
3032	0	0	Ki67+	 3179 5230
3033	0	0	Ki67+	 3190 5461
3034	0	0	Ki67+	 3196 5155
3035	0	0	Ki67+	 3197 5486
3036	0	0	Ki67+	 3205 4862
3037	0	0	Ki67+	 3210 5516
3038	0	0	Ki67+	 3211 5219
3039	0	0	Ki67+	 3214 5535
3040	0	0	Ki67+	 3215 5113
3041	0	0	Ki67+	 3219 5165
3042	0	0	Ki67+	 3231 5154
3043	0	0	Ki67+	 3235 5529
3044	0	0	Ki67+	 3237 5543
3045	0	0	Ki67+	 3238 5182
3046	0	0	Ki67+	 3240 4902
3047	0	0	Ki67+	 3245 5500
3048	0	0	Ki67+	 3248 5230
3049	0	0	Ki67+	 3250 4815
3050	0	0	Ki67+	 3250 4872
3051	0	0	Ki67+	 3250 5215
3052	0	0	Ki67+	 3259 5138
3053	0	0	Ki67+	 3261 5155
3054	0	0	Ki67+	 3264 5118
3055	0	0	Ki67+	 3271 4850
3056	0	0	Ki67+	 3274 4796
3057	0	0	Ki67+	 3280 5555
3058	0	0	Ki67+	 3281 4870
3059	0	0	Ki67+	 3286 4891
3060	0	0	Ki67+	 3289 4823
3061	0	0	Ki67+	 3290 4850
3062	0	0	Ki67+	 3294 5136
3063	0	0	Ki67+	 3296 4888
3064	0	0	Ki67+	 3298 5534
3065	0	0	Ki67+	 3300 5559
3066	0	0	Ki67+	 3301 4825
3067	0	0	Ki67+	 3303 5167
3068	0	0	Ki67+	 3307 5494
3069	0	0	Ki67+	 3311 4793
3070	0	0	Ki67+	 3313 5243
3071	0	0	Ki67+	 3319 4844
3072	0	0	Ki67+	 3319 4888
3073	0	0	Ki67+	 3322 5335
3074	0	0	Ki67+	 3329 5546
3075	0	0	Ki67+	 3330 5161
3076	0	0	Ki67+	 3331 4874
3077	0	0	Ki67+	 3331 5249
3078	0	0	Ki67+	 3331 5562
3079	0	0	Ki67+	 3332 4916
3080	0	0	Ki67+	 3333 4805
3081	0	0	Ki67+	 3333 4901
3082	0	0	Ki67+	 3341 5115
3083	0	0	Ki67+	 3343 4868
3084	0	0	Ki67+	 3358 4787
3085	0	0	Ki67+	 3360 4925
3086	0	0	Ki67+	 3364 4895
3087	0	0	Ki67+	 3365 4826
3088	0	0	Ki67+	 3365 5222
3089	0	0	Ki67+	 3367 5204
3090	0	0	Ki67+	 3370 5315
3091	0	0	Ki67+	 3372 5374
3092	0	0	Ki67+	 3373 4788
3093	0	0	Ki67+	 3375 5541
3094	0	0	Ki67+	 3379 5213
3095	0	0	Ki67+	 3381 5154
3096	0	0	Ki67+	 3382 4870
3097	0	0	Ki67+	 3383 5264
3098	0	0	Ki67+	 3386 5538
3099	0	0	Ki67+	 3389 5162
3100	0	0	Ki67+	 3392 4900
3101	0	0	Ki67+	 3393 5556
3102	0	0	Ki67+	 3394 4927
3103	0	0	Ki67+	 3394 5320
3104	0	0	Ki67+	 3396 5523
3105	0	0	Ki67+	 3398 5262
3106	0	0	Ki67+	 3401 5346
3107	0	0	Ki67+	 3403 5295
3108	0	0	Ki67+	 3404 5188
3109	0	0	Ki67+	 3413 5312
3110	0	0	Ki67+	 3414 5547
3111	0	0	Ki67+	 3423 5468
3112	0	0	Ki67+	 3425 5119
3113	0	0	Ki67+	 3434 5513
3114	0	0	Ki67+	 3438 5334
3115	0	0	Ki67+	 3442 5477
3116	0	0	Ki67+	 3445 4843
3117	0	0	Ki67+	 3445 4952
3118	0	0	Ki67+	 3446 4917
3119	0	0	Ki67+	 3447 5376
3120	0	0	Ki67+	 3451 4869
3121	0	0	Ki67+	 3457 5540
3122	0	0	Ki67+	 3458 5012
3123	0	0	Ki67+	 3460 5045
3124	0	0	Ki67+	 3462 4903
3125	0	0	Ki67+	 3463 5446
3126	0	0	Ki67+	 3464 4986
3127	0	0	Ki67+	 3465 5381
3128	0	0	Ki67+	 3470 5068
3129	0	0	Ki67+	 3471 5422
3130	0	0	Ki67+	 3473 4956
3131	0	0	Ki67+	 3474 5470
3132	0	0	Ki67+	 3477 5030
3133	0	0	Ki67+	 3477 5444
3134	0	0	Ki67+	 3478 5011
3135	0	0	Ki67+	 3487 5046
3136	0	0	Ki67+	 3489 5028
3137	0	0	Ki67+	 3489 5090
3138	0	0	Ki67+	 3492 4922
3139	0	0	Ki67+	 3492 5241
3140	0	0	Ki67+	 3492 5410
3141	0	0	Ki67+	 3495 4823
3142	0	0	Ki67+	 3498 5083
3143	0	0	Ki67+	 3499 4856
3144	0	0	Ki67+	 3499 4894
3145	0	0	Ki67+	 3505 4881
3146	0	0	Ki67+	 3506 5440
3147	0	0	Ki67+	 3513 5042
3148	0	0	Ki67+	 3524 4968
3149	0	0	Ki67+	 3525 4904
3150	0	0	Ki67+	 3531 5128
3151	0	0	Ki67+	 3534 5169
3152	0	0	Ki67+	 3540 5147
3153	0	0	Ki67+	 3543 5118
3154	0	0	Ki67+	 3544 4937
3155	0	0	Ki67+	 3551 5047
3156	0	0	Ki67+	 3556 5140
3157	0	0	Ki67+	 3557 4872
3158	0	0	Ki67+	 3559 4965
3159	0	0	Ki67+	 3561 5166
3160	0	0	Ki67+	 3563 4927
3161	0	0	Ki67+	 3564 5011
3162	0	0	Ki67+	 3569 4884
3163	0	0	Ki67+	 3571 4906
3164	0	0	Ki67+	 3581 4945
3165	0	0	Ki67+	 3588 5009
3166	0	0	Ki67+	 3588 5055
3167	0	0	Ki67+	 3589 5083
3168	0	0	Ki67+	 3600 5212
3169	0	0	Ki67+	 3602 5155
3170	0	0	Ki67+	 3623 5232
3171	0	0	Ki67+	 3625 5139
3172	0	0	Ki67+	 3630 5129
3173	0	0	Ki67+	 3637 5166
3174	0	0	Ki67+	 3644 5118
3175	0	0	Ki67+	 3644 5130
3176	0	0	Ki67+	 2863 6338
3177	0	0	Ki67+	 2867 5821
3178	0	0	Ki67+	 2867 6163
3179	0	0	Ki67+	 2873 5909
3180	0	0	Ki67+	 2874 6343
3181	0	0	Ki67+	 2876 5891
3182	0	0	Ki67+	 2882 6096
3183	0	0	Ki67+	 2883 6160
3184	0	0	Ki67+	 2884 6178
3185	0	0	Ki67+	 2884 6321
3186	0	0	Ki67+	 2890 5821
3187	0	0	Ki67+	 2891 5985
3188	0	0	Ki67+	 2895 5923
3189	0	0	Ki67+	 2905 6133
3190	0	0	Ki67+	 2907 5838
3191	0	0	Ki67+	 2907 6340
3192	0	0	Ki67+	 2911 6175
3193	0	0	Ki67+	 2915 6083
3194	0	0	Ki67+	 2920 6059
3195	0	0	Ki67+	 2921 5797
3196	0	0	Ki67+	 2926 6143
3197	0	0	Ki67+	 2929 6033
3198	0	0	Ki67+	 2929 6172
3199	0	0	Ki67+	 2930 5876
3200	0	0	Ki67+	 2941 5891
3201	0	0	Ki67+	 2944 5795
3202	0	0	Ki67+	 2944 6199
3203	0	0	Ki67+	 2945 5618
3204	0	0	Ki67+	 2949 5839
3205	0	0	Ki67+	 2951 6217
3206	0	0	Ki67+	 2953 5816
3207	0	0	Ki67+	 2955 5669
3208	0	0	Ki67+	 2959 6156
3209	0	0	Ki67+	 2972 6315
3210	0	0	Ki67+	 2981 6173
3211	0	0	Ki67+	 2981 6250
3212	0	0	Ki67+	 2990 5837
3213	0	0	Ki67+	 2994 6184
3214	0	0	Ki67+	 2997 5867
3215	0	0	Ki67+	 3011 6339
3216	0	0	Ki67+	 3013 6259
3217	0	0	Ki67+	 3018 6329
3218	0	0	Ki67+	 3021 5855
3219	0	0	Ki67+	 3035 5599
3220	0	0	Ki67+	 3037 5856
3221	0	0	Ki67+	 3039 5762
3222	0	0	Ki67+	 3039 5834
3223	0	0	Ki67+	 3041 5813
3224	0	0	Ki67+	 3048 5988
3225	0	0	Ki67+	 3048 6004
3226	0	0	Ki67+	 3050 5976
3227	0	0	Ki67+	 3050 6241
3228	0	0	Ki67+	 3056 5966
3229	0	0	Ki67+	 3059 5838
3230	0	0	Ki67+	 3060 5759
3231	0	0	Ki67+	 3062 5637
3232	0	0	Ki67+	 3063 6346
3233	0	0	Ki67+	 3067 5953
3234	0	0	Ki67+	 3071 5973
3235	0	0	Ki67+	 3072 5824
3236	0	0	Ki67+	 3075 5598
3237	0	0	Ki67+	 3084 6204
3238	0	0	Ki67+	 3090 5887
3239	0	0	Ki67+	 3095 6276
3240	0	0	Ki67+	 3106 6216
3241	0	0	Ki67+	 3111 5972
3242	0	0	Ki67+	 3119 5949
3243	0	0	Ki67+	 3132 6243
3244	0	0	Ki67+	 3147 6201
3245	0	0	Ki67+	 3161 5776
3246	0	0	Ki67+	 3165 5635
3247	0	0	Ki67+	 3165 6262
3248	0	0	Ki67+	 3180 6240
3249	0	0	Ki67+	 3183 6291
3250	0	0	Ki67+	 3187 5621
3251	0	0	Ki67+	 3189 5687
3252	0	0	Ki67+	 3195 5633
3253	0	0	Ki67+	 3197 5980
3254	0	0	Ki67+	 3199 6356
3255	0	0	Ki67+	 3208 5713
3256	0	0	Ki67+	 3209 5954
3257	0	0	Ki67+	 3223 5629
3258	0	0	Ki67+	 3224 6239
3259	0	0	Ki67+	 3226 5645
3260	0	0	Ki67+	 3227 5919
3261	0	0	Ki67+	 3230 5897
3262	0	0	Ki67+	 3233 5702
3263	0	0	Ki67+	 3236 5961
3264	0	0	Ki67+	 3256 5660
3265	0	0	Ki67+	 3266 6257
3266	0	0	Ki67+	 3271 5654
3267	0	0	Ki67+	 3288 5850
3268	0	0	Ki67+	 3288 5862
3269	0	0	Ki67+	 3288 6317
3270	0	0	Ki67+	 3309 5848
3271	0	0	Ki67+	 3313 5816
3272	0	0	Ki67+	 3313 6297
3273	0	0	Ki67+	 3325 6331
3274	0	0	Ki67+	 3329 5857
3275	0	0	Ki67+	 3329 6311
3276	0	0	Ki67+	 3337 5793
3277	0	0	Ki67+	 3338 5828
3278	0	0	Ki67+	 3345 5782
3279	0	0	Ki67+	 3356 6345
3280	0	0	Ki67+	 3360 6316
3281	0	0	Ki67+	 3374 6360
3282	0	0	Ki67+	 3377 5768
3283	0	0	Ki67+	 3401 6368
3284	0	0	Ki67+	 3404 5912
3285	0	0	Ki67+	 3409 5769
3286	0	0	Ki67+	 3418 6336
3287	0	0	Ki67+	 3424 5784
3288	0	0	Ki67+	 3427 6369
3289	0	0	Ki67+	 3431 5905
3290	0	0	Ki67+	 3431 5967
3291	0	0	Ki67+	 3432 5950
3292	0	0	Ki67+	 3439 6366
3293	0	0	Ki67+	 3441 5852
3294	0	0	Ki67+	 3444 5763
3295	0	0	Ki67+	 3461 6361
3296	0	0	Ki67+	 3469 6350
3297	0	0	Ki67+	 3479 5780
3298	0	0	Ki67+	 3479 6335
3299	0	0	Ki67+	 3481 5839
3300	0	0	Ki67+	 3483 5895
3301	0	0	Ki67+	 3485 6349
3302	0	0	Ki67+	 3487 5909
3303	0	0	Ki67+	 3493 5677
3304	0	0	Ki67+	 3513 6333
3305	0	0	Ki67+	 3518 5873
3306	0	0	Ki67+	 3524 5830
3307	0	0	Ki67+	 3526 6379
3308	0	0	Ki67+	 3532 5847
3309	0	0	Ki67+	 3549 6258
3310	0	0	Ki67+	 3584 5820
3311	0	0	Ki67+	 3592 5842
3312	0	0	Ki67+	 3615 6293
3313	0	0	Ki67+	 3621 5777
3314	0	0	Ki67+	 3627 5822
3315	0	0	Ki67+	 3640 6271
3316	0	0	Ki67+	 3641 5849
3317	0	0	Ki67+	 2873 6547
3318	0	0	Ki67+	 3040 6654
3319	0	0	Ki67+	 3048 6715
3320	0	0	Ki67+	 3064 6785
3321	0	0	Ki67+	 3087 6661
3322	0	0	Ki67+	 3089 6685
3323	0	0	Ki67+	 3112 6460
3324	0	0	Ki67+	 3121 6427
3325	0	0	Ki67+	 3142 6446
3326	0	0	Ki67+	 3159 6470
3327	0	0	Ki67+	 3172 6393
3328	0	0	Ki67+	 3174 6428
3329	0	0	Ki67+	 3186 6766
3330	0	0	Ki67+	 3208 6418
3331	0	0	Ki67+	 3223 6399
3332	0	0	Ki67+	 3233 6473
3333	0	0	Ki67+	 3246 6406
3334	0	0	Ki67+	 3276 6432
3335	0	0	Ki67+	 3276 6795
3336	0	0	Ki67+	 3281 6410
3337	0	0	Ki67+	 3281 6658
3338	0	0	Ki67+	 3287 6781
3339	0	0	Ki67+	 3289 6548
3340	0	0	Ki67+	 3319 6467
3341	0	0	Ki67+	 3326 6431
3342	0	0	Ki67+	 3327 6676
3343	0	0	Ki67+	 3330 6421
3344	0	0	Ki67+	 3336 6696
3345	0	0	Ki67+	 3353 6693
3346	0	0	Ki67+	 3369 6711
3347	0	0	Ki67+	 3378 6510
3348	0	0	Ki67+	 3419 6494
3349	0	0	Ki67+	 3428 6441
3350	0	0	Ki67+	 3442 6501
3351	0	0	Ki67+	 3467 6473
3352	0	0	Ki67+	 3481 6491
3353	0	0	Ki67+	 3507 6453
3354	0	0	Ki67+	 3511 6439
3355	0	0	Ki67+	 3515 7092
3356	0	0	Ki67+	 3527 6437
3357	0	0	Ki67+	 3532 6470
3358	0	0	Ki67+	 3534 6487
3359	0	0	Ki67+	 3542 6478
3360	0	0	Ki67+	 3548 7123
3361	0	0	Ki67+	 3551 6459
3362	0	0	Ki67+	 3563 7102
3363	0	0	Ki67+	 3565 6627
3364	0	0	Ki67+	 3573 7111
3365	0	0	Ki67+	 3585 6491
3366	0	0	Ki67+	 3586 7113
3367	0	0	Ki67+	 3589 6455
3368	0	0	Ki67+	 3590 6621
3369	0	0	Ki67+	 3593 6779
3370	0	0	Ki67+	 3622 6667
3371	0	0	Ki67+	 3623 6461
3372	0	0	Ki67+	 3647 6502
3373	0	0	Ki67+	 2853 7905
3374	0	0	Ki67+	 2859 7317
3375	0	0	Ki67+	 2861 7486
3376	0	0	Ki67+	 2868 7825
3377	0	0	Ki67+	 2870 7729
3378	0	0	Ki67+	 2870 7790
3379	0	0	Ki67+	 2870 7901
3380	0	0	Ki67+	 2878 7876
3381	0	0	Ki67+	 2884 7954
3382	0	0	Ki67+	 2887 7717
3383	0	0	Ki67+	 2893 7322
3384	0	0	Ki67+	 2893 7620
3385	0	0	Ki67+	 2898 7655
3386	0	0	Ki67+	 2898 7880
3387	0	0	Ki67+	 2899 7452
3388	0	0	Ki67+	 2904 7431
3389	0	0	Ki67+	 2910 7887
3390	0	0	Ki67+	 2914 7627
3391	0	0	Ki67+	 2918 7872
3392	0	0	Ki67+	 2919 7712
3393	0	0	Ki67+	 2932 7315
3394	0	0	Ki67+	 2946 7653
3395	0	0	Ki67+	 2946 7858
3396	0	0	Ki67+	 2950 7318
3397	0	0	Ki67+	 2953 7703
3398	0	0	Ki67+	 2953 7868
3399	0	0	Ki67+	 2956 7626
3400	0	0	Ki67+	 2957 7955
3401	0	0	Ki67+	 2963 7697
3402	0	0	Ki67+	 2969 7924
3403	0	0	Ki67+	 2970 7953
3404	0	0	Ki67+	 2981 7979
3405	0	0	Ki67+	 2983 7805
3406	0	0	Ki67+	 2988 7892
3407	0	0	Ki67+	 2989 7847
3408	0	0	Ki67+	 2999 7428
3409	0	0	Ki67+	 2999 7639
3410	0	0	Ki67+	 3005 7620
3411	0	0	Ki67+	 3006 7859
3412	0	0	Ki67+	 3015 7283
3413	0	0	Ki67+	 3019 7660
3414	0	0	Ki67+	 3027 7426
3415	0	0	Ki67+	 3027 7685
3416	0	0	Ki67+	 3043 7878
3417	0	0	Ki67+	 3044 7784
3418	0	0	Ki67+	 3046 7502
3419	0	0	Ki67+	 3049 7365
3420	0	0	Ki67+	 3049 7825
3421	0	0	Ki67+	 3064 7812
3422	0	0	Ki67+	 3075 7331
3423	0	0	Ki67+	 3075 7679
3424	0	0	Ki67+	 3076 7827
3425	0	0	Ki67+	 3079 7899
3426	0	0	Ki67+	 3096 7256
3427	0	0	Ki67+	 3103 7633
3428	0	0	Ki67+	 3104 7613
3429	0	0	Ki67+	 3105 7350
3430	0	0	Ki67+	 3105 7674
3431	0	0	Ki67+	 3107 7848
3432	0	0	Ki67+	 3108 7973
3433	0	0	Ki67+	 3112 7803
3434	0	0	Ki67+	 3114 7870
3435	0	0	Ki67+	 3120 7879
3436	0	0	Ki67+	 3125 7243
3437	0	0	Ki67+	 3133 7727
3438	0	0	Ki67+	 3136 7958
3439	0	0	Ki67+	 3138 7284
3440	0	0	Ki67+	 3143 7244
3441	0	0	Ki67+	 3145 7616
3442	0	0	Ki67+	 3145 7771
3443	0	0	Ki67+	 3146 7593
3444	0	0	Ki67+	 3153 7922
3445	0	0	Ki67+	 3156 7850
3446	0	0	Ki67+	 3159 7946
3447	0	0	Ki67+	 3167 7562
3448	0	0	Ki67+	 3167 7613
3449	0	0	Ki67+	 3167 7965
3450	0	0	Ki67+	 3168 7284
3451	0	0	Ki67+	 3168 7789
3452	0	0	Ki67+	 3173 7336
3453	0	0	Ki67+	 3180 7830
3454	0	0	Ki67+	 3182 7733
3455	0	0	Ki67+	 3194 7777
3456	0	0	Ki67+	 3205 7684
3457	0	0	Ki67+	 3206 7717
3458	0	0	Ki67+	 3206 7831
3459	0	0	Ki67+	 3210 7777
3460	0	0	Ki67+	 3211 7636
3461	0	0	Ki67+	 3212 7616
3462	0	0	Ki67+	 3213 7520
3463	0	0	Ki67+	 3215 7531
3464	0	0	Ki67+	 3216 7937
3465	0	0	Ki67+	 3217 7577
3466	0	0	Ki67+	 3218 7875
3467	0	0	Ki67+	 3226 7745
3468	0	0	Ki67+	 3243 7692
3469	0	0	Ki67+	 3244 7914
3470	0	0	Ki67+	 3253 7532
3471	0	0	Ki67+	 3253 7560
3472	0	0	Ki67+	 3254 7513
3473	0	0	Ki67+	 3254 7667
3474	0	0	Ki67+	 3257 7494
3475	0	0	Ki67+	 3259 7858
3476	0	0	Ki67+	 3267 7678
3477	0	0	Ki67+	 3268 7651
3478	0	0	Ki67+	 3268 7745
3479	0	0	Ki67+	 3270 7763
3480	0	0	Ki67+	 3280 7855
3481	0	0	Ki67+	 3283 7835
3482	0	0	Ki67+	 3285 7657
3483	0	0	Ki67+	 3287 7908
3484	0	0	Ki67+	 3291 7710
3485	0	0	Ki67+	 3296 7279
3486	0	0	Ki67+	 3300 7643
3487	0	0	Ki67+	 3304 7821
3488	0	0	Ki67+	 3313 7275
3489	0	0	Ki67+	 3329 7741
3490	0	0	Ki67+	 3335 7855
3491	0	0	Ki67+	 3336 7246
3492	0	0	Ki67+	 3336 7499
3493	0	0	Ki67+	 3337 7689
3494	0	0	Ki67+	 3341 7566
3495	0	0	Ki67+	 3347 7493
3496	0	0	Ki67+	 3348 7634
3497	0	0	Ki67+	 3348 7656
3498	0	0	Ki67+	 3351 7263
3499	0	0	Ki67+	 3370 7840
3500	0	0	Ki67+	 3373 7351
3501	0	0	Ki67+	 3379 7754
3502	0	0	Ki67+	 3388 7677
3503	0	0	Ki67+	 3397 7489
3504	0	0	Ki67+	 3398 7672
3505	0	0	Ki67+	 3405 7521
3506	0	0	Ki67+	 3416 7695
3507	0	0	Ki67+	 3417 7186
3508	0	0	Ki67+	 3425 7290
3509	0	0	Ki67+	 3433 7203
3510	0	0	Ki67+	 3437 7980
3511	0	0	Ki67+	 3438 7594
3512	0	0	Ki67+	 3438 7616
3513	0	0	Ki67+	 3441 7280
3514	0	0	Ki67+	 3468 7755
3515	0	0	Ki67+	 3487 7670
3516	0	0	Ki67+	 3492 7893
3517	0	0	Ki67+	 3497 7622
3518	0	0	Ki67+	 3500 7706
3519	0	0	Ki67+	 3508 7623
3520	0	0	Ki67+	 3508 7851
3521	0	0	Ki67+	 3523 7977
3522	0	0	Ki67+	 3524 7813
3523	0	0	Ki67+	 3530 7922
3524	0	0	Ki67+	 3535 7213
3525	0	0	Ki67+	 3542 7413
3526	0	0	Ki67+	 3544 7742
3527	0	0	Ki67+	 3546 7842
3528	0	0	Ki67+	 3550 7826
3529	0	0	Ki67+	 3563 7868
3530	0	0	Ki67+	 3579 7745
3531	0	0	Ki67+	 3602 7893
3532	0	0	Ki67+	 3603 7844
3533	0	0	Ki67+	 3609 7723
3534	0	0	Ki67+	 3610 7477
3535	0	0	Ki67+	 3612 7945
3536	0	0	Ki67+	 3617 7338
3537	0	0	Ki67+	 3617 7906
3538	0	0	Ki67+	 3621 7475
3539	0	0	Ki67+	 3625 7981
3540	0	0	Ki67+	 3626 7751
3541	0	0	Ki67+	 3630 7463
3542	0	0	Ki67+	 3633 7618
3543	0	0	Ki67+	 3637 7891
3544	0	0	Ki67+	 3641 7949
3545	0	0	Ki67+	 3643 7857
3546	0	0	Ki67+	 2854 8196
3547	0	0	Ki67+	 2858 8368
3548	0	0	Ki67+	 2861 8680
3549	0	0	Ki67+	 2864 8744
3550	0	0	Ki67+	 2866 8709
3551	0	0	Ki67+	 2870 8022
3552	0	0	Ki67+	 2870 8234
3553	0	0	Ki67+	 2872 8767
3554	0	0	Ki67+	 2874 8294
3555	0	0	Ki67+	 2882 8010
3556	0	0	Ki67+	 2891 8183
3557	0	0	Ki67+	 2892 8049
3558	0	0	Ki67+	 2904 8630
3559	0	0	Ki67+	 2908 8683
3560	0	0	Ki67+	 2910 8254
3561	0	0	Ki67+	 2920 8729
3562	0	0	Ki67+	 2932 8701
3563	0	0	Ki67+	 2935 8730
3564	0	0	Ki67+	 2936 8438
3565	0	0	Ki67+	 2936 8628
3566	0	0	Ki67+	 2937 8643
3567	0	0	Ki67+	 2946 8350
3568	0	0	Ki67+	 2949 8622
3569	0	0	Ki67+	 2949 8642
3570	0	0	Ki67+	 2954 8388
3571	0	0	Ki67+	 2972 8206
3572	0	0	Ki67+	 2973 8416
3573	0	0	Ki67+	 2975 8586
3574	0	0	Ki67+	 2977 8180
3575	0	0	Ki67+	 2986 8326
3576	0	0	Ki67+	 2992 8266
3577	0	0	Ki67+	 2993 8091
3578	0	0	Ki67+	 2997 8339
3579	0	0	Ki67+	 2999 8366
3580	0	0	Ki67+	 3001 8191
3581	0	0	Ki67+	 3002 8733
3582	0	0	Ki67+	 3003 8255
3583	0	0	Ki67+	 3003 8416
3584	0	0	Ki67+	 3011 8282
3585	0	0	Ki67+	 3016 8337
3586	0	0	Ki67+	 3019 8147
3587	0	0	Ki67+	 3019 8448
3588	0	0	Ki67+	 3022 8702
3589	0	0	Ki67+	 3023 8174
3590	0	0	Ki67+	 3025 8104
3591	0	0	Ki67+	 3032 8469
3592	0	0	Ki67+	 3033 8134
3593	0	0	Ki67+	 3033 8296
3594	0	0	Ki67+	 3033 8634
3595	0	0	Ki67+	 3038 8250
3596	0	0	Ki67+	 3038 8730
3597	0	0	Ki67+	 3042 8676
3598	0	0	Ki67+	 3043 8197
3599	0	0	Ki67+	 3047 8566
3600	0	0	Ki67+	 3049 8230
3601	0	0	Ki67+	 3050 8054
3602	0	0	Ki67+	 3050 8612
3603	0	0	Ki67+	 3053 8483
3604	0	0	Ki67+	 3055 8595
3605	0	0	Ki67+	 3057 8310
3606	0	0	Ki67+	 3060 8555
3607	0	0	Ki67+	 3071 8671
3608	0	0	Ki67+	 3073 8011
3609	0	0	Ki67+	 3078 8690
3610	0	0	Ki67+	 3078 8765
3611	0	0	Ki67+	 3081 8723
3612	0	0	Ki67+	 3086 8007
3613	0	0	Ki67+	 3088 8460
3614	0	0	Ki67+	 3089 8056
3615	0	0	Ki67+	 3101 8653
3616	0	0	Ki67+	 3105 8588
3617	0	0	Ki67+	 3105 8684
3618	0	0	Ki67+	 3112 8553
3619	0	0	Ki67+	 3116 8721
3620	0	0	Ki67+	 3119 8528
3621	0	0	Ki67+	 3136 8644
3622	0	0	Ki67+	 3137 8520
3623	0	0	Ki67+	 3137 8583
3624	0	0	Ki67+	 3138 8753
3625	0	0	Ki67+	 3139 8508
3626	0	0	Ki67+	 3146 8486
3627	0	0	Ki67+	 3155 8585
3628	0	0	Ki67+	 3156 8565
3629	0	0	Ki67+	 3157 8748
3630	0	0	Ki67+	 3169 8690
3631	0	0	Ki67+	 3174 8629
3632	0	0	Ki67+	 3189 8506
3633	0	0	Ki67+	 3189 8583
3634	0	0	Ki67+	 3189 8626
3635	0	0	Ki67+	 3190 8554
3636	0	0	Ki67+	 3194 8612
3637	0	0	Ki67+	 3196 8750
3638	0	0	Ki67+	 3202 8547
3639	0	0	Ki67+	 3203 8520
3640	0	0	Ki67+	 3212 8599
3641	0	0	Ki67+	 3217 8292
3642	0	0	Ki67+	 3233 8627
3643	0	0	Ki67+	 3236 8584
3644	0	0	Ki67+	 3262 8108
3645	0	0	Ki67+	 3264 8329
3646	0	0	Ki67+	 3276 8003
3647	0	0	Ki67+	 3281 8233
3648	0	0	Ki67+	 3284 8186
3649	0	0	Ki67+	 3287 8091
3650	0	0	Ki67+	 3306 8019
3651	0	0	Ki67+	 3313 8081
3652	0	0	Ki67+	 3323 8038
3653	0	0	Ki67+	 3332 8140
3654	0	0	Ki67+	 3338 8174
3655	0	0	Ki67+	 3341 8075
3656	0	0	Ki67+	 3348 8482
3657	0	0	Ki67+	 3356 8375
3658	0	0	Ki67+	 3365 8178
3659	0	0	Ki67+	 3369 8047
3660	0	0	Ki67+	 3377 8083
3661	0	0	Ki67+	 3378 8538
3662	0	0	Ki67+	 3381 8567
3663	0	0	Ki67+	 3382 8276
3664	0	0	Ki67+	 3392 8169
3665	0	0	Ki67+	 3392 8393
3666	0	0	Ki67+	 3401 8496
3667	0	0	Ki67+	 3407 7997
3668	0	0	Ki67+	 3407 8259
3669	0	0	Ki67+	 3409 8576
3670	0	0	Ki67+	 3411 8335
3671	0	0	Ki67+	 3415 8137
3672	0	0	Ki67+	 3417 8250
3673	0	0	Ki67+	 3418 8061
3674	0	0	Ki67+	 3418 8421
3675	0	0	Ki67+	 3420 8481
3676	0	0	Ki67+	 3422 8391
3677	0	0	Ki67+	 3423 8003
3678	0	0	Ki67+	 3424 8458
3679	0	0	Ki67+	 3424 8572
3680	0	0	Ki67+	 3429 8585
3681	0	0	Ki67+	 3431 8116
3682	0	0	Ki67+	 3431 8609
3683	0	0	Ki67+	 3437 8071
3684	0	0	Ki67+	 3438 8193
3685	0	0	Ki67+	 3439 8123
3686	0	0	Ki67+	 3442 8270
3687	0	0	Ki67+	 3447 8420
3688	0	0	Ki67+	 3450 8540
3689	0	0	Ki67+	 3451 8172
3690	0	0	Ki67+	 3451 8400
3691	0	0	Ki67+	 3451 8644
3692	0	0	Ki67+	 3456 8592
3693	0	0	Ki67+	 3462 8557
3694	0	0	Ki67+	 3465 8546
3695	0	0	Ki67+	 3467 8211
3696	0	0	Ki67+	 3468 8014
3697	0	0	Ki67+	 3476 8280
3698	0	0	Ki67+	 3477 8218
3699	0	0	Ki67+	 3477 8266
3700	0	0	Ki67+	 3479 8464
3701	0	0	Ki67+	 3487 8372
3702	0	0	Ki67+	 3487 8423
3703	0	0	Ki67+	 3487 8517
3704	0	0	Ki67+	 3488 8169
3705	0	0	Ki67+	 3488 8207
3706	0	0	Ki67+	 3489 8028
3707	0	0	Ki67+	 3490 8458
3708	0	0	Ki67+	 3492 8147
3709	0	0	Ki67+	 3493 8091
3710	0	0	Ki67+	 3496 8541
3711	0	0	Ki67+	 3497 8505
3712	0	0	Ki67+	 3500 8523
3713	0	0	Ki67+	 3505 8290
3714	0	0	Ki67+	 3509 8147
3715	0	0	Ki67+	 3510 8008
3716	0	0	Ki67+	 3510 8469
3717	0	0	Ki67+	 3512 8695
3718	0	0	Ki67+	 3514 8336
3719	0	0	Ki67+	 3514 8441
3720	0	0	Ki67+	 3517 8192
3721	0	0	Ki67+	 3521 8381
3722	0	0	Ki67+	 3524 8088
3723	0	0	Ki67+	 3526 8505
3724	0	0	Ki67+	 3526 8647
3725	0	0	Ki67+	 3527 8623
3726	0	0	Ki67+	 3529 8545
3727	0	0	Ki67+	 3530 8414
3728	0	0	Ki67+	 3537 8029
3729	0	0	Ki67+	 3540 8701
3730	0	0	Ki67+	 3541 8654
3731	0	0	Ki67+	 3543 8433
3732	0	0	Ki67+	 3543 8464
3733	0	0	Ki67+	 3549 8061
3734	0	0	Ki67+	 3551 8499
3735	0	0	Ki67+	 3552 8534
3736	0	0	Ki67+	 3556 8633
3737	0	0	Ki67+	 3557 8034
3738	0	0	Ki67+	 3560 8056
3739	0	0	Ki67+	 3563 8689
3740	0	0	Ki67+	 3564 8617
3741	0	0	Ki67+	 3568 8002
3742	0	0	Ki67+	 3570 8440
3743	0	0	Ki67+	 3575 8716
3744	0	0	Ki67+	 3579 8022
3745	0	0	Ki67+	 3580 8743
3746	0	0	Ki67+	 3582 8036
3747	0	0	Ki67+	 3582 8589
3748	0	0	Ki67+	 3584 8674
3749	0	0	Ki67+	 3587 8197
3750	0	0	Ki67+	 3588 8389
3751	0	0	Ki67+	 3604 8572
3752	0	0	Ki67+	 3606 8707
3753	0	0	Ki67+	 3606 8743
3754	0	0	Ki67+	 3622 8776
3755	0	0	Ki67+	 3634 8504
3756	0	0	Ki67+	 3637 8178
3757	0	0	Ki67+	 3637 8212
3758	0	0	Ki67+	 3645 8689
3759	0	0	Ki67+	 2850 9026
3760	0	0	Ki67+	 2860 9184
3761	0	0	Ki67+	 2868 9038
3762	0	0	Ki67+	 2872 8994
3763	0	0	Ki67+	 2881 9015
3764	0	0	Ki67+	 2881 9162
3765	0	0	Ki67+	 2889 9004
3766	0	0	Ki67+	 2891 9124
3767	0	0	Ki67+	 2892 9177
3768	0	0	Ki67+	 2894 9350
3769	0	0	Ki67+	 2900 9026
3770	0	0	Ki67+	 2902 9263
3771	0	0	Ki67+	 2914 9028
3772	0	0	Ki67+	 2914 9303
3773	0	0	Ki67+	 2917 9315
3774	0	0	Ki67+	 2932 8801
3775	0	0	Ki67+	 2932 9255
3776	0	0	Ki67+	 2942 9282
3777	0	0	Ki67+	 2945 9307
3778	0	0	Ki67+	 2949 9347
3779	0	0	Ki67+	 2964 9374
3780	0	0	Ki67+	 2966 9340
3781	0	0	Ki67+	 2976 9112
3782	0	0	Ki67+	 2976 9153
3783	0	0	Ki67+	 2979 9193
3784	0	0	Ki67+	 2990 9229
3785	0	0	Ki67+	 2992 9181
3786	0	0	Ki67+	 2997 9130
3787	0	0	Ki67+	 2997 9289
3788	0	0	Ki67+	 3001 9203
3789	0	0	Ki67+	 3007 8837
3790	0	0	Ki67+	 3009 9352
3791	0	0	Ki67+	 3022 9293
3792	0	0	Ki67+	 3033 8873
3793	0	0	Ki67+	 3044 8836
3794	0	0	Ki67+	 3056 9252
3795	0	0	Ki67+	 3059 8861
3796	0	0	Ki67+	 3065 9204
3797	0	0	Ki67+	 3072 9168
3798	0	0	Ki67+	 3079 8962
3799	0	0	Ki67+	 3082 9310
3800	0	0	Ki67+	 3086 9327
3801	0	0	Ki67+	 3088 8793
3802	0	0	Ki67+	 3091 8922
3803	0	0	Ki67+	 3103 8978
3804	0	0	Ki67+	 3104 9289
3805	0	0	Ki67+	 3113 9002
3806	0	0	Ki67+	 3120 9165
3807	0	0	Ki67+	 3121 9378
3808	0	0	Ki67+	 3123 8793
3809	0	0	Ki67+	 3126 8803
3810	0	0	Ki67+	 3126 9327
3811	0	0	Ki67+	 3132 8883
3812	0	0	Ki67+	 3137 8979
3813	0	0	Ki67+	 3145 8814
3814	0	0	Ki67+	 3145 8963
3815	0	0	Ki67+	 3149 9321
3816	0	0	Ki67+	 3150 9207
3817	0	0	Ki67+	 3155 8966
3818	0	0	Ki67+	 3157 8845
3819	0	0	Ki67+	 3168 8806
3820	0	0	Ki67+	 3173 8974
3821	0	0	Ki67+	 3181 9305
3822	0	0	Ki67+	 3189 8788
3823	0	0	Ki67+	 3193 9297
3824	0	0	Ki67+	 3206 9149
3825	0	0	Ki67+	 3208 9161
3826	0	0	Ki67+	 3209 9306
3827	0	0	Ki67+	 3229 8844
3828	0	0	Ki67+	 3231 8868
3829	0	0	Ki67+	 3252 9310
3830	0	0	Ki67+	 3255 8800
3831	0	0	Ki67+	 3263 8922
3832	0	0	Ki67+	 3276 8845
3833	0	0	Ki67+	 3286 9028
3834	0	0	Ki67+	 3300 9277
3835	0	0	Ki67+	 3309 8856
3836	0	0	Ki67+	 3316 8919
3837	0	0	Ki67+	 3323 9013
3838	0	0	Ki67+	 3327 8901
3839	0	0	Ki67+	 3327 9039
3840	0	0	Ki67+	 3329 8879
3841	0	0	Ki67+	 3331 9025
3842	0	0	Ki67+	 3332 8943
3843	0	0	Ki67+	 3343 8924
3844	0	0	Ki67+	 3345 8854
3845	0	0	Ki67+	 3345 9251
3846	0	0	Ki67+	 3352 9190
3847	0	0	Ki67+	 3376 8937
3848	0	0	Ki67+	 3383 9333
3849	0	0	Ki67+	 3387 8933
3850	0	0	Ki67+	 3388 9240
3851	0	0	Ki67+	 3398 8860
3852	0	0	Ki67+	 3409 9174
3853	0	0	Ki67+	 3418 9254
3854	0	0	Ki67+	 3419 9275
3855	0	0	Ki67+	 3438 9059
3856	0	0	Ki67+	 3439 8916
3857	0	0	Ki67+	 3447 9227
3858	0	0	Ki67+	 3453 9054
3859	0	0	Ki67+	 3458 8883
3860	0	0	Ki67+	 3465 9230
3861	0	0	Ki67+	 3465 9311
3862	0	0	Ki67+	 3468 9286
3863	0	0	Ki67+	 3470 9272
3864	0	0	Ki67+	 3486 8925
3865	0	0	Ki67+	 3492 8954
3866	0	0	Ki67+	 3493 9212
3867	0	0	Ki67+	 3496 8970
3868	0	0	Ki67+	 3497 9272
3869	0	0	Ki67+	 3497 9287
3870	0	0	Ki67+	 3507 8900
3871	0	0	Ki67+	 3507 9241
3872	0	0	Ki67+	 3513 9291
3873	0	0	Ki67+	 3520 9276
3874	0	0	Ki67+	 3520 9304
3875	0	0	Ki67+	 3526 8970
3876	0	0	Ki67+	 3527 8941
3877	0	0	Ki67+	 3530 9276
3878	0	0	Ki67+	 3547 9067
3879	0	0	Ki67+	 3554 9025
3880	0	0	Ki67+	 3556 8935
3881	0	0	Ki67+	 3558 8951
3882	0	0	Ki67+	 3559 9039
3883	0	0	Ki67+	 3568 9279
3884	0	0	Ki67+	 3584 9225
3885	0	0	Ki67+	 3591 8945
3886	0	0	Ki67+	 3604 9019
3887	0	0	Ki67+	 3609 9003
3888	0	0	Ki67+	 3611 8914
3889	0	0	Ki67+	 3618 8926
3890	0	0	Ki67+	 3626 9255
3891	0	0	Ki67+	 3631 9224
3892	0	0	Ki67+	 3643 9181
3893	0	0	Ki67+	 3645 8920
3894	0	0	Ki67+	 3646 9102
3895	0	0	Ki67+	 2853 10319
3896	0	0	Ki67+	 2855 10163
3897	0	0	Ki67+	 2860 10016
3898	0	0	Ki67+	 2863 10136
3899	0	0	Ki67+	 2870 9935
3900	0	0	Ki67+	 2878 9681
3901	0	0	Ki67+	 2882 9659
3902	0	0	Ki67+	 2883 10294
3903	0	0	Ki67+	 2885 9951
3904	0	0	Ki67+	 2892 10226
3905	0	0	Ki67+	 2892 10287
3906	0	0	Ki67+	 2901 9692
3907	0	0	Ki67+	 2909 9932
3908	0	0	Ki67+	 2910 10292
3909	0	0	Ki67+	 2919 9885
3910	0	0	Ki67+	 2921 9924
3911	0	0	Ki67+	 2931 9965
3912	0	0	Ki67+	 2934 9698
3913	0	0	Ki67+	 2940 9902
3914	0	0	Ki67+	 2955 9884
3915	0	0	Ki67+	 2958 9936
3916	0	0	Ki67+	 2958 10152
3917	0	0	Ki67+	 2958 10221
3918	0	0	Ki67+	 2963 10141
3919	0	0	Ki67+	 2964 10256
3920	0	0	Ki67+	 2967 9821
3921	0	0	Ki67+	 2974 9833
3922	0	0	Ki67+	 2976 9871
3923	0	0	Ki67+	 2977 9888
3924	0	0	Ki67+	 2978 10169
3925	0	0	Ki67+	 2980 9658
3926	0	0	Ki67+	 2980 9671
3927	0	0	Ki67+	 2981 10302
3928	0	0	Ki67+	 2987 10161
3929	0	0	Ki67+	 2989 9685
3930	0	0	Ki67+	 2992 9812
3931	0	0	Ki67+	 2995 9929
3932	0	0	Ki67+	 2996 10139
3933	0	0	Ki67+	 3006 9914
3934	0	0	Ki67+	 3008 9816
3935	0	0	Ki67+	 3010 9674
3936	0	0	Ki67+	 3011 10122
3937	0	0	Ki67+	 3017 10215
3938	0	0	Ki67+	 3032 9756
3939	0	0	Ki67+	 3035 9839
3940	0	0	Ki67+	 3041 9813
3941	0	0	Ki67+	 3043 9682
3942	0	0	Ki67+	 3047 10195
3943	0	0	Ki67+	 3048 9700
3944	0	0	Ki67+	 3050 10084
3945	0	0	Ki67+	 3052 9801
3946	0	0	Ki67+	 3052 10355
3947	0	0	Ki67+	 3065 10143
3948	0	0	Ki67+	 3069 9821
3949	0	0	Ki67+	 3072 10044
3950	0	0	Ki67+	 3076 9686
3951	0	0	Ki67+	 3080 10132
3952	0	0	Ki67+	 3087 9734
3953	0	0	Ki67+	 3093 10161
3954	0	0	Ki67+	 3099 10022
3955	0	0	Ki67+	 3108 9785
3956	0	0	Ki67+	 3115 10241
3957	0	0	Ki67+	 3117 10041
3958	0	0	Ki67+	 3118 10092
3959	0	0	Ki67+	 3124 10252
3960	0	0	Ki67+	 3126 9737
3961	0	0	Ki67+	 3131 9658
3962	0	0	Ki67+	 3131 10110
3963	0	0	Ki67+	 3136 9985
3964	0	0	Ki67+	 3137 9998
3965	0	0	Ki67+	 3144 10011
3966	0	0	Ki67+	 3145 10068
3967	0	0	Ki67+	 3162 9995
3968	0	0	Ki67+	 3168 10091
3969	0	0	Ki67+	 3169 9963
3970	0	0	Ki67+	 3170 10061
3971	0	0	Ki67+	 3171 9981
3972	0	0	Ki67+	 3179 10272
3973	0	0	Ki67+	 3190 9932
3974	0	0	Ki67+	 3202 9669
3975	0	0	Ki67+	 3215 9664
3976	0	0	Ki67+	 3220 10078
3977	0	0	Ki67+	 3221 10246
3978	0	0	Ki67+	 3233 10353
3979	0	0	Ki67+	 3233 10375
3980	0	0	Ki67+	 3234 9788
3981	0	0	Ki67+	 3234 9892
3982	0	0	Ki67+	 3238 9851
3983	0	0	Ki67+	 3244 9824
3984	0	0	Ki67+	 3246 9922
3985	0	0	Ki67+	 3247 9779
3986	0	0	Ki67+	 3249 9791
3987	0	0	Ki67+	 3249 10211
3988	0	0	Ki67+	 3251 10227
3989	0	0	Ki67+	 3255 9895
3990	0	0	Ki67+	 3257 9738
3991	0	0	Ki67+	 3258 9881
3992	0	0	Ki67+	 3270 9697
3993	0	0	Ki67+	 3277 9840
3994	0	0	Ki67+	 3278 9814
3995	0	0	Ki67+	 3280 9785
3996	0	0	Ki67+	 3286 9862
3997	0	0	Ki67+	 3289 9659
3998	0	0	Ki67+	 3298 9949
3999	0	0	Ki67+	 3299 10026
4000	0	0	Ki67+	 3302 10123
4001	0	0	Ki67+	 3305 9849
4002	0	0	Ki67+	 3306 9655
4003	0	0	Ki67+	 3310 9997
4004	0	0	Ki67+	 3316 9792
4005	0	0	Ki67+	 3316 9962
4006	0	0	Ki67+	 3318 9771
4007	0	0	Ki67+	 3320 9675
4008	0	0	Ki67+	 3323 10153
4009	0	0	Ki67+	 3325 9923
4010	0	0	Ki67+	 3330 9971
4011	0	0	Ki67+	 3346 10259
4012	0	0	Ki67+	 3354 9944
4013	0	0	Ki67+	 3371 9999
4014	0	0	Ki67+	 3372 10143
4015	0	0	Ki67+	 3374 10131
4016	0	0	Ki67+	 3374 10282
4017	0	0	Ki67+	 3382 9860
4018	0	0	Ki67+	 3388 10094
4019	0	0	Ki67+	 3392 10159
4020	0	0	Ki67+	 3396 9847
4021	0	0	Ki67+	 3399 9653
4022	0	0	Ki67+	 3400 10147
4023	0	0	Ki67+	 3410 9620
4024	0	0	Ki67+	 3412 10102
4025	0	0	Ki67+	 3412 10267
4026	0	0	Ki67+	 3419 9833
4027	0	0	Ki67+	 3431 9895
4028	0	0	Ki67+	 3435 9644
4029	0	0	Ki67+	 3440 9622
4030	0	0	Ki67+	 3441 10068
4031	0	0	Ki67+	 3442 9861
4032	0	0	Ki67+	 3445 10377
4033	0	0	Ki67+	 3452 10072
4034	0	0	Ki67+	 3453 10355
4035	0	0	Ki67+	 3454 10008
4036	0	0	Ki67+	 3457 10111
4037	0	0	Ki67+	 3474 10222
4038	0	0	Ki67+	 3475 10205
4039	0	0	Ki67+	 3476 10047
4040	0	0	Ki67+	 3477 9912
4041	0	0	Ki67+	 3485 9649
4042	0	0	Ki67+	 3486 9822
4043	0	0	Ki67+	 3489 10099
4044	0	0	Ki67+	 3494 10192
4045	0	0	Ki67+	 3502 10309
4046	0	0	Ki67+	 3503 9739
4047	0	0	Ki67+	 3503 10227
4048	0	0	Ki67+	 3505 10268
4049	0	0	Ki67+	 3509 9940
4050	0	0	Ki67+	 3512 9781
4051	0	0	Ki67+	 3513 10131
4052	0	0	Ki67+	 3516 10298
4053	0	0	Ki67+	 3521 10368
4054	0	0	Ki67+	 3523 9648
4055	0	0	Ki67+	 3541 10115
4056	0	0	Ki67+	 3547 9906
4057	0	0	Ki67+	 3553 9826
4058	0	0	Ki67+	 3556 10280
4059	0	0	Ki67+	 3562 10117
4060	0	0	Ki67+	 3563 9683
4061	0	0	Ki67+	 3565 9791
4062	0	0	Ki67+	 3572 9894
4063	0	0	Ki67+	 3572 10266
4064	0	0	Ki67+	 3575 10044
4065	0	0	Ki67+	 3577 9688
4066	0	0	Ki67+	 3577 9920
4067	0	0	Ki67+	 3582 10242
4068	0	0	Ki67+	 3584 10201
4069	0	0	Ki67+	 3585 9965
4070	0	0	Ki67+	 3585 10190
4071	0	0	Ki67+	 3587 10086
4072	0	0	Ki67+	 3590 10145
4073	0	0	Ki67+	 3598 9674
4074	0	0	Ki67+	 3602 10368
4075	0	0	Ki67+	 3610 9789
4076	0	0	Ki67+	 3610 10218
4077	0	0	Ki67+	 3610 10352
4078	0	0	Ki67+	 3611 9767
4079	0	0	Ki67+	 3615 9912
4080	0	0	Ki67+	 3622 10041
4081	0	0	Ki67+	 3623 9838
4082	0	0	Ki67+	 3624 9904
4083	0	0	Ki67+	 3638 9761
4084	0	0	Ki67+	 3639 9792
4085	0	0	Ki67+	 3647 9826
4086	0	0	Ki67+	 2861 11154
4087	0	0	Ki67+	 2864 10853
4088	0	0	Ki67+	 2865 10652
4089	0	0	Ki67+	 2865 10802
4090	0	0	Ki67+	 2867 10836
4091	0	0	Ki67+	 2871 10727
4092	0	0	Ki67+	 2875 10751
4093	0	0	Ki67+	 2875 11161
4094	0	0	Ki67+	 2876 10696
4095	0	0	Ki67+	 2877 10823
4096	0	0	Ki67+	 2879 10632
4097	0	0	Ki67+	 2879 10776
4098	0	0	Ki67+	 2881 10569
4099	0	0	Ki67+	 2904 11170
4100	0	0	Ki67+	 2906 10847
4101	0	0	Ki67+	 2908 10690
4102	0	0	Ki67+	 2914 10784
4103	0	0	Ki67+	 2918 10810
4104	0	0	Ki67+	 2928 10671
4105	0	0	Ki67+	 2935 10703
4106	0	0	Ki67+	 2940 10862
4107	0	0	Ki67+	 2941 10739
4108	0	0	Ki67+	 2944 10768
4109	0	0	Ki67+	 2945 10582
4110	0	0	Ki67+	 2946 11008
4111	0	0	Ki67+	 2947 11182
4112	0	0	Ki67+	 2949 10703
4113	0	0	Ki67+	 2955 10775
4114	0	0	Ki67+	 2968 10775
4115	0	0	Ki67+	 2974 10481
4116	0	0	Ki67+	 2981 10871
4117	0	0	Ki67+	 2985 10698
4118	0	0	Ki67+	 2995 10614
4119	0	0	Ki67+	 2999 10719
4120	0	0	Ki67+	 3004 10787
4121	0	0	Ki67+	 3007 10759
4122	0	0	Ki67+	 3009 11175
4123	0	0	Ki67+	 3023 10989
4124	0	0	Ki67+	 3034 10385
4125	0	0	Ki67+	 3050 11009
4126	0	0	Ki67+	 3053 10840
4127	0	0	Ki67+	 3055 10773
4128	0	0	Ki67+	 3070 10903
4129	0	0	Ki67+	 3072 10883
4130	0	0	Ki67+	 3075 10960
4131	0	0	Ki67+	 3077 11051
4132	0	0	Ki67+	 3087 10474
4133	0	0	Ki67+	 3089 10460
4134	0	0	Ki67+	 3092 10636
4135	0	0	Ki67+	 3104 10935
4136	0	0	Ki67+	 3106 11014
4137	0	0	Ki67+	 3119 10733
4138	0	0	Ki67+	 3123 10990
4139	0	0	Ki67+	 3124 10759
4140	0	0	Ki67+	 3128 10778
4141	0	0	Ki67+	 3129 10512
4142	0	0	Ki67+	 3129 10748
4143	0	0	Ki67+	 3129 10800
4144	0	0	Ki67+	 3136 10926
4145	0	0	Ki67+	 3147 10970
4146	0	0	Ki67+	 3149 11035
4147	0	0	Ki67+	 3151 10621
4148	0	0	Ki67+	 3158 11002
4149	0	0	Ki67+	 3161 11181
4150	0	0	Ki67+	 3162 10686
4151	0	0	Ki67+	 3167 10891
4152	0	0	Ki67+	 3169 10414
4153	0	0	Ki67+	 3173 11015
4154	0	0	Ki67+	 3181 10668
4155	0	0	Ki67+	 3184 10626
4156	0	0	Ki67+	 3184 11019
4157	0	0	Ki67+	 3185 10828
4158	0	0	Ki67+	 3191 11004
4159	0	0	Ki67+	 3194 10803
4160	0	0	Ki67+	 3200 10442
4161	0	0	Ki67+	 3200 10770
4162	0	0	Ki67+	 3202 10989
4163	0	0	Ki67+	 3208 10407
4164	0	0	Ki67+	 3221 10787
4165	0	0	Ki67+	 3228 10997
4166	0	0	Ki67+	 3234 10822
4167	0	0	Ki67+	 3238 10854
4168	0	0	Ki67+	 3242 10737
4169	0	0	Ki67+	 3243 10876
4170	0	0	Ki67+	 3245 10754
4171	0	0	Ki67+	 3249 10969
4172	0	0	Ki67+	 3252 10696
4173	0	0	Ki67+	 3252 11004
4174	0	0	Ki67+	 3268 10783
4175	0	0	Ki67+	 3272 11121
4176	0	0	Ki67+	 3285 11133
4177	0	0	Ki67+	 3288 10630
4178	0	0	Ki67+	 3288 11057
4179	0	0	Ki67+	 3294 10752
4180	0	0	Ki67+	 3295 10434
4181	0	0	Ki67+	 3296 10793
4182	0	0	Ki67+	 3297 10706
4183	0	0	Ki67+	 3300 10893
4184	0	0	Ki67+	 3302 11058
4185	0	0	Ki67+	 3303 10391
4186	0	0	Ki67+	 3307 10657
4187	0	0	Ki67+	 3309 10725
4188	0	0	Ki67+	 3309 10796
4189	0	0	Ki67+	 3319 11132
4190	0	0	Ki67+	 3320 10770
4191	0	0	Ki67+	 3321 10669
4192	0	0	Ki67+	 3325 10800
4193	0	0	Ki67+	 3331 10818
4194	0	0	Ki67+	 3333 10666
4195	0	0	Ki67+	 3337 10974
4196	0	0	Ki67+	 3342 10793
4197	0	0	Ki67+	 3342 10957
4198	0	0	Ki67+	 3345 10454
4199	0	0	Ki67+	 3358 10419
4200	0	0	Ki67+	 3360 10481
4201	0	0	Ki67+	 3363 10803
4202	0	0	Ki67+	 3371 10853
4203	0	0	Ki67+	 3376 10477
4204	0	0	Ki67+	 3381 10821
4205	0	0	Ki67+	 3384 11073
4206	0	0	Ki67+	 3393 10415
4207	0	0	Ki67+	 3394 10863
4208	0	0	Ki67+	 3396 10430
4209	0	0	Ki67+	 3402 10506
4210	0	0	Ki67+	 3403 10769
4211	0	0	Ki67+	 3405 11183
4212	0	0	Ki67+	 3409 10805
4213	0	0	Ki67+	 3410 10390
4214	0	0	Ki67+	 3410 11004
4215	0	0	Ki67+	 3412 10492
4216	0	0	Ki67+	 3426 10487
4217	0	0	Ki67+	 3426 10862
4218	0	0	Ki67+	 3436 10419
4219	0	0	Ki67+	 3439 10459
4220	0	0	Ki67+	 3439 10811
4221	0	0	Ki67+	 3443 10749
4222	0	0	Ki67+	 3448 10784
4223	0	0	Ki67+	 3450 10642
4224	0	0	Ki67+	 3456 10915
4225	0	0	Ki67+	 3473 11074
4226	0	0	Ki67+	 3476 10597
4227	0	0	Ki67+	 3484 10953
4228	0	0	Ki67+	 3488 10516
4229	0	0	Ki67+	 3488 11064
4230	0	0	Ki67+	 3495 10582
4231	0	0	Ki67+	 3496 10396
4232	0	0	Ki67+	 3508 10958
4233	0	0	Ki67+	 3509 10400
4234	0	0	Ki67+	 3513 10602
4235	0	0	Ki67+	 3514 10898
4236	0	0	Ki67+	 3516 10632
4237	0	0	Ki67+	 3518 11096
4238	0	0	Ki67+	 3528 10792
4239	0	0	Ki67+	 3529 10805
4240	0	0	Ki67+	 3529 10965
4241	0	0	Ki67+	 3530 10501
4242	0	0	Ki67+	 3533 10941
4243	0	0	Ki67+	 3537 11166
4244	0	0	Ki67+	 3538 11120
4245	0	0	Ki67+	 3543 10394
4246	0	0	Ki67+	 3560 10799
4247	0	0	Ki67+	 3563 10920
4248	0	0	Ki67+	 3567 10970
4249	0	0	Ki67+	 3568 10817
4250	0	0	Ki67+	 3574 10603
4251	0	0	Ki67+	 3576 11063
4252	0	0	Ki67+	 3578 10422
4253	0	0	Ki67+	 3595 10812
4254	0	0	Ki67+	 3602 10513
4255	0	0	Ki67+	 3602 10884
4256	0	0	Ki67+	 3606 10953
4257	0	0	Ki67+	 3608 10385
4258	0	0	Ki67+	 3610 10491
4259	0	0	Ki67+	 3617 10603
4260	0	0	Ki67+	 3621 10407
4261	0	0	Ki67+	 3622 10824
4262	0	0	Ki67+	 3629 10476
4263	0	0	Ki67+	 3629 10953
4264	0	0	Ki67+	 3631 10495
4265	0	0	Ki67+	 3632 10865
4266	0	0	Ki67+	 3635 10395
4267	0	0	Ki67+	 3643 10587
4268	0	0	Ki67+	 3643 10920
4269	0	0	Ki67+	 2851 11249
4270	0	0	Ki67+	 2856 11628
4271	0	0	Ki67+	 2856 11747
4272	0	0	Ki67+	 2873 11431
4273	0	0	Ki67+	 2878 11536
4274	0	0	Ki67+	 2884 11721
4275	0	0	Ki67+	 2887 11260
4276	0	0	Ki67+	 2900 11602
4277	0	0	Ki67+	 2905 11315
4278	0	0	Ki67+	 2908 11631
4279	0	0	Ki67+	 2911 11510
4280	0	0	Ki67+	 2911 11759
4281	0	0	Ki67+	 2912 11496
4282	0	0	Ki67+	 2923 11327
4283	0	0	Ki67+	 2928 11226
4284	0	0	Ki67+	 2935 11246
4285	0	0	Ki67+	 2944 11607
4286	0	0	Ki67+	 2946 11331
4287	0	0	Ki67+	 2946 11483
4288	0	0	Ki67+	 2948 11672
4289	0	0	Ki67+	 2949 11630
4290	0	0	Ki67+	 2950 11699
4291	0	0	Ki67+	 2952 11492
4292	0	0	Ki67+	 2955 11781
4293	0	0	Ki67+	 2956 11748
4294	0	0	Ki67+	 2962 11238
4295	0	0	Ki67+	 2963 11721
4296	0	0	Ki67+	 2977 11266
4297	0	0	Ki67+	 2977 11476
4298	0	0	Ki67+	 2989 11301
4299	0	0	Ki67+	 2990 11507
4300	0	0	Ki67+	 2996 11727
4301	0	0	Ki67+	 2999 11666
4302	0	0	Ki67+	 3000 11467
4303	0	0	Ki67+	 3009 11276
4304	0	0	Ki67+	 3012 11761
4305	0	0	Ki67+	 3019 11741
4306	0	0	Ki67+	 3034 11346
4307	0	0	Ki67+	 3035 11455
4308	0	0	Ki67+	 3037 11479
4309	0	0	Ki67+	 3037 11713
4310	0	0	Ki67+	 3038 11189
4311	0	0	Ki67+	 3049 11739
4312	0	0	Ki67+	 3052 11330
4313	0	0	Ki67+	 3058 11197
4314	0	0	Ki67+	 3065 11504
4315	0	0	Ki67+	 3082 11697
4316	0	0	Ki67+	 3082 11757
4317	0	0	Ki67+	 3084 11363
4318	0	0	Ki67+	 3087 11298
4319	0	0	Ki67+	 3093 11321
4320	0	0	Ki67+	 3099 11350
4321	0	0	Ki67+	 3100 11751
4322	0	0	Ki67+	 3101 11649
4323	0	0	Ki67+	 3101 11710
4324	0	0	Ki67+	 3104 11210
4325	0	0	Ki67+	 3108 11729
4326	0	0	Ki67+	 3109 11930
4327	0	0	Ki67+	 3113 11965
4328	0	0	Ki67+	 3116 11302
4329	0	0	Ki67+	 3125 11642
4330	0	0	Ki67+	 3125 11961
4331	0	0	Ki67+	 3130 11895
4332	0	0	Ki67+	 3134 11338
4333	0	0	Ki67+	 3137 11871
4334	0	0	Ki67+	 3144 11210
4335	0	0	Ki67+	 3145 11593
4336	0	0	Ki67+	 3147 11479
4337	0	0	Ki67+	 3147 11692
4338	0	0	Ki67+	 3149 11718
4339	0	0	Ki67+	 3155 11319
4340	0	0	Ki67+	 3156 11217
4341	0	0	Ki67+	 3156 11457
4342	0	0	Ki67+	 3158 11369
4343	0	0	Ki67+	 3162 11632
4344	0	0	Ki67+	 3166 11668
4345	0	0	Ki67+	 3173 11260
4346	0	0	Ki67+	 3177 11329
4347	0	0	Ki67+	 3188 11713
4348	0	0	Ki67+	 3189 11671
4349	0	0	Ki67+	 3203 11498
4350	0	0	Ki67+	 3205 11977
4351	0	0	Ki67+	 3206 11261
4352	0	0	Ki67+	 3212 11686
4353	0	0	Ki67+	 3215 11202
4354	0	0	Ki67+	 3217 11925
4355	0	0	Ki67+	 3218 11494
4356	0	0	Ki67+	 3221 11255
4357	0	0	Ki67+	 3223 11274
4358	0	0	Ki67+	 3227 11944
4359	0	0	Ki67+	 3228 11220
4360	0	0	Ki67+	 3229 11490
4361	0	0	Ki67+	 3231 11384
4362	0	0	Ki67+	 3241 11226
4363	0	0	Ki67+	 3245 11920
4364	0	0	Ki67+	 3253 11203
4365	0	0	Ki67+	 3258 11742
4366	0	0	Ki67+	 3263 11899
4367	0	0	Ki67+	 3263 11925
4368	0	0	Ki67+	 3270 11871
4369	0	0	Ki67+	 3272 11353
4370	0	0	Ki67+	 3290 11292
4371	0	0	Ki67+	 3293 11894
4372	0	0	Ki67+	 3298 11549
4373	0	0	Ki67+	 3299 11376
4374	0	0	Ki67+	 3299 11516
4375	0	0	Ki67+	 3301 11394
4376	0	0	Ki67+	 3301 11854
4377	0	0	Ki67+	 3305 11605
4378	0	0	Ki67+	 3308 11840
4379	0	0	Ki67+	 3309 11498
4380	0	0	Ki67+	 3313 11719
4381	0	0	Ki67+	 3329 11585
4382	0	0	Ki67+	 3335 11313
4383	0	0	Ki67+	 3337 11367
4384	0	0	Ki67+	 3337 11830
4385	0	0	Ki67+	 3340 11550
4386	0	0	Ki67+	 3341 11946
4387	0	0	Ki67+	 3343 11583
4388	0	0	Ki67+	 3343 11714
4389	0	0	Ki67+	 3351 11957
4390	0	0	Ki67+	 3352 11385
4391	0	0	Ki67+	 3359 11413
4392	0	0	Ki67+	 3361 11814
4393	0	0	Ki67+	 3372 11938
4394	0	0	Ki67+	 3380 11342
4395	0	0	Ki67+	 3382 11772
4396	0	0	Ki67+	 3383 11897
4397	0	0	Ki67+	 3386 11372
4398	0	0	Ki67+	 3388 11325
4399	0	0	Ki67+	 3398 11348
4400	0	0	Ki67+	 3413 11235
4401	0	0	Ki67+	 3421 11890
4402	0	0	Ki67+	 3426 11413
4403	0	0	Ki67+	 3428 11426
4404	0	0	Ki67+	 3431 11251
4405	0	0	Ki67+	 3433 11449
4406	0	0	Ki67+	 3454 11810
4407	0	0	Ki67+	 3454 11897
4408	0	0	Ki67+	 3457 11791
4409	0	0	Ki67+	 3468 11829
4410	0	0	Ki67+	 3491 11938
4411	0	0	Ki67+	 3502 11802
4412	0	0	Ki67+	 3506 11467
4413	0	0	Ki67+	 3513 11267
4414	0	0	Ki67+	 3520 11806
4415	0	0	Ki67+	 3521 11225
4416	0	0	Ki67+	 3525 11854
4417	0	0	Ki67+	 3536 11978
4418	0	0	Ki67+	 3543 11212
4419	0	0	Ki67+	 3543 11222
4420	0	0	Ki67+	 3551 11801
4421	0	0	Ki67+	 3568 11250
4422	0	0	Ki67+	 3572 11924
4423	0	0	Ki67+	 3580 11251
4424	0	0	Ki67+	 3583 11946
4425	0	0	Ki67+	 3586 11186
4426	0	0	Ki67+	 3587 11981
4427	0	0	Ki67+	 3589 11885
4428	0	0	Ki67+	 3596 11896
4429	0	0	Ki67+	 3604 11747
4430	0	0	Ki67+	 3614 11946
4431	0	0	Ki67+	 3615 11389
4432	0	0	Ki67+	 3616 11923
4433	0	0	Ki67+	 3626 11905
4434	0	0	Ki67+	 3628 11350
4435	0	0	Ki67+	 3641 11886
4436	0	0	Ki67+	 3646 11730
4437	0	0	Ki67+	 3646 11833
4438	0	0	Ki67+	 3647 11865
4439	0	0	Ki67+	 2852 12707
4440	0	0	Ki67+	 2854 12757
4441	0	0	Ki67+	 2861 12722
4442	0	0	Ki67+	 2866 12544
4443	0	0	Ki67+	 2875 12633
4444	0	0	Ki67+	 2889 12701
4445	0	0	Ki67+	 2889 12774
4446	0	0	Ki67+	 2901 12711
4447	0	0	Ki67+	 2902 12684
4448	0	0	Ki67+	 2905 12668
4449	0	0	Ki67+	 2924 12673
4450	0	0	Ki67+	 2926 12696
4451	0	0	Ki67+	 2962 12524
4452	0	0	Ki67+	 2971 12582
4453	0	0	Ki67+	 2975 12633
4454	0	0	Ki67+	 2988 12526
4455	0	0	Ki67+	 2999 12381
4456	0	0	Ki67+	 3008 12715
4457	0	0	Ki67+	 3011 12183
4458	0	0	Ki67+	 3016 12639
4459	0	0	Ki67+	 3017 12555
4460	0	0	Ki67+	 3031 12254
4461	0	0	Ki67+	 3032 12369
4462	0	0	Ki67+	 3033 12541
4463	0	0	Ki67+	 3037 12665
4464	0	0	Ki67+	 3044 12395
4465	0	0	Ki67+	 3059 12270
4466	0	0	Ki67+	 3066 12535
4467	0	0	Ki67+	 3073 12580
4468	0	0	Ki67+	 3075 12227
4469	0	0	Ki67+	 3079 12012
4470	0	0	Ki67+	 3081 12172
4471	0	0	Ki67+	 3097 12195
4472	0	0	Ki67+	 3103 12050
4473	0	0	Ki67+	 3105 12173
4474	0	0	Ki67+	 3110 12009
4475	0	0	Ki67+	 3114 11994
4476	0	0	Ki67+	 3119 12344
4477	0	0	Ki67+	 3119 12764
4478	0	0	Ki67+	 3121 12627
4479	0	0	Ki67+	 3125 12414
4480	0	0	Ki67+	 3127 12362
4481	0	0	Ki67+	 3128 12432
4482	0	0	Ki67+	 3134 12498
4483	0	0	Ki67+	 3149 12393
4484	0	0	Ki67+	 3153 12076
4485	0	0	Ki67+	 3161 12248
4486	0	0	Ki67+	 3184 12609
4487	0	0	Ki67+	 3186 12261
4488	0	0	Ki67+	 3190 12106
4489	0	0	Ki67+	 3191 12090
4490	0	0	Ki67+	 3192 12058
4491	0	0	Ki67+	 3196 12002
4492	0	0	Ki67+	 3198 12603
4493	0	0	Ki67+	 3229 12525
4494	0	0	Ki67+	 3241 12102
4495	0	0	Ki67+	 3245 12178
4496	0	0	Ki67+	 3248 12162
4497	0	0	Ki67+	 3250 12074
4498	0	0	Ki67+	 3255 12720
4499	0	0	Ki67+	 3256 12453
4500	0	0	Ki67+	 3256 12613
4501	0	0	Ki67+	 3258 12656
4502	0	0	Ki67+	 3271 12139
4503	0	0	Ki67+	 3284 12051
4504	0	0	Ki67+	 3284 12114
4505	0	0	Ki67+	 3299 12022
4506	0	0	Ki67+	 3320 12722
4507	0	0	Ki67+	 3330 12162
4508	0	0	Ki67+	 3340 12636
4509	0	0	Ki67+	 3344 12312
4510	0	0	Ki67+	 3354 12179
4511	0	0	Ki67+	 3357 12477
4512	0	0	Ki67+	 3357 12566
4513	0	0	Ki67+	 3360 12504
4514	0	0	Ki67+	 3372 12479
4515	0	0	Ki67+	 3375 12613
4516	0	0	Ki67+	 3380 12487
4517	0	0	Ki67+	 3380 12769
4518	0	0	Ki67+	 3383 12648
4519	0	0	Ki67+	 3384 12245
4520	0	0	Ki67+	 3384 12471
4521	0	0	Ki67+	 3390 12203
4522	0	0	Ki67+	 3393 12109
4523	0	0	Ki67+	 3401 12061
4524	0	0	Ki67+	 3402 12249
4525	0	0	Ki67+	 3405 12617
4526	0	0	Ki67+	 3411 12504
4527	0	0	Ki67+	 3412 12209
4528	0	0	Ki67+	 3413 12439
4529	0	0	Ki67+	 3415 12547
4530	0	0	Ki67+	 3416 12536
4531	0	0	Ki67+	 3417 12618
4532	0	0	Ki67+	 3431 12560
4533	0	0	Ki67+	 3433 12471
4534	0	0	Ki67+	 3435 12644
4535	0	0	Ki67+	 3438 12090
4536	0	0	Ki67+	 3449 12673
4537	0	0	Ki67+	 3450 12015
4538	0	0	Ki67+	 3467 12147
4539	0	0	Ki67+	 3471 12457
4540	0	0	Ki67+	 3475 12609
4541	0	0	Ki67+	 3479 12479
4542	0	0	Ki67+	 3485 12074
4543	0	0	Ki67+	 3485 12357
4544	0	0	Ki67+	 3486 12513
4545	0	0	Ki67+	 3487 12400
4546	0	0	Ki67+	 3490 12664
4547	0	0	Ki67+	 3512 12074
4548	0	0	Ki67+	 3519 12064
4549	0	0	Ki67+	 3520 12290
4550	0	0	Ki67+	 3524 12031
4551	0	0	Ki67+	 3525 12518
4552	0	0	Ki67+	 3528 12278
4553	0	0	Ki67+	 3533 12084
4554	0	0	Ki67+	 3533 12404
4555	0	0	Ki67+	 3549 12452
4556	0	0	Ki67+	 3552 12058
4557	0	0	Ki67+	 3554 12307
4558	0	0	Ki67+	 3554 12362
4559	0	0	Ki67+	 3557 12477
4560	0	0	Ki67+	 3561 11995
4561	0	0	Ki67+	 3570 12291
4562	0	0	Ki67+	 3571 12507
4563	0	0	Ki67+	 3576 12304
4564	0	0	Ki67+	 3578 12612
4565	0	0	Ki67+	 3583 12385
4566	0	0	Ki67+	 3583 12686
4567	0	0	Ki67+	 3584 12599
4568	0	0	Ki67+	 3613 12254
4569	0	0	Ki67+	 3617 11990
4570	0	0	Ki67+	 3622 12171
4571	0	0	Ki67+	 3625 12194
4572	0	0	Ki67+	 3641 12227
4573	0	0	Ki67+	 2851 13274
4574	0	0	Ki67+	 2858 12841
4575	0	0	Ki67+	 2859 12914
4576	0	0	Ki67+	 2875 12882
4577	0	0	Ki67+	 2880 12868
4578	0	0	Ki67+	 2896 12968
4579	0	0	Ki67+	 2898 12805
4580	0	0	Ki67+	 2901 12828
4581	0	0	Ki67+	 2903 12850
4582	0	0	Ki67+	 2906 12877
4583	0	0	Ki67+	 2912 13226
4584	0	0	Ki67+	 2920 13270
4585	0	0	Ki67+	 2922 13281
4586	0	0	Ki67+	 2926 12841
4587	0	0	Ki67+	 2930 12871
4588	0	0	Ki67+	 2934 13188
4589	0	0	Ki67+	 2935 13105
4590	0	0	Ki67+	 2941 12961
4591	0	0	Ki67+	 2948 13299
4592	0	0	Ki67+	 2949 13087
4593	0	0	Ki67+	 2952 12893
4594	0	0	Ki67+	 2953 12990
4595	0	0	Ki67+	 2953 13273
4596	0	0	Ki67+	 2965 12877
4597	0	0	Ki67+	 2972 12898
4598	0	0	Ki67+	 2973 13145
4599	0	0	Ki67+	 2978 12993
4600	0	0	Ki67+	 2979 13266
4601	0	0	Ki67+	 2984 12911
4602	0	0	Ki67+	 3004 13248
4603	0	0	Ki67+	 3006 13375
4604	0	0	Ki67+	 3013 13079
4605	0	0	Ki67+	 3017 13204
4606	0	0	Ki67+	 3027 13137
4607	0	0	Ki67+	 3035 12994
4608	0	0	Ki67+	 3040 12812
4609	0	0	Ki67+	 3051 13127
4610	0	0	Ki67+	 3056 13454
4611	0	0	Ki67+	 3057 12785
4612	0	0	Ki67+	 3067 13141
4613	0	0	Ki67+	 3071 12789
4614	0	0	Ki67+	 3073 13329
4615	0	0	Ki67+	 3075 13396
4616	0	0	Ki67+	 3080 13352
4617	0	0	Ki67+	 3090 13383
4618	0	0	Ki67+	 3108 13300
4619	0	0	Ki67+	 3112 13371
4620	0	0	Ki67+	 3123 13548
4621	0	0	Ki67+	 3125 13329
4622	0	0	Ki67+	 3130 13529
4623	0	0	Ki67+	 3150 13313
4624	0	0	Ki67+	 3152 13241
4625	0	0	Ki67+	 3172 13371
4626	0	0	Ki67+	 3177 13409
4627	0	0	Ki67+	 3194 12964
4628	0	0	Ki67+	 3196 13386
4629	0	0	Ki67+	 3201 13417
4630	0	0	Ki67+	 3216 13121
4631	0	0	Ki67+	 3237 13294
4632	0	0	Ki67+	 3238 13323
4633	0	0	Ki67+	 3270 13160
4634	0	0	Ki67+	 3278 12868
4635	0	0	Ki67+	 3290 12996
4636	0	0	Ki67+	 3304 12889
4637	0	0	Ki67+	 3306 13470
4638	0	0	Ki67+	 3310 12932
4639	0	0	Ki67+	 3333 13089
4640	0	0	Ki67+	 3396 13172
4641	0	0	Ki67+	 3437 12788
4642	0	0	Ki67+	 3460 12980
4643	0	0	Ki67+	 3464 13505
4644	0	0	Ki67+	 3504 13110
4645	0	0	Ki67+	 3506 13246
4646	0	0	Ki67+	 3513 13091
4647	0	0	Ki67+	 3513 13460
4648	0	0	Ki67+	 3516 12895
4649	0	0	Ki67+	 3522 13491
4650	0	0	Ki67+	 3530 12874
4651	0	0	Ki67+	 3544 13093
4652	0	0	Ki67+	 3548 12857
4653	0	0	Ki67+	 3550 12891
4654	0	0	Ki67+	 3574 12818
4655	0	0	Ki67+	 3587 12797
4656	0	0	Ki67+	 3588 12876
4657	0	0	Ki67+	 3596 12787
4658	0	0	Ki67+	 3602 13534
4659	0	0	Ki67+	 3607 12872
4660	0	0	Ki67+	 3608 13576
4661	0	0	Ki67+	 3643 13532
4662	0	0	Ki67+	 2855 13858
4663	0	0	Ki67+	 2981 13846
4664	0	0	Ki67+	 2990 13828
4665	0	0	Ki67+	 2999 13758
4666	0	0	Ki67+	 3011 13759
4667	0	0	Ki67+	 3067 13974
4668	0	0	Ki67+	 3270 13632
4669	0	0	Ki67+	 3272 13597
4670	0	0	Ki67+	 3331 13847
4671	0	0	Ki67+	 3358 13598
4672	0	0	Ki67+	 3361 13679
4673	0	0	Ki67+	 3378 13591
4674	0	0	Ki67+	 3379 13864
4675	0	0	Ki67+	 3402 13853
4676	0	0	Ki67+	 3447 13670
4677	0	0	Ki67+	 3470 13774
4678	0	0	Ki67+	 3471 13623
4679	0	0	Ki67+	 3501 13976
4680	0	0	Ki67+	 3549 13693
4681	0	0	Ki67+	 3550 13994
4682	0	0	Ki67+	 3579 13705
4683	0	0	Ki67+	 3636 13865
4684	0	0	Ki67+	 2881 16616
4685	0	0	Ki67+	 2902 16591
4686	0	0	Ki67+	 2904 16573
4687	0	0	Ki67+	 2921 16638
4688	0	0	Ki67+	 2949 16453
4689	0	0	Ki67+	 2951 16521
4690	0	0	Ki67+	 3020 16319
4691	0	0	Ki67+	 3024 16526
4692	0	0	Ki67+	 3033 16519
4693	0	0	Ki67+	 3033 16539
4694	0	0	Ki67+	 3046 16590
4695	0	0	Ki67+	 3063 16522
4696	0	0	Ki67+	 3063 16617
4697	0	0	Ki67+	 3094 16488
4698	0	0	Ki67+	 3159 16723
4699	0	0	Ki67+	 3167 16550
4700	0	0	Ki67+	 3172 16723
4701	0	0	Ki67+	 3451 16688
4702	0	0	Ki67+	 3465 16686
4703	0	0	Ki67+	 2865 17138
4704	0	0	Ki67+	 2869 17440
4705	0	0	Ki67+	 2890 17474
4706	0	0	Ki67+	 2899 16923
4707	0	0	Ki67+	 2910 16974
4708	0	0	Ki67+	 2913 17266
4709	0	0	Ki67+	 2914 16870
4710	0	0	Ki67+	 2914 16899
4711	0	0	Ki67+	 2914 17477
4712	0	0	Ki67+	 2916 17068
4713	0	0	Ki67+	 2926 16790
4714	0	0	Ki67+	 2956 16797
4715	0	0	Ki67+	 3018 16825
4716	0	0	Ki67+	 3043 17381
4717	0	0	Ki67+	 3051 17418
4718	0	0	Ki67+	 3052 16876
4719	0	0	Ki67+	 3061 16895
4720	0	0	Ki67+	 3075 17155
4721	0	0	Ki67+	 3087 16886
4722	0	0	Ki67+	 3098 17408
4723	0	0	Ki67+	 3100 17152
4724	0	0	Ki67+	 3122 17099
4725	0	0	Ki67+	 3137 16805
4726	0	0	Ki67+	 3137 17124
4727	0	0	Ki67+	 3143 17111
4728	0	0	Ki67+	 3145 17060
4729	0	0	Ki67+	 3157 17279
4730	0	0	Ki67+	 3158 17254
4731	0	0	Ki67+	 3162 17379
4732	0	0	Ki67+	 3166 17091
4733	0	0	Ki67+	 3170 17005
4734	0	0	Ki67+	 3170 17264
4735	0	0	Ki67+	 3172 17298
4736	0	0	Ki67+	 3176 17043
4737	0	0	Ki67+	 3182 17333
4738	0	0	Ki67+	 3201 17339
4739	0	0	Ki67+	 3209 17387
4740	0	0	Ki67+	 3214 17406
4741	0	0	Ki67+	 3239 16910
4742	0	0	Ki67+	 3249 16873
4743	0	0	Ki67+	 3249 16889
4744	0	0	Ki67+	 3261 16850
4745	0	0	Ki67+	 3302 17393
4746	0	0	Ki67+	 3312 17333
4747	0	0	Ki67+	 3320 17448
4748	0	0	Ki67+	 3333 17498
4749	0	0	Ki67+	 3339 17453
4750	0	0	Ki67+	 3356 17363
4751	0	0	Ki67+	 3358 17490
4752	0	0	Ki67+	 3369 17513
4753	0	0	Ki67+	 3370 17311
4754	0	0	Ki67+	 3399 17335
4755	0	0	Ki67+	 3498 17211
4756	0	0	Ki67+	 3524 17485
4757	0	0	Ki67+	 3534 17229
4758	0	0	Ki67+	 3539 17179
4759	0	0	Ki67+	 3548 17302
4760	0	0	Ki67+	 3565 17198
4761	0	0	Ki67+	 3565 17458
4762	0	0	Ki67+	 3576 17157
4763	0	0	Ki67+	 3578 17561
4764	0	0	Ki67+	 3582 17125
4765	0	0	Ki67+	 3591 16898
4766	0	0	Ki67+	 3600 17017
4767	0	0	Ki67+	 3607 17148
4768	0	0	Ki67+	 3608 17066
4769	0	0	Ki67+	 3614 16998
4770	0	0	Ki67+	 3625 17052
4771	0	0	Ki67+	 3632 17328
4772	0	0	Ki67+	 3647 16871
4773	0	0	Ki67+	 2857 18180
4774	0	0	Ki67+	 2870 18347
4775	0	0	Ki67+	 2878 17679
4776	0	0	Ki67+	 2881 18016
4777	0	0	Ki67+	 2891 18047
4778	0	0	Ki67+	 2892 18113
4779	0	0	Ki67+	 2899 18284
4780	0	0	Ki67+	 2903 18133
4781	0	0	Ki67+	 2912 18264
4782	0	0	Ki67+	 2918 18354
4783	0	0	Ki67+	 2923 18059
4784	0	0	Ki67+	 2940 17794
4785	0	0	Ki67+	 2943 18036
4786	0	0	Ki67+	 2951 18027
4787	0	0	Ki67+	 2970 17781
4788	0	0	Ki67+	 2994 18114
4789	0	0	Ki67+	 2998 17776
4790	0	0	Ki67+	 3015 18251
4791	0	0	Ki67+	 3015 18288
4792	0	0	Ki67+	 3023 17601
4793	0	0	Ki67+	 3042 18107
4794	0	0	Ki67+	 3054 18229
4795	0	0	Ki67+	 3073 17686
4796	0	0	Ki67+	 3073 18277
4797	0	0	Ki67+	 3094 17740
4798	0	0	Ki67+	 3100 18264
4799	0	0	Ki67+	 3113 17937
4800	0	0	Ki67+	 3116 17669
4801	0	0	Ki67+	 3124 18296
4802	0	0	Ki67+	 3125 18263
4803	0	0	Ki67+	 3126 17810
4804	0	0	Ki67+	 3153 18046
4805	0	0	Ki67+	 3156 18222
4806	0	0	Ki67+	 3176 18362
4807	0	0	Ki67+	 3187 18002
4808	0	0	Ki67+	 3195 17688
4809	0	0	Ki67+	 3201 18271
4810	0	0	Ki67+	 3203 17832
4811	0	0	Ki67+	 3210 18259
4812	0	0	Ki67+	 3217 18090
4813	0	0	Ki67+	 3219 17733
4814	0	0	Ki67+	 3223 18360
4815	0	0	Ki67+	 3230 18075
4816	0	0	Ki67+	 3351 17883
4817	0	0	Ki67+	 3363 17866
4818	0	0	Ki67+	 3381 18318
4819	0	0	Ki67+	 3389 18373
4820	0	0	Ki67+	 3390 18239
4821	0	0	Ki67+	 3393 18344
4822	0	0	Ki67+	 3394 17887
4823	0	0	Ki67+	 3403 18233
4824	0	0	Ki67+	 3438 18224
4825	0	0	Ki67+	 3489 18079
4826	0	0	Ki67+	 3517 18163
4827	0	0	Ki67+	 3531 18126
4828	0	0	Ki67+	 3556 17932
4829	0	0	Ki67+	 3565 18276
4830	0	0	Ki67+	 3580 17597
4831	0	0	Ki67+	 3588 18289
4832	0	0	Ki67+	 3590 17946
4833	0	0	Ki67+	 3601 18284
4834	0	0	Ki67+	 3613 18280
4835	0	0	Ki67+	 3633 17929
4836	0	0	Ki67+	 3642 17920
4837	0	0	Ki67+	 2849 18486
4838	0	0	Ki67+	 2855 18682
4839	0	0	Ki67+	 2858 19029
4840	0	0	Ki67+	 2861 19072
4841	0	0	Ki67+	 2862 18564
4842	0	0	Ki67+	 2862 19090
4843	0	0	Ki67+	 2872 18539
4844	0	0	Ki67+	 2873 18610
4845	0	0	Ki67+	 2879 18718
4846	0	0	Ki67+	 2884 18597
4847	0	0	Ki67+	 2887 19009
4848	0	0	Ki67+	 2895 18692
4849	0	0	Ki67+	 2903 18620
4850	0	0	Ki67+	 2903 18761
4851	0	0	Ki67+	 2908 19134
4852	0	0	Ki67+	 2909 18893
4853	0	0	Ki67+	 2911 18539
4854	0	0	Ki67+	 2911 18613
4855	0	0	Ki67+	 2913 19084
4856	0	0	Ki67+	 2919 18823
4857	0	0	Ki67+	 2920 18921
4858	0	0	Ki67+	 2928 18723
4859	0	0	Ki67+	 2933 18779
4860	0	0	Ki67+	 2936 18735
4861	0	0	Ki67+	 2942 18389
4862	0	0	Ki67+	 2942 19009
4863	0	0	Ki67+	 2948 19118
4864	0	0	Ki67+	 2952 18722
4865	0	0	Ki67+	 2953 18855
4866	0	0	Ki67+	 2954 18674
4867	0	0	Ki67+	 2954 18883
4868	0	0	Ki67+	 2956 19131
4869	0	0	Ki67+	 2959 18808
4870	0	0	Ki67+	 2961 19024
4871	0	0	Ki67+	 2964 19069
4872	0	0	Ki67+	 2973 18855
4873	0	0	Ki67+	 2976 18806
4874	0	0	Ki67+	 2977 18441
4875	0	0	Ki67+	 2991 19005
4876	0	0	Ki67+	 2994 19078
4877	0	0	Ki67+	 2996 19036
4878	0	0	Ki67+	 3003 18423
4879	0	0	Ki67+	 3014 19000
4880	0	0	Ki67+	 3015 19056
4881	0	0	Ki67+	 3017 19042
4882	0	0	Ki67+	 3025 18670
4883	0	0	Ki67+	 3030 18733
4884	0	0	Ki67+	 3040 18769
4885	0	0	Ki67+	 3043 18576
4886	0	0	Ki67+	 3046 18754
4887	0	0	Ki67+	 3051 18710
4888	0	0	Ki67+	 3066 18468
4889	0	0	Ki67+	 3068 18965
4890	0	0	Ki67+	 3071 18537
4891	0	0	Ki67+	 3082 18549
4892	0	0	Ki67+	 3086 18591
4893	0	0	Ki67+	 3088 18601
4894	0	0	Ki67+	 3090 19125
4895	0	0	Ki67+	 3122 18860
4896	0	0	Ki67+	 3127 19156
4897	0	0	Ki67+	 3131 18497
4898	0	0	Ki67+	 3138 18508
4899	0	0	Ki67+	 3138 19170
4900	0	0	Ki67+	 3149 18440
4901	0	0	Ki67+	 3158 18931
4902	0	0	Ki67+	 3162 19085
4903	0	0	Ki67+	 3164 19113
4904	0	0	Ki67+	 3172 18934
4905	0	0	Ki67+	 3183 18681
4906	0	0	Ki67+	 3198 18904
4907	0	0	Ki67+	 3206 18689
4908	0	0	Ki67+	 3215 18907
4909	0	0	Ki67+	 3235 18409
4910	0	0	Ki67+	 3241 18991
4911	0	0	Ki67+	 3243 18755
4912	0	0	Ki67+	 3247 18852
4913	0	0	Ki67+	 3254 18461
4914	0	0	Ki67+	 3258 18773
4915	0	0	Ki67+	 3261 19039
4916	0	0	Ki67+	 3264 18986
4917	0	0	Ki67+	 3267 19022
4918	0	0	Ki67+	 3268 18705
4919	0	0	Ki67+	 3273 18855
4920	0	0	Ki67+	 3274 18785
4921	0	0	Ki67+	 3278 18602
4922	0	0	Ki67+	 3284 18835
4923	0	0	Ki67+	 3292 18775
4924	0	0	Ki67+	 3295 18821
4925	0	0	Ki67+	 3304 19110
4926	0	0	Ki67+	 3306 18834
4927	0	0	Ki67+	 3311 18999
4928	0	0	Ki67+	 3369 18919
4929	0	0	Ki67+	 3372 18890
4930	0	0	Ki67+	 3384 18857
4931	0	0	Ki67+	 3406 18441
4932	0	0	Ki67+	 3411 18854
4933	0	0	Ki67+	 3417 18442
4934	0	0	Ki67+	 3417 18471
4935	0	0	Ki67+	 3428 18415
4936	0	0	Ki67+	 3432 19131
4937	0	0	Ki67+	 3433 18498
4938	0	0	Ki67+	 3450 18926
4939	0	0	Ki67+	 3463 18920
4940	0	0	Ki67+	 3468 18502
4941	0	0	Ki67+	 3470 18979
4942	0	0	Ki67+	 3472 19126
4943	0	0	Ki67+	 3486 18431
4944	0	0	Ki67+	 3495 18402
4945	0	0	Ki67+	 3500 18489
4946	0	0	Ki67+	 3544 18397
4947	0	0	Ki67+	 3550 18664
4948	0	0	Ki67+	 3555 18696
4949	0	0	Ki67+	 3560 19162
4950	0	0	Ki67+	 3571 18937
4951	0	0	Ki67+	 3575 19058
4952	0	0	Ki67+	 3582 18825
4953	0	0	Ki67+	 3586 18802
4954	0	0	Ki67+	 3604 19024
4955	0	0	Ki67+	 3605 18748
4956	0	0	Ki67+	 3611 18407
4957	0	0	Ki67+	 3614 18887
4958	0	0	Ki67+	 3626 18628
4959	0	0	Ki67+	 3628 18400
4960	0	0	Ki67+	 3642 18394
4961	0	0	Ki67+	 3647 18749
4962	0	0	Ki67+	 2853 19983
4963	0	0	Ki67+	 2862 19717
4964	0	0	Ki67+	 2866 19812
4965	0	0	Ki67+	 2872 19276
4966	0	0	Ki67+	 2889 19821
4967	0	0	Ki67+	 2894 19791
4968	0	0	Ki67+	 2965 19739
4969	0	0	Ki67+	 2965 19880
4970	0	0	Ki67+	 2965 19970
4971	0	0	Ki67+	 2968 19601
4972	0	0	Ki67+	 2972 19718
4973	0	0	Ki67+	 2974 19638
4974	0	0	Ki67+	 2975 19916
4975	0	0	Ki67+	 2976 19850
4976	0	0	Ki67+	 2977 19618
4977	0	0	Ki67+	 2986 19771
4978	0	0	Ki67+	 2987 19846
4979	0	0	Ki67+	 2997 19331
4980	0	0	Ki67+	 2997 19746
4981	0	0	Ki67+	 2998 19375
4982	0	0	Ki67+	 3002 19417
4983	0	0	Ki67+	 3002 19853
4984	0	0	Ki67+	 3006 19439
4985	0	0	Ki67+	 3008 19569
4986	0	0	Ki67+	 3009 19869
4987	0	0	Ki67+	 3013 19688
4988	0	0	Ki67+	 3014 19259
4989	0	0	Ki67+	 3016 19602
4990	0	0	Ki67+	 3021 19949
4991	0	0	Ki67+	 3027 19542
4992	0	0	Ki67+	 3028 19471
4993	0	0	Ki67+	 3030 19811
4994	0	0	Ki67+	 3041 19605
4995	0	0	Ki67+	 3041 19877
4996	0	0	Ki67+	 3043 19271
4997	0	0	Ki67+	 3045 19642
4998	0	0	Ki67+	 3055 19498
4999	0	0	Ki67+	 3055 19682
5000	0	0	Ki67+	 3057 19281
5001	0	0	Ki67+	 3064 19845
5002	0	0	Ki67+	 3065 19719
5003	0	0	Ki67+	 3066 19897
5004	0	0	Ki67+	 3067 19613
5005	0	0	Ki67+	 3071 19769
5006	0	0	Ki67+	 3074 19307
5007	0	0	Ki67+	 3074 19753
5008	0	0	Ki67+	 3080 19206
5009	0	0	Ki67+	 3080 19569
5010	0	0	Ki67+	 3087 19394
5011	0	0	Ki67+	 3094 19359
5012	0	0	Ki67+	 3098 19897
5013	0	0	Ki67+	 3100 19792
5014	0	0	Ki67+	 3108 19945
5015	0	0	Ki67+	 3111 19868
5016	0	0	Ki67+	 3112 19474
5017	0	0	Ki67+	 3112 19910
5018	0	0	Ki67+	 3115 19748
5019	0	0	Ki67+	 3116 19818
5020	0	0	Ki67+	 3120 19428
5021	0	0	Ki67+	 3122 19541
5022	0	0	Ki67+	 3126 19332
5023	0	0	Ki67+	 3126 19719
5024	0	0	Ki67+	 3129 19771
5025	0	0	Ki67+	 3130 19902
5026	0	0	Ki67+	 3134 19345
5027	0	0	Ki67+	 3140 19713
5028	0	0	Ki67+	 3140 19785
5029	0	0	Ki67+	 3144 19313
5030	0	0	Ki67+	 3146 19640
5031	0	0	Ki67+	 3148 19596
5032	0	0	Ki67+	 3152 19740
5033	0	0	Ki67+	 3152 19819
5034	0	0	Ki67+	 3154 19687
5035	0	0	Ki67+	 3155 19951
5036	0	0	Ki67+	 3158 19921
5037	0	0	Ki67+	 3168 19942
5038	0	0	Ki67+	 3170 19659
5039	0	0	Ki67+	 3171 19357
5040	0	0	Ki67+	 3174 19620
5041	0	0	Ki67+	 3191 19828
5042	0	0	Ki67+	 3193 19643
5043	0	0	Ki67+	 3195 19790
5044	0	0	Ki67+	 3200 19768
5045	0	0	Ki67+	 3201 19475
5046	0	0	Ki67+	 3208 19525
5047	0	0	Ki67+	 3218 19974
5048	0	0	Ki67+	 3222 19460
5049	0	0	Ki67+	 3230 19594
5050	0	0	Ki67+	 3232 19928
5051	0	0	Ki67+	 3242 19567
5052	0	0	Ki67+	 3242 19710
5053	0	0	Ki67+	 3244 19648
5054	0	0	Ki67+	 3246 19254
5055	0	0	Ki67+	 3251 19283
5056	0	0	Ki67+	 3257 19727
5057	0	0	Ki67+	 3259 19643
5058	0	0	Ki67+	 3261 19884
5059	0	0	Ki67+	 3271 19599
5060	0	0	Ki67+	 3280 19823
5061	0	0	Ki67+	 3283 19973
5062	0	0	Ki67+	 3295 19264
5063	0	0	Ki67+	 3298 19316
5064	0	0	Ki67+	 3299 19333
5065	0	0	Ki67+	 3299 19930
5066	0	0	Ki67+	 3305 19466
5067	0	0	Ki67+	 3306 19879
5068	0	0	Ki67+	 3311 19712
5069	0	0	Ki67+	 3311 19895
5070	0	0	Ki67+	 3321 19387
5071	0	0	Ki67+	 3332 19489
5072	0	0	Ki67+	 3332 19925
5073	0	0	Ki67+	 3335 19981
5074	0	0	Ki67+	 3341 19863
5075	0	0	Ki67+	 3342 19887
5076	0	0	Ki67+	 3347 19219
5077	0	0	Ki67+	 3349 19438
5078	0	0	Ki67+	 3354 19421
5079	0	0	Ki67+	 3358 19401
5080	0	0	Ki67+	 3362 19935
5081	0	0	Ki67+	 3367 19876
5082	0	0	Ki67+	 3381 19946
5083	0	0	Ki67+	 3383 19584
5084	0	0	Ki67+	 3389 19982
5085	0	0	Ki67+	 3394 19548
5086	0	0	Ki67+	 3399 19302
5087	0	0	Ki67+	 3407 19588
5088	0	0	Ki67+	 3417 19482
5089	0	0	Ki67+	 3418 19576
5090	0	0	Ki67+	 3421 19307
5091	0	0	Ki67+	 3421 19349
5092	0	0	Ki67+	 3433 19303
5093	0	0	Ki67+	 3433 19603
5094	0	0	Ki67+	 3437 19727
5095	0	0	Ki67+	 3439 19695
5096	0	0	Ki67+	 3440 19561
5097	0	0	Ki67+	 3440 19892
5098	0	0	Ki67+	 3443 19276
5099	0	0	Ki67+	 3443 19666
5100	0	0	Ki67+	 3449 19942
5101	0	0	Ki67+	 3452 19846
5102	0	0	Ki67+	 3455 19696
5103	0	0	Ki67+	 3459 19453
5104	0	0	Ki67+	 3460 19733
5105	0	0	Ki67+	 3468 19839
5106	0	0	Ki67+	 3469 19649
5107	0	0	Ki67+	 3477 19892
5108	0	0	Ki67+	 3479 19693
5109	0	0	Ki67+	 3483 19953
5110	0	0	Ki67+	 3484 19931
5111	0	0	Ki67+	 3487 19760
5112	0	0	Ki67+	 3505 19797
5113	0	0	Ki67+	 3512 19837
5114	0	0	Ki67+	 3524 19672
5115	0	0	Ki67+	 3542 19700
5116	0	0	Ki67+	 3551 19194
5117	0	0	Ki67+	 3554 19663
5118	0	0	Ki67+	 3554 19713
5119	0	0	Ki67+	 3554 19904
5120	0	0	Ki67+	 3567 19726
5121	0	0	Ki67+	 3567 19761
5122	0	0	Ki67+	 3572 19669
5123	0	0	Ki67+	 3582 19887
5124	0	0	Ki67+	 3589 19898
5125	0	0	Ki67+	 3590 19235
5126	0	0	Ki67+	 3592 19187
5127	0	0	Ki67+	 3594 19355
5128	0	0	Ki67+	 3595 19651
5129	0	0	Ki67+	 3602 19935
5130	0	0	Ki67+	 3603 19385
5131	0	0	Ki67+	 3609 19800
5132	0	0	Ki67+	 3611 19213
5133	0	0	Ki67+	 3611 19738
5134	0	0	Ki67+	 3615 19936
5135	0	0	Ki67+	 3627 19301
5136	0	0	Ki67+	 3642 19883
5137	0	0	Ki67+	 2850 20612
5138	0	0	Ki67+	 2855 20086
5139	0	0	Ki67+	 2865 20039
5140	0	0	Ki67+	 2867 20127
5141	0	0	Ki67+	 2868 20203
5142	0	0	Ki67+	 2870 20667
5143	0	0	Ki67+	 2873 20277
5144	0	0	Ki67+	 2875 20680
5145	0	0	Ki67+	 2881 20301
5146	0	0	Ki67+	 2886 20419
5147	0	0	Ki67+	 2891 20154
5148	0	0	Ki67+	 2894 20174
5149	0	0	Ki67+	 2895 20407
5150	0	0	Ki67+	 2895 20769
5151	0	0	Ki67+	 2905 20423
5152	0	0	Ki67+	 2916 20412
5153	0	0	Ki67+	 2918 20516
5154	0	0	Ki67+	 2919 20719
5155	0	0	Ki67+	 2938 20696
5156	0	0	Ki67+	 2939 19998
5157	0	0	Ki67+	 2939 20772
5158	0	0	Ki67+	 2942 20021
5159	0	0	Ki67+	 2943 20759
5160	0	0	Ki67+	 2948 20049
5161	0	0	Ki67+	 2954 20472
5162	0	0	Ki67+	 2957 20337
5163	0	0	Ki67+	 2958 20724
5164	0	0	Ki67+	 2961 20307
5165	0	0	Ki67+	 2969 20464
5166	0	0	Ki67+	 2972 20738
5167	0	0	Ki67+	 2982 19996
5168	0	0	Ki67+	 2983 20181
5169	0	0	Ki67+	 2993 20459
5170	0	0	Ki67+	 2997 20096
5171	0	0	Ki67+	 2998 20082
5172	0	0	Ki67+	 3003 20203
5173	0	0	Ki67+	 3014 20659
5174	0	0	Ki67+	 3017 20208
5175	0	0	Ki67+	 3025 20115
5176	0	0	Ki67+	 3035 20603
5177	0	0	Ki67+	 3039 20256
5178	0	0	Ki67+	 3060 20322
5179	0	0	Ki67+	 3066 20360
5180	0	0	Ki67+	 3067 20301
5181	0	0	Ki67+	 3075 20329
5182	0	0	Ki67+	 3079 20687
5183	0	0	Ki67+	 3087 20113
5184	0	0	Ki67+	 3090 20088
5185	0	0	Ki67+	 3101 20273
5186	0	0	Ki67+	 3117 20185
5187	0	0	Ki67+	 3117 20379
5188	0	0	Ki67+	 3125 20109
5189	0	0	Ki67+	 3149 20087
5190	0	0	Ki67+	 3151 20247
5191	0	0	Ki67+	 3153 20203
5192	0	0	Ki67+	 3160 19998
5193	0	0	Ki67+	 3162 20269
5194	0	0	Ki67+	 3168 20482
5195	0	0	Ki67+	 3176 20152
5196	0	0	Ki67+	 3177 20123
5197	0	0	Ki67+	 3183 20051
5198	0	0	Ki67+	 3184 20365
5199	0	0	Ki67+	 3199 20334
5200	0	0	Ki67+	 3218 20109
5201	0	0	Ki67+	 3218 20350
5202	0	0	Ki67+	 3230 20121
5203	0	0	Ki67+	 3232 20052
5204	0	0	Ki67+	 3233 20078
5205	0	0	Ki67+	 3236 20132
5206	0	0	Ki67+	 3262 20081
5207	0	0	Ki67+	 3263 20017
5208	0	0	Ki67+	 3274 20098
5209	0	0	Ki67+	 3275 20132
5210	0	0	Ki67+	 3277 20202
5211	0	0	Ki67+	 3283 20222
5212	0	0	Ki67+	 3285 20061
5213	0	0	Ki67+	 3296 20250
5214	0	0	Ki67+	 3299 20267
5215	0	0	Ki67+	 3318 20594
5216	0	0	Ki67+	 3323 20087
5217	0	0	Ki67+	 3327 20137
5218	0	0	Ki67+	 3359 20094
5219	0	0	Ki67+	 3366 20318
5220	0	0	Ki67+	 3369 20305
5221	0	0	Ki67+	 3385 20245
5222	0	0	Ki67+	 3386 20141
5223	0	0	Ki67+	 3390 20031
5224	0	0	Ki67+	 3394 20270
5225	0	0	Ki67+	 3416 20690
5226	0	0	Ki67+	 3432 20766
5227	0	0	Ki67+	 3438 20715
5228	0	0	Ki67+	 3443 20619
5229	0	0	Ki67+	 3448 20102
5230	0	0	Ki67+	 3450 20583
5231	0	0	Ki67+	 3451 20754
5232	0	0	Ki67+	 3458 20108
5233	0	0	Ki67+	 3461 20237
5234	0	0	Ki67+	 3462 20326
5235	0	0	Ki67+	 3462 20772
5236	0	0	Ki67+	 3464 20199
5237	0	0	Ki67+	 3464 20601
5238	0	0	Ki67+	 3468 20087
5239	0	0	Ki67+	 3470 20578
5240	0	0	Ki67+	 3473 19994
5241	0	0	Ki67+	 3474 20144
5242	0	0	Ki67+	 3478 20688
5243	0	0	Ki67+	 3479 20213
5244	0	0	Ki67+	 3480 20083
5245	0	0	Ki67+	 3480 20635
5246	0	0	Ki67+	 3489 20525
5247	0	0	Ki67+	 3504 20149
5248	0	0	Ki67+	 3508 20516
5249	0	0	Ki67+	 3526 20172
5250	0	0	Ki67+	 3535 20753
5251	0	0	Ki67+	 3536 20722
5252	0	0	Ki67+	 3545 20620
5253	0	0	Ki67+	 3545 20654
5254	0	0	Ki67+	 3559 20600
5255	0	0	Ki67+	 3561 20728
5256	0	0	Ki67+	 3571 20295
5257	0	0	Ki67+	 3580 20259
5258	0	0	Ki67+	 3585 20652
5259	0	0	Ki67+	 3586 20466
5260	0	0	Ki67+	 3591 20092
5261	0	0	Ki67+	 3597 19997
5262	0	0	Ki67+	 3597 20464
5263	0	0	Ki67+	 3607 20748
5264	0	0	Ki67+	 3608 20640
5265	0	0	Ki67+	 3613 20028
5266	0	0	Ki67+	 3616 20154
5267	0	0	Ki67+	 3621 20565
5268	0	0	Ki67+	 3639 20582
5269	0	0	Ki67+	 3641 20019
5270	0	0	Ki67+	 3641 20457
5271	0	0	Ki67+	 2853 20849
5272	0	0	Ki67+	 2854 20942
5273	0	0	Ki67+	 2859 21203
5274	0	0	Ki67+	 2868 21223
5275	0	0	Ki67+	 2890 20974
5276	0	0	Ki67+	 2894 21146
5277	0	0	Ki67+	 2894 21249
5278	0	0	Ki67+	 2895 21193
5279	0	0	Ki67+	 2897 20871
5280	0	0	Ki67+	 2901 20923
5281	0	0	Ki67+	 2902 21213
5282	0	0	Ki67+	 2903 20950
5283	0	0	Ki67+	 2903 20987
5284	0	0	Ki67+	 2908 21005
5285	0	0	Ki67+	 2908 21162
5286	0	0	Ki67+	 2916 20847
5287	0	0	Ki67+	 2936 21353
5288	0	0	Ki67+	 2939 20834
5289	0	0	Ki67+	 2941 21174
5290	0	0	Ki67+	 2942 20977
5291	0	0	Ki67+	 2947 21158
5292	0	0	Ki67+	 2955 21329
5293	0	0	Ki67+	 2956 20858
5294	0	0	Ki67+	 2963 21074
5295	0	0	Ki67+	 2964 21058
5296	0	0	Ki67+	 2967 21336
5297	0	0	Ki67+	 2972 20813
5298	0	0	Ki67+	 2979 20988
5299	0	0	Ki67+	 2981 21075
5300	0	0	Ki67+	 2985 20800
5301	0	0	Ki67+	 2988 20913
5302	0	0	Ki67+	 2991 21225
5303	0	0	Ki67+	 2992 20967
5304	0	0	Ki67+	 2993 21288
5305	0	0	Ki67+	 3007 21292
5306	0	0	Ki67+	 3010 20807
5307	0	0	Ki67+	 3011 20935
5308	0	0	Ki67+	 3014 20796
5309	0	0	Ki67+	 3024 21020
5310	0	0	Ki67+	 3028 21215
5311	0	0	Ki67+	 3035 21147
5312	0	0	Ki67+	 3038 20925
5313	0	0	Ki67+	 3040 21222
5314	0	0	Ki67+	 3042 21001
5315	0	0	Ki67+	 3051 21028
5316	0	0	Ki67+	 3058 21176
5317	0	0	Ki67+	 3064 20998
5318	0	0	Ki67+	 3070 20900
5319	0	0	Ki67+	 3073 20921
5320	0	0	Ki67+	 3077 21165
5321	0	0	Ki67+	 3078 21032
5322	0	0	Ki67+	 3078 21191
5323	0	0	Ki67+	 3101 20908
5324	0	0	Ki67+	 3114 21313
5325	0	0	Ki67+	 3115 21125
5326	0	0	Ki67+	 3117 20803
5327	0	0	Ki67+	 3128 21284
5328	0	0	Ki67+	 3129 21131
5329	0	0	Ki67+	 3132 21330
5330	0	0	Ki67+	 3134 21344
5331	0	0	Ki67+	 3142 21075
5332	0	0	Ki67+	 3143 21325
5333	0	0	Ki67+	 3148 20878
5334	0	0	Ki67+	 3149 21375
5335	0	0	Ki67+	 3158 21084
5336	0	0	Ki67+	 3160 21344
5337	0	0	Ki67+	 3160 21400
5338	0	0	Ki67+	 3167 21376
5339	0	0	Ki67+	 3172 21226
5340	0	0	Ki67+	 3177 21351
5341	0	0	Ki67+	 3189 21366
5342	0	0	Ki67+	 3202 21401
5343	0	0	Ki67+	 3203 21313
5344	0	0	Ki67+	 3209 21344
5345	0	0	Ki67+	 3211 21199
5346	0	0	Ki67+	 3214 21331
5347	0	0	Ki67+	 3219 21268
5348	0	0	Ki67+	 3219 21306
5349	0	0	Ki67+	 3238 21287
5350	0	0	Ki67+	 3246 21255
5351	0	0	Ki67+	 3248 21229
5352	0	0	Ki67+	 3277 21554
5353	0	0	Ki67+	 3298 21565
5354	0	0	Ki67+	 3302 21498
5355	0	0	Ki67+	 3324 21473
5356	0	0	Ki67+	 3333 21395
5357	0	0	Ki67+	 3334 21515
5358	0	0	Ki67+	 3337 21340
5359	0	0	Ki67+	 3340 21437
5360	0	0	Ki67+	 3344 21382
5361	0	0	Ki67+	 3346 21313
5362	0	0	Ki67+	 3358 21211
5363	0	0	Ki67+	 3365 21255
5364	0	0	Ki67+	 3371 21365
5365	0	0	Ki67+	 3373 21420
5366	0	0	Ki67+	 3381 21247
5367	0	0	Ki67+	 3396 21566
5368	0	0	Ki67+	 3398 21257
5369	0	0	Ki67+	 3400 21229
5370	0	0	Ki67+	 3411 21447
5371	0	0	Ki67+	 3414 21358
5372	0	0	Ki67+	 3417 21258
5373	0	0	Ki67+	 3418 21561
5374	0	0	Ki67+	 3431 21571
5375	0	0	Ki67+	 3433 20785
5376	0	0	Ki67+	 3440 21293
5377	0	0	Ki67+	 3476 20878
5378	0	0	Ki67+	 3483 20919
5379	0	0	Ki67+	 3485 21431
5380	0	0	Ki67+	 3492 20899
5381	0	0	Ki67+	 3500 20953
5382	0	0	Ki67+	 3501 21161
5383	0	0	Ki67+	 3503 20815
5384	0	0	Ki67+	 3533 21555
5385	0	0	Ki67+	 3540 20786
5386	0	0	Ki67+	 3550 21536
5387	0	0	Ki67+	 3554 21347
5388	0	0	Ki67+	 3557 21004
5389	0	0	Ki67+	 3567 21194
5390	0	0	Ki67+	 3578 21189
5391	0	0	Ki67+	 3579 21527
5392	0	0	Ki67+	 3584 21315
5393	0	0	Ki67+	 3589 20930
5394	0	0	Ki67+	 3589 21253
5395	0	0	Ki67+	 3589 21577
5396	0	0	Ki67+	 3590 21000
5397	0	0	Ki67+	 3591 21558
5398	0	0	Ki67+	 3595 21224
5399	0	0	Ki67+	 3599 20967
5400	0	0	Ki67+	 3604 21329
5401	0	0	Ki67+	 3606 21052
5402	0	0	Ki67+	 3610 21206
5403	0	0	Ki67+	 3614 20952
5404	0	0	Ki67+	 3619 21292
5405	0	0	Ki67+	 3623 21203
5406	0	0	Ki67+	 3627 21465
5407	0	0	Ki67+	 3631 21578
5408	0	0	Ki67+	 3640 21481
5409	0	0	Ki67+	 3643 21251
5410	0	0	Ki67+	 3644 21443
5411	0	0	Ki67+	 2849 22026
5412	0	0	Ki67+	 2854 22117
5413	0	0	Ki67+	 2859 21931
5414	0	0	Ki67+	 2863 21632
5415	0	0	Ki67+	 2863 21830
5416	0	0	Ki67+	 2865 22280
5417	0	0	Ki67+	 2872 21904
5418	0	0	Ki67+	 2874 21808
5419	0	0	Ki67+	 2876 22005
5420	0	0	Ki67+	 2876 22267
5421	0	0	Ki67+	 2877 22311
5422	0	0	Ki67+	 2883 21852
5423	0	0	Ki67+	 2883 21991
5424	0	0	Ki67+	 2888 22047
5425	0	0	Ki67+	 2898 21985
5426	0	0	Ki67+	 2905 21971
5427	0	0	Ki67+	 2911 21792
5428	0	0	Ki67+	 2912 22286
5429	0	0	Ki67+	 2918 21816
5430	0	0	Ki67+	 2918 21832
5431	0	0	Ki67+	 2927 21765
5432	0	0	Ki67+	 2928 22364
5433	0	0	Ki67+	 2938 21796
5434	0	0	Ki67+	 2948 21781
5435	0	0	Ki67+	 2955 22362
5436	0	0	Ki67+	 2956 22327
5437	0	0	Ki67+	 2960 22309
5438	0	0	Ki67+	 2961 22383
5439	0	0	Ki67+	 2970 22340
5440	0	0	Ki67+	 2992 22316
5441	0	0	Ki67+	 3000 22330
5442	0	0	Ki67+	 3004 22356
5443	0	0	Ki67+	 3016 22346
5444	0	0	Ki67+	 3035 22377
5445	0	0	Ki67+	 3082 22111
5446	0	0	Ki67+	 3176 22075
5447	0	0	Ki67+	 3203 22308
5448	0	0	Ki67+	 3222 21660
5449	0	0	Ki67+	 3226 22332
5450	0	0	Ki67+	 3234 21993
5451	0	0	Ki67+	 3237 21760
5452	0	0	Ki67+	 3238 21946
5453	0	0	Ki67+	 3241 22294
5454	0	0	Ki67+	 3244 21706
5455	0	0	Ki67+	 3245 21976
5456	0	0	Ki67+	 3246 21666
5457	0	0	Ki67+	 3249 22355
5458	0	0	Ki67+	 3255 22304
5459	0	0	Ki67+	 3259 22165
5460	0	0	Ki67+	 3265 21778
5461	0	0	Ki67+	 3265 21824
5462	0	0	Ki67+	 3274 22244
5463	0	0	Ki67+	 3275 21753
5464	0	0	Ki67+	 3276 21969
5465	0	0	Ki67+	 3276 22320
5466	0	0	Ki67+	 3277 21895
5467	0	0	Ki67+	 3279 22141
5468	0	0	Ki67+	 3284 21783
5469	0	0	Ki67+	 3284 22354
5470	0	0	Ki67+	 3286 22383
5471	0	0	Ki67+	 3287 21623
5472	0	0	Ki67+	 3287 22175
5473	0	0	Ki67+	 3288 21981
5474	0	0	Ki67+	 3292 22240
5475	0	0	Ki67+	 3296 22286
5476	0	0	Ki67+	 3297 22258
5477	0	0	Ki67+	 3306 22267
5478	0	0	Ki67+	 3307 22038
5479	0	0	Ki67+	 3308 21925
5480	0	0	Ki67+	 3309 21942
5481	0	0	Ki67+	 3312 21642
5482	0	0	Ki67+	 3314 22292
5483	0	0	Ki67+	 3324 22044
5484	0	0	Ki67+	 3325 22235
5485	0	0	Ki67+	 3326 21815
5486	0	0	Ki67+	 3326 22106
5487	0	0	Ki67+	 3327 22055
5488	0	0	Ki67+	 3329 22158
5489	0	0	Ki67+	 3337 21786
5490	0	0	Ki67+	 3338 22247
5491	0	0	Ki67+	 3340 21944
5492	0	0	Ki67+	 3341 22062
5493	0	0	Ki67+	 3345 22325
5494	0	0	Ki67+	 3352 21622
5495	0	0	Ki67+	 3352 21738
5496	0	0	Ki67+	 3352 21762
5497	0	0	Ki67+	 3355 21960
5498	0	0	Ki67+	 3356 22216
5499	0	0	Ki67+	 3359 21607
5500	0	0	Ki67+	 3363 22089
5501	0	0	Ki67+	 3370 21688
5502	0	0	Ki67+	 3372 21929
5503	0	0	Ki67+	 3379 21590
5504	0	0	Ki67+	 3383 21956
5505	0	0	Ki67+	 3385 21661
5506	0	0	Ki67+	 3396 22195
5507	0	0	Ki67+	 3398 22142
5508	0	0	Ki67+	 3399 22222
5509	0	0	Ki67+	 3400 22314
5510	0	0	Ki67+	 3411 21963
5511	0	0	Ki67+	 3417 21693
5512	0	0	Ki67+	 3417 22377
5513	0	0	Ki67+	 3427 21911
5514	0	0	Ki67+	 3432 21645
5515	0	0	Ki67+	 3433 21633
5516	0	0	Ki67+	 3445 21710
5517	0	0	Ki67+	 3446 22381
5518	0	0	Ki67+	 3457 21636
5519	0	0	Ki67+	 3466 21919
5520	0	0	Ki67+	 3466 21956
5521	0	0	Ki67+	 3471 21936
5522	0	0	Ki67+	 3529 21746
5523	0	0	Ki67+	 3552 22218
5524	0	0	Ki67+	 3560 21617
5525	0	0	Ki67+	 3566 22217
5526	0	0	Ki67+	 3578 21657
5527	0	0	Ki67+	 3593 21788
5528	0	0	Ki67+	 3596 21652
5529	0	0	Ki67+	 3600 22033
5530	0	0	Ki67+	 3603 22206
5531	0	0	Ki67+	 3605 22013
5532	0	0	Ki67+	 3612 21585
5533	0	0	Ki67+	 3618 22285
5534	0	0	Ki67+	 3627 22127
5535	0	0	Ki67+	 3628 22325
5536	0	0	Ki67+	 2850 22902
5537	0	0	Ki67+	 2856 22628
5538	0	0	Ki67+	 2868 22875
5539	0	0	Ki67+	 2869 22662
5540	0	0	Ki67+	 2871 22582
5541	0	0	Ki67+	 2879 22854
5542	0	0	Ki67+	 2882 23162
5543	0	0	Ki67+	 2887 22623
5544	0	0	Ki67+	 2887 23131
5545	0	0	Ki67+	 2891 22553
5546	0	0	Ki67+	 2894 22818
5547	0	0	Ki67+	 2894 22828
5548	0	0	Ki67+	 2898 22880
5549	0	0	Ki67+	 2903 22614
5550	0	0	Ki67+	 2913 23143
5551	0	0	Ki67+	 2919 22846
5552	0	0	Ki67+	 2923 23133
5553	0	0	Ki67+	 2928 22492
5554	0	0	Ki67+	 2929 22548
5555	0	0	Ki67+	 2935 22448
5556	0	0	Ki67+	 2944 22398
5557	0	0	Ki67+	 2944 22528
5558	0	0	Ki67+	 2948 23087
5559	0	0	Ki67+	 2949 22470
5560	0	0	Ki67+	 2957 22557
5561	0	0	Ki67+	 2957 23048
5562	0	0	Ki67+	 2961 22578
5563	0	0	Ki67+	 2966 22408
5564	0	0	Ki67+	 2968 23018
5565	0	0	Ki67+	 2975 22399
5566	0	0	Ki67+	 2983 23073
5567	0	0	Ki67+	 2987 22582
5568	0	0	Ki67+	 2988 23049
5569	0	0	Ki67+	 2993 22501
5570	0	0	Ki67+	 2994 22404
5571	0	0	Ki67+	 3000 22387
5572	0	0	Ki67+	 3006 23051
5573	0	0	Ki67+	 3010 23000
5574	0	0	Ki67+	 3011 22516
5575	0	0	Ki67+	 3015 22461
5576	0	0	Ki67+	 3016 23033
5577	0	0	Ki67+	 3017 22932
5578	0	0	Ki67+	 3023 22504
5579	0	0	Ki67+	 3023 23004
5580	0	0	Ki67+	 3031 22422
5581	0	0	Ki67+	 3031 22584
5582	0	0	Ki67+	 3033 22976
5583	0	0	Ki67+	 3037 22472
5584	0	0	Ki67+	 3038 22927
5585	0	0	Ki67+	 3045 22611
5586	0	0	Ki67+	 3045 22869
5587	0	0	Ki67+	 3049 22939
5588	0	0	Ki67+	 3060 22916
5589	0	0	Ki67+	 3065 22933
5590	0	0	Ki67+	 3071 22874
5591	0	0	Ki67+	 3078 22907
5592	0	0	Ki67+	 3122 22657
5593	0	0	Ki67+	 3131 22755
5594	0	0	Ki67+	 3134 22814
5595	0	0	Ki67+	 3137 22788
5596	0	0	Ki67+	 3145 22739
5597	0	0	Ki67+	 3157 22913
5598	0	0	Ki67+	 3160 22840
5599	0	0	Ki67+	 3164 22704
5600	0	0	Ki67+	 3165 23179
5601	0	0	Ki67+	 3167 22779
5602	0	0	Ki67+	 3169 22749
5603	0	0	Ki67+	 3169 23149
5604	0	0	Ki67+	 3173 22890
5605	0	0	Ki67+	 3174 22815
5606	0	0	Ki67+	 3179 22698
5607	0	0	Ki67+	 3180 22761
5608	0	0	Ki67+	 3182 22605
5609	0	0	Ki67+	 3182 22913
5610	0	0	Ki67+	 3185 22880
5611	0	0	Ki67+	 3186 22721
5612	0	0	Ki67+	 3187 22573
5613	0	0	Ki67+	 3189 22597
5614	0	0	Ki67+	 3189 22904
5615	0	0	Ki67+	 3191 23165
5616	0	0	Ki67+	 3195 22633
5617	0	0	Ki67+	 3197 22745
5618	0	0	Ki67+	 3204 22932
5619	0	0	Ki67+	 3205 22694
5620	0	0	Ki67+	 3205 22787
5621	0	0	Ki67+	 3206 22852
5622	0	0	Ki67+	 3213 23109
5623	0	0	Ki67+	 3216 23097
5624	0	0	Ki67+	 3218 22435
5625	0	0	Ki67+	 3221 22722
5626	0	0	Ki67+	 3226 22418
5627	0	0	Ki67+	 3230 22948
5628	0	0	Ki67+	 3231 22572
5629	0	0	Ki67+	 3233 22791
5630	0	0	Ki67+	 3234 22447
5631	0	0	Ki67+	 3234 23106
5632	0	0	Ki67+	 3238 22855
5633	0	0	Ki67+	 3241 22563
5634	0	0	Ki67+	 3242 22386
5635	0	0	Ki67+	 3242 22585
5636	0	0	Ki67+	 3252 22432
5637	0	0	Ki67+	 3258 22679
5638	0	0	Ki67+	 3259 22957
5639	0	0	Ki67+	 3261 22742
5640	0	0	Ki67+	 3264 22574
5641	0	0	Ki67+	 3269 22626
5642	0	0	Ki67+	 3270 22597
5643	0	0	Ki67+	 3272 22480
5644	0	0	Ki67+	 3273 22453
5645	0	0	Ki67+	 3274 23112
5646	0	0	Ki67+	 3276 22888
5647	0	0	Ki67+	 3279 22573
5648	0	0	Ki67+	 3280 22463
5649	0	0	Ki67+	 3281 22427
5650	0	0	Ki67+	 3286 22408
5651	0	0	Ki67+	 3288 23073
5652	0	0	Ki67+	 3290 22454
5653	0	0	Ki67+	 3293 22963
5654	0	0	Ki67+	 3298 22588
5655	0	0	Ki67+	 3303 22962
5656	0	0	Ki67+	 3309 22460
5657	0	0	Ki67+	 3312 22691
5658	0	0	Ki67+	 3313 22936
5659	0	0	Ki67+	 3314 22896
5660	0	0	Ki67+	 3315 22616
5661	0	0	Ki67+	 3317 22520
5662	0	0	Ki67+	 3325 22574
5663	0	0	Ki67+	 3327 22457
5664	0	0	Ki67+	 3353 22959
5665	0	0	Ki67+	 3354 22624
5666	0	0	Ki67+	 3355 22946
5667	0	0	Ki67+	 3357 23045
5668	0	0	Ki67+	 3370 23032
5669	0	0	Ki67+	 3372 23070
5670	0	0	Ki67+	 3375 22438
5671	0	0	Ki67+	 3377 22548
5672	0	0	Ki67+	 3387 23159
5673	0	0	Ki67+	 3389 23063
5674	0	0	Ki67+	 3390 22595
5675	0	0	Ki67+	 3391 22619
5676	0	0	Ki67+	 3397 22941
5677	0	0	Ki67+	 3398 22543
5678	0	0	Ki67+	 3400 22637
5679	0	0	Ki67+	 3401 22528
5680	0	0	Ki67+	 3402 22487
5681	0	0	Ki67+	 3409 23012
5682	0	0	Ki67+	 3409 23119
5683	0	0	Ki67+	 3412 22464
5684	0	0	Ki67+	 3426 22571
5685	0	0	Ki67+	 3427 22806
5686	0	0	Ki67+	 3428 22612
5687	0	0	Ki67+	 3429 22637
5688	0	0	Ki67+	 3434 22677
5689	0	0	Ki67+	 3440 22514
5690	0	0	Ki67+	 3442 22908
5691	0	0	Ki67+	 3449 22797
5692	0	0	Ki67+	 3454 22636
5693	0	0	Ki67+	 3454 22684
5694	0	0	Ki67+	 3461 22529
5695	0	0	Ki67+	 3468 22703
5696	0	0	Ki67+	 3473 22721
5697	0	0	Ki67+	 3477 22694
5698	0	0	Ki67+	 3483 22459
5699	0	0	Ki67+	 3484 22521
5700	0	0	Ki67+	 3489 22406
5701	0	0	Ki67+	 3489 23173
5702	0	0	Ki67+	 3492 22600
5703	0	0	Ki67+	 3501 23063
5704	0	0	Ki67+	 3506 22741
5705	0	0	Ki67+	 3516 22407
5706	0	0	Ki67+	 3517 23112
5707	0	0	Ki67+	 3520 23150
5708	0	0	Ki67+	 3523 23070
5709	0	0	Ki67+	 3535 22992
5710	0	0	Ki67+	 3545 22744
5711	0	0	Ki67+	 3554 23158
5712	0	0	Ki67+	 3557 22802
5713	0	0	Ki67+	 3577 23111
5714	0	0	Ki67+	 3590 22735
5715	0	0	Ki67+	 3592 23134
5716	0	0	Ki67+	 3596 23144
5717	0	0	Ki67+	 3619 22507
5718	0	0	Ki67+	 3626 22559
5719	0	0	Ki67+	 3634 22420
5720	0	0	Ki67+	 3641 22605
5721	0	0	Ki67+	 2881 23286
5722	0	0	Ki67+	 2923 23434
5723	0	0	Ki67+	 2936 23508
5724	0	0	Ki67+	 2942 23587
5725	0	0	Ki67+	 2949 23428
5726	0	0	Ki67+	 2965 23895
5727	0	0	Ki67+	 2969 23820
5728	0	0	Ki67+	 2970 23916
5729	0	0	Ki67+	 2981 23712
5730	0	0	Ki67+	 2986 23292
5731	0	0	Ki67+	 2986 23845
5732	0	0	Ki67+	 2996 23570
5733	0	0	Ki67+	 2996 23911
5734	0	0	Ki67+	 2998 23962
5735	0	0	Ki67+	 3000 23599
5736	0	0	Ki67+	 3004 23519
5737	0	0	Ki67+	 3013 23485
5738	0	0	Ki67+	 3018 23594
5739	0	0	Ki67+	 3035 23424
5740	0	0	Ki67+	 3036 23466
5741	0	0	Ki67+	 3049 23415
5742	0	0	Ki67+	 3056 23272
5743	0	0	Ki67+	 3062 23557
5744	0	0	Ki67+	 3067 23253
5745	0	0	Ki67+	 3071 23312
5746	0	0	Ki67+	 3078 23711
5747	0	0	Ki67+	 3081 23731
5748	0	0	Ki67+	 3086 23891
5749	0	0	Ki67+	 3089 23567
5750	0	0	Ki67+	 3094 23735
5751	0	0	Ki67+	 3099 23235
5752	0	0	Ki67+	 3100 23251
5753	0	0	Ki67+	 3106 23664
5754	0	0	Ki67+	 3109 23551
5755	0	0	Ki67+	 3109 23866
5756	0	0	Ki67+	 3113 23568
5757	0	0	Ki67+	 3115 23327
5758	0	0	Ki67+	 3122 23527
5759	0	0	Ki67+	 3127 23695
5760	0	0	Ki67+	 3130 23819
5761	0	0	Ki67+	 3139 23706
5762	0	0	Ki67+	 3145 23957
5763	0	0	Ki67+	 3148 23535
5764	0	0	Ki67+	 3150 23691
5765	0	0	Ki67+	 3152 23797
5766	0	0	Ki67+	 3157 23207
5767	0	0	Ki67+	 3163 23874
5768	0	0	Ki67+	 3165 23674
5769	0	0	Ki67+	 3171 23795
5770	0	0	Ki67+	 3174 23930
5771	0	0	Ki67+	 3189 23882
5772	0	0	Ki67+	 3196 23438
5773	0	0	Ki67+	 3197 23963
5774	0	0	Ki67+	 3205 23921
5775	0	0	Ki67+	 3212 23532
5776	0	0	Ki67+	 3213 23364
5777	0	0	Ki67+	 3216 23391
5778	0	0	Ki67+	 3218 23970
5779	0	0	Ki67+	 3222 23872
5780	0	0	Ki67+	 3227 23601
5781	0	0	Ki67+	 3231 23891
5782	0	0	Ki67+	 3235 23925
5783	0	0	Ki67+	 3243 23945
5784	0	0	Ki67+	 3258 23807
5785	0	0	Ki67+	 3259 23819
5786	0	0	Ki67+	 3261 23948
5787	0	0	Ki67+	 3264 23897
5788	0	0	Ki67+	 3287 23945
5789	0	0	Ki67+	 3288 23281
5790	0	0	Ki67+	 3289 23911
5791	0	0	Ki67+	 3304 23268
5792	0	0	Ki67+	 3323 23799
5793	0	0	Ki67+	 3324 23280
5794	0	0	Ki67+	 3329 23520
5795	0	0	Ki67+	 3329 23814
5796	0	0	Ki67+	 3341 23329
5797	0	0	Ki67+	 3361 23479
5798	0	0	Ki67+	 3364 23526
5799	0	0	Ki67+	 3365 23763
5800	0	0	Ki67+	 3389 23523
5801	0	0	Ki67+	 3390 23453
5802	0	0	Ki67+	 3402 23562
5803	0	0	Ki67+	 3414 23534
5804	0	0	Ki67+	 3418 23443
5805	0	0	Ki67+	 3433 23422
5806	0	0	Ki67+	 3436 23725
5807	0	0	Ki67+	 3440 23789
5808	0	0	Ki67+	 3442 23572
5809	0	0	Ki67+	 3443 23389
5810	0	0	Ki67+	 3449 23755
5811	0	0	Ki67+	 3465 23434
5812	0	0	Ki67+	 3466 23527
5813	0	0	Ki67+	 3468 23963
5814	0	0	Ki67+	 3479 23807
5815	0	0	Ki67+	 3480 23979
5816	0	0	Ki67+	 3482 23704
5817	0	0	Ki67+	 3486 23338
5818	0	0	Ki67+	 3490 23561
5819	0	0	Ki67+	 3503 23303
5820	0	0	Ki67+	 3511 23724
5821	0	0	Ki67+	 3515 23446
5822	0	0	Ki67+	 3515 23699
5823	0	0	Ki67+	 3517 23526
5824	0	0	Ki67+	 3519 23309
5825	0	0	Ki67+	 3520 23543
5826	0	0	Ki67+	 3529 23251
5827	0	0	Ki67+	 3533 23789
5828	0	0	Ki67+	 3536 23659
5829	0	0	Ki67+	 3541 23385
5830	0	0	Ki67+	 3543 23367
5831	0	0	Ki67+	 3546 23538
5832	0	0	Ki67+	 3548 23275
5833	0	0	Ki67+	 3552 23956
5834	0	0	Ki67+	 3559 23299
5835	0	0	Ki67+	 3564 23709
5836	0	0	Ki67+	 3565 23280
5837	0	0	Ki67+	 3565 23861
5838	0	0	Ki67+	 3572 23209
5839	0	0	Ki67+	 3572 23949
5840	0	0	Ki67+	 3573 23680
5841	0	0	Ki67+	 3581 23405
5842	0	0	Ki67+	 3582 23348
5843	0	0	Ki67+	 3594 23325
5844	0	0	Ki67+	 3599 23378
5845	0	0	Ki67+	 3609 23475
5846	0	0	Ki67+	 3610 23831
5847	0	0	Ki67+	 3619 23796
5848	0	0	Ki67+	 3623 23272
5849	0	0	Ki67+	 3633 23442
5850	0	0	Ki67+	 3634 23557
5851	0	0	Ki67+	 3637 23354
5852	0	0	Ki67+	 3637 23462
5853	0	0	Ki67+	 3639 23757
5854	0	0	Ki67+	 3644 23809
5855	0	0	Ki67+	 3092 24009
5856	0	0	Ki67+	 3110 24023
5857	0	0	Ki67+	 3114 24155
5858	0	0	Ki67+	 3131 24102
5859	0	0	Ki67+	 3140 24170
5860	0	0	Ki67+	 3149 24107
5861	0	0	Ki67+	 3166 24106
5862	0	0	Ki67+	 3204 24037
5863	0	0	Ki67+	 3210 24069
5864	0	0	Ki67+	 3262 24055
5865	0	0	Ki67+	 3286 24337
5866	0	0	Ki67+	 3301 24295
5867	0	0	Ki67+	 3304 24353
5868	0	0	Ki67+	 3334 24074
5869	0	0	Ki67+	 3335 24479
5870	0	0	Ki67+	 3346 24496
5871	0	0	Ki67+	 3347 24073
5872	0	0	Ki67+	 3352 24301
5873	0	0	Ki67+	 3371 24329
5874	0	0	Ki67+	 3389 24119
5875	0	0	Ki67+	 3391 24279
5876	0	0	Ki67+	 3429 24575
5877	0	0	Ki67+	 3433 24598
5878	0	0	Ki67+	 3441 24102
5879	0	0	Ki67+	 3442 24612
5880	0	0	Ki67+	 3454 24194
5881	0	0	Ki67+	 3454 24677
5882	0	0	Ki67+	 3465 24640
5883	0	0	Ki67+	 3469 24197
5884	0	0	Ki67+	 3472 24081
5885	0	0	Ki67+	 3473 24573
5886	0	0	Ki67+	 3502 24209
5887	0	0	Ki67+	 3507 24607
5888	0	0	Ki67+	 3510 24632
5889	0	0	Ki67+	 3515 24058
5890	0	0	Ki67+	 3520 24191
5891	0	0	Ki67+	 3531 24240
5892	0	0	Ki67+	 3532 24001
5893	0	0	Ki67+	 3540 24714
5894	0	0	Ki67+	 3541 24248
5895	0	0	Ki67+	 3546 24650
5896	0	0	Ki67+	 3547 23997
5897	0	0	Ki67+	 3548 24551
5898	0	0	Ki67+	 3568 24651
5899	0	0	Ki67+	 3568 24720
5900	0	0	Ki67+	 3579 24702
5901	0	0	Ki67+	 3580 24163
5902	0	0	Ki67+	 3590 24577
5903	0	0	Ki67+	 3590 24689
5904	0	0	Ki67+	 3590 24748
5905	0	0	Ki67+	 3595 24610
5906	0	0	Ki67+	 3597 24697
5907	0	0	Ki67+	 3602 24046
5908	0	0	Ki67+	 3602 24189
5909	0	0	Ki67+	 3612 24737
5910	0	0	Ki67+	 3615 24036
5911	0	0	Ki67+	 3617 24593
5912	0	0	Ki67+	 3619 24772
5913	0	0	Ki67+	 3637 24012
5914	0	0	Ki67+	 3640 24204
5915	0	0	Ki67+	 3641 24179
5916	0	0	Ki67+	 3644 24696
5917	0	0	Ki67+	 3646 24586
5918	0	0	Ki67+	 3647 24768
5919	0	0	Ki67+	 3625 24875
5920	0	0	Ki67+	 3628 24788
5921	0	0	Ki67+	 3653 3289
5922	0	0	Ki67+	 3663 3351
5923	0	0	Ki67+	 3671 3308
5924	0	0	Ki67+	 3704 3379
5925	0	0	Ki67+	 3716 3136
5926	0	0	Ki67+	 3720 3114
5927	0	0	Ki67+	 3736 3033
5928	0	0	Ki67+	 3747 3049
5929	0	0	Ki67+	 3748 2994
5930	0	0	Ki67+	 3763 3112
5931	0	0	Ki67+	 3774 3059
5932	0	0	Ki67+	 3777 3155
5933	0	0	Ki67+	 3778 3107
5934	0	0	Ki67+	 3790 3007
5935	0	0	Ki67+	 3817 3070
5936	0	0	Ki67+	 3821 3324
5937	0	0	Ki67+	 3825 3045
5938	0	0	Ki67+	 3844 3060
5939	0	0	Ki67+	 3844 3133
5940	0	0	Ki67+	 3845 3351
5941	0	0	Ki67+	 3852 3074
5942	0	0	Ki67+	 3868 3039
5943	0	0	Ki67+	 3868 3171
5944	0	0	Ki67+	 3875 3057
5945	0	0	Ki67+	 3876 2918
5946	0	0	Ki67+	 3883 2885
5947	0	0	Ki67+	 3887 3157
5948	0	0	Ki67+	 3896 2866
5949	0	0	Ki67+	 3906 2879
5950	0	0	Ki67+	 3909 2900
5951	0	0	Ki67+	 3916 3177
5952	0	0	Ki67+	 3930 3191
5953	0	0	Ki67+	 3946 3209
5954	0	0	Ki67+	 3947 3147
5955	0	0	Ki67+	 3968 3217
5956	0	0	Ki67+	 3994 3167
5957	0	0	Ki67+	 4012 3188
5958	0	0	Ki67+	 4013 3220
5959	0	0	Ki67+	 4015 2863
5960	0	0	Ki67+	 4016 2882
5961	0	0	Ki67+	 4033 2876
5962	0	0	Ki67+	 4039 2906
5963	0	0	Ki67+	 4051 3237
5964	0	0	Ki67+	 4055 3340
5965	0	0	Ki67+	 4071 2896
5966	0	0	Ki67+	 4078 2930
5967	0	0	Ki67+	 4091 2952
5968	0	0	Ki67+	 4092 2887
5969	0	0	Ki67+	 4093 2844
5970	0	0	Ki67+	 4109 3210
5971	0	0	Ki67+	 4110 2923
5972	0	0	Ki67+	 4119 2835
5973	0	0	Ki67+	 4124 3266
5974	0	0	Ki67+	 4138 3234
5975	0	0	Ki67+	 4171 3375
5976	0	0	Ki67+	 4172 3259
5977	0	0	Ki67+	 4174 2979
5978	0	0	Ki67+	 4183 2872
5979	0	0	Ki67+	 4190 3303
5980	0	0	Ki67+	 4201 3269
5981	0	0	Ki67+	 4208 2968
5982	0	0	Ki67+	 4209 2955
5983	0	0	Ki67+	 4209 3031
5984	0	0	Ki67+	 4216 3348
5985	0	0	Ki67+	 4220 3075
5986	0	0	Ki67+	 4220 3361
5987	0	0	Ki67+	 4226 3306
5988	0	0	Ki67+	 4229 3023
5989	0	0	Ki67+	 4231 2899
5990	0	0	Ki67+	 4235 2923
5991	0	0	Ki67+	 4236 2964
5992	0	0	Ki67+	 4242 3339
5993	0	0	Ki67+	 4244 3046
5994	0	0	Ki67+	 4250 2939
5995	0	0	Ki67+	 4257 2963
5996	0	0	Ki67+	 4258 3049
5997	0	0	Ki67+	 4259 3361
5998	0	0	Ki67+	 4260 3028
5999	0	0	Ki67+	 4265 2984
6000	0	0	Ki67+	 4269 2909
6001	0	0	Ki67+	 4284 3116
6002	0	0	Ki67+	 4286 3103
6003	0	0	Ki67+	 4297 3041
6004	0	0	Ki67+	 4306 3333
6005	0	0	Ki67+	 4312 3129
6006	0	0	Ki67+	 4319 3109
6007	0	0	Ki67+	 4323 3028
6008	0	0	Ki67+	 4330 3380
6009	0	0	Ki67+	 4337 3357
6010	0	0	Ki67+	 4348 3035
6011	0	0	Ki67+	 4349 2956
6012	0	0	Ki67+	 4353 3379
6013	0	0	Ki67+	 4354 3049
6014	0	0	Ki67+	 4363 2713
6015	0	0	Ki67+	 4373 3390
6016	0	0	Ki67+	 4375 2957
6017	0	0	Ki67+	 4391 2681
6018	0	0	Ki67+	 4395 3020
6019	0	0	Ki67+	 4396 3153
6020	0	0	Ki67+	 4397 2702
6021	0	0	Ki67+	 4409 2646
6022	0	0	Ki67+	 4420 3022
6023	0	0	Ki67+	 4421 2725
6024	0	0	Ki67+	 4425 2640
6025	0	0	Ki67+	 4432 2970
6026	0	0	Ki67+	 4435 2700
6027	0	0	Ki67+	 4442 2749
6028	0	0	Ki67+	 4444 2991
6029	0	0	Ki67+	 3653 3915
6030	0	0	Ki67+	 3656 3408
6031	0	0	Ki67+	 3658 3634
6032	0	0	Ki67+	 3659 3696
6033	0	0	Ki67+	 3660 4170
6034	0	0	Ki67+	 3665 3725
6035	0	0	Ki67+	 3667 3848
6036	0	0	Ki67+	 3670 4023
6037	0	0	Ki67+	 3674 3653
6038	0	0	Ki67+	 3674 3669
6039	0	0	Ki67+	 3674 3766
6040	0	0	Ki67+	 3678 3722
6041	0	0	Ki67+	 3678 4168
6042	0	0	Ki67+	 3683 3898
6043	0	0	Ki67+	 3683 4072
6044	0	0	Ki67+	 3686 3942
6045	0	0	Ki67+	 3688 3776
6046	0	0	Ki67+	 3688 4101
6047	0	0	Ki67+	 3690 3742
6048	0	0	Ki67+	 3693 3903
6049	0	0	Ki67+	 3697 3789
6050	0	0	Ki67+	 3697 4054
6051	0	0	Ki67+	 3700 3760
6052	0	0	Ki67+	 3701 3666
6053	0	0	Ki67+	 3702 3958
6054	0	0	Ki67+	 3707 4072
6055	0	0	Ki67+	 3709 3704
6056	0	0	Ki67+	 3713 3726
6057	0	0	Ki67+	 3713 4182
6058	0	0	Ki67+	 3714 3418
6059	0	0	Ki67+	 3714 3646
6060	0	0	Ki67+	 3715 3882
6061	0	0	Ki67+	 3717 3852
6062	0	0	Ki67+	 3719 4120
6063	0	0	Ki67+	 3724 3682
6064	0	0	Ki67+	 3725 3823
6065	0	0	Ki67+	 3729 3912
6066	0	0	Ki67+	 3730 3786
6067	0	0	Ki67+	 3735 3839
6068	0	0	Ki67+	 3735 3968
6069	0	0	Ki67+	 3736 3671
6070	0	0	Ki67+	 3736 3736
6071	0	0	Ki67+	 3737 3702
6072	0	0	Ki67+	 3737 4188
6073	0	0	Ki67+	 3738 4050
6074	0	0	Ki67+	 3742 3598
6075	0	0	Ki67+	 3749 3887
6076	0	0	Ki67+	 3750 3462
6077	0	0	Ki67+	 3750 3853
6078	0	0	Ki67+	 3750 3929
6079	0	0	Ki67+	 3751 3439
6080	0	0	Ki67+	 3752 3652
6081	0	0	Ki67+	 3755 4101
6082	0	0	Ki67+	 3756 3713
6083	0	0	Ki67+	 3756 3792
6084	0	0	Ki67+	 3761 4128
6085	0	0	Ki67+	 3762 4191
6086	0	0	Ki67+	 3764 3658
6087	0	0	Ki67+	 3766 3912
6088	0	0	Ki67+	 3766 3995
6089	0	0	Ki67+	 3767 3418
6090	0	0	Ki67+	 3774 3692
6091	0	0	Ki67+	 3778 3831
6092	0	0	Ki67+	 3779 3865
6093	0	0	Ki67+	 3784 3661
6094	0	0	Ki67+	 3784 3890
6095	0	0	Ki67+	 3785 3436
6096	0	0	Ki67+	 3786 3481
6097	0	0	Ki67+	 3791 3781
6098	0	0	Ki67+	 3793 3689
6099	0	0	Ki67+	 3798 4098
6100	0	0	Ki67+	 3799 3944
6101	0	0	Ki67+	 3799 4137
6102	0	0	Ki67+	 3808 3862
6103	0	0	Ki67+	 3811 3710
6104	0	0	Ki67+	 3811 3971
6105	0	0	Ki67+	 3815 3479
6106	0	0	Ki67+	 3816 3534
6107	0	0	Ki67+	 3822 3708
6108	0	0	Ki67+	 3824 3695
6109	0	0	Ki67+	 3824 4006
6110	0	0	Ki67+	 3828 3815
6111	0	0	Ki67+	 3830 3944
6112	0	0	Ki67+	 3835 3538
6113	0	0	Ki67+	 3840 3725
6114	0	0	Ki67+	 3840 3858
6115	0	0	Ki67+	 3840 3908
6116	0	0	Ki67+	 3842 3558
6117	0	0	Ki67+	 3844 4087
6118	0	0	Ki67+	 3845 3932
6119	0	0	Ki67+	 3847 3950
6120	0	0	Ki67+	 3848 3709
6121	0	0	Ki67+	 3849 3868
6122	0	0	Ki67+	 3851 3850
6123	0	0	Ki67+	 3855 3720
6124	0	0	Ki67+	 3861 3796
6125	0	0	Ki67+	 3862 3699
6126	0	0	Ki67+	 3865 4142
6127	0	0	Ki67+	 3869 4157
6128	0	0	Ki67+	 3871 4109
6129	0	0	Ki67+	 3873 3751
6130	0	0	Ki67+	 3876 3891
6131	0	0	Ki67+	 3888 3781
6132	0	0	Ki67+	 3889 3919
6133	0	0	Ki67+	 3890 3949
6134	0	0	Ki67+	 3894 3867
6135	0	0	Ki67+	 3895 3612
6136	0	0	Ki67+	 3895 3628
6137	0	0	Ki67+	 3895 4138
6138	0	0	Ki67+	 3906 4108
6139	0	0	Ki67+	 3907 3935
6140	0	0	Ki67+	 3910 3897
6141	0	0	Ki67+	 3921 3738
6142	0	0	Ki67+	 3922 3842
6143	0	0	Ki67+	 3922 3874
6144	0	0	Ki67+	 3922 4160
6145	0	0	Ki67+	 3929 3646
6146	0	0	Ki67+	 3931 3785
6147	0	0	Ki67+	 3934 3396
6148	0	0	Ki67+	 3935 4168
6149	0	0	Ki67+	 3936 3624
6150	0	0	Ki67+	 3936 4134
6151	0	0	Ki67+	 3940 3755
6152	0	0	Ki67+	 3941 3923
6153	0	0	Ki67+	 3941 3942
6154	0	0	Ki67+	 3943 3987
6155	0	0	Ki67+	 3947 4181
6156	0	0	Ki67+	 3949 3803
6157	0	0	Ki67+	 3953 3938
6158	0	0	Ki67+	 3960 3574
6159	0	0	Ki67+	 3961 3419
6160	0	0	Ki67+	 3962 3917
6161	0	0	Ki67+	 3966 3755
6162	0	0	Ki67+	 3968 4101
6163	0	0	Ki67+	 3971 3968
6164	0	0	Ki67+	 3971 4158
6165	0	0	Ki67+	 3973 3595
6166	0	0	Ki67+	 3973 4181
6167	0	0	Ki67+	 3974 3774
6168	0	0	Ki67+	 3975 3640
6169	0	0	Ki67+	 3981 4112
6170	0	0	Ki67+	 3982 3942
6171	0	0	Ki67+	 3987 3624
6172	0	0	Ki67+	 3992 3896
6173	0	0	Ki67+	 4001 3814
6174	0	0	Ki67+	 4003 3682
6175	0	0	Ki67+	 4003 3933
6176	0	0	Ki67+	 4011 3792
6177	0	0	Ki67+	 4011 4171
6178	0	0	Ki67+	 4013 4190
6179	0	0	Ki67+	 4023 3987
6180	0	0	Ki67+	 4024 3877
6181	0	0	Ki67+	 4027 3633
6182	0	0	Ki67+	 4032 3919
6183	0	0	Ki67+	 4033 3810
6184	0	0	Ki67+	 4040 4143
6185	0	0	Ki67+	 4042 3635
6186	0	0	Ki67+	 4047 3984
6187	0	0	Ki67+	 4049 3833
6188	0	0	Ki67+	 4050 4136
6189	0	0	Ki67+	 4055 3860
6190	0	0	Ki67+	 4063 4164
6191	0	0	Ki67+	 4066 3885
6192	0	0	Ki67+	 4073 4187
6193	0	0	Ki67+	 4076 3751
6194	0	0	Ki67+	 4078 3851
6195	0	0	Ki67+	 4079 4100
6196	0	0	Ki67+	 4080 3695
6197	0	0	Ki67+	 4082 4155
6198	0	0	Ki67+	 4084 4026
6199	0	0	Ki67+	 4087 3735
6200	0	0	Ki67+	 4087 3923
6201	0	0	Ki67+	 4095 3867
6202	0	0	Ki67+	 4097 4181
6203	0	0	Ki67+	 4103 3904
6204	0	0	Ki67+	 4107 4145
6205	0	0	Ki67+	 4110 4002
6206	0	0	Ki67+	 4111 3952
6207	0	0	Ki67+	 4113 3887
6208	0	0	Ki67+	 4120 3741
6209	0	0	Ki67+	 4123 3961
6210	0	0	Ki67+	 4127 3393
6211	0	0	Ki67+	 4133 3920
6212	0	0	Ki67+	 4133 3944
6213	0	0	Ki67+	 4133 4167
6214	0	0	Ki67+	 4136 3764
6215	0	0	Ki67+	 4137 3647
6216	0	0	Ki67+	 4141 3902
6217	0	0	Ki67+	 4147 3979
6218	0	0	Ki67+	 4148 4177
6219	0	0	Ki67+	 4153 3395
6220	0	0	Ki67+	 4160 3910
6221	0	0	Ki67+	 4164 4038
6222	0	0	Ki67+	 4166 3814
6223	0	0	Ki67+	 4167 3674
6224	0	0	Ki67+	 4168 4049
6225	0	0	Ki67+	 4169 4114
6226	0	0	Ki67+	 4169 4150
6227	0	0	Ki67+	 4171 3771
6228	0	0	Ki67+	 4172 3956
6229	0	0	Ki67+	 4172 4015
6230	0	0	Ki67+	 4173 3975
6231	0	0	Ki67+	 4176 3685
6232	0	0	Ki67+	 4177 3818
6233	0	0	Ki67+	 4183 3660
6234	0	0	Ki67+	 4183 3808
6235	0	0	Ki67+	 4201 3914
6236	0	0	Ki67+	 4202 3993
6237	0	0	Ki67+	 4207 3954
6238	0	0	Ki67+	 4207 4169
6239	0	0	Ki67+	 4213 3805
6240	0	0	Ki67+	 4214 4037
6241	0	0	Ki67+	 4219 4006
6242	0	0	Ki67+	 4220 3678
6243	0	0	Ki67+	 4223 3850
6244	0	0	Ki67+	 4224 4147
6245	0	0	Ki67+	 4230 4158
6246	0	0	Ki67+	 4235 3993
6247	0	0	Ki67+	 4235 4030
6248	0	0	Ki67+	 4239 3703
6249	0	0	Ki67+	 4239 3939
6250	0	0	Ki67+	 4243 3890
6251	0	0	Ki67+	 4244 4149
6252	0	0	Ki67+	 4245 3803
6253	0	0	Ki67+	 4245 4058
6254	0	0	Ki67+	 4248 3718
6255	0	0	Ki67+	 4252 3665
6256	0	0	Ki67+	 4255 3831
6257	0	0	Ki67+	 4255 4033
6258	0	0	Ki67+	 4256 3874
6259	0	0	Ki67+	 4259 4115
6260	0	0	Ki67+	 4264 3451
6261	0	0	Ki67+	 4265 3741
6262	0	0	Ki67+	 4277 3923
6263	0	0	Ki67+	 4278 4049
6264	0	0	Ki67+	 4285 3894
6265	0	0	Ki67+	 4301 3862
6266	0	0	Ki67+	 4303 3908
6267	0	0	Ki67+	 4310 3747
6268	0	0	Ki67+	 4313 3890
6269	0	0	Ki67+	 4315 3844
6270	0	0	Ki67+	 4315 4026
6271	0	0	Ki67+	 4319 3542
6272	0	0	Ki67+	 4324 3935
6273	0	0	Ki67+	 4331 3861
6274	0	0	Ki67+	 4333 3498
6275	0	0	Ki67+	 4339 3427
6276	0	0	Ki67+	 4340 3573
6277	0	0	Ki67+	 4341 3595
6278	0	0	Ki67+	 4346 3869
6279	0	0	Ki67+	 4349 3622
6280	0	0	Ki67+	 4350 3609
6281	0	0	Ki67+	 4354 3791
6282	0	0	Ki67+	 4354 3921
6283	0	0	Ki67+	 4359 3951
6284	0	0	Ki67+	 4361 3403
6285	0	0	Ki67+	 4363 3589
6286	0	0	Ki67+	 4365 3618
6287	0	0	Ki67+	 4366 3838
6288	0	0	Ki67+	 4367 3848
6289	0	0	Ki67+	 4378 3492
6290	0	0	Ki67+	 4381 3615
6291	0	0	Ki67+	 4395 3581
6292	0	0	Ki67+	 4396 3517
6293	0	0	Ki67+	 4396 3544
6294	0	0	Ki67+	 4397 3916
6295	0	0	Ki67+	 4398 3886
6296	0	0	Ki67+	 4404 3450
6297	0	0	Ki67+	 4406 3521
6298	0	0	Ki67+	 4410 3648
6299	0	0	Ki67+	 4429 3470
6300	0	0	Ki67+	 4432 3650
6301	0	0	Ki67+	 4437 3679
6302	0	0	Ki67+	 4440 3710
6303	0	0	Ki67+	 4440 3984
6304	0	0	Ki67+	 4442 3494
6305	0	0	Ki67+	 3653 4370
6306	0	0	Ki67+	 3656 4228
6307	0	0	Ki67+	 3661 4690
6308	0	0	Ki67+	 3664 4354
6309	0	0	Ki67+	 3665 4711
6310	0	0	Ki67+	 3668 4198
6311	0	0	Ki67+	 3668 4795
6312	0	0	Ki67+	 3670 4542
6313	0	0	Ki67+	 3670 4924
6314	0	0	Ki67+	 3673 4405
6315	0	0	Ki67+	 3684 4687
6316	0	0	Ki67+	 3685 4916
6317	0	0	Ki67+	 3686 4194
6318	0	0	Ki67+	 3686 4540
6319	0	0	Ki67+	 3686 4958
6320	0	0	Ki67+	 3688 4649
6321	0	0	Ki67+	 3694 4614
6322	0	0	Ki67+	 3696 4575
6323	0	0	Ki67+	 3701 4227
6324	0	0	Ki67+	 3709 4788
6325	0	0	Ki67+	 3712 4950
6326	0	0	Ki67+	 3715 4542
6327	0	0	Ki67+	 3719 4249
6328	0	0	Ki67+	 3721 4959
6329	0	0	Ki67+	 3723 4601
6330	0	0	Ki67+	 3724 4641
6331	0	0	Ki67+	 3731 4210
6332	0	0	Ki67+	 3733 4607
6333	0	0	Ki67+	 3736 4644
6334	0	0	Ki67+	 3742 4447
6335	0	0	Ki67+	 3742 4878
6336	0	0	Ki67+	 3747 4605
6337	0	0	Ki67+	 3755 4613
6338	0	0	Ki67+	 3757 4976
6339	0	0	Ki67+	 3759 4892
6340	0	0	Ki67+	 3761 4552
6341	0	0	Ki67+	 3763 4813
6342	0	0	Ki67+	 3765 4429
6343	0	0	Ki67+	 3771 4645
6344	0	0	Ki67+	 3771 4678
6345	0	0	Ki67+	 3772 4590
6346	0	0	Ki67+	 3775 4932
6347	0	0	Ki67+	 3777 4705
6348	0	0	Ki67+	 3779 4981
6349	0	0	Ki67+	 3780 4567
6350	0	0	Ki67+	 3781 4212
6351	0	0	Ki67+	 3789 4697
6352	0	0	Ki67+	 3790 4577
6353	0	0	Ki67+	 3791 4246
6354	0	0	Ki67+	 3792 4904
6355	0	0	Ki67+	 3793 4203
6356	0	0	Ki67+	 3793 4221
6357	0	0	Ki67+	 3793 4618
6358	0	0	Ki67+	 3795 4444
6359	0	0	Ki67+	 3798 4717
6360	0	0	Ki67+	 3799 4786
6361	0	0	Ki67+	 3805 4819
6362	0	0	Ki67+	 3810 4211
6363	0	0	Ki67+	 3812 4677
6364	0	0	Ki67+	 3813 4959
6365	0	0	Ki67+	 3816 4630
6366	0	0	Ki67+	 3828 4224
6367	0	0	Ki67+	 3828 4601
6368	0	0	Ki67+	 3829 4746
6369	0	0	Ki67+	 3831 4799
6370	0	0	Ki67+	 3841 4434
6371	0	0	Ki67+	 3841 4786
6372	0	0	Ki67+	 3842 4879
6373	0	0	Ki67+	 3846 4673
6374	0	0	Ki67+	 3849 4243
6375	0	0	Ki67+	 3859 4810
6376	0	0	Ki67+	 3864 4732
6377	0	0	Ki67+	 3867 4406
6378	0	0	Ki67+	 3871 4349
6379	0	0	Ki67+	 3873 4247
6380	0	0	Ki67+	 3873 4721
6381	0	0	Ki67+	 3876 4701
6382	0	0	Ki67+	 3878 4932
6383	0	0	Ki67+	 3879 4656
6384	0	0	Ki67+	 3879 4826
6385	0	0	Ki67+	 3880 4276
6386	0	0	Ki67+	 3880 4421
6387	0	0	Ki67+	 3882 4214
6388	0	0	Ki67+	 3882 4896
6389	0	0	Ki67+	 3887 4264
6390	0	0	Ki67+	 3892 4370
6391	0	0	Ki67+	 3901 4355
6392	0	0	Ki67+	 3904 4417
6393	0	0	Ki67+	 3905 4982
6394	0	0	Ki67+	 3906 4672
6395	0	0	Ki67+	 3908 4821
6396	0	0	Ki67+	 3911 4792
6397	0	0	Ki67+	 3913 4290
6398	0	0	Ki67+	 3919 4709
6399	0	0	Ki67+	 3920 4320
6400	0	0	Ki67+	 3920 4380
6401	0	0	Ki67+	 3922 4348
6402	0	0	Ki67+	 3922 4666
6403	0	0	Ki67+	 3925 4229
6404	0	0	Ki67+	 3929 4722
6405	0	0	Ki67+	 3935 4317
6406	0	0	Ki67+	 3936 4342
6407	0	0	Ki67+	 3937 4696
6408	0	0	Ki67+	 3939 4928
6409	0	0	Ki67+	 3961 4675
6410	0	0	Ki67+	 3964 4708
6411	0	0	Ki67+	 3966 4813
6412	0	0	Ki67+	 3969 4946
6413	0	0	Ki67+	 3979 4684
6414	0	0	Ki67+	 3980 4329
6415	0	0	Ki67+	 3982 4296
6416	0	0	Ki67+	 3984 4911
6417	0	0	Ki67+	 3984 4952
6418	0	0	Ki67+	 3986 4833
6419	0	0	Ki67+	 3987 4362
6420	0	0	Ki67+	 3992 4732
6421	0	0	Ki67+	 3997 4390
6422	0	0	Ki67+	 3998 4943
6423	0	0	Ki67+	 4006 4800
6424	0	0	Ki67+	 4007 4221
6425	0	0	Ki67+	 4007 4292
6426	0	0	Ki67+	 4007 4324
6427	0	0	Ki67+	 4007 4751
6428	0	0	Ki67+	 4008 4503
6429	0	0	Ki67+	 4010 4848
6430	0	0	Ki67+	 4011 4810
6431	0	0	Ki67+	 4013 4281
6432	0	0	Ki67+	 4020 4377
6433	0	0	Ki67+	 4021 4703
6434	0	0	Ki67+	 4023 4318
6435	0	0	Ki67+	 4028 4346
6436	0	0	Ki67+	 4031 4803
6437	0	0	Ki67+	 4033 4688
6438	0	0	Ki67+	 4034 4950
6439	0	0	Ki67+	 4037 4272
6440	0	0	Ki67+	 4037 4402
6441	0	0	Ki67+	 4041 4291
6442	0	0	Ki67+	 4044 4194
6443	0	0	Ki67+	 4044 4830
6444	0	0	Ki67+	 4050 4932
6445	0	0	Ki67+	 4051 4742
6446	0	0	Ki67+	 4055 4410
6447	0	0	Ki67+	 4055 4704
6448	0	0	Ki67+	 4057 4298
6449	0	0	Ki67+	 4058 4940
6450	0	0	Ki67+	 4061 4313
6451	0	0	Ki67+	 4064 4960
6452	0	0	Ki67+	 4074 4293
6453	0	0	Ki67+	 4074 4739
6454	0	0	Ki67+	 4076 4800
6455	0	0	Ki67+	 4078 4391
6456	0	0	Ki67+	 4083 4759
6457	0	0	Ki67+	 4086 4276
6458	0	0	Ki67+	 4088 4771
6459	0	0	Ki67+	 4088 4789
6460	0	0	Ki67+	 4091 4990
6461	0	0	Ki67+	 4092 4257
6462	0	0	Ki67+	 4093 4406
6463	0	0	Ki67+	 4097 4966
6464	0	0	Ki67+	 4100 4637
6465	0	0	Ki67+	 4100 4732
6466	0	0	Ki67+	 4106 4273
6467	0	0	Ki67+	 4110 4779
6468	0	0	Ki67+	 4113 4288
6469	0	0	Ki67+	 4114 4745
6470	0	0	Ki67+	 4120 4419
6471	0	0	Ki67+	 4122 4986
6472	0	0	Ki67+	 4123 4831
6473	0	0	Ki67+	 4134 4264
6474	0	0	Ki67+	 4135 4411
6475	0	0	Ki67+	 4144 4960
6476	0	0	Ki67+	 4146 4815
6477	0	0	Ki67+	 4149 4670
6478	0	0	Ki67+	 4152 4885
6479	0	0	Ki67+	 4153 4264
6480	0	0	Ki67+	 4157 4717
6481	0	0	Ki67+	 4158 4289
6482	0	0	Ki67+	 4162 4365
6483	0	0	Ki67+	 4163 4862
6484	0	0	Ki67+	 4165 4628
6485	0	0	Ki67+	 4167 4253
6486	0	0	Ki67+	 4170 4647
6487	0	0	Ki67+	 4175 4813
6488	0	0	Ki67+	 4176 4833
6489	0	0	Ki67+	 4178 4401
6490	0	0	Ki67+	 4182 4602
6491	0	0	Ki67+	 4188 4689
6492	0	0	Ki67+	 4190 4634
6493	0	0	Ki67+	 4193 4383
6494	0	0	Ki67+	 4193 4853
6495	0	0	Ki67+	 4196 4913
6496	0	0	Ki67+	 4197 4260
6497	0	0	Ki67+	 4198 4281
6498	0	0	Ki67+	 4198 4618
6499	0	0	Ki67+	 4198 4664
6500	0	0	Ki67+	 4200 4703
6501	0	0	Ki67+	 4202 4597
6502	0	0	Ki67+	 4207 4630
6503	0	0	Ki67+	 4208 4882
6504	0	0	Ki67+	 4214 4288
6505	0	0	Ki67+	 4215 4912
6506	0	0	Ki67+	 4216 4264
6507	0	0	Ki67+	 4217 4721
6508	0	0	Ki67+	 4225 4588
6509	0	0	Ki67+	 4234 4377
6510	0	0	Ki67+	 4234 4853
6511	0	0	Ki67+	 4235 4834
6512	0	0	Ki67+	 4240 4280
6513	0	0	Ki67+	 4242 4717
6514	0	0	Ki67+	 4243 4266
6515	0	0	Ki67+	 4243 4887
6516	0	0	Ki67+	 4245 4384
6517	0	0	Ki67+	 4246 4739
6518	0	0	Ki67+	 4250 4589
6519	0	0	Ki67+	 4251 4943
6520	0	0	Ki67+	 4253 4757
6521	0	0	Ki67+	 4257 4351
6522	0	0	Ki67+	 4263 4731
6523	0	0	Ki67+	 4267 4265
6524	0	0	Ki67+	 4270 4763
6525	0	0	Ki67+	 4272 4288
6526	0	0	Ki67+	 4273 4371
6527	0	0	Ki67+	 4273 4595
6528	0	0	Ki67+	 4273 4928
6529	0	0	Ki67+	 4274 4633
6530	0	0	Ki67+	 4275 4861
6531	0	0	Ki67+	 4278 4359
6532	0	0	Ki67+	 4278 4952
6533	0	0	Ki67+	 4282 4897
6534	0	0	Ki67+	 4291 4323
6535	0	0	Ki67+	 4292 4936
6536	0	0	Ki67+	 4295 4353
6537	0	0	Ki67+	 4296 4282
6538	0	0	Ki67+	 4296 4612
6539	0	0	Ki67+	 4299 4772
6540	0	0	Ki67+	 4301 4319
6541	0	0	Ki67+	 4309 4908
6542	0	0	Ki67+	 4310 4640
6543	0	0	Ki67+	 4312 4626
6544	0	0	Ki67+	 4325 4847
6545	0	0	Ki67+	 4326 4889
6546	0	0	Ki67+	 4330 4787
6547	0	0	Ki67+	 4330 4934
6548	0	0	Ki67+	 4332 4610
6549	0	0	Ki67+	 4337 4910
6550	0	0	Ki67+	 4344 4659
6551	0	0	Ki67+	 4344 4926
6552	0	0	Ki67+	 4347 4892
6553	0	0	Ki67+	 4355 4513
6554	0	0	Ki67+	 4365 4689
6555	0	0	Ki67+	 4365 4762
6556	0	0	Ki67+	 4373 4598
6557	0	0	Ki67+	 4373 4908
6558	0	0	Ki67+	 4380 4578
6559	0	0	Ki67+	 4382 4932
6560	0	0	Ki67+	 4389 4596
6561	0	0	Ki67+	 4394 4955
6562	0	0	Ki67+	 4395 4610
6563	0	0	Ki67+	 4395 4924
6564	0	0	Ki67+	 4413 4939
6565	0	0	Ki67+	 4416 4619
6566	0	0	Ki67+	 4418 4578
6567	0	0	Ki67+	 4424 4951
6568	0	0	Ki67+	 4426 4630
6569	0	0	Ki67+	 4436 4652
6570	0	0	Ki67+	 4441 4631
6571	0	0	Ki67+	 4442 4982
6572	0	0	Ki67+	 3654 5205
6573	0	0	Ki67+	 3664 5177
6574	0	0	Ki67+	 3664 5286
6575	0	0	Ki67+	 3665 5788
6576	0	0	Ki67+	 3670 5433
6577	0	0	Ki67+	 3672 5605
6578	0	0	Ki67+	 3680 5224
6579	0	0	Ki67+	 3680 5737
6580	0	0	Ki67+	 3683 5085
6581	0	0	Ki67+	 3686 5338
6582	0	0	Ki67+	 3690 5120
6583	0	0	Ki67+	 3692 5285
6584	0	0	Ki67+	 3698 5757
6585	0	0	Ki67+	 3704 5696
6586	0	0	Ki67+	 3705 5252
6587	0	0	Ki67+	 3708 5786
6588	0	0	Ki67+	 3716 5002
6589	0	0	Ki67+	 3718 5312
6590	0	0	Ki67+	 3719 5269
6591	0	0	Ki67+	 3722 5161
6592	0	0	Ki67+	 3723 5536
6593	0	0	Ki67+	 3727 5238
6594	0	0	Ki67+	 3733 5262
6595	0	0	Ki67+	 3734 5710
6596	0	0	Ki67+	 3738 5385
6597	0	0	Ki67+	 3740 5207
6598	0	0	Ki67+	 3741 5106
6599	0	0	Ki67+	 3741 5697
6600	0	0	Ki67+	 3746 5351
6601	0	0	Ki67+	 3753 5151
6602	0	0	Ki67+	 3753 5175
6603	0	0	Ki67+	 3756 5280
6604	0	0	Ki67+	 3758 5307
6605	0	0	Ki67+	 3758 5367
6606	0	0	Ki67+	 3759 5400
6607	0	0	Ki67+	 3766 5102
6608	0	0	Ki67+	 3767 5250
6609	0	0	Ki67+	 3772 5072
6610	0	0	Ki67+	 3773 5413
6611	0	0	Ki67+	 3774 5361
6612	0	0	Ki67+	 3775 5118
6613	0	0	Ki67+	 3775 5395
6614	0	0	Ki67+	 3775 5438
6615	0	0	Ki67+	 3779 5471
6616	0	0	Ki67+	 3780 5716
6617	0	0	Ki67+	 3784 5196
6618	0	0	Ki67+	 3784 5276
6619	0	0	Ki67+	 3787 5328
6620	0	0	Ki67+	 3789 5233
6621	0	0	Ki67+	 3791 5169
6622	0	0	Ki67+	 3796 5732
6623	0	0	Ki67+	 3801 5717
6624	0	0	Ki67+	 3804 5183
6625	0	0	Ki67+	 3805 5132
6626	0	0	Ki67+	 3807 5499
6627	0	0	Ki67+	 3814 5049
6628	0	0	Ki67+	 3818 5430
6629	0	0	Ki67+	 3819 5444
6630	0	0	Ki67+	 3820 5226
6631	0	0	Ki67+	 3825 5157
6632	0	0	Ki67+	 3825 5534
6633	0	0	Ki67+	 3826 5742
6634	0	0	Ki67+	 3830 5787
6635	0	0	Ki67+	 3831 5305
6636	0	0	Ki67+	 3834 5341
6637	0	0	Ki67+	 3835 5484
6638	0	0	Ki67+	 3836 5379
6639	0	0	Ki67+	 3837 5103
6640	0	0	Ki67+	 3840 5498
6641	0	0	Ki67+	 3842 5168
6642	0	0	Ki67+	 3842 5536
6643	0	0	Ki67+	 3844 5183
6644	0	0	Ki67+	 3844 5618
6645	0	0	Ki67+	 3848 5139
6646	0	0	Ki67+	 3849 5411
6647	0	0	Ki67+	 3849 5442
6648	0	0	Ki67+	 3850 5484
6649	0	0	Ki67+	 3856 5155
6650	0	0	Ki67+	 3859 5121
6651	0	0	Ki67+	 3866 5751
6652	0	0	Ki67+	 3871 5483
6653	0	0	Ki67+	 3874 5195
6654	0	0	Ki67+	 3876 5735
6655	0	0	Ki67+	 3886 5528
6656	0	0	Ki67+	 3891 5077
6657	0	0	Ki67+	 3893 5099
6658	0	0	Ki67+	 3907 5507
6659	0	0	Ki67+	 3912 5488
6660	0	0	Ki67+	 3927 5579
6661	0	0	Ki67+	 3932 5482
6662	0	0	Ki67+	 3952 5009
6663	0	0	Ki67+	 3954 5108
6664	0	0	Ki67+	 3958 5206
6665	0	0	Ki67+	 3958 5221
6666	0	0	Ki67+	 3966 5605
6667	0	0	Ki67+	 3973 5024
6668	0	0	Ki67+	 3979 5172
6669	0	0	Ki67+	 3984 5727
6670	0	0	Ki67+	 3985 5087
6671	0	0	Ki67+	 3989 5277
6672	0	0	Ki67+	 3990 5233
6673	0	0	Ki67+	 3991 5204
6674	0	0	Ki67+	 3992 5010
6675	0	0	Ki67+	 4003 5122
6676	0	0	Ki67+	 4005 5604
6677	0	0	Ki67+	 4007 5390
6678	0	0	Ki67+	 4011 5225
6679	0	0	Ki67+	 4013 5182
6680	0	0	Ki67+	 4018 5075
6681	0	0	Ki67+	 4021 5661
6682	0	0	Ki67+	 4022 5150
6683	0	0	Ki67+	 4026 5087
6684	0	0	Ki67+	 4029 5450
6685	0	0	Ki67+	 4030 5239
6686	0	0	Ki67+	 4033 5008
6687	0	0	Ki67+	 4034 5366
6688	0	0	Ki67+	 4036 5253
6689	0	0	Ki67+	 4036 5287
6690	0	0	Ki67+	 4037 5263
6691	0	0	Ki67+	 4037 5470
6692	0	0	Ki67+	 4038 5151
6693	0	0	Ki67+	 4039 5033
6694	0	0	Ki67+	 4039 5200
6695	0	0	Ki67+	 4040 5219
6696	0	0	Ki67+	 4045 5306
6697	0	0	Ki67+	 4048 5395
6698	0	0	Ki67+	 4052 5178
6699	0	0	Ki67+	 4052 5232
6700	0	0	Ki67+	 4055 5205
6701	0	0	Ki67+	 4057 5426
6702	0	0	Ki67+	 4058 5343
6703	0	0	Ki67+	 4064 5261
6704	0	0	Ki67+	 4064 5455
6705	0	0	Ki67+	 4065 5384
6706	0	0	Ki67+	 4065 5508
6707	0	0	Ki67+	 4066 5284
6708	0	0	Ki67+	 4072 5591
6709	0	0	Ki67+	 4083 5464
6710	0	0	Ki67+	 4084 5587
6711	0	0	Ki67+	 4087 5415
6712	0	0	Ki67+	 4089 5375
6713	0	0	Ki67+	 4092 5047
6714	0	0	Ki67+	 4093 5484
6715	0	0	Ki67+	 4096 5156
6716	0	0	Ki67+	 4102 5007
6717	0	0	Ki67+	 4102 5490
6718	0	0	Ki67+	 4107 5572
6719	0	0	Ki67+	 4113 5544
6720	0	0	Ki67+	 4114 5518
6721	0	0	Ki67+	 4115 5766
6722	0	0	Ki67+	 4119 5023
6723	0	0	Ki67+	 4119 5460
6724	0	0	Ki67+	 4123 5414
6725	0	0	Ki67+	 4124 5699
6726	0	0	Ki67+	 4128 5486
6727	0	0	Ki67+	 4129 5002
6728	0	0	Ki67+	 4130 5221
6729	0	0	Ki67+	 4131 5435
6730	0	0	Ki67+	 4140 5769
6731	0	0	Ki67+	 4143 5185
6732	0	0	Ki67+	 4149 5102
6733	0	0	Ki67+	 4149 5348
6734	0	0	Ki67+	 4152 5203
6735	0	0	Ki67+	 4152 5313
6736	0	0	Ki67+	 4156 5371
6737	0	0	Ki67+	 4157 5025
6738	0	0	Ki67+	 4158 5785
6739	0	0	Ki67+	 4159 5009
6740	0	0	Ki67+	 4159 5763
6741	0	0	Ki67+	 4161 5336
6742	0	0	Ki67+	 4164 5256
6743	0	0	Ki67+	 4178 5013
6744	0	0	Ki67+	 4179 5352
6745	0	0	Ki67+	 4180 5028
6746	0	0	Ki67+	 4180 5284
6747	0	0	Ki67+	 4180 5373
6748	0	0	Ki67+	 4182 5323
6749	0	0	Ki67+	 4182 5394
6750	0	0	Ki67+	 4183 5473
6751	0	0	Ki67+	 4186 5439
6752	0	0	Ki67+	 4187 5169
6753	0	0	Ki67+	 4188 5143
6754	0	0	Ki67+	 4189 5509
6755	0	0	Ki67+	 4195 5533
6756	0	0	Ki67+	 4198 5210
6757	0	0	Ki67+	 4207 5760
6758	0	0	Ki67+	 4211 5786
6759	0	0	Ki67+	 4214 5489
6760	0	0	Ki67+	 4215 5268
6761	0	0	Ki67+	 4217 5031
6762	0	0	Ki67+	 4219 5043
6763	0	0	Ki67+	 4221 5435
6764	0	0	Ki67+	 4223 5140
6765	0	0	Ki67+	 4225 5501
6766	0	0	Ki67+	 4225 5527
6767	0	0	Ki67+	 4229 5086
6768	0	0	Ki67+	 4229 5373
6769	0	0	Ki67+	 4231 5544
6770	0	0	Ki67+	 4237 5231
6771	0	0	Ki67+	 4239 5361
6772	0	0	Ki67+	 4240 5579
6773	0	0	Ki67+	 4247 5043
6774	0	0	Ki67+	 4248 5784
6775	0	0	Ki67+	 4249 5429
6776	0	0	Ki67+	 4253 5022
6777	0	0	Ki67+	 4257 5141
6778	0	0	Ki67+	 4262 5522
6779	0	0	Ki67+	 4262 5537
6780	0	0	Ki67+	 4262 5585
6781	0	0	Ki67+	 4265 5048
6782	0	0	Ki67+	 4265 5232
6783	0	0	Ki67+	 4267 5595
6784	0	0	Ki67+	 4276 5240
6785	0	0	Ki67+	 4276 5562
6786	0	0	Ki67+	 4277 5790
6787	0	0	Ki67+	 4281 5135
6788	0	0	Ki67+	 4282 5432
6789	0	0	Ki67+	 4289 5119
6790	0	0	Ki67+	 4289 5655
6791	0	0	Ki67+	 4293 5516
6792	0	0	Ki67+	 4293 5598
6793	0	0	Ki67+	 4296 5366
6794	0	0	Ki67+	 4297 5294
6795	0	0	Ki67+	 4298 5046
6796	0	0	Ki67+	 4302 5582
6797	0	0	Ki67+	 4303 5609
6798	0	0	Ki67+	 4305 5265
6799	0	0	Ki67+	 4307 5027
6800	0	0	Ki67+	 4313 5236
6801	0	0	Ki67+	 4316 5645
6802	0	0	Ki67+	 4317 5308
6803	0	0	Ki67+	 4320 5038
6804	0	0	Ki67+	 4321 5112
6805	0	0	Ki67+	 4321 5679
6806	0	0	Ki67+	 4329 5417
6807	0	0	Ki67+	 4331 5387
6808	0	0	Ki67+	 4334 5292
6809	0	0	Ki67+	 4336 5642
6810	0	0	Ki67+	 4337 5041
6811	0	0	Ki67+	 4342 5127
6812	0	0	Ki67+	 4346 5307
6813	0	0	Ki67+	 4350 5528
6814	0	0	Ki67+	 4353 5035
6815	0	0	Ki67+	 4355 5662
6816	0	0	Ki67+	 4357 5688
6817	0	0	Ki67+	 4359 5325
6818	0	0	Ki67+	 4359 5494
6819	0	0	Ki67+	 4360 5027
6820	0	0	Ki67+	 4360 5285
6821	0	0	Ki67+	 4364 5679
6822	0	0	Ki67+	 4377 5480
6823	0	0	Ki67+	 4379 5696
6824	0	0	Ki67+	 4381 5633
6825	0	0	Ki67+	 4389 5124
6826	0	0	Ki67+	 4391 5034
6827	0	0	Ki67+	 4391 5473
6828	0	0	Ki67+	 4395 5625
6829	0	0	Ki67+	 4398 5018
6830	0	0	Ki67+	 4401 5255
6831	0	0	Ki67+	 4401 5334
6832	0	0	Ki67+	 4406 5234
6833	0	0	Ki67+	 4407 5177
6834	0	0	Ki67+	 4413 5373
6835	0	0	Ki67+	 4421 5278
6836	0	0	Ki67+	 4429 5101
6837	0	0	Ki67+	 4429 5551
6838	0	0	Ki67+	 4431 5682
6839	0	0	Ki67+	 4435 5698
6840	0	0	Ki67+	 4440 5261
6841	0	0	Ki67+	 4441 5022
6842	0	0	Ki67+	 4441 5564
6843	0	0	Ki67+	 4443 5120
6844	0	0	Ki67+	 4444 5444
6845	0	0	Ki67+	 3651 6482
6846	0	0	Ki67+	 3651 6492
6847	0	0	Ki67+	 3652 6386
6848	0	0	Ki67+	 3655 5831
6849	0	0	Ki67+	 3657 5884
6850	0	0	Ki67+	 3700 5834
6851	0	0	Ki67+	 3714 6445
6852	0	0	Ki67+	 3722 6496
6853	0	0	Ki67+	 3734 5914
6854	0	0	Ki67+	 3735 6256
6855	0	0	Ki67+	 3755 6501
6856	0	0	Ki67+	 3757 5900
6857	0	0	Ki67+	 3762 6512
6858	0	0	Ki67+	 3764 5917
6859	0	0	Ki67+	 3769 6346
6860	0	0	Ki67+	 3783 5916
6861	0	0	Ki67+	 3783 6447
6862	0	0	Ki67+	 3791 5953
6863	0	0	Ki67+	 3809 5793
6864	0	0	Ki67+	 3815 6293
6865	0	0	Ki67+	 3818 6321
6866	0	0	Ki67+	 3823 6396
6867	0	0	Ki67+	 3826 5916
6868	0	0	Ki67+	 3831 6467
6869	0	0	Ki67+	 3845 5866
6870	0	0	Ki67+	 3858 5821
6871	0	0	Ki67+	 3861 6318
6872	0	0	Ki67+	 3863 5895
6873	0	0	Ki67+	 3869 6445
6874	0	0	Ki67+	 3870 5815
6875	0	0	Ki67+	 3873 6340
6876	0	0	Ki67+	 3885 6258
6877	0	0	Ki67+	 3892 5925
6878	0	0	Ki67+	 3909 5902
6879	0	0	Ki67+	 3919 6281
6880	0	0	Ki67+	 3920 6333
6881	0	0	Ki67+	 3926 6303
6882	0	0	Ki67+	 3928 5933
6883	0	0	Ki67+	 3932 5811
6884	0	0	Ki67+	 3939 6297
6885	0	0	Ki67+	 3942 6476
6886	0	0	Ki67+	 3949 6465
6887	0	0	Ki67+	 3954 5870
6888	0	0	Ki67+	 3959 5840
6889	0	0	Ki67+	 3972 6307
6890	0	0	Ki67+	 3977 5900
6891	0	0	Ki67+	 3988 6459
6892	0	0	Ki67+	 3989 6255
6893	0	0	Ki67+	 3992 6437
6894	0	0	Ki67+	 4010 5934
6895	0	0	Ki67+	 4019 5858
6896	0	0	Ki67+	 4024 6277
6897	0	0	Ki67+	 4025 5826
6898	0	0	Ki67+	 4028 6422
6899	0	0	Ki67+	 4034 6292
6900	0	0	Ki67+	 4049 6427
6901	0	0	Ki67+	 4049 6484
6902	0	0	Ki67+	 4057 6577
6903	0	0	Ki67+	 4060 5912
6904	0	0	Ki67+	 4062 5935
6905	0	0	Ki67+	 4066 5882
6906	0	0	Ki67+	 4070 5859
6907	0	0	Ki67+	 4077 6259
6908	0	0	Ki67+	 4079 6428
6909	0	0	Ki67+	 4096 6214
6910	0	0	Ki67+	 4100 6456
6911	0	0	Ki67+	 4101 6414
6912	0	0	Ki67+	 4102 6300
6913	0	0	Ki67+	 4115 6569
6914	0	0	Ki67+	 4120 6290
6915	0	0	Ki67+	 4121 6431
6916	0	0	Ki67+	 4125 5865
6917	0	0	Ki67+	 4131 6530
6918	0	0	Ki67+	 4137 5908
6919	0	0	Ki67+	 4139 6415
6920	0	0	Ki67+	 4153 6423
6921	0	0	Ki67+	 4159 6586
6922	0	0	Ki67+	 4160 6233
6923	0	0	Ki67+	 4186 5816
6924	0	0	Ki67+	 4201 6225
6925	0	0	Ki67+	 4213 6298
6926	0	0	Ki67+	 4215 5904
6927	0	0	Ki67+	 4218 6422
6928	0	0	Ki67+	 4224 5944
6929	0	0	Ki67+	 4226 5889
6930	0	0	Ki67+	 4236 6220
6931	0	0	Ki67+	 4236 6558
6932	0	0	Ki67+	 4244 6258
6933	0	0	Ki67+	 4246 5971
6934	0	0	Ki67+	 4247 5987
6935	0	0	Ki67+	 4249 6410
6936	0	0	Ki67+	 4250 6330
6937	0	0	Ki67+	 4261 6298
6938	0	0	Ki67+	 4264 5920
6939	0	0	Ki67+	 4269 6412
6940	0	0	Ki67+	 4271 6310
6941	0	0	Ki67+	 4274 5810
6942	0	0	Ki67+	 4281 5855
6943	0	0	Ki67+	 4289 5982
6944	0	0	Ki67+	 4289 6016
6945	0	0	Ki67+	 4289 6282
6946	0	0	Ki67+	 4291 5938
6947	0	0	Ki67+	 4317 5909
6948	0	0	Ki67+	 4324 5944
6949	0	0	Ki67+	 4328 6233
6950	0	0	Ki67+	 4328 6411
6951	0	0	Ki67+	 4329 5969
6952	0	0	Ki67+	 4334 5893
6953	0	0	Ki67+	 4337 5934
6954	0	0	Ki67+	 4341 6003
6955	0	0	Ki67+	 4343 6421
6956	0	0	Ki67+	 4347 6297
6957	0	0	Ki67+	 4347 6408
6958	0	0	Ki67+	 4349 5928
6959	0	0	Ki67+	 4351 6253
6960	0	0	Ki67+	 4359 6315
6961	0	0	Ki67+	 4362 6555
6962	0	0	Ki67+	 4363 5898
6963	0	0	Ki67+	 4365 6573
6964	0	0	Ki67+	 4369 5932
6965	0	0	Ki67+	 4372 5949
6966	0	0	Ki67+	 4383 6411
6967	0	0	Ki67+	 4384 6287
6968	0	0	Ki67+	 4387 6302
6969	0	0	Ki67+	 4390 5924
6970	0	0	Ki67+	 4390 6447
6971	0	0	Ki67+	 4409 5895
6972	0	0	Ki67+	 4418 6231
6973	0	0	Ki67+	 4419 6411
6974	0	0	Ki67+	 4425 5972
6975	0	0	Ki67+	 4431 5938
6976	0	0	Ki67+	 4436 6418
6977	0	0	Ki67+	 4440 6240
6978	0	0	Ki67+	 3677 6747
6979	0	0	Ki67+	 3700 6775
6980	0	0	Ki67+	 3733 6606
6981	0	0	Ki67+	 3739 6747
6982	0	0	Ki67+	 3743 6631
6983	0	0	Ki67+	 3751 6656
6984	0	0	Ki67+	 3765 6630
6985	0	0	Ki67+	 3770 6736
6986	0	0	Ki67+	 3773 6622
6987	0	0	Ki67+	 3776 7126
6988	0	0	Ki67+	 3782 6639
6989	0	0	Ki67+	 3813 7085
6990	0	0	Ki67+	 3815 6876
6991	0	0	Ki67+	 3816 6626
6992	0	0	Ki67+	 3817 6718
6993	0	0	Ki67+	 3845 6693
6994	0	0	Ki67+	 3859 6715
6995	0	0	Ki67+	 3865 7252
6996	0	0	Ki67+	 3872 7216
6997	0	0	Ki67+	 3881 6631
6998	0	0	Ki67+	 3901 6631
6999	0	0	Ki67+	 3918 6873
7000	0	0	Ki67+	 3923 7052
7001	0	0	Ki67+	 3930 6612
7002	0	0	Ki67+	 3937 6689
7003	0	0	Ki67+	 3950 7287
7004	0	0	Ki67+	 3982 6734
7005	0	0	Ki67+	 3983 6867
7006	0	0	Ki67+	 3988 6782
7007	0	0	Ki67+	 3991 7200
7008	0	0	Ki67+	 3991 7256
7009	0	0	Ki67+	 4008 7242
7010	0	0	Ki67+	 4010 7279
7011	0	0	Ki67+	 4019 7268
7012	0	0	Ki67+	 4028 6949
7013	0	0	Ki67+	 4049 6697
7014	0	0	Ki67+	 4051 6740
7015	0	0	Ki67+	 4052 7186
7016	0	0	Ki67+	 4070 6594
7017	0	0	Ki67+	 4080 7177
7018	0	0	Ki67+	 4084 6977
7019	0	0	Ki67+	 4091 6805
7020	0	0	Ki67+	 4094 7177
7021	0	0	Ki67+	 4097 6981
7022	0	0	Ki67+	 4109 6794
7023	0	0	Ki67+	 4110 6736
7024	0	0	Ki67+	 4122 6606
7025	0	0	Ki67+	 4132 7037
7026	0	0	Ki67+	 4138 7334
7027	0	0	Ki67+	 4140 6745
7028	0	0	Ki67+	 4141 7111
7029	0	0	Ki67+	 4152 7027
7030	0	0	Ki67+	 4159 6831
7031	0	0	Ki67+	 4161 6598
7032	0	0	Ki67+	 4163 6700
7033	0	0	Ki67+	 4165 6798
7034	0	0	Ki67+	 4168 6714
7035	0	0	Ki67+	 4179 6951
7036	0	0	Ki67+	 4183 6596
7037	0	0	Ki67+	 4189 6748
7038	0	0	Ki67+	 4196 6771
7039	0	0	Ki67+	 4196 7079
7040	0	0	Ki67+	 4201 6856
7041	0	0	Ki67+	 4206 7092
7042	0	0	Ki67+	 4209 6944
7043	0	0	Ki67+	 4223 7059
7044	0	0	Ki67+	 4233 6732
7045	0	0	Ki67+	 4237 6687
7046	0	0	Ki67+	 4243 7249
7047	0	0	Ki67+	 4250 6598
7048	0	0	Ki67+	 4251 7160
7049	0	0	Ki67+	 4253 6709
7050	0	0	Ki67+	 4258 6785
7051	0	0	Ki67+	 4258 6882
7052	0	0	Ki67+	 4265 6688
7053	0	0	Ki67+	 4273 6796
7054	0	0	Ki67+	 4278 7062
7055	0	0	Ki67+	 4289 7179
7056	0	0	Ki67+	 4296 6999
7057	0	0	Ki67+	 4297 6792
7058	0	0	Ki67+	 4307 7197
7059	0	0	Ki67+	 4319 6865
7060	0	0	Ki67+	 4319 7119
7061	0	0	Ki67+	 4332 7045
7062	0	0	Ki67+	 4333 7156
7063	0	0	Ki67+	 4341 7014
7064	0	0	Ki67+	 4343 6837
7065	0	0	Ki67+	 4343 7324
7066	0	0	Ki67+	 4347 7049
7067	0	0	Ki67+	 4356 6998
7068	0	0	Ki67+	 4371 7101
7069	0	0	Ki67+	 4374 7027
7070	0	0	Ki67+	 4382 6983
7071	0	0	Ki67+	 4394 7152
7072	0	0	Ki67+	 4396 7053
7073	0	0	Ki67+	 4396 7084
7074	0	0	Ki67+	 4400 6776
7075	0	0	Ki67+	 4408 7304
7076	0	0	Ki67+	 4416 7056
7077	0	0	Ki67+	 4428 6697
7078	0	0	Ki67+	 4429 6716
7079	0	0	Ki67+	 4434 7303
7080	0	0	Ki67+	 4438 7010
7081	0	0	Ki67+	 3651 7816
7082	0	0	Ki67+	 3651 7933
7083	0	0	Ki67+	 3657 7628
7084	0	0	Ki67+	 3663 7883
7085	0	0	Ki67+	 3664 8041
7086	0	0	Ki67+	 3666 8162
7087	0	0	Ki67+	 3669 8010
7088	0	0	Ki67+	 3671 7786
7089	0	0	Ki67+	 3672 7753
7090	0	0	Ki67+	 3682 7630
7091	0	0	Ki67+	 3687 8054
7092	0	0	Ki67+	 3688 7601
7093	0	0	Ki67+	 3693 8040
7094	0	0	Ki67+	 3696 7868
7095	0	0	Ki67+	 3701 8147
7096	0	0	Ki67+	 3705 8067
7097	0	0	Ki67+	 3718 7679
7098	0	0	Ki67+	 3733 7646
7099	0	0	Ki67+	 3733 8050
7100	0	0	Ki67+	 3738 8172
7101	0	0	Ki67+	 3740 8079
7102	0	0	Ki67+	 3742 8152
7103	0	0	Ki67+	 3755 7704
7104	0	0	Ki67+	 3755 7775
7105	0	0	Ki67+	 3759 7671
7106	0	0	Ki67+	 3760 8063
7107	0	0	Ki67+	 3762 8159
7108	0	0	Ki67+	 3764 7594
7109	0	0	Ki67+	 3769 8172
7110	0	0	Ki67+	 3770 8078
7111	0	0	Ki67+	 3773 7719
7112	0	0	Ki67+	 3774 8162
7113	0	0	Ki67+	 3775 7702
7114	0	0	Ki67+	 3778 7769
7115	0	0	Ki67+	 3779 8025
7116	0	0	Ki67+	 3790 8060
7117	0	0	Ki67+	 3795 8153
7118	0	0	Ki67+	 3803 7788
7119	0	0	Ki67+	 3807 8115
7120	0	0	Ki67+	 3809 8018
7121	0	0	Ki67+	 3811 7736
7122	0	0	Ki67+	 3813 7807
7123	0	0	Ki67+	 3814 7662
7124	0	0	Ki67+	 3815 8081
7125	0	0	Ki67+	 3835 7634
7126	0	0	Ki67+	 3836 8154
7127	0	0	Ki67+	 3843 7883
7128	0	0	Ki67+	 3844 7643
7129	0	0	Ki67+	 3847 7852
7130	0	0	Ki67+	 3858 7770
7131	0	0	Ki67+	 3862 7877
7132	0	0	Ki67+	 3865 8150
7133	0	0	Ki67+	 3866 8170
7134	0	0	Ki67+	 3869 7666
7135	0	0	Ki67+	 3869 7694
7136	0	0	Ki67+	 3881 7638
7137	0	0	Ki67+	 3881 8057
7138	0	0	Ki67+	 3890 7687
7139	0	0	Ki67+	 3890 7767
7140	0	0	Ki67+	 3891 7668
7141	0	0	Ki67+	 3893 7856
7142	0	0	Ki67+	 3894 8023
7143	0	0	Ki67+	 3901 7815
7144	0	0	Ki67+	 3910 8165
7145	0	0	Ki67+	 3913 7728
7146	0	0	Ki67+	 3920 8004
7147	0	0	Ki67+	 3922 7956
7148	0	0	Ki67+	 3922 8037
7149	0	0	Ki67+	 3926 7712
7150	0	0	Ki67+	 3930 7688
7151	0	0	Ki67+	 3939 7747
7152	0	0	Ki67+	 3945 7830
7153	0	0	Ki67+	 3950 7806
7154	0	0	Ki67+	 3951 7930
7155	0	0	Ki67+	 3953 7837
7156	0	0	Ki67+	 3953 8048
7157	0	0	Ki67+	 3956 8145
7158	0	0	Ki67+	 3957 7693
7159	0	0	Ki67+	 3957 8030
7160	0	0	Ki67+	 3958 7737
7161	0	0	Ki67+	 3959 8171
7162	0	0	Ki67+	 3964 7922
7163	0	0	Ki67+	 3972 7703
7164	0	0	Ki67+	 3972 7764
7165	0	0	Ki67+	 3972 8168
7166	0	0	Ki67+	 3974 7846
7167	0	0	Ki67+	 3975 7888
7168	0	0	Ki67+	 3984 7962
7169	0	0	Ki67+	 3984 8141
7170	0	0	Ki67+	 3990 7846
7171	0	0	Ki67+	 3992 8016
7172	0	0	Ki67+	 3999 7755
7173	0	0	Ki67+	 4000 8161
7174	0	0	Ki67+	 4002 7709
7175	0	0	Ki67+	 4002 7797
7176	0	0	Ki67+	 4007 8003
7177	0	0	Ki67+	 4016 7976
7178	0	0	Ki67+	 4024 7841
7179	0	0	Ki67+	 4026 7759
7180	0	0	Ki67+	 4028 7967
7181	0	0	Ki67+	 4038 7861
7182	0	0	Ki67+	 4046 7946
7183	0	0	Ki67+	 4049 7762
7184	0	0	Ki67+	 4052 7780
7185	0	0	Ki67+	 4054 7984
7186	0	0	Ki67+	 4055 8133
7187	0	0	Ki67+	 4058 8148
7188	0	0	Ki67+	 4061 7732
7189	0	0	Ki67+	 4061 8000
7190	0	0	Ki67+	 4065 8119
7191	0	0	Ki67+	 4070 7862
7192	0	0	Ki67+	 4072 7959
7193	0	0	Ki67+	 4080 7881
7194	0	0	Ki67+	 4087 7917
7195	0	0	Ki67+	 4090 7725
7196	0	0	Ki67+	 4096 7759
7197	0	0	Ki67+	 4110 7946
7198	0	0	Ki67+	 4116 7873
7199	0	0	Ki67+	 4116 7964
7200	0	0	Ki67+	 4126 7761
7201	0	0	Ki67+	 4132 7900
7202	0	0	Ki67+	 4136 7798
7203	0	0	Ki67+	 4136 7850
7204	0	0	Ki67+	 4138 7781
7205	0	0	Ki67+	 4146 7854
7206	0	0	Ki67+	 4153 7808
7207	0	0	Ki67+	 4155 8108
7208	0	0	Ki67+	 4168 8145
7209	0	0	Ki67+	 4186 8120
7210	0	0	Ki67+	 4190 7794
7211	0	0	Ki67+	 4204 8063
7212	0	0	Ki67+	 4204 8076
7213	0	0	Ki67+	 4217 7904
7214	0	0	Ki67+	 4218 7819
7215	0	0	Ki67+	 4227 7774
7216	0	0	Ki67+	 4235 8079
7217	0	0	Ki67+	 4238 7820
7218	0	0	Ki67+	 4261 8097
7219	0	0	Ki67+	 4271 7652
7220	0	0	Ki67+	 4289 7612
7221	0	0	Ki67+	 4293 8055
7222	0	0	Ki67+	 4299 8181
7223	0	0	Ki67+	 4312 7950
7224	0	0	Ki67+	 4325 8130
7225	0	0	Ki67+	 4331 8158
7226	0	0	Ki67+	 4340 7466
7227	0	0	Ki67+	 4344 7518
7228	0	0	Ki67+	 4347 7997
7229	0	0	Ki67+	 4350 7508
7230	0	0	Ki67+	 4373 8168
7231	0	0	Ki67+	 4388 7803
7232	0	0	Ki67+	 4393 7952
7233	0	0	Ki67+	 4397 7825
7234	0	0	Ki67+	 4416 7944
7235	0	0	Ki67+	 4420 7817
7236	0	0	Ki67+	 4435 7470
7237	0	0	Ki67+	 3650 8287
7238	0	0	Ki67+	 3653 8205
7239	0	0	Ki67+	 3654 8761
7240	0	0	Ki67+	 3662 8252
7241	0	0	Ki67+	 3662 8296
7242	0	0	Ki67+	 3663 8485
7243	0	0	Ki67+	 3665 8714
7244	0	0	Ki67+	 3667 8983
7245	0	0	Ki67+	 3672 8415
7246	0	0	Ki67+	 3674 8531
7247	0	0	Ki67+	 3676 8429
7248	0	0	Ki67+	 3677 8771
7249	0	0	Ki67+	 3679 8567
7250	0	0	Ki67+	 3680 8283
7251	0	0	Ki67+	 3680 8843
7252	0	0	Ki67+	 3681 8447
7253	0	0	Ki67+	 3681 8581
7254	0	0	Ki67+	 3683 8235
7255	0	0	Ki67+	 3685 8196
7256	0	0	Ki67+	 3687 8482
7257	0	0	Ki67+	 3697 8449
7258	0	0	Ki67+	 3700 8602
7259	0	0	Ki67+	 3707 8670
7260	0	0	Ki67+	 3709 8223
7261	0	0	Ki67+	 3709 8499
7262	0	0	Ki67+	 3712 8849
7263	0	0	Ki67+	 3715 8576
7264	0	0	Ki67+	 3717 8404
7265	0	0	Ki67+	 3719 8550
7266	0	0	Ki67+	 3719 8808
7267	0	0	Ki67+	 3723 8500
7268	0	0	Ki67+	 3724 8272
7269	0	0	Ki67+	 3726 8200
7270	0	0	Ki67+	 3727 8387
7271	0	0	Ki67+	 3731 8839
7272	0	0	Ki67+	 3732 8438
7273	0	0	Ki67+	 3732 8461
7274	0	0	Ki67+	 3735 8333
7275	0	0	Ki67+	 3738 8524
7276	0	0	Ki67+	 3743 8706
7277	0	0	Ki67+	 3745 8407
7278	0	0	Ki67+	 3745 8650
7279	0	0	Ki67+	 3746 8573
7280	0	0	Ki67+	 3748 8723
7281	0	0	Ki67+	 3749 8583
7282	0	0	Ki67+	 3756 8615
7283	0	0	Ki67+	 3758 8522
7284	0	0	Ki67+	 3761 8678
7285	0	0	Ki67+	 3763 8661
7286	0	0	Ki67+	 3764 8696
7287	0	0	Ki67+	 3772 8415
7288	0	0	Ki67+	 3774 8725
7289	0	0	Ki67+	 3775 8477
7290	0	0	Ki67+	 3776 8280
7291	0	0	Ki67+	 3779 8614
7292	0	0	Ki67+	 3780 8440
7293	0	0	Ki67+	 3793 8391
7294	0	0	Ki67+	 3794 8680
7295	0	0	Ki67+	 3795 8972
7296	0	0	Ki67+	 3798 8715
7297	0	0	Ki67+	 3808 8596
7298	0	0	Ki67+	 3811 8399
7299	0	0	Ki67+	 3815 8939
7300	0	0	Ki67+	 3819 8672
7301	0	0	Ki67+	 3819 8739
7302	0	0	Ki67+	 3821 8350
7303	0	0	Ki67+	 3822 8958
7304	0	0	Ki67+	 3824 8487
7305	0	0	Ki67+	 3828 8626
7306	0	0	Ki67+	 3833 8548
7307	0	0	Ki67+	 3834 8402
7308	0	0	Ki67+	 3840 8924
7309	0	0	Ki67+	 3841 8389
7310	0	0	Ki67+	 3843 8348
7311	0	0	Ki67+	 3853 8757
7312	0	0	Ki67+	 3861 8974
7313	0	0	Ki67+	 3862 8452
7314	0	0	Ki67+	 3873 8705
7315	0	0	Ki67+	 3876 8386
7316	0	0	Ki67+	 3880 8316
7317	0	0	Ki67+	 3886 8737
7318	0	0	Ki67+	 3889 8639
7319	0	0	Ki67+	 3891 8336
7320	0	0	Ki67+	 3897 8444
7321	0	0	Ki67+	 3904 8606
7322	0	0	Ki67+	 3909 8403
7323	0	0	Ki67+	 3909 8656
7324	0	0	Ki67+	 3910 8723
7325	0	0	Ki67+	 3912 8335
7326	0	0	Ki67+	 3914 8385
7327	0	0	Ki67+	 3916 8436
7328	0	0	Ki67+	 3917 8308
7329	0	0	Ki67+	 3917 8960
7330	0	0	Ki67+	 3924 8875
7331	0	0	Ki67+	 3931 8564
7332	0	0	Ki67+	 3936 8660
7333	0	0	Ki67+	 3938 8399
7334	0	0	Ki67+	 3940 8985
7335	0	0	Ki67+	 3946 8844
7336	0	0	Ki67+	 3949 8861
7337	0	0	Ki67+	 3957 8709
7338	0	0	Ki67+	 3962 8952
7339	0	0	Ki67+	 3963 8574
7340	0	0	Ki67+	 3964 8364
7341	0	0	Ki67+	 3969 8859
7342	0	0	Ki67+	 3971 8519
7343	0	0	Ki67+	 3971 8985
7344	0	0	Ki67+	 3973 8393
7345	0	0	Ki67+	 3977 8310
7346	0	0	Ki67+	 3979 8633
7347	0	0	Ki67+	 3984 8608
7348	0	0	Ki67+	 3989 8355
7349	0	0	Ki67+	 3993 8627
7350	0	0	Ki67+	 3995 8967
7351	0	0	Ki67+	 4012 8320
7352	0	0	Ki67+	 4015 8658
7353	0	0	Ki67+	 4024 8364
7354	0	0	Ki67+	 4028 8567
7355	0	0	Ki67+	 4029 8538
7356	0	0	Ki67+	 4031 8875
7357	0	0	Ki67+	 4035 8513
7358	0	0	Ki67+	 4049 8312
7359	0	0	Ki67+	 4050 8582
7360	0	0	Ki67+	 4060 8857
7361	0	0	Ki67+	 4060 8898
7362	0	0	Ki67+	 4070 8276
7363	0	0	Ki67+	 4072 8573
7364	0	0	Ki67+	 4075 8914
7365	0	0	Ki67+	 4079 8339
7366	0	0	Ki67+	 4082 8500
7367	0	0	Ki67+	 4084 8289
7368	0	0	Ki67+	 4089 8373
7369	0	0	Ki67+	 4095 8571
7370	0	0	Ki67+	 4095 8897
7371	0	0	Ki67+	 4101 8590
7372	0	0	Ki67+	 4103 8267
7373	0	0	Ki67+	 4106 8535
7374	0	0	Ki67+	 4111 8854
7375	0	0	Ki67+	 4116 8604
7376	0	0	Ki67+	 4120 8249
7377	0	0	Ki67+	 4122 8822
7378	0	0	Ki67+	 4122 8945
7379	0	0	Ki67+	 4125 8570
7380	0	0	Ki67+	 4128 8762
7381	0	0	Ki67+	 4130 8792
7382	0	0	Ki67+	 4134 8829
7383	0	0	Ki67+	 4147 8852
7384	0	0	Ki67+	 4149 8314
7385	0	0	Ki67+	 4151 8346
7386	0	0	Ki67+	 4154 8801
7387	0	0	Ki67+	 4155 8826
7388	0	0	Ki67+	 4157 8974
7389	0	0	Ki67+	 4158 8839
7390	0	0	Ki67+	 4159 8282
7391	0	0	Ki67+	 4165 8861
7392	0	0	Ki67+	 4166 8328
7393	0	0	Ki67+	 4169 8765
7394	0	0	Ki67+	 4170 8311
7395	0	0	Ki67+	 4170 8960
7396	0	0	Ki67+	 4183 8285
7397	0	0	Ki67+	 4195 8875
7398	0	0	Ki67+	 4198 8224
7399	0	0	Ki67+	 4198 8947
7400	0	0	Ki67+	 4200 8248
7401	0	0	Ki67+	 4203 8551
7402	0	0	Ki67+	 4207 8201
7403	0	0	Ki67+	 4218 8947
7404	0	0	Ki67+	 4220 8564
7405	0	0	Ki67+	 4230 8539
7406	0	0	Ki67+	 4231 8233
7407	0	0	Ki67+	 4246 8516
7408	0	0	Ki67+	 4248 8585
7409	0	0	Ki67+	 4256 8226
7410	0	0	Ki67+	 4263 8464
7411	0	0	Ki67+	 4269 8204
7412	0	0	Ki67+	 4274 8410
7413	0	0	Ki67+	 4286 8568
7414	0	0	Ki67+	 4291 8963
7415	0	0	Ki67+	 4299 8498
7416	0	0	Ki67+	 4301 8536
7417	0	0	Ki67+	 4305 8855
7418	0	0	Ki67+	 4308 8870
7419	0	0	Ki67+	 4308 8919
7420	0	0	Ki67+	 4314 8749
7421	0	0	Ki67+	 4322 8909
7422	0	0	Ki67+	 4331 8973
7423	0	0	Ki67+	 4335 8475
7424	0	0	Ki67+	 4337 8372
7425	0	0	Ki67+	 4351 8905
7426	0	0	Ki67+	 4358 8464
7427	0	0	Ki67+	 4361 8488
7428	0	0	Ki67+	 4365 8648
7429	0	0	Ki67+	 4375 8448
7430	0	0	Ki67+	 4385 8518
7431	0	0	Ki67+	 4386 8913
7432	0	0	Ki67+	 4394 8825
7433	0	0	Ki67+	 4403 8854
7434	0	0	Ki67+	 4413 8379
7435	0	0	Ki67+	 4418 8426
7436	0	0	Ki67+	 4420 8405
7437	0	0	Ki67+	 4430 8903
7438	0	0	Ki67+	 4433 8768
7439	0	0	Ki67+	 4434 8840
7440	0	0	Ki67+	 3650 9058
7441	0	0	Ki67+	 3657 9047
7442	0	0	Ki67+	 3658 9488
7443	0	0	Ki67+	 3664 9706
7444	0	0	Ki67+	 3673 9013
7445	0	0	Ki67+	 3674 9091
7446	0	0	Ki67+	 3675 9676
7447	0	0	Ki67+	 3676 8996
7448	0	0	Ki67+	 3678 9101
7449	0	0	Ki67+	 3681 9058
7450	0	0	Ki67+	 3683 9765
7451	0	0	Ki67+	 3684 9236
7452	0	0	Ki67+	 3687 9657
7453	0	0	Ki67+	 3691 9219
7454	0	0	Ki67+	 3694 9233
7455	0	0	Ki67+	 3708 9075
7456	0	0	Ki67+	 3718 9175
7457	0	0	Ki67+	 3722 8994
7458	0	0	Ki67+	 3723 9079
7459	0	0	Ki67+	 3727 9062
7460	0	0	Ki67+	 3735 9093
7461	0	0	Ki67+	 3736 9221
7462	0	0	Ki67+	 3738 9240
7463	0	0	Ki67+	 3740 9077
7464	0	0	Ki67+	 3755 9238
7465	0	0	Ki67+	 3776 9234
7466	0	0	Ki67+	 3783 9471
7467	0	0	Ki67+	 3787 9104
7468	0	0	Ki67+	 3791 9127
7469	0	0	Ki67+	 3792 9636
7470	0	0	Ki67+	 3797 9087
7471	0	0	Ki67+	 3798 9732
7472	0	0	Ki67+	 3802 9230
7473	0	0	Ki67+	 3806 9249
7474	0	0	Ki67+	 3807 9108
7475	0	0	Ki67+	 3822 9102
7476	0	0	Ki67+	 3823 9673
7477	0	0	Ki67+	 3837 9439
7478	0	0	Ki67+	 3844 9249
7479	0	0	Ki67+	 3844 9761
7480	0	0	Ki67+	 3847 9641
7481	0	0	Ki67+	 3856 9150
7482	0	0	Ki67+	 3858 9075
7483	0	0	Ki67+	 3859 9238
7484	0	0	Ki67+	 3863 9111
7485	0	0	Ki67+	 3866 9229
7486	0	0	Ki67+	 3872 9055
7487	0	0	Ki67+	 3877 9251
7488	0	0	Ki67+	 3877 9646
7489	0	0	Ki67+	 3878 9134
7490	0	0	Ki67+	 3881 9077
7491	0	0	Ki67+	 3882 9624
7492	0	0	Ki67+	 3889 9049
7493	0	0	Ki67+	 3896 9197
7494	0	0	Ki67+	 3896 9230
7495	0	0	Ki67+	 3917 9691
7496	0	0	Ki67+	 3935 9013
7497	0	0	Ki67+	 3938 9120
7498	0	0	Ki67+	 3939 9220
7499	0	0	Ki67+	 3945 9052
7500	0	0	Ki67+	 3946 9149
7501	0	0	Ki67+	 3951 9668
7502	0	0	Ki67+	 3954 9193
7503	0	0	Ki67+	 3980 9218
7504	0	0	Ki67+	 3985 9178
7505	0	0	Ki67+	 3985 9670
7506	0	0	Ki67+	 3986 9049
7507	0	0	Ki67+	 3990 9237
7508	0	0	Ki67+	 3992 9069
7509	0	0	Ki67+	 3994 9056
7510	0	0	Ki67+	 4005 9226
7511	0	0	Ki67+	 4006 9248
7512	0	0	Ki67+	 4009 8995
7513	0	0	Ki67+	 4009 9730
7514	0	0	Ki67+	 4011 9080
7515	0	0	Ki67+	 4030 9262
7516	0	0	Ki67+	 4036 9673
7517	0	0	Ki67+	 4039 9084
7518	0	0	Ki67+	 4039 9109
7519	0	0	Ki67+	 4043 9787
7520	0	0	Ki67+	 4051 9225
7521	0	0	Ki67+	 4062 9257
7522	0	0	Ki67+	 4065 9070
7523	0	0	Ki67+	 4069 9101
7524	0	0	Ki67+	 4073 9240
7525	0	0	Ki67+	 4081 9092
7526	0	0	Ki67+	 4085 9006
7527	0	0	Ki67+	 4090 9102
7528	0	0	Ki67+	 4092 9695
7529	0	0	Ki67+	 4103 9283
7530	0	0	Ki67+	 4104 9704
7531	0	0	Ki67+	 4123 9289
7532	0	0	Ki67+	 4130 9016
7533	0	0	Ki67+	 4136 9056
7534	0	0	Ki67+	 4136 9282
7535	0	0	Ki67+	 4137 9129
7536	0	0	Ki67+	 4140 9045
7537	0	0	Ki67+	 4140 9142
7538	0	0	Ki67+	 4140 9381
7539	0	0	Ki67+	 4141 9691
7540	0	0	Ki67+	 4155 9740
7541	0	0	Ki67+	 4157 9024
7542	0	0	Ki67+	 4161 9049
7543	0	0	Ki67+	 4161 9099
7544	0	0	Ki67+	 4162 9132
7545	0	0	Ki67+	 4166 8998
7546	0	0	Ki67+	 4172 9044
7547	0	0	Ki67+	 4185 9661
7548	0	0	Ki67+	 4186 9017
7549	0	0	Ki67+	 4189 9055
7550	0	0	Ki67+	 4197 9150
7551	0	0	Ki67+	 4200 9026
7552	0	0	Ki67+	 4200 9125
7553	0	0	Ki67+	 4208 9649
7554	0	0	Ki67+	 4210 9092
7555	0	0	Ki67+	 4220 9217
7556	0	0	Ki67+	 4237 9217
7557	0	0	Ki67+	 4243 9173
7558	0	0	Ki67+	 4259 9301
7559	0	0	Ki67+	 4260 9639
7560	0	0	Ki67+	 4261 9652
7561	0	0	Ki67+	 4275 9646
7562	0	0	Ki67+	 4277 9392
7563	0	0	Ki67+	 4277 9628
7564	0	0	Ki67+	 4279 9715
7565	0	0	Ki67+	 4281 9191
7566	0	0	Ki67+	 4288 9256
7567	0	0	Ki67+	 4298 9714
7568	0	0	Ki67+	 4309 9021
7569	0	0	Ki67+	 4311 9189
7570	0	0	Ki67+	 4318 9229
7571	0	0	Ki67+	 4324 9628
7572	0	0	Ki67+	 4324 9652
7573	0	0	Ki67+	 4327 9003
7574	0	0	Ki67+	 4333 9073
7575	0	0	Ki67+	 4334 9176
7576	0	0	Ki67+	 4335 9153
7577	0	0	Ki67+	 4338 9035
7578	0	0	Ki67+	 4341 9168
7579	0	0	Ki67+	 4347 9120
7580	0	0	Ki67+	 4348 9618
7581	0	0	Ki67+	 4348 9665
7582	0	0	Ki67+	 4350 9646
7583	0	0	Ki67+	 4355 9716
7584	0	0	Ki67+	 4365 9622
7585	0	0	Ki67+	 4366 9643
7586	0	0	Ki67+	 4370 9729
7587	0	0	Ki67+	 4373 9220
7588	0	0	Ki67+	 4378 9100
7589	0	0	Ki67+	 4379 9207
7590	0	0	Ki67+	 4380 9238
7591	0	0	Ki67+	 4384 9270
7592	0	0	Ki67+	 4391 9036
7593	0	0	Ki67+	 4391 9257
7594	0	0	Ki67+	 4393 9216
7595	0	0	Ki67+	 4399 9744
7596	0	0	Ki67+	 4401 9266
7597	0	0	Ki67+	 4416 9282
7598	0	0	Ki67+	 4428 9322
7599	0	0	Ki67+	 4445 9651
7600	0	0	Ki67+	 4446 9037
7601	0	0	Ki67+	 3651 10171
7602	0	0	Ki67+	 3658 10191
7603	0	0	Ki67+	 3662 10020
7604	0	0	Ki67+	 3666 10030
7605	0	0	Ki67+	 3666 10064
7606	0	0	Ki67+	 3671 10472
7607	0	0	Ki67+	 3671 10485
7608	0	0	Ki67+	 3671 10578
7609	0	0	Ki67+	 3672 10075
7610	0	0	Ki67+	 3673 10185
7611	0	0	Ki67+	 3673 10293
7612	0	0	Ki67+	 3678 9840
7613	0	0	Ki67+	 3682 10091
7614	0	0	Ki67+	 3690 10308
7615	0	0	Ki67+	 3695 10382
7616	0	0	Ki67+	 3700 9878
7617	0	0	Ki67+	 3708 10231
7618	0	0	Ki67+	 3722 10210
7619	0	0	Ki67+	 3723 9816
7620	0	0	Ki67+	 3732 9914
7621	0	0	Ki67+	 3745 10368
7622	0	0	Ki67+	 3754 10417
7623	0	0	Ki67+	 3757 10591
7624	0	0	Ki67+	 3767 9874
7625	0	0	Ki67+	 3771 10017
7626	0	0	Ki67+	 3776 10044
7627	0	0	Ki67+	 3777 10193
7628	0	0	Ki67+	 3781 9882
7629	0	0	Ki67+	 3783 9845
7630	0	0	Ki67+	 3786 10576
7631	0	0	Ki67+	 3788 10493
7632	0	0	Ki67+	 3791 10231
7633	0	0	Ki67+	 3801 10591
7634	0	0	Ki67+	 3803 9882
7635	0	0	Ki67+	 3805 9850
7636	0	0	Ki67+	 3805 10181
7637	0	0	Ki67+	 3808 10045
7638	0	0	Ki67+	 3808 10127
7639	0	0	Ki67+	 3810 10342
7640	0	0	Ki67+	 3812 9829
7641	0	0	Ki67+	 3813 10252
7642	0	0	Ki67+	 3824 10018
7643	0	0	Ki67+	 3827 10548
7644	0	0	Ki67+	 3829 10279
7645	0	0	Ki67+	 3834 10240
7646	0	0	Ki67+	 3834 10579
7647	0	0	Ki67+	 3838 9811
7648	0	0	Ki67+	 3838 10170
7649	0	0	Ki67+	 3840 10386
7650	0	0	Ki67+	 3841 10025
7651	0	0	Ki67+	 3843 10403
7652	0	0	Ki67+	 3844 9852
7653	0	0	Ki67+	 3848 10044
7654	0	0	Ki67+	 3848 10134
7655	0	0	Ki67+	 3849 10347
7656	0	0	Ki67+	 3851 10181
7657	0	0	Ki67+	 3854 10528
7658	0	0	Ki67+	 3855 10208
7659	0	0	Ki67+	 3858 9961
7660	0	0	Ki67+	 3864 10280
7661	0	0	Ki67+	 3870 10011
7662	0	0	Ki67+	 3870 10385
7663	0	0	Ki67+	 3871 10399
7664	0	0	Ki67+	 3874 10207
7665	0	0	Ki67+	 3886 9843
7666	0	0	Ki67+	 3898 10566
7667	0	0	Ki67+	 3900 10136
7668	0	0	Ki67+	 3910 10049
7669	0	0	Ki67+	 3920 10075
7670	0	0	Ki67+	 3921 10331
7671	0	0	Ki67+	 3931 10250
7672	0	0	Ki67+	 3936 9864
7673	0	0	Ki67+	 3936 10027
7674	0	0	Ki67+	 3941 10551
7675	0	0	Ki67+	 3944 10053
7676	0	0	Ki67+	 3948 10008
7677	0	0	Ki67+	 3951 10152
7678	0	0	Ki67+	 3956 10347
7679	0	0	Ki67+	 3958 10213
7680	0	0	Ki67+	 3962 10398
7681	0	0	Ki67+	 3964 9802
7682	0	0	Ki67+	 3970 10569
7683	0	0	Ki67+	 3972 10043
7684	0	0	Ki67+	 3973 10066
7685	0	0	Ki67+	 3984 9857
7686	0	0	Ki67+	 3997 10531
7687	0	0	Ki67+	 3998 10204
7688	0	0	Ki67+	 4010 9831
7689	0	0	Ki67+	 4027 9821
7690	0	0	Ki67+	 4031 10061
7691	0	0	Ki67+	 4032 10561
7692	0	0	Ki67+	 4042 10337
7693	0	0	Ki67+	 4047 9892
7694	0	0	Ki67+	 4057 10573
7695	0	0	Ki67+	 4072 10372
7696	0	0	Ki67+	 4079 9942
7697	0	0	Ki67+	 4081 10329
7698	0	0	Ki67+	 4085 10472
7699	0	0	Ki67+	 4089 10253
7700	0	0	Ki67+	 4102 10310
7701	0	0	Ki67+	 4103 10298
7702	0	0	Ki67+	 4103 10489
7703	0	0	Ki67+	 4107 10478
7704	0	0	Ki67+	 4116 9877
7705	0	0	Ki67+	 4117 10563
7706	0	0	Ki67+	 4124 10409
7707	0	0	Ki67+	 4128 10196
7708	0	0	Ki67+	 4130 10237
7709	0	0	Ki67+	 4142 9882
7710	0	0	Ki67+	 4143 9871
7711	0	0	Ki67+	 4143 10218
7712	0	0	Ki67+	 4143 10410
7713	0	0	Ki67+	 4148 10425
7714	0	0	Ki67+	 4148 10572
7715	0	0	Ki67+	 4152 10535
7716	0	0	Ki67+	 4153 10264
7717	0	0	Ki67+	 4160 10518
7718	0	0	Ki67+	 4163 10546
7719	0	0	Ki67+	 4165 10580
7720	0	0	Ki67+	 4166 9957
7721	0	0	Ki67+	 4167 10268
7722	0	0	Ki67+	 4169 10191
7723	0	0	Ki67+	 4170 10457
7724	0	0	Ki67+	 4174 10202
7725	0	0	Ki67+	 4175 10516
7726	0	0	Ki67+	 4177 10230
7727	0	0	Ki67+	 4189 10530
7728	0	0	Ki67+	 4192 10321
7729	0	0	Ki67+	 4196 10504
7730	0	0	Ki67+	 4196 10584
7731	0	0	Ki67+	 4197 9968
7732	0	0	Ki67+	 4208 10202
7733	0	0	Ki67+	 4214 10589
7734	0	0	Ki67+	 4229 9874
7735	0	0	Ki67+	 4238 10505
7736	0	0	Ki67+	 4240 10520
7737	0	0	Ki67+	 4253 10203
7738	0	0	Ki67+	 4258 9965
7739	0	0	Ki67+	 4262 10140
7740	0	0	Ki67+	 4270 10049
7741	0	0	Ki67+	 4276 10157
7742	0	0	Ki67+	 4277 10414
7743	0	0	Ki67+	 4278 9840
7744	0	0	Ki67+	 4280 10204
7745	0	0	Ki67+	 4286 10432
7746	0	0	Ki67+	 4287 10168
7747	0	0	Ki67+	 4288 9863
7748	0	0	Ki67+	 4307 10144
7749	0	0	Ki67+	 4309 10482
7750	0	0	Ki67+	 4316 9881
7751	0	0	Ki67+	 4316 10169
7752	0	0	Ki67+	 4331 10511
7753	0	0	Ki67+	 4338 9938
7754	0	0	Ki67+	 4339 10556
7755	0	0	Ki67+	 4346 9907
7756	0	0	Ki67+	 4349 10277
7757	0	0	Ki67+	 4356 9856
7758	0	0	Ki67+	 4356 9949
7759	0	0	Ki67+	 4366 9936
7760	0	0	Ki67+	 4368 9910
7761	0	0	Ki67+	 4381 9865
7762	0	0	Ki67+	 4382 9838
7763	0	0	Ki67+	 4411 10232
7764	0	0	Ki67+	 4413 10220
7765	0	0	Ki67+	 4439 10240
7766	0	0	Ki67+	 3650 10665
7767	0	0	Ki67+	 3650 11350
7768	0	0	Ki67+	 3652 11260
7769	0	0	Ki67+	 3652 11330
7770	0	0	Ki67+	 3668 10838
7771	0	0	Ki67+	 3669 11367
7772	0	0	Ki67+	 3679 11260
7773	0	0	Ki67+	 3682 10682
7774	0	0	Ki67+	 3686 10885
7775	0	0	Ki67+	 3692 10797
7776	0	0	Ki67+	 3695 10855
7777	0	0	Ki67+	 3696 11338
7778	0	0	Ki67+	 3704 11267
7779	0	0	Ki67+	 3705 10662
7780	0	0	Ki67+	 3707 10831
7781	0	0	Ki67+	 3713 11062
7782	0	0	Ki67+	 3719 10795
7783	0	0	Ki67+	 3722 10666
7784	0	0	Ki67+	 3727 10944
7785	0	0	Ki67+	 3728 11234
7786	0	0	Ki67+	 3729 10849
7787	0	0	Ki67+	 3734 10895
7788	0	0	Ki67+	 3738 10782
7789	0	0	Ki67+	 3738 11365
7790	0	0	Ki67+	 3739 10831
7791	0	0	Ki67+	 3741 11377
7792	0	0	Ki67+	 3748 10825
7793	0	0	Ki67+	 3754 11292
7794	0	0	Ki67+	 3758 10790
7795	0	0	Ki67+	 3766 10797
7796	0	0	Ki67+	 3766 11301
7797	0	0	Ki67+	 3769 10632
7798	0	0	Ki67+	 3773 10599
7799	0	0	Ki67+	 3774 10695
7800	0	0	Ki67+	 3776 10825
7801	0	0	Ki67+	 3785 10663
7802	0	0	Ki67+	 3789 10786
7803	0	0	Ki67+	 3791 10958
7804	0	0	Ki67+	 3792 10826
7805	0	0	Ki67+	 3795 10899
7806	0	0	Ki67+	 3798 11059
7807	0	0	Ki67+	 3808 10627
7808	0	0	Ki67+	 3809 11302
7809	0	0	Ki67+	 3812 10967
7810	0	0	Ki67+	 3821 10802
7811	0	0	Ki67+	 3830 11067
7812	0	0	Ki67+	 3831 10632
7813	0	0	Ki67+	 3833 10653
7814	0	0	Ki67+	 3836 11363
7815	0	0	Ki67+	 3846 10616
7816	0	0	Ki67+	 3848 10603
7817	0	0	Ki67+	 3848 10629
7818	0	0	Ki67+	 3849 11107
7819	0	0	Ki67+	 3851 11239
7820	0	0	Ki67+	 3853 10808
7821	0	0	Ki67+	 3859 10939
7822	0	0	Ki67+	 3860 10679
7823	0	0	Ki67+	 3862 11113
7824	0	0	Ki67+	 3866 11084
7825	0	0	Ki67+	 3869 11047
7826	0	0	Ki67+	 3871 10645
7827	0	0	Ki67+	 3871 10780
7828	0	0	Ki67+	 3871 10825
7829	0	0	Ki67+	 3875 10694
7830	0	0	Ki67+	 3876 10616
7831	0	0	Ki67+	 3878 10677
7832	0	0	Ki67+	 3878 10944
7833	0	0	Ki67+	 3882 10661
7834	0	0	Ki67+	 3883 10915
7835	0	0	Ki67+	 3885 10892
7836	0	0	Ki67+	 3888 10820
7837	0	0	Ki67+	 3890 10627
7838	0	0	Ki67+	 3898 10967
7839	0	0	Ki67+	 3900 10784
7840	0	0	Ki67+	 3903 11253
7841	0	0	Ki67+	 3906 10661
7842	0	0	Ki67+	 3908 10598
7843	0	0	Ki67+	 3910 10904
7844	0	0	Ki67+	 3913 10678
7845	0	0	Ki67+	 3913 10788
7846	0	0	Ki67+	 3917 11212
7847	0	0	Ki67+	 3924 10962
7848	0	0	Ki67+	 3933 10617
7849	0	0	Ki67+	 3933 10695
7850	0	0	Ki67+	 3938 11215
7851	0	0	Ki67+	 3939 10764
7852	0	0	Ki67+	 3943 10783
7853	0	0	Ki67+	 3943 11383
7854	0	0	Ki67+	 3944 10956
7855	0	0	Ki67+	 3961 10695
7856	0	0	Ki67+	 3961 10815
7857	0	0	Ki67+	 3967 11040
7858	0	0	Ki67+	 3968 10674
7859	0	0	Ki67+	 3968 10762
7860	0	0	Ki67+	 3977 10655
7861	0	0	Ki67+	 3977 10782
7862	0	0	Ki67+	 3978 11390
7863	0	0	Ki67+	 3982 10702
7864	0	0	Ki67+	 3983 11114
7865	0	0	Ki67+	 3985 11316
7866	0	0	Ki67+	 3987 10873
7867	0	0	Ki67+	 3991 10600
7868	0	0	Ki67+	 3992 11037
7869	0	0	Ki67+	 3999 10818
7870	0	0	Ki67+	 4004 11189
7871	0	0	Ki67+	 4013 11239
7872	0	0	Ki67+	 4022 10659
7873	0	0	Ki67+	 4023 11062
7874	0	0	Ki67+	 4027 10904
7875	0	0	Ki67+	 4027 11381
7876	0	0	Ki67+	 4028 11272
7877	0	0	Ki67+	 4034 10775
7878	0	0	Ki67+	 4035 10691
7879	0	0	Ki67+	 4036 10805
7880	0	0	Ki67+	 4045 10656
7881	0	0	Ki67+	 4045 11279
7882	0	0	Ki67+	 4046 11245
7883	0	0	Ki67+	 4051 11010
7884	0	0	Ki67+	 4055 11115
7885	0	0	Ki67+	 4057 11310
7886	0	0	Ki67+	 4058 10664
7887	0	0	Ki67+	 4065 11160
7888	0	0	Ki67+	 4067 10681
7889	0	0	Ki67+	 4074 11004
7890	0	0	Ki67+	 4074 11087
7891	0	0	Ki67+	 4075 11374
7892	0	0	Ki67+	 4079 11353
7893	0	0	Ki67+	 4081 10786
7894	0	0	Ki67+	 4082 10902
7895	0	0	Ki67+	 4089 10833
7896	0	0	Ki67+	 4091 11095
7897	0	0	Ki67+	 4093 11079
7898	0	0	Ki67+	 4096 11238
7899	0	0	Ki67+	 4097 10667
7900	0	0	Ki67+	 4102 10689
7901	0	0	Ki67+	 4106 10647
7902	0	0	Ki67+	 4106 11225
7903	0	0	Ki67+	 4112 10839
7904	0	0	Ki67+	 4114 10639
7905	0	0	Ki67+	 4114 11350
7906	0	0	Ki67+	 4116 10882
7907	0	0	Ki67+	 4118 11176
7908	0	0	Ki67+	 4119 11047
7909	0	0	Ki67+	 4122 11139
7910	0	0	Ki67+	 4125 11122
7911	0	0	Ki67+	 4127 11079
7912	0	0	Ki67+	 4128 10660
7913	0	0	Ki67+	 4130 11275
7914	0	0	Ki67+	 4131 11045
7915	0	0	Ki67+	 4139 11027
7916	0	0	Ki67+	 4139 11139
7917	0	0	Ki67+	 4143 11082
7918	0	0	Ki67+	 4144 11351
7919	0	0	Ki67+	 4147 11362
7920	0	0	Ki67+	 4149 10603
7921	0	0	Ki67+	 4149 11318
7922	0	0	Ki67+	 4151 11093
7923	0	0	Ki67+	 4154 11293
7924	0	0	Ki67+	 4157 10868
7925	0	0	Ki67+	 4159 11279
7926	0	0	Ki67+	 4163 10652
7927	0	0	Ki67+	 4165 11223
7928	0	0	Ki67+	 4169 10863
7929	0	0	Ki67+	 4176 10624
7930	0	0	Ki67+	 4178 10813
7931	0	0	Ki67+	 4181 11293
7932	0	0	Ki67+	 4189 11056
7933	0	0	Ki67+	 4195 10979
7934	0	0	Ki67+	 4203 11302
7935	0	0	Ki67+	 4204 11225
7936	0	0	Ki67+	 4205 10614
7937	0	0	Ki67+	 4207 11052
7938	0	0	Ki67+	 4208 10757
7939	0	0	Ki67+	 4213 11101
7940	0	0	Ki67+	 4213 11323
7941	0	0	Ki67+	 4215 11361
7942	0	0	Ki67+	 4225 11238
7943	0	0	Ki67+	 4229 10733
7944	0	0	Ki67+	 4230 10948
7945	0	0	Ki67+	 4232 10866
7946	0	0	Ki67+	 4232 11106
7947	0	0	Ki67+	 4235 10640
7948	0	0	Ki67+	 4240 10742
7949	0	0	Ki67+	 4240 11216
7950	0	0	Ki67+	 4248 11105
7951	0	0	Ki67+	 4249 11306
7952	0	0	Ki67+	 4250 10866
7953	0	0	Ki67+	 4250 11149
7954	0	0	Ki67+	 4251 11323
7955	0	0	Ki67+	 4256 10901
7956	0	0	Ki67+	 4256 11009
7957	0	0	Ki67+	 4258 11162
7958	0	0	Ki67+	 4271 10840
7959	0	0	Ki67+	 4277 11169
7960	0	0	Ki67+	 4279 10693
7961	0	0	Ki67+	 4281 10745
7962	0	0	Ki67+	 4284 10710
7963	0	0	Ki67+	 4300 10602
7964	0	0	Ki67+	 4303 10619
7965	0	0	Ki67+	 4308 10965
7966	0	0	Ki67+	 4312 11180
7967	0	0	Ki67+	 4315 11017
7968	0	0	Ki67+	 4333 10716
7969	0	0	Ki67+	 4335 11100
7970	0	0	Ki67+	 4347 11016
7971	0	0	Ki67+	 4349 10927
7972	0	0	Ki67+	 4350 11074
7973	0	0	Ki67+	 4351 10985
7974	0	0	Ki67+	 3656 12111
7975	0	0	Ki67+	 3657 11915
7976	0	0	Ki67+	 3666 11930
7977	0	0	Ki67+	 3674 11401
7978	0	0	Ki67+	 3682 11858
7979	0	0	Ki67+	 3686 11888
7980	0	0	Ki67+	 3690 12068
7981	0	0	Ki67+	 3716 11520
7982	0	0	Ki67+	 3718 11546
7983	0	0	Ki67+	 3718 12161
7984	0	0	Ki67+	 3727 12096
7985	0	0	Ki67+	 3729 11469
7986	0	0	Ki67+	 3738 11591
7987	0	0	Ki67+	 3744 11525
7988	0	0	Ki67+	 3746 11553
7989	0	0	Ki67+	 3748 11465
7990	0	0	Ki67+	 3751 11577
7991	0	0	Ki67+	 3758 11525
7992	0	0	Ki67+	 3766 12079
7993	0	0	Ki67+	 3771 11505
7994	0	0	Ki67+	 3778 12020
7995	0	0	Ki67+	 3779 11513
7996	0	0	Ki67+	 3801 11948
7997	0	0	Ki67+	 3803 12154
7998	0	0	Ki67+	 3804 11518
7999	0	0	Ki67+	 3805 11965
8000	0	0	Ki67+	 3827 11459
8001	0	0	Ki67+	 3838 11939
8002	0	0	Ki67+	 3844 11965
8003	0	0	Ki67+	 3846 11535
8004	0	0	Ki67+	 3854 11945
8005	0	0	Ki67+	 3857 11523
8006	0	0	Ki67+	 3863 12169
8007	0	0	Ki67+	 3871 11512
8008	0	0	Ki67+	 3872 11567
8009	0	0	Ki67+	 3877 11410
8010	0	0	Ki67+	 3877 12177
8011	0	0	Ki67+	 3880 11957
8012	0	0	Ki67+	 3887 11556
8013	0	0	Ki67+	 3903 11991
8014	0	0	Ki67+	 3906 11532
8015	0	0	Ki67+	 3909 11979
8016	0	0	Ki67+	 3915 11506
8017	0	0	Ki67+	 3919 11914
8018	0	0	Ki67+	 3932 11556
8019	0	0	Ki67+	 3934 11394
8020	0	0	Ki67+	 3957 11396
8021	0	0	Ki67+	 3971 11505
8022	0	0	Ki67+	 3972 12115
8023	0	0	Ki67+	 3983 11509
8024	0	0	Ki67+	 3986 12091
8025	0	0	Ki67+	 4007 12108
8026	0	0	Ki67+	 4008 11416
8027	0	0	Ki67+	 4012 11535
8028	0	0	Ki67+	 4022 12138
8029	0	0	Ki67+	 4027 11512
8030	0	0	Ki67+	 4041 12084
8031	0	0	Ki67+	 4048 11533
8032	0	0	Ki67+	 4055 12175
8033	0	0	Ki67+	 4066 11507
8034	0	0	Ki67+	 4073 12033
8035	0	0	Ki67+	 4087 11482
8036	0	0	Ki67+	 4098 11510
8037	0	0	Ki67+	 4110 11471
8038	0	0	Ki67+	 4110 11529
8039	0	0	Ki67+	 4113 11547
8040	0	0	Ki67+	 4115 11517
8041	0	0	Ki67+	 4134 11563
8042	0	0	Ki67+	 4137 11409
8043	0	0	Ki67+	 4153 12053
8044	0	0	Ki67+	 4158 12184
8045	0	0	Ki67+	 4162 11564
8046	0	0	Ki67+	 4163 11515
8047	0	0	Ki67+	 4165 12130
8048	0	0	Ki67+	 4166 11404
8049	0	0	Ki67+	 4167 12074
8050	0	0	Ki67+	 4180 11423
8051	0	0	Ki67+	 4180 11464
8052	0	0	Ki67+	 4189 12097
8053	0	0	Ki67+	 4195 11540
8054	0	0	Ki67+	 4198 12128
8055	0	0	Ki67+	 4201 12073
8056	0	0	Ki67+	 4224 11510
8057	0	0	Ki67+	 4226 12113
8058	0	0	Ki67+	 4231 11420
8059	0	0	Ki67+	 4240 12175
8060	0	0	Ki67+	 4263 11429
8061	0	0	Ki67+	 4268 12104
8062	0	0	Ki67+	 4314 12173
8063	0	0	Ki67+	 4441 12171
8064	0	0	Ki67+	 3658 12248
8065	0	0	Ki67+	 3681 12782
8066	0	0	Ki67+	 3692 12677
8067	0	0	Ki67+	 3697 12579
8068	0	0	Ki67+	 3716 12831
8069	0	0	Ki67+	 3720 12783
8070	0	0	Ki67+	 3731 12530
8071	0	0	Ki67+	 3753 12329
8072	0	0	Ki67+	 3753 12379
8073	0	0	Ki67+	 3758 12656
8074	0	0	Ki67+	 3762 12338
8075	0	0	Ki67+	 3763 12350
8076	0	0	Ki67+	 3779 12706
8077	0	0	Ki67+	 3780 12409
8078	0	0	Ki67+	 3781 12386
8079	0	0	Ki67+	 3790 12438
8080	0	0	Ki67+	 3791 12318
8081	0	0	Ki67+	 3794 12643
8082	0	0	Ki67+	 3799 12534
8083	0	0	Ki67+	 3800 12392
8084	0	0	Ki67+	 3801 12714
8085	0	0	Ki67+	 3806 12424
8086	0	0	Ki67+	 3823 12210
8087	0	0	Ki67+	 3849 12221
8088	0	0	Ki67+	 3849 12400
8089	0	0	Ki67+	 3851 12794
8090	0	0	Ki67+	 3854 12419
8091	0	0	Ki67+	 3859 12753
8092	0	0	Ki67+	 3870 12356
8093	0	0	Ki67+	 3870 12612
8094	0	0	Ki67+	 3879 12583
8095	0	0	Ki67+	 3894 12426
8096	0	0	Ki67+	 3895 12554
8097	0	0	Ki67+	 3914 12243
8098	0	0	Ki67+	 3953 12211
8099	0	0	Ki67+	 3958 12445
8100	0	0	Ki67+	 3963 12224
8101	0	0	Ki67+	 3986 12351
8102	0	0	Ki67+	 4016 12554
8103	0	0	Ki67+	 4032 12408
8104	0	0	Ki67+	 4037 12223
8105	0	0	Ki67+	 4040 12208
8106	0	0	Ki67+	 4061 12477
8107	0	0	Ki67+	 4065 12351
8108	0	0	Ki67+	 4072 12444
8109	0	0	Ki67+	 4078 12431
8110	0	0	Ki67+	 4083 12391
8111	0	0	Ki67+	 4084 12330
8112	0	0	Ki67+	 4098 12889
8113	0	0	Ki67+	 4109 12428
8114	0	0	Ki67+	 4116 12276
8115	0	0	Ki67+	 4116 12894
8116	0	0	Ki67+	 4128 12356
8117	0	0	Ki67+	 4143 12246
8118	0	0	Ki67+	 4145 12315
8119	0	0	Ki67+	 4145 12398
8120	0	0	Ki67+	 4146 12334
8121	0	0	Ki67+	 4155 12370
8122	0	0	Ki67+	 4157 12339
8123	0	0	Ki67+	 4173 12322
8124	0	0	Ki67+	 4174 12301
8125	0	0	Ki67+	 4183 12671
8126	0	0	Ki67+	 4185 12636
8127	0	0	Ki67+	 4187 12410
8128	0	0	Ki67+	 4194 12650
8129	0	0	Ki67+	 4199 12604
8130	0	0	Ki67+	 4207 12231
8131	0	0	Ki67+	 4212 12219
8132	0	0	Ki67+	 4212 12275
8133	0	0	Ki67+	 4227 12634
8134	0	0	Ki67+	 4265 12687
8135	0	0	Ki67+	 4269 12303
8136	0	0	Ki67+	 4271 12675
8137	0	0	Ki67+	 4283 12228
8138	0	0	Ki67+	 4294 12585
8139	0	0	Ki67+	 4339 12722
8140	0	0	Ki67+	 4349 12200
8141	0	0	Ki67+	 4364 12195
8142	0	0	Ki67+	 4364 12680
8143	0	0	Ki67+	 4380 12755
8144	0	0	Ki67+	 4391 12295
8145	0	0	Ki67+	 4433 12268
8146	0	0	Ki67+	 4437 12790
8147	0	0	Ki67+	 4438 12892
8148	0	0	Ki67+	 3693 13705
8149	0	0	Ki67+	 3730 13688
8150	0	0	Ki67+	 3754 13733
8151	0	0	Ki67+	 3837 13213
8152	0	0	Ki67+	 3839 13194
8153	0	0	Ki67+	 3861 13195
8154	0	0	Ki67+	 3865 13217
8155	0	0	Ki67+	 3877 13694
8156	0	0	Ki67+	 3882 13178
8157	0	0	Ki67+	 3895 13206
8158	0	0	Ki67+	 3913 13684
8159	0	0	Ki67+	 3920 13221
8160	0	0	Ki67+	 4007 13136
8161	0	0	Ki67+	 4194 13313
8162	0	0	Ki67+	 4207 13467
8163	0	0	Ki67+	 4220 13489
8164	0	0	Ki67+	 4233 13368
8165	0	0	Ki67+	 4248 13363
8166	0	0	Ki67+	 4281 13422
8167	0	0	Ki67+	 4284 13377
8168	0	0	Ki67+	 4286 13494
8169	0	0	Ki67+	 4291 13525
8170	0	0	Ki67+	 4313 13431
8171	0	0	Ki67+	 4322 13590
8172	0	0	Ki67+	 4336 13507
8173	0	0	Ki67+	 4342 13714
8174	0	0	Ki67+	 4344 13653
8175	0	0	Ki67+	 4347 13571
8176	0	0	Ki67+	 4347 13630
8177	0	0	Ki67+	 4382 13597
8178	0	0	Ki67+	 4384 13237
8179	0	0	Ki67+	 4413 13248
8180	0	0	Ki67+	 4422 13480
8181	0	0	Ki67+	 4426 13305
8182	0	0	Ki67+	 4428 13690
8183	0	0	Ki67+	 3691 13979
8184	0	0	Ki67+	 3707 13883
8185	0	0	Ki67+	 3735 14245
8186	0	0	Ki67+	 3758 13844
8187	0	0	Ki67+	 3778 13867
8188	0	0	Ki67+	 3853 13849
8189	0	0	Ki67+	 3883 14003
8190	0	0	Ki67+	 3915 13957
8191	0	0	Ki67+	 3925 13967
8192	0	0	Ki67+	 3930 13899
8193	0	0	Ki67+	 3969 14011
8194	0	0	Ki67+	 3986 13996
8195	0	0	Ki67+	 3989 14162
8196	0	0	Ki67+	 4001 13849
8197	0	0	Ki67+	 4009 13813
8198	0	0	Ki67+	 4039 13853
8199	0	0	Ki67+	 4182 13918
8200	0	0	Ki67+	 4292 14531
8201	0	0	Ki67+	 4354 13852
8202	0	0	Ki67+	 4388 14207
8203	0	0	Ki67+	 4439 14082
8204	0	0	Ki67+	 4440 14039
8205	0	0	Ki67+	 4442 14097
8206	0	0	Ki67+	 4082 14799
8207	0	0	Ki67+	 4086 14819
8208	0	0	Ki67+	 4110 14852
8209	0	0	Ki67+	 4122 14746
8210	0	0	Ki67+	 4262 14654
8211	0	0	Ki67+	 4432 14882
8212	0	0	Ki67+	 3684 16881
8213	0	0	Ki67+	 3699 16870
8214	0	0	Ki67+	 3704 16917
8215	0	0	Ki67+	 3720 16985
8216	0	0	Ki67+	 3756 16956
8217	0	0	Ki67+	 3757 16904
8218	0	0	Ki67+	 4390 16711
8219	0	0	Ki67+	 3653 17775
8220	0	0	Ki67+	 3663 17641
8221	0	0	Ki67+	 3665 17191
8222	0	0	Ki67+	 3670 17008
8223	0	0	Ki67+	 3672 17755
8224	0	0	Ki67+	 3676 17670
8225	0	0	Ki67+	 3677 17709
8226	0	0	Ki67+	 3698 17201
8227	0	0	Ki67+	 3726 17742
8228	0	0	Ki67+	 3728 17583
8229	0	0	Ki67+	 3730 17535
8230	0	0	Ki67+	 3734 17226
8231	0	0	Ki67+	 3739 17729
8232	0	0	Ki67+	 3755 17448
8233	0	0	Ki67+	 3757 17643
8234	0	0	Ki67+	 3767 17695
8235	0	0	Ki67+	 3773 17048
8236	0	0	Ki67+	 3799 17677
8237	0	0	Ki67+	 4364 17077
8238	0	0	Ki67+	 4414 17031
8239	0	0	Ki67+	 3662 17914
8240	0	0	Ki67+	 3662 18342
8241	0	0	Ki67+	 3663 18253
8242	0	0	Ki67+	 3668 17853
8243	0	0	Ki67+	 3690 18450
8244	0	0	Ki67+	 3691 18035
8245	0	0	Ki67+	 3710 18379
8246	0	0	Ki67+	 3720 17862
8247	0	0	Ki67+	 3730 18469
8248	0	0	Ki67+	 3733 18126
8249	0	0	Ki67+	 3736 18066
8250	0	0	Ki67+	 3747 18386
8251	0	0	Ki67+	 3748 18146
8252	0	0	Ki67+	 3765 18415
8253	0	0	Ki67+	 3774 17809
8254	0	0	Ki67+	 3774 18465
8255	0	0	Ki67+	 3775 18329
8256	0	0	Ki67+	 3780 17922
8257	0	0	Ki67+	 3780 18012
8258	0	0	Ki67+	 3784 18377
8259	0	0	Ki67+	 3790 18141
8260	0	0	Ki67+	 3819 18489
8261	0	0	Ki67+	 3824 17919
8262	0	0	Ki67+	 3862 18446
8263	0	0	Ki67+	 3863 17930
8264	0	0	Ki67+	 3881 17811
8265	0	0	Ki67+	 3882 18507
8266	0	0	Ki67+	 3883 18296
8267	0	0	Ki67+	 3892 17970
8268	0	0	Ki67+	 3893 18078
8269	0	0	Ki67+	 3901 18317
8270	0	0	Ki67+	 3902 17980
8271	0	0	Ki67+	 3910 18062
8272	0	0	Ki67+	 3917 18283
8273	0	0	Ki67+	 3929 17975
8274	0	0	Ki67+	 3930 18257
8275	0	0	Ki67+	 3934 18281
8276	0	0	Ki67+	 3945 18247
8277	0	0	Ki67+	 3950 18502
8278	0	0	Ki67+	 3952 18257
8279	0	0	Ki67+	 3969 18090
8280	0	0	Ki67+	 3971 18551
8281	0	0	Ki67+	 3978 18346
8282	0	0	Ki67+	 3979 18426
8283	0	0	Ki67+	 3981 18325
8284	0	0	Ki67+	 3987 18176
8285	0	0	Ki67+	 3996 18496
8286	0	0	Ki67+	 4014 18524
8287	0	0	Ki67+	 4019 18436
8288	0	0	Ki67+	 4025 18562
8289	0	0	Ki67+	 4029 18281
8290	0	0	Ki67+	 4059 18482
8291	0	0	Ki67+	 3680 18885
8292	0	0	Ki67+	 3694 18899
8293	0	0	Ki67+	 3712 18787
8294	0	0	Ki67+	 3713 19020
8295	0	0	Ki67+	 3722 19149
8296	0	0	Ki67+	 3724 19380
8297	0	0	Ki67+	 3729 18799
8298	0	0	Ki67+	 3731 19311
8299	0	0	Ki67+	 3746 19223
8300	0	0	Ki67+	 3752 19301
8301	0	0	Ki67+	 3755 19317
8302	0	0	Ki67+	 3758 19376
8303	0	0	Ki67+	 3764 18686
8304	0	0	Ki67+	 3781 19262
8305	0	0	Ki67+	 3791 19360
8306	0	0	Ki67+	 3806 19390
8307	0	0	Ki67+	 3818 19105
8308	0	0	Ki67+	 3818 19144
8309	0	0	Ki67+	 3853 18671
8310	0	0	Ki67+	 3878 18648
8311	0	0	Ki67+	 3883 19316
8312	0	0	Ki67+	 4000 19142
8313	0	0	Ki67+	 4001 19168
8314	0	0	Ki67+	 4020 19145
8315	0	0	Ki67+	 4152 19088
8316	0	0	Ki67+	 4179 19299
8317	0	0	Ki67+	 4197 18769
8318	0	0	Ki67+	 4283 19380
8319	0	0	Ki67+	 4419 19328
8320	0	0	Ki67+	 3650 20165
8321	0	0	Ki67+	 3653 19814
8322	0	0	Ki67+	 3655 20020
8323	0	0	Ki67+	 3662 20078
8324	0	0	Ki67+	 3665 20141
8325	0	0	Ki67+	 3669 19911
8326	0	0	Ki67+	 3670 20051
8327	0	0	Ki67+	 3678 19425
8328	0	0	Ki67+	 3692 19451
8329	0	0	Ki67+	 3734 19473
8330	0	0	Ki67+	 3746 19457
8331	0	0	Ki67+	 3750 19746
8332	0	0	Ki67+	 3763 19597
8333	0	0	Ki67+	 3777 19993
8334	0	0	Ki67+	 3779 19633
8335	0	0	Ki67+	 3800 19894
8336	0	0	Ki67+	 3815 19876
8337	0	0	Ki67+	 3824 19899
8338	0	0	Ki67+	 3829 19943
8339	0	0	Ki67+	 3830 19875
8340	0	0	Ki67+	 3844 19793
8341	0	0	Ki67+	 3848 19940
8342	0	0	Ki67+	 3884 19521
8343	0	0	Ki67+	 3888 19698
8344	0	0	Ki67+	 3895 20185
8345	0	0	Ki67+	 3906 19498
8346	0	0	Ki67+	 3929 19462
8347	0	0	Ki67+	 3973 20124
8348	0	0	Ki67+	 3985 20152
8349	0	0	Ki67+	 4001 19740
8350	0	0	Ki67+	 4009 19989
8351	0	0	Ki67+	 4014 19692
8352	0	0	Ki67+	 4018 20013
8353	0	0	Ki67+	 4028 19976
8354	0	0	Ki67+	 4060 19816
8355	0	0	Ki67+	 4073 19927
8356	0	0	Ki67+	 4090 19688
8357	0	0	Ki67+	 4094 19951
8358	0	0	Ki67+	 4100 19742
8359	0	0	Ki67+	 4116 19933
8360	0	0	Ki67+	 4126 19549
8361	0	0	Ki67+	 4137 20041
8362	0	0	Ki67+	 4148 19815
8363	0	0	Ki67+	 4159 19592
8364	0	0	Ki67+	 4169 19525
8365	0	0	Ki67+	 4170 20157
8366	0	0	Ki67+	 4174 20060
8367	0	0	Ki67+	 4179 19968
8368	0	0	Ki67+	 4183 20135
8369	0	0	Ki67+	 4184 19586
8370	0	0	Ki67+	 4191 19932
8371	0	0	Ki67+	 4193 19807
8372	0	0	Ki67+	 4205 20180
8373	0	0	Ki67+	 4229 19738
8374	0	0	Ki67+	 4245 19880
8375	0	0	Ki67+	 4251 19636
8376	0	0	Ki67+	 4256 20011
8377	0	0	Ki67+	 4261 19870
8378	0	0	Ki67+	 4261 19893
8379	0	0	Ki67+	 4279 19814
8380	0	0	Ki67+	 4284 20015
8381	0	0	Ki67+	 4289 19903
8382	0	0	Ki67+	 4290 19758
8383	0	0	Ki67+	 4292 19527
8384	0	0	Ki67+	 4304 20110
8385	0	0	Ki67+	 4306 19801
8386	0	0	Ki67+	 4309 19887
8387	0	0	Ki67+	 4310 19614
8388	0	0	Ki67+	 4313 19467
8389	0	0	Ki67+	 4321 19503
8390	0	0	Ki67+	 4346 20159
8391	0	0	Ki67+	 4357 19437
8392	0	0	Ki67+	 4358 19547
8393	0	0	Ki67+	 4360 19860
8394	0	0	Ki67+	 4369 19713
8395	0	0	Ki67+	 4375 19408
8396	0	0	Ki67+	 4402 19976
8397	0	0	Ki67+	 4410 19907
8398	0	0	Ki67+	 4413 19980
8399	0	0	Ki67+	 4428 20177
8400	0	0	Ki67+	 4432 19659
8401	0	0	Ki67+	 4439 19929
8402	0	0	Ki67+	 4447 19689
8403	0	0	Ki67+	 3653 20534
8404	0	0	Ki67+	 3654 20368
8405	0	0	Ki67+	 3656 20879
8406	0	0	Ki67+	 3669 20623
8407	0	0	Ki67+	 3669 20925
8408	0	0	Ki67+	 3671 20898
8409	0	0	Ki67+	 3678 20600
8410	0	0	Ki67+	 3687 20810
8411	0	0	Ki67+	 3688 20714
8412	0	0	Ki67+	 3692 20900
8413	0	0	Ki67+	 3692 20972
8414	0	0	Ki67+	 3694 20435
8415	0	0	Ki67+	 3698 20846
8416	0	0	Ki67+	 3704 20885
8417	0	0	Ki67+	 3705 20602
8418	0	0	Ki67+	 3705 20629
8419	0	0	Ki67+	 3706 20912
8420	0	0	Ki67+	 3713 20363
8421	0	0	Ki67+	 3718 20852
8422	0	0	Ki67+	 3720 20909
8423	0	0	Ki67+	 3722 20970
8424	0	0	Ki67+	 3725 20813
8425	0	0	Ki67+	 3730 20772
8426	0	0	Ki67+	 3732 20990
8427	0	0	Ki67+	 3734 20485
8428	0	0	Ki67+	 3741 20983
8429	0	0	Ki67+	 3745 20619
8430	0	0	Ki67+	 3757 20504
8431	0	0	Ki67+	 3760 20469
8432	0	0	Ki67+	 3764 20458
8433	0	0	Ki67+	 3771 20742
8434	0	0	Ki67+	 3772 20845
8435	0	0	Ki67+	 3777 20814
8436	0	0	Ki67+	 3796 20653
8437	0	0	Ki67+	 3796 20769
8438	0	0	Ki67+	 3799 20710
8439	0	0	Ki67+	 3800 20793
8440	0	0	Ki67+	 3803 20526
8441	0	0	Ki67+	 3819 20847
8442	0	0	Ki67+	 3820 20467
8443	0	0	Ki67+	 3824 20509
8444	0	0	Ki67+	 3827 20776
8445	0	0	Ki67+	 3830 20484
8446	0	0	Ki67+	 3833 20240
8447	0	0	Ki67+	 3834 20624
8448	0	0	Ki67+	 3838 20524
8449	0	0	Ki67+	 3845 20539
8450	0	0	Ki67+	 3848 20747
8451	0	0	Ki67+	 3855 20571
8452	0	0	Ki67+	 3858 20506
8453	0	0	Ki67+	 3862 20690
8454	0	0	Ki67+	 3864 20667
8455	0	0	Ki67+	 3869 20223
8456	0	0	Ki67+	 3871 20508
8457	0	0	Ki67+	 3875 20485
8458	0	0	Ki67+	 3879 20218
8459	0	0	Ki67+	 3886 20718
8460	0	0	Ki67+	 3888 20538
8461	0	0	Ki67+	 3895 20931
8462	0	0	Ki67+	 3900 20233
8463	0	0	Ki67+	 3900 20591
8464	0	0	Ki67+	 3903 20697
8465	0	0	Ki67+	 3908 20393
8466	0	0	Ki67+	 3912 20929
8467	0	0	Ki67+	 3916 20721
8468	0	0	Ki67+	 3917 20657
8469	0	0	Ki67+	 3917 20768
8470	0	0	Ki67+	 3923 20696
8471	0	0	Ki67+	 3932 20421
8472	0	0	Ki67+	 3938 20933
8473	0	0	Ki67+	 3940 20274
8474	0	0	Ki67+	 3941 20618
8475	0	0	Ki67+	 3944 20447
8476	0	0	Ki67+	 3951 20508
8477	0	0	Ki67+	 3952 20435
8478	0	0	Ki67+	 3952 20865
8479	0	0	Ki67+	 3953 20784
8480	0	0	Ki67+	 3953 20991
8481	0	0	Ki67+	 3966 20292
8482	0	0	Ki67+	 3966 20622
8483	0	0	Ki67+	 3966 20794
8484	0	0	Ki67+	 3976 20872
8485	0	0	Ki67+	 3977 20375
8486	0	0	Ki67+	 3977 20888
8487	0	0	Ki67+	 3989 20350
8488	0	0	Ki67+	 3997 20275
8489	0	0	Ki67+	 4003 20333
8490	0	0	Ki67+	 4004 20773
8491	0	0	Ki67+	 4008 20440
8492	0	0	Ki67+	 4019 20785
8493	0	0	Ki67+	 4019 20803
8494	0	0	Ki67+	 4023 20934
8495	0	0	Ki67+	 4026 20959
8496	0	0	Ki67+	 4034 20485
8497	0	0	Ki67+	 4037 20457
8498	0	0	Ki67+	 4046 20957
8499	0	0	Ki67+	 4050 20471
8500	0	0	Ki67+	 4053 20648
8501	0	0	Ki67+	 4065 20427
8502	0	0	Ki67+	 4069 20950
8503	0	0	Ki67+	 4079 20702
8504	0	0	Ki67+	 4082 20727
8505	0	0	Ki67+	 4086 20602
8506	0	0	Ki67+	 4088 20539
8507	0	0	Ki67+	 4093 20705
8508	0	0	Ki67+	 4094 20441
8509	0	0	Ki67+	 4095 20634
8510	0	0	Ki67+	 4108 20887
8511	0	0	Ki67+	 4117 20664
8512	0	0	Ki67+	 4119 20560
8513	0	0	Ki67+	 4121 20230
8514	0	0	Ki67+	 4144 20653
8515	0	0	Ki67+	 4145 20896
8516	0	0	Ki67+	 4149 20500
8517	0	0	Ki67+	 4157 20684
8518	0	0	Ki67+	 4159 20719
8519	0	0	Ki67+	 4159 20975
8520	0	0	Ki67+	 4182 20736
8521	0	0	Ki67+	 4185 20229
8522	0	0	Ki67+	 4193 20330
8523	0	0	Ki67+	 4194 20553
8524	0	0	Ki67+	 4196 20539
8525	0	0	Ki67+	 4202 20361
8526	0	0	Ki67+	 4205 20393
8527	0	0	Ki67+	 4210 20713
8528	0	0	Ki67+	 4210 20920
8529	0	0	Ki67+	 4220 20325
8530	0	0	Ki67+	 4225 20265
8531	0	0	Ki67+	 4228 20219
8532	0	0	Ki67+	 4229 20507
8533	0	0	Ki67+	 4230 20582
8534	0	0	Ki67+	 4238 20984
8535	0	0	Ki67+	 4240 20523
8536	0	0	Ki67+	 4240 20705
8537	0	0	Ki67+	 4246 20819
8538	0	0	Ki67+	 4247 20654
8539	0	0	Ki67+	 4259 20442
8540	0	0	Ki67+	 4264 20805
8541	0	0	Ki67+	 4264 20830
8542	0	0	Ki67+	 4268 20984
8543	0	0	Ki67+	 4272 20527
8544	0	0	Ki67+	 4279 20430
8545	0	0	Ki67+	 4282 20689
8546	0	0	Ki67+	 4283 20199
8547	0	0	Ki67+	 4290 20698
8548	0	0	Ki67+	 4297 20273
8549	0	0	Ki67+	 4297 20305
8550	0	0	Ki67+	 4299 20285
8551	0	0	Ki67+	 4299 20520
8552	0	0	Ki67+	 4299 20824
8553	0	0	Ki67+	 4307 20834
8554	0	0	Ki67+	 4307 20867
8555	0	0	Ki67+	 4308 20963
8556	0	0	Ki67+	 4315 20676
8557	0	0	Ki67+	 4330 20537
8558	0	0	Ki67+	 4332 20942
8559	0	0	Ki67+	 4338 20681
8560	0	0	Ki67+	 4339 20616
8561	0	0	Ki67+	 4345 20238
8562	0	0	Ki67+	 4348 20596
8563	0	0	Ki67+	 4349 20295
8564	0	0	Ki67+	 4356 20658
8565	0	0	Ki67+	 4357 20773
8566	0	0	Ki67+	 4359 20246
8567	0	0	Ki67+	 4360 20786
8568	0	0	Ki67+	 4368 20661
8569	0	0	Ki67+	 4369 20195
8570	0	0	Ki67+	 4371 20982
8571	0	0	Ki67+	 4379 20660
8572	0	0	Ki67+	 4380 20342
8573	0	0	Ki67+	 4384 20597
8574	0	0	Ki67+	 4390 20614
8575	0	0	Ki67+	 4391 20332
8576	0	0	Ki67+	 4396 20819
8577	0	0	Ki67+	 4400 20613
8578	0	0	Ki67+	 4410 20814
8579	0	0	Ki67+	 4411 20277
8580	0	0	Ki67+	 4420 20354
8581	0	0	Ki67+	 4427 20391
8582	0	0	Ki67+	 4443 20203
8583	0	0	Ki67+	 4445 20428
8584	0	0	Ki67+	 3649 21695
8585	0	0	Ki67+	 3653 21291
8586	0	0	Ki67+	 3657 21582
8587	0	0	Ki67+	 3662 21076
8588	0	0	Ki67+	 3662 21323
8589	0	0	Ki67+	 3664 21282
8590	0	0	Ki67+	 3666 21369
8591	0	0	Ki67+	 3668 21521
8592	0	0	Ki67+	 3668 21600
8593	0	0	Ki67+	 3676 21074
8594	0	0	Ki67+	 3676 21713
8595	0	0	Ki67+	 3679 21056
8596	0	0	Ki67+	 3682 21666
8597	0	0	Ki67+	 3683 21431
8598	0	0	Ki67+	 3684 21642
8599	0	0	Ki67+	 3685 21704
8600	0	0	Ki67+	 3687 21272
8601	0	0	Ki67+	 3687 21315
8602	0	0	Ki67+	 3700 21433
8603	0	0	Ki67+	 3706 21658
8604	0	0	Ki67+	 3711 21057
8605	0	0	Ki67+	 3715 21619
8606	0	0	Ki67+	 3716 21408
8607	0	0	Ki67+	 3719 21673
8608	0	0	Ki67+	 3726 21101
8609	0	0	Ki67+	 3729 21305
8610	0	0	Ki67+	 3732 21721
8611	0	0	Ki67+	 3738 21697
8612	0	0	Ki67+	 3741 21782
8613	0	0	Ki67+	 3742 21295
8614	0	0	Ki67+	 3742 21510
8615	0	0	Ki67+	 3743 21635
8616	0	0	Ki67+	 3744 21669
8617	0	0	Ki67+	 3745 21422
8618	0	0	Ki67+	 3746 21712
8619	0	0	Ki67+	 3747 21320
8620	0	0	Ki67+	 3752 21095
8621	0	0	Ki67+	 3753 21054
8622	0	0	Ki67+	 3756 21518
8623	0	0	Ki67+	 3763 21350
8624	0	0	Ki67+	 3764 21307
8625	0	0	Ki67+	 3769 21118
8626	0	0	Ki67+	 3770 21688
8627	0	0	Ki67+	 3774 21013
8628	0	0	Ki67+	 3774 21066
8629	0	0	Ki67+	 3778 21733
8630	0	0	Ki67+	 3783 21751
8631	0	0	Ki67+	 3787 21700
8632	0	0	Ki67+	 3790 21153
8633	0	0	Ki67+	 3792 21091
8634	0	0	Ki67+	 3795 21078
8635	0	0	Ki67+	 3795 21166
8636	0	0	Ki67+	 3799 21136
8637	0	0	Ki67+	 3800 21434
8638	0	0	Ki67+	 3803 21003
8639	0	0	Ki67+	 3803 21505
8640	0	0	Ki67+	 3812 21784
8641	0	0	Ki67+	 3813 21409
8642	0	0	Ki67+	 3814 21144
8643	0	0	Ki67+	 3818 21692
8644	0	0	Ki67+	 3820 21168
8645	0	0	Ki67+	 3825 21752
8646	0	0	Ki67+	 3842 21090
8647	0	0	Ki67+	 3842 21406
8648	0	0	Ki67+	 3846 21662
8649	0	0	Ki67+	 3848 21015
8650	0	0	Ki67+	 3853 21002
8651	0	0	Ki67+	 3854 21326
8652	0	0	Ki67+	 3855 21404
8653	0	0	Ki67+	 3857 21478
8654	0	0	Ki67+	 3859 21688
8655	0	0	Ki67+	 3863 21489
8656	0	0	Ki67+	 3878 21684
8657	0	0	Ki67+	 3880 21339
8658	0	0	Ki67+	 3883 21381
8659	0	0	Ki67+	 3892 21427
8660	0	0	Ki67+	 3895 21477
8661	0	0	Ki67+	 3896 21141
8662	0	0	Ki67+	 3905 21652
8663	0	0	Ki67+	 3911 21204
8664	0	0	Ki67+	 3914 21001
8665	0	0	Ki67+	 3914 21117
8666	0	0	Ki67+	 3922 21413
8667	0	0	Ki67+	 3936 21204
8668	0	0	Ki67+	 3941 21471
8669	0	0	Ki67+	 3942 21052
8670	0	0	Ki67+	 3952 21401
8671	0	0	Ki67+	 3964 21143
8672	0	0	Ki67+	 3969 21620
8673	0	0	Ki67+	 3971 21047
8674	0	0	Ki67+	 3972 21638
8675	0	0	Ki67+	 3985 20998
8676	0	0	Ki67+	 3989 21365
8677	0	0	Ki67+	 3993 21587
8678	0	0	Ki67+	 3999 21007
8679	0	0	Ki67+	 3999 21599
8680	0	0	Ki67+	 4004 21156
8681	0	0	Ki67+	 4021 20996
8682	0	0	Ki67+	 4043 21181
8683	0	0	Ki67+	 4047 21547
8684	0	0	Ki67+	 4048 21008
8685	0	0	Ki67+	 4063 21419
8686	0	0	Ki67+	 4065 21143
8687	0	0	Ki67+	 4066 21572
8688	0	0	Ki67+	 4071 21095
8689	0	0	Ki67+	 4081 21378
8690	0	0	Ki67+	 4101 21403
8691	0	0	Ki67+	 4104 21385
8692	0	0	Ki67+	 4105 21108
8693	0	0	Ki67+	 4105 21504
8694	0	0	Ki67+	 4107 21544
8695	0	0	Ki67+	 4136 21535
8696	0	0	Ki67+	 4143 21136
8697	0	0	Ki67+	 4143 21514
8698	0	0	Ki67+	 4144 21165
8699	0	0	Ki67+	 4146 21390
8700	0	0	Ki67+	 4161 21429
8701	0	0	Ki67+	 4165 21029
8702	0	0	Ki67+	 4172 21484
8703	0	0	Ki67+	 4178 21045
8704	0	0	Ki67+	 4188 21488
8705	0	0	Ki67+	 4190 21059
8706	0	0	Ki67+	 4191 21464
8707	0	0	Ki67+	 4197 21035
8708	0	0	Ki67+	 4237 21177
8709	0	0	Ki67+	 4248 21046
8710	0	0	Ki67+	 4252 21750
8711	0	0	Ki67+	 4258 21057
8712	0	0	Ki67+	 4261 21045
8713	0	0	Ki67+	 4267 21778
8714	0	0	Ki67+	 4281 21076
8715	0	0	Ki67+	 4304 21662
8716	0	0	Ki67+	 4311 21680
8717	0	0	Ki67+	 4314 21170
8718	0	0	Ki67+	 4320 21694
8719	0	0	Ki67+	 4332 21199
8720	0	0	Ki67+	 4361 21175
8721	0	0	Ki67+	 4363 21188
8722	0	0	Ki67+	 4399 21113
8723	0	0	Ki67+	 4421 21142
8724	0	0	Ki67+	 4447 21154
8725	0	0	Ki67+	 3653 22305
8726	0	0	Ki67+	 3663 22256
8727	0	0	Ki67+	 3670 22220
8728	0	0	Ki67+	 3676 22248
8729	0	0	Ki67+	 3677 22436
8730	0	0	Ki67+	 3678 22393
8731	0	0	Ki67+	 3679 22305
8732	0	0	Ki67+	 3683 22539
8733	0	0	Ki67+	 3693 22382
8734	0	0	Ki67+	 3703 22321
8735	0	0	Ki67+	 3703 22504
8736	0	0	Ki67+	 3705 22036
8737	0	0	Ki67+	 3706 21968
8738	0	0	Ki67+	 3707 22278
8739	0	0	Ki67+	 3707 22547
8740	0	0	Ki67+	 3710 22582
8741	0	0	Ki67+	 3717 22571
8742	0	0	Ki67+	 3718 21943
8743	0	0	Ki67+	 3718 22459
8744	0	0	Ki67+	 3722 21978
8745	0	0	Ki67+	 3725 22059
8746	0	0	Ki67+	 3725 22275
8747	0	0	Ki67+	 3727 21923
8748	0	0	Ki67+	 3733 21989
8749	0	0	Ki67+	 3735 22492
8750	0	0	Ki67+	 3738 22328
8751	0	0	Ki67+	 3739 22428
8752	0	0	Ki67+	 3741 21882
8753	0	0	Ki67+	 3746 21948
8754	0	0	Ki67+	 3748 22471
8755	0	0	Ki67+	 3760 22003
8756	0	0	Ki67+	 3784 21913
8757	0	0	Ki67+	 3796 21923
8758	0	0	Ki67+	 3798 21861
8759	0	0	Ki67+	 3815 21836
8760	0	0	Ki67+	 3828 21842
8761	0	0	Ki67+	 3841 21804
8762	0	0	Ki67+	 3843 22124
8763	0	0	Ki67+	 3876 22113
8764	0	0	Ki67+	 3892 22265
8765	0	0	Ki67+	 3892 22332
8766	0	0	Ki67+	 3893 22574
8767	0	0	Ki67+	 3895 22294
8768	0	0	Ki67+	 3899 22239
8769	0	0	Ki67+	 3909 22236
8770	0	0	Ki67+	 3910 22296
8771	0	0	Ki67+	 3921 22169
8772	0	0	Ki67+	 3935 22205
8773	0	0	Ki67+	 3939 22283
8774	0	0	Ki67+	 3948 22206
8775	0	0	Ki67+	 3949 22243
8776	0	0	Ki67+	 3952 22423
8777	0	0	Ki67+	 3953 22117
8778	0	0	Ki67+	 3961 22314
8779	0	0	Ki67+	 3966 22263
8780	0	0	Ki67+	 3969 22507
8781	0	0	Ki67+	 3971 22117
8782	0	0	Ki67+	 3972 22343
8783	0	0	Ki67+	 3979 22208
8784	0	0	Ki67+	 3979 22514
8785	0	0	Ki67+	 3985 22091
8786	0	0	Ki67+	 3997 22168
8787	0	0	Ki67+	 3997 22305
8788	0	0	Ki67+	 4001 22472
8789	0	0	Ki67+	 4016 22110
8790	0	0	Ki67+	 4020 22071
8791	0	0	Ki67+	 4021 21967
8792	0	0	Ki67+	 4024 21983
8793	0	0	Ki67+	 4027 22133
8794	0	0	Ki67+	 4029 22213
8795	0	0	Ki67+	 4033 22075
8796	0	0	Ki67+	 4047 21882
8797	0	0	Ki67+	 4051 21946
8798	0	0	Ki67+	 4055 21994
8799	0	0	Ki67+	 4058 22026
8800	0	0	Ki67+	 4066 22042
8801	0	0	Ki67+	 4112 22263
8802	0	0	Ki67+	 4137 21866
8803	0	0	Ki67+	 4159 22563
8804	0	0	Ki67+	 4237 22166
8805	0	0	Ki67+	 4249 22276
8806	0	0	Ki67+	 4253 22051
8807	0	0	Ki67+	 4265 22283
8808	0	0	Ki67+	 4267 22030
8809	0	0	Ki67+	 4268 22268
8810	0	0	Ki67+	 4269 22480
8811	0	0	Ki67+	 4284 22124
8812	0	0	Ki67+	 4288 22107
8813	0	0	Ki67+	 4315 22094
8814	0	0	Ki67+	 4333 22402
8815	0	0	Ki67+	 4341 21959
8816	0	0	Ki67+	 4359 22237
8817	0	0	Ki67+	 4385 22190
8818	0	0	Ki67+	 4392 22206
8819	0	0	Ki67+	 4411 21913
8820	0	0	Ki67+	 4414 22206
8821	0	0	Ki67+	 4436 22174
8822	0	0	Ki67+	 4444 22347
8823	0	0	Ki67+	 3651 22677
8824	0	0	Ki67+	 3670 23313
8825	0	0	Ki67+	 3676 23028
8826	0	0	Ki67+	 3677 22626
8827	0	0	Ki67+	 3677 23066
8828	0	0	Ki67+	 3687 22663
8829	0	0	Ki67+	 3691 23030
8830	0	0	Ki67+	 3691 23094
8831	0	0	Ki67+	 3692 22608
8832	0	0	Ki67+	 3695 22621
8833	0	0	Ki67+	 3697 22892
8834	0	0	Ki67+	 3700 23082
8835	0	0	Ki67+	 3715 22603
8836	0	0	Ki67+	 3724 23160
8837	0	0	Ki67+	 3738 23186
8838	0	0	Ki67+	 3743 23121
8839	0	0	Ki67+	 3750 23059
8840	0	0	Ki67+	 3751 23150
8841	0	0	Ki67+	 3753 23110
8842	0	0	Ki67+	 3760 23047
8843	0	0	Ki67+	 3761 23030
8844	0	0	Ki67+	 3777 23329
8845	0	0	Ki67+	 3779 23131
8846	0	0	Ki67+	 3780 23086
8847	0	0	Ki67+	 3780 23359
8848	0	0	Ki67+	 3782 23036
8849	0	0	Ki67+	 3796 23063
8850	0	0	Ki67+	 3797 23123
8851	0	0	Ki67+	 3799 23341
8852	0	0	Ki67+	 3840 23343
8853	0	0	Ki67+	 3869 23230
8854	0	0	Ki67+	 3877 22636
8855	0	0	Ki67+	 3884 23234
8856	0	0	Ki67+	 3885 22659
8857	0	0	Ki67+	 3890 23118
8858	0	0	Ki67+	 3896 22712
8859	0	0	Ki67+	 3906 22633
8860	0	0	Ki67+	 3907 23141
8861	0	0	Ki67+	 3920 23236
8862	0	0	Ki67+	 3927 22685
8863	0	0	Ki67+	 3927 23173
8864	0	0	Ki67+	 3930 22729
8865	0	0	Ki67+	 3940 22808
8866	0	0	Ki67+	 3949 22717
8867	0	0	Ki67+	 3949 23179
8868	0	0	Ki67+	 3950 23079
8869	0	0	Ki67+	 3951 22664
8870	0	0	Ki67+	 3954 22762
8871	0	0	Ki67+	 3971 22738
8872	0	0	Ki67+	 3971 22786
8873	0	0	Ki67+	 3976 22903
8874	0	0	Ki67+	 3977 23177
8875	0	0	Ki67+	 3980 23391
8876	0	0	Ki67+	 3990 23249
8877	0	0	Ki67+	 3991 22707
8878	0	0	Ki67+	 3996 23380
8879	0	0	Ki67+	 3997 22921
8880	0	0	Ki67+	 4002 23172
8881	0	0	Ki67+	 4006 23192
8882	0	0	Ki67+	 4027 22943
8883	0	0	Ki67+	 4028 22619
8884	0	0	Ki67+	 4032 23172
8885	0	0	Ki67+	 4045 23188
8886	0	0	Ki67+	 4049 22908
8887	0	0	Ki67+	 4069 23153
8888	0	0	Ki67+	 4084 22737
8889	0	0	Ki67+	 4091 22612
8890	0	0	Ki67+	 4096 22675
8891	0	0	Ki67+	 4097 22768
8892	0	0	Ki67+	 4102 23236
8893	0	0	Ki67+	 4110 22667
8894	0	0	Ki67+	 4111 22639
8895	0	0	Ki67+	 4112 22787
8896	0	0	Ki67+	 4112 22905
8897	0	0	Ki67+	 4120 23368
8898	0	0	Ki67+	 4121 23176
8899	0	0	Ki67+	 4130 23209
8900	0	0	Ki67+	 4131 23257
8901	0	0	Ki67+	 4136 22593
8902	0	0	Ki67+	 4141 22918
8903	0	0	Ki67+	 4141 23200
8904	0	0	Ki67+	 4147 22656
8905	0	0	Ki67+	 4152 22760
8906	0	0	Ki67+	 4152 22832
8907	0	0	Ki67+	 4152 22878
8908	0	0	Ki67+	 4152 22963
8909	0	0	Ki67+	 4156 22601
8910	0	0	Ki67+	 4158 22949
8911	0	0	Ki67+	 4164 22850
8912	0	0	Ki67+	 4165 22777
8913	0	0	Ki67+	 4170 23229
8914	0	0	Ki67+	 4171 22819
8915	0	0	Ki67+	 4177 22833
8916	0	0	Ki67+	 4180 23312
8917	0	0	Ki67+	 4181 23205
8918	0	0	Ki67+	 4186 22972
8919	0	0	Ki67+	 4200 22845
8920	0	0	Ki67+	 4204 22914
8921	0	0	Ki67+	 4206 22957
8922	0	0	Ki67+	 4215 23224
8923	0	0	Ki67+	 4216 22987
8924	0	0	Ki67+	 4217 23195
8925	0	0	Ki67+	 4222 22709
8926	0	0	Ki67+	 4222 22793
8927	0	0	Ki67+	 4229 22634
8928	0	0	Ki67+	 4234 22742
8929	0	0	Ki67+	 4235 22987
8930	0	0	Ki67+	 4238 23297
8931	0	0	Ki67+	 4244 23188
8932	0	0	Ki67+	 4245 22809
8933	0	0	Ki67+	 4248 22771
8934	0	0	Ki67+	 4251 22948
8935	0	0	Ki67+	 4254 22984
8936	0	0	Ki67+	 4256 22968
8937	0	0	Ki67+	 4257 22998
8938	0	0	Ki67+	 4267 22795
8939	0	0	Ki67+	 4267 23252
8940	0	0	Ki67+	 4270 22989
8941	0	0	Ki67+	 4278 23235
8942	0	0	Ki67+	 4291 23267
8943	0	0	Ki67+	 4298 22988
8944	0	0	Ki67+	 4300 22633
8945	0	0	Ki67+	 4302 22789
8946	0	0	Ki67+	 4317 22954
8947	0	0	Ki67+	 4322 22914
8948	0	0	Ki67+	 4336 23235
8949	0	0	Ki67+	 4337 22697
8950	0	0	Ki67+	 4346 22792
8951	0	0	Ki67+	 4349 22903
8952	0	0	Ki67+	 4351 22935
8953	0	0	Ki67+	 4351 23332
8954	0	0	Ki67+	 4360 22951
8955	0	0	Ki67+	 4364 23358
8956	0	0	Ki67+	 4375 22965
8957	0	0	Ki67+	 4378 23339
8958	0	0	Ki67+	 4381 23323
8959	0	0	Ki67+	 4382 22731
8960	0	0	Ki67+	 4386 22772
8961	0	0	Ki67+	 4388 23262
8962	0	0	Ki67+	 4392 23245
8963	0	0	Ki67+	 4405 22704
8964	0	0	Ki67+	 4410 22976
8965	0	0	Ki67+	 4416 22828
8966	0	0	Ki67+	 4418 22737
8967	0	0	Ki67+	 4427 22825
8968	0	0	Ki67+	 4436 23263
8969	0	0	Ki67+	 4438 22997
8970	0	0	Ki67+	 4439 23320
8971	0	0	Ki67+	 3663 23679
8972	0	0	Ki67+	 3666 23909
8973	0	0	Ki67+	 3673 23805
8974	0	0	Ki67+	 3679 23901
8975	0	0	Ki67+	 3690 23506
8976	0	0	Ki67+	 3690 23754
8977	0	0	Ki67+	 3697 23799
8978	0	0	Ki67+	 3706 23419
8979	0	0	Ki67+	 3707 23930
8980	0	0	Ki67+	 3715 23719
8981	0	0	Ki67+	 3717 23394
8982	0	0	Ki67+	 3718 23829
8983	0	0	Ki67+	 3721 23501
8984	0	0	Ki67+	 3730 24044
8985	0	0	Ki67+	 3738 23450
8986	0	0	Ki67+	 3745 23504
8987	0	0	Ki67+	 3760 23926
8988	0	0	Ki67+	 3761 23400
8989	0	0	Ki67+	 3764 23438
8990	0	0	Ki67+	 3767 23482
8991	0	0	Ki67+	 3771 23511
8992	0	0	Ki67+	 3778 23794
8993	0	0	Ki67+	 3779 24178
8994	0	0	Ki67+	 3780 23830
8995	0	0	Ki67+	 3786 23894
8996	0	0	Ki67+	 3799 23924
8997	0	0	Ki67+	 3801 23874
8998	0	0	Ki67+	 3812 23503
8999	0	0	Ki67+	 3824 23407
9000	0	0	Ki67+	 3826 23741
9001	0	0	Ki67+	 3828 23667
9002	0	0	Ki67+	 3836 23613
9003	0	0	Ki67+	 3837 24018
9004	0	0	Ki67+	 3838 23713
9005	0	0	Ki67+	 3841 23694
9006	0	0	Ki67+	 3843 23445
9007	0	0	Ki67+	 3845 23465
9008	0	0	Ki67+	 3851 23486
9009	0	0	Ki67+	 3867 23735
9010	0	0	Ki67+	 3872 23406
9011	0	0	Ki67+	 3877 23713
9012	0	0	Ki67+	 3879 23771
9013	0	0	Ki67+	 3890 24158
9014	0	0	Ki67+	 3892 23907
9015	0	0	Ki67+	 3894 23467
9016	0	0	Ki67+	 3905 23859
9017	0	0	Ki67+	 3913 23805
9018	0	0	Ki67+	 3926 23554
9019	0	0	Ki67+	 3930 23733
9020	0	0	Ki67+	 3930 23896
9021	0	0	Ki67+	 3935 23782
9022	0	0	Ki67+	 3936 23695
9023	0	0	Ki67+	 3941 23723
9024	0	0	Ki67+	 3944 23423
9025	0	0	Ki67+	 3961 23796
9026	0	0	Ki67+	 3962 23817
9027	0	0	Ki67+	 3963 23757
9028	0	0	Ki67+	 3966 23735
9029	0	0	Ki67+	 3967 23432
9030	0	0	Ki67+	 3970 23484
9031	0	0	Ki67+	 3982 23774
9032	0	0	Ki67+	 3983 23738
9033	0	0	Ki67+	 3991 23878
9034	0	0	Ki67+	 3997 23841
9035	0	0	Ki67+	 3999 23770
9036	0	0	Ki67+	 4005 23879
9037	0	0	Ki67+	 4008 23477
9038	0	0	Ki67+	 4012 23684
9039	0	0	Ki67+	 4026 23708
9040	0	0	Ki67+	 4028 23448
9041	0	0	Ki67+	 4028 23465
9042	0	0	Ki67+	 4028 24151
9043	0	0	Ki67+	 4033 24054
9044	0	0	Ki67+	 4038 23829
9045	0	0	Ki67+	 4040 23575
9046	0	0	Ki67+	 4040 23798
9047	0	0	Ki67+	 4040 24173
9048	0	0	Ki67+	 4044 23772
9049	0	0	Ki67+	 4049 23406
9050	0	0	Ki67+	 4057 24174
9051	0	0	Ki67+	 4064 23798
9052	0	0	Ki67+	 4067 24088
9053	0	0	Ki67+	 4068 23517
9054	0	0	Ki67+	 4071 23453
9055	0	0	Ki67+	 4072 24135
9056	0	0	Ki67+	 4074 23538
9057	0	0	Ki67+	 4075 23479
9058	0	0	Ki67+	 4078 23770
9059	0	0	Ki67+	 4081 23753
9060	0	0	Ki67+	 4082 24147
9061	0	0	Ki67+	 4084 23501
9062	0	0	Ki67+	 4089 23937
9063	0	0	Ki67+	 4096 23489
9064	0	0	Ki67+	 4102 23760
9065	0	0	Ki67+	 4107 23730
9066	0	0	Ki67+	 4109 23510
9067	0	0	Ki67+	 4112 23454
9068	0	0	Ki67+	 4118 24059
9069	0	0	Ki67+	 4121 23486
9070	0	0	Ki67+	 4122 24078
9071	0	0	Ki67+	 4130 24088
9072	0	0	Ki67+	 4133 24104
9073	0	0	Ki67+	 4134 23763
9074	0	0	Ki67+	 4139 23440
9075	0	0	Ki67+	 4141 23480
9076	0	0	Ki67+	 4143 23711
9077	0	0	Ki67+	 4143 24101
9078	0	0	Ki67+	 4144 23752
9079	0	0	Ki67+	 4146 23517
9080	0	0	Ki67+	 4154 23588
9081	0	0	Ki67+	 4156 23421
9082	0	0	Ki67+	 4157 23830
9083	0	0	Ki67+	 4160 23472
9084	0	0	Ki67+	 4161 23702
9085	0	0	Ki67+	 4162 23767
9086	0	0	Ki67+	 4167 23500
9087	0	0	Ki67+	 4175 24115
9088	0	0	Ki67+	 4176 23536
9089	0	0	Ki67+	 4177 23624
9090	0	0	Ki67+	 4180 23577
9091	0	0	Ki67+	 4184 23403
9092	0	0	Ki67+	 4184 23459
9093	0	0	Ki67+	 4187 23664
9094	0	0	Ki67+	 4189 23859
9095	0	0	Ki67+	 4190 24065
9096	0	0	Ki67+	 4200 23598
9097	0	0	Ki67+	 4201 23445
9098	0	0	Ki67+	 4205 23491
9099	0	0	Ki67+	 4210 23689
9100	0	0	Ki67+	 4210 23857
9101	0	0	Ki67+	 4214 23575
9102	0	0	Ki67+	 4216 23631
9103	0	0	Ki67+	 4220 23852
9104	0	0	Ki67+	 4223 23613
9105	0	0	Ki67+	 4226 23489
9106	0	0	Ki67+	 4228 23511
9107	0	0	Ki67+	 4229 23729
9108	0	0	Ki67+	 4230 23823
9109	0	0	Ki67+	 4238 23429
9110	0	0	Ki67+	 4239 23674
9111	0	0	Ki67+	 4240 23473
9112	0	0	Ki67+	 4243 23608
9113	0	0	Ki67+	 4243 23661
9114	0	0	Ki67+	 4247 23803
9115	0	0	Ki67+	 4248 23624
9116	0	0	Ki67+	 4248 23686
9117	0	0	Ki67+	 4250 23403
9118	0	0	Ki67+	 4254 23908
9119	0	0	Ki67+	 4259 23843
9120	0	0	Ki67+	 4262 23437
9121	0	0	Ki67+	 4264 23799
9122	0	0	Ki67+	 4265 23573
9123	0	0	Ki67+	 4266 23726
9124	0	0	Ki67+	 4275 23668
9125	0	0	Ki67+	 4275 24055
9126	0	0	Ki67+	 4278 23472
9127	0	0	Ki67+	 4282 24064
9128	0	0	Ki67+	 4288 23439
9129	0	0	Ki67+	 4291 23700
9130	0	0	Ki67+	 4293 23550
9131	0	0	Ki67+	 4298 23842
9132	0	0	Ki67+	 4299 23830
9133	0	0	Ki67+	 4300 24095
9134	0	0	Ki67+	 4301 23737
9135	0	0	Ki67+	 4301 24040
9136	0	0	Ki67+	 4302 23664
9137	0	0	Ki67+	 4303 23930
9138	0	0	Ki67+	 4307 23974
9139	0	0	Ki67+	 4307 23991
9140	0	0	Ki67+	 4308 23580
9141	0	0	Ki67+	 4313 23617
9142	0	0	Ki67+	 4314 23503
9143	0	0	Ki67+	 4321 23588
9144	0	0	Ki67+	 4321 23740
9145	0	0	Ki67+	 4325 23491
9146	0	0	Ki67+	 4328 23843
9147	0	0	Ki67+	 4331 23611
9148	0	0	Ki67+	 4332 23508
9149	0	0	Ki67+	 4334 23733
9150	0	0	Ki67+	 4339 24017
9151	0	0	Ki67+	 4340 23665
9152	0	0	Ki67+	 4344 23458
9153	0	0	Ki67+	 4351 23448
9154	0	0	Ki67+	 4352 23529
9155	0	0	Ki67+	 4352 23743
9156	0	0	Ki67+	 4354 23489
9157	0	0	Ki67+	 4362 24054
9158	0	0	Ki67+	 4366 23605
9159	0	0	Ki67+	 4371 23661
9160	0	0	Ki67+	 4376 24051
9161	0	0	Ki67+	 4378 23591
9162	0	0	Ki67+	 4385 23692
9163	0	0	Ki67+	 4387 23458
9164	0	0	Ki67+	 4387 23525
9165	0	0	Ki67+	 4387 24073
9166	0	0	Ki67+	 4398 23799
9167	0	0	Ki67+	 4401 23647
9168	0	0	Ki67+	 4404 23632
9169	0	0	Ki67+	 4405 23874
9170	0	0	Ki67+	 4418 23463
9171	0	0	Ki67+	 4420 23691
9172	0	0	Ki67+	 4424 23829
9173	0	0	Ki67+	 4424 24008
9174	0	0	Ki67+	 4424 24065
9175	0	0	Ki67+	 4427 23536
9176	0	0	Ki67+	 4429 23797
9177	0	0	Ki67+	 4430 23605
9178	0	0	Ki67+	 4434 24024
9179	0	0	Ki67+	 4439 23563
9180	0	0	Ki67+	 4440 23476
9181	0	0	Ki67+	 4442 23679
9182	0	0	Ki67+	 4443 23793
9183	0	0	Ki67+	 4444 23877
9184	0	0	Ki67+	 4444 23926
9185	0	0	Ki67+	 4446 23536
9186	0	0	Ki67+	 3653 24558
9187	0	0	Ki67+	 3653 24750
9188	0	0	Ki67+	 3659 24667
9189	0	0	Ki67+	 3662 24617
9190	0	0	Ki67+	 3666 24521
9191	0	0	Ki67+	 3673 24748
9192	0	0	Ki67+	 3673 24767
9193	0	0	Ki67+	 3677 24736
9194	0	0	Ki67+	 3679 24919
9195	0	0	Ki67+	 3680 24673
9196	0	0	Ki67+	 3681 24216
9197	0	0	Ki67+	 3694 24771
9198	0	0	Ki67+	 3694 24933
9199	0	0	Ki67+	 3695 24493
9200	0	0	Ki67+	 3698 24717
9201	0	0	Ki67+	 3703 24666
9202	0	0	Ki67+	 3709 24221
9203	0	0	Ki67+	 3711 24524
9204	0	0	Ki67+	 3713 24857
9205	0	0	Ki67+	 3716 24907
9206	0	0	Ki67+	 3721 24572
9207	0	0	Ki67+	 3724 24235
9208	0	0	Ki67+	 3724 24479
9209	0	0	Ki67+	 3725 24495
9210	0	0	Ki67+	 3726 24684
9211	0	0	Ki67+	 3729 24976
9212	0	0	Ki67+	 3731 24738
9213	0	0	Ki67+	 3731 24785
9214	0	0	Ki67+	 3733 24659
9215	0	0	Ki67+	 3733 24891
9216	0	0	Ki67+	 3734 24213
9217	0	0	Ki67+	 3743 24226
9218	0	0	Ki67+	 3745 24470
9219	0	0	Ki67+	 3749 24756
9220	0	0	Ki67+	 3754 24655
9221	0	0	Ki67+	 3757 24564
9222	0	0	Ki67+	 3762 24774
9223	0	0	Ki67+	 3769 24446
9224	0	0	Ki67+	 3769 24883
9225	0	0	Ki67+	 3773 24642
9226	0	0	Ki67+	 3773 24681
9227	0	0	Ki67+	 3774 24806
9228	0	0	Ki67+	 3776 24213
9229	0	0	Ki67+	 3784 24227
9230	0	0	Ki67+	 3796 24816
9231	0	0	Ki67+	 3797 24924
9232	0	0	Ki67+	 3799 24654
9233	0	0	Ki67+	 3808 24210
9234	0	0	Ki67+	 3808 24712
9235	0	0	Ki67+	 3810 24632
9236	0	0	Ki67+	 3811 24749
9237	0	0	Ki67+	 3812 24394
9238	0	0	Ki67+	 3812 24807
9239	0	0	Ki67+	 3813 24412
9240	0	0	Ki67+	 3827 24980
9241	0	0	Ki67+	 3829 24622
9242	0	0	Ki67+	 3834 24851
9243	0	0	Ki67+	 3835 24742
9244	0	0	Ki67+	 3841 24946
9245	0	0	Ki67+	 3843 24226
9246	0	0	Ki67+	 3843 24778
9247	0	0	Ki67+	 3846 24539
9248	0	0	Ki67+	 3853 24373
9249	0	0	Ki67+	 3853 24524
9250	0	0	Ki67+	 3854 24885
9251	0	0	Ki67+	 3855 24603
9252	0	0	Ki67+	 3856 24630
9253	0	0	Ki67+	 3857 24968
9254	0	0	Ki67+	 3862 24674
9255	0	0	Ki67+	 3862 24935
9256	0	0	Ki67+	 3863 24776
9257	0	0	Ki67+	 3865 24698
9258	0	0	Ki67+	 3865 24810
9259	0	0	Ki67+	 3865 24925
9260	0	0	Ki67+	 3871 24502
9261	0	0	Ki67+	 3875 24969
9262	0	0	Ki67+	 3879 24627
9263	0	0	Ki67+	 3880 24697
9264	0	0	Ki67+	 3881 24355
9265	0	0	Ki67+	 3881 24598
9266	0	0	Ki67+	 3881 24651
9267	0	0	Ki67+	 3888 24466
9268	0	0	Ki67+	 3889 24723
9269	0	0	Ki67+	 3889 24902
9270	0	0	Ki67+	 3893 24689
9271	0	0	Ki67+	 3894 24367
9272	0	0	Ki67+	 3894 24492
9273	0	0	Ki67+	 3899 24337
9274	0	0	Ki67+	 3906 24613
9275	0	0	Ki67+	 3906 24736
9276	0	0	Ki67+	 3907 24687
9277	0	0	Ki67+	 3907 24941
9278	0	0	Ki67+	 3908 24864
9279	0	0	Ki67+	 3909 24831
9280	0	0	Ki67+	 3914 24645
9281	0	0	Ki67+	 3915 24470
9282	0	0	Ki67+	 3919 24223
9283	0	0	Ki67+	 3925 24714
9284	0	0	Ki67+	 3926 24459
9285	0	0	Ki67+	 3926 24825
9286	0	0	Ki67+	 3927 24436
9287	0	0	Ki67+	 3928 24745
9288	0	0	Ki67+	 3929 24672
9289	0	0	Ki67+	 3934 24660
9290	0	0	Ki67+	 3944 24648
9291	0	0	Ki67+	 3944 24880
9292	0	0	Ki67+	 3951 24548
9293	0	0	Ki67+	 3957 24626
9294	0	0	Ki67+	 3957 24835
9295	0	0	Ki67+	 3960 24671
9296	0	0	Ki67+	 3963 24883
9297	0	0	Ki67+	 3966 24695
9298	0	0	Ki67+	 3967 24441
9299	0	0	Ki67+	 3978 24588
9300	0	0	Ki67+	 3982 24337
9301	0	0	Ki67+	 3989 24875
9302	0	0	Ki67+	 3990 24397
9303	0	0	Ki67+	 3993 24637
9304	0	0	Ki67+	 4003 24329
9305	0	0	Ki67+	 4003 24602
9306	0	0	Ki67+	 4012 24806
9307	0	0	Ki67+	 4014 24675
9308	0	0	Ki67+	 4023 24780
9309	0	0	Ki67+	 4029 24357
9310	0	0	Ki67+	 4030 24679
9311	0	0	Ki67+	 4034 24649
9312	0	0	Ki67+	 4039 24592
9313	0	0	Ki67+	 4039 24624
9314	0	0	Ki67+	 4048 24692
9315	0	0	Ki67+	 4049 24780
9316	0	0	Ki67+	 4051 24681
9317	0	0	Ki67+	 4052 24599
9318	0	0	Ki67+	 4052 24825
9319	0	0	Ki67+	 4053 24637
9320	0	0	Ki67+	 4054 24768
9321	0	0	Ki67+	 4056 24626
9322	0	0	Ki67+	 4059 24547
9323	0	0	Ki67+	 4066 24592
9324	0	0	Ki67+	 4067 24769
9325	0	0	Ki67+	 4067 24918
9326	0	0	Ki67+	 4076 24621
9327	0	0	Ki67+	 4076 24791
9328	0	0	Ki67+	 4084 24821
9329	0	0	Ki67+	 4094 24922
9330	0	0	Ki67+	 4095 24537
9331	0	0	Ki67+	 4105 24439
9332	0	0	Ki67+	 4105 24525
9333	0	0	Ki67+	 4106 24794
9334	0	0	Ki67+	 4107 24815
9335	0	0	Ki67+	 4111 24574
9336	0	0	Ki67+	 4113 24763
9337	0	0	Ki67+	 4129 24493
9338	0	0	Ki67+	 4129 24777
9339	0	0	Ki67+	 4136 24452
9340	0	0	Ki67+	 4136 24546
9341	0	0	Ki67+	 4143 24433
9342	0	0	Ki67+	 4143 24911
9343	0	0	Ki67+	 4149 24397
9344	0	0	Ki67+	 4149 24901
9345	0	0	Ki67+	 4151 24677
9346	0	0	Ki67+	 4153 24590
9347	0	0	Ki67+	 4153 24717
9348	0	0	Ki67+	 4154 24566
9349	0	0	Ki67+	 4157 24917
9350	0	0	Ki67+	 4162 24472
9351	0	0	Ki67+	 4163 24529
9352	0	0	Ki67+	 4163 24844
9353	0	0	Ki67+	 4165 24656
9354	0	0	Ki67+	 4169 24496
9355	0	0	Ki67+	 4169 24741
9356	0	0	Ki67+	 4172 24702
9357	0	0	Ki67+	 4173 24607
9358	0	0	Ki67+	 4178 24453
9359	0	0	Ki67+	 4179 24902
9360	0	0	Ki67+	 4180 24425
9361	0	0	Ki67+	 4183 24559
9362	0	0	Ki67+	 4185 24522
9363	0	0	Ki67+	 4193 24863
9364	0	0	Ki67+	 4194 24453
9365	0	0	Ki67+	 4197 24720
9366	0	0	Ki67+	 4199 24406
9367	0	0	Ki67+	 4210 24690
9368	0	0	Ki67+	 4212 24566
9369	0	0	Ki67+	 4215 24396
9370	0	0	Ki67+	 4220 24646
9371	0	0	Ki67+	 4227 24864
9372	0	0	Ki67+	 4228 24391
9373	0	0	Ki67+	 4229 24791
9374	0	0	Ki67+	 4232 24681
9375	0	0	Ki67+	 4233 24609
9376	0	0	Ki67+	 4233 24947
9377	0	0	Ki67+	 4235 24969
9378	0	0	Ki67+	 4238 24625
9379	0	0	Ki67+	 4239 24473
9380	0	0	Ki67+	 4246 24559
9381	0	0	Ki67+	 4251 24846
9382	0	0	Ki67+	 4252 24455
9383	0	0	Ki67+	 4252 24499
9384	0	0	Ki67+	 4255 24328
9385	0	0	Ki67+	 4258 24373
9386	0	0	Ki67+	 4261 24817
9387	0	0	Ki67+	 4263 24990
9388	0	0	Ki67+	 4267 24478
9389	0	0	Ki67+	 4268 24594
9390	0	0	Ki67+	 4273 24902
9391	0	0	Ki67+	 4278 24943
9392	0	0	Ki67+	 4280 24368
9393	0	0	Ki67+	 4285 24324
9394	0	0	Ki67+	 4285 24720
9395	0	0	Ki67+	 4285 24876
9396	0	0	Ki67+	 4287 24636
9397	0	0	Ki67+	 4287 24930
9398	0	0	Ki67+	 4290 24385
9399	0	0	Ki67+	 4290 24489
9400	0	0	Ki67+	 4290 24972
9401	0	0	Ki67+	 4295 24767
9402	0	0	Ki67+	 4297 24520
9403	0	0	Ki67+	 4297 24575
9404	0	0	Ki67+	 4297 24800
9405	0	0	Ki67+	 4307 24911
9406	0	0	Ki67+	 4308 24606
9407	0	0	Ki67+	 4310 24363
9408	0	0	Ki67+	 4316 24737
9409	0	0	Ki67+	 4318 24778
9410	0	0	Ki67+	 4319 24496
9411	0	0	Ki67+	 4321 24945
9412	0	0	Ki67+	 4321 24959
9413	0	0	Ki67+	 4325 24832
9414	0	0	Ki67+	 4327 24448
9415	0	0	Ki67+	 4330 24486
9416	0	0	Ki67+	 4330 24763
9417	0	0	Ki67+	 4334 24907
9418	0	0	Ki67+	 4336 24665
9419	0	0	Ki67+	 4337 24515
9420	0	0	Ki67+	 4340 24879
9421	0	0	Ki67+	 4341 24931
9422	0	0	Ki67+	 4350 24513
9423	0	0	Ki67+	 4350 24661
9424	0	0	Ki67+	 4353 24466
9425	0	0	Ki67+	 4354 24809
9426	0	0	Ki67+	 4355 24344
9427	0	0	Ki67+	 4355 24884
9428	0	0	Ki67+	 4359 24832
9429	0	0	Ki67+	 4360 24505
9430	0	0	Ki67+	 4366 24792
9431	0	0	Ki67+	 4369 24941
9432	0	0	Ki67+	 4374 24446
9433	0	0	Ki67+	 4376 24781
9434	0	0	Ki67+	 4376 24873
9435	0	0	Ki67+	 4380 24286
9436	0	0	Ki67+	 4381 24433
9437	0	0	Ki67+	 4386 24343
9438	0	0	Ki67+	 4389 24591
9439	0	0	Ki67+	 4393 24688
9440	0	0	Ki67+	 4395 24969
9441	0	0	Ki67+	 4398 24802
9442	0	0	Ki67+	 4399 24738
9443	0	0	Ki67+	 4399 24901
9444	0	0	Ki67+	 4401 24826
9445	0	0	Ki67+	 4403 24614
9446	0	0	Ki67+	 4406 24865
9447	0	0	Ki67+	 4411 24756
9448	0	0	Ki67+	 4412 24932
9449	0	0	Ki67+	 4414 24590
9450	0	0	Ki67+	 4415 24814
9451	0	0	Ki67+	 4418 24415
9452	0	0	Ki67+	 4419 24341
9453	0	0	Ki67+	 4419 24559
9454	0	0	Ki67+	 4421 24887
9455	0	0	Ki67+	 4427 24319
9456	0	0	Ki67+	 4431 24257
9457	0	0	Ki67+	 4437 24908
9458	0	0	Ki67+	 4438 24792
9459	0	0	Ki67+	 4440 24720
9460	0	0	Ki67+	 4443 24593
9461	0	0	Ki67+	 4444 24822
9462	0	0	Ki67+	 4445 24367
9463	0	0	Ki67+	 4446 24547
9464	0	0	Ki67+	 4446 24620
9465	0	0	Ki67+	 3827 25047
9466	0	0	Ki67+	 3837 25086
9467	0	0	Ki67+	 3847 25121
9468	0	0	Ki67+	 3859 25042
9469	0	0	Ki67+	 3889 25059
9470	0	0	Ki67+	 3893 25169
9471	0	0	Ki67+	 3900 25078
9472	0	0	Ki67+	 3904 25136
9473	0	0	Ki67+	 3919 25098
9474	0	0	Ki67+	 3920 25133
9475	0	0	Ki67+	 3926 25217
9476	0	0	Ki67+	 3938 25100
9477	0	0	Ki67+	 3957 25066
9478	0	0	Ki67+	 3967 24993
9479	0	0	Ki67+	 3970 25242
9480	0	0	Ki67+	 3971 25040
9481	0	0	Ki67+	 3978 25269
9482	0	0	Ki67+	 3985 25045
9483	0	0	Ki67+	 3988 25060
9484	0	0	Ki67+	 3989 25214
9485	0	0	Ki67+	 3989 25294
9486	0	0	Ki67+	 3996 24994
9487	0	0	Ki67+	 3999 25036
9488	0	0	Ki67+	 4006 25024
9489	0	0	Ki67+	 4034 25015
9490	0	0	Ki67+	 4041 25362
9491	0	0	Ki67+	 4042 25264
9492	0	0	Ki67+	 4052 24993
9493	0	0	Ki67+	 4053 25371
9494	0	0	Ki67+	 4064 25242
9495	0	0	Ki67+	 4079 25299
9496	0	0	Ki67+	 4083 25272
9497	0	0	Ki67+	 4109 25317
9498	0	0	Ki67+	 4111 25344
9499	0	0	Ki67+	 4116 25269
9500	0	0	Ki67+	 4121 25309
9501	0	0	Ki67+	 4129 25330
9502	0	0	Ki67+	 4134 25283
9503	0	0	Ki67+	 4139 25272
9504	0	0	Ki67+	 4167 25296
9505	0	0	Ki67+	 4202 24993
9506	0	0	Ki67+	 4215 25020
9507	0	0	Ki67+	 4215 25355
9508	0	0	Ki67+	 4217 25319
9509	0	0	Ki67+	 4228 25306
9510	0	0	Ki67+	 4239 24995
9511	0	0	Ki67+	 4268 25283
9512	0	0	Ki67+	 4269 25316
9513	0	0	Ki67+	 4271 25238
9514	0	0	Ki67+	 4271 25265
9515	0	0	Ki67+	 4282 25202
9516	0	0	Ki67+	 4294 25185
9517	0	0	Ki67+	 4301 25272
9518	0	0	Ki67+	 4308 25304
9519	0	0	Ki67+	 4313 25462
9520	0	0	Ki67+	 4321 25231
9521	0	0	Ki67+	 4324 25168
9522	0	0	Ki67+	 4324 25206
9523	0	0	Ki67+	 4332 25220
9524	0	0	Ki67+	 4334 25307
9525	0	0	Ki67+	 4334 25459
9526	0	0	Ki67+	 4339 25270
9527	0	0	Ki67+	 4339 25340
9528	0	0	Ki67+	 4352 25442
9529	0	0	Ki67+	 4365 25200
9530	0	0	Ki67+	 4366 25145
9531	0	0	Ki67+	 4370 25243
9532	0	0	Ki67+	 4381 25151
9533	0	0	Ki67+	 4389 25185
9534	0	0	Ki67+	 4390 25231
9535	0	0	Ki67+	 4393 25088
9536	0	0	Ki67+	 4396 25121
9537	0	0	Ki67+	 4411 25085
9538	0	0	Ki67+	 4421 25182
9539	0	0	Ki67+	 4432 25104
9540	0	0	Ki67+	 4454 3168
9541	0	0	Ki67+	 4459 2696
9542	0	0	Ki67+	 4459 3188
9543	0	0	Ki67+	 4464 3012
9544	0	0	Ki67+	 4468 2670
9545	0	0	Ki67+	 4475 3142
9546	0	0	Ki67+	 4477 2759
9547	0	0	Ki67+	 4478 2987
9548	0	0	Ki67+	 4485 2691
9549	0	0	Ki67+	 4485 3235
9550	0	0	Ki67+	 4492 2971
9551	0	0	Ki67+	 4494 3174
9552	0	0	Ki67+	 4503 2979
9553	0	0	Ki67+	 4509 2743
9554	0	0	Ki67+	 4514 2725
9555	0	0	Ki67+	 4515 3194
9556	0	0	Ki67+	 4527 2733
9557	0	0	Ki67+	 4535 2817
9558	0	0	Ki67+	 4537 3038
9559	0	0	Ki67+	 4547 2992
9560	0	0	Ki67+	 4553 2781
9561	0	0	Ki67+	 4582 2503
9562	0	0	Ki67+	 4583 2813
9563	0	0	Ki67+	 4587 2835
9564	0	0	Ki67+	 4594 3221
9565	0	0	Ki67+	 4594 3240
9566	0	0	Ki67+	 4605 2787
9567	0	0	Ki67+	 4607 3033
9568	0	0	Ki67+	 4619 2545
9569	0	0	Ki67+	 4629 2504
9570	0	0	Ki67+	 4629 2844
9571	0	0	Ki67+	 4629 3224
9572	0	0	Ki67+	 4629 3267
9573	0	0	Ki67+	 4630 2806
9574	0	0	Ki67+	 4632 2559
9575	0	0	Ki67+	 4640 2550
9576	0	0	Ki67+	 4644 2685
9577	0	0	Ki67+	 4653 2585
9578	0	0	Ki67+	 4653 2704
9579	0	0	Ki67+	 4655 3074
9580	0	0	Ki67+	 4680 2612
9581	0	0	Ki67+	 4685 2877
9582	0	0	Ki67+	 4689 3255
9583	0	0	Ki67+	 4697 3081
9584	0	0	Ki67+	 4703 2575
9585	0	0	Ki67+	 4704 2927
9586	0	0	Ki67+	 4708 3270
9587	0	0	Ki67+	 4714 3143
9588	0	0	Ki67+	 4718 2638
9589	0	0	Ki67+	 4729 2689
9590	0	0	Ki67+	 4731 2902
9591	0	0	Ki67+	 4737 2675
9592	0	0	Ki67+	 4749 2526
9593	0	0	Ki67+	 4753 2713
9594	0	0	Ki67+	 4761 2693
9595	0	0	Ki67+	 4769 2729
9596	0	0	Ki67+	 4785 3139
9597	0	0	Ki67+	 4798 3129
9598	0	0	Ki67+	 4802 2577
9599	0	0	Ki67+	 4805 2556
9600	0	0	Ki67+	 4813 2760
9601	0	0	Ki67+	 4830 2778
9602	0	0	Ki67+	 4841 2619
9603	0	0	Ki67+	 4854 2788
9604	0	0	Ki67+	 4856 2607
9605	0	0	Ki67+	 4857 2774
9606	0	0	Ki67+	 4865 2697
9607	0	0	Ki67+	 4870 2655
9608	0	0	Ki67+	 4879 2623
9609	0	0	Ki67+	 4881 2579
9610	0	0	Ki67+	 4881 2792
9611	0	0	Ki67+	 4884 2814
9612	0	0	Ki67+	 4900 2528
9613	0	0	Ki67+	 4902 2739
9614	0	0	Ki67+	 4905 2648
9615	0	0	Ki67+	 4905 2723
9616	0	0	Ki67+	 4906 3005
9617	0	0	Ki67+	 4912 2981
9618	0	0	Ki67+	 4918 2715
9619	0	0	Ki67+	 4918 2796
9620	0	0	Ki67+	 4920 2807
9621	0	0	Ki67+	 4924 2752
9622	0	0	Ki67+	 4925 2832
9623	0	0	Ki67+	 4928 2820
9624	0	0	Ki67+	 4932 3005
9625	0	0	Ki67+	 4933 2604
9626	0	0	Ki67+	 4945 2541
9627	0	0	Ki67+	 4952 2645
9628	0	0	Ki67+	 4955 2676
9629	0	0	Ki67+	 4960 2715
9630	0	0	Ki67+	 4969 2688
9631	0	0	Ki67+	 4985 3040
9632	0	0	Ki67+	 4990 2548
9633	0	0	Ki67+	 5005 2655
9634	0	0	Ki67+	 5020 2675
9635	0	0	Ki67+	 5029 3095
9636	0	0	Ki67+	 5042 2888
9637	0	0	Ki67+	 5044 3262
9638	0	0	Ki67+	 5051 2895
9639	0	0	Ki67+	 5054 3112
9640	0	0	Ki67+	 5060 2536
9641	0	0	Ki67+	 5064 2897
9642	0	0	Ki67+	 5065 3078
9643	0	0	Ki67+	 5068 3035
9644	0	0	Ki67+	 5070 2877
9645	0	0	Ki67+	 5072 2605
9646	0	0	Ki67+	 5072 3197
9647	0	0	Ki67+	 5073 2805
9648	0	0	Ki67+	 5084 3194
9649	0	0	Ki67+	 5087 3121
9650	0	0	Ki67+	 5088 3068
9651	0	0	Ki67+	 5101 3046
9652	0	0	Ki67+	 5108 3088
9653	0	0	Ki67+	 5109 3176
9654	0	0	Ki67+	 5117 2574
9655	0	0	Ki67+	 5122 2516
9656	0	0	Ki67+	 5126 2622
9657	0	0	Ki67+	 5126 2917
9658	0	0	Ki67+	 5127 2988
9659	0	0	Ki67+	 5136 2897
9660	0	0	Ki67+	 5142 3215
9661	0	0	Ki67+	 5146 3068
9662	0	0	Ki67+	 5147 2524
9663	0	0	Ki67+	 5147 2866
9664	0	0	Ki67+	 5156 3106
9665	0	0	Ki67+	 5161 3295
9666	0	0	Ki67+	 5163 2936
9667	0	0	Ki67+	 5177 2894
9668	0	0	Ki67+	 5177 3111
9669	0	0	Ki67+	 5179 2546
9670	0	0	Ki67+	 5199 2607
9671	0	0	Ki67+	 5201 3167
9672	0	0	Ki67+	 5203 2898
9673	0	0	Ki67+	 5215 2834
9674	0	0	Ki67+	 5236 2962
9675	0	0	Ki67+	 5243 2931
9676	0	0	Ki67+	 4450 3572
9677	0	0	Ki67+	 4451 3523
9678	0	0	Ki67+	 4452 3468
9679	0	0	Ki67+	 4458 3494
9680	0	0	Ki67+	 4465 3575
9681	0	0	Ki67+	 4476 3659
9682	0	0	Ki67+	 4477 3953
9683	0	0	Ki67+	 4485 3730
9684	0	0	Ki67+	 4486 3911
9685	0	0	Ki67+	 4489 3637
9686	0	0	Ki67+	 4492 4014
9687	0	0	Ki67+	 4497 3786
9688	0	0	Ki67+	 4502 3933
9689	0	0	Ki67+	 4508 3511
9690	0	0	Ki67+	 4509 3976
9691	0	0	Ki67+	 4512 3727
9692	0	0	Ki67+	 4517 3957
9693	0	0	Ki67+	 4519 3660
9694	0	0	Ki67+	 4519 4055
9695	0	0	Ki67+	 4525 3700
9696	0	0	Ki67+	 4532 3986
9697	0	0	Ki67+	 4539 3696
9698	0	0	Ki67+	 4539 4094
9699	0	0	Ki67+	 4543 3737
9700	0	0	Ki67+	 4550 3698
9701	0	0	Ki67+	 4550 3975
9702	0	0	Ki67+	 4565 3841
9703	0	0	Ki67+	 4568 4095
9704	0	0	Ki67+	 4569 3725
9705	0	0	Ki67+	 4569 3943
9706	0	0	Ki67+	 4575 3705
9707	0	0	Ki67+	 4575 3835
9708	0	0	Ki67+	 4579 3963
9709	0	0	Ki67+	 4580 4062
9710	0	0	Ki67+	 4586 3882
9711	0	0	Ki67+	 4594 3763
9712	0	0	Ki67+	 4596 3843
9713	0	0	Ki67+	 4600 3984
9714	0	0	Ki67+	 4606 4034
9715	0	0	Ki67+	 4610 3497
9716	0	0	Ki67+	 4616 3337
9717	0	0	Ki67+	 4619 4088
9718	0	0	Ki67+	 4620 3867
9719	0	0	Ki67+	 4623 3829
9720	0	0	Ki67+	 4648 4084
9721	0	0	Ki67+	 4661 3843
9722	0	0	Ki67+	 4671 4012
9723	0	0	Ki67+	 4675 3804
9724	0	0	Ki67+	 4680 3887
9725	0	0	Ki67+	 4684 3828
9726	0	0	Ki67+	 4689 3813
9727	0	0	Ki67+	 4694 4080
9728	0	0	Ki67+	 4705 4009
9729	0	0	Ki67+	 4711 3843
9730	0	0	Ki67+	 4717 3817
9731	0	0	Ki67+	 4720 3901
9732	0	0	Ki67+	 4727 3830
9733	0	0	Ki67+	 4731 3875
9734	0	0	Ki67+	 4736 3693
9735	0	0	Ki67+	 4744 3355
9736	0	0	Ki67+	 4746 3824
9737	0	0	Ki67+	 4752 4032
9738	0	0	Ki67+	 4763 3850
9739	0	0	Ki67+	 4775 3488
9740	0	0	Ki67+	 4777 4039
9741	0	0	Ki67+	 4785 3366
9742	0	0	Ki67+	 4785 3876
9743	0	0	Ki67+	 4791 3388
9744	0	0	Ki67+	 4792 3899
9745	0	0	Ki67+	 4795 3375
9746	0	0	Ki67+	 4795 3658
9747	0	0	Ki67+	 4796 3620
9748	0	0	Ki67+	 4797 3586
9749	0	0	Ki67+	 4800 3940
9750	0	0	Ki67+	 4801 3325
9751	0	0	Ki67+	 4803 3891
9752	0	0	Ki67+	 4813 3881
9753	0	0	Ki67+	 4814 3579
9754	0	0	Ki67+	 4814 3959
9755	0	0	Ki67+	 4818 3918
9756	0	0	Ki67+	 4825 3654
9757	0	0	Ki67+	 4826 3702
9758	0	0	Ki67+	 4830 3640
9759	0	0	Ki67+	 4832 3904
9760	0	0	Ki67+	 4833 3601
9761	0	0	Ki67+	 4835 3670
9762	0	0	Ki67+	 4842 3942
9763	0	0	Ki67+	 4843 3346
9764	0	0	Ki67+	 4844 4012
9765	0	0	Ki67+	 4845 3583
9766	0	0	Ki67+	 4845 4037
9767	0	0	Ki67+	 4846 3432
9768	0	0	Ki67+	 4847 3371
9769	0	0	Ki67+	 4848 3600
9770	0	0	Ki67+	 4849 3408
9771	0	0	Ki67+	 4855 3695
9772	0	0	Ki67+	 4855 3723
9773	0	0	Ki67+	 4856 3939
9774	0	0	Ki67+	 4859 3607
9775	0	0	Ki67+	 4862 4028
9776	0	0	Ki67+	 4863 3988
9777	0	0	Ki67+	 4866 3972
9778	0	0	Ki67+	 4876 4017
9779	0	0	Ki67+	 4877 3580
9780	0	0	Ki67+	 4877 3594
9781	0	0	Ki67+	 4880 3984
9782	0	0	Ki67+	 4881 3379
9783	0	0	Ki67+	 4881 3423
9784	0	0	Ki67+	 4885 3659
9785	0	0	Ki67+	 4893 3734
9786	0	0	Ki67+	 4894 3615
9787	0	0	Ki67+	 4905 4024
9788	0	0	Ki67+	 4913 3815
9789	0	0	Ki67+	 4918 3627
9790	0	0	Ki67+	 4919 3594
9791	0	0	Ki67+	 4919 3641
9792	0	0	Ki67+	 4919 3749
9793	0	0	Ki67+	 4922 3330
9794	0	0	Ki67+	 4925 3802
9795	0	0	Ki67+	 4934 3430
9796	0	0	Ki67+	 4936 3624
9797	0	0	Ki67+	 4938 3570
9798	0	0	Ki67+	 4943 3849
9799	0	0	Ki67+	 4944 3454
9800	0	0	Ki67+	 4947 3605
9801	0	0	Ki67+	 4947 3827
9802	0	0	Ki67+	 4951 3629
9803	0	0	Ki67+	 4955 3339
9804	0	0	Ki67+	 4959 3617
9805	0	0	Ki67+	 4961 3375
9806	0	0	Ki67+	 4966 3647
9807	0	0	Ki67+	 4970 3879
9808	0	0	Ki67+	 4974 3421
9809	0	0	Ki67+	 4982 3860
9810	0	0	Ki67+	 4985 3656
9811	0	0	Ki67+	 4986 3448
9812	0	0	Ki67+	 4996 3410
9813	0	0	Ki67+	 5001 3640
9814	0	0	Ki67+	 5003 3883
9815	0	0	Ki67+	 5007 3345
9816	0	0	Ki67+	 5009 3459
9817	0	0	Ki67+	 5011 3387
9818	0	0	Ki67+	 5013 3865
9819	0	0	Ki67+	 5030 3905
9820	0	0	Ki67+	 5032 3429
9821	0	0	Ki67+	 5037 3411
9822	0	0	Ki67+	 5038 3735
9823	0	0	Ki67+	 5039 3879
9824	0	0	Ki67+	 5040 3363
9825	0	0	Ki67+	 5046 3651
9826	0	0	Ki67+	 5049 3674
9827	0	0	Ki67+	 5051 3686
9828	0	0	Ki67+	 5053 3913
9829	0	0	Ki67+	 5056 3714
9830	0	0	Ki67+	 5057 4087
9831	0	0	Ki67+	 5067 3365
9832	0	0	Ki67+	 5067 3891
9833	0	0	Ki67+	 5071 3922
9834	0	0	Ki67+	 5072 3844
9835	0	0	Ki67+	 5073 3539
9836	0	0	Ki67+	 5078 3482
9837	0	0	Ki67+	 5078 3709
9838	0	0	Ki67+	 5081 3302
9839	0	0	Ki67+	 5083 3899
9840	0	0	Ki67+	 5092 3451
9841	0	0	Ki67+	 5093 3926
9842	0	0	Ki67+	 5095 3707
9843	0	0	Ki67+	 5098 3508
9844	0	0	Ki67+	 5099 3477
9845	0	0	Ki67+	 5110 3778
9846	0	0	Ki67+	 5125 3692
9847	0	0	Ki67+	 5128 3901
9848	0	0	Ki67+	 5129 3604
9849	0	0	Ki67+	 5131 3521
9850	0	0	Ki67+	 5134 3305
9851	0	0	Ki67+	 5134 3923
9852	0	0	Ki67+	 5135 3575
9853	0	0	Ki67+	 5136 3721
9854	0	0	Ki67+	 5137 3849
9855	0	0	Ki67+	 5144 3772
9856	0	0	Ki67+	 5146 3417
9857	0	0	Ki67+	 5149 3892
9858	0	0	Ki67+	 5152 3378
9859	0	0	Ki67+	 5154 3325
9860	0	0	Ki67+	 5154 3610
9861	0	0	Ki67+	 5156 3524
9862	0	0	Ki67+	 5160 3747
9863	0	0	Ki67+	 5161 3773
9864	0	0	Ki67+	 5169 3347
9865	0	0	Ki67+	 5170 3650
9866	0	0	Ki67+	 5172 3726
9867	0	0	Ki67+	 5173 3769
9868	0	0	Ki67+	 5173 3870
9869	0	0	Ki67+	 5176 3304
9870	0	0	Ki67+	 5176 3571
9871	0	0	Ki67+	 5177 3393
9872	0	0	Ki67+	 5178 3460
9873	0	0	Ki67+	 5179 3695
9874	0	0	Ki67+	 5186 3314
9875	0	0	Ki67+	 5188 3378
9876	0	0	Ki67+	 5191 3869
9877	0	0	Ki67+	 5194 3629
9878	0	0	Ki67+	 5200 3414
9879	0	0	Ki67+	 5204 3509
9880	0	0	Ki67+	 5204 3665
9881	0	0	Ki67+	 5204 3769
9882	0	0	Ki67+	 5212 3548
9883	0	0	Ki67+	 5216 3987
9884	0	0	Ki67+	 5220 3321
9885	0	0	Ki67+	 5224 3529
9886	0	0	Ki67+	 5224 3724
9887	0	0	Ki67+	 5226 3432
9888	0	0	Ki67+	 5227 3937
9889	0	0	Ki67+	 5228 3993
9890	0	0	Ki67+	 5233 3603
9891	0	0	Ki67+	 5235 3461
9892	0	0	Ki67+	 5235 3947
9893	0	0	Ki67+	 5242 3703
9894	0	0	Ki67+	 5243 3995
9895	0	0	Ki67+	 5245 3631
9896	0	0	Ki67+	 4459 4670
9897	0	0	Ki67+	 4462 4687
9898	0	0	Ki67+	 4464 4589
9899	0	0	Ki67+	 4471 4643
9900	0	0	Ki67+	 4475 4499
9901	0	0	Ki67+	 4490 4618
9902	0	0	Ki67+	 4494 4704
9903	0	0	Ki67+	 4505 4705
9904	0	0	Ki67+	 4507 4673
9905	0	0	Ki67+	 4512 4350
9906	0	0	Ki67+	 4526 4694
9907	0	0	Ki67+	 4539 4506
9908	0	0	Ki67+	 4546 4722
9909	0	0	Ki67+	 4553 4567
9910	0	0	Ki67+	 4557 4534
9911	0	0	Ki67+	 4567 4126
9912	0	0	Ki67+	 4574 4666
9913	0	0	Ki67+	 4574 4735
9914	0	0	Ki67+	 4580 4698
9915	0	0	Ki67+	 4581 4750
9916	0	0	Ki67+	 4583 4560
9917	0	0	Ki67+	 4590 4675
9918	0	0	Ki67+	 4590 4733
9919	0	0	Ki67+	 4600 4769
9920	0	0	Ki67+	 4601 4647
9921	0	0	Ki67+	 4608 4731
9922	0	0	Ki67+	 4614 4527
9923	0	0	Ki67+	 4616 4119
9924	0	0	Ki67+	 4622 4715
9925	0	0	Ki67+	 4625 4781
9926	0	0	Ki67+	 4627 4734
9927	0	0	Ki67+	 4629 4508
9928	0	0	Ki67+	 4634 4495
9929	0	0	Ki67+	 4639 4316
9930	0	0	Ki67+	 4644 4684
9931	0	0	Ki67+	 4652 4492
9932	0	0	Ki67+	 4658 4560
9933	0	0	Ki67+	 4658 4797
9934	0	0	Ki67+	 4661 4729
9935	0	0	Ki67+	 4664 4812
9936	0	0	Ki67+	 4665 4156
9937	0	0	Ki67+	 4669 4544
9938	0	0	Ki67+	 4669 4755
9939	0	0	Ki67+	 4675 4488
9940	0	0	Ki67+	 4683 4717
9941	0	0	Ki67+	 4688 4160
9942	0	0	Ki67+	 4692 4828
9943	0	0	Ki67+	 4703 4746
9944	0	0	Ki67+	 4705 4528
9945	0	0	Ki67+	 4705 4601
9946	0	0	Ki67+	 4711 4512
9947	0	0	Ki67+	 4736 4578
9948	0	0	Ki67+	 4737 4628
9949	0	0	Ki67+	 4742 4154
9950	0	0	Ki67+	 4750 4510
9951	0	0	Ki67+	 4754 4719
9952	0	0	Ki67+	 4766 4826
9953	0	0	Ki67+	 4769 4811
9954	0	0	Ki67+	 4772 4591
9955	0	0	Ki67+	 4773 4560
9956	0	0	Ki67+	 4774 4790
9957	0	0	Ki67+	 4784 4797
9958	0	0	Ki67+	 4786 4818
9959	0	0	Ki67+	 4793 4680
9960	0	0	Ki67+	 4795 4516
9961	0	0	Ki67+	 4795 4537
9962	0	0	Ki67+	 4807 4747
9963	0	0	Ki67+	 4807 4770
9964	0	0	Ki67+	 4814 4786
9965	0	0	Ki67+	 4815 4158
9966	0	0	Ki67+	 4830 4656
9967	0	0	Ki67+	 4838 4461
9968	0	0	Ki67+	 4839 4590
9969	0	0	Ki67+	 4856 4525
9970	0	0	Ki67+	 4873 4570
9971	0	0	Ki67+	 4890 4663
9972	0	0	Ki67+	 4909 4713
9973	0	0	Ki67+	 4912 4790
9974	0	0	Ki67+	 4914 4138
9975	0	0	Ki67+	 4915 4544
9976	0	0	Ki67+	 4919 4755
9977	0	0	Ki67+	 4925 4510
9978	0	0	Ki67+	 4945 4493
9979	0	0	Ki67+	 4946 4789
9980	0	0	Ki67+	 4952 4771
9981	0	0	Ki67+	 4957 4509
9982	0	0	Ki67+	 4962 4707
9983	0	0	Ki67+	 4968 4778
9984	0	0	Ki67+	 4971 4745
9985	0	0	Ki67+	 4973 4792
9986	0	0	Ki67+	 4979 4536
9987	0	0	Ki67+	 4990 4789
9988	0	0	Ki67+	 4992 4501
9989	0	0	Ki67+	 4994 4564
9990	0	0	Ki67+	 4996 4772
9991	0	0	Ki67+	 4998 4750
9992	0	0	Ki67+	 5007 4720
9993	0	0	Ki67+	 5007 4739
9994	0	0	Ki67+	 5008 4623
9995	0	0	Ki67+	 5011 4598
9996	0	0	Ki67+	 5018 4557
9997	0	0	Ki67+	 5018 4768
9998	0	0	Ki67+	 5020 4538
9999	0	0	Ki67+	 5042 4699
10000	0	0	Ki67+	 5043 4577
10001	0	0	Ki67+	 5043 4618
10002	0	0	Ki67+	 5044 4487
10003	0	0	Ki67+	 5055 4783
10004	0	0	Ki67+	 5063 4481
10005	0	0	Ki67+	 5065 4560
10006	0	0	Ki67+	 5076 4590
10007	0	0	Ki67+	 5077 4763
10008	0	0	Ki67+	 5085 4474
10009	0	0	Ki67+	 5087 4512
10010	0	0	Ki67+	 5090 4793
10011	0	0	Ki67+	 5095 4578
10012	0	0	Ki67+	 5100 4729
10013	0	0	Ki67+	 5105 4482
10014	0	0	Ki67+	 5111 4465
10015	0	0	Ki67+	 5117 4494
10016	0	0	Ki67+	 5129 4755
10017	0	0	Ki67+	 5149 4454
10018	0	0	Ki67+	 5155 4740
10019	0	0	Ki67+	 5159 4766
10020	0	0	Ki67+	 5173 4481
10021	0	0	Ki67+	 5194 4443
10022	0	0	Ki67+	 5204 4468
10023	0	0	Ki67+	 5206 4753
10024	0	0	Ki67+	 5216 4444
10025	0	0	Ki67+	 5221 4692
10026	0	0	Ki67+	 5222 4132
10027	0	0	Ki67+	 5222 4462
10028	0	0	Ki67+	 5237 4717
10029	0	0	Ki67+	 5241 4653
10030	0	0	Ki67+	 5246 4675
10031	0	0	Ki67+	 4453 5469
10032	0	0	Ki67+	 4458 5162
10033	0	0	Ki67+	 4459 4980
10034	0	0	Ki67+	 4459 5113
10035	0	0	Ki67+	 4462 5033
10036	0	0	Ki67+	 4463 5568
10037	0	0	Ki67+	 4465 5686
10038	0	0	Ki67+	 4466 5320
10039	0	0	Ki67+	 4470 5519
10040	0	0	Ki67+	 4471 5558
10041	0	0	Ki67+	 4481 5591
10042	0	0	Ki67+	 4496 5498
10043	0	0	Ki67+	 4498 5105
10044	0	0	Ki67+	 4501 4981
10045	0	0	Ki67+	 4502 5088
10046	0	0	Ki67+	 4504 5538
10047	0	0	Ki67+	 4510 5565
10048	0	0	Ki67+	 4516 5270
10049	0	0	Ki67+	 4517 5555
10050	0	0	Ki67+	 4523 4991
10051	0	0	Ki67+	 4528 5309
10052	0	0	Ki67+	 4529 5584
10053	0	0	Ki67+	 4530 5111
10054	0	0	Ki67+	 4534 5251
10055	0	0	Ki67+	 4535 5681
10056	0	0	Ki67+	 4545 5388
10057	0	0	Ki67+	 4548 5306
10058	0	0	Ki67+	 4548 5614
10059	0	0	Ki67+	 4571 5570
10060	0	0	Ki67+	 4576 5101
10061	0	0	Ki67+	 4576 5360
10062	0	0	Ki67+	 4579 5611
10063	0	0	Ki67+	 4582 5468
10064	0	0	Ki67+	 4589 5121
10065	0	0	Ki67+	 4597 5158
10066	0	0	Ki67+	 4599 5507
10067	0	0	Ki67+	 4602 5315
10068	0	0	Ki67+	 4602 5621
10069	0	0	Ki67+	 4610 5415
10070	0	0	Ki67+	 4616 5665
10071	0	0	Ki67+	 4621 5121
10072	0	0	Ki67+	 4625 5622
10073	0	0	Ki67+	 4629 5302
10074	0	0	Ki67+	 4630 5143
10075	0	0	Ki67+	 4632 5357
10076	0	0	Ki67+	 4633 5103
10077	0	0	Ki67+	 4633 5218
10078	0	0	Ki67+	 4638 5255
10079	0	0	Ki67+	 4641 5178
10080	0	0	Ki67+	 4646 5650
10081	0	0	Ki67+	 4647 5477
10082	0	0	Ki67+	 4656 5626
10083	0	0	Ki67+	 4657 5190
10084	0	0	Ki67+	 4659 5266
10085	0	0	Ki67+	 4663 5687
10086	0	0	Ki67+	 4666 5594
10087	0	0	Ki67+	 4667 5117
10088	0	0	Ki67+	 4669 5150
10089	0	0	Ki67+	 4669 5508
10090	0	0	Ki67+	 4684 5164
10091	0	0	Ki67+	 4684 5677
10092	0	0	Ki67+	 4688 5594
10093	0	0	Ki67+	 4691 5130
10094	0	0	Ki67+	 4692 5410
10095	0	0	Ki67+	 4693 5485
10096	0	0	Ki67+	 4698 5147
10097	0	0	Ki67+	 4700 5197
10098	0	0	Ki67+	 4704 5399
10099	0	0	Ki67+	 4706 5531
10100	0	0	Ki67+	 4720 5531
10101	0	0	Ki67+	 4721 5173
10102	0	0	Ki67+	 4723 5439
10103	0	0	Ki67+	 4735 5442
10104	0	0	Ki67+	 4737 5502
10105	0	0	Ki67+	 4737 5580
10106	0	0	Ki67+	 4742 5335
10107	0	0	Ki67+	 4749 5190
10108	0	0	Ki67+	 4754 5288
10109	0	0	Ki67+	 4755 5228
10110	0	0	Ki67+	 4762 5178
10111	0	0	Ki67+	 4763 5427
10112	0	0	Ki67+	 4763 5591
10113	0	0	Ki67+	 4767 4926
10114	0	0	Ki67+	 4774 5202
10115	0	0	Ki67+	 4777 5329
10116	0	0	Ki67+	 4779 5229
10117	0	0	Ki67+	 4781 5186
10118	0	0	Ki67+	 4787 5412
10119	0	0	Ki67+	 4793 4993
10120	0	0	Ki67+	 4797 5183
10121	0	0	Ki67+	 4797 5279
10122	0	0	Ki67+	 4800 5232
10123	0	0	Ki67+	 4807 4979
10124	0	0	Ki67+	 4807 5268
10125	0	0	Ki67+	 4807 5453
10126	0	0	Ki67+	 4808 5025
10127	0	0	Ki67+	 4810 5416
10128	0	0	Ki67+	 4814 5371
10129	0	0	Ki67+	 4814 5577
10130	0	0	Ki67+	 4822 5276
10131	0	0	Ki67+	 4826 5078
10132	0	0	Ki67+	 4827 5593
10133	0	0	Ki67+	 4832 5229
10134	0	0	Ki67+	 4832 5673
10135	0	0	Ki67+	 4837 5247
10136	0	0	Ki67+	 4838 4951
10137	0	0	Ki67+	 4840 5535
10138	0	0	Ki67+	 4843 4980
10139	0	0	Ki67+	 4844 5220
10140	0	0	Ki67+	 4846 5204
10141	0	0	Ki67+	 4846 5629
10142	0	0	Ki67+	 4851 5346
10143	0	0	Ki67+	 4857 5211
10144	0	0	Ki67+	 4859 5527
10145	0	0	Ki67+	 4862 5269
10146	0	0	Ki67+	 4863 4943
10147	0	0	Ki67+	 4869 5278
10148	0	0	Ki67+	 4872 5379
10149	0	0	Ki67+	 4873 4948
10150	0	0	Ki67+	 4874 5598
10151	0	0	Ki67+	 4876 4935
10152	0	0	Ki67+	 4880 5090
10153	0	0	Ki67+	 4886 5531
10154	0	0	Ki67+	 4890 5324
10155	0	0	Ki67+	 4892 5030
10156	0	0	Ki67+	 4899 4978
10157	0	0	Ki67+	 4901 5071
10158	0	0	Ki67+	 4902 4929
10159	0	0	Ki67+	 4904 5352
10160	0	0	Ki67+	 4910 5089
10161	0	0	Ki67+	 4916 5280
10162	0	0	Ki67+	 4919 4934
10163	0	0	Ki67+	 4919 5408
10164	0	0	Ki67+	 4920 5374
10165	0	0	Ki67+	 4922 5505
10166	0	0	Ki67+	 4929 5316
10167	0	0	Ki67+	 4929 5435
10168	0	0	Ki67+	 4932 5033
10169	0	0	Ki67+	 4933 4923
10170	0	0	Ki67+	 4935 5051
10171	0	0	Ki67+	 4939 4979
10172	0	0	Ki67+	 4939 5076
10173	0	0	Ki67+	 4940 5433
10174	0	0	Ki67+	 4942 5566
10175	0	0	Ki67+	 4944 5121
10176	0	0	Ki67+	 4953 4933
10177	0	0	Ki67+	 4954 5291
10178	0	0	Ki67+	 4960 4947
10179	0	0	Ki67+	 4965 5691
10180	0	0	Ki67+	 4968 5542
10181	0	0	Ki67+	 4971 5511
10182	0	0	Ki67+	 4977 5140
10183	0	0	Ki67+	 4978 5312
10184	0	0	Ki67+	 4984 4915
10185	0	0	Ki67+	 4984 5424
10186	0	0	Ki67+	 4994 5688
10187	0	0	Ki67+	 4995 5158
10188	0	0	Ki67+	 4996 4918
10189	0	0	Ki67+	 4996 4978
10190	0	0	Ki67+	 5001 4941
10191	0	0	Ki67+	 5006 5053
10192	0	0	Ki67+	 5015 5608
10193	0	0	Ki67+	 5017 5165
10194	0	0	Ki67+	 5018 4967
10195	0	0	Ki67+	 5019 5109
10196	0	0	Ki67+	 5022 5146
10197	0	0	Ki67+	 5026 5236
10198	0	0	Ki67+	 5027 5059
10199	0	0	Ki67+	 5030 5312
10200	0	0	Ki67+	 5034 5564
10201	0	0	Ki67+	 5042 4945
10202	0	0	Ki67+	 5048 5527
10203	0	0	Ki67+	 5051 5177
10204	0	0	Ki67+	 5051 5325
10205	0	0	Ki67+	 5056 4927
10206	0	0	Ki67+	 5057 5159
10207	0	0	Ki67+	 5057 5365
10208	0	0	Ki67+	 5059 4913
10209	0	0	Ki67+	 5059 5194
10210	0	0	Ki67+	 5063 5343
10211	0	0	Ki67+	 5068 5628
10212	0	0	Ki67+	 5070 5586
10213	0	0	Ki67+	 5071 4998
10214	0	0	Ki67+	 5074 4922
10215	0	0	Ki67+	 5074 4951
10216	0	0	Ki67+	 5075 5163
10217	0	0	Ki67+	 5098 4931
10218	0	0	Ki67+	 5098 5671
10219	0	0	Ki67+	 5099 5122
10220	0	0	Ki67+	 5099 5192
10221	0	0	Ki67+	 5100 5692
10222	0	0	Ki67+	 5105 5424
10223	0	0	Ki67+	 5111 4973
10224	0	0	Ki67+	 5116 5363
10225	0	0	Ki67+	 5119 5423
10226	0	0	Ki67+	 5122 5554
10227	0	0	Ki67+	 5123 5489
10228	0	0	Ki67+	 5127 5455
10229	0	0	Ki67+	 5129 5192
10230	0	0	Ki67+	 5133 5602
10231	0	0	Ki67+	 5134 5004
10232	0	0	Ki67+	 5139 4947
10233	0	0	Ki67+	 5141 5467
10234	0	0	Ki67+	 5141 5614
10235	0	0	Ki67+	 5148 5584
10236	0	0	Ki67+	 5151 5569
10237	0	0	Ki67+	 5153 5439
10238	0	0	Ki67+	 5154 5175
10239	0	0	Ki67+	 5155 4984
10240	0	0	Ki67+	 5157 4967
10241	0	0	Ki67+	 5160 5036
10242	0	0	Ki67+	 5162 5019
10243	0	0	Ki67+	 5165 5208
10244	0	0	Ki67+	 5172 5197
10245	0	0	Ki67+	 5173 4986
10246	0	0	Ki67+	 5175 5546
10247	0	0	Ki67+	 5175 5598
10248	0	0	Ki67+	 5186 5168
10249	0	0	Ki67+	 5196 4951
10250	0	0	Ki67+	 5200 4969
10251	0	0	Ki67+	 5200 5162
10252	0	0	Ki67+	 5203 5606
10253	0	0	Ki67+	 5207 4988
10254	0	0	Ki67+	 5217 4942
10255	0	0	Ki67+	 5217 5621
10256	0	0	Ki67+	 5220 5209
10257	0	0	Ki67+	 5221 5550
10258	0	0	Ki67+	 5222 5562
10259	0	0	Ki67+	 5244 5151
10260	0	0	Ki67+	 5247 4900
10261	0	0	Ki67+	 4454 6257
10262	0	0	Ki67+	 4456 5703
10263	0	0	Ki67+	 4461 6016
10264	0	0	Ki67+	 4464 5933
10265	0	0	Ki67+	 4471 5904
10266	0	0	Ki67+	 4473 6302
10267	0	0	Ki67+	 4484 6265
10268	0	0	Ki67+	 4489 6041
10269	0	0	Ki67+	 4489 6327
10270	0	0	Ki67+	 4490 5930
10271	0	0	Ki67+	 4491 5798
10272	0	0	Ki67+	 4495 6304
10273	0	0	Ki67+	 4503 5933
10274	0	0	Ki67+	 4503 6433
10275	0	0	Ki67+	 4507 5903
10276	0	0	Ki67+	 4523 6330
10277	0	0	Ki67+	 4526 6425
10278	0	0	Ki67+	 4533 5711
10279	0	0	Ki67+	 4533 6351
10280	0	0	Ki67+	 4537 5957
10281	0	0	Ki67+	 4538 6004
10282	0	0	Ki67+	 4544 5946
10283	0	0	Ki67+	 4544 5991
10284	0	0	Ki67+	 4548 6040
10285	0	0	Ki67+	 4550 6339
10286	0	0	Ki67+	 4550 6349
10287	0	0	Ki67+	 4553 5917
10288	0	0	Ki67+	 4560 5926
10289	0	0	Ki67+	 4564 5941
10290	0	0	Ki67+	 4567 6013
10291	0	0	Ki67+	 4573 6448
10292	0	0	Ki67+	 4574 5922
10293	0	0	Ki67+	 4576 6362
10294	0	0	Ki67+	 4584 6013
10295	0	0	Ki67+	 4586 6270
10296	0	0	Ki67+	 4593 5710
10297	0	0	Ki67+	 4596 6313
10298	0	0	Ki67+	 4598 6023
10299	0	0	Ki67+	 4598 6190
10300	0	0	Ki67+	 4600 6436
10301	0	0	Ki67+	 4602 6044
10302	0	0	Ki67+	 4604 6224
10303	0	0	Ki67+	 4606 5726
10304	0	0	Ki67+	 4621 5719
10305	0	0	Ki67+	 4622 6072
10306	0	0	Ki67+	 4624 5740
10307	0	0	Ki67+	 4630 6355
10308	0	0	Ki67+	 4633 6069
10309	0	0	Ki67+	 4650 6396
10310	0	0	Ki67+	 4653 5962
10311	0	0	Ki67+	 4658 5942
10312	0	0	Ki67+	 4658 6366
10313	0	0	Ki67+	 4661 5983
10314	0	0	Ki67+	 4664 6464
10315	0	0	Ki67+	 4665 5966
10316	0	0	Ki67+	 4669 6399
10317	0	0	Ki67+	 4670 6200
10318	0	0	Ki67+	 4673 5713
10319	0	0	Ki67+	 4674 5931
10320	0	0	Ki67+	 4674 6305
10321	0	0	Ki67+	 4684 5867
10322	0	0	Ki67+	 4692 5726
10323	0	0	Ki67+	 4692 6173
10324	0	0	Ki67+	 4692 6342
10325	0	0	Ki67+	 4696 6437
10326	0	0	Ki67+	 4697 5868
10327	0	0	Ki67+	 4698 6476
10328	0	0	Ki67+	 4701 5763
10329	0	0	Ki67+	 4705 5751
10330	0	0	Ki67+	 4708 6340
10331	0	0	Ki67+	 4715 5929
10332	0	0	Ki67+	 4722 6185
10333	0	0	Ki67+	 4724 5715
10334	0	0	Ki67+	 4724 5778
10335	0	0	Ki67+	 4727 5992
10336	0	0	Ki67+	 4733 5982
10337	0	0	Ki67+	 4736 6332
10338	0	0	Ki67+	 4737 6028
10339	0	0	Ki67+	 4741 6039
10340	0	0	Ki67+	 4742 5791
10341	0	0	Ki67+	 4742 5968
10342	0	0	Ki67+	 4744 6405
10343	0	0	Ki67+	 4745 6060
10344	0	0	Ki67+	 4755 6014
10345	0	0	Ki67+	 4758 6427
10346	0	0	Ki67+	 4762 5980
10347	0	0	Ki67+	 4771 6230
10348	0	0	Ki67+	 4775 6182
10349	0	0	Ki67+	 4779 6241
10350	0	0	Ki67+	 4781 5717
10351	0	0	Ki67+	 4781 6146
10352	0	0	Ki67+	 4783 6470
10353	0	0	Ki67+	 4792 6239
10354	0	0	Ki67+	 4797 5773
10355	0	0	Ki67+	 4809 5984
10356	0	0	Ki67+	 4809 6393
10357	0	0	Ki67+	 4815 5758
10358	0	0	Ki67+	 4821 5784
10359	0	0	Ki67+	 4827 6475
10360	0	0	Ki67+	 4828 6055
10361	0	0	Ki67+	 4828 6243
10362	0	0	Ki67+	 4830 6019
10363	0	0	Ki67+	 4838 6187
10364	0	0	Ki67+	 4841 5753
10365	0	0	Ki67+	 4841 6370
10366	0	0	Ki67+	 4844 6421
10367	0	0	Ki67+	 4846 6268
10368	0	0	Ki67+	 4858 6298
10369	0	0	Ki67+	 4865 5712
10370	0	0	Ki67+	 4867 6107
10371	0	0	Ki67+	 4872 5750
10372	0	0	Ki67+	 4872 5770
10373	0	0	Ki67+	 4876 6412
10374	0	0	Ki67+	 4880 6484
10375	0	0	Ki67+	 4887 5987
10376	0	0	Ki67+	 4888 5973
10377	0	0	Ki67+	 4895 6212
10378	0	0	Ki67+	 4898 6062
10379	0	0	Ki67+	 4903 6489
10380	0	0	Ki67+	 4904 5798
10381	0	0	Ki67+	 4904 5991
10382	0	0	Ki67+	 4907 5909
10383	0	0	Ki67+	 4909 6399
10384	0	0	Ki67+	 4914 5744
10385	0	0	Ki67+	 4914 6026
10386	0	0	Ki67+	 4918 6091
10387	0	0	Ki67+	 4921 6013
10388	0	0	Ki67+	 4932 6070
10389	0	0	Ki67+	 4934 5776
10390	0	0	Ki67+	 4941 6364
10391	0	0	Ki67+	 4949 6036
10392	0	0	Ki67+	 4958 5768
10393	0	0	Ki67+	 4964 6197
10394	0	0	Ki67+	 4965 6428
10395	0	0	Ki67+	 4968 5787
10396	0	0	Ki67+	 4973 5773
10397	0	0	Ki67+	 4975 5734
10398	0	0	Ki67+	 4975 6054
10399	0	0	Ki67+	 4978 6030
10400	0	0	Ki67+	 4979 6207
10401	0	0	Ki67+	 4979 6265
10402	0	0	Ki67+	 4985 6045
10403	0	0	Ki67+	 4992 5777
10404	0	0	Ki67+	 4997 6218
10405	0	0	Ki67+	 5000 6430
10406	0	0	Ki67+	 5003 5776
10407	0	0	Ki67+	 5004 5789
10408	0	0	Ki67+	 5004 6190
10409	0	0	Ki67+	 5006 6241
10410	0	0	Ki67+	 5007 5729
10411	0	0	Ki67+	 5018 6196
10412	0	0	Ki67+	 5024 5848
10413	0	0	Ki67+	 5028 6075
10414	0	0	Ki67+	 5029 6129
10415	0	0	Ki67+	 5036 5816
10416	0	0	Ki67+	 5047 6229
10417	0	0	Ki67+	 5049 6076
10418	0	0	Ki67+	 5057 5784
10419	0	0	Ki67+	 5063 5927
10420	0	0	Ki67+	 5063 6426
10421	0	0	Ki67+	 5066 6167
10422	0	0	Ki67+	 5068 5746
10423	0	0	Ki67+	 5068 6443
10424	0	0	Ki67+	 5070 5697
10425	0	0	Ki67+	 5075 6398
10426	0	0	Ki67+	 5079 6183
10427	0	0	Ki67+	 5081 6222
10428	0	0	Ki67+	 5086 6010
10429	0	0	Ki67+	 5094 6168
10430	0	0	Ki67+	 5097 5758
10431	0	0	Ki67+	 5098 5769
10432	0	0	Ki67+	 5102 5866
10433	0	0	Ki67+	 5107 5788
10434	0	0	Ki67+	 5119 6366
10435	0	0	Ki67+	 5120 5911
10436	0	0	Ki67+	 5128 5769
10437	0	0	Ki67+	 5130 6389
10438	0	0	Ki67+	 5133 5789
10439	0	0	Ki67+	 5134 6065
10440	0	0	Ki67+	 5139 6124
10441	0	0	Ki67+	 5140 6444
10442	0	0	Ki67+	 5150 5700
10443	0	0	Ki67+	 5151 6035
10444	0	0	Ki67+	 5156 6350
10445	0	0	Ki67+	 5159 6140
10446	0	0	Ki67+	 5163 5900
10447	0	0	Ki67+	 5169 6457
10448	0	0	Ki67+	 5173 6059
10449	0	0	Ki67+	 5174 5765
10450	0	0	Ki67+	 5175 6365
10451	0	0	Ki67+	 5183 6048
10452	0	0	Ki67+	 5183 6422
10453	0	0	Ki67+	 5187 5778
10454	0	0	Ki67+	 5189 5701
10455	0	0	Ki67+	 5191 5765
10456	0	0	Ki67+	 5197 6099
10457	0	0	Ki67+	 5199 6309
10458	0	0	Ki67+	 5203 6196
10459	0	0	Ki67+	 5207 6145
10460	0	0	Ki67+	 5210 5764
10461	0	0	Ki67+	 5215 5933
10462	0	0	Ki67+	 5215 6354
10463	0	0	Ki67+	 5216 5782
10464	0	0	Ki67+	 5231 5851
10465	0	0	Ki67+	 5231 5930
10466	0	0	Ki67+	 5235 6353
10467	0	0	Ki67+	 5236 6457
10468	0	0	Ki67+	 5246 6090
10469	0	0	Ki67+	 5246 6118
10470	0	0	Ki67+	 5247 5839
10471	0	0	Ki67+	 4449 7062
10472	0	0	Ki67+	 4452 7090
10473	0	0	Ki67+	 4458 7004
10474	0	0	Ki67+	 4458 7143
10475	0	0	Ki67+	 4473 6598
10476	0	0	Ki67+	 4474 6613
10477	0	0	Ki67+	 4476 7181
10478	0	0	Ki67+	 4483 7097
10479	0	0	Ki67+	 4484 6538
10480	0	0	Ki67+	 4485 6611
10481	0	0	Ki67+	 4493 7033
10482	0	0	Ki67+	 4493 7103
10483	0	0	Ki67+	 4496 7185
10484	0	0	Ki67+	 4514 7134
10485	0	0	Ki67+	 4517 7022
10486	0	0	Ki67+	 4522 7219
10487	0	0	Ki67+	 4535 6735
10488	0	0	Ki67+	 4536 6577
10489	0	0	Ki67+	 4537 7090
10490	0	0	Ki67+	 4546 6702
10491	0	0	Ki67+	 4560 6819
10492	0	0	Ki67+	 4563 7126
10493	0	0	Ki67+	 4564 6717
10494	0	0	Ki67+	 4573 6619
10495	0	0	Ki67+	 4580 7059
10496	0	0	Ki67+	 4582 6703
10497	0	0	Ki67+	 4582 6745
10498	0	0	Ki67+	 4588 6804
10499	0	0	Ki67+	 4589 6879
10500	0	0	Ki67+	 4589 7251
10501	0	0	Ki67+	 4612 6629
10502	0	0	Ki67+	 4617 6607
10503	0	0	Ki67+	 4619 6589
10504	0	0	Ki67+	 4627 6909
10505	0	0	Ki67+	 4628 7289
10506	0	0	Ki67+	 4640 6742
10507	0	0	Ki67+	 4645 6628
10508	0	0	Ki67+	 4646 6901
10509	0	0	Ki67+	 4648 7088
10510	0	0	Ki67+	 4650 6784
10511	0	0	Ki67+	 4654 7235
10512	0	0	Ki67+	 4656 6615
10513	0	0	Ki67+	 4657 6586
10514	0	0	Ki67+	 4662 7063
10515	0	0	Ki67+	 4665 7094
10516	0	0	Ki67+	 4669 6571
10517	0	0	Ki67+	 4672 6824
10518	0	0	Ki67+	 4673 6554
10519	0	0	Ki67+	 4675 7045
10520	0	0	Ki67+	 4691 6503
10521	0	0	Ki67+	 4692 6800
10522	0	0	Ki67+	 4697 7213
10523	0	0	Ki67+	 4703 7262
10524	0	0	Ki67+	 4706 6718
10525	0	0	Ki67+	 4716 6578
10526	0	0	Ki67+	 4717 6904
10527	0	0	Ki67+	 4723 6923
10528	0	0	Ki67+	 4727 7095
10529	0	0	Ki67+	 4727 7259
10530	0	0	Ki67+	 4737 6594
10531	0	0	Ki67+	 4737 6780
10532	0	0	Ki67+	 4737 7245
10533	0	0	Ki67+	 4739 6582
10534	0	0	Ki67+	 4740 6743
10535	0	0	Ki67+	 4748 6849
10536	0	0	Ki67+	 4748 7055
10537	0	0	Ki67+	 4750 7149
10538	0	0	Ki67+	 4750 7205
10539	0	0	Ki67+	 4759 7128
10540	0	0	Ki67+	 4761 6898
10541	0	0	Ki67+	 4763 7229
10542	0	0	Ki67+	 4773 6870
10543	0	0	Ki67+	 4778 7178
10544	0	0	Ki67+	 4780 6514
10545	0	0	Ki67+	 4780 6722
10546	0	0	Ki67+	 4782 7077
10547	0	0	Ki67+	 4791 6734
10548	0	0	Ki67+	 4792 7108
10549	0	0	Ki67+	 4793 6663
10550	0	0	Ki67+	 4797 6843
10551	0	0	Ki67+	 4800 6813
10552	0	0	Ki67+	 4801 6910
10553	0	0	Ki67+	 4802 6589
10554	0	0	Ki67+	 4805 7176
10555	0	0	Ki67+	 4807 6647
10556	0	0	Ki67+	 4808 6758
10557	0	0	Ki67+	 4808 7128
10558	0	0	Ki67+	 4810 7046
10559	0	0	Ki67+	 4812 7010
10560	0	0	Ki67+	 4814 6505
10561	0	0	Ki67+	 4814 7256
10562	0	0	Ki67+	 4819 6670
10563	0	0	Ki67+	 4821 7098
10564	0	0	Ki67+	 4827 6837
10565	0	0	Ki67+	 4835 6609
10566	0	0	Ki67+	 4843 6515
10567	0	0	Ki67+	 4845 6682
10568	0	0	Ki67+	 4845 6765
10569	0	0	Ki67+	 4853 7229
10570	0	0	Ki67+	 4855 7127
10571	0	0	Ki67+	 4860 6799
10572	0	0	Ki67+	 4863 7217
10573	0	0	Ki67+	 4864 6623
10574	0	0	Ki67+	 4874 7108
10575	0	0	Ki67+	 4879 7182
10576	0	0	Ki67+	 4884 6761
10577	0	0	Ki67+	 4885 7025
10578	0	0	Ki67+	 4890 6539
10579	0	0	Ki67+	 4896 6880
10580	0	0	Ki67+	 4906 6663
10581	0	0	Ki67+	 4909 7093
10582	0	0	Ki67+	 4914 6506
10583	0	0	Ki67+	 4915 7280
10584	0	0	Ki67+	 4931 6893
10585	0	0	Ki67+	 4932 6789
10586	0	0	Ki67+	 4936 6702
10587	0	0	Ki67+	 4938 6776
10588	0	0	Ki67+	 4939 7126
10589	0	0	Ki67+	 4942 6683
10590	0	0	Ki67+	 4951 6637
10591	0	0	Ki67+	 4954 6699
10592	0	0	Ki67+	 4956 7098
10593	0	0	Ki67+	 4958 6789
10594	0	0	Ki67+	 4959 6522
10595	0	0	Ki67+	 4962 7069
10596	0	0	Ki67+	 4968 7245
10597	0	0	Ki67+	 4969 6776
10598	0	0	Ki67+	 4970 6678
10599	0	0	Ki67+	 4971 6829
10600	0	0	Ki67+	 4972 6813
10601	0	0	Ki67+	 4981 6498
10602	0	0	Ki67+	 4983 6668
10603	0	0	Ki67+	 4989 7060
10604	0	0	Ki67+	 4990 6585
10605	0	0	Ki67+	 4994 6555
10606	0	0	Ki67+	 4996 6498
10607	0	0	Ki67+	 5000 6523
10608	0	0	Ki67+	 5000 6543
10609	0	0	Ki67+	 5009 6777
10610	0	0	Ki67+	 5019 7089
10611	0	0	Ki67+	 5022 6612
10612	0	0	Ki67+	 5022 6799
10613	0	0	Ki67+	 5024 6651
10614	0	0	Ki67+	 5024 7060
10615	0	0	Ki67+	 5026 6569
10616	0	0	Ki67+	 5029 6535
10617	0	0	Ki67+	 5039 7124
10618	0	0	Ki67+	 5044 7145
10619	0	0	Ki67+	 5049 6573
10620	0	0	Ki67+	 5052 6796
10621	0	0	Ki67+	 5053 6536
10622	0	0	Ki67+	 5056 6646
10623	0	0	Ki67+	 5058 6732
10624	0	0	Ki67+	 5061 7145
10625	0	0	Ki67+	 5062 7091
10626	0	0	Ki67+	 5063 6592
10627	0	0	Ki67+	 5066 6817
10628	0	0	Ki67+	 5067 6609
10629	0	0	Ki67+	 5068 7037
10630	0	0	Ki67+	 5073 6739
10631	0	0	Ki67+	 5076 6794
10632	0	0	Ki67+	 5077 6527
10633	0	0	Ki67+	 5089 6708
10634	0	0	Ki67+	 5092 7138
10635	0	0	Ki67+	 5095 6744
10636	0	0	Ki67+	 5097 6531
10637	0	0	Ki67+	 5102 6563
10638	0	0	Ki67+	 5102 7057
10639	0	0	Ki67+	 5103 6950
10640	0	0	Ki67+	 5107 6746
10641	0	0	Ki67+	 5108 6644
10642	0	0	Ki67+	 5109 7166
10643	0	0	Ki67+	 5112 6523
10644	0	0	Ki67+	 5115 7053
10645	0	0	Ki67+	 5123 7146
10646	0	0	Ki67+	 5128 6808
10647	0	0	Ki67+	 5129 6537
10648	0	0	Ki67+	 5135 6525
10649	0	0	Ki67+	 5143 6753
10650	0	0	Ki67+	 5146 7159
10651	0	0	Ki67+	 5147 6963
10652	0	0	Ki67+	 5147 7174
10653	0	0	Ki67+	 5150 6817
10654	0	0	Ki67+	 5160 6546
10655	0	0	Ki67+	 5162 6522
10656	0	0	Ki67+	 5163 7092
10657	0	0	Ki67+	 5170 6915
10658	0	0	Ki67+	 5176 6865
10659	0	0	Ki67+	 5177 6526
10660	0	0	Ki67+	 5184 6841
10661	0	0	Ki67+	 5195 6543
10662	0	0	Ki67+	 5198 6718
10663	0	0	Ki67+	 5198 7181
10664	0	0	Ki67+	 5201 6918
10665	0	0	Ki67+	 5214 6764
10666	0	0	Ki67+	 5216 7131
10667	0	0	Ki67+	 5218 6751
10668	0	0	Ki67+	 5220 6890
10669	0	0	Ki67+	 5223 6958
10670	0	0	Ki67+	 5224 7152
10671	0	0	Ki67+	 5226 6595
10672	0	0	Ki67+	 5227 6547
10673	0	0	Ki67+	 5230 6571
10674	0	0	Ki67+	 5230 6865
10675	0	0	Ki67+	 5233 6943
10676	0	0	Ki67+	 5238 6649
10677	0	0	Ki67+	 5244 6757
10678	0	0	Ki67+	 5247 6576
10679	0	0	Ki67+	 5247 6618
10680	0	0	Ki67+	 4449 7939
10681	0	0	Ki67+	 4449 8011
10682	0	0	Ki67+	 4450 7811
10683	0	0	Ki67+	 4456 7312
10684	0	0	Ki67+	 4463 8051
10685	0	0	Ki67+	 4467 7932
10686	0	0	Ki67+	 4474 7974
10687	0	0	Ki67+	 4474 8082
10688	0	0	Ki67+	 4480 7586
10689	0	0	Ki67+	 4488 7341
10690	0	0	Ki67+	 4498 7953
10691	0	0	Ki67+	 4515 7906
10692	0	0	Ki67+	 4519 7652
10693	0	0	Ki67+	 4520 7713
10694	0	0	Ki67+	 4521 7346
10695	0	0	Ki67+	 4523 7956
10696	0	0	Ki67+	 4524 7986
10697	0	0	Ki67+	 4536 8020
10698	0	0	Ki67+	 4539 7928
10699	0	0	Ki67+	 4553 7996
10700	0	0	Ki67+	 4577 7344
10701	0	0	Ki67+	 4585 8062
10702	0	0	Ki67+	 4590 7325
10703	0	0	Ki67+	 4591 7309
10704	0	0	Ki67+	 4605 7975
10705	0	0	Ki67+	 4610 7310
10706	0	0	Ki67+	 4613 7914
10707	0	0	Ki67+	 4613 8030
10708	0	0	Ki67+	 4616 7527
10709	0	0	Ki67+	 4617 7297
10710	0	0	Ki67+	 4619 7514
10711	0	0	Ki67+	 4621 8070
10712	0	0	Ki67+	 4624 7475
10713	0	0	Ki67+	 4633 7336
10714	0	0	Ki67+	 4633 7886
10715	0	0	Ki67+	 4640 7934
10716	0	0	Ki67+	 4645 8021
10717	0	0	Ki67+	 4652 7303
10718	0	0	Ki67+	 4653 7873
10719	0	0	Ki67+	 4670 8024
10720	0	0	Ki67+	 4674 7910
10721	0	0	Ki67+	 4681 7891
10722	0	0	Ki67+	 4684 7872
10723	0	0	Ki67+	 4699 7881
10724	0	0	Ki67+	 4700 7847
10725	0	0	Ki67+	 4717 7931
10726	0	0	Ki67+	 4721 7864
10727	0	0	Ki67+	 4722 7831
10728	0	0	Ki67+	 4733 7333
10729	0	0	Ki67+	 4749 7831
10730	0	0	Ki67+	 4755 7875
10731	0	0	Ki67+	 4775 7761
10732	0	0	Ki67+	 4789 7792
10733	0	0	Ki67+	 4791 8074
10734	0	0	Ki67+	 4794 7563
10735	0	0	Ki67+	 4799 7851
10736	0	0	Ki67+	 4802 7734
10737	0	0	Ki67+	 4810 7892
10738	0	0	Ki67+	 4811 7780
10739	0	0	Ki67+	 4812 7831
10740	0	0	Ki67+	 4816 7879
10741	0	0	Ki67+	 4832 7721
10742	0	0	Ki67+	 4836 7780
10743	0	0	Ki67+	 4843 7820
10744	0	0	Ki67+	 4847 7553
10745	0	0	Ki67+	 4849 7567
10746	0	0	Ki67+	 4866 7775
10747	0	0	Ki67+	 4875 7904
10748	0	0	Ki67+	 4898 7760
10749	0	0	Ki67+	 4901 7666
10750	0	0	Ki67+	 4903 7785
10751	0	0	Ki67+	 4916 7922
10752	0	0	Ki67+	 4922 7463
10753	0	0	Ki67+	 4930 7866
10754	0	0	Ki67+	 4935 7666
10755	0	0	Ki67+	 4938 7742
10756	0	0	Ki67+	 4943 7944
10757	0	0	Ki67+	 4946 7686
10758	0	0	Ki67+	 4954 7748
10759	0	0	Ki67+	 4957 7950
10760	0	0	Ki67+	 4971 7481
10761	0	0	Ki67+	 4971 7671
10762	0	0	Ki67+	 4977 7692
10763	0	0	Ki67+	 4980 7907
10764	0	0	Ki67+	 4983 7745
10765	0	0	Ki67+	 4993 7944
10766	0	0	Ki67+	 4996 7959
10767	0	0	Ki67+	 5001 7974
10768	0	0	Ki67+	 5009 7771
10769	0	0	Ki67+	 5012 7904
10770	0	0	Ki67+	 5030 7925
10771	0	0	Ki67+	 5036 7442
10772	0	0	Ki67+	 5043 7754
10773	0	0	Ki67+	 5056 7920
10774	0	0	Ki67+	 5062 7725
10775	0	0	Ki67+	 5073 8046
10776	0	0	Ki67+	 5080 7724
10777	0	0	Ki67+	 5081 7932
10778	0	0	Ki67+	 5094 7601
10779	0	0	Ki67+	 5098 7951
10780	0	0	Ki67+	 5109 7615
10781	0	0	Ki67+	 5116 8069
10782	0	0	Ki67+	 5119 7681
10783	0	0	Ki67+	 5125 7378
10784	0	0	Ki67+	 5128 7657
10785	0	0	Ki67+	 5131 7441
10786	0	0	Ki67+	 5139 7423
10787	0	0	Ki67+	 5147 7379
10788	0	0	Ki67+	 5148 7944
10789	0	0	Ki67+	 5149 7394
10790	0	0	Ki67+	 5157 7912
10791	0	0	Ki67+	 5159 7571
10792	0	0	Ki67+	 5161 7675
10793	0	0	Ki67+	 5162 7854
10794	0	0	Ki67+	 5163 7425
10795	0	0	Ki67+	 5163 7599
10796	0	0	Ki67+	 5173 7409
10797	0	0	Ki67+	 5177 8013
10798	0	0	Ki67+	 5198 7558
10799	0	0	Ki67+	 5199 7603
10800	0	0	Ki67+	 5210 7600
10801	0	0	Ki67+	 5219 7848
10802	0	0	Ki67+	 5222 7882
10803	0	0	Ki67+	 5247 7915
10804	0	0	Ki67+	 4454 8827
10805	0	0	Ki67+	 4461 8456
10806	0	0	Ki67+	 4466 8470
10807	0	0	Ki67+	 4478 8652
10808	0	0	Ki67+	 4499 8233
10809	0	0	Ki67+	 4499 8552
10810	0	0	Ki67+	 4526 8736
10811	0	0	Ki67+	 4528 8548
10812	0	0	Ki67+	 4529 8563
10813	0	0	Ki67+	 4529 8832
10814	0	0	Ki67+	 4533 8142
10815	0	0	Ki67+	 4537 8507
10816	0	0	Ki67+	 4538 8120
10817	0	0	Ki67+	 4548 8809
10818	0	0	Ki67+	 4551 8572
10819	0	0	Ki67+	 4554 8742
10820	0	0	Ki67+	 4554 8771
10821	0	0	Ki67+	 4557 8548
10822	0	0	Ki67+	 4558 8726
10823	0	0	Ki67+	 4562 8885
10824	0	0	Ki67+	 4570 8824
10825	0	0	Ki67+	 4575 8100
10826	0	0	Ki67+	 4576 8191
10827	0	0	Ki67+	 4580 8281
10828	0	0	Ki67+	 4581 8179
10829	0	0	Ki67+	 4591 8814
10830	0	0	Ki67+	 4603 8180
10831	0	0	Ki67+	 4606 8580
10832	0	0	Ki67+	 4612 8814
10833	0	0	Ki67+	 4612 8887
10834	0	0	Ki67+	 4618 8234
10835	0	0	Ki67+	 4620 8875
10836	0	0	Ki67+	 4633 8556
10837	0	0	Ki67+	 4641 8880
10838	0	0	Ki67+	 4644 8185
10839	0	0	Ki67+	 4651 8206
10840	0	0	Ki67+	 4652 8741
10841	0	0	Ki67+	 4655 8808
10842	0	0	Ki67+	 4672 8591
10843	0	0	Ki67+	 4673 8500
10844	0	0	Ki67+	 4676 8194
10845	0	0	Ki67+	 4680 8576
10846	0	0	Ki67+	 4685 8720
10847	0	0	Ki67+	 4688 8587
10848	0	0	Ki67+	 4688 8814
10849	0	0	Ki67+	 4689 8557
10850	0	0	Ki67+	 4691 8526
10851	0	0	Ki67+	 4694 8733
10852	0	0	Ki67+	 4702 8590
10853	0	0	Ki67+	 4704 8555
10854	0	0	Ki67+	 4705 8163
10855	0	0	Ki67+	 4709 8541
10856	0	0	Ki67+	 4709 8802
10857	0	0	Ki67+	 4712 8502
10858	0	0	Ki67+	 4712 8753
10859	0	0	Ki67+	 4718 8724
10860	0	0	Ki67+	 4721 8562
10861	0	0	Ki67+	 4734 8751
10862	0	0	Ki67+	 4744 8590
10863	0	0	Ki67+	 4744 8875
10864	0	0	Ki67+	 4755 8158
10865	0	0	Ki67+	 4757 8777
10866	0	0	Ki67+	 4760 8562
10867	0	0	Ki67+	 4760 8890
10868	0	0	Ki67+	 4765 8863
10869	0	0	Ki67+	 4770 8769
10870	0	0	Ki67+	 4773 8753
10871	0	0	Ki67+	 4774 8571
10872	0	0	Ki67+	 4774 8811
10873	0	0	Ki67+	 4776 8126
10874	0	0	Ki67+	 4777 8866
10875	0	0	Ki67+	 4780 8589
10876	0	0	Ki67+	 4780 8888
10877	0	0	Ki67+	 4786 8793
10878	0	0	Ki67+	 4796 8512
10879	0	0	Ki67+	 4796 8814
10880	0	0	Ki67+	 4800 8131
10881	0	0	Ki67+	 4802 8180
10882	0	0	Ki67+	 4802 8751
10883	0	0	Ki67+	 4806 8107
10884	0	0	Ki67+	 4819 8566
10885	0	0	Ki67+	 4820 8580
10886	0	0	Ki67+	 4823 8165
10887	0	0	Ki67+	 4827 8892
10888	0	0	Ki67+	 4828 8445
10889	0	0	Ki67+	 4831 8474
10890	0	0	Ki67+	 4834 8881
10891	0	0	Ki67+	 4847 8881
10892	0	0	Ki67+	 4854 8757
10893	0	0	Ki67+	 4855 8578
10894	0	0	Ki67+	 4858 8482
10895	0	0	Ki67+	 4865 8892
10896	0	0	Ki67+	 4868 8399
10897	0	0	Ki67+	 4888 8789
10898	0	0	Ki67+	 4895 8448
10899	0	0	Ki67+	 4896 8523
10900	0	0	Ki67+	 4897 8117
10901	0	0	Ki67+	 4905 8774
10902	0	0	Ki67+	 4907 8419
10903	0	0	Ki67+	 4913 8166
10904	0	0	Ki67+	 4923 8458
10905	0	0	Ki67+	 4923 8778
10906	0	0	Ki67+	 4928 8567
10907	0	0	Ki67+	 4937 8818
10908	0	0	Ki67+	 4938 8315
10909	0	0	Ki67+	 4945 8134
10910	0	0	Ki67+	 4949 8475
10911	0	0	Ki67+	 4956 8499
10912	0	0	Ki67+	 4987 8868
10913	0	0	Ki67+	 4989 8805
10914	0	0	Ki67+	 4991 8784
10915	0	0	Ki67+	 4995 8197
10916	0	0	Ki67+	 4999 8505
10917	0	0	Ki67+	 5001 8160
10918	0	0	Ki67+	 5001 8209
10919	0	0	Ki67+	 5011 8187
10920	0	0	Ki67+	 5024 8442
10921	0	0	Ki67+	 5031 8891
10922	0	0	Ki67+	 5034 8420
10923	0	0	Ki67+	 5038 8387
10924	0	0	Ki67+	 5038 8814
10925	0	0	Ki67+	 5044 8446
10926	0	0	Ki67+	 5046 8130
10927	0	0	Ki67+	 5046 8894
10928	0	0	Ki67+	 5047 8199
10929	0	0	Ki67+	 5049 8494
10930	0	0	Ki67+	 5064 8529
10931	0	0	Ki67+	 5064 8798
10932	0	0	Ki67+	 5068 8156
10933	0	0	Ki67+	 5068 8465
10934	0	0	Ki67+	 5068 8841
10935	0	0	Ki67+	 5078 8866
10936	0	0	Ki67+	 5087 8560
10937	0	0	Ki67+	 5092 8416
10938	0	0	Ki67+	 5105 8420
10939	0	0	Ki67+	 5111 8500
10940	0	0	Ki67+	 5111 8525
10941	0	0	Ki67+	 5115 8892
10942	0	0	Ki67+	 5122 8558
10943	0	0	Ki67+	 5124 8813
10944	0	0	Ki67+	 5135 8516
10945	0	0	Ki67+	 5138 8842
10946	0	0	Ki67+	 5144 8685
10947	0	0	Ki67+	 5150 8550
10948	0	0	Ki67+	 5151 8892
10949	0	0	Ki67+	 5157 8863
10950	0	0	Ki67+	 5159 8344
10951	0	0	Ki67+	 5167 8510
10952	0	0	Ki67+	 5167 8849
10953	0	0	Ki67+	 5170 8830
10954	0	0	Ki67+	 5188 8430
10955	0	0	Ki67+	 5190 8395
10956	0	0	Ki67+	 5197 8464
10957	0	0	Ki67+	 5202 8419
10958	0	0	Ki67+	 5204 8518
10959	0	0	Ki67+	 5213 8342
10960	0	0	Ki67+	 5218 8475
10961	0	0	Ki67+	 5219 8561
10962	0	0	Ki67+	 5225 8399
10963	0	0	Ki67+	 5231 8506
10964	0	0	Ki67+	 4450 9015
10965	0	0	Ki67+	 4450 9171
10966	0	0	Ki67+	 4450 9326
10967	0	0	Ki67+	 4453 9303
10968	0	0	Ki67+	 4455 9252
10969	0	0	Ki67+	 4469 9450
10970	0	0	Ki67+	 4472 9676
10971	0	0	Ki67+	 4474 9149
10972	0	0	Ki67+	 4484 9126
10973	0	0	Ki67+	 4485 9222
10974	0	0	Ki67+	 4512 9320
10975	0	0	Ki67+	 4523 9170
10976	0	0	Ki67+	 4525 9141
10977	0	0	Ki67+	 4531 9113
10978	0	0	Ki67+	 4532 9181
10979	0	0	Ki67+	 4547 8899
10980	0	0	Ki67+	 4549 9345
10981	0	0	Ki67+	 4550 8949
10982	0	0	Ki67+	 4556 9287
10983	0	0	Ki67+	 4557 8922
10984	0	0	Ki67+	 4574 9262
10985	0	0	Ki67+	 4592 9070
10986	0	0	Ki67+	 4594 9287
10987	0	0	Ki67+	 4604 9115
10988	0	0	Ki67+	 4606 9067
10989	0	0	Ki67+	 4606 9239
10990	0	0	Ki67+	 4632 9299
10991	0	0	Ki67+	 4641 9132
10992	0	0	Ki67+	 4654 9128
10993	0	0	Ki67+	 4656 9077
10994	0	0	Ki67+	 4663 9306
10995	0	0	Ki67+	 4667 9142
10996	0	0	Ki67+	 4675 9310
10997	0	0	Ki67+	 4683 9136
10998	0	0	Ki67+	 4683 9616
10999	0	0	Ki67+	 4685 8898
11000	0	0	Ki67+	 4689 9291
11001	0	0	Ki67+	 4698 9161
11002	0	0	Ki67+	 4715 9160
11003	0	0	Ki67+	 4719 9273
11004	0	0	Ki67+	 4750 9122
11005	0	0	Ki67+	 4754 9546
11006	0	0	Ki67+	 4766 9578
11007	0	0	Ki67+	 4770 9511
11008	0	0	Ki67+	 4771 9130
11009	0	0	Ki67+	 4774 9413
11010	0	0	Ki67+	 4783 8902
11011	0	0	Ki67+	 4784 9659
11012	0	0	Ki67+	 4787 9340
11013	0	0	Ki67+	 4788 9432
11014	0	0	Ki67+	 4789 9691
11015	0	0	Ki67+	 4796 9599
11016	0	0	Ki67+	 4800 9132
11017	0	0	Ki67+	 4800 9471
11018	0	0	Ki67+	 4804 9106
11019	0	0	Ki67+	 4804 9400
11020	0	0	Ki67+	 4805 9373
11021	0	0	Ki67+	 4807 9278
11022	0	0	Ki67+	 4810 9656
11023	0	0	Ki67+	 4816 9291
11024	0	0	Ki67+	 4816 9554
11025	0	0	Ki67+	 4822 9182
11026	0	0	Ki67+	 4823 9489
11027	0	0	Ki67+	 4837 9215
11028	0	0	Ki67+	 4837 9365
11029	0	0	Ki67+	 4844 9532
11030	0	0	Ki67+	 4845 9509
11031	0	0	Ki67+	 4848 9659
11032	0	0	Ki67+	 4849 9263
11033	0	0	Ki67+	 4850 9204
11034	0	0	Ki67+	 4855 9339
11035	0	0	Ki67+	 4856 9631
11036	0	0	Ki67+	 4866 9162
11037	0	0	Ki67+	 4875 9663
11038	0	0	Ki67+	 4878 9625
11039	0	0	Ki67+	 4886 9634
11040	0	0	Ki67+	 4888 9017
11041	0	0	Ki67+	 4891 9545
11042	0	0	Ki67+	 4893 9357
11043	0	0	Ki67+	 4895 9600
11044	0	0	Ki67+	 4897 9526
11045	0	0	Ki67+	 4900 9162
11046	0	0	Ki67+	 4908 9344
11047	0	0	Ki67+	 4916 9181
11048	0	0	Ki67+	 4949 9163
11049	0	0	Ki67+	 4960 9370
11050	0	0	Ki67+	 4966 9017
11051	0	0	Ki67+	 4966 9269
11052	0	0	Ki67+	 4974 8993
11053	0	0	Ki67+	 4976 9337
11054	0	0	Ki67+	 4976 9351
11055	0	0	Ki67+	 4984 9281
11056	0	0	Ki67+	 4989 8923
11057	0	0	Ki67+	 4991 9273
11058	0	0	Ki67+	 4993 8999
11059	0	0	Ki67+	 4998 9334
11060	0	0	Ki67+	 5004 9259
11061	0	0	Ki67+	 5010 9059
11062	0	0	Ki67+	 5011 8904
11063	0	0	Ki67+	 5017 8927
11064	0	0	Ki67+	 5025 8949
11065	0	0	Ki67+	 5041 8939
11066	0	0	Ki67+	 5042 8911
11067	0	0	Ki67+	 5066 8979
11068	0	0	Ki67+	 5084 8910
11069	0	0	Ki67+	 5088 9621
11070	0	0	Ki67+	 5106 9619
11071	0	0	Ki67+	 5137 8958
11072	0	0	Ki67+	 5170 8946
11073	0	0	Ki67+	 5181 9289
11074	0	0	Ki67+	 5185 9065
11075	0	0	Ki67+	 5197 9005
11076	0	0	Ki67+	 5200 9272
11077	0	0	Ki67+	 5203 9036
11078	0	0	Ki67+	 5229 8908
11079	0	0	Ki67+	 5236 8999
11080	0	0	Ki67+	 5237 8966
11081	0	0	Ki67+	 4464 9700
11082	0	0	Ki67+	 4464 9863
11083	0	0	Ki67+	 4473 9964
11084	0	0	Ki67+	 4485 10019
11085	0	0	Ki67+	 4516 9732
11086	0	0	Ki67+	 4525 9700
11087	0	0	Ki67+	 4566 10029
11088	0	0	Ki67+	 4577 10029
11089	0	0	Ki67+	 4582 9883
11090	0	0	Ki67+	 4589 9902
11091	0	0	Ki67+	 4609 9787
11092	0	0	Ki67+	 4867 9762
11093	0	0	Ki67+	 4869 9830
11094	0	0	Ki67+	 4888 10443
11095	0	0	Ki67+	 4909 10342
11096	0	0	Ki67+	 4912 10487
11097	0	0	Ki67+	 4920 10403
11098	0	0	Ki67+	 4923 9808
11099	0	0	Ki67+	 4924 10444
11100	0	0	Ki67+	 4925 9921
11101	0	0	Ki67+	 4927 10494
11102	0	0	Ki67+	 4933 10227
11103	0	0	Ki67+	 4936 10265
11104	0	0	Ki67+	 4946 10296
11105	0	0	Ki67+	 4947 9985
11106	0	0	Ki67+	 4955 10455
11107	0	0	Ki67+	 4958 10264
11108	0	0	Ki67+	 4959 10279
11109	0	0	Ki67+	 4971 10328
11110	0	0	Ki67+	 4979 10209
11111	0	0	Ki67+	 4991 10163
11112	0	0	Ki67+	 5000 10181
11113	0	0	Ki67+	 5002 10286
11114	0	0	Ki67+	 5006 10494
11115	0	0	Ki67+	 5009 10200
11116	0	0	Ki67+	 5018 10150
11117	0	0	Ki67+	 5028 10123
11118	0	0	Ki67+	 5030 9945
11119	0	0	Ki67+	 5031 10024
11120	0	0	Ki67+	 5031 10175
11121	0	0	Ki67+	 5044 10061
11122	0	0	Ki67+	 5048 10402
11123	0	0	Ki67+	 5056 10207
11124	0	0	Ki67+	 5059 10347
11125	0	0	Ki67+	 5060 10020
11126	0	0	Ki67+	 5063 10311
11127	0	0	Ki67+	 5066 10236
11128	0	0	Ki67+	 5073 10083
11129	0	0	Ki67+	 5078 10441
11130	0	0	Ki67+	 5080 10457
11131	0	0	Ki67+	 5095 9943
11132	0	0	Ki67+	 5095 10030
11133	0	0	Ki67+	 5098 10009
11134	0	0	Ki67+	 5103 10098
11135	0	0	Ki67+	 5107 10356
11136	0	0	Ki67+	 5109 10402
11137	0	0	Ki67+	 5112 10441
11138	0	0	Ki67+	 5119 10253
11139	0	0	Ki67+	 5128 9949
11140	0	0	Ki67+	 5136 10362
11141	0	0	Ki67+	 5143 10063
11142	0	0	Ki67+	 5148 10028
11143	0	0	Ki67+	 5159 10052
11144	0	0	Ki67+	 5159 10476
11145	0	0	Ki67+	 5168 10460
11146	0	0	Ki67+	 5173 10436
11147	0	0	Ki67+	 5175 10424
11148	0	0	Ki67+	 5185 10482
11149	0	0	Ki67+	 5187 9965
11150	0	0	Ki67+	 5196 10374
11151	0	0	Ki67+	 5204 10260
11152	0	0	Ki67+	 5209 10479
11153	0	0	Ki67+	 5211 10366
11154	0	0	Ki67+	 5229 10413
11155	0	0	Ki67+	 5236 9911
11156	0	0	Ki67+	 5245 10405
11157	0	0	Ki67+	 4541 10664
11158	0	0	Ki67+	 4644 11246
11159	0	0	Ki67+	 4708 11123
11160	0	0	Ki67+	 4709 10992
11161	0	0	Ki67+	 4719 11098
11162	0	0	Ki67+	 4722 10973
11163	0	0	Ki67+	 4722 11156
11164	0	0	Ki67+	 4729 11129
11165	0	0	Ki67+	 4730 11071
11166	0	0	Ki67+	 4734 11273
11167	0	0	Ki67+	 4739 11103
11168	0	0	Ki67+	 4742 10640
11169	0	0	Ki67+	 4745 11052
11170	0	0	Ki67+	 4752 11174
11171	0	0	Ki67+	 4757 11163
11172	0	0	Ki67+	 4758 10999
11173	0	0	Ki67+	 4776 11038
11174	0	0	Ki67+	 4777 11118
11175	0	0	Ki67+	 4783 10908
11176	0	0	Ki67+	 4791 11195
11177	0	0	Ki67+	 4793 11096
11178	0	0	Ki67+	 4795 11141
11179	0	0	Ki67+	 4807 10680
11180	0	0	Ki67+	 4810 10708
11181	0	0	Ki67+	 4811 11083
11182	0	0	Ki67+	 4814 10729
11183	0	0	Ki67+	 4821 10759
11184	0	0	Ki67+	 4822 10927
11185	0	0	Ki67+	 4829 10685
11186	0	0	Ki67+	 4829 10711
11187	0	0	Ki67+	 4833 10620
11188	0	0	Ki67+	 4843 10989
11189	0	0	Ki67+	 4848 10838
11190	0	0	Ki67+	 4851 10821
11191	0	0	Ki67+	 4856 10629
11192	0	0	Ki67+	 4857 10774
11193	0	0	Ki67+	 4859 11287
11194	0	0	Ki67+	 4861 10738
11195	0	0	Ki67+	 4861 10940
11196	0	0	Ki67+	 4861 11005
11197	0	0	Ki67+	 4870 10561
11198	0	0	Ki67+	 4878 10855
11199	0	0	Ki67+	 4880 10518
11200	0	0	Ki67+	 4880 10655
11201	0	0	Ki67+	 4884 10545
11202	0	0	Ki67+	 4885 11283
11203	0	0	Ki67+	 4887 10600
11204	0	0	Ki67+	 4887 10816
11205	0	0	Ki67+	 4893 11003
11206	0	0	Ki67+	 4896 11097
11207	0	0	Ki67+	 4905 10802
11208	0	0	Ki67+	 4906 11030
11209	0	0	Ki67+	 4920 10580
11210	0	0	Ki67+	 4924 11051
11211	0	0	Ki67+	 4933 11278
11212	0	0	Ki67+	 4940 10736
11213	0	0	Ki67+	 4946 11077
11214	0	0	Ki67+	 4947 10679
11215	0	0	Ki67+	 4954 11118
11216	0	0	Ki67+	 4971 11241
11217	0	0	Ki67+	 4989 11145
11218	0	0	Ki67+	 4995 11253
11219	0	0	Ki67+	 4999 10962
11220	0	0	Ki67+	 5001 11076
11221	0	0	Ki67+	 5002 10667
11222	0	0	Ki67+	 5009 10632
11223	0	0	Ki67+	 5012 10562
11224	0	0	Ki67+	 5016 11184
11225	0	0	Ki67+	 5018 11089
11226	0	0	Ki67+	 5022 10760
11227	0	0	Ki67+	 5022 11266
11228	0	0	Ki67+	 5023 10591
11229	0	0	Ki67+	 5035 10734
11230	0	0	Ki67+	 5039 10959
11231	0	0	Ki67+	 5041 10604
11232	0	0	Ki67+	 5041 10913
11233	0	0	Ki67+	 5041 11140
11234	0	0	Ki67+	 5042 10615
11235	0	0	Ki67+	 5049 10557
11236	0	0	Ki67+	 5049 10772
11237	0	0	Ki67+	 5050 10958
11238	0	0	Ki67+	 5053 10831
11239	0	0	Ki67+	 5068 11153
11240	0	0	Ki67+	 5069 10847
11241	0	0	Ki67+	 5070 10864
11242	0	0	Ki67+	 5073 11181
11243	0	0	Ki67+	 5078 11014
11244	0	0	Ki67+	 5085 11049
11245	0	0	Ki67+	 5093 11090
11246	0	0	Ki67+	 5100 10661
11247	0	0	Ki67+	 5100 11150
11248	0	0	Ki67+	 5101 11109
11249	0	0	Ki67+	 5101 11188
11250	0	0	Ki67+	 5111 10766
11251	0	0	Ki67+	 5113 11000
11252	0	0	Ki67+	 5114 10952
11253	0	0	Ki67+	 5117 10587
11254	0	0	Ki67+	 5122 11021
11255	0	0	Ki67+	 5132 10539
11256	0	0	Ki67+	 5135 11283
11257	0	0	Ki67+	 5149 10515
11258	0	0	Ki67+	 5153 11264
11259	0	0	Ki67+	 5159 11072
11260	0	0	Ki67+	 5165 11137
11261	0	0	Ki67+	 5176 10634
11262	0	0	Ki67+	 5178 11142
11263	0	0	Ki67+	 5181 10665
11264	0	0	Ki67+	 5183 11263
11265	0	0	Ki67+	 5185 10601
11266	0	0	Ki67+	 5187 10765
11267	0	0	Ki67+	 5187 10933
11268	0	0	Ki67+	 5198 10595
11269	0	0	Ki67+	 5204 11284
11270	0	0	Ki67+	 5205 10505
11271	0	0	Ki67+	 5210 10813
11272	0	0	Ki67+	 5211 10774
11273	0	0	Ki67+	 5213 10515
11274	0	0	Ki67+	 5217 11261
11275	0	0	Ki67+	 5229 10796
11276	0	0	Ki67+	 4616 11716
11277	0	0	Ki67+	 4630 11541
11278	0	0	Ki67+	 4635 11465
11279	0	0	Ki67+	 4642 11601
11280	0	0	Ki67+	 4646 11513
11281	0	0	Ki67+	 4655 11378
11282	0	0	Ki67+	 4655 11572
11283	0	0	Ki67+	 4655 11665
11284	0	0	Ki67+	 4662 11462
11285	0	0	Ki67+	 4665 11371
11286	0	0	Ki67+	 4671 11429
11287	0	0	Ki67+	 4671 11582
11288	0	0	Ki67+	 4674 11498
11289	0	0	Ki67+	 4683 11324
11290	0	0	Ki67+	 4691 11532
11291	0	0	Ki67+	 4694 11343
11292	0	0	Ki67+	 4695 11446
11293	0	0	Ki67+	 4703 11579
11294	0	0	Ki67+	 4715 11522
11295	0	0	Ki67+	 4715 11620
11296	0	0	Ki67+	 4722 11441
11297	0	0	Ki67+	 4730 11588
11298	0	0	Ki67+	 4739 11481
11299	0	0	Ki67+	 4740 11639
11300	0	0	Ki67+	 4745 11847
11301	0	0	Ki67+	 4748 11827
11302	0	0	Ki67+	 4749 12067
11303	0	0	Ki67+	 4761 11848
11304	0	0	Ki67+	 4762 11825
11305	0	0	Ki67+	 4764 12032
11306	0	0	Ki67+	 4765 11476
11307	0	0	Ki67+	 4765 11611
11308	0	0	Ki67+	 4768 11758
11309	0	0	Ki67+	 4770 11799
11310	0	0	Ki67+	 4773 11629
11311	0	0	Ki67+	 4774 11848
11312	0	0	Ki67+	 4777 11581
11313	0	0	Ki67+	 4780 11728
11314	0	0	Ki67+	 4783 11758
11315	0	0	Ki67+	 4784 11523
11316	0	0	Ki67+	 4785 11776
11317	0	0	Ki67+	 4787 11433
11318	0	0	Ki67+	 4787 11805
11319	0	0	Ki67+	 4788 11909
11320	0	0	Ki67+	 4792 11743
11321	0	0	Ki67+	 4796 11590
11322	0	0	Ki67+	 4799 11444
11323	0	0	Ki67+	 4800 11365
11324	0	0	Ki67+	 4804 11390
11325	0	0	Ki67+	 4806 11767
11326	0	0	Ki67+	 4809 11904
11327	0	0	Ki67+	 4824 11979
11328	0	0	Ki67+	 4826 11441
11329	0	0	Ki67+	 4829 11455
11330	0	0	Ki67+	 4836 11714
11331	0	0	Ki67+	 4844 11582
11332	0	0	Ki67+	 4860 11762
11333	0	0	Ki67+	 4864 11630
11334	0	0	Ki67+	 4868 11550
11335	0	0	Ki67+	 4871 11596
11336	0	0	Ki67+	 4877 11761
11337	0	0	Ki67+	 4880 11335
11338	0	0	Ki67+	 4880 11467
11339	0	0	Ki67+	 4885 11312
11340	0	0	Ki67+	 4889 11501
11341	0	0	Ki67+	 4891 11469
11342	0	0	Ki67+	 4894 11333
11343	0	0	Ki67+	 4906 11650
11344	0	0	Ki67+	 4923 11706
11345	0	0	Ki67+	 4935 11381
11346	0	0	Ki67+	 4955 11688
11347	0	0	Ki67+	 4964 12010
11348	0	0	Ki67+	 4967 11998
11349	0	0	Ki67+	 4974 11785
11350	0	0	Ki67+	 4983 12027
11351	0	0	Ki67+	 4990 11936
11352	0	0	Ki67+	 4990 12011
11353	0	0	Ki67+	 4994 12083
11354	0	0	Ki67+	 5009 12083
11355	0	0	Ki67+	 5015 11552
11356	0	0	Ki67+	 5024 11665
11357	0	0	Ki67+	 5027 11852
11358	0	0	Ki67+	 5039 11506
11359	0	0	Ki67+	 5052 11771
11360	0	0	Ki67+	 5052 11898
11361	0	0	Ki67+	 5055 11351
11362	0	0	Ki67+	 5056 12047
11363	0	0	Ki67+	 5068 11583
11364	0	0	Ki67+	 5103 11584
11365	0	0	Ki67+	 5111 11402
11366	0	0	Ki67+	 5116 11557
11367	0	0	Ki67+	 5116 12067
11368	0	0	Ki67+	 5137 11826
11369	0	0	Ki67+	 5138 11957
11370	0	0	Ki67+	 5149 12039
11371	0	0	Ki67+	 5152 11445
11372	0	0	Ki67+	 5154 11627
11373	0	0	Ki67+	 5163 12017
11374	0	0	Ki67+	 5179 11467
11375	0	0	Ki67+	 5183 11372
11376	0	0	Ki67+	 5198 11808
11377	0	0	Ki67+	 5203 12052
11378	0	0	Ki67+	 5206 12085
11379	0	0	Ki67+	 5213 11565
11380	0	0	Ki67+	 5223 11845
11381	0	0	Ki67+	 5224 11391
11382	0	0	Ki67+	 5224 11998
11383	0	0	Ki67+	 5226 11695
11384	0	0	Ki67+	 5226 12080
11385	0	0	Ki67+	 5228 11371
11386	0	0	Ki67+	 5228 11886
11387	0	0	Ki67+	 5228 12062
11388	0	0	Ki67+	 5229 11905
11389	0	0	Ki67+	 5239 11867
11390	0	0	Ki67+	 5242 11304
11391	0	0	Ki67+	 5245 11732
11392	0	0	Ki67+	 4454 12775
11393	0	0	Ki67+	 4460 12887
11394	0	0	Ki67+	 4506 12576
11395	0	0	Ki67+	 4660 12469
11396	0	0	Ki67+	 4664 12791
11397	0	0	Ki67+	 4683 12160
11398	0	0	Ki67+	 4695 12265
11399	0	0	Ki67+	 4698 12547
11400	0	0	Ki67+	 4705 12171
11401	0	0	Ki67+	 4705 12555
11402	0	0	Ki67+	 4707 12265
11403	0	0	Ki67+	 4712 12306
11404	0	0	Ki67+	 4716 12487
11405	0	0	Ki67+	 4720 12591
11406	0	0	Ki67+	 4725 12741
11407	0	0	Ki67+	 4726 12713
11408	0	0	Ki67+	 4729 12307
11409	0	0	Ki67+	 4736 12150
11410	0	0	Ki67+	 4745 12355
11411	0	0	Ki67+	 4754 12112
11412	0	0	Ki67+	 4761 12349
11413	0	0	Ki67+	 4762 12102
11414	0	0	Ki67+	 4770 12129
11415	0	0	Ki67+	 4795 12281
11416	0	0	Ki67+	 4805 12300
11417	0	0	Ki67+	 4814 12498
11418	0	0	Ki67+	 4823 12519
11419	0	0	Ki67+	 4825 12858
11420	0	0	Ki67+	 4827 12771
11421	0	0	Ki67+	 4833 12868
11422	0	0	Ki67+	 4837 12351
11423	0	0	Ki67+	 4845 12710
11424	0	0	Ki67+	 4846 12725
11425	0	0	Ki67+	 4847 12752
11426	0	0	Ki67+	 4848 12344
11427	0	0	Ki67+	 4856 12535
11428	0	0	Ki67+	 4857 12762
11429	0	0	Ki67+	 4870 12189
11430	0	0	Ki67+	 4873 12698
11431	0	0	Ki67+	 4876 12147
11432	0	0	Ki67+	 4878 12098
11433	0	0	Ki67+	 4881 12179
11434	0	0	Ki67+	 4886 12720
11435	0	0	Ki67+	 4889 12860
11436	0	0	Ki67+	 4902 12877
11437	0	0	Ki67+	 4904 12529
11438	0	0	Ki67+	 4907 12333
11439	0	0	Ki67+	 4907 12624
11440	0	0	Ki67+	 4911 12360
11441	0	0	Ki67+	 4911 12614
11442	0	0	Ki67+	 4912 12188
11443	0	0	Ki67+	 4914 12152
11444	0	0	Ki67+	 4915 12837
11445	0	0	Ki67+	 4918 12513
11446	0	0	Ki67+	 4920 12290
11447	0	0	Ki67+	 4921 12384
11448	0	0	Ki67+	 4929 12267
11449	0	0	Ki67+	 4947 12742
11450	0	0	Ki67+	 4956 12193
11451	0	0	Ki67+	 4957 12165
11452	0	0	Ki67+	 4963 12824
11453	0	0	Ki67+	 4971 12616
11454	0	0	Ki67+	 4998 12260
11455	0	0	Ki67+	 4998 12314
11456	0	0	Ki67+	 4998 12648
11457	0	0	Ki67+	 5001 12247
11458	0	0	Ki67+	 5003 12622
11459	0	0	Ki67+	 5004 12848
11460	0	0	Ki67+	 5005 12638
11461	0	0	Ki67+	 5006 12509
11462	0	0	Ki67+	 5009 12810
11463	0	0	Ki67+	 5010 12824
11464	0	0	Ki67+	 5012 12346
11465	0	0	Ki67+	 5021 12783
11466	0	0	Ki67+	 5031 12555
11467	0	0	Ki67+	 5033 12164
11468	0	0	Ki67+	 5040 12287
11469	0	0	Ki67+	 5043 12618
11470	0	0	Ki67+	 5044 12451
11471	0	0	Ki67+	 5046 12430
11472	0	0	Ki67+	 5048 12159
11473	0	0	Ki67+	 5052 12185
11474	0	0	Ki67+	 5054 12629
11475	0	0	Ki67+	 5061 12338
11476	0	0	Ki67+	 5063 12196
11477	0	0	Ki67+	 5065 12359
11478	0	0	Ki67+	 5069 12243
11479	0	0	Ki67+	 5075 12334
11480	0	0	Ki67+	 5079 12363
11481	0	0	Ki67+	 5097 12151
11482	0	0	Ki67+	 5117 12669
11483	0	0	Ki67+	 5123 12514
11484	0	0	Ki67+	 5133 12480
11485	0	0	Ki67+	 5138 12322
11486	0	0	Ki67+	 5142 12160
11487	0	0	Ki67+	 5165 12541
11488	0	0	Ki67+	 5172 12459
11489	0	0	Ki67+	 5178 12197
11490	0	0	Ki67+	 5180 12313
11491	0	0	Ki67+	 5194 12586
11492	0	0	Ki67+	 5201 12239
11493	0	0	Ki67+	 5217 12204
11494	0	0	Ki67+	 5221 12263
11495	0	0	Ki67+	 5231 12557
11496	0	0	Ki67+	 5235 12475
11497	0	0	Ki67+	 4451 13338
11498	0	0	Ki67+	 4451 13444
11499	0	0	Ki67+	 4459 13092
11500	0	0	Ki67+	 4460 12999
11501	0	0	Ki67+	 4472 13152
11502	0	0	Ki67+	 4475 12953
11503	0	0	Ki67+	 4479 12998
11504	0	0	Ki67+	 4521 13681
11505	0	0	Ki67+	 4627 13067
11506	0	0	Ki67+	 4633 13016
11507	0	0	Ki67+	 4641 12917
11508	0	0	Ki67+	 4650 12943
11509	0	0	Ki67+	 4665 12944
11510	0	0	Ki67+	 4666 13226
11511	0	0	Ki67+	 4672 13050
11512	0	0	Ki67+	 4680 12996
11513	0	0	Ki67+	 4689 13443
11514	0	0	Ki67+	 4716 13053
11515	0	0	Ki67+	 4719 13071
11516	0	0	Ki67+	 4721 12945
11517	0	0	Ki67+	 4730 13144
11518	0	0	Ki67+	 4744 12965
11519	0	0	Ki67+	 4748 13016
11520	0	0	Ki67+	 4749 12904
11521	0	0	Ki67+	 4763 13178
11522	0	0	Ki67+	 4765 13195
11523	0	0	Ki67+	 4798 12916
11524	0	0	Ki67+	 4801 13362
11525	0	0	Ki67+	 4822 13093
11526	0	0	Ki67+	 4826 13196
11527	0	0	Ki67+	 4832 13101
11528	0	0	Ki67+	 4842 12897
11529	0	0	Ki67+	 4863 13122
11530	0	0	Ki67+	 4924 13198
11531	0	0	Ki67+	 4925 13068
11532	0	0	Ki67+	 4959 12926
11533	0	0	Ki67+	 4973 13435
11534	0	0	Ki67+	 4977 13111
11535	0	0	Ki67+	 5009 13006
11536	0	0	Ki67+	 5012 13132
11537	0	0	Ki67+	 5014 13411
11538	0	0	Ki67+	 5017 12967
11539	0	0	Ki67+	 5018 13078
11540	0	0	Ki67+	 5029 13484
11541	0	0	Ki67+	 5038 12982
11542	0	0	Ki67+	 5043 13216
11543	0	0	Ki67+	 5048 13243
11544	0	0	Ki67+	 5053 13005
11545	0	0	Ki67+	 5064 12963
11546	0	0	Ki67+	 5085 13353
11547	0	0	Ki67+	 5111 13458
11548	0	0	Ki67+	 5111 13518
11549	0	0	Ki67+	 5132 13429
11550	0	0	Ki67+	 5133 13331
11551	0	0	Ki67+	 5137 13319
11552	0	0	Ki67+	 5149 13659
11553	0	0	Ki67+	 5164 13560
11554	0	0	Ki67+	 5187 13409
11555	0	0	Ki67+	 5193 13568
11556	0	0	Ki67+	 5196 13352
11557	0	0	Ki67+	 5217 13414
11558	0	0	Ki67+	 5219 13071
11559	0	0	Ki67+	 5242 13523
11560	0	0	Ki67+	 5243 13424
11561	0	0	Ki67+	 5247 13072
11562	0	0	Ki67+	 4467 14479
11563	0	0	Ki67+	 4482 14226
11564	0	0	Ki67+	 4527 14143
11565	0	0	Ki67+	 4813 14377
11566	0	0	Ki67+	 4857 13838
11567	0	0	Ki67+	 4966 13885
11568	0	0	Ki67+	 4971 13817
11569	0	0	Ki67+	 4978 13898
11570	0	0	Ki67+	 5030 13984
11571	0	0	Ki67+	 5165 14051
11572	0	0	Ki67+	 5203 14114
11573	0	0	Ki67+	 5226 13832
11574	0	0	Ki67+	 5236 13980
11575	0	0	Ki67+	 4647 14981
11576	0	0	Ki67+	 4719 14943
11577	0	0	Ki67+	 4752 14789
11578	0	0	Ki67+	 4807 15154
11579	0	0	Ki67+	 4898 15094
11580	0	0	Ki67+	 5035 15215
11581	0	0	Ki67+	 5119 15152
11582	0	0	Ki67+	 5153 15040
11583	0	0	Ki67+	 5186 14767
11584	0	0	Ki67+	 5233 14951
11585	0	0	Ki67+	 5136 15964
11586	0	0	Ki67+	 5196 16062
11587	0	0	Ki67+	 5239 15608
11588	0	0	Ki67+	 4479 16512
11589	0	0	Ki67+	 4506 16870
11590	0	0	Ki67+	 4554 16539
11591	0	0	Ki67+	 4622 16630
11592	0	0	Ki67+	 4835 16261
11593	0	0	Ki67+	 4864 16588
11594	0	0	Ki67+	 4874 16541
11595	0	0	Ki67+	 4875 16576
11596	0	0	Ki67+	 4879 16343
11597	0	0	Ki67+	 4890 16340
11598	0	0	Ki67+	 4906 16381
11599	0	0	Ki67+	 4908 16517
11600	0	0	Ki67+	 4923 16715
11601	0	0	Ki67+	 4945 16355
11602	0	0	Ki67+	 4958 16452
11603	0	0	Ki67+	 5006 16605
11604	0	0	Ki67+	 5016 16891
11605	0	0	Ki67+	 5031 16477
11606	0	0	Ki67+	 5070 16527
11607	0	0	Ki67+	 5087 16704
11608	0	0	Ki67+	 5100 16288
11609	0	0	Ki67+	 5147 16301
11610	0	0	Ki67+	 5155 16782
11611	0	0	Ki67+	 5192 16312
11612	0	0	Ki67+	 5201 16295
11613	0	0	Ki67+	 5246 16397
11614	0	0	Ki67+	 4457 17122
11615	0	0	Ki67+	 4574 17227
11616	0	0	Ki67+	 4576 16989
11617	0	0	Ki67+	 4593 17218
11618	0	0	Ki67+	 4596 17066
11619	0	0	Ki67+	 4606 17229
11620	0	0	Ki67+	 4646 17329
11621	0	0	Ki67+	 4655 17517
11622	0	0	Ki67+	 4673 17374
11623	0	0	Ki67+	 4681 17510
11624	0	0	Ki67+	 4690 17401
11625	0	0	Ki67+	 4703 17362
11626	0	0	Ki67+	 4704 17223
11627	0	0	Ki67+	 4724 17279
11628	0	0	Ki67+	 4735 17464
11629	0	0	Ki67+	 4763 17363
11630	0	0	Ki67+	 4778 17364
11631	0	0	Ki67+	 4792 17322
11632	0	0	Ki67+	 4816 17355
11633	0	0	Ki67+	 4833 17307
11634	0	0	Ki67+	 4845 17275
11635	0	0	Ki67+	 4869 17387
11636	0	0	Ki67+	 4875 17431
11637	0	0	Ki67+	 4884 17329
11638	0	0	Ki67+	 4920 17572
11639	0	0	Ki67+	 4929 17399
11640	0	0	Ki67+	 4932 17553
11641	0	0	Ki67+	 4934 17691
11642	0	0	Ki67+	 4959 17565
11643	0	0	Ki67+	 4999 16933
11644	0	0	Ki67+	 5031 17578
11645	0	0	Ki67+	 5036 17614
11646	0	0	Ki67+	 5083 17465
11647	0	0	Ki67+	 5107 16897
11648	0	0	Ki67+	 5118 17648
11649	0	0	Ki67+	 5129 17671
11650	0	0	Ki67+	 5162 17649
11651	0	0	Ki67+	 5167 17614
11652	0	0	Ki67+	 5190 17667
11653	0	0	Ki67+	 5211 17565
11654	0	0	Ki67+	 4545 17716
11655	0	0	Ki67+	 4608 18173
11656	0	0	Ki67+	 4721 17898
11657	0	0	Ki67+	 4743 17945
11658	0	0	Ki67+	 4770 18014
11659	0	0	Ki67+	 4829 18096
11660	0	0	Ki67+	 4862 17749
11661	0	0	Ki67+	 4865 18459
11662	0	0	Ki67+	 4906 17910
11663	0	0	Ki67+	 4908 17889
11664	0	0	Ki67+	 4909 17945
11665	0	0	Ki67+	 4938 17719
11666	0	0	Ki67+	 4940 17903
11667	0	0	Ki67+	 4950 17736
11668	0	0	Ki67+	 4977 17822
11669	0	0	Ki67+	 4988 17923
11670	0	0	Ki67+	 4993 17979
11671	0	0	Ki67+	 5007 17883
11672	0	0	Ki67+	 5008 18034
11673	0	0	Ki67+	 5015 18049
11674	0	0	Ki67+	 5016 17956
11675	0	0	Ki67+	 5024 17707
11676	0	0	Ki67+	 5027 17973
11677	0	0	Ki67+	 5038 18066
11678	0	0	Ki67+	 5048 17926
11679	0	0	Ki67+	 5048 17969
11680	0	0	Ki67+	 5065 18083
11681	0	0	Ki67+	 5069 17713
11682	0	0	Ki67+	 5085 17844
11683	0	0	Ki67+	 5090 18024
11684	0	0	Ki67+	 5104 18069
11685	0	0	Ki67+	 5109 17808
11686	0	0	Ki67+	 5111 17928
11687	0	0	Ki67+	 5121 18056
11688	0	0	Ki67+	 5132 17795
11689	0	0	Ki67+	 5136 18399
11690	0	0	Ki67+	 5153 17807
11691	0	0	Ki67+	 5170 17934
11692	0	0	Ki67+	 5181 17991
11693	0	0	Ki67+	 5193 17955
11694	0	0	Ki67+	 5199 17800
11695	0	0	Ki67+	 5232 17710
11696	0	0	Ki67+	 4811 18567
11697	0	0	Ki67+	 4882 18605
11698	0	0	Ki67+	 4900 18537
11699	0	0	Ki67+	 4946 18626
11700	0	0	Ki67+	 5057 18837
11701	0	0	Ki67+	 5115 18898
11702	0	0	Ki67+	 5170 19088
11703	0	0	Ki67+	 5213 19177
11704	0	0	Ki67+	 5226 18749
11705	0	0	Ki67+	 5239 18735
11706	0	0	Ki67+	 5240 18686
11707	0	0	Ki67+	 4452 19973
11708	0	0	Ki67+	 4462 19839
11709	0	0	Ki67+	 4463 19870
11710	0	0	Ki67+	 4486 19675
11711	0	0	Ki67+	 4497 19652
11712	0	0	Ki67+	 4501 20025
11713	0	0	Ki67+	 4503 19632
11714	0	0	Ki67+	 4514 19968
11715	0	0	Ki67+	 4524 19640
11716	0	0	Ki67+	 4529 19698
11717	0	0	Ki67+	 4562 20092
11718	0	0	Ki67+	 4582 19331
11719	0	0	Ki67+	 4595 20054
11720	0	0	Ki67+	 4605 20073
11721	0	0	Ki67+	 4610 19923
11722	0	0	Ki67+	 4620 19807
11723	0	0	Ki67+	 4631 19741
11724	0	0	Ki67+	 4648 20071
11725	0	0	Ki67+	 4656 19503
11726	0	0	Ki67+	 4663 19798
11727	0	0	Ki67+	 4690 19627
11728	0	0	Ki67+	 4697 20013
11729	0	0	Ki67+	 4731 20052
11730	0	0	Ki67+	 4740 19723
11731	0	0	Ki67+	 4748 19858
11732	0	0	Ki67+	 4751 19734
11733	0	0	Ki67+	 4767 19914
11734	0	0	Ki67+	 4779 19978
11735	0	0	Ki67+	 4791 19965
11736	0	0	Ki67+	 4815 19704
11737	0	0	Ki67+	 4837 19952
11738	0	0	Ki67+	 4840 20060
11739	0	0	Ki67+	 4847 19793
11740	0	0	Ki67+	 4863 20061
11741	0	0	Ki67+	 4889 19983
11742	0	0	Ki67+	 4901 19768
11743	0	0	Ki67+	 4917 19659
11744	0	0	Ki67+	 4918 19903
11745	0	0	Ki67+	 4919 19780
11746	0	0	Ki67+	 4933 19929
11747	0	0	Ki67+	 4949 19746
11748	0	0	Ki67+	 4957 20000
11749	0	0	Ki67+	 4984 20084
11750	0	0	Ki67+	 4985 19783
11751	0	0	Ki67+	 4985 19968
11752	0	0	Ki67+	 4987 19986
11753	0	0	Ki67+	 4992 20018
11754	0	0	Ki67+	 4993 19844
11755	0	0	Ki67+	 4999 19980
11756	0	0	Ki67+	 5006 19753
11757	0	0	Ki67+	 5011 20084
11758	0	0	Ki67+	 5023 20009
11759	0	0	Ki67+	 5023 20041
11760	0	0	Ki67+	 5036 20028
11761	0	0	Ki67+	 5055 19839
11762	0	0	Ki67+	 5056 20048
11763	0	0	Ki67+	 5083 20053
11764	0	0	Ki67+	 5117 20051
11765	0	0	Ki67+	 5134 20085
11766	0	0	Ki67+	 5150 20010
11767	0	0	Ki67+	 4453 20223
11768	0	0	Ki67+	 4457 20189
11769	0	0	Ki67+	 4458 20292
11770	0	0	Ki67+	 4459 20800
11771	0	0	Ki67+	 4476 20319
11772	0	0	Ki67+	 4477 20371
11773	0	0	Ki67+	 4485 20820
11774	0	0	Ki67+	 4493 20289
11775	0	0	Ki67+	 4507 20333
11776	0	0	Ki67+	 4508 20835
11777	0	0	Ki67+	 4510 20876
11778	0	0	Ki67+	 4531 20536
11779	0	0	Ki67+	 4553 20528
11780	0	0	Ki67+	 4556 20890
11781	0	0	Ki67+	 4558 20551
11782	0	0	Ki67+	 4559 20175
11783	0	0	Ki67+	 4572 20239
11784	0	0	Ki67+	 4578 20315
11785	0	0	Ki67+	 4595 20210
11786	0	0	Ki67+	 4597 20351
11787	0	0	Ki67+	 4598 20258
11788	0	0	Ki67+	 4608 20529
11789	0	0	Ki67+	 4649 20375
11790	0	0	Ki67+	 4655 20183
11791	0	0	Ki67+	 4655 20457
11792	0	0	Ki67+	 4656 20756
11793	0	0	Ki67+	 4666 20292
11794	0	0	Ki67+	 4673 20413
11795	0	0	Ki67+	 4674 20184
11796	0	0	Ki67+	 4680 20378
11797	0	0	Ki67+	 4695 20246
11798	0	0	Ki67+	 4699 20626
11799	0	0	Ki67+	 4704 20203
11800	0	0	Ki67+	 4709 20373
11801	0	0	Ki67+	 4712 20233
11802	0	0	Ki67+	 4716 20322
11803	0	0	Ki67+	 4726 20211
11804	0	0	Ki67+	 4736 20347
11805	0	0	Ki67+	 4779 20142
11806	0	0	Ki67+	 4804 20128
11807	0	0	Ki67+	 4825 20733
11808	0	0	Ki67+	 4854 20636
11809	0	0	Ki67+	 4879 20586
11810	0	0	Ki67+	 4879 20647
11811	0	0	Ki67+	 4898 20658
11812	0	0	Ki67+	 4903 20527
11813	0	0	Ki67+	 4903 20626
11814	0	0	Ki67+	 4905 20667
11815	0	0	Ki67+	 4921 20580
11816	0	0	Ki67+	 4941 20802
11817	0	0	Ki67+	 4946 20599
11818	0	0	Ki67+	 4952 20671
11819	0	0	Ki67+	 4953 20782
11820	0	0	Ki67+	 4957 20683
11821	0	0	Ki67+	 4958 20461
11822	0	0	Ki67+	 4969 20116
11823	0	0	Ki67+	 4969 20795
11824	0	0	Ki67+	 4971 20818
11825	0	0	Ki67+	 4986 20513
11826	0	0	Ki67+	 4993 20693
11827	0	0	Ki67+	 4993 20773
11828	0	0	Ki67+	 5003 20174
11829	0	0	Ki67+	 5005 20748
11830	0	0	Ki67+	 5006 20352
11831	0	0	Ki67+	 5006 20533
11832	0	0	Ki67+	 5007 20191
11833	0	0	Ki67+	 5019 20379
11834	0	0	Ki67+	 5027 20238
11835	0	0	Ki67+	 5028 20730
11836	0	0	Ki67+	 5029 20224
11837	0	0	Ki67+	 5034 20837
11838	0	0	Ki67+	 5035 20246
11839	0	0	Ki67+	 5037 20891
11840	0	0	Ki67+	 5044 20640
11841	0	0	Ki67+	 5046 20395
11842	0	0	Ki67+	 5047 20215
11843	0	0	Ki67+	 5049 20284
11844	0	0	Ki67+	 5055 20652
11845	0	0	Ki67+	 5059 20698
11846	0	0	Ki67+	 5063 20216
11847	0	0	Ki67+	 5067 20313
11848	0	0	Ki67+	 5070 20268
11849	0	0	Ki67+	 5084 20733
11850	0	0	Ki67+	 5086 20746
11851	0	0	Ki67+	 5090 20579
11852	0	0	Ki67+	 5092 20325
11853	0	0	Ki67+	 5100 20097
11854	0	0	Ki67+	 5101 20491
11855	0	0	Ki67+	 5101 20543
11856	0	0	Ki67+	 5103 20597
11857	0	0	Ki67+	 5109 20756
11858	0	0	Ki67+	 5117 20559
11859	0	0	Ki67+	 5118 20423
11860	0	0	Ki67+	 5120 20327
11861	0	0	Ki67+	 5128 20116
11862	0	0	Ki67+	 5137 20668
11863	0	0	Ki67+	 5143 20854
11864	0	0	Ki67+	 5153 20118
11865	0	0	Ki67+	 5166 20098
11866	0	0	Ki67+	 5184 20615
11867	0	0	Ki67+	 5195 20643
11868	0	0	Ki67+	 5198 20862
11869	0	0	Ki67+	 5201 20417
11870	0	0	Ki67+	 5203 20104
11871	0	0	Ki67+	 5203 20659
11872	0	0	Ki67+	 5214 20784
11873	0	0	Ki67+	 5219 20872
11874	0	0	Ki67+	 5221 20837
11875	0	0	Ki67+	 5225 20395
11876	0	0	Ki67+	 5225 20416
11877	0	0	Ki67+	 5228 20202
11878	0	0	Ki67+	 5232 20634
11879	0	0	Ki67+	 5238 20141
11880	0	0	Ki67+	 5238 20284
11881	0	0	Ki67+	 5245 20405
11882	0	0	Ki67+	 5246 20869
11883	0	0	Ki67+	 4449 21020
11884	0	0	Ki67+	 4465 21045
11885	0	0	Ki67+	 4471 21551
11886	0	0	Ki67+	 4473 21536
11887	0	0	Ki67+	 4484 20912
11888	0	0	Ki67+	 4503 21082
11889	0	0	Ki67+	 4513 21092
11890	0	0	Ki67+	 4535 20986
11891	0	0	Ki67+	 4538 21052
11892	0	0	Ki67+	 4552 21010
11893	0	0	Ki67+	 4557 20938
11894	0	0	Ki67+	 4558 21034
11895	0	0	Ki67+	 4566 21674
11896	0	0	Ki67+	 4576 20938
11897	0	0	Ki67+	 4786 21349
11898	0	0	Ki67+	 4786 21473
11899	0	0	Ki67+	 4793 21306
11900	0	0	Ki67+	 4793 21402
11901	0	0	Ki67+	 4794 21523
11902	0	0	Ki67+	 4795 21425
11903	0	0	Ki67+	 4805 21500
11904	0	0	Ki67+	 4826 21616
11905	0	0	Ki67+	 4829 21649
11906	0	0	Ki67+	 4839 21539
11907	0	0	Ki67+	 4839 21591
11908	0	0	Ki67+	 4841 21695
11909	0	0	Ki67+	 4849 21398
11910	0	0	Ki67+	 4863 21560
11911	0	0	Ki67+	 4864 21515
11912	0	0	Ki67+	 4879 21437
11913	0	0	Ki67+	 4897 21329
11914	0	0	Ki67+	 4905 21398
11915	0	0	Ki67+	 4911 21548
11916	0	0	Ki67+	 4915 21491
11917	0	0	Ki67+	 4917 21678
11918	0	0	Ki67+	 4927 21651
11919	0	0	Ki67+	 4935 21172
11920	0	0	Ki67+	 4939 21146
11921	0	0	Ki67+	 4981 21375
11922	0	0	Ki67+	 4995 21370
11923	0	0	Ki67+	 5006 21232
11924	0	0	Ki67+	 5025 21464
11925	0	0	Ki67+	 5032 21678
11926	0	0	Ki67+	 5037 21547
11927	0	0	Ki67+	 5048 21689
11928	0	0	Ki67+	 5052 21515
11929	0	0	Ki67+	 5064 21190
11930	0	0	Ki67+	 5075 21606
11931	0	0	Ki67+	 5079 21282
11932	0	0	Ki67+	 5106 21583
11933	0	0	Ki67+	 5120 20903
11934	0	0	Ki67+	 5136 21221
11935	0	0	Ki67+	 5137 21169
11936	0	0	Ki67+	 5144 21116
11937	0	0	Ki67+	 5158 21686
11938	0	0	Ki67+	 5175 21272
11939	0	0	Ki67+	 4466 22118
11940	0	0	Ki67+	 4467 21929
11941	0	0	Ki67+	 4502 22129
11942	0	0	Ki67+	 4525 21786
11943	0	0	Ki67+	 4526 21957
11944	0	0	Ki67+	 4537 21942
11945	0	0	Ki67+	 4543 21786
11946	0	0	Ki67+	 4556 21784
11947	0	0	Ki67+	 4562 22274
11948	0	0	Ki67+	 4563 22172
11949	0	0	Ki67+	 4575 22466
11950	0	0	Ki67+	 4577 22153
11951	0	0	Ki67+	 4580 22086
11952	0	0	Ki67+	 4584 22436
11953	0	0	Ki67+	 4595 22455
11954	0	0	Ki67+	 4615 22442
11955	0	0	Ki67+	 4623 22182
11956	0	0	Ki67+	 4624 22303
11957	0	0	Ki67+	 4625 22159
11958	0	0	Ki67+	 4628 22236
11959	0	0	Ki67+	 4641 22255
11960	0	0	Ki67+	 4643 22161
11961	0	0	Ki67+	 4669 22146
11962	0	0	Ki67+	 4671 22236
11963	0	0	Ki67+	 4677 22099
11964	0	0	Ki67+	 4677 22134
11965	0	0	Ki67+	 4773 22190
11966	0	0	Ki67+	 4779 22151
11967	0	0	Ki67+	 4781 22136
11968	0	0	Ki67+	 4783 22176
11969	0	0	Ki67+	 4790 21961
11970	0	0	Ki67+	 4800 22378
11971	0	0	Ki67+	 4805 22156
11972	0	0	Ki67+	 4819 22447
11973	0	0	Ki67+	 4823 22490
11974	0	0	Ki67+	 4826 22388
11975	0	0	Ki67+	 4830 22449
11976	0	0	Ki67+	 4849 21727
11977	0	0	Ki67+	 4853 22284
11978	0	0	Ki67+	 4862 21718
11979	0	0	Ki67+	 4895 22270
11980	0	0	Ki67+	 4901 22338
11981	0	0	Ki67+	 4926 22346
11982	0	0	Ki67+	 4927 21824
11983	0	0	Ki67+	 4934 22392
11984	0	0	Ki67+	 4937 22333
11985	0	0	Ki67+	 4951 22357
11986	0	0	Ki67+	 4966 21999
11987	0	0	Ki67+	 4998 21705
11988	0	0	Ki67+	 5016 21909
11989	0	0	Ki67+	 5030 21867
11990	0	0	Ki67+	 5031 22424
11991	0	0	Ki67+	 5036 21933
11992	0	0	Ki67+	 5056 21794
11993	0	0	Ki67+	 5057 22189
11994	0	0	Ki67+	 5063 21969
11995	0	0	Ki67+	 5069 22140
11996	0	0	Ki67+	 5070 22227
11997	0	0	Ki67+	 5075 21937
11998	0	0	Ki67+	 5079 22210
11999	0	0	Ki67+	 5090 21985
12000	0	0	Ki67+	 5101 22175
12001	0	0	Ki67+	 5105 22114
12002	0	0	Ki67+	 5107 21746
12003	0	0	Ki67+	 5117 22142
12004	0	0	Ki67+	 5117 22195
12005	0	0	Ki67+	 5123 21998
12006	0	0	Ki67+	 5123 22089
12007	0	0	Ki67+	 5132 22449
12008	0	0	Ki67+	 5141 22102
12009	0	0	Ki67+	 5146 21718
12010	0	0	Ki67+	 5149 22022
12011	0	0	Ki67+	 5156 22179
12012	0	0	Ki67+	 5165 22410
12013	0	0	Ki67+	 5175 21704
12014	0	0	Ki67+	 5176 21999
12015	0	0	Ki67+	 5176 22306
12016	0	0	Ki67+	 5180 22358
12017	0	0	Ki67+	 5189 21754
12018	0	0	Ki67+	 5208 22057
12019	0	0	Ki67+	 5230 21974
12020	0	0	Ki67+	 5234 22240
12021	0	0	Ki67+	 5244 22272
12022	0	0	Ki67+	 4452 22796
12023	0	0	Ki67+	 4456 22987
12024	0	0	Ki67+	 4459 22950
12025	0	0	Ki67+	 4462 22852
12026	0	0	Ki67+	 4472 23274
12027	0	0	Ki67+	 4474 22642
12028	0	0	Ki67+	 4475 22995
12029	0	0	Ki67+	 4476 23021
12030	0	0	Ki67+	 4487 23241
12031	0	0	Ki67+	 4488 22754
12032	0	0	Ki67+	 4493 22994
12033	0	0	Ki67+	 4496 22970
12034	0	0	Ki67+	 4498 22838
12035	0	0	Ki67+	 4499 23030
12036	0	0	Ki67+	 4503 22769
12037	0	0	Ki67+	 4511 23291
12038	0	0	Ki67+	 4513 22738
12039	0	0	Ki67+	 4513 22867
12040	0	0	Ki67+	 4526 22720
12041	0	0	Ki67+	 4533 22532
12042	0	0	Ki67+	 4537 23022
12043	0	0	Ki67+	 4548 22726
12044	0	0	Ki67+	 4552 22979
12045	0	0	Ki67+	 4556 22524
12046	0	0	Ki67+	 4556 22680
12047	0	0	Ki67+	 4559 22748
12048	0	0	Ki67+	 4562 23062
12049	0	0	Ki67+	 4576 22836
12050	0	0	Ki67+	 4583 23055
12051	0	0	Ki67+	 4587 23040
12052	0	0	Ki67+	 4605 23061
12053	0	0	Ki67+	 4611 22851
12054	0	0	Ki67+	 4612 22777
12055	0	0	Ki67+	 4629 22741
12056	0	0	Ki67+	 4631 23038
12057	0	0	Ki67+	 4636 22655
12058	0	0	Ki67+	 4674 22670
12059	0	0	Ki67+	 4675 22851
12060	0	0	Ki67+	 4678 22636
12061	0	0	Ki67+	 4687 22697
12062	0	0	Ki67+	 4691 22872
12063	0	0	Ki67+	 4701 22601
12064	0	0	Ki67+	 4703 22863
12065	0	0	Ki67+	 4712 22852
12066	0	0	Ki67+	 4715 22971
12067	0	0	Ki67+	 4723 22685
12068	0	0	Ki67+	 4726 22597
12069	0	0	Ki67+	 4731 22990
12070	0	0	Ki67+	 4740 23013
12071	0	0	Ki67+	 4767 22952
12072	0	0	Ki67+	 4768 23004
12073	0	0	Ki67+	 4784 22957
12074	0	0	Ki67+	 4818 22531
12075	0	0	Ki67+	 4835 22501
12076	0	0	Ki67+	 4836 22601
12077	0	0	Ki67+	 4852 22628
12078	0	0	Ki67+	 4870 22636
12079	0	0	Ki67+	 4883 22671
12080	0	0	Ki67+	 4884 22579
12081	0	0	Ki67+	 4895 23119
12082	0	0	Ki67+	 4920 22676
12083	0	0	Ki67+	 4920 23165
12084	0	0	Ki67+	 4934 23035
12085	0	0	Ki67+	 4944 22976
12086	0	0	Ki67+	 4949 22718
12087	0	0	Ki67+	 4958 23079
12088	0	0	Ki67+	 4962 22975
12089	0	0	Ki67+	 4972 22964
12090	0	0	Ki67+	 4974 22621
12091	0	0	Ki67+	 4992 22999
12092	0	0	Ki67+	 5017 22838
12093	0	0	Ki67+	 5024 22856
12094	0	0	Ki67+	 5024 23076
12095	0	0	Ki67+	 5034 22873
12096	0	0	Ki67+	 5047 22693
12097	0	0	Ki67+	 5063 22903
12098	0	0	Ki67+	 5091 23163
12099	0	0	Ki67+	 5098 23123
12100	0	0	Ki67+	 5102 22906
12101	0	0	Ki67+	 5111 22777
12102	0	0	Ki67+	 5117 22747
12103	0	0	Ki67+	 5117 23131
12104	0	0	Ki67+	 5122 22989
12105	0	0	Ki67+	 5125 23012
12106	0	0	Ki67+	 5133 23135
12107	0	0	Ki67+	 5138 22764
12108	0	0	Ki67+	 5138 22910
12109	0	0	Ki67+	 5157 22661
12110	0	0	Ki67+	 5161 22681
12111	0	0	Ki67+	 5174 22886
12112	0	0	Ki67+	 5175 22875
12113	0	0	Ki67+	 5184 22604
12114	0	0	Ki67+	 5189 22537
12115	0	0	Ki67+	 5191 23115
12116	0	0	Ki67+	 5192 22668
12117	0	0	Ki67+	 5193 22564
12118	0	0	Ki67+	 5208 22951
12119	0	0	Ki67+	 5220 22882
12120	0	0	Ki67+	 5224 22554
12121	0	0	Ki67+	 5232 22535
12122	0	0	Ki67+	 5240 22636
12123	0	0	Ki67+	 4453 23298
12124	0	0	Ki67+	 4455 23633
12125	0	0	Ki67+	 4458 23554
12126	0	0	Ki67+	 4460 23474
12127	0	0	Ki67+	 4470 23982
12128	0	0	Ki67+	 4475 23798
12129	0	0	Ki67+	 4477 23383
12130	0	0	Ki67+	 4477 23572
12131	0	0	Ki67+	 4478 23593
12132	0	0	Ki67+	 4484 23632
12133	0	0	Ki67+	 4488 23845
12134	0	0	Ki67+	 4499 23567
12135	0	0	Ki67+	 4501 23499
12136	0	0	Ki67+	 4503 23863
12137	0	0	Ki67+	 4505 23539
12138	0	0	Ki67+	 4514 23327
12139	0	0	Ki67+	 4514 23812
12140	0	0	Ki67+	 4520 23925
12141	0	0	Ki67+	 4521 23729
12142	0	0	Ki67+	 4525 23709
12143	0	0	Ki67+	 4525 23785
12144	0	0	Ki67+	 4529 23959
12145	0	0	Ki67+	 4538 23783
12146	0	0	Ki67+	 4538 23799
12147	0	0	Ki67+	 4539 23990
12148	0	0	Ki67+	 4542 23559
12149	0	0	Ki67+	 4548 23511
12150	0	0	Ki67+	 4558 23826
12151	0	0	Ki67+	 4568 23914
12152	0	0	Ki67+	 4572 24034
12153	0	0	Ki67+	 4574 23818
12154	0	0	Ki67+	 4575 23966
12155	0	0	Ki67+	 4590 23550
12156	0	0	Ki67+	 4596 23936
12157	0	0	Ki67+	 4606 23367
12158	0	0	Ki67+	 4607 23535
12159	0	0	Ki67+	 4607 23738
12160	0	0	Ki67+	 4608 23945
12161	0	0	Ki67+	 4611 23669
12162	0	0	Ki67+	 4614 24020
12163	0	0	Ki67+	 4619 23779
12164	0	0	Ki67+	 4623 23968
12165	0	0	Ki67+	 4623 24011
12166	0	0	Ki67+	 4630 23496
12167	0	0	Ki67+	 4639 23822
12168	0	0	Ki67+	 4644 23778
12169	0	0	Ki67+	 4649 23653
12170	0	0	Ki67+	 4661 23809
12171	0	0	Ki67+	 4675 23677
12172	0	0	Ki67+	 4675 23885
12173	0	0	Ki67+	 4684 23639
12174	0	0	Ki67+	 4685 23759
12175	0	0	Ki67+	 4686 24011
12176	0	0	Ki67+	 4688 23661
12177	0	0	Ki67+	 4693 24085
12178	0	0	Ki67+	 4694 23856
12179	0	0	Ki67+	 4699 23639
12180	0	0	Ki67+	 4711 23767
12181	0	0	Ki67+	 4714 23407
12182	0	0	Ki67+	 4716 23307
12183	0	0	Ki67+	 4716 23877
12184	0	0	Ki67+	 4721 23394
12185	0	0	Ki67+	 4722 23661
12186	0	0	Ki67+	 4723 23783
12187	0	0	Ki67+	 4723 23847
12188	0	0	Ki67+	 4725 23625
12189	0	0	Ki67+	 4730 23811
12190	0	0	Ki67+	 4733 23585
12191	0	0	Ki67+	 4734 23652
12192	0	0	Ki67+	 4737 23391
12193	0	0	Ki67+	 4738 23631
12194	0	0	Ki67+	 4743 23419
12195	0	0	Ki67+	 4744 23756
12196	0	0	Ki67+	 4745 23719
12197	0	0	Ki67+	 4747 24005
12198	0	0	Ki67+	 4762 23876
12199	0	0	Ki67+	 4764 23983
12200	0	0	Ki67+	 4767 23629
12201	0	0	Ki67+	 4771 23705
12202	0	0	Ki67+	 4771 23993
12203	0	0	Ki67+	 4772 23759
12204	0	0	Ki67+	 4774 23964
12205	0	0	Ki67+	 4783 23996
12206	0	0	Ki67+	 4785 23969
12207	0	0	Ki67+	 4789 23940
12208	0	0	Ki67+	 4790 23539
12209	0	0	Ki67+	 4792 23599
12210	0	0	Ki67+	 4796 23393
12211	0	0	Ki67+	 4798 23975
12212	0	0	Ki67+	 4799 23621
12213	0	0	Ki67+	 4801 23824
12214	0	0	Ki67+	 4816 23435
12215	0	0	Ki67+	 4816 23981
12216	0	0	Ki67+	 4821 23702
12217	0	0	Ki67+	 4823 23834
12218	0	0	Ki67+	 4823 23966
12219	0	0	Ki67+	 4824 23597
12220	0	0	Ki67+	 4838 23400
12221	0	0	Ki67+	 4840 23578
12222	0	0	Ki67+	 4842 23826
12223	0	0	Ki67+	 4846 23719
12224	0	0	Ki67+	 4847 23860
12225	0	0	Ki67+	 4856 23965
12226	0	0	Ki67+	 4856 23982
12227	0	0	Ki67+	 4863 23545
12228	0	0	Ki67+	 4864 23955
12229	0	0	Ki67+	 4873 23431
12230	0	0	Ki67+	 4874 23851
12231	0	0	Ki67+	 4875 23416
12232	0	0	Ki67+	 4875 23496
12233	0	0	Ki67+	 4878 23700
12234	0	0	Ki67+	 4884 23976
12235	0	0	Ki67+	 4889 23933
12236	0	0	Ki67+	 4902 23430
12237	0	0	Ki67+	 4902 23647
12238	0	0	Ki67+	 4904 23789
12239	0	0	Ki67+	 4910 23946
12240	0	0	Ki67+	 4918 23961
12241	0	0	Ki67+	 4929 23705
12242	0	0	Ki67+	 4932 23411
12243	0	0	Ki67+	 4933 23452
12244	0	0	Ki67+	 4941 23565
12245	0	0	Ki67+	 4948 23921
12246	0	0	Ki67+	 4956 23946
12247	0	0	Ki67+	 4959 23700
12248	0	0	Ki67+	 4961 23911
12249	0	0	Ki67+	 4972 23665
12250	0	0	Ki67+	 4975 23815
12251	0	0	Ki67+	 4981 23910
12252	0	0	Ki67+	 4981 23940
12253	0	0	Ki67+	 4998 23895
12254	0	0	Ki67+	 5002 23710
12255	0	0	Ki67+	 5010 23445
12256	0	0	Ki67+	 5028 23802
12257	0	0	Ki67+	 5028 23893
12258	0	0	Ki67+	 5037 23681
12259	0	0	Ki67+	 5041 23438
12260	0	0	Ki67+	 5053 23808
12261	0	0	Ki67+	 5062 23631
12262	0	0	Ki67+	 5076 23802
12263	0	0	Ki67+	 5097 23416
12264	0	0	Ki67+	 5140 23580
12265	0	0	Ki67+	 5149 23690
12266	0	0	Ki67+	 4449 24273
12267	0	0	Ki67+	 4449 24436
12268	0	0	Ki67+	 4452 24318
12269	0	0	Ki67+	 4453 24238
12270	0	0	Ki67+	 4458 24846
12271	0	0	Ki67+	 4461 24809
12272	0	0	Ki67+	 4470 24663
12273	0	0	Ki67+	 4473 24731
12274	0	0	Ki67+	 4473 24780
12275	0	0	Ki67+	 4474 24538
12276	0	0	Ki67+	 4477 24565
12277	0	0	Ki67+	 4479 24266
12278	0	0	Ki67+	 4485 24220
12279	0	0	Ki67+	 4485 24757
12280	0	0	Ki67+	 4486 24713
12281	0	0	Ki67+	 4491 24326
12282	0	0	Ki67+	 4491 24682
12283	0	0	Ki67+	 4502 24549
12284	0	0	Ki67+	 4502 24728
12285	0	0	Ki67+	 4505 24227
12286	0	0	Ki67+	 4505 24240
12287	0	0	Ki67+	 4518 24350
12288	0	0	Ki67+	 4519 24329
12289	0	0	Ki67+	 4523 24647
12290	0	0	Ki67+	 4524 24694
12291	0	0	Ki67+	 4526 24676
12292	0	0	Ki67+	 4528 24218
12293	0	0	Ki67+	 4528 24493
12294	0	0	Ki67+	 4532 24232
12295	0	0	Ki67+	 4536 24392
12296	0	0	Ki67+	 4536 24658
12297	0	0	Ki67+	 4538 24288
12298	0	0	Ki67+	 4539 24354
12299	0	0	Ki67+	 4539 24618
12300	0	0	Ki67+	 4548 24308
12301	0	0	Ki67+	 4551 24637
12302	0	0	Ki67+	 4553 24477
12303	0	0	Ki67+	 4564 24218
12304	0	0	Ki67+	 4569 24343
12305	0	0	Ki67+	 4570 24443
12306	0	0	Ki67+	 4577 24470
12307	0	0	Ki67+	 4583 24423
12308	0	0	Ki67+	 4584 24179
12309	0	0	Ki67+	 4601 24206
12310	0	0	Ki67+	 4601 24274
12311	0	0	Ki67+	 4607 24432
12312	0	0	Ki67+	 4608 24417
12313	0	0	Ki67+	 4609 24453
12314	0	0	Ki67+	 4611 24218
12315	0	0	Ki67+	 4618 24265
12316	0	0	Ki67+	 4619 24808
12317	0	0	Ki67+	 4621 24818
12318	0	0	Ki67+	 4622 24203
12319	0	0	Ki67+	 4627 24383
12320	0	0	Ki67+	 4630 24323
12321	0	0	Ki67+	 4636 24311
12322	0	0	Ki67+	 4637 24729
12323	0	0	Ki67+	 4645 24203
12324	0	0	Ki67+	 4645 24372
12325	0	0	Ki67+	 4645 24752
12326	0	0	Ki67+	 4649 24394
12327	0	0	Ki67+	 4649 24876
12328	0	0	Ki67+	 4650 24287
12329	0	0	Ki67+	 4650 24822
12330	0	0	Ki67+	 4659 24165
12331	0	0	Ki67+	 4666 24175
12332	0	0	Ki67+	 4671 24372
12333	0	0	Ki67+	 4671 24397
12334	0	0	Ki67+	 4673 24800
12335	0	0	Ki67+	 4675 24270
12336	0	0	Ki67+	 4675 24689
12337	0	0	Ki67+	 4679 24224
12338	0	0	Ki67+	 4685 24642
12339	0	0	Ki67+	 4690 24259
12340	0	0	Ki67+	 4690 24371
12341	0	0	Ki67+	 4692 24791
12342	0	0	Ki67+	 4695 24331
12343	0	0	Ki67+	 4695 24660
12344	0	0	Ki67+	 4696 24195
12345	0	0	Ki67+	 4697 24161
12346	0	0	Ki67+	 4705 24316
12347	0	0	Ki67+	 4713 24158
12348	0	0	Ki67+	 4715 24582
12349	0	0	Ki67+	 4724 24334
12350	0	0	Ki67+	 4726 24197
12351	0	0	Ki67+	 4728 24299
12352	0	0	Ki67+	 4730 24683
12353	0	0	Ki67+	 4732 24257
12354	0	0	Ki67+	 4738 24705
12355	0	0	Ki67+	 4741 24162
12356	0	0	Ki67+	 4741 24648
12357	0	0	Ki67+	 4743 24568
12358	0	0	Ki67+	 4748 24579
12359	0	0	Ki67+	 4756 24510
12360	0	0	Ki67+	 4760 24274
12361	0	0	Ki67+	 4773 24170
12362	0	0	Ki67+	 4775 24476
12363	0	0	Ki67+	 4775 24615
12364	0	0	Ki67+	 4776 24210
12365	0	0	Ki67+	 4780 24559
12366	0	0	Ki67+	 4797 24152
12367	0	0	Ki67+	 4802 24131
12368	0	0	Ki67+	 4805 24192
12369	0	0	Ki67+	 4809 24520
12370	0	0	Ki67+	 4809 24877
12371	0	0	Ki67+	 4817 24846
12372	0	0	Ki67+	 4820 24159
12373	0	0	Ki67+	 4822 24136
12374	0	0	Ki67+	 4823 24506
12375	0	0	Ki67+	 4823 24543
12376	0	0	Ki67+	 4832 24478
12377	0	0	Ki67+	 4834 24457
12378	0	0	Ki67+	 4842 24382
12379	0	0	Ki67+	 4846 24399
12380	0	0	Ki67+	 4850 24449
12381	0	0	Ki67+	 4856 24888
12382	0	0	Ki67+	 4860 24711
12383	0	0	Ki67+	 4877 24569
12384	0	0	Ki67+	 4883 24637
12385	0	0	Ki67+	 4884 24513
12386	0	0	Ki67+	 4894 24360
12387	0	0	Ki67+	 4895 24621
12388	0	0	Ki67+	 4896 24375
12389	0	0	Ki67+	 4904 24705
12390	0	0	Ki67+	 4920 24500
12391	0	0	Ki67+	 4930 24455
12392	0	0	Ki67+	 4935 24361
12393	0	0	Ki67+	 4937 24888
12394	0	0	Ki67+	 4942 24377
12395	0	0	Ki67+	 4943 24298
12396	0	0	Ki67+	 4943 24333
12397	0	0	Ki67+	 4945 24544
12398	0	0	Ki67+	 4946 24425
12399	0	0	Ki67+	 4950 24862
12400	0	0	Ki67+	 4956 24350
12401	0	0	Ki67+	 4958 24452
12402	0	0	Ki67+	 4960 24423
12403	0	0	Ki67+	 4961 24773
12404	0	0	Ki67+	 4961 24883
12405	0	0	Ki67+	 4963 24325
12406	0	0	Ki67+	 4965 24506
12407	0	0	Ki67+	 4977 24831
12408	0	0	Ki67+	 4981 24437
12409	0	0	Ki67+	 4985 24402
12410	0	0	Ki67+	 4989 24549
12411	0	0	Ki67+	 4993 24273
12412	0	0	Ki67+	 5000 24729
12413	0	0	Ki67+	 5005 24223
12414	0	0	Ki67+	 5016 24240
12415	0	0	Ki67+	 5022 24801
12416	0	0	Ki67+	 5029 24197
12417	0	0	Ki67+	 5030 24209
12418	0	0	Ki67+	 5034 24227
12419	0	0	Ki67+	 5034 24691
12420	0	0	Ki67+	 5042 24726
12421	0	0	Ki67+	 5050 24797
12422	0	0	Ki67+	 5055 24678
12423	0	0	Ki67+	 5063 24855
12424	0	0	Ki67+	 5065 24715
12425	0	0	Ki67+	 5066 24754
12426	0	0	Ki67+	 5082 24621
12427	0	0	Ki67+	 5088 24894
12428	0	0	Ki67+	 5092 24737
12429	0	0	Ki67+	 5104 24687
12430	0	0	Ki67+	 5106 24856
12431	0	0	Ki67+	 5109 24551
12432	0	0	Ki67+	 5116 24192
12433	0	0	Ki67+	 5117 24807
12434	0	0	Ki67+	 5119 24528
12435	0	0	Ki67+	 5121 24382
12436	0	0	Ki67+	 5122 24862
12437	0	0	Ki67+	 5123 24513
12438	0	0	Ki67+	 5124 24615
12439	0	0	Ki67+	 5132 24602
12440	0	0	Ki67+	 5133 24353
12441	0	0	Ki67+	 5136 24681
12442	0	0	Ki67+	 5139 24839
12443	0	0	Ki67+	 5142 24400
12444	0	0	Ki67+	 5145 24210
12445	0	0	Ki67+	 5147 24792
12446	0	0	Ki67+	 5151 24580
12447	0	0	Ki67+	 5155 24353
12448	0	0	Ki67+	 5156 24139
12449	0	0	Ki67+	 5164 24676
12450	0	0	Ki67+	 5168 24329
12451	0	0	Ki67+	 5168 24791
12452	0	0	Ki67+	 5173 24885
12453	0	0	Ki67+	 5176 24154
12454	0	0	Ki67+	 5176 24657
12455	0	0	Ki67+	 5178 24733
12456	0	0	Ki67+	 5183 24541
12457	0	0	Ki67+	 5185 24431
12458	0	0	Ki67+	 5189 24749
12459	0	0	Ki67+	 5193 24622
12460	0	0	Ki67+	 5196 24697
12461	0	0	Ki67+	 5197 24884
12462	0	0	Ki67+	 5201 24292
12463	0	0	Ki67+	 5201 24735
12464	0	0	Ki67+	 5202 24717
12465	0	0	Ki67+	 5206 24470
12466	0	0	Ki67+	 5206 24875
12467	0	0	Ki67+	 5207 24499
12468	0	0	Ki67+	 5210 24664
12469	0	0	Ki67+	 5211 24428
12470	0	0	Ki67+	 5211 24572
12471	0	0	Ki67+	 5211 24769
12472	0	0	Ki67+	 5214 24722
12473	0	0	Ki67+	 5215 24608
12474	0	0	Ki67+	 5216 24180
12475	0	0	Ki67+	 5220 24286
12476	0	0	Ki67+	 5226 24845
12477	0	0	Ki67+	 5228 24697
12478	0	0	Ki67+	 5232 24403
12479	0	0	Ki67+	 5232 24558
12480	0	0	Ki67+	 5234 24144
12481	0	0	Ki67+	 5236 24879
12482	0	0	Ki67+	 5238 24442
12483	0	0	Ki67+	 5240 24354
12484	0	0	Ki67+	 5244 24566
12485	0	0	Ki67+	 5245 24664
12486	0	0	Ki67+	 5245 24726
12487	0	0	Ki67+	 4449 25072
12488	0	0	Ki67+	 4457 25134
12489	0	0	Ki67+	 4459 25037
12490	0	0	Ki67+	 4460 25563
12491	0	0	Ki67+	 4462 25100
12492	0	0	Ki67+	 4478 24977
12493	0	0	Ki67+	 4478 25153
12494	0	0	Ki67+	 4488 25097
12495	0	0	Ki67+	 4492 25116
12496	0	0	Ki67+	 4494 25515
12497	0	0	Ki67+	 4495 24955
12498	0	0	Ki67+	 4496 25558
12499	0	0	Ki67+	 4511 24995
12500	0	0	Ki67+	 4524 25510
12501	0	0	Ki67+	 4532 25069
12502	0	0	Ki67+	 4537 25025
12503	0	0	Ki67+	 4542 25098
12504	0	0	Ki67+	 4545 24953
12505	0	0	Ki67+	 4545 25110
12506	0	0	Ki67+	 4545 25521
12507	0	0	Ki67+	 4546 25050
12508	0	0	Ki67+	 4550 25026
12509	0	0	Ki67+	 4562 25008
12510	0	0	Ki67+	 4569 24916
12511	0	0	Ki67+	 4569 25104
12512	0	0	Ki67+	 4579 25485
12513	0	0	Ki67+	 4580 25104
12514	0	0	Ki67+	 4583 24907
12515	0	0	Ki67+	 4596 25413
12516	0	0	Ki67+	 4623 25636
12517	0	0	Ki67+	 4625 25460
12518	0	0	Ki67+	 4629 25431
12519	0	0	Ki67+	 4637 25632
12520	0	0	Ki67+	 4643 25592
12521	0	0	Ki67+	 4650 25497
12522	0	0	Ki67+	 4655 25398
12523	0	0	Ki67+	 4659 25577
12524	0	0	Ki67+	 4668 25424
12525	0	0	Ki67+	 4681 25375
12526	0	0	Ki67+	 4698 25623
12527	0	0	Ki67+	 4714 25586
12528	0	0	Ki67+	 4722 25358
12529	0	0	Ki67+	 4741 25639
12530	0	0	Ki67+	 4765 25517
12531	0	0	Ki67+	 4770 25626
12532	0	0	Ki67+	 4785 24963
12533	0	0	Ki67+	 4787 25298
12534	0	0	Ki67+	 4790 25538
12535	0	0	Ki67+	 4791 25327
12536	0	0	Ki67+	 4793 24946
12537	0	0	Ki67+	 4796 25526
12538	0	0	Ki67+	 4797 25279
12539	0	0	Ki67+	 4832 25221
12540	0	0	Ki67+	 4840 25575
12541	0	0	Ki67+	 4848 24905
12542	0	0	Ki67+	 4850 25244
12543	0	0	Ki67+	 4862 25225
12544	0	0	Ki67+	 4864 25572
12545	0	0	Ki67+	 4865 25363
12546	0	0	Ki67+	 4870 25118
12547	0	0	Ki67+	 4871 25624
12548	0	0	Ki67+	 4884 25674
12549	0	0	Ki67+	 4891 25556
12550	0	0	Ki67+	 4914 25301
12551	0	0	Ki67+	 4921 25364
12552	0	0	Ki67+	 4924 25263
12553	0	0	Ki67+	 4934 25241
12554	0	0	Ki67+	 4936 25324
12555	0	0	Ki67+	 4942 24995
12556	0	0	Ki67+	 4944 25311
12557	0	0	Ki67+	 4951 25359
12558	0	0	Ki67+	 4958 25500
12559	0	0	Ki67+	 4968 25410
12560	0	0	Ki67+	 4980 25545
12561	0	0	Ki67+	 4984 25643
12562	0	0	Ki67+	 4985 24960
12563	0	0	Ki67+	 4987 25272
12564	0	0	Ki67+	 4991 25229
12565	0	0	Ki67+	 4993 25515
12566	0	0	Ki67+	 4997 25548
12567	0	0	Ki67+	 4998 24963
12568	0	0	Ki67+	 4998 25659
12569	0	0	Ki67+	 5004 25270
12570	0	0	Ki67+	 5016 25499
12571	0	0	Ki67+	 5020 25172
12572	0	0	Ki67+	 5020 25522
12573	0	0	Ki67+	 5026 25202
12574	0	0	Ki67+	 5029 25162
12575	0	0	Ki67+	 5033 25459
12576	0	0	Ki67+	 5034 25538
12577	0	0	Ki67+	 5035 25234
12578	0	0	Ki67+	 5049 25503
12579	0	0	Ki67+	 5064 25422
12580	0	0	Ki67+	 5069 25072
12581	0	0	Ki67+	 5077 25340
12582	0	0	Ki67+	 5078 25116
12583	0	0	Ki67+	 5079 25204
12584	0	0	Ki67+	 5086 25155
12585	0	0	Ki67+	 5087 25450
12586	0	0	Ki67+	 5096 24916
12587	0	0	Ki67+	 5101 25416
12588	0	0	Ki67+	 5111 25106
12589	0	0	Ki67+	 5119 25563
12590	0	0	Ki67+	 5123 25294
12591	0	0	Ki67+	 5126 24974
12592	0	0	Ki67+	 5127 25396
12593	0	0	Ki67+	 5130 25019
12594	0	0	Ki67+	 5132 25522
12595	0	0	Ki67+	 5138 24936
12596	0	0	Ki67+	 5145 24924
12597	0	0	Ki67+	 5152 25046
12598	0	0	Ki67+	 5152 25424
12599	0	0	Ki67+	 5155 25008
12600	0	0	Ki67+	 5160 25529
12601	0	0	Ki67+	 5161 24963
12602	0	0	Ki67+	 5173 25496
12603	0	0	Ki67+	 5174 24990
12604	0	0	Ki67+	 5175 24904
12605	0	0	Ki67+	 5182 24916
12606	0	0	Ki67+	 5184 25404
12607	0	0	Ki67+	 5188 25037
12608	0	0	Ki67+	 5200 25685
12609	0	0	Ki67+	 5206 25517
12610	0	0	Ki67+	 5208 25365
12611	0	0	Ki67+	 5210 25021
12612	0	0	Ki67+	 5213 24925
12613	0	0	Ki67+	 5222 25674
12614	0	0	Ki67+	 5234 25351
12615	0	0	Ki67+	 4686 25912
12616	0	0	Ki67+	 4774 26021
12617	0	0	Ki67+	 4793 25972
12618	0	0	Ki67+	 4806 25798
12619	0	0	Ki67+	 4814 25984
12620	0	0	Ki67+	 4877 25724
12621	0	0	Ki67+	 4878 25876
12622	0	0	Ki67+	 4896 26024
12623	0	0	Ki67+	 4909 26009
12624	0	0	Ki67+	 4922 25966
12625	0	0	Ki67+	 4925 26003
12626	0	0	Ki67+	 4927 25954
12627	0	0	Ki67+	 4932 25797
12628	0	0	Ki67+	 4940 25972
12629	0	0	Ki67+	 4947 26026
12630	0	0	Ki67+	 4951 25999
12631	0	0	Ki67+	 4960 25713
12632	0	0	Ki67+	 4968 25970
12633	0	0	Ki67+	 4979 26016
12634	0	0	Ki67+	 4981 25903
12635	0	0	Ki67+	 4990 25865
12636	0	0	Ki67+	 5006 25841
12637	0	0	Ki67+	 5056 25852
12638	0	0	Ki67+	 5058 25902
12639	0	0	Ki67+	 5064 26165
12640	0	0	Ki67+	 5072 25828
12641	0	0	Ki67+	 5083 25889
12642	0	0	Ki67+	 5085 25979
12643	0	0	Ki67+	 5094 25826
12644	0	0	Ki67+	 5096 26174
12645	0	0	Ki67+	 5108 25991
12646	0	0	Ki67+	 5119 26188
12647	0	0	Ki67+	 5134 25845
12648	0	0	Ki67+	 5134 26004
12649	0	0	Ki67+	 5136 26262
12650	0	0	Ki67+	 5140 26378
12651	0	0	Ki67+	 5147 26011
12652	0	0	Ki67+	 5150 26098
12653	0	0	Ki67+	 5154 26275
12654	0	0	Ki67+	 5156 26436
12655	0	0	Ki67+	 5169 26159
12656	0	0	Ki67+	 5176 26412
12657	0	0	Ki67+	 5179 26315
12658	0	0	Ki67+	 5185 26365
12659	0	0	Ki67+	 5199 26235
12660	0	0	Ki67+	 5199 26357
12661	0	0	Ki67+	 5210 26229
12662	0	0	Ki67+	 5234 26481
12663	0	0	Ki67+	 5236 26217
12664	0	0	Ki67+	 5258 2923
12665	0	0	Ki67+	 5258 2941
12666	0	0	Ki67+	 5259 2906
12667	0	0	Ki67+	 5263 3113
12668	0	0	Ki67+	 5276 2642
12669	0	0	Ki67+	 5280 2981
12670	0	0	Ki67+	 5282 3120
12671	0	0	Ki67+	 5294 2901
12672	0	0	Ki67+	 5295 2869
12673	0	0	Ki67+	 5295 3148
12674	0	0	Ki67+	 5306 2955
12675	0	0	Ki67+	 5324 3245
12676	0	0	Ki67+	 5330 2763
12677	0	0	Ki67+	 5331 2523
12678	0	0	Ki67+	 5344 2721
12679	0	0	Ki67+	 5347 2591
12680	0	0	Ki67+	 5353 2936
12681	0	0	Ki67+	 5353 3190
12682	0	0	Ki67+	 5357 2612
12683	0	0	Ki67+	 5366 3251
12684	0	0	Ki67+	 5372 2904
12685	0	0	Ki67+	 5376 2741
12686	0	0	Ki67+	 5380 2952
12687	0	0	Ki67+	 5383 2814
12688	0	0	Ki67+	 5392 3219
12689	0	0	Ki67+	 5394 2783
12690	0	0	Ki67+	 5396 2819
12691	0	0	Ki67+	 5404 2603
12692	0	0	Ki67+	 5420 2937
12693	0	0	Ki67+	 5420 3243
12694	0	0	Ki67+	 5424 3213
12695	0	0	Ki67+	 5434 2917
12696	0	0	Ki67+	 5437 3246
12697	0	0	Ki67+	 5438 3018
12698	0	0	Ki67+	 5439 3091
12699	0	0	Ki67+	 5450 2833
12700	0	0	Ki67+	 5464 2973
12701	0	0	Ki67+	 5468 2636
12702	0	0	Ki67+	 5469 3288
12703	0	0	Ki67+	 5470 2619
12704	0	0	Ki67+	 5473 2840
12705	0	0	Ki67+	 5474 2722
12706	0	0	Ki67+	 5478 2986
12707	0	0	Ki67+	 5483 3022
12708	0	0	Ki67+	 5484 3258
12709	0	0	Ki67+	 5491 2746
12710	0	0	Ki67+	 5493 3251
12711	0	0	Ki67+	 5496 2711
12712	0	0	Ki67+	 5500 3263
12713	0	0	Ki67+	 5504 2524
12714	0	0	Ki67+	 5528 2805
12715	0	0	Ki67+	 5537 3019
12716	0	0	Ki67+	 5541 2960
12717	0	0	Ki67+	 5543 3282
12718	0	0	Ki67+	 5545 2983
12719	0	0	Ki67+	 5559 2824
12720	0	0	Ki67+	 5561 2751
12721	0	0	Ki67+	 5567 2972
12722	0	0	Ki67+	 5581 3057
12723	0	0	Ki67+	 5586 2721
12724	0	0	Ki67+	 5588 2810
12725	0	0	Ki67+	 5589 2705
12726	0	0	Ki67+	 5590 2776
12727	0	0	Ki67+	 5594 3066
12728	0	0	Ki67+	 5596 3044
12729	0	0	Ki67+	 5602 2597
12730	0	0	Ki67+	 5626 3021
12731	0	0	Ki67+	 5627 3099
12732	0	0	Ki67+	 5636 3024
12733	0	0	Ki67+	 5642 3047
12734	0	0	Ki67+	 5643 2579
12735	0	0	Ki67+	 5646 2549
12736	0	0	Ki67+	 5670 3068
12737	0	0	Ki67+	 5674 2704
12738	0	0	Ki67+	 5674 3100
12739	0	0	Ki67+	 5688 2693
12740	0	0	Ki67+	 5688 3038
12741	0	0	Ki67+	 5702 3025
12742	0	0	Ki67+	 5712 2647
12743	0	0	Ki67+	 5752 3148
12744	0	0	Ki67+	 5757 2790
12745	0	0	Ki67+	 5766 2780
12746	0	0	Ki67+	 5767 3058
12747	0	0	Ki67+	 5790 2876
12748	0	0	Ki67+	 5796 3096
12749	0	0	Ki67+	 5802 2506
12750	0	0	Ki67+	 5855 2786
12751	0	0	Ki67+	 5868 2621
12752	0	0	Ki67+	 5870 3100
12753	0	0	Ki67+	 5876 2847
12754	0	0	Ki67+	 5886 3160
12755	0	0	Ki67+	 5889 2993
12756	0	0	Ki67+	 5892 2798
12757	0	0	Ki67+	 5896 2928
12758	0	0	Ki67+	 5900 3000
12759	0	0	Ki67+	 5918 3088
12760	0	0	Ki67+	 5919 2826
12761	0	0	Ki67+	 5927 3056
12762	0	0	Ki67+	 5931 2538
12763	0	0	Ki67+	 5936 3093
12764	0	0	Ki67+	 5944 3156
12765	0	0	Ki67+	 5945 3241
12766	0	0	Ki67+	 5946 3100
12767	0	0	Ki67+	 5980 3094
12768	0	0	Ki67+	 6008 3224
12769	0	0	Ki67+	 6011 3086
12770	0	0	Ki67+	 6017 3102
12771	0	0	Ki67+	 6023 2502
12772	0	0	Ki67+	 6027 2910
12773	0	0	Ki67+	 6034 2519
12774	0	0	Ki67+	 6034 2551
12775	0	0	Ki67+	 5251 3324
12776	0	0	Ki67+	 5254 3523
12777	0	0	Ki67+	 5255 4022
12778	0	0	Ki67+	 5264 4044
12779	0	0	Ki67+	 5265 3802
12780	0	0	Ki67+	 5265 4063
12781	0	0	Ki67+	 5269 3850
12782	0	0	Ki67+	 5275 3798
12783	0	0	Ki67+	 5276 3481
12784	0	0	Ki67+	 5278 3839
12785	0	0	Ki67+	 5287 3828
12786	0	0	Ki67+	 5294 4037
12787	0	0	Ki67+	 5302 3989
12788	0	0	Ki67+	 5305 4081
12789	0	0	Ki67+	 5306 3527
12790	0	0	Ki67+	 5306 4014
12791	0	0	Ki67+	 5307 3916
12792	0	0	Ki67+	 5312 3890
12793	0	0	Ki67+	 5316 3770
12794	0	0	Ki67+	 5316 4057
12795	0	0	Ki67+	 5318 4073
12796	0	0	Ki67+	 5320 3495
12797	0	0	Ki67+	 5322 3393
12798	0	0	Ki67+	 5323 3955
12799	0	0	Ki67+	 5325 3865
12800	0	0	Ki67+	 5325 3998
12801	0	0	Ki67+	 5326 3437
12802	0	0	Ki67+	 5327 3317
12803	0	0	Ki67+	 5327 3736
12804	0	0	Ki67+	 5329 3558
12805	0	0	Ki67+	 5329 3685
12806	0	0	Ki67+	 5333 3637
12807	0	0	Ki67+	 5336 3947
12808	0	0	Ki67+	 5338 4091
12809	0	0	Ki67+	 5339 4017
12810	0	0	Ki67+	 5340 3353
12811	0	0	Ki67+	 5340 3785
12812	0	0	Ki67+	 5344 3988
12813	0	0	Ki67+	 5348 3298
12814	0	0	Ki67+	 5351 3527
12815	0	0	Ki67+	 5351 3998
12816	0	0	Ki67+	 5352 3552
12817	0	0	Ki67+	 5358 3378
12818	0	0	Ki67+	 5358 3720
12819	0	0	Ki67+	 5362 3486
12820	0	0	Ki67+	 5373 3941
12821	0	0	Ki67+	 5373 3965
12822	0	0	Ki67+	 5376 3634
12823	0	0	Ki67+	 5376 4082
12824	0	0	Ki67+	 5384 3377
12825	0	0	Ki67+	 5389 4031
12826	0	0	Ki67+	 5394 3327
12827	0	0	Ki67+	 5405 3422
12828	0	0	Ki67+	 5414 4081
12829	0	0	Ki67+	 5417 3993
12830	0	0	Ki67+	 5418 3445
12831	0	0	Ki67+	 5422 3760
12832	0	0	Ki67+	 5425 3366
12833	0	0	Ki67+	 5438 4060
12834	0	0	Ki67+	 5440 3373
12835	0	0	Ki67+	 5440 3488
12836	0	0	Ki67+	 5440 3764
12837	0	0	Ki67+	 5445 3551
12838	0	0	Ki67+	 5446 3423
12839	0	0	Ki67+	 5446 4038
12840	0	0	Ki67+	 5453 3823
12841	0	0	Ki67+	 5463 3356
12842	0	0	Ki67+	 5464 3794
12843	0	0	Ki67+	 5465 3667
12844	0	0	Ki67+	 5467 3554
12845	0	0	Ki67+	 5470 3487
12846	0	0	Ki67+	 5478 3425
12847	0	0	Ki67+	 5478 3699
12848	0	0	Ki67+	 5480 3671
12849	0	0	Ki67+	 5483 3738
12850	0	0	Ki67+	 5491 3595
12851	0	0	Ki67+	 5492 3794
12852	0	0	Ki67+	 5497 3653
12853	0	0	Ki67+	 5500 3438
12854	0	0	Ki67+	 5507 3531
12855	0	0	Ki67+	 5507 3697
12856	0	0	Ki67+	 5512 3833
12857	0	0	Ki67+	 5515 3865
12858	0	0	Ki67+	 5518 3669
12859	0	0	Ki67+	 5525 3908
12860	0	0	Ki67+	 5532 3653
12861	0	0	Ki67+	 5535 3706
12862	0	0	Ki67+	 5536 3356
12863	0	0	Ki67+	 5539 3948
12864	0	0	Ki67+	 5540 3904
12865	0	0	Ki67+	 5544 3830
12866	0	0	Ki67+	 5551 3554
12867	0	0	Ki67+	 5555 3675
12868	0	0	Ki67+	 5556 3923
12869	0	0	Ki67+	 5566 3860
12870	0	0	Ki67+	 5566 3992
12871	0	0	Ki67+	 5569 3333
12872	0	0	Ki67+	 5569 3887
12873	0	0	Ki67+	 5571 3383
12874	0	0	Ki67+	 5574 3587
12875	0	0	Ki67+	 5575 3492
12876	0	0	Ki67+	 5576 3998
12877	0	0	Ki67+	 5578 3906
12878	0	0	Ki67+	 5581 3849
12879	0	0	Ki67+	 5582 3610
12880	0	0	Ki67+	 5584 4088
12881	0	0	Ki67+	 5592 3321
12882	0	0	Ki67+	 5597 3369
12883	0	0	Ki67+	 5598 3541
12884	0	0	Ki67+	 5599 3888
12885	0	0	Ki67+	 5602 3333
12886	0	0	Ki67+	 5609 3359
12887	0	0	Ki67+	 5609 3586
12888	0	0	Ki67+	 5611 3887
12889	0	0	Ki67+	 5613 3927
12890	0	0	Ki67+	 5633 3854
12891	0	0	Ki67+	 5636 3761
12892	0	0	Ki67+	 5637 3619
12893	0	0	Ki67+	 5641 3408
12894	0	0	Ki67+	 5642 3586
12895	0	0	Ki67+	 5656 3359
12896	0	0	Ki67+	 5659 3582
12897	0	0	Ki67+	 5681 3445
12898	0	0	Ki67+	 5692 3765
12899	0	0	Ki67+	 5697 3795
12900	0	0	Ki67+	 5702 3814
12901	0	0	Ki67+	 5705 3427
12902	0	0	Ki67+	 5705 3527
12903	0	0	Ki67+	 5705 3594
12904	0	0	Ki67+	 5706 3574
12905	0	0	Ki67+	 5714 3828
12906	0	0	Ki67+	 5719 3388
12907	0	0	Ki67+	 5735 3539
12908	0	0	Ki67+	 5740 3523
12909	0	0	Ki67+	 5743 3787
12910	0	0	Ki67+	 5747 3423
12911	0	0	Ki67+	 5748 3476
12912	0	0	Ki67+	 5750 3547
12913	0	0	Ki67+	 5755 3519
12914	0	0	Ki67+	 5755 3801
12915	0	0	Ki67+	 5755 3815
12916	0	0	Ki67+	 5757 3449
12917	0	0	Ki67+	 5762 3997
12918	0	0	Ki67+	 5775 4077
12919	0	0	Ki67+	 5790 3432
12920	0	0	Ki67+	 5817 3669
12921	0	0	Ki67+	 5837 4089
12922	0	0	Ki67+	 5855 3355
12923	0	0	Ki67+	 5987 3933
12924	0	0	Ki67+	 5994 3639
12925	0	0	Ki67+	 6000 3560
12926	0	0	Ki67+	 6000 3661
12927	0	0	Ki67+	 6005 3634
12928	0	0	Ki67+	 6012 3778
12929	0	0	Ki67+	 6014 3648
12930	0	0	Ki67+	 6018 3730
12931	0	0	Ki67+	 6021 3620
12932	0	0	Ki67+	 6024 3686
12933	0	0	Ki67+	 6024 3795
12934	0	0	Ki67+	 6032 3611
12935	0	0	Ki67+	 6038 3713
12936	0	0	Ki67+	 6039 3405
12937	0	0	Ki67+	 6045 3686
12938	0	0	Ki67+	 5252 4443
12939	0	0	Ki67+	 5256 4540
12940	0	0	Ki67+	 5272 4437
12941	0	0	Ki67+	 5275 4736
12942	0	0	Ki67+	 5276 4701
12943	0	0	Ki67+	 5279 4454
12944	0	0	Ki67+	 5281 4640
12945	0	0	Ki67+	 5286 4561
12946	0	0	Ki67+	 5289 4762
12947	0	0	Ki67+	 5299 4477
12948	0	0	Ki67+	 5299 4739
12949	0	0	Ki67+	 5301 4578
12950	0	0	Ki67+	 5307 4674
12951	0	0	Ki67+	 5308 4511
12952	0	0	Ki67+	 5311 4447
12953	0	0	Ki67+	 5324 4543
12954	0	0	Ki67+	 5324 4752
12955	0	0	Ki67+	 5330 4472
12956	0	0	Ki67+	 5345 4456
12957	0	0	Ki67+	 5346 4705
12958	0	0	Ki67+	 5359 4429
12959	0	0	Ki67+	 5378 4833
12960	0	0	Ki67+	 5380 4428
12961	0	0	Ki67+	 5380 4766
12962	0	0	Ki67+	 5386 4746
12963	0	0	Ki67+	 5387 4569
12964	0	0	Ki67+	 5392 4762
12965	0	0	Ki67+	 5407 4621
12966	0	0	Ki67+	 5422 4754
12967	0	0	Ki67+	 5434 4108
12968	0	0	Ki67+	 5441 4411
12969	0	0	Ki67+	 5450 4453
12970	0	0	Ki67+	 5452 4632
12971	0	0	Ki67+	 5463 4609
12972	0	0	Ki67+	 5469 4129
12973	0	0	Ki67+	 5472 4707
12974	0	0	Ki67+	 5475 4416
12975	0	0	Ki67+	 5476 4723
12976	0	0	Ki67+	 5480 4123
12977	0	0	Ki67+	 5484 4486
12978	0	0	Ki67+	 5484 4602
12979	0	0	Ki67+	 5485 4635
12980	0	0	Ki67+	 5486 4509
12981	0	0	Ki67+	 5500 4704
12982	0	0	Ki67+	 5506 4883
12983	0	0	Ki67+	 5511 4097
12984	0	0	Ki67+	 5513 4466
12985	0	0	Ki67+	 5515 4146
12986	0	0	Ki67+	 5515 4394
12987	0	0	Ki67+	 5517 4696
12988	0	0	Ki67+	 5526 4713
12989	0	0	Ki67+	 5528 4421
12990	0	0	Ki67+	 5530 4517
12991	0	0	Ki67+	 5535 4149
12992	0	0	Ki67+	 5537 4728
12993	0	0	Ki67+	 5556 4721
12994	0	0	Ki67+	 5557 4394
12995	0	0	Ki67+	 5563 4498
12996	0	0	Ki67+	 5568 4699
12997	0	0	Ki67+	 5570 4715
12998	0	0	Ki67+	 5572 4642
12999	0	0	Ki67+	 5577 4457
13000	0	0	Ki67+	 5578 4153
13001	0	0	Ki67+	 5586 4707
13002	0	0	Ki67+	 5588 4392
13003	0	0	Ki67+	 5589 4142
13004	0	0	Ki67+	 5594 4647
13005	0	0	Ki67+	 5595 4165
13006	0	0	Ki67+	 5598 4426
13007	0	0	Ki67+	 5604 4465
13008	0	0	Ki67+	 5616 4132
13009	0	0	Ki67+	 5627 4552
13010	0	0	Ki67+	 5631 4401
13011	0	0	Ki67+	 5633 4458
13012	0	0	Ki67+	 5634 4163
13013	0	0	Ki67+	 5639 4894
13014	0	0	Ki67+	 5641 4540
13015	0	0	Ki67+	 5642 4117
13016	0	0	Ki67+	 5644 4665
13017	0	0	Ki67+	 5653 4155
13018	0	0	Ki67+	 5653 4567
13019	0	0	Ki67+	 5656 4173
13020	0	0	Ki67+	 5656 4620
13021	0	0	Ki67+	 5656 4644
13022	0	0	Ki67+	 5669 4661
13023	0	0	Ki67+	 5677 4593
13024	0	0	Ki67+	 5679 4673
13025	0	0	Ki67+	 5682 4424
13026	0	0	Ki67+	 5689 4176
13027	0	0	Ki67+	 5690 4603
13028	0	0	Ki67+	 5690 4617
13029	0	0	Ki67+	 5692 4118
13030	0	0	Ki67+	 5692 4545
13031	0	0	Ki67+	 5694 4392
13032	0	0	Ki67+	 5694 4449
13033	0	0	Ki67+	 5697 4651
13034	0	0	Ki67+	 5703 4163
13035	0	0	Ki67+	 5705 4673
13036	0	0	Ki67+	 5715 4160
13037	0	0	Ki67+	 5715 4411
13038	0	0	Ki67+	 5720 4630
13039	0	0	Ki67+	 5722 4115
13040	0	0	Ki67+	 5731 4524
13041	0	0	Ki67+	 5743 4671
13042	0	0	Ki67+	 5744 4386
13043	0	0	Ki67+	 5747 4168
13044	0	0	Ki67+	 5754 4844
13045	0	0	Ki67+	 5755 4613
13046	0	0	Ki67+	 5755 4634
13047	0	0	Ki67+	 5770 4125
13048	0	0	Ki67+	 5773 4377
13049	0	0	Ki67+	 5774 4886
13050	0	0	Ki67+	 5783 4538
13051	0	0	Ki67+	 5787 4597
13052	0	0	Ki67+	 5793 4376
13053	0	0	Ki67+	 5793 4446
13054	0	0	Ki67+	 5793 4868
13055	0	0	Ki67+	 5794 4162
13056	0	0	Ki67+	 5795 4581
13057	0	0	Ki67+	 5805 4840
13058	0	0	Ki67+	 5806 4518
13059	0	0	Ki67+	 5810 4407
13060	0	0	Ki67+	 5811 4552
13061	0	0	Ki67+	 5818 4869
13062	0	0	Ki67+	 5820 4434
13063	0	0	Ki67+	 5828 4654
13064	0	0	Ki67+	 5835 4118
13065	0	0	Ki67+	 5844 4587
13066	0	0	Ki67+	 5864 4867
13067	0	0	Ki67+	 5870 4820
13068	0	0	Ki67+	 5874 4549
13069	0	0	Ki67+	 5882 4386
13070	0	0	Ki67+	 5884 4587
13071	0	0	Ki67+	 5890 4362
13072	0	0	Ki67+	 5893 4617
13073	0	0	Ki67+	 5912 4515
13074	0	0	Ki67+	 5914 4559
13075	0	0	Ki67+	 5917 4403
13076	0	0	Ki67+	 5918 4439
13077	0	0	Ki67+	 5922 4380
13078	0	0	Ki67+	 5928 4866
13079	0	0	Ki67+	 5931 4494
13080	0	0	Ki67+	 5933 4569
13081	0	0	Ki67+	 5935 4508
13082	0	0	Ki67+	 5936 4524
13083	0	0	Ki67+	 5936 4598
13084	0	0	Ki67+	 5939 4581
13085	0	0	Ki67+	 5940 4412
13086	0	0	Ki67+	 5947 4793
13087	0	0	Ki67+	 5950 4365
13088	0	0	Ki67+	 5954 4808
13089	0	0	Ki67+	 5967 4373
13090	0	0	Ki67+	 5970 4407
13091	0	0	Ki67+	 5970 4878
13092	0	0	Ki67+	 5975 4519
13093	0	0	Ki67+	 5978 4620
13094	0	0	Ki67+	 5980 4368
13095	0	0	Ki67+	 5980 4540
13096	0	0	Ki67+	 5981 4559
13097	0	0	Ki67+	 5983 4429
13098	0	0	Ki67+	 5984 4781
13099	0	0	Ki67+	 5993 4487
13100	0	0	Ki67+	 5994 4359
13101	0	0	Ki67+	 6005 4848
13102	0	0	Ki67+	 6008 4349
13103	0	0	Ki67+	 6008 4618
13104	0	0	Ki67+	 6009 4582
13105	0	0	Ki67+	 6010 4606
13106	0	0	Ki67+	 6026 4642
13107	0	0	Ki67+	 6028 4553
13108	0	0	Ki67+	 6028 4859
13109	0	0	Ki67+	 6029 4603
13110	0	0	Ki67+	 6035 4350
13111	0	0	Ki67+	 6039 4568
13112	0	0	Ki67+	 6041 4643
13113	0	0	Ki67+	 5257 4899
13114	0	0	Ki67+	 5264 5039
13115	0	0	Ki67+	 5266 4923
13116	0	0	Ki67+	 5266 4950
13117	0	0	Ki67+	 5267 5168
13118	0	0	Ki67+	 5269 5190
13119	0	0	Ki67+	 5271 5596
13120	0	0	Ki67+	 5277 5035
13121	0	0	Ki67+	 5283 5328
13122	0	0	Ki67+	 5283 5555
13123	0	0	Ki67+	 5284 5187
13124	0	0	Ki67+	 5285 5094
13125	0	0	Ki67+	 5285 5608
13126	0	0	Ki67+	 5286 5128
13127	0	0	Ki67+	 5295 5356
13128	0	0	Ki67+	 5298 5297
13129	0	0	Ki67+	 5298 5585
13130	0	0	Ki67+	 5300 5167
13131	0	0	Ki67+	 5307 5396
13132	0	0	Ki67+	 5314 4918
13133	0	0	Ki67+	 5315 5171
13134	0	0	Ki67+	 5315 5602
13135	0	0	Ki67+	 5316 5281
13136	0	0	Ki67+	 5322 5411
13137	0	0	Ki67+	 5326 4950
13138	0	0	Ki67+	 5328 5574
13139	0	0	Ki67+	 5329 5357
13140	0	0	Ki67+	 5329 5450
13141	0	0	Ki67+	 5333 5322
13142	0	0	Ki67+	 5333 5425
13143	0	0	Ki67+	 5337 5598
13144	0	0	Ki67+	 5338 5164
13145	0	0	Ki67+	 5341 5015
13146	0	0	Ki67+	 5348 4909
13147	0	0	Ki67+	 5351 5119
13148	0	0	Ki67+	 5352 4984
13149	0	0	Ki67+	 5354 4963
13150	0	0	Ki67+	 5354 5423
13151	0	0	Ki67+	 5361 5467
13152	0	0	Ki67+	 5365 5595
13153	0	0	Ki67+	 5381 5481
13154	0	0	Ki67+	 5384 5239
13155	0	0	Ki67+	 5384 5358
13156	0	0	Ki67+	 5389 5122
13157	0	0	Ki67+	 5391 5389
13158	0	0	Ki67+	 5392 5514
13159	0	0	Ki67+	 5392 5600
13160	0	0	Ki67+	 5408 5385
13161	0	0	Ki67+	 5408 5651
13162	0	0	Ki67+	 5409 5513
13163	0	0	Ki67+	 5419 5086
13164	0	0	Ki67+	 5420 5435
13165	0	0	Ki67+	 5423 5611
13166	0	0	Ki67+	 5426 4901
13167	0	0	Ki67+	 5429 5261
13168	0	0	Ki67+	 5435 5468
13169	0	0	Ki67+	 5437 5235
13170	0	0	Ki67+	 5438 5122
13171	0	0	Ki67+	 5438 5532
13172	0	0	Ki67+	 5448 5624
13173	0	0	Ki67+	 5450 5253
13174	0	0	Ki67+	 5453 5094
13175	0	0	Ki67+	 5454 5543
13176	0	0	Ki67+	 5459 5246
13177	0	0	Ki67+	 5461 5400
13178	0	0	Ki67+	 5461 5446
13179	0	0	Ki67+	 5464 5215
13180	0	0	Ki67+	 5466 5523
13181	0	0	Ki67+	 5469 5235
13182	0	0	Ki67+	 5469 5641
13183	0	0	Ki67+	 5475 5679
13184	0	0	Ki67+	 5482 5183
13185	0	0	Ki67+	 5490 4940
13186	0	0	Ki67+	 5490 5372
13187	0	0	Ki67+	 5495 4990
13188	0	0	Ki67+	 5500 5110
13189	0	0	Ki67+	 5500 5545
13190	0	0	Ki67+	 5509 5218
13191	0	0	Ki67+	 5513 5179
13192	0	0	Ki67+	 5524 5172
13193	0	0	Ki67+	 5528 5488
13194	0	0	Ki67+	 5529 5351
13195	0	0	Ki67+	 5529 5565
13196	0	0	Ki67+	 5538 4939
13197	0	0	Ki67+	 5539 5363
13198	0	0	Ki67+	 5541 5163
13199	0	0	Ki67+	 5543 4923
13200	0	0	Ki67+	 5557 5413
13201	0	0	Ki67+	 5558 5105
13202	0	0	Ki67+	 5562 5334
13203	0	0	Ki67+	 5564 5548
13204	0	0	Ki67+	 5566 5574
13205	0	0	Ki67+	 5569 4921
13206	0	0	Ki67+	 5570 5161
13207	0	0	Ki67+	 5570 5178
13208	0	0	Ki67+	 5571 4941
13209	0	0	Ki67+	 5572 5411
13210	0	0	Ki67+	 5574 5395
13211	0	0	Ki67+	 5576 4960
13212	0	0	Ki67+	 5582 5576
13213	0	0	Ki67+	 5584 4971
13214	0	0	Ki67+	 5585 4908
13215	0	0	Ki67+	 5585 5088
13216	0	0	Ki67+	 5586 5216
13217	0	0	Ki67+	 5589 5390
13218	0	0	Ki67+	 5591 5360
13219	0	0	Ki67+	 5596 5508
13220	0	0	Ki67+	 5598 4931
13221	0	0	Ki67+	 5601 4949
13222	0	0	Ki67+	 5602 5592
13223	0	0	Ki67+	 5616 5171
13224	0	0	Ki67+	 5616 5433
13225	0	0	Ki67+	 5619 5187
13226	0	0	Ki67+	 5622 5405
13227	0	0	Ki67+	 5636 5140
13228	0	0	Ki67+	 5650 5345
13229	0	0	Ki67+	 5654 5071
13230	0	0	Ki67+	 5656 4898
13231	0	0	Ki67+	 5658 5126
13232	0	0	Ki67+	 5663 5191
13233	0	0	Ki67+	 5669 5601
13234	0	0	Ki67+	 5670 5320
13235	0	0	Ki67+	 5679 5268
13236	0	0	Ki67+	 5680 5239
13237	0	0	Ki67+	 5681 5100
13238	0	0	Ki67+	 5681 5156
13239	0	0	Ki67+	 5691 5232
13240	0	0	Ki67+	 5698 5279
13241	0	0	Ki67+	 5700 4901
13242	0	0	Ki67+	 5708 5607
13243	0	0	Ki67+	 5709 5152
13244	0	0	Ki67+	 5715 5633
13245	0	0	Ki67+	 5723 5104
13246	0	0	Ki67+	 5725 5488
13247	0	0	Ki67+	 5730 5169
13248	0	0	Ki67+	 5731 5240
13249	0	0	Ki67+	 5732 5449
13250	0	0	Ki67+	 5733 5349
13251	0	0	Ki67+	 5746 5613
13252	0	0	Ki67+	 5748 5258
13253	0	0	Ki67+	 5750 4973
13254	0	0	Ki67+	 5750 5638
13255	0	0	Ki67+	 5752 5391
13256	0	0	Ki67+	 5753 5102
13257	0	0	Ki67+	 5763 4899
13258	0	0	Ki67+	 5764 4935
13259	0	0	Ki67+	 5768 4920
13260	0	0	Ki67+	 5771 5364
13261	0	0	Ki67+	 5776 5491
13262	0	0	Ki67+	 5778 5630
13263	0	0	Ki67+	 5785 5138
13264	0	0	Ki67+	 5787 5105
13265	0	0	Ki67+	 5790 5152
13266	0	0	Ki67+	 5799 5067
13267	0	0	Ki67+	 5804 4970
13268	0	0	Ki67+	 5808 5600
13269	0	0	Ki67+	 5809 5533
13270	0	0	Ki67+	 5811 5610
13271	0	0	Ki67+	 5813 5047
13272	0	0	Ki67+	 5813 5072
13273	0	0	Ki67+	 5813 5626
13274	0	0	Ki67+	 5816 4907
13275	0	0	Ki67+	 5816 5100
13276	0	0	Ki67+	 5818 5248
13277	0	0	Ki67+	 5825 5208
13278	0	0	Ki67+	 5828 5335
13279	0	0	Ki67+	 5831 5239
13280	0	0	Ki67+	 5836 5134
13281	0	0	Ki67+	 5836 5469
13282	0	0	Ki67+	 5837 5408
13283	0	0	Ki67+	 5838 5306
13284	0	0	Ki67+	 5840 5254
13285	0	0	Ki67+	 5843 5579
13286	0	0	Ki67+	 5846 5639
13287	0	0	Ki67+	 5852 5566
13288	0	0	Ki67+	 5854 5594
13289	0	0	Ki67+	 5856 5554
13290	0	0	Ki67+	 5859 5610
13291	0	0	Ki67+	 5860 5110
13292	0	0	Ki67+	 5864 5474
13293	0	0	Ki67+	 5873 4981
13294	0	0	Ki67+	 5885 5027
13295	0	0	Ki67+	 5895 5087
13296	0	0	Ki67+	 5899 5634
13297	0	0	Ki67+	 5900 5557
13298	0	0	Ki67+	 5900 5609
13299	0	0	Ki67+	 5904 5055
13300	0	0	Ki67+	 5916 5003
13301	0	0	Ki67+	 5922 5344
13302	0	0	Ki67+	 5924 4899
13303	0	0	Ki67+	 5924 5600
13304	0	0	Ki67+	 5927 5247
13305	0	0	Ki67+	 5928 5413
13306	0	0	Ki67+	 5928 5477
13307	0	0	Ki67+	 5938 5630
13308	0	0	Ki67+	 5948 5182
13309	0	0	Ki67+	 5949 5392
13310	0	0	Ki67+	 5950 5349
13311	0	0	Ki67+	 5953 5478
13312	0	0	Ki67+	 5963 4996
13313	0	0	Ki67+	 5967 5326
13314	0	0	Ki67+	 5973 5423
13315	0	0	Ki67+	 5978 5576
13316	0	0	Ki67+	 5980 5443
13317	0	0	Ki67+	 5989 5498
13318	0	0	Ki67+	 5992 5471
13319	0	0	Ki67+	 5993 4957
13320	0	0	Ki67+	 5993 5261
13321	0	0	Ki67+	 5997 5416
13322	0	0	Ki67+	 5999 5481
13323	0	0	Ki67+	 6000 5118
13324	0	0	Ki67+	 6001 5644
13325	0	0	Ki67+	 6007 5527
13326	0	0	Ki67+	 6010 5379
13327	0	0	Ki67+	 6015 5514
13328	0	0	Ki67+	 6017 5164
13329	0	0	Ki67+	 6017 5250
13330	0	0	Ki67+	 6020 5324
13331	0	0	Ki67+	 6020 5624
13332	0	0	Ki67+	 6020 5642
13333	0	0	Ki67+	 6022 5300
13334	0	0	Ki67+	 6024 4962
13335	0	0	Ki67+	 6025 5389
13336	0	0	Ki67+	 6030 5535
13337	0	0	Ki67+	 6031 4996
13338	0	0	Ki67+	 6034 5181
13339	0	0	Ki67+	 6037 5248
13340	0	0	Ki67+	 6039 5293
13341	0	0	Ki67+	 6039 5414
13342	0	0	Ki67+	 6043 5606
13343	0	0	Ki67+	 5249 6466
13344	0	0	Ki67+	 5253 6426
13345	0	0	Ki67+	 5258 6119
13346	0	0	Ki67+	 5259 6163
13347	0	0	Ki67+	 5261 6212
13348	0	0	Ki67+	 5265 6441
13349	0	0	Ki67+	 5272 6489
13350	0	0	Ki67+	 5276 6092
13351	0	0	Ki67+	 5279 6138
13352	0	0	Ki67+	 5284 5731
13353	0	0	Ki67+	 5285 5955
13354	0	0	Ki67+	 5295 6173
13355	0	0	Ki67+	 5304 6490
13356	0	0	Ki67+	 5305 5853
13357	0	0	Ki67+	 5308 5721
13358	0	0	Ki67+	 5310 6158
13359	0	0	Ki67+	 5312 6399
13360	0	0	Ki67+	 5314 6476
13361	0	0	Ki67+	 5318 5747
13362	0	0	Ki67+	 5318 6170
13363	0	0	Ki67+	 5321 5953
13364	0	0	Ki67+	 5332 6109
13365	0	0	Ki67+	 5332 6127
13366	0	0	Ki67+	 5344 5776
13367	0	0	Ki67+	 5344 5833
13368	0	0	Ki67+	 5344 5954
13369	0	0	Ki67+	 5347 5758
13370	0	0	Ki67+	 5348 6324
13371	0	0	Ki67+	 5355 5839
13372	0	0	Ki67+	 5358 6121
13373	0	0	Ki67+	 5363 5957
13374	0	0	Ki67+	 5365 6099
13375	0	0	Ki67+	 5369 5750
13376	0	0	Ki67+	 5371 5775
13377	0	0	Ki67+	 5371 5825
13378	0	0	Ki67+	 5373 6319
13379	0	0	Ki67+	 5390 6090
13380	0	0	Ki67+	 5392 5738
13381	0	0	Ki67+	 5393 6478
13382	0	0	Ki67+	 5394 6113
13383	0	0	Ki67+	 5396 5765
13384	0	0	Ki67+	 5400 5959
13385	0	0	Ki67+	 5408 6109
13386	0	0	Ki67+	 5408 6188
13387	0	0	Ki67+	 5409 5825
13388	0	0	Ki67+	 5410 5931
13389	0	0	Ki67+	 5412 6169
13390	0	0	Ki67+	 5413 5853
13391	0	0	Ki67+	 5414 5965
13392	0	0	Ki67+	 5414 6457
13393	0	0	Ki67+	 5419 5908
13394	0	0	Ki67+	 5419 6099
13395	0	0	Ki67+	 5425 5747
13396	0	0	Ki67+	 5426 5841
13397	0	0	Ki67+	 5426 6355
13398	0	0	Ki67+	 5431 6311
13399	0	0	Ki67+	 5436 5950
13400	0	0	Ki67+	 5467 5810
13401	0	0	Ki67+	 5469 5832
13402	0	0	Ki67+	 5469 6103
13403	0	0	Ki67+	 5472 5724
13404	0	0	Ki67+	 5474 6313
13405	0	0	Ki67+	 5480 6457
13406	0	0	Ki67+	 5481 5950
13407	0	0	Ki67+	 5484 6360
13408	0	0	Ki67+	 5487 5734
13409	0	0	Ki67+	 5488 6475
13410	0	0	Ki67+	 5489 6139
13411	0	0	Ki67+	 5499 6111
13412	0	0	Ki67+	 5501 5708
13413	0	0	Ki67+	 5511 5801
13414	0	0	Ki67+	 5519 6383
13415	0	0	Ki67+	 5520 6143
13416	0	0	Ki67+	 5532 5964
13417	0	0	Ki67+	 5534 5953
13418	0	0	Ki67+	 5535 6122
13419	0	0	Ki67+	 5547 6181
13420	0	0	Ki67+	 5551 5794
13421	0	0	Ki67+	 5554 6371
13422	0	0	Ki67+	 5561 6106
13423	0	0	Ki67+	 5572 6240
13424	0	0	Ki67+	 5572 6488
13425	0	0	Ki67+	 5575 5821
13426	0	0	Ki67+	 5575 6145
13427	0	0	Ki67+	 5583 5794
13428	0	0	Ki67+	 5583 5962
13429	0	0	Ki67+	 5587 6379
13430	0	0	Ki67+	 5599 5967
13431	0	0	Ki67+	 5606 6140
13432	0	0	Ki67+	 5609 6123
13433	0	0	Ki67+	 5616 5791
13434	0	0	Ki67+	 5631 5773
13435	0	0	Ki67+	 5637 6128
13436	0	0	Ki67+	 5648 5973
13437	0	0	Ki67+	 5651 6159
13438	0	0	Ki67+	 5660 5929
13439	0	0	Ki67+	 5668 5854
13440	0	0	Ki67+	 5670 6039
13441	0	0	Ki67+	 5672 6131
13442	0	0	Ki67+	 5689 5894
13443	0	0	Ki67+	 5690 6207
13444	0	0	Ki67+	 5698 5816
13445	0	0	Ki67+	 5709 5943
13446	0	0	Ki67+	 5712 6245
13447	0	0	Ki67+	 5713 6141
13448	0	0	Ki67+	 5717 6159
13449	0	0	Ki67+	 5718 5773
13450	0	0	Ki67+	 5724 5878
13451	0	0	Ki67+	 5726 6173
13452	0	0	Ki67+	 5731 6200
13453	0	0	Ki67+	 5737 6147
13454	0	0	Ki67+	 5772 6238
13455	0	0	Ki67+	 5778 5770
13456	0	0	Ki67+	 5784 5781
13457	0	0	Ki67+	 5794 5939
13458	0	0	Ki67+	 5797 6154
13459	0	0	Ki67+	 5798 5772
13460	0	0	Ki67+	 5808 6144
13461	0	0	Ki67+	 5811 5773
13462	0	0	Ki67+	 5816 5961
13463	0	0	Ki67+	 5816 6205
13464	0	0	Ki67+	 5827 5828
13465	0	0	Ki67+	 5848 6154
13466	0	0	Ki67+	 5850 5898
13467	0	0	Ki67+	 5861 5875
13468	0	0	Ki67+	 5868 5756
13469	0	0	Ki67+	 5893 6158
13470	0	0	Ki67+	 5893 6168
13471	0	0	Ki67+	 5904 6322
13472	0	0	Ki67+	 5914 5750
13473	0	0	Ki67+	 5918 6172
13474	0	0	Ki67+	 5924 6484
13475	0	0	Ki67+	 5926 6157
13476	0	0	Ki67+	 5932 5778
13477	0	0	Ki67+	 5937 5754
13478	0	0	Ki67+	 5938 5882
13479	0	0	Ki67+	 5944 5771
13480	0	0	Ki67+	 5949 5936
13481	0	0	Ki67+	 5951 6314
13482	0	0	Ki67+	 5957 5747
13483	0	0	Ki67+	 5961 5970
13484	0	0	Ki67+	 5962 5894
13485	0	0	Ki67+	 5966 6188
13486	0	0	Ki67+	 5971 5954
13487	0	0	Ki67+	 5974 5913
13488	0	0	Ki67+	 5975 6167
13489	0	0	Ki67+	 5986 5899
13490	0	0	Ki67+	 6030 5843
13491	0	0	Ki67+	 6041 5931
13492	0	0	Ki67+	 6041 6126
13493	0	0	Ki67+	 6044 5831
13494	0	0	Ki67+	 6044 6489
13495	0	0	Ki67+	 6045 5773
13496	0	0	Ki67+	 5249 6870
13497	0	0	Ki67+	 5256 6562
13498	0	0	Ki67+	 5256 6774
13499	0	0	Ki67+	 5260 7151
13500	0	0	Ki67+	 5265 7163
13501	0	0	Ki67+	 5275 7183
13502	0	0	Ki67+	 5290 6630
13503	0	0	Ki67+	 5290 6766
13504	0	0	Ki67+	 5293 6730
13505	0	0	Ki67+	 5294 6591
13506	0	0	Ki67+	 5304 6784
13507	0	0	Ki67+	 5304 6939
13508	0	0	Ki67+	 5310 6925
13509	0	0	Ki67+	 5311 6653
13510	0	0	Ki67+	 5318 6938
13511	0	0	Ki67+	 5319 6906
13512	0	0	Ki67+	 5319 7151
13513	0	0	Ki67+	 5323 6614
13514	0	0	Ki67+	 5324 6593
13515	0	0	Ki67+	 5325 6687
13516	0	0	Ki67+	 5326 6507
13517	0	0	Ki67+	 5328 7191
13518	0	0	Ki67+	 5333 6955
13519	0	0	Ki67+	 5335 6602
13520	0	0	Ki67+	 5336 7139
13521	0	0	Ki67+	 5341 6988
13522	0	0	Ki67+	 5349 7174
13523	0	0	Ki67+	 5352 6581
13524	0	0	Ki67+	 5355 6632
13525	0	0	Ki67+	 5356 6883
13526	0	0	Ki67+	 5368 6509
13527	0	0	Ki67+	 5370 6949
13528	0	0	Ki67+	 5376 6795
13529	0	0	Ki67+	 5378 6925
13530	0	0	Ki67+	 5380 6767
13531	0	0	Ki67+	 5381 6626
13532	0	0	Ki67+	 5384 6912
13533	0	0	Ki67+	 5387 7142
13534	0	0	Ki67+	 5388 7076
13535	0	0	Ki67+	 5389 7180
13536	0	0	Ki67+	 5397 6537
13537	0	0	Ki67+	 5399 6628
13538	0	0	Ki67+	 5403 7068
13539	0	0	Ki67+	 5404 6517
13540	0	0	Ki67+	 5406 6603
13541	0	0	Ki67+	 5408 7167
13542	0	0	Ki67+	 5412 6916
13543	0	0	Ki67+	 5413 6804
13544	0	0	Ki67+	 5415 6642
13545	0	0	Ki67+	 5416 6972
13546	0	0	Ki67+	 5417 6751
13547	0	0	Ki67+	 5418 6631
13548	0	0	Ki67+	 5419 6903
13549	0	0	Ki67+	 5424 6800
13550	0	0	Ki67+	 5427 6947
13551	0	0	Ki67+	 5429 6556
13552	0	0	Ki67+	 5430 6932
13553	0	0	Ki67+	 5434 6812
13554	0	0	Ki67+	 5436 6635
13555	0	0	Ki67+	 5441 6665
13556	0	0	Ki67+	 5446 6893
13557	0	0	Ki67+	 5446 7151
13558	0	0	Ki67+	 5454 6538
13559	0	0	Ki67+	 5455 7088
13560	0	0	Ki67+	 5460 7112
13561	0	0	Ki67+	 5480 6678
13562	0	0	Ki67+	 5480 6788
13563	0	0	Ki67+	 5484 6549
13564	0	0	Ki67+	 5489 6660
13565	0	0	Ki67+	 5490 7098
13566	0	0	Ki67+	 5500 6566
13567	0	0	Ki67+	 5500 7118
13568	0	0	Ki67+	 5502 6507
13569	0	0	Ki67+	 5502 6826
13570	0	0	Ki67+	 5506 6553
13571	0	0	Ki67+	 5518 6925
13572	0	0	Ki67+	 5518 7109
13573	0	0	Ki67+	 5521 6913
13574	0	0	Ki67+	 5527 6695
13575	0	0	Ki67+	 5528 6977
13576	0	0	Ki67+	 5528 7029
13577	0	0	Ki67+	 5535 6684
13578	0	0	Ki67+	 5545 6576
13579	0	0	Ki67+	 5545 7091
13580	0	0	Ki67+	 5546 6532
13581	0	0	Ki67+	 5546 6939
13582	0	0	Ki67+	 5548 6889
13583	0	0	Ki67+	 5553 7121
13584	0	0	Ki67+	 5554 6917
13585	0	0	Ki67+	 5559 6812
13586	0	0	Ki67+	 5563 6849
13587	0	0	Ki67+	 5566 6737
13588	0	0	Ki67+	 5567 7110
13589	0	0	Ki67+	 5568 6916
13590	0	0	Ki67+	 5571 6723
13591	0	0	Ki67+	 5574 7100
13592	0	0	Ki67+	 5578 6695
13593	0	0	Ki67+	 5583 6817
13594	0	0	Ki67+	 5588 6956
13595	0	0	Ki67+	 5588 7072
13596	0	0	Ki67+	 5592 6940
13597	0	0	Ki67+	 5596 6834
13598	0	0	Ki67+	 5602 6957
13599	0	0	Ki67+	 5608 6855
13600	0	0	Ki67+	 5617 6746
13601	0	0	Ki67+	 5618 6572
13602	0	0	Ki67+	 5630 6552
13603	0	0	Ki67+	 5639 6954
13604	0	0	Ki67+	 5643 6929
13605	0	0	Ki67+	 5647 6779
13606	0	0	Ki67+	 5648 6859
13607	0	0	Ki67+	 5659 7108
13608	0	0	Ki67+	 5664 6950
13609	0	0	Ki67+	 5667 6874
13610	0	0	Ki67+	 5668 6761
13611	0	0	Ki67+	 5671 7072
13612	0	0	Ki67+	 5672 7132
13613	0	0	Ki67+	 5684 6756
13614	0	0	Ki67+	 5685 6738
13615	0	0	Ki67+	 5688 6562
13616	0	0	Ki67+	 5690 6533
13617	0	0	Ki67+	 5690 7100
13618	0	0	Ki67+	 5691 6948
13619	0	0	Ki67+	 5691 7114
13620	0	0	Ki67+	 5696 7133
13621	0	0	Ki67+	 5700 6784
13622	0	0	Ki67+	 5701 6592
13623	0	0	Ki67+	 5703 6699
13624	0	0	Ki67+	 5709 6730
13625	0	0	Ki67+	 5711 6867
13626	0	0	Ki67+	 5717 6622
13627	0	0	Ki67+	 5717 6949
13628	0	0	Ki67+	 5729 6679
13629	0	0	Ki67+	 5729 6762
13630	0	0	Ki67+	 5735 7137
13631	0	0	Ki67+	 5740 6883
13632	0	0	Ki67+	 5741 6723
13633	0	0	Ki67+	 5750 6804
13634	0	0	Ki67+	 5753 6859
13635	0	0	Ki67+	 5754 6883
13636	0	0	Ki67+	 5755 6644
13637	0	0	Ki67+	 5759 6609
13638	0	0	Ki67+	 5761 6770
13639	0	0	Ki67+	 5766 7101
13640	0	0	Ki67+	 5771 6965
13641	0	0	Ki67+	 5777 6738
13642	0	0	Ki67+	 5782 6587
13643	0	0	Ki67+	 5788 6601
13644	0	0	Ki67+	 5791 6715
13645	0	0	Ki67+	 5795 6803
13646	0	0	Ki67+	 5799 6620
13647	0	0	Ki67+	 5808 7063
13648	0	0	Ki67+	 5814 6993
13649	0	0	Ki67+	 5817 6958
13650	0	0	Ki67+	 5817 7118
13651	0	0	Ki67+	 5821 6894
13652	0	0	Ki67+	 5826 7096
13653	0	0	Ki67+	 5831 6810
13654	0	0	Ki67+	 5833 6877
13655	0	0	Ki67+	 5846 6529
13656	0	0	Ki67+	 5846 6629
13657	0	0	Ki67+	 5846 6902
13658	0	0	Ki67+	 5847 6987
13659	0	0	Ki67+	 5860 6566
13660	0	0	Ki67+	 5866 6609
13661	0	0	Ki67+	 5871 7288
13662	0	0	Ki67+	 5874 6665
13663	0	0	Ki67+	 5878 6798
13664	0	0	Ki67+	 5894 6972
13665	0	0	Ki67+	 5897 6499
13666	0	0	Ki67+	 5904 6655
13667	0	0	Ki67+	 5909 7044
13668	0	0	Ki67+	 5910 7289
13669	0	0	Ki67+	 5915 7274
13670	0	0	Ki67+	 5926 6536
13671	0	0	Ki67+	 5933 6718
13672	0	0	Ki67+	 5936 6624
13673	0	0	Ki67+	 5944 6796
13674	0	0	Ki67+	 5949 6898
13675	0	0	Ki67+	 5953 6998
13676	0	0	Ki67+	 5956 6670
13677	0	0	Ki67+	 5959 6731
13678	0	0	Ki67+	 5960 6632
13679	0	0	Ki67+	 5960 6698
13680	0	0	Ki67+	 5963 7281
13681	0	0	Ki67+	 5973 6738
13682	0	0	Ki67+	 5979 6700
13683	0	0	Ki67+	 5986 6873
13684	0	0	Ki67+	 5991 6798
13685	0	0	Ki67+	 6019 6849
13686	0	0	Ki67+	 6031 6641
13687	0	0	Ki67+	 6031 6688
13688	0	0	Ki67+	 6035 6600
13689	0	0	Ki67+	 6039 6886
13690	0	0	Ki67+	 6041 6871
13691	0	0	Ki67+	 6044 6738
13692	0	0	Ki67+	 6045 6648
13693	0	0	Ki67+	 5249 7855
13694	0	0	Ki67+	 5272 7574
13695	0	0	Ki67+	 5274 7830
13696	0	0	Ki67+	 5280 7814
13697	0	0	Ki67+	 5287 7892
13698	0	0	Ki67+	 5289 7877
13699	0	0	Ki67+	 5292 7810
13700	0	0	Ki67+	 5303 7882
13701	0	0	Ki67+	 5305 7802
13702	0	0	Ki67+	 5311 7597
13703	0	0	Ki67+	 5314 7574
13704	0	0	Ki67+	 5335 7816
13705	0	0	Ki67+	 5361 7542
13706	0	0	Ki67+	 5365 7570
13707	0	0	Ki67+	 5374 7635
13708	0	0	Ki67+	 5388 7559
13709	0	0	Ki67+	 5400 7490
13710	0	0	Ki67+	 5402 7795
13711	0	0	Ki67+	 5405 7507
13712	0	0	Ki67+	 5406 7535
13713	0	0	Ki67+	 5407 7815
13714	0	0	Ki67+	 5411 7953
13715	0	0	Ki67+	 5416 7492
13716	0	0	Ki67+	 5418 7756
13717	0	0	Ki67+	 5428 7827
13718	0	0	Ki67+	 5429 7433
13719	0	0	Ki67+	 5435 7463
13720	0	0	Ki67+	 5447 7546
13721	0	0	Ki67+	 5461 7805
13722	0	0	Ki67+	 5465 7421
13723	0	0	Ki67+	 5471 8084
13724	0	0	Ki67+	 5483 7797
13725	0	0	Ki67+	 5486 7457
13726	0	0	Ki67+	 5492 7404
13727	0	0	Ki67+	 5494 8092
13728	0	0	Ki67+	 5517 7681
13729	0	0	Ki67+	 5533 8093
13730	0	0	Ki67+	 5534 7384
13731	0	0	Ki67+	 5534 7495
13732	0	0	Ki67+	 5545 7517
13733	0	0	Ki67+	 5548 7712
13734	0	0	Ki67+	 5551 8021
13735	0	0	Ki67+	 5560 7404
13736	0	0	Ki67+	 5575 7462
13737	0	0	Ki67+	 5575 8051
13738	0	0	Ki67+	 5579 7402
13739	0	0	Ki67+	 5586 7590
13740	0	0	Ki67+	 5596 7541
13741	0	0	Ki67+	 5597 7645
13742	0	0	Ki67+	 5602 7402
13743	0	0	Ki67+	 5604 7525
13744	0	0	Ki67+	 5611 8084
13745	0	0	Ki67+	 5613 7698
13746	0	0	Ki67+	 5616 7481
13747	0	0	Ki67+	 5617 7428
13748	0	0	Ki67+	 5619 7456
13749	0	0	Ki67+	 5623 7717
13750	0	0	Ki67+	 5626 8085
13751	0	0	Ki67+	 5638 7475
13752	0	0	Ki67+	 5652 7683
13753	0	0	Ki67+	 5655 7915
13754	0	0	Ki67+	 5661 7601
13755	0	0	Ki67+	 5665 7384
13756	0	0	Ki67+	 5666 7410
13757	0	0	Ki67+	 5667 8057
13758	0	0	Ki67+	 5667 8085
13759	0	0	Ki67+	 5673 7434
13760	0	0	Ki67+	 5675 7649
13761	0	0	Ki67+	 5712 7352
13762	0	0	Ki67+	 5722 7961
13763	0	0	Ki67+	 5729 7691
13764	0	0	Ki67+	 5743 7361
13765	0	0	Ki67+	 5746 7325
13766	0	0	Ki67+	 5752 7971
13767	0	0	Ki67+	 5753 7395
13768	0	0	Ki67+	 5758 7670
13769	0	0	Ki67+	 5770 7344
13770	0	0	Ki67+	 5772 7577
13771	0	0	Ki67+	 5777 7980
13772	0	0	Ki67+	 5781 7568
13773	0	0	Ki67+	 5781 8015
13774	0	0	Ki67+	 5786 7394
13775	0	0	Ki67+	 5790 7319
13776	0	0	Ki67+	 5794 7977
13777	0	0	Ki67+	 5803 7434
13778	0	0	Ki67+	 5803 8031
13779	0	0	Ki67+	 5810 7913
13780	0	0	Ki67+	 5812 7299
13781	0	0	Ki67+	 5823 7426
13782	0	0	Ki67+	 5825 7541
13783	0	0	Ki67+	 5832 7882
13784	0	0	Ki67+	 5841 8016
13785	0	0	Ki67+	 5842 7675
13786	0	0	Ki67+	 5845 7969
13787	0	0	Ki67+	 5845 8038
13788	0	0	Ki67+	 5846 7308
13789	0	0	Ki67+	 5848 7849
13790	0	0	Ki67+	 5849 7373
13791	0	0	Ki67+	 5852 7435
13792	0	0	Ki67+	 5852 7661
13793	0	0	Ki67+	 5865 7882
13794	0	0	Ki67+	 5868 7298
13795	0	0	Ki67+	 5870 7923
13796	0	0	Ki67+	 5871 7528
13797	0	0	Ki67+	 5875 7944
13798	0	0	Ki67+	 5875 8051
13799	0	0	Ki67+	 5876 7578
13800	0	0	Ki67+	 5876 7986
13801	0	0	Ki67+	 5882 8072
13802	0	0	Ki67+	 5883 7384
13803	0	0	Ki67+	 5883 7497
13804	0	0	Ki67+	 5884 7331
13805	0	0	Ki67+	 5884 7658
13806	0	0	Ki67+	 5886 7592
13807	0	0	Ki67+	 5890 8055
13808	0	0	Ki67+	 5906 7668
13809	0	0	Ki67+	 5912 7909
13810	0	0	Ki67+	 5916 7627
13811	0	0	Ki67+	 5921 7839
13812	0	0	Ki67+	 5926 7634
13813	0	0	Ki67+	 5939 7597
13814	0	0	Ki67+	 5939 7691
13815	0	0	Ki67+	 5950 7814
13816	0	0	Ki67+	 5954 7739
13817	0	0	Ki67+	 5969 7529
13818	0	0	Ki67+	 5970 8013
13819	0	0	Ki67+	 5971 7844
13820	0	0	Ki67+	 5971 8033
13821	0	0	Ki67+	 5974 7711
13822	0	0	Ki67+	 5975 7656
13823	0	0	Ki67+	 5985 7639
13824	0	0	Ki67+	 6000 8033
13825	0	0	Ki67+	 6012 8045
13826	0	0	Ki67+	 6017 8065
13827	0	0	Ki67+	 6023 7791
13828	0	0	Ki67+	 6040 7349
13829	0	0	Ki67+	 6046 7541
13830	0	0	Ki67+	 5250 8473
13831	0	0	Ki67+	 5251 8453
13832	0	0	Ki67+	 5255 8558
13833	0	0	Ki67+	 5285 8354
13834	0	0	Ki67+	 5291 8332
13835	0	0	Ki67+	 5292 8395
13836	0	0	Ki67+	 5300 8217
13837	0	0	Ki67+	 5301 8294
13838	0	0	Ki67+	 5316 8364
13839	0	0	Ki67+	 5332 8420
13840	0	0	Ki67+	 5338 8393
13841	0	0	Ki67+	 5339 8248
13842	0	0	Ki67+	 5362 8328
13843	0	0	Ki67+	 5380 8357
13844	0	0	Ki67+	 5388 8343
13845	0	0	Ki67+	 5392 8325
13846	0	0	Ki67+	 5397 8306
13847	0	0	Ki67+	 5409 8396
13848	0	0	Ki67+	 5432 8260
13849	0	0	Ki67+	 5469 8388
13850	0	0	Ki67+	 5472 8352
13851	0	0	Ki67+	 5479 8144
13852	0	0	Ki67+	 5487 8166
13853	0	0	Ki67+	 5490 8265
13854	0	0	Ki67+	 5497 8338
13855	0	0	Ki67+	 5517 8447
13856	0	0	Ki67+	 5521 8437
13857	0	0	Ki67+	 5539 8436
13858	0	0	Ki67+	 5550 8743
13859	0	0	Ki67+	 5553 8225
13860	0	0	Ki67+	 5554 8291
13861	0	0	Ki67+	 5557 8253
13862	0	0	Ki67+	 5565 8230
13863	0	0	Ki67+	 5567 8174
13864	0	0	Ki67+	 5579 8238
13865	0	0	Ki67+	 5579 8282
13866	0	0	Ki67+	 5583 8206
13867	0	0	Ki67+	 5583 8467
13868	0	0	Ki67+	 5587 8272
13869	0	0	Ki67+	 5590 8114
13870	0	0	Ki67+	 5600 8225
13871	0	0	Ki67+	 5606 8244
13872	0	0	Ki67+	 5613 8292
13873	0	0	Ki67+	 5617 8759
13874	0	0	Ki67+	 5629 8099
13875	0	0	Ki67+	 5667 8468
13876	0	0	Ki67+	 5675 8396
13877	0	0	Ki67+	 5676 8855
13878	0	0	Ki67+	 5686 8866
13879	0	0	Ki67+	 5753 8215
13880	0	0	Ki67+	 5793 8180
13881	0	0	Ki67+	 5817 8292
13882	0	0	Ki67+	 5818 8278
13883	0	0	Ki67+	 5820 8619
13884	0	0	Ki67+	 5828 8638
13885	0	0	Ki67+	 5844 8759
13886	0	0	Ki67+	 5848 8104
13887	0	0	Ki67+	 5881 8110
13888	0	0	Ki67+	 5882 8654
13889	0	0	Ki67+	 5885 8615
13890	0	0	Ki67+	 5889 8200
13891	0	0	Ki67+	 5889 8681
13892	0	0	Ki67+	 5900 8695
13893	0	0	Ki67+	 5916 8509
13894	0	0	Ki67+	 5920 8179
13895	0	0	Ki67+	 5949 8480
13896	0	0	Ki67+	 5953 8598
13897	0	0	Ki67+	 5954 8466
13898	0	0	Ki67+	 5956 8253
13899	0	0	Ki67+	 5970 8212
13900	0	0	Ki67+	 5978 8532
13901	0	0	Ki67+	 5981 8174
13902	0	0	Ki67+	 5987 8186
13903	0	0	Ki67+	 6004 8418
13904	0	0	Ki67+	 6028 8740
13905	0	0	Ki67+	 6032 8858
13906	0	0	Ki67+	 6042 8384
13907	0	0	Ki67+	 6042 8426
13908	0	0	Ki67+	 5279 9299
13909	0	0	Ki67+	 5285 9279
13910	0	0	Ki67+	 5286 9320
13911	0	0	Ki67+	 5298 9073
13912	0	0	Ki67+	 5332 9629
13913	0	0	Ki67+	 5341 9157
13914	0	0	Ki67+	 5372 9207
13915	0	0	Ki67+	 5385 9219
13916	0	0	Ki67+	 5389 9041
13917	0	0	Ki67+	 5395 9107
13918	0	0	Ki67+	 5404 9119
13919	0	0	Ki67+	 5418 9132
13920	0	0	Ki67+	 5490 9024
13921	0	0	Ki67+	 5562 9609
13922	0	0	Ki67+	 5566 9190
13923	0	0	Ki67+	 5571 9601
13924	0	0	Ki67+	 5593 9651
13925	0	0	Ki67+	 5634 9061
13926	0	0	Ki67+	 5645 9084
13927	0	0	Ki67+	 5653 9069
13928	0	0	Ki67+	 5664 9060
13929	0	0	Ki67+	 5668 9082
13930	0	0	Ki67+	 5699 9283
13931	0	0	Ki67+	 5705 9171
13932	0	0	Ki67+	 5715 9357
13933	0	0	Ki67+	 5719 9290
13934	0	0	Ki67+	 5727 9163
13935	0	0	Ki67+	 5733 9318
13936	0	0	Ki67+	 5736 9435
13937	0	0	Ki67+	 5745 9318
13938	0	0	Ki67+	 5746 9101
13939	0	0	Ki67+	 5755 9232
13940	0	0	Ki67+	 5756 9408
13941	0	0	Ki67+	 5779 9335
13942	0	0	Ki67+	 5780 9367
13943	0	0	Ki67+	 5789 9268
13944	0	0	Ki67+	 5791 9297
13945	0	0	Ki67+	 5799 9333
13946	0	0	Ki67+	 5803 9265
13947	0	0	Ki67+	 5806 9281
13948	0	0	Ki67+	 5809 9529
13949	0	0	Ki67+	 5818 9224
13950	0	0	Ki67+	 5818 9262
13951	0	0	Ki67+	 5822 9611
13952	0	0	Ki67+	 5823 9293
13953	0	0	Ki67+	 5831 9518
13954	0	0	Ki67+	 5833 9607
13955	0	0	Ki67+	 5836 8964
13956	0	0	Ki67+	 5841 8941
13957	0	0	Ki67+	 5846 9513
13958	0	0	Ki67+	 5856 9271
13959	0	0	Ki67+	 5866 9050
13960	0	0	Ki67+	 5873 9168
13961	0	0	Ki67+	 5877 9232
13962	0	0	Ki67+	 5879 9133
13963	0	0	Ki67+	 5883 9602
13964	0	0	Ki67+	 5884 9033
13965	0	0	Ki67+	 5896 9324
13966	0	0	Ki67+	 5898 9125
13967	0	0	Ki67+	 5898 9199
13968	0	0	Ki67+	 5898 9309
13969	0	0	Ki67+	 5911 9044
13970	0	0	Ki67+	 5912 9320
13971	0	0	Ki67+	 5917 9149
13972	0	0	Ki67+	 5918 9374
13973	0	0	Ki67+	 5927 9382
13974	0	0	Ki67+	 5938 9170
13975	0	0	Ki67+	 5939 9076
13976	0	0	Ki67+	 5941 9307
13977	0	0	Ki67+	 5943 9053
13978	0	0	Ki67+	 5945 9230
13979	0	0	Ki67+	 5945 9248
13980	0	0	Ki67+	 5948 9414
13981	0	0	Ki67+	 5963 9063
13982	0	0	Ki67+	 5965 9074
13983	0	0	Ki67+	 5974 9097
13984	0	0	Ki67+	 5979 9659
13985	0	0	Ki67+	 6013 9094
13986	0	0	Ki67+	 6036 9146
13987	0	0	Ki67+	 5300 9895
13988	0	0	Ki67+	 5328 9921
13989	0	0	Ki67+	 5331 9848
13990	0	0	Ki67+	 5333 9887
13991	0	0	Ki67+	 5379 10370
13992	0	0	Ki67+	 5390 9839
13993	0	0	Ki67+	 5390 9861
13994	0	0	Ki67+	 5414 9895
13995	0	0	Ki67+	 5456 10485
13996	0	0	Ki67+	 5468 10020
13997	0	0	Ki67+	 5486 9918
13998	0	0	Ki67+	 5494 9938
13999	0	0	Ki67+	 5498 10492
14000	0	0	Ki67+	 5502 9905
14001	0	0	Ki67+	 5512 10420
14002	0	0	Ki67+	 5529 9812
14003	0	0	Ki67+	 5532 10154
14004	0	0	Ki67+	 5537 10395
14005	0	0	Ki67+	 5542 9988
14006	0	0	Ki67+	 5544 10372
14007	0	0	Ki67+	 5558 10217
14008	0	0	Ki67+	 5559 10249
14009	0	0	Ki67+	 5566 10036
14010	0	0	Ki67+	 5576 10221
14011	0	0	Ki67+	 5645 9737
14012	0	0	Ki67+	 5661 9835
14013	0	0	Ki67+	 5670 9732
14014	0	0	Ki67+	 5670 9894
14015	0	0	Ki67+	 5683 9854
14016	0	0	Ki67+	 5698 9933
14017	0	0	Ki67+	 5699 9836
14018	0	0	Ki67+	 5705 9962
14019	0	0	Ki67+	 5724 10003
14020	0	0	Ki67+	 5770 9931
14021	0	0	Ki67+	 5807 10336
14022	0	0	Ki67+	 5820 10234
14023	0	0	Ki67+	 5824 10341
14024	0	0	Ki67+	 5825 10043
14025	0	0	Ki67+	 5832 10236
14026	0	0	Ki67+	 5832 10482
14027	0	0	Ki67+	 5838 10462
14028	0	0	Ki67+	 5859 9793
14029	0	0	Ki67+	 5867 9958
14030	0	0	Ki67+	 5876 10172
14031	0	0	Ki67+	 5880 9714
14032	0	0	Ki67+	 5899 9717
14033	0	0	Ki67+	 5901 10173
14034	0	0	Ki67+	 5911 10346
14035	0	0	Ki67+	 5913 10294
14036	0	0	Ki67+	 5914 10396
14037	0	0	Ki67+	 5923 9889
14038	0	0	Ki67+	 5928 9769
14039	0	0	Ki67+	 5936 10337
14040	0	0	Ki67+	 5952 9879
14041	0	0	Ki67+	 5962 9765
14042	0	0	Ki67+	 5974 10132
14043	0	0	Ki67+	 5975 9770
14044	0	0	Ki67+	 5980 9915
14045	0	0	Ki67+	 5987 9746
14046	0	0	Ki67+	 5987 9902
14047	0	0	Ki67+	 5252 10825
14048	0	0	Ki67+	 5256 10961
14049	0	0	Ki67+	 5257 11000
14050	0	0	Ki67+	 5257 11206
14051	0	0	Ki67+	 5267 11179
14052	0	0	Ki67+	 5269 11213
14053	0	0	Ki67+	 5271 10862
14054	0	0	Ki67+	 5271 10970
14055	0	0	Ki67+	 5285 10936
14056	0	0	Ki67+	 5293 10909
14057	0	0	Ki67+	 5316 11270
14058	0	0	Ki67+	 5323 11028
14059	0	0	Ki67+	 5336 10971
14060	0	0	Ki67+	 5340 11233
14061	0	0	Ki67+	 5349 11011
14062	0	0	Ki67+	 5369 11228
14063	0	0	Ki67+	 5372 10994
14064	0	0	Ki67+	 5380 11277
14065	0	0	Ki67+	 5382 11264
14066	0	0	Ki67+	 5385 11000
14067	0	0	Ki67+	 5391 11290
14068	0	0	Ki67+	 5400 11008
14069	0	0	Ki67+	 5405 10787
14070	0	0	Ki67+	 5418 10917
14071	0	0	Ki67+	 5425 11241
14072	0	0	Ki67+	 5427 10888
14073	0	0	Ki67+	 5429 11206
14074	0	0	Ki67+	 5431 11269
14075	0	0	Ki67+	 5443 10895
14076	0	0	Ki67+	 5449 10877
14077	0	0	Ki67+	 5455 11250
14078	0	0	Ki67+	 5464 10868
14079	0	0	Ki67+	 5493 11273
14080	0	0	Ki67+	 5504 10705
14081	0	0	Ki67+	 5512 11231
14082	0	0	Ki67+	 5513 10500
14083	0	0	Ki67+	 5517 10578
14084	0	0	Ki67+	 5517 11277
14085	0	0	Ki67+	 5521 10509
14086	0	0	Ki67+	 5526 10541
14087	0	0	Ki67+	 5530 10585
14088	0	0	Ki67+	 5531 10636
14089	0	0	Ki67+	 5534 11104
14090	0	0	Ki67+	 5538 10562
14091	0	0	Ki67+	 5545 11242
14092	0	0	Ki67+	 5556 11279
14093	0	0	Ki67+	 5567 11112
14094	0	0	Ki67+	 5579 11134
14095	0	0	Ki67+	 5580 11182
14096	0	0	Ki67+	 5591 11276
14097	0	0	Ki67+	 5595 11141
14098	0	0	Ki67+	 5596 11071
14099	0	0	Ki67+	 5602 11117
14100	0	0	Ki67+	 5611 10928
14101	0	0	Ki67+	 5613 11126
14102	0	0	Ki67+	 5615 11065
14103	0	0	Ki67+	 5619 11008
14104	0	0	Ki67+	 5687 11181
14105	0	0	Ki67+	 5739 10942
14106	0	0	Ki67+	 5841 10591
14107	0	0	Ki67+	 5856 10498
14108	0	0	Ki67+	 5862 10991
14109	0	0	Ki67+	 5868 10630
14110	0	0	Ki67+	 5922 10749
14111	0	0	Ki67+	 5935 10598
14112	0	0	Ki67+	 5938 10770
14113	0	0	Ki67+	 5948 10738
14114	0	0	Ki67+	 5975 11248
14115	0	0	Ki67+	 6044 10630
14116	0	0	Ki67+	 6047 11061
14117	0	0	Ki67+	 5262 11693
14118	0	0	Ki67+	 5275 11819
14119	0	0	Ki67+	 5277 11465
14120	0	0	Ki67+	 5278 11446
14121	0	0	Ki67+	 5278 11727
14122	0	0	Ki67+	 5281 11494
14123	0	0	Ki67+	 5282 11745
14124	0	0	Ki67+	 5293 11407
14125	0	0	Ki67+	 5296 11444
14126	0	0	Ki67+	 5307 11429
14127	0	0	Ki67+	 5313 11369
14128	0	0	Ki67+	 5324 11352
14129	0	0	Ki67+	 5355 11550
14130	0	0	Ki67+	 5377 11960
14131	0	0	Ki67+	 5383 11932
14132	0	0	Ki67+	 5427 11330
14133	0	0	Ki67+	 5431 11521
14134	0	0	Ki67+	 5482 11358
14135	0	0	Ki67+	 5552 11341
14136	0	0	Ki67+	 5628 11384
14137	0	0	Ki67+	 5660 11866
14138	0	0	Ki67+	 5665 11608
14139	0	0	Ki67+	 5665 11647
14140	0	0	Ki67+	 5682 11597
14141	0	0	Ki67+	 5688 12062
14142	0	0	Ki67+	 5698 11664
14143	0	0	Ki67+	 5713 11353
14144	0	0	Ki67+	 5714 11865
14145	0	0	Ki67+	 5719 12048
14146	0	0	Ki67+	 5719 12078
14147	0	0	Ki67+	 5727 11934
14148	0	0	Ki67+	 5733 11331
14149	0	0	Ki67+	 5745 11926
14150	0	0	Ki67+	 5763 11371
14151	0	0	Ki67+	 5782 11388
14152	0	0	Ki67+	 5870 11469
14153	0	0	Ki67+	 5911 12058
14154	0	0	Ki67+	 5941 11763
14155	0	0	Ki67+	 5948 12041
14156	0	0	Ki67+	 5955 11504
14157	0	0	Ki67+	 5956 11995
14158	0	0	Ki67+	 5963 11913
14159	0	0	Ki67+	 5976 11336
14160	0	0	Ki67+	 5977 11611
14161	0	0	Ki67+	 5981 11637
14162	0	0	Ki67+	 5981 11823
14163	0	0	Ki67+	 5984 11874
14164	0	0	Ki67+	 5984 11902
14165	0	0	Ki67+	 5999 11704
14166	0	0	Ki67+	 6000 11616
14167	0	0	Ki67+	 6002 12002
14168	0	0	Ki67+	 6003 11377
14169	0	0	Ki67+	 6007 11880
14170	0	0	Ki67+	 6007 12081
14171	0	0	Ki67+	 6008 11503
14172	0	0	Ki67+	 6018 11404
14173	0	0	Ki67+	 6024 11309
14174	0	0	Ki67+	 6037 11363
14175	0	0	Ki67+	 6042 11413
14176	0	0	Ki67+	 5252 12427
14177	0	0	Ki67+	 5253 12455
14178	0	0	Ki67+	 5266 12503
14179	0	0	Ki67+	 5266 12577
14180	0	0	Ki67+	 5280 12220
14181	0	0	Ki67+	 5286 12241
14182	0	0	Ki67+	 5288 12166
14183	0	0	Ki67+	 5302 12123
14184	0	0	Ki67+	 5311 12572
14185	0	0	Ki67+	 5328 12329
14186	0	0	Ki67+	 5342 12334
14187	0	0	Ki67+	 5355 12196
14188	0	0	Ki67+	 5433 12830
14189	0	0	Ki67+	 5440 12814
14190	0	0	Ki67+	 5705 12110
14191	0	0	Ki67+	 5855 12886
14192	0	0	Ki67+	 5861 12851
14193	0	0	Ki67+	 5870 12779
14194	0	0	Ki67+	 5921 12387
14195	0	0	Ki67+	 5924 12429
14196	0	0	Ki67+	 5924 12700
14197	0	0	Ki67+	 5931 12482
14198	0	0	Ki67+	 5940 12279
14199	0	0	Ki67+	 5953 12274
14200	0	0	Ki67+	 5959 12556
14201	0	0	Ki67+	 5962 12394
14202	0	0	Ki67+	 5977 12565
14203	0	0	Ki67+	 5982 12294
14204	0	0	Ki67+	 5985 12676
14205	0	0	Ki67+	 6005 12818
14206	0	0	Ki67+	 6007 12574
14207	0	0	Ki67+	 6007 12685
14208	0	0	Ki67+	 6009 12312
14209	0	0	Ki67+	 6020 12874
14210	0	0	Ki67+	 6022 12498
14211	0	0	Ki67+	 6047 12637
14212	0	0	Ki67+	 5296 13039
14213	0	0	Ki67+	 5303 13020
14214	0	0	Ki67+	 5321 13507
14215	0	0	Ki67+	 5348 13042
14216	0	0	Ki67+	 5356 13175
14217	0	0	Ki67+	 5358 13131
14218	0	0	Ki67+	 5407 13359
14219	0	0	Ki67+	 5415 13142
14220	0	0	Ki67+	 5423 13190
14221	0	0	Ki67+	 5448 13396
14222	0	0	Ki67+	 5454 13676
14223	0	0	Ki67+	 5471 13458
14224	0	0	Ki67+	 5491 13657
14225	0	0	Ki67+	 5494 13641
14226	0	0	Ki67+	 5512 13447
14227	0	0	Ki67+	 5527 13250
14228	0	0	Ki67+	 5539 13194
14229	0	0	Ki67+	 5554 13047
14230	0	0	Ki67+	 5554 13275
14231	0	0	Ki67+	 5558 13544
14232	0	0	Ki67+	 5605 13158
14233	0	0	Ki67+	 5612 13248
14234	0	0	Ki67+	 5624 13431
14235	0	0	Ki67+	 5630 13225
14236	0	0	Ki67+	 5634 13029
14237	0	0	Ki67+	 5641 13195
14238	0	0	Ki67+	 5655 13687
14239	0	0	Ki67+	 5766 13296
14240	0	0	Ki67+	 5768 13170
14241	0	0	Ki67+	 5770 13339
14242	0	0	Ki67+	 5776 13156
14243	0	0	Ki67+	 5776 13375
14244	0	0	Ki67+	 5798 13044
14245	0	0	Ki67+	 5816 13400
14246	0	0	Ki67+	 5821 12925
14247	0	0	Ki67+	 5822 13106
14248	0	0	Ki67+	 5825 13095
14249	0	0	Ki67+	 5835 13191
14250	0	0	Ki67+	 5856 13150
14251	0	0	Ki67+	 5864 13230
14252	0	0	Ki67+	 5864 13367
14253	0	0	Ki67+	 5865 13633
14254	0	0	Ki67+	 5874 13045
14255	0	0	Ki67+	 5877 13346
14256	0	0	Ki67+	 5877 13640
14257	0	0	Ki67+	 5885 13006
14258	0	0	Ki67+	 5901 13145
14259	0	0	Ki67+	 5930 13528
14260	0	0	Ki67+	 5936 13152
14261	0	0	Ki67+	 5937 13050
14262	0	0	Ki67+	 5937 13270
14263	0	0	Ki67+	 5939 13305
14264	0	0	Ki67+	 5956 13389
14265	0	0	Ki67+	 5962 13174
14266	0	0	Ki67+	 5975 12988
14267	0	0	Ki67+	 5990 13487
14268	0	0	Ki67+	 6019 13223
14269	0	0	Ki67+	 6020 13254
14270	0	0	Ki67+	 5273 14016
14271	0	0	Ki67+	 5293 13895
14272	0	0	Ki67+	 5308 14329
14273	0	0	Ki67+	 5337 13923
14274	0	0	Ki67+	 5343 14216
14275	0	0	Ki67+	 5372 14176
14276	0	0	Ki67+	 5390 13697
14277	0	0	Ki67+	 5424 13822
14278	0	0	Ki67+	 5468 14121
14279	0	0	Ki67+	 5469 14111
14280	0	0	Ki67+	 5479 13807
14281	0	0	Ki67+	 5493 13771
14282	0	0	Ki67+	 5556 13738
14283	0	0	Ki67+	 5559 14309
14284	0	0	Ki67+	 5571 14319
14285	0	0	Ki67+	 5581 13735
14286	0	0	Ki67+	 5593 13897
14287	0	0	Ki67+	 5596 13953
14288	0	0	Ki67+	 5621 14067
14289	0	0	Ki67+	 5624 14351
14290	0	0	Ki67+	 5634 13700
14291	0	0	Ki67+	 5634 14045
14292	0	0	Ki67+	 5636 14016
14293	0	0	Ki67+	 5644 14087
14294	0	0	Ki67+	 5660 13973
14295	0	0	Ki67+	 5660 14107
14296	0	0	Ki67+	 5688 14332
14297	0	0	Ki67+	 5691 14070
14298	0	0	Ki67+	 5712 14084
14299	0	0	Ki67+	 5723 14204
14300	0	0	Ki67+	 5723 14319
14301	0	0	Ki67+	 5731 13730
14302	0	0	Ki67+	 5847 14091
14303	0	0	Ki67+	 5849 14067
14304	0	0	Ki67+	 5851 14043
14305	0	0	Ki67+	 5871 13926
14306	0	0	Ki67+	 5871 14112
14307	0	0	Ki67+	 5874 14147
14308	0	0	Ki67+	 5888 14161
14309	0	0	Ki67+	 5962 13756
14310	0	0	Ki67+	 5298 14832
14311	0	0	Ki67+	 5314 14985
14312	0	0	Ki67+	 5348 15043
14313	0	0	Ki67+	 5356 15105
14314	0	0	Ki67+	 5386 14696
14315	0	0	Ki67+	 5395 15165
14316	0	0	Ki67+	 5421 14740
14317	0	0	Ki67+	 5425 14845
14318	0	0	Ki67+	 5443 14771
14319	0	0	Ki67+	 5444 15247
14320	0	0	Ki67+	 5450 14944
14321	0	0	Ki67+	 5463 15288
14322	0	0	Ki67+	 5538 14746
14323	0	0	Ki67+	 5564 15220
14324	0	0	Ki67+	 5577 15259
14325	0	0	Ki67+	 5626 14531
14326	0	0	Ki67+	 5632 15099
14327	0	0	Ki67+	 5642 14775
14328	0	0	Ki67+	 5646 14752
14329	0	0	Ki67+	 5652 14648
14330	0	0	Ki67+	 5656 15146
14331	0	0	Ki67+	 5677 14838
14332	0	0	Ki67+	 5702 14578
14333	0	0	Ki67+	 5715 14602
14334	0	0	Ki67+	 5752 14889
14335	0	0	Ki67+	 5764 15266
14336	0	0	Ki67+	 5785 14952
14337	0	0	Ki67+	 5793 14935
14338	0	0	Ki67+	 5844 14819
14339	0	0	Ki67+	 5902 14603
14340	0	0	Ki67+	 5904 15223
14341	0	0	Ki67+	 5921 15293
14342	0	0	Ki67+	 5986 14847
14343	0	0	Ki67+	 5993 14519
14344	0	0	Ki67+	 6003 15152
14345	0	0	Ki67+	 6007 14752
14346	0	0	Ki67+	 5262 15992
14347	0	0	Ki67+	 5339 15905
14348	0	0	Ki67+	 5353 15925
14349	0	0	Ki67+	 5376 16025
14350	0	0	Ki67+	 5404 15900
14351	0	0	Ki67+	 5413 16042
14352	0	0	Ki67+	 5421 16094
14353	0	0	Ki67+	 5422 15910
14354	0	0	Ki67+	 5452 15301
14355	0	0	Ki67+	 5453 15957
14356	0	0	Ki67+	 5492 15706
14357	0	0	Ki67+	 5527 15298
14358	0	0	Ki67+	 5534 15349
14359	0	0	Ki67+	 5573 15642
14360	0	0	Ki67+	 5646 15444
14361	0	0	Ki67+	 5702 15377
14362	0	0	Ki67+	 5717 15768
14363	0	0	Ki67+	 5737 15459
14364	0	0	Ki67+	 5746 15584
14365	0	0	Ki67+	 5764 15822
14366	0	0	Ki67+	 5793 15642
14367	0	0	Ki67+	 5811 15341
14368	0	0	Ki67+	 5812 15570
14369	0	0	Ki67+	 5816 15647
14370	0	0	Ki67+	 5819 15599
14371	0	0	Ki67+	 5822 15708
14372	0	0	Ki67+	 5829 15313
14373	0	0	Ki67+	 5836 15512
14374	0	0	Ki67+	 5839 15437
14375	0	0	Ki67+	 5848 15355
14376	0	0	Ki67+	 5849 15882
14377	0	0	Ki67+	 5855 15542
14378	0	0	Ki67+	 5859 15794
14379	0	0	Ki67+	 5860 15604
14380	0	0	Ki67+	 5862 15492
14381	0	0	Ki67+	 5887 15897
14382	0	0	Ki67+	 5909 16033
14383	0	0	Ki67+	 5912 15755
14384	0	0	Ki67+	 5917 15670
14385	0	0	Ki67+	 5933 15541
14386	0	0	Ki67+	 5933 15559
14387	0	0	Ki67+	 5940 15592
14388	0	0	Ki67+	 5945 15333
14389	0	0	Ki67+	 5946 15700
14390	0	0	Ki67+	 5947 15638
14391	0	0	Ki67+	 5970 15396
14392	0	0	Ki67+	 5973 15953
14393	0	0	Ki67+	 5977 15358
14394	0	0	Ki67+	 5980 15456
14395	0	0	Ki67+	 5988 15777
14396	0	0	Ki67+	 5991 15488
14397	0	0	Ki67+	 5991 15681
14398	0	0	Ki67+	 5995 15453
14399	0	0	Ki67+	 6003 16077
14400	0	0	Ki67+	 6005 15702
14401	0	0	Ki67+	 6008 15790
14402	0	0	Ki67+	 6024 15488
14403	0	0	Ki67+	 6025 15473
14404	0	0	Ki67+	 5264 16702
14405	0	0	Ki67+	 5266 16376
14406	0	0	Ki67+	 5285 16821
14407	0	0	Ki67+	 5300 16414
14408	0	0	Ki67+	 5320 16402
14409	0	0	Ki67+	 5325 16436
14410	0	0	Ki67+	 5334 16427
14411	0	0	Ki67+	 5340 16769
14412	0	0	Ki67+	 5355 16852
14413	0	0	Ki67+	 5362 16537
14414	0	0	Ki67+	 5390 16528
14415	0	0	Ki67+	 5406 16858
14416	0	0	Ki67+	 5412 16227
14417	0	0	Ki67+	 5426 16323
14418	0	0	Ki67+	 5439 16345
14419	0	0	Ki67+	 5440 16824
14420	0	0	Ki67+	 5458 16848
14421	0	0	Ki67+	 5466 16611
14422	0	0	Ki67+	 5483 16817
14423	0	0	Ki67+	 5488 16122
14424	0	0	Ki67+	 5497 16703
14425	0	0	Ki67+	 5498 16226
14426	0	0	Ki67+	 5507 16760
14427	0	0	Ki67+	 5517 16281
14428	0	0	Ki67+	 5532 16335
14429	0	0	Ki67+	 5534 16769
14430	0	0	Ki67+	 5543 16297
14431	0	0	Ki67+	 5570 16661
14432	0	0	Ki67+	 5580 16254
14433	0	0	Ki67+	 5582 16449
14434	0	0	Ki67+	 5611 16757
14435	0	0	Ki67+	 5627 16354
14436	0	0	Ki67+	 5640 16302
14437	0	0	Ki67+	 5641 16556
14438	0	0	Ki67+	 5664 16563
14439	0	0	Ki67+	 5682 16833
14440	0	0	Ki67+	 5684 16734
14441	0	0	Ki67+	 5688 16279
14442	0	0	Ki67+	 5695 16559
14443	0	0	Ki67+	 5737 16215
14444	0	0	Ki67+	 5746 16317
14445	0	0	Ki67+	 5757 16326
14446	0	0	Ki67+	 5763 16496
14447	0	0	Ki67+	 5767 16571
14448	0	0	Ki67+	 5773 16442
14449	0	0	Ki67+	 5781 16515
14450	0	0	Ki67+	 5806 16381
14451	0	0	Ki67+	 5818 16564
14452	0	0	Ki67+	 5831 16470
14453	0	0	Ki67+	 5262 17325
14454	0	0	Ki67+	 5289 17012
14455	0	0	Ki67+	 5311 17522
14456	0	0	Ki67+	 5339 17596
14457	0	0	Ki67+	 5361 17427
14458	0	0	Ki67+	 5376 17339
14459	0	0	Ki67+	 5388 17367
14460	0	0	Ki67+	 5402 17445
14461	0	0	Ki67+	 5419 17321
14462	0	0	Ki67+	 5421 17390
14463	0	0	Ki67+	 5432 17565
14464	0	0	Ki67+	 5437 17645
14465	0	0	Ki67+	 5486 17495
14466	0	0	Ki67+	 5493 17570
14467	0	0	Ki67+	 5504 17544
14468	0	0	Ki67+	 5520 17517
14469	0	0	Ki67+	 5526 17538
14470	0	0	Ki67+	 5527 17628
14471	0	0	Ki67+	 5530 17367
14472	0	0	Ki67+	 5541 17460
14473	0	0	Ki67+	 5542 17604
14474	0	0	Ki67+	 5574 17518
14475	0	0	Ki67+	 5576 17544
14476	0	0	Ki67+	 5580 17586
14477	0	0	Ki67+	 5585 17388
14478	0	0	Ki67+	 5593 17381
14479	0	0	Ki67+	 5602 17414
14480	0	0	Ki67+	 5610 17398
14481	0	0	Ki67+	 5613 17427
14482	0	0	Ki67+	 5615 17541
14483	0	0	Ki67+	 5648 17409
14484	0	0	Ki67+	 5677 17276
14485	0	0	Ki67+	 5679 17289
14486	0	0	Ki67+	 5708 17317
14487	0	0	Ki67+	 5710 17418
14488	0	0	Ki67+	 5715 17382
14489	0	0	Ki67+	 5718 17182
14490	0	0	Ki67+	 5722 17286
14491	0	0	Ki67+	 5729 17249
14492	0	0	Ki67+	 5730 17499
14493	0	0	Ki67+	 5737 17279
14494	0	0	Ki67+	 5738 17291
14495	0	0	Ki67+	 5740 17172
14496	0	0	Ki67+	 5743 17230
14497	0	0	Ki67+	 5745 17195
14498	0	0	Ki67+	 5746 17315
14499	0	0	Ki67+	 5749 17347
14500	0	0	Ki67+	 5752 17655
14501	0	0	Ki67+	 5756 17380
14502	0	0	Ki67+	 5760 17192
14503	0	0	Ki67+	 5771 17387
14504	0	0	Ki67+	 5774 17590
14505	0	0	Ki67+	 5781 17442
14506	0	0	Ki67+	 5795 17526
14507	0	0	Ki67+	 5800 17420
14508	0	0	Ki67+	 5805 17665
14509	0	0	Ki67+	 5809 17520
14510	0	0	Ki67+	 5811 17570
14511	0	0	Ki67+	 5813 17461
14512	0	0	Ki67+	 5819 17486
14513	0	0	Ki67+	 5821 17441
14514	0	0	Ki67+	 5829 17247
14515	0	0	Ki67+	 5829 17470
14516	0	0	Ki67+	 5832 17646
14517	0	0	Ki67+	 5836 17114
14518	0	0	Ki67+	 5842 17080
14519	0	0	Ki67+	 5847 17487
14520	0	0	Ki67+	 5848 17638
14521	0	0	Ki67+	 5851 17422
14522	0	0	Ki67+	 5853 17080
14523	0	0	Ki67+	 5853 17679
14524	0	0	Ki67+	 5856 17033
14525	0	0	Ki67+	 5857 17236
14526	0	0	Ki67+	 5863 17138
14527	0	0	Ki67+	 5864 17181
14528	0	0	Ki67+	 5868 17247
14529	0	0	Ki67+	 5873 17444
14530	0	0	Ki67+	 5877 17205
14531	0	0	Ki67+	 5884 17058
14532	0	0	Ki67+	 5886 17227
14533	0	0	Ki67+	 5887 17080
14534	0	0	Ki67+	 5889 17134
14535	0	0	Ki67+	 5896 17363
14536	0	0	Ki67+	 5902 17243
14537	0	0	Ki67+	 5908 17082
14538	0	0	Ki67+	 5910 17194
14539	0	0	Ki67+	 5911 17010
14540	0	0	Ki67+	 5912 17631
14541	0	0	Ki67+	 5916 17142
14542	0	0	Ki67+	 5919 17341
14543	0	0	Ki67+	 5928 17242
14544	0	0	Ki67+	 5929 17484
14545	0	0	Ki67+	 5932 17129
14546	0	0	Ki67+	 5936 17053
14547	0	0	Ki67+	 5936 17517
14548	0	0	Ki67+	 5939 17089
14549	0	0	Ki67+	 5940 17236
14550	0	0	Ki67+	 5944 17647
14551	0	0	Ki67+	 5955 17352
14552	0	0	Ki67+	 5957 17538
14553	0	0	Ki67+	 5971 17178
14554	0	0	Ki67+	 5972 17627
14555	0	0	Ki67+	 5977 17529
14556	0	0	Ki67+	 5978 17591
14557	0	0	Ki67+	 5987 17100
14558	0	0	Ki67+	 5990 17221
14559	0	0	Ki67+	 6002 17575
14560	0	0	Ki67+	 6006 17550
14561	0	0	Ki67+	 6011 17251
14562	0	0	Ki67+	 6021 17329
14563	0	0	Ki67+	 6022 17348
14564	0	0	Ki67+	 6023 17102
14565	0	0	Ki67+	 6023 17318
14566	0	0	Ki67+	 6025 17531
14567	0	0	Ki67+	 5256 17745
14568	0	0	Ki67+	 5284 18110
14569	0	0	Ki67+	 5312 17777
14570	0	0	Ki67+	 5320 18113
14571	0	0	Ki67+	 5350 18071
14572	0	0	Ki67+	 5385 17723
14573	0	0	Ki67+	 5398 17951
14574	0	0	Ki67+	 5406 17785
14575	0	0	Ki67+	 5407 17917
14576	0	0	Ki67+	 5416 17842
14577	0	0	Ki67+	 5429 17760
14578	0	0	Ki67+	 5442 18082
14579	0	0	Ki67+	 5443 17725
14580	0	0	Ki67+	 5449 17994
14581	0	0	Ki67+	 5472 17885
14582	0	0	Ki67+	 5473 17743
14583	0	0	Ki67+	 5481 17897
14584	0	0	Ki67+	 5491 17815
14585	0	0	Ki67+	 5503 17824
14586	0	0	Ki67+	 5516 18061
14587	0	0	Ki67+	 5519 17789
14588	0	0	Ki67+	 5541 17933
14589	0	0	Ki67+	 5541 17975
14590	0	0	Ki67+	 5547 17881
14591	0	0	Ki67+	 5547 18100
14592	0	0	Ki67+	 5551 17927
14593	0	0	Ki67+	 5558 17768
14594	0	0	Ki67+	 5570 18075
14595	0	0	Ki67+	 5574 17743
14596	0	0	Ki67+	 5574 18028
14597	0	0	Ki67+	 5580 17999
14598	0	0	Ki67+	 5585 17783
14599	0	0	Ki67+	 5598 17702
14600	0	0	Ki67+	 5605 17865
14601	0	0	Ki67+	 5617 17698
14602	0	0	Ki67+	 5624 17726
14603	0	0	Ki67+	 5629 18466
14604	0	0	Ki67+	 5643 18458
14605	0	0	Ki67+	 5653 18152
14606	0	0	Ki67+	 5727 17724
14607	0	0	Ki67+	 5737 17881
14608	0	0	Ki67+	 5773 17762
14609	0	0	Ki67+	 5800 17872
14610	0	0	Ki67+	 5821 17768
14611	0	0	Ki67+	 5849 17706
14612	0	0	Ki67+	 5852 17808
14613	0	0	Ki67+	 5871 17916
14614	0	0	Ki67+	 5871 18368
14615	0	0	Ki67+	 5873 17788
14616	0	0	Ki67+	 5873 17825
14617	0	0	Ki67+	 5874 18456
14618	0	0	Ki67+	 5880 18267
14619	0	0	Ki67+	 5884 17799
14620	0	0	Ki67+	 5890 18002
14621	0	0	Ki67+	 5895 17899
14622	0	0	Ki67+	 5897 18321
14623	0	0	Ki67+	 5899 17881
14624	0	0	Ki67+	 5906 18447
14625	0	0	Ki67+	 5914 18495
14626	0	0	Ki67+	 5926 18488
14627	0	0	Ki67+	 5928 17776
14628	0	0	Ki67+	 5931 18374
14629	0	0	Ki67+	 5937 18032
14630	0	0	Ki67+	 5937 18486
14631	0	0	Ki67+	 5938 17834
14632	0	0	Ki67+	 5943 18419
14633	0	0	Ki67+	 5953 17843
14634	0	0	Ki67+	 5958 18471
14635	0	0	Ki67+	 5966 18368
14636	0	0	Ki67+	 5967 17743
14637	0	0	Ki67+	 5974 17805
14638	0	0	Ki67+	 5981 17919
14639	0	0	Ki67+	 5982 17956
14640	0	0	Ki67+	 5986 17750
14641	0	0	Ki67+	 5994 18045
14642	0	0	Ki67+	 6008 17724
14643	0	0	Ki67+	 6014 17893
14644	0	0	Ki67+	 6023 18351
14645	0	0	Ki67+	 6027 17734
14646	0	0	Ki67+	 6038 17833
14647	0	0	Ki67+	 5252 18673
14648	0	0	Ki67+	 5298 18823
14649	0	0	Ki67+	 5301 19285
14650	0	0	Ki67+	 5303 19147
14651	0	0	Ki67+	 5322 18899
14652	0	0	Ki67+	 5337 19115
14653	0	0	Ki67+	 5338 18889
14654	0	0	Ki67+	 5354 18893
14655	0	0	Ki67+	 5358 19148
14656	0	0	Ki67+	 5368 19293
14657	0	0	Ki67+	 5370 18947
14658	0	0	Ki67+	 5378 18867
14659	0	0	Ki67+	 5383 18967
14660	0	0	Ki67+	 5390 18931
14661	0	0	Ki67+	 5396 18955
14662	0	0	Ki67+	 5398 19160
14663	0	0	Ki67+	 5423 19254
14664	0	0	Ki67+	 5441 19293
14665	0	0	Ki67+	 5452 19239
14666	0	0	Ki67+	 5470 19231
14667	0	0	Ki67+	 5493 18639
14668	0	0	Ki67+	 5504 18544
14669	0	0	Ki67+	 5507 18698
14670	0	0	Ki67+	 5513 18997
14671	0	0	Ki67+	 5525 18871
14672	0	0	Ki67+	 5537 18691
14673	0	0	Ki67+	 5550 18748
14674	0	0	Ki67+	 5551 18700
14675	0	0	Ki67+	 5551 18859
14676	0	0	Ki67+	 5561 18630
14677	0	0	Ki67+	 5591 18753
14678	0	0	Ki67+	 5592 18988
14679	0	0	Ki67+	 5593 18736
14680	0	0	Ki67+	 5594 18720
14681	0	0	Ki67+	 5594 19119
14682	0	0	Ki67+	 5601 18869
14683	0	0	Ki67+	 5605 18793
14684	0	0	Ki67+	 5608 19025
14685	0	0	Ki67+	 5630 19130
14686	0	0	Ki67+	 5633 19065
14687	0	0	Ki67+	 5654 18840
14688	0	0	Ki67+	 5659 18768
14689	0	0	Ki67+	 5666 18554
14690	0	0	Ki67+	 5668 18955
14691	0	0	Ki67+	 5689 19008
14692	0	0	Ki67+	 5694 19125
14693	0	0	Ki67+	 5695 19110
14694	0	0	Ki67+	 5704 18556
14695	0	0	Ki67+	 5705 19052
14696	0	0	Ki67+	 5706 19194
14697	0	0	Ki67+	 5708 19135
14698	0	0	Ki67+	 5710 19069
14699	0	0	Ki67+	 5716 18857
14700	0	0	Ki67+	 5717 18590
14701	0	0	Ki67+	 5727 19070
14702	0	0	Ki67+	 5731 19006
14703	0	0	Ki67+	 5753 18558
14704	0	0	Ki67+	 5763 19114
14705	0	0	Ki67+	 5768 18933
14706	0	0	Ki67+	 5779 19035
14707	0	0	Ki67+	 5781 18976
14708	0	0	Ki67+	 5787 18905
14709	0	0	Ki67+	 5794 18894
14710	0	0	Ki67+	 5801 18919
14711	0	0	Ki67+	 5801 19029
14712	0	0	Ki67+	 5802 19200
14713	0	0	Ki67+	 5804 18964
14714	0	0	Ki67+	 5810 18567
14715	0	0	Ki67+	 5818 18915
14716	0	0	Ki67+	 5821 19150
14717	0	0	Ki67+	 5821 19185
14718	0	0	Ki67+	 5826 19023
14719	0	0	Ki67+	 5837 19140
14720	0	0	Ki67+	 5840 19063
14721	0	0	Ki67+	 5845 18529
14722	0	0	Ki67+	 5847 19087
14723	0	0	Ki67+	 5853 19159
14724	0	0	Ki67+	 5855 18553
14725	0	0	Ki67+	 5856 19292
14726	0	0	Ki67+	 5859 19097
14727	0	0	Ki67+	 5861 19223
14728	0	0	Ki67+	 5864 19262
14729	0	0	Ki67+	 5867 18497
14730	0	0	Ki67+	 5867 19153
14731	0	0	Ki67+	 5869 19237
14732	0	0	Ki67+	 5872 18655
14733	0	0	Ki67+	 5884 19067
14734	0	0	Ki67+	 5887 18540
14735	0	0	Ki67+	 5892 19253
14736	0	0	Ki67+	 5893 19078
14737	0	0	Ki67+	 5898 18530
14738	0	0	Ki67+	 5899 18579
14739	0	0	Ki67+	 5899 19284
14740	0	0	Ki67+	 5907 18735
14741	0	0	Ki67+	 5918 18764
14742	0	0	Ki67+	 5925 19070
14743	0	0	Ki67+	 5928 18616
14744	0	0	Ki67+	 5929 18783
14745	0	0	Ki67+	 5930 18973
14746	0	0	Ki67+	 5930 19188
14747	0	0	Ki67+	 5931 18719
14748	0	0	Ki67+	 5941 19047
14749	0	0	Ki67+	 5944 18751
14750	0	0	Ki67+	 5945 18602
14751	0	0	Ki67+	 5958 18806
14752	0	0	Ki67+	 5960 18779
14753	0	0	Ki67+	 5962 19031
14754	0	0	Ki67+	 5966 19278
14755	0	0	Ki67+	 5968 18799
14756	0	0	Ki67+	 5985 18833
14757	0	0	Ki67+	 5986 18872
14758	0	0	Ki67+	 5989 18792
14759	0	0	Ki67+	 5997 18891
14760	0	0	Ki67+	 6001 18866
14761	0	0	Ki67+	 6016 19194
14762	0	0	Ki67+	 6019 18812
14763	0	0	Ki67+	 6024 18936
14764	0	0	Ki67+	 6033 18956
14765	0	0	Ki67+	 6041 18921
14766	0	0	Ki67+	 6042 18942
14767	0	0	Ki67+	 6044 19126
14768	0	0	Ki67+	 6047 19245
14769	0	0	Ki67+	 5254 20063
14770	0	0	Ki67+	 5275 20049
14771	0	0	Ki67+	 5340 20032
14772	0	0	Ki67+	 5406 19311
14773	0	0	Ki67+	 5408 19346
14774	0	0	Ki67+	 5414 20087
14775	0	0	Ki67+	 5440 19511
14776	0	0	Ki67+	 5447 19350
14777	0	0	Ki67+	 5448 19333
14778	0	0	Ki67+	 5451 20083
14779	0	0	Ki67+	 5466 19309
14780	0	0	Ki67+	 5473 19375
14781	0	0	Ki67+	 5477 19493
14782	0	0	Ki67+	 5479 19603
14783	0	0	Ki67+	 5502 19582
14784	0	0	Ki67+	 5506 19555
14785	0	0	Ki67+	 5508 19378
14786	0	0	Ki67+	 5517 19627
14787	0	0	Ki67+	 5538 19436
14788	0	0	Ki67+	 5561 19485
14789	0	0	Ki67+	 5569 19344
14790	0	0	Ki67+	 5576 19538
14791	0	0	Ki67+	 5577 19708
14792	0	0	Ki67+	 5586 19406
14793	0	0	Ki67+	 5621 19565
14794	0	0	Ki67+	 5630 19622
14795	0	0	Ki67+	 5638 19537
14796	0	0	Ki67+	 5638 19728
14797	0	0	Ki67+	 5658 19558
14798	0	0	Ki67+	 5661 19704
14799	0	0	Ki67+	 5678 19719
14800	0	0	Ki67+	 5680 19869
14801	0	0	Ki67+	 5684 19644
14802	0	0	Ki67+	 5685 19605
14803	0	0	Ki67+	 5686 19738
14804	0	0	Ki67+	 5699 19621
14805	0	0	Ki67+	 5701 19570
14806	0	0	Ki67+	 5706 19831
14807	0	0	Ki67+	 5709 19546
14808	0	0	Ki67+	 5717 19730
14809	0	0	Ki67+	 5735 19573
14810	0	0	Ki67+	 5786 19993
14811	0	0	Ki67+	 5794 19748
14812	0	0	Ki67+	 5841 19910
14813	0	0	Ki67+	 5844 20030
14814	0	0	Ki67+	 5862 19411
14815	0	0	Ki67+	 5885 19955
14816	0	0	Ki67+	 5888 19884
14817	0	0	Ki67+	 5957 20061
14818	0	0	Ki67+	 5964 19301
14819	0	0	Ki67+	 5966 19931
14820	0	0	Ki67+	 5968 19975
14821	0	0	Ki67+	 5980 19939
14822	0	0	Ki67+	 5993 19929
14823	0	0	Ki67+	 6008 20023
14824	0	0	Ki67+	 6014 19956
14825	0	0	Ki67+	 6016 20034
14826	0	0	Ki67+	 6038 19947
14827	0	0	Ki67+	 5258 20543
14828	0	0	Ki67+	 5258 20884
14829	0	0	Ki67+	 5259 20298
14830	0	0	Ki67+	 5266 20316
14831	0	0	Ki67+	 5266 20846
14832	0	0	Ki67+	 5268 20108
14833	0	0	Ki67+	 5269 20302
14834	0	0	Ki67+	 5274 20127
14835	0	0	Ki67+	 5275 20887
14836	0	0	Ki67+	 5276 20339
14837	0	0	Ki67+	 5281 20564
14838	0	0	Ki67+	 5288 20210
14839	0	0	Ki67+	 5290 20190
14840	0	0	Ki67+	 5291 20879
14841	0	0	Ki67+	 5293 20706
14842	0	0	Ki67+	 5293 20754
14843	0	0	Ki67+	 5299 20349
14844	0	0	Ki67+	 5300 20367
14845	0	0	Ki67+	 5300 20889
14846	0	0	Ki67+	 5306 20764
14847	0	0	Ki67+	 5315 20208
14848	0	0	Ki67+	 5330 20346
14849	0	0	Ki67+	 5331 20717
14850	0	0	Ki67+	 5343 20383
14851	0	0	Ki67+	 5350 20675
14852	0	0	Ki67+	 5353 20165
14853	0	0	Ki67+	 5355 20828
14854	0	0	Ki67+	 5357 20350
14855	0	0	Ki67+	 5360 20142
14856	0	0	Ki67+	 5360 20243
14857	0	0	Ki67+	 5362 20392
14858	0	0	Ki67+	 5370 20275
14859	0	0	Ki67+	 5370 20504
14860	0	0	Ki67+	 5381 20535
14861	0	0	Ki67+	 5383 20883
14862	0	0	Ki67+	 5384 20513
14863	0	0	Ki67+	 5387 20828
14864	0	0	Ki67+	 5399 20315
14865	0	0	Ki67+	 5412 20791
14866	0	0	Ki67+	 5417 20422
14867	0	0	Ki67+	 5417 20881
14868	0	0	Ki67+	 5423 20748
14869	0	0	Ki67+	 5423 20847
14870	0	0	Ki67+	 5424 20831
14871	0	0	Ki67+	 5426 20155
14872	0	0	Ki67+	 5426 20394
14873	0	0	Ki67+	 5446 20788
14874	0	0	Ki67+	 5450 20752
14875	0	0	Ki67+	 5450 20863
14876	0	0	Ki67+	 5475 20427
14877	0	0	Ki67+	 5476 20692
14878	0	0	Ki67+	 5485 20243
14879	0	0	Ki67+	 5493 20615
14880	0	0	Ki67+	 5497 20101
14881	0	0	Ki67+	 5498 20161
14882	0	0	Ki67+	 5502 20875
14883	0	0	Ki67+	 5511 20885
14884	0	0	Ki67+	 5513 20495
14885	0	0	Ki67+	 5526 20534
14886	0	0	Ki67+	 5529 20401
14887	0	0	Ki67+	 5530 20578
14888	0	0	Ki67+	 5538 20442
14889	0	0	Ki67+	 5545 20755
14890	0	0	Ki67+	 5554 20438
14891	0	0	Ki67+	 5557 20837
14892	0	0	Ki67+	 5559 20584
14893	0	0	Ki67+	 5569 20751
14894	0	0	Ki67+	 5573 20777
14895	0	0	Ki67+	 5583 20612
14896	0	0	Ki67+	 5599 20782
14897	0	0	Ki67+	 5611 20389
[truncated: 16,761,340 more chars]
