# Supplementary material for: Data-Driven Discovery of Immune Contexture Biomarkers
Source: Front Oncol. 2018 Dec 18;8:627. doi: 10.3389/fonc.2018.00627 (PMC6305402; doi:10.3389/fonc.2018.00627)
Supplement: Data Sheet 3.zip — The MSI/MSS dataset used for the identification and assessment of discriminatory features (sections 3.2, 3.3, and 3.4) is provided as a collection of text files describing regions, markers, and metadata (part 1/3). [file Data_Sheet_3.zip › MSIMSSDataset/89845_ImageObjects.txt]

barcode_target	16-006376_P1_11974_MSS-MSI-1810 [5 channels]
barcode_origin	0
workflow_target	CD8-CD3-CD4-Ki67-DAPI_generic.wsa 
workflow_target_version	 build f14999727a346af05f524693b44526002539cc76, workflows f149997 2016-05-23 with local changes
workflow_origin	0
workflow_origin_version	0
iH	31680
iW	42496
user	txdsapps
hostname	RPZMB000019

1	0	0	Ki67+	 1751 15936
2	0	0	Ki67+	 1756 15965
3	0	0	Ki67+	 1761 15897
4	0	0	Ki67+	 1772 15907
5	0	0	Ki67+	 1784 15966
6	0	0	Ki67+	 1785 15951
7	0	0	Ki67+	 1794 15895
8	0	0	Ki67+	 1806 15859
9	0	0	Ki67+	 1818 15847
10	0	0	Ki67+	 1822 15935
11	0	0	Ki67+	 1833 15887
12	0	0	Ki67+	 1842 16002
13	0	0	Ki67+	 1860 16014
14	0	0	Ki67+	 1868 16002
15	0	0	Ki67+	 1870 15884
16	0	0	Ki67+	 1895 15893
17	0	0	Ki67+	 1902 16031
18	0	0	Ki67+	 1907 15773
19	0	0	Ki67+	 1918 15881
20	0	0	Ki67+	 1921 15865
21	0	0	Ki67+	 1923 15891
22	0	0	Ki67+	 1931 15879
23	0	0	Ki67+	 1936 15929
24	0	0	Ki67+	 1444 16408
25	0	0	Ki67+	 1445 16431
26	0	0	Ki67+	 1474 16410
27	0	0	Ki67+	 1477 16385
28	0	0	Ki67+	 1480 16296
29	0	0	Ki67+	 1481 16312
30	0	0	Ki67+	 1501 16327
31	0	0	Ki67+	 1508 16381
32	0	0	Ki67+	 1667 16728
33	0	0	Ki67+	 1675 16186
34	0	0	Ki67+	 1715 16367
35	0	0	Ki67+	 1732 16368
36	0	0	Ki67+	 1734 16558
37	0	0	Ki67+	 1867 16532
38	0	0	Ki67+	 1561 17112
39	0	0	Ki67+	 1573 17137
40	0	0	Ki67+	 1653 17145
41	0	0	Ki67+	 1667 17105
42	0	0	Ki67+	 1709 17149
43	0	0	Ki67+	 1743 17132
44	0	0	Ki67+	 1824 17648
45	0	0	Ki67+	 1869 17637
46	0	0	Ki67+	 1512 18379
47	0	0	Ki67+	 1516 18396
48	0	0	Ki67+	 1536 18408
49	0	0	Ki67+	 1586 17900
50	0	0	Ki67+	 1591 17886
51	0	0	Ki67+	 1594 17873
52	0	0	Ki67+	 1598 17936
53	0	0	Ki67+	 1601 18234
54	0	0	Ki67+	 1616 17898
55	0	0	Ki67+	 1617 17857
56	0	0	Ki67+	 1619 17868
57	0	0	Ki67+	 1638 17940
58	0	0	Ki67+	 1650 17924
59	0	0	Ki67+	 1662 17959
60	0	0	Ki67+	 1670 17839
61	0	0	Ki67+	 1674 17930
62	0	0	Ki67+	 1677 18259
63	0	0	Ki67+	 1683 17716
64	0	0	Ki67+	 1687 17946
65	0	0	Ki67+	 1688 17965
66	0	0	Ki67+	 1693 17930
67	0	0	Ki67+	 1695 17917
68	0	0	Ki67+	 1699 18224
69	0	0	Ki67+	 1700 17876
70	0	0	Ki67+	 1701 17967
71	0	0	Ki67+	 1707 17903
72	0	0	Ki67+	 1712 17924
73	0	0	Ki67+	 1724 17873
74	0	0	Ki67+	 1725 18251
75	0	0	Ki67+	 1734 17969
76	0	0	Ki67+	 1741 17932
77	0	0	Ki67+	 1753 17896
78	0	0	Ki67+	 1760 17942
79	0	0	Ki67+	 1763 17730
80	0	0	Ki67+	 1784 17969
81	0	0	Ki67+	 1921 18165
82	0	0	Ki67+	 1664 18705
83	0	0	Ki67+	 1682 18727
84	0	0	Ki67+	 1694 18748
85	0	0	Ki67+	 1695 18677
86	0	0	Ki67+	 1714 18679
87	0	0	Ki67+	 1716 18693
88	0	0	Ki67+	 1728 18674
89	0	0	Ki67+	 1731 18603
90	0	0	Ki67+	 1738 18664
91	0	0	Ki67+	 1816 18762
92	0	0	Ki67+	 1874 18756
93	0	0	Ki67+	 1880 18789
94	0	0	Ki67+	 1906 18759
95	0	0	Ki67+	 1916 18785
96	0	0	Ki67+	 1935 18766
97	0	0	Ki67+	 1951 18797
98	0	0	Ki67+	 1962 18783
99	0	0	Ki67+	 1948 19393
100	0	0	Ki67+	 1956 19349
101	0	0	Ki67+	 1957 19380
102	0	0	Ki67+	 2016 15863
103	0	0	Ki67+	 2049 15887
104	0	0	Ki67+	 2052 15853
105	0	0	Ki67+	 2067 15762
106	0	0	Ki67+	 2179 15616
107	0	0	Ki67+	 2278 15581
108	0	0	Ki67+	 2280 15910
109	0	0	Ki67+	 2418 15443
110	0	0	Ki67+	 2425 15466
111	0	0	Ki67+	 2429 15423
112	0	0	Ki67+	 2446 15519
113	0	0	Ki67+	 2454 15410
114	0	0	Ki67+	 2476 15438
115	0	0	Ki67+	 2483 15498
116	0	0	Ki67+	 2484 15484
117	0	0	Ki67+	 2492 15518
118	0	0	Ki67+	 2503 15451
119	0	0	Ki67+	 2509 15440
120	0	0	Ki67+	 2514 15466
121	0	0	Ki67+	 2522 15439
122	0	0	Ki67+	 2527 15422
123	0	0	Ki67+	 2537 15400
124	0	0	Ki67+	 2558 15381
125	0	0	Ki67+	 2589 15395
126	0	0	Ki67+	 2591 15363
127	0	0	Ki67+	 2597 15384
128	0	0	Ki67+	 2605 15400
129	0	0	Ki67+	 2665 15331
130	0	0	Ki67+	 2003 16034
131	0	0	Ki67+	 2045 16064
132	0	0	Ki67+	 2254 16545
133	0	0	Ki67+	 2419 16315
134	0	0	Ki67+	 2496 16635
135	0	0	Ki67+	 2532 16606
136	0	0	Ki67+	 2555 16663
137	0	0	Ki67+	 2561 16691
138	0	0	Ki67+	 2583 16705
139	0	0	Ki67+	 2619 16705
140	0	0	Ki67+	 2639 16677
141	0	0	Ki67+	 2645 16637
142	0	0	Ki67+	 2651 16396
143	0	0	Ki67+	 2651 16665
144	0	0	Ki67+	 2680 16386
145	0	0	Ki67+	 2681 16682
146	0	0	Ki67+	 2701 16695
147	0	0	Ki67+	 2709 16362
148	0	0	Ki67+	 2716 16344
149	0	0	Ki67+	 2716 16381
150	0	0	Ki67+	 2725 16436
151	0	0	Ki67+	 2753 16373
152	0	0	Ki67+	 2762 15946
153	0	0	Ki67+	 2349 16748
154	0	0	Ki67+	 2452 16811
155	0	0	Ki67+	 2462 17306
156	0	0	Ki67+	 2498 17300
157	0	0	Ki67+	 2524 16809
158	0	0	Ki67+	 2531 16836
159	0	0	Ki67+	 2538 16864
160	0	0	Ki67+	 2540 16721
161	0	0	Ki67+	 2556 16895
162	0	0	Ki67+	 2567 16854
163	0	0	Ki67+	 2570 16811
164	0	0	Ki67+	 2586 16878
165	0	0	Ki67+	 2591 16758
166	0	0	Ki67+	 2591 16933
167	0	0	Ki67+	 2614 16838
168	0	0	Ki67+	 2621 16789
169	0	0	Ki67+	 2624 16768
170	0	0	Ki67+	 2627 16753
171	0	0	Ki67+	 2641 16800
172	0	0	Ki67+	 2648 16886
173	0	0	Ki67+	 2654 17310
174	0	0	Ki67+	 2665 16915
175	0	0	Ki67+	 2671 17312
176	0	0	Ki67+	 2675 16745
177	0	0	Ki67+	 2675 16798
178	0	0	Ki67+	 2682 16767
179	0	0	Ki67+	 2686 17339
180	0	0	Ki67+	 2691 16892
181	0	0	Ki67+	 2692 16807
182	0	0	Ki67+	 2702 17315
183	0	0	Ki67+	 2718 16796
184	0	0	Ki67+	 2726 16761
185	0	0	Ki67+	 2731 17305
186	0	0	Ki67+	 2731 17324
187	0	0	Ki67+	 2742 17328
188	0	0	Ki67+	 2744 16736
189	0	0	Ki67+	 2753 16980
190	0	0	Ki67+	 2755 16776
191	0	0	Ki67+	 2762 17327
192	0	0	Ki67+	 1987 18308
193	0	0	Ki67+	 1998 18301
194	0	0	Ki67+	 2066 18289
195	0	0	Ki67+	 2141 18248
196	0	0	Ki67+	 2150 18118
197	0	0	Ki67+	 2161 18127
198	0	0	Ki67+	 2178 18262
199	0	0	Ki67+	 2182 18283
200	0	0	Ki67+	 2288 18124
201	0	0	Ki67+	 2388 18101
202	0	0	Ki67+	 2519 18127
203	0	0	Ki67+	 2521 18087
204	0	0	Ki67+	 2528 17996
205	0	0	Ki67+	 2537 18078
206	0	0	Ki67+	 2549 18101
207	0	0	Ki67+	 2563 18037
208	0	0	Ki67+	 2575 18017
209	0	0	Ki67+	 2584 18053
210	0	0	Ki67+	 2584 18082
211	0	0	Ki67+	 2593 18129
212	0	0	Ki67+	 2608 18121
213	0	0	Ki67+	 2610 18085
214	0	0	Ki67+	 2619 18031
215	0	0	Ki67+	 2619 18059
216	0	0	Ki67+	 2628 17981
217	0	0	Ki67+	 2643 18072
218	0	0	Ki67+	 2647 18031
219	0	0	Ki67+	 2665 18316
220	0	0	Ki67+	 2677 17922
221	0	0	Ki67+	 2679 17939
222	0	0	Ki67+	 2711 18161
223	0	0	Ki67+	 2721 17755
224	0	0	Ki67+	 2722 17944
225	0	0	Ki67+	 2726 18284
226	0	0	Ki67+	 2728 18313
227	0	0	Ki67+	 2735 17928
228	0	0	Ki67+	 2758 18097
229	0	0	Ki67+	 2761 17695
230	0	0	Ki67+	 2767 17673
231	0	0	Ki67+	 1984 18810
232	0	0	Ki67+	 1989 18828
233	0	0	Ki67+	 1996 18758
234	0	0	Ki67+	 2009 18844
235	0	0	Ki67+	 2025 18769
236	0	0	Ki67+	 2025 18829
237	0	0	Ki67+	 2026 18727
238	0	0	Ki67+	 2029 18847
239	0	0	Ki67+	 2037 18779
240	0	0	Ki67+	 2049 18702
241	0	0	Ki67+	 2063 18749
242	0	0	Ki67+	 2064 18844
243	0	0	Ki67+	 2077 18777
244	0	0	Ki67+	 2080 18839
245	0	0	Ki67+	 2086 18811
246	0	0	Ki67+	 2092 18720
247	0	0	Ki67+	 2100 18751
248	0	0	Ki67+	 2121 18827
249	0	0	Ki67+	 2126 18770
250	0	0	Ki67+	 2128 18725
251	0	0	Ki67+	 2133 18750
252	0	0	Ki67+	 2135 18805
253	0	0	Ki67+	 2137 18785
254	0	0	Ki67+	 2139 18819
255	0	0	Ki67+	 2148 18673
256	0	0	Ki67+	 2151 18808
257	0	0	Ki67+	 2157 18736
258	0	0	Ki67+	 2158 18796
259	0	0	Ki67+	 2159 18723
260	0	0	Ki67+	 2162 18703
261	0	0	Ki67+	 2168 18758
262	0	0	Ki67+	 2180 18691
263	0	0	Ki67+	 2182 18721
264	0	0	Ki67+	 2186 18805
265	0	0	Ki67+	 2193 18677
266	0	0	Ki67+	 2194 18727
267	0	0	Ki67+	 2196 18331
268	0	0	Ki67+	 2196 18764
269	0	0	Ki67+	 2199 18707
270	0	0	Ki67+	 2202 18778
271	0	0	Ki67+	 2222 18728
272	0	0	Ki67+	 2225 18703
273	0	0	Ki67+	 2225 18798
274	0	0	Ki67+	 2234 18741
275	0	0	Ki67+	 2236 18720
276	0	0	Ki67+	 2254 18790
277	0	0	Ki67+	 2263 18754
278	0	0	Ki67+	 2277 18746
279	0	0	Ki67+	 2279 18724
280	0	0	Ki67+	 2291 18771
281	0	0	Ki67+	 2419 18922
282	0	0	Ki67+	 2430 19105
283	0	0	Ki67+	 2442 19029
284	0	0	Ki67+	 2458 18994
285	0	0	Ki67+	 2491 18991
286	0	0	Ki67+	 2505 19022
287	0	0	Ki67+	 2507 18944
288	0	0	Ki67+	 2529 18987
289	0	0	Ki67+	 2531 19066
290	0	0	Ki67+	 2539 18923
291	0	0	Ki67+	 2539 19092
292	0	0	Ki67+	 2546 18993
293	0	0	Ki67+	 2553 19086
294	0	0	Ki67+	 2555 19112
295	0	0	Ki67+	 2569 19012
296	0	0	Ki67+	 2586 19083
297	0	0	Ki67+	 2589 18995
298	0	0	Ki67+	 2645 18991
299	0	0	Ki67+	 2655 18928
300	0	0	Ki67+	 2682 18994
301	0	0	Ki67+	 2683 18707
302	0	0	Ki67+	 2688 18696
303	0	0	Ki67+	 2689 19096
304	0	0	Ki67+	 2700 19068
305	0	0	Ki67+	 2701 18741
306	0	0	Ki67+	 2714 18960
307	0	0	Ki67+	 2720 18329
308	0	0	Ki67+	 2728 18749
309	0	0	Ki67+	 2734 19021
310	0	0	Ki67+	 2736 18976
311	0	0	Ki67+	 2741 18949
312	0	0	Ki67+	 2759 19001
313	0	0	Ki67+	 2763 19014
314	0	0	Ki67+	 1971 19408
315	0	0	Ki67+	 1995 19377
316	0	0	Ki67+	 2001 19416
317	0	0	Ki67+	 2213 19243
318	0	0	Ki67+	 2220 19362
319	0	0	Ki67+	 2228 19370
320	0	0	Ki67+	 2359 19878
321	0	0	Ki67+	 2380 19554
322	0	0	Ki67+	 2453 19612
323	0	0	Ki67+	 2519 19388
324	0	0	Ki67+	 2537 19722
325	0	0	Ki67+	 2577 19155
326	0	0	Ki67+	 2607 19601
327	0	0	Ki67+	 2611 19151
328	0	0	Ki67+	 2612 19293
329	0	0	Ki67+	 2618 19139
330	0	0	Ki67+	 2643 19389
331	0	0	Ki67+	 2651 19530
332	0	0	Ki67+	 2662 19689
333	0	0	Ki67+	 2668 19145
334	0	0	Ki67+	 2668 19333
335	0	0	Ki67+	 2678 19525
336	0	0	Ki67+	 2684 19380
337	0	0	Ki67+	 2698 19138
338	0	0	Ki67+	 2710 19151
339	0	0	Ki67+	 2713 19529
340	0	0	Ki67+	 2737 19134
341	0	0	Ki67+	 2742 19371
342	0	0	Ki67+	 2752 19607
343	0	0	Ki67+	 2758 19501
344	0	0	Ki67+	 2413 20145
345	0	0	Ki67+	 2566 19948
346	0	0	Ki67+	 2670 20456
347	0	0	Ki67+	 2742 20331
348	0	0	Ki67+	 2936 15314
349	0	0	Ki67+	 2977 15408
350	0	0	Ki67+	 3030 15021
351	0	0	Ki67+	 3047 15198
352	0	0	Ki67+	 3049 15173
353	0	0	Ki67+	 3058 14993
354	0	0	Ki67+	 3063 15242
355	0	0	Ki67+	 3068 15147
356	0	0	Ki67+	 3074 15317
357	0	0	Ki67+	 3091 15267
358	0	0	Ki67+	 3095 15237
359	0	0	Ki67+	 3101 15285
360	0	0	Ki67+	 3111 15235
361	0	0	Ki67+	 3122 15207
362	0	0	Ki67+	 3126 15264
363	0	0	Ki67+	 3177 15039
364	0	0	Ki67+	 3190 14927
365	0	0	Ki67+	 3197 15318
366	0	0	Ki67+	 3208 14815
367	0	0	Ki67+	 3210 14854
368	0	0	Ki67+	 3217 15046
369	0	0	Ki67+	 3223 15315
370	0	0	Ki67+	 3229 14807
371	0	0	Ki67+	 3242 14845
372	0	0	Ki67+	 3294 14929
373	0	0	Ki67+	 3310 14859
374	0	0	Ki67+	 3314 14889
375	0	0	Ki67+	 3318 14879
376	0	0	Ki67+	 3325 14951
377	0	0	Ki67+	 3329 14962
378	0	0	Ki67+	 3341 14831
379	0	0	Ki67+	 3344 15362
380	0	0	Ki67+	 3346 14874
381	0	0	Ki67+	 3352 14996
382	0	0	Ki67+	 3354 14834
383	0	0	Ki67+	 3354 15274
384	0	0	Ki67+	 3362 14755
385	0	0	Ki67+	 3368 15376
386	0	0	Ki67+	 3371 14823
387	0	0	Ki67+	 3377 15395
388	0	0	Ki67+	 3378 15254
389	0	0	Ki67+	 3385 15000
390	0	0	Ki67+	 3397 15293
391	0	0	Ki67+	 3405 14800
392	0	0	Ki67+	 3405 15353
393	0	0	Ki67+	 3416 15272
394	0	0	Ki67+	 3422 15321
395	0	0	Ki67+	 3425 14798
396	0	0	Ki67+	 3428 14788
397	0	0	Ki67+	 3435 15301
398	0	0	Ki67+	 3453 15399
399	0	0	Ki67+	 3464 14833
400	0	0	Ki67+	 3469 15347
401	0	0	Ki67+	 3475 15427
402	0	0	Ki67+	 3480 15403
403	0	0	Ki67+	 3494 15321
404	0	0	Ki67+	 3497 14907
405	0	0	Ki67+	 3501 15425
406	0	0	Ki67+	 3502 14967
407	0	0	Ki67+	 3506 14735
408	0	0	Ki67+	 3519 15330
409	0	0	Ki67+	 3564 15407
410	0	0	Ki67+	 2790 16108
411	0	0	Ki67+	 2826 15806
412	0	0	Ki67+	 2859 15607
413	0	0	Ki67+	 2860 15692
414	0	0	Ki67+	 2867 15976
415	0	0	Ki67+	 2879 15647
416	0	0	Ki67+	 2882 15687
417	0	0	Ki67+	 2892 15737
418	0	0	Ki67+	 2894 15840
419	0	0	Ki67+	 2905 15649
420	0	0	Ki67+	 2910 15698
421	0	0	Ki67+	 2911 15767
422	0	0	Ki67+	 2913 16133
423	0	0	Ki67+	 2917 15780
424	0	0	Ki67+	 2921 16187
425	0	0	Ki67+	 2925 15595
426	0	0	Ki67+	 2926 15748
427	0	0	Ki67+	 2927 15736
428	0	0	Ki67+	 2931 15631
429	0	0	Ki67+	 2935 15856
430	0	0	Ki67+	 2944 15724
431	0	0	Ki67+	 2944 15813
432	0	0	Ki67+	 2945 15771
433	0	0	Ki67+	 2954 15686
434	0	0	Ki67+	 2958 15755
435	0	0	Ki67+	 2958 15831
436	0	0	Ki67+	 2959 15782
437	0	0	Ki67+	 2959 16170
438	0	0	Ki67+	 2978 15637
439	0	0	Ki67+	 2978 15794
440	0	0	Ki67+	 2982 15818
441	0	0	Ki67+	 2988 15762
442	0	0	Ki67+	 2993 16153
443	0	0	Ki67+	 2994 16136
444	0	0	Ki67+	 3002 15676
445	0	0	Ki67+	 3002 15824
446	0	0	Ki67+	 3003 15846
447	0	0	Ki67+	 3005 15660
448	0	0	Ki67+	 3015 15456
449	0	0	Ki67+	 3016 15629
450	0	0	Ki67+	 3023 15815
451	0	0	Ki67+	 3029 16202
452	0	0	Ki67+	 3030 15648
453	0	0	Ki67+	 3041 15952
454	0	0	Ki67+	 3042 15823
455	0	0	Ki67+	 3049 15651
456	0	0	Ki67+	 3055 15783
457	0	0	Ki67+	 3062 15897
458	0	0	Ki67+	 3064 15819
459	0	0	Ki67+	 3065 16008
460	0	0	Ki67+	 3069 15832
461	0	0	Ki67+	 3079 15771
462	0	0	Ki67+	 3085 15850
463	0	0	Ki67+	 3091 15920
464	0	0	Ki67+	 3095 16060
465	0	0	Ki67+	 3096 15808
466	0	0	Ki67+	 3096 16040
467	0	0	Ki67+	 3097 15472
468	0	0	Ki67+	 3100 16096
469	0	0	Ki67+	 3103 15767
470	0	0	Ki67+	 3103 16236
471	0	0	Ki67+	 3107 15746
472	0	0	Ki67+	 3111 15822
473	0	0	Ki67+	 3114 15723
474	0	0	Ki67+	 3123 15794
475	0	0	Ki67+	 3125 16056
476	0	0	Ki67+	 3129 15764
477	0	0	Ki67+	 3135 15698
478	0	0	Ki67+	 3137 15779
479	0	0	Ki67+	 3137 15835
480	0	0	Ki67+	 3144 16014
481	0	0	Ki67+	 3155 15753
482	0	0	Ki67+	 3156 15803
483	0	0	Ki67+	 3164 15785
484	0	0	Ki67+	 3168 15682
485	0	0	Ki67+	 3168 15905
486	0	0	Ki67+	 3177 15821
487	0	0	Ki67+	 3178 16139
488	0	0	Ki67+	 3181 15693
489	0	0	Ki67+	 3186 15724
490	0	0	Ki67+	 3187 15926
491	0	0	Ki67+	 3190 15826
492	0	0	Ki67+	 3192 15665
493	0	0	Ki67+	 3196 15768
494	0	0	Ki67+	 3198 15788
495	0	0	Ki67+	 3200 15718
496	0	0	Ki67+	 3208 15825
497	0	0	Ki67+	 3211 15904
498	0	0	Ki67+	 3226 15746
499	0	0	Ki67+	 3228 16170
500	0	0	Ki67+	 3240 15763
501	0	0	Ki67+	 3240 15921
502	0	0	Ki67+	 3243 16057
503	0	0	Ki67+	 3258 16104
504	0	0	Ki67+	 3264 15865
505	0	0	Ki67+	 3271 15919
506	0	0	Ki67+	 3271 16067
507	0	0	Ki67+	 3272 15897
508	0	0	Ki67+	 3277 15862
509	0	0	Ki67+	 3279 16137
510	0	0	Ki67+	 3288 15941
511	0	0	Ki67+	 3298 16126
512	0	0	Ki67+	 3321 15851
513	0	0	Ki67+	 3321 16145
514	0	0	Ki67+	 3325 16109
515	0	0	Ki67+	 3336 16133
516	0	0	Ki67+	 3337 16039
517	0	0	Ki67+	 3339 16067
518	0	0	Ki67+	 3346 16189
519	0	0	Ki67+	 3349 15943
520	0	0	Ki67+	 3353 16091
521	0	0	Ki67+	 3354 15919
522	0	0	Ki67+	 3355 15892
523	0	0	Ki67+	 3358 16123
524	0	0	Ki67+	 3358 16218
525	0	0	Ki67+	 3360 16059
526	0	0	Ki67+	 3362 16147
527	0	0	Ki67+	 3370 16075
528	0	0	Ki67+	 3377 16039
529	0	0	Ki67+	 3378 15816
530	0	0	Ki67+	 3380 16133
531	0	0	Ki67+	 3380 16171
532	0	0	Ki67+	 3384 16065
533	0	0	Ki67+	 3386 16092
534	0	0	Ki67+	 3387 15703
535	0	0	Ki67+	 3406 16203
536	0	0	Ki67+	 3417 15461
537	0	0	Ki67+	 3420 15484
538	0	0	Ki67+	 3431 16061
539	0	0	Ki67+	 3438 15445
540	0	0	Ki67+	 3440 16173
541	0	0	Ki67+	 3441 15834
542	0	0	Ki67+	 3443 15459
543	0	0	Ki67+	 3448 16121
544	0	0	Ki67+	 3449 15555
545	0	0	Ki67+	 3450 15951
546	0	0	Ki67+	 3452 15573
547	0	0	Ki67+	 3452 16158
548	0	0	Ki67+	 3456 15476
549	0	0	Ki67+	 3462 15891
550	0	0	Ki67+	 3464 16232
551	0	0	Ki67+	 3466 16131
552	0	0	Ki67+	 3467 15762
553	0	0	Ki67+	 3468 15610
554	0	0	Ki67+	 3469 15810
555	0	0	Ki67+	 3475 16099
556	0	0	Ki67+	 3478 15638
557	0	0	Ki67+	 3481 15464
558	0	0	Ki67+	 3485 15623
559	0	0	Ki67+	 3489 15559
560	0	0	Ki67+	 3491 15586
561	0	0	Ki67+	 3493 15655
562	0	0	Ki67+	 3495 16140
563	0	0	Ki67+	 3498 15441
564	0	0	Ki67+	 3499 15546
565	0	0	Ki67+	 3499 16163
566	0	0	Ki67+	 3502 15494
567	0	0	Ki67+	 3502 15991
568	0	0	Ki67+	 3503 16075
569	0	0	Ki67+	 3510 15966
570	0	0	Ki67+	 3512 16109
571	0	0	Ki67+	 3516 15611
572	0	0	Ki67+	 3521 15555
573	0	0	Ki67+	 3522 15474
574	0	0	Ki67+	 3525 15495
575	0	0	Ki67+	 3530 15454
576	0	0	Ki67+	 3541 16146
577	0	0	Ki67+	 3544 15996
578	0	0	Ki67+	 3546 15467
579	0	0	Ki67+	 3549 16025
580	0	0	Ki67+	 3551 16178
581	0	0	Ki67+	 3553 15963
582	0	0	Ki67+	 3554 16229
583	0	0	Ki67+	 3555 15552
584	0	0	Ki67+	 3556 16006
585	0	0	Ki67+	 3562 15993
586	0	0	Ki67+	 3564 16130
587	0	0	Ki67+	 2771 16404
588	0	0	Ki67+	 2773 16646
589	0	0	Ki67+	 2778 16455
590	0	0	Ki67+	 2778 16921
591	0	0	Ki67+	 2780 16365
592	0	0	Ki67+	 2780 16538
593	0	0	Ki67+	 2780 16972
594	0	0	Ki67+	 2781 16769
595	0	0	Ki67+	 2784 16493
596	0	0	Ki67+	 2786 16643
597	0	0	Ki67+	 2787 16757
598	0	0	Ki67+	 2787 16879
599	0	0	Ki67+	 2788 16935
600	0	0	Ki67+	 2798 16867
601	0	0	Ki67+	 2799 16646
602	0	0	Ki67+	 2801 16393
603	0	0	Ki67+	 2801 16438
604	0	0	Ki67+	 2801 16829
605	0	0	Ki67+	 2804 16481
606	0	0	Ki67+	 2806 16817
607	0	0	Ki67+	 2809 16378
608	0	0	Ki67+	 2809 16798
609	0	0	Ki67+	 2812 16463
610	0	0	Ki67+	 2814 16904
611	0	0	Ki67+	 2821 16398
612	0	0	Ki67+	 2822 16970
613	0	0	Ki67+	 2825 16815
614	0	0	Ki67+	 2826 16726
615	0	0	Ki67+	 2826 16873
616	0	0	Ki67+	 2829 16985
617	0	0	Ki67+	 2830 16845
618	0	0	Ki67+	 2832 16952
619	0	0	Ki67+	 2835 16745
620	0	0	Ki67+	 2844 16924
621	0	0	Ki67+	 2846 16717
622	0	0	Ki67+	 2847 16968
623	0	0	Ki67+	 2848 16900
624	0	0	Ki67+	 2851 16868
625	0	0	Ki67+	 2853 16744
626	0	0	Ki67+	 2861 16975
627	0	0	Ki67+	 2870 16455
628	0	0	Ki67+	 2871 16947
629	0	0	Ki67+	 2876 16754
630	0	0	Ki67+	 2877 16427
631	0	0	Ki67+	 2879 16877
632	0	0	Ki67+	 2881 16661
633	0	0	Ki67+	 2882 16502
634	0	0	Ki67+	 2884 16909
635	0	0	Ki67+	 2884 16985
636	0	0	Ki67+	 2885 17002
637	0	0	Ki67+	 2900 16827
638	0	0	Ki67+	 2902 16714
639	0	0	Ki67+	 2907 16455
640	0	0	Ki67+	 2907 16752
641	0	0	Ki67+	 2910 16976
642	0	0	Ki67+	 2915 16845
643	0	0	Ki67+	 2917 16996
644	0	0	Ki67+	 2925 16876
645	0	0	Ki67+	 2928 16857
646	0	0	Ki67+	 2929 16799
647	0	0	Ki67+	 2932 16581
648	0	0	Ki67+	 2941 16975
649	0	0	Ki67+	 2942 16941
650	0	0	Ki67+	 2944 16710
651	0	0	Ki67+	 2951 16459
652	0	0	Ki67+	 2951 16921
653	0	0	Ki67+	 2954 16561
654	0	0	Ki67+	 2954 16960
655	0	0	Ki67+	 2958 16787
656	0	0	Ki67+	 2962 16833
657	0	0	Ki67+	 2967 16910
658	0	0	Ki67+	 2971 16767
659	0	0	Ki67+	 2972 16855
660	0	0	Ki67+	 2973 16739
661	0	0	Ki67+	 2978 16939
662	0	0	Ki67+	 2981 16825
663	0	0	Ki67+	 2986 16800
664	0	0	Ki67+	 2993 16736
665	0	0	Ki67+	 2993 16851
666	0	0	Ki67+	 2998 16932
667	0	0	Ki67+	 3005 16880
668	0	0	Ki67+	 3012 16871
669	0	0	Ki67+	 3019 16896
670	0	0	Ki67+	 3022 16522
671	0	0	Ki67+	 3023 16740
672	0	0	Ki67+	 3024 16467
673	0	0	Ki67+	 3026 16536
674	0	0	Ki67+	 3027 16755
675	0	0	Ki67+	 3027 16962
676	0	0	Ki67+	 3031 16650
677	0	0	Ki67+	 3034 16866
678	0	0	Ki67+	 3034 16922
679	0	0	Ki67+	 3039 16880
680	0	0	Ki67+	 3042 16713
681	0	0	Ki67+	 3048 16255
682	0	0	Ki67+	 3050 16785
683	0	0	Ki67+	 3057 16725
684	0	0	Ki67+	 3061 16827
685	0	0	Ki67+	 3066 16809
686	0	0	Ki67+	 3072 16537
687	0	0	Ki67+	 3075 16555
688	0	0	Ki67+	 3079 16706
689	0	0	Ki67+	 3084 16971
690	0	0	Ki67+	 3086 16508
691	0	0	Ki67+	 3086 16761
692	0	0	Ki67+	 3087 16484
693	0	0	Ki67+	 3087 16716
694	0	0	Ki67+	 3089 16257
695	0	0	Ki67+	 3089 16901
696	0	0	Ki67+	 3096 16776
697	0	0	Ki67+	 3096 16925
698	0	0	Ki67+	 3099 16827
699	0	0	Ki67+	 3102 16585
700	0	0	Ki67+	 3105 16554
701	0	0	Ki67+	 3110 16505
702	0	0	Ki67+	 3112 16902
703	0	0	Ki67+	 3114 16863
704	0	0	Ki67+	 3116 16288
705	0	0	Ki67+	 3117 16458
706	0	0	Ki67+	 3120 16706
707	0	0	Ki67+	 3122 16878
708	0	0	Ki67+	 3124 16834
709	0	0	Ki67+	 3128 16319
710	0	0	Ki67+	 3131 16506
711	0	0	Ki67+	 3131 16564
712	0	0	Ki67+	 3132 16469
713	0	0	Ki67+	 3134 16713
714	0	0	Ki67+	 3135 16983
715	0	0	Ki67+	 3137 16589
716	0	0	Ki67+	 3139 16442
717	0	0	Ki67+	 3143 16918
718	0	0	Ki67+	 3145 16732
719	0	0	Ki67+	 3147 16248
720	0	0	Ki67+	 3148 16315
721	0	0	Ki67+	 3151 16524
722	0	0	Ki67+	 3156 16977
723	0	0	Ki67+	 3158 16463
724	0	0	Ki67+	 3160 16594
725	0	0	Ki67+	 3163 16814
726	0	0	Ki67+	 3164 16554
727	0	0	Ki67+	 3165 16851
728	0	0	Ki67+	 3169 16770
729	0	0	Ki67+	 3172 16910
730	0	0	Ki67+	 3175 16598
731	0	0	Ki67+	 3175 16613
732	0	0	Ki67+	 3176 16945
733	0	0	Ki67+	 3182 16885
734	0	0	Ki67+	 3185 16529
735	0	0	Ki67+	 3186 16450
736	0	0	Ki67+	 3186 16480
737	0	0	Ki67+	 3186 16737
738	0	0	Ki67+	 3191 16785
739	0	0	Ki67+	 3191 16976
740	0	0	Ki67+	 3192 16829
741	0	0	Ki67+	 3193 16665
742	0	0	Ki67+	 3201 16259
743	0	0	Ki67+	 3203 16294
744	0	0	Ki67+	 3204 16510
745	0	0	Ki67+	 3204 16602
746	0	0	Ki67+	 3205 16490
747	0	0	Ki67+	 3206 16244
748	0	0	Ki67+	 3206 16318
749	0	0	Ki67+	 3206 16554
750	0	0	Ki67+	 3209 16964
751	0	0	Ki67+	 3216 16531
752	0	0	Ki67+	 3217 16936
753	0	0	Ki67+	 3221 16996
754	0	0	Ki67+	 3225 16454
755	0	0	Ki67+	 3225 16628
756	0	0	Ki67+	 3226 16835
757	0	0	Ki67+	 3227 16267
758	0	0	Ki67+	 3227 16894
759	0	0	Ki67+	 3231 16536
760	0	0	Ki67+	 3231 16772
761	0	0	Ki67+	 3237 16896
762	0	0	Ki67+	 3238 16272
763	0	0	Ki67+	 3239 16514
764	0	0	Ki67+	 3240 16479
765	0	0	Ki67+	 3240 16949
766	0	0	Ki67+	 3240 16989
767	0	0	Ki67+	 3244 16872
768	0	0	Ki67+	 3247 16908
769	0	0	Ki67+	 3250 16807
770	0	0	Ki67+	 3251 16287
771	0	0	Ki67+	 3255 16723
772	0	0	Ki67+	 3257 16750
773	0	0	Ki67+	 3258 16899
774	0	0	Ki67+	 3260 16606
775	0	0	Ki67+	 3262 16626
776	0	0	Ki67+	 3262 16952
777	0	0	Ki67+	 3264 16822
778	0	0	Ki67+	 3266 16474
779	0	0	Ki67+	 3267 16995
780	0	0	Ki67+	 3276 16967
781	0	0	Ki67+	 3277 16856
782	0	0	Ki67+	 3277 16925
783	0	0	Ki67+	 3278 16599
784	0	0	Ki67+	 3280 16332
785	0	0	Ki67+	 3280 16795
786	0	0	Ki67+	 3283 16811
787	0	0	Ki67+	 3284 16525
788	0	0	Ki67+	 3285 16894
789	0	0	Ki67+	 3286 16770
790	0	0	Ki67+	 3287 16318
791	0	0	Ki67+	 3287 17039
792	0	0	Ki67+	 3288 16935
793	0	0	Ki67+	 3289 16567
794	0	0	Ki67+	 3291 16299
795	0	0	Ki67+	 3291 16538
796	0	0	Ki67+	 3293 17017
797	0	0	Ki67+	 3295 16242
798	0	0	Ki67+	 3297 16253
799	0	0	Ki67+	 3297 16983
800	0	0	Ki67+	 3300 16784
801	0	0	Ki67+	 3301 16949
802	0	0	Ki67+	 3303 17013
803	0	0	Ki67+	 3304 16336
804	0	0	Ki67+	 3305 16853
805	0	0	Ki67+	 3309 16491
806	0	0	Ki67+	 3310 16748
807	0	0	Ki67+	 3313 16620
808	0	0	Ki67+	 3316 16451
809	0	0	Ki67+	 3317 16893
810	0	0	Ki67+	 3320 16970
811	0	0	Ki67+	 3321 16591
812	0	0	Ki67+	 3322 16471
813	0	0	Ki67+	 3322 16835
814	0	0	Ki67+	 3322 16930
815	0	0	Ki67+	 3324 16286
816	0	0	Ki67+	 3324 16981
817	0	0	Ki67+	 3326 17033
818	0	0	Ki67+	 3328 16802
819	0	0	Ki67+	 3331 16548
820	0	0	Ki67+	 3333 16501
821	0	0	Ki67+	 3339 16900
822	0	0	Ki67+	 3340 16867
823	0	0	Ki67+	 3343 17033
824	0	0	Ki67+	 3344 16321
825	0	0	Ki67+	 3347 16943
826	0	0	Ki67+	 3347 16963
827	0	0	Ki67+	 3350 16803
828	0	0	Ki67+	 3351 16846
829	0	0	Ki67+	 3354 16594
830	0	0	Ki67+	 3357 16518
831	0	0	Ki67+	 3358 16654
832	0	0	Ki67+	 3364 16916
833	0	0	Ki67+	 3364 17024
834	0	0	Ki67+	 3365 16851
835	0	0	Ki67+	 3366 16249
836	0	0	Ki67+	 3366 16296
837	0	0	Ki67+	 3367 16339
838	0	0	Ki67+	 3370 16772
839	0	0	Ki67+	 3372 16903
840	0	0	Ki67+	 3373 16817
841	0	0	Ki67+	 3377 16972
842	0	0	Ki67+	 3379 16997
843	0	0	Ki67+	 3381 16496
844	0	0	Ki67+	 3381 16607
845	0	0	Ki67+	 3382 16950
846	0	0	Ki67+	 3383 16586
847	0	0	Ki67+	 3384 16798
848	0	0	Ki67+	 3385 16931
849	0	0	Ki67+	 3387 16263
850	0	0	Ki67+	 3387 16871
851	0	0	Ki67+	 3392 16310
852	0	0	Ki67+	 3392 16552
853	0	0	Ki67+	 3393 16821
854	0	0	Ki67+	 3393 16918
855	0	0	Ki67+	 3399 16463
856	0	0	Ki67+	 3401 16999
857	0	0	Ki67+	 3404 16863
858	0	0	Ki67+	 3405 16283
859	0	0	Ki67+	 3406 16495
860	0	0	Ki67+	 3410 16472
861	0	0	Ki67+	 3411 16961
862	0	0	Ki67+	 3413 16880
863	0	0	Ki67+	 3414 16321
864	0	0	Ki67+	 3414 16538
865	0	0	Ki67+	 3416 16786
866	0	0	Ki67+	 3418 16845
867	0	0	Ki67+	 3419 16267
868	0	0	Ki67+	 3420 16300
869	0	0	Ki67+	 3424 16256
870	0	0	Ki67+	 3424 16889
871	0	0	Ki67+	 3426 16564
872	0	0	Ki67+	 3428 16514
873	0	0	Ki67+	 3429 16339
874	0	0	Ki67+	 3429 16605
875	0	0	Ki67+	 3429 16821
876	0	0	Ki67+	 3429 16934
877	0	0	Ki67+	 3430 16841
878	0	0	Ki67+	 3432 16246
879	0	0	Ki67+	 3433 17008
880	0	0	Ki67+	 3442 16877
881	0	0	Ki67+	 3442 16902
882	0	0	Ki67+	 3451 16263
883	0	0	Ki67+	 3451 16556
884	0	0	Ki67+	 3452 16545
885	0	0	Ki67+	 3454 16580
886	0	0	Ki67+	 3455 16938
887	0	0	Ki67+	 3461 16768
888	0	0	Ki67+	 3462 16828
889	0	0	Ki67+	 3467 16865
890	0	0	Ki67+	 3468 16897
891	0	0	Ki67+	 3470 16934
892	0	0	Ki67+	 3480 16533
893	0	0	Ki67+	 3481 16799
894	0	0	Ki67+	 3484 16562
895	0	0	Ki67+	 3485 16290
896	0	0	Ki67+	 3485 16329
897	0	0	Ki67+	 3485 16784
898	0	0	Ki67+	 3487 16840
899	0	0	Ki67+	 3489 16896
900	0	0	Ki67+	 3490 16602
901	0	0	Ki67+	 3490 16619
902	0	0	Ki67+	 3490 16690
903	0	0	Ki67+	 3490 16751
904	0	0	Ki67+	 3492 16926
905	0	0	Ki67+	 3494 16312
906	0	0	Ki67+	 3496 16251
907	0	0	Ki67+	 3498 16858
908	0	0	Ki67+	 3505 16735
909	0	0	Ki67+	 3509 16774
910	0	0	Ki67+	 3510 16333
911	0	0	Ki67+	 3514 16792
912	0	0	Ki67+	 3515 16384
913	0	0	Ki67+	 3521 16825
914	0	0	Ki67+	 3522 16756
915	0	0	Ki67+	 3523 16242
916	0	0	Ki67+	 3524 16888
917	0	0	Ki67+	 3526 16310
918	0	0	Ki67+	 3526 16865
919	0	0	Ki67+	 3527 16918
920	0	0	Ki67+	 3529 16271
921	0	0	Ki67+	 3529 16402
922	0	0	Ki67+	 3530 16843
923	0	0	Ki67+	 3536 16339
924	0	0	Ki67+	 3536 16624
925	0	0	Ki67+	 3546 16302
926	0	0	Ki67+	 3547 16370
927	0	0	Ki67+	 3549 16799
928	0	0	Ki67+	 3550 16399
929	0	0	Ki67+	 3551 16272
930	0	0	Ki67+	 3551 16753
931	0	0	Ki67+	 3552 16882
932	0	0	Ki67+	 3554 16927
933	0	0	Ki67+	 3557 16592
934	0	0	Ki67+	 3559 16760
935	0	0	Ki67+	 3559 16824
936	0	0	Ki67+	 3563 16569
937	0	0	Ki67+	 3564 16789
938	0	0	Ki67+	 3566 16844
939	0	0	Ki67+	 3567 16281
940	0	0	Ki67+	 2775 17375
941	0	0	Ki67+	 2798 17317
942	0	0	Ki67+	 2805 17836
943	0	0	Ki67+	 2807 17356
944	0	0	Ki67+	 2823 17808
945	0	0	Ki67+	 2823 17838
946	0	0	Ki67+	 2847 17834
947	0	0	Ki67+	 2851 17355
948	0	0	Ki67+	 2856 17793
949	0	0	Ki67+	 2863 17833
950	0	0	Ki67+	 2864 17786
951	0	0	Ki67+	 2880 17776
952	0	0	Ki67+	 2909 17828
953	0	0	Ki67+	 2931 17549
954	0	0	Ki67+	 2972 17814
955	0	0	Ki67+	 2987 17565
956	0	0	Ki67+	 2998 17672
957	0	0	Ki67+	 3013 17806
958	0	0	Ki67+	 3014 17517
959	0	0	Ki67+	 3036 17591
960	0	0	Ki67+	 3040 17577
961	0	0	Ki67+	 3045 17540
962	0	0	Ki67+	 3054 17401
963	0	0	Ki67+	 3069 17563
964	0	0	Ki67+	 3071 17592
965	0	0	Ki67+	 3088 17556
966	0	0	Ki67+	 3088 17836
967	0	0	Ki67+	 3090 17489
968	0	0	Ki67+	 3103 17482
969	0	0	Ki67+	 3119 17588
970	0	0	Ki67+	 3119 17824
971	0	0	Ki67+	 3130 17755
972	0	0	Ki67+	 3134 17553
973	0	0	Ki67+	 3136 17495
974	0	0	Ki67+	 3159 17590
975	0	0	Ki67+	 3165 17642
976	0	0	Ki67+	 3167 17552
977	0	0	Ki67+	 3174 17430
978	0	0	Ki67+	 3185 17760
979	0	0	Ki67+	 3186 17594
980	0	0	Ki67+	 3190 17445
981	0	0	Ki67+	 3196 17763
982	0	0	Ki67+	 3198 17337
983	0	0	Ki67+	 3199 17495
984	0	0	Ki67+	 3204 17528
985	0	0	Ki67+	 3209 17432
986	0	0	Ki67+	 3218 17270
987	0	0	Ki67+	 3236 17553
988	0	0	Ki67+	 3241 17441
989	0	0	Ki67+	 3254 17424
990	0	0	Ki67+	 3262 17530
991	0	0	Ki67+	 3263 17236
992	0	0	Ki67+	 3269 17614
993	0	0	Ki67+	 3270 17411
994	0	0	Ki67+	 3270 17430
995	0	0	Ki67+	 3282 17328
996	0	0	Ki67+	 3282 17475
997	0	0	Ki67+	 3284 17835
998	0	0	Ki67+	 3285 17225
999	0	0	Ki67+	 3291 17591
1000	0	0	Ki67+	 3295 17609
1001	0	0	Ki67+	 3296 17472
1002	0	0	Ki67+	 3297 17408
1003	0	0	Ki67+	 3305 17139
1004	0	0	Ki67+	 3307 17266
1005	0	0	Ki67+	 3309 17596
1006	0	0	Ki67+	 3311 17537
1007	0	0	Ki67+	 3328 17564
1008	0	0	Ki67+	 3329 17376
1009	0	0	Ki67+	 3329 17593
1010	0	0	Ki67+	 3336 17553
1011	0	0	Ki67+	 3337 17254
1012	0	0	Ki67+	 3344 17130
1013	0	0	Ki67+	 3352 17383
1014	0	0	Ki67+	 3354 17505
1015	0	0	Ki67+	 3354 17528
1016	0	0	Ki67+	 3358 17218
1017	0	0	Ki67+	 3359 17571
1018	0	0	Ki67+	 3360 17406
1019	0	0	Ki67+	 3363 17258
1020	0	0	Ki67+	 3364 17187
1021	0	0	Ki67+	 3367 17611
1022	0	0	Ki67+	 3367 17688
1023	0	0	Ki67+	 3370 17332
1024	0	0	Ki67+	 3376 17487
1025	0	0	Ki67+	 3379 17460
1026	0	0	Ki67+	 3380 17537
1027	0	0	Ki67+	 3388 17617
1028	0	0	Ki67+	 3389 17599
1029	0	0	Ki67+	 3391 17388
1030	0	0	Ki67+	 3392 17656
1031	0	0	Ki67+	 3393 17453
1032	0	0	Ki67+	 3393 17506
1033	0	0	Ki67+	 3394 17565
1034	0	0	Ki67+	 3406 17649
1035	0	0	Ki67+	 3412 17183
1036	0	0	Ki67+	 3415 17566
1037	0	0	Ki67+	 3416 17608
1038	0	0	Ki67+	 3419 17540
1039	0	0	Ki67+	 3422 17383
1040	0	0	Ki67+	 3423 17413
1041	0	0	Ki67+	 3424 17782
1042	0	0	Ki67+	 3429 17833
1043	0	0	Ki67+	 3430 17435
1044	0	0	Ki67+	 3433 17245
1045	0	0	Ki67+	 3434 17214
1046	0	0	Ki67+	 3437 17571
1047	0	0	Ki67+	 3438 17674
1048	0	0	Ki67+	 3442 17484
1049	0	0	Ki67+	 3442 17527
1050	0	0	Ki67+	 3443 17605
1051	0	0	Ki67+	 3446 17449
1052	0	0	Ki67+	 3453 17628
1053	0	0	Ki67+	 3458 17577
1054	0	0	Ki67+	 3459 17376
1055	0	0	Ki67+	 3463 17168
1056	0	0	Ki67+	 3464 17644
1057	0	0	Ki67+	 3465 17434
1058	0	0	Ki67+	 3468 17136
1059	0	0	Ki67+	 3471 17256
1060	0	0	Ki67+	 3472 17199
1061	0	0	Ki67+	 3472 17296
1062	0	0	Ki67+	 3474 17227
1063	0	0	Ki67+	 3475 17384
1064	0	0	Ki67+	 3476 17715
1065	0	0	Ki67+	 3481 17266
1066	0	0	Ki67+	 3481 17597
1067	0	0	Ki67+	 3483 17112
1068	0	0	Ki67+	 3483 17432
1069	0	0	Ki67+	 3485 17551
1070	0	0	Ki67+	 3486 17399
1071	0	0	Ki67+	 3486 17822
1072	0	0	Ki67+	 3491 17176
1073	0	0	Ki67+	 3491 17701
1074	0	0	Ki67+	 3493 17237
1075	0	0	Ki67+	 3493 17455
1076	0	0	Ki67+	 3494 17492
1077	0	0	Ki67+	 3497 17080
1078	0	0	Ki67+	 3498 17131
1079	0	0	Ki67+	 3500 17213
1080	0	0	Ki67+	 3502 17577
1081	0	0	Ki67+	 3504 17827
1082	0	0	Ki67+	 3507 17645
1083	0	0	Ki67+	 3514 17398
1084	0	0	Ki67+	 3514 17549
1085	0	0	Ki67+	 3515 17147
1086	0	0	Ki67+	 3518 17126
1087	0	0	Ki67+	 3518 17507
1088	0	0	Ki67+	 3519 17284
1089	0	0	Ki67+	 3521 17302
1090	0	0	Ki67+	 3522 17608
1091	0	0	Ki67+	 3522 17725
1092	0	0	Ki67+	 3525 17087
1093	0	0	Ki67+	 3525 17563
1094	0	0	Ki67+	 3528 17315
1095	0	0	Ki67+	 3533 17816
1096	0	0	Ki67+	 3537 17704
1097	0	0	Ki67+	 3540 17133
1098	0	0	Ki67+	 3540 17190
1099	0	0	Ki67+	 3540 17718
1100	0	0	Ki67+	 3541 17805
1101	0	0	Ki67+	 3543 17234
1102	0	0	Ki67+	 3543 17269
1103	0	0	Ki67+	 3543 17432
1104	0	0	Ki67+	 3545 17589
1105	0	0	Ki67+	 3545 17821
1106	0	0	Ki67+	 3546 17642
1107	0	0	Ki67+	 3549 17307
1108	0	0	Ki67+	 3549 17457
1109	0	0	Ki67+	 3550 17168
1110	0	0	Ki67+	 3550 17480
1111	0	0	Ki67+	 3558 17361
1112	0	0	Ki67+	 3561 17663
1113	0	0	Ki67+	 3563 17049
1114	0	0	Ki67+	 3563 17106
1115	0	0	Ki67+	 3563 17535
1116	0	0	Ki67+	 3565 17638
1117	0	0	Ki67+	 2770 18052
1118	0	0	Ki67+	 2772 18066
1119	0	0	Ki67+	 2781 18029
1120	0	0	Ki67+	 2784 17864
1121	0	0	Ki67+	 2810 17866
1122	0	0	Ki67+	 2821 18085
1123	0	0	Ki67+	 2835 18067
1124	0	0	Ki67+	 2839 17889
1125	0	0	Ki67+	 2848 17909
1126	0	0	Ki67+	 2854 18082
1127	0	0	Ki67+	 2856 18040
1128	0	0	Ki67+	 2862 18113
1129	0	0	Ki67+	 2865 17894
1130	0	0	Ki67+	 2877 17910
1131	0	0	Ki67+	 2890 17898
1132	0	0	Ki67+	 2894 18057
1133	0	0	Ki67+	 2896 18006
1134	0	0	Ki67+	 2898 17850
1135	0	0	Ki67+	 2911 18020
1136	0	0	Ki67+	 2914 17990
1137	0	0	Ki67+	 2915 18006
1138	0	0	Ki67+	 2915 18100
1139	0	0	Ki67+	 2925 17885
1140	0	0	Ki67+	 2944 18042
1141	0	0	Ki67+	 2948 18110
1142	0	0	Ki67+	 2951 18002
1143	0	0	Ki67+	 2969 18625
1144	0	0	Ki67+	 2974 18636
1145	0	0	Ki67+	 2976 18066
1146	0	0	Ki67+	 2980 17998
1147	0	0	Ki67+	 2988 17849
1148	0	0	Ki67+	 3033 18113
1149	0	0	Ki67+	 3039 18060
1150	0	0	Ki67+	 3050 17979
1151	0	0	Ki67+	 3051 17997
1152	0	0	Ki67+	 3051 18070
1153	0	0	Ki67+	 3054 18101
1154	0	0	Ki67+	 3067 18303
1155	0	0	Ki67+	 3073 18035
1156	0	0	Ki67+	 3096 18306
1157	0	0	Ki67+	 3106 18004
1158	0	0	Ki67+	 3113 18297
1159	0	0	Ki67+	 3119 17890
1160	0	0	Ki67+	 3123 17927
1161	0	0	Ki67+	 3126 18304
1162	0	0	Ki67+	 3137 17944
1163	0	0	Ki67+	 3139 18216
1164	0	0	Ki67+	 3144 18416
1165	0	0	Ki67+	 3148 17986
1166	0	0	Ki67+	 3152 18598
1167	0	0	Ki67+	 3156 18533
1168	0	0	Ki67+	 3160 18017
1169	0	0	Ki67+	 3176 18621
1170	0	0	Ki67+	 3179 17929
1171	0	0	Ki67+	 3188 17882
1172	0	0	Ki67+	 3202 18455
1173	0	0	Ki67+	 3206 18553
1174	0	0	Ki67+	 3217 18203
1175	0	0	Ki67+	 3227 18511
1176	0	0	Ki67+	 3230 18549
1177	0	0	Ki67+	 3234 18238
1178	0	0	Ki67+	 3248 18567
1179	0	0	Ki67+	 3254 18537
1180	0	0	Ki67+	 3263 17906
1181	0	0	Ki67+	 3276 18632
1182	0	0	Ki67+	 3277 17849
1183	0	0	Ki67+	 3278 18548
1184	0	0	Ki67+	 3278 18589
1185	0	0	Ki67+	 3282 17878
1186	0	0	Ki67+	 3292 18438
1187	0	0	Ki67+	 3297 17888
1188	0	0	Ki67+	 3301 17841
1189	0	0	Ki67+	 3301 18163
1190	0	0	Ki67+	 3308 18189
1191	0	0	Ki67+	 3309 17891
1192	0	0	Ki67+	 3312 18008
1193	0	0	Ki67+	 3313 18349
1194	0	0	Ki67+	 3313 18576
1195	0	0	Ki67+	 3319 17920
1196	0	0	Ki67+	 3322 18404
1197	0	0	Ki67+	 3323 18199
1198	0	0	Ki67+	 3326 18020
1199	0	0	Ki67+	 3327 18125
1200	0	0	Ki67+	 3331 18450
1201	0	0	Ki67+	 3339 17857
1202	0	0	Ki67+	 3340 18487
1203	0	0	Ki67+	 3347 18148
1204	0	0	Ki67+	 3357 18011
1205	0	0	Ki67+	 3358 17924
1206	0	0	Ki67+	 3363 18568
1207	0	0	Ki67+	 3372 18003
1208	0	0	Ki67+	 3373 18474
1209	0	0	Ki67+	 3375 18207
1210	0	0	Ki67+	 3385 18341
1211	0	0	Ki67+	 3385 18531
1212	0	0	Ki67+	 3385 18599
1213	0	0	Ki67+	 3392 18566
1214	0	0	Ki67+	 3396 17857
1215	0	0	Ki67+	 3405 18605
1216	0	0	Ki67+	 3406 17898
1217	0	0	Ki67+	 3409 18219
1218	0	0	Ki67+	 3415 17938
1219	0	0	Ki67+	 3421 18543
1220	0	0	Ki67+	 3422 18582
1221	0	0	Ki67+	 3423 18083
1222	0	0	Ki67+	 3425 18010
1223	0	0	Ki67+	 3428 18392
1224	0	0	Ki67+	 3432 17946
1225	0	0	Ki67+	 3437 18180
1226	0	0	Ki67+	 3438 17857
1227	0	0	Ki67+	 3440 18452
1228	0	0	Ki67+	 3443 18567
1229	0	0	Ki67+	 3444 18208
1230	0	0	Ki67+	 3444 18489
1231	0	0	Ki67+	 3447 17892
1232	0	0	Ki67+	 3461 18017
1233	0	0	Ki67+	 3463 18410
1234	0	0	Ki67+	 3468 17872
1235	0	0	Ki67+	 3474 18130
1236	0	0	Ki67+	 3476 18195
1237	0	0	Ki67+	 3485 18168
1238	0	0	Ki67+	 3485 18487
1239	0	0	Ki67+	 3489 18212
1240	0	0	Ki67+	 3490 17893
1241	0	0	Ki67+	 3491 18038
1242	0	0	Ki67+	 3492 18510
1243	0	0	Ki67+	 3497 17846
1244	0	0	Ki67+	 3500 18003
1245	0	0	Ki67+	 3506 17902
1246	0	0	Ki67+	 3508 18188
1247	0	0	Ki67+	 3512 17848
1248	0	0	Ki67+	 3512 18104
1249	0	0	Ki67+	 3522 18158
1250	0	0	Ki67+	 3530 18413
1251	0	0	Ki67+	 3542 18107
1252	0	0	Ki67+	 3542 18141
1253	0	0	Ki67+	 2782 19050
1254	0	0	Ki67+	 2796 19062
1255	0	0	Ki67+	 2797 19020
1256	0	0	Ki67+	 2808 18933
1257	0	0	Ki67+	 2822 18757
1258	0	0	Ki67+	 2829 19083
1259	0	0	Ki67+	 2833 19287
1260	0	0	Ki67+	 2845 18959
1261	0	0	Ki67+	 2884 19434
1262	0	0	Ki67+	 2885 19122
1263	0	0	Ki67+	 2885 19416
1264	0	0	Ki67+	 2890 19072
1265	0	0	Ki67+	 2902 18934
1266	0	0	Ki67+	 2922 19256
1267	0	0	Ki67+	 2928 19056
1268	0	0	Ki67+	 2948 19030
1269	0	0	Ki67+	 2976 18709
1270	0	0	Ki67+	 3052 19432
1271	0	0	Ki67+	 3070 19417
1272	0	0	Ki67+	 3075 19089
1273	0	0	Ki67+	 3081 19375
1274	0	0	Ki67+	 3088 18659
1275	0	0	Ki67+	 3097 18703
1276	0	0	Ki67+	 3100 19106
1277	0	0	Ki67+	 3117 19256
1278	0	0	Ki67+	 3119 19094
1279	0	0	Ki67+	 3127 19047
1280	0	0	Ki67+	 3134 18739
1281	0	0	Ki67+	 3159 19070
1282	0	0	Ki67+	 3178 19106
1283	0	0	Ki67+	 3185 19337
1284	0	0	Ki67+	 3197 18744
1285	0	0	Ki67+	 3197 18906
1286	0	0	Ki67+	 3203 18767
1287	0	0	Ki67+	 3212 19387
1288	0	0	Ki67+	 3214 19239
1289	0	0	Ki67+	 3216 19031
1290	0	0	Ki67+	 3230 18742
1291	0	0	Ki67+	 3242 18762
1292	0	0	Ki67+	 3244 19038
1293	0	0	Ki67+	 3257 18641
1294	0	0	Ki67+	 3260 19306
1295	0	0	Ki67+	 3261 19335
1296	0	0	Ki67+	 3279 18787
1297	0	0	Ki67+	 3281 18715
1298	0	0	Ki67+	 3284 18725
1299	0	0	Ki67+	 3286 19218
1300	0	0	Ki67+	 3287 19357
1301	0	0	Ki67+	 3289 19247
1302	0	0	Ki67+	 3289 19311
1303	0	0	Ki67+	 3294 18785
1304	0	0	Ki67+	 3302 19390
1305	0	0	Ki67+	 3305 19338
1306	0	0	Ki67+	 3306 19259
1307	0	0	Ki67+	 3313 18945
1308	0	0	Ki67+	 3315 19199
1309	0	0	Ki67+	 3345 19219
1310	0	0	Ki67+	 3352 19426
1311	0	0	Ki67+	 3359 18746
1312	0	0	Ki67+	 3361 19359
1313	0	0	Ki67+	 3362 18713
1314	0	0	Ki67+	 3366 19192
1315	0	0	Ki67+	 3369 19343
1316	0	0	Ki67+	 3374 18705
1317	0	0	Ki67+	 3374 19159
1318	0	0	Ki67+	 3375 18735
1319	0	0	Ki67+	 3375 19353
1320	0	0	Ki67+	 3379 19124
1321	0	0	Ki67+	 3382 19202
1322	0	0	Ki67+	 3382 19248
1323	0	0	Ki67+	 3384 19161
1324	0	0	Ki67+	 3386 18779
1325	0	0	Ki67+	 3387 19093
1326	0	0	Ki67+	 3390 19013
1327	0	0	Ki67+	 3390 19234
1328	0	0	Ki67+	 3390 19304
1329	0	0	Ki67+	 3401 19164
1330	0	0	Ki67+	 3402 19268
1331	0	0	Ki67+	 3406 18656
1332	0	0	Ki67+	 3406 19185
1333	0	0	Ki67+	 3410 18720
1334	0	0	Ki67+	 3414 19297
1335	0	0	Ki67+	 3416 19216
1336	0	0	Ki67+	 3417 19077
1337	0	0	Ki67+	 3424 19231
1338	0	0	Ki67+	 3427 19117
1339	0	0	Ki67+	 3433 19080
1340	0	0	Ki67+	 3433 19189
1341	0	0	Ki67+	 3438 19049
1342	0	0	Ki67+	 3439 19313
1343	0	0	Ki67+	 3440 18650
1344	0	0	Ki67+	 3443 19214
1345	0	0	Ki67+	 3449 19131
1346	0	0	Ki67+	 3451 19273
1347	0	0	Ki67+	 3456 19054
1348	0	0	Ki67+	 3459 18687
1349	0	0	Ki67+	 3462 19337
1350	0	0	Ki67+	 3464 19293
1351	0	0	Ki67+	 3466 19354
1352	0	0	Ki67+	 3472 19068
1353	0	0	Ki67+	 3479 19285
1354	0	0	Ki67+	 3480 19032
1355	0	0	Ki67+	 3481 19273
1356	0	0	Ki67+	 3485 19228
1357	0	0	Ki67+	 3486 19189
1358	0	0	Ki67+	 3493 19026
1359	0	0	Ki67+	 3497 19168
1360	0	0	Ki67+	 3497 19299
1361	0	0	Ki67+	 3499 19109
1362	0	0	Ki67+	 3499 19222
1363	0	0	Ki67+	 3500 19049
1364	0	0	Ki67+	 3507 18690
1365	0	0	Ki67+	 3507 19324
1366	0	0	Ki67+	 3509 19196
1367	0	0	Ki67+	 3514 19276
1368	0	0	Ki67+	 3516 19035
1369	0	0	Ki67+	 3521 18895
1370	0	0	Ki67+	 3521 19019
1371	0	0	Ki67+	 3522 19227
1372	0	0	Ki67+	 3529 18848
1373	0	0	Ki67+	 3535 18887
1374	0	0	Ki67+	 3535 18988
1375	0	0	Ki67+	 3535 19033
1376	0	0	Ki67+	 3553 19382
1377	0	0	Ki67+	 3554 19257
1378	0	0	Ki67+	 3554 19437
1379	0	0	Ki67+	 3560 19411
1380	0	0	Ki67+	 3561 18731
1381	0	0	Ki67+	 3563 18971
1382	0	0	Ki67+	 3564 19022
1383	0	0	Ki67+	 3564 19218
1384	0	0	Ki67+	 2774 19785
1385	0	0	Ki67+	 2858 19540
1386	0	0	Ki67+	 2866 19734
1387	0	0	Ki67+	 2881 19478
1388	0	0	Ki67+	 2901 19620
1389	0	0	Ki67+	 2901 19868
1390	0	0	Ki67+	 2921 19838
1391	0	0	Ki67+	 2922 19848
1392	0	0	Ki67+	 2938 20212
1393	0	0	Ki67+	 2952 19618
1394	0	0	Ki67+	 2955 19778
1395	0	0	Ki67+	 2964 19551
1396	0	0	Ki67+	 2965 20232
1397	0	0	Ki67+	 2966 20200
1398	0	0	Ki67+	 3003 20202
1399	0	0	Ki67+	 3006 20160
1400	0	0	Ki67+	 3019 19735
1401	0	0	Ki67+	 3021 20194
1402	0	0	Ki67+	 3025 20239
1403	0	0	Ki67+	 3036 20195
1404	0	0	Ki67+	 3040 20154
1405	0	0	Ki67+	 3055 19703
1406	0	0	Ki67+	 3058 20107
1407	0	0	Ki67+	 3061 19758
1408	0	0	Ki67+	 3065 19790
1409	0	0	Ki67+	 3071 19701
1410	0	0	Ki67+	 3072 20224
1411	0	0	Ki67+	 3083 19654
1412	0	0	Ki67+	 3088 19853
1413	0	0	Ki67+	 3090 20218
1414	0	0	Ki67+	 3091 19595
1415	0	0	Ki67+	 3092 20127
1416	0	0	Ki67+	 3096 20159
1417	0	0	Ki67+	 3096 20230
1418	0	0	Ki67+	 3099 19741
1419	0	0	Ki67+	 3100 19787
1420	0	0	Ki67+	 3113 20137
1421	0	0	Ki67+	 3124 20127
1422	0	0	Ki67+	 3130 20173
1423	0	0	Ki67+	 3136 19759
1424	0	0	Ki67+	 3137 19792
1425	0	0	Ki67+	 3137 20062
1426	0	0	Ki67+	 3140 20159
1427	0	0	Ki67+	 3141 20201
1428	0	0	Ki67+	 3146 20037
1429	0	0	Ki67+	 3147 19579
1430	0	0	Ki67+	 3147 19873
1431	0	0	Ki67+	 3155 20171
1432	0	0	Ki67+	 3157 19985
1433	0	0	Ki67+	 3162 19801
1434	0	0	Ki67+	 3168 20042
1435	0	0	Ki67+	 3169 20122
1436	0	0	Ki67+	 3170 20157
1437	0	0	Ki67+	 3173 20088
1438	0	0	Ki67+	 3178 19904
1439	0	0	Ki67+	 3182 19509
1440	0	0	Ki67+	 3184 19806
1441	0	0	Ki67+	 3188 20132
1442	0	0	Ki67+	 3188 20176
1443	0	0	Ki67+	 3191 19725
1444	0	0	Ki67+	 3193 19675
1445	0	0	Ki67+	 3195 19897
1446	0	0	Ki67+	 3203 19726
1447	0	0	Ki67+	 3208 20091
1448	0	0	Ki67+	 3210 19977
1449	0	0	Ki67+	 3213 19734
1450	0	0	Ki67+	 3215 19993
1451	0	0	Ki67+	 3218 20014
1452	0	0	Ki67+	 3222 19909
1453	0	0	Ki67+	 3226 19489
1454	0	0	Ki67+	 3228 19711
1455	0	0	Ki67+	 3228 19882
1456	0	0	Ki67+	 3229 20095
1457	0	0	Ki67+	 3232 19990
1458	0	0	Ki67+	 3232 20135
1459	0	0	Ki67+	 3238 19969
1460	0	0	Ki67+	 3240 19655
1461	0	0	Ki67+	 3242 19699
1462	0	0	Ki67+	 3243 19901
1463	0	0	Ki67+	 3260 19969
1464	0	0	Ki67+	 3276 19682
1465	0	0	Ki67+	 3283 19858
1466	0	0	Ki67+	 3288 20126
1467	0	0	Ki67+	 3292 19911
1468	0	0	Ki67+	 3295 19738
1469	0	0	Ki67+	 3295 19953
1470	0	0	Ki67+	 3298 19893
1471	0	0	Ki67+	 3306 20119
1472	0	0	Ki67+	 3317 19634
1473	0	0	Ki67+	 3317 19857
1474	0	0	Ki67+	 3320 19942
1475	0	0	Ki67+	 3323 19906
1476	0	0	Ki67+	 3334 19702
1477	0	0	Ki67+	 3338 19608
1478	0	0	Ki67+	 3346 19890
1479	0	0	Ki67+	 3350 19510
1480	0	0	Ki67+	 3356 19661
1481	0	0	Ki67+	 3359 20177
1482	0	0	Ki67+	 3360 19696
1483	0	0	Ki67+	 3364 20204
1484	0	0	Ki67+	 3367 19627
1485	0	0	Ki67+	 3371 19541
1486	0	0	Ki67+	 3373 19789
1487	0	0	Ki67+	 3378 19850
1488	0	0	Ki67+	 3381 20123
1489	0	0	Ki67+	 3384 20226
1490	0	0	Ki67+	 3387 19549
1491	0	0	Ki67+	 3388 20205
1492	0	0	Ki67+	 3389 19458
1493	0	0	Ki67+	 3391 20152
1494	0	0	Ki67+	 3399 20119
1495	0	0	Ki67+	 3404 20007
1496	0	0	Ki67+	 3405 20071
1497	0	0	Ki67+	 3411 19801
1498	0	0	Ki67+	 3411 20098
1499	0	0	Ki67+	 3412 20214
1500	0	0	Ki67+	 3419 19844
1501	0	0	Ki67+	 3423 20169
1502	0	0	Ki67+	 3424 19649
1503	0	0	Ki67+	 3428 20230
1504	0	0	Ki67+	 3431 19584
1505	0	0	Ki67+	 3431 20142
1506	0	0	Ki67+	 3433 19664
1507	0	0	Ki67+	 3437 19820
1508	0	0	Ki67+	 3443 19859
1509	0	0	Ki67+	 3443 20102
1510	0	0	Ki67+	 3444 20127
1511	0	0	Ki67+	 3449 19801
1512	0	0	Ki67+	 3451 19666
1513	0	0	Ki67+	 3452 19607
1514	0	0	Ki67+	 3457 19624
1515	0	0	Ki67+	 3457 20157
1516	0	0	Ki67+	 3459 19832
1517	0	0	Ki67+	 3461 19766
1518	0	0	Ki67+	 3461 20015
1519	0	0	Ki67+	 3461 20065
1520	0	0	Ki67+	 3462 19682
1521	0	0	Ki67+	 3468 19530
1522	0	0	Ki67+	 3470 19961
1523	0	0	Ki67+	 3471 19745
1524	0	0	Ki67+	 3475 20124
1525	0	0	Ki67+	 3477 19554
1526	0	0	Ki67+	 3477 19650
1527	0	0	Ki67+	 3477 19692
1528	0	0	Ki67+	 3481 19793
1529	0	0	Ki67+	 3482 19759
1530	0	0	Ki67+	 3483 20178
1531	0	0	Ki67+	 3485 19630
1532	0	0	Ki67+	 3485 19742
1533	0	0	Ki67+	 3487 19890
1534	0	0	Ki67+	 3490 19466
1535	0	0	Ki67+	 3496 19859
1536	0	0	Ki67+	 3497 20099
1537	0	0	Ki67+	 3498 19829
1538	0	0	Ki67+	 3498 20041
1539	0	0	Ki67+	 3505 19652
1540	0	0	Ki67+	 3505 20074
1541	0	0	Ki67+	 3511 19888
1542	0	0	Ki67+	 3515 19777
1543	0	0	Ki67+	 3515 20025
1544	0	0	Ki67+	 3516 20136
1545	0	0	Ki67+	 3524 19553
1546	0	0	Ki67+	 3527 19569
1547	0	0	Ki67+	 3528 19806
1548	0	0	Ki67+	 3528 19861
1549	0	0	Ki67+	 3528 19886
1550	0	0	Ki67+	 3529 20090
1551	0	0	Ki67+	 3531 19756
1552	0	0	Ki67+	 3531 19832
1553	0	0	Ki67+	 3532 20062
1554	0	0	Ki67+	 3536 19450
1555	0	0	Ki67+	 3546 19641
1556	0	0	Ki67+	 3546 20096
1557	0	0	Ki67+	 3550 19818
1558	0	0	Ki67+	 3551 19775
1559	0	0	Ki67+	 3554 19459
1560	0	0	Ki67+	 3554 20019
1561	0	0	Ki67+	 3555 20083
1562	0	0	Ki67+	 3558 19756
1563	0	0	Ki67+	 3560 19854
1564	0	0	Ki67+	 3560 19976
1565	0	0	Ki67+	 3564 19822
1566	0	0	Ki67+	 3567 19454
1567	0	0	Ki67+	 2799 20339
1568	0	0	Ki67+	 2839 20424
1569	0	0	Ki67+	 2892 20254
1570	0	0	Ki67+	 2900 20343
1571	0	0	Ki67+	 2907 20256
1572	0	0	Ki67+	 2917 20247
1573	0	0	Ki67+	 2929 20346
1574	0	0	Ki67+	 2932 20281
1575	0	0	Ki67+	 2948 20313
1576	0	0	Ki67+	 2955 20273
1577	0	0	Ki67+	 2975 20436
1578	0	0	Ki67+	 2992 20285
1579	0	0	Ki67+	 2993 20512
1580	0	0	Ki67+	 2994 20259
1581	0	0	Ki67+	 2994 20432
1582	0	0	Ki67+	 3030 20385
1583	0	0	Ki67+	 3037 20277
1584	0	0	Ki67+	 3039 20345
1585	0	0	Ki67+	 3053 20388
1586	0	0	Ki67+	 3057 20250
1587	0	0	Ki67+	 3059 20315
1588	0	0	Ki67+	 3060 20422
1589	0	0	Ki67+	 3069 20359
1590	0	0	Ki67+	 3070 20259
1591	0	0	Ki67+	 3074 20306
1592	0	0	Ki67+	 3075 20327
1593	0	0	Ki67+	 3086 20390
1594	0	0	Ki67+	 3090 20315
1595	0	0	Ki67+	 3122 20411
1596	0	0	Ki67+	 3124 20320
1597	0	0	Ki67+	 3155 20345
1598	0	0	Ki67+	 3170 20413
1599	0	0	Ki67+	 3195 20558
1600	0	0	Ki67+	 3201 20526
1601	0	0	Ki67+	 3209 20601
1602	0	0	Ki67+	 3220 20273
1603	0	0	Ki67+	 3266 20264
1604	0	0	Ki67+	 3278 20427
1605	0	0	Ki67+	 3285 20779
1606	0	0	Ki67+	 3289 20895
1607	0	0	Ki67+	 3291 20858
1608	0	0	Ki67+	 3295 20400
1609	0	0	Ki67+	 3307 20303
1610	0	0	Ki67+	 3346 20270
1611	0	0	Ki67+	 3355 20348
1612	0	0	Ki67+	 3356 20890
1613	0	0	Ki67+	 3367 20374
1614	0	0	Ki67+	 3372 20971
1615	0	0	Ki67+	 3374 20307
1616	0	0	Ki67+	 3387 20274
1617	0	0	Ki67+	 3389 20252
1618	0	0	Ki67+	 3393 20949
1619	0	0	Ki67+	 3393 21014
1620	0	0	Ki67+	 3397 20960
1621	0	0	Ki67+	 3400 20262
1622	0	0	Ki67+	 3401 20777
1623	0	0	Ki67+	 3408 20447
1624	0	0	Ki67+	 3411 20302
1625	0	0	Ki67+	 3414 20360
1626	0	0	Ki67+	 3416 20998
1627	0	0	Ki67+	 3420 20450
1628	0	0	Ki67+	 3424 20957
1629	0	0	Ki67+	 3425 21026
1630	0	0	Ki67+	 3426 20796
1631	0	0	Ki67+	 3430 20376
1632	0	0	Ki67+	 3432 20320
1633	0	0	Ki67+	 3433 20945
1634	0	0	Ki67+	 3437 20762
1635	0	0	Ki67+	 3438 20343
1636	0	0	Ki67+	 3444 20776
1637	0	0	Ki67+	 3447 20697
1638	0	0	Ki67+	 3448 20824
1639	0	0	Ki67+	 3451 20807
1640	0	0	Ki67+	 3463 20376
1641	0	0	Ki67+	 3467 20353
1642	0	0	Ki67+	 3471 20823
1643	0	0	Ki67+	 3471 20861
1644	0	0	Ki67+	 3474 20288
1645	0	0	Ki67+	 3478 21037
1646	0	0	Ki67+	 3480 20337
1647	0	0	Ki67+	 3483 20792
1648	0	0	Ki67+	 3486 20609
1649	0	0	Ki67+	 3486 20978
1650	0	0	Ki67+	 3489 20841
1651	0	0	Ki67+	 3491 20344
1652	0	0	Ki67+	 3508 20810
1653	0	0	Ki67+	 3508 20969
1654	0	0	Ki67+	 3512 20708
1655	0	0	Ki67+	 3516 20625
1656	0	0	Ki67+	 3517 20347
1657	0	0	Ki67+	 3517 20358
1658	0	0	Ki67+	 3523 20573
1659	0	0	Ki67+	 3525 20641
1660	0	0	Ki67+	 3531 20795
1661	0	0	Ki67+	 3531 20951
1662	0	0	Ki67+	 3532 20854
1663	0	0	Ki67+	 3536 20330
1664	0	0	Ki67+	 3537 20346
1665	0	0	Ki67+	 3537 20660
1666	0	0	Ki67+	 3538 20574
1667	0	0	Ki67+	 3538 20928
1668	0	0	Ki67+	 3542 20371
1669	0	0	Ki67+	 3546 20824
1670	0	0	Ki67+	 3551 20807
1671	0	0	Ki67+	 3552 20680
1672	0	0	Ki67+	 3555 20655
1673	0	0	Ki67+	 3559 20298
1674	0	0	Ki67+	 3561 20824
1675	0	0	Ki67+	 3562 20333
1676	0	0	Ki67+	 3443 21071
1677	0	0	Ki67+	 3458 21071
1678	0	0	Ki67+	 3468 21096
1679	0	0	Ki67+	 3475 21049
1680	0	0	Ki67+	 3477 21079
1681	0	0	Ki67+	 3486 21070
1682	0	0	Ki67+	 3499 21093
1683	0	0	Ki67+	 3514 21133
1684	0	0	Ki67+	 3515 21110
1685	0	0	Ki67+	 3519 21095
1686	0	0	Ki67+	 3521 21053
1687	0	0	Ki67+	 3529 21158
1688	0	0	Ki67+	 3539 21132
1689	0	0	Ki67+	 4107 13773
1690	0	0	Ki67+	 4109 13753
1691	0	0	Ki67+	 4135 13736
1692	0	0	Ki67+	 4184 13324
1693	0	0	Ki67+	 4191 13736
1694	0	0	Ki67+	 4256 13454
1695	0	0	Ki67+	 4272 13442
1696	0	0	Ki67+	 4301 13470
1697	0	0	Ki67+	 3651 14519
1698	0	0	Ki67+	 3668 14537
1699	0	0	Ki67+	 3678 14502
1700	0	0	Ki67+	 3685 14516
1701	0	0	Ki67+	 3698 14564
1702	0	0	Ki67+	 3702 14490
1703	0	0	Ki67+	 3746 14525
1704	0	0	Ki67+	 3770 14516
1705	0	0	Ki67+	 3796 14448
1706	0	0	Ki67+	 3796 14491
1707	0	0	Ki67+	 3798 14466
1708	0	0	Ki67+	 3842 14519
1709	0	0	Ki67+	 3854 14431
1710	0	0	Ki67+	 3957 14410
1711	0	0	Ki67+	 4043 14545
1712	0	0	Ki67+	 4107 14525
1713	0	0	Ki67+	 4127 14273
1714	0	0	Ki67+	 4137 14365
1715	0	0	Ki67+	 4138 14260
1716	0	0	Ki67+	 4148 14484
1717	0	0	Ki67+	 4174 14238
1718	0	0	Ki67+	 4203 14559
1719	0	0	Ki67+	 4206 14226
1720	0	0	Ki67+	 4207 14254
1721	0	0	Ki67+	 4225 14263
1722	0	0	Ki67+	 4234 14224
1723	0	0	Ki67+	 4236 14478
1724	0	0	Ki67+	 4258 14235
1725	0	0	Ki67+	 4276 13879
1726	0	0	Ki67+	 4284 14231
1727	0	0	Ki67+	 4285 14271
1728	0	0	Ki67+	 4317 14279
1729	0	0	Ki67+	 4326 14241
1730	0	0	Ki67+	 4336 13806
1731	0	0	Ki67+	 3583 14747
1732	0	0	Ki67+	 3596 14724
1733	0	0	Ki67+	 3600 14968
1734	0	0	Ki67+	 3607 15008
1735	0	0	Ki67+	 3624 14730
1736	0	0	Ki67+	 3626 15150
1737	0	0	Ki67+	 3654 15136
1738	0	0	Ki67+	 3669 14989
1739	0	0	Ki67+	 3678 15110
1740	0	0	Ki67+	 3678 15387
1741	0	0	Ki67+	 3685 14730
1742	0	0	Ki67+	 3691 14909
1743	0	0	Ki67+	 3694 15001
1744	0	0	Ki67+	 3700 15169
1745	0	0	Ki67+	 3703 14723
1746	0	0	Ki67+	 3712 15027
1747	0	0	Ki67+	 3712 15138
1748	0	0	Ki67+	 3722 15234
1749	0	0	Ki67+	 3724 15009
1750	0	0	Ki67+	 3726 15183
1751	0	0	Ki67+	 3729 14745
1752	0	0	Ki67+	 3730 15389
1753	0	0	Ki67+	 3734 15157
1754	0	0	Ki67+	 3738 15231
1755	0	0	Ki67+	 3747 15391
1756	0	0	Ki67+	 3750 15000
1757	0	0	Ki67+	 3752 15042
1758	0	0	Ki67+	 3756 15201
1759	0	0	Ki67+	 3760 15242
1760	0	0	Ki67+	 3762 15189
1761	0	0	Ki67+	 3771 15216
1762	0	0	Ki67+	 3787 15262
1763	0	0	Ki67+	 3790 15202
1764	0	0	Ki67+	 3805 15108
1765	0	0	Ki67+	 3807 15239
1766	0	0	Ki67+	 3809 15214
1767	0	0	Ki67+	 3810 15077
1768	0	0	Ki67+	 3834 15071
1769	0	0	Ki67+	 3846 15261
1770	0	0	Ki67+	 3850 15389
1771	0	0	Ki67+	 3856 15108
1772	0	0	Ki67+	 3859 15122
1773	0	0	Ki67+	 3863 14827
1774	0	0	Ki67+	 3878 15372
1775	0	0	Ki67+	 3879 15252
1776	0	0	Ki67+	 3882 15293
1777	0	0	Ki67+	 3891 14808
1778	0	0	Ki67+	 3891 15143
1779	0	0	Ki67+	 3896 15256
1780	0	0	Ki67+	 3896 15371
1781	0	0	Ki67+	 3904 15331
1782	0	0	Ki67+	 3905 15111
1783	0	0	Ki67+	 3933 15176
1784	0	0	Ki67+	 3942 15328
1785	0	0	Ki67+	 3975 15373
1786	0	0	Ki67+	 3976 14802
1787	0	0	Ki67+	 3982 14777
1788	0	0	Ki67+	 3982 15337
1789	0	0	Ki67+	 3988 15146
1790	0	0	Ki67+	 3989 15375
1791	0	0	Ki67+	 4000 15165
1792	0	0	Ki67+	 4017 15262
1793	0	0	Ki67+	 4023 14822
1794	0	0	Ki67+	 4035 14806
1795	0	0	Ki67+	 4049 14824
1796	0	0	Ki67+	 4057 14805
1797	0	0	Ki67+	 4061 14820
1798	0	0	Ki67+	 4074 14974
1799	0	0	Ki67+	 4076 15137
1800	0	0	Ki67+	 4083 14858
1801	0	0	Ki67+	 4093 15023
1802	0	0	Ki67+	 4095 14857
1803	0	0	Ki67+	 4114 14914
1804	0	0	Ki67+	 4115 15039
1805	0	0	Ki67+	 4124 14884
1806	0	0	Ki67+	 4124 15193
1807	0	0	Ki67+	 4142 14906
1808	0	0	Ki67+	 4143 15040
1809	0	0	Ki67+	 4152 15258
1810	0	0	Ki67+	 4157 15193
1811	0	0	Ki67+	 4161 15084
1812	0	0	Ki67+	 4169 14959
1813	0	0	Ki67+	 4169 15145
1814	0	0	Ki67+	 4175 15100
1815	0	0	Ki67+	 4177 15284
1816	0	0	Ki67+	 4183 14927
1817	0	0	Ki67+	 4186 14954
1818	0	0	Ki67+	 4195 15001
1819	0	0	Ki67+	 4196 15058
1820	0	0	Ki67+	 4199 14977
1821	0	0	Ki67+	 4215 15229
1822	0	0	Ki67+	 4217 15103
1823	0	0	Ki67+	 4224 15145
1824	0	0	Ki67+	 4228 15027
1825	0	0	Ki67+	 4230 15084
1826	0	0	Ki67+	 4232 14971
1827	0	0	Ki67+	 4246 15270
1828	0	0	Ki67+	 4255 15122
1829	0	0	Ki67+	 4256 15044
1830	0	0	Ki67+	 4292 14996
1831	0	0	Ki67+	 4297 14962
1832	0	0	Ki67+	 4304 15383
1833	0	0	Ki67+	 4306 15034
1834	0	0	Ki67+	 4308 15054
1835	0	0	Ki67+	 4323 15225
1836	0	0	Ki67+	 4324 14985
1837	0	0	Ki67+	 4331 15352
1838	0	0	Ki67+	 4331 15374
1839	0	0	Ki67+	 4337 15307
1840	0	0	Ki67+	 4339 15096
1841	0	0	Ki67+	 4339 15339
1842	0	0	Ki67+	 4341 15013
1843	0	0	Ki67+	 4342 15034
1844	0	0	Ki67+	 4350 15365
1845	0	0	Ki67+	 4355 15319
1846	0	0	Ki67+	 4356 15092
1847	0	0	Ki67+	 4359 15299
1848	0	0	Ki67+	 4362 15171
1849	0	0	Ki67+	 4362 15349
1850	0	0	Ki67+	 3570 15480
1851	0	0	Ki67+	 3570 15842
1852	0	0	Ki67+	 3570 15969
1853	0	0	Ki67+	 3571 16166
1854	0	0	Ki67+	 3574 15674
1855	0	0	Ki67+	 3580 15447
1856	0	0	Ki67+	 3582 15543
1857	0	0	Ki67+	 3586 15492
1858	0	0	Ki67+	 3588 15997
1859	0	0	Ki67+	 3590 15584
1860	0	0	Ki67+	 3590 15712
1861	0	0	Ki67+	 3590 15975
1862	0	0	Ki67+	 3591 16054
1863	0	0	Ki67+	 3592 15433
1864	0	0	Ki67+	 3593 15819
1865	0	0	Ki67+	 3596 15945
1866	0	0	Ki67+	 3598 16157
1867	0	0	Ki67+	 3604 15587
1868	0	0	Ki67+	 3606 15967
1869	0	0	Ki67+	 3608 16115
1870	0	0	Ki67+	 3610 15434
1871	0	0	Ki67+	 3614 15485
1872	0	0	Ki67+	 3615 15539
1873	0	0	Ki67+	 3620 15565
1874	0	0	Ki67+	 3623 16054
1875	0	0	Ki67+	 3630 16069
1876	0	0	Ki67+	 3638 15534
1877	0	0	Ki67+	 3640 15406
1878	0	0	Ki67+	 3642 16149
1879	0	0	Ki67+	 3644 15497
1880	0	0	Ki67+	 3646 15794
1881	0	0	Ki67+	 3647 15470
1882	0	0	Ki67+	 3648 16166
1883	0	0	Ki67+	 3650 15443
1884	0	0	Ki67+	 3653 15555
1885	0	0	Ki67+	 3656 15772
1886	0	0	Ki67+	 3660 16052
1887	0	0	Ki67+	 3662 15571
1888	0	0	Ki67+	 3663 15538
1889	0	0	Ki67+	 3667 15423
1890	0	0	Ki67+	 3667 15835
1891	0	0	Ki67+	 3675 15553
1892	0	0	Ki67+	 3677 15485
1893	0	0	Ki67+	 3678 15917
1894	0	0	Ki67+	 3679 15470
1895	0	0	Ki67+	 3679 15888
1896	0	0	Ki67+	 3679 16021
1897	0	0	Ki67+	 3683 15430
1898	0	0	Ki67+	 3694 15714
1899	0	0	Ki67+	 3695 15998
1900	0	0	Ki67+	 3698 15599
1901	0	0	Ki67+	 3701 16049
1902	0	0	Ki67+	 3702 15460
1903	0	0	Ki67+	 3703 15404
1904	0	0	Ki67+	 3704 16036
1905	0	0	Ki67+	 3708 15425
1906	0	0	Ki67+	 3708 16011
1907	0	0	Ki67+	 3710 15617
1908	0	0	Ki67+	 3711 15566
1909	0	0	Ki67+	 3713 16081
1910	0	0	Ki67+	 3717 15439
1911	0	0	Ki67+	 3718 16111
1912	0	0	Ki67+	 3723 15417
1913	0	0	Ki67+	 3723 15756
1914	0	0	Ki67+	 3728 15562
1915	0	0	Ki67+	 3728 15582
1916	0	0	Ki67+	 3731 15538
1917	0	0	Ki67+	 3733 15414
1918	0	0	Ki67+	 3733 15722
1919	0	0	Ki67+	 3737 16034
1920	0	0	Ki67+	 3743 15630
1921	0	0	Ki67+	 3743 15741
1922	0	0	Ki67+	 3744 16106
1923	0	0	Ki67+	 3746 15603
1924	0	0	Ki67+	 3751 16040
1925	0	0	Ki67+	 3753 15547
1926	0	0	Ki67+	 3754 16080
1927	0	0	Ki67+	 3765 15419
1928	0	0	Ki67+	 3765 16055
1929	0	0	Ki67+	 3772 15760
1930	0	0	Ki67+	 3775 15537
1931	0	0	Ki67+	 3775 15648
1932	0	0	Ki67+	 3777 15723
1933	0	0	Ki67+	 3779 15510
1934	0	0	Ki67+	 3781 16090
1935	0	0	Ki67+	 3784 15407
1936	0	0	Ki67+	 3784 16159
1937	0	0	Ki67+	 3794 15527
1938	0	0	Ki67+	 3796 15556
1939	0	0	Ki67+	 3798 15766
1940	0	0	Ki67+	 3801 15725
1941	0	0	Ki67+	 3801 15755
1942	0	0	Ki67+	 3805 15417
1943	0	0	Ki67+	 3805 15490
1944	0	0	Ki67+	 3811 15874
1945	0	0	Ki67+	 3813 15664
1946	0	0	Ki67+	 3814 15515
1947	0	0	Ki67+	 3821 15698
1948	0	0	Ki67+	 3821 15766
1949	0	0	Ki67+	 3822 15568
1950	0	0	Ki67+	 3825 15718
1951	0	0	Ki67+	 3828 16161
1952	0	0	Ki67+	 3829 15426
1953	0	0	Ki67+	 3832 16191
1954	0	0	Ki67+	 3834 15691
1955	0	0	Ki67+	 3843 15534
1956	0	0	Ki67+	 3843 15620
1957	0	0	Ki67+	 3844 15506
1958	0	0	Ki67+	 3845 15658
1959	0	0	Ki67+	 3851 15729
1960	0	0	Ki67+	 3852 15589
1961	0	0	Ki67+	 3853 15744
1962	0	0	Ki67+	 3853 16148
1963	0	0	Ki67+	 3854 15440
1964	0	0	Ki67+	 3854 15479
1965	0	0	Ki67+	 3854 16125
1966	0	0	Ki67+	 3854 16186
1967	0	0	Ki67+	 3855 16009
1968	0	0	Ki67+	 3863 15699
1969	0	0	Ki67+	 3867 15397
1970	0	0	Ki67+	 3867 15626
1971	0	0	Ki67+	 3871 15742
1972	0	0	Ki67+	 3873 15560
1973	0	0	Ki67+	 3877 15513
1974	0	0	Ki67+	 3878 15673
1975	0	0	Ki67+	 3880 15864
1976	0	0	Ki67+	 3880 16190
1977	0	0	Ki67+	 3881 15585
1978	0	0	Ki67+	 3882 15419
1979	0	0	Ki67+	 3882 15544
1980	0	0	Ki67+	 3886 16174
1981	0	0	Ki67+	 3887 15967
1982	0	0	Ki67+	 3887 16157
1983	0	0	Ki67+	 3890 15788
1984	0	0	Ki67+	 3891 15527
1985	0	0	Ki67+	 3897 15556
1986	0	0	Ki67+	 3901 15448
1987	0	0	Ki67+	 3901 15484
1988	0	0	Ki67+	 3901 15691
1989	0	0	Ki67+	 3902 16152
1990	0	0	Ki67+	 3913 16089
1991	0	0	Ki67+	 3914 15537
1992	0	0	Ki67+	 3916 15714
1993	0	0	Ki67+	 3918 15501
1994	0	0	Ki67+	 3919 15929
1995	0	0	Ki67+	 3923 15957
1996	0	0	Ki67+	 3928 15618
1997	0	0	Ki67+	 3928 15909
1998	0	0	Ki67+	 3931 15679
1999	0	0	Ki67+	 3934 15480
2000	0	0	Ki67+	 3936 15650
2001	0	0	Ki67+	 3938 15637
2002	0	0	Ki67+	 3946 15937
2003	0	0	Ki67+	 3947 15450
2004	0	0	Ki67+	 3948 15911
2005	0	0	Ki67+	 3957 15515
2006	0	0	Ki67+	 3962 15963
2007	0	0	Ki67+	 3964 15990
2008	0	0	Ki67+	 3965 15666
2009	0	0	Ki67+	 3966 15393
2010	0	0	Ki67+	 3967 15651
2011	0	0	Ki67+	 3968 15889
2012	0	0	Ki67+	 3972 15913
2013	0	0	Ki67+	 3974 15438
2014	0	0	Ki67+	 3974 15947
2015	0	0	Ki67+	 3977 15603
2016	0	0	Ki67+	 3985 15541
2017	0	0	Ki67+	 3985 16083
2018	0	0	Ki67+	 3991 15431
2019	0	0	Ki67+	 4001 16086
2020	0	0	Ki67+	 4003 15402
2021	0	0	Ki67+	 4003 15922
2022	0	0	Ki67+	 4005 15497
2023	0	0	Ki67+	 4005 15576
2024	0	0	Ki67+	 4006 15525
2025	0	0	Ki67+	 4007 15546
2026	0	0	Ki67+	 4009 15740
2027	0	0	Ki67+	 4011 15595
2028	0	0	Ki67+	 4014 15885
2029	0	0	Ki67+	 4018 15899
2030	0	0	Ki67+	 4022 15513
2031	0	0	Ki67+	 4025 15843
2032	0	0	Ki67+	 4027 15699
2033	0	0	Ki67+	 4028 16122
2034	0	0	Ki67+	 4030 16064
2035	0	0	Ki67+	 4037 16074
2036	0	0	Ki67+	 4041 15877
2037	0	0	Ki67+	 4046 15803
2038	0	0	Ki67+	 4047 15844
2039	0	0	Ki67+	 4050 16125
2040	0	0	Ki67+	 4051 16097
2041	0	0	Ki67+	 4060 15725
2042	0	0	Ki67+	 4070 16051
2043	0	0	Ki67+	 4072 15768
2044	0	0	Ki67+	 4072 16107
2045	0	0	Ki67+	 4078 15938
2046	0	0	Ki67+	 4086 15619
2047	0	0	Ki67+	 4090 15826
2048	0	0	Ki67+	 4090 15869
2049	0	0	Ki67+	 4092 16105
2050	0	0	Ki67+	 4094 16124
2051	0	0	Ki67+	 4105 15965
2052	0	0	Ki67+	 4108 15874
2053	0	0	Ki67+	 4109 16040
2054	0	0	Ki67+	 4113 16153
2055	0	0	Ki67+	 4115 15907
2056	0	0	Ki67+	 4115 16183
2057	0	0	Ki67+	 4123 15932
2058	0	0	Ki67+	 4129 15436
2059	0	0	Ki67+	 4129 16119
2060	0	0	Ki67+	 4131 16081
2061	0	0	Ki67+	 4139 15587
2062	0	0	Ki67+	 4140 15912
2063	0	0	Ki67+	 4141 16155
2064	0	0	Ki67+	 4143 15607
2065	0	0	Ki67+	 4151 16096
2066	0	0	Ki67+	 4155 15687
2067	0	0	Ki67+	 4156 15640
2068	0	0	Ki67+	 4158 15873
2069	0	0	Ki67+	 4158 15953
2070	0	0	Ki67+	 4164 16183
2071	0	0	Ki67+	 4167 15663
2072	0	0	Ki67+	 4170 16127
2073	0	0	Ki67+	 4171 15930
2074	0	0	Ki67+	 4175 15704
2075	0	0	Ki67+	 4180 15992
2076	0	0	Ki67+	 4183 15619
2077	0	0	Ki67+	 4184 15897
2078	0	0	Ki67+	 4185 15856
2079	0	0	Ki67+	 4190 15577
2080	0	0	Ki67+	 4193 16153
2081	0	0	Ki67+	 4194 15928
2082	0	0	Ki67+	 4195 15720
2083	0	0	Ki67+	 4197 15514
2084	0	0	Ki67+	 4198 15752
2085	0	0	Ki67+	 4203 16001
2086	0	0	Ki67+	 4204 15551
2087	0	0	Ki67+	 4204 16044
2088	0	0	Ki67+	 4205 15498
2089	0	0	Ki67+	 4213 16007
2090	0	0	Ki67+	 4215 15620
2091	0	0	Ki67+	 4216 15659
2092	0	0	Ki67+	 4219 15988
2093	0	0	Ki67+	 4220 15674
2094	0	0	Ki67+	 4229 15751
2095	0	0	Ki67+	 4234 15594
2096	0	0	Ki67+	 4238 15792
2097	0	0	Ki67+	 4239 16084
2098	0	0	Ki67+	 4241 15623
2099	0	0	Ki67+	 4245 16069
2100	0	0	Ki67+	 4246 16011
2101	0	0	Ki67+	 4248 15941
2102	0	0	Ki67+	 4252 15651
2103	0	0	Ki67+	 4254 15997
2104	0	0	Ki67+	 4256 16112
2105	0	0	Ki67+	 4260 15632
2106	0	0	Ki67+	 4262 15602
2107	0	0	Ki67+	 4262 15670
2108	0	0	Ki67+	 4264 15467
2109	0	0	Ki67+	 4265 16119
2110	0	0	Ki67+	 4267 16041
2111	0	0	Ki67+	 4269 15720
2112	0	0	Ki67+	 4270 15790
2113	0	0	Ki67+	 4272 16091
2114	0	0	Ki67+	 4273 15508
2115	0	0	Ki67+	 4274 15417
2116	0	0	Ki67+	 4275 15394
2117	0	0	Ki67+	 4276 15447
2118	0	0	Ki67+	 4278 15756
2119	0	0	Ki67+	 4278 16014
2120	0	0	Ki67+	 4282 15942
2121	0	0	Ki67+	 4283 15630
2122	0	0	Ki67+	 4283 15833
2123	0	0	Ki67+	 4284 15572
2124	0	0	Ki67+	 4288 16123
2125	0	0	Ki67+	 4292 15546
2126	0	0	Ki67+	 4292 15670
2127	0	0	Ki67+	 4292 15845
2128	0	0	Ki67+	 4293 16057
2129	0	0	Ki67+	 4294 15751
2130	0	0	Ki67+	 4299 15507
2131	0	0	Ki67+	 4302 15843
2132	0	0	Ki67+	 4302 16075
2133	0	0	Ki67+	 4306 15974
2134	0	0	Ki67+	 4307 15415
2135	0	0	Ki67+	 4307 15707
2136	0	0	Ki67+	 4308 15881
2137	0	0	Ki67+	 4309 15594
2138	0	0	Ki67+	 4310 15641
2139	0	0	Ki67+	 4310 15771
2140	0	0	Ki67+	 4310 15957
2141	0	0	Ki67+	 4311 16024
2142	0	0	Ki67+	 4313 15683
2143	0	0	Ki67+	 4314 15985
2144	0	0	Ki67+	 4314 16087
2145	0	0	Ki67+	 4314 16107
2146	0	0	Ki67+	 4315 15432
2147	0	0	Ki67+	 4315 15558
2148	0	0	Ki67+	 4315 16051
2149	0	0	Ki67+	 4317 15615
2150	0	0	Ki67+	 4321 15742
2151	0	0	Ki67+	 4322 15489
2152	0	0	Ki67+	 4322 15574
2153	0	0	Ki67+	 4322 15656
2154	0	0	Ki67+	 4327 15778
2155	0	0	Ki67+	 4329 15473
2156	0	0	Ki67+	 4330 16034
2157	0	0	Ki67+	 4331 15525
2158	0	0	Ki67+	 4334 15989
2159	0	0	Ki67+	 4335 15701
2160	0	0	Ki67+	 4336 15571
2161	0	0	Ki67+	 4339 15407
2162	0	0	Ki67+	 4340 15637
2163	0	0	Ki67+	 4341 16004
2164	0	0	Ki67+	 4345 15785
2165	0	0	Ki67+	 4347 15728
2166	0	0	Ki67+	 4347 16123
2167	0	0	Ki67+	 4348 15551
2168	0	0	Ki67+	 4350 15445
2169	0	0	Ki67+	 4350 15579
2170	0	0	Ki67+	 4352 15598
2171	0	0	Ki67+	 4353 15621
2172	0	0	Ki67+	 4354 15433
2173	0	0	Ki67+	 4357 15755
2174	0	0	Ki67+	 4357 15993
2175	0	0	Ki67+	 4357 16032
2176	0	0	Ki67+	 4362 16144
2177	0	0	Ki67+	 4363 15481
2178	0	0	Ki67+	 3569 16376
2179	0	0	Ki67+	 3569 16593
2180	0	0	Ki67+	 3571 16336
2181	0	0	Ki67+	 3573 16455
2182	0	0	Ki67+	 3579 16417
2183	0	0	Ki67+	 3579 16870
2184	0	0	Ki67+	 3580 16375
2185	0	0	Ki67+	 3580 16744
2186	0	0	Ki67+	 3581 16814
2187	0	0	Ki67+	 3583 16218
2188	0	0	Ki67+	 3583 16709
2189	0	0	Ki67+	 3585 16267
2190	0	0	Ki67+	 3585 16796
2191	0	0	Ki67+	 3588 16198
2192	0	0	Ki67+	 3594 16247
2193	0	0	Ki67+	 3599 16342
2194	0	0	Ki67+	 3603 16233
2195	0	0	Ki67+	 3603 16367
2196	0	0	Ki67+	 3604 16266
2197	0	0	Ki67+	 3604 16437
2198	0	0	Ki67+	 3605 16897
2199	0	0	Ki67+	 3606 16624
2200	0	0	Ki67+	 3608 16715
2201	0	0	Ki67+	 3611 16210
2202	0	0	Ki67+	 3612 16588
2203	0	0	Ki67+	 3612 16838
2204	0	0	Ki67+	 3617 16399
2205	0	0	Ki67+	 3618 16700
2206	0	0	Ki67+	 3623 16803
2207	0	0	Ki67+	 3624 16472
2208	0	0	Ki67+	 3624 16548
2209	0	0	Ki67+	 3629 16423
2210	0	0	Ki67+	 3631 16250
2211	0	0	Ki67+	 3631 16710
2212	0	0	Ki67+	 3632 16212
2213	0	0	Ki67+	 3632 16284
2214	0	0	Ki67+	 3632 16745
2215	0	0	Ki67+	 3632 16862
2216	0	0	Ki67+	 3636 16922
2217	0	0	Ki67+	 3639 16193
2218	0	0	Ki67+	 3640 16823
2219	0	0	Ki67+	 3642 16485
2220	0	0	Ki67+	 3644 16845
2221	0	0	Ki67+	 3645 16573
2222	0	0	Ki67+	 3647 16882
2223	0	0	Ki67+	 3648 16621
2224	0	0	Ki67+	 3650 16234
2225	0	0	Ki67+	 3651 16649
2226	0	0	Ki67+	 3651 16757
2227	0	0	Ki67+	 3652 16692
2228	0	0	Ki67+	 3654 16269
2229	0	0	Ki67+	 3657 16550
2230	0	0	Ki67+	 3658 16779
2231	0	0	Ki67+	 3663 16457
2232	0	0	Ki67+	 3663 16723
2233	0	0	Ki67+	 3666 16262
2234	0	0	Ki67+	 3666 16897
2235	0	0	Ki67+	 3667 16333
2236	0	0	Ki67+	 3667 16862
2237	0	0	Ki67+	 3668 16196
2238	0	0	Ki67+	 3672 16809
2239	0	0	Ki67+	 3676 16779
2240	0	0	Ki67+	 3677 16931
2241	0	0	Ki67+	 3681 16319
2242	0	0	Ki67+	 3682 16760
2243	0	0	Ki67+	 3687 16935
2244	0	0	Ki67+	 3689 16823
2245	0	0	Ki67+	 3690 16221
2246	0	0	Ki67+	 3693 16357
2247	0	0	Ki67+	 3695 16267
2248	0	0	Ki67+	 3696 16372
2249	0	0	Ki67+	 3697 16206
2250	0	0	Ki67+	 3697 16734
2251	0	0	Ki67+	 3698 16246
2252	0	0	Ki67+	 3699 16891
2253	0	0	Ki67+	 3701 16295
2254	0	0	Ki67+	 3701 16405
2255	0	0	Ki67+	 3705 16799
2256	0	0	Ki67+	 3708 16439
2257	0	0	Ki67+	 3708 16714
2258	0	0	Ki67+	 3709 16819
2259	0	0	Ki67+	 3709 16870
2260	0	0	Ki67+	 3711 16743
2261	0	0	Ki67+	 3714 16257
2262	0	0	Ki67+	 3717 16405
2263	0	0	Ki67+	 3718 16849
2264	0	0	Ki67+	 3721 16459
2265	0	0	Ki67+	 3722 16318
2266	0	0	Ki67+	 3724 16345
2267	0	0	Ki67+	 3725 16503
2268	0	0	Ki67+	 3726 16642
2269	0	0	Ki67+	 3730 16966
2270	0	0	Ki67+	 3731 16840
2271	0	0	Ki67+	 3735 16515
2272	0	0	Ki67+	 3735 16711
2273	0	0	Ki67+	 3737 16872
2274	0	0	Ki67+	 3739 16333
2275	0	0	Ki67+	 3739 16730
2276	0	0	Ki67+	 3739 16768
2277	0	0	Ki67+	 3739 16981
2278	0	0	Ki67+	 3740 16343
2279	0	0	Ki67+	 3742 16533
2280	0	0	Ki67+	 3744 16496
2281	0	0	Ki67+	 3747 16372
2282	0	0	Ki67+	 3749 16387
2283	0	0	Ki67+	 3752 16345
2284	0	0	Ki67+	 3755 16438
2285	0	0	Ki67+	 3755 16469
2286	0	0	Ki67+	 3757 16819
2287	0	0	Ki67+	 3758 16973
2288	0	0	Ki67+	 3760 16847
2289	0	0	Ki67+	 3761 16415
2290	0	0	Ki67+	 3767 16331
2291	0	0	Ki67+	 3769 16654
2292	0	0	Ki67+	 3770 16715
2293	0	0	Ki67+	 3772 16532
2294	0	0	Ki67+	 3777 16362
2295	0	0	Ki67+	 3778 16489
2296	0	0	Ki67+	 3778 16939
2297	0	0	Ki67+	 3779 16673
2298	0	0	Ki67+	 3788 16518
2299	0	0	Ki67+	 3789 16554
2300	0	0	Ki67+	 3793 16202
2301	0	0	Ki67+	 3796 16441
2302	0	0	Ki67+	 3798 16470
2303	0	0	Ki67+	 3798 16711
2304	0	0	Ki67+	 3802 16379
2305	0	0	Ki67+	 3802 16915
2306	0	0	Ki67+	 3814 16926
2307	0	0	Ki67+	 3815 16691
2308	0	0	Ki67+	 3817 16555
2309	0	0	Ki67+	 3817 16752
2310	0	0	Ki67+	 3819 16379
2311	0	0	Ki67+	 3824 16446
2312	0	0	Ki67+	 3826 16901
2313	0	0	Ki67+	 3827 16479
2314	0	0	Ki67+	 3831 16721
2315	0	0	Ki67+	 3839 16221
2316	0	0	Ki67+	 3849 16975
2317	0	0	Ki67+	 3850 16888
2318	0	0	Ki67+	 3858 16663
2319	0	0	Ki67+	 3864 16438
2320	0	0	Ki67+	 3865 16950
2321	0	0	Ki67+	 3866 16590
2322	0	0	Ki67+	 3867 16735
2323	0	0	Ki67+	 3869 16253
2324	0	0	Ki67+	 3869 16698
2325	0	0	Ki67+	 3879 16517
2326	0	0	Ki67+	 3882 16219
2327	0	0	Ki67+	 3888 16915
2328	0	0	Ki67+	 3891 16648
2329	0	0	Ki67+	 3891 16765
2330	0	0	Ki67+	 3895 16374
2331	0	0	Ki67+	 3897 16244
2332	0	0	Ki67+	 3903 16929
2333	0	0	Ki67+	 3907 16360
2334	0	0	Ki67+	 3911 16254
2335	0	0	Ki67+	 3912 16732
2336	0	0	Ki67+	 3913 16213
2337	0	0	Ki67+	 3914 16405
2338	0	0	Ki67+	 3921 16193
2339	0	0	Ki67+	 3923 16704
2340	0	0	Ki67+	 3927 16360
2341	0	0	Ki67+	 3927 16672
2342	0	0	Ki67+	 3932 16222
2343	0	0	Ki67+	 3932 16390
2344	0	0	Ki67+	 3933 16834
2345	0	0	Ki67+	 3936 16419
2346	0	0	Ki67+	 3938 16959
2347	0	0	Ki67+	 3942 16553
2348	0	0	Ki67+	 3946 16619
2349	0	0	Ki67+	 3947 16212
2350	0	0	Ki67+	 3948 16884
2351	0	0	Ki67+	 3952 16978
2352	0	0	Ki67+	 3954 16267
2353	0	0	Ki67+	 3955 16752
2354	0	0	Ki67+	 3957 16393
2355	0	0	Ki67+	 3958 16427
2356	0	0	Ki67+	 3959 16677
2357	0	0	Ki67+	 3964 16210
2358	0	0	Ki67+	 3964 16549
2359	0	0	Ki67+	 3965 16229
2360	0	0	Ki67+	 3968 16899
2361	0	0	Ki67+	 3970 16718
2362	0	0	Ki67+	 3970 16950
2363	0	0	Ki67+	 3979 16226
2364	0	0	Ki67+	 3983 16796
2365	0	0	Ki67+	 3987 16371
2366	0	0	Ki67+	 3990 16854
2367	0	0	Ki67+	 3991 16766
2368	0	0	Ki67+	 3993 16306
2369	0	0	Ki67+	 3993 16919
2370	0	0	Ki67+	 3995 16341
2371	0	0	Ki67+	 4005 16543
2372	0	0	Ki67+	 4006 16830
2373	0	0	Ki67+	 4007 16533
2374	0	0	Ki67+	 4012 16897
2375	0	0	Ki67+	 4022 16411
2376	0	0	Ki67+	 4022 16770
2377	0	0	Ki67+	 4024 16719
2378	0	0	Ki67+	 4024 16843
2379	0	0	Ki67+	 4025 16800
2380	0	0	Ki67+	 4030 16324
2381	0	0	Ki67+	 4034 16741
2382	0	0	Ki67+	 4057 16445
2383	0	0	Ki67+	 4078 16881
2384	0	0	Ki67+	 4081 16819
2385	0	0	Ki67+	 4083 16668
2386	0	0	Ki67+	 4083 16754
2387	0	0	Ki67+	 4095 16464
2388	0	0	Ki67+	 4104 16382
2389	0	0	Ki67+	 4109 16665
2390	0	0	Ki67+	 4111 16216
2391	0	0	Ki67+	 4128 16219
2392	0	0	Ki67+	 4138 16237
2393	0	0	Ki67+	 4139 16290
2394	0	0	Ki67+	 4141 16256
2395	0	0	Ki67+	 4154 16206
2396	0	0	Ki67+	 4166 16252
2397	0	0	Ki67+	 4173 16242
2398	0	0	Ki67+	 4173 16845
2399	0	0	Ki67+	 4174 16859
2400	0	0	Ki67+	 4182 16260
2401	0	0	Ki67+	 4183 16216
2402	0	0	Ki67+	 4183 16292
2403	0	0	Ki67+	 4198 16193
2404	0	0	Ki67+	 4202 16815
2405	0	0	Ki67+	 4209 16780
2406	0	0	Ki67+	 4209 16800
2407	0	0	Ki67+	 4209 16839
2408	0	0	Ki67+	 4209 16954
2409	0	0	Ki67+	 4211 16248
2410	0	0	Ki67+	 4211 16757
2411	0	0	Ki67+	 4214 16261
2412	0	0	Ki67+	 4217 16315
2413	0	0	Ki67+	 4217 16860
2414	0	0	Ki67+	 4217 16920
2415	0	0	Ki67+	 4217 16978
2416	0	0	Ki67+	 4222 16770
2417	0	0	Ki67+	 4226 16291
2418	0	0	Ki67+	 4226 16396
2419	0	0	Ki67+	 4230 16950
2420	0	0	Ki67+	 4231 16828
2421	0	0	Ki67+	 4234 16870
2422	0	0	Ki67+	 4234 16881
2423	0	0	Ki67+	 4234 16970
2424	0	0	Ki67+	 4238 16742
2425	0	0	Ki67+	 4239 16921
2426	0	0	Ki67+	 4244 16489
2427	0	0	Ki67+	 4245 16788
2428	0	0	Ki67+	 4252 16947
2429	0	0	Ki67+	 4254 16814
2430	0	0	Ki67+	 4256 16930
2431	0	0	Ki67+	 4257 16714
2432	0	0	Ki67+	 4261 16328
2433	0	0	Ki67+	 4261 16894
2434	0	0	Ki67+	 4263 16848
2435	0	0	Ki67+	 4267 16288
2436	0	0	Ki67+	 4271 16271
2437	0	0	Ki67+	 4273 16971
2438	0	0	Ki67+	 4275 16731
2439	0	0	Ki67+	 4275 16757
2440	0	0	Ki67+	 4275 16792
2441	0	0	Ki67+	 4279 16863
2442	0	0	Ki67+	 4281 16891
2443	0	0	Ki67+	 4285 16684
2444	0	0	Ki67+	 4285 16971
2445	0	0	Ki67+	 4288 16941
2446	0	0	Ki67+	 4289 16927
2447	0	0	Ki67+	 4296 16717
2448	0	0	Ki67+	 4298 16781
2449	0	0	Ki67+	 4301 16250
2450	0	0	Ki67+	 4306 16221
2451	0	0	Ki67+	 4306 16237
2452	0	0	Ki67+	 4308 16731
2453	0	0	Ki67+	 4310 16839
2454	0	0	Ki67+	 4313 16707
2455	0	0	Ki67+	 4315 16814
2456	0	0	Ki67+	 4317 16887
2457	0	0	Ki67+	 4321 16975
2458	0	0	Ki67+	 4324 16862
2459	0	0	Ki67+	 4328 16684
2460	0	0	Ki67+	 4335 16735
2461	0	0	Ki67+	 4339 16847
2462	0	0	Ki67+	 4339 16931
2463	0	0	Ki67+	 4340 16414
2464	0	0	Ki67+	 4348 16765
2465	0	0	Ki67+	 4355 16859
2466	0	0	Ki67+	 4357 16699
2467	0	0	Ki67+	 4360 16560
2468	0	0	Ki67+	 4360 16725
2469	0	0	Ki67+	 4360 16892
2470	0	0	Ki67+	 4366 16931
2471	0	0	Ki67+	 4367 16975
2472	0	0	Ki67+	 3571 17080
2473	0	0	Ki67+	 3571 17212
2474	0	0	Ki67+	 3571 17359
2475	0	0	Ki67+	 3571 17378
2476	0	0	Ki67+	 3573 17579
2477	0	0	Ki67+	 3580 17141
2478	0	0	Ki67+	 3580 17318
2479	0	0	Ki67+	 3580 17385
2480	0	0	Ki67+	 3583 17127
2481	0	0	Ki67+	 3585 17027
2482	0	0	Ki67+	 3587 17295
2483	0	0	Ki67+	 3587 17721
2484	0	0	Ki67+	 3588 17010
2485	0	0	Ki67+	 3590 17698
2486	0	0	Ki67+	 3593 17042
2487	0	0	Ki67+	 3593 17625
2488	0	0	Ki67+	 3595 17337
2489	0	0	Ki67+	 3596 17237
2490	0	0	Ki67+	 3597 17415
2491	0	0	Ki67+	 3601 17553
2492	0	0	Ki67+	 3603 17277
2493	0	0	Ki67+	 3607 17682
2494	0	0	Ki67+	 3608 17366
2495	0	0	Ki67+	 3608 17481
2496	0	0	Ki67+	 3609 17439
2497	0	0	Ki67+	 3609 17583
2498	0	0	Ki67+	 3610 17133
2499	0	0	Ki67+	 3610 17213
2500	0	0	Ki67+	 3610 17527
2501	0	0	Ki67+	 3612 17498
2502	0	0	Ki67+	 3612 17561
2503	0	0	Ki67+	 3614 17254
2504	0	0	Ki67+	 3615 17390
2505	0	0	Ki67+	 3618 17067
2506	0	0	Ki67+	 3618 17719
2507	0	0	Ki67+	 3619 17039
2508	0	0	Ki67+	 3620 17535
2509	0	0	Ki67+	 3621 17191
2510	0	0	Ki67+	 3621 17509
2511	0	0	Ki67+	 3625 17313
2512	0	0	Ki67+	 3626 17443
2513	0	0	Ki67+	 3626 17612
2514	0	0	Ki67+	 3627 17338
2515	0	0	Ki67+	 3627 17410
2516	0	0	Ki67+	 3628 17497
2517	0	0	Ki67+	 3628 17552
2518	0	0	Ki67+	 3630 17220
2519	0	0	Ki67+	 3631 17106
2520	0	0	Ki67+	 3632 17236
2521	0	0	Ki67+	 3632 17714
2522	0	0	Ki67+	 3635 17381
2523	0	0	Ki67+	 3635 17678
2524	0	0	Ki67+	 3636 17041
2525	0	0	Ki67+	 3636 17303
2526	0	0	Ki67+	 3637 17021
2527	0	0	Ki67+	 3640 17455
2528	0	0	Ki67+	 3648 17317
2529	0	0	Ki67+	 3650 17360
2530	0	0	Ki67+	 3650 17483
2531	0	0	Ki67+	 3654 17090
2532	0	0	Ki67+	 3654 17141
2533	0	0	Ki67+	 3655 17416
2534	0	0	Ki67+	 3656 17277
2535	0	0	Ki67+	 3661 17347
2536	0	0	Ki67+	 3666 17064
2537	0	0	Ki67+	 3666 17232
2538	0	0	Ki67+	 3668 17244
2539	0	0	Ki67+	 3672 17395
2540	0	0	Ki67+	 3673 17372
2541	0	0	Ki67+	 3675 17114
2542	0	0	Ki67+	 3675 17138
2543	0	0	Ki67+	 3677 17575
2544	0	0	Ki67+	 3680 17167
2545	0	0	Ki67+	 3680 17518
2546	0	0	Ki67+	 3680 17537
2547	0	0	Ki67+	 3681 16996
2548	0	0	Ki67+	 3683 17070
2549	0	0	Ki67+	 3685 17018
2550	0	0	Ki67+	 3686 17199
2551	0	0	Ki67+	 3687 17491
2552	0	0	Ki67+	 3689 17154
2553	0	0	Ki67+	 3690 17397
2554	0	0	Ki67+	 3694 17242
2555	0	0	Ki67+	 3696 17419
2556	0	0	Ki67+	 3696 17691
2557	0	0	Ki67+	 3698 17185
2558	0	0	Ki67+	 3699 17044
2559	0	0	Ki67+	 3700 17283
2560	0	0	Ki67+	 3701 17262
2561	0	0	Ki67+	 3704 17354
2562	0	0	Ki67+	 3707 17324
2563	0	0	Ki67+	 3708 17382
2564	0	0	Ki67+	 3709 17212
2565	0	0	Ki67+	 3711 17026
2566	0	0	Ki67+	 3712 17162
2567	0	0	Ki67+	 3714 17103
2568	0	0	Ki67+	 3716 17307
2569	0	0	Ki67+	 3721 17229
2570	0	0	Ki67+	 3721 17443
2571	0	0	Ki67+	 3725 17074
2572	0	0	Ki67+	 3725 17410
2573	0	0	Ki67+	 3727 17696
2574	0	0	Ki67+	 3730 17264
2575	0	0	Ki67+	 3740 17073
2576	0	0	Ki67+	 3740 17255
2577	0	0	Ki67+	 3741 17021
2578	0	0	Ki67+	 3741 17124
2579	0	0	Ki67+	 3742 17174
2580	0	0	Ki67+	 3749 17045
2581	0	0	Ki67+	 3750 17264
2582	0	0	Ki67+	 3751 17510
2583	0	0	Ki67+	 3752 17499
2584	0	0	Ki67+	 3758 17376
2585	0	0	Ki67+	 3759 17238
2586	0	0	Ki67+	 3762 17646
2587	0	0	Ki67+	 3765 17040
2588	0	0	Ki67+	 3769 17160
2589	0	0	Ki67+	 3769 17542
2590	0	0	Ki67+	 3770 17078
2591	0	0	Ki67+	 3773 17212
2592	0	0	Ki67+	 3774 17658
2593	0	0	Ki67+	 3777 17602
2594	0	0	Ki67+	 3778 17256
2595	0	0	Ki67+	 3778 17784
2596	0	0	Ki67+	 3780 17235
2597	0	0	Ki67+	 3789 17181
2598	0	0	Ki67+	 3792 17254
2599	0	0	Ki67+	 3792 17653
2600	0	0	Ki67+	 3795 17239
2601	0	0	Ki67+	 3797 17282
2602	0	0	Ki67+	 3801 17024
2603	0	0	Ki67+	 3801 17175
2604	0	0	Ki67+	 3801 17566
2605	0	0	Ki67+	 3804 17610
2606	0	0	Ki67+	 3806 17233
2607	0	0	Ki67+	 3808 17384
2608	0	0	Ki67+	 3811 17329
2609	0	0	Ki67+	 3813 17366
2610	0	0	Ki67+	 3818 17271
2611	0	0	Ki67+	 3818 17578
2612	0	0	Ki67+	 3819 17135
2613	0	0	Ki67+	 3823 17067
2614	0	0	Ki67+	 3825 17029
2615	0	0	Ki67+	 3833 17004
2616	0	0	Ki67+	 3835 17493
2617	0	0	Ki67+	 3839 17209
2618	0	0	Ki67+	 3842 17090
2619	0	0	Ki67+	 3843 17237
2620	0	0	Ki67+	 3845 17514
2621	0	0	Ki67+	 3846 17270
2622	0	0	Ki67+	 3848 17059
2623	0	0	Ki67+	 3849 17465
2624	0	0	Ki67+	 3852 17485
2625	0	0	Ki67+	 3852 17646
2626	0	0	Ki67+	 3855 17710
2627	0	0	Ki67+	 3858 17677
2628	0	0	Ki67+	 3860 17204
2629	0	0	Ki67+	 3860 17253
2630	0	0	Ki67+	 3863 17439
2631	0	0	Ki67+	 3870 17097
2632	0	0	Ki67+	 3872 17015
2633	0	0	Ki67+	 3874 17055
2634	0	0	Ki67+	 3875 17497
2635	0	0	Ki67+	 3877 17411
2636	0	0	Ki67+	 3880 17362
2637	0	0	Ki67+	 3883 17208
2638	0	0	Ki67+	 3890 17083
2639	0	0	Ki67+	 3890 17463
2640	0	0	Ki67+	 3899 17210
2641	0	0	Ki67+	 3900 16993
2642	0	0	Ki67+	 3900 17107
2643	0	0	Ki67+	 3905 17451
2644	0	0	Ki67+	 3909 17167
2645	0	0	Ki67+	 3911 17303
2646	0	0	Ki67+	 3918 17370
2647	0	0	Ki67+	 3920 17396
2648	0	0	Ki67+	 3925 17334
2649	0	0	Ki67+	 3926 17010
2650	0	0	Ki67+	 3929 17218
2651	0	0	Ki67+	 3931 17260
2652	0	0	Ki67+	 3935 17326
2653	0	0	Ki67+	 3935 17483
2654	0	0	Ki67+	 3936 17189
2655	0	0	Ki67+	 3937 17350
2656	0	0	Ki67+	 3938 17165
2657	0	0	Ki67+	 3941 17311
2658	0	0	Ki67+	 3945 17076
2659	0	0	Ki67+	 3949 17219
2660	0	0	Ki67+	 3959 17366
2661	0	0	Ki67+	 3976 17715
2662	0	0	Ki67+	 3985 17233
2663	0	0	Ki67+	 3985 17252
2664	0	0	Ki67+	 3997 17149
2665	0	0	Ki67+	 4025 17662
2666	0	0	Ki67+	 4068 17567
2667	0	0	Ki67+	 4078 17537
2668	0	0	Ki67+	 4080 17385
2669	0	0	Ki67+	 4082 17513
2670	0	0	Ki67+	 4083 17068
2671	0	0	Ki67+	 4086 17268
2672	0	0	Ki67+	 4097 17191
2673	0	0	Ki67+	 4105 17468
2674	0	0	Ki67+	 4109 17643
2675	0	0	Ki67+	 4110 17294
2676	0	0	Ki67+	 4110 17534
2677	0	0	Ki67+	 4113 17673
2678	0	0	Ki67+	 4114 17217
2679	0	0	Ki67+	 4120 17576
2680	0	0	Ki67+	 4132 17410
2681	0	0	Ki67+	 4133 17495
2682	0	0	Ki67+	 4135 17775
2683	0	0	Ki67+	 4136 17561
2684	0	0	Ki67+	 4137 17608
2685	0	0	Ki67+	 4138 17627
2686	0	0	Ki67+	 4141 17674
2687	0	0	Ki67+	 4144 17756
2688	0	0	Ki67+	 4145 17437
2689	0	0	Ki67+	 4149 17475
2690	0	0	Ki67+	 4152 17583
2691	0	0	Ki67+	 4162 17716
2692	0	0	Ki67+	 4169 17643
2693	0	0	Ki67+	 4174 17407
2694	0	0	Ki67+	 4177 17579
2695	0	0	Ki67+	 4180 17321
2696	0	0	Ki67+	 4182 17423
2697	0	0	Ki67+	 4184 17664
2698	0	0	Ki67+	 4195 17465
2699	0	0	Ki67+	 4196 17757
2700	0	0	Ki67+	 4199 17399
2701	0	0	Ki67+	 4202 17670
2702	0	0	Ki67+	 4204 17657
2703	0	0	Ki67+	 4207 17533
2704	0	0	Ki67+	 4212 17006
2705	0	0	Ki67+	 4214 17521
2706	0	0	Ki67+	 4216 17628
2707	0	0	Ki67+	 4217 17735
2708	0	0	Ki67+	 4220 17429
2709	0	0	Ki67+	 4220 17550
2710	0	0	Ki67+	 4223 17030
2711	0	0	Ki67+	 4232 17099
2712	0	0	Ki67+	 4233 17137
2713	0	0	Ki67+	 4235 17446
2714	0	0	Ki67+	 4236 17650
2715	0	0	Ki67+	 4238 17159
2716	0	0	Ki67+	 4241 17010
2717	0	0	Ki67+	 4244 17528
2718	0	0	Ki67+	 4245 17071
2719	0	0	Ki67+	 4245 17429
2720	0	0	Ki67+	 4245 17684
2721	0	0	Ki67+	 4246 17738
2722	0	0	Ki67+	 4257 17134
2723	0	0	Ki67+	 4259 17029
2724	0	0	Ki67+	 4259 17106
2725	0	0	Ki67+	 4260 17775
2726	0	0	Ki67+	 4261 17170
2727	0	0	Ki67+	 4262 17160
2728	0	0	Ki67+	 4265 17000
2729	0	0	Ki67+	 4266 17662
2730	0	0	Ki67+	 4270 17746
2731	0	0	Ki67+	 4271 17198
2732	0	0	Ki67+	 4272 17787
2733	0	0	Ki67+	 4277 17095
2734	0	0	Ki67+	 4281 17736
2735	0	0	Ki67+	 4282 17751
2736	0	0	Ki67+	 4289 17013
2737	0	0	Ki67+	 4291 17150
2738	0	0	Ki67+	 4292 17659
2739	0	0	Ki67+	 4299 17759
2740	0	0	Ki67+	 4301 17017
2741	0	0	Ki67+	 4301 17196
2742	0	0	Ki67+	 4304 17549
2743	0	0	Ki67+	 4305 17132
2744	0	0	Ki67+	 4306 17566
2745	0	0	Ki67+	 4310 17045
2746	0	0	Ki67+	 4310 17118
2747	0	0	Ki67+	 4311 17590
2748	0	0	Ki67+	 4314 17710
2749	0	0	Ki67+	 4327 17158
2750	0	0	Ki67+	 4327 17778
2751	0	0	Ki67+	 4328 17558
2752	0	0	Ki67+	 4331 17148
2753	0	0	Ki67+	 4332 17197
2754	0	0	Ki67+	 4332 17569
2755	0	0	Ki67+	 4333 17606
2756	0	0	Ki67+	 4335 17039
2757	0	0	Ki67+	 4338 17082
2758	0	0	Ki67+	 4338 17753
2759	0	0	Ki67+	 4340 17476
2760	0	0	Ki67+	 4341 17007
2761	0	0	Ki67+	 4343 17210
2762	0	0	Ki67+	 4344 17173
2763	0	0	Ki67+	 4345 17620
2764	0	0	Ki67+	 4347 17719
2765	0	0	Ki67+	 4350 17497
2766	0	0	Ki67+	 4355 17379
2767	0	0	Ki67+	 4356 17427
2768	0	0	Ki67+	 4363 17468
2769	0	0	Ki67+	 3569 17890
2770	0	0	Ki67+	 3571 17842
2771	0	0	Ki67+	 3574 18433
2772	0	0	Ki67+	 3584 17853
2773	0	0	Ki67+	 3587 17891
2774	0	0	Ki67+	 3600 17852
2775	0	0	Ki67+	 3604 17980
2776	0	0	Ki67+	 3616 18506
2777	0	0	Ki67+	 3620 18058
2778	0	0	Ki67+	 3624 17903
2779	0	0	Ki67+	 3624 18021
2780	0	0	Ki67+	 3625 17851
2781	0	0	Ki67+	 3628 17834
2782	0	0	Ki67+	 3629 18001
2783	0	0	Ki67+	 3629 18351
2784	0	0	Ki67+	 3630 18512
2785	0	0	Ki67+	 3633 17960
2786	0	0	Ki67+	 3635 18148
2787	0	0	Ki67+	 3638 17875
2788	0	0	Ki67+	 3642 18041
2789	0	0	Ki67+	 3650 17858
2790	0	0	Ki67+	 3652 17895
2791	0	0	Ki67+	 3661 17962
2792	0	0	Ki67+	 3661 18301
2793	0	0	Ki67+	 3664 18088
2794	0	0	Ki67+	 3667 18338
2795	0	0	Ki67+	 3673 18124
2796	0	0	Ki67+	 3677 17877
2797	0	0	Ki67+	 3679 18499
2798	0	0	Ki67+	 3684 18049
2799	0	0	Ki67+	 3687 17836
2800	0	0	Ki67+	 3690 17878
2801	0	0	Ki67+	 3690 17950
2802	0	0	Ki67+	 3696 17862
2803	0	0	Ki67+	 3700 17819
2804	0	0	Ki67+	 3707 17859
2805	0	0	Ki67+	 3711 17914
2806	0	0	Ki67+	 3722 17845
2807	0	0	Ki67+	 3728 17885
2808	0	0	Ki67+	 3736 17970
2809	0	0	Ki67+	 3756 17928
2810	0	0	Ki67+	 3758 18131
2811	0	0	Ki67+	 3772 18589
2812	0	0	Ki67+	 3783 18385
2813	0	0	Ki67+	 3798 18322
2814	0	0	Ki67+	 3807 18575
2815	0	0	Ki67+	 3810 18293
2816	0	0	Ki67+	 3819 18044
2817	0	0	Ki67+	 3821 18476
2818	0	0	Ki67+	 3822 18541
2819	0	0	Ki67+	 3824 18429
2820	0	0	Ki67+	 3835 18578
2821	0	0	Ki67+	 3841 18434
2822	0	0	Ki67+	 3850 18498
2823	0	0	Ki67+	 3852 18581
2824	0	0	Ki67+	 3855 18539
2825	0	0	Ki67+	 3858 18396
2826	0	0	Ki67+	 3870 18343
2827	0	0	Ki67+	 3872 18455
2828	0	0	Ki67+	 3873 18377
2829	0	0	Ki67+	 3873 18415
2830	0	0	Ki67+	 3877 18477
2831	0	0	Ki67+	 3883 18461
2832	0	0	Ki67+	 3883 18573
2833	0	0	Ki67+	 3885 18540
2834	0	0	Ki67+	 3886 18372
2835	0	0	Ki67+	 3894 18360
2836	0	0	Ki67+	 3897 18118
2837	0	0	Ki67+	 3899 17828
2838	0	0	Ki67+	 3901 18489
2839	0	0	Ki67+	 3912 18536
2840	0	0	Ki67+	 3915 18404
2841	0	0	Ki67+	 3916 18466
2842	0	0	Ki67+	 3918 18375
2843	0	0	Ki67+	 3922 18582
2844	0	0	Ki67+	 3926 18519
2845	0	0	Ki67+	 3927 18317
2846	0	0	Ki67+	 3937 18130
2847	0	0	Ki67+	 3941 18438
2848	0	0	Ki67+	 3946 18366
2849	0	0	Ki67+	 3951 18404
2850	0	0	Ki67+	 3951 18557
2851	0	0	Ki67+	 3953 18164
2852	0	0	Ki67+	 3953 18514
2853	0	0	Ki67+	 3954 18497
2854	0	0	Ki67+	 3956 18427
2855	0	0	Ki67+	 3958 18369
2856	0	0	Ki67+	 3960 18289
2857	0	0	Ki67+	 3968 18565
2858	0	0	Ki67+	 3969 18486
2859	0	0	Ki67+	 3971 18297
2860	0	0	Ki67+	 3978 18513
2861	0	0	Ki67+	 3982 17881
2862	0	0	Ki67+	 3982 18357
2863	0	0	Ki67+	 3983 18062
2864	0	0	Ki67+	 3988 18452
2865	0	0	Ki67+	 3991 18269
2866	0	0	Ki67+	 3999 18479
2867	0	0	Ki67+	 3999 18513
2868	0	0	Ki67+	 4001 18169
2869	0	0	Ki67+	 4001 18213
2870	0	0	Ki67+	 4001 18414
2871	0	0	Ki67+	 4002 18126
2872	0	0	Ki67+	 4004 18375
2873	0	0	Ki67+	 4006 17908
2874	0	0	Ki67+	 4018 18224
2875	0	0	Ki67+	 4018 18541
2876	0	0	Ki67+	 4022 18483
2877	0	0	Ki67+	 4024 18247
2878	0	0	Ki67+	 4034 18338
2879	0	0	Ki67+	 4035 18497
2880	0	0	Ki67+	 4035 18516
2881	0	0	Ki67+	 4043 18125
2882	0	0	Ki67+	 4045 18465
2883	0	0	Ki67+	 4046 18549
2884	0	0	Ki67+	 4048 18257
2885	0	0	Ki67+	 4050 18082
2886	0	0	Ki67+	 4055 18396
2887	0	0	Ki67+	 4056 18490
2888	0	0	Ki67+	 4060 18462
2889	0	0	Ki67+	 4062 18323
2890	0	0	Ki67+	 4067 18188
2891	0	0	Ki67+	 4067 18228
2892	0	0	Ki67+	 4070 18214
2893	0	0	Ki67+	 4071 18000
2894	0	0	Ki67+	 4072 17947
2895	0	0	Ki67+	 4075 17896
2896	0	0	Ki67+	 4078 18282
2897	0	0	Ki67+	 4081 18174
2898	0	0	Ki67+	 4084 18517
2899	0	0	Ki67+	 4086 18397
2900	0	0	Ki67+	 4087 17866
2901	0	0	Ki67+	 4089 18471
2902	0	0	Ki67+	 4092 18364
2903	0	0	Ki67+	 4093 18326
2904	0	0	Ki67+	 4096 17990
2905	0	0	Ki67+	 4098 18551
2906	0	0	Ki67+	 4099 18091
2907	0	0	Ki67+	 4099 18207
2908	0	0	Ki67+	 4100 17821
2909	0	0	Ki67+	 4108 18031
2910	0	0	Ki67+	 4109 17934
2911	0	0	Ki67+	 4112 18368
2912	0	0	Ki67+	 4114 18210
2913	0	0	Ki67+	 4115 18301
2914	0	0	Ki67+	 4116 17908
2915	0	0	Ki67+	 4117 17994
2916	0	0	Ki67+	 4117 18162
2917	0	0	Ki67+	 4117 18341
2918	0	0	Ki67+	 4119 18122
2919	0	0	Ki67+	 4119 18496
2920	0	0	Ki67+	 4121 17804
2921	0	0	Ki67+	 4121 18241
2922	0	0	Ki67+	 4122 17840
2923	0	0	Ki67+	 4122 18394
2924	0	0	Ki67+	 4126 17979
2925	0	0	Ki67+	 4133 17863
2926	0	0	Ki67+	 4133 18225
2927	0	0	Ki67+	 4133 18351
2928	0	0	Ki67+	 4134 17946
2929	0	0	Ki67+	 4136 18009
2930	0	0	Ki67+	 4137 18383
2931	0	0	Ki67+	 4139 18112
2932	0	0	Ki67+	 4142 18254
2933	0	0	Ki67+	 4144 18314
2934	0	0	Ki67+	 4147 17979
2935	0	0	Ki67+	 4147 18347
2936	0	0	Ki67+	 4148 18048
2937	0	0	Ki67+	 4149 17931
2938	0	0	Ki67+	 4149 18287
2939	0	0	Ki67+	 4151 18108
2940	0	0	Ki67+	 4162 18289
2941	0	0	Ki67+	 4164 17888
2942	0	0	Ki67+	 4166 17983
2943	0	0	Ki67+	 4166 18137
2944	0	0	Ki67+	 4166 18252
2945	0	0	Ki67+	 4170 17936
2946	0	0	Ki67+	 4171 17819
2947	0	0	Ki67+	 4173 17954
2948	0	0	Ki67+	 4176 17924
2949	0	0	Ki67+	 4177 18044
2950	0	0	Ki67+	 4179 18146
2951	0	0	Ki67+	 4186 17953
2952	0	0	Ki67+	 4194 18005
2953	0	0	Ki67+	 4194 18098
2954	0	0	Ki67+	 4203 17965
2955	0	0	Ki67+	 4204 17818
2956	0	0	Ki67+	 4204 18125
2957	0	0	Ki67+	 4206 18163
2958	0	0	Ki67+	 4208 17918
2959	0	0	Ki67+	 4209 18558
2960	0	0	Ki67+	 4214 17835
2961	0	0	Ki67+	 4214 17852
2962	0	0	Ki67+	 4219 18013
2963	0	0	Ki67+	 4221 18046
2964	0	0	Ki67+	 4227 17906
2965	0	0	Ki67+	 4230 18516
2966	0	0	Ki67+	 4234 18096
2967	0	0	Ki67+	 4236 17832
2968	0	0	Ki67+	 4237 18566
2969	0	0	Ki67+	 4238 18145
2970	0	0	Ki67+	 4239 17882
2971	0	0	Ki67+	 4242 17911
2972	0	0	Ki67+	 4247 18125
2973	0	0	Ki67+	 4250 17807
2974	0	0	Ki67+	 4252 18019
2975	0	0	Ki67+	 4252 18473
2976	0	0	Ki67+	 4253 18519
2977	0	0	Ki67+	 4257 18053
2978	0	0	Ki67+	 4259 18094
2979	0	0	Ki67+	 4261 17829
2980	0	0	Ki67+	 4263 17980
2981	0	0	Ki67+	 4263 18411
2982	0	0	Ki67+	 4265 18562
2983	0	0	Ki67+	 4272 18364
2984	0	0	Ki67+	 4275 17933
2985	0	0	Ki67+	 4276 18334
2986	0	0	Ki67+	 4277 18024
2987	0	0	Ki67+	 4279 18514
2988	0	0	Ki67+	 4280 18494
2989	0	0	Ki67+	 4282 17871
2990	0	0	Ki67+	 4282 17901
2991	0	0	Ki67+	 4286 18552
2992	0	0	Ki67+	 4289 18064
2993	0	0	Ki67+	 4295 18309
2994	0	0	Ki67+	 4297 17878
2995	0	0	Ki67+	 4298 18395
2996	0	0	Ki67+	 4299 17814
2997	0	0	Ki67+	 4299 18366
2998	0	0	Ki67+	 4304 18488
2999	0	0	Ki67+	 4313 17874
3000	0	0	Ki67+	 4313 18342
3001	0	0	Ki67+	 4313 18524
3002	0	0	Ki67+	 4316 18439
3003	0	0	Ki67+	 4318 17844
3004	0	0	Ki67+	 4319 18319
3005	0	0	Ki67+	 4324 17826
3006	0	0	Ki67+	 4324 18358
3007	0	0	Ki67+	 4325 18422
3008	0	0	Ki67+	 4328 18507
3009	0	0	Ki67+	 4330 18409
3010	0	0	Ki67+	 4335 17833
3011	0	0	Ki67+	 4336 18471
3012	0	0	Ki67+	 4336 18528
3013	0	0	Ki67+	 4337 18440
3014	0	0	Ki67+	 4349 18396
3015	0	0	Ki67+	 4353 18462
3016	0	0	Ki67+	 4360 18407
3017	0	0	Ki67+	 4363 18431
3018	0	0	Ki67+	 3570 19041
3019	0	0	Ki67+	 3570 19252
3020	0	0	Ki67+	 3571 19367
3021	0	0	Ki67+	 3575 18709
3022	0	0	Ki67+	 3580 18984
3023	0	0	Ki67+	 3580 19196
3024	0	0	Ki67+	 3582 18960
3025	0	0	Ki67+	 3584 19061
3026	0	0	Ki67+	 3591 18680
3027	0	0	Ki67+	 3592 19207
3028	0	0	Ki67+	 3592 19376
3029	0	0	Ki67+	 3596 19021
3030	0	0	Ki67+	 3600 19035
3031	0	0	Ki67+	 3603 18982
3032	0	0	Ki67+	 3606 18794
3033	0	0	Ki67+	 3606 19160
3034	0	0	Ki67+	 3615 19215
3035	0	0	Ki67+	 3623 19347
3036	0	0	Ki67+	 3624 19116
3037	0	0	Ki67+	 3626 19065
3038	0	0	Ki67+	 3628 19054
3039	0	0	Ki67+	 3633 18994
3040	0	0	Ki67+	 3633 19251
3041	0	0	Ki67+	 3634 19389
3042	0	0	Ki67+	 3635 19172
3043	0	0	Ki67+	 3642 19350
3044	0	0	Ki67+	 3643 18946
3045	0	0	Ki67+	 3643 19149
3046	0	0	Ki67+	 3648 19172
3047	0	0	Ki67+	 3654 19000
3048	0	0	Ki67+	 3657 19122
3049	0	0	Ki67+	 3658 19139
3050	0	0	Ki67+	 3661 19063
3051	0	0	Ki67+	 3663 18976
3052	0	0	Ki67+	 3668 19035
3053	0	0	Ki67+	 3672 18948
3054	0	0	Ki67+	 3672 19196
3055	0	0	Ki67+	 3674 19369
3056	0	0	Ki67+	 3676 19355
3057	0	0	Ki67+	 3677 19170
3058	0	0	Ki67+	 3682 18970
3059	0	0	Ki67+	 3688 19139
3060	0	0	Ki67+	 3689 19206
3061	0	0	Ki67+	 3693 18919
3062	0	0	Ki67+	 3693 19058
3063	0	0	Ki67+	 3696 18830
3064	0	0	Ki67+	 3699 18746
3065	0	0	Ki67+	 3700 19164
3066	0	0	Ki67+	 3702 19374
3067	0	0	Ki67+	 3710 18850
3068	0	0	Ki67+	 3714 19129
3069	0	0	Ki67+	 3717 19207
3070	0	0	Ki67+	 3719 19164
3071	0	0	Ki67+	 3728 19025
3072	0	0	Ki67+	 3731 19313
3073	0	0	Ki67+	 3734 18797
3074	0	0	Ki67+	 3738 19182
3075	0	0	Ki67+	 3738 19251
3076	0	0	Ki67+	 3744 19295
3077	0	0	Ki67+	 3746 19167
3078	0	0	Ki67+	 3747 18944
3079	0	0	Ki67+	 3751 18920
3080	0	0	Ki67+	 3751 18983
3081	0	0	Ki67+	 3757 18773
3082	0	0	Ki67+	 3758 18622
3083	0	0	Ki67+	 3761 19222
3084	0	0	Ki67+	 3764 19181
3085	0	0	Ki67+	 3765 19275
3086	0	0	Ki67+	 3766 19108
3087	0	0	Ki67+	 3768 19210
3088	0	0	Ki67+	 3770 19302
3089	0	0	Ki67+	 3772 18980
3090	0	0	Ki67+	 3775 18960
3091	0	0	Ki67+	 3778 19389
3092	0	0	Ki67+	 3782 19113
3093	0	0	Ki67+	 3783 19147
3094	0	0	Ki67+	 3786 18661
3095	0	0	Ki67+	 3787 19023
3096	0	0	Ki67+	 3790 19211
3097	0	0	Ki67+	 3794 18618
3098	0	0	Ki67+	 3796 19391
3099	0	0	Ki67+	 3797 19179
3100	0	0	Ki67+	 3799 19265
3101	0	0	Ki67+	 3800 19252
3102	0	0	Ki67+	 3804 19290
3103	0	0	Ki67+	 3806 19153
3104	0	0	Ki67+	 3808 18994
3105	0	0	Ki67+	 3810 18685
3106	0	0	Ki67+	 3813 19039
3107	0	0	Ki67+	 3813 19334
3108	0	0	Ki67+	 3814 18875
3109	0	0	Ki67+	 3816 18964
3110	0	0	Ki67+	 3817 19126
3111	0	0	Ki67+	 3818 18949
3112	0	0	Ki67+	 3819 19377
3113	0	0	Ki67+	 3823 18671
3114	0	0	Ki67+	 3824 19023
3115	0	0	Ki67+	 3826 18610
3116	0	0	Ki67+	 3828 19254
3117	0	0	Ki67+	 3835 18682
3118	0	0	Ki67+	 3835 19158
3119	0	0	Ki67+	 3835 19297
3120	0	0	Ki67+	 3838 18988
3121	0	0	Ki67+	 3840 19218
3122	0	0	Ki67+	 3843 18633
3123	0	0	Ki67+	 3847 19136
3124	0	0	Ki67+	 3849 18652
3125	0	0	Ki67+	 3851 19261
3126	0	0	Ki67+	 3857 19329
3127	0	0	Ki67+	 3859 19166
3128	0	0	Ki67+	 3861 18992
3129	0	0	Ki67+	 3861 19382
3130	0	0	Ki67+	 3864 18679
3131	0	0	Ki67+	 3871 19054
3132	0	0	Ki67+	 3873 19265
3133	0	0	Ki67+	 3874 18597
3134	0	0	Ki67+	 3874 18994
3135	0	0	Ki67+	 3876 18858
3136	0	0	Ki67+	 3877 19189
3137	0	0	Ki67+	 3878 18620
3138	0	0	Ki67+	 3878 19231
3139	0	0	Ki67+	 3879 18645
3140	0	0	Ki67+	 3880 18888
3141	0	0	Ki67+	 3884 18912
3142	0	0	Ki67+	 3885 18677
3143	0	0	Ki67+	 3886 19021
3144	0	0	Ki67+	 3888 19341
3145	0	0	Ki67+	 3890 19073
3146	0	0	Ki67+	 3892 18941
3147	0	0	Ki67+	 3895 18616
3148	0	0	Ki67+	 3903 19011
3149	0	0	Ki67+	 3906 18663
3150	0	0	Ki67+	 3907 18630
3151	0	0	Ki67+	 3907 19264
3152	0	0	Ki67+	 3908 18982
3153	0	0	Ki67+	 3909 19067
3154	0	0	Ki67+	 3911 18885
3155	0	0	Ki67+	 3911 19332
3156	0	0	Ki67+	 3911 19357
3157	0	0	Ki67+	 3921 19227
3158	0	0	Ki67+	 3921 19337
3159	0	0	Ki67+	 3922 18820
3160	0	0	Ki67+	 3923 18736
3161	0	0	Ki67+	 3923 18926
3162	0	0	Ki67+	 3923 19113
3163	0	0	Ki67+	 3929 19162
3164	0	0	Ki67+	 3929 19375
3165	0	0	Ki67+	 3934 18981
3166	0	0	Ki67+	 3934 19041
3167	0	0	Ki67+	 3939 19078
3168	0	0	Ki67+	 3940 19116
3169	0	0	Ki67+	 3940 19359
3170	0	0	Ki67+	 3941 19249
3171	0	0	Ki67+	 3942 18940
3172	0	0	Ki67+	 3943 18923
3173	0	0	Ki67+	 3945 18877
3174	0	0	Ki67+	 3949 18634
3175	0	0	Ki67+	 3950 18600
3176	0	0	Ki67+	 3953 18729
3177	0	0	Ki67+	 3956 18798
3178	0	0	Ki67+	 3958 19140
3179	0	0	Ki67+	 3959 18687
3180	0	0	Ki67+	 3962 18771
3181	0	0	Ki67+	 3964 19106
3182	0	0	Ki67+	 3968 18748
3183	0	0	Ki67+	 3971 18613
3184	0	0	Ki67+	 3978 18629
3185	0	0	Ki67+	 3979 18825
3186	0	0	Ki67+	 3985 18973
3187	0	0	Ki67+	 3988 18783
3188	0	0	Ki67+	 3992 18852
3189	0	0	Ki67+	 3993 18800
3190	0	0	Ki67+	 3995 18662
3191	0	0	Ki67+	 3995 18746
3192	0	0	Ki67+	 3995 19119
3193	0	0	Ki67+	 3996 19370
3194	0	0	Ki67+	 3998 19182
3195	0	0	Ki67+	 4001 18620
3196	0	0	Ki67+	 4002 19359
3197	0	0	Ki67+	 4006 18991
3198	0	0	Ki67+	 4008 18601
3199	0	0	Ki67+	 4008 18684
3200	0	0	Ki67+	 4010 19190
3201	0	0	Ki67+	 4012 19030
3202	0	0	Ki67+	 4013 18715
3203	0	0	Ki67+	 4014 18968
3204	0	0	Ki67+	 4018 19148
3205	0	0	Ki67+	 4021 19120
3206	0	0	Ki67+	 4022 18651
3207	0	0	Ki67+	 4023 19372
3208	0	0	Ki67+	 4025 18790
3209	0	0	Ki67+	 4028 19332
3210	0	0	Ki67+	 4032 19018
3211	0	0	Ki67+	 4033 18825
3212	0	0	Ki67+	 4036 19377
3213	0	0	Ki67+	 4038 18622
3214	0	0	Ki67+	 4038 19047
3215	0	0	Ki67+	 4039 18957
3216	0	0	Ki67+	 4043 18796
3217	0	0	Ki67+	 4044 18751
3218	0	0	Ki67+	 4044 19176
3219	0	0	Ki67+	 4047 18988
3220	0	0	Ki67+	 4051 18685
3221	0	0	Ki67+	 4051 19042
3222	0	0	Ki67+	 4053 18653
3223	0	0	Ki67+	 4056 19354
3224	0	0	Ki67+	 4057 19165
3225	0	0	Ki67+	 4060 18706
3226	0	0	Ki67+	 4063 18790
3227	0	0	Ki67+	 4065 19076
3228	0	0	Ki67+	 4068 18746
3229	0	0	Ki67+	 4068 19028
3230	0	0	Ki67+	 4069 19387
3231	0	0	Ki67+	 4070 18605
3232	0	0	Ki67+	 4071 18957
3233	0	0	Ki67+	 4072 18767
3234	0	0	Ki67+	 4076 19205
3235	0	0	Ki67+	 4077 18657
3236	0	0	Ki67+	 4077 19000
3237	0	0	Ki67+	 4083 18728
3238	0	0	Ki67+	 4083 19187
3239	0	0	Ki67+	 4084 18619
3240	0	0	Ki67+	 4084 19359
3241	0	0	Ki67+	 4085 18598
3242	0	0	Ki67+	 4086 18991
3243	0	0	Ki67+	 4088 19245
3244	0	0	Ki67+	 4090 19053
3245	0	0	Ki67+	 4090 19103
3246	0	0	Ki67+	 4094 19021
3247	0	0	Ki67+	 4098 19234
3248	0	0	Ki67+	 4099 19162
3249	0	0	Ki67+	 4101 19332
3250	0	0	Ki67+	 4104 18981
3251	0	0	Ki67+	 4104 19383
3252	0	0	Ki67+	 4107 18622
3253	0	0	Ki67+	 4107 19119
3254	0	0	Ki67+	 4110 19359
3255	0	0	Ki67+	 4113 19065
3256	0	0	Ki67+	 4113 19082
3257	0	0	Ki67+	 4123 19145
3258	0	0	Ki67+	 4125 19027
3259	0	0	Ki67+	 4125 19125
3260	0	0	Ki67+	 4127 19288
3261	0	0	Ki67+	 4132 19108
3262	0	0	Ki67+	 4133 19232
3263	0	0	Ki67+	 4133 19384
3264	0	0	Ki67+	 4143 19082
3265	0	0	Ki67+	 4146 19221
3266	0	0	Ki67+	 4149 19298
3267	0	0	Ki67+	 4150 19068
3268	0	0	Ki67+	 4151 19117
3269	0	0	Ki67+	 4151 19167
3270	0	0	Ki67+	 4156 18798
3271	0	0	Ki67+	 4158 19356
3272	0	0	Ki67+	 4162 18886
3273	0	0	Ki67+	 4163 19141
3274	0	0	Ki67+	 4167 19077
3275	0	0	Ki67+	 4168 19260
3276	0	0	Ki67+	 4174 18730
3277	0	0	Ki67+	 4176 19118
3278	0	0	Ki67+	 4176 19244
3279	0	0	Ki67+	 4180 18869
3280	0	0	Ki67+	 4182 18831
3281	0	0	Ki67+	 4182 19143
3282	0	0	Ki67+	 4187 18745
3283	0	0	Ki67+	 4191 19062
3284	0	0	Ki67+	 4192 18829
3285	0	0	Ki67+	 4192 18924
3286	0	0	Ki67+	 4193 18684
3287	0	0	Ki67+	 4194 18801
3288	0	0	Ki67+	 4196 18869
3289	0	0	Ki67+	 4196 19128
3290	0	0	Ki67+	 4197 18710
3291	0	0	Ki67+	 4199 19082
3292	0	0	Ki67+	 4202 18973
3293	0	0	Ki67+	 4204 19300
3294	0	0	Ki67+	 4208 19274
3295	0	0	Ki67+	 4210 18633
3296	0	0	Ki67+	 4210 19313
3297	0	0	Ki67+	 4218 19077
3298	0	0	Ki67+	 4219 18594
3299	0	0	Ki67+	 4221 18937
3300	0	0	Ki67+	 4222 18784
3301	0	0	Ki67+	 4227 18719
3302	0	0	Ki67+	 4228 18994
3303	0	0	Ki67+	 4229 18872
3304	0	0	Ki67+	 4229 19154
3305	0	0	Ki67+	 4229 19171
3306	0	0	Ki67+	 4232 18663
3307	0	0	Ki67+	 4232 18847
3308	0	0	Ki67+	 4232 19328
3309	0	0	Ki67+	 4234 18930
3310	0	0	Ki67+	 4236 18687
3311	0	0	Ki67+	 4238 19273
3312	0	0	Ki67+	 4242 18751
3313	0	0	Ki67+	 4243 18816
3314	0	0	Ki67+	 4244 19300
3315	0	0	Ki67+	 4248 18785
3316	0	0	Ki67+	 4250 19041
3317	0	0	Ki67+	 4253 18606
3318	0	0	Ki67+	 4254 18904
3319	0	0	Ki67+	 4255 18738
3320	0	0	Ki67+	 4255 18885
3321	0	0	Ki67+	 4255 18998
3322	0	0	Ki67+	 4257 18675
3323	0	0	Ki67+	 4257 19182
3324	0	0	Ki67+	 4262 18839
3325	0	0	Ki67+	 4265 18638
3326	0	0	Ki67+	 4265 18946
3327	0	0	Ki67+	 4266 19017
3328	0	0	Ki67+	 4267 19267
3329	0	0	Ki67+	 4273 19347
3330	0	0	Ki67+	 4274 18909
3331	0	0	Ki67+	 4274 19054
3332	0	0	Ki67+	 4276 19301
3333	0	0	Ki67+	 4277 19148
3334	0	0	Ki67+	 4278 18635
3335	0	0	Ki67+	 4278 19315
3336	0	0	Ki67+	 4279 18604
3337	0	0	Ki67+	 4283 18725
3338	0	0	Ki67+	 4283 18982
3339	0	0	Ki67+	 4283 19163
3340	0	0	Ki67+	 4290 18798
3341	0	0	Ki67+	 4292 19073
3342	0	0	Ki67+	 4293 19258
3343	0	0	Ki67+	 4295 18755
3344	0	0	Ki67+	 4295 19191
3345	0	0	Ki67+	 4297 19327
3346	0	0	Ki67+	 4298 19352
3347	0	0	Ki67+	 4301 19156
3348	0	0	Ki67+	 4309 18822
3349	0	0	Ki67+	 4310 19277
3350	0	0	Ki67+	 4312 19122
3351	0	0	Ki67+	 4312 19299
3352	0	0	Ki67+	 4318 19043
3353	0	0	Ki67+	 4320 18725
3354	0	0	Ki67+	 4320 18762
3355	0	0	Ki67+	 4322 18793
3356	0	0	Ki67+	 4323 18809
3357	0	0	Ki67+	 4324 19201
3358	0	0	Ki67+	 4326 19141
3359	0	0	Ki67+	 4327 19221
3360	0	0	Ki67+	 4330 18739
3361	0	0	Ki67+	 4330 19116
3362	0	0	Ki67+	 4336 18823
3363	0	0	Ki67+	 4337 18689
3364	0	0	Ki67+	 4338 19022
3365	0	0	Ki67+	 4339 19296
3366	0	0	Ki67+	 4343 19263
3367	0	0	Ki67+	 4346 19247
3368	0	0	Ki67+	 4347 19212
3369	0	0	Ki67+	 4352 19131
3370	0	0	Ki67+	 4353 18698
3371	0	0	Ki67+	 4354 19103
3372	0	0	Ki67+	 4354 19179
3373	0	0	Ki67+	 4361 19035
3374	0	0	Ki67+	 4364 19117
3375	0	0	Ki67+	 4367 18961
3376	0	0	Ki67+	 3569 20043
3377	0	0	Ki67+	 3571 19834
3378	0	0	Ki67+	 3572 19551
3379	0	0	Ki67+	 3573 19614
3380	0	0	Ki67+	 3575 19687
3381	0	0	Ki67+	 3577 19871
3382	0	0	Ki67+	 3577 19885
3383	0	0	Ki67+	 3578 19663
3384	0	0	Ki67+	 3578 19780
3385	0	0	Ki67+	 3578 19804
3386	0	0	Ki67+	 3581 19450
3387	0	0	Ki67+	 3583 20036
3388	0	0	Ki67+	 3591 19528
3389	0	0	Ki67+	 3595 19464
3390	0	0	Ki67+	 3595 19834
3391	0	0	Ki67+	 3600 19625
3392	0	0	Ki67+	 3601 19976
3393	0	0	Ki67+	 3602 19709
3394	0	0	Ki67+	 3604 20010
3395	0	0	Ki67+	 3607 19802
3396	0	0	Ki67+	 3617 19592
3397	0	0	Ki67+	 3620 19847
3398	0	0	Ki67+	 3620 19861
3399	0	0	Ki67+	 3621 19672
3400	0	0	Ki67+	 3621 19742
3401	0	0	Ki67+	 3622 19648
3402	0	0	Ki67+	 3624 20032
3403	0	0	Ki67+	 3625 19822
3404	0	0	Ki67+	 3636 19726
3405	0	0	Ki67+	 3648 20168
3406	0	0	Ki67+	 3657 19722
3407	0	0	Ki67+	 3659 20124
3408	0	0	Ki67+	 3663 19640
3409	0	0	Ki67+	 3664 19661
3410	0	0	Ki67+	 3664 19677
3411	0	0	Ki67+	 3677 19504
3412	0	0	Ki67+	 3678 20093
3413	0	0	Ki67+	 3679 19706
3414	0	0	Ki67+	 3680 19467
3415	0	0	Ki67+	 3681 19568
3416	0	0	Ki67+	 3684 19642
3417	0	0	Ki67+	 3686 20162
3418	0	0	Ki67+	 3689 19723
3419	0	0	Ki67+	 3689 20141
3420	0	0	Ki67+	 3693 19703
3421	0	0	Ki67+	 3694 20110
3422	0	0	Ki67+	 3699 19676
3423	0	0	Ki67+	 3699 20023
3424	0	0	Ki67+	 3702 20083
3425	0	0	Ki67+	 3707 19498
3426	0	0	Ki67+	 3710 19755
3427	0	0	Ki67+	 3711 19700
3428	0	0	Ki67+	 3714 20128
3429	0	0	Ki67+	 3715 20003
3430	0	0	Ki67+	 3722 19627
3431	0	0	Ki67+	 3723 19443
3432	0	0	Ki67+	 3724 20186
3433	0	0	Ki67+	 3728 19493
3434	0	0	Ki67+	 3728 20127
3435	0	0	Ki67+	 3729 19605
3436	0	0	Ki67+	 3732 20060
3437	0	0	Ki67+	 3733 19695
3438	0	0	Ki67+	 3735 19989
3439	0	0	Ki67+	 3738 20074
3440	0	0	Ki67+	 3739 19483
3441	0	0	Ki67+	 3741 20137
3442	0	0	Ki67+	 3742 19663
3443	0	0	Ki67+	 3746 20101
3444	0	0	Ki67+	 3752 20082
3445	0	0	Ki67+	 3760 19422
3446	0	0	Ki67+	 3762 19902
3447	0	0	Ki67+	 3763 20035
3448	0	0	Ki67+	 3764 19564
3449	0	0	Ki67+	 3766 19991
3450	0	0	Ki67+	 3774 20015
3451	0	0	Ki67+	 3777 20066
3452	0	0	Ki67+	 3780 19582
3453	0	0	Ki67+	 3790 19550
3454	0	0	Ki67+	 3790 19938
3455	0	0	Ki67+	 3792 19454
3456	0	0	Ki67+	 3792 19966
3457	0	0	Ki67+	 3793 19883
3458	0	0	Ki67+	 3798 19422
3459	0	0	Ki67+	 3799 19901
3460	0	0	Ki67+	 3803 19604
3461	0	0	Ki67+	 3805 19984
3462	0	0	Ki67+	 3809 19477
3463	0	0	Ki67+	 3813 19837
3464	0	0	Ki67+	 3813 20010
3465	0	0	Ki67+	 3815 19530
3466	0	0	Ki67+	 3816 19633
3467	0	0	Ki67+	 3816 20041
3468	0	0	Ki67+	 3820 20053
3469	0	0	Ki67+	 3823 19602
3470	0	0	Ki67+	 3826 19579
3471	0	0	Ki67+	 3828 19561
3472	0	0	Ki67+	 3830 19919
3473	0	0	Ki67+	 3835 20024
3474	0	0	Ki67+	 3842 19819
3475	0	0	Ki67+	 3842 20004
3476	0	0	Ki67+	 3843 20159
3477	0	0	Ki67+	 3848 19865
3478	0	0	Ki67+	 3852 19496
3479	0	0	Ki67+	 3852 19779
3480	0	0	Ki67+	 3855 20172
3481	0	0	Ki67+	 3857 19832
3482	0	0	Ki67+	 3863 20149
3483	0	0	Ki67+	 3867 19534
3484	0	0	Ki67+	 3868 19796
3485	0	0	Ki67+	 3870 20186
3486	0	0	Ki67+	 3873 19895
3487	0	0	Ki67+	 3875 19406
3488	0	0	Ki67+	 3876 19727
3489	0	0	Ki67+	 3878 20167
3490	0	0	Ki67+	 3880 19751
3491	0	0	Ki67+	 3880 19974
3492	0	0	Ki67+	 3883 19601
3493	0	0	Ki67+	 3884 19808
3494	0	0	Ki67+	 3887 19568
3495	0	0	Ki67+	 3888 19919
3496	0	0	Ki67+	 3891 19486
3497	0	0	Ki67+	 3892 19707
3498	0	0	Ki67+	 3893 19585
3499	0	0	Ki67+	 3895 20019
3500	0	0	Ki67+	 3897 19886
3501	0	0	Ki67+	 3900 19845
3502	0	0	Ki67+	 3901 19495
3503	0	0	Ki67+	 3903 19763
3504	0	0	Ki67+	 3904 20099
3505	0	0	Ki67+	 3906 20129
3506	0	0	Ki67+	 3909 19720
3507	0	0	Ki67+	 3912 19889
3508	0	0	Ki67+	 3913 19783
3509	0	0	Ki67+	 3916 20183
3510	0	0	Ki67+	 3917 19570
3511	0	0	Ki67+	 3922 19873
3512	0	0	Ki67+	 3926 19909
3513	0	0	Ki67+	 3929 19523
3514	0	0	Ki67+	 3929 20095
3515	0	0	Ki67+	 3932 19859
3516	0	0	Ki67+	 3934 19795
3517	0	0	Ki67+	 3936 19898
3518	0	0	Ki67+	 3937 20152
3519	0	0	Ki67+	 3940 19971
3520	0	0	Ki67+	 3940 20168
3521	0	0	Ki67+	 3941 19554
3522	0	0	Ki67+	 3942 19475
3523	0	0	Ki67+	 3945 19730
3524	0	0	Ki67+	 3945 19770
3525	0	0	Ki67+	 3947 19852
3526	0	0	Ki67+	 3948 19831
3527	0	0	Ki67+	 3952 19534
3528	0	0	Ki67+	 3956 19460
3529	0	0	Ki67+	 3962 19661
3530	0	0	Ki67+	 3963 19800
3531	0	0	Ki67+	 3969 19482
3532	0	0	Ki67+	 3971 19752
3533	0	0	Ki67+	 3972 19407
3534	0	0	Ki67+	 3975 19841
3535	0	0	Ki67+	 3981 20092
3536	0	0	Ki67+	 3984 20149
3537	0	0	Ki67+	 3986 19532
3538	0	0	Ki67+	 3986 20190
3539	0	0	Ki67+	 3989 19614
3540	0	0	Ki67+	 3989 19986
3541	0	0	Ki67+	 3990 20077
3542	0	0	Ki67+	 3991 19437
3543	0	0	Ki67+	 3991 19471
3544	0	0	Ki67+	 3992 19642
3545	0	0	Ki67+	 3993 20122
3546	0	0	Ki67+	 3997 19777
3547	0	0	Ki67+	 4000 19523
3548	0	0	Ki67+	 4003 20053
3549	0	0	Ki67+	 4008 19660
3550	0	0	Ki67+	 4008 19755
3551	0	0	Ki67+	 4009 19420
3552	0	0	Ki67+	 4010 19629
3553	0	0	Ki67+	 4011 20140
3554	0	0	Ki67+	 4013 19449
3555	0	0	Ki67+	 4013 19727
3556	0	0	Ki67+	 4016 19995
3557	0	0	Ki67+	 4018 19513
3558	0	0	Ki67+	 4019 19718
3559	0	0	Ki67+	 4019 20029
3560	0	0	Ki67+	 4020 19595
3561	0	0	Ki67+	 4021 19435
3562	0	0	Ki67+	 4022 20009
3563	0	0	Ki67+	 4023 19627
3564	0	0	Ki67+	 4025 20096
3565	0	0	Ki67+	 4027 19770
3566	0	0	Ki67+	 4035 19679
3567	0	0	Ki67+	 4038 19641
3568	0	0	Ki67+	 4040 19743
3569	0	0	Ki67+	 4041 19477
3570	0	0	Ki67+	 4043 19976
3571	0	0	Ki67+	 4043 20027
3572	0	0	Ki67+	 4048 19675
3573	0	0	Ki67+	 4050 19494
3574	0	0	Ki67+	 4052 19572
3575	0	0	Ki67+	 4059 19464
3576	0	0	Ki67+	 4067 19560
3577	0	0	Ki67+	 4068 19402
3578	0	0	Ki67+	 4069 19957
3579	0	0	Ki67+	 4070 19682
3580	0	0	Ki67+	 4076 19587
3581	0	0	Ki67+	 4076 19737
3582	0	0	Ki67+	 4078 19572
3583	0	0	Ki67+	 4078 20022
3584	0	0	Ki67+	 4079 20043
3585	0	0	Ki67+	 4079 20060
3586	0	0	Ki67+	 4084 19935
3587	0	0	Ki67+	 4084 20072
3588	0	0	Ki67+	 4086 19697
3589	0	0	Ki67+	 4091 19998
3590	0	0	Ki67+	 4091 20173
3591	0	0	Ki67+	 4096 19476
3592	0	0	Ki67+	 4099 19955
3593	0	0	Ki67+	 4102 19571
3594	0	0	Ki67+	 4102 19944
3595	0	0	Ki67+	 4106 19629
3596	0	0	Ki67+	 4107 19824
3597	0	0	Ki67+	 4109 19653
3598	0	0	Ki67+	 4113 20132
3599	0	0	Ki67+	 4116 19908
3600	0	0	Ki67+	 4121 19919
3601	0	0	Ki67+	 4127 19983
3602	0	0	Ki67+	 4129 20035
3603	0	0	Ki67+	 4130 19568
3604	0	0	Ki67+	 4130 20005
3605	0	0	Ki67+	 4131 20124
3606	0	0	Ki67+	 4136 19886
3607	0	0	Ki67+	 4137 20181
3608	0	0	Ki67+	 4140 19549
3609	0	0	Ki67+	 4142 19410
3610	0	0	Ki67+	 4142 19585
3611	0	0	Ki67+	 4143 19773
3612	0	0	Ki67+	 4152 20082
3613	0	0	Ki67+	 4152 20101
3614	0	0	Ki67+	 4153 19917
3615	0	0	Ki67+	 4160 19569
3616	0	0	Ki67+	 4161 19813
3617	0	0	Ki67+	 4161 20160
3618	0	0	Ki67+	 4162 19714
3619	0	0	Ki67+	 4163 19625
3620	0	0	Ki67+	 4163 19892
3621	0	0	Ki67+	 4163 20116
3622	0	0	Ki67+	 4169 19406
3623	0	0	Ki67+	 4170 19641
3624	0	0	Ki67+	 4170 20173
3625	0	0	Ki67+	 4173 19763
3626	0	0	Ki67+	 4177 19955
3627	0	0	Ki67+	 4178 19611
3628	0	0	Ki67+	 4182 19873
3629	0	0	Ki67+	 4182 19916
3630	0	0	Ki67+	 4185 19567
3631	0	0	Ki67+	 4185 20146
3632	0	0	Ki67+	 4189 20102
3633	0	0	Ki67+	 4195 20176
3634	0	0	Ki67+	 4202 19513
3635	0	0	Ki67+	 4202 19922
3636	0	0	Ki67+	 4205 19944
3637	0	0	Ki67+	 4205 20100
3638	0	0	Ki67+	 4212 19531
3639	0	0	Ki67+	 4212 20014
3640	0	0	Ki67+	 4213 19976
3641	0	0	Ki67+	 4216 19617
3642	0	0	Ki67+	 4217 20144
3643	0	0	Ki67+	 4222 19553
3644	0	0	Ki67+	 4223 20114
3645	0	0	Ki67+	 4224 19641
3646	0	0	Ki67+	 4230 19606
3647	0	0	Ki67+	 4238 20178
3648	0	0	Ki67+	 4241 19543
3649	0	0	Ki67+	 4241 19808
3650	0	0	Ki67+	 4242 20156
3651	0	0	Ki67+	 4243 19899
3652	0	0	Ki67+	 4249 20111
3653	0	0	Ki67+	 4250 19572
3654	0	0	Ki67+	 4256 19483
3655	0	0	Ki67+	 4256 19498
3656	0	0	Ki67+	 4256 19977
3657	0	0	Ki67+	 4256 20133
3658	0	0	Ki67+	 4257 20038
3659	0	0	Ki67+	 4268 19517
3660	0	0	Ki67+	 4268 19605
3661	0	0	Ki67+	 4269 19491
3662	0	0	Ki67+	 4272 19552
3663	0	0	Ki67+	 4272 20154
3664	0	0	Ki67+	 4284 19576
3665	0	0	Ki67+	 4284 20187
3666	0	0	Ki67+	 4292 20164
3667	0	0	Ki67+	 4293 19979
3668	0	0	Ki67+	 4306 19503
3669	0	0	Ki67+	 4306 19805
3670	0	0	Ki67+	 4307 19485
3671	0	0	Ki67+	 4309 20108
3672	0	0	Ki67+	 4312 20035
3673	0	0	Ki67+	 4323 19959
3674	0	0	Ki67+	 4328 19623
3675	0	0	Ki67+	 4330 20093
3676	0	0	Ki67+	 4332 19994
3677	0	0	Ki67+	 4333 20067
3678	0	0	Ki67+	 4337 19873
3679	0	0	Ki67+	 4338 19838
3680	0	0	Ki67+	 4338 20021
3681	0	0	Ki67+	 4339 20044
3682	0	0	Ki67+	 4345 19911
3683	0	0	Ki67+	 4350 19694
3684	0	0	Ki67+	 4353 19518
3685	0	0	Ki67+	 4357 19836
3686	0	0	Ki67+	 4357 19944
3687	0	0	Ki67+	 4359 19411
3688	0	0	Ki67+	 4359 20133
3689	0	0	Ki67+	 4360 20103
3690	0	0	Ki67+	 4361 19791
3691	0	0	Ki67+	 4361 19994
3692	0	0	Ki67+	 4365 19643
3693	0	0	Ki67+	 4365 19861
3694	0	0	Ki67+	 3572 20225
3695	0	0	Ki67+	 3574 20946
3696	0	0	Ki67+	 3580 20579
3697	0	0	Ki67+	 3585 20708
3698	0	0	Ki67+	 3586 20956
3699	0	0	Ki67+	 3590 20522
3700	0	0	Ki67+	 3590 20850
3701	0	0	Ki67+	 3593 20754
3702	0	0	Ki67+	 3597 20609
3703	0	0	Ki67+	 3599 20874
3704	0	0	Ki67+	 3600 20693
3705	0	0	Ki67+	 3606 20232
3706	0	0	Ki67+	 3610 20572
3707	0	0	Ki67+	 3610 20901
3708	0	0	Ki67+	 3611 20882
3709	0	0	Ki67+	 3612 20732
3710	0	0	Ki67+	 3616 20556
3711	0	0	Ki67+	 3616 20830
3712	0	0	Ki67+	 3622 20704
3713	0	0	Ki67+	 3623 20848
3714	0	0	Ki67+	 3627 20978
3715	0	0	Ki67+	 3628 20262
3716	0	0	Ki67+	 3633 20551
3717	0	0	Ki67+	 3634 20208
3718	0	0	Ki67+	 3635 20578
3719	0	0	Ki67+	 3636 20481
3720	0	0	Ki67+	 3639 20592
3721	0	0	Ki67+	 3639 20743
3722	0	0	Ki67+	 3641 20501
3723	0	0	Ki67+	 3642 20289
3724	0	0	Ki67+	 3642 20942
3725	0	0	Ki67+	 3645 20865
3726	0	0	Ki67+	 3650 20248
3727	0	0	Ki67+	 3651 20813
3728	0	0	Ki67+	 3651 20911
3729	0	0	Ki67+	 3659 20227
3730	0	0	Ki67+	 3661 20673
3731	0	0	Ki67+	 3662 20268
3732	0	0	Ki67+	 3662 20755
3733	0	0	Ki67+	 3668 20245
3734	0	0	Ki67+	 3668 20423
3735	0	0	Ki67+	 3670 20686
3736	0	0	Ki67+	 3670 20719
3737	0	0	Ki67+	 3671 20214
3738	0	0	Ki67+	 3671 20539
3739	0	0	Ki67+	 3674 20478
3740	0	0	Ki67+	 3674 20550
3741	0	0	Ki67+	 3675 20948
3742	0	0	Ki67+	 3675 20979
3743	0	0	Ki67+	 3682 20256
3744	0	0	Ki67+	 3685 20198
3745	0	0	Ki67+	 3687 20589
3746	0	0	Ki67+	 3690 20472
3747	0	0	Ki67+	 3690 20510
3748	0	0	Ki67+	 3696 20705
3749	0	0	Ki67+	 3697 20923
3750	0	0	Ki67+	 3699 20244
3751	0	0	Ki67+	 3701 20222
3752	0	0	Ki67+	 3704 20735
3753	0	0	Ki67+	 3709 20689
3754	0	0	Ki67+	 3710 20557
3755	0	0	Ki67+	 3712 20955
3756	0	0	Ki67+	 3713 20933
3757	0	0	Ki67+	 3718 20386
3758	0	0	Ki67+	 3719 20690
3759	0	0	Ki67+	 3720 20224
3760	0	0	Ki67+	 3720 20758
3761	0	0	Ki67+	 3727 20565
3762	0	0	Ki67+	 3727 20707
3763	0	0	Ki67+	 3729 20515
3764	0	0	Ki67+	 3729 20591
3765	0	0	Ki67+	 3731 20409
3766	0	0	Ki67+	 3733 20269
3767	0	0	Ki67+	 3736 20667
3768	0	0	Ki67+	 3741 20958
3769	0	0	Ki67+	 3742 20769
3770	0	0	Ki67+	 3743 20564
3771	0	0	Ki67+	 3743 20590
3772	0	0	Ki67+	 3747 20322
3773	0	0	Ki67+	 3751 20952
3774	0	0	Ki67+	 3755 20665
3775	0	0	Ki67+	 3755 20723
3776	0	0	Ki67+	 3755 20991
3777	0	0	Ki67+	 3773 20473
3778	0	0	Ki67+	 3776 20695
3779	0	0	Ki67+	 3777 20205
3780	0	0	Ki67+	 3782 20709
3781	0	0	Ki67+	 3789 20464
3782	0	0	Ki67+	 3790 20686
3783	0	0	Ki67+	 3790 20786
3784	0	0	Ki67+	 3792 20267
3785	0	0	Ki67+	 3792 20299
3786	0	0	Ki67+	 3793 20504
3787	0	0	Ki67+	 3797 20540
3788	0	0	Ki67+	 3797 20593
3789	0	0	Ki67+	 3798 20714
3790	0	0	Ki67+	 3804 20455
3791	0	0	Ki67+	 3805 20553
3792	0	0	Ki67+	 3806 20468
3793	0	0	Ki67+	 3808 20318
3794	0	0	Ki67+	 3813 20245
3795	0	0	Ki67+	 3813 20374
3796	0	0	Ki67+	 3817 20486
3797	0	0	Ki67+	 3817 20524
3798	0	0	Ki67+	 3817 20692
3799	0	0	Ki67+	 3817 20728
3800	0	0	Ki67+	 3822 20199
3801	0	0	Ki67+	 3828 20565
3802	0	0	Ki67+	 3830 20629
3803	0	0	Ki67+	 3831 20343
3804	0	0	Ki67+	 3832 20402
3805	0	0	Ki67+	 3832 20529
3806	0	0	Ki67+	 3834 20966
3807	0	0	Ki67+	 3837 20799
3808	0	0	Ki67+	 3838 20253
3809	0	0	Ki67+	 3838 20638
3810	0	0	Ki67+	 3843 20211
3811	0	0	Ki67+	 3844 20469
3812	0	0	Ki67+	 3845 20364
3813	0	0	Ki67+	 3845 20538
3814	0	0	Ki67+	 3845 20665
3815	0	0	Ki67+	 3845 20762
3816	0	0	Ki67+	 3851 20796
3817	0	0	Ki67+	 3854 20308
3818	0	0	Ki67+	 3857 20554
3819	0	0	Ki67+	 3860 20831
3820	0	0	Ki67+	 3861 20786
3821	0	0	Ki67+	 3867 20727
3822	0	0	Ki67+	 3868 20696
3823	0	0	Ki67+	 3869 20631
3824	0	0	Ki67+	 3870 20747
3825	0	0	Ki67+	 3881 20540
3826	0	0	Ki67+	 3882 20447
3827	0	0	Ki67+	 3883 20475
3828	0	0	Ki67+	 3890 20380
3829	0	0	Ki67+	 3901 20814
3830	0	0	Ki67+	 3902 20693
3831	0	0	Ki67+	 3902 20794
3832	0	0	Ki67+	 3903 20344
3833	0	0	Ki67+	 3909 20369
3834	0	0	Ki67+	 3909 20473
3835	0	0	Ki67+	 3909 20737
3836	0	0	Ki67+	 3912 20625
3837	0	0	Ki67+	 3920 20486
3838	0	0	Ki67+	 3926 20835
3839	0	0	Ki67+	 3930 20570
3840	0	0	Ki67+	 3931 20318
3841	0	0	Ki67+	 3932 20947
3842	0	0	Ki67+	 3933 20740
3843	0	0	Ki67+	 3934 20451
3844	0	0	Ki67+	 3936 20347
3845	0	0	Ki67+	 3937 20902
3846	0	0	Ki67+	 3938 20621
3847	0	0	Ki67+	 3938 20780
3848	0	0	Ki67+	 3939 20582
3849	0	0	Ki67+	 3947 20657
3850	0	0	Ki67+	 3952 20986
3851	0	0	Ki67+	 3953 20347
3852	0	0	Ki67+	 3954 20759
3853	0	0	Ki67+	 3954 20906
3854	0	0	Ki67+	 3954 20956
3855	0	0	Ki67+	 3958 20198
3856	0	0	Ki67+	 3964 20800
3857	0	0	Ki67+	 3965 20916
3858	0	0	Ki67+	 3970 20312
3859	0	0	Ki67+	 3978 20441
3860	0	0	Ki67+	 3978 20590
3861	0	0	Ki67+	 3978 20702
3862	0	0	Ki67+	 3979 20658
3863	0	0	Ki67+	 3982 20969
3864	0	0	Ki67+	 3984 20601
3865	0	0	Ki67+	 3984 20835
3866	0	0	Ki67+	 3985 20819
3867	0	0	Ki67+	 3993 20952
3868	0	0	Ki67+	 3995 20733
3869	0	0	Ki67+	 3996 20268
3870	0	0	Ki67+	 3998 20202
3871	0	0	Ki67+	 3999 20654
3872	0	0	Ki67+	 4000 20399
3873	0	0	Ki67+	 4003 20749
3874	0	0	Ki67+	 4004 20683
3875	0	0	Ki67+	 4006 20446
3876	0	0	Ki67+	 4011 20974
3877	0	0	Ki67+	 4013 20850
3878	0	0	Ki67+	 4015 20611
3879	0	0	Ki67+	 4015 20794
3880	0	0	Ki67+	 4017 20924
3881	0	0	Ki67+	 4020 20875
3882	0	0	Ki67+	 4021 20636
3883	0	0	Ki67+	 4023 20247
3884	0	0	Ki67+	 4024 20278
3885	0	0	Ki67+	 4026 20424
3886	0	0	Ki67+	 4031 20454
3887	0	0	Ki67+	 4032 20328
3888	0	0	Ki67+	 4035 20709
3889	0	0	Ki67+	 4035 20857
3890	0	0	Ki67+	 4037 20567
3891	0	0	Ki67+	 4038 20667
3892	0	0	Ki67+	 4041 20524
3893	0	0	Ki67+	 4041 20985
3894	0	0	Ki67+	 4042 20680
3895	0	0	Ki67+	 4042 20814
3896	0	0	Ki67+	 4045 20597
3897	0	0	Ki67+	 4051 20501
3898	0	0	Ki67+	 4054 20306
3899	0	0	Ki67+	 4055 20203
3900	0	0	Ki67+	 4057 20739
3901	0	0	Ki67+	 4060 20233
3902	0	0	Ki67+	 4060 20264
3903	0	0	Ki67+	 4062 20762
3904	0	0	Ki67+	 4062 20907
3905	0	0	Ki67+	 4064 20951
3906	0	0	Ki67+	 4065 20299
3907	0	0	Ki67+	 4065 20700
3908	0	0	Ki67+	 4067 20783
3909	0	0	Ki67+	 4068 20921
3910	0	0	Ki67+	 4070 20315
3911	0	0	Ki67+	 4070 20436
3912	0	0	Ki67+	 4070 20616
3913	0	0	Ki67+	 4071 20857
3914	0	0	Ki67+	 4072 20261
3915	0	0	Ki67+	 4078 20947
3916	0	0	Ki67+	 4079 20893
3917	0	0	Ki67+	 4082 20646
3918	0	0	Ki67+	 4084 20236
3919	0	0	Ki67+	 4084 20719
3920	0	0	Ki67+	 4086 20303
3921	0	0	Ki67+	 4092 20193
3922	0	0	Ki67+	 4095 20761
3923	0	0	Ki67+	 4096 20582
3924	0	0	Ki67+	 4098 20498
3925	0	0	Ki67+	 4098 20815
3926	0	0	Ki67+	 4099 20216
3927	0	0	Ki67+	 4099 20526
3928	0	0	Ki67+	 4103 20255
3929	0	0	Ki67+	 4106 20273
3930	0	0	Ki67+	 4106 20611
3931	0	0	Ki67+	 4111 20935
3932	0	0	Ki67+	 4114 20518
3933	0	0	Ki67+	 4114 20956
3934	0	0	Ki67+	 4115 20888
3935	0	0	Ki67+	 4116 20852
3936	0	0	Ki67+	 4118 20588
3937	0	0	Ki67+	 4119 20904
3938	0	0	Ki67+	 4120 20781
3939	0	0	Ki67+	 4121 20749
3940	0	0	Ki67+	 4123 20201
3941	0	0	Ki67+	 4123 20867
3942	0	0	Ki67+	 4124 20980
3943	0	0	Ki67+	 4126 20556
3944	0	0	Ki67+	 4128 20510
3945	0	0	Ki67+	 4132 20645
3946	0	0	Ki67+	 4132 20827
3947	0	0	Ki67+	 4133 20235
3948	0	0	Ki67+	 4134 20774
3949	0	0	Ki67+	 4134 20915
3950	0	0	Ki67+	 4138 20786
3951	0	0	Ki67+	 4143 20529
3952	0	0	Ki67+	 4145 20879
3953	0	0	Ki67+	 4146 20198
3954	0	0	Ki67+	 4147 20739
3955	0	0	Ki67+	 4148 20621
3956	0	0	Ki67+	 4148 20898
3957	0	0	Ki67+	 4152 20219
3958	0	0	Ki67+	 4156 20582
3959	0	0	Ki67+	 4156 20773
3960	0	0	Ki67+	 4157 20256
3961	0	0	Ki67+	 4158 20892
3962	0	0	Ki67+	 4159 20508
3963	0	0	Ki67+	 4161 20340
3964	0	0	Ki67+	 4163 20724
3965	0	0	Ki67+	 4164 20852
3966	0	0	Ki67+	 4167 20617
3967	0	0	Ki67+	 4167 20941
3968	0	0	Ki67+	 4169 20331
3969	0	0	Ki67+	 4169 20755
3970	0	0	Ki67+	 4174 20918
3971	0	0	Ki67+	 4175 20540
3972	0	0	Ki67+	 4175 20678
3973	0	0	Ki67+	 4177 20235
3974	0	0	Ki67+	 4177 20250
3975	0	0	Ki67+	 4177 20630
3976	0	0	Ki67+	 4177 20802
3977	0	0	Ki67+	 4180 20457
3978	0	0	Ki67+	 4183 20548
3979	0	0	Ki67+	 4183 20652
3980	0	0	Ki67+	 4185 20212
3981	0	0	Ki67+	 4192 20863
3982	0	0	Ki67+	 4195 20732
3983	0	0	Ki67+	 4195 20987
3984	0	0	Ki67+	 4197 20745
3985	0	0	Ki67+	 4201 20583
3986	0	0	Ki67+	 4205 20305
3987	0	0	Ki67+	 4207 20942
3988	0	0	Ki67+	 4208 20912
3989	0	0	Ki67+	 4213 20834
3990	0	0	Ki67+	 4214 20702
3991	0	0	Ki67+	 4216 20638
3992	0	0	Ki67+	 4217 20258
3993	0	0	Ki67+	 4219 20535
3994	0	0	Ki67+	 4219 20973
3995	0	0	Ki67+	 4222 20392
3996	0	0	Ki67+	 4225 20359
3997	0	0	Ki67+	 4227 20893
3998	0	0	Ki67+	 4227 20959
3999	0	0	Ki67+	 4228 20794
4000	0	0	Ki67+	 4232 20213
4001	0	0	Ki67+	 4232 20648
4002	0	0	Ki67+	 4235 20703
4003	0	0	Ki67+	 4240 20358
4004	0	0	Ki67+	 4243 20769
4005	0	0	Ki67+	 4247 20664
4006	0	0	Ki67+	 4247 20712
4007	0	0	Ki67+	 4248 20735
4008	0	0	Ki67+	 4250 20417
4009	0	0	Ki67+	 4250 20572
4010	0	0	Ki67+	 4253 20776
4011	0	0	Ki67+	 4255 20385
4012	0	0	Ki67+	 4258 20989
4013	0	0	Ki67+	 4259 20220
4014	0	0	Ki67+	 4259 20349
4015	0	0	Ki67+	 4259 20478
4016	0	0	Ki67+	 4259 20588
4017	0	0	Ki67+	 4259 20946
4018	0	0	Ki67+	 4262 20198
4019	0	0	Ki67+	 4262 20562
4020	0	0	Ki67+	 4262 20744
4021	0	0	Ki67+	 4265 20301
4022	0	0	Ki67+	 4265 20870
4023	0	0	Ki67+	 4267 20413
4024	0	0	Ki67+	 4268 20439
4025	0	0	Ki67+	 4269 20273
4026	0	0	Ki67+	 4269 20881
4027	0	0	Ki67+	 4270 20395
4028	0	0	Ki67+	 4272 20363
4029	0	0	Ki67+	 4276 20334
4030	0	0	Ki67+	 4280 20412
4031	0	0	Ki67+	 4282 20241
4032	0	0	Ki67+	 4285 20730
4033	0	0	Ki67+	 4286 20802
4034	0	0	Ki67+	 4287 20217
4035	0	0	Ki67+	 4290 20933
4036	0	0	Ki67+	 4291 20456
4037	0	0	Ki67+	 4293 20956
4038	0	0	Ki67+	 4296 20343
4039	0	0	Ki67+	 4298 20285
4040	0	0	Ki67+	 4299 20365
4041	0	0	Ki67+	 4301 20607
4042	0	0	Ki67+	 4303 20240
4043	0	0	Ki67+	 4307 20424
4044	0	0	Ki67+	 4308 20780
4045	0	0	Ki67+	 4308 20871
4046	0	0	Ki67+	 4310 20683
4047	0	0	Ki67+	 4312 20987
4048	0	0	Ki67+	 4314 20935
4049	0	0	Ki67+	 4315 20705
4050	0	0	Ki67+	 4318 20815
4051	0	0	Ki67+	 4323 20900
4052	0	0	Ki67+	 4326 20743
4053	0	0	Ki67+	 4326 20857
4054	0	0	Ki67+	 4329 20451
4055	0	0	Ki67+	 4329 20782
4056	0	0	Ki67+	 4330 20581
4057	0	0	Ki67+	 4332 20369
4058	0	0	Ki67+	 4332 20556
4059	0	0	Ki67+	 4332 20634
4060	0	0	Ki67+	 4333 20610
4061	0	0	Ki67+	 4337 20433
4062	0	0	Ki67+	 4339 20317
4063	0	0	Ki67+	 4339 20815
4064	0	0	Ki67+	 4343 20691
4065	0	0	Ki67+	 4350 20239
4066	0	0	Ki67+	 4350 20275
4067	0	0	Ki67+	 4350 20373
4068	0	0	Ki67+	 4350 20884
4069	0	0	Ki67+	 4352 20780
4070	0	0	Ki67+	 4353 20259
4071	0	0	Ki67+	 4353 20576
4072	0	0	Ki67+	 4354 20343
4073	0	0	Ki67+	 4356 20412
4074	0	0	Ki67+	 4358 20298
4075	0	0	Ki67+	 4363 20792
4076	0	0	Ki67+	 4366 20282
4077	0	0	Ki67+	 3570 21158
4078	0	0	Ki67+	 3574 21116
4079	0	0	Ki67+	 3583 21102
4080	0	0	Ki67+	 3596 21150
4081	0	0	Ki67+	 3607 21178
4082	0	0	Ki67+	 3614 21155
4083	0	0	Ki67+	 3629 21208
4084	0	0	Ki67+	 3669 21006
4085	0	0	Ki67+	 3677 21025
4086	0	0	Ki67+	 3679 21271
4087	0	0	Ki67+	 3699 21253
4088	0	0	Ki67+	 3700 21273
4089	0	0	Ki67+	 3728 21016
4090	0	0	Ki67+	 3732 21263
4091	0	0	Ki67+	 3735 21029
4092	0	0	Ki67+	 3745 21096
4093	0	0	Ki67+	 3754 21046
4094	0	0	Ki67+	 3766 21082
4095	0	0	Ki67+	 3784 21141
4096	0	0	Ki67+	 3806 21111
4097	0	0	Ki67+	 3808 21165
4098	0	0	Ki67+	 3810 21090
4099	0	0	Ki67+	 3823 21149
4100	0	0	Ki67+	 3826 21119
4101	0	0	Ki67+	 3830 21093
4102	0	0	Ki67+	 3838 21136
4103	0	0	Ki67+	 3839 21181
4104	0	0	Ki67+	 3851 21087
4105	0	0	Ki67+	 3867 21148
4106	0	0	Ki67+	 3869 21168
4107	0	0	Ki67+	 3872 21105
4108	0	0	Ki67+	 3880 21176
4109	0	0	Ki67+	 3883 21126
4110	0	0	Ki67+	 3883 21144
4111	0	0	Ki67+	 3904 21201
4112	0	0	Ki67+	 3912 21145
4113	0	0	Ki67+	 3912 21169
4114	0	0	Ki67+	 3934 21192
4115	0	0	Ki67+	 3941 21183
4116	0	0	Ki67+	 3944 21164
4117	0	0	Ki67+	 3945 21251
4118	0	0	Ki67+	 3960 21009
4119	0	0	Ki67+	 3961 21206
4120	0	0	Ki67+	 3970 21184
4121	0	0	Ki67+	 3985 21003
4122	0	0	Ki67+	 3985 21029
4123	0	0	Ki67+	 3987 21247
4124	0	0	Ki67+	 3992 21268
4125	0	0	Ki67+	 3994 21046
4126	0	0	Ki67+	 4011 21062
4127	0	0	Ki67+	 4014 21223
4128	0	0	Ki67+	 4016 21082
4129	0	0	Ki67+	 4028 21122
4130	0	0	Ki67+	 4034 21418
4131	0	0	Ki67+	 4036 21023
4132	0	0	Ki67+	 4041 21263
4133	0	0	Ki67+	 4049 21043
4134	0	0	Ki67+	 4049 21316
4135	0	0	Ki67+	 4055 20999
4136	0	0	Ki67+	 4055 21124
4137	0	0	Ki67+	 4063 21061
4138	0	0	Ki67+	 4063 21092
4139	0	0	Ki67+	 4063 21246
4140	0	0	Ki67+	 4068 21355
4141	0	0	Ki67+	 4072 20999
4142	0	0	Ki67+	 4077 21149
4143	0	0	Ki67+	 4079 21271
4144	0	0	Ki67+	 4083 21120
4145	0	0	Ki67+	 4084 21305
4146	0	0	Ki67+	 4085 21104
4147	0	0	Ki67+	 4090 21057
4148	0	0	Ki67+	 4106 21324
4149	0	0	Ki67+	 4109 21139
4150	0	0	Ki67+	 4117 21036
4151	0	0	Ki67+	 4123 21109
4152	0	0	Ki67+	 4134 20996
4153	0	0	Ki67+	 4146 21119
4154	0	0	Ki67+	 4158 21411
4155	0	0	Ki67+	 4176 21011
4156	0	0	Ki67+	 4180 21262
4157	0	0	Ki67+	 4181 21070
4158	0	0	Ki67+	 4191 21322
4159	0	0	Ki67+	 4197 21086
4160	0	0	Ki67+	 4199 21009
4161	0	0	Ki67+	 4200 21122
4162	0	0	Ki67+	 4201 21371
4163	0	0	Ki67+	 4204 21071
4164	0	0	Ki67+	 4213 21041
4165	0	0	Ki67+	 4230 21117
4166	0	0	Ki67+	 4234 21379
4167	0	0	Ki67+	 4238 21001
4168	0	0	Ki67+	 4238 21312
4169	0	0	Ki67+	 4246 21323
4170	0	0	Ki67+	 4249 21136
4171	0	0	Ki67+	 4250 21162
4172	0	0	Ki67+	 4255 21351
4173	0	0	Ki67+	 4257 21049
4174	0	0	Ki67+	 4263 21106
4175	0	0	Ki67+	 4273 21017
4176	0	0	Ki67+	 4277 21139
4177	0	0	Ki67+	 4278 21081
4178	0	0	Ki67+	 4295 21062
4179	0	0	Ki67+	 4297 21139
4180	0	0	Ki67+	 4312 21093
4181	0	0	Ki67+	 4313 21060
4182	0	0	Ki67+	 4316 21238
4183	0	0	Ki67+	 4318 21079
4184	0	0	Ki67+	 4320 21111
4185	0	0	Ki67+	 4325 20993
4186	0	0	Ki67+	 4325 21033
4187	0	0	Ki67+	 4327 21101
4188	0	0	Ki67+	 4330 21138
4189	0	0	Ki67+	 4351 21116
4190	0	0	Ki67+	 4355 21150
4191	0	0	Ki67+	 4939 12389
4192	0	0	Ki67+	 5072 12059
4193	0	0	Ki67+	 5084 11978
4194	0	0	Ki67+	 5084 12019
4195	0	0	Ki67+	 5160 12075
4196	0	0	Ki67+	 4620 12773
4197	0	0	Ki67+	 4735 13000
4198	0	0	Ki67+	 4754 13066
4199	0	0	Ki67+	 4761 13021
4200	0	0	Ki67+	 4761 13198
4201	0	0	Ki67+	 4766 12989
4202	0	0	Ki67+	 4785 13199
4203	0	0	Ki67+	 4786 13021
4204	0	0	Ki67+	 4787 12990
4205	0	0	Ki67+	 4787 13010
4206	0	0	Ki67+	 4791 12959
4207	0	0	Ki67+	 4795 13070
4208	0	0	Ki67+	 4797 12549
4209	0	0	Ki67+	 4802 12958
4210	0	0	Ki67+	 4822 12991
4211	0	0	Ki67+	 4839 13037
4212	0	0	Ki67+	 4841 13063
4213	0	0	Ki67+	 4858 13040
4214	0	0	Ki67+	 4858 13068
4215	0	0	Ki67+	 4861 13102
4216	0	0	Ki67+	 4864 12569
4217	0	0	Ki67+	 4868 12993
4218	0	0	Ki67+	 4870 12403
4219	0	0	Ki67+	 4890 13093
4220	0	0	Ki67+	 4893 12978
4221	0	0	Ki67+	 4895 12433
4222	0	0	Ki67+	 4899 12954
4223	0	0	Ki67+	 4901 12413
4224	0	0	Ki67+	 4903 12881
4225	0	0	Ki67+	 4907 12426
4226	0	0	Ki67+	 4914 12538
4227	0	0	Ki67+	 4916 12402
4228	0	0	Ki67+	 4924 13092
4229	0	0	Ki67+	 4935 13105
4230	0	0	Ki67+	 4948 12539
4231	0	0	Ki67+	 4948 13122
4232	0	0	Ki67+	 4975 13127
4233	0	0	Ki67+	 4976 13114
4234	0	0	Ki67+	 4980 13087
4235	0	0	Ki67+	 5007 13087
4236	0	0	Ki67+	 5013 12986
4237	0	0	Ki67+	 5043 12836
4238	0	0	Ki67+	 5057 12894
4239	0	0	Ki67+	 5070 12828
4240	0	0	Ki67+	 5081 12692
4241	0	0	Ki67+	 5086 12863
4242	0	0	Ki67+	 5088 13077
4243	0	0	Ki67+	 5105 12825
4244	0	0	Ki67+	 5116 12992
4245	0	0	Ki67+	 5133 12821
4246	0	0	Ki67+	 5163 12617
4247	0	0	Ki67+	 4413 13556
4248	0	0	Ki67+	 4443 13462
4249	0	0	Ki67+	 4451 13555
4250	0	0	Ki67+	 4502 13672
4251	0	0	Ki67+	 4533 13550
4252	0	0	Ki67+	 4557 13588
4253	0	0	Ki67+	 4566 13484
4254	0	0	Ki67+	 4569 13472
4255	0	0	Ki67+	 4572 13291
4256	0	0	Ki67+	 4573 13311
4257	0	0	Ki67+	 4581 13265
4258	0	0	Ki67+	 4593 13325
4259	0	0	Ki67+	 4605 13240
4260	0	0	Ki67+	 4606 13289
4261	0	0	Ki67+	 4620 13278
4262	0	0	Ki67+	 4628 13495
4263	0	0	Ki67+	 4632 13279
4264	0	0	Ki67+	 4636 13228
4265	0	0	Ki67+	 4641 13827
4266	0	0	Ki67+	 4647 13581
4267	0	0	Ki67+	 4649 13270
4268	0	0	Ki67+	 4650 13288
4269	0	0	Ki67+	 4657 13566
4270	0	0	Ki67+	 4668 13558
4271	0	0	Ki67+	 4672 13229
4272	0	0	Ki67+	 4673 13256
4273	0	0	Ki67+	 4681 13275
4274	0	0	Ki67+	 4697 13289
4275	0	0	Ki67+	 4701 13863
4276	0	0	Ki67+	 4706 13546
4277	0	0	Ki67+	 4709 13705
4278	0	0	Ki67+	 4714 13642
4279	0	0	Ki67+	 4721 13314
4280	0	0	Ki67+	 4721 13345
4281	0	0	Ki67+	 4724 13302
4282	0	0	Ki67+	 4731 13388
4283	0	0	Ki67+	 4736 13696
4284	0	0	Ki67+	 4738 13661
4285	0	0	Ki67+	 4741 13239
4286	0	0	Ki67+	 4743 13270
4287	0	0	Ki67+	 4747 13430
4288	0	0	Ki67+	 4753 13708
4289	0	0	Ki67+	 4755 13670
4290	0	0	Ki67+	 4756 13424
4291	0	0	Ki67+	 4759 13457
4292	0	0	Ki67+	 4762 13633
4293	0	0	Ki67+	 4763 13225
4294	0	0	Ki67+	 4764 13691
4295	0	0	Ki67+	 4767 13214
4296	0	0	Ki67+	 4769 13308
4297	0	0	Ki67+	 4773 13406
4298	0	0	Ki67+	 4783 13496
4299	0	0	Ki67+	 4794 13607
4300	0	0	Ki67+	 4807 13206
4301	0	0	Ki67+	 4845 13642
4302	0	0	Ki67+	 4853 13264
4303	0	0	Ki67+	 4858 13300
4304	0	0	Ki67+	 4860 13357
4305	0	0	Ki67+	 4872 13391
4306	0	0	Ki67+	 4879 13211
4307	0	0	Ki67+	 4880 13264
4308	0	0	Ki67+	 4882 13757
4309	0	0	Ki67+	 4894 13409
4310	0	0	Ki67+	 4898 13483
4311	0	0	Ki67+	 4899 13734
4312	0	0	Ki67+	 4901 13526
4313	0	0	Ki67+	 4902 13241
4314	0	0	Ki67+	 4902 13688
4315	0	0	Ki67+	 4905 13288
4316	0	0	Ki67+	 4906 13262
4317	0	0	Ki67+	 4906 13938
4318	0	0	Ki67+	 4912 13365
4319	0	0	Ki67+	 4914 13204
4320	0	0	Ki67+	 4916 13804
4321	0	0	Ki67+	 4917 13215
4322	0	0	Ki67+	 4920 13435
4323	0	0	Ki67+	 4921 13269
4324	0	0	Ki67+	 4921 13764
4325	0	0	Ki67+	 4930 13480
4326	0	0	Ki67+	 4930 13523
4327	0	0	Ki67+	 4930 13736
4328	0	0	Ki67+	 4939 13803
4329	0	0	Ki67+	 4943 13513
4330	0	0	Ki67+	 4965 13672
4331	0	0	Ki67+	 4969 13648
4332	0	0	Ki67+	 4970 13238
4333	0	0	Ki67+	 4979 13470
4334	0	0	Ki67+	 4979 13796
4335	0	0	Ki67+	 4982 13775
4336	0	0	Ki67+	 4983 13435
4337	0	0	Ki67+	 4983 13806
4338	0	0	Ki67+	 4989 13323
4339	0	0	Ki67+	 4995 13519
4340	0	0	Ki67+	 5001 13276
4341	0	0	Ki67+	 5016 13749
4342	0	0	Ki67+	 5020 13267
4343	0	0	Ki67+	 5020 13840
4344	0	0	Ki67+	 5022 13792
4345	0	0	Ki67+	 5028 13422
4346	0	0	Ki67+	 5028 13821
4347	0	0	Ki67+	 5041 13802
4348	0	0	Ki67+	 5050 13603
4349	0	0	Ki67+	 5051 13833
4350	0	0	Ki67+	 5054 13738
4351	0	0	Ki67+	 5060 13626
4352	0	0	Ki67+	 5060 13813
4353	0	0	Ki67+	 5061 13585
4354	0	0	Ki67+	 5062 13651
4355	0	0	Ki67+	 5066 13777
4356	0	0	Ki67+	 5090 13857
4357	0	0	Ki67+	 5091 13613
4358	0	0	Ki67+	 5093 13667
4359	0	0	Ki67+	 5098 13295
4360	0	0	Ki67+	 5100 13427
4361	0	0	Ki67+	 5100 13881
4362	0	0	Ki67+	 5101 13473
4363	0	0	Ki67+	 5101 13689
4364	0	0	Ki67+	 5109 13621
4365	0	0	Ki67+	 5112 13292
4366	0	0	Ki67+	 5112 13758
4367	0	0	Ki67+	 5117 13849
4368	0	0	Ki67+	 5123 13398
4369	0	0	Ki67+	 5123 13888
4370	0	0	Ki67+	 5125 13812
4371	0	0	Ki67+	 5125 13832
4372	0	0	Ki67+	 5128 13430
4373	0	0	Ki67+	 5138 13870
4374	0	0	Ki67+	 5142 13880
4375	0	0	Ki67+	 5145 13222
4376	0	0	Ki67+	 5154 13847
4377	0	0	Ki67+	 5158 13285
4378	0	0	Ki67+	 5159 13473
4379	0	0	Ki67+	 5163 13502
4380	0	0	Ki67+	 5166 13238
4381	0	0	Ki67+	 5166 13890
4382	0	0	Ki67+	 4381 14248
4383	0	0	Ki67+	 4401 14712
4384	0	0	Ki67+	 4406 14333
4385	0	0	Ki67+	 4412 14266
4386	0	0	Ki67+	 4420 14278
4387	0	0	Ki67+	 4421 14255
4388	0	0	Ki67+	 4423 14336
4389	0	0	Ki67+	 4431 14301
4390	0	0	Ki67+	 4434 14253
4391	0	0	Ki67+	 4453 14339
4392	0	0	Ki67+	 4463 14259
4393	0	0	Ki67+	 4467 14314
4394	0	0	Ki67+	 4500 14282
4395	0	0	Ki67+	 4507 14757
4396	0	0	Ki67+	 4513 14278
4397	0	0	Ki67+	 4519 14724
4398	0	0	Ki67+	 4531 14799
4399	0	0	Ki67+	 4539 14726
4400	0	0	Ki67+	 4542 14300
4401	0	0	Ki67+	 4544 14325
4402	0	0	Ki67+	 4547 14628
4403	0	0	Ki67+	 4557 14297
4404	0	0	Ki67+	 4559 14709
4405	0	0	Ki67+	 4576 14743
4406	0	0	Ki67+	 4577 14761
4407	0	0	Ki67+	 4579 14715
4408	0	0	Ki67+	 4587 14468
4409	0	0	Ki67+	 4592 14027
4410	0	0	Ki67+	 4593 14761
4411	0	0	Ki67+	 4596 14506
4412	0	0	Ki67+	 4598 14742
4413	0	0	Ki67+	 4612 14636
4414	0	0	Ki67+	 4615 14021
4415	0	0	Ki67+	 4620 14312
4416	0	0	Ki67+	 4621 14051
4417	0	0	Ki67+	 4626 14037
4418	0	0	Ki67+	 4628 14756
4419	0	0	Ki67+	 4636 14063
4420	0	0	Ki67+	 4640 14777
4421	0	0	Ki67+	 4641 14520
4422	0	0	Ki67+	 4658 14047
4423	0	0	Ki67+	 4659 14794
4424	0	0	Ki67+	 4663 14725
4425	0	0	Ki67+	 4678 14507
4426	0	0	Ki67+	 4681 14757
4427	0	0	Ki67+	 4687 14710
4428	0	0	Ki67+	 4698 14506
4429	0	0	Ki67+	 4701 14016
4430	0	0	Ki67+	 4711 14412
4431	0	0	Ki67+	 4711 14726
4432	0	0	Ki67+	 4719 14012
4433	0	0	Ki67+	 4723 14562
4434	0	0	Ki67+	 4730 14640
4435	0	0	Ki67+	 4746 14625
4436	0	0	Ki67+	 4758 14664
4437	0	0	Ki67+	 4760 14686
4438	0	0	Ki67+	 4766 14776
4439	0	0	Ki67+	 4769 14722
4440	0	0	Ki67+	 4795 14703
4441	0	0	Ki67+	 4797 14385
4442	0	0	Ki67+	 4800 14588
4443	0	0	Ki67+	 4804 14791
4444	0	0	Ki67+	 4812 14752
4445	0	0	Ki67+	 4826 14785
4446	0	0	Ki67+	 4831 14360
4447	0	0	Ki67+	 4831 14585
4448	0	0	Ki67+	 4847 14575
4449	0	0	Ki67+	 4848 14721
4450	0	0	Ki67+	 4855 14056
4451	0	0	Ki67+	 4860 14738
4452	0	0	Ki67+	 4863 14784
4453	0	0	Ki67+	 4875 14614
4454	0	0	Ki67+	 4881 14479
4455	0	0	Ki67+	 4883 14748
4456	0	0	Ki67+	 4884 14592
4457	0	0	Ki67+	 4890 14517
4458	0	0	Ki67+	 4892 14712
4459	0	0	Ki67+	 4917 14686
4460	0	0	Ki67+	 4941 14489
4461	0	0	Ki67+	 4941 14786
4462	0	0	Ki67+	 4946 14748
4463	0	0	Ki67+	 4958 14724
4464	0	0	Ki67+	 4970 14768
4465	0	0	Ki67+	 5001 14339
4466	0	0	Ki67+	 5005 14700
4467	0	0	Ki67+	 5017 14748
4468	0	0	Ki67+	 5018 14717
4469	0	0	Ki67+	 5031 14299
4470	0	0	Ki67+	 5043 14766
4471	0	0	Ki67+	 5049 14724
4472	0	0	Ki67+	 5050 14329
4473	0	0	Ki67+	 5050 14698
4474	0	0	Ki67+	 5063 14344
4475	0	0	Ki67+	 5063 14354
4476	0	0	Ki67+	 5065 14759
4477	0	0	Ki67+	 5069 14269
4478	0	0	Ki67+	 5084 14666
4479	0	0	Ki67+	 5101 14667
4480	0	0	Ki67+	 5105 14462
4481	0	0	Ki67+	 5120 14798
4482	0	0	Ki67+	 5124 14620
4483	0	0	Ki67+	 5130 14765
4484	0	0	Ki67+	 5133 14364
4485	0	0	Ki67+	 5140 14036
4486	0	0	Ki67+	 5143 14622
4487	0	0	Ki67+	 5146 14377
4488	0	0	Ki67+	 5148 14602
4489	0	0	Ki67+	 5153 14537
4490	0	0	Ki67+	 5158 14789
4491	0	0	Ki67+	 4370 15516
4492	0	0	Ki67+	 4372 15344
4493	0	0	Ki67+	 4376 15447
4494	0	0	Ki67+	 4378 15397
4495	0	0	Ki67+	 4379 15117
4496	0	0	Ki67+	 4379 15422
4497	0	0	Ki67+	 4379 15562
4498	0	0	Ki67+	 4386 15593
4499	0	0	Ki67+	 4387 15058
4500	0	0	Ki67+	 4389 15316
4501	0	0	Ki67+	 4391 15376
4502	0	0	Ki67+	 4394 15348
4503	0	0	Ki67+	 4400 15296
4504	0	0	Ki67+	 4402 15468
4505	0	0	Ki67+	 4409 15135
4506	0	0	Ki67+	 4412 15277
4507	0	0	Ki67+	 4412 15434
4508	0	0	Ki67+	 4413 15520
4509	0	0	Ki67+	 4416 15493
4510	0	0	Ki67+	 4416 15592
4511	0	0	Ki67+	 4417 15338
4512	0	0	Ki67+	 4418 14821
4513	0	0	Ki67+	 4426 15139
4514	0	0	Ki67+	 4427 15580
4515	0	0	Ki67+	 4429 15354
4516	0	0	Ki67+	 4431 15461
4517	0	0	Ki67+	 4432 15307
4518	0	0	Ki67+	 4440 15413
4519	0	0	Ki67+	 4443 15432
4520	0	0	Ki67+	 4444 15504
4521	0	0	Ki67+	 4448 15486
4522	0	0	Ki67+	 4451 15317
4523	0	0	Ki67+	 4452 15402
4524	0	0	Ki67+	 4452 15558
4525	0	0	Ki67+	 4453 15523
4526	0	0	Ki67+	 4456 15376
4527	0	0	Ki67+	 4457 15277
4528	0	0	Ki67+	 4460 15457
4529	0	0	Ki67+	 4463 15480
4530	0	0	Ki67+	 4464 15344
4531	0	0	Ki67+	 4466 15439
4532	0	0	Ki67+	 4470 15513
4533	0	0	Ki67+	 4475 15306
4534	0	0	Ki67+	 4475 15532
4535	0	0	Ki67+	 4479 15485
4536	0	0	Ki67+	 4481 15507
4537	0	0	Ki67+	 4483 15384
4538	0	0	Ki67+	 4484 14834
4539	0	0	Ki67+	 4487 15440
4540	0	0	Ki67+	 4488 15145
4541	0	0	Ki67+	 4490 15551
4542	0	0	Ki67+	 4491 15156
4543	0	0	Ki67+	 4496 14962
4544	0	0	Ki67+	 4499 15276
4545	0	0	Ki67+	 4505 15373
4546	0	0	Ki67+	 4505 15521
4547	0	0	Ki67+	 4508 15463
4548	0	0	Ki67+	 4510 15425
4549	0	0	Ki67+	 4511 15335
4550	0	0	Ki67+	 4511 15542
4551	0	0	Ki67+	 4514 14866
4552	0	0	Ki67+	 4514 15397
4553	0	0	Ki67+	 4517 14834
4554	0	0	Ki67+	 4522 15481
4555	0	0	Ki67+	 4526 15435
4556	0	0	Ki67+	 4531 14977
4557	0	0	Ki67+	 4537 15126
4558	0	0	Ki67+	 4541 15064
4559	0	0	Ki67+	 4545 15047
4560	0	0	Ki67+	 4546 14814
4561	0	0	Ki67+	 4546 14943
4562	0	0	Ki67+	 4546 15352
4563	0	0	Ki67+	 4547 14895
4564	0	0	Ki67+	 4547 15337
4565	0	0	Ki67+	 4550 15406
4566	0	0	Ki67+	 4551 15420
4567	0	0	Ki67+	 4552 15320
4568	0	0	Ki67+	 4553 15375
4569	0	0	Ki67+	 4557 14937
4570	0	0	Ki67+	 4557 15113
4571	0	0	Ki67+	 4559 15147
4572	0	0	Ki67+	 4561 15483
4573	0	0	Ki67+	 4563 15463
4574	0	0	Ki67+	 4566 15432
4575	0	0	Ki67+	 4569 14853
4576	0	0	Ki67+	 4569 14977
4577	0	0	Ki67+	 4570 14826
4578	0	0	Ki67+	 4582 14889
4579	0	0	Ki67+	 4582 15134
4580	0	0	Ki67+	 4583 14977
4581	0	0	Ki67+	 4585 15044
4582	0	0	Ki67+	 4585 15375
4583	0	0	Ki67+	 4588 15338
4584	0	0	Ki67+	 4594 14984
4585	0	0	Ki67+	 4597 15022
4586	0	0	Ki67+	 4598 15413
4587	0	0	Ki67+	 4600 15111
4588	0	0	Ki67+	 4600 15235
4589	0	0	Ki67+	 4604 15186
4590	0	0	Ki67+	 4611 15487
4591	0	0	Ki67+	 4617 15371
4592	0	0	Ki67+	 4618 15468
4593	0	0	Ki67+	 4622 15437
4594	0	0	Ki67+	 4624 15051
4595	0	0	Ki67+	 4626 15354
4596	0	0	Ki67+	 4627 14952
4597	0	0	Ki67+	 4628 15393
4598	0	0	Ki67+	 4643 14922
4599	0	0	Ki67+	 4644 15474
4600	0	0	Ki67+	 4648 14941
4601	0	0	Ki67+	 4649 15415
4602	0	0	Ki67+	 4653 15446
4603	0	0	Ki67+	 4654 15398
4604	0	0	Ki67+	 4655 15360
4605	0	0	Ki67+	 4660 15434
4606	0	0	Ki67+	 4662 14825
4607	0	0	Ki67+	 4662 15375
4608	0	0	Ki67+	 4665 14901
4609	0	0	Ki67+	 4674 14915
4610	0	0	Ki67+	 4675 14862
4611	0	0	Ki67+	 4678 14979
4612	0	0	Ki67+	 4683 14959
4613	0	0	Ki67+	 4692 15386
4614	0	0	Ki67+	 4694 14913
4615	0	0	Ki67+	 4694 15417
4616	0	0	Ki67+	 4695 15028
4617	0	0	Ki67+	 4696 14832
4618	0	0	Ki67+	 4704 14893
4619	0	0	Ki67+	 4716 15045
4620	0	0	Ki67+	 4720 15384
4621	0	0	Ki67+	 4724 15582
4622	0	0	Ki67+	 4735 15045
4623	0	0	Ki67+	 4743 15126
4624	0	0	Ki67+	 4745 14841
4625	0	0	Ki67+	 4749 15111
4626	0	0	Ki67+	 4749 15502
4627	0	0	Ki67+	 4750 15156
4628	0	0	Ki67+	 4750 15182
4629	0	0	Ki67+	 4750 15537
4630	0	0	Ki67+	 4752 14966
4631	0	0	Ki67+	 4757 15124
4632	0	0	Ki67+	 4758 14869
4633	0	0	Ki67+	 4758 14892
4634	0	0	Ki67+	 4759 14981
4635	0	0	Ki67+	 4759 15089
4636	0	0	Ki67+	 4762 15009
4637	0	0	Ki67+	 4763 15490
4638	0	0	Ki67+	 4767 14932
4639	0	0	Ki67+	 4767 15161
4640	0	0	Ki67+	 4775 15128
4641	0	0	Ki67+	 4781 14961
4642	0	0	Ki67+	 4782 15589
4643	0	0	Ki67+	 4789 14988
4644	0	0	Ki67+	 4800 14927
4645	0	0	Ki67+	 4807 15547
4646	0	0	Ki67+	 4812 14813
4647	0	0	Ki67+	 4813 15588
4648	0	0	Ki67+	 4815 14987
4649	0	0	Ki67+	 4815 15205
4650	0	0	Ki67+	 4817 15076
4651	0	0	Ki67+	 4826 14943
4652	0	0	Ki67+	 4829 14899
4653	0	0	Ki67+	 4829 15097
4654	0	0	Ki67+	 4835 14990
4655	0	0	Ki67+	 4837 14947
4656	0	0	Ki67+	 4838 14858
4657	0	0	Ki67+	 4840 15124
4658	0	0	Ki67+	 4843 15139
4659	0	0	Ki67+	 4845 15200
4660	0	0	Ki67+	 4848 15217
4661	0	0	Ki67+	 4851 15063
4662	0	0	Ki67+	 4851 15085
4663	0	0	Ki67+	 4857 14929
4664	0	0	Ki67+	 4859 15027
4665	0	0	Ki67+	 4859 15485
4666	0	0	Ki67+	 4864 14880
4667	0	0	Ki67+	 4864 15208
4668	0	0	Ki67+	 4865 15230
4669	0	0	Ki67+	 4866 15580
4670	0	0	Ki67+	 4869 14854
4671	0	0	Ki67+	 4869 15171
4672	0	0	Ki67+	 4871 14922
4673	0	0	Ki67+	 4871 15549
4674	0	0	Ki67+	 4872 14832
4675	0	0	Ki67+	 4873 15440
4676	0	0	Ki67+	 4874 15135
4677	0	0	Ki67+	 4876 15586
4678	0	0	Ki67+	 4880 14960
4679	0	0	Ki67+	 4882 15059
4680	0	0	Ki67+	 4890 15099
4681	0	0	Ki67+	 4891 14986
4682	0	0	Ki67+	 4891 15011
4683	0	0	Ki67+	 4892 14849
4684	0	0	Ki67+	 4893 15043
4685	0	0	Ki67+	 4893 15438
4686	0	0	Ki67+	 4894 14898
4687	0	0	Ki67+	 4895 15488
4688	0	0	Ki67+	 4897 15414
4689	0	0	Ki67+	 4898 15080
4690	0	0	Ki67+	 4900 15026
4691	0	0	Ki67+	 4900 15454
4692	0	0	Ki67+	 4904 15521
4693	0	0	Ki67+	 4905 15148
4694	0	0	Ki67+	 4906 14885
4695	0	0	Ki67+	 4907 15201
4696	0	0	Ki67+	 4907 15553
4697	0	0	Ki67+	 4908 14907
4698	0	0	Ki67+	 4911 15418
4699	0	0	Ki67+	 4912 15589
4700	0	0	Ki67+	 4914 14870
4701	0	0	Ki67+	 4918 15464
4702	0	0	Ki67+	 4921 15145
4703	0	0	Ki67+	 4921 15183
4704	0	0	Ki67+	 4927 14832
4705	0	0	Ki67+	 4927 15501
4706	0	0	Ki67+	 4929 15221
4707	0	0	Ki67+	 4930 15404
4708	0	0	Ki67+	 4940 15597
4709	0	0	Ki67+	 4942 14977
4710	0	0	Ki67+	 4942 15185
4711	0	0	Ki67+	 4943 14855
4712	0	0	Ki67+	 4945 15151
4713	0	0	Ki67+	 4948 15204
4714	0	0	Ki67+	 4949 15462
4715	0	0	Ki67+	 4957 15453
4716	0	0	Ki67+	 4964 15218
4717	0	0	Ki67+	 4965 15398
4718	0	0	Ki67+	 4966 15062
4719	0	0	Ki67+	 4967 15506
4720	0	0	Ki67+	 4969 14867
4721	0	0	Ki67+	 4973 15436
4722	0	0	Ki67+	 4975 15088
4723	0	0	Ki67+	 4976 15174
4724	0	0	Ki67+	 4977 15457
4725	0	0	Ki67+	 4980 15204
4726	0	0	Ki67+	 4981 15483
4727	0	0	Ki67+	 4982 14973
4728	0	0	Ki67+	 4982 15548
4729	0	0	Ki67+	 4987 15284
4730	0	0	Ki67+	 4989 15147
4731	0	0	Ki67+	 4989 15595
4732	0	0	Ki67+	 4990 15222
4733	0	0	Ki67+	 4991 14912
4734	0	0	Ki67+	 4991 15272
4735	0	0	Ki67+	 4993 14846
4736	0	0	Ki67+	 4996 15185
4737	0	0	Ki67+	 4996 15201
4738	0	0	Ki67+	 4998 15087
4739	0	0	Ki67+	 4998 15516
4740	0	0	Ki67+	 5000 15027
4741	0	0	Ki67+	 5000 15099
4742	0	0	Ki67+	 5000 15572
4743	0	0	Ki67+	 5002 14869
4744	0	0	Ki67+	 5002 15412
4745	0	0	Ki67+	 5005 14814
4746	0	0	Ki67+	 5013 14857
4747	0	0	Ki67+	 5018 15029
4748	0	0	Ki67+	 5024 15493
4749	0	0	Ki67+	 5025 14984
4750	0	0	Ki67+	 5030 15294
4751	0	0	Ki67+	 5030 15569
4752	0	0	Ki67+	 5035 15513
4753	0	0	Ki67+	 5039 15439
4754	0	0	Ki67+	 5039 15462
4755	0	0	Ki67+	 5042 15594
4756	0	0	Ki67+	 5050 15449
4757	0	0	Ki67+	 5052 15238
4758	0	0	Ki67+	 5052 15263
4759	0	0	Ki67+	 5052 15498
4760	0	0	Ki67+	 5053 15048
4761	0	0	Ki67+	 5062 14987
4762	0	0	Ki67+	 5064 15533
4763	0	0	Ki67+	 5065 14941
4764	0	0	Ki67+	 5069 15581
4765	0	0	Ki67+	 5070 15476
4766	0	0	Ki67+	 5071 15026
4767	0	0	Ki67+	 5076 15434
4768	0	0	Ki67+	 5078 15155
4769	0	0	Ki67+	 5079 15385
4770	0	0	Ki67+	 5082 15084
4771	0	0	Ki67+	 5084 15514
4772	0	0	Ki67+	 5090 15498
4773	0	0	Ki67+	 5095 14938
4774	0	0	Ki67+	 5095 15452
4775	0	0	Ki67+	 5097 14877
4776	0	0	Ki67+	 5097 14970
4777	0	0	Ki67+	 5098 15056
4778	0	0	Ki67+	 5102 15006
4779	0	0	Ki67+	 5102 15206
4780	0	0	Ki67+	 5104 14979
4781	0	0	Ki67+	 5105 15541
4782	0	0	Ki67+	 5107 15257
4783	0	0	Ki67+	 5109 14819
4784	0	0	Ki67+	 5115 15101
4785	0	0	Ki67+	 5115 15140
4786	0	0	Ki67+	 5115 15268
4787	0	0	Ki67+	 5119 15003
4788	0	0	Ki67+	 5120 14830
4789	0	0	Ki67+	 5120 15034
4790	0	0	Ki67+	 5123 14984
4791	0	0	Ki67+	 5125 15067
4792	0	0	Ki67+	 5129 15234
4793	0	0	Ki67+	 5129 15580
4794	0	0	Ki67+	 5130 14850
4795	0	0	Ki67+	 5131 14928
4796	0	0	Ki67+	 5131 14966
4797	0	0	Ki67+	 5131 15252
4798	0	0	Ki67+	 5131 15546
4799	0	0	Ki67+	 5133 14882
4800	0	0	Ki67+	 5133 15022
4801	0	0	Ki67+	 5135 15265
4802	0	0	Ki67+	 5136 15096
4803	0	0	Ki67+	 5141 15160
4804	0	0	Ki67+	 5141 15198
4805	0	0	Ki67+	 5144 15515
4806	0	0	Ki67+	 5146 15542
4807	0	0	Ki67+	 5148 14938
4808	0	0	Ki67+	 5148 14997
4809	0	0	Ki67+	 5148 15059
4810	0	0	Ki67+	 5154 14836
4811	0	0	Ki67+	 5155 14964
4812	0	0	Ki67+	 5155 15082
4813	0	0	Ki67+	 5156 14821
4814	0	0	Ki67+	 5156 15505
4815	0	0	Ki67+	 5163 15594
4816	0	0	Ki67+	 5165 15482
4817	0	0	Ki67+	 5167 14878
4818	0	0	Ki67+	 5167 14909
4819	0	0	Ki67+	 4372 15649
4820	0	0	Ki67+	 4375 15907
4821	0	0	Ki67+	 4380 15744
4822	0	0	Ki67+	 4384 15882
4823	0	0	Ki67+	 4386 16026
4824	0	0	Ki67+	 4397 16120
4825	0	0	Ki67+	 4397 16134
4826	0	0	Ki67+	 4398 15722
4827	0	0	Ki67+	 4399 15970
4828	0	0	Ki67+	 4409 16084
4829	0	0	Ki67+	 4412 16100
4830	0	0	Ki67+	 4413 16311
4831	0	0	Ki67+	 4414 15776
4832	0	0	Ki67+	 4420 16124
4833	0	0	Ki67+	 4424 16238
4834	0	0	Ki67+	 4425 16252
4835	0	0	Ki67+	 4426 15796
4836	0	0	Ki67+	 4426 16022
4837	0	0	Ki67+	 4429 15755
4838	0	0	Ki67+	 4432 15954
4839	0	0	Ki67+	 4433 15870
4840	0	0	Ki67+	 4435 16092
4841	0	0	Ki67+	 4439 15604
4842	0	0	Ki67+	 4443 15995
4843	0	0	Ki67+	 4446 15744
4844	0	0	Ki67+	 4446 15952
4845	0	0	Ki67+	 4446 16027
4846	0	0	Ki67+	 4448 16246
4847	0	0	Ki67+	 4449 16272
4848	0	0	Ki67+	 4452 15818
4849	0	0	Ki67+	 4456 16070
4850	0	0	Ki67+	 4459 16118
4851	0	0	Ki67+	 4463 15850
4852	0	0	Ki67+	 4468 15996
4853	0	0	Ki67+	 4474 16082
4854	0	0	Ki67+	 4474 16305
4855	0	0	Ki67+	 4475 16045
4856	0	0	Ki67+	 4476 16278
4857	0	0	Ki67+	 4477 15806
4858	0	0	Ki67+	 4478 15746
4859	0	0	Ki67+	 4479 16228
4860	0	0	Ki67+	 4483 15861
4861	0	0	Ki67+	 4486 16095
4862	0	0	Ki67+	 4491 16342
4863	0	0	Ki67+	 4492 15825
4864	0	0	Ki67+	 4492 15919
4865	0	0	Ki67+	 4497 16030
4866	0	0	Ki67+	 4501 16004
4867	0	0	Ki67+	 4504 15789
4868	0	0	Ki67+	 4504 16212
4869	0	0	Ki67+	 4506 16125
4870	0	0	Ki67+	 4507 16236
4871	0	0	Ki67+	 4512 15830
4872	0	0	Ki67+	 4512 15851
4873	0	0	Ki67+	 4518 16286
4874	0	0	Ki67+	 4523 15898
4875	0	0	Ki67+	 4524 15822
4876	0	0	Ki67+	 4524 15965
4877	0	0	Ki67+	 4525 15776
4878	0	0	Ki67+	 4526 16001
4879	0	0	Ki67+	 4529 15929
4880	0	0	Ki67+	 4543 15843
4881	0	0	Ki67+	 4548 15972
4882	0	0	Ki67+	 4550 15941
4883	0	0	Ki67+	 4555 16133
4884	0	0	Ki67+	 4556 15831
4885	0	0	Ki67+	 4559 15904
4886	0	0	Ki67+	 4563 15882
4887	0	0	Ki67+	 4564 16093
4888	0	0	Ki67+	 4573 15897
4889	0	0	Ki67+	 4575 16052
4890	0	0	Ki67+	 4576 15919
4891	0	0	Ki67+	 4587 16078
4892	0	0	Ki67+	 4592 16043
4893	0	0	Ki67+	 4593 16091
4894	0	0	Ki67+	 4605 15965
4895	0	0	Ki67+	 4608 16050
4896	0	0	Ki67+	 4611 16002
4897	0	0	Ki67+	 4612 16072
4898	0	0	Ki67+	 4620 15992
4899	0	0	Ki67+	 4625 16108
4900	0	0	Ki67+	 4630 16032
4901	0	0	Ki67+	 4633 15902
4902	0	0	Ki67+	 4634 16018
4903	0	0	Ki67+	 4640 16305
4904	0	0	Ki67+	 4646 16081
4905	0	0	Ki67+	 4649 16007
4906	0	0	Ki67+	 4650 15956
4907	0	0	Ki67+	 4651 15993
4908	0	0	Ki67+	 4653 16110
4909	0	0	Ki67+	 4654 15918
4910	0	0	Ki67+	 4654 16289
4911	0	0	Ki67+	 4658 15981
4912	0	0	Ki67+	 4666 16087
4913	0	0	Ki67+	 4668 16011
4914	0	0	Ki67+	 4674 16230
4915	0	0	Ki67+	 4677 16197
4916	0	0	Ki67+	 4678 15933
4917	0	0	Ki67+	 4682 15730
4918	0	0	Ki67+	 4682 15759
4919	0	0	Ki67+	 4684 16213
4920	0	0	Ki67+	 4686 15962
4921	0	0	Ki67+	 4692 15619
4922	0	0	Ki67+	 4692 15803
4923	0	0	Ki67+	 4694 16031
4924	0	0	Ki67+	 4695 16276
4925	0	0	Ki67+	 4697 15991
4926	0	0	Ki67+	 4704 16026
4927	0	0	Ki67+	 4705 15937
4928	0	0	Ki67+	 4707 15711
4929	0	0	Ki67+	 4710 15771
4930	0	0	Ki67+	 4710 16166
4931	0	0	Ki67+	 4711 15831
4932	0	0	Ki67+	 4722 16203
4933	0	0	Ki67+	 4724 16085
4934	0	0	Ki67+	 4725 15956
4935	0	0	Ki67+	 4726 15736
4936	0	0	Ki67+	 4729 15826
4937	0	0	Ki67+	 4732 16054
4938	0	0	Ki67+	 4739 15939
4939	0	0	Ki67+	 4740 15973
4940	0	0	Ki67+	 4746 15757
4941	0	0	Ki67+	 4746 15787
4942	0	0	Ki67+	 4748 16184
4943	0	0	Ki67+	 4752 15776
4944	0	0	Ki67+	 4755 16253
4945	0	0	Ki67+	 4759 15745
4946	0	0	Ki67+	 4759 15840
4947	0	0	Ki67+	 4760 15674
4948	0	0	Ki67+	 4763 15959
4949	0	0	Ki67+	 4764 16032
4950	0	0	Ki67+	 4768 16017
4951	0	0	Ki67+	 4769 16244
4952	0	0	Ki67+	 4771 15624
4953	0	0	Ki67+	 4774 15635
4954	0	0	Ki67+	 4774 15671
4955	0	0	Ki67+	 4778 15789
4956	0	0	Ki67+	 4781 15869
4957	0	0	Ki67+	 4791 16251
4958	0	0	Ki67+	 4797 16226
4959	0	0	Ki67+	 4800 15695
4960	0	0	Ki67+	 4803 15756
4961	0	0	Ki67+	 4809 15674
4962	0	0	Ki67+	 4817 15648
4963	0	0	Ki67+	 4829 16162
4964	0	0	Ki67+	 4833 15802
4965	0	0	Ki67+	 4834 16129
4966	0	0	Ki67+	 4836 15682
4967	0	0	Ki67+	 4837 16193
4968	0	0	Ki67+	 4841 15653
4969	0	0	Ki67+	 4841 15915
4970	0	0	Ki67+	 4845 16213
4971	0	0	Ki67+	 4852 15871
4972	0	0	Ki67+	 4855 16153
4973	0	0	Ki67+	 4856 15835
4974	0	0	Ki67+	 4857 15712
4975	0	0	Ki67+	 4860 15824
4976	0	0	Ki67+	 4875 15901
4977	0	0	Ki67+	 4882 15972
4978	0	0	Ki67+	 4882 16214
4979	0	0	Ki67+	 4886 15710
4980	0	0	Ki67+	 4888 15841
4981	0	0	Ki67+	 4888 15900
4982	0	0	Ki67+	 4890 16174
4983	0	0	Ki67+	 4892 15941
4984	0	0	Ki67+	 4896 16109
4985	0	0	Ki67+	 4897 15682
4986	0	0	Ki67+	 4898 15607
4987	0	0	Ki67+	 4920 16125
4988	0	0	Ki67+	 4924 15941
4989	0	0	Ki67+	 4925 15910
4990	0	0	Ki67+	 4930 15978
4991	0	0	Ki67+	 4932 16011
4992	0	0	Ki67+	 4945 16141
4993	0	0	Ki67+	 4952 16382
4994	0	0	Ki67+	 4957 15925
4995	0	0	Ki67+	 4960 16155
4996	0	0	Ki67+	 4965 15972
4997	0	0	Ki67+	 4966 15859
4998	0	0	Ki67+	 4974 16165
4999	0	0	Ki67+	 4977 15619
5000	0	0	Ki67+	 4977 15889
5001	0	0	Ki67+	 4984 15825
5002	0	0	Ki67+	 4996 15871
5003	0	0	Ki67+	 4998 16323
5004	0	0	Ki67+	 5007 15616
5005	0	0	Ki67+	 5025 15633
5006	0	0	Ki67+	 5028 15611
5007	0	0	Ki67+	 5030 15739
5008	0	0	Ki67+	 5038 15628
5009	0	0	Ki67+	 5057 15746
5010	0	0	Ki67+	 5061 15726
5011	0	0	Ki67+	 5062 15695
5012	0	0	Ki67+	 5069 16392
5013	0	0	Ki67+	 5071 15795
5014	0	0	Ki67+	 5074 15784
5015	0	0	Ki67+	 5075 15765
5016	0	0	Ki67+	 5077 15730
5017	0	0	Ki67+	 5077 15984
5018	0	0	Ki67+	 5079 16051
5019	0	0	Ki67+	 5094 15683
5020	0	0	Ki67+	 5098 15707
5021	0	0	Ki67+	 5098 15822
5022	0	0	Ki67+	 5099 15738
5023	0	0	Ki67+	 5100 16015
5024	0	0	Ki67+	 5104 15964
5025	0	0	Ki67+	 5105 15986
5026	0	0	Ki67+	 5115 16130
5027	0	0	Ki67+	 5117 15776
5028	0	0	Ki67+	 5119 16059
5029	0	0	Ki67+	 5125 15667
5030	0	0	Ki67+	 5128 15851
5031	0	0	Ki67+	 5129 15601
5032	0	0	Ki67+	 5133 15716
5033	0	0	Ki67+	 5135 15620
5034	0	0	Ki67+	 5137 16340
5035	0	0	Ki67+	 5139 15808
5036	0	0	Ki67+	 5156 15861
5037	0	0	Ki67+	 5157 15717
5038	0	0	Ki67+	 5160 16026
5039	0	0	Ki67+	 5162 16047
5040	0	0	Ki67+	 5164 15818
5041	0	0	Ki67+	 4370 16942
5042	0	0	Ki67+	 4371 17009
5043	0	0	Ki67+	 4373 16912
5044	0	0	Ki67+	 4376 17065
5045	0	0	Ki67+	 4380 17195
5046	0	0	Ki67+	 4381 16720
5047	0	0	Ki67+	 4381 17034
5048	0	0	Ki67+	 4383 16975
5049	0	0	Ki67+	 4384 16583
5050	0	0	Ki67+	 4385 16768
5051	0	0	Ki67+	 4387 17049
5052	0	0	Ki67+	 4389 16697
5053	0	0	Ki67+	 4396 17127
5054	0	0	Ki67+	 4397 16940
5055	0	0	Ki67+	 4398 17012
5056	0	0	Ki67+	 4402 16727
5057	0	0	Ki67+	 4403 16955
5058	0	0	Ki67+	 4403 17165
5059	0	0	Ki67+	 4413 16643
5060	0	0	Ki67+	 4420 17118
5061	0	0	Ki67+	 4424 17146
5062	0	0	Ki67+	 4425 16999
5063	0	0	Ki67+	 4429 16625
5064	0	0	Ki67+	 4451 16798
5065	0	0	Ki67+	 4454 16563
5066	0	0	Ki67+	 4458 16601
5067	0	0	Ki67+	 4463 16711
5068	0	0	Ki67+	 4464 17169
5069	0	0	Ki67+	 4468 16541
5070	0	0	Ki67+	 4469 16520
5071	0	0	Ki67+	 4470 16643
5072	0	0	Ki67+	 4471 16690
5073	0	0	Ki67+	 4473 16719
5074	0	0	Ki67+	 4481 16755
5075	0	0	Ki67+	 4489 16510
5076	0	0	Ki67+	 4490 16610
5077	0	0	Ki67+	 4494 16587
5078	0	0	Ki67+	 4499 16484
5079	0	0	Ki67+	 4499 16599
5080	0	0	Ki67+	 4501 16560
5081	0	0	Ki67+	 4502 16745
5082	0	0	Ki67+	 4504 16665
5083	0	0	Ki67+	 4504 16918
5084	0	0	Ki67+	 4506 17104
5085	0	0	Ki67+	 4512 16490
5086	0	0	Ki67+	 4515 16627
5087	0	0	Ki67+	 4515 16994
5088	0	0	Ki67+	 4518 16696
5089	0	0	Ki67+	 4522 16583
5090	0	0	Ki67+	 4522 16792
5091	0	0	Ki67+	 4524 16535
5092	0	0	Ki67+	 4529 17072
5093	0	0	Ki67+	 4536 16722
5094	0	0	Ki67+	 4545 16478
5095	0	0	Ki67+	 4547 16642
5096	0	0	Ki67+	 4550 16699
5097	0	0	Ki67+	 4553 16604
5098	0	0	Ki67+	 4553 16715
5099	0	0	Ki67+	 4557 16951
5100	0	0	Ki67+	 4561 16652
5101	0	0	Ki67+	 4564 16470
5102	0	0	Ki67+	 4569 16783
5103	0	0	Ki67+	 4570 16709
5104	0	0	Ki67+	 4578 16585
5105	0	0	Ki67+	 4591 16948
5106	0	0	Ki67+	 4596 16504
5107	0	0	Ki67+	 4599 17011
5108	0	0	Ki67+	 4601 17071
5109	0	0	Ki67+	 4603 16578
5110	0	0	Ki67+	 4603 17044
5111	0	0	Ki67+	 4607 16476
5112	0	0	Ki67+	 4607 17081
5113	0	0	Ki67+	 4608 17101
5114	0	0	Ki67+	 4610 16910
5115	0	0	Ki67+	 4614 16430
5116	0	0	Ki67+	 4619 16465
5117	0	0	Ki67+	 4624 16961
5118	0	0	Ki67+	 4628 17165
5119	0	0	Ki67+	 4630 16503
5120	0	0	Ki67+	 4631 17075
5121	0	0	Ki67+	 4632 16691
5122	0	0	Ki67+	 4635 16808
5123	0	0	Ki67+	 4637 16998
5124	0	0	Ki67+	 4638 16926
5125	0	0	Ki67+	 4639 16430
5126	0	0	Ki67+	 4643 16712
5127	0	0	Ki67+	 4643 16777
5128	0	0	Ki67+	 4650 16795
5129	0	0	Ki67+	 4651 16689
5130	0	0	Ki67+	 4652 16481
5131	0	0	Ki67+	 4655 17144
5132	0	0	Ki67+	 4661 16448
5133	0	0	Ki67+	 4667 17170
5134	0	0	Ki67+	 4668 16744
5135	0	0	Ki67+	 4668 17196
5136	0	0	Ki67+	 4676 16423
5137	0	0	Ki67+	 4679 16690
5138	0	0	Ki67+	 4683 16571
5139	0	0	Ki67+	 4689 17182
5140	0	0	Ki67+	 4695 16815
5141	0	0	Ki67+	 4701 17139
5142	0	0	Ki67+	 4702 17199
5143	0	0	Ki67+	 4705 17152
5144	0	0	Ki67+	 4706 16932
5145	0	0	Ki67+	 4707 16572
5146	0	0	Ki67+	 4717 16458
5147	0	0	Ki67+	 4718 17021
5148	0	0	Ki67+	 4718 17174
5149	0	0	Ki67+	 4719 16917
5150	0	0	Ki67+	 4719 16978
5151	0	0	Ki67+	 4721 16697
5152	0	0	Ki67+	 4723 16716
5153	0	0	Ki67+	 4725 16949
5154	0	0	Ki67+	 4730 16486
5155	0	0	Ki67+	 4730 17126
5156	0	0	Ki67+	 4732 16771
5157	0	0	Ki67+	 4735 16506
5158	0	0	Ki67+	 4735 16532
5159	0	0	Ki67+	 4735 16661
5160	0	0	Ki67+	 4736 17056
5161	0	0	Ki67+	 4738 16572
5162	0	0	Ki67+	 4738 17025
5163	0	0	Ki67+	 4742 16934
5164	0	0	Ki67+	 4747 16890
5165	0	0	Ki67+	 4750 17146
5166	0	0	Ki67+	 4752 17185
5167	0	0	Ki67+	 4753 16861
5168	0	0	Ki67+	 4760 16631
5169	0	0	Ki67+	 4761 16676
5170	0	0	Ki67+	 4761 17125
5171	0	0	Ki67+	 4762 16535
5172	0	0	Ki67+	 4765 17088
5173	0	0	Ki67+	 4765 17155
5174	0	0	Ki67+	 4766 16936
5175	0	0	Ki67+	 4769 16837
5176	0	0	Ki67+	 4771 16475
5177	0	0	Ki67+	 4772 16927
5178	0	0	Ki67+	 4773 16957
5179	0	0	Ki67+	 4773 17010
5180	0	0	Ki67+	 4774 16877
5181	0	0	Ki67+	 4776 17053
5182	0	0	Ki67+	 4783 17100
5183	0	0	Ki67+	 4785 16831
5184	0	0	Ki67+	 4786 16898
5185	0	0	Ki67+	 4787 16668
5186	0	0	Ki67+	 4788 16759
5187	0	0	Ki67+	 4790 16650
5188	0	0	Ki67+	 4790 16790
5189	0	0	Ki67+	 4791 17131
5190	0	0	Ki67+	 4794 17076
5191	0	0	Ki67+	 4795 16720
5192	0	0	Ki67+	 4797 16909
5193	0	0	Ki67+	 4805 16612
5194	0	0	Ki67+	 4810 16585
5195	0	0	Ki67+	 4810 16914
5196	0	0	Ki67+	 4811 16846
5197	0	0	Ki67+	 4812 16951
5198	0	0	Ki67+	 4815 16863
5199	0	0	Ki67+	 4822 16589
5200	0	0	Ki67+	 4828 16744
5201	0	0	Ki67+	 4828 16759
5202	0	0	Ki67+	 4842 16881
5203	0	0	Ki67+	 4843 16434
5204	0	0	Ki67+	 4845 16669
5205	0	0	Ki67+	 4846 16749
5206	0	0	Ki67+	 4849 16955
5207	0	0	Ki67+	 4851 16652
5208	0	0	Ki67+	 4853 16853
5209	0	0	Ki67+	 4854 16717
5210	0	0	Ki67+	 4856 16612
5211	0	0	Ki67+	 4878 17040
5212	0	0	Ki67+	 4878 17091
5213	0	0	Ki67+	 4879 16653
5214	0	0	Ki67+	 4880 16741
5215	0	0	Ki67+	 4881 16527
5216	0	0	Ki67+	 4887 16726
5217	0	0	Ki67+	 4889 16700
5218	0	0	Ki67+	 4889 17187
5219	0	0	Ki67+	 4891 16828
5220	0	0	Ki67+	 4892 16861
5221	0	0	Ki67+	 4894 17121
5222	0	0	Ki67+	 4901 16674
5223	0	0	Ki67+	 4902 17187
5224	0	0	Ki67+	 4903 16645
5225	0	0	Ki67+	 4903 16947
5226	0	0	Ki67+	 4905 17098
5227	0	0	Ki67+	 4908 17059
5228	0	0	Ki67+	 4911 16683
5229	0	0	Ki67+	 4915 17172
5230	0	0	Ki67+	 4917 16923
5231	0	0	Ki67+	 4918 16860
5232	0	0	Ki67+	 4918 17128
5233	0	0	Ki67+	 4924 16836
5234	0	0	Ki67+	 4926 16745
5235	0	0	Ki67+	 4927 17143
5236	0	0	Ki67+	 4929 17103
5237	0	0	Ki67+	 4932 16934
5238	0	0	Ki67+	 4934 17058
5239	0	0	Ki67+	 4937 16706
5240	0	0	Ki67+	 4938 16963
5241	0	0	Ki67+	 4939 16664
5242	0	0	Ki67+	 4941 16903
5243	0	0	Ki67+	 4943 17091
5244	0	0	Ki67+	 4944 16610
5245	0	0	Ki67+	 4954 16573
5246	0	0	Ki67+	 4954 16667
5247	0	0	Ki67+	 4957 17125
5248	0	0	Ki67+	 4958 16732
5249	0	0	Ki67+	 4958 16977
5250	0	0	Ki67+	 4964 16631
5251	0	0	Ki67+	 4964 16943
5252	0	0	Ki67+	 4965 16670
5253	0	0	Ki67+	 4965 17046
5254	0	0	Ki67+	 4965 17155
5255	0	0	Ki67+	 4969 17097
5256	0	0	Ki67+	 4971 16600
5257	0	0	Ki67+	 4971 17144
5258	0	0	Ki67+	 4973 16818
5259	0	0	Ki67+	 4977 17024
5260	0	0	Ki67+	 4978 16688
5261	0	0	Ki67+	 4981 16908
5262	0	0	Ki67+	 4983 16991
5263	0	0	Ki67+	 4985 16791
5264	0	0	Ki67+	 4986 17070
5265	0	0	Ki67+	 4997 16651
5266	0	0	Ki67+	 4997 16877
5267	0	0	Ki67+	 5000 16983
5268	0	0	Ki67+	 5004 17100
5269	0	0	Ki67+	 5005 17195
5270	0	0	Ki67+	 5012 16539
5271	0	0	Ki67+	 5014 17045
5272	0	0	Ki67+	 5017 16806
5273	0	0	Ki67+	 5021 16769
5274	0	0	Ki67+	 5021 16841
5275	0	0	Ki67+	 5025 16492
5276	0	0	Ki67+	 5026 17073
5277	0	0	Ki67+	 5028 16784
5278	0	0	Ki67+	 5036 16792
5279	0	0	Ki67+	 5036 16873
5280	0	0	Ki67+	 5036 17166
5281	0	0	Ki67+	 5037 17104
5282	0	0	Ki67+	 5038 16761
5283	0	0	Ki67+	 5039 17181
5284	0	0	Ki67+	 5040 16810
5285	0	0	Ki67+	 5044 16843
5286	0	0	Ki67+	 5048 16895
5287	0	0	Ki67+	 5059 16789
5288	0	0	Ki67+	 5062 17162
5289	0	0	Ki67+	 5079 16886
5290	0	0	Ki67+	 5079 17186
5291	0	0	Ki67+	 5081 16484
5292	0	0	Ki67+	 5095 16522
5293	0	0	Ki67+	 5101 16552
5294	0	0	Ki67+	 5105 16500
5295	0	0	Ki67+	 5115 16514
5296	0	0	Ki67+	 5122 16482
5297	0	0	Ki67+	 5141 17020
5298	0	0	Ki67+	 5148 17032
5299	0	0	Ki67+	 5150 17008
5300	0	0	Ki67+	 5152 16928
5301	0	0	Ki67+	 5152 16964
5302	0	0	Ki67+	 5167 17056
5303	0	0	Ki67+	 4371 17394
5304	0	0	Ki67+	 4375 17362
5305	0	0	Ki67+	 4379 17421
5306	0	0	Ki67+	 4387 17214
5307	0	0	Ki67+	 4388 17405
5308	0	0	Ki67+	 4389 17977
5309	0	0	Ki67+	 4393 17458
5310	0	0	Ki67+	 4394 17330
5311	0	0	Ki67+	 4400 17635
5312	0	0	Ki67+	 4402 17476
5313	0	0	Ki67+	 4406 17941
5314	0	0	Ki67+	 4410 17544
5315	0	0	Ki67+	 4412 17868
5316	0	0	Ki67+	 4420 17377
5317	0	0	Ki67+	 4420 17848
5318	0	0	Ki67+	 4422 17429
5319	0	0	Ki67+	 4423 17211
5320	0	0	Ki67+	 4424 17919
5321	0	0	Ki67+	 4432 17569
5322	0	0	Ki67+	 4434 17881
5323	0	0	Ki67+	 4434 17942
5324	0	0	Ki67+	 4435 17549
5325	0	0	Ki67+	 4437 17468
5326	0	0	Ki67+	 4437 17990
5327	0	0	Ki67+	 4439 17348
5328	0	0	Ki67+	 4441 17390
5329	0	0	Ki67+	 4444 17711
5330	0	0	Ki67+	 4447 17529
5331	0	0	Ki67+	 4447 17756
5332	0	0	Ki67+	 4449 17515
5333	0	0	Ki67+	 4454 17313
5334	0	0	Ki67+	 4456 17456
5335	0	0	Ki67+	 4456 17490
5336	0	0	Ki67+	 4457 17330
5337	0	0	Ki67+	 4461 17983
5338	0	0	Ki67+	 4462 17956
5339	0	0	Ki67+	 4464 17761
5340	0	0	Ki67+	 4464 17902
5341	0	0	Ki67+	 4465 17915
5342	0	0	Ki67+	 4466 17833
5343	0	0	Ki67+	 4467 17352
5344	0	0	Ki67+	 4472 17869
5345	0	0	Ki67+	 4473 17963
5346	0	0	Ki67+	 4476 17219
5347	0	0	Ki67+	 4482 17326
5348	0	0	Ki67+	 4483 17383
5349	0	0	Ki67+	 4485 17845
5350	0	0	Ki67+	 4486 17305
5351	0	0	Ki67+	 4487 17785
5352	0	0	Ki67+	 4489 17722
5353	0	0	Ki67+	 4489 17908
5354	0	0	Ki67+	 4495 17983
5355	0	0	Ki67+	 4499 17337
5356	0	0	Ki67+	 4501 17943
5357	0	0	Ki67+	 4507 17208
5358	0	0	Ki67+	 4507 17358
5359	0	0	Ki67+	 4511 17765
5360	0	0	Ki67+	 4512 17877
5361	0	0	Ki67+	 4517 17952
5362	0	0	Ki67+	 4520 17515
5363	0	0	Ki67+	 4524 17536
5364	0	0	Ki67+	 4524 17597
5365	0	0	Ki67+	 4524 17887
5366	0	0	Ki67+	 4530 17499
5367	0	0	Ki67+	 4532 17328
5368	0	0	Ki67+	 4537 17310
5369	0	0	Ki67+	 4541 17209
5370	0	0	Ki67+	 4545 17478
5371	0	0	Ki67+	 4545 17643
5372	0	0	Ki67+	 4555 17789
5373	0	0	Ki67+	 4557 17604
5374	0	0	Ki67+	 4558 17249
5375	0	0	Ki67+	 4562 17825
5376	0	0	Ki67+	 4567 17648
5377	0	0	Ki67+	 4569 17351
5378	0	0	Ki67+	 4572 17386
5379	0	0	Ki67+	 4572 17577
5380	0	0	Ki67+	 4573 17328
5381	0	0	Ki67+	 4574 17869
5382	0	0	Ki67+	 4579 17468
5383	0	0	Ki67+	 4582 17537
5384	0	0	Ki67+	 4587 17939
5385	0	0	Ki67+	 4591 17786
5386	0	0	Ki67+	 4602 17821
5387	0	0	Ki67+	 4605 17461
5388	0	0	Ki67+	 4607 17368
5389	0	0	Ki67+	 4610 17327
5390	0	0	Ki67+	 4613 17668
5391	0	0	Ki67+	 4616 17792
5392	0	0	Ki67+	 4619 17589
5393	0	0	Ki67+	 4619 17611
5394	0	0	Ki67+	 4622 17539
5395	0	0	Ki67+	 4624 17457
5396	0	0	Ki67+	 4624 17972
5397	0	0	Ki67+	 4627 17437
5398	0	0	Ki67+	 4629 17938
5399	0	0	Ki67+	 4630 17477
5400	0	0	Ki67+	 4631 17679
5401	0	0	Ki67+	 4633 17603
5402	0	0	Ki67+	 4635 17821
5403	0	0	Ki67+	 4636 17572
5404	0	0	Ki67+	 4637 17992
5405	0	0	Ki67+	 4638 17371
5406	0	0	Ki67+	 4638 17910
5407	0	0	Ki67+	 4639 17851
5408	0	0	Ki67+	 4643 17334
5409	0	0	Ki67+	 4646 17521
5410	0	0	Ki67+	 4649 17662
5411	0	0	Ki67+	 4652 17504
5412	0	0	Ki67+	 4655 17802
5413	0	0	Ki67+	 4659 17816
5414	0	0	Ki67+	 4665 17411
5415	0	0	Ki67+	 4668 17563
5416	0	0	Ki67+	 4668 17942
5417	0	0	Ki67+	 4675 17357
5418	0	0	Ki67+	 4675 17682
5419	0	0	Ki67+	 4676 17840
5420	0	0	Ki67+	 4677 17856
5421	0	0	Ki67+	 4681 17494
5422	0	0	Ki67+	 4681 17808
5423	0	0	Ki67+	 4690 17411
5424	0	0	Ki67+	 4691 17889
5425	0	0	Ki67+	 4692 17865
5426	0	0	Ki67+	 4694 17937
5427	0	0	Ki67+	 4700 17583
5428	0	0	Ki67+	 4704 17451
5429	0	0	Ki67+	 4707 17669
5430	0	0	Ki67+	 4709 17638
5431	0	0	Ki67+	 4714 17940
5432	0	0	Ki67+	 4715 17870
5433	0	0	Ki67+	 4717 17597
5434	0	0	Ki67+	 4718 17438
5435	0	0	Ki67+	 4719 17960
5436	0	0	Ki67+	 4720 17816
5437	0	0	Ki67+	 4722 17853
5438	0	0	Ki67+	 4736 17957
5439	0	0	Ki67+	 4740 17914
5440	0	0	Ki67+	 4741 17880
5441	0	0	Ki67+	 4743 17664
5442	0	0	Ki67+	 4750 17580
5443	0	0	Ki67+	 4753 17847
5444	0	0	Ki67+	 4754 17554
5445	0	0	Ki67+	 4756 17630
5446	0	0	Ki67+	 4759 17974
5447	0	0	Ki67+	 4763 17544
5448	0	0	Ki67+	 4765 17911
5449	0	0	Ki67+	 4773 17457
5450	0	0	Ki67+	 4773 17900
5451	0	0	Ki67+	 4779 17509
5452	0	0	Ki67+	 4792 17662
5453	0	0	Ki67+	 4795 17633
5454	0	0	Ki67+	 4795 17979
5455	0	0	Ki67+	 4796 17913
5456	0	0	Ki67+	 4801 17849
5457	0	0	Ki67+	 4804 17799
5458	0	0	Ki67+	 4805 17552
5459	0	0	Ki67+	 4809 17623
5460	0	0	Ki67+	 4809 17657
5461	0	0	Ki67+	 4813 17923
5462	0	0	Ki67+	 4818 17908
5463	0	0	Ki67+	 4823 17855
5464	0	0	Ki67+	 4835 17676
5465	0	0	Ki67+	 4840 17551
5466	0	0	Ki67+	 4841 17563
5467	0	0	Ki67+	 4858 17234
5468	0	0	Ki67+	 4859 17355
5469	0	0	Ki67+	 4859 17871
5470	0	0	Ki67+	 4860 17214
5471	0	0	Ki67+	 4860 17612
5472	0	0	Ki67+	 4861 17563
5473	0	0	Ki67+	 4862 17672
5474	0	0	Ki67+	 4865 17943
5475	0	0	Ki67+	 4867 17378
5476	0	0	Ki67+	 4868 17832
5477	0	0	Ki67+	 4874 17575
5478	0	0	Ki67+	 4875 17554
5479	0	0	Ki67+	 4875 17956
5480	0	0	Ki67+	 4876 17840
5481	0	0	Ki67+	 4879 17213
5482	0	0	Ki67+	 4879 17534
5483	0	0	Ki67+	 4883 17900
5484	0	0	Ki67+	 4887 17788
5485	0	0	Ki67+	 4890 17966
5486	0	0	Ki67+	 4894 17636
5487	0	0	Ki67+	 4900 17787
5488	0	0	Ki67+	 4903 17754
5489	0	0	Ki67+	 4904 17226
5490	0	0	Ki67+	 4904 17939
5491	0	0	Ki67+	 4909 17793
5492	0	0	Ki67+	 4909 17832
5493	0	0	Ki67+	 4911 17592
5494	0	0	Ki67+	 4915 17745
5495	0	0	Ki67+	 4918 17256
5496	0	0	Ki67+	 4919 17208
5497	0	0	Ki67+	 4921 17616
5498	0	0	Ki67+	 4922 17770
5499	0	0	Ki67+	 4928 17239
5500	0	0	Ki67+	 4928 17401
5501	0	0	Ki67+	 4928 17587
5502	0	0	Ki67+	 4931 17955
5503	0	0	Ki67+	 4932 17868
5504	0	0	Ki67+	 4932 17939
5505	0	0	Ki67+	 4941 17622
5506	0	0	Ki67+	 4942 17473
5507	0	0	Ki67+	 4942 17927
5508	0	0	Ki67+	 4945 17804
5509	0	0	Ki67+	 4946 17746
5510	0	0	Ki67+	 4949 17604
5511	0	0	Ki67+	 4951 17549
5512	0	0	Ki67+	 4953 17769
5513	0	0	Ki67+	 4955 17535
5514	0	0	Ki67+	 4963 17967
5515	0	0	Ki67+	 4964 17805
5516	0	0	Ki67+	 4967 17202
5517	0	0	Ki67+	 4979 17853
5518	0	0	Ki67+	 4982 17824
5519	0	0	Ki67+	 4985 17577
5520	0	0	Ki67+	 4987 17843
5521	0	0	Ki67+	 4991 17903
5522	0	0	Ki67+	 4993 17264
5523	0	0	Ki67+	 4995 17539
5524	0	0	Ki67+	 4996 17798
5525	0	0	Ki67+	 4996 17861
5526	0	0	Ki67+	 4998 17610
5527	0	0	Ki67+	 5002 17233
5528	0	0	Ki67+	 5002 17914
5529	0	0	Ki67+	 5005 17887
5530	0	0	Ki67+	 5006 17288
5531	0	0	Ki67+	 5010 17588
5532	0	0	Ki67+	 5011 17855
5533	0	0	Ki67+	 5011 17979
5534	0	0	Ki67+	 5014 17241
5535	0	0	Ki67+	 5014 17461
5536	0	0	Ki67+	 5019 17224
5537	0	0	Ki67+	 5019 17554
5538	0	0	Ki67+	 5020 17583
5539	0	0	Ki67+	 5021 17870
5540	0	0	Ki67+	 5021 17882
5541	0	0	Ki67+	 5022 17270
5542	0	0	Ki67+	 5022 17314
5543	0	0	Ki67+	 5024 17947
5544	0	0	Ki67+	 5028 17927
5545	0	0	Ki67+	 5029 17644
5546	0	0	Ki67+	 5029 17852
5547	0	0	Ki67+	 5037 17732
5548	0	0	Ki67+	 5040 17660
5549	0	0	Ki67+	 5043 17256
5550	0	0	Ki67+	 5043 17772
5551	0	0	Ki67+	 5044 17333
5552	0	0	Ki67+	 5044 17571
5553	0	0	Ki67+	 5044 17856
5554	0	0	Ki67+	 5045 17952
5555	0	0	Ki67+	 5046 17209
5556	0	0	Ki67+	 5046 17608
5557	0	0	Ki67+	 5053 17634
5558	0	0	Ki67+	 5053 17711
5559	0	0	Ki67+	 5055 17276
5560	0	0	Ki67+	 5055 17760
5561	0	0	Ki67+	 5065 17785
5562	0	0	Ki67+	 5067 17678
5563	0	0	Ki67+	 5068 17370
5564	0	0	Ki67+	 5070 17335
5565	0	0	Ki67+	 5073 17660
5566	0	0	Ki67+	 5075 17300
5567	0	0	Ki67+	 5076 17354
5568	0	0	Ki67+	 5076 17395
5569	0	0	Ki67+	 5077 17783
5570	0	0	Ki67+	 5081 17252
5571	0	0	Ki67+	 5081 17621
5572	0	0	Ki67+	 5082 17411
5573	0	0	Ki67+	 5085 17376
5574	0	0	Ki67+	 5088 17940
5575	0	0	Ki67+	 5094 17705
5576	0	0	Ki67+	 5096 17359
5577	0	0	Ki67+	 5096 17723
5578	0	0	Ki67+	 5100 17295
5579	0	0	Ki67+	 5100 17774
5580	0	0	Ki67+	 5101 17264
5581	0	0	Ki67+	 5105 17695
5582	0	0	Ki67+	 5108 17996
5583	0	0	Ki67+	 5109 17925
5584	0	0	Ki67+	 5110 17812
5585	0	0	Ki67+	 5111 17439
5586	0	0	Ki67+	 5112 17249
5587	0	0	Ki67+	 5113 17407
5588	0	0	Ki67+	 5114 17715
5589	0	0	Ki67+	 5116 17661
5590	0	0	Ki67+	 5117 17292
5591	0	0	Ki67+	 5121 17746
5592	0	0	Ki67+	 5123 17338
5593	0	0	Ki67+	 5128 17780
5594	0	0	Ki67+	 5128 17868
5595	0	0	Ki67+	 5130 17444
5596	0	0	Ki67+	 5130 17913
5597	0	0	Ki67+	 5132 17765
5598	0	0	Ki67+	 5136 17381
5599	0	0	Ki67+	 5137 17707
5600	0	0	Ki67+	 5139 17310
5601	0	0	Ki67+	 5142 17986
5602	0	0	Ki67+	 5149 17920
5603	0	0	Ki67+	 5151 17472
5604	0	0	Ki67+	 5151 17807
5605	0	0	Ki67+	 5153 17335
5606	0	0	Ki67+	 5155 17434
5607	0	0	Ki67+	 5156 17405
5608	0	0	Ki67+	 5157 17863
5609	0	0	Ki67+	 4371 18560
5610	0	0	Ki67+	 4373 18682
5611	0	0	Ki67+	 4376 18582
5612	0	0	Ki67+	 4378 18701
5613	0	0	Ki67+	 4379 18328
5614	0	0	Ki67+	 4382 18754
5615	0	0	Ki67+	 4384 18133
5616	0	0	Ki67+	 4385 18609
5617	0	0	Ki67+	 4386 18503
5618	0	0	Ki67+	 4389 18477
5619	0	0	Ki67+	 4390 18084
5620	0	0	Ki67+	 4392 18534
5621	0	0	Ki67+	 4394 18708
5622	0	0	Ki67+	 4398 18693
5623	0	0	Ki67+	 4400 18341
5624	0	0	Ki67+	 4401 18236
5625	0	0	Ki67+	 4402 18271
5626	0	0	Ki67+	 4402 18481
5627	0	0	Ki67+	 4402 18660
5628	0	0	Ki67+	 4410 18222
5629	0	0	Ki67+	 4410 18571
5630	0	0	Ki67+	 4412 18545
5631	0	0	Ki67+	 4413 18110
5632	0	0	Ki67+	 4414 18736
5633	0	0	Ki67+	 4415 18648
5634	0	0	Ki67+	 4416 18030
5635	0	0	Ki67+	 4418 18610
5636	0	0	Ki67+	 4420 18313
5637	0	0	Ki67+	 4423 18414
5638	0	0	Ki67+	 4424 18076
5639	0	0	Ki67+	 4424 18394
5640	0	0	Ki67+	 4425 18269
5641	0	0	Ki67+	 4425 18505
5642	0	0	Ki67+	 4427 18214
5643	0	0	Ki67+	 4427 18762
5644	0	0	Ki67+	 4428 18479
5645	0	0	Ki67+	 4431 18118
5646	0	0	Ki67+	 4433 18596
5647	0	0	Ki67+	 4435 18054
5648	0	0	Ki67+	 4435 18418
5649	0	0	Ki67+	 4435 18704
5650	0	0	Ki67+	 4438 18251
5651	0	0	Ki67+	 4438 18289
5652	0	0	Ki67+	 4438 18317
5653	0	0	Ki67+	 4441 18632
5654	0	0	Ki67+	 4443 18081
5655	0	0	Ki67+	 4444 18524
5656	0	0	Ki67+	 4447 18666
5657	0	0	Ki67+	 4449 18023
5658	0	0	Ki67+	 4449 18278
5659	0	0	Ki67+	 4453 18566
5660	0	0	Ki67+	 4455 18127
5661	0	0	Ki67+	 4455 18263
5662	0	0	Ki67+	 4455 18556
5663	0	0	Ki67+	 4455 18791
5664	0	0	Ki67+	 4456 18473
5665	0	0	Ki67+	 4457 18303
5666	0	0	Ki67+	 4461 18061
5667	0	0	Ki67+	 4461 18600
5668	0	0	Ki67+	 4462 18098
5669	0	0	Ki67+	 4463 18249
5670	0	0	Ki67+	 4464 18379
5671	0	0	Ki67+	 4466 18439
5672	0	0	Ki67+	 4470 18014
5673	0	0	Ki67+	 4471 18773
5674	0	0	Ki67+	 4477 18028
5675	0	0	Ki67+	 4480 18092
5676	0	0	Ki67+	 4480 18199
5677	0	0	Ki67+	 4484 18118
5678	0	0	Ki67+	 4485 18061
5679	0	0	Ki67+	 4488 18239
5680	0	0	Ki67+	 4492 18786
5681	0	0	Ki67+	 4496 18636
5682	0	0	Ki67+	 4497 18126
5683	0	0	Ki67+	 4500 18360
5684	0	0	Ki67+	 4501 18150
5685	0	0	Ki67+	 4501 18626
5686	0	0	Ki67+	 4508 18020
5687	0	0	Ki67+	 4509 18341
5688	0	0	Ki67+	 4509 18376
5689	0	0	Ki67+	 4510 18179
5690	0	0	Ki67+	 4511 18246
5691	0	0	Ki67+	 4516 18263
5692	0	0	Ki67+	 4522 18123
5693	0	0	Ki67+	 4523 18369
5694	0	0	Ki67+	 4524 18338
5695	0	0	Ki67+	 4525 18214
5696	0	0	Ki67+	 4526 18674
5697	0	0	Ki67+	 4530 18654
5698	0	0	Ki67+	 4530 18729
5699	0	0	Ki67+	 4536 18356
5700	0	0	Ki67+	 4542 18302
5701	0	0	Ki67+	 4545 18069
5702	0	0	Ki67+	 4552 18199
5703	0	0	Ki67+	 4553 18053
5704	0	0	Ki67+	 4558 18114
5705	0	0	Ki67+	 4561 18396
5706	0	0	Ki67+	 4563 18158
5707	0	0	Ki67+	 4566 18356
5708	0	0	Ki67+	 4569 18100
5709	0	0	Ki67+	 4573 18334
5710	0	0	Ki67+	 4576 18088
5711	0	0	Ki67+	 4578 18322
5712	0	0	Ki67+	 4579 18054
5713	0	0	Ki67+	 4581 18123
5714	0	0	Ki67+	 4581 18528
5715	0	0	Ki67+	 4582 18217
5716	0	0	Ki67+	 4583 18772
5717	0	0	Ki67+	 4591 18135
5718	0	0	Ki67+	 4592 18582
5719	0	0	Ki67+	 4599 18151
5720	0	0	Ki67+	 4600 18269
5721	0	0	Ki67+	 4602 18536
5722	0	0	Ki67+	 4605 18598
5723	0	0	Ki67+	 4608 18475
5724	0	0	Ki67+	 4609 18322
5725	0	0	Ki67+	 4615 18043
5726	0	0	Ki67+	 4618 18250
5727	0	0	Ki67+	 4618 18663
5728	0	0	Ki67+	 4626 18139
5729	0	0	Ki67+	 4626 18716
5730	0	0	Ki67+	 4630 18463
5731	0	0	Ki67+	 4631 18005
5732	0	0	Ki67+	 4631 18676
5733	0	0	Ki67+	 4632 18081
5734	0	0	Ki67+	 4638 18508
5735	0	0	Ki67+	 4640 18303
5736	0	0	Ki67+	 4641 18345
5737	0	0	Ki67+	 4642 18765
5738	0	0	Ki67+	 4652 18044
5739	0	0	Ki67+	 4652 18166
5740	0	0	Ki67+	 4652 18668
5741	0	0	Ki67+	 4652 18751
5742	0	0	Ki67+	 4655 18698
5743	0	0	Ki67+	 4657 18494
5744	0	0	Ki67+	 4662 18403
5745	0	0	Ki67+	 4665 18544
5746	0	0	Ki67+	 4665 18608
5747	0	0	Ki67+	 4667 18021
5748	0	0	Ki67+	 4668 18727
5749	0	0	Ki67+	 4669 18376
5750	0	0	Ki67+	 4675 18327
5751	0	0	Ki67+	 4676 18084
5752	0	0	Ki67+	 4676 18588
5753	0	0	Ki67+	 4682 18046
5754	0	0	Ki67+	 4684 18434
5755	0	0	Ki67+	 4684 18753
5756	0	0	Ki67+	 4686 18329
5757	0	0	Ki67+	 4687 18134
5758	0	0	Ki67+	 4688 18563
5759	0	0	Ki67+	 4691 18094
5760	0	0	Ki67+	 4691 18355
5761	0	0	Ki67+	 4694 18604
5762	0	0	Ki67+	 4695 18586
5763	0	0	Ki67+	 4697 18337
5764	0	0	Ki67+	 4698 18454
5765	0	0	Ki67+	 4700 18781
5766	0	0	Ki67+	 4706 18671
5767	0	0	Ki67+	 4707 18480
5768	0	0	Ki67+	 4709 18426
5769	0	0	Ki67+	 4712 18182
5770	0	0	Ki67+	 4716 18508
5771	0	0	Ki67+	 4719 18161
5772	0	0	Ki67+	 4723 18191
5773	0	0	Ki67+	 4723 18630
5774	0	0	Ki67+	 4726 18322
5775	0	0	Ki67+	 4727 18594
5776	0	0	Ki67+	 4728 18254
5777	0	0	Ki67+	 4730 18549
5778	0	0	Ki67+	 4731 18388
5779	0	0	Ki67+	 4734 18010
5780	0	0	Ki67+	 4739 18476
5781	0	0	Ki67+	 4745 18610
5782	0	0	Ki67+	 4748 18398
5783	0	0	Ki67+	 4750 18139
5784	0	0	Ki67+	 4751 18267
5785	0	0	Ki67+	 4753 18725
5786	0	0	Ki67+	 4755 18363
5787	0	0	Ki67+	 4755 18380
5788	0	0	Ki67+	 4757 18772
5789	0	0	Ki67+	 4759 18006
5790	0	0	Ki67+	 4759 18185
5791	0	0	Ki67+	 4760 18427
5792	0	0	Ki67+	 4760 18518
5793	0	0	Ki67+	 4762 18164
5794	0	0	Ki67+	 4768 18457
5795	0	0	Ki67+	 4778 18715
5796	0	0	Ki67+	 4780 18331
5797	0	0	Ki67+	 4781 18569
5798	0	0	Ki67+	 4783 18421
5799	0	0	Ki67+	 4784 18434
5800	0	0	Ki67+	 4785 18232
5801	0	0	Ki67+	 4787 18025
5802	0	0	Ki67+	 4788 18494
5803	0	0	Ki67+	 4790 18757
5804	0	0	Ki67+	 4794 18062
5805	0	0	Ki67+	 4794 18689
5806	0	0	Ki67+	 4795 18313
5807	0	0	Ki67+	 4798 18478
5808	0	0	Ki67+	 4799 18535
5809	0	0	Ki67+	 4800 18046
5810	0	0	Ki67+	 4801 18700
5811	0	0	Ki67+	 4801 18778
5812	0	0	Ki67+	 4805 18717
5813	0	0	Ki67+	 4810 18340
5814	0	0	Ki67+	 4813 18458
5815	0	0	Ki67+	 4815 18145
5816	0	0	Ki67+	 4818 18492
5817	0	0	Ki67+	 4821 18607
5818	0	0	Ki67+	 4829 18699
5819	0	0	Ki67+	 4832 18291
5820	0	0	Ki67+	 4834 18516
5821	0	0	Ki67+	 4837 18743
5822	0	0	Ki67+	 4839 18072
5823	0	0	Ki67+	 4842 18219
5824	0	0	Ki67+	 4847 18037
5825	0	0	Ki67+	 4850 18599
5826	0	0	Ki67+	 4851 18365
5827	0	0	Ki67+	 4852 18786
5828	0	0	Ki67+	 4853 18323
5829	0	0	Ki67+	 4863 18416
5830	0	0	Ki67+	 4867 18042
5831	0	0	Ki67+	 4868 18632
5832	0	0	Ki67+	 4869 18004
5833	0	0	Ki67+	 4870 18206
5834	0	0	Ki67+	 4875 18387
5835	0	0	Ki67+	 4876 18029
5836	0	0	Ki67+	 4876 18458
5837	0	0	Ki67+	 4877 18163
5838	0	0	Ki67+	 4878 18325
5839	0	0	Ki67+	 4896 18212
5840	0	0	Ki67+	 4898 18389
5841	0	0	Ki67+	 4902 18628
5842	0	0	Ki67+	 4904 18285
5843	0	0	Ki67+	 4905 18314
5844	0	0	Ki67+	 4905 18467
5845	0	0	Ki67+	 4909 18116
5846	0	0	Ki67+	 4909 18188
5847	0	0	Ki67+	 4910 18576
5848	0	0	Ki67+	 4910 18682
5849	0	0	Ki67+	 4913 18528
5850	0	0	Ki67+	 4915 18354
5851	0	0	Ki67+	 4916 18271
5852	0	0	Ki67+	 4919 18014
5853	0	0	Ki67+	 4919 18490
5854	0	0	Ki67+	 4925 18129
5855	0	0	Ki67+	 4925 18677
5856	0	0	Ki67+	 4925 18737
5857	0	0	Ki67+	 4928 18405
5858	0	0	Ki67+	 4930 18259
5859	0	0	Ki67+	 4931 18709
5860	0	0	Ki67+	 4932 18637
5861	0	0	Ki67+	 4936 18567
5862	0	0	Ki67+	 4942 18082
5863	0	0	Ki67+	 4942 18220
5864	0	0	Ki67+	 4942 18453
5865	0	0	Ki67+	 4943 18521
5866	0	0	Ki67+	 4943 18757
5867	0	0	Ki67+	 4944 18065
5868	0	0	Ki67+	 4944 18334
5869	0	0	Ki67+	 4946 18113
5870	0	0	Ki67+	 4950 18785
5871	0	0	Ki67+	 4952 18618
5872	0	0	Ki67+	 4953 18393
5873	0	0	Ki67+	 4955 18443
5874	0	0	Ki67+	 4955 18564
5875	0	0	Ki67+	 4955 18588
5876	0	0	Ki67+	 4963 18700
5877	0	0	Ki67+	 4967 18064
5878	0	0	Ki67+	 4968 18139
5879	0	0	Ki67+	 4968 18572
5880	0	0	Ki67+	 4969 18633
5881	0	0	Ki67+	 4970 18724
5882	0	0	Ki67+	 4972 18528
5883	0	0	Ki67+	 4976 18771
5884	0	0	Ki67+	 4978 18404
5885	0	0	Ki67+	 4979 18611
5886	0	0	Ki67+	 4980 18118
5887	0	0	Ki67+	 4980 18552
5888	0	0	Ki67+	 4981 18664
5889	0	0	Ki67+	 4982 18059
5890	0	0	Ki67+	 4983 18084
5891	0	0	Ki67+	 4984 18468
5892	0	0	Ki67+	 4990 18447
5893	0	0	Ki67+	 4995 18147
5894	0	0	Ki67+	 4996 18074
5895	0	0	Ki67+	 4998 18096
5896	0	0	Ki67+	 4999 18743
5897	0	0	Ki67+	 5006 18118
5898	0	0	Ki67+	 5008 18141
5899	0	0	Ki67+	 5047 18400
5900	0	0	Ki67+	 5048 18111
5901	0	0	Ki67+	 5048 18289
5902	0	0	Ki67+	 5058 18036
5903	0	0	Ki67+	 5058 18308
5904	0	0	Ki67+	 5060 18450
5905	0	0	Ki67+	 5062 18067
5906	0	0	Ki67+	 5065 18253
5907	0	0	Ki67+	 5071 18428
5908	0	0	Ki67+	 5072 18041
5909	0	0	Ki67+	 5074 18261
5910	0	0	Ki67+	 5075 18397
5911	0	0	Ki67+	 5078 18053
5912	0	0	Ki67+	 5079 18096
5913	0	0	Ki67+	 5082 18222
5914	0	0	Ki67+	 5083 18547
5915	0	0	Ki67+	 5087 18453
5916	0	0	Ki67+	 5088 18344
5917	0	0	Ki67+	 5092 18285
5918	0	0	Ki67+	 5096 18383
5919	0	0	Ki67+	 5097 18243
5920	0	0	Ki67+	 5101 18061
5921	0	0	Ki67+	 5102 18359
5922	0	0	Ki67+	 5103 18415
5923	0	0	Ki67+	 5104 18508
5924	0	0	Ki67+	 5104 18546
5925	0	0	Ki67+	 5105 18039
5926	0	0	Ki67+	 5107 18772
5927	0	0	Ki67+	 5109 18472
5928	0	0	Ki67+	 5110 18286
5929	0	0	Ki67+	 5112 18371
5930	0	0	Ki67+	 5113 18272
5931	0	0	Ki67+	 5117 18748
5932	0	0	Ki67+	 5120 18062
5933	0	0	Ki67+	 5123 18207
5934	0	0	Ki67+	 5124 18007
5935	0	0	Ki67+	 5125 18354
5936	0	0	Ki67+	 5126 18264
5937	0	0	Ki67+	 5126 18400
5938	0	0	Ki67+	 5126 18618
5939	0	0	Ki67+	 5127 18434
5940	0	0	Ki67+	 5127 18781
5941	0	0	Ki67+	 5130 18290
5942	0	0	Ki67+	 5132 18711
5943	0	0	Ki67+	 5136 18757
5944	0	0	Ki67+	 5137 18022
5945	0	0	Ki67+	 5142 18256
5946	0	0	Ki67+	 5146 18729
5947	0	0	Ki67+	 5147 18644
5948	0	0	Ki67+	 5147 18793
5949	0	0	Ki67+	 5148 18449
5950	0	0	Ki67+	 5149 18719
5951	0	0	Ki67+	 5152 18389
5952	0	0	Ki67+	 5155 18680
5953	0	0	Ki67+	 5155 18694
5954	0	0	Ki67+	 5156 18165
5955	0	0	Ki67+	 5159 18191
5956	0	0	Ki67+	 5164 18497
5957	0	0	Ki67+	 5165 18587
5958	0	0	Ki67+	 5165 18766
5959	0	0	Ki67+	 5166 18630
5960	0	0	Ki67+	 4369 19545
5961	0	0	Ki67+	 4371 19071
5962	0	0	Ki67+	 4374 19380
5963	0	0	Ki67+	 4375 18995
5964	0	0	Ki67+	 4375 19186
5965	0	0	Ki67+	 4377 19559
5966	0	0	Ki67+	 4384 19077
5967	0	0	Ki67+	 4385 19200
5968	0	0	Ki67+	 4387 19055
5969	0	0	Ki67+	 4388 19011
5970	0	0	Ki67+	 4388 19255
5971	0	0	Ki67+	 4391 18968
5972	0	0	Ki67+	 4391 19096
5973	0	0	Ki67+	 4391 19177
5974	0	0	Ki67+	 4394 19462
5975	0	0	Ki67+	 4395 19382
5976	0	0	Ki67+	 4401 19573
5977	0	0	Ki67+	 4402 19012
5978	0	0	Ki67+	 4403 19351
5979	0	0	Ki67+	 4411 19239
5980	0	0	Ki67+	 4413 18994
5981	0	0	Ki67+	 4414 19197
5982	0	0	Ki67+	 4420 19391
5983	0	0	Ki67+	 4420 19411
5984	0	0	Ki67+	 4428 19008
5985	0	0	Ki67+	 4428 19433
5986	0	0	Ki67+	 4430 19185
5987	0	0	Ki67+	 4434 18935
5988	0	0	Ki67+	 4437 18809
5989	0	0	Ki67+	 4437 19591
5990	0	0	Ki67+	 4438 19364
5991	0	0	Ki67+	 4439 19044
5992	0	0	Ki67+	 4439 19177
5993	0	0	Ki67+	 4442 19238
5994	0	0	Ki67+	 4443 19020
5995	0	0	Ki67+	 4443 19416
5996	0	0	Ki67+	 4448 18871
5997	0	0	Ki67+	 4458 18839
5998	0	0	Ki67+	 4459 18946
5999	0	0	Ki67+	 4460 19380
6000	0	0	Ki67+	 4460 19476
6001	0	0	Ki67+	 4461 19321
6002	0	0	Ki67+	 4462 19555
6003	0	0	Ki67+	 4463 19164
6004	0	0	Ki67+	 4463 19210
6005	0	0	Ki67+	 4465 19079
6006	0	0	Ki67+	 4467 19461
6007	0	0	Ki67+	 4470 19232
6008	0	0	Ki67+	 4470 19389
6009	0	0	Ki67+	 4471 19265
6010	0	0	Ki67+	 4472 19292
6011	0	0	Ki67+	 4473 19025
6012	0	0	Ki67+	 4474 19431
6013	0	0	Ki67+	 4474 19535
6014	0	0	Ki67+	 4475 19340
6015	0	0	Ki67+	 4477 19320
6016	0	0	Ki67+	 4480 19229
6017	0	0	Ki67+	 4483 19113
6018	0	0	Ki67+	 4487 18846
6019	0	0	Ki67+	 4487 19257
6020	0	0	Ki67+	 4488 18939
6021	0	0	Ki67+	 4488 19382
6022	0	0	Ki67+	 4489 19017
6023	0	0	Ki67+	 4490 19526
6024	0	0	Ki67+	 4493 19550
6025	0	0	Ki67+	 4495 19061
6026	0	0	Ki67+	 4497 19311
6027	0	0	Ki67+	 4497 19356
6028	0	0	Ki67+	 4503 18953
6029	0	0	Ki67+	 4503 19004
6030	0	0	Ki67+	 4507 19553
6031	0	0	Ki67+	 4508 19023
6032	0	0	Ki67+	 4509 19281
6033	0	0	Ki67+	 4512 18874
6034	0	0	Ki67+	 4512 19441
6035	0	0	Ki67+	 4514 19371
6036	0	0	Ki67+	 4514 19537
6037	0	0	Ki67+	 4515 19467
6038	0	0	Ki67+	 4517 19297
6039	0	0	Ki67+	 4519 19348
6040	0	0	Ki67+	 4523 19061
6041	0	0	Ki67+	 4524 18801
6042	0	0	Ki67+	 4524 19016
6043	0	0	Ki67+	 4525 18960
6044	0	0	Ki67+	 4525 19108
6045	0	0	Ki67+	 4539 18940
6046	0	0	Ki67+	 4540 18996
6047	0	0	Ki67+	 4542 19524
6048	0	0	Ki67+	 4543 19140
6049	0	0	Ki67+	 4543 19206
6050	0	0	Ki67+	 4544 18876
6051	0	0	Ki67+	 4550 19037
6052	0	0	Ki67+	 4554 19082
6053	0	0	Ki67+	 4556 19148
6054	0	0	Ki67+	 4559 18948
6055	0	0	Ki67+	 4563 18993
6056	0	0	Ki67+	 4565 18810
6057	0	0	Ki67+	 4570 19174
6058	0	0	Ki67+	 4570 19309
6059	0	0	Ki67+	 4571 18926
6060	0	0	Ki67+	 4573 19327
6061	0	0	Ki67+	 4576 19054
6062	0	0	Ki67+	 4576 19346
6063	0	0	Ki67+	 4577 19106
6064	0	0	Ki67+	 4580 19008
6065	0	0	Ki67+	 4581 18873
6066	0	0	Ki67+	 4585 19144
6067	0	0	Ki67+	 4586 19083
6068	0	0	Ki67+	 4587 18801
6069	0	0	Ki67+	 4588 18829
6070	0	0	Ki67+	 4590 18997
6071	0	0	Ki67+	 4590 19312
6072	0	0	Ki67+	 4594 19545
6073	0	0	Ki67+	 4595 18915
6074	0	0	Ki67+	 4597 19504
6075	0	0	Ki67+	 4598 18929
6076	0	0	Ki67+	 4598 19030
6077	0	0	Ki67+	 4601 18846
6078	0	0	Ki67+	 4601 19115
6079	0	0	Ki67+	 4601 19343
6080	0	0	Ki67+	 4604 19429
6081	0	0	Ki67+	 4606 18883
6082	0	0	Ki67+	 4606 19534
6083	0	0	Ki67+	 4610 19323
6084	0	0	Ki67+	 4611 19241
6085	0	0	Ki67+	 4612 19575
6086	0	0	Ki67+	 4616 19092
6087	0	0	Ki67+	 4618 19379
6088	0	0	Ki67+	 4620 19050
6089	0	0	Ki67+	 4621 19171
6090	0	0	Ki67+	 4623 19489
6091	0	0	Ki67+	 4625 19072
6092	0	0	Ki67+	 4631 19195
6093	0	0	Ki67+	 4632 19448
6094	0	0	Ki67+	 4635 19106
6095	0	0	Ki67+	 4640 19164
6096	0	0	Ki67+	 4643 19524
6097	0	0	Ki67+	 4644 19041
6098	0	0	Ki67+	 4646 19275
6099	0	0	Ki67+	 4647 19053
6100	0	0	Ki67+	 4649 19243
6101	0	0	Ki67+	 4656 19456
6102	0	0	Ki67+	 4657 19214
6103	0	0	Ki67+	 4658 19194
6104	0	0	Ki67+	 4664 19528
6105	0	0	Ki67+	 4665 19082
6106	0	0	Ki67+	 4669 19299
6107	0	0	Ki67+	 4669 19570
6108	0	0	Ki67+	 4673 19479
6109	0	0	Ki67+	 4676 19497
6110	0	0	Ki67+	 4681 18821
6111	0	0	Ki67+	 4681 19390
6112	0	0	Ki67+	 4682 19113
6113	0	0	Ki67+	 4686 19271
6114	0	0	Ki67+	 4686 19533
6115	0	0	Ki67+	 4687 19577
6116	0	0	Ki67+	 4688 19589
6117	0	0	Ki67+	 4690 19215
6118	0	0	Ki67+	 4690 19469
6119	0	0	Ki67+	 4691 19405
6120	0	0	Ki67+	 4692 18857
6121	0	0	Ki67+	 4692 19353
6122	0	0	Ki67+	 4693 19243
6123	0	0	Ki67+	 4694 19094
6124	0	0	Ki67+	 4700 19141
6125	0	0	Ki67+	 4700 19195
6126	0	0	Ki67+	 4700 19232
6127	0	0	Ki67+	 4700 19297
6128	0	0	Ki67+	 4706 19402
6129	0	0	Ki67+	 4706 19487
6130	0	0	Ki67+	 4707 18873
6131	0	0	Ki67+	 4707 19344
6132	0	0	Ki67+	 4711 19587
6133	0	0	Ki67+	 4713 18831
6134	0	0	Ki67+	 4715 19572
6135	0	0	Ki67+	 4718 19387
6136	0	0	Ki67+	 4719 18916
6137	0	0	Ki67+	 4721 19202
6138	0	0	Ki67+	 4723 19346
6139	0	0	Ki67+	 4726 19230
6140	0	0	Ki67+	 4726 19277
6141	0	0	Ki67+	 4726 19313
6142	0	0	Ki67+	 4728 19433
6143	0	0	Ki67+	 4729 19547
6144	0	0	Ki67+	 4731 19563
6145	0	0	Ki67+	 4732 19376
6146	0	0	Ki67+	 4735 18932
6147	0	0	Ki67+	 4735 19453
6148	0	0	Ki67+	 4737 19519
6149	0	0	Ki67+	 4740 18954
6150	0	0	Ki67+	 4744 19334
6151	0	0	Ki67+	 4747 19482
6152	0	0	Ki67+	 4751 19459
6153	0	0	Ki67+	 4754 19378
6154	0	0	Ki67+	 4757 19443
6155	0	0	Ki67+	 4758 18802
6156	0	0	Ki67+	 4758 18841
6157	0	0	Ki67+	 4758 19416
6158	0	0	Ki67+	 4760 18978
6159	0	0	Ki67+	 4765 19487
6160	0	0	Ki67+	 4765 19500
6161	0	0	Ki67+	 4779 19520
6162	0	0	Ki67+	 4779 19550
6163	0	0	Ki67+	 4784 19461
6164	0	0	Ki67+	 4786 18888
6165	0	0	Ki67+	 4786 18922
6166	0	0	Ki67+	 4787 19015
6167	0	0	Ki67+	 4789 18817
6168	0	0	Ki67+	 4792 18974
6169	0	0	Ki67+	 4792 19075
6170	0	0	Ki67+	 4801 18925
6171	0	0	Ki67+	 4802 19059
6172	0	0	Ki67+	 4804 18898
6173	0	0	Ki67+	 4804 19091
6174	0	0	Ki67+	 4814 19109
6175	0	0	Ki67+	 4819 19143
6176	0	0	Ki67+	 4830 19037
6177	0	0	Ki67+	 4832 18803
6178	0	0	Ki67+	 4847 19094
6179	0	0	Ki67+	 4848 19184
6180	0	0	Ki67+	 4857 18851
6181	0	0	Ki67+	 4865 19133
6182	0	0	Ki67+	 4868 19588
6183	0	0	Ki67+	 4875 19106
6184	0	0	Ki67+	 4878 18871
6185	0	0	Ki67+	 4880 18809
6186	0	0	Ki67+	 4882 18840
6187	0	0	Ki67+	 4903 18851
6188	0	0	Ki67+	 4909 19007
6189	0	0	Ki67+	 4917 18928
6190	0	0	Ki67+	 4922 18879
6191	0	0	Ki67+	 4925 18961
6192	0	0	Ki67+	 4926 19001
6193	0	0	Ki67+	 4927 19045
6194	0	0	Ki67+	 4933 19070
6195	0	0	Ki67+	 4951 18938
6196	0	0	Ki67+	 4952 18896
6197	0	0	Ki67+	 4962 18978
6198	0	0	Ki67+	 4965 18877
6199	0	0	Ki67+	 4968 18891
6200	0	0	Ki67+	 4968 18948
6201	0	0	Ki67+	 4969 18964
6202	0	0	Ki67+	 4970 18815
6203	0	0	Ki67+	 4972 19356
6204	0	0	Ki67+	 4973 18914
6205	0	0	Ki67+	 4983 18848
6206	0	0	Ki67+	 4984 19464
6207	0	0	Ki67+	 4987 19324
6208	0	0	Ki67+	 5006 19294
6209	0	0	Ki67+	 5038 19238
6210	0	0	Ki67+	 5042 19390
6211	0	0	Ki67+	 5058 19274
6212	0	0	Ki67+	 5068 18943
6213	0	0	Ki67+	 5071 18974
6214	0	0	Ki67+	 5078 19593
6215	0	0	Ki67+	 5084 19012
6216	0	0	Ki67+	 5092 18938
6217	0	0	Ki67+	 5094 19559
6218	0	0	Ki67+	 5109 19033
6219	0	0	Ki67+	 5110 19428
6220	0	0	Ki67+	 5111 19198
6221	0	0	Ki67+	 5111 19414
6222	0	0	Ki67+	 5113 18877
6223	0	0	Ki67+	 5114 18934
6224	0	0	Ki67+	 5127 18807
6225	0	0	Ki67+	 5130 19599
6226	0	0	Ki67+	 5132 18864
6227	0	0	Ki67+	 5145 19415
6228	0	0	Ki67+	 5147 18831
6229	0	0	Ki67+	 5147 19457
6230	0	0	Ki67+	 5148 18980
6231	0	0	Ki67+	 5152 18870
6232	0	0	Ki67+	 5152 19570
6233	0	0	Ki67+	 5154 18887
6234	0	0	Ki67+	 5154 19528
6235	0	0	Ki67+	 5159 19556
6236	0	0	Ki67+	 5160 19476
6237	0	0	Ki67+	 5166 18826
6238	0	0	Ki67+	 4370 20111
6239	0	0	Ki67+	 4373 20302
6240	0	0	Ki67+	 4376 19935
6241	0	0	Ki67+	 4377 20248
6242	0	0	Ki67+	 4379 19906
6243	0	0	Ki67+	 4379 19967
6244	0	0	Ki67+	 4379 20085
6245	0	0	Ki67+	 4379 20176
6246	0	0	Ki67+	 4379 20353
6247	0	0	Ki67+	 4381 20263
6248	0	0	Ki67+	 4382 19798
6249	0	0	Ki67+	 4384 20325
6250	0	0	Ki67+	 4387 19696
6251	0	0	Ki67+	 4388 19772
6252	0	0	Ki67+	 4391 19948
6253	0	0	Ki67+	 4391 20375
6254	0	0	Ki67+	 4394 19924
6255	0	0	Ki67+	 4395 19643
6256	0	0	Ki67+	 4396 20279
6257	0	0	Ki67+	 4397 20357
6258	0	0	Ki67+	 4403 19722
6259	0	0	Ki67+	 4403 19982
6260	0	0	Ki67+	 4405 20069
6261	0	0	Ki67+	 4406 19753
6262	0	0	Ki67+	 4408 19921
6263	0	0	Ki67+	 4409 19952
6264	0	0	Ki67+	 4411 20151
6265	0	0	Ki67+	 4413 20125
6266	0	0	Ki67+	 4414 20383
6267	0	0	Ki67+	 4415 20198
6268	0	0	Ki67+	 4416 20315
6269	0	0	Ki67+	 4420 20173
6270	0	0	Ki67+	 4423 19605
6271	0	0	Ki67+	 4423 19710
6272	0	0	Ki67+	 4423 19781
6273	0	0	Ki67+	 4423 20296
6274	0	0	Ki67+	 4425 20357
6275	0	0	Ki67+	 4429 19982
6276	0	0	Ki67+	 4433 19708
6277	0	0	Ki67+	 4434 19936
6278	0	0	Ki67+	 4437 19796
6279	0	0	Ki67+	 4445 19613
6280	0	0	Ki67+	 4445 19862
6281	0	0	Ki67+	 4447 20375
6282	0	0	Ki67+	 4448 19889
6283	0	0	Ki67+	 4449 20315
6284	0	0	Ki67+	 4450 20130
6285	0	0	Ki67+	 4452 19992
6286	0	0	Ki67+	 4453 19965
6287	0	0	Ki67+	 4453 20198
6288	0	0	Ki67+	 4454 20155
6289	0	0	Ki67+	 4456 19620
6290	0	0	Ki67+	 4458 19953
6291	0	0	Ki67+	 4459 19752
6292	0	0	Ki67+	 4459 19933
6293	0	0	Ki67+	 4462 20346
6294	0	0	Ki67+	 4463 19607
6295	0	0	Ki67+	 4464 19803
6296	0	0	Ki67+	 4469 19887
6297	0	0	Ki67+	 4471 20368
6298	0	0	Ki67+	 4472 20392
6299	0	0	Ki67+	 4476 19741
6300	0	0	Ki67+	 4482 20357
6301	0	0	Ki67+	 4483 19788
6302	0	0	Ki67+	 4485 20191
6303	0	0	Ki67+	 4487 19767
6304	0	0	Ki67+	 4489 20169
6305	0	0	Ki67+	 4489 20232
6306	0	0	Ki67+	 4491 19991
6307	0	0	Ki67+	 4493 19892
6308	0	0	Ki67+	 4494 19794
6309	0	0	Ki67+	 4494 20276
6310	0	0	Ki67+	 4497 20389
6311	0	0	Ki67+	 4498 19813
6312	0	0	Ki67+	 4500 19759
6313	0	0	Ki67+	 4504 19782
6314	0	0	Ki67+	 4507 19972
6315	0	0	Ki67+	 4507 20016
6316	0	0	Ki67+	 4507 20359
6317	0	0	Ki67+	 4511 19669
6318	0	0	Ki67+	 4513 19752
6319	0	0	Ki67+	 4514 20196
6320	0	0	Ki67+	 4515 20213
6321	0	0	Ki67+	 4517 20161
6322	0	0	Ki67+	 4522 19956
6323	0	0	Ki67+	 4523 20038
6324	0	0	Ki67+	 4524 19818
6325	0	0	Ki67+	 4524 20056
6326	0	0	Ki67+	 4526 20380
6327	0	0	Ki67+	 4527 20288
6328	0	0	Ki67+	 4528 19973
6329	0	0	Ki67+	 4531 20216
6330	0	0	Ki67+	 4534 19790
6331	0	0	Ki67+	 4534 20231
6332	0	0	Ki67+	 4536 19917
6333	0	0	Ki67+	 4538 19986
6334	0	0	Ki67+	 4539 20265
6335	0	0	Ki67+	 4543 20011
6336	0	0	Ki67+	 4544 19665
6337	0	0	Ki67+	 4547 20060
6338	0	0	Ki67+	 4547 20382
6339	0	0	Ki67+	 4548 19948
6340	0	0	Ki67+	 4550 20022
6341	0	0	Ki67+	 4551 20039
6342	0	0	Ki67+	 4554 19855
6343	0	0	Ki67+	 4555 19789
6344	0	0	Ki67+	 4555 19833
6345	0	0	Ki67+	 4560 20369
6346	0	0	Ki67+	 4561 20225
6347	0	0	Ki67+	 4562 19976
6348	0	0	Ki67+	 4564 20081
6349	0	0	Ki67+	 4567 20297
6350	0	0	Ki67+	 4570 19823
6351	0	0	Ki67+	 4572 19964
6352	0	0	Ki67+	 4574 20265
6353	0	0	Ki67+	 4579 19692
6354	0	0	Ki67+	 4582 19969
6355	0	0	Ki67+	 4582 20082
6356	0	0	Ki67+	 4583 19946
6357	0	0	Ki67+	 4586 19850
6358	0	0	Ki67+	 4589 20036
6359	0	0	Ki67+	 4590 20095
6360	0	0	Ki67+	 4590 20290
6361	0	0	Ki67+	 4593 20267
6362	0	0	Ki67+	 4595 19829
6363	0	0	Ki67+	 4597 19651
6364	0	0	Ki67+	 4601 20081
6365	0	0	Ki67+	 4604 20019
6366	0	0	Ki67+	 4605 19855
6367	0	0	Ki67+	 4605 20065
6368	0	0	Ki67+	 4606 20133
6369	0	0	Ki67+	 4610 19831
6370	0	0	Ki67+	 4614 20165
6371	0	0	Ki67+	 4616 20051
6372	0	0	Ki67+	 4616 20196
6373	0	0	Ki67+	 4616 20325
6374	0	0	Ki67+	 4618 19670
6375	0	0	Ki67+	 4618 19735
6376	0	0	Ki67+	 4618 20144
6377	0	0	Ki67+	 4619 20112
6378	0	0	Ki67+	 4619 20298
6379	0	0	Ki67+	 4621 20000
6380	0	0	Ki67+	 4623 20130
6381	0	0	Ki67+	 4624 20170
6382	0	0	Ki67+	 4627 20077
6383	0	0	Ki67+	 4630 19722
6384	0	0	Ki67+	 4631 20159
6385	0	0	Ki67+	 4631 20226
6386	0	0	Ki67+	 4633 19746
6387	0	0	Ki67+	 4636 19608
6388	0	0	Ki67+	 4639 20192
6389	0	0	Ki67+	 4640 19852
6390	0	0	Ki67+	 4640 20389
6391	0	0	Ki67+	 4642 20323
6392	0	0	Ki67+	 4643 19828
6393	0	0	Ki67+	 4647 20134
6394	0	0	Ki67+	 4648 20179
6395	0	0	Ki67+	 4649 19625
6396	0	0	Ki67+	 4651 20043
6397	0	0	Ki67+	 4658 19884
6398	0	0	Ki67+	 4659 20356
6399	0	0	Ki67+	 4660 20144
6400	0	0	Ki67+	 4663 20168
6401	0	0	Ki67+	 4663 20183
6402	0	0	Ki67+	 4664 20257
6403	0	0	Ki67+	 4665 19608
6404	0	0	Ki67+	 4665 20103
6405	0	0	Ki67+	 4668 19721
6406	0	0	Ki67+	 4668 19866
6407	0	0	Ki67+	 4672 20219
6408	0	0	Ki67+	 4676 20386
6409	0	0	Ki67+	 4677 20187
6410	0	0	Ki67+	 4678 19694
6411	0	0	Ki67+	 4679 19858
6412	0	0	Ki67+	 4688 20395
6413	0	0	Ki67+	 4692 20261
6414	0	0	Ki67+	 4696 19726
6415	0	0	Ki67+	 4696 19752
6416	0	0	Ki67+	 4701 20333
6417	0	0	Ki67+	 4702 20290
6418	0	0	Ki67+	 4705 20353
6419	0	0	Ki67+	 4707 20174
6420	0	0	Ki67+	 4709 19905
6421	0	0	Ki67+	 4710 19717
6422	0	0	Ki67+	 4711 20146
6423	0	0	Ki67+	 4714 20219
6424	0	0	Ki67+	 4715 19943
6425	0	0	Ki67+	 4716 19995
6426	0	0	Ki67+	 4718 19772
6427	0	0	Ki67+	 4718 20324
6428	0	0	Ki67+	 4719 20265
6429	0	0	Ki67+	 4720 19836
6430	0	0	Ki67+	 4721 20017
6431	0	0	Ki67+	 4724 20030
6432	0	0	Ki67+	 4728 19673
6433	0	0	Ki67+	 4728 19688
6434	0	0	Ki67+	 4728 19739
6435	0	0	Ki67+	 4728 20071
6436	0	0	Ki67+	 4729 19938
6437	0	0	Ki67+	 4729 20291
6438	0	0	Ki67+	 4730 20347
6439	0	0	Ki67+	 4731 19951
6440	0	0	Ki67+	 4733 20103
6441	0	0	Ki67+	 4735 19807
6442	0	0	Ki67+	 4735 19825
6443	0	0	Ki67+	 4735 19855
6444	0	0	Ki67+	 4737 20138
6445	0	0	Ki67+	 4738 19713
6446	0	0	Ki67+	 4738 19874
6447	0	0	Ki67+	 4741 19641
6448	0	0	Ki67+	 4743 19915
6449	0	0	Ki67+	 4749 19801
6450	0	0	Ki67+	 4752 20166
6451	0	0	Ki67+	 4762 19746
6452	0	0	Ki67+	 4763 19625
6453	0	0	Ki67+	 4763 19802
6454	0	0	Ki67+	 4763 20199
6455	0	0	Ki67+	 4764 19666
6456	0	0	Ki67+	 4765 19784
6457	0	0	Ki67+	 4766 19696
6458	0	0	Ki67+	 4774 19649
6459	0	0	Ki67+	 4783 19613
6460	0	0	Ki67+	 4787 19851
6461	0	0	Ki67+	 4787 19916
6462	0	0	Ki67+	 4791 19731
6463	0	0	Ki67+	 4791 19770
6464	0	0	Ki67+	 4792 20223
6465	0	0	Ki67+	 4793 19893
6466	0	0	Ki67+	 4795 19666
6467	0	0	Ki67+	 4811 19618
6468	0	0	Ki67+	 4816 20109
6469	0	0	Ki67+	 4819 20178
6470	0	0	Ki67+	 4820 19713
6471	0	0	Ki67+	 4824 19645
6472	0	0	Ki67+	 4824 19776
6473	0	0	Ki67+	 4826 19742
6474	0	0	Ki67+	 4831 20038
6475	0	0	Ki67+	 4833 20245
6476	0	0	Ki67+	 4834 20073
6477	0	0	Ki67+	 4834 20121
6478	0	0	Ki67+	 4846 20211
6479	0	0	Ki67+	 4848 20192
6480	0	0	Ki67+	 4848 20242
6481	0	0	Ki67+	 4855 20052
6482	0	0	Ki67+	 4857 20218
6483	0	0	Ki67+	 4862 19728
6484	0	0	Ki67+	 4866 19783
6485	0	0	Ki67+	 4872 20161
6486	0	0	Ki67+	 4875 20010
6487	0	0	Ki67+	 4877 19651
6488	0	0	Ki67+	 4877 19671
6489	0	0	Ki67+	 4882 20399
6490	0	0	Ki67+	 4911 19747
6491	0	0	Ki67+	 4923 19971
6492	0	0	Ki67+	 4926 20154
6493	0	0	Ki67+	 4926 20275
6494	0	0	Ki67+	 4930 20102
6495	0	0	Ki67+	 4931 19659
6496	0	0	Ki67+	 4931 20247
6497	0	0	Ki67+	 4940 20290
6498	0	0	Ki67+	 4946 20238
6499	0	0	Ki67+	 4947 20184
6500	0	0	Ki67+	 4972 20054
6501	0	0	Ki67+	 4974 19939
6502	0	0	Ki67+	 4979 20025
6503	0	0	Ki67+	 4992 19936
6504	0	0	Ki67+	 4993 19849
6505	0	0	Ki67+	 5000 19804
6506	0	0	Ki67+	 5018 19732
6507	0	0	Ki67+	 5019 19823
6508	0	0	Ki67+	 5021 19944
6509	0	0	Ki67+	 5036 19693
6510	0	0	Ki67+	 5037 19707
6511	0	0	Ki67+	 5037 20266
6512	0	0	Ki67+	 5042 19739
6513	0	0	Ki67+	 5044 19964
6514	0	0	Ki67+	 5050 19666
6515	0	0	Ki67+	 5052 19751
6516	0	0	Ki67+	 5054 20214
6517	0	0	Ki67+	 5056 19605
6518	0	0	Ki67+	 5061 19630
6519	0	0	Ki67+	 5061 19713
6520	0	0	Ki67+	 5063 19694
6521	0	0	Ki67+	 5070 20165
6522	0	0	Ki67+	 5074 19965
6523	0	0	Ki67+	 5076 19951
6524	0	0	Ki67+	 5076 20005
6525	0	0	Ki67+	 5078 19709
6526	0	0	Ki67+	 5078 19743
6527	0	0	Ki67+	 5080 19654
6528	0	0	Ki67+	 5081 20183
6529	0	0	Ki67+	 5082 19866
6530	0	0	Ki67+	 5083 19880
6531	0	0	Ki67+	 5083 20013
6532	0	0	Ki67+	 5085 19613
6533	0	0	Ki67+	 5088 20174
6534	0	0	Ki67+	 5090 19707
6535	0	0	Ki67+	 5094 19646
6536	0	0	Ki67+	 5095 19908
6537	0	0	Ki67+	 5101 19880
6538	0	0	Ki67+	 5105 19684
6539	0	0	Ki67+	 5105 20321
6540	0	0	Ki67+	 5108 19803
6541	0	0	Ki67+	 5113 20171
6542	0	0	Ki67+	 5114 20039
6543	0	0	Ki67+	 5116 19767
6544	0	0	Ki67+	 5131 19942
6545	0	0	Ki67+	 5132 19964
6546	0	0	Ki67+	 5134 19832
6547	0	0	Ki67+	 5141 19865
6548	0	0	Ki67+	 5141 20226
6549	0	0	Ki67+	 5144 19642
6550	0	0	Ki67+	 5146 20321
6551	0	0	Ki67+	 5149 19701
6552	0	0	Ki67+	 5149 19851
6553	0	0	Ki67+	 5149 19885
6554	0	0	Ki67+	 5158 20008
6555	0	0	Ki67+	 4370 20549
6556	0	0	Ki67+	 4370 20918
6557	0	0	Ki67+	 4375 20634
6558	0	0	Ki67+	 4377 20671
6559	0	0	Ki67+	 4378 20591
6560	0	0	Ki67+	 4379 20576
6561	0	0	Ki67+	 4380 20439
6562	0	0	Ki67+	 4382 20550
6563	0	0	Ki67+	 4383 20807
6564	0	0	Ki67+	 4383 20861
6565	0	0	Ki67+	 4399 20604
6566	0	0	Ki67+	 4400 20780
6567	0	0	Ki67+	 4410 20420
6568	0	0	Ki67+	 4412 20821
6569	0	0	Ki67+	 4413 20953
6570	0	0	Ki67+	 4414 20804
6571	0	0	Ki67+	 4417 20852
6572	0	0	Ki67+	 4422 20674
6573	0	0	Ki67+	 4423 20924
6574	0	0	Ki67+	 4426 20647
6575	0	0	Ki67+	 4430 20785
6576	0	0	Ki67+	 4432 20817
6577	0	0	Ki67+	 4434 20840
6578	0	0	Ki67+	 4435 20524
6579	0	0	Ki67+	 4438 20927
6580	0	0	Ki67+	 4439 20718
6581	0	0	Ki67+	 4442 20883
6582	0	0	Ki67+	 4444 20408
6583	0	0	Ki67+	 4447 20689
6584	0	0	Ki67+	 4449 20605
6585	0	0	Ki67+	 4454 20422
6586	0	0	Ki67+	 4457 20857
6587	0	0	Ki67+	 4460 20624
6588	0	0	Ki67+	 4461 20654
6589	0	0	Ki67+	 4463 20788
6590	0	0	Ki67+	 4463 21105
6591	0	0	Ki67+	 4466 20840
6592	0	0	Ki67+	 4466 20905
6593	0	0	Ki67+	 4471 20410
6594	0	0	Ki67+	 4472 20690
6595	0	0	Ki67+	 4474 20712
6596	0	0	Ki67+	 4482 20861
6597	0	0	Ki67+	 4485 20885
6598	0	0	Ki67+	 4485 20944
6599	0	0	Ki67+	 4488 20829
6600	0	0	Ki67+	 4490 20734
6601	0	0	Ki67+	 4491 20462
6602	0	0	Ki67+	 4491 21108
6603	0	0	Ki67+	 4492 20907
6604	0	0	Ki67+	 4493 21051
6605	0	0	Ki67+	 4494 20707
6606	0	0	Ki67+	 4495 20490
6607	0	0	Ki67+	 4497 20640
6608	0	0	Ki67+	 4498 21088
6609	0	0	Ki67+	 4499 20934
6610	0	0	Ki67+	 4503 20502
6611	0	0	Ki67+	 4503 20696
6612	0	0	Ki67+	 4506 21002
6613	0	0	Ki67+	 4508 21032
6614	0	0	Ki67+	 4509 20874
6615	0	0	Ki67+	 4514 21127
6616	0	0	Ki67+	 4515 20914
6617	0	0	Ki67+	 4516 20732
6618	0	0	Ki67+	 4517 20654
6619	0	0	Ki67+	 4518 20422
6620	0	0	Ki67+	 4521 21188
6621	0	0	Ki67+	 4522 21164
6622	0	0	Ki67+	 4525 21109
6623	0	0	Ki67+	 4527 20698
6624	0	0	Ki67+	 4528 20511
6625	0	0	Ki67+	 4529 20880
6626	0	0	Ki67+	 4534 21034
6627	0	0	Ki67+	 4535 20846
6628	0	0	Ki67+	 4537 20916
6629	0	0	Ki67+	 4538 21168
6630	0	0	Ki67+	 4540 20985
6631	0	0	Ki67+	 4546 21150
6632	0	0	Ki67+	 4547 20472
6633	0	0	Ki67+	 4547 20798
6634	0	0	Ki67+	 4551 21043
6635	0	0	Ki67+	 4555 20511
6636	0	0	Ki67+	 4559 20700
6637	0	0	Ki67+	 4560 20418
6638	0	0	Ki67+	 4560 20871
6639	0	0	Ki67+	 4567 21117
6640	0	0	Ki67+	 4568 20537
6641	0	0	Ki67+	 4570 20646
6642	0	0	Ki67+	 4570 20975
6643	0	0	Ki67+	 4571 20906
6644	0	0	Ki67+	 4573 20985
6645	0	0	Ki67+	 4574 20695
6646	0	0	Ki67+	 4577 20675
6647	0	0	Ki67+	 4577 20883
6648	0	0	Ki67+	 4582 20565
6649	0	0	Ki67+	 4588 21173
6650	0	0	Ki67+	 4589 21147
6651	0	0	Ki67+	 4590 20409
6652	0	0	Ki67+	 4592 20796
6653	0	0	Ki67+	 4592 20982
6654	0	0	Ki67+	 4593 20441
6655	0	0	Ki67+	 4594 20666
6656	0	0	Ki67+	 4594 20726
6657	0	0	Ki67+	 4595 20612
6658	0	0	Ki67+	 4598 20492
6659	0	0	Ki67+	 4602 20841
6660	0	0	Ki67+	 4602 20867
6661	0	0	Ki67+	 4606 20821
6662	0	0	Ki67+	 4608 21101
6663	0	0	Ki67+	 4609 20800
6664	0	0	Ki67+	 4611 20524
6665	0	0	Ki67+	 4611 20623
6666	0	0	Ki67+	 4615 20690
6667	0	0	Ki67+	 4617 20413
6668	0	0	Ki67+	 4617 20646
6669	0	0	Ki67+	 4622 20737
6670	0	0	Ki67+	 4623 20441
6671	0	0	Ki67+	 4623 20718
6672	0	0	Ki67+	 4627 20889
6673	0	0	Ki67+	 4628 20594
6674	0	0	Ki67+	 4628 21179
6675	0	0	Ki67+	 4631 20465
6676	0	0	Ki67+	 4632 21148
6677	0	0	Ki67+	 4633 20515
6678	0	0	Ki67+	 4634 20863
6679	0	0	Ki67+	 4634 20966
6680	0	0	Ki67+	 4636 20532
6681	0	0	Ki67+	 4641 20990
6682	0	0	Ki67+	 4642 21109
6683	0	0	Ki67+	 4645 21053
6684	0	0	Ki67+	 4649 20868
6685	0	0	Ki67+	 4652 20730
6686	0	0	Ki67+	 4654 20664
6687	0	0	Ki67+	 4655 20481
6688	0	0	Ki67+	 4655 21069
6689	0	0	Ki67+	 4658 20513
6690	0	0	Ki67+	 4658 21028
6691	0	0	Ki67+	 4660 20786
6692	0	0	Ki67+	 4662 20467
6693	0	0	Ki67+	 4663 20496
6694	0	0	Ki67+	 4669 20774
6695	0	0	Ki67+	 4669 21131
6696	0	0	Ki67+	 4672 20518
6697	0	0	Ki67+	 4672 20537
6698	0	0	Ki67+	 4672 20698
6699	0	0	Ki67+	 4674 20604
6700	0	0	Ki67+	 4682 21159
6701	0	0	Ki67+	 4686 20665
6702	0	0	Ki67+	 4690 20737
6703	0	0	Ki67+	 4694 20541
6704	0	0	Ki67+	 4695 21076
6705	0	0	Ki67+	 4697 21002
6706	0	0	Ki67+	 4697 21106
6707	0	0	Ki67+	 4698 20629
6708	0	0	Ki67+	 4702 21137
6709	0	0	Ki67+	 4704 21061
6710	0	0	Ki67+	 4706 20541
6711	0	0	Ki67+	 4709 20664
6712	0	0	Ki67+	 4711 20594
6713	0	0	Ki67+	 4713 20556
6714	0	0	Ki67+	 4715 20721
6715	0	0	Ki67+	 4719 21021
6716	0	0	Ki67+	 4722 21143
6717	0	0	Ki67+	 4727 21164
6718	0	0	Ki67+	 4728 21096
6719	0	0	Ki67+	 4731 20776
6720	0	0	Ki67+	 4732 20729
6721	0	0	Ki67+	 4733 21120
6722	0	0	Ki67+	 4734 20660
6723	0	0	Ki67+	 4734 20853
6724	0	0	Ki67+	 4737 20806
6725	0	0	Ki67+	 4741 20637
6726	0	0	Ki67+	 4741 20687
6727	0	0	Ki67+	 4741 21174
6728	0	0	Ki67+	 4746 21004
6729	0	0	Ki67+	 4750 20787
6730	0	0	Ki67+	 4752 21039
6731	0	0	Ki67+	 4752 21157
6732	0	0	Ki67+	 4760 20969
6733	0	0	Ki67+	 4760 21089
6734	0	0	Ki67+	 4769 20743
6735	0	0	Ki67+	 4770 20819
6736	0	0	Ki67+	 4772 21066
6737	0	0	Ki67+	 4780 20786
6738	0	0	Ki67+	 4786 20849
6739	0	0	Ki67+	 4857 21090
6740	0	0	Ki67+	 4903 21176
6741	0	0	Ki67+	 4914 21151
6742	0	0	Ki67+	 4947 21162
6743	0	0	Ki67+	 4963 20600
6744	0	0	Ki67+	 4975 21166
6745	0	0	Ki67+	 4983 21197
6746	0	0	Ki67+	 5007 21177
6747	0	0	Ki67+	 5008 20939
6748	0	0	Ki67+	 5026 20453
6749	0	0	Ki67+	 5034 20530
6750	0	0	Ki67+	 5038 20646
6751	0	0	Ki67+	 5092 20467
6752	0	0	Ki67+	 5092 20992
6753	0	0	Ki67+	 5106 20986
6754	0	0	Ki67+	 5136 20645
6755	0	0	Ki67+	 5137 21087
6756	0	0	Ki67+	 5156 20462
6757	0	0	Ki67+	 4389 21444
6758	0	0	Ki67+	 4403 21421
6759	0	0	Ki67+	 4411 21451
6760	0	0	Ki67+	 4425 21410
6761	0	0	Ki67+	 4461 21392
6762	0	0	Ki67+	 4462 21472
6763	0	0	Ki67+	 4465 21271
6764	0	0	Ki67+	 4469 21424
6765	0	0	Ki67+	 4478 21233
6766	0	0	Ki67+	 4484 21453
6767	0	0	Ki67+	 4487 21429
6768	0	0	Ki67+	 4492 21397
6769	0	0	Ki67+	 4494 21237
6770	0	0	Ki67+	 4499 21440
6771	0	0	Ki67+	 4503 21360
6772	0	0	Ki67+	 4512 21270
6773	0	0	Ki67+	 4513 21432
6774	0	0	Ki67+	 4517 21302
6775	0	0	Ki67+	 4525 21219
6776	0	0	Ki67+	 4528 21243
6777	0	0	Ki67+	 4530 21310
6778	0	0	Ki67+	 4535 21270
6779	0	0	Ki67+	 4540 21342
6780	0	0	Ki67+	 4546 21364
6781	0	0	Ki67+	 4552 21389
6782	0	0	Ki67+	 4558 21271
6783	0	0	Ki67+	 4559 21552
6784	0	0	Ki67+	 4562 21491
6785	0	0	Ki67+	 4566 21203
6786	0	0	Ki67+	 4569 21309
6787	0	0	Ki67+	 4573 21336
6788	0	0	Ki67+	 4581 21229
6789	0	0	Ki67+	 4582 21363
6790	0	0	Ki67+	 4587 21203
6791	0	0	Ki67+	 4588 21390
6792	0	0	Ki67+	 4589 21486
6793	0	0	Ki67+	 4597 21267
6794	0	0	Ki67+	 4597 21331
6795	0	0	Ki67+	 4600 21239
6796	0	0	Ki67+	 4603 21589
6797	0	0	Ki67+	 4616 21219
6798	0	0	Ki67+	 4616 21579
6799	0	0	Ki67+	 4622 21370
6800	0	0	Ki67+	 4622 21394
6801	0	0	Ki67+	 4628 21249
6802	0	0	Ki67+	 4636 21291
6803	0	0	Ki67+	 4639 21489
6804	0	0	Ki67+	 4643 21384
6805	0	0	Ki67+	 4646 21533
6806	0	0	Ki67+	 4650 21517
6807	0	0	Ki67+	 4654 21267
6808	0	0	Ki67+	 4654 21413
6809	0	0	Ki67+	 4656 21309
6810	0	0	Ki67+	 4663 21429
6811	0	0	Ki67+	 4666 21371
6812	0	0	Ki67+	 4667 21321
6813	0	0	Ki67+	 4668 21415
6814	0	0	Ki67+	 4671 21297
6815	0	0	Ki67+	 4672 21509
6816	0	0	Ki67+	 4679 21524
6817	0	0	Ki67+	 4683 21410
6818	0	0	Ki67+	 4688 21343
6819	0	0	Ki67+	 4696 21486
6820	0	0	Ki67+	 4697 21432
6821	0	0	Ki67+	 4700 21388
6822	0	0	Ki67+	 4708 21372
6823	0	0	Ki67+	 4709 21545
6824	0	0	Ki67+	 4712 21205
6825	0	0	Ki67+	 4713 21295
6826	0	0	Ki67+	 4720 21350
6827	0	0	Ki67+	 4726 21227
6828	0	0	Ki67+	 4726 21307
6829	0	0	Ki67+	 4732 21378
6830	0	0	Ki67+	 4746 21320
6831	0	0	Ki67+	 4747 21492
6832	0	0	Ki67+	 4754 21260
6833	0	0	Ki67+	 4758 21231
6834	0	0	Ki67+	 4758 21287
6835	0	0	Ki67+	 4768 21476
6836	0	0	Ki67+	 4772 21265
6837	0	0	Ki67+	 4781 21248
6838	0	0	Ki67+	 4784 21229
6839	0	0	Ki67+	 4787 21285
6840	0	0	Ki67+	 4788 21307
6841	0	0	Ki67+	 4839 21525
6842	0	0	Ki67+	 4888 21577
6843	0	0	Ki67+	 4889 21241
6844	0	0	Ki67+	 4896 21393
6845	0	0	Ki67+	 4897 21251
6846	0	0	Ki67+	 4898 21453
6847	0	0	Ki67+	 4901 21275
6848	0	0	Ki67+	 4902 21315
6849	0	0	Ki67+	 4906 21210
6850	0	0	Ki67+	 4918 21428
6851	0	0	Ki67+	 4923 21322
6852	0	0	Ki67+	 4925 21291
6853	0	0	Ki67+	 4927 21207
6854	0	0	Ki67+	 4929 21268
6855	0	0	Ki67+	 4930 21458
6856	0	0	Ki67+	 4931 21424
6857	0	0	Ki67+	 4931 21512
6858	0	0	Ki67+	 4936 21396
6859	0	0	Ki67+	 4940 21354
6860	0	0	Ki67+	 4943 21424
6861	0	0	Ki67+	 4950 21586
6862	0	0	Ki67+	 4953 21534
6863	0	0	Ki67+	 4954 21518
6864	0	0	Ki67+	 4957 21396
6865	0	0	Ki67+	 4963 21436
6866	0	0	Ki67+	 4964 21491
6867	0	0	Ki67+	 4966 21418
6868	0	0	Ki67+	 4980 21570
6869	0	0	Ki67+	 4983 21229
6870	0	0	Ki67+	 4983 21491
6871	0	0	Ki67+	 4986 21325
6872	0	0	Ki67+	 4990 21547
6873	0	0	Ki67+	 4995 21344
6874	0	0	Ki67+	 4995 21590
6875	0	0	Ki67+	 4997 21398
6876	0	0	Ki67+	 5004 21266
6877	0	0	Ki67+	 5005 21256
6878	0	0	Ki67+	 5007 21386
6879	0	0	Ki67+	 5008 21621
6880	0	0	Ki67+	 5013 21203
6881	0	0	Ki67+	 5013 21291
6882	0	0	Ki67+	 5016 21245
6883	0	0	Ki67+	 5016 21581
6884	0	0	Ki67+	 5019 21312
6885	0	0	Ki67+	 5021 21412
6886	0	0	Ki67+	 5025 21367
6887	0	0	Ki67+	 5037 21678
6888	0	0	Ki67+	 5038 21433
6889	0	0	Ki67+	 5041 21340
6890	0	0	Ki67+	 5043 21622
6891	0	0	Ki67+	 5046 21657
6892	0	0	Ki67+	 5050 21565
6893	0	0	Ki67+	 5051 21415
6894	0	0	Ki67+	 5052 21314
6895	0	0	Ki67+	 5063 21700
6896	0	0	Ki67+	 5067 21669
6897	0	0	Ki67+	 5068 21425
6898	0	0	Ki67+	 5069 21616
6899	0	0	Ki67+	 5073 21570
6900	0	0	Ki67+	 5073 21727
6901	0	0	Ki67+	 5084 21399
6902	0	0	Ki67+	 5087 21588
6903	0	0	Ki67+	 5089 21353
6904	0	0	Ki67+	 5095 21379
6905	0	0	Ki67+	 5098 21405
6906	0	0	Ki67+	 5098 21616
6907	0	0	Ki67+	 5099 21717
6908	0	0	Ki67+	 5103 21318
6909	0	0	Ki67+	 5103 21700
6910	0	0	Ki67+	 5109 21669
6911	0	0	Ki67+	 5112 21459
6912	0	0	Ki67+	 5115 21740
6913	0	0	Ki67+	 5116 21575
6914	0	0	Ki67+	 5122 21636
6915	0	0	Ki67+	 5127 21729
6916	0	0	Ki67+	 5131 21689
6917	0	0	Ki67+	 5137 21743
6918	0	0	Ki67+	 5143 21534
6919	0	0	Ki67+	 5152 21475
6920	0	0	Ki67+	 5154 21356
6921	0	0	Ki67+	 5157 21704
6922	0	0	Ki67+	 5166 21662
6923	0	0	Ki67+	 5276 11987
6924	0	0	Ki67+	 5318 11769
6925	0	0	Ki67+	 5462 11993
6926	0	0	Ki67+	 5494 11993
6927	0	0	Ki67+	 5557 11556
6928	0	0	Ki67+	 5561 11535
6929	0	0	Ki67+	 5574 11534
6930	0	0	Ki67+	 5611 11886
6931	0	0	Ki67+	 5627 11861
6932	0	0	Ki67+	 5631 11531
6933	0	0	Ki67+	 5631 11943
6934	0	0	Ki67+	 5633 11839
6935	0	0	Ki67+	 5638 11961
6936	0	0	Ki67+	 5644 11803
6937	0	0	Ki67+	 5648 11831
6938	0	0	Ki67+	 5652 11937
6939	0	0	Ki67+	 5653 11986
6940	0	0	Ki67+	 5664 11945
6941	0	0	Ki67+	 5683 11881
6942	0	0	Ki67+	 5685 11897
6943	0	0	Ki67+	 5689 11967
6944	0	0	Ki67+	 5694 11503
6945	0	0	Ki67+	 5694 11949
6946	0	0	Ki67+	 5704 11829
6947	0	0	Ki67+	 5721 11543
6948	0	0	Ki67+	 5725 11936
6949	0	0	Ki67+	 5731 11970
6950	0	0	Ki67+	 5748 11979
6951	0	0	Ki67+	 5752 11961
6952	0	0	Ki67+	 5758 11989
6953	0	0	Ki67+	 5760 11344
6954	0	0	Ki67+	 5763 11464
6955	0	0	Ki67+	 5766 11881
6956	0	0	Ki67+	 5779 11934
6957	0	0	Ki67+	 5783 11963
6958	0	0	Ki67+	 5785 11733
6959	0	0	Ki67+	 5789 11939
6960	0	0	Ki67+	 5791 11459
6961	0	0	Ki67+	 5795 11338
6962	0	0	Ki67+	 5797 11886
6963	0	0	Ki67+	 5804 11357
6964	0	0	Ki67+	 5806 11742
6965	0	0	Ki67+	 5810 11471
6966	0	0	Ki67+	 5818 11480
6967	0	0	Ki67+	 5818 11734
6968	0	0	Ki67+	 5818 11908
6969	0	0	Ki67+	 5823 11349
6970	0	0	Ki67+	 5826 11900
6971	0	0	Ki67+	 5841 11705
6972	0	0	Ki67+	 5841 11938
6973	0	0	Ki67+	 5847 11787
6974	0	0	Ki67+	 5852 11499
6975	0	0	Ki67+	 5858 11876
6976	0	0	Ki67+	 5860 11364
6977	0	0	Ki67+	 5864 11351
6978	0	0	Ki67+	 5867 11686
6979	0	0	Ki67+	 5867 11999
6980	0	0	Ki67+	 5874 11789
6981	0	0	Ki67+	 5895 11677
6982	0	0	Ki67+	 5895 11953
6983	0	0	Ki67+	 5898 11557
6984	0	0	Ki67+	 5903 11649
6985	0	0	Ki67+	 5922 11911
6986	0	0	Ki67+	 5928 11952
6987	0	0	Ki67+	 5930 11753
6988	0	0	Ki67+	 5936 11855
6989	0	0	Ki67+	 5940 11985
6990	0	0	Ki67+	 5946 11732
6991	0	0	Ki67+	 5949 11658
6992	0	0	Ki67+	 5951 11831
6993	0	0	Ki67+	 5954 11897
6994	0	0	Ki67+	 5964 11915
6995	0	0	Ki67+	 5965 11816
6996	0	0	Ki67+	 5198 12576
6997	0	0	Ki67+	 5204 12624
6998	0	0	Ki67+	 5207 12650
6999	0	0	Ki67+	 5217 12797
7000	0	0	Ki67+	 5223 12348
7001	0	0	Ki67+	 5244 12651
7002	0	0	Ki67+	 5257 12499
7003	0	0	Ki67+	 5262 12780
7004	0	0	Ki67+	 5278 12522
7005	0	0	Ki67+	 5292 12505
7006	0	0	Ki67+	 5292 12552
7007	0	0	Ki67+	 5294 12408
7008	0	0	Ki67+	 5296 12785
7009	0	0	Ki67+	 5304 12597
7010	0	0	Ki67+	 5306 12296
7011	0	0	Ki67+	 5308 12523
7012	0	0	Ki67+	 5313 12576
7013	0	0	Ki67+	 5317 12751
7014	0	0	Ki67+	 5324 12495
7015	0	0	Ki67+	 5325 12781
7016	0	0	Ki67+	 5331 12698
7017	0	0	Ki67+	 5336 12608
7018	0	0	Ki67+	 5338 12499
7019	0	0	Ki67+	 5345 12039
7020	0	0	Ki67+	 5345 12737
7021	0	0	Ki67+	 5354 12724
7022	0	0	Ki67+	 5359 12675
7023	0	0	Ki67+	 5366 12014
7024	0	0	Ki67+	 5369 12277
7025	0	0	Ki67+	 5370 12509
7026	0	0	Ki67+	 5373 12706
7027	0	0	Ki67+	 5376 12778
7028	0	0	Ki67+	 5378 12730
7029	0	0	Ki67+	 5379 12767
7030	0	0	Ki67+	 5385 12651
7031	0	0	Ki67+	 5387 12589
7032	0	0	Ki67+	 5388 12363
7033	0	0	Ki67+	 5393 12635
7034	0	0	Ki67+	 5397 12512
7035	0	0	Ki67+	 5397 12551
7036	0	0	Ki67+	 5398 12776
7037	0	0	Ki67+	 5399 12662
7038	0	0	Ki67+	 5402 12387
7039	0	0	Ki67+	 5408 12618
7040	0	0	Ki67+	 5410 12686
7041	0	0	Ki67+	 5410 12702
7042	0	0	Ki67+	 5415 12636
7043	0	0	Ki67+	 5418 12391
7044	0	0	Ki67+	 5422 12576
7045	0	0	Ki67+	 5423 12361
7046	0	0	Ki67+	 5424 12753
7047	0	0	Ki67+	 5427 12730
7048	0	0	Ki67+	 5434 12521
7049	0	0	Ki67+	 5436 12326
7050	0	0	Ki67+	 5441 12364
7051	0	0	Ki67+	 5444 12799
7052	0	0	Ki67+	 5450 12413
7053	0	0	Ki67+	 5450 12560
7054	0	0	Ki67+	 5472 12699
7055	0	0	Ki67+	 5477 12360
7056	0	0	Ki67+	 5480 12714
7057	0	0	Ki67+	 5482 12475
7058	0	0	Ki67+	 5486 12388
7059	0	0	Ki67+	 5487 12607
7060	0	0	Ki67+	 5489 12552
7061	0	0	Ki67+	 5492 12755
7062	0	0	Ki67+	 5493 12675
7063	0	0	Ki67+	 5498 12264
7064	0	0	Ki67+	 5502 12664
7065	0	0	Ki67+	 5506 12707
7066	0	0	Ki67+	 5507 12049
7067	0	0	Ki67+	 5509 12611
7068	0	0	Ki67+	 5510 12328
7069	0	0	Ki67+	 5513 12411
7070	0	0	Ki67+	 5516 12664
7071	0	0	Ki67+	 5518 12202
7072	0	0	Ki67+	 5520 12541
7073	0	0	Ki67+	 5520 12734
7074	0	0	Ki67+	 5523 12350
7075	0	0	Ki67+	 5523 12560
7076	0	0	Ki67+	 5524 12629
7077	0	0	Ki67+	 5525 12243
7078	0	0	Ki67+	 5532 12507
7079	0	0	Ki67+	 5537 12734
7080	0	0	Ki67+	 5540 12655
7081	0	0	Ki67+	 5541 12544
7082	0	0	Ki67+	 5542 12215
7083	0	0	Ki67+	 5544 12299
7084	0	0	Ki67+	 5551 12640
7085	0	0	Ki67+	 5556 12293
7086	0	0	Ki67+	 5558 12518
7087	0	0	Ki67+	 5566 12059
7088	0	0	Ki67+	 5578 12285
7089	0	0	Ki67+	 5580 12402
7090	0	0	Ki67+	 5580 12529
7091	0	0	Ki67+	 5580 12552
7092	0	0	Ki67+	 5582 12247
7093	0	0	Ki67+	 5585 12585
7094	0	0	Ki67+	 5589 12634
7095	0	0	Ki67+	 5590 12125
7096	0	0	Ki67+	 5593 12216
7097	0	0	Ki67+	 5593 12286
7098	0	0	Ki67+	 5594 12272
7099	0	0	Ki67+	 5594 12480
7100	0	0	Ki67+	 5594 12733
7101	0	0	Ki67+	 5596 12307
7102	0	0	Ki67+	 5597 12689
7103	0	0	Ki67+	 5597 12713
7104	0	0	Ki67+	 5599 12197
7105	0	0	Ki67+	 5607 12067
7106	0	0	Ki67+	 5612 12524
7107	0	0	Ki67+	 5619 12411
7108	0	0	Ki67+	 5619 12550
7109	0	0	Ki67+	 5626 12498
7110	0	0	Ki67+	 5626 12738
7111	0	0	Ki67+	 5628 12693
7112	0	0	Ki67+	 5633 12365
7113	0	0	Ki67+	 5634 12215
7114	0	0	Ki67+	 5634 12539
7115	0	0	Ki67+	 5638 12024
7116	0	0	Ki67+	 5639 12282
7117	0	0	Ki67+	 5640 12434
7118	0	0	Ki67+	 5646 12369
7119	0	0	Ki67+	 5647 12545
7120	0	0	Ki67+	 5660 12796
7121	0	0	Ki67+	 5663 12528
7122	0	0	Ki67+	 5667 12389
7123	0	0	Ki67+	 5668 12650
7124	0	0	Ki67+	 5675 12424
7125	0	0	Ki67+	 5685 12462
7126	0	0	Ki67+	 5692 12412
7127	0	0	Ki67+	 5694 12659
7128	0	0	Ki67+	 5695 12639
7129	0	0	Ki67+	 5696 12629
7130	0	0	Ki67+	 5702 12672
7131	0	0	Ki67+	 5703 12771
7132	0	0	Ki67+	 5709 12513
7133	0	0	Ki67+	 5715 12653
7134	0	0	Ki67+	 5727 12452
7135	0	0	Ki67+	 5732 12621
7136	0	0	Ki67+	 5737 12645
7137	0	0	Ki67+	 5749 12671
7138	0	0	Ki67+	 5756 12064
7139	0	0	Ki67+	 5766 12617
7140	0	0	Ki67+	 5773 12631
7141	0	0	Ki67+	 5783 12149
7142	0	0	Ki67+	 5784 12602
7143	0	0	Ki67+	 5784 12619
7144	0	0	Ki67+	 5809 12091
7145	0	0	Ki67+	 5809 12650
7146	0	0	Ki67+	 5812 12595
7147	0	0	Ki67+	 5817 12610
7148	0	0	Ki67+	 5824 12589
7149	0	0	Ki67+	 5832 12002
7150	0	0	Ki67+	 5838 12618
7151	0	0	Ki67+	 5843 12122
7152	0	0	Ki67+	 5845 12572
7153	0	0	Ki67+	 5854 12161
7154	0	0	Ki67+	 5859 12517
7155	0	0	Ki67+	 5864 12024
7156	0	0	Ki67+	 5864 12582
7157	0	0	Ki67+	 5867 12553
7158	0	0	Ki67+	 5875 12611
7159	0	0	Ki67+	 5880 12118
7160	0	0	Ki67+	 5890 12505
7161	0	0	Ki67+	 5915 12154
7162	0	0	Ki67+	 5922 12592
7163	0	0	Ki67+	 5923 12019
7164	0	0	Ki67+	 5929 12442
7165	0	0	Ki67+	 5930 12155
7166	0	0	Ki67+	 5937 12070
7167	0	0	Ki67+	 5944 12144
7168	0	0	Ki67+	 5949 12793
7169	0	0	Ki67+	 5950 12182
7170	0	0	Ki67+	 5951 12567
7171	0	0	Ki67+	 5956 12083
7172	0	0	Ki67+	 5963 12234
7173	0	0	Ki67+	 5171 12821
7174	0	0	Ki67+	 5175 12840
7175	0	0	Ki67+	 5176 12894
7176	0	0	Ki67+	 5178 13243
7177	0	0	Ki67+	 5181 13296
7178	0	0	Ki67+	 5189 12817
7179	0	0	Ki67+	 5189 13549
7180	0	0	Ki67+	 5190 13426
7181	0	0	Ki67+	 5191 13262
7182	0	0	Ki67+	 5196 13570
7183	0	0	Ki67+	 5200 12912
7184	0	0	Ki67+	 5202 13223
7185	0	0	Ki67+	 5204 13178
7186	0	0	Ki67+	 5209 13215
7187	0	0	Ki67+	 5220 13402
7188	0	0	Ki67+	 5224 12887
7189	0	0	Ki67+	 5224 13553
7190	0	0	Ki67+	 5225 13298
7191	0	0	Ki67+	 5229 12929
7192	0	0	Ki67+	 5230 13174
7193	0	0	Ki67+	 5237 12866
7194	0	0	Ki67+	 5243 13562
7195	0	0	Ki67+	 5253 13381
7196	0	0	Ki67+	 5255 12976
7197	0	0	Ki67+	 5260 12863
7198	0	0	Ki67+	 5260 13481
7199	0	0	Ki67+	 5264 12810
7200	0	0	Ki67+	 5264 12846
7201	0	0	Ki67+	 5265 13238
7202	0	0	Ki67+	 5274 12890
7203	0	0	Ki67+	 5275 12849
7204	0	0	Ki67+	 5276 13275
7205	0	0	Ki67+	 5280 12830
7206	0	0	Ki67+	 5280 13373
7207	0	0	Ki67+	 5283 13218
7208	0	0	Ki67+	 5294 13532
7209	0	0	Ki67+	 5296 12910
7210	0	0	Ki67+	 5298 13408
7211	0	0	Ki67+	 5299 13548
7212	0	0	Ki67+	 5302 13349
7213	0	0	Ki67+	 5305 12846
7214	0	0	Ki67+	 5306 13424
7215	0	0	Ki67+	 5310 12872
7216	0	0	Ki67+	 5312 12815
7217	0	0	Ki67+	 5313 12957
7218	0	0	Ki67+	 5314 13522
7219	0	0	Ki67+	 5316 13394
7220	0	0	Ki67+	 5319 12923
7221	0	0	Ki67+	 5322 13365
7222	0	0	Ki67+	 5322 13380
7223	0	0	Ki67+	 5327 12893
7224	0	0	Ki67+	 5327 13039
7225	0	0	Ki67+	 5328 12831
7226	0	0	Ki67+	 5329 13579
7227	0	0	Ki67+	 5333 13513
7228	0	0	Ki67+	 5338 12921
7229	0	0	Ki67+	 5341 13368
7230	0	0	Ki67+	 5342 12820
7231	0	0	Ki67+	 5346 13388
7232	0	0	Ki67+	 5351 13483
7233	0	0	Ki67+	 5352 12849
7234	0	0	Ki67+	 5357 13556
7235	0	0	Ki67+	 5359 12878
7236	0	0	Ki67+	 5377 13513
7237	0	0	Ki67+	 5380 13596
7238	0	0	Ki67+	 5382 12870
7239	0	0	Ki67+	 5383 12849
7240	0	0	Ki67+	 5391 12899
7241	0	0	Ki67+	 5393 12961
7242	0	0	Ki67+	 5393 13261
7243	0	0	Ki67+	 5404 13448
7244	0	0	Ki67+	 5405 13328
7245	0	0	Ki67+	 5412 12925
7246	0	0	Ki67+	 5412 13390
7247	0	0	Ki67+	 5413 12872
7248	0	0	Ki67+	 5423 13344
7249	0	0	Ki67+	 5430 12813
7250	0	0	Ki67+	 5441 13483
7251	0	0	Ki67+	 5442 13312
7252	0	0	Ki67+	 5446 13350
7253	0	0	Ki67+	 5448 13595
7254	0	0	Ki67+	 5454 12856
7255	0	0	Ki67+	 5454 12899
7256	0	0	Ki67+	 5455 13284
7257	0	0	Ki67+	 5459 12941
7258	0	0	Ki67+	 5462 13443
7259	0	0	Ki67+	 5465 12811
7260	0	0	Ki67+	 5466 13390
7261	0	0	Ki67+	 5468 13488
7262	0	0	Ki67+	 5473 13097
7263	0	0	Ki67+	 5477 12937
7264	0	0	Ki67+	 5479 13249
7265	0	0	Ki67+	 5487 13505
7266	0	0	Ki67+	 5489 13296
7267	0	0	Ki67+	 5492 13402
7268	0	0	Ki67+	 5493 12896
7269	0	0	Ki67+	 5497 12988
7270	0	0	Ki67+	 5503 13014
7271	0	0	Ki67+	 5507 13106
7272	0	0	Ki67+	 5524 12903
7273	0	0	Ki67+	 5525 12917
7274	0	0	Ki67+	 5525 13298
7275	0	0	Ki67+	 5530 13468
7276	0	0	Ki67+	 5532 13403
7277	0	0	Ki67+	 5538 13335
7278	0	0	Ki67+	 5538 13490
7279	0	0	Ki67+	 5542 12953
7280	0	0	Ki67+	 5547 13274
7281	0	0	Ki67+	 5547 13536
7282	0	0	Ki67+	 5558 13395
7283	0	0	Ki67+	 5559 13468
7284	0	0	Ki67+	 5561 13334
7285	0	0	Ki67+	 5567 12880
7286	0	0	Ki67+	 5580 13528
7287	0	0	Ki67+	 5585 13374
7288	0	0	Ki67+	 5587 13545
7289	0	0	Ki67+	 5590 12950
7290	0	0	Ki67+	 5595 12877
7291	0	0	Ki67+	 5600 13323
7292	0	0	Ki67+	 5613 13531
7293	0	0	Ki67+	 5619 12916
7294	0	0	Ki67+	 5620 12935
7295	0	0	Ki67+	 5632 13300
7296	0	0	Ki67+	 5640 13441
7297	0	0	Ki67+	 5643 12839
7298	0	0	Ki67+	 5650 12966
7299	0	0	Ki67+	 5650 13455
7300	0	0	Ki67+	 5653 13351
7301	0	0	Ki67+	 5660 12955
7302	0	0	Ki67+	 5661 13327
7303	0	0	Ki67+	 5662 12914
7304	0	0	Ki67+	 5662 13434
7305	0	0	Ki67+	 5664 13488
7306	0	0	Ki67+	 5668 12971
7307	0	0	Ki67+	 5671 13503
7308	0	0	Ki67+	 5683 12802
7309	0	0	Ki67+	 5684 13260
7310	0	0	Ki67+	 5685 12898
7311	0	0	Ki67+	 5685 13447
7312	0	0	Ki67+	 5697 12867
7313	0	0	Ki67+	 5704 12905
7314	0	0	Ki67+	 5707 13010
7315	0	0	Ki67+	 5708 13242
7316	0	0	Ki67+	 5712 12957
7317	0	0	Ki67+	 5716 12874
7318	0	0	Ki67+	 5718 13428
7319	0	0	Ki67+	 5725 12930
7320	0	0	Ki67+	 5737 12943
7321	0	0	Ki67+	 5740 12873
7322	0	0	Ki67+	 5741 12887
7323	0	0	Ki67+	 5756 12946
7324	0	0	Ki67+	 5757 13475
7325	0	0	Ki67+	 5764 12883
7326	0	0	Ki67+	 5781 12924
7327	0	0	Ki67+	 5787 13452
7328	0	0	Ki67+	 5796 13495
7329	0	0	Ki67+	 5798 13599
7330	0	0	Ki67+	 5803 12877
7331	0	0	Ki67+	 5809 12836
7332	0	0	Ki67+	 5809 12928
7333	0	0	Ki67+	 5810 13253
7334	0	0	Ki67+	 5818 13169
7335	0	0	Ki67+	 5819 12873
7336	0	0	Ki67+	 5825 13027
7337	0	0	Ki67+	 5826 13457
7338	0	0	Ki67+	 5828 13187
7339	0	0	Ki67+	 5838 12870
7340	0	0	Ki67+	 5845 13566
7341	0	0	Ki67+	 5847 12926
7342	0	0	Ki67+	 5849 12837
7343	0	0	Ki67+	 5849 12857
7344	0	0	Ki67+	 5852 13076
7345	0	0	Ki67+	 5854 12959
7346	0	0	Ki67+	 5860 12972
7347	0	0	Ki67+	 5872 12863
7348	0	0	Ki67+	 5874 12965
7349	0	0	Ki67+	 5877 12908
7350	0	0	Ki67+	 5879 13561
7351	0	0	Ki67+	 5885 13085
7352	0	0	Ki67+	 5886 12846
7353	0	0	Ki67+	 5888 12945
7354	0	0	Ki67+	 5889 12928
7355	0	0	Ki67+	 5899 13035
7356	0	0	Ki67+	 5899 13270
7357	0	0	Ki67+	 5903 13321
7358	0	0	Ki67+	 5906 12936
7359	0	0	Ki67+	 5907 12910
7360	0	0	Ki67+	 5910 13597
7361	0	0	Ki67+	 5912 12963
7362	0	0	Ki67+	 5917 12825
7363	0	0	Ki67+	 5917 13360
7364	0	0	Ki67+	 5919 13281
7365	0	0	Ki67+	 5924 12860
7366	0	0	Ki67+	 5924 13042
7367	0	0	Ki67+	 5930 13096
7368	0	0	Ki67+	 5934 12956
7369	0	0	Ki67+	 5934 13294
7370	0	0	Ki67+	 5935 12835
7371	0	0	Ki67+	 5939 12823
7372	0	0	Ki67+	 5942 12908
7373	0	0	Ki67+	 5942 13396
7374	0	0	Ki67+	 5948 12919
7375	0	0	Ki67+	 5950 12852
7376	0	0	Ki67+	 5950 13183
7377	0	0	Ki67+	 5956 12966
7378	0	0	Ki67+	 5960 13032
7379	0	0	Ki67+	 5965 12844
7380	0	0	Ki67+	 5183 13892
7381	0	0	Ki67+	 5197 13838
7382	0	0	Ki67+	 5197 14280
7383	0	0	Ki67+	 5207 13885
7384	0	0	Ki67+	 5209 14088
7385	0	0	Ki67+	 5226 14308
7386	0	0	Ki67+	 5227 13840
7387	0	0	Ki67+	 5236 13887
7388	0	0	Ki67+	 5263 13812
7389	0	0	Ki67+	 5318 13813
7390	0	0	Ki67+	 5321 13670
7391	0	0	Ki67+	 5336 13661
7392	0	0	Ki67+	 5344 13801
7393	0	0	Ki67+	 5351 13953
7394	0	0	Ki67+	 5353 13692
7395	0	0	Ki67+	 5353 13730
7396	0	0	Ki67+	 5358 13800
7397	0	0	Ki67+	 5362 13602
7398	0	0	Ki67+	 5366 13690
7399	0	0	Ki67+	 5367 13729
7400	0	0	Ki67+	 5368 13787
7401	0	0	Ki67+	 5377 13804
7402	0	0	Ki67+	 5383 13613
7403	0	0	Ki67+	 5385 13789
7404	0	0	Ki67+	 5393 13695
7405	0	0	Ki67+	 5400 13614
7406	0	0	Ki67+	 5415 13791
7407	0	0	Ki67+	 5440 13620
7408	0	0	Ki67+	 5448 13609
7409	0	0	Ki67+	 5461 13606
7410	0	0	Ki67+	 5465 13660
7411	0	0	Ki67+	 5475 13770
7412	0	0	Ki67+	 5497 13709
7413	0	0	Ki67+	 5501 14382
7414	0	0	Ki67+	 5509 13690
7415	0	0	Ki67+	 5563 13873
7416	0	0	Ki67+	 5566 13847
7417	0	0	Ki67+	 5576 13685
7418	0	0	Ki67+	 5605 13970
7419	0	0	Ki67+	 5611 13908
7420	0	0	Ki67+	 5614 13744
7421	0	0	Ki67+	 5620 13727
7422	0	0	Ki67+	 5621 13940
7423	0	0	Ki67+	 5646 13695
7424	0	0	Ki67+	 5682 13719
7425	0	0	Ki67+	 5688 13746
7426	0	0	Ki67+	 5691 13686
7427	0	0	Ki67+	 5694 13702
7428	0	0	Ki67+	 5708 13679
7429	0	0	Ki67+	 5708 13709
7430	0	0	Ki67+	 5709 13694
7431	0	0	Ki67+	 5714 13751
7432	0	0	Ki67+	 5715 14063
7433	0	0	Ki67+	 5753 13686
7434	0	0	Ki67+	 5755 13729
7435	0	0	Ki67+	 5764 14049
7436	0	0	Ki67+	 5782 13667
7437	0	0	Ki67+	 5786 14030
7438	0	0	Ki67+	 5788 13815
7439	0	0	Ki67+	 5789 13683
7440	0	0	Ki67+	 5810 13735
7441	0	0	Ki67+	 5816 13693
7442	0	0	Ki67+	 5822 13710
7443	0	0	Ki67+	 5838 14278
7444	0	0	Ki67+	 5846 14252
7445	0	0	Ki67+	 5849 14016
7446	0	0	Ki67+	 5881 13849
7447	0	0	Ki67+	 5896 14218
7448	0	0	Ki67+	 5898 13753
7449	0	0	Ki67+	 5902 14115
7450	0	0	Ki67+	 5907 13889
7451	0	0	Ki67+	 5908 13859
7452	0	0	Ki67+	 5914 14136
7453	0	0	Ki67+	 5916 14231
7454	0	0	Ki67+	 5919 13609
7455	0	0	Ki67+	 5929 14228
7456	0	0	Ki67+	 5930 14169
7457	0	0	Ki67+	 5932 14122
7458	0	0	Ki67+	 5934 13982
7459	0	0	Ki67+	 5938 13938
7460	0	0	Ki67+	 5946 14098
7461	0	0	Ki67+	 5964 14183
7462	0	0	Ki67+	 5964 14266
7463	0	0	Ki67+	 5965 14244
7464	0	0	Ki67+	 5171 15060
7465	0	0	Ki67+	 5173 14990
7466	0	0	Ki67+	 5186 14775
7467	0	0	Ki67+	 5212 14768
7468	0	0	Ki67+	 5213 14747
7469	0	0	Ki67+	 5219 14862
7470	0	0	Ki67+	 5222 14690
7471	0	0	Ki67+	 5223 15003
7472	0	0	Ki67+	 5224 14830
7473	0	0	Ki67+	 5228 14887
7474	0	0	Ki67+	 5231 14961
7475	0	0	Ki67+	 5233 14776
7476	0	0	Ki67+	 5233 15117
7477	0	0	Ki67+	 5234 15182
7478	0	0	Ki67+	 5235 15033
7479	0	0	Ki67+	 5237 15060
7480	0	0	Ki67+	 5238 14451
7481	0	0	Ki67+	 5239 14915
7482	0	0	Ki67+	 5242 14872
7483	0	0	Ki67+	 5242 15009
7484	0	0	Ki67+	 5247 15173
7485	0	0	Ki67+	 5248 14504
7486	0	0	Ki67+	 5251 14849
7487	0	0	Ki67+	 5253 15054
7488	0	0	Ki67+	 5253 15099
7489	0	0	Ki67+	 5253 15186
7490	0	0	Ki67+	 5254 14834
7491	0	0	Ki67+	 5254 15031
7492	0	0	Ki67+	 5254 15140
7493	0	0	Ki67+	 5255 14971
7494	0	0	Ki67+	 5261 14894
7495	0	0	Ki67+	 5262 14865
7496	0	0	Ki67+	 5263 15156
7497	0	0	Ki67+	 5264 14676
7498	0	0	Ki67+	 5273 14710
7499	0	0	Ki67+	 5273 14808
7500	0	0	Ki67+	 5273 14987
7501	0	0	Ki67+	 5274 14760
7502	0	0	Ki67+	 5274 14830
7503	0	0	Ki67+	 5276 14918
7504	0	0	Ki67+	 5280 14613
7505	0	0	Ki67+	 5281 14663
7506	0	0	Ki67+	 5286 14629
7507	0	0	Ki67+	 5286 15108
7508	0	0	Ki67+	 5288 14738
7509	0	0	Ki67+	 5289 14674
7510	0	0	Ki67+	 5302 15196
7511	0	0	Ki67+	 5303 15139
7512	0	0	Ki67+	 5307 14618
7513	0	0	Ki67+	 5307 14711
7514	0	0	Ki67+	 5308 14665
7515	0	0	Ki67+	 5313 14591
7516	0	0	Ki67+	 5316 15165
7517	0	0	Ki67+	 5329 14727
7518	0	0	Ki67+	 5330 14647
7519	0	0	Ki67+	 5335 14758
7520	0	0	Ki67+	 5337 14714
7521	0	0	Ki67+	 5340 14616
7522	0	0	Ki67+	 5340 14886
7523	0	0	Ki67+	 5341 14904
7524	0	0	Ki67+	 5344 14581
7525	0	0	Ki67+	 5345 15162
7526	0	0	Ki67+	 5346 14774
7527	0	0	Ki67+	 5347 14569
7528	0	0	Ki67+	 5354 14701
7529	0	0	Ki67+	 5357 14825
7530	0	0	Ki67+	 5362 14804
7531	0	0	Ki67+	 5363 14717
7532	0	0	Ki67+	 5365 14950
7533	0	0	Ki67+	 5373 14746
7534	0	0	Ki67+	 5382 14606
7535	0	0	Ki67+	 5383 14840
7536	0	0	Ki67+	 5389 14591
7537	0	0	Ki67+	 5389 14637
7538	0	0	Ki67+	 5390 15017
7539	0	0	Ki67+	 5391 14893
7540	0	0	Ki67+	 5395 14781
7541	0	0	Ki67+	 5395 14948
7542	0	0	Ki67+	 5400 14920
7543	0	0	Ki67+	 5403 15056
7544	0	0	Ki67+	 5406 14967
7545	0	0	Ki67+	 5409 15176
7546	0	0	Ki67+	 5411 15005
7547	0	0	Ki67+	 5414 15094
7548	0	0	Ki67+	 5415 14669
7549	0	0	Ki67+	 5420 15121
7550	0	0	Ki67+	 5422 15157
7551	0	0	Ki67+	 5425 14817
7552	0	0	Ki67+	 5426 14871
7553	0	0	Ki67+	 5429 15108
7554	0	0	Ki67+	 5430 14936
7555	0	0	Ki67+	 5432 15061
7556	0	0	Ki67+	 5435 14779
7557	0	0	Ki67+	 5436 14729
7558	0	0	Ki67+	 5439 14920
7559	0	0	Ki67+	 5441 15047
7560	0	0	Ki67+	 5442 14756
7561	0	0	Ki67+	 5442 14831
7562	0	0	Ki67+	 5445 14692
7563	0	0	Ki67+	 5445 15013
7564	0	0	Ki67+	 5446 14776
7565	0	0	Ki67+	 5447 14899
7566	0	0	Ki67+	 5454 14721
7567	0	0	Ki67+	 5457 14746
7568	0	0	Ki67+	 5457 14869
7569	0	0	Ki67+	 5462 14795
7570	0	0	Ki67+	 5465 14451
7571	0	0	Ki67+	 5475 14474
7572	0	0	Ki67+	 5477 14484
7573	0	0	Ki67+	 5480 15087
7574	0	0	Ki67+	 5482 15071
7575	0	0	Ki67+	 5482 15199
7576	0	0	Ki67+	 5484 14432
7577	0	0	Ki67+	 5486 15156
7578	0	0	Ki67+	 5489 14454
7579	0	0	Ki67+	 5502 14490
7580	0	0	Ki67+	 5509 15091
7581	0	0	Ki67+	 5509 15107
7582	0	0	Ki67+	 5519 14437
7583	0	0	Ki67+	 5519 15052
7584	0	0	Ki67+	 5522 14568
7585	0	0	Ki67+	 5526 14426
7586	0	0	Ki67+	 5526 14583
7587	0	0	Ki67+	 5535 14574
7588	0	0	Ki67+	 5536 14443
7589	0	0	Ki67+	 5540 14477
7590	0	0	Ki67+	 5559 14481
7591	0	0	Ki67+	 5606 14509
7592	0	0	Ki67+	 5625 14510
7593	0	0	Ki67+	 5675 15034
7594	0	0	Ki67+	 5686 15087
7595	0	0	Ki67+	 5689 14681
7596	0	0	Ki67+	 5695 15058
7597	0	0	Ki67+	 5715 14581
7598	0	0	Ki67+	 5716 14935
7599	0	0	Ki67+	 5724 14803
7600	0	0	Ki67+	 5727 15112
7601	0	0	Ki67+	 5728 15078
7602	0	0	Ki67+	 5739 14843
7603	0	0	Ki67+	 5741 14914
7604	0	0	Ki67+	 5751 14780
7605	0	0	Ki67+	 5752 14882
7606	0	0	Ki67+	 5753 15035
7607	0	0	Ki67+	 5754 15088
7608	0	0	Ki67+	 5762 15069
7609	0	0	Ki67+	 5765 14807
7610	0	0	Ki67+	 5765 14825
7611	0	0	Ki67+	 5779 14816
7612	0	0	Ki67+	 5786 15088
7613	0	0	Ki67+	 5795 14767
7614	0	0	Ki67+	 5795 14786
7615	0	0	Ki67+	 5802 15066
7616	0	0	Ki67+	 5807 14801
7617	0	0	Ki67+	 5811 15152
7618	0	0	Ki67+	 5822 14761
7619	0	0	Ki67+	 5833 14634
7620	0	0	Ki67+	 5833 14745
7621	0	0	Ki67+	 5839 15021
7622	0	0	Ki67+	 5840 14602
7623	0	0	Ki67+	 5845 14774
7624	0	0	Ki67+	 5846 15073
7625	0	0	Ki67+	 5851 14665
7626	0	0	Ki67+	 5855 15120
7627	0	0	Ki67+	 5858 14533
7628	0	0	Ki67+	 5867 14653
7629	0	0	Ki67+	 5872 15062
7630	0	0	Ki67+	 5874 14676
7631	0	0	Ki67+	 5876 15112
7632	0	0	Ki67+	 5880 14996
7633	0	0	Ki67+	 5880 15082
7634	0	0	Ki67+	 5880 15155
7635	0	0	Ki67+	 5884 14899
7636	0	0	Ki67+	 5901 14701
7637	0	0	Ki67+	 5901 14734
7638	0	0	Ki67+	 5902 14966
7639	0	0	Ki67+	 5908 14528
7640	0	0	Ki67+	 5909 15085
7641	0	0	Ki67+	 5910 14581
7642	0	0	Ki67+	 5913 14517
7643	0	0	Ki67+	 5916 14673
7644	0	0	Ki67+	 5920 15105
7645	0	0	Ki67+	 5924 14699
7646	0	0	Ki67+	 5927 14550
7647	0	0	Ki67+	 5932 15057
7648	0	0	Ki67+	 5937 14807
7649	0	0	Ki67+	 5943 14529
7650	0	0	Ki67+	 5951 14999
7651	0	0	Ki67+	 5954 14703
7652	0	0	Ki67+	 5954 14838
7653	0	0	Ki67+	 5955 14680
7654	0	0	Ki67+	 5955 15044
7655	0	0	Ki67+	 5957 15081
7656	0	0	Ki67+	 5958 14818
7657	0	0	Ki67+	 5959 14652
7658	0	0	Ki67+	 5171 15570
7659	0	0	Ki67+	 5171 15861
7660	0	0	Ki67+	 5172 15634
7661	0	0	Ki67+	 5174 15231
7662	0	0	Ki67+	 5175 15554
7663	0	0	Ki67+	 5179 15506
7664	0	0	Ki67+	 5187 15582
7665	0	0	Ki67+	 5192 15814
7666	0	0	Ki67+	 5193 15617
7667	0	0	Ki67+	 5194 15534
7668	0	0	Ki67+	 5194 15831
7669	0	0	Ki67+	 5196 15782
7670	0	0	Ki67+	 5197 15359
7671	0	0	Ki67+	 5197 15954
7672	0	0	Ki67+	 5199 15853
7673	0	0	Ki67+	 5200 15672
7674	0	0	Ki67+	 5201 15575
7675	0	0	Ki67+	 5213 15407
7676	0	0	Ki67+	 5224 15325
7677	0	0	Ki67+	 5225 15831
7678	0	0	Ki67+	 5232 15843
7679	0	0	Ki67+	 5232 15964
7680	0	0	Ki67+	 5234 15794
7681	0	0	Ki67+	 5235 15237
7682	0	0	Ki67+	 5236 15205
7683	0	0	Ki67+	 5237 15348
7684	0	0	Ki67+	 5238 15269
7685	0	0	Ki67+	 5246 15926
7686	0	0	Ki67+	 5247 15752
7687	0	0	Ki67+	 5249 15304
7688	0	0	Ki67+	 5254 15239
7689	0	0	Ki67+	 5254 15816
7690	0	0	Ki67+	 5257 15763
7691	0	0	Ki67+	 5263 15979
7692	0	0	Ki67+	 5292 15839
7693	0	0	Ki67+	 5292 15990
7694	0	0	Ki67+	 5293 15731
7695	0	0	Ki67+	 5294 15549
7696	0	0	Ki67+	 5294 15823
7697	0	0	Ki67+	 5305 15924
7698	0	0	Ki67+	 5310 15621
7699	0	0	Ki67+	 5318 15935
7700	0	0	Ki67+	 5322 15732
7701	0	0	Ki67+	 5322 15961
7702	0	0	Ki67+	 5332 15810
7703	0	0	Ki67+	 5333 15767
7704	0	0	Ki67+	 5343 15978
7705	0	0	Ki67+	 5347 15374
7706	0	0	Ki67+	 5359 15621
7707	0	0	Ki67+	 5361 15949
7708	0	0	Ki67+	 5363 15780
7709	0	0	Ki67+	 5366 15749
7710	0	0	Ki67+	 5380 15965
7711	0	0	Ki67+	 5381 15425
7712	0	0	Ki67+	 5387 15802
7713	0	0	Ki67+	 5388 15898
7714	0	0	Ki67+	 5389 15822
7715	0	0	Ki67+	 5391 15218
7716	0	0	Ki67+	 5395 15925
7717	0	0	Ki67+	 5396 15636
7718	0	0	Ki67+	 5402 15369
7719	0	0	Ki67+	 5404 15234
7720	0	0	Ki67+	 5406 15977
7721	0	0	Ki67+	 5411 15342
7722	0	0	Ki67+	 5412 15908
7723	0	0	Ki67+	 5413 15208
7724	0	0	Ki67+	 5413 15759
7725	0	0	Ki67+	 5415 15316
7726	0	0	Ki67+	 5420 15388
7727	0	0	Ki67+	 5422 15946
7728	0	0	Ki67+	 5423 15825
7729	0	0	Ki67+	 5424 15284
7730	0	0	Ki67+	 5425 15649
7731	0	0	Ki67+	 5428 15766
7732	0	0	Ki67+	 5433 15369
7733	0	0	Ki67+	 5433 15794
7734	0	0	Ki67+	 5443 15451
7735	0	0	Ki67+	 5452 15804
7736	0	0	Ki67+	 5452 15927
7737	0	0	Ki67+	 5458 15281
7738	0	0	Ki67+	 5465 15781
7739	0	0	Ki67+	 5470 15366
7740	0	0	Ki67+	 5471 15258
7741	0	0	Ki67+	 5471 15290
7742	0	0	Ki67+	 5479 15350
7743	0	0	Ki67+	 5482 15375
7744	0	0	Ki67+	 5482 15458
7745	0	0	Ki67+	 5487 15391
7746	0	0	Ki67+	 5488 15430
7747	0	0	Ki67+	 5492 15404
7748	0	0	Ki67+	 5501 15398
7749	0	0	Ki67+	 5503 15242
7750	0	0	Ki67+	 5504 15902
7751	0	0	Ki67+	 5505 15259
7752	0	0	Ki67+	 5510 15224
7753	0	0	Ki67+	 5510 15334
7754	0	0	Ki67+	 5511 15432
7755	0	0	Ki67+	 5513 15414
7756	0	0	Ki67+	 5525 15405
7757	0	0	Ki67+	 5529 15489
7758	0	0	Ki67+	 5530 15704
7759	0	0	Ki67+	 5533 15310
7760	0	0	Ki67+	 5535 15410
7761	0	0	Ki67+	 5545 15370
7762	0	0	Ki67+	 5548 15763
7763	0	0	Ki67+	 5549 15418
7764	0	0	Ki67+	 5552 15290
7765	0	0	Ki67+	 5559 15329
7766	0	0	Ki67+	 5567 15286
7767	0	0	Ki67+	 5567 15382
7768	0	0	Ki67+	 5576 15375
7769	0	0	Ki67+	 5579 15924
7770	0	0	Ki67+	 5580 15314
7771	0	0	Ki67+	 5580 15508
7772	0	0	Ki67+	 5587 15349
7773	0	0	Ki67+	 5591 15464
7774	0	0	Ki67+	 5601 15506
7775	0	0	Ki67+	 5606 15544
7776	0	0	Ki67+	 5614 15525
7777	0	0	Ki67+	 5622 15469
7778	0	0	Ki67+	 5623 15457
7779	0	0	Ki67+	 5625 15996
7780	0	0	Ki67+	 5626 15986
7781	0	0	Ki67+	 5627 15516
7782	0	0	Ki67+	 5627 15719
7783	0	0	Ki67+	 5629 15545
7784	0	0	Ki67+	 5629 15930
7785	0	0	Ki67+	 5658 15430
7786	0	0	Ki67+	 5663 15448
7787	0	0	Ki67+	 5663 15546
7788	0	0	Ki67+	 5665 15422
7789	0	0	Ki67+	 5665 15468
7790	0	0	Ki67+	 5670 15504
7791	0	0	Ki67+	 5677 15877
7792	0	0	Ki67+	 5684 15491
7793	0	0	Ki67+	 5694 15525
7794	0	0	Ki67+	 5701 15436
7795	0	0	Ki67+	 5709 15426
7796	0	0	Ki67+	 5716 15518
7797	0	0	Ki67+	 5720 15457
7798	0	0	Ki67+	 5724 15564
7799	0	0	Ki67+	 5733 15440
7800	0	0	Ki67+	 5743 15467
7801	0	0	Ki67+	 5745 15432
7802	0	0	Ki67+	 5746 15531
7803	0	0	Ki67+	 5749 15583
7804	0	0	Ki67+	 5750 15399
7805	0	0	Ki67+	 5756 15570
7806	0	0	Ki67+	 5764 15507
7807	0	0	Ki67+	 5771 15606
7808	0	0	Ki67+	 5776 15424
7809	0	0	Ki67+	 5784 15804
7810	0	0	Ki67+	 5785 15253
7811	0	0	Ki67+	 5785 15566
7812	0	0	Ki67+	 5795 15283
7813	0	0	Ki67+	 5795 15588
7814	0	0	Ki67+	 5799 15214
7815	0	0	Ki67+	 5800 15914
7816	0	0	Ki67+	 5802 15567
7817	0	0	Ki67+	 5810 15515
7818	0	0	Ki67+	 5810 15544
7819	0	0	Ki67+	 5816 15236
7820	0	0	Ki67+	 5823 15574
7821	0	0	Ki67+	 5829 15430
7822	0	0	Ki67+	 5831 15673
7823	0	0	Ki67+	 5848 15581
7824	0	0	Ki67+	 5849 15240
7825	0	0	Ki67+	 5860 15416
7826	0	0	Ki67+	 5861 15568
7827	0	0	Ki67+	 5863 15634
7828	0	0	Ki67+	 5871 15269
7829	0	0	Ki67+	 5875 15233
7830	0	0	Ki67+	 5900 15518
7831	0	0	Ki67+	 5904 15304
7832	0	0	Ki67+	 5905 15734
7833	0	0	Ki67+	 5906 15339
7834	0	0	Ki67+	 5907 15265
7835	0	0	Ki67+	 5911 15221
7836	0	0	Ki67+	 5919 15509
7837	0	0	Ki67+	 5921 15545
7838	0	0	Ki67+	 5931 15448
7839	0	0	Ki67+	 5932 15669
7840	0	0	Ki67+	 5939 15563
7841	0	0	Ki67+	 5940 15609
7842	0	0	Ki67+	 5944 15240
7843	0	0	Ki67+	 5946 15477
7844	0	0	Ki67+	 5950 15258
7845	0	0	Ki67+	 5951 15597
7846	0	0	Ki67+	 5959 15240
7847	0	0	Ki67+	 5959 15439
7848	0	0	Ki67+	 5961 15630
7849	0	0	Ki67+	 5962 15483
7850	0	0	Ki67+	 5966 15514
7851	0	0	Ki67+	 5177 16459
7852	0	0	Ki67+	 5177 16601
7853	0	0	Ki67+	 5183 16009
7854	0	0	Ki67+	 5190 16366
7855	0	0	Ki67+	 5191 16416
7856	0	0	Ki67+	 5197 16747
7857	0	0	Ki67+	 5199 16386
7858	0	0	Ki67+	 5200 16437
7859	0	0	Ki67+	 5200 16634
7860	0	0	Ki67+	 5210 16469
7861	0	0	Ki67+	 5217 16395
7862	0	0	Ki67+	 5224 16472
7863	0	0	Ki67+	 5226 16782
7864	0	0	Ki67+	 5231 16719
7865	0	0	Ki67+	 5235 16176
7866	0	0	Ki67+	 5237 16312
7867	0	0	Ki67+	 5243 16766
7868	0	0	Ki67+	 5245 16699
7869	0	0	Ki67+	 5247 16384
7870	0	0	Ki67+	 5248 16362
7871	0	0	Ki67+	 5252 16338
7872	0	0	Ki67+	 5265 16505
7873	0	0	Ki67+	 5268 16329
7874	0	0	Ki67+	 5270 16406
7875	0	0	Ki67+	 5271 16190
7876	0	0	Ki67+	 5273 16359
7877	0	0	Ki67+	 5277 16043
7878	0	0	Ki67+	 5285 16374
7879	0	0	Ki67+	 5289 16473
7880	0	0	Ki67+	 5290 16783
7881	0	0	Ki67+	 5292 16719
7882	0	0	Ki67+	 5298 16569
7883	0	0	Ki67+	 5301 16327
7884	0	0	Ki67+	 5301 16513
7885	0	0	Ki67+	 5308 16348
7886	0	0	Ki67+	 5308 16502
7887	0	0	Ki67+	 5314 16366
7888	0	0	Ki67+	 5317 16457
7889	0	0	Ki67+	 5318 16003
7890	0	0	Ki67+	 5320 16782
7891	0	0	Ki67+	 5322 16428
7892	0	0	Ki67+	 5323 16180
7893	0	0	Ki67+	 5323 16329
7894	0	0	Ki67+	 5323 16518
7895	0	0	Ki67+	 5327 16011
7896	0	0	Ki67+	 5331 16500
7897	0	0	Ki67+	 5332 16656
7898	0	0	Ki67+	 5333 16367
7899	0	0	Ki67+	 5334 16480
7900	0	0	Ki67+	 5337 16399
7901	0	0	Ki67+	 5355 16452
7902	0	0	Ki67+	 5355 16745
7903	0	0	Ki67+	 5359 16632
7904	0	0	Ki67+	 5365 16361
7905	0	0	Ki67+	 5366 16419
7906	0	0	Ki67+	 5366 16470
7907	0	0	Ki67+	 5372 16343
7908	0	0	Ki67+	 5374 16674
7909	0	0	Ki67+	 5378 16383
7910	0	0	Ki67+	 5378 16417
7911	0	0	Ki67+	 5380 16616
7912	0	0	Ki67+	 5384 16770
7913	0	0	Ki67+	 5388 16704
7914	0	0	Ki67+	 5390 16377
7915	0	0	Ki67+	 5392 16425
7916	0	0	Ki67+	 5397 16615
7917	0	0	Ki67+	 5404 16361
7918	0	0	Ki67+	 5409 16673
7919	0	0	Ki67+	 5413 16774
7920	0	0	Ki67+	 5419 16338
7921	0	0	Ki67+	 5421 16394
7922	0	0	Ki67+	 5422 16406
7923	0	0	Ki67+	 5430 16678
7924	0	0	Ki67+	 5432 16697
7925	0	0	Ki67+	 5434 16350
7926	0	0	Ki67+	 5438 16130
7927	0	0	Ki67+	 5439 16019
7928	0	0	Ki67+	 5439 16321
7929	0	0	Ki67+	 5441 16766
7930	0	0	Ki67+	 5447 16577
7931	0	0	Ki67+	 5449 16335
7932	0	0	Ki67+	 5460 16319
7933	0	0	Ki67+	 5461 16577
7934	0	0	Ki67+	 5465 16663
7935	0	0	Ki67+	 5467 16749
7936	0	0	Ki67+	 5470 16606
7937	0	0	Ki67+	 5476 16287
7938	0	0	Ki67+	 5476 16335
7939	0	0	Ki67+	 5479 16399
7940	0	0	Ki67+	 5479 16700
7941	0	0	Ki67+	 5485 16598
7942	0	0	Ki67+	 5488 16291
7943	0	0	Ki67+	 5494 16364
7944	0	0	Ki67+	 5495 16322
7945	0	0	Ki67+	 5496 16753
7946	0	0	Ki67+	 5497 16589
7947	0	0	Ki67+	 5501 16390
7948	0	0	Ki67+	 5512 16284
7949	0	0	Ki67+	 5523 16313
7950	0	0	Ki67+	 5527 16269
7951	0	0	Ki67+	 5527 16590
7952	0	0	Ki67+	 5534 16379
7953	0	0	Ki67+	 5535 16353
7954	0	0	Ki67+	 5539 16335
7955	0	0	Ki67+	 5539 16585
7956	0	0	Ki67+	 5539 16745
7957	0	0	Ki67+	 5552 16252
7958	0	0	Ki67+	 5559 16358
7959	0	0	Ki67+	 5559 16766
7960	0	0	Ki67+	 5560 16269
7961	0	0	Ki67+	 5563 16311
7962	0	0	Ki67+	 5571 16778
7963	0	0	Ki67+	 5577 16588
7964	0	0	Ki67+	 5578 16245
7965	0	0	Ki67+	 5580 16266
7966	0	0	Ki67+	 5589 16010
7967	0	0	Ki67+	 5589 16349
7968	0	0	Ki67+	 5590 16578
7969	0	0	Ki67+	 5593 16247
7970	0	0	Ki67+	 5597 16766
7971	0	0	Ki67+	 5601 16169
7972	0	0	Ki67+	 5602 16348
7973	0	0	Ki67+	 5603 16300
7974	0	0	Ki67+	 5607 16239
7975	0	0	Ki67+	 5607 16621
7976	0	0	Ki67+	 5608 16698
7977	0	0	Ki67+	 5614 16323
7978	0	0	Ki67+	 5628 16725
7979	0	0	Ki67+	 5632 16583
7980	0	0	Ki67+	 5634 16297
7981	0	0	Ki67+	 5639 16614
7982	0	0	Ki67+	 5642 16256
7983	0	0	Ki67+	 5643 16194
7984	0	0	Ki67+	 5644 16698
7985	0	0	Ki67+	 5651 16492
7986	0	0	Ki67+	 5653 16229
7987	0	0	Ki67+	 5653 16765
7988	0	0	Ki67+	 5656 16107
7989	0	0	Ki67+	 5660 16316
7990	0	0	Ki67+	 5661 16594
7991	0	0	Ki67+	 5662 16677
7992	0	0	Ki67+	 5673 16008
7993	0	0	Ki67+	 5679 16239
7994	0	0	Ki67+	 5682 16254
7995	0	0	Ki67+	 5682 16603
7996	0	0	Ki67+	 5683 16669
7997	0	0	Ki67+	 5684 16768
7998	0	0	Ki67+	 5686 16783
7999	0	0	Ki67+	 5687 16732
8000	0	0	Ki67+	 5699 16598
8001	0	0	Ki67+	 5705 16564
8002	0	0	Ki67+	 5711 16676
8003	0	0	Ki67+	 5720 16665
8004	0	0	Ki67+	 5727 16513
8005	0	0	Ki67+	 5727 16783
8006	0	0	Ki67+	 5739 16672
8007	0	0	Ki67+	 5741 16737
8008	0	0	Ki67+	 5754 16127
8009	0	0	Ki67+	 5764 16119
8010	0	0	Ki67+	 5765 16717
8011	0	0	Ki67+	 5768 16627
8012	0	0	Ki67+	 5770 16595
8013	0	0	Ki67+	 5773 16317
8014	0	0	Ki67+	 5786 16304
8015	0	0	Ki67+	 5790 16575
8016	0	0	Ki67+	 5795 16644
8017	0	0	Ki67+	 5800 16669
8018	0	0	Ki67+	 5804 16283
8019	0	0	Ki67+	 5809 16706
8020	0	0	Ki67+	 5838 16687
8021	0	0	Ki67+	 5861 16023
8022	0	0	Ki67+	 5863 16276
8023	0	0	Ki67+	 5909 16303
8024	0	0	Ki67+	 5944 16091
8025	0	0	Ki67+	 5944 16504
8026	0	0	Ki67+	 5955 16258
8027	0	0	Ki67+	 5956 16035
8028	0	0	Ki67+	 5174 16922
8029	0	0	Ki67+	 5174 17322
8030	0	0	Ki67+	 5174 17488
8031	0	0	Ki67+	 5181 16821
8032	0	0	Ki67+	 5181 17518
8033	0	0	Ki67+	 5183 17456
8034	0	0	Ki67+	 5184 17039
8035	0	0	Ki67+	 5184 17305
8036	0	0	Ki67+	 5188 16883
8037	0	0	Ki67+	 5189 16999
8038	0	0	Ki67+	 5190 17407
8039	0	0	Ki67+	 5191 17357
8040	0	0	Ki67+	 5199 17112
8041	0	0	Ki67+	 5199 17423
8042	0	0	Ki67+	 5202 17332
8043	0	0	Ki67+	 5202 17512
8044	0	0	Ki67+	 5203 16933
8045	0	0	Ki67+	 5206 17563
8046	0	0	Ki67+	 5208 16851
8047	0	0	Ki67+	 5208 17316
8048	0	0	Ki67+	 5209 17434
8049	0	0	Ki67+	 5210 16994
8050	0	0	Ki67+	 5210 17085
8051	0	0	Ki67+	 5218 17387
8052	0	0	Ki67+	 5221 17326
8053	0	0	Ki67+	 5221 17455
8054	0	0	Ki67+	 5223 17337
8055	0	0	Ki67+	 5223 17532
8056	0	0	Ki67+	 5227 17481
8057	0	0	Ki67+	 5228 17575
8058	0	0	Ki67+	 5230 16921
8059	0	0	Ki67+	 5230 17301
8060	0	0	Ki67+	 5232 16944
8061	0	0	Ki67+	 5236 17362
8062	0	0	Ki67+	 5241 16867
8063	0	0	Ki67+	 5244 17414
8064	0	0	Ki67+	 5244 17560
8065	0	0	Ki67+	 5248 17482
8066	0	0	Ki67+	 5251 16963
8067	0	0	Ki67+	 5251 17524
8068	0	0	Ki67+	 5252 17514
8069	0	0	Ki67+	 5256 16887
8070	0	0	Ki67+	 5256 17576
8071	0	0	Ki67+	 5257 17595
8072	0	0	Ki67+	 5262 17443
8073	0	0	Ki67+	 5267 17017
8074	0	0	Ki67+	 5271 17561
8075	0	0	Ki67+	 5273 16875
8076	0	0	Ki67+	 5276 17505
8077	0	0	Ki67+	 5278 17532
8078	0	0	Ki67+	 5284 17481
8079	0	0	Ki67+	 5289 16843
8080	0	0	Ki67+	 5293 16917
8081	0	0	Ki67+	 5295 16984
8082	0	0	Ki67+	 5296 17585
8083	0	0	Ki67+	 5305 16937
8084	0	0	Ki67+	 5306 17012
8085	0	0	Ki67+	 5313 17217
8086	0	0	Ki67+	 5316 16848
8087	0	0	Ki67+	 5321 16952
8088	0	0	Ki67+	 5324 17422
8089	0	0	Ki67+	 5325 16920
8090	0	0	Ki67+	 5329 16862
8091	0	0	Ki67+	 5330 16991
8092	0	0	Ki67+	 5340 17443
8093	0	0	Ki67+	 5342 17395
8094	0	0	Ki67+	 5346 16844
8095	0	0	Ki67+	 5349 16814
8096	0	0	Ki67+	 5349 17237
8097	0	0	Ki67+	 5351 16944
8098	0	0	Ki67+	 5352 17222
8099	0	0	Ki67+	 5354 17525
8100	0	0	Ki67+	 5356 17477
8101	0	0	Ki67+	 5363 16962
8102	0	0	Ki67+	 5367 17432
8103	0	0	Ki67+	 5370 16952
8104	0	0	Ki67+	 5373 17592
8105	0	0	Ki67+	 5375 16834
8106	0	0	Ki67+	 5379 16805
8107	0	0	Ki67+	 5379 17011
8108	0	0	Ki67+	 5382 17104
8109	0	0	Ki67+	 5383 17262
8110	0	0	Ki67+	 5385 17389
8111	0	0	Ki67+	 5390 17541
8112	0	0	Ki67+	 5394 17292
8113	0	0	Ki67+	 5397 17575
8114	0	0	Ki67+	 5399 17479
8115	0	0	Ki67+	 5403 16956
8116	0	0	Ki67+	 5403 17145
8117	0	0	Ki67+	 5403 17502
8118	0	0	Ki67+	 5405 17163
8119	0	0	Ki67+	 5406 17024
8120	0	0	Ki67+	 5406 17216
8121	0	0	Ki67+	 5410 17434
8122	0	0	Ki67+	 5411 16848
8123	0	0	Ki67+	 5411 17116
8124	0	0	Ki67+	 5422 17086
8125	0	0	Ki67+	 5423 16998
8126	0	0	Ki67+	 5426 17137
8127	0	0	Ki67+	 5427 17468
8128	0	0	Ki67+	 5433 16855
8129	0	0	Ki67+	 5433 17519
8130	0	0	Ki67+	 5440 16870
8131	0	0	Ki67+	 5442 17253
8132	0	0	Ki67+	 5443 17088
8133	0	0	Ki67+	 5448 17487
8134	0	0	Ki67+	 5448 17524
8135	0	0	Ki67+	 5449 16829
8136	0	0	Ki67+	 5450 16985
8137	0	0	Ki67+	 5453 17437
8138	0	0	Ki67+	 5453 17457
8139	0	0	Ki67+	 5456 17278
8140	0	0	Ki67+	 5459 16874
8141	0	0	Ki67+	 5459 17135
8142	0	0	Ki67+	 5460 17571
8143	0	0	Ki67+	 5461 17102
8144	0	0	Ki67+	 5465 16859
8145	0	0	Ki67+	 5470 17071
8146	0	0	Ki67+	 5470 17317
8147	0	0	Ki67+	 5478 16974
8148	0	0	Ki67+	 5478 17551
8149	0	0	Ki67+	 5480 17098
8150	0	0	Ki67+	 5480 17287
8151	0	0	Ki67+	 5485 17067
8152	0	0	Ki67+	 5485 17470
8153	0	0	Ki67+	 5488 16985
8154	0	0	Ki67+	 5494 17510
8155	0	0	Ki67+	 5498 17589
8156	0	0	Ki67+	 5503 17561
8157	0	0	Ki67+	 5504 17124
8158	0	0	Ki67+	 5504 17151
8159	0	0	Ki67+	 5504 17168
8160	0	0	Ki67+	 5506 16874
8161	0	0	Ki67+	 5507 17069
8162	0	0	Ki67+	 5511 17017
8163	0	0	Ki67+	 5520 16976
8164	0	0	Ki67+	 5520 17094
8165	0	0	Ki67+	 5524 17265
8166	0	0	Ki67+	 5531 17032
8167	0	0	Ki67+	 5531 17304
8168	0	0	Ki67+	 5535 16834
8169	0	0	Ki67+	 5537 17087
8170	0	0	Ki67+	 5543 16852
8171	0	0	Ki67+	 5543 16963
8172	0	0	Ki67+	 5546 17159
8173	0	0	Ki67+	 5547 17356
8174	0	0	Ki67+	 5548 17314
8175	0	0	Ki67+	 5551 17133
8176	0	0	Ki67+	 5553 17268
8177	0	0	Ki67+	 5555 16878
8178	0	0	Ki67+	 5557 16994
8179	0	0	Ki67+	 5561 16894
8180	0	0	Ki67+	 5566 17083
8181	0	0	Ki67+	 5566 17435
8182	0	0	Ki67+	 5569 16950
8183	0	0	Ki67+	 5571 17328
8184	0	0	Ki67+	 5573 17137
8185	0	0	Ki67+	 5576 17002
8186	0	0	Ki67+	 5576 17171
8187	0	0	Ki67+	 5578 16918
8188	0	0	Ki67+	 5580 17334
8189	0	0	Ki67+	 5583 16988
8190	0	0	Ki67+	 5588 16869
8191	0	0	Ki67+	 5589 17449
8192	0	0	Ki67+	 5594 16922
8193	0	0	Ki67+	 5595 17134
8194	0	0	Ki67+	 5596 17473
8195	0	0	Ki67+	 5597 17326
8196	0	0	Ki67+	 5600 17290
8197	0	0	Ki67+	 5600 17410
8198	0	0	Ki67+	 5601 17022
8199	0	0	Ki67+	 5601 17352
8200	0	0	Ki67+	 5606 16960
8201	0	0	Ki67+	 5606 17445
8202	0	0	Ki67+	 5607 16898
8203	0	0	Ki67+	 5607 17477
8204	0	0	Ki67+	 5612 17065
8205	0	0	Ki67+	 5613 16868
8206	0	0	Ki67+	 5613 17010
8207	0	0	Ki67+	 5614 17358
8208	0	0	Ki67+	 5617 17308
8209	0	0	Ki67+	 5619 17466
8210	0	0	Ki67+	 5620 17200
8211	0	0	Ki67+	 5621 16930
8212	0	0	Ki67+	 5624 17428
8213	0	0	Ki67+	 5628 17159
8214	0	0	Ki67+	 5631 17332
8215	0	0	Ki67+	 5632 16949
8216	0	0	Ki67+	 5636 16912
8217	0	0	Ki67+	 5637 17184
8218	0	0	Ki67+	 5638 17347
8219	0	0	Ki67+	 5640 16989
8220	0	0	Ki67+	 5641 17138
8221	0	0	Ki67+	 5641 17317
8222	0	0	Ki67+	 5648 17440
8223	0	0	Ki67+	 5649 17193
8224	0	0	Ki67+	 5651 17537
8225	0	0	Ki67+	 5657 17174
8226	0	0	Ki67+	 5657 17473
8227	0	0	Ki67+	 5658 17016
8228	0	0	Ki67+	 5660 17058
8229	0	0	Ki67+	 5662 17599
8230	0	0	Ki67+	 5672 17310
8231	0	0	Ki67+	 5673 17125
8232	0	0	Ki67+	 5678 17470
8233	0	0	Ki67+	 5680 17202
8234	0	0	Ki67+	 5682 17225
8235	0	0	Ki67+	 5683 16818
8236	0	0	Ki67+	 5687 16964
8237	0	0	Ki67+	 5689 17339
8238	0	0	Ki67+	 5694 17190
8239	0	0	Ki67+	 5694 17457
8240	0	0	Ki67+	 5696 17216
8241	0	0	Ki67+	 5696 17293
8242	0	0	Ki67+	 5697 17322
8243	0	0	Ki67+	 5698 16936
8244	0	0	Ki67+	 5698 17561
8245	0	0	Ki67+	 5701 17114
8246	0	0	Ki67+	 5703 17526
8247	0	0	Ki67+	 5705 17202
8248	0	0	Ki67+	 5707 16973
8249	0	0	Ki67+	 5712 17248
8250	0	0	Ki67+	 5714 17273
8251	0	0	Ki67+	 5714 17312
8252	0	0	Ki67+	 5715 17088
8253	0	0	Ki67+	 5716 17474
8254	0	0	Ki67+	 5718 16913
8255	0	0	Ki67+	 5722 17512
8256	0	0	Ki67+	 5725 17328
8257	0	0	Ki67+	 5727 17230
8258	0	0	Ki67+	 5729 17172
8259	0	0	Ki67+	 5730 16941
8260	0	0	Ki67+	 5730 17087
8261	0	0	Ki67+	 5732 17299
8262	0	0	Ki67+	 5733 17562
8263	0	0	Ki67+	 5734 17534
8264	0	0	Ki67+	 5739 16927
8265	0	0	Ki67+	 5742 16813
8266	0	0	Ki67+	 5742 16909
8267	0	0	Ki67+	 5745 17296
8268	0	0	Ki67+	 5748 17024
8269	0	0	Ki67+	 5749 17133
8270	0	0	Ki67+	 5750 16972
8271	0	0	Ki67+	 5752 17497
8272	0	0	Ki67+	 5756 17109
8273	0	0	Ki67+	 5756 17586
8274	0	0	Ki67+	 5763 16849
8275	0	0	Ki67+	 5764 16888
8276	0	0	Ki67+	 5766 16947
8277	0	0	Ki67+	 5766 17539
8278	0	0	Ki67+	 5769 17560
8279	0	0	Ki67+	 5771 17170
8280	0	0	Ki67+	 5773 17224
8281	0	0	Ki67+	 5773 17250
8282	0	0	Ki67+	 5774 17388
8283	0	0	Ki67+	 5775 17430
8284	0	0	Ki67+	 5777 17111
8285	0	0	Ki67+	 5781 16817
8286	0	0	Ki67+	 5783 16930
8287	0	0	Ki67+	 5783 17517
8288	0	0	Ki67+	 5784 16975
8289	0	0	Ki67+	 5786 16846
8290	0	0	Ki67+	 5786 17009
8291	0	0	Ki67+	 5792 17278
8292	0	0	Ki67+	 5793 17434
8293	0	0	Ki67+	 5795 16893
8294	0	0	Ki67+	 5796 17320
8295	0	0	Ki67+	 5796 17522
8296	0	0	Ki67+	 5797 16928
8297	0	0	Ki67+	 5797 17030
8298	0	0	Ki67+	 5799 17567
8299	0	0	Ki67+	 5800 16947
8300	0	0	Ki67+	 5800 17467
8301	0	0	Ki67+	 5803 17133
8302	0	0	Ki67+	 5804 17368
8303	0	0	Ki67+	 5804 17504
8304	0	0	Ki67+	 5805 17166
8305	0	0	Ki67+	 5806 17008
8306	0	0	Ki67+	 5807 17402
8307	0	0	Ki67+	 5809 16993
8308	0	0	Ki67+	 5809 17113
8309	0	0	Ki67+	 5811 17296
8310	0	0	Ki67+	 5813 17214
8311	0	0	Ki67+	 5814 17134
8312	0	0	Ki67+	 5817 16817
8313	0	0	Ki67+	 5817 17183
8314	0	0	Ki67+	 5820 17346
8315	0	0	Ki67+	 5820 17586
8316	0	0	Ki67+	 5821 16968
8317	0	0	Ki67+	 5822 17292
8318	0	0	Ki67+	 5824 17599
8319	0	0	Ki67+	 5825 17263
8320	0	0	Ki67+	 5828 16919
8321	0	0	Ki67+	 5828 17477
8322	0	0	Ki67+	 5828 17557
8323	0	0	Ki67+	 5831 17017
8324	0	0	Ki67+	 5834 17405
8325	0	0	Ki67+	 5837 17300
8326	0	0	Ki67+	 5841 17377
8327	0	0	Ki67+	 5842 17006
8328	0	0	Ki67+	 5842 17210
8329	0	0	Ki67+	 5843 17137
8330	0	0	Ki67+	 5844 17174
8331	0	0	Ki67+	 5844 17592
8332	0	0	Ki67+	 5847 17336
8333	0	0	Ki67+	 5847 17441
8334	0	0	Ki67+	 5848 17475
8335	0	0	Ki67+	 5849 16973
8336	0	0	Ki67+	 5850 17229
8337	0	0	Ki67+	 5850 17521
8338	0	0	Ki67+	 5851 17285
8339	0	0	Ki67+	 5853 17007
8340	0	0	Ki67+	 5860 17520
8341	0	0	Ki67+	 5861 17261
8342	0	0	Ki67+	 5862 17508
8343	0	0	Ki67+	 5863 16974
8344	0	0	Ki67+	 5865 17120
8345	0	0	Ki67+	 5865 17348
8346	0	0	Ki67+	 5867 16917
8347	0	0	Ki67+	 5871 16807
8348	0	0	Ki67+	 5874 17059
8349	0	0	Ki67+	 5878 17345
8350	0	0	Ki67+	 5882 17270
8351	0	0	Ki67+	 5882 17465
8352	0	0	Ki67+	 5884 16932
8353	0	0	Ki67+	 5885 17320
8354	0	0	Ki67+	 5886 17380
8355	0	0	Ki67+	 5891 17028
8356	0	0	Ki67+	 5898 17532
8357	0	0	Ki67+	 5899 17103
8358	0	0	Ki67+	 5901 17158
8359	0	0	Ki67+	 5908 16988
8360	0	0	Ki67+	 5911 16912
8361	0	0	Ki67+	 5914 16882
8362	0	0	Ki67+	 5919 17559
8363	0	0	Ki67+	 5920 17545
8364	0	0	Ki67+	 5926 16911
8365	0	0	Ki67+	 5942 16940
8366	0	0	Ki67+	 5954 17078
8367	0	0	Ki67+	 5170 18199
8368	0	0	Ki67+	 5171 17870
8369	0	0	Ki67+	 5172 17898
8370	0	0	Ki67+	 5172 18225
8371	0	0	Ki67+	 5173 18007
8372	0	0	Ki67+	 5174 18146
8373	0	0	Ki67+	 5175 18244
8374	0	0	Ki67+	 5175 18389
8375	0	0	Ki67+	 5176 18342
8376	0	0	Ki67+	 5178 17735
8377	0	0	Ki67+	 5178 17831
8378	0	0	Ki67+	 5180 17963
8379	0	0	Ki67+	 5181 17872
8380	0	0	Ki67+	 5184 17904
8381	0	0	Ki67+	 5184 18219
8382	0	0	Ki67+	 5185 17985
8383	0	0	Ki67+	 5191 18360
8384	0	0	Ki67+	 5194 18261
8385	0	0	Ki67+	 5195 17958
8386	0	0	Ki67+	 5195 18137
8387	0	0	Ki67+	 5195 18164
8388	0	0	Ki67+	 5199 18112
8389	0	0	Ki67+	 5199 18221
8390	0	0	Ki67+	 5202 18184
8391	0	0	Ki67+	 5203 17779
8392	0	0	Ki67+	 5205 17810
8393	0	0	Ki67+	 5205 18395
8394	0	0	Ki67+	 5207 18147
8395	0	0	Ki67+	 5208 18197
8396	0	0	Ki67+	 5210 18385
8397	0	0	Ki67+	 5213 17868
8398	0	0	Ki67+	 5213 18263
8399	0	0	Ki67+	 5214 18225
8400	0	0	Ki67+	 5229 17952
8401	0	0	Ki67+	 5229 17972
8402	0	0	Ki67+	 5235 17609
8403	0	0	Ki67+	 5236 17930
8404	0	0	Ki67+	 5236 18150
8405	0	0	Ki67+	 5241 18365
8406	0	0	Ki67+	 5244 18349
8407	0	0	Ki67+	 5245 18133
8408	0	0	Ki67+	 5247 18398
8409	0	0	Ki67+	 5251 18197
8410	0	0	Ki67+	 5254 17874
8411	0	0	Ki67+	 5259 18163
8412	0	0	Ki67+	 5260 17674
8413	0	0	Ki67+	 5262 17700
8414	0	0	Ki67+	 5267 18360
8415	0	0	Ki67+	 5268 17972
8416	0	0	Ki67+	 5269 18107
8417	0	0	Ki67+	 5270 18371
8418	0	0	Ki67+	 5277 17630
8419	0	0	Ki67+	 5278 18325
8420	0	0	Ki67+	 5280 17653
8421	0	0	Ki67+	 5280 17669
8422	0	0	Ki67+	 5280 17707
8423	0	0	Ki67+	 5280 18061
8424	0	0	Ki67+	 5282 18390
8425	0	0	Ki67+	 5285 17718
8426	0	0	Ki67+	 5288 18117
8427	0	0	Ki67+	 5288 18363
8428	0	0	Ki67+	 5289 18191
8429	0	0	Ki67+	 5298 17968
8430	0	0	Ki67+	 5303 17890
8431	0	0	Ki67+	 5303 18016
8432	0	0	Ki67+	 5306 18036
8433	0	0	Ki67+	 5306 18140
8434	0	0	Ki67+	 5312 17801
8435	0	0	Ki67+	 5313 17745
8436	0	0	Ki67+	 5321 17669
8437	0	0	Ki67+	 5324 17711
8438	0	0	Ki67+	 5325 17622
8439	0	0	Ki67+	 5336 17686
8440	0	0	Ki67+	 5336 17988
8441	0	0	Ki67+	 5338 17742
8442	0	0	Ki67+	 5338 18285
8443	0	0	Ki67+	 5341 17775
8444	0	0	Ki67+	 5343 18305
8445	0	0	Ki67+	 5343 18369
8446	0	0	Ki67+	 5344 18132
8447	0	0	Ki67+	 5346 17788
8448	0	0	Ki67+	 5347 18215
8449	0	0	Ki67+	 5351 17836
8450	0	0	Ki67+	 5352 18086
8451	0	0	Ki67+	 5353 17710
8452	0	0	Ki67+	 5353 18112
8453	0	0	Ki67+	 5354 18047
8454	0	0	Ki67+	 5361 17805
8455	0	0	Ki67+	 5363 17833
8456	0	0	Ki67+	 5367 18059
8457	0	0	Ki67+	 5367 18353
8458	0	0	Ki67+	 5371 18270
8459	0	0	Ki67+	 5372 18238
8460	0	0	Ki67+	 5373 17757
8461	0	0	Ki67+	 5379 17866
8462	0	0	Ki67+	 5388 17780
8463	0	0	Ki67+	 5392 17827
8464	0	0	Ki67+	 5392 18318
8465	0	0	Ki67+	 5395 17645
8466	0	0	Ki67+	 5398 17611
8467	0	0	Ki67+	 5401 18220
8468	0	0	Ki67+	 5403 17892
8469	0	0	Ki67+	 5403 18090
8470	0	0	Ki67+	 5403 18289
8471	0	0	Ki67+	 5404 17797
8472	0	0	Ki67+	 5406 17833
8473	0	0	Ki67+	 5408 17879
8474	0	0	Ki67+	 5414 17917
8475	0	0	Ki67+	 5416 18251
8476	0	0	Ki67+	 5418 17679
8477	0	0	Ki67+	 5423 17622
8478	0	0	Ki67+	 5424 17819
8479	0	0	Ki67+	 5429 17941
8480	0	0	Ki67+	 5433 18271
8481	0	0	Ki67+	 5435 18227
8482	0	0	Ki67+	 5441 18200
8483	0	0	Ki67+	 5441 18380
8484	0	0	Ki67+	 5444 17677
8485	0	0	Ki67+	 5447 17654
8486	0	0	Ki67+	 5452 18160
8487	0	0	Ki67+	 5461 18207
8488	0	0	Ki67+	 5472 18033
8489	0	0	Ki67+	 5474 18369
8490	0	0	Ki67+	 5487 17873
8491	0	0	Ki67+	 5490 18254
8492	0	0	Ki67+	 5493 17897
8493	0	0	Ki67+	 5494 18225
8494	0	0	Ki67+	 5497 18358
8495	0	0	Ki67+	 5497 18393
8496	0	0	Ki67+	 5499 18239
8497	0	0	Ki67+	 5500 17886
8498	0	0	Ki67+	 5504 17918
8499	0	0	Ki67+	 5514 17860
8500	0	0	Ki67+	 5518 17881
8501	0	0	Ki67+	 5518 18339
8502	0	0	Ki67+	 5519 17617
8503	0	0	Ki67+	 5519 18285
8504	0	0	Ki67+	 5524 18329
8505	0	0	Ki67+	 5526 18368
8506	0	0	Ki67+	 5530 17663
8507	0	0	Ki67+	 5530 18313
8508	0	0	Ki67+	 5531 17692
8509	0	0	Ki67+	 5534 18300
8510	0	0	Ki67+	 5535 18283
8511	0	0	Ki67+	 5537 17636
8512	0	0	Ki67+	 5545 17745
8513	0	0	Ki67+	 5551 17712
8514	0	0	Ki67+	 5552 17980
8515	0	0	Ki67+	 5553 17949
8516	0	0	Ki67+	 5554 18324
8517	0	0	Ki67+	 5557 17912
8518	0	0	Ki67+	 5560 18380
8519	0	0	Ki67+	 5561 17687
8520	0	0	Ki67+	 5561 18034
8521	0	0	Ki67+	 5562 17938
8522	0	0	Ki67+	 5562 18093
8523	0	0	Ki67+	 5564 17813
8524	0	0	Ki67+	 5568 18282
8525	0	0	Ki67+	 5571 18005
8526	0	0	Ki67+	 5574 17878
8527	0	0	Ki67+	 5575 17935
8528	0	0	Ki67+	 5576 17668
8529	0	0	Ki67+	 5577 17642
8530	0	0	Ki67+	 5577 18031
8531	0	0	Ki67+	 5579 17956
8532	0	0	Ki67+	 5580 18180
8533	0	0	Ki67+	 5581 18114
8534	0	0	Ki67+	 5583 18067
8535	0	0	Ki67+	 5583 18131
8536	0	0	Ki67+	 5584 17722
8537	0	0	Ki67+	 5584 18345
8538	0	0	Ki67+	 5589 17772
8539	0	0	Ki67+	 5591 17805
8540	0	0	Ki67+	 5591 17905
8541	0	0	Ki67+	 5593 17874
8542	0	0	Ki67+	 5597 17962
8543	0	0	Ki67+	 5600 17837
8544	0	0	Ki67+	 5600 18052
8545	0	0	Ki67+	 5601 18151
8546	0	0	Ki67+	 5602 18087
8547	0	0	Ki67+	 5604 18186
8548	0	0	Ki67+	 5606 18248
8549	0	0	Ki67+	 5607 17776
8550	0	0	Ki67+	 5607 18222
8551	0	0	Ki67+	 5614 17867
8552	0	0	Ki67+	 5618 17809
8553	0	0	Ki67+	 5620 17837
8554	0	0	Ki67+	 5621 17997
8555	0	0	Ki67+	 5622 18055
8556	0	0	Ki67+	 5622 18083
8557	0	0	Ki67+	 5624 18015
8558	0	0	Ki67+	 5628 17910
8559	0	0	Ki67+	 5628 17930
8560	0	0	Ki67+	 5628 18175
8561	0	0	Ki67+	 5630 18265
8562	0	0	Ki67+	 5631 18209
8563	0	0	Ki67+	 5634 18117
8564	0	0	Ki67+	 5637 18321
8565	0	0	Ki67+	 5638 18294
8566	0	0	Ki67+	 5643 18242
8567	0	0	Ki67+	 5646 17852
8568	0	0	Ki67+	 5649 17973
8569	0	0	Ki67+	 5650 18228
8570	0	0	Ki67+	 5654 18049
8571	0	0	Ki67+	 5654 18159
8572	0	0	Ki67+	 5658 18209
8573	0	0	Ki67+	 5659 17969
8574	0	0	Ki67+	 5662 18186
8575	0	0	Ki67+	 5668 17655
8576	0	0	Ki67+	 5669 18390
8577	0	0	Ki67+	 5681 18327
8578	0	0	Ki67+	 5692 18310
8579	0	0	Ki67+	 5695 17671
8580	0	0	Ki67+	 5700 17645
8581	0	0	Ki67+	 5703 18335
8582	0	0	Ki67+	 5718 17897
8583	0	0	Ki67+	 5724 17864
8584	0	0	Ki67+	 5724 18071
8585	0	0	Ki67+	 5727 17849
8586	0	0	Ki67+	 5727 18364
8587	0	0	Ki67+	 5731 17927
8588	0	0	Ki67+	 5732 17964
8589	0	0	Ki67+	 5733 17671
8590	0	0	Ki67+	 5733 17719
8591	0	0	Ki67+	 5733 17984
8592	0	0	Ki67+	 5736 18097
8593	0	0	Ki67+	 5736 18264
8594	0	0	Ki67+	 5738 18050
8595	0	0	Ki67+	 5738 18364
8596	0	0	Ki67+	 5741 18236
8597	0	0	Ki67+	 5745 18301
8598	0	0	Ki67+	 5746 18334
8599	0	0	Ki67+	 5747 17971
8600	0	0	Ki67+	 5749 17665
8601	0	0	Ki67+	 5750 17806
8602	0	0	Ki67+	 5750 18323
8603	0	0	Ki67+	 5752 17922
8604	0	0	Ki67+	 5752 18162
8605	0	0	Ki67+	 5756 18367
8606	0	0	Ki67+	 5758 18207
8607	0	0	Ki67+	 5759 17977
8608	0	0	Ki67+	 5759 17993
8609	0	0	Ki67+	 5762 17726
8610	0	0	Ki67+	 5763 18099
8611	0	0	Ki67+	 5764 17867
8612	0	0	Ki67+	 5767 18120
8613	0	0	Ki67+	 5768 17846
8614	0	0	Ki67+	 5768 18278
8615	0	0	Ki67+	 5769 17806
8616	0	0	Ki67+	 5769 18146
8617	0	0	Ki67+	 5770 18381
8618	0	0	Ki67+	 5771 17966
8619	0	0	Ki67+	 5773 18174
8620	0	0	Ki67+	 5774 18069
8621	0	0	Ki67+	 5778 18333
8622	0	0	Ki67+	 5779 17604
8623	0	0	Ki67+	 5780 17908
8624	0	0	Ki67+	 5787 18122
8625	0	0	Ki67+	 5790 17689
8626	0	0	Ki67+	 5791 17638
8627	0	0	Ki67+	 5791 17819
8628	0	0	Ki67+	 5793 17872
8629	0	0	Ki67+	 5795 18003
8630	0	0	Ki67+	 5798 17781
8631	0	0	Ki67+	 5799 18150
8632	0	0	Ki67+	 5799 18209
8633	0	0	Ki67+	 5802 17675
8634	0	0	Ki67+	 5803 17703
8635	0	0	Ki67+	 5803 18058
8636	0	0	Ki67+	 5805 17843
8637	0	0	Ki67+	 5806 17907
8638	0	0	Ki67+	 5806 18025
8639	0	0	Ki67+	 5808 17973
8640	0	0	Ki67+	 5811 17639
8641	0	0	Ki67+	 5812 17824
8642	0	0	Ki67+	 5812 18144
8643	0	0	Ki67+	 5815 17690
8644	0	0	Ki67+	 5815 17781
8645	0	0	Ki67+	 5816 18039
8646	0	0	Ki67+	 5817 18175
8647	0	0	Ki67+	 5818 18009
8648	0	0	Ki67+	 5823 18297
8649	0	0	Ki67+	 5824 17860
8650	0	0	Ki67+	 5829 17905
8651	0	0	Ki67+	 5829 17969
8652	0	0	Ki67+	 5832 17941
8653	0	0	Ki67+	 5835 17656
8654	0	0	Ki67+	 5837 17722
8655	0	0	Ki67+	 5843 17625
8656	0	0	Ki67+	 5843 17681
8657	0	0	Ki67+	 5844 18220
8658	0	0	Ki67+	 5858 18291
8659	0	0	Ki67+	 5859 18314
8660	0	0	Ki67+	 5863 17769
8661	0	0	Ki67+	 5865 17849
8662	0	0	Ki67+	 5865 18358
8663	0	0	Ki67+	 5871 17891
8664	0	0	Ki67+	 5871 18090
8665	0	0	Ki67+	 5871 18267
8666	0	0	Ki67+	 5872 18233
8667	0	0	Ki67+	 5875 17792
8668	0	0	Ki67+	 5879 17871
8669	0	0	Ki67+	 5882 18216
8670	0	0	Ki67+	 5882 18271
8671	0	0	Ki67+	 5882 18318
8672	0	0	Ki67+	 5885 17954
8673	0	0	Ki67+	 5889 17837
8674	0	0	Ki67+	 5890 17921
8675	0	0	Ki67+	 5891 17620
8676	0	0	Ki67+	 5892 18244
8677	0	0	Ki67+	 5894 18314
8678	0	0	Ki67+	 5895 18371
8679	0	0	Ki67+	 5899 17986
8680	0	0	Ki67+	 5901 18034
8681	0	0	Ki67+	 5905 17843
8682	0	0	Ki67+	 5906 18177
8683	0	0	Ki67+	 5907 17803
8684	0	0	Ki67+	 5907 18355
8685	0	0	Ki67+	 5912 18055
8686	0	0	Ki67+	 5912 18286
8687	0	0	Ki67+	 5914 18221
8688	0	0	Ki67+	 5917 17640
8689	0	0	Ki67+	 5925 17667
8690	0	0	Ki67+	 5926 17764
8691	0	0	Ki67+	 5929 18269
8692	0	0	Ki67+	 5930 17913
8693	0	0	Ki67+	 5932 17997
8694	0	0	Ki67+	 5932 18299
8695	0	0	Ki67+	 5933 18096
8696	0	0	Ki67+	 5934 18079
8697	0	0	Ki67+	 5936 18353
8698	0	0	Ki67+	 5939 18187
8699	0	0	Ki67+	 5940 18261
8700	0	0	Ki67+	 5944 18019
8701	0	0	Ki67+	 5945 18221
8702	0	0	Ki67+	 5952 17790
8703	0	0	Ki67+	 5953 18274
8704	0	0	Ki67+	 5956 18391
8705	0	0	Ki67+	 5958 18087
8706	0	0	Ki67+	 5962 17772
8707	0	0	Ki67+	 5170 18735
8708	0	0	Ki67+	 5171 18867
8709	0	0	Ki67+	 5173 19008
8710	0	0	Ki67+	 5174 18459
8711	0	0	Ki67+	 5174 19046
8712	0	0	Ki67+	 5178 18415
8713	0	0	Ki67+	 5181 18610
8714	0	0	Ki67+	 5183 18664
8715	0	0	Ki67+	 5184 18716
8716	0	0	Ki67+	 5187 18521
8717	0	0	Ki67+	 5188 19036
8718	0	0	Ki67+	 5188 19059
8719	0	0	Ki67+	 5192 18452
8720	0	0	Ki67+	 5193 18588
8721	0	0	Ki67+	 5196 18858
8722	0	0	Ki67+	 5202 18598
8723	0	0	Ki67+	 5205 18554
8724	0	0	Ki67+	 5205 18756
8725	0	0	Ki67+	 5207 18413
8726	0	0	Ki67+	 5207 18624
8727	0	0	Ki67+	 5210 18785
8728	0	0	Ki67+	 5218 18666
8729	0	0	Ki67+	 5224 18428
8730	0	0	Ki67+	 5224 18572
8731	0	0	Ki67+	 5224 18746
8732	0	0	Ki67+	 5224 18975
8733	0	0	Ki67+	 5225 19175
8734	0	0	Ki67+	 5227 18717
8735	0	0	Ki67+	 5234 18502
8736	0	0	Ki67+	 5237 19083
8737	0	0	Ki67+	 5239 18527
8738	0	0	Ki67+	 5239 18909
8739	0	0	Ki67+	 5242 18431
8740	0	0	Ki67+	 5242 18607
8741	0	0	Ki67+	 5243 19007
8742	0	0	Ki67+	 5244 18942
8743	0	0	Ki67+	 5245 18774
8744	0	0	Ki67+	 5247 19173
8745	0	0	Ki67+	 5255 18954
8746	0	0	Ki67+	 5256 18751
8747	0	0	Ki67+	 5257 18998
8748	0	0	Ki67+	 5260 19099
8749	0	0	Ki67+	 5262 18533
8750	0	0	Ki67+	 5262 18734
8751	0	0	Ki67+	 5266 18705
8752	0	0	Ki67+	 5266 18898
8753	0	0	Ki67+	 5266 19150
8754	0	0	Ki67+	 5267 19120
8755	0	0	Ki67+	 5268 18555
8756	0	0	Ki67+	 5269 18674
8757	0	0	Ki67+	 5270 18960
8758	0	0	Ki67+	 5272 19177
8759	0	0	Ki67+	 5278 18419
8760	0	0	Ki67+	 5279 18496
8761	0	0	Ki67+	 5280 18762
8762	0	0	Ki67+	 5282 18720
8763	0	0	Ki67+	 5284 18522
8764	0	0	Ki67+	 5285 19057
8765	0	0	Ki67+	 5286 18822
8766	0	0	Ki67+	 5287 18646
8767	0	0	Ki67+	 5287 19123
8768	0	0	Ki67+	 5288 18553
8769	0	0	Ki67+	 5291 18934
8770	0	0	Ki67+	 5293 18409
8771	0	0	Ki67+	 5294 18956
8772	0	0	Ki67+	 5298 18721
8773	0	0	Ki67+	 5299 18623
8774	0	0	Ki67+	 5299 18850
8775	0	0	Ki67+	 5300 19191
8776	0	0	Ki67+	 5301 18941
8777	0	0	Ki67+	 5302 19089
8778	0	0	Ki67+	 5307 18692
8779	0	0	Ki67+	 5311 19153
8780	0	0	Ki67+	 5312 19068
8781	0	0	Ki67+	 5313 19125
8782	0	0	Ki67+	 5314 18673
8783	0	0	Ki67+	 5317 18652
8784	0	0	Ki67+	 5317 19024
8785	0	0	Ki67+	 5317 19046
8786	0	0	Ki67+	 5319 18625
8787	0	0	Ki67+	 5319 18799
8788	0	0	Ki67+	 5321 18497
8789	0	0	Ki67+	 5321 19195
8790	0	0	Ki67+	 5322 18570
8791	0	0	Ki67+	 5323 19129
8792	0	0	Ki67+	 5324 18456
8793	0	0	Ki67+	 5328 18704
8794	0	0	Ki67+	 5329 18721
8795	0	0	Ki67+	 5330 18938
8796	0	0	Ki67+	 5335 18534
8797	0	0	Ki67+	 5337 18483
8798	0	0	Ki67+	 5337 19079
8799	0	0	Ki67+	 5337 19169
8800	0	0	Ki67+	 5338 18561
8801	0	0	Ki67+	 5338 19128
8802	0	0	Ki67+	 5340 18873
8803	0	0	Ki67+	 5342 18640
8804	0	0	Ki67+	 5342 18906
8805	0	0	Ki67+	 5343 19155
8806	0	0	Ki67+	 5347 18703
8807	0	0	Ki67+	 5347 18791
8808	0	0	Ki67+	 5351 18614
8809	0	0	Ki67+	 5355 18675
8810	0	0	Ki67+	 5355 18778
8811	0	0	Ki67+	 5356 19184
8812	0	0	Ki67+	 5363 18505
8813	0	0	Ki67+	 5368 18634
8814	0	0	Ki67+	 5368 18861
8815	0	0	Ki67+	 5372 18575
8816	0	0	Ki67+	 5378 18612
8817	0	0	Ki67+	 5380 19005
8818	0	0	Ki67+	 5384 19196
8819	0	0	Ki67+	 5385 18632
8820	0	0	Ki67+	 5386 18660
8821	0	0	Ki67+	 5389 19114
8822	0	0	Ki67+	 5393 18589
8823	0	0	Ki67+	 5394 18965
8824	0	0	Ki67+	 5397 18668
8825	0	0	Ki67+	 5397 19094
8826	0	0	Ki67+	 5399 19030
8827	0	0	Ki67+	 5402 18780
8828	0	0	Ki67+	 5402 18798
8829	0	0	Ki67+	 5406 18629
8830	0	0	Ki67+	 5407 18572
8831	0	0	Ki67+	 5407 18816
8832	0	0	Ki67+	 5409 18975
8833	0	0	Ki67+	 5413 19040
8834	0	0	Ki67+	 5413 19071
8835	0	0	Ki67+	 5415 18773
8836	0	0	Ki67+	 5421 18502
8837	0	0	Ki67+	 5422 18833
8838	0	0	Ki67+	 5424 18603
8839	0	0	Ki67+	 5425 18736
8840	0	0	Ki67+	 5425 18852
8841	0	0	Ki67+	 5428 19116
8842	0	0	Ki67+	 5429 18535
8843	0	0	Ki67+	 5432 18481
8844	0	0	Ki67+	 5434 18801
8845	0	0	Ki67+	 5436 19096
8846	0	0	Ki67+	 5438 19028
8847	0	0	Ki67+	 5439 18993
8848	0	0	Ki67+	 5446 18416
8849	0	0	Ki67+	 5447 18745
8850	0	0	Ki67+	 5449 19001
8851	0	0	Ki67+	 5449 19088
8852	0	0	Ki67+	 5452 18510
8853	0	0	Ki67+	 5452 18611
8854	0	0	Ki67+	 5453 19134
8855	0	0	Ki67+	 5454 18461
8856	0	0	Ki67+	 5455 18929
8857	0	0	Ki67+	 5457 18775
8858	0	0	Ki67+	 5458 18571
8859	0	0	Ki67+	 5458 19074
8860	0	0	Ki67+	 5459 18717
8861	0	0	Ki67+	 5459 19103
8862	0	0	Ki67+	 5461 18984
8863	0	0	Ki67+	 5462 19160
8864	0	0	Ki67+	 5474 18412
8865	0	0	Ki67+	 5476 18970
8866	0	0	Ki67+	 5478 18495
8867	0	0	Ki67+	 5479 18620
8868	0	0	Ki67+	 5480 18904
8869	0	0	Ki67+	 5481 18665
8870	0	0	Ki67+	 5484 18698
8871	0	0	Ki67+	 5484 18748
8872	0	0	Ki67+	 5484 19076
8873	0	0	Ki67+	 5485 19142
8874	0	0	Ki67+	 5488 19050
8875	0	0	Ki67+	 5491 19035
8876	0	0	Ki67+	 5492 18534
8877	0	0	Ki67+	 5492 18570
8878	0	0	Ki67+	 5492 18593
8879	0	0	Ki67+	 5492 18985
8880	0	0	Ki67+	 5493 18852
8881	0	0	Ki67+	 5500 18760
8882	0	0	Ki67+	 5500 18873
8883	0	0	Ki67+	 5503 18939
8884	0	0	Ki67+	 5506 19087
8885	0	0	Ki67+	 5509 18442
8886	0	0	Ki67+	 5509 18517
8887	0	0	Ki67+	 5510 18412
8888	0	0	Ki67+	 5514 18860
8889	0	0	Ki67+	 5515 18900
8890	0	0	Ki67+	 5516 18812
8891	0	0	Ki67+	 5521 18974
8892	0	0	Ki67+	 5522 18718
8893	0	0	Ki67+	 5526 18748
8894	0	0	Ki67+	 5529 18402
8895	0	0	Ki67+	 5531 19132
8896	0	0	Ki67+	 5534 18514
8897	0	0	Ki67+	 5534 18673
8898	0	0	Ki67+	 5536 18833
8899	0	0	Ki67+	 5538 18458
8900	0	0	Ki67+	 5548 18704
8901	0	0	Ki67+	 5548 19198
8902	0	0	Ki67+	 5550 18852
8903	0	0	Ki67+	 5553 18523
8904	0	0	Ki67+	 5554 18956
8905	0	0	Ki67+	 5556 18890
8906	0	0	Ki67+	 5558 18653
8907	0	0	Ki67+	 5560 18504
8908	0	0	Ki67+	 5561 18934
8909	0	0	Ki67+	 5567 18463
8910	0	0	Ki67+	 5569 18676
8911	0	0	Ki67+	 5569 19188
8912	0	0	Ki67+	 5572 18917
8913	0	0	Ki67+	 5574 19129
8914	0	0	Ki67+	 5575 18850
8915	0	0	Ki67+	 5577 18792
8916	0	0	Ki67+	 5577 19153
8917	0	0	Ki67+	 5584 19076
8918	0	0	Ki67+	 5584 19102
8919	0	0	Ki67+	 5588 18925
8920	0	0	Ki67+	 5595 18883
8921	0	0	Ki67+	 5596 18639
8922	0	0	Ki67+	 5597 18657
8923	0	0	Ki67+	 5604 19062
8924	0	0	Ki67+	 5606 19198
8925	0	0	Ki67+	 5608 18554
8926	0	0	Ki67+	 5608 19166
8927	0	0	Ki67+	 5611 18885
8928	0	0	Ki67+	 5612 18762
8929	0	0	Ki67+	 5612 19143
8930	0	0	Ki67+	 5616 18609
8931	0	0	Ki67+	 5616 18814
8932	0	0	Ki67+	 5621 18540
8933	0	0	Ki67+	 5625 18992
8934	0	0	Ki67+	 5627 18517
8935	0	0	Ki67+	 5629 18861
8936	0	0	Ki67+	 5631 19097
8937	0	0	Ki67+	 5636 18780
8938	0	0	Ki67+	 5641 18797
8939	0	0	Ki67+	 5642 18510
8940	0	0	Ki67+	 5642 19048
8941	0	0	Ki67+	 5643 19171
8942	0	0	Ki67+	 5650 19068
8943	0	0	Ki67+	 5654 18972
8944	0	0	Ki67+	 5655 18805
8945	0	0	Ki67+	 5662 19129
8946	0	0	Ki67+	 5675 19099
8947	0	0	Ki67+	 5677 18753
8948	0	0	Ki67+	 5678 19072
8949	0	0	Ki67+	 5679 19032
8950	0	0	Ki67+	 5687 18984
8951	0	0	Ki67+	 5692 18599
8952	0	0	Ki67+	 5694 18487
8953	0	0	Ki67+	 5694 18885
8954	0	0	Ki67+	 5695 19072
8955	0	0	Ki67+	 5707 18901
8956	0	0	Ki67+	 5721 18855
8957	0	0	Ki67+	 5722 18426
8958	0	0	Ki67+	 5730 18868
8959	0	0	Ki67+	 5753 19142
8960	0	0	Ki67+	 5757 18839
8961	0	0	Ki67+	 5760 19198
8962	0	0	Ki67+	 5762 18994
8963	0	0	Ki67+	 5764 18529
8964	0	0	Ki67+	 5765 19031
8965	0	0	Ki67+	 5766 18589
8966	0	0	Ki67+	 5773 19131
8967	0	0	Ki67+	 5776 19170
8968	0	0	Ki67+	 5777 19115
8969	0	0	Ki67+	 5778 18578
8970	0	0	Ki67+	 5778 18621
8971	0	0	Ki67+	 5780 18527
8972	0	0	Ki67+	 5781 18983
8973	0	0	Ki67+	 5784 19052
8974	0	0	Ki67+	 5787 18600
8975	0	0	Ki67+	 5791 18940
8976	0	0	Ki67+	 5794 18472
8977	0	0	Ki67+	 5794 19049
8978	0	0	Ki67+	 5795 18512
8979	0	0	Ki67+	 5796 18860
8980	0	0	Ki67+	 5802 19088
8981	0	0	Ki67+	 5804 18975
8982	0	0	Ki67+	 5805 19003
8983	0	0	Ki67+	 5806 18599
8984	0	0	Ki67+	 5806 19163
8985	0	0	Ki67+	 5808 18758
8986	0	0	Ki67+	 5814 19097
8987	0	0	Ki67+	 5815 19142
8988	0	0	Ki67+	 5817 19087
8989	0	0	Ki67+	 5818 18899
8990	0	0	Ki67+	 5821 19016
8991	0	0	Ki67+	 5823 18921
8992	0	0	Ki67+	 5825 18605
8993	0	0	Ki67+	 5826 18981
8994	0	0	Ki67+	 5829 18438
8995	0	0	Ki67+	 5829 18562
8996	0	0	Ki67+	 5831 18691
8997	0	0	Ki67+	 5832 18712
8998	0	0	Ki67+	 5834 18528
8999	0	0	Ki67+	 5834 19109
9000	0	0	Ki67+	 5836 18499
9001	0	0	Ki67+	 5837 18914
9002	0	0	Ki67+	 5837 19168
9003	0	0	Ki67+	 5840 18982
9004	0	0	Ki67+	 5842 18873
9005	0	0	Ki67+	 5842 19068
9006	0	0	Ki67+	 5844 18945
9007	0	0	Ki67+	 5846 19009
9008	0	0	Ki67+	 5848 19146
9009	0	0	Ki67+	 5850 19156
9010	0	0	Ki67+	 5851 18502
9011	0	0	Ki67+	 5856 18472
9012	0	0	Ki67+	 5857 18614
9013	0	0	Ki67+	 5858 19189
9014	0	0	Ki67+	 5862 18696
9015	0	0	Ki67+	 5864 18931
9016	0	0	Ki67+	 5864 18947
9017	0	0	Ki67+	 5865 18438
9018	0	0	Ki67+	 5865 19090
9019	0	0	Ki67+	 5866 18406
9020	0	0	Ki67+	 5869 18536
9021	0	0	Ki67+	 5876 19191
9022	0	0	Ki67+	 5878 18808
9023	0	0	Ki67+	 5883 19056
9024	0	0	Ki67+	 5883 19141
9025	0	0	Ki67+	 5888 19080
9026	0	0	Ki67+	 5894 18942
9027	0	0	Ki67+	 5895 18472
9028	0	0	Ki67+	 5898 18452
9029	0	0	Ki67+	 5904 19114
9030	0	0	Ki67+	 5911 19169
9031	0	0	Ki67+	 5915 18984
9032	0	0	Ki67+	 5922 18726
9033	0	0	Ki67+	 5925 18401
9034	0	0	Ki67+	 5930 18625
9035	0	0	Ki67+	 5931 18445
9036	0	0	Ki67+	 5931 18568
9037	0	0	Ki67+	 5941 18540
9038	0	0	Ki67+	 5943 18627
9039	0	0	Ki67+	 5952 18564
9040	0	0	Ki67+	 5957 19002
9041	0	0	Ki67+	 5958 18987
9042	0	0	Ki67+	 5965 19089
9043	0	0	Ki67+	 5966 18522
9044	0	0	Ki67+	 5967 18908
9045	0	0	Ki67+	 5967 19019
9046	0	0	Ki67+	 5170 19753
9047	0	0	Ki67+	 5171 19740
9048	0	0	Ki67+	 5175 19633
9049	0	0	Ki67+	 5176 19592
9050	0	0	Ki67+	 5177 19726
9051	0	0	Ki67+	 5178 19430
9052	0	0	Ki67+	 5178 19459
9053	0	0	Ki67+	 5178 19978
9054	0	0	Ki67+	 5180 19555
9055	0	0	Ki67+	 5182 19852
9056	0	0	Ki67+	 5183 19584
9057	0	0	Ki67+	 5185 19868
9058	0	0	Ki67+	 5189 19616
9059	0	0	Ki67+	 5193 19337
9060	0	0	Ki67+	 5193 19823
9061	0	0	Ki67+	 5193 19856
9062	0	0	Ki67+	 5196 19458
9063	0	0	Ki67+	 5196 19734
9064	0	0	Ki67+	 5197 19608
9065	0	0	Ki67+	 5198 19554
9066	0	0	Ki67+	 5213 19826
9067	0	0	Ki67+	 5213 19932
9068	0	0	Ki67+	 5213 19960
9069	0	0	Ki67+	 5214 19471
9070	0	0	Ki67+	 5214 19801
9071	0	0	Ki67+	 5223 19443
9072	0	0	Ki67+	 5226 19595
9073	0	0	Ki67+	 5227 19281
9074	0	0	Ki67+	 5228 19885
9075	0	0	Ki67+	 5230 19252
9076	0	0	Ki67+	 5234 19326
9077	0	0	Ki67+	 5239 19559
9078	0	0	Ki67+	 5243 19431
9079	0	0	Ki67+	 5243 19589
9080	0	0	Ki67+	 5244 19604
9081	0	0	Ki67+	 5251 19287
9082	0	0	Ki67+	 5253 19326
9083	0	0	Ki67+	 5259 19396
9084	0	0	Ki67+	 5262 19571
9085	0	0	Ki67+	 5263 19608
9086	0	0	Ki67+	 5265 19895
9087	0	0	Ki67+	 5271 19541
9088	0	0	Ki67+	 5279 19388
9089	0	0	Ki67+	 5281 19273
9090	0	0	Ki67+	 5283 19604
9091	0	0	Ki67+	 5286 19256
9092	0	0	Ki67+	 5291 19350
9093	0	0	Ki67+	 5291 19452
9094	0	0	Ki67+	 5293 19847
9095	0	0	Ki67+	 5294 19591
9096	0	0	Ki67+	 5298 19532
9097	0	0	Ki67+	 5304 19857
9098	0	0	Ki67+	 5305 19608
9099	0	0	Ki67+	 5306 19222
9100	0	0	Ki67+	 5315 19838
9101	0	0	Ki67+	 5316 19811
9102	0	0	Ki67+	 5317 19286
9103	0	0	Ki67+	 5318 19533
9104	0	0	Ki67+	 5320 19377
9105	0	0	Ki67+	 5321 19340
9106	0	0	Ki67+	 5322 19589
9107	0	0	Ki67+	 5323 19208
9108	0	0	Ki67+	 5326 19540
9109	0	0	Ki67+	 5327 19427
9110	0	0	Ki67+	 5327 19468
9111	0	0	Ki67+	 5329 19607
9112	0	0	Ki67+	 5332 19412
9113	0	0	Ki67+	 5333 19338
9114	0	0	Ki67+	 5334 19975
9115	0	0	Ki67+	 5335 19519
9116	0	0	Ki67+	 5337 19447
9117	0	0	Ki67+	 5337 19489
9118	0	0	Ki67+	 5341 19965
9119	0	0	Ki67+	 5343 19324
9120	0	0	Ki67+	 5344 19403
9121	0	0	Ki67+	 5345 19233
9122	0	0	Ki67+	 5351 19432
9123	0	0	Ki67+	 5353 19585
9124	0	0	Ki67+	 5354 19545
9125	0	0	Ki67+	 5363 19844
9126	0	0	Ki67+	 5366 19526
9127	0	0	Ki67+	 5368 19974
9128	0	0	Ki67+	 5370 19495
9129	0	0	Ki67+	 5370 19565
9130	0	0	Ki67+	 5371 19597
9131	0	0	Ki67+	 5374 19991
9132	0	0	Ki67+	 5379 19438
9133	0	0	Ki67+	 5384 19395
9134	0	0	Ki67+	 5398 19494
9135	0	0	Ki67+	 5398 19601
9136	0	0	Ki67+	 5399 19794
9137	0	0	Ki67+	 5407 19461
9138	0	0	Ki67+	 5409 19802
9139	0	0	Ki67+	 5410 19591
9140	0	0	Ki67+	 5411 19726
9141	0	0	Ki67+	 5411 19906
9142	0	0	Ki67+	 5412 19760
9143	0	0	Ki67+	 5424 19496
9144	0	0	Ki67+	 5426 19930
9145	0	0	Ki67+	 5428 19584
9146	0	0	Ki67+	 5433 19394
9147	0	0	Ki67+	 5435 19371
9148	0	0	Ki67+	 5435 19557
9149	0	0	Ki67+	 5435 19790
9150	0	0	Ki67+	 5436 19424
9151	0	0	Ki67+	 5440 19461
9152	0	0	Ki67+	 5440 19489
9153	0	0	Ki67+	 5442 19569
9154	0	0	Ki67+	 5444 19725
9155	0	0	Ki67+	 5444 19893
9156	0	0	Ki67+	 5444 19953
9157	0	0	Ki67+	 5449 19975
9158	0	0	Ki67+	 5460 19551
9159	0	0	Ki67+	 5462 19418
9160	0	0	Ki67+	 5462 19505
9161	0	0	Ki67+	 5462 19702
9162	0	0	Ki67+	 5463 19457
9163	0	0	Ki67+	 5467 19915
9164	0	0	Ki67+	 5473 19557
9165	0	0	Ki67+	 5474 19201
9166	0	0	Ki67+	 5478 19846
9167	0	0	Ki67+	 5484 19391
9168	0	0	Ki67+	 5487 19531
9169	0	0	Ki67+	 5489 19279
9170	0	0	Ki67+	 5489 19345
9171	0	0	Ki67+	 5494 19687
9172	0	0	Ki67+	 5500 19305
9173	0	0	Ki67+	 5506 19706
9174	0	0	Ki67+	 5507 19630
9175	0	0	Ki67+	 5510 19544
9176	0	0	Ki67+	 5514 19592
9177	0	0	Ki67+	 5515 19282
9178	0	0	Ki67+	 5517 19258
9179	0	0	Ki67+	 5521 19361
9180	0	0	Ki67+	 5522 19232
9181	0	0	Ki67+	 5523 19609
9182	0	0	Ki67+	 5524 19533
9183	0	0	Ki67+	 5529 19731
9184	0	0	Ki67+	 5530 19253
9185	0	0	Ki67+	 5535 19385
9186	0	0	Ki67+	 5536 19205
9187	0	0	Ki67+	 5536 19687
9188	0	0	Ki67+	 5540 19514
9189	0	0	Ki67+	 5542 19655
9190	0	0	Ki67+	 5543 19588
9191	0	0	Ki67+	 5545 19293
9192	0	0	Ki67+	 5546 19473
9193	0	0	Ki67+	 5546 19498
9194	0	0	Ki67+	 5562 19490
9195	0	0	Ki67+	 5564 19344
9196	0	0	Ki67+	 5566 19278
9197	0	0	Ki67+	 5566 19470
9198	0	0	Ki67+	 5567 19654
9199	0	0	Ki67+	 5568 19225
9200	0	0	Ki67+	 5573 19300
9201	0	0	Ki67+	 5580 19612
9202	0	0	Ki67+	 5581 19418
9203	0	0	Ki67+	 5583 19252
9204	0	0	Ki67+	 5583 19921
9205	0	0	Ki67+	 5585 19404
9206	0	0	Ki67+	 5586 19233
9207	0	0	Ki67+	 5590 19833
9208	0	0	Ki67+	 5596 19204
9209	0	0	Ki67+	 5596 19787
9210	0	0	Ki67+	 5596 19850
9211	0	0	Ki67+	 5597 19969
9212	0	0	Ki67+	 5598 19437
9213	0	0	Ki67+	 5601 19634
9214	0	0	Ki67+	 5601 19675
9215	0	0	Ki67+	 5602 19454
9216	0	0	Ki67+	 5603 19556
9217	0	0	Ki67+	 5604 19326
9218	0	0	Ki67+	 5606 19650
9219	0	0	Ki67+	 5608 19574
9220	0	0	Ki67+	 5609 19810
9221	0	0	Ki67+	 5610 19278
9222	0	0	Ki67+	 5610 19486
9223	0	0	Ki67+	 5612 19218
9224	0	0	Ki67+	 5613 19511
9225	0	0	Ki67+	 5615 19596
9226	0	0	Ki67+	 5616 19846
9227	0	0	Ki67+	 5621 19248
9228	0	0	Ki67+	 5622 19564
9229	0	0	Ki67+	 5633 19298
9230	0	0	Ki67+	 5639 19228
9231	0	0	Ki67+	 5640 19640
9232	0	0	Ki67+	 5640 19959
9233	0	0	Ki67+	 5643 19270
9234	0	0	Ki67+	 5645 19850
9235	0	0	Ki67+	 5646 19499
9236	0	0	Ki67+	 5646 19600
9237	0	0	Ki67+	 5647 19364
9238	0	0	Ki67+	 5648 19945
9239	0	0	Ki67+	 5651 19516
9240	0	0	Ki67+	 5652 19207
9241	0	0	Ki67+	 5652 19254
9242	0	0	Ki67+	 5656 19345
9243	0	0	Ki67+	 5656 19912
9244	0	0	Ki67+	 5657 19400
9245	0	0	Ki67+	 5657 19746
9246	0	0	Ki67+	 5664 19548
9247	0	0	Ki67+	 5669 19866
9248	0	0	Ki67+	 5674 19977
9249	0	0	Ki67+	 5676 19447
9250	0	0	Ki67+	 5677 19820
9251	0	0	Ki67+	 5678 19420
9252	0	0	Ki67+	 5682 19341
9253	0	0	Ki67+	 5682 19943
9254	0	0	Ki67+	 5685 19792
9255	0	0	Ki67+	 5686 19526
9256	0	0	Ki67+	 5686 19760
9257	0	0	Ki67+	 5686 19848
9258	0	0	Ki67+	 5689 19308
9259	0	0	Ki67+	 5690 19974
9260	0	0	Ki67+	 5694 19707
9261	0	0	Ki67+	 5694 19905
9262	0	0	Ki67+	 5696 19474
9263	0	0	Ki67+	 5698 19754
9264	0	0	Ki67+	 5704 19443
9265	0	0	Ki67+	 5704 19779
9266	0	0	Ki67+	 5705 19837
9267	0	0	Ki67+	 5709 19896
9268	0	0	Ki67+	 5712 19692
9269	0	0	Ki67+	 5714 19386
9270	0	0	Ki67+	 5714 19456
9271	0	0	Ki67+	 5716 19414
9272	0	0	Ki67+	 5720 19520
9273	0	0	Ki67+	 5724 19985
9274	0	0	Ki67+	 5725 19727
9275	0	0	Ki67+	 5726 19286
9276	0	0	Ki67+	 5729 19436
9277	0	0	Ki67+	 5729 19762
9278	0	0	Ki67+	 5731 19234
9279	0	0	Ki67+	 5732 19826
9280	0	0	Ki67+	 5736 19317
9281	0	0	Ki67+	 5737 19787
9282	0	0	Ki67+	 5738 19211
9283	0	0	Ki67+	 5738 19465
9284	0	0	Ki67+	 5739 19478
9285	0	0	Ki67+	 5743 19743
9286	0	0	Ki67+	 5744 19714
9287	0	0	Ki67+	 5745 19390
9288	0	0	Ki67+	 5752 19249
9289	0	0	Ki67+	 5752 19897
9290	0	0	Ki67+	 5757 19445
9291	0	0	Ki67+	 5759 19888
9292	0	0	Ki67+	 5769 19415
9293	0	0	Ki67+	 5771 19468
9294	0	0	Ki67+	 5776 19206
9295	0	0	Ki67+	 5780 19243
9296	0	0	Ki67+	 5780 19261
9297	0	0	Ki67+	 5780 19288
9298	0	0	Ki67+	 5780 19445
9299	0	0	Ki67+	 5781 19681
9300	0	0	Ki67+	 5784 19359
9301	0	0	Ki67+	 5786 19926
9302	0	0	Ki67+	 5790 19326
9303	0	0	Ki67+	 5792 19905
9304	0	0	Ki67+	 5794 19218
9305	0	0	Ki67+	 5798 19287
9306	0	0	Ki67+	 5798 19873
9307	0	0	Ki67+	 5799 19435
9308	0	0	Ki67+	 5799 19596
9309	0	0	Ki67+	 5810 19674
9310	0	0	Ki67+	 5813 19332
9311	0	0	Ki67+	 5820 19841
9312	0	0	Ki67+	 5822 19365
9313	0	0	Ki67+	 5822 19822
9314	0	0	Ki67+	 5825 19908
9315	0	0	Ki67+	 5828 19264
9316	0	0	Ki67+	 5828 19618
9317	0	0	Ki67+	 5835 19431
9318	0	0	Ki67+	 5835 19881
9319	0	0	Ki67+	 5838 19241
9320	0	0	Ki67+	 5839 19562
9321	0	0	Ki67+	 5840 19313
9322	0	0	Ki67+	 5841 19610
9323	0	0	Ki67+	 5842 19684
9324	0	0	Ki67+	 5846 19406
9325	0	0	Ki67+	 5847 19217
9326	0	0	Ki67+	 5847 19793
9327	0	0	Ki67+	 5851 19886
9328	0	0	Ki67+	 5852 19996
9329	0	0	Ki67+	 5853 19536
9330	0	0	Ki67+	 5855 19843
9331	0	0	Ki67+	 5857 19758
9332	0	0	Ki67+	 5859 19416
9333	0	0	Ki67+	 5861 19383
9334	0	0	Ki67+	 5861 19724
9335	0	0	Ki67+	 5862 19629
9336	0	0	Ki67+	 5863 19220
9337	0	0	Ki67+	 5865 19918
9338	0	0	Ki67+	 5868 19975
9339	0	0	Ki67+	 5870 19356
9340	0	0	Ki67+	 5875 19299
9341	0	0	Ki67+	 5875 19492
9342	0	0	Ki67+	 5880 19331
9343	0	0	Ki67+	 5880 19833
9344	0	0	Ki67+	 5884 19718
9345	0	0	Ki67+	 5885 19645
9346	0	0	Ki67+	 5886 19284
9347	0	0	Ki67+	 5890 19569
9348	0	0	Ki67+	 5891 19269
9349	0	0	Ki67+	 5891 19735
9350	0	0	Ki67+	 5892 19359
9351	0	0	Ki67+	 5892 19610
9352	0	0	Ki67+	 5896 19205
9353	0	0	Ki67+	 5900 19300
9354	0	0	Ki67+	 5904 19617
9355	0	0	Ki67+	 5909 19273
9356	0	0	Ki67+	 5910 19976
9357	0	0	Ki67+	 5911 19481
9358	0	0	Ki67+	 5911 19533
9359	0	0	Ki67+	 5913 19578
9360	0	0	Ki67+	 5915 19253
9361	0	0	Ki67+	 5922 19831
9362	0	0	Ki67+	 5923 19800
9363	0	0	Ki67+	 5926 19853
9364	0	0	Ki67+	 5929 19629
9365	0	0	Ki67+	 5931 19491
9366	0	0	Ki67+	 5931 19693
9367	0	0	Ki67+	 5932 19277
9368	0	0	Ki67+	 5943 19237
9369	0	0	Ki67+	 5944 19784
9370	0	0	Ki67+	 5945 19822
9371	0	0	Ki67+	 5945 19965
9372	0	0	Ki67+	 5946 19812
9373	0	0	Ki67+	 5950 19486
9374	0	0	Ki67+	 5954 19515
9375	0	0	Ki67+	 5955 19860
9376	0	0	Ki67+	 5961 19736
9377	0	0	Ki67+	 5962 19412
9378	0	0	Ki67+	 5963 19261
9379	0	0	Ki67+	 5963 19881
9380	0	0	Ki67+	 5964 19463
9381	0	0	Ki67+	 5966 19275
9382	0	0	Ki67+	 5177 20046
9383	0	0	Ki67+	 5177 20260
9384	0	0	Ki67+	 5179 20206
9385	0	0	Ki67+	 5179 20490
9386	0	0	Ki67+	 5181 20242
9387	0	0	Ki67+	 5194 20202
9388	0	0	Ki67+	 5195 20486
9389	0	0	Ki67+	 5197 20670
9390	0	0	Ki67+	 5233 20236
9391	0	0	Ki67+	 5248 20076
9392	0	0	Ki67+	 5249 20271
9393	0	0	Ki67+	 5254 20281
9394	0	0	Ki67+	 5262 20197
9395	0	0	Ki67+	 5281 20755
9396	0	0	Ki67+	 5284 20033
9397	0	0	Ki67+	 5291 20148
9398	0	0	Ki67+	 5291 20707
9399	0	0	Ki67+	 5298 20008
9400	0	0	Ki67+	 5302 20627
9401	0	0	Ki67+	 5305 20033
9402	0	0	Ki67+	 5310 20712
9403	0	0	Ki67+	 5311 20740
9404	0	0	Ki67+	 5329 20555
9405	0	0	Ki67+	 5345 20026
9406	0	0	Ki67+	 5350 20799
9407	0	0	Ki67+	 5353 20561
9408	0	0	Ki67+	 5366 20088
9409	0	0	Ki67+	 5366 20492
9410	0	0	Ki67+	 5369 20650
9411	0	0	Ki67+	 5378 20567
9412	0	0	Ki67+	 5385 20770
9413	0	0	Ki67+	 5386 20647
9414	0	0	Ki67+	 5392 20266
9415	0	0	Ki67+	 5395 20662
9416	0	0	Ki67+	 5400 20471
9417	0	0	Ki67+	 5400 20684
9418	0	0	Ki67+	 5401 20233
9419	0	0	Ki67+	 5403 20522
9420	0	0	Ki67+	 5404 20424
9421	0	0	Ki67+	 5405 20488
9422	0	0	Ki67+	 5411 20303
9423	0	0	Ki67+	 5413 20245
9424	0	0	Ki67+	 5417 20032
9425	0	0	Ki67+	 5420 20452
9426	0	0	Ki67+	 5430 20352
9427	0	0	Ki67+	 5435 20692
9428	0	0	Ki67+	 5437 20274
9429	0	0	Ki67+	 5439 20588
9430	0	0	Ki67+	 5440 20146
9431	0	0	Ki67+	 5440 20549
9432	0	0	Ki67+	 5442 20384
9433	0	0	Ki67+	 5442 20568
9434	0	0	Ki67+	 5443 20175
9435	0	0	Ki67+	 5443 20298
9436	0	0	Ki67+	 5447 20434
9437	0	0	Ki67+	 5452 20270
9438	0	0	Ki67+	 5452 20335
9439	0	0	Ki67+	 5452 20468
9440	0	0	Ki67+	 5460 20130
9441	0	0	Ki67+	 5461 20538
9442	0	0	Ki67+	 5461 20699
9443	0	0	Ki67+	 5463 20393
9444	0	0	Ki67+	 5463 20446
9445	0	0	Ki67+	 5470 20566
9446	0	0	Ki67+	 5470 20655
9447	0	0	Ki67+	 5471 20502
9448	0	0	Ki67+	 5472 20020
9449	0	0	Ki67+	 5479 20604
9450	0	0	Ki67+	 5479 20679
9451	0	0	Ki67+	 5481 20373
9452	0	0	Ki67+	 5481 20418
9453	0	0	Ki67+	 5486 20316
9454	0	0	Ki67+	 5491 20037
9455	0	0	Ki67+	 5491 20610
9456	0	0	Ki67+	 5491 20647
9457	0	0	Ki67+	 5495 20543
9458	0	0	Ki67+	 5506 20143
9459	0	0	Ki67+	 5508 20413
9460	0	0	Ki67+	 5508 20655
9461	0	0	Ki67+	 5510 20390
9462	0	0	Ki67+	 5514 20678
9463	0	0	Ki67+	 5515 20357
9464	0	0	Ki67+	 5524 20123
9465	0	0	Ki67+	 5527 20492
9466	0	0	Ki67+	 5538 20140
9467	0	0	Ki67+	 5540 20458
9468	0	0	Ki67+	 5544 20073
9469	0	0	Ki67+	 5556 20488
9470	0	0	Ki67+	 5565 20143
9471	0	0	Ki67+	 5568 20098
9472	0	0	Ki67+	 5569 20230
9473	0	0	Ki67+	 5574 20451
9474	0	0	Ki67+	 5578 20510
9475	0	0	Ki67+	 5579 20069
9476	0	0	Ki67+	 5583 20098
9477	0	0	Ki67+	 5585 20080
9478	0	0	Ki67+	 5586 20591
9479	0	0	Ki67+	 5587 20487
9480	0	0	Ki67+	 5603 20180
9481	0	0	Ki67+	 5604 20227
9482	0	0	Ki67+	 5606 20071
9483	0	0	Ki67+	 5608 20541
9484	0	0	Ki67+	 5610 20457
9485	0	0	Ki67+	 5611 20337
9486	0	0	Ki67+	 5614 20394
9487	0	0	Ki67+	 5617 20509
9488	0	0	Ki67+	 5621 20597
9489	0	0	Ki67+	 5622 20135
9490	0	0	Ki67+	 5622 20202
9491	0	0	Ki67+	 5623 20025
9492	0	0	Ki67+	 5623 20080
9493	0	0	Ki67+	 5623 20096
9494	0	0	Ki67+	 5623 20628
9495	0	0	Ki67+	 5624 20483
9496	0	0	Ki67+	 5625 20659
9497	0	0	Ki67+	 5627 20116
9498	0	0	Ki67+	 5629 20056
9499	0	0	Ki67+	 5637 20466
9500	0	0	Ki67+	 5639 20003
9501	0	0	Ki67+	 5641 20501
9502	0	0	Ki67+	 5641 20605
9503	0	0	Ki67+	 5645 20711
9504	0	0	Ki67+	 5647 20065
9505	0	0	Ki67+	 5648 20673
9506	0	0	Ki67+	 5650 20253
9507	0	0	Ki67+	 5656 20295
9508	0	0	Ki67+	 5658 20643
9509	0	0	Ki67+	 5661 20496
9510	0	0	Ki67+	 5662 20186
9511	0	0	Ki67+	 5662 20258
9512	0	0	Ki67+	 5664 20722
9513	0	0	Ki67+	 5668 20603
9514	0	0	Ki67+	 5669 20623
9515	0	0	Ki67+	 5674 20151
9516	0	0	Ki67+	 5676 20694
9517	0	0	Ki67+	 5677 20222
9518	0	0	Ki67+	 5680 20123
9519	0	0	Ki67+	 5680 20287
9520	0	0	Ki67+	 5680 20476
9521	0	0	Ki67+	 5683 20038
9522	0	0	Ki67+	 5684 20304
9523	0	0	Ki67+	 5685 20180
9524	0	0	Ki67+	 5686 20456
9525	0	0	Ki67+	 5688 20659
9526	0	0	Ki67+	 5690 20092
9527	0	0	Ki67+	 5693 20047
9528	0	0	Ki67+	 5693 20681
9529	0	0	Ki67+	 5698 20585
9530	0	0	Ki67+	 5701 20134
9531	0	0	Ki67+	 5702 20320
9532	0	0	Ki67+	 5702 20555
9533	0	0	Ki67+	 5703 20472
9534	0	0	Ki67+	 5704 20504
9535	0	0	Ki67+	 5704 20625
9536	0	0	Ki67+	 5709 20201
9537	0	0	Ki67+	 5713 20148
9538	0	0	Ki67+	 5713 20251
9539	0	0	Ki67+	 5714 20344
9540	0	0	Ki67+	 5714 20716
9541	0	0	Ki67+	 5715 20437
9542	0	0	Ki67+	 5715 20575
9543	0	0	Ki67+	 5716 20001
9544	0	0	Ki67+	 5718 20051
9545	0	0	Ki67+	 5720 20184
9546	0	0	Ki67+	 5723 20678
9547	0	0	Ki67+	 5725 20285
9548	0	0	Ki67+	 5728 20112
9549	0	0	Ki67+	 5729 20041
9550	0	0	Ki67+	 5729 20079
9551	0	0	Ki67+	 5729 20127
9552	0	0	Ki67+	 5735 20315
9553	0	0	Ki67+	 5738 20147
9554	0	0	Ki67+	 5739 20559
9555	0	0	Ki67+	 5739 20626
9556	0	0	Ki67+	 5743 20483
9557	0	0	Ki67+	 5748 20275
9558	0	0	Ki67+	 5748 20445
9559	0	0	Ki67+	 5752 20356
9560	0	0	Ki67+	 5753 20105
9561	0	0	Ki67+	 5755 20584
9562	0	0	Ki67+	 5758 20317
9563	0	0	Ki67+	 5760 20529
9564	0	0	Ki67+	 5766 20661
9565	0	0	Ki67+	 5770 20595
9566	0	0	Ki67+	 5773 20736
9567	0	0	Ki67+	 5777 20635
9568	0	0	Ki67+	 5781 20536
9569	0	0	Ki67+	 5782 20502
9570	0	0	Ki67+	 5783 20232
9571	0	0	Ki67+	 5786 20391
9572	0	0	Ki67+	 5788 20764
9573	0	0	Ki67+	 5792 20567
9574	0	0	Ki67+	 5793 20468
9575	0	0	Ki67+	 5794 20368
9576	0	0	Ki67+	 5799 20638
9577	0	0	Ki67+	 5803 20724
9578	0	0	Ki67+	 5806 20502
9579	0	0	Ki67+	 5806 20581
9580	0	0	Ki67+	 5812 20203
9581	0	0	Ki67+	 5813 20274
9582	0	0	Ki67+	 5815 20768
9583	0	0	Ki67+	 5819 20239
9584	0	0	Ki67+	 5819 20290
9585	0	0	Ki67+	 5820 20610
9586	0	0	Ki67+	 5824 20762
9587	0	0	Ki67+	 5826 20380
9588	0	0	Ki67+	 5827 20524
9589	0	0	Ki67+	 5828 20699
9590	0	0	Ki67+	 5836 20410
9591	0	0	Ki67+	 5837 20165
9592	0	0	Ki67+	 5837 20626
9593	0	0	Ki67+	 5838 20661
9594	0	0	Ki67+	 5842 20203
9595	0	0	Ki67+	 5842 20569
9596	0	0	Ki67+	 5844 20706
9597	0	0	Ki67+	 5845 20027
9598	0	0	Ki67+	 5848 20234
9599	0	0	Ki67+	 5848 20276
9600	0	0	Ki67+	 5851 20090
9601	0	0	Ki67+	 5851 20303
9602	0	0	Ki67+	 5853 20604
9603	0	0	Ki67+	 5854 20112
9604	0	0	Ki67+	 5859 20166
9605	0	0	Ki67+	 5861 20623
9606	0	0	Ki67+	 5863 20387
9607	0	0	Ki67+	 5864 20767
9608	0	0	Ki67+	 5865 20459
9609	0	0	Ki67+	 5865 20635
9610	0	0	Ki67+	 5866 20501
9611	0	0	Ki67+	 5868 20077
9612	0	0	Ki67+	 5870 20750
9613	0	0	Ki67+	 5876 20325
9614	0	0	Ki67+	 5879 20775
9615	0	0	Ki67+	 5881 20117
9616	0	0	Ki67+	 5881 20191
9617	0	0	Ki67+	 5882 20134
9618	0	0	Ki67+	 5882 20293
9619	0	0	Ki67+	 5884 20081
9620	0	0	Ki67+	 5887 20222
9621	0	0	Ki67+	 5887 20254
9622	0	0	Ki67+	 5887 20696
9623	0	0	Ki67+	 5888 20031
9624	0	0	Ki67+	 5891 20393
9625	0	0	Ki67+	 5891 20740
9626	0	0	Ki67+	 5893 20555
9627	0	0	Ki67+	 5895 20532
9628	0	0	Ki67+	 5897 20155
9629	0	0	Ki67+	 5897 20436
9630	0	0	Ki67+	 5902 20259
9631	0	0	Ki67+	 5902 20331
9632	0	0	Ki67+	 5906 20135
9633	0	0	Ki67+	 5910 20375
9634	0	0	Ki67+	 5910 20745
9635	0	0	Ki67+	 5913 20477
9636	0	0	Ki67+	 5914 20496
9637	0	0	Ki67+	 5916 20276
9638	0	0	Ki67+	 5917 20316
9639	0	0	Ki67+	 5919 20344
9640	0	0	Ki67+	 5921 20015
9641	0	0	Ki67+	 5922 20204
9642	0	0	Ki67+	 5925 20221
9643	0	0	Ki67+	 5936 20197
9644	0	0	Ki67+	 5936 20300
9645	0	0	Ki67+	 5937 20154
9646	0	0	Ki67+	 5938 20217
9647	0	0	Ki67+	 5938 20786
9648	0	0	Ki67+	 5942 20689
9649	0	0	Ki67+	 5946 20552
9650	0	0	Ki67+	 5947 20333
9651	0	0	Ki67+	 5960 20408
9652	0	0	Ki67+	 5960 20655
9653	0	0	Ki67+	 5966 20045
9654	0	0	Ki67+	 5173 21436
9655	0	0	Ki67+	 5177 21484
9656	0	0	Ki67+	 5181 21494
9657	0	0	Ki67+	 5191 21189
9658	0	0	Ki67+	 5199 21459
9659	0	0	Ki67+	 5200 20827
9660	0	0	Ki67+	 5204 21537
9661	0	0	Ki67+	 5216 21052
9662	0	0	Ki67+	 5221 21393
9663	0	0	Ki67+	 5230 20991
9664	0	0	Ki67+	 5234 21088
9665	0	0	Ki67+	 5234 21410
9666	0	0	Ki67+	 5243 21564
9667	0	0	Ki67+	 5248 21520
9668	0	0	Ki67+	 5253 20979
9669	0	0	Ki67+	 5259 21420
9670	0	0	Ki67+	 5260 20894
9671	0	0	Ki67+	 5261 21073
9672	0	0	Ki67+	 5266 21106
9673	0	0	Ki67+	 5270 21441
9674	0	0	Ki67+	 5273 21587
9675	0	0	Ki67+	 5279 21091
9676	0	0	Ki67+	 5288 21415
9677	0	0	Ki67+	 5292 21034
9678	0	0	Ki67+	 5297 21474
9679	0	0	Ki67+	 5298 21526
9680	0	0	Ki67+	 5298 21580
9681	0	0	Ki67+	 5305 21467
9682	0	0	Ki67+	 5323 21433
9683	0	0	Ki67+	 5330 21176
9684	0	0	Ki67+	 5330 21563
9685	0	0	Ki67+	 5339 21458
9686	0	0	Ki67+	 5349 21594
9687	0	0	Ki67+	 5350 21490
9688	0	0	Ki67+	 5359 21439
9689	0	0	Ki67+	 5361 21525
9690	0	0	Ki67+	 5371 21531
9691	0	0	Ki67+	 5373 21051
9692	0	0	Ki67+	 5382 21498
9693	0	0	Ki67+	 5387 20869
9694	0	0	Ki67+	 5390 21510
9695	0	0	Ki67+	 5391 21393
9696	0	0	Ki67+	 5391 21543
9697	0	0	Ki67+	 5393 21009
9698	0	0	Ki67+	 5398 21474
9699	0	0	Ki67+	 5403 21364
9700	0	0	Ki67+	 5407 20826
9701	0	0	Ki67+	 5407 21455
9702	0	0	Ki67+	 5411 20987
9703	0	0	Ki67+	 5411 21205
9704	0	0	Ki67+	 5413 21492
9705	0	0	Ki67+	 5415 20853
9706	0	0	Ki67+	 5415 21569
9707	0	0	Ki67+	 5417 20885
9708	0	0	Ki67+	 5419 20822
9709	0	0	Ki67+	 5421 21518
9710	0	0	Ki67+	 5423 21173
9711	0	0	Ki67+	 5424 21426
9712	0	0	Ki67+	 5428 21034
9713	0	0	Ki67+	 5432 21535
9714	0	0	Ki67+	 5434 21467
9715	0	0	Ki67+	 5434 21565
9716	0	0	Ki67+	 5437 20995
9717	0	0	Ki67+	 5439 20954
9718	0	0	Ki67+	 5440 21124
9719	0	0	Ki67+	 5447 21486
9720	0	0	Ki67+	 5451 21425
9721	0	0	Ki67+	 5456 21301
9722	0	0	Ki67+	 5460 21594
9723	0	0	Ki67+	 5467 20997
9724	0	0	Ki67+	 5467 21513
9725	0	0	Ki67+	 5468 21063
9726	0	0	Ki67+	 5470 21580
9727	0	0	Ki67+	 5477 21347
9728	0	0	Ki67+	 5482 21143
9729	0	0	Ki67+	 5484 21596
9730	0	0	Ki67+	 5487 20929
9731	0	0	Ki67+	 5490 20987
9732	0	0	Ki67+	 5492 21563
9733	0	0	Ki67+	 5494 21365
9734	0	0	Ki67+	 5496 21007
9735	0	0	Ki67+	 5501 21253
9736	0	0	Ki67+	 5506 21126
9737	0	0	Ki67+	 5509 20935
9738	0	0	Ki67+	 5511 21080
9739	0	0	Ki67+	 5518 21188
9740	0	0	Ki67+	 5520 20889
9741	0	0	Ki67+	 5527 20913
9742	0	0	Ki67+	 5537 21032
9743	0	0	Ki67+	 5538 21260
9744	0	0	Ki67+	 5543 20824
9745	0	0	Ki67+	 5543 21061
9746	0	0	Ki67+	 5548 21408
9747	0	0	Ki67+	 5550 21294
9748	0	0	Ki67+	 5553 20999
9749	0	0	Ki67+	 5554 21034
9750	0	0	Ki67+	 5558 21480
9751	0	0	Ki67+	 5559 21226
9752	0	0	Ki67+	 5559 21498
9753	0	0	Ki67+	 5570 21536
9754	0	0	Ki67+	 5571 21549
9755	0	0	Ki67+	 5572 21134
9756	0	0	Ki67+	 5572 21243
9757	0	0	Ki67+	 5576 21443
9758	0	0	Ki67+	 5580 21077
9759	0	0	Ki67+	 5582 21394
9760	0	0	Ki67+	 5583 21495
9761	0	0	Ki67+	 5584 20932
9762	0	0	Ki67+	 5584 21056
9763	0	0	Ki67+	 5585 20989
9764	0	0	Ki67+	 5585 21535
9765	0	0	Ki67+	 5587 21041
9766	0	0	Ki67+	 5592 21564
9767	0	0	Ki67+	 5593 21315
9768	0	0	Ki67+	 5596 21467
9769	0	0	Ki67+	 5599 21109
9770	0	0	Ki67+	 5600 21274
9771	0	0	Ki67+	 5601 21247
9772	0	0	Ki67+	 5603 21066
9773	0	0	Ki67+	 5610 21586
9774	0	0	Ki67+	 5611 21546
9775	0	0	Ki67+	 5612 21516
9776	0	0	Ki67+	 5614 20945
9777	0	0	Ki67+	 5614 21024
9778	0	0	Ki67+	 5615 21298
9779	0	0	Ki67+	 5616 21097
9780	0	0	Ki67+	 5618 21114
9781	0	0	Ki67+	 5620 21052
9782	0	0	Ki67+	 5620 21440
9783	0	0	Ki67+	 5623 21317
9784	0	0	Ki67+	 5623 21345
9785	0	0	Ki67+	 5629 20912
9786	0	0	Ki67+	 5633 21424
9787	0	0	Ki67+	 5638 21571
9788	0	0	Ki67+	 5639 21164
9789	0	0	Ki67+	 5643 21035
9790	0	0	Ki67+	 5646 21137
9791	0	0	Ki67+	 5650 21148
9792	0	0	Ki67+	 5651 21391
9793	0	0	Ki67+	 5654 20837
9794	0	0	Ki67+	 5654 20935
9795	0	0	Ki67+	 5656 20992
9796	0	0	Ki67+	 5657 20864
9797	0	0	Ki67+	 5660 21437
9798	0	0	Ki67+	 5661 21589
9799	0	0	Ki67+	 5666 21500
9800	0	0	Ki67+	 5669 21372
9801	0	0	Ki67+	 5672 21472
9802	0	0	Ki67+	 5673 21042
9803	0	0	Ki67+	 5674 21127
9804	0	0	Ki67+	 5674 21208
9805	0	0	Ki67+	 5675 20935
9806	0	0	Ki67+	 5675 21113
9807	0	0	Ki67+	 5677 20978
9808	0	0	Ki67+	 5677 21075
9809	0	0	Ki67+	 5680 21094
9810	0	0	Ki67+	 5688 21497
9811	0	0	Ki67+	 5692 21120
9812	0	0	Ki67+	 5698 21469
9813	0	0	Ki67+	 5701 21051
9814	0	0	Ki67+	 5706 21088
9815	0	0	Ki67+	 5706 21105
9816	0	0	Ki67+	 5716 21130
9817	0	0	Ki67+	 5723 21447
9818	0	0	Ki67+	 5723 21483
9819	0	0	Ki67+	 5724 21598
9820	0	0	Ki67+	 5725 21515
9821	0	0	Ki67+	 5725 21530
9822	0	0	Ki67+	 5731 21493
9823	0	0	Ki67+	 5746 21397
9824	0	0	Ki67+	 5751 21515
9825	0	0	Ki67+	 5754 21223
9826	0	0	Ki67+	 5761 21467
9827	0	0	Ki67+	 5768 21492
9828	0	0	Ki67+	 5775 21530
9829	0	0	Ki67+	 5782 20827
9830	0	0	Ki67+	 5789 20966
9831	0	0	Ki67+	 5790 20937
9832	0	0	Ki67+	 5798 21008
9833	0	0	Ki67+	 5799 20843
9834	0	0	Ki67+	 5802 21486
9835	0	0	Ki67+	 5803 21475
9836	0	0	Ki67+	 5804 20920
9837	0	0	Ki67+	 5804 21114
9838	0	0	Ki67+	 5809 20816
9839	0	0	Ki67+	 5813 21443
9840	0	0	Ki67+	 5814 21062
9841	0	0	Ki67+	 5817 21564
9842	0	0	Ki67+	 5821 20996
9843	0	0	Ki67+	 5826 21477
9844	0	0	Ki67+	 5828 21179
9845	0	0	Ki67+	 5829 21031
9846	0	0	Ki67+	 5830 21504
9847	0	0	Ki67+	 5832 20950
9848	0	0	Ki67+	 5834 21063
9849	0	0	Ki67+	 5835 20981
9850	0	0	Ki67+	 5837 21127
9851	0	0	Ki67+	 5837 21463
9852	0	0	Ki67+	 5838 20818
9853	0	0	Ki67+	 5841 21258
9854	0	0	Ki67+	 5842 20874
9855	0	0	Ki67+	 5843 21093
9856	0	0	Ki67+	 5846 21018
9857	0	0	Ki67+	 5851 21467
9858	0	0	Ki67+	 5853 21224
9859	0	0	Ki67+	 5854 21409
9860	0	0	Ki67+	 5855 21567
9861	0	0	Ki67+	 5856 20837
9862	0	0	Ki67+	 5859 21520
9863	0	0	Ki67+	 5861 21027
9864	0	0	Ki67+	 5861 21058
9865	0	0	Ki67+	 5862 20984
9866	0	0	Ki67+	 5867 21509
9867	0	0	Ki67+	 5872 21185
9868	0	0	Ki67+	 5876 21304
9869	0	0	Ki67+	 5878 20886
9870	0	0	Ki67+	 5881 21242
9871	0	0	Ki67+	 5883 21097
9872	0	0	Ki67+	 5883 21273
9873	0	0	Ki67+	 5884 20921
9874	0	0	Ki67+	 5885 20853
9875	0	0	Ki67+	 5885 21194
9876	0	0	Ki67+	 5886 21063
9877	0	0	Ki67+	 5887 21308
9878	0	0	Ki67+	 5893 21356
9879	0	0	Ki67+	 5893 21385
9880	0	0	Ki67+	 5894 20992
9881	0	0	Ki67+	 5895 20975
9882	0	0	Ki67+	 5898 21558
9883	0	0	Ki67+	 5901 20814
9884	0	0	Ki67+	 5901 21214
9885	0	0	Ki67+	 5902 21026
9886	0	0	Ki67+	 5902 21508
9887	0	0	Ki67+	 5904 20888
9888	0	0	Ki67+	 5906 20963
9889	0	0	Ki67+	 5906 21071
9890	0	0	Ki67+	 5906 21478
9891	0	0	Ki67+	 5907 20846
9892	0	0	Ki67+	 5908 20936
9893	0	0	Ki67+	 5911 21138
9894	0	0	Ki67+	 5914 21270
9895	0	0	Ki67+	 5915 21492
9896	0	0	Ki67+	 5923 21168
9897	0	0	Ki67+	 5931 20871
9898	0	0	Ki67+	 5931 21144
9899	0	0	Ki67+	 5932 21597
9900	0	0	Ki67+	 5933 20902
9901	0	0	Ki67+	 5937 21239
9902	0	0	Ki67+	 5937 21348
9903	0	0	Ki67+	 5939 21029
9904	0	0	Ki67+	 5942 20858
9905	0	0	Ki67+	 5942 20988
9906	0	0	Ki67+	 5944 21544
9907	0	0	Ki67+	 5945 20918
9908	0	0	Ki67+	 5946 21184
9909	0	0	Ki67+	 5946 21226
9910	0	0	Ki67+	 5948 21152
9911	0	0	Ki67+	 5952 20950
9912	0	0	Ki67+	 5954 20963
9913	0	0	Ki67+	 5960 21137
9914	0	0	Ki67+	 5961 21329
9915	0	0	Ki67+	 5966 21171
9916	0	0	Ki67+	 5174 21678
9917	0	0	Ki67+	 5196 21777
9918	0	0	Ki67+	 5211 21663
9919	0	0	Ki67+	 5213 21677
9920	0	0	Ki67+	 5222 21768
9921	0	0	Ki67+	 5224 21785
9922	0	0	Ki67+	 5225 21673
9923	0	0	Ki67+	 5229 21839
9924	0	0	Ki67+	 5240 21783
9925	0	0	Ki67+	 5252 21754
9926	0	0	Ki67+	 5257 21821
9927	0	0	Ki67+	 5270 21853
9928	0	0	Ki67+	 5274 21758
9929	0	0	Ki67+	 5278 21828
9930	0	0	Ki67+	 5281 21618
9931	0	0	Ki67+	 5286 21804
9932	0	0	Ki67+	 5293 21865
9933	0	0	Ki67+	 5303 21805
9934	0	0	Ki67+	 5307 21675
9935	0	0	Ki67+	 5310 21608
9936	0	0	Ki67+	 5311 21654
9937	0	0	Ki67+	 5330 21876
9938	0	0	Ki67+	 5332 21833
9939	0	0	Ki67+	 5334 21897
9940	0	0	Ki67+	 5343 21631
9941	0	0	Ki67+	 5344 21861
9942	0	0	Ki67+	 5360 21881
9943	0	0	Ki67+	 5365 21836
9944	0	0	Ki67+	 5373 21607
9945	0	0	Ki67+	 5378 21632
9946	0	0	Ki67+	 5379 21915
9947	0	0	Ki67+	 5382 21950
9948	0	0	Ki67+	 5388 21878
9949	0	0	Ki67+	 5389 21844
9950	0	0	Ki67+	 5392 21944
9951	0	0	Ki67+	 5397 21912
9952	0	0	Ki67+	 5409 21666
9953	0	0	Ki67+	 5410 21615
9954	0	0	Ki67+	 5410 21850
9955	0	0	Ki67+	 5411 21632
9956	0	0	Ki67+	 5422 21608
9957	0	0	Ki67+	 5439 21997
9958	0	0	Ki67+	 5444 21663
9959	0	0	Ki67+	 5444 21843
9960	0	0	Ki67+	 5461 21849
9961	0	0	Ki67+	 5467 21658
9962	0	0	Ki67+	 5473 21748
9963	0	0	Ki67+	 5478 21660
9964	0	0	Ki67+	 5480 21714
9965	0	0	Ki67+	 5484 21628
9966	0	0	Ki67+	 5489 21738
9967	0	0	Ki67+	 5494 21645
9968	0	0	Ki67+	 5494 21680
9969	0	0	Ki67+	 5498 21937
9970	0	0	Ki67+	 5504 21881
9971	0	0	Ki67+	 5504 21918
9972	0	0	Ki67+	 5508 21649
9973	0	0	Ki67+	 5511 21602
9974	0	0	Ki67+	 5522 22000
9975	0	0	Ki67+	 5527 21781
9976	0	0	Ki67+	 5529 21685
9977	0	0	Ki67+	 5531 21821
9978	0	0	Ki67+	 5538 21640
9979	0	0	Ki67+	 5546 21805
9980	0	0	Ki67+	 5550 21767
9981	0	0	Ki67+	 5558 21848
9982	0	0	Ki67+	 5562 22065
9983	0	0	Ki67+	 5568 21884
9984	0	0	Ki67+	 5574 21981
9985	0	0	Ki67+	 5576 22097
9986	0	0	Ki67+	 5600 22131
9987	0	0	Ki67+	 5635 22031
9988	0	0	Ki67+	 5658 21616
9989	0	0	Ki67+	 5670 21711
9990	0	0	Ki67+	 5674 21616
9991	0	0	Ki67+	 5682 21666
9992	0	0	Ki67+	 5688 22138
9993	0	0	Ki67+	 5695 21619
9994	0	0	Ki67+	 5702 21768
9995	0	0	Ki67+	 5708 21607
9996	0	0	Ki67+	 5708 21733
9997	0	0	Ki67+	 5712 21667
9998	0	0	Ki67+	 5713 21704
9999	0	0	Ki67+	 5717 21624
10000	0	0	Ki67+	 5729 22060
10001	0	0	Ki67+	 5734 22126
10002	0	0	Ki67+	 5736 21640
10003	0	0	Ki67+	 5749 21607
10004	0	0	Ki67+	 5749 21747
10005	0	0	Ki67+	 5752 21712
10006	0	0	Ki67+	 5771 21836
10007	0	0	Ki67+	 5772 21603
10008	0	0	Ki67+	 5783 21743
10009	0	0	Ki67+	 5787 21618
10010	0	0	Ki67+	 5787 22169
10011	0	0	Ki67+	 5791 22217
10012	0	0	Ki67+	 5792 21828
10013	0	0	Ki67+	 5794 21884
10014	0	0	Ki67+	 5798 21764
10015	0	0	Ki67+	 5809 21834
10016	0	0	Ki67+	 5812 21908
10017	0	0	Ki67+	 5812 22180
10018	0	0	Ki67+	 5818 21926
10019	0	0	Ki67+	 5819 22222
10020	0	0	Ki67+	 5824 21736
10021	0	0	Ki67+	 5827 21880
10022	0	0	Ki67+	 5833 21710
10023	0	0	Ki67+	 5834 21855
10024	0	0	Ki67+	 5836 21629
10025	0	0	Ki67+	 5840 21929
10026	0	0	Ki67+	 5843 21840
10027	0	0	Ki67+	 5847 21757
10028	0	0	Ki67+	 5853 21734
10029	0	0	Ki67+	 5853 21900
10030	0	0	Ki67+	 5853 21971
10031	0	0	Ki67+	 5858 22048
10032	0	0	Ki67+	 5859 21776
10033	0	0	Ki67+	 5861 22035
10034	0	0	Ki67+	 5866 21954
10035	0	0	Ki67+	 5874 21969
10036	0	0	Ki67+	 5874 22099
10037	0	0	Ki67+	 5878 22142
10038	0	0	Ki67+	 5881 21779
10039	0	0	Ki67+	 5885 22153
10040	0	0	Ki67+	 5892 21959
10041	0	0	Ki67+	 5895 21858
10042	0	0	Ki67+	 5895 22042
10043	0	0	Ki67+	 5896 21809
10044	0	0	Ki67+	 5897 21644
10045	0	0	Ki67+	 5899 21996
10046	0	0	Ki67+	 5902 21762
10047	0	0	Ki67+	 5903 22076
10048	0	0	Ki67+	 5909 22116
10049	0	0	Ki67+	 5911 22022
10050	0	0	Ki67+	 5913 21779
10051	0	0	Ki67+	 5923 22187
10052	0	0	Ki67+	 5924 21789
10053	0	0	Ki67+	 5926 21626
10054	0	0	Ki67+	 5927 21887
10055	0	0	Ki67+	 5930 22045
10056	0	0	Ki67+	 5933 22085
10057	0	0	Ki67+	 5940 21907
10058	0	0	Ki67+	 5950 22039
10059	0	0	Ki67+	 5952 21765
10060	0	0	Ki67+	 5962 21800
10061	0	0	Ki67+	 5963 21613
10062	0	0	Ki67+	 6034 11219
10063	0	0	Ki67+	 6046 11211
10064	0	0	Ki67+	 6068 11221
10065	0	0	Ki67+	 6073 11317
10066	0	0	Ki67+	 6075 11190
10067	0	0	Ki67+	 6076 11336
10068	0	0	Ki67+	 6084 11211
10069	0	0	Ki67+	 6099 11228
10070	0	0	Ki67+	 6099 11303
10071	0	0	Ki67+	 6101 11169
10072	0	0	Ki67+	 6114 11160
10073	0	0	Ki67+	 6129 11184
10074	0	0	Ki67+	 6129 11277
10075	0	0	Ki67+	 6133 11309
10076	0	0	Ki67+	 6133 11363
10077	0	0	Ki67+	 6151 11132
10078	0	0	Ki67+	 6158 11311
10079	0	0	Ki67+	 6160 11271
10080	0	0	Ki67+	 6161 11381
10081	0	0	Ki67+	 6162 11129
10082	0	0	Ki67+	 6162 11355
10083	0	0	Ki67+	 6171 11158
10084	0	0	Ki67+	 6177 11333
10085	0	0	Ki67+	 6183 11287
10086	0	0	Ki67+	 6185 11388
10087	0	0	Ki67+	 6205 11340
10088	0	0	Ki67+	 6207 11154
10089	0	0	Ki67+	 6216 11097
10090	0	0	Ki67+	 6218 11239
10091	0	0	Ki67+	 6219 11347
10092	0	0	Ki67+	 6226 11325
10093	0	0	Ki67+	 6228 11113
10094	0	0	Ki67+	 6228 11269
10095	0	0	Ki67+	 6237 11244
10096	0	0	Ki67+	 6240 11171
10097	0	0	Ki67+	 6246 11135
10098	0	0	Ki67+	 6250 11104
10099	0	0	Ki67+	 6251 11171
10100	0	0	Ki67+	 6252 11082
10101	0	0	Ki67+	 6255 11207
10102	0	0	Ki67+	 6258 11325
10103	0	0	Ki67+	 6259 11346
10104	0	0	Ki67+	 6263 11135
10105	0	0	Ki67+	 6263 11166
10106	0	0	Ki67+	 6264 11401
10107	0	0	Ki67+	 6275 11362
10108	0	0	Ki67+	 6278 11142
10109	0	0	Ki67+	 6279 11326
10110	0	0	Ki67+	 6282 11104
10111	0	0	Ki67+	 6283 11297
10112	0	0	Ki67+	 6287 11183
10113	0	0	Ki67+	 6289 11378
10114	0	0	Ki67+	 6291 11330
10115	0	0	Ki67+	 6298 11272
10116	0	0	Ki67+	 6299 11363
10117	0	0	Ki67+	 6303 11132
10118	0	0	Ki67+	 6307 11254
10119	0	0	Ki67+	 6310 11160
10120	0	0	Ki67+	 6314 11186
10121	0	0	Ki67+	 6318 11139
10122	0	0	Ki67+	 6318 11306
10123	0	0	Ki67+	 6319 11329
10124	0	0	Ki67+	 6328 11163
10125	0	0	Ki67+	 6329 11208
10126	0	0	Ki67+	 6335 11182
10127	0	0	Ki67+	 5971 11785
10128	0	0	Ki67+	 5972 11741
10129	0	0	Ki67+	 5979 12251
10130	0	0	Ki67+	 5980 12159
10131	0	0	Ki67+	 5990 11773
10132	0	0	Ki67+	 5992 11948
10133	0	0	Ki67+	 5992 12119
10134	0	0	Ki67+	 5994 12246
10135	0	0	Ki67+	 5997 11827
10136	0	0	Ki67+	 5998 12216
10137	0	0	Ki67+	 5999 11908
10138	0	0	Ki67+	 6001 11543
10139	0	0	Ki67+	 6004 11624
10140	0	0	Ki67+	 6007 11678
10141	0	0	Ki67+	 6011 11657
10142	0	0	Ki67+	 6011 11945
10143	0	0	Ki67+	 6012 12017
10144	0	0	Ki67+	 6016 12183
10145	0	0	Ki67+	 6021 11609
10146	0	0	Ki67+	 6021 12004
10147	0	0	Ki67+	 6028 12247
10148	0	0	Ki67+	 6034 12277
10149	0	0	Ki67+	 6037 11927
10150	0	0	Ki67+	 6046 11645
10151	0	0	Ki67+	 6053 11957
10152	0	0	Ki67+	 6058 11668
10153	0	0	Ki67+	 6061 12253
10154	0	0	Ki67+	 6064 12219
10155	0	0	Ki67+	 6069 11967
10156	0	0	Ki67+	 6072 11635
10157	0	0	Ki67+	 6072 12044
10158	0	0	Ki67+	 6081 12000
10159	0	0	Ki67+	 6084 12115
10160	0	0	Ki67+	 6088 11992
10161	0	0	Ki67+	 6095 11604
10162	0	0	Ki67+	 6098 12072
10163	0	0	Ki67+	 6099 12201
10164	0	0	Ki67+	 6100 11573
10165	0	0	Ki67+	 6101 12027
10166	0	0	Ki67+	 6103 11616
10167	0	0	Ki67+	 6104 11852
10168	0	0	Ki67+	 6108 11748
10169	0	0	Ki67+	 6108 11985
10170	0	0	Ki67+	 6110 12249
10171	0	0	Ki67+	 6113 11705
10172	0	0	Ki67+	 6114 12037
10173	0	0	Ki67+	 6118 12271
10174	0	0	Ki67+	 6121 11783
10175	0	0	Ki67+	 6122 12017
10176	0	0	Ki67+	 6122 12050
10177	0	0	Ki67+	 6124 11545
10178	0	0	Ki67+	 6125 11584
10179	0	0	Ki67+	 6128 11640
10180	0	0	Ki67+	 6134 11727
10181	0	0	Ki67+	 6136 11616
10182	0	0	Ki67+	 6136 11739
10183	0	0	Ki67+	 6136 11802
10184	0	0	Ki67+	 6138 11525
10185	0	0	Ki67+	 6138 12038
10186	0	0	Ki67+	 6138 12102
10187	0	0	Ki67+	 6140 11843
10188	0	0	Ki67+	 6148 11883
10189	0	0	Ki67+	 6150 12094
10190	0	0	Ki67+	 6154 12067
10191	0	0	Ki67+	 6155 11596
10192	0	0	Ki67+	 6155 12138
10193	0	0	Ki67+	 6157 11899
10194	0	0	Ki67+	 6158 11782
10195	0	0	Ki67+	 6160 11767
10196	0	0	Ki67+	 6160 12124
10197	0	0	Ki67+	 6164 11569
10198	0	0	Ki67+	 6168 12035
10199	0	0	Ki67+	 6170 12166
10200	0	0	Ki67+	 6174 11750
10201	0	0	Ki67+	 6174 12111
10202	0	0	Ki67+	 6175 11929
10203	0	0	Ki67+	 6176 12188
10204	0	0	Ki67+	 6177 11561
10205	0	0	Ki67+	 6181 11675
10206	0	0	Ki67+	 6181 11697
10207	0	0	Ki67+	 6181 11854
10208	0	0	Ki67+	 6183 11597
10209	0	0	Ki67+	 6192 11638
10210	0	0	Ki67+	 6192 11671
10211	0	0	Ki67+	 6193 11801
10212	0	0	Ki67+	 6194 11649
10213	0	0	Ki67+	 6197 11774
10214	0	0	Ki67+	 6201 11900
10215	0	0	Ki67+	 6202 11577
10216	0	0	Ki67+	 6204 11836
10217	0	0	Ki67+	 6206 11697
10218	0	0	Ki67+	 6206 11937
10219	0	0	Ki67+	 6207 11790
10220	0	0	Ki67+	 6213 11635
10221	0	0	Ki67+	 6214 11602
10222	0	0	Ki67+	 6216 12162
10223	0	0	Ki67+	 6218 11882
10224	0	0	Ki67+	 6221 11975
10225	0	0	Ki67+	 6222 11773
10226	0	0	Ki67+	 6225 11701
10227	0	0	Ki67+	 6225 11752
10228	0	0	Ki67+	 6228 11649
10229	0	0	Ki67+	 6228 11669
10230	0	0	Ki67+	 6236 11816
10231	0	0	Ki67+	 6236 11920
10232	0	0	Ki67+	 6237 12002
10233	0	0	Ki67+	 6241 11620
10234	0	0	Ki67+	 6244 11967
10235	0	0	Ki67+	 6249 12286
10236	0	0	Ki67+	 6262 11958
10237	0	0	Ki67+	 6269 12287
10238	0	0	Ki67+	 6278 11980
10239	0	0	Ki67+	 6281 12006
10240	0	0	Ki67+	 6283 11928
10241	0	0	Ki67+	 6284 12245
10242	0	0	Ki67+	 6285 12125
10243	0	0	Ki67+	 6286 11953
10244	0	0	Ki67+	 6299 11987
10245	0	0	Ki67+	 6302 11948
10246	0	0	Ki67+	 6306 12128
10247	0	0	Ki67+	 6312 12000
10248	0	0	Ki67+	 6315 12012
10249	0	0	Ki67+	 6331 12177
10250	0	0	Ki67+	 6332 12076
10251	0	0	Ki67+	 6335 11975
10252	0	0	Ki67+	 6336 12044
10253	0	0	Ki67+	 6336 12135
10254	0	0	Ki67+	 6343 11939
10255	0	0	Ki67+	 6347 11830
10256	0	0	Ki67+	 6350 12069
10257	0	0	Ki67+	 6352 11890
10258	0	0	Ki67+	 6354 12200
10259	0	0	Ki67+	 6357 12168
10260	0	0	Ki67+	 6358 12001
10261	0	0	Ki67+	 6361 12156
10262	0	0	Ki67+	 6364 11956
10263	0	0	Ki67+	 6373 11864
10264	0	0	Ki67+	 6376 11923
10265	0	0	Ki67+	 6385 11902
10266	0	0	Ki67+	 6386 12209
10267	0	0	Ki67+	 6393 12089
10268	0	0	Ki67+	 6395 12174
10269	0	0	Ki67+	 6400 12137
10270	0	0	Ki67+	 6407 12232
10271	0	0	Ki67+	 6413 12106
10272	0	0	Ki67+	 6413 12185
10273	0	0	Ki67+	 6413 12217
10274	0	0	Ki67+	 6419 12201
10275	0	0	Ki67+	 6420 12164
10276	0	0	Ki67+	 6428 12240
10277	0	0	Ki67+	 6433 12217
10278	0	0	Ki67+	 6442 12261
10279	0	0	Ki67+	 6443 12190
10280	0	0	Ki67+	 6445 12122
10281	0	0	Ki67+	 6457 12089
10282	0	0	Ki67+	 6460 12249
10283	0	0	Ki67+	 6470 11592
10284	0	0	Ki67+	 6474 12211
10285	0	0	Ki67+	 6478 12255
10286	0	0	Ki67+	 6482 12239
10287	0	0	Ki67+	 6487 11621
10288	0	0	Ki67+	 6487 12279
10289	0	0	Ki67+	 6492 12262
10290	0	0	Ki67+	 6493 12177
10291	0	0	Ki67+	 6495 11672
10292	0	0	Ki67+	 6495 12140
10293	0	0	Ki67+	 6499 12210
10294	0	0	Ki67+	 6501 12275
10295	0	0	Ki67+	 6505 11674
10296	0	0	Ki67+	 6512 11697
10297	0	0	Ki67+	 6523 11660
10298	0	0	Ki67+	 6523 12011
10299	0	0	Ki67+	 6524 12194
10300	0	0	Ki67+	 6525 12151
10301	0	0	Ki67+	 6527 12249
10302	0	0	Ki67+	 6532 12171
10303	0	0	Ki67+	 6537 12277
10304	0	0	Ki67+	 6540 12221
10305	0	0	Ki67+	 6547 12186
10306	0	0	Ki67+	 6549 12080
10307	0	0	Ki67+	 6551 12036
10308	0	0	Ki67+	 6553 12284
10309	0	0	Ki67+	 6554 12163
10310	0	0	Ki67+	 6559 12059
10311	0	0	Ki67+	 6571 12164
10312	0	0	Ki67+	 6572 12186
10313	0	0	Ki67+	 6575 12242
10314	0	0	Ki67+	 6580 11692
10315	0	0	Ki67+	 6611 12273
10316	0	0	Ki67+	 6636 12276
10317	0	0	Ki67+	 6740 12133
10318	0	0	Ki67+	 6754 12151
10319	0	0	Ki67+	 5972 13017
10320	0	0	Ki67+	 5973 12768
10321	0	0	Ki67+	 5977 12986
10322	0	0	Ki67+	 5978 12856
10323	0	0	Ki67+	 5983 12795
10324	0	0	Ki67+	 5983 12921
10325	0	0	Ki67+	 5985 12377
10326	0	0	Ki67+	 5988 12396
10327	0	0	Ki67+	 5989 12582
10328	0	0	Ki67+	 5990 12536
10329	0	0	Ki67+	 5991 12548
10330	0	0	Ki67+	 5992 12961
10331	0	0	Ki67+	 5992 12994
10332	0	0	Ki67+	 5998 12806
10333	0	0	Ki67+	 5999 12308
10334	0	0	Ki67+	 6000 12376
10335	0	0	Ki67+	 6001 12628
10336	0	0	Ki67+	 6006 12926
10337	0	0	Ki67+	 6010 12752
10338	0	0	Ki67+	 6011 12817
10339	0	0	Ki67+	 6013 13020
10340	0	0	Ki67+	 6016 12559
10341	0	0	Ki67+	 6021 13062
10342	0	0	Ki67+	 6022 12575
10343	0	0	Ki67+	 6026 12727
10344	0	0	Ki67+	 6026 13029
10345	0	0	Ki67+	 6030 12621
10346	0	0	Ki67+	 6034 12790
10347	0	0	Ki67+	 6035 12302
10348	0	0	Ki67+	 6036 12347
10349	0	0	Ki67+	 6036 12992
10350	0	0	Ki67+	 6042 12850
10351	0	0	Ki67+	 6044 12556
10352	0	0	Ki67+	 6044 13033
10353	0	0	Ki67+	 6045 12830
10354	0	0	Ki67+	 6047 12600
10355	0	0	Ki67+	 6058 12587
10356	0	0	Ki67+	 6058 12756
10357	0	0	Ki67+	 6062 12337
10358	0	0	Ki67+	 6063 12705
10359	0	0	Ki67+	 6064 13039
10360	0	0	Ki67+	 6065 12672
10361	0	0	Ki67+	 6077 12692
10362	0	0	Ki67+	 6081 12714
10363	0	0	Ki67+	 6082 12577
10364	0	0	Ki67+	 6085 12462
10365	0	0	Ki67+	 6091 12567
10366	0	0	Ki67+	 6092 12311
10367	0	0	Ki67+	 6092 12678
10368	0	0	Ki67+	 6094 12429
10369	0	0	Ki67+	 6098 12391
10370	0	0	Ki67+	 6100 13074
10371	0	0	Ki67+	 6102 12822
10372	0	0	Ki67+	 6103 12603
10373	0	0	Ki67+	 6105 12691
10374	0	0	Ki67+	 6106 12762
10375	0	0	Ki67+	 6111 12869
10376	0	0	Ki67+	 6117 12625
10377	0	0	Ki67+	 6119 12801
10378	0	0	Ki67+	 6120 13047
10379	0	0	Ki67+	 6123 12435
10380	0	0	Ki67+	 6123 12589
10381	0	0	Ki67+	 6127 12482
10382	0	0	Ki67+	 6128 12771
10383	0	0	Ki67+	 6136 12845
10384	0	0	Ki67+	 6141 12612
10385	0	0	Ki67+	 6142 12824
10386	0	0	Ki67+	 6143 13039
10387	0	0	Ki67+	 6143 13077
10388	0	0	Ki67+	 6145 12307
10389	0	0	Ki67+	 6146 12402
10390	0	0	Ki67+	 6147 12369
10391	0	0	Ki67+	 6150 12352
10392	0	0	Ki67+	 6154 12789
10393	0	0	Ki67+	 6154 12870
10394	0	0	Ki67+	 6158 13034
10395	0	0	Ki67+	 6159 12439
10396	0	0	Ki67+	 6159 12857
10397	0	0	Ki67+	 6171 12415
10398	0	0	Ki67+	 6172 12772
10399	0	0	Ki67+	 6174 12457
10400	0	0	Ki67+	 6175 12753
10401	0	0	Ki67+	 6176 12847
10402	0	0	Ki67+	 6177 12723
10403	0	0	Ki67+	 6177 12805
10404	0	0	Ki67+	 6183 12379
10405	0	0	Ki67+	 6183 13072
10406	0	0	Ki67+	 6188 12759
10407	0	0	Ki67+	 6191 12879
10408	0	0	Ki67+	 6194 12398
10409	0	0	Ki67+	 6194 12426
10410	0	0	Ki67+	 6196 12715
10411	0	0	Ki67+	 6196 12991
10412	0	0	Ki67+	 6202 12809
10413	0	0	Ki67+	 6207 12391
10414	0	0	Ki67+	 6208 12851
10415	0	0	Ki67+	 6214 12512
10416	0	0	Ki67+	 6216 13032
10417	0	0	Ki67+	 6229 12720
10418	0	0	Ki67+	 6229 12975
10419	0	0	Ki67+	 6230 12519
10420	0	0	Ki67+	 6235 12806
10421	0	0	Ki67+	 6240 12968
10422	0	0	Ki67+	 6244 12905
10423	0	0	Ki67+	 6246 12497
10424	0	0	Ki67+	 6257 12521
10425	0	0	Ki67+	 6258 12836
10426	0	0	Ki67+	 6259 12884
10427	0	0	Ki67+	 6265 12345
10428	0	0	Ki67+	 6265 12869
10429	0	0	Ki67+	 6266 13037
10430	0	0	Ki67+	 6273 12889
10431	0	0	Ki67+	 6277 13086
10432	0	0	Ki67+	 6279 12994
10433	0	0	Ki67+	 6285 13078
10434	0	0	Ki67+	 6287 12851
10435	0	0	Ki67+	 6290 12822
10436	0	0	Ki67+	 6292 12932
10437	0	0	Ki67+	 6300 12694
10438	0	0	Ki67+	 6300 12711
10439	0	0	Ki67+	 6300 13050
10440	0	0	Ki67+	 6302 12883
10441	0	0	Ki67+	 6305 12331
10442	0	0	Ki67+	 6313 12368
10443	0	0	Ki67+	 6318 13065
10444	0	0	Ki67+	 6320 12728
10445	0	0	Ki67+	 6320 13011
10446	0	0	Ki67+	 6325 12763
10447	0	0	Ki67+	 6326 13042
10448	0	0	Ki67+	 6329 12992
10449	0	0	Ki67+	 6335 12844
10450	0	0	Ki67+	 6337 13058
10451	0	0	Ki67+	 6339 12941
10452	0	0	Ki67+	 6341 12958
10453	0	0	Ki67+	 6344 12863
10454	0	0	Ki67+	 6348 12982
10455	0	0	Ki67+	 6357 12316
10456	0	0	Ki67+	 6358 12613
10457	0	0	Ki67+	 6362 12862
10458	0	0	Ki67+	 6363 12407
10459	0	0	Ki67+	 6369 12931
10460	0	0	Ki67+	 6376 12375
10461	0	0	Ki67+	 6391 12318
10462	0	0	Ki67+	 6391 12921
10463	0	0	Ki67+	 6402 12934
10464	0	0	Ki67+	 6403 12898
10465	0	0	Ki67+	 6419 12953
10466	0	0	Ki67+	 6425 13070
10467	0	0	Ki67+	 6433 12957
10468	0	0	Ki67+	 6436 12936
10469	0	0	Ki67+	 6442 12880
10470	0	0	Ki67+	 6445 12906
10471	0	0	Ki67+	 6445 13057
10472	0	0	Ki67+	 6452 13012
10473	0	0	Ki67+	 6452 13046
10474	0	0	Ki67+	 6457 12948
10475	0	0	Ki67+	 6460 12918
10476	0	0	Ki67+	 6474 12296
10477	0	0	Ki67+	 6474 12856
10478	0	0	Ki67+	 6485 12333
10479	0	0	Ki67+	 6487 12894
10480	0	0	Ki67+	 6489 12298
10481	0	0	Ki67+	 6503 12851
10482	0	0	Ki67+	 6504 12914
10483	0	0	Ki67+	 6506 12869
10484	0	0	Ki67+	 6512 13002
10485	0	0	Ki67+	 6514 12356
10486	0	0	Ki67+	 6516 12309
10487	0	0	Ki67+	 6516 12628
10488	0	0	Ki67+	 6527 13034
10489	0	0	Ki67+	 6535 13049
10490	0	0	Ki67+	 6536 12488
10491	0	0	Ki67+	 6542 13064
10492	0	0	Ki67+	 6546 12338
10493	0	0	Ki67+	 6549 12512
10494	0	0	Ki67+	 6551 12355
10495	0	0	Ki67+	 6551 12449
10496	0	0	Ki67+	 6551 12567
10497	0	0	Ki67+	 6556 12495
10498	0	0	Ki67+	 6560 12320
10499	0	0	Ki67+	 6567 12565
10500	0	0	Ki67+	 6568 12522
10501	0	0	Ki67+	 6569 12505
10502	0	0	Ki67+	 6585 12536
10503	0	0	Ki67+	 6587 12294
10504	0	0	Ki67+	 6592 12596
10505	0	0	Ki67+	 6596 12326
10506	0	0	Ki67+	 6608 12415
10507	0	0	Ki67+	 6609 12474
10508	0	0	Ki67+	 6613 12391
10509	0	0	Ki67+	 6613 12546
10510	0	0	Ki67+	 6625 12475
10511	0	0	Ki67+	 6627 12329
10512	0	0	Ki67+	 6634 12318
10513	0	0	Ki67+	 6636 13036
10514	0	0	Ki67+	 6640 12369
10515	0	0	Ki67+	 6640 13022
10516	0	0	Ki67+	 6641 12608
10517	0	0	Ki67+	 6654 13001
10518	0	0	Ki67+	 6655 12377
10519	0	0	Ki67+	 6663 12302
10520	0	0	Ki67+	 6666 12428
10521	0	0	Ki67+	 6668 12359
10522	0	0	Ki67+	 6668 12442
10523	0	0	Ki67+	 6672 12390
10524	0	0	Ki67+	 6680 12326
10525	0	0	Ki67+	 6759 12384
10526	0	0	Ki67+	 6761 12904
10527	0	0	Ki67+	 6765 12625
10528	0	0	Ki67+	 5972 13511
10529	0	0	Ki67+	 5977 13636
10530	0	0	Ki67+	 5982 13591
10531	0	0	Ki67+	 5990 13773
10532	0	0	Ki67+	 5998 13534
10533	0	0	Ki67+	 6001 13195
10534	0	0	Ki67+	 6004 13846
10535	0	0	Ki67+	 6007 13573
10536	0	0	Ki67+	 6009 13623
10537	0	0	Ki67+	 6013 13766
10538	0	0	Ki67+	 6016 13132
10539	0	0	Ki67+	 6016 13689
10540	0	0	Ki67+	 6016 13747
10541	0	0	Ki67+	 6026 13793
10542	0	0	Ki67+	 6027 13518
10543	0	0	Ki67+	 6027 13550
10544	0	0	Ki67+	 6027 13700
10545	0	0	Ki67+	 6027 13739
10546	0	0	Ki67+	 6035 13592
10547	0	0	Ki67+	 6037 13666
10548	0	0	Ki67+	 6038 13605
10549	0	0	Ki67+	 6040 13118
10550	0	0	Ki67+	 6047 13128
10551	0	0	Ki67+	 6047 13511
10552	0	0	Ki67+	 6048 13581
10553	0	0	Ki67+	 6051 13344
10554	0	0	Ki67+	 6055 13840
10555	0	0	Ki67+	 6056 13744
10556	0	0	Ki67+	 6058 13876
10557	0	0	Ki67+	 6060 13733
10558	0	0	Ki67+	 6070 13847
10559	0	0	Ki67+	 6081 13884
10560	0	0	Ki67+	 6084 13826
10561	0	0	Ki67+	 6089 13244
10562	0	0	Ki67+	 6091 13594
10563	0	0	Ki67+	 6093 13761
10564	0	0	Ki67+	 6096 13495
10565	0	0	Ki67+	 6096 13775
10566	0	0	Ki67+	 6098 13125
10567	0	0	Ki67+	 6098 13734
10568	0	0	Ki67+	 6109 13879
10569	0	0	Ki67+	 6113 13864
10570	0	0	Ki67+	 6115 13844
10571	0	0	Ki67+	 6117 13121
10572	0	0	Ki67+	 6134 13845
10573	0	0	Ki67+	 6135 13576
10574	0	0	Ki67+	 6139 13764
10575	0	0	Ki67+	 6143 13823
10576	0	0	Ki67+	 6144 13858
10577	0	0	Ki67+	 6145 13843
10578	0	0	Ki67+	 6151 13743
10579	0	0	Ki67+	 6173 13863
10580	0	0	Ki67+	 6174 13727
10581	0	0	Ki67+	 6174 13833
10582	0	0	Ki67+	 6176 13747
10583	0	0	Ki67+	 6186 13836
10584	0	0	Ki67+	 6195 13735
10585	0	0	Ki67+	 6196 13759
10586	0	0	Ki67+	 6199 13835
10587	0	0	Ki67+	 6201 13802
10588	0	0	Ki67+	 6207 13260
10589	0	0	Ki67+	 6207 13856
10590	0	0	Ki67+	 6221 13711
10591	0	0	Ki67+	 6222 13507
10592	0	0	Ki67+	 6223 13863
10593	0	0	Ki67+	 6225 13739
10594	0	0	Ki67+	 6226 13193
10595	0	0	Ki67+	 6228 13264
10596	0	0	Ki67+	 6236 13211
10597	0	0	Ki67+	 6241 13838
10598	0	0	Ki67+	 6242 13625
10599	0	0	Ki67+	 6243 13716
10600	0	0	Ki67+	 6246 13573
10601	0	0	Ki67+	 6247 13827
10602	0	0	Ki67+	 6249 13103
10603	0	0	Ki67+	 6249 13262
10604	0	0	Ki67+	 6256 13732
10605	0	0	Ki67+	 6257 13706
10606	0	0	Ki67+	 6261 13805
10607	0	0	Ki67+	 6262 13499
10608	0	0	Ki67+	 6263 13658
10609	0	0	Ki67+	 6266 13824
10610	0	0	Ki67+	 6279 13575
10611	0	0	Ki67+	 6281 13105
10612	0	0	Ki67+	 6282 13224
10613	0	0	Ki67+	 6283 13846
10614	0	0	Ki67+	 6286 13603
10615	0	0	Ki67+	 6311 13672
10616	0	0	Ki67+	 6311 13823
10617	0	0	Ki67+	 6322 13090
10618	0	0	Ki67+	 6322 13619
10619	0	0	Ki67+	 6323 13866
10620	0	0	Ki67+	 6329 13630
10621	0	0	Ki67+	 6332 13204
10622	0	0	Ki67+	 6340 13698
10623	0	0	Ki67+	 6342 13713
10624	0	0	Ki67+	 6343 13732
10625	0	0	Ki67+	 6344 13220
10626	0	0	Ki67+	 6344 13845
10627	0	0	Ki67+	 6352 13820
10628	0	0	Ki67+	 6357 13872
10629	0	0	Ki67+	 6365 13260
10630	0	0	Ki67+	 6367 13460
10631	0	0	Ki67+	 6368 13697
10632	0	0	Ki67+	 6382 13250
10633	0	0	Ki67+	 6389 13716
10634	0	0	Ki67+	 6390 13472
10635	0	0	Ki67+	 6395 13098
10636	0	0	Ki67+	 6411 13485
10637	0	0	Ki67+	 6414 13168
10638	0	0	Ki67+	 6416 13523
10639	0	0	Ki67+	 6420 13438
10640	0	0	Ki67+	 6422 13211
10641	0	0	Ki67+	 6429 13235
10642	0	0	Ki67+	 6432 13187
10643	0	0	Ki67+	 6435 13165
10644	0	0	Ki67+	 6435 13803
10645	0	0	Ki67+	 6437 13431
10646	0	0	Ki67+	 6439 13782
10647	0	0	Ki67+	 6446 13593
10648	0	0	Ki67+	 6456 13216
10649	0	0	Ki67+	 6456 13752
10650	0	0	Ki67+	 6465 13145
10651	0	0	Ki67+	 6468 13249
10652	0	0	Ki67+	 6470 13836
10653	0	0	Ki67+	 6471 13180
10654	0	0	Ki67+	 6472 13225
10655	0	0	Ki67+	 6475 13503
10656	0	0	Ki67+	 6482 13091
10657	0	0	Ki67+	 6484 13187
10658	0	0	Ki67+	 6485 13870
10659	0	0	Ki67+	 6489 13844
10660	0	0	Ki67+	 6490 13264
10661	0	0	Ki67+	 6491 13792
10662	0	0	Ki67+	 6495 13108
10663	0	0	Ki67+	 6497 13287
10664	0	0	Ki67+	 6500 13097
10665	0	0	Ki67+	 6502 13807
10666	0	0	Ki67+	 6504 13304
10667	0	0	Ki67+	 6519 13757
10668	0	0	Ki67+	 6522 13318
10669	0	0	Ki67+	 6525 13833
10670	0	0	Ki67+	 6526 13880
10671	0	0	Ki67+	 6528 13382
10672	0	0	Ki67+	 6535 13775
10673	0	0	Ki67+	 6540 13285
10674	0	0	Ki67+	 6542 13236
10675	0	0	Ki67+	 6554 13821
10676	0	0	Ki67+	 6555 13338
10677	0	0	Ki67+	 6565 13798
10678	0	0	Ki67+	 6567 13820
10679	0	0	Ki67+	 6568 13241
10680	0	0	Ki67+	 6569 13393
10681	0	0	Ki67+	 6569 13838
10682	0	0	Ki67+	 6578 13268
10683	0	0	Ki67+	 6582 13412
10684	0	0	Ki67+	 6588 13388
10685	0	0	Ki67+	 6592 13815
10686	0	0	Ki67+	 6598 13264
10687	0	0	Ki67+	 6601 13885
10688	0	0	Ki67+	 6610 13186
10689	0	0	Ki67+	 6610 13867
10690	0	0	Ki67+	 6615 13409
10691	0	0	Ki67+	 6616 13428
10692	0	0	Ki67+	 6620 13378
10693	0	0	Ki67+	 6620 13851
10694	0	0	Ki67+	 6621 13193
10695	0	0	Ki67+	 6623 13837
10696	0	0	Ki67+	 6624 13887
10697	0	0	Ki67+	 6631 13236
10698	0	0	Ki67+	 6644 13350
10699	0	0	Ki67+	 6649 13425
10700	0	0	Ki67+	 6654 13242
10701	0	0	Ki67+	 6662 13459
10702	0	0	Ki67+	 6665 13389
10703	0	0	Ki67+	 6671 13238
10704	0	0	Ki67+	 6672 13210
10705	0	0	Ki67+	 6681 13195
10706	0	0	Ki67+	 6686 13410
10707	0	0	Ki67+	 6689 13242
10708	0	0	Ki67+	 6712 13207
10709	0	0	Ki67+	 6718 13102
10710	0	0	Ki67+	 6724 13383
10711	0	0	Ki67+	 6727 13214
10712	0	0	Ki67+	 6735 13628
10713	0	0	Ki67+	 6741 13096
10714	0	0	Ki67+	 6746 13651
10715	0	0	Ki67+	 6750 13683
10716	0	0	Ki67+	 6754 13321
10717	0	0	Ki67+	 6756 13763
10718	0	0	Ki67+	 6758 13594
10719	0	0	Ki67+	 6764 13403
10720	0	0	Ki67+	 6764 13533
10721	0	0	Ki67+	 6764 13547
10722	0	0	Ki67+	 6765 13645
10723	0	0	Ki67+	 6767 13625
10724	0	0	Ki67+	 5972 13950
10725	0	0	Ki67+	 5978 14339
10726	0	0	Ki67+	 5985 13972
10727	0	0	Ki67+	 5987 13921
10728	0	0	Ki67+	 5989 14595
10729	0	0	Ki67+	 5989 14654
10730	0	0	Ki67+	 5995 14194
10731	0	0	Ki67+	 6000 13925
10732	0	0	Ki67+	 6000 14037
10733	0	0	Ki67+	 6006 14346
10734	0	0	Ki67+	 6008 14533
10735	0	0	Ki67+	 6012 14581
10736	0	0	Ki67+	 6019 14201
10737	0	0	Ki67+	 6020 14263
10738	0	0	Ki67+	 6024 14554
10739	0	0	Ki67+	 6030 14327
10740	0	0	Ki67+	 6032 14000
10741	0	0	Ki67+	 6035 14234
10742	0	0	Ki67+	 6036 13963
10743	0	0	Ki67+	 6040 14056
10744	0	0	Ki67+	 6048 14517
10745	0	0	Ki67+	 6053 14272
10746	0	0	Ki67+	 6054 14388
10747	0	0	Ki67+	 6055 14008
10748	0	0	Ki67+	 6059 14225
10749	0	0	Ki67+	 6060 14171
10750	0	0	Ki67+	 6073 14070
10751	0	0	Ki67+	 6074 14398
10752	0	0	Ki67+	 6080 14268
10753	0	0	Ki67+	 6083 14047
10754	0	0	Ki67+	 6088 14239
10755	0	0	Ki67+	 6099 13996
10756	0	0	Ki67+	 6101 14051
10757	0	0	Ki67+	 6118 14374
10758	0	0	Ki67+	 6129 14428
10759	0	0	Ki67+	 6132 14007
10760	0	0	Ki67+	 6133 14051
10761	0	0	Ki67+	 6138 13985
10762	0	0	Ki67+	 6146 14017
10763	0	0	Ki67+	 6149 14110
10764	0	0	Ki67+	 6151 14410
10765	0	0	Ki67+	 6157 14453
10766	0	0	Ki67+	 6165 14044
10767	0	0	Ki67+	 6167 14600
10768	0	0	Ki67+	 6170 14020
10769	0	0	Ki67+	 6171 14364
10770	0	0	Ki67+	 6178 14068
10771	0	0	Ki67+	 6200 14430
10772	0	0	Ki67+	 6200 14444
10773	0	0	Ki67+	 6216 14206
10774	0	0	Ki67+	 6219 14129
10775	0	0	Ki67+	 6226 14437
10776	0	0	Ki67+	 6228 14149
10777	0	0	Ki67+	 6235 14245
10778	0	0	Ki67+	 6238 14414
10779	0	0	Ki67+	 6239 14599
10780	0	0	Ki67+	 6241 14673
10781	0	0	Ki67+	 6242 14120
10782	0	0	Ki67+	 6246 14171
10783	0	0	Ki67+	 6250 14645
10784	0	0	Ki67+	 6252 14206
10785	0	0	Ki67+	 6266 14096
10786	0	0	Ki67+	 6279 14128
10787	0	0	Ki67+	 6281 14167
10788	0	0	Ki67+	 6287 14194
10789	0	0	Ki67+	 6289 14146
10790	0	0	Ki67+	 6297 14206
10791	0	0	Ki67+	 6302 14221
10792	0	0	Ki67+	 6302 14258
10793	0	0	Ki67+	 6303 14192
10794	0	0	Ki67+	 6306 14342
10795	0	0	Ki67+	 6314 14310
10796	0	0	Ki67+	 6319 14679
10797	0	0	Ki67+	 6323 13916
10798	0	0	Ki67+	 6323 14340
10799	0	0	Ki67+	 6324 14213
10800	0	0	Ki67+	 6324 14234
10801	0	0	Ki67+	 6336 14291
10802	0	0	Ki67+	 6342 13970
10803	0	0	Ki67+	 6345 14196
10804	0	0	Ki67+	 6350 13948
10805	0	0	Ki67+	 6351 14242
10806	0	0	Ki67+	 6354 13938
10807	0	0	Ki67+	 6356 14329
10808	0	0	Ki67+	 6356 14399
10809	0	0	Ki67+	 6357 14421
10810	0	0	Ki67+	 6360 13962
10811	0	0	Ki67+	 6360 14234
10812	0	0	Ki67+	 6369 14329
10813	0	0	Ki67+	 6376 14161
10814	0	0	Ki67+	 6377 14271
10815	0	0	Ki67+	 6384 14239
10816	0	0	Ki67+	 6388 13889
10817	0	0	Ki67+	 6389 14273
10818	0	0	Ki67+	 6392 14217
10819	0	0	Ki67+	 6393 13985
10820	0	0	Ki67+	 6397 14182
10821	0	0	Ki67+	 6401 14258
10822	0	0	Ki67+	 6406 14014
10823	0	0	Ki67+	 6410 14194
10824	0	0	Ki67+	 6423 13970
10825	0	0	Ki67+	 6424 14299
10826	0	0	Ki67+	 6427 14191
10827	0	0	Ki67+	 6435 13970
10828	0	0	Ki67+	 6435 13991
10829	0	0	Ki67+	 6440 14196
10830	0	0	Ki67+	 6442 14286
10831	0	0	Ki67+	 6448 13957
10832	0	0	Ki67+	 6448 14117
10833	0	0	Ki67+	 6453 14283
10834	0	0	Ki67+	 6454 14541
10835	0	0	Ki67+	 6455 14246
10836	0	0	Ki67+	 6457 14093
10837	0	0	Ki67+	 6458 14216
10838	0	0	Ki67+	 6460 14028
10839	0	0	Ki67+	 6462 13896
10840	0	0	Ki67+	 6463 13995
10841	0	0	Ki67+	 6470 13976
10842	0	0	Ki67+	 6470 14093
10843	0	0	Ki67+	 6473 14053
10844	0	0	Ki67+	 6474 14005
10845	0	0	Ki67+	 6474 14232
10846	0	0	Ki67+	 6476 13921
10847	0	0	Ki67+	 6483 14067
10848	0	0	Ki67+	 6485 14164
10849	0	0	Ki67+	 6486 14288
10850	0	0	Ki67+	 6488 14221
10851	0	0	Ki67+	 6488 14236
10852	0	0	Ki67+	 6494 14001
10853	0	0	Ki67+	 6499 13961
10854	0	0	Ki67+	 6505 14039
10855	0	0	Ki67+	 6508 14166
10856	0	0	Ki67+	 6511 14093
10857	0	0	Ki67+	 6515 14050
10858	0	0	Ki67+	 6519 14279
10859	0	0	Ki67+	 6522 14212
10860	0	0	Ki67+	 6526 14231
10861	0	0	Ki67+	 6528 14017
10862	0	0	Ki67+	 6529 14143
10863	0	0	Ki67+	 6533 14052
10864	0	0	Ki67+	 6533 14119
10865	0	0	Ki67+	 6534 13971
10866	0	0	Ki67+	 6536 13902
10867	0	0	Ki67+	 6539 14258
10868	0	0	Ki67+	 6542 14175
10869	0	0	Ki67+	 6542 14314
10870	0	0	Ki67+	 6543 14651
10871	0	0	Ki67+	 6545 14196
10872	0	0	Ki67+	 6561 14227
10873	0	0	Ki67+	 6562 14300
10874	0	0	Ki67+	 6570 13901
10875	0	0	Ki67+	 6574 14264
10876	0	0	Ki67+	 6586 14337
10877	0	0	Ki67+	 6588 14008
10878	0	0	Ki67+	 6597 14078
10879	0	0	Ki67+	 6597 14326
10880	0	0	Ki67+	 6600 13907
10881	0	0	Ki67+	 6608 14095
10882	0	0	Ki67+	 6610 13983
10883	0	0	Ki67+	 6610 14036
10884	0	0	Ki67+	 6617 14230
10885	0	0	Ki67+	 6621 13909
10886	0	0	Ki67+	 6621 14009
10887	0	0	Ki67+	 6627 13986
10888	0	0	Ki67+	 6634 14346
10889	0	0	Ki67+	 6635 14370
10890	0	0	Ki67+	 6639 14046
10891	0	0	Ki67+	 6641 14080
10892	0	0	Ki67+	 6643 14400
10893	0	0	Ki67+	 6644 14237
10894	0	0	Ki67+	 6648 14100
10895	0	0	Ki67+	 6650 13915
10896	0	0	Ki67+	 6652 14259
10897	0	0	Ki67+	 6653 13889
10898	0	0	Ki67+	 6653 13958
10899	0	0	Ki67+	 6655 14368
10900	0	0	Ki67+	 6656 14350
10901	0	0	Ki67+	 6666 13942
10902	0	0	Ki67+	 6667 13978
10903	0	0	Ki67+	 6675 14033
10904	0	0	Ki67+	 6679 14282
10905	0	0	Ki67+	 6681 14096
10906	0	0	Ki67+	 6683 14172
10907	0	0	Ki67+	 6685 14407
10908	0	0	Ki67+	 6688 14251
10909	0	0	Ki67+	 6689 14233
10910	0	0	Ki67+	 6691 14395
10911	0	0	Ki67+	 6695 14424
10912	0	0	Ki67+	 6695 14440
10913	0	0	Ki67+	 6701 13965
10914	0	0	Ki67+	 6701 14296
10915	0	0	Ki67+	 6702 14018
10916	0	0	Ki67+	 6705 14048
10917	0	0	Ki67+	 6706 14136
10918	0	0	Ki67+	 6709 13924
10919	0	0	Ki67+	 6709 14107
10920	0	0	Ki67+	 6710 13994
10921	0	0	Ki67+	 6715 14159
10922	0	0	Ki67+	 6715 14411
10923	0	0	Ki67+	 6719 14212
10924	0	0	Ki67+	 6719 14264
10925	0	0	Ki67+	 6722 14049
10926	0	0	Ki67+	 6726 14016
10927	0	0	Ki67+	 6727 14245
10928	0	0	Ki67+	 6732 14450
10929	0	0	Ki67+	 6733 14079
10930	0	0	Ki67+	 6742 14478
10931	0	0	Ki67+	 6744 14095
10932	0	0	Ki67+	 6747 13984
10933	0	0	Ki67+	 6749 14246
10934	0	0	Ki67+	 6753 14192
10935	0	0	Ki67+	 6766 14118
10936	0	0	Ki67+	 5971 14959
10937	0	0	Ki67+	 5974 15232
10938	0	0	Ki67+	 5981 15447
10939	0	0	Ki67+	 5984 15262
10940	0	0	Ki67+	 5986 15101
10941	0	0	Ki67+	 5987 14858
10942	0	0	Ki67+	 5987 15153
10943	0	0	Ki67+	 5987 15183
10944	0	0	Ki67+	 5987 15458
10945	0	0	Ki67+	 5992 14693
10946	0	0	Ki67+	 5993 14834
10947	0	0	Ki67+	 6000 15124
10948	0	0	Ki67+	 6012 15071
10949	0	0	Ki67+	 6012 15469
10950	0	0	Ki67+	 6013 15098
10951	0	0	Ki67+	 6015 15159
10952	0	0	Ki67+	 6017 15133
10953	0	0	Ki67+	 6024 14862
10954	0	0	Ki67+	 6039 15199
10955	0	0	Ki67+	 6039 15457
10956	0	0	Ki67+	 6039 15471
10957	0	0	Ki67+	 6040 15094
10958	0	0	Ki67+	 6043 14835
10959	0	0	Ki67+	 6047 15240
10960	0	0	Ki67+	 6048 15183
10961	0	0	Ki67+	 6052 14967
10962	0	0	Ki67+	 6056 15105
10963	0	0	Ki67+	 6057 14841
10964	0	0	Ki67+	 6058 14864
10965	0	0	Ki67+	 6065 15147
10966	0	0	Ki67+	 6078 15243
10967	0	0	Ki67+	 6082 15204
10968	0	0	Ki67+	 6083 15152
10969	0	0	Ki67+	 6083 15261
10970	0	0	Ki67+	 6085 15133
10971	0	0	Ki67+	 6089 15482
10972	0	0	Ki67+	 6105 15232
10973	0	0	Ki67+	 6108 15136
10974	0	0	Ki67+	 6111 15109
10975	0	0	Ki67+	 6113 14970
10976	0	0	Ki67+	 6115 15214
10977	0	0	Ki67+	 6120 15103
10978	0	0	Ki67+	 6125 15145
10979	0	0	Ki67+	 6127 15263
10980	0	0	Ki67+	 6131 14866
10981	0	0	Ki67+	 6131 15018
10982	0	0	Ki67+	 6132 15097
10983	0	0	Ki67+	 6140 15234
10984	0	0	Ki67+	 6147 14856
10985	0	0	Ki67+	 6150 15118
10986	0	0	Ki67+	 6151 15013
10987	0	0	Ki67+	 6154 15067
10988	0	0	Ki67+	 6157 14836
10989	0	0	Ki67+	 6157 15248
10990	0	0	Ki67+	 6162 15046
10991	0	0	Ki67+	 6166 14943
10992	0	0	Ki67+	 6167 15211
10993	0	0	Ki67+	 6172 14807
10994	0	0	Ki67+	 6174 14955
10995	0	0	Ki67+	 6178 15075
10996	0	0	Ki67+	 6180 15215
10997	0	0	Ki67+	 6181 14885
10998	0	0	Ki67+	 6182 14845
10999	0	0	Ki67+	 6183 15189
11000	0	0	Ki67+	 6188 14905
11001	0	0	Ki67+	 6195 14692
11002	0	0	Ki67+	 6196 15224
11003	0	0	Ki67+	 6197 15166
11004	0	0	Ki67+	 6204 15257
11005	0	0	Ki67+	 6206 14732
11006	0	0	Ki67+	 6206 14877
11007	0	0	Ki67+	 6208 15137
11008	0	0	Ki67+	 6209 14820
11009	0	0	Ki67+	 6210 14760
11010	0	0	Ki67+	 6215 15058
11011	0	0	Ki67+	 6218 14797
11012	0	0	Ki67+	 6219 14718
11013	0	0	Ki67+	 6221 14970
11014	0	0	Ki67+	 6225 14848
11015	0	0	Ki67+	 6225 14939
11016	0	0	Ki67+	 6228 14878
11017	0	0	Ki67+	 6235 15233
11018	0	0	Ki67+	 6242 15035
11019	0	0	Ki67+	 6244 15215
11020	0	0	Ki67+	 6245 15182
11021	0	0	Ki67+	 6246 14905
11022	0	0	Ki67+	 6247 14802
11023	0	0	Ki67+	 6247 14817
11024	0	0	Ki67+	 6251 14715
11025	0	0	Ki67+	 6252 15024
11026	0	0	Ki67+	 6253 14830
11027	0	0	Ki67+	 6253 14928
11028	0	0	Ki67+	 6261 14898
11029	0	0	Ki67+	 6262 14775
11030	0	0	Ki67+	 6263 15208
11031	0	0	Ki67+	 6265 14849
11032	0	0	Ki67+	 6269 15288
11033	0	0	Ki67+	 6270 15065
11034	0	0	Ki67+	 6273 14796
11035	0	0	Ki67+	 6275 14882
11036	0	0	Ki67+	 6277 15257
11037	0	0	Ki67+	 6278 14830
11038	0	0	Ki67+	 6279 14920
11039	0	0	Ki67+	 6283 14863
11040	0	0	Ki67+	 6286 15193
11041	0	0	Ki67+	 6290 15237
11042	0	0	Ki67+	 6293 15104
11043	0	0	Ki67+	 6294 15073
11044	0	0	Ki67+	 6295 15199
11045	0	0	Ki67+	 6301 14988
11046	0	0	Ki67+	 6303 14879
11047	0	0	Ki67+	 6307 15180
11048	0	0	Ki67+	 6313 15287
11049	0	0	Ki67+	 6317 14765
11050	0	0	Ki67+	 6317 14865
11051	0	0	Ki67+	 6322 15301
11052	0	0	Ki67+	 6327 14909
11053	0	0	Ki67+	 6328 15223
11054	0	0	Ki67+	 6329 14988
11055	0	0	Ki67+	 6332 14975
11056	0	0	Ki67+	 6333 15142
11057	0	0	Ki67+	 6340 15251
11058	0	0	Ki67+	 6349 15226
11059	0	0	Ki67+	 6353 14873
11060	0	0	Ki67+	 6353 15213
11061	0	0	Ki67+	 6359 14834
11062	0	0	Ki67+	 6359 15117
11063	0	0	Ki67+	 6361 15275
11064	0	0	Ki67+	 6362 15034
11065	0	0	Ki67+	 6366 15002
11066	0	0	Ki67+	 6371 14768
11067	0	0	Ki67+	 6372 15074
11068	0	0	Ki67+	 6376 14845
11069	0	0	Ki67+	 6376 14861
11070	0	0	Ki67+	 6376 15339
11071	0	0	Ki67+	 6378 15251
11072	0	0	Ki67+	 6381 15035
11073	0	0	Ki67+	 6381 15301
11074	0	0	Ki67+	 6382 14794
11075	0	0	Ki67+	 6390 14808
11076	0	0	Ki67+	 6392 15090
11077	0	0	Ki67+	 6392 15277
11078	0	0	Ki67+	 6406 15332
11079	0	0	Ki67+	 6407 14795
11080	0	0	Ki67+	 6411 15362
11081	0	0	Ki67+	 6418 15341
11082	0	0	Ki67+	 6426 14798
11083	0	0	Ki67+	 6428 14774
11084	0	0	Ki67+	 6429 15105
11085	0	0	Ki67+	 6432 15084
11086	0	0	Ki67+	 6433 15052
11087	0	0	Ki67+	 6434 15304
11088	0	0	Ki67+	 6436 15261
11089	0	0	Ki67+	 6437 14835
11090	0	0	Ki67+	 6447 15324
11091	0	0	Ki67+	 6450 14851
11092	0	0	Ki67+	 6450 15112
11093	0	0	Ki67+	 6453 15371
11094	0	0	Ki67+	 6454 15286
11095	0	0	Ki67+	 6460 14839
11096	0	0	Ki67+	 6460 15069
11097	0	0	Ki67+	 6463 15042
11098	0	0	Ki67+	 6470 15077
11099	0	0	Ki67+	 6471 14781
11100	0	0	Ki67+	 6478 15276
11101	0	0	Ki67+	 6484 14770
11102	0	0	Ki67+	 6488 15264
11103	0	0	Ki67+	 6488 15367
11104	0	0	Ki67+	 6495 15039
11105	0	0	Ki67+	 6495 15106
11106	0	0	Ki67+	 6497 14817
11107	0	0	Ki67+	 6498 15011
11108	0	0	Ki67+	 6499 15248
11109	0	0	Ki67+	 6506 15287
11110	0	0	Ki67+	 6507 15089
11111	0	0	Ki67+	 6511 14793
11112	0	0	Ki67+	 6513 15023
11113	0	0	Ki67+	 6515 14817
11114	0	0	Ki67+	 6520 15263
11115	0	0	Ki67+	 6527 15061
11116	0	0	Ki67+	 6531 15312
11117	0	0	Ki67+	 6535 15082
11118	0	0	Ki67+	 6537 14982
11119	0	0	Ki67+	 6537 15166
11120	0	0	Ki67+	 6540 15019
11121	0	0	Ki67+	 6541 15129
11122	0	0	Ki67+	 6541 15284
11123	0	0	Ki67+	 6553 15258
11124	0	0	Ki67+	 6558 15315
11125	0	0	Ki67+	 6561 15184
11126	0	0	Ki67+	 6562 15049
11127	0	0	Ki67+	 6562 15292
11128	0	0	Ki67+	 6564 15282
11129	0	0	Ki67+	 6568 15331
11130	0	0	Ki67+	 6572 15343
11131	0	0	Ki67+	 6575 14986
11132	0	0	Ki67+	 6575 15316
11133	0	0	Ki67+	 6576 14949
11134	0	0	Ki67+	 6577 15007
11135	0	0	Ki67+	 6581 15021
11136	0	0	Ki67+	 6581 15393
11137	0	0	Ki67+	 6589 15144
11138	0	0	Ki67+	 6589 15311
11139	0	0	Ki67+	 6591 14961
11140	0	0	Ki67+	 6599 14915
11141	0	0	Ki67+	 6600 15358
11142	0	0	Ki67+	 6601 14938
11143	0	0	Ki67+	 6601 15337
11144	0	0	Ki67+	 6603 15318
11145	0	0	Ki67+	 6605 14956
11146	0	0	Ki67+	 6612 15296
11147	0	0	Ki67+	 6620 15023
11148	0	0	Ki67+	 6622 15216
11149	0	0	Ki67+	 6624 15005
11150	0	0	Ki67+	 6624 15153
11151	0	0	Ki67+	 6624 15390
11152	0	0	Ki67+	 6628 14918
11153	0	0	Ki67+	 6631 15181
11154	0	0	Ki67+	 6634 15227
11155	0	0	Ki67+	 6635 14889
11156	0	0	Ki67+	 6636 14990
11157	0	0	Ki67+	 6638 14973
11158	0	0	Ki67+	 6646 15067
11159	0	0	Ki67+	 6646 15129
11160	0	0	Ki67+	 6651 14945
11161	0	0	Ki67+	 6653 15367
11162	0	0	Ki67+	 6655 14859
11163	0	0	Ki67+	 6658 15351
11164	0	0	Ki67+	 6659 14878
11165	0	0	Ki67+	 6659 15044
11166	0	0	Ki67+	 6659 15109
11167	0	0	Ki67+	 6660 15333
11168	0	0	Ki67+	 6662 15239
11169	0	0	Ki67+	 6664 15432
11170	0	0	Ki67+	 6667 15305
11171	0	0	Ki67+	 6668 15392
11172	0	0	Ki67+	 6671 15147
11173	0	0	Ki67+	 6673 15077
11174	0	0	Ki67+	 6675 15422
11175	0	0	Ki67+	 6681 15183
11176	0	0	Ki67+	 6683 15386
11177	0	0	Ki67+	 6688 15070
11178	0	0	Ki67+	 6694 15123
11179	0	0	Ki67+	 6694 15312
11180	0	0	Ki67+	 6704 15435
11181	0	0	Ki67+	 6705 15410
11182	0	0	Ki67+	 6710 15188
11183	0	0	Ki67+	 6710 15246
11184	0	0	Ki67+	 6710 15344
11185	0	0	Ki67+	 6731 15185
11186	0	0	Ki67+	 6736 15107
11187	0	0	Ki67+	 6738 15395
11188	0	0	Ki67+	 6739 15143
11189	0	0	Ki67+	 6750 15441
11190	0	0	Ki67+	 6753 15209
11191	0	0	Ki67+	 6755 15245
11192	0	0	Ki67+	 6755 15370
11193	0	0	Ki67+	 6758 15120
11194	0	0	Ki67+	 6766 15455
11195	0	0	Ki67+	 5974 15539
11196	0	0	Ki67+	 5982 15714
11197	0	0	Ki67+	 5984 15687
11198	0	0	Ki67+	 6006 15953
11199	0	0	Ki67+	 6007 15500
11200	0	0	Ki67+	 6008 15573
11201	0	0	Ki67+	 6010 15534
11202	0	0	Ki67+	 6013 15628
11203	0	0	Ki67+	 6016 16084
11204	0	0	Ki67+	 6017 15685
11205	0	0	Ki67+	 6020 15542
11206	0	0	Ki67+	 6024 15501
11207	0	0	Ki67+	 6031 15577
11208	0	0	Ki67+	 6041 16287
11209	0	0	Ki67+	 6043 15619
11210	0	0	Ki67+	 6043 15653
11211	0	0	Ki67+	 6044 16238
11212	0	0	Ki67+	 6047 15562
11213	0	0	Ki67+	 6053 15538
11214	0	0	Ki67+	 6064 15588
11215	0	0	Ki67+	 6064 15635
11216	0	0	Ki67+	 6067 16242
11217	0	0	Ki67+	 6068 15517
11218	0	0	Ki67+	 6069 15490
11219	0	0	Ki67+	 6083 15569
11220	0	0	Ki67+	 6088 15612
11221	0	0	Ki67+	 6088 15638
11222	0	0	Ki67+	 6094 16268
11223	0	0	Ki67+	 6096 15546
11224	0	0	Ki67+	 6098 15975
11225	0	0	Ki67+	 6100 15581
11226	0	0	Ki67+	 6103 15763
11227	0	0	Ki67+	 6105 15737
11228	0	0	Ki67+	 6115 16200
11229	0	0	Ki67+	 6116 15783
11230	0	0	Ki67+	 6126 15702
11231	0	0	Ki67+	 6129 15560
11232	0	0	Ki67+	 6139 16168
11233	0	0	Ki67+	 6141 15764
11234	0	0	Ki67+	 6143 16265
11235	0	0	Ki67+	 6144 15529
11236	0	0	Ki67+	 6148 15735
11237	0	0	Ki67+	 6154 15660
11238	0	0	Ki67+	 6158 16219
11239	0	0	Ki67+	 6164 15611
11240	0	0	Ki67+	 6169 15648
11241	0	0	Ki67+	 6169 15703
11242	0	0	Ki67+	 6170 16180
11243	0	0	Ki67+	 6171 16203
11244	0	0	Ki67+	 6179 15854
11245	0	0	Ki67+	 6181 15706
11246	0	0	Ki67+	 6184 15585
11247	0	0	Ki67+	 6185 16147
11248	0	0	Ki67+	 6193 15672
11249	0	0	Ki67+	 6195 15856
11250	0	0	Ki67+	 6197 16149
11251	0	0	Ki67+	 6198 16174
11252	0	0	Ki67+	 6199 16229
11253	0	0	Ki67+	 6200 15574
11254	0	0	Ki67+	 6200 16005
11255	0	0	Ki67+	 6200 16195
11256	0	0	Ki67+	 6205 15636
11257	0	0	Ki67+	 6209 15617
11258	0	0	Ki67+	 6216 16130
11259	0	0	Ki67+	 6218 15678
11260	0	0	Ki67+	 6220 15764
11261	0	0	Ki67+	 6221 16149
11262	0	0	Ki67+	 6222 15735
11263	0	0	Ki67+	 6229 16189
11264	0	0	Ki67+	 6236 15648
11265	0	0	Ki67+	 6236 16211
11266	0	0	Ki67+	 6238 15717
11267	0	0	Ki67+	 6238 15787
11268	0	0	Ki67+	 6244 15691
11269	0	0	Ki67+	 6247 16119
11270	0	0	Ki67+	 6248 15755
11271	0	0	Ki67+	 6250 16142
11272	0	0	Ki67+	 6252 15744
11273	0	0	Ki67+	 6260 15648
11274	0	0	Ki67+	 6261 16155
11275	0	0	Ki67+	 6263 16111
11276	0	0	Ki67+	 6268 15685
11277	0	0	Ki67+	 6278 15719
11278	0	0	Ki67+	 6281 15771
11279	0	0	Ki67+	 6299 16151
11280	0	0	Ki67+	 6302 15602
11281	0	0	Ki67+	 6302 16107
11282	0	0	Ki67+	 6314 16160
11283	0	0	Ki67+	 6315 15595
11284	0	0	Ki67+	 6316 15729
11285	0	0	Ki67+	 6328 15706
11286	0	0	Ki67+	 6332 15635
11287	0	0	Ki67+	 6336 15596
11288	0	0	Ki67+	 6347 15728
11289	0	0	Ki67+	 6354 15702
11290	0	0	Ki67+	 6360 15557
11291	0	0	Ki67+	 6368 15668
11292	0	0	Ki67+	 6387 15564
11293	0	0	Ki67+	 6390 15685
11294	0	0	Ki67+	 6391 15673
11295	0	0	Ki67+	 6394 15574
11296	0	0	Ki67+	 6396 15611
11297	0	0	Ki67+	 6405 16070
11298	0	0	Ki67+	 6410 16095
11299	0	0	Ki67+	 6417 15695
11300	0	0	Ki67+	 6426 15561
11301	0	0	Ki67+	 6428 15644
11302	0	0	Ki67+	 6439 15655
11303	0	0	Ki67+	 6445 15602
11304	0	0	Ki67+	 6456 15616
11305	0	0	Ki67+	 6456 15711
11306	0	0	Ki67+	 6460 15592
11307	0	0	Ki67+	 6461 15763
11308	0	0	Ki67+	 6462 15800
11309	0	0	Ki67+	 6508 15771
11310	0	0	Ki67+	 6510 15703
11311	0	0	Ki67+	 6512 15784
11312	0	0	Ki67+	 6515 16280
11313	0	0	Ki67+	 6532 15695
11314	0	0	Ki67+	 6533 15680
11315	0	0	Ki67+	 6541 16269
11316	0	0	Ki67+	 6543 15714
11317	0	0	Ki67+	 6549 15655
11318	0	0	Ki67+	 6553 15766
11319	0	0	Ki67+	 6578 15745
11320	0	0	Ki67+	 6581 16263
11321	0	0	Ki67+	 6596 16229
11322	0	0	Ki67+	 6604 16185
11323	0	0	Ki67+	 6615 15669
11324	0	0	Ki67+	 6619 15693
11325	0	0	Ki67+	 6628 16262
11326	0	0	Ki67+	 6630 15737
11327	0	0	Ki67+	 6636 15827
11328	0	0	Ki67+	 6637 16217
11329	0	0	Ki67+	 6641 15604
11330	0	0	Ki67+	 6648 16248
11331	0	0	Ki67+	 6651 16204
11332	0	0	Ki67+	 6653 16221
11333	0	0	Ki67+	 6658 15717
11334	0	0	Ki67+	 6658 16189
11335	0	0	Ki67+	 6669 16168
11336	0	0	Ki67+	 6670 15617
11337	0	0	Ki67+	 6677 16158
11338	0	0	Ki67+	 6679 16208
11339	0	0	Ki67+	 6690 16176
11340	0	0	Ki67+	 6692 16005
11341	0	0	Ki67+	 6693 15681
11342	0	0	Ki67+	 6694 15764
11343	0	0	Ki67+	 6696 15739
11344	0	0	Ki67+	 6698 16194
11345	0	0	Ki67+	 6700 15598
11346	0	0	Ki67+	 6706 15690
11347	0	0	Ki67+	 6711 16143
11348	0	0	Ki67+	 6716 15712
11349	0	0	Ki67+	 6723 16190
11350	0	0	Ki67+	 6733 15602
11351	0	0	Ki67+	 6735 16139
11352	0	0	Ki67+	 6741 16165
11353	0	0	Ki67+	 6751 16041
11354	0	0	Ki67+	 6753 15687
11355	0	0	Ki67+	 6754 15618
11356	0	0	Ki67+	 6754 15994
11357	0	0	Ki67+	 6758 15607
11358	0	0	Ki67+	 6758 16167
11359	0	0	Ki67+	 6759 16134
11360	0	0	Ki67+	 6759 16152
11361	0	0	Ki67+	 6760 15713
11362	0	0	Ki67+	 6762 15638
11363	0	0	Ki67+	 6766 16190
11364	0	0	Ki67+	 6767 16220
11365	0	0	Ki67+	 5984 16299
11366	0	0	Ki67+	 6035 16712
11367	0	0	Ki67+	 6040 16300
11368	0	0	Ki67+	 6141 16510
11369	0	0	Ki67+	 6160 16693
11370	0	0	Ki67+	 6186 16675
11371	0	0	Ki67+	 6189 16512
11372	0	0	Ki67+	 6192 16535
11373	0	0	Ki67+	 6197 16553
11374	0	0	Ki67+	 6201 16397
11375	0	0	Ki67+	 6210 16468
11376	0	0	Ki67+	 6214 16525
11377	0	0	Ki67+	 6218 16581
11378	0	0	Ki67+	 6221 16445
11379	0	0	Ki67+	 6228 16877
11380	0	0	Ki67+	 6233 16391
11381	0	0	Ki67+	 6233 16692
11382	0	0	Ki67+	 6237 16502
11383	0	0	Ki67+	 6244 16557
11384	0	0	Ki67+	 6250 16420
11385	0	0	Ki67+	 6250 16538
11386	0	0	Ki67+	 6254 16449
11387	0	0	Ki67+	 6261 16426
11388	0	0	Ki67+	 6263 16528
11389	0	0	Ki67+	 6264 16385
11390	0	0	Ki67+	 6270 16463
11391	0	0	Ki67+	 6274 16620
11392	0	0	Ki67+	 6284 16411
11393	0	0	Ki67+	 6291 16503
11394	0	0	Ki67+	 6308 16436
11395	0	0	Ki67+	 6316 16487
11396	0	0	Ki67+	 6319 16421
11397	0	0	Ki67+	 6320 16379
11398	0	0	Ki67+	 6322 16528
11399	0	0	Ki67+	 6327 16503
11400	0	0	Ki67+	 6330 16659
11401	0	0	Ki67+	 6334 16389
11402	0	0	Ki67+	 6334 16487
11403	0	0	Ki67+	 6338 16367
11404	0	0	Ki67+	 6341 16431
11405	0	0	Ki67+	 6341 16638
11406	0	0	Ki67+	 6341 16928
11407	0	0	Ki67+	 6344 16684
11408	0	0	Ki67+	 6346 16417
11409	0	0	Ki67+	 6352 16378
11410	0	0	Ki67+	 6353 16335
11411	0	0	Ki67+	 6358 16430
11412	0	0	Ki67+	 6361 16941
11413	0	0	Ki67+	 6372 16497
11414	0	0	Ki67+	 6377 16478
11415	0	0	Ki67+	 6378 16582
11416	0	0	Ki67+	 6380 16324
11417	0	0	Ki67+	 6384 16421
11418	0	0	Ki67+	 6391 16343
11419	0	0	Ki67+	 6391 16404
11420	0	0	Ki67+	 6391 16644
11421	0	0	Ki67+	 6391 16889
11422	0	0	Ki67+	 6393 16486
11423	0	0	Ki67+	 6393 16615
11424	0	0	Ki67+	 6395 16377
11425	0	0	Ki67+	 6400 16305
11426	0	0	Ki67+	 6405 16564
11427	0	0	Ki67+	 6407 16468
11428	0	0	Ki67+	 6408 16534
11429	0	0	Ki67+	 6411 16890
11430	0	0	Ki67+	 6412 16816
11431	0	0	Ki67+	 6414 16707
11432	0	0	Ki67+	 6417 16627
11433	0	0	Ki67+	 6422 16486
11434	0	0	Ki67+	 6423 16351
11435	0	0	Ki67+	 6425 16294
11436	0	0	Ki67+	 6430 16601
11437	0	0	Ki67+	 6432 16340
11438	0	0	Ki67+	 6436 16479
11439	0	0	Ki67+	 6437 16641
11440	0	0	Ki67+	 6439 16365
11441	0	0	Ki67+	 6442 17027
11442	0	0	Ki67+	 6447 16607
11443	0	0	Ki67+	 6450 16301
11444	0	0	Ki67+	 6450 16954
11445	0	0	Ki67+	 6455 16590
11446	0	0	Ki67+	 6456 16516
11447	0	0	Ki67+	 6458 16776
11448	0	0	Ki67+	 6458 16945
11449	0	0	Ki67+	 6460 16497
11450	0	0	Ki67+	 6463 16682
11451	0	0	Ki67+	 6465 16797
11452	0	0	Ki67+	 6466 16877
11453	0	0	Ki67+	 6468 16328
11454	0	0	Ki67+	 6473 16344
11455	0	0	Ki67+	 6475 16513
11456	0	0	Ki67+	 6476 16290
11457	0	0	Ki67+	 6476 16578
11458	0	0	Ki67+	 6481 17002
11459	0	0	Ki67+	 6484 16752
11460	0	0	Ki67+	 6485 16778
11461	0	0	Ki67+	 6485 16840
11462	0	0	Ki67+	 6490 16375
11463	0	0	Ki67+	 6490 16608
11464	0	0	Ki67+	 6491 16578
11465	0	0	Ki67+	 6492 16323
11466	0	0	Ki67+	 6495 16929
11467	0	0	Ki67+	 6496 16411
11468	0	0	Ki67+	 6501 16965
11469	0	0	Ki67+	 6503 16437
11470	0	0	Ki67+	 6508 16332
11471	0	0	Ki67+	 6508 16767
11472	0	0	Ki67+	 6509 16365
11473	0	0	Ki67+	 6509 16418
11474	0	0	Ki67+	 6509 16989
11475	0	0	Ki67+	 6512 16784
11476	0	0	Ki67+	 6514 16619
11477	0	0	Ki67+	 6514 16974
11478	0	0	Ki67+	 6521 16602
11479	0	0	Ki67+	 6528 16301
11480	0	0	Ki67+	 6531 16412
11481	0	0	Ki67+	 6537 16469
11482	0	0	Ki67+	 6541 16594
11483	0	0	Ki67+	 6542 16541
11484	0	0	Ki67+	 6543 16798
11485	0	0	Ki67+	 6547 16412
11486	0	0	Ki67+	 6548 16299
11487	0	0	Ki67+	 6548 16722
11488	0	0	Ki67+	 6548 16868
11489	0	0	Ki67+	 6553 16440
11490	0	0	Ki67+	 6560 16770
11491	0	0	Ki67+	 6562 16471
11492	0	0	Ki67+	 6567 16486
11493	0	0	Ki67+	 6567 17065
11494	0	0	Ki67+	 6577 16300
11495	0	0	Ki67+	 6580 16462
11496	0	0	Ki67+	 6585 16683
11497	0	0	Ki67+	 6587 16512
11498	0	0	Ki67+	 6588 16815
11499	0	0	Ki67+	 6595 16659
11500	0	0	Ki67+	 6595 16899
11501	0	0	Ki67+	 6597 16734
11502	0	0	Ki67+	 6598 16450
11503	0	0	Ki67+	 6600 16507
11504	0	0	Ki67+	 6607 16641
11505	0	0	Ki67+	 6609 16696
11506	0	0	Ki67+	 6612 16672
11507	0	0	Ki67+	 6617 16575
11508	0	0	Ki67+	 6624 16663
11509	0	0	Ki67+	 6628 16686
11510	0	0	Ki67+	 6629 16817
11511	0	0	Ki67+	 6631 16830
11512	0	0	Ki67+	 6634 16492
11513	0	0	Ki67+	 6644 16633
11514	0	0	Ki67+	 6644 17010
11515	0	0	Ki67+	 6645 16907
11516	0	0	Ki67+	 6647 16571
11517	0	0	Ki67+	 6648 16520
11518	0	0	Ki67+	 6650 16531
11519	0	0	Ki67+	 6653 16500
11520	0	0	Ki67+	 6660 16851
11521	0	0	Ki67+	 6661 16906
11522	0	0	Ki67+	 6668 16658
11523	0	0	Ki67+	 6669 16488
11524	0	0	Ki67+	 6676 16987
11525	0	0	Ki67+	 6685 16969
11526	0	0	Ki67+	 6686 16515
11527	0	0	Ki67+	 6687 16504
11528	0	0	Ki67+	 6698 16951
11529	0	0	Ki67+	 6699 16590
11530	0	0	Ki67+	 6699 16855
11531	0	0	Ki67+	 6702 16883
11532	0	0	Ki67+	 6709 16606
11533	0	0	Ki67+	 6711 16493
11534	0	0	Ki67+	 6730 16488
11535	0	0	Ki67+	 6731 16896
11536	0	0	Ki67+	 6739 16559
11537	0	0	Ki67+	 6745 16510
11538	0	0	Ki67+	 6747 16989
11539	0	0	Ki67+	 6748 16847
11540	0	0	Ki67+	 6749 16552
11541	0	0	Ki67+	 6752 16491
11542	0	0	Ki67+	 6754 16590
11543	0	0	Ki67+	 6758 16443
11544	0	0	Ki67+	 6005 17851
11545	0	0	Ki67+	 6049 17801
11546	0	0	Ki67+	 6057 17743
11547	0	0	Ki67+	 6074 17851
11548	0	0	Ki67+	 6078 17747
11549	0	0	Ki67+	 6089 17871
11550	0	0	Ki67+	 6091 17831
11551	0	0	Ki67+	 6105 17344
11552	0	0	Ki67+	 6106 17693
11553	0	0	Ki67+	 6107 17853
11554	0	0	Ki67+	 6111 17874
11555	0	0	Ki67+	 6113 17379
11556	0	0	Ki67+	 6116 17621
11557	0	0	Ki67+	 6117 17339
11558	0	0	Ki67+	 6123 17371
11559	0	0	Ki67+	 6123 17662
11560	0	0	Ki67+	 6127 17868
11561	0	0	Ki67+	 6128 17440
11562	0	0	Ki67+	 6128 17718
11563	0	0	Ki67+	 6130 17644
11564	0	0	Ki67+	 6131 17612
11565	0	0	Ki67+	 6132 17500
11566	0	0	Ki67+	 6134 17389
11567	0	0	Ki67+	 6136 17459
11568	0	0	Ki67+	 6137 17291
11569	0	0	Ki67+	 6138 17657
11570	0	0	Ki67+	 6141 17849
11571	0	0	Ki67+	 6142 17527
11572	0	0	Ki67+	 6153 17525
11573	0	0	Ki67+	 6155 17276
11574	0	0	Ki67+	 6156 17855
11575	0	0	Ki67+	 6160 17566
11576	0	0	Ki67+	 6167 17618
11577	0	0	Ki67+	 6167 17883
11578	0	0	Ki67+	 6175 17654
11579	0	0	Ki67+	 6176 17512
11580	0	0	Ki67+	 6183 17302
11581	0	0	Ki67+	 6185 17667
11582	0	0	Ki67+	 6185 17885
11583	0	0	Ki67+	 6186 17290
11584	0	0	Ki67+	 6195 17559
11585	0	0	Ki67+	 6196 17578
11586	0	0	Ki67+	 6199 17466
11587	0	0	Ki67+	 6202 17697
11588	0	0	Ki67+	 6208 17327
11589	0	0	Ki67+	 6214 17463
11590	0	0	Ki67+	 6222 17455
11591	0	0	Ki67+	 6224 17733
11592	0	0	Ki67+	 6229 17489
11593	0	0	Ki67+	 6230 17692
11594	0	0	Ki67+	 6230 17708
11595	0	0	Ki67+	 6250 17665
11596	0	0	Ki67+	 6252 17696
11597	0	0	Ki67+	 6254 17499
11598	0	0	Ki67+	 6254 17733
11599	0	0	Ki67+	 6257 17707
11600	0	0	Ki67+	 6259 17289
11601	0	0	Ki67+	 6269 17442
11602	0	0	Ki67+	 6275 17378
11603	0	0	Ki67+	 6275 17613
11604	0	0	Ki67+	 6276 17571
11605	0	0	Ki67+	 6276 17739
11606	0	0	Ki67+	 6277 17463
11607	0	0	Ki67+	 6290 17322
11608	0	0	Ki67+	 6293 17817
11609	0	0	Ki67+	 6294 17852
11610	0	0	Ki67+	 6297 17413
11611	0	0	Ki67+	 6298 17571
11612	0	0	Ki67+	 6299 17759
11613	0	0	Ki67+	 6304 17788
11614	0	0	Ki67+	 6305 17097
11615	0	0	Ki67+	 6305 17604
11616	0	0	Ki67+	 6308 17858
11617	0	0	Ki67+	 6311 17370
11618	0	0	Ki67+	 6313 17479
11619	0	0	Ki67+	 6315 17311
11620	0	0	Ki67+	 6319 17837
11621	0	0	Ki67+	 6322 17336
11622	0	0	Ki67+	 6329 17877
11623	0	0	Ki67+	 6340 17814
11624	0	0	Ki67+	 6354 17449
11625	0	0	Ki67+	 6371 17421
11626	0	0	Ki67+	 6382 17587
11627	0	0	Ki67+	 6391 17535
11628	0	0	Ki67+	 6392 17473
11629	0	0	Ki67+	 6393 17495
11630	0	0	Ki67+	 6403 17527
11631	0	0	Ki67+	 6404 17346
11632	0	0	Ki67+	 6410 17458
11633	0	0	Ki67+	 6412 17388
11634	0	0	Ki67+	 6434 17345
11635	0	0	Ki67+	 6438 17393
11636	0	0	Ki67+	 6531 17801
11637	0	0	Ki67+	 6538 17772
11638	0	0	Ki67+	 6551 17751
11639	0	0	Ki67+	 6560 17816
11640	0	0	Ki67+	 6567 17884
11641	0	0	Ki67+	 6575 17807
11642	0	0	Ki67+	 6577 17769
11643	0	0	Ki67+	 6585 17742
11644	0	0	Ki67+	 6587 17685
11645	0	0	Ki67+	 6593 17863
11646	0	0	Ki67+	 6595 17812
11647	0	0	Ki67+	 6606 17759
11648	0	0	Ki67+	 6610 17822
11649	0	0	Ki67+	 6613 17781
11650	0	0	Ki67+	 6618 17851
11651	0	0	Ki67+	 6629 17804
11652	0	0	Ki67+	 6629 17824
11653	0	0	Ki67+	 6639 17579
11654	0	0	Ki67+	 6646 17723
11655	0	0	Ki67+	 6679 17814
11656	0	0	Ki67+	 6684 17880
11657	0	0	Ki67+	 6688 17840
11658	0	0	Ki67+	 6693 17664
11659	0	0	Ki67+	 6702 17633
11660	0	0	Ki67+	 6704 17845
11661	0	0	Ki67+	 6707 17878
11662	0	0	Ki67+	 6709 17783
11663	0	0	Ki67+	 6713 17683
11664	0	0	Ki67+	 6713 17708
11665	0	0	Ki67+	 6719 17808
11666	0	0	Ki67+	 6734 17681
11667	0	0	Ki67+	 6739 17759
11668	0	0	Ki67+	 6744 17819
11669	0	0	Ki67+	 6749 17846
11670	0	0	Ki67+	 6751 17637
11671	0	0	Ki67+	 6751 17745
11672	0	0	Ki67+	 6757 17660
11673	0	0	Ki67+	 6760 17833
11674	0	0	Ki67+	 6767 17695
11675	0	0	Ki67+	 5970 18223
11676	0	0	Ki67+	 5971 18120
11677	0	0	Ki67+	 5971 18593
11678	0	0	Ki67+	 5972 18048
11679	0	0	Ki67+	 5972 18164
11680	0	0	Ki67+	 5978 18276
11681	0	0	Ki67+	 5978 18579
11682	0	0	Ki67+	 5981 18206
11683	0	0	Ki67+	 5987 18178
11684	0	0	Ki67+	 5993 18523
11685	0	0	Ki67+	 5999 18487
11686	0	0	Ki67+	 6000 18428
11687	0	0	Ki67+	 6002 18051
11688	0	0	Ki67+	 6006 18086
11689	0	0	Ki67+	 6009 18533
11690	0	0	Ki67+	 6010 18456
11691	0	0	Ki67+	 6011 18504
11692	0	0	Ki67+	 6019 18265
11693	0	0	Ki67+	 6023 17986
11694	0	0	Ki67+	 6025 18492
11695	0	0	Ki67+	 6026 17913
11696	0	0	Ki67+	 6027 18396
11697	0	0	Ki67+	 6028 18315
11698	0	0	Ki67+	 6033 17965
11699	0	0	Ki67+	 6033 18127
11700	0	0	Ki67+	 6035 18102
11701	0	0	Ki67+	 6036 18425
11702	0	0	Ki67+	 6037 18038
11703	0	0	Ki67+	 6040 18164
11704	0	0	Ki67+	 6040 18660
11705	0	0	Ki67+	 6042 18685
11706	0	0	Ki67+	 6043 17932
11707	0	0	Ki67+	 6043 18460
11708	0	0	Ki67+	 6048 18590
11709	0	0	Ki67+	 6058 18164
11710	0	0	Ki67+	 6059 18182
11711	0	0	Ki67+	 6060 18380
11712	0	0	Ki67+	 6064 18599
11713	0	0	Ki67+	 6068 18219
11714	0	0	Ki67+	 6071 18017
11715	0	0	Ki67+	 6071 18191
11716	0	0	Ki67+	 6071 18393
11717	0	0	Ki67+	 6073 18428
11718	0	0	Ki67+	 6074 18265
11719	0	0	Ki67+	 6078 18345
11720	0	0	Ki67+	 6078 18493
11721	0	0	Ki67+	 6080 18662
11722	0	0	Ki67+	 6082 18142
11723	0	0	Ki67+	 6084 18115
11724	0	0	Ki67+	 6086 18527
11725	0	0	Ki67+	 6088 18154
11726	0	0	Ki67+	 6092 18631
11727	0	0	Ki67+	 6101 18464
11728	0	0	Ki67+	 6102 18579
11729	0	0	Ki67+	 6104 17914
11730	0	0	Ki67+	 6104 18569
11731	0	0	Ki67+	 6105 18366
11732	0	0	Ki67+	 6108 18529
11733	0	0	Ki67+	 6109 18140
11734	0	0	Ki67+	 6113 18557
11735	0	0	Ki67+	 6122 18323
11736	0	0	Ki67+	 6124 18647
11737	0	0	Ki67+	 6129 18158
11738	0	0	Ki67+	 6129 18672
11739	0	0	Ki67+	 6130 18578
11740	0	0	Ki67+	 6132 18557
11741	0	0	Ki67+	 6132 18608
11742	0	0	Ki67+	 6133 18122
11743	0	0	Ki67+	 6135 18462
11744	0	0	Ki67+	 6137 18197
11745	0	0	Ki67+	 6142 18070
11746	0	0	Ki67+	 6148 18486
11747	0	0	Ki67+	 6154 18565
11748	0	0	Ki67+	 6158 18065
11749	0	0	Ki67+	 6159 17911
11750	0	0	Ki67+	 6159 18498
11751	0	0	Ki67+	 6160 18093
11752	0	0	Ki67+	 6162 18331
11753	0	0	Ki67+	 6162 18479
11754	0	0	Ki67+	 6167 18134
11755	0	0	Ki67+	 6170 18376
11756	0	0	Ki67+	 6172 18299
11757	0	0	Ki67+	 6172 18440
11758	0	0	Ki67+	 6174 18104
11759	0	0	Ki67+	 6177 17897
11760	0	0	Ki67+	 6184 18336
11761	0	0	Ki67+	 6191 18128
11762	0	0	Ki67+	 6191 18179
11763	0	0	Ki67+	 6193 17953
11764	0	0	Ki67+	 6196 18307
11765	0	0	Ki67+	 6198 18210
11766	0	0	Ki67+	 6204 17991
11767	0	0	Ki67+	 6207 18412
11768	0	0	Ki67+	 6209 18057
11769	0	0	Ki67+	 6211 18249
11770	0	0	Ki67+	 6212 17923
11771	0	0	Ki67+	 6215 17989
11772	0	0	Ki67+	 6216 18332
11773	0	0	Ki67+	 6217 18280
11774	0	0	Ki67+	 6218 18470
11775	0	0	Ki67+	 6222 17968
11776	0	0	Ki67+	 6222 18023
11777	0	0	Ki67+	 6223 18178
11778	0	0	Ki67+	 6223 18217
11779	0	0	Ki67+	 6231 18146
11780	0	0	Ki67+	 6232 18386
11781	0	0	Ki67+	 6233 18289
11782	0	0	Ki67+	 6233 18482
11783	0	0	Ki67+	 6236 17995
11784	0	0	Ki67+	 6236 18679
11785	0	0	Ki67+	 6238 18259
11786	0	0	Ki67+	 6248 18033
11787	0	0	Ki67+	 6252 18452
11788	0	0	Ki67+	 6254 18524
11789	0	0	Ki67+	 6260 18234
11790	0	0	Ki67+	 6263 18407
11791	0	0	Ki67+	 6263 18589
11792	0	0	Ki67+	 6264 18474
11793	0	0	Ki67+	 6265 18392
11794	0	0	Ki67+	 6267 17946
11795	0	0	Ki67+	 6268 18056
11796	0	0	Ki67+	 6268 18546
11797	0	0	Ki67+	 6270 18023
11798	0	0	Ki67+	 6275 18503
11799	0	0	Ki67+	 6277 18192
11800	0	0	Ki67+	 6278 18246
11801	0	0	Ki67+	 6280 18587
11802	0	0	Ki67+	 6283 18481
11803	0	0	Ki67+	 6285 18414
11804	0	0	Ki67+	 6287 18158
11805	0	0	Ki67+	 6289 18288
11806	0	0	Ki67+	 6303 18189
11807	0	0	Ki67+	 6316 18073
11808	0	0	Ki67+	 6318 18148
11809	0	0	Ki67+	 6322 18107
11810	0	0	Ki67+	 6331 18186
11811	0	0	Ki67+	 6343 17958
11812	0	0	Ki67+	 6345 17901
11813	0	0	Ki67+	 6348 18126
11814	0	0	Ki67+	 6350 17928
11815	0	0	Ki67+	 6355 18006
11816	0	0	Ki67+	 6363 18116
11817	0	0	Ki67+	 6364 18139
11818	0	0	Ki67+	 6368 17943
11819	0	0	Ki67+	 6379 17918
11820	0	0	Ki67+	 6386 18010
11821	0	0	Ki67+	 6417 18204
11822	0	0	Ki67+	 6438 18225
11823	0	0	Ki67+	 6441 18277
11824	0	0	Ki67+	 6442 18116
11825	0	0	Ki67+	 6445 18181
11826	0	0	Ki67+	 6454 18157
11827	0	0	Ki67+	 6458 18130
11828	0	0	Ki67+	 6459 18367
11829	0	0	Ki67+	 6464 18084
11830	0	0	Ki67+	 6464 18255
11831	0	0	Ki67+	 6469 18123
11832	0	0	Ki67+	 6475 18371
11833	0	0	Ki67+	 6476 18061
11834	0	0	Ki67+	 6491 18173
11835	0	0	Ki67+	 6493 18101
11836	0	0	Ki67+	 6496 18078
11837	0	0	Ki67+	 6499 18354
11838	0	0	Ki67+	 6512 18147
11839	0	0	Ki67+	 6514 18100
11840	0	0	Ki67+	 6525 18469
11841	0	0	Ki67+	 6537 18306
11842	0	0	Ki67+	 6541 18278
11843	0	0	Ki67+	 6545 18088
11844	0	0	Ki67+	 6552 18199
11845	0	0	Ki67+	 6553 18110
11846	0	0	Ki67+	 6554 17904
11847	0	0	Ki67+	 6561 18409
11848	0	0	Ki67+	 6566 18299
11849	0	0	Ki67+	 6566 18481
11850	0	0	Ki67+	 6568 17926
11851	0	0	Ki67+	 6571 18163
11852	0	0	Ki67+	 6571 18565
11853	0	0	Ki67+	 6572 18266
11854	0	0	Ki67+	 6577 18419
11855	0	0	Ki67+	 6577 18456
11856	0	0	Ki67+	 6586 18515
11857	0	0	Ki67+	 6587 17902
11858	0	0	Ki67+	 6591 18608
11859	0	0	Ki67+	 6592 18286
11860	0	0	Ki67+	 6593 18490
11861	0	0	Ki67+	 6594 18379
11862	0	0	Ki67+	 6599 18301
11863	0	0	Ki67+	 6601 17906
11864	0	0	Ki67+	 6601 18647
11865	0	0	Ki67+	 6606 17972
11866	0	0	Ki67+	 6607 18206
11867	0	0	Ki67+	 6607 18283
11868	0	0	Ki67+	 6608 18332
11869	0	0	Ki67+	 6608 18396
11870	0	0	Ki67+	 6610 18514
11871	0	0	Ki67+	 6615 18480
11872	0	0	Ki67+	 6620 18376
11873	0	0	Ki67+	 6623 17907
11874	0	0	Ki67+	 6625 18353
11875	0	0	Ki67+	 6626 18326
11876	0	0	Ki67+	 6628 18248
11877	0	0	Ki67+	 6628 18429
11878	0	0	Ki67+	 6630 18013
11879	0	0	Ki67+	 6630 18575
11880	0	0	Ki67+	 6633 18033
11881	0	0	Ki67+	 6641 17935
11882	0	0	Ki67+	 6641 17995
11883	0	0	Ki67+	 6642 18363
11884	0	0	Ki67+	 6647 18296
11885	0	0	Ki67+	 6652 18600
11886	0	0	Ki67+	 6653 17961
11887	0	0	Ki67+	 6653 18005
11888	0	0	Ki67+	 6655 18255
11889	0	0	Ki67+	 6656 17903
11890	0	0	Ki67+	 6657 18490
11891	0	0	Ki67+	 6663 17973
11892	0	0	Ki67+	 6663 17988
11893	0	0	Ki67+	 6664 18035
11894	0	0	Ki67+	 6671 17940
11895	0	0	Ki67+	 6673 17960
11896	0	0	Ki67+	 6676 18422
11897	0	0	Ki67+	 6677 17917
11898	0	0	Ki67+	 6678 18404
11899	0	0	Ki67+	 6684 18038
11900	0	0	Ki67+	 6697 18653
11901	0	0	Ki67+	 6698 18122
11902	0	0	Ki67+	 6700 17959
11903	0	0	Ki67+	 6706 18537
11904	0	0	Ki67+	 6715 18419
11905	0	0	Ki67+	 6716 18475
11906	0	0	Ki67+	 6716 18507
11907	0	0	Ki67+	 6718 17956
11908	0	0	Ki67+	 6721 18114
11909	0	0	Ki67+	 6721 18137
11910	0	0	Ki67+	 6722 17988
11911	0	0	Ki67+	 6723 17907
11912	0	0	Ki67+	 6724 18570
11913	0	0	Ki67+	 6725 18200
11914	0	0	Ki67+	 6725 18533
11915	0	0	Ki67+	 6730 18347
11916	0	0	Ki67+	 6730 18422
11917	0	0	Ki67+	 6733 18219
11918	0	0	Ki67+	 6737 18586
11919	0	0	Ki67+	 6738 18488
11920	0	0	Ki67+	 6741 18151
11921	0	0	Ki67+	 6742 18441
11922	0	0	Ki67+	 6747 17974
11923	0	0	Ki67+	 6747 18310
11924	0	0	Ki67+	 6750 18183
11925	0	0	Ki67+	 6750 18297
11926	0	0	Ki67+	 6753 18419
11927	0	0	Ki67+	 6754 18509
11928	0	0	Ki67+	 6759 18336
11929	0	0	Ki67+	 6759 18583
11930	0	0	Ki67+	 6761 18382
11931	0	0	Ki67+	 6764 18316
11932	0	0	Ki67+	 6765 18116
11933	0	0	Ki67+	 6766 18541
11934	0	0	Ki67+	 5979 19243
11935	0	0	Ki67+	 5984 19142
11936	0	0	Ki67+	 5990 19236
11937	0	0	Ki67+	 5991 19188
11938	0	0	Ki67+	 5993 18704
11939	0	0	Ki67+	 5994 19425
11940	0	0	Ki67+	 6001 18739
11941	0	0	Ki67+	 6005 19450
11942	0	0	Ki67+	 6008 18791
11943	0	0	Ki67+	 6008 19266
11944	0	0	Ki67+	 6012 19280
11945	0	0	Ki67+	 6013 18714
11946	0	0	Ki67+	 6015 19440
11947	0	0	Ki67+	 6016 19200
11948	0	0	Ki67+	 6017 18847
11949	0	0	Ki67+	 6022 18824
11950	0	0	Ki67+	 6023 18693
11951	0	0	Ki67+	 6024 19242
11952	0	0	Ki67+	 6027 18793
11953	0	0	Ki67+	 6027 19272
11954	0	0	Ki67+	 6029 18839
11955	0	0	Ki67+	 6032 18764
11956	0	0	Ki67+	 6033 18774
11957	0	0	Ki67+	 6034 18717
11958	0	0	Ki67+	 6034 18888
11959	0	0	Ki67+	 6036 19251
11960	0	0	Ki67+	 6036 19429
11961	0	0	Ki67+	 6040 18728
11962	0	0	Ki67+	 6045 19459
11963	0	0	Ki67+	 6046 18715
11964	0	0	Ki67+	 6050 19380
11965	0	0	Ki67+	 6051 19405
11966	0	0	Ki67+	 6052 19289
11967	0	0	Ki67+	 6053 18873
11968	0	0	Ki67+	 6053 19439
11969	0	0	Ki67+	 6054 18926
11970	0	0	Ki67+	 6061 19386
11971	0	0	Ki67+	 6062 18915
11972	0	0	Ki67+	 6063 18784
11973	0	0	Ki67+	 6063 19473
11974	0	0	Ki67+	 6066 18748
11975	0	0	Ki67+	 6067 18702
11976	0	0	Ki67+	 6071 18987
11977	0	0	Ki67+	 6071 19343
11978	0	0	Ki67+	 6072 18813
11979	0	0	Ki67+	 6072 19452
11980	0	0	Ki67+	 6076 19044
11981	0	0	Ki67+	 6082 18959
11982	0	0	Ki67+	 6085 19088
11983	0	0	Ki67+	 6089 18867
11984	0	0	Ki67+	 6092 19006
11985	0	0	Ki67+	 6095 19131
11986	0	0	Ki67+	 6098 18918
11987	0	0	Ki67+	 6101 18792
11988	0	0	Ki67+	 6101 18833
11989	0	0	Ki67+	 6101 18851
11990	0	0	Ki67+	 6102 18699
11991	0	0	Ki67+	 6102 18756
11992	0	0	Ki67+	 6102 18885
11993	0	0	Ki67+	 6106 18943
11994	0	0	Ki67+	 6108 19118
11995	0	0	Ki67+	 6110 19053
11996	0	0	Ki67+	 6112 19455
11997	0	0	Ki67+	 6114 19422
11998	0	0	Ki67+	 6119 18991
11999	0	0	Ki67+	 6120 19081
12000	0	0	Ki67+	 6120 19132
12001	0	0	Ki67+	 6121 19350
12002	0	0	Ki67+	 6125 18795
12003	0	0	Ki67+	 6125 19010
12004	0	0	Ki67+	 6126 18734
12005	0	0	Ki67+	 6126 19028
12006	0	0	Ki67+	 6127 18857
12007	0	0	Ki67+	 6130 18781
12008	0	0	Ki67+	 6134 19158
12009	0	0	Ki67+	 6137 18714
12010	0	0	Ki67+	 6138 18902
12011	0	0	Ki67+	 6141 19129
12012	0	0	Ki67+	 6142 19226
12013	0	0	Ki67+	 6148 19414
12014	0	0	Ki67+	 6149 19173
12015	0	0	Ki67+	 6152 18983
12016	0	0	Ki67+	 6153 18919
12017	0	0	Ki67+	 6153 19139
12018	0	0	Ki67+	 6156 19030
12019	0	0	Ki67+	 6157 18887
12020	0	0	Ki67+	 6157 19007
12021	0	0	Ki67+	 6158 18821
12022	0	0	Ki67+	 6159 19158
12023	0	0	Ki67+	 6160 19234
12024	0	0	Ki67+	 6168 18983
12025	0	0	Ki67+	 6170 18843
12026	0	0	Ki67+	 6171 18866
12027	0	0	Ki67+	 6175 19329
12028	0	0	Ki67+	 6176 18902
12029	0	0	Ki67+	 6179 19032
12030	0	0	Ki67+	 6180 19198
12031	0	0	Ki67+	 6183 19389
12032	0	0	Ki67+	 6189 18979
12033	0	0	Ki67+	 6192 19185
12034	0	0	Ki67+	 6199 18811
12035	0	0	Ki67+	 6203 18872
12036	0	0	Ki67+	 6205 19005
12037	0	0	Ki67+	 6208 19038
12038	0	0	Ki67+	 6209 19260
12039	0	0	Ki67+	 6210 19222
12040	0	0	Ki67+	 6215 19483
12041	0	0	Ki67+	 6218 18831
12042	0	0	Ki67+	 6219 18992
12043	0	0	Ki67+	 6220 19431
12044	0	0	Ki67+	 6221 19010
12045	0	0	Ki67+	 6223 19148
12046	0	0	Ki67+	 6224 19187
12047	0	0	Ki67+	 6225 19450
12048	0	0	Ki67+	 6226 18925
12049	0	0	Ki67+	 6226 19357
12050	0	0	Ki67+	 6226 19387
12051	0	0	Ki67+	 6228 19021
12052	0	0	Ki67+	 6229 18789
12053	0	0	Ki67+	 6230 18762
12054	0	0	Ki67+	 6230 18943
12055	0	0	Ki67+	 6231 19199
12056	0	0	Ki67+	 6236 19447
12057	0	0	Ki67+	 6238 18848
12058	0	0	Ki67+	 6239 18897
12059	0	0	Ki67+	 6240 19068
12060	0	0	Ki67+	 6242 18952
12061	0	0	Ki67+	 6247 19057
12062	0	0	Ki67+	 6248 19331
12063	0	0	Ki67+	 6248 19358
12064	0	0	Ki67+	 6251 18966
12065	0	0	Ki67+	 6251 19448
12066	0	0	Ki67+	 6254 18779
12067	0	0	Ki67+	 6258 19039
12068	0	0	Ki67+	 6258 19115
12069	0	0	Ki67+	 6261 18743
12070	0	0	Ki67+	 6266 19086
12071	0	0	Ki67+	 6267 18819
12072	0	0	Ki67+	 6268 18838
12073	0	0	Ki67+	 6268 19398
12074	0	0	Ki67+	 6270 18974
12075	0	0	Ki67+	 6271 18869
12076	0	0	Ki67+	 6275 19413
12077	0	0	Ki67+	 6277 18831
12078	0	0	Ki67+	 6280 19462
12079	0	0	Ki67+	 6281 18815
12080	0	0	Ki67+	 6281 19367
12081	0	0	Ki67+	 6282 18934
12082	0	0	Ki67+	 6282 19349
12083	0	0	Ki67+	 6286 18892
12084	0	0	Ki67+	 6292 19245
12085	0	0	Ki67+	 6293 18745
12086	0	0	Ki67+	 6294 19160
12087	0	0	Ki67+	 6295 18866
12088	0	0	Ki67+	 6298 18985
12089	0	0	Ki67+	 6300 18888
12090	0	0	Ki67+	 6302 19457
12091	0	0	Ki67+	 6302 19487
12092	0	0	Ki67+	 6303 18965
12093	0	0	Ki67+	 6303 19127
12094	0	0	Ki67+	 6304 19289
12095	0	0	Ki67+	 6305 19173
12096	0	0	Ki67+	 6308 19372
12097	0	0	Ki67+	 6312 18758
12098	0	0	Ki67+	 6315 19146
12099	0	0	Ki67+	 6315 19344
12100	0	0	Ki67+	 6318 19311
12101	0	0	Ki67+	 6318 19427
12102	0	0	Ki67+	 6320 19397
12103	0	0	Ki67+	 6321 18785
12104	0	0	Ki67+	 6323 18979
12105	0	0	Ki67+	 6323 19200
12106	0	0	Ki67+	 6327 19293
12107	0	0	Ki67+	 6329 19256
12108	0	0	Ki67+	 6334 19450
12109	0	0	Ki67+	 6335 19383
12110	0	0	Ki67+	 6337 19110
12111	0	0	Ki67+	 6340 19318
12112	0	0	Ki67+	 6341 19350
12113	0	0	Ki67+	 6345 19192
12114	0	0	Ki67+	 6346 18747
12115	0	0	Ki67+	 6350 19457
12116	0	0	Ki67+	 6351 18873
12117	0	0	Ki67+	 6351 19298
12118	0	0	Ki67+	 6352 18970
12119	0	0	Ki67+	 6353 19331
12120	0	0	Ki67+	 6355 19425
12121	0	0	Ki67+	 6356 19288
12122	0	0	Ki67+	 6360 18792
12123	0	0	Ki67+	 6369 18763
12124	0	0	Ki67+	 6369 19235
12125	0	0	Ki67+	 6370 19066
12126	0	0	Ki67+	 6371 18708
12127	0	0	Ki67+	 6371 18940
12128	0	0	Ki67+	 6371 19039
12129	0	0	Ki67+	 6375 18781
12130	0	0	Ki67+	 6375 19205
12131	0	0	Ki67+	 6376 19259
12132	0	0	Ki67+	 6377 18991
12133	0	0	Ki67+	 6377 19192
12134	0	0	Ki67+	 6378 19123
12135	0	0	Ki67+	 6381 18742
12136	0	0	Ki67+	 6384 18885
12137	0	0	Ki67+	 6384 19084
12138	0	0	Ki67+	 6390 18835
12139	0	0	Ki67+	 6390 18851
12140	0	0	Ki67+	 6391 18807
12141	0	0	Ki67+	 6392 19315
12142	0	0	Ki67+	 6393 18957
12143	0	0	Ki67+	 6393 19270
12144	0	0	Ki67+	 6395 19189
12145	0	0	Ki67+	 6401 18864
12146	0	0	Ki67+	 6401 18878
12147	0	0	Ki67+	 6403 19030
12148	0	0	Ki67+	 6409 19054
12149	0	0	Ki67+	 6410 19149
12150	0	0	Ki67+	 6410 19327
12151	0	0	Ki67+	 6413 18881
12152	0	0	Ki67+	 6414 19039
12153	0	0	Ki67+	 6415 19313
12154	0	0	Ki67+	 6416 18986
12155	0	0	Ki67+	 6416 19241
12156	0	0	Ki67+	 6417 19282
12157	0	0	Ki67+	 6419 18860
12158	0	0	Ki67+	 6421 18786
12159	0	0	Ki67+	 6421 19106
12160	0	0	Ki67+	 6427 19069
12161	0	0	Ki67+	 6428 19019
12162	0	0	Ki67+	 6430 19008
12163	0	0	Ki67+	 6437 18782
12164	0	0	Ki67+	 6443 18923
12165	0	0	Ki67+	 6444 19392
12166	0	0	Ki67+	 6445 18821
12167	0	0	Ki67+	 6445 18835
12168	0	0	Ki67+	 6446 18896
12169	0	0	Ki67+	 6446 19088
12170	0	0	Ki67+	 6448 19368
12171	0	0	Ki67+	 6449 18964
12172	0	0	Ki67+	 6452 19002
12173	0	0	Ki67+	 6452 19030
12174	0	0	Ki67+	 6455 19447
12175	0	0	Ki67+	 6463 18974
12176	0	0	Ki67+	 6466 19030
12177	0	0	Ki67+	 6473 19315
12178	0	0	Ki67+	 6475 18884
12179	0	0	Ki67+	 6478 19451
12180	0	0	Ki67+	 6487 18996
12181	0	0	Ki67+	 6488 19343
12182	0	0	Ki67+	 6491 18952
12183	0	0	Ki67+	 6492 18965
12184	0	0	Ki67+	 6493 18985
12185	0	0	Ki67+	 6500 18903
12186	0	0	Ki67+	 6502 19172
12187	0	0	Ki67+	 6503 19149
12188	0	0	Ki67+	 6507 19403
12189	0	0	Ki67+	 6507 19418
12190	0	0	Ki67+	 6508 18872
12191	0	0	Ki67+	 6510 19310
12192	0	0	Ki67+	 6512 19263
12193	0	0	Ki67+	 6513 18963
12194	0	0	Ki67+	 6514 19368
12195	0	0	Ki67+	 6514 19482
12196	0	0	Ki67+	 6517 19336
12197	0	0	Ki67+	 6518 19235
12198	0	0	Ki67+	 6520 19444
12199	0	0	Ki67+	 6521 19193
12200	0	0	Ki67+	 6522 18945
12201	0	0	Ki67+	 6522 19292
12202	0	0	Ki67+	 6523 18819
12203	0	0	Ki67+	 6524 18838
12204	0	0	Ki67+	 6526 19158
12205	0	0	Ki67+	 6529 19071
12206	0	0	Ki67+	 6529 19483
12207	0	0	Ki67+	 6531 19424
12208	0	0	Ki67+	 6537 18889
12209	0	0	Ki67+	 6538 19137
12210	0	0	Ki67+	 6540 19371
12211	0	0	Ki67+	 6544 19351
12212	0	0	Ki67+	 6546 19255
12213	0	0	Ki67+	 6547 18979
12214	0	0	Ki67+	 6547 19301
12215	0	0	Ki67+	 6552 18818
12216	0	0	Ki67+	 6553 18966
12217	0	0	Ki67+	 6555 19180
12218	0	0	Ki67+	 6558 18983
12219	0	0	Ki67+	 6559 19210
12220	0	0	Ki67+	 6560 19109
12221	0	0	Ki67+	 6564 19167
12222	0	0	Ki67+	 6565 19454
12223	0	0	Ki67+	 6568 19078
12224	0	0	Ki67+	 6573 19051
12225	0	0	Ki67+	 6573 19441
12226	0	0	Ki67+	 6575 19269
12227	0	0	Ki67+	 6577 19137
12228	0	0	Ki67+	 6578 19245
12229	0	0	Ki67+	 6579 19417
12230	0	0	Ki67+	 6582 19212
12231	0	0	Ki67+	 6586 19292
12232	0	0	Ki67+	 6593 18944
12233	0	0	Ki67+	 6594 19399
12234	0	0	Ki67+	 6596 19262
12235	0	0	Ki67+	 6599 19230
12236	0	0	Ki67+	 6602 19325
12237	0	0	Ki67+	 6603 19036
12238	0	0	Ki67+	 6603 19204
12239	0	0	Ki67+	 6606 18863
12240	0	0	Ki67+	 6610 18982
12241	0	0	Ki67+	 6611 19409
12242	0	0	Ki67+	 6613 19349
12243	0	0	Ki67+	 6614 19061
12244	0	0	Ki67+	 6614 19473
12245	0	0	Ki67+	 6623 19255
12246	0	0	Ki67+	 6630 18845
12247	0	0	Ki67+	 6630 19309
12248	0	0	Ki67+	 6631 19428
12249	0	0	Ki67+	 6635 19334
12250	0	0	Ki67+	 6647 19363
12251	0	0	Ki67+	 6651 19071
12252	0	0	Ki67+	 6658 18851
12253	0	0	Ki67+	 6658 19349
12254	0	0	Ki67+	 6665 18978
12255	0	0	Ki67+	 6665 19404
12256	0	0	Ki67+	 6667 19317
12257	0	0	Ki67+	 6673 19188
12258	0	0	Ki67+	 6676 19152
12259	0	0	Ki67+	 6681 19219
12260	0	0	Ki67+	 6681 19358
12261	0	0	Ki67+	 6684 19179
12262	0	0	Ki67+	 6686 19420
12263	0	0	Ki67+	 6686 19468
12264	0	0	Ki67+	 6693 19229
12265	0	0	Ki67+	 6694 19145
12266	0	0	Ki67+	 6695 19301
12267	0	0	Ki67+	 6696 19205
12268	0	0	Ki67+	 6696 19323
12269	0	0	Ki67+	 6697 18994
12270	0	0	Ki67+	 6697 19358
12271	0	0	Ki67+	 6699 18695
12272	0	0	Ki67+	 6702 19274
12273	0	0	Ki67+	 6707 19156
12274	0	0	Ki67+	 6713 19223
12275	0	0	Ki67+	 6720 19243
12276	0	0	Ki67+	 6721 19170
12277	0	0	Ki67+	 6723 19429
12278	0	0	Ki67+	 6754 19176
12279	0	0	Ki67+	 6756 19189
12280	0	0	Ki67+	 6759 19148
12281	0	0	Ki67+	 6759 19436
12282	0	0	Ki67+	 6761 19097
12283	0	0	Ki67+	 5971 19611
12284	0	0	Ki67+	 5975 19531
12285	0	0	Ki67+	 5975 19811
12286	0	0	Ki67+	 5975 20011
12287	0	0	Ki67+	 5979 19989
12288	0	0	Ki67+	 5980 19867
12289	0	0	Ki67+	 5981 19718
12290	0	0	Ki67+	 5982 19733
12291	0	0	Ki67+	 5983 19756
12292	0	0	Ki67+	 5987 19946
12293	0	0	Ki67+	 5991 20135
12294	0	0	Ki67+	 5992 20044
12295	0	0	Ki67+	 5994 19548
12296	0	0	Ki67+	 5995 19517
12297	0	0	Ki67+	 5998 20185
12298	0	0	Ki67+	 6004 19538
12299	0	0	Ki67+	 6004 19554
12300	0	0	Ki67+	 6006 19828
12301	0	0	Ki67+	 6009 19856
12302	0	0	Ki67+	 6010 19794
12303	0	0	Ki67+	 6013 19527
12304	0	0	Ki67+	 6015 20041
12305	0	0	Ki67+	 6017 20066
12306	0	0	Ki67+	 6020 19734
12307	0	0	Ki67+	 6024 20051
12308	0	0	Ki67+	 6026 20156
12309	0	0	Ki67+	 6027 19974
12310	0	0	Ki67+	 6029 20010
12311	0	0	Ki67+	 6032 19727
12312	0	0	Ki67+	 6032 19937
12313	0	0	Ki67+	 6034 19708
12314	0	0	Ki67+	 6035 20235
12315	0	0	Ki67+	 6043 20276
12316	0	0	Ki67+	 6045 19658
12317	0	0	Ki67+	 6046 19788
12318	0	0	Ki67+	 6046 20021
12319	0	0	Ki67+	 6046 20185
12320	0	0	Ki67+	 6052 19954
12321	0	0	Ki67+	 6053 20011
12322	0	0	Ki67+	 6054 20243
12323	0	0	Ki67+	 6056 20141
12324	0	0	Ki67+	 6057 19968
12325	0	0	Ki67+	 6061 20171
12326	0	0	Ki67+	 6062 19755
12327	0	0	Ki67+	 6062 20031
12328	0	0	Ki67+	 6069 20208
12329	0	0	Ki67+	 6073 20255
12330	0	0	Ki67+	 6074 19784
12331	0	0	Ki67+	 6074 20117
12332	0	0	Ki67+	 6075 19817
12333	0	0	Ki67+	 6081 19701
12334	0	0	Ki67+	 6081 20028
12335	0	0	Ki67+	 6083 19752
12336	0	0	Ki67+	 6083 19964
12337	0	0	Ki67+	 6083 20001
12338	0	0	Ki67+	 6084 20149
12339	0	0	Ki67+	 6086 20280
12340	0	0	Ki67+	 6087 19939
12341	0	0	Ki67+	 6087 20218
12342	0	0	Ki67+	 6090 19514
12343	0	0	Ki67+	 6090 20188
12344	0	0	Ki67+	 6096 20083
12345	0	0	Ki67+	 6098 19853
12346	0	0	Ki67+	 6100 19708
12347	0	0	Ki67+	 6101 20200
12348	0	0	Ki67+	 6102 19951
12349	0	0	Ki67+	 6104 20236
12350	0	0	Ki67+	 6107 19964
12351	0	0	Ki67+	 6107 19987
12352	0	0	Ki67+	 6109 19883
12353	0	0	Ki67+	 6114 20023
12354	0	0	Ki67+	 6120 19851
12355	0	0	Ki67+	 6120 20116
12356	0	0	Ki67+	 6120 20140
12357	0	0	Ki67+	 6126 19670
12358	0	0	Ki67+	 6131 20209
12359	0	0	Ki67+	 6134 20219
12360	0	0	Ki67+	 6135 19819
12361	0	0	Ki67+	 6136 19775
12362	0	0	Ki67+	 6138 20253
12363	0	0	Ki67+	 6144 19882
12364	0	0	Ki67+	 6144 20032
12365	0	0	Ki67+	 6148 20064
12366	0	0	Ki67+	 6150 19960
12367	0	0	Ki67+	 6152 19657
12368	0	0	Ki67+	 6160 19848
12369	0	0	Ki67+	 6161 19985
12370	0	0	Ki67+	 6161 20021
12371	0	0	Ki67+	 6165 19808
12372	0	0	Ki67+	 6166 20147
12373	0	0	Ki67+	 6170 19860
12374	0	0	Ki67+	 6172 20229
12375	0	0	Ki67+	 6175 20048
12376	0	0	Ki67+	 6177 19555
12377	0	0	Ki67+	 6177 19585
12378	0	0	Ki67+	 6177 20261
12379	0	0	Ki67+	 6181 20145
12380	0	0	Ki67+	 6182 19764
12381	0	0	Ki67+	 6184 20065
12382	0	0	Ki67+	 6187 19809
12383	0	0	Ki67+	 6192 19572
12384	0	0	Ki67+	 6193 19517
12385	0	0	Ki67+	 6196 20027
12386	0	0	Ki67+	 6197 19542
12387	0	0	Ki67+	 6200 19974
12388	0	0	Ki67+	 6201 20168
12389	0	0	Ki67+	 6202 19642
12390	0	0	Ki67+	 6202 19857
12391	0	0	Ki67+	 6204 19652
12392	0	0	Ki67+	 6204 19784
12393	0	0	Ki67+	 6205 20087
12394	0	0	Ki67+	 6210 19493
12395	0	0	Ki67+	 6211 19582
12396	0	0	Ki67+	 6212 19557
12397	0	0	Ki67+	 6216 20139
12398	0	0	Ki67+	 6218 19821
12399	0	0	Ki67+	 6222 19533
12400	0	0	Ki67+	 6222 19607
12401	0	0	Ki67+	 6222 19627
12402	0	0	Ki67+	 6223 20161
12403	0	0	Ki67+	 6225 19771
12404	0	0	Ki67+	 6227 19677
12405	0	0	Ki67+	 6232 19811
12406	0	0	Ki67+	 6234 19855
12407	0	0	Ki67+	 6234 20030
12408	0	0	Ki67+	 6236 19974
12409	0	0	Ki67+	 6241 19692
12410	0	0	Ki67+	 6242 20133
12411	0	0	Ki67+	 6244 19566
12412	0	0	Ki67+	 6244 19644
12413	0	0	Ki67+	 6244 20080
12414	0	0	Ki67+	 6246 20002
12415	0	0	Ki67+	 6252 20164
12416	0	0	Ki67+	 6263 19838
12417	0	0	Ki67+	 6264 19870
12418	0	0	Ki67+	 6269 20142
12419	0	0	Ki67+	 6271 20061
12420	0	0	Ki67+	 6272 20241
12421	0	0	Ki67+	 6275 19831
12422	0	0	Ki67+	 6277 19954
12423	0	0	Ki67+	 6277 20117
12424	0	0	Ki67+	 6279 19663
12425	0	0	Ki67+	 6282 19706
12426	0	0	Ki67+	 6283 19864
12427	0	0	Ki67+	 6289 19633
12428	0	0	Ki67+	 6291 19506
12429	0	0	Ki67+	 6293 19688
12430	0	0	Ki67+	 6294 19963
12431	0	0	Ki67+	 6295 19621
12432	0	0	Ki67+	 6297 19895
12433	0	0	Ki67+	 6298 20038
12434	0	0	Ki67+	 6300 20280
12435	0	0	Ki67+	 6301 19676
12436	0	0	Ki67+	 6302 19790
12437	0	0	Ki67+	 6302 20146
12438	0	0	Ki67+	 6305 19933
12439	0	0	Ki67+	 6305 20226
12440	0	0	Ki67+	 6311 19644
12441	0	0	Ki67+	 6311 19771
12442	0	0	Ki67+	 6314 19998
12443	0	0	Ki67+	 6318 19519
12444	0	0	Ki67+	 6319 20123
12445	0	0	Ki67+	 6321 20225
12446	0	0	Ki67+	 6333 20277
12447	0	0	Ki67+	 6336 20181
12448	0	0	Ki67+	 6337 19694
12449	0	0	Ki67+	 6337 20129
12450	0	0	Ki67+	 6338 19651
12451	0	0	Ki67+	 6352 20235
12452	0	0	Ki67+	 6360 20198
12453	0	0	Ki67+	 6361 19908
12454	0	0	Ki67+	 6363 20183
12455	0	0	Ki67+	 6373 19955
12456	0	0	Ki67+	 6375 20098
12457	0	0	Ki67+	 6384 19634
12458	0	0	Ki67+	 6386 19656
12459	0	0	Ki67+	 6393 19825
12460	0	0	Ki67+	 6399 19766
12461	0	0	Ki67+	 6399 19836
12462	0	0	Ki67+	 6406 19502
12463	0	0	Ki67+	 6406 19537
12464	0	0	Ki67+	 6406 19782
12465	0	0	Ki67+	 6416 19621
12466	0	0	Ki67+	 6416 19744
12467	0	0	Ki67+	 6418 19942
12468	0	0	Ki67+	 6420 19495
12469	0	0	Ki67+	 6420 19826
12470	0	0	Ki67+	 6427 19858
12471	0	0	Ki67+	 6430 19752
12472	0	0	Ki67+	 6430 19779
12473	0	0	Ki67+	 6431 20159
12474	0	0	Ki67+	 6435 19548
12475	0	0	Ki67+	 6437 19902
12476	0	0	Ki67+	 6440 19719
12477	0	0	Ki67+	 6440 20229
12478	0	0	Ki67+	 6442 20193
12479	0	0	Ki67+	 6443 20136
12480	0	0	Ki67+	 6445 20263
12481	0	0	Ki67+	 6449 19495
12482	0	0	Ki67+	 6449 20148
12483	0	0	Ki67+	 6449 20221
12484	0	0	Ki67+	 6451 19905
12485	0	0	Ki67+	 6454 19876
12486	0	0	Ki67+	 6454 19916
12487	0	0	Ki67+	 6454 19994
12488	0	0	Ki67+	 6456 19789
12489	0	0	Ki67+	 6458 20244
12490	0	0	Ki67+	 6459 19976
12491	0	0	Ki67+	 6460 19703
12492	0	0	Ki67+	 6460 19858
12493	0	0	Ki67+	 6460 19888
12494	0	0	Ki67+	 6464 19747
12495	0	0	Ki67+	 6464 19902
12496	0	0	Ki67+	 6467 20238
12497	0	0	Ki67+	 6467 20258
12498	0	0	Ki67+	 6468 19497
12499	0	0	Ki67+	 6471 19859
12500	0	0	Ki67+	 6474 19525
12501	0	0	Ki67+	 6474 19572
12502	0	0	Ki67+	 6474 19719
12503	0	0	Ki67+	 6474 19998
12504	0	0	Ki67+	 6475 19934
12505	0	0	Ki67+	 6475 20287
12506	0	0	Ki67+	 6477 20236
12507	0	0	Ki67+	 6480 19768
12508	0	0	Ki67+	 6481 19813
12509	0	0	Ki67+	 6481 20250
12510	0	0	Ki67+	 6482 20048
12511	0	0	Ki67+	 6485 19514
12512	0	0	Ki67+	 6488 19687
12513	0	0	Ki67+	 6490 19915
12514	0	0	Ki67+	 6490 19969
12515	0	0	Ki67+	 6491 19559
12516	0	0	Ki67+	 6491 19856
12517	0	0	Ki67+	 6495 19704
12518	0	0	Ki67+	 6496 20002
12519	0	0	Ki67+	 6497 19584
12520	0	0	Ki67+	 6499 19499
12521	0	0	Ki67+	 6502 19952
12522	0	0	Ki67+	 6506 19736
12523	0	0	Ki67+	 6511 19668
12524	0	0	Ki67+	 6516 19913
12525	0	0	Ki67+	 6519 19753
12526	0	0	Ki67+	 6519 19990
12527	0	0	Ki67+	 6526 20141
12528	0	0	Ki67+	 6529 20029
12529	0	0	Ki67+	 6529 20160
12530	0	0	Ki67+	 6535 19646
12531	0	0	Ki67+	 6538 19689
12532	0	0	Ki67+	 6539 19968
12533	0	0	Ki67+	 6540 19723
12534	0	0	Ki67+	 6541 20044
12535	0	0	Ki67+	 6545 20181
12536	0	0	Ki67+	 6546 19539
12537	0	0	Ki67+	 6549 19751
12538	0	0	Ki67+	 6550 19512
12539	0	0	Ki67+	 6550 19663
12540	0	0	Ki67+	 6552 19578
12541	0	0	Ki67+	 6552 19704
12542	0	0	Ki67+	 6555 20004
12543	0	0	Ki67+	 6557 20062
12544	0	0	Ki67+	 6558 20217
12545	0	0	Ki67+	 6559 20083
12546	0	0	Ki67+	 6560 19508
12547	0	0	Ki67+	 6562 19539
12548	0	0	Ki67+	 6566 19862
12549	0	0	Ki67+	 6568 20194
12550	0	0	Ki67+	 6575 20084
12551	0	0	Ki67+	 6576 19903
12552	0	0	Ki67+	 6580 19780
12553	0	0	Ki67+	 6581 20225
12554	0	0	Ki67+	 6583 19491
12555	0	0	Ki67+	 6584 19831
12556	0	0	Ki67+	 6584 20030
12557	0	0	Ki67+	 6584 20108
12558	0	0	Ki67+	 6585 19507
12559	0	0	Ki67+	 6588 20199
12560	0	0	Ki67+	 6590 19996
12561	0	0	Ki67+	 6591 20077
12562	0	0	Ki67+	 6595 20135
12563	0	0	Ki67+	 6602 20111
12564	0	0	Ki67+	 6603 19722
12565	0	0	Ki67+	 6605 19666
12566	0	0	Ki67+	 6605 20242
12567	0	0	Ki67+	 6606 20088
12568	0	0	Ki67+	 6607 19890
12569	0	0	Ki67+	 6607 20222
12570	0	0	Ki67+	 6615 20111
12571	0	0	Ki67+	 6617 20086
12572	0	0	Ki67+	 6618 20098
12573	0	0	Ki67+	 6619 19691
12574	0	0	Ki67+	 6621 20252
12575	0	0	Ki67+	 6623 19777
12576	0	0	Ki67+	 6625 20054
12577	0	0	Ki67+	 6625 20148
12578	0	0	Ki67+	 6630 19790
12579	0	0	Ki67+	 6630 19892
12580	0	0	Ki67+	 6631 19699
12581	0	0	Ki67+	 6633 19831
12582	0	0	Ki67+	 6633 20210
12583	0	0	Ki67+	 6634 19636
12584	0	0	Ki67+	 6634 20132
12585	0	0	Ki67+	 6644 19582
12586	0	0	Ki67+	 6645 19628
12587	0	0	Ki67+	 6645 19779
12588	0	0	Ki67+	 6646 20254
12589	0	0	Ki67+	 6647 20080
12590	0	0	Ki67+	 6648 20165
12591	0	0	Ki67+	 6652 19800
12592	0	0	Ki67+	 6653 19945
12593	0	0	Ki67+	 6659 19815
12594	0	0	Ki67+	 6660 19666
12595	0	0	Ki67+	 6661 20083
12596	0	0	Ki67+	 6663 20227
12597	0	0	Ki67+	 6665 20240
12598	0	0	Ki67+	 6669 20147
12599	0	0	Ki67+	 6676 19668
12600	0	0	Ki67+	 6676 20169
12601	0	0	Ki67+	 6678 19965
12602	0	0	Ki67+	 6679 19570
12603	0	0	Ki67+	 6682 19617
12604	0	0	Ki67+	 6682 19645
12605	0	0	Ki67+	 6683 20249
12606	0	0	Ki67+	 6685 20121
12607	0	0	Ki67+	 6688 19582
12608	0	0	Ki67+	 6688 19953
12609	0	0	Ki67+	 6690 19989
12610	0	0	Ki67+	 6691 19610
12611	0	0	Ki67+	 6695 19665
12612	0	0	Ki67+	 6697 19767
12613	0	0	Ki67+	 6697 20261
12614	0	0	Ki67+	 6699 20149
12615	0	0	Ki67+	 6700 20282
12616	0	0	Ki67+	 6702 20017
12617	0	0	Ki67+	 6704 20183
12618	0	0	Ki67+	 6705 19792
12619	0	0	Ki67+	 6707 19823
12620	0	0	Ki67+	 6708 19862
12621	0	0	Ki67+	 6709 20172
12622	0	0	Ki67+	 6712 19757
12623	0	0	Ki67+	 6712 19973
12624	0	0	Ki67+	 6721 19769
12625	0	0	Ki67+	 6727 19838
12626	0	0	Ki67+	 6728 19680
12627	0	0	Ki67+	 6728 19806
12628	0	0	Ki67+	 6729 19617
12629	0	0	Ki67+	 6729 19957
12630	0	0	Ki67+	 6729 20223
12631	0	0	Ki67+	 6734 19635
12632	0	0	Ki67+	 6734 19912
12633	0	0	Ki67+	 6737 19996
12634	0	0	Ki67+	 6737 20182
12635	0	0	Ki67+	 6739 19855
12636	0	0	Ki67+	 6741 20035
12637	0	0	Ki67+	 6744 20206
12638	0	0	Ki67+	 6747 19976
12639	0	0	Ki67+	 6747 20004
12640	0	0	Ki67+	 6753 19690
12641	0	0	Ki67+	 6753 19887
12642	0	0	Ki67+	 6753 19926
12643	0	0	Ki67+	 6754 20246
12644	0	0	Ki67+	 6755 19569
12645	0	0	Ki67+	 6760 20258
12646	0	0	Ki67+	 6760 20281
12647	0	0	Ki67+	 6761 19640
12648	0	0	Ki67+	 5969 20945
12649	0	0	Ki67+	 5971 20799
12650	0	0	Ki67+	 5989 20592
12651	0	0	Ki67+	 5990 20982
12652	0	0	Ki67+	 6000 20349
12653	0	0	Ki67+	 6008 20725
12654	0	0	Ki67+	 6029 20514
12655	0	0	Ki67+	 6036 20480
12656	0	0	Ki67+	 6043 20824
12657	0	0	Ki67+	 6044 20837
12658	0	0	Ki67+	 6045 20392
12659	0	0	Ki67+	 6052 20446
12660	0	0	Ki67+	 6052 20480
12661	0	0	Ki67+	 6052 20882
12662	0	0	Ki67+	 6053 20469
12663	0	0	Ki67+	 6054 20511
12664	0	0	Ki67+	 6057 20327
12665	0	0	Ki67+	 6058 20818
12666	0	0	Ki67+	 6062 20359
12667	0	0	Ki67+	 6067 20937
12668	0	0	Ki67+	 6068 20412
12669	0	0	Ki67+	 6071 20534
12670	0	0	Ki67+	 6073 20386
12671	0	0	Ki67+	 6073 20782
12672	0	0	Ki67+	 6079 20519
12673	0	0	Ki67+	 6081 20460
12674	0	0	Ki67+	 6081 20686
12675	0	0	Ki67+	 6090 20435
12676	0	0	Ki67+	 6090 20620
12677	0	0	Ki67+	 6092 20559
12678	0	0	Ki67+	 6093 20320
12679	0	0	Ki67+	 6093 20391
12680	0	0	Ki67+	 6095 20470
12681	0	0	Ki67+	 6101 20491
12682	0	0	Ki67+	 6106 20530
12683	0	0	Ki67+	 6111 20350
12684	0	0	Ki67+	 6112 20589
12685	0	0	Ki67+	 6113 20395
12686	0	0	Ki67+	 6113 20544
12687	0	0	Ki67+	 6114 20290
12688	0	0	Ki67+	 6114 20383
12689	0	0	Ki67+	 6115 20419
12690	0	0	Ki67+	 6117 20667
12691	0	0	Ki67+	 6118 20370
12692	0	0	Ki67+	 6118 20470
12693	0	0	Ki67+	 6118 20554
12694	0	0	Ki67+	 6128 20505
12695	0	0	Ki67+	 6136 20454
12696	0	0	Ki67+	 6137 20574
12697	0	0	Ki67+	 6142 20808
12698	0	0	Ki67+	 6145 20762
12699	0	0	Ki67+	 6150 20602
12700	0	0	Ki67+	 6151 20892
12701	0	0	Ki67+	 6152 20540
12702	0	0	Ki67+	 6154 20370
12703	0	0	Ki67+	 6157 20414
12704	0	0	Ki67+	 6158 20335
12705	0	0	Ki67+	 6159 20563
12706	0	0	Ki67+	 6163 20643
12707	0	0	Ki67+	 6164 20805
12708	0	0	Ki67+	 6169 20314
12709	0	0	Ki67+	 6171 20763
12710	0	0	Ki67+	 6173 20488
12711	0	0	Ki67+	 6174 20374
12712	0	0	Ki67+	 6174 20890
12713	0	0	Ki67+	 6178 20837
12714	0	0	Ki67+	 6180 20464
12715	0	0	Ki67+	 6183 21049
12716	0	0	Ki67+	 6184 20432
12717	0	0	Ki67+	 6185 20949
12718	0	0	Ki67+	 6188 20609
12719	0	0	Ki67+	 6189 20347
12720	0	0	Ki67+	 6190 20682
12721	0	0	Ki67+	 6190 20764
12722	0	0	Ki67+	 6191 20796
12723	0	0	Ki67+	 6197 21080
12724	0	0	Ki67+	 6201 20605
12725	0	0	Ki67+	 6203 21004
12726	0	0	Ki67+	 6206 20821
12727	0	0	Ki67+	 6209 20730
12728	0	0	Ki67+	 6213 20899
12729	0	0	Ki67+	 6215 20976
12730	0	0	Ki67+	 6220 20727
12731	0	0	Ki67+	 6220 20874
12732	0	0	Ki67+	 6224 20682
12733	0	0	Ki67+	 6227 20696
12734	0	0	Ki67+	 6229 20850
12735	0	0	Ki67+	 6229 20904
12736	0	0	Ki67+	 6230 20918
12737	0	0	Ki67+	 6232 20772
12738	0	0	Ki67+	 6232 20870
12739	0	0	Ki67+	 6234 20893
12740	0	0	Ki67+	 6235 21057
12741	0	0	Ki67+	 6236 20811
12742	0	0	Ki67+	 6237 21023
12743	0	0	Ki67+	 6244 20869
12744	0	0	Ki67+	 6245 20912
12745	0	0	Ki67+	 6246 20315
12746	0	0	Ki67+	 6248 20689
12747	0	0	Ki67+	 6248 20711
12748	0	0	Ki67+	 6248 20746
12749	0	0	Ki67+	 6251 20799
12750	0	0	Ki67+	 6251 21031
12751	0	0	Ki67+	 6251 21081
12752	0	0	Ki67+	 6253 20501
12753	0	0	Ki67+	 6253 20725
12754	0	0	Ki67+	 6253 20942
12755	0	0	Ki67+	 6255 20836
12756	0	0	Ki67+	 6257 20472
12757	0	0	Ki67+	 6260 21052
12758	0	0	Ki67+	 6264 20771
12759	0	0	Ki67+	 6265 20982
12760	0	0	Ki67+	 6266 20413
12761	0	0	Ki67+	 6267 20731
12762	0	0	Ki67+	 6269 20446
12763	0	0	Ki67+	 6270 20342
12764	0	0	Ki67+	 6270 21002
12765	0	0	Ki67+	 6272 20295
12766	0	0	Ki67+	 6272 20368
12767	0	0	Ki67+	 6280 20309
12768	0	0	Ki67+	 6280 20533
12769	0	0	Ki67+	 6289 20949
12770	0	0	Ki67+	 6289 20983
12771	0	0	Ki67+	 6290 20405
12772	0	0	Ki67+	 6290 20477
12773	0	0	Ki67+	 6293 20343
12774	0	0	Ki67+	 6293 20911
12775	0	0	Ki67+	 6299 21072
12776	0	0	Ki67+	 6300 20316
12777	0	0	Ki67+	 6307 20479
12778	0	0	Ki67+	 6317 20521
12779	0	0	Ki67+	 6318 20477
12780	0	0	Ki67+	 6319 20410
12781	0	0	Ki67+	 6324 20606
12782	0	0	Ki67+	 6325 20329
12783	0	0	Ki67+	 6326 20631
12784	0	0	Ki67+	 6332 20474
12785	0	0	Ki67+	 6336 20676
12786	0	0	Ki67+	 6339 20306
12787	0	0	Ki67+	 6340 20414
12788	0	0	Ki67+	 6341 20540
12789	0	0	Ki67+	 6343 20442
12790	0	0	Ki67+	 6344 20568
12791	0	0	Ki67+	 6347 20720
12792	0	0	Ki67+	 6350 20612
12793	0	0	Ki67+	 6358 20759
12794	0	0	Ki67+	 6363 20419
12795	0	0	Ki67+	 6367 20710
12796	0	0	Ki67+	 6368 20598
12797	0	0	Ki67+	 6370 20779
12798	0	0	Ki67+	 6370 20928
12799	0	0	Ki67+	 6377 20637
12800	0	0	Ki67+	 6379 20848
12801	0	0	Ki67+	 6379 21011
12802	0	0	Ki67+	 6381 20549
12803	0	0	Ki67+	 6382 20461
12804	0	0	Ki67+	 6390 20907
12805	0	0	Ki67+	 6393 20628
12806	0	0	Ki67+	 6394 20743
12807	0	0	Ki67+	 6394 21041
12808	0	0	Ki67+	 6397 20573
12809	0	0	Ki67+	 6397 20980
12810	0	0	Ki67+	 6401 21020
12811	0	0	Ki67+	 6406 20675
12812	0	0	Ki67+	 6409 20836
12813	0	0	Ki67+	 6411 20737
12814	0	0	Ki67+	 6413 20918
12815	0	0	Ki67+	 6413 20977
12816	0	0	Ki67+	 6415 20597
12817	0	0	Ki67+	 6415 20778
12818	0	0	Ki67+	 6416 20381
12819	0	0	Ki67+	 6421 21043
12820	0	0	Ki67+	 6422 20881
12821	0	0	Ki67+	 6425 20652
12822	0	0	Ki67+	 6425 20695
12823	0	0	Ki67+	 6429 21075
12824	0	0	Ki67+	 6431 20788
12825	0	0	Ki67+	 6436 20473
12826	0	0	Ki67+	 6436 20698
12827	0	0	Ki67+	 6439 20625
12828	0	0	Ki67+	 6441 20672
12829	0	0	Ki67+	 6443 20544
12830	0	0	Ki67+	 6443 20849
12831	0	0	Ki67+	 6448 20954
12832	0	0	Ki67+	 6450 20825
12833	0	0	Ki67+	 6451 20519
12834	0	0	Ki67+	 6452 20641
12835	0	0	Ki67+	 6453 20974
12836	0	0	Ki67+	 6455 20293
12837	0	0	Ki67+	 6457 20340
12838	0	0	Ki67+	 6458 20673
12839	0	0	Ki67+	 6458 21031
12840	0	0	Ki67+	 6459 20751
12841	0	0	Ki67+	 6460 20785
12842	0	0	Ki67+	 6464 20887
12843	0	0	Ki67+	 6464 21075
12844	0	0	Ki67+	 6469 20363
12845	0	0	Ki67+	 6471 20842
12846	0	0	Ki67+	 6471 20922
12847	0	0	Ki67+	 6473 20821
12848	0	0	Ki67+	 6475 20960
12849	0	0	Ki67+	 6476 20856
12850	0	0	Ki67+	 6478 20565
12851	0	0	Ki67+	 6482 20933
12852	0	0	Ki67+	 6484 20389
12853	0	0	Ki67+	 6485 20889
12854	0	0	Ki67+	 6489 20422
12855	0	0	Ki67+	 6489 20647
12856	0	0	Ki67+	 6490 20307
12857	0	0	Ki67+	 6490 20338
12858	0	0	Ki67+	 6491 20973
12859	0	0	Ki67+	 6496 20620
12860	0	0	Ki67+	 6496 21071
12861	0	0	Ki67+	 6498 21061
12862	0	0	Ki67+	 6501 20359
12863	0	0	Ki67+	 6504 20306
12864	0	0	Ki67+	 6506 20934
12865	0	0	Ki67+	 6514 20640
12866	0	0	Ki67+	 6514 20681
12867	0	0	Ki67+	 6515 21058
12868	0	0	Ki67+	 6516 20389
12869	0	0	Ki67+	 6518 20352
12870	0	0	Ki67+	 6527 20435
12871	0	0	Ki67+	 6531 20332
12872	0	0	Ki67+	 6541 20730
12873	0	0	Ki67+	 6541 20975
12874	0	0	Ki67+	 6545 20386
12875	0	0	Ki67+	 6548 20405
12876	0	0	Ki67+	 6550 20355
12877	0	0	Ki67+	 6563 20973
12878	0	0	Ki67+	 6564 20510
12879	0	0	Ki67+	 6564 20819
12880	0	0	Ki67+	 6571 20382
12881	0	0	Ki67+	 6572 20681
12882	0	0	Ki67+	 6578 20698
12883	0	0	Ki67+	 6580 20355
12884	0	0	Ki67+	 6580 20474
12885	0	0	Ki67+	 6583 20438
12886	0	0	Ki67+	 6583 20763
12887	0	0	Ki67+	 6587 20308
12888	0	0	Ki67+	 6591 20362
12889	0	0	Ki67+	 6594 20324
12890	0	0	Ki67+	 6594 20556
12891	0	0	Ki67+	 6595 20398
12892	0	0	Ki67+	 6595 20454
12893	0	0	Ki67+	 6595 20758
12894	0	0	Ki67+	 6595 20802
12895	0	0	Ki67+	 6596 20608
12896	0	0	Ki67+	 6602 20493
12897	0	0	Ki67+	 6607 20690
12898	0	0	Ki67+	 6609 20440
12899	0	0	Ki67+	 6610 20648
12900	0	0	Ki67+	 6614 21053
12901	0	0	Ki67+	 6616 20356
12902	0	0	Ki67+	 6616 20762
12903	0	0	Ki67+	 6621 20469
12904	0	0	Ki67+	 6626 20378
12905	0	0	Ki67+	 6627 20842
12906	0	0	Ki67+	 6630 20814
12907	0	0	Ki67+	 6635 20442
12908	0	0	Ki67+	 6635 20628
12909	0	0	Ki67+	 6636 20338
12910	0	0	Ki67+	 6636 20617
12911	0	0	Ki67+	 6636 20969
12912	0	0	Ki67+	 6636 21053
12913	0	0	Ki67+	 6637 20999
12914	0	0	Ki67+	 6641 20353
12915	0	0	Ki67+	 6643 20468
12916	0	0	Ki67+	 6644 20674
12917	0	0	Ki67+	 6644 20830
12918	0	0	Ki67+	 6645 21008
12919	0	0	Ki67+	 6646 20691
12920	0	0	Ki67+	 6647 20415
12921	0	0	Ki67+	 6652 20498
12922	0	0	Ki67+	 6659 20620
12923	0	0	Ki67+	 6661 20822
12924	0	0	Ki67+	 6661 20879
12925	0	0	Ki67+	 6666 20956
12926	0	0	Ki67+	 6673 20835
12927	0	0	Ki67+	 6680 20603
12928	0	0	Ki67+	 6681 20954
12929	0	0	Ki67+	 6683 20879
12930	0	0	Ki67+	 6683 20912
12931	0	0	Ki67+	 6685 20671
12932	0	0	Ki67+	 6686 20636
12933	0	0	Ki67+	 6687 20493
12934	0	0	Ki67+	 6690 20435
12935	0	0	Ki67+	 6692 20373
12936	0	0	Ki67+	 6693 20523
12937	0	0	Ki67+	 6694 20648
12938	0	0	Ki67+	 6697 20620
12939	0	0	Ki67+	 6701 20496
12940	0	0	Ki67+	 6701 20867
12941	0	0	Ki67+	 6703 20399
12942	0	0	Ki67+	 6703 20817
12943	0	0	Ki67+	 6703 20957
12944	0	0	Ki67+	 6711 20912
12945	0	0	Ki67+	 6712 20708
12946	0	0	Ki67+	 6713 20499
12947	0	0	Ki67+	 6713 20824
12948	0	0	Ki67+	 6717 20591
12949	0	0	Ki67+	 6719 20663
12950	0	0	Ki67+	 6720 20646
12951	0	0	Ki67+	 6721 20875
12952	0	0	Ki67+	 6722 20312
12953	0	0	Ki67+	 6722 20506
12954	0	0	Ki67+	 6722 20813
12955	0	0	Ki67+	 6726 20445
12956	0	0	Ki67+	 6728 20950
12957	0	0	Ki67+	 6730 20297
12958	0	0	Ki67+	 6730 20420
12959	0	0	Ki67+	 6732 20497
12960	0	0	Ki67+	 6735 20974
12961	0	0	Ki67+	 6738 20666
12962	0	0	Ki67+	 6739 20653
12963	0	0	Ki67+	 6740 20374
12964	0	0	Ki67+	 6740 20468
12965	0	0	Ki67+	 6749 20309
12966	0	0	Ki67+	 6749 20399
12967	0	0	Ki67+	 6749 21087
12968	0	0	Ki67+	 6752 20426
12969	0	0	Ki67+	 6754 20690
12970	0	0	Ki67+	 6755 20669
12971	0	0	Ki67+	 6760 20966
12972	0	0	Ki67+	 6762 20546
12973	0	0	Ki67+	 6762 20986
12974	0	0	Ki67+	 6763 20575
12975	0	0	Ki67+	 6767 20359
12976	0	0	Ki67+	 5970 21241
12977	0	0	Ki67+	 5971 21207
12978	0	0	Ki67+	 5977 21197
12979	0	0	Ki67+	 5979 21556
12980	0	0	Ki67+	 5979 21833
12981	0	0	Ki67+	 5995 21542
12982	0	0	Ki67+	 5996 21561
12983	0	0	Ki67+	 6001 21603
12984	0	0	Ki67+	 6003 21327
12985	0	0	Ki67+	 6011 21826
12986	0	0	Ki67+	 6012 21542
12987	0	0	Ki67+	 6013 21864
12988	0	0	Ki67+	 6022 21303
12989	0	0	Ki67+	 6024 21177
12990	0	0	Ki67+	 6030 21884
12991	0	0	Ki67+	 6036 21668
12992	0	0	Ki67+	 6037 21767
12993	0	0	Ki67+	 6047 21755
12994	0	0	Ki67+	 6060 21254
12995	0	0	Ki67+	 6066 21235
12996	0	0	Ki67+	 6067 21697
12997	0	0	Ki67+	 6068 21835
12998	0	0	Ki67+	 6074 21777
12999	0	0	Ki67+	 6074 21804
13000	0	0	Ki67+	 6075 21681
13001	0	0	Ki67+	 6075 21870
13002	0	0	Ki67+	 6077 21631
13003	0	0	Ki67+	 6087 21656
13004	0	0	Ki67+	 6093 21717
13005	0	0	Ki67+	 6093 21755
13006	0	0	Ki67+	 6099 21730
13007	0	0	Ki67+	 6100 21779
13008	0	0	Ki67+	 6107 21754
13009	0	0	Ki67+	 6110 21712
13010	0	0	Ki67+	 6116 21165
13011	0	0	Ki67+	 6116 21730
13012	0	0	Ki67+	 6117 21208
13013	0	0	Ki67+	 6117 21317
13014	0	0	Ki67+	 6120 21831
13015	0	0	Ki67+	 6154 21092
13016	0	0	Ki67+	 6154 21197
13017	0	0	Ki67+	 6166 21365
13018	0	0	Ki67+	 6168 21109
13019	0	0	Ki67+	 6172 21254
13020	0	0	Ki67+	 6182 21393
13021	0	0	Ki67+	 6186 21289
13022	0	0	Ki67+	 6190 21142
13023	0	0	Ki67+	 6194 21310
13024	0	0	Ki67+	 6196 21165
13025	0	0	Ki67+	 6197 21110
13026	0	0	Ki67+	 6198 21336
13027	0	0	Ki67+	 6200 21295
13028	0	0	Ki67+	 6206 21830
13029	0	0	Ki67+	 6210 21680
13030	0	0	Ki67+	 6221 21122
13031	0	0	Ki67+	 6225 21199
13032	0	0	Ki67+	 6226 21149
13033	0	0	Ki67+	 6226 21782
13034	0	0	Ki67+	 6235 21349
13035	0	0	Ki67+	 6235 21731
13036	0	0	Ki67+	 6236 21765
13037	0	0	Ki67+	 6238 21819
13038	0	0	Ki67+	 6242 21325
13039	0	0	Ki67+	 6247 21182
13040	0	0	Ki67+	 6248 21667
13041	0	0	Ki67+	 6250 21829
13042	0	0	Ki67+	 6251 21120
13043	0	0	Ki67+	 6251 21602
13044	0	0	Ki67+	 6257 21338
13045	0	0	Ki67+	 6259 21757
13046	0	0	Ki67+	 6260 21188
13047	0	0	Ki67+	 6262 21144
13048	0	0	Ki67+	 6264 21309
13049	0	0	Ki67+	 6264 21367
13050	0	0	Ki67+	 6265 21703
13051	0	0	Ki67+	 6270 21785
13052	0	0	Ki67+	 6272 21817
13053	0	0	Ki67+	 6274 21671
13054	0	0	Ki67+	 6275 21629
13055	0	0	Ki67+	 6279 21320
13056	0	0	Ki67+	 6279 21381
13057	0	0	Ki67+	 6282 21118
13058	0	0	Ki67+	 6283 21844
13059	0	0	Ki67+	 6284 21163
13060	0	0	Ki67+	 6289 21596
13061	0	0	Ki67+	 6290 21565
13062	0	0	Ki67+	 6290 21795
13063	0	0	Ki67+	 6292 21858
13064	0	0	Ki67+	 6295 21201
13065	0	0	Ki67+	 6295 21354
13066	0	0	Ki67+	 6300 21104
13067	0	0	Ki67+	 6300 21715
13068	0	0	Ki67+	 6303 21846
13069	0	0	Ki67+	 6303 21868
13070	0	0	Ki67+	 6304 21731
13071	0	0	Ki67+	 6306 21624
13072	0	0	Ki67+	 6307 21162
13073	0	0	Ki67+	 6312 21693
13074	0	0	Ki67+	 6316 21349
13075	0	0	Ki67+	 6318 21370
13076	0	0	Ki67+	 6321 21400
13077	0	0	Ki67+	 6321 21599
13078	0	0	Ki67+	 6336 21376
13079	0	0	Ki67+	 6337 21636
13080	0	0	Ki67+	 6338 21573
13081	0	0	Ki67+	 6339 21878
13082	0	0	Ki67+	 6346 21336
13083	0	0	Ki67+	 6358 21360
13084	0	0	Ki67+	 6360 21657
13085	0	0	Ki67+	 6362 21591
13086	0	0	Ki67+	 6366 21347
13087	0	0	Ki67+	 6370 21627
13088	0	0	Ki67+	 6384 21379
13089	0	0	Ki67+	 6385 21634
13090	0	0	Ki67+	 6390 21151
13091	0	0	Ki67+	 6390 21354
13092	0	0	Ki67+	 6401 21659
13093	0	0	Ki67+	 6403 21594
13094	0	0	Ki67+	 6406 21202
13095	0	0	Ki67+	 6406 21369
13096	0	0	Ki67+	 6413 21394
13097	0	0	Ki67+	 6414 21123
13098	0	0	Ki67+	 6414 21136
13099	0	0	Ki67+	 6414 21162
13100	0	0	Ki67+	 6417 21341
13101	0	0	Ki67+	 6417 21622
13102	0	0	Ki67+	 6420 21696
13103	0	0	Ki67+	 6422 21222
13104	0	0	Ki67+	 6426 21747
13105	0	0	Ki67+	 6427 21638
13106	0	0	Ki67+	 6433 21663
13107	0	0	Ki67+	 6435 21724
13108	0	0	Ki67+	 6436 21359
13109	0	0	Ki67+	 6443 21140
13110	0	0	Ki67+	 6443 21614
13111	0	0	Ki67+	 6444 21127
13112	0	0	Ki67+	 6444 21790
13113	0	0	Ki67+	 6447 21096
13114	0	0	Ki67+	 6448 21267
13115	0	0	Ki67+	 6448 21298
13116	0	0	Ki67+	 6448 21557
13117	0	0	Ki67+	 6450 21671
13118	0	0	Ki67+	 6451 21215
13119	0	0	Ki67+	 6454 21190
13120	0	0	Ki67+	 6461 21805
13121	0	0	Ki67+	 6462 21442
13122	0	0	Ki67+	 6462 21543
13123	0	0	Ki67+	 6463 21169
13124	0	0	Ki67+	 6465 21297
13125	0	0	Ki67+	 6465 21770
13126	0	0	Ki67+	 6467 21736
13127	0	0	Ki67+	 6469 21214
13128	0	0	Ki67+	 6472 21099
13129	0	0	Ki67+	 6473 21513
13130	0	0	Ki67+	 6476 21182
13131	0	0	Ki67+	 6477 21134
13132	0	0	Ki67+	 6477 21253
13133	0	0	Ki67+	 6488 21206
13134	0	0	Ki67+	 6489 21794
13135	0	0	Ki67+	 6494 21842
13136	0	0	Ki67+	 6495 21222
13137	0	0	Ki67+	 6504 21759
13138	0	0	Ki67+	 6506 21104
13139	0	0	Ki67+	 6515 21194
13140	0	0	Ki67+	 6517 21163
13141	0	0	Ki67+	 6519 21826
13142	0	0	Ki67+	 6520 21251
13143	0	0	Ki67+	 6524 21786
13144	0	0	Ki67+	 6531 21186
13145	0	0	Ki67+	 6533 21533
13146	0	0	Ki67+	 6570 21871
13147	0	0	Ki67+	 6571 21434
13148	0	0	Ki67+	 6576 21287
13149	0	0	Ki67+	 6583 21762
13150	0	0	Ki67+	 6590 21114
13151	0	0	Ki67+	 6608 21601
13152	0	0	Ki67+	 6618 21338
13153	0	0	Ki67+	 6622 21133
13154	0	0	Ki67+	 6622 21564
13155	0	0	Ki67+	 6622 21831
13156	0	0	Ki67+	 6628 21354
13157	0	0	Ki67+	 6632 21146
13158	0	0	Ki67+	 6633 21621
13159	0	0	Ki67+	 6636 21101
13160	0	0	Ki67+	 6636 21367
13161	0	0	Ki67+	 6645 21628
13162	0	0	Ki67+	 6646 21348
13163	0	0	Ki67+	 6647 21650
13164	0	0	Ki67+	 6648 21854
13165	0	0	Ki67+	 6649 21769
13166	0	0	Ki67+	 6651 21166
13167	0	0	Ki67+	 6652 21515
13168	0	0	Ki67+	 6654 21125
13169	0	0	Ki67+	 6654 21370
13170	0	0	Ki67+	 6656 21721
13171	0	0	Ki67+	 6659 21583
13172	0	0	Ki67+	 6667 21384
13173	0	0	Ki67+	 6669 21625
13174	0	0	Ki67+	 6671 21336
13175	0	0	Ki67+	 6673 21192
13176	0	0	Ki67+	 6673 21232
13177	0	0	Ki67+	 6674 21515
13178	0	0	Ki67+	 6676 21414
13179	0	0	Ki67+	 6679 21162
13180	0	0	Ki67+	 6679 21443
13181	0	0	Ki67+	 6683 21359
13182	0	0	Ki67+	 6684 21651
13183	0	0	Ki67+	 6686 21219
13184	0	0	Ki67+	 6689 21471
13185	0	0	Ki67+	 6696 21231
13186	0	0	Ki67+	 6697 21413
13187	0	0	Ki67+	 6697 21540
13188	0	0	Ki67+	 6699 21704
13189	0	0	Ki67+	 6700 21211
13190	0	0	Ki67+	 6702 21161
13191	0	0	Ki67+	 6702 21426
13192	0	0	Ki67+	 6702 21459
13193	0	0	Ki67+	 6706 21634
13194	0	0	Ki67+	 6708 21181
13195	0	0	Ki67+	 6708 21297
13196	0	0	Ki67+	 6709 21143
13197	0	0	Ki67+	 6711 21113
13198	0	0	Ki67+	 6712 21730
13199	0	0	Ki67+	 6716 21704
13200	0	0	Ki67+	 6718 21213
13201	0	0	Ki67+	 6719 21272
13202	0	0	Ki67+	 6722 21226
13203	0	0	Ki67+	 6726 21151
13204	0	0	Ki67+	 6726 21297
13205	0	0	Ki67+	 6726 21458
13206	0	0	Ki67+	 6728 21334
13207	0	0	Ki67+	 6730 21577
13208	0	0	Ki67+	 6731 21424
13209	0	0	Ki67+	 6732 21736
13210	0	0	Ki67+	 6736 21125
13211	0	0	Ki67+	 6737 21308
13212	0	0	Ki67+	 6738 21712
13213	0	0	Ki67+	 6744 21195
13214	0	0	Ki67+	 6745 21339
13215	0	0	Ki67+	 6745 21499
13216	0	0	Ki67+	 6747 21646
13217	0	0	Ki67+	 6751 21510
13218	0	0	Ki67+	 6752 21763
13219	0	0	Ki67+	 6752 21806
13220	0	0	Ki67+	 6753 21628
13221	0	0	Ki67+	 6754 21149
13222	0	0	Ki67+	 6755 21291
13223	0	0	Ki67+	 6759 21252
13224	0	0	Ki67+	 6762 21326
13225	0	0	Ki67+	 6765 21178
13226	0	0	Ki67+	 6766 21209
13227	0	0	Ki67+	 5969 22170
13228	0	0	Ki67+	 5974 22048
13229	0	0	Ki67+	 5983 22112
13230	0	0	Ki67+	 5985 22132
13231	0	0	Ki67+	 5998 22202
13232	0	0	Ki67+	 6014 22174
13233	0	0	Ki67+	 6023 21954
13234	0	0	Ki67+	 6023 22067
13235	0	0	Ki67+	 6024 22231
13236	0	0	Ki67+	 6032 22176
13237	0	0	Ki67+	 6037 22145
13238	0	0	Ki67+	 6038 21941
13239	0	0	Ki67+	 6043 22005
13240	0	0	Ki67+	 6043 22261
13241	0	0	Ki67+	 6051 21973
13242	0	0	Ki67+	 6052 21897
13243	0	0	Ki67+	 6052 22100
13244	0	0	Ki67+	 6055 22153
13245	0	0	Ki67+	 6058 22284
13246	0	0	Ki67+	 6063 22170
13247	0	0	Ki67+	 6066 21925
13248	0	0	Ki67+	 6080 22020
13249	0	0	Ki67+	 6082 21894
13250	0	0	Ki67+	 6088 21948
13251	0	0	Ki67+	 6096 22208
13252	0	0	Ki67+	 6100 21921
13253	0	0	Ki67+	 6104 22180
13254	0	0	Ki67+	 6112 21899
13255	0	0	Ki67+	 6115 22189
13256	0	0	Ki67+	 6127 22153
13257	0	0	Ki67+	 6140 22313
13258	0	0	Ki67+	 6151 22193
13259	0	0	Ki67+	 6152 22231
13260	0	0	Ki67+	 6159 21896
13261	0	0	Ki67+	 6167 22300
13262	0	0	Ki67+	 6172 22280
13263	0	0	Ki67+	 6190 22274
13264	0	0	Ki67+	 6197 22244
13265	0	0	Ki67+	 6206 22226
13266	0	0	Ki67+	 6207 22327
13267	0	0	Ki67+	 6225 22071
13268	0	0	Ki67+	 6234 22366
13269	0	0	Ki67+	 6246 22212
13270	0	0	Ki67+	 6271 21916
13271	0	0	Ki67+	 6305 21954
13272	0	0	Ki67+	 6310 21940
13273	0	0	Ki67+	 6316 22311
13274	0	0	Ki67+	 6318 21901
13275	0	0	Ki67+	 6319 21921
13276	0	0	Ki67+	 6319 22025
13277	0	0	Ki67+	 6325 21934
13278	0	0	Ki67+	 6328 21971
13279	0	0	Ki67+	 6334 21952
13280	0	0	Ki67+	 6336 22214
13281	0	0	Ki67+	 6344 21968
13282	0	0	Ki67+	 6344 21997
13283	0	0	Ki67+	 6350 22031
13284	0	0	Ki67+	 6356 22068
13285	0	0	Ki67+	 6358 21951
13286	0	0	Ki67+	 6366 22058
13287	0	0	Ki67+	 6369 22017
13288	0	0	Ki67+	 6378 22083
13289	0	0	Ki67+	 6380 22051
13290	0	0	Ki67+	 6382 21985
13291	0	0	Ki67+	 6383 22095
13292	0	0	Ki67+	 6394 22078
13293	0	0	Ki67+	 6402 22362
13294	0	0	Ki67+	 6403 22109
13295	0	0	Ki67+	 6406 22059
13296	0	0	Ki67+	 6410 22086
13297	0	0	Ki67+	 6413 22107
13298	0	0	Ki67+	 6433 22186
13299	0	0	Ki67+	 6448 22075
13300	0	0	Ki67+	 6450 22113
13301	0	0	Ki67+	 6450 22131
13302	0	0	Ki67+	 6467 22070
13303	0	0	Ki67+	 6471 22101
13304	0	0	Ki67+	 6480 22162
13305	0	0	Ki67+	 6496 22158
13306	0	0	Ki67+	 6502 22370
13307	0	0	Ki67+	 6510 22150
13308	0	0	Ki67+	 6516 21897
13309	0	0	Ki67+	 6522 22246
13310	0	0	Ki67+	 6525 22187
13311	0	0	Ki67+	 6532 22127
13312	0	0	Ki67+	 6533 22140
13313	0	0	Ki67+	 6536 21900
13314	0	0	Ki67+	 6536 22225
13315	0	0	Ki67+	 6554 21900
13316	0	0	Ki67+	 6570 22187
13317	0	0	Ki67+	 6574 22267
13318	0	0	Ki67+	 6579 21925
13319	0	0	Ki67+	 6581 22255
13320	0	0	Ki67+	 6596 22284
13321	0	0	Ki67+	 6602 22269
13322	0	0	Ki67+	 6604 22321
13323	0	0	Ki67+	 6609 21996
13324	0	0	Ki67+	 6620 22313
13325	0	0	Ki67+	 6624 22263
13326	0	0	Ki67+	 6693 22046
13327	0	0	Ki67+	 6710 22066
13328	0	0	Ki67+	 6714 22102
13329	0	0	Ki67+	 6741 22016
13330	0	0	Ki67+	 6750 22097
13331	0	0	Ki67+	 6755 22022
13332	0	0	Ki67+	 7385 8628
13333	0	0	Ki67+	 7402 8602
13334	0	0	Ki67+	 7550 8215
13335	0	0	Ki67+	 7550 8250
13336	0	0	Ki67+	 7100 9343
13337	0	0	Ki67+	 7103 9384
13338	0	0	Ki67+	 7124 9740
13339	0	0	Ki67+	 7152 9169
13340	0	0	Ki67+	 7180 9416
13341	0	0	Ki67+	 7195 9439
13342	0	0	Ki67+	 7213 9720
13343	0	0	Ki67+	 7303 9291
13344	0	0	Ki67+	 7360 9245
13345	0	0	Ki67+	 7370 9612
13346	0	0	Ki67+	 7380 9243
13347	0	0	Ki67+	 7381 9473
13348	0	0	Ki67+	 7382 9221
13349	0	0	Ki67+	 7392 9468
13350	0	0	Ki67+	 7395 9174
13351	0	0	Ki67+	 7399 9503
13352	0	0	Ki67+	 7400 9332
13353	0	0	Ki67+	 7415 9491
13354	0	0	Ki67+	 7416 9588
13355	0	0	Ki67+	 7429 9200
13356	0	0	Ki67+	 7441 9575
13357	0	0	Ki67+	 7452 9614
13358	0	0	Ki67+	 7472 9578
13359	0	0	Ki67+	 7475 9265
13360	0	0	Ki67+	 7476 9546
13361	0	0	Ki67+	 7504 9351
13362	0	0	Ki67+	 7510 9258
13363	0	0	Ki67+	 7517 9243
13364	0	0	Ki67+	 7542 9287
13365	0	0	Ki67+	 7548 9708
13366	0	0	Ki67+	 7550 9525
13367	0	0	Ki67+	 7554 9440
13368	0	0	Ki67+	 7558 9270
13369	0	0	Ki67+	 7562 9237
13370	0	0	Ki67+	 7562 9756
13371	0	0	Ki67+	 7565 9217
13372	0	0	Ki67+	 7565 9314
13373	0	0	Ki67+	 7566 9431
13374	0	0	Ki67+	 6890 10254
13375	0	0	Ki67+	 6896 10226
13376	0	0	Ki67+	 6906 10323
13377	0	0	Ki67+	 6918 9909
13378	0	0	Ki67+	 6918 10196
13379	0	0	Ki67+	 6931 10244
13380	0	0	Ki67+	 6933 10277
13381	0	0	Ki67+	 6934 10223
13382	0	0	Ki67+	 6944 10327
13383	0	0	Ki67+	 6951 10204
13384	0	0	Ki67+	 6960 10301
13385	0	0	Ki67+	 6980 10299
13386	0	0	Ki67+	 6989 10271
13387	0	0	Ki67+	 7004 10272
13388	0	0	Ki67+	 7009 10300
13389	0	0	Ki67+	 7022 10275
13390	0	0	Ki67+	 7040 10292
13391	0	0	Ki67+	 7042 10169
13392	0	0	Ki67+	 7062 10167
13393	0	0	Ki67+	 7068 10151
13394	0	0	Ki67+	 7122 10213
13395	0	0	Ki67+	 7131 10203
13396	0	0	Ki67+	 7138 9783
13397	0	0	Ki67+	 7156 10206
13398	0	0	Ki67+	 7157 10246
13399	0	0	Ki67+	 7181 9821
13400	0	0	Ki67+	 7208 10117
13401	0	0	Ki67+	 7220 10186
13402	0	0	Ki67+	 7252 10065
13403	0	0	Ki67+	 7257 10108
13404	0	0	Ki67+	 7319 10052
13405	0	0	Ki67+	 7407 9966
13406	0	0	Ki67+	 7417 9978
13407	0	0	Ki67+	 7426 9932
13408	0	0	Ki67+	 7434 9959
13409	0	0	Ki67+	 7450 10227
13410	0	0	Ki67+	 7452 9974
13411	0	0	Ki67+	 7453 9949
13412	0	0	Ki67+	 7460 10221
13413	0	0	Ki67+	 7473 9964
13414	0	0	Ki67+	 7477 9937
13415	0	0	Ki67+	 7503 9932
13416	0	0	Ki67+	 7505 9900
13417	0	0	Ki67+	 7513 9876
13418	0	0	Ki67+	 7514 10550
13419	0	0	Ki67+	 7518 9863
13420	0	0	Ki67+	 7521 9931
13421	0	0	Ki67+	 7533 9878
13422	0	0	Ki67+	 7538 9817
13423	0	0	Ki67+	 7545 9783
13424	0	0	Ki67+	 7548 10505
13425	0	0	Ki67+	 7553 9810
13426	0	0	Ki67+	 7554 10531
13427	0	0	Ki67+	 7554 10543
13428	0	0	Ki67+	 7555 9847
13429	0	0	Ki67+	 6804 10851
13430	0	0	Ki67+	 6807 11289
13431	0	0	Ki67+	 6817 10953
13432	0	0	Ki67+	 6823 10858
13433	0	0	Ki67+	 6827 10881
13434	0	0	Ki67+	 6829 10842
13435	0	0	Ki67+	 6932 10903
13436	0	0	Ki67+	 6969 11053
13437	0	0	Ki67+	 6982 11304
13438	0	0	Ki67+	 6994 11330
13439	0	0	Ki67+	 7014 11332
13440	0	0	Ki67+	 7020 11043
13441	0	0	Ki67+	 7023 11027
13442	0	0	Ki67+	 7029 11161
13443	0	0	Ki67+	 7036 11055
13444	0	0	Ki67+	 7041 11110
13445	0	0	Ki67+	 7054 10620
13446	0	0	Ki67+	 7060 11202
13447	0	0	Ki67+	 7088 10648
13448	0	0	Ki67+	 7098 11089
13449	0	0	Ki67+	 7098 11352
13450	0	0	Ki67+	 7103 11300
13451	0	0	Ki67+	 7106 10629
13452	0	0	Ki67+	 7114 11087
13453	0	0	Ki67+	 7115 10605
13454	0	0	Ki67+	 7115 11233
13455	0	0	Ki67+	 7123 10669
13456	0	0	Ki67+	 7132 11044
13457	0	0	Ki67+	 7133 10655
13458	0	0	Ki67+	 7133 11338
13459	0	0	Ki67+	 7135 11284
13460	0	0	Ki67+	 7136 11058
13461	0	0	Ki67+	 7140 11130
13462	0	0	Ki67+	 7142 11351
13463	0	0	Ki67+	 7147 10642
13464	0	0	Ki67+	 7151 11269
13465	0	0	Ki67+	 7154 11098
13466	0	0	Ki67+	 7158 10596
13467	0	0	Ki67+	 7160 11253
13468	0	0	Ki67+	 7163 10620
13469	0	0	Ki67+	 7177 11311
13470	0	0	Ki67+	 7178 11175
13471	0	0	Ki67+	 7184 11068
13472	0	0	Ki67+	 7184 11272
13473	0	0	Ki67+	 7189 11306
13474	0	0	Ki67+	 7190 11246
13475	0	0	Ki67+	 7204 11197
13476	0	0	Ki67+	 7206 11339
13477	0	0	Ki67+	 7209 11272
13478	0	0	Ki67+	 7213 10619
13479	0	0	Ki67+	 7215 11120
13480	0	0	Ki67+	 7216 11175
13481	0	0	Ki67+	 7220 11031
13482	0	0	Ki67+	 7226 11320
13483	0	0	Ki67+	 7227 11291
13484	0	0	Ki67+	 7230 11049
13485	0	0	Ki67+	 7233 11186
13486	0	0	Ki67+	 7234 11263
13487	0	0	Ki67+	 7240 11137
13488	0	0	Ki67+	 7240 11232
13489	0	0	Ki67+	 7243 11352
13490	0	0	Ki67+	 7255 11282
13491	0	0	Ki67+	 7261 11320
13492	0	0	Ki67+	 7270 11300
13493	0	0	Ki67+	 7271 11249
13494	0	0	Ki67+	 7276 10662
13495	0	0	Ki67+	 7277 11143
13496	0	0	Ki67+	 7278 11016
13497	0	0	Ki67+	 7279 11334
13498	0	0	Ki67+	 7292 11212
13499	0	0	Ki67+	 7295 10647
13500	0	0	Ki67+	 7301 11252
13501	0	0	Ki67+	 7311 11146
13502	0	0	Ki67+	 7318 11307
13503	0	0	Ki67+	 7322 10694
13504	0	0	Ki67+	 7322 11184
13505	0	0	Ki67+	 7325 11148
13506	0	0	Ki67+	 7334 11232
13507	0	0	Ki67+	 7335 11304
13508	0	0	Ki67+	 7337 11271
13509	0	0	Ki67+	 7340 11003
13510	0	0	Ki67+	 7345 11192
13511	0	0	Ki67+	 7347 11318
13512	0	0	Ki67+	 7357 11273
13513	0	0	Ki67+	 7389 11291
13514	0	0	Ki67+	 7400 10625
13515	0	0	Ki67+	 7400 11342
13516	0	0	Ki67+	 7401 11320
13517	0	0	Ki67+	 7409 11307
13518	0	0	Ki67+	 7414 11120
13519	0	0	Ki67+	 7414 11291
13520	0	0	Ki67+	 7416 10678
13521	0	0	Ki67+	 7425 11332
13522	0	0	Ki67+	 7432 11268
13523	0	0	Ki67+	 7432 11299
13524	0	0	Ki67+	 7445 11144
13525	0	0	Ki67+	 7457 10734
13526	0	0	Ki67+	 7465 11030
13527	0	0	Ki67+	 7473 11092
13528	0	0	Ki67+	 7483 11055
13529	0	0	Ki67+	 7507 11343
13530	0	0	Ki67+	 7514 11232
13531	0	0	Ki67+	 7523 11276
13532	0	0	Ki67+	 7525 11333
13533	0	0	Ki67+	 7548 11339
13534	0	0	Ki67+	 7553 11306
13535	0	0	Ki67+	 7559 10606
13536	0	0	Ki67+	 6778 12155
13537	0	0	Ki67+	 6859 11505
13538	0	0	Ki67+	 6942 11401
13539	0	0	Ki67+	 6942 11424
13540	0	0	Ki67+	 6944 11682
13541	0	0	Ki67+	 6954 11437
13542	0	0	Ki67+	 6968 11567
13543	0	0	Ki67+	 6972 11428
13544	0	0	Ki67+	 6977 11695
13545	0	0	Ki67+	 6989 11751
13546	0	0	Ki67+	 6993 11519
13547	0	0	Ki67+	 6996 11584
13548	0	0	Ki67+	 6997 11601
13549	0	0	Ki67+	 7003 11565
13550	0	0	Ki67+	 7010 11488
13551	0	0	Ki67+	 7010 11728
13552	0	0	Ki67+	 7016 11797
13553	0	0	Ki67+	 7018 11820
13554	0	0	Ki67+	 7021 11758
13555	0	0	Ki67+	 7024 11524
13556	0	0	Ki67+	 7029 11445
13557	0	0	Ki67+	 7031 11571
13558	0	0	Ki67+	 7049 11729
13559	0	0	Ki67+	 7050 11630
13560	0	0	Ki67+	 7061 11789
13561	0	0	Ki67+	 7062 11681
13562	0	0	Ki67+	 7064 11587
13563	0	0	Ki67+	 7071 11613
13564	0	0	Ki67+	 7077 11471
13565	0	0	Ki67+	 7078 11643
13566	0	0	Ki67+	 7082 11600
13567	0	0	Ki67+	 7090 11535
13568	0	0	Ki67+	 7090 11723
13569	0	0	Ki67+	 7092 11868
13570	0	0	Ki67+	 7095 11798
13571	0	0	Ki67+	 7096 11766
13572	0	0	Ki67+	 7098 11859
13573	0	0	Ki67+	 7109 11741
13574	0	0	Ki67+	 7110 11376
13575	0	0	Ki67+	 7119 11774
13576	0	0	Ki67+	 7121 11680
13577	0	0	Ki67+	 7129 11870
13578	0	0	Ki67+	 7132 11806
13579	0	0	Ki67+	 7134 11982
13580	0	0	Ki67+	 7139 11927
13581	0	0	Ki67+	 7146 11792
13582	0	0	Ki67+	 7148 11385
13583	0	0	Ki67+	 7148 11483
13584	0	0	Ki67+	 7148 11891
13585	0	0	Ki67+	 7150 11447
13586	0	0	Ki67+	 7150 11605
13587	0	0	Ki67+	 7150 11759
13588	0	0	Ki67+	 7150 11961
13589	0	0	Ki67+	 7154 11912
13590	0	0	Ki67+	 7155 12156
13591	0	0	Ki67+	 7161 11826
13592	0	0	Ki67+	 7166 11492
13593	0	0	Ki67+	 7168 11372
13594	0	0	Ki67+	 7168 11936
13595	0	0	Ki67+	 7169 12128
13596	0	0	Ki67+	 7172 12146
13597	0	0	Ki67+	 7174 11649
13598	0	0	Ki67+	 7181 12018
13599	0	0	Ki67+	 7185 11583
13600	0	0	Ki67+	 7187 11806
13601	0	0	Ki67+	 7192 11495
13602	0	0	Ki67+	 7197 11469
13603	0	0	Ki67+	 7199 11428
13604	0	0	Ki67+	 7201 12044
13605	0	0	Ki67+	 7206 11829
13606	0	0	Ki67+	 7211 11480
13607	0	0	Ki67+	 7212 11813
13608	0	0	Ki67+	 7213 11606
13609	0	0	Ki67+	 7219 11857
13610	0	0	Ki67+	 7219 12009
13611	0	0	Ki67+	 7228 11479
13612	0	0	Ki67+	 7229 11573
13613	0	0	Ki67+	 7230 11837
13614	0	0	Ki67+	 7233 11373
13615	0	0	Ki67+	 7233 11969
13616	0	0	Ki67+	 7240 11956
13617	0	0	Ki67+	 7243 11463
13618	0	0	Ki67+	 7250 11866
13619	0	0	Ki67+	 7251 11628
13620	0	0	Ki67+	 7253 11672
13621	0	0	Ki67+	 7256 11998
13622	0	0	Ki67+	 7259 11816
13623	0	0	Ki67+	 7261 11376
13624	0	0	Ki67+	 7261 11538
13625	0	0	Ki67+	 7264 12056
13626	0	0	Ki67+	 7266 11491
13627	0	0	Ki67+	 7268 12075
13628	0	0	Ki67+	 7269 11882
13629	0	0	Ki67+	 7271 11781
13630	0	0	Ki67+	 7274 11555
13631	0	0	Ki67+	 7276 12099
13632	0	0	Ki67+	 7284 11369
13633	0	0	Ki67+	 7285 11976
13634	0	0	Ki67+	 7289 11390
13635	0	0	Ki67+	 7289 11555
13636	0	0	Ki67+	 7290 11785
13637	0	0	Ki67+	 7291 11725
13638	0	0	Ki67+	 7293 11767
13639	0	0	Ki67+	 7293 12089
13640	0	0	Ki67+	 7294 12139
13641	0	0	Ki67+	 7298 12053
13642	0	0	Ki67+	 7301 11552
13643	0	0	Ki67+	 7301 11887
13644	0	0	Ki67+	 7305 11588
13645	0	0	Ki67+	 7305 12010
13646	0	0	Ki67+	 7309 11862
13647	0	0	Ki67+	 7313 11990
13648	0	0	Ki67+	 7315 11569
13649	0	0	Ki67+	 7315 11835
13650	0	0	Ki67+	 7315 12064
13651	0	0	Ki67+	 7316 12099
13652	0	0	Ki67+	 7317 12025
13653	0	0	Ki67+	 7318 11751
13654	0	0	Ki67+	 7321 11808
13655	0	0	Ki67+	 7323 12128
13656	0	0	Ki67+	 7325 11684
13657	0	0	Ki67+	 7326 11892
13658	0	0	Ki67+	 7327 11719
13659	0	0	Ki67+	 7332 11745
13660	0	0	Ki67+	 7333 11865
13661	0	0	Ki67+	 7334 12103
13662	0	0	Ki67+	 7335 11833
13663	0	0	Ki67+	 7335 12121
13664	0	0	Ki67+	 7336 12057
13665	0	0	Ki67+	 7340 11799
13666	0	0	Ki67+	 7341 11992
13667	0	0	Ki67+	 7342 11709
13668	0	0	Ki67+	 7343 11868
13669	0	0	Ki67+	 7348 11787
13670	0	0	Ki67+	 7352 12122
13671	0	0	Ki67+	 7355 12065
13672	0	0	Ki67+	 7358 12008
13673	0	0	Ki67+	 7367 11873
13674	0	0	Ki67+	 7368 11457
13675	0	0	Ki67+	 7368 11804
13676	0	0	Ki67+	 7376 12043
13677	0	0	Ki67+	 7390 11844
13678	0	0	Ki67+	 7399 11939
13679	0	0	Ki67+	 7400 11914
13680	0	0	Ki67+	 7401 11515
13681	0	0	Ki67+	 7405 11895
13682	0	0	Ki67+	 7405 12132
13683	0	0	Ki67+	 7406 12152
13684	0	0	Ki67+	 7409 11618
13685	0	0	Ki67+	 7409 11667
13686	0	0	Ki67+	 7415 11817
13687	0	0	Ki67+	 7420 11850
13688	0	0	Ki67+	 7433 12128
13689	0	0	Ki67+	 7434 11877
13690	0	0	Ki67+	 7436 12082
13691	0	0	Ki67+	 7437 11930
13692	0	0	Ki67+	 7442 12099
13693	0	0	Ki67+	 7444 11905
13694	0	0	Ki67+	 7452 11507
13695	0	0	Ki67+	 7455 12114
13696	0	0	Ki67+	 7458 11470
13697	0	0	Ki67+	 7460 11623
13698	0	0	Ki67+	 7461 11539
13699	0	0	Ki67+	 7466 11444
13700	0	0	Ki67+	 7466 11877
13701	0	0	Ki67+	 7467 11508
13702	0	0	Ki67+	 7471 11917
13703	0	0	Ki67+	 7474 12141
13704	0	0	Ki67+	 7476 11476
13705	0	0	Ki67+	 7477 11931
13706	0	0	Ki67+	 7478 12069
13707	0	0	Ki67+	 7485 12108
13708	0	0	Ki67+	 7487 11397
13709	0	0	Ki67+	 7489 11516
13710	0	0	Ki67+	 7495 11635
13711	0	0	Ki67+	 7497 11567
13712	0	0	Ki67+	 7501 11615
13713	0	0	Ki67+	 7502 11401
13714	0	0	Ki67+	 7503 11527
13715	0	0	Ki67+	 7503 11682
13716	0	0	Ki67+	 7503 12085
13717	0	0	Ki67+	 7504 12145
13718	0	0	Ki67+	 7505 11450
13719	0	0	Ki67+	 7510 11559
13720	0	0	Ki67+	 7510 11695
13721	0	0	Ki67+	 7510 12127
13722	0	0	Ki67+	 7511 11731
13723	0	0	Ki67+	 7516 11510
13724	0	0	Ki67+	 7517 11860
13725	0	0	Ki67+	 7522 11622
13726	0	0	Ki67+	 7522 11681
13727	0	0	Ki67+	 7523 11729
13728	0	0	Ki67+	 7525 11522
13729	0	0	Ki67+	 7525 11591
13730	0	0	Ki67+	 7527 12120
13731	0	0	Ki67+	 7529 11696
13732	0	0	Ki67+	 7531 11374
13733	0	0	Ki67+	 7531 11771
13734	0	0	Ki67+	 7535 11640
13735	0	0	Ki67+	 7537 11957
13736	0	0	Ki67+	 7542 11592
13737	0	0	Ki67+	 7545 11381
13738	0	0	Ki67+	 7547 11815
13739	0	0	Ki67+	 7548 12087
13740	0	0	Ki67+	 7551 11801
13741	0	0	Ki67+	 7560 11593
13742	0	0	Ki67+	 7563 11647
13743	0	0	Ki67+	 6779 12405
13744	0	0	Ki67+	 6784 12832
13745	0	0	Ki67+	 6792 12685
13746	0	0	Ki67+	 6795 12658
13747	0	0	Ki67+	 6805 12219
13748	0	0	Ki67+	 6806 12806
13749	0	0	Ki67+	 6807 12701
13750	0	0	Ki67+	 6808 12596
13751	0	0	Ki67+	 6810 12254
13752	0	0	Ki67+	 6813 12440
13753	0	0	Ki67+	 6814 12788
13754	0	0	Ki67+	 6816 12283
13755	0	0	Ki67+	 6823 12675
13756	0	0	Ki67+	 6837 12802
13757	0	0	Ki67+	 6840 12771
13758	0	0	Ki67+	 6854 12324
13759	0	0	Ki67+	 6855 12804
13760	0	0	Ki67+	 6858 12652
13761	0	0	Ki67+	 6870 12343
13762	0	0	Ki67+	 6871 12668
13763	0	0	Ki67+	 6875 12646
13764	0	0	Ki67+	 6880 12602
13765	0	0	Ki67+	 6881 12320
13766	0	0	Ki67+	 6881 12765
13767	0	0	Ki67+	 6889 12309
13768	0	0	Ki67+	 6891 12471
13769	0	0	Ki67+	 6891 12629
13770	0	0	Ki67+	 6901 12566
13771	0	0	Ki67+	 6903 12592
13772	0	0	Ki67+	 6915 12578
13773	0	0	Ki67+	 6930 12556
13774	0	0	Ki67+	 6931 12373
13775	0	0	Ki67+	 6932 12648
13776	0	0	Ki67+	 6938 12499
13777	0	0	Ki67+	 6944 12665
13778	0	0	Ki67+	 6948 12686
13779	0	0	Ki67+	 6948 12842
13780	0	0	Ki67+	 6949 12547
13781	0	0	Ki67+	 6958 12568
13782	0	0	Ki67+	 6958 12832
13783	0	0	Ki67+	 6959 12468
13784	0	0	Ki67+	 6966 12816
13785	0	0	Ki67+	 6968 12543
13786	0	0	Ki67+	 6971 12666
13787	0	0	Ki67+	 6976 12625
13788	0	0	Ki67+	 6979 12464
13789	0	0	Ki67+	 6979 12503
13790	0	0	Ki67+	 6984 12536
13791	0	0	Ki67+	 6985 12778
13792	0	0	Ki67+	 6986 12750
13793	0	0	Ki67+	 6993 12567
13794	0	0	Ki67+	 6997 12402
13795	0	0	Ki67+	 6998 12545
13796	0	0	Ki67+	 6998 12782
13797	0	0	Ki67+	 7003 12513
13798	0	0	Ki67+	 7009 12534
13799	0	0	Ki67+	 7020 12518
13800	0	0	Ki67+	 7024 12803
13801	0	0	Ki67+	 7033 12487
13802	0	0	Ki67+	 7033 12528
13803	0	0	Ki67+	 7034 12886
13804	0	0	Ki67+	 7036 12732
13805	0	0	Ki67+	 7036 12907
13806	0	0	Ki67+	 7037 12771
13807	0	0	Ki67+	 7041 12569
13808	0	0	Ki67+	 7042 12753
13809	0	0	Ki67+	 7045 12899
13810	0	0	Ki67+	 7047 12816
13811	0	0	Ki67+	 7054 12545
13812	0	0	Ki67+	 7056 12806
13813	0	0	Ki67+	 7058 12608
13814	0	0	Ki67+	 7062 12427
13815	0	0	Ki67+	 7071 12867
13816	0	0	Ki67+	 7072 12595
13817	0	0	Ki67+	 7074 12467
13818	0	0	Ki67+	 7082 12895
13819	0	0	Ki67+	 7085 12727
13820	0	0	Ki67+	 7085 12858
13821	0	0	Ki67+	 7095 12773
13822	0	0	Ki67+	 7096 12392
13823	0	0	Ki67+	 7096 12451
13824	0	0	Ki67+	 7096 12649
13825	0	0	Ki67+	 7105 12760
13826	0	0	Ki67+	 7106 12634
13827	0	0	Ki67+	 7107 12788
13828	0	0	Ki67+	 7116 12618
13829	0	0	Ki67+	 7124 12775
13830	0	0	Ki67+	 7132 12604
13831	0	0	Ki67+	 7132 12650
13832	0	0	Ki67+	 7133 12615
13833	0	0	Ki67+	 7134 12737
13834	0	0	Ki67+	 7142 12629
13835	0	0	Ki67+	 7149 12830
13836	0	0	Ki67+	 7162 12630
13837	0	0	Ki67+	 7170 12687
13838	0	0	Ki67+	 7258 12185
13839	0	0	Ki67+	 7261 12322
13840	0	0	Ki67+	 7271 12276
13841	0	0	Ki67+	 7285 12331
13842	0	0	Ki67+	 7306 12211
13843	0	0	Ki67+	 7307 12375
13844	0	0	Ki67+	 7308 12169
13845	0	0	Ki67+	 7311 12350
13846	0	0	Ki67+	 7317 12202
13847	0	0	Ki67+	 7327 12283
13848	0	0	Ki67+	 7328 12296
13849	0	0	Ki67+	 7337 12209
13850	0	0	Ki67+	 7346 12222
13851	0	0	Ki67+	 7348 12381
13852	0	0	Ki67+	 7349 12199
13853	0	0	Ki67+	 7354 12238
13854	0	0	Ki67+	 7356 12254
13855	0	0	Ki67+	 7357 12355
13856	0	0	Ki67+	 7360 12318
13857	0	0	Ki67+	 7376 12752
13858	0	0	Ki67+	 7377 12196
13859	0	0	Ki67+	 7381 12298
13860	0	0	Ki67+	 7381 12376
13861	0	0	Ki67+	 7384 12236
13862	0	0	Ki67+	 7387 12289
13863	0	0	Ki67+	 7387 12392
13864	0	0	Ki67+	 7387 12677
13865	0	0	Ki67+	 7391 12167
13866	0	0	Ki67+	 7392 12703
13867	0	0	Ki67+	 7395 12259
13868	0	0	Ki67+	 7400 12353
13869	0	0	Ki67+	 7403 12813
13870	0	0	Ki67+	 7404 12199
13871	0	0	Ki67+	 7406 12312
13872	0	0	Ki67+	 7406 12750
13873	0	0	Ki67+	 7408 12846
13874	0	0	Ki67+	 7409 12685
13875	0	0	Ki67+	 7412 12371
13876	0	0	Ki67+	 7415 12706
13877	0	0	Ki67+	 7417 12231
13878	0	0	Ki67+	 7418 12629
13879	0	0	Ki67+	 7419 12332
13880	0	0	Ki67+	 7429 12255
13881	0	0	Ki67+	 7429 12771
13882	0	0	Ki67+	 7429 12849
13883	0	0	Ki67+	 7430 12172
13884	0	0	Ki67+	 7433 12300
13885	0	0	Ki67+	 7434 12198
13886	0	0	Ki67+	 7434 12226
13887	0	0	Ki67+	 7435 12604
13888	0	0	Ki67+	 7437 12630
13889	0	0	Ki67+	 7444 12570
13890	0	0	Ki67+	 7445 12344
13891	0	0	Ki67+	 7446 12663
13892	0	0	Ki67+	 7446 12862
13893	0	0	Ki67+	 7449 12714
13894	0	0	Ki67+	 7449 12808
13895	0	0	Ki67+	 7452 12310
13896	0	0	Ki67+	 7455 12232
13897	0	0	Ki67+	 7461 12197
13898	0	0	Ki67+	 7461 12260
13899	0	0	Ki67+	 7463 12291
13900	0	0	Ki67+	 7465 12661
13901	0	0	Ki67+	 7465 12940
13902	0	0	Ki67+	 7466 12908
13903	0	0	Ki67+	 7467 12183
13904	0	0	Ki67+	 7468 12623
13905	0	0	Ki67+	 7469 12689
13906	0	0	Ki67+	 7475 12534
13907	0	0	Ki67+	 7478 12585
13908	0	0	Ki67+	 7485 12228
13909	0	0	Ki67+	 7486 12915
13910	0	0	Ki67+	 7486 12956
13911	0	0	Ki67+	 7487 12329
13912	0	0	Ki67+	 7490 12671
13913	0	0	Ki67+	 7491 12290
13914	0	0	Ki67+	 7494 12184
13915	0	0	Ki67+	 7494 12449
13916	0	0	Ki67+	 7494 12483
13917	0	0	Ki67+	 7497 12691
13918	0	0	Ki67+	 7498 12851
13919	0	0	Ki67+	 7499 12787
13920	0	0	Ki67+	 7500 12623
13921	0	0	Ki67+	 7501 12558
13922	0	0	Ki67+	 7504 12259
13923	0	0	Ki67+	 7504 12406
13924	0	0	Ki67+	 7507 12318
13925	0	0	Ki67+	 7507 12748
13926	0	0	Ki67+	 7509 12640
13927	0	0	Ki67+	 7510 12605
13928	0	0	Ki67+	 7510 12878
13929	0	0	Ki67+	 7517 12593
13930	0	0	Ki67+	 7518 12277
13931	0	0	Ki67+	 7523 12217
13932	0	0	Ki67+	 7523 12464
13933	0	0	Ki67+	 7523 12522
13934	0	0	Ki67+	 7523 12667
13935	0	0	Ki67+	 7524 12323
13936	0	0	Ki67+	 7524 12918
13937	0	0	Ki67+	 7527 12877
13938	0	0	Ki67+	 7529 12904
13939	0	0	Ki67+	 7532 12414
13940	0	0	Ki67+	 7533 12634
13941	0	0	Ki67+	 7535 12760
13942	0	0	Ki67+	 7537 12884
13943	0	0	Ki67+	 7539 12283
13944	0	0	Ki67+	 7539 12537
13945	0	0	Ki67+	 7540 12255
13946	0	0	Ki67+	 7542 12475
13947	0	0	Ki67+	 7542 12511
13948	0	0	Ki67+	 7545 12579
13949	0	0	Ki67+	 7549 12320
13950	0	0	Ki67+	 7553 12332
13951	0	0	Ki67+	 7555 12826
13952	0	0	Ki67+	 7561 12523
13953	0	0	Ki67+	 7563 12259
13954	0	0	Ki67+	 7567 12272
13955	0	0	Ki67+	 6770 13737
13956	0	0	Ki67+	 6775 13657
13957	0	0	Ki67+	 6777 13318
13958	0	0	Ki67+	 6777 13642
13959	0	0	Ki67+	 6779 13681
13960	0	0	Ki67+	 6790 13652
13961	0	0	Ki67+	 6790 13673
13962	0	0	Ki67+	 6792 13536
13963	0	0	Ki67+	 6792 13597
13964	0	0	Ki67+	 6795 13548
13965	0	0	Ki67+	 6795 13701
13966	0	0	Ki67+	 6798 13451
13967	0	0	Ki67+	 6798 13575
13968	0	0	Ki67+	 6809 13608
13969	0	0	Ki67+	 6812 13236
13970	0	0	Ki67+	 6815 13374
13971	0	0	Ki67+	 6823 13265
13972	0	0	Ki67+	 6824 13233
13973	0	0	Ki67+	 6826 13549
13974	0	0	Ki67+	 6831 13758
13975	0	0	Ki67+	 6834 13563
13976	0	0	Ki67+	 6838 13720
13977	0	0	Ki67+	 6840 13637
13978	0	0	Ki67+	 6850 13451
13979	0	0	Ki67+	 6854 13324
13980	0	0	Ki67+	 6865 13311
13981	0	0	Ki67+	 6866 13141
13982	0	0	Ki67+	 6869 13380
13983	0	0	Ki67+	 6877 13542
13984	0	0	Ki67+	 6878 13685
13985	0	0	Ki67+	 6881 13722
13986	0	0	Ki67+	 6887 13654
13987	0	0	Ki67+	 6889 13005
13988	0	0	Ki67+	 6894 13709
13989	0	0	Ki67+	 6900 13643
13990	0	0	Ki67+	 6915 13640
13991	0	0	Ki67+	 6919 13732
13992	0	0	Ki67+	 6926 13716
13993	0	0	Ki67+	 6940 13637
13994	0	0	Ki67+	 6960 13163
13995	0	0	Ki67+	 6964 13757
13996	0	0	Ki67+	 6979 13448
13997	0	0	Ki67+	 6979 13718
13998	0	0	Ki67+	 7003 13755
13999	0	0	Ki67+	 7005 13737
14000	0	0	Ki67+	 7019 13319
14001	0	0	Ki67+	 7026 13721
14002	0	0	Ki67+	 7026 13742
14003	0	0	Ki67+	 7051 13730
14004	0	0	Ki67+	 7058 13748
14005	0	0	Ki67+	 7060 13011
14006	0	0	Ki67+	 7073 13170
14007	0	0	Ki67+	 7090 13283
14008	0	0	Ki67+	 7091 13463
14009	0	0	Ki67+	 7093 13443
14010	0	0	Ki67+	 7100 12987
14011	0	0	Ki67+	 7115 13472
14012	0	0	Ki67+	 7122 12965
14013	0	0	Ki67+	 7124 13441
14014	0	0	Ki67+	 7150 13031
14015	0	0	Ki67+	 7157 13490
14016	0	0	Ki67+	 7160 13041
14017	0	0	Ki67+	 7173 13025
14018	0	0	Ki67+	 7180 13010
14019	0	0	Ki67+	 7198 13046
14020	0	0	Ki67+	 7219 13019
14021	0	0	Ki67+	 7266 13074
14022	0	0	Ki67+	 7271 13532
14023	0	0	Ki67+	 7279 13055
14024	0	0	Ki67+	 7286 13563
14025	0	0	Ki67+	 7294 13440
14026	0	0	Ki67+	 7300 13580
14027	0	0	Ki67+	 7308 13537
14028	0	0	Ki67+	 7311 13561
14029	0	0	Ki67+	 7313 13627
14030	0	0	Ki67+	 7325 13577
14031	0	0	Ki67+	 7339 13071
14032	0	0	Ki67+	 7374 13757
14033	0	0	Ki67+	 7390 12974
14034	0	0	Ki67+	 7392 13712
14035	0	0	Ki67+	 7418 12992
14036	0	0	Ki67+	 7439 12975
14037	0	0	Ki67+	 7471 12966
14038	0	0	Ki67+	 7475 12977
14039	0	0	Ki67+	 7534 13063
14040	0	0	Ki67+	 7541 13675
14041	0	0	Ki67+	 6771 14394
14042	0	0	Ki67+	 6772 14483
14043	0	0	Ki67+	 6787 14294
14044	0	0	Ki67+	 6796 14267
14045	0	0	Ki67+	 6798 13765
14046	0	0	Ki67+	 6803 13838
14047	0	0	Ki67+	 6805 14211
14048	0	0	Ki67+	 6806 14283
14049	0	0	Ki67+	 6806 14316
14050	0	0	Ki67+	 6809 13939
14051	0	0	Ki67+	 6810 14165
14052	0	0	Ki67+	 6815 13868
14053	0	0	Ki67+	 6822 13883
14054	0	0	Ki67+	 6823 13961
14055	0	0	Ki67+	 6826 13918
14056	0	0	Ki67+	 6829 13804
14057	0	0	Ki67+	 6829 13975
14058	0	0	Ki67+	 6829 14258
14059	0	0	Ki67+	 6831 14196
14060	0	0	Ki67+	 6846 14489
14061	0	0	Ki67+	 6847 13910
14062	0	0	Ki67+	 6853 13835
14063	0	0	Ki67+	 6857 13965
14064	0	0	Ki67+	 6860 14421
14065	0	0	Ki67+	 6861 13850
14066	0	0	Ki67+	 6865 13986
14067	0	0	Ki67+	 6868 14051
14068	0	0	Ki67+	 6882 13988
14069	0	0	Ki67+	 6887 14071
14070	0	0	Ki67+	 6895 14003
14071	0	0	Ki67+	 6899 13927
14072	0	0	Ki67+	 6901 13785
14073	0	0	Ki67+	 6907 14093
14074	0	0	Ki67+	 6909 13945
14075	0	0	Ki67+	 6912 14062
14076	0	0	Ki67+	 6916 13811
14077	0	0	Ki67+	 6922 13931
14078	0	0	Ki67+	 6925 13842
14079	0	0	Ki67+	 6928 13804
14080	0	0	Ki67+	 6930 13788
14081	0	0	Ki67+	 6939 14322
14082	0	0	Ki67+	 6942 13825
14083	0	0	Ki67+	 6942 14057
14084	0	0	Ki67+	 6942 14286
14085	0	0	Ki67+	 6944 14085
14086	0	0	Ki67+	 6945 13846
14087	0	0	Ki67+	 6945 13921
14088	0	0	Ki67+	 6949 14207
14089	0	0	Ki67+	 6955 14124
14090	0	0	Ki67+	 6957 14044
14091	0	0	Ki67+	 6958 14324
14092	0	0	Ki67+	 6962 13842
14093	0	0	Ki67+	 6964 13778
14094	0	0	Ki67+	 6965 14233
14095	0	0	Ki67+	 6967 14116
14096	0	0	Ki67+	 6971 14186
14097	0	0	Ki67+	 6972 14076
14098	0	0	Ki67+	 6975 13830
14099	0	0	Ki67+	 6976 13974
14100	0	0	Ki67+	 6978 13778
14101	0	0	Ki67+	 6979 13815
14102	0	0	Ki67+	 6979 14066
14103	0	0	Ki67+	 6985 13860
14104	0	0	Ki67+	 6986 14305
14105	0	0	Ki67+	 6986 14356
14106	0	0	Ki67+	 6987 14390
14107	0	0	Ki67+	 6988 14279
14108	0	0	Ki67+	 6994 14183
14109	0	0	Ki67+	 6997 14120
14110	0	0	Ki67+	 6997 14335
14111	0	0	Ki67+	 7003 14302
14112	0	0	Ki67+	 7005 14090
14113	0	0	Ki67+	 7005 14281
14114	0	0	Ki67+	 7008 14170
14115	0	0	Ki67+	 7008 14262
14116	0	0	Ki67+	 7013 14369
14117	0	0	Ki67+	 7020 14130
14118	0	0	Ki67+	 7020 14224
14119	0	0	Ki67+	 7021 13769
14120	0	0	Ki67+	 7024 13972
14121	0	0	Ki67+	 7027 14184
14122	0	0	Ki67+	 7035 14392
14123	0	0	Ki67+	 7036 13874
14124	0	0	Ki67+	 7038 14292
14125	0	0	Ki67+	 7039 13803
14126	0	0	Ki67+	 7039 13843
14127	0	0	Ki67+	 7039 14319
14128	0	0	Ki67+	 7042 13784
14129	0	0	Ki67+	 7054 14261
14130	0	0	Ki67+	 7056 14352
14131	0	0	Ki67+	 7057 14407
14132	0	0	Ki67+	 7061 14340
14133	0	0	Ki67+	 7064 14175
14134	0	0	Ki67+	 7066 14082
14135	0	0	Ki67+	 7067 13831
14136	0	0	Ki67+	 7067 14215
14137	0	0	Ki67+	 7069 14245
14138	0	0	Ki67+	 7070 14161
14139	0	0	Ki67+	 7071 13854
14140	0	0	Ki67+	 7075 14368
14141	0	0	Ki67+	 7076 14183
14142	0	0	Ki67+	 7080 14271
14143	0	0	Ki67+	 7082 13792
14144	0	0	Ki67+	 7082 14135
14145	0	0	Ki67+	 7084 14293
14146	0	0	Ki67+	 7088 13777
14147	0	0	Ki67+	 7089 14107
14148	0	0	Ki67+	 7093 13937
14149	0	0	Ki67+	 7093 14176
14150	0	0	Ki67+	 7094 13805
14151	0	0	Ki67+	 7098 14246
14152	0	0	Ki67+	 7105 14177
14153	0	0	Ki67+	 7108 13838
14154	0	0	Ki67+	 7108 14144
14155	0	0	Ki67+	 7108 14215
14156	0	0	Ki67+	 7114 14268
14157	0	0	Ki67+	 7118 14308
14158	0	0	Ki67+	 7122 14294
14159	0	0	Ki67+	 7123 14118
14160	0	0	Ki67+	 7124 14210
14161	0	0	Ki67+	 7128 13999
14162	0	0	Ki67+	 7128 14188
14163	0	0	Ki67+	 7130 14268
14164	0	0	Ki67+	 7134 13761
14165	0	0	Ki67+	 7137 13794
14166	0	0	Ki67+	 7137 13873
14167	0	0	Ki67+	 7137 14024
14168	0	0	Ki67+	 7138 14163
14169	0	0	Ki67+	 7140 13900
14170	0	0	Ki67+	 7147 14236
14171	0	0	Ki67+	 7154 14209
14172	0	0	Ki67+	 7156 14108
14173	0	0	Ki67+	 7157 13996
14174	0	0	Ki67+	 7159 14235
14175	0	0	Ki67+	 7163 13793
14176	0	0	Ki67+	 7164 13768
14177	0	0	Ki67+	 7164 14290
14178	0	0	Ki67+	 7164 14317
14179	0	0	Ki67+	 7166 14113
14180	0	0	Ki67+	 7169 14197
14181	0	0	Ki67+	 7170 14081
14182	0	0	Ki67+	 7170 14157
14183	0	0	Ki67+	 7170 14258
14184	0	0	Ki67+	 7190 13841
14185	0	0	Ki67+	 7191 14321
14186	0	0	Ki67+	 7195 14159
14187	0	0	Ki67+	 7197 13932
14188	0	0	Ki67+	 7197 14109
14189	0	0	Ki67+	 7204 13868
14190	0	0	Ki67+	 7206 13833
14191	0	0	Ki67+	 7207 13762
14192	0	0	Ki67+	 7212 13857
14193	0	0	Ki67+	 7217 14020
14194	0	0	Ki67+	 7219 14125
14195	0	0	Ki67+	 7224 13765
14196	0	0	Ki67+	 7226 14028
14197	0	0	Ki67+	 7236 14172
14198	0	0	Ki67+	 7241 14088
14199	0	0	Ki67+	 7242 14151
14200	0	0	Ki67+	 7244 14034
14201	0	0	Ki67+	 7253 14089
14202	0	0	Ki67+	 7253 14149
14203	0	0	Ki67+	 7254 13949
14204	0	0	Ki67+	 7254 14419
14205	0	0	Ki67+	 7255 14052
14206	0	0	Ki67+	 7258 13768
14207	0	0	Ki67+	 7262 14558
14208	0	0	Ki67+	 7264 14090
14209	0	0	Ki67+	 7268 13824
14210	0	0	Ki67+	 7272 14122
14211	0	0	Ki67+	 7273 14025
14212	0	0	Ki67+	 7278 14524
14213	0	0	Ki67+	 7283 14487
14214	0	0	Ki67+	 7286 13994
14215	0	0	Ki67+	 7291 13768
14216	0	0	Ki67+	 7291 13788
14217	0	0	Ki67+	 7291 14446
14218	0	0	Ki67+	 7298 14054
14219	0	0	Ki67+	 7298 14502
14220	0	0	Ki67+	 7299 14171
14221	0	0	Ki67+	 7304 14421
14222	0	0	Ki67+	 7305 14042
14223	0	0	Ki67+	 7309 14003
14224	0	0	Ki67+	 7310 14485
14225	0	0	Ki67+	 7313 13821
14226	0	0	Ki67+	 7318 13852
14227	0	0	Ki67+	 7318 14327
14228	0	0	Ki67+	 7318 14358
14229	0	0	Ki67+	 7321 14455
14230	0	0	Ki67+	 7324 14044
14231	0	0	Ki67+	 7326 13999
14232	0	0	Ki67+	 7326 14491
14233	0	0	Ki67+	 7326 14520
14234	0	0	Ki67+	 7331 13971
14235	0	0	Ki67+	 7332 14433
14236	0	0	Ki67+	 7340 13809
14237	0	0	Ki67+	 7345 14299
14238	0	0	Ki67+	 7345 14348
14239	0	0	Ki67+	 7347 14083
14240	0	0	Ki67+	 7348 14538
14241	0	0	Ki67+	 7350 13835
14242	0	0	Ki67+	 7355 14001
14243	0	0	Ki67+	 7355 14327
14244	0	0	Ki67+	 7355 14386
14245	0	0	Ki67+	 7358 14416
14246	0	0	Ki67+	 7359 14456
14247	0	0	Ki67+	 7360 13812
14248	0	0	Ki67+	 7363 14441
14249	0	0	Ki67+	 7370 14008
14250	0	0	Ki67+	 7374 14305
14251	0	0	Ki67+	 7375 14493
14252	0	0	Ki67+	 7381 14368
14253	0	0	Ki67+	 7389 14452
14254	0	0	Ki67+	 7392 14286
14255	0	0	Ki67+	 7395 14246
14256	0	0	Ki67+	 7395 14551
14257	0	0	Ki67+	 7396 14338
14258	0	0	Ki67+	 7404 13794
14259	0	0	Ki67+	 7406 14407
14260	0	0	Ki67+	 7407 14311
14261	0	0	Ki67+	 7411 14361
14262	0	0	Ki67+	 7412 14441
14263	0	0	Ki67+	 7417 14286
14264	0	0	Ki67+	 7420 14503
14265	0	0	Ki67+	 7425 14420
14266	0	0	Ki67+	 7431 14267
14267	0	0	Ki67+	 7432 14384
14268	0	0	Ki67+	 7434 14340
14269	0	0	Ki67+	 7438 14369
14270	0	0	Ki67+	 7439 14300
14271	0	0	Ki67+	 7439 14319
14272	0	0	Ki67+	 7440 14236
14273	0	0	Ki67+	 7446 14394
14274	0	0	Ki67+	 7452 14285
14275	0	0	Ki67+	 7453 14337
14276	0	0	Ki67+	 7456 14432
14277	0	0	Ki67+	 7475 14054
14278	0	0	Ki67+	 7475 14435
14279	0	0	Ki67+	 7477 14120
14280	0	0	Ki67+	 7478 14080
14281	0	0	Ki67+	 7491 14261
14282	0	0	Ki67+	 7514 13939
14283	0	0	Ki67+	 7517 13979
14284	0	0	Ki67+	 7559 14555
14285	0	0	Ki67+	 7563 14027
14286	0	0	Ki67+	 7564 14454
14287	0	0	Ki67+	 7567 14362
14288	0	0	Ki67+	 6773 15083
14289	0	0	Ki67+	 6776 15115
14290	0	0	Ki67+	 6778 15182
14291	0	0	Ki67+	 6782 15163
14292	0	0	Ki67+	 6783 15200
14293	0	0	Ki67+	 6808 15175
14294	0	0	Ki67+	 6808 15220
14295	0	0	Ki67+	 6809 15202
14296	0	0	Ki67+	 6816 14577
14297	0	0	Ki67+	 6836 15243
14298	0	0	Ki67+	 6837 15285
14299	0	0	Ki67+	 6840 15231
14300	0	0	Ki67+	 6842 15344
14301	0	0	Ki67+	 6843 15212
14302	0	0	Ki67+	 6856 15188
14303	0	0	Ki67+	 6860 15173
14304	0	0	Ki67+	 6861 15157
14305	0	0	Ki67+	 6882 15130
14306	0	0	Ki67+	 6887 15072
14307	0	0	Ki67+	 6888 15174
14308	0	0	Ki67+	 6890 15084
14309	0	0	Ki67+	 6891 15163
14310	0	0	Ki67+	 6893 15144
14311	0	0	Ki67+	 6905 15135
14312	0	0	Ki67+	 6922 15249
14313	0	0	Ki67+	 6924 15165
14314	0	0	Ki67+	 6933 15294
14315	0	0	Ki67+	 6938 15127
14316	0	0	Ki67+	 6938 15263
14317	0	0	Ki67+	 6944 15287
14318	0	0	Ki67+	 6951 15097
14319	0	0	Ki67+	 6951 15318
14320	0	0	Ki67+	 6971 15227
14321	0	0	Ki67+	 6975 15296
14322	0	0	Ki67+	 6979 15173
14323	0	0	Ki67+	 6987 15279
14324	0	0	Ki67+	 6988 15107
14325	0	0	Ki67+	 6994 15326
14326	0	0	Ki67+	 7001 15117
14327	0	0	Ki67+	 7004 15256
14328	0	0	Ki67+	 7015 15261
14329	0	0	Ki67+	 7017 15138
14330	0	0	Ki67+	 7018 15279
14331	0	0	Ki67+	 7019 15182
14332	0	0	Ki67+	 7019 15312
14333	0	0	Ki67+	 7022 15219
14334	0	0	Ki67+	 7029 15170
14335	0	0	Ki67+	 7037 15359
14336	0	0	Ki67+	 7043 15250
14337	0	0	Ki67+	 7054 15217
14338	0	0	Ki67+	 7056 14891
14339	0	0	Ki67+	 7056 15301
14340	0	0	Ki67+	 7057 15319
14341	0	0	Ki67+	 7058 15203
14342	0	0	Ki67+	 7059 15183
14343	0	0	Ki67+	 7060 14878
14344	0	0	Ki67+	 7062 15238
14345	0	0	Ki67+	 7074 15272
14346	0	0	Ki67+	 7076 14873
14347	0	0	Ki67+	 7086 15216
14348	0	0	Ki67+	 7088 14769
14349	0	0	Ki67+	 7094 15347
14350	0	0	Ki67+	 7110 14917
14351	0	0	Ki67+	 7110 14940
14352	0	0	Ki67+	 7115 14862
14353	0	0	Ki67+	 7122 14797
14354	0	0	Ki67+	 7127 15317
14355	0	0	Ki67+	 7132 14903
14356	0	0	Ki67+	 7133 14968
14357	0	0	Ki67+	 7138 14803
14358	0	0	Ki67+	 7138 14949
14359	0	0	Ki67+	 7139 15350
14360	0	0	Ki67+	 7142 14782
14361	0	0	Ki67+	 7165 15285
14362	0	0	Ki67+	 7168 14804
14363	0	0	Ki67+	 7170 14900
14364	0	0	Ki67+	 7170 14955
14365	0	0	Ki67+	 7171 15347
14366	0	0	Ki67+	 7176 14923
14367	0	0	Ki67+	 7179 14821
14368	0	0	Ki67+	 7181 14858
14369	0	0	Ki67+	 7185 14807
14370	0	0	Ki67+	 7186 14789
14371	0	0	Ki67+	 7193 14931
14372	0	0	Ki67+	 7196 14886
14373	0	0	Ki67+	 7197 14617
14374	0	0	Ki67+	 7201 14808
14375	0	0	Ki67+	 7201 14946
14376	0	0	Ki67+	 7202 14664
14377	0	0	Ki67+	 7204 14868
14378	0	0	Ki67+	 7206 14966
14379	0	0	Ki67+	 7210 14834
14380	0	0	Ki67+	 7218 14911
14381	0	0	Ki67+	 7218 15014
14382	0	0	Ki67+	 7225 15337
14383	0	0	Ki67+	 7226 14735
14384	0	0	Ki67+	 7226 14833
14385	0	0	Ki67+	 7227 15247
14386	0	0	Ki67+	 7229 14562
14387	0	0	Ki67+	 7232 15208
14388	0	0	Ki67+	 7235 15162
14389	0	0	Ki67+	 7239 14849
14390	0	0	Ki67+	 7244 15134
14391	0	0	Ki67+	 7245 14658
14392	0	0	Ki67+	 7250 14570
14393	0	0	Ki67+	 7250 14693
14394	0	0	Ki67+	 7251 15297
14395	0	0	Ki67+	 7254 15343
14396	0	0	Ki67+	 7255 14608
14397	0	0	Ki67+	 7255 15280
14398	0	0	Ki67+	 7257 15198
14399	0	0	Ki67+	 7259 15149
14400	0	0	Ki67+	 7260 14594
14401	0	0	Ki67+	 7263 14834
14402	0	0	Ki67+	 7264 15234
14403	0	0	Ki67+	 7274 15299
14404	0	0	Ki67+	 7275 15182
14405	0	0	Ki67+	 7280 14754
14406	0	0	Ki67+	 7280 15254
14407	0	0	Ki67+	 7284 14700
14408	0	0	Ki67+	 7287 15272
14409	0	0	Ki67+	 7288 14584
14410	0	0	Ki67+	 7289 15227
14411	0	0	Ki67+	 7292 15333
14412	0	0	Ki67+	 7293 15157
14413	0	0	Ki67+	 7294 14734
14414	0	0	Ki67+	 7303 15186
14415	0	0	Ki67+	 7303 15337
14416	0	0	Ki67+	 7304 14876
14417	0	0	Ki67+	 7306 14738
14418	0	0	Ki67+	 7310 14618
14419	0	0	Ki67+	 7311 15129
14420	0	0	Ki67+	 7315 15262
14421	0	0	Ki67+	 7316 15237
14422	0	0	Ki67+	 7318 15044
14423	0	0	Ki67+	 7320 15309
14424	0	0	Ki67+	 7321 15294
14425	0	0	Ki67+	 7322 15218
14426	0	0	Ki67+	 7323 15130
14427	0	0	Ki67+	 7326 14851
14428	0	0	Ki67+	 7327 14571
14429	0	0	Ki67+	 7328 14882
14430	0	0	Ki67+	 7329 15112
14431	0	0	Ki67+	 7330 15060
14432	0	0	Ki67+	 7332 15009
14433	0	0	Ki67+	 7336 15185
14434	0	0	Ki67+	 7343 15227
14435	0	0	Ki67+	 7344 14902
14436	0	0	Ki67+	 7345 15256
14437	0	0	Ki67+	 7347 14784
14438	0	0	Ki67+	 7349 14751
14439	0	0	Ki67+	 7351 15187
14440	0	0	Ki67+	 7352 14919
14441	0	0	Ki67+	 7358 15126
14442	0	0	Ki67+	 7358 15251
14443	0	0	Ki67+	 7361 14807
14444	0	0	Ki67+	 7362 15055
14445	0	0	Ki67+	 7366 15218
14446	0	0	Ki67+	 7366 15283
14447	0	0	Ki67+	 7368 14849
14448	0	0	Ki67+	 7373 15140
14449	0	0	Ki67+	 7374 14734
14450	0	0	Ki67+	 7383 14794
14451	0	0	Ki67+	 7386 15348
14452	0	0	Ki67+	 7391 14812
14453	0	0	Ki67+	 7391 15288
14454	0	0	Ki67+	 7392 14706
14455	0	0	Ki67+	 7397 14684
14456	0	0	Ki67+	 7398 15331
14457	0	0	Ki67+	 7401 14779
14458	0	0	Ki67+	 7402 14752
14459	0	0	Ki67+	 7404 14985
14460	0	0	Ki67+	 7415 14623
14461	0	0	Ki67+	 7418 15346
14462	0	0	Ki67+	 7419 14650
14463	0	0	Ki67+	 7419 14807
14464	0	0	Ki67+	 7427 14769
14465	0	0	Ki67+	 7431 14601
14466	0	0	Ki67+	 7433 14871
14467	0	0	Ki67+	 7433 14957
14468	0	0	Ki67+	 7439 15136
14469	0	0	Ki67+	 7443 14676
14470	0	0	Ki67+	 7444 14590
14471	0	0	Ki67+	 7444 14638
14472	0	0	Ki67+	 7444 14764
14473	0	0	Ki67+	 7446 14828
14474	0	0	Ki67+	 7448 14793
14475	0	0	Ki67+	 7451 14722
14476	0	0	Ki67+	 7456 14852
14477	0	0	Ki67+	 7490 14836
14478	0	0	Ki67+	 7533 15312
14479	0	0	Ki67+	 7540 14735
14480	0	0	Ki67+	 7542 14862
14481	0	0	Ki67+	 7545 14891
14482	0	0	Ki67+	 7547 14917
14483	0	0	Ki67+	 7548 14665
14484	0	0	Ki67+	 7548 14718
14485	0	0	Ki67+	 7550 14817
14486	0	0	Ki67+	 7551 14832
14487	0	0	Ki67+	 7551 14956
14488	0	0	Ki67+	 7552 14623
14489	0	0	Ki67+	 7552 14653
14490	0	0	Ki67+	 7552 14786
14491	0	0	Ki67+	 7554 15041
14492	0	0	Ki67+	 7556 14991
14493	0	0	Ki67+	 7560 14596
14494	0	0	Ki67+	 7565 15105
14495	0	0	Ki67+	 7566 14698
14496	0	0	Ki67+	 7566 14812
14497	0	0	Ki67+	 6772 16134
14498	0	0	Ki67+	 6774 16151
14499	0	0	Ki67+	 6784 15639
14500	0	0	Ki67+	 6785 15384
14501	0	0	Ki67+	 6788 15425
14502	0	0	Ki67+	 6792 15737
14503	0	0	Ki67+	 6794 15452
14504	0	0	Ki67+	 6796 16132
14505	0	0	Ki67+	 6799 15700
14506	0	0	Ki67+	 6800 16152
14507	0	0	Ki67+	 6804 15715
14508	0	0	Ki67+	 6805 16022
14509	0	0	Ki67+	 6808 15361
14510	0	0	Ki67+	 6810 15399
14511	0	0	Ki67+	 6811 15730
14512	0	0	Ki67+	 6824 15432
14513	0	0	Ki67+	 6827 15644
14514	0	0	Ki67+	 6830 15629
14515	0	0	Ki67+	 6831 15698
14516	0	0	Ki67+	 6837 15464
14517	0	0	Ki67+	 6847 15379
14518	0	0	Ki67+	 6848 15734
14519	0	0	Ki67+	 6851 15410
14520	0	0	Ki67+	 6852 15440
14521	0	0	Ki67+	 6855 15474
14522	0	0	Ki67+	 6855 15660
14523	0	0	Ki67+	 6855 16137
14524	0	0	Ki67+	 6857 16154
14525	0	0	Ki67+	 6859 15394
14526	0	0	Ki67+	 6860 15709
14527	0	0	Ki67+	 6863 16092
14528	0	0	Ki67+	 6870 15736
14529	0	0	Ki67+	 6879 16151
14530	0	0	Ki67+	 6882 16134
14531	0	0	Ki67+	 6885 15690
14532	0	0	Ki67+	 6889 15452
14533	0	0	Ki67+	 6889 15661
14534	0	0	Ki67+	 6892 15411
14535	0	0	Ki67+	 6903 15700
14536	0	0	Ki67+	 6905 15735
14537	0	0	Ki67+	 6918 15425
14538	0	0	Ki67+	 6918 16119
14539	0	0	Ki67+	 6920 15646
14540	0	0	Ki67+	 6925 15688
14541	0	0	Ki67+	 6938 15680
14542	0	0	Ki67+	 6946 15383
14543	0	0	Ki67+	 6948 15742
14544	0	0	Ki67+	 6953 15647
14545	0	0	Ki67+	 6961 15427
14546	0	0	Ki67+	 6989 15743
14547	0	0	Ki67+	 7011 15714
14548	0	0	Ki67+	 7018 15690
14549	0	0	Ki67+	 7055 15648
14550	0	0	Ki67+	 7058 15622
14551	0	0	Ki67+	 7065 15708
14552	0	0	Ki67+	 7066 16080
14553	0	0	Ki67+	 7068 15897
14554	0	0	Ki67+	 7072 15406
14555	0	0	Ki67+	 7074 15681
14556	0	0	Ki67+	 7077 15729
14557	0	0	Ki67+	 7078 15647
14558	0	0	Ki67+	 7081 15901
14559	0	0	Ki67+	 7085 15607
14560	0	0	Ki67+	 7087 16064
14561	0	0	Ki67+	 7093 15647
14562	0	0	Ki67+	 7094 15691
14563	0	0	Ki67+	 7110 15712
14564	0	0	Ki67+	 7116 15413
14565	0	0	Ki67+	 7121 15402
14566	0	0	Ki67+	 7138 15699
14567	0	0	Ki67+	 7157 15382
14568	0	0	Ki67+	 7223 15698
14569	0	0	Ki67+	 7238 16157
14570	0	0	Ki67+	 7286 16131
14571	0	0	Ki67+	 7289 16158
14572	0	0	Ki67+	 7303 16059
14573	0	0	Ki67+	 7315 16117
14574	0	0	Ki67+	 7316 16143
14575	0	0	Ki67+	 7322 16097
14576	0	0	Ki67+	 7346 16122
14577	0	0	Ki67+	 7348 15436
14578	0	0	Ki67+	 7349 16086
14579	0	0	Ki67+	 7358 15740
14580	0	0	Ki67+	 7362 16011
14581	0	0	Ki67+	 7372 16121
14582	0	0	Ki67+	 7375 15980
14583	0	0	Ki67+	 7377 16108
14584	0	0	Ki67+	 7385 16049
14585	0	0	Ki67+	 7392 16079
14586	0	0	Ki67+	 7404 15687
14587	0	0	Ki67+	 7413 16057
14588	0	0	Ki67+	 7419 16104
14589	0	0	Ki67+	 7421 15363
14590	0	0	Ki67+	 7425 16077
14591	0	0	Ki67+	 7435 16061
14592	0	0	Ki67+	 7437 15966
14593	0	0	Ki67+	 7437 16027
14594	0	0	Ki67+	 7445 15587
14595	0	0	Ki67+	 7467 15418
14596	0	0	Ki67+	 7474 15994
14597	0	0	Ki67+	 7487 15652
14598	0	0	Ki67+	 7538 15578
14599	0	0	Ki67+	 6772 16541
14600	0	0	Ki67+	 6778 16179
14601	0	0	Ki67+	 6780 16626
14602	0	0	Ki67+	 6782 16484
14603	0	0	Ki67+	 6785 16561
14604	0	0	Ki67+	 6789 16746
14605	0	0	Ki67+	 6790 16422
14606	0	0	Ki67+	 6790 16583
14607	0	0	Ki67+	 6791 16465
14608	0	0	Ki67+	 6798 16535
14609	0	0	Ki67+	 6801 16685
14610	0	0	Ki67+	 6802 16576
14611	0	0	Ki67+	 6803 16171
14612	0	0	Ki67+	 6806 16659
14613	0	0	Ki67+	 6811 16268
14614	0	0	Ki67+	 6811 16732
14615	0	0	Ki67+	 6817 16705
14616	0	0	Ki67+	 6818 16535
14617	0	0	Ki67+	 6821 16452
14618	0	0	Ki67+	 6822 16202
14619	0	0	Ki67+	 6823 16219
14620	0	0	Ki67+	 6826 16658
14621	0	0	Ki67+	 6827 16432
14622	0	0	Ki67+	 6829 16704
14623	0	0	Ki67+	 6832 16574
14624	0	0	Ki67+	 6833 16593
14625	0	0	Ki67+	 6833 16769
14626	0	0	Ki67+	 6834 16170
14627	0	0	Ki67+	 6835 16278
14628	0	0	Ki67+	 6837 16336
14629	0	0	Ki67+	 6843 16631
14630	0	0	Ki67+	 6844 16305
14631	0	0	Ki67+	 6846 16408
14632	0	0	Ki67+	 6848 16373
14633	0	0	Ki67+	 6848 16584
14634	0	0	Ki67+	 6856 16487
14635	0	0	Ki67+	 6856 16596
14636	0	0	Ki67+	 6857 16884
14637	0	0	Ki67+	 6859 16581
14638	0	0	Ki67+	 6860 16548
14639	0	0	Ki67+	 6864 16608
14640	0	0	Ki67+	 6866 16656
14641	0	0	Ki67+	 6866 16682
14642	0	0	Ki67+	 6868 16195
14643	0	0	Ki67+	 6868 16770
14644	0	0	Ki67+	 6869 16422
14645	0	0	Ki67+	 6870 16626
14646	0	0	Ki67+	 6870 16890
14647	0	0	Ki67+	 6872 16569
14648	0	0	Ki67+	 6883 16707
14649	0	0	Ki67+	 6886 16593
14650	0	0	Ki67+	 6886 16616
14651	0	0	Ki67+	 6888 16350
14652	0	0	Ki67+	 6894 16720
14653	0	0	Ki67+	 6895 16222
14654	0	0	Ki67+	 6895 16678
14655	0	0	Ki67+	 6895 16845
14656	0	0	Ki67+	 6901 16271
14657	0	0	Ki67+	 6902 16306
14658	0	0	Ki67+	 6904 16189
14659	0	0	Ki67+	 6905 16746
14660	0	0	Ki67+	 6906 16794
14661	0	0	Ki67+	 6907 16381
14662	0	0	Ki67+	 6908 16401
14663	0	0	Ki67+	 6919 16820
14664	0	0	Ki67+	 6919 16853
14665	0	0	Ki67+	 6920 16551
14666	0	0	Ki67+	 6926 16607
14667	0	0	Ki67+	 6927 16530
14668	0	0	Ki67+	 6927 16582
14669	0	0	Ki67+	 6929 16759
14670	0	0	Ki67+	 6930 16287
14671	0	0	Ki67+	 6935 16554
14672	0	0	Ki67+	 6937 16817
[truncated: 4,939,171 more chars]
