# Supplementary material for: Data-Driven Discovery of Immune Contexture Biomarkers
Source: Front Oncol. 2018 Dec 18;8:627. doi: 10.3389/fonc.2018.00627 (PMC6305402; doi:10.3389/fonc.2018.00627)
Supplement: Data Sheet 3.zip — The MSI/MSS dataset used for the identification and assessment of discriminatory features (sections 3.2, 3.3, and 3.4) is provided as a collection of text files describing regions, markers, and metadata (part 1/3). [file Data_Sheet_3.zip › MSIMSSDataset/89846_ImageObjects.txt]

barcode_target	16-006377_gallery-ImmuneP1_CRC [5 channels]
barcode_origin	0
workflow_target	CD8-CD3-CD4-Ki67-DAPI_generic.wsa 
workflow_target_version	 build f14999727a346af05f524693b44526002539cc76, workflows f149997 2016-05-23 with local changes
workflow_origin	0
workflow_origin_version	0
iH	33344
iW	66384
user	txdsapps
hostname	RPZMB000021

1	0	0	Ki67+	 1315 11129
2	0	0	Ki67+	 1392 11013
3	0	0	Ki67+	 1476 11139
4	0	0	Ki67+	 1495 11118
5	0	0	Ki67+	 1718 11065
6	0	0	Ki67+	 1724 11077
7	0	0	Ki67+	 1844 11168
8	0	0	Ki67+	 1874 11110
9	0	0	Ki67+	 1875 10477
10	0	0	Ki67+	 1883 11079
11	0	0	Ki67+	 1208 11982
12	0	0	Ki67+	 1211 11850
13	0	0	Ki67+	 1217 11961
14	0	0	Ki67+	 1480 11857
15	0	0	Ki67+	 1518 11518
16	0	0	Ki67+	 1523 11375
17	0	0	Ki67+	 1675 11212
18	0	0	Ki67+	 1679 11248
19	0	0	Ki67+	 1691 11240
20	0	0	Ki67+	 1696 11217
21	0	0	Ki67+	 1705 11342
22	0	0	Ki67+	 1706 11833
23	0	0	Ki67+	 1708 11222
24	0	0	Ki67+	 1708 11236
25	0	0	Ki67+	 1709 11769
26	0	0	Ki67+	 1716 11749
27	0	0	Ki67+	 1766 11304
28	0	0	Ki67+	 1776 11747
29	0	0	Ki67+	 1797 11712
30	0	0	Ki67+	 1817 11441
31	0	0	Ki67+	 1822 11614
32	0	0	Ki67+	 1836 11715
33	0	0	Ki67+	 1842 11318
34	0	0	Ki67+	 1850 11689
35	0	0	Ki67+	 1851 11213
36	0	0	Ki67+	 1857 11342
37	0	0	Ki67+	 1857 11548
38	0	0	Ki67+	 1857 11922
39	0	0	Ki67+	 1868 11210
40	0	0	Ki67+	 1879 11531
41	0	0	Ki67+	 1884 11504
42	0	0	Ki67+	 1886 11427
43	0	0	Ki67+	 1206 12134
44	0	0	Ki67+	 1221 12166
45	0	0	Ki67+	 1222 12205
46	0	0	Ki67+	 1246 12228
47	0	0	Ki67+	 1274 12226
48	0	0	Ki67+	 1390 12629
49	0	0	Ki67+	 1397 12264
50	0	0	Ki67+	 1454 12332
51	0	0	Ki67+	 1470 12643
52	0	0	Ki67+	 1473 12457
53	0	0	Ki67+	 1480 12471
54	0	0	Ki67+	 1487 12569
55	0	0	Ki67+	 1496 12266
56	0	0	Ki67+	 1507 12550
57	0	0	Ki67+	 1510 12621
58	0	0	Ki67+	 1523 12436
59	0	0	Ki67+	 1556 12045
60	0	0	Ki67+	 1602 12688
61	0	0	Ki67+	 1613 12533
62	0	0	Ki67+	 1617 12148
63	0	0	Ki67+	 1618 12501
64	0	0	Ki67+	 1630 12715
65	0	0	Ki67+	 1631 12446
66	0	0	Ki67+	 1636 12467
67	0	0	Ki67+	 1659 12026
68	0	0	Ki67+	 1662 12050
69	0	0	Ki67+	 1668 12205
70	0	0	Ki67+	 1677 12418
71	0	0	Ki67+	 1680 12780
72	0	0	Ki67+	 1695 12436
73	0	0	Ki67+	 1729 12038
74	0	0	Ki67+	 1733 12421
75	0	0	Ki67+	 1827 12277
76	0	0	Ki67+	 1863 12282
77	0	0	Ki67+	 1870 12067
78	0	0	Ki67+	 1874 12054
79	0	0	Ki67+	 1887 12499
80	0	0	Ki67+	 1628 12830
81	0	0	Ki67+	 1683 13521
82	0	0	Ki67+	 1689 12951
83	0	0	Ki67+	 1743 13005
84	0	0	Ki67+	 1760 13019
85	0	0	Ki67+	 1768 13293
86	0	0	Ki67+	 1785 13544
87	0	0	Ki67+	 1831 12976
88	0	0	Ki67+	 1835 12964
89	0	0	Ki67+	 1856 13198
90	0	0	Ki67+	 1859 13256
91	0	0	Ki67+	 1874 13504
92	0	0	Ki67+	 1875 13208
93	0	0	Ki67+	 1881 13228
94	0	0	Ki67+	 1886 13259
95	0	0	Ki67+	 1715 14171
96	0	0	Ki67+	 1841 13941
97	0	0	Ki67+	 1875 13907
98	0	0	Ki67+	 1783 19630
99	0	0	Ki67+	 1791 19614
100	0	0	Ki67+	 1802 19655
101	0	0	Ki67+	 1807 19616
102	0	0	Ki67+	 1823 19637
103	0	0	Ki67+	 1844 19670
104	0	0	Ki67+	 1637 20814
105	0	0	Ki67+	 1731 20840
106	0	0	Ki67+	 1761 20830
107	0	0	Ki67+	 1779 20926
108	0	0	Ki67+	 1790 20260
109	0	0	Ki67+	 1277 21340
110	0	0	Ki67+	 1296 21649
111	0	0	Ki67+	 1427 21738
112	0	0	Ki67+	 1428 21358
113	0	0	Ki67+	 1428 21803
114	0	0	Ki67+	 1484 21387
115	0	0	Ki67+	 1600 21109
116	0	0	Ki67+	 1604 21357
117	0	0	Ki67+	 1610 21558
118	0	0	Ki67+	 1614 21784
119	0	0	Ki67+	 1665 21789
120	0	0	Ki67+	 1726 21103
121	0	0	Ki67+	 1746 21276
122	0	0	Ki67+	 1776 21018
123	0	0	Ki67+	 1838 21287
124	0	0	Ki67+	 1854 21282
125	0	0	Ki67+	 1864 21588
126	0	0	Ki67+	 1869 21561
127	0	0	Ki67+	 1132 22474
128	0	0	Ki67+	 1236 21980
129	0	0	Ki67+	 1351 22347
130	0	0	Ki67+	 1407 21813
131	0	0	Ki67+	 1447 22133
132	0	0	Ki67+	 1471 22116
133	0	0	Ki67+	 1551 22518
134	0	0	Ki67+	 1558 21987
135	0	0	Ki67+	 1617 21832
136	0	0	Ki67+	 1674 22284
137	0	0	Ki67+	 1823 22096
138	0	0	Ki67+	 1853 22513
139	0	0	Ki67+	 1858 22484
140	0	0	Ki67+	 1372 22770
141	0	0	Ki67+	 1470 22761
142	0	0	Ki67+	 1684 22717
143	0	0	Ki67+	 1751 22895
144	0	0	Ki67+	 1763 22751
145	0	0	Ki67+	 1866 22729
146	0	0	Ki67+	 1660 24133
147	0	0	Ki67+	 1796 23587
148	0	0	Ki67+	 1864 23625
149	0	0	Ki67+	 1802 24503
150	0	0	Ki67+	 1803 24492
151	0	0	Ki67+	 2341 8385
152	0	0	Ki67+	 2400 8387
153	0	0	Ki67+	 2425 8300
154	0	0	Ki67+	 2440 8404
155	0	0	Ki67+	 2443 8205
156	0	0	Ki67+	 2452 8288
157	0	0	Ki67+	 2452 8308
158	0	0	Ki67+	 2511 8297
159	0	0	Ki67+	 2514 8091
160	0	0	Ki67+	 2517 8158
161	0	0	Ki67+	 2660 8128
162	0	0	Ki67+	 2660 8147
163	0	0	Ki67+	 2677 7674
164	0	0	Ki67+	 2032 9071
165	0	0	Ki67+	 2037 9042
166	0	0	Ki67+	 2092 9023
167	0	0	Ki67+	 2103 9192
168	0	0	Ki67+	 2151 8899
169	0	0	Ki67+	 2164 8963
170	0	0	Ki67+	 2183 8879
171	0	0	Ki67+	 2304 8538
172	0	0	Ki67+	 2314 8520
173	0	0	Ki67+	 2316 8596
174	0	0	Ki67+	 2321 8714
175	0	0	Ki67+	 2335 8441
176	0	0	Ki67+	 2349 8651
177	0	0	Ki67+	 2351 8702
178	0	0	Ki67+	 2354 8781
179	0	0	Ki67+	 2363 8764
180	0	0	Ki67+	 2364 8623
181	0	0	Ki67+	 2365 9107
182	0	0	Ki67+	 2366 8473
183	0	0	Ki67+	 2366 8697
184	0	0	Ki67+	 2369 8557
185	0	0	Ki67+	 2375 8855
186	0	0	Ki67+	 2376 8691
187	0	0	Ki67+	 2377 8584
188	0	0	Ki67+	 2391 8511
189	0	0	Ki67+	 2395 8895
190	0	0	Ki67+	 2399 8565
191	0	0	Ki67+	 2400 8523
192	0	0	Ki67+	 2402 8916
193	0	0	Ki67+	 2405 8606
194	0	0	Ki67+	 2414 8651
195	0	0	Ki67+	 2425 8699
196	0	0	Ki67+	 2426 8797
197	0	0	Ki67+	 2437 8901
198	0	0	Ki67+	 2441 8859
199	0	0	Ki67+	 2448 8519
200	0	0	Ki67+	 2448 8847
201	0	0	Ki67+	 2451 8426
202	0	0	Ki67+	 2454 8692
203	0	0	Ki67+	 2461 8703
204	0	0	Ki67+	 2462 8787
205	0	0	Ki67+	 2509 8851
206	0	0	Ki67+	 2529 8735
207	0	0	Ki67+	 2542 8927
208	0	0	Ki67+	 2546 8907
209	0	0	Ki67+	 2546 8971
210	0	0	Ki67+	 2547 9152
211	0	0	Ki67+	 2551 9082
212	0	0	Ki67+	 2553 8920
213	0	0	Ki67+	 2573 8921
214	0	0	Ki67+	 2575 9125
215	0	0	Ki67+	 2596 8821
216	0	0	Ki67+	 2602 9192
217	0	0	Ki67+	 2612 8942
218	0	0	Ki67+	 2627 9162
219	0	0	Ki67+	 2647 9191
220	0	0	Ki67+	 2649 8846
221	0	0	Ki67+	 2651 8859
222	0	0	Ki67+	 2667 9194
223	0	0	Ki67+	 2679 8863
224	0	0	Ki67+	 1983 9545
225	0	0	Ki67+	 1984 9695
226	0	0	Ki67+	 2019 9549
227	0	0	Ki67+	 2070 9752
228	0	0	Ki67+	 2081 10006
229	0	0	Ki67+	 2099 9430
230	0	0	Ki67+	 2137 10015
231	0	0	Ki67+	 2150 9866
232	0	0	Ki67+	 2168 9456
233	0	0	Ki67+	 2168 9996
234	0	0	Ki67+	 2170 9468
235	0	0	Ki67+	 2174 9481
236	0	0	Ki67+	 2193 9718
237	0	0	Ki67+	 2203 9414
238	0	0	Ki67+	 2212 9441
239	0	0	Ki67+	 2214 9896
240	0	0	Ki67+	 2215 9792
241	0	0	Ki67+	 2215 9811
242	0	0	Ki67+	 2237 9752
243	0	0	Ki67+	 2274 9512
244	0	0	Ki67+	 2278 9947
245	0	0	Ki67+	 2280 9405
246	0	0	Ki67+	 2295 9917
247	0	0	Ki67+	 2302 9438
248	0	0	Ki67+	 2322 9233
249	0	0	Ki67+	 2328 9401
250	0	0	Ki67+	 2346 9442
251	0	0	Ki67+	 2353 9818
252	0	0	Ki67+	 2360 9984
253	0	0	Ki67+	 2368 9795
254	0	0	Ki67+	 2369 9263
255	0	0	Ki67+	 2374 9526
256	0	0	Ki67+	 2376 9984
257	0	0	Ki67+	 2390 9912
258	0	0	Ki67+	 2395 9933
259	0	0	Ki67+	 2396 9760
260	0	0	Ki67+	 2399 9788
261	0	0	Ki67+	 2402 9907
262	0	0	Ki67+	 2407 9745
263	0	0	Ki67+	 2407 9781
264	0	0	Ki67+	 2409 9997
265	0	0	Ki67+	 2414 9485
266	0	0	Ki67+	 2438 9444
267	0	0	Ki67+	 2446 9483
268	0	0	Ki67+	 2446 9913
269	0	0	Ki67+	 2457 9339
270	0	0	Ki67+	 2460 9496
271	0	0	Ki67+	 2473 9522
272	0	0	Ki67+	 2477 9813
273	0	0	Ki67+	 2481 9404
274	0	0	Ki67+	 2496 9522
275	0	0	Ki67+	 2518 9426
276	0	0	Ki67+	 2527 9359
277	0	0	Ki67+	 2537 9458
278	0	0	Ki67+	 2554 9432
279	0	0	Ki67+	 2559 9893
280	0	0	Ki67+	 2568 9454
281	0	0	Ki67+	 2577 9650
282	0	0	Ki67+	 2589 9442
283	0	0	Ki67+	 2590 9607
284	0	0	Ki67+	 2594 9460
285	0	0	Ki67+	 2596 9698
286	0	0	Ki67+	 2602 9716
287	0	0	Ki67+	 2602 9747
288	0	0	Ki67+	 2605 9761
289	0	0	Ki67+	 2607 9508
290	0	0	Ki67+	 2610 9469
291	0	0	Ki67+	 2621 9441
292	0	0	Ki67+	 2643 9698
293	0	0	Ki67+	 2645 9509
294	0	0	Ki67+	 2648 9950
295	0	0	Ki67+	 2651 9446
296	0	0	Ki67+	 2656 9980
297	0	0	Ki67+	 2659 9478
298	0	0	Ki67+	 2660 9516
299	0	0	Ki67+	 2664 9937
300	0	0	Ki67+	 2671 9540
301	0	0	Ki67+	 2675 9964
302	0	0	Ki67+	 2679 9457
303	0	0	Ki67+	 2687 9505
304	0	0	Ki67+	 1905 10382
305	0	0	Ki67+	 1908 10497
306	0	0	Ki67+	 1911 10592
307	0	0	Ki67+	 1913 10654
308	0	0	Ki67+	 1913 10688
309	0	0	Ki67+	 1942 10677
310	0	0	Ki67+	 1947 10551
311	0	0	Ki67+	 1947 10690
312	0	0	Ki67+	 1954 10725
313	0	0	Ki67+	 1959 10680
314	0	0	Ki67+	 1968 10702
315	0	0	Ki67+	 1990 10509
316	0	0	Ki67+	 1990 10724
317	0	0	Ki67+	 1991 10638
318	0	0	Ki67+	 2008 10021
319	0	0	Ki67+	 2016 10340
320	0	0	Ki67+	 2017 10697
321	0	0	Ki67+	 2027 10636
322	0	0	Ki67+	 2066 10449
323	0	0	Ki67+	 2085 10410
324	0	0	Ki67+	 2097 10390
325	0	0	Ki67+	 2097 10421
326	0	0	Ki67+	 2113 10332
327	0	0	Ki67+	 2114 10036
328	0	0	Ki67+	 2132 10527
329	0	0	Ki67+	 2144 10294
330	0	0	Ki67+	 2145 10056
331	0	0	Ki67+	 2150 10503
332	0	0	Ki67+	 2165 10470
333	0	0	Ki67+	 2180 10401
334	0	0	Ki67+	 2182 10023
335	0	0	Ki67+	 2185 10433
336	0	0	Ki67+	 2196 10445
337	0	0	Ki67+	 2244 10523
338	0	0	Ki67+	 2253 10512
339	0	0	Ki67+	 2275 10661
340	0	0	Ki67+	 2277 10448
341	0	0	Ki67+	 2279 10524
342	0	0	Ki67+	 2289 10749
343	0	0	Ki67+	 2302 10687
344	0	0	Ki67+	 2302 10794
345	0	0	Ki67+	 2309 10713
346	0	0	Ki67+	 2309 10810
347	0	0	Ki67+	 2314 10659
348	0	0	Ki67+	 2316 10605
349	0	0	Ki67+	 2319 10420
350	0	0	Ki67+	 2319 10803
351	0	0	Ki67+	 2320 10137
352	0	0	Ki67+	 2329 10620
353	0	0	Ki67+	 2332 10428
354	0	0	Ki67+	 2336 10790
355	0	0	Ki67+	 2341 10481
356	0	0	Ki67+	 2342 10110
357	0	0	Ki67+	 2347 10153
358	0	0	Ki67+	 2349 10028
359	0	0	Ki67+	 2351 10673
360	0	0	Ki67+	 2351 10750
361	0	0	Ki67+	 2352 10565
362	0	0	Ki67+	 2353 10602
363	0	0	Ki67+	 2355 10101
364	0	0	Ki67+	 2357 10650
365	0	0	Ki67+	 2361 10087
366	0	0	Ki67+	 2363 10717
367	0	0	Ki67+	 2364 10567
368	0	0	Ki67+	 2365 10122
369	0	0	Ki67+	 2366 10733
370	0	0	Ki67+	 2375 10045
371	0	0	Ki67+	 2378 10421
372	0	0	Ki67+	 2380 10467
373	0	0	Ki67+	 2382 10037
374	0	0	Ki67+	 2385 10093
375	0	0	Ki67+	 2389 10671
376	0	0	Ki67+	 2391 10124
377	0	0	Ki67+	 2393 10450
378	0	0	Ki67+	 2396 10554
379	0	0	Ki67+	 2400 10472
380	0	0	Ki67+	 2404 10564
381	0	0	Ki67+	 2412 10098
382	0	0	Ki67+	 2413 10080
383	0	0	Ki67+	 2413 10412
384	0	0	Ki67+	 2413 10516
385	0	0	Ki67+	 2413 10580
386	0	0	Ki67+	 2414 10790
387	0	0	Ki67+	 2415 10563
388	0	0	Ki67+	 2418 10117
389	0	0	Ki67+	 2421 10630
390	0	0	Ki67+	 2425 10525
391	0	0	Ki67+	 2427 10452
392	0	0	Ki67+	 2444 10498
393	0	0	Ki67+	 2447 10615
394	0	0	Ki67+	 2449 10557
395	0	0	Ki67+	 2452 10659
396	0	0	Ki67+	 2472 10796
397	0	0	Ki67+	 2478 10744
398	0	0	Ki67+	 2491 10025
399	0	0	Ki67+	 2497 10659
400	0	0	Ki67+	 2504 10033
401	0	0	Ki67+	 2505 10066
402	0	0	Ki67+	 2511 10735
403	0	0	Ki67+	 2513 10571
404	0	0	Ki67+	 2520 10174
405	0	0	Ki67+	 2521 10725
406	0	0	Ki67+	 2530 10626
407	0	0	Ki67+	 2532 10682
408	0	0	Ki67+	 2537 10763
409	0	0	Ki67+	 2538 10646
410	0	0	Ki67+	 2540 10145
411	0	0	Ki67+	 2548 10102
412	0	0	Ki67+	 2551 10085
413	0	0	Ki67+	 2579 10736
414	0	0	Ki67+	 2583 10785
415	0	0	Ki67+	 2586 10750
416	0	0	Ki67+	 2598 10131
417	0	0	Ki67+	 2630 10070
418	0	0	Ki67+	 2660 10322
419	0	0	Ki67+	 2668 10474
420	0	0	Ki67+	 2678 10502
421	0	0	Ki67+	 1901 11108
422	0	0	Ki67+	 1917 11040
423	0	0	Ki67+	 1955 10986
424	0	0	Ki67+	 1969 11029
425	0	0	Ki67+	 1988 11608
426	0	0	Ki67+	 2019 11272
427	0	0	Ki67+	 2037 11557
428	0	0	Ki67+	 2056 11577
429	0	0	Ki67+	 2057 11247
430	0	0	Ki67+	 2063 11046
431	0	0	Ki67+	 2068 11189
432	0	0	Ki67+	 2069 11242
433	0	0	Ki67+	 2080 10994
434	0	0	Ki67+	 2090 11092
435	0	0	Ki67+	 2112 11200
436	0	0	Ki67+	 2116 11071
437	0	0	Ki67+	 2116 11606
438	0	0	Ki67+	 2123 11274
439	0	0	Ki67+	 2129 11047
440	0	0	Ki67+	 2130 11501
441	0	0	Ki67+	 2133 11597
442	0	0	Ki67+	 2136 11558
443	0	0	Ki67+	 2140 11238
444	0	0	Ki67+	 2140 11472
445	0	0	Ki67+	 2144 10888
446	0	0	Ki67+	 2145 11380
447	0	0	Ki67+	 2148 11524
448	0	0	Ki67+	 2151 11123
449	0	0	Ki67+	 2162 11256
450	0	0	Ki67+	 2164 10906
451	0	0	Ki67+	 2167 11547
452	0	0	Ki67+	 2169 11364
453	0	0	Ki67+	 2176 11419
454	0	0	Ki67+	 2179 11124
455	0	0	Ki67+	 2186 11244
456	0	0	Ki67+	 2197 11556
457	0	0	Ki67+	 2200 11611
458	0	0	Ki67+	 2202 11096
459	0	0	Ki67+	 2207 11392
460	0	0	Ki67+	 2209 11479
461	0	0	Ki67+	 2212 11083
462	0	0	Ki67+	 2215 11594
463	0	0	Ki67+	 2217 11191
464	0	0	Ki67+	 2218 11066
465	0	0	Ki67+	 2220 11253
466	0	0	Ki67+	 2227 11538
467	0	0	Ki67+	 2228 11167
468	0	0	Ki67+	 2233 11131
469	0	0	Ki67+	 2236 11104
470	0	0	Ki67+	 2252 11491
471	0	0	Ki67+	 2255 11164
472	0	0	Ki67+	 2260 11262
473	0	0	Ki67+	 2262 11207
474	0	0	Ki67+	 2266 11521
475	0	0	Ki67+	 2268 11155
476	0	0	Ki67+	 2268 11401
477	0	0	Ki67+	 2269 11454
478	0	0	Ki67+	 2272 10903
479	0	0	Ki67+	 2273 11351
480	0	0	Ki67+	 2282 11484
481	0	0	Ki67+	 2283 11220
482	0	0	Ki67+	 2283 11284
483	0	0	Ki67+	 2286 11232
484	0	0	Ki67+	 2290 11201
485	0	0	Ki67+	 2290 11456
486	0	0	Ki67+	 2291 11541
487	0	0	Ki67+	 2294 11188
488	0	0	Ki67+	 2299 11576
489	0	0	Ki67+	 2303 11320
490	0	0	Ki67+	 2304 11164
491	0	0	Ki67+	 2308 11303
492	0	0	Ki67+	 2311 11390
493	0	0	Ki67+	 2312 11334
494	0	0	Ki67+	 2315 11358
495	0	0	Ki67+	 2319 10896
496	0	0	Ki67+	 2324 11489
497	0	0	Ki67+	 2328 11217
498	0	0	Ki67+	 2331 11276
499	0	0	Ki67+	 2333 11024
500	0	0	Ki67+	 2335 11576
501	0	0	Ki67+	 2338 11194
502	0	0	Ki67+	 2342 11354
503	0	0	Ki67+	 2346 10996
504	0	0	Ki67+	 2351 11252
505	0	0	Ki67+	 2357 11290
506	0	0	Ki67+	 2362 10836
507	0	0	Ki67+	 2365 11032
508	0	0	Ki67+	 2368 11554
509	0	0	Ki67+	 2371 10963
510	0	0	Ki67+	 2374 11532
511	0	0	Ki67+	 2377 11357
512	0	0	Ki67+	 2377 11599
513	0	0	Ki67+	 2379 11267
514	0	0	Ki67+	 2379 11293
515	0	0	Ki67+	 2383 11068
516	0	0	Ki67+	 2385 11399
517	0	0	Ki67+	 2387 11021
518	0	0	Ki67+	 2391 11249
519	0	0	Ki67+	 2392 11039
520	0	0	Ki67+	 2395 11055
521	0	0	Ki67+	 2399 11328
522	0	0	Ki67+	 2402 11540
523	0	0	Ki67+	 2403 11264
524	0	0	Ki67+	 2406 11025
525	0	0	Ki67+	 2406 11059
526	0	0	Ki67+	 2408 10882
527	0	0	Ki67+	 2409 11310
528	0	0	Ki67+	 2412 11004
529	0	0	Ki67+	 2413 10821
530	0	0	Ki67+	 2414 11509
531	0	0	Ki67+	 2425 10876
532	0	0	Ki67+	 2425 10922
533	0	0	Ki67+	 2427 11492
534	0	0	Ki67+	 2427 11615
535	0	0	Ki67+	 2428 11600
536	0	0	Ki67+	 2430 10894
537	0	0	Ki67+	 2430 11464
538	0	0	Ki67+	 2434 11390
539	0	0	Ki67+	 2437 11559
540	0	0	Ki67+	 2438 11073
541	0	0	Ki67+	 2438 11340
542	0	0	Ki67+	 2440 11015
543	0	0	Ki67+	 2441 11372
544	0	0	Ki67+	 2446 11047
545	0	0	Ki67+	 2449 11541
546	0	0	Ki67+	 2452 11577
547	0	0	Ki67+	 2454 10908
548	0	0	Ki67+	 2454 10959
549	0	0	Ki67+	 2459 11358
550	0	0	Ki67+	 2461 10928
551	0	0	Ki67+	 2465 11111
552	0	0	Ki67+	 2466 11079
553	0	0	Ki67+	 2470 11471
554	0	0	Ki67+	 2475 11444
555	0	0	Ki67+	 2476 11072
556	0	0	Ki67+	 2480 10955
557	0	0	Ki67+	 2492 11419
558	0	0	Ki67+	 2495 11080
559	0	0	Ki67+	 2499 10876
560	0	0	Ki67+	 2499 11005
561	0	0	Ki67+	 2505 10964
562	0	0	Ki67+	 2505 11455
563	0	0	Ki67+	 2509 11133
564	0	0	Ki67+	 2513 10898
565	0	0	Ki67+	 2513 11016
566	0	0	Ki67+	 2514 10862
567	0	0	Ki67+	 2515 10985
568	0	0	Ki67+	 2518 10917
569	0	0	Ki67+	 2518 11213
570	0	0	Ki67+	 2524 11245
571	0	0	Ki67+	 2525 10820
572	0	0	Ki67+	 2534 11167
573	0	0	Ki67+	 2534 11195
574	0	0	Ki67+	 2538 10849
575	0	0	Ki67+	 2541 11119
576	0	0	Ki67+	 2543 11452
577	0	0	Ki67+	 2551 11204
578	0	0	Ki67+	 2567 11037
579	0	0	Ki67+	 2569 11002
580	0	0	Ki67+	 2572 10967
581	0	0	Ki67+	 2573 11017
582	0	0	Ki67+	 2574 11061
583	0	0	Ki67+	 2582 11269
584	0	0	Ki67+	 2582 11572
585	0	0	Ki67+	 2587 10972
586	0	0	Ki67+	 2588 11298
587	0	0	Ki67+	 2595 11175
588	0	0	Ki67+	 2597 10838
589	0	0	Ki67+	 2599 11265
590	0	0	Ki67+	 2610 11214
591	0	0	Ki67+	 2614 11139
592	0	0	Ki67+	 2622 11289
593	0	0	Ki67+	 2626 11572
594	0	0	Ki67+	 2630 11540
595	0	0	Ki67+	 2634 11401
596	0	0	Ki67+	 2637 11572
597	0	0	Ki67+	 2643 11539
598	0	0	Ki67+	 2645 11225
599	0	0	Ki67+	 2649 11206
600	0	0	Ki67+	 2650 11570
601	0	0	Ki67+	 2655 11553
602	0	0	Ki67+	 2667 11282
603	0	0	Ki67+	 2669 11175
604	0	0	Ki67+	 1889 11720
605	0	0	Ki67+	 1890 12341
606	0	0	Ki67+	 1899 11991
607	0	0	Ki67+	 1899 12102
608	0	0	Ki67+	 1911 11959
609	0	0	Ki67+	 1915 12198
610	0	0	Ki67+	 1926 12153
611	0	0	Ki67+	 1932 11894
612	0	0	Ki67+	 1940 11771
613	0	0	Ki67+	 1953 11851
614	0	0	Ki67+	 1957 11702
615	0	0	Ki67+	 1960 11650
616	0	0	Ki67+	 1960 11712
617	0	0	Ki67+	 1969 12053
618	0	0	Ki67+	 1988 11668
619	0	0	Ki67+	 1988 11851
620	0	0	Ki67+	 1993 11863
621	0	0	Ki67+	 1994 12117
622	0	0	Ki67+	 2001 11662
623	0	0	Ki67+	 2001 11952
624	0	0	Ki67+	 2003 12073
625	0	0	Ki67+	 2004 11631
626	0	0	Ki67+	 2015 12100
627	0	0	Ki67+	 2016 12162
628	0	0	Ki67+	 2017 11990
629	0	0	Ki67+	 2029 12143
630	0	0	Ki67+	 2037 12273
631	0	0	Ki67+	 2049 11986
632	0	0	Ki67+	 2050 11691
633	0	0	Ki67+	 2066 12053
634	0	0	Ki67+	 2066 12092
635	0	0	Ki67+	 2092 12096
636	0	0	Ki67+	 2092 12277
637	0	0	Ki67+	 2093 12218
638	0	0	Ki67+	 2106 11700
639	0	0	Ki67+	 2119 11621
640	0	0	Ki67+	 2121 12256
641	0	0	Ki67+	 2127 12011
642	0	0	Ki67+	 2130 11641
643	0	0	Ki67+	 2141 12350
644	0	0	Ki67+	 2146 11790
645	0	0	Ki67+	 2150 12213
646	0	0	Ki67+	 2153 12316
647	0	0	Ki67+	 2160 11697
648	0	0	Ki67+	 2162 12018
649	0	0	Ki67+	 2166 11724
650	0	0	Ki67+	 2173 12053
651	0	0	Ki67+	 2180 11678
652	0	0	Ki67+	 2180 12161
653	0	0	Ki67+	 2184 12244
654	0	0	Ki67+	 2185 11652
655	0	0	Ki67+	 2188 12330
656	0	0	Ki67+	 2194 11753
657	0	0	Ki67+	 2195 11649
658	0	0	Ki67+	 2195 12198
659	0	0	Ki67+	 2198 11681
660	0	0	Ki67+	 2202 12220
661	0	0	Ki67+	 2221 12320
662	0	0	Ki67+	 2223 11941
663	0	0	Ki67+	 2223 12146
664	0	0	Ki67+	 2224 11674
665	0	0	Ki67+	 2225 11959
666	0	0	Ki67+	 2229 11834
667	0	0	Ki67+	 2230 11785
668	0	0	Ki67+	 2239 11641
669	0	0	Ki67+	 2245 11680
670	0	0	Ki67+	 2248 12155
671	0	0	Ki67+	 2251 12349
672	0	0	Ki67+	 2255 12031
673	0	0	Ki67+	 2255 12138
674	0	0	Ki67+	 2258 11915
675	0	0	Ki67+	 2258 12124
676	0	0	Ki67+	 2266 11794
677	0	0	Ki67+	 2266 11823
678	0	0	Ki67+	 2271 12269
679	0	0	Ki67+	 2273 11716
680	0	0	Ki67+	 2279 11730
681	0	0	Ki67+	 2282 12353
682	0	0	Ki67+	 2283 11884
683	0	0	Ki67+	 2286 12243
684	0	0	Ki67+	 2289 11781
685	0	0	Ki67+	 2300 11859
686	0	0	Ki67+	 2300 12287
687	0	0	Ki67+	 2301 11689
688	0	0	Ki67+	 2301 11753
689	0	0	Ki67+	 2303 12335
690	0	0	Ki67+	 2304 12221
691	0	0	Ki67+	 2313 12117
692	0	0	Ki67+	 2328 12131
693	0	0	Ki67+	 2334 12053
694	0	0	Ki67+	 2336 12079
695	0	0	Ki67+	 2340 12155
696	0	0	Ki67+	 2340 12192
697	0	0	Ki67+	 2347 12094
698	0	0	Ki67+	 2348 12112
699	0	0	Ki67+	 2367 12097
700	0	0	Ki67+	 2369 12065
701	0	0	Ki67+	 2370 11750
702	0	0	Ki67+	 2372 11656
703	0	0	Ki67+	 2375 11682
704	0	0	Ki67+	 2376 12157
705	0	0	Ki67+	 2379 11708
706	0	0	Ki67+	 2381 12246
707	0	0	Ki67+	 2384 12074
708	0	0	Ki67+	 2386 12059
709	0	0	Ki67+	 2387 11691
710	0	0	Ki67+	 2387 12223
711	0	0	Ki67+	 2400 11728
712	0	0	Ki67+	 2419 12076
713	0	0	Ki67+	 2427 12035
714	0	0	Ki67+	 2430 11995
715	0	0	Ki67+	 2435 12345
716	0	0	Ki67+	 2445 12156
717	0	0	Ki67+	 2448 12087
718	0	0	Ki67+	 2453 12282
719	0	0	Ki67+	 2455 12009
720	0	0	Ki67+	 2455 12373
721	0	0	Ki67+	 2466 12123
722	0	0	Ki67+	 2479 12388
723	0	0	Ki67+	 2495 12108
724	0	0	Ki67+	 2500 12079
725	0	0	Ki67+	 2503 11895
726	0	0	Ki67+	 2504 11786
727	0	0	Ki67+	 2508 12061
728	0	0	Ki67+	 2509 11750
729	0	0	Ki67+	 2516 12242
730	0	0	Ki67+	 2525 11759
731	0	0	Ki67+	 2525 12135
732	0	0	Ki67+	 2531 12048
733	0	0	Ki67+	 2539 12366
734	0	0	Ki67+	 2542 12027
735	0	0	Ki67+	 2545 11666
736	0	0	Ki67+	 2545 11784
737	0	0	Ki67+	 2547 11857
738	0	0	Ki67+	 2549 12075
739	0	0	Ki67+	 2549 12106
740	0	0	Ki67+	 2552 11756
741	0	0	Ki67+	 2556 11675
742	0	0	Ki67+	 2556 12261
743	0	0	Ki67+	 2559 12109
744	0	0	Ki67+	 2563 11631
745	0	0	Ki67+	 2569 12061
746	0	0	Ki67+	 2573 11731
747	0	0	Ki67+	 2576 11660
748	0	0	Ki67+	 2579 12098
749	0	0	Ki67+	 2581 12413
750	0	0	Ki67+	 2586 12070
751	0	0	Ki67+	 2589 12310
752	0	0	Ki67+	 2592 12290
753	0	0	Ki67+	 2595 11637
754	0	0	Ki67+	 2605 11920
755	0	0	Ki67+	 2607 12326
756	0	0	Ki67+	 2611 12031
757	0	0	Ki67+	 2613 12290
758	0	0	Ki67+	 2615 11678
759	0	0	Ki67+	 2617 11939
760	0	0	Ki67+	 2618 11977
761	0	0	Ki67+	 2624 11902
762	0	0	Ki67+	 2633 11932
763	0	0	Ki67+	 2636 11851
764	0	0	Ki67+	 2643 12041
765	0	0	Ki67+	 2646 12059
766	0	0	Ki67+	 2648 11933
767	0	0	Ki67+	 2648 12025
768	0	0	Ki67+	 2651 11973
769	0	0	Ki67+	 2654 11903
770	0	0	Ki67+	 2654 12278
771	0	0	Ki67+	 2657 12363
772	0	0	Ki67+	 2659 12034
773	0	0	Ki67+	 2664 11867
774	0	0	Ki67+	 2670 12015
775	0	0	Ki67+	 2674 11833
776	0	0	Ki67+	 2674 11931
777	0	0	Ki67+	 2674 11952
778	0	0	Ki67+	 2677 11977
779	0	0	Ki67+	 2680 12360
780	0	0	Ki67+	 2681 11803
781	0	0	Ki67+	 1890 12543
782	0	0	Ki67+	 1899 12551
783	0	0	Ki67+	 1902 12768
784	0	0	Ki67+	 1914 12553
785	0	0	Ki67+	 1916 12679
786	0	0	Ki67+	 1935 13020
787	0	0	Ki67+	 1945 12584
788	0	0	Ki67+	 1958 12758
789	0	0	Ki67+	 1966 12703
790	0	0	Ki67+	 1966 12749
791	0	0	Ki67+	 1981 13049
792	0	0	Ki67+	 1982 12987
793	0	0	Ki67+	 1987 12485
794	0	0	Ki67+	 1993 12506
795	0	0	Ki67+	 1994 13210
796	0	0	Ki67+	 1995 12590
797	0	0	Ki67+	 1997 12938
798	0	0	Ki67+	 2002 13018
799	0	0	Ki67+	 2011 12596
800	0	0	Ki67+	 2017 13200
801	0	0	Ki67+	 2019 12973
802	0	0	Ki67+	 2023 13214
803	0	0	Ki67+	 2036 12985
804	0	0	Ki67+	 2043 13167
805	0	0	Ki67+	 2044 12823
806	0	0	Ki67+	 2045 13148
807	0	0	Ki67+	 2047 12802
808	0	0	Ki67+	 2055 13177
809	0	0	Ki67+	 2071 12941
810	0	0	Ki67+	 2071 13076
811	0	0	Ki67+	 2073 12984
812	0	0	Ki67+	 2087 13057
813	0	0	Ki67+	 2097 12811
814	0	0	Ki67+	 2104 12507
815	0	0	Ki67+	 2109 12968
816	0	0	Ki67+	 2115 12799
817	0	0	Ki67+	 2122 13107
818	0	0	Ki67+	 2133 12491
819	0	0	Ki67+	 2134 13025
820	0	0	Ki67+	 2156 12429
821	0	0	Ki67+	 2156 13199
822	0	0	Ki67+	 2168 13158
823	0	0	Ki67+	 2190 13099
824	0	0	Ki67+	 2194 13112
825	0	0	Ki67+	 2199 12628
826	0	0	Ki67+	 2217 12541
827	0	0	Ki67+	 2221 12873
828	0	0	Ki67+	 2225 12463
829	0	0	Ki67+	 2228 12522
830	0	0	Ki67+	 2236 13148
831	0	0	Ki67+	 2237 12663
832	0	0	Ki67+	 2244 12934
833	0	0	Ki67+	 2248 12704
834	0	0	Ki67+	 2248 12958
835	0	0	Ki67+	 2252 12551
836	0	0	Ki67+	 2253 12692
837	0	0	Ki67+	 2260 12620
838	0	0	Ki67+	 2261 13144
839	0	0	Ki67+	 2262 12770
840	0	0	Ki67+	 2279 12682
841	0	0	Ki67+	 2285 12600
842	0	0	Ki67+	 2292 12787
843	0	0	Ki67+	 2297 13086
844	0	0	Ki67+	 2299 13021
845	0	0	Ki67+	 2304 12749
846	0	0	Ki67+	 2326 13012
847	0	0	Ki67+	 2329 12685
848	0	0	Ki67+	 2329 12707
849	0	0	Ki67+	 2345 12772
850	0	0	Ki67+	 2356 12824
851	0	0	Ki67+	 2357 12953
852	0	0	Ki67+	 2358 13022
853	0	0	Ki67+	 2371 12806
854	0	0	Ki67+	 2373 12884
855	0	0	Ki67+	 2389 13001
856	0	0	Ki67+	 2395 12829
857	0	0	Ki67+	 2407 13102
858	0	0	Ki67+	 2417 12885
859	0	0	Ki67+	 2427 12843
860	0	0	Ki67+	 2430 12807
861	0	0	Ki67+	 2433 12469
862	0	0	Ki67+	 2433 13094
863	0	0	Ki67+	 2439 13045
864	0	0	Ki67+	 2440 13072
865	0	0	Ki67+	 2446 13150
866	0	0	Ki67+	 2452 13119
867	0	0	Ki67+	 2455 12438
868	0	0	Ki67+	 2466 13064
869	0	0	Ki67+	 2467 13160
870	0	0	Ki67+	 2480 13118
871	0	0	Ki67+	 2493 13150
872	0	0	Ki67+	 2503 12555
873	0	0	Ki67+	 2505 12466
874	0	0	Ki67+	 2508 12602
875	0	0	Ki67+	 2510 12586
876	0	0	Ki67+	 2519 13173
877	0	0	Ki67+	 2523 13161
878	0	0	Ki67+	 2535 12751
879	0	0	Ki67+	 2546 13090
880	0	0	Ki67+	 2557 12845
881	0	0	Ki67+	 2558 13159
882	0	0	Ki67+	 2568 13122
883	0	0	Ki67+	 2574 12511
884	0	0	Ki67+	 2584 13197
885	0	0	Ki67+	 2585 12797
886	0	0	Ki67+	 2604 13140
887	0	0	Ki67+	 2605 12604
888	0	0	Ki67+	 2609 12637
889	0	0	Ki67+	 2609 12780
890	0	0	Ki67+	 2617 12792
891	0	0	Ki67+	 2617 13122
892	0	0	Ki67+	 2624 12868
893	0	0	Ki67+	 2636 12934
894	0	0	Ki67+	 2638 13078
895	0	0	Ki67+	 2640 12895
896	0	0	Ki67+	 2643 12538
897	0	0	Ki67+	 2648 12784
898	0	0	Ki67+	 2652 12530
899	0	0	Ki67+	 2685 12943
900	0	0	Ki67+	 1892 13276
901	0	0	Ki67+	 1898 13433
902	0	0	Ki67+	 1911 13487
903	0	0	Ki67+	 1960 13225
904	0	0	Ki67+	 1965 13250
905	0	0	Ki67+	 1967 13294
906	0	0	Ki67+	 1996 13476
907	0	0	Ki67+	 2020 13543
908	0	0	Ki67+	 2032 13274
909	0	0	Ki67+	 2059 13254
910	0	0	Ki67+	 2101 13907
911	0	0	Ki67+	 2106 13920
912	0	0	Ki67+	 2118 13818
913	0	0	Ki67+	 2118 13911
914	0	0	Ki67+	 2148 13242
915	0	0	Ki67+	 2280 13331
916	0	0	Ki67+	 2287 13254
917	0	0	Ki67+	 2298 13530
918	0	0	Ki67+	 2305 13263
919	0	0	Ki67+	 2332 13287
920	0	0	Ki67+	 2335 13238
921	0	0	Ki67+	 2354 13333
922	0	0	Ki67+	 2367 13276
923	0	0	Ki67+	 2395 13297
924	0	0	Ki67+	 2433 13998
925	0	0	Ki67+	 2438 13351
926	0	0	Ki67+	 2445 13333
927	0	0	Ki67+	 2462 13987
928	0	0	Ki67+	 2486 13275
929	0	0	Ki67+	 2497 13776
930	0	0	Ki67+	 2506 13601
931	0	0	Ki67+	 2530 13360
932	0	0	Ki67+	 2549 13353
933	0	0	Ki67+	 2567 13392
934	0	0	Ki67+	 2607 13997
935	0	0	Ki67+	 2625 13458
936	0	0	Ki67+	 2632 13439
937	0	0	Ki67+	 2640 13326
938	0	0	Ki67+	 2642 13606
939	0	0	Ki67+	 2649 13961
940	0	0	Ki67+	 2653 13841
941	0	0	Ki67+	 2654 13903
942	0	0	Ki67+	 2655 13394
943	0	0	Ki67+	 2662 13367
944	0	0	Ki67+	 2685 13490
945	0	0	Ki67+	 2685 13843
946	0	0	Ki67+	 2060 14804
947	0	0	Ki67+	 2088 14752
948	0	0	Ki67+	 2098 14592
949	0	0	Ki67+	 2112 14559
950	0	0	Ki67+	 2179 14485
951	0	0	Ki67+	 2182 14801
952	0	0	Ki67+	 2186 14785
953	0	0	Ki67+	 2269 14701
954	0	0	Ki67+	 2302 14735
955	0	0	Ki67+	 2338 14601
956	0	0	Ki67+	 2377 14621
957	0	0	Ki67+	 2385 14719
958	0	0	Ki67+	 2390 14610
959	0	0	Ki67+	 2406 14665
960	0	0	Ki67+	 2453 14620
961	0	0	Ki67+	 2455 14452
962	0	0	Ki67+	 2581 14680
963	0	0	Ki67+	 2583 14720
964	0	0	Ki67+	 2583 14746
965	0	0	Ki67+	 2603 14743
966	0	0	Ki67+	 2610 14675
967	0	0	Ki67+	 2625 14723
968	0	0	Ki67+	 2626 14815
969	0	0	Ki67+	 2630 14785
970	0	0	Ki67+	 2634 14687
971	0	0	Ki67+	 2636 14317
972	0	0	Ki67+	 2651 14687
973	0	0	Ki67+	 2677 14673
974	0	0	Ki67+	 1919 15386
975	0	0	Ki67+	 2224 14934
976	0	0	Ki67+	 2248 14930
977	0	0	Ki67+	 2378 14932
978	0	0	Ki67+	 2461 15228
979	0	0	Ki67+	 2530 14984
980	0	0	Ki67+	 2544 15113
981	0	0	Ki67+	 2545 15255
982	0	0	Ki67+	 2548 15270
983	0	0	Ki67+	 2561 15325
984	0	0	Ki67+	 2567 15013
985	0	0	Ki67+	 2567 15242
986	0	0	Ki67+	 2587 14997
987	0	0	Ki67+	 2655 15305
988	0	0	Ki67+	 2373 15837
989	0	0	Ki67+	 2432 15863
990	0	0	Ki67+	 1968 19429
991	0	0	Ki67+	 1973 19441
992	0	0	Ki67+	 2039 19456
993	0	0	Ki67+	 2043 19416
994	0	0	Ki67+	 2053 19481
995	0	0	Ki67+	 2059 19352
996	0	0	Ki67+	 2121 19520
997	0	0	Ki67+	 2155 19428
998	0	0	Ki67+	 2175 19430
999	0	0	Ki67+	 2205 19217
1000	0	0	Ki67+	 2222 19251
1001	0	0	Ki67+	 2235 19235
1002	0	0	Ki67+	 2236 19285
1003	0	0	Ki67+	 2247 19335
1004	0	0	Ki67+	 2250 19292
1005	0	0	Ki67+	 2256 19312
1006	0	0	Ki67+	 2267 19159
1007	0	0	Ki67+	 2269 19232
1008	0	0	Ki67+	 2281 19153
1009	0	0	Ki67+	 2295 19338
1010	0	0	Ki67+	 2323 19536
1011	0	0	Ki67+	 2328 19566
1012	0	0	Ki67+	 2371 19423
1013	0	0	Ki67+	 2373 19236
1014	0	0	Ki67+	 2374 19200
1015	0	0	Ki67+	 2374 19507
1016	0	0	Ki67+	 2377 19301
1017	0	0	Ki67+	 2378 19334
1018	0	0	Ki67+	 2380 19536
1019	0	0	Ki67+	 2399 19369
1020	0	0	Ki67+	 2405 19334
1021	0	0	Ki67+	 2409 19177
1022	0	0	Ki67+	 2418 19220
1023	0	0	Ki67+	 2452 19449
1024	0	0	Ki67+	 2544 19270
1025	0	0	Ki67+	 2558 19371
1026	0	0	Ki67+	 2564 19227
1027	0	0	Ki67+	 2568 19209
1028	0	0	Ki67+	 2583 19184
1029	0	0	Ki67+	 2629 19195
1030	0	0	Ki67+	 2630 19323
1031	0	0	Ki67+	 2631 19217
1032	0	0	Ki67+	 2646 19280
1033	0	0	Ki67+	 2649 19144
1034	0	0	Ki67+	 2657 19231
1035	0	0	Ki67+	 2684 19324
1036	0	0	Ki67+	 1981 19638
1037	0	0	Ki67+	 2023 20068
1038	0	0	Ki67+	 2086 20381
1039	0	0	Ki67+	 2258 20245
1040	0	0	Ki67+	 2274 20198
1041	0	0	Ki67+	 2279 20331
1042	0	0	Ki67+	 2287 20198
1043	0	0	Ki67+	 2300 20322
1044	0	0	Ki67+	 2313 20153
1045	0	0	Ki67+	 2319 20136
1046	0	0	Ki67+	 2322 19941
1047	0	0	Ki67+	 2326 20083
1048	0	0	Ki67+	 2333 20350
1049	0	0	Ki67+	 2350 19649
1050	0	0	Ki67+	 2387 20037
1051	0	0	Ki67+	 2392 19638
1052	0	0	Ki67+	 2442 19618
1053	0	0	Ki67+	 2567 20289
1054	0	0	Ki67+	 2604 20123
1055	0	0	Ki67+	 1894 21064
1056	0	0	Ki67+	 2023 21018
1057	0	0	Ki67+	 2101 20443
1058	0	0	Ki67+	 2122 21012
1059	0	0	Ki67+	 2141 20530
1060	0	0	Ki67+	 2141 20543
1061	0	0	Ki67+	 2165 20538
1062	0	0	Ki67+	 2174 20833
1063	0	0	Ki67+	 2176 20680
1064	0	0	Ki67+	 2203 20740
1065	0	0	Ki67+	 2230 20554
1066	0	0	Ki67+	 2284 20646
1067	0	0	Ki67+	 2286 21093
1068	0	0	Ki67+	 2311 20442
1069	0	0	Ki67+	 2313 21090
1070	0	0	Ki67+	 2320 20499
1071	0	0	Ki67+	 2378 20489
1072	0	0	Ki67+	 2397 20532
1073	0	0	Ki67+	 2417 20859
1074	0	0	Ki67+	 2420 20892
1075	0	0	Ki67+	 2421 21179
1076	0	0	Ki67+	 2429 20854
1077	0	0	Ki67+	 2455 20583
1078	0	0	Ki67+	 2469 20587
1079	0	0	Ki67+	 2477 20629
1080	0	0	Ki67+	 2478 20866
1081	0	0	Ki67+	 2517 21006
1082	0	0	Ki67+	 2534 20652
1083	0	0	Ki67+	 2550 20644
1084	0	0	Ki67+	 2550 21021
1085	0	0	Ki67+	 2551 20562
1086	0	0	Ki67+	 2555 20931
1087	0	0	Ki67+	 2557 20594
1088	0	0	Ki67+	 2591 20599
1089	0	0	Ki67+	 2626 20641
1090	0	0	Ki67+	 2656 20850
1091	0	0	Ki67+	 1896 21818
1092	0	0	Ki67+	 1900 21964
1093	0	0	Ki67+	 1926 21673
1094	0	0	Ki67+	 1927 21615
1095	0	0	Ki67+	 1952 21301
1096	0	0	Ki67+	 2033 21469
1097	0	0	Ki67+	 2114 21771
1098	0	0	Ki67+	 2127 21280
1099	0	0	Ki67+	 2142 21305
1100	0	0	Ki67+	 2186 21580
1101	0	0	Ki67+	 2200 21516
1102	0	0	Ki67+	 2205 21226
1103	0	0	Ki67+	 2205 21494
1104	0	0	Ki67+	 2206 21236
1105	0	0	Ki67+	 2220 21534
1106	0	0	Ki67+	 2220 21647
1107	0	0	Ki67+	 2229 21740
1108	0	0	Ki67+	 2245 21597
1109	0	0	Ki67+	 2249 21538
1110	0	0	Ki67+	 2256 21550
1111	0	0	Ki67+	 2271 21664
1112	0	0	Ki67+	 2280 21262
1113	0	0	Ki67+	 2292 21821
1114	0	0	Ki67+	 2296 21885
1115	0	0	Ki67+	 2302 21846
1116	0	0	Ki67+	 2310 21695
1117	0	0	Ki67+	 2367 21285
1118	0	0	Ki67+	 2439 21344
1119	0	0	Ki67+	 2442 21288
1120	0	0	Ki67+	 2458 21283
1121	0	0	Ki67+	 2459 21694
1122	0	0	Ki67+	 2469 21319
1123	0	0	Ki67+	 2480 21455
1124	0	0	Ki67+	 2480 21711
1125	0	0	Ki67+	 2503 21712
1126	0	0	Ki67+	 2517 21655
1127	0	0	Ki67+	 2533 21787
1128	0	0	Ki67+	 2538 21687
1129	0	0	Ki67+	 2557 21718
1130	0	0	Ki67+	 2569 21465
1131	0	0	Ki67+	 2574 21351
1132	0	0	Ki67+	 2599 21489
1133	0	0	Ki67+	 2602 21475
1134	0	0	Ki67+	 2604 21693
1135	0	0	Ki67+	 2613 21726
1136	0	0	Ki67+	 2632 21777
1137	0	0	Ki67+	 2635 21383
1138	0	0	Ki67+	 2652 21491
1139	0	0	Ki67+	 2653 21523
1140	0	0	Ki67+	 2655 21540
1141	0	0	Ki67+	 2666 21531
1142	0	0	Ki67+	 2670 21493
1143	0	0	Ki67+	 2671 21735
1144	0	0	Ki67+	 1927 22735
1145	0	0	Ki67+	 1935 22455
1146	0	0	Ki67+	 1945 22429
1147	0	0	Ki67+	 1965 22495
1148	0	0	Ki67+	 1978 22781
1149	0	0	Ki67+	 2019 22135
1150	0	0	Ki67+	 2028 22475
1151	0	0	Ki67+	 2043 22052
1152	0	0	Ki67+	 2052 22098
1153	0	0	Ki67+	 2083 22230
1154	0	0	Ki67+	 2116 22111
1155	0	0	Ki67+	 2128 22008
1156	0	0	Ki67+	 2137 22064
1157	0	0	Ki67+	 2150 22768
1158	0	0	Ki67+	 2189 22199
1159	0	0	Ki67+	 2191 22120
1160	0	0	Ki67+	 2199 22193
1161	0	0	Ki67+	 2230 22162
1162	0	0	Ki67+	 2240 22201
1163	0	0	Ki67+	 2252 22265
1164	0	0	Ki67+	 2254 22249
1165	0	0	Ki67+	 2263 22225
1166	0	0	Ki67+	 2278 22070
1167	0	0	Ki67+	 2319 22704
1168	0	0	Ki67+	 2322 22250
1169	0	0	Ki67+	 2322 22773
1170	0	0	Ki67+	 2324 22221
1171	0	0	Ki67+	 2328 22756
1172	0	0	Ki67+	 2329 22133
1173	0	0	Ki67+	 2331 22108
1174	0	0	Ki67+	 2343 22273
1175	0	0	Ki67+	 2390 22539
1176	0	0	Ki67+	 2407 22255
1177	0	0	Ki67+	 2415 22336
1178	0	0	Ki67+	 2423 22373
1179	0	0	Ki67+	 2423 22561
1180	0	0	Ki67+	 2427 22531
1181	0	0	Ki67+	 2440 22533
1182	0	0	Ki67+	 2452 22361
1183	0	0	Ki67+	 2453 22477
1184	0	0	Ki67+	 2459 22233
1185	0	0	Ki67+	 2471 22421
1186	0	0	Ki67+	 2474 22697
1187	0	0	Ki67+	 2475 22613
1188	0	0	Ki67+	 2476 22489
1189	0	0	Ki67+	 2476 22736
1190	0	0	Ki67+	 2479 22255
1191	0	0	Ki67+	 2480 22288
1192	0	0	Ki67+	 2481 22782
1193	0	0	Ki67+	 2490 22597
1194	0	0	Ki67+	 2498 22252
1195	0	0	Ki67+	 2505 22139
1196	0	0	Ki67+	 2514 22298
1197	0	0	Ki67+	 2514 22541
1198	0	0	Ki67+	 2515 22461
1199	0	0	Ki67+	 2517 22184
1200	0	0	Ki67+	 2541 22261
1201	0	0	Ki67+	 2541 22309
1202	0	0	Ki67+	 2542 22211
1203	0	0	Ki67+	 2552 22244
1204	0	0	Ki67+	 2553 22385
1205	0	0	Ki67+	 2565 22215
1206	0	0	Ki67+	 2577 22509
1207	0	0	Ki67+	 2579 22360
1208	0	0	Ki67+	 2582 22281
1209	0	0	Ki67+	 2593 22232
1210	0	0	Ki67+	 2624 22060
1211	0	0	Ki67+	 2636 22328
1212	0	0	Ki67+	 2658 22329
1213	0	0	Ki67+	 1939 23392
1214	0	0	Ki67+	 1960 23574
1215	0	0	Ki67+	 1961 22924
1216	0	0	Ki67+	 2083 23412
1217	0	0	Ki67+	 2099 23074
1218	0	0	Ki67+	 2119 23526
1219	0	0	Ki67+	 2184 23454
1220	0	0	Ki67+	 2190 22807
1221	0	0	Ki67+	 2202 23447
1222	0	0	Ki67+	 2219 23484
1223	0	0	Ki67+	 2234 23093
1224	0	0	Ki67+	 2238 23106
1225	0	0	Ki67+	 2277 22804
1226	0	0	Ki67+	 2277 23057
1227	0	0	Ki67+	 2279 23156
1228	0	0	Ki67+	 2306 23168
1229	0	0	Ki67+	 2321 22827
1230	0	0	Ki67+	 2336 22881
1231	0	0	Ki67+	 2356 23214
1232	0	0	Ki67+	 2373 23172
1233	0	0	Ki67+	 2400 23385
1234	0	0	Ki67+	 2418 23533
1235	0	0	Ki67+	 2471 23040
1236	0	0	Ki67+	 2474 23083
1237	0	0	Ki67+	 2481 22809
1238	0	0	Ki67+	 2489 23024
1239	0	0	Ki67+	 2507 23203
1240	0	0	Ki67+	 2539 23179
1241	0	0	Ki67+	 2540 23357
1242	0	0	Ki67+	 2542 22795
1243	0	0	Ki67+	 2555 22836
1244	0	0	Ki67+	 2567 22859
1245	0	0	Ki67+	 2581 22806
1246	0	0	Ki67+	 2597 23194
1247	0	0	Ki67+	 2602 23464
1248	0	0	Ki67+	 2607 22829
1249	0	0	Ki67+	 2622 23408
1250	0	0	Ki67+	 2634 23214
1251	0	0	Ki67+	 2635 23023
1252	0	0	Ki67+	 2642 22976
1253	0	0	Ki67+	 2669 23161
1254	0	0	Ki67+	 1901 23709
1255	0	0	Ki67+	 1928 23638
1256	0	0	Ki67+	 1930 24084
1257	0	0	Ki67+	 1977 23789
1258	0	0	Ki67+	 2067 23983
1259	0	0	Ki67+	 2085 24334
1260	0	0	Ki67+	 2164 24100
1261	0	0	Ki67+	 2460 23661
1262	0	0	Ki67+	 2620 23889
1263	0	0	Ki67+	 2635 24196
1264	0	0	Ki67+	 1900 24726
1265	0	0	Ki67+	 1909 24668
1266	0	0	Ki67+	 2031 25040
1267	0	0	Ki67+	 2060 24811
1268	0	0	Ki67+	 2112 24783
1269	0	0	Ki67+	 2125 24991
1270	0	0	Ki67+	 2127 24895
1271	0	0	Ki67+	 2138 24892
1272	0	0	Ki67+	 2183 24955
1273	0	0	Ki67+	 2247 24777
1274	0	0	Ki67+	 2254 24769
1275	0	0	Ki67+	 2284 24833
1276	0	0	Ki67+	 2322 24949
1277	0	0	Ki67+	 2331 24511
1278	0	0	Ki67+	 2334 25174
1279	0	0	Ki67+	 2354 24971
1280	0	0	Ki67+	 2363 24676
1281	0	0	Ki67+	 2365 24516
1282	0	0	Ki67+	 2371 24614
1283	0	0	Ki67+	 2392 24953
1284	0	0	Ki67+	 2394 24784
1285	0	0	Ki67+	 2398 24686
1286	0	0	Ki67+	 2404 24922
1287	0	0	Ki67+	 2459 24966
1288	0	0	Ki67+	 2473 24823
1289	0	0	Ki67+	 2492 24976
1290	0	0	Ki67+	 2534 24994
1291	0	0	Ki67+	 2606 24451
1292	0	0	Ki67+	 2656 25033
1293	0	0	Ki67+	 2199 25205
1294	0	0	Ki67+	 2358 25236
1295	0	0	Ki67+	 2426 25315
1296	0	0	Ki67+	 2460 25367
1297	0	0	Ki67+	 2480 25435
1298	0	0	Ki67+	 2508 25375
1299	0	0	Ki67+	 2523 25443
1300	0	0	Ki67+	 2566 25353
1301	0	0	Ki67+	 2573 25344
1302	0	0	Ki67+	 2583 25293
1303	0	0	Ki67+	 2598 25302
1304	0	0	Ki67+	 2613 25701
1305	0	0	Ki67+	 2618 25350
1306	0	0	Ki67+	 2649 25675
1307	0	0	Ki67+	 3212 7343
1308	0	0	Ki67+	 3257 7359
1309	0	0	Ki67+	 3297 7374
1310	0	0	Ki67+	 2744 7945
1311	0	0	Ki67+	 2746 7962
1312	0	0	Ki67+	 2754 7605
1313	0	0	Ki67+	 2770 7651
1314	0	0	Ki67+	 2827 7954
1315	0	0	Ki67+	 2833 8161
1316	0	0	Ki67+	 2860 7614
1317	0	0	Ki67+	 2865 8033
1318	0	0	Ki67+	 2875 8008
1319	0	0	Ki67+	 2897 7520
1320	0	0	Ki67+	 2917 7494
1321	0	0	Ki67+	 2927 7651
1322	0	0	Ki67+	 2945 8090
1323	0	0	Ki67+	 2948 7628
1324	0	0	Ki67+	 2961 7808
1325	0	0	Ki67+	 2989 7861
1326	0	0	Ki67+	 2993 7848
1327	0	0	Ki67+	 2998 7748
1328	0	0	Ki67+	 3003 7837
1329	0	0	Ki67+	 3018 8015
1330	0	0	Ki67+	 3022 7520
1331	0	0	Ki67+	 3034 7730
1332	0	0	Ki67+	 3034 7936
1333	0	0	Ki67+	 3047 7588
1334	0	0	Ki67+	 3057 8045
1335	0	0	Ki67+	 3059 7989
1336	0	0	Ki67+	 3062 7677
1337	0	0	Ki67+	 3072 7987
1338	0	0	Ki67+	 3073 7966
1339	0	0	Ki67+	 3087 7535
1340	0	0	Ki67+	 3091 8143
1341	0	0	Ki67+	 3092 7519
1342	0	0	Ki67+	 3092 8037
1343	0	0	Ki67+	 3097 7930
1344	0	0	Ki67+	 3102 8161
1345	0	0	Ki67+	 3105 7575
1346	0	0	Ki67+	 3106 8005
1347	0	0	Ki67+	 3110 7769
1348	0	0	Ki67+	 3114 7656
1349	0	0	Ki67+	 3117 7928
1350	0	0	Ki67+	 3118 7563
1351	0	0	Ki67+	 3121 7799
1352	0	0	Ki67+	 3125 7748
1353	0	0	Ki67+	 3128 7568
1354	0	0	Ki67+	 3131 7578
1355	0	0	Ki67+	 3136 8171
1356	0	0	Ki67+	 3138 8061
1357	0	0	Ki67+	 3144 8009
1358	0	0	Ki67+	 3147 7564
1359	0	0	Ki67+	 3151 8023
1360	0	0	Ki67+	 3165 7632
1361	0	0	Ki67+	 3166 7467
1362	0	0	Ki67+	 3175 7692
1363	0	0	Ki67+	 3176 8124
1364	0	0	Ki67+	 3178 7545
1365	0	0	Ki67+	 3186 8051
1366	0	0	Ki67+	 3190 7537
1367	0	0	Ki67+	 3191 7440
1368	0	0	Ki67+	 3191 7494
1369	0	0	Ki67+	 3192 7518
1370	0	0	Ki67+	 3194 8085
1371	0	0	Ki67+	 3197 7782
1372	0	0	Ki67+	 3199 7970
1373	0	0	Ki67+	 3208 8075
1374	0	0	Ki67+	 3212 7850
1375	0	0	Ki67+	 3219 7773
1376	0	0	Ki67+	 3223 7895
1377	0	0	Ki67+	 3223 7923
1378	0	0	Ki67+	 3225 7695
1379	0	0	Ki67+	 3236 8007
1380	0	0	Ki67+	 3243 7848
1381	0	0	Ki67+	 3254 7889
1382	0	0	Ki67+	 3267 7635
1383	0	0	Ki67+	 3271 7462
1384	0	0	Ki67+	 3271 7679
1385	0	0	Ki67+	 3272 8015
1386	0	0	Ki67+	 3273 7486
1387	0	0	Ki67+	 3277 7777
1388	0	0	Ki67+	 3281 7437
1389	0	0	Ki67+	 3287 7649
1390	0	0	Ki67+	 3291 7609
1391	0	0	Ki67+	 3295 7401
1392	0	0	Ki67+	 3309 7888
1393	0	0	Ki67+	 3310 7437
1394	0	0	Ki67+	 3313 7926
1395	0	0	Ki67+	 3318 7788
1396	0	0	Ki67+	 3326 7953
1397	0	0	Ki67+	 3345 7826
1398	0	0	Ki67+	 3353 7854
1399	0	0	Ki67+	 3355 8049
1400	0	0	Ki67+	 3357 7624
1401	0	0	Ki67+	 3368 7866
1402	0	0	Ki67+	 3370 7886
1403	0	0	Ki67+	 3371 7572
1404	0	0	Ki67+	 3374 7939
1405	0	0	Ki67+	 3376 7811
1406	0	0	Ki67+	 3385 7641
1407	0	0	Ki67+	 3388 7715
1408	0	0	Ki67+	 3392 7987
1409	0	0	Ki67+	 3397 7833
1410	0	0	Ki67+	 3398 7854
1411	0	0	Ki67+	 3404 7728
1412	0	0	Ki67+	 3405 7628
1413	0	0	Ki67+	 3410 7695
1414	0	0	Ki67+	 3413 7794
1415	0	0	Ki67+	 3414 7874
1416	0	0	Ki67+	 3418 7945
1417	0	0	Ki67+	 3426 8012
1418	0	0	Ki67+	 3436 7897
1419	0	0	Ki67+	 3439 7502
1420	0	0	Ki67+	 3444 7608
1421	0	0	Ki67+	 3444 7765
1422	0	0	Ki67+	 3445 7526
1423	0	0	Ki67+	 3449 7895
1424	0	0	Ki67+	 3453 7691
1425	0	0	Ki67+	 3458 7470
1426	0	0	Ki67+	 3464 7523
1427	0	0	Ki67+	 3464 7678
1428	0	0	Ki67+	 3466 7756
1429	0	0	Ki67+	 3473 7533
1430	0	0	Ki67+	 3476 7876
1431	0	0	Ki67+	 3477 7670
1432	0	0	Ki67+	 3478 8141
1433	0	0	Ki67+	 3480 7457
1434	0	0	Ki67+	 3482 7956
1435	0	0	Ki67+	 3484 7470
1436	0	0	Ki67+	 3485 7900
1437	0	0	Ki67+	 2759 8935
1438	0	0	Ki67+	 2759 8949
1439	0	0	Ki67+	 2782 8925
1440	0	0	Ki67+	 2797 8843
1441	0	0	Ki67+	 2798 8886
1442	0	0	Ki67+	 2799 8751
1443	0	0	Ki67+	 2808 8907
1444	0	0	Ki67+	 2811 8184
1445	0	0	Ki67+	 2826 8878
1446	0	0	Ki67+	 2829 8737
1447	0	0	Ki67+	 2837 8584
1448	0	0	Ki67+	 2849 8515
1449	0	0	Ki67+	 2849 8759
1450	0	0	Ki67+	 2858 8708
1451	0	0	Ki67+	 2865 8464
1452	0	0	Ki67+	 2871 8632
1453	0	0	Ki67+	 2877 8574
1454	0	0	Ki67+	 2878 8536
1455	0	0	Ki67+	 2885 8428
1456	0	0	Ki67+	 2887 8704
1457	0	0	Ki67+	 2890 8319
1458	0	0	Ki67+	 2897 8436
1459	0	0	Ki67+	 2898 8624
1460	0	0	Ki67+	 2900 8413
1461	0	0	Ki67+	 2900 8498
1462	0	0	Ki67+	 2912 8660
1463	0	0	Ki67+	 2914 8271
1464	0	0	Ki67+	 2922 8643
1465	0	0	Ki67+	 2924 8575
1466	0	0	Ki67+	 2932 8540
1467	0	0	Ki67+	 2933 8504
1468	0	0	Ki67+	 2939 8869
1469	0	0	Ki67+	 2942 8745
1470	0	0	Ki67+	 2948 8493
1471	0	0	Ki67+	 2951 8653
1472	0	0	Ki67+	 2965 8193
1473	0	0	Ki67+	 2965 8638
1474	0	0	Ki67+	 2970 8720
1475	0	0	Ki67+	 2970 8935
1476	0	0	Ki67+	 2995 8614
1477	0	0	Ki67+	 2996 8754
1478	0	0	Ki67+	 2997 8829
1479	0	0	Ki67+	 3009 8654
1480	0	0	Ki67+	 3010 8572
1481	0	0	Ki67+	 3011 8238
1482	0	0	Ki67+	 3013 8682
1483	0	0	Ki67+	 3019 8591
1484	0	0	Ki67+	 3020 8219
1485	0	0	Ki67+	 3036 8786
1486	0	0	Ki67+	 3039 8537
1487	0	0	Ki67+	 3047 8511
1488	0	0	Ki67+	 3048 8566
1489	0	0	Ki67+	 3052 8463
1490	0	0	Ki67+	 3052 8579
1491	0	0	Ki67+	 3054 8422
1492	0	0	Ki67+	 3054 8850
1493	0	0	Ki67+	 3055 8775
1494	0	0	Ki67+	 3072 8668
1495	0	0	Ki67+	 3081 8805
1496	0	0	Ki67+	 3086 8677
1497	0	0	Ki67+	 3087 8776
1498	0	0	Ki67+	 3103 8779
1499	0	0	Ki67+	 3121 8196
1500	0	0	Ki67+	 3122 8714
1501	0	0	Ki67+	 3127 8306
1502	0	0	Ki67+	 3132 8814
1503	0	0	Ki67+	 3152 8821
1504	0	0	Ki67+	 3159 8205
1505	0	0	Ki67+	 3163 8790
1506	0	0	Ki67+	 3164 8184
1507	0	0	Ki67+	 3168 8668
1508	0	0	Ki67+	 3170 8710
1509	0	0	Ki67+	 3179 8441
1510	0	0	Ki67+	 3180 8803
1511	0	0	Ki67+	 3183 8668
1512	0	0	Ki67+	 3195 8461
1513	0	0	Ki67+	 3196 8336
1514	0	0	Ki67+	 3196 8359
1515	0	0	Ki67+	 3207 8345
1516	0	0	Ki67+	 3209 8327
1517	0	0	Ki67+	 3209 8362
1518	0	0	Ki67+	 3219 8447
1519	0	0	Ki67+	 3224 8687
1520	0	0	Ki67+	 3226 8746
1521	0	0	Ki67+	 3227 8810
1522	0	0	Ki67+	 3227 8922
1523	0	0	Ki67+	 3228 8410
1524	0	0	Ki67+	 3234 8841
1525	0	0	Ki67+	 3236 8392
1526	0	0	Ki67+	 3237 8916
1527	0	0	Ki67+	 3249 8848
1528	0	0	Ki67+	 3254 8721
1529	0	0	Ki67+	 3256 8839
1530	0	0	Ki67+	 3258 8968
1531	0	0	Ki67+	 3272 8469
1532	0	0	Ki67+	 3280 8243
1533	0	0	Ki67+	 3281 8368
1534	0	0	Ki67+	 3282 8467
1535	0	0	Ki67+	 3284 8350
1536	0	0	Ki67+	 3289 8935
1537	0	0	Ki67+	 3290 8190
1538	0	0	Ki67+	 3295 8971
1539	0	0	Ki67+	 3299 8868
1540	0	0	Ki67+	 3305 8794
1541	0	0	Ki67+	 3308 8784
1542	0	0	Ki67+	 3309 8496
1543	0	0	Ki67+	 3334 8370
1544	0	0	Ki67+	 3340 8415
1545	0	0	Ki67+	 3343 8400
1546	0	0	Ki67+	 3359 8965
1547	0	0	Ki67+	 3361 8915
1548	0	0	Ki67+	 3365 8905
1549	0	0	Ki67+	 3367 8824
1550	0	0	Ki67+	 3376 8865
1551	0	0	Ki67+	 3383 8780
1552	0	0	Ki67+	 3383 8908
1553	0	0	Ki67+	 3394 8367
1554	0	0	Ki67+	 3397 8395
1555	0	0	Ki67+	 3402 8805
1556	0	0	Ki67+	 3420 8907
1557	0	0	Ki67+	 3424 8282
1558	0	0	Ki67+	 3427 8779
1559	0	0	Ki67+	 3434 8571
1560	0	0	Ki67+	 3440 8272
1561	0	0	Ki67+	 3448 8437
1562	0	0	Ki67+	 3462 8498
1563	0	0	Ki67+	 3463 8178
1564	0	0	Ki67+	 3469 8281
1565	0	0	Ki67+	 3473 8873
1566	0	0	Ki67+	 3478 8296
1567	0	0	Ki67+	 3483 8207
1568	0	0	Ki67+	 3483 8885
1569	0	0	Ki67+	 3484 8466
1570	0	0	Ki67+	 3485 8186
1571	0	0	Ki67+	 3485 8240
1572	0	0	Ki67+	 3486 8441
1573	0	0	Ki67+	 2692 9700
1574	0	0	Ki67+	 2698 9194
1575	0	0	Ki67+	 2700 9433
1576	0	0	Ki67+	 2701 9177
1577	0	0	Ki67+	 2704 9527
1578	0	0	Ki67+	 2713 9560
1579	0	0	Ki67+	 2716 9662
1580	0	0	Ki67+	 2718 9631
1581	0	0	Ki67+	 2721 9570
1582	0	0	Ki67+	 2722 9534
1583	0	0	Ki67+	 2730 9481
1584	0	0	Ki67+	 2731 9566
1585	0	0	Ki67+	 2731 9598
1586	0	0	Ki67+	 2741 9621
1587	0	0	Ki67+	 2742 9461
1588	0	0	Ki67+	 2745 9511
1589	0	0	Ki67+	 2753 9583
1590	0	0	Ki67+	 2758 9490
1591	0	0	Ki67+	 2758 9515
1592	0	0	Ki67+	 2760 8978
1593	0	0	Ki67+	 2762 9155
1594	0	0	Ki67+	 2772 9142
1595	0	0	Ki67+	 2779 9564
1596	0	0	Ki67+	 2790 9283
1597	0	0	Ki67+	 2811 9233
1598	0	0	Ki67+	 2824 9006
1599	0	0	Ki67+	 2890 9758
1600	0	0	Ki67+	 2897 9020
1601	0	0	Ki67+	 2913 9731
1602	0	0	Ki67+	 2925 9717
1603	0	0	Ki67+	 2945 9736
1604	0	0	Ki67+	 2948 9692
1605	0	0	Ki67+	 2964 9014
1606	0	0	Ki67+	 2966 9723
1607	0	0	Ki67+	 2980 9434
1608	0	0	Ki67+	 2982 9695
1609	0	0	Ki67+	 2989 9119
1610	0	0	Ki67+	 2992 9497
1611	0	0	Ki67+	 2997 9695
1612	0	0	Ki67+	 3004 9679
1613	0	0	Ki67+	 3026 9774
1614	0	0	Ki67+	 3034 9677
1615	0	0	Ki67+	 3040 9376
1616	0	0	Ki67+	 3043 9315
1617	0	0	Ki67+	 3043 9326
1618	0	0	Ki67+	 3044 9529
1619	0	0	Ki67+	 3051 9395
1620	0	0	Ki67+	 3053 9456
1621	0	0	Ki67+	 3053 9506
1622	0	0	Ki67+	 3053 9693
1623	0	0	Ki67+	 3054 9492
1624	0	0	Ki67+	 3063 9413
1625	0	0	Ki67+	 3069 9388
1626	0	0	Ki67+	 3072 9482
1627	0	0	Ki67+	 3077 9307
1628	0	0	Ki67+	 3079 9531
1629	0	0	Ki67+	 3096 9691
1630	0	0	Ki67+	 3099 9393
1631	0	0	Ki67+	 3121 9127
1632	0	0	Ki67+	 3122 9343
1633	0	0	Ki67+	 3126 9463
1634	0	0	Ki67+	 3127 9316
1635	0	0	Ki67+	 3129 9640
1636	0	0	Ki67+	 3130 9115
1637	0	0	Ki67+	 3134 9654
1638	0	0	Ki67+	 3135 9672
1639	0	0	Ki67+	 3137 9295
1640	0	0	Ki67+	 3140 9382
1641	0	0	Ki67+	 3140 9431
1642	0	0	Ki67+	 3141 9503
1643	0	0	Ki67+	 3144 9395
1644	0	0	Ki67+	 3145 9156
1645	0	0	Ki67+	 3145 9311
1646	0	0	Ki67+	 3158 9619
1647	0	0	Ki67+	 3159 9535
1648	0	0	Ki67+	 3160 9667
1649	0	0	Ki67+	 3163 9362
1650	0	0	Ki67+	 3164 9134
1651	0	0	Ki67+	 3164 9389
1652	0	0	Ki67+	 3165 9328
1653	0	0	Ki67+	 3179 9438
1654	0	0	Ki67+	 3180 9168
1655	0	0	Ki67+	 3182 9531
1656	0	0	Ki67+	 3183 9775
1657	0	0	Ki67+	 3186 9562
1658	0	0	Ki67+	 3190 9644
1659	0	0	Ki67+	 3193 9616
1660	0	0	Ki67+	 3200 9111
1661	0	0	Ki67+	 3206 9544
1662	0	0	Ki67+	 3208 9338
1663	0	0	Ki67+	 3213 9120
1664	0	0	Ki67+	 3216 9559
1665	0	0	Ki67+	 3220 9762
1666	0	0	Ki67+	 3223 9026
1667	0	0	Ki67+	 3227 9542
1668	0	0	Ki67+	 3228 9610
1669	0	0	Ki67+	 3232 9372
1670	0	0	Ki67+	 3233 9480
1671	0	0	Ki67+	 3234 9392
1672	0	0	Ki67+	 3239 9177
1673	0	0	Ki67+	 3239 9332
1674	0	0	Ki67+	 3244 9049
1675	0	0	Ki67+	 3247 9361
1676	0	0	Ki67+	 3248 8984
1677	0	0	Ki67+	 3249 9768
1678	0	0	Ki67+	 3251 9615
1679	0	0	Ki67+	 3253 9345
1680	0	0	Ki67+	 3256 9545
1681	0	0	Ki67+	 3264 9051
1682	0	0	Ki67+	 3274 9192
1683	0	0	Ki67+	 3279 9078
1684	0	0	Ki67+	 3281 9440
1685	0	0	Ki67+	 3289 9063
1686	0	0	Ki67+	 3295 9502
1687	0	0	Ki67+	 3297 9366
1688	0	0	Ki67+	 3299 9200
1689	0	0	Ki67+	 3300 9450
1690	0	0	Ki67+	 3301 9406
1691	0	0	Ki67+	 3312 9522
1692	0	0	Ki67+	 3321 9492
1693	0	0	Ki67+	 3323 9187
1694	0	0	Ki67+	 3323 9206
1695	0	0	Ki67+	 3331 9460
1696	0	0	Ki67+	 3333 9109
1697	0	0	Ki67+	 3338 9347
1698	0	0	Ki67+	 3340 9454
1699	0	0	Ki67+	 3340 9731
1700	0	0	Ki67+	 3342 9434
1701	0	0	Ki67+	 3343 9418
1702	0	0	Ki67+	 3346 9536
1703	0	0	Ki67+	 3347 9739
1704	0	0	Ki67+	 3352 9183
1705	0	0	Ki67+	 3355 9325
1706	0	0	Ki67+	 3357 9487
1707	0	0	Ki67+	 3362 9349
1708	0	0	Ki67+	 3378 9205
1709	0	0	Ki67+	 3378 9524
1710	0	0	Ki67+	 3388 9704
1711	0	0	Ki67+	 3390 9533
1712	0	0	Ki67+	 3395 9318
1713	0	0	Ki67+	 3397 9491
1714	0	0	Ki67+	 3398 9123
1715	0	0	Ki67+	 3402 9479
1716	0	0	Ki67+	 3402 9675
1717	0	0	Ki67+	 3403 9042
1718	0	0	Ki67+	 3406 9515
1719	0	0	Ki67+	 3407 9458
1720	0	0	Ki67+	 3407 9759
1721	0	0	Ki67+	 3417 9709
1722	0	0	Ki67+	 3419 9183
1723	0	0	Ki67+	 3423 9500
1724	0	0	Ki67+	 3437 9143
1725	0	0	Ki67+	 3437 9699
1726	0	0	Ki67+	 3441 9313
1727	0	0	Ki67+	 3441 9482
1728	0	0	Ki67+	 3443 9352
1729	0	0	Ki67+	 3447 9708
1730	0	0	Ki67+	 3451 9440
1731	0	0	Ki67+	 3451 9610
1732	0	0	Ki67+	 3462 9291
1733	0	0	Ki67+	 3464 9619
1734	0	0	Ki67+	 3478 9529
1735	0	0	Ki67+	 3480 9181
1736	0	0	Ki67+	 3481 9458
1737	0	0	Ki67+	 3486 9696
1738	0	0	Ki67+	 3487 9501
1739	0	0	Ki67+	 2699 10479
1740	0	0	Ki67+	 2724 9875
1741	0	0	Ki67+	 2727 9891
1742	0	0	Ki67+	 2737 10499
1743	0	0	Ki67+	 2768 9848
1744	0	0	Ki67+	 2770 9897
1745	0	0	Ki67+	 2807 9989
1746	0	0	Ki67+	 2859 9822
1747	0	0	Ki67+	 2875 10004
1748	0	0	Ki67+	 2883 9962
1749	0	0	Ki67+	 2892 9780
1750	0	0	Ki67+	 2913 9795
1751	0	0	Ki67+	 2935 9930
1752	0	0	Ki67+	 2947 9786
1753	0	0	Ki67+	 2953 9803
1754	0	0	Ki67+	 2954 10372
1755	0	0	Ki67+	 2958 9909
1756	0	0	Ki67+	 2965 9921
1757	0	0	Ki67+	 2966 10386
1758	0	0	Ki67+	 2970 10086
1759	0	0	Ki67+	 2977 9883
1760	0	0	Ki67+	 2985 9911
1761	0	0	Ki67+	 2998 10046
1762	0	0	Ki67+	 3008 9884
1763	0	0	Ki67+	 3025 9981
1764	0	0	Ki67+	 3030 10053
1765	0	0	Ki67+	 3048 9967
1766	0	0	Ki67+	 3052 9868
1767	0	0	Ki67+	 3053 9803
1768	0	0	Ki67+	 3055 9947
1769	0	0	Ki67+	 3059 9932
1770	0	0	Ki67+	 3083 10050
1771	0	0	Ki67+	 3085 10390
1772	0	0	Ki67+	 3120 9840
1773	0	0	Ki67+	 3135 9968
1774	0	0	Ki67+	 3146 9786
1775	0	0	Ki67+	 3147 9841
1776	0	0	Ki67+	 3161 9865
1777	0	0	Ki67+	 3171 9933
1778	0	0	Ki67+	 3174 10052
1779	0	0	Ki67+	 3190 9939
1780	0	0	Ki67+	 3196 10313
1781	0	0	Ki67+	 3204 9856
1782	0	0	Ki67+	 3211 9891
1783	0	0	Ki67+	 3212 9938
1784	0	0	Ki67+	 3215 9814
1785	0	0	Ki67+	 3220 10552
1786	0	0	Ki67+	 3222 10071
1787	0	0	Ki67+	 3227 10531
1788	0	0	Ki67+	 3250 9932
1789	0	0	Ki67+	 3256 9912
1790	0	0	Ki67+	 3274 9891
1791	0	0	Ki67+	 3278 10376
1792	0	0	Ki67+	 3298 9784
1793	0	0	Ki67+	 3311 9824
1794	0	0	Ki67+	 3321 9788
1795	0	0	Ki67+	 3323 9894
1796	0	0	Ki67+	 3335 10525
1797	0	0	Ki67+	 3354 9966
1798	0	0	Ki67+	 3355 10485
1799	0	0	Ki67+	 3359 10299
1800	0	0	Ki67+	 3362 9898
1801	0	0	Ki67+	 3363 10556
1802	0	0	Ki67+	 3367 10529
1803	0	0	Ki67+	 3372 10483
1804	0	0	Ki67+	 3381 10363
1805	0	0	Ki67+	 3390 10518
1806	0	0	Ki67+	 3394 10544
1807	0	0	Ki67+	 3396 10449
1808	0	0	Ki67+	 3399 10341
1809	0	0	Ki67+	 3407 10038
1810	0	0	Ki67+	 3407 10099
1811	0	0	Ki67+	 3409 10051
1812	0	0	Ki67+	 3424 10431
1813	0	0	Ki67+	 3432 10320
1814	0	0	Ki67+	 3444 10514
1815	0	0	Ki67+	 3447 10015
1816	0	0	Ki67+	 3449 10543
1817	0	0	Ki67+	 3456 9982
1818	0	0	Ki67+	 3479 10479
1819	0	0	Ki67+	 2708 11219
1820	0	0	Ki67+	 2710 11265
1821	0	0	Ki67+	 2711 11019
1822	0	0	Ki67+	 2712 11204
1823	0	0	Ki67+	 2712 11354
1824	0	0	Ki67+	 2713 11164
1825	0	0	Ki67+	 2715 11248
1826	0	0	Ki67+	 2717 10793
1827	0	0	Ki67+	 2717 11125
1828	0	0	Ki67+	 2724 11325
1829	0	0	Ki67+	 2726 11164
1830	0	0	Ki67+	 2728 10819
1831	0	0	Ki67+	 2736 11186
1832	0	0	Ki67+	 2737 11325
1833	0	0	Ki67+	 2742 11151
1834	0	0	Ki67+	 2743 11306
1835	0	0	Ki67+	 2754 10776
1836	0	0	Ki67+	 2758 11173
1837	0	0	Ki67+	 2759 11206
1838	0	0	Ki67+	 2762 10912
1839	0	0	Ki67+	 2762 11124
1840	0	0	Ki67+	 2762 11366
1841	0	0	Ki67+	 2766 10779
1842	0	0	Ki67+	 2783 11034
1843	0	0	Ki67+	 2798 11362
1844	0	0	Ki67+	 2799 11326
1845	0	0	Ki67+	 2800 11069
1846	0	0	Ki67+	 2803 11148
1847	0	0	Ki67+	 2808 11105
1848	0	0	Ki67+	 2816 10851
1849	0	0	Ki67+	 2819 11172
1850	0	0	Ki67+	 2823 11364
1851	0	0	Ki67+	 2824 11244
1852	0	0	Ki67+	 2827 10946
1853	0	0	Ki67+	 2827 11188
1854	0	0	Ki67+	 2834 11328
1855	0	0	Ki67+	 2839 10829
1856	0	0	Ki67+	 2843 10985
1857	0	0	Ki67+	 2850 11113
1858	0	0	Ki67+	 2852 11306
1859	0	0	Ki67+	 2853 10827
1860	0	0	Ki67+	 2857 11205
1861	0	0	Ki67+	 2858 10938
1862	0	0	Ki67+	 2863 10802
1863	0	0	Ki67+	 2869 11252
1864	0	0	Ki67+	 2878 11348
1865	0	0	Ki67+	 2879 11044
1866	0	0	Ki67+	 2879 11108
1867	0	0	Ki67+	 2883 11282
1868	0	0	Ki67+	 2886 11153
1869	0	0	Ki67+	 2888 10990
1870	0	0	Ki67+	 2888 11169
1871	0	0	Ki67+	 2891 11231
1872	0	0	Ki67+	 2893 10901
1873	0	0	Ki67+	 2899 11065
1874	0	0	Ki67+	 2900 11268
1875	0	0	Ki67+	 2902 11319
1876	0	0	Ki67+	 2903 11034
1877	0	0	Ki67+	 2904 11309
1878	0	0	Ki67+	 2912 11060
1879	0	0	Ki67+	 2913 10939
1880	0	0	Ki67+	 2917 11300
1881	0	0	Ki67+	 2917 11357
1882	0	0	Ki67+	 2959 11365
1883	0	0	Ki67+	 2989 11347
1884	0	0	Ki67+	 2995 11271
1885	0	0	Ki67+	 2997 11291
1886	0	0	Ki67+	 3001 10824
1887	0	0	Ki67+	 3002 11323
1888	0	0	Ki67+	 3006 10801
1889	0	0	Ki67+	 3018 11298
1890	0	0	Ki67+	 3030 10852
1891	0	0	Ki67+	 3050 11244
1892	0	0	Ki67+	 3051 10902
1893	0	0	Ki67+	 3062 11307
1894	0	0	Ki67+	 3069 10886
1895	0	0	Ki67+	 3069 11279
1896	0	0	Ki67+	 3071 11291
1897	0	0	Ki67+	 3082 11313
1898	0	0	Ki67+	 3108 11235
1899	0	0	Ki67+	 3115 10898
1900	0	0	Ki67+	 3124 11300
1901	0	0	Ki67+	 3129 11312
1902	0	0	Ki67+	 3131 10802
1903	0	0	Ki67+	 3131 10823
1904	0	0	Ki67+	 3137 10734
1905	0	0	Ki67+	 3142 11021
1906	0	0	Ki67+	 3143 10724
1907	0	0	Ki67+	 3158 10761
1908	0	0	Ki67+	 3161 11251
1909	0	0	Ki67+	 3168 10746
1910	0	0	Ki67+	 3171 11285
1911	0	0	Ki67+	 3176 11179
1912	0	0	Ki67+	 3178 11232
1913	0	0	Ki67+	 3186 11297
1914	0	0	Ki67+	 3201 10870
1915	0	0	Ki67+	 3207 10739
1916	0	0	Ki67+	 3209 11203
1917	0	0	Ki67+	 3220 11262
1918	0	0	Ki67+	 3225 11162
1919	0	0	Ki67+	 3234 11236
1920	0	0	Ki67+	 3236 10878
1921	0	0	Ki67+	 3256 11016
1922	0	0	Ki67+	 3260 10870
1923	0	0	Ki67+	 3260 11168
1924	0	0	Ki67+	 3263 10957
1925	0	0	Ki67+	 3265 11071
1926	0	0	Ki67+	 3266 10725
1927	0	0	Ki67+	 3269 11236
1928	0	0	Ki67+	 3277 11248
1929	0	0	Ki67+	 3279 11189
1930	0	0	Ki67+	 3289 11165
1931	0	0	Ki67+	 3297 11223
1932	0	0	Ki67+	 3306 11212
1933	0	0	Ki67+	 3306 11252
1934	0	0	Ki67+	 3312 11010
1935	0	0	Ki67+	 3317 11244
1936	0	0	Ki67+	 3324 10764
1937	0	0	Ki67+	 3330 11227
1938	0	0	Ki67+	 3332 11053
1939	0	0	Ki67+	 3335 11171
1940	0	0	Ki67+	 3335 11347
1941	0	0	Ki67+	 3336 10786
1942	0	0	Ki67+	 3339 11283
1943	0	0	Ki67+	 3352 11357
1944	0	0	Ki67+	 3359 11080
1945	0	0	Ki67+	 3361 10775
1946	0	0	Ki67+	 3371 11149
1947	0	0	Ki67+	 3374 11166
1948	0	0	Ki67+	 3374 11327
1949	0	0	Ki67+	 3379 11103
1950	0	0	Ki67+	 3384 11364
1951	0	0	Ki67+	 3392 10832
1952	0	0	Ki67+	 3393 11141
1953	0	0	Ki67+	 3394 11090
1954	0	0	Ki67+	 3395 10797
1955	0	0	Ki67+	 3397 10737
1956	0	0	Ki67+	 3410 11116
1957	0	0	Ki67+	 3410 11167
1958	0	0	Ki67+	 3411 10769
1959	0	0	Ki67+	 3411 10916
1960	0	0	Ki67+	 3415 11295
1961	0	0	Ki67+	 3418 10901
1962	0	0	Ki67+	 3418 10972
1963	0	0	Ki67+	 3419 10719
1964	0	0	Ki67+	 3425 10946
1965	0	0	Ki67+	 3430 10746
1966	0	0	Ki67+	 3440 11200
1967	0	0	Ki67+	 3441 10735
1968	0	0	Ki67+	 3442 11147
1969	0	0	Ki67+	 3446 11304
1970	0	0	Ki67+	 3449 11185
1971	0	0	Ki67+	 3451 10948
1972	0	0	Ki67+	 3452 10962
1973	0	0	Ki67+	 3454 11085
1974	0	0	Ki67+	 3462 11315
1975	0	0	Ki67+	 3468 11332
1976	0	0	Ki67+	 3478 11307
1977	0	0	Ki67+	 3479 11008
1978	0	0	Ki67+	 3484 11288
1979	0	0	Ki67+	 3486 10976
1980	0	0	Ki67+	 2692 11949
1981	0	0	Ki67+	 2695 11756
1982	0	0	Ki67+	 2698 11721
1983	0	0	Ki67+	 2698 11938
1984	0	0	Ki67+	 2699 11866
1985	0	0	Ki67+	 2700 11594
1986	0	0	Ki67+	 2705 11501
1987	0	0	Ki67+	 2705 11842
1988	0	0	Ki67+	 2705 11991
1989	0	0	Ki67+	 2708 11619
1990	0	0	Ki67+	 2712 11552
1991	0	0	Ki67+	 2715 11975
1992	0	0	Ki67+	 2716 11640
1993	0	0	Ki67+	 2718 11524
1994	0	0	Ki67+	 2725 11792
1995	0	0	Ki67+	 2726 11667
1996	0	0	Ki67+	 2727 11594
1997	0	0	Ki67+	 2728 11765
1998	0	0	Ki67+	 2733 11840
1999	0	0	Ki67+	 2742 11738
2000	0	0	Ki67+	 2751 11771
2001	0	0	Ki67+	 2752 11845
2002	0	0	Ki67+	 2759 11678
2003	0	0	Ki67+	 2762 11830
2004	0	0	Ki67+	 2774 11759
2005	0	0	Ki67+	 2777 11841
2006	0	0	Ki67+	 2805 12034
2007	0	0	Ki67+	 2818 11379
2008	0	0	Ki67+	 2818 11945
2009	0	0	Ki67+	 2840 11955
2010	0	0	Ki67+	 2843 11889
2011	0	0	Ki67+	 2869 12152
2012	0	0	Ki67+	 2876 11869
2013	0	0	Ki67+	 2880 11378
2014	0	0	Ki67+	 2903 11823
2015	0	0	Ki67+	 2938 11484
2016	0	0	Ki67+	 2941 11924
2017	0	0	Ki67+	 2946 11796
2018	0	0	Ki67+	 2947 11512
2019	0	0	Ki67+	 2952 11951
2020	0	0	Ki67+	 2978 12136
2021	0	0	Ki67+	 2987 11728
2022	0	0	Ki67+	 2988 11530
2023	0	0	Ki67+	 2990 11505
2024	0	0	Ki67+	 2993 11686
2025	0	0	Ki67+	 3007 11910
2026	0	0	Ki67+	 3009 11567
2027	0	0	Ki67+	 3014 11827
2028	0	0	Ki67+	 3015 11587
2029	0	0	Ki67+	 3016 11811
2030	0	0	Ki67+	 3021 11888
2031	0	0	Ki67+	 3023 11916
2032	0	0	Ki67+	 3024 11660
2033	0	0	Ki67+	 3028 11682
2034	0	0	Ki67+	 3039 11681
2035	0	0	Ki67+	 3040 11894
2036	0	0	Ki67+	 3041 11525
2037	0	0	Ki67+	 3042 11508
2038	0	0	Ki67+	 3043 11547
2039	0	0	Ki67+	 3051 12120
2040	0	0	Ki67+	 3052 11739
2041	0	0	Ki67+	 3058 11658
2042	0	0	Ki67+	 3063 11601
2043	0	0	Ki67+	 3069 11502
2044	0	0	Ki67+	 3079 11716
2045	0	0	Ki67+	 3081 11525
2046	0	0	Ki67+	 3085 11574
2047	0	0	Ki67+	 3087 11601
2048	0	0	Ki67+	 3087 11837
2049	0	0	Ki67+	 3095 11673
2050	0	0	Ki67+	 3100 11784
2051	0	0	Ki67+	 3102 12087
2052	0	0	Ki67+	 3105 11619
2053	0	0	Ki67+	 3110 12115
2054	0	0	Ki67+	 3113 11511
2055	0	0	Ki67+	 3125 11532
2056	0	0	Ki67+	 3129 11575
2057	0	0	Ki67+	 3130 11649
2058	0	0	Ki67+	 3134 12099
2059	0	0	Ki67+	 3137 11755
2060	0	0	Ki67+	 3140 11639
2061	0	0	Ki67+	 3150 11605
2062	0	0	Ki67+	 3164 12109
2063	0	0	Ki67+	 3169 11471
2064	0	0	Ki67+	 3171 11581
2065	0	0	Ki67+	 3174 11563
2066	0	0	Ki67+	 3175 11598
2067	0	0	Ki67+	 3176 11839
2068	0	0	Ki67+	 3182 11701
2069	0	0	Ki67+	 3184 12050
2070	0	0	Ki67+	 3234 12067
2071	0	0	Ki67+	 3251 12037
2072	0	0	Ki67+	 3260 11454
2073	0	0	Ki67+	 3266 12075
2074	0	0	Ki67+	 3272 11625
2075	0	0	Ki67+	 3272 12042
2076	0	0	Ki67+	 3272 12097
2077	0	0	Ki67+	 3276 12121
2078	0	0	Ki67+	 3282 11434
2079	0	0	Ki67+	 3282 12057
2080	0	0	Ki67+	 3283 11448
2081	0	0	Ki67+	 3286 11559
2082	0	0	Ki67+	 3286 11806
2083	0	0	Ki67+	 3292 11501
2084	0	0	Ki67+	 3299 12083
2085	0	0	Ki67+	 3300 12102
2086	0	0	Ki67+	 3301 11549
2087	0	0	Ki67+	 3311 12068
2088	0	0	Ki67+	 3312 11423
2089	0	0	Ki67+	 3318 11487
2090	0	0	Ki67+	 3320 11506
2091	0	0	Ki67+	 3320 11984
2092	0	0	Ki67+	 3327 12127
2093	0	0	Ki67+	 3330 11400
2094	0	0	Ki67+	 3331 12155
2095	0	0	Ki67+	 3332 11383
2096	0	0	Ki67+	 3332 11551
2097	0	0	Ki67+	 3333 12103
2098	0	0	Ki67+	 3334 11431
2099	0	0	Ki67+	 3334 12052
2100	0	0	Ki67+	 3335 11530
2101	0	0	Ki67+	 3343 11545
2102	0	0	Ki67+	 3344 11474
2103	0	0	Ki67+	 3346 11529
2104	0	0	Ki67+	 3346 11809
2105	0	0	Ki67+	 3347 11768
2106	0	0	Ki67+	 3347 12035
2107	0	0	Ki67+	 3350 12014
2108	0	0	Ki67+	 3350 12093
2109	0	0	Ki67+	 3351 11971
2110	0	0	Ki67+	 3357 11524
2111	0	0	Ki67+	 3358 11397
2112	0	0	Ki67+	 3358 12047
2113	0	0	Ki67+	 3361 12116
2114	0	0	Ki67+	 3363 11431
2115	0	0	Ki67+	 3363 11493
2116	0	0	Ki67+	 3374 11539
2117	0	0	Ki67+	 3377 11695
2118	0	0	Ki67+	 3383 11706
2119	0	0	Ki67+	 3389 11972
2120	0	0	Ki67+	 3394 11495
2121	0	0	Ki67+	 3396 11558
2122	0	0	Ki67+	 3397 11517
2123	0	0	Ki67+	 3398 11540
2124	0	0	Ki67+	 3402 11800
2125	0	0	Ki67+	 3402 12000
2126	0	0	Ki67+	 3408 11684
2127	0	0	Ki67+	 3417 11747
2128	0	0	Ki67+	 3418 12029
2129	0	0	Ki67+	 3419 11518
2130	0	0	Ki67+	 3419 11953
2131	0	0	Ki67+	 3420 11530
2132	0	0	Ki67+	 3420 11965
2133	0	0	Ki67+	 3423 11696
2134	0	0	Ki67+	 3424 11570
2135	0	0	Ki67+	 3425 11790
2136	0	0	Ki67+	 3431 11451
2137	0	0	Ki67+	 3452 11560
2138	0	0	Ki67+	 3454 11693
2139	0	0	Ki67+	 3458 11426
2140	0	0	Ki67+	 3470 11727
2141	0	0	Ki67+	 3473 11550
2142	0	0	Ki67+	 3476 11599
2143	0	0	Ki67+	 3476 11938
2144	0	0	Ki67+	 3482 11496
2145	0	0	Ki67+	 3482 11952
2146	0	0	Ki67+	 3483 11783
2147	0	0	Ki67+	 2695 12322
2148	0	0	Ki67+	 2697 12596
2149	0	0	Ki67+	 2700 12180
2150	0	0	Ki67+	 2715 12637
2151	0	0	Ki67+	 2716 12400
2152	0	0	Ki67+	 2718 12414
2153	0	0	Ki67+	 2744 12943
2154	0	0	Ki67+	 2746 12850
2155	0	0	Ki67+	 2749 12619
2156	0	0	Ki67+	 2750 12921
2157	0	0	Ki67+	 2754 12884
2158	0	0	Ki67+	 2755 12214
2159	0	0	Ki67+	 2757 12305
2160	0	0	Ki67+	 2766 12340
2161	0	0	Ki67+	 2779 12924
2162	0	0	Ki67+	 2779 12940
2163	0	0	Ki67+	 2780 12855
2164	0	0	Ki67+	 2785 12815
2165	0	0	Ki67+	 2789 12674
2166	0	0	Ki67+	 2796 12963
2167	0	0	Ki67+	 2805 12386
2168	0	0	Ki67+	 2816 12634
2169	0	0	Ki67+	 2819 12538
2170	0	0	Ki67+	 2824 12199
2171	0	0	Ki67+	 2825 12950
2172	0	0	Ki67+	 2827 12575
2173	0	0	Ki67+	 2828 12922
2174	0	0	Ki67+	 2830 12879
2175	0	0	Ki67+	 2831 12959
2176	0	0	Ki67+	 2846 12935
2177	0	0	Ki67+	 2852 12870
2178	0	0	Ki67+	 2852 12916
2179	0	0	Ki67+	 2853 12624
2180	0	0	Ki67+	 2854 12222
2181	0	0	Ki67+	 2862 12657
2182	0	0	Ki67+	 2863 12571
2183	0	0	Ki67+	 2868 12397
2184	0	0	Ki67+	 2887 12224
2185	0	0	Ki67+	 2890 12205
2186	0	0	Ki67+	 2891 12921
2187	0	0	Ki67+	 2891 12941
2188	0	0	Ki67+	 2911 12883
2189	0	0	Ki67+	 2917 12572
2190	0	0	Ki67+	 2923 12620
2191	0	0	Ki67+	 2935 12342
2192	0	0	Ki67+	 2939 12854
2193	0	0	Ki67+	 2942 12534
2194	0	0	Ki67+	 2942 12897
2195	0	0	Ki67+	 2943 12909
2196	0	0	Ki67+	 2954 12571
2197	0	0	Ki67+	 2955 12975
2198	0	0	Ki67+	 2956 12953
2199	0	0	Ki67+	 2962 12188
2200	0	0	Ki67+	 2964 12871
2201	0	0	Ki67+	 2972 12654
2202	0	0	Ki67+	 2975 12338
2203	0	0	Ki67+	 2985 12345
2204	0	0	Ki67+	 2987 12616
2205	0	0	Ki67+	 2994 12960
2206	0	0	Ki67+	 3006 12906
2207	0	0	Ki67+	 3007 12940
2208	0	0	Ki67+	 3018 12593
2209	0	0	Ki67+	 3018 12931
2210	0	0	Ki67+	 3021 12970
2211	0	0	Ki67+	 3029 12584
2212	0	0	Ki67+	 3029 12866
2213	0	0	Ki67+	 3042 12904
2214	0	0	Ki67+	 3043 12627
2215	0	0	Ki67+	 3047 12842
2216	0	0	Ki67+	 3048 12687
2217	0	0	Ki67+	 3050 12940
2218	0	0	Ki67+	 3053 12371
2219	0	0	Ki67+	 3053 12466
2220	0	0	Ki67+	 3054 12604
2221	0	0	Ki67+	 3056 12854
2222	0	0	Ki67+	 3059 12674
2223	0	0	Ki67+	 3069 12630
2224	0	0	Ki67+	 3076 12424
2225	0	0	Ki67+	 3076 12901
2226	0	0	Ki67+	 3077 12482
2227	0	0	Ki67+	 3085 12947
2228	0	0	Ki67+	 3087 12864
2229	0	0	Ki67+	 3096 12181
2230	0	0	Ki67+	 3099 12899
2231	0	0	Ki67+	 3103 12644
2232	0	0	Ki67+	 3112 12583
2233	0	0	Ki67+	 3124 12668
2234	0	0	Ki67+	 3124 12928
2235	0	0	Ki67+	 3125 12906
2236	0	0	Ki67+	 3128 12652
2237	0	0	Ki67+	 3128 12943
2238	0	0	Ki67+	 3134 12869
2239	0	0	Ki67+	 3134 12959
2240	0	0	Ki67+	 3143 12443
2241	0	0	Ki67+	 3143 12607
2242	0	0	Ki67+	 3161 12730
2243	0	0	Ki67+	 3172 12955
2244	0	0	Ki67+	 3174 12879
2245	0	0	Ki67+	 3200 12533
2246	0	0	Ki67+	 3204 12765
2247	0	0	Ki67+	 3204 12967
2248	0	0	Ki67+	 3217 12776
2249	0	0	Ki67+	 3226 12487
2250	0	0	Ki67+	 3232 12269
2251	0	0	Ki67+	 3233 12526
2252	0	0	Ki67+	 3236 12497
2253	0	0	Ki67+	 3240 12599
2254	0	0	Ki67+	 3257 12739
2255	0	0	Ki67+	 3262 12910
2256	0	0	Ki67+	 3278 12931
2257	0	0	Ki67+	 3298 12514
2258	0	0	Ki67+	 3298 12778
2259	0	0	Ki67+	 3301 12730
2260	0	0	Ki67+	 3307 12715
2261	0	0	Ki67+	 3317 12702
2262	0	0	Ki67+	 3318 12665
2263	0	0	Ki67+	 3324 12501
2264	0	0	Ki67+	 3324 12961
2265	0	0	Ki67+	 3325 12527
2266	0	0	Ki67+	 3338 12756
2267	0	0	Ki67+	 3342 12251
2268	0	0	Ki67+	 3343 12676
2269	0	0	Ki67+	 3351 12481
2270	0	0	Ki67+	 3356 12437
2271	0	0	Ki67+	 3358 12310
2272	0	0	Ki67+	 3361 12413
2273	0	0	Ki67+	 3365 12560
2274	0	0	Ki67+	 3373 12432
2275	0	0	Ki67+	 3374 12363
2276	0	0	Ki67+	 3378 12517
2277	0	0	Ki67+	 3390 12488
2278	0	0	Ki67+	 3392 12354
2279	0	0	Ki67+	 3398 12675
2280	0	0	Ki67+	 3400 12546
2281	0	0	Ki67+	 3406 12723
2282	0	0	Ki67+	 3417 12666
2283	0	0	Ki67+	 3419 12514
2284	0	0	Ki67+	 3427 12365
2285	0	0	Ki67+	 3428 12343
2286	0	0	Ki67+	 3432 12716
2287	0	0	Ki67+	 3436 12538
2288	0	0	Ki67+	 3447 12910
2289	0	0	Ki67+	 3450 12675
2290	0	0	Ki67+	 3455 12575
2291	0	0	Ki67+	 3458 12749
2292	0	0	Ki67+	 3464 12532
2293	0	0	Ki67+	 3467 12857
2294	0	0	Ki67+	 3473 12553
2295	0	0	Ki67+	 3475 12826
2296	0	0	Ki67+	 3480 12307
2297	0	0	Ki67+	 3480 12361
2298	0	0	Ki67+	 3482 12690
2299	0	0	Ki67+	 3483 12543
2300	0	0	Ki67+	 3483 12917
2301	0	0	Ki67+	 2691 13702
2302	0	0	Ki67+	 2694 13358
2303	0	0	Ki67+	 2696 13373
2304	0	0	Ki67+	 2706 13354
2305	0	0	Ki67+	 2708 13086
2306	0	0	Ki67+	 2708 13317
2307	0	0	Ki67+	 2710 13013
2308	0	0	Ki67+	 2712 13102
2309	0	0	Ki67+	 2724 13617
2310	0	0	Ki67+	 2728 13153
2311	0	0	Ki67+	 2734 13128
2312	0	0	Ki67+	 2739 13023
2313	0	0	Ki67+	 2740 13683
2314	0	0	Ki67+	 2742 13529
2315	0	0	Ki67+	 2745 13646
2316	0	0	Ki67+	 2750 13328
2317	0	0	Ki67+	 2751 13098
2318	0	0	Ki67+	 2759 13338
2319	0	0	Ki67+	 2769 13357
2320	0	0	Ki67+	 2771 13682
2321	0	0	Ki67+	 2791 13140
2322	0	0	Ki67+	 2803 13084
2323	0	0	Ki67+	 2814 13335
2324	0	0	Ki67+	 2814 13351
2325	0	0	Ki67+	 2822 13315
2326	0	0	Ki67+	 2825 13297
2327	0	0	Ki67+	 2833 13166
2328	0	0	Ki67+	 2837 13282
2329	0	0	Ki67+	 2840 13372
2330	0	0	Ki67+	 2856 13333
2331	0	0	Ki67+	 2857 13360
2332	0	0	Ki67+	 2866 13316
2333	0	0	Ki67+	 2871 13471
2334	0	0	Ki67+	 2874 13104
2335	0	0	Ki67+	 2874 13330
2336	0	0	Ki67+	 2885 13122
2337	0	0	Ki67+	 2888 13138
2338	0	0	Ki67+	 2894 13289
2339	0	0	Ki67+	 2902 13493
2340	0	0	Ki67+	 2906 13086
2341	0	0	Ki67+	 2911 13455
2342	0	0	Ki67+	 2913 13294
2343	0	0	Ki67+	 2914 13321
2344	0	0	Ki67+	 2918 13089
2345	0	0	Ki67+	 2919 13768
2346	0	0	Ki67+	 2921 13239
2347	0	0	Ki67+	 2921 13466
2348	0	0	Ki67+	 2924 13444
2349	0	0	Ki67+	 2931 13480
2350	0	0	Ki67+	 2931 13509
2351	0	0	Ki67+	 2940 13764
2352	0	0	Ki67+	 2941 13321
2353	0	0	Ki67+	 2943 13459
2354	0	0	Ki67+	 2944 13433
2355	0	0	Ki67+	 2950 13117
2356	0	0	Ki67+	 2954 13298
2357	0	0	Ki67+	 2956 13101
2358	0	0	Ki67+	 2956 13738
2359	0	0	Ki67+	 2967 13380
2360	0	0	Ki67+	 2971 13228
2361	0	0	Ki67+	 2971 13399
2362	0	0	Ki67+	 2977 13417
2363	0	0	Ki67+	 2978 13686
2364	0	0	Ki67+	 2979 13264
2365	0	0	Ki67+	 2985 13276
2366	0	0	Ki67+	 2998 13220
2367	0	0	Ki67+	 3007 13358
2368	0	0	Ki67+	 3011 13083
2369	0	0	Ki67+	 3011 13255
2370	0	0	Ki67+	 3011 13371
2371	0	0	Ki67+	 3020 13235
2372	0	0	Ki67+	 3022 13082
2373	0	0	Ki67+	 3022 13444
2374	0	0	Ki67+	 3029 13771
2375	0	0	Ki67+	 3030 13251
2376	0	0	Ki67+	 3036 13121
2377	0	0	Ki67+	 3040 13359
2378	0	0	Ki67+	 3053 13322
2379	0	0	Ki67+	 3057 13212
2380	0	0	Ki67+	 3064 13334
2381	0	0	Ki67+	 3068 13196
2382	0	0	Ki67+	 3079 13112
2383	0	0	Ki67+	 3085 12984
2384	0	0	Ki67+	 3094 13113
2385	0	0	Ki67+	 3098 13178
2386	0	0	Ki67+	 3107 13634
2387	0	0	Ki67+	 3110 13107
2388	0	0	Ki67+	 3115 13283
2389	0	0	Ki67+	 3120 13256
2390	0	0	Ki67+	 3128 13169
2391	0	0	Ki67+	 3131 13299
2392	0	0	Ki67+	 3135 13505
2393	0	0	Ki67+	 3136 13273
2394	0	0	Ki67+	 3146 12983
2395	0	0	Ki67+	 3147 13195
2396	0	0	Ki67+	 3154 12995
2397	0	0	Ki67+	 3159 13531
2398	0	0	Ki67+	 3176 13773
2399	0	0	Ki67+	 3178 13236
2400	0	0	Ki67+	 3180 13551
2401	0	0	Ki67+	 3193 13213
2402	0	0	Ki67+	 3201 13035
2403	0	0	Ki67+	 3214 13026
2404	0	0	Ki67+	 3220 13373
2405	0	0	Ki67+	 3242 13662
2406	0	0	Ki67+	 3246 13007
2407	0	0	Ki67+	 3249 13703
2408	0	0	Ki67+	 3250 13245
2409	0	0	Ki67+	 3253 12999
2410	0	0	Ki67+	 3256 13071
2411	0	0	Ki67+	 3271 13160
2412	0	0	Ki67+	 3274 13360
2413	0	0	Ki67+	 3275 13028
2414	0	0	Ki67+	 3284 13048
2415	0	0	Ki67+	 3290 13244
2416	0	0	Ki67+	 3293 13384
2417	0	0	Ki67+	 3297 13216
2418	0	0	Ki67+	 3299 12998
2419	0	0	Ki67+	 3305 12981
2420	0	0	Ki67+	 3308 13302
2421	0	0	Ki67+	 3319 13342
2422	0	0	Ki67+	 3323 13594
2423	0	0	Ki67+	 3335 13095
2424	0	0	Ki67+	 3335 13302
2425	0	0	Ki67+	 3335 13624
2426	0	0	Ki67+	 3336 13054
2427	0	0	Ki67+	 3340 13609
2428	0	0	Ki67+	 3351 13512
2429	0	0	Ki67+	 3354 13070
2430	0	0	Ki67+	 3356 13443
2431	0	0	Ki67+	 3365 13059
2432	0	0	Ki67+	 3365 13452
2433	0	0	Ki67+	 3371 13097
2434	0	0	Ki67+	 3374 13201
2435	0	0	Ki67+	 3374 13422
2436	0	0	Ki67+	 3378 13148
2437	0	0	Ki67+	 3392 13442
2438	0	0	Ki67+	 3396 13469
2439	0	0	Ki67+	 3399 13433
2440	0	0	Ki67+	 3415 13456
2441	0	0	Ki67+	 3422 13273
2442	0	0	Ki67+	 3426 13069
2443	0	0	Ki67+	 3432 13227
2444	0	0	Ki67+	 3434 13251
2445	0	0	Ki67+	 3434 13408
2446	0	0	Ki67+	 3440 13089
2447	0	0	Ki67+	 3442 13268
2448	0	0	Ki67+	 3443 13530
2449	0	0	Ki67+	 3445 13020
2450	0	0	Ki67+	 3447 13333
2451	0	0	Ki67+	 3456 13758
2452	0	0	Ki67+	 3461 13053
2453	0	0	Ki67+	 3470 13107
2454	0	0	Ki67+	 3476 13174
2455	0	0	Ki67+	 3483 13023
2456	0	0	Ki67+	 2698 13938
2457	0	0	Ki67+	 2721 14343
2458	0	0	Ki67+	 2736 13824
2459	0	0	Ki67+	 2751 14128
2460	0	0	Ki67+	 2760 14154
2461	0	0	Ki67+	 2776 14111
2462	0	0	Ki67+	 2778 14230
2463	0	0	Ki67+	 2789 14100
2464	0	0	Ki67+	 2792 14144
2465	0	0	Ki67+	 2819 14224
2466	0	0	Ki67+	 2829 14195
2467	0	0	Ki67+	 2842 14060
2468	0	0	Ki67+	 2855 13799
2469	0	0	Ki67+	 2860 13989
2470	0	0	Ki67+	 2877 13795
2471	0	0	Ki67+	 2884 13873
2472	0	0	Ki67+	 2885 14008
2473	0	0	Ki67+	 2887 13992
2474	0	0	Ki67+	 2890 13963
2475	0	0	Ki67+	 2891 13978
2476	0	0	Ki67+	 2911 13800
2477	0	0	Ki67+	 2913 14529
2478	0	0	Ki67+	 2935 14542
2479	0	0	Ki67+	 2938 14501
2480	0	0	Ki67+	 2991 14567
2481	0	0	Ki67+	 3005 14096
2482	0	0	Ki67+	 3006 14240
2483	0	0	Ki67+	 3008 14197
2484	0	0	Ki67+	 3048 14167
2485	0	0	Ki67+	 3052 14227
2486	0	0	Ki67+	 3058 14487
2487	0	0	Ki67+	 3085 14487
2488	0	0	Ki67+	 3097 14573
2489	0	0	Ki67+	 3100 13981
2490	0	0	Ki67+	 3109 14003
2491	0	0	Ki67+	 3137 14018
2492	0	0	Ki67+	 3143 14072
2493	0	0	Ki67+	 3147 14437
2494	0	0	Ki67+	 3153 13869
2495	0	0	Ki67+	 3176 13908
2496	0	0	Ki67+	 3186 14209
2497	0	0	Ki67+	 3189 14152
2498	0	0	Ki67+	 3208 14192
2499	0	0	Ki67+	 3218 13790
2500	0	0	Ki67+	 3226 14119
2501	0	0	Ki67+	 3233 14242
2502	0	0	Ki67+	 3240 13821
2503	0	0	Ki67+	 3258 13891
2504	0	0	Ki67+	 3268 13829
2505	0	0	Ki67+	 3273 13871
2506	0	0	Ki67+	 3274 13784
2507	0	0	Ki67+	 3278 13855
2508	0	0	Ki67+	 3297 13873
2509	0	0	Ki67+	 3314 14224
2510	0	0	Ki67+	 3317 13916
2511	0	0	Ki67+	 3322 14325
2512	0	0	Ki67+	 3355 14310
2513	0	0	Ki67+	 3361 13832
2514	0	0	Ki67+	 3383 14091
2515	0	0	Ki67+	 3384 13862
2516	0	0	Ki67+	 3388 14288
2517	0	0	Ki67+	 3400 13869
2518	0	0	Ki67+	 3454 13783
2519	0	0	Ki67+	 3456 14243
2520	0	0	Ki67+	 3458 14283
2521	0	0	Ki67+	 3467 14033
2522	0	0	Ki67+	 3476 14500
2523	0	0	Ki67+	 3477 14251
2524	0	0	Ki67+	 2766 14822
2525	0	0	Ki67+	 2788 14806
2526	0	0	Ki67+	 2793 14914
2527	0	0	Ki67+	 2799 15236
2528	0	0	Ki67+	 2800 14832
2529	0	0	Ki67+	 2800 14848
2530	0	0	Ki67+	 2801 14627
2531	0	0	Ki67+	 2802 14771
2532	0	0	Ki67+	 2803 14685
2533	0	0	Ki67+	 2824 14644
2534	0	0	Ki67+	 2832 15264
2535	0	0	Ki67+	 2849 14786
2536	0	0	Ki67+	 2854 14801
2537	0	0	Ki67+	 2859 15061
2538	0	0	Ki67+	 2871 14720
2539	0	0	Ki67+	 2880 14580
2540	0	0	Ki67+	 2915 14578
2541	0	0	Ki67+	 2946 14610
2542	0	0	Ki67+	 2946 14725
2543	0	0	Ki67+	 2956 14652
2544	0	0	Ki67+	 2965 14672
2545	0	0	Ki67+	 2969 14623
2546	0	0	Ki67+	 2978 14581
2547	0	0	Ki67+	 2986 14636
2548	0	0	Ki67+	 2987 14598
2549	0	0	Ki67+	 2996 15374
2550	0	0	Ki67+	 3002 14958
2551	0	0	Ki67+	 3004 14608
2552	0	0	Ki67+	 3041 14963
2553	0	0	Ki67+	 3045 14944
2554	0	0	Ki67+	 3046 14992
2555	0	0	Ki67+	 3073 14890
2556	0	0	Ki67+	 3076 14683
2557	0	0	Ki67+	 3077 14921
2558	0	0	Ki67+	 3113 14970
2559	0	0	Ki67+	 3128 14988
2560	0	0	Ki67+	 3131 15140
2561	0	0	Ki67+	 3133 15066
2562	0	0	Ki67+	 3144 14985
2563	0	0	Ki67+	 3145 14958
2564	0	0	Ki67+	 3151 15352
2565	0	0	Ki67+	 3153 15157
2566	0	0	Ki67+	 3172 14613
2567	0	0	Ki67+	 3185 14742
2568	0	0	Ki67+	 3186 14635
2569	0	0	Ki67+	 3202 14684
2570	0	0	Ki67+	 3213 15089
2571	0	0	Ki67+	 3234 14747
2572	0	0	Ki67+	 3255 14800
2573	0	0	Ki67+	 3262 15013
2574	0	0	Ki67+	 3264 15024
2575	0	0	Ki67+	 3280 15201
2576	0	0	Ki67+	 3288 15342
2577	0	0	Ki67+	 3290 14657
2578	0	0	Ki67+	 3312 14842
2579	0	0	Ki67+	 3326 14810
2580	0	0	Ki67+	 3364 15043
2581	0	0	Ki67+	 3373 15073
2582	0	0	Ki67+	 3400 14758
2583	0	0	Ki67+	 3400 15081
2584	0	0	Ki67+	 3401 14940
2585	0	0	Ki67+	 3402 15256
2586	0	0	Ki67+	 3406 15101
2587	0	0	Ki67+	 3413 15120
2588	0	0	Ki67+	 3417 14969
2589	0	0	Ki67+	 3422 14954
2590	0	0	Ki67+	 3422 15184
2591	0	0	Ki67+	 3460 15060
2592	0	0	Ki67+	 3468 15160
2593	0	0	Ki67+	 3470 14978
2594	0	0	Ki67+	 3477 15182
2595	0	0	Ki67+	 2721 18989
2596	0	0	Ki67+	 2743 19147
2597	0	0	Ki67+	 2792 19057
2598	0	0	Ki67+	 2803 19067
2599	0	0	Ki67+	 2813 18694
2600	0	0	Ki67+	 2816 18784
2601	0	0	Ki67+	 2825 18747
2602	0	0	Ki67+	 2831 18959
2603	0	0	Ki67+	 2834 18828
2604	0	0	Ki67+	 2834 19075
2605	0	0	Ki67+	 2837 19090
2606	0	0	Ki67+	 2848 18709
2607	0	0	Ki67+	 2849 18781
2608	0	0	Ki67+	 2859 18645
2609	0	0	Ki67+	 2870 18823
2610	0	0	Ki67+	 2872 18639
2611	0	0	Ki67+	 2876 18678
2612	0	0	Ki67+	 2881 18897
2613	0	0	Ki67+	 2893 18864
2614	0	0	Ki67+	 2895 18795
2615	0	0	Ki67+	 2895 19142
2616	0	0	Ki67+	 2896 18638
2617	0	0	Ki67+	 2899 18666
2618	0	0	Ki67+	 2904 18958
2619	0	0	Ki67+	 2910 18578
2620	0	0	Ki67+	 2916 18726
2621	0	0	Ki67+	 2920 18917
2622	0	0	Ki67+	 2923 19138
2623	0	0	Ki67+	 2929 19041
2624	0	0	Ki67+	 2933 18918
2625	0	0	Ki67+	 2933 19108
2626	0	0	Ki67+	 2936 19013
2627	0	0	Ki67+	 2957 19035
2628	0	0	Ki67+	 2958 18921
2629	0	0	Ki67+	 2977 19120
2630	0	0	Ki67+	 2980 19065
2631	0	0	Ki67+	 2983 19080
2632	0	0	Ki67+	 3000 19005
2633	0	0	Ki67+	 3003 19078
2634	0	0	Ki67+	 3026 19113
2635	0	0	Ki67+	 3126 18836
2636	0	0	Ki67+	 3127 18692
2637	0	0	Ki67+	 3130 18634
2638	0	0	Ki67+	 3131 18905
2639	0	0	Ki67+	 3143 19114
2640	0	0	Ki67+	 3148 18648
2641	0	0	Ki67+	 3150 18989
2642	0	0	Ki67+	 3152 18854
2643	0	0	Ki67+	 3171 19046
2644	0	0	Ki67+	 3172 18665
2645	0	0	Ki67+	 3172 18844
2646	0	0	Ki67+	 3174 18793
2647	0	0	Ki67+	 3183 18832
2648	0	0	Ki67+	 3185 18644
2649	0	0	Ki67+	 3185 18696
2650	0	0	Ki67+	 3186 18910
2651	0	0	Ki67+	 3187 18942
2652	0	0	Ki67+	 3192 18463
2653	0	0	Ki67+	 3197 18794
2654	0	0	Ki67+	 3201 18649
2655	0	0	Ki67+	 3201 18670
2656	0	0	Ki67+	 3213 18636
2657	0	0	Ki67+	 3214 18768
2658	0	0	Ki67+	 3215 18724
2659	0	0	Ki67+	 3226 18964
2660	0	0	Ki67+	 3256 18593
2661	0	0	Ki67+	 3258 18490
2662	0	0	Ki67+	 3267 19035
2663	0	0	Ki67+	 3272 18461
2664	0	0	Ki67+	 3280 18844
2665	0	0	Ki67+	 3281 18941
2666	0	0	Ki67+	 3286 19114
2667	0	0	Ki67+	 3299 18990
2668	0	0	Ki67+	 3299 19089
2669	0	0	Ki67+	 3311 18840
2670	0	0	Ki67+	 3320 18830
2671	0	0	Ki67+	 3324 19075
2672	0	0	Ki67+	 3332 18876
2673	0	0	Ki67+	 3335 18760
2674	0	0	Ki67+	 3337 18901
2675	0	0	Ki67+	 3340 18941
2676	0	0	Ki67+	 3348 19003
2677	0	0	Ki67+	 3351 18884
2678	0	0	Ki67+	 3358 18779
2679	0	0	Ki67+	 3361 18849
2680	0	0	Ki67+	 3383 18789
2681	0	0	Ki67+	 3383 18829
2682	0	0	Ki67+	 3414 19059
2683	0	0	Ki67+	 3415 18842
2684	0	0	Ki67+	 3462 18911
2685	0	0	Ki67+	 3472 18807
2686	0	0	Ki67+	 2692 19387
2687	0	0	Ki67+	 2697 19211
2688	0	0	Ki67+	 2703 19254
2689	0	0	Ki67+	 2718 19302
2690	0	0	Ki67+	 2730 19309
2691	0	0	Ki67+	 2772 19163
2692	0	0	Ki67+	 2789 19199
2693	0	0	Ki67+	 2815 19174
2694	0	0	Ki67+	 2869 19209
2695	0	0	Ki67+	 2938 19154
2696	0	0	Ki67+	 2986 19914
2697	0	0	Ki67+	 3086 19433
2698	0	0	Ki67+	 3088 19536
2699	0	0	Ki67+	 3100 19759
2700	0	0	Ki67+	 3107 19560
2701	0	0	Ki67+	 3145 19571
2702	0	0	Ki67+	 3151 19432
2703	0	0	Ki67+	 3153 19881
2704	0	0	Ki67+	 3164 19815
2705	0	0	Ki67+	 3168 19227
2706	0	0	Ki67+	 3171 19587
2707	0	0	Ki67+	 3172 19851
2708	0	0	Ki67+	 3178 19160
2709	0	0	Ki67+	 3184 19571
2710	0	0	Ki67+	 3199 19733
2711	0	0	Ki67+	 3209 19914
2712	0	0	Ki67+	 3214 19446
2713	0	0	Ki67+	 3221 19836
2714	0	0	Ki67+	 3245 19878
2715	0	0	Ki67+	 3259 19725
2716	0	0	Ki67+	 3273 19167
2717	0	0	Ki67+	 3281 19615
2718	0	0	Ki67+	 3305 19719
2719	0	0	Ki67+	 3308 19523
2720	0	0	Ki67+	 3310 19749
2721	0	0	Ki67+	 3313 19686
2722	0	0	Ki67+	 3315 19710
2723	0	0	Ki67+	 3319 19641
2724	0	0	Ki67+	 3341 19548
2725	0	0	Ki67+	 3344 19702
2726	0	0	Ki67+	 3393 19841
2727	0	0	Ki67+	 3412 19804
2728	0	0	Ki67+	 3426 19748
2729	0	0	Ki67+	 3426 19772
2730	0	0	Ki67+	 3427 19659
2731	0	0	Ki67+	 3427 19830
2732	0	0	Ki67+	 3430 19643
2733	0	0	Ki67+	 3433 19919
2734	0	0	Ki67+	 3437 19884
2735	0	0	Ki67+	 3439 19870
2736	0	0	Ki67+	 3469 19601
2737	0	0	Ki67+	 2713 20594
2738	0	0	Ki67+	 2757 20642
2739	0	0	Ki67+	 2763 20403
2740	0	0	Ki67+	 2791 20600
2741	0	0	Ki67+	 2846 20409
2742	0	0	Ki67+	 2876 20363
2743	0	0	Ki67+	 2878 20695
2744	0	0	Ki67+	 2880 20398
2745	0	0	Ki67+	 2928 20465
2746	0	0	Ki67+	 2932 20415
2747	0	0	Ki67+	 2935 20298
2748	0	0	Ki67+	 2950 20444
2749	0	0	Ki67+	 2983 20438
2750	0	0	Ki67+	 2987 20297
2751	0	0	Ki67+	 2993 20746
2752	0	0	Ki67+	 2996 20274
2753	0	0	Ki67+	 3035 20437
2754	0	0	Ki67+	 3036 20364
2755	0	0	Ki67+	 3039 20349
2756	0	0	Ki67+	 3045 20332
2757	0	0	Ki67+	 3063 20720
2758	0	0	Ki67+	 3079 20039
2759	0	0	Ki67+	 3089 20551
2760	0	0	Ki67+	 3093 20021
2761	0	0	Ki67+	 3098 20369
2762	0	0	Ki67+	 3108 20379
2763	0	0	Ki67+	 3109 19962
2764	0	0	Ki67+	 3112 20332
2765	0	0	Ki67+	 3120 19987
2766	0	0	Ki67+	 3134 20536
2767	0	0	Ki67+	 3141 19965
2768	0	0	Ki67+	 3153 20071
2769	0	0	Ki67+	 3159 20026
2770	0	0	Ki67+	 3159 20045
2771	0	0	Ki67+	 3161 20731
2772	0	0	Ki67+	 3161 20748
2773	0	0	Ki67+	 3163 20521
2774	0	0	Ki67+	 3164 20481
2775	0	0	Ki67+	 3171 20500
2776	0	0	Ki67+	 3180 20398
2777	0	0	Ki67+	 3186 20501
2778	0	0	Ki67+	 3192 20750
2779	0	0	Ki67+	 3199 20034
2780	0	0	Ki67+	 3212 20479
2781	0	0	Ki67+	 3213 20734
2782	0	0	Ki67+	 3216 20405
2783	0	0	Ki67+	 3227 20489
2784	0	0	Ki67+	 3250 20456
2785	0	0	Ki67+	 3253 20555
2786	0	0	Ki67+	 3262 20467
2787	0	0	Ki67+	 3265 20573
2788	0	0	Ki67+	 3267 20428
2789	0	0	Ki67+	 3268 20487
2790	0	0	Ki67+	 3275 20438
2791	0	0	Ki67+	 3287 20597
2792	0	0	Ki67+	 3288 19978
2793	0	0	Ki67+	 3294 20114
2794	0	0	Ki67+	 3296 20482
2795	0	0	Ki67+	 3297 20590
2796	0	0	Ki67+	 3304 20514
2797	0	0	Ki67+	 3311 19979
2798	0	0	Ki67+	 3312 20003
2799	0	0	Ki67+	 3313 20588
2800	0	0	Ki67+	 3318 20454
2801	0	0	Ki67+	 3318 20549
2802	0	0	Ki67+	 3340 20493
2803	0	0	Ki67+	 3346 20526
2804	0	0	Ki67+	 3360 20209
2805	0	0	Ki67+	 3371 20216
2806	0	0	Ki67+	 3379 20571
2807	0	0	Ki67+	 3387 20590
2808	0	0	Ki67+	 3390 20190
2809	0	0	Ki67+	 3391 20019
2810	0	0	Ki67+	 3409 20244
2811	0	0	Ki67+	 3432 19959
2812	0	0	Ki67+	 3432 20269
2813	0	0	Ki67+	 3439 20009
2814	0	0	Ki67+	 3450 20151
2815	0	0	Ki67+	 3451 20037
2816	0	0	Ki67+	 3455 20298
2817	0	0	Ki67+	 3464 20320
2818	0	0	Ki67+	 3471 20081
2819	0	0	Ki67+	 3472 20117
2820	0	0	Ki67+	 3476 19984
2821	0	0	Ki67+	 3484 20322
2822	0	0	Ki67+	 2689 21517
2823	0	0	Ki67+	 2712 20812
2824	0	0	Ki67+	 2724 20903
2825	0	0	Ki67+	 2736 20843
2826	0	0	Ki67+	 2738 20855
2827	0	0	Ki67+	 2753 21482
2828	0	0	Ki67+	 2764 20878
2829	0	0	Ki67+	 2765 21464
2830	0	0	Ki67+	 2798 21505
2831	0	0	Ki67+	 2800 21190
2832	0	0	Ki67+	 2801 20842
2833	0	0	Ki67+	 2818 20920
2834	0	0	Ki67+	 2824 20969
2835	0	0	Ki67+	 2829 20876
2836	0	0	Ki67+	 2841 20861
2837	0	0	Ki67+	 2841 21265
2838	0	0	Ki67+	 2870 21510
2839	0	0	Ki67+	 2874 20937
2840	0	0	Ki67+	 2876 21310
2841	0	0	Ki67+	 2877 21496
2842	0	0	Ki67+	 2891 20976
2843	0	0	Ki67+	 2913 20941
2844	0	0	Ki67+	 2914 20920
2845	0	0	Ki67+	 2915 20886
2846	0	0	Ki67+	 2942 20929
2847	0	0	Ki67+	 2957 20932
2848	0	0	Ki67+	 2973 20773
2849	0	0	Ki67+	 2976 20919
2850	0	0	Ki67+	 2988 21031
2851	0	0	Ki67+	 3012 20845
2852	0	0	Ki67+	 3030 20856
2853	0	0	Ki67+	 3030 21402
2854	0	0	Ki67+	 3034 20953
2855	0	0	Ki67+	 3040 20924
2856	0	0	Ki67+	 3042 20900
2857	0	0	Ki67+	 3050 20854
2858	0	0	Ki67+	 3058 20764
2859	0	0	Ki67+	 3060 21043
2860	0	0	Ki67+	 3069 21029
2861	0	0	Ki67+	 3085 20986
2862	0	0	Ki67+	 3099 20995
2863	0	0	Ki67+	 3102 20877
2864	0	0	Ki67+	 3110 20864
2865	0	0	Ki67+	 3142 20782
2866	0	0	Ki67+	 3155 20793
2867	0	0	Ki67+	 3155 21010
2868	0	0	Ki67+	 3157 20843
2869	0	0	Ki67+	 3158 20999
2870	0	0	Ki67+	 3200 21033
2871	0	0	Ki67+	 3203 21051
2872	0	0	Ki67+	 3213 21050
2873	0	0	Ki67+	 3219 20895
2874	0	0	Ki67+	 3236 20914
2875	0	0	Ki67+	 3265 20941
2876	0	0	Ki67+	 3272 20915
2877	0	0	Ki67+	 3274 20840
2878	0	0	Ki67+	 3278 20938
2879	0	0	Ki67+	 3310 21061
2880	0	0	Ki67+	 3313 20971
2881	0	0	Ki67+	 3334 20946
2882	0	0	Ki67+	 3339 20965
2883	0	0	Ki67+	 3349 21163
2884	0	0	Ki67+	 3359 20920
2885	0	0	Ki67+	 3369 21223
2886	0	0	Ki67+	 3377 21180
2887	0	0	Ki67+	 3384 21253
2888	0	0	Ki67+	 3385 21171
2889	0	0	Ki67+	 3390 21044
2890	0	0	Ki67+	 3393 20962
2891	0	0	Ki67+	 3396 21146
2892	0	0	Ki67+	 3401 21049
2893	0	0	Ki67+	 3413 21015
2894	0	0	Ki67+	 3416 21182
2895	0	0	Ki67+	 3432 21068
2896	0	0	Ki67+	 3436 21040
2897	0	0	Ki67+	 3441 21315
2898	0	0	Ki67+	 3448 21228
2899	0	0	Ki67+	 3453 21052
2900	0	0	Ki67+	 3456 20989
2901	0	0	Ki67+	 3456 21021
2902	0	0	Ki67+	 3467 20972
2903	0	0	Ki67+	 3470 21059
2904	0	0	Ki67+	 3473 21088
2905	0	0	Ki67+	 2709 21805
2906	0	0	Ki67+	 2722 21803
2907	0	0	Ki67+	 2745 21827
2908	0	0	Ki67+	 2753 22118
2909	0	0	Ki67+	 2756 22098
2910	0	0	Ki67+	 2764 21882
2911	0	0	Ki67+	 2788 22098
2912	0	0	Ki67+	 2797 22106
2913	0	0	Ki67+	 2817 21805
2914	0	0	Ki67+	 2825 21556
2915	0	0	Ki67+	 2842 21834
2916	0	0	Ki67+	 2843 22139
2917	0	0	Ki67+	 2860 22097
2918	0	0	Ki67+	 2870 22137
2919	0	0	Ki67+	 2892 21860
2920	0	0	Ki67+	 2908 22101
2921	0	0	Ki67+	 2929 21773
2922	0	0	Ki67+	 2935 22211
2923	0	0	Ki67+	 2938 22076
2924	0	0	Ki67+	 2976 21586
2925	0	0	Ki67+	 2983 21860
2926	0	0	Ki67+	 2984 22237
2927	0	0	Ki67+	 2985 21871
2928	0	0	Ki67+	 2986 22089
2929	0	0	Ki67+	 2993 21930
2930	0	0	Ki67+	 2997 21949
2931	0	0	Ki67+	 2997 22010
2932	0	0	Ki67+	 2999 22053
2933	0	0	Ki67+	 3005 22086
2934	0	0	Ki67+	 3010 22121
2935	0	0	Ki67+	 3014 21907
2936	0	0	Ki67+	 3014 22236
2937	0	0	Ki67+	 3015 22025
2938	0	0	Ki67+	 3021 21939
2939	0	0	Ki67+	 3032 22160
2940	0	0	Ki67+	 3036 22254
2941	0	0	Ki67+	 3038 21861
2942	0	0	Ki67+	 3041 21995
2943	0	0	Ki67+	 3042 22124
2944	0	0	Ki67+	 3043 21826
2945	0	0	Ki67+	 3043 22106
2946	0	0	Ki67+	 3043 22206
2947	0	0	Ki67+	 3051 22021
2948	0	0	Ki67+	 3053 21915
2949	0	0	Ki67+	 3056 22292
2950	0	0	Ki67+	 3061 22099
2951	0	0	Ki67+	 3066 22046
2952	0	0	Ki67+	 3069 22234
2953	0	0	Ki67+	 3071 21954
2954	0	0	Ki67+	 3072 22152
2955	0	0	Ki67+	 3075 21997
2956	0	0	Ki67+	 3080 22283
2957	0	0	Ki67+	 3085 22204
2958	0	0	Ki67+	 3089 22093
2959	0	0	Ki67+	 3096 22080
2960	0	0	Ki67+	 3096 22243
2961	0	0	Ki67+	 3098 22070
2962	0	0	Ki67+	 3099 21680
2963	0	0	Ki67+	 3103 22112
2964	0	0	Ki67+	 3104 22003
2965	0	0	Ki67+	 3113 22167
2966	0	0	Ki67+	 3129 22144
2967	0	0	Ki67+	 3145 22169
2968	0	0	Ki67+	 3147 22275
2969	0	0	Ki67+	 3148 22232
2970	0	0	Ki67+	 3155 22254
2971	0	0	Ki67+	 3166 22110
2972	0	0	Ki67+	 3175 22291
2973	0	0	Ki67+	 3178 22127
2974	0	0	Ki67+	 3182 22224
2975	0	0	Ki67+	 3190 22108
2976	0	0	Ki67+	 3190 22269
2977	0	0	Ki67+	 3221 22344
2978	0	0	Ki67+	 3240 21949
2979	0	0	Ki67+	 3241 22264
2980	0	0	Ki67+	 3262 21932
2981	0	0	Ki67+	 3263 22270
2982	0	0	Ki67+	 3266 22176
2983	0	0	Ki67+	 3294 21589
2984	0	0	Ki67+	 3313 21597
2985	0	0	Ki67+	 3337 21773
2986	0	0	Ki67+	 3354 21872
2987	0	0	Ki67+	 3364 22243
2988	0	0	Ki67+	 3366 21954
2989	0	0	Ki67+	 3370 21996
2990	0	0	Ki67+	 3373 22180
2991	0	0	Ki67+	 3385 21939
2992	0	0	Ki67+	 3386 22222
2993	0	0	Ki67+	 3401 21928
2994	0	0	Ki67+	 3411 22232
2995	0	0	Ki67+	 3432 21786
2996	0	0	Ki67+	 3445 22274
2997	0	0	Ki67+	 3455 22010
2998	0	0	Ki67+	 3456 21913
2999	0	0	Ki67+	 3457 22042
3000	0	0	Ki67+	 3466 22023
3001	0	0	Ki67+	 3469 21686
3002	0	0	Ki67+	 3478 22299
3003	0	0	Ki67+	 3484 21650
3004	0	0	Ki67+	 3486 21690
3005	0	0	Ki67+	 3486 21893
3006	0	0	Ki67+	 2718 22986
3007	0	0	Ki67+	 2743 22838
3008	0	0	Ki67+	 2747 22728
3009	0	0	Ki67+	 2747 22997
3010	0	0	Ki67+	 2755 22767
3011	0	0	Ki67+	 2770 22360
3012	0	0	Ki67+	 2784 22885
3013	0	0	Ki67+	 2787 22696
3014	0	0	Ki67+	 2790 22525
3015	0	0	Ki67+	 2797 22844
3016	0	0	Ki67+	 2802 22409
3017	0	0	Ki67+	 2804 22675
3018	0	0	Ki67+	 2829 22977
3019	0	0	Ki67+	 2835 22878
3020	0	0	Ki67+	 2854 22976
3021	0	0	Ki67+	 2860 22805
3022	0	0	Ki67+	 2889 22757
3023	0	0	Ki67+	 2895 22461
3024	0	0	Ki67+	 2902 22907
3025	0	0	Ki67+	 2904 22927
3026	0	0	Ki67+	 2930 22771
3027	0	0	Ki67+	 2965 23004
3028	0	0	Ki67+	 2980 22745
3029	0	0	Ki67+	 2981 22912
3030	0	0	Ki67+	 2982 22702
3031	0	0	Ki67+	 2983 22894
3032	0	0	Ki67+	 2992 22716
3033	0	0	Ki67+	 2999 22775
3034	0	0	Ki67+	 3012 22989
3035	0	0	Ki67+	 3017 22748
3036	0	0	Ki67+	 3018 22939
3037	0	0	Ki67+	 3020 22875
3038	0	0	Ki67+	 3023 22720
3039	0	0	Ki67+	 3035 22470
3040	0	0	Ki67+	 3048 22763
3041	0	0	Ki67+	 3066 22676
3042	0	0	Ki67+	 3084 23025
3043	0	0	Ki67+	 3095 22722
3044	0	0	Ki67+	 3095 22757
3045	0	0	Ki67+	 3096 22786
3046	0	0	Ki67+	 3100 22737
3047	0	0	Ki67+	 3103 22701
3048	0	0	Ki67+	 3117 22858
3049	0	0	Ki67+	 3124 22893
3050	0	0	Ki67+	 3131 22790
3051	0	0	Ki67+	 3142 22798
3052	0	0	Ki67+	 3161 22757
3053	0	0	Ki67+	 3168 22806
3054	0	0	Ki67+	 3187 22740
3055	0	0	Ki67+	 3188 23016
3056	0	0	Ki67+	 3210 22919
3057	0	0	Ki67+	 3214 22655
3058	0	0	Ki67+	 3214 22883
3059	0	0	Ki67+	 3221 22917
3060	0	0	Ki67+	 3221 23082
3061	0	0	Ki67+	 3233 22782
3062	0	0	Ki67+	 3239 22849
3063	0	0	Ki67+	 3240 22826
3064	0	0	Ki67+	 3243 22763
3065	0	0	Ki67+	 3244 22872
3066	0	0	Ki67+	 3256 22860
3067	0	0	Ki67+	 3256 23027
3068	0	0	Ki67+	 3260 22844
3069	0	0	Ki67+	 3264 22879
3070	0	0	Ki67+	 3268 22519
3071	0	0	Ki67+	 3281 22905
3072	0	0	Ki67+	 3285 22878
3073	0	0	Ki67+	 3319 23124
3074	0	0	Ki67+	 3333 23148
3075	0	0	Ki67+	 3345 22882
3076	0	0	Ki67+	 3356 22908
3077	0	0	Ki67+	 3358 23045
3078	0	0	Ki67+	 3469 22447
3079	0	0	Ki67+	 3478 22422
3080	0	0	Ki67+	 2707 23741
3081	0	0	Ki67+	 2730 23238
3082	0	0	Ki67+	 2762 23264
3083	0	0	Ki67+	 2764 23225
3084	0	0	Ki67+	 2766 23931
3085	0	0	Ki67+	 2802 23243
3086	0	0	Ki67+	 2809 23224
3087	0	0	Ki67+	 2817 23262
3088	0	0	Ki67+	 2822 23935
3089	0	0	Ki67+	 2862 23280
3090	0	0	Ki67+	 2865 23553
3091	0	0	Ki67+	 2874 23276
3092	0	0	Ki67+	 2906 23326
3093	0	0	Ki67+	 2917 23259
3094	0	0	Ki67+	 2930 23880
3095	0	0	Ki67+	 2945 23271
3096	0	0	Ki67+	 2948 23281
3097	0	0	Ki67+	 2956 23331
3098	0	0	Ki67+	 2972 23313
3099	0	0	Ki67+	 2992 23281
3100	0	0	Ki67+	 2996 23340
3101	0	0	Ki67+	 3010 23311
3102	0	0	Ki67+	 3020 23628
3103	0	0	Ki67+	 3031 23672
3104	0	0	Ki67+	 3050 23225
3105	0	0	Ki67+	 3052 23182
3106	0	0	Ki67+	 3057 23210
3107	0	0	Ki67+	 3061 23549
3108	0	0	Ki67+	 3061 23762
3109	0	0	Ki67+	 3065 23340
3110	0	0	Ki67+	 3067 23259
3111	0	0	Ki67+	 3067 23780
3112	0	0	Ki67+	 3114 23834
3113	0	0	Ki67+	 3121 23782
3114	0	0	Ki67+	 3129 23377
3115	0	0	Ki67+	 3135 23625
3116	0	0	Ki67+	 3136 23273
3117	0	0	Ki67+	 3137 23211
3118	0	0	Ki67+	 3143 23578
3119	0	0	Ki67+	 3147 23350
3120	0	0	Ki67+	 3153 23850
3121	0	0	Ki67+	 3170 23317
3122	0	0	Ki67+	 3174 23555
3123	0	0	Ki67+	 3176 23336
3124	0	0	Ki67+	 3190 23733
3125	0	0	Ki67+	 3190 23916
3126	0	0	Ki67+	 3197 23613
3127	0	0	Ki67+	 3198 23347
3128	0	0	Ki67+	 3207 23539
3129	0	0	Ki67+	 3212 23526
3130	0	0	Ki67+	 3220 23576
3131	0	0	Ki67+	 3224 23852
3132	0	0	Ki67+	 3230 23322
3133	0	0	Ki67+	 3231 23695
3134	0	0	Ki67+	 3246 23324
3135	0	0	Ki67+	 3267 23622
3136	0	0	Ki67+	 3270 23707
3137	0	0	Ki67+	 3277 23909
3138	0	0	Ki67+	 3284 23272
3139	0	0	Ki67+	 3287 23538
3140	0	0	Ki67+	 3291 23287
3141	0	0	Ki67+	 3298 23530
3142	0	0	Ki67+	 3305 23951
3143	0	0	Ki67+	 3311 23916
3144	0	0	Ki67+	 3317 23565
3145	0	0	Ki67+	 3318 23708
3146	0	0	Ki67+	 3320 23256
3147	0	0	Ki67+	 3325 23659
3148	0	0	Ki67+	 3327 23217
3149	0	0	Ki67+	 3338 23260
3150	0	0	Ki67+	 3344 23224
3151	0	0	Ki67+	 3352 23180
3152	0	0	Ki67+	 3356 23640
3153	0	0	Ki67+	 3356 23713
3154	0	0	Ki67+	 3360 23552
3155	0	0	Ki67+	 3368 23305
3156	0	0	Ki67+	 3377 23635
3157	0	0	Ki67+	 3384 23669
3158	0	0	Ki67+	 3389 23437
3159	0	0	Ki67+	 3390 23764
3160	0	0	Ki67+	 3390 23905
3161	0	0	Ki67+	 3394 23542
3162	0	0	Ki67+	 3406 23551
3163	0	0	Ki67+	 3409 23254
3164	0	0	Ki67+	 3412 23926
3165	0	0	Ki67+	 3417 23660
3166	0	0	Ki67+	 3427 23907
3167	0	0	Ki67+	 3436 23926
3168	0	0	Ki67+	 3440 23515
3169	0	0	Ki67+	 3444 23632
3170	0	0	Ki67+	 3452 23594
3171	0	0	Ki67+	 3457 23905
3172	0	0	Ki67+	 3462 23626
3173	0	0	Ki67+	 3468 23571
3174	0	0	Ki67+	 3468 23895
3175	0	0	Ki67+	 3469 23825
3176	0	0	Ki67+	 3472 23917
3177	0	0	Ki67+	 3474 23524
3178	0	0	Ki67+	 2699 24084
3179	0	0	Ki67+	 2722 24501
3180	0	0	Ki67+	 2724 24121
3181	0	0	Ki67+	 2733 23967
3182	0	0	Ki67+	 2765 24507
3183	0	0	Ki67+	 2791 24461
3184	0	0	Ki67+	 2802 24231
3185	0	0	Ki67+	 2847 24013
3186	0	0	Ki67+	 2868 23994
3187	0	0	Ki67+	 2881 24045
3188	0	0	Ki67+	 2881 24082
3189	0	0	Ki67+	 2887 24722
3190	0	0	Ki67+	 2898 24345
3191	0	0	Ki67+	 2900 24056
3192	0	0	Ki67+	 2922 24054
3193	0	0	Ki67+	 2925 24514
3194	0	0	Ki67+	 2940 24266
3195	0	0	Ki67+	 2958 24057
3196	0	0	Ki67+	 2961 24043
3197	0	0	Ki67+	 2990 24263
3198	0	0	Ki67+	 2997 24523
3199	0	0	Ki67+	 2999 24476
3200	0	0	Ki67+	 3003 24090
3201	0	0	Ki67+	 3021 23968
3202	0	0	Ki67+	 3034 24151
3203	0	0	Ki67+	 3061 24195
3204	0	0	Ki67+	 3081 24010
3205	0	0	Ki67+	 3081 24049
3206	0	0	Ki67+	 3105 24022
3207	0	0	Ki67+	 3119 24097
3208	0	0	Ki67+	 3124 24028
3209	0	0	Ki67+	 3124 24047
3210	0	0	Ki67+	 3126 24433
3211	0	0	Ki67+	 3130 24645
3212	0	0	Ki67+	 3140 24593
3213	0	0	Ki67+	 3154 24016
3214	0	0	Ki67+	 3166 24110
3215	0	0	Ki67+	 3186 24317
3216	0	0	Ki67+	 3192 23990
3217	0	0	Ki67+	 3207 24088
3218	0	0	Ki67+	 3210 24050
3219	0	0	Ki67+	 3235 23977
3220	0	0	Ki67+	 3250 24418
3221	0	0	Ki67+	 3270 24179
3222	0	0	Ki67+	 3302 24285
3223	0	0	Ki67+	 3305 24312
3224	0	0	Ki67+	 3328 24673
3225	0	0	Ki67+	 3337 23980
3226	0	0	Ki67+	 3375 24138
3227	0	0	Ki67+	 3390 24331
3228	0	0	Ki67+	 3418 24376
3229	0	0	Ki67+	 3421 24104
3230	0	0	Ki67+	 3423 24192
3231	0	0	Ki67+	 3431 24354
3232	0	0	Ki67+	 3436 24366
3233	0	0	Ki67+	 3439 23968
3234	0	0	Ki67+	 3447 24142
3235	0	0	Ki67+	 3449 24156
3236	0	0	Ki67+	 3462 24276
3237	0	0	Ki67+	 3471 24141
3238	0	0	Ki67+	 3475 24395
3239	0	0	Ki67+	 3480 24634
3240	0	0	Ki67+	 2714 25253
3241	0	0	Ki67+	 2818 25348
3242	0	0	Ki67+	 2857 25037
3243	0	0	Ki67+	 2864 25337
3244	0	0	Ki67+	 2951 24828
3245	0	0	Ki67+	 2973 25043
3246	0	0	Ki67+	 2977 25058
3247	0	0	Ki67+	 2986 24788
3248	0	0	Ki67+	 3030 24785
3249	0	0	Ki67+	 3173 25255
3250	0	0	Ki67+	 3243 24893
3251	0	0	Ki67+	 3272 24802
3252	0	0	Ki67+	 3290 24766
3253	0	0	Ki67+	 3290 25316
3254	0	0	Ki67+	 3302 24795
3255	0	0	Ki67+	 3303 25519
3256	0	0	Ki67+	 3344 25234
3257	0	0	Ki67+	 2691 25708
3258	0	0	Ki67+	 2714 25911
3259	0	0	Ki67+	 2761 25742
3260	0	0	Ki67+	 2770 25923
3261	0	0	Ki67+	 2806 25911
3262	0	0	Ki67+	 2806 25932
3263	0	0	Ki67+	 2894 25976
3264	0	0	Ki67+	 2961 26066
3265	0	0	Ki67+	 2977 25559
3266	0	0	Ki67+	 2987 26149
3267	0	0	Ki67+	 3019 25762
3268	0	0	Ki67+	 3041 25814
3269	0	0	Ki67+	 3043 25794
3270	0	0	Ki67+	 3062 26121
3271	0	0	Ki67+	 3079 25863
3272	0	0	Ki67+	 3085 25785
3273	0	0	Ki67+	 3112 26068
3274	0	0	Ki67+	 3115 25799
3275	0	0	Ki67+	 3136 25690
3276	0	0	Ki67+	 3195 25738
3277	0	0	Ki67+	 3210 25739
3278	0	0	Ki67+	 3256 25748
3279	0	0	Ki67+	 3292 25736
3280	0	0	Ki67+	 3324 25678
3281	0	0	Ki67+	 3331 25688
3282	0	0	Ki67+	 3333 26066
3283	0	0	Ki67+	 3365 25750
3284	0	0	Ki67+	 3388 25994
3285	0	0	Ki67+	 3399 26071
3286	0	0	Ki67+	 3404 26260
3287	0	0	Ki67+	 3457 25625
3288	0	0	Ki67+	 3459 25998
3289	0	0	Ki67+	 3472 25690
3290	0	0	Ki67+	 3347 26474
3291	0	0	Ki67+	 3367 26417
3292	0	0	Ki67+	 3384 26431
3293	0	0	Ki67+	 3410 26501
3294	0	0	Ki67+	 3439 26547
3295	0	0	Ki67+	 3988 5352
3296	0	0	Ki67+	 4058 5058
3297	0	0	Ki67+	 4068 5261
3298	0	0	Ki67+	 4085 5082
3299	0	0	Ki67+	 4125 5047
3300	0	0	Ki67+	 4157 5239
3301	0	0	Ki67+	 4168 5218
3302	0	0	Ki67+	 4195 5202
3303	0	0	Ki67+	 4235 5019
3304	0	0	Ki67+	 4268 5282
3305	0	0	Ki67+	 4285 5267
3306	0	0	Ki67+	 3774 5975
3307	0	0	Ki67+	 3841 6081
3308	0	0	Ki67+	 3872 5987
3309	0	0	Ki67+	 3907 6010
3310	0	0	Ki67+	 3911 6063
3311	0	0	Ki67+	 3929 6089
3312	0	0	Ki67+	 3940 6052
3313	0	0	Ki67+	 3944 5597
3314	0	0	Ki67+	 3961 5951
3315	0	0	Ki67+	 3966 5986
3316	0	0	Ki67+	 3972 6126
3317	0	0	Ki67+	 4004 6015
3318	0	0	Ki67+	 4023 5467
3319	0	0	Ki67+	 4042 6166
3320	0	0	Ki67+	 4094 5594
3321	0	0	Ki67+	 4105 6129
3322	0	0	Ki67+	 4114 5441
3323	0	0	Ki67+	 4118 5526
3324	0	0	Ki67+	 4127 5798
3325	0	0	Ki67+	 4132 5585
3326	0	0	Ki67+	 4135 5662
3327	0	0	Ki67+	 4139 5828
3328	0	0	Ki67+	 4143 5546
3329	0	0	Ki67+	 4148 5685
3330	0	0	Ki67+	 4149 6156
3331	0	0	Ki67+	 4150 5425
3332	0	0	Ki67+	 4155 5714
3333	0	0	Ki67+	 4156 5773
3334	0	0	Ki67+	 4166 5761
3335	0	0	Ki67+	 4173 5497
3336	0	0	Ki67+	 4175 5474
3337	0	0	Ki67+	 4176 5873
3338	0	0	Ki67+	 4185 5684
3339	0	0	Ki67+	 4207 5841
3340	0	0	Ki67+	 4209 5765
3341	0	0	Ki67+	 4233 5682
3342	0	0	Ki67+	 4233 5705
3343	0	0	Ki67+	 4233 5730
3344	0	0	Ki67+	 4238 5828
3345	0	0	Ki67+	 4243 5845
3346	0	0	Ki67+	 4249 5710
3347	0	0	Ki67+	 4261 5864
3348	0	0	Ki67+	 4268 5811
3349	0	0	Ki67+	 4276 5840
3350	0	0	Ki67+	 4279 5735
3351	0	0	Ki67+	 3731 6626
3352	0	0	Ki67+	 3732 6764
3353	0	0	Ki67+	 3736 6714
3354	0	0	Ki67+	 3757 6561
3355	0	0	Ki67+	 3760 6923
3356	0	0	Ki67+	 3772 6911
3357	0	0	Ki67+	 3778 6348
3358	0	0	Ki67+	 3783 6531
3359	0	0	Ki67+	 3786 6556
3360	0	0	Ki67+	 3795 6840
3361	0	0	Ki67+	 3802 6811
3362	0	0	Ki67+	 3805 6445
3363	0	0	Ki67+	 3827 6784
3364	0	0	Ki67+	 3844 6797
3365	0	0	Ki67+	 3856 6963
3366	0	0	Ki67+	 3858 6710
3367	0	0	Ki67+	 3864 6733
3368	0	0	Ki67+	 3871 6322
3369	0	0	Ki67+	 3872 6202
3370	0	0	Ki67+	 3878 6596
3371	0	0	Ki67+	 3883 6345
3372	0	0	Ki67+	 3893 6697
3373	0	0	Ki67+	 3896 6907
3374	0	0	Ki67+	 3898 6584
3375	0	0	Ki67+	 3901 6527
3376	0	0	Ki67+	 3918 6371
3377	0	0	Ki67+	 3918 6542
3378	0	0	Ki67+	 3932 6689
3379	0	0	Ki67+	 3941 6509
3380	0	0	Ki67+	 3950 6396
3381	0	0	Ki67+	 3952 6815
3382	0	0	Ki67+	 3953 6918
3383	0	0	Ki67+	 3960 6906
3384	0	0	Ki67+	 3964 6615
3385	0	0	Ki67+	 3968 6340
3386	0	0	Ki67+	 3970 6516
3387	0	0	Ki67+	 3972 6843
3388	0	0	Ki67+	 3979 6774
3389	0	0	Ki67+	 3981 6715
3390	0	0	Ki67+	 3986 6837
3391	0	0	Ki67+	 3994 6685
3392	0	0	Ki67+	 3996 6638
3393	0	0	Ki67+	 3997 6597
3394	0	0	Ki67+	 4000 6765
3395	0	0	Ki67+	 4005 6216
3396	0	0	Ki67+	 4007 6755
3397	0	0	Ki67+	 4009 6511
3398	0	0	Ki67+	 4011 6786
3399	0	0	Ki67+	 4013 6742
3400	0	0	Ki67+	 4016 6254
3401	0	0	Ki67+	 4021 6797
3402	0	0	Ki67+	 4023 6848
3403	0	0	Ki67+	 4028 6435
3404	0	0	Ki67+	 4034 6617
3405	0	0	Ki67+	 4036 6798
3406	0	0	Ki67+	 4042 6199
3407	0	0	Ki67+	 4042 6767
3408	0	0	Ki67+	 4054 6362
3409	0	0	Ki67+	 4056 6192
3410	0	0	Ki67+	 4057 6290
3411	0	0	Ki67+	 4061 6473
3412	0	0	Ki67+	 4064 6513
3413	0	0	Ki67+	 4073 6784
3414	0	0	Ki67+	 4074 6761
3415	0	0	Ki67+	 4075 6566
3416	0	0	Ki67+	 4075 6889
3417	0	0	Ki67+	 4077 6821
3418	0	0	Ki67+	 4084 6405
3419	0	0	Ki67+	 4084 6555
3420	0	0	Ki67+	 4086 6654
3421	0	0	Ki67+	 4087 6498
3422	0	0	Ki67+	 4094 6620
3423	0	0	Ki67+	 4095 6281
3424	0	0	Ki67+	 4096 6507
3425	0	0	Ki67+	 4098 6332
3426	0	0	Ki67+	 4103 6364
3427	0	0	Ki67+	 4103 6535
3428	0	0	Ki67+	 4108 6613
3429	0	0	Ki67+	 4110 6670
3430	0	0	Ki67+	 4110 6778
3431	0	0	Ki67+	 4110 6930
3432	0	0	Ki67+	 4110 6953
3433	0	0	Ki67+	 4114 6573
3434	0	0	Ki67+	 4119 6496
3435	0	0	Ki67+	 4121 6653
3436	0	0	Ki67+	 4124 6199
3437	0	0	Ki67+	 4124 6446
3438	0	0	Ki67+	 4125 6684
3439	0	0	Ki67+	 4126 6291
3440	0	0	Ki67+	 4128 6338
3441	0	0	Ki67+	 4138 6696
3442	0	0	Ki67+	 4140 6539
3443	0	0	Ki67+	 4143 6265
3444	0	0	Ki67+	 4143 6451
3445	0	0	Ki67+	 4145 6617
3446	0	0	Ki67+	 4146 6301
3447	0	0	Ki67+	 4147 6637
3448	0	0	Ki67+	 4151 6557
3449	0	0	Ki67+	 4152 6244
3450	0	0	Ki67+	 4152 6272
3451	0	0	Ki67+	 4155 6755
3452	0	0	Ki67+	 4157 6853
3453	0	0	Ki67+	 4159 6225
3454	0	0	Ki67+	 4160 6629
3455	0	0	Ki67+	 4162 6720
3456	0	0	Ki67+	 4163 6534
3457	0	0	Ki67+	 4164 6189
3458	0	0	Ki67+	 4169 6297
3459	0	0	Ki67+	 4169 6383
3460	0	0	Ki67+	 4172 6812
3461	0	0	Ki67+	 4174 6768
3462	0	0	Ki67+	 4176 6595
3463	0	0	Ki67+	 4179 6228
3464	0	0	Ki67+	 4179 6240
3465	0	0	Ki67+	 4185 6860
3466	0	0	Ki67+	 4191 6577
3467	0	0	Ki67+	 4192 6556
3468	0	0	Ki67+	 4192 6795
3469	0	0	Ki67+	 4193 6482
3470	0	0	Ki67+	 4196 6629
3471	0	0	Ki67+	 4202 6676
3472	0	0	Ki67+	 4202 6767
3473	0	0	Ki67+	 4203 6973
3474	0	0	Ki67+	 4205 6935
3475	0	0	Ki67+	 4206 6438
3476	0	0	Ki67+	 4208 6836
3477	0	0	Ki67+	 4209 6532
3478	0	0	Ki67+	 4211 6621
3479	0	0	Ki67+	 4211 6950
3480	0	0	Ki67+	 4214 6654
3481	0	0	Ki67+	 4216 6808
3482	0	0	Ki67+	 4217 6690
3483	0	0	Ki67+	 4218 6248
3484	0	0	Ki67+	 4221 6764
3485	0	0	Ki67+	 4222 6748
3486	0	0	Ki67+	 4225 6263
3487	0	0	Ki67+	 4227 6668
3488	0	0	Ki67+	 4236 6481
3489	0	0	Ki67+	 4239 6905
3490	0	0	Ki67+	 4241 6289
3491	0	0	Ki67+	 4241 6823
3492	0	0	Ki67+	 4241 6916
3493	0	0	Ki67+	 4245 6946
3494	0	0	Ki67+	 4246 6859
3495	0	0	Ki67+	 4247 6585
3496	0	0	Ki67+	 4250 6323
3497	0	0	Ki67+	 4250 6405
3498	0	0	Ki67+	 4257 6504
3499	0	0	Ki67+	 4262 6845
3500	0	0	Ki67+	 4266 6395
3501	0	0	Ki67+	 4268 6349
3502	0	0	Ki67+	 4271 6611
3503	0	0	Ki67+	 4271 6945
3504	0	0	Ki67+	 4273 6305
3505	0	0	Ki67+	 4273 6720
3506	0	0	Ki67+	 4279 6740
3507	0	0	Ki67+	 4281 6650
3508	0	0	Ki67+	 4283 6886
3509	0	0	Ki67+	 4284 6907
3510	0	0	Ki67+	 4285 6394
3511	0	0	Ki67+	 3492 7615
3512	0	0	Ki67+	 3493 7484
3513	0	0	Ki67+	 3495 7511
3514	0	0	Ki67+	 3511 7469
3515	0	0	Ki67+	 3515 7407
3516	0	0	Ki67+	 3517 7540
3517	0	0	Ki67+	 3521 7737
3518	0	0	Ki67+	 3522 7634
3519	0	0	Ki67+	 3531 7506
3520	0	0	Ki67+	 3535 7556
3521	0	0	Ki67+	 3540 7454
3522	0	0	Ki67+	 3546 7704
3523	0	0	Ki67+	 3550 7444
3524	0	0	Ki67+	 3551 7642
3525	0	0	Ki67+	 3554 7358
3526	0	0	Ki67+	 3554 7456
3527	0	0	Ki67+	 3555 7550
3528	0	0	Ki67+	 3557 7427
3529	0	0	Ki67+	 3566 7357
3530	0	0	Ki67+	 3576 7773
3531	0	0	Ki67+	 3587 7543
3532	0	0	Ki67+	 3594 7633
3533	0	0	Ki67+	 3595 7596
3534	0	0	Ki67+	 3597 7461
3535	0	0	Ki67+	 3600 7371
3536	0	0	Ki67+	 3602 7756
3537	0	0	Ki67+	 3606 7516
3538	0	0	Ki67+	 3614 7738
3539	0	0	Ki67+	 3618 7436
3540	0	0	Ki67+	 3619 7570
3541	0	0	Ki67+	 3621 7655
3542	0	0	Ki67+	 3627 7504
3543	0	0	Ki67+	 3632 7461
3544	0	0	Ki67+	 3632 7628
3545	0	0	Ki67+	 3641 7669
3546	0	0	Ki67+	 3642 7699
3547	0	0	Ki67+	 3645 7746
3548	0	0	Ki67+	 3657 7376
3549	0	0	Ki67+	 3678 7545
3550	0	0	Ki67+	 3692 7366
3551	0	0	Ki67+	 3699 7601
3552	0	0	Ki67+	 3700 7485
3553	0	0	Ki67+	 3704 7523
3554	0	0	Ki67+	 3705 7691
3555	0	0	Ki67+	 3707 7701
3556	0	0	Ki67+	 3711 7397
3557	0	0	Ki67+	 3714 7742
3558	0	0	Ki67+	 3716 7491
3559	0	0	Ki67+	 3722 7141
3560	0	0	Ki67+	 3722 7759
3561	0	0	Ki67+	 3723 7612
3562	0	0	Ki67+	 3723 7697
3563	0	0	Ki67+	 3727 7626
3564	0	0	Ki67+	 3731 7706
3565	0	0	Ki67+	 3734 7278
3566	0	0	Ki67+	 3734 7411
3567	0	0	Ki67+	 3734 7774
3568	0	0	Ki67+	 3736 7512
3569	0	0	Ki67+	 3744 7733
3570	0	0	Ki67+	 3745 7614
3571	0	0	Ki67+	 3748 7658
3572	0	0	Ki67+	 3756 7144
3573	0	0	Ki67+	 3756 7342
3574	0	0	Ki67+	 3758 7476
3575	0	0	Ki67+	 3760 7702
3576	0	0	Ki67+	 3765 7244
3577	0	0	Ki67+	 3766 7763
3578	0	0	Ki67+	 3769 7653
3579	0	0	Ki67+	 3770 7356
3580	0	0	Ki67+	 3771 7399
3581	0	0	Ki67+	 3771 7447
3582	0	0	Ki67+	 3773 7199
3583	0	0	Ki67+	 3777 7734
3584	0	0	Ki67+	 3783 7464
3585	0	0	Ki67+	 3787 7682
3586	0	0	Ki67+	 3789 7704
3587	0	0	Ki67+	 3795 7138
3588	0	0	Ki67+	 3808 7336
3589	0	0	Ki67+	 3808 7360
3590	0	0	Ki67+	 3811 7471
3591	0	0	Ki67+	 3811 7655
3592	0	0	Ki67+	 3818 7646
3593	0	0	Ki67+	 3819 7155
3594	0	0	Ki67+	 3824 7127
3595	0	0	Ki67+	 3827 7611
3596	0	0	Ki67+	 3830 6984
3597	0	0	Ki67+	 3836 7124
3598	0	0	Ki67+	 3837 7495
3599	0	0	Ki67+	 3845 7317
3600	0	0	Ki67+	 3847 7175
3601	0	0	Ki67+	 3849 7521
3602	0	0	Ki67+	 3849 7590
3603	0	0	Ki67+	 3855 7342
3604	0	0	Ki67+	 3855 7565
3605	0	0	Ki67+	 3857 7770
3606	0	0	Ki67+	 3862 7441
3607	0	0	Ki67+	 3863 7175
3608	0	0	Ki67+	 3863 7747
3609	0	0	Ki67+	 3865 7145
3610	0	0	Ki67+	 3870 7571
3611	0	0	Ki67+	 3872 7265
3612	0	0	Ki67+	 3872 7718
3613	0	0	Ki67+	 3876 7555
3614	0	0	Ki67+	 3882 7409
3615	0	0	Ki67+	 3882 7770
3616	0	0	Ki67+	 3885 7422
3617	0	0	Ki67+	 3885 7690
3618	0	0	Ki67+	 3889 7292
3619	0	0	Ki67+	 3890 7387
3620	0	0	Ki67+	 3897 7020
3621	0	0	Ki67+	 3897 7660
3622	0	0	Ki67+	 3900 7432
3623	0	0	Ki67+	 3904 7007
3624	0	0	Ki67+	 3904 7282
3625	0	0	Ki67+	 3905 7717
3626	0	0	Ki67+	 3907 7755
3627	0	0	Ki67+	 3908 7671
3628	0	0	Ki67+	 3910 7165
3629	0	0	Ki67+	 3910 7314
3630	0	0	Ki67+	 3918 7410
3631	0	0	Ki67+	 3919 7308
3632	0	0	Ki67+	 3919 7473
3633	0	0	Ki67+	 3919 7765
3634	0	0	Ki67+	 3920 7167
3635	0	0	Ki67+	 3921 7427
3636	0	0	Ki67+	 3924 7492
3637	0	0	Ki67+	 3925 7723
3638	0	0	Ki67+	 3930 7163
3639	0	0	Ki67+	 3932 7622
3640	0	0	Ki67+	 3937 7375
3641	0	0	Ki67+	 3937 7457
3642	0	0	Ki67+	 3939 7211
3643	0	0	Ki67+	 3940 7049
3644	0	0	Ki67+	 3940 7644
3645	0	0	Ki67+	 3940 7655
3646	0	0	Ki67+	 3944 7526
3647	0	0	Ki67+	 3947 6991
3648	0	0	Ki67+	 3947 7508
3649	0	0	Ki67+	 3951 7696
3650	0	0	Ki67+	 3956 7194
3651	0	0	Ki67+	 3956 7242
3652	0	0	Ki67+	 3959 7439
3653	0	0	Ki67+	 3960 7567
3654	0	0	Ki67+	 3960 7672
3655	0	0	Ki67+	 3966 7646
3656	0	0	Ki67+	 3971 7240
3657	0	0	Ki67+	 3972 7446
3658	0	0	Ki67+	 3972 7527
3659	0	0	Ki67+	 3973 7591
3660	0	0	Ki67+	 3980 7341
3661	0	0	Ki67+	 3989 7207
3662	0	0	Ki67+	 3991 7601
3663	0	0	Ki67+	 4005 7335
3664	0	0	Ki67+	 4007 7498
3665	0	0	Ki67+	 4012 7533
3666	0	0	Ki67+	 4013 7099
3667	0	0	Ki67+	 4016 7754
3668	0	0	Ki67+	 4021 7405
3669	0	0	Ki67+	 4024 7079
3670	0	0	Ki67+	 4029 7529
3671	0	0	Ki67+	 4033 7101
3672	0	0	Ki67+	 4038 7115
3673	0	0	Ki67+	 4040 7369
3674	0	0	Ki67+	 4042 7486
3675	0	0	Ki67+	 4042 7760
3676	0	0	Ki67+	 4044 7571
3677	0	0	Ki67+	 4045 7333
3678	0	0	Ki67+	 4048 7322
3679	0	0	Ki67+	 4049 7097
3680	0	0	Ki67+	 4052 7542
3681	0	0	Ki67+	 4052 7722
3682	0	0	Ki67+	 4054 7492
3683	0	0	Ki67+	 4056 7585
3684	0	0	Ki67+	 4059 7095
3685	0	0	Ki67+	 4064 7364
3686	0	0	Ki67+	 4065 7502
3687	0	0	Ki67+	 4066 7739
3688	0	0	Ki67+	 4068 7469
3689	0	0	Ki67+	 4069 7110
3690	0	0	Ki67+	 4077 7702
3691	0	0	Ki67+	 4079 7290
3692	0	0	Ki67+	 4082 7730
3693	0	0	Ki67+	 4084 7557
3694	0	0	Ki67+	 4088 7591
3695	0	0	Ki67+	 4091 7656
3696	0	0	Ki67+	 4094 7742
3697	0	0	Ki67+	 4095 7706
3698	0	0	Ki67+	 4104 7774
3699	0	0	Ki67+	 4111 7604
3700	0	0	Ki67+	 4113 7529
3701	0	0	Ki67+	 4116 7745
3702	0	0	Ki67+	 4118 7342
3703	0	0	Ki67+	 4120 7704
3704	0	0	Ki67+	 4121 7500
3705	0	0	Ki67+	 4122 7325
3706	0	0	Ki67+	 4129 7483
3707	0	0	Ki67+	 4130 7140
3708	0	0	Ki67+	 4139 7674
3709	0	0	Ki67+	 4143 7740
3710	0	0	Ki67+	 4145 7755
3711	0	0	Ki67+	 4147 7357
3712	0	0	Ki67+	 4158 7579
3713	0	0	Ki67+	 4163 7731
3714	0	0	Ki67+	 4170 7437
3715	0	0	Ki67+	 4176 7317
3716	0	0	Ki67+	 4181 7470
3717	0	0	Ki67+	 4182 7400
3718	0	0	Ki67+	 4187 7457
3719	0	0	Ki67+	 4188 7347
3720	0	0	Ki67+	 4192 7030
3721	0	0	Ki67+	 4197 7657
3722	0	0	Ki67+	 4199 7383
3723	0	0	Ki67+	 4201 7408
3724	0	0	Ki67+	 4202 6997
3725	0	0	Ki67+	 4206 7363
3726	0	0	Ki67+	 4209 7448
3727	0	0	Ki67+	 4210 7425
3728	0	0	Ki67+	 4217 7636
3729	0	0	Ki67+	 4218 7065
3730	0	0	Ki67+	 4219 7490
3731	0	0	Ki67+	 4220 7612
3732	0	0	Ki67+	 4225 7473
3733	0	0	Ki67+	 4228 7062
3734	0	0	Ki67+	 4229 7681
3735	0	0	Ki67+	 4230 7651
3736	0	0	Ki67+	 4236 7124
3737	0	0	Ki67+	 4239 7710
3738	0	0	Ki67+	 4247 7071
3739	0	0	Ki67+	 4247 7414
3740	0	0	Ki67+	 4250 7608
3741	0	0	Ki67+	 4250 7637
3742	0	0	Ki67+	 4255 7060
3743	0	0	Ki67+	 4256 7480
3744	0	0	Ki67+	 4262 7107
3745	0	0	Ki67+	 4262 7138
3746	0	0	Ki67+	 4269 7016
3747	0	0	Ki67+	 4272 7682
3748	0	0	Ki67+	 4276 6999
3749	0	0	Ki67+	 4279 7120
3750	0	0	Ki67+	 4283 7461
3751	0	0	Ki67+	 3496 7819
3752	0	0	Ki67+	 3498 8292
3753	0	0	Ki67+	 3499 7798
3754	0	0	Ki67+	 3501 7859
3755	0	0	Ki67+	 3509 7907
3756	0	0	Ki67+	 3511 8149
3757	0	0	Ki67+	 3516 8412
3758	0	0	Ki67+	 3518 8440
3759	0	0	Ki67+	 3518 8522
3760	0	0	Ki67+	 3522 7865
3761	0	0	Ki67+	 3528 7946
3762	0	0	Ki67+	 3533 8116
3763	0	0	Ki67+	 3543 7854
3764	0	0	Ki67+	 3547 8459
3765	0	0	Ki67+	 3552 7915
3766	0	0	Ki67+	 3553 8407
3767	0	0	Ki67+	 3554 8087
3768	0	0	Ki67+	 3570 8214
3769	0	0	Ki67+	 3578 8451
3770	0	0	Ki67+	 3582 8273
3771	0	0	Ki67+	 3582 8423
3772	0	0	Ki67+	 3589 7793
3773	0	0	Ki67+	 3590 8237
3774	0	0	Ki67+	 3592 8419
3775	0	0	Ki67+	 3597 8224
3776	0	0	Ki67+	 3602 7843
3777	0	0	Ki67+	 3602 8313
3778	0	0	Ki67+	 3605 8331
3779	0	0	Ki67+	 3608 8410
3780	0	0	Ki67+	 3621 8508
3781	0	0	Ki67+	 3625 7793
3782	0	0	Ki67+	 3627 8145
3783	0	0	Ki67+	 3631 8491
3784	0	0	Ki67+	 3632 8129
3785	0	0	Ki67+	 3633 8481
3786	0	0	Ki67+	 3650 8103
3787	0	0	Ki67+	 3656 8526
3788	0	0	Ki67+	 3659 8564
3789	0	0	Ki67+	 3667 7824
3790	0	0	Ki67+	 3667 8309
3791	0	0	Ki67+	 3672 8411
3792	0	0	Ki67+	 3682 8507
3793	0	0	Ki67+	 3683 7805
3794	0	0	Ki67+	 3683 8052
3795	0	0	Ki67+	 3684 7992
3796	0	0	Ki67+	 3689 7973
3797	0	0	Ki67+	 3689 8543
3798	0	0	Ki67+	 3697 8089
3799	0	0	Ki67+	 3702 8016
3800	0	0	Ki67+	 3703 8464
3801	0	0	Ki67+	 3703 8484
3802	0	0	Ki67+	 3704 8073
3803	0	0	Ki67+	 3705 8553
3804	0	0	Ki67+	 3706 8120
3805	0	0	Ki67+	 3714 7804
3806	0	0	Ki67+	 3716 8544
3807	0	0	Ki67+	 3718 8299
3808	0	0	Ki67+	 3721 8508
3809	0	0	Ki67+	 3723 7856
3810	0	0	Ki67+	 3729 7992
3811	0	0	Ki67+	 3731 8545
3812	0	0	Ki67+	 3734 8022
3813	0	0	Ki67+	 3734 8049
3814	0	0	Ki67+	 3735 8494
3815	0	0	Ki67+	 3737 8061
3816	0	0	Ki67+	 3738 8100
3817	0	0	Ki67+	 3742 7787
3818	0	0	Ki67+	 3742 7967
3819	0	0	Ki67+	 3742 8555
3820	0	0	Ki67+	 3746 7833
3821	0	0	Ki67+	 3748 8046
3822	0	0	Ki67+	 3749 7877
3823	0	0	Ki67+	 3751 8466
3824	0	0	Ki67+	 3753 8091
3825	0	0	Ki67+	 3756 8245
3826	0	0	Ki67+	 3756 8276
3827	0	0	Ki67+	 3759 7938
3828	0	0	Ki67+	 3764 8140
3829	0	0	Ki67+	 3769 8126
3830	0	0	Ki67+	 3771 7875
3831	0	0	Ki67+	 3774 8548
3832	0	0	Ki67+	 3776 8483
3833	0	0	Ki67+	 3781 7926
3834	0	0	Ki67+	 3781 7969
3835	0	0	Ki67+	 3786 7890
3836	0	0	Ki67+	 3787 8202
3837	0	0	Ki67+	 3787 8492
3838	0	0	Ki67+	 3789 8098
3839	0	0	Ki67+	 3789 8247
3840	0	0	Ki67+	 3791 8012
3841	0	0	Ki67+	 3795 8512
3842	0	0	Ki67+	 3797 8035
3843	0	0	Ki67+	 3801 7912
3844	0	0	Ki67+	 3803 7894
3845	0	0	Ki67+	 3804 7928
3846	0	0	Ki67+	 3809 7795
3847	0	0	Ki67+	 3811 8458
3848	0	0	Ki67+	 3813 8481
3849	0	0	Ki67+	 3814 8281
3850	0	0	Ki67+	 3814 8493
3851	0	0	Ki67+	 3816 8390
3852	0	0	Ki67+	 3818 8088
3853	0	0	Ki67+	 3819 7856
3854	0	0	Ki67+	 3823 8167
3855	0	0	Ki67+	 3823 8405
3856	0	0	Ki67+	 3836 8225
3857	0	0	Ki67+	 3842 7825
3858	0	0	Ki67+	 3845 8476
3859	0	0	Ki67+	 3855 7812
3860	0	0	Ki67+	 3857 8373
3861	0	0	Ki67+	 3873 7800
3862	0	0	Ki67+	 3881 8209
3863	0	0	Ki67+	 3884 8229
3864	0	0	Ki67+	 3886 7812
3865	0	0	Ki67+	 3894 8369
3866	0	0	Ki67+	 3897 7790
3867	0	0	Ki67+	 3908 8398
3868	0	0	Ki67+	 3909 8101
3869	0	0	Ki67+	 3911 8374
3870	0	0	Ki67+	 3917 8173
3871	0	0	Ki67+	 3926 8220
3872	0	0	Ki67+	 3933 8167
3873	0	0	Ki67+	 3941 8562
3874	0	0	Ki67+	 3943 8574
3875	0	0	Ki67+	 3945 8501
3876	0	0	Ki67+	 3950 8169
3877	0	0	Ki67+	 3960 8490
3878	0	0	Ki67+	 3961 8436
3879	0	0	Ki67+	 3972 8459
3880	0	0	Ki67+	 3976 8228
3881	0	0	Ki67+	 3980 8483
3882	0	0	Ki67+	 3981 8132
3883	0	0	Ki67+	 3987 8230
3884	0	0	Ki67+	 3987 8247
3885	0	0	Ki67+	 3988 8449
3886	0	0	Ki67+	 3989 8328
3887	0	0	Ki67+	 3995 7839
3888	0	0	Ki67+	 3997 8549
3889	0	0	Ki67+	 4005 8505
3890	0	0	Ki67+	 4008 8435
3891	0	0	Ki67+	 4009 8078
3892	0	0	Ki67+	 4016 8216
3893	0	0	Ki67+	 4017 8237
3894	0	0	Ki67+	 4018 7819
3895	0	0	Ki67+	 4026 8070
3896	0	0	Ki67+	 4029 8140
3897	0	0	Ki67+	 4040 7838
3898	0	0	Ki67+	 4040 8157
3899	0	0	Ki67+	 4047 8216
3900	0	0	Ki67+	 4055 7846
3901	0	0	Ki67+	 4065 7789
3902	0	0	Ki67+	 4067 7861
3903	0	0	Ki67+	 4077 8211
3904	0	0	Ki67+	 4079 7826
3905	0	0	Ki67+	 4086 8389
3906	0	0	Ki67+	 4088 7814
3907	0	0	Ki67+	 4088 8574
3908	0	0	Ki67+	 4093 8365
3909	0	0	Ki67+	 4093 8563
3910	0	0	Ki67+	 4097 8178
3911	0	0	Ki67+	 4100 7862
3912	0	0	Ki67+	 4101 8159
3913	0	0	Ki67+	 4101 8218
3914	0	0	Ki67+	 4102 7807
3915	0	0	Ki67+	 4110 8106
3916	0	0	Ki67+	 4122 8552
3917	0	0	Ki67+	 4124 8198
3918	0	0	Ki67+	 4129 7817
3919	0	0	Ki67+	 4130 8063
3920	0	0	Ki67+	 4133 7827
3921	0	0	Ki67+	 4139 8138
3922	0	0	Ki67+	 4140 8083
3923	0	0	Ki67+	 4143 8557
3924	0	0	Ki67+	 4144 7870
3925	0	0	Ki67+	 4144 8148
3926	0	0	Ki67+	 4147 8434
3927	0	0	Ki67+	 4149 8416
3928	0	0	Ki67+	 4154 8121
3929	0	0	Ki67+	 4162 7824
3930	0	0	Ki67+	 4165 7806
3931	0	0	Ki67+	 4166 8122
3932	0	0	Ki67+	 4173 8061
3933	0	0	Ki67+	 4179 8086
3934	0	0	Ki67+	 4182 8184
3935	0	0	Ki67+	 4183 8520
3936	0	0	Ki67+	 4184 7811
3937	0	0	Ki67+	 4184 8061
3938	0	0	Ki67+	 4194 8507
3939	0	0	Ki67+	 4204 8191
3940	0	0	Ki67+	 4205 8556
3941	0	0	Ki67+	 4206 8162
3942	0	0	Ki67+	 4206 8177
3943	0	0	Ki67+	 4206 8242
3944	0	0	Ki67+	 4207 8446
3945	0	0	Ki67+	 4216 8572
3946	0	0	Ki67+	 4218 7812
3947	0	0	Ki67+	 4225 8104
3948	0	0	Ki67+	 4226 7861
3949	0	0	Ki67+	 4226 8556
3950	0	0	Ki67+	 4232 8497
3951	0	0	Ki67+	 4235 7847
3952	0	0	Ki67+	 4240 8057
3953	0	0	Ki67+	 4248 7838
3954	0	0	Ki67+	 4249 8212
3955	0	0	Ki67+	 4251 8488
3956	0	0	Ki67+	 4252 8179
3957	0	0	Ki67+	 4255 8059
3958	0	0	Ki67+	 4256 8542
3959	0	0	Ki67+	 4257 8459
3960	0	0	Ki67+	 4260 8252
3961	0	0	Ki67+	 4268 8508
3962	0	0	Ki67+	 4270 8147
3963	0	0	Ki67+	 4280 8420
3964	0	0	Ki67+	 4284 8160
3965	0	0	Ki67+	 4286 8296
3966	0	0	Ki67+	 3489 9100
3967	0	0	Ki67+	 3491 9127
3968	0	0	Ki67+	 3506 8787
3969	0	0	Ki67+	 3520 8750
3970	0	0	Ki67+	 3520 8913
3971	0	0	Ki67+	 3532 9109
3972	0	0	Ki67+	 3533 8897
3973	0	0	Ki67+	 3533 9156
3974	0	0	Ki67+	 3539 8868
3975	0	0	Ki67+	 3540 8765
3976	0	0	Ki67+	 3543 8805
3977	0	0	Ki67+	 3545 9159
3978	0	0	Ki67+	 3546 9299
3979	0	0	Ki67+	 3554 9136
3980	0	0	Ki67+	 3561 9321
3981	0	0	Ki67+	 3570 9355
3982	0	0	Ki67+	 3573 8898
3983	0	0	Ki67+	 3581 9331
3984	0	0	Ki67+	 3582 8780
3985	0	0	Ki67+	 3584 8868
3986	0	0	Ki67+	 3586 9186
3987	0	0	Ki67+	 3600 9072
3988	0	0	Ki67+	 3606 9316
3989	0	0	Ki67+	 3613 9209
3990	0	0	Ki67+	 3633 9202
3991	0	0	Ki67+	 3640 8906
3992	0	0	Ki67+	 3644 9234
3993	0	0	Ki67+	 3648 8580
3994	0	0	Ki67+	 3655 9182
3995	0	0	Ki67+	 3655 9219
3996	0	0	Ki67+	 3659 8872
3997	0	0	Ki67+	 3665 9096
3998	0	0	Ki67+	 3671 9193
3999	0	0	Ki67+	 3684 8867
4000	0	0	Ki67+	 3696 8762
4001	0	0	Ki67+	 3697 8873
4002	0	0	Ki67+	 3701 9167
4003	0	0	Ki67+	 3705 8607
4004	0	0	Ki67+	 3705 9240
4005	0	0	Ki67+	 3709 8583
4006	0	0	Ki67+	 3712 9076
4007	0	0	Ki67+	 3712 9230
4008	0	0	Ki67+	 3716 8851
4009	0	0	Ki67+	 3716 8905
4010	0	0	Ki67+	 3716 9091
4011	0	0	Ki67+	 3719 9254
4012	0	0	Ki67+	 3724 9192
4013	0	0	Ki67+	 3725 8795
4014	0	0	Ki67+	 3730 8864
4015	0	0	Ki67+	 3732 8881
4016	0	0	Ki67+	 3732 9113
4017	0	0	Ki67+	 3733 8592
4018	0	0	Ki67+	 3737 9231
4019	0	0	Ki67+	 3745 8609
4020	0	0	Ki67+	 3749 9156
4021	0	0	Ki67+	 3754 9205
4022	0	0	Ki67+	 3757 9063
4023	0	0	Ki67+	 3759 8600
4024	0	0	Ki67+	 3760 8583
4025	0	0	Ki67+	 3764 9263
4026	0	0	Ki67+	 3765 8806
4027	0	0	Ki67+	 3766 9123
4028	0	0	Ki67+	 3770 9304
4029	0	0	Ki67+	 3772 8863
4030	0	0	Ki67+	 3776 8836
4031	0	0	Ki67+	 3781 8775
4032	0	0	Ki67+	 3785 9266
4033	0	0	Ki67+	 3791 9138
4034	0	0	Ki67+	 3807 9166
4035	0	0	Ki67+	 3827 9285
4036	0	0	Ki67+	 3828 9199
4037	0	0	Ki67+	 3830 9318
4038	0	0	Ki67+	 3831 9258
4039	0	0	Ki67+	 3860 9271
4040	0	0	Ki67+	 3890 8609
4041	0	0	Ki67+	 3899 8590
4042	0	0	Ki67+	 3900 9266
4043	0	0	Ki67+	 3904 9156
4044	0	0	Ki67+	 3908 8658
4045	0	0	Ki67+	 3915 8585
4046	0	0	Ki67+	 3928 9278
4047	0	0	Ki67+	 3935 9264
4048	0	0	Ki67+	 3939 9149
4049	0	0	Ki67+	 3943 8722
4050	0	0	Ki67+	 3945 9208
4051	0	0	Ki67+	 3946 8626
4052	0	0	Ki67+	 3952 9228
4053	0	0	Ki67+	 3953 8743
4054	0	0	Ki67+	 3954 9144
4055	0	0	Ki67+	 3964 8723
4056	0	0	Ki67+	 3967 9178
4057	0	0	Ki67+	 3976 8737
4058	0	0	Ki67+	 3977 8582
4059	0	0	Ki67+	 3981 9320
4060	0	0	Ki67+	 3995 8625
4061	0	0	Ki67+	 4001 9299
4062	0	0	Ki67+	 4003 9164
4063	0	0	Ki67+	 4007 9223
4064	0	0	Ki67+	 4021 9262
4065	0	0	Ki67+	 4022 8625
4066	0	0	Ki67+	 4032 9171
4067	0	0	Ki67+	 4039 9142
4068	0	0	Ki67+	 4043 9210
4069	0	0	Ki67+	 4044 9315
4070	0	0	Ki67+	 4050 9173
4071	0	0	Ki67+	 4053 8606
4072	0	0	Ki67+	 4055 8752
4073	0	0	Ki67+	 4056 9301
4074	0	0	Ki67+	 4059 9230
4075	0	0	Ki67+	 4060 9250
4076	0	0	Ki67+	 4061 9274
4077	0	0	Ki67+	 4065 8599
4078	0	0	Ki67+	 4065 9146
4079	0	0	Ki67+	 4067 9299
4080	0	0	Ki67+	 4074 9320
4081	0	0	Ki67+	 4077 9194
4082	0	0	Ki67+	 4079 9284
4083	0	0	Ki67+	 4084 8630
4084	0	0	Ki67+	 4086 8605
4085	0	0	Ki67+	 4091 9278
4086	0	0	Ki67+	 4103 9238
4087	0	0	Ki67+	 4108 9194
4088	0	0	Ki67+	 4112 9217
4089	0	0	Ki67+	 4114 9154
4090	0	0	Ki67+	 4119 9139
4091	0	0	Ki67+	 4120 9244
4092	0	0	Ki67+	 4121 8614
4093	0	0	Ki67+	 4129 9283
4094	0	0	Ki67+	 4130 8695
4095	0	0	Ki67+	 4137 9312
4096	0	0	Ki67+	 4141 8748
4097	0	0	Ki67+	 4144 9210
4098	0	0	Ki67+	 4145 9270
4099	0	0	Ki67+	 4151 9247
4100	0	0	Ki67+	 4153 9301
4101	0	0	Ki67+	 4161 8714
4102	0	0	Ki67+	 4166 8700
4103	0	0	Ki67+	 4167 8600
4104	0	0	Ki67+	 4172 8740
4105	0	0	Ki67+	 4173 9320
4106	0	0	Ki67+	 4177 9012
4107	0	0	Ki67+	 4180 8613
4108	0	0	Ki67+	 4184 8665
4109	0	0	Ki67+	 4186 8590
4110	0	0	Ki67+	 4187 8678
4111	0	0	Ki67+	 4189 9249
4112	0	0	Ki67+	 4192 9301
4113	0	0	Ki67+	 4195 8917
4114	0	0	Ki67+	 4201 9225
4115	0	0	Ki67+	 4201 9332
4116	0	0	Ki67+	 4202 8591
4117	0	0	Ki67+	 4202 9362
4118	0	0	Ki67+	 4203 9017
4119	0	0	Ki67+	 4212 8990
4120	0	0	Ki67+	 4214 9279
4121	0	0	Ki67+	 4222 8679
4122	0	0	Ki67+	 4222 9312
4123	0	0	Ki67+	 4227 9339
4124	0	0	Ki67+	 4237 8924
4125	0	0	Ki67+	 4241 9045
4126	0	0	Ki67+	 4245 9014
4127	0	0	Ki67+	 4261 8891
4128	0	0	Ki67+	 4265 8931
4129	0	0	Ki67+	 4265 9048
4130	0	0	Ki67+	 4268 9369
4131	0	0	Ki67+	 4275 9114
4132	0	0	Ki67+	 4277 8640
4133	0	0	Ki67+	 4279 9091
4134	0	0	Ki67+	 4284 8714
4135	0	0	Ki67+	 3493 10063
4136	0	0	Ki67+	 3503 9472
4137	0	0	Ki67+	 3506 9450
4138	0	0	Ki67+	 3507 9670
4139	0	0	Ki67+	 3510 9530
4140	0	0	Ki67+	 3515 9590
4141	0	0	Ki67+	 3519 9393
4142	0	0	Ki67+	 3519 9621
4143	0	0	Ki67+	 3519 10031
4144	0	0	Ki67+	 3524 9497
4145	0	0	Ki67+	 3528 9903
4146	0	0	Ki67+	 3532 9399
4147	0	0	Ki67+	 3535 9459
4148	0	0	Ki67+	 3535 9862
4149	0	0	Ki67+	 3537 9921
4150	0	0	Ki67+	 3544 9492
4151	0	0	Ki67+	 3548 9581
4152	0	0	Ki67+	 3549 9841
4153	0	0	Ki67+	 3551 9642
4154	0	0	Ki67+	 3552 9600
4155	0	0	Ki67+	 3552 9967
4156	0	0	Ki67+	 3553 9859
4157	0	0	Ki67+	 3559 9532
4158	0	0	Ki67+	 3569 9584
4159	0	0	Ki67+	 3569 9600
4160	0	0	Ki67+	 3572 9869
4161	0	0	Ki67+	 3581 9641
4162	0	0	Ki67+	 3583 9793
4163	0	0	Ki67+	 3590 9883
4164	0	0	Ki67+	 3591 9561
4165	0	0	Ki67+	 3592 9537
4166	0	0	Ki67+	 3597 9522
4167	0	0	Ki67+	 3601 9863
4168	0	0	Ki67+	 3603 9877
4169	0	0	Ki67+	 3612 9473
4170	0	0	Ki67+	 3613 9936
4171	0	0	Ki67+	 3615 9598
4172	0	0	Ki67+	 3615 9835
4173	0	0	Ki67+	 3617 9816
4174	0	0	Ki67+	 3618 9566
4175	0	0	Ki67+	 3623 9493
4176	0	0	Ki67+	 3624 9543
4177	0	0	Ki67+	 3632 9392
4178	0	0	Ki67+	 3632 10152
4179	0	0	Ki67+	 3633 9865
4180	0	0	Ki67+	 3636 9611
4181	0	0	Ki67+	 3637 9546
4182	0	0	Ki67+	 3640 9852
4183	0	0	Ki67+	 3644 9526
4184	0	0	Ki67+	 3644 9810
4185	0	0	Ki67+	 3649 10149
4186	0	0	Ki67+	 3653 9878
4187	0	0	Ki67+	 3657 9574
4188	0	0	Ki67+	 3665 9760
4189	0	0	Ki67+	 3666 9792
4190	0	0	Ki67+	 3672 9774
4191	0	0	Ki67+	 3675 9416
4192	0	0	Ki67+	 3679 10171
4193	0	0	Ki67+	 3681 9519
4194	0	0	Ki67+	 3684 9406
4195	0	0	Ki67+	 3685 9878
4196	0	0	Ki67+	 3687 9481
4197	0	0	Ki67+	 3691 10079
4198	0	0	Ki67+	 3700 9926
4199	0	0	Ki67+	 3705 10165
4200	0	0	Ki67+	 3710 9797
4201	0	0	Ki67+	 3714 9764
4202	0	0	Ki67+	 3715 9501
4203	0	0	Ki67+	 3715 9827
4204	0	0	Ki67+	 3716 9450
4205	0	0	Ki67+	 3717 9539
4206	0	0	Ki67+	 3717 9891
4207	0	0	Ki67+	 3726 10023
4208	0	0	Ki67+	 3728 9828
4209	0	0	Ki67+	 3728 10052
4210	0	0	Ki67+	 3731 9883
4211	0	0	Ki67+	 3737 10141
4212	0	0	Ki67+	 3740 9461
4213	0	0	Ki67+	 3741 9489
4214	0	0	Ki67+	 3753 10060
4215	0	0	Ki67+	 3753 10174
4216	0	0	Ki67+	 3758 9815
4217	0	0	Ki67+	 3762 9802
4218	0	0	Ki67+	 3767 9970
4219	0	0	Ki67+	 3770 9444
4220	0	0	Ki67+	 3776 10044
4221	0	0	Ki67+	 3777 10116
4222	0	0	Ki67+	 3780 9506
4223	0	0	Ki67+	 3781 9796
4224	0	0	Ki67+	 3782 9978
4225	0	0	Ki67+	 3793 9456
4226	0	0	Ki67+	 3794 9992
4227	0	0	Ki67+	 3801 9723
4228	0	0	Ki67+	 3807 9873
4229	0	0	Ki67+	 3810 9550
4230	0	0	Ki67+	 3810 9988
4231	0	0	Ki67+	 3813 9784
4232	0	0	Ki67+	 3816 9977
4233	0	0	Ki67+	 3816 10093
4234	0	0	Ki67+	 3818 9516
4235	0	0	Ki67+	 3821 9418
4236	0	0	Ki67+	 3821 9428
4237	0	0	Ki67+	 3829 9453
4238	0	0	Ki67+	 3829 10073
4239	0	0	Ki67+	 3830 9692
4240	0	0	Ki67+	 3832 9420
4241	0	0	Ki67+	 3833 9941
4242	0	0	Ki67+	 3833 10134
4243	0	0	Ki67+	 3835 9488
4244	0	0	Ki67+	 3836 9791
4245	0	0	Ki67+	 3839 9411
4246	0	0	Ki67+	 3841 9436
4247	0	0	Ki67+	 3842 9710
4248	0	0	Ki67+	 3843 9545
4249	0	0	Ki67+	 3852 9755
4250	0	0	Ki67+	 3859 9541
4251	0	0	Ki67+	 3859 9913
4252	0	0	Ki67+	 3861 9520
4253	0	0	Ki67+	 3863 9459
4254	0	0	Ki67+	 3863 9891
4255	0	0	Ki67+	 3867 9416
4256	0	0	Ki67+	 3868 9774
4257	0	0	Ki67+	 3874 9671
4258	0	0	Ki67+	 3879 9909
4259	0	0	Ki67+	 3884 9874
4260	0	0	Ki67+	 3888 9999
4261	0	0	Ki67+	 3890 9426
4262	0	0	Ki67+	 3894 9467
4263	0	0	Ki67+	 3895 9503
4264	0	0	Ki67+	 3896 9742
4265	0	0	Ki67+	 3904 9795
4266	0	0	Ki67+	 3906 9919
4267	0	0	Ki67+	 3907 9812
4268	0	0	Ki67+	 3909 9962
4269	0	0	Ki67+	 3912 10016
4270	0	0	Ki67+	 3913 9883
4271	0	0	Ki67+	 3917 9486
4272	0	0	Ki67+	 3917 9740
4273	0	0	Ki67+	 3918 9633
4274	0	0	Ki67+	 3927 9465
4275	0	0	Ki67+	 3927 9976
4276	0	0	Ki67+	 3931 9623
4277	0	0	Ki67+	 3931 9672
4278	0	0	Ki67+	 3936 9998
4279	0	0	Ki67+	 3938 9448
4280	0	0	Ki67+	 3939 9918
4281	0	0	Ki67+	 3943 9795
4282	0	0	Ki67+	 3944 9663
4283	0	0	Ki67+	 3945 9824
4284	0	0	Ki67+	 3947 9618
4285	0	0	Ki67+	 3947 9893
4286	0	0	Ki67+	 3949 10132
4287	0	0	Ki67+	 3951 10147
4288	0	0	Ki67+	 3952 9679
4289	0	0	Ki67+	 3956 10164
4290	0	0	Ki67+	 3969 9450
4291	0	0	Ki67+	 3970 9472
4292	0	0	Ki67+	 3980 9974
4293	0	0	Ki67+	 3981 9536
4294	0	0	Ki67+	 3983 9948
4295	0	0	Ki67+	 3984 9646
4296	0	0	Ki67+	 3984 9825
4297	0	0	Ki67+	 3997 9677
4298	0	0	Ki67+	 3997 9815
4299	0	0	Ki67+	 4001 10168
4300	0	0	Ki67+	 4010 10095
4301	0	0	Ki67+	 4012 9815
4302	0	0	Ki67+	 4013 9572
4303	0	0	Ki67+	 4020 9519
4304	0	0	Ki67+	 4023 9701
4305	0	0	Ki67+	 4029 9722
4306	0	0	Ki67+	 4031 9689
4307	0	0	Ki67+	 4036 9520
4308	0	0	Ki67+	 4040 9673
4309	0	0	Ki67+	 4044 10136
4310	0	0	Ki67+	 4046 9532
4311	0	0	Ki67+	 4052 9708
4312	0	0	Ki67+	 4052 9904
4313	0	0	Ki67+	 4055 10127
4314	0	0	Ki67+	 4068 9903
4315	0	0	Ki67+	 4069 9664
4316	0	0	Ki67+	 4075 9585
4317	0	0	Ki67+	 4078 10043
4318	0	0	Ki67+	 4079 9695
4319	0	0	Ki67+	 4083 9551
4320	0	0	Ki67+	 4085 9662
4321	0	0	Ki67+	 4100 9997
4322	0	0	Ki67+	 4108 10061
4323	0	0	Ki67+	 4118 10045
4324	0	0	Ki67+	 4119 9663
4325	0	0	Ki67+	 4129 9955
4326	0	0	Ki67+	 4132 9635
4327	0	0	Ki67+	 4132 9869
4328	0	0	Ki67+	 4133 9879
4329	0	0	Ki67+	 4135 9686
4330	0	0	Ki67+	 4146 9747
4331	0	0	Ki67+	 4146 10086
4332	0	0	Ki67+	 4148 10038
4333	0	0	Ki67+	 4153 9954
4334	0	0	Ki67+	 4153 10139
4335	0	0	Ki67+	 4154 10115
4336	0	0	Ki67+	 4157 9876
4337	0	0	Ki67+	 4167 9914
4338	0	0	Ki67+	 4170 10103
4339	0	0	Ki67+	 4171 9684
4340	0	0	Ki67+	 4172 9629
4341	0	0	Ki67+	 4178 10064
4342	0	0	Ki67+	 4179 9841
4343	0	0	Ki67+	 4184 10122
4344	0	0	Ki67+	 4192 9700
4345	0	0	Ki67+	 4192 10143
4346	0	0	Ki67+	 4196 9647
4347	0	0	Ki67+	 4196 9930
4348	0	0	Ki67+	 4198 10165
4349	0	0	Ki67+	 4206 9855
4350	0	0	Ki67+	 4206 10071
4351	0	0	Ki67+	 4209 9677
4352	0	0	Ki67+	 4211 10100
4353	0	0	Ki67+	 4219 10129
4354	0	0	Ki67+	 4222 9936
4355	0	0	Ki67+	 4223 9653
4356	0	0	Ki67+	 4227 9771
4357	0	0	Ki67+	 4228 10074
4358	0	0	Ki67+	 4233 9747
4359	0	0	Ki67+	 4242 9710
4360	0	0	Ki67+	 4245 10146
4361	0	0	Ki67+	 4254 10000
4362	0	0	Ki67+	 4264 9822
4363	0	0	Ki67+	 4264 10114
4364	0	0	Ki67+	 4270 10170
4365	0	0	Ki67+	 4271 9673
4366	0	0	Ki67+	 4271 9770
4367	0	0	Ki67+	 4276 9691
4368	0	0	Ki67+	 4278 10094
4369	0	0	Ki67+	 4282 10035
4370	0	0	Ki67+	 4287 9738
4371	0	0	Ki67+	 3499 10341
4372	0	0	Ki67+	 3504 10469
4373	0	0	Ki67+	 3508 10810
4374	0	0	Ki67+	 3509 10483
4375	0	0	Ki67+	 3511 10506
4376	0	0	Ki67+	 3515 10463
4377	0	0	Ki67+	 3524 10438
4378	0	0	Ki67+	 3536 10514
4379	0	0	Ki67+	 3541 10434
4380	0	0	Ki67+	 3546 10779
4381	0	0	Ki67+	 3548 10739
4382	0	0	Ki67+	 3553 10944
4383	0	0	Ki67+	 3560 10784
4384	0	0	Ki67+	 3565 10440
4385	0	0	Ki67+	 3574 10959
4386	0	0	Ki67+	 3577 10338
4387	0	0	Ki67+	 3582 10423
4388	0	0	Ki67+	 3588 10696
4389	0	0	Ki67+	 3596 10816
4390	0	0	Ki67+	 3597 10449
4391	0	0	Ki67+	 3616 10393
4392	0	0	Ki67+	 3625 10803
4393	0	0	Ki67+	 3627 10788
4394	0	0	Ki67+	 3643 10415
4395	0	0	Ki67+	 3667 10198
4396	0	0	Ki67+	 3705 10680
4397	0	0	Ki67+	 3708 10669
4398	0	0	Ki67+	 3709 10797
4399	0	0	Ki67+	 3713 10701
4400	0	0	Ki67+	 3725 10812
4401	0	0	Ki67+	 3747 10777
4402	0	0	Ki67+	 3758 10789
4403	0	0	Ki67+	 3776 10762
4404	0	0	Ki67+	 3788 10573
4405	0	0	Ki67+	 3791 10589
4406	0	0	Ki67+	 3799 10711
4407	0	0	Ki67+	 3799 10843
4408	0	0	Ki67+	 3810 10590
4409	0	0	Ki67+	 3812 10704
4410	0	0	Ki67+	 3823 10615
4411	0	0	Ki67+	 3826 10643
4412	0	0	Ki67+	 3838 10590
4413	0	0	Ki67+	 3841 10670
4414	0	0	Ki67+	 3850 10618
4415	0	0	Ki67+	 3850 10771
4416	0	0	Ki67+	 3851 10321
4417	0	0	Ki67+	 3852 10564
4418	0	0	Ki67+	 3864 10568
4419	0	0	Ki67+	 3865 10758
4420	0	0	Ki67+	 3872 10371
4421	0	0	Ki67+	 3874 10649
4422	0	0	Ki67+	 3876 10674
4423	0	0	Ki67+	 3879 10330
4424	0	0	Ki67+	 3883 10690
4425	0	0	Ki67+	 3888 10616
4426	0	0	Ki67+	 3891 10308
4427	0	0	Ki67+	 3918 10520
4428	0	0	Ki67+	 3924 10299
4429	0	0	Ki67+	 3931 10207
4430	0	0	Ki67+	 3936 10363
4431	0	0	Ki67+	 3939 10816
4432	0	0	Ki67+	 3945 10560
4433	0	0	Ki67+	 3949 10848
4434	0	0	Ki67+	 3951 10886
4435	0	0	Ki67+	 3958 10209
4436	0	0	Ki67+	 3973 10517
4437	0	0	Ki67+	 3994 10264
4438	0	0	Ki67+	 3994 10281
4439	0	0	Ki67+	 3998 10884
4440	0	0	Ki67+	 3999 10825
4441	0	0	Ki67+	 4004 10531
4442	0	0	Ki67+	 4008 10264
4443	0	0	Ki67+	 4015 10815
4444	0	0	Ki67+	 4016 10524
4445	0	0	Ki67+	 4017 10628
4446	0	0	Ki67+	 4021 10253
4447	0	0	Ki67+	 4021 10568
4448	0	0	Ki67+	 4027 10811
4449	0	0	Ki67+	 4032 10436
4450	0	0	Ki67+	 4039 10864
4451	0	0	Ki67+	 4047 10522
4452	0	0	Ki67+	 4048 10832
4453	0	0	Ki67+	 4053 10879
4454	0	0	Ki67+	 4057 10223
4455	0	0	Ki67+	 4062 10550
4456	0	0	Ki67+	 4075 10452
4457	0	0	Ki67+	 4077 10847
4458	0	0	Ki67+	 4085 10433
4459	0	0	Ki67+	 4088 10564
4460	0	0	Ki67+	 4102 10887
4461	0	0	Ki67+	 4103 10835
4462	0	0	Ki67+	 4118 10369
4463	0	0	Ki67+	 4119 10915
4464	0	0	Ki67+	 4130 10374
4465	0	0	Ki67+	 4131 10487
4466	0	0	Ki67+	 4131 10934
4467	0	0	Ki67+	 4135 10924
4468	0	0	Ki67+	 4136 10567
4469	0	0	Ki67+	 4136 10967
4470	0	0	Ki67+	 4145 10388
4471	0	0	Ki67+	 4162 10799
4472	0	0	Ki67+	 4163 10575
4473	0	0	Ki67+	 4166 10376
4474	0	0	Ki67+	 4167 10841
4475	0	0	Ki67+	 4168 10340
4476	0	0	Ki67+	 4171 10552
4477	0	0	Ki67+	 4171 10708
4478	0	0	Ki67+	 4175 10802
4479	0	0	Ki67+	 4175 10954
4480	0	0	Ki67+	 4178 10758
4481	0	0	Ki67+	 4180 10883
4482	0	0	Ki67+	 4188 10865
4483	0	0	Ki67+	 4192 10765
4484	0	0	Ki67+	 4193 10487
4485	0	0	Ki67+	 4194 10841
4486	0	0	Ki67+	 4199 10811
4487	0	0	Ki67+	 4205 10305
4488	0	0	Ki67+	 4207 10507
4489	0	0	Ki67+	 4207 10892
4490	0	0	Ki67+	 4208 10847
4491	0	0	Ki67+	 4215 10346
4492	0	0	Ki67+	 4220 10742
4493	0	0	Ki67+	 4220 10775
4494	0	0	Ki67+	 4221 10870
4495	0	0	Ki67+	 4238 10516
4496	0	0	Ki67+	 4243 10704
4497	0	0	Ki67+	 4244 10318
4498	0	0	Ki67+	 4244 10779
4499	0	0	Ki67+	 4252 10737
4500	0	0	Ki67+	 4257 10547
4501	0	0	Ki67+	 4260 10338
4502	0	0	Ki67+	 4260 10794
4503	0	0	Ki67+	 4260 10883
4504	0	0	Ki67+	 4265 10747
4505	0	0	Ki67+	 4273 10589
4506	0	0	Ki67+	 4275 10536
4507	0	0	Ki67+	 4278 10771
4508	0	0	Ki67+	 4279 10713
4509	0	0	Ki67+	 4280 10237
4510	0	0	Ki67+	 4282 10220
4511	0	0	Ki67+	 4284 10316
4512	0	0	Ki67+	 3489 11329
4513	0	0	Ki67+	 3496 11297
4514	0	0	Ki67+	 3498 11569
4515	0	0	Ki67+	 3501 11316
4516	0	0	Ki67+	 3501 11327
4517	0	0	Ki67+	 3507 11277
4518	0	0	Ki67+	 3510 11534
4519	0	0	Ki67+	 3510 11555
4520	0	0	Ki67+	 3517 11034
4521	0	0	Ki67+	 3525 11514
4522	0	0	Ki67+	 3529 11286
4523	0	0	Ki67+	 3535 11472
4524	0	0	Ki67+	 3536 11682
4525	0	0	Ki67+	 3543 11651
4526	0	0	Ki67+	 3545 11585
4527	0	0	Ki67+	 3549 11471
4528	0	0	Ki67+	 3557 11045
4529	0	0	Ki67+	 3558 11665
4530	0	0	Ki67+	 3559 11461
4531	0	0	Ki67+	 3559 11556
4532	0	0	Ki67+	 3560 11509
4533	0	0	Ki67+	 3566 11287
4534	0	0	Ki67+	 3567 11020
4535	0	0	Ki67+	 3569 11262
4536	0	0	Ki67+	 3570 11320
4537	0	0	Ki67+	 3580 11082
4538	0	0	Ki67+	 3587 11434
4539	0	0	Ki67+	 3589 11450
4540	0	0	Ki67+	 3589 11733
4541	0	0	Ki67+	 3591 11521
4542	0	0	Ki67+	 3593 11053
4543	0	0	Ki67+	 3595 11195
4544	0	0	Ki67+	 3603 11269
4545	0	0	Ki67+	 3603 11473
4546	0	0	Ki67+	 3609 10989
4547	0	0	Ki67+	 3615 11691
4548	0	0	Ki67+	 3625 11454
4549	0	0	Ki67+	 3628 11411
4550	0	0	Ki67+	 3628 11541
4551	0	0	Ki67+	 3631 11057
4552	0	0	Ki67+	 3636 11031
4553	0	0	Ki67+	 3638 11470
4554	0	0	Ki67+	 3648 11241
4555	0	0	Ki67+	 3652 11252
4556	0	0	Ki67+	 3654 11529
4557	0	0	Ki67+	 3669 11465
4558	0	0	Ki67+	 3671 11112
4559	0	0	Ki67+	 3673 11175
4560	0	0	Ki67+	 3679 11596
4561	0	0	Ki67+	 3681 11297
4562	0	0	Ki67+	 3683 11090
4563	0	0	Ki67+	 3683 11319
4564	0	0	Ki67+	 3684 11256
4565	0	0	Ki67+	 3688 11108
4566	0	0	Ki67+	 3689 11630
4567	0	0	Ki67+	 3690 11077
4568	0	0	Ki67+	 3690 11572
4569	0	0	Ki67+	 3691 11124
4570	0	0	Ki67+	 3692 11096
4571	0	0	Ki67+	 3706 11448
4572	0	0	Ki67+	 3709 11505
4573	0	0	Ki67+	 3715 11281
4574	0	0	Ki67+	 3718 11303
4575	0	0	Ki67+	 3721 11498
4576	0	0	Ki67+	 3729 11706
4577	0	0	Ki67+	 3730 11260
4578	0	0	Ki67+	 3731 11634
4579	0	0	Ki67+	 3732 11241
4580	0	0	Ki67+	 3735 11578
4581	0	0	Ki67+	 3736 11615
4582	0	0	Ki67+	 3758 11234
4583	0	0	Ki67+	 3762 11698
4584	0	0	Ki67+	 3763 11651
4585	0	0	Ki67+	 3764 11621
4586	0	0	Ki67+	 3765 11602
4587	0	0	Ki67+	 3767 11137
4588	0	0	Ki67+	 3768 11342
4589	0	0	Ki67+	 3769 11708
4590	0	0	Ki67+	 3771 11114
4591	0	0	Ki67+	 3779 11575
4592	0	0	Ki67+	 3785 11279
4593	0	0	Ki67+	 3785 11552
4594	0	0	Ki67+	 3786 11611
4595	0	0	Ki67+	 3787 11503
4596	0	0	Ki67+	 3788 11346
4597	0	0	Ki67+	 3791 11323
4598	0	0	Ki67+	 3795 11070
4599	0	0	Ki67+	 3801 11574
4600	0	0	Ki67+	 3802 11499
4601	0	0	Ki67+	 3806 11043
4602	0	0	Ki67+	 3806 11649
4603	0	0	Ki67+	 3807 11284
4604	0	0	Ki67+	 3808 11558
4605	0	0	Ki67+	 3810 11623
4606	0	0	Ki67+	 3814 11263
4607	0	0	Ki67+	 3817 11105
4608	0	0	Ki67+	 3817 11523
4609	0	0	Ki67+	 3822 11086
4610	0	0	Ki67+	 3825 11617
4611	0	0	Ki67+	 3825 11749
4612	0	0	Ki67+	 3828 11137
4613	0	0	Ki67+	 3831 11603
4614	0	0	Ki67+	 3835 11105
4615	0	0	Ki67+	 3836 11286
4616	0	0	Ki67+	 3837 11672
4617	0	0	Ki67+	 3843 11116
4618	0	0	Ki67+	 3843 11648
4619	0	0	Ki67+	 3846 11265
4620	0	0	Ki67+	 3848 11332
4621	0	0	Ki67+	 3850 11720
4622	0	0	Ki67+	 3852 11056
4623	0	0	Ki67+	 3853 11040
4624	0	0	Ki67+	 3855 11606
4625	0	0	Ki67+	 3856 11237
4626	0	0	Ki67+	 3867 11106
4627	0	0	Ki67+	 3871 11670
4628	0	0	Ki67+	 3872 11159
4629	0	0	Ki67+	 3872 11608
4630	0	0	Ki67+	 3876 11099
4631	0	0	Ki67+	 3878 11346
4632	0	0	Ki67+	 3881 11639
4633	0	0	Ki67+	 3881 11732
4634	0	0	Ki67+	 3885 11084
4635	0	0	Ki67+	 3887 11280
4636	0	0	Ki67+	 3888 11594
4637	0	0	Ki67+	 3888 11706
4638	0	0	Ki67+	 3891 11047
4639	0	0	Ki67+	 3897 11122
4640	0	0	Ki67+	 3907 11410
4641	0	0	Ki67+	 3908 11717
4642	0	0	Ki67+	 3912 11120
4643	0	0	Ki67+	 3912 11353
4644	0	0	Ki67+	 3915 11341
4645	0	0	Ki67+	 3916 11109
4646	0	0	Ki67+	 3920 11169
4647	0	0	Ki67+	 3922 11157
4648	0	0	Ki67+	 3924 11271
4649	0	0	Ki67+	 3934 11381
4650	0	0	Ki67+	 3935 11309
4651	0	0	Ki67+	 3941 11131
4652	0	0	Ki67+	 3942 11407
4653	0	0	Ki67+	 3949 11292
4654	0	0	Ki67+	 3951 11094
4655	0	0	Ki67+	 3955 11407
4656	0	0	Ki67+	 3956 11177
4657	0	0	Ki67+	 3957 11592
4658	0	0	Ki67+	 3957 11679
4659	0	0	Ki67+	 3958 11077
4660	0	0	Ki67+	 3959 11158
4661	0	0	Ki67+	 3959 11302
4662	0	0	Ki67+	 3960 11620
4663	0	0	Ki67+	 3967 11269
4664	0	0	Ki67+	 3969 11150
4665	0	0	Ki67+	 3970 11167
4666	0	0	Ki67+	 3975 11348
4667	0	0	Ki67+	 3977 11056
4668	0	0	Ki67+	 3977 11083
4669	0	0	Ki67+	 3980 11129
4670	0	0	Ki67+	 3980 11499
4671	0	0	Ki67+	 3981 11577
4672	0	0	Ki67+	 3985 11382
4673	0	0	Ki67+	 3986 11667
4674	0	0	Ki67+	 3987 11600
4675	0	0	Ki67+	 3988 11147
4676	0	0	Ki67+	 3990 11405
4677	0	0	Ki67+	 3992 11462
4678	0	0	Ki67+	 3997 11305
4679	0	0	Ki67+	 3998 11110
4680	0	0	Ki67+	 4000 11343
4681	0	0	Ki67+	 4006 11527
4682	0	0	Ki67+	 4007 11433
4683	0	0	Ki67+	 4007 11632
4684	0	0	Ki67+	 4008 11089
4685	0	0	Ki67+	 4010 11469
4686	0	0	Ki67+	 4011 11020
4687	0	0	Ki67+	 4011 11311
4688	0	0	Ki67+	 4013 11150
4689	0	0	Ki67+	 4015 11115
4690	0	0	Ki67+	 4016 11576
4691	0	0	Ki67+	 4020 11137
4692	0	0	Ki67+	 4024 11454
4693	0	0	Ki67+	 4025 11523
4694	0	0	Ki67+	 4027 11113
4695	0	0	Ki67+	 4031 11036
4696	0	0	Ki67+	 4036 11498
4697	0	0	Ki67+	 4045 11314
4698	0	0	Ki67+	 4049 11293
4699	0	0	Ki67+	 4053 11137
4700	0	0	Ki67+	 4055 11035
4701	0	0	Ki67+	 4060 11054
4702	0	0	Ki67+	 4061 11583
4703	0	0	Ki67+	 4070 11161
4704	0	0	Ki67+	 4071 11514
4705	0	0	Ki67+	 4075 11485
4706	0	0	Ki67+	 4076 11299
4707	0	0	Ki67+	 4077 11274
4708	0	0	Ki67+	 4079 11005
4709	0	0	Ki67+	 4080 11539
4710	0	0	Ki67+	 4081 11322
4711	0	0	Ki67+	 4086 11337
4712	0	0	Ki67+	 4093 11055
4713	0	0	Ki67+	 4095 11562
4714	0	0	Ki67+	 4101 11594
4715	0	0	Ki67+	 4106 11081
4716	0	0	Ki67+	 4108 11604
4717	0	0	Ki67+	 4112 11100
4718	0	0	Ki67+	 4118 11112
4719	0	0	Ki67+	 4118 11135
4720	0	0	Ki67+	 4122 11125
4721	0	0	Ki67+	 4122 11329
4722	0	0	Ki67+	 4126 11028
4723	0	0	Ki67+	 4127 11062
4724	0	0	Ki67+	 4128 11157
4725	0	0	Ki67+	 4128 11355
4726	0	0	Ki67+	 4129 11293
4727	0	0	Ki67+	 4129 11306
4728	0	0	Ki67+	 4129 11559
4729	0	0	Ki67+	 4131 11000
4730	0	0	Ki67+	 4131 11576
4731	0	0	Ki67+	 4141 11766
4732	0	0	Ki67+	 4146 11516
4733	0	0	Ki67+	 4151 11130
4734	0	0	Ki67+	 4153 11047
4735	0	0	Ki67+	 4153 11366
4736	0	0	Ki67+	 4154 11006
4737	0	0	Ki67+	 4160 11558
4738	0	0	Ki67+	 4167 11043
4739	0	0	Ki67+	 4170 10994
4740	0	0	Ki67+	 4171 11334
4741	0	0	Ki67+	 4172 11566
4742	0	0	Ki67+	 4186 11127
4743	0	0	Ki67+	 4186 11278
4744	0	0	Ki67+	 4190 10984
4745	0	0	Ki67+	 4195 11313
4746	0	0	Ki67+	 4195 11339
4747	0	0	Ki67+	 4200 11373
4748	0	0	Ki67+	 4203 11088
4749	0	0	Ki67+	 4204 11014
4750	0	0	Ki67+	 4212 11746
4751	0	0	Ki67+	 4213 11073
4752	0	0	Ki67+	 4213 11112
4753	0	0	Ki67+	 4220 11528
4754	0	0	Ki67+	 4227 11133
4755	0	0	Ki67+	 4227 11373
4756	0	0	Ki67+	 4228 11152
4757	0	0	Ki67+	 4231 11315
4758	0	0	Ki67+	 4238 11296
4759	0	0	Ki67+	 4244 11146
4760	0	0	Ki67+	 4249 11292
4761	0	0	Ki67+	 4254 11709
4762	0	0	Ki67+	 4255 11113
4763	0	0	Ki67+	 4264 11323
4764	0	0	Ki67+	 4279 11768
4765	0	0	Ki67+	 4280 11757
4766	0	0	Ki67+	 4283 11315
4767	0	0	Ki67+	 4284 11140
4768	0	0	Ki67+	 4287 11299
4769	0	0	Ki67+	 3489 11940
4770	0	0	Ki67+	 3497 12332
4771	0	0	Ki67+	 3503 12430
4772	0	0	Ki67+	 3506 11993
4773	0	0	Ki67+	 3524 12304
4774	0	0	Ki67+	 3539 12135
4775	0	0	Ki67+	 3539 12531
4776	0	0	Ki67+	 3545 11955
4777	0	0	Ki67+	 3547 12099
4778	0	0	Ki67+	 3547 12228
4779	0	0	Ki67+	 3557 12108
4780	0	0	Ki67+	 3561 12199
4781	0	0	Ki67+	 3562 12225
4782	0	0	Ki67+	 3570 12366
4783	0	0	Ki67+	 3573 12562
4784	0	0	Ki67+	 3574 12150
4785	0	0	Ki67+	 3575 12105
4786	0	0	Ki67+	 3577 12547
4787	0	0	Ki67+	 3578 12332
4788	0	0	Ki67+	 3582 11909
4789	0	0	Ki67+	 3583 12120
4790	0	0	Ki67+	 3592 12373
4791	0	0	Ki67+	 3593 11954
4792	0	0	Ki67+	 3595 12061
4793	0	0	Ki67+	 3598 12233
4794	0	0	Ki67+	 3601 12568
4795	0	0	Ki67+	 3607 11998
4796	0	0	Ki67+	 3610 12028
4797	0	0	Ki67+	 3612 12160
4798	0	0	Ki67+	 3612 12395
4799	0	0	Ki67+	 3614 12175
4800	0	0	Ki67+	 3615 12268
4801	0	0	Ki67+	 3616 12017
4802	0	0	Ki67+	 3623 12100
4803	0	0	Ki67+	 3626 12087
4804	0	0	Ki67+	 3626 12546
4805	0	0	Ki67+	 3631 11926
4806	0	0	Ki67+	 3631 12571
4807	0	0	Ki67+	 3632 12321
4808	0	0	Ki67+	 3637 12221
4809	0	0	Ki67+	 3637 12298
4810	0	0	Ki67+	 3638 12021
4811	0	0	Ki67+	 3648 12131
4812	0	0	Ki67+	 3648 12307
4813	0	0	Ki67+	 3651 11902
4814	0	0	Ki67+	 3659 12567
4815	0	0	Ki67+	 3660 11876
4816	0	0	Ki67+	 3662 12142
4817	0	0	Ki67+	 3663 12346
4818	0	0	Ki67+	 3664 12007
4819	0	0	Ki67+	 3671 12251
4820	0	0	Ki67+	 3672 12405
4821	0	0	Ki67+	 3674 11949
4822	0	0	Ki67+	 3678 12427
4823	0	0	Ki67+	 3680 12291
4824	0	0	Ki67+	 3681 11897
4825	0	0	Ki67+	 3682 12339
4826	0	0	Ki67+	 3689 12563
4827	0	0	Ki67+	 3691 12424
4828	0	0	Ki67+	 3708 11994
4829	0	0	Ki67+	 3715 12009
4830	0	0	Ki67+	 3717 12563
4831	0	0	Ki67+	 3784 12382
4832	0	0	Ki67+	 3793 12368
4833	0	0	Ki67+	 3798 12310
4834	0	0	Ki67+	 3799 12215
4835	0	0	Ki67+	 3811 12399
4836	0	0	Ki67+	 3813 12133
4837	0	0	Ki67+	 3821 12195
4838	0	0	Ki67+	 3823 12428
4839	0	0	Ki67+	 3836 12206
4840	0	0	Ki67+	 3839 12027
4841	0	0	Ki67+	 3841 12265
4842	0	0	Ki67+	 3843 12348
4843	0	0	Ki67+	 3845 12239
4844	0	0	Ki67+	 3846 12445
4845	0	0	Ki67+	 3872 12139
4846	0	0	Ki67+	 3873 12406
4847	0	0	Ki67+	 3877 11996
4848	0	0	Ki67+	 3881 12149
4849	0	0	Ki67+	 3881 12272
4850	0	0	Ki67+	 3881 12446
4851	0	0	Ki67+	 3885 11931
4852	0	0	Ki67+	 3888 12231
4853	0	0	Ki67+	 3889 12411
4854	0	0	Ki67+	 3891 12433
4855	0	0	Ki67+	 3895 11941
4856	0	0	Ki67+	 3898 12370
4857	0	0	Ki67+	 3908 12550
4858	0	0	Ki67+	 3910 12269
4859	0	0	Ki67+	 3910 12564
4860	0	0	Ki67+	 3911 12430
4861	0	0	Ki67+	 3916 12174
4862	0	0	Ki67+	 3918 12246
4863	0	0	Ki67+	 3922 12080
4864	0	0	Ki67+	 3924 11987
4865	0	0	Ki67+	 3924 12389
4866	0	0	Ki67+	 3930 12207
4867	0	0	Ki67+	 3931 12182
4868	0	0	Ki67+	 3938 11892
4869	0	0	Ki67+	 3938 12090
4870	0	0	Ki67+	 3939 11968
4871	0	0	Ki67+	 3939 12149
4872	0	0	Ki67+	 3939 12573
4873	0	0	Ki67+	 3941 12466
4874	0	0	Ki67+	 3941 12535
4875	0	0	Ki67+	 3942 12106
4876	0	0	Ki67+	 3942 12288
4877	0	0	Ki67+	 3948 12500
4878	0	0	Ki67+	 3951 11894
4879	0	0	Ki67+	 3955 12335
4880	0	0	Ki67+	 3956 12261
4881	0	0	Ki67+	 3956 12282
4882	0	0	Ki67+	 3957 11969
4883	0	0	Ki67+	 3957 12163
4884	0	0	Ki67+	 3963 12010
4885	0	0	Ki67+	 3964 12365
4886	0	0	Ki67+	 3965 11944
4887	0	0	Ki67+	 3967 11997
4888	0	0	Ki67+	 3968 12460
4889	0	0	Ki67+	 3972 12028
4890	0	0	Ki67+	 3976 12419
4891	0	0	Ki67+	 3980 11991
4892	0	0	Ki67+	 3980 12518
4893	0	0	Ki67+	 3985 11872
4894	0	0	Ki67+	 3986 12196
4895	0	0	Ki67+	 3989 11944
4896	0	0	Ki67+	 3993 12292
4897	0	0	Ki67+	 3996 12012
4898	0	0	Ki67+	 4003 11953
4899	0	0	Ki67+	 4003 12124
4900	0	0	Ki67+	 4005 12104
4901	0	0	Ki67+	 4008 12453
4902	0	0	Ki67+	 4014 12533
4903	0	0	Ki67+	 4016 11926
4904	0	0	Ki67+	 4017 12195
4905	0	0	Ki67+	 4020 12254
4906	0	0	Ki67+	 4022 12493
4907	0	0	Ki67+	 4023 11994
4908	0	0	Ki67+	 4023 12448
4909	0	0	Ki67+	 4024 12024
4910	0	0	Ki67+	 4032 12107
4911	0	0	Ki67+	 4034 12509
4912	0	0	Ki67+	 4036 12574
4913	0	0	Ki67+	 4038 12393
4914	0	0	Ki67+	 4039 12522
4915	0	0	Ki67+	 4054 11861
4916	0	0	Ki67+	 4060 12049
4917	0	0	Ki67+	 4064 12392
4918	0	0	Ki67+	 4067 12212
4919	0	0	Ki67+	 4071 12121
4920	0	0	Ki67+	 4077 12541
4921	0	0	Ki67+	 4079 11823
4922	0	0	Ki67+	 4090 11848
4923	0	0	Ki67+	 4091 11930
4924	0	0	Ki67+	 4099 11909
4925	0	0	Ki67+	 4103 11782
4926	0	0	Ki67+	 4103 11845
4927	0	0	Ki67+	 4104 11938
4928	0	0	Ki67+	 4105 12408
4929	0	0	Ki67+	 4108 11865
4930	0	0	Ki67+	 4112 12346
4931	0	0	Ki67+	 4115 11856
4932	0	0	Ki67+	 4117 12236
4933	0	0	Ki67+	 4122 12214
4934	0	0	Ki67+	 4126 12033
4935	0	0	Ki67+	 4126 12070
4936	0	0	Ki67+	 4130 11895
4937	0	0	Ki67+	 4132 12410
4938	0	0	Ki67+	 4134 12545
4939	0	0	Ki67+	 4135 11778
4940	0	0	Ki67+	 4135 11790
4941	0	0	Ki67+	 4138 11883
4942	0	0	Ki67+	 4147 12362
4943	0	0	Ki67+	 4150 11870
4944	0	0	Ki67+	 4150 11911
4945	0	0	Ki67+	 4153 12422
4946	0	0	Ki67+	 4161 12188
4947	0	0	Ki67+	 4162 11995
4948	0	0	Ki67+	 4172 12198
4949	0	0	Ki67+	 4179 11807
4950	0	0	Ki67+	 4191 12154
4951	0	0	Ki67+	 4192 12005
4952	0	0	Ki67+	 4193 11803
4953	0	0	Ki67+	 4193 12373
4954	0	0	Ki67+	 4196 12032
4955	0	0	Ki67+	 4196 12410
4956	0	0	Ki67+	 4198 12076
4957	0	0	Ki67+	 4207 12374
4958	0	0	Ki67+	 4211 12498
4959	0	0	Ki67+	 4213 11969
4960	0	0	Ki67+	 4217 12315
4961	0	0	Ki67+	 4224 12386
4962	0	0	Ki67+	 4227 12546
4963	0	0	Ki67+	 4228 12568
4964	0	0	Ki67+	 4229 11812
4965	0	0	Ki67+	 4232 12346
4966	0	0	Ki67+	 4236 12373
4967	0	0	Ki67+	 4238 12136
4968	0	0	Ki67+	 4245 11967
4969	0	0	Ki67+	 4245 11990
4970	0	0	Ki67+	 4245 12334
4971	0	0	Ki67+	 4249 12168
4972	0	0	Ki67+	 4252 11817
4973	0	0	Ki67+	 4252 12348
4974	0	0	Ki67+	 4258 12494
4975	0	0	Ki67+	 4259 12509
4976	0	0	Ki67+	 4260 11806
4977	0	0	Ki67+	 4264 12051
4978	0	0	Ki67+	 4268 12299
4979	0	0	Ki67+	 4277 11833
4980	0	0	Ki67+	 4277 12322
4981	0	0	Ki67+	 4280 12044
4982	0	0	Ki67+	 4285 11778
4983	0	0	Ki67+	 4287 12484
4984	0	0	Ki67+	 4287 12502
4985	0	0	Ki67+	 3489 13220
4986	0	0	Ki67+	 3493 12736
4987	0	0	Ki67+	 3501 13185
4988	0	0	Ki67+	 3502 12966
4989	0	0	Ki67+	 3502 13010
4990	0	0	Ki67+	 3503 12942
4991	0	0	Ki67+	 3507 12716
4992	0	0	Ki67+	 3510 12693
4993	0	0	Ki67+	 3513 13200
4994	0	0	Ki67+	 3514 13041
4995	0	0	Ki67+	 3519 13179
4996	0	0	Ki67+	 3521 12725
4997	0	0	Ki67+	 3524 12627
4998	0	0	Ki67+	 3524 12839
4999	0	0	Ki67+	 3528 12825
5000	0	0	Ki67+	 3529 13191
5001	0	0	Ki67+	 3538 13158
5002	0	0	Ki67+	 3540 12946
5003	0	0	Ki67+	 3542 12766
5004	0	0	Ki67+	 3542 12877
5005	0	0	Ki67+	 3547 13150
5006	0	0	Ki67+	 3548 12813
5007	0	0	Ki67+	 3549 13116
5008	0	0	Ki67+	 3554 13182
5009	0	0	Ki67+	 3560 12636
5010	0	0	Ki67+	 3560 13124
5011	0	0	Ki67+	 3567 13147
5012	0	0	Ki67+	 3574 12657
5013	0	0	Ki67+	 3574 12670
5014	0	0	Ki67+	 3574 12916
5015	0	0	Ki67+	 3576 13095
5016	0	0	Ki67+	 3578 12890
5017	0	0	Ki67+	 3578 13164
5018	0	0	Ki67+	 3579 12786
5019	0	0	Ki67+	 3580 12850
5020	0	0	Ki67+	 3594 12948
5021	0	0	Ki67+	 3595 13068
5022	0	0	Ki67+	 3605 12721
5023	0	0	Ki67+	 3608 13056
5024	0	0	Ki67+	 3609 12902
5025	0	0	Ki67+	 3610 12665
5026	0	0	Ki67+	 3620 13049
5027	0	0	Ki67+	 3626 12720
5028	0	0	Ki67+	 3636 12749
5029	0	0	Ki67+	 3645 12616
5030	0	0	Ki67+	 3648 13251
5031	0	0	Ki67+	 3649 12775
5032	0	0	Ki67+	 3649 13071
5033	0	0	Ki67+	 3653 13320
5034	0	0	Ki67+	 3657 12750
5035	0	0	Ki67+	 3665 12715
5036	0	0	Ki67+	 3668 12961
5037	0	0	Ki67+	 3677 13160
5038	0	0	Ki67+	 3679 12592
5039	0	0	Ki67+	 3683 13332
5040	0	0	Ki67+	 3686 13226
5041	0	0	Ki67+	 3691 12592
5042	0	0	Ki67+	 3694 13073
5043	0	0	Ki67+	 3697 13308
5044	0	0	Ki67+	 3698 13090
5045	0	0	Ki67+	 3701 13334
5046	0	0	Ki67+	 3703 12771
5047	0	0	Ki67+	 3709 13146
5048	0	0	Ki67+	 3715 13059
5049	0	0	Ki67+	 3717 12798
5050	0	0	Ki67+	 3717 13246
5051	0	0	Ki67+	 3723 12782
5052	0	0	Ki67+	 3730 12675
5053	0	0	Ki67+	 3730 13205
5054	0	0	Ki67+	 3737 13130
5055	0	0	Ki67+	 3740 12635
5056	0	0	Ki67+	 3741 12841
5057	0	0	Ki67+	 3751 12648
5058	0	0	Ki67+	 3752 13171
5059	0	0	Ki67+	 3753 13204
5060	0	0	Ki67+	 3757 13245
5061	0	0	Ki67+	 3761 12667
5062	0	0	Ki67+	 3762 13088
5063	0	0	Ki67+	 3769 12712
5064	0	0	Ki67+	 3772 13167
5065	0	0	Ki67+	 3773 12875
5066	0	0	Ki67+	 3786 12671
5067	0	0	Ki67+	 3790 12736
5068	0	0	Ki67+	 3790 12783
5069	0	0	Ki67+	 3790 13132
5070	0	0	Ki67+	 3794 12831
5071	0	0	Ki67+	 3811 12857
5072	0	0	Ki67+	 3817 12808
5073	0	0	Ki67+	 3824 12847
5074	0	0	Ki67+	 3841 12757
5075	0	0	Ki67+	 3845 12808
5076	0	0	Ki67+	 3853 13370
5077	0	0	Ki67+	 3855 12776
5078	0	0	Ki67+	 3862 12734
5079	0	0	Ki67+	 3870 12804
5080	0	0	Ki67+	 3872 12826
5081	0	0	Ki67+	 3874 12745
5082	0	0	Ki67+	 3875 12789
5083	0	0	Ki67+	 3877 12718
5084	0	0	Ki67+	 3880 12763
5085	0	0	Ki67+	 3891 13096
5086	0	0	Ki67+	 3896 12580
5087	0	0	Ki67+	 3896 12695
5088	0	0	Ki67+	 3897 12615
5089	0	0	Ki67+	 3899 12834
5090	0	0	Ki67+	 3902 12716
5091	0	0	Ki67+	 3903 12908
5092	0	0	Ki67+	 3903 13164
5093	0	0	Ki67+	 3904 12802
5094	0	0	Ki67+	 3906 12765
5095	0	0	Ki67+	 3913 13232
5096	0	0	Ki67+	 3918 12837
5097	0	0	Ki67+	 3922 13094
5098	0	0	Ki67+	 3925 12600
5099	0	0	Ki67+	 3929 12980
5100	0	0	Ki67+	 3931 13058
5101	0	0	Ki67+	 3934 12801
5102	0	0	Ki67+	 3942 13320
5103	0	0	Ki67+	 3947 13109
5104	0	0	Ki67+	 3949 12805
5105	0	0	Ki67+	 3950 12999
5106	0	0	Ki67+	 3958 13204
5107	0	0	Ki67+	 3964 13332
5108	0	0	Ki67+	 3968 13345
5109	0	0	Ki67+	 3972 12759
5110	0	0	Ki67+	 3973 13004
5111	0	0	Ki67+	 3978 12808
5112	0	0	Ki67+	 3982 12594
5113	0	0	Ki67+	 3985 12825
5114	0	0	Ki67+	 3991 13324
5115	0	0	Ki67+	 3994 13349
5116	0	0	Ki67+	 3996 12752
5117	0	0	Ki67+	 4006 13038
5118	0	0	Ki67+	 4015 12814
5119	0	0	Ki67+	 4015 13283
5120	0	0	Ki67+	 4018 12799
5121	0	0	Ki67+	 4020 13055
5122	0	0	Ki67+	 4020 13330
5123	0	0	Ki67+	 4021 12722
5124	0	0	Ki67+	 4023 12929
5125	0	0	Ki67+	 4033 12591
5126	0	0	Ki67+	 4035 12771
5127	0	0	Ki67+	 4039 12786
5128	0	0	Ki67+	 4041 12974
5129	0	0	Ki67+	 4042 13329
5130	0	0	Ki67+	 4048 12799
5131	0	0	Ki67+	 4049 12774
5132	0	0	Ki67+	 4049 12786
5133	0	0	Ki67+	 4050 12724
5134	0	0	Ki67+	 4054 12987
5135	0	0	Ki67+	 4056 13056
5136	0	0	Ki67+	 4058 12744
5137	0	0	Ki67+	 4065 13065
5138	0	0	Ki67+	 4067 12994
5139	0	0	Ki67+	 4070 12847
5140	0	0	Ki67+	 4073 13015
5141	0	0	Ki67+	 4076 12906
5142	0	0	Ki67+	 4076 13226
5143	0	0	Ki67+	 4077 13031
5144	0	0	Ki67+	 4081 12930
5145	0	0	Ki67+	 4083 12841
5146	0	0	Ki67+	 4089 12747
5147	0	0	Ki67+	 4091 12713
5148	0	0	Ki67+	 4092 12924
5149	0	0	Ki67+	 4093 12943
5150	0	0	Ki67+	 4097 13296
5151	0	0	Ki67+	 4103 12762
5152	0	0	Ki67+	 4115 12664
5153	0	0	Ki67+	 4117 12751
5154	0	0	Ki67+	 4120 12708
5155	0	0	Ki67+	 4121 12619
5156	0	0	Ki67+	 4130 13280
5157	0	0	Ki67+	 4131 12727
5158	0	0	Ki67+	 4132 12898
5159	0	0	Ki67+	 4143 13319
5160	0	0	Ki67+	 4145 13350
5161	0	0	Ki67+	 4146 12631
5162	0	0	Ki67+	 4148 13267
5163	0	0	Ki67+	 4156 12584
5164	0	0	Ki67+	 4158 12699
5165	0	0	Ki67+	 4159 13052
5166	0	0	Ki67+	 4161 12907
5167	0	0	Ki67+	 4165 12957
5168	0	0	Ki67+	 4167 12888
5169	0	0	Ki67+	 4167 12983
5170	0	0	Ki67+	 4178 12608
5171	0	0	Ki67+	 4178 12755
5172	0	0	Ki67+	 4180 12925
5173	0	0	Ki67+	 4184 12593
5174	0	0	Ki67+	 4189 12956
5175	0	0	Ki67+	 4192 12892
5176	0	0	Ki67+	 4199 13273
5177	0	0	Ki67+	 4201 12885
5178	0	0	Ki67+	 4201 13247
5179	0	0	Ki67+	 4202 12692
5180	0	0	Ki67+	 4202 12717
5181	0	0	Ki67+	 4206 12748
5182	0	0	Ki67+	 4213 12896
5183	0	0	Ki67+	 4214 12930
5184	0	0	Ki67+	 4215 13202
5185	0	0	Ki67+	 4223 12995
5186	0	0	Ki67+	 4232 12930
5187	0	0	Ki67+	 4234 12765
5188	0	0	Ki67+	 4235 13202
5189	0	0	Ki67+	 4237 13189
5190	0	0	Ki67+	 4246 12985
5191	0	0	Ki67+	 4253 12863
5192	0	0	Ki67+	 4255 12726
5193	0	0	Ki67+	 4258 12671
5194	0	0	Ki67+	 4265 12881
5195	0	0	Ki67+	 4268 12648
5196	0	0	Ki67+	 4268 12702
5197	0	0	Ki67+	 4272 12742
5198	0	0	Ki67+	 4272 12867
5199	0	0	Ki67+	 4278 13161
5200	0	0	Ki67+	 4281 13249
5201	0	0	Ki67+	 4286 13236
5202	0	0	Ki67+	 3504 13835
5203	0	0	Ki67+	 3511 14063
5204	0	0	Ki67+	 3529 14068
5205	0	0	Ki67+	 3530 13826
5206	0	0	Ki67+	 3534 13564
5207	0	0	Ki67+	 3541 13481
5208	0	0	Ki67+	 3546 13669
5209	0	0	Ki67+	 3550 13577
5210	0	0	Ki67+	 3553 13872
5211	0	0	Ki67+	 3555 13556
5212	0	0	Ki67+	 3558 13816
5213	0	0	Ki67+	 3564 13431
5214	0	0	Ki67+	 3564 13884
5215	0	0	Ki67+	 3570 13871
5216	0	0	Ki67+	 3573 13656
5217	0	0	Ki67+	 3576 13820
5218	0	0	Ki67+	 3581 13410
5219	0	0	Ki67+	 3589 14007
5220	0	0	Ki67+	 3590 13552
5221	0	0	Ki67+	 3600 14138
5222	0	0	Ki67+	 3611 14052
5223	0	0	Ki67+	 3629 13404
5224	0	0	Ki67+	 3629 13622
5225	0	0	Ki67+	 3639 13647
5226	0	0	Ki67+	 3654 13403
5227	0	0	Ki67+	 3669 13479
5228	0	0	Ki67+	 3682 13774
5229	0	0	Ki67+	 3684 13969
5230	0	0	Ki67+	 3687 13696
5231	0	0	Ki67+	 3691 13512
5232	0	0	Ki67+	 3692 13566
5233	0	0	Ki67+	 3696 14139
5234	0	0	Ki67+	 3704 13736
5235	0	0	Ki67+	 3705 13468
5236	0	0	Ki67+	 3710 13821
5237	0	0	Ki67+	 3713 13451
5238	0	0	Ki67+	 3715 13479
5239	0	0	Ki67+	 3717 13916
5240	0	0	Ki67+	 3720 13823
5241	0	0	Ki67+	 3730 13713
5242	0	0	Ki67+	 3731 14042
5243	0	0	Ki67+	 3737 13866
5244	0	0	Ki67+	 3738 13682
5245	0	0	Ki67+	 3739 13610
5246	0	0	Ki67+	 3747 14120
5247	0	0	Ki67+	 3755 13516
5248	0	0	Ki67+	 3772 13464
5249	0	0	Ki67+	 3774 13606
5250	0	0	Ki67+	 3778 14146
5251	0	0	Ki67+	 3781 13709
5252	0	0	Ki67+	 3798 13958
5253	0	0	Ki67+	 3822 13884
5254	0	0	Ki67+	 3832 13876
5255	0	0	Ki67+	 3834 14164
5256	0	0	Ki67+	 3845 13890
5257	0	0	Ki67+	 3848 13495
5258	0	0	Ki67+	 3855 14078
5259	0	0	Ki67+	 3861 13832
5260	0	0	Ki67+	 3875 13685
5261	0	0	Ki67+	 3887 13969
5262	0	0	Ki67+	 3888 14019
5263	0	0	Ki67+	 3891 13771
5264	0	0	Ki67+	 3902 13710
5265	0	0	Ki67+	 3910 13609
5266	0	0	Ki67+	 3910 13645
5267	0	0	Ki67+	 3920 13855
5268	0	0	Ki67+	 3927 14029
5269	0	0	Ki67+	 3930 13871
5270	0	0	Ki67+	 3930 13960
5271	0	0	Ki67+	 3937 13464
5272	0	0	Ki67+	 3946 13859
5273	0	0	Ki67+	 3946 14013
5274	0	0	Ki67+	 3959 13572
5275	0	0	Ki67+	 3963 13585
5276	0	0	Ki67+	 3966 14009
5277	0	0	Ki67+	 3970 13378
5278	0	0	Ki67+	 3973 13602
5279	0	0	Ki67+	 3978 14162
5280	0	0	Ki67+	 3979 14109
5281	0	0	Ki67+	 3987 13936
5282	0	0	Ki67+	 3988 13379
5283	0	0	Ki67+	 3998 14021
5284	0	0	Ki67+	 4010 13664
5285	0	0	Ki67+	 4019 13677
5286	0	0	Ki67+	 4036 13902
5287	0	0	Ki67+	 4049 13946
5288	0	0	Ki67+	 4078 13552
5289	0	0	Ki67+	 4087 14171
5290	0	0	Ki67+	 4094 13547
5291	0	0	Ki67+	 4094 14018
5292	0	0	Ki67+	 4098 13401
5293	0	0	Ki67+	 4112 13395
5294	0	0	Ki67+	 4124 13920
5295	0	0	Ki67+	 4127 14175
5296	0	0	Ki67+	 4139 13381
5297	0	0	Ki67+	 4148 13671
5298	0	0	Ki67+	 4154 13947
5299	0	0	Ki67+	 4157 13747
5300	0	0	Ki67+	 4159 13702
5301	0	0	Ki67+	 4163 13385
5302	0	0	Ki67+	 4185 13634
5303	0	0	Ki67+	 4187 13967
5304	0	0	Ki67+	 4200 13493
5305	0	0	Ki67+	 4203 13709
5306	0	0	Ki67+	 4204 13672
5307	0	0	Ki67+	 4211 14052
5308	0	0	Ki67+	 4227 14019
5309	0	0	Ki67+	 4228 13622
5310	0	0	Ki67+	 4228 14075
5311	0	0	Ki67+	 4235 13655
5312	0	0	Ki67+	 4249 13707
5313	0	0	Ki67+	 4268 13700
5314	0	0	Ki67+	 4276 13972
5315	0	0	Ki67+	 3509 14769
5316	0	0	Ki67+	 3512 14245
5317	0	0	Ki67+	 3512 14972
5318	0	0	Ki67+	 3518 14523
5319	0	0	Ki67+	 3520 14447
5320	0	0	Ki67+	 3522 14304
5321	0	0	Ki67+	 3529 14807
5322	0	0	Ki67+	 3542 14501
5323	0	0	Ki67+	 3545 14428
5324	0	0	Ki67+	 3552 14524
5325	0	0	Ki67+	 3584 14488
5326	0	0	Ki67+	 3596 14809
5327	0	0	Ki67+	 3600 14820
5328	0	0	Ki67+	 3611 14793
5329	0	0	Ki67+	 3612 14660
5330	0	0	Ki67+	 3614 14737
5331	0	0	Ki67+	 3621 14270
5332	0	0	Ki67+	 3624 14702
5333	0	0	Ki67+	 3626 14804
5334	0	0	Ki67+	 3632 14613
5335	0	0	Ki67+	 3638 14436
5336	0	0	Ki67+	 3643 14416
5337	0	0	Ki67+	 3647 14206
5338	0	0	Ki67+	 3653 14432
5339	0	0	Ki67+	 3655 14221
5340	0	0	Ki67+	 3662 14498
5341	0	0	Ki67+	 3666 14636
5342	0	0	Ki67+	 3678 14594
5343	0	0	Ki67+	 3682 14617
5344	0	0	Ki67+	 3692 14509
5345	0	0	Ki67+	 3699 14178
5346	0	0	Ki67+	 3704 14560
5347	0	0	Ki67+	 3717 14484
5348	0	0	Ki67+	 3724 14451
5349	0	0	Ki67+	 3743 14421
5350	0	0	Ki67+	 3757 14180
5351	0	0	Ki67+	 3774 14698
5352	0	0	Ki67+	 3779 14450
5353	0	0	Ki67+	 3780 14502
5354	0	0	Ki67+	 3786 14697
5355	0	0	Ki67+	 3789 14460
5356	0	0	Ki67+	 3794 14941
5357	0	0	Ki67+	 3801 14489
5358	0	0	Ki67+	 3823 14512
5359	0	0	Ki67+	 3857 14466
5360	0	0	Ki67+	 3858 14486
5361	0	0	Ki67+	 3884 14417
5362	0	0	Ki67+	 3903 14504
5363	0	0	Ki67+	 3908 14440
5364	0	0	Ki67+	 3921 14425
5365	0	0	Ki67+	 3925 14958
5366	0	0	Ki67+	 3936 14458
5367	0	0	Ki67+	 3940 14937
5368	0	0	Ki67+	 3951 14476
5369	0	0	Ki67+	 3960 14626
5370	0	0	Ki67+	 3965 14503
5371	0	0	Ki67+	 3969 14202
5372	0	0	Ki67+	 3970 14590
5373	0	0	Ki67+	 3978 14566
5374	0	0	Ki67+	 3983 14961
5375	0	0	Ki67+	 3985 14945
5376	0	0	Ki67+	 3991 14740
5377	0	0	Ki67+	 3992 14477
5378	0	0	Ki67+	 4003 14950
5379	0	0	Ki67+	 4027 14421
5380	0	0	Ki67+	 4033 14743
5381	0	0	Ki67+	 4044 14513
5382	0	0	Ki67+	 4053 14460
5383	0	0	Ki67+	 4072 14793
5384	0	0	Ki67+	 4079 14255
5385	0	0	Ki67+	 4081 14485
5386	0	0	Ki67+	 4081 14772
5387	0	0	Ki67+	 4081 14969
5388	0	0	Ki67+	 4089 14212
5389	0	0	Ki67+	 4099 14224
5390	0	0	Ki67+	 4100 14823
5391	0	0	Ki67+	 4102 14812
5392	0	0	Ki67+	 4105 14451
5393	0	0	Ki67+	 4107 14695
5394	0	0	Ki67+	 4109 14198
5395	0	0	Ki67+	 4109 14750
5396	0	0	Ki67+	 4166 14803
5397	0	0	Ki67+	 4173 14974
5398	0	0	Ki67+	 4177 14798
5399	0	0	Ki67+	 4186 14468
5400	0	0	Ki67+	 4188 14780
5401	0	0	Ki67+	 4197 14970
5402	0	0	Ki67+	 4208 14550
5403	0	0	Ki67+	 4212 14536
5404	0	0	Ki67+	 4219 14612
5405	0	0	Ki67+	 4236 14828
5406	0	0	Ki67+	 4259 14480
5407	0	0	Ki67+	 4271 14817
5408	0	0	Ki67+	 3499 14994
5409	0	0	Ki67+	 3526 15177
5410	0	0	Ki67+	 3532 15327
5411	0	0	Ki67+	 3538 15426
5412	0	0	Ki67+	 3540 15204
5413	0	0	Ki67+	 3555 15633
5414	0	0	Ki67+	 3556 15067
5415	0	0	Ki67+	 3564 15027
5416	0	0	Ki67+	 3567 15112
5417	0	0	Ki67+	 3578 15502
5418	0	0	Ki67+	 3596 15176
5419	0	0	Ki67+	 3607 15190
5420	0	0	Ki67+	 3612 15142
5421	0	0	Ki67+	 3663 15215
5422	0	0	Ki67+	 3786 15626
5423	0	0	Ki67+	 3792 15616
5424	0	0	Ki67+	 3842 15144
5425	0	0	Ki67+	 3850 15006
5426	0	0	Ki67+	 3870 14977
5427	0	0	Ki67+	 3896 15162
5428	0	0	Ki67+	 3917 15349
5429	0	0	Ki67+	 3920 14985
5430	0	0	Ki67+	 3923 15035
5431	0	0	Ki67+	 3942 15357
5432	0	0	Ki67+	 3963 15039
5433	0	0	Ki67+	 3969 15026
5434	0	0	Ki67+	 3984 15171
5435	0	0	Ki67+	 3991 14996
5436	0	0	Ki67+	 3998 15145
5437	0	0	Ki67+	 4026 15249
5438	0	0	Ki67+	 4029 15045
5439	0	0	Ki67+	 4031 15009
5440	0	0	Ki67+	 4032 15027
5441	0	0	Ki67+	 4044 15165
5442	0	0	Ki67+	 4045 15238
5443	0	0	Ki67+	 4059 15212
5444	0	0	Ki67+	 4060 15769
5445	0	0	Ki67+	 4063 15196
5446	0	0	Ki67+	 4065 14984
5447	0	0	Ki67+	 4068 15228
5448	0	0	Ki67+	 4069 15040
5449	0	0	Ki67+	 4073 15264
5450	0	0	Ki67+	 4088 15222
5451	0	0	Ki67+	 4093 15470
5452	0	0	Ki67+	 4101 15256
5453	0	0	Ki67+	 4110 15238
5454	0	0	Ki67+	 4111 15040
5455	0	0	Ki67+	 4128 15608
5456	0	0	Ki67+	 4133 15772
5457	0	0	Ki67+	 4139 15469
5458	0	0	Ki67+	 4139 15600
5459	0	0	Ki67+	 4156 14990
5460	0	0	Ki67+	 4156 15529
5461	0	0	Ki67+	 4173 15023
5462	0	0	Ki67+	 4185 15000
5463	0	0	Ki67+	 4186 15540
5464	0	0	Ki67+	 4196 15277
5465	0	0	Ki67+	 4209 15578
5466	0	0	Ki67+	 4211 15256
5467	0	0	Ki67+	 4229 15605
5468	0	0	Ki67+	 4245 15217
5469	0	0	Ki67+	 4256 15359
5470	0	0	Ki67+	 4260 15489
5471	0	0	Ki67+	 4270 15501
5472	0	0	Ki67+	 4280 15588
5473	0	0	Ki67+	 3541 15958
5474	0	0	Ki67+	 4002 15894
5475	0	0	Ki67+	 4145 15814
5476	0	0	Ki67+	 3533 18480
5477	0	0	Ki67+	 3548 18570
5478	0	0	Ki67+	 3580 18780
5479	0	0	Ki67+	 3621 18728
5480	0	0	Ki67+	 3668 18775
5481	0	0	Ki67+	 3670 18708
5482	0	0	Ki67+	 3689 18688
5483	0	0	Ki67+	 3693 18774
5484	0	0	Ki67+	 3703 18701
5485	0	0	Ki67+	 3716 18676
5486	0	0	Ki67+	 3717 18753
5487	0	0	Ki67+	 3724 18579
5488	0	0	Ki67+	 3728 18706
5489	0	0	Ki67+	 3749 18313
5490	0	0	Ki67+	 3750 18722
5491	0	0	Ki67+	 3751 18687
5492	0	0	Ki67+	 3768 18711
5493	0	0	Ki67+	 3769 18287
5494	0	0	Ki67+	 3773 18645
5495	0	0	Ki67+	 3779 18736
5496	0	0	Ki67+	 3781 18561
5497	0	0	Ki67+	 3789 18332
5498	0	0	Ki67+	 3795 18699
5499	0	0	Ki67+	 3798 18555
5500	0	0	Ki67+	 3801 18603
5501	0	0	Ki67+	 3802 18535
5502	0	0	Ki67+	 3809 18640
5503	0	0	Ki67+	 3814 18305
5504	0	0	Ki67+	 3817 18573
5505	0	0	Ki67+	 3819 18637
5506	0	0	Ki67+	 3820 18483
5507	0	0	Ki67+	 3823 18607
5508	0	0	Ki67+	 3828 18674
5509	0	0	Ki67+	 3833 18289
5510	0	0	Ki67+	 3833 18527
5511	0	0	Ki67+	 3834 18552
5512	0	0	Ki67+	 3835 18732
5513	0	0	Ki67+	 3836 18321
5514	0	0	Ki67+	 3836 18359
5515	0	0	Ki67+	 3841 18594
5516	0	0	Ki67+	 3842 18169
5517	0	0	Ki67+	 3843 18760
5518	0	0	Ki67+	 3845 18657
5519	0	0	Ki67+	 3854 18462
5520	0	0	Ki67+	 3857 18566
5521	0	0	Ki67+	 3861 18577
5522	0	0	Ki67+	 3864 18781
5523	0	0	Ki67+	 3874 18503
5524	0	0	Ki67+	 3876 18640
5525	0	0	Ki67+	 3881 18355
5526	0	0	Ki67+	 3890 18672
5527	0	0	Ki67+	 3891 18159
5528	0	0	Ki67+	 3899 18534
5529	0	0	Ki67+	 3900 18490
5530	0	0	Ki67+	 3900 18572
5531	0	0	Ki67+	 3907 18195
5532	0	0	Ki67+	 3908 18446
5533	0	0	Ki67+	 3920 18672
5534	0	0	Ki67+	 3938 18417
5535	0	0	Ki67+	 3939 18201
5536	0	0	Ki67+	 3948 18441
5537	0	0	Ki67+	 3950 18415
5538	0	0	Ki67+	 3961 18394
5539	0	0	Ki67+	 3971 18366
5540	0	0	Ki67+	 3990 18437
5541	0	0	Ki67+	 4002 18400
5542	0	0	Ki67+	 4028 18376
5543	0	0	Ki67+	 4037 18441
5544	0	0	Ki67+	 4053 18382
5545	0	0	Ki67+	 4175 18503
5546	0	0	Ki67+	 4189 18505
5547	0	0	Ki67+	 3490 18994
5548	0	0	Ki67+	 3496 18820
5549	0	0	Ki67+	 3544 18809
5550	0	0	Ki67+	 3552 18987
5551	0	0	Ki67+	 3558 19034
5552	0	0	Ki67+	 3564 18900
5553	0	0	Ki67+	 3569 18870
5554	0	0	Ki67+	 3576 18996
5555	0	0	Ki67+	 3603 18830
5556	0	0	Ki67+	 3604 18863
5557	0	0	Ki67+	 3632 18813
5558	0	0	Ki67+	 3645 18823
5559	0	0	Ki67+	 3666 18819
5560	0	0	Ki67+	 3668 18878
5561	0	0	Ki67+	 3695 18959
5562	0	0	Ki67+	 3697 18865
5563	0	0	Ki67+	 3705 19115
5564	0	0	Ki67+	 3707 18906
5565	0	0	Ki67+	 3729 18922
5566	0	0	Ki67+	 3751 18851
5567	0	0	Ki67+	 3779 18913
5568	0	0	Ki67+	 3800 18893
5569	0	0	Ki67+	 3804 18820
5570	0	0	Ki67+	 3806 18907
5571	0	0	Ki67+	 3827 18879
5572	0	0	Ki67+	 3832 18911
5573	0	0	Ki67+	 3880 19115
5574	0	0	Ki67+	 3957 19075
5575	0	0	Ki67+	 4123 19296
5576	0	0	Ki67+	 3497 19959
5577	0	0	Ki67+	 3502 20205
5578	0	0	Ki67+	 3520 20240
5579	0	0	Ki67+	 3521 20308
5580	0	0	Ki67+	 3523 20004
5581	0	0	Ki67+	 3528 19944
5582	0	0	Ki67+	 3528 20335
5583	0	0	Ki67+	 3533 19991
5584	0	0	Ki67+	 3534 20351
5585	0	0	Ki67+	 3538 20293
5586	0	0	Ki67+	 3544 20133
5587	0	0	Ki67+	 3545 19924
5588	0	0	Ki67+	 3552 20290
5589	0	0	Ki67+	 3555 20162
5590	0	0	Ki67+	 3556 19915
5591	0	0	Ki67+	 3556 20018
5592	0	0	Ki67+	 3559 20058
5593	0	0	Ki67+	 3559 20194
5594	0	0	Ki67+	 3560 19998
5595	0	0	Ki67+	 3560 20262
5596	0	0	Ki67+	 3564 20110
5597	0	0	Ki67+	 3566 19952
5598	0	0	Ki67+	 3576 20335
5599	0	0	Ki67+	 3577 20305
5600	0	0	Ki67+	 3585 20067
5601	0	0	Ki67+	 3592 19939
5602	0	0	Ki67+	 3595 19704
5603	0	0	Ki67+	 3596 20269
5604	0	0	Ki67+	 3597 20356
5605	0	0	Ki67+	 3603 20116
5606	0	0	Ki67+	 3606 20030
5607	0	0	Ki67+	 3608 20289
5608	0	0	Ki67+	 3610 19677
5609	0	0	Ki67+	 3613 20061
5610	0	0	Ki67+	 3613 20276
5611	0	0	Ki67+	 3616 19719
5612	0	0	Ki67+	 3617 20346
5613	0	0	Ki67+	 3620 20154
5614	0	0	Ki67+	 3622 19909
5615	0	0	Ki67+	 3624 19663
5616	0	0	Ki67+	 3624 20310
5617	0	0	Ki67+	 3625 20380
5618	0	0	Ki67+	 3629 19703
5619	0	0	Ki67+	 3629 19940
5620	0	0	Ki67+	 3630 20242
5621	0	0	Ki67+	 3631 20203
5622	0	0	Ki67+	 3639 19979
5623	0	0	Ki67+	 3643 20278
5624	0	0	Ki67+	 3644 20231
5625	0	0	Ki67+	 3645 20163
5626	0	0	Ki67+	 3648 20374
5627	0	0	Ki67+	 3652 20344
5628	0	0	Ki67+	 3653 20127
5629	0	0	Ki67+	 3655 19983
5630	0	0	Ki67+	 3655 20051
5631	0	0	Ki67+	 3664 20323
5632	0	0	Ki67+	 3668 20289
5633	0	0	Ki67+	 3670 20027
5634	0	0	Ki67+	 3673 20155
5635	0	0	Ki67+	 3673 20211
5636	0	0	Ki67+	 3683 20301
5637	0	0	Ki67+	 3684 20284
5638	0	0	Ki67+	 3688 20206
5639	0	0	Ki67+	 3695 20233
5640	0	0	Ki67+	 3709 20031
5641	0	0	Ki67+	 3709 20063
5642	0	0	Ki67+	 3709 20179
5643	0	0	Ki67+	 3710 20123
5644	0	0	Ki67+	 3715 19853
5645	0	0	Ki67+	 3717 19726
5646	0	0	Ki67+	 3717 20011
5647	0	0	Ki67+	 3722 20022
5648	0	0	Ki67+	 3723 20332
5649	0	0	Ki67+	 3727 20108
5650	0	0	Ki67+	 3730 20225
5651	0	0	Ki67+	 3731 20350
5652	0	0	Ki67+	 3733 20191
5653	0	0	Ki67+	 3736 19844
5654	0	0	Ki67+	 3741 20089
5655	0	0	Ki67+	 3748 20271
5656	0	0	Ki67+	 3751 20351
5657	0	0	Ki67+	 3756 20324
5658	0	0	Ki67+	 3757 20300
5659	0	0	Ki67+	 3766 20163
5660	0	0	Ki67+	 3767 20180
5661	0	0	Ki67+	 3769 20210
5662	0	0	Ki67+	 3772 20200
5663	0	0	Ki67+	 3772 20263
5664	0	0	Ki67+	 3780 20301
5665	0	0	Ki67+	 3781 19841
5666	0	0	Ki67+	 3783 19858
5667	0	0	Ki67+	 3792 19816
5668	0	0	Ki67+	 3792 20334
5669	0	0	Ki67+	 3794 19797
5670	0	0	Ki67+	 3797 20175
5671	0	0	Ki67+	 3797 20272
5672	0	0	Ki67+	 3802 20151
5673	0	0	Ki67+	 3811 20369
5674	0	0	Ki67+	 3828 20257
5675	0	0	Ki67+	 3834 19880
5676	0	0	Ki67+	 3838 20302
5677	0	0	Ki67+	 3840 20376
5678	0	0	Ki67+	 3845 20033
5679	0	0	Ki67+	 3854 20376
5680	0	0	Ki67+	 3864 19983
5681	0	0	Ki67+	 3870 20279
5682	0	0	Ki67+	 3875 20303
5683	0	0	Ki67+	 3878 20342
5684	0	0	Ki67+	 3886 20371
5685	0	0	Ki67+	 3892 20382
5686	0	0	Ki67+	 3898 20050
5687	0	0	Ki67+	 3907 20363
5688	0	0	Ki67+	 3912 20026
5689	0	0	Ki67+	 3936 20383
5690	0	0	Ki67+	 3942 20107
5691	0	0	Ki67+	 3953 20364
5692	0	0	Ki67+	 3954 20030
5693	0	0	Ki67+	 3973 20129
5694	0	0	Ki67+	 3979 20059
5695	0	0	Ki67+	 3982 19998
5696	0	0	Ki67+	 3983 20081
5697	0	0	Ki67+	 3996 19597
5698	0	0	Ki67+	 4005 20154
5699	0	0	Ki67+	 4006 20028
5700	0	0	Ki67+	 4012 20059
5701	0	0	Ki67+	 4036 19613
5702	0	0	Ki67+	 4039 20020
5703	0	0	Ki67+	 4039 20351
5704	0	0	Ki67+	 4042 20152
5705	0	0	Ki67+	 4056 20127
5706	0	0	Ki67+	 4059 20195
5707	0	0	Ki67+	 4083 20176
5708	0	0	Ki67+	 4099 20113
5709	0	0	Ki67+	 4100 19587
5710	0	0	Ki67+	 4105 20151
5711	0	0	Ki67+	 4107 19707
5712	0	0	Ki67+	 4107 19729
5713	0	0	Ki67+	 4108 20064
5714	0	0	Ki67+	 4109 19695
5715	0	0	Ki67+	 4110 20184
5716	0	0	Ki67+	 4117 20167
5717	0	0	Ki67+	 4122 20206
5718	0	0	Ki67+	 4128 19782
5719	0	0	Ki67+	 4136 20162
5720	0	0	Ki67+	 4142 20206
5721	0	0	Ki67+	 4148 20238
5722	0	0	Ki67+	 4153 20194
5723	0	0	Ki67+	 4163 20197
5724	0	0	Ki67+	 4166 20224
5725	0	0	Ki67+	 4185 20212
5726	0	0	Ki67+	 4187 20248
5727	0	0	Ki67+	 4198 20223
5728	0	0	Ki67+	 4211 19691
5729	0	0	Ki67+	 4225 19703
5730	0	0	Ki67+	 4259 19656
5731	0	0	Ki67+	 4279 19644
5732	0	0	Ki67+	 3499 21093
5733	0	0	Ki67+	 3516 21033
5734	0	0	Ki67+	 3525 21093
5735	0	0	Ki67+	 3535 21117
5736	0	0	Ki67+	 3541 21088
5737	0	0	Ki67+	 3570 21088
5738	0	0	Ki67+	 3596 20426
5739	0	0	Ki67+	 3598 20439
5740	0	0	Ki67+	 3607 21124
5741	0	0	Ki67+	 3615 21095
5742	0	0	Ki67+	 3633 20426
5743	0	0	Ki67+	 3636 21118
5744	0	0	Ki67+	 3650 20489
5745	0	0	Ki67+	 3663 21133
5746	0	0	Ki67+	 3664 21116
5747	0	0	Ki67+	 3668 21093
5748	0	0	Ki67+	 3676 21061
5749	0	0	Ki67+	 3686 20491
5750	0	0	Ki67+	 3688 20431
5751	0	0	Ki67+	 3689 21012
5752	0	0	Ki67+	 3690 21025
5753	0	0	Ki67+	 3698 20552
5754	0	0	Ki67+	 3698 21124
5755	0	0	Ki67+	 3703 20413
5756	0	0	Ki67+	 3708 20593
5757	0	0	Ki67+	 3710 21090
5758	0	0	Ki67+	 3716 21069
5759	0	0	Ki67+	 3718 20531
5760	0	0	Ki67+	 3719 21025
5761	0	0	Ki67+	 3720 20519
5762	0	0	Ki67+	 3722 20578
5763	0	0	Ki67+	 3726 20391
5764	0	0	Ki67+	 3730 20836
5765	0	0	Ki67+	 3731 20468
5766	0	0	Ki67+	 3734 20640
5767	0	0	Ki67+	 3746 21069
5768	0	0	Ki67+	 3751 20425
5769	0	0	Ki67+	 3751 20635
5770	0	0	Ki67+	 3758 20539
5771	0	0	Ki67+	 3765 20432
5772	0	0	Ki67+	 3772 20424
5773	0	0	Ki67+	 3773 20615
5774	0	0	Ki67+	 3780 20474
5775	0	0	Ki67+	 3781 20436
5776	0	0	Ki67+	 3782 20955
5777	0	0	Ki67+	 3783 20504
5778	0	0	Ki67+	 3783 21122
5779	0	0	Ki67+	 3786 20404
5780	0	0	Ki67+	 3794 20420
5781	0	0	Ki67+	 3795 20493
5782	0	0	Ki67+	 3797 20641
5783	0	0	Ki67+	 3798 21081
5784	0	0	Ki67+	 3800 20526
5785	0	0	Ki67+	 3802 20691
5786	0	0	Ki67+	 3803 20620
5787	0	0	Ki67+	 3804 21028
5788	0	0	Ki67+	 3808 20714
5789	0	0	Ki67+	 3810 20402
5790	0	0	Ki67+	 3812 20535
5791	0	0	Ki67+	 3813 20664
5792	0	0	Ki67+	 3816 21061
5793	0	0	Ki67+	 3817 20443
5794	0	0	Ki67+	 3819 20510
5795	0	0	Ki67+	 3820 20418
5796	0	0	Ki67+	 3822 20871
5797	0	0	Ki67+	 3823 20401
5798	0	0	Ki67+	 3823 20489
5799	0	0	Ki67+	 3828 21004
5800	0	0	Ki67+	 3830 20502
5801	0	0	Ki67+	 3833 20710
5802	0	0	Ki67+	 3836 20608
5803	0	0	Ki67+	 3842 20570
5804	0	0	Ki67+	 3855 20441
5805	0	0	Ki67+	 3857 20945
5806	0	0	Ki67+	 3858 20521
5807	0	0	Ki67+	 3860 20689
5808	0	0	Ki67+	 3862 20824
5809	0	0	Ki67+	 3864 20862
5810	0	0	Ki67+	 3866 20810
5811	0	0	Ki67+	 3867 20466
5812	0	0	Ki67+	 3868 20549
5813	0	0	Ki67+	 3869 20754
5814	0	0	Ki67+	 3874 20529
5815	0	0	Ki67+	 3875 20414
5816	0	0	Ki67+	 3876 20797
5817	0	0	Ki67+	 3878 20587
5818	0	0	Ki67+	 3883 20499
5819	0	0	Ki67+	 3885 21007
5820	0	0	Ki67+	 3890 20742
5821	0	0	Ki67+	 3892 20689
5822	0	0	Ki67+	 3892 20893
5823	0	0	Ki67+	 3893 20985
5824	0	0	Ki67+	 3896 20754
5825	0	0	Ki67+	 3906 20583
5826	0	0	Ki67+	 3906 20651
5827	0	0	Ki67+	 3907 20527
5828	0	0	Ki67+	 3907 20719
5829	0	0	Ki67+	 3907 20894
5830	0	0	Ki67+	 3908 20962
5831	0	0	Ki67+	 3912 20507
5832	0	0	Ki67+	 3917 20676
5833	0	0	Ki67+	 3918 20428
5834	0	0	Ki67+	 3918 20886
5835	0	0	Ki67+	 3919 20842
5836	0	0	Ki67+	 3920 20447
5837	0	0	Ki67+	 3922 20794
5838	0	0	Ki67+	 3924 20493
5839	0	0	Ki67+	 3928 20679
5840	0	0	Ki67+	 3929 20607
5841	0	0	Ki67+	 3930 20931
5842	0	0	Ki67+	 3931 20410
5843	0	0	Ki67+	 3936 20746
5844	0	0	Ki67+	 3942 20448
5845	0	0	Ki67+	 3945 20824
5846	0	0	Ki67+	 3948 20472
5847	0	0	Ki67+	 3948 20765
5848	0	0	Ki67+	 3952 20664
5849	0	0	Ki67+	 3953 20901
5850	0	0	Ki67+	 3953 20965
5851	0	0	Ki67+	 3954 20457
5852	0	0	Ki67+	 3959 20855
5853	0	0	Ki67+	 3962 20577
5854	0	0	Ki67+	 3965 20983
5855	0	0	Ki67+	 3967 20405
5856	0	0	Ki67+	 3967 20814
5857	0	0	Ki67+	 3968 20666
5858	0	0	Ki67+	 3970 20489
5859	0	0	Ki67+	 3970 20690
5860	0	0	Ki67+	 3975 20532
5861	0	0	Ki67+	 3984 20658
5862	0	0	Ki67+	 3986 20890
5863	0	0	Ki67+	 3986 20987
5864	0	0	Ki67+	 3994 20656
5865	0	0	Ki67+	 3996 20511
5866	0	0	Ki67+	 4003 20812
5867	0	0	Ki67+	 4005 20748
5868	0	0	Ki67+	 4014 20830
5869	0	0	Ki67+	 4017 20905
5870	0	0	Ki67+	 4019 20720
5871	0	0	Ki67+	 4021 20538
5872	0	0	Ki67+	 4033 20784
5873	0	0	Ki67+	 4037 20821
5874	0	0	Ki67+	 4040 20521
5875	0	0	Ki67+	 4043 20933
5876	0	0	Ki67+	 4046 20638
5877	0	0	Ki67+	 4049 20727
5878	0	0	Ki67+	 4055 20813
5879	0	0	Ki67+	 4055 20939
5880	0	0	Ki67+	 4056 20595
5881	0	0	Ki67+	 4060 20784
5882	0	0	Ki67+	 4062 20857
5883	0	0	Ki67+	 4066 20691
5884	0	0	Ki67+	 4067 20543
5885	0	0	Ki67+	 4067 20775
5886	0	0	Ki67+	 4071 20567
5887	0	0	Ki67+	 4079 20734
5888	0	0	Ki67+	 4094 20713
5889	0	0	Ki67+	 4099 20863
5890	0	0	Ki67+	 4100 20826
5891	0	0	Ki67+	 4104 20929
5892	0	0	Ki67+	 4116 20691
5893	0	0	Ki67+	 4124 20653
5894	0	0	Ki67+	 4131 20749
5895	0	0	Ki67+	 4139 20717
5896	0	0	Ki67+	 4141 20820
5897	0	0	Ki67+	 4151 20572
5898	0	0	Ki67+	 4158 20794
5899	0	0	Ki67+	 3501 21232
5900	0	0	Ki67+	 3501 21700
5901	0	0	Ki67+	 3505 21892
5902	0	0	Ki67+	 3510 21671
5903	0	0	Ki67+	 3513 21640
5904	0	0	Ki67+	 3549 21745
5905	0	0	Ki67+	 3556 21695
5906	0	0	Ki67+	 3561 21982
5907	0	0	Ki67+	 3564 21730
5908	0	0	Ki67+	 3565 21277
5909	0	0	Ki67+	 3566 21682
5910	0	0	Ki67+	 3571 21756
5911	0	0	Ki67+	 3575 21965
5912	0	0	Ki67+	 3579 21725
5913	0	0	Ki67+	 3579 21777
5914	0	0	Ki67+	 3585 21396
5915	0	0	Ki67+	 3603 21477
5916	0	0	Ki67+	 3603 21781
5917	0	0	Ki67+	 3604 21463
5918	0	0	Ki67+	 3609 21812
5919	0	0	Ki67+	 3615 21796
5920	0	0	Ki67+	 3622 21363
5921	0	0	Ki67+	 3625 21785
5922	0	0	Ki67+	 3634 21464
5923	0	0	Ki67+	 3638 21685
5924	0	0	Ki67+	 3643 21480
5925	0	0	Ki67+	 3647 21438
5926	0	0	Ki67+	 3648 21660
5927	0	0	Ki67+	 3661 21760
5928	0	0	Ki67+	 3664 21678
5929	0	0	Ki67+	 3665 21461
5930	0	0	Ki67+	 3669 21365
5931	0	0	Ki67+	 3669 21507
5932	0	0	Ki67+	 3669 21839
5933	0	0	Ki67+	 3671 21344
5934	0	0	Ki67+	 3674 21826
5935	0	0	Ki67+	 3675 21326
5936	0	0	Ki67+	 3679 21762
5937	0	0	Ki67+	 3684 21304
5938	0	0	Ki67+	 3685 21510
5939	0	0	Ki67+	 3686 21538
5940	0	0	Ki67+	 3688 21377
5941	0	0	Ki67+	 3691 21840
5942	0	0	Ki67+	 3700 21360
5943	0	0	Ki67+	 3722 21540
5944	0	0	Ki67+	 3728 21478
5945	0	0	Ki67+	 3734 21494
5946	0	0	Ki67+	 3753 21572
5947	0	0	Ki67+	 3754 21853
5948	0	0	Ki67+	 3755 21626
5949	0	0	Ki67+	 3756 21640
5950	0	0	Ki67+	 3763 21871
5951	0	0	Ki67+	 3764 21439
5952	0	0	Ki67+	 3770 21728
5953	0	0	Ki67+	 3773 21524
5954	0	0	Ki67+	 3775 21381
5955	0	0	Ki67+	 3778 21550
5956	0	0	Ki67+	 3778 21701
5957	0	0	Ki67+	 3778 21797
5958	0	0	Ki67+	 3785 21604
5959	0	0	Ki67+	 3789 21411
5960	0	0	Ki67+	 3792 21734
5961	0	0	Ki67+	 3794 21431
5962	0	0	Ki67+	 3797 21360
5963	0	0	Ki67+	 3798 21623
5964	0	0	Ki67+	 3800 21549
5965	0	0	Ki67+	 3804 21750
5966	0	0	Ki67+	 3809 21862
5967	0	0	Ki67+	 3811 21544
5968	0	0	Ki67+	 3814 21809
5969	0	0	Ki67+	 3815 21908
5970	0	0	Ki67+	 3822 21444
5971	0	0	Ki67+	 3822 21882
5972	0	0	Ki67+	 3827 21501
5973	0	0	Ki67+	 3828 21466
5974	0	0	Ki67+	 3828 21706
5975	0	0	Ki67+	 3833 21690
5976	0	0	Ki67+	 3835 21397
5977	0	0	Ki67+	 3835 21419
5978	0	0	Ki67+	 3835 21843
5979	0	0	Ki67+	 3836 21936
5980	0	0	Ki67+	 3837 21758
5981	0	0	Ki67+	 3837 21795
5982	0	0	Ki67+	 3838 21594
5983	0	0	Ki67+	 3843 21869
5984	0	0	Ki67+	 3847 21829
5985	0	0	Ki67+	 3859 21925
5986	0	0	Ki67+	 3867 21500
5987	0	0	Ki67+	 3869 21438
5988	0	0	Ki67+	 3871 21582
5989	0	0	Ki67+	 3872 21965
5990	0	0	Ki67+	 3875 21485
5991	0	0	Ki67+	 3877 21607
5992	0	0	Ki67+	 3880 21471
5993	0	0	Ki67+	 3880 21849
5994	0	0	Ki67+	 3902 21919
5995	0	0	Ki67+	 3905 21574
5996	0	0	Ki67+	 3907 21448
5997	0	0	Ki67+	 3907 21479
5998	0	0	Ki67+	 3908 21760
5999	0	0	Ki67+	 3908 21966
6000	0	0	Ki67+	 3912 21943
6001	0	0	Ki67+	 3916 21725
6002	0	0	Ki67+	 3916 21817
6003	0	0	Ki67+	 3922 21704
6004	0	0	Ki67+	 3925 21861
6005	0	0	Ki67+	 3932 21645
6006	0	0	Ki67+	 3939 21879
6007	0	0	Ki67+	 3940 21755
6008	0	0	Ki67+	 3943 21526
6009	0	0	Ki67+	 3946 21734
6010	0	0	Ki67+	 3948 21578
6011	0	0	Ki67+	 3950 21661
6012	0	0	Ki67+	 3967 21659
6013	0	0	Ki67+	 3969 21477
6014	0	0	Ki67+	 3972 21440
6015	0	0	Ki67+	 3982 21795
6016	0	0	Ki67+	 3984 21982
6017	0	0	Ki67+	 3990 21336
6018	0	0	Ki67+	 4005 21957
6019	0	0	Ki67+	 4007 21465
6020	0	0	Ki67+	 4008 21628
6021	0	0	Ki67+	 4011 21617
6022	0	0	Ki67+	 4014 21774
6023	0	0	Ki67+	 4036 21460
6024	0	0	Ki67+	 4037 21827
6025	0	0	Ki67+	 4040 21899
6026	0	0	Ki67+	 4049 21333
6027	0	0	Ki67+	 4049 21610
6028	0	0	Ki67+	 4051 21752
6029	0	0	Ki67+	 4052 21928
6030	0	0	Ki67+	 4053 21628
6031	0	0	Ki67+	 4056 21584
6032	0	0	Ki67+	 4056 21739
6033	0	0	Ki67+	 4058 21306
6034	0	0	Ki67+	 4058 21766
6035	0	0	Ki67+	 4062 21958
6036	0	0	Ki67+	 4065 21890
6037	0	0	Ki67+	 4071 21490
6038	0	0	Ki67+	 4072 21629
6039	0	0	Ki67+	 4077 21699
6040	0	0	Ki67+	 4078 21346
6041	0	0	Ki67+	 4078 21454
6042	0	0	Ki67+	 4078 21600
6043	0	0	Ki67+	 4080 21669
6044	0	0	Ki67+	 4081 21375
6045	0	0	Ki67+	 4082 21391
6046	0	0	Ki67+	 4082 21548
6047	0	0	Ki67+	 4082 21983
6048	0	0	Ki67+	 4084 21936
6049	0	0	Ki67+	 4086 21805
6050	0	0	Ki67+	 4089 21318
6051	0	0	Ki67+	 4092 21304
6052	0	0	Ki67+	 4092 21465
6053	0	0	Ki67+	 4092 21721
6054	0	0	Ki67+	 4101 21626
6055	0	0	Ki67+	 4105 21389
6056	0	0	Ki67+	 4105 21577
6057	0	0	Ki67+	 4105 21954
6058	0	0	Ki67+	 4106 21606
6059	0	0	Ki67+	 4107 21353
6060	0	0	Ki67+	 4107 21764
6061	0	0	Ki67+	 4112 21516
6062	0	0	Ki67+	 4116 21896
6063	0	0	Ki67+	 4121 21348
6064	0	0	Ki67+	 4123 21928
6065	0	0	Ki67+	 4123 21983
6066	0	0	Ki67+	 4124 21683
6067	0	0	Ki67+	 4126 21749
6068	0	0	Ki67+	 4132 21643
6069	0	0	Ki67+	 4135 21342
6070	0	0	Ki67+	 4138 21681
6071	0	0	Ki67+	 4142 21590
6072	0	0	Ki67+	 4144 21617
6073	0	0	Ki67+	 4146 21704
6074	0	0	Ki67+	 4152 21755
6075	0	0	Ki67+	 4154 21527
6076	0	0	Ki67+	 4155 21721
6077	0	0	Ki67+	 4155 21797
6078	0	0	Ki67+	 4160 21496
6079	0	0	Ki67+	 4171 21467
6080	0	0	Ki67+	 4178 21494
6081	0	0	Ki67+	 4182 21507
6082	0	0	Ki67+	 4182 21750
6083	0	0	Ki67+	 4183 21975
6084	0	0	Ki67+	 4196 21650
6085	0	0	Ki67+	 4196 21809
6086	0	0	Ki67+	 4197 21757
6087	0	0	Ki67+	 4205 21847
6088	0	0	Ki67+	 4209 21482
6089	0	0	Ki67+	 4217 21696
6090	0	0	Ki67+	 4220 21607
6091	0	0	Ki67+	 4225 21875
6092	0	0	Ki67+	 4225 21905
6093	0	0	Ki67+	 4231 21462
6094	0	0	Ki67+	 4235 21448
6095	0	0	Ki67+	 4236 21788
6096	0	0	Ki67+	 4236 21812
6097	0	0	Ki67+	 4238 21880
6098	0	0	Ki67+	 4244 21827
6099	0	0	Ki67+	 4245 21603
6100	0	0	Ki67+	 4246 21362
6101	0	0	Ki67+	 4251 21436
6102	0	0	Ki67+	 4251 21591
6103	0	0	Ki67+	 4251 21641
6104	0	0	Ki67+	 4259 21850
6105	0	0	Ki67+	 4261 21800
6106	0	0	Ki67+	 4265 21534
6107	0	0	Ki67+	 4266 21836
6108	0	0	Ki67+	 4270 21463
6109	0	0	Ki67+	 4276 21895
6110	0	0	Ki67+	 4278 21738
6111	0	0	Ki67+	 4280 21413
6112	0	0	Ki67+	 4282 21599
6113	0	0	Ki67+	 4285 21845
6114	0	0	Ki67+	 4286 21439
6115	0	0	Ki67+	 4286 21925
6116	0	0	Ki67+	 4286 21965
6117	0	0	Ki67+	 3495 22041
6118	0	0	Ki67+	 3509 22558
6119	0	0	Ki67+	 3516 22402
6120	0	0	Ki67+	 3520 22430
6121	0	0	Ki67+	 3538 22376
6122	0	0	Ki67+	 3546 22420
6123	0	0	Ki67+	 3548 22016
6124	0	0	Ki67+	 3552 22004
6125	0	0	Ki67+	 3558 22382
6126	0	0	Ki67+	 3559 22326
6127	0	0	Ki67+	 3565 22047
6128	0	0	Ki67+	 3570 22411
6129	0	0	Ki67+	 3589 22469
6130	0	0	Ki67+	 3590 22439
6131	0	0	Ki67+	 3594 22385
6132	0	0	Ki67+	 3598 22336
6133	0	0	Ki67+	 3600 22417
6134	0	0	Ki67+	 3601 22088
6135	0	0	Ki67+	 3601 22350
6136	0	0	Ki67+	 3610 22016
6137	0	0	Ki67+	 3614 22049
6138	0	0	Ki67+	 3616 22085
6139	0	0	Ki67+	 3621 22261
6140	0	0	Ki67+	 3622 22272
6141	0	0	Ki67+	 3636 22029
6142	0	0	Ki67+	 3636 22050
6143	0	0	Ki67+	 3636 22432
6144	0	0	Ki67+	 3640 22107
6145	0	0	Ki67+	 3640 22168
6146	0	0	Ki67+	 3645 22458
6147	0	0	Ki67+	 3648 22592
6148	0	0	Ki67+	 3652 22422
6149	0	0	Ki67+	 3659 22466
6150	0	0	Ki67+	 3663 22387
6151	0	0	Ki67+	 3668 22168
6152	0	0	Ki67+	 3673 22056
6153	0	0	Ki67+	 3673 22442
6154	0	0	Ki67+	 3676 22359
6155	0	0	Ki67+	 3680 22490
6156	0	0	Ki67+	 3680 22585
6157	0	0	Ki67+	 3688 22412
6158	0	0	Ki67+	 3690 22501
6159	0	0	Ki67+	 3694 22561
6160	0	0	Ki67+	 3695 22512
6161	0	0	Ki67+	 3696 22078
6162	0	0	Ki67+	 3698 22007
6163	0	0	Ki67+	 3701 22537
6164	0	0	Ki67+	 3705 22442
6165	0	0	Ki67+	 3706 22398
6166	0	0	Ki67+	 3707 22329
6167	0	0	Ki67+	 3707 22485
6168	0	0	Ki67+	 3708 22283
6169	0	0	Ki67+	 3708 22466
6170	0	0	Ki67+	 3710 22601
6171	0	0	Ki67+	 3713 22033
6172	0	0	Ki67+	 3713 22072
6173	0	0	Ki67+	 3713 22098
6174	0	0	Ki67+	 3718 22294
6175	0	0	Ki67+	 3719 22421
6176	0	0	Ki67+	 3720 22441
6177	0	0	Ki67+	 3728 22016
6178	0	0	Ki67+	 3729 22392
6179	0	0	Ki67+	 3731 22129
6180	0	0	Ki67+	 3731 22166
6181	0	0	Ki67+	 3736 22613
6182	0	0	Ki67+	 3747 22073
6183	0	0	Ki67+	 3747 22307
6184	0	0	Ki67+	 3748 22448
6185	0	0	Ki67+	 3754 22484
6186	0	0	Ki67+	 3755 22145
6187	0	0	Ki67+	 3755 22419
6188	0	0	Ki67+	 3757 22358
6189	0	0	Ki67+	 3761 22172
6190	0	0	Ki67+	 3762 22565
6191	0	0	Ki67+	 3764 22395
6192	0	0	Ki67+	 3767 22035
6193	0	0	Ki67+	 3774 22497
6194	0	0	Ki67+	 3774 22585
6195	0	0	Ki67+	 3781 22380
6196	0	0	Ki67+	 3782 22063
6197	0	0	Ki67+	 3785 22153
6198	0	0	Ki67+	 3786 22448
6199	0	0	Ki67+	 3789 22401
6200	0	0	Ki67+	 3790 22366
6201	0	0	Ki67+	 3792 22086
6202	0	0	Ki67+	 3792 22491
6203	0	0	Ki67+	 3795 22225
6204	0	0	Ki67+	 3803 22341
6205	0	0	Ki67+	 3804 22290
6206	0	0	Ki67+	 3807 22112
6207	0	0	Ki67+	 3810 22641
6208	0	0	Ki67+	 3811 22427
6209	0	0	Ki67+	 3811 22523
6210	0	0	Ki67+	 3820 22370
6211	0	0	Ki67+	 3820 22474
6212	0	0	Ki67+	 3822 22408
6213	0	0	Ki67+	 3823 22177
6214	0	0	Ki67+	 3824 22053
6215	0	0	Ki67+	 3825 22274
6216	0	0	Ki67+	 3826 22139
6217	0	0	Ki67+	 3832 22245
6218	0	0	Ki67+	 3836 22498
6219	0	0	Ki67+	 3836 22735
6220	0	0	Ki67+	 3838 22198
6221	0	0	Ki67+	 3838 22764
6222	0	0	Ki67+	 3844 22136
6223	0	0	Ki67+	 3848 22264
6224	0	0	Ki67+	 3848 22337
6225	0	0	Ki67+	 3852 22646
6226	0	0	Ki67+	 3854 22463
6227	0	0	Ki67+	 3855 22434
6228	0	0	Ki67+	 3855 22662
6229	0	0	Ki67+	 3855 22781
6230	0	0	Ki67+	 3857 22158
6231	0	0	Ki67+	 3857 22401
6232	0	0	Ki67+	 3857 22700
6233	0	0	Ki67+	 3859 22364
6234	0	0	Ki67+	 3862 22101
6235	0	0	Ki67+	 3866 22088
6236	0	0	Ki67+	 3866 22373
6237	0	0	Ki67+	 3866 22649
6238	0	0	Ki67+	 3870 22145
6239	0	0	Ki67+	 3870 22728
6240	0	0	Ki67+	 3875 22169
6241	0	0	Ki67+	 3879 22666
6242	0	0	Ki67+	 3884 22647
6243	0	0	Ki67+	 3889 22443
6244	0	0	Ki67+	 3892 22315
6245	0	0	Ki67+	 3894 22665
6246	0	0	Ki67+	 3897 22225
6247	0	0	Ki67+	 3905 22144
6248	0	0	Ki67+	 3909 22183
6249	0	0	Ki67+	 3910 22378
6250	0	0	Ki67+	 3912 22275
6251	0	0	Ki67+	 3913 22331
6252	0	0	Ki67+	 3939 22219
6253	0	0	Ki67+	 3943 22614
6254	0	0	Ki67+	 3947 22299
6255	0	0	Ki67+	 3956 22580
6256	0	0	Ki67+	 3960 22227
6257	0	0	Ki67+	 3960 22285
6258	0	0	Ki67+	 3971 22469
6259	0	0	Ki67+	 3978 22531
6260	0	0	Ki67+	 3994 22000
6261	0	0	Ki67+	 3994 22363
6262	0	0	Ki67+	 4005 22478
6263	0	0	Ki67+	 4008 22457
6264	0	0	Ki67+	 4016 22007
6265	0	0	Ki67+	 4046 22029
6266	0	0	Ki67+	 4047 22410
6267	0	0	Ki67+	 4054 22433
6268	0	0	Ki67+	 4065 21996
6269	0	0	Ki67+	 4066 22396
6270	0	0	Ki67+	 4068 22782
6271	0	0	Ki67+	 4080 22425
6272	0	0	Ki67+	 4085 22014
6273	0	0	Ki67+	 4087 22058
6274	0	0	Ki67+	 4088 22077
6275	0	0	Ki67+	 4098 22396
6276	0	0	Ki67+	 4100 22017
6277	0	0	Ki67+	 4114 22010
6278	0	0	Ki67+	 4120 22762
6279	0	0	Ki67+	 4123 22685
6280	0	0	Ki67+	 4128 22018
6281	0	0	Ki67+	 4131 22666
6282	0	0	Ki67+	 4134 22049
6283	0	0	Ki67+	 4140 22375
6284	0	0	Ki67+	 4146 22014
6285	0	0	Ki67+	 4152 22072
6286	0	0	Ki67+	 4156 22226
6287	0	0	Ki67+	 4157 22149
6288	0	0	Ki67+	 4164 22004
6289	0	0	Ki67+	 4170 22022
6290	0	0	Ki67+	 4173 22749
6291	0	0	Ki67+	 4175 22049
6292	0	0	Ki67+	 4177 22032
6293	0	0	Ki67+	 4187 22011
6294	0	0	Ki67+	 4196 22715
6295	0	0	Ki67+	 4197 22419
6296	0	0	Ki67+	 4202 22394
6297	0	0	Ki67+	 4202 22737
6298	0	0	Ki67+	 4220 22721
6299	0	0	Ki67+	 4222 22360
6300	0	0	Ki67+	 4226 22424
6301	0	0	Ki67+	 4232 22000
6302	0	0	Ki67+	 4235 22043
6303	0	0	Ki67+	 4241 22371
6304	0	0	Ki67+	 4249 22389
6305	0	0	Ki67+	 4252 22371
6306	0	0	Ki67+	 4257 22031
6307	0	0	Ki67+	 4261 22423
6308	0	0	Ki67+	 4276 22072
6309	0	0	Ki67+	 4280 22035
6310	0	0	Ki67+	 4280 22365
6311	0	0	Ki67+	 4285 22440
6312	0	0	Ki67+	 3490 23570
6313	0	0	Ki67+	 3831 23503
6314	0	0	Ki67+	 3836 23111
6315	0	0	Ki67+	 3838 22800
6316	0	0	Ki67+	 3857 22813
6317	0	0	Ki67+	 3863 22845
6318	0	0	Ki67+	 3875 22855
6319	0	0	Ki67+	 3889 22904
6320	0	0	Ki67+	 3905 22885
6321	0	0	Ki67+	 3908 22845
6322	0	0	Ki67+	 3926 22812
6323	0	0	Ki67+	 3926 23066
6324	0	0	Ki67+	 3935 22936
6325	0	0	Ki67+	 3936 22886
6326	0	0	Ki67+	 3952 22926
6327	0	0	Ki67+	 3961 22935
6328	0	0	Ki67+	 3962 23206
6329	0	0	Ki67+	 3967 23280
6330	0	0	Ki67+	 3976 22840
6331	0	0	Ki67+	 3981 22958
6332	0	0	Ki67+	 3985 22916
6333	0	0	Ki67+	 3986 23476
6334	0	0	Ki67+	 3990 23495
6335	0	0	Ki67+	 4004 22910
6336	0	0	Ki67+	 4010 22932
6337	0	0	Ki67+	 4027 23347
6338	0	0	Ki67+	 4035 22927
6339	0	0	Ki67+	 4035 23014
6340	0	0	Ki67+	 4036 22886
6341	0	0	Ki67+	 4037 22837
6342	0	0	Ki67+	 4046 22864
6343	0	0	Ki67+	 4048 22796
6344	0	0	Ki67+	 4056 22858
6345	0	0	Ki67+	 4059 22916
6346	0	0	Ki67+	 4067 23324
6347	0	0	Ki67+	 4068 23394
6348	0	0	Ki67+	 4073 22823
6349	0	0	Ki67+	 4076 22790
6350	0	0	Ki67+	 4078 22876
6351	0	0	Ki67+	 4095 22938
6352	0	0	Ki67+	 4098 22856
6353	0	0	Ki67+	 4100 22888
6354	0	0	Ki67+	 4106 22898
6355	0	0	Ki67+	 4110 23263
6356	0	0	Ki67+	 4120 23028
6357	0	0	Ki67+	 4127 23450
6358	0	0	Ki67+	 4130 22852
6359	0	0	Ki67+	 4140 23000
6360	0	0	Ki67+	 4153 22834
6361	0	0	Ki67+	 4159 22846
6362	0	0	Ki67+	 4168 22839
6363	0	0	Ki67+	 4168 23581
6364	0	0	Ki67+	 4189 23466
6365	0	0	Ki67+	 4192 22854
6366	0	0	Ki67+	 4192 23562
6367	0	0	Ki67+	 4194 23530
6368	0	0	Ki67+	 4197 23486
6369	0	0	Ki67+	 4201 22887
6370	0	0	Ki67+	 4206 23006
6371	0	0	Ki67+	 4209 22788
6372	0	0	Ki67+	 4217 23566
6373	0	0	Ki67+	 4218 23497
6374	0	0	Ki67+	 4220 23515
6375	0	0	Ki67+	 4223 23485
6376	0	0	Ki67+	 4225 22814
6377	0	0	Ki67+	 4227 23549
6378	0	0	Ki67+	 4234 23476
6379	0	0	Ki67+	 4236 23454
6380	0	0	Ki67+	 4239 23163
6381	0	0	Ki67+	 4242 23582
6382	0	0	Ki67+	 4243 23181
6383	0	0	Ki67+	 4245 23395
6384	0	0	Ki67+	 4248 22939
6385	0	0	Ki67+	 4248 23563
6386	0	0	Ki67+	 4250 23535
6387	0	0	Ki67+	 4258 22924
6388	0	0	Ki67+	 4259 23519
6389	0	0	Ki67+	 4266 23399
6390	0	0	Ki67+	 4268 23525
6391	0	0	Ki67+	 4276 23366
6392	0	0	Ki67+	 4277 23464
6393	0	0	Ki67+	 3494 23880
6394	0	0	Ki67+	 3499 23853
6395	0	0	Ki67+	 3500 23821
6396	0	0	Ki67+	 3502 24123
6397	0	0	Ki67+	 3514 24143
6398	0	0	Ki67+	 3516 23611
6399	0	0	Ki67+	 3523 24015
6400	0	0	Ki67+	 3525 24275
6401	0	0	Ki67+	 3525 24330
6402	0	0	Ki67+	 3526 23833
6403	0	0	Ki67+	 3533 23770
6404	0	0	Ki67+	 3535 23591
6405	0	0	Ki67+	 3543 23951
6406	0	0	Ki67+	 3558 24254
6407	0	0	Ki67+	 3561 23975
6408	0	0	Ki67+	 3570 24025
6409	0	0	Ki67+	 3575 23987
6410	0	0	Ki67+	 3585 23822
6411	0	0	Ki67+	 3587 24307
6412	0	0	Ki67+	 3592 24211
6413	0	0	Ki67+	 3601 24040
6414	0	0	Ki67+	 3608 24016
6415	0	0	Ki67+	 3618 24042
6416	0	0	Ki67+	 3627 24073
6417	0	0	Ki67+	 3675 24023
6418	0	0	Ki67+	 3682 24190
6419	0	0	Ki67+	 3686 24107
6420	0	0	Ki67+	 3691 24204
6421	0	0	Ki67+	 3696 24235
6422	0	0	Ki67+	 3698 23784
6423	0	0	Ki67+	 3700 24037
6424	0	0	Ki67+	 3700 24068
6425	0	0	Ki67+	 3709 24176
6426	0	0	Ki67+	 3714 23650
6427	0	0	Ki67+	 3723 23682
6428	0	0	Ki67+	 3723 23801
6429	0	0	Ki67+	 3726 23875
6430	0	0	Ki67+	 3729 24081
6431	0	0	Ki67+	 3731 23734
6432	0	0	Ki67+	 3733 24215
6433	0	0	Ki67+	 3738 23637
6434	0	0	Ki67+	 3742 23666
6435	0	0	Ki67+	 3751 23824
6436	0	0	Ki67+	 3751 24176
6437	0	0	Ki67+	 3753 24155
6438	0	0	Ki67+	 3754 23685
6439	0	0	Ki67+	 3757 23877
6440	0	0	Ki67+	 3759 23651
6441	0	0	Ki67+	 3765 24180
6442	0	0	Ki67+	 3766 24070
6443	0	0	Ki67+	 3766 24090
6444	0	0	Ki67+	 3770 24018
6445	0	0	Ki67+	 3776 23872
6446	0	0	Ki67+	 3780 24161
6447	0	0	Ki67+	 3780 24232
6448	0	0	Ki67+	 3784 23726
6449	0	0	Ki67+	 3786 23702
6450	0	0	Ki67+	 3792 24225
6451	0	0	Ki67+	 3795 23872
6452	0	0	Ki67+	 3799 23758
6453	0	0	Ki67+	 3800 24184
6454	0	0	Ki67+	 3806 23797
6455	0	0	Ki67+	 3808 24025
6456	0	0	Ki67+	 3809 23766
6457	0	0	Ki67+	 3811 23686
6458	0	0	Ki67+	 3811 23739
6459	0	0	Ki67+	 3812 23836
6460	0	0	Ki67+	 3814 24267
6461	0	0	Ki67+	 3815 23699
6462	0	0	Ki67+	 3816 24063
6463	0	0	Ki67+	 3816 24197
6464	0	0	Ki67+	 3822 23958
6465	0	0	Ki67+	 3829 23736
6466	0	0	Ki67+	 3829 23929
6467	0	0	Ki67+	 3831 23791
6468	0	0	Ki67+	 3833 24197
6469	0	0	Ki67+	 3835 23864
6470	0	0	Ki67+	 3842 23826
6471	0	0	Ki67+	 3847 23752
6472	0	0	Ki67+	 3851 23810
6473	0	0	Ki67+	 3875 23914
6474	0	0	Ki67+	 3878 23793
6475	0	0	Ki67+	 3879 23872
6476	0	0	Ki67+	 3885 23828
6477	0	0	Ki67+	 3891 23818
6478	0	0	Ki67+	 3907 23855
6479	0	0	Ki67+	 3914 23796
6480	0	0	Ki67+	 3915 23838
6481	0	0	Ki67+	 3917 23971
6482	0	0	Ki67+	 3929 24314
6483	0	0	Ki67+	 3938 24227
6484	0	0	Ki67+	 3943 24251
6485	0	0	Ki67+	 3949 24294
6486	0	0	Ki67+	 3982 24238
6487	0	0	Ki67+	 3986 24223
6488	0	0	Ki67+	 3995 24326
6489	0	0	Ki67+	 4001 24228
6490	0	0	Ki67+	 4015 24232
6491	0	0	Ki67+	 4030 24159
6492	0	0	Ki67+	 4040 24249
6493	0	0	Ki67+	 4049 24341
6494	0	0	Ki67+	 4058 23874
6495	0	0	Ki67+	 4086 24245
6496	0	0	Ki67+	 4116 24373
6497	0	0	Ki67+	 4136 24345
6498	0	0	Ki67+	 4154 23846
6499	0	0	Ki67+	 4182 23678
6500	0	0	Ki67+	 4184 23601
6501	0	0	Ki67+	 4184 23631
6502	0	0	Ki67+	 4192 24319
6503	0	0	Ki67+	 4206 23715
6504	0	0	Ki67+	 4211 23618
6505	0	0	Ki67+	 4214 23674
6506	0	0	Ki67+	 4220 23644
6507	0	0	Ki67+	 4220 23700
6508	0	0	Ki67+	 4232 23591
6509	0	0	Ki67+	 4233 23769
6510	0	0	Ki67+	 4249 23735
6511	0	0	Ki67+	 4265 23644
6512	0	0	Ki67+	 4269 23704
6513	0	0	Ki67+	 4269 23718
6514	0	0	Ki67+	 4273 23780
6515	0	0	Ki67+	 4279 23635
6516	0	0	Ki67+	 4287 23608
6517	0	0	Ki67+	 3518 24524
6518	0	0	Ki67+	 3545 24589
6519	0	0	Ki67+	 3550 24613
6520	0	0	Ki67+	 3582 24858
6521	0	0	Ki67+	 3594 24795
6522	0	0	Ki67+	 3597 24754
6523	0	0	Ki67+	 3639 24964
6524	0	0	Ki67+	 3643 24886
6525	0	0	Ki67+	 3646 24653
6526	0	0	Ki67+	 3657 24532
6527	0	0	Ki67+	 3663 24993
6528	0	0	Ki67+	 3670 24848
6529	0	0	Ki67+	 3678 24877
6530	0	0	Ki67+	 3678 25110
6531	0	0	Ki67+	 3685 24640
6532	0	0	Ki67+	 3694 24915
6533	0	0	Ki67+	 3700 24833
6534	0	0	Ki67+	 3724 24787
6535	0	0	Ki67+	 3727 24701
6536	0	0	Ki67+	 3732 25043
6537	0	0	Ki67+	 3734 25087
6538	0	0	Ki67+	 3754 24757
6539	0	0	Ki67+	 3762 24696
6540	0	0	Ki67+	 3766 24551
6541	0	0	Ki67+	 3774 24817
6542	0	0	Ki67+	 3778 24467
6543	0	0	Ki67+	 3815 25071
6544	0	0	Ki67+	 3851 24489
6545	0	0	Ki67+	 3862 24759
6546	0	0	Ki67+	 3872 24711
6547	0	0	Ki67+	 3889 24472
6548	0	0	Ki67+	 3891 24750
6549	0	0	Ki67+	 3899 24570
6550	0	0	Ki67+	 3899 25002
6551	0	0	Ki67+	 3903 24512
6552	0	0	Ki67+	 3913 24598
6553	0	0	Ki67+	 3916 24501
6554	0	0	Ki67+	 3925 24806
6555	0	0	Ki67+	 3933 24480
6556	0	0	Ki67+	 3937 24784
6557	0	0	Ki67+	 3940 24492
6558	0	0	Ki67+	 3988 24493
6559	0	0	Ki67+	 3988 24763
6560	0	0	Ki67+	 3991 25038
6561	0	0	Ki67+	 4020 24744
6562	0	0	Ki67+	 4022 24830
6563	0	0	Ki67+	 4024 24778
6564	0	0	Ki67+	 4024 24951
6565	0	0	Ki67+	 4027 24573
6566	0	0	Ki67+	 4036 24549
6567	0	0	Ki67+	 4041 24770
6568	0	0	Ki67+	 4041 25121
6569	0	0	Ki67+	 4044 24723
6570	0	0	Ki67+	 4047 24639
6571	0	0	Ki67+	 4050 24801
6572	0	0	Ki67+	 4053 25089
6573	0	0	Ki67+	 4055 24770
6574	0	0	Ki67+	 4066 24952
6575	0	0	Ki67+	 4073 24519
6576	0	0	Ki67+	 4078 24946
6577	0	0	Ki67+	 4079 25103
6578	0	0	Ki67+	 4084 24590
6579	0	0	Ki67+	 4093 24557
6580	0	0	Ki67+	 4095 24752
6581	0	0	Ki67+	 4096 24651
6582	0	0	Ki67+	 4100 24584
6583	0	0	Ki67+	 4101 24669
6584	0	0	Ki67+	 4105 24566
6585	0	0	Ki67+	 4109 24929
6586	0	0	Ki67+	 4110 24786
6587	0	0	Ki67+	 4111 24734
6588	0	0	Ki67+	 4129 24658
6589	0	0	Ki67+	 4131 25057
6590	0	0	Ki67+	 4136 25169
6591	0	0	Ki67+	 4148 24590
6592	0	0	Ki67+	 4148 24657
6593	0	0	Ki67+	 4150 25061
6594	0	0	Ki67+	 4159 25010
6595	0	0	Ki67+	 4172 25064
6596	0	0	Ki67+	 4174 25002
6597	0	0	Ki67+	 4178 24684
6598	0	0	Ki67+	 4185 24662
6599	0	0	Ki67+	 4193 24475
6600	0	0	Ki67+	 4195 24663
6601	0	0	Ki67+	 4198 24985
6602	0	0	Ki67+	 4204 25073
6603	0	0	Ki67+	 4206 24828
6604	0	0	Ki67+	 4207 24386
6605	0	0	Ki67+	 4211 24674
6606	0	0	Ki67+	 4213 24425
6607	0	0	Ki67+	 4215 24465
6608	0	0	Ki67+	 4215 25024
6609	0	0	Ki67+	 4221 24836
6610	0	0	Ki67+	 4227 24967
6611	0	0	Ki67+	 4232 24486
6612	0	0	Ki67+	 4233 24514
6613	0	0	Ki67+	 4234 24401
6614	0	0	Ki67+	 4258 24512
6615	0	0	Ki67+	 4259 24540
6616	0	0	Ki67+	 4266 24955
6617	0	0	Ki67+	 4273 24529
6618	0	0	Ki67+	 4287 24720
6619	0	0	Ki67+	 3493 25714
6620	0	0	Ki67+	 3523 25619
6621	0	0	Ki67+	 3524 25333
6622	0	0	Ki67+	 3544 25648
6623	0	0	Ki67+	 3550 25561
6624	0	0	Ki67+	 3584 25360
6625	0	0	Ki67+	 3639 25497
6626	0	0	Ki67+	 3659 25495
6627	0	0	Ki67+	 3659 25524
6628	0	0	Ki67+	 3684 25512
6629	0	0	Ki67+	 3701 25465
6630	0	0	Ki67+	 3736 25500
6631	0	0	Ki67+	 3751 25893
6632	0	0	Ki67+	 3763 25865
6633	0	0	Ki67+	 3781 25499
6634	0	0	Ki67+	 3785 25979
6635	0	0	Ki67+	 3823 25354
6636	0	0	Ki67+	 3827 25982
6637	0	0	Ki67+	 3877 25975
6638	0	0	Ki67+	 3878 25923
6639	0	0	Ki67+	 3879 25239
6640	0	0	Ki67+	 3920 25941
6641	0	0	Ki67+	 3930 25929
6642	0	0	Ki67+	 3939 25239
6643	0	0	Ki67+	 3995 25871
6644	0	0	Ki67+	 4038 25752
6645	0	0	Ki67+	 4116 25857
6646	0	0	Ki67+	 4123 25963
6647	0	0	Ki67+	 4125 25794
6648	0	0	Ki67+	 4144 25795
6649	0	0	Ki67+	 4185 25711
6650	0	0	Ki67+	 4189 25777
6651	0	0	Ki67+	 4225 25730
6652	0	0	Ki67+	 4235 25214
6653	0	0	Ki67+	 4254 25696
6654	0	0	Ki67+	 3491 26413
6655	0	0	Ki67+	 3513 26391
6656	0	0	Ki67+	 3560 26286
6657	0	0	Ki67+	 3579 26622
6658	0	0	Ki67+	 3586 26069
6659	0	0	Ki67+	 3590 26460
6660	0	0	Ki67+	 3591 26426
6661	0	0	Ki67+	 3618 26150
6662	0	0	Ki67+	 3638 26290
6663	0	0	Ki67+	 3638 26448
6664	0	0	Ki67+	 3664 26323
6665	0	0	Ki67+	 3679 26341
6666	0	0	Ki67+	 3763 26725
6667	0	0	Ki67+	 3781 26751
6668	0	0	Ki67+	 3789 26697
6669	0	0	Ki67+	 3801 26038
6670	0	0	Ki67+	 3827 26492
6671	0	0	Ki67+	 3844 26556
6672	0	0	Ki67+	 3856 26525
6673	0	0	Ki67+	 3923 26455
6674	0	0	Ki67+	 3976 26089
6675	0	0	Ki67+	 4003 26173
6676	0	0	Ki67+	 4424 4377
6677	0	0	Ki67+	 4583 4266
6678	0	0	Ki67+	 4606 4388
6679	0	0	Ki67+	 4676 4458
6680	0	0	Ki67+	 4678 4448
6681	0	0	Ki67+	 4786 4191
6682	0	0	Ki67+	 4804 4235
6683	0	0	Ki67+	 4816 4046
6684	0	0	Ki67+	 4832 4066
6685	0	0	Ki67+	 4835 4024
6686	0	0	Ki67+	 4850 4160
6687	0	0	Ki67+	 4858 4138
6688	0	0	Ki67+	 4877 4157
6689	0	0	Ki67+	 4886 4369
6690	0	0	Ki67+	 4903 4257
6691	0	0	Ki67+	 4989 4325
6692	0	0	Ki67+	 4996 3965
6693	0	0	Ki67+	 5014 4098
6694	0	0	Ki67+	 5084 4311
6695	0	0	Ki67+	 4312 5252
6696	0	0	Ki67+	 4325 5263
6697	0	0	Ki67+	 4346 4989
6698	0	0	Ki67+	 4350 4999
6699	0	0	Ki67+	 4376 5114
6700	0	0	Ki67+	 4379 4782
6701	0	0	Ki67+	 4389 5117
6702	0	0	Ki67+	 4404 4754
6703	0	0	Ki67+	 4413 5031
6704	0	0	Ki67+	 4469 5094
6705	0	0	Ki67+	 4482 5118
6706	0	0	Ki67+	 4484 5167
6707	0	0	Ki67+	 4487 5181
6708	0	0	Ki67+	 4488 5101
6709	0	0	Ki67+	 4494 4550
6710	0	0	Ki67+	 4496 5166
6711	0	0	Ki67+	 4544 5163
6712	0	0	Ki67+	 4559 4484
6713	0	0	Ki67+	 4566 5146
6714	0	0	Ki67+	 4577 5149
6715	0	0	Ki67+	 4589 5138
6716	0	0	Ki67+	 4655 4574
6717	0	0	Ki67+	 4670 5140
6718	0	0	Ki67+	 4705 5191
6719	0	0	Ki67+	 4746 4675
6720	0	0	Ki67+	 4807 4688
6721	0	0	Ki67+	 4811 5126
6722	0	0	Ki67+	 4816 5161
6723	0	0	Ki67+	 4823 4640
6724	0	0	Ki67+	 4847 5231
6725	0	0	Ki67+	 4848 5179
6726	0	0	Ki67+	 4851 5196
6727	0	0	Ki67+	 4852 5252
6728	0	0	Ki67+	 4855 4669
6729	0	0	Ki67+	 4864 5229
6730	0	0	Ki67+	 4894 5262
6731	0	0	Ki67+	 4916 4701
6732	0	0	Ki67+	 4916 4845
6733	0	0	Ki67+	 4931 4719
6734	0	0	Ki67+	 4944 5208
6735	0	0	Ki67+	 5009 5234
6736	0	0	Ki67+	 5032 5214
6737	0	0	Ki67+	 5042 5252
6738	0	0	Ki67+	 5067 5198
6739	0	0	Ki67+	 4295 5795
6740	0	0	Ki67+	 4300 5948
6741	0	0	Ki67+	 4303 5647
6742	0	0	Ki67+	 4304 5730
6743	0	0	Ki67+	 4305 5749
6744	0	0	Ki67+	 4306 5586
6745	0	0	Ki67+	 4310 5968
6746	0	0	Ki67+	 4311 5806
6747	0	0	Ki67+	 4315 5821
6748	0	0	Ki67+	 4320 5867
6749	0	0	Ki67+	 4330 5979
6750	0	0	Ki67+	 4335 5708
6751	0	0	Ki67+	 4340 5787
6752	0	0	Ki67+	 4350 5311
6753	0	0	Ki67+	 4350 5589
6754	0	0	Ki67+	 4351 6027
6755	0	0	Ki67+	 4354 5288
6756	0	0	Ki67+	 4361 5661
6757	0	0	Ki67+	 4362 5836
6758	0	0	Ki67+	 4362 5936
6759	0	0	Ki67+	 4363 5898
6760	0	0	Ki67+	 4369 5727
6761	0	0	Ki67+	 4370 5604
6762	0	0	Ki67+	 4377 5434
6763	0	0	Ki67+	 4378 5835
6764	0	0	Ki67+	 4381 5306
6765	0	0	Ki67+	 4385 5961
6766	0	0	Ki67+	 4387 5847
6767	0	0	Ki67+	 4397 5807
6768	0	0	Ki67+	 4404 5837
6769	0	0	Ki67+	 4413 5817
6770	0	0	Ki67+	 4417 5628
6771	0	0	Ki67+	 4422 5345
6772	0	0	Ki67+	 4431 5838
6773	0	0	Ki67+	 4435 5646
6774	0	0	Ki67+	 4444 5328
6775	0	0	Ki67+	 4446 5712
6776	0	0	Ki67+	 4447 5800
6777	0	0	Ki67+	 4448 5836
6778	0	0	Ki67+	 4451 5852
6779	0	0	Ki67+	 4456 5625
6780	0	0	Ki67+	 4469 5799
6781	0	0	Ki67+	 4472 5709
6782	0	0	Ki67+	 4477 5599
6783	0	0	Ki67+	 4477 5758
6784	0	0	Ki67+	 4489 5329
6785	0	0	Ki67+	 4497 5615
6786	0	0	Ki67+	 4511 5735
6787	0	0	Ki67+	 4513 5643
6788	0	0	Ki67+	 4528 5771
6789	0	0	Ki67+	 4531 5481
6790	0	0	Ki67+	 4540 5393
6791	0	0	Ki67+	 4547 5853
6792	0	0	Ki67+	 4551 5663
6793	0	0	Ki67+	 4555 5377
6794	0	0	Ki67+	 4557 5622
6795	0	0	Ki67+	 4567 5954
6796	0	0	Ki67+	 4572 5867
6797	0	0	Ki67+	 4573 5832
6798	0	0	Ki67+	 4577 5890
6799	0	0	Ki67+	 4580 5617
6800	0	0	Ki67+	 4582 5776
6801	0	0	Ki67+	 4583 5665
6802	0	0	Ki67+	 4585 5927
6803	0	0	Ki67+	 4586 5751
6804	0	0	Ki67+	 4593 5571
6805	0	0	Ki67+	 4602 5579
6806	0	0	Ki67+	 4603 5777
6807	0	0	Ki67+	 4605 5722
6808	0	0	Ki67+	 4606 5676
6809	0	0	Ki67+	 4607 6000
6810	0	0	Ki67+	 4611 5876
6811	0	0	Ki67+	 4615 5781
6812	0	0	Ki67+	 4618 5616
6813	0	0	Ki67+	 4619 5474
6814	0	0	Ki67+	 4619 5633
6815	0	0	Ki67+	 4619 5647
6816	0	0	Ki67+	 4621 5746
6817	0	0	Ki67+	 4622 5979
6818	0	0	Ki67+	 4623 5992
6819	0	0	Ki67+	 4626 5808
6820	0	0	Ki67+	 4630 5897
6821	0	0	Ki67+	 4633 5597
6822	0	0	Ki67+	 4633 5619
6823	0	0	Ki67+	 4634 5647
6824	0	0	Ki67+	 4639 5882
6825	0	0	Ki67+	 4645 5594
6826	0	0	Ki67+	 4655 5743
6827	0	0	Ki67+	 4659 5782
6828	0	0	Ki67+	 4660 5901
6829	0	0	Ki67+	 4663 5976
6830	0	0	Ki67+	 4665 5557
6831	0	0	Ki67+	 4666 5830
6832	0	0	Ki67+	 4670 5878
6833	0	0	Ki67+	 4673 5578
6834	0	0	Ki67+	 4676 5553
6835	0	0	Ki67+	 4684 5720
6836	0	0	Ki67+	 4686 5634
6837	0	0	Ki67+	 4691 5405
6838	0	0	Ki67+	 4695 5828
6839	0	0	Ki67+	 4699 5709
6840	0	0	Ki67+	 4699 5809
6841	0	0	Ki67+	 4704 5627
6842	0	0	Ki67+	 4705 5415
6843	0	0	Ki67+	 4706 5448
6844	0	0	Ki67+	 4709 5567
6845	0	0	Ki67+	 4710 5719
6846	0	0	Ki67+	 4718 5681
6847	0	0	Ki67+	 4726 5783
6848	0	0	Ki67+	 4728 5745
6849	0	0	Ki67+	 4729 5617
6850	0	0	Ki67+	 4736 5456
6851	0	0	Ki67+	 4737 5394
6852	0	0	Ki67+	 4739 5382
6853	0	0	Ki67+	 4741 5764
6854	0	0	Ki67+	 4743 5443
6855	0	0	Ki67+	 4743 5790
6856	0	0	Ki67+	 4754 5404
6857	0	0	Ki67+	 4754 5712
6858	0	0	Ki67+	 4756 5664
6859	0	0	Ki67+	 4760 5804
6860	0	0	Ki67+	 4762 5637
6861	0	0	Ki67+	 4763 5683
6862	0	0	Ki67+	 4764 5742
6863	0	0	Ki67+	 4774 5656
6864	0	0	Ki67+	 4783 5650
6865	0	0	Ki67+	 4788 5749
6866	0	0	Ki67+	 4789 5594
6867	0	0	Ki67+	 4791 5805
6868	0	0	Ki67+	 4796 5768
6869	0	0	Ki67+	 4796 5954
6870	0	0	Ki67+	 4798 5678
6871	0	0	Ki67+	 4801 5716
6872	0	0	Ki67+	 4809 5637
6873	0	0	Ki67+	 4813 5761
6874	0	0	Ki67+	 4817 5616
6875	0	0	Ki67+	 4822 5467
6876	0	0	Ki67+	 4825 5504
6877	0	0	Ki67+	 4827 5688
6878	0	0	Ki67+	 4828 5651
6879	0	0	Ki67+	 4831 5543
6880	0	0	Ki67+	 4844 5443
6881	0	0	Ki67+	 4844 5462
6882	0	0	Ki67+	 4847 5573
6883	0	0	Ki67+	 4847 5611
6884	0	0	Ki67+	 4851 5804
6885	0	0	Ki67+	 4859 5593
6886	0	0	Ki67+	 4861 5510
6887	0	0	Ki67+	 4871 5567
6888	0	0	Ki67+	 4875 5683
6889	0	0	Ki67+	 4881 5500
6890	0	0	Ki67+	 4900 5632
6891	0	0	Ki67+	 4911 5639
6892	0	0	Ki67+	 4913 5507
6893	0	0	Ki67+	 4917 5607
6894	0	0	Ki67+	 4926 5484
6895	0	0	Ki67+	 4929 5522
6896	0	0	Ki67+	 4931 5552
6897	0	0	Ki67+	 4937 5485
6898	0	0	Ki67+	 4953 5460
6899	0	0	Ki67+	 4953 5516
6900	0	0	Ki67+	 4959 5557
6901	0	0	Ki67+	 4967 5326
6902	0	0	Ki67+	 4971 5300
6903	0	0	Ki67+	 4974 5645
6904	0	0	Ki67+	 4977 5580
6905	0	0	Ki67+	 4980 5460
6906	0	0	Ki67+	 4987 5559
6907	0	0	Ki67+	 4991 5615
6908	0	0	Ki67+	 4995 5507
6909	0	0	Ki67+	 5006 5462
6910	0	0	Ki67+	 5016 5506
6911	0	0	Ki67+	 5030 5474
6912	0	0	Ki67+	 5037 5537
6913	0	0	Ki67+	 5041 5510
6914	0	0	Ki67+	 5051 5314
6915	0	0	Ki67+	 5061 5610
6916	0	0	Ki67+	 5066 5580
6917	0	0	Ki67+	 5072 5503
6918	0	0	Ki67+	 5075 5625
6919	0	0	Ki67+	 5075 5660
6920	0	0	Ki67+	 5079 5452
6921	0	0	Ki67+	 5079 5581
6922	0	0	Ki67+	 4292 6805
6923	0	0	Ki67+	 4295 6403
6924	0	0	Ki67+	 4295 6441
6925	0	0	Ki67+	 4297 6822
6926	0	0	Ki67+	 4299 6565
6927	0	0	Ki67+	 4301 6415
6928	0	0	Ki67+	 4307 6843
6929	0	0	Ki67+	 4313 6566
6930	0	0	Ki67+	 4313 6782
6931	0	0	Ki67+	 4315 6443
6932	0	0	Ki67+	 4331 6435
6933	0	0	Ki67+	 4338 6521
6934	0	0	Ki67+	 4338 6612
6935	0	0	Ki67+	 4339 6584
6936	0	0	Ki67+	 4344 6422
6937	0	0	Ki67+	 4346 6389
6938	0	0	Ki67+	 4348 6729
6939	0	0	Ki67+	 4349 6676
6940	0	0	Ki67+	 4353 6433
6941	0	0	Ki67+	 4353 6769
6942	0	0	Ki67+	 4359 6817
6943	0	0	Ki67+	 4361 6645
6944	0	0	Ki67+	 4362 6398
6945	0	0	Ki67+	 4363 6694
6946	0	0	Ki67+	 4364 6537
6947	0	0	Ki67+	 4367 6372
6948	0	0	Ki67+	 4367 6750
6949	0	0	Ki67+	 4370 6610
6950	0	0	Ki67+	 4380 6684
6951	0	0	Ki67+	 4383 6793
6952	0	0	Ki67+	 4389 6526
6953	0	0	Ki67+	 4391 6461
6954	0	0	Ki67+	 4391 6827
6955	0	0	Ki67+	 4392 6634
6956	0	0	Ki67+	 4398 6570
6957	0	0	Ki67+	 4402 6749
6958	0	0	Ki67+	 4403 6429
6959	0	0	Ki67+	 4404 6674
6960	0	0	Ki67+	 4405 6813
6961	0	0	Ki67+	 4408 6593
6962	0	0	Ki67+	 4416 6495
6963	0	0	Ki67+	 4424 6657
6964	0	0	Ki67+	 4426 6585
6965	0	0	Ki67+	 4427 6782
6966	0	0	Ki67+	 4428 6531
6967	0	0	Ki67+	 4428 6561
6968	0	0	Ki67+	 4435 6621
6969	0	0	Ki67+	 4436 6448
6970	0	0	Ki67+	 4437 6344
6971	0	0	Ki67+	 4443 6476
6972	0	0	Ki67+	 4444 6510
6973	0	0	Ki67+	 4450 6612
6974	0	0	Ki67+	 4451 6545
6975	0	0	Ki67+	 4452 6406
6976	0	0	Ki67+	 4453 6475
6977	0	0	Ki67+	 4459 6446
6978	0	0	Ki67+	 4461 6550
6979	0	0	Ki67+	 4470 6733
6980	0	0	Ki67+	 4475 6526
6981	0	0	Ki67+	 4478 6776
6982	0	0	Ki67+	 4478 6812
6983	0	0	Ki67+	 4485 6761
6984	0	0	Ki67+	 4490 6590
6985	0	0	Ki67+	 4494 6858
6986	0	0	Ki67+	 4497 6717
6987	0	0	Ki67+	 4498 6750
6988	0	0	Ki67+	 4500 6551
6989	0	0	Ki67+	 4502 6846
6990	0	0	Ki67+	 4510 6820
6991	0	0	Ki67+	 4516 6468
6992	0	0	Ki67+	 4518 6428
6993	0	0	Ki67+	 4523 6809
6994	0	0	Ki67+	 4525 6847
6995	0	0	Ki67+	 4526 6698
6996	0	0	Ki67+	 4527 6731
6997	0	0	Ki67+	 4537 6589
6998	0	0	Ki67+	 4545 6690
6999	0	0	Ki67+	 4554 6733
7000	0	0	Ki67+	 4557 6806
7001	0	0	Ki67+	 4560 6456
7002	0	0	Ki67+	 4564 6563
7003	0	0	Ki67+	 4574 6461
7004	0	0	Ki67+	 4577 6442
7005	0	0	Ki67+	 4582 6642
7006	0	0	Ki67+	 4588 6587
7007	0	0	Ki67+	 4607 6689
7008	0	0	Ki67+	 4609 6650
7009	0	0	Ki67+	 4617 6595
7010	0	0	Ki67+	 4623 6489
7011	0	0	Ki67+	 4633 6479
7012	0	0	Ki67+	 4633 6579
7013	0	0	Ki67+	 4638 6616
7014	0	0	Ki67+	 4654 6593
7015	0	0	Ki67+	 4666 6500
7016	0	0	Ki67+	 4682 6814
7017	0	0	Ki67+	 4688 6498
7018	0	0	Ki67+	 4692 6068
7019	0	0	Ki67+	 4694 6682
7020	0	0	Ki67+	 4695 6862
7021	0	0	Ki67+	 4709 6620
7022	0	0	Ki67+	 4711 6853
7023	0	0	Ki67+	 4723 6846
7024	0	0	Ki67+	 4725 6774
7025	0	0	Ki67+	 4733 6549
7026	0	0	Ki67+	 4734 6819
7027	0	0	Ki67+	 4744 6536
7028	0	0	Ki67+	 4745 6600
7029	0	0	Ki67+	 4751 6587
7030	0	0	Ki67+	 4756 6769
7031	0	0	Ki67+	 4769 6809
7032	0	0	Ki67+	 4773 6836
7033	0	0	Ki67+	 4783 6651
7034	0	0	Ki67+	 4789 6831
7035	0	0	Ki67+	 4813 6588
7036	0	0	Ki67+	 4817 6648
7037	0	0	Ki67+	 4829 6534
7038	0	0	Ki67+	 4830 6672
7039	0	0	Ki67+	 4834 6723
7040	0	0	Ki67+	 4843 6638
7041	0	0	Ki67+	 4849 6730
7042	0	0	Ki67+	 4858 6564
7043	0	0	Ki67+	 4869 6629
7044	0	0	Ki67+	 4870 6650
7045	0	0	Ki67+	 4870 6662
7046	0	0	Ki67+	 4876 6766
7047	0	0	Ki67+	 4880 6733
7048	0	0	Ki67+	 4884 6583
7049	0	0	Ki67+	 4886 6630
7050	0	0	Ki67+	 4903 6659
7051	0	0	Ki67+	 4905 6695
7052	0	0	Ki67+	 4905 6771
7053	0	0	Ki67+	 4918 6611
7054	0	0	Ki67+	 4918 6690
7055	0	0	Ki67+	 4919 6649
7056	0	0	Ki67+	 4934 6813
7057	0	0	Ki67+	 4938 6326
7058	0	0	Ki67+	 4939 6739
7059	0	0	Ki67+	 4941 6726
7060	0	0	Ki67+	 4942 6623
7061	0	0	Ki67+	 4948 6649
7062	0	0	Ki67+	 4963 6802
7063	0	0	Ki67+	 4969 6774
7064	0	0	Ki67+	 4974 6378
7065	0	0	Ki67+	 4984 6487
7066	0	0	Ki67+	 4987 6350
7067	0	0	Ki67+	 4988 6401
7068	0	0	Ki67+	 4988 6702
7069	0	0	Ki67+	 4994 6446
7070	0	0	Ki67+	 5001 6826
7071	0	0	Ki67+	 5003 6374
7072	0	0	Ki67+	 5018 6285
7073	0	0	Ki67+	 5019 6346
7074	0	0	Ki67+	 5021 6332
7075	0	0	Ki67+	 5023 6432
7076	0	0	Ki67+	 5023 6503
7077	0	0	Ki67+	 5023 6808
7078	0	0	Ki67+	 5032 6528
7079	0	0	Ki67+	 5033 6365
7080	0	0	Ki67+	 5035 6435
7081	0	0	Ki67+	 5048 6760
7082	0	0	Ki67+	 5052 6779
7083	0	0	Ki67+	 5052 6850
7084	0	0	Ki67+	 5056 6519
7085	0	0	Ki67+	 5060 6861
7086	0	0	Ki67+	 5061 6415
7087	0	0	Ki67+	 5062 6401
7088	0	0	Ki67+	 5068 6463
7089	0	0	Ki67+	 5071 6247
7090	0	0	Ki67+	 5082 6445
7091	0	0	Ki67+	 5085 6527
7092	0	0	Ki67+	 4295 7650
7093	0	0	Ki67+	 4297 7551
7094	0	0	Ki67+	 4297 7661
7095	0	0	Ki67+	 4300 7510
7096	0	0	Ki67+	 4307 7139
7097	0	0	Ki67+	 4307 7378
7098	0	0	Ki67+	 4307 7635
7099	0	0	Ki67+	 4314 6866
7100	0	0	Ki67+	 4317 7442
7101	0	0	Ki67+	 4320 6908
7102	0	0	Ki67+	 4324 7661
7103	0	0	Ki67+	 4329 6923
7104	0	0	Ki67+	 4329 7604
7105	0	0	Ki67+	 4334 6898
7106	0	0	Ki67+	 4334 7556
7107	0	0	Ki67+	 4335 7405
7108	0	0	Ki67+	 4336 7487
7109	0	0	Ki67+	 4339 7436
7110	0	0	Ki67+	 4347 7535
7111	0	0	Ki67+	 4348 7423
7112	0	0	Ki67+	 4350 7123
7113	0	0	Ki67+	 4350 7487
7114	0	0	Ki67+	 4352 7382
7115	0	0	Ki67+	 4354 7146
7116	0	0	Ki67+	 4355 6961
7117	0	0	Ki67+	 4356 7543
7118	0	0	Ki67+	 4358 7326
7119	0	0	Ki67+	 4359 7000
7120	0	0	Ki67+	 4361 7018
7121	0	0	Ki67+	 4363 7632
7122	0	0	Ki67+	 4365 7161
7123	0	0	Ki67+	 4367 6884
7124	0	0	Ki67+	 4370 7395
7125	0	0	Ki67+	 4372 7441
7126	0	0	Ki67+	 4376 7103
7127	0	0	Ki67+	 4379 6905
7128	0	0	Ki67+	 4379 7074
7129	0	0	Ki67+	 4379 7124
7130	0	0	Ki67+	 4383 7054
7131	0	0	Ki67+	 4383 7553
7132	0	0	Ki67+	 4387 7156
7133	0	0	Ki67+	 4390 7509
7134	0	0	Ki67+	 4394 7470
7135	0	0	Ki67+	 4395 7132
7136	0	0	Ki67+	 4395 7325
7137	0	0	Ki67+	 4397 7576
7138	0	0	Ki67+	 4401 6931
7139	0	0	Ki67+	 4404 7422
7140	0	0	Ki67+	 4404 7653
7141	0	0	Ki67+	 4405 7457
7142	0	0	Ki67+	 4416 7052
7143	0	0	Ki67+	 4417 7070
7144	0	0	Ki67+	 4419 7437
7145	0	0	Ki67+	 4419 7499
7146	0	0	Ki67+	 4428 7069
7147	0	0	Ki67+	 4429 6871
7148	0	0	Ki67+	 4429 7549
7149	0	0	Ki67+	 4437 6963
7150	0	0	Ki67+	 4442 6950
7151	0	0	Ki67+	 4442 7663
7152	0	0	Ki67+	 4443 7093
7153	0	0	Ki67+	 4444 7117
7154	0	0	Ki67+	 4447 6897
7155	0	0	Ki67+	 4448 7031
7156	0	0	Ki67+	 4462 7057
7157	0	0	Ki67+	 4468 7639
7158	0	0	Ki67+	 4468 7651
7159	0	0	Ki67+	 4470 6875
7160	0	0	Ki67+	 4471 7096
7161	0	0	Ki67+	 4477 6984
7162	0	0	Ki67+	 4477 7131
7163	0	0	Ki67+	 4478 6999
7164	0	0	Ki67+	 4479 6882
7165	0	0	Ki67+	 4479 7592
7166	0	0	Ki67+	 4485 7618
7167	0	0	Ki67+	 4489 7647
7168	0	0	Ki67+	 4492 7051
7169	0	0	Ki67+	 4499 7080
7170	0	0	Ki67+	 4499 7586
7171	0	0	Ki67+	 4499 7614
7172	0	0	Ki67+	 4503 7135
7173	0	0	Ki67+	 4509 7563
7174	0	0	Ki67+	 4510 6916
7175	0	0	Ki67+	 4511 7120
7176	0	0	Ki67+	 4512 7082
7177	0	0	Ki67+	 4513 6880
7178	0	0	Ki67+	 4517 6955
7179	0	0	Ki67+	 4525 6939
7180	0	0	Ki67+	 4536 7584
7181	0	0	Ki67+	 4553 6882
7182	0	0	Ki67+	 4554 6932
7183	0	0	Ki67+	 4560 6970
7184	0	0	Ki67+	 4563 7555
7185	0	0	Ki67+	 4568 7544
7186	0	0	Ki67+	 4570 6956
7187	0	0	Ki67+	 4578 6979
7188	0	0	Ki67+	 4582 7050
7189	0	0	Ki67+	 4592 6958
7190	0	0	Ki67+	 4593 7016
7191	0	0	Ki67+	 4600 7562
7192	0	0	Ki67+	 4604 7548
7193	0	0	Ki67+	 4609 7000
7194	0	0	Ki67+	 4611 7056
7195	0	0	Ki67+	 4615 6918
7196	0	0	Ki67+	 4616 7094
7197	0	0	Ki67+	 4626 7153
7198	0	0	Ki67+	 4627 7644
7199	0	0	Ki67+	 4628 7138
7200	0	0	Ki67+	 4632 6994
7201	0	0	Ki67+	 4632 7045
7202	0	0	Ki67+	 4641 6977
7203	0	0	Ki67+	 4645 7124
7204	0	0	Ki67+	 4654 7169
7205	0	0	Ki67+	 4661 7605
7206	0	0	Ki67+	 4668 7140
7207	0	0	Ki67+	 4677 7083
7208	0	0	Ki67+	 4682 7165
7209	0	0	Ki67+	 4685 7053
7210	0	0	Ki67+	 4697 7633
7211	0	0	Ki67+	 4699 7587
7212	0	0	Ki67+	 4700 7013
7213	0	0	Ki67+	 4704 6882
7214	0	0	Ki67+	 4709 7125
7215	0	0	Ki67+	 4711 6873
7216	0	0	Ki67+	 4718 7623
7217	0	0	Ki67+	 4725 6952
7218	0	0	Ki67+	 4729 6881
7219	0	0	Ki67+	 4729 7189
7220	0	0	Ki67+	 4731 7142
7221	0	0	Ki67+	 4737 7637
7222	0	0	Ki67+	 4739 7601
7223	0	0	Ki67+	 4740 7237
7224	0	0	Ki67+	 4747 6906
7225	0	0	Ki67+	 4754 7208
7226	0	0	Ki67+	 4768 7191
7227	0	0	Ki67+	 4768 7279
7228	0	0	Ki67+	 4775 7234
7229	0	0	Ki67+	 4776 7303
7230	0	0	Ki67+	 4780 7631
7231	0	0	Ki67+	 4782 7167
7232	0	0	Ki67+	 4782 7608
7233	0	0	Ki67+	 4784 7207
7234	0	0	Ki67+	 4798 7314
7235	0	0	Ki67+	 4803 7130
7236	0	0	Ki67+	 4803 7227
7237	0	0	Ki67+	 4803 7258
7238	0	0	Ki67+	 4805 7211
7239	0	0	Ki67+	 4808 7663
7240	0	0	Ki67+	 4810 7184
7241	0	0	Ki67+	 4812 7425
7242	0	0	Ki67+	 4812 7633
7243	0	0	Ki67+	 4816 7165
7244	0	0	Ki67+	 4818 7327
7245	0	0	Ki67+	 4820 6927
7246	0	0	Ki67+	 4823 7135
7247	0	0	Ki67+	 4828 7346
7248	0	0	Ki67+	 4830 7291
7249	0	0	Ki67+	 4831 7110
7250	0	0	Ki67+	 4839 7656
7251	0	0	Ki67+	 4842 7318
7252	0	0	Ki67+	 4849 7091
7253	0	0	Ki67+	 4854 7321
7254	0	0	Ki67+	 4855 6943
7255	0	0	Ki67+	 4860 6905
7256	0	0	Ki67+	 4870 6940
7257	0	0	Ki67+	 4880 7328
7258	0	0	Ki67+	 4882 6968
7259	0	0	Ki67+	 4882 7357
7260	0	0	Ki67+	 4886 7011
7261	0	0	Ki67+	 4893 6956
7262	0	0	Ki67+	 4898 7330
7263	0	0	Ki67+	 4903 7063
7264	0	0	Ki67+	 4920 7289
7265	0	0	Ki67+	 4924 6884
7266	0	0	Ki67+	 4924 7091
7267	0	0	Ki67+	 4927 7326
7268	0	0	Ki67+	 4944 7105
7269	0	0	Ki67+	 4949 7359
7270	0	0	Ki67+	 4958 7308
7271	0	0	Ki67+	 4966 7274
7272	0	0	Ki67+	 4967 7340
7273	0	0	Ki67+	 4968 7243
7274	0	0	Ki67+	 4971 7261
7275	0	0	Ki67+	 4972 7159
7276	0	0	Ki67+	 4978 6870
7277	0	0	Ki67+	 4978 7353
7278	0	0	Ki67+	 4986 7147
7279	0	0	Ki67+	 4986 7288
7280	0	0	Ki67+	 5011 7201
7281	0	0	Ki67+	 5015 7229
7282	0	0	Ki67+	 5022 6875
7283	0	0	Ki67+	 5022 6903
7284	0	0	Ki67+	 5024 7280
7285	0	0	Ki67+	 5026 6947
7286	0	0	Ki67+	 5047 7009
7287	0	0	Ki67+	 5054 6867
7288	0	0	Ki67+	 5054 6995
7289	0	0	Ki67+	 5063 6947
7290	0	0	Ki67+	 5066 6979
7291	0	0	Ki67+	 5074 7051
7292	0	0	Ki67+	 5076 6907
7293	0	0	Ki67+	 5078 7024
7294	0	0	Ki67+	 5080 6930
7295	0	0	Ki67+	 4291 8272
7296	0	0	Ki67+	 4293 8221
7297	0	0	Ki67+	 4296 8172
7298	0	0	Ki67+	 4300 8148
7299	0	0	Ki67+	 4302 7913
7300	0	0	Ki67+	 4306 8203
7301	0	0	Ki67+	 4306 8428
7302	0	0	Ki67+	 4307 7691
7303	0	0	Ki67+	 4311 8246
7304	0	0	Ki67+	 4314 7726
7305	0	0	Ki67+	 4315 8153
7306	0	0	Ki67+	 4320 8296
7307	0	0	Ki67+	 4322 8224
7308	0	0	Ki67+	 4323 7709
7309	0	0	Ki67+	 4324 8456
7310	0	0	Ki67+	 4337 8440
7311	0	0	Ki67+	 4338 8331
7312	0	0	Ki67+	 4341 8356
7313	0	0	Ki67+	 4343 8307
7314	0	0	Ki67+	 4346 8339
7315	0	0	Ki67+	 4351 7696
7316	0	0	Ki67+	 4351 8126
7317	0	0	Ki67+	 4353 7665
7318	0	0	Ki67+	 4354 7893
7319	0	0	Ki67+	 4354 8209
7320	0	0	Ki67+	 4354 8259
7321	0	0	Ki67+	 4356 8197
7322	0	0	Ki67+	 4358 7712
7323	0	0	Ki67+	 4360 7731
7324	0	0	Ki67+	 4364 8328
7325	0	0	Ki67+	 4372 7745
7326	0	0	Ki67+	 4375 7859
7327	0	0	Ki67+	 4379 8262
7328	0	0	Ki67+	 4380 8232
7329	0	0	Ki67+	 4383 7846
7330	0	0	Ki67+	 4394 7722
7331	0	0	Ki67+	 4394 8387
7332	0	0	Ki67+	 4396 7700
7333	0	0	Ki67+	 4397 7884
7334	0	0	Ki67+	 4401 8367
7335	0	0	Ki67+	 4407 8241
7336	0	0	Ki67+	 4412 8328
7337	0	0	Ki67+	 4413 7805
7338	0	0	Ki67+	 4414 7863
7339	0	0	Ki67+	 4419 8348
7340	0	0	Ki67+	 4424 7902
7341	0	0	Ki67+	 4425 7789
7342	0	0	Ki67+	 4432 7700
7343	0	0	Ki67+	 4433 8328
7344	0	0	Ki67+	 4434 7726
7345	0	0	Ki67+	 4441 7928
7346	0	0	Ki67+	 4442 8289
7347	0	0	Ki67+	 4446 7830
7348	0	0	Ki67+	 4453 7801
7349	0	0	Ki67+	 4454 7765
7350	0	0	Ki67+	 4455 8392
7351	0	0	Ki67+	 4461 8381
7352	0	0	Ki67+	 4462 8361
7353	0	0	Ki67+	 4465 7884
7354	0	0	Ki67+	 4466 7792
7355	0	0	Ki67+	 4466 7919
7356	0	0	Ki67+	 4480 7833
7357	0	0	Ki67+	 4493 7779
7358	0	0	Ki67+	 4496 8357
7359	0	0	Ki67+	 4500 7855
7360	0	0	Ki67+	 4502 8337
7361	0	0	Ki67+	 4509 7823
7362	0	0	Ki67+	 4512 8367
7363	0	0	Ki67+	 4516 7810
7364	0	0	Ki67+	 4518 8350
7365	0	0	Ki67+	 4522 8369
7366	0	0	Ki67+	 4527 8208
7367	0	0	Ki67+	 4533 8263
7368	0	0	Ki67+	 4536 7855
7369	0	0	Ki67+	 4539 7772
7370	0	0	Ki67+	 4539 7825
7371	0	0	Ki67+	 4541 7735
7372	0	0	Ki67+	 4541 8280
7373	0	0	Ki67+	 4544 8330
7374	0	0	Ki67+	 4546 7753
7375	0	0	Ki67+	 4548 8449
7376	0	0	Ki67+	 4559 8436
7377	0	0	Ki67+	 4562 7725
7378	0	0	Ki67+	 4562 8423
7379	0	0	Ki67+	 4568 7815
7380	0	0	Ki67+	 4575 8425
7381	0	0	Ki67+	 4582 7842
7382	0	0	Ki67+	 4583 8406
7383	0	0	Ki67+	 4585 8374
7384	0	0	Ki67+	 4596 8443
7385	0	0	Ki67+	 4600 7734
7386	0	0	Ki67+	 4602 7752
7387	0	0	Ki67+	 4611 7795
7388	0	0	Ki67+	 4623 7746
7389	0	0	Ki67+	 4624 8428
7390	0	0	Ki67+	 4639 8290
7391	0	0	Ki67+	 4640 7669
7392	0	0	Ki67+	 4640 7717
7393	0	0	Ki67+	 4642 7761
7394	0	0	Ki67+	 4643 8344
7395	0	0	Ki67+	 4646 7962
7396	0	0	Ki67+	 4646 7993
7397	0	0	Ki67+	 4650 8460
7398	0	0	Ki67+	 4651 7727
7399	0	0	Ki67+	 4652 8374
7400	0	0	Ki67+	 4655 7954
7401	0	0	Ki67+	 4655 8322
7402	0	0	Ki67+	 4661 8449
7403	0	0	Ki67+	 4663 7760
7404	0	0	Ki67+	 4675 7977
7405	0	0	Ki67+	 4676 8000
7406	0	0	Ki67+	 4687 7971
7407	0	0	Ki67+	 4687 8367
7408	0	0	Ki67+	 4688 8423
7409	0	0	Ki67+	 4689 7720
7410	0	0	Ki67+	 4690 8247
7411	0	0	Ki67+	 4691 7704
7412	0	0	Ki67+	 4704 7959
7413	0	0	Ki67+	 4709 8013
7414	0	0	Ki67+	 4713 7973
7415	0	0	Ki67+	 4720 7725
7416	0	0	Ki67+	 4720 7942
7417	0	0	Ki67+	 4734 7886
7418	0	0	Ki67+	 4734 8010
7419	0	0	Ki67+	 4740 7720
7420	0	0	Ki67+	 4749 8023
7421	0	0	Ki67+	 4750 7691
7422	0	0	Ki67+	 4755 7670
7423	0	0	Ki67+	 4759 8056
7424	0	0	Ki67+	 4761 7862
7425	0	0	Ki67+	 4767 8039
7426	0	0	Ki67+	 4770 8058
7427	0	0	Ki67+	 4781 8068
7428	0	0	Ki67+	 4783 7978
7429	0	0	Ki67+	 4795 8068
7430	0	0	Ki67+	 4809 7805
7431	0	0	Ki67+	 4809 7868
7432	0	0	Ki67+	 4825 8016
7433	0	0	Ki67+	 4829 7756
7434	0	0	Ki67+	 4829 7774
7435	0	0	Ki67+	 4831 8051
7436	0	0	Ki67+	 4835 7667
7437	0	0	Ki67+	 4837 8016
7438	0	0	Ki67+	 4839 7703
7439	0	0	Ki67+	 4846 8077
7440	0	0	Ki67+	 4849 7826
7441	0	0	Ki67+	 4852 7789
7442	0	0	Ki67+	 4855 7810
7443	0	0	Ki67+	 4855 8187
7444	0	0	Ki67+	 4863 7748
7445	0	0	Ki67+	 4864 8046
7446	0	0	Ki67+	 4865 7775
7447	0	0	Ki67+	 4866 7811
7448	0	0	Ki67+	 4869 7716
7449	0	0	Ki67+	 4870 8001
7450	0	0	Ki67+	 4871 8119
7451	0	0	Ki67+	 4873 8211
7452	0	0	Ki67+	 4878 8272
7453	0	0	Ki67+	 4880 7758
7454	0	0	Ki67+	 4884 7804
7455	0	0	Ki67+	 4884 8242
7456	0	0	Ki67+	 4886 8186
7457	0	0	Ki67+	 4888 8056
7458	0	0	Ki67+	 4889 7834
7459	0	0	Ki67+	 4890 8141
7460	0	0	Ki67+	 4891 7794
7461	0	0	Ki67+	 4892 7960
7462	0	0	Ki67+	 4892 8084
7463	0	0	Ki67+	 4893 8031
7464	0	0	Ki67+	 4897 8322
7465	0	0	Ki67+	 4901 8303
7466	0	0	Ki67+	 4902 8107
7467	0	0	Ki67+	 4903 8163
7468	0	0	Ki67+	 4903 8450
7469	0	0	Ki67+	 4908 8407
7470	0	0	Ki67+	 4909 7967
7471	0	0	Ki67+	 4909 7988
7472	0	0	Ki67+	 4912 8003
7473	0	0	Ki67+	 4915 8265
7474	0	0	Ki67+	 4918 8210
7475	0	0	Ki67+	 4920 7977
7476	0	0	Ki67+	 4920 8193
7477	0	0	Ki67+	 4921 7813
7478	0	0	Ki67+	 4922 7956
7479	0	0	Ki67+	 4924 8236
7480	0	0	Ki67+	 4931 8061
7481	0	0	Ki67+	 4932 8382
7482	0	0	Ki67+	 4933 7930
7483	0	0	Ki67+	 4934 8081
7484	0	0	Ki67+	 4934 8129
7485	0	0	Ki67+	 4934 8214
7486	0	0	Ki67+	 4938 8336
7487	0	0	Ki67+	 4939 8313
7488	0	0	Ki67+	 4939 8459
7489	0	0	Ki67+	 4945 8200
7490	0	0	Ki67+	 4945 8368
7491	0	0	Ki67+	 4947 8104
7492	0	0	Ki67+	 4948 7765
7493	0	0	Ki67+	 4948 7789
7494	0	0	Ki67+	 4948 8288
7495	0	0	Ki67+	 4950 7990
7496	0	0	Ki67+	 4951 8086
7497	0	0	Ki67+	 4951 8162
7498	0	0	Ki67+	 4953 7949
7499	0	0	Ki67+	 4956 7976
7500	0	0	Ki67+	 4958 7930
7501	0	0	Ki67+	 4960 8284
7502	0	0	Ki67+	 4961 8421
7503	0	0	Ki67+	 4963 8127
7504	0	0	Ki67+	 4963 8254
7505	0	0	Ki67+	 4971 8451
7506	0	0	Ki67+	 4973 8184
7507	0	0	Ki67+	 4973 8381
7508	0	0	Ki67+	 4976 8232
7509	0	0	Ki67+	 4983 8148
7510	0	0	Ki67+	 4986 7988
7511	0	0	Ki67+	 4988 7809
7512	0	0	Ki67+	 4988 8300
7513	0	0	Ki67+	 4992 8121
7514	0	0	Ki67+	 4992 8387
7515	0	0	Ki67+	 4995 7797
7516	0	0	Ki67+	 4996 8427
7517	0	0	Ki67+	 4999 8087
7518	0	0	Ki67+	 5007 8451
7519	0	0	Ki67+	 5010 8164
7520	0	0	Ki67+	 5014 8312
7521	0	0	Ki67+	 5015 8122
7522	0	0	Ki67+	 5016 7967
7523	0	0	Ki67+	 5018 8361
7524	0	0	Ki67+	 5020 7902
7525	0	0	Ki67+	 5020 8242
7526	0	0	Ki67+	 5026 8455
7527	0	0	Ki67+	 5027 8388
7528	0	0	Ki67+	 5032 7845
7529	0	0	Ki67+	 5032 8341
7530	0	0	Ki67+	 5035 8286
7531	0	0	Ki67+	 5036 8109
7532	0	0	Ki67+	 5036 8414
7533	0	0	Ki67+	 5037 8316
7534	0	0	Ki67+	 5039 7907
7535	0	0	Ki67+	 5039 8143
7536	0	0	Ki67+	 5040 7979
7537	0	0	Ki67+	 5045 8444
7538	0	0	Ki67+	 5048 8278
7539	0	0	Ki67+	 5049 8238
7540	0	0	Ki67+	 5056 8381
7541	0	0	Ki67+	 5057 7948
7542	0	0	Ki67+	 5057 8165
7543	0	0	Ki67+	 5058 8250
7544	0	0	Ki67+	 5061 8288
7545	0	0	Ki67+	 5063 7996
7546	0	0	Ki67+	 5064 8336
7547	0	0	Ki67+	 5070 8070
7548	0	0	Ki67+	 5072 7958
7549	0	0	Ki67+	 5074 8284
7550	0	0	Ki67+	 4291 8487
7551	0	0	Ki67+	 4291 9160
7552	0	0	Ki67+	 4295 8882
7553	0	0	Ki67+	 4296 8635
7554	0	0	Ki67+	 4299 8569
7555	0	0	Ki67+	 4299 8994
7556	0	0	Ki67+	 4302 8652
7557	0	0	Ki67+	 4302 8692
7558	0	0	Ki67+	 4306 9185
7559	0	0	Ki67+	 4311 8532
7560	0	0	Ki67+	 4315 8918
7561	0	0	Ki67+	 4318 8589
7562	0	0	Ki67+	 4319 8676
7563	0	0	Ki67+	 4320 9051
7564	0	0	Ki67+	 4322 9142
7565	0	0	Ki67+	 4326 9204
7566	0	0	Ki67+	 4328 8694
7567	0	0	Ki67+	 4328 8871
7568	0	0	Ki67+	 4330 9238
7569	0	0	Ki67+	 4340 8529
7570	0	0	Ki67+	 4341 8669
7571	0	0	Ki67+	 4343 8473
7572	0	0	Ki67+	 4343 8723
7573	0	0	Ki67+	 4343 8988
7574	0	0	Ki67+	 4348 9041
7575	0	0	Ki67+	 4348 9169
7576	0	0	Ki67+	 4355 8507
7577	0	0	Ki67+	 4356 9030
7578	0	0	Ki67+	 4359 8520
7579	0	0	Ki67+	 4359 8891
7580	0	0	Ki67+	 4359 9002
7581	0	0	Ki67+	 4368 8499
7582	0	0	Ki67+	 4384 9235
7583	0	0	Ki67+	 4388 8539
7584	0	0	Ki67+	 4388 9061
7585	0	0	Ki67+	 4389 8879
7586	0	0	Ki67+	 4391 9018
7587	0	0	Ki67+	 4392 8627
7588	0	0	Ki67+	 4393 8924
7589	0	0	Ki67+	 4397 8934
7590	0	0	Ki67+	 4401 9184
7591	0	0	Ki67+	 4403 9127
7592	0	0	Ki67+	 4405 9044
7593	0	0	Ki67+	 4406 8509
7594	0	0	Ki67+	 4409 8632
7595	0	0	Ki67+	 4411 8692
7596	0	0	Ki67+	 4412 8840
7597	0	0	Ki67+	 4418 8606
7598	0	0	Ki67+	 4419 8926
7599	0	0	Ki67+	 4430 8661
7600	0	0	Ki67+	 4435 8893
7601	0	0	Ki67+	 4435 9077
7602	0	0	Ki67+	 4437 9040
7603	0	0	Ki67+	 4442 9165
7604	0	0	Ki67+	 4446 8878
7605	0	0	Ki67+	 4456 9141
7606	0	0	Ki67+	 4462 8854
7607	0	0	Ki67+	 4465 9062
7608	0	0	Ki67+	 4465 9179
7609	0	0	Ki67+	 4467 8838
7610	0	0	Ki67+	 4468 9128
7611	0	0	Ki67+	 4470 9023
7612	0	0	Ki67+	 4475 9041
7613	0	0	Ki67+	 4475 9093
7614	0	0	Ki67+	 4478 8988
7615	0	0	Ki67+	 4478 9122
7616	0	0	Ki67+	 4484 8628
7617	0	0	Ki67+	 4487 9200
7618	0	0	Ki67+	 4488 8875
7619	0	0	Ki67+	 4488 9171
7620	0	0	Ki67+	 4492 8976
7621	0	0	Ki67+	 4492 9248
7622	0	0	Ki67+	 4494 9076
7623	0	0	Ki67+	 4500 8845
7624	0	0	Ki67+	 4504 8972
7625	0	0	Ki67+	 4504 9145
7626	0	0	Ki67+	 4506 8797
7627	0	0	Ki67+	 4507 8651
7628	0	0	Ki67+	 4511 9060
7629	0	0	Ki67+	 4512 9226
7630	0	0	Ki67+	 4513 9166
7631	0	0	Ki67+	 4514 8853
7632	0	0	Ki67+	 4515 8692
7633	0	0	Ki67+	 4517 9117
7634	0	0	Ki67+	 4523 9088
7635	0	0	Ki67+	 4526 8955
7636	0	0	Ki67+	 4527 9149
7637	0	0	Ki67+	 4530 8804
7638	0	0	Ki67+	 4533 9006
7639	0	0	Ki67+	 4535 8840
7640	0	0	Ki67+	 4537 9062
7641	0	0	Ki67+	 4542 9027
7642	0	0	Ki67+	 4543 8670
7643	0	0	Ki67+	 4543 8856
7644	0	0	Ki67+	 4548 8466
7645	0	0	Ki67+	 4548 9181
7646	0	0	Ki67+	 4551 8837
7647	0	0	Ki67+	 4551 8929
7648	0	0	Ki67+	 4554 9066
7649	0	0	Ki67+	 4562 8809
7650	0	0	Ki67+	 4563 9094
7651	0	0	Ki67+	 4567 8991
7652	0	0	Ki67+	 4571 9043
7653	0	0	Ki67+	 4577 8660
7654	0	0	Ki67+	 4580 8965
7655	0	0	Ki67+	 4582 8673
7656	0	0	Ki67+	 4582 8798
7657	0	0	Ki67+	 4584 9035
7658	0	0	Ki67+	 4585 8466
7659	0	0	Ki67+	 4586 8640
7660	0	0	Ki67+	 4587 8894
7661	0	0	Ki67+	 4589 9090
7662	0	0	Ki67+	 4598 8959
7663	0	0	Ki67+	 4600 9187
7664	0	0	Ki67+	 4602 8880
7665	0	0	Ki67+	 4604 9054
7666	0	0	Ki67+	 4605 9157
7667	0	0	Ki67+	 4607 8930
7668	0	0	Ki67+	 4613 8663
7669	0	0	Ki67+	 4613 8825
7670	0	0	Ki67+	 4614 9086
7671	0	0	Ki67+	 4615 8904
7672	0	0	Ki67+	 4616 8869
7673	0	0	Ki67+	 4618 9024
7674	0	0	Ki67+	 4620 8969
7675	0	0	Ki67+	 4621 9183
7676	0	0	Ki67+	 4623 8725
7677	0	0	Ki67+	 4624 9169
7678	0	0	Ki67+	 4626 9088
7679	0	0	Ki67+	 4628 8962
7680	0	0	Ki67+	 4633 8699
7681	0	0	Ki67+	 4637 9122
7682	0	0	Ki67+	 4638 8712
7683	0	0	Ki67+	 4642 8517
7684	0	0	Ki67+	 4644 8682
7685	0	0	Ki67+	 4646 9014
7686	0	0	Ki67+	 4648 8798
7687	0	0	Ki67+	 4649 9030
7688	0	0	Ki67+	 4650 9176
7689	0	0	Ki67+	 4651 9064
7690	0	0	Ki67+	 4652 9102
7691	0	0	Ki67+	 4655 8960
7692	0	0	Ki67+	 4658 8525
7693	0	0	Ki67+	 4665 9033
7694	0	0	Ki67+	 4667 8982
7695	0	0	Ki67+	 4670 8515
7696	0	0	Ki67+	 4670 8872
7697	0	0	Ki67+	 4674 8802
7698	0	0	Ki67+	 4675 8995
7699	0	0	Ki67+	 4675 9118
7700	0	0	Ki67+	 4676 8840
7701	0	0	Ki67+	 4681 8697
7702	0	0	Ki67+	 4685 9064
7703	0	0	Ki67+	 4687 9020
7704	0	0	Ki67+	 4701 8841
7705	0	0	Ki67+	 4702 8871
7706	0	0	Ki67+	 4703 8787
7707	0	0	Ki67+	 4705 8811
7708	0	0	Ki67+	 4705 8984
7709	0	0	Ki67+	 4707 9119
7710	0	0	Ki67+	 4708 9051
7711	0	0	Ki67+	 4717 9066
7712	0	0	Ki67+	 4719 9005
7713	0	0	Ki67+	 4723 8580
7714	0	0	Ki67+	 4727 8948
7715	0	0	Ki67+	 4728 8492
7716	0	0	Ki67+	 4731 8466
7717	0	0	Ki67+	 4734 8857
7718	0	0	Ki67+	 4735 8888
7719	0	0	Ki67+	 4738 8825
7720	0	0	Ki67+	 4741 8556
7721	0	0	Ki67+	 4742 9038
7722	0	0	Ki67+	 4743 8908
7723	0	0	Ki67+	 4743 8955
7724	0	0	Ki67+	 4744 8858
7725	0	0	Ki67+	 4753 8536
7726	0	0	Ki67+	 4755 8574
7727	0	0	Ki67+	 4763 8899
7728	0	0	Ki67+	 4772 8927
7729	0	0	Ki67+	 4774 8910
7730	0	0	Ki67+	 4775 8958
7731	0	0	Ki67+	 4777 8617
7732	0	0	Ki67+	 4783 8527
7733	0	0	Ki67+	 4793 8584
7734	0	0	Ki67+	 4799 8614
7735	0	0	Ki67+	 4817 8636
7736	0	0	Ki67+	 4818 8590
7737	0	0	Ki67+	 4830 8595
7738	0	0	Ki67+	 4832 8640
7739	0	0	Ki67+	 4834 8612
7740	0	0	Ki67+	 4844 8585
7741	0	0	Ki67+	 4847 9075
7742	0	0	Ki67+	 4859 8637
7743	0	0	Ki67+	 4869 8545
7744	0	0	Ki67+	 4870 8589
7745	0	0	Ki67+	 4877 8629
7746	0	0	Ki67+	 4880 8533
7747	0	0	Ki67+	 4884 8473
7748	0	0	Ki67+	 4892 8634
7749	0	0	Ki67+	 4906 8508
7750	0	0	Ki67+	 4911 8525
7751	0	0	Ki67+	 4911 8556
7752	0	0	Ki67+	 4916 8618
7753	0	0	Ki67+	 4921 8608
7754	0	0	Ki67+	 4922 8530
7755	0	0	Ki67+	 4941 8487
7756	0	0	Ki67+	 4945 8584
7757	0	0	Ki67+	 4949 8608
7758	0	0	Ki67+	 4955 8553
7759	0	0	Ki67+	 4958 8496
7760	0	0	Ki67+	 4958 8530
7761	0	0	Ki67+	 4962 8576
7762	0	0	Ki67+	 4965 8466
7763	0	0	Ki67+	 4976 8556
7764	0	0	Ki67+	 4978 8491
7765	0	0	Ki67+	 4987 8518
7766	0	0	Ki67+	 4991 8547
7767	0	0	Ki67+	 5000 8467
7768	0	0	Ki67+	 5004 8562
7769	0	0	Ki67+	 5010 8487
7770	0	0	Ki67+	 5025 8518
7771	0	0	Ki67+	 5029 8489
7772	0	0	Ki67+	 4294 9312
7773	0	0	Ki67+	 4312 10055
7774	0	0	Ki67+	 4316 9296
7775	0	0	Ki67+	 4321 9738
7776	0	0	Ki67+	 4327 9311
7777	0	0	Ki67+	 4331 9334
7778	0	0	Ki67+	 4332 9723
7779	0	0	Ki67+	 4345 9271
7780	0	0	Ki67+	 4359 9732
7781	0	0	Ki67+	 4365 9840
7782	0	0	Ki67+	 4366 9273
7783	0	0	Ki67+	 4366 9943
7784	0	0	Ki67+	 4369 9893
7785	0	0	Ki67+	 4375 9983
7786	0	0	Ki67+	 4375 10049
7787	0	0	Ki67+	 4378 9752
7788	0	0	Ki67+	 4379 9286
7789	0	0	Ki67+	 4383 9778
7790	0	0	Ki67+	 4387 9740
7791	0	0	Ki67+	 4389 10011
7792	0	0	Ki67+	 4392 9818
7793	0	0	Ki67+	 4392 9962
7794	0	0	Ki67+	 4393 9267
7795	0	0	Ki67+	 4399 10042
7796	0	0	Ki67+	 4400 9919
7797	0	0	Ki67+	 4400 9931
7798	0	0	Ki67+	 4409 10038
7799	0	0	Ki67+	 4410 9839
7800	0	0	Ki67+	 4412 9815
7801	0	0	Ki67+	 4426 9896
7802	0	0	Ki67+	 4428 9806
7803	0	0	Ki67+	 4430 9864
7804	0	0	Ki67+	 4431 9419
7805	0	0	Ki67+	 4433 9882
7806	0	0	Ki67+	 4443 9905
7807	0	0	Ki67+	 4447 9297
7808	0	0	Ki67+	 4447 9930
7809	0	0	Ki67+	 4450 9851
7810	0	0	Ki67+	 4451 10004
7811	0	0	Ki67+	 4454 9901
7812	0	0	Ki67+	 4456 10063
7813	0	0	Ki67+	 4457 9926
7814	0	0	Ki67+	 4458 9844
7815	0	0	Ki67+	 4473 10031
7816	0	0	Ki67+	 4477 10044
7817	0	0	Ki67+	 4481 9291
7818	0	0	Ki67+	 4507 9990
7819	0	0	Ki67+	 4509 10024
7820	0	0	Ki67+	 4516 9979
7821	0	0	Ki67+	 4537 10010
7822	0	0	Ki67+	 4547 9994
7823	0	0	Ki67+	 4552 10030
7824	0	0	Ki67+	 4591 10023
7825	0	0	Ki67+	 4592 9993
7826	0	0	Ki67+	 4618 10001
7827	0	0	Ki67+	 4630 9318
7828	0	0	Ki67+	 4639 10028
7829	0	0	Ki67+	 4648 9631
7830	0	0	Ki67+	 4652 10054
7831	0	0	Ki67+	 4660 10019
7832	0	0	Ki67+	 4665 10037
7833	0	0	Ki67+	 4701 9748
7834	0	0	Ki67+	 4706 9722
7835	0	0	Ki67+	 4718 9726
7836	0	0	Ki67+	 4720 9708
7837	0	0	Ki67+	 4722 9687
7838	0	0	Ki67+	 4723 9766
7839	0	0	Ki67+	 4733 9747
7840	0	0	Ki67+	 4741 9739
7841	0	0	Ki67+	 4746 9689
7842	0	0	Ki67+	 4751 9707
7843	0	0	Ki67+	 4758 9717
7844	0	0	Ki67+	 4768 9786
7845	0	0	Ki67+	 4770 9707
7846	0	0	Ki67+	 4781 9696
7847	0	0	Ki67+	 4781 9743
7848	0	0	Ki67+	 4781 9769
7849	0	0	Ki67+	 4788 9658
7850	0	0	Ki67+	 4795 9679
7851	0	0	Ki67+	 4802 9738
7852	0	0	Ki67+	 4803 9792
7853	0	0	Ki67+	 4808 9757
7854	0	0	Ki67+	 4820 9720
7855	0	0	Ki67+	 4832 9782
7856	0	0	Ki67+	 4835 9741
7857	0	0	Ki67+	 4839 9822
7858	0	0	Ki67+	 4841 9688
7859	0	0	Ki67+	 4841 9770
7860	0	0	Ki67+	 4847 9786
7861	0	0	Ki67+	 4850 9640
7862	0	0	Ki67+	 4852 9757
7863	0	0	Ki67+	 4857 9742
7864	0	0	Ki67+	 4859 9778
7865	0	0	Ki67+	 4860 9717
7866	0	0	Ki67+	 4870 9465
7867	0	0	Ki67+	 4874 9731
7868	0	0	Ki67+	 4878 9691
7869	0	0	Ki67+	 4878 9792
7870	0	0	Ki67+	 4880 9662
7871	0	0	Ki67+	 4882 9718
7872	0	0	Ki67+	 4882 9814
7873	0	0	Ki67+	 4887 9760
7874	0	0	Ki67+	 4894 9791
7875	0	0	Ki67+	 4897 9749
7876	0	0	Ki67+	 4903 9820
7877	0	0	Ki67+	 4911 9807
7878	0	0	Ki67+	 4912 9754
7879	0	0	Ki67+	 4915 9771
7880	0	0	Ki67+	 5010 9994
7881	0	0	Ki67+	 5036 9875
7882	0	0	Ki67+	 4291 10090
7883	0	0	Ki67+	 4294 10740
7884	0	0	Ki67+	 4295 10765
7885	0	0	Ki67+	 4296 10629
7886	0	0	Ki67+	 4304 10777
7887	0	0	Ki67+	 4305 10714
7888	0	0	Ki67+	 4306 10175
7889	0	0	Ki67+	 4307 10742
7890	0	0	Ki67+	 4308 10583
7891	0	0	Ki67+	 4311 10788
7892	0	0	Ki67+	 4316 10308
7893	0	0	Ki67+	 4317 10674
7894	0	0	Ki67+	 4318 10531
7895	0	0	Ki67+	 4320 10647
7896	0	0	Ki67+	 4325 10178
7897	0	0	Ki67+	 4325 10684
7898	0	0	Ki67+	 4326 10766
7899	0	0	Ki67+	 4333 10839
7900	0	0	Ki67+	 4335 10154
7901	0	0	Ki67+	 4340 10817
7902	0	0	Ki67+	 4342 10319
7903	0	0	Ki67+	 4343 10332
7904	0	0	Ki67+	 4345 10303
7905	0	0	Ki67+	 4347 10665
7906	0	0	Ki67+	 4352 10266
7907	0	0	Ki67+	 4355 10742
7908	0	0	Ki67+	 4356 10681
7909	0	0	Ki67+	 4356 10768
7910	0	0	Ki67+	 4357 10306
7911	0	0	Ki67+	 4357 10705
7912	0	0	Ki67+	 4360 10838
7913	0	0	Ki67+	 4361 10721
7914	0	0	Ki67+	 4364 10364
7915	0	0	Ki67+	 4365 10523
7916	0	0	Ki67+	 4368 10175
7917	0	0	Ki67+	 4375 10829
7918	0	0	Ki67+	 4378 10771
7919	0	0	Ki67+	 4385 10206
7920	0	0	Ki67+	 4391 10737
7921	0	0	Ki67+	 4392 10344
7922	0	0	Ki67+	 4393 10309
7923	0	0	Ki67+	 4394 10110
7924	0	0	Ki67+	 4394 10374
7925	0	0	Ki67+	 4400 10231
7926	0	0	Ki67+	 4401 10129
7927	0	0	Ki67+	 4402 10387
7928	0	0	Ki67+	 4403 10570
7929	0	0	Ki67+	 4411 10633
7930	0	0	Ki67+	 4411 10780
7931	0	0	Ki67+	 4413 10697
7932	0	0	Ki67+	 4414 10202
7933	0	0	Ki67+	 4415 10506
7934	0	0	Ki67+	 4416 10518
7935	0	0	Ki67+	 4416 10604
7936	0	0	Ki67+	 4419 10363
7937	0	0	Ki67+	 4419 10556
7938	0	0	Ki67+	 4423 10232
7939	0	0	Ki67+	 4423 10786
7940	0	0	Ki67+	 4425 10081
7941	0	0	Ki67+	 4428 10150
7942	0	0	Ki67+	 4431 10241
7943	0	0	Ki67+	 4431 10646
7944	0	0	Ki67+	 4434 10265
7945	0	0	Ki67+	 4435 10278
7946	0	0	Ki67+	 4442 10301
7947	0	0	Ki67+	 4442 10806
7948	0	0	Ki67+	 4444 10530
7949	0	0	Ki67+	 4444 10579
7950	0	0	Ki67+	 4448 10231
7951	0	0	Ki67+	 4449 10848
7952	0	0	Ki67+	 4450 10457
7953	0	0	Ki67+	 4451 10157
7954	0	0	Ki67+	 4452 10484
7955	0	0	Ki67+	 4453 10111
7956	0	0	Ki67+	 4455 10137
7957	0	0	Ki67+	 4455 10246
7958	0	0	Ki67+	 4456 10432
7959	0	0	Ki67+	 4459 10791
7960	0	0	Ki67+	 4466 10818
7961	0	0	Ki67+	 4467 10283
7962	0	0	Ki67+	 4472 10223
7963	0	0	Ki67+	 4475 10803
7964	0	0	Ki67+	 4479 10458
7965	0	0	Ki67+	 4483 10660
7966	0	0	Ki67+	 4490 10184
7967	0	0	Ki67+	 4493 10245
7968	0	0	Ki67+	 4493 10697
7969	0	0	Ki67+	 4494 10763
7970	0	0	Ki67+	 4494 10846
7971	0	0	Ki67+	 4502 10821
7972	0	0	Ki67+	 4510 10534
7973	0	0	Ki67+	 4517 10300
7974	0	0	Ki67+	 4517 10727
7975	0	0	Ki67+	 4518 10193
7976	0	0	Ki67+	 4527 10591
7977	0	0	Ki67+	 4532 10210
7978	0	0	Ki67+	 4532 10860
7979	0	0	Ki67+	 4535 10521
7980	0	0	Ki67+	 4537 10272
7981	0	0	Ki67+	 4541 10162
7982	0	0	Ki67+	 4549 10724
7983	0	0	Ki67+	 4549 10772
7984	0	0	Ki67+	 4550 10287
7985	0	0	Ki67+	 4552 10803
7986	0	0	Ki67+	 4553 10557
7987	0	0	Ki67+	 4554 10232
7988	0	0	Ki67+	 4555 10576
7989	0	0	Ki67+	 4557 10347
7990	0	0	Ki67+	 4557 10621
7991	0	0	Ki67+	 4558 10820
7992	0	0	Ki67+	 4563 10504
7993	0	0	Ki67+	 4566 10254
7994	0	0	Ki67+	 4570 10644
7995	0	0	Ki67+	 4572 10707
7996	0	0	Ki67+	 4573 10110
7997	0	0	Ki67+	 4575 10786
7998	0	0	Ki67+	 4576 10439
7999	0	0	Ki67+	 4577 10541
8000	0	0	Ki67+	 4577 10622
8001	0	0	Ki67+	 4578 10837
8002	0	0	Ki67+	 4579 10351
8003	0	0	Ki67+	 4581 10402
8004	0	0	Ki67+	 4584 10135
8005	0	0	Ki67+	 4587 10823
8006	0	0	Ki67+	 4588 10376
8007	0	0	Ki67+	 4589 10095
8008	0	0	Ki67+	 4589 10272
8009	0	0	Ki67+	 4589 10785
8010	0	0	Ki67+	 4593 10855
8011	0	0	Ki67+	 4594 10807
8012	0	0	Ki67+	 4595 10596
8013	0	0	Ki67+	 4603 10393
8014	0	0	Ki67+	 4604 10527
8015	0	0	Ki67+	 4605 10754
8016	0	0	Ki67+	 4610 10553
8017	0	0	Ki67+	 4610 10857
8018	0	0	Ki67+	 4611 10428
8019	0	0	Ki67+	 4614 10766
8020	0	0	Ki67+	 4619 10801
8021	0	0	Ki67+	 4624 10324
8022	0	0	Ki67+	 4624 10853
8023	0	0	Ki67+	 4628 10828
8024	0	0	Ki67+	 4629 10305
8025	0	0	Ki67+	 4632 10842
8026	0	0	Ki67+	 4634 10067
8027	0	0	Ki67+	 4635 10111
8028	0	0	Ki67+	 4635 10580
8029	0	0	Ki67+	 4642 10374
8030	0	0	Ki67+	 4643 10597
8031	0	0	Ki67+	 4643 10700
8032	0	0	Ki67+	 4644 10132
8033	0	0	Ki67+	 4646 10572
8034	0	0	Ki67+	 4648 10330
8035	0	0	Ki67+	 4650 10391
8036	0	0	Ki67+	 4652 10179
8037	0	0	Ki67+	 4653 10305
8038	0	0	Ki67+	 4656 10082
8039	0	0	Ki67+	 4663 10711
8040	0	0	Ki67+	 4668 10080
8041	0	0	Ki67+	 4668 10312
8042	0	0	Ki67+	 4668 10724
8043	0	0	Ki67+	 4669 10634
8044	0	0	Ki67+	 4670 10368
8045	0	0	Ki67+	 4675 10655
8046	0	0	Ki67+	 4676 10401
8047	0	0	Ki67+	 4677 10136
8048	0	0	Ki67+	 4679 10795
8049	0	0	Ki67+	 4680 10187
8050	0	0	Ki67+	 4680 10416
8051	0	0	Ki67+	 4680 10618
8052	0	0	Ki67+	 4686 10592
8053	0	0	Ki67+	 4687 10429
8054	0	0	Ki67+	 4688 10161
8055	0	0	Ki67+	 4689 10236
8056	0	0	Ki67+	 4689 10539
8057	0	0	Ki67+	 4694 10768
8058	0	0	Ki67+	 4699 10217
8059	0	0	Ki67+	 4702 10786
8060	0	0	Ki67+	 4704 10685
8061	0	0	Ki67+	 4707 10618
8062	0	0	Ki67+	 4712 10747
8063	0	0	Ki67+	 4713 10715
8064	0	0	Ki67+	 4715 10597
8065	0	0	Ki67+	 4717 10455
8066	0	0	Ki67+	 4718 10648
8067	0	0	Ki67+	 4720 10284
8068	0	0	Ki67+	 4720 10337
8069	0	0	Ki67+	 4722 10438
8070	0	0	Ki67+	 4724 10222
8071	0	0	Ki67+	 4725 10533
8072	0	0	Ki67+	 4728 10212
8073	0	0	Ki67+	 4728 10491
8074	0	0	Ki67+	 4730 10173
8075	0	0	Ki67+	 4732 10145
8076	0	0	Ki67+	 4737 10440
8077	0	0	Ki67+	 4741 10095
8078	0	0	Ki67+	 4741 10768
8079	0	0	Ki67+	 4744 10295
8080	0	0	Ki67+	 4746 10115
8081	0	0	Ki67+	 4747 10718
8082	0	0	Ki67+	 4750 10570
8083	0	0	Ki67+	 4751 10319
8084	0	0	Ki67+	 4752 10692
8085	0	0	Ki67+	 4755 10179
8086	0	0	Ki67+	 4756 10269
8087	0	0	Ki67+	 4757 10477
8088	0	0	Ki67+	 4761 10711
8089	0	0	Ki67+	 4764 10113
8090	0	0	Ki67+	 4768 10750
8091	0	0	Ki67+	 4770 10557
8092	0	0	Ki67+	 4773 10446
8093	0	0	Ki67+	 4779 10170
8094	0	0	Ki67+	 4780 10703
8095	0	0	Ki67+	 4782 10364
8096	0	0	Ki67+	 4784 10591
8097	0	0	Ki67+	 4788 10161
8098	0	0	Ki67+	 4788 10283
8099	0	0	Ki67+	 4788 10691
8100	0	0	Ki67+	 4789 10740
8101	0	0	Ki67+	 4790 10471
8102	0	0	Ki67+	 4791 10675
8103	0	0	Ki67+	 4792 10444
8104	0	0	Ki67+	 4804 10318
8105	0	0	Ki67+	 4804 10378
8106	0	0	Ki67+	 4806 10344
8107	0	0	Ki67+	 4810 10233
8108	0	0	Ki67+	 4810 10658
8109	0	0	Ki67+	 4811 10220
8110	0	0	Ki67+	 4815 10479
8111	0	0	Ki67+	 4818 10177
8112	0	0	Ki67+	 4821 10396
8113	0	0	Ki67+	 4824 10613
8114	0	0	Ki67+	 4824 10694
8115	0	0	Ki67+	 4827 10462
8116	0	0	Ki67+	 4829 10279
8117	0	0	Ki67+	 4831 10196
8118	0	0	Ki67+	 4831 10585
8119	0	0	Ki67+	 4831 10622
8120	0	0	Ki67+	 4832 10298
8121	0	0	Ki67+	 4839 10421
8122	0	0	Ki67+	 4840 10668
8123	0	0	Ki67+	 4843 10331
8124	0	0	Ki67+	 4844 10235
8125	0	0	Ki67+	 4850 10190
8126	0	0	Ki67+	 4852 10708
8127	0	0	Ki67+	 4857 10553
8128	0	0	Ki67+	 4860 10183
8129	0	0	Ki67+	 4862 10503
8130	0	0	Ki67+	 4869 10601
8131	0	0	Ki67+	 4874 10588
8132	0	0	Ki67+	 4875 10159
8133	0	0	Ki67+	 4876 10213
8134	0	0	Ki67+	 4876 10671
8135	0	0	Ki67+	 4878 10250
8136	0	0	Ki67+	 4892 10538
8137	0	0	Ki67+	 4898 10528
8138	0	0	Ki67+	 4901 10220
8139	0	0	Ki67+	 4906 10291
8140	0	0	Ki67+	 4910 10189
8141	0	0	Ki67+	 4910 10476
8142	0	0	Ki67+	 4917 10622
8143	0	0	Ki67+	 4936 10489
8144	0	0	Ki67+	 4941 10577
8145	0	0	Ki67+	 4947 10268
8146	0	0	Ki67+	 4958 10218
8147	0	0	Ki67+	 4961 10614
8148	0	0	Ki67+	 4962 10399
8149	0	0	Ki67+	 4969 10246
8150	0	0	Ki67+	 4971 10550
8151	0	0	Ki67+	 4972 10199
8152	0	0	Ki67+	 4975 10572
8153	0	0	Ki67+	 4976 10495
8154	0	0	Ki67+	 4976 10620
8155	0	0	Ki67+	 4977 10374
8156	0	0	Ki67+	 4977 10449
8157	0	0	Ki67+	 4977 10508
8158	0	0	Ki67+	 4977 10590
8159	0	0	Ki67+	 4983 10280
8160	0	0	Ki67+	 4986 10345
8161	0	0	Ki67+	 4986 10425
8162	0	0	Ki67+	 4987 10226
8163	0	0	Ki67+	 4994 10199
8164	0	0	Ki67+	 4995 10327
8165	0	0	Ki67+	 4998 10250
8166	0	0	Ki67+	 4998 10409
8167	0	0	Ki67+	 4998 10568
8168	0	0	Ki67+	 4999 10294
8169	0	0	Ki67+	 5002 10427
8170	0	0	Ki67+	 5006 10531
8171	0	0	Ki67+	 5014 10375
8172	0	0	Ki67+	 5014 10478
8173	0	0	Ki67+	 5031 10259
8174	0	0	Ki67+	 5032 10352
8175	0	0	Ki67+	 5033 10401
8176	0	0	Ki67+	 5035 10315
8177	0	0	Ki67+	 5038 10442
8178	0	0	Ki67+	 5040 10332
8179	0	0	Ki67+	 5041 10565
8180	0	0	Ki67+	 5042 10423
8181	0	0	Ki67+	 5046 10470
8182	0	0	Ki67+	 5049 10517
8183	0	0	Ki67+	 5053 10375
8184	0	0	Ki67+	 5054 10501
8185	0	0	Ki67+	 5056 10288
8186	0	0	Ki67+	 5058 10356
8187	0	0	Ki67+	 5061 10238
8188	0	0	Ki67+	 5061 10544
8189	0	0	Ki67+	 5069 10557
8190	0	0	Ki67+	 5071 10364
8191	0	0	Ki67+	 5077 10392
8192	0	0	Ki67+	 5078 10428
8193	0	0	Ki67+	 5079 10303
8194	0	0	Ki67+	 5079 10525
8195	0	0	Ki67+	 5083 10465
8196	0	0	Ki67+	 5086 10486
8197	0	0	Ki67+	 4292 11120
8198	0	0	Ki67+	 4297 11101
8199	0	0	Ki67+	 4298 11268
8200	0	0	Ki67+	 4304 11125
8201	0	0	Ki67+	 4323 11261
8202	0	0	Ki67+	 4329 11309
8203	0	0	Ki67+	 4336 11265
8204	0	0	Ki67+	 4355 11295
8205	0	0	Ki67+	 4368 10983
8206	0	0	Ki67+	 4374 11041
8207	0	0	Ki67+	 4392 11378
8208	0	0	Ki67+	 4393 11012
8209	0	0	Ki67+	 4393 11433
8210	0	0	Ki67+	 4394 11346
8211	0	0	Ki67+	 4396 11284
8212	0	0	Ki67+	 4407 11048
8213	0	0	Ki67+	 4408 11032
8214	0	0	Ki67+	 4409 10924
8215	0	0	Ki67+	 4413 10990
8216	0	0	Ki67+	 4424 11378
8217	0	0	Ki67+	 4439 11284
8218	0	0	Ki67+	 4446 10976
8219	0	0	Ki67+	 4446 11405
8220	0	0	Ki67+	 4449 11351
8221	0	0	Ki67+	 4455 10953
8222	0	0	Ki67+	 4457 11362
8223	0	0	Ki67+	 4463 11450
8224	0	0	Ki67+	 4466 11293
8225	0	0	Ki67+	 4466 11488
8226	0	0	Ki67+	 4467 11006
8227	0	0	Ki67+	 4468 11420
8228	0	0	Ki67+	 4470 11276
8229	0	0	Ki67+	 4471 11308
8230	0	0	Ki67+	 4475 11401
8231	0	0	Ki67+	 4476 11508
8232	0	0	Ki67+	 4479 11369
8233	0	0	Ki67+	 4480 10934
8234	0	0	Ki67+	 4481 11316
8235	0	0	Ki67+	 4490 10979
8236	0	0	Ki67+	 4492 11339
8237	0	0	Ki67+	 4494 11323
8238	0	0	Ki67+	 4500 10991
8239	0	0	Ki67+	 4506 10930
8240	0	0	Ki67+	 4514 11399
8241	0	0	Ki67+	 4517 10962
8242	0	0	Ki67+	 4518 11507
8243	0	0	Ki67+	 4522 11362
8244	0	0	Ki67+	 4522 11467
8245	0	0	Ki67+	 4525 10930
8246	0	0	Ki67+	 4527 11346
8247	0	0	Ki67+	 4536 10899
8248	0	0	Ki67+	 4539 11497
8249	0	0	Ki67+	 4552 10933
8250	0	0	Ki67+	 4568 11443
8251	0	0	Ki67+	 4584 11453
8252	0	0	Ki67+	 4585 11354
8253	0	0	Ki67+	 4591 11383
8254	0	0	Ki67+	 4601 11322
8255	0	0	Ki67+	 4604 11522
8256	0	0	Ki67+	 4609 11349
8257	0	0	Ki67+	 4609 11477
8258	0	0	Ki67+	 4613 11004
8259	0	0	Ki67+	 4623 11418
8260	0	0	Ki67+	 4629 11479
8261	0	0	Ki67+	 4635 11387
8262	0	0	Ki67+	 4640 11377
8263	0	0	Ki67+	 4661 11418
8264	0	0	Ki67+	 4665 11378
8265	0	0	Ki67+	 4671 11476
8266	0	0	Ki67+	 4681 11336
8267	0	0	Ki67+	 4682 11463
8268	0	0	Ki67+	 4702 11532
8269	0	0	Ki67+	 4706 11462
8270	0	0	Ki67+	 4713 11518
8271	0	0	Ki67+	 4727 11359
8272	0	0	Ki67+	 4757 11442
8273	0	0	Ki67+	 4760 11472
8274	0	0	Ki67+	 4766 11430
8275	0	0	Ki67+	 4769 11449
8276	0	0	Ki67+	 4772 11415
8277	0	0	Ki67+	 4778 11391
8278	0	0	Ki67+	 4789 11534
8279	0	0	Ki67+	 4794 11515
8280	0	0	Ki67+	 4804 11471
8281	0	0	Ki67+	 4849 11460
8282	0	0	Ki67+	 4853 11440
8283	0	0	Ki67+	 4856 11471
8284	0	0	Ki67+	 4856 11589
8285	0	0	Ki67+	 4858 11549
8286	0	0	Ki67+	 4877 11466
8287	0	0	Ki67+	 4887 11454
8288	0	0	Ki67+	 4928 11482
8289	0	0	Ki67+	 4930 11583
8290	0	0	Ki67+	 4942 11500
8291	0	0	Ki67+	 4948 11475
8292	0	0	Ki67+	 4956 11529
8293	0	0	Ki67+	 4959 11497
8294	0	0	Ki67+	 4973 11471
8295	0	0	Ki67+	 4993 11231
8296	0	0	Ki67+	 4994 11581
8297	0	0	Ki67+	 4995 11279
8298	0	0	Ki67+	 4998 11214
8299	0	0	Ki67+	 5003 11309
8300	0	0	Ki67+	 5006 11653
8301	0	0	Ki67+	 5008 11640
8302	0	0	Ki67+	 5009 11202
8303	0	0	Ki67+	 5011 11614
8304	0	0	Ki67+	 5015 11244
8305	0	0	Ki67+	 5018 11304
8306	0	0	Ki67+	 5020 11327
8307	0	0	Ki67+	 5020 11597
8308	0	0	Ki67+	 5025 11280
8309	0	0	Ki67+	 5026 11230
8310	0	0	Ki67+	 5027 11511
8311	0	0	Ki67+	 5029 11292
8312	0	0	Ki67+	 5032 11524
8313	0	0	Ki67+	 5033 11251
8314	0	0	Ki67+	 5040 11193
8315	0	0	Ki67+	 5041 11344
8316	0	0	Ki67+	 5044 11321
8317	0	0	Ki67+	 5045 11296
8318	0	0	Ki67+	 5049 11469
8319	0	0	Ki67+	 5056 11541
8320	0	0	Ki67+	 5058 11527
8321	0	0	Ki67+	 5065 11348
8322	0	0	Ki67+	 5067 11300
8323	0	0	Ki67+	 5068 11372
8324	0	0	Ki67+	 5074 11214
8325	0	0	Ki67+	 5080 11461
8326	0	0	Ki67+	 5081 11180
8327	0	0	Ki67+	 5085 11486
8328	0	0	Ki67+	 4293 11823
8329	0	0	Ki67+	 4311 11922
8330	0	0	Ki67+	 4312 11740
8331	0	0	Ki67+	 4317 12330
8332	0	0	Ki67+	 4320 12421
8333	0	0	Ki67+	 4325 11836
8334	0	0	Ki67+	 4328 11713
8335	0	0	Ki67+	 4330 12117
8336	0	0	Ki67+	 4330 12141
8337	0	0	Ki67+	 4331 12366
8338	0	0	Ki67+	 4338 12448
8339	0	0	Ki67+	 4342 11799
8340	0	0	Ki67+	 4347 12251
8341	0	0	Ki67+	 4348 12135
8342	0	0	Ki67+	 4354 11754
8343	0	0	Ki67+	 4360 12264
8344	0	0	Ki67+	 4363 11919
8345	0	0	Ki67+	 4363 11957
8346	0	0	Ki67+	 4364 12306
8347	0	0	Ki67+	 4366 12044
8348	0	0	Ki67+	 4367 12020
8349	0	0	Ki67+	 4369 11702
8350	0	0	Ki67+	 4370 11765
8351	0	0	Ki67+	 4372 12449
8352	0	0	Ki67+	 4375 12011
8353	0	0	Ki67+	 4379 11973
8354	0	0	Ki67+	 4379 11995
8355	0	0	Ki67+	 4384 11802
8356	0	0	Ki67+	 4385 11782
8357	0	0	Ki67+	 4385 12356
8358	0	0	Ki67+	 4390 12248
8359	0	0	Ki67+	 4392 11945
8360	0	0	Ki67+	 4393 11707
8361	0	0	Ki67+	 4394 11729
8362	0	0	Ki67+	 4398 11774
8363	0	0	Ki67+	 4399 11794
8364	0	0	Ki67+	 4404 12104
8365	0	0	Ki67+	 4405 12273
8366	0	0	Ki67+	 4409 11971
8367	0	0	Ki67+	 4418 11953
8368	0	0	Ki67+	 4419 11754
8369	0	0	Ki67+	 4423 11724
8370	0	0	Ki67+	 4425 11783
8371	0	0	Ki67+	 4431 11928
8372	0	0	Ki67+	 4431 12079
8373	0	0	Ki67+	 4432 12110
8374	0	0	Ki67+	 4438 11824
8375	0	0	Ki67+	 4454 12264
8376	0	0	Ki67+	 4460 12281
8377	0	0	Ki67+	 4461 11793
8378	0	0	Ki67+	 4471 12111
8379	0	0	Ki67+	 4476 12405
8380	0	0	Ki67+	 4477 11794
8381	0	0	Ki67+	 4483 11774
8382	0	0	Ki67+	 4489 12436
8383	0	0	Ki67+	 4495 11788
8384	0	0	Ki67+	 4496 11758
8385	0	0	Ki67+	 4497 12179
8386	0	0	Ki67+	 4497 12427
8387	0	0	Ki67+	 4513 11930
8388	0	0	Ki67+	 4514 11972
8389	0	0	Ki67+	 4519 12258
8390	0	0	Ki67+	 4520 11760
8391	0	0	Ki67+	 4522 12275
8392	0	0	Ki67+	 4525 12301
8393	0	0	Ki67+	 4532 11747
8394	0	0	Ki67+	 4533 12081
8395	0	0	Ki67+	 4535 12125
8396	0	0	Ki67+	 4544 12083
8397	0	0	Ki67+	 4548 12093
8398	0	0	Ki67+	 4554 11948
8399	0	0	Ki67+	 4555 11967
8400	0	0	Ki67+	 4555 12107
8401	0	0	Ki67+	 4561 11816
8402	0	0	Ki67+	 4561 12262
8403	0	0	Ki67+	 4562 11725
8404	0	0	Ki67+	 4567 12071
8405	0	0	Ki67+	 4568 11832
8406	0	0	Ki67+	 4579 11946
8407	0	0	Ki67+	 4586 11969
8408	0	0	Ki67+	 4589 11741
8409	0	0	Ki67+	 4589 12144
8410	0	0	Ki67+	 4595 11817
8411	0	0	Ki67+	 4604 12426
8412	0	0	Ki67+	 4610 12227
8413	0	0	Ki67+	 4610 12447
8414	0	0	Ki67+	 4611 12370
8415	0	0	Ki67+	 4615 11828
8416	0	0	Ki67+	 4615 12187
8417	0	0	Ki67+	 4615 12411
8418	0	0	Ki67+	 4618 11750
8419	0	0	Ki67+	 4620 12437
8420	0	0	Ki67+	 4628 12199
8421	0	0	Ki67+	 4630 12150
8422	0	0	Ki67+	 4630 12249
8423	0	0	Ki67+	 4634 12456
8424	0	0	Ki67+	 4635 12124
8425	0	0	Ki67+	 4637 11924
8426	0	0	Ki67+	 4641 12364
8427	0	0	Ki67+	 4647 12211
8428	0	0	Ki67+	 4649 11771
8429	0	0	Ki67+	 4651 11754
8430	0	0	Ki67+	 4654 11819
8431	0	0	Ki67+	 4658 12033
8432	0	0	Ki67+	 4660 11843
8433	0	0	Ki67+	 4663 11871
8434	0	0	Ki67+	 4663 12331
8435	0	0	Ki67+	 4664 11800
8436	0	0	Ki67+	 4664 11944
8437	0	0	Ki67+	 4666 12015
8438	0	0	Ki67+	 4667 11782
8439	0	0	Ki67+	 4668 12456
8440	0	0	Ki67+	 4670 12053
8441	0	0	Ki67+	 4676 12131
8442	0	0	Ki67+	 4677 11864
8443	0	0	Ki67+	 4678 11960
8444	0	0	Ki67+	 4686 12337
8445	0	0	Ki67+	 4688 11999
8446	0	0	Ki67+	 4688 12320
8447	0	0	Ki67+	 4690 11790
8448	0	0	Ki67+	 4691 12081
8449	0	0	Ki67+	 4692 12122
8450	0	0	Ki67+	 4696 11969
8451	0	0	Ki67+	 4697 12305
8452	0	0	Ki67+	 4698 12104
8453	0	0	Ki67+	 4699 12370
8454	0	0	Ki67+	 4700 11843
8455	0	0	Ki67+	 4700 12053
8456	0	0	Ki67+	 4714 12312
8457	0	0	Ki67+	 4725 11864
8458	0	0	Ki67+	 4728 11843
8459	0	0	Ki67+	 4728 12048
8460	0	0	Ki67+	 4736 11968
8461	0	0	Ki67+	 4741 12299
8462	0	0	Ki67+	 4746 11815
8463	0	0	Ki67+	 4747 12278
8464	0	0	Ki67+	 4749 12084
8465	0	0	Ki67+	 4749 12130
8466	0	0	Ki67+	 4753 12160
8467	0	0	Ki67+	 4753 12442
8468	0	0	Ki67+	 4755 11830
8469	0	0	Ki67+	 4756 11800
8470	0	0	Ki67+	 4758 11992
8471	0	0	Ki67+	 4761 11739
8472	0	0	Ki67+	 4761 11821
8473	0	0	Ki67+	 4761 12118
8474	0	0	Ki67+	 4767 12081
8475	0	0	Ki67+	 4768 12049
8476	0	0	Ki67+	 4768 12139
8477	0	0	Ki67+	 4776 12271
8478	0	0	Ki67+	 4784 12440
8479	0	0	Ki67+	 4788 12459
8480	0	0	Ki67+	 4792 11826
8481	0	0	Ki67+	 4796 12021
8482	0	0	Ki67+	 4797 12407
8483	0	0	Ki67+	 4800 11810
8484	0	0	Ki67+	 4800 12051
8485	0	0	Ki67+	 4801 11978
8486	0	0	Ki67+	 4806 12302
8487	0	0	Ki67+	 4807 12067
8488	0	0	Ki67+	 4812 12318
8489	0	0	Ki67+	 4812 12423
8490	0	0	Ki67+	 4813 12437
8491	0	0	Ki67+	 4814 11913
8492	0	0	Ki67+	 4814 12094
8493	0	0	Ki67+	 4820 11833
8494	0	0	Ki67+	 4822 12003
8495	0	0	Ki67+	 4824 11890
8496	0	0	Ki67+	 4824 12074
8497	0	0	Ki67+	 4825 11915
8498	0	0	Ki67+	 4827 11857
8499	0	0	Ki67+	 4829 12266
8500	0	0	Ki67+	 4831 12100
8501	0	0	Ki67+	 4832 12114
8502	0	0	Ki67+	 4834 12400
8503	0	0	Ki67+	 4837 11900
8504	0	0	Ki67+	 4838 12434
8505	0	0	Ki67+	 4841 12080
8506	0	0	Ki67+	 4846 12359
8507	0	0	Ki67+	 4849 11814
8508	0	0	Ki67+	 4851 12263
8509	0	0	Ki67+	 4853 11831
8510	0	0	Ki67+	 4856 12233
8511	0	0	Ki67+	 4858 12345
8512	0	0	Ki67+	 4863 11744
8513	0	0	Ki67+	 4866 12394
8514	0	0	Ki67+	 4869 12415
8515	0	0	Ki67+	 4874 12351
8516	0	0	Ki67+	 4875 12387
8517	0	0	Ki67+	 4876 11856
8518	0	0	Ki67+	 4877 12250
8519	0	0	Ki67+	 4891 12316
8520	0	0	Ki67+	 4894 12228
8521	0	0	Ki67+	 4896 12260
8522	0	0	Ki67+	 4898 11790
8523	0	0	Ki67+	 4899 11891
8524	0	0	Ki67+	 4899 12364
8525	0	0	Ki67+	 4903 12247
8526	0	0	Ki67+	 4908 12298
8527	0	0	Ki67+	 4916 11833
8528	0	0	Ki67+	 4916 11940
8529	0	0	Ki67+	 4919 11892
8530	0	0	Ki67+	 4926 11929
8531	0	0	Ki67+	 4928 12236
8532	0	0	Ki67+	 4931 12348
8533	0	0	Ki67+	 4932 12285
8534	0	0	Ki67+	 4934 12226
8535	0	0	Ki67+	 4935 12264
8536	0	0	Ki67+	 4936 11859
8537	0	0	Ki67+	 4940 11930
8538	0	0	Ki67+	 4941 12214
8539	0	0	Ki67+	 4942 11890
8540	0	0	Ki67+	 4942 12308
8541	0	0	Ki67+	 4946 11834
8542	0	0	Ki67+	 4946 12237
8543	0	0	Ki67+	 4946 12322
8544	0	0	Ki67+	 4949 11796
8545	0	0	Ki67+	 4957 12271
8546	0	0	Ki67+	 4963 12234
8547	0	0	Ki67+	 4963 12297
8548	0	0	Ki67+	 4963 12339
8549	0	0	Ki67+	 4964 11963
8550	0	0	Ki67+	 4967 11814
8551	0	0	Ki67+	 4968 12327
8552	0	0	Ki67+	 4975 11935
8553	0	0	Ki67+	 4984 11965
8554	0	0	Ki67+	 4992 11719
8555	0	0	Ki67+	 4992 11910
8556	0	0	Ki67+	 4993 12246
8557	0	0	Ki67+	 4999 12265
8558	0	0	Ki67+	 5000 11824
8559	0	0	Ki67+	 5008 11869
8560	0	0	Ki67+	 5018 11762
8561	0	0	Ki67+	 5020 11787
8562	0	0	Ki67+	 5024 11912
8563	0	0	Ki67+	 5026 11967
8564	0	0	Ki67+	 5029 11744
8565	0	0	Ki67+	 5029 11948
8566	0	0	Ki67+	 5033 11852
8567	0	0	Ki67+	 5040 11766
8568	0	0	Ki67+	 5040 11877
8569	0	0	Ki67+	 5040 12456
8570	0	0	Ki67+	 5054 11725
8571	0	0	Ki67+	 5056 11865
8572	0	0	Ki67+	 5058 11757
8573	0	0	Ki67+	 5072 11868
8574	0	0	Ki67+	 5073 11895
8575	0	0	Ki67+	 5075 11939
8576	0	0	Ki67+	 5080 11988
8577	0	0	Ki67+	 5087 11749
8578	0	0	Ki67+	 4294 12981
8579	0	0	Ki67+	 4295 12682
8580	0	0	Ki67+	 4303 12872
8581	0	0	Ki67+	 4305 13203
8582	0	0	Ki67+	 4313 12708
8583	0	0	Ki67+	 4314 12687
8584	0	0	Ki67+	 4315 13223
8585	0	0	Ki67+	 4321 12826
8586	0	0	Ki67+	 4321 12967
8587	0	0	Ki67+	 4330 12903
8588	0	0	Ki67+	 4332 12703
8589	0	0	Ki67+	 4340 12647
8590	0	0	Ki67+	 4355 12802
8591	0	0	Ki67+	 4357 12697
8592	0	0	Ki67+	 4357 12860
8593	0	0	Ki67+	 4358 12926
8594	0	0	Ki67+	 4368 12822
8595	0	0	Ki67+	 4372 12848
8596	0	0	Ki67+	 4392 12672
8597	0	0	Ki67+	 4393 12940
8598	0	0	Ki67+	 4396 12577
8599	0	0	Ki67+	 4408 12658
8600	0	0	Ki67+	 4425 12612
8601	0	0	Ki67+	 4438 12864
8602	0	0	Ki67+	 4440 13087
8603	0	0	Ki67+	 4442 12643
8604	0	0	Ki67+	 4443 12908
8605	0	0	Ki67+	 4445 12518
8606	0	0	Ki67+	 4448 12485
8607	0	0	Ki67+	 4456 12528
8608	0	0	Ki67+	 4461 13015
8609	0	0	Ki67+	 4463 12472
8610	0	0	Ki67+	 4469 12619
8611	0	0	Ki67+	 4473 13119
8612	0	0	Ki67+	 4476 12581
8613	0	0	Ki67+	 4482 12664
8614	0	0	Ki67+	 4483 12984
8615	0	0	Ki67+	 4486 12547
8616	0	0	Ki67+	 4490 12914
8617	0	0	Ki67+	 4491 12588
8618	0	0	Ki67+	 4496 12502
8619	0	0	Ki67+	 4497 12647
8620	0	0	Ki67+	 4498 13150
8621	0	0	Ki67+	 4500 12974
8622	0	0	Ki67+	 4507 12583
8623	0	0	Ki67+	 4508 12490
8624	0	0	Ki67+	 4508 12640
8625	0	0	Ki67+	 4508 13014
8626	0	0	Ki67+	 4510 12514
8627	0	0	Ki67+	 4511 13106
8628	0	0	Ki67+	 4515 12624
8629	0	0	Ki67+	 4517 12594
8630	0	0	Ki67+	 4521 12568
8631	0	0	Ki67+	 4524 12681
8632	0	0	Ki67+	 4530 12641
8633	0	0	Ki67+	 4536 12484
8634	0	0	Ki67+	 4540 13169
8635	0	0	Ki67+	 4548 12588
8636	0	0	Ki67+	 4551 13208
8637	0	0	Ki67+	 4557 12548
8638	0	0	Ki67+	 4563 13239
8639	0	0	Ki67+	 4566 12574
8640	0	0	Ki67+	 4575 12512
8641	0	0	Ki67+	 4577 12801
8642	0	0	Ki67+	 4581 12667
8643	0	0	Ki67+	 4582 12522
8644	0	0	Ki67+	 4585 13178
8645	0	0	Ki67+	 4589 12640
8646	0	0	Ki67+	 4595 13247
8647	0	0	Ki67+	 4605 12506
8648	0	0	Ki67+	 4605 13242
8649	0	0	Ki67+	 4606 12560
8650	0	0	Ki67+	 4608 12486
8651	0	0	Ki67+	 4611 12731
8652	0	0	Ki67+	 4613 12821
8653	0	0	Ki67+	 4613 12895
8654	0	0	Ki67+	 4625 12609
8655	0	0	Ki67+	 4628 12574
8656	0	0	Ki67+	 4637 13208
8657	0	0	Ki67+	 4642 12947
8658	0	0	Ki67+	 4646 12583
8659	0	0	Ki67+	 4651 12604
8660	0	0	Ki67+	 4652 13227
8661	0	0	Ki67+	 4656 12853
8662	0	0	Ki67+	 4664 12734
8663	0	0	Ki67+	 4664 13114
8664	0	0	Ki67+	 4666 13146
8665	0	0	Ki67+	 4667 13193
8666	0	0	Ki67+	 4671 12991
8667	0	0	Ki67+	 4673 12570
8668	0	0	Ki67+	 4674 12849
8669	0	0	Ki67+	 4675 12957
8670	0	0	Ki67+	 4683 12894
8671	0	0	Ki67+	 4687 12694
8672	0	0	Ki67+	 4689 12519
8673	0	0	Ki67+	 4692 12498
8674	0	0	Ki67+	 4693 13169
8675	0	0	Ki67+	 4696 12937
8676	0	0	Ki67+	 4697 12959
8677	0	0	Ki67+	 4704 12661
8678	0	0	Ki67+	 4704 13214
8679	0	0	Ki67+	 4711 12911
8680	0	0	Ki67+	 4712 12956
8681	0	0	Ki67+	 4717 12480
8682	0	0	Ki67+	 4718 13252
8683	0	0	Ki67+	 4728 12870
8684	0	0	Ki67+	 4730 13138
8685	0	0	Ki67+	 4735 12467
8686	0	0	Ki67+	 4736 13067
8687	0	0	Ki67+	 4745 12974
8688	0	0	Ki67+	 4746 13032
8689	0	0	Ki67+	 4748 12651
8690	0	0	Ki67+	 4748 12913
8691	0	0	Ki67+	 4752 12881
8692	0	0	Ki67+	 4752 13136
8693	0	0	Ki67+	 4753 13180
8694	0	0	Ki67+	 4755 13237
8695	0	0	Ki67+	 4759 12684
8696	0	0	Ki67+	 4761 12754
8697	0	0	Ki67+	 4761 13036
8698	0	0	Ki67+	 4762 12931
8699	0	0	Ki67+	 4771 13058
8700	0	0	Ki67+	 4772 13086
8701	0	0	Ki67+	 4773 12972
8702	0	0	Ki67+	 4778 12659
8703	0	0	Ki67+	 4782 12627
8704	0	0	Ki67+	 4783 13224
8705	0	0	Ki67+	 4787 12650
8706	0	0	Ki67+	 4787 13117
8707	0	0	Ki67+	 4788 12987
8708	0	0	Ki67+	 4788 13052
8709	0	0	Ki67+	 4803 13061
8710	0	0	Ki67+	 4809 12666
8711	0	0	Ki67+	 4810 13077
8712	0	0	Ki67+	 4810 13139
8713	0	0	Ki67+	 4818 13176
8714	0	0	Ki67+	 4821 12489
8715	0	0	Ki67+	 4831 12706
8716	0	0	Ki67+	 4834 12684
8717	0	0	Ki67+	 4845 12582
8718	0	0	Ki67+	 4849 12561
8719	0	0	Ki67+	 4858 12571
8720	0	0	Ki67+	 4870 13131
8721	0	0	Ki67+	 4871 12564
8722	0	0	Ki67+	 4877 13112
8723	0	0	Ki67+	 4884 12535
8724	0	0	Ki67+	 4886 12555
8725	0	0	Ki67+	 4886 13172
8726	0	0	Ki67+	 4893 13256
8727	0	0	Ki67+	 4902 13156
8728	0	0	Ki67+	 4907 12515
8729	0	0	Ki67+	 4920 12512
8730	0	0	Ki67+	 4927 12595
8731	0	0	Ki67+	 4928 12537
8732	0	0	Ki67+	 4935 12831
8733	0	0	Ki67+	 4940 12593
8734	0	0	Ki67+	 4942 12530
8735	0	0	Ki67+	 4949 12818
8736	0	0	Ki67+	 4949 13180
8737	0	0	Ki67+	 4950 12759
8738	0	0	Ki67+	 4950 12839
8739	0	0	Ki67+	 4954 12491
8740	0	0	Ki67+	 4955 12501
8741	0	0	Ki67+	 4956 12479
8742	0	0	Ki67+	 4961 12761
8743	0	0	Ki67+	 4967 12798
8744	0	0	Ki67+	 4968 12837
8745	0	0	Ki67+	 4969 13192
8746	0	0	Ki67+	 4977 12485
8747	0	0	Ki67+	 4980 12799
8748	0	0	Ki67+	 4982 12773
8749	0	0	Ki67+	 4984 12942
8750	0	0	Ki67+	 4986 12754
8751	0	0	Ki67+	 4992 12482
8752	0	0	Ki67+	 4993 12897
8753	0	0	Ki67+	 4995 13237
8754	0	0	Ki67+	 5000 12535
8755	0	0	Ki67+	 5003 12781
8756	0	0	Ki67+	 5008 12672
8757	0	0	Ki67+	 5012 12815
8758	0	0	Ki67+	 5013 12760
8759	0	0	Ki67+	 5014 12936
8760	0	0	Ki67+	 5018 13243
8761	0	0	Ki67+	 5024 12786
8762	0	0	Ki67+	 5026 12891
8763	0	0	Ki67+	 5028 12566
8764	0	0	Ki67+	 5030 12930
8765	0	0	Ki67+	 5031 12946
8766	0	0	Ki67+	 5037 12558
8767	0	0	Ki67+	 5044 12673
8768	0	0	Ki67+	 5046 12711
8769	0	0	Ki67+	 5050 12465
8770	0	0	Ki67+	 5050 12522
8771	0	0	Ki67+	 5051 12598
8772	0	0	Ki67+	 5054 12912
8773	0	0	Ki67+	 5054 12928
8774	0	0	Ki67+	 5058 12892
8775	0	0	Ki67+	 5067 12904
8776	0	0	Ki67+	 5071 12841
8777	0	0	Ki67+	 5073 12680
8778	0	0	Ki67+	 5077 13026
8779	0	0	Ki67+	 5086 12981
8780	0	0	Ki67+	 5087 12635
8781	0	0	Ki67+	 4299 14036
8782	0	0	Ki67+	 4315 13674
8783	0	0	Ki67+	 4315 13726
8784	0	0	Ki67+	 4317 13267
8785	0	0	Ki67+	 4319 13786
8786	0	0	Ki67+	 4319 13998
8787	0	0	Ki67+	 4326 13582
8788	0	0	Ki67+	 4328 13698
8789	0	0	Ki67+	 4328 14059
8790	0	0	Ki67+	 4332 13342
8791	0	0	Ki67+	 4336 14041
8792	0	0	Ki67+	 4338 13360
8793	0	0	Ki67+	 4345 13442
8794	0	0	Ki67+	 4345 13700
8795	0	0	Ki67+	 4353 13466
8796	0	0	Ki67+	 4358 13317
8797	0	0	Ki67+	 4360 13739
8798	0	0	Ki67+	 4375 13344
8799	0	0	Ki67+	 4375 13736
8800	0	0	Ki67+	 4376 13820
8801	0	0	Ki67+	 4380 14028
8802	0	0	Ki67+	 4386 13425
8803	0	0	Ki67+	 4391 13305
8804	0	0	Ki67+	 4392 13362
8805	0	0	Ki67+	 4395 13417
8806	0	0	Ki67+	 4398 13804
8807	0	0	Ki67+	 4407 13528
8808	0	0	Ki67+	 4408 13698
8809	0	0	Ki67+	 4412 13801
8810	0	0	Ki67+	 4412 14010
8811	0	0	Ki67+	 4420 13779
8812	0	0	Ki67+	 4430 13578
8813	0	0	Ki67+	 4434 13459
8814	0	0	Ki67+	 4456 13528
8815	0	0	Ki67+	 4457 13815
8816	0	0	Ki67+	 4464 13413
8817	0	0	Ki67+	 4466 13782
8818	0	0	Ki67+	 4467 13625
8819	0	0	Ki67+	 4471 14030
8820	0	0	Ki67+	 4473 13545
8821	0	0	Ki67+	 4476 13776
8822	0	0	Ki67+	 4476 13806
8823	0	0	Ki67+	 4478 13504
8824	0	0	Ki67+	 4489 13605
8825	0	0	Ki67+	 4503 13547
8826	0	0	Ki67+	 4504 13514
8827	0	0	Ki67+	 4506 13532
8828	0	0	Ki67+	 4506 14060
8829	0	0	Ki67+	 4519 13843
8830	0	0	Ki67+	 4524 13618
8831	0	0	Ki67+	 4525 13738
8832	0	0	Ki67+	 4526 13571
8833	0	0	Ki67+	 4535 13673
8834	0	0	Ki67+	 4540 13803
8835	0	0	Ki67+	 4545 13594
8836	0	0	Ki67+	 4557 13833
8837	0	0	Ki67+	 4563 13623
8838	0	0	Ki67+	 4568 13546
8839	0	0	Ki67+	 4573 13786
8840	0	0	Ki67+	 4578 13895
8841	0	0	Ki67+	 4579 14059
8842	0	0	Ki67+	 4581 13289
8843	0	0	Ki67+	 4584 13773
8844	0	0	Ki67+	 4587 13593
8845	0	0	Ki67+	 4591 13645
8846	0	0	Ki67+	 4594 13719
8847	0	0	Ki67+	 4603 13295
8848	0	0	Ki67+	 4603 13636
8849	0	0	Ki67+	 4610 13803
8850	0	0	Ki67+	 4611 13844
8851	0	0	Ki67+	 4622 13317
8852	0	0	Ki67+	 4623 13542
8853	0	0	Ki67+	 4630 13333
8854	0	0	Ki67+	 4636 13547
8855	0	0	Ki67+	 4649 13781
8856	0	0	Ki67+	 4679 13563
8857	0	0	Ki67+	 4688 13633
8858	0	0	Ki67+	 4693 13876
8859	0	0	Ki67+	 4696 13641
8860	0	0	Ki67+	 4715 14047
8861	0	0	Ki67+	 4719 13286
8862	0	0	Ki67+	 4738 14021
8863	0	0	Ki67+	 4738 14036
8864	0	0	Ki67+	 4750 13744
8865	0	0	Ki67+	 4755 13540
8866	0	0	Ki67+	 4764 13972
8867	0	0	Ki67+	 4771 13921
8868	0	0	Ki67+	 4772 13555
8869	0	0	Ki67+	 4778 13867
8870	0	0	Ki67+	 4780 13389
8871	0	0	Ki67+	 4781 13883
8872	0	0	Ki67+	 4790 13526
8873	0	0	Ki67+	 4795 13974
8874	0	0	Ki67+	 4803 13922
8875	0	0	Ki67+	 4805 13390
8876	0	0	Ki67+	 4806 13479
8877	0	0	Ki67+	 4810 13880
8878	0	0	Ki67+	 4812 13505
8879	0	0	Ki67+	 4812 13820
8880	0	0	Ki67+	 4824 13415
8881	0	0	Ki67+	 4828 13891
8882	0	0	Ki67+	 4833 13487
8883	0	0	Ki67+	 4835 13850
8884	0	0	Ki67+	 4837 13420
8885	0	0	Ki67+	 4839 13394
8886	0	0	Ki67+	 4842 13815
8887	0	0	Ki67+	 4848 13346
8888	0	0	Ki67+	 4849 13851
8889	0	0	Ki67+	 4851 13876
8890	0	0	Ki67+	 4855 13628
8891	0	0	Ki67+	 4855 13646
8892	0	0	Ki67+	 4868 13482
8893	0	0	Ki67+	 4874 13571
8894	0	0	Ki67+	 4878 13338
8895	0	0	Ki67+	 4884 13458
8896	0	0	Ki67+	 4884 13548
8897	0	0	Ki67+	 4889 13846
8898	0	0	Ki67+	 4890 13801
8899	0	0	Ki67+	 4892 13356
8900	0	0	Ki67+	 4892 13791
8901	0	0	Ki67+	 4903 13302
8902	0	0	Ki67+	 4910 13869
8903	0	0	Ki67+	 4919 14019
8904	0	0	Ki67+	 4924 13980
8905	0	0	Ki67+	 4925 13696
8906	0	0	Ki67+	 4925 13958
8907	0	0	Ki67+	 4927 13939
8908	0	0	Ki67+	 4929 13345
8909	0	0	Ki67+	 4937 13458
8910	0	0	Ki67+	 4940 13585
8911	0	0	Ki67+	 4941 13643
8912	0	0	Ki67+	 4941 14033
8913	0	0	Ki67+	 4942 13343
8914	0	0	Ki67+	 4950 14055
8915	0	0	Ki67+	 4962 13451
8916	0	0	Ki67+	 4962 13907
8917	0	0	Ki67+	 4966 14027
8918	0	0	Ki67+	 4968 13383
8919	0	0	Ki67+	 4986 13979
8920	0	0	Ki67+	 4988 13396
8921	0	0	Ki67+	 4988 13942
8922	0	0	Ki67+	 4990 13864
8923	0	0	Ki67+	 4991 13621
8924	0	0	Ki67+	 4992 13431
8925	0	0	Ki67+	 4994 13330
8926	0	0	Ki67+	 4997 13270
8927	0	0	Ki67+	 4999 13399
8928	0	0	Ki67+	 5008 14001
8929	0	0	Ki67+	 5010 13658
8930	0	0	Ki67+	 5018 13297
8931	0	0	Ki67+	 5020 13384
8932	0	0	Ki67+	 5022 14012
8933	0	0	Ki67+	 5023 13627
8934	0	0	Ki67+	 5028 13671
8935	0	0	Ki67+	 5032 13278
8936	0	0	Ki67+	 5033 13330
8937	0	0	Ki67+	 5042 13601
8938	0	0	Ki67+	 5045 13666
8939	0	0	Ki67+	 5051 13302
8940	0	0	Ki67+	 5058 14007
8941	0	0	Ki67+	 5063 13967
8942	0	0	Ki67+	 5069 13665
8943	0	0	Ki67+	 5070 13438
8944	0	0	Ki67+	 5073 13399
8945	0	0	Ki67+	 5074 13363
8946	0	0	Ki67+	 5078 13445
8947	0	0	Ki67+	 5084 14011
8948	0	0	Ki67+	 4308 14514
8949	0	0	Ki67+	 4311 14588
8950	0	0	Ki67+	 4311 14839
8951	0	0	Ki67+	 4314 14817
8952	0	0	Ki67+	 4319 14830
8953	0	0	Ki67+	 4320 14095
8954	0	0	Ki67+	 4341 14076
8955	0	0	Ki67+	 4351 14845
8956	0	0	Ki67+	 4354 14794
8957	0	0	Ki67+	 4355 14084
8958	0	0	Ki67+	 4358 14066
8959	0	0	Ki67+	 4364 14092
8960	0	0	Ki67+	 4375 14600
8961	0	0	Ki67+	 4383 14106
8962	0	0	Ki67+	 4386 14096
8963	0	0	Ki67+	 4390 14702
8964	0	0	Ki67+	 4391 14851
8965	0	0	Ki67+	 4439 14409
8966	0	0	Ki67+	 4450 14788
8967	0	0	Ki67+	 4459 14089
8968	0	0	Ki67+	 4462 14115
8969	0	0	Ki67+	 4463 14753
8970	0	0	Ki67+	 4465 14140
8971	0	0	Ki67+	 4476 14720
8972	0	0	Ki67+	 4483 14146
8973	0	0	Ki67+	 4488 14715
8974	0	0	Ki67+	 4494 14572
8975	0	0	Ki67+	 4497 14134
8976	0	0	Ki67+	 4503 14161
8977	0	0	Ki67+	 4508 14625
8978	0	0	Ki67+	 4513 14392
8979	0	0	Ki67+	 4513 14599
8980	0	0	Ki67+	 4514 14137
8981	0	0	Ki67+	 4519 14746
8982	0	0	Ki67+	 4520 14611
8983	0	0	Ki67+	 4521 14092
8984	0	0	Ki67+	 4540 14153
8985	0	0	Ki67+	 4545 14336
8986	0	0	Ki67+	 4552 14144
8987	0	0	Ki67+	 4557 14594
8988	0	0	Ki67+	 4568 14107
8989	0	0	Ki67+	 4571 14171
8990	0	0	Ki67+	 4575 14421
8991	0	0	Ki67+	 4578 14080
8992	0	0	Ki67+	 4589 14717
8993	0	0	Ki67+	 4589 14739
8994	0	0	Ki67+	 4590 14537
8995	0	0	Ki67+	 4594 14128
8996	0	0	Ki67+	 4604 14071
8997	0	0	Ki67+	 4605 14121
8998	0	0	Ki67+	 4608 14732
8999	0	0	Ki67+	 4610 14356
9000	0	0	Ki67+	 4610 14368
9001	0	0	Ki67+	 4615 14167
9002	0	0	Ki67+	 4622 14402
9003	0	0	Ki67+	 4638 14739
9004	0	0	Ki67+	 4666 14761
9005	0	0	Ki67+	 4677 14209
9006	0	0	Ki67+	 4678 14584
9007	0	0	Ki67+	 4681 14182
9008	0	0	Ki67+	 4693 14612
9009	0	0	Ki67+	 4696 14508
9010	0	0	Ki67+	 4704 14644
9011	0	0	Ki67+	 4711 14158
9012	0	0	Ki67+	 4738 14821
9013	0	0	Ki67+	 4740 14683
9014	0	0	Ki67+	 4757 14654
9015	0	0	Ki67+	 4769 14543
9016	0	0	Ki67+	 4787 14628
9017	0	0	Ki67+	 4792 14522
9018	0	0	Ki67+	 4794 14174
9019	0	0	Ki67+	 4795 14296
9020	0	0	Ki67+	 4804 14597
9021	0	0	Ki67+	 4808 14290
9022	0	0	Ki67+	 4824 14204
9023	0	0	Ki67+	 4824 14608
9024	0	0	Ki67+	 4829 14644
9025	0	0	Ki67+	 4830 14151
9026	0	0	Ki67+	 4835 14186
9027	0	0	Ki67+	 4841 14685
9028	0	0	Ki67+	 4844 14674
9029	0	0	Ki67+	 4846 14200
9030	0	0	Ki67+	 4860 14279
9031	0	0	Ki67+	 4863 14100
9032	0	0	Ki67+	 4867 14690
9033	0	0	Ki67+	 4877 14658
9034	0	0	Ki67+	 4895 14625
9035	0	0	Ki67+	 4906 14624
9036	0	0	Ki67+	 4913 14347
9037	0	0	Ki67+	 4916 14839
9038	0	0	Ki67+	 4927 14103
9039	0	0	Ki67+	 4932 14160
9040	0	0	Ki67+	 4934 14277
9041	0	0	Ki67+	 4940 14087
9042	0	0	Ki67+	 4947 14678
9043	0	0	Ki67+	 4951 14717
9044	0	0	Ki67+	 4954 14159
9045	0	0	Ki67+	 4956 14085
9046	0	0	Ki67+	 4964 14251
9047	0	0	Ki67+	 4974 14460
9048	0	0	Ki67+	 4979 14652
9049	0	0	Ki67+	 4983 14300
9050	0	0	Ki67+	 4983 14743
9051	0	0	Ki67+	 4986 14150
9052	0	0	Ki67+	 4987 14265
9053	0	0	Ki67+	 4989 14323
9054	0	0	Ki67+	 4989 14712
9055	0	0	Ki67+	 4999 14407
9056	0	0	Ki67+	 5003 14682
9057	0	0	Ki67+	 5008 14286
9058	0	0	Ki67+	 5020 14144
9059	0	0	Ki67+	 5023 14753
9060	0	0	Ki67+	 5034 14292
9061	0	0	Ki67+	 5049 14846
9062	0	0	Ki67+	 5062 14827
9063	0	0	Ki67+	 5070 14131
9064	0	0	Ki67+	 5072 14293
9065	0	0	Ki67+	 5077 14104
9066	0	0	Ki67+	 5077 14336
9067	0	0	Ki67+	 5078 14808
9068	0	0	Ki67+	 5080 14484
9069	0	0	Ki67+	 5082 14077
9070	0	0	Ki67+	 4304 15365
9071	0	0	Ki67+	 4308 15349
9072	0	0	Ki67+	 4309 15296
9073	0	0	Ki67+	 4316 15382
9074	0	0	Ki67+	 4318 15219
9075	0	0	Ki67+	 4346 15199
9076	0	0	Ki67+	 4350 15304
9077	0	0	Ki67+	 4353 15034
9078	0	0	Ki67+	 4359 15394
9079	0	0	Ki67+	 4361 14873
9080	0	0	Ki67+	 4370 15096
9081	0	0	Ki67+	 4373 15073
9082	0	0	Ki67+	 4379 15369
9083	0	0	Ki67+	 4385 15298
9084	0	0	Ki67+	 4415 15387
9085	0	0	Ki67+	 4420 15043
9086	0	0	Ki67+	 4459 15086
9087	0	0	Ki67+	 4461 15071
9088	0	0	Ki67+	 4471 15120
9089	0	0	Ki67+	 4477 15049
9090	0	0	Ki67+	 4491 15054
9091	0	0	Ki67+	 4511 15412
9092	0	0	Ki67+	 4524 15383
9093	0	0	Ki67+	 4529 15368
9094	0	0	Ki67+	 4554 15421
9095	0	0	Ki67+	 4609 14902
9096	0	0	Ki67+	 4619 15377
9097	0	0	Ki67+	 4620 14872
9098	0	0	Ki67+	 4639 14866
9099	0	0	Ki67+	 4649 14889
9100	0	0	Ki67+	 4653 14878
9101	0	0	Ki67+	 4671 15063
9102	0	0	Ki67+	 4685 15274
9103	0	0	Ki67+	 4685 15380
9104	0	0	Ki67+	 4726 15105
9105	0	0	Ki67+	 4733 15128
9106	0	0	Ki67+	 4737 15096
9107	0	0	Ki67+	 4744 15003
9108	0	0	Ki67+	 4760 14871
9109	0	0	Ki67+	 4777 15187
9110	0	0	Ki67+	 4778 15118
9111	0	0	Ki67+	 4787 15379
9112	0	0	Ki67+	 4792 15505
9113	0	0	Ki67+	 4796 14998
9114	0	0	Ki67+	 4820 15018
9115	0	0	Ki67+	 4824 15084
9116	0	0	Ki67+	 4840 15545
9117	0	0	Ki67+	 4858 15057
9118	0	0	Ki67+	 4877 15004
9119	0	0	Ki67+	 4895 15501
9120	0	0	Ki67+	 4905 15074
9121	0	0	Ki67+	 4914 15029
9122	0	0	Ki67+	 4914 15297
9123	0	0	Ki67+	 4966 15074
9124	0	0	Ki67+	 4971 15027
9125	0	0	Ki67+	 4977 15322
9126	0	0	Ki67+	 4986 15006
9127	0	0	Ki67+	 5046 15092
9128	0	0	Ki67+	 5078 15058
9129	0	0	Ki67+	 5083 15075
9130	0	0	Ki67+	 4631 18395
9131	0	0	Ki67+	 4633 18357
9132	0	0	Ki67+	 4915 18366
9133	0	0	Ki67+	 4935 18113
9134	0	0	Ki67+	 4978 18193
9135	0	0	Ki67+	 5013 18039
9136	0	0	Ki67+	 5034 18204
9137	0	0	Ki67+	 5080 18205
9138	0	0	Ki67+	 4561 19044
9139	0	0	Ki67+	 4575 19022
9140	0	0	Ki67+	 4825 19213
9141	0	0	Ki67+	 4838 19234
9142	0	0	Ki67+	 4858 18533
9143	0	0	Ki67+	 4298 19705
9144	0	0	Ki67+	 4307 19678
9145	0	0	Ki67+	 4320 19476
9146	0	0	Ki67+	 4329 19654
9147	0	0	Ki67+	 4330 19706
9148	0	0	Ki67+	 4331 19479
9149	0	0	Ki67+	 4349 19704
9150	0	0	Ki67+	 4354 19483
9151	0	0	Ki67+	 4357 19767
9152	0	0	Ki67+	 4365 19798
9153	0	0	Ki67+	 4385 19736
9154	0	0	Ki67+	 4416 19726
9155	0	0	Ki67+	 4449 19808
9156	0	0	Ki67+	 4456 19777
9157	0	0	Ki67+	 4457 19756
9158	0	0	Ki67+	 4480 19528
9159	0	0	Ki67+	 4493 19570
9160	0	0	Ki67+	 4498 19867
9161	0	0	Ki67+	 4518 19817
9162	0	0	Ki67+	 4531 19561
9163	0	0	Ki67+	 4556 19881
9164	0	0	Ki67+	 4562 19328
9165	0	0	Ki67+	 4574 19981
9166	0	0	Ki67+	 4586 19796
9167	0	0	Ki67+	 4588 19977
9168	0	0	Ki67+	 4589 19339
9169	0	0	Ki67+	 4592 19782
9170	0	0	Ki67+	 4602 19805
9171	0	0	Ki67+	 4605 19748
9172	0	0	Ki67+	 4618 19387
9173	0	0	Ki67+	 4626 19476
9174	0	0	Ki67+	 4643 19793
9175	0	0	Ki67+	 4705 19724
9176	0	0	Ki67+	 4712 19749
9177	0	0	Ki67+	 4713 20045
9178	0	0	Ki67+	 4723 20031
9179	0	0	Ki67+	 4724 19714
9180	0	0	Ki67+	 4752 19722
9181	0	0	Ki67+	 4759 19510
9182	0	0	Ki67+	 4829 19739
9183	0	0	Ki67+	 4860 19825
9184	0	0	Ki67+	 4871 19755
9185	0	0	Ki67+	 4871 19803
9186	0	0	Ki67+	 4874 20005
9187	0	0	Ki67+	 4877 19772
9188	0	0	Ki67+	 4889 19787
9189	0	0	Ki67+	 4891 19871
9190	0	0	Ki67+	 4900 19585
9191	0	0	Ki67+	 4904 19631
9192	0	0	Ki67+	 4912 19977
9193	0	0	Ki67+	 4922 19628
9194	0	0	Ki67+	 4923 19950
9195	0	0	Ki67+	 4933 19344
9196	0	0	Ki67+	 4954 19692
9197	0	0	Ki67+	 4955 19573
9198	0	0	Ki67+	 4959 19765
9199	0	0	Ki67+	 4965 19955
9200	0	0	Ki67+	 4998 19942
9201	0	0	Ki67+	 5013 19579
9202	0	0	Ki67+	 5028 19865
9203	0	0	Ki67+	 5030 19999
9204	0	0	Ki67+	 5060 19608
9205	0	0	Ki67+	 5070 19700
9206	0	0	Ki67+	 5073 19542
9207	0	0	Ki67+	 4336 20106
9208	0	0	Ki67+	 4350 20085
9209	0	0	Ki67+	 4364 20155
9210	0	0	Ki67+	 4365 20228
9211	0	0	Ki67+	 4384 20269
9212	0	0	Ki67+	 4389 20122
9213	0	0	Ki67+	 4407 20105
9214	0	0	Ki67+	 4414 20255
9215	0	0	Ki67+	 4418 20161
9216	0	0	Ki67+	 4420 20370
9217	0	0	Ki67+	 4421 20444
9218	0	0	Ki67+	 4422 20284
9219	0	0	Ki67+	 4423 20314
9220	0	0	Ki67+	 4426 20408
9221	0	0	Ki67+	 4434 20364
9222	0	0	Ki67+	 4437 20280
9223	0	0	Ki67+	 4448 20401
9224	0	0	Ki67+	 4453 20226
9225	0	0	Ki67+	 4454 20258
9226	0	0	Ki67+	 4455 20323
9227	0	0	Ki67+	 4456 20484
9228	0	0	Ki67+	 4457 20776
9229	0	0	Ki67+	 4470 20391
9230	0	0	Ki67+	 4473 20347
9231	0	0	Ki67+	 4479 20240
9232	0	0	Ki67+	 4481 20417
9233	0	0	Ki67+	 4483 20295
9234	0	0	Ki67+	 4483 20340
9235	0	0	Ki67+	 4485 20487
9236	0	0	Ki67+	 4499 20520
9237	0	0	Ki67+	 4501 20330
9238	0	0	Ki67+	 4510 20453
9239	0	0	Ki67+	 4515 20380
9240	0	0	Ki67+	 4521 20442
9241	0	0	Ki67+	 4542 20278
9242	0	0	Ki67+	 4549 20492
9243	0	0	Ki67+	 4568 20606
9244	0	0	Ki67+	 4580 20082
9245	0	0	Ki67+	 4586 20564
9246	0	0	Ki67+	 4616 20645
9247	0	0	Ki67+	 4624 20186
9248	0	0	Ki67+	 4626 20776
9249	0	0	Ki67+	 4632 20651
9250	0	0	Ki67+	 4635 20467
9251	0	0	Ki67+	 4635 20576
9252	0	0	Ki67+	 4638 20099
9253	0	0	Ki67+	 4642 20618
9254	0	0	Ki67+	 4651 20226
9255	0	0	Ki67+	 4652 20741
9256	0	0	Ki67+	 4657 20581
9257	0	0	Ki67+	 4660 20247
9258	0	0	Ki67+	 4664 20280
9259	0	0	Ki67+	 4674 20197
9260	0	0	Ki67+	 4679 20269
9261	0	0	Ki67+	 4684 20558
9262	0	0	Ki67+	 4688 20293
9263	0	0	Ki67+	 4688 20396
9264	0	0	Ki67+	 4701 20078
9265	0	0	Ki67+	 4704 20285
9266	0	0	Ki67+	 4706 20518
9267	0	0	Ki67+	 4714 20449
9268	0	0	Ki67+	 4716 20439
9269	0	0	Ki67+	 4718 20716
9270	0	0	Ki67+	 4719 20602
9271	0	0	Ki67+	 4727 20707
9272	0	0	Ki67+	 4730 20403
9273	0	0	Ki67+	 4730 20615
9274	0	0	Ki67+	 4732 20535
9275	0	0	Ki67+	 4736 20501
9276	0	0	Ki67+	 4743 20677
9277	0	0	Ki67+	 4748 20059
9278	0	0	Ki67+	 4748 20598
9279	0	0	Ki67+	 4762 20621
9280	0	0	Ki67+	 4770 20534
9281	0	0	Ki67+	 4770 20665
9282	0	0	Ki67+	 4773 20162
9283	0	0	Ki67+	 4774 20462
9284	0	0	Ki67+	 4775 20416
9285	0	0	Ki67+	 4780 20445
9286	0	0	Ki67+	 4783 20515
9287	0	0	Ki67+	 4784 20196
9288	0	0	Ki67+	 4790 20650
9289	0	0	Ki67+	 4791 20707
9290	0	0	Ki67+	 4792 20611
9291	0	0	Ki67+	 4795 20486
9292	0	0	Ki67+	 4798 20222
9293	0	0	Ki67+	 4806 20548
9294	0	0	Ki67+	 4811 20624
9295	0	0	Ki67+	 4819 20234
9296	0	0	Ki67+	 4823 20715
9297	0	0	Ki67+	 4824 20247
9298	0	0	Ki67+	 4824 20663
9299	0	0	Ki67+	 4826 20616
9300	0	0	Ki67+	 4843 20680
9301	0	0	Ki67+	 4845 20654
9302	0	0	Ki67+	 4846 20693
9303	0	0	Ki67+	 4857 20596
9304	0	0	Ki67+	 4861 20679
9305	0	0	Ki67+	 4866 20330
9306	0	0	Ki67+	 4881 20270
9307	0	0	Ki67+	 4899 20317
9308	0	0	Ki67+	 4938 20353
9309	0	0	Ki67+	 4947 20658
9310	0	0	Ki67+	 4955 20324
9311	0	0	Ki67+	 4961 20218
9312	0	0	Ki67+	 4964 20366
9313	0	0	Ki67+	 4966 20331
9314	0	0	Ki67+	 4971 20094
9315	0	0	Ki67+	 4991 20365
9316	0	0	Ki67+	 4993 20103
9317	0	0	Ki67+	 4997 20335
9318	0	0	Ki67+	 5000 20207
9319	0	0	Ki67+	 5014 20159
9320	0	0	Ki67+	 5016 20399
9321	0	0	Ki67+	 5021 20351
9322	0	0	Ki67+	 5036 20280
9323	0	0	Ki67+	 5037 20331
9324	0	0	Ki67+	 5041 20318
9325	0	0	Ki67+	 5047 20227
9326	0	0	Ki67+	 5052 20361
9327	0	0	Ki67+	 5053 20339
9328	0	0	Ki67+	 5056 20249
9329	0	0	Ki67+	 5075 20444
9330	0	0	Ki67+	 5078 20174
9331	0	0	Ki67+	 4290 21209
9332	0	0	Ki67+	 4292 21366
9333	0	0	Ki67+	 4293 21570
9334	0	0	Ki67+	 4296 21531
9335	0	0	Ki67+	 4300 21620
9336	0	0	Ki67+	 4301 21543
9337	0	0	Ki67+	 4317 21572
9338	0	0	Ki67+	 4319 21411
9339	0	0	Ki67+	 4319 21560
9340	0	0	Ki67+	 4320 21440
9341	0	0	Ki67+	 4320 21455
9342	0	0	Ki67+	 4328 21575
9343	0	0	Ki67+	 4330 21214
9344	0	0	Ki67+	 4348 21454
9345	0	0	Ki67+	 4348 21549
9346	0	0	Ki67+	 4349 21422
9347	0	0	Ki67+	 4357 21498
9348	0	0	Ki67+	 4359 21517
9349	0	0	Ki67+	 4361 21559
9350	0	0	Ki67+	 4368 21503
9351	0	0	Ki67+	 4376 21455
9352	0	0	Ki67+	 4384 21522
9353	0	0	Ki67+	 4391 21466
9354	0	0	Ki67+	 4400 21500
9355	0	0	Ki67+	 4404 21194
9356	0	0	Ki67+	 4411 21586
9357	0	0	Ki67+	 4435 21583
9358	0	0	Ki67+	 4438 21122
9359	0	0	Ki67+	 4439 21597
9360	0	0	Ki67+	 4439 21619
9361	0	0	Ki67+	 4456 21459
9362	0	0	Ki67+	 4468 21480
9363	0	0	Ki67+	 4474 21504
9364	0	0	Ki67+	 4477 21578
9365	0	0	Ki67+	 4482 21448
9366	0	0	Ki67+	 4482 21645
9367	0	0	Ki67+	 4486 21614
9368	0	0	Ki67+	 4496 21611
9369	0	0	Ki67+	 4504 21503
9370	0	0	Ki67+	 4515 21627
9371	0	0	Ki67+	 4525 21605
9372	0	0	Ki67+	 4526 21430
9373	0	0	Ki67+	 4531 21477
9374	0	0	Ki67+	 4539 21454
9375	0	0	Ki67+	 4539 21614
9376	0	0	Ki67+	 4554 21622
9377	0	0	Ki67+	 4556 21643
9378	0	0	Ki67+	 4574 21639
9379	0	0	Ki67+	 4588 21256
9380	0	0	Ki67+	 4589 21449
9381	0	0	Ki67+	 4620 21545
9382	0	0	Ki67+	 4628 21413
9383	0	0	Ki67+	 4628 21425
9384	0	0	Ki67+	 4644 21405
9385	0	0	Ki67+	 4647 21529
9386	0	0	Ki67+	 4648 21395
9387	0	0	Ki67+	 4657 21043
9388	0	0	Ki67+	 4672 21604
9389	0	0	Ki67+	 4673 21484
9390	0	0	Ki67+	 4675 21442
9391	0	0	Ki67+	 4686 21454
9392	0	0	Ki67+	 4700 21588
9393	0	0	Ki67+	 4740 21314
9394	0	0	Ki67+	 4755 21616
9395	0	0	Ki67+	 4771 21547
9396	0	0	Ki67+	 4803 21570
9397	0	0	Ki67+	 4806 21527
9398	0	0	Ki67+	 4827 21556
9399	0	0	Ki67+	 4839 21605
9400	0	0	Ki67+	 4849 20860
9401	0	0	Ki67+	 4858 21541
9402	0	0	Ki67+	 4871 21609
9403	0	0	Ki67+	 4876 21592
9404	0	0	Ki67+	 4882 21640
9405	0	0	Ki67+	 4894 21621
9406	0	0	Ki67+	 4914 21591
9407	0	0	Ki67+	 4914 21635
9408	0	0	Ki67+	 4920 21605
9409	0	0	Ki67+	 4956 21647
9410	0	0	Ki67+	 5017 21205
9411	0	0	Ki67+	 5038 21125
9412	0	0	Ki67+	 5042 21334
9413	0	0	Ki67+	 5069 21231
9414	0	0	Ki67+	 5073 21059
9415	0	0	Ki67+	 5080 21015
9416	0	0	Ki67+	 4296 22065
9417	0	0	Ki67+	 4300 21917
9418	0	0	Ki67+	 4306 21682
9419	0	0	Ki67+	 4309 21800
9420	0	0	Ki67+	 4312 22381
9421	0	0	Ki67+	 4315 21732
9422	0	0	Ki67+	 4320 21836
9423	0	0	Ki67+	 4321 21849
9424	0	0	Ki67+	 4327 21883
9425	0	0	Ki67+	 4336 22403
9426	0	0	Ki67+	 4339 21864
9427	0	0	Ki67+	 4346 22392
9428	0	0	Ki67+	 4350 21802
9429	0	0	Ki67+	 4362 21676
9430	0	0	Ki67+	 4362 22440
9431	0	0	Ki67+	 4364 21705
9432	0	0	Ki67+	 4371 21976
9433	0	0	Ki67+	 4371 22423
9434	0	0	Ki67+	 4374 21905
9435	0	0	Ki67+	 4377 22413
9436	0	0	Ki67+	 4382 21782
9437	0	0	Ki67+	 4384 21796
9438	0	0	Ki67+	 4384 21807
9439	0	0	Ki67+	 4386 21886
9440	0	0	Ki67+	 4389 21838
9441	0	0	Ki67+	 4391 21914
9442	0	0	Ki67+	 4399 21894
9443	0	0	Ki67+	 4399 22430
9444	0	0	Ki67+	 4403 21918
9445	0	0	Ki67+	 4407 21802
9446	0	0	Ki67+	 4415 21677
9447	0	0	Ki67+	 4415 21865
9448	0	0	Ki67+	 4438 21912
9449	0	0	Ki67+	 4443 21881
9450	0	0	Ki67+	 4447 21707
9451	0	0	Ki67+	 4449 21732
9452	0	0	Ki67+	 4449 21760
9453	0	0	Ki67+	 4450 21660
9454	0	0	Ki67+	 4452 21788
9455	0	0	Ki67+	 4452 21854
9456	0	0	Ki67+	 4453 22007
9457	0	0	Ki67+	 4455 21822
9458	0	0	Ki67+	 4468 21991
9459	0	0	Ki67+	 4476 22034
9460	0	0	Ki67+	 4478 21819
9461	0	0	Ki67+	 4479 21805
9462	0	0	Ki67+	 4479 22022
9463	0	0	Ki67+	 4482 21901
9464	0	0	Ki67+	 4483 21871
9465	0	0	Ki67+	 4485 22285
9466	0	0	Ki67+	 4492 22047
9467	0	0	Ki67+	 4497 21815
9468	0	0	Ki67+	 4498 21889
9469	0	0	Ki67+	 4498 22002
9470	0	0	Ki67+	 4500 21693
9471	0	0	Ki67+	 4501 21666
9472	0	0	Ki67+	 4514 21659
9473	0	0	Ki67+	 4517 21768
9474	0	0	Ki67+	 4518 21919
9475	0	0	Ki67+	 4526 21695
9476	0	0	Ki67+	 4526 21819
9477	0	0	Ki67+	 4527 21677
9478	0	0	Ki67+	 4528 22007
9479	0	0	Ki67+	 4529 21739
9480	0	0	Ki67+	 4530 21961
9481	0	0	Ki67+	 4535 21998
9482	0	0	Ki67+	 4539 21664
9483	0	0	Ki67+	 4544 21779
9484	0	0	Ki67+	 4544 22361
9485	0	0	Ki67+	 4548 21715
9486	0	0	Ki67+	 4553 22002
9487	0	0	Ki67+	 4555 21661
9488	0	0	Ki67+	 4555 21676
9489	0	0	Ki67+	 4558 21914
9490	0	0	Ki67+	 4562 21709
9491	0	0	Ki67+	 4568 21691
9492	0	0	Ki67+	 4571 22035
9493	0	0	Ki67+	 4573 21802
9494	0	0	Ki67+	 4577 21894
9495	0	0	Ki67+	 4580 21974
9496	0	0	Ki67+	 4586 21824
9497	0	0	Ki67+	 4586 21881
9498	0	0	Ki67+	 4590 21701
9499	0	0	Ki67+	 4590 21902
9500	0	0	Ki67+	 4595 21812
9501	0	0	Ki67+	 4595 21932
9502	0	0	Ki67+	 4601 21915
9503	0	0	Ki67+	 4607 21779
9504	0	0	Ki67+	 4611 21845
9505	0	0	Ki67+	 4611 21966
9506	0	0	Ki67+	 4611 22029
9507	0	0	Ki67+	 4615 21705
9508	0	0	Ki67+	 4616 21766
9509	0	0	Ki67+	 4616 21992
9510	0	0	Ki67+	 4629 22002
9511	0	0	Ki67+	 4630 21799
9512	0	0	Ki67+	 4631 21742
9513	0	0	Ki67+	 4643 21834
9514	0	0	Ki67+	 4645 21910
9515	0	0	Ki67+	 4648 22048
9516	0	0	Ki67+	 4654 22019
9517	0	0	Ki67+	 4655 21971
9518	0	0	Ki67+	 4656 21994
9519	0	0	Ki67+	 4665 21818
9520	0	0	Ki67+	 4665 21923
9521	0	0	Ki67+	 4666 21877
9522	0	0	Ki67+	 4666 22025
9523	0	0	Ki67+	 4667 22065
9524	0	0	Ki67+	 4671 21889
9525	0	0	Ki67+	 4672 22313
9526	0	0	Ki67+	 4678 21820
9527	0	0	Ki67+	 4679 21991
9528	0	0	Ki67+	 4685 21949
9529	0	0	Ki67+	 4685 22015
9530	0	0	Ki67+	 4687 21851
9531	0	0	Ki67+	 4691 22096
9532	0	0	Ki67+	 4692 21880
9533	0	0	Ki67+	 4696 21924
9534	0	0	Ki67+	 4698 22060
9535	0	0	Ki67+	 4699 22014
9536	0	0	Ki67+	 4705 21756
9537	0	0	Ki67+	 4711 21813
9538	0	0	Ki67+	 4713 21911
9539	0	0	Ki67+	 4718 21982
9540	0	0	Ki67+	 4724 21815
9541	0	0	Ki67+	 4724 21917
9542	0	0	Ki67+	 4724 22120
9543	0	0	Ki67+	 4734 21878
9544	0	0	Ki67+	 4737 21862
9545	0	0	Ki67+	 4738 21980
9546	0	0	Ki67+	 4739 21892
9547	0	0	Ki67+	 4748 21822
9548	0	0	Ki67+	 4748 21861
9549	0	0	Ki67+	 4752 21955
9550	0	0	Ki67+	 4760 21879
9551	0	0	Ki67+	 4763 21916
9552	0	0	Ki67+	 4765 22105
9553	0	0	Ki67+	 4773 22093
9554	0	0	Ki67+	 4776 21911
9555	0	0	Ki67+	 4781 22201
9556	0	0	Ki67+	 4822 22064
9557	0	0	Ki67+	 4832 22158
9558	0	0	Ki67+	 4838 21663
9559	0	0	Ki67+	 4848 21654
9560	0	0	Ki67+	 4863 22063
9561	0	0	Ki67+	 4863 22134
9562	0	0	Ki67+	 4865 22075
9563	0	0	Ki67+	 4870 21669
9564	0	0	Ki67+	 4898 22062
9565	0	0	Ki67+	 4901 21731
9566	0	0	Ki67+	 4915 21682
9567	0	0	Ki67+	 4916 22066
9568	0	0	Ki67+	 4917 21704
9569	0	0	Ki67+	 4920 21743
9570	0	0	Ki67+	 4920 22305
9571	0	0	Ki67+	 4925 22365
9572	0	0	Ki67+	 4926 21688
9573	0	0	Ki67+	 4926 22172
9574	0	0	Ki67+	 4963 22189
9575	0	0	Ki67+	 4970 22070
9576	0	0	Ki67+	 4985 22357
9577	0	0	Ki67+	 5003 22122
9578	0	0	Ki67+	 5004 22102
9579	0	0	Ki67+	 5062 22249
9580	0	0	Ki67+	 4366 23053
9581	0	0	Ki67+	 4382 23241
9582	0	0	Ki67+	 4387 22702
9583	0	0	Ki67+	 4391 23111
9584	0	0	Ki67+	 4393 22501
9585	0	0	Ki67+	 4408 23233
9586	0	0	Ki67+	 4448 23241
9587	0	0	Ki67+	 4455 22911
9588	0	0	Ki67+	 4465 22920
9589	0	0	Ki67+	 4470 23231
9590	0	0	Ki67+	 4487 22526
9591	0	0	Ki67+	 4505 22841
9592	0	0	Ki67+	 4509 22528
9593	0	0	Ki67+	 4509 22570
9594	0	0	Ki67+	 4511 22861
9595	0	0	Ki67+	 4512 23214
9596	0	0	Ki67+	 4514 22744
9597	0	0	Ki67+	 4518 22496
9598	0	0	Ki67+	 4521 23246
9599	0	0	Ki67+	 4523 22629
9600	0	0	Ki67+	 4531 22752
9601	0	0	Ki67+	 4531 22805
9602	0	0	Ki67+	 4536 22668
9603	0	0	Ki67+	 4537 22788
9604	0	0	Ki67+	 4537 22818
9605	0	0	Ki67+	 4540 23165
9606	0	0	Ki67+	 4547 22801
9607	0	0	Ki67+	 4549 23225
9608	0	0	Ki67+	 4557 22776
9609	0	0	Ki67+	 4558 22670
9610	0	0	Ki67+	 4558 23243
9611	0	0	Ki67+	 4575 22576
9612	0	0	Ki67+	 4581 22709
9613	0	0	Ki67+	 4584 22685
9614	0	0	Ki67+	 4586 22656
9615	0	0	Ki67+	 4595 22646
9616	0	0	Ki67+	 4598 23223
9617	0	0	Ki67+	 4620 23233
9618	0	0	Ki67+	 4633 23222
9619	0	0	Ki67+	 4644 23217
9620	0	0	Ki67+	 4648 23247
9621	0	0	Ki67+	 4673 23185
9622	0	0	Ki67+	 4681 23215
9623	0	0	Ki67+	 4694 23205
9624	0	0	Ki67+	 4700 22940
9625	0	0	Ki67+	 4708 23184
9626	0	0	Ki67+	 4720 23165
9627	0	0	Ki67+	 4734 23193
9628	0	0	Ki67+	 4735 23244
9629	0	0	Ki67+	 4744 23189
9630	0	0	Ki67+	 4745 23147
9631	0	0	Ki67+	 4766 23199
9632	0	0	Ki67+	 4787 23168
9633	0	0	Ki67+	 4797 23181
9634	0	0	Ki67+	 4798 23160
9635	0	0	Ki67+	 4810 23134
9636	0	0	Ki67+	 4817 23151
9637	0	0	Ki67+	 4829 23201
9638	0	0	Ki67+	 4834 22618
9639	0	0	Ki67+	 4850 23213
9640	0	0	Ki67+	 4852 23117
9641	0	0	Ki67+	 4856 23233
9642	0	0	Ki67+	 4859 23149
9643	0	0	Ki67+	 4859 23191
9644	0	0	Ki67+	 4870 23236
9645	0	0	Ki67+	 4875 23128
9646	0	0	Ki67+	 4876 23140
9647	0	0	Ki67+	 4881 23082
9648	0	0	Ki67+	 4890 23109
9649	0	0	Ki67+	 4895 23081
9650	0	0	Ki67+	 4915 23101
9651	0	0	Ki67+	 4922 23058
9652	0	0	Ki67+	 4923 23127
9653	0	0	Ki67+	 4939 22501
9654	0	0	Ki67+	 4944 23076
9655	0	0	Ki67+	 4951 23097
9656	0	0	Ki67+	 4957 23074
9657	0	0	Ki67+	 4963 23113
9658	0	0	Ki67+	 4963 23130
9659	0	0	Ki67+	 4971 23023
9660	0	0	Ki67+	 4975 22981
9661	0	0	Ki67+	 4975 23094
9662	0	0	Ki67+	 4976 23039
9663	0	0	Ki67+	 4976 23128
9664	0	0	Ki67+	 5003 23034
9665	0	0	Ki67+	 5003 23071
9666	0	0	Ki67+	 5026 22558
9667	0	0	Ki67+	 5026 22777
9668	0	0	Ki67+	 5038 23006
9669	0	0	Ki67+	 5050 22747
9670	0	0	Ki67+	 5051 23125
9671	0	0	Ki67+	 5052 23016
9672	0	0	Ki67+	 5059 22879
9673	0	0	Ki67+	 5063 23034
9674	0	0	Ki67+	 5082 22764
9675	0	0	Ki67+	 4290 23675
9676	0	0	Ki67+	 4291 23636
9677	0	0	Ki67+	 4293 23260
9678	0	0	Ki67+	 4293 23519
9679	0	0	Ki67+	 4294 23587
9680	0	0	Ki67+	 4302 23324
9681	0	0	Ki67+	 4304 23638
9682	0	0	Ki67+	 4306 23357
9683	0	0	Ki67+	 4309 23432
9684	0	0	Ki67+	 4311 23299
9685	0	0	Ki67+	 4312 23566
9686	0	0	Ki67+	 4315 23764
9687	0	0	Ki67+	 4315 23795
9688	0	0	Ki67+	 4316 23843
9689	0	0	Ki67+	 4318 23607
9690	0	0	Ki67+	 4318 23701
9691	0	0	Ki67+	 4323 23889
9692	0	0	Ki67+	 4324 23726
9693	0	0	Ki67+	 4331 23334
9694	0	0	Ki67+	 4331 23711
9695	0	0	Ki67+	 4332 23666
9696	0	0	Ki67+	 4333 23768
9697	0	0	Ki67+	 4335 23387
9698	0	0	Ki67+	 4345 23545
9699	0	0	Ki67+	 4345 23810
9700	0	0	Ki67+	 4346 23603
9701	0	0	Ki67+	 4347 23838
9702	0	0	Ki67+	 4348 23439
9703	0	0	Ki67+	 4356 23253
9704	0	0	Ki67+	 4356 23642
9705	0	0	Ki67+	 4361 23495
9706	0	0	Ki67+	 4362 23770
9707	0	0	Ki67+	 4362 23784
9708	0	0	Ki67+	 4363 23746
9709	0	0	Ki67+	 4367 23280
9710	0	0	Ki67+	 4367 23465
9711	0	0	Ki67+	 4371 23806
9712	0	0	Ki67+	 4374 23833
9713	0	0	Ki67+	 4381 23644
9714	0	0	Ki67+	 4382 23745
9715	0	0	Ki67+	 4388 23259
9716	0	0	Ki67+	 4394 23796
9717	0	0	Ki67+	 4395 23704
9718	0	0	Ki67+	 4395 23960
9719	0	0	Ki67+	 4397 23661
9720	0	0	Ki67+	 4399 23806
9721	0	0	Ki67+	 4407 23256
9722	0	0	Ki67+	 4407 23817
9723	0	0	Ki67+	 4409 23639
9724	0	0	Ki67+	 4417 23850
9725	0	0	Ki67+	 4418 23594
9726	0	0	Ki67+	 4422 23807
9727	0	0	Ki67+	 4433 23859
9728	0	0	Ki67+	 4447 24027
9729	0	0	Ki67+	 4449 23260
9730	0	0	Ki67+	 4454 23825
9731	0	0	Ki67+	 4455 23956
9732	0	0	Ki67+	 4458 23796
9733	0	0	Ki67+	 4460 23756
9734	0	0	Ki67+	 4468 23777
9735	0	0	Ki67+	 4470 23712
9736	0	0	Ki67+	 4471 23687
9737	0	0	Ki67+	 4476 23252
9738	0	0	Ki67+	 4480 23265
9739	0	0	Ki67+	 4481 23846
9740	0	0	Ki67+	 4483 23283
9741	0	0	Ki67+	 4484 23760
9742	0	0	Ki67+	 4485 23819
9743	0	0	Ki67+	 4487 23802
9744	0	0	Ki67+	 4489 23862
9745	0	0	Ki67+	 4501 23259
9746	0	0	Ki67+	 4501 23775
9747	0	0	Ki67+	 4505 23272
9748	0	0	Ki67+	 4513 23817
9749	0	0	Ki67+	 4523 23294
9750	0	0	Ki67+	 4533 23750
9751	0	0	Ki67+	 4536 23780
9752	0	0	Ki67+	 4540 23817
9753	0	0	Ki67+	 4611 24001
9754	0	0	Ki67+	 4633 23292
9755	0	0	Ki67+	 4637 23250
9756	0	0	Ki67+	 4637 23981
9757	0	0	Ki67+	 4637 24032
9758	0	0	Ki67+	 4647 23944
9759	0	0	Ki67+	 4665 23984
9760	0	0	Ki67+	 4667 23887
9761	0	0	Ki67+	 4686 23891
9762	0	0	Ki67+	 4692 24021
9763	0	0	Ki67+	 4704 23978
9764	0	0	Ki67+	 4709 23891
9765	0	0	Ki67+	 4711 23859
9766	0	0	Ki67+	 4730 24032
9767	0	0	Ki67+	 4742 23879
9768	0	0	Ki67+	 4754 23254
9769	0	0	Ki67+	 4788 23800
9770	0	0	Ki67+	 4820 24033
9771	0	0	Ki67+	 4864 23773
9772	0	0	Ki67+	 4885 23752
9773	0	0	Ki67+	 4888 24034
9774	0	0	Ki67+	 4900 23746
9775	0	0	Ki67+	 4941 23727
9776	0	0	Ki67+	 4941 24028
9777	0	0	Ki67+	 4963 23287
9778	0	0	Ki67+	 4964 24014
9779	0	0	Ki67+	 4969 23709
9780	0	0	Ki67+	 4975 24023
9781	0	0	Ki67+	 5015 23984
9782	0	0	Ki67+	 5017 24039
9783	0	0	Ki67+	 5031 23671
9784	0	0	Ki67+	 5044 23695
9785	0	0	Ki67+	 5047 23681
9786	0	0	Ki67+	 5049 23611
9787	0	0	Ki67+	 5053 23936
9788	0	0	Ki67+	 5056 24035
9789	0	0	Ki67+	 5057 23642
9790	0	0	Ki67+	 5059 24020
9791	0	0	Ki67+	 5067 23954
9792	0	0	Ki67+	 5070 23797
9793	0	0	Ki67+	 5074 23617
9794	0	0	Ki67+	 5075 23749
9795	0	0	Ki67+	 5078 23687
9796	0	0	Ki67+	 5083 23878
9797	0	0	Ki67+	 5083 23992
9798	0	0	Ki67+	 5087 23561
9799	0	0	Ki67+	 4292 24686
9800	0	0	Ki67+	 4297 24573
9801	0	0	Ki67+	 4306 24696
9802	0	0	Ki67+	 4312 24557
9803	0	0	Ki67+	 4313 24648
9804	0	0	Ki67+	 4342 24458
9805	0	0	Ki67+	 4358 24152
9806	0	0	Ki67+	 4583 24172
9807	0	0	Ki67+	 4585 24088
9808	0	0	Ki67+	 4594 24119
9809	0	0	Ki67+	 4603 24165
9810	0	0	Ki67+	 4604 24200
9811	0	0	Ki67+	 4619 24206
9812	0	0	Ki67+	 4620 24143
9813	0	0	Ki67+	 4622 24299
9814	0	0	Ki67+	 4630 24175
9815	0	0	Ki67+	 4640 24126
9816	0	0	Ki67+	 4646 24174
9817	0	0	Ki67+	 4653 24165
9818	0	0	Ki67+	 4660 24049
9819	0	0	Ki67+	 4660 24183
9820	0	0	Ki67+	 4664 24102
9821	0	0	Ki67+	 4666 24217
9822	0	0	Ki67+	 4671 24135
9823	0	0	Ki67+	 4672 24077
9824	0	0	Ki67+	 4684 24153
9825	0	0	Ki67+	 4685 24077
9826	0	0	Ki67+	 4690 24121
9827	0	0	Ki67+	 4690 24199
9828	0	0	Ki67+	 4692 24231
9829	0	0	Ki67+	 4705 24107
9830	0	0	Ki67+	 4711 24049
9831	0	0	Ki67+	 4712 24255
9832	0	0	Ki67+	 4719 24140
9833	0	0	Ki67+	 4725 24225
9834	0	0	Ki67+	 4728 24181
9835	0	0	Ki67+	 4730 24077
9836	0	0	Ki67+	 4730 24111
9837	0	0	Ki67+	 4730 24199
9838	0	0	Ki67+	 4740 24151
9839	0	0	Ki67+	 4758 24117
9840	0	0	Ki67+	 4761 24261
9841	0	0	Ki67+	 4781 24280
9842	0	0	Ki67+	 4801 24249
9843	0	0	Ki67+	 4802 24212
9844	0	0	Ki67+	 4814 24228
9845	0	0	Ki67+	 4815 24307
9846	0	0	Ki67+	 4821 24089
9847	0	0	Ki67+	 4822 24065
9848	0	0	Ki67+	 4833 24100
9849	0	0	Ki67+	 4833 24198
9850	0	0	Ki67+	 4835 24079
9851	0	0	Ki67+	 4835 24255
9852	0	0	Ki67+	 4837 24278
9853	0	0	Ki67+	 4847 24218
9854	0	0	Ki67+	 4857 24318
9855	0	0	Ki67+	 4868 24268
9856	0	0	Ki67+	 4871 24474
9857	0	0	Ki67+	 4885 24480
9858	0	0	Ki67+	 4915 24089
9859	0	0	Ki67+	 4917 24319
9860	0	0	Ki67+	 4918 24301
9861	0	0	Ki67+	 4925 24377
9862	0	0	Ki67+	 4926 24359
9863	0	0	Ki67+	 4949 24401
9864	0	0	Ki67+	 4965 24377
9865	0	0	Ki67+	 4970 24345
9866	0	0	Ki67+	 4982 24061
9867	0	0	Ki67+	 4985 24096
9868	0	0	Ki67+	 4987 24311
9869	0	0	Ki67+	 4987 24438
9870	0	0	Ki67+	 4989 24452
9871	0	0	Ki67+	 4994 24294
9872	0	0	Ki67+	 4995 24381
9873	0	0	Ki67+	 4998 24408
9874	0	0	Ki67+	 5004 24455
9875	0	0	Ki67+	 5009 24387
9876	0	0	Ki67+	 5014 24434
9877	0	0	Ki67+	 5019 24069
9878	0	0	Ki67+	 5024 24360
9879	0	0	Ki67+	 5024 24389
9880	0	0	Ki67+	 5032 24057
9881	0	0	Ki67+	 5036 24453
9882	0	0	Ki67+	 5039 24417
9883	0	0	Ki67+	 5046 24372
9884	0	0	Ki67+	 5057 24324
9885	0	0	Ki67+	 5065 24424
9886	0	0	Ki67+	 4298 25019
9887	0	0	Ki67+	 4357 25129
9888	0	0	Ki67+	 4359 25109
9889	0	0	Ki67+	 4361 25270
9890	0	0	Ki67+	 4361 25505
9891	0	0	Ki67+	 4368 25135
9892	0	0	Ki67+	 4376 25116
9893	0	0	Ki67+	 4386 25080
9894	0	0	Ki67+	 4399 25524
9895	0	0	Ki67+	 4419 25305
9896	0	0	Ki67+	 4451 25195
9897	0	0	Ki67+	 4454 25263
9898	0	0	Ki67+	 4476 25341
9899	0	0	Ki67+	 4479 25315
9900	0	0	Ki67+	 4526 24890
9901	0	0	Ki67+	 4529 25419
9902	0	0	Ki67+	 4542 25014
9903	0	0	Ki67+	 4569 25343
9904	0	0	Ki67+	 4579 24992
9905	0	0	Ki67+	 4589 25326
9906	0	0	Ki67+	 4594 25186
9907	0	0	Ki67+	 4598 25372
9908	0	0	Ki67+	 4602 24921
9909	0	0	Ki67+	 4647 25155
9910	0	0	Ki67+	 4673 25363
9911	0	0	Ki67+	 4709 25267
9912	0	0	Ki67+	 4773 25267
9913	0	0	Ki67+	 4787 25193
9914	0	0	Ki67+	 4789 24886
9915	0	0	Ki67+	 4826 25312
9916	0	0	Ki67+	 4833 25300
9917	0	0	Ki67+	 4871 24905
9918	0	0	Ki67+	 4877 25260
9919	0	0	Ki67+	 4936 25601
9920	0	0	Ki67+	 4977 24908
9921	0	0	Ki67+	 5015 25464
9922	0	0	Ki67+	 5026 25568
9923	0	0	Ki67+	 4312 25759
9924	0	0	Ki67+	 4333 25780
9925	0	0	Ki67+	 4385 25701
9926	0	0	Ki67+	 4387 25785
9927	0	0	Ki67+	 4416 25764
9928	0	0	Ki67+	 4511 25878
9929	0	0	Ki67+	 4587 26294
9930	0	0	Ki67+	 4611 26284
9931	0	0	Ki67+	 4627 26233
9932	0	0	Ki67+	 4671 26145
9933	0	0	Ki67+	 4696 26171
9934	0	0	Ki67+	 4701 26020
9935	0	0	Ki67+	 4703 26080
9936	0	0	Ki67+	 4714 26115
9937	0	0	Ki67+	 4728 26022
9938	0	0	Ki67+	 4759 26073
9939	0	0	Ki67+	 4778 26068
9940	0	0	Ki67+	 4804 26048
9941	0	0	Ki67+	 4820 25921
9942	0	0	Ki67+	 4836 25998
9943	0	0	Ki67+	 4880 25899
9944	0	0	Ki67+	 4888 25806
9945	0	0	Ki67+	 4944 26248
9946	0	0	Ki67+	 4963 26268
9947	0	0	Ki67+	 4975 25957
9948	0	0	Ki67+	 5038 25760
9949	0	0	Ki67+	 5070 25766
9950	0	0	Ki67+	 5042 27165
9951	0	0	Ki67+	 5047 27124
9952	0	0	Ki67+	 5055 27139
9953	0	0	Ki67+	 5086 27140
9954	0	0	Ki67+	 4743 27853
9955	0	0	Ki67+	 4781 27745
9956	0	0	Ki67+	 4788 27981
9957	0	0	Ki67+	 4791 27754
9958	0	0	Ki67+	 4805 27994
9959	0	0	Ki67+	 4833 27828
9960	0	0	Ki67+	 4846 27778
9961	0	0	Ki67+	 4846 28028
9962	0	0	Ki67+	 4862 28041
9963	0	0	Ki67+	 4873 27714
9964	0	0	Ki67+	 4879 27853
9965	0	0	Ki67+	 4922 27802
9966	0	0	Ki67+	 4975 27800
9967	0	0	Ki67+	 4977 27998
9968	0	0	Ki67+	 4980 27835
9969	0	0	Ki67+	 4985 27716
9970	0	0	Ki67+	 4986 27867
9971	0	0	Ki67+	 4993 27745
9972	0	0	Ki67+	 4993 27991
9973	0	0	Ki67+	 5003 27884
9974	0	0	Ki67+	 5014 27843
9975	0	0	Ki67+	 5014 27853
9976	0	0	Ki67+	 5025 27724
9977	0	0	Ki67+	 5029 27789
9978	0	0	Ki67+	 5042 27694
9979	0	0	Ki67+	 5049 27743
9980	0	0	Ki67+	 5073 27766
9981	0	0	Ki67+	 5075 27797
9982	0	0	Ki67+	 4949 28379
9983	0	0	Ki67+	 4969 28059
9984	0	0	Ki67+	 4975 28398
9985	0	0	Ki67+	 4994 28102
9986	0	0	Ki67+	 4997 28089
9987	0	0	Ki67+	 5008 28124
9988	0	0	Ki67+	 5382 3968
9989	0	0	Ki67+	 5425 3835
9990	0	0	Ki67+	 5637 3970
9991	0	0	Ki67+	 5089 4646
9992	0	0	Ki67+	 5123 4736
9993	0	0	Ki67+	 5144 4272
9994	0	0	Ki67+	 5147 4716
9995	0	0	Ki67+	 5147 4745
9996	0	0	Ki67+	 5164 4779
9997	0	0	Ki67+	 5182 4727
9998	0	0	Ki67+	 5207 4719
9999	0	0	Ki67+	 5210 4696
10000	0	0	Ki67+	 5232 4594
10001	0	0	Ki67+	 5249 4535
10002	0	0	Ki67+	 5310 4740
10003	0	0	Ki67+	 5327 4716
10004	0	0	Ki67+	 5334 4666
10005	0	0	Ki67+	 5354 4021
10006	0	0	Ki67+	 5359 4104
10007	0	0	Ki67+	 5383 4058
10008	0	0	Ki67+	 5413 4258
10009	0	0	Ki67+	 5451 4026
10010	0	0	Ki67+	 5465 4726
10011	0	0	Ki67+	 5472 4718
10012	0	0	Ki67+	 5482 4422
10013	0	0	Ki67+	 5485 4406
10014	0	0	Ki67+	 5497 4687
10015	0	0	Ki67+	 5501 4347
10016	0	0	Ki67+	 5501 4743
10017	0	0	Ki67+	 5506 4572
10018	0	0	Ki67+	 5518 4313
10019	0	0	Ki67+	 5526 4478
10020	0	0	Ki67+	 5557 4801
10021	0	0	Ki67+	 5561 4299
10022	0	0	Ki67+	 5567 4489
10023	0	0	Ki67+	 5568 4781
10024	0	0	Ki67+	 5570 4068
10025	0	0	Ki67+	 5595 4800
10026	0	0	Ki67+	 5602 4789
10027	0	0	Ki67+	 5619 4558
10028	0	0	Ki67+	 5623 4570
10029	0	0	Ki67+	 5637 4438
10030	0	0	Ki67+	 5649 4358
10031	0	0	Ki67+	 5688 4599
10032	0	0	Ki67+	 5694 4079
10033	0	0	Ki67+	 5696 4480
10034	0	0	Ki67+	 5703 4271
10035	0	0	Ki67+	 5724 4085
10036	0	0	Ki67+	 5764 4611
10037	0	0	Ki67+	 5766 4561
10038	0	0	Ki67+	 5775 4312
10039	0	0	Ki67+	 5776 4593
10040	0	0	Ki67+	 5777 4239
10041	0	0	Ki67+	 5787 4352
10042	0	0	Ki67+	 5790 4710
10043	0	0	Ki67+	 5795 4485
10044	0	0	Ki67+	 5801 4688
10045	0	0	Ki67+	 5820 4595
10046	0	0	Ki67+	 5830 4275
10047	0	0	Ki67+	 5842 4302
10048	0	0	Ki67+	 5852 4335
10049	0	0	Ki67+	 5853 4367
10050	0	0	Ki67+	 5866 4361
10051	0	0	Ki67+	 5871 4407
10052	0	0	Ki67+	 5871 4789
10053	0	0	Ki67+	 5881 4347
10054	0	0	Ki67+	 5883 4397
10055	0	0	Ki67+	 5885 4466
10056	0	0	Ki67+	 5092 5540
10057	0	0	Ki67+	 5096 5510
10058	0	0	Ki67+	 5098 5471
10059	0	0	Ki67+	 5100 5234
10060	0	0	Ki67+	 5103 5263
10061	0	0	Ki67+	 5112 4984
10062	0	0	Ki67+	 5112 5497
10063	0	0	Ki67+	 5127 4979
10064	0	0	Ki67+	 5127 5502
10065	0	0	Ki67+	 5129 5331
10066	0	0	Ki67+	 5137 5472
10067	0	0	Ki67+	 5138 5305
10068	0	0	Ki67+	 5144 5290
10069	0	0	Ki67+	 5148 5572
10070	0	0	Ki67+	 5150 5547
10071	0	0	Ki67+	 5153 5512
10072	0	0	Ki67+	 5161 4960
10073	0	0	Ki67+	 5163 5303
10074	0	0	Ki67+	 5169 5533
10075	0	0	Ki67+	 5171 5280
10076	0	0	Ki67+	 5173 4887
10077	0	0	Ki67+	 5174 5497
10078	0	0	Ki67+	 5179 5563
10079	0	0	Ki67+	 5188 5473
10080	0	0	Ki67+	 5194 5313
10081	0	0	Ki67+	 5198 4992
10082	0	0	Ki67+	 5202 5033
10083	0	0	Ki67+	 5203 4977
10084	0	0	Ki67+	 5216 4973
10085	0	0	Ki67+	 5222 5505
10086	0	0	Ki67+	 5225 5580
10087	0	0	Ki67+	 5235 4914
10088	0	0	Ki67+	 5237 5299
10089	0	0	Ki67+	 5244 5026
10090	0	0	Ki67+	 5245 5347
10091	0	0	Ki67+	 5252 5536
10092	0	0	Ki67+	 5258 5014
10093	0	0	Ki67+	 5258 5557
10094	0	0	Ki67+	 5277 5579
10095	0	0	Ki67+	 5278 5051
10096	0	0	Ki67+	 5280 4960
10097	0	0	Ki67+	 5280 5393
10098	0	0	Ki67+	 5284 5005
10099	0	0	Ki67+	 5286 4937
10100	0	0	Ki67+	 5294 5096
10101	0	0	Ki67+	 5302 5498
10102	0	0	Ki67+	 5307 5417
10103	0	0	Ki67+	 5307 5513
10104	0	0	Ki67+	 5316 5398
10105	0	0	Ki67+	 5318 5005
10106	0	0	Ki67+	 5325 5028
10107	0	0	Ki67+	 5331 4871
10108	0	0	Ki67+	 5332 5520
10109	0	0	Ki67+	 5333 5014
10110	0	0	Ki67+	 5337 4908
10111	0	0	Ki67+	 5338 5463
10112	0	0	Ki67+	 5339 5412
10113	0	0	Ki67+	 5343 5048
10114	0	0	Ki67+	 5343 5552
10115	0	0	Ki67+	 5345 5568
10116	0	0	Ki67+	 5353 4961
10117	0	0	Ki67+	 5355 5138
10118	0	0	Ki67+	 5359 5426
10119	0	0	Ki67+	 5362 5531
10120	0	0	Ki67+	 5369 5058
10121	0	0	Ki67+	 5374 4986
10122	0	0	Ki67+	 5381 5031
10123	0	0	Ki67+	 5382 5096
10124	0	0	Ki67+	 5385 5180
10125	0	0	Ki67+	 5385 5576
10126	0	0	Ki67+	 5388 5462
10127	0	0	Ki67+	 5408 5180
10128	0	0	Ki67+	 5411 5155
10129	0	0	Ki67+	 5413 5538
10130	0	0	Ki67+	 5413 5588
10131	0	0	Ki67+	 5427 5611
10132	0	0	Ki67+	 5428 5169
10133	0	0	Ki67+	 5435 5478
10134	0	0	Ki67+	 5444 5607
10135	0	0	Ki67+	 5459 5470
10136	0	0	Ki67+	 5484 5513
10137	0	0	Ki67+	 5512 5537
10138	0	0	Ki67+	 5540 5610
10139	0	0	Ki67+	 5546 5501
10140	0	0	Ki67+	 5581 5565
10141	0	0	Ki67+	 5590 4993
10142	0	0	Ki67+	 5591 5613
10143	0	0	Ki67+	 5592 4901
10144	0	0	Ki67+	 5599 4921
10145	0	0	Ki67+	 5602 4843
10146	0	0	Ki67+	 5633 4894
10147	0	0	Ki67+	 5648 5157
10148	0	0	Ki67+	 5657 4950
10149	0	0	Ki67+	 5662 5022
10150	0	0	Ki67+	 5667 5186
10151	0	0	Ki67+	 5668 4897
10152	0	0	Ki67+	 5671 5563
10153	0	0	Ki67+	 5673 5118
10154	0	0	Ki67+	 5674 5295
10155	0	0	Ki67+	 5678 4983
10156	0	0	Ki67+	 5678 5615
10157	0	0	Ki67+	 5685 4943
10158	0	0	Ki67+	 5687 5218
10159	0	0	Ki67+	 5688 5603
10160	0	0	Ki67+	 5691 5070
10161	0	0	Ki67+	 5696 4972
10162	0	0	Ki67+	 5698 5154
10163	0	0	Ki67+	 5705 5191
10164	0	0	Ki67+	 5707 4881
10165	0	0	Ki67+	 5715 4895
10166	0	0	Ki67+	 5715 5202
10167	0	0	Ki67+	 5716 4940
10168	0	0	Ki67+	 5717 5179
10169	0	0	Ki67+	 5720 4869
10170	0	0	Ki67+	 5725 5277
10171	0	0	Ki67+	 5734 4919
10172	0	0	Ki67+	 5747 4872
10173	0	0	Ki67+	 5754 5206
10174	0	0	Ki67+	 5757 4925
10175	0	0	Ki67+	 5758 4943
10176	0	0	Ki67+	 5763 5295
10177	0	0	Ki67+	 5765 5016
10178	0	0	Ki67+	 5771 4866
10179	0	0	Ki67+	 5773 5380
10180	0	0	Ki67+	 5781 4974
10181	0	0	Ki67+	 5781 5197
10182	0	0	Ki67+	 5781 5366
10183	0	0	Ki67+	 5786 4862
10184	0	0	Ki67+	 5788 5238
10185	0	0	Ki67+	 5791 5225
10186	0	0	Ki67+	 5793 4899
10187	0	0	Ki67+	 5793 5278
10188	0	0	Ki67+	 5799 5489
10189	0	0	Ki67+	 5803 5095
10190	0	0	Ki67+	 5804 5276
10191	0	0	Ki67+	 5804 5398
10192	0	0	Ki67+	 5806 5241
10193	0	0	Ki67+	 5810 5056
10194	0	0	Ki67+	 5815 5513
10195	0	0	Ki67+	 5817 5206
10196	0	0	Ki67+	 5820 5454
10197	0	0	Ki67+	 5820 5480
10198	0	0	Ki67+	 5834 5505
10199	0	0	Ki67+	 5837 5056
10200	0	0	Ki67+	 5842 5585
10201	0	0	Ki67+	 5846 5275
10202	0	0	Ki67+	 5849 5116
10203	0	0	Ki67+	 5851 4929
10204	0	0	Ki67+	 5854 4960
10205	0	0	Ki67+	 5855 5261
10206	0	0	Ki67+	 5859 5585
10207	0	0	Ki67+	 5864 5274
10208	0	0	Ki67+	 5873 5548
10209	0	0	Ki67+	 5876 5219
10210	0	0	Ki67+	 5878 5566
10211	0	0	Ki67+	 5883 5610
10212	0	0	Ki67+	 5095 6275
10213	0	0	Ki67+	 5095 6325
10214	0	0	Ki67+	 5099 6379
10215	0	0	Ki67+	 5122 5621
10216	0	0	Ki67+	 5141 6371
10217	0	0	Ki67+	 5142 6269
10218	0	0	Ki67+	 5150 6386
10219	0	0	Ki67+	 5153 6401
10220	0	0	Ki67+	 5163 5665
10221	0	0	Ki67+	 5165 6349
10222	0	0	Ki67+	 5172 5695
10223	0	0	Ki67+	 5185 6325
10224	0	0	Ki67+	 5208 6328
10225	0	0	Ki67+	 5222 5680
10226	0	0	Ki67+	 5234 5729
10227	0	0	Ki67+	 5244 5708
10228	0	0	Ki67+	 5253 6331
10229	0	0	Ki67+	 5255 6363
10230	0	0	Ki67+	 5277 5632
10231	0	0	Ki67+	 5283 6389
10232	0	0	Ki67+	 5299 6348
10233	0	0	Ki67+	 5310 6384
10234	0	0	Ki67+	 5361 5682
10235	0	0	Ki67+	 5365 5639
10236	0	0	Ki67+	 5365 6315
10237	0	0	Ki67+	 5371 5672
10238	0	0	Ki67+	 5391 5619
10239	0	0	Ki67+	 5418 5677
10240	0	0	Ki67+	 5441 5663
10241	0	0	Ki67+	 5448 5632
10242	0	0	Ki67+	 5452 5717
10243	0	0	Ki67+	 5475 5665
10244	0	0	Ki67+	 5501 5622
10245	0	0	Ki67+	 5504 6389
10246	0	0	Ki67+	 5508 5661
10247	0	0	Ki67+	 5520 6385
10248	0	0	Ki67+	 5527 5639
10249	0	0	Ki67+	 5535 6345
10250	0	0	Ki67+	 5536 6242
10251	0	0	Ki67+	 5540 6380
10252	0	0	Ki67+	 5547 5667
10253	0	0	Ki67+	 5552 5689
10254	0	0	Ki67+	 5552 5812
10255	0	0	Ki67+	 5561 5641
10256	0	0	Ki67+	 5562 6361
10257	0	0	Ki67+	 5575 5671
10258	0	0	Ki67+	 5577 6340
10259	0	0	Ki67+	 5582 5721
10260	0	0	Ki67+	 5598 5797
10261	0	0	Ki67+	 5602 5663
10262	0	0	Ki67+	 5605 6368
10263	0	0	Ki67+	 5611 5764
10264	0	0	Ki67+	 5622 5817
10265	0	0	Ki67+	 5626 5739
10266	0	0	Ki67+	 5632 6407
10267	0	0	Ki67+	 5635 5726
10268	0	0	Ki67+	 5645 6391
10269	0	0	Ki67+	 5649 5727
10270	0	0	Ki67+	 5651 5744
10271	0	0	Ki67+	 5667 5817
10272	0	0	Ki67+	 5668 5841
10273	0	0	Ki67+	 5669 6393
10274	0	0	Ki67+	 5682 5863
10275	0	0	Ki67+	 5691 6392
10276	0	0	Ki67+	 5692 5804
10277	0	0	Ki67+	 5703 6412
10278	0	0	Ki67+	 5705 5654
10279	0	0	Ki67+	 5708 5845
10280	0	0	Ki67+	 5710 5928
10281	0	0	Ki67+	 5712 5630
10282	0	0	Ki67+	 5719 5921
10283	0	0	Ki67+	 5719 6410
10284	0	0	Ki67+	 5721 6368
10285	0	0	Ki67+	 5722 5633
10286	0	0	Ki67+	 5722 6005
10287	0	0	Ki67+	 5725 5716
10288	0	0	Ki67+	 5735 5713
10289	0	0	Ki67+	 5737 5803
10290	0	0	Ki67+	 5741 5735
10291	0	0	Ki67+	 5745 6407
10292	0	0	Ki67+	 5748 5823
10293	0	0	Ki67+	 5750 5748
10294	0	0	Ki67+	 5751 5694
10295	0	0	Ki67+	 5754 5987
10296	0	0	Ki67+	 5756 5782
10297	0	0	Ki67+	 5758 5941
10298	0	0	Ki67+	 5770 5804
10299	0	0	Ki67+	 5771 5849
10300	0	0	Ki67+	 5780 5889
10301	0	0	Ki67+	 5783 5766
10302	0	0	Ki67+	 5787 5809
10303	0	0	Ki67+	 5791 5860
10304	0	0	Ki67+	 5794 5836
10305	0	0	Ki67+	 5797 6407
10306	0	0	Ki67+	 5800 6046
10307	0	0	Ki67+	 5807 5787
10308	0	0	Ki67+	 5821 5752
10309	0	0	Ki67+	 5824 5855
10310	0	0	Ki67+	 5830 6037
10311	0	0	Ki67+	 5837 5842
10312	0	0	Ki67+	 5839 6220
10313	0	0	Ki67+	 5841 5943
10314	0	0	Ki67+	 5855 5709
10315	0	0	Ki67+	 5857 5997
10316	0	0	Ki67+	 5862 6132
10317	0	0	Ki67+	 5863 5986
10318	0	0	Ki67+	 5877 5719
10319	0	0	Ki67+	 5881 5935
10320	0	0	Ki67+	 5884 6017
10321	0	0	Ki67+	 5886 5977
10322	0	0	Ki67+	 5886 6064
10323	0	0	Ki67+	 5091 6563
10324	0	0	Ki67+	 5092 6430
10325	0	0	Ki67+	 5092 7002
10326	0	0	Ki67+	 5098 6905
10327	0	0	Ki67+	 5106 7069
10328	0	0	Ki67+	 5109 6457
10329	0	0	Ki67+	 5109 6543
10330	0	0	Ki67+	 5111 7087
10331	0	0	Ki67+	 5113 7044
10332	0	0	Ki67+	 5117 6441
10333	0	0	Ki67+	 5121 7120
10334	0	0	Ki67+	 5122 6837
10335	0	0	Ki67+	 5124 6472
10336	0	0	Ki67+	 5126 7024
10337	0	0	Ki67+	 5127 6423
10338	0	0	Ki67+	 5128 6651
10339	0	0	Ki67+	 5132 6556
10340	0	0	Ki67+	 5133 7068
10341	0	0	Ki67+	 5137 7104
10342	0	0	Ki67+	 5141 6532
10343	0	0	Ki67+	 5142 6501
10344	0	0	Ki67+	 5149 7124
10345	0	0	Ki67+	 5150 6694
10346	0	0	Ki67+	 5151 7037
10347	0	0	Ki67+	 5157 6481
10348	0	0	Ki67+	 5159 6445
10349	0	0	Ki67+	 5161 6498
10350	0	0	Ki67+	 5165 7161
10351	0	0	Ki67+	 5166 6654
10352	0	0	Ki67+	 5167 6551
10353	0	0	Ki67+	 5169 6526
10354	0	0	Ki67+	 5172 6644
10355	0	0	Ki67+	 5173 6567
10356	0	0	Ki67+	 5174 6715
10357	0	0	Ki67+	 5174 6931
10358	0	0	Ki67+	 5175 6484
10359	0	0	Ki67+	 5176 6469
10360	0	0	Ki67+	 5179 7109
10361	0	0	Ki67+	 5191 6506
10362	0	0	Ki67+	 5193 7101
10363	0	0	Ki67+	 5196 6463
10364	0	0	Ki67+	 5196 7070
10365	0	0	Ki67+	 5201 6609
10366	0	0	Ki67+	 5202 6686
10367	0	0	Ki67+	 5204 7143
10368	0	0	Ki67+	 5208 7212
10369	0	0	Ki67+	 5212 6750
10370	0	0	Ki67+	 5214 6572
10371	0	0	Ki67+	 5215 6495
10372	0	0	Ki67+	 5225 7123
10373	0	0	Ki67+	 5226 6682
10374	0	0	Ki67+	 5227 7203
10375	0	0	Ki67+	 5228 6598
10376	0	0	Ki67+	 5228 6708
10377	0	0	Ki67+	 5239 7171
10378	0	0	Ki67+	 5239 7193
10379	0	0	Ki67+	 5241 6494
10380	0	0	Ki67+	 5241 6649
10381	0	0	Ki67+	 5243 6663
10382	0	0	Ki67+	 5243 7150
10383	0	0	Ki67+	 5244 6584
10384	0	0	Ki67+	 5248 6774
10385	0	0	Ki67+	 5254 6714
10386	0	0	Ki67+	 5257 7155
10387	0	0	Ki67+	 5263 6598
10388	0	0	Ki67+	 5263 7077
10389	0	0	Ki67+	 5265 6799
10390	0	0	Ki67+	 5267 6752
10391	0	0	Ki67+	 5270 6643
10392	0	0	Ki67+	 5270 6854
10393	0	0	Ki67+	 5272 6865
10394	0	0	Ki67+	 5273 6926
10395	0	0	Ki67+	 5273 7132
10396	0	0	Ki67+	 5280 6515
10397	0	0	Ki67+	 5282 6479
10398	0	0	Ki67+	 5288 6585
10399	0	0	Ki67+	 5292 6913
10400	0	0	Ki67+	 5292 7071
10401	0	0	Ki67+	 5294 6831
10402	0	0	Ki67+	 5294 6854
10403	0	0	Ki67+	 5295 7122
10404	0	0	Ki67+	 5296 6938
10405	0	0	Ki67+	 5297 6769
10406	0	0	Ki67+	 5301 6610
10407	0	0	Ki67+	 5301 7160
10408	0	0	Ki67+	 5302 6781
10409	0	0	Ki67+	 5302 6818
10410	0	0	Ki67+	 5306 6631
10411	0	0	Ki67+	 5314 7116
10412	0	0	Ki67+	 5314 7151
10413	0	0	Ki67+	 5315 6509
10414	0	0	Ki67+	 5315 6829
10415	0	0	Ki67+	 5316 7044
10416	0	0	Ki67+	 5326 7091
10417	0	0	Ki67+	 5329 6878
10418	0	0	Ki67+	 5333 6616
10419	0	0	Ki67+	 5334 6585
10420	0	0	Ki67+	 5339 7210
10421	0	0	Ki67+	 5340 6499
10422	0	0	Ki67+	 5340 6932
10423	0	0	Ki67+	 5343 6821
10424	0	0	Ki67+	 5346 7191
10425	0	0	Ki67+	 5347 6900
10426	0	0	Ki67+	 5350 7051
10427	0	0	Ki67+	 5351 6565
10428	0	0	Ki67+	 5352 7066
10429	0	0	Ki67+	 5359 7001
10430	0	0	Ki67+	 5361 6910
10431	0	0	Ki67+	 5364 6563
10432	0	0	Ki67+	 5366 6650
10433	0	0	Ki67+	 5370 6943
10434	0	0	Ki67+	 5373 6872
10435	0	0	Ki67+	 5374 6480
10436	0	0	Ki67+	 5377 7042
10437	0	0	Ki67+	 5378 6905
10438	0	0	Ki67+	 5385 6540
10439	0	0	Ki67+	 5386 6759
10440	0	0	Ki67+	 5387 6594
10441	0	0	Ki67+	 5388 6669
10442	0	0	Ki67+	 5388 7182
10443	0	0	Ki67+	 5390 6856
10444	0	0	Ki67+	 5392 6791
10445	0	0	Ki67+	 5393 7007
10446	0	0	Ki67+	 5395 7209
10447	0	0	Ki67+	 5399 6825
10448	0	0	Ki67+	 5404 6478
10449	0	0	Ki67+	 5404 6562
10450	0	0	Ki67+	 5406 6881
10451	0	0	Ki67+	 5407 7057
10452	0	0	Ki67+	 5408 6910
10453	0	0	Ki67+	 5409 6639
10454	0	0	Ki67+	 5411 6590
10455	0	0	Ki67+	 5412 6652
10456	0	0	Ki67+	 5418 6515
10457	0	0	Ki67+	 5418 7203
10458	0	0	Ki67+	 5419 6449
10459	0	0	Ki67+	 5419 6756
10460	0	0	Ki67+	 5420 6841
10461	0	0	Ki67+	 5425 6497
10462	0	0	Ki67+	 5425 7183
10463	0	0	Ki67+	 5426 6724
10464	0	0	Ki67+	 5427 6647
10465	0	0	Ki67+	 5427 6863
10466	0	0	Ki67+	 5431 6936
10467	0	0	Ki67+	 5431 7018
10468	0	0	Ki67+	 5432 7040
10469	0	0	Ki67+	 5434 6672
10470	0	0	Ki67+	 5435 6487
10471	0	0	Ki67+	 5435 6786
10472	0	0	Ki67+	 5439 6638
10473	0	0	Ki67+	 5440 6751
10474	0	0	Ki67+	 5443 6555
10475	0	0	Ki67+	 5443 6771
10476	0	0	Ki67+	 5446 6964
10477	0	0	Ki67+	 5447 6439
10478	0	0	Ki67+	 5447 7189
10479	0	0	Ki67+	 5448 6813
10480	0	0	Ki67+	 5450 6468
10481	0	0	Ki67+	 5450 6674
10482	0	0	Ki67+	 5453 6995
10483	0	0	Ki67+	 5453 7111
10484	0	0	Ki67+	 5454 6708
10485	0	0	Ki67+	 5457 6577
10486	0	0	Ki67+	 5458 7145
10487	0	0	Ki67+	 5461 7161
10488	0	0	Ki67+	 5462 6466
10489	0	0	Ki67+	 5462 6622
10490	0	0	Ki67+	 5462 6753
10491	0	0	Ki67+	 5462 6906
10492	0	0	Ki67+	 5463 7030
10493	0	0	Ki67+	 5467 7017
10494	0	0	Ki67+	 5468 6505
10495	0	0	Ki67+	 5470 6800
10496	0	0	Ki67+	 5471 6656
10497	0	0	Ki67+	 5471 6674
10498	0	0	Ki67+	 5472 6527
10499	0	0	Ki67+	 5473 6821
10500	0	0	Ki67+	 5476 6601
10501	0	0	Ki67+	 5476 6744
10502	0	0	Ki67+	 5476 7072
10503	0	0	Ki67+	 5477 6775
10504	0	0	Ki67+	 5478 7041
10505	0	0	Ki67+	 5483 6849
10506	0	0	Ki67+	 5485 6793
10507	0	0	Ki67+	 5486 6419
10508	0	0	Ki67+	 5490 6716
10509	0	0	Ki67+	 5490 6829
10510	0	0	Ki67+	 5490 7167
10511	0	0	Ki67+	 5491 6443
10512	0	0	Ki67+	 5494 6696
10513	0	0	Ki67+	 5495 7013
10514	0	0	Ki67+	 5496 6610
10515	0	0	Ki67+	 5496 6901
10516	0	0	Ki67+	 5498 6641
10517	0	0	Ki67+	 5498 7080
10518	0	0	Ki67+	 5511 6539
10519	0	0	Ki67+	 5511 6674
10520	0	0	Ki67+	 5511 6882
10521	0	0	Ki67+	 5514 6706
10522	0	0	Ki67+	 5515 7143
10523	0	0	Ki67+	 5517 6746
10524	0	0	Ki67+	 5519 6458
10525	0	0	Ki67+	 5519 7037
10526	0	0	Ki67+	 5521 7093
10527	0	0	Ki67+	 5525 6590
10528	0	0	Ki67+	 5526 7013
10529	0	0	Ki67+	 5527 6877
10530	0	0	Ki67+	 5531 6892
10531	0	0	Ki67+	 5532 6521
10532	0	0	Ki67+	 5532 6698
10533	0	0	Ki67+	 5534 6491
10534	0	0	Ki67+	 5535 6630
10535	0	0	Ki67+	 5539 6979
10536	0	0	Ki67+	 5540 6668
10537	0	0	Ki67+	 5541 6441
10538	0	0	Ki67+	 5546 6878
10539	0	0	Ki67+	 5548 6531
10540	0	0	Ki67+	 5549 6841
10541	0	0	Ki67+	 5551 6946
10542	0	0	Ki67+	 5553 6921
10543	0	0	Ki67+	 5560 6830
10544	0	0	Ki67+	 5561 6601
10545	0	0	Ki67+	 5562 6693
10546	0	0	Ki67+	 5563 6441
10547	0	0	Ki67+	 5563 6978
10548	0	0	Ki67+	 5565 6533
10549	0	0	Ki67+	 5565 7072
10550	0	0	Ki67+	 5568 6571
10551	0	0	Ki67+	 5573 6664
10552	0	0	Ki67+	 5575 6710
10553	0	0	Ki67+	 5578 6466
10554	0	0	Ki67+	 5584 6882
10555	0	0	Ki67+	 5585 6500
10556	0	0	Ki67+	 5586 6575
10557	0	0	Ki67+	 5588 6481
10558	0	0	Ki67+	 5591 7131
10559	0	0	Ki67+	 5593 6706
10560	0	0	Ki67+	 5594 6922
10561	0	0	Ki67+	 5595 6908
10562	0	0	Ki67+	 5595 7170
10563	0	0	Ki67+	 5596 6997
10564	0	0	Ki67+	 5598 6765
10565	0	0	Ki67+	 5600 6734
10566	0	0	Ki67+	 5601 6451
10567	0	0	Ki67+	 5603 6597
10568	0	0	Ki67+	 5607 6711
10569	0	0	Ki67+	 5611 7142
10570	0	0	Ki67+	 5613 6940
10571	0	0	Ki67+	 5613 6970
10572	0	0	Ki67+	 5614 6618
10573	0	0	Ki67+	 5614 6988
10574	0	0	Ki67+	 5617 6824
10575	0	0	Ki67+	 5619 6813
10576	0	0	Ki67+	 5621 6536
10577	0	0	Ki67+	 5621 6880
10578	0	0	Ki67+	 5622 7171
10579	0	0	Ki67+	 5623 6997
10580	0	0	Ki67+	 5624 7184
10581	0	0	Ki67+	 5627 6512
10582	0	0	Ki67+	 5629 7060
10583	0	0	Ki67+	 5631 6695
10584	0	0	Ki67+	 5632 7079
10585	0	0	Ki67+	 5634 7027
10586	0	0	Ki67+	 5634 7099
10587	0	0	Ki67+	 5635 6604
10588	0	0	Ki67+	 5635 7135
10589	0	0	Ki67+	 5636 6716
10590	0	0	Ki67+	 5638 6581
10591	0	0	Ki67+	 5638 6791
10592	0	0	Ki67+	 5639 6974
10593	0	0	Ki67+	 5640 6864
10594	0	0	Ki67+	 5642 6433
10595	0	0	Ki67+	 5644 6664
10596	0	0	Ki67+	 5645 6471
10597	0	0	Ki67+	 5646 6764
10598	0	0	Ki67+	 5649 7145
10599	0	0	Ki67+	 5651 6952
10600	0	0	Ki67+	 5652 6847
10601	0	0	Ki67+	 5653 7134
10602	0	0	Ki67+	 5654 6650
10603	0	0	Ki67+	 5656 7056
10604	0	0	Ki67+	 5657 7119
10605	0	0	Ki67+	 5657 7163
10606	0	0	Ki67+	 5660 6570
10607	0	0	Ki67+	 5662 6706
10608	0	0	Ki67+	 5662 7081
10609	0	0	Ki67+	 5665 6964
10610	0	0	Ki67+	 5667 6485
10611	0	0	Ki67+	 5667 6673
10612	0	0	Ki67+	 5667 6740
10613	0	0	Ki67+	 5667 6993
10614	0	0	Ki67+	 5667 7033
10615	0	0	Ki67+	 5670 6518
10616	0	0	Ki67+	 5671 6809
10617	0	0	Ki67+	 5674 6425
10618	0	0	Ki67+	 5675 7090
10619	0	0	Ki67+	 5679 6453
10620	0	0	Ki67+	 5681 6571
10621	0	0	Ki67+	 5685 7072
10622	0	0	Ki67+	 5686 7045
10623	0	0	Ki67+	 5689 7163
10624	0	0	Ki67+	 5691 6546
10625	0	0	Ki67+	 5691 6630
10626	0	0	Ki67+	 5694 6987
10627	0	0	Ki67+	 5694 7111
10628	0	0	Ki67+	 5696 6480
10629	0	0	Ki67+	 5697 6743
10630	0	0	Ki67+	 5699 6430
10631	0	0	Ki67+	 5702 6515
10632	0	0	Ki67+	 5704 6666
10633	0	0	Ki67+	 5706 6793
10634	0	0	Ki67+	 5706 7173
10635	0	0	Ki67+	 5711 6547
10636	0	0	Ki67+	 5711 7088
10637	0	0	Ki67+	 5712 6815
10638	0	0	Ki67+	 5713 6641
10639	0	0	Ki67+	 5714 6474
10640	0	0	Ki67+	 5716 6960
10641	0	0	Ki67+	 5716 7148
10642	0	0	Ki67+	 5720 6512
10643	0	0	Ki67+	 5720 6787
10644	0	0	Ki67+	 5726 6753
10645	0	0	Ki67+	 5726 7115
10646	0	0	Ki67+	 5731 6866
10647	0	0	Ki67+	 5732 7045
10648	0	0	Ki67+	 5733 6618
10649	0	0	Ki67+	 5737 6812
10650	0	0	Ki67+	 5740 6722
10651	0	0	Ki67+	 5741 6540
10652	0	0	Ki67+	 5741 6828
10653	0	0	Ki67+	 5741 7119
10654	0	0	Ki67+	 5743 7174
10655	0	0	Ki67+	 5744 6582
10656	0	0	Ki67+	 5745 6928
10657	0	0	Ki67+	 5747 7098
10658	0	0	Ki67+	 5758 6832
10659	0	0	Ki67+	 5759 6421
10660	0	0	Ki67+	 5760 6817
10661	0	0	Ki67+	 5760 6893
10662	0	0	Ki67+	 5760 7150
10663	0	0	Ki67+	 5762 6802
10664	0	0	Ki67+	 5765 6777
10665	0	0	Ki67+	 5773 7133
10666	0	0	Ki67+	 5774 6505
10667	0	0	Ki67+	 5774 6544
10668	0	0	Ki67+	 5777 6897
10669	0	0	Ki67+	 5779 6865
10670	0	0	Ki67+	 5780 7116
10671	0	0	Ki67+	 5781 6842
10672	0	0	Ki67+	 5782 6455
10673	0	0	Ki67+	 5783 6702
10674	0	0	Ki67+	 5783 7059
10675	0	0	Ki67+	 5784 6630
10676	0	0	Ki67+	 5785 6520
10677	0	0	Ki67+	 5786 6883
10678	0	0	Ki67+	 5787 6792
10679	0	0	Ki67+	 5789 6819
10680	0	0	Ki67+	 5789 6949
10681	0	0	Ki67+	 5792 6590
10682	0	0	Ki67+	 5795 6917
10683	0	0	Ki67+	 5796 6801
10684	0	0	Ki67+	 5796 7053
10685	0	0	Ki67+	 5800 7084
10686	0	0	Ki67+	 5803 6420
10687	0	0	Ki67+	 5804 6907
10688	0	0	Ki67+	 5805 6896
10689	0	0	Ki67+	 5806 6482
10690	0	0	Ki67+	 5810 7008
10691	0	0	Ki67+	 5812 6810
10692	0	0	Ki67+	 5812 6968
10693	0	0	Ki67+	 5814 6517
10694	0	0	Ki67+	 5818 6906
10695	0	0	Ki67+	 5821 6860
10696	0	0	Ki67+	 5822 6782
10697	0	0	Ki67+	 5824 7001
10698	0	0	Ki67+	 5825 6647
10699	0	0	Ki67+	 5827 6883
10700	0	0	Ki67+	 5828 6937
10701	0	0	Ki67+	 5831 6572
10702	0	0	Ki67+	 5834 6547
10703	0	0	Ki67+	 5834 6803
10704	0	0	Ki67+	 5840 6587
10705	0	0	Ki67+	 5842 6661
10706	0	0	Ki67+	 5845 6480
10707	0	0	Ki67+	 5847 6526
10708	0	0	Ki67+	 5850 6846
10709	0	0	Ki67+	 5850 6886
10710	0	0	Ki67+	 5852 7012
10711	0	0	Ki67+	 5855 6584
10712	0	0	Ki67+	 5857 6919
10713	0	0	Ki67+	 5862 6930
10714	0	0	Ki67+	 5865 6568
10715	0	0	Ki67+	 5869 6451
10716	0	0	Ki67+	 5869 6620
10717	0	0	Ki67+	 5869 6657
10718	0	0	Ki67+	 5869 6756
10719	0	0	Ki67+	 5870 6700
10720	0	0	Ki67+	 5871 6773
10721	0	0	Ki67+	 5871 6980
10722	0	0	Ki67+	 5873 6467
10723	0	0	Ki67+	 5873 6602
10724	0	0	Ki67+	 5873 7177
10725	0	0	Ki67+	 5880 6499
10726	0	0	Ki67+	 5880 6905
10727	0	0	Ki67+	 5881 6683
10728	0	0	Ki67+	 5881 6721
10729	0	0	Ki67+	 5881 6921
10730	0	0	Ki67+	 5884 7186
10731	0	0	Ki67+	 5092 7947
10732	0	0	Ki67+	 5094 7985
10733	0	0	Ki67+	 5235 7268
10734	0	0	Ki67+	 5238 7245
10735	0	0	Ki67+	 5250 7233
10736	0	0	Ki67+	 5257 7223
10737	0	0	Ki67+	 5270 7343
10738	0	0	Ki67+	 5288 7277
10739	0	0	Ki67+	 5292 7228
10740	0	0	Ki67+	 5297 7254
10741	0	0	Ki67+	 5307 7304
10742	0	0	Ki67+	 5321 7371
10743	0	0	Ki67+	 5329 7233
10744	0	0	Ki67+	 5331 7296
10745	0	0	Ki67+	 5342 7401
10746	0	0	Ki67+	 5342 7432
10747	0	0	Ki67+	 5346 7257
10748	0	0	Ki67+	 5352 7415
10749	0	0	Ki67+	 5363 7218
10750	0	0	Ki67+	 5366 7451
10751	0	0	Ki67+	 5370 7396
10752	0	0	Ki67+	 5370 7483
10753	0	0	Ki67+	 5375 7440
10754	0	0	Ki67+	 5375 7503
10755	0	0	Ki67+	 5376 7522
10756	0	0	Ki67+	 5380 7304
10757	0	0	Ki67+	 5389 7548
10758	0	0	Ki67+	 5390 7405
10759	0	0	Ki67+	 5392 7260
10760	0	0	Ki67+	 5397 7241
10761	0	0	Ki67+	 5400 7381
10762	0	0	Ki67+	 5401 7441
10763	0	0	Ki67+	 5402 7473
10764	0	0	Ki67+	 5403 7420
10765	0	0	Ki67+	 5404 7501
10766	0	0	Ki67+	 5411 7574
10767	0	0	Ki67+	 5419 7366
10768	0	0	Ki67+	 5424 7284
10769	0	0	Ki67+	 5425 7240
10770	0	0	Ki67+	 5425 7526
10771	0	0	Ki67+	 5433 7336
10772	0	0	Ki67+	 5436 7490
10773	0	0	Ki67+	 5439 7221
10774	0	0	Ki67+	 5439 7280
10775	0	0	Ki67+	 5440 7373
10776	0	0	Ki67+	 5444 7293
10777	0	0	Ki67+	 5446 7597
10778	0	0	Ki67+	 5448 7235
10779	0	0	Ki67+	 5449 7262
10780	0	0	Ki67+	 5452 7282
10781	0	0	Ki67+	 5452 7396
10782	0	0	Ki67+	 5458 7616
10783	0	0	Ki67+	 5463 7398
10784	0	0	Ki67+	 5464 7435
10785	0	0	Ki67+	 5476 7320
10786	0	0	Ki67+	 5479 7283
10787	0	0	Ki67+	 5489 7390
10788	0	0	Ki67+	 5495 7323
10789	0	0	Ki67+	 5496 7550
10790	0	0	Ki67+	 5497 7352
10791	0	0	Ki67+	 5500 7283
10792	0	0	Ki67+	 5504 7581
10793	0	0	Ki67+	 5513 7364
10794	0	0	Ki67+	 5514 7544
10795	0	0	Ki67+	 5522 7383
10796	0	0	Ki67+	 5525 7428
10797	0	0	Ki67+	 5533 7318
10798	0	0	Ki67+	 5533 7522
10799	0	0	Ki67+	 5540 7610
10800	0	0	Ki67+	 5547 7597
10801	0	0	Ki67+	 5548 7462
10802	0	0	Ki67+	 5551 7397
10803	0	0	Ki67+	 5552 7344
10804	0	0	Ki67+	 5552 7499
10805	0	0	Ki67+	 5556 7528
10806	0	0	Ki67+	 5560 7590
10807	0	0	Ki67+	 5565 7458
10808	0	0	Ki67+	 5566 7414
10809	0	0	Ki67+	 5567 7558
10810	0	0	Ki67+	 5572 7443
10811	0	0	Ki67+	 5574 7365
10812	0	0	Ki67+	 5575 7620
10813	0	0	Ki67+	 5579 7492
10814	0	0	Ki67+	 5582 7429
10815	0	0	Ki67+	 5584 7365
10816	0	0	Ki67+	 5584 7577
10817	0	0	Ki67+	 5593 7385
10818	0	0	Ki67+	 5600 7481
10819	0	0	Ki67+	 5601 7593
10820	0	0	Ki67+	 5603 7605
10821	0	0	Ki67+	 5623 7565
10822	0	0	Ki67+	 5636 7636
10823	0	0	Ki67+	 5641 7599
10824	0	0	Ki67+	 5642 7518
10825	0	0	Ki67+	 5654 7496
10826	0	0	Ki67+	 5660 7550
10827	0	0	Ki67+	 5662 7425
10828	0	0	Ki67+	 5674 7551
10829	0	0	Ki67+	 5677 7578
10830	0	0	Ki67+	 5680 7492
10831	0	0	Ki67+	 5683 7355
10832	0	0	Ki67+	 5687 7520
10833	0	0	Ki67+	 5688 7579
10834	0	0	Ki67+	 5692 7388
10835	0	0	Ki67+	 5692 7454
10836	0	0	Ki67+	 5704 7507
10837	0	0	Ki67+	 5706 7376
10838	0	0	Ki67+	 5710 7345
10839	0	0	Ki67+	 5710 7487
10840	0	0	Ki67+	 5712 7538
10841	0	0	Ki67+	 5721 7377
10842	0	0	Ki67+	 5723 7350
10843	0	0	Ki67+	 5737 7554
10844	0	0	Ki67+	 5737 7566
10845	0	0	Ki67+	 5740 7337
10846	0	0	Ki67+	 5746 7374
10847	0	0	Ki67+	 5761 7552
10848	0	0	Ki67+	 5767 7287
10849	0	0	Ki67+	 5772 7524
10850	0	0	Ki67+	 5774 7895
10851	0	0	Ki67+	 5788 7575
10852	0	0	Ki67+	 5790 7365
10853	0	0	Ki67+	 5790 7514
10854	0	0	Ki67+	 5790 7539
10855	0	0	Ki67+	 5796 7555
10856	0	0	Ki67+	 5797 7308
10857	0	0	Ki67+	 5798 7350
10858	0	0	Ki67+	 5809 7565
10859	0	0	Ki67+	 5813 7519
10860	0	0	Ki67+	 5820 7585
10861	0	0	Ki67+	 5826 7555
10862	0	0	Ki67+	 5827 7228
10863	0	0	Ki67+	 5833 7322
10864	0	0	Ki67+	 5835 7310
10865	0	0	Ki67+	 5838 7540
10866	0	0	Ki67+	 5848 7483
10867	0	0	Ki67+	 5853 7236
10868	0	0	Ki67+	 5872 7555
10869	0	0	Ki67+	 5873 7534
10870	0	0	Ki67+	 5878 7581
10871	0	0	Ki67+	 5093 8092
10872	0	0	Ki67+	 5093 8269
10873	0	0	Ki67+	 5095 8179
10874	0	0	Ki67+	 5101 8255
10875	0	0	Ki67+	 5107 8155
10876	0	0	Ki67+	 5112 8117
10877	0	0	Ki67+	 5117 8169
10878	0	0	Ki67+	 5121 8055
10879	0	0	Ki67+	 5122 8066
10880	0	0	Ki67+	 5565 8588
10881	0	0	Ki67+	 5657 8474
10882	0	0	Ki67+	 5881 8795
10883	0	0	Ki67+	 5171 9400
10884	0	0	Ki67+	 5218 9399
10885	0	0	Ki67+	 5340 9125
10886	0	0	Ki67+	 5881 8854
10887	0	0	Ki67+	 5886 8834
10888	0	0	Ki67+	 5090 10326
10889	0	0	Ki67+	 5102 10334
10890	0	0	Ki67+	 5104 10273
10891	0	0	Ki67+	 5104 10291
10892	0	0	Ki67+	 5106 10408
10893	0	0	Ki67+	 5112 10298
10894	0	0	Ki67+	 5123 10324
10895	0	0	Ki67+	 5133 10395
10896	0	0	Ki67+	 5135 10365
10897	0	0	Ki67+	 5137 10295
10898	0	0	Ki67+	 5137 10405
10899	0	0	Ki67+	 5140 10345
10900	0	0	Ki67+	 5152 10293
10901	0	0	Ki67+	 5153 10404
10902	0	0	Ki67+	 5158 10324
10903	0	0	Ki67+	 5175 10351
10904	0	0	Ki67+	 5179 10303
10905	0	0	Ki67+	 5179 10369
10906	0	0	Ki67+	 5185 10378
10907	0	0	Ki67+	 5187 10404
10908	0	0	Ki67+	 5192 10327
10909	0	0	Ki67+	 5195 10314
10910	0	0	Ki67+	 5198 10401
10911	0	0	Ki67+	 5216 10335
10912	0	0	Ki67+	 5217 10362
10913	0	0	Ki67+	 5255 9992
10914	0	0	Ki67+	 5257 9979
10915	0	0	Ki67+	 5268 9985
10916	0	0	Ki67+	 5268 10010
10917	0	0	Ki67+	 5274 9941
10918	0	0	Ki67+	 5286 10039
10919	0	0	Ki67+	 5298 9947
10920	0	0	Ki67+	 5305 9986
10921	0	0	Ki67+	 5310 9974
10922	0	0	Ki67+	 5315 10009
10923	0	0	Ki67+	 5318 10308
10924	0	0	Ki67+	 5331 10046
10925	0	0	Ki67+	 5335 9973
10926	0	0	Ki67+	 5336 10028
10927	0	0	Ki67+	 5342 9930
10928	0	0	Ki67+	 5342 10059
10929	0	0	Ki67+	 5356 10002
10930	0	0	Ki67+	 5360 10079
10931	0	0	Ki67+	 5361 9962
10932	0	0	Ki67+	 5364 10064
10933	0	0	Ki67+	 5368 9997
10934	0	0	Ki67+	 5372 9928
10935	0	0	Ki67+	 5374 10029
10936	0	0	Ki67+	 5375 9984
10937	0	0	Ki67+	 5382 9959
10938	0	0	Ki67+	 5388 10055
10939	0	0	Ki67+	 5396 10077
10940	0	0	Ki67+	 5399 9958
10941	0	0	Ki67+	 5403 10014
10942	0	0	Ki67+	 5412 9923
10943	0	0	Ki67+	 5418 10043
10944	0	0	Ki67+	 5423 9995
10945	0	0	Ki67+	 5426 10080
10946	0	0	Ki67+	 5431 9936
10947	0	0	Ki67+	 5442 9986
10948	0	0	Ki67+	 5445 9920
10949	0	0	Ki67+	 5445 10013
10950	0	0	Ki67+	 5447 10040
10951	0	0	Ki67+	 5453 10076
10952	0	0	Ki67+	 5459 10022
10953	0	0	Ki67+	 5460 10099
10954	0	0	Ki67+	 5467 9944
10955	0	0	Ki67+	 5470 9967
10956	0	0	Ki67+	 5471 10024
10957	0	0	Ki67+	 5471 10101
10958	0	0	Ki67+	 5476 10084
10959	0	0	Ki67+	 5477 10061
10960	0	0	Ki67+	 5478 9919
10961	0	0	Ki67+	 5486 9976
10962	0	0	Ki67+	 5486 10038
10963	0	0	Ki67+	 5489 9938
10964	0	0	Ki67+	 5502 9953
10965	0	0	Ki67+	 5514 9970
10966	0	0	Ki67+	 5519 9886
10967	0	0	Ki67+	 5519 9915
10968	0	0	Ki67+	 5519 9949
10969	0	0	Ki67+	 5526 10081
10970	0	0	Ki67+	 5528 9943
10971	0	0	Ki67+	 5533 10024
10972	0	0	Ki67+	 5542 9974
10973	0	0	Ki67+	 5548 9964
10974	0	0	Ki67+	 5548 10090
10975	0	0	Ki67+	 5550 9911
10976	0	0	Ki67+	 5553 9925
10977	0	0	Ki67+	 5553 10045
10978	0	0	Ki67+	 5554 10001
10979	0	0	Ki67+	 5558 10019
10980	0	0	Ki67+	 5559 9988
10981	0	0	Ki67+	 5561 9894
10982	0	0	Ki67+	 5568 9867
10983	0	0	Ki67+	 5574 9950
10984	0	0	Ki67+	 5576 9850
10985	0	0	Ki67+	 5580 9909
10986	0	0	Ki67+	 5585 10090
10987	0	0	Ki67+	 5597 10082
10988	0	0	Ki67+	 5604 9883
10989	0	0	Ki67+	 5608 9944
10990	0	0	Ki67+	 5613 9903
10991	0	0	Ki67+	 5617 9883
10992	0	0	Ki67+	 5630 9846
10993	0	0	Ki67+	 5632 9876
10994	0	0	Ki67+	 5643 9841
10995	0	0	Ki67+	 5653 9811
10996	0	0	Ki67+	 5660 10032
10997	0	0	Ki67+	 5666 9806
10998	0	0	Ki67+	 5666 9853
10999	0	0	Ki67+	 5675 10047
11000	0	0	Ki67+	 5679 9854
11001	0	0	Ki67+	 5679 10062
11002	0	0	Ki67+	 5699 9786
11003	0	0	Ki67+	 5700 9815
11004	0	0	Ki67+	 5705 9852
11005	0	0	Ki67+	 5717 9960
11006	0	0	Ki67+	 5725 9773
11007	0	0	Ki67+	 5728 10063
11008	0	0	Ki67+	 5740 9875
11009	0	0	Ki67+	 5749 9806
11010	0	0	Ki67+	 5759 9946
11011	0	0	Ki67+	 5766 10056
11012	0	0	Ki67+	 5774 9793
11013	0	0	Ki67+	 5775 10032
11014	0	0	Ki67+	 5785 9750
11015	0	0	Ki67+	 5790 9866
11016	0	0	Ki67+	 5800 9738
11017	0	0	Ki67+	 5814 9953
11018	0	0	Ki67+	 5820 9766
11019	0	0	Ki67+	 5831 10062
11020	0	0	Ki67+	 5835 9945
11021	0	0	Ki67+	 5839 9723
11022	0	0	Ki67+	 5840 10008
11023	0	0	Ki67+	 5843 9989
11024	0	0	Ki67+	 5847 9743
11025	0	0	Ki67+	 5852 10048
11026	0	0	Ki67+	 5856 9720
11027	0	0	Ki67+	 5858 9738
11028	0	0	Ki67+	 5875 10029
11029	0	0	Ki67+	 5097 10433
11030	0	0	Ki67+	 5100 10526
11031	0	0	Ki67+	 5104 10446
11032	0	0	Ki67+	 5107 10513
11033	0	0	Ki67+	 5107 11159
11034	0	0	Ki67+	 5115 11211
11035	0	0	Ki67+	 5118 10441
11036	0	0	Ki67+	 5122 10485
11037	0	0	Ki67+	 5132 10466
11038	0	0	Ki67+	 5133 10499
11039	0	0	Ki67+	 5136 11166
11040	0	0	Ki67+	 5141 11129
11041	0	0	Ki67+	 5143 11188
11042	0	0	Ki67+	 5147 10439
11043	0	0	Ki67+	 5173 11126
11044	0	0	Ki67+	 5178 11105
11045	0	0	Ki67+	 5180 10444
11046	0	0	Ki67+	 5184 10419
11047	0	0	Ki67+	 5187 11114
11048	0	0	Ki67+	 5191 11164
11049	0	0	Ki67+	 5192 11182
11050	0	0	Ki67+	 5216 11141
11051	0	0	Ki67+	 5219 11099
11052	0	0	Ki67+	 5225 11118
11053	0	0	Ki67+	 5274 11156
11054	0	0	Ki67+	 5298 11131
11055	0	0	Ki67+	 5301 11082
11056	0	0	Ki67+	 5305 11098
11057	0	0	Ki67+	 5310 11157
11058	0	0	Ki67+	 5331 11088
11059	0	0	Ki67+	 5335 11129
11060	0	0	Ki67+	 5340 11110
11061	0	0	Ki67+	 5343 11037
11062	0	0	Ki67+	 5347 11050
11063	0	0	Ki67+	 5348 11061
11064	0	0	Ki67+	 5356 11080
11065	0	0	Ki67+	 5367 11036
11066	0	0	Ki67+	 5367 11131
11067	0	0	Ki67+	 5375 11142
11068	0	0	Ki67+	 5379 11087
11069	0	0	Ki67+	 5381 11066
11070	0	0	Ki67+	 5390 11157
11071	0	0	Ki67+	 5405 11143
11072	0	0	Ki67+	 5415 11052
11073	0	0	Ki67+	 5415 11091
11074	0	0	Ki67+	 5436 11130
11075	0	0	Ki67+	 5447 11051
11076	0	0	Ki67+	 5451 11097
11077	0	0	Ki67+	 5451 11119
11078	0	0	Ki67+	 5453 10955
11079	0	0	Ki67+	 5456 11019
11080	0	0	Ki67+	 5460 11047
11081	0	0	Ki67+	 5461 11064
11082	0	0	Ki67+	 5476 11122
11083	0	0	Ki67+	 5478 11016
11084	0	0	Ki67+	 5494 11065
11085	0	0	Ki67+	 5499 11081
11086	0	0	Ki67+	 5501 11044
11087	0	0	Ki67+	 5508 11120
11088	0	0	Ki67+	 5531 11048
11089	0	0	Ki67+	 5545 10999
11090	0	0	Ki67+	 5545 11067
11091	0	0	Ki67+	 5547 11050
11092	0	0	Ki67+	 5575 11033
11093	0	0	Ki67+	 5576 10969
11094	0	0	Ki67+	 5581 11002
11095	0	0	Ki67+	 5582 11045
11096	0	0	Ki67+	 5600 11003
11097	0	0	Ki67+	 5607 11058
11098	0	0	Ki67+	 5621 11086
11099	0	0	Ki67+	 5657 11003
11100	0	0	Ki67+	 5657 11095
11101	0	0	Ki67+	 5676 11059
11102	0	0	Ki67+	 5683 10977
11103	0	0	Ki67+	 5715 11038
11104	0	0	Ki67+	 5723 10970
11105	0	0	Ki67+	 5723 11086
11106	0	0	Ki67+	 5730 10987
11107	0	0	Ki67+	 5733 10998
11108	0	0	Ki67+	 5758 11076
11109	0	0	Ki67+	 5763 11039
11110	0	0	Ki67+	 5770 11053
11111	0	0	Ki67+	 5783 10905
11112	0	0	Ki67+	 5796 10882
11113	0	0	Ki67+	 5803 10894
11114	0	0	Ki67+	 5813 11055
11115	0	0	Ki67+	 5816 11157
11116	0	0	Ki67+	 5818 11208
11117	0	0	Ki67+	 5819 10931
11118	0	0	Ki67+	 5823 11067
11119	0	0	Ki67+	 5823 11104
11120	0	0	Ki67+	 5829 10868
11121	0	0	Ki67+	 5833 11086
11122	0	0	Ki67+	 5834 10946
11123	0	0	Ki67+	 5835 11184
11124	0	0	Ki67+	 5840 11165
11125	0	0	Ki67+	 5841 10846
11126	0	0	Ki67+	 5841 10888
11127	0	0	Ki67+	 5846 10903
11128	0	0	Ki67+	 5848 11137
11129	0	0	Ki67+	 5848 11186
11130	0	0	Ki67+	 5855 11214
11131	0	0	Ki67+	 5869 10877
11132	0	0	Ki67+	 5870 11182
11133	0	0	Ki67+	 5881 11099
11134	0	0	Ki67+	 5881 11138
11135	0	0	Ki67+	 5093 11609
11136	0	0	Ki67+	 5100 11298
11137	0	0	Ki67+	 5101 11537
11138	0	0	Ki67+	 5101 11559
11139	0	0	Ki67+	 5101 11952
11140	0	0	Ki67+	 5102 11334
11141	0	0	Ki67+	 5102 11883
11142	0	0	Ki67+	 5103 11354
11143	0	0	Ki67+	 5103 11981
11144	0	0	Ki67+	 5108 11899
11145	0	0	Ki67+	 5111 11870
11146	0	0	Ki67+	 5123 11861
11147	0	0	Ki67+	 5124 11992
11148	0	0	Ki67+	 5129 11547
11149	0	0	Ki67+	 5130 11225
11150	0	0	Ki67+	 5130 11486
11151	0	0	Ki67+	 5132 11512
11152	0	0	Ki67+	 5137 11803
11153	0	0	Ki67+	 5138 11624
11154	0	0	Ki67+	 5138 11916
11155	0	0	Ki67+	 5139 11856
11156	0	0	Ki67+	 5140 11869
11157	0	0	Ki67+	 5142 11382
11158	0	0	Ki67+	 5142 11969
11159	0	0	Ki67+	 5143 11635
11160	0	0	Ki67+	 5148 11558
11161	0	0	Ki67+	 5151 11540
11162	0	0	Ki67+	 5152 11868
11163	0	0	Ki67+	 5165 11375
11164	0	0	Ki67+	 5167 11936
11165	0	0	Ki67+	 5169 11358
11166	0	0	Ki67+	 5170 11914
11167	0	0	Ki67+	 5174 11503
11168	0	0	Ki67+	 5175 11406
11169	0	0	Ki67+	 5176 11489
11170	0	0	Ki67+	 5177 11901
11171	0	0	Ki67+	 5179 11773
11172	0	0	Ki67+	 5179 11948
11173	0	0	Ki67+	 5183 11784
11174	0	0	Ki67+	 5184 11851
11175	0	0	Ki67+	 5185 11960
11176	0	0	Ki67+	 5189 11359
11177	0	0	Ki67+	 5189 11928
11178	0	0	Ki67+	 5193 11815
11179	0	0	Ki67+	 5194 11317
11180	0	0	Ki67+	 5195 11645
11181	0	0	Ki67+	 5202 11307
11182	0	0	Ki67+	 5204 11391
11183	0	0	Ki67+	 5204 11850
11184	0	0	Ki67+	 5216 11358
11185	0	0	Ki67+	 5219 11573
11186	0	0	Ki67+	 5219 11824
11187	0	0	Ki67+	 5220 11910
11188	0	0	Ki67+	 5228 11390
11189	0	0	Ki67+	 5234 11512
11190	0	0	Ki67+	 5234 11863
11191	0	0	Ki67+	 5241 11498
11192	0	0	Ki67+	 5244 11885
11193	0	0	Ki67+	 5253 11927
11194	0	0	Ki67+	 5261 11567
11195	0	0	Ki67+	 5264 11654
11196	0	0	Ki67+	 5268 11618
11197	0	0	Ki67+	 5271 11410
11198	0	0	Ki67+	 5275 11850
11199	0	0	Ki67+	 5278 11870
11200	0	0	Ki67+	 5281 11343
11201	0	0	Ki67+	 5288 11789
11202	0	0	Ki67+	 5290 11564
11203	0	0	Ki67+	 5294 11866
11204	0	0	Ki67+	 5295 11885
11205	0	0	Ki67+	 5296 11327
11206	0	0	Ki67+	 5298 11508
11207	0	0	Ki67+	 5299 11634
11208	0	0	Ki67+	 5303 11344
11209	0	0	Ki67+	 5303 11600
11210	0	0	Ki67+	 5309 11560
11211	0	0	Ki67+	 5314 11897
11212	0	0	Ki67+	 5319 11838
11213	0	0	Ki67+	 5323 11537
11214	0	0	Ki67+	 5329 11574
11215	0	0	Ki67+	 5331 11411
11216	0	0	Ki67+	 5332 11644
11217	0	0	Ki67+	 5343 11636
11218	0	0	Ki67+	 5344 11806
11219	0	0	Ki67+	 5347 11614
11220	0	0	Ki67+	 5356 11878
11221	0	0	Ki67+	 5357 11519
11222	0	0	Ki67+	 5358 11419
11223	0	0	Ki67+	 5359 11316
11224	0	0	Ki67+	 5361 11355
11225	0	0	Ki67+	 5361 11675
11226	0	0	Ki67+	 5369 11722
11227	0	0	Ki67+	 5371 11629
11228	0	0	Ki67+	 5372 11525
11229	0	0	Ki67+	 5375 11754
11230	0	0	Ki67+	 5381 11358
11231	0	0	Ki67+	 5384 11398
11232	0	0	Ki67+	 5384 11812
11233	0	0	Ki67+	 5385 11335
11234	0	0	Ki67+	 5386 11610
11235	0	0	Ki67+	 5391 11367
11236	0	0	Ki67+	 5392 11444
11237	0	0	Ki67+	 5392 11847
11238	0	0	Ki67+	 5393 11560
11239	0	0	Ki67+	 5399 11580
11240	0	0	Ki67+	 5400 11436
11241	0	0	Ki67+	 5402 11418
11242	0	0	Ki67+	 5402 11590
11243	0	0	Ki67+	 5403 11853
11244	0	0	Ki67+	 5406 11769
11245	0	0	Ki67+	 5408 12012
11246	0	0	Ki67+	 5412 11741
11247	0	0	Ki67+	 5414 11584
11248	0	0	Ki67+	 5419 11818
11249	0	0	Ki67+	 5422 11536
11250	0	0	Ki67+	 5424 11828
11251	0	0	Ki67+	 5425 11991
11252	0	0	Ki67+	 5426 11575
11253	0	0	Ki67+	 5426 12008
11254	0	0	Ki67+	 5428 11441
11255	0	0	Ki67+	 5432 11428
11256	0	0	Ki67+	 5437 11704
11257	0	0	Ki67+	 5437 11969
11258	0	0	Ki67+	 5438 11785
11259	0	0	Ki67+	 5440 11534
11260	0	0	Ki67+	 5441 11383
11261	0	0	Ki67+	 5445 11577
11262	0	0	Ki67+	 5449 11435
11263	0	0	Ki67+	 5458 11814
11264	0	0	Ki67+	 5459 11345
11265	0	0	Ki67+	 5459 12005
11266	0	0	Ki67+	 5462 11737
11267	0	0	Ki67+	 5462 11961
11268	0	0	Ki67+	 5464 11430
11269	0	0	Ki67+	 5471 11318
11270	0	0	Ki67+	 5471 11415
11271	0	0	Ki67+	 5473 11780
11272	0	0	Ki67+	 5474 11762
11273	0	0	Ki67+	 5485 11793
11274	0	0	Ki67+	 5486 11975
11275	0	0	Ki67+	 5494 11703
11276	0	0	Ki67+	 5499 11766
11277	0	0	Ki67+	 5501 11323
11278	0	0	Ki67+	 5505 11408
11279	0	0	Ki67+	 5506 11435
11280	0	0	Ki67+	 5520 11400
11281	0	0	Ki67+	 5522 11701
11282	0	0	Ki67+	 5522 11947
11283	0	0	Ki67+	 5523 12002
11284	0	0	Ki67+	 5525 11305
11285	0	0	Ki67+	 5526 11741
11286	0	0	Ki67+	 5528 11570
11287	0	0	Ki67+	 5531 11753
11288	0	0	Ki67+	 5532 11977
11289	0	0	Ki67+	 5541 11591
11290	0	0	Ki67+	 5556 11594
11291	0	0	Ki67+	 5556 11620
11292	0	0	Ki67+	 5558 11572
11293	0	0	Ki67+	 5560 11706
11294	0	0	Ki67+	 5562 11654
11295	0	0	Ki67+	 5564 11941
11296	0	0	Ki67+	 5566 11907
11297	0	0	Ki67+	 5570 11329
11298	0	0	Ki67+	 5577 11589
11299	0	0	Ki67+	 5577 11958
11300	0	0	Ki67+	 5585 11448
11301	0	0	Ki67+	 5585 11459
11302	0	0	Ki67+	 5590 11652
11303	0	0	Ki67+	 5596 11620
11304	0	0	Ki67+	 5597 11913
11305	0	0	Ki67+	 5602 11341
11306	0	0	Ki67+	 5602 11355
11307	0	0	Ki67+	 5608 11464
11308	0	0	Ki67+	 5608 11881
11309	0	0	Ki67+	 5621 11304
11310	0	0	Ki67+	 5622 11315
11311	0	0	Ki67+	 5626 11333
11312	0	0	Ki67+	 5627 11475
11313	0	0	Ki67+	 5630 11857
11314	0	0	Ki67+	 5633 11413
11315	0	0	Ki67+	 5635 11945
11316	0	0	Ki67+	 5637 11882
11317	0	0	Ki67+	 5639 11349
11318	0	0	Ki67+	 5640 11339
11319	0	0	Ki67+	 5648 11476
11320	0	0	Ki67+	 5650 11900
11321	0	0	Ki67+	 5653 11319
11322	0	0	Ki67+	 5665 11485
11323	0	0	Ki67+	 5665 11612
11324	0	0	Ki67+	 5670 11379
11325	0	0	Ki67+	 5674 11451
11326	0	0	Ki67+	 5674 11820
11327	0	0	Ki67+	 5681 11892
11328	0	0	Ki67+	 5685 11807
11329	0	0	Ki67+	 5688 11297
11330	0	0	Ki67+	 5692 11349
11331	0	0	Ki67+	 5695 11317
11332	0	0	Ki67+	 5697 11487
11333	0	0	Ki67+	 5698 11368
11334	0	0	Ki67+	 5699 11872
11335	0	0	Ki67+	 5702 11412
11336	0	0	Ki67+	 5704 11475
11337	0	0	Ki67+	 5708 11919
11338	0	0	Ki67+	 5713 11780
11339	0	0	Ki67+	 5714 11845
11340	0	0	Ki67+	 5717 11399
11341	0	0	Ki67+	 5719 11824
11342	0	0	Ki67+	 5720 11463
11343	0	0	Ki67+	 5723 11433
11344	0	0	Ki67+	 5723 11797
11345	0	0	Ki67+	 5732 11368
11346	0	0	Ki67+	 5732 11419
11347	0	0	Ki67+	 5735 11807
11348	0	0	Ki67+	 5738 11780
11349	0	0	Ki67+	 5747 11758
11350	0	0	Ki67+	 5748 11920
11351	0	0	Ki67+	 5751 11357
11352	0	0	Ki67+	 5754 11390
11353	0	0	Ki67+	 5754 11420
11354	0	0	Ki67+	 5755 11316
11355	0	0	Ki67+	 5759 11790
11356	0	0	Ki67+	 5761 11887
11357	0	0	Ki67+	 5764 11756
11358	0	0	Ki67+	 5764 11927
11359	0	0	Ki67+	 5765 11945
11360	0	0	Ki67+	 5772 11373
11361	0	0	Ki67+	 5773 11717
11362	0	0	Ki67+	 5779 11349
11363	0	0	Ki67+	 5779 11550
11364	0	0	Ki67+	 5779 11824
11365	0	0	Ki67+	 5787 11812
11366	0	0	Ki67+	 5795 11408
11367	0	0	Ki67+	 5796 11393
11368	0	0	Ki67+	 5797 11957
11369	0	0	Ki67+	 5798 11733
11370	0	0	Ki67+	 5800 11778
11371	0	0	Ki67+	 5815 11276
11372	0	0	Ki67+	 5820 11709
11373	0	0	Ki67+	 5822 11365
11374	0	0	Ki67+	 5826 11725
11375	0	0	Ki67+	 5828 11257
11376	0	0	Ki67+	 5832 11798
11377	0	0	Ki67+	 5835 11684
11378	0	0	Ki67+	 5838 11705
11379	0	0	Ki67+	 5842 11937
11380	0	0	Ki67+	 5843 11262
11381	0	0	Ki67+	 5845 11670
11382	0	0	Ki67+	 5846 11368
11383	0	0	Ki67+	 5847 11338
11384	0	0	Ki67+	 5847 11387
11385	0	0	Ki67+	 5849 11629
11386	0	0	Ki67+	 5854 11731
11387	0	0	Ki67+	 5857 11949
11388	0	0	Ki67+	 5858 11352
11389	0	0	Ki67+	 5862 11308
11390	0	0	Ki67+	 5866 11781
11391	0	0	Ki67+	 5867 11972
11392	0	0	Ki67+	 5869 11693
11393	0	0	Ki67+	 5875 11367
11394	0	0	Ki67+	 5882 11292
11395	0	0	Ki67+	 5884 11263
11396	0	0	Ki67+	 5100 12526
11397	0	0	Ki67+	 5104 12604
11398	0	0	Ki67+	 5162 12747
11399	0	0	Ki67+	 5167 12796
11400	0	0	Ki67+	 5175 12609
11401	0	0	Ki67+	 5175 12744
11402	0	0	Ki67+	 5178 12165
11403	0	0	Ki67+	 5178 12576
11404	0	0	Ki67+	 5179 12484
11405	0	0	Ki67+	 5187 12715
11406	0	0	Ki67+	 5189 12794
11407	0	0	Ki67+	 5191 12558
11408	0	0	Ki67+	 5193 12250
11409	0	0	Ki67+	 5198 12490
11410	0	0	Ki67+	 5198 12669
11411	0	0	Ki67+	 5199 12330
11412	0	0	Ki67+	 5199 12429
11413	0	0	Ki67+	 5200 12066
11414	0	0	Ki67+	 5203 12539
11415	0	0	Ki67+	 5205 12405
11416	0	0	Ki67+	 5205 12562
11417	0	0	Ki67+	 5207 12528
11418	0	0	Ki67+	 5207 12658
11419	0	0	Ki67+	 5208 12752
11420	0	0	Ki67+	 5214 12556
11421	0	0	Ki67+	 5217 12621
11422	0	0	Ki67+	 5217 12711
11423	0	0	Ki67+	 5219 12315
11424	0	0	Ki67+	 5228 12799
11425	0	0	Ki67+	 5229 12605
11426	0	0	Ki67+	 5235 12364
11427	0	0	Ki67+	 5241 12327
11428	0	0	Ki67+	 5249 12570
11429	0	0	Ki67+	 5250 12258
11430	0	0	Ki67+	 5252 12361
11431	0	0	Ki67+	 5256 12704
11432	0	0	Ki67+	 5258 12529
11433	0	0	Ki67+	 5258 12686
11434	0	0	Ki67+	 5264 12477
11435	0	0	Ki67+	 5268 12603
11436	0	0	Ki67+	 5271 12361
11437	0	0	Ki67+	 5272 12638
11438	0	0	Ki67+	 5276 12328
11439	0	0	Ki67+	 5278 12392
11440	0	0	Ki67+	 5280 12532
11441	0	0	Ki67+	 5282 12561
11442	0	0	Ki67+	 5284 12363
11443	0	0	Ki67+	 5288 12640
11444	0	0	Ki67+	 5292 12236
11445	0	0	Ki67+	 5294 12193
11446	0	0	Ki67+	 5297 12206
11447	0	0	Ki67+	 5303 12592
11448	0	0	Ki67+	 5306 12707
11449	0	0	Ki67+	 5307 12340
11450	0	0	Ki67+	 5308 12272
11451	0	0	Ki67+	 5312 12495
11452	0	0	Ki67+	 5316 12439
11453	0	0	Ki67+	 5317 12100
11454	0	0	Ki67+	 5317 12385
11455	0	0	Ki67+	 5319 12310
11456	0	0	Ki67+	 5320 12151
11457	0	0	Ki67+	 5325 12238
11458	0	0	Ki67+	 5331 12206
11459	0	0	Ki67+	 5340 12125
11460	0	0	Ki67+	 5341 12327
11461	0	0	Ki67+	 5344 12582
11462	0	0	Ki67+	 5346 12177
11463	0	0	Ki67+	 5349 12419
11464	0	0	Ki67+	 5360 12305
11465	0	0	Ki67+	 5363 12216
11466	0	0	Ki67+	 5363 12293
11467	0	0	Ki67+	 5365 12378
11468	0	0	Ki67+	 5368 12158
11469	0	0	Ki67+	 5368 12322
11470	0	0	Ki67+	 5372 12054
11471	0	0	Ki67+	 5376 12075
11472	0	0	Ki67+	 5377 12098
11473	0	0	Ki67+	 5383 12277
11474	0	0	Ki67+	 5396 12076
11475	0	0	Ki67+	 5400 12120
11476	0	0	Ki67+	 5401 12155
11477	0	0	Ki67+	 5406 12202
11478	0	0	Ki67+	 5411 12267
11479	0	0	Ki67+	 5420 12038
11480	0	0	Ki67+	 5420 12185
11481	0	0	Ki67+	 5427 12094
11482	0	0	Ki67+	 5432 12064
11483	0	0	Ki67+	 5445 12183
11484	0	0	Ki67+	 5448 12141
11485	0	0	Ki67+	 5477 12646
11486	0	0	Ki67+	 5478 12770
11487	0	0	Ki67+	 5480 12687
11488	0	0	Ki67+	 5482 12574
11489	0	0	Ki67+	 5501 12801
11490	0	0	Ki67+	 5509 12688
11491	0	0	Ki67+	 5513 12027
11492	0	0	Ki67+	 5523 12522
11493	0	0	Ki67+	 5524 12739
11494	0	0	Ki67+	 5531 12652
11495	0	0	Ki67+	 5531 12790
11496	0	0	Ki67+	 5534 12623
11497	0	0	Ki67+	 5534 12669
11498	0	0	Ki67+	 5541 12598
11499	0	0	Ki67+	 5548 12559
11500	0	0	Ki67+	 5549 12533
11501	0	0	Ki67+	 5550 12690
11502	0	0	Ki67+	 5551 12740
11503	0	0	Ki67+	 5551 12752
11504	0	0	Ki67+	 5552 12448
11505	0	0	Ki67+	 5554 12461
11506	0	0	Ki67+	 5558 12046
11507	0	0	Ki67+	 5560 12725
11508	0	0	Ki67+	 5563 12484
11509	0	0	Ki67+	 5563 12656
11510	0	0	Ki67+	 5564 12778
11511	0	0	Ki67+	 5565 12814
11512	0	0	Ki67+	 5569 12421
11513	0	0	Ki67+	 5569 12616
11514	0	0	Ki67+	 5570 12020
11515	0	0	Ki67+	 5573 12551
11516	0	0	Ki67+	 5573 12578
11517	0	0	Ki67+	 5584 12800
11518	0	0	Ki67+	 5587 12406
11519	0	0	Ki67+	 5587 12741
11520	0	0	Ki67+	 5590 12707
11521	0	0	Ki67+	 5593 12240
11522	0	0	Ki67+	 5595 12341
11523	0	0	Ki67+	 5597 12545
11524	0	0	Ki67+	 5597 12810
11525	0	0	Ki67+	 5598 12396
11526	0	0	Ki67+	 5600 12262
11527	0	0	Ki67+	 5600 12470
11528	0	0	Ki67+	 5604 12663
11529	0	0	Ki67+	 5607 12496
11530	0	0	Ki67+	 5619 12628
11531	0	0	Ki67+	 5623 12285
11532	0	0	Ki67+	 5623 12526
11533	0	0	Ki67+	 5626 12484
11534	0	0	Ki67+	 5627 12448
11535	0	0	Ki67+	 5628 12067
11536	0	0	Ki67+	 5631 12276
11537	0	0	Ki67+	 5631 12341
11538	0	0	Ki67+	 5634 12083
11539	0	0	Ki67+	 5634 12410
11540	0	0	Ki67+	 5640 12776
11541	0	0	Ki67+	 5642 12395
11542	0	0	Ki67+	 5644 12523
11543	0	0	Ki67+	 5645 12084
11544	0	0	Ki67+	 5647 12458
11545	0	0	Ki67+	 5649 12586
11546	0	0	Ki67+	 5649 12722
11547	0	0	Ki67+	 5650 12768
11548	0	0	Ki67+	 5655 12429
11549	0	0	Ki67+	 5662 12325
11550	0	0	Ki67+	 5665 12199
11551	0	0	Ki67+	 5665 12535
11552	0	0	Ki67+	 5666 12607
11553	0	0	Ki67+	 5667 12440
11554	0	0	Ki67+	 5674 12418
11555	0	0	Ki67+	 5676 12431
11556	0	0	Ki67+	 5677 12171
11557	0	0	Ki67+	 5677 12228
11558	0	0	Ki67+	 5677 12313
11559	0	0	Ki67+	 5678 12358
11560	0	0	Ki67+	 5691 12260
11561	0	0	Ki67+	 5691 12416
11562	0	0	Ki67+	 5692 12097
11563	0	0	Ki67+	 5693 12183
11564	0	0	Ki67+	 5694 12714
11565	0	0	Ki67+	 5698 12575
11566	0	0	Ki67+	 5699 12588
11567	0	0	Ki67+	 5702 12607
11568	0	0	Ki67+	 5706 12682
11569	0	0	Ki67+	 5710 12617
11570	0	0	Ki67+	 5719 12535
11571	0	0	Ki67+	 5725 12236
11572	0	0	Ki67+	 5726 12602
11573	0	0	Ki67+	 5727 12528
11574	0	0	Ki67+	 5734 12564
11575	0	0	Ki67+	 5735 12357
11576	0	0	Ki67+	 5735 12576
11577	0	0	Ki67+	 5735 12693
11578	0	0	Ki67+	 5739 12332
11579	0	0	Ki67+	 5739 12648
11580	0	0	Ki67+	 5740 12299
11581	0	0	Ki67+	 5749 12598
11582	0	0	Ki67+	 5750 12658
11583	0	0	Ki67+	 5751 12324
11584	0	0	Ki67+	 5752 12700
11585	0	0	Ki67+	 5758 12568
11586	0	0	Ki67+	 5763 12546
11587	0	0	Ki67+	 5769 12160
11588	0	0	Ki67+	 5769 12652
11589	0	0	Ki67+	 5772 12260
11590	0	0	Ki67+	 5773 12536
11591	0	0	Ki67+	 5777 12708
11592	0	0	Ki67+	 5781 12718
11593	0	0	Ki67+	 5783 12665
11594	0	0	Ki67+	 5785 12250
11595	0	0	Ki67+	 5789 12553
11596	0	0	Ki67+	 5791 12382
11597	0	0	Ki67+	 5792 12415
11598	0	0	Ki67+	 5798 12241
11599	0	0	Ki67+	 5805 12684
11600	0	0	Ki67+	 5805 12702
11601	0	0	Ki67+	 5808 12472
11602	0	0	Ki67+	 5811 12570
11603	0	0	Ki67+	 5813 12264
11604	0	0	Ki67+	 5813 12342
11605	0	0	Ki67+	 5817 12673
11606	0	0	Ki67+	 5818 12187
11607	0	0	Ki67+	 5820 12727
11608	0	0	Ki67+	 5827 12401
11609	0	0	Ki67+	 5828 12712
11610	0	0	Ki67+	 5831 12193
11611	0	0	Ki67+	 5831 12655
11612	0	0	Ki67+	 5841 12263
11613	0	0	Ki67+	 5848 12278
11614	0	0	Ki67+	 5848 12575
11615	0	0	Ki67+	 5849 12707
11616	0	0	Ki67+	 5852 12333
11617	0	0	Ki67+	 5855 12609
11618	0	0	Ki67+	 5857 12409
11619	0	0	Ki67+	 5857 12593
11620	0	0	Ki67+	 5864 12537
11621	0	0	Ki67+	 5868 12121
11622	0	0	Ki67+	 5873 12054
11623	0	0	Ki67+	 5873 12139
11624	0	0	Ki67+	 5873 12314
11625	0	0	Ki67+	 5877 12127
11626	0	0	Ki67+	 5878 12634
11627	0	0	Ki67+	 5881 12090
11628	0	0	Ki67+	 5887 12207
11629	0	0	Ki67+	 5092 13427
11630	0	0	Ki67+	 5098 13042
11631	0	0	Ki67+	 5100 12920
11632	0	0	Ki67+	 5104 13589
11633	0	0	Ki67+	 5105 13371
11634	0	0	Ki67+	 5113 12968
11635	0	0	Ki67+	 5121 13032
11636	0	0	Ki67+	 5123 13088
11637	0	0	Ki67+	 5129 12909
11638	0	0	Ki67+	 5129 12967
11639	0	0	Ki67+	 5140 13331
11640	0	0	Ki67+	 5143 13294
11641	0	0	Ki67+	 5146 12952
11642	0	0	Ki67+	 5147 13367
11643	0	0	Ki67+	 5148 13007
11644	0	0	Ki67+	 5149 13602
11645	0	0	Ki67+	 5154 13044
11646	0	0	Ki67+	 5156 13323
11647	0	0	Ki67+	 5157 13226
11648	0	0	Ki67+	 5158 13286
11649	0	0	Ki67+	 5163 13087
11650	0	0	Ki67+	 5170 13210
11651	0	0	Ki67+	 5174 13222
11652	0	0	Ki67+	 5175 13350
11653	0	0	Ki67+	 5177 13301
11654	0	0	Ki67+	 5178 12880
11655	0	0	Ki67+	 5185 12998
11656	0	0	Ki67+	 5190 13595
11657	0	0	Ki67+	 5194 13278
11658	0	0	Ki67+	 5195 13011
11659	0	0	Ki67+	 5199 13341
11660	0	0	Ki67+	 5200 13173
11661	0	0	Ki67+	 5204 13307
11662	0	0	Ki67+	 5207 12818
11663	0	0	Ki67+	 5207 13216
11664	0	0	Ki67+	 5207 13328
11665	0	0	Ki67+	 5209 13045
11666	0	0	Ki67+	 5209 13150
11667	0	0	Ki67+	 5210 13598
11668	0	0	Ki67+	 5215 13287
11669	0	0	Ki67+	 5218 13198
11670	0	0	Ki67+	 5220 13144
11671	0	0	Ki67+	 5221 13064
11672	0	0	Ki67+	 5223 13214
11673	0	0	Ki67+	 5226 13185
11674	0	0	Ki67+	 5228 13054
11675	0	0	Ki67+	 5231 12847
11676	0	0	Ki67+	 5232 13317
11677	0	0	Ki67+	 5247 12882
11678	0	0	Ki67+	 5249 13259
11679	0	0	Ki67+	 5257 13219
11680	0	0	Ki67+	 5268 13274
11681	0	0	Ki67+	 5269 12926
11682	0	0	Ki67+	 5275 12996
11683	0	0	Ki67+	 5277 13237
11684	0	0	Ki67+	 5282 13178
11685	0	0	Ki67+	 5282 13200
11686	0	0	Ki67+	 5290 12972
11687	0	0	Ki67+	 5291 13163
11688	0	0	Ki67+	 5293 13183
11689	0	0	Ki67+	 5297 12950
11690	0	0	Ki67+	 5302 13001
11691	0	0	Ki67+	 5307 13204
11692	0	0	Ki67+	 5324 12981
11693	0	0	Ki67+	 5328 13226
11694	0	0	Ki67+	 5329 13152
11695	0	0	Ki67+	 5330 13172
11696	0	0	Ki67+	 5331 13197
11697	0	0	Ki67+	 5333 13585
11698	0	0	Ki67+	 5346 13015
11699	0	0	Ki67+	 5349 13272
11700	0	0	Ki67+	 5358 13165
11701	0	0	Ki67+	 5363 13229
11702	0	0	Ki67+	 5371 12962
11703	0	0	Ki67+	 5373 13185
11704	0	0	Ki67+	 5374 13595
11705	0	0	Ki67+	 5375 13198
11706	0	0	Ki67+	 5375 13277
11707	0	0	Ki67+	 5378 13299
11708	0	0	Ki67+	 5380 13004
11709	0	0	Ki67+	 5391 13140
11710	0	0	Ki67+	 5395 13210
11711	0	0	Ki67+	 5395 13227
11712	0	0	Ki67+	 5400 12905
11713	0	0	Ki67+	 5406 13245
11714	0	0	Ki67+	 5408 13603
11715	0	0	Ki67+	 5410 13024
11716	0	0	Ki67+	 5415 12940
11717	0	0	Ki67+	 5419 13176
11718	0	0	Ki67+	 5423 13306
11719	0	0	Ki67+	 5425 12957
11720	0	0	Ki67+	 5425 12994
11721	0	0	Ki67+	 5429 13233
11722	0	0	Ki67+	 5431 13153
11723	0	0	Ki67+	 5432 13169
11724	0	0	Ki67+	 5436 12962
11725	0	0	Ki67+	 5443 13611
11726	0	0	Ki67+	 5445 13264
11727	0	0	Ki67+	 5445 13595
11728	0	0	Ki67+	 5447 13287
11729	0	0	Ki67+	 5448 13010
11730	0	0	Ki67+	 5449 13228
11731	0	0	Ki67+	 5452 13199
11732	0	0	Ki67+	 5456 13154
11733	0	0	Ki67+	 5456 13164
11734	0	0	Ki67+	 5457 12985
11735	0	0	Ki67+	 5463 12848
11736	0	0	Ki67+	 5471 12862
11737	0	0	Ki67+	 5472 13173
11738	0	0	Ki67+	 5474 12971
11739	0	0	Ki67+	 5477 13035
11740	0	0	Ki67+	 5478 13157
11741	0	0	Ki67+	 5481 12850
11742	0	0	Ki67+	 5483 12988
11743	0	0	Ki67+	 5484 12939
11744	0	0	Ki67+	 5484 13134
11745	0	0	Ki67+	 5488 13235
11746	0	0	Ki67+	 5494 12963
11747	0	0	Ki67+	 5500 13193
11748	0	0	Ki67+	 5502 13145
11749	0	0	Ki67+	 5504 12942
11750	0	0	Ki67+	 5504 13286
11751	0	0	Ki67+	 5509 12882
11752	0	0	Ki67+	 5511 13251
11753	0	0	Ki67+	 5512 12967
11754	0	0	Ki67+	 5527 12962
11755	0	0	Ki67+	 5531 13201
11756	0	0	Ki67+	 5533 12998
11757	0	0	Ki67+	 5533 13553
11758	0	0	Ki67+	 5540 13173
11759	0	0	Ki67+	 5541 12939
11760	0	0	Ki67+	 5546 13205
11761	0	0	Ki67+	 5547 13277
11762	0	0	Ki67+	 5548 13249
11763	0	0	Ki67+	 5551 12885
11764	0	0	Ki67+	 5562 13231
11765	0	0	Ki67+	 5564 13199
11766	0	0	Ki67+	 5564 13585
11767	0	0	Ki67+	 5571 12970
11768	0	0	Ki67+	 5577 13606
11769	0	0	Ki67+	 5580 13177
11770	0	0	Ki67+	 5584 12915
11771	0	0	Ki67+	 5588 12861
11772	0	0	Ki67+	 5588 13281
11773	0	0	Ki67+	 5589 13568
11774	0	0	Ki67+	 5596 13255
11775	0	0	Ki67+	 5597 13550
11776	0	0	Ki67+	 5600 13149
11777	0	0	Ki67+	 5603 13226
11778	0	0	Ki67+	 5606 13214
11779	0	0	Ki67+	 5609 13172
11780	0	0	Ki67+	 5617 13571
11781	0	0	Ki67+	 5618 12858
11782	0	0	Ki67+	 5618 12904
11783	0	0	Ki67+	 5619 13208
11784	0	0	Ki67+	 5620 13254
11785	0	0	Ki67+	 5621 13612
11786	0	0	Ki67+	 5636 13112
11787	0	0	Ki67+	 5637 13558
11788	0	0	Ki67+	 5640 13171
11789	0	0	Ki67+	 5644 13256
11790	0	0	Ki67+	 5656 12865
11791	0	0	Ki67+	 5659 13193
11792	0	0	Ki67+	 5661 13138
11793	0	0	Ki67+	 5663 13030
11794	0	0	Ki67+	 5663 13578
11795	0	0	Ki67+	 5666 13203
11796	0	0	Ki67+	 5670 13278
11797	0	0	Ki67+	 5672 13549
11798	0	0	Ki67+	 5673 12892
11799	0	0	Ki67+	 5677 13219
11800	0	0	Ki67+	 5682 13603
11801	0	0	Ki67+	 5685 13161
11802	0	0	Ki67+	 5685 13264
11803	0	0	Ki67+	 5686 13583
11804	0	0	Ki67+	 5691 12851
11805	0	0	Ki67+	 5692 13184
11806	0	0	Ki67+	 5695 13287
11807	0	0	Ki67+	 5703 13206
11808	0	0	Ki67+	 5708 13151
11809	0	0	Ki67+	 5713 12947
11810	0	0	Ki67+	 5713 13546
11811	0	0	Ki67+	 5719 13269
11812	0	0	Ki67+	 5721 13590
11813	0	0	Ki67+	 5722 13308
11814	0	0	Ki67+	 5723 12932
11815	0	0	Ki67+	 5729 13206
11816	0	0	Ki67+	 5743 13067
11817	0	0	Ki67+	 5745 12910
11818	0	0	Ki67+	 5752 13183
11819	0	0	Ki67+	 5755 13226
11820	0	0	Ki67+	 5762 13269
11821	0	0	Ki67+	 5765 13568
11822	0	0	Ki67+	 5777 13338
11823	0	0	Ki67+	 5779 12888
11824	0	0	Ki67+	 5787 13535
11825	0	0	Ki67+	 5794 12938
11826	0	0	Ki67+	 5804 12971
11827	0	0	Ki67+	 5813 13212
11828	0	0	Ki67+	 5817 13189
11829	0	0	Ki67+	 5823 12905
11830	0	0	Ki67+	 5825 13277
11831	0	0	Ki67+	 5839 12931
11832	0	0	Ki67+	 5840 12897
11833	0	0	Ki67+	 5840 13086
11834	0	0	Ki67+	 5842 13210
11835	0	0	Ki67+	 5845 12964
11836	0	0	Ki67+	 5846 13220
11837	0	0	Ki67+	 5847 12982
11838	0	0	Ki67+	 5850 13251
11839	0	0	Ki67+	 5855 13348
11840	0	0	Ki67+	 5865 12973
11841	0	0	Ki67+	 5868 13279
11842	0	0	Ki67+	 5870 12937
11843	0	0	Ki67+	 5877 12882
11844	0	0	Ki67+	 5880 13223
11845	0	0	Ki67+	 5089 14046
11846	0	0	Ki67+	 5093 13655
11847	0	0	Ki67+	 5096 13678
11848	0	0	Ki67+	 5096 14366
11849	0	0	Ki67+	 5097 13769
11850	0	0	Ki67+	 5108 13619
11851	0	0	Ki67+	 5108 13968
11852	0	0	Ki67+	 5110 13733
11853	0	0	Ki67+	 5116 13645
11854	0	0	Ki67+	 5116 14089
11855	0	0	Ki67+	 5119 13903
11856	0	0	Ki67+	 5121 14330
11857	0	0	Ki67+	 5123 13665
11858	0	0	Ki67+	 5124 13937
11859	0	0	Ki67+	 5127 13963
11860	0	0	Ki67+	 5128 13994
11861	0	0	Ki67+	 5129 14038
11862	0	0	Ki67+	 5137 14294
11863	0	0	Ki67+	 5140 14314
11864	0	0	Ki67+	 5141 13956
11865	0	0	Ki67+	 5147 14353
11866	0	0	Ki67+	 5149 13987
11867	0	0	Ki67+	 5151 13893
11868	0	0	Ki67+	 5160 13637
11869	0	0	Ki67+	 5162 13861
11870	0	0	Ki67+	 5176 13888
11871	0	0	Ki67+	 5180 13690
11872	0	0	Ki67+	 5182 14304
11873	0	0	Ki67+	 5182 14329
11874	0	0	Ki67+	 5192 13648
11875	0	0	Ki67+	 5195 14297
11876	0	0	Ki67+	 5198 14026
11877	0	0	Ki67+	 5208 14336
11878	0	0	Ki67+	 5209 14290
11879	0	0	Ki67+	 5217 13676
11880	0	0	Ki67+	 5221 13637
11881	0	0	Ki67+	 5235 14055
11882	0	0	Ki67+	 5249 13647
11883	0	0	Ki67+	 5252 13622
11884	0	0	Ki67+	 5255 13879
11885	0	0	Ki67+	 5258 13695
11886	0	0	Ki67+	 5260 14009
11887	0	0	Ki67+	 5260 14407
11888	0	0	Ki67+	 5263 13899
11889	0	0	Ki67+	 5263 14056
11890	0	0	Ki67+	 5276 13703
11891	0	0	Ki67+	 5276 13798
11892	0	0	Ki67+	 5280 14050
11893	0	0	Ki67+	 5283 13658
11894	0	0	Ki67+	 5286 14283
11895	0	0	Ki67+	 5293 13673
11896	0	0	Ki67+	 5300 14036
11897	0	0	Ki67+	 5301 13642
11898	0	0	Ki67+	 5318 13679
11899	0	0	Ki67+	 5319 14312
11900	0	0	Ki67+	 5323 13842
11901	0	0	Ki67+	 5326 13820
11902	0	0	Ki67+	 5330 13873
11903	0	0	Ki67+	 5330 14013
11904	0	0	Ki67+	 5338 14330
11905	0	0	Ki67+	 5351 13858
11906	0	0	Ki67+	 5364 13630
11907	0	0	Ki67+	 5365 13982
11908	0	0	Ki67+	 5373 13998
11909	0	0	Ki67+	 5377 13850
11910	0	0	Ki67+	 5387 14249
11911	0	0	Ki67+	 5394 14296
11912	0	0	Ki67+	 5400 13978
11913	0	0	Ki67+	 5403 14287
11914	0	0	Ki67+	 5407 14302
11915	0	0	Ki67+	 5408 13627
11916	0	0	Ki67+	 5409 13989
11917	0	0	Ki67+	 5410 13968
11918	0	0	Ki67+	 5413 13867
11919	0	0	Ki67+	 5419 13929
11920	0	0	Ki67+	 5420 13900
11921	0	0	Ki67+	 5420 14335
11922	0	0	Ki67+	 5421 14008
11923	0	0	Ki67+	 5424 13995
11924	0	0	Ki67+	 5433 14020
11925	0	0	Ki67+	 5437 14314
11926	0	0	Ki67+	 5452 13749
11927	0	0	Ki67+	 5456 13811
11928	0	0	Ki67+	 5470 14298
11929	0	0	Ki67+	 5477 13636
11930	0	0	Ki67+	 5479 13621
11931	0	0	Ki67+	 5492 13925
11932	0	0	Ki67+	 5497 13729
11933	0	0	Ki67+	 5497 13941
11934	0	0	Ki67+	 5503 13641
11935	0	0	Ki67+	 5503 14270
11936	0	0	Ki67+	 5513 13930
11937	0	0	Ki67+	 5518 13660
11938	0	0	Ki67+	 5527 13929
11939	0	0	Ki67+	 5545 14273
11940	0	0	Ki67+	 5546 14212
11941	0	0	Ki67+	 5554 14258
11942	0	0	Ki67+	 5559 13846
11943	0	0	Ki67+	 5559 14273
11944	0	0	Ki67+	 5564 13642
11945	0	0	Ki67+	 5567 13764
11946	0	0	Ki67+	 5582 14253
11947	0	0	Ki67+	 5621 13854
11948	0	0	Ki67+	 5624 14194
11949	0	0	Ki67+	 5628 13922
11950	0	0	Ki67+	 5633 13875
11951	0	0	Ki67+	 5635 13856
11952	0	0	Ki67+	 5656 13842
11953	0	0	Ki67+	 5669 13718
11954	0	0	Ki67+	 5686 13813
11955	0	0	Ki67+	 5689 13738
11956	0	0	Ki67+	 5692 14259
11957	0	0	Ki67+	 5699 13715
11958	0	0	Ki67+	 5702 14219
11959	0	0	Ki67+	 5704 14406
11960	0	0	Ki67+	 5711 14387
11961	0	0	Ki67+	 5715 13637
11962	0	0	Ki67+	 5731 13645
11963	0	0	Ki67+	 5732 13733
11964	0	0	Ki67+	 5742 13800
11965	0	0	Ki67+	 5745 14138
11966	0	0	Ki67+	 5754 14169
11967	0	0	Ki67+	 5781 13648
11968	0	0	Ki67+	 5783 13821
11969	0	0	Ki67+	 5788 13634
11970	0	0	Ki67+	 5812 14219
11971	0	0	Ki67+	 5813 13790
11972	0	0	Ki67+	 5824 13813
11973	0	0	Ki67+	 5835 13831
11974	0	0	Ki67+	 5836 14180
11975	0	0	Ki67+	 5836 14214
11976	0	0	Ki67+	 5844 14331
11977	0	0	Ki67+	 5859 14118
11978	0	0	Ki67+	 5865 14288
11979	0	0	Ki67+	 5869 14309
11980	0	0	Ki67+	 5878 14334
11981	0	0	Ki67+	 5880 14083
11982	0	0	Ki67+	 5883 13773
11983	0	0	Ki67+	 5883 13794
11984	0	0	Ki67+	 5886 14182
11985	0	0	Ki67+	 5090 14965
11986	0	0	Ki67+	 5101 15158
11987	0	0	Ki67+	 5114 14978
11988	0	0	Ki67+	 5114 15133
11989	0	0	Ki67+	 5120 14503
11990	0	0	Ki67+	 5125 15040
11991	0	0	Ki67+	 5137 15121
11992	0	0	Ki67+	 5143 14831
11993	0	0	Ki67+	 5147 14983
11994	0	0	Ki67+	 5148 15110
11995	0	0	Ki67+	 5153 14736
11996	0	0	Ki67+	 5175 14491
11997	0	0	Ki67+	 5180 15132
11998	0	0	Ki67+	 5182 14848
11999	0	0	Ki67+	 5189 14435
12000	0	0	Ki67+	 5189 15093
12001	0	0	Ki67+	 5190 14463
12002	0	0	Ki67+	 5190 14866
12003	0	0	Ki67+	 5193 14504
12004	0	0	Ki67+	 5201 14445
12005	0	0	Ki67+	 5202 14989
12006	0	0	Ki67+	 5204 14962
12007	0	0	Ki67+	 5216 15003
12008	0	0	Ki67+	 5216 15121
12009	0	0	Ki67+	 5218 14962
12010	0	0	Ki67+	 5219 14474
12011	0	0	Ki67+	 5229 14488
12012	0	0	Ki67+	 5240 15000
12013	0	0	Ki67+	 5243 14955
12014	0	0	Ki67+	 5249 14836
12015	0	0	Ki67+	 5265 14774
12016	0	0	Ki67+	 5269 15186
12017	0	0	Ki67+	 5274 14939
12018	0	0	Ki67+	 5274 14991
12019	0	0	Ki67+	 5289 15112
12020	0	0	Ki67+	 5294 14991
12021	0	0	Ki67+	 5311 15046
12022	0	0	Ki67+	 5319 14494
12023	0	0	Ki67+	 5338 14445
12024	0	0	Ki67+	 5340 14976
12025	0	0	Ki67+	 5343 15061
12026	0	0	Ki67+	 5357 14461
12027	0	0	Ki67+	 5370 14474
12028	0	0	Ki67+	 5372 14658
12029	0	0	Ki67+	 5388 15028
12030	0	0	Ki67+	 5392 15062
12031	0	0	Ki67+	 5405 14983
12032	0	0	Ki67+	 5406 14669
12033	0	0	Ki67+	 5423 14521
12034	0	0	Ki67+	 5426 14499
12035	0	0	Ki67+	 5457 14980
12036	0	0	Ki67+	 5459 15000
12037	0	0	Ki67+	 5474 14420
12038	0	0	Ki67+	 5504 15187
12039	0	0	Ki67+	 5543 14422
12040	0	0	Ki67+	 5543 14961
12041	0	0	Ki67+	 5580 14592
12042	0	0	Ki67+	 5595 14925
12043	0	0	Ki67+	 5601 14948
12044	0	0	Ki67+	 5603 14598
12045	0	0	Ki67+	 5606 15036
12046	0	0	Ki67+	 5611 14469
12047	0	0	Ki67+	 5617 14890
12048	0	0	Ki67+	 5627 14494
12049	0	0	Ki67+	 5629 14476
12050	0	0	Ki67+	 5637 14896
12051	0	0	Ki67+	 5673 14949
12052	0	0	Ki67+	 5728 14923
12053	0	0	Ki67+	 5740 14786
12054	0	0	Ki67+	 5740 14881
12055	0	0	Ki67+	 5740 15058
12056	0	0	Ki67+	 5746 14744
12057	0	0	Ki67+	 5750 14418
12058	0	0	Ki67+	 5773 14866
12059	0	0	Ki67+	 5780 14891
12060	0	0	Ki67+	 5788 14783
12061	0	0	Ki67+	 5800 14768
12062	0	0	Ki67+	 5806 14691
12063	0	0	Ki67+	 5808 14676
12064	0	0	Ki67+	 5817 14816
12065	0	0	Ki67+	 5828 14703
12066	0	0	Ki67+	 5853 14762
12067	0	0	Ki67+	 5864 14694
12068	0	0	Ki67+	 5868 14732
12069	0	0	Ki67+	 5185 15430
12070	0	0	Ki67+	 5304 15381
12071	0	0	Ki67+	 5342 15285
12072	0	0	Ki67+	 5522 15261
12073	0	0	Ki67+	 5121 18113
12074	0	0	Ki67+	 5133 18128
12075	0	0	Ki67+	 5182 18090
12076	0	0	Ki67+	 5213 18109
12077	0	0	Ki67+	 5223 18080
12078	0	0	Ki67+	 5232 18012
12079	0	0	Ki67+	 5247 18007
12080	0	0	Ki67+	 5252 18045
12081	0	0	Ki67+	 5287 18028
12082	0	0	Ki67+	 5288 18078
12083	0	0	Ki67+	 5292 18043
12084	0	0	Ki67+	 5300 17987
12085	0	0	Ki67+	 5314 18099
12086	0	0	Ki67+	 5315 18087
12087	0	0	Ki67+	 5325 18076
12088	0	0	Ki67+	 5330 18026
12089	0	0	Ki67+	 5347 18040
12090	0	0	Ki67+	 5354 18077
12091	0	0	Ki67+	 5359 18023
12092	0	0	Ki67+	 5369 18067
12093	0	0	Ki67+	 5373 18001
12094	0	0	Ki67+	 5389 18046
12095	0	0	Ki67+	 5401 17973
12096	0	0	Ki67+	 5404 18000
12097	0	0	Ki67+	 5408 18065
12098	0	0	Ki67+	 5422 18064
12099	0	0	Ki67+	 5437 18022
12100	0	0	Ki67+	 5442 18010
12101	0	0	Ki67+	 5478 18056
12102	0	0	Ki67+	 5501 18083
12103	0	0	Ki67+	 5505 18051
12104	0	0	Ki67+	 5516 17987
12105	0	0	Ki67+	 5526 18134
12106	0	0	Ki67+	 5538 18026
12107	0	0	Ki67+	 5558 17927
12108	0	0	Ki67+	 5582 17974
12109	0	0	Ki67+	 5583 17994
12110	0	0	Ki67+	 5594 17953
12111	0	0	Ki67+	 5603 18185
12112	0	0	Ki67+	 5618 18155
12113	0	0	Ki67+	 5624 17943
12114	0	0	Ki67+	 5646 18170
12115	0	0	Ki67+	 5649 17821
12116	0	0	Ki67+	 5660 18097
12117	0	0	Ki67+	 5662 17921
12118	0	0	Ki67+	 5670 17861
12119	0	0	Ki67+	 5678 17815
12120	0	0	Ki67+	 5685 17892
12121	0	0	Ki67+	 5685 17942
12122	0	0	Ki67+	 5688 17866
12123	0	0	Ki67+	 5692 17828
12124	0	0	Ki67+	 5708 17912
12125	0	0	Ki67+	 5723 17778
12126	0	0	Ki67+	 5765 17846
12127	0	0	Ki67+	 5770 17785
12128	0	0	Ki67+	 5796 17816
12129	0	0	Ki67+	 5811 17844
12130	0	0	Ki67+	 5842 18158
12131	0	0	Ki67+	 5181 18659
12132	0	0	Ki67+	 5228 18276
12133	0	0	Ki67+	 5290 18592
12134	0	0	Ki67+	 5312 18518
12135	0	0	Ki67+	 5326 18510
12136	0	0	Ki67+	 5339 18521
12137	0	0	Ki67+	 5344 18728
12138	0	0	Ki67+	 5364 18594
12139	0	0	Ki67+	 5376 18538
12140	0	0	Ki67+	 5376 18795
12141	0	0	Ki67+	 5381 18818
12142	0	0	Ki67+	 5382 18996
12143	0	0	Ki67+	 5383 18832
12144	0	0	Ki67+	 5385 18488
12145	0	0	Ki67+	 5396 18976
12146	0	0	Ki67+	 5402 18518
12147	0	0	Ki67+	 5402 18557
12148	0	0	Ki67+	 5428 18957
12149	0	0	Ki67+	 5436 18537
12150	0	0	Ki67+	 5444 18441
12151	0	0	Ki67+	 5464 18640
12152	0	0	Ki67+	 5472 18603
12153	0	0	Ki67+	 5474 18622
12154	0	0	Ki67+	 5476 18513
12155	0	0	Ki67+	 5484 18523
12156	0	0	Ki67+	 5496 18564
12157	0	0	Ki67+	 5501 18705
12158	0	0	Ki67+	 5512 18853
12159	0	0	Ki67+	 5516 18964
12160	0	0	Ki67+	 5522 18673
12161	0	0	Ki67+	 5533 18619
12162	0	0	Ki67+	 5536 18562
12163	0	0	Ki67+	 5563 18642
12164	0	0	Ki67+	 5600 18535
12165	0	0	Ki67+	 5614 18577
12166	0	0	Ki67+	 5636 18507
12167	0	0	Ki67+	 5682 18548
12168	0	0	Ki67+	 5697 18574
12169	0	0	Ki67+	 5716 18554
12170	0	0	Ki67+	 5738 18821
12171	0	0	Ki67+	 5792 18246
12172	0	0	Ki67+	 5827 18584
12173	0	0	Ki67+	 5834 18662
12174	0	0	Ki67+	 5858 18294
12175	0	0	Ki67+	 5878 18263
12176	0	0	Ki67+	 5885 18217
12177	0	0	Ki67+	 5089 19242
12178	0	0	Ki67+	 5120 19619
12179	0	0	Ki67+	 5129 19656
12180	0	0	Ki67+	 5181 19435
12181	0	0	Ki67+	 5307 19391
12182	0	0	Ki67+	 5326 19460
12183	0	0	Ki67+	 5335 19502
12184	0	0	Ki67+	 5340 19472
12185	0	0	Ki67+	 5354 19457
12186	0	0	Ki67+	 5372 19512
12187	0	0	Ki67+	 5388 19413
12188	0	0	Ki67+	 5396 19286
12189	0	0	Ki67+	 5397 19472
12190	0	0	Ki67+	 5399 19080
12191	0	0	Ki67+	 5400 19482
12192	0	0	Ki67+	 5411 19392
12193	0	0	Ki67+	 5416 19294
12194	0	0	Ki67+	 5421 19079
12195	0	0	Ki67+	 5429 19488
12196	0	0	Ki67+	 5431 19299
12197	0	0	Ki67+	 5441 19389
12198	0	0	Ki67+	 5445 19525
12199	0	0	Ki67+	 5449 19364
12200	0	0	Ki67+	 5453 19498
12201	0	0	Ki67+	 5457 19281
12202	0	0	Ki67+	 5466 19568
12203	0	0	Ki67+	 5475 19202
12204	0	0	Ki67+	 5488 19185
12205	0	0	Ki67+	 5490 19237
12206	0	0	Ki67+	 5493 19461
12207	0	0	Ki67+	 5511 19445
12208	0	0	Ki67+	 5521 19595
12209	0	0	Ki67+	 5524 19394
12210	0	0	Ki67+	 5524 19459
12211	0	0	Ki67+	 5527 19381
12212	0	0	Ki67+	 5536 19733
12213	0	0	Ki67+	 5545 19280
12214	0	0	Ki67+	 5546 19577
12215	0	0	Ki67+	 5547 19797
12216	0	0	Ki67+	 5548 19422
12217	0	0	Ki67+	 5549 19442
12218	0	0	Ki67+	 5563 19419
12219	0	0	Ki67+	 5581 19642
12220	0	0	Ki67+	 5599 19437
12221	0	0	Ki67+	 5600 19152
12222	0	0	Ki67+	 5610 19466
12223	0	0	Ki67+	 5612 19499
12224	0	0	Ki67+	 5616 19102
12225	0	0	Ki67+	 5616 19782
12226	0	0	Ki67+	 5619 19058
12227	0	0	Ki67+	 5623 19237
12228	0	0	Ki67+	 5628 19045
12229	0	0	Ki67+	 5640 19479
12230	0	0	Ki67+	 5643 19594
12231	0	0	Ki67+	 5652 19084
12232	0	0	Ki67+	 5659 19198
12233	0	0	Ki67+	 5663 19658
12234	0	0	Ki67+	 5667 19618
12235	0	0	Ki67+	 5671 19506
12236	0	0	Ki67+	 5672 19564
12237	0	0	Ki67+	 5672 19682
12238	0	0	Ki67+	 5685 19540
12239	0	0	Ki67+	 5691 19743
12240	0	0	Ki67+	 5691 19801
12241	0	0	Ki67+	 5703 19737
12242	0	0	Ki67+	 5708 19171
12243	0	0	Ki67+	 5712 19592
12244	0	0	Ki67+	 5717 19782
12245	0	0	Ki67+	 5722 19031
12246	0	0	Ki67+	 5736 19051
12247	0	0	Ki67+	 5741 19025
12248	0	0	Ki67+	 5741 19734
12249	0	0	Ki67+	 5758 19678
12250	0	0	Ki67+	 5760 19451
12251	0	0	Ki67+	 5791 19024
12252	0	0	Ki67+	 5815 19573
12253	0	0	Ki67+	 5819 19618
12254	0	0	Ki67+	 5824 19199
12255	0	0	Ki67+	 5837 19629
12256	0	0	Ki67+	 5845 19201
12257	0	0	Ki67+	 5859 19605
12258	0	0	Ki67+	 5865 19130
12259	0	0	Ki67+	 5875 19708
12260	0	0	Ki67+	 5884 19138
12261	0	0	Ki67+	 5106 20575
12262	0	0	Ki67+	 5150 20129
12263	0	0	Ki67+	 5150 20320
12264	0	0	Ki67+	 5168 20283
12265	0	0	Ki67+	 5174 20076
12266	0	0	Ki67+	 5181 20304
12267	0	0	Ki67+	 5181 20392
12268	0	0	Ki67+	 5182 20271
12269	0	0	Ki67+	 5185 20356
12270	0	0	Ki67+	 5196 19959
12271	0	0	Ki67+	 5199 20229
12272	0	0	Ki67+	 5201 20354
12273	0	0	Ki67+	 5209 20435
12274	0	0	Ki67+	 5216 20336
12275	0	0	Ki67+	 5220 20250
12276	0	0	Ki67+	 5222 20219
12277	0	0	Ki67+	 5222 20372
12278	0	0	Ki67+	 5225 20307
12279	0	0	Ki67+	 5225 20408
12280	0	0	Ki67+	 5229 20053
12281	0	0	Ki67+	 5235 20442
12282	0	0	Ki67+	 5243 20301
12283	0	0	Ki67+	 5244 20228
12284	0	0	Ki67+	 5248 20057
12285	0	0	Ki67+	 5248 20476
12286	0	0	Ki67+	 5249 20490
12287	0	0	Ki67+	 5252 20210
12288	0	0	Ki67+	 5258 20460
12289	0	0	Ki67+	 5262 20238
12290	0	0	Ki67+	 5262 20513
12291	0	0	Ki67+	 5265 20450
12292	0	0	Ki67+	 5282 20441
12293	0	0	Ki67+	 5289 20503
12294	0	0	Ki67+	 5290 20490
12295	0	0	Ki67+	 5300 20516
12296	0	0	Ki67+	 5303 20458
12297	0	0	Ki67+	 5304 20299
12298	0	0	Ki67+	 5305 20245
12299	0	0	Ki67+	 5313 20502
12300	0	0	Ki67+	 5318 20526
12301	0	0	Ki67+	 5322 20312
12302	0	0	Ki67+	 5331 20502
12303	0	0	Ki67+	 5333 20336
12304	0	0	Ki67+	 5333 20466
12305	0	0	Ki67+	 5336 20307
12306	0	0	Ki67+	 5340 20392
12307	0	0	Ki67+	 5342 20380
12308	0	0	Ki67+	 5343 20476
12309	0	0	Ki67+	 5353 20506
12310	0	0	Ki67+	 5354 20437
12311	0	0	Ki67+	 5356 20281
12312	0	0	Ki67+	 5358 20586
12313	0	0	Ki67+	 5376 20168
12314	0	0	Ki67+	 5380 20563
12315	0	0	Ki67+	 5381 20376
12316	0	0	Ki67+	 5383 20305
12317	0	0	Ki67+	 5389 20451
12318	0	0	Ki67+	 5391 20593
12319	0	0	Ki67+	 5406 20557
12320	0	0	Ki67+	 5407 20580
12321	0	0	Ki67+	 5410 20500
12322	0	0	Ki67+	 5417 20421
12323	0	0	Ki67+	 5420 20556
12324	0	0	Ki67+	 5432 20531
12325	0	0	Ki67+	 5433 20598
12326	0	0	Ki67+	 5454 20467
12327	0	0	Ki67+	 5458 20576
12328	0	0	Ki67+	 5460 20438
12329	0	0	Ki67+	 5471 20154
12330	0	0	Ki67+	 5474 20538
12331	0	0	Ki67+	 5477 20444
12332	0	0	Ki67+	 5484 20248
12333	0	0	Ki67+	 5491 20476
12334	0	0	Ki67+	 5504 20100
12335	0	0	Ki67+	 5507 20230
12336	0	0	Ki67+	 5520 20177
12337	0	0	Ki67+	 5525 20592
12338	0	0	Ki67+	 5530 20545
12339	0	0	Ki67+	 5531 20325
12340	0	0	Ki67+	 5541 20146
12341	0	0	Ki67+	 5541 20228
12342	0	0	Ki67+	 5547 20596
12343	0	0	Ki67+	 5549 20176
12344	0	0	Ki67+	 5552 20331
12345	0	0	Ki67+	 5556 20090
12346	0	0	Ki67+	 5558 20045
12347	0	0	Ki67+	 5558 20063
12348	0	0	Ki67+	 5558 20253
12349	0	0	Ki67+	 5559 20101
12350	0	0	Ki67+	 5562 20227
12351	0	0	Ki67+	 5562 20275
12352	0	0	Ki67+	 5564 19856
12353	0	0	Ki67+	 5565 20126
12354	0	0	Ki67+	 5568 20572
12355	0	0	Ki67+	 5572 20331
12356	0	0	Ki67+	 5575 20083
12357	0	0	Ki67+	 5575 20186
12358	0	0	Ki67+	 5587 19978
12359	0	0	Ki67+	 5589 20185
12360	0	0	Ki67+	 5590 20321
12361	0	0	Ki67+	 5592 19851
12362	0	0	Ki67+	 5592 20393
12363	0	0	Ki67+	 5593 19906
12364	0	0	Ki67+	 5594 20251
12365	0	0	Ki67+	 5595 20306
12366	0	0	Ki67+	 5596 20427
12367	0	0	Ki67+	 5597 20378
12368	0	0	Ki67+	 5603 20111
12369	0	0	Ki67+	 5618 20037
12370	0	0	Ki67+	 5620 19896
12371	0	0	Ki67+	 5622 20283
12372	0	0	Ki67+	 5624 20324
12373	0	0	Ki67+	 5628 20301
12374	0	0	Ki67+	 5640 20473
12375	0	0	Ki67+	 5652 20356
12376	0	0	Ki67+	 5653 20382
12377	0	0	Ki67+	 5655 20279
12378	0	0	Ki67+	 5659 20436
12379	0	0	Ki67+	 5664 20260
12380	0	0	Ki67+	 5679 20344
12381	0	0	Ki67+	 5681 20494
12382	0	0	Ki67+	 5687 20389
12383	0	0	Ki67+	 5697 20444
12384	0	0	Ki67+	 5698 20473
12385	0	0	Ki67+	 5700 20390
12386	0	0	Ki67+	 5713 20339
12387	0	0	Ki67+	 5714 20429
12388	0	0	Ki67+	 5717 20397
12389	0	0	Ki67+	 5721 20449
12390	0	0	Ki67+	 5723 20326
12391	0	0	Ki67+	 5725 20311
12392	0	0	Ki67+	 5726 20499
12393	0	0	Ki67+	 5727 20399
12394	0	0	Ki67+	 5730 20108
12395	0	0	Ki67+	 5739 20423
12396	0	0	Ki67+	 5740 20498
12397	0	0	Ki67+	 5741 19921
12398	0	0	Ki67+	 5745 20442
12399	0	0	Ki67+	 5751 20477
12400	0	0	Ki67+	 5752 19976
12401	0	0	Ki67+	 5757 20448
12402	0	0	Ki67+	 5757 20519
12403	0	0	Ki67+	 5759 20392
12404	0	0	Ki67+	 5767 19968
12405	0	0	Ki67+	 5769 20062
12406	0	0	Ki67+	 5779 20413
12407	0	0	Ki67+	 5787 20475
12408	0	0	Ki67+	 5790 20190
12409	0	0	Ki67+	 5796 20426
12410	0	0	Ki67+	 5798 20262
12411	0	0	Ki67+	 5817 20175
12412	0	0	Ki67+	 5822 20244
12413	0	0	Ki67+	 5827 20332
12414	0	0	Ki67+	 5842 20362
12415	0	0	Ki67+	 5845 20301
12416	0	0	Ki67+	 5859 20351
12417	0	0	Ki67+	 5881 20190
12418	0	0	Ki67+	 5885 20309
12419	0	0	Ki67+	 5094 20868
12420	0	0	Ki67+	 5098 21218
12421	0	0	Ki67+	 5104 20923
12422	0	0	Ki67+	 5113 21023
12423	0	0	Ki67+	 5114 21146
12424	0	0	Ki67+	 5117 20706
12425	0	0	Ki67+	 5124 21132
12426	0	0	Ki67+	 5143 21161
12427	0	0	Ki67+	 5144 21184
12428	0	0	Ki67+	 5146 21026
12429	0	0	Ki67+	 5148 21259
12430	0	0	Ki67+	 5156 21050
12431	0	0	Ki67+	 5167 20647
12432	0	0	Ki67+	 5168 21212
12433	0	0	Ki67+	 5168 21315
12434	0	0	Ki67+	 5173 21294
12435	0	0	Ki67+	 5193 21038
12436	0	0	Ki67+	 5195 21094
12437	0	0	Ki67+	 5199 21280
12438	0	0	Ki67+	 5200 21251
12439	0	0	Ki67+	 5206 21222
12440	0	0	Ki67+	 5219 21105
12441	0	0	Ki67+	 5220 21351
12442	0	0	Ki67+	 5227 21079
12443	0	0	Ki67+	 5234 21153
12444	0	0	Ki67+	 5235 21182
12445	0	0	Ki67+	 5238 21206
12446	0	0	Ki67+	 5239 21248
12447	0	0	Ki67+	 5246 21114
12448	0	0	Ki67+	 5248 21129
12449	0	0	Ki67+	 5250 21332
12450	0	0	Ki67+	 5255 21348
12451	0	0	Ki67+	 5258 21229
12452	0	0	Ki67+	 5265 21365
12453	0	0	Ki67+	 5274 21380
12454	0	0	Ki67+	 5283 21187
12455	0	0	Ki67+	 5286 21282
12456	0	0	Ki67+	 5289 21131
12457	0	0	Ki67+	 5289 21229
12458	0	0	Ki67+	 5291 21075
12459	0	0	Ki67+	 5292 21370
12460	0	0	Ki67+	 5299 21338
12461	0	0	Ki67+	 5301 21388
12462	0	0	Ki67+	 5303 21303
12463	0	0	Ki67+	 5309 21279
12464	0	0	Ki67+	 5315 21355
12465	0	0	Ki67+	 5322 21214
12466	0	0	Ki67+	 5327 21323
12467	0	0	Ki67+	 5328 21292
12468	0	0	Ki67+	 5332 21396
12469	0	0	Ki67+	 5334 20648
12470	0	0	Ki67+	 5334 21140
12471	0	0	Ki67+	 5336 21334
12472	0	0	Ki67+	 5342 21318
12473	0	0	Ki67+	 5345 21170
12474	0	0	Ki67+	 5362 21283
12475	0	0	Ki67+	 5363 21184
12476	0	0	Ki67+	 5363 21339
12477	0	0	Ki67+	 5364 20626
12478	0	0	Ki67+	 5366 21246
12479	0	0	Ki67+	 5369 21381
12480	0	0	Ki67+	 5377 21334
12481	0	0	Ki67+	 5379 20661
12482	0	0	Ki67+	 5379 21306
12483	0	0	Ki67+	 5383 20954
12484	0	0	Ki67+	 5388 21144
12485	0	0	Ki67+	 5389 20914
12486	0	0	Ki67+	 5390 21406
12487	0	0	Ki67+	 5395 21160
12488	0	0	Ki67+	 5401 21099
12489	0	0	Ki67+	 5402 21389
12490	0	0	Ki67+	 5403 21130
12491	0	0	Ki67+	 5406 20992
12492	0	0	Ki67+	 5413 21013
12493	0	0	Ki67+	 5414 20904
12494	0	0	Ki67+	 5416 20662
12495	0	0	Ki67+	 5418 21207
12496	0	0	Ki67+	 5419 21352
12497	0	0	Ki67+	 5421 20964
12498	0	0	Ki67+	 5423 20645
12499	0	0	Ki67+	 5423 21065
12500	0	0	Ki67+	 5425 20616
12501	0	0	Ki67+	 5425 20711
12502	0	0	Ki67+	 5426 21271
12503	0	0	Ki67+	 5431 20684
12504	0	0	Ki67+	 5435 21182
12505	0	0	Ki67+	 5435 21370
12506	0	0	Ki67+	 5436 20783
12507	0	0	Ki67+	 5442 20744
12508	0	0	Ki67+	 5447 20923
12509	0	0	Ki67+	 5449 20734
12510	0	0	Ki67+	 5449 20897
12511	0	0	Ki67+	 5451 20985
12512	0	0	Ki67+	 5451 21051
12513	0	0	Ki67+	 5452 20826
12514	0	0	Ki67+	 5456 20773
12515	0	0	Ki67+	 5463 21004
12516	0	0	Ki67+	 5465 20930
12517	0	0	Ki67+	 5466 21074
12518	0	0	Ki67+	 5467 20880
12519	0	0	Ki67+	 5467 21162
12520	0	0	Ki67+	 5468 20800
12521	0	0	Ki67+	 5469 20693
12522	0	0	Ki67+	 5470 21258
12523	0	0	Ki67+	 5471 20853
12524	0	0	Ki67+	 5471 21396
12525	0	0	Ki67+	 5476 20610
12526	0	0	Ki67+	 5477 21355
12527	0	0	Ki67+	 5479 20696
12528	0	0	Ki67+	 5479 20873
12529	0	0	Ki67+	 5479 21267
12530	0	0	Ki67+	 5480 21098
12531	0	0	Ki67+	 5480 21380
12532	0	0	Ki67+	 5482 21224
12533	0	0	Ki67+	 5485 20733
12534	0	0	Ki67+	 5485 20807
12535	0	0	Ki67+	 5485 21010
12536	0	0	Ki67+	 5491 21057
12537	0	0	Ki67+	 5493 20877
12538	0	0	Ki67+	 5494 21288
12539	0	0	Ki67+	 5496 20828
12540	0	0	Ki67+	 5496 21306
12541	0	0	Ki67+	 5498 20709
12542	0	0	Ki67+	 5500 20737
12543	0	0	Ki67+	 5501 21360
12544	0	0	Ki67+	 5504 20988
12545	0	0	Ki67+	 5504 21011
12546	0	0	Ki67+	 5504 21405
12547	0	0	Ki67+	 5505 21190
12548	0	0	Ki67+	 5505 21293
12549	0	0	Ki67+	 5510 21233
12550	0	0	Ki67+	 5512 21056
12551	0	0	Ki67+	 5513 21099
12552	0	0	Ki67+	 5516 20656
12553	0	0	Ki67+	 5516 21308
12554	0	0	Ki67+	 5517 20760
12555	0	0	Ki67+	 5517 20809
12556	0	0	Ki67+	 5518 20793
12557	0	0	Ki67+	 5520 21041
12558	0	0	Ki67+	 5520 21382
12559	0	0	Ki67+	 5522 20620
12560	0	0	Ki67+	 5528 20674
12561	0	0	Ki67+	 5528 21375
12562	0	0	Ki67+	 5530 20836
12563	0	0	Ki67+	 5530 21146
12564	0	0	Ki67+	 5531 21132
12565	0	0	Ki67+	 5532 20940
12566	0	0	Ki67+	 5532 20981
12567	0	0	Ki67+	 5532 21335
12568	0	0	Ki67+	 5534 21176
12569	0	0	Ki67+	 5535 20875
12570	0	0	Ki67+	 5535 21156
12571	0	0	Ki67+	 5536 20723
12572	0	0	Ki67+	 5537 20692
12573	0	0	Ki67+	 5537 21065
12574	0	0	Ki67+	 5537 21285
12575	0	0	Ki67+	 5539 20734
12576	0	0	Ki67+	 5539 20950
12577	0	0	Ki67+	 5540 21016
12578	0	0	Ki67+	 5541 21365
12579	0	0	Ki67+	 5543 20771
12580	0	0	Ki67+	 5543 21182
12581	0	0	Ki67+	 5545 20813
12582	0	0	Ki67+	 5546 21233
12583	0	0	Ki67+	 5547 20637
12584	0	0	Ki67+	 5547 20918
12585	0	0	Ki67+	 5548 20928
12586	0	0	Ki67+	 5553 21051
12587	0	0	Ki67+	 5555 21156
12588	0	0	Ki67+	 5558 20968
12589	0	0	Ki67+	 5559 20690
12590	0	0	Ki67+	 5560 21239
12591	0	0	Ki67+	 5565 20654
12592	0	0	Ki67+	 5565 20945
12593	0	0	Ki67+	 5567 20635
12594	0	0	Ki67+	 5567 21210
12595	0	0	Ki67+	 5568 21138
12596	0	0	Ki67+	 5569 21025
12597	0	0	Ki67+	 5570 20616
12598	0	0	Ki67+	 5571 21052
12599	0	0	Ki67+	 5572 21091
12600	0	0	Ki67+	 5574 21254
12601	0	0	Ki67+	 5575 20760
12602	0	0	Ki67+	 5576 20743
12603	0	0	Ki67+	 5577 21293
12604	0	0	Ki67+	 5579 20718
12605	0	0	Ki67+	 5580 20669
12606	0	0	Ki67+	 5582 21353
12607	0	0	Ki67+	 5585 21004
12608	0	0	Ki67+	 5585 21253
12609	0	0	Ki67+	 5588 21288
12610	0	0	Ki67+	 5593 20916
12611	0	0	Ki67+	 5594 21057
12612	0	0	Ki67+	 5594 21148
12613	0	0	Ki67+	 5596 21079
12614	0	0	Ki67+	 5596 21239
12615	0	0	Ki67+	 5597 20865
12616	0	0	Ki67+	 5600 21100
12617	0	0	Ki67+	 5600 21190
12618	0	0	Ki67+	 5604 21334
12619	0	0	Ki67+	 5610 21133
12620	0	0	Ki67+	 5612 20779
12621	0	0	Ki67+	 5613 21342
12622	0	0	Ki67+	 5615 21146
12623	0	0	Ki67+	 5617 20619
12624	0	0	Ki67+	 5617 20732
12625	0	0	Ki67+	 5619 21325
12626	0	0	Ki67+	 5621 20978
12627	0	0	Ki67+	 5621 21218
12628	0	0	Ki67+	 5623 20652
12629	0	0	Ki67+	 5626 20699
12630	0	0	Ki67+	 5628 20675
12631	0	0	Ki67+	 5629 20772
12632	0	0	Ki67+	 5629 21065
12633	0	0	Ki67+	 5629 21121
12634	0	0	Ki67+	 5630 21102
12635	0	0	Ki67+	 5634 20615
12636	0	0	Ki67+	 5636 20738
12637	0	0	Ki67+	 5636 20834
12638	0	0	Ki67+	 5641 20998
12639	0	0	Ki67+	 5645 21266
12640	0	0	Ki67+	 5647 20690
12641	0	0	Ki67+	 5648 20778
12642	0	0	Ki67+	 5652 20661
12643	0	0	Ki67+	 5654 21250
12644	0	0	Ki67+	 5660 21096
12645	0	0	Ki67+	 5663 21221
12646	0	0	Ki67+	 5665 20826
12647	0	0	Ki67+	 5670 20730
12648	0	0	Ki67+	 5671 21184
12649	0	0	Ki67+	 5673 21136
12650	0	0	Ki67+	 5677 21039
12651	0	0	Ki67+	 5678 20848
12652	0	0	Ki67+	 5678 21021
12653	0	0	Ki67+	 5681 20740
12654	0	0	Ki67+	 5682 21070
12655	0	0	Ki67+	 5685 20647
12656	0	0	Ki67+	 5686 21156
12657	0	0	Ki67+	 5690 21104
12658	0	0	Ki67+	 5697 21131
12659	0	0	Ki67+	 5698 21038
12660	0	0	Ki67+	 5698 21290
12661	0	0	Ki67+	 5699 20983
12662	0	0	Ki67+	 5712 20977
12663	0	0	Ki67+	 5715 20796
12664	0	0	Ki67+	 5719 20767
12665	0	0	Ki67+	 5720 21102
12666	0	0	Ki67+	 5721 21072
12667	0	0	Ki67+	 5723 20780
12668	0	0	Ki67+	 5726 21260
12669	0	0	Ki67+	 5727 21321
12670	0	0	Ki67+	 5729 20970
12671	0	0	Ki67+	 5733 20757
12672	0	0	Ki67+	 5738 20979
12673	0	0	Ki67+	 5742 20840
12674	0	0	Ki67+	 5742 21355
12675	0	0	Ki67+	 5745 21373
12676	0	0	Ki67+	 5748 21187
12677	0	0	Ki67+	 5752 21297
12678	0	0	Ki67+	 5757 21086
12679	0	0	Ki67+	 5757 21132
12680	0	0	Ki67+	 5776 20953
12681	0	0	Ki67+	 5777 20722
12682	0	0	Ki67+	 5778 20943
12683	0	0	Ki67+	 5782 20841
12684	0	0	Ki67+	 5783 21018
12685	0	0	Ki67+	 5784 20995
12686	0	0	Ki67+	 5784 21051
12687	0	0	Ki67+	 5787 20926
12688	0	0	Ki67+	 5797 21405
12689	0	0	Ki67+	 5810 20838
12690	0	0	Ki67+	 5817 20901
12691	0	0	Ki67+	 5818 21053
12692	0	0	Ki67+	 5821 21008
12693	0	0	Ki67+	 5825 20868
12694	0	0	Ki67+	 5830 20973
12695	0	0	Ki67+	 5838 20898
12696	0	0	Ki67+	 5840 21267
12697	0	0	Ki67+	 5844 20805
12698	0	0	Ki67+	 5856 21225
12699	0	0	Ki67+	 5858 21209
12700	0	0	Ki67+	 5864 21374
12701	0	0	Ki67+	 5874 20976
12702	0	0	Ki67+	 5110 21409
12703	0	0	Ki67+	 5153 21664
12704	0	0	Ki67+	 5162 22087
12705	0	0	Ki67+	 5204 22156
12706	0	0	Ki67+	 5238 21473
12707	0	0	Ki67+	 5245 21461
12708	0	0	Ki67+	 5254 21533
12709	0	0	Ki67+	 5256 22113
12710	0	0	Ki67+	 5259 21477
12711	0	0	Ki67+	 5265 21569
12712	0	0	Ki67+	 5273 21457
12713	0	0	Ki67+	 5289 21467
12714	0	0	Ki67+	 5306 21418
12715	0	0	Ki67+	 5306 21503
12716	0	0	Ki67+	 5313 21494
12717	0	0	Ki67+	 5317 21637
12718	0	0	Ki67+	 5319 21593
12719	0	0	Ki67+	 5321 21428
12720	0	0	Ki67+	 5329 21472
12721	0	0	Ki67+	 5331 21647
12722	0	0	Ki67+	 5340 21680
12723	0	0	Ki67+	 5344 21668
12724	0	0	Ki67+	 5344 22153
12725	0	0	Ki67+	 5356 21416
12726	0	0	Ki67+	 5359 21615
12727	0	0	Ki67+	 5360 21442
12728	0	0	Ki67+	 5364 21498
12729	0	0	Ki67+	 5382 21451
12730	0	0	Ki67+	 5383 21467
12731	0	0	Ki67+	 5391 21662
12732	0	0	Ki67+	 5400 21482
12733	0	0	Ki67+	 5410 21487
12734	0	0	Ki67+	 5414 21438
12735	0	0	Ki67+	 5422 21779
12736	0	0	Ki67+	 5423 21485
12737	0	0	Ki67+	 5431 21802
12738	0	0	Ki67+	 5432 21523
12739	0	0	Ki67+	 5434 21578
12740	0	0	Ki67+	 5437 22177
12741	0	0	Ki67+	 5438 21475
12742	0	0	Ki67+	 5443 21427
12743	0	0	Ki67+	 5456 21494
12744	0	0	Ki67+	 5459 21570
12745	0	0	Ki67+	 5460 21608
12746	0	0	Ki67+	 5462 21862
12747	0	0	Ki67+	 5465 21678
12748	0	0	Ki67+	 5465 21740
12749	0	0	Ki67+	 5467 21459
12750	0	0	Ki67+	 5467 21876
12751	0	0	Ki67+	 5469 21763
12752	0	0	Ki67+	 5474 21648
12753	0	0	Ki67+	 5477 21409
12754	0	0	Ki67+	 5479 21817
12755	0	0	Ki67+	 5487 21631
12756	0	0	Ki67+	 5493 21686
12757	0	0	Ki67+	 5494 21676
12758	0	0	Ki67+	 5498 21618
12759	0	0	Ki67+	 5502 21708
12760	0	0	Ki67+	 5503 21504
12761	0	0	Ki67+	 5504 21541
12762	0	0	Ki67+	 5510 21560
12763	0	0	Ki67+	 5511 21892
12764	0	0	Ki67+	 5512 21650
12765	0	0	Ki67+	 5518 21468
12766	0	0	Ki67+	 5520 21423
12767	0	0	Ki67+	 5522 21608
12768	0	0	Ki67+	 5523 21691
12769	0	0	Ki67+	 5528 21497
12770	0	0	Ki67+	 5531 21930
12771	0	0	Ki67+	 5534 21670
12772	0	0	Ki67+	 5535 21575
12773	0	0	Ki67+	 5540 21811
12774	0	0	Ki67+	 5541 21588
12775	0	0	Ki67+	 5548 21643
12776	0	0	Ki67+	 5548 21872
12777	0	0	Ki67+	 5549 21857
12778	0	0	Ki67+	 5551 21703
12779	0	0	Ki67+	 5553 21430
12780	0	0	Ki67+	 5554 21622
12781	0	0	Ki67+	 5555 21486
12782	0	0	Ki67+	 5555 21744
12783	0	0	Ki67+	 5556 21948
12784	0	0	Ki67+	 5559 21795
12785	0	0	Ki67+	 5560 21549
12786	0	0	Ki67+	 5567 21651
12787	0	0	Ki67+	 5567 21668
12788	0	0	Ki67+	 5571 21739
12789	0	0	Ki67+	 5574 21513
12790	0	0	Ki67+	 5581 21694
12791	0	0	Ki67+	 5581 21808
12792	0	0	Ki67+	 5586 21678
12793	0	0	Ki67+	 5587 21537
12794	0	0	Ki67+	 5587 21632
12795	0	0	Ki67+	 5587 21664
12796	0	0	Ki67+	 5589 21578
12797	0	0	Ki67+	 5590 21766
12798	0	0	Ki67+	 5591 21616
12799	0	0	Ki67+	 5592 21434
12800	0	0	Ki67+	 5592 21923
12801	0	0	Ki67+	 5594 21589
12802	0	0	Ki67+	 5594 21649
12803	0	0	Ki67+	 5594 21867
12804	0	0	Ki67+	 5595 21839
12805	0	0	Ki67+	 5598 21748
12806	0	0	Ki67+	 5604 21995
12807	0	0	Ki67+	 5607 21513
12808	0	0	Ki67+	 5607 21530
12809	0	0	Ki67+	 5609 21946
12810	0	0	Ki67+	 5611 21893
12811	0	0	Ki67+	 5611 21929
12812	0	0	Ki67+	 5613 21974
12813	0	0	Ki67+	 5614 21707
12814	0	0	Ki67+	 5618 21642
12815	0	0	Ki67+	 5620 21724
12816	0	0	Ki67+	 5623 21540
12817	0	0	Ki67+	 5623 21790
12818	0	0	Ki67+	 5624 21752
12819	0	0	Ki67+	 5626 21446
12820	0	0	Ki67+	 5626 21458
12821	0	0	Ki67+	 5628 21917
12822	0	0	Ki67+	 5629 21685
12823	0	0	Ki67+	 5632 21733
12824	0	0	Ki67+	 5634 21480
12825	0	0	Ki67+	 5635 21800
12826	0	0	Ki67+	 5637 21572
12827	0	0	Ki67+	 5639 21998
12828	0	0	Ki67+	 5640 21669
12829	0	0	Ki67+	 5643 21892
12830	0	0	Ki67+	 5648 21420
12831	0	0	Ki67+	 5649 21732
12832	0	0	Ki67+	 5649 21972
12833	0	0	Ki67+	 5651 21766
12834	0	0	Ki67+	 5651 21807
12835	0	0	Ki67+	 5654 21623
12836	0	0	Ki67+	 5654 21706
12837	0	0	Ki67+	 5658 21921
12838	0	0	Ki67+	 5661 21778
12839	0	0	Ki67+	 5662 21484
12840	0	0	Ki67+	 5663 21680
12841	0	0	Ki67+	 5668 21706
12842	0	0	Ki67+	 5672 21643
12843	0	0	Ki67+	 5672 21949
12844	0	0	Ki67+	 5674 21547
12845	0	0	Ki67+	 5676 21767
12846	0	0	Ki67+	 5680 21873
12847	0	0	Ki67+	 5681 21932
12848	0	0	Ki67+	 5681 22003
12849	0	0	Ki67+	 5685 21607
12850	0	0	Ki67+	 5687 21653
12851	0	0	Ki67+	 5688 21995
12852	0	0	Ki67+	 5689 21453
12853	0	0	Ki67+	 5690 21979
12854	0	0	Ki67+	 5692 21681
12855	0	0	Ki67+	 5692 21790
12856	0	0	Ki67+	 5694 21479
12857	0	0	Ki67+	 5694 21494
12858	0	0	Ki67+	 5696 21946
12859	0	0	Ki67+	 5699 21747
12860	0	0	Ki67+	 5700 21657
12861	0	0	Ki67+	 5702 21416
12862	0	0	Ki67+	 5708 21734
12863	0	0	Ki67+	 5709 21575
12864	0	0	Ki67+	 5711 21922
12865	0	0	Ki67+	 5712 21549
12866	0	0	Ki67+	 5713 21627
12867	0	0	Ki67+	 5713 21776
12868	0	0	Ki67+	 5714 21426
12869	0	0	Ki67+	 5718 21901
12870	0	0	Ki67+	 5718 21957
12871	0	0	Ki67+	 5720 21450
12872	0	0	Ki67+	 5720 21888
12873	0	0	Ki67+	 5721 21844
12874	0	0	Ki67+	 5723 22061
12875	0	0	Ki67+	 5729 21655
12876	0	0	Ki67+	 5729 22006
12877	0	0	Ki67+	 5730 21604
12878	0	0	Ki67+	 5731 21815
12879	0	0	Ki67+	 5738 21680
12880	0	0	Ki67+	 5741 21497
12881	0	0	Ki67+	 5741 21774
12882	0	0	Ki67+	 5745 21411
12883	0	0	Ki67+	 5745 21460
12884	0	0	Ki67+	 5751 22058
12885	0	0	Ki67+	 5752 21787
12886	0	0	Ki67+	 5753 21480
12887	0	0	Ki67+	 5753 21892
12888	0	0	Ki67+	 5753 22031
12889	0	0	Ki67+	 5754 21715
12890	0	0	Ki67+	 5755 21643
12891	0	0	Ki67+	 5756 21997
12892	0	0	Ki67+	 5757 21962
12893	0	0	Ki67+	 5759 21530
12894	0	0	Ki67+	 5764 21687
12895	0	0	Ki67+	 5764 21816
12896	0	0	Ki67+	 5767 21517
12897	0	0	Ki67+	 5769 21849
12898	0	0	Ki67+	 5770 22037
12899	0	0	Ki67+	 5771 21916
12900	0	0	Ki67+	 5772 22087
12901	0	0	Ki67+	 5773 21704
12902	0	0	Ki67+	 5775 22064
12903	0	0	Ki67+	 5776 21590
12904	0	0	Ki67+	 5779 21570
12905	0	0	Ki67+	 5783 21512
12906	0	0	Ki67+	 5786 21526
12907	0	0	Ki67+	 5786 21656
12908	0	0	Ki67+	 5786 21791
12909	0	0	Ki67+	 5786 21856
12910	0	0	Ki67+	 5787 21874
12911	0	0	Ki67+	 5796 22042
12912	0	0	Ki67+	 5796 22092
12913	0	0	Ki67+	 5798 21817
12914	0	0	Ki67+	 5804 21469
12915	0	0	Ki67+	 5805 21522
12916	0	0	Ki67+	 5805 21613
12917	0	0	Ki67+	 5806 21651
12918	0	0	Ki67+	 5807 21433
12919	0	0	Ki67+	 5809 21537
12920	0	0	Ki67+	 5812 22046
12921	0	0	Ki67+	 5814 22028
12922	0	0	Ki67+	 5818 21433
12923	0	0	Ki67+	 5818 21969
12924	0	0	Ki67+	 5821 21789
12925	0	0	Ki67+	 5821 21829
12926	0	0	Ki67+	 5821 21988
12927	0	0	Ki67+	 5823 22086
12928	0	0	Ki67+	 5825 21948
12929	0	0	Ki67+	 5828 21656
12930	0	0	Ki67+	 5828 22112
12931	0	0	Ki67+	 5830 21451
12932	0	0	Ki67+	 5831 21701
12933	0	0	Ki67+	 5836 21502
12934	0	0	Ki67+	 5836 22094
12935	0	0	Ki67+	 5838 21956
12936	0	0	Ki67+	 5838 22015
12937	0	0	Ki67+	 5841 21854
12938	0	0	Ki67+	 5844 21929
12939	0	0	Ki67+	 5845 22126
12940	0	0	Ki67+	 5856 21458
12941	0	0	Ki67+	 5857 21778
12942	0	0	Ki67+	 5857 21959
12943	0	0	Ki67+	 5858 21436
12944	0	0	Ki67+	 5862 22055
12945	0	0	Ki67+	 5867 21891
12946	0	0	Ki67+	 5869 22021
12947	0	0	Ki67+	 5878 21909
12948	0	0	Ki67+	 5878 21979
12949	0	0	Ki67+	 5879 22138
12950	0	0	Ki67+	 5880 21688
12951	0	0	Ki67+	 5883 22115
12952	0	0	Ki67+	 5887 21835
12953	0	0	Ki67+	 5092 22318
12954	0	0	Ki67+	 5108 22985
12955	0	0	Ki67+	 5136 22991
12956	0	0	Ki67+	 5144 22360
12957	0	0	Ki67+	 5151 22532
12958	0	0	Ki67+	 5160 22709
12959	0	0	Ki67+	 5192 22453
12960	0	0	Ki67+	 5232 22263
12961	0	0	Ki67+	 5232 22312
12962	0	0	Ki67+	 5253 22642
12963	0	0	Ki67+	 5265 22653
12964	0	0	Ki67+	 5321 22655
12965	0	0	Ki67+	 5325 22735
12966	0	0	Ki67+	 5432 22507
12967	0	0	Ki67+	 5498 22299
12968	0	0	Ki67+	 5531 22209
12969	0	0	Ki67+	 5554 22522
12970	0	0	Ki67+	 5576 22277
12971	0	0	Ki67+	 5637 22635
12972	0	0	Ki67+	 5785 22333
12973	0	0	Ki67+	 5798 22811
12974	0	0	Ki67+	 5844 22268
12975	0	0	Ki67+	 5868 22645
12976	0	0	Ki67+	 5093 23773
12977	0	0	Ki67+	 5094 23545
12978	0	0	Ki67+	 5105 23698
12979	0	0	Ki67+	 5129 23678
12980	0	0	Ki67+	 5131 23538
12981	0	0	Ki67+	 5137 23552
12982	0	0	Ki67+	 5140 23803
12983	0	0	Ki67+	 5147 23699
12984	0	0	Ki67+	 5157 23720
12985	0	0	Ki67+	 5169 23768
12986	0	0	Ki67+	 5179 23680
12987	0	0	Ki67+	 5182 23650
12988	0	0	Ki67+	 5185 23709
12989	0	0	Ki67+	 5185 23735
12990	0	0	Ki67+	 5186 23594
12991	0	0	Ki67+	 5188 23625
12992	0	0	Ki67+	 5189 23745
12993	0	0	Ki67+	 5190 23561
12994	0	0	Ki67+	 5194 23505
12995	0	0	Ki67+	 5194 23782
12996	0	0	Ki67+	 5210 23609
12997	0	0	Ki67+	 5211 23646
12998	0	0	Ki67+	 5211 23781
12999	0	0	Ki67+	 5213 23592
13000	0	0	Ki67+	 5213 23724
13001	0	0	Ki67+	 5218 23681
13002	0	0	Ki67+	 5237 23538
13003	0	0	Ki67+	 5322 23793
13004	0	0	Ki67+	 5375 23476
13005	0	0	Ki67+	 5397 23778
13006	0	0	Ki67+	 5494 23390
13007	0	0	Ki67+	 5581 23801
13008	0	0	Ki67+	 5613 23729
13009	0	0	Ki67+	 5619 23791
13010	0	0	Ki67+	 5628 23772
13011	0	0	Ki67+	 5638 23770
13012	0	0	Ki67+	 5648 23713
13013	0	0	Ki67+	 5649 23761
13014	0	0	Ki67+	 5653 23689
13015	0	0	Ki67+	 5663 23788
13016	0	0	Ki67+	 5665 23712
13017	0	0	Ki67+	 5693 23658
13018	0	0	Ki67+	 5698 23682
13019	0	0	Ki67+	 5703 23120
13020	0	0	Ki67+	 5709 23650
13021	0	0	Ki67+	 5724 23707
13022	0	0	Ki67+	 5727 23652
13023	0	0	Ki67+	 5736 23627
13024	0	0	Ki67+	 5751 23633
13025	0	0	Ki67+	 5758 23803
13026	0	0	Ki67+	 5760 23689
13027	0	0	Ki67+	 5771 23649
13028	0	0	Ki67+	 5782 23618
13029	0	0	Ki67+	 5783 23794
13030	0	0	Ki67+	 5786 23717
13031	0	0	Ki67+	 5792 23634
13032	0	0	Ki67+	 5810 23583
13033	0	0	Ki67+	 5831 23555
13034	0	0	Ki67+	 5831 23591
13035	0	0	Ki67+	 5836 23538
13036	0	0	Ki67+	 5847 23569
13037	0	0	Ki67+	 5860 23189
13038	0	0	Ki67+	 5864 23562
13039	0	0	Ki67+	 5867 23528
13040	0	0	Ki67+	 5872 23510
13041	0	0	Ki67+	 5876 23496
13042	0	0	Ki67+	 5880 23569
13043	0	0	Ki67+	 5089 24017
13044	0	0	Ki67+	 5097 24373
13045	0	0	Ki67+	 5097 24407
13046	0	0	Ki67+	 5097 24457
13047	0	0	Ki67+	 5113 23959
13048	0	0	Ki67+	 5116 23857
13049	0	0	Ki67+	 5118 23987
13050	0	0	Ki67+	 5118 24451
13051	0	0	Ki67+	 5119 24434
13052	0	0	Ki67+	 5121 24384
13053	0	0	Ki67+	 5128 24022
13054	0	0	Ki67+	 5129 23900
13055	0	0	Ki67+	 5138 23966
13056	0	0	Ki67+	 5144 23940
13057	0	0	Ki67+	 5145 24068
13058	0	0	Ki67+	 5149 24446
13059	0	0	Ki67+	 5162 23809
13060	0	0	Ki67+	 5163 23828
13061	0	0	Ki67+	 5168 23956
13062	0	0	Ki67+	 5172 23834
13063	0	0	Ki67+	 5173 23916
13064	0	0	Ki67+	 5173 23943
13065	0	0	Ki67+	 5188 24397
13066	0	0	Ki67+	 5188 24457
13067	0	0	Ki67+	 5189 24119
13068	0	0	Ki67+	 5193 23834
13069	0	0	Ki67+	 5195 24425
13070	0	0	Ki67+	 5197 24497
13071	0	0	Ki67+	 5202 23957
13072	0	0	Ki67+	 5206 24066
13073	0	0	Ki67+	 5213 24395
13074	0	0	Ki67+	 5216 24449
13075	0	0	Ki67+	 5220 23936
13076	0	0	Ki67+	 5226 24033
13077	0	0	Ki67+	 5230 23923
13078	0	0	Ki67+	 5230 24003
13079	0	0	Ki67+	 5233 24465
13080	0	0	Ki67+	 5237 23885
13081	0	0	Ki67+	 5238 24435
13082	0	0	Ki67+	 5248 23924
13083	0	0	Ki67+	 5249 23825
13084	0	0	Ki67+	 5257 24187
13085	0	0	Ki67+	 5262 24132
13086	0	0	Ki67+	 5267 24259
13087	0	0	Ki67+	 5272 23840
13088	0	0	Ki67+	 5275 24086
13089	0	0	Ki67+	 5276 24104
13090	0	0	Ki67+	 5284 24425
13091	0	0	Ki67+	 5286 23882
13092	0	0	Ki67+	 5291 23931
13093	0	0	Ki67+	 5292 23823
13094	0	0	Ki67+	 5294 24022
13095	0	0	Ki67+	 5300 24037
13096	0	0	Ki67+	 5303 24068
13097	0	0	Ki67+	 5303 24243
13098	0	0	Ki67+	 5308 23854
13099	0	0	Ki67+	 5319 24349
13100	0	0	Ki67+	 5320 24204
13101	0	0	Ki67+	 5321 24164
13102	0	0	Ki67+	 5325 23920
13103	0	0	Ki67+	 5325 24258
13104	0	0	Ki67+	 5326 23844
13105	0	0	Ki67+	 5330 23815
13106	0	0	Ki67+	 5331 23858
13107	0	0	Ki67+	 5335 24125
13108	0	0	Ki67+	 5338 23944
13109	0	0	Ki67+	 5340 24055
13110	0	0	Ki67+	 5342 24389
13111	0	0	Ki67+	 5344 24340
13112	0	0	Ki67+	 5350 23860
13113	0	0	Ki67+	 5350 24202
13114	0	0	Ki67+	 5359 24169
13115	0	0	Ki67+	 5368 24081
13116	0	0	Ki67+	 5368 24099
13117	0	0	Ki67+	 5384 24331
13118	0	0	Ki67+	 5398 24378
13119	0	0	Ki67+	 5407 24240
13120	0	0	Ki67+	 5410 24323
13121	0	0	Ki67+	 5415 24304
13122	0	0	Ki67+	 5420 24372
13123	0	0	Ki67+	 5421 24264
13124	0	0	Ki67+	 5430 24291
13125	0	0	Ki67+	 5431 24342
13126	0	0	Ki67+	 5434 24256
13127	0	0	Ki67+	 5451 24097
13128	0	0	Ki67+	 5460 24125
13129	0	0	Ki67+	 5462 24328
13130	0	0	Ki67+	 5464 24279
13131	0	0	Ki67+	 5468 24369
13132	0	0	Ki67+	 5472 24085
13133	0	0	Ki67+	 5472 24263
13134	0	0	Ki67+	 5479 24180
13135	0	0	Ki67+	 5486 24237
13136	0	0	Ki67+	 5487 24133
13137	0	0	Ki67+	 5490 24319
13138	0	0	Ki67+	 5491 24101
13139	0	0	Ki67+	 5497 23996
13140	0	0	Ki67+	 5500 24093
13141	0	0	Ki67+	 5500 24134
13142	0	0	Ki67+	 5509 24285
13143	0	0	Ki67+	 5510 24020
13144	0	0	Ki67+	 5513 23945
13145	0	0	Ki67+	 5514 23967
13146	0	0	Ki67+	 5517 24037
13147	0	0	Ki67+	 5517 24082
13148	0	0	Ki67+	 5523 23893
13149	0	0	Ki67+	 5524 24009
13150	0	0	Ki67+	 5533 23902
13151	0	0	Ki67+	 5534 24064
13152	0	0	Ki67+	 5535 24173
13153	0	0	Ki67+	 5541 24125
13154	0	0	Ki67+	 5543 23962
13155	0	0	Ki67+	 5544 23919
13156	0	0	Ki67+	 5545 23930
13157	0	0	Ki67+	 5547 24140
13158	0	0	Ki67+	 5549 23867
13159	0	0	Ki67+	 5552 24018
13160	0	0	Ki67+	 5555 24077
13161	0	0	Ki67+	 5558 23937
13162	0	0	Ki67+	 5558 23977
13163	0	0	Ki67+	 5558 24043
13164	0	0	Ki67+	 5558 24172
13165	0	0	Ki67+	 5560 23952
13166	0	0	Ki67+	 5570 23888
13167	0	0	Ki67+	 5572 23900
13168	0	0	Ki67+	 5572 24014
13169	0	0	Ki67+	 5581 23842
13170	0	0	Ki67+	 5589 24102
13171	0	0	Ki67+	 5590 23940
13172	0	0	Ki67+	 5591 23866
13173	0	0	Ki67+	 5595 23921
13174	0	0	Ki67+	 5597 24148
13175	0	0	Ki67+	 5601 23840
13176	0	0	Ki67+	 5613 24003
13177	0	0	Ki67+	 5613 24029
13178	0	0	Ki67+	 5620 23934
13179	0	0	Ki67+	 5620 24077
13180	0	0	Ki67+	 5625 24126
13181	0	0	Ki67+	 5630 24285
13182	0	0	Ki67+	 5634 23874
13183	0	0	Ki67+	 5636 23951
13184	0	0	Ki67+	 5638 23914
13185	0	0	Ki67+	 5642 24054
13186	0	0	Ki67+	 5646 24014
13187	0	0	Ki67+	 5649 24087
13188	0	0	Ki67+	 5654 23905
13189	0	0	Ki67+	 5660 23887
13190	0	0	Ki67+	 5662 24077
13191	0	0	Ki67+	 5664 23826
13192	0	0	Ki67+	 5666 24294
13193	0	0	Ki67+	 5668 23860
13194	0	0	Ki67+	 5673 24111
13195	0	0	Ki67+	 5677 24042
13196	0	0	Ki67+	 5680 23987
13197	0	0	Ki67+	 5686 24069
13198	0	0	Ki67+	 5688 23966
13199	0	0	Ki67+	 5689 24106
13200	0	0	Ki67+	 5692 23886
13201	0	0	Ki67+	 5694 23830
13202	0	0	Ki67+	 5695 23938
13203	0	0	Ki67+	 5698 23841
13204	0	0	Ki67+	 5698 23897
13205	0	0	Ki67+	 5699 23991
13206	0	0	Ki67+	 5706 24016
13207	0	0	Ki67+	 5714 24062
13208	0	0	Ki67+	 5719 24003
13209	0	0	Ki67+	 5722 23960
13210	0	0	Ki67+	 5723 23859
13211	0	0	Ki67+	 5728 23944
13212	0	0	Ki67+	 5729 24130
13213	0	0	Ki67+	 5734 24081
13214	0	0	Ki67+	 5735 24041
13215	0	0	Ki67+	 5747 24152
13216	0	0	Ki67+	 5757 23990
13217	0	0	Ki67+	 5759 23850
13218	0	0	Ki67+	 5761 24064
13219	0	0	Ki67+	 5762 23883
13220	0	0	Ki67+	 5764 24103
13221	0	0	Ki67+	 5765 23961
13222	0	0	Ki67+	 5766 23979
13223	0	0	Ki67+	 5766 24124
13224	0	0	Ki67+	 5768 24143
13225	0	0	Ki67+	 5775 23869
13226	0	0	Ki67+	 5778 24134
13227	0	0	Ki67+	 5788 24052
13228	0	0	Ki67+	 5788 24176
13229	0	0	Ki67+	 5790 23843
13230	0	0	Ki67+	 5794 24106
13231	0	0	Ki67+	 5802 24134
13232	0	0	Ki67+	 5804 24014
13233	0	0	Ki67+	 5805 23871
13234	0	0	Ki67+	 5808 24156
13235	0	0	Ki67+	 5809 24173
13236	0	0	Ki67+	 5815 24073
13237	0	0	Ki67+	 5817 24002
13238	0	0	Ki67+	 5819 23926
13239	0	0	Ki67+	 5824 24106
13240	0	0	Ki67+	 5825 23890
13241	0	0	Ki67+	 5825 24029
13242	0	0	Ki67+	 5825 24165
13243	0	0	Ki67+	 5827 24597
13244	0	0	Ki67+	 5832 24055
13245	0	0	Ki67+	 5836 24182
13246	0	0	Ki67+	 5841 24023
13247	0	0	Ki67+	 5843 24152
13248	0	0	Ki67+	 5850 24123
13249	0	0	Ki67+	 5852 24362
13250	0	0	Ki67+	 5853 24446
13251	0	0	Ki67+	 5860 24167
13252	0	0	Ki67+	 5863 23935
13253	0	0	Ki67+	 5863 24200
13254	0	0	Ki67+	 5871 24375
13255	0	0	Ki67+	 5871 24446
13256	0	0	Ki67+	 5875 23918
13257	0	0	Ki67+	 5875 24011
13258	0	0	Ki67+	 5875 24107
13259	0	0	Ki67+	 5875 24137
13260	0	0	Ki67+	 5875 24347
13261	0	0	Ki67+	 5878 24048
13262	0	0	Ki67+	 5882 24072
13263	0	0	Ki67+	 5886 23977
13264	0	0	Ki67+	 5115 24814
13265	0	0	Ki67+	 5139 25000
13266	0	0	Ki67+	 5168 24921
13267	0	0	Ki67+	 5187 25258
13268	0	0	Ki67+	 5360 24954
13269	0	0	Ki67+	 5390 24777
13270	0	0	Ki67+	 5407 24760
13271	0	0	Ki67+	 5421 24753
13272	0	0	Ki67+	 5475 24766
13273	0	0	Ki67+	 5478 24892
13274	0	0	Ki67+	 5624 24703
13275	0	0	Ki67+	 5740 24645
13276	0	0	Ki67+	 5796 24629
13277	0	0	Ki67+	 5828 24627
13278	0	0	Ki67+	 5104 26068
13279	0	0	Ki67+	 5122 25993
13280	0	0	Ki67+	 5142 26021
13281	0	0	Ki67+	 5143 25971
13282	0	0	Ki67+	 5153 25426
13283	0	0	Ki67+	 5155 26037
13284	0	0	Ki67+	 5197 25867
13285	0	0	Ki67+	 5226 25735
13286	0	0	Ki67+	 5229 25881
13287	0	0	Ki67+	 5245 25921
13288	0	0	Ki67+	 5274 25782
13289	0	0	Ki67+	 5297 25670
13290	0	0	Ki67+	 5329 25556
13291	0	0	Ki67+	 5340 25674
13292	0	0	Ki67+	 5363 25557
13293	0	0	Ki67+	 5824 26194
13294	0	0	Ki67+	 5837 26189
13295	0	0	Ki67+	 5884 26201
13296	0	0	Ki67+	 5459 26893
13297	0	0	Ki67+	 5470 26877
13298	0	0	Ki67+	 5472 26826
13299	0	0	Ki67+	 5479 26934
13300	0	0	Ki67+	 5522 26924
13301	0	0	Ki67+	 5534 26921
13302	0	0	Ki67+	 5572 26720
13303	0	0	Ki67+	 5581 26852
13304	0	0	Ki67+	 5590 26705
13305	0	0	Ki67+	 5597 26675
13306	0	0	Ki67+	 5616 26658
13307	0	0	Ki67+	 5630 26966
13308	0	0	Ki67+	 5683 26761
13309	0	0	Ki67+	 5687 26407
13310	0	0	Ki67+	 5689 26896
13311	0	0	Ki67+	 5699 26882
13312	0	0	Ki67+	 5710 26854
13313	0	0	Ki67+	 5718 26422
13314	0	0	Ki67+	 5721 26832
13315	0	0	Ki67+	 5723 26442
13316	0	0	Ki67+	 5730 26271
13317	0	0	Ki67+	 5742 26397
13318	0	0	Ki67+	 5746 26447
13319	0	0	Ki67+	 5752 26407
13320	0	0	Ki67+	 5755 26269
13321	0	0	Ki67+	 5756 27005
13322	0	0	Ki67+	 5760 26681
13323	0	0	Ki67+	 5775 26407
13324	0	0	Ki67+	 5779 26316
13325	0	0	Ki67+	 5780 26978
13326	0	0	Ki67+	 5782 26352
13327	0	0	Ki67+	 5792 26213
13328	0	0	Ki67+	 5793 26312
13329	0	0	Ki67+	 5796 26256
13330	0	0	Ki67+	 5796 26370
13331	0	0	Ki67+	 5805 27000
13332	0	0	Ki67+	 5813 26236
13333	0	0	Ki67+	 5823 26654
13334	0	0	Ki67+	 5844 26282
13335	0	0	Ki67+	 5846 26886
13336	0	0	Ki67+	 5848 26222
13337	0	0	Ki67+	 5872 26792
13338	0	0	Ki67+	 5875 26658
13339	0	0	Ki67+	 5879 26580
13340	0	0	Ki67+	 5882 26999
13341	0	0	Ki67+	 5883 26491
13342	0	0	Ki67+	 5886 26836
13343	0	0	Ki67+	 5090 27725
13344	0	0	Ki67+	 5095 27189
13345	0	0	Ki67+	 5106 27160
13346	0	0	Ki67+	 5126 27735
13347	0	0	Ki67+	 5132 27702
13348	0	0	Ki67+	 5137 27752
13349	0	0	Ki67+	 5179 27313
13350	0	0	Ki67+	 5183 27718
13351	0	0	Ki67+	 5188 27765
13352	0	0	Ki67+	 5194 27708
13353	0	0	Ki67+	 5201 27738
13354	0	0	Ki67+	 5207 27605
13355	0	0	Ki67+	 5212 27759
13356	0	0	Ki67+	 5233 27721
13357	0	0	Ki67+	 5261 27556
13358	0	0	Ki67+	 5279 27193
13359	0	0	Ki67+	 5285 27734
13360	0	0	Ki67+	 5293 27295
13361	0	0	Ki67+	 5293 27633
13362	0	0	Ki67+	 5324 27667
13363	0	0	Ki67+	 5337 27546
13364	0	0	Ki67+	 5384 27267
13365	0	0	Ki67+	 5388 27015
13366	0	0	Ki67+	 5391 27689
13367	0	0	Ki67+	 5403 27672
13368	0	0	Ki67+	 5435 27726
13369	0	0	Ki67+	 5436 27805
13370	0	0	Ki67+	 5438 27251
13371	0	0	Ki67+	 5450 27319
13372	0	0	Ki67+	 5459 27776
13373	0	0	Ki67+	 5474 27023
13374	0	0	Ki67+	 5479 27572
13375	0	0	Ki67+	 5484 27116
13376	0	0	Ki67+	 5492 27269
13377	0	0	Ki67+	 5492 27761
13378	0	0	Ki67+	 5493 27075
13379	0	0	Ki67+	 5495 27542
13380	0	0	Ki67+	 5496 27020
13381	0	0	Ki67+	 5497 27034
13382	0	0	Ki67+	 5519 27273
13383	0	0	Ki67+	 5527 27327
13384	0	0	Ki67+	 5529 27312
13385	0	0	Ki67+	 5534 27673
13386	0	0	Ki67+	 5537 27043
13387	0	0	Ki67+	 5541 27253
13388	0	0	Ki67+	 5542 27324
13389	0	0	Ki67+	 5547 27741
13390	0	0	Ki67+	 5548 27037
13391	0	0	Ki67+	 5548 27564
13392	0	0	Ki67+	 5556 27761
13393	0	0	Ki67+	 5557 27573
13394	0	0	Ki67+	 5573 27346
13395	0	0	Ki67+	 5580 27330
13396	0	0	Ki67+	 5583 27773
13397	0	0	Ki67+	 5586 27292
13398	0	0	Ki67+	 5640 27045
13399	0	0	Ki67+	 5687 27698
13400	0	0	Ki67+	 5691 27041
13401	0	0	Ki67+	 5692 27387
13402	0	0	Ki67+	 5706 27025
13403	0	0	Ki67+	 5709 27360
13404	0	0	Ki67+	 5736 27158
13405	0	0	Ki67+	 5736 27375
13406	0	0	Ki67+	 5740 27108
13407	0	0	Ki67+	 5743 27355
13408	0	0	Ki67+	 5754 27408
13409	0	0	Ki67+	 5754 27471
13410	0	0	Ki67+	 5762 27694
13411	0	0	Ki67+	 5763 27357
13412	0	0	Ki67+	 5765 27035
13413	0	0	Ki67+	 5766 27310
13414	0	0	Ki67+	 5775 27494
13415	0	0	Ki67+	 5776 27391
13416	0	0	Ki67+	 5776 27556
13417	0	0	Ki67+	 5783 27096
13418	0	0	Ki67+	 5783 27739
13419	0	0	Ki67+	 5785 27758
13420	0	0	Ki67+	 5787 27039
13421	0	0	Ki67+	 5791 27485
13422	0	0	Ki67+	 5799 27374
13423	0	0	Ki67+	 5800 27330
13424	0	0	Ki67+	 5814 27403
13425	0	0	Ki67+	 5825 27156
13426	0	0	Ki67+	 5831 27186
13427	0	0	Ki67+	 5831 27317
13428	0	0	Ki67+	 5834 27557
13429	0	0	Ki67+	 5840 27412
13430	0	0	Ki67+	 5841 27570
13431	0	0	Ki67+	 5845 27129
13432	0	0	Ki67+	 5845 27348
13433	0	0	Ki67+	 5846 27202
13434	0	0	Ki67+	 5857 27706
13435	0	0	Ki67+	 5865 27347
13436	0	0	Ki67+	 5866 27600
13437	0	0	Ki67+	 5089 27993
13438	0	0	Ki67+	 5115 28419
13439	0	0	Ki67+	 5115 28484
13440	0	0	Ki67+	 5129 27985
13441	0	0	Ki67+	 5139 28413
13442	0	0	Ki67+	 5144 28434
13443	0	0	Ki67+	 5145 28488
13444	0	0	Ki67+	 5172 28362
13445	0	0	Ki67+	 5187 28502
13446	0	0	Ki67+	 5196 28052
13447	0	0	Ki67+	 5197 28253
13448	0	0	Ki67+	 5202 28333
13449	0	0	Ki67+	 5205 28124
13450	0	0	Ki67+	 5212 28261
13451	0	0	Ki67+	 5224 28041
13452	0	0	Ki67+	 5243 28080
13453	0	0	Ki67+	 5286 28094
13454	0	0	Ki67+	 5295 28142
13455	0	0	Ki67+	 5329 28499
13456	0	0	Ki67+	 5331 28535
13457	0	0	Ki67+	 5333 27967
13458	0	0	Ki67+	 5349 28116
13459	0	0	Ki67+	 5350 28470
13460	0	0	Ki67+	 5359 28529
13461	0	0	Ki67+	 5366 27818
13462	0	0	Ki67+	 5366 28126
13463	0	0	Ki67+	 5368 28495
13464	0	0	Ki67+	 5400 28407
13465	0	0	Ki67+	 5409 27982
13466	0	0	Ki67+	 5416 28562
13467	0	0	Ki67+	 5449 28461
13468	0	0	Ki67+	 5460 28588
13469	0	0	Ki67+	 5473 27911
13470	0	0	Ki67+	 5506 28020
13471	0	0	Ki67+	 5506 28492
13472	0	0	Ki67+	 5522 27949
13473	0	0	Ki67+	 5522 28212
13474	0	0	Ki67+	 5524 28472
13475	0	0	Ki67+	 5526 28031
13476	0	0	Ki67+	 5533 28519
13477	0	0	Ki67+	 5534 28569
13478	0	0	Ki67+	 5537 27876
13479	0	0	Ki67+	 5540 27856
13480	0	0	Ki67+	 5557 27992
13481	0	0	Ki67+	 5564 28063
13482	0	0	Ki67+	 5616 28074
13483	0	0	Ki67+	 5623 28061
13484	0	0	Ki67+	 5632 27987
13485	0	0	Ki67+	 5659 28419
13486	0	0	Ki67+	 5662 27904
13487	0	0	Ki67+	 5663 28346
13488	0	0	Ki67+	 5671 28457
13489	0	0	Ki67+	 5686 28470
13490	0	0	Ki67+	 5690 28176
13491	0	0	Ki67+	 5691 28308
13492	0	0	Ki67+	 5696 28335
13493	0	0	Ki67+	 5713 27999
13494	0	0	Ki67+	 5725 28483
13495	0	0	Ki67+	 5742 28490
13496	0	0	Ki67+	 5778 27902
13497	0	0	Ki67+	 5818 27983
13498	0	0	Ki67+	 5832 28463
13499	0	0	Ki67+	 5844 27862
13500	0	0	Ki67+	 5849 28270
13501	0	0	Ki67+	 5862 28375
13502	0	0	Ki67+	 5866 28149
13503	0	0	Ki67+	 5877 28208
13504	0	0	Ki67+	 5882 27919
13505	0	0	Ki67+	 5247 28695
13506	0	0	Ki67+	 5304 28758
13507	0	0	Ki67+	 5326 28705
13508	0	0	Ki67+	 5344 28681
13509	0	0	Ki67+	 5361 28681
13510	0	0	Ki67+	 5417 28647
13511	0	0	Ki67+	 5418 28672
13512	0	0	Ki67+	 5421 28807
13513	0	0	Ki67+	 5437 28758
13514	0	0	Ki67+	 5439 28635
13515	0	0	Ki67+	 5460 28621
13516	0	0	Ki67+	 5483 28864
13517	0	0	Ki67+	 5506 28705
13518	0	0	Ki67+	 5509 28763
13519	0	0	Ki67+	 5514 28937
13520	0	0	Ki67+	 5529 28869
13521	0	0	Ki67+	 5549 28879
13522	0	0	Ki67+	 5552 28775
13523	0	0	Ki67+	 5552 28828
13524	0	0	Ki67+	 5570 28826
13525	0	0	Ki67+	 5609 28680
13526	0	0	Ki67+	 5612 28856
13527	0	0	Ki67+	 5626 28687
13528	0	0	Ki67+	 5654 28876
13529	0	0	Ki67+	 5658 29001
13530	0	0	Ki67+	 5668 28888
13531	0	0	Ki67+	 5672 28716
13532	0	0	Ki67+	 5689 28878
13533	0	0	Ki67+	 5695 28921
13534	0	0	Ki67+	 5705 28879
13535	0	0	Ki67+	 5714 28935
13536	0	0	Ki67+	 5723 28911
13537	0	0	Ki67+	 5725 28667
13538	0	0	Ki67+	 5745 28752
13539	0	0	Ki67+	 5761 28837
13540	0	0	Ki67+	 5785 28724
13541	0	0	Ki67+	 5792 28678
13542	0	0	Ki67+	 5792 28935
13543	0	0	Ki67+	 5805 28879
13544	0	0	Ki67+	 5837 28923
13545	0	0	Ki67+	 5847 29167
13546	0	0	Ki67+	 5864 28995
13547	0	0	Ki67+	 5868 28814
13548	0	0	Ki67+	 5942 3185
13549	0	0	Ki67+	 5969 3197
13550	0	0	Ki67+	 5979 3154
13551	0	0	Ki67+	 5981 3177
13552	0	0	Ki67+	 5988 3205
13553	0	0	Ki67+	 6002 3198
13554	0	0	Ki67+	 6004 3229
13555	0	0	Ki67+	 6011 3157
13556	0	0	Ki67+	 6023 3246
13557	0	0	Ki67+	 6026 3163
13558	0	0	Ki67+	 6031 3263
13559	0	0	Ki67+	 6033 3190
13560	0	0	Ki67+	 6033 3227
13561	0	0	Ki67+	 6048 3120
13562	0	0	Ki67+	 6058 3167
13563	0	0	Ki67+	 6058 3316
13564	0	0	Ki67+	 6071 3327
13565	0	0	Ki67+	 6092 3132
13566	0	0	Ki67+	 6094 3317
13567	0	0	Ki67+	 6113 3140
13568	0	0	Ki67+	 6118 3471
13569	0	0	Ki67+	 6135 3131
13570	0	0	Ki67+	 6159 3319
13571	0	0	Ki67+	 6164 3446
13572	0	0	Ki67+	 6165 3133
13573	0	0	Ki67+	 6171 3073
13574	0	0	Ki67+	 6208 3345
13575	0	0	Ki67+	 6213 3381
13576	0	0	Ki67+	 6224 3439
13577	0	0	Ki67+	 6297 3459
13578	0	0	Ki67+	 6310 3379
13579	0	0	Ki67+	 6322 3060
13580	0	0	Ki67+	 6326 3019
13581	0	0	Ki67+	 6338 2985
13582	0	0	Ki67+	 6343 2924
13583	0	0	Ki67+	 6343 3064
13584	0	0	Ki67+	 6351 3224
13585	0	0	Ki67+	 6375 3221
13586	0	0	Ki67+	 6379 3315
13587	0	0	Ki67+	 6385 3384
13588	0	0	Ki67+	 6389 3087
13589	0	0	Ki67+	 6424 3431
13590	0	0	Ki67+	 6478 3451
13591	0	0	Ki67+	 6514 3254
13592	0	0	Ki67+	 6525 3223
13593	0	0	Ki67+	 6541 3237
13594	0	0	Ki67+	 6552 3258
13595	0	0	Ki67+	 5889 4211
13596	0	0	Ki67+	 5927 4264
13597	0	0	Ki67+	 6056 3750
13598	0	0	Ki67+	 6068 3660
13599	0	0	Ki67+	 6110 3751
13600	0	0	Ki67+	 6113 3560
13601	0	0	Ki67+	 6139 3762
13602	0	0	Ki67+	 6150 3739
13603	0	0	Ki67+	 6155 3538
13604	0	0	Ki67+	 6163 3547
13605	0	0	Ki67+	 6181 3586
13606	0	0	Ki67+	 6193 3889
13607	0	0	Ki67+	 6194 3843
13608	0	0	Ki67+	 6195 3614
13609	0	0	Ki67+	 6197 3736
13610	0	0	Ki67+	 6200 3519
13611	0	0	Ki67+	 6203 4052
13612	0	0	Ki67+	 6210 3881
13613	0	0	Ki67+	 6214 3730
13614	0	0	Ki67+	 6216 3913
13615	0	0	Ki67+	 6219 3826
13616	0	0	Ki67+	 6233 3561
13617	0	0	Ki67+	 6249 3804
13618	0	0	Ki67+	 6260 4164
13619	0	0	Ki67+	 6264 4132
13620	0	0	Ki67+	 6265 3487
13621	0	0	Ki67+	 6272 3921
13622	0	0	Ki67+	 6275 4116
13623	0	0	Ki67+	 6276 3516
13624	0	0	Ki67+	 6280 3850
13625	0	0	Ki67+	 6282 4126
13626	0	0	Ki67+	 6283 3911
13627	0	0	Ki67+	 6283 4160
13628	0	0	Ki67+	 6286 3885
13629	0	0	Ki67+	 6289 3616
13630	0	0	Ki67+	 6293 3837
13631	0	0	Ki67+	 6301 3817
13632	0	0	Ki67+	 6302 3909
13633	0	0	Ki67+	 6313 3805
13634	0	0	Ki67+	 6316 3880
13635	0	0	Ki67+	 6317 3777
13636	0	0	Ki67+	 6317 4175
13637	0	0	Ki67+	 6321 3707
13638	0	0	Ki67+	 6327 3904
13639	0	0	Ki67+	 6336 3825
13640	0	0	Ki67+	 6345 4214
13641	0	0	Ki67+	 6348 3756
13642	0	0	Ki67+	 6351 4092
13643	0	0	Ki67+	 6353 4110
13644	0	0	Ki67+	 6354 3686
13645	0	0	Ki67+	 6354 3926
13646	0	0	Ki67+	 6357 3894
13647	0	0	Ki67+	 6357 4164
13648	0	0	Ki67+	 6369 3763
13649	0	0	Ki67+	 6369 4088
13650	0	0	Ki67+	 6370 4105
13651	0	0	Ki67+	 6372 3693
13652	0	0	Ki67+	 6377 3822
13653	0	0	Ki67+	 6378 3751
13654	0	0	Ki67+	 6379 3937
13655	0	0	Ki67+	 6383 3892
13656	0	0	Ki67+	 6393 3930
13657	0	0	Ki67+	 6396 4170
13658	0	0	Ki67+	 6403 3960
13659	0	0	Ki67+	 6403 4042
13660	0	0	Ki67+	 6404 4012
13661	0	0	Ki67+	 6406 4233
13662	0	0	Ki67+	 6407 3668
13663	0	0	Ki67+	 6411 4250
13664	0	0	Ki67+	 6414 3776
13665	0	0	Ki67+	 6419 3760
13666	0	0	Ki67+	 6422 3946
13667	0	0	Ki67+	 6432 3968
13668	0	0	Ki67+	 6436 3802
13669	0	0	Ki67+	 6441 4093
13670	0	0	Ki67+	 6446 4233
13671	0	0	Ki67+	 6447 3954
13672	0	0	Ki67+	 6448 4105
13673	0	0	Ki67+	 6452 3745
13674	0	0	Ki67+	 6457 4061
13675	0	0	Ki67+	 6458 3803
13676	0	0	Ki67+	 6466 3749
13677	0	0	Ki67+	 6467 3983
13678	0	0	Ki67+	 6471 3973
13679	0	0	Ki67+	 6472 4214
13680	0	0	Ki67+	 6479 4189
13681	0	0	Ki67+	 6495 4020
13682	0	0	Ki67+	 6496 3877
13683	0	0	Ki67+	 6496 4202
13684	0	0	Ki67+	 6501 3731
13685	0	0	Ki67+	 6502 4250
13686	0	0	Ki67+	 6503 3868
13687	0	0	Ki67+	 6516 4048
13688	0	0	Ki67+	 6516 4185
13689	0	0	Ki67+	 6519 4133
13690	0	0	Ki67+	 6520 3754
13691	0	0	Ki67+	 6527 3791
13692	0	0	Ki67+	 6535 3983
13693	0	0	Ki67+	 6535 4019
13694	0	0	Ki67+	 6537 3810
13695	0	0	Ki67+	 6539 3999
13696	0	0	Ki67+	 6543 3850
13697	0	0	Ki67+	 6545 3871
13698	0	0	Ki67+	 6553 3862
13699	0	0	Ki67+	 6554 4128
13700	0	0	Ki67+	 6557 3764
13701	0	0	Ki67+	 6557 3843
13702	0	0	Ki67+	 6568 4004
13703	0	0	Ki67+	 6579 3971
13704	0	0	Ki67+	 6582 3541
13705	0	0	Ki67+	 6593 3650
13706	0	0	Ki67+	 6594 4073
13707	0	0	Ki67+	 6594 4139
13708	0	0	Ki67+	 6600 3818
13709	0	0	Ki67+	 6600 3998
13710	0	0	Ki67+	 6601 4162
13711	0	0	Ki67+	 6620 3969
13712	0	0	Ki67+	 6629 3998
13713	0	0	Ki67+	 6635 3803
13714	0	0	Ki67+	 6654 4165
13715	0	0	Ki67+	 6656 4135
13716	0	0	Ki67+	 6657 4056
13717	0	0	Ki67+	 6668 4124
13718	0	0	Ki67+	 6674 3945
13719	0	0	Ki67+	 6681 4087
13720	0	0	Ki67+	 6682 3991
13721	0	0	Ki67+	 5891 5012
13722	0	0	Ki67+	 5892 4554
13723	0	0	Ki67+	 5893 4771
13724	0	0	Ki67+	 5893 5046
13725	0	0	Ki67+	 5895 4287
13726	0	0	Ki67+	 5897 4418
13727	0	0	Ki67+	 5898 4367
13728	0	0	Ki67+	 5898 4460
13729	0	0	Ki67+	 5900 4472
13730	0	0	Ki67+	 5905 4329
13731	0	0	Ki67+	 5907 4834
13732	0	0	Ki67+	 5908 4400
13733	0	0	Ki67+	 5910 4822
13734	0	0	Ki67+	 5915 4862
13735	0	0	Ki67+	 5920 4768
13736	0	0	Ki67+	 5921 4678
13737	0	0	Ki67+	 5925 4996
13738	0	0	Ki67+	 5926 4812
13739	0	0	Ki67+	 5926 5035
13740	0	0	Ki67+	 5929 4846
13741	0	0	Ki67+	 5932 4291
13742	0	0	Ki67+	 5932 4480
13743	0	0	Ki67+	 5934 4450
13744	0	0	Ki67+	 5934 4760
13745	0	0	Ki67+	 5934 5006
13746	0	0	Ki67+	 5936 4408
13747	0	0	Ki67+	 5937 5057
13748	0	0	Ki67+	 5939 4909
13749	0	0	Ki67+	 5948 4485
13750	0	0	Ki67+	 5948 4761
13751	0	0	Ki67+	 5952 4444
13752	0	0	Ki67+	 5953 4287
13753	0	0	Ki67+	 5954 4502
13754	0	0	Ki67+	 5955 4787
13755	0	0	Ki67+	 5958 4799
13756	0	0	Ki67+	 5959 4946
13757	0	0	Ki67+	 5961 4681
13758	0	0	Ki67+	 5969 4726
13759	0	0	Ki67+	 5972 4559
13760	0	0	Ki67+	 5972 4948
13761	0	0	Ki67+	 5974 4853
13762	0	0	Ki67+	 5975 4810
13763	0	0	Ki67+	 5978 4768
13764	0	0	Ki67+	 5980 4476
13765	0	0	Ki67+	 5983 4896
13766	0	0	Ki67+	 5984 4350
13767	0	0	Ki67+	 5984 4786
13768	0	0	Ki67+	 5985 4499
13769	0	0	Ki67+	 5987 4697
13770	0	0	Ki67+	 5991 4545
13771	0	0	Ki67+	 6001 4464
13772	0	0	Ki67+	 6001 4740
13773	0	0	Ki67+	 6007 4904
13774	0	0	Ki67+	 6008 4994
13775	0	0	Ki67+	 6009 4356
13776	0	0	Ki67+	 6017 4489
13777	0	0	Ki67+	 6019 4524
13778	0	0	Ki67+	 6023 4414
13779	0	0	Ki67+	 6024 4461
13780	0	0	Ki67+	 6026 4651
13781	0	0	Ki67+	 6033 4762
13782	0	0	Ki67+	 6037 5054
13783	0	0	Ki67+	 6040 4557
13784	0	0	Ki67+	 6043 4439
13785	0	0	Ki67+	 6058 4427
13786	0	0	Ki67+	 6058 5068
13787	0	0	Ki67+	 6059 4682
13788	0	0	Ki67+	 6060 4477
13789	0	0	Ki67+	 6065 4463
13790	0	0	Ki67+	 6068 4695
13791	0	0	Ki67+	 6074 4486
13792	0	0	Ki67+	 6089 4394
13793	0	0	Ki67+	 6099 4734
13794	0	0	Ki67+	 6126 4745
13795	0	0	Ki67+	 6138 5054
13796	0	0	Ki67+	 6153 4746
13797	0	0	Ki67+	 6164 4729
13798	0	0	Ki67+	 6176 4767
13799	0	0	Ki67+	 6187 4797
13800	0	0	Ki67+	 6192 4817
13801	0	0	Ki67+	 6215 4623
13802	0	0	Ki67+	 6216 4842
13803	0	0	Ki67+	 6226 4636
13804	0	0	Ki67+	 6250 4812
13805	0	0	Ki67+	 6270 4829
13806	0	0	Ki67+	 6306 4833
13807	0	0	Ki67+	 6328 4770
13808	0	0	Ki67+	 6329 4846
13809	0	0	Ki67+	 6360 4612
13810	0	0	Ki67+	 6365 4626
13811	0	0	Ki67+	 6374 4909
13812	0	0	Ki67+	 6376 4653
13813	0	0	Ki67+	 6386 4864
13814	0	0	Ki67+	 6394 4903
13815	0	0	Ki67+	 6399 4714
13816	0	0	Ki67+	 6401 4999
13817	0	0	Ki67+	 6410 4726
13818	0	0	Ki67+	 6426 4280
13819	0	0	Ki67+	 6438 5043
13820	0	0	Ki67+	 6450 5042
13821	0	0	Ki67+	 6455 5056
13822	0	0	Ki67+	 6466 4784
13823	0	0	Ki67+	 6470 4751
13824	0	0	Ki67+	 6473 4733
13825	0	0	Ki67+	 6488 5047
13826	0	0	Ki67+	 6491 4786
13827	0	0	Ki67+	 6497 4825
13828	0	0	Ki67+	 6506 4776
13829	0	0	Ki67+	 6520 4330
13830	0	0	Ki67+	 6525 4799
13831	0	0	Ki67+	 6543 4774
13832	0	0	Ki67+	 6588 4907
13833	0	0	Ki67+	 6599 4686
13834	0	0	Ki67+	 6606 4737
13835	0	0	Ki67+	 6612 4860
13836	0	0	Ki67+	 6613 4825
13837	0	0	Ki67+	 6617 4765
13838	0	0	Ki67+	 6619 4925
13839	0	0	Ki67+	 6627 4663
13840	0	0	Ki67+	 6628 4716
13841	0	0	Ki67+	 6629 4690
13842	0	0	Ki67+	 6631 4883
13843	0	0	Ki67+	 6637 4681
13844	0	0	Ki67+	 6641 4789
13845	0	0	Ki67+	 6647 4730
13846	0	0	Ki67+	 6654 4830
13847	0	0	Ki67+	 6655 4712
13848	0	0	Ki67+	 6662 5071
13849	0	0	Ki67+	 6666 4770
13850	0	0	Ki67+	 6668 4874
13851	0	0	Ki67+	 6669 4674
13852	0	0	Ki67+	 6669 5058
13853	0	0	Ki67+	 6670 4643
13854	0	0	Ki67+	 6676 4823
13855	0	0	Ki67+	 6685 5019
13856	0	0	Ki67+	 5902 5511
13857	0	0	Ki67+	 5905 5095
13858	0	0	Ki67+	 5905 5199
13859	0	0	Ki67+	 5910 5241
13860	0	0	Ki67+	 5910 5602
13861	0	0	Ki67+	 5919 5610
13862	0	0	Ki67+	 5922 5592
13863	0	0	Ki67+	 5935 5222
13864	0	0	Ki67+	 5936 5561
13865	0	0	Ki67+	 5936 5627
13866	0	0	Ki67+	 5937 5177
13867	0	0	Ki67+	 5942 5597
13868	0	0	Ki67+	 5943 5073
13869	0	0	Ki67+	 5943 5090
13870	0	0	Ki67+	 5955 5540
13871	0	0	Ki67+	 5962 5084
13872	0	0	Ki67+	 5964 5608
13873	0	0	Ki67+	 5966 5133
13874	0	0	Ki67+	 5967 5273
13875	0	0	Ki67+	 5969 5801
13876	0	0	Ki67+	 5974 5475
13877	0	0	Ki67+	 5980 5307
13878	0	0	Ki67+	 5989 5294
13879	0	0	Ki67+	 5998 5596
13880	0	0	Ki67+	 6008 5286
13881	0	0	Ki67+	 6008 5528
13882	0	0	Ki67+	 6009 5341
13883	0	0	Ki67+	 6010 5585
13884	0	0	Ki67+	 6022 5543
13885	0	0	Ki67+	 6024 5186
13886	0	0	Ki67+	 6028 5425
13887	0	0	Ki67+	 6034 5481
13888	0	0	Ki67+	 6043 5414
13889	0	0	Ki67+	 6046 5495
13890	0	0	Ki67+	 6054 5830
13891	0	0	Ki67+	 6058 5272
13892	0	0	Ki67+	 6058 5487
13893	0	0	Ki67+	 6063 5607
13894	0	0	Ki67+	 6067 5546
13895	0	0	Ki67+	 6067 5826
13896	0	0	Ki67+	 6072 5437
13897	0	0	Ki67+	 6073 5511
13898	0	0	Ki67+	 6073 5526
13899	0	0	Ki67+	 6080 5401
13900	0	0	Ki67+	 6081 5628
13901	0	0	Ki67+	 6084 5455
13902	0	0	Ki67+	 6086 5492
13903	0	0	Ki67+	 6087 5586
13904	0	0	Ki67+	 6091 5094
13905	0	0	Ki67+	 6093 5461
13906	0	0	Ki67+	 6099 5506
13907	0	0	Ki67+	 6101 5612
13908	0	0	Ki67+	 6104 5080
13909	0	0	Ki67+	 6107 5404
13910	0	0	Ki67+	 6109 5483
13911	0	0	Ki67+	 6109 5833
13912	0	0	Ki67+	 6112 5121
13913	0	0	Ki67+	 6114 5396
13914	0	0	Ki67+	 6114 5602
13915	0	0	Ki67+	 6119 5161
13916	0	0	Ki67+	 6124 5484
13917	0	0	Ki67+	 6130 5121
13918	0	0	Ki67+	 6130 5607
13919	0	0	Ki67+	 6132 5159
13920	0	0	Ki67+	 6137 5201
13921	0	0	Ki67+	 6146 5652
13922	0	0	Ki67+	 6153 5230
13923	0	0	Ki67+	 6154 5616
13924	0	0	Ki67+	 6156 5680
13925	0	0	Ki67+	 6158 5255
13926	0	0	Ki67+	 6162 5184
13927	0	0	Ki67+	 6171 5594
13928	0	0	Ki67+	 6178 5704
13929	0	0	Ki67+	 6179 5634
13930	0	0	Ki67+	 6182 5575
13931	0	0	Ki67+	 6190 5606
13932	0	0	Ki67+	 6195 5214
13933	0	0	Ki67+	 6200 5595
13934	0	0	Ki67+	 6200 5720
13935	0	0	Ki67+	 6211 5223
13936	0	0	Ki67+	 6215 5771
13937	0	0	Ki67+	 6217 5739
13938	0	0	Ki67+	 6219 5685
13939	0	0	Ki67+	 6221 5312
13940	0	0	Ki67+	 6226 5348
13941	0	0	Ki67+	 6229 5208
13942	0	0	Ki67+	 6230 5613
13943	0	0	Ki67+	 6230 5737
13944	0	0	Ki67+	 6233 5630
13945	0	0	Ki67+	 6234 5187
13946	0	0	Ki67+	 6236 5322
13947	0	0	Ki67+	 6238 5664
13948	0	0	Ki67+	 6239 5646
13949	0	0	Ki67+	 6245 5304
13950	0	0	Ki67+	 6249 5671
13951	0	0	Ki67+	 6253 5189
13952	0	0	Ki67+	 6259 5292
13953	0	0	Ki67+	 6261 5708
13954	0	0	Ki67+	 6262 5556
13955	0	0	Ki67+	 6270 5816
13956	0	0	Ki67+	 6271 5351
13957	0	0	Ki67+	 6282 5730
13958	0	0	Ki67+	 6285 5786
13959	0	0	Ki67+	 6286 5861
13960	0	0	Ki67+	 6300 5805
13961	0	0	Ki67+	 6301 5779
13962	0	0	Ki67+	 6303 5265
13963	0	0	Ki67+	 6310 5305
13964	0	0	Ki67+	 6310 5861
13965	0	0	Ki67+	 6321 5846
13966	0	0	Ki67+	 6363 5424
13967	0	0	Ki67+	 6365 5448
13968	0	0	Ki67+	 6365 5711
13969	0	0	Ki67+	 6368 5491
13970	0	0	Ki67+	 6383 5498
13971	0	0	Ki67+	 6390 5470
13972	0	0	Ki67+	 6405 5514
13973	0	0	Ki67+	 6407 5498
13974	0	0	Ki67+	 6422 5526
13975	0	0	Ki67+	 6441 5539
13976	0	0	Ki67+	 6451 5523
13977	0	0	Ki67+	 6456 5473
13978	0	0	Ki67+	 6457 5584
13979	0	0	Ki67+	 6457 5816
13980	0	0	Ki67+	 6463 5455
13981	0	0	Ki67+	 6471 5473
13982	0	0	Ki67+	 6482 5183
13983	0	0	Ki67+	 6483 5836
13984	0	0	Ki67+	 6486 5086
13985	0	0	Ki67+	 6486 5783
13986	0	0	Ki67+	 6492 5769
13987	0	0	Ki67+	 6497 5788
13988	0	0	Ki67+	 6503 5100
13989	0	0	Ki67+	 6503 5543
13990	0	0	Ki67+	 6503 5806
13991	0	0	Ki67+	 6506 5337
13992	0	0	Ki67+	 6509 5603
13993	0	0	Ki67+	 6514 5770
13994	0	0	Ki67+	 6516 5836
13995	0	0	Ki67+	 6521 5109
13996	0	0	Ki67+	 6525 5846
13997	0	0	Ki67+	 6527 5602
13998	0	0	Ki67+	 6532 5304
13999	0	0	Ki67+	 6532 5748
14000	0	0	Ki67+	 6533 5157
14001	0	0	Ki67+	 6535 5140
14002	0	0	Ki67+	 6535 5538
14003	0	0	Ki67+	 6536 5828
14004	0	0	Ki67+	 6537 5609
14005	0	0	Ki67+	 6539 5550
14006	0	0	Ki67+	 6539 5648
14007	0	0	Ki67+	 6540 5671
14008	0	0	Ki67+	 6544 5777
14009	0	0	Ki67+	 6548 5138
14010	0	0	Ki67+	 6555 5845
14011	0	0	Ki67+	 6559 5604
14012	0	0	Ki67+	 6560 5247
14013	0	0	Ki67+	 6561 5744
14014	0	0	Ki67+	 6562 5765
14015	0	0	Ki67+	 6567 5333
14016	0	0	Ki67+	 6577 5312
14017	0	0	Ki67+	 6585 5626
14018	0	0	Ki67+	 6586 5242
14019	0	0	Ki67+	 6586 5601
14020	0	0	Ki67+	 6588 5266
14021	0	0	Ki67+	 6590 5737
14022	0	0	Ki67+	 6592 5196
14023	0	0	Ki67+	 6595 5280
14024	0	0	Ki67+	 6597 5632
14025	0	0	Ki67+	 6598 5757
14026	0	0	Ki67+	 6601 5783
14027	0	0	Ki67+	 6609 5859
14028	0	0	Ki67+	 6610 5611
14029	0	0	Ki67+	 6613 5237
14030	0	0	Ki67+	 6621 5693
14031	0	0	Ki67+	 6621 5748
14032	0	0	Ki67+	 6626 5802
14033	0	0	Ki67+	 6633 5714
14034	0	0	Ki67+	 6635 5666
14035	0	0	Ki67+	 6636 5626
14036	0	0	Ki67+	 6641 5589
14037	0	0	Ki67+	 6643 5333
14038	0	0	Ki67+	 6652 5415
14039	0	0	Ki67+	 6653 5788
14040	0	0	Ki67+	 6660 5324
14041	0	0	Ki67+	 6660 5690
14042	0	0	Ki67+	 6660 5776
14043	0	0	Ki67+	 6663 5741
14044	0	0	Ki67+	 6663 5862
14045	0	0	Ki67+	 6665 5647
14046	0	0	Ki67+	 6676 5330
14047	0	0	Ki67+	 6678 5793
14048	0	0	Ki67+	 6678 5834
14049	0	0	Ki67+	 6681 5639
14050	0	0	Ki67+	 6684 5386
14051	0	0	Ki67+	 5889 6111
14052	0	0	Ki67+	 5889 6411
14053	0	0	Ki67+	 5890 6182
14054	0	0	Ki67+	 5894 6128
14055	0	0	Ki67+	 5895 6613
14056	0	0	Ki67+	 5897 6029
14057	0	0	Ki67+	 5906 6504
14058	0	0	Ki67+	 5909 6460
14059	0	0	Ki67+	 5912 6527
14060	0	0	Ki67+	 5913 6396
14061	0	0	Ki67+	 5915 6174
14062	0	0	Ki67+	 5915 6613
14063	0	0	Ki67+	 5917 6051
14064	0	0	Ki67+	 5917 6445
14065	0	0	Ki67+	 5924 6592
14066	0	0	Ki67+	 5942 6363
14067	0	0	Ki67+	 5945 6166
14068	0	0	Ki67+	 5948 6143
14069	0	0	Ki67+	 5956 6280
14070	0	0	Ki67+	 5957 6179
14071	0	0	Ki67+	 5958 6565
14072	0	0	Ki67+	 5959 6160
14073	0	0	Ki67+	 5962 6344
14074	0	0	Ki67+	 5970 6386
14075	0	0	Ki67+	 5993 6316
14076	0	0	Ki67+	 5995 6220
14077	0	0	Ki67+	 6000 6186
14078	0	0	Ki67+	 6002 6305
14079	0	0	Ki67+	 6002 6382
14080	0	0	Ki67+	 6014 6296
14081	0	0	Ki67+	 6024 6335
14082	0	0	Ki67+	 6029 6214
14083	0	0	Ki67+	 6030 6191
14084	0	0	Ki67+	 6031 6181
14085	0	0	Ki67+	 6035 6335
14086	0	0	Ki67+	 6037 6588
14087	0	0	Ki67+	 6047 5911
14088	0	0	Ki67+	 6053 6270
14089	0	0	Ki67+	 6059 6283
14090	0	0	Ki67+	 6061 6171
14091	0	0	Ki67+	 6061 6605
14092	0	0	Ki67+	 6064 6650
14093	0	0	Ki67+	 6065 5908
14094	0	0	Ki67+	 6065 5953
14095	0	0	Ki67+	 6067 6665
14096	0	0	Ki67+	 6080 5961
14097	0	0	Ki67+	 6085 6138
14098	0	0	Ki67+	 6086 5899
14099	0	0	Ki67+	 6089 6252
14100	0	0	Ki67+	 6091 6507
14101	0	0	Ki67+	 6093 6615
14102	0	0	Ki67+	 6094 6303
14103	0	0	Ki67+	 6097 6112
14104	0	0	Ki67+	 6098 6162
14105	0	0	Ki67+	 6101 6523
14106	0	0	Ki67+	 6103 6341
14107	0	0	Ki67+	 6111 6459
14108	0	0	Ki67+	 6114 6093
14109	0	0	Ki67+	 6118 5945
14110	0	0	Ki67+	 6118 5960
14111	0	0	Ki67+	 6118 6002
14112	0	0	Ki67+	 6124 6633
14113	0	0	Ki67+	 6126 6015
14114	0	0	Ki67+	 6126 6224
14115	0	0	Ki67+	 6126 6321
14116	0	0	Ki67+	 6127 6430
14117	0	0	Ki67+	 6132 6647
14118	0	0	Ki67+	 6133 6466
14119	0	0	Ki67+	 6136 6195
14120	0	0	Ki67+	 6139 6556
14121	0	0	Ki67+	 6142 6301
14122	0	0	Ki67+	 6142 6664
14123	0	0	Ki67+	 6143 6347
14124	0	0	Ki67+	 6144 6510
14125	0	0	Ki67+	 6144 6605
14126	0	0	Ki67+	 6145 6081
14127	0	0	Ki67+	 6149 5954
14128	0	0	Ki67+	 6151 6150
14129	0	0	Ki67+	 6153 6573
14130	0	0	Ki67+	 6155 6555
14131	0	0	Ki67+	 6158 6640
14132	0	0	Ki67+	 6160 6065
14133	0	0	Ki67+	 6161 6207
14134	0	0	Ki67+	 6167 5997
14135	0	0	Ki67+	 6168 6024
14136	0	0	Ki67+	 6168 6323
14137	0	0	Ki67+	 6168 6386
14138	0	0	Ki67+	 6170 6357
14139	0	0	Ki67+	 6170 6408
14140	0	0	Ki67+	 6171 6049
14141	0	0	Ki67+	 6171 6100
14142	0	0	Ki67+	 6174 5938
14143	0	0	Ki67+	 6175 6484
14144	0	0	Ki67+	 6178 6577
14145	0	0	Ki67+	 6184 6445
14146	0	0	Ki67+	 6186 6130
14147	0	0	Ki67+	 6186 6618
14148	0	0	Ki67+	 6188 6070
14149	0	0	Ki67+	 6192 6657
14150	0	0	Ki67+	 6193 6170
14151	0	0	Ki67+	 6194 6041
14152	0	0	Ki67+	 6195 5970
14153	0	0	Ki67+	 6199 6427
14154	0	0	Ki67+	 6208 5898
14155	0	0	Ki67+	 6209 6109
14156	0	0	Ki67+	 6212 6029
14157	0	0	Ki67+	 6214 6149
14158	0	0	Ki67+	 6214 6391
14159	0	0	Ki67+	 6215 6189
14160	0	0	Ki67+	 6216 6374
14161	0	0	Ki67+	 6223 5957
14162	0	0	Ki67+	 6225 6176
14163	0	0	Ki67+	 6229 5905
14164	0	0	Ki67+	 6229 6270
14165	0	0	Ki67+	 6229 6359
14166	0	0	Ki67+	 6233 5881
14167	0	0	Ki67+	 6234 6104
14168	0	0	Ki67+	 6238 6091
14169	0	0	Ki67+	 6243 6222
14170	0	0	Ki67+	 6244 6158
14171	0	0	Ki67+	 6248 5971
14172	0	0	Ki67+	 6257 6141
14173	0	0	Ki67+	 6257 6269
14174	0	0	Ki67+	 6260 6281
14175	0	0	Ki67+	 6261 5939
14176	0	0	Ki67+	 6263 5905
14177	0	0	Ki67+	 6270 6182
14178	0	0	Ki67+	 6271 6117
14179	0	0	Ki67+	 6278 5940
14180	0	0	Ki67+	 6279 6146
14181	0	0	Ki67+	 6280 5896
14182	0	0	Ki67+	 6281 5951
14183	0	0	Ki67+	 6282 6281
14184	0	0	Ki67+	 6285 5990
14185	0	0	Ki67+	 6285 6351
14186	0	0	Ki67+	 6288 6063
14187	0	0	Ki67+	 6292 6272
14188	0	0	Ki67+	 6294 5890
14189	0	0	Ki67+	 6298 6198
14190	0	0	Ki67+	 6298 6310
14191	0	0	Ki67+	 6299 6225
14192	0	0	Ki67+	 6301 6300
14193	0	0	Ki67+	 6302 6053
14194	0	0	Ki67+	 6305 6385
14195	0	0	Ki67+	 6311 6326
14196	0	0	Ki67+	 6314 5947
14197	0	0	Ki67+	 6316 6179
14198	0	0	Ki67+	 6324 5927
14199	0	0	Ki67+	 6326 6217
14200	0	0	Ki67+	 6329 6051
14201	0	0	Ki67+	 6329 6088
14202	0	0	Ki67+	 6330 6353
14203	0	0	Ki67+	 6338 6023
14204	0	0	Ki67+	 6339 6341
14205	0	0	Ki67+	 6340 6423
14206	0	0	Ki67+	 6341 5905
14207	0	0	Ki67+	 6341 5970
14208	0	0	Ki67+	 6341 6380
14209	0	0	Ki67+	 6342 6257
14210	0	0	Ki67+	 6346 6227
14211	0	0	Ki67+	 6347 5923
14212	0	0	Ki67+	 6349 6440
14213	0	0	Ki67+	 6349 6453
14214	0	0	Ki67+	 6350 6106
14215	0	0	Ki67+	 6352 6180
14216	0	0	Ki67+	 6354 5997
14217	0	0	Ki67+	 6357 6424
14218	0	0	Ki67+	 6359 6560
14219	0	0	Ki67+	 6360 6462
14220	0	0	Ki67+	 6361 6011
14221	0	0	Ki67+	 6362 6038
14222	0	0	Ki67+	 6362 6073
14223	0	0	Ki67+	 6364 6212
14224	0	0	Ki67+	 6366 5942
14225	0	0	Ki67+	 6368 6526
14226	0	0	Ki67+	 6368 6549
14227	0	0	Ki67+	 6370 6498
14228	0	0	Ki67+	 6376 5998
14229	0	0	Ki67+	 6376 6472
14230	0	0	Ki67+	 6377 6356
14231	0	0	Ki67+	 6377 6449
14232	0	0	Ki67+	 6378 6599
14233	0	0	Ki67+	 6379 6052
14234	0	0	Ki67+	 6382 6204
14235	0	0	Ki67+	 6383 6150
14236	0	0	Ki67+	 6384 6487
14237	0	0	Ki67+	 6387 6223
14238	0	0	Ki67+	 6390 6080
14239	0	0	Ki67+	 6393 6188
14240	0	0	Ki67+	 6394 6564
14241	0	0	Ki67+	 6396 6440
14242	0	0	Ki67+	 6398 6400
14243	0	0	Ki67+	 6401 6471
14244	0	0	Ki67+	 6405 6283
14245	0	0	Ki67+	 6407 6069
14246	0	0	Ki67+	 6409 6181
14247	0	0	Ki67+	 6409 6344
14248	0	0	Ki67+	 6410 6587
14249	0	0	Ki67+	 6411 6494
14250	0	0	Ki67+	 6411 6546
14251	0	0	Ki67+	 6415 6211
14252	0	0	Ki67+	 6418 6099
14253	0	0	Ki67+	 6421 6312
14254	0	0	Ki67+	 6422 6061
14255	0	0	Ki67+	 6423 6276
14256	0	0	Ki67+	 6426 6324
14257	0	0	Ki67+	 6427 6588
14258	0	0	Ki67+	 6429 6626
14259	0	0	Ki67+	 6430 6136
14260	0	0	Ki67+	 6434 6439
14261	0	0	Ki67+	 6438 6272
14262	0	0	Ki67+	 6443 6562
14263	0	0	Ki67+	 6446 6415
14264	0	0	Ki67+	 6447 6161
14265	0	0	Ki67+	 6447 6337
14266	0	0	Ki67+	 6449 6398
14267	0	0	Ki67+	 6450 6646
14268	0	0	Ki67+	 6451 6463
14269	0	0	Ki67+	 6456 6207
14270	0	0	Ki67+	 6457 6143
14271	0	0	Ki67+	 6458 6106
14272	0	0	Ki67+	 6459 6601
14273	0	0	Ki67+	 6462 6238
14274	0	0	Ki67+	 6463 6436
14275	0	0	Ki67+	 6464 6617
14276	0	0	Ki67+	 6465 6083
14277	0	0	Ki67+	 6466 6289
14278	0	0	Ki67+	 6467 6388
14279	0	0	Ki67+	 6471 6414
14280	0	0	Ki67+	 6473 6177
14281	0	0	Ki67+	 6474 6219
14282	0	0	Ki67+	 6475 6586
14283	0	0	Ki67+	 6476 6373
14284	0	0	Ki67+	 6477 6317
14285	0	0	Ki67+	 6479 6387
14286	0	0	Ki67+	 6480 6303
14287	0	0	Ki67+	 6483 6144
14288	0	0	Ki67+	 6483 6451
14289	0	0	Ki67+	 6485 6111
14290	0	0	Ki67+	 6485 6243
14291	0	0	Ki67+	 6489 6331
14292	0	0	Ki67+	 6490 6369
14293	0	0	Ki67+	 6491 6278
14294	0	0	Ki67+	 6493 6299
14295	0	0	Ki67+	 6494 6483
14296	0	0	Ki67+	 6495 6424
14297	0	0	Ki67+	 6496 6615
14298	0	0	Ki67+	 6497 6159
14299	0	0	Ki67+	 6499 6224
14300	0	0	Ki67+	 6500 6129
14301	0	0	Ki67+	 6501 6468
14302	0	0	Ki67+	 6503 6245
14303	0	0	Ki67+	 6512 6409
14304	0	0	Ki67+	 6514 6374
14305	0	0	Ki67+	 6517 6325
14306	0	0	Ki67+	 6517 6586
14307	0	0	Ki67+	 6518 5916
14308	0	0	Ki67+	 6518 6259
14309	0	0	Ki67+	 6519 6190
14310	0	0	Ki67+	 6520 6487
14311	0	0	Ki67+	 6521 6362
14312	0	0	Ki67+	 6523 5883
14313	0	0	Ki67+	 6523 6272
14314	0	0	Ki67+	 6529 6572
14315	0	0	Ki67+	 6532 6299
14316	0	0	Ki67+	 6536 6499
14317	0	0	Ki67+	 6540 6270
14318	0	0	Ki67+	 6541 5902
14319	0	0	Ki67+	 6541 6255
14320	0	0	Ki67+	 6542 6333
14321	0	0	Ki67+	 6551 6378
14322	0	0	Ki67+	 6553 6640
14323	0	0	Ki67+	 6554 5922
14324	0	0	Ki67+	 6557 5887
14325	0	0	Ki67+	 6561 6343
14326	0	0	Ki67+	 6565 6439
14327	0	0	Ki67+	 6566 5894
14328	0	0	Ki67+	 6571 6253
14329	0	0	Ki67+	 6578 5935
14330	0	0	Ki67+	 6578 6027
14331	0	0	Ki67+	 6580 6001
14332	0	0	Ki67+	 6580 6497
14333	0	0	Ki67+	 6582 6381
14334	0	0	Ki67+	 6583 6343
14335	0	0	Ki67+	 6586 6054
14336	0	0	Ki67+	 6592 5913
14337	0	0	Ki67+	 6594 6460
14338	0	0	Ki67+	 6595 5935
14339	0	0	Ki67+	 6600 6589
14340	0	0	Ki67+	 6604 6090
14341	0	0	Ki67+	 6604 6467
14342	0	0	Ki67+	 6605 6353
14343	0	0	Ki67+	 6605 6640
14344	0	0	Ki67+	 6607 6494
14345	0	0	Ki67+	 6607 6660
14346	0	0	Ki67+	 6608 6444
14347	0	0	Ki67+	 6612 6513
14348	0	0	Ki67+	 6619 5887
14349	0	0	Ki67+	 6619 6400
14350	0	0	Ki67+	 6621 5997
14351	0	0	Ki67+	 6621 6066
14352	0	0	Ki67+	 6622 6433
14353	0	0	Ki67+	 6622 6594
14354	0	0	Ki67+	 6623 6613
14355	0	0	Ki67+	 6624 5959
14356	0	0	Ki67+	 6626 6132
14357	0	0	Ki67+	 6626 6523
14358	0	0	Ki67+	 6632 6376
14359	0	0	Ki67+	 6633 6338
14360	0	0	Ki67+	 6633 6668
14361	0	0	Ki67+	 6634 6150
14362	0	0	Ki67+	 6634 6178
14363	0	0	Ki67+	 6636 6065
14364	0	0	Ki67+	 6637 6390
14365	0	0	Ki67+	 6640 5972
14366	0	0	Ki67+	 6640 6412
14367	0	0	Ki67+	 6644 6423
14368	0	0	Ki67+	 6645 5897
14369	0	0	Ki67+	 6645 5955
14370	0	0	Ki67+	 6645 6510
14371	0	0	Ki67+	 6645 6581
14372	0	0	Ki67+	 6650 6493
14373	0	0	Ki67+	 6652 6183
14374	0	0	Ki67+	 6652 6438
14375	0	0	Ki67+	 6654 6634
14376	0	0	Ki67+	 6656 6097
14377	0	0	Ki67+	 6657 5993
14378	0	0	Ki67+	 6661 6119
14379	0	0	Ki67+	 6664 6025
14380	0	0	Ki67+	 6664 6521
14381	0	0	Ki67+	 6665 6368
14382	0	0	Ki67+	 6665 6406
14383	0	0	Ki67+	 6667 6595
14384	0	0	Ki67+	 6669 5930
14385	0	0	Ki67+	 6669 6341
14386	0	0	Ki67+	 6669 6390
14387	0	0	Ki67+	 6671 6512
14388	0	0	Ki67+	 6676 6161
14389	0	0	Ki67+	 6677 6472
14390	0	0	Ki67+	 6679 6500
14391	0	0	Ki67+	 6681 6445
14392	0	0	Ki67+	 6682 6387
14393	0	0	Ki67+	 6683 6458
14394	0	0	Ki67+	 6684 6646
14395	0	0	Ki67+	 5903 7210
14396	0	0	Ki67+	 5906 7229
14397	0	0	Ki67+	 5909 7243
14398	0	0	Ki67+	 5910 7316
14399	0	0	Ki67+	 5922 7237
14400	0	0	Ki67+	 5924 7195
14401	0	0	Ki67+	 5930 6673
14402	0	0	Ki67+	 5933 7262
14403	0	0	Ki67+	 5935 7184
14404	0	0	Ki67+	 5938 7127
14405	0	0	Ki67+	 5945 7222
14406	0	0	Ki67+	 5952 7083
14407	0	0	Ki67+	 5955 7117
14408	0	0	Ki67+	 5955 7240
14409	0	0	Ki67+	 5958 7256
14410	0	0	Ki67+	 5969 7188
14411	0	0	Ki67+	 5971 7140
14412	0	0	Ki67+	 5974 7268
14413	0	0	Ki67+	 5976 7205
14414	0	0	Ki67+	 5982 7076
14415	0	0	Ki67+	 5987 7239
14416	0	0	Ki67+	 5991 7206
14417	0	0	Ki67+	 5995 7253
14418	0	0	Ki67+	 5999 6847
14419	0	0	Ki67+	 5999 7120
14420	0	0	Ki67+	 6004 7195
14421	0	0	Ki67+	 6005 7214
14422	0	0	Ki67+	 6010 7282
14423	0	0	Ki67+	 6010 7461
14424	0	0	Ki67+	 6011 6813
14425	0	0	Ki67+	 6019 7232
14426	0	0	Ki67+	 6022 7198
14427	0	0	Ki67+	 6023 7217
14428	0	0	Ki67+	 6027 7143
14429	0	0	Ki67+	 6030 7281
14430	0	0	Ki67+	 6031 7169
14431	0	0	Ki67+	 6033 7134
14432	0	0	Ki67+	 6034 7248
14433	0	0	Ki67+	 6038 7188
14434	0	0	Ki67+	 6040 6871
14435	0	0	Ki67+	 6042 7316
14436	0	0	Ki67+	 6047 7330
14437	0	0	Ki67+	 6048 6680
14438	0	0	Ki67+	 6048 6779
14439	0	0	Ki67+	 6052 7188
14440	0	0	Ki67+	 6055 6731
14441	0	0	Ki67+	 6057 6861
14442	0	0	Ki67+	 6058 6797
14443	0	0	Ki67+	 6062 6775
14444	0	0	Ki67+	 6075 7348
14445	0	0	Ki67+	 6079 7205
14446	0	0	Ki67+	 6080 7441
14447	0	0	Ki67+	 6081 6684
14448	0	0	Ki67+	 6082 7270
14449	0	0	Ki67+	 6085 6780
14450	0	0	Ki67+	 6086 7390
14451	0	0	Ki67+	 6091 6713
14452	0	0	Ki67+	 6091 6799
14453	0	0	Ki67+	 6095 6831
14454	0	0	Ki67+	 6096 7305
14455	0	0	Ki67+	 6103 7286
14456	0	0	Ki67+	 6104 6788
14457	0	0	Ki67+	 6111 6824
14458	0	0	Ki67+	 6125 7379
14459	0	0	Ki67+	 6128 7450
14460	0	0	Ki67+	 6129 7272
14461	0	0	Ki67+	 6131 6709
14462	0	0	Ki67+	 6131 6813
14463	0	0	Ki67+	 6138 6895
14464	0	0	Ki67+	 6145 7391
14465	0	0	Ki67+	 6151 7284
14466	0	0	Ki67+	 6155 6738
14467	0	0	Ki67+	 6157 6701
14468	0	0	Ki67+	 6163 7427
14469	0	0	Ki67+	 6167 7352
14470	0	0	Ki67+	 6167 7368
14471	0	0	Ki67+	 6168 7397
14472	0	0	Ki67+	 6172 7316
14473	0	0	Ki67+	 6173 7436
14474	0	0	Ki67+	 6176 7451
14475	0	0	Ki67+	 6181 6789
14476	0	0	Ki67+	 6181 6861
14477	0	0	Ki67+	 6181 6897
14478	0	0	Ki67+	 6193 6923
14479	0	0	Ki67+	 6194 6777
14480	0	0	Ki67+	 6196 6868
14481	0	0	Ki67+	 6199 6726
14482	0	0	Ki67+	 6202 7415
14483	0	0	Ki67+	 6202 7461
14484	0	0	Ki67+	 6205 6819
14485	0	0	Ki67+	 6206 6807
14486	0	0	Ki67+	 6211 6909
14487	0	0	Ki67+	 6213 7343
14488	0	0	Ki67+	 6220 6809
14489	0	0	Ki67+	 6225 6982
14490	0	0	Ki67+	 6230 6956
14491	0	0	Ki67+	 6230 7441
14492	0	0	Ki67+	 6232 6760
14493	0	0	Ki67+	 6235 7412
14494	0	0	Ki67+	 6237 6926
14495	0	0	Ki67+	 6239 6779
14496	0	0	Ki67+	 6244 6791
14497	0	0	Ki67+	 6247 6754
14498	0	0	Ki67+	 6248 6943
14499	0	0	Ki67+	 6249 6916
14500	0	0	Ki67+	 6249 7383
14501	0	0	Ki67+	 6255 7434
14502	0	0	Ki67+	 6256 7364
14503	0	0	Ki67+	 6260 6841
14504	0	0	Ki67+	 6266 6786
14505	0	0	Ki67+	 6266 7073
14506	0	0	Ki67+	 6268 6854
14507	0	0	Ki67+	 6269 7386
14508	0	0	Ki67+	 6270 7052
14509	0	0	Ki67+	 6272 7096
14510	0	0	Ki67+	 6272 7193
14511	0	0	Ki67+	 6274 7003
14512	0	0	Ki67+	 6274 7413
14513	0	0	Ki67+	 6275 6752
14514	0	0	Ki67+	 6279 7350
14515	0	0	Ki67+	 6280 7140
14516	0	0	Ki67+	 6281 6836
14517	0	0	Ki67+	 6286 6995
14518	0	0	Ki67+	 6290 7457
14519	0	0	Ki67+	 6293 7112
14520	0	0	Ki67+	 6294 7064
14521	0	0	Ki67+	 6294 7164
14522	0	0	Ki67+	 6295 6736
14523	0	0	Ki67+	 6298 6811
14524	0	0	Ki67+	 6298 7414
14525	0	0	Ki67+	 6300 6768
14526	0	0	Ki67+	 6301 6990
14527	0	0	Ki67+	 6302 7393
14528	0	0	Ki67+	 6304 6883
14529	0	0	Ki67+	 6307 7155
14530	0	0	Ki67+	 6308 7103
14531	0	0	Ki67+	 6309 7005
14532	0	0	Ki67+	 6310 6753
14533	0	0	Ki67+	 6310 6837
14534	0	0	Ki67+	 6311 7194
14535	0	0	Ki67+	 6315 7044
14536	0	0	Ki67+	 6315 7256
14537	0	0	Ki67+	 6316 7365
14538	0	0	Ki67+	 6318 7333
14539	0	0	Ki67+	 6319 7226
14540	0	0	Ki67+	 6320 6830
14541	0	0	Ki67+	 6320 6875
14542	0	0	Ki67+	 6323 7398
14543	0	0	Ki67+	 6326 7417
14544	0	0	Ki67+	 6327 6807
14545	0	0	Ki67+	 6327 7307
14546	0	0	Ki67+	 6328 7381
14547	0	0	Ki67+	 6329 6754
14548	0	0	Ki67+	 6330 7288
14549	0	0	Ki67+	 6332 7151
14550	0	0	Ki67+	 6335 7180
14551	0	0	Ki67+	 6336 6774
14552	0	0	Ki67+	 6338 7067
14553	0	0	Ki67+	 6342 7020
14554	0	0	Ki67+	 6343 7264
14555	0	0	Ki67+	 6345 7108
14556	0	0	Ki67+	 6348 7165
14557	0	0	Ki67+	 6351 7423
14558	0	0	Ki67+	 6353 7052
14559	0	0	Ki67+	 6354 6864
14560	0	0	Ki67+	 6354 7408
14561	0	0	Ki67+	 6358 7379
14562	0	0	Ki67+	 6359 7265
14563	0	0	Ki67+	 6359 7342
14564	0	0	Ki67+	 6364 7207
14565	0	0	Ki67+	 6366 6866
14566	0	0	Ki67+	 6366 7092
14567	0	0	Ki67+	 6367 7130
14568	0	0	Ki67+	 6368 7248
14569	0	0	Ki67+	 6369 6833
14570	0	0	Ki67+	 6369 7277
14571	0	0	Ki67+	 6375 7387
14572	0	0	Ki67+	 6377 7304
14573	0	0	Ki67+	 6381 7265
14574	0	0	Ki67+	 6382 7377
14575	0	0	Ki67+	 6384 7144
14576	0	0	Ki67+	 6385 7112
14577	0	0	Ki67+	 6388 7164
14578	0	0	Ki67+	 6389 7407
14579	0	0	Ki67+	 6389 7428
14580	0	0	Ki67+	 6392 7251
14581	0	0	Ki67+	 6393 6956
14582	0	0	Ki67+	 6398 6946
14583	0	0	Ki67+	 6398 7149
14584	0	0	Ki67+	 6401 7126
14585	0	0	Ki67+	 6406 7201
14586	0	0	Ki67+	 6408 6911
14587	0	0	Ki67+	 6409 7215
14588	0	0	Ki67+	 6412 7368
14589	0	0	Ki67+	 6415 6973
14590	0	0	Ki67+	 6419 6946
14591	0	0	Ki67+	 6420 6884
14592	0	0	Ki67+	 6421 7416
14593	0	0	Ki67+	 6422 7271
14594	0	0	Ki67+	 6423 7179
14595	0	0	Ki67+	 6429 7255
14596	0	0	Ki67+	 6431 6932
14597	0	0	Ki67+	 6432 6858
14598	0	0	Ki67+	 6446 6953
14599	0	0	Ki67+	 6447 7407
14600	0	0	Ki67+	 6448 7209
14601	0	0	Ki67+	 6449 7389
14602	0	0	Ki67+	 6453 7440
14603	0	0	Ki67+	 6456 7364
14604	0	0	Ki67+	 6462 7185
14605	0	0	Ki67+	 6469 6848
14606	0	0	Ki67+	 6471 7452
14607	0	0	Ki67+	 6472 6922
14608	0	0	Ki67+	 6472 7435
14609	0	0	Ki67+	 6475 6967
14610	0	0	Ki67+	 6477 6983
14611	0	0	Ki67+	 6477 7201
14612	0	0	Ki67+	 6477 7258
14613	0	0	Ki67+	 6479 6951
14614	0	0	Ki67+	 6485 7009
14615	0	0	Ki67+	 6488 7468
14616	0	0	Ki67+	 6490 7210
14617	0	0	Ki67+	 6490 7442
14618	0	0	Ki67+	 6491 7189
14619	0	0	Ki67+	 6499 6987
14620	0	0	Ki67+	 6504 6976
14621	0	0	Ki67+	 6504 7251
14622	0	0	Ki67+	 6505 7209
14623	0	0	Ki67+	 6506 7029
14624	0	0	Ki67+	 6507 7439
14625	0	0	Ki67+	 6510 7241
14626	0	0	Ki67+	 6513 6864
14627	0	0	Ki67+	 6513 6999
14628	0	0	Ki67+	 6514 7418
14629	0	0	Ki67+	 6516 6963
14630	0	0	Ki67+	 6519 7456
14631	0	0	Ki67+	 6528 6693
14632	0	0	Ki67+	 6533 7206
14633	0	0	Ki67+	 6535 7234
14634	0	0	Ki67+	 6537 6963
14635	0	0	Ki67+	 6539 7023
14636	0	0	Ki67+	 6539 7450
14637	0	0	Ki67+	 6542 6989
14638	0	0	Ki67+	 6543 7265
14639	0	0	Ki67+	 6547 7209
14640	0	0	Ki67+	 6552 6885
14641	0	0	Ki67+	 6552 7052
14642	0	0	Ki67+	 6553 6998
14643	0	0	Ki67+	 6556 6971
14644	0	0	Ki67+	 6563 7033
14645	0	0	Ki67+	 6564 6703
14646	0	0	Ki67+	 6570 7460
14647	0	0	Ki67+	 6575 7238
14648	0	0	Ki67+	 6589 7447
14649	0	0	Ki67+	 6593 6946
14650	0	0	Ki67+	 6593 7469
14651	0	0	Ki67+	 6596 7225
14652	0	0	Ki67+	 6608 7408
14653	0	0	Ki67+	 6612 7066
14654	0	0	Ki67+	 6623 7047
14655	0	0	Ki67+	 6628 7116
14656	0	0	Ki67+	 6631 7325
14657	0	0	Ki67+	 6635 6699
14658	0	0	Ki67+	 6638 7088
14659	0	0	Ki67+	 6639 7249
14660	0	0	Ki67+	 6639 7293
14661	0	0	Ki67+	 6640 7434
14662	0	0	Ki67+	 6645 7073
14663	0	0	Ki67+	 6651 7059
14664	0	0	Ki67+	 6656 7347
14665	0	0	Ki67+	 6657 7328
14666	0	0	Ki67+	 6658 7403
14667	0	0	Ki67+	 6663 7012
14668	0	0	Ki67+	 6664 6706
14669	0	0	Ki67+	 6665 7292
14670	0	0	Ki67+	 6666 6678
14671	0	0	Ki67+	 6670 7439
14672	0	0	Ki67+	 6673 7386
14673	0	0	Ki67+	 6675 7122
14674	0	0	Ki67+	 6676 7078
14675	0	0	Ki67+	 6676 7410
14676	0	0	Ki67+	 6677 7351
14677	0	0	Ki67+	 6681 6716
14678	0	0	Ki67+	 6684 6764
14679	0	0	Ki67+	 6685 7104
14680	0	0	Ki67+	 5896 7554
14681	0	0	Ki67+	 5904 7586
14682	0	0	Ki67+	 5908 7515
14683	0	0	Ki67+	 5919 7570
14684	0	0	Ki67+	 5938 7484
14685	0	0	Ki67+	 5940 7535
14686	0	0	Ki67+	 5950 7592
14687	0	0	Ki67+	 5952 7480
14688	0	0	Ki67+	 5952 7524
14689	0	0	Ki67+	 5952 7573
14690	0	0	Ki67+	 5999 7538
14691	0	0	Ki67+	 6016 7521
14692	0	0	Ki67+	 6017 7573
14693	0	0	Ki67+	 6020 7559
14694	0	0	Ki67+	 6022 7504
14695	0	0	Ki67+	 6024 7487
14696	0	0	Ki67+	 6032 7525
14697	0	0	Ki67+	 6033 7562
14698	0	0	Ki67+	 6048 7510
14699	0	0	Ki67+	 6049 7526
14700	0	0	Ki67+	 6050 7548
14701	0	0	Ki67+	 6050 7566
14702	0	0	Ki67+	 6054 7493
14703	0	0	Ki67+	 6076 7486
14704	0	0	Ki67+	 6080 7514
14705	0	0	Ki67+	 6087 7484
14706	0	0	Ki67+	 6092 7514
14707	0	0	Ki67+	 6101 7528
14708	0	0	Ki67+	 6102 7480
14709	0	0	Ki67+	 6124 7480
14710	0	0	Ki67+	 6134 7521
14711	0	0	Ki67+	 6136 8146
14712	0	0	Ki67+	 6137 8163
14713	0	0	Ki67+	 6154 7535
14714	0	0	Ki67+	 6172 7500
14715	0	0	Ki67+	 6175 7489
14716	0	0	Ki67+	 6192 7486
14717	0	0	Ki67+	 6200 7535
14718	0	0	Ki67+	 6212 7525
14719	0	0	Ki67+	 6223 7500
14720	0	0	Ki67+	 6310 7487
14721	0	0	Ki67+	 6342 7489
14722	0	0	Ki67+	 6418 7473
14723	0	0	Ki67+	 6500 7474
14724	0	0	Ki67+	 6635 8156
14725	0	0	Ki67+	 5889 8982
14726	0	0	Ki67+	 5890 9040
14727	0	0	Ki67+	 5890 9060
14728	0	0	Ki67+	 5891 8961
14729	0	0	Ki67+	 5894 8917
14730	0	0	Ki67+	 5896 9016
14731	0	0	Ki67+	 5897 8868
14732	0	0	Ki67+	 5902 8734
14733	0	0	Ki67+	 5904 8807
14734	0	0	Ki67+	 5905 8769
14735	0	0	Ki67+	 5908 8979
14736	0	0	Ki67+	 5908 9040
14737	0	0	Ki67+	 5910 8949
14738	0	0	Ki67+	 5911 8748
14739	0	0	Ki67+	 5911 8878
14740	0	0	Ki67+	 5911 8898
14741	0	0	Ki67+	 5913 8826
14742	0	0	Ki67+	 5921 8775
14743	0	0	Ki67+	 5922 8792
14744	0	0	Ki67+	 5925 8726
14745	0	0	Ki67+	 5927 9008
14746	0	0	Ki67+	 5929 9065
14747	0	0	Ki67+	 5930 8664
14748	0	0	Ki67+	 5933 8690
14749	0	0	Ki67+	 5935 8745
14750	0	0	Ki67+	 5937 9055
14751	0	0	Ki67+	 5939 8963
14752	0	0	Ki67+	 5945 8696
14753	0	0	Ki67+	 5946 8852
14754	0	0	Ki67+	 5948 8677
14755	0	0	Ki67+	 5952 8818
14756	0	0	Ki67+	 5959 8767
14757	0	0	Ki67+	 5960 9013
14758	0	0	Ki67+	 5962 8609
14759	0	0	Ki67+	 5962 8725
14760	0	0	Ki67+	 5966 8637
14761	0	0	Ki67+	 5966 9038
14762	0	0	Ki67+	 5967 8825
14763	0	0	Ki67+	 5970 9025
14764	0	0	Ki67+	 5971 8858
14765	0	0	Ki67+	 5973 8951
14766	0	0	Ki67+	 5974 8870
14767	0	0	Ki67+	 5975 8791
14768	0	0	Ki67+	 5976 8651
14769	0	0	Ki67+	 5977 8990
14770	0	0	Ki67+	 5980 8588
14771	0	0	Ki67+	 5983 8906
14772	0	0	Ki67+	 5992 8600
14773	0	0	Ki67+	 5996 8881
14774	0	0	Ki67+	 6001 8907
14775	0	0	Ki67+	 6005 8625
14776	0	0	Ki67+	 6008 8572
14777	0	0	Ki67+	 6008 8807
14778	0	0	Ki67+	 6011 8552
14779	0	0	Ki67+	 6016 8583
14780	0	0	Ki67+	 6021 8803
14781	0	0	Ki67+	 6022 8870
14782	0	0	Ki67+	 6026 8833
14783	0	0	Ki67+	 6031 8565
14784	0	0	Ki67+	 6035 8519
14785	0	0	Ki67+	 6041 8821
14786	0	0	Ki67+	 6046 8545
14787	0	0	Ki67+	 6048 8529
14788	0	0	Ki67+	 6049 8647
14789	0	0	Ki67+	 6053 8604
14790	0	0	Ki67+	 6071 8632
14791	0	0	Ki67+	 6072 8647
14792	0	0	Ki67+	 6073 8838
14793	0	0	Ki67+	 6074 8886
14794	0	0	Ki67+	 6075 8503
14795	0	0	Ki67+	 6080 8875
14796	0	0	Ki67+	 6081 8536
14797	0	0	Ki67+	 6082 8686
14798	0	0	Ki67+	 6086 8672
14799	0	0	Ki67+	 6088 8900
14800	0	0	Ki67+	 6089 8861
14801	0	0	Ki67+	 6093 8937
14802	0	0	Ki67+	 6095 8484
14803	0	0	Ki67+	 6099 8620
14804	0	0	Ki67+	 6100 8536
14805	0	0	Ki67+	 6102 8503
14806	0	0	Ki67+	 6106 8814
14807	0	0	Ki67+	 6106 8884
14808	0	0	Ki67+	 6109 8695
14809	0	0	Ki67+	 6111 8835
14810	0	0	Ki67+	 6111 8924
14811	0	0	Ki67+	 6113 8790
14812	0	0	Ki67+	 6119 8634
14813	0	0	Ki67+	 6119 8960
14814	0	0	Ki67+	 6126 8530
14815	0	0	Ki67+	 6133 8840
14816	0	0	Ki67+	 6136 8815
14817	0	0	Ki67+	 6140 8878
14818	0	0	Ki67+	 6142 8661
14819	0	0	Ki67+	 6143 8775
14820	0	0	Ki67+	 6146 8471
14821	0	0	Ki67+	 6146 8689
14822	0	0	Ki67+	 6146 8924
14823	0	0	Ki67+	 6150 8673
14824	0	0	Ki67+	 6151 8711
14825	0	0	Ki67+	 6153 8967
14826	0	0	Ki67+	 6158 9009
14827	0	0	Ki67+	 6159 8436
14828	0	0	Ki67+	 6159 8538
14829	0	0	Ki67+	 6159 8868
14830	0	0	Ki67+	 6162 8918
14831	0	0	Ki67+	 6164 8511
14832	0	0	Ki67+	 6166 8451
14833	0	0	Ki67+	 6170 8997
14834	0	0	Ki67+	 6173 8960
14835	0	0	Ki67+	 6174 8816
14836	0	0	Ki67+	 6174 8829
14837	0	0	Ki67+	 6176 8714
14838	0	0	Ki67+	 6185 8545
14839	0	0	Ki67+	 6186 9036
14840	0	0	Ki67+	 6188 8778
14841	0	0	Ki67+	 6189 8798
14842	0	0	Ki67+	 6190 8603
14843	0	0	Ki67+	 6196 8529
14844	0	0	Ki67+	 6197 8784
14845	0	0	Ki67+	 6199 8923
14846	0	0	Ki67+	 6201 8549
14847	0	0	Ki67+	 6201 8705
14848	0	0	Ki67+	 6203 8952
14849	0	0	Ki67+	 6204 8580
14850	0	0	Ki67+	 6204 8985
14851	0	0	Ki67+	 6209 8418
14852	0	0	Ki67+	 6209 8904
[truncated: 7,703,171 more chars]
