# Supplementary material for: Data-Driven Discovery of Immune Contexture Biomarkers
Source: Front Oncol. 2018 Dec 18;8:627. doi: 10.3389/fonc.2018.00627 (PMC6305402; doi:10.3389/fonc.2018.00627)
Supplement: Data Sheet 3.zip — The MSI/MSS dataset used for the identification and assessment of discriminatory features (sections 3.2, 3.3, and 3.4) is provided as a collection of text files describing regions, markers, and metadata (part 1/3). [file Data_Sheet_3.zip › MSIMSSDataset/89847_ImageObjects.txt]

barcode_target	16-006378_P1_12099_MSS-MSI_1810 [5 channels]
barcode_origin	0
workflow_target	CD8-CD3-CD4-Ki67-DAPI_generic.wsa 
workflow_target_version	 build f14999727a346af05f524693b44526002539cc76, workflows f149997 2016-05-23 with local changes
workflow_origin	0
workflow_origin_version	0
iH	40448
iW	59072
user	txdsapps
hostname	RPZMB000018

1	0	0	Ki67+	 297 30504
2	0	0	Ki67+	 703 30141
3	0	0	Ki67+	 142 31180
4	0	0	Ki67+	 306 31008
5	0	0	Ki67+	 354 31075
6	0	0	Ki67+	 366 31129
7	0	0	Ki67+	 419 31096
8	0	0	Ki67+	 428 31394
9	0	0	Ki67+	 452 31025
10	0	0	Ki67+	 491 31351
11	0	0	Ki67+	 638 30755
12	0	0	Ki67+	 646 30779
13	0	0	Ki67+	 669 30851
14	0	0	Ki67+	 580 31558
15	0	0	Ki67+	 634 31829
16	0	0	Ki67+	 645 31843
17	0	0	Ki67+	 734 32051
18	0	0	Ki67+	 747 31517
19	0	0	Ki67+	 750 32172
20	0	0	Ki67+	 783 31571
21	0	0	Ki67+	 1583 28870
22	0	0	Ki67+	 1407 29704
23	0	0	Ki67+	 1451 29670
24	0	0	Ki67+	 1468 29834
25	0	0	Ki67+	 1517 29725
26	0	0	Ki67+	 1478 30281
27	0	0	Ki67+	 1479 30611
28	0	0	Ki67+	 1487 30099
29	0	0	Ki67+	 1493 30189
30	0	0	Ki67+	 1527 29940
31	0	0	Ki67+	 1537 30028
32	0	0	Ki67+	 1546 30586
33	0	0	Ki67+	 1593 30023
34	0	0	Ki67+	 872 31189
35	0	0	Ki67+	 930 31173
36	0	0	Ki67+	 932 31130
37	0	0	Ki67+	 944 30833
38	0	0	Ki67+	 958 31139
39	0	0	Ki67+	 1063 31469
40	0	0	Ki67+	 1150 31421
41	0	0	Ki67+	 1316 31037
42	0	0	Ki67+	 1408 31382
43	0	0	Ki67+	 1423 30854
44	0	0	Ki67+	 1436 31160
45	0	0	Ki67+	 1472 31259
46	0	0	Ki67+	 1540 31360
47	0	0	Ki67+	 1549 31300
48	0	0	Ki67+	 1595 31117
49	0	0	Ki67+	 1597 31127
50	0	0	Ki67+	 815 31930
51	0	0	Ki67+	 818 31951
52	0	0	Ki67+	 826 32197
53	0	0	Ki67+	 842 31674
54	0	0	Ki67+	 862 31748
55	0	0	Ki67+	 867 31951
56	0	0	Ki67+	 881 32083
57	0	0	Ki67+	 899 31989
58	0	0	Ki67+	 906 31967
59	0	0	Ki67+	 933 32270
60	0	0	Ki67+	 940 32206
61	0	0	Ki67+	 945 32051
62	0	0	Ki67+	 952 31934
63	0	0	Ki67+	 961 31889
64	0	0	Ki67+	 966 32229
65	0	0	Ki67+	 994 32106
66	0	0	Ki67+	 1008 31478
67	0	0	Ki67+	 1060 31632
68	0	0	Ki67+	 1064 32059
69	0	0	Ki67+	 1065 32077
70	0	0	Ki67+	 1072 32223
71	0	0	Ki67+	 1082 32174
72	0	0	Ki67+	 1113 31662
73	0	0	Ki67+	 1116 31806
74	0	0	Ki67+	 1116 32066
75	0	0	Ki67+	 1119 32268
76	0	0	Ki67+	 1122 31579
77	0	0	Ki67+	 1126 31802
78	0	0	Ki67+	 1141 32004
79	0	0	Ki67+	 1157 32227
80	0	0	Ki67+	 1207 32248
81	0	0	Ki67+	 1226 32212
82	0	0	Ki67+	 1267 32161
83	0	0	Ki67+	 1273 32022
84	0	0	Ki67+	 1305 31951
85	0	0	Ki67+	 1356 32088
86	0	0	Ki67+	 1377 31985
87	0	0	Ki67+	 1428 31658
88	0	0	Ki67+	 1433 31679
89	0	0	Ki67+	 1446 31676
90	0	0	Ki67+	 1452 31634
91	0	0	Ki67+	 1477 32025
92	0	0	Ki67+	 1488 31737
93	0	0	Ki67+	 1489 31829
94	0	0	Ki67+	 1500 31792
95	0	0	Ki67+	 1510 32252
96	0	0	Ki67+	 1517 31812
97	0	0	Ki67+	 1524 32008
98	0	0	Ki67+	 1534 32005
99	0	0	Ki67+	 1548 32265
100	0	0	Ki67+	 1560 32261
101	0	0	Ki67+	 1588 31695
102	0	0	Ki67+	 1594 32135
103	0	0	Ki67+	 880 32301
104	0	0	Ki67+	 903 32284
105	0	0	Ki67+	 924 32330
106	0	0	Ki67+	 952 32315
107	0	0	Ki67+	 1002 32442
108	0	0	Ki67+	 1045 32402
109	0	0	Ki67+	 1054 32315
110	0	0	Ki67+	 1129 32312
111	0	0	Ki67+	 1164 32604
112	0	0	Ki67+	 1171 32553
113	0	0	Ki67+	 1195 32315
114	0	0	Ki67+	 1199 32675
115	0	0	Ki67+	 1218 32589
116	0	0	Ki67+	 1238 32647
117	0	0	Ki67+	 1238 32684
118	0	0	Ki67+	 1241 32581
119	0	0	Ki67+	 1247 32663
120	0	0	Ki67+	 1269 32509
121	0	0	Ki67+	 1284 32366
122	0	0	Ki67+	 1291 32506
123	0	0	Ki67+	 1305 32836
124	0	0	Ki67+	 1308 32543
125	0	0	Ki67+	 1344 32543
126	0	0	Ki67+	 1356 32835
127	0	0	Ki67+	 1359 32814
128	0	0	Ki67+	 1362 32392
129	0	0	Ki67+	 1365 32465
130	0	0	Ki67+	 1368 32841
131	0	0	Ki67+	 1370 32970
132	0	0	Ki67+	 1376 32625
133	0	0	Ki67+	 1393 32746
134	0	0	Ki67+	 1396 32659
135	0	0	Ki67+	 1407 32659
136	0	0	Ki67+	 1417 32772
137	0	0	Ki67+	 1420 32868
138	0	0	Ki67+	 1422 32389
139	0	0	Ki67+	 1436 32951
140	0	0	Ki67+	 1438 32361
141	0	0	Ki67+	 1450 32297
142	0	0	Ki67+	 1450 32716
143	0	0	Ki67+	 1457 32834
144	0	0	Ki67+	 1463 32960
145	0	0	Ki67+	 1464 32435
146	0	0	Ki67+	 1464 32982
147	0	0	Ki67+	 1469 32972
148	0	0	Ki67+	 1489 32983
149	0	0	Ki67+	 1491 32905
150	0	0	Ki67+	 1493 33010
151	0	0	Ki67+	 1497 32943
152	0	0	Ki67+	 1515 32753
153	0	0	Ki67+	 1518 32409
154	0	0	Ki67+	 1519 33024
155	0	0	Ki67+	 1520 32973
156	0	0	Ki67+	 1523 33062
157	0	0	Ki67+	 1531 33033
158	0	0	Ki67+	 1551 32755
159	0	0	Ki67+	 1561 32776
160	0	0	Ki67+	 1564 32989
161	0	0	Ki67+	 1565 33047
162	0	0	Ki67+	 1585 32809
163	0	0	Ki67+	 1588 32346
164	0	0	Ki67+	 1537 33126
165	0	0	Ki67+	 1547 33087
166	0	0	Ki67+	 1581 33137
167	0	0	Ki67+	 1914 28772
168	0	0	Ki67+	 1982 28928
169	0	0	Ki67+	 1986 28782
170	0	0	Ki67+	 1988 28822
171	0	0	Ki67+	 2033 28880
172	0	0	Ki67+	 2223 28489
173	0	0	Ki67+	 2268 28932
174	0	0	Ki67+	 2282 28480
175	0	0	Ki67+	 2301 28854
176	0	0	Ki67+	 2302 28498
177	0	0	Ki67+	 2328 28952
178	0	0	Ki67+	 2335 28917
179	0	0	Ki67+	 2360 28442
180	0	0	Ki67+	 2380 28407
181	0	0	Ki67+	 1683 29392
182	0	0	Ki67+	 1838 29568
183	0	0	Ki67+	 1852 29683
184	0	0	Ki67+	 1900 29668
185	0	0	Ki67+	 1918 29640
186	0	0	Ki67+	 1994 29634
187	0	0	Ki67+	 2038 29516
188	0	0	Ki67+	 2073 29220
189	0	0	Ki67+	 2091 29219
190	0	0	Ki67+	 2127 29225
191	0	0	Ki67+	 2233 29469
192	0	0	Ki67+	 2235 29250
193	0	0	Ki67+	 2350 29067
194	0	0	Ki67+	 1668 30174
195	0	0	Ki67+	 1681 30345
196	0	0	Ki67+	 1702 30558
197	0	0	Ki67+	 1718 30459
198	0	0	Ki67+	 1754 30530
199	0	0	Ki67+	 1769 30484
200	0	0	Ki67+	 1782 30047
201	0	0	Ki67+	 1786 30255
202	0	0	Ki67+	 1842 30578
203	0	0	Ki67+	 1904 29974
204	0	0	Ki67+	 1910 30339
205	0	0	Ki67+	 2033 29847
206	0	0	Ki67+	 2052 30059
207	0	0	Ki67+	 2067 30020
208	0	0	Ki67+	 2095 30247
209	0	0	Ki67+	 2137 29921
210	0	0	Ki67+	 1610 31099
211	0	0	Ki67+	 1661 30868
212	0	0	Ki67+	 1683 31321
213	0	0	Ki67+	 1694 31162
214	0	0	Ki67+	 1696 30975
215	0	0	Ki67+	 1699 30916
216	0	0	Ki67+	 1711 31166
217	0	0	Ki67+	 1725 31051
218	0	0	Ki67+	 1740 31307
219	0	0	Ki67+	 1748 31030
220	0	0	Ki67+	 1757 30758
221	0	0	Ki67+	 1814 30855
222	0	0	Ki67+	 1857 31000
223	0	0	Ki67+	 2107 31167
224	0	0	Ki67+	 2147 31394
225	0	0	Ki67+	 2287 31146
226	0	0	Ki67+	 2369 31223
227	0	0	Ki67+	 2391 31276
228	0	0	Ki67+	 2395 31184
229	0	0	Ki67+	 1626 31775
230	0	0	Ki67+	 1630 31714
231	0	0	Ki67+	 1637 32195
232	0	0	Ki67+	 1653 31694
233	0	0	Ki67+	 1706 31890
234	0	0	Ki67+	 1709 31783
235	0	0	Ki67+	 1715 31822
236	0	0	Ki67+	 1719 32000
237	0	0	Ki67+	 1721 31933
238	0	0	Ki67+	 1742 32014
239	0	0	Ki67+	 1748 32027
240	0	0	Ki67+	 1751 31951
241	0	0	Ki67+	 1761 31876
242	0	0	Ki67+	 1770 31781
243	0	0	Ki67+	 1771 31583
244	0	0	Ki67+	 1778 31915
245	0	0	Ki67+	 1799 31507
246	0	0	Ki67+	 1853 31635
247	0	0	Ki67+	 1856 31601
248	0	0	Ki67+	 1862 31762
249	0	0	Ki67+	 1873 31966
250	0	0	Ki67+	 1880 31446
251	0	0	Ki67+	 1880 31647
252	0	0	Ki67+	 1888 31530
253	0	0	Ki67+	 1888 31761
254	0	0	Ki67+	 1890 31672
255	0	0	Ki67+	 1923 32114
256	0	0	Ki67+	 1947 31871
257	0	0	Ki67+	 1951 31632
258	0	0	Ki67+	 1956 31899
259	0	0	Ki67+	 1971 31882
260	0	0	Ki67+	 1979 31909
261	0	0	Ki67+	 1982 31864
262	0	0	Ki67+	 2013 31837
263	0	0	Ki67+	 2017 32157
264	0	0	Ki67+	 2044 32030
265	0	0	Ki67+	 2050 31481
266	0	0	Ki67+	 2100 31469
267	0	0	Ki67+	 2156 32160
268	0	0	Ki67+	 2188 31864
269	0	0	Ki67+	 2192 31974
270	0	0	Ki67+	 2198 32198
271	0	0	Ki67+	 2199 31907
272	0	0	Ki67+	 2209 32011
273	0	0	Ki67+	 2214 31931
274	0	0	Ki67+	 2217 31843
275	0	0	Ki67+	 2219 31425
276	0	0	Ki67+	 2219 32094
277	0	0	Ki67+	 2220 31902
278	0	0	Ki67+	 2220 32063
279	0	0	Ki67+	 2224 31449
280	0	0	Ki67+	 2226 32016
281	0	0	Ki67+	 2241 31825
282	0	0	Ki67+	 2248 31554
283	0	0	Ki67+	 2248 31636
284	0	0	Ki67+	 2251 32221
285	0	0	Ki67+	 2256 31804
286	0	0	Ki67+	 2272 31920
287	0	0	Ki67+	 2275 31813
288	0	0	Ki67+	 2276 32034
289	0	0	Ki67+	 2277 31579
290	0	0	Ki67+	 2280 31823
291	0	0	Ki67+	 2283 31617
292	0	0	Ki67+	 2305 31586
293	0	0	Ki67+	 2305 31634
294	0	0	Ki67+	 2311 31530
295	0	0	Ki67+	 2321 31855
296	0	0	Ki67+	 2322 31898
297	0	0	Ki67+	 2328 31569
298	0	0	Ki67+	 2331 32107
299	0	0	Ki67+	 2333 31848
300	0	0	Ki67+	 2340 31973
301	0	0	Ki67+	 2341 31930
302	0	0	Ki67+	 2351 31869
303	0	0	Ki67+	 2368 31926
304	0	0	Ki67+	 2379 31629
305	0	0	Ki67+	 2384 31602
306	0	0	Ki67+	 2395 31519
307	0	0	Ki67+	 1608 32490
308	0	0	Ki67+	 1632 33021
309	0	0	Ki67+	 1641 33013
310	0	0	Ki67+	 1659 32839
311	0	0	Ki67+	 1662 32809
312	0	0	Ki67+	 1682 32856
313	0	0	Ki67+	 1686 32560
314	0	0	Ki67+	 1696 32337
315	0	0	Ki67+	 1697 32267
316	0	0	Ki67+	 1699 32987
317	0	0	Ki67+	 1704 32999
318	0	0	Ki67+	 1711 32817
319	0	0	Ki67+	 1715 32870
320	0	0	Ki67+	 1730 32902
321	0	0	Ki67+	 1739 32271
322	0	0	Ki67+	 1746 32297
323	0	0	Ki67+	 1764 32378
324	0	0	Ki67+	 1768 32241
325	0	0	Ki67+	 1770 33006
326	0	0	Ki67+	 1771 32328
327	0	0	Ki67+	 1779 32943
328	0	0	Ki67+	 1793 32396
329	0	0	Ki67+	 1810 32903
330	0	0	Ki67+	 1813 32752
331	0	0	Ki67+	 1826 32876
332	0	0	Ki67+	 1827 32917
333	0	0	Ki67+	 1828 32701
334	0	0	Ki67+	 1832 32316
335	0	0	Ki67+	 1845 32823
336	0	0	Ki67+	 1850 32339
337	0	0	Ki67+	 1859 32418
338	0	0	Ki67+	 1874 32335
339	0	0	Ki67+	 1879 32302
340	0	0	Ki67+	 1879 32368
341	0	0	Ki67+	 1883 32852
342	0	0	Ki67+	 1887 32497
343	0	0	Ki67+	 1888 32383
344	0	0	Ki67+	 1900 32708
345	0	0	Ki67+	 1901 32763
346	0	0	Ki67+	 1902 32312
347	0	0	Ki67+	 1904 32375
348	0	0	Ki67+	 1904 32803
349	0	0	Ki67+	 1904 32878
350	0	0	Ki67+	 1906 32730
351	0	0	Ki67+	 1919 32471
352	0	0	Ki67+	 1922 32297
353	0	0	Ki67+	 1929 32334
354	0	0	Ki67+	 1929 32452
355	0	0	Ki67+	 1930 32769
356	0	0	Ki67+	 1955 32241
357	0	0	Ki67+	 1959 32441
358	0	0	Ki67+	 1965 32960
359	0	0	Ki67+	 1976 32694
360	0	0	Ki67+	 1987 32383
361	0	0	Ki67+	 2001 32974
362	0	0	Ki67+	 2004 32725
363	0	0	Ki67+	 2006 32445
364	0	0	Ki67+	 2014 32737
365	0	0	Ki67+	 2016 32598
366	0	0	Ki67+	 2022 33022
367	0	0	Ki67+	 2048 32609
368	0	0	Ki67+	 2052 32955
369	0	0	Ki67+	 2066 32745
370	0	0	Ki67+	 2079 32447
371	0	0	Ki67+	 2082 32926
372	0	0	Ki67+	 2095 32848
373	0	0	Ki67+	 2098 32987
374	0	0	Ki67+	 2128 32584
375	0	0	Ki67+	 2131 32509
376	0	0	Ki67+	 2144 32302
377	0	0	Ki67+	 2155 32739
378	0	0	Ki67+	 2164 32810
379	0	0	Ki67+	 2166 32822
380	0	0	Ki67+	 2169 32557
381	0	0	Ki67+	 2179 32672
382	0	0	Ki67+	 2182 32687
383	0	0	Ki67+	 2198 32732
384	0	0	Ki67+	 2200 32302
385	0	0	Ki67+	 2203 32239
386	0	0	Ki67+	 2212 32924
387	0	0	Ki67+	 2213 32984
388	0	0	Ki67+	 2214 32374
389	0	0	Ki67+	 2216 32971
390	0	0	Ki67+	 2232 33010
391	0	0	Ki67+	 2234 32653
392	0	0	Ki67+	 2237 32362
393	0	0	Ki67+	 2250 32705
394	0	0	Ki67+	 2280 32657
395	0	0	Ki67+	 2282 32911
396	0	0	Ki67+	 2287 32825
397	0	0	Ki67+	 2288 32547
398	0	0	Ki67+	 2321 32409
399	0	0	Ki67+	 2337 32791
400	0	0	Ki67+	 2349 32616
401	0	0	Ki67+	 2352 32419
402	0	0	Ki67+	 2359 32643
403	0	0	Ki67+	 2361 32619
404	0	0	Ki67+	 2368 32443
405	0	0	Ki67+	 2379 32610
406	0	0	Ki67+	 2387 32460
407	0	0	Ki67+	 2398 32594
408	0	0	Ki67+	 1636 33112
409	0	0	Ki67+	 1636 33264
410	0	0	Ki67+	 1647 33123
411	0	0	Ki67+	 1652 33082
412	0	0	Ki67+	 1662 33294
413	0	0	Ki67+	 1663 33125
414	0	0	Ki67+	 1676 33074
415	0	0	Ki67+	 1693 33026
416	0	0	Ki67+	 1696 33051
417	0	0	Ki67+	 1696 33084
418	0	0	Ki67+	 1700 33036
419	0	0	Ki67+	 1710 33118
420	0	0	Ki67+	 1721 33161
421	0	0	Ki67+	 1745 33186
422	0	0	Ki67+	 1748 33049
423	0	0	Ki67+	 1759 33221
424	0	0	Ki67+	 1761 33245
425	0	0	Ki67+	 1766 33125
426	0	0	Ki67+	 1772 33141
427	0	0	Ki67+	 1781 33295
428	0	0	Ki67+	 1783 33173
429	0	0	Ki67+	 1790 33336
430	0	0	Ki67+	 1794 33253
431	0	0	Ki67+	 1795 33149
432	0	0	Ki67+	 1805 33127
433	0	0	Ki67+	 1809 33104
434	0	0	Ki67+	 1812 33336
435	0	0	Ki67+	 1833 33125
436	0	0	Ki67+	 1834 33097
437	0	0	Ki67+	 1847 33168
438	0	0	Ki67+	 1848 33208
439	0	0	Ki67+	 1857 33264
440	0	0	Ki67+	 1863 33137
441	0	0	Ki67+	 1866 33418
442	0	0	Ki67+	 1896 33173
443	0	0	Ki67+	 1900 33424
444	0	0	Ki67+	 1905 33490
445	0	0	Ki67+	 1914 33408
446	0	0	Ki67+	 1917 33339
447	0	0	Ki67+	 1937 33316
448	0	0	Ki67+	 1941 33373
449	0	0	Ki67+	 1955 33335
450	0	0	Ki67+	 1958 33445
451	0	0	Ki67+	 1959 33400
452	0	0	Ki67+	 1959 33473
453	0	0	Ki67+	 1971 33393
454	0	0	Ki67+	 1975 33514
455	0	0	Ki67+	 1978 33424
456	0	0	Ki67+	 1991 33516
457	0	0	Ki67+	 2021 33247
458	0	0	Ki67+	 2026 33053
459	0	0	Ki67+	 2030 33235
460	0	0	Ki67+	 2037 33489
461	0	0	Ki67+	 2061 33326
462	0	0	Ki67+	 2068 33480
463	0	0	Ki67+	 2069 33531
464	0	0	Ki67+	 2076 33294
465	0	0	Ki67+	 2085 33441
466	0	0	Ki67+	 2086 33454
467	0	0	Ki67+	 2091 33173
468	0	0	Ki67+	 2098 33339
469	0	0	Ki67+	 2104 33168
470	0	0	Ki67+	 2106 33565
471	0	0	Ki67+	 2115 33338
472	0	0	Ki67+	 2116 33539
473	0	0	Ki67+	 2117 33244
474	0	0	Ki67+	 2124 33317
475	0	0	Ki67+	 2128 33452
476	0	0	Ki67+	 2139 33509
477	0	0	Ki67+	 2148 33568
478	0	0	Ki67+	 2150 33360
479	0	0	Ki67+	 2157 33150
480	0	0	Ki67+	 2160 33240
481	0	0	Ki67+	 2168 33465
482	0	0	Ki67+	 2190 33380
483	0	0	Ki67+	 2200 33347
484	0	0	Ki67+	 2238 33132
485	0	0	Ki67+	 2256 33672
486	0	0	Ki67+	 2259 33028
487	0	0	Ki67+	 2262 33715
488	0	0	Ki67+	 2274 33335
489	0	0	Ki67+	 2279 33073
490	0	0	Ki67+	 2300 33378
491	0	0	Ki67+	 2305 33746
492	0	0	Ki67+	 2312 33233
493	0	0	Ki67+	 2314 33039
494	0	0	Ki67+	 2314 33272
495	0	0	Ki67+	 2329 33335
496	0	0	Ki67+	 2330 33367
497	0	0	Ki67+	 2337 33306
498	0	0	Ki67+	 2352 33773
499	0	0	Ki67+	 2376 33495
500	0	0	Ki67+	 2383 33413
501	0	0	Ki67+	 2363 33830
502	0	0	Ki67+	 2453 28319
503	0	0	Ki67+	 2536 28341
504	0	0	Ki67+	 2576 28371
505	0	0	Ki67+	 2581 28294
506	0	0	Ki67+	 2582 28344
507	0	0	Ki67+	 2616 28339
508	0	0	Ki67+	 2630 28293
509	0	0	Ki67+	 2637 28324
510	0	0	Ki67+	 2645 28280
511	0	0	Ki67+	 2646 28383
512	0	0	Ki67+	 2672 28294
513	0	0	Ki67+	 2741 28069
514	0	0	Ki67+	 2744 28306
515	0	0	Ki67+	 2756 28344
516	0	0	Ki67+	 2757 28376
517	0	0	Ki67+	 2758 28289
518	0	0	Ki67+	 2774 28390
519	0	0	Ki67+	 2794 28360
520	0	0	Ki67+	 2795 28339
521	0	0	Ki67+	 2890 28105
522	0	0	Ki67+	 3047 27736
523	0	0	Ki67+	 3048 27708
524	0	0	Ki67+	 3076 27710
525	0	0	Ki67+	 3092 27677
526	0	0	Ki67+	 3145 27795
527	0	0	Ki67+	 3148 27644
528	0	0	Ki67+	 3148 27775
529	0	0	Ki67+	 3193 28291
530	0	0	Ki67+	 2473 28726
531	0	0	Ki67+	 2477 28702
532	0	0	Ki67+	 2481 28977
533	0	0	Ki67+	 2511 28513
534	0	0	Ki67+	 2513 28746
535	0	0	Ki67+	 2529 28577
536	0	0	Ki67+	 2536 28711
537	0	0	Ki67+	 2541 29109
538	0	0	Ki67+	 2561 28795
539	0	0	Ki67+	 2566 28728
540	0	0	Ki67+	 2574 29030
541	0	0	Ki67+	 2576 28515
542	0	0	Ki67+	 2587 28436
543	0	0	Ki67+	 2594 28568
544	0	0	Ki67+	 2596 28557
545	0	0	Ki67+	 2621 28477
546	0	0	Ki67+	 2629 28528
547	0	0	Ki67+	 2632 28548
548	0	0	Ki67+	 2658 28578
549	0	0	Ki67+	 2659 29074
550	0	0	Ki67+	 2670 28937
551	0	0	Ki67+	 2712 28911
552	0	0	Ki67+	 2714 28475
553	0	0	Ki67+	 2753 28429
554	0	0	Ki67+	 2760 28942
555	0	0	Ki67+	 2761 28688
556	0	0	Ki67+	 2775 28658
557	0	0	Ki67+	 2785 28531
558	0	0	Ki67+	 2790 28554
559	0	0	Ki67+	 2798 28659
560	0	0	Ki67+	 2804 29044
561	0	0	Ki67+	 2812 28755
562	0	0	Ki67+	 2831 28437
563	0	0	Ki67+	 2842 29198
564	0	0	Ki67+	 2875 28475
565	0	0	Ki67+	 2880 28579
566	0	0	Ki67+	 2882 28905
567	0	0	Ki67+	 2891 29000
568	0	0	Ki67+	 2896 28462
569	0	0	Ki67+	 2897 28433
570	0	0	Ki67+	 2897 28791
571	0	0	Ki67+	 2900 28618
572	0	0	Ki67+	 2903 28575
573	0	0	Ki67+	 2905 28984
574	0	0	Ki67+	 2909 29085
575	0	0	Ki67+	 2917 28410
576	0	0	Ki67+	 2929 28919
577	0	0	Ki67+	 2943 28795
578	0	0	Ki67+	 2944 28840
579	0	0	Ki67+	 2949 29009
580	0	0	Ki67+	 2951 29079
581	0	0	Ki67+	 2952 28600
582	0	0	Ki67+	 2955 28751
583	0	0	Ki67+	 2960 28644
584	0	0	Ki67+	 2965 28515
585	0	0	Ki67+	 2984 28732
586	0	0	Ki67+	 2988 28988
587	0	0	Ki67+	 2997 28853
588	0	0	Ki67+	 3019 28494
589	0	0	Ki67+	 3033 28870
590	0	0	Ki67+	 3036 28902
591	0	0	Ki67+	 3043 29004
592	0	0	Ki67+	 3092 28530
593	0	0	Ki67+	 3147 28925
594	0	0	Ki67+	 3187 28901
595	0	0	Ki67+	 2531 29492
596	0	0	Ki67+	 2561 29229
597	0	0	Ki67+	 2734 29371
598	0	0	Ki67+	 2793 29824
599	0	0	Ki67+	 2802 29693
600	0	0	Ki67+	 2822 29804
601	0	0	Ki67+	 2842 29449
602	0	0	Ki67+	 2856 29259
603	0	0	Ki67+	 2881 29376
604	0	0	Ki67+	 2898 29454
605	0	0	Ki67+	 2912 29387
606	0	0	Ki67+	 2937 29359
607	0	0	Ki67+	 2946 29490
608	0	0	Ki67+	 3018 29773
609	0	0	Ki67+	 3030 29440
610	0	0	Ki67+	 3047 29428
611	0	0	Ki67+	 3050 29248
612	0	0	Ki67+	 3081 29897
613	0	0	Ki67+	 2755 30275
614	0	0	Ki67+	 2771 30276
615	0	0	Ki67+	 2799 30220
616	0	0	Ki67+	 2839 30756
617	0	0	Ki67+	 2846 30689
618	0	0	Ki67+	 2858 30197
619	0	0	Ki67+	 2919 30030
620	0	0	Ki67+	 2943 30057
621	0	0	Ki67+	 2947 30122
622	0	0	Ki67+	 2958 30026
623	0	0	Ki67+	 2992 30099
624	0	0	Ki67+	 2995 30485
625	0	0	Ki67+	 3026 30787
626	0	0	Ki67+	 3038 30173
627	0	0	Ki67+	 3071 30589
628	0	0	Ki67+	 3110 30558
629	0	0	Ki67+	 3118 30442
630	0	0	Ki67+	 3184 30657
631	0	0	Ki67+	 2402 31351
632	0	0	Ki67+	 2489 30824
633	0	0	Ki67+	 2490 31168
634	0	0	Ki67+	 2708 31143
635	0	0	Ki67+	 2741 31162
636	0	0	Ki67+	 2770 30943
637	0	0	Ki67+	 2772 31295
638	0	0	Ki67+	 2778 31575
639	0	0	Ki67+	 2796 31267
640	0	0	Ki67+	 2801 31577
641	0	0	Ki67+	 2811 31307
642	0	0	Ki67+	 2829 31268
643	0	0	Ki67+	 2872 31172
644	0	0	Ki67+	 2881 31130
645	0	0	Ki67+	 2897 31398
646	0	0	Ki67+	 2898 31477
647	0	0	Ki67+	 2908 31359
648	0	0	Ki67+	 2915 31124
649	0	0	Ki67+	 2956 30912
650	0	0	Ki67+	 2992 31251
651	0	0	Ki67+	 3131 31215
652	0	0	Ki67+	 3156 31254
653	0	0	Ki67+	 2403 32093
654	0	0	Ki67+	 2453 32248
655	0	0	Ki67+	 2467 32273
656	0	0	Ki67+	 2534 32163
657	0	0	Ki67+	 2537 32192
658	0	0	Ki67+	 2580 32180
659	0	0	Ki67+	 2609 31665
660	0	0	Ki67+	 2635 32231
661	0	0	Ki67+	 2635 32379
662	0	0	Ki67+	 2643 32214
663	0	0	Ki67+	 2646 32060
664	0	0	Ki67+	 2655 32199
665	0	0	Ki67+	 2659 32106
666	0	0	Ki67+	 2682 32207
667	0	0	Ki67+	 2688 32292
668	0	0	Ki67+	 2689 32354
669	0	0	Ki67+	 2691 32222
670	0	0	Ki67+	 2707 32000
671	0	0	Ki67+	 2730 32243
672	0	0	Ki67+	 2754 31952
673	0	0	Ki67+	 2757 31927
674	0	0	Ki67+	 2760 32371
675	0	0	Ki67+	 2764 31855
676	0	0	Ki67+	 2780 32385
677	0	0	Ki67+	 2799 32339
678	0	0	Ki67+	 2805 32312
679	0	0	Ki67+	 2813 32340
680	0	0	Ki67+	 2852 31865
681	0	0	Ki67+	 2852 31890
682	0	0	Ki67+	 2860 31790
683	0	0	Ki67+	 2863 32394
684	0	0	Ki67+	 2872 32246
685	0	0	Ki67+	 2883 32232
686	0	0	Ki67+	 2894 32243
687	0	0	Ki67+	 2902 32275
688	0	0	Ki67+	 2905 32036
689	0	0	Ki67+	 2905 32168
690	0	0	Ki67+	 2910 32374
691	0	0	Ki67+	 2959 32010
692	0	0	Ki67+	 2978 31606
693	0	0	Ki67+	 2982 31906
694	0	0	Ki67+	 2993 31873
695	0	0	Ki67+	 3003 31630
696	0	0	Ki67+	 3019 31909
697	0	0	Ki67+	 3019 32136
698	0	0	Ki67+	 3037 32104
699	0	0	Ki67+	 3043 32084
700	0	0	Ki67+	 3046 31954
701	0	0	Ki67+	 3054 32364
702	0	0	Ki67+	 3079 31894
703	0	0	Ki67+	 3085 32214
704	0	0	Ki67+	 3087 32236
705	0	0	Ki67+	 3088 32122
706	0	0	Ki67+	 3100 32007
707	0	0	Ki67+	 3103 31973
708	0	0	Ki67+	 3105 32311
709	0	0	Ki67+	 3112 32244
710	0	0	Ki67+	 3113 32208
711	0	0	Ki67+	 3113 32255
712	0	0	Ki67+	 3115 31734
713	0	0	Ki67+	 3129 32176
714	0	0	Ki67+	 3130 31946
715	0	0	Ki67+	 3138 32111
716	0	0	Ki67+	 3142 32210
717	0	0	Ki67+	 3144 32164
718	0	0	Ki67+	 3149 32256
719	0	0	Ki67+	 3155 32066
720	0	0	Ki67+	 3155 32379
721	0	0	Ki67+	 3163 32348
722	0	0	Ki67+	 3180 32166
723	0	0	Ki67+	 3183 32280
724	0	0	Ki67+	 3184 31758
725	0	0	Ki67+	 3188 31827
726	0	0	Ki67+	 2406 32684
727	0	0	Ki67+	 2416 32456
728	0	0	Ki67+	 2436 33094
729	0	0	Ki67+	 2438 32888
730	0	0	Ki67+	 2451 32973
731	0	0	Ki67+	 2467 32526
732	0	0	Ki67+	 2481 32802
733	0	0	Ki67+	 2485 33004
734	0	0	Ki67+	 2495 32879
735	0	0	Ki67+	 2502 33089
736	0	0	Ki67+	 2511 32821
737	0	0	Ki67+	 2518 33041
738	0	0	Ki67+	 2521 32807
739	0	0	Ki67+	 2550 33089
740	0	0	Ki67+	 2552 32725
741	0	0	Ki67+	 2558 32747
742	0	0	Ki67+	 2565 32921
743	0	0	Ki67+	 2577 32820
744	0	0	Ki67+	 2586 32927
745	0	0	Ki67+	 2588 32828
746	0	0	Ki67+	 2590 32980
747	0	0	Ki67+	 2597 32989
748	0	0	Ki67+	 2608 32782
749	0	0	Ki67+	 2609 33153
750	0	0	Ki67+	 2618 32417
751	0	0	Ki67+	 2622 33097
752	0	0	Ki67+	 2636 33050
753	0	0	Ki67+	 2637 33125
754	0	0	Ki67+	 2659 32904
755	0	0	Ki67+	 2665 32426
756	0	0	Ki67+	 2690 33161
757	0	0	Ki67+	 2700 32678
758	0	0	Ki67+	 2707 32816
759	0	0	Ki67+	 2731 32846
760	0	0	Ki67+	 2733 32811
761	0	0	Ki67+	 2760 32811
762	0	0	Ki67+	 2761 32824
763	0	0	Ki67+	 2766 33063
764	0	0	Ki67+	 2789 32684
765	0	0	Ki67+	 2791 33023
766	0	0	Ki67+	 2792 33094
767	0	0	Ki67+	 2815 32405
768	0	0	Ki67+	 2820 33034
769	0	0	Ki67+	 2821 33174
770	0	0	Ki67+	 2831 32571
771	0	0	Ki67+	 2853 33190
772	0	0	Ki67+	 2866 32588
773	0	0	Ki67+	 2874 32572
774	0	0	Ki67+	 2875 33117
775	0	0	Ki67+	 2879 32482
776	0	0	Ki67+	 2898 33009
777	0	0	Ki67+	 2898 33106
778	0	0	Ki67+	 2917 33138
779	0	0	Ki67+	 2919 33002
780	0	0	Ki67+	 2921 33166
781	0	0	Ki67+	 2932 32505
782	0	0	Ki67+	 2933 32781
783	0	0	Ki67+	 2945 33045
784	0	0	Ki67+	 2947 33099
785	0	0	Ki67+	 2952 33074
786	0	0	Ki67+	 2956 32483
787	0	0	Ki67+	 2957 32504
788	0	0	Ki67+	 2958 32969
789	0	0	Ki67+	 2959 32540
790	0	0	Ki67+	 2978 33084
791	0	0	Ki67+	 2981 33129
792	0	0	Ki67+	 2992 33171
793	0	0	Ki67+	 3000 33030
794	0	0	Ki67+	 3002 32467
795	0	0	Ki67+	 3022 33171
796	0	0	Ki67+	 3030 33038
797	0	0	Ki67+	 3037 32419
798	0	0	Ki67+	 3041 32447
799	0	0	Ki67+	 3046 33127
800	0	0	Ki67+	 3053 32417
801	0	0	Ki67+	 3063 32477
802	0	0	Ki67+	 3063 32748
803	0	0	Ki67+	 3071 33091
804	0	0	Ki67+	 3081 33162
805	0	0	Ki67+	 3084 33061
806	0	0	Ki67+	 3086 32439
807	0	0	Ki67+	 3104 33041
808	0	0	Ki67+	 3107 33019
809	0	0	Ki67+	 3110 32963
810	0	0	Ki67+	 3116 32720
811	0	0	Ki67+	 3116 33163
812	0	0	Ki67+	 3127 33027
813	0	0	Ki67+	 3148 33054
814	0	0	Ki67+	 3154 32521
815	0	0	Ki67+	 3159 33155
816	0	0	Ki67+	 3160 32510
817	0	0	Ki67+	 3161 33076
818	0	0	Ki67+	 3163 32961
819	0	0	Ki67+	 3166 33117
820	0	0	Ki67+	 3175 32931
821	0	0	Ki67+	 3188 32463
822	0	0	Ki67+	 2404 33312
823	0	0	Ki67+	 2408 33841
824	0	0	Ki67+	 2411 33863
825	0	0	Ki67+	 2423 33212
826	0	0	Ki67+	 2424 33808
827	0	0	Ki67+	 2429 33900
828	0	0	Ki67+	 2430 33554
829	0	0	Ki67+	 2436 33857
830	0	0	Ki67+	 2441 33570
831	0	0	Ki67+	 2457 33838
832	0	0	Ki67+	 2468 33883
833	0	0	Ki67+	 2475 33384
834	0	0	Ki67+	 2497 33672
835	0	0	Ki67+	 2530 33672
836	0	0	Ki67+	 2534 33330
837	0	0	Ki67+	 2541 33708
838	0	0	Ki67+	 2550 33246
839	0	0	Ki67+	 2550 33788
840	0	0	Ki67+	 2552 33881
841	0	0	Ki67+	 2557 33725
842	0	0	Ki67+	 2560 33743
843	0	0	Ki67+	 2561 33820
844	0	0	Ki67+	 2563 33779
845	0	0	Ki67+	 2569 33315
846	0	0	Ki67+	 2574 33843
847	0	0	Ki67+	 2590 33350
848	0	0	Ki67+	 2590 33834
849	0	0	Ki67+	 2592 33859
850	0	0	Ki67+	 2598 33792
851	0	0	Ki67+	 2613 33738
852	0	0	Ki67+	 2618 33878
853	0	0	Ki67+	 2624 33357
854	0	0	Ki67+	 2626 33478
855	0	0	Ki67+	 2627 33892
856	0	0	Ki67+	 2645 33955
857	0	0	Ki67+	 2650 33552
858	0	0	Ki67+	 2683 33828
859	0	0	Ki67+	 2706 33502
860	0	0	Ki67+	 2716 33886
861	0	0	Ki67+	 2718 33975
862	0	0	Ki67+	 2720 33534
863	0	0	Ki67+	 2725 33556
864	0	0	Ki67+	 2741 33290
865	0	0	Ki67+	 2752 33599
866	0	0	Ki67+	 2753 33983
867	0	0	Ki67+	 2765 33658
868	0	0	Ki67+	 2768 33489
869	0	0	Ki67+	 2769 33286
870	0	0	Ki67+	 2776 33547
871	0	0	Ki67+	 2779 33991
872	0	0	Ki67+	 2780 33568
873	0	0	Ki67+	 2787 33250
874	0	0	Ki67+	 2791 33383
875	0	0	Ki67+	 2792 33495
876	0	0	Ki67+	 2795 33342
877	0	0	Ki67+	 2806 33703
878	0	0	Ki67+	 2811 33352
879	0	0	Ki67+	 2813 33340
880	0	0	Ki67+	 2813 33520
881	0	0	Ki67+	 2815 33477
882	0	0	Ki67+	 2815 33575
883	0	0	Ki67+	 2821 33434
884	0	0	Ki67+	 2821 33589
885	0	0	Ki67+	 2827 33303
886	0	0	Ki67+	 2837 33639
887	0	0	Ki67+	 2838 33609
888	0	0	Ki67+	 2848 33321
889	0	0	Ki67+	 2849 33446
890	0	0	Ki67+	 2852 33435
891	0	0	Ki67+	 2857 33802
892	0	0	Ki67+	 2869 33528
893	0	0	Ki67+	 2874 33619
894	0	0	Ki67+	 2884 33368
895	0	0	Ki67+	 2890 33980
896	0	0	Ki67+	 2906 33824
897	0	0	Ki67+	 2916 33598
898	0	0	Ki67+	 2916 33780
899	0	0	Ki67+	 2921 33706
900	0	0	Ki67+	 2923 33683
901	0	0	Ki67+	 2932 33631
902	0	0	Ki67+	 2933 33765
903	0	0	Ki67+	 2935 33367
904	0	0	Ki67+	 2938 33839
905	0	0	Ki67+	 2939 33792
906	0	0	Ki67+	 2942 33570
907	0	0	Ki67+	 2945 33876
908	0	0	Ki67+	 2946 33982
909	0	0	Ki67+	 2950 33437
910	0	0	Ki67+	 2951 33683
911	0	0	Ki67+	 2958 33629
912	0	0	Ki67+	 2958 33787
913	0	0	Ki67+	 2959 33738
914	0	0	Ki67+	 2962 33675
915	0	0	Ki67+	 2964 33806
916	0	0	Ki67+	 2973 33981
917	0	0	Ki67+	 2976 33968
918	0	0	Ki67+	 2981 33290
919	0	0	Ki67+	 2985 33993
920	0	0	Ki67+	 2986 33769
921	0	0	Ki67+	 2992 33210
922	0	0	Ki67+	 2998 33501
923	0	0	Ki67+	 3002 33943
924	0	0	Ki67+	 3004 33793
925	0	0	Ki67+	 3006 33809
926	0	0	Ki67+	 3009 33225
927	0	0	Ki67+	 3012 33551
928	0	0	Ki67+	 3022 33739
929	0	0	Ki67+	 3024 33887
930	0	0	Ki67+	 3025 33601
931	0	0	Ki67+	 3028 33815
932	0	0	Ki67+	 3033 33203
933	0	0	Ki67+	 3036 33413
934	0	0	Ki67+	 3045 33239
935	0	0	Ki67+	 3070 33218
936	0	0	Ki67+	 3071 33623
937	0	0	Ki67+	 3075 33884
938	0	0	Ki67+	 3076 33909
939	0	0	Ki67+	 3086 33857
940	0	0	Ki67+	 3103 33753
941	0	0	Ki67+	 3104 33789
942	0	0	Ki67+	 3112 33908
943	0	0	Ki67+	 3115 33879
944	0	0	Ki67+	 3131 33236
945	0	0	Ki67+	 3135 33647
946	0	0	Ki67+	 3135 33846
947	0	0	Ki67+	 3137 33202
948	0	0	Ki67+	 3143 33797
949	0	0	Ki67+	 3145 33713
950	0	0	Ki67+	 3154 33999
951	0	0	Ki67+	 3158 33811
952	0	0	Ki67+	 3158 33842
953	0	0	Ki67+	 3159 33696
954	0	0	Ki67+	 3161 33873
955	0	0	Ki67+	 3168 33948
956	0	0	Ki67+	 3169 33959
957	0	0	Ki67+	 3180 33253
958	0	0	Ki67+	 3180 33795
959	0	0	Ki67+	 3180 33938
960	0	0	Ki67+	 3182 33550
961	0	0	Ki67+	 3182 33726
962	0	0	Ki67+	 3185 33892
963	0	0	Ki67+	 3190 33560
964	0	0	Ki67+	 3193 33749
965	0	0	Ki67+	 3194 33974
966	0	0	Ki67+	 2807 34129
967	0	0	Ki67+	 2900 34146
968	0	0	Ki67+	 2908 34187
969	0	0	Ki67+	 2925 34257
970	0	0	Ki67+	 2933 34090
971	0	0	Ki67+	 2948 34336
972	0	0	Ki67+	 2949 34217
973	0	0	Ki67+	 2959 34238
974	0	0	Ki67+	 2972 34094
975	0	0	Ki67+	 3007 34353
976	0	0	Ki67+	 3022 34176
977	0	0	Ki67+	 3034 34328
978	0	0	Ki67+	 3035 34253
979	0	0	Ki67+	 3043 34363
980	0	0	Ki67+	 3044 34084
981	0	0	Ki67+	 3057 34142
982	0	0	Ki67+	 3063 34343
983	0	0	Ki67+	 3075 34074
984	0	0	Ki67+	 3076 34169
985	0	0	Ki67+	 3097 34366
986	0	0	Ki67+	 3112 34400
987	0	0	Ki67+	 3122 34363
988	0	0	Ki67+	 3129 34138
989	0	0	Ki67+	 3129 34173
990	0	0	Ki67+	 3143 34286
991	0	0	Ki67+	 3144 34397
992	0	0	Ki67+	 3157 34073
993	0	0	Ki67+	 3159 34258
994	0	0	Ki67+	 3178 34374
995	0	0	Ki67+	 3181 34269
996	0	0	Ki67+	 3192 34365
997	0	0	Ki67+	 3907 26801
998	0	0	Ki67+	 3209 27523
999	0	0	Ki67+	 3228 27487
1000	0	0	Ki67+	 3242 27705
1001	0	0	Ki67+	 3244 27694
1002	0	0	Ki67+	 3248 27387
1003	0	0	Ki67+	 3248 27485
1004	0	0	Ki67+	 3320 27712
1005	0	0	Ki67+	 3341 27551
1006	0	0	Ki67+	 3342 27831
1007	0	0	Ki67+	 3363 27690
1008	0	0	Ki67+	 3386 27784
1009	0	0	Ki67+	 3403 27270
1010	0	0	Ki67+	 3425 27251
1011	0	0	Ki67+	 3425 27733
1012	0	0	Ki67+	 3433 27462
1013	0	0	Ki67+	 3435 27746
1014	0	0	Ki67+	 3437 27436
1015	0	0	Ki67+	 3451 27273
1016	0	0	Ki67+	 3455 27434
1017	0	0	Ki67+	 3455 27567
1018	0	0	Ki67+	 3469 27428
1019	0	0	Ki67+	 3499 27413
1020	0	0	Ki67+	 3505 27379
1021	0	0	Ki67+	 3522 27726
1022	0	0	Ki67+	 3535 27792
1023	0	0	Ki67+	 3604 27793
1024	0	0	Ki67+	 3604 27821
1025	0	0	Ki67+	 3643 27556
1026	0	0	Ki67+	 3680 27764
1027	0	0	Ki67+	 3768 27679
1028	0	0	Ki67+	 3819 27328
1029	0	0	Ki67+	 3837 27225
1030	0	0	Ki67+	 3851 27198
1031	0	0	Ki67+	 3890 27568
1032	0	0	Ki67+	 3904 27547
1033	0	0	Ki67+	 3941 27838
1034	0	0	Ki67+	 3945 27212
1035	0	0	Ki67+	 3972 27073
1036	0	0	Ki67+	 3982 27622
1037	0	0	Ki67+	 3997 27275
1038	0	0	Ki67+	 3202 28271
1039	0	0	Ki67+	 3226 28262
1040	0	0	Ki67+	 3243 27862
1041	0	0	Ki67+	 3263 28497
1042	0	0	Ki67+	 3296 28465
1043	0	0	Ki67+	 3311 28446
1044	0	0	Ki67+	 3320 27862
1045	0	0	Ki67+	 3328 28074
1046	0	0	Ki67+	 3341 28389
1047	0	0	Ki67+	 3372 28072
1048	0	0	Ki67+	 3374 28148
1049	0	0	Ki67+	 3374 28169
1050	0	0	Ki67+	 3379 28401
1051	0	0	Ki67+	 3381 28332
1052	0	0	Ki67+	 3384 28080
1053	0	0	Ki67+	 3395 28289
1054	0	0	Ki67+	 3404 28457
1055	0	0	Ki67+	 3411 28472
1056	0	0	Ki67+	 3428 28064
1057	0	0	Ki67+	 3435 28209
1058	0	0	Ki67+	 3436 28400
1059	0	0	Ki67+	 3437 28459
1060	0	0	Ki67+	 3443 28055
1061	0	0	Ki67+	 3443 28510
1062	0	0	Ki67+	 3516 28169
1063	0	0	Ki67+	 3517 28537
1064	0	0	Ki67+	 3523 28330
1065	0	0	Ki67+	 3577 28622
1066	0	0	Ki67+	 3583 28145
1067	0	0	Ki67+	 3619 28222
1068	0	0	Ki67+	 3750 28288
1069	0	0	Ki67+	 3783 28424
1070	0	0	Ki67+	 3784 28034
1071	0	0	Ki67+	 3811 28185
1072	0	0	Ki67+	 3853 28462
1073	0	0	Ki67+	 3876 28277
1074	0	0	Ki67+	 3888 28630
1075	0	0	Ki67+	 3975 28005
1076	0	0	Ki67+	 3978 27916
1077	0	0	Ki67+	 3986 27855
1078	0	0	Ki67+	 3995 27975
1079	0	0	Ki67+	 3216 28875
1080	0	0	Ki67+	 3249 28868
1081	0	0	Ki67+	 3301 29137
1082	0	0	Ki67+	 3315 28855
1083	0	0	Ki67+	 3319 29303
1084	0	0	Ki67+	 3337 28927
1085	0	0	Ki67+	 3345 28688
1086	0	0	Ki67+	 3356 28922
1087	0	0	Ki67+	 3363 28745
1088	0	0	Ki67+	 3374 29210
1089	0	0	Ki67+	 3490 29434
1090	0	0	Ki67+	 3603 28878
1091	0	0	Ki67+	 3613 28871
1092	0	0	Ki67+	 3655 28864
1093	0	0	Ki67+	 3712 28875
1094	0	0	Ki67+	 3769 28690
1095	0	0	Ki67+	 3791 29019
1096	0	0	Ki67+	 3824 29349
1097	0	0	Ki67+	 3854 29185
1098	0	0	Ki67+	 3881 28760
1099	0	0	Ki67+	 3891 29081
1100	0	0	Ki67+	 3894 29322
1101	0	0	Ki67+	 3902 29299
1102	0	0	Ki67+	 3922 29340
1103	0	0	Ki67+	 3935 29242
1104	0	0	Ki67+	 3947 28659
1105	0	0	Ki67+	 3947 29361
1106	0	0	Ki67+	 3954 29160
1107	0	0	Ki67+	 3957 28657
1108	0	0	Ki67+	 3372 29514
1109	0	0	Ki67+	 3382 29739
1110	0	0	Ki67+	 3384 29496
1111	0	0	Ki67+	 3385 29788
1112	0	0	Ki67+	 3408 29516
1113	0	0	Ki67+	 3408 29527
1114	0	0	Ki67+	 3434 29515
1115	0	0	Ki67+	 3440 29869
1116	0	0	Ki67+	 3473 29895
1117	0	0	Ki67+	 3601 30046
1118	0	0	Ki67+	 3615 29739
1119	0	0	Ki67+	 3689 29721
1120	0	0	Ki67+	 3748 30169
1121	0	0	Ki67+	 3849 29921
1122	0	0	Ki67+	 3862 29610
1123	0	0	Ki67+	 3878 29706
1124	0	0	Ki67+	 3886 30227
1125	0	0	Ki67+	 3904 29608
1126	0	0	Ki67+	 3916 30143
1127	0	0	Ki67+	 3940 29966
1128	0	0	Ki67+	 3941 30006
1129	0	0	Ki67+	 3945 30072
1130	0	0	Ki67+	 3949 29468
1131	0	0	Ki67+	 3982 29934
1132	0	0	Ki67+	 3991 29950
1133	0	0	Ki67+	 3999 29685
1134	0	0	Ki67+	 3215 30557
1135	0	0	Ki67+	 3243 30755
1136	0	0	Ki67+	 3269 30659
1137	0	0	Ki67+	 3431 30940
1138	0	0	Ki67+	 3445 30958
1139	0	0	Ki67+	 3452 30857
1140	0	0	Ki67+	 3457 30457
1141	0	0	Ki67+	 3503 30757
1142	0	0	Ki67+	 3626 30345
1143	0	0	Ki67+	 3675 30433
1144	0	0	Ki67+	 3775 30431
1145	0	0	Ki67+	 3782 30413
1146	0	0	Ki67+	 3794 30392
1147	0	0	Ki67+	 3832 30333
1148	0	0	Ki67+	 3891 30273
1149	0	0	Ki67+	 3962 30514
1150	0	0	Ki67+	 3215 31809
1151	0	0	Ki67+	 3224 31756
1152	0	0	Ki67+	 3229 31811
1153	0	0	Ki67+	 3263 31074
1154	0	0	Ki67+	 3301 31355
1155	0	0	Ki67+	 3339 31521
1156	0	0	Ki67+	 3579 31615
1157	0	0	Ki67+	 3635 31140
1158	0	0	Ki67+	 3638 31056
1159	0	0	Ki67+	 3656 31432
1160	0	0	Ki67+	 3765 31285
1161	0	0	Ki67+	 3901 31311
1162	0	0	Ki67+	 3904 31461
1163	0	0	Ki67+	 3906 31100
1164	0	0	Ki67+	 3918 31306
1165	0	0	Ki67+	 3920 31290
1166	0	0	Ki67+	 3921 31187
1167	0	0	Ki67+	 3203 32257
1168	0	0	Ki67+	 3209 32164
1169	0	0	Ki67+	 3213 32267
1170	0	0	Ki67+	 3221 31917
1171	0	0	Ki67+	 3222 31903
1172	0	0	Ki67+	 3223 32047
1173	0	0	Ki67+	 3223 32252
1174	0	0	Ki67+	 3224 32137
1175	0	0	Ki67+	 3239 32194
1176	0	0	Ki67+	 3240 32098
1177	0	0	Ki67+	 3241 32074
1178	0	0	Ki67+	 3244 32274
1179	0	0	Ki67+	 3260 32214
1180	0	0	Ki67+	 3269 32242
1181	0	0	Ki67+	 3270 32561
1182	0	0	Ki67+	 3271 31945
1183	0	0	Ki67+	 3279 32390
1184	0	0	Ki67+	 3288 32137
1185	0	0	Ki67+	 3288 32333
1186	0	0	Ki67+	 3301 32342
1187	0	0	Ki67+	 3304 32425
1188	0	0	Ki67+	 3313 32288
1189	0	0	Ki67+	 3323 32163
1190	0	0	Ki67+	 3329 32340
1191	0	0	Ki67+	 3334 32424
1192	0	0	Ki67+	 3340 32378
1193	0	0	Ki67+	 3349 32201
1194	0	0	Ki67+	 3353 32309
1195	0	0	Ki67+	 3363 32103
1196	0	0	Ki67+	 3367 32583
1197	0	0	Ki67+	 3368 32334
1198	0	0	Ki67+	 3376 32272
1199	0	0	Ki67+	 3383 31964
1200	0	0	Ki67+	 3392 32387
1201	0	0	Ki67+	 3392 32461
1202	0	0	Ki67+	 3394 32413
1203	0	0	Ki67+	 3419 32129
1204	0	0	Ki67+	 3432 31940
1205	0	0	Ki67+	 3443 32284
1206	0	0	Ki67+	 3443 32434
1207	0	0	Ki67+	 3464 31842
1208	0	0	Ki67+	 3486 32362
1209	0	0	Ki67+	 3501 32401
1210	0	0	Ki67+	 3522 32033
1211	0	0	Ki67+	 3541 32350
1212	0	0	Ki67+	 3561 32620
1213	0	0	Ki67+	 3564 32428
1214	0	0	Ki67+	 3568 32390
1215	0	0	Ki67+	 3584 32374
1216	0	0	Ki67+	 3619 32407
1217	0	0	Ki67+	 3626 32203
1218	0	0	Ki67+	 3629 32075
1219	0	0	Ki67+	 3638 32223
1220	0	0	Ki67+	 3642 32249
1221	0	0	Ki67+	 3648 32284
1222	0	0	Ki67+	 3657 32146
1223	0	0	Ki67+	 3662 32183
1224	0	0	Ki67+	 3727 32371
1225	0	0	Ki67+	 3737 32359
1226	0	0	Ki67+	 3808 32631
1227	0	0	Ki67+	 3850 32437
1228	0	0	Ki67+	 3897 32485
1229	0	0	Ki67+	 3924 31935
1230	0	0	Ki67+	 3974 32540
1231	0	0	Ki67+	 3982 32532
1232	0	0	Ki67+	 3203 33115
1233	0	0	Ki67+	 3208 32978
1234	0	0	Ki67+	 3232 33126
1235	0	0	Ki67+	 3247 33183
1236	0	0	Ki67+	 3254 33244
1237	0	0	Ki67+	 3261 33183
1238	0	0	Ki67+	 3264 33077
1239	0	0	Ki67+	 3272 32973
1240	0	0	Ki67+	 3287 32985
1241	0	0	Ki67+	 3287 33040
1242	0	0	Ki67+	 3291 32755
1243	0	0	Ki67+	 3293 32964
1244	0	0	Ki67+	 3295 33347
1245	0	0	Ki67+	 3309 33093
1246	0	0	Ki67+	 3311 32975
1247	0	0	Ki67+	 3326 32737
1248	0	0	Ki67+	 3337 32986
1249	0	0	Ki67+	 3338 32970
1250	0	0	Ki67+	 3341 32702
1251	0	0	Ki67+	 3343 33330
1252	0	0	Ki67+	 3346 33016
1253	0	0	Ki67+	 3350 33203
1254	0	0	Ki67+	 3357 33256
1255	0	0	Ki67+	 3358 32880
1256	0	0	Ki67+	 3372 32735
1257	0	0	Ki67+	 3377 32979
1258	0	0	Ki67+	 3380 32665
1259	0	0	Ki67+	 3385 32947
1260	0	0	Ki67+	 3387 33225
1261	0	0	Ki67+	 3397 32974
1262	0	0	Ki67+	 3401 33007
1263	0	0	Ki67+	 3402 32993
1264	0	0	Ki67+	 3412 33004
1265	0	0	Ki67+	 3420 33078
1266	0	0	Ki67+	 3425 32915
1267	0	0	Ki67+	 3427 32962
1268	0	0	Ki67+	 3428 32658
1269	0	0	Ki67+	 3432 33383
1270	0	0	Ki67+	 3446 32928
1271	0	0	Ki67+	 3450 33007
1272	0	0	Ki67+	 3452 32954
1273	0	0	Ki67+	 3452 33435
1274	0	0	Ki67+	 3458 32750
1275	0	0	Ki67+	 3466 32739
1276	0	0	Ki67+	 3467 33074
1277	0	0	Ki67+	 3474 33248
1278	0	0	Ki67+	 3479 33051
1279	0	0	Ki67+	 3489 33282
1280	0	0	Ki67+	 3494 33016
1281	0	0	Ki67+	 3498 33318
1282	0	0	Ki67+	 3509 33275
1283	0	0	Ki67+	 3526 33032
1284	0	0	Ki67+	 3531 32937
1285	0	0	Ki67+	 3531 33339
1286	0	0	Ki67+	 3537 32726
1287	0	0	Ki67+	 3540 33204
1288	0	0	Ki67+	 3543 33293
1289	0	0	Ki67+	 3548 33328
1290	0	0	Ki67+	 3551 32673
1291	0	0	Ki67+	 3572 32804
1292	0	0	Ki67+	 3573 33303
1293	0	0	Ki67+	 3596 33347
1294	0	0	Ki67+	 3598 33329
1295	0	0	Ki67+	 3606 33283
1296	0	0	Ki67+	 3630 33169
1297	0	0	Ki67+	 3631 33378
1298	0	0	Ki67+	 3640 33306
1299	0	0	Ki67+	 3645 33401
1300	0	0	Ki67+	 3661 33206
1301	0	0	Ki67+	 3672 33170
1302	0	0	Ki67+	 3679 33415
1303	0	0	Ki67+	 3683 32954
1304	0	0	Ki67+	 3683 33234
1305	0	0	Ki67+	 3689 33339
1306	0	0	Ki67+	 3694 33155
1307	0	0	Ki67+	 3697 33226
1308	0	0	Ki67+	 3697 33422
1309	0	0	Ki67+	 3704 32987
1310	0	0	Ki67+	 3709 33308
1311	0	0	Ki67+	 3709 33389
1312	0	0	Ki67+	 3731 33237
1313	0	0	Ki67+	 3742 32825
1314	0	0	Ki67+	 3750 33396
1315	0	0	Ki67+	 3752 32955
1316	0	0	Ki67+	 3758 33141
1317	0	0	Ki67+	 3758 33169
1318	0	0	Ki67+	 3769 33244
1319	0	0	Ki67+	 3790 32991
1320	0	0	Ki67+	 3801 33266
1321	0	0	Ki67+	 3802 33439
1322	0	0	Ki67+	 3809 32689
1323	0	0	Ki67+	 3809 32900
1324	0	0	Ki67+	 3811 33174
1325	0	0	Ki67+	 3813 32866
1326	0	0	Ki67+	 3817 33148
1327	0	0	Ki67+	 3822 32942
1328	0	0	Ki67+	 3825 33012
1329	0	0	Ki67+	 3849 32655
1330	0	0	Ki67+	 3854 32868
1331	0	0	Ki67+	 3858 33199
1332	0	0	Ki67+	 3867 32899
1333	0	0	Ki67+	 3867 33155
1334	0	0	Ki67+	 3878 32664
1335	0	0	Ki67+	 3878 33252
1336	0	0	Ki67+	 3884 33328
1337	0	0	Ki67+	 3900 33002
1338	0	0	Ki67+	 3903 32899
1339	0	0	Ki67+	 3910 33237
1340	0	0	Ki67+	 3916 33273
1341	0	0	Ki67+	 3919 33255
1342	0	0	Ki67+	 3933 32739
1343	0	0	Ki67+	 3934 32913
1344	0	0	Ki67+	 3937 33397
1345	0	0	Ki67+	 3940 33214
1346	0	0	Ki67+	 3943 32989
1347	0	0	Ki67+	 3948 32865
1348	0	0	Ki67+	 3954 33243
1349	0	0	Ki67+	 3969 32931
1350	0	0	Ki67+	 3970 33391
1351	0	0	Ki67+	 3978 33269
1352	0	0	Ki67+	 3986 33013
1353	0	0	Ki67+	 3991 33126
1354	0	0	Ki67+	 3202 33864
1355	0	0	Ki67+	 3205 33936
1356	0	0	Ki67+	 3206 33775
1357	0	0	Ki67+	 3207 33539
1358	0	0	Ki67+	 3213 33988
1359	0	0	Ki67+	 3216 33579
1360	0	0	Ki67+	 3218 33563
1361	0	0	Ki67+	 3226 33686
1362	0	0	Ki67+	 3233 34001
1363	0	0	Ki67+	 3238 33546
1364	0	0	Ki67+	 3248 33574
1365	0	0	Ki67+	 3251 33585
1366	0	0	Ki67+	 3253 33709
1367	0	0	Ki67+	 3255 34019
1368	0	0	Ki67+	 3257 33869
1369	0	0	Ki67+	 3263 33583
1370	0	0	Ki67+	 3263 33886
1371	0	0	Ki67+	 3275 33627
1372	0	0	Ki67+	 3280 33710
1373	0	0	Ki67+	 3281 34029
1374	0	0	Ki67+	 3293 33984
1375	0	0	Ki67+	 3307 33594
1376	0	0	Ki67+	 3314 34162
1377	0	0	Ki67+	 3317 34176
1378	0	0	Ki67+	 3318 33582
1379	0	0	Ki67+	 3324 33836
1380	0	0	Ki67+	 3330 33658
1381	0	0	Ki67+	 3337 33622
1382	0	0	Ki67+	 3343 33808
1383	0	0	Ki67+	 3346 34134
1384	0	0	Ki67+	 3349 33670
1385	0	0	Ki67+	 3352 34015
1386	0	0	Ki67+	 3356 33596
1387	0	0	Ki67+	 3357 33646
1388	0	0	Ki67+	 3357 34057
1389	0	0	Ki67+	 3362 33495
1390	0	0	Ki67+	 3363 33790
1391	0	0	Ki67+	 3376 33708
1392	0	0	Ki67+	 3380 33866
1393	0	0	Ki67+	 3394 33688
1394	0	0	Ki67+	 3396 33637
1395	0	0	Ki67+	 3401 34116
1396	0	0	Ki67+	 3406 33881
1397	0	0	Ki67+	 3406 33965
1398	0	0	Ki67+	 3421 33659
1399	0	0	Ki67+	 3423 33788
1400	0	0	Ki67+	 3427 33643
1401	0	0	Ki67+	 3430 33683
1402	0	0	Ki67+	 3435 33636
1403	0	0	Ki67+	 3441 33903
1404	0	0	Ki67+	 3450 33755
1405	0	0	Ki67+	 3455 33742
1406	0	0	Ki67+	 3472 34032
1407	0	0	Ki67+	 3481 33921
1408	0	0	Ki67+	 3487 33670
1409	0	0	Ki67+	 3488 33838
1410	0	0	Ki67+	 3490 33528
1411	0	0	Ki67+	 3502 33449
1412	0	0	Ki67+	 3512 33975
1413	0	0	Ki67+	 3526 33761
1414	0	0	Ki67+	 3539 33958
1415	0	0	Ki67+	 3548 33902
1416	0	0	Ki67+	 3553 33479
1417	0	0	Ki67+	 3567 33841
1418	0	0	Ki67+	 3571 33802
1419	0	0	Ki67+	 3572 33782
1420	0	0	Ki67+	 3574 33735
1421	0	0	Ki67+	 3579 33502
1422	0	0	Ki67+	 3594 33800
1423	0	0	Ki67+	 3598 33727
1424	0	0	Ki67+	 3607 33678
1425	0	0	Ki67+	 3615 33443
1426	0	0	Ki67+	 3626 33727
1427	0	0	Ki67+	 3630 33956
1428	0	0	Ki67+	 3634 33779
1429	0	0	Ki67+	 3640 33532
1430	0	0	Ki67+	 3647 33960
1431	0	0	Ki67+	 3650 33776
1432	0	0	Ki67+	 3655 33639
1433	0	0	Ki67+	 3656 33724
1434	0	0	Ki67+	 3657 33748
1435	0	0	Ki67+	 3660 33502
1436	0	0	Ki67+	 3663 33548
1437	0	0	Ki67+	 3664 33443
1438	0	0	Ki67+	 3666 33652
1439	0	0	Ki67+	 3672 33805
1440	0	0	Ki67+	 3673 33469
1441	0	0	Ki67+	 3676 33877
1442	0	0	Ki67+	 3677 33785
1443	0	0	Ki67+	 3692 33976
1444	0	0	Ki67+	 3692 34227
1445	0	0	Ki67+	 3693 34008
1446	0	0	Ki67+	 3694 33756
1447	0	0	Ki67+	 3704 33875
1448	0	0	Ki67+	 3714 33733
1449	0	0	Ki67+	 3716 33770
1450	0	0	Ki67+	 3717 33883
1451	0	0	Ki67+	 3730 34030
1452	0	0	Ki67+	 3735 33904
1453	0	0	Ki67+	 3742 33630
1454	0	0	Ki67+	 3750 33754
1455	0	0	Ki67+	 3751 34184
1456	0	0	Ki67+	 3759 33529
1457	0	0	Ki67+	 3759 33859
1458	0	0	Ki67+	 3762 33498
1459	0	0	Ki67+	 3769 33545
1460	0	0	Ki67+	 3771 33893
1461	0	0	Ki67+	 3780 33813
1462	0	0	Ki67+	 3781 33550
1463	0	0	Ki67+	 3783 33740
1464	0	0	Ki67+	 3795 33566
1465	0	0	Ki67+	 3796 34001
1466	0	0	Ki67+	 3798 33585
1467	0	0	Ki67+	 3799 33869
1468	0	0	Ki67+	 3800 33782
1469	0	0	Ki67+	 3801 33515
1470	0	0	Ki67+	 3806 33669
1471	0	0	Ki67+	 3806 33707
1472	0	0	Ki67+	 3809 33531
1473	0	0	Ki67+	 3816 33702
1474	0	0	Ki67+	 3817 33611
1475	0	0	Ki67+	 3819 33811
1476	0	0	Ki67+	 3825 33532
1477	0	0	Ki67+	 3826 33860
1478	0	0	Ki67+	 3827 33827
1479	0	0	Ki67+	 3834 33789
1480	0	0	Ki67+	 3841 33510
1481	0	0	Ki67+	 3841 34006
1482	0	0	Ki67+	 3847 33624
1483	0	0	Ki67+	 3850 34140
1484	0	0	Ki67+	 3852 33767
1485	0	0	Ki67+	 3853 33691
1486	0	0	Ki67+	 3865 33459
1487	0	0	Ki67+	 3865 33659
1488	0	0	Ki67+	 3868 33516
1489	0	0	Ki67+	 3873 33980
1490	0	0	Ki67+	 3881 33572
1491	0	0	Ki67+	 3882 33550
1492	0	0	Ki67+	 3882 33812
1493	0	0	Ki67+	 3883 33611
1494	0	0	Ki67+	 3884 33757
1495	0	0	Ki67+	 3884 33872
1496	0	0	Ki67+	 3888 33778
1497	0	0	Ki67+	 3893 33840
1498	0	0	Ki67+	 3896 33897
1499	0	0	Ki67+	 3900 33880
1500	0	0	Ki67+	 3901 33756
1501	0	0	Ki67+	 3901 33799
1502	0	0	Ki67+	 3906 33595
1503	0	0	Ki67+	 3914 33639
1504	0	0	Ki67+	 3922 33791
1505	0	0	Ki67+	 3933 33769
1506	0	0	Ki67+	 3934 33648
1507	0	0	Ki67+	 3935 33599
1508	0	0	Ki67+	 3935 33808
1509	0	0	Ki67+	 3936 34097
1510	0	0	Ki67+	 3944 33711
1511	0	0	Ki67+	 3944 33984
1512	0	0	Ki67+	 3947 33523
1513	0	0	Ki67+	 3949 33571
1514	0	0	Ki67+	 3956 33853
1515	0	0	Ki67+	 3966 33953
1516	0	0	Ki67+	 3967 33617
1517	0	0	Ki67+	 3967 34147
1518	0	0	Ki67+	 3969 34020
1519	0	0	Ki67+	 3971 34060
1520	0	0	Ki67+	 3973 33771
1521	0	0	Ki67+	 3975 33926
1522	0	0	Ki67+	 3980 33886
1523	0	0	Ki67+	 3988 34020
1524	0	0	Ki67+	 3989 33687
1525	0	0	Ki67+	 3995 33634
1526	0	0	Ki67+	 3996 33739
1527	0	0	Ki67+	 3996 33779
1528	0	0	Ki67+	 3232 34333
1529	0	0	Ki67+	 3258 34555
1530	0	0	Ki67+	 3261 34587
1531	0	0	Ki67+	 3270 34341
1532	0	0	Ki67+	 3284 34545
1533	0	0	Ki67+	 3286 34302
1534	0	0	Ki67+	 3287 34503
1535	0	0	Ki67+	 3293 34594
1536	0	0	Ki67+	 3309 34335
1537	0	0	Ki67+	 3313 34543
1538	0	0	Ki67+	 3324 34308
1539	0	0	Ki67+	 3337 34438
1540	0	0	Ki67+	 3339 34476
1541	0	0	Ki67+	 3347 34507
1542	0	0	Ki67+	 3353 34535
1543	0	0	Ki67+	 3356 34363
1544	0	0	Ki67+	 3362 34725
1545	0	0	Ki67+	 3364 34704
1546	0	0	Ki67+	 3366 34647
1547	0	0	Ki67+	 3381 34687
1548	0	0	Ki67+	 3382 34753
1549	0	0	Ki67+	 3401 34442
1550	0	0	Ki67+	 3409 34981
1551	0	0	Ki67+	 3411 34443
1552	0	0	Ki67+	 3424 34672
1553	0	0	Ki67+	 3426 34828
1554	0	0	Ki67+	 3430 34778
1555	0	0	Ki67+	 3432 34790
1556	0	0	Ki67+	 3434 34713
1557	0	0	Ki67+	 3435 34335
1558	0	0	Ki67+	 3436 34466
1559	0	0	Ki67+	 3440 34802
1560	0	0	Ki67+	 3449 34326
1561	0	0	Ki67+	 3454 34484
1562	0	0	Ki67+	 3459 34380
1563	0	0	Ki67+	 3460 34643
1564	0	0	Ki67+	 3461 34453
1565	0	0	Ki67+	 3471 34685
1566	0	0	Ki67+	 3480 34424
1567	0	0	Ki67+	 3481 34459
1568	0	0	Ki67+	 3494 34660
1569	0	0	Ki67+	 3500 34356
1570	0	0	Ki67+	 3509 34298
1571	0	0	Ki67+	 3510 34556
1572	0	0	Ki67+	 3514 35001
1573	0	0	Ki67+	 3522 34320
1574	0	0	Ki67+	 3523 34665
1575	0	0	Ki67+	 3535 34653
1576	0	0	Ki67+	 3542 34375
1577	0	0	Ki67+	 3542 34970
1578	0	0	Ki67+	 3549 34791
1579	0	0	Ki67+	 3551 34363
1580	0	0	Ki67+	 3551 34407
1581	0	0	Ki67+	 3557 34880
1582	0	0	Ki67+	 3573 34998
1583	0	0	Ki67+	 3575 34972
1584	0	0	Ki67+	 3577 34708
1585	0	0	Ki67+	 3595 35022
1586	0	0	Ki67+	 3599 34983
1587	0	0	Ki67+	 3611 34530
1588	0	0	Ki67+	 3611 35002
1589	0	0	Ki67+	 3620 34711
1590	0	0	Ki67+	 3623 34340
1591	0	0	Ki67+	 3628 34309
1592	0	0	Ki67+	 3630 34418
1593	0	0	Ki67+	 3632 34361
1594	0	0	Ki67+	 3633 34758
1595	0	0	Ki67+	 3638 34820
1596	0	0	Ki67+	 3642 34884
1597	0	0	Ki67+	 3642 34962
1598	0	0	Ki67+	 3642 35010
1599	0	0	Ki67+	 3644 34325
1600	0	0	Ki67+	 3645 34593
1601	0	0	Ki67+	 3648 34659
1602	0	0	Ki67+	 3651 34380
1603	0	0	Ki67+	 3660 34840
1604	0	0	Ki67+	 3661 34626
1605	0	0	Ki67+	 3663 35032
1606	0	0	Ki67+	 3680 34658
1607	0	0	Ki67+	 3688 34443
1608	0	0	Ki67+	 3694 34695
1609	0	0	Ki67+	 3695 34501
1610	0	0	Ki67+	 3696 34386
1611	0	0	Ki67+	 3701 35020
1612	0	0	Ki67+	 3702 34570
1613	0	0	Ki67+	 3703 34650
1614	0	0	Ki67+	 3709 34697
1615	0	0	Ki67+	 3718 34574
1616	0	0	Ki67+	 3728 34612
1617	0	0	Ki67+	 3731 35016
1618	0	0	Ki67+	 3733 34711
1619	0	0	Ki67+	 3733 34974
1620	0	0	Ki67+	 3739 34366
1621	0	0	Ki67+	 3744 35029
1622	0	0	Ki67+	 3746 34325
1623	0	0	Ki67+	 3759 34491
1624	0	0	Ki67+	 3775 34614
1625	0	0	Ki67+	 3786 34748
1626	0	0	Ki67+	 3786 35038
1627	0	0	Ki67+	 3796 34694
1628	0	0	Ki67+	 3801 34704
1629	0	0	Ki67+	 3815 34669
1630	0	0	Ki67+	 3836 34695
1631	0	0	Ki67+	 3846 34667
1632	0	0	Ki67+	 3881 34635
1633	0	0	Ki67+	 3927 34299
1634	0	0	Ki67+	 3935 34840
1635	0	0	Ki67+	 3938 34442
1636	0	0	Ki67+	 3954 34682
1637	0	0	Ki67+	 3957 34966
1638	0	0	Ki67+	 3958 34842
1639	0	0	Ki67+	 3967 34264
1640	0	0	Ki67+	 3977 34276
1641	0	0	Ki67+	 3994 34724
1642	0	0	Ki67+	 3480 35121
1643	0	0	Ki67+	 3500 35088
1644	0	0	Ki67+	 3519 35169
1645	0	0	Ki67+	 3546 35141
1646	0	0	Ki67+	 3591 35230
1647	0	0	Ki67+	 3602 35268
1648	0	0	Ki67+	 3604 35238
1649	0	0	Ki67+	 3631 35262
1650	0	0	Ki67+	 3646 35081
1651	0	0	Ki67+	 3652 35280
1652	0	0	Ki67+	 3652 35291
1653	0	0	Ki67+	 3657 35046
1654	0	0	Ki67+	 3657 35303
1655	0	0	Ki67+	 3658 35235
1656	0	0	Ki67+	 3667 35287
1657	0	0	Ki67+	 3667 35342
1658	0	0	Ki67+	 3688 35308
1659	0	0	Ki67+	 3692 35280
1660	0	0	Ki67+	 3718 35308
1661	0	0	Ki67+	 3740 35320
1662	0	0	Ki67+	 3750 35205
1663	0	0	Ki67+	 3756 35548
1664	0	0	Ki67+	 3757 35331
1665	0	0	Ki67+	 3759 35510
1666	0	0	Ki67+	 3775 35349
1667	0	0	Ki67+	 3776 35569
1668	0	0	Ki67+	 3780 35504
1669	0	0	Ki67+	 3787 35490
1670	0	0	Ki67+	 3796 35344
1671	0	0	Ki67+	 3828 35529
1672	0	0	Ki67+	 3834 35296
1673	0	0	Ki67+	 3849 35647
1674	0	0	Ki67+	 3854 35078
1675	0	0	Ki67+	 3857 35314
1676	0	0	Ki67+	 3880 35576
1677	0	0	Ki67+	 3882 35661
1678	0	0	Ki67+	 3895 35576
1679	0	0	Ki67+	 3899 35143
1680	0	0	Ki67+	 3899 35724
1681	0	0	Ki67+	 3903 35583
1682	0	0	Ki67+	 3906 35601
1683	0	0	Ki67+	 3911 35091
1684	0	0	Ki67+	 3914 35776
1685	0	0	Ki67+	 3916 35648
1686	0	0	Ki67+	 3918 35599
1687	0	0	Ki67+	 3923 35753
1688	0	0	Ki67+	 3933 35626
1689	0	0	Ki67+	 3941 35652
1690	0	0	Ki67+	 3982 35096
1691	0	0	Ki67+	 3989 35309
1692	0	0	Ki67+	 4449 26153
1693	0	0	Ki67+	 4539 25981
1694	0	0	Ki67+	 4589 26166
1695	0	0	Ki67+	 4595 26399
1696	0	0	Ki67+	 4610 26367
1697	0	0	Ki67+	 4615 26147
1698	0	0	Ki67+	 4616 26218
1699	0	0	Ki67+	 4623 26362
1700	0	0	Ki67+	 4641 26168
1701	0	0	Ki67+	 4657 26346
1702	0	0	Ki67+	 4699 25833
1703	0	0	Ki67+	 4768 25879
1704	0	0	Ki67+	 4776 26178
1705	0	0	Ki67+	 4007 26909
1706	0	0	Ki67+	 4129 27233
1707	0	0	Ki67+	 4254 27150
1708	0	0	Ki67+	 4358 27239
1709	0	0	Ki67+	 4414 26756
1710	0	0	Ki67+	 4472 26490
1711	0	0	Ki67+	 4485 26694
1712	0	0	Ki67+	 4551 27114
1713	0	0	Ki67+	 4562 27146
1714	0	0	Ki67+	 4689 27062
1715	0	0	Ki67+	 4723 26589
1716	0	0	Ki67+	 4732 26469
1717	0	0	Ki67+	 4739 26578
1718	0	0	Ki67+	 4742 27046
1719	0	0	Ki67+	 4770 27209
1720	0	0	Ki67+	 4778 27003
1721	0	0	Ki67+	 4791 26905
1722	0	0	Ki67+	 4793 26883
1723	0	0	Ki67+	 4036 27293
1724	0	0	Ki67+	 4038 27354
1725	0	0	Ki67+	 4043 27653
1726	0	0	Ki67+	 4084 27997
1727	0	0	Ki67+	 4085 27585
1728	0	0	Ki67+	 4087 27285
1729	0	0	Ki67+	 4149 27271
1730	0	0	Ki67+	 4156 27303
1731	0	0	Ki67+	 4157 27253
1732	0	0	Ki67+	 4165 27345
1733	0	0	Ki67+	 4184 27310
1734	0	0	Ki67+	 4184 27369
1735	0	0	Ki67+	 4185 27273
1736	0	0	Ki67+	 4185 27344
1737	0	0	Ki67+	 4214 27356
1738	0	0	Ki67+	 4222 27280
1739	0	0	Ki67+	 4224 27365
1740	0	0	Ki67+	 4245 27420
1741	0	0	Ki67+	 4269 27438
1742	0	0	Ki67+	 4272 27413
1743	0	0	Ki67+	 4273 28029
1744	0	0	Ki67+	 4278 27848
1745	0	0	Ki67+	 4297 27368
1746	0	0	Ki67+	 4351 27467
1747	0	0	Ki67+	 4361 27281
1748	0	0	Ki67+	 4371 27757
1749	0	0	Ki67+	 4383 27505
1750	0	0	Ki67+	 4393 28038
1751	0	0	Ki67+	 4395 27332
1752	0	0	Ki67+	 4410 27383
1753	0	0	Ki67+	 4416 27406
1754	0	0	Ki67+	 4453 27336
1755	0	0	Ki67+	 4464 28015
1756	0	0	Ki67+	 4486 28040
1757	0	0	Ki67+	 4509 28020
1758	0	0	Ki67+	 4615 27419
1759	0	0	Ki67+	 4686 27401
1760	0	0	Ki67+	 4723 27851
1761	0	0	Ki67+	 4781 27877
1762	0	0	Ki67+	 4014 28746
1763	0	0	Ki67+	 4016 28490
1764	0	0	Ki67+	 4178 28076
1765	0	0	Ki67+	 4236 28267
1766	0	0	Ki67+	 4257 28392
1767	0	0	Ki67+	 4274 28054
1768	0	0	Ki67+	 4302 28715
1769	0	0	Ki67+	 4346 28675
1770	0	0	Ki67+	 4348 28573
1771	0	0	Ki67+	 4350 28558
1772	0	0	Ki67+	 4370 28383
1773	0	0	Ki67+	 4375 28462
1774	0	0	Ki67+	 4376 28500
1775	0	0	Ki67+	 4388 28102
1776	0	0	Ki67+	 4389 28490
1777	0	0	Ki67+	 4395 28065
1778	0	0	Ki67+	 4399 28439
1779	0	0	Ki67+	 4409 28373
1780	0	0	Ki67+	 4422 28467
1781	0	0	Ki67+	 4422 28560
1782	0	0	Ki67+	 4441 28596
1783	0	0	Ki67+	 4505 28514
1784	0	0	Ki67+	 4516 28608
1785	0	0	Ki67+	 4520 28634
1786	0	0	Ki67+	 4521 28566
1787	0	0	Ki67+	 4529 28723
1788	0	0	Ki67+	 4542 28460
1789	0	0	Ki67+	 4549 28653
1790	0	0	Ki67+	 4559 28762
1791	0	0	Ki67+	 4574 28493
1792	0	0	Ki67+	 4595 28086
1793	0	0	Ki67+	 4597 28569
1794	0	0	Ki67+	 4599 28426
1795	0	0	Ki67+	 4631 28501
1796	0	0	Ki67+	 4633 28517
1797	0	0	Ki67+	 4659 28433
1798	0	0	Ki67+	 4675 28198
1799	0	0	Ki67+	 4684 28705
1800	0	0	Ki67+	 4688 28513
1801	0	0	Ki67+	 4689 28675
1802	0	0	Ki67+	 4712 28082
1803	0	0	Ki67+	 4715 28771
1804	0	0	Ki67+	 4753 28064
1805	0	0	Ki67+	 4773 28487
1806	0	0	Ki67+	 4776 28751
1807	0	0	Ki67+	 4777 28152
1808	0	0	Ki67+	 4032 29182
1809	0	0	Ki67+	 4046 29254
1810	0	0	Ki67+	 4149 29357
1811	0	0	Ki67+	 4157 29246
1812	0	0	Ki67+	 4164 29161
1813	0	0	Ki67+	 4171 29242
1814	0	0	Ki67+	 4173 29346
1815	0	0	Ki67+	 4197 29521
1816	0	0	Ki67+	 4206 29245
1817	0	0	Ki67+	 4206 29265
1818	0	0	Ki67+	 4214 29333
1819	0	0	Ki67+	 4224 29342
1820	0	0	Ki67+	 4322 28996
1821	0	0	Ki67+	 4324 28887
1822	0	0	Ki67+	 4327 29098
1823	0	0	Ki67+	 4362 29200
1824	0	0	Ki67+	 4383 29090
1825	0	0	Ki67+	 4392 29274
1826	0	0	Ki67+	 4396 29180
1827	0	0	Ki67+	 4405 29271
1828	0	0	Ki67+	 4410 29167
1829	0	0	Ki67+	 4411 28890
1830	0	0	Ki67+	 4426 29537
1831	0	0	Ki67+	 4454 29173
1832	0	0	Ki67+	 4456 29549
1833	0	0	Ki67+	 4491 29281
1834	0	0	Ki67+	 4508 29262
1835	0	0	Ki67+	 4538 29568
1836	0	0	Ki67+	 4543 29427
1837	0	0	Ki67+	 4544 28912
1838	0	0	Ki67+	 4545 29607
1839	0	0	Ki67+	 4592 28917
1840	0	0	Ki67+	 4614 29597
1841	0	0	Ki67+	 4618 29099
1842	0	0	Ki67+	 4618 29302
1843	0	0	Ki67+	 4621 29578
1844	0	0	Ki67+	 4633 29099
1845	0	0	Ki67+	 4635 29311
1846	0	0	Ki67+	 4637 29609
1847	0	0	Ki67+	 4642 29587
1848	0	0	Ki67+	 4644 29503
1849	0	0	Ki67+	 4648 29341
1850	0	0	Ki67+	 4649 29100
1851	0	0	Ki67+	 4653 29614
1852	0	0	Ki67+	 4654 29388
1853	0	0	Ki67+	 4655 28983
1854	0	0	Ki67+	 4661 29422
1855	0	0	Ki67+	 4665 29409
1856	0	0	Ki67+	 4670 29040
1857	0	0	Ki67+	 4675 29437
1858	0	0	Ki67+	 4677 29618
1859	0	0	Ki67+	 4694 29616
1860	0	0	Ki67+	 4705 29174
1861	0	0	Ki67+	 4708 29140
1862	0	0	Ki67+	 4736 29644
1863	0	0	Ki67+	 4766 29471
1864	0	0	Ki67+	 4766 29573
1865	0	0	Ki67+	 4795 29497
1866	0	0	Ki67+	 4796 29469
1867	0	0	Ki67+	 4049 30255
1868	0	0	Ki67+	 4079 30056
1869	0	0	Ki67+	 4083 30417
1870	0	0	Ki67+	 4094 30388
1871	0	0	Ki67+	 4095 30061
1872	0	0	Ki67+	 4102 30078
1873	0	0	Ki67+	 4126 30443
1874	0	0	Ki67+	 4146 30158
1875	0	0	Ki67+	 4191 30041
1876	0	0	Ki67+	 4310 30211
1877	0	0	Ki67+	 4331 30040
1878	0	0	Ki67+	 4346 30015
1879	0	0	Ki67+	 4394 30093
1880	0	0	Ki67+	 4438 30153
1881	0	0	Ki67+	 4466 30119
1882	0	0	Ki67+	 4494 30016
1883	0	0	Ki67+	 4536 30045
1884	0	0	Ki67+	 4539 29974
1885	0	0	Ki67+	 4542 30074
1886	0	0	Ki67+	 4617 29675
1887	0	0	Ki67+	 4620 30027
1888	0	0	Ki67+	 4639 30002
1889	0	0	Ki67+	 4642 30281
1890	0	0	Ki67+	 4649 30024
1891	0	0	Ki67+	 4665 30432
1892	0	0	Ki67+	 4667 29735
1893	0	0	Ki67+	 4687 29732
1894	0	0	Ki67+	 4693 29699
1895	0	0	Ki67+	 4703 29673
1896	0	0	Ki67+	 4703 30390
1897	0	0	Ki67+	 4707 30003
1898	0	0	Ki67+	 4719 29723
1899	0	0	Ki67+	 4721 30415
1900	0	0	Ki67+	 4723 30147
1901	0	0	Ki67+	 4724 29960
1902	0	0	Ki67+	 4727 29993
1903	0	0	Ki67+	 4750 29740
1904	0	0	Ki67+	 4768 30370
1905	0	0	Ki67+	 4786 30425
1906	0	0	Ki67+	 4107 30647
1907	0	0	Ki67+	 4123 30667
1908	0	0	Ki67+	 4175 31223
1909	0	0	Ki67+	 4186 31175
1910	0	0	Ki67+	 4210 31189
1911	0	0	Ki67+	 4215 30768
1912	0	0	Ki67+	 4225 30468
1913	0	0	Ki67+	 4227 30577
1914	0	0	Ki67+	 4227 31221
1915	0	0	Ki67+	 4242 30769
1916	0	0	Ki67+	 4305 30643
1917	0	0	Ki67+	 4444 31206
1918	0	0	Ki67+	 4542 31213
1919	0	0	Ki67+	 4757 30463
1920	0	0	Ki67+	 4757 30979
1921	0	0	Ki67+	 4798 31193
1922	0	0	Ki67+	 4008 31786
1923	0	0	Ki67+	 4035 31385
1924	0	0	Ki67+	 4036 31258
1925	0	0	Ki67+	 4053 31861
1926	0	0	Ki67+	 4055 31300
1927	0	0	Ki67+	 4079 31373
1928	0	0	Ki67+	 4095 31999
1929	0	0	Ki67+	 4096 31365
1930	0	0	Ki67+	 4101 31335
1931	0	0	Ki67+	 4163 32036
1932	0	0	Ki67+	 4214 31937
1933	0	0	Ki67+	 4238 31841
1934	0	0	Ki67+	 4291 31932
1935	0	0	Ki67+	 4295 31547
1936	0	0	Ki67+	 4327 31367
1937	0	0	Ki67+	 4354 31549
1938	0	0	Ki67+	 4373 31950
1939	0	0	Ki67+	 4381 31641
1940	0	0	Ki67+	 4405 31640
1941	0	0	Ki67+	 4407 31655
1942	0	0	Ki67+	 4420 31611
1943	0	0	Ki67+	 4423 31283
1944	0	0	Ki67+	 4474 31654
1945	0	0	Ki67+	 4488 31613
1946	0	0	Ki67+	 4490 31910
1947	0	0	Ki67+	 4509 31307
1948	0	0	Ki67+	 4515 31899
1949	0	0	Ki67+	 4534 31262
1950	0	0	Ki67+	 4587 31628
1951	0	0	Ki67+	 4597 31676
1952	0	0	Ki67+	 4618 31466
1953	0	0	Ki67+	 4622 31561
1954	0	0	Ki67+	 4631 31423
1955	0	0	Ki67+	 4639 31250
1956	0	0	Ki67+	 4650 31586
1957	0	0	Ki67+	 4665 31478
1958	0	0	Ki67+	 4701 31504
1959	0	0	Ki67+	 4707 31634
1960	0	0	Ki67+	 4716 31479
1961	0	0	Ki67+	 4727 31732
1962	0	0	Ki67+	 4730 31844
1963	0	0	Ki67+	 4737 31489
1964	0	0	Ki67+	 4738 31822
1965	0	0	Ki67+	 4739 31249
1966	0	0	Ki67+	 4744 31630
1967	0	0	Ki67+	 4747 31721
1968	0	0	Ki67+	 4753 31469
1969	0	0	Ki67+	 4759 31298
1970	0	0	Ki67+	 4762 31643
1971	0	0	Ki67+	 4763 31441
1972	0	0	Ki67+	 4772 31291
1973	0	0	Ki67+	 4786 31514
1974	0	0	Ki67+	 4790 31276
1975	0	0	Ki67+	 4791 31756
1976	0	0	Ki67+	 4079 32732
1977	0	0	Ki67+	 4140 32840
1978	0	0	Ki67+	 4163 32179
1979	0	0	Ki67+	 4176 32174
1980	0	0	Ki67+	 4197 32706
1981	0	0	Ki67+	 4237 32829
1982	0	0	Ki67+	 4254 32808
1983	0	0	Ki67+	 4265 32792
1984	0	0	Ki67+	 4308 32237
1985	0	0	Ki67+	 4316 32250
1986	0	0	Ki67+	 4316 32777
1987	0	0	Ki67+	 4320 32382
1988	0	0	Ki67+	 4321 32324
1989	0	0	Ki67+	 4323 32198
1990	0	0	Ki67+	 4339 32433
1991	0	0	Ki67+	 4354 32735
1992	0	0	Ki67+	 4355 32455
1993	0	0	Ki67+	 4377 32418
1994	0	0	Ki67+	 4384 32369
1995	0	0	Ki67+	 4390 32812
1996	0	0	Ki67+	 4401 32220
1997	0	0	Ki67+	 4408 32451
1998	0	0	Ki67+	 4412 32064
1999	0	0	Ki67+	 4422 32809
2000	0	0	Ki67+	 4433 32831
2001	0	0	Ki67+	 4442 32224
2002	0	0	Ki67+	 4442 32338
2003	0	0	Ki67+	 4444 32308
2004	0	0	Ki67+	 4444 32778
2005	0	0	Ki67+	 4457 32184
2006	0	0	Ki67+	 4459 32254
2007	0	0	Ki67+	 4466 32815
2008	0	0	Ki67+	 4473 32346
2009	0	0	Ki67+	 4477 32757
2010	0	0	Ki67+	 4482 32844
2011	0	0	Ki67+	 4490 32626
2012	0	0	Ki67+	 4493 32198
2013	0	0	Ki67+	 4496 32370
2014	0	0	Ki67+	 4500 32124
2015	0	0	Ki67+	 4506 32716
2016	0	0	Ki67+	 4514 32196
2017	0	0	Ki67+	 4520 32355
2018	0	0	Ki67+	 4523 32255
2019	0	0	Ki67+	 4529 32294
2020	0	0	Ki67+	 4529 32327
2021	0	0	Ki67+	 4530 32695
2022	0	0	Ki67+	 4532 32814
2023	0	0	Ki67+	 4535 32157
2024	0	0	Ki67+	 4555 32226
2025	0	0	Ki67+	 4555 32370
2026	0	0	Ki67+	 4557 32815
2027	0	0	Ki67+	 4563 32326
2028	0	0	Ki67+	 4580 32203
2029	0	0	Ki67+	 4591 32649
2030	0	0	Ki67+	 4625 32632
2031	0	0	Ki67+	 4644 32659
2032	0	0	Ki67+	 4665 32659
2033	0	0	Ki67+	 4669 32611
2034	0	0	Ki67+	 4680 32707
2035	0	0	Ki67+	 4691 32646
2036	0	0	Ki67+	 4695 32596
2037	0	0	Ki67+	 4712 32623
2038	0	0	Ki67+	 4727 32580
2039	0	0	Ki67+	 4735 32296
2040	0	0	Ki67+	 4737 32460
2041	0	0	Ki67+	 4739 32574
2042	0	0	Ki67+	 4763 32592
2043	0	0	Ki67+	 4771 32464
2044	0	0	Ki67+	 4772 32667
2045	0	0	Ki67+	 4776 32420
2046	0	0	Ki67+	 4785 32438
2047	0	0	Ki67+	 4788 32289
2048	0	0	Ki67+	 4788 32621
2049	0	0	Ki67+	 4009 32985
2050	0	0	Ki67+	 4014 32899
2051	0	0	Ki67+	 4017 33178
2052	0	0	Ki67+	 4018 33411
2053	0	0	Ki67+	 4019 32952
2054	0	0	Ki67+	 4022 32892
2055	0	0	Ki67+	 4023 33427
2056	0	0	Ki67+	 4027 33151
2057	0	0	Ki67+	 4031 33572
2058	0	0	Ki67+	 4034 33618
2059	0	0	Ki67+	 4035 33178
2060	0	0	Ki67+	 4041 33584
2061	0	0	Ki67+	 4043 32941
2062	0	0	Ki67+	 4051 33210
2063	0	0	Ki67+	 4051 33540
2064	0	0	Ki67+	 4052 33619
2065	0	0	Ki67+	 4056 33406
2066	0	0	Ki67+	 4058 33138
2067	0	0	Ki67+	 4058 33484
2068	0	0	Ki67+	 4072 33537
2069	0	0	Ki67+	 4081 33474
2070	0	0	Ki67+	 4082 32908
2071	0	0	Ki67+	 4083 33493
2072	0	0	Ki67+	 4085 33228
2073	0	0	Ki67+	 4087 33442
2074	0	0	Ki67+	 4088 33155
2075	0	0	Ki67+	 4095 33615
2076	0	0	Ki67+	 4099 33414
2077	0	0	Ki67+	 4099 33571
2078	0	0	Ki67+	 4112 33471
2079	0	0	Ki67+	 4113 33506
2080	0	0	Ki67+	 4113 33617
2081	0	0	Ki67+	 4116 33535
2082	0	0	Ki67+	 4123 32978
2083	0	0	Ki67+	 4129 33404
2084	0	0	Ki67+	 4131 33591
2085	0	0	Ki67+	 4141 33573
2086	0	0	Ki67+	 4142 32965
2087	0	0	Ki67+	 4142 33042
2088	0	0	Ki67+	 4148 33428
2089	0	0	Ki67+	 4154 33397
2090	0	0	Ki67+	 4155 33628
2091	0	0	Ki67+	 4158 33162
2092	0	0	Ki67+	 4165 33590
2093	0	0	Ki67+	 4168 32992
2094	0	0	Ki67+	 4170 33450
2095	0	0	Ki67+	 4175 33226
2096	0	0	Ki67+	 4178 33522
2097	0	0	Ki67+	 4180 32968
2098	0	0	Ki67+	 4181 33146
2099	0	0	Ki67+	 4182 33646
2100	0	0	Ki67+	 4184 33628
2101	0	0	Ki67+	 4189 32901
2102	0	0	Ki67+	 4192 32926
2103	0	0	Ki67+	 4193 33572
2104	0	0	Ki67+	 4197 32996
2105	0	0	Ki67+	 4200 33017
2106	0	0	Ki67+	 4201 33027
2107	0	0	Ki67+	 4201 33353
2108	0	0	Ki67+	 4208 33325
2109	0	0	Ki67+	 4219 33517
2110	0	0	Ki67+	 4224 33460
2111	0	0	Ki67+	 4225 33572
2112	0	0	Ki67+	 4226 33490
2113	0	0	Ki67+	 4233 33416
2114	0	0	Ki67+	 4238 32955
2115	0	0	Ki67+	 4240 32873
2116	0	0	Ki67+	 4246 32970
2117	0	0	Ki67+	 4248 33615
2118	0	0	Ki67+	 4249 33330
2119	0	0	Ki67+	 4260 33435
2120	0	0	Ki67+	 4261 33467
2121	0	0	Ki67+	 4265 33536
2122	0	0	Ki67+	 4268 33500
2123	0	0	Ki67+	 4268 33516
2124	0	0	Ki67+	 4270 33385
2125	0	0	Ki67+	 4279 33329
2126	0	0	Ki67+	 4282 33449
2127	0	0	Ki67+	 4284 33560
2128	0	0	Ki67+	 4287 33600
2129	0	0	Ki67+	 4291 33196
2130	0	0	Ki67+	 4302 33284
2131	0	0	Ki67+	 4307 33614
2132	0	0	Ki67+	 4309 33554
2133	0	0	Ki67+	 4310 33519
2134	0	0	Ki67+	 4311 33370
2135	0	0	Ki67+	 4324 33337
2136	0	0	Ki67+	 4325 33444
2137	0	0	Ki67+	 4344 33411
2138	0	0	Ki67+	 4345 33471
2139	0	0	Ki67+	 4348 33580
2140	0	0	Ki67+	 4360 33365
2141	0	0	Ki67+	 4362 33250
2142	0	0	Ki67+	 4363 33303
2143	0	0	Ki67+	 4363 33601
2144	0	0	Ki67+	 4366 33005
2145	0	0	Ki67+	 4372 33503
2146	0	0	Ki67+	 4373 33400
2147	0	0	Ki67+	 4384 33001
2148	0	0	Ki67+	 4389 33020
2149	0	0	Ki67+	 4390 33313
2150	0	0	Ki67+	 4395 33600
2151	0	0	Ki67+	 4407 33503
2152	0	0	Ki67+	 4424 32888
2153	0	0	Ki67+	 4425 33022
2154	0	0	Ki67+	 4425 33252
2155	0	0	Ki67+	 4430 33355
2156	0	0	Ki67+	 4440 33329
2157	0	0	Ki67+	 4441 33511
2158	0	0	Ki67+	 4443 33292
2159	0	0	Ki67+	 4449 33068
2160	0	0	Ki67+	 4450 33461
2161	0	0	Ki67+	 4457 33476
2162	0	0	Ki67+	 4462 33020
2163	0	0	Ki67+	 4470 33289
2164	0	0	Ki67+	 4482 32978
2165	0	0	Ki67+	 4483 33647
2166	0	0	Ki67+	 4491 33114
2167	0	0	Ki67+	 4498 33271
2168	0	0	Ki67+	 4502 33456
2169	0	0	Ki67+	 4504 33070
2170	0	0	Ki67+	 4510 33438
2171	0	0	Ki67+	 4514 32858
2172	0	0	Ki67+	 4521 33284
2173	0	0	Ki67+	 4524 32898
2174	0	0	Ki67+	 4531 33242
2175	0	0	Ki67+	 4538 32866
2176	0	0	Ki67+	 4540 33258
2177	0	0	Ki67+	 4558 32933
2178	0	0	Ki67+	 4563 32954
2179	0	0	Ki67+	 4564 33252
2180	0	0	Ki67+	 4565 33221
2181	0	0	Ki67+	 4568 32861
2182	0	0	Ki67+	 4575 33544
2183	0	0	Ki67+	 4606 33201
2184	0	0	Ki67+	 4611 33083
2185	0	0	Ki67+	 4614 33229
2186	0	0	Ki67+	 4640 33198
2187	0	0	Ki67+	 4643 33092
2188	0	0	Ki67+	 4646 33069
2189	0	0	Ki67+	 4663 33469
2190	0	0	Ki67+	 4678 33404
2191	0	0	Ki67+	 4679 33119
2192	0	0	Ki67+	 4683 33191
2193	0	0	Ki67+	 4684 33047
2194	0	0	Ki67+	 4684 33285
2195	0	0	Ki67+	 4696 33112
2196	0	0	Ki67+	 4714 33463
2197	0	0	Ki67+	 4718 33450
2198	0	0	Ki67+	 4727 33603
2199	0	0	Ki67+	 4730 33133
2200	0	0	Ki67+	 4743 33408
2201	0	0	Ki67+	 4749 33096
2202	0	0	Ki67+	 4752 33247
2203	0	0	Ki67+	 4754 33409
2204	0	0	Ki67+	 4760 33585
2205	0	0	Ki67+	 4762 33117
2206	0	0	Ki67+	 4764 33168
2207	0	0	Ki67+	 4770 33191
2208	0	0	Ki67+	 4773 33136
2209	0	0	Ki67+	 4782 32874
2210	0	0	Ki67+	 4783 33296
2211	0	0	Ki67+	 4785 33586
2212	0	0	Ki67+	 4789 33439
2213	0	0	Ki67+	 4797 33109
2214	0	0	Ki67+	 4004 33925
2215	0	0	Ki67+	 4010 33652
2216	0	0	Ki67+	 4019 33671
2217	0	0	Ki67+	 4051 34383
2218	0	0	Ki67+	 4054 33973
2219	0	0	Ki67+	 4061 34203
2220	0	0	Ki67+	 4065 34281
2221	0	0	Ki67+	 4066 34426
2222	0	0	Ki67+	 4073 34299
2223	0	0	Ki67+	 4076 34235
2224	0	0	Ki67+	 4078 33814
2225	0	0	Ki67+	 4085 34179
2226	0	0	Ki67+	 4090 33764
2227	0	0	Ki67+	 4091 34113
2228	0	0	Ki67+	 4092 34155
2229	0	0	Ki67+	 4100 33893
2230	0	0	Ki67+	 4102 34096
2231	0	0	Ki67+	 4103 34064
2232	0	0	Ki67+	 4103 34168
2233	0	0	Ki67+	 4110 33836
2234	0	0	Ki67+	 4119 34018
2235	0	0	Ki67+	 4122 34331
2236	0	0	Ki67+	 4123 33855
2237	0	0	Ki67+	 4124 33651
2238	0	0	Ki67+	 4131 34050
2239	0	0	Ki67+	 4133 33712
2240	0	0	Ki67+	 4135 34121
2241	0	0	Ki67+	 4142 34330
2242	0	0	Ki67+	 4145 33818
2243	0	0	Ki67+	 4146 34068
2244	0	0	Ki67+	 4147 33870
2245	0	0	Ki67+	 4150 34304
2246	0	0	Ki67+	 4154 34376
2247	0	0	Ki67+	 4156 33712
2248	0	0	Ki67+	 4157 33826
2249	0	0	Ki67+	 4163 34015
2250	0	0	Ki67+	 4165 33651
2251	0	0	Ki67+	 4167 34246
2252	0	0	Ki67+	 4171 34360
2253	0	0	Ki67+	 4175 33921
2254	0	0	Ki67+	 4177 33884
2255	0	0	Ki67+	 4186 34056
2256	0	0	Ki67+	 4186 34334
2257	0	0	Ki67+	 4189 34273
2258	0	0	Ki67+	 4196 33725
2259	0	0	Ki67+	 4208 33854
2260	0	0	Ki67+	 4208 34352
2261	0	0	Ki67+	 4209 33720
2262	0	0	Ki67+	 4209 34155
2263	0	0	Ki67+	 4210 34122
2264	0	0	Ki67+	 4214 33889
2265	0	0	Ki67+	 4219 34173
2266	0	0	Ki67+	 4226 33712
2267	0	0	Ki67+	 4231 33688
2268	0	0	Ki67+	 4232 33826
2269	0	0	Ki67+	 4237 34071
2270	0	0	Ki67+	 4254 33858
2271	0	0	Ki67+	 4257 33952
2272	0	0	Ki67+	 4258 33729
2273	0	0	Ki67+	 4263 34093
2274	0	0	Ki67+	 4266 33905
2275	0	0	Ki67+	 4271 34139
2276	0	0	Ki67+	 4271 34369
2277	0	0	Ki67+	 4277 33728
2278	0	0	Ki67+	 4280 33689
2279	0	0	Ki67+	 4284 34339
2280	0	0	Ki67+	 4288 33903
2281	0	0	Ki67+	 4290 33722
2282	0	0	Ki67+	 4290 33993
2283	0	0	Ki67+	 4293 34027
2284	0	0	Ki67+	 4300 34005
2285	0	0	Ki67+	 4300 34418
2286	0	0	Ki67+	 4301 34328
2287	0	0	Ki67+	 4301 34385
2288	0	0	Ki67+	 4304 33685
2289	0	0	Ki67+	 4311 33836
2290	0	0	Ki67+	 4314 34425
2291	0	0	Ki67+	 4315 33868
2292	0	0	Ki67+	 4315 34295
2293	0	0	Ki67+	 4320 33751
2294	0	0	Ki67+	 4323 33657
2295	0	0	Ki67+	 4325 33719
2296	0	0	Ki67+	 4326 33893
2297	0	0	Ki67+	 4328 34017
2298	0	0	Ki67+	 4332 33700
2299	0	0	Ki67+	 4332 34276
2300	0	0	Ki67+	 4332 34370
2301	0	0	Ki67+	 4333 33952
2302	0	0	Ki67+	 4336 34069
2303	0	0	Ki67+	 4339 33964
2304	0	0	Ki67+	 4345 33872
2305	0	0	Ki67+	 4346 33750
2306	0	0	Ki67+	 4354 33656
2307	0	0	Ki67+	 4354 34379
2308	0	0	Ki67+	 4355 34440
2309	0	0	Ki67+	 4357 34246
2310	0	0	Ki67+	 4360 33996
2311	0	0	Ki67+	 4363 33733
2312	0	0	Ki67+	 4363 33847
2313	0	0	Ki67+	 4367 33919
2314	0	0	Ki67+	 4385 33701
2315	0	0	Ki67+	 4385 34334
2316	0	0	Ki67+	 4387 33673
2317	0	0	Ki67+	 4388 34398
2318	0	0	Ki67+	 4395 34341
2319	0	0	Ki67+	 4400 33932
2320	0	0	Ki67+	 4401 34366
2321	0	0	Ki67+	 4405 34439
2322	0	0	Ki67+	 4407 34129
2323	0	0	Ki67+	 4408 34246
2324	0	0	Ki67+	 4416 33692
2325	0	0	Ki67+	 4418 33858
2326	0	0	Ki67+	 4420 34053
2327	0	0	Ki67+	 4421 33893
2328	0	0	Ki67+	 4421 33982
2329	0	0	Ki67+	 4423 34073
2330	0	0	Ki67+	 4428 33913
2331	0	0	Ki67+	 4432 34438
2332	0	0	Ki67+	 4441 33981
2333	0	0	Ki67+	 4445 33745
2334	0	0	Ki67+	 4449 34047
2335	0	0	Ki67+	 4457 33654
2336	0	0	Ki67+	 4462 34065
2337	0	0	Ki67+	 4464 33922
2338	0	0	Ki67+	 4466 33988
2339	0	0	Ki67+	 4467 34442
2340	0	0	Ki67+	 4468 33901
2341	0	0	Ki67+	 4477 33705
2342	0	0	Ki67+	 4481 33689
2343	0	0	Ki67+	 4484 33787
2344	0	0	Ki67+	 4496 33713
2345	0	0	Ki67+	 4503 34012
2346	0	0	Ki67+	 4508 33782
2347	0	0	Ki67+	 4508 34302
2348	0	0	Ki67+	 4511 33760
2349	0	0	Ki67+	 4514 33875
2350	0	0	Ki67+	 4523 33742
2351	0	0	Ki67+	 4529 34020
2352	0	0	Ki67+	 4550 33895
2353	0	0	Ki67+	 4551 33834
2354	0	0	Ki67+	 4552 33658
2355	0	0	Ki67+	 4552 34320
2356	0	0	Ki67+	 4563 33966
2357	0	0	Ki67+	 4567 33866
2358	0	0	Ki67+	 4572 34211
2359	0	0	Ki67+	 4583 34404
2360	0	0	Ki67+	 4585 34185
2361	0	0	Ki67+	 4586 34441
2362	0	0	Ki67+	 4587 34109
2363	0	0	Ki67+	 4588 34088
2364	0	0	Ki67+	 4589 34132
2365	0	0	Ki67+	 4599 33765
2366	0	0	Ki67+	 4606 34146
2367	0	0	Ki67+	 4610 33690
2368	0	0	Ki67+	 4610 33857
2369	0	0	Ki67+	 4619 33878
2370	0	0	Ki67+	 4623 33677
2371	0	0	Ki67+	 4625 34211
2372	0	0	Ki67+	 4629 33729
2373	0	0	Ki67+	 4630 33692
2374	0	0	Ki67+	 4630 34077
2375	0	0	Ki67+	 4634 34376
2376	0	0	Ki67+	 4645 33721
2377	0	0	Ki67+	 4647 34103
2378	0	0	Ki67+	 4651 34150
2379	0	0	Ki67+	 4653 33854
2380	0	0	Ki67+	 4672 33753
2381	0	0	Ki67+	 4684 33825
2382	0	0	Ki67+	 4691 33939
2383	0	0	Ki67+	 4692 33749
2384	0	0	Ki67+	 4692 33903
2385	0	0	Ki67+	 4695 33968
2386	0	0	Ki67+	 4696 33728
2387	0	0	Ki67+	 4719 33699
2388	0	0	Ki67+	 4719 33726
2389	0	0	Ki67+	 4720 33658
2390	0	0	Ki67+	 4722 33830
2391	0	0	Ki67+	 4735 33927
2392	0	0	Ki67+	 4752 34134
2393	0	0	Ki67+	 4754 33848
2394	0	0	Ki67+	 4762 33669
2395	0	0	Ki67+	 4765 34164
2396	0	0	Ki67+	 4777 33860
2397	0	0	Ki67+	 4783 33720
2398	0	0	Ki67+	 4787 33884
2399	0	0	Ki67+	 4788 34141
2400	0	0	Ki67+	 4796 33676
2401	0	0	Ki67+	 4798 34301
2402	0	0	Ki67+	 4008 34726
2403	0	0	Ki67+	 4013 35203
2404	0	0	Ki67+	 4016 34818
2405	0	0	Ki67+	 4023 35039
2406	0	0	Ki67+	 4029 35178
2407	0	0	Ki67+	 4046 35094
2408	0	0	Ki67+	 4051 34762
2409	0	0	Ki67+	 4058 35098
2410	0	0	Ki67+	 4081 34757
2411	0	0	Ki67+	 4083 34492
2412	0	0	Ki67+	 4085 35143
2413	0	0	Ki67+	 4100 35106
2414	0	0	Ki67+	 4116 34786
2415	0	0	Ki67+	 4131 34538
2416	0	0	Ki67+	 4131 35153
2417	0	0	Ki67+	 4145 34520
2418	0	0	Ki67+	 4156 34503
2419	0	0	Ki67+	 4159 34822
2420	0	0	Ki67+	 4159 35155
2421	0	0	Ki67+	 4161 34556
2422	0	0	Ki67+	 4168 34900
2423	0	0	Ki67+	 4178 34937
2424	0	0	Ki67+	 4198 35004
2425	0	0	Ki67+	 4223 35075
2426	0	0	Ki67+	 4233 34518
2427	0	0	Ki67+	 4234 35088
2428	0	0	Ki67+	 4248 34552
2429	0	0	Ki67+	 4248 34631
2430	0	0	Ki67+	 4251 34588
2431	0	0	Ki67+	 4260 34609
2432	0	0	Ki67+	 4260 34655
2433	0	0	Ki67+	 4278 34701
2434	0	0	Ki67+	 4280 34581
2435	0	0	Ki67+	 4283 34675
2436	0	0	Ki67+	 4285 34627
2437	0	0	Ki67+	 4290 35243
2438	0	0	Ki67+	 4295 34596
2439	0	0	Ki67+	 4299 34555
2440	0	0	Ki67+	 4302 34666
2441	0	0	Ki67+	 4302 35142
2442	0	0	Ki67+	 4304 34720
2443	0	0	Ki67+	 4306 34972
2444	0	0	Ki67+	 4312 35156
2445	0	0	Ki67+	 4313 35181
2446	0	0	Ki67+	 4315 34804
2447	0	0	Ki67+	 4320 34680
2448	0	0	Ki67+	 4333 34630
2449	0	0	Ki67+	 4341 34781
2450	0	0	Ki67+	 4342 34804
2451	0	0	Ki67+	 4343 34589
2452	0	0	Ki67+	 4346 34664
2453	0	0	Ki67+	 4349 34706
2454	0	0	Ki67+	 4352 35150
2455	0	0	Ki67+	 4369 35127
2456	0	0	Ki67+	 4373 34635
2457	0	0	Ki67+	 4375 35149
2458	0	0	Ki67+	 4390 34661
2459	0	0	Ki67+	 4390 34799
2460	0	0	Ki67+	 4395 34467
2461	0	0	Ki67+	 4400 34607
2462	0	0	Ki67+	 4408 34685
2463	0	0	Ki67+	 4411 34562
2464	0	0	Ki67+	 4414 34814
2465	0	0	Ki67+	 4415 35172
2466	0	0	Ki67+	 4420 34671
2467	0	0	Ki67+	 4424 34777
2468	0	0	Ki67+	 4430 34767
2469	0	0	Ki67+	 4435 34475
2470	0	0	Ki67+	 4439 34649
2471	0	0	Ki67+	 4442 34628
2472	0	0	Ki67+	 4450 35236
2473	0	0	Ki67+	 4458 34573
2474	0	0	Ki67+	 4458 34953
2475	0	0	Ki67+	 4462 34930
2476	0	0	Ki67+	 4463 35028
2477	0	0	Ki67+	 4465 35009
2478	0	0	Ki67+	 4471 34633
2479	0	0	Ki67+	 4473 34935
2480	0	0	Ki67+	 4476 34597
2481	0	0	Ki67+	 4477 34658
2482	0	0	Ki67+	 4477 35039
2483	0	0	Ki67+	 4481 34503
2484	0	0	Ki67+	 4489 34678
2485	0	0	Ki67+	 4492 35163
2486	0	0	Ki67+	 4494 34587
2487	0	0	Ki67+	 4494 35105
2488	0	0	Ki67+	 4495 34702
2489	0	0	Ki67+	 4498 35060
2490	0	0	Ki67+	 4499 34958
2491	0	0	Ki67+	 4502 34639
2492	0	0	Ki67+	 4509 34616
2493	0	0	Ki67+	 4509 34664
2494	0	0	Ki67+	 4510 35001
2495	0	0	Ki67+	 4511 35036
2496	0	0	Ki67+	 4514 35097
2497	0	0	Ki67+	 4516 34934
2498	0	0	Ki67+	 4520 34728
2499	0	0	Ki67+	 4529 34560
2500	0	0	Ki67+	 4540 34984
2501	0	0	Ki67+	 4584 35130
2502	0	0	Ki67+	 4585 34891
2503	0	0	Ki67+	 4593 34870
2504	0	0	Ki67+	 4606 34987
2505	0	0	Ki67+	 4615 34793
2506	0	0	Ki67+	 4620 34818
2507	0	0	Ki67+	 4632 34668
2508	0	0	Ki67+	 4643 34685
2509	0	0	Ki67+	 4647 35073
2510	0	0	Ki67+	 4653 34651
2511	0	0	Ki67+	 4657 35109
2512	0	0	Ki67+	 4670 35128
2513	0	0	Ki67+	 4675 34606
2514	0	0	Ki67+	 4677 35190
2515	0	0	Ki67+	 4698 34558
2516	0	0	Ki67+	 4709 35165
2517	0	0	Ki67+	 4710 35063
2518	0	0	Ki67+	 4723 34899
2519	0	0	Ki67+	 4724 35141
2520	0	0	Ki67+	 4726 34557
2521	0	0	Ki67+	 4727 34455
2522	0	0	Ki67+	 4737 34484
2523	0	0	Ki67+	 4750 34667
2524	0	0	Ki67+	 4755 35110
2525	0	0	Ki67+	 4757 34649
2526	0	0	Ki67+	 4764 35046
2527	0	0	Ki67+	 4774 34929
2528	0	0	Ki67+	 4775 34527
2529	0	0	Ki67+	 4784 35138
2530	0	0	Ki67+	 4791 34515
2531	0	0	Ki67+	 4796 34855
2532	0	0	Ki67+	 4007 35613
2533	0	0	Ki67+	 4020 35578
2534	0	0	Ki67+	 4029 35898
2535	0	0	Ki67+	 4040 35814
2536	0	0	Ki67+	 4045 35844
2537	0	0	Ki67+	 4054 35386
2538	0	0	Ki67+	 4074 35668
2539	0	0	Ki67+	 4079 35870
2540	0	0	Ki67+	 4081 35756
2541	0	0	Ki67+	 4087 35858
2542	0	0	Ki67+	 4090 35719
2543	0	0	Ki67+	 4090 35839
2544	0	0	Ki67+	 4106 35663
2545	0	0	Ki67+	 4114 35775
2546	0	0	Ki67+	 4119 35836
2547	0	0	Ki67+	 4125 36024
2548	0	0	Ki67+	 4148 35582
2549	0	0	Ki67+	 4177 35610
2550	0	0	Ki67+	 4181 35927
2551	0	0	Ki67+	 4187 35641
2552	0	0	Ki67+	 4188 35747
2553	0	0	Ki67+	 4200 36030
2554	0	0	Ki67+	 4202 36041
2555	0	0	Ki67+	 4204 35873
2556	0	0	Ki67+	 4220 35394
2557	0	0	Ki67+	 4221 36037
2558	0	0	Ki67+	 4225 36011
2559	0	0	Ki67+	 4232 36041
2560	0	0	Ki67+	 4235 35565
2561	0	0	Ki67+	 4240 35526
2562	0	0	Ki67+	 4255 35392
2563	0	0	Ki67+	 4275 35584
2564	0	0	Ki67+	 4290 35424
2565	0	0	Ki67+	 4291 35984
2566	0	0	Ki67+	 4292 35966
2567	0	0	Ki67+	 4297 35661
2568	0	0	Ki67+	 4305 35717
2569	0	0	Ki67+	 4310 35316
2570	0	0	Ki67+	 4326 35616
2571	0	0	Ki67+	 4341 35625
2572	0	0	Ki67+	 4344 35393
2573	0	0	Ki67+	 4357 35288
2574	0	0	Ki67+	 4357 35916
2575	0	0	Ki67+	 4362 36026
2576	0	0	Ki67+	 4364 35810
2577	0	0	Ki67+	 4372 35298
2578	0	0	Ki67+	 4373 35711
2579	0	0	Ki67+	 4379 35991
2580	0	0	Ki67+	 4384 35385
2581	0	0	Ki67+	 4387 35688
2582	0	0	Ki67+	 4393 36020
2583	0	0	Ki67+	 4400 35261
2584	0	0	Ki67+	 4401 35986
2585	0	0	Ki67+	 4404 35275
2586	0	0	Ki67+	 4411 35999
2587	0	0	Ki67+	 4415 35386
2588	0	0	Ki67+	 4425 35965
2589	0	0	Ki67+	 4432 35957
2590	0	0	Ki67+	 4450 35302
2591	0	0	Ki67+	 4453 35889
2592	0	0	Ki67+	 4488 35775
2593	0	0	Ki67+	 4496 35541
2594	0	0	Ki67+	 4501 35785
2595	0	0	Ki67+	 4508 35623
2596	0	0	Ki67+	 4513 35690
2597	0	0	Ki67+	 4523 35716
2598	0	0	Ki67+	 4527 35676
2599	0	0	Ki67+	 4530 35841
2600	0	0	Ki67+	 4536 35405
2601	0	0	Ki67+	 4545 35900
2602	0	0	Ki67+	 4551 35939
2603	0	0	Ki67+	 4560 35541
2604	0	0	Ki67+	 4563 35386
2605	0	0	Ki67+	 4563 35787
2606	0	0	Ki67+	 4568 35466
2607	0	0	Ki67+	 4570 35507
2608	0	0	Ki67+	 4576 35894
2609	0	0	Ki67+	 4590 35317
2610	0	0	Ki67+	 4593 35420
2611	0	0	Ki67+	 4602 35688
2612	0	0	Ki67+	 4613 35630
2613	0	0	Ki67+	 4613 35667
2614	0	0	Ki67+	 4626 35649
2615	0	0	Ki67+	 4631 35298
2616	0	0	Ki67+	 4643 36047
2617	0	0	Ki67+	 4644 35793
2618	0	0	Ki67+	 4649 35327
2619	0	0	Ki67+	 4666 35460
2620	0	0	Ki67+	 4666 35765
2621	0	0	Ki67+	 4693 35877
2622	0	0	Ki67+	 4702 36002
2623	0	0	Ki67+	 4704 35549
2624	0	0	Ki67+	 4706 35950
2625	0	0	Ki67+	 4774 35673
2626	0	0	Ki67+	 4786 35372
2627	0	0	Ki67+	 4788 35560
2628	0	0	Ki67+	 4797 35532
2629	0	0	Ki67+	 4086 36116
2630	0	0	Ki67+	 4090 36086
2631	0	0	Ki67+	 4094 36068
2632	0	0	Ki67+	 4140 36088
2633	0	0	Ki67+	 4167 36142
2634	0	0	Ki67+	 4175 36171
2635	0	0	Ki67+	 4259 36186
2636	0	0	Ki67+	 4267 36119
2637	0	0	Ki67+	 4268 36141
2638	0	0	Ki67+	 4336 36063
2639	0	0	Ki67+	 4354 36060
2640	0	0	Ki67+	 4360 36364
2641	0	0	Ki67+	 4371 36325
2642	0	0	Ki67+	 4379 36254
2643	0	0	Ki67+	 4380 36367
2644	0	0	Ki67+	 4382 36315
2645	0	0	Ki67+	 4391 36341
2646	0	0	Ki67+	 4394 36159
2647	0	0	Ki67+	 4422 36350
2648	0	0	Ki67+	 4440 36389
2649	0	0	Ki67+	 4469 36247
2650	0	0	Ki67+	 4481 36213
2651	0	0	Ki67+	 4503 36223
2652	0	0	Ki67+	 4519 36131
2653	0	0	Ki67+	 4526 36400
2654	0	0	Ki67+	 4550 36224
2655	0	0	Ki67+	 4557 36142
2656	0	0	Ki67+	 4583 36191
2657	0	0	Ki67+	 4585 36469
2658	0	0	Ki67+	 4590 36513
2659	0	0	Ki67+	 4595 36444
2660	0	0	Ki67+	 4631 36195
2661	0	0	Ki67+	 4632 36219
2662	0	0	Ki67+	 4637 36631
2663	0	0	Ki67+	 4646 36535
2664	0	0	Ki67+	 4646 36659
2665	0	0	Ki67+	 4649 36215
2666	0	0	Ki67+	 4652 36425
2667	0	0	Ki67+	 4666 36613
2668	0	0	Ki67+	 4670 36286
2669	0	0	Ki67+	 4671 36543
2670	0	0	Ki67+	 4686 36622
2671	0	0	Ki67+	 4694 36635
2672	0	0	Ki67+	 4705 36601
2673	0	0	Ki67+	 4708 36687
2674	0	0	Ki67+	 4717 36555
2675	0	0	Ki67+	 4718 36642
2676	0	0	Ki67+	 4721 36736
2677	0	0	Ki67+	 4729 36317
2678	0	0	Ki67+	 4736 36505
2679	0	0	Ki67+	 4738 36127
2680	0	0	Ki67+	 4741 36181
2681	0	0	Ki67+	 4748 36302
2682	0	0	Ki67+	 4749 36249
2683	0	0	Ki67+	 4752 36183
2684	0	0	Ki67+	 4758 36113
2685	0	0	Ki67+	 4761 36210
2686	0	0	Ki67+	 4761 36598
2687	0	0	Ki67+	 4763 36486
2688	0	0	Ki67+	 4765 36261
2689	0	0	Ki67+	 4774 36130
2690	0	0	Ki67+	 4778 36524
2691	0	0	Ki67+	 4781 36464
2692	0	0	Ki67+	 4786 36272
2693	0	0	Ki67+	 4790 36300
2694	0	0	Ki67+	 5122 25425
2695	0	0	Ki67+	 5140 25458
2696	0	0	Ki67+	 5151 25310
2697	0	0	Ki67+	 5170 25321
2698	0	0	Ki67+	 5186 25448
2699	0	0	Ki67+	 5204 25400
2700	0	0	Ki67+	 5215 25377
2701	0	0	Ki67+	 5250 25271
2702	0	0	Ki67+	 5283 25235
2703	0	0	Ki67+	 5315 25147
2704	0	0	Ki67+	 5473 25252
2705	0	0	Ki67+	 5475 25520
2706	0	0	Ki67+	 5494 25518
2707	0	0	Ki67+	 5520 24894
2708	0	0	Ki67+	 5564 25197
2709	0	0	Ki67+	 5566 24996
2710	0	0	Ki67+	 5059 26195
2711	0	0	Ki67+	 5111 26206
2712	0	0	Ki67+	 5122 26266
2713	0	0	Ki67+	 5284 26137
2714	0	0	Ki67+	 5321 25653
2715	0	0	Ki67+	 5386 26105
2716	0	0	Ki67+	 5392 25765
2717	0	0	Ki67+	 5411 25544
2718	0	0	Ki67+	 5430 25946
2719	0	0	Ki67+	 5449 26300
2720	0	0	Ki67+	 5471 26293
2721	0	0	Ki67+	 5478 25913
2722	0	0	Ki67+	 5488 26182
2723	0	0	Ki67+	 5502 26271
2724	0	0	Ki67+	 5503 25902
2725	0	0	Ki67+	 5506 26297
2726	0	0	Ki67+	 5510 25916
2727	0	0	Ki67+	 5533 26331
2728	0	0	Ki67+	 5536 26109
2729	0	0	Ki67+	 5541 25923
2730	0	0	Ki67+	 5559 26323
2731	0	0	Ki67+	 5587 25665
2732	0	0	Ki67+	 4876 26651
2733	0	0	Ki67+	 4941 27031
2734	0	0	Ki67+	 4943 26476
2735	0	0	Ki67+	 4944 26495
2736	0	0	Ki67+	 4944 26701
2737	0	0	Ki67+	 4952 26554
2738	0	0	Ki67+	 4954 27113
2739	0	0	Ki67+	 4967 26511
2740	0	0	Ki67+	 4975 26453
2741	0	0	Ki67+	 5010 26543
2742	0	0	Ki67+	 5019 26458
2743	0	0	Ki67+	 5079 26446
2744	0	0	Ki67+	 5083 26941
2745	0	0	Ki67+	 5282 26912
2746	0	0	Ki67+	 5349 26894
2747	0	0	Ki67+	 5365 26810
2748	0	0	Ki67+	 5383 26999
2749	0	0	Ki67+	 5408 26871
2750	0	0	Ki67+	 5419 26833
2751	0	0	Ki67+	 5436 26887
2752	0	0	Ki67+	 4814 27897
2753	0	0	Ki67+	 4838 27496
2754	0	0	Ki67+	 4865 27541
2755	0	0	Ki67+	 4883 27621
2756	0	0	Ki67+	 4886 27474
2757	0	0	Ki67+	 4890 27496
2758	0	0	Ki67+	 4892 27555
2759	0	0	Ki67+	 4906 27538
2760	0	0	Ki67+	 4910 27283
2761	0	0	Ki67+	 4932 27556
2762	0	0	Ki67+	 4937 27344
2763	0	0	Ki67+	 4955 27327
2764	0	0	Ki67+	 4963 27198
2765	0	0	Ki67+	 4981 27191
2766	0	0	Ki67+	 5004 27270
2767	0	0	Ki67+	 5019 27449
2768	0	0	Ki67+	 5025 27285
2769	0	0	Ki67+	 5026 27220
2770	0	0	Ki67+	 5027 27630
2771	0	0	Ki67+	 5028 27265
2772	0	0	Ki67+	 5184 27308
2773	0	0	Ki67+	 5328 27148
2774	0	0	Ki67+	 5332 27672
2775	0	0	Ki67+	 5335 27643
2776	0	0	Ki67+	 5433 27762
2777	0	0	Ki67+	 5446 27873
2778	0	0	Ki67+	 5469 27781
2779	0	0	Ki67+	 5475 27767
2780	0	0	Ki67+	 5515 27912
2781	0	0	Ki67+	 5517 27802
2782	0	0	Ki67+	 5518 27817
2783	0	0	Ki67+	 5521 27759
2784	0	0	Ki67+	 5541 27805
2785	0	0	Ki67+	 5542 27852
2786	0	0	Ki67+	 5553 27929
2787	0	0	Ki67+	 5566 27762
2788	0	0	Ki67+	 5568 27908
2789	0	0	Ki67+	 5572 27643
2790	0	0	Ki67+	 5573 27450
2791	0	0	Ki67+	 5592 27823
2792	0	0	Ki67+	 5599 27442
2793	0	0	Ki67+	 4807 28723
2794	0	0	Ki67+	 4810 28475
2795	0	0	Ki67+	 4815 28020
2796	0	0	Ki67+	 4819 28722
2797	0	0	Ki67+	 4822 28105
2798	0	0	Ki67+	 4833 28196
2799	0	0	Ki67+	 4838 28014
2800	0	0	Ki67+	 4849 27948
2801	0	0	Ki67+	 4851 28172
2802	0	0	Ki67+	 4875 28194
2803	0	0	Ki67+	 4881 28381
2804	0	0	Ki67+	 4898 28185
2805	0	0	Ki67+	 4900 28219
2806	0	0	Ki67+	 4914 28301
2807	0	0	Ki67+	 4924 28049
2808	0	0	Ki67+	 4924 28516
2809	0	0	Ki67+	 4932 28709
2810	0	0	Ki67+	 4966 28384
2811	0	0	Ki67+	 4971 28139
2812	0	0	Ki67+	 4974 28152
2813	0	0	Ki67+	 5017 28575
2814	0	0	Ki67+	 5042 28642
2815	0	0	Ki67+	 5044 28241
2816	0	0	Ki67+	 5052 28543
2817	0	0	Ki67+	 5088 28327
2818	0	0	Ki67+	 5092 28043
2819	0	0	Ki67+	 5092 28349
2820	0	0	Ki67+	 5095 28561
2821	0	0	Ki67+	 5131 28586
2822	0	0	Ki67+	 5183 28720
2823	0	0	Ki67+	 5189 28443
2824	0	0	Ki67+	 5198 28112
2825	0	0	Ki67+	 5206 28482
2826	0	0	Ki67+	 5209 28102
2827	0	0	Ki67+	 5211 28439
2828	0	0	Ki67+	 5222 28465
2829	0	0	Ki67+	 5229 28654
2830	0	0	Ki67+	 5244 28627
2831	0	0	Ki67+	 5262 28468
2832	0	0	Ki67+	 5262 28604
2833	0	0	Ki67+	 5329 28517
2834	0	0	Ki67+	 5333 28364
2835	0	0	Ki67+	 5342 28338
2836	0	0	Ki67+	 5350 28322
2837	0	0	Ki67+	 5352 28484
2838	0	0	Ki67+	 5364 28676
2839	0	0	Ki67+	 5373 28376
2840	0	0	Ki67+	 5378 28487
2841	0	0	Ki67+	 5382 28658
2842	0	0	Ki67+	 5396 28364
2843	0	0	Ki67+	 5397 28436
2844	0	0	Ki67+	 5405 28692
2845	0	0	Ki67+	 5407 28603
2846	0	0	Ki67+	 5413 28481
2847	0	0	Ki67+	 5423 28032
2848	0	0	Ki67+	 5424 28714
2849	0	0	Ki67+	 5426 28489
2850	0	0	Ki67+	 5429 28453
2851	0	0	Ki67+	 5431 27941
2852	0	0	Ki67+	 5438 28029
2853	0	0	Ki67+	 5451 28681
2854	0	0	Ki67+	 5477 27958
2855	0	0	Ki67+	 5491 28643
2856	0	0	Ki67+	 5507 27943
2857	0	0	Ki67+	 5535 27953
2858	0	0	Ki67+	 5571 27976
2859	0	0	Ki67+	 5571 28007
2860	0	0	Ki67+	 5580 28255
2861	0	0	Ki67+	 5580 28720
2862	0	0	Ki67+	 5595 27968
2863	0	0	Ki67+	 4816 29154
2864	0	0	Ki67+	 4821 28943
2865	0	0	Ki67+	 4838 28893
2866	0	0	Ki67+	 4889 28990
2867	0	0	Ki67+	 4920 29160
2868	0	0	Ki67+	 4982 28835
2869	0	0	Ki67+	 4985 29059
2870	0	0	Ki67+	 5011 29416
2871	0	0	Ki67+	 5015 28833
2872	0	0	Ki67+	 5030 28919
2873	0	0	Ki67+	 5088 29495
2874	0	0	Ki67+	 5145 29490
2875	0	0	Ki67+	 5148 29422
2876	0	0	Ki67+	 5155 28885
2877	0	0	Ki67+	 5172 29315
2878	0	0	Ki67+	 5191 28931
2879	0	0	Ki67+	 5204 28917
2880	0	0	Ki67+	 5205 29308
2881	0	0	Ki67+	 5215 29298
2882	0	0	Ki67+	 5231 29295
2883	0	0	Ki67+	 5234 29423
2884	0	0	Ki67+	 5252 29458
2885	0	0	Ki67+	 5259 28827
2886	0	0	Ki67+	 5264 29398
2887	0	0	Ki67+	 5283 29502
2888	0	0	Ki67+	 5325 29507
2889	0	0	Ki67+	 5333 28890
2890	0	0	Ki67+	 5347 29084
2891	0	0	Ki67+	 5391 28738
2892	0	0	Ki67+	 5406 29489
2893	0	0	Ki67+	 5420 28886
2894	0	0	Ki67+	 5428 29262
2895	0	0	Ki67+	 5448 28901
2896	0	0	Ki67+	 5448 29275
2897	0	0	Ki67+	 5467 28805
2898	0	0	Ki67+	 5481 29303
2899	0	0	Ki67+	 5488 29513
2900	0	0	Ki67+	 5493 28812
2901	0	0	Ki67+	 5513 28912
2902	0	0	Ki67+	 5513 29163
2903	0	0	Ki67+	 5532 28808
2904	0	0	Ki67+	 5534 29300
2905	0	0	Ki67+	 5542 28740
2906	0	0	Ki67+	 5559 29243
2907	0	0	Ki67+	 5560 29496
2908	0	0	Ki67+	 5575 28766
2909	0	0	Ki67+	 5579 29535
2910	0	0	Ki67+	 5583 29198
2911	0	0	Ki67+	 5597 29477
2912	0	0	Ki67+	 5598 28800
2913	0	0	Ki67+	 4822 30307
2914	0	0	Ki67+	 4827 30119
2915	0	0	Ki67+	 4834 29726
2916	0	0	Ki67+	 4847 29717
2917	0	0	Ki67+	 4864 29801
2918	0	0	Ki67+	 4880 29706
2919	0	0	Ki67+	 4895 30158
2920	0	0	Ki67+	 4901 30309
2921	0	0	Ki67+	 4902 29711
2922	0	0	Ki67+	 4913 30125
2923	0	0	Ki67+	 5002 30155
2924	0	0	Ki67+	 5072 29621
2925	0	0	Ki67+	 5074 30323
2926	0	0	Ki67+	 5121 29645
2927	0	0	Ki67+	 5145 29640
2928	0	0	Ki67+	 5311 30228
2929	0	0	Ki67+	 5329 29661
2930	0	0	Ki67+	 5346 29572
2931	0	0	Ki67+	 5377 29655
2932	0	0	Ki67+	 5421 29712
2933	0	0	Ki67+	 5422 30274
2934	0	0	Ki67+	 5430 30043
2935	0	0	Ki67+	 5431 29732
2936	0	0	Ki67+	 5443 29553
2937	0	0	Ki67+	 5445 30201
2938	0	0	Ki67+	 5457 30331
2939	0	0	Ki67+	 5484 29710
2940	0	0	Ki67+	 5500 30275
2941	0	0	Ki67+	 5504 30028
2942	0	0	Ki67+	 5512 29620
2943	0	0	Ki67+	 5529 29545
2944	0	0	Ki67+	 5534 30312
2945	0	0	Ki67+	 5536 29988
2946	0	0	Ki67+	 5537 29591
2947	0	0	Ki67+	 5548 29748
2948	0	0	Ki67+	 5550 29995
2949	0	0	Ki67+	 5558 29822
2950	0	0	Ki67+	 5575 29763
2951	0	0	Ki67+	 4815 31118
2952	0	0	Ki67+	 4822 30346
2953	0	0	Ki67+	 4840 30479
2954	0	0	Ki67+	 4847 30691
2955	0	0	Ki67+	 4853 30538
2956	0	0	Ki67+	 4858 30564
2957	0	0	Ki67+	 4861 30596
2958	0	0	Ki67+	 4865 30344
2959	0	0	Ki67+	 4879 30792
2960	0	0	Ki67+	 4882 30651
2961	0	0	Ki67+	 4907 30524
2962	0	0	Ki67+	 4908 30693
2963	0	0	Ki67+	 4911 30417
2964	0	0	Ki67+	 4912 30770
2965	0	0	Ki67+	 4916 30909
2966	0	0	Ki67+	 4919 30486
2967	0	0	Ki67+	 4923 30731
2968	0	0	Ki67+	 4924 31014
2969	0	0	Ki67+	 4926 30997
2970	0	0	Ki67+	 4927 30710
2971	0	0	Ki67+	 4930 30899
2972	0	0	Ki67+	 4931 30589
2973	0	0	Ki67+	 4943 30946
2974	0	0	Ki67+	 4945 30391
2975	0	0	Ki67+	 4951 30374
2976	0	0	Ki67+	 4952 30586
2977	0	0	Ki67+	 4956 30348
2978	0	0	Ki67+	 4956 30482
2979	0	0	Ki67+	 4958 30775
2980	0	0	Ki67+	 4980 30820
2981	0	0	Ki67+	 5027 30705
2982	0	0	Ki67+	 5028 30721
2983	0	0	Ki67+	 5034 30650
2984	0	0	Ki67+	 5035 30567
2985	0	0	Ki67+	 5050 30587
2986	0	0	Ki67+	 5068 30591
2987	0	0	Ki67+	 5078 30554
2988	0	0	Ki67+	 5096 30535
2989	0	0	Ki67+	 5106 30511
2990	0	0	Ki67+	 5108 30572
2991	0	0	Ki67+	 5109 30625
2992	0	0	Ki67+	 5113 30683
2993	0	0	Ki67+	 5118 30738
2994	0	0	Ki67+	 5126 30751
2995	0	0	Ki67+	 5139 30516
2996	0	0	Ki67+	 5140 30557
2997	0	0	Ki67+	 5147 30498
2998	0	0	Ki67+	 5154 30716
2999	0	0	Ki67+	 5155 30547
3000	0	0	Ki67+	 5185 30576
3001	0	0	Ki67+	 5206 30558
3002	0	0	Ki67+	 5230 30562
3003	0	0	Ki67+	 5230 30900
3004	0	0	Ki67+	 5237 30937
3005	0	0	Ki67+	 5304 31065
3006	0	0	Ki67+	 5329 30411
3007	0	0	Ki67+	 5337 31027
3008	0	0	Ki67+	 5339 30931
3009	0	0	Ki67+	 5348 31118
3010	0	0	Ki67+	 5363 31090
3011	0	0	Ki67+	 5366 30960
3012	0	0	Ki67+	 5389 30913
3013	0	0	Ki67+	 5397 30962
3014	0	0	Ki67+	 5406 30914
3015	0	0	Ki67+	 5439 30977
3016	0	0	Ki67+	 5442 30896
3017	0	0	Ki67+	 5469 30892
3018	0	0	Ki67+	 5478 30965
3019	0	0	Ki67+	 5488 30887
3020	0	0	Ki67+	 5502 30945
3021	0	0	Ki67+	 5510 30863
3022	0	0	Ki67+	 5512 30944
3023	0	0	Ki67+	 5520 30890
3024	0	0	Ki67+	 5544 30376
3025	0	0	Ki67+	 5549 31127
3026	0	0	Ki67+	 5552 30413
3027	0	0	Ki67+	 5576 30398
3028	0	0	Ki67+	 5579 30901
3029	0	0	Ki67+	 4803 31534
3030	0	0	Ki67+	 4804 31488
3031	0	0	Ki67+	 4810 31456
3032	0	0	Ki67+	 4814 31699
3033	0	0	Ki67+	 4831 31758
3034	0	0	Ki67+	 4838 31463
3035	0	0	Ki67+	 4842 31549
3036	0	0	Ki67+	 4849 31570
3037	0	0	Ki67+	 4854 31756
3038	0	0	Ki67+	 4855 31245
3039	0	0	Ki67+	 4873 31569
3040	0	0	Ki67+	 4875 31912
3041	0	0	Ki67+	 4876 31508
3042	0	0	Ki67+	 4883 31249
3043	0	0	Ki67+	 4883 31750
3044	0	0	Ki67+	 4887 31898
3045	0	0	Ki67+	 4888 31443
3046	0	0	Ki67+	 4890 31185
3047	0	0	Ki67+	 4894 31475
3048	0	0	Ki67+	 4896 31744
3049	0	0	Ki67+	 4902 31764
3050	0	0	Ki67+	 4905 31784
3051	0	0	Ki67+	 4908 31306
3052	0	0	Ki67+	 4925 31310
3053	0	0	Ki67+	 4925 31775
3054	0	0	Ki67+	 4935 31511
3055	0	0	Ki67+	 4942 31787
3056	0	0	Ki67+	 4945 31751
3057	0	0	Ki67+	 4948 31653
3058	0	0	Ki67+	 4952 31840
3059	0	0	Ki67+	 4960 31608
3060	0	0	Ki67+	 4961 31804
3061	0	0	Ki67+	 4962 31838
3062	0	0	Ki67+	 4973 31521
3063	0	0	Ki67+	 4974 31198
3064	0	0	Ki67+	 4988 31766
3065	0	0	Ki67+	 4988 31800
3066	0	0	Ki67+	 4989 31636
3067	0	0	Ki67+	 4990 31187
3068	0	0	Ki67+	 5016 31788
3069	0	0	Ki67+	 5017 31599
3070	0	0	Ki67+	 5031 31558
3071	0	0	Ki67+	 5044 31887
3072	0	0	Ki67+	 5048 31804
3073	0	0	Ki67+	 5052 31516
3074	0	0	Ki67+	 5054 31831
3075	0	0	Ki67+	 5055 31537
3076	0	0	Ki67+	 5055 31919
3077	0	0	Ki67+	 5064 31566
3078	0	0	Ki67+	 5065 31869
3079	0	0	Ki67+	 5066 31527
3080	0	0	Ki67+	 5067 31600
3081	0	0	Ki67+	 5068 31497
3082	0	0	Ki67+	 5070 31824
3083	0	0	Ki67+	 5073 31906
3084	0	0	Ki67+	 5077 31797
3085	0	0	Ki67+	 5083 31548
3086	0	0	Ki67+	 5089 31500
3087	0	0	Ki67+	 5092 31572
3088	0	0	Ki67+	 5109 31655
3089	0	0	Ki67+	 5112 31530
3090	0	0	Ki67+	 5115 31866
3091	0	0	Ki67+	 5120 31493
3092	0	0	Ki67+	 5121 31601
3093	0	0	Ki67+	 5129 31569
3094	0	0	Ki67+	 5129 31869
3095	0	0	Ki67+	 5133 31438
3096	0	0	Ki67+	 5143 31526
3097	0	0	Ki67+	 5148 31420
3098	0	0	Ki67+	 5151 31890
3099	0	0	Ki67+	 5162 31475
3100	0	0	Ki67+	 5169 31558
3101	0	0	Ki67+	 5175 31516
3102	0	0	Ki67+	 5202 31624
3103	0	0	Ki67+	 5204 31575
3104	0	0	Ki67+	 5210 31149
3105	0	0	Ki67+	 5210 31167
3106	0	0	Ki67+	 5233 31758
3107	0	0	Ki67+	 5244 31472
3108	0	0	Ki67+	 5245 31622
3109	0	0	Ki67+	 5246 31686
3110	0	0	Ki67+	 5252 31817
3111	0	0	Ki67+	 5262 31640
3112	0	0	Ki67+	 5267 31405
3113	0	0	Ki67+	 5267 31442
3114	0	0	Ki67+	 5272 31363
3115	0	0	Ki67+	 5278 31198
3116	0	0	Ki67+	 5280 31429
3117	0	0	Ki67+	 5281 31889
3118	0	0	Ki67+	 5282 31355
3119	0	0	Ki67+	 5288 31393
3120	0	0	Ki67+	 5289 31649
3121	0	0	Ki67+	 5296 31177
3122	0	0	Ki67+	 5300 31733
3123	0	0	Ki67+	 5304 31219
3124	0	0	Ki67+	 5306 31507
3125	0	0	Ki67+	 5309 31425
3126	0	0	Ki67+	 5316 31867
3127	0	0	Ki67+	 5324 31162
3128	0	0	Ki67+	 5331 31526
3129	0	0	Ki67+	 5333 31352
3130	0	0	Ki67+	 5340 31901
3131	0	0	Ki67+	 5348 31509
3132	0	0	Ki67+	 5351 31331
3133	0	0	Ki67+	 5356 31318
3134	0	0	Ki67+	 5357 31929
3135	0	0	Ki67+	 5366 31157
3136	0	0	Ki67+	 5367 31658
3137	0	0	Ki67+	 5378 31935
3138	0	0	Ki67+	 5380 31641
3139	0	0	Ki67+	 5383 31818
3140	0	0	Ki67+	 5394 31326
3141	0	0	Ki67+	 5399 31644
3142	0	0	Ki67+	 5406 31525
3143	0	0	Ki67+	 5409 31670
3144	0	0	Ki67+	 5415 31300
3145	0	0	Ki67+	 5436 31677
3146	0	0	Ki67+	 5437 31896
3147	0	0	Ki67+	 5438 31506
3148	0	0	Ki67+	 5439 31650
3149	0	0	Ki67+	 5458 31495
3150	0	0	Ki67+	 5463 31693
3151	0	0	Ki67+	 5466 31659
3152	0	0	Ki67+	 5472 31510
3153	0	0	Ki67+	 5476 31922
3154	0	0	Ki67+	 5489 31482
3155	0	0	Ki67+	 5492 31708
3156	0	0	Ki67+	 5496 31695
3157	0	0	Ki67+	 5510 31909
3158	0	0	Ki67+	 5513 31715
3159	0	0	Ki67+	 5514 31466
3160	0	0	Ki67+	 5528 31861
3161	0	0	Ki67+	 5535 31734
3162	0	0	Ki67+	 5539 31378
3163	0	0	Ki67+	 5540 31476
3164	0	0	Ki67+	 5553 31840
3165	0	0	Ki67+	 5568 31214
3166	0	0	Ki67+	 5572 31704
3167	0	0	Ki67+	 5576 31249
3168	0	0	Ki67+	 5576 31731
3169	0	0	Ki67+	 5593 31838
3170	0	0	Ki67+	 5595 31226
3171	0	0	Ki67+	 5596 31700
3172	0	0	Ki67+	 4806 32428
3173	0	0	Ki67+	 4809 32616
3174	0	0	Ki67+	 4812 32237
3175	0	0	Ki67+	 4812 32475
3176	0	0	Ki67+	 4834 32698
3177	0	0	Ki67+	 4864 32460
3178	0	0	Ki67+	 4865 32245
3179	0	0	Ki67+	 4865 32362
3180	0	0	Ki67+	 4873 32377
3181	0	0	Ki67+	 4873 32621
3182	0	0	Ki67+	 4876 32605
3183	0	0	Ki67+	 4888 32697
3184	0	0	Ki67+	 4891 32649
3185	0	0	Ki67+	 4901 32353
3186	0	0	Ki67+	 4921 31990
3187	0	0	Ki67+	 4922 32449
3188	0	0	Ki67+	 4929 31937
3189	0	0	Ki67+	 4932 32468
3190	0	0	Ki67+	 4945 31994
3191	0	0	Ki67+	 4956 32335
3192	0	0	Ki67+	 4957 31963
3193	0	0	Ki67+	 4964 32346
3194	0	0	Ki67+	 4976 32725
3195	0	0	Ki67+	 4979 32379
3196	0	0	Ki67+	 4991 32344
3197	0	0	Ki67+	 4999 32279
3198	0	0	Ki67+	 5002 32718
3199	0	0	Ki67+	 5013 32426
3200	0	0	Ki67+	 5016 32449
3201	0	0	Ki67+	 5021 32355
3202	0	0	Ki67+	 5027 32391
3203	0	0	Ki67+	 5037 32660
3204	0	0	Ki67+	 5039 32351
3205	0	0	Ki67+	 5053 32302
3206	0	0	Ki67+	 5054 31973
3207	0	0	Ki67+	 5056 32448
3208	0	0	Ki67+	 5058 31953
3209	0	0	Ki67+	 5058 32351
3210	0	0	Ki67+	 5061 32419
3211	0	0	Ki67+	 5063 31984
3212	0	0	Ki67+	 5065 32615
3213	0	0	Ki67+	 5071 32405
3214	0	0	Ki67+	 5072 31943
3215	0	0	Ki67+	 5083 31945
3216	0	0	Ki67+	 5093 31988
3217	0	0	Ki67+	 5106 32426
3218	0	0	Ki67+	 5124 32395
3219	0	0	Ki67+	 5135 31969
3220	0	0	Ki67+	 5140 32560
3221	0	0	Ki67+	 5178 32599
3222	0	0	Ki67+	 5181 32403
3223	0	0	Ki67+	 5195 32317
3224	0	0	Ki67+	 5197 32374
3225	0	0	Ki67+	 5210 32338
3226	0	0	Ki67+	 5229 32333
3227	0	0	Ki67+	 5237 32622
3228	0	0	Ki67+	 5242 32639
3229	0	0	Ki67+	 5256 32317
3230	0	0	Ki67+	 5266 32573
3231	0	0	Ki67+	 5286 32201
3232	0	0	Ki67+	 5306 32375
3233	0	0	Ki67+	 5311 32244
3234	0	0	Ki67+	 5319 32600
3235	0	0	Ki67+	 5337 32366
3236	0	0	Ki67+	 5346 32143
3237	0	0	Ki67+	 5346 32310
3238	0	0	Ki67+	 5347 32383
3239	0	0	Ki67+	 5365 32157
3240	0	0	Ki67+	 5366 32257
3241	0	0	Ki67+	 5372 32344
3242	0	0	Ki67+	 5375 32289
3243	0	0	Ki67+	 5380 32130
3244	0	0	Ki67+	 5381 31951
3245	0	0	Ki67+	 5385 32174
3246	0	0	Ki67+	 5388 32358
3247	0	0	Ki67+	 5394 32146
3248	0	0	Ki67+	 5394 32197
3249	0	0	Ki67+	 5404 32275
3250	0	0	Ki67+	 5412 32134
3251	0	0	Ki67+	 5415 32335
3252	0	0	Ki67+	 5420 32592
3253	0	0	Ki67+	 5425 32258
3254	0	0	Ki67+	 5426 32369
3255	0	0	Ki67+	 5444 32223
3256	0	0	Ki67+	 5459 31940
3257	0	0	Ki67+	 5462 32159
3258	0	0	Ki67+	 5465 32308
3259	0	0	Ki67+	 5468 32192
3260	0	0	Ki67+	 5472 32330
3261	0	0	Ki67+	 5478 32141
3262	0	0	Ki67+	 5482 32235
3263	0	0	Ki67+	 5484 32308
3264	0	0	Ki67+	 5489 32324
3265	0	0	Ki67+	 5492 32042
3266	0	0	Ki67+	 5492 32164
3267	0	0	Ki67+	 5495 32579
3268	0	0	Ki67+	 5496 32128
3269	0	0	Ki67+	 5513 32534
3270	0	0	Ki67+	 5524 32059
3271	0	0	Ki67+	 5524 32396
3272	0	0	Ki67+	 5532 32411
3273	0	0	Ki67+	 5538 32168
3274	0	0	Ki67+	 5538 32569
3275	0	0	Ki67+	 5538 32634
3276	0	0	Ki67+	 5559 32436
3277	0	0	Ki67+	 5560 32398
3278	0	0	Ki67+	 5564 32223
3279	0	0	Ki67+	 4801 33218
3280	0	0	Ki67+	 4816 33232
3281	0	0	Ki67+	 4818 32790
3282	0	0	Ki67+	 4823 33079
3283	0	0	Ki67+	 4824 33035
3284	0	0	Ki67+	 4827 32862
3285	0	0	Ki67+	 4827 33532
3286	0	0	Ki67+	 4835 33128
3287	0	0	Ki67+	 4836 33016
3288	0	0	Ki67+	 4836 33071
3289	0	0	Ki67+	 4840 33199
3290	0	0	Ki67+	 4842 33214
3291	0	0	Ki67+	 4844 32805
3292	0	0	Ki67+	 4848 32763
3293	0	0	Ki67+	 4851 33023
3294	0	0	Ki67+	 4851 33492
3295	0	0	Ki67+	 4856 33515
3296	0	0	Ki67+	 4868 33183
3297	0	0	Ki67+	 4869 33236
3298	0	0	Ki67+	 4869 33490
3299	0	0	Ki67+	 4872 33199
3300	0	0	Ki67+	 4890 32746
3301	0	0	Ki67+	 4890 33012
3302	0	0	Ki67+	 4890 33533
3303	0	0	Ki67+	 4891 33057
3304	0	0	Ki67+	 4892 33329
3305	0	0	Ki67+	 4896 33299
3306	0	0	Ki67+	 4900 32839
3307	0	0	Ki67+	 4902 33509
3308	0	0	Ki67+	 4940 33231
3309	0	0	Ki67+	 4944 33116
3310	0	0	Ki67+	 4949 33126
3311	0	0	Ki67+	 4953 33282
3312	0	0	Ki67+	 4956 33264
3313	0	0	Ki67+	 4968 33090
3314	0	0	Ki67+	 4974 33116
3315	0	0	Ki67+	 4979 33337
3316	0	0	Ki67+	 4980 33498
3317	0	0	Ki67+	 4985 33316
3318	0	0	Ki67+	 4995 33235
3319	0	0	Ki67+	 5009 33480
3320	0	0	Ki67+	 5021 33013
3321	0	0	Ki67+	 5021 33051
3322	0	0	Ki67+	 5022 33087
3323	0	0	Ki67+	 5025 33529
3324	0	0	Ki67+	 5027 33349
3325	0	0	Ki67+	 5028 33200
3326	0	0	Ki67+	 5040 33324
3327	0	0	Ki67+	 5042 33068
3328	0	0	Ki67+	 5042 33366
3329	0	0	Ki67+	 5060 33027
3330	0	0	Ki67+	 5060 33189
3331	0	0	Ki67+	 5062 32945
3332	0	0	Ki67+	 5073 33244
3333	0	0	Ki67+	 5075 32978
3334	0	0	Ki67+	 5081 32999
3335	0	0	Ki67+	 5095 33175
3336	0	0	Ki67+	 5099 33032
3337	0	0	Ki67+	 5101 32914
3338	0	0	Ki67+	 5118 32989
3339	0	0	Ki67+	 5143 32940
3340	0	0	Ki67+	 5143 32963
3341	0	0	Ki67+	 5150 32870
3342	0	0	Ki67+	 5156 33058
3343	0	0	Ki67+	 5158 32994
3344	0	0	Ki67+	 5160 33020
3345	0	0	Ki67+	 5163 33007
3346	0	0	Ki67+	 5172 32975
3347	0	0	Ki67+	 5185 33061
3348	0	0	Ki67+	 5186 33031
3349	0	0	Ki67+	 5188 32834
3350	0	0	Ki67+	 5189 32918
3351	0	0	Ki67+	 5203 32818
3352	0	0	Ki67+	 5221 32846
3353	0	0	Ki67+	 5224 33021
3354	0	0	Ki67+	 5230 33531
3355	0	0	Ki67+	 5237 32769
3356	0	0	Ki67+	 5239 32999
3357	0	0	Ki67+	 5254 33048
3358	0	0	Ki67+	 5256 33511
3359	0	0	Ki67+	 5260 32940
3360	0	0	Ki67+	 5264 33015
3361	0	0	Ki67+	 5266 33070
3362	0	0	Ki67+	 5284 32985
3363	0	0	Ki67+	 5287 32856
3364	0	0	Ki67+	 5295 33016
3365	0	0	Ki67+	 5304 33047
3366	0	0	Ki67+	 5314 32772
3367	0	0	Ki67+	 5323 33010
3368	0	0	Ki67+	 5329 33031
3369	0	0	Ki67+	 5333 32777
3370	0	0	Ki67+	 5348 33001
3371	0	0	Ki67+	 5355 32900
3372	0	0	Ki67+	 5405 33146
3373	0	0	Ki67+	 5406 32954
3374	0	0	Ki67+	 5410 32806
3375	0	0	Ki67+	 5416 32908
3376	0	0	Ki67+	 5429 32925
3377	0	0	Ki67+	 5443 32947
3378	0	0	Ki67+	 5446 32980
3379	0	0	Ki67+	 5449 33518
3380	0	0	Ki67+	 5450 33128
3381	0	0	Ki67+	 5461 33509
3382	0	0	Ki67+	 5462 32982
3383	0	0	Ki67+	 5468 32878
3384	0	0	Ki67+	 5468 33170
3385	0	0	Ki67+	 5472 32924
3386	0	0	Ki67+	 5483 33113
3387	0	0	Ki67+	 5485 32958
3388	0	0	Ki67+	 5485 32998
3389	0	0	Ki67+	 5486 33012
3390	0	0	Ki67+	 5499 32855
3391	0	0	Ki67+	 5509 33478
3392	0	0	Ki67+	 5513 32951
3393	0	0	Ki67+	 5520 33139
3394	0	0	Ki67+	 5527 33374
3395	0	0	Ki67+	 5532 32830
3396	0	0	Ki67+	 5534 33452
3397	0	0	Ki67+	 5535 33283
3398	0	0	Ki67+	 5549 32816
3399	0	0	Ki67+	 5550 33113
3400	0	0	Ki67+	 5551 33147
3401	0	0	Ki67+	 5552 33379
3402	0	0	Ki67+	 5562 33159
3403	0	0	Ki67+	 5564 32891
3404	0	0	Ki67+	 5579 33119
3405	0	0	Ki67+	 5583 32853
3406	0	0	Ki67+	 5591 33233
3407	0	0	Ki67+	 5594 32828
3408	0	0	Ki67+	 5597 33440
3409	0	0	Ki67+	 4811 33798
3410	0	0	Ki67+	 4813 33750
3411	0	0	Ki67+	 4818 33696
3412	0	0	Ki67+	 4819 33900
3413	0	0	Ki67+	 4819 34265
3414	0	0	Ki67+	 4830 33859
3415	0	0	Ki67+	 4841 33813
3416	0	0	Ki67+	 4843 33844
3417	0	0	Ki67+	 4849 33622
3418	0	0	Ki67+	 4862 33554
3419	0	0	Ki67+	 4862 34285
3420	0	0	Ki67+	 4864 33667
3421	0	0	Ki67+	 4865 33580
3422	0	0	Ki67+	 4867 33843
3423	0	0	Ki67+	 4867 34064
3424	0	0	Ki67+	 4868 33934
3425	0	0	Ki67+	 4877 33658
3426	0	0	Ki67+	 4892 33847
3427	0	0	Ki67+	 4893 33593
3428	0	0	Ki67+	 4896 33829
3429	0	0	Ki67+	 4897 33812
3430	0	0	Ki67+	 4913 33598
3431	0	0	Ki67+	 4913 33669
3432	0	0	Ki67+	 4914 34082
3433	0	0	Ki67+	 4927 33793
3434	0	0	Ki67+	 4930 34104
3435	0	0	Ki67+	 4954 34113
3436	0	0	Ki67+	 4955 33885
3437	0	0	Ki67+	 4969 33838
3438	0	0	Ki67+	 4971 34020
3439	0	0	Ki67+	 4975 33976
3440	0	0	Ki67+	 4984 33897
3441	0	0	Ki67+	 4986 33967
3442	0	0	Ki67+	 4995 33570
3443	0	0	Ki67+	 4999 33827
3444	0	0	Ki67+	 5002 34091
3445	0	0	Ki67+	 5003 34065
3446	0	0	Ki67+	 5012 33780
3447	0	0	Ki67+	 5013 33984
3448	0	0	Ki67+	 5017 33905
3449	0	0	Ki67+	 5020 33865
3450	0	0	Ki67+	 5035 33992
3451	0	0	Ki67+	 5037 33760
3452	0	0	Ki67+	 5037 33911
3453	0	0	Ki67+	 5044 33818
3454	0	0	Ki67+	 5046 33930
3455	0	0	Ki67+	 5050 33697
3456	0	0	Ki67+	 5055 33797
3457	0	0	Ki67+	 5057 34313
3458	0	0	Ki67+	 5073 33614
3459	0	0	Ki67+	 5073 33799
3460	0	0	Ki67+	 5092 33538
3461	0	0	Ki67+	 5097 33653
3462	0	0	Ki67+	 5097 33794
3463	0	0	Ki67+	 5097 33927
3464	0	0	Ki67+	 5099 34291
3465	0	0	Ki67+	 5105 34236
3466	0	0	Ki67+	 5127 33543
3467	0	0	Ki67+	 5139 33779
3468	0	0	Ki67+	 5148 33751
3469	0	0	Ki67+	 5159 34167
3470	0	0	Ki67+	 5180 34076
3471	0	0	Ki67+	 5184 33897
3472	0	0	Ki67+	 5196 33928
3473	0	0	Ki67+	 5202 34035
3474	0	0	Ki67+	 5202 34090
3475	0	0	Ki67+	 5205 33984
3476	0	0	Ki67+	 5208 33607
3477	0	0	Ki67+	 5217 33630
3478	0	0	Ki67+	 5217 34021
3479	0	0	Ki67+	 5227 34051
3480	0	0	Ki67+	 5238 33761
3481	0	0	Ki67+	 5239 33856
3482	0	0	Ki67+	 5247 33591
3483	0	0	Ki67+	 5255 34312
3484	0	0	Ki67+	 5261 33787
3485	0	0	Ki67+	 5269 33778
3486	0	0	Ki67+	 5269 33891
3487	0	0	Ki67+	 5274 33976
3488	0	0	Ki67+	 5274 33988
3489	0	0	Ki67+	 5278 34030
3490	0	0	Ki67+	 5282 33946
3491	0	0	Ki67+	 5283 33584
3492	0	0	Ki67+	 5286 33924
3493	0	0	Ki67+	 5291 34042
3494	0	0	Ki67+	 5293 33780
3495	0	0	Ki67+	 5295 34146
3496	0	0	Ki67+	 5306 34162
3497	0	0	Ki67+	 5313 33633
3498	0	0	Ki67+	 5315 33811
3499	0	0	Ki67+	 5317 34321
3500	0	0	Ki67+	 5320 33620
3501	0	0	Ki67+	 5320 34309
3502	0	0	Ki67+	 5321 33895
3503	0	0	Ki67+	 5330 33778
3504	0	0	Ki67+	 5332 34273
3505	0	0	Ki67+	 5333 33894
3506	0	0	Ki67+	 5335 33971
3507	0	0	Ki67+	 5337 34302
3508	0	0	Ki67+	 5341 33917
3509	0	0	Ki67+	 5352 33743
3510	0	0	Ki67+	 5356 34278
3511	0	0	Ki67+	 5374 34114
3512	0	0	Ki67+	 5376 33897
3513	0	0	Ki67+	 5377 33974
3514	0	0	Ki67+	 5379 34219
3515	0	0	Ki67+	 5384 34086
3516	0	0	Ki67+	 5390 33830
3517	0	0	Ki67+	 5390 33983
3518	0	0	Ki67+	 5391 34161
3519	0	0	Ki67+	 5408 34211
3520	0	0	Ki67+	 5409 34118
3521	0	0	Ki67+	 5413 33854
3522	0	0	Ki67+	 5425 33590
3523	0	0	Ki67+	 5425 34162
3524	0	0	Ki67+	 5428 34149
3525	0	0	Ki67+	 5430 33645
3526	0	0	Ki67+	 5434 33752
3527	0	0	Ki67+	 5438 34235
3528	0	0	Ki67+	 5443 33589
3529	0	0	Ki67+	 5444 33735
3530	0	0	Ki67+	 5447 34074
3531	0	0	Ki67+	 5448 34319
3532	0	0	Ki67+	 5452 33794
3533	0	0	Ki67+	 5455 33658
3534	0	0	Ki67+	 5459 33718
3535	0	0	Ki67+	 5471 33537
3536	0	0	Ki67+	 5471 33561
3537	0	0	Ki67+	 5473 33742
3538	0	0	Ki67+	 5475 34101
3539	0	0	Ki67+	 5485 33754
3540	0	0	Ki67+	 5491 34053
3541	0	0	Ki67+	 5492 33828
3542	0	0	Ki67+	 5494 33722
3543	0	0	Ki67+	 5495 33693
3544	0	0	Ki67+	 5503 34045
3545	0	0	Ki67+	 5503 34142
3546	0	0	Ki67+	 5504 34055
3547	0	0	Ki67+	 5509 33661
3548	0	0	Ki67+	 5515 33795
3549	0	0	Ki67+	 5517 33587
3550	0	0	Ki67+	 5541 33830
3551	0	0	Ki67+	 5545 33783
3552	0	0	Ki67+	 5546 33655
3553	0	0	Ki67+	 5546 34169
3554	0	0	Ki67+	 5565 33735
3555	0	0	Ki67+	 5571 33901
3556	0	0	Ki67+	 5572 33847
3557	0	0	Ki67+	 5583 34196
3558	0	0	Ki67+	 5586 34107
3559	0	0	Ki67+	 5592 33698
3560	0	0	Ki67+	 5597 33650
3561	0	0	Ki67+	 4802 34727
3562	0	0	Ki67+	 4808 35113
3563	0	0	Ki67+	 4809 35056
3564	0	0	Ki67+	 4812 34823
3565	0	0	Ki67+	 4822 35077
3566	0	0	Ki67+	 4824 34879
3567	0	0	Ki67+	 4834 34952
3568	0	0	Ki67+	 4834 35017
3569	0	0	Ki67+	 4836 34968
3570	0	0	Ki67+	 4842 34377
3571	0	0	Ki67+	 4847 34923
3572	0	0	Ki67+	 4860 35112
3573	0	0	Ki67+	 4861 34902
3574	0	0	Ki67+	 4865 34458
3575	0	0	Ki67+	 4872 34479
3576	0	0	Ki67+	 4876 34992
3577	0	0	Ki67+	 4885 35002
3578	0	0	Ki67+	 4889 34920
3579	0	0	Ki67+	 4890 34893
3580	0	0	Ki67+	 4893 35017
3581	0	0	Ki67+	 4895 34749
3582	0	0	Ki67+	 4904 34494
3583	0	0	Ki67+	 4905 34664
3584	0	0	Ki67+	 4911 34908
3585	0	0	Ki67+	 4915 34516
3586	0	0	Ki67+	 4918 34947
3587	0	0	Ki67+	 4927 34914
3588	0	0	Ki67+	 4931 34853
3589	0	0	Ki67+	 4936 34971
3590	0	0	Ki67+	 4944 34512
3591	0	0	Ki67+	 4967 34993
3592	0	0	Ki67+	 4977 35025
3593	0	0	Ki67+	 4982 34679
3594	0	0	Ki67+	 4983 34456
3595	0	0	Ki67+	 4994 34435
3596	0	0	Ki67+	 5001 34980
3597	0	0	Ki67+	 5010 35016
3598	0	0	Ki67+	 5019 34909
3599	0	0	Ki67+	 5028 34843
3600	0	0	Ki67+	 5029 34450
3601	0	0	Ki67+	 5033 34919
3602	0	0	Ki67+	 5037 34510
3603	0	0	Ki67+	 5050 34524
3604	0	0	Ki67+	 5050 34643
3605	0	0	Ki67+	 5057 35014
3606	0	0	Ki67+	 5059 35033
3607	0	0	Ki67+	 5069 34394
3608	0	0	Ki67+	 5090 34576
3609	0	0	Ki67+	 5091 34979
3610	0	0	Ki67+	 5095 34543
3611	0	0	Ki67+	 5095 34911
3612	0	0	Ki67+	 5101 34603
3613	0	0	Ki67+	 5110 34985
3614	0	0	Ki67+	 5122 34979
3615	0	0	Ki67+	 5130 34412
3616	0	0	Ki67+	 5130 34542
3617	0	0	Ki67+	 5140 34377
3618	0	0	Ki67+	 5156 34377
3619	0	0	Ki67+	 5157 34988
3620	0	0	Ki67+	 5159 34583
3621	0	0	Ki67+	 5166 34898
3622	0	0	Ki67+	 5173 35004
3623	0	0	Ki67+	 5174 34597
3624	0	0	Ki67+	 5184 34513
3625	0	0	Ki67+	 5204 35094
3626	0	0	Ki67+	 5218 35132
3627	0	0	Ki67+	 5228 34511
3628	0	0	Ki67+	 5236 34570
3629	0	0	Ki67+	 5241 34599
3630	0	0	Ki67+	 5244 34953
3631	0	0	Ki67+	 5247 34967
3632	0	0	Ki67+	 5259 34445
3633	0	0	Ki67+	 5261 34572
3634	0	0	Ki67+	 5264 34560
3635	0	0	Ki67+	 5269 34878
3636	0	0	Ki67+	 5273 34572
3637	0	0	Ki67+	 5274 34502
3638	0	0	Ki67+	 5276 34588
3639	0	0	Ki67+	 5279 35044
3640	0	0	Ki67+	 5280 35063
3641	0	0	Ki67+	 5285 34458
3642	0	0	Ki67+	 5287 34519
3643	0	0	Ki67+	 5303 35073
3644	0	0	Ki67+	 5305 35012
3645	0	0	Ki67+	 5315 34539
3646	0	0	Ki67+	 5321 34972
3647	0	0	Ki67+	 5329 35064
3648	0	0	Ki67+	 5340 34823
3649	0	0	Ki67+	 5355 34345
3650	0	0	Ki67+	 5362 34986
3651	0	0	Ki67+	 5369 34480
3652	0	0	Ki67+	 5369 34519
3653	0	0	Ki67+	 5369 34556
3654	0	0	Ki67+	 5379 34602
3655	0	0	Ki67+	 5387 35052
3656	0	0	Ki67+	 5406 35012
3657	0	0	Ki67+	 5420 34373
3658	0	0	Ki67+	 5422 34726
3659	0	0	Ki67+	 5425 34965
3660	0	0	Ki67+	 5426 34999
3661	0	0	Ki67+	 5427 34653
3662	0	0	Ki67+	 5431 34835
3663	0	0	Ki67+	 5435 34766
3664	0	0	Ki67+	 5445 34839
3665	0	0	Ki67+	 5447 35044
3666	0	0	Ki67+	 5450 34370
3667	0	0	Ki67+	 5450 34959
3668	0	0	Ki67+	 5453 34557
3669	0	0	Ki67+	 5469 35042
3670	0	0	Ki67+	 5481 34583
3671	0	0	Ki67+	 5486 34433
3672	0	0	Ki67+	 5519 34918
3673	0	0	Ki67+	 5522 34831
3674	0	0	Ki67+	 5526 34991
3675	0	0	Ki67+	 5538 34616
3676	0	0	Ki67+	 5542 34795
3677	0	0	Ki67+	 5546 34943
3678	0	0	Ki67+	 5552 34707
3679	0	0	Ki67+	 5552 35051
3680	0	0	Ki67+	 5555 34721
3681	0	0	Ki67+	 5557 34734
3682	0	0	Ki67+	 5560 34667
3683	0	0	Ki67+	 5561 34945
3684	0	0	Ki67+	 5572 35109
3685	0	0	Ki67+	 5573 34747
3686	0	0	Ki67+	 5574 35012
3687	0	0	Ki67+	 5578 34952
3688	0	0	Ki67+	 5582 34704
3689	0	0	Ki67+	 4804 35311
3690	0	0	Ki67+	 4827 35279
3691	0	0	Ki67+	 4832 35914
3692	0	0	Ki67+	 4847 35857
3693	0	0	Ki67+	 4867 35829
3694	0	0	Ki67+	 4876 35854
3695	0	0	Ki67+	 4877 35271
3696	0	0	Ki67+	 4879 35331
3697	0	0	Ki67+	 4881 35810
3698	0	0	Ki67+	 4900 35853
3699	0	0	Ki67+	 4901 35247
3700	0	0	Ki67+	 4928 35210
3701	0	0	Ki67+	 4931 35400
3702	0	0	Ki67+	 4936 35671
3703	0	0	Ki67+	 4937 35259
3704	0	0	Ki67+	 4942 35703
3705	0	0	Ki67+	 4943 35232
3706	0	0	Ki67+	 4951 35201
3707	0	0	Ki67+	 4953 35779
3708	0	0	Ki67+	 4954 35646
3709	0	0	Ki67+	 4957 35827
3710	0	0	Ki67+	 4958 35479
3711	0	0	Ki67+	 4968 35249
3712	0	0	Ki67+	 4968 35355
3713	0	0	Ki67+	 4970 35219
3714	0	0	Ki67+	 4976 35178
3715	0	0	Ki67+	 4977 35412
3716	0	0	Ki67+	 4980 35234
3717	0	0	Ki67+	 4984 35653
3718	0	0	Ki67+	 4989 35329
3719	0	0	Ki67+	 4990 35471
3720	0	0	Ki67+	 4997 35196
3721	0	0	Ki67+	 4998 35234
3722	0	0	Ki67+	 5009 35597
3723	0	0	Ki67+	 5039 35309
3724	0	0	Ki67+	 5061 35835
3725	0	0	Ki67+	 5063 35247
3726	0	0	Ki67+	 5068 35813
3727	0	0	Ki67+	 5079 35578
3728	0	0	Ki67+	 5081 35266
3729	0	0	Ki67+	 5084 35182
3730	0	0	Ki67+	 5091 35231
3731	0	0	Ki67+	 5091 35457
3732	0	0	Ki67+	 5104 35196
3733	0	0	Ki67+	 5107 35809
3734	0	0	Ki67+	 5109 35151
3735	0	0	Ki67+	 5113 35541
3736	0	0	Ki67+	 5115 35668
3737	0	0	Ki67+	 5129 35651
3738	0	0	Ki67+	 5132 35155
3739	0	0	Ki67+	 5139 35822
3740	0	0	Ki67+	 5145 35228
3741	0	0	Ki67+	 5147 35484
3742	0	0	Ki67+	 5147 35529
3743	0	0	Ki67+	 5149 35549
3744	0	0	Ki67+	 5153 35181
3745	0	0	Ki67+	 5157 35257
3746	0	0	Ki67+	 5159 35158
3747	0	0	Ki67+	 5159 35507
3748	0	0	Ki67+	 5163 35730
3749	0	0	Ki67+	 5165 35174
3750	0	0	Ki67+	 5174 35486
3751	0	0	Ki67+	 5179 35902
3752	0	0	Ki67+	 5180 35678
3753	0	0	Ki67+	 5183 35537
3754	0	0	Ki67+	 5190 35169
3755	0	0	Ki67+	 5190 35581
3756	0	0	Ki67+	 5202 35646
3757	0	0	Ki67+	 5206 35233
3758	0	0	Ki67+	 5208 35266
3759	0	0	Ki67+	 5216 35175
3760	0	0	Ki67+	 5232 35799
3761	0	0	Ki67+	 5233 35245
3762	0	0	Ki67+	 5233 35586
3763	0	0	Ki67+	 5241 35153
3764	0	0	Ki67+	 5245 35735
3765	0	0	Ki67+	 5251 35865
3766	0	0	Ki67+	 5252 35488
3767	0	0	Ki67+	 5280 35882
3768	0	0	Ki67+	 5281 35508
3769	0	0	Ki67+	 5283 35741
3770	0	0	Ki67+	 5296 35711
3771	0	0	Ki67+	 5303 35323
3772	0	0	Ki67+	 5304 35181
3773	0	0	Ki67+	 5307 35218
3774	0	0	Ki67+	 5317 35152
3775	0	0	Ki67+	 5326 35834
3776	0	0	Ki67+	 5328 35714
3777	0	0	Ki67+	 5328 35747
3778	0	0	Ki67+	 5330 35627
3779	0	0	Ki67+	 5331 35184
3780	0	0	Ki67+	 5333 35671
3781	0	0	Ki67+	 5336 35486
3782	0	0	Ki67+	 5340 35641
3783	0	0	Ki67+	 5341 35209
3784	0	0	Ki67+	 5346 35173
3785	0	0	Ki67+	 5359 35476
3786	0	0	Ki67+	 5362 35685
3787	0	0	Ki67+	 5363 35409
3788	0	0	Ki67+	 5371 35161
3789	0	0	Ki67+	 5376 35921
3790	0	0	Ki67+	 5381 35675
3791	0	0	Ki67+	 5388 35348
3792	0	0	Ki67+	 5395 35242
3793	0	0	Ki67+	 5399 35318
3794	0	0	Ki67+	 5409 35676
3795	0	0	Ki67+	 5412 35276
3796	0	0	Ki67+	 5434 35875
3797	0	0	Ki67+	 5464 35173
3798	0	0	Ki67+	 5481 35663
3799	0	0	Ki67+	 5489 35413
3800	0	0	Ki67+	 5493 35836
3801	0	0	Ki67+	 5497 35251
3802	0	0	Ki67+	 5497 35853
3803	0	0	Ki67+	 5504 35813
3804	0	0	Ki67+	 5510 35782
3805	0	0	Ki67+	 5511 35739
3806	0	0	Ki67+	 5514 35349
3807	0	0	Ki67+	 5516 35283
3808	0	0	Ki67+	 5528 35388
3809	0	0	Ki67+	 5536 35786
3810	0	0	Ki67+	 5549 35448
3811	0	0	Ki67+	 5553 35230
3812	0	0	Ki67+	 5555 35688
3813	0	0	Ki67+	 5563 35167
3814	0	0	Ki67+	 5567 35293
3815	0	0	Ki67+	 5572 35140
3816	0	0	Ki67+	 5572 35735
3817	0	0	Ki67+	 5573 35175
3818	0	0	Ki67+	 5578 35258
3819	0	0	Ki67+	 5583 35171
3820	0	0	Ki67+	 5584 35362
3821	0	0	Ki67+	 5586 35683
3822	0	0	Ki67+	 5587 35794
3823	0	0	Ki67+	 5591 35143
3824	0	0	Ki67+	 5592 35294
3825	0	0	Ki67+	 4815 36340
3826	0	0	Ki67+	 4848 36231
3827	0	0	Ki67+	 4855 36412
3828	0	0	Ki67+	 4856 36314
3829	0	0	Ki67+	 4860 35957
3830	0	0	Ki67+	 4866 36646
3831	0	0	Ki67+	 4877 36307
3832	0	0	Ki67+	 4879 36330
3833	0	0	Ki67+	 4883 36370
3834	0	0	Ki67+	 4893 36609
3835	0	0	Ki67+	 4900 36731
3836	0	0	Ki67+	 4902 36629
3837	0	0	Ki67+	 4910 36713
3838	0	0	Ki67+	 4914 35964
3839	0	0	Ki67+	 4920 36089
3840	0	0	Ki67+	 4927 36668
3841	0	0	Ki67+	 4936 36028
3842	0	0	Ki67+	 4938 36487
3843	0	0	Ki67+	 4943 35986
3844	0	0	Ki67+	 4946 36552
3845	0	0	Ki67+	 4946 36621
3846	0	0	Ki67+	 4963 36596
3847	0	0	Ki67+	 4969 36703
3848	0	0	Ki67+	 4975 36509
3849	0	0	Ki67+	 4978 36527
3850	0	0	Ki67+	 4980 36408
3851	0	0	Ki67+	 4996 36072
3852	0	0	Ki67+	 4999 36649
3853	0	0	Ki67+	 5008 36519
3854	0	0	Ki67+	 5008 36630
3855	0	0	Ki67+	 5009 36488
3856	0	0	Ki67+	 5017 36689
3857	0	0	Ki67+	 5022 35956
3858	0	0	Ki67+	 5025 36393
3859	0	0	Ki67+	 5027 36714
3860	0	0	Ki67+	 5037 36554
3861	0	0	Ki67+	 5037 36634
3862	0	0	Ki67+	 5039 36569
3863	0	0	Ki67+	 5039 36597
3864	0	0	Ki67+	 5050 36719
3865	0	0	Ki67+	 5073 36391
3866	0	0	Ki67+	 5085 36419
3867	0	0	Ki67+	 5119 36680
3868	0	0	Ki67+	 5128 36020
3869	0	0	Ki67+	 5131 36572
3870	0	0	Ki67+	 5141 35949
3871	0	0	Ki67+	 5143 36634
3872	0	0	Ki67+	 5149 36028
3873	0	0	Ki67+	 5150 36672
3874	0	0	Ki67+	 5150 36697
3875	0	0	Ki67+	 5152 36582
3876	0	0	Ki67+	 5155 36502
3877	0	0	Ki67+	 5168 36264
3878	0	0	Ki67+	 5168 36518
3879	0	0	Ki67+	 5168 36686
3880	0	0	Ki67+	 5177 36227
3881	0	0	Ki67+	 5178 36490
3882	0	0	Ki67+	 5180 36257
3883	0	0	Ki67+	 5181 36396
3884	0	0	Ki67+	 5182 36283
3885	0	0	Ki67+	 5183 36725
3886	0	0	Ki67+	 5185 36675
3887	0	0	Ki67+	 5195 36504
3888	0	0	Ki67+	 5201 36141
3889	0	0	Ki67+	 5208 36706
3890	0	0	Ki67+	 5215 36112
3891	0	0	Ki67+	 5222 36292
3892	0	0	Ki67+	 5223 36099
3893	0	0	Ki67+	 5223 36183
3894	0	0	Ki67+	 5226 36561
3895	0	0	Ki67+	 5252 36584
3896	0	0	Ki67+	 5264 36701
3897	0	0	Ki67+	 5265 36535
3898	0	0	Ki67+	 5267 36623
3899	0	0	Ki67+	 5272 36131
3900	0	0	Ki67+	 5277 36284
3901	0	0	Ki67+	 5288 36188
3902	0	0	Ki67+	 5288 36612
3903	0	0	Ki67+	 5303 36269
3904	0	0	Ki67+	 5309 36704
3905	0	0	Ki67+	 5325 36243
3906	0	0	Ki67+	 5325 36292
3907	0	0	Ki67+	 5341 36347
3908	0	0	Ki67+	 5341 36459
3909	0	0	Ki67+	 5350 36420
3910	0	0	Ki67+	 5357 36465
3911	0	0	Ki67+	 5361 36040
3912	0	0	Ki67+	 5362 36370
3913	0	0	Ki67+	 5383 36143
3914	0	0	Ki67+	 5386 36127
3915	0	0	Ki67+	 5406 36053
3916	0	0	Ki67+	 5407 36068
3917	0	0	Ki67+	 5409 36715
3918	0	0	Ki67+	 5410 36116
3919	0	0	Ki67+	 5415 36021
3920	0	0	Ki67+	 5415 36558
3921	0	0	Ki67+	 5418 35943
3922	0	0	Ki67+	 5419 36346
3923	0	0	Ki67+	 5430 36379
3924	0	0	Ki67+	 5440 36555
3925	0	0	Ki67+	 5446 35981
3926	0	0	Ki67+	 5466 36540
3927	0	0	Ki67+	 5474 36734
3928	0	0	Ki67+	 5477 36104
3929	0	0	Ki67+	 5495 36676
3930	0	0	Ki67+	 5497 36195
3931	0	0	Ki67+	 5498 36089
3932	0	0	Ki67+	 5501 35992
3933	0	0	Ki67+	 5519 36105
3934	0	0	Ki67+	 5519 36692
3935	0	0	Ki67+	 5522 36514
3936	0	0	Ki67+	 5524 36143
3937	0	0	Ki67+	 5526 36552
3938	0	0	Ki67+	 5530 36570
3939	0	0	Ki67+	 5535 36057
3940	0	0	Ki67+	 5540 36291
3941	0	0	Ki67+	 5542 36380
3942	0	0	Ki67+	 5543 36305
3943	0	0	Ki67+	 5545 36411
3944	0	0	Ki67+	 5549 36720
3945	0	0	Ki67+	 5557 36087
3946	0	0	Ki67+	 5579 36272
3947	0	0	Ki67+	 5590 36216
3948	0	0	Ki67+	 4852 36839
3949	0	0	Ki67+	 4872 36775
3950	0	0	Ki67+	 4931 36879
3951	0	0	Ki67+	 4938 36785
3952	0	0	Ki67+	 4964 36794
3953	0	0	Ki67+	 4969 36746
3954	0	0	Ki67+	 4991 36900
3955	0	0	Ki67+	 5004 36768
3956	0	0	Ki67+	 5013 36745
3957	0	0	Ki67+	 5014 36882
3958	0	0	Ki67+	 5027 36911
3959	0	0	Ki67+	 5032 36760
3960	0	0	Ki67+	 5041 36886
3961	0	0	Ki67+	 5053 36918
3962	0	0	Ki67+	 5071 36885
3963	0	0	Ki67+	 5099 36838
3964	0	0	Ki67+	 5113 36963
3965	0	0	Ki67+	 5130 36863
3966	0	0	Ki67+	 5148 36884
3967	0	0	Ki67+	 5163 36922
3968	0	0	Ki67+	 5169 36970
3969	0	0	Ki67+	 5176 36917
3970	0	0	Ki67+	 5186 36972
3971	0	0	Ki67+	 5200 36928
3972	0	0	Ki67+	 5202 36909
3973	0	0	Ki67+	 5217 36846
3974	0	0	Ki67+	 5238 36914
3975	0	0	Ki67+	 5240 36798
3976	0	0	Ki67+	 5289 36845
3977	0	0	Ki67+	 5293 37034
3978	0	0	Ki67+	 5294 37006
3979	0	0	Ki67+	 5301 36787
3980	0	0	Ki67+	 5304 37079
3981	0	0	Ki67+	 5306 37149
3982	0	0	Ki67+	 5358 36901
3983	0	0	Ki67+	 5365 36917
3984	0	0	Ki67+	 5368 36850
3985	0	0	Ki67+	 5371 36872
3986	0	0	Ki67+	 5380 36900
3987	0	0	Ki67+	 5394 36755
3988	0	0	Ki67+	 5396 36788
3989	0	0	Ki67+	 5405 36900
3990	0	0	Ki67+	 5422 36906
3991	0	0	Ki67+	 5422 36941
3992	0	0	Ki67+	 5430 36899
3993	0	0	Ki67+	 5441 36929
3994	0	0	Ki67+	 5482 37280
3995	0	0	Ki67+	 5487 36889
3996	0	0	Ki67+	 5488 37345
3997	0	0	Ki67+	 5496 36753
3998	0	0	Ki67+	 5502 37062
3999	0	0	Ki67+	 5513 37360
4000	0	0	Ki67+	 5515 36800
4001	0	0	Ki67+	 5516 37102
4002	0	0	Ki67+	 5517 37310
4003	0	0	Ki67+	 5520 36767
4004	0	0	Ki67+	 5523 37217
4005	0	0	Ki67+	 5529 36843
4006	0	0	Ki67+	 5529 37200
4007	0	0	Ki67+	 5533 37094
4008	0	0	Ki67+	 5536 36801
4009	0	0	Ki67+	 5539 37269
4010	0	0	Ki67+	 5543 37366
4011	0	0	Ki67+	 5547 36865
4012	0	0	Ki67+	 5548 36881
4013	0	0	Ki67+	 5549 37240
4014	0	0	Ki67+	 5559 37122
4015	0	0	Ki67+	 5559 37332
4016	0	0	Ki67+	 5562 37103
4017	0	0	Ki67+	 5562 37186
4018	0	0	Ki67+	 5563 37298
4019	0	0	Ki67+	 5566 36836
4020	0	0	Ki67+	 5580 37224
4021	0	0	Ki67+	 5591 37258
4022	0	0	Ki67+	 5595 37339
4023	0	0	Ki67+	 5597 36748
4024	0	0	Ki67+	 5599 37244
4025	0	0	Ki67+	 5887 24873
4026	0	0	Ki67+	 6123 24634
4027	0	0	Ki67+	 6136 24679
4028	0	0	Ki67+	 6138 24753
4029	0	0	Ki67+	 6156 24753
4030	0	0	Ki67+	 6173 24824
4031	0	0	Ki67+	 6191 24742
4032	0	0	Ki67+	 6191 24853
4033	0	0	Ki67+	 6192 24767
4034	0	0	Ki67+	 6196 24781
4035	0	0	Ki67+	 6206 24859
4036	0	0	Ki67+	 6212 24582
4037	0	0	Ki67+	 6213 24679
4038	0	0	Ki67+	 6216 24744
4039	0	0	Ki67+	 6243 24377
4040	0	0	Ki67+	 6250 24414
4041	0	0	Ki67+	 6257 24611
4042	0	0	Ki67+	 6257 24783
4043	0	0	Ki67+	 6264 24570
4044	0	0	Ki67+	 6268 24763
4045	0	0	Ki67+	 6284 24616
4046	0	0	Ki67+	 6292 24755
4047	0	0	Ki67+	 6304 24762
4048	0	0	Ki67+	 6323 24910
4049	0	0	Ki67+	 6354 24674
4050	0	0	Ki67+	 6373 24700
4051	0	0	Ki67+	 6376 24880
4052	0	0	Ki67+	 6388 24789
4053	0	0	Ki67+	 5605 25276
4054	0	0	Ki67+	 5614 25698
4055	0	0	Ki67+	 5618 25176
4056	0	0	Ki67+	 5620 25141
4057	0	0	Ki67+	 5634 25041
4058	0	0	Ki67+	 5641 25088
4059	0	0	Ki67+	 5655 25090
4060	0	0	Ki67+	 5669 25594
4061	0	0	Ki67+	 5701 25505
4062	0	0	Ki67+	 5708 25173
4063	0	0	Ki67+	 5759 25278
4064	0	0	Ki67+	 5794 25295
4065	0	0	Ki67+	 5815 25576
4066	0	0	Ki67+	 5818 25565
4067	0	0	Ki67+	 5838 25516
4068	0	0	Ki67+	 5838 25582
4069	0	0	Ki67+	 5879 25374
4070	0	0	Ki67+	 5885 25273
4071	0	0	Ki67+	 5919 25698
4072	0	0	Ki67+	 6011 25340
4073	0	0	Ki67+	 6017 25043
4074	0	0	Ki67+	 6063 25062
4075	0	0	Ki67+	 6080 25180
4076	0	0	Ki67+	 6264 25306
4077	0	0	Ki67+	 6323 25128
4078	0	0	Ki67+	 6336 24957
4079	0	0	Ki67+	 6343 25310
4080	0	0	Ki67+	 6350 25128
4081	0	0	Ki67+	 6377 25223
4082	0	0	Ki67+	 6378 25126
4083	0	0	Ki67+	 5703 26514
4084	0	0	Ki67+	 5754 26517
4085	0	0	Ki67+	 5884 26243
4086	0	0	Ki67+	 5901 26306
4087	0	0	Ki67+	 5951 26296
4088	0	0	Ki67+	 5951 26438
4089	0	0	Ki67+	 5953 25906
4090	0	0	Ki67+	 5970 25880
4091	0	0	Ki67+	 6020 25911
4092	0	0	Ki67+	 6041 26348
4093	0	0	Ki67+	 6048 26296
4094	0	0	Ki67+	 6049 26037
4095	0	0	Ki67+	 6053 26232
4096	0	0	Ki67+	 6066 26027
4097	0	0	Ki67+	 6079 26024
4098	0	0	Ki67+	 6090 26443
4099	0	0	Ki67+	 6205 26100
4100	0	0	Ki67+	 6225 26181
4101	0	0	Ki67+	 6242 26224
4102	0	0	Ki67+	 6307 26036
4103	0	0	Ki67+	 6365 26273
4104	0	0	Ki67+	 6370 26444
4105	0	0	Ki67+	 6370 26496
4106	0	0	Ki67+	 6374 26526
4107	0	0	Ki67+	 5619 27087
4108	0	0	Ki67+	 5638 27113
4109	0	0	Ki67+	 5666 26923
4110	0	0	Ki67+	 5676 26910
4111	0	0	Ki67+	 5760 26703
4112	0	0	Ki67+	 5786 26695
4113	0	0	Ki67+	 5787 26714
4114	0	0	Ki67+	 5856 26780
4115	0	0	Ki67+	 5937 27269
4116	0	0	Ki67+	 5939 27300
4117	0	0	Ki67+	 5975 27201
4118	0	0	Ki67+	 6005 27242
4119	0	0	Ki67+	 6020 27076
4120	0	0	Ki67+	 6027 27328
4121	0	0	Ki67+	 6032 27026
4122	0	0	Ki67+	 6050 26565
4123	0	0	Ki67+	 6054 26812
4124	0	0	Ki67+	 6070 26818
4125	0	0	Ki67+	 6104 26764
4126	0	0	Ki67+	 6105 26780
4127	0	0	Ki67+	 6124 26764
4128	0	0	Ki67+	 6143 26573
4129	0	0	Ki67+	 6156 27014
4130	0	0	Ki67+	 6168 26564
4131	0	0	Ki67+	 6183 26899
4132	0	0	Ki67+	 6183 27031
4133	0	0	Ki67+	 6197 27045
4134	0	0	Ki67+	 6314 27008
4135	0	0	Ki67+	 6342 27029
4136	0	0	Ki67+	 6359 26948
4137	0	0	Ki67+	 5614 27984
4138	0	0	Ki67+	 5619 27933
4139	0	0	Ki67+	 5644 27393
4140	0	0	Ki67+	 5645 28049
4141	0	0	Ki67+	 5667 27412
4142	0	0	Ki67+	 5670 27901
4143	0	0	Ki67+	 5678 27382
4144	0	0	Ki67+	 5684 28031
4145	0	0	Ki67+	 5690 27373
4146	0	0	Ki67+	 5694 27912
4147	0	0	Ki67+	 5695 27785
4148	0	0	Ki67+	 5707 28054
4149	0	0	Ki67+	 5708 27378
4150	0	0	Ki67+	 5717 27453
4151	0	0	Ki67+	 5723 27396
4152	0	0	Ki67+	 5752 27428
4153	0	0	Ki67+	 5794 27548
4154	0	0	Ki67+	 5808 27554
4155	0	0	Ki67+	 5813 27693
4156	0	0	Ki67+	 5868 28070
4157	0	0	Ki67+	 5869 27875
4158	0	0	Ki67+	 5869 27891
4159	0	0	Ki67+	 5870 28086
4160	0	0	Ki67+	 5881 27952
4161	0	0	Ki67+	 5912 27664
4162	0	0	Ki67+	 5962 27531
4163	0	0	Ki67+	 5967 27394
4164	0	0	Ki67+	 6004 27949
4165	0	0	Ki67+	 6014 27941
4166	0	0	Ki67+	 6018 28013
4167	0	0	Ki67+	 6028 28128
4168	0	0	Ki67+	 6030 27828
4169	0	0	Ki67+	 6071 27943
4170	0	0	Ki67+	 6076 27918
4171	0	0	Ki67+	 6082 27874
4172	0	0	Ki67+	 6100 27535
4173	0	0	Ki67+	 6103 27595
4174	0	0	Ki67+	 6104 27667
4175	0	0	Ki67+	 6114 27993
4176	0	0	Ki67+	 6120 28014
4177	0	0	Ki67+	 6145 27850
4178	0	0	Ki67+	 6162 27550
4179	0	0	Ki67+	 6181 27777
4180	0	0	Ki67+	 6186 27882
4181	0	0	Ki67+	 6203 27631
4182	0	0	Ki67+	 6222 27487
4183	0	0	Ki67+	 6239 27427
4184	0	0	Ki67+	 6242 27946
4185	0	0	Ki67+	 6256 28020
4186	0	0	Ki67+	 6272 28093
4187	0	0	Ki67+	 6335 28088
4188	0	0	Ki67+	 6350 27777
4189	0	0	Ki67+	 6350 28124
4190	0	0	Ki67+	 6368 27781
4191	0	0	Ki67+	 6368 28143
4192	0	0	Ki67+	 6373 27834
4193	0	0	Ki67+	 6377 27551
4194	0	0	Ki67+	 6392 27485
4195	0	0	Ki67+	 6396 27423
4196	0	0	Ki67+	 5616 28619
4197	0	0	Ki67+	 5621 28793
4198	0	0	Ki67+	 5655 28553
4199	0	0	Ki67+	 5662 28707
4200	0	0	Ki67+	 5664 28940
4201	0	0	Ki67+	 5665 28661
4202	0	0	Ki67+	 5694 28721
4203	0	0	Ki67+	 5695 28918
4204	0	0	Ki67+	 5702 28732
4205	0	0	Ki67+	 5718 28732
4206	0	0	Ki67+	 5719 28656
4207	0	0	Ki67+	 5727 28600
4208	0	0	Ki67+	 5743 28780
4209	0	0	Ki67+	 5747 28203
4210	0	0	Ki67+	 5748 28880
4211	0	0	Ki67+	 5758 28934
4212	0	0	Ki67+	 5762 28913
4213	0	0	Ki67+	 5787 28925
4214	0	0	Ki67+	 5815 28859
4215	0	0	Ki67+	 5817 28904
4216	0	0	Ki67+	 5825 28942
4217	0	0	Ki67+	 5837 28366
4218	0	0	Ki67+	 5875 28659
4219	0	0	Ki67+	 5912 28826
4220	0	0	Ki67+	 5920 28165
4221	0	0	Ki67+	 5945 28822
4222	0	0	Ki67+	 5984 28398
4223	0	0	Ki67+	 5998 28781
4224	0	0	Ki67+	 6038 28441
4225	0	0	Ki67+	 6043 28774
4226	0	0	Ki67+	 6072 28294
4227	0	0	Ki67+	 6100 28851
4228	0	0	Ki67+	 6133 28374
4229	0	0	Ki67+	 6141 28394
4230	0	0	Ki67+	 6183 28368
4231	0	0	Ki67+	 6205 28813
4232	0	0	Ki67+	 6276 28932
4233	0	0	Ki67+	 6294 28846
4234	0	0	Ki67+	 6300 28932
4235	0	0	Ki67+	 6313 28903
4236	0	0	Ki67+	 6314 28926
4237	0	0	Ki67+	 6325 28756
4238	0	0	Ki67+	 6338 28853
4239	0	0	Ki67+	 6340 28898
4240	0	0	Ki67+	 6353 28494
4241	0	0	Ki67+	 6370 28421
4242	0	0	Ki67+	 6388 28432
4243	0	0	Ki67+	 6392 28509
4244	0	0	Ki67+	 5601 29405
4245	0	0	Ki67+	 5614 29181
4246	0	0	Ki67+	 5616 29500
4247	0	0	Ki67+	 5617 29604
4248	0	0	Ki67+	 5618 29669
4249	0	0	Ki67+	 5624 29405
4250	0	0	Ki67+	 5624 29646
4251	0	0	Ki67+	 5628 29498
4252	0	0	Ki67+	 5641 29609
4253	0	0	Ki67+	 5642 29685
4254	0	0	Ki67+	 5663 29577
4255	0	0	Ki67+	 5670 29668
4256	0	0	Ki67+	 5672 29693
4257	0	0	Ki67+	 5689 29152
4258	0	0	Ki67+	 5690 29513
4259	0	0	Ki67+	 5693 28990
4260	0	0	Ki67+	 5695 29685
4261	0	0	Ki67+	 5699 29649
4262	0	0	Ki67+	 5711 29133
4263	0	0	Ki67+	 5711 29527
4264	0	0	Ki67+	 5714 28975
4265	0	0	Ki67+	 5715 28948
4266	0	0	Ki67+	 5725 29661
4267	0	0	Ki67+	 5725 29683
4268	0	0	Ki67+	 5727 29560
4269	0	0	Ki67+	 5731 28998
4270	0	0	Ki67+	 5734 29638
4271	0	0	Ki67+	 5743 29564
4272	0	0	Ki67+	 5757 29556
4273	0	0	Ki67+	 5759 29667
4274	0	0	Ki67+	 5761 29287
4275	0	0	Ki67+	 5764 28993
4276	0	0	Ki67+	 5764 29639
4277	0	0	Ki67+	 5774 29618
4278	0	0	Ki67+	 5776 29571
4279	0	0	Ki67+	 5778 29010
4280	0	0	Ki67+	 5787 29459
4281	0	0	Ki67+	 5789 29624
4282	0	0	Ki67+	 5793 29107
4283	0	0	Ki67+	 5803 29340
4284	0	0	Ki67+	 5804 29158
4285	0	0	Ki67+	 5810 29186
4286	0	0	Ki67+	 5813 29458
4287	0	0	Ki67+	 5814 29715
4288	0	0	Ki67+	 5817 29554
4289	0	0	Ki67+	 5821 29126
4290	0	0	Ki67+	 5821 29375
4291	0	0	Ki67+	 5831 29440
4292	0	0	Ki67+	 5839 29179
4293	0	0	Ki67+	 5855 29093
4294	0	0	Ki67+	 5861 29121
4295	0	0	Ki67+	 5865 29023
4296	0	0	Ki67+	 5882 29529
4297	0	0	Ki67+	 5884 29056
4298	0	0	Ki67+	 5892 29111
4299	0	0	Ki67+	 5895 29472
4300	0	0	Ki67+	 5902 29004
4301	0	0	Ki67+	 5904 29256
4302	0	0	Ki67+	 5916 29223
4303	0	0	Ki67+	 5924 29175
4304	0	0	Ki67+	 5929 29117
4305	0	0	Ki67+	 5935 29535
4306	0	0	Ki67+	 5938 29494
4307	0	0	Ki67+	 5947 29486
4308	0	0	Ki67+	 5974 29503
4309	0	0	Ki67+	 5988 28974
4310	0	0	Ki67+	 6066 29450
4311	0	0	Ki67+	 6068 29080
4312	0	0	Ki67+	 6075 28990
4313	0	0	Ki67+	 6098 29355
4314	0	0	Ki67+	 6102 29141
4315	0	0	Ki67+	 6110 29364
4316	0	0	Ki67+	 6112 29021
4317	0	0	Ki67+	 6118 29042
4318	0	0	Ki67+	 6122 29059
4319	0	0	Ki67+	 6124 29186
4320	0	0	Ki67+	 6127 29080
4321	0	0	Ki67+	 6134 29117
4322	0	0	Ki67+	 6136 29000
4323	0	0	Ki67+	 6138 29246
4324	0	0	Ki67+	 6150 28966
4325	0	0	Ki67+	 6150 29182
4326	0	0	Ki67+	 6154 29649
4327	0	0	Ki67+	 6161 28995
4328	0	0	Ki67+	 6164 29050
4329	0	0	Ki67+	 6178 29331
4330	0	0	Ki67+	 6202 28988
4331	0	0	Ki67+	 6212 29106
4332	0	0	Ki67+	 6214 29030
4333	0	0	Ki67+	 6238 28979
4334	0	0	Ki67+	 6252 29224
4335	0	0	Ki67+	 6257 29469
4336	0	0	Ki67+	 6265 29260
4337	0	0	Ki67+	 6273 29466
4338	0	0	Ki67+	 6278 29526
4339	0	0	Ki67+	 6279 28975
4340	0	0	Ki67+	 6281 28951
4341	0	0	Ki67+	 6288 29166
4342	0	0	Ki67+	 6312 29389
4343	0	0	Ki67+	 6343 29266
4344	0	0	Ki67+	 6345 29346
4345	0	0	Ki67+	 6346 29106
4346	0	0	Ki67+	 6358 29078
4347	0	0	Ki67+	 6378 29409
4348	0	0	Ki67+	 6382 29065
4349	0	0	Ki67+	 5642 29768
4350	0	0	Ki67+	 5644 30246
4351	0	0	Ki67+	 5652 30216
4352	0	0	Ki67+	 5653 30134
4353	0	0	Ki67+	 5682 29983
4354	0	0	Ki67+	 5683 29928
4355	0	0	Ki67+	 5691 30335
4356	0	0	Ki67+	 5719 30378
4357	0	0	Ki67+	 5727 29781
4358	0	0	Ki67+	 5745 30522
4359	0	0	Ki67+	 5759 30373
4360	0	0	Ki67+	 5764 30326
4361	0	0	Ki67+	 5765 30241
4362	0	0	Ki67+	 5780 30082
4363	0	0	Ki67+	 5781 29820
4364	0	0	Ki67+	 5786 30318
4365	0	0	Ki67+	 5808 29773
4366	0	0	Ki67+	 5815 30491
4367	0	0	Ki67+	 5818 30052
4368	0	0	Ki67+	 5830 30420
4369	0	0	Ki67+	 5835 30338
4370	0	0	Ki67+	 5850 30491
4371	0	0	Ki67+	 5857 30035
4372	0	0	Ki67+	 5858 30003
4373	0	0	Ki67+	 5859 30293
4374	0	0	Ki67+	 5868 30320
4375	0	0	Ki67+	 5870 30020
4376	0	0	Ki67+	 5878 30050
4377	0	0	Ki67+	 5883 30416
4378	0	0	Ki67+	 5894 30254
4379	0	0	Ki67+	 5898 30006
4380	0	0	Ki67+	 5901 30242
4381	0	0	Ki67+	 5922 30237
4382	0	0	Ki67+	 5925 30209
4383	0	0	Ki67+	 5938 30497
4384	0	0	Ki67+	 5973 30502
4385	0	0	Ki67+	 5981 30086
4386	0	0	Ki67+	 6000 29956
4387	0	0	Ki67+	 6002 30219
4388	0	0	Ki67+	 6005 30445
4389	0	0	Ki67+	 6014 29971
4390	0	0	Ki67+	 6018 30111
4391	0	0	Ki67+	 6023 29932
4392	0	0	Ki67+	 6043 30082
4393	0	0	Ki67+	 6045 30387
4394	0	0	Ki67+	 6054 29870
4395	0	0	Ki67+	 6056 29843
4396	0	0	Ki67+	 6059 30167
4397	0	0	Ki67+	 6060 30388
4398	0	0	Ki67+	 6061 29954
4399	0	0	Ki67+	 6083 30370
4400	0	0	Ki67+	 6096 30093
4401	0	0	Ki67+	 6101 30292
4402	0	0	Ki67+	 6117 30062
4403	0	0	Ki67+	 6120 30423
4404	0	0	Ki67+	 6121 30395
4405	0	0	Ki67+	 6125 30193
4406	0	0	Ki67+	 6127 29972
4407	0	0	Ki67+	 6162 30179
4408	0	0	Ki67+	 6170 30288
4409	0	0	Ki67+	 6176 30460
4410	0	0	Ki67+	 6193 30141
4411	0	0	Ki67+	 6193 30225
4412	0	0	Ki67+	 6202 30410
4413	0	0	Ki67+	 6209 30196
4414	0	0	Ki67+	 6219 30516
4415	0	0	Ki67+	 6221 30133
4416	0	0	Ki67+	 6226 30254
4417	0	0	Ki67+	 6227 30346
4418	0	0	Ki67+	 6244 30295
4419	0	0	Ki67+	 6245 30117
4420	0	0	Ki67+	 6245 30431
4421	0	0	Ki67+	 6248 30260
4422	0	0	Ki67+	 6249 30144
4423	0	0	Ki67+	 6266 30221
4424	0	0	Ki67+	 6272 30469
4425	0	0	Ki67+	 6274 30111
4426	0	0	Ki67+	 6274 30430
4427	0	0	Ki67+	 6276 29880
4428	0	0	Ki67+	 6282 30269
4429	0	0	Ki67+	 6291 30447
4430	0	0	Ki67+	 6298 30186
4431	0	0	Ki67+	 6307 29856
4432	0	0	Ki67+	 6307 30413
4433	0	0	Ki67+	 6308 29910
4434	0	0	Ki67+	 6312 29985
4435	0	0	Ki67+	 6318 30003
4436	0	0	Ki67+	 6319 30481
4437	0	0	Ki67+	 6326 30243
4438	0	0	Ki67+	 6331 30199
4439	0	0	Ki67+	 6341 30424
4440	0	0	Ki67+	 6344 30490
4441	0	0	Ki67+	 6348 30002
4442	0	0	Ki67+	 6353 29900
4443	0	0	Ki67+	 6353 30455
4444	0	0	Ki67+	 6361 30505
4445	0	0	Ki67+	 6362 30235
4446	0	0	Ki67+	 6372 30169
4447	0	0	Ki67+	 6376 30222
4448	0	0	Ki67+	 6380 30509
4449	0	0	Ki67+	 6381 30452
4450	0	0	Ki67+	 6386 30155
4451	0	0	Ki67+	 6398 30483
4452	0	0	Ki67+	 6399 30088
4453	0	0	Ki67+	 5601 31198
4454	0	0	Ki67+	 5615 30772
4455	0	0	Ki67+	 5615 30980
4456	0	0	Ki67+	 5619 30891
4457	0	0	Ki67+	 5619 31199
4458	0	0	Ki67+	 5641 30824
4459	0	0	Ki67+	 5641 31203
4460	0	0	Ki67+	 5643 31185
4461	0	0	Ki67+	 5647 30843
4462	0	0	Ki67+	 5647 31277
4463	0	0	Ki67+	 5655 30829
4464	0	0	Ki67+	 5668 31287
4465	0	0	Ki67+	 5674 31078
4466	0	0	Ki67+	 5681 30897
4467	0	0	Ki67+	 5683 31187
4468	0	0	Ki67+	 5685 30785
4469	0	0	Ki67+	 5688 30878
4470	0	0	Ki67+	 5692 31241
4471	0	0	Ki67+	 5716 30879
4472	0	0	Ki67+	 5717 31282
4473	0	0	Ki67+	 5727 30790
4474	0	0	Ki67+	 5740 30856
4475	0	0	Ki67+	 5745 30747
4476	0	0	Ki67+	 5755 30575
4477	0	0	Ki67+	 5758 30757
4478	0	0	Ki67+	 5759 30950
4479	0	0	Ki67+	 5760 30865
4480	0	0	Ki67+	 5782 31234
4481	0	0	Ki67+	 5786 30936
4482	0	0	Ki67+	 5789 30657
4483	0	0	Ki67+	 5792 30697
4484	0	0	Ki67+	 5813 31049
4485	0	0	Ki67+	 5815 30939
4486	0	0	Ki67+	 5817 30719
4487	0	0	Ki67+	 5825 31231
4488	0	0	Ki67+	 5835 30689
4489	0	0	Ki67+	 5841 31000
4490	0	0	Ki67+	 5849 30906
4491	0	0	Ki67+	 5852 30939
4492	0	0	Ki67+	 5853 30668
4493	0	0	Ki67+	 5863 30985
4494	0	0	Ki67+	 5864 30704
4495	0	0	Ki67+	 5875 31280
4496	0	0	Ki67+	 5891 31270
4497	0	0	Ki67+	 5903 31205
4498	0	0	Ki67+	 5914 31323
4499	0	0	Ki67+	 5919 30715
4500	0	0	Ki67+	 5921 30844
4501	0	0	Ki67+	 5926 31266
4502	0	0	Ki67+	 5932 30554
4503	0	0	Ki67+	 5937 31221
4504	0	0	Ki67+	 5938 30816
4505	0	0	Ki67+	 5939 31188
4506	0	0	Ki67+	 5951 30805
4507	0	0	Ki67+	 5959 30546
4508	0	0	Ki67+	 5962 31220
4509	0	0	Ki67+	 5975 31164
4510	0	0	Ki67+	 5976 31246
4511	0	0	Ki67+	 5989 31205
4512	0	0	Ki67+	 5990 30701
4513	0	0	Ki67+	 5994 30787
4514	0	0	Ki67+	 5994 31152
4515	0	0	Ki67+	 6001 30815
4516	0	0	Ki67+	 6005 30842
4517	0	0	Ki67+	 6013 31183
4518	0	0	Ki67+	 6015 30837
4519	0	0	Ki67+	 6016 30664
4520	0	0	Ki67+	 6019 30998
4521	0	0	Ki67+	 6023 30631
4522	0	0	Ki67+	 6039 31049
4523	0	0	Ki67+	 6039 31203
4524	0	0	Ki67+	 6041 31112
4525	0	0	Ki67+	 6041 31231
4526	0	0	Ki67+	 6045 30659
4527	0	0	Ki67+	 6051 30994
4528	0	0	Ki67+	 6051 31134
4529	0	0	Ki67+	 6055 31164
4530	0	0	Ki67+	 6058 30881
4531	0	0	Ki67+	 6059 31239
4532	0	0	Ki67+	 6062 31107
4533	0	0	Ki67+	 6070 31065
4534	0	0	Ki67+	 6071 30647
4535	0	0	Ki67+	 6077 31079
4536	0	0	Ki67+	 6079 30992
4537	0	0	Ki67+	 6082 31288
4538	0	0	Ki67+	 6084 30851
4539	0	0	Ki67+	 6086 31184
4540	0	0	Ki67+	 6092 30631
4541	0	0	Ki67+	 6095 30784
4542	0	0	Ki67+	 6097 30703
4543	0	0	Ki67+	 6099 31286
4544	0	0	Ki67+	 6102 30965
4545	0	0	Ki67+	 6106 31027
4546	0	0	Ki67+	 6111 30844
4547	0	0	Ki67+	 6117 31189
4548	0	0	Ki67+	 6121 30732
4549	0	0	Ki67+	 6136 31154
4550	0	0	Ki67+	 6146 30868
4551	0	0	Ki67+	 6167 30683
4552	0	0	Ki67+	 6185 30790
4553	0	0	Ki67+	 6193 30547
4554	0	0	Ki67+	 6196 30610
4555	0	0	Ki67+	 6198 30682
4556	0	0	Ki67+	 6198 30911
4557	0	0	Ki67+	 6198 31100
4558	0	0	Ki67+	 6207 30696
4559	0	0	Ki67+	 6212 30752
4560	0	0	Ki67+	 6220 30633
4561	0	0	Ki67+	 6221 30618
4562	0	0	Ki67+	 6233 30576
4563	0	0	Ki67+	 6245 30956
4564	0	0	Ki67+	 6248 30710
4565	0	0	Ki67+	 6251 30772
4566	0	0	Ki67+	 6259 30668
4567	0	0	Ki67+	 6266 31315
4568	0	0	Ki67+	 6271 30602
4569	0	0	Ki67+	 6275 30794
4570	0	0	Ki67+	 6276 31240
4571	0	0	Ki67+	 6282 30551
4572	0	0	Ki67+	 6282 31316
4573	0	0	Ki67+	 6289 30660
4574	0	0	Ki67+	 6300 31164
4575	0	0	Ki67+	 6315 30668
4576	0	0	Ki67+	 6317 31310
4577	0	0	Ki67+	 6317 31332
4578	0	0	Ki67+	 6343 31095
4579	0	0	Ki67+	 6349 30555
4580	0	0	Ki67+	 6353 30643
4581	0	0	Ki67+	 6353 31081
4582	0	0	Ki67+	 6354 30691
4583	0	0	Ki67+	 6360 31124
4584	0	0	Ki67+	 6365 30568
4585	0	0	Ki67+	 6365 31137
4586	0	0	Ki67+	 6366 31166
4587	0	0	Ki67+	 6368 31030
4588	0	0	Ki67+	 6369 31044
4589	0	0	Ki67+	 6372 30612
4590	0	0	Ki67+	 6395 30601
4591	0	0	Ki67+	 6395 30767
4592	0	0	Ki67+	 5607 32036
4593	0	0	Ki67+	 5624 31986
4594	0	0	Ki67+	 5626 32021
4595	0	0	Ki67+	 5631 31404
4596	0	0	Ki67+	 5633 31600
4597	0	0	Ki67+	 5637 31350
4598	0	0	Ki67+	 5644 32089
4599	0	0	Ki67+	 5646 32000
4600	0	0	Ki67+	 5651 31470
4601	0	0	Ki67+	 5651 31663
4602	0	0	Ki67+	 5655 31403
4603	0	0	Ki67+	 5658 31427
4604	0	0	Ki67+	 5658 31981
4605	0	0	Ki67+	 5660 31385
4606	0	0	Ki67+	 5660 31461
4607	0	0	Ki67+	 5660 31699
4608	0	0	Ki67+	 5666 31601
4609	0	0	Ki67+	 5668 31819
4610	0	0	Ki67+	 5678 31964
4611	0	0	Ki67+	 5681 32009
4612	0	0	Ki67+	 5686 31926
4613	0	0	Ki67+	 5687 31427
4614	0	0	Ki67+	 5687 31610
4615	0	0	Ki67+	 5687 32128
4616	0	0	Ki67+	 5688 31502
4617	0	0	Ki67+	 5690 31952
4618	0	0	Ki67+	 5694 31654
4619	0	0	Ki67+	 5699 32064
4620	0	0	Ki67+	 5705 31705
4621	0	0	Ki67+	 5710 31382
4622	0	0	Ki67+	 5718 31569
4623	0	0	Ki67+	 5719 31908
4624	0	0	Ki67+	 5719 32069
4625	0	0	Ki67+	 5722 31424
4626	0	0	Ki67+	 5728 31350
4627	0	0	Ki67+	 5731 31687
4628	0	0	Ki67+	 5732 32061
4629	0	0	Ki67+	 5733 31712
4630	0	0	Ki67+	 5739 32120
4631	0	0	Ki67+	 5740 31994
4632	0	0	Ki67+	 5741 32028
4633	0	0	Ki67+	 5756 31798
4634	0	0	Ki67+	 5757 31366
4635	0	0	Ki67+	 5757 31681
4636	0	0	Ki67+	 5765 31976
4637	0	0	Ki67+	 5768 31948
4638	0	0	Ki67+	 5769 32088
4639	0	0	Ki67+	 5774 31792
4640	0	0	Ki67+	 5777 32098
4641	0	0	Ki67+	 5787 31662
4642	0	0	Ki67+	 5792 31942
4643	0	0	Ki67+	 5793 31682
4644	0	0	Ki67+	 5796 32006
4645	0	0	Ki67+	 5811 31354
4646	0	0	Ki67+	 5812 32142
4647	0	0	Ki67+	 5813 32096
4648	0	0	Ki67+	 5814 31387
4649	0	0	Ki67+	 5814 31836
4650	0	0	Ki67+	 5814 32081
4651	0	0	Ki67+	 5820 31874
4652	0	0	Ki67+	 5824 32056
4653	0	0	Ki67+	 5826 31631
4654	0	0	Ki67+	 5827 31909
4655	0	0	Ki67+	 5832 31930
4656	0	0	Ki67+	 5845 31889
4657	0	0	Ki67+	 5856 31905
4658	0	0	Ki67+	 5856 31946
4659	0	0	Ki67+	 5859 31611
4660	0	0	Ki67+	 5865 31601
4661	0	0	Ki67+	 5865 31859
4662	0	0	Ki67+	 5866 32011
4663	0	0	Ki67+	 5870 31840
4664	0	0	Ki67+	 5870 32057
4665	0	0	Ki67+	 5871 31928
4666	0	0	Ki67+	 5871 32139
4667	0	0	Ki67+	 5881 31811
4668	0	0	Ki67+	 5886 31576
4669	0	0	Ki67+	 5887 31872
4670	0	0	Ki67+	 5888 31482
4671	0	0	Ki67+	 5894 32140
4672	0	0	Ki67+	 5895 31908
4673	0	0	Ki67+	 5896 32027
4674	0	0	Ki67+	 5902 31456
4675	0	0	Ki67+	 5905 31865
4676	0	0	Ki67+	 5921 31812
4677	0	0	Ki67+	 5929 31469
4678	0	0	Ki67+	 5929 31597
4679	0	0	Ki67+	 5931 31528
4680	0	0	Ki67+	 5932 32077
4681	0	0	Ki67+	 5933 31850
4682	0	0	Ki67+	 5938 31948
4683	0	0	Ki67+	 5940 31554
4684	0	0	Ki67+	 5940 31801
4685	0	0	Ki67+	 5943 31434
4686	0	0	Ki67+	 5949 31575
4687	0	0	Ki67+	 5965 31555
4688	0	0	Ki67+	 5966 32101
4689	0	0	Ki67+	 5970 31404
4690	0	0	Ki67+	 5978 32076
4691	0	0	Ki67+	 5982 31821
4692	0	0	Ki67+	 5987 31901
4693	0	0	Ki67+	 5987 31996
4694	0	0	Ki67+	 5988 32017
4695	0	0	Ki67+	 5989 31844
4696	0	0	Ki67+	 6000 31459
4697	0	0	Ki67+	 6010 31431
4698	0	0	Ki67+	 6015 31932
4699	0	0	Ki67+	 6018 31791
4700	0	0	Ki67+	 6019 31553
4701	0	0	Ki67+	 6019 32050
4702	0	0	Ki67+	 6021 31467
4703	0	0	Ki67+	 6028 31587
4704	0	0	Ki67+	 6030 31850
4705	0	0	Ki67+	 6030 31974
4706	0	0	Ki67+	 6032 31718
4707	0	0	Ki67+	 6036 31809
4708	0	0	Ki67+	 6043 31950
4709	0	0	Ki67+	 6047 31793
4710	0	0	Ki67+	 6051 31528
4711	0	0	Ki67+	 6061 31460
4712	0	0	Ki67+	 6062 31359
4713	0	0	Ki67+	 6065 31430
4714	0	0	Ki67+	 6069 31754
4715	0	0	Ki67+	 6074 31455
4716	0	0	Ki67+	 6077 32034
4717	0	0	Ki67+	 6078 31360
4718	0	0	Ki67+	 6078 31508
4719	0	0	Ki67+	 6084 31776
4720	0	0	Ki67+	 6087 31959
4721	0	0	Ki67+	 6090 31727
4722	0	0	Ki67+	 6093 31396
4723	0	0	Ki67+	 6099 31478
4724	0	0	Ki67+	 6099 31996
4725	0	0	Ki67+	 6101 31749
4726	0	0	Ki67+	 6103 31954
4727	0	0	Ki67+	 6111 31372
4728	0	0	Ki67+	 6112 31451
4729	0	0	Ki67+	 6116 31723
4730	0	0	Ki67+	 6119 31540
4731	0	0	Ki67+	 6120 31998
4732	0	0	Ki67+	 6124 31493
4733	0	0	Ki67+	 6126 31369
4734	0	0	Ki67+	 6135 31398
4735	0	0	Ki67+	 6140 31519
4736	0	0	Ki67+	 6140 31973
4737	0	0	Ki67+	 6142 31426
4738	0	0	Ki67+	 6146 31488
4739	0	0	Ki67+	 6154 31514
4740	0	0	Ki67+	 6154 31980
4741	0	0	Ki67+	 6170 31412
4742	0	0	Ki67+	 6174 31907
4743	0	0	Ki67+	 6175 31937
4744	0	0	Ki67+	 6180 32076
4745	0	0	Ki67+	 6185 31535
4746	0	0	Ki67+	 6190 31443
4747	0	0	Ki67+	 6190 31484
4748	0	0	Ki67+	 6223 31462
4749	0	0	Ki67+	 6232 31963
4750	0	0	Ki67+	 6239 31977
4751	0	0	Ki67+	 6244 31881
4752	0	0	Ki67+	 6249 31828
4753	0	0	Ki67+	 6250 31347
4754	0	0	Ki67+	 6250 31868
4755	0	0	Ki67+	 6259 31737
4756	0	0	Ki67+	 6265 31931
4757	0	0	Ki67+	 6269 31908
4758	0	0	Ki67+	 6277 31729
4759	0	0	Ki67+	 6284 31850
4760	0	0	Ki67+	 6285 31349
4761	0	0	Ki67+	 6289 31431
4762	0	0	Ki67+	 6294 31963
4763	0	0	Ki67+	 6298 31903
4764	0	0	Ki67+	 6314 31428
4765	0	0	Ki67+	 6316 31837
4766	0	0	Ki67+	 6317 31935
4767	0	0	Ki67+	 6319 31882
4768	0	0	Ki67+	 6321 31641
4769	0	0	Ki67+	 6323 31774
4770	0	0	Ki67+	 6326 31377
4771	0	0	Ki67+	 6328 31398
4772	0	0	Ki67+	 6330 31610
4773	0	0	Ki67+	 6331 31859
4774	0	0	Ki67+	 6344 31348
4775	0	0	Ki67+	 6347 31731
4776	0	0	Ki67+	 6354 31796
4777	0	0	Ki67+	 6354 31889
4778	0	0	Ki67+	 6356 31764
4779	0	0	Ki67+	 6361 31630
4780	0	0	Ki67+	 6364 31811
4781	0	0	Ki67+	 6367 31884
4782	0	0	Ki67+	 6375 31918
4783	0	0	Ki67+	 6379 31889
4784	0	0	Ki67+	 6380 31861
4785	0	0	Ki67+	 6392 31825
4786	0	0	Ki67+	 5604 32678
4787	0	0	Ki67+	 5620 32638
4788	0	0	Ki67+	 5623 32411
4789	0	0	Ki67+	 5625 32869
4790	0	0	Ki67+	 5642 32373
4791	0	0	Ki67+	 5643 32211
4792	0	0	Ki67+	 5644 32731
4793	0	0	Ki67+	 5656 32576
4794	0	0	Ki67+	 5660 32480
4795	0	0	Ki67+	 5660 32723
4796	0	0	Ki67+	 5663 32545
4797	0	0	Ki67+	 5684 32486
4798	0	0	Ki67+	 5709 32212
4799	0	0	Ki67+	 5710 32468
4800	0	0	Ki67+	 5718 32543
4801	0	0	Ki67+	 5729 32167
4802	0	0	Ki67+	 5745 32614
4803	0	0	Ki67+	 5748 32169
4804	0	0	Ki67+	 5750 32739
4805	0	0	Ki67+	 5751 32181
4806	0	0	Ki67+	 5770 32906
4807	0	0	Ki67+	 5782 32159
4808	0	0	Ki67+	 5802 32728
4809	0	0	Ki67+	 5815 32491
4810	0	0	Ki67+	 5823 32568
4811	0	0	Ki67+	 5824 32161
4812	0	0	Ki67+	 5824 32843
4813	0	0	Ki67+	 5843 32495
4814	0	0	Ki67+	 5846 32584
4815	0	0	Ki67+	 5848 32922
4816	0	0	Ki67+	 5853 32474
4817	0	0	Ki67+	 5853 32867
4818	0	0	Ki67+	 5854 32555
4819	0	0	Ki67+	 5871 32278
4820	0	0	Ki67+	 5874 32723
4821	0	0	Ki67+	 5877 32443
4822	0	0	Ki67+	 5891 32269
4823	0	0	Ki67+	 5899 32428
4824	0	0	Ki67+	 5909 32373
4825	0	0	Ki67+	 5940 32596
4826	0	0	Ki67+	 5941 32459
4827	0	0	Ki67+	 5946 32226
4828	0	0	Ki67+	 5947 32265
4829	0	0	Ki67+	 5948 32399
4830	0	0	Ki67+	 5953 32849
4831	0	0	Ki67+	 5961 32357
4832	0	0	Ki67+	 5962 32887
4833	0	0	Ki67+	 5972 32554
4834	0	0	Ki67+	 5978 32320
4835	0	0	Ki67+	 5981 32256
4836	0	0	Ki67+	 5990 32355
4837	0	0	Ki67+	 5995 32430
4838	0	0	Ki67+	 5996 32900
4839	0	0	Ki67+	 6003 32329
4840	0	0	Ki67+	 6014 32742
4841	0	0	Ki67+	 6020 32224
4842	0	0	Ki67+	 6021 32346
4843	0	0	Ki67+	 6027 32848
4844	0	0	Ki67+	 6030 32453
4845	0	0	Ki67+	 6046 32905
4846	0	0	Ki67+	 6047 32830
4847	0	0	Ki67+	 6056 32353
4848	0	0	Ki67+	 6063 32309
4849	0	0	Ki67+	 6067 32826
4850	0	0	Ki67+	 6068 32331
4851	0	0	Ki67+	 6071 32242
4852	0	0	Ki67+	 6080 32318
4853	0	0	Ki67+	 6083 32287
4854	0	0	Ki67+	 6086 32425
4855	0	0	Ki67+	 6094 32234
4856	0	0	Ki67+	 6106 32414
4857	0	0	Ki67+	 6106 32705
4858	0	0	Ki67+	 6109 32673
4859	0	0	Ki67+	 6110 32394
4860	0	0	Ki67+	 6112 32778
4861	0	0	Ki67+	 6128 32304
4862	0	0	Ki67+	 6130 32872
4863	0	0	Ki67+	 6131 32658
4864	0	0	Ki67+	 6136 32825
4865	0	0	Ki67+	 6138 32705
4866	0	0	Ki67+	 6139 32429
4867	0	0	Ki67+	 6140 32680
4868	0	0	Ki67+	 6145 32448
4869	0	0	Ki67+	 6154 32627
4870	0	0	Ki67+	 6156 32838
4871	0	0	Ki67+	 6162 32441
4872	0	0	Ki67+	 6166 32485
4873	0	0	Ki67+	 6168 32808
4874	0	0	Ki67+	 6173 32618
4875	0	0	Ki67+	 6176 32452
4876	0	0	Ki67+	 6178 32256
4877	0	0	Ki67+	 6181 32270
4878	0	0	Ki67+	 6183 32197
4879	0	0	Ki67+	 6185 32152
4880	0	0	Ki67+	 6202 32548
4881	0	0	Ki67+	 6203 32186
4882	0	0	Ki67+	 6212 32159
4883	0	0	Ki67+	 6216 32498
4884	0	0	Ki67+	 6220 32815
4885	0	0	Ki67+	 6225 32530
4886	0	0	Ki67+	 6227 32172
4887	0	0	Ki67+	 6231 32563
4888	0	0	Ki67+	 6237 32505
4889	0	0	Ki67+	 6238 32737
4890	0	0	Ki67+	 6242 32205
4891	0	0	Ki67+	 6242 32815
4892	0	0	Ki67+	 6261 32591
4893	0	0	Ki67+	 6265 32480
4894	0	0	Ki67+	 6266 32817
4895	0	0	Ki67+	 6276 32299
4896	0	0	Ki67+	 6277 32596
4897	0	0	Ki67+	 6284 32727
4898	0	0	Ki67+	 6286 32537
4899	0	0	Ki67+	 6300 32592
4900	0	0	Ki67+	 6306 32822
4901	0	0	Ki67+	 6317 32846
4902	0	0	Ki67+	 6323 32792
4903	0	0	Ki67+	 6332 32836
4904	0	0	Ki67+	 6340 32157
4905	0	0	Ki67+	 6347 32146
4906	0	0	Ki67+	 6351 32181
4907	0	0	Ki67+	 6355 32833
4908	0	0	Ki67+	 6357 32942
4909	0	0	Ki67+	 6364 32630
4910	0	0	Ki67+	 6368 32705
4911	0	0	Ki67+	 6374 32809
4912	0	0	Ki67+	 6388 32163
4913	0	0	Ki67+	 6392 32394
4914	0	0	Ki67+	 5610 33110
4915	0	0	Ki67+	 5611 33430
4916	0	0	Ki67+	 5622 33648
4917	0	0	Ki67+	 5633 33694
4918	0	0	Ki67+	 5637 33131
4919	0	0	Ki67+	 5641 33622
4920	0	0	Ki67+	 5642 33679
4921	0	0	Ki67+	 5652 33051
4922	0	0	Ki67+	 5660 33648
4923	0	0	Ki67+	 5661 33132
4924	0	0	Ki67+	 5677 33121
4925	0	0	Ki67+	 5683 33458
4926	0	0	Ki67+	 5688 32977
4927	0	0	Ki67+	 5717 33626
4928	0	0	Ki67+	 5720 33402
4929	0	0	Ki67+	 5721 33428
4930	0	0	Ki67+	 5723 33506
4931	0	0	Ki67+	 5727 33670
4932	0	0	Ki67+	 5729 33729
4933	0	0	Ki67+	 5730 33558
4934	0	0	Ki67+	 5733 33646
4935	0	0	Ki67+	 5733 33714
4936	0	0	Ki67+	 5742 33466
4937	0	0	Ki67+	 5744 33447
4938	0	0	Ki67+	 5754 33402
4939	0	0	Ki67+	 5755 33356
4940	0	0	Ki67+	 5768 33639
4941	0	0	Ki67+	 5772 33429
4942	0	0	Ki67+	 5780 33732
4943	0	0	Ki67+	 5792 33527
4944	0	0	Ki67+	 5803 33153
4945	0	0	Ki67+	 5809 33164
4946	0	0	Ki67+	 5818 33586
4947	0	0	Ki67+	 5830 33512
4948	0	0	Ki67+	 5834 33438
4949	0	0	Ki67+	 5835 33050
4950	0	0	Ki67+	 5838 33144
4951	0	0	Ki67+	 5842 33553
4952	0	0	Ki67+	 5853 33580
4953	0	0	Ki67+	 5880 33530
4954	0	0	Ki67+	 5888 33385
4955	0	0	Ki67+	 5898 33741
4956	0	0	Ki67+	 5922 33659
4957	0	0	Ki67+	 5923 33517
4958	0	0	Ki67+	 5931 33688
4959	0	0	Ki67+	 5938 33169
4960	0	0	Ki67+	 5947 33669
4961	0	0	Ki67+	 5958 33512
4962	0	0	Ki67+	 5960 33467
4963	0	0	Ki67+	 5969 33666
4964	0	0	Ki67+	 5974 33132
4965	0	0	Ki67+	 5990 33674
4966	0	0	Ki67+	 6005 33639
4967	0	0	Ki67+	 6006 33587
4968	0	0	Ki67+	 6014 33127
4969	0	0	Ki67+	 6019 33662
4970	0	0	Ki67+	 6030 33377
4971	0	0	Ki67+	 6046 33197
4972	0	0	Ki67+	 6057 33640
4973	0	0	Ki67+	 6064 33021
4974	0	0	Ki67+	 6067 33196
4975	0	0	Ki67+	 6067 33663
4976	0	0	Ki67+	 6072 33216
4977	0	0	Ki67+	 6074 33011
4978	0	0	Ki67+	 6076 33206
4979	0	0	Ki67+	 6079 33055
4980	0	0	Ki67+	 6088 33689
4981	0	0	Ki67+	 6095 33212
4982	0	0	Ki67+	 6110 33665
4983	0	0	Ki67+	 6132 33447
4984	0	0	Ki67+	 6141 33282
4985	0	0	Ki67+	 6151 33037
4986	0	0	Ki67+	 6160 33271
4987	0	0	Ki67+	 6163 33521
4988	0	0	Ki67+	 6171 33031
4989	0	0	Ki67+	 6171 33064
4990	0	0	Ki67+	 6173 33555
4991	0	0	Ki67+	 6177 33233
4992	0	0	Ki67+	 6184 33529
4993	0	0	Ki67+	 6189 33571
4994	0	0	Ki67+	 6206 33335
4995	0	0	Ki67+	 6211 33247
4996	0	0	Ki67+	 6212 33510
4997	0	0	Ki67+	 6215 33342
4998	0	0	Ki67+	 6219 33705
4999	0	0	Ki67+	 6221 33453
5000	0	0	Ki67+	 6235 33507
5001	0	0	Ki67+	 6237 32998
5002	0	0	Ki67+	 6245 33724
5003	0	0	Ki67+	 6251 33408
5004	0	0	Ki67+	 6253 33658
5005	0	0	Ki67+	 6254 33342
5006	0	0	Ki67+	 6266 33461
5007	0	0	Ki67+	 6269 33700
5008	0	0	Ki67+	 6271 33321
5009	0	0	Ki67+	 6274 33499
5010	0	0	Ki67+	 6287 33410
5011	0	0	Ki67+	 6291 33035
5012	0	0	Ki67+	 6293 33737
5013	0	0	Ki67+	 6298 33123
5014	0	0	Ki67+	 6308 33451
5015	0	0	Ki67+	 6313 33162
5016	0	0	Ki67+	 6315 33358
5017	0	0	Ki67+	 6320 33382
5018	0	0	Ki67+	 6327 33623
5019	0	0	Ki67+	 6330 32947
5020	0	0	Ki67+	 6330 33035
5021	0	0	Ki67+	 6339 33171
5022	0	0	Ki67+	 6343 33084
5023	0	0	Ki67+	 6344 33229
5024	0	0	Ki67+	 6345 33111
5025	0	0	Ki67+	 6347 33028
5026	0	0	Ki67+	 6351 33727
5027	0	0	Ki67+	 6354 33601
5028	0	0	Ki67+	 6366 33096
5029	0	0	Ki67+	 6366 33561
5030	0	0	Ki67+	 6370 33651
5031	0	0	Ki67+	 6376 33665
5032	0	0	Ki67+	 6380 33707
5033	0	0	Ki67+	 6381 33264
5034	0	0	Ki67+	 6385 33535
5035	0	0	Ki67+	 5603 34172
5036	0	0	Ki67+	 5604 34070
5037	0	0	Ki67+	 5613 33799
5038	0	0	Ki67+	 5613 33954
5039	0	0	Ki67+	 5616 34052
5040	0	0	Ki67+	 5618 34073
5041	0	0	Ki67+	 5633 33923
5042	0	0	Ki67+	 5641 33846
5043	0	0	Ki67+	 5652 33866
5044	0	0	Ki67+	 5653 34359
5045	0	0	Ki67+	 5656 34516
5046	0	0	Ki67+	 5661 33823
5047	0	0	Ki67+	 5673 34163
5048	0	0	Ki67+	 5682 34099
5049	0	0	Ki67+	 5687 34145
5050	0	0	Ki67+	 5691 34422
5051	0	0	Ki67+	 5709 34494
5052	0	0	Ki67+	 5720 33840
5053	0	0	Ki67+	 5720 34356
5054	0	0	Ki67+	 5723 34124
5055	0	0	Ki67+	 5729 33811
5056	0	0	Ki67+	 5738 33861
5057	0	0	Ki67+	 5739 33876
5058	0	0	Ki67+	 5740 33921
5059	0	0	Ki67+	 5744 34538
5060	0	0	Ki67+	 5752 34477
5061	0	0	Ki67+	 5756 34187
5062	0	0	Ki67+	 5762 33911
5063	0	0	Ki67+	 5763 33931
5064	0	0	Ki67+	 5766 34259
5065	0	0	Ki67+	 5774 34049
5066	0	0	Ki67+	 5779 34518
5067	0	0	Ki67+	 5781 33894
5068	0	0	Ki67+	 5781 34334
5069	0	0	Ki67+	 5782 34007
5070	0	0	Ki67+	 5783 33810
5071	0	0	Ki67+	 5787 34408
5072	0	0	Ki67+	 5797 34276
5073	0	0	Ki67+	 5802 34260
5074	0	0	Ki67+	 5806 33792
5075	0	0	Ki67+	 5814 34032
5076	0	0	Ki67+	 5816 34189
5077	0	0	Ki67+	 5838 33871
5078	0	0	Ki67+	 5839 33898
5079	0	0	Ki67+	 5840 33969
5080	0	0	Ki67+	 5857 34100
5081	0	0	Ki67+	 5860 34506
5082	0	0	Ki67+	 5864 34083
5083	0	0	Ki67+	 5867 34458
5084	0	0	Ki67+	 5870 34414
5085	0	0	Ki67+	 5901 34181
5086	0	0	Ki67+	 5910 34508
5087	0	0	Ki67+	 5924 34400
5088	0	0	Ki67+	 5927 34095
5089	0	0	Ki67+	 5932 34479
5090	0	0	Ki67+	 5936 34168
5091	0	0	Ki67+	 5936 34442
5092	0	0	Ki67+	 5940 34289
5093	0	0	Ki67+	 5957 34259
5094	0	0	Ki67+	 5958 34204
5095	0	0	Ki67+	 5962 34112
5096	0	0	Ki67+	 5973 34442
5097	0	0	Ki67+	 5976 34455
5098	0	0	Ki67+	 5979 34412
5099	0	0	Ki67+	 5982 34272
5100	0	0	Ki67+	 5988 34129
5101	0	0	Ki67+	 6000 34041
5102	0	0	Ki67+	 6016 34294
5103	0	0	Ki67+	 6019 34222
5104	0	0	Ki67+	 6021 34207
5105	0	0	Ki67+	 6022 34195
5106	0	0	Ki67+	 6035 34210
5107	0	0	Ki67+	 6046 34379
5108	0	0	Ki67+	 6067 34209
5109	0	0	Ki67+	 6068 34146
5110	0	0	Ki67+	 6081 34084
5111	0	0	Ki67+	 6082 33830
5112	0	0	Ki67+	 6085 34116
5113	0	0	Ki67+	 6089 34183
5114	0	0	Ki67+	 6098 33998
5115	0	0	Ki67+	 6107 33757
5116	0	0	Ki67+	 6112 34089
5117	0	0	Ki67+	 6112 34261
5118	0	0	Ki67+	 6116 34204
5119	0	0	Ki67+	 6117 34294
5120	0	0	Ki67+	 6122 34055
5121	0	0	Ki67+	 6122 34120
5122	0	0	Ki67+	 6126 34376
5123	0	0	Ki67+	 6128 34342
5124	0	0	Ki67+	 6132 34011
5125	0	0	Ki67+	 6154 34288
5126	0	0	Ki67+	 6160 34122
5127	0	0	Ki67+	 6165 34395
5128	0	0	Ki67+	 6167 34260
5129	0	0	Ki67+	 6167 34309
5130	0	0	Ki67+	 6167 34353
5131	0	0	Ki67+	 6175 33807
5132	0	0	Ki67+	 6176 33961
5133	0	0	Ki67+	 6176 34166
5134	0	0	Ki67+	 6182 34006
5135	0	0	Ki67+	 6187 33798
5136	0	0	Ki67+	 6190 33786
5137	0	0	Ki67+	 6191 34273
5138	0	0	Ki67+	 6199 34375
5139	0	0	Ki67+	 6202 34050
5140	0	0	Ki67+	 6209 34301
5141	0	0	Ki67+	 6212 33853
5142	0	0	Ki67+	 6213 33799
5143	0	0	Ki67+	 6213 34119
5144	0	0	Ki67+	 6217 34161
5145	0	0	Ki67+	 6228 34059
5146	0	0	Ki67+	 6229 33988
5147	0	0	Ki67+	 6229 34042
5148	0	0	Ki67+	 6229 34334
5149	0	0	Ki67+	 6231 33764
5150	0	0	Ki67+	 6234 34199
5151	0	0	Ki67+	 6241 34283
5152	0	0	Ki67+	 6244 34371
5153	0	0	Ki67+	 6247 34435
5154	0	0	Ki67+	 6250 34050
5155	0	0	Ki67+	 6251 34137
5156	0	0	Ki67+	 6254 33774
5157	0	0	Ki67+	 6259 34332
5158	0	0	Ki67+	 6262 33987
5159	0	0	Ki67+	 6262 34425
5160	0	0	Ki67+	 6264 34090
5161	0	0	Ki67+	 6268 34279
5162	0	0	Ki67+	 6269 34197
5163	0	0	Ki67+	 6270 34228
5164	0	0	Ki67+	 6281 34497
5165	0	0	Ki67+	 6282 34400
5166	0	0	Ki67+	 6283 34199
5167	0	0	Ki67+	 6284 34044
5168	0	0	Ki67+	 6291 33899
5169	0	0	Ki67+	 6291 34272
5170	0	0	Ki67+	 6292 34127
5171	0	0	Ki67+	 6305 34017
5172	0	0	Ki67+	 6306 34091
5173	0	0	Ki67+	 6306 34232
5174	0	0	Ki67+	 6308 33868
5175	0	0	Ki67+	 6322 34165
5176	0	0	Ki67+	 6326 34051
5177	0	0	Ki67+	 6332 34107
5178	0	0	Ki67+	 6340 34184
5179	0	0	Ki67+	 6343 34463
5180	0	0	Ki67+	 6344 33850
5181	0	0	Ki67+	 6353 33798
5182	0	0	Ki67+	 6357 34215
5183	0	0	Ki67+	 6360 34317
5184	0	0	Ki67+	 6362 33750
5185	0	0	Ki67+	 6362 34373
5186	0	0	Ki67+	 6372 34163
5187	0	0	Ki67+	 6376 34350
5188	0	0	Ki67+	 6378 34418
5189	0	0	Ki67+	 6390 34211
5190	0	0	Ki67+	 6390 34446
5191	0	0	Ki67+	 6392 34294
5192	0	0	Ki67+	 6393 34330
5193	0	0	Ki67+	 5605 34986
5194	0	0	Ki67+	 5620 34965
5195	0	0	Ki67+	 5620 35061
5196	0	0	Ki67+	 5622 34743
5197	0	0	Ki67+	 5623 35325
5198	0	0	Ki67+	 5625 35083
5199	0	0	Ki67+	 5638 34718
5200	0	0	Ki67+	 5638 35254
5201	0	0	Ki67+	 5639 35286
5202	0	0	Ki67+	 5644 34731
5203	0	0	Ki67+	 5648 34979
5204	0	0	Ki67+	 5652 34750
5205	0	0	Ki67+	 5656 35134
5206	0	0	Ki67+	 5657 35016
5207	0	0	Ki67+	 5658 34771
5208	0	0	Ki67+	 5658 34981
5209	0	0	Ki67+	 5659 35148
5210	0	0	Ki67+	 5667 35052
5211	0	0	Ki67+	 5676 34761
5212	0	0	Ki67+	 5679 35311
5213	0	0	Ki67+	 5696 34728
5214	0	0	Ki67+	 5701 34787
5215	0	0	Ki67+	 5701 35280
5216	0	0	Ki67+	 5703 35033
5217	0	0	Ki67+	 5712 34891
5218	0	0	Ki67+	 5714 35064
5219	0	0	Ki67+	 5716 35151
5220	0	0	Ki67+	 5719 34820
5221	0	0	Ki67+	 5719 34943
5222	0	0	Ki67+	 5721 35301
5223	0	0	Ki67+	 5725 34920
5224	0	0	Ki67+	 5725 35175
5225	0	0	Ki67+	 5732 34830
5226	0	0	Ki67+	 5734 35102
5227	0	0	Ki67+	 5736 34626
5228	0	0	Ki67+	 5747 35254
5229	0	0	Ki67+	 5747 35295
5230	0	0	Ki67+	 5753 34889
5231	0	0	Ki67+	 5755 35156
5232	0	0	Ki67+	 5757 35060
5233	0	0	Ki67+	 5758 34651
5234	0	0	Ki67+	 5758 34730
5235	0	0	Ki67+	 5759 34812
5236	0	0	Ki67+	 5759 34832
5237	0	0	Ki67+	 5764 35132
5238	0	0	Ki67+	 5767 34894
5239	0	0	Ki67+	 5768 35192
5240	0	0	Ki67+	 5770 35098
5241	0	0	Ki67+	 5773 35021
5242	0	0	Ki67+	 5775 34776
5243	0	0	Ki67+	 5778 34615
5244	0	0	Ki67+	 5782 34967
5245	0	0	Ki67+	 5787 34740
5246	0	0	Ki67+	 5789 35168
5247	0	0	Ki67+	 5792 35188
5248	0	0	Ki67+	 5797 34828
5249	0	0	Ki67+	 5798 34634
5250	0	0	Ki67+	 5801 34916
5251	0	0	Ki67+	 5802 34758
5252	0	0	Ki67+	 5825 34747
5253	0	0	Ki67+	 5859 35255
5254	0	0	Ki67+	 5865 35277
5255	0	0	Ki67+	 5872 34654
5256	0	0	Ki67+	 5886 35221
5257	0	0	Ki67+	 5890 34657
5258	0	0	Ki67+	 5894 34755
5259	0	0	Ki67+	 5895 34638
5260	0	0	Ki67+	 5904 34773
5261	0	0	Ki67+	 5905 35239
5262	0	0	Ki67+	 5908 34724
5263	0	0	Ki67+	 5911 35141
5264	0	0	Ki67+	 5918 35160
5265	0	0	Ki67+	 5922 34984
5266	0	0	Ki67+	 5924 35208
5267	0	0	Ki67+	 5929 34773
5268	0	0	Ki67+	 5932 34590
5269	0	0	Ki67+	 5939 34728
5270	0	0	Ki67+	 5939 34783
5271	0	0	Ki67+	 5942 34579
5272	0	0	Ki67+	 5942 34922
5273	0	0	Ki67+	 5947 35112
5274	0	0	Ki67+	 5949 34890
5275	0	0	Ki67+	 5949 35284
5276	0	0	Ki67+	 5950 34757
5277	0	0	Ki67+	 5952 35193
5278	0	0	Ki67+	 5953 35132
5279	0	0	Ki67+	 5955 34801
5280	0	0	Ki67+	 5964 35149
5281	0	0	Ki67+	 5971 34830
5282	0	0	Ki67+	 5971 35244
5283	0	0	Ki67+	 5975 35141
5284	0	0	Ki67+	 5979 35275
5285	0	0	Ki67+	 5983 34631
5286	0	0	Ki67+	 5990 34612
5287	0	0	Ki67+	 5990 34896
5288	0	0	Ki67+	 5992 35311
5289	0	0	Ki67+	 5999 35284
5290	0	0	Ki67+	 6004 34785
5291	0	0	Ki67+	 6005 34952
5292	0	0	Ki67+	 6006 35124
5293	0	0	Ki67+	 6007 34934
5294	0	0	Ki67+	 6011 34595
5295	0	0	Ki67+	 6016 34723
5296	0	0	Ki67+	 6020 34960
5297	0	0	Ki67+	 6022 34696
5298	0	0	Ki67+	 6031 34937
5299	0	0	Ki67+	 6036 34971
5300	0	0	Ki67+	 6045 35321
5301	0	0	Ki67+	 6061 35264
5302	0	0	Ki67+	 6062 34733
5303	0	0	Ki67+	 6066 35223
5304	0	0	Ki67+	 6077 34797
5305	0	0	Ki67+	 6080 34765
5306	0	0	Ki67+	 6082 35181
5307	0	0	Ki67+	 6084 35257
5308	0	0	Ki67+	 6088 34835
5309	0	0	Ki67+	 6096 35106
5310	0	0	Ki67+	 6098 35289
5311	0	0	Ki67+	 6105 34777
5312	0	0	Ki67+	 6128 35183
5313	0	0	Ki67+	 6137 34680
5314	0	0	Ki67+	 6139 35136
5315	0	0	Ki67+	 6139 35254
5316	0	0	Ki67+	 6141 35236
5317	0	0	Ki67+	 6148 34807
5318	0	0	Ki67+	 6155 35184
5319	0	0	Ki67+	 6162 35255
5320	0	0	Ki67+	 6181 35155
5321	0	0	Ki67+	 6183 34870
5322	0	0	Ki67+	 6223 35155
5323	0	0	Ki67+	 6224 35121
5324	0	0	Ki67+	 6244 34833
5325	0	0	Ki67+	 6254 35116
5326	0	0	Ki67+	 6258 35206
5327	0	0	Ki67+	 6263 34839
5328	0	0	Ki67+	 6265 35077
5329	0	0	Ki67+	 6276 35196
5330	0	0	Ki67+	 6279 34925
5331	0	0	Ki67+	 6288 34878
5332	0	0	Ki67+	 6289 35273
5333	0	0	Ki67+	 6299 35255
5334	0	0	Ki67+	 6300 34910
5335	0	0	Ki67+	 6301 35288
5336	0	0	Ki67+	 6305 35194
5337	0	0	Ki67+	 6306 35156
5338	0	0	Ki67+	 6317 34929
5339	0	0	Ki67+	 6322 35289
5340	0	0	Ki67+	 6323 35223
5341	0	0	Ki67+	 6325 34893
5342	0	0	Ki67+	 6325 35186
5343	0	0	Ki67+	 6327 35164
5344	0	0	Ki67+	 6331 35086
5345	0	0	Ki67+	 6345 35269
5346	0	0	Ki67+	 6350 35191
5347	0	0	Ki67+	 6352 35180
5348	0	0	Ki67+	 6352 35295
5349	0	0	Ki67+	 6362 34625
5350	0	0	Ki67+	 6365 34870
5351	0	0	Ki67+	 6375 35149
5352	0	0	Ki67+	 6376 34966
5353	0	0	Ki67+	 6377 35299
5354	0	0	Ki67+	 6385 34626
5355	0	0	Ki67+	 6386 35121
5356	0	0	Ki67+	 6390 35154
5357	0	0	Ki67+	 6397 34904
5358	0	0	Ki67+	 6398 34938
5359	0	0	Ki67+	 5607 36006
5360	0	0	Ki67+	 5630 36038
5361	0	0	Ki67+	 5636 35898
5362	0	0	Ki67+	 5651 35654
5363	0	0	Ki67+	 5660 35553
5364	0	0	Ki67+	 5667 35509
5365	0	0	Ki67+	 5670 35528
5366	0	0	Ki67+	 5674 35905
5367	0	0	Ki67+	 5681 35893
5368	0	0	Ki67+	 5684 36008
5369	0	0	Ki67+	 5687 35859
5370	0	0	Ki67+	 5688 35983
5371	0	0	Ki67+	 5714 36055
5372	0	0	Ki67+	 5716 35437
5373	0	0	Ki67+	 5717 35601
5374	0	0	Ki67+	 5719 35564
5375	0	0	Ki67+	 5722 35582
5376	0	0	Ki67+	 5736 35616
5377	0	0	Ki67+	 5748 35424
5378	0	0	Ki67+	 5749 35587
5379	0	0	Ki67+	 5750 35522
5380	0	0	Ki67+	 5759 35493
5381	0	0	Ki67+	 5776 35391
5382	0	0	Ki67+	 5789 35694
5383	0	0	Ki67+	 5790 35583
5384	0	0	Ki67+	 5797 35351
5385	0	0	Ki67+	 5803 35576
5386	0	0	Ki67+	 5818 35378
5387	0	0	Ki67+	 5819 35403
5388	0	0	Ki67+	 5827 35493
5389	0	0	Ki67+	 5836 35958
5390	0	0	Ki67+	 5843 35386
5391	0	0	Ki67+	 5843 35914
5392	0	0	Ki67+	 5849 35851
5393	0	0	Ki67+	 5852 35582
5394	0	0	Ki67+	 5865 35403
5395	0	0	Ki67+	 5865 35896
5396	0	0	Ki67+	 5869 35673
5397	0	0	Ki67+	 5869 35853
5398	0	0	Ki67+	 5877 35944
5399	0	0	Ki67+	 5879 35584
5400	0	0	Ki67+	 5888 36108
5401	0	0	Ki67+	 5890 35984
5402	0	0	Ki67+	 5894 35919
5403	0	0	Ki67+	 5898 35414
5404	0	0	Ki67+	 5898 35790
5405	0	0	Ki67+	 5901 35941
5406	0	0	Ki67+	 5908 35402
5407	0	0	Ki67+	 5915 35970
5408	0	0	Ki67+	 5918 35864
5409	0	0	Ki67+	 5925 35855
5410	0	0	Ki67+	 5933 35948
5411	0	0	Ki67+	 5940 35416
5412	0	0	Ki67+	 5949 36041
5413	0	0	Ki67+	 5954 36119
5414	0	0	Ki67+	 5955 35530
5415	0	0	Ki67+	 5956 35346
5416	0	0	Ki67+	 5959 35544
5417	0	0	Ki67+	 5967 35939
5418	0	0	Ki67+	 5979 36020
5419	0	0	Ki67+	 5988 35358
5420	0	0	Ki67+	 5988 35638
5421	0	0	Ki67+	 5990 36060
5422	0	0	Ki67+	 5994 36034
5423	0	0	Ki67+	 5997 35939
5424	0	0	Ki67+	 6006 35830
5425	0	0	Ki67+	 6011 35345
5426	0	0	Ki67+	 6016 36010
5427	0	0	Ki67+	 6025 35383
5428	0	0	Ki67+	 6025 36037
5429	0	0	Ki67+	 6029 35993
5430	0	0	Ki67+	 6040 35523
5431	0	0	Ki67+	 6041 35368
5432	0	0	Ki67+	 6042 35826
5433	0	0	Ki67+	 6050 35738
5434	0	0	Ki67+	 6055 35643
5435	0	0	Ki67+	 6064 35762
5436	0	0	Ki67+	 6072 35654
5437	0	0	Ki67+	 6083 35410
5438	0	0	Ki67+	 6083 35628
5439	0	0	Ki67+	 6084 35557
5440	0	0	Ki67+	 6088 35380
5441	0	0	Ki67+	 6089 35816
5442	0	0	Ki67+	 6091 35869
5443	0	0	Ki67+	 6115 35611
5444	0	0	Ki67+	 6118 35491
5445	0	0	Ki67+	 6128 35679
5446	0	0	Ki67+	 6139 35508
5447	0	0	Ki67+	 6139 35582
5448	0	0	Ki67+	 6142 35636
5449	0	0	Ki67+	 6148 35372
5450	0	0	Ki67+	 6153 35819
5451	0	0	Ki67+	 6153 35853
5452	0	0	Ki67+	 6159 35779
5453	0	0	Ki67+	 6173 35393
5454	0	0	Ki67+	 6175 35648
5455	0	0	Ki67+	 6177 35658
5456	0	0	Ki67+	 6181 35436
5457	0	0	Ki67+	 6187 35999
5458	0	0	Ki67+	 6192 35587
5459	0	0	Ki67+	 6200 35345
5460	0	0	Ki67+	 6205 35411
5461	0	0	Ki67+	 6214 35452
5462	0	0	Ki67+	 6219 35347
5463	0	0	Ki67+	 6221 36060
5464	0	0	Ki67+	 6224 35435
5465	0	0	Ki67+	 6232 35710
5466	0	0	Ki67+	 6233 35480
5467	0	0	Ki67+	 6239 36050
5468	0	0	Ki67+	 6240 35646
5469	0	0	Ki67+	 6243 36131
5470	0	0	Ki67+	 6245 35361
5471	0	0	Ki67+	 6249 35772
5472	0	0	Ki67+	 6253 36098
5473	0	0	Ki67+	 6268 35666
5474	0	0	Ki67+	 6280 35551
5475	0	0	Ki67+	 6287 35507
5476	0	0	Ki67+	 6294 35386
5477	0	0	Ki67+	 6296 35748
5478	0	0	Ki67+	 6299 35403
5479	0	0	Ki67+	 6299 35460
5480	0	0	Ki67+	 6310 36009
5481	0	0	Ki67+	 6315 35863
5482	0	0	Ki67+	 6316 35594
5483	0	0	Ki67+	 6318 35438
5484	0	0	Ki67+	 6321 35550
5485	0	0	Ki67+	 6324 35993
5486	0	0	Ki67+	 6325 35477
5487	0	0	Ki67+	 6327 35965
5488	0	0	Ki67+	 6327 36101
5489	0	0	Ki67+	 6329 36122
5490	0	0	Ki67+	 6334 35630
5491	0	0	Ki67+	 6338 35554
5492	0	0	Ki67+	 6347 35589
5493	0	0	Ki67+	 6349 35513
5494	0	0	Ki67+	 6358 35411
5495	0	0	Ki67+	 6362 35940
5496	0	0	Ki67+	 6363 35367
5497	0	0	Ki67+	 6370 35609
5498	0	0	Ki67+	 6370 35644
5499	0	0	Ki67+	 6376 35467
5500	0	0	Ki67+	 6383 35707
5501	0	0	Ki67+	 6384 35392
5502	0	0	Ki67+	 6384 35414
5503	0	0	Ki67+	 6385 35627
5504	0	0	Ki67+	 5601 36847
5505	0	0	Ki67+	 5603 36877
5506	0	0	Ki67+	 5627 36278
5507	0	0	Ki67+	 5632 36651
5508	0	0	Ki67+	 5641 36183
5509	0	0	Ki67+	 5645 36579
5510	0	0	Ki67+	 5649 36759
5511	0	0	Ki67+	 5656 36302
5512	0	0	Ki67+	 5665 36444
5513	0	0	Ki67+	 5673 36230
5514	0	0	Ki67+	 5679 36748
5515	0	0	Ki67+	 5681 36558
5516	0	0	Ki67+	 5700 36779
5517	0	0	Ki67+	 5705 36706
5518	0	0	Ki67+	 5712 36734
5519	0	0	Ki67+	 5721 36400
5520	0	0	Ki67+	 5729 36690
5521	0	0	Ki67+	 5738 36903
5522	0	0	Ki67+	 5743 36367
5523	0	0	Ki67+	 5744 36208
5524	0	0	Ki67+	 5749 36226
5525	0	0	Ki67+	 5752 36880
5526	0	0	Ki67+	 5757 36907
5527	0	0	Ki67+	 5760 36159
5528	0	0	Ki67+	 5766 36148
5529	0	0	Ki67+	 5766 36345
5530	0	0	Ki67+	 5770 36524
5531	0	0	Ki67+	 5778 36382
5532	0	0	Ki67+	 5781 36482
5533	0	0	Ki67+	 5782 36882
5534	0	0	Ki67+	 5783 36282
5535	0	0	Ki67+	 5787 36170
5536	0	0	Ki67+	 5797 36303
5537	0	0	Ki67+	 5797 36410
5538	0	0	Ki67+	 5808 36708
5539	0	0	Ki67+	 5809 36492
5540	0	0	Ki67+	 5811 36393
5541	0	0	Ki67+	 5811 36453
5542	0	0	Ki67+	 5811 36930
5543	0	0	Ki67+	 5813 36180
5544	0	0	Ki67+	 5815 36262
5545	0	0	Ki67+	 5822 36459
5546	0	0	Ki67+	 5823 36859
5547	0	0	Ki67+	 5831 36305
5548	0	0	Ki67+	 5833 36577
5549	0	0	Ki67+	 5833 36942
5550	0	0	Ki67+	 5834 36835
5551	0	0	Ki67+	 5836 36495
5552	0	0	Ki67+	 5850 36859
5553	0	0	Ki67+	 5851 36337
5554	0	0	Ki67+	 5855 36472
5555	0	0	Ki67+	 5878 36749
5556	0	0	Ki67+	 5883 36469
5557	0	0	Ki67+	 5887 36153
5558	0	0	Ki67+	 5890 36310
5559	0	0	Ki67+	 5896 36291
5560	0	0	Ki67+	 5904 36700
5561	0	0	Ki67+	 5906 36361
5562	0	0	Ki67+	 5909 36562
5563	0	0	Ki67+	 5910 36374
5564	0	0	Ki67+	 5914 36541
5565	0	0	Ki67+	 5927 36532
5566	0	0	Ki67+	 5933 36368
5567	0	0	Ki67+	 5941 36592
5568	0	0	Ki67+	 5947 36157
5569	0	0	Ki67+	 5950 36762
5570	0	0	Ki67+	 5954 36742
5571	0	0	Ki67+	 5955 36362
5572	0	0	Ki67+	 5959 36321
5573	0	0	Ki67+	 5970 36337
5574	0	0	Ki67+	 5973 36679
5575	0	0	Ki67+	 5974 36146
5576	0	0	Ki67+	 5981 36847
5577	0	0	Ki67+	 5989 36722
5578	0	0	Ki67+	 5991 36319
5579	0	0	Ki67+	 5992 36866
5580	0	0	Ki67+	 5996 36932
5581	0	0	Ki67+	 6006 36667
5582	0	0	Ki67+	 6008 36700
5583	0	0	Ki67+	 6011 36917
5584	0	0	Ki67+	 6012 36859
5585	0	0	Ki67+	 6022 36842
5586	0	0	Ki67+	 6029 36631
5587	0	0	Ki67+	 6036 36153
5588	0	0	Ki67+	 6044 36348
5589	0	0	Ki67+	 6044 36574
5590	0	0	Ki67+	 6057 36656
5591	0	0	Ki67+	 6059 36910
5592	0	0	Ki67+	 6062 36430
5593	0	0	Ki67+	 6065 36635
5594	0	0	Ki67+	 6068 36570
5595	0	0	Ki67+	 6069 36895
5596	0	0	Ki67+	 6070 36611
5597	0	0	Ki67+	 6074 36387
5598	0	0	Ki67+	 6080 36585
5599	0	0	Ki67+	 6083 36643
5600	0	0	Ki67+	 6086 36459
5601	0	0	Ki67+	 6095 36453
5602	0	0	Ki67+	 6105 36411
5603	0	0	Ki67+	 6118 36340
5604	0	0	Ki67+	 6118 36636
5605	0	0	Ki67+	 6123 36803
5606	0	0	Ki67+	 6127 36435
5607	0	0	Ki67+	 6151 36819
5608	0	0	Ki67+	 6156 36196
5609	0	0	Ki67+	 6157 36229
5610	0	0	Ki67+	 6170 36287
5611	0	0	Ki67+	 6170 36713
5612	0	0	Ki67+	 6173 36825
5613	0	0	Ki67+	 6180 36164
5614	0	0	Ki67+	 6190 36295
5615	0	0	Ki67+	 6199 36885
5616	0	0	Ki67+	 6204 36765
5617	0	0	Ki67+	 6205 36234
5618	0	0	Ki67+	 6209 36400
5619	0	0	Ki67+	 6217 36471
5620	0	0	Ki67+	 6219 36425
5621	0	0	Ki67+	 6221 36217
5622	0	0	Ki67+	 6223 36162
5623	0	0	Ki67+	 6224 36450
5624	0	0	Ki67+	 6232 36389
5625	0	0	Ki67+	 6232 36705
5626	0	0	Ki67+	 6242 36882
5627	0	0	Ki67+	 6243 36398
5628	0	0	Ki67+	 6246 36574
5629	0	0	Ki67+	 6246 36898
5630	0	0	Ki67+	 6247 36713
5631	0	0	Ki67+	 6256 36268
5632	0	0	Ki67+	 6258 36510
5633	0	0	Ki67+	 6260 36406
5634	0	0	Ki67+	 6266 36746
5635	0	0	Ki67+	 6268 36380
5636	0	0	Ki67+	 6272 36335
5637	0	0	Ki67+	 6274 36477
5638	0	0	Ki67+	 6278 36232
5639	0	0	Ki67+	 6278 36900
5640	0	0	Ki67+	 6296 36254
5641	0	0	Ki67+	 6297 36684
5642	0	0	Ki67+	 6300 36316
5643	0	0	Ki67+	 6302 36410
5644	0	0	Ki67+	 6309 36347
5645	0	0	Ki67+	 6310 36422
5646	0	0	Ki67+	 6317 36599
5647	0	0	Ki67+	 6318 36230
5648	0	0	Ki67+	 6318 36458
5649	0	0	Ki67+	 6322 36197
5650	0	0	Ki67+	 6323 36549
5651	0	0	Ki67+	 6323 36846
5652	0	0	Ki67+	 6336 36377
5653	0	0	Ki67+	 6336 36807
5654	0	0	Ki67+	 6338 36426
5655	0	0	Ki67+	 6338 36857
5656	0	0	Ki67+	 6342 36246
5657	0	0	Ki67+	 6342 36549
5658	0	0	Ki67+	 6347 36209
5659	0	0	Ki67+	 6352 36158
5660	0	0	Ki67+	 6360 36510
5661	0	0	Ki67+	 6370 36730
5662	0	0	Ki67+	 6377 36383
5663	0	0	Ki67+	 6378 36286
5664	0	0	Ki67+	 6378 36891
5665	0	0	Ki67+	 6385 36219
5666	0	0	Ki67+	 6391 36521
5667	0	0	Ki67+	 6394 36756
5668	0	0	Ki67+	 6397 36512
5669	0	0	Ki67+	 5605 37040
5670	0	0	Ki67+	 5615 37319
5671	0	0	Ki67+	 5616 37362
5672	0	0	Ki67+	 5624 37160
5673	0	0	Ki67+	 5635 37054
5674	0	0	Ki67+	 5652 37398
5675	0	0	Ki67+	 5655 36968
5676	0	0	Ki67+	 5661 37659
5677	0	0	Ki67+	 5668 37282
5678	0	0	Ki67+	 5670 37625
5679	0	0	Ki67+	 5672 37568
5680	0	0	Ki67+	 5673 37158
5681	0	0	Ki67+	 5677 37340
5682	0	0	Ki67+	 5678 37680
5683	0	0	Ki67+	 5688 36991
5684	0	0	Ki67+	 5692 37368
5685	0	0	Ki67+	 5694 37603
5686	0	0	Ki67+	 5695 37643
5687	0	0	Ki67+	 5696 37145
5688	0	0	Ki67+	 5700 37677
5689	0	0	Ki67+	 5701 37618
5690	0	0	Ki67+	 5705 37204
5691	0	0	Ki67+	 5717 37575
5692	0	0	Ki67+	 5717 37635
5693	0	0	Ki67+	 5719 37547
5694	0	0	Ki67+	 5722 37144
5695	0	0	Ki67+	 5722 37700
5696	0	0	Ki67+	 5723 37126
5697	0	0	Ki67+	 5727 37654
5698	0	0	Ki67+	 5731 37560
5699	0	0	Ki67+	 5735 37718
5700	0	0	Ki67+	 5740 37341
5701	0	0	Ki67+	 5743 37627
5702	0	0	Ki67+	 5744 37599
5703	0	0	Ki67+	 5745 37211
5704	0	0	Ki67+	 5745 37672
5705	0	0	Ki67+	 5749 37353
5706	0	0	Ki67+	 5753 37653
5707	0	0	Ki67+	 5755 37078
5708	0	0	Ki67+	 5755 37255
5709	0	0	Ki67+	 5756 36983
5710	0	0	Ki67+	 5757 37743
5711	0	0	Ki67+	 5762 37561
5712	0	0	Ki67+	 5769 37230
5713	0	0	Ki67+	 5772 37329
5714	0	0	Ki67+	 5775 37598
5715	0	0	Ki67+	 5776 36948
5716	0	0	Ki67+	 5777 37252
5717	0	0	Ki67+	 5780 37531
5718	0	0	Ki67+	 5786 37278
5719	0	0	Ki67+	 5787 37545
5720	0	0	Ki67+	 5793 37184
5721	0	0	Ki67+	 5793 37589
5722	0	0	Ki67+	 5798 36989
5723	0	0	Ki67+	 5800 37319
5724	0	0	Ki67+	 5804 37082
5725	0	0	Ki67+	 5806 37580
5726	0	0	Ki67+	 5808 37259
5727	0	0	Ki67+	 5814 37302
5728	0	0	Ki67+	 5815 37613
5729	0	0	Ki67+	 5816 37526
5730	0	0	Ki67+	 5821 37743
5731	0	0	Ki67+	 5826 37345
5732	0	0	Ki67+	 5827 37555
5733	0	0	Ki67+	 5829 37669
5734	0	0	Ki67+	 5836 36954
5735	0	0	Ki67+	 5836 37049
5736	0	0	Ki67+	 5837 37091
5737	0	0	Ki67+	 5841 37701
5738	0	0	Ki67+	 5844 37272
5739	0	0	Ki67+	 5848 37180
5740	0	0	Ki67+	 5849 37248
5741	0	0	Ki67+	 5851 37333
5742	0	0	Ki67+	 5854 37112
5743	0	0	Ki67+	 5857 36977
5744	0	0	Ki67+	 5858 37615
5745	0	0	Ki67+	 5864 37148
5746	0	0	Ki67+	 5865 37538
5747	0	0	Ki67+	 5872 37304
5748	0	0	Ki67+	 5879 37317
5749	0	0	Ki67+	 5880 37137
5750	0	0	Ki67+	 5882 37162
5751	0	0	Ki67+	 5884 37575
5752	0	0	Ki67+	 5885 37396
5753	0	0	Ki67+	 5895 37662
5754	0	0	Ki67+	 5897 37735
5755	0	0	Ki67+	 5900 37426
5756	0	0	Ki67+	 5905 36979
5757	0	0	Ki67+	 5909 37634
5758	0	0	Ki67+	 5910 37560
5759	0	0	Ki67+	 5911 37578
5760	0	0	Ki67+	 5912 37109
5761	0	0	Ki67+	 5916 37059
5762	0	0	Ki67+	 5920 37695
5763	0	0	Ki67+	 5927 37137
5764	0	0	Ki67+	 5928 37414
5765	0	0	Ki67+	 5935 37058
5766	0	0	Ki67+	 5936 37593
5767	0	0	Ki67+	 5940 37383
5768	0	0	Ki67+	 5943 37361
5769	0	0	Ki67+	 5957 37215
5770	0	0	Ki67+	 5958 37552
5771	0	0	Ki67+	 5959 37047
5772	0	0	Ki67+	 5959 37110
5773	0	0	Ki67+	 5961 37176
5774	0	0	Ki67+	 5965 37612
5775	0	0	Ki67+	 5976 37020
5776	0	0	Ki67+	 5977 36945
5777	0	0	Ki67+	 5983 37167
5778	0	0	Ki67+	 5983 37662
5779	0	0	Ki67+	 5986 37601
5780	0	0	Ki67+	 5989 37017
5781	0	0	Ki67+	 5992 37413
5782	0	0	Ki67+	 5993 37358
5783	0	0	Ki67+	 5995 37531
5784	0	0	Ki67+	 5997 37037
5785	0	0	Ki67+	 6002 37246
5786	0	0	Ki67+	 6003 37517
5787	0	0	Ki67+	 6012 37162
5788	0	0	Ki67+	 6014 37605
5789	0	0	Ki67+	 6025 37372
5790	0	0	Ki67+	 6025 37539
5791	0	0	Ki67+	 6025 37583
5792	0	0	Ki67+	 6030 37274
5793	0	0	Ki67+	 6032 37516
5794	0	0	Ki67+	 6033 37406
5795	0	0	Ki67+	 6036 37238
5796	0	0	Ki67+	 6040 36954
5797	0	0	Ki67+	 6047 37487
5798	0	0	Ki67+	 6048 37393
5799	0	0	Ki67+	 6049 37555
5800	0	0	Ki67+	 6053 37528
5801	0	0	Ki67+	 6054 37015
5802	0	0	Ki67+	 6054 37040
5803	0	0	Ki67+	 6061 37503
5804	0	0	Ki67+	 6063 37596
5805	0	0	Ki67+	 6064 37370
5806	0	0	Ki67+	 6065 37562
5807	0	0	Ki67+	 6066 37396
5808	0	0	Ki67+	 6072 37149
5809	0	0	Ki67+	 6073 37540
5810	0	0	Ki67+	 6076 37079
5811	0	0	Ki67+	 6096 37292
5812	0	0	Ki67+	 6100 37390
5813	0	0	Ki67+	 6101 37149
5814	0	0	Ki67+	 6103 37180
5815	0	0	Ki67+	 6128 37277
5816	0	0	Ki67+	 6130 37436
5817	0	0	Ki67+	 6135 37140
5818	0	0	Ki67+	 6139 37240
5819	0	0	Ki67+	 6139 37397
5820	0	0	Ki67+	 6149 37642
5821	0	0	Ki67+	 6150 37023
5822	0	0	Ki67+	 6155 37286
5823	0	0	Ki67+	 6157 37729
5824	0	0	Ki67+	 6162 37713
5825	0	0	Ki67+	 6165 37400
5826	0	0	Ki67+	 6167 37500
5827	0	0	Ki67+	 6183 37467
5828	0	0	Ki67+	 6184 37429
5829	0	0	Ki67+	 6185 37608
5830	0	0	Ki67+	 6192 37054
5831	0	0	Ki67+	 6196 37688
5832	0	0	Ki67+	 6197 37591
5833	0	0	Ki67+	 6204 37563
5834	0	0	Ki67+	 6207 37276
5835	0	0	Ki67+	 6209 37495
5836	0	0	Ki67+	 6214 37459
5837	0	0	Ki67+	 6219 37687
5838	0	0	Ki67+	 6227 36996
5839	0	0	Ki67+	 6237 37260
5840	0	0	Ki67+	 6240 37212
5841	0	0	Ki67+	 6251 37484
5842	0	0	Ki67+	 6257 37197
5843	0	0	Ki67+	 6258 37606
5844	0	0	Ki67+	 6263 37233
5845	0	0	Ki67+	 6264 37674
5846	0	0	Ki67+	 6266 37711
5847	0	0	Ki67+	 6267 37062
5848	0	0	Ki67+	 6270 37158
5849	0	0	Ki67+	 6274 37619
5850	0	0	Ki67+	 6278 37068
5851	0	0	Ki67+	 6282 37540
5852	0	0	Ki67+	 6283 37183
5853	0	0	Ki67+	 6286 37739
5854	0	0	Ki67+	 6287 37325
5855	0	0	Ki67+	 6291 37490
5856	0	0	Ki67+	 6309 37219
5857	0	0	Ki67+	 6310 37355
5858	0	0	Ki67+	 6316 37039
5859	0	0	Ki67+	 6316 37323
5860	0	0	Ki67+	 6318 37620
5861	0	0	Ki67+	 6330 36965
5862	0	0	Ki67+	 6339 37236
5863	0	0	Ki67+	 6340 37159
5864	0	0	Ki67+	 6342 37506
5865	0	0	Ki67+	 6343 37356
5866	0	0	Ki67+	 6343 37485
5867	0	0	Ki67+	 6353 37026
5868	0	0	Ki67+	 6354 37389
5869	0	0	Ki67+	 6363 37625
5870	0	0	Ki67+	 6371 37373
5871	0	0	Ki67+	 6372 37481
5872	0	0	Ki67+	 6372 37659
5873	0	0	Ki67+	 6374 37318
5874	0	0	Ki67+	 6378 37303
5875	0	0	Ki67+	 6378 37402
5876	0	0	Ki67+	 6379 37191
5877	0	0	Ki67+	 6380 37693
5878	0	0	Ki67+	 6384 37596
5879	0	0	Ki67+	 6385 37264
5880	0	0	Ki67+	 6389 37492
5881	0	0	Ki67+	 5684 37761
5882	0	0	Ki67+	 5688 37771
5883	0	0	Ki67+	 5708 37746
5884	0	0	Ki67+	 5715 37822
5885	0	0	Ki67+	 5726 37759
5886	0	0	Ki67+	 5727 37785
5887	0	0	Ki67+	 5742 37850
5888	0	0	Ki67+	 5769 37859
5889	0	0	Ki67+	 5773 37924
5890	0	0	Ki67+	 5783 37759
5891	0	0	Ki67+	 5785 37807
5892	0	0	Ki67+	 5794 37871
5893	0	0	Ki67+	 5803 37842
5894	0	0	Ki67+	 5807 37946
5895	0	0	Ki67+	 5830 37836
5896	0	0	Ki67+	 5830 37966
5897	0	0	Ki67+	 5833 37780
5898	0	0	Ki67+	 5843 37837
5899	0	0	Ki67+	 5855 37941
5900	0	0	Ki67+	 5859 38054
5901	0	0	Ki67+	 5864 37968
5902	0	0	Ki67+	 5877 38058
5903	0	0	Ki67+	 5884 37781
5904	0	0	Ki67+	 5890 37949
5905	0	0	Ki67+	 5895 38081
5906	0	0	Ki67+	 5900 38067
5907	0	0	Ki67+	 5902 37884
5908	0	0	Ki67+	 5920 37925
5909	0	0	Ki67+	 5927 37898
5910	0	0	Ki67+	 5943 38246
5911	0	0	Ki67+	 5945 38165
5912	0	0	Ki67+	 5956 38438
5913	0	0	Ki67+	 5960 37912
5914	0	0	Ki67+	 5965 38321
5915	0	0	Ki67+	 5971 38404
5916	0	0	Ki67+	 5973 37875
5917	0	0	Ki67+	 5976 38388
5918	0	0	Ki67+	 5977 37837
5919	0	0	Ki67+	 5980 37911
5920	0	0	Ki67+	 5983 37943
5921	0	0	Ki67+	 6010 37831
5922	0	0	Ki67+	 6010 37882
5923	0	0	Ki67+	 6012 37817
5924	0	0	Ki67+	 6015 37917
5925	0	0	Ki67+	 6043 37871
5926	0	0	Ki67+	 6047 37915
5927	0	0	Ki67+	 6050 38341
5928	0	0	Ki67+	 6052 37902
5929	0	0	Ki67+	 6052 38238
5930	0	0	Ki67+	 6068 37863
5931	0	0	Ki67+	 6078 37843
5932	0	0	Ki67+	 6085 38042
5933	0	0	Ki67+	 6104 37850
5934	0	0	Ki67+	 6111 38125
5935	0	0	Ki67+	 6127 37829
5936	0	0	Ki67+	 6163 37791
5937	0	0	Ki67+	 6168 38396
5938	0	0	Ki67+	 6176 38021
5939	0	0	Ki67+	 6176 38426
5940	0	0	Ki67+	 6178 38329
5941	0	0	Ki67+	 6179 38300
5942	0	0	Ki67+	 6183 37750
5943	0	0	Ki67+	 6183 38112
5944	0	0	Ki67+	 6186 38536
5945	0	0	Ki67+	 6187 38286
5946	0	0	Ki67+	 6196 38539
5947	0	0	Ki67+	 6204 38098
5948	0	0	Ki67+	 6217 38004
5949	0	0	Ki67+	 6223 38305
5950	0	0	Ki67+	 6227 38276
5951	0	0	Ki67+	 6241 37754
5952	0	0	Ki67+	 6242 37939
5953	0	0	Ki67+	 6247 38017
5954	0	0	Ki67+	 6255 38074
5955	0	0	Ki67+	 6263 38227
5956	0	0	Ki67+	 6266 38259
5957	0	0	Ki67+	 6276 37936
5958	0	0	Ki67+	 6279 38193
5959	0	0	Ki67+	 6280 37767
5960	0	0	Ki67+	 6286 38009
5961	0	0	Ki67+	 6287 38174
5962	0	0	Ki67+	 6293 38036
5963	0	0	Ki67+	 6294 38540
5964	0	0	Ki67+	 6299 37996
5965	0	0	Ki67+	 6308 37899
5966	0	0	Ki67+	 6312 37977
5967	0	0	Ki67+	 6315 38153
5968	0	0	Ki67+	 6324 38333
5969	0	0	Ki67+	 6339 38126
5970	0	0	Ki67+	 6339 38269
5971	0	0	Ki67+	 6348 38238
5972	0	0	Ki67+	 6353 37873
5973	0	0	Ki67+	 6354 38150
5974	0	0	Ki67+	 6354 38464
5975	0	0	Ki67+	 6357 38264
5976	0	0	Ki67+	 6360 37976
5977	0	0	Ki67+	 6360 38522
5978	0	0	Ki67+	 6364 37892
5979	0	0	Ki67+	 6369 37956
5980	0	0	Ki67+	 6373 37976
5981	0	0	Ki67+	 6385 38072
5982	0	0	Ki67+	 6385 38502
5983	0	0	Ki67+	 6386 38469
5984	0	0	Ki67+	 6389 37940
5985	0	0	Ki67+	 6392 38373
5986	0	0	Ki67+	 6393 38126
5987	0	0	Ki67+	 6030 38615
5988	0	0	Ki67+	 6030 38668
5989	0	0	Ki67+	 6063 38649
5990	0	0	Ki67+	 6168 38870
5991	0	0	Ki67+	 6187 38602
5992	0	0	Ki67+	 6191 38551
5993	0	0	Ki67+	 6205 38627
5994	0	0	Ki67+	 6214 38598
5995	0	0	Ki67+	 6232 38622
5996	0	0	Ki67+	 6256 38636
5997	0	0	Ki67+	 6257 38692
5998	0	0	Ki67+	 6266 38648
5999	0	0	Ki67+	 6279 38711
6000	0	0	Ki67+	 6307 38746
6001	0	0	Ki67+	 6321 38570
6002	0	0	Ki67+	 6323 38583
6003	0	0	Ki67+	 6331 39073
6004	0	0	Ki67+	 6346 38604
6005	0	0	Ki67+	 6346 38750
6006	0	0	Ki67+	 6360 38723
6007	0	0	Ki67+	 6364 38635
6008	0	0	Ki67+	 6364 38737
6009	0	0	Ki67+	 6377 38708
6010	0	0	Ki67+	 6391 38729
6011	0	0	Ki67+	 6873 24110
6012	0	0	Ki67+	 7183 23973
6013	0	0	Ki67+	 6411 24855
6014	0	0	Ki67+	 6414 24554
6015	0	0	Ki67+	 6420 24710
6016	0	0	Ki67+	 6426 24901
6017	0	0	Ki67+	 6429 24327
6018	0	0	Ki67+	 6435 24840
6019	0	0	Ki67+	 6455 24360
6020	0	0	Ki67+	 6486 24372
6021	0	0	Ki67+	 6528 24422
6022	0	0	Ki67+	 6577 24286
6023	0	0	Ki67+	 6597 24441
6024	0	0	Ki67+	 6602 24534
6025	0	0	Ki67+	 6643 24467
6026	0	0	Ki67+	 6650 24274
6027	0	0	Ki67+	 6651 24858
6028	0	0	Ki67+	 6687 24523
6029	0	0	Ki67+	 6697 24529
6030	0	0	Ki67+	 6712 24609
6031	0	0	Ki67+	 6714 24629
6032	0	0	Ki67+	 6751 24659
6033	0	0	Ki67+	 6757 24408
6034	0	0	Ki67+	 6797 24126
6035	0	0	Ki67+	 6840 24277
6036	0	0	Ki67+	 6858 24321
6037	0	0	Ki67+	 6918 24839
6038	0	0	Ki67+	 7005 24733
6039	0	0	Ki67+	 7023 24711
6040	0	0	Ki67+	 7042 24627
6041	0	0	Ki67+	 6404 25061
6042	0	0	Ki67+	 6404 25174
6043	0	0	Ki67+	 6417 25186
6044	0	0	Ki67+	 6418 25022
6045	0	0	Ki67+	 6427 25047
6046	0	0	Ki67+	 6438 24915
6047	0	0	Ki67+	 6439 25135
6048	0	0	Ki67+	 6444 25029
6049	0	0	Ki67+	 6449 25039
6050	0	0	Ki67+	 6460 25160
6051	0	0	Ki67+	 6608 25314
6052	0	0	Ki67+	 6689 25266
6053	0	0	Ki67+	 6784 25548
6054	0	0	Ki67+	 6802 25605
6055	0	0	Ki67+	 6812 25301
6056	0	0	Ki67+	 6856 25484
6057	0	0	Ki67+	 6864 25323
6058	0	0	Ki67+	 6886 24918
6059	0	0	Ki67+	 6928 25171
6060	0	0	Ki67+	 6935 25520
6061	0	0	Ki67+	 6948 25472
6062	0	0	Ki67+	 6973 24925
6063	0	0	Ki67+	 6982 25297
6064	0	0	Ki67+	 7029 25234
6065	0	0	Ki67+	 7090 25562
6066	0	0	Ki67+	 7145 25496
6067	0	0	Ki67+	 7164 25360
6068	0	0	Ki67+	 7168 25699
6069	0	0	Ki67+	 6409 25792
6070	0	0	Ki67+	 6425 26004
6071	0	0	Ki67+	 6426 26083
6072	0	0	Ki67+	 6446 25837
6073	0	0	Ki67+	 6447 26110
6074	0	0	Ki67+	 6452 26129
6075	0	0	Ki67+	 6488 25850
6076	0	0	Ki67+	 6491 25816
6077	0	0	Ki67+	 6508 25840
6078	0	0	Ki67+	 6523 26458
6079	0	0	Ki67+	 6533 25824
6080	0	0	Ki67+	 6538 26065
6081	0	0	Ki67+	 6560 25838
6082	0	0	Ki67+	 6567 26479
6083	0	0	Ki67+	 6572 25866
6084	0	0	Ki67+	 6573 25920
6085	0	0	Ki67+	 6575 25793
6086	0	0	Ki67+	 6587 26424
6087	0	0	Ki67+	 6636 26446
6088	0	0	Ki67+	 6646 26336
6089	0	0	Ki67+	 6687 25832
6090	0	0	Ki67+	 6704 25939
6091	0	0	Ki67+	 6707 26471
6092	0	0	Ki67+	 6711 25837
6093	0	0	Ki67+	 6735 26275
6094	0	0	Ki67+	 6811 26164
6095	0	0	Ki67+	 6821 26402
6096	0	0	Ki67+	 6850 26064
6097	0	0	Ki67+	 6869 25949
6098	0	0	Ki67+	 6876 26214
6099	0	0	Ki67+	 6892 26226
6100	0	0	Ki67+	 6908 26397
6101	0	0	Ki67+	 6918 26319
6102	0	0	Ki67+	 6934 26219
6103	0	0	Ki67+	 6944 26499
6104	0	0	Ki67+	 6955 26218
6105	0	0	Ki67+	 6956 26470
6106	0	0	Ki67+	 6959 25820
6107	0	0	Ki67+	 6962 26338
6108	0	0	Ki67+	 6972 26349
6109	0	0	Ki67+	 6973 26331
6110	0	0	Ki67+	 6979 26165
6111	0	0	Ki67+	 7000 26228
6112	0	0	Ki67+	 7004 26150
6113	0	0	Ki67+	 7017 25725
6114	0	0	Ki67+	 7023 26150
6115	0	0	Ki67+	 7026 26429
6116	0	0	Ki67+	 7097 26003
6117	0	0	Ki67+	 7150 26047
6118	0	0	Ki67+	 7152 26476
6119	0	0	Ki67+	 7154 26367
6120	0	0	Ki67+	 7156 26063
6121	0	0	Ki67+	 7161 26006
6122	0	0	Ki67+	 6417 27073
6123	0	0	Ki67+	 6427 26919
6124	0	0	Ki67+	 6467 26868
6125	0	0	Ki67+	 6518 26682
6126	0	0	Ki67+	 6527 26707
6127	0	0	Ki67+	 6530 26825
6128	0	0	Ki67+	 6531 26762
6129	0	0	Ki67+	 6536 27056
6130	0	0	Ki67+	 6547 26682
6131	0	0	Ki67+	 6582 27029
6132	0	0	Ki67+	 6611 26822
6133	0	0	Ki67+	 6631 26955
6134	0	0	Ki67+	 6761 26898
6135	0	0	Ki67+	 6766 26603
6136	0	0	Ki67+	 6769 26972
6137	0	0	Ki67+	 6774 26906
6138	0	0	Ki67+	 6779 26952
6139	0	0	Ki67+	 6841 26599
6140	0	0	Ki67+	 6844 26539
6141	0	0	Ki67+	 6861 26594
6142	0	0	Ki67+	 6863 26659
6143	0	0	Ki67+	 6871 26647
6144	0	0	Ki67+	 6902 27192
6145	0	0	Ki67+	 6929 26866
6146	0	0	Ki67+	 6931 27029
6147	0	0	Ki67+	 6948 26562
6148	0	0	Ki67+	 6978 27125
6149	0	0	Ki67+	 6982 27209
6150	0	0	Ki67+	 6991 26519
6151	0	0	Ki67+	 7012 26653
6152	0	0	Ki67+	 7019 27151
6153	0	0	Ki67+	 7047 26702
6154	0	0	Ki67+	 7084 27081
6155	0	0	Ki67+	 7118 26550
6156	0	0	Ki67+	 7172 27152
6157	0	0	Ki67+	 7175 27203
6158	0	0	Ki67+	 7177 26828
6159	0	0	Ki67+	 6406 27810
6160	0	0	Ki67+	 6408 27523
6161	0	0	Ki67+	 6411 27584
6162	0	0	Ki67+	 6423 27512
6163	0	0	Ki67+	 6425 27972
6164	0	0	Ki67+	 6456 27891
6165	0	0	Ki67+	 6462 27320
6166	0	0	Ki67+	 6465 27405
6167	0	0	Ki67+	 6471 27353
6168	0	0	Ki67+	 6479 27828
6169	0	0	Ki67+	 6479 27911
6170	0	0	Ki67+	 6503 27694
6171	0	0	Ki67+	 6523 27424
6172	0	0	Ki67+	 6541 28038
6173	0	0	Ki67+	 6542 27778
6174	0	0	Ki67+	 6558 27782
6175	0	0	Ki67+	 6579 27889
6176	0	0	Ki67+	 6587 27832
6177	0	0	Ki67+	 6589 28071
6178	0	0	Ki67+	 6606 27354
6179	0	0	Ki67+	 6613 27808
6180	0	0	Ki67+	 6616 27363
6181	0	0	Ki67+	 6623 27618
6182	0	0	Ki67+	 6630 27636
6183	0	0	Ki67+	 6632 27858
6184	0	0	Ki67+	 6646 27375
6185	0	0	Ki67+	 6653 28106
6186	0	0	Ki67+	 6657 27987
6187	0	0	Ki67+	 6679 28026
6188	0	0	Ki67+	 6681 27365
6189	0	0	Ki67+	 6688 28061
6190	0	0	Ki67+	 6706 27695
6191	0	0	Ki67+	 6729 27780
6192	0	0	Ki67+	 6768 27811
6193	0	0	Ki67+	 6772 27758
6194	0	0	Ki67+	 6782 28044
6195	0	0	Ki67+	 6853 27884
6196	0	0	Ki67+	 6855 27376
6197	0	0	Ki67+	 6870 27480
6198	0	0	Ki67+	 6880 27915
6199	0	0	Ki67+	 6919 27569
6200	0	0	Ki67+	 6921 27377
6201	0	0	Ki67+	 6954 27958
6202	0	0	Ki67+	 6961 27967
6203	0	0	Ki67+	 6991 27572
6204	0	0	Ki67+	 6997 27950
6205	0	0	Ki67+	 7002 27387
6206	0	0	Ki67+	 7017 27914
6207	0	0	Ki67+	 7020 27961
6208	0	0	Ki67+	 7025 27845
6209	0	0	Ki67+	 7027 27334
6210	0	0	Ki67+	 7045 27858
6211	0	0	Ki67+	 7052 27843
6212	0	0	Ki67+	 7061 27571
6213	0	0	Ki67+	 7062 27811
6214	0	0	Ki67+	 7084 27967
6215	0	0	Ki67+	 7085 27795
6216	0	0	Ki67+	 7101 27747
6217	0	0	Ki67+	 7123 27483
6218	0	0	Ki67+	 7130 27426
6219	0	0	Ki67+	 7140 27437
6220	0	0	Ki67+	 7147 27785
6221	0	0	Ki67+	 7151 28093
6222	0	0	Ki67+	 7178 27878
6223	0	0	Ki67+	 7187 27491
6224	0	0	Ki67+	 7199 27550
6225	0	0	Ki67+	 7199 27572
6226	0	0	Ki67+	 6401 28890
6227	0	0	Ki67+	 6406 28446
6228	0	0	Ki67+	 6422 28601
6229	0	0	Ki67+	 6426 28573
6230	0	0	Ki67+	 6435 28300
6231	0	0	Ki67+	 6437 28464
6232	0	0	Ki67+	 6444 28500
6233	0	0	Ki67+	 6455 28301
6234	0	0	Ki67+	 6490 28640
6235	0	0	Ki67+	 6492 28742
6236	0	0	Ki67+	 6501 28301
6237	0	0	Ki67+	 6509 28158
6238	0	0	Ki67+	 6509 28369
6239	0	0	Ki67+	 6512 28459
6240	0	0	Ki67+	 6513 28475
6241	0	0	Ki67+	 6524 28380
6242	0	0	Ki67+	 6525 28328
6243	0	0	Ki67+	 6526 28342
6244	0	0	Ki67+	 6536 28514
6245	0	0	Ki67+	 6564 28554
6246	0	0	Ki67+	 6571 28759
6247	0	0	Ki67+	 6575 28355
6248	0	0	Ki67+	 6583 28148
6249	0	0	Ki67+	 6583 28721
6250	0	0	Ki67+	 6585 28381
6251	0	0	Ki67+	 6596 28779
6252	0	0	Ki67+	 6597 28846
6253	0	0	Ki67+	 6602 28521
6254	0	0	Ki67+	 6605 28646
6255	0	0	Ki67+	 6608 28544
6256	0	0	Ki67+	 6625 28501
6257	0	0	Ki67+	 6627 28341
6258	0	0	Ki67+	 6638 28484
6259	0	0	Ki67+	 6638 28803
6260	0	0	Ki67+	 6640 28284
6261	0	0	Ki67+	 6668 28321
6262	0	0	Ki67+	 6670 28885
6263	0	0	Ki67+	 6679 28443
6264	0	0	Ki67+	 6698 28711
6265	0	0	Ki67+	 6702 28512
6266	0	0	Ki67+	 6705 28489
6267	0	0	Ki67+	 6711 28561
6268	0	0	Ki67+	 6714 28518
6269	0	0	Ki67+	 6731 28552
6270	0	0	Ki67+	 6743 28908
6271	0	0	Ki67+	 6749 28495
6272	0	0	Ki67+	 6752 28190
6273	0	0	Ki67+	 6753 28175
6274	0	0	Ki67+	 6758 28220
6275	0	0	Ki67+	 6778 28538
6276	0	0	Ki67+	 6780 28598
6277	0	0	Ki67+	 6787 28418
6278	0	0	Ki67+	 6795 28522
6279	0	0	Ki67+	 6811 28416
6280	0	0	Ki67+	 6812 28526
6281	0	0	Ki67+	 6822 28639
6282	0	0	Ki67+	 6826 28539
6283	0	0	Ki67+	 6834 28421
6284	0	0	Ki67+	 6847 28650
6285	0	0	Ki67+	 6853 28176
6286	0	0	Ki67+	 6855 28202
6287	0	0	Ki67+	 6857 28228
6288	0	0	Ki67+	 6860 28631
6289	0	0	Ki67+	 6862 28662
6290	0	0	Ki67+	 6864 28517
6291	0	0	Ki67+	 6871 28749
6292	0	0	Ki67+	 6888 28180
6293	0	0	Ki67+	 6890 28487
6294	0	0	Ki67+	 6891 28649
6295	0	0	Ki67+	 6910 28811
6296	0	0	Ki67+	 6924 28768
6297	0	0	Ki67+	 6925 28662
6298	0	0	Ki67+	 6932 28533
6299	0	0	Ki67+	 6935 28788
6300	0	0	Ki67+	 6952 28774
6301	0	0	Ki67+	 6958 28488
6302	0	0	Ki67+	 6973 28139
6303	0	0	Ki67+	 6980 28753
6304	0	0	Ki67+	 6994 28412
6305	0	0	Ki67+	 6994 28683
6306	0	0	Ki67+	 6999 28807
6307	0	0	Ki67+	 7006 28402
6308	0	0	Ki67+	 7009 28695
6309	0	0	Ki67+	 7017 28200
6310	0	0	Ki67+	 7017 28803
6311	0	0	Ki67+	 7022 28706
6312	0	0	Ki67+	 7048 28457
6313	0	0	Ki67+	 7049 28164
6314	0	0	Ki67+	 7063 28587
6315	0	0	Ki67+	 7082 28401
6316	0	0	Ki67+	 7089 28541
6317	0	0	Ki67+	 7090 28460
6318	0	0	Ki67+	 7098 28510
6319	0	0	Ki67+	 7137 28488
6320	0	0	Ki67+	 7145 28860
6321	0	0	Ki67+	 7147 28456
6322	0	0	Ki67+	 7151 28266
6323	0	0	Ki67+	 7155 28878
6324	0	0	Ki67+	 7188 28465
6325	0	0	Ki67+	 7189 28242
6326	0	0	Ki67+	 7199 28797
6327	0	0	Ki67+	 6423 29117
6328	0	0	Ki67+	 6438 29118
6329	0	0	Ki67+	 6473 29630
6330	0	0	Ki67+	 6476 29169
6331	0	0	Ki67+	 6486 29634
6332	0	0	Ki67+	 6497 29049
6333	0	0	Ki67+	 6497 29130
6334	0	0	Ki67+	 6500 29678
6335	0	0	Ki67+	 6514 29162
6336	0	0	Ki67+	 6524 29613
6337	0	0	Ki67+	 6547 29016
6338	0	0	Ki67+	 6581 29194
6339	0	0	Ki67+	 6592 28941
6340	0	0	Ki67+	 6611 29399
6341	0	0	Ki67+	 6614 29598
6342	0	0	Ki67+	 6618 28958
6343	0	0	Ki67+	 6618 29110
6344	0	0	Ki67+	 6626 28985
6345	0	0	Ki67+	 6626 29055
6346	0	0	Ki67+	 6635 29121
6347	0	0	Ki67+	 6647 29481
6348	0	0	Ki67+	 6661 29458
6349	0	0	Ki67+	 6681 29236
6350	0	0	Ki67+	 6692 29177
6351	0	0	Ki67+	 6696 29016
6352	0	0	Ki67+	 6699 29051
6353	0	0	Ki67+	 6709 29445
6354	0	0	Ki67+	 6715 29037
6355	0	0	Ki67+	 6718 29409
6356	0	0	Ki67+	 6721 29062
6357	0	0	Ki67+	 6728 29372
6358	0	0	Ki67+	 6734 29517
6359	0	0	Ki67+	 6743 29538
6360	0	0	Ki67+	 6747 29046
6361	0	0	Ki67+	 6751 29071
6362	0	0	Ki67+	 6758 28939
6363	0	0	Ki67+	 6761 29455
6364	0	0	Ki67+	 6783 29475
6365	0	0	Ki67+	 6783 29501
6366	0	0	Ki67+	 6807 29537
6367	0	0	Ki67+	 6809 29162
6368	0	0	Ki67+	 6818 29707
6369	0	0	Ki67+	 6832 29510
6370	0	0	Ki67+	 6840 29552
6371	0	0	Ki67+	 6843 29234
6372	0	0	Ki67+	 6844 29687
6373	0	0	Ki67+	 6848 29480
6374	0	0	Ki67+	 6857 29470
6375	0	0	Ki67+	 6861 29396
6376	0	0	Ki67+	 6862 29239
6377	0	0	Ki67+	 6874 29276
6378	0	0	Ki67+	 6877 29261
6379	0	0	Ki67+	 6883 28922
6380	0	0	Ki67+	 6888 29623
6381	0	0	Ki67+	 6908 29476
6382	0	0	Ki67+	 6919 29593
6383	0	0	Ki67+	 6928 29397
6384	0	0	Ki67+	 6937 29355
6385	0	0	Ki67+	 6943 29570
6386	0	0	Ki67+	 6949 29084
6387	0	0	Ki67+	 6961 29157
6388	0	0	Ki67+	 6961 29224
6389	0	0	Ki67+	 6961 29550
6390	0	0	Ki67+	 6973 29235
6391	0	0	Ki67+	 6981 29566
6392	0	0	Ki67+	 6984 29350
6393	0	0	Ki67+	 6992 29134
6394	0	0	Ki67+	 7005 29356
6395	0	0	Ki67+	 7008 29563
6396	0	0	Ki67+	 7010 29272
6397	0	0	Ki67+	 7012 29299
6398	0	0	Ki67+	 7013 29394
6399	0	0	Ki67+	 7017 29079
6400	0	0	Ki67+	 7026 29110
6401	0	0	Ki67+	 7033 29634
6402	0	0	Ki67+	 7037 29163
6403	0	0	Ki67+	 7050 29572
6404	0	0	Ki67+	 7051 29591
6405	0	0	Ki67+	 7053 29353
6406	0	0	Ki67+	 7053 29606
6407	0	0	Ki67+	 7054 29192
6408	0	0	Ki67+	 7058 29148
6409	0	0	Ki67+	 7063 29409
6410	0	0	Ki67+	 7068 29304
6411	0	0	Ki67+	 7071 29159
6412	0	0	Ki67+	 7085 29333
6413	0	0	Ki67+	 7093 29195
6414	0	0	Ki67+	 7100 29224
6415	0	0	Ki67+	 7130 29564
6416	0	0	Ki67+	 7137 28929
6417	0	0	Ki67+	 7146 29248
6418	0	0	Ki67+	 7157 29322
6419	0	0	Ki67+	 7158 29230
6420	0	0	Ki67+	 7177 29334
6421	0	0	Ki67+	 7179 29598
6422	0	0	Ki67+	 6407 30417
6423	0	0	Ki67+	 6421 29958
6424	0	0	Ki67+	 6421 30486
6425	0	0	Ki67+	 6423 29747
6426	0	0	Ki67+	 6428 30251
6427	0	0	Ki67+	 6438 30340
6428	0	0	Ki67+	 6438 30493
6429	0	0	Ki67+	 6440 29929
6430	0	0	Ki67+	 6445 29971
6431	0	0	Ki67+	 6452 30491
6432	0	0	Ki67+	 6457 29942
6433	0	0	Ki67+	 6457 30255
6434	0	0	Ki67+	 6461 30314
6435	0	0	Ki67+	 6462 30162
6436	0	0	Ki67+	 6468 30205
6437	0	0	Ki67+	 6470 30143
6438	0	0	Ki67+	 6471 30242
6439	0	0	Ki67+	 6476 29725
6440	0	0	Ki67+	 6478 30105
6441	0	0	Ki67+	 6482 30316
6442	0	0	Ki67+	 6482 30478
6443	0	0	Ki67+	 6486 29936
6444	0	0	Ki67+	 6490 30288
6445	0	0	Ki67+	 6492 29969
6446	0	0	Ki67+	 6495 30178
6447	0	0	Ki67+	 6506 29931
6448	0	0	Ki67+	 6509 30156
6449	0	0	Ki67+	 6516 30122
6450	0	0	Ki67+	 6520 29901
6451	0	0	Ki67+	 6530 30117
6452	0	0	Ki67+	 6533 30087
6453	0	0	Ki67+	 6535 30134
6454	0	0	Ki67+	 6536 30177
6455	0	0	Ki67+	 6538 30442
6456	0	0	Ki67+	 6541 30318
6457	0	0	Ki67+	 6542 29965
6458	0	0	Ki67+	 6544 30199
6459	0	0	Ki67+	 6545 30110
6460	0	0	Ki67+	 6565 29966
6461	0	0	Ki67+	 6566 30125
6462	0	0	Ki67+	 6572 30137
6463	0	0	Ki67+	 6574 30292
6464	0	0	Ki67+	 6577 30190
6465	0	0	Ki67+	 6581 30259
6466	0	0	Ki67+	 6582 30479
6467	0	0	Ki67+	 6583 30374
6468	0	0	Ki67+	 6584 30241
6469	0	0	Ki67+	 6586 30337
6470	0	0	Ki67+	 6590 30172
6471	0	0	Ki67+	 6595 29925
6472	0	0	Ki67+	 6595 30294
6473	0	0	Ki67+	 6613 29921
6474	0	0	Ki67+	 6613 30377
6475	0	0	Ki67+	 6613 30509
6476	0	0	Ki67+	 6620 30166
6477	0	0	Ki67+	 6626 30207
6478	0	0	Ki67+	 6630 30225
6479	0	0	Ki67+	 6635 30313
6480	0	0	Ki67+	 6638 30371
6481	0	0	Ki67+	 6639 30272
6482	0	0	Ki67+	 6642 30511
6483	0	0	Ki67+	 6647 30314
6484	0	0	Ki67+	 6653 30242
6485	0	0	Ki67+	 6663 30210
6486	0	0	Ki67+	 6667 29787
6487	0	0	Ki67+	 6670 30381
6488	0	0	Ki67+	 6670 30408
6489	0	0	Ki67+	 6675 30173
6490	0	0	Ki67+	 6677 30496
6491	0	0	Ki67+	 6681 30160
6492	0	0	Ki67+	 6683 29822
6493	0	0	Ki67+	 6685 29872
6494	0	0	Ki67+	 6685 30112
6495	0	0	Ki67+	 6686 30150
6496	0	0	Ki67+	 6689 30377
6497	0	0	Ki67+	 6690 30286
6498	0	0	Ki67+	 6707 30177
6499	0	0	Ki67+	 6716 30137
6500	0	0	Ki67+	 6717 29932
6501	0	0	Ki67+	 6723 30009
6502	0	0	Ki67+	 6730 29993
6503	0	0	Ki67+	 6733 30403
6504	0	0	Ki67+	 6740 30468
6505	0	0	Ki67+	 6746 30154
6506	0	0	Ki67+	 6747 29802
6507	0	0	Ki67+	 6755 30079
6508	0	0	Ki67+	 6763 30134
6509	0	0	Ki67+	 6766 29791
6510	0	0	Ki67+	 6768 30469
6511	0	0	Ki67+	 6775 30506
6512	0	0	Ki67+	 6776 30045
6513	0	0	Ki67+	 6781 30106
6514	0	0	Ki67+	 6784 30134
6515	0	0	Ki67+	 6790 30484
6516	0	0	Ki67+	 6793 30092
6517	0	0	Ki67+	 6800 30221
6518	0	0	Ki67+	 6803 30492
6519	0	0	Ki67+	 6805 30080
6520	0	0	Ki67+	 6808 30191
6521	0	0	Ki67+	 6816 30421
6522	0	0	Ki67+	 6825 29805
6523	0	0	Ki67+	 6827 30171
6524	0	0	Ki67+	 6827 30492
6525	0	0	Ki67+	 6828 29770
6526	0	0	Ki67+	 6834 30217
6527	0	0	Ki67+	 6837 29991
6528	0	0	Ki67+	 6841 30125
6529	0	0	Ki67+	 6849 30170
6530	0	0	Ki67+	 6867 30051
6531	0	0	Ki67+	 6876 30206
6532	0	0	Ki67+	 6889 30417
6533	0	0	Ki67+	 6890 29795
6534	0	0	Ki67+	 6890 30035
6535	0	0	Ki67+	 6892 30127
6536	0	0	Ki67+	 6895 30480
6537	0	0	Ki67+	 6916 30411
6538	0	0	Ki67+	 6918 29788
6539	0	0	Ki67+	 6927 29764
6540	0	0	Ki67+	 6937 30434
6541	0	0	Ki67+	 6938 30033
6542	0	0	Ki67+	 6941 30110
6543	0	0	Ki67+	 6942 29995
6544	0	0	Ki67+	 6943 30490
6545	0	0	Ki67+	 6946 29775
6546	0	0	Ki67+	 6949 30406
6547	0	0	Ki67+	 6952 30450
6548	0	0	Ki67+	 6956 30036
6549	0	0	Ki67+	 6957 30478
6550	0	0	Ki67+	 6959 30430
6551	0	0	Ki67+	 6961 30416
6552	0	0	Ki67+	 6962 29794
6553	0	0	Ki67+	 6965 30079
6554	0	0	Ki67+	 6967 30405
6555	0	0	Ki67+	 6973 30139
6556	0	0	Ki67+	 6987 30451
6557	0	0	Ki67+	 6992 30188
6558	0	0	Ki67+	 6992 30380
6559	0	0	Ki67+	 6997 30401
6560	0	0	Ki67+	 7004 30463
6561	0	0	Ki67+	 7004 30488
6562	0	0	Ki67+	 7007 30398
6563	0	0	Ki67+	 7027 30113
6564	0	0	Ki67+	 7039 29783
6565	0	0	Ki67+	 7040 30241
6566	0	0	Ki67+	 7047 30080
6567	0	0	Ki67+	 7054 30441
6568	0	0	Ki67+	 7063 30420
6569	0	0	Ki67+	 7073 30096
6570	0	0	Ki67+	 7082 30400
6571	0	0	Ki67+	 7092 29889
6572	0	0	Ki67+	 7096 30398
6573	0	0	Ki67+	 7104 30094
6574	0	0	Ki67+	 7106 30375
6575	0	0	Ki67+	 7108 29788
6576	0	0	Ki67+	 7109 30104
6577	0	0	Ki67+	 7112 30441
6578	0	0	Ki67+	 7117 30120
6579	0	0	Ki67+	 7117 30146
6580	0	0	Ki67+	 7121 30376
6581	0	0	Ki67+	 7122 30075
6582	0	0	Ki67+	 7123 30316
6583	0	0	Ki67+	 7123 30482
6584	0	0	Ki67+	 7124 29827
6585	0	0	Ki67+	 7137 30035
6586	0	0	Ki67+	 7138 30310
6587	0	0	Ki67+	 7141 29812
6588	0	0	Ki67+	 7141 29833
6589	0	0	Ki67+	 7148 30183
6590	0	0	Ki67+	 7149 30447
6591	0	0	Ki67+	 7149 30467
6592	0	0	Ki67+	 7157 30365
6593	0	0	Ki67+	 7163 30503
6594	0	0	Ki67+	 7165 30065
6595	0	0	Ki67+	 7165 30297
6596	0	0	Ki67+	 7167 29778
6597	0	0	Ki67+	 7190 30373
6598	0	0	Ki67+	 7193 30119
6599	0	0	Ki67+	 7198 30096
6600	0	0	Ki67+	 6411 30643
6601	0	0	Ki67+	 6413 31006
6602	0	0	Ki67+	 6433 30553
6603	0	0	Ki67+	 6439 30567
6604	0	0	Ki67+	 6450 30598
6605	0	0	Ki67+	 6455 30821
6606	0	0	Ki67+	 6459 30563
6607	0	0	Ki67+	 6470 30728
6608	0	0	Ki67+	 6479 30771
6609	0	0	Ki67+	 6480 30846
6610	0	0	Ki67+	 6481 30666
6611	0	0	Ki67+	 6488 30791
6612	0	0	Ki67+	 6496 30643
6613	0	0	Ki67+	 6497 30576
6614	0	0	Ki67+	 6506 30712
6615	0	0	Ki67+	 6511 30771
6616	0	0	Ki67+	 6515 30877
6617	0	0	Ki67+	 6521 30633
6618	0	0	Ki67+	 6537 30785
6619	0	0	Ki67+	 6542 30770
6620	0	0	Ki67+	 6551 30745
6621	0	0	Ki67+	 6553 31294
6622	0	0	Ki67+	 6572 30727
6623	0	0	Ki67+	 6580 30830
6624	0	0	Ki67+	 6591 30531
6625	0	0	Ki67+	 6591 30638
6626	0	0	Ki67+	 6594 30617
6627	0	0	Ki67+	 6597 30905
6628	0	0	Ki67+	 6601 30925
6629	0	0	Ki67+	 6612 30964
6630	0	0	Ki67+	 6617 31091
6631	0	0	Ki67+	 6617 31124
6632	0	0	Ki67+	 6618 30592
6633	0	0	Ki67+	 6618 31022
6634	0	0	Ki67+	 6628 30915
6635	0	0	Ki67+	 6630 30653
6636	0	0	Ki67+	 6633 31072
6637	0	0	Ki67+	 6639 31100
6638	0	0	Ki67+	 6646 30970
6639	0	0	Ki67+	 6652 30572
6640	0	0	Ki67+	 6654 30553
6641	0	0	Ki67+	 6657 31173
6642	0	0	Ki67+	 6658 30905
6643	0	0	Ki67+	 6679 31168
6644	0	0	Ki67+	 6690 30600
6645	0	0	Ki67+	 6710 30835
6646	0	0	Ki67+	 6723 31117
6647	0	0	Ki67+	 6726 31147
6648	0	0	Ki67+	 6728 31082
6649	0	0	Ki67+	 6742 30625
6650	0	0	Ki67+	 6746 30827
6651	0	0	Ki67+	 6748 30558
6652	0	0	Ki67+	 6753 31010
6653	0	0	Ki67+	 6755 30983
6654	0	0	Ki67+	 6759 30864
6655	0	0	Ki67+	 6767 30892
6656	0	0	Ki67+	 6778 30592
6657	0	0	Ki67+	 6788 30568
6658	0	0	Ki67+	 6800 30880
6659	0	0	Ki67+	 6803 30527
6660	0	0	Ki67+	 6804 30731
6661	0	0	Ki67+	 6811 30544
6662	0	0	Ki67+	 6813 30517
6663	0	0	Ki67+	 6814 31056
6664	0	0	Ki67+	 6828 30992
6665	0	0	Ki67+	 6837 30673
6666	0	0	Ki67+	 6839 30546
6667	0	0	Ki67+	 6840 30525
6668	0	0	Ki67+	 6855 30676
6669	0	0	Ki67+	 6860 30873
6670	0	0	Ki67+	 6862 30909
6671	0	0	Ki67+	 6865 30844
6672	0	0	Ki67+	 6888 30546
6673	0	0	Ki67+	 6895 30625
6674	0	0	Ki67+	 6905 30880
6675	0	0	Ki67+	 6931 30952
6676	0	0	Ki67+	 6932 30576
6677	0	0	Ki67+	 6933 30611
6678	0	0	Ki67+	 6952 30976
6679	0	0	Ki67+	 6969 30574
6680	0	0	Ki67+	 6982 30555
6681	0	0	Ki67+	 6997 30589
6682	0	0	Ki67+	 6998 30674
6683	0	0	Ki67+	 6998 30876
6684	0	0	Ki67+	 7001 30704
6685	0	0	Ki67+	 7004 30665
6686	0	0	Ki67+	 7005 31010
6687	0	0	Ki67+	 7009 31151
6688	0	0	Ki67+	 7019 30910
6689	0	0	Ki67+	 7024 30693
6690	0	0	Ki67+	 7041 31174
6691	0	0	Ki67+	 7047 30915
6692	0	0	Ki67+	 7054 30939
6693	0	0	Ki67+	 7061 30693
6694	0	0	Ki67+	 7071 30988
6695	0	0	Ki67+	 7078 30685
6696	0	0	Ki67+	 7080 30757
6697	0	0	Ki67+	 7083 30795
6698	0	0	Ki67+	 7085 30924
6699	0	0	Ki67+	 7086 30982
6700	0	0	Ki67+	 7091 30618
6701	0	0	Ki67+	 7091 30947
6702	0	0	Ki67+	 7106 30746
6703	0	0	Ki67+	 7108 30797
6704	0	0	Ki67+	 7116 30783
6705	0	0	Ki67+	 7117 30943
6706	0	0	Ki67+	 7126 30957
6707	0	0	Ki67+	 7149 30985
6708	0	0	Ki67+	 7175 30783
6709	0	0	Ki67+	 7181 30749
6710	0	0	Ki67+	 6423 31816
6711	0	0	Ki67+	 6424 31834
6712	0	0	Ki67+	 6429 31712
6713	0	0	Ki67+	 6436 31679
6714	0	0	Ki67+	 6444 31572
6715	0	0	Ki67+	 6454 31834
6716	0	0	Ki67+	 6456 31800
6717	0	0	Ki67+	 6465 31538
6718	0	0	Ki67+	 6467 31770
6719	0	0	Ki67+	 6469 31683
6720	0	0	Ki67+	 6483 31940
6721	0	0	Ki67+	 6506 31742
6722	0	0	Ki67+	 6506 31929
6723	0	0	Ki67+	 6517 31406
6724	0	0	Ki67+	 6522 32100
6725	0	0	Ki67+	 6550 31755
6726	0	0	Ki67+	 6560 31515
6727	0	0	Ki67+	 6561 31480
6728	0	0	Ki67+	 6565 31735
6729	0	0	Ki67+	 6585 31372
6730	0	0	Ki67+	 6589 32038
6731	0	0	Ki67+	 6621 32021
6732	0	0	Ki67+	 6623 32038
6733	0	0	Ki67+	 6629 32028
6734	0	0	Ki67+	 6631 32101
6735	0	0	Ki67+	 6661 32054
6736	0	0	Ki67+	 6665 31693
6737	0	0	Ki67+	 6670 31591
6738	0	0	Ki67+	 6684 31865
6739	0	0	Ki67+	 6698 31889
6740	0	0	Ki67+	 6700 31779
6741	0	0	Ki67+	 6711 31889
6742	0	0	Ki67+	 6712 31814
6743	0	0	Ki67+	 6715 31747
6744	0	0	Ki67+	 6723 31691
6745	0	0	Ki67+	 6723 31861
6746	0	0	Ki67+	 6743 31671
6747	0	0	Ki67+	 6759 31719
6748	0	0	Ki67+	 6759 31865
6749	0	0	Ki67+	 6798 31870
6750	0	0	Ki67+	 6809 31823
6751	0	0	Ki67+	 6830 31758
6752	0	0	Ki67+	 6835 31847
6753	0	0	Ki67+	 6860 31772
6754	0	0	Ki67+	 6863 31855
6755	0	0	Ki67+	 6885 31810
6756	0	0	Ki67+	 6892 31768
6757	0	0	Ki67+	 6920 31646
6758	0	0	Ki67+	 6924 31670
6759	0	0	Ki67+	 6925 31812
6760	0	0	Ki67+	 6931 31680
6761	0	0	Ki67+	 6943 31763
6762	0	0	Ki67+	 6946 31582
6763	0	0	Ki67+	 6966 31799
6764	0	0	Ki67+	 6967 31700
6765	0	0	Ki67+	 6969 31562
6766	0	0	Ki67+	 6985 31661
6767	0	0	Ki67+	 6989 31788
6768	0	0	Ki67+	 6991 31746
6769	0	0	Ki67+	 6994 32041
6770	0	0	Ki67+	 6998 31811
6771	0	0	Ki67+	 7014 32073
6772	0	0	Ki67+	 7022 31716
6773	0	0	Ki67+	 7031 31857
6774	0	0	Ki67+	 7033 31650
6775	0	0	Ki67+	 7036 31600
6776	0	0	Ki67+	 7038 31802
6777	0	0	Ki67+	 7046 32080
6778	0	0	Ki67+	 7048 31627
6779	0	0	Ki67+	 7048 31857
6780	0	0	Ki67+	 7050 31676
6781	0	0	Ki67+	 7058 31571
6782	0	0	Ki67+	 7061 31540
6783	0	0	Ki67+	 7066 32095
6784	0	0	Ki67+	 7072 31737
6785	0	0	Ki67+	 7072 31760
6786	0	0	Ki67+	 7077 31555
6787	0	0	Ki67+	 7078 31506
6788	0	0	Ki67+	 7088 31732
6789	0	0	Ki67+	 7093 31773
6790	0	0	Ki67+	 7104 31789
6791	0	0	Ki67+	 7108 32048
6792	0	0	Ki67+	 7112 32020
6793	0	0	Ki67+	 7119 31523
6794	0	0	Ki67+	 7119 31718
6795	0	0	Ki67+	 7125 31756
6796	0	0	Ki67+	 7126 32083
6797	0	0	Ki67+	 7137 31475
6798	0	0	Ki67+	 7139 31392
6799	0	0	Ki67+	 7150 31437
6800	0	0	Ki67+	 7152 31398
6801	0	0	Ki67+	 7156 31320
6802	0	0	Ki67+	 7157 31502
6803	0	0	Ki67+	 7164 31455
6804	0	0	Ki67+	 7170 31402
6805	0	0	Ki67+	 7172 31485
6806	0	0	Ki67+	 7173 31357
6807	0	0	Ki67+	 7180 32070
6808	0	0	Ki67+	 7181 31725
6809	0	0	Ki67+	 7192 31759
6810	0	0	Ki67+	 7194 31464
6811	0	0	Ki67+	 7198 31419
6812	0	0	Ki67+	 7198 31690
6813	0	0	Ki67+	 6409 32717
6814	0	0	Ki67+	 6416 32393
6815	0	0	Ki67+	 6423 32462
6816	0	0	Ki67+	 6423 32794
6817	0	0	Ki67+	 6431 32414
6818	0	0	Ki67+	 6438 32788
6819	0	0	Ki67+	 6449 32828
6820	0	0	Ki67+	 6455 32448
6821	0	0	Ki67+	 6470 32155
6822	0	0	Ki67+	 6471 32134
6823	0	0	Ki67+	 6472 32785
6824	0	0	Ki67+	 6482 32391
6825	0	0	Ki67+	 6482 32774
6826	0	0	Ki67+	 6509 32473
6827	0	0	Ki67+	 6512 32114
6828	0	0	Ki67+	 6520 32778
6829	0	0	Ki67+	 6528 32531
6830	0	0	Ki67+	 6531 32511
6831	0	0	Ki67+	 6533 32349
6832	0	0	Ki67+	 6536 32333
6833	0	0	Ki67+	 6538 32371
6834	0	0	Ki67+	 6544 32765
6835	0	0	Ki67+	 6551 32791
6836	0	0	Ki67+	 6553 32872
6837	0	0	Ki67+	 6570 32372
6838	0	0	Ki67+	 6587 32768
6839	0	0	Ki67+	 6595 32384
6840	0	0	Ki67+	 6598 32889
6841	0	0	Ki67+	 6601 32117
6842	0	0	Ki67+	 6610 32877
6843	0	0	Ki67+	 6617 32908
6844	0	0	Ki67+	 6647 32527
6845	0	0	Ki67+	 6654 32155
6846	0	0	Ki67+	 6658 32172
6847	0	0	Ki67+	 6660 32341
6848	0	0	Ki67+	 6662 32887
6849	0	0	Ki67+	 6663 32520
6850	0	0	Ki67+	 6664 32311
6851	0	0	Ki67+	 6666 32191
6852	0	0	Ki67+	 6679 32903
6853	0	0	Ki67+	 6682 32818
6854	0	0	Ki67+	 6686 32155
6855	0	0	Ki67+	 6692 32319
6856	0	0	Ki67+	 6703 32370
6857	0	0	Ki67+	 6703 32870
6858	0	0	Ki67+	 6717 32127
6859	0	0	Ki67+	 6723 32386
6860	0	0	Ki67+	 6733 32871
6861	0	0	Ki67+	 6734 32312
6862	0	0	Ki67+	 6741 32345
6863	0	0	Ki67+	 6750 32204
6864	0	0	Ki67+	 6751 32294
6865	0	0	Ki67+	 6756 32366
6866	0	0	Ki67+	 6761 32887
6867	0	0	Ki67+	 6771 32873
6868	0	0	Ki67+	 6781 32866
6869	0	0	Ki67+	 6810 32238
6870	0	0	Ki67+	 6816 32879
6871	0	0	Ki67+	 6826 32231
6872	0	0	Ki67+	 6833 32242
6873	0	0	Ki67+	 6838 32764
6874	0	0	Ki67+	 6860 32764
6875	0	0	Ki67+	 6889 32677
6876	0	0	Ki67+	 6891 32657
6877	0	0	Ki67+	 6892 32867
6878	0	0	Ki67+	 6899 32185
6879	0	0	Ki67+	 6901 32695
6880	0	0	Ki67+	 6908 32215
6881	0	0	Ki67+	 6913 32116
6882	0	0	Ki67+	 6914 32242
6883	0	0	Ki67+	 6917 32370
6884	0	0	Ki67+	 6919 32458
6885	0	0	Ki67+	 6924 32871
6886	0	0	Ki67+	 6928 32327
6887	0	0	Ki67+	 6929 32691
6888	0	0	Ki67+	 6932 32277
6889	0	0	Ki67+	 6933 32490
6890	0	0	Ki67+	 6934 32149
6891	0	0	Ki67+	 6936 32906
6892	0	0	Ki67+	 6937 32649
6893	0	0	Ki67+	 6937 32784
6894	0	0	Ki67+	 6945 32422
6895	0	0	Ki67+	 6949 32679
6896	0	0	Ki67+	 6955 32885
6897	0	0	Ki67+	 6956 32669
6898	0	0	Ki67+	 6963 32519
6899	0	0	Ki67+	 6965 32452
6900	0	0	Ki67+	 6970 32335
6901	0	0	Ki67+	 6971 32418
6902	0	0	Ki67+	 6977 32667
6903	0	0	Ki67+	 6985 32141
6904	0	0	Ki67+	 6986 32888
6905	0	0	Ki67+	 6992 32761
6906	0	0	Ki67+	 6994 32537
6907	0	0	Ki67+	 6995 32874
6908	0	0	Ki67+	 7000 32302
6909	0	0	Ki67+	 7000 32706
6910	0	0	Ki67+	 7003 32291
6911	0	0	Ki67+	 7017 32759
6912	0	0	Ki67+	 7018 32684
6913	0	0	Ki67+	 7019 32214
6914	0	0	Ki67+	 7021 32470
6915	0	0	Ki67+	 7027 32700
6916	0	0	Ki67+	 7030 32226
6917	0	0	Ki67+	 7034 32521
6918	0	0	Ki67+	 7054 32214
6919	0	0	Ki67+	 7075 32705
6920	0	0	Ki67+	 7080 32657
6921	0	0	Ki67+	 7091 32239
6922	0	0	Ki67+	 7094 32179
6923	0	0	Ki67+	 7097 32225
6924	0	0	Ki67+	 7102 32130
6925	0	0	Ki67+	 7103 32717
6926	0	0	Ki67+	 7104 32163
6927	0	0	Ki67+	 7109 32190
6928	0	0	Ki67+	 7117 32248
6929	0	0	Ki67+	 7124 32640
6930	0	0	Ki67+	 7124 32715
6931	0	0	Ki67+	 7127 32750
6932	0	0	Ki67+	 7128 32233
6933	0	0	Ki67+	 7141 32137
6934	0	0	Ki67+	 7142 32812
6935	0	0	Ki67+	 7144 32619
6936	0	0	Ki67+	 7145 32372
6937	0	0	Ki67+	 7146 32775
6938	0	0	Ki67+	 7151 32751
6939	0	0	Ki67+	 7156 32140
6940	0	0	Ki67+	 7160 32308
6941	0	0	Ki67+	 7163 32237
6942	0	0	Ki67+	 7168 32338
6943	0	0	Ki67+	 7176 32114
6944	0	0	Ki67+	 7179 32644
6945	0	0	Ki67+	 7186 32330
6946	0	0	Ki67+	 7187 32295
6947	0	0	Ki67+	 7190 32688
6948	0	0	Ki67+	 7196 32673
6949	0	0	Ki67+	 7198 32377
6950	0	0	Ki67+	 6401 32993
6951	0	0	Ki67+	 6401 33583
6952	0	0	Ki67+	 6407 33216
6953	0	0	Ki67+	 6409 32952
6954	0	0	Ki67+	 6414 33278
6955	0	0	Ki67+	 6416 32982
6956	0	0	Ki67+	 6421 33015
6957	0	0	Ki67+	 6423 33248
6958	0	0	Ki67+	 6425 33533
6959	0	0	Ki67+	 6429 33086
6960	0	0	Ki67+	 6436 33303
6961	0	0	Ki67+	 6442 33228
6962	0	0	Ki67+	 6445 32990
6963	0	0	Ki67+	 6448 33399
6964	0	0	Ki67+	 6449 33385
6965	0	0	Ki67+	 6456 33202
6966	0	0	Ki67+	 6457 33513
6967	0	0	Ki67+	 6472 33311
6968	0	0	Ki67+	 6493 33267
6969	0	0	Ki67+	 6494 33231
6970	0	0	Ki67+	 6496 33066
6971	0	0	Ki67+	 6504 33198
6972	0	0	Ki67+	 6508 33174
6973	0	0	Ki67+	 6509 33302
6974	0	0	Ki67+	 6510 33316
6975	0	0	Ki67+	 6523 33010
6976	0	0	Ki67+	 6523 33222
6977	0	0	Ki67+	 6523 33502
6978	0	0	Ki67+	 6537 33175
6979	0	0	Ki67+	 6537 33362
6980	0	0	Ki67+	 6538 32973
6981	0	0	Ki67+	 6547 33231
6982	0	0	Ki67+	 6548 33645
6983	0	0	Ki67+	 6554 33194
6984	0	0	Ki67+	 6557 33328
6985	0	0	Ki67+	 6558 33601
6986	0	0	Ki67+	 6559 33688
6987	0	0	Ki67+	 6560 32948
6988	0	0	Ki67+	 6582 33045
6989	0	0	Ki67+	 6583 33111
6990	0	0	Ki67+	 6594 33035
6991	0	0	Ki67+	 6595 33567
6992	0	0	Ki67+	 6603 33294
6993	0	0	Ki67+	 6606 33308
6994	0	0	Ki67+	 6618 33231
6995	0	0	Ki67+	 6620 33639
6996	0	0	Ki67+	 6626 32987
6997	0	0	Ki67+	 6626 33510
6998	0	0	Ki67+	 6629 32949
6999	0	0	Ki67+	 6630 33702
7000	0	0	Ki67+	 6631 33531
7001	0	0	Ki67+	 6633 33064
7002	0	0	Ki67+	 6634 33561
7003	0	0	Ki67+	 6637 33028
7004	0	0	Ki67+	 6638 33659
7005	0	0	Ki67+	 6647 33016
7006	0	0	Ki67+	 6653 33681
7007	0	0	Ki67+	 6657 32953
7008	0	0	Ki67+	 6659 33046
7009	0	0	Ki67+	 6665 33427
7010	0	0	Ki67+	 6669 33663
7011	0	0	Ki67+	 6672 33600
7012	0	0	Ki67+	 6681 32983
7013	0	0	Ki67+	 6682 32994
7014	0	0	Ki67+	 6693 33197
7015	0	0	Ki67+	 6697 33014
7016	0	0	Ki67+	 6701 32934
7017	0	0	Ki67+	 6701 32956
7018	0	0	Ki67+	 6708 33685
7019	0	0	Ki67+	 6713 33138
7020	0	0	Ki67+	 6716 33654
7021	0	0	Ki67+	 6733 33634
7022	0	0	Ki67+	 6736 33584
7023	0	0	Ki67+	 6739 33276
7024	0	0	Ki67+	 6743 32955
7025	0	0	Ki67+	 6747 33128
7026	0	0	Ki67+	 6754 33299
7027	0	0	Ki67+	 6759 33118
7028	0	0	Ki67+	 6766 33143
7029	0	0	Ki67+	 6772 32992
7030	0	0	Ki67+	 6776 33225
7031	0	0	Ki67+	 6778 33548
7032	0	0	Ki67+	 6783 33171
7033	0	0	Ki67+	 6788 32978
7034	0	0	Ki67+	 6795 33439
7035	0	0	Ki67+	 6800 33270
7036	0	0	Ki67+	 6804 33429
7037	0	0	Ki67+	 6806 33190
7038	0	0	Ki67+	 6809 33112
7039	0	0	Ki67+	 6815 33321
7040	0	0	Ki67+	 6821 32971
7041	0	0	Ki67+	 6822 33228
7042	0	0	Ki67+	 6827 33102
7043	0	0	Ki67+	 6828 33245
7044	0	0	Ki67+	 6845 33248
7045	0	0	Ki67+	 6846 33691
7046	0	0	Ki67+	 6858 32966
7047	0	0	Ki67+	 6866 33699
7048	0	0	Ki67+	 6867 33214
7049	0	0	Ki67+	 6875 33097
7050	0	0	Ki67+	 6880 33125
7051	0	0	Ki67+	 6885 33605
7052	0	0	Ki67+	 6890 32977
7053	0	0	Ki67+	 6895 33225
7054	0	0	Ki67+	 6896 33633
7055	0	0	Ki67+	 6904 33239
7056	0	0	Ki67+	 6910 33110
7057	0	0	Ki67+	 6917 33064
7058	0	0	Ki67+	 6920 33295
7059	0	0	Ki67+	 6937 33388
7060	0	0	Ki67+	 6942 33056
7061	0	0	Ki67+	 6953 33523
7062	0	0	Ki67+	 6953 33554
7063	0	0	Ki67+	 6958 33001
7064	0	0	Ki67+	 6959 32927
7065	0	0	Ki67+	 6969 32983
7066	0	0	Ki67+	 6973 33045
7067	0	0	Ki67+	 6973 33322
7068	0	0	Ki67+	 6976 33071
7069	0	0	Ki67+	 6977 33018
7070	0	0	Ki67+	 6978 33578
7071	0	0	Ki67+	 6990 33121
7072	0	0	Ki67+	 6990 33561
7073	0	0	Ki67+	 6997 33078
7074	0	0	Ki67+	 6999 32995
7075	0	0	Ki67+	 7010 33024
7076	0	0	Ki67+	 7016 33047
7077	0	0	Ki67+	 7025 33422
7078	0	0	Ki67+	 7032 33333
7079	0	0	Ki67+	 7038 32971
7080	0	0	Ki67+	 7041 33137
7081	0	0	Ki67+	 7044 33023
7082	0	0	Ki67+	 7046 33627
7083	0	0	Ki67+	 7052 33419
7084	0	0	Ki67+	 7053 33407
7085	0	0	Ki67+	 7058 32986
7086	0	0	Ki67+	 7061 33441
7087	0	0	Ki67+	 7069 33027
7088	0	0	Ki67+	 7071 33425
7089	0	0	Ki67+	 7071 33618
7090	0	0	Ki67+	 7081 33127
7091	0	0	Ki67+	 7083 33162
7092	0	0	Ki67+	 7090 32967
7093	0	0	Ki67+	 7093 33077
7094	0	0	Ki67+	 7103 33053
7095	0	0	Ki67+	 7107 32946
7096	0	0	Ki67+	 7117 33338
7097	0	0	Ki67+	 7117 33491
7098	0	0	Ki67+	 7119 33379
7099	0	0	Ki67+	 7127 32948
7100	0	0	Ki67+	 7127 33093
7101	0	0	Ki67+	 7134 33046
7102	0	0	Ki67+	 7145 33421
7103	0	0	Ki67+	 7148 33164
7104	0	0	Ki67+	 7148 33325
7105	0	0	Ki67+	 7148 33370
7106	0	0	Ki67+	 7152 33571
7107	0	0	Ki67+	 7156 33619
7108	0	0	Ki67+	 7160 33119
7109	0	0	Ki67+	 7160 33289
7110	0	0	Ki67+	 7162 33034
7111	0	0	Ki67+	 7167 33477
7112	0	0	Ki67+	 7169 32939
7113	0	0	Ki67+	 7171 33627
7114	0	0	Ki67+	 7173 33083
7115	0	0	Ki67+	 7176 33644
7116	0	0	Ki67+	 7179 33029
7117	0	0	Ki67+	 7183 33161
7118	0	0	Ki67+	 7184 33629
7119	0	0	Ki67+	 7185 33422
7120	0	0	Ki67+	 7185 33603
7121	0	0	Ki67+	 7188 33310
7122	0	0	Ki67+	 7193 32983
7123	0	0	Ki67+	 7193 33131
7124	0	0	Ki67+	 7199 33442
7125	0	0	Ki67+	 6405 33847
7126	0	0	Ki67+	 6405 34492
7127	0	0	Ki67+	 6407 33874
7128	0	0	Ki67+	 6409 34365
7129	0	0	Ki67+	 6410 33794
7130	0	0	Ki67+	 6420 34394
7131	0	0	Ki67+	 6422 33830
7132	0	0	Ki67+	 6422 34312
7133	0	0	Ki67+	 6424 33852
7134	0	0	Ki67+	 6425 34293
7135	0	0	Ki67+	 6427 33750
7136	0	0	Ki67+	 6450 33879
7137	0	0	Ki67+	 6459 33815
7138	0	0	Ki67+	 6466 34103
7139	0	0	Ki67+	 6468 34309
7140	0	0	Ki67+	 6469 34354
7141	0	0	Ki67+	 6475 33776
7142	0	0	Ki67+	 6478 33986
7143	0	0	Ki67+	 6480 34131
7144	0	0	Ki67+	 6484 33856
7145	0	0	Ki67+	 6491 34315
7146	0	0	Ki67+	 6496 33794
7147	0	0	Ki67+	 6496 34334
7148	0	0	Ki67+	 6501 33780
7149	0	0	Ki67+	 6503 34371
7150	0	0	Ki67+	 6506 33833
7151	0	0	Ki67+	 6518 33973
7152	0	0	Ki67+	 6520 34009
7153	0	0	Ki67+	 6537 33840
7154	0	0	Ki67+	 6542 34387
7155	0	0	Ki67+	 6553 34160
7156	0	0	Ki67+	 6560 33788
7157	0	0	Ki67+	 6565 34329
7158	0	0	Ki67+	 6570 34360
7159	0	0	Ki67+	 6571 34057
7160	0	0	Ki67+	 6582 34307
7161	0	0	Ki67+	 6592 33887
7162	0	0	Ki67+	 6594 34015
7163	0	0	Ki67+	 6597 34186
7164	0	0	Ki67+	 6599 33803
7165	0	0	Ki67+	 6602 34258
7166	0	0	Ki67+	 6614 34374
7167	0	0	Ki67+	 6618 33905
7168	0	0	Ki67+	 6618 33956
7169	0	0	Ki67+	 6627 34500
7170	0	0	Ki67+	 6631 33745
7171	0	0	Ki67+	 6636 34302
7172	0	0	Ki67+	 6643 34122
7173	0	0	Ki67+	 6645 34085
7174	0	0	Ki67+	 6648 34106
7175	0	0	Ki67+	 6661 34132
7176	0	0	Ki67+	 6662 34436
7177	0	0	Ki67+	 6665 33814
7178	0	0	Ki67+	 6669 33834
7179	0	0	Ki67+	 6670 34273
7180	0	0	Ki67+	 6670 34397
7181	0	0	Ki67+	 6671 33895
7182	0	0	Ki67+	 6671 34181
7183	0	0	Ki67+	 6681 34507
7184	0	0	Ki67+	 6683 34228
7185	0	0	Ki67+	 6686 34308
7186	0	0	Ki67+	 6688 34418
7187	0	0	Ki67+	 6691 34505
7188	0	0	Ki67+	 6700 33822
7189	0	0	Ki67+	 6704 34105
7190	0	0	Ki67+	 6709 33861
7191	0	0	Ki67+	 6710 34323
7192	0	0	Ki67+	 6711 34113
7193	0	0	Ki67+	 6714 34004
7194	0	0	Ki67+	 6714 34136
7195	0	0	Ki67+	 6720 34361
7196	0	0	Ki67+	 6722 34172
7197	0	0	Ki67+	 6727 34097
7198	0	0	Ki67+	 6735 33900
7199	0	0	Ki67+	 6744 34280
7200	0	0	Ki67+	 6749 33930
7201	0	0	Ki67+	 6752 34110
7202	0	0	Ki67+	 6758 34198
7203	0	0	Ki67+	 6762 34284
7204	0	0	Ki67+	 6768 34313
7205	0	0	Ki67+	 6773 34452
7206	0	0	Ki67+	 6777 33825
7207	0	0	Ki67+	 6785 33999
7208	0	0	Ki67+	 6785 34190
7209	0	0	Ki67+	 6791 34269
7210	0	0	Ki67+	 6793 33768
7211	0	0	Ki67+	 6800 34295
7212	0	0	Ki67+	 6802 34250
7213	0	0	Ki67+	 6812 34279
7214	0	0	Ki67+	 6815 34051
7215	0	0	Ki67+	 6825 33916
7216	0	0	Ki67+	 6836 34082
7217	0	0	Ki67+	 6837 33748
7218	0	0	Ki67+	 6837 33931
7219	0	0	Ki67+	 6845 34103
7220	0	0	Ki67+	 6847 34047
7221	0	0	Ki67+	 6851 33820
7222	0	0	Ki67+	 6856 33786
7223	0	0	Ki67+	 6859 33850
7224	0	0	Ki67+	 6867 33923
7225	0	0	Ki67+	 6867 34022
7226	0	0	Ki67+	 6869 34285
7227	0	0	Ki67+	 6878 33956
7228	0	0	Ki67+	 6882 33797
7229	0	0	Ki67+	 6888 33996
7230	0	0	Ki67+	 6893 34398
7231	0	0	Ki67+	 6894 34439
7232	0	0	Ki67+	 6895 33955
7233	0	0	Ki67+	 6895 34004
7234	0	0	Ki67+	 6897 34202
7235	0	0	Ki67+	 6909 34427
7236	0	0	Ki67+	 6910 34061
7237	0	0	Ki67+	 6911 34049
7238	0	0	Ki67+	 6912 33987
7239	0	0	Ki67+	 6927 34068
7240	0	0	Ki67+	 6927 34103
7241	0	0	Ki67+	 6928 33994
7242	0	0	Ki67+	 6928 34508
7243	0	0	Ki67+	 6945 34089
7244	0	0	Ki67+	 6959 34071
7245	0	0	Ki67+	 6971 34251
7246	0	0	Ki67+	 6985 33793
7247	0	0	Ki67+	 6987 34221
7248	0	0	Ki67+	 6999 33727
7249	0	0	Ki67+	 7001 34266
7250	0	0	Ki67+	 7006 33765
7251	0	0	Ki67+	 7010 34255
7252	0	0	Ki67+	 7011 33896
7253	0	0	Ki67+	 7019 34373
7254	0	0	Ki67+	 7029 33874
7255	0	0	Ki67+	 7031 33934
7256	0	0	Ki67+	 7040 34000
7257	0	0	Ki67+	 7041 34013
7258	0	0	Ki67+	 7042 33913
7259	0	0	Ki67+	 7045 33766
7260	0	0	Ki67+	 7047 34502
7261	0	0	Ki67+	 7048 34359
7262	0	0	Ki67+	 7049 34039
7263	0	0	Ki67+	 7056 34331
7264	0	0	Ki67+	 7059 34129
7265	0	0	Ki67+	 7063 34285
7266	0	0	Ki67+	 7064 34042
7267	0	0	Ki67+	 7071 33806
7268	0	0	Ki67+	 7075 33796
7269	0	0	Ki67+	 7075 34493
7270	0	0	Ki67+	 7076 33718
7271	0	0	Ki67+	 7076 34231
7272	0	0	Ki67+	 7076 34313
7273	0	0	Ki67+	 7077 33875
7274	0	0	Ki67+	 7078 33906
7275	0	0	Ki67+	 7079 34452
7276	0	0	Ki67+	 7082 34185
7277	0	0	Ki67+	 7086 33802
7278	0	0	Ki67+	 7089 33831
7279	0	0	Ki67+	 7090 33782
7280	0	0	Ki67+	 7090 34153
7281	0	0	Ki67+	 7093 34296
7282	0	0	Ki67+	 7095 33983
7283	0	0	Ki67+	 7097 33899
7284	0	0	Ki67+	 7098 33803
7285	0	0	Ki67+	 7104 33950
7286	0	0	Ki67+	 7108 33755
7287	0	0	Ki67+	 7109 34270
7288	0	0	Ki67+	 7110 33843
7289	0	0	Ki67+	 7112 33971
7290	0	0	Ki67+	 7115 34255
7291	0	0	Ki67+	 7124 34323
7292	0	0	Ki67+	 7126 34143
7293	0	0	Ki67+	 7132 34358
7294	0	0	Ki67+	 7135 34394
7295	0	0	Ki67+	 7142 33931
7296	0	0	Ki67+	 7160 34390
7297	0	0	Ki67+	 7161 33954
7298	0	0	Ki67+	 7170 34399
7299	0	0	Ki67+	 7182 34170
7300	0	0	Ki67+	 7188 34347
7301	0	0	Ki67+	 7188 34375
7302	0	0	Ki67+	 6406 35235
7303	0	0	Ki67+	 6416 34623
7304	0	0	Ki67+	 6435 34932
7305	0	0	Ki67+	 6435 35178
7306	0	0	Ki67+	 6443 35240
7307	0	0	Ki67+	 6456 35286
7308	0	0	Ki67+	 6460 34950
7309	0	0	Ki67+	 6462 35069
7310	0	0	Ki67+	 6484 34954
7311	0	0	Ki67+	 6495 34865
7312	0	0	Ki67+	 6500 34947
7313	0	0	Ki67+	 6506 35098
7314	0	0	Ki67+	 6508 34688
7315	0	0	Ki67+	 6512 34855
7316	0	0	Ki67+	 6515 35186
7317	0	0	Ki67+	 6518 34970
7318	0	0	Ki67+	 6525 35195
7319	0	0	Ki67+	 6528 34997
7320	0	0	Ki67+	 6536 34902
7321	0	0	Ki67+	 6541 34947
7322	0	0	Ki67+	 6545 34879
7323	0	0	Ki67+	 6555 34959
7324	0	0	Ki67+	 6563 34805
7325	0	0	Ki67+	 6569 34921
7326	0	0	Ki67+	 6581 34971
7327	0	0	Ki67+	 6582 35305
7328	0	0	Ki67+	 6597 34713
7329	0	0	Ki67+	 6599 34901
7330	0	0	Ki67+	 6614 34607
7331	0	0	Ki67+	 6623 34513
7332	0	0	Ki67+	 6627 34971
7333	0	0	Ki67+	 6632 34887
7334	0	0	Ki67+	 6651 34909
7335	0	0	Ki67+	 6652 35280
7336	0	0	Ki67+	 6667 35243
7337	0	0	Ki67+	 6696 34594
7338	0	0	Ki67+	 6705 34895
7339	0	0	Ki67+	 6709 34838
7340	0	0	Ki67+	 6727 34944
7341	0	0	Ki67+	 6729 34970
7342	0	0	Ki67+	 6732 35299
7343	0	0	Ki67+	 6738 34844
7344	0	0	Ki67+	 6744 34956
7345	0	0	Ki67+	 6745 34757
7346	0	0	Ki67+	 6747 35143
7347	0	0	Ki67+	 6755 34555
7348	0	0	Ki67+	 6760 35008
7349	0	0	Ki67+	 6766 34932
7350	0	0	Ki67+	 6776 34990
7351	0	0	Ki67+	 6777 34832
7352	0	0	Ki67+	 6781 34687
7353	0	0	Ki67+	 6786 34702
7354	0	0	Ki67+	 6788 34860
7355	0	0	Ki67+	 6789 34962
7356	0	0	Ki67+	 6792 34830
7357	0	0	Ki67+	 6794 34927
7358	0	0	Ki67+	 6797 35181
7359	0	0	Ki67+	 6806 35305
7360	0	0	Ki67+	 6813 35003
7361	0	0	Ki67+	 6815 35194
7362	0	0	Ki67+	 6819 35294
7363	0	0	Ki67+	 6824 35009
7364	0	0	Ki67+	 6829 35177
7365	0	0	Ki67+	 6834 34854
7366	0	0	Ki67+	 6839 34820
7367	0	0	Ki67+	 6843 35153
7368	0	0	Ki67+	 6850 34939
7369	0	0	Ki67+	 6857 35229
7370	0	0	Ki67+	 6870 34897
7371	0	0	Ki67+	 6885 34770
7372	0	0	Ki67+	 6887 34552
7373	0	0	Ki67+	 6888 34842
7374	0	0	Ki67+	 6893 34806
7375	0	0	Ki67+	 6898 35150
7376	0	0	Ki67+	 6902 35232
7377	0	0	Ki67+	 6911 35145
7378	0	0	Ki67+	 6923 34537
7379	0	0	Ki67+	 6931 34658
7380	0	0	Ki67+	 6933 35262
7381	0	0	Ki67+	 6941 35167
7382	0	0	Ki67+	 6947 34692
7383	0	0	Ki67+	 6953 34763
7384	0	0	Ki67+	 6953 35031
7385	0	0	Ki67+	 6959 35210
7386	0	0	Ki67+	 6960 35267
7387	0	0	Ki67+	 6961 34516
7388	0	0	Ki67+	 6969 35309
7389	0	0	Ki67+	 6973 35043
7390	0	0	Ki67+	 6974 34913
7391	0	0	Ki67+	 6976 34677
7392	0	0	Ki67+	 6985 34651
7393	0	0	Ki67+	 6985 34832
7394	0	0	Ki67+	 6986 35277
7395	0	0	Ki67+	 6995 34522
7396	0	0	Ki67+	 6998 35197
7397	0	0	Ki67+	 6999 34642
7398	0	0	Ki67+	 7002 35152
7399	0	0	Ki67+	 7004 34774
7400	0	0	Ki67+	 7005 35165
7401	0	0	Ki67+	 7008 34821
7402	0	0	Ki67+	 7019 35161
7403	0	0	Ki67+	 7021 34767
7404	0	0	Ki67+	 7023 34648
7405	0	0	Ki67+	 7033 34720
7406	0	0	Ki67+	 7033 34794
7407	0	0	Ki67+	 7045 35088
7408	0	0	Ki67+	 7047 34656
7409	0	0	Ki67+	 7048 35182
7410	0	0	Ki67+	 7048 35232
7411	0	0	Ki67+	 7050 35121
7412	0	0	Ki67+	 7052 34873
7413	0	0	Ki67+	 7058 34896
7414	0	0	Ki67+	 7063 35250
7415	0	0	Ki67+	 7070 34611
7416	0	0	Ki67+	 7071 35092
7417	0	0	Ki67+	 7080 34602
7418	0	0	Ki67+	 7084 35019
7419	0	0	Ki67+	 7088 35128
7420	0	0	Ki67+	 7090 34855
7421	0	0	Ki67+	 7111 35113
7422	0	0	Ki67+	 7115 35165
7423	0	0	Ki67+	 7117 34633
7424	0	0	Ki67+	 7117 34959
7425	0	0	Ki67+	 7119 34928
7426	0	0	Ki67+	 7122 34869
7427	0	0	Ki67+	 7124 35173
7428	0	0	Ki67+	 7128 35211
7429	0	0	Ki67+	 7135 34895
7430	0	0	Ki67+	 7144 35183
7431	0	0	Ki67+	 7154 35220
7432	0	0	Ki67+	 7155 35160
7433	0	0	Ki67+	 7157 34585
7434	0	0	Ki67+	 7157 34610
7435	0	0	Ki67+	 7164 35130
7436	0	0	Ki67+	 7164 35177
7437	0	0	Ki67+	 7169 35148
7438	0	0	Ki67+	 7172 34599
7439	0	0	Ki67+	 7173 35302
7440	0	0	Ki67+	 7177 34654
7441	0	0	Ki67+	 7179 34987
7442	0	0	Ki67+	 7184 35018
7443	0	0	Ki67+	 7190 35200
7444	0	0	Ki67+	 7193 35173
7445	0	0	Ki67+	 7198 34624
7446	0	0	Ki67+	 6418 35394
7447	0	0	Ki67+	 6421 35634
7448	0	0	Ki67+	 6424 35439
7449	0	0	Ki67+	 6433 35549
7450	0	0	Ki67+	 6433 35945
7451	0	0	Ki67+	 6433 35992
7452	0	0	Ki67+	 6437 35976
7453	0	0	Ki67+	 6442 35319
7454	0	0	Ki67+	 6444 35597
7455	0	0	Ki67+	 6444 35639
7456	0	0	Ki67+	 6445 35415
7457	0	0	Ki67+	 6475 35574
7458	0	0	Ki67+	 6477 35594
7459	0	0	Ki67+	 6482 36103
7460	0	0	Ki67+	 6495 35523
7461	0	0	Ki67+	 6496 35561
7462	0	0	Ki67+	 6512 35588
7463	0	0	Ki67+	 6530 35576
7464	0	0	Ki67+	 6532 35833
7465	0	0	Ki67+	 6534 35556
7466	0	0	Ki67+	 6549 35465
7467	0	0	Ki67+	 6553 35450
7468	0	0	Ki67+	 6558 35610
7469	0	0	Ki67+	 6564 35477
7470	0	0	Ki67+	 6566 35523
7471	0	0	Ki67+	 6570 35436
7472	0	0	Ki67+	 6582 35411
7473	0	0	Ki67+	 6597 35383
7474	0	0	Ki67+	 6599 35364
7475	0	0	Ki67+	 6604 35940
7476	0	0	Ki67+	 6607 35400
7477	0	0	Ki67+	 6618 35603
7478	0	0	Ki67+	 6632 35402
7479	0	0	Ki67+	 6633 35939
7480	0	0	Ki67+	 6645 35315
7481	0	0	Ki67+	 6653 35459
7482	0	0	Ki67+	 6660 35624
7483	0	0	Ki67+	 6666 35582
7484	0	0	Ki67+	 6672 36020
7485	0	0	Ki67+	 6674 35430
7486	0	0	Ki67+	 6679 35665
7487	0	0	Ki67+	 6687 35397
7488	0	0	Ki67+	 6711 35506
7489	0	0	Ki67+	 6717 35945
7490	0	0	Ki67+	 6724 35657
7491	0	0	Ki67+	 6732 35437
7492	0	0	Ki67+	 6739 35319
7493	0	0	Ki67+	 6741 35634
7494	0	0	Ki67+	 6743 35506
7495	0	0	Ki67+	 6751 35610
7496	0	0	Ki67+	 6752 35569
7497	0	0	Ki67+	 6755 35532
7498	0	0	Ki67+	 6793 35954
7499	0	0	Ki67+	 6798 35599
7500	0	0	Ki67+	 6831 35514
7501	0	0	Ki67+	 6837 35474
7502	0	0	Ki67+	 6849 35313
7503	0	0	Ki67+	 6849 35567
7504	0	0	Ki67+	 6861 35923
7505	0	0	Ki67+	 6879 35926
7506	0	0	Ki67+	 6893 35510
7507	0	0	Ki67+	 6894 35654
7508	0	0	Ki67+	 6894 35676
7509	0	0	Ki67+	 6895 35905
7510	0	0	Ki67+	 6908 35440
7511	0	0	Ki67+	 6915 35466
7512	0	0	Ki67+	 6929 35579
7513	0	0	Ki67+	 6933 35469
7514	0	0	Ki67+	 6933 35962
7515	0	0	Ki67+	 6938 35317
7516	0	0	Ki67+	 6956 35958
7517	0	0	Ki67+	 6970 35390
7518	0	0	Ki67+	 6977 35914
7519	0	0	Ki67+	 6978 35473
7520	0	0	Ki67+	 7026 35615
7521	0	0	Ki67+	 7048 35587
7522	0	0	Ki67+	 7051 35607
7523	0	0	Ki67+	 7055 35573
7524	0	0	Ki67+	 7067 35524
7525	0	0	Ki67+	 7074 35904
7526	0	0	Ki67+	 7094 35550
7527	0	0	Ki67+	 7110 35709
7528	0	0	Ki67+	 7112 35617
7529	0	0	Ki67+	 7117 35938
7530	0	0	Ki67+	 7131 35900
7531	0	0	Ki67+	 7141 35808
7532	0	0	Ki67+	 7142 35848
7533	0	0	Ki67+	 7146 36074
7534	0	0	Ki67+	 7150 35913
7535	0	0	Ki67+	 7170 35967
7536	0	0	Ki67+	 7173 35933
7537	0	0	Ki67+	 7175 35733
7538	0	0	Ki67+	 7177 35957
7539	0	0	Ki67+	 7182 36076
7540	0	0	Ki67+	 7184 35893
7541	0	0	Ki67+	 7187 35995
7542	0	0	Ki67+	 7193 35965
7543	0	0	Ki67+	 7197 35691
7544	0	0	Ki67+	 6401 36370
7545	0	0	Ki67+	 6406 36826
7546	0	0	Ki67+	 6407 36604
7547	0	0	Ki67+	 6411 36342
7548	0	0	Ki67+	 6411 36469
7549	0	0	Ki67+	 6413 36496
7550	0	0	Ki67+	 6418 36114
7551	0	0	Ki67+	 6422 36430
7552	0	0	Ki67+	 6422 36516
7553	0	0	Ki67+	 6430 36866
7554	0	0	Ki67+	 6435 36273
7555	0	0	Ki67+	 6439 36630
7556	0	0	Ki67+	 6441 36369
7557	0	0	Ki67+	 6450 36633
7558	0	0	Ki67+	 6454 36806
7559	0	0	Ki67+	 6456 36689
7560	0	0	Ki67+	 6457 36395
7561	0	0	Ki67+	 6459 36356
7562	0	0	Ki67+	 6481 36600
7563	0	0	Ki67+	 6484 36310
7564	0	0	Ki67+	 6485 36426
7565	0	0	Ki67+	 6488 36378
7566	0	0	Ki67+	 6490 36752
7567	0	0	Ki67+	 6499 36708
7568	0	0	Ki67+	 6503 36330
7569	0	0	Ki67+	 6503 36836
7570	0	0	Ki67+	 6507 36300
7571	0	0	Ki67+	 6525 36489
7572	0	0	Ki67+	 6532 36406
7573	0	0	Ki67+	 6536 36493
7574	0	0	Ki67+	 6539 36847
7575	0	0	Ki67+	 6540 36133
7576	0	0	Ki67+	 6542 36739
7577	0	0	Ki67+	 6544 36361
7578	0	0	Ki67+	 6550 36554
7579	0	0	Ki67+	 6560 36360
7580	0	0	Ki67+	 6582 36722
7581	0	0	Ki67+	 6588 36515
7582	0	0	Ki67+	 6591 36327
7583	0	0	Ki67+	 6595 36442
7584	0	0	Ki67+	 6597 36537
7585	0	0	Ki67+	 6600 36515
7586	0	0	Ki67+	 6610 36447
7587	0	0	Ki67+	 6614 36246
7588	0	0	Ki67+	 6616 36230
7589	0	0	Ki67+	 6617 36202
7590	0	0	Ki67+	 6618 36462
7591	0	0	Ki67+	 6619 36780
7592	0	0	Ki67+	 6621 36817
7593	0	0	Ki67+	 6624 36421
7594	0	0	Ki67+	 6644 36238
7595	0	0	Ki67+	 6646 36756
7596	0	0	Ki67+	 6648 36399
7597	0	0	Ki67+	 6665 36395
7598	0	0	Ki67+	 6676 36789
7599	0	0	Ki67+	 6683 36283
7600	0	0	Ki67+	 6705 36414
7601	0	0	Ki67+	 6705 36813
7602	0	0	Ki67+	 6708 36268
7603	0	0	Ki67+	 6728 36428
7604	0	0	Ki67+	 6729 36867
7605	0	0	Ki67+	 6732 36775
7606	0	0	Ki67+	 6734 36849
7607	0	0	Ki67+	 6746 36816
7608	0	0	Ki67+	 6750 36899
7609	0	0	Ki67+	 6759 36867
7610	0	0	Ki67+	 6767 36838
7611	0	0	Ki67+	 6792 36808
7612	0	0	Ki67+	 6793 36786
7613	0	0	Ki67+	 6796 36886
7614	0	0	Ki67+	 6809 36397
7615	0	0	Ki67+	 6819 36834
7616	0	0	Ki67+	 6820 36871
7617	0	0	Ki67+	 6827 36810
7618	0	0	Ki67+	 6831 36628
7619	0	0	Ki67+	 6831 36896
7620	0	0	Ki67+	 6835 36602
7621	0	0	Ki67+	 6853 36818
7622	0	0	Ki67+	 6863 36677
7623	0	0	Ki67+	 6865 36589
7624	0	0	Ki67+	 6865 36869
7625	0	0	Ki67+	 6867 36314
7626	0	0	Ki67+	 6870 36274
7627	0	0	Ki67+	 6875 36824
7628	0	0	Ki67+	 6877 36575
7629	0	0	Ki67+	 6880 36684
7630	0	0	Ki67+	 6883 36630
7631	0	0	Ki67+	 6895 36843
7632	0	0	Ki67+	 6899 36588
7633	0	0	Ki67+	 6900 36705
7634	0	0	Ki67+	 6901 36420
7635	0	0	Ki67+	 6909 36577
7636	0	0	Ki67+	 6920 36846
7637	0	0	Ki67+	 6921 36904
7638	0	0	Ki67+	 6928 36354
7639	0	0	Ki67+	 6934 36543
7640	0	0	Ki67+	 6938 36892
7641	0	0	Ki67+	 6939 36261
7642	0	0	Ki67+	 6940 36484
7643	0	0	Ki67+	 6944 36396
7644	0	0	Ki67+	 6948 36854
7645	0	0	Ki67+	 6949 36902
7646	0	0	Ki67+	 6951 36217
7647	0	0	Ki67+	 6959 36552
7648	0	0	Ki67+	 6960 36595
7649	0	0	Ki67+	 6960 36697
7650	0	0	Ki67+	 6965 36301
7651	0	0	Ki67+	 6978 36548
7652	0	0	Ki67+	 6983 36302
7653	0	0	Ki67+	 6983 36848
7654	0	0	Ki67+	 6986 36275
7655	0	0	Ki67+	 6987 36509
7656	0	0	Ki67+	 6991 36709
7657	0	0	Ki67+	 7002 36349
7658	0	0	Ki67+	 7009 36741
7659	0	0	Ki67+	 7015 36571
7660	0	0	Ki67+	 7018 36263
7661	0	0	Ki67+	 7028 36527
7662	0	0	Ki67+	 7040 36882
7663	0	0	Ki67+	 7044 36358
7664	0	0	Ki67+	 7047 36735
7665	0	0	Ki67+	 7047 36870
7666	0	0	Ki67+	 7051 36524
7667	0	0	Ki67+	 7058 36375
7668	0	0	Ki67+	 7069 36690
7669	0	0	Ki67+	 7077 36866
7670	0	0	Ki67+	 7086 36183
7671	0	0	Ki67+	 7086 36355
7672	0	0	Ki67+	 7091 36386
7673	0	0	Ki67+	 7094 36667
7674	0	0	Ki67+	 7096 36150
7675	0	0	Ki67+	 7102 36697
7676	0	0	Ki67+	 7103 36535
7677	0	0	Ki67+	 7115 36886
7678	0	0	Ki67+	 7116 36313
7679	0	0	Ki67+	 7121 36545
7680	0	0	Ki67+	 7139 36604
7681	0	0	Ki67+	 7139 36906
7682	0	0	Ki67+	 7144 36726
7683	0	0	Ki67+	 7147 36644
7684	0	0	Ki67+	 7151 36223
7685	0	0	Ki67+	 7151 36578
7686	0	0	Ki67+	 7162 36541
7687	0	0	Ki67+	 7164 36380
7688	0	0	Ki67+	 7172 36704
7689	0	0	Ki67+	 7174 36350
7690	0	0	Ki67+	 7178 36720
7691	0	0	Ki67+	 6402 37102
7692	0	0	Ki67+	 6404 37306
7693	0	0	Ki67+	 6406 37365
7694	0	0	Ki67+	 6408 36974
7695	0	0	Ki67+	 6410 37698
7696	0	0	Ki67+	 6421 37634
7697	0	0	Ki67+	 6422 37578
7698	0	0	Ki67+	 6422 37665
7699	0	0	Ki67+	 6427 37485
7700	0	0	Ki67+	 6433 37282
7701	0	0	Ki67+	 6438 36976
7702	0	0	Ki67+	 6439 37478
7703	0	0	Ki67+	 6439 37546
7704	0	0	Ki67+	 6446 36964
7705	0	0	Ki67+	 6448 37146
7706	0	0	Ki67+	 6454 37367
7707	0	0	Ki67+	 6456 37400
7708	0	0	Ki67+	 6457 37518
7709	0	0	Ki67+	 6467 37240
7710	0	0	Ki67+	 6469 37108
7711	0	0	Ki67+	 6474 37561
7712	0	0	Ki67+	 6487 37450
7713	0	0	Ki67+	 6499 36958
7714	0	0	Ki67+	 6500 37426
7715	0	0	Ki67+	 6501 36940
7716	0	0	Ki67+	 6503 37062
7717	0	0	Ki67+	 6504 37623
7718	0	0	Ki67+	 6507 37595
7719	0	0	Ki67+	 6513 37653
7720	0	0	Ki67+	 6514 37546
7721	0	0	Ki67+	 6528 37617
7722	0	0	Ki67+	 6529 37572
7723	0	0	Ki67+	 6531 37440
7724	0	0	Ki67+	 6531 37454
7725	0	0	Ki67+	 6537 37248
7726	0	0	Ki67+	 6537 37609
7727	0	0	Ki67+	 6541 37590
7728	0	0	Ki67+	 6547 37626
7729	0	0	Ki67+	 6549 37458
7730	0	0	Ki67+	 6549 37647
7731	0	0	Ki67+	 6555 37366
7732	0	0	Ki67+	 6556 37423
7733	0	0	Ki67+	 6564 37327
7734	0	0	Ki67+	 6575 37571
7735	0	0	Ki67+	 6579 36993
7736	0	0	Ki67+	 6580 37090
7737	0	0	Ki67+	 6580 37121
7738	0	0	Ki67+	 6581 37322
7739	0	0	Ki67+	 6584 37229
7740	0	0	Ki67+	 6586 37610
7741	0	0	Ki67+	 6587 37520
7742	0	0	Ki67+	 6589 37079
7743	0	0	Ki67+	 6591 37632
7744	0	0	Ki67+	 6599 37036
7745	0	0	Ki67+	 6602 37574
7746	0	0	Ki67+	 6608 37451
7747	0	0	Ki67+	 6611 37534
7748	0	0	Ki67+	 6613 37597
7749	0	0	Ki67+	 6614 37252
7750	0	0	Ki67+	 6615 37305
7751	0	0	Ki67+	 6617 37054
7752	0	0	Ki67+	 6619 37086
7753	0	0	Ki67+	 6622 37622
7754	0	0	Ki67+	 6636 37517
7755	0	0	Ki67+	 6640 37378
7756	0	0	Ki67+	 6641 37221
7757	0	0	Ki67+	 6644 37026
7758	0	0	Ki67+	 6646 37311
7759	0	0	Ki67+	 6646 37557
7760	0	0	Ki67+	 6647 37236
7761	0	0	Ki67+	 6648 37546
7762	0	0	Ki67+	 6656 37420
7763	0	0	Ki67+	 6661 37279
7764	0	0	Ki67+	 6661 37356
7765	0	0	Ki67+	 6666 37072
7766	0	0	Ki67+	 6667 37412
7767	0	0	Ki67+	 6671 37213
7768	0	0	Ki67+	 6679 37485
7769	0	0	Ki67+	 6680 37443
7770	0	0	Ki67+	 6680 37532
7771	0	0	Ki67+	 6684 37509
7772	0	0	Ki67+	 6691 37242
7773	0	0	Ki67+	 6692 37531
7774	0	0	Ki67+	 6700 37253
7775	0	0	Ki67+	 6712 37022
7776	0	0	Ki67+	 6713 37096
7777	0	0	Ki67+	 6714 37009
7778	0	0	Ki67+	 6723 37002
7779	0	0	Ki67+	 6727 37244
7780	0	0	Ki67+	 6733 37068
7781	0	0	Ki67+	 6735 37051
7782	0	0	Ki67+	 6745 37211
7783	0	0	Ki67+	 6753 37034
7784	0	0	Ki67+	 6755 37309
7785	0	0	Ki67+	 6769 36930
7786	0	0	Ki67+	 6770 36916
7787	0	0	Ki67+	 6772 37081
7788	0	0	Ki67+	 6779 37239
7789	0	0	Ki67+	 6784 37290
7790	0	0	Ki67+	 6789 37051
7791	0	0	Ki67+	 6793 36967
7792	0	0	Ki67+	 6794 37010
7793	0	0	Ki67+	 6795 37091
7794	0	0	Ki67+	 6808 37164
7795	0	0	Ki67+	 6815 37046
7796	0	0	Ki67+	 6816 36934
7797	0	0	Ki67+	 6832 37079
7798	0	0	Ki67+	 6839 36978
7799	0	0	Ki67+	 6840 36932
7800	0	0	Ki67+	 6856 37036
7801	0	0	Ki67+	 6860 37058
7802	0	0	Ki67+	 6867 37282
7803	0	0	Ki67+	 6882 36988
7804	0	0	Ki67+	 6888 37041
7805	0	0	Ki67+	 6909 37195
7806	0	0	Ki67+	 6913 37010
7807	0	0	Ki67+	 6915 37166
7808	0	0	Ki67+	 6934 37020
7809	0	0	Ki67+	 6934 37293
7810	0	0	Ki67+	 6938 37176
7811	0	0	Ki67+	 6943 37551
7812	0	0	Ki67+	 6945 37052
7813	0	0	Ki67+	 6952 37147
7814	0	0	Ki67+	 6959 37217
7815	0	0	Ki67+	 6972 37244
7816	0	0	Ki67+	 6982 36961
7817	0	0	Ki67+	 6983 37149
7818	0	0	Ki67+	 6990 37004
7819	0	0	Ki67+	 6993 37463
7820	0	0	Ki67+	 6993 37683
7821	0	0	Ki67+	 7005 37256
7822	0	0	Ki67+	 7008 37194
7823	0	0	Ki67+	 7014 37021
7824	0	0	Ki67+	 7016 36987
7825	0	0	Ki67+	 7021 37175
7826	0	0	Ki67+	 7021 37286
7827	0	0	Ki67+	 7024 37148
7828	0	0	Ki67+	 7028 37296
7829	0	0	Ki67+	 7035 37015
7830	0	0	Ki67+	 7035 37655
7831	0	0	Ki67+	 7037 36913
7832	0	0	Ki67+	 7037 37126
7833	0	0	Ki67+	 7038 37257
7834	0	0	Ki67+	 7038 37698
7835	0	0	Ki67+	 7045 37265
7836	0	0	Ki67+	 7051 37306
7837	0	0	Ki67+	 7054 37230
7838	0	0	Ki67+	 7057 37098
7839	0	0	Ki67+	 7057 37626
7840	0	0	Ki67+	 7059 37003
7841	0	0	Ki67+	 7066 37655
7842	0	0	Ki67+	 7070 37692
7843	0	0	Ki67+	 7072 37252
7844	0	0	Ki67+	 7073 37014
7845	0	0	Ki67+	 7078 37220
7846	0	0	Ki67+	 7078 37594
7847	0	0	Ki67+	 7080 37637
7848	0	0	Ki67+	 7088 37092
7849	0	0	Ki67+	 7088 37689
7850	0	0	Ki67+	 7094 37000
7851	0	0	Ki67+	 7094 37625
7852	0	0	Ki67+	 7094 37667
7853	0	0	Ki67+	 7099 36990
7854	0	0	Ki67+	 7101 37139
7855	0	0	Ki67+	 7101 37211
7856	0	0	Ki67+	 7103 37252
7857	0	0	Ki67+	 7110 36999
7858	0	0	Ki67+	 7117 37646
7859	0	0	Ki67+	 7120 37079
7860	0	0	Ki67+	 7120 37229
7861	0	0	Ki67+	 7123 37609
7862	0	0	Ki67+	 7129 36998
7863	0	0	Ki67+	 7134 37231
7864	0	0	Ki67+	 7148 36997
7865	0	0	Ki67+	 7148 37116
7866	0	0	Ki67+	 7155 37082
7867	0	0	Ki67+	 7159 37622
7868	0	0	Ki67+	 7161 36930
7869	0	0	Ki67+	 7164 37651
7870	0	0	Ki67+	 7166 37194
7871	0	0	Ki67+	 7167 36974
7872	0	0	Ki67+	 7169 37248
7873	0	0	Ki67+	 7171 37110
7874	0	0	Ki67+	 7181 37079
7875	0	0	Ki67+	 7190 37169
7876	0	0	Ki67+	 7191 37115
7877	0	0	Ki67+	 7195 37219
7878	0	0	Ki67+	 7196 37636
7879	0	0	Ki67+	 6403 38335
7880	0	0	Ki67+	 6410 37949
7881	0	0	Ki67+	 6413 38421
7882	0	0	Ki67+	 6415 38093
7883	0	0	Ki67+	 6425 38032
7884	0	0	Ki67+	 6426 38434
7885	0	0	Ki67+	 6430 38139
7886	0	0	Ki67+	 6434 38503
7887	0	0	Ki67+	 6435 38101
7888	0	0	Ki67+	 6437 38084
7889	0	0	Ki67+	 6438 38167
7890	0	0	Ki67+	 6444 37894
7891	0	0	Ki67+	 6454 38152
7892	0	0	Ki67+	 6462 37840
7893	0	0	Ki67+	 6462 37913
7894	0	0	Ki67+	 6463 38491
7895	0	0	Ki67+	 6466 38110
7896	0	0	Ki67+	 6468 38052
7897	0	0	Ki67+	 6473 38499
7898	0	0	Ki67+	 6475 38276
7899	0	0	Ki67+	 6480 37761
7900	0	0	Ki67+	 6482 38410
7901	0	0	Ki67+	 6484 38029
7902	0	0	Ki67+	 6492 38154
7903	0	0	Ki67+	 6498 38453
7904	0	0	Ki67+	 6499 38271
7905	0	0	Ki67+	 6501 38057
7906	0	0	Ki67+	 6501 38075
7907	0	0	Ki67+	 6501 38489
7908	0	0	Ki67+	 6508 38107
7909	0	0	Ki67+	 6510 38319
7910	0	0	Ki67+	 6512 38204
7911	0	0	Ki67+	 6521 38026
7912	0	0	Ki67+	 6525 38505
7913	0	0	Ki67+	 6530 37823
7914	0	0	Ki67+	 6530 38458
7915	0	0	Ki67+	 6532 38296
7916	0	0	Ki67+	 6536 38227
7917	0	0	Ki67+	 6537 38270
7918	0	0	Ki67+	 6539 38322
7919	0	0	Ki67+	 6551 38339
7920	0	0	Ki67+	 6559 38266
7921	0	0	Ki67+	 6559 38296
7922	0	0	Ki67+	 6562 38333
7923	0	0	Ki67+	 6563 38496
7924	0	0	Ki67+	 6565 38474
7925	0	0	Ki67+	 6567 37857
7926	0	0	Ki67+	 6573 38378
7927	0	0	Ki67+	 6583 38505
7928	0	0	Ki67+	 6584 38297
7929	0	0	Ki67+	 6585 38360
7930	0	0	Ki67+	 6587 38443
7931	0	0	Ki67+	 6599 38478
7932	0	0	Ki67+	 6602 38318
7933	0	0	Ki67+	 6610 38352
7934	0	0	Ki67+	 6618 38382
7935	0	0	Ki67+	 6632 38429
7936	0	0	Ki67+	 6634 38292
7937	0	0	Ki67+	 6635 38330
7938	0	0	Ki67+	 6644 38104
7939	0	0	Ki67+	 6645 38069
7940	0	0	Ki67+	 6650 38467
7941	0	0	Ki67+	 6652 38131
7942	0	0	Ki67+	 6652 38170
7943	0	0	Ki67+	 6660 38147
7944	0	0	Ki67+	 6666 38364
7945	0	0	Ki67+	 6670 38096
7946	0	0	Ki67+	 6671 38339
7947	0	0	Ki67+	 6673 38056
7948	0	0	Ki67+	 6673 38125
7949	0	0	Ki67+	 6674 37979
7950	0	0	Ki67+	 6674 38006
7951	0	0	Ki67+	 6675 38455
7952	0	0	Ki67+	 6680 38157
7953	0	0	Ki67+	 6681 38032
7954	0	0	Ki67+	 6681 38172
7955	0	0	Ki67+	 6685 37786
7956	0	0	Ki67+	 6686 38427
7957	0	0	Ki67+	 6688 38116
7958	0	0	Ki67+	 6688 38199
7959	0	0	Ki67+	 6690 37999
7960	0	0	Ki67+	 6694 37967
7961	0	0	Ki67+	 6696 38057
7962	0	0	Ki67+	 6697 38384
7963	0	0	Ki67+	 6699 38075
7964	0	0	Ki67+	 6707 38119
7965	0	0	Ki67+	 6708 38049
7966	0	0	Ki67+	 6710 38004
7967	0	0	Ki67+	 6711 38095
7968	0	0	Ki67+	 6712 38214
7969	0	0	Ki67+	 6717 37951
7970	0	0	Ki67+	 6717 38145
7971	0	0	Ki67+	 6718 37813
7972	0	0	Ki67+	 6721 37999
7973	0	0	Ki67+	 6722 38171
7974	0	0	Ki67+	 6736 38138
7975	0	0	Ki67+	 6737 37984
7976	0	0	Ki67+	 6737 38058
7977	0	0	Ki67+	 6744 38175
7978	0	0	Ki67+	 6753 38235
7979	0	0	Ki67+	 6754 38005
7980	0	0	Ki67+	 6762 37961
7981	0	0	Ki67+	 6764 38042
7982	0	0	Ki67+	 6775 37999
7983	0	0	Ki67+	 6776 37918
7984	0	0	Ki67+	 6776 38180
7985	0	0	Ki67+	 6783 38012
7986	0	0	Ki67+	 6785 37968
7987	0	0	Ki67+	 6791 38060
7988	0	0	Ki67+	 6801 37940
7989	0	0	Ki67+	 6804 37997
7990	0	0	Ki67+	 6807 38167
7991	0	0	Ki67+	 6809 37971
7992	0	0	Ki67+	 6816 37905
7993	0	0	Ki67+	 6817 38196
7994	0	0	Ki67+	 6826 37890
7995	0	0	Ki67+	 6829 37988
7996	0	0	Ki67+	 6830 38033
7997	0	0	Ki67+	 6830 38165
7998	0	0	Ki67+	 6831 37954
7999	0	0	Ki67+	 6842 37971
8000	0	0	Ki67+	 6842 38059
8001	0	0	Ki67+	 6843 38045
8002	0	0	Ki67+	 6851 38202
8003	0	0	Ki67+	 6856 37889
8004	0	0	Ki67+	 6873 37897
8005	0	0	Ki67+	 6882 38193
8006	0	0	Ki67+	 6883 37870
8007	0	0	Ki67+	 6887 38113
8008	0	0	Ki67+	 6892 37893
8009	0	0	Ki67+	 6912 38112
8010	0	0	Ki67+	 6914 38149
8011	0	0	Ki67+	 6938 38128
8012	0	0	Ki67+	 6938 38501
8013	0	0	Ki67+	 6945 38479
8014	0	0	Ki67+	 6946 38050
8015	0	0	Ki67+	 6954 37862
8016	0	0	Ki67+	 6955 37901
8017	0	0	Ki67+	 6955 38038
8018	0	0	Ki67+	 6955 38141
8019	0	0	Ki67+	 6964 38370
8020	0	0	Ki67+	 6968 37892
8021	0	0	Ki67+	 6968 38502
8022	0	0	Ki67+	 6971 37983
8023	0	0	Ki67+	 6971 38170
8024	0	0	Ki67+	 6981 37947
8025	0	0	Ki67+	 6981 38341
8026	0	0	Ki67+	 6990 38494
8027	0	0	Ki67+	 6991 38123
8028	0	0	Ki67+	 6995 37998
8029	0	0	Ki67+	 6997 38162
8030	0	0	Ki67+	 6999 37868
8031	0	0	Ki67+	 7000 38012
8032	0	0	Ki67+	 7001 38447
8033	0	0	Ki67+	 7005 37908
8034	0	0	Ki67+	 7007 37951
8035	0	0	Ki67+	 7013 38107
8036	0	0	Ki67+	 7014 38347
8037	0	0	Ki67+	 7017 38063
8038	0	0	Ki67+	 7017 38492
8039	0	0	Ki67+	 7019 38133
8040	0	0	Ki67+	 7026 38113
8041	0	0	Ki67+	 7028 38080
8042	0	0	Ki67+	 7031 37863
8043	0	0	Ki67+	 7031 38438
8044	0	0	Ki67+	 7032 38012
8045	0	0	Ki67+	 7036 38480
8046	0	0	Ki67+	 7039 38451
8047	0	0	Ki67+	 7043 37994
8048	0	0	Ki67+	 7053 37907
8049	0	0	Ki67+	 7055 37954
8050	0	0	Ki67+	 7064 38026
8051	0	0	Ki67+	 7064 38440
8052	0	0	Ki67+	 7069 38337
8053	0	0	Ki67+	 7071 37877
8054	0	0	Ki67+	 7072 38492
8055	0	0	Ki67+	 7074 38110
8056	0	0	Ki67+	 7078 38315
8057	0	0	Ki67+	 7080 37977
8058	0	0	Ki67+	 7080 38305
8059	0	0	Ki67+	 7092 38070
8060	0	0	Ki67+	 7099 38331
8061	0	0	Ki67+	 7099 38375
8062	0	0	Ki67+	 7100 37935
8063	0	0	Ki67+	 7100 38034
8064	0	0	Ki67+	 7104 38085
8065	0	0	Ki67+	 7107 37913
8066	0	0	Ki67+	 7110 38003
8067	0	0	Ki67+	 7118 37958
8068	0	0	Ki67+	 7118 38405
8069	0	0	Ki67+	 7124 38088
8070	0	0	Ki67+	 7126 38029
8071	0	0	Ki67+	 7128 37885
8072	0	0	Ki67+	 7136 38053
8073	0	0	Ki67+	 7137 37893
8074	0	0	Ki67+	 7138 37948
8075	0	0	Ki67+	 7140 38311
8076	0	0	Ki67+	 7150 38407
8077	0	0	Ki67+	 7152 37935
8078	0	0	Ki67+	 7152 38343
8079	0	0	Ki67+	 7159 38353
8080	0	0	Ki67+	 7160 38073
8081	0	0	Ki67+	 7165 37886
8082	0	0	Ki67+	 7169 38022
8083	0	0	Ki67+	 7169 38425
8084	0	0	Ki67+	 7171 37956
8085	0	0	Ki67+	 7173 37999
8086	0	0	Ki67+	 7173 38448
8087	0	0	Ki67+	 7176 38413
8088	0	0	Ki67+	 7180 38068
8089	0	0	Ki67+	 7186 37945
8090	0	0	Ki67+	 7186 38377
8091	0	0	Ki67+	 7194 38030
8092	0	0	Ki67+	 6402 38628
8093	0	0	Ki67+	 6406 38567
8094	0	0	Ki67+	 6406 38684
8095	0	0	Ki67+	 6410 38553
8096	0	0	Ki67+	 6417 38964
8097	0	0	Ki67+	 6418 38715
8098	0	0	Ki67+	 6424 38561
8099	0	0	Ki67+	 6428 38688
8100	0	0	Ki67+	 6443 38855
8101	0	0	Ki67+	 6445 38667
8102	0	0	Ki67+	 6463 38834
8103	0	0	Ki67+	 6471 38869
8104	0	0	Ki67+	 6488 38863
8105	0	0	Ki67+	 6492 38536
8106	0	0	Ki67+	 6494 38878
8107	0	0	Ki67+	 6505 38566
8108	0	0	Ki67+	 6508 38540
8109	0	0	Ki67+	 6511 38869
8110	0	0	Ki67+	 6512 38813
8111	0	0	Ki67+	 6522 38597
8112	0	0	Ki67+	 6546 38538
8113	0	0	Ki67+	 6546 38584
8114	0	0	Ki67+	 6547 39245
8115	0	0	Ki67+	 6550 39222
8116	0	0	Ki67+	 6570 38519
8117	0	0	Ki67+	 6579 38983
8118	0	0	Ki67+	 6590 39214
8119	0	0	Ki67+	 6597 38550
8120	0	0	Ki67+	 6599 38524
8121	0	0	Ki67+	 6600 38995
8122	0	0	Ki67+	 6607 38978
8123	0	0	Ki67+	 6610 39013
8124	0	0	Ki67+	 6611 38806
8125	0	0	Ki67+	 6617 38944
8126	0	0	Ki67+	 6617 39029
8127	0	0	Ki67+	 6642 39295
8128	0	0	Ki67+	 6679 39224
8129	0	0	Ki67+	 6684 39065
8130	0	0	Ki67+	 6686 39208
8131	0	0	Ki67+	 6690 39040
8132	0	0	Ki67+	 6704 39080
8133	0	0	Ki67+	 6724 39039
8134	0	0	Ki67+	 6730 38781
8135	0	0	Ki67+	 6731 38769
8136	0	0	Ki67+	 6736 39001
8137	0	0	Ki67+	 6736 39165
8138	0	0	Ki67+	 6741 38852
8139	0	0	Ki67+	 6744 38922
8140	0	0	Ki67+	 6746 39125
8141	0	0	Ki67+	 6755 38949
8142	0	0	Ki67+	 6759 38811
8143	0	0	Ki67+	 6759 39059
8144	0	0	Ki67+	 6759 39134
8145	0	0	Ki67+	 6764 39191
8146	0	0	Ki67+	 6765 38879
8147	0	0	Ki67+	 6765 38971
8148	0	0	Ki67+	 6773 38786
8149	0	0	Ki67+	 6774 38832
8150	0	0	Ki67+	 6775 38734
8151	0	0	Ki67+	 6777 38998
8152	0	0	Ki67+	 6778 39159
8153	0	0	Ki67+	 6782 39038
8154	0	0	Ki67+	 6787 38792
8155	0	0	Ki67+	 6789 38967
8156	0	0	Ki67+	 6791 38760
8157	0	0	Ki67+	 6798 38885
8158	0	0	Ki67+	 6798 39022
8159	0	0	Ki67+	 6799 38927
8160	0	0	Ki67+	 6801 38914
8161	0	0	Ki67+	 6802 38714
8162	0	0	Ki67+	 6805 38745
8163	0	0	Ki67+	 6807 38996
8164	0	0	Ki67+	 6809 38905
8165	0	0	Ki67+	 6812 38811
8166	0	0	Ki67+	 6817 38770
8167	0	0	Ki67+	 6818 38737
8168	0	0	Ki67+	 6825 38981
8169	0	0	Ki67+	 6826 38940
8170	0	0	Ki67+	 6827 38845
8171	0	0	Ki67+	 6828 38915
8172	0	0	Ki67+	 6831 38702
8173	0	0	Ki67+	 6834 38876
8174	0	0	Ki67+	 6841 38756
8175	0	0	Ki67+	 6844 38667
8176	0	0	Ki67+	 6845 38830
8177	0	0	Ki67+	 6847 38738
8178	0	0	Ki67+	 6858 38680
8179	0	0	Ki67+	 6877 38693
8180	0	0	Ki67+	 6897 38986
8181	0	0	Ki67+	 6900 38560
8182	0	0	Ki67+	 6910 38867
8183	0	0	Ki67+	 6911 38846
8184	0	0	Ki67+	 6928 38548
8185	0	0	Ki67+	 6931 38526
8186	0	0	Ki67+	 6942 38567
8187	0	0	Ki67+	 6950 38884
8188	0	0	Ki67+	 6955 38562
8189	0	0	Ki67+	 6969 38534
8190	0	0	Ki67+	 6983 38553
8191	0	0	Ki67+	 6995 38642
8192	0	0	Ki67+	 6998 39302
8193	0	0	Ki67+	 7012 38552
8194	0	0	Ki67+	 7018 38604
8195	0	0	Ki67+	 7027 39118
8196	0	0	Ki67+	 7031 38983
8197	0	0	Ki67+	 7038 38616
8198	0	0	Ki67+	 7042 38560
8199	0	0	Ki67+	 7048 38880
8200	0	0	Ki67+	 7054 39311
8201	0	0	Ki67+	 7055 39270
8202	0	0	Ki67+	 7057 38785
8203	0	0	Ki67+	 7072 38786
8204	0	0	Ki67+	 7082 38845
8205	0	0	Ki67+	 7082 38975
8206	0	0	Ki67+	 7088 38864
8207	0	0	Ki67+	 7091 39241
8208	0	0	Ki67+	 7106 38821
8209	0	0	Ki67+	 7107 38965
8210	0	0	Ki67+	 7120 38834
8211	0	0	Ki67+	 7127 38910
8212	0	0	Ki67+	 7127 39011
8213	0	0	Ki67+	 7129 39038
8214	0	0	Ki67+	 7132 38860
8215	0	0	Ki67+	 7143 38549
8216	0	0	Ki67+	 7149 39173
8217	0	0	Ki67+	 7151 38525
8218	0	0	Ki67+	 7152 39139
8219	0	0	Ki67+	 7153 38913
8220	0	0	Ki67+	 7160 39075
8221	0	0	Ki67+	 7172 38954
8222	0	0	Ki67+	 7182 38985
8223	0	0	Ki67+	 7184 39164
8224	0	0	Ki67+	 7186 39108
8225	0	0	Ki67+	 6570 39707
8226	0	0	Ki67+	 6723 39883
8227	0	0	Ki67+	 6726 39340
8228	0	0	Ki67+	 6736 39375
8229	0	0	Ki67+	 6743 39324
8230	0	0	Ki67+	 6748 39350
8231	0	0	Ki67+	 6756 39965
8232	0	0	Ki67+	 6767 39351
8233	0	0	Ki67+	 6776 39335
8234	0	0	Ki67+	 6801 39321
8235	0	0	Ki67+	 6820 39350
8236	0	0	Ki67+	 6837 39594
8237	0	0	Ki67+	 6842 39351
8238	0	0	Ki67+	 6872 39408
8239	0	0	Ki67+	 6881 39499
8240	0	0	Ki67+	 6947 39400
8241	0	0	Ki67+	 6982 39615
8242	0	0	Ki67+	 6990 39388
8243	0	0	Ki67+	 6990 39417
8244	0	0	Ki67+	 6992 39624
8245	0	0	Ki67+	 6998 39351
8246	0	0	Ki67+	 7012 39588
8247	0	0	Ki67+	 7015 39667
8248	0	0	Ki67+	 7022 39417
8249	0	0	Ki67+	 7024 39641
8250	0	0	Ki67+	 7032 39571
8251	0	0	Ki67+	 7036 39368
8252	0	0	Ki67+	 7037 39429
8253	0	0	Ki67+	 7040 39618
8254	0	0	Ki67+	 7044 39594
8255	0	0	Ki67+	 7063 39590
8256	0	0	Ki67+	 7071 39543
8257	0	0	Ki67+	 7071 39751
8258	0	0	Ki67+	 7074 39481
8259	0	0	Ki67+	 7075 39468
8260	0	0	Ki67+	 7076 39512
8261	0	0	Ki67+	 7077 39813
8262	0	0	Ki67+	 7083 39488
8263	0	0	Ki67+	 7084 39564
8264	0	0	Ki67+	 7091 39385
8265	0	0	Ki67+	 7106 39458
8266	0	0	Ki67+	 7113 39404
8267	0	0	Ki67+	 7114 39315
8268	0	0	Ki67+	 7115 39716
8269	0	0	Ki67+	 7118 39596
8270	0	0	Ki67+	 7124 39384
8271	0	0	Ki67+	 7127 39751
8272	0	0	Ki67+	 7134 39728
8273	0	0	Ki67+	 7135 39797
8274	0	0	Ki67+	 7136 39447
8275	0	0	Ki67+	 7137 39506
8276	0	0	Ki67+	 7143 39526
8277	0	0	Ki67+	 7147 39329
8278	0	0	Ki67+	 7147 39771
8279	0	0	Ki67+	 7150 39585
8280	0	0	Ki67+	 7155 39620
8281	0	0	Ki67+	 7160 39488
8282	0	0	Ki67+	 7162 39568
8283	0	0	Ki67+	 7164 39629
8284	0	0	Ki67+	 7171 39603
8285	0	0	Ki67+	 7173 39751
8286	0	0	Ki67+	 7179 39522
8287	0	0	Ki67+	 7187 39530
8288	0	0	Ki67+	 7198 39365
8289	0	0	Ki67+	 7940 22991
8290	0	0	Ki67+	 7210 23641
8291	0	0	Ki67+	 7314 23588
8292	0	0	Ki67+	 7345 23595
8293	0	0	Ki67+	 7357 23438
8294	0	0	Ki67+	 7358 23582
8295	0	0	Ki67+	 7390 23524
8296	0	0	Ki67+	 7397 23664
8297	0	0	Ki67+	 7405 23429
8298	0	0	Ki67+	 7463 23335
8299	0	0	Ki67+	 7469 23405
8300	0	0	Ki67+	 7482 23371
8301	0	0	Ki67+	 7925 23213
8302	0	0	Ki67+	 7937 23233
8303	0	0	Ki67+	 7983 23382
8304	0	0	Ki67+	 7210 24314
8305	0	0	Ki67+	 7254 24488
8306	0	0	Ki67+	 7279 24490
8307	0	0	Ki67+	 7281 23901
8308	0	0	Ki67+	 7315 24467
8309	0	0	Ki67+	 7326 24537
8310	0	0	Ki67+	 7342 24544
8311	0	0	Ki67+	 7347 24299
8312	0	0	Ki67+	 7370 24294
8313	0	0	Ki67+	 7376 24051
8314	0	0	Ki67+	 7391 23823
8315	0	0	Ki67+	 7392 24063
8316	0	0	Ki67+	 7415 24157
8317	0	0	Ki67+	 7416 24226
8318	0	0	Ki67+	 7464 24316
8319	0	0	Ki67+	 7469 24052
8320	0	0	Ki67+	 7474 24398
8321	0	0	Ki67+	 7478 24363
8322	0	0	Ki67+	 7515 24034
8323	0	0	Ki67+	 7607 24216
8324	0	0	Ki67+	 7640 24154
8325	0	0	Ki67+	 7648 24074
8326	0	0	Ki67+	 7661 24323
8327	0	0	Ki67+	 7668 24040
8328	0	0	Ki67+	 7702 24184
8329	0	0	Ki67+	 7730 24324
8330	0	0	Ki67+	 7738 24359
8331	0	0	Ki67+	 7752 24275
8332	0	0	Ki67+	 7764 24274
8333	0	0	Ki67+	 7774 24260
8334	0	0	Ki67+	 7776 24166
8335	0	0	Ki67+	 7785 24303
8336	0	0	Ki67+	 7800 24375
8337	0	0	Ki67+	 7821 24376
8338	0	0	Ki67+	 7833 24115
8339	0	0	Ki67+	 7851 24131
8340	0	0	Ki67+	 7900 24125
8341	0	0	Ki67+	 7916 24383
8342	0	0	Ki67+	 7926 24204
8343	0	0	Ki67+	 7937 24404
8344	0	0	Ki67+	 7967 24326
8345	0	0	Ki67+	 7987 24323
8346	0	0	Ki67+	 7990 24448
8347	0	0	Ki67+	 7998 24427
8348	0	0	Ki67+	 7255 25337
8349	0	0	Ki67+	 7296 25200
8350	0	0	Ki67+	 7398 25178
8351	0	0	Ki67+	 7468 25159
8352	0	0	Ki67+	 7478 25115
8353	0	0	Ki67+	 7501 24832
8354	0	0	Ki67+	 7514 25213
8355	0	0	Ki67+	 7527 25180
8356	0	0	Ki67+	 7583 24724
8357	0	0	Ki67+	 7614 24706
8358	0	0	Ki67+	 7630 24795
8359	0	0	Ki67+	 7709 24724
8360	0	0	Ki67+	 7777 24847
8361	0	0	Ki67+	 7846 24736
8362	0	0	Ki67+	 7898 25127
8363	0	0	Ki67+	 7914 25131
8364	0	0	Ki67+	 7932 24838
8365	0	0	Ki67+	 7957 25007
8366	0	0	Ki67+	 7203 26077
8367	0	0	Ki67+	 7227 26097
8368	0	0	Ki67+	 7236 26105
8369	0	0	Ki67+	 7242 25611
8370	0	0	Ki67+	 7246 25886
8371	0	0	Ki67+	 7252 26086
8372	0	0	Ki67+	 7261 26068
8373	0	0	Ki67+	 7266 25703
8374	0	0	Ki67+	 7362 25410
8375	0	0	Ki67+	 7367 25578
8376	0	0	Ki67+	 7385 25570
8377	0	0	Ki67+	 7401 25790
8378	0	0	Ki67+	 7411 25786
8379	0	0	Ki67+	 7411 25819
8380	0	0	Ki67+	 7442 25691
8381	0	0	Ki67+	 7460 25662
8382	0	0	Ki67+	 7463 25688
8383	0	0	Ki67+	 7468 25754
8384	0	0	Ki67+	 7483 25639
8385	0	0	Ki67+	 7498 26135
8386	0	0	Ki67+	 7523 26053
8387	0	0	Ki67+	 7537 26053
8388	0	0	Ki67+	 7562 25876
8389	0	0	Ki67+	 7627 25574
8390	0	0	Ki67+	 7737 26201
8391	0	0	Ki67+	 7748 25530
8392	0	0	Ki67+	 7782 25634
8393	0	0	Ki67+	 7820 25450
8394	0	0	Ki67+	 7845 25903
8395	0	0	Ki67+	 7916 25852
8396	0	0	Ki67+	 7917 25805
8397	0	0	Ki67+	 7926 25865
8398	0	0	Ki67+	 7956 26129
8399	0	0	Ki67+	 7209 26405
8400	0	0	Ki67+	 7211 26736
8401	0	0	Ki67+	 7219 26727
8402	0	0	Ki67+	 7236 26711
8403	0	0	Ki67+	 7272 26687
8404	0	0	Ki67+	 7273 26654
8405	0	0	Ki67+	 7282 27006
8406	0	0	Ki67+	 7298 26717
8407	0	0	Ki67+	 7310 26766
8408	0	0	Ki67+	 7320 26332
8409	0	0	Ki67+	 7348 26371
8410	0	0	Ki67+	 7352 26354
8411	0	0	Ki67+	 7366 26376
8412	0	0	Ki67+	 7382 26522
8413	0	0	Ki67+	 7400 26464
8414	0	0	Ki67+	 7412 26972
8415	0	0	Ki67+	 7413 26564
8416	0	0	Ki67+	 7423 26462
8417	0	0	Ki67+	 7463 26337
8418	0	0	Ki67+	 7474 26532
8419	0	0	Ki67+	 7488 26517
8420	0	0	Ki67+	 7509 26609
8421	0	0	Ki67+	 7534 26434
8422	0	0	Ki67+	 7538 26241
8423	0	0	Ki67+	 7557 26618
8424	0	0	Ki67+	 7565 26684
8425	0	0	Ki67+	 7608 26758
8426	0	0	Ki67+	 7629 26230
8427	0	0	Ki67+	 7673 26841
8428	0	0	Ki67+	 7686 26308
8429	0	0	Ki67+	 7698 26333
8430	0	0	Ki67+	 7715 26892
8431	0	0	Ki67+	 7717 26486
8432	0	0	Ki67+	 7731 26582
8433	0	0	Ki67+	 7745 26765
8434	0	0	Ki67+	 7785 26971
8435	0	0	Ki67+	 7803 26740
8436	0	0	Ki67+	 7833 26963
8437	0	0	Ki67+	 7839 26693
8438	0	0	Ki67+	 7869 26893
8439	0	0	Ki67+	 7874 26611
8440	0	0	Ki67+	 7876 26832
8441	0	0	Ki67+	 7880 26992
8442	0	0	Ki67+	 7907 26823
8443	0	0	Ki67+	 7907 26944
8444	0	0	Ki67+	 7926 26721
8445	0	0	Ki67+	 7926 26826
8446	0	0	Ki67+	 7927 26759
8447	0	0	Ki67+	 7946 26714
8448	0	0	Ki67+	 7959 26783
8449	0	0	Ki67+	 7961 26346
8450	0	0	Ki67+	 7965 26838
8451	0	0	Ki67+	 7969 26339
8452	0	0	Ki67+	 7969 26812
8453	0	0	Ki67+	 7973 26373
8454	0	0	Ki67+	 7982 26798
8455	0	0	Ki67+	 7982 26982
8456	0	0	Ki67+	 7986 26841
8457	0	0	Ki67+	 7994 26972
8458	0	0	Ki67+	 7996 26871
8459	0	0	Ki67+	 7207 27016
8460	0	0	Ki67+	 7209 27252
8461	0	0	Ki67+	 7213 27080
8462	0	0	Ki67+	 7220 27597
8463	0	0	Ki67+	 7253 27073
8464	0	0	Ki67+	 7271 27029
8465	0	0	Ki67+	 7276 27147
8466	0	0	Ki67+	 7290 27100
8467	0	0	Ki67+	 7297 27393
8468	0	0	Ki67+	 7301 27482
8469	0	0	Ki67+	 7303 27325
8470	0	0	Ki67+	 7311 27134
8471	0	0	Ki67+	 7315 27773
8472	0	0	Ki67+	 7316 27226
8473	0	0	Ki67+	 7325 27158
8474	0	0	Ki67+	 7329 27194
8475	0	0	Ki67+	 7330 27134
8476	0	0	Ki67+	 7354 27081
8477	0	0	Ki67+	 7360 27127
8478	0	0	Ki67+	 7364 27414
8479	0	0	Ki67+	 7367 27387
8480	0	0	Ki67+	 7373 27166
8481	0	0	Ki67+	 7387 27158
8482	0	0	Ki67+	 7391 27408
8483	0	0	Ki67+	 7395 27103
8484	0	0	Ki67+	 7395 27475
8485	0	0	Ki67+	 7411 27041
8486	0	0	Ki67+	 7422 27181
8487	0	0	Ki67+	 7423 27265
8488	0	0	Ki67+	 7450 27255
8489	0	0	Ki67+	 7463 27096
8490	0	0	Ki67+	 7478 27286
8491	0	0	Ki67+	 7486 27106
8492	0	0	Ki67+	 7503 27308
8493	0	0	Ki67+	 7504 27156
8494	0	0	Ki67+	 7522 27142
8495	0	0	Ki67+	 7529 27337
8496	0	0	Ki67+	 7536 27209
8497	0	0	Ki67+	 7538 27035
8498	0	0	Ki67+	 7543 27304
8499	0	0	Ki67+	 7546 27266
8500	0	0	Ki67+	 7550 27454
8501	0	0	Ki67+	 7557 27116
8502	0	0	Ki67+	 7560 27624
8503	0	0	Ki67+	 7563 27466
8504	0	0	Ki67+	 7564 27590
8505	0	0	Ki67+	 7588 27686
8506	0	0	Ki67+	 7602 27553
8507	0	0	Ki67+	 7604 27600
8508	0	0	Ki67+	 7611 27727
8509	0	0	Ki67+	 7613 27516
8510	0	0	Ki67+	 7613 27760
8511	0	0	Ki67+	 7646 27442
8512	0	0	Ki67+	 7663 27018
8513	0	0	Ki67+	 7698 27476
8514	0	0	Ki67+	 7709 27121
8515	0	0	Ki67+	 7722 27220
8516	0	0	Ki67+	 7725 27203
8517	0	0	Ki67+	 7736 27049
8518	0	0	Ki67+	 7746 27287
8519	0	0	Ki67+	 7749 27070
8520	0	0	Ki67+	 7751 27196
8521	0	0	Ki67+	 7761 27084
8522	0	0	Ki67+	 7764 27226
8523	0	0	Ki67+	 7768 27695
8524	0	0	Ki67+	 7772 27276
8525	0	0	Ki67+	 7772 27407
8526	0	0	Ki67+	 7778 27794
8527	0	0	Ki67+	 7782 27464
8528	0	0	Ki67+	 7784 27613
8529	0	0	Ki67+	 7785 27244
8530	0	0	Ki67+	 7791 27508
8531	0	0	Ki67+	 7792 27485
8532	0	0	Ki67+	 7797 27650
8533	0	0	Ki67+	 7800 27357
8534	0	0	Ki67+	 7812 27717
8535	0	0	Ki67+	 7828 27068
8536	0	0	Ki67+	 7831 27658
8537	0	0	Ki67+	 7856 27709
8538	0	0	Ki67+	 7858 27661
8539	0	0	Ki67+	 7860 27257
8540	0	0	Ki67+	 7862 27621
8541	0	0	Ki67+	 7866 27070
8542	0	0	Ki67+	 7868 27102
8543	0	0	Ki67+	 7873 27608
8544	0	0	Ki67+	 7875 27009
8545	0	0	Ki67+	 7877 27675
8546	0	0	Ki67+	 7883 27571
8547	0	0	Ki67+	 7894 27075
8548	0	0	Ki67+	 7894 27087
8549	0	0	Ki67+	 7894 27501
8550	0	0	Ki67+	 7910 27635
8551	0	0	Ki67+	 7911 27397
8552	0	0	Ki67+	 7923 27507
8553	0	0	Ki67+	 7926 27091
8554	0	0	Ki67+	 7930 27571
8555	0	0	Ki67+	 7931 27149
8556	0	0	Ki67+	 7935 27609
8557	0	0	Ki67+	 7936 27656
8558	0	0	Ki67+	 7949 27544
8559	0	0	Ki67+	 7961 27155
8560	0	0	Ki67+	 7966 27287
8561	0	0	Ki67+	 7966 27626
8562	0	0	Ki67+	 7980 27654
8563	0	0	Ki67+	 7986 27677
8564	0	0	Ki67+	 7989 27624
8565	0	0	Ki67+	 7201 28331
8566	0	0	Ki67+	 7215 28399
8567	0	0	Ki67+	 7241 28044
8568	0	0	Ki67+	 7248 28403
8569	0	0	Ki67+	 7253 28243
8570	0	0	Ki67+	 7253 28265
8571	0	0	Ki67+	 7255 28078
8572	0	0	Ki67+	 7261 28417
8573	0	0	Ki67+	 7266 27953
8574	0	0	Ki67+	 7325 27974
8575	0	0	Ki67+	 7340 28057
8576	0	0	Ki67+	 7354 28125
8577	0	0	Ki67+	 7359 27921
8578	0	0	Ki67+	 7365 28144
8579	0	0	Ki67+	 7371 28166
8580	0	0	Ki67+	 7372 28109
8581	0	0	Ki67+	 7383 28027
8582	0	0	Ki67+	 7395 28122
8583	0	0	Ki67+	 7405 28147
8584	0	0	Ki67+	 7406 28492
8585	0	0	Ki67+	 7416 28114
8586	0	0	Ki67+	 7435 28564
8587	0	0	Ki67+	 7441 28508
8588	0	0	Ki67+	 7451 27918
8589	0	0	Ki67+	 7461 28453
8590	0	0	Ki67+	 7478 28106
8591	0	0	Ki67+	 7488 28014
8592	0	0	Ki67+	 7488 28553
8593	0	0	Ki67+	 7498 28078
8594	0	0	Ki67+	 7518 28463
8595	0	0	Ki67+	 7521 28172
8596	0	0	Ki67+	 7528 27830
8597	0	0	Ki67+	 7535 27843
8598	0	0	Ki67+	 7541 28300
8599	0	0	Ki67+	 7555 27879
8600	0	0	Ki67+	 7558 28574
8601	0	0	Ki67+	 7561 28593
8602	0	0	Ki67+	 7584 28030
8603	0	0	Ki67+	 7586 27960
8604	0	0	Ki67+	 7588 27996
8605	0	0	Ki67+	 7589 27918
8606	0	0	Ki67+	 7607 27862
8607	0	0	Ki67+	 7619 28431
8608	0	0	Ki67+	 7623 28489
8609	0	0	Ki67+	 7642 28500
8610	0	0	Ki67+	 7654 28252
8611	0	0	Ki67+	 7654 28593
8612	0	0	Ki67+	 7655 28403
8613	0	0	Ki67+	 7665 28490
8614	0	0	Ki67+	 7681 28372
8615	0	0	Ki67+	 7682 28286
8616	0	0	Ki67+	 7691 28602
8617	0	0	Ki67+	 7692 28408
8618	0	0	Ki67+	 7692 28461
8619	0	0	Ki67+	 7709 28445
8620	0	0	Ki67+	 7717 28579
8621	0	0	Ki67+	 7724 28346
8622	0	0	Ki67+	 7730 27857
8623	0	0	Ki67+	 7732 28377
8624	0	0	Ki67+	 7760 28176
8625	0	0	Ki67+	 7760 28605
8626	0	0	Ki67+	 7765 28348
8627	0	0	Ki67+	 7775 28314
8628	0	0	Ki67+	 7783 28289
8629	0	0	Ki67+	 7789 28184
8630	0	0	Ki67+	 7792 27842
8631	0	0	Ki67+	 7805 28512
8632	0	0	Ki67+	 7809 27869
8633	0	0	Ki67+	 7816 28589
8634	0	0	Ki67+	 7830 28602
8635	0	0	Ki67+	 7831 28433
8636	0	0	Ki67+	 7864 27931
8637	0	0	Ki67+	 7871 28511
8638	0	0	Ki67+	 7884 28453
8639	0	0	Ki67+	 7886 27961
8640	0	0	Ki67+	 7887 27887
8641	0	0	Ki67+	 7895 27941
8642	0	0	Ki67+	 7895 28411
8643	0	0	Ki67+	 7903 27972
8644	0	0	Ki67+	 7906 28327
8645	0	0	Ki67+	 7934 28398
8646	0	0	Ki67+	 7939 28385
8647	0	0	Ki67+	 7952 28390
8648	0	0	Ki67+	 7954 28489
8649	0	0	Ki67+	 7956 28373
8650	0	0	Ki67+	 7973 28522
8651	0	0	Ki67+	 7979 28242
8652	0	0	Ki67+	 7980 28556
8653	0	0	Ki67+	 7983 28492
8654	0	0	Ki67+	 7986 28411
8655	0	0	Ki67+	 7987 28518
8656	0	0	Ki67+	 7990 28061
8657	0	0	Ki67+	 7990 28461
8658	0	0	Ki67+	 7209 28690
8659	0	0	Ki67+	 7226 28694
8660	0	0	Ki67+	 7258 29095
8661	0	0	Ki67+	 7272 28942
8662	0	0	Ki67+	 7276 28911
8663	0	0	Ki67+	 7282 28724
8664	0	0	Ki67+	 7290 29200
8665	0	0	Ki67+	 7294 28908
8666	0	0	Ki67+	 7300 29016
8667	0	0	Ki67+	 7300 29114
8668	0	0	Ki67+	 7312 28974
8669	0	0	Ki67+	 7313 28650
8670	0	0	Ki67+	 7320 28658
8671	0	0	Ki67+	 7327 28710
8672	0	0	Ki67+	 7359 29216
8673	0	0	Ki67+	 7367 29407
8674	0	0	Ki67+	 7390 28936
8675	0	0	Ki67+	 7390 29383
8676	0	0	Ki67+	 7394 28892
8677	0	0	Ki67+	 7411 28893
8678	0	0	Ki67+	 7416 28911
8679	0	0	Ki67+	 7425 29349
8680	0	0	Ki67+	 7429 29283
8681	0	0	Ki67+	 7433 28845
8682	0	0	Ki67+	 7433 29226
8683	0	0	Ki67+	 7439 29136
8684	0	0	Ki67+	 7470 29359
8685	0	0	Ki67+	 7477 29239
8686	0	0	Ki67+	 7480 29378
8687	0	0	Ki67+	 7508 29310
8688	0	0	Ki67+	 7519 29292
8689	0	0	Ki67+	 7534 29330
8690	0	0	Ki67+	 7545 28710
8691	0	0	Ki67+	 7564 29368
8692	0	0	Ki67+	 7582 28707
8693	0	0	Ki67+	 7584 28735
8694	0	0	Ki67+	 7585 28885
8695	0	0	Ki67+	 7593 29205
8696	0	0	Ki67+	 7597 28911
8697	0	0	Ki67+	 7613 28650
8698	0	0	Ki67+	 7656 28927
8699	0	0	Ki67+	 7664 28649
8700	0	0	Ki67+	 7694 28731
8701	0	0	Ki67+	 7717 28615
8702	0	0	Ki67+	 7722 29291
8703	0	0	Ki67+	 7768 28727
8704	0	0	Ki67+	 7772 28667
8705	0	0	Ki67+	 7778 28923
8706	0	0	Ki67+	 7779 28968
8707	0	0	Ki67+	 7780 28797
8708	0	0	Ki67+	 7780 29012
8709	0	0	Ki67+	 7781 29365
8710	0	0	Ki67+	 7785 28723
8711	0	0	Ki67+	 7787 29065
8712	0	0	Ki67+	 7798 28615
8713	0	0	Ki67+	 7800 28743
8714	0	0	Ki67+	 7802 29355
8715	0	0	Ki67+	 7807 28659
8716	0	0	Ki67+	 7809 28810
8717	0	0	Ki67+	 7811 28840
8718	0	0	Ki67+	 7811 29368
8719	0	0	Ki67+	 7816 28731
8720	0	0	Ki67+	 7827 29317
8721	0	0	Ki67+	 7831 28902
8722	0	0	Ki67+	 7837 28852
8723	0	0	Ki67+	 7841 28914
8724	0	0	Ki67+	 7845 29314
8725	0	0	Ki67+	 7847 29219
8726	0	0	Ki67+	 7851 28653
8727	0	0	Ki67+	 7854 28922
8728	0	0	Ki67+	 7855 29198
8729	0	0	Ki67+	 7859 29171
8730	0	0	Ki67+	 7914 28621
8731	0	0	Ki67+	 7914 28751
8732	0	0	Ki67+	 7915 28640
8733	0	0	Ki67+	 7917 28677
8734	0	0	Ki67+	 7937 28622
8735	0	0	Ki67+	 7939 28971
8736	0	0	Ki67+	 7947 29094
8737	0	0	Ki67+	 7950 28682
8738	0	0	Ki67+	 7979 28655
8739	0	0	Ki67+	 7999 28840
8740	0	0	Ki67+	 7203 29798
8741	0	0	Ki67+	 7205 30203
8742	0	0	Ki67+	 7217 30103
8743	0	0	Ki67+	 7227 30182
8744	0	0	Ki67+	 7231 29843
8745	0	0	Ki67+	 7242 29462
8746	0	0	Ki67+	 7246 29786
8747	0	0	Ki67+	 7248 29482
8748	0	0	Ki67+	 7254 30092
8749	0	0	Ki67+	 7265 29864
8750	0	0	Ki67+	 7268 29806
8751	0	0	Ki67+	 7269 30098
8752	0	0	Ki67+	 7271 29755
8753	0	0	Ki67+	 7283 29848
8754	0	0	Ki67+	 7289 30182
8755	0	0	Ki67+	 7293 30122
8756	0	0	Ki67+	 7310 29818
8757	0	0	Ki67+	 7320 30105
8758	0	0	Ki67+	 7325 30119
8759	0	0	Ki67+	 7337 30086
8760	0	0	Ki67+	 7341 29729
8761	0	0	Ki67+	 7355 29428
8762	0	0	Ki67+	 7367 29741
8763	0	0	Ki67+	 7395 29458
8764	0	0	Ki67+	 7408 29432
8765	0	0	Ki67+	 7422 29730
8766	0	0	Ki67+	 7424 29816
8767	0	0	Ki67+	 7427 29861
8768	0	0	Ki67+	 7438 29957
8769	0	0	Ki67+	 7446 29944
8770	0	0	Ki67+	 7446 30192
8771	0	0	Ki67+	 7470 30123
8772	0	0	Ki67+	 7480 29808
8773	0	0	Ki67+	 7483 29714
8774	0	0	Ki67+	 7507 29585
8775	0	0	Ki67+	 7521 30112
8776	0	0	Ki67+	 7554 29857
8777	0	0	Ki67+	 7557 29672
8778	0	0	Ki67+	 7559 29653
8779	0	0	Ki67+	 7597 29845
8780	0	0	Ki67+	 7601 29785
8781	0	0	Ki67+	 7605 29519
8782	0	0	Ki67+	 7610 29754
8783	0	0	Ki67+	 7616 29744
8784	0	0	Ki67+	 7628 29911
8785	0	0	Ki67+	 7672 29817
8786	0	0	Ki67+	 7738 30076
8787	0	0	Ki67+	 7738 30092
8788	0	0	Ki67+	 7801 30008
8789	0	0	Ki67+	 7813 29906
8790	0	0	Ki67+	 7821 29748
8791	0	0	Ki67+	 7823 29928
8792	0	0	Ki67+	 7827 29651
8793	0	0	Ki67+	 7828 29539
8794	0	0	Ki67+	 7835 30175
8795	0	0	Ki67+	 7842 30062
8796	0	0	Ki67+	 7846 29628
8797	0	0	Ki67+	 7866 29902
8798	0	0	Ki67+	 7868 29580
8799	0	0	Ki67+	 7878 29607
8800	0	0	Ki67+	 7889 29653
8801	0	0	Ki67+	 7895 30027
8802	0	0	Ki67+	 7906 29506
8803	0	0	Ki67+	 7915 29631
8804	0	0	Ki67+	 7920 30010
8805	0	0	Ki67+	 7920 30175
8806	0	0	Ki67+	 7923 29603
8807	0	0	Ki67+	 7924 30132
8808	0	0	Ki67+	 7927 29977
8809	0	0	Ki67+	 7929 30144
8810	0	0	Ki67+	 7933 29510
8811	0	0	Ki67+	 7934 29932
8812	0	0	Ki67+	 7937 29637
8813	0	0	Ki67+	 7939 29582
8814	0	0	Ki67+	 7943 29607
8815	0	0	Ki67+	 7946 29536
8816	0	0	Ki67+	 7963 30021
8817	0	0	Ki67+	 7975 29473
8818	0	0	Ki67+	 7986 29990
8819	0	0	Ki67+	 7988 30033
8820	0	0	Ki67+	 7208 30733
8821	0	0	Ki67+	 7220 30819
8822	0	0	Ki67+	 7234 30859
8823	0	0	Ki67+	 7241 30239
8824	0	0	Ki67+	 7262 30834
8825	0	0	Ki67+	 7279 30544
8826	0	0	Ki67+	 7282 30762
8827	0	0	Ki67+	 7289 30230
8828	0	0	Ki67+	 7295 30535
8829	0	0	Ki67+	 7298 30940
8830	0	0	Ki67+	 7300 30833
8831	0	0	Ki67+	 7313 30782
8832	0	0	Ki67+	 7325 30510
8833	0	0	Ki67+	 7332 30743
8834	0	0	Ki67+	 7347 30926
8835	0	0	Ki67+	 7350 30268
8836	0	0	Ki67+	 7352 30750
8837	0	0	Ki67+	 7354 30799
8838	0	0	Ki67+	 7362 30738
8839	0	0	Ki67+	 7392 30717
8840	0	0	Ki67+	 7404 30254
8841	0	0	Ki67+	 7406 30636
8842	0	0	Ki67+	 7416 30688
8843	0	0	Ki67+	 7421 30604
8844	0	0	Ki67+	 7428 30236
8845	0	0	Ki67+	 7430 30404
8846	0	0	Ki67+	 7431 30392
8847	0	0	Ki67+	 7432 30808
8848	0	0	Ki67+	 7439 30453
8849	0	0	Ki67+	 7439 30944
8850	0	0	Ki67+	 7441 30465
8851	0	0	Ki67+	 7447 30694
8852	0	0	Ki67+	 7449 30404
8853	0	0	Ki67+	 7452 30968
8854	0	0	Ki67+	 7461 30395
8855	0	0	Ki67+	 7462 30374
8856	0	0	Ki67+	 7475 30560
8857	0	0	Ki67+	 7490 30954
8858	0	0	Ki67+	 7500 30875
8859	0	0	Ki67+	 7501 30617
8860	0	0	Ki67+	 7503 30483
8861	0	0	Ki67+	 7505 30808
8862	0	0	Ki67+	 7513 30586
8863	0	0	Ki67+	 7517 30363
8864	0	0	Ki67+	 7518 30389
8865	0	0	Ki67+	 7522 30693
8866	0	0	Ki67+	 7527 30486
8867	0	0	Ki67+	 7527 30816
8868	0	0	Ki67+	 7530 30672
8869	0	0	Ki67+	 7535 30448
8870	0	0	Ki67+	 7536 30698
8871	0	0	Ki67+	 7545 30817
8872	0	0	Ki67+	 7548 30488
8873	0	0	Ki67+	 7550 30323
8874	0	0	Ki67+	 7554 30740
8875	0	0	Ki67+	 7554 30771
8876	0	0	Ki67+	 7559 30343
8877	0	0	Ki67+	 7568 30750
8878	0	0	Ki67+	 7570 30656
8879	0	0	Ki67+	 7587 30673
8880	0	0	Ki67+	 7600 30759
8881	0	0	Ki67+	 7604 30802
8882	0	0	Ki67+	 7611 30340
8883	0	0	Ki67+	 7620 30779
8884	0	0	Ki67+	 7627 30720
8885	0	0	Ki67+	 7637 30735
8886	0	0	Ki67+	 7660 30951
8887	0	0	Ki67+	 7675 30741
8888	0	0	Ki67+	 7705 30547
8889	0	0	Ki67+	 7707 30437
8890	0	0	Ki67+	 7708 30925
8891	0	0	Ki67+	 7714 30957
8892	0	0	Ki67+	 7732 30936
8893	0	0	Ki67+	 7732 30987
8894	0	0	Ki67+	 7736 30811
8895	0	0	Ki67+	 7741 30543
8896	0	0	Ki67+	 7746 30927
8897	0	0	Ki67+	 7755 30429
8898	0	0	Ki67+	 7756 30469
8899	0	0	Ki67+	 7762 30376
8900	0	0	Ki67+	 7765 30446
8901	0	0	Ki67+	 7773 30634
8902	0	0	Ki67+	 7777 30837
8903	0	0	Ki67+	 7783 30720
8904	0	0	Ki67+	 7784 30359
8905	0	0	Ki67+	 7784 30900
8906	0	0	Ki67+	 7788 30425
8907	0	0	Ki67+	 7796 30923
8908	0	0	Ki67+	 7798 30464
8909	0	0	Ki67+	 7803 30520
8910	0	0	Ki67+	 7811 30674
8911	0	0	Ki67+	 7820 30828
8912	0	0	Ki67+	 7822 30320
8913	0	0	Ki67+	 7826 30349
8914	0	0	Ki67+	 7827 30619
8915	0	0	Ki67+	 7831 30706
8916	0	0	Ki67+	 7837 30316
8917	0	0	Ki67+	 7838 30957
8918	0	0	Ki67+	 7849 30632
8919	0	0	Ki67+	 7849 30833
8920	0	0	Ki67+	 7851 30570
8921	0	0	Ki67+	 7856 30762
8922	0	0	Ki67+	 7857 30720
8923	0	0	Ki67+	 7864 30684
8924	0	0	Ki67+	 7872 30571
8925	0	0	Ki67+	 7876 30658
8926	0	0	Ki67+	 7876 30873
8927	0	0	Ki67+	 7878 30506
8928	0	0	Ki67+	 7879 30546
8929	0	0	Ki67+	 7882 30902
8930	0	0	Ki67+	 7884 30780
8931	0	0	Ki67+	 7890 30611
8932	0	0	Ki67+	 7891 30597
8933	0	0	Ki67+	 7898 30579
8934	0	0	Ki67+	 7914 30862
8935	0	0	Ki67+	 7914 30895
8936	0	0	Ki67+	 7918 30640
8937	0	0	Ki67+	 7925 30689
8938	0	0	Ki67+	 7933 30579
8939	0	0	Ki67+	 7934 30971
8940	0	0	Ki67+	 7935 30901
8941	0	0	Ki67+	 7940 30913
8942	0	0	Ki67+	 7942 30413
8943	0	0	Ki67+	 7942 30868
8944	0	0	Ki67+	 7950 30594
8945	0	0	Ki67+	 7952 30660
8946	0	0	Ki67+	 7960 30793
8947	0	0	Ki67+	 7963 30532
8948	0	0	Ki67+	 7965 30701
8949	0	0	Ki67+	 7973 30769
8950	0	0	Ki67+	 7973 30995
8951	0	0	Ki67+	 7974 30655
8952	0	0	Ki67+	 7976 30423
8953	0	0	Ki67+	 7980 30791
8954	0	0	Ki67+	 7983 30406
8955	0	0	Ki67+	 7990 30499
8956	0	0	Ki67+	 7997 30690
8957	0	0	Ki67+	 7998 30967
8958	0	0	Ki67+	 7203 31348
8959	0	0	Ki67+	 7219 31177
8960	0	0	Ki67+	 7219 31467
8961	0	0	Ki67+	 7229 31433
8962	0	0	Ki67+	 7232 31716
8963	0	0	Ki67+	 7242 31311
8964	0	0	Ki67+	 7244 31334
8965	0	0	Ki67+	 7254 31118
8966	0	0	Ki67+	 7255 31184
8967	0	0	Ki67+	 7258 31320
8968	0	0	Ki67+	 7261 31707
8969	0	0	Ki67+	 7285 31308
8970	0	0	Ki67+	 7290 31428
8971	0	0	Ki67+	 7294 31139
8972	0	0	Ki67+	 7300 31709
8973	0	0	Ki67+	 7302 31688
8974	0	0	Ki67+	 7307 31382
8975	0	0	Ki67+	 7309 31483
8976	0	0	Ki67+	 7319 31498
8977	0	0	Ki67+	 7321 31352
8978	0	0	Ki67+	 7330 31658
8979	0	0	Ki67+	 7344 31626
8980	0	0	Ki67+	 7347 31682
8981	0	0	Ki67+	 7354 31419
8982	0	0	Ki67+	 7362 31327
8983	0	0	Ki67+	 7369 31656
8984	0	0	Ki67+	 7372 31724
8985	0	0	Ki67+	 7382 31671
8986	0	0	Ki67+	 7393 31744
8987	0	0	Ki67+	 7406 31744
8988	0	0	Ki67+	 7407 31476
8989	0	0	Ki67+	 7420 31735
8990	0	0	Ki67+	 7439 31713
8991	0	0	Ki67+	 7442 31673
8992	0	0	Ki67+	 7464 31376
8993	0	0	Ki67+	 7474 31699
8994	0	0	Ki67+	 7478 31421
8995	0	0	Ki67+	 7481 31384
8996	0	0	Ki67+	 7482 31358
8997	0	0	Ki67+	 7493 31727
8998	0	0	Ki67+	 7512 31400
8999	0	0	Ki67+	 7530 31397
9000	0	0	Ki67+	 7537 31710
9001	0	0	Ki67+	 7540 31378
9002	0	0	Ki67+	 7550 31713
9003	0	0	Ki67+	 7562 31247
9004	0	0	Ki67+	 7572 31415
9005	0	0	Ki67+	 7585 31357
9006	0	0	Ki67+	 7596 31361
9007	0	0	Ki67+	 7598 31671
9008	0	0	Ki67+	 7613 31663
9009	0	0	Ki67+	 7619 31368
9010	0	0	Ki67+	 7629 31768
9011	0	0	Ki67+	 7631 31783
9012	0	0	Ki67+	 7637 31283
9013	0	0	Ki67+	 7641 31647
9014	0	0	Ki67+	 7665 31785
9015	0	0	Ki67+	 7675 31726
9016	0	0	Ki67+	 7676 31232
9017	0	0	Ki67+	 7691 31207
9018	0	0	Ki67+	 7695 31762
9019	0	0	Ki67+	 7697 31184
9020	0	0	Ki67+	 7707 31321
9021	0	0	Ki67+	 7712 31517
9022	0	0	Ki67+	 7718 31393
9023	0	0	Ki67+	 7729 31671
9024	0	0	Ki67+	 7730 31599
9025	0	0	Ki67+	 7732 31775
9026	0	0	Ki67+	 7733 31184
9027	0	0	Ki67+	 7735 31039
9028	0	0	Ki67+	 7742 31701
9029	0	0	Ki67+	 7749 31786
9030	0	0	Ki67+	 7750 31319
9031	0	0	Ki67+	 7753 31343
9032	0	0	Ki67+	 7755 31284
9033	0	0	Ki67+	 7757 31177
9034	0	0	Ki67+	 7759 31621
9035	0	0	Ki67+	 7761 31778
9036	0	0	Ki67+	 7767 31697
9037	0	0	Ki67+	 7771 31212
9038	0	0	Ki67+	 7774 31306
9039	0	0	Ki67+	 7779 31733
9040	0	0	Ki67+	 7782 31113
9041	0	0	Ki67+	 7782 31345
9042	0	0	Ki67+	 7783 31672
9043	0	0	Ki67+	 7787 31088
9044	0	0	Ki67+	 7788 31232
9045	0	0	Ki67+	 7788 31781
9046	0	0	Ki67+	 7794 31044
9047	0	0	Ki67+	 7800 31420
9048	0	0	Ki67+	 7801 31325
9049	0	0	Ki67+	 7802 31173
9050	0	0	Ki67+	 7808 31149
9051	0	0	Ki67+	 7812 31032
9052	0	0	Ki67+	 7817 31058
9053	0	0	Ki67+	 7823 31178
9054	0	0	Ki67+	 7825 31090
9055	0	0	Ki67+	 7826 31200
9056	0	0	Ki67+	 7833 31504
9057	0	0	Ki67+	 7833 31559
9058	0	0	Ki67+	 7847 31089
9059	0	0	Ki67+	 7848 31196
9060	0	0	Ki67+	 7849 31533
9061	0	0	Ki67+	 7849 31573
9062	0	0	Ki67+	 7853 31749
9063	0	0	Ki67+	 7855 31153
9064	0	0	Ki67+	 7856 31210
9065	0	0	Ki67+	 7857 31409
9066	0	0	Ki67+	 7874 31371
9067	0	0	Ki67+	 7878 31260
9068	0	0	Ki67+	 7910 31573
9069	0	0	Ki67+	 7911 31549
9070	0	0	Ki67+	 7915 31376
9071	0	0	Ki67+	 7918 31067
9072	0	0	Ki67+	 7919 31138
9073	0	0	Ki67+	 7920 31118
9074	0	0	Ki67+	 7932 31394
9075	0	0	Ki67+	 7933 31067
9076	0	0	Ki67+	 7943 31090
9077	0	0	Ki67+	 7945 31031
9078	0	0	Ki67+	 7946 31120
9079	0	0	Ki67+	 7948 31400
9080	0	0	Ki67+	 7954 31334
9081	0	0	Ki67+	 7966 31559
9082	0	0	Ki67+	 7975 31807
9083	0	0	Ki67+	 7983 31615
9084	0	0	Ki67+	 7984 31100
9085	0	0	Ki67+	 7994 31782
9086	0	0	Ki67+	 7999 31646
9087	0	0	Ki67+	 7208 32107
9088	0	0	Ki67+	 7211 32088
9089	0	0	Ki67+	 7212 32313
9090	0	0	Ki67+	 7238 32000
9091	0	0	Ki67+	 7246 32027
9092	0	0	Ki67+	 7247 31919
9093	0	0	Ki67+	 7252 32310
9094	0	0	Ki67+	 7253 32347
9095	0	0	Ki67+	 7256 31911
9096	0	0	Ki67+	 7256 32058
9097	0	0	Ki67+	 7256 32373
9098	0	0	Ki67+	 7262 32402
9099	0	0	Ki67+	 7266 32059
9100	0	0	Ki67+	 7268 32014
9101	0	0	Ki67+	 7272 31917
9102	0	0	Ki67+	 7278 32297
9103	0	0	Ki67+	 7280 32046
9104	0	0	Ki67+	 7294 32395
9105	0	0	Ki67+	 7298 32071
9106	0	0	Ki67+	 7311 32402
9107	0	0	Ki67+	 7312 31996
9108	0	0	Ki67+	 7320 32368
9109	0	0	Ki67+	 7321 32463
9110	0	0	Ki67+	 7326 32302
9111	0	0	Ki67+	 7330 32041
9112	0	0	Ki67+	 7332 32290
9113	0	0	Ki67+	 7335 32458
9114	0	0	Ki67+	 7339 32530
9115	0	0	Ki67+	 7340 32508
9116	0	0	Ki67+	 7361 32599
9117	0	0	Ki67+	 7371 32537
9118	0	0	Ki67+	 7397 32605
9119	0	0	Ki67+	 7413 32435
9120	0	0	Ki67+	 7414 32603
9121	0	0	Ki67+	 7426 32403
9122	0	0	Ki67+	 7435 32466
9123	0	0	Ki67+	 7438 32345
9124	0	0	Ki67+	 7440 32574
9125	0	0	Ki67+	 7445 32598
9126	0	0	Ki67+	 7449 32250
9127	0	0	Ki67+	 7451 31905
9128	0	0	Ki67+	 7454 32341
9129	0	0	Ki67+	 7456 31929
9130	0	0	Ki67+	 7461 32527
9131	0	0	Ki67+	 7471 32475
9132	0	0	Ki67+	 7473 32419
9133	0	0	Ki67+	 7479 32592
9134	0	0	Ki67+	 7493 32361
9135	0	0	Ki67+	 7502 32529
9136	0	0	Ki67+	 7510 32242
9137	0	0	Ki67+	 7511 32456
9138	0	0	Ki67+	 7515 32583
9139	0	0	Ki67+	 7519 32118
9140	0	0	Ki67+	 7521 32475
9141	0	0	Ki67+	 7524 32098
9142	0	0	Ki67+	 7526 32443
9143	0	0	Ki67+	 7530 32532
9144	0	0	Ki67+	 7531 32581
9145	0	0	Ki67+	 7537 32114
9146	0	0	Ki67+	 7537 32482
9147	0	0	Ki67+	 7540 32361
9148	0	0	Ki67+	 7544 32504
9149	0	0	Ki67+	 7550 32095
9150	0	0	Ki67+	 7552 32076
9151	0	0	Ki67+	 7558 32286
9152	0	0	Ki67+	 7566 32253
9153	0	0	Ki67+	 7600 32419
9154	0	0	Ki67+	 7603 32406
9155	0	0	Ki67+	 7632 32442
9156	0	0	Ki67+	 7639 32476
9157	0	0	Ki67+	 7640 32589
9158	0	0	Ki67+	 7642 32506
9159	0	0	Ki67+	 7653 32465
9160	0	0	Ki67+	 7655 31828
9161	0	0	Ki67+	 7661 32415
9162	0	0	Ki67+	 7669 32527
9163	0	0	Ki67+	 7669 32600
9164	0	0	Ki67+	 7670 32487
9165	0	0	Ki67+	 7678 32225
9166	0	0	Ki67+	 7680 31926
9167	0	0	Ki67+	 7681 32409
9168	0	0	Ki67+	 7709 32497
9169	0	0	Ki67+	 7710 32476
9170	0	0	Ki67+	 7716 32517
9171	0	0	Ki67+	 7717 31973
9172	0	0	Ki67+	 7726 32307
9173	0	0	Ki67+	 7728 32583
9174	0	0	Ki67+	 7732 32446
9175	0	0	Ki67+	 7740 32308
9176	0	0	Ki67+	 7741 32280
9177	0	0	Ki67+	 7750 32581
9178	0	0	Ki67+	 7756 32301
9179	0	0	Ki67+	 7770 32463
9180	0	0	Ki67+	 7778 32558
9181	0	0	Ki67+	 7779 32092
9182	0	0	Ki67+	 7781 32298
9183	0	0	Ki67+	 7782 32281
9184	0	0	Ki67+	 7788 32058
9185	0	0	Ki67+	 7789 32104
9186	0	0	Ki67+	 7796 32078
9187	0	0	Ki67+	 7799 32166
9188	0	0	Ki67+	 7799 32272
9189	0	0	Ki67+	 7801 32545
9190	0	0	Ki67+	 7802 32230
9191	0	0	Ki67+	 7808 32207
9192	0	0	Ki67+	 7823 32012
9193	0	0	Ki67+	 7828 32255
9194	0	0	Ki67+	 7834 32509
9195	0	0	Ki67+	 7838 32475
9196	0	0	Ki67+	 7841 32238
9197	0	0	Ki67+	 7843 31980
9198	0	0	Ki67+	 7847 32010
9199	0	0	Ki67+	 7852 32082
9200	0	0	Ki67+	 7857 32034
9201	0	0	Ki67+	 7857 32111
9202	0	0	Ki67+	 7858 31985
9203	0	0	Ki67+	 7869 32426
9204	0	0	Ki67+	 7870 32437
9205	0	0	Ki67+	 7879 32557
9206	0	0	Ki67+	 7887 32010
9207	0	0	Ki67+	 7888 32191
9208	0	0	Ki67+	 7892 32582
9209	0	0	Ki67+	 7896 31931
9210	0	0	Ki67+	 7907 32204
9211	0	0	Ki67+	 7908 32584
9212	0	0	Ki67+	 7911 31973
9213	0	0	Ki67+	 7919 32433
9214	0	0	Ki67+	 7922 31971
9215	0	0	Ki67+	 7922 32013
9216	0	0	Ki67+	 7925 31820
9217	0	0	Ki67+	 7929 32471
9218	0	0	Ki67+	 7929 32490
9219	0	0	Ki67+	 7938 31839
9220	0	0	Ki67+	 7953 32422
9221	0	0	Ki67+	 7955 32580
9222	0	0	Ki67+	 7962 32205
9223	0	0	Ki67+	 7970 32404
9224	0	0	Ki67+	 7978 32239
9225	0	0	Ki67+	 7982 31847
9226	0	0	Ki67+	 7984 32484
9227	0	0	Ki67+	 7993 32475
9228	0	0	Ki67+	 7995 32403
9229	0	0	Ki67+	 7996 31823
9230	0	0	Ki67+	 7204 33096
9231	0	0	Ki67+	 7220 32748
9232	0	0	Ki67+	 7221 33058
9233	0	0	Ki67+	 7223 32949
9234	0	0	Ki67+	 7225 33100
9235	0	0	Ki67+	 7227 32648
9236	0	0	Ki67+	 7227 32968
9237	0	0	Ki67+	 7230 32770
9238	0	0	Ki67+	 7234 33084
9239	0	0	Ki67+	 7235 33305
9240	0	0	Ki67+	 7240 32745
9241	0	0	Ki67+	 7240 32816
9242	0	0	Ki67+	 7246 33372
9243	0	0	Ki67+	 7251 33209
9244	0	0	Ki67+	 7260 33326
9245	0	0	Ki67+	 7261 33360
9246	0	0	Ki67+	 7263 32792
9247	0	0	Ki67+	 7263 33056
9248	0	0	Ki67+	 7266 33385
9249	0	0	Ki67+	 7267 32727
9250	0	0	Ki67+	 7271 33115
9251	0	0	Ki67+	 7275 33302
9252	0	0	Ki67+	 7280 33198
9253	0	0	Ki67+	 7281 32687
9254	0	0	Ki67+	 7283 32744
9255	0	0	Ki67+	 7283 32966
9256	0	0	Ki67+	 7291 33376
9257	0	0	Ki67+	 7300 32730
9258	0	0	Ki67+	 7301 33356
9259	0	0	Ki67+	 7304 33268
9260	0	0	Ki67+	 7304 33329
9261	0	0	Ki67+	 7310 32821
9262	0	0	Ki67+	 7311 33377
9263	0	0	Ki67+	 7318 33111
9264	0	0	Ki67+	 7330 33316
9265	0	0	Ki67+	 7336 33229
9266	0	0	Ki67+	 7339 33112
9267	0	0	Ki67+	 7340 32973
9268	0	0	Ki67+	 7341 33079
9269	0	0	Ki67+	 7343 32761
9270	0	0	Ki67+	 7347 32794
9271	0	0	Ki67+	 7350 33295
9272	0	0	Ki67+	 7359 32778
9273	0	0	Ki67+	 7361 32991
9274	0	0	Ki67+	 7363 32795
9275	0	0	Ki67+	 7367 33025
9276	0	0	Ki67+	 7373 33070
9277	0	0	Ki67+	 7374 33259
9278	0	0	Ki67+	 7393 33290
9279	0	0	Ki67+	 7398 32846
9280	0	0	Ki67+	 7415 33394
9281	0	0	Ki67+	 7425 33021
9282	0	0	Ki67+	 7436 33263
9283	0	0	Ki67+	 7442 33125
9284	0	0	Ki67+	 7456 33316
9285	0	0	Ki67+	 7461 33198
9286	0	0	Ki67+	 7466 33280
9287	0	0	Ki67+	 7468 33383
9288	0	0	Ki67+	 7473 32691
9289	0	0	Ki67+	 7473 33174
9290	0	0	Ki67+	 7478 33267
9291	0	0	Ki67+	 7491 32683
9292	0	0	Ki67+	 7491 33279
9293	0	0	Ki67+	 7494 32699
9294	0	0	Ki67+	 7497 33402
9295	0	0	Ki67+	 7501 33223
9296	0	0	Ki67+	 7503 33380
9297	0	0	Ki67+	 7508 33253
9298	0	0	Ki67+	 7511 32975
9299	0	0	Ki67+	 7513 33403
9300	0	0	Ki67+	 7536 32718
9301	0	0	Ki67+	 7545 33325
9302	0	0	Ki67+	 7546 32786
9303	0	0	Ki67+	 7550 32690
9304	0	0	Ki67+	 7553 32733
9305	0	0	Ki67+	 7554 32648
9306	0	0	Ki67+	 7563 32799
9307	0	0	Ki67+	 7566 32968
9308	0	0	Ki67+	 7568 33295
9309	0	0	Ki67+	 7570 33318
9310	0	0	Ki67+	 7580 32698
9311	0	0	Ki67+	 7589 32620
9312	0	0	Ki67+	 7598 33207
9313	0	0	Ki67+	 7599 32752
9314	0	0	Ki67+	 7606 33063
9315	0	0	Ki67+	 7612 32694
9316	0	0	Ki67+	 7615 32670
9317	0	0	Ki67+	 7615 32826
9318	0	0	Ki67+	 7629 32726
9319	0	0	Ki67+	 7633 32615
9320	0	0	Ki67+	 7635 32975
9321	0	0	Ki67+	 7641 32671
9322	0	0	Ki67+	 7651 32714
9323	0	0	Ki67+	 7655 33109
9324	0	0	Ki67+	 7660 32641
9325	0	0	Ki67+	 7660 33139
9326	0	0	Ki67+	 7671 32770
9327	0	0	Ki67+	 7673 33065
9328	0	0	Ki67+	 7675 33123
9329	0	0	Ki67+	 7678 32698
9330	0	0	Ki67+	 7684 32618
9331	0	0	Ki67+	 7684 32940
9332	0	0	Ki67+	 7695 33156
9333	0	0	Ki67+	 7704 32751
9334	0	0	Ki67+	 7714 32950
9335	0	0	Ki67+	 7733 32762
9336	0	0	Ki67+	 7736 32775
9337	0	0	Ki67+	 7737 33273
9338	0	0	Ki67+	 7740 33283
9339	0	0	Ki67+	 7741 32642
9340	0	0	Ki67+	 7743 33390
9341	0	0	Ki67+	 7765 32667
9342	0	0	Ki67+	 7765 32774
9343	0	0	Ki67+	 7767 32710
9344	0	0	Ki67+	 7775 32686
9345	0	0	Ki67+	 7795 32775
9346	0	0	Ki67+	 7797 33127
9347	0	0	Ki67+	 7802 32699
9348	0	0	Ki67+	 7804 33379
9349	0	0	Ki67+	 7813 32710
9350	0	0	Ki67+	 7822 32759
9351	0	0	Ki67+	 7825 32782
9352	0	0	Ki67+	 7827 33038
9353	0	0	Ki67+	 7835 33101
9354	0	0	Ki67+	 7844 33020
9355	0	0	Ki67+	 7849 33220
9356	0	0	Ki67+	 7851 32688
9357	0	0	Ki67+	 7858 33246
9358	0	0	Ki67+	 7874 33084
9359	0	0	Ki67+	 7880 32740
9360	0	0	Ki67+	 7886 32757
9361	0	0	Ki67+	 7894 33076
9362	0	0	Ki67+	 7896 32650
9363	0	0	Ki67+	 7905 32623
9364	0	0	Ki67+	 7909 32731
9365	0	0	Ki67+	 7916 33380
9366	0	0	Ki67+	 7932 33396
9367	0	0	Ki67+	 7939 33350
9368	0	0	Ki67+	 7940 32784
9369	0	0	Ki67+	 7952 32651
9370	0	0	Ki67+	 7952 33365
9371	0	0	Ki67+	 7954 32611
9372	0	0	Ki67+	 7956 33392
9373	0	0	Ki67+	 7967 33064
9374	0	0	Ki67+	 7984 32705
9375	0	0	Ki67+	 7984 32732
9376	0	0	Ki67+	 7205 33489
9377	0	0	Ki67+	 7206 33786
9378	0	0	Ki67+	 7215 33804
9379	0	0	Ki67+	 7222 33433
9380	0	0	Ki67+	 7224 33912
9381	0	0	Ki67+	 7228 33462
9382	0	0	Ki67+	 7231 34044
9383	0	0	Ki67+	 7234 34001
9384	0	0	Ki67+	 7235 33476
9385	0	0	Ki67+	 7238 33512
9386	0	0	Ki67+	 7259 33417
9387	0	0	Ki67+	 7265 33823
9388	0	0	Ki67+	 7265 34036
9389	0	0	Ki67+	 7273 33863
9390	0	0	Ki67+	 7275 34000
9391	0	0	Ki67+	 7281 33844
9392	0	0	Ki67+	 7285 33714
9393	0	0	Ki67+	 7287 33904
9394	0	0	Ki67+	 7291 33517
9395	0	0	Ki67+	 7294 33608
9396	0	0	Ki67+	 7297 33581
9397	0	0	Ki67+	 7303 33690
9398	0	0	Ki67+	 7306 33749
9399	0	0	Ki67+	 7310 33593
9400	0	0	Ki67+	 7310 33917
9401	0	0	Ki67+	 7312 34149
9402	0	0	Ki67+	 7323 34008
9403	0	0	Ki67+	 7328 33533
9404	0	0	Ki67+	 7335 33724
9405	0	0	Ki67+	 7340 33713
9406	0	0	Ki67+	 7370 33612
9407	0	0	Ki67+	 7372 33733
9408	0	0	Ki67+	 7392 33989
9409	0	0	Ki67+	 7399 33772
9410	0	0	Ki67+	 7400 33726
9411	0	0	Ki67+	 7400 34141
9412	0	0	Ki67+	 7425 33548
9413	0	0	Ki67+	 7425 33860
9414	0	0	Ki67+	 7426 34178
9415	0	0	Ki67+	 7428 33794
9416	0	0	Ki67+	 7444 33651
9417	0	0	Ki67+	 7446 33637
9418	0	0	Ki67+	 7451 33871
9419	0	0	Ki67+	 7466 33527
9420	0	0	Ki67+	 7466 33577
9421	0	0	Ki67+	 7470 33475
9422	0	0	Ki67+	 7471 33717
9423	0	0	Ki67+	 7473 33754
9424	0	0	Ki67+	 7475 33412
9425	0	0	Ki67+	 7477 33586
9426	0	0	Ki67+	 7478 34160
9427	0	0	Ki67+	 7483 33537
9428	0	0	Ki67+	 7484 33451
9429	0	0	Ki67+	 7492 34197
9430	0	0	Ki67+	 7500 33413
9431	0	0	Ki67+	 7502 33459
9432	0	0	Ki67+	 7502 34168
9433	0	0	Ki67+	 7508 33579
9434	0	0	Ki67+	 7510 34179
9435	0	0	Ki67+	 7521 33938
9436	0	0	Ki67+	 7526 34050
9437	0	0	Ki67+	 7532 33845
9438	0	0	Ki67+	 7539 34062
9439	0	0	Ki67+	 7545 34202
9440	0	0	Ki67+	 7549 34087
9441	0	0	Ki67+	 7559 33893
9442	0	0	Ki67+	 7574 34152
9443	0	0	Ki67+	 7582 34051
9444	0	0	Ki67+	 7582 34087
9445	0	0	Ki67+	 7584 34148
9446	0	0	Ki67+	 7586 34199
9447	0	0	Ki67+	 7595 33997
9448	0	0	Ki67+	 7598 33982
9449	0	0	Ki67+	 7601 34097
9450	0	0	Ki67+	 7603 33631
9451	0	0	Ki67+	 7606 33661
9452	0	0	Ki67+	 7607 34180
9453	0	0	Ki67+	 7610 34033
9454	0	0	Ki67+	 7611 33504
9455	0	0	Ki67+	 7611 33774
9456	0	0	Ki67+	 7614 34023
9457	0	0	Ki67+	 7615 33595
9458	0	0	Ki67+	 7616 33491
9459	0	0	Ki67+	 7619 33576
9460	0	0	Ki67+	 7624 33667
9461	0	0	Ki67+	 7634 33448
9462	0	0	Ki67+	 7635 34193
9463	0	0	Ki67+	 7637 34147
9464	0	0	Ki67+	 7638 33476
9465	0	0	Ki67+	 7639 33624
9466	0	0	Ki67+	 7643 33544
9467	0	0	Ki67+	 7646 33754
9468	0	0	Ki67+	 7650 33586
9469	0	0	Ki67+	 7650 33701
9470	0	0	Ki67+	 7651 33662
9471	0	0	Ki67+	 7661 34169
9472	0	0	Ki67+	 7663 33413
9473	0	0	Ki67+	 7671 33757
9474	0	0	Ki67+	 7675 33564
9475	0	0	Ki67+	 7683 33627
9476	0	0	Ki67+	 7684 33875
9477	0	0	Ki67+	 7688 33471
9478	0	0	Ki67+	 7688 33941
9479	0	0	Ki67+	 7690 33786
9480	0	0	Ki67+	 7695 33711
9481	0	0	Ki67+	 7699 33500
9482	0	0	Ki67+	 7701 33986
9483	0	0	Ki67+	 7702 33954
9484	0	0	Ki67+	 7703 33583
9485	0	0	Ki67+	 7708 33420
9486	0	0	Ki67+	 7718 33693
9487	0	0	Ki67+	 7723 33725
9488	0	0	Ki67+	 7724 33531
9489	0	0	Ki67+	 7730 34015
9490	0	0	Ki67+	 7735 33692
9491	0	0	Ki67+	 7750 33585
9492	0	0	Ki67+	 7750 34118
9493	0	0	Ki67+	 7752 33513
9494	0	0	Ki67+	 7755 33553
9495	0	0	Ki67+	 7756 34076
9496	0	0	Ki67+	 7757 33605
9497	0	0	Ki67+	 7758 33670
9498	0	0	Ki67+	 7770 33734
9499	0	0	Ki67+	 7772 34025
9500	0	0	Ki67+	 7774 33617
9501	0	0	Ki67+	 7776 33666
9502	0	0	Ki67+	 7785 33615
9503	0	0	Ki67+	 7792 34074
9504	0	0	Ki67+	 7797 34027
9505	0	0	Ki67+	 7798 34128
9506	0	0	Ki67+	 7800 33616
9507	0	0	Ki67+	 7804 33687
9508	0	0	Ki67+	 7806 33833
9509	0	0	Ki67+	 7809 33905
9510	0	0	Ki67+	 7815 33772
9511	0	0	Ki67+	 7815 34149
9512	0	0	Ki67+	 7824 34048
9513	0	0	Ki67+	 7834 34176
9514	0	0	Ki67+	 7839 34186
9515	0	0	Ki67+	 7850 33985
9516	0	0	Ki67+	 7857 33893
9517	0	0	Ki67+	 7862 33997
9518	0	0	Ki67+	 7869 34156
9519	0	0	Ki67+	 7871 34038
9520	0	0	Ki67+	 7872 33965
9521	0	0	Ki67+	 7875 34194
9522	0	0	Ki67+	 7879 34061
9523	0	0	Ki67+	 7887 33986
9524	0	0	Ki67+	 7889 34092
9525	0	0	Ki67+	 7890 33947
9526	0	0	Ki67+	 7894 34042
9527	0	0	Ki67+	 7896 33778
9528	0	0	Ki67+	 7898 33834
9529	0	0	Ki67+	 7902 33757
9530	0	0	Ki67+	 7902 33865
9531	0	0	Ki67+	 7902 34182
9532	0	0	Ki67+	 7906 33439
9533	0	0	Ki67+	 7916 34154
9534	0	0	Ki67+	 7922 34089
9535	0	0	Ki67+	 7923 33724
9536	0	0	Ki67+	 7926 33831
9537	0	0	Ki67+	 7927 33949
9538	0	0	Ki67+	 7930 33552
9539	0	0	Ki67+	 7932 34037
9540	0	0	Ki67+	 7933 33862
9541	0	0	Ki67+	 7938 33599
9542	0	0	Ki67+	 7938 34015
9543	0	0	Ki67+	 7940 33716
9544	0	0	Ki67+	 7940 33773
9545	0	0	Ki67+	 7942 33619
9546	0	0	Ki67+	 7942 33837
9547	0	0	Ki67+	 7946 33928
9548	0	0	Ki67+	 7946 33952
9549	0	0	Ki67+	 7948 33741
9550	0	0	Ki67+	 7949 33481
9551	0	0	Ki67+	 7949 33593
9552	0	0	Ki67+	 7950 33847
9553	0	0	Ki67+	 7956 33965
9554	0	0	Ki67+	 7961 33734
9555	0	0	Ki67+	 7962 34029
9556	0	0	Ki67+	 7965 34121
9557	0	0	Ki67+	 7966 33561
9558	0	0	Ki67+	 7966 33759
9559	0	0	Ki67+	 7966 34041
9560	0	0	Ki67+	 7977 33418
9561	0	0	Ki67+	 7977 33566
9562	0	0	Ki67+	 7978 33470
9563	0	0	Ki67+	 7979 33758
9564	0	0	Ki67+	 7983 33980
9565	0	0	Ki67+	 7990 34132
9566	0	0	Ki67+	 7991 34152
9567	0	0	Ki67+	 7997 33775
9568	0	0	Ki67+	 7998 33821
9569	0	0	Ki67+	 7202 34586
9570	0	0	Ki67+	 7209 34727
9571	0	0	Ki67+	 7215 34330
9572	0	0	Ki67+	 7218 34551
9573	0	0	Ki67+	 7237 34376
9574	0	0	Ki67+	 7243 34397
9575	0	0	Ki67+	 7258 34357
9576	0	0	Ki67+	 7260 34659
9577	0	0	Ki67+	 7265 34376
9578	0	0	Ki67+	 7271 34629
9579	0	0	Ki67+	 7274 34541
9580	0	0	Ki67+	 7275 34501
9581	0	0	Ki67+	 7280 34328
9582	0	0	Ki67+	 7281 34598
9583	0	0	Ki67+	 7285 34736
9584	0	0	Ki67+	 7286 34567
9585	0	0	Ki67+	 7287 34517
9586	0	0	Ki67+	 7289 34673
9587	0	0	Ki67+	 7293 34355
9588	0	0	Ki67+	 7297 34258
9589	0	0	Ki67+	 7306 34230
9590	0	0	Ki67+	 7308 34804
9591	0	0	Ki67+	 7312 34756
9592	0	0	Ki67+	 7313 34769
9593	0	0	Ki67+	 7314 34517
9594	0	0	Ki67+	 7315 34644
9595	0	0	Ki67+	 7318 34233
9596	0	0	Ki67+	 7321 34329
9597	0	0	Ki67+	 7323 34297
9598	0	0	Ki67+	 7329 34734
9599	0	0	Ki67+	 7334 34770
9600	0	0	Ki67+	 7338 34553
9601	0	0	Ki67+	 7344 34253
9602	0	0	Ki67+	 7347 34632
9603	0	0	Ki67+	 7353 34427
9604	0	0	Ki67+	 7359 34326
9605	0	0	Ki67+	 7359 34734
9606	0	0	Ki67+	 7360 34415
9607	0	0	Ki67+	 7379 34960
9608	0	0	Ki67+	 7381 34579
9609	0	0	Ki67+	 7382 34385
9610	0	0	Ki67+	 7386 34599
9611	0	0	Ki67+	 7389 34729
9612	0	0	Ki67+	 7396 34376
9613	0	0	Ki67+	 7408 34636
9614	0	0	Ki67+	 7411 34770
9615	0	0	Ki67+	 7413 34554
9616	0	0	Ki67+	 7414 34792
9617	0	0	Ki67+	 7416 34577
9618	0	0	Ki67+	 7422 34622
9619	0	0	Ki67+	 7427 34731
9620	0	0	Ki67+	 7434 34751
9621	0	0	Ki67+	 7440 34434
9622	0	0	Ki67+	 7443 34686
9623	0	0	Ki67+	 7448 34590
9624	0	0	Ki67+	 7449 34421
9625	0	0	Ki67+	 7450 34763
9626	0	0	Ki67+	 7458 34747
9627	0	0	Ki67+	 7459 34722
9628	0	0	Ki67+	 7460 35006
9629	0	0	Ki67+	 7465 34782
9630	0	0	Ki67+	 7468 34551
9631	0	0	Ki67+	 7472 34738
9632	0	0	Ki67+	 7473 34595
9633	0	0	Ki67+	 7485 34210
9634	0	0	Ki67+	 7493 34275
9635	0	0	Ki67+	 7503 34686
9636	0	0	Ki67+	 7503 34698
9637	0	0	Ki67+	 7511 34730
9638	0	0	Ki67+	 7519 34214
9639	0	0	Ki67+	 7526 34751
9640	0	0	Ki67+	 7541 34236
9641	0	0	Ki67+	 7541 34720
9642	0	0	Ki67+	 7545 34799
9643	0	0	Ki67+	 7547 34265
9644	0	0	Ki67+	 7548 34736
9645	0	0	Ki67+	 7555 34753
9646	0	0	Ki67+	 7560 34652
9647	0	0	Ki67+	 7563 34614
9648	0	0	Ki67+	 7581 34835
9649	0	0	Ki67+	 7582 34738
9650	0	0	Ki67+	 7589 34648
9651	0	0	Ki67+	 7593 34715
9652	0	0	Ki67+	 7603 34778
9653	0	0	Ki67+	 7608 34329
9654	0	0	Ki67+	 7609 34787
9655	0	0	Ki67+	 7612 34686
9656	0	0	Ki67+	 7631 34820
9657	0	0	Ki67+	 7631 34860
9658	0	0	Ki67+	 7637 34686
9659	0	0	Ki67+	 7637 35007
9660	0	0	Ki67+	 7645 34233
9661	0	0	Ki67+	 7645 34330
9662	0	0	Ki67+	 7658 34987
9663	0	0	Ki67+	 7659 34311
9664	0	0	Ki67+	 7670 34746
9665	0	0	Ki67+	 7671 34723
9666	0	0	Ki67+	 7677 34314
9667	0	0	Ki67+	 7681 34677
9668	0	0	Ki67+	 7682 34351
9669	0	0	Ki67+	 7683 34770
9670	0	0	Ki67+	 7684 34741
9671	0	0	Ki67+	 7692 34671
9672	0	0	Ki67+	 7694 34324
9673	0	0	Ki67+	 7705 34649
9674	0	0	Ki67+	 7707 34688
9675	0	0	Ki67+	 7708 34858
9676	0	0	Ki67+	 7734 34920
9677	0	0	Ki67+	 7737 34783
9678	0	0	Ki67+	 7743 34248
9679	0	0	Ki67+	 7755 34594
9680	0	0	Ki67+	 7758 34802
9681	0	0	Ki67+	 7760 34722
9682	0	0	Ki67+	 7761 34844
9683	0	0	Ki67+	 7767 34683
9684	0	0	Ki67+	 7772 34761
9685	0	0	Ki67+	 7772 34815
9686	0	0	Ki67+	 7791 34820
9687	0	0	Ki67+	 7793 34307
9688	0	0	Ki67+	 7807 34661
9689	0	0	Ki67+	 7809 34370
9690	0	0	Ki67+	 7812 34756
9691	0	0	Ki67+	 7814 34446
9692	0	0	Ki67+	 7815 34595
9693	0	0	Ki67+	 7816 34238
9694	0	0	Ki67+	 7826 34350
9695	0	0	Ki67+	 7827 34638
9696	0	0	Ki67+	 7834 34241
9697	0	0	Ki67+	 7838 34557
9698	0	0	Ki67+	 7841 34810
9699	0	0	Ki67+	 7844 34626
9700	0	0	Ki67+	 7846 34215
9701	0	0	Ki67+	 7846 34776
9702	0	0	Ki67+	 7850 34793
9703	0	0	Ki67+	 7853 34322
9704	0	0	Ki67+	 7853 34751
9705	0	0	Ki67+	 7864 34685
9706	0	0	Ki67+	 7867 34792
9707	0	0	Ki67+	 7880 34549
9708	0	0	Ki67+	 7880 34673
9709	0	0	Ki67+	 7884 34719
9710	0	0	Ki67+	 7887 34289
9711	0	0	Ki67+	 7897 34384
9712	0	0	Ki67+	 7897 34600
9713	0	0	Ki67+	 7904 34365
9714	0	0	Ki67+	 7905 34774
9715	0	0	Ki67+	 7913 34291
9716	0	0	Ki67+	 7915 34730
9717	0	0	Ki67+	 7922 34326
9718	0	0	Ki67+	 7925 34848
9719	0	0	Ki67+	 7933 34361
9720	0	0	Ki67+	 7933 34562
9721	0	0	Ki67+	 7936 34455
9722	0	0	Ki67+	 7943 34692
9723	0	0	Ki67+	 7945 34597
9724	0	0	Ki67+	 7948 34775
9725	0	0	Ki67+	 7949 34250
9726	0	0	Ki67+	 7953 34807
9727	0	0	Ki67+	 7958 34244
9728	0	0	Ki67+	 7960 34275
9729	0	0	Ki67+	 7970 34637
9730	0	0	Ki67+	 7972 34558
9731	0	0	Ki67+	 7978 34294
9732	0	0	Ki67+	 7988 34272
9733	0	0	Ki67+	 7991 34251
9734	0	0	Ki67+	 7994 34779
9735	0	0	Ki67+	 7997 34722
9736	0	0	Ki67+	 7208 35739
9737	0	0	Ki67+	 7216 35202
9738	0	0	Ki67+	 7217 35323
9739	0	0	Ki67+	 7224 35011
9740	0	0	Ki67+	 7232 35442
9741	0	0	Ki67+	 7234 35284
9742	0	0	Ki67+	 7245 35337
9743	0	0	Ki67+	 7249 35070
9744	0	0	Ki67+	 7250 35746
9745	0	0	Ki67+	 7252 35414
9746	0	0	Ki67+	 7257 35685
9747	0	0	Ki67+	 7264 35060
9748	0	0	Ki67+	 7266 35313
9749	0	0	Ki67+	 7267 35236
9750	0	0	Ki67+	 7267 35652
9751	0	0	Ki67+	 7268 35101
9752	0	0	Ki67+	 7272 35337
9753	0	0	Ki67+	 7274 35638
9754	0	0	Ki67+	 7275 35147
9755	0	0	Ki67+	 7276 35321
9756	0	0	Ki67+	 7286 35363
9757	0	0	Ki67+	 7287 35745
9758	0	0	Ki67+	 7288 35093
9759	0	0	Ki67+	 7300 35246
9760	0	0	Ki67+	 7310 35678
9761	0	0	Ki67+	 7310 35751
9762	0	0	Ki67+	 7317 35191
9763	0	0	Ki67+	 7320 35708
9764	0	0	Ki67+	 7331 35207
9765	0	0	Ki67+	 7333 35141
9766	0	0	Ki67+	 7334 35735
9767	0	0	Ki67+	 7345 35293
9768	0	0	Ki67+	 7349 35307
9769	0	0	Ki67+	 7350 35511
9770	0	0	Ki67+	 7356 35190
9771	0	0	Ki67+	 7356 35370
9772	0	0	Ki67+	 7363 35323
9773	0	0	Ki67+	 7371 35016
9774	0	0	Ki67+	 7372 35397
9775	0	0	Ki67+	 7378 35685
9776	0	0	Ki67+	 7386 35308
9777	0	0	Ki67+	 7389 35255
9778	0	0	Ki67+	 7394 35335
9779	0	0	Ki67+	 7397 35745
9780	0	0	Ki67+	 7404 35605
9781	0	0	Ki67+	 7405 35430
9782	0	0	Ki67+	 7416 35372
9783	0	0	Ki67+	 7421 35534
9784	0	0	Ki67+	 7426 35042
9785	0	0	Ki67+	 7431 35438
9786	0	0	Ki67+	 7432 35504
9787	0	0	Ki67+	 7432 35671
9788	0	0	Ki67+	 7433 35409
9789	0	0	Ki67+	 7443 35338
9790	0	0	Ki67+	 7444 35381
9791	0	0	Ki67+	 7444 35716
9792	0	0	Ki67+	 7445 35771
9793	0	0	Ki67+	 7450 35288
9794	0	0	Ki67+	 7455 35540
9795	0	0	Ki67+	 7459 35615
9796	0	0	Ki67+	 7462 35515
9797	0	0	Ki67+	 7463 35130
9798	0	0	Ki67+	 7465 35051
9799	0	0	Ki67+	 7469 35480
9800	0	0	Ki67+	 7472 35786
9801	0	0	Ki67+	 7479 35442
9802	0	0	Ki67+	 7482 35377
9803	0	0	Ki67+	 7491 35535
9804	0	0	Ki67+	 7495 35140
9805	0	0	Ki67+	 7497 35029
9806	0	0	Ki67+	 7498 35772
9807	0	0	Ki67+	 7507 35475
9808	0	0	Ki67+	 7513 35744
9809	0	0	Ki67+	 7520 35113
9810	0	0	Ki67+	 7521 35177
9811	0	0	Ki67+	 7522 35450
9812	0	0	Ki67+	 7524 35627
9813	0	0	Ki67+	 7526 35497
9814	0	0	Ki67+	 7528 35039
9815	0	0	Ki67+	 7537 35581
9816	0	0	Ki67+	 7540 35407
9817	0	0	Ki67+	 7545 35466
9818	0	0	Ki67+	 7548 35113
9819	0	0	Ki67+	 7548 35504
9820	0	0	Ki67+	 7553 35159
9821	0	0	Ki67+	 7557 35444
9822	0	0	Ki67+	 7558 35676
9823	0	0	Ki67+	 7560 35502
9824	0	0	Ki67+	 7572 35236
9825	0	0	Ki67+	 7574 35771
9826	0	0	Ki67+	 7577 35393
9827	0	0	Ki67+	 7580 35545
9828	0	0	Ki67+	 7591 35785
9829	0	0	Ki67+	 7594 35493
9830	0	0	Ki67+	 7599 35252
9831	0	0	Ki67+	 7600 35081
9832	0	0	Ki67+	 7607 35165
9833	0	0	Ki67+	 7608 35024
9834	0	0	Ki67+	 7613 35187
9835	0	0	Ki67+	 7625 35097
9836	0	0	Ki67+	 7629 35234
9837	0	0	Ki67+	 7639 35036
9838	0	0	Ki67+	 7644 35068
9839	0	0	Ki67+	 7647 35265
9840	0	0	Ki67+	 7652 35121
9841	0	0	Ki67+	 7664 35711
9842	0	0	Ki67+	 7674 35059
9843	0	0	Ki67+	 7676 35472
9844	0	0	Ki67+	 7678 35082
9845	0	0	Ki67+	 7680 35011
9846	0	0	Ki67+	 7684 35227
9847	0	0	Ki67+	 7692 35280
9848	0	0	Ki67+	 7693 35460
9849	0	0	Ki67+	 7703 35295
9850	0	0	Ki67+	 7716 35018
9851	0	0	Ki67+	 7718 35260
9852	0	0	Ki67+	 7722 35172
9853	0	0	Ki67+	 7733 35138
9854	0	0	Ki67+	 7734 35315
9855	0	0	Ki67+	 7735 35277
9856	0	0	Ki67+	 7741 35200
9857	0	0	Ki67+	 7757 35256
9858	0	0	Ki67+	 7770 35195
9859	0	0	Ki67+	 7771 35281
9860	0	0	Ki67+	 7789 35083
9861	0	0	Ki67+	 7808 35042
9862	0	0	Ki67+	 7811 35326
9863	0	0	Ki67+	 7814 35287
9864	0	0	Ki67+	 7833 35326
9865	0	0	Ki67+	 7833 35767
9866	0	0	Ki67+	 7835 35161
9867	0	0	Ki67+	 7838 35110
9868	0	0	Ki67+	 7839 35303
9869	0	0	Ki67+	 7851 35361
9870	0	0	Ki67+	 7853 35083
9871	0	0	Ki67+	 7859 35251
9872	0	0	Ki67+	 7870 35117
9873	0	0	Ki67+	 7876 35266
9874	0	0	Ki67+	 7881 35341
9875	0	0	Ki67+	 7890 35188
9876	0	0	Ki67+	 7896 35735
9877	0	0	Ki67+	 7905 35107
9878	0	0	Ki67+	 7905 35632
9879	0	0	Ki67+	 7906 35132
9880	0	0	Ki67+	 7908 35543
9881	0	0	Ki67+	 7908 35729
9882	0	0	Ki67+	 7916 35361
9883	0	0	Ki67+	 7917 35219
9884	0	0	Ki67+	 7920 35181
9885	0	0	Ki67+	 7922 35596
9886	0	0	Ki67+	 7925 35544
9887	0	0	Ki67+	 7928 35335
9888	0	0	Ki67+	 7929 35527
9889	0	0	Ki67+	 7931 35558
9890	0	0	Ki67+	 7931 35582
9891	0	0	Ki67+	 7936 35103
9892	0	0	Ki67+	 7941 35086
9893	0	0	Ki67+	 7944 35348
9894	0	0	Ki67+	 7945 35576
9895	0	0	Ki67+	 7950 35613
9896	0	0	Ki67+	 7951 35112
9897	0	0	Ki67+	 7955 35512
9898	0	0	Ki67+	 7955 35551
9899	0	0	Ki67+	 7959 35643
9900	0	0	Ki67+	 7961 35619
9901	0	0	Ki67+	 7964 35590
9902	0	0	Ki67+	 7966 35339
9903	0	0	Ki67+	 7977 35543
9904	0	0	Ki67+	 7978 35350
9905	0	0	Ki67+	 7979 35256
9906	0	0	Ki67+	 7990 35646
9907	0	0	Ki67+	 7993 35216
9908	0	0	Ki67+	 7205 36591
9909	0	0	Ki67+	 7211 35967
9910	0	0	Ki67+	 7212 35939
9911	0	0	Ki67+	 7229 36143
9912	0	0	Ki67+	 7247 36357
9913	0	0	Ki67+	 7255 36251
9914	0	0	Ki67+	 7267 36226
9915	0	0	Ki67+	 7289 35946
9916	0	0	Ki67+	 7299 36009
9917	0	0	Ki67+	 7306 35925
9918	0	0	Ki67+	 7307 36079
9919	0	0	Ki67+	 7308 36586
9920	0	0	Ki67+	 7314 36595
9921	0	0	Ki67+	 7319 36125
9922	0	0	Ki67+	 7334 36050
9923	0	0	Ki67+	 7338 36498
9924	0	0	Ki67+	 7342 36536
9925	0	0	Ki67+	 7343 36076
9926	0	0	Ki67+	 7348 36048
9927	0	0	Ki67+	 7351 36383
9928	0	0	Ki67+	 7356 36357
9929	0	0	Ki67+	 7364 36286
9930	0	0	Ki67+	 7365 36372
9931	0	0	Ki67+	 7366 36119
9932	0	0	Ki67+	 7375 36298
9933	0	0	Ki67+	 7376 36365
9934	0	0	Ki67+	 7378 36134
9935	0	0	Ki67+	 7381 36209
9936	0	0	Ki67+	 7390 36587
9937	0	0	Ki67+	 7410 36553
9938	0	0	Ki67+	 7424 36584
9939	0	0	Ki67+	 7425 36051
9940	0	0	Ki67+	 7439 35979
9941	0	0	Ki67+	 7443 36338
9942	0	0	Ki67+	 7452 36526
9943	0	0	Ki67+	 7454 35993
9944	0	0	Ki67+	 7455 36586
9945	0	0	Ki67+	 7469 36267
9946	0	0	Ki67+	 7471 35823
9947	0	0	Ki67+	 7473 36215
9948	0	0	Ki67+	 7473 36316
9949	0	0	Ki67+	 7474 36304
9950	0	0	Ki67+	 7481 36547
9951	0	0	Ki67+	 7483 36411
9952	0	0	Ki67+	 7483 36442
9953	0	0	Ki67+	 7489 36487
9954	0	0	Ki67+	 7498 36248
9955	0	0	Ki67+	 7504 36449
9956	0	0	Ki67+	 7510 36440
9957	0	0	Ki67+	 7511 36472
9958	0	0	Ki67+	 7516 36400
9959	0	0	Ki67+	 7517 36091
9960	0	0	Ki67+	 7521 36599
9961	0	0	Ki67+	 7538 36546
9962	0	0	Ki67+	 7542 36158
9963	0	0	Ki67+	 7545 36186
9964	0	0	Ki67+	 7548 36274
9965	0	0	Ki67+	 7565 36522
9966	0	0	Ki67+	 7566 36211
9967	0	0	Ki67+	 7567 36464
9968	0	0	Ki67+	 7571 36304
9969	0	0	Ki67+	 7574 36575
9970	0	0	Ki67+	 7576 36170
9971	0	0	Ki67+	 7599 36195
9972	0	0	Ki67+	 7599 36382
9973	0	0	Ki67+	 7602 36583
9974	0	0	Ki67+	 7603 36227
9975	0	0	Ki67+	 7603 36519
9976	0	0	Ki67+	 7611 36178
9977	0	0	Ki67+	 7614 35849
9978	0	0	Ki67+	 7616 36284
9979	0	0	Ki67+	 7632 36249
9980	0	0	Ki67+	 7632 36500
9981	0	0	Ki67+	 7649 36516
9982	0	0	Ki67+	 7650 36555
9983	0	0	Ki67+	 7663 36573
9984	0	0	Ki67+	 7666 36239
9985	0	0	Ki67+	 7669 36180
9986	0	0	Ki67+	 7693 35847
9987	0	0	Ki67+	 7693 36513
9988	0	0	Ki67+	 7701 36530
9989	0	0	Ki67+	 7702 36114
9990	0	0	Ki67+	 7709 36579
9991	0	0	Ki67+	 7713 36166
9992	0	0	Ki67+	 7718 35897
9993	0	0	Ki67+	 7721 36206
9994	0	0	Ki67+	 7723 36150
9995	0	0	Ki67+	 7743 36397
9996	0	0	Ki67+	 7744 36491
9997	0	0	Ki67+	 7747 36107
9998	0	0	Ki67+	 7756 36541
9999	0	0	Ki67+	 7765 35917
10000	0	0	Ki67+	 7772 36398
10001	0	0	Ki67+	 7773 36107
10002	0	0	Ki67+	 7774 35810
10003	0	0	Ki67+	 7779 36190
10004	0	0	Ki67+	 7787 35944
10005	0	0	Ki67+	 7787 36199
10006	0	0	Ki67+	 7802 36259
10007	0	0	Ki67+	 7802 36494
10008	0	0	Ki67+	 7804 36371
10009	0	0	Ki67+	 7809 36393
10010	0	0	Ki67+	 7812 36272
10011	0	0	Ki67+	 7832 36252
10012	0	0	Ki67+	 7846 36262
10013	0	0	Ki67+	 7876 35991
10014	0	0	Ki67+	 7905 36002
10015	0	0	Ki67+	 7924 36206
10016	0	0	Ki67+	 7925 36258
10017	0	0	Ki67+	 7943 36005
10018	0	0	Ki67+	 7949 36041
10019	0	0	Ki67+	 7951 36244
10020	0	0	Ki67+	 7952 36186
10021	0	0	Ki67+	 7962 35836
10022	0	0	Ki67+	 7962 36253
10023	0	0	Ki67+	 7971 36017
10024	0	0	Ki67+	 7976 36251
10025	0	0	Ki67+	 7977 36207
10026	0	0	Ki67+	 7978 36183
10027	0	0	Ki67+	 7987 36036
10028	0	0	Ki67+	 7201 37076
10029	0	0	Ki67+	 7206 36704
10030	0	0	Ki67+	 7207 36682
10031	0	0	Ki67+	 7209 37093
10032	0	0	Ki67+	 7210 37217
10033	0	0	Ki67+	 7211 37106
10034	0	0	Ki67+	 7212 37082
10035	0	0	Ki67+	 7216 36614
10036	0	0	Ki67+	 7235 37068
10037	0	0	Ki67+	 7239 37236
10038	0	0	Ki67+	 7247 36924
10039	0	0	Ki67+	 7253 36941
10040	0	0	Ki67+	 7259 37095
10041	0	0	Ki67+	 7260 37124
10042	0	0	Ki67+	 7264 36965
10043	0	0	Ki67+	 7264 37064
10044	0	0	Ki67+	 7276 36925
10045	0	0	Ki67+	 7287 36873
10046	0	0	Ki67+	 7288 37232
10047	0	0	Ki67+	 7293 36757
10048	0	0	Ki67+	 7293 37078
10049	0	0	Ki67+	 7306 37070
10050	0	0	Ki67+	 7308 37125
10051	0	0	Ki67+	 7309 37111
10052	0	0	Ki67+	 7311 36971
10053	0	0	Ki67+	 7311 37176
10054	0	0	Ki67+	 7321 37085
10055	0	0	Ki67+	 7340 36948
10056	0	0	Ki67+	 7343 37110
10057	0	0	Ki67+	 7353 36740
10058	0	0	Ki67+	 7367 36894
10059	0	0	Ki67+	 7371 37126
10060	0	0	Ki67+	 7373 36651
10061	0	0	Ki67+	 7384 36672
10062	0	0	Ki67+	 7387 37382
10063	0	0	Ki67+	 7391 37105
10064	0	0	Ki67+	 7393 36653
10065	0	0	Ki67+	 7398 36629
10066	0	0	Ki67+	 7399 37192
10067	0	0	Ki67+	 7402 37261
10068	0	0	Ki67+	 7404 37120
10069	0	0	Ki67+	 7414 37220
10070	0	0	Ki67+	 7432 37371
10071	0	0	Ki67+	 7437 37011
10072	0	0	Ki67+	 7439 37261
10073	0	0	Ki67+	 7448 37394
10074	0	0	Ki67+	 7459 37249
10075	0	0	Ki67+	 7461 37149
10076	0	0	Ki67+	 7466 37104
10077	0	0	Ki67+	 7479 37222
10078	0	0	Ki67+	 7487 37134
10079	0	0	Ki67+	 7487 37253
10080	0	0	Ki67+	 7492 37202
10081	0	0	Ki67+	 7493 37235
10082	0	0	Ki67+	 7519 37393
10083	0	0	Ki67+	 7520 37094
10084	0	0	Ki67+	 7521 37005
10085	0	0	Ki67+	 7528 37197
10086	0	0	Ki67+	 7538 36789
10087	0	0	Ki67+	 7549 37011
10088	0	0	Ki67+	 7549 37219
10089	0	0	Ki67+	 7552 37052
10090	0	0	Ki67+	 7554 36897
10091	0	0	Ki67+	 7559 37325
10092	0	0	Ki67+	 7562 37081
10093	0	0	Ki67+	 7570 37181
10094	0	0	Ki67+	 7572 36991
10095	0	0	Ki67+	 7581 37019
10096	0	0	Ki67+	 7591 36991
10097	0	0	Ki67+	 7602 37393
10098	0	0	Ki67+	 7606 36719
10099	0	0	Ki67+	 7608 36746
10100	0	0	Ki67+	 7614 37353
10101	0	0	Ki67+	 7623 37403
10102	0	0	Ki67+	 7628 36766
10103	0	0	Ki67+	 7631 37323
10104	0	0	Ki67+	 7638 36690
10105	0	0	Ki67+	 7642 37302
10106	0	0	Ki67+	 7643 36732
10107	0	0	Ki67+	 7643 37404
10108	0	0	Ki67+	 7648 36769
10109	0	0	Ki67+	 7648 37357
10110	0	0	Ki67+	 7655 36879
10111	0	0	Ki67+	 7660 37016
10112	0	0	Ki67+	 7662 36695
10113	0	0	Ki67+	 7665 37384
10114	0	0	Ki67+	 7671 37297
10115	0	0	Ki67+	 7674 36973
10116	0	0	Ki67+	 7675 37125
10117	0	0	Ki67+	 7676 36733
10118	0	0	Ki67+	 7691 36995
10119	0	0	Ki67+	 7694 37122
10120	0	0	Ki67+	 7696 36623
10121	0	0	Ki67+	 7697 36959
10122	0	0	Ki67+	 7697 37268
10123	0	0	Ki67+	 7697 37397
10124	0	0	Ki67+	 7715 36649
10125	0	0	Ki67+	 7721 37254
10126	0	0	Ki67+	 7724 37275
10127	0	0	Ki67+	 7728 36952
10128	0	0	Ki67+	 7731 36995
10129	0	0	Ki67+	 7733 37240
10130	0	0	Ki67+	 7737 37095
10131	0	0	Ki67+	 7745 37210
10132	0	0	Ki67+	 7746 36952
10133	0	0	Ki67+	 7754 37225
10134	0	0	Ki67+	 7783 37227
10135	0	0	Ki67+	 7784 36933
10136	0	0	Ki67+	 7786 37023
10137	0	0	Ki67+	 7787 36974
10138	0	0	Ki67+	 7792 36954
10139	0	0	Ki67+	 7796 36990
10140	0	0	Ki67+	 7804 37251
10141	0	0	Ki67+	 7809 37200
10142	0	0	Ki67+	 7818 36636
10143	0	0	Ki67+	 7827 36940
10144	0	0	Ki67+	 7830 36965
10145	0	0	Ki67+	 7837 37036
10146	0	0	Ki67+	 7847 36937
10147	0	0	Ki67+	 7847 37381
10148	0	0	Ki67+	 7848 37243
10149	0	0	Ki67+	 7857 36659
10150	0	0	Ki67+	 7857 37038
10151	0	0	Ki67+	 7859 37211
10152	0	0	Ki67+	 7869 36920
10153	0	0	Ki67+	 7869 37166
10154	0	0	Ki67+	 7871 36712
10155	0	0	Ki67+	 7881 37402
10156	0	0	Ki67+	 7883 36939
10157	0	0	Ki67+	 7883 37388
10158	0	0	Ki67+	 7888 36923
10159	0	0	Ki67+	 7891 37011
10160	0	0	Ki67+	 7900 37189
10161	0	0	Ki67+	 7901 37223
10162	0	0	Ki67+	 7911 36738
10163	0	0	Ki67+	 7921 37349
10164	0	0	Ki67+	 7924 36938
10165	0	0	Ki67+	 7925 36780
10166	0	0	Ki67+	 7927 36958
10167	0	0	Ki67+	 7933 37046
10168	0	0	Ki67+	 7948 37340
10169	0	0	Ki67+	 7951 37184
10170	0	0	Ki67+	 7956 37399
10171	0	0	Ki67+	 7958 37039
10172	0	0	Ki67+	 7959 36741
10173	0	0	Ki67+	 7963 36794
10174	0	0	Ki67+	 7968 37167
10175	0	0	Ki67+	 7972 36828
10176	0	0	Ki67+	 7978 37407
10177	0	0	Ki67+	 7981 36931
10178	0	0	Ki67+	 7988 37366
10179	0	0	Ki67+	 7989 37028
10180	0	0	Ki67+	 7991 37041
10181	0	0	Ki67+	 7997 36769
10182	0	0	Ki67+	 7204 37462
10183	0	0	Ki67+	 7206 37515
10184	0	0	Ki67+	 7206 38001
10185	0	0	Ki67+	 7213 37527
10186	0	0	Ki67+	 7214 37477
10187	0	0	Ki67+	 7232 37452
10188	0	0	Ki67+	 7247 37440
10189	0	0	Ki67+	 7262 37452
10190	0	0	Ki67+	 7283 37926
10191	0	0	Ki67+	 7313 37448
10192	0	0	Ki67+	 7320 37768
10193	0	0	Ki67+	 7324 37547
10194	0	0	Ki67+	 7328 38038
10195	0	0	Ki67+	 7354 37702
10196	0	0	Ki67+	 7369 37721
10197	0	0	Ki67+	 7376 37744
10198	0	0	Ki67+	 7377 37492
10199	0	0	Ki67+	 7387 37440
10200	0	0	Ki67+	 7398 37708
10201	0	0	Ki67+	 7401 37750
10202	0	0	Ki67+	 7409 37969
10203	0	0	Ki67+	 7414 37758
10204	0	0	Ki67+	 7429 37711
10205	0	0	Ki67+	 7430 37771
10206	0	0	Ki67+	 7441 38020
10207	0	0	Ki67+	 7453 37685
10208	0	0	Ki67+	 7455 37441
10209	0	0	Ki67+	 7456 37735
10210	0	0	Ki67+	 7457 37941
10211	0	0	Ki67+	 7458 38001
10212	0	0	Ki67+	 7465 37753
10213	0	0	Ki67+	 7467 37496
10214	0	0	Ki67+	 7471 37732
10215	0	0	Ki67+	 7475 37902
10216	0	0	Ki67+	 7480 37485
10217	0	0	Ki67+	 7482 38009
10218	0	0	Ki67+	 7486 37433
10219	0	0	Ki67+	 7486 37671
10220	0	0	Ki67+	 7488 37412
10221	0	0	Ki67+	 7503 37470
10222	0	0	Ki67+	 7504 37730
10223	0	0	Ki67+	 7505 37663
10224	0	0	Ki67+	 7513 37689
10225	0	0	Ki67+	 7521 37607
10226	0	0	Ki67+	 7523 37993
10227	0	0	Ki67+	 7528 38069
10228	0	0	Ki67+	 7543 37918
10229	0	0	Ki67+	 7545 37950
10230	0	0	Ki67+	 7547 37560
10231	0	0	Ki67+	 7550 37437
10232	0	0	Ki67+	 7552 38009
10233	0	0	Ki67+	 7556 38198
10234	0	0	Ki67+	 7563 37902
10235	0	0	Ki67+	 7568 37727
10236	0	0	Ki67+	 7569 37546
10237	0	0	Ki67+	 7570 37703
10238	0	0	Ki67+	 7579 37426
10239	0	0	Ki67+	 7579 38006
10240	0	0	Ki67+	 7582 37969
10241	0	0	Ki67+	 7583 38196
10242	0	0	Ki67+	 7585 37928
10243	0	0	Ki67+	 7587 37720
10244	0	0	Ki67+	 7589 37886
10245	0	0	Ki67+	 7592 37517
10246	0	0	Ki67+	 7599 37697
10247	0	0	Ki67+	 7616 37665
10248	0	0	Ki67+	 7616 37927
10249	0	0	Ki67+	 7619 37869
10250	0	0	Ki67+	 7620 37623
10251	0	0	Ki67+	 7620 37897
10252	0	0	Ki67+	 7623 37546
10253	0	0	Ki67+	 7628 37684
10254	0	0	Ki67+	 7631 37498
10255	0	0	Ki67+	 7633 37988
10256	0	0	Ki67+	 7644 38190
10257	0	0	Ki67+	 7647 37600
10258	0	0	Ki67+	 7651 37583
10259	0	0	Ki67+	 7656 37509
10260	0	0	Ki67+	 7656 37866
10261	0	0	Ki67+	 7669 37964
10262	0	0	Ki67+	 7674 37442
10263	0	0	Ki67+	 7677 37605
10264	0	0	Ki67+	 7678 37924
10265	0	0	Ki67+	 7679 37875
10266	0	0	Ki67+	 7683 37452
10267	0	0	Ki67+	 7684 38068
10268	0	0	Ki67+	 7688 37943
10269	0	0	Ki67+	 7691 37612
10270	0	0	Ki67+	 7701 38140
10271	0	0	Ki67+	 7703 37871
10272	0	0	Ki67+	 7705 37597
10273	0	0	Ki67+	 7713 38201
10274	0	0	Ki67+	 7714 38063
10275	0	0	Ki67+	 7717 37419
10276	0	0	Ki67+	 7721 37886
10277	0	0	Ki67+	 7727 37438
10278	0	0	Ki67+	 7728 37556
10279	0	0	Ki67+	 7734 37471
10280	0	0	Ki67+	 7741 37487
10281	0	0	Ki67+	 7741 37966
10282	0	0	Ki67+	 7742 37629
10283	0	0	Ki67+	 7746 37610
10284	0	0	Ki67+	 7759 37952
10285	0	0	Ki67+	 7764 38197
10286	0	0	Ki67+	 7770 37977
10287	0	0	Ki67+	 7773 37835
10288	0	0	Ki67+	 7777 37890
10289	0	0	Ki67+	 7783 37630
10290	0	0	Ki67+	 7783 38045
10291	0	0	Ki67+	 7785 37551
10292	0	0	Ki67+	 7790 37588
10293	0	0	Ki67+	 7801 38029
10294	0	0	Ki67+	 7802 37473
10295	0	0	Ki67+	 7803 37435
10296	0	0	Ki67+	 7803 37649
10297	0	0	Ki67+	 7809 37496
10298	0	0	Ki67+	 7819 37415
10299	0	0	Ki67+	 7819 37631
10300	0	0	Ki67+	 7819 37875
10301	0	0	Ki67+	 7828 37973
10302	0	0	Ki67+	 7834 37518
10303	0	0	Ki67+	 7840 37498
10304	0	0	Ki67+	 7842 38200
10305	0	0	Ki67+	 7844 37519
10306	0	0	Ki67+	 7846 37888
10307	0	0	Ki67+	 7849 37647
10308	0	0	Ki67+	 7850 38024
10309	0	0	Ki67+	 7851 37471
10310	0	0	Ki67+	 7855 37951
10311	0	0	Ki67+	 7862 37626
10312	0	0	Ki67+	 7864 37667
10313	0	0	Ki67+	 7867 37546
10314	0	0	Ki67+	 7871 37961
10315	0	0	Ki67+	 7878 37601
10316	0	0	Ki67+	 7884 37512
10317	0	0	Ki67+	 7887 37648
10318	0	0	Ki67+	 7896 37515
10319	0	0	Ki67+	 7896 37566
10320	0	0	Ki67+	 7902 37460
10321	0	0	Ki67+	 7905 37939
10322	0	0	Ki67+	 7908 37684
10323	0	0	Ki67+	 7910 37422
10324	0	0	Ki67+	 7917 37916
10325	0	0	Ki67+	 7926 37474
10326	0	0	Ki67+	 7931 37454
10327	0	0	Ki67+	 7947 37864
10328	0	0	Ki67+	 7948 37984
10329	0	0	Ki67+	 7958 37429
10330	0	0	Ki67+	 7959 38165
10331	0	0	Ki67+	 7964 38193
10332	0	0	Ki67+	 7965 37956
10333	0	0	Ki67+	 7977 38148
10334	0	0	Ki67+	 7978 37431
10335	0	0	Ki67+	 7987 38181
10336	0	0	Ki67+	 7988 37929
10337	0	0	Ki67+	 7989 37954
10338	0	0	Ki67+	 7206 38429
10339	0	0	Ki67+	 7231 38965
10340	0	0	Ki67+	 7232 38442
10341	0	0	Ki67+	 7239 38377
10342	0	0	Ki67+	 7281 38945
10343	0	0	Ki67+	 7322 38498
10344	0	0	Ki67+	 7325 38437
10345	0	0	Ki67+	 7329 38896
10346	0	0	Ki67+	 7335 38450
10347	0	0	Ki67+	 7338 38428
10348	0	0	Ki67+	 7338 38827
10349	0	0	Ki67+	 7341 38849
10350	0	0	Ki67+	 7345 38459
10351	0	0	Ki67+	 7348 38401
10352	0	0	Ki67+	 7355 38476
10353	0	0	Ki67+	 7366 38874
10354	0	0	Ki67+	 7368 38461
10355	0	0	Ki67+	 7373 38727
10356	0	0	Ki67+	 7374 38644
10357	0	0	Ki67+	 7379 38361
10358	0	0	Ki67+	 7384 38856
10359	0	0	Ki67+	 7387 38420
10360	0	0	Ki67+	 7388 38476
10361	0	0	Ki67+	 7389 38391
10362	0	0	Ki67+	 7395 38983
10363	0	0	Ki67+	 7406 38342
10364	0	0	Ki67+	 7416 38771
10365	0	0	Ki67+	 7421 38923
10366	0	0	Ki67+	 7422 38417
10367	0	0	Ki67+	 7430 38475
10368	0	0	Ki67+	 7432 38903
10369	0	0	Ki67+	 7434 38392
10370	0	0	Ki67+	 7446 38373
10371	0	0	Ki67+	 7452 38269
10372	0	0	Ki67+	 7452 38420
10373	0	0	Ki67+	 7458 38528
10374	0	0	Ki67+	 7459 38654
10375	0	0	Ki67+	 7459 38895
10376	0	0	Ki67+	 7465 38355
10377	0	0	Ki67+	 7470 38802
10378	0	0	Ki67+	 7472 38403
10379	0	0	Ki67+	 7476 38595
10380	0	0	Ki67+	 7477 38627
10381	0	0	Ki67+	 7481 38380
10382	0	0	Ki67+	 7481 38498
10383	0	0	Ki67+	 7481 38563
10384	0	0	Ki67+	 7484 38221
10385	0	0	Ki67+	 7486 38656
10386	0	0	Ki67+	 7486 38845
10387	0	0	Ki67+	 7489 38765
10388	0	0	Ki67+	 7503 38357
10389	0	0	Ki67+	 7504 38458
10390	0	0	Ki67+	 7509 38547
10391	0	0	Ki67+	 7512 38384
10392	0	0	Ki67+	 7518 39003
10393	0	0	Ki67+	 7523 38671
10394	0	0	Ki67+	 7529 38442
10395	0	0	Ki67+	 7546 38215
10396	0	0	Ki67+	 7555 38694
10397	0	0	Ki67+	 7565 38327
10398	0	0	Ki67+	 7565 38383
10399	0	0	Ki67+	 7576 38228
10400	0	0	Ki67+	 7578 38312
10401	0	0	Ki67+	 7581 38843
10402	0	0	Ki67+	 7582 38398
10403	0	0	Ki67+	 7585 38346
10404	0	0	Ki67+	 7594 38837
10405	0	0	Ki67+	 7601 38285
10406	0	0	Ki67+	 7602 38822
10407	0	0	Ki67+	 7604 38359
10408	0	0	Ki67+	 7604 38505
10409	0	0	Ki67+	 7616 38246
10410	0	0	Ki67+	 7616 38796
10411	0	0	Ki67+	 7619 38301
10412	0	0	Ki67+	 7628 38782
10413	0	0	Ki67+	 7630 38265
10414	0	0	Ki67+	 7631 38383
10415	0	0	Ki67+	 7636 38323
10416	0	0	Ki67+	 7638 38228
10417	0	0	Ki67+	 7644 38868
10418	0	0	Ki67+	 7645 38976
10419	0	0	Ki67+	 7654 38255
10420	0	0	Ki67+	 7654 38364
10421	0	0	Ki67+	 7662 38220
10422	0	0	Ki67+	 7669 38320
10423	0	0	Ki67+	 7674 38974
10424	0	0	Ki67+	 7675 38528
10425	0	0	Ki67+	 7675 38558
10426	0	0	Ki67+	 7680 38440
10427	0	0	Ki67+	 7682 38383
10428	0	0	Ki67+	 7687 38292
10429	0	0	Ki67+	 7693 38211
10430	0	0	Ki67+	 7695 38814
10431	0	0	Ki67+	 7702 38265
10432	0	0	Ki67+	 7702 38705
10433	0	0	Ki67+	 7703 38940
10434	0	0	Ki67+	 7713 38413
10435	0	0	Ki67+	 7721 38914
10436	0	0	Ki67+	 7722 38722
10437	0	0	Ki67+	 7725 38379
10438	0	0	Ki67+	 7728 38360
10439	0	0	Ki67+	 7730 38687
10440	0	0	Ki67+	 7750 38738
10441	0	0	Ki67+	 7752 38921
10442	0	0	Ki67+	 7759 38353
10443	0	0	Ki67+	 7765 38237
10444	0	0	Ki67+	 7767 38863
10445	0	0	Ki67+	 7769 38328
10446	0	0	Ki67+	 7778 38646
10447	0	0	Ki67+	 7778 38704
10448	0	0	Ki67+	 7778 38778
10449	0	0	Ki67+	 7782 38796
10450	0	0	Ki67+	 7782 38959
10451	0	0	Ki67+	 7785 38883
10452	0	0	Ki67+	 7787 38759
10453	0	0	Ki67+	 7789 38678
10454	0	0	Ki67+	 7793 38802
10455	0	0	Ki67+	 7794 38771
10456	0	0	Ki67+	 7809 38832
10457	0	0	Ki67+	 7814 38272
10458	0	0	Ki67+	 7814 38661
10459	0	0	Ki67+	 7824 38805
10460	0	0	Ki67+	 7826 38672
10461	0	0	Ki67+	 7829 38790
10462	0	0	Ki67+	 7836 38757
10463	0	0	Ki67+	 7839 38324
10464	0	0	Ki67+	 7847 38697
10465	0	0	Ki67+	 7848 38731
10466	0	0	Ki67+	 7859 38251
10467	0	0	Ki67+	 7865 38332
10468	0	0	Ki67+	 7878 38318
10469	0	0	Ki67+	 7889 38308
10470	0	0	Ki67+	 7962 38877
10471	0	0	Ki67+	 7201 39624
10472	0	0	Ki67+	 7205 39444
10473	0	0	Ki67+	 7206 39477
10474	0	0	Ki67+	 7215 39356
10475	0	0	Ki67+	 7227 39288
10476	0	0	Ki67+	 7232 39156
10477	0	0	Ki67+	 7238 39424
10478	0	0	Ki67+	 7241 39592
10479	0	0	Ki67+	 7251 39272
10480	0	0	Ki67+	 7252 39469
10481	0	0	Ki67+	 7257 39231
10482	0	0	Ki67+	 7258 39580
10483	0	0	Ki67+	 7263 39135
10484	0	0	Ki67+	 7266 39277
10485	0	0	Ki67+	 7269 39013
10486	0	0	Ki67+	 7270 39547
10487	0	0	Ki67+	 7277 39379
10488	0	0	Ki67+	 7281 39458
10489	0	0	Ki67+	 7296 39079
10490	0	0	Ki67+	 7303 39257
10491	0	0	Ki67+	 7304 39100
10492	0	0	Ki67+	 7307 39384
10493	0	0	Ki67+	 7308 39457
10494	0	0	Ki67+	 7314 39275
10495	0	0	Ki67+	 7323 39243
10496	0	0	Ki67+	 7333 39325
10497	0	0	Ki67+	 7334 39125
10498	0	0	Ki67+	 7334 39148
10499	0	0	Ki67+	 7334 39351
10500	0	0	Ki67+	 7337 39784
10501	0	0	Ki67+	 7343 39464
10502	0	0	Ki67+	 7352 39397
10503	0	0	Ki67+	 7360 39308
10504	0	0	Ki67+	 7360 39762
10505	0	0	Ki67+	 7361 39257
10506	0	0	Ki67+	 7365 39335
10507	0	0	Ki67+	 7366 39284
10508	0	0	Ki67+	 7369 39248
10509	0	0	Ki67+	 7369 39435
10510	0	0	Ki67+	 7370 39792
10511	0	0	Ki67+	 7372 39408
10512	0	0	Ki67+	 7375 39651
10513	0	0	Ki67+	 7380 39263
10514	0	0	Ki67+	 7384 39618
10515	0	0	Ki67+	 7384 39633
10516	0	0	Ki67+	 7386 39766
10517	0	0	Ki67+	 7390 39717
10518	0	0	Ki67+	 7397 39668
10519	0	0	Ki67+	 7413 39116
10520	0	0	Ki67+	 7417 39216
10521	0	0	Ki67+	 7419 39192
10522	0	0	Ki67+	 7429 39651
10523	0	0	Ki67+	 7445 39105
10524	0	0	Ki67+	 7460 39752
10525	0	0	Ki67+	 7474 39734
10526	0	0	Ki67+	 7477 39687
10527	0	0	Ki67+	 7478 39100
10528	0	0	Ki67+	 7487 39800
10529	0	0	Ki67+	 7491 39160
10530	0	0	Ki67+	 7494 39671
10531	0	0	Ki67+	 7502 39218
10532	0	0	Ki67+	 7502 39592
10533	0	0	Ki67+	 7503 39730
10534	0	0	Ki67+	 7504 39772
10535	0	0	Ki67+	 7513 39243
10536	0	0	Ki67+	 7515 39693
10537	0	0	Ki67+	 7525 39745
10538	0	0	Ki67+	 7532 39602
10539	0	0	Ki67+	 7535 39725
10540	0	0	Ki67+	 7545 39229
10541	0	0	Ki67+	 7545 39262
10542	0	0	Ki67+	 7552 39517
10543	0	0	Ki67+	 7553 39486
10544	0	0	Ki67+	 7557 39234
10545	0	0	Ki67+	 7557 39598
10546	0	0	Ki67+	 7560 39105
10547	0	0	Ki67+	 7561 39443
10548	0	0	Ki67+	 7563 39628
10549	0	0	Ki67+	 7565 39320
10550	0	0	Ki67+	 7566 39550
10551	0	0	Ki67+	 7568 39372
10552	0	0	Ki67+	 7569 39648
10553	0	0	Ki67+	 7573 39265
10554	0	0	Ki67+	 7577 39312
10555	0	0	Ki67+	 7579 39031
10556	0	0	Ki67+	 7590 39275
10557	0	0	Ki67+	 7593 39681
10558	0	0	Ki67+	 7594 39045
10559	0	0	Ki67+	 7594 39292
10560	0	0	Ki67+	 7600 39387
10561	0	0	Ki67+	 7601 39696
10562	0	0	Ki67+	 7605 39668
10563	0	0	Ki67+	 7615 39478
10564	0	0	Ki67+	 7618 39532
10565	0	0	Ki67+	 7624 39257
10566	0	0	Ki67+	 7630 39085
10567	0	0	Ki67+	 7633 39223
10568	0	0	Ki67+	 7635 39450
10569	0	0	Ki67+	 7641 39157
10570	0	0	Ki67+	 7646 39421
10571	0	0	Ki67+	 7649 39292
10572	0	0	Ki67+	 7651 39764
10573	0	0	Ki67+	 7654 39480
10574	0	0	Ki67+	 7654 39730
10575	0	0	Ki67+	 7657 39461
10576	0	0	Ki67+	 7659 39264
10577	0	0	Ki67+	 7664 39240
10578	0	0	Ki67+	 7671 39109
10579	0	0	Ki67+	 7671 39563
10580	0	0	Ki67+	 7680 39431
10581	0	0	Ki67+	 7685 39089
10582	0	0	Ki67+	 7691 39494
10583	0	0	Ki67+	 7693 39266
10584	0	0	Ki67+	 7700 39542
10585	0	0	Ki67+	 7712 39377
10586	0	0	Ki67+	 7715 39581
10587	0	0	Ki67+	 7721 39317
10588	0	0	Ki67+	 7721 39644
10589	0	0	Ki67+	 7723 39264
10590	0	0	Ki67+	 7726 39087
10591	0	0	Ki67+	 7731 39434
10592	0	0	Ki67+	 7731 39505
10593	0	0	Ki67+	 7732 39706
10594	0	0	Ki67+	 7733 39043
10595	0	0	Ki67+	 7735 39023
10596	0	0	Ki67+	 7738 39394
10597	0	0	Ki67+	 7742 39340
10598	0	0	Ki67+	 7749 39297
10599	0	0	Ki67+	 7750 39503
10600	0	0	Ki67+	 7753 39463
10601	0	0	Ki67+	 7755 39308
10602	0	0	Ki67+	 7761 39098
10603	0	0	Ki67+	 7764 39418
10604	0	0	Ki67+	 7768 39342
10605	0	0	Ki67+	 7768 39367
10606	0	0	Ki67+	 7775 39186
10607	0	0	Ki67+	 7778 39067
10608	0	0	Ki67+	 7781 39224
10609	0	0	Ki67+	 7781 39399
10610	0	0	Ki67+	 7790 39300
10611	0	0	Ki67+	 7790 39337
10612	0	0	Ki67+	 7797 39113
10613	0	0	Ki67+	 7799 39175
10614	0	0	Ki67+	 7803 39145
10615	0	0	Ki67+	 7805 39089
10616	0	0	Ki67+	 7807 39378
10617	0	0	Ki67+	 7811 39057
10618	0	0	Ki67+	 7820 39395
10619	0	0	Ki67+	 7822 39157
10620	0	0	Ki67+	 7823 39366
10621	0	0	Ki67+	 7827 39222
10622	0	0	Ki67+	 7833 39327
10623	0	0	Ki67+	 7842 39178
10624	0	0	Ki67+	 7845 39234
10625	0	0	Ki67+	 7845 39356
10626	0	0	Ki67+	 7856 39247
10627	0	0	Ki67+	 7858 39286
10628	0	0	Ki67+	 7859 39158
10629	0	0	Ki67+	 7862 39181
10630	0	0	Ki67+	 7868 39354
10631	0	0	Ki67+	 7874 39170
10632	0	0	Ki67+	 7874 39311
10633	0	0	Ki67+	 7875 39283
10634	0	0	Ki67+	 7879 39211
10635	0	0	Ki67+	 7879 39271
10636	0	0	Ki67+	 7882 39200
10637	0	0	Ki67+	 7886 39478
10638	0	0	Ki67+	 7938 39231
10639	0	0	Ki67+	 7941 39304
10640	0	0	Ki67+	 7991 39090
10641	0	0	Ki67+	 7217 39892
10642	0	0	Ki67+	 7248 39873
10643	0	0	Ki67+	 7339 39819
10644	0	0	Ki67+	 7427 39880
10645	0	0	Ki67+	 7434 39841
10646	0	0	Ki67+	 7440 39832
10647	0	0	Ki67+	 7456 39837
10648	0	0	Ki67+	 7618 40209
10649	0	0	Ki67+	 7642 40191
10650	0	0	Ki67+	 7665 40207
10651	0	0	Ki67+	 7679 39983
10652	0	0	Ki67+	 7685 40056
10653	0	0	Ki67+	 7694 40217
10654	0	0	Ki67+	 7707 40005
10655	0	0	Ki67+	 7707 40042
10656	0	0	Ki67+	 7710 40096
10657	0	0	Ki67+	 7726 40107
10658	0	0	Ki67+	 7729 40158
10659	0	0	Ki67+	 7735 40020
10660	0	0	Ki67+	 7756 39975
10661	0	0	Ki67+	 7763 39943
10662	0	0	Ki67+	 7766 40139
10663	0	0	Ki67+	 7767 40054
10664	0	0	Ki67+	 7768 40113
10665	0	0	Ki67+	 7769 39934
10666	0	0	Ki67+	 7773 39996
10667	0	0	Ki67+	 7774 39971
10668	0	0	Ki67+	 7777 40082
10669	0	0	Ki67+	 7782 40022
10670	0	0	Ki67+	 7783 40186
10671	0	0	Ki67+	 7797 40124
10672	0	0	Ki67+	 7798 40065
10673	0	0	Ki67+	 7798 40161
10674	0	0	Ki67+	 7803 40077
10675	0	0	Ki67+	 7809 39883
10676	0	0	Ki67+	 7815 40183
10677	0	0	Ki67+	 7819 39963
10678	0	0	Ki67+	 7825 39981
10679	0	0	Ki67+	 7829 40074
10680	0	0	Ki67+	 7831 40011
10681	0	0	Ki67+	 7838 39867
10682	0	0	Ki67+	 7839 40127
10683	0	0	Ki67+	 7843 39893
10684	0	0	Ki67+	 7843 40209
10685	0	0	Ki67+	 7844 40034
10686	0	0	Ki67+	 7848 40160
10687	0	0	Ki67+	 7849 39928
10688	0	0	Ki67+	 7849 40184
10689	0	0	Ki67+	 7854 40094
10690	0	0	Ki67+	 7865 39944
10691	0	0	Ki67+	 7865 40180
10692	0	0	Ki67+	 7870 40204
10693	0	0	Ki67+	 7871 39871
10694	0	0	Ki67+	 7874 39816
10695	0	0	Ki67+	 7878 39989
10696	0	0	Ki67+	 7878 40196
10697	0	0	Ki67+	 7879 40104
10698	0	0	Ki67+	 7880 39851
10699	0	0	Ki67+	 7882 39927
10700	0	0	Ki67+	 7886 40069
10701	0	0	Ki67+	 7887 39975
10702	0	0	Ki67+	 7896 39879
10703	0	0	Ki67+	 7897 39991
10704	0	0	Ki67+	 7898 39821
10705	0	0	Ki67+	 7898 39865
10706	0	0	Ki67+	 7901 39900
10707	0	0	Ki67+	 7905 40174
10708	0	0	Ki67+	 7906 40206
10709	0	0	Ki67+	 7907 40132
10710	0	0	Ki67+	 7909 40023
10711	0	0	Ki67+	 7911 40059
10712	0	0	Ki67+	 7911 40090
10713	0	0	Ki67+	 7912 39871
10714	0	0	Ki67+	 7912 40152
10715	0	0	Ki67+	 7913 39938
10716	0	0	Ki67+	 7914 39810
10717	0	0	Ki67+	 7929 39914
10718	0	0	Ki67+	 7931 40115
10719	0	0	Ki67+	 7932 39834
10720	0	0	Ki67+	 7933 40195
10721	0	0	Ki67+	 7934 40020
10722	0	0	Ki67+	 7940 40206
10723	0	0	Ki67+	 7941 40126
10724	0	0	Ki67+	 7943 39885
10725	0	0	Ki67+	 7952 40138
10726	0	0	Ki67+	 7952 40226
10727	0	0	Ki67+	 7955 39982
10728	0	0	Ki67+	 7967 39857
10729	0	0	Ki67+	 7967 40001
10730	0	0	Ki67+	 7971 39940
10731	0	0	Ki67+	 7987 40134
10732	0	0	Ki67+	 7992 39996
10733	0	0	Ki67+	 8566 22907
10734	0	0	Ki67+	 8653 22780
10735	0	0	Ki67+	 8688 22932
10736	0	0	Ki67+	 8691 22785
10737	0	0	Ki67+	 8714 22785
10738	0	0	Ki67+	 8009 23148
10739	0	0	Ki67+	 8037 23345
10740	0	0	Ki67+	 8057 23199
10741	0	0	Ki67+	 8072 23302
10742	0	0	Ki67+	 8078 23515
10743	0	0	Ki67+	 8136 23513
10744	0	0	Ki67+	 8143 23348
10745	0	0	Ki67+	 8146 23276
10746	0	0	Ki67+	 8150 23514
10747	0	0	Ki67+	 8157 23649
10748	0	0	Ki67+	 8198 23266
10749	0	0	Ki67+	 8268 23617
10750	0	0	Ki67+	 8278 23654
10751	0	0	Ki67+	 8300 23654
10752	0	0	Ki67+	 8355 23685
10753	0	0	Ki67+	 8480 23178
10754	0	0	Ki67+	 8521 23112
10755	0	0	Ki67+	 8534 23083
10756	0	0	Ki67+	 8549 23108
10757	0	0	Ki67+	 8601 23359
10758	0	0	Ki67+	 8607 23159
10759	0	0	Ki67+	 8618 23404
10760	0	0	Ki67+	 8620 23367
10761	0	0	Ki67+	 8628 23153
10762	0	0	Ki67+	 8633 23173
10763	0	0	Ki67+	 8656 23220
10764	0	0	Ki67+	 8659 23289
10765	0	0	Ki67+	 8669 23739
10766	0	0	Ki67+	 8670 23045
10767	0	0	Ki67+	 8671 23120
10768	0	0	Ki67+	 8677 23061
10769	0	0	Ki67+	 8684 23198
10770	0	0	Ki67+	 8685 23017
10771	0	0	Ki67+	 8686 23034
10772	0	0	Ki67+	 8693 23106
10773	0	0	Ki67+	 8699 23209
10774	0	0	Ki67+	 8710 23046
10775	0	0	Ki67+	 8746 23167
10776	0	0	Ki67+	 8747 23140
10777	0	0	Ki67+	 8749 23350
10778	0	0	Ki67+	 8763 23425
10779	0	0	Ki67+	 8768 23415
10780	0	0	Ki67+	 8782 23436
10781	0	0	Ki67+	 8071 24382
10782	0	0	Ki67+	 8075 24397
10783	0	0	Ki67+	 8096 24359
10784	0	0	Ki67+	 8109 24226
10785	0	0	Ki67+	 8185 24507
10786	0	0	Ki67+	 8433 23914
10787	0	0	Ki67+	 8440 24600
10788	0	0	Ki67+	 8449 23899
10789	0	0	Ki67+	 8482 24449
10790	0	0	Ki67+	 8522 24426
10791	0	0	Ki67+	 8564 24566
10792	0	0	Ki67+	 8602 24442
10793	0	0	Ki67+	 8619 23861
10794	0	0	Ki67+	 8638 24439
10795	0	0	Ki67+	 8668 23869
10796	0	0	Ki67+	 8670 24025
10797	0	0	Ki67+	 8681 24044
10798	0	0	Ki67+	 8695 23999
10799	0	0	Ki67+	 8719 23856
10800	0	0	Ki67+	 8723 24115
10801	0	0	Ki67+	 8731 24089
10802	0	0	Ki67+	 8737 24320
10803	0	0	Ki67+	 8753 24079
10804	0	0	Ki67+	 8755 24110
10805	0	0	Ki67+	 8757 24045
10806	0	0	Ki67+	 8764 23824
10807	0	0	Ki67+	 8764 24093
10808	0	0	Ki67+	 8785 24069
10809	0	0	Ki67+	 8787 23938
10810	0	0	Ki67+	 8796 24540
10811	0	0	Ki67+	 8005 25084
10812	0	0	Ki67+	 8010 25072
10813	0	0	Ki67+	 8083 24974
10814	0	0	Ki67+	 8084 24797
10815	0	0	Ki67+	 8090 25128
10816	0	0	Ki67+	 8108 25132
10817	0	0	Ki67+	 8127 25314
10818	0	0	Ki67+	 8158 24901
10819	0	0	Ki67+	 8196 25048
10820	0	0	Ki67+	 8256 25095
10821	0	0	Ki67+	 8263 24903
10822	0	0	Ki67+	 8281 24995
10823	0	0	Ki67+	 8285 25326
10824	0	0	Ki67+	 8288 25039
10825	0	0	Ki67+	 8310 25013
10826	0	0	Ki67+	 8312 25057
10827	0	0	Ki67+	 8329 24987
10828	0	0	Ki67+	 8335 24964
10829	0	0	Ki67+	 8335 25308
10830	0	0	Ki67+	 8341 25161
10831	0	0	Ki67+	 8353 24883
10832	0	0	Ki67+	 8356 25131
10833	0	0	Ki67+	 8358 24998
10834	0	0	Ki67+	 8429 25251
10835	0	0	Ki67+	 8480 25380
10836	0	0	Ki67+	 8552 24980
10837	0	0	Ki67+	 8574 25248
10838	0	0	Ki67+	 8583 24618
10839	0	0	Ki67+	 8607 24897
10840	0	0	Ki67+	 8623 25140
10841	0	0	Ki67+	 8636 25316
10842	0	0	Ki67+	 8661 25231
10843	0	0	Ki67+	 8666 25331
10844	0	0	Ki67+	 8722 25039
10845	0	0	Ki67+	 8724 25313
10846	0	0	Ki67+	 8729 24683
10847	0	0	Ki67+	 8729 25294
10848	0	0	Ki67+	 8729 25403
10849	0	0	Ki67+	 8763 24859
10850	0	0	Ki67+	 8017 25949
10851	0	0	Ki67+	 8061 25815
10852	0	0	Ki67+	 8080 25793
10853	0	0	Ki67+	 8083 25853
10854	0	0	Ki67+	 8104 26058
10855	0	0	Ki67+	 8117 25871
10856	0	0	Ki67+	 8131 25861
10857	0	0	Ki67+	 8146 25929
10858	0	0	Ki67+	 8167 25867
10859	0	0	Ki67+	 8167 25893
10860	0	0	Ki67+	 8235 25756
10861	0	0	Ki67+	 8236 25594
10862	0	0	Ki67+	 8239 25952
10863	0	0	Ki67+	 8257 25984
10864	0	0	Ki67+	 8298 25942
10865	0	0	Ki67+	 8306 25498
10866	0	0	Ki67+	 8312 25914
10867	0	0	Ki67+	 8334 25532
10868	0	0	Ki67+	 8351 25560
10869	0	0	Ki67+	 8353 25897
10870	0	0	Ki67+	 8355 25574
10871	0	0	Ki67+	 8361 25592
10872	0	0	Ki67+	 8393 25662
10873	0	0	Ki67+	 8435 25679
10874	0	0	Ki67+	 8445 25643
10875	0	0	Ki67+	 8449 25540
10876	0	0	Ki67+	 8453 25514
10877	0	0	Ki67+	 8471 25548
10878	0	0	Ki67+	 8480 25722
10879	0	0	Ki67+	 8496 25503
10880	0	0	Ki67+	 8501 25744
10881	0	0	Ki67+	 8564 25579
10882	0	0	Ki67+	 8566 25520
10883	0	0	Ki67+	 8705 26145
10884	0	0	Ki67+	 8004 26892
10885	0	0	Ki67+	 8019 26867
10886	0	0	Ki67+	 8045 26639
10887	0	0	Ki67+	 8047 26613
10888	0	0	Ki67+	 8060 26655
10889	0	0	Ki67+	 8067 26908
10890	0	0	Ki67+	 8093 26343
10891	0	0	Ki67+	 8095 26379
10892	0	0	Ki67+	 8113 26512
10893	0	0	Ki67+	 8117 26338
10894	0	0	Ki67+	 8123 26305
10895	0	0	Ki67+	 8158 26855
10896	0	0	Ki67+	 8199 26793
10897	0	0	Ki67+	 8215 26524
10898	0	0	Ki67+	 8215 26536
10899	0	0	Ki67+	 8229 26548
10900	0	0	Ki67+	 8232 26424
10901	0	0	Ki67+	 8265 26628
10902	0	0	Ki67+	 8273 26648
10903	0	0	Ki67+	 8286 26839
10904	0	0	Ki67+	 8290 26564
10905	0	0	Ki67+	 8299 26962
10906	0	0	Ki67+	 8301 26580
10907	0	0	Ki67+	 8308 26632
10908	0	0	Ki67+	 8325 26618
10909	0	0	Ki67+	 8328 26657
10910	0	0	Ki67+	 8335 26635
10911	0	0	Ki67+	 8339 26898
10912	0	0	Ki67+	 8354 26496
10913	0	0	Ki67+	 8358 26912
10914	0	0	Ki67+	 8372 26485
10915	0	0	Ki67+	 8404 26550
10916	0	0	Ki67+	 8414 26990
10917	0	0	Ki67+	 8426 26476
10918	0	0	Ki67+	 8429 26584
10919	0	0	Ki67+	 8441 26510
10920	0	0	Ki67+	 8471 26662
10921	0	0	Ki67+	 8472 26943
10922	0	0	Ki67+	 8550 26893
10923	0	0	Ki67+	 8630 26743
10924	0	0	Ki67+	 8675 26738
10925	0	0	Ki67+	 8688 26544
10926	0	0	Ki67+	 8702 26481
10927	0	0	Ki67+	 8724 26551
10928	0	0	Ki67+	 8728 26622
10929	0	0	Ki67+	 8750 26344
10930	0	0	Ki67+	 8753 26995
10931	0	0	Ki67+	 8754 26538
10932	0	0	Ki67+	 8765 26873
10933	0	0	Ki67+	 8001 27675
10934	0	0	Ki67+	 8009 27631
10935	0	0	Ki67+	 8017 27302
10936	0	0	Ki67+	 8019 27600
10937	0	0	Ki67+	 8046 27689
10938	0	0	Ki67+	 8048 27027
10939	0	0	Ki67+	 8059 27670
10940	0	0	Ki67+	 8078 27494
10941	0	0	Ki67+	 8089 27328
10942	0	0	Ki67+	 8139 27499
10943	0	0	Ki67+	 8148 27102
10944	0	0	Ki67+	 8159 27476
10945	0	0	Ki67+	 8169 27417
10946	0	0	Ki67+	 8173 27026
10947	0	0	Ki67+	 8188 27142
10948	0	0	Ki67+	 8198 27570
10949	0	0	Ki67+	 8211 27084
10950	0	0	Ki67+	 8222 27437
10951	0	0	Ki67+	 8233 27465
10952	0	0	Ki67+	 8238 27682
10953	0	0	Ki67+	 8243 27363
10954	0	0	Ki67+	 8251 27643
10955	0	0	Ki67+	 8255 27775
10956	0	0	Ki67+	 8259 27725
10957	0	0	Ki67+	 8275 27672
10958	0	0	Ki67+	 8275 27795
10959	0	0	Ki67+	 8283 27754
10960	0	0	Ki67+	 8288 27738
10961	0	0	Ki67+	 8296 27706
10962	0	0	Ki67+	 8321 27193
10963	0	0	Ki67+	 8323 27085
10964	0	0	Ki67+	 8335 27227
10965	0	0	Ki67+	 8357 27223
10966	0	0	Ki67+	 8362 27357
10967	0	0	Ki67+	 8363 27559
10968	0	0	Ki67+	 8367 27709
10969	0	0	Ki67+	 8371 27256
10970	0	0	Ki67+	 8380 27269
10971	0	0	Ki67+	 8383 27107
10972	0	0	Ki67+	 8388 27358
10973	0	0	Ki67+	 8390 27718
10974	0	0	Ki67+	 8399 27107
10975	0	0	Ki67+	 8410 27405
10976	0	0	Ki67+	 8416 27346
10977	0	0	Ki67+	 8422 27537
10978	0	0	Ki67+	 8441 27329
10979	0	0	Ki67+	 8441 27388
10980	0	0	Ki67+	 8475 27116
10981	0	0	Ki67+	 8479 27020
10982	0	0	Ki67+	 8483 27542
10983	0	0	Ki67+	 8492 27046
10984	0	0	Ki67+	 8515 27532
10985	0	0	Ki67+	 8520 27641
10986	0	0	Ki67+	 8525 27596
10987	0	0	Ki67+	 8535 27027
10988	0	0	Ki67+	 8538 27704
10989	0	0	Ki67+	 8545 27731
10990	0	0	Ki67+	 8547 27395
10991	0	0	Ki67+	 8564 27071
10992	0	0	Ki67+	 8583 27298
10993	0	0	Ki67+	 8628 27447
10994	0	0	Ki67+	 8633 27376
10995	0	0	Ki67+	 8644 27448
10996	0	0	Ki67+	 8673 27089
10997	0	0	Ki67+	 8699 27176
10998	0	0	Ki67+	 8761 27761
10999	0	0	Ki67+	 8762 27734
11000	0	0	Ki67+	 8779 27029
11001	0	0	Ki67+	 8780 27370
11002	0	0	Ki67+	 8783 27094
11003	0	0	Ki67+	 8004 28020
11004	0	0	Ki67+	 8016 28010
11005	0	0	Ki67+	 8019 28080
11006	0	0	Ki67+	 8029 27985
11007	0	0	Ki67+	 8030 27858
11008	0	0	Ki67+	 8030 28170
11009	0	0	Ki67+	 8031 28124
11010	0	0	Ki67+	 8033 28511
11011	0	0	Ki67+	 8036 27906
11012	0	0	Ki67+	 8037 27961
11013	0	0	Ki67+	 8037 28345
11014	0	0	Ki67+	 8038 28009
11015	0	0	Ki67+	 8040 27936
11016	0	0	Ki67+	 8045 28141
11017	0	0	Ki67+	 8049 28063
11018	0	0	Ki67+	 8054 27896
11019	0	0	Ki67+	 8055 27972
11020	0	0	Ki67+	 8059 28291
11021	0	0	Ki67+	 8060 28393
11022	0	0	Ki67+	 8061 27859
11023	0	0	Ki67+	 8061 27932
11024	0	0	Ki67+	 8063 27904
11025	0	0	Ki67+	 8063 28079
11026	0	0	Ki67+	 8068 27941
11027	0	0	Ki67+	 8074 28174
11028	0	0	Ki67+	 8078 27891
11029	0	0	Ki67+	 8079 28099
11030	0	0	Ki67+	 8081 28347
11031	0	0	Ki67+	 8086 28149
11032	0	0	Ki67+	 8091 27967
11033	0	0	Ki67+	 8095 28249
11034	0	0	Ki67+	 8098 27943
11035	0	0	Ki67+	 8116 27978
11036	0	0	Ki67+	 8117 28204
11037	0	0	Ki67+	 8132 27973
11038	0	0	Ki67+	 8132 28128
11039	0	0	Ki67+	 8133 27941
11040	0	0	Ki67+	 8139 28147
11041	0	0	Ki67+	 8149 28127
11042	0	0	Ki67+	 8200 28099
11043	0	0	Ki67+	 8204 28009
11044	0	0	Ki67+	 8212 28289
11045	0	0	Ki67+	 8223 27908
11046	0	0	Ki67+	 8239 28320
11047	0	0	Ki67+	 8243 28481
11048	0	0	Ki67+	 8250 28128
11049	0	0	Ki67+	 8260 28345
11050	0	0	Ki67+	 8267 28095
11051	0	0	Ki67+	 8270 28387
11052	0	0	Ki67+	 8271 28538
11053	0	0	Ki67+	 8277 28414
11054	0	0	Ki67+	 8286 28206
11055	0	0	Ki67+	 8287 28233
11056	0	0	Ki67+	 8288 27816
11057	0	0	Ki67+	 8292 28336
11058	0	0	Ki67+	 8294 28247
11059	0	0	Ki67+	 8295 28540
11060	0	0	Ki67+	 8305 27810
11061	0	0	Ki67+	 8309 28190
11062	0	0	Ki67+	 8310 28238
11063	0	0	Ki67+	 8310 28360
11064	0	0	Ki67+	 8311 28371
11065	0	0	Ki67+	 8347 27894
11066	0	0	Ki67+	 8377 28238
11067	0	0	Ki67+	 8383 28277
11068	0	0	Ki67+	 8392 28329
11069	0	0	Ki67+	 8399 28273
11070	0	0	Ki67+	 8419 27809
11071	0	0	Ki67+	 8421 28532
11072	0	0	Ki67+	 8446 27851
11073	0	0	Ki67+	 8503 28539
11074	0	0	Ki67+	 8505 28079
11075	0	0	Ki67+	 8522 28548
11076	0	0	Ki67+	 8528 28060
11077	0	0	Ki67+	 8530 28576
11078	0	0	Ki67+	 8531 27966
11079	0	0	Ki67+	 8548 28136
11080	0	0	Ki67+	 8553 27900
11081	0	0	Ki67+	 8561 28155
11082	0	0	Ki67+	 8591 28395
11083	0	0	Ki67+	 8593 27842
11084	0	0	Ki67+	 8598 28091
11085	0	0	Ki67+	 8611 28091
11086	0	0	Ki67+	 8620 27897
11087	0	0	Ki67+	 8662 27872
11088	0	0	Ki67+	 8664 28144
11089	0	0	Ki67+	 8673 27860
11090	0	0	Ki67+	 8673 27920
11091	0	0	Ki67+	 8681 27845
11092	0	0	Ki67+	 8685 28165
11093	0	0	Ki67+	 8690 27890
11094	0	0	Ki67+	 8690 28450
11095	0	0	Ki67+	 8697 28461
11096	0	0	Ki67+	 8698 28138
11097	0	0	Ki67+	 8707 28468
11098	0	0	Ki67+	 8746 28076
11099	0	0	Ki67+	 8752 28373
11100	0	0	Ki67+	 8768 27819
11101	0	0	Ki67+	 8768 28220
11102	0	0	Ki67+	 8778 28367
11103	0	0	Ki67+	 8781 28413
11104	0	0	Ki67+	 8795 28220
11105	0	0	Ki67+	 8010 28797
11106	0	0	Ki67+	 8010 28920
11107	0	0	Ki67+	 8013 28747
11108	0	0	Ki67+	 8021 28804
11109	0	0	Ki67+	 8022 28778
11110	0	0	Ki67+	 8063 28936
11111	0	0	Ki67+	 8065 28984
11112	0	0	Ki67+	 8071 29078
11113	0	0	Ki67+	 8072 28723
11114	0	0	Ki67+	 8076 29040
11115	0	0	Ki67+	 8086 28707
11116	0	0	Ki67+	 8086 29319
11117	0	0	Ki67+	 8087 28746
11118	0	0	Ki67+	 8091 28789
11119	0	0	Ki67+	 8110 29353
11120	0	0	Ki67+	 8116 29314
11121	0	0	Ki67+	 8119 28759
11122	0	0	Ki67+	 8120 28947
11123	0	0	Ki67+	 8141 29317
11124	0	0	Ki67+	 8150 28929
11125	0	0	Ki67+	 8154 28952
11126	0	0	Ki67+	 8155 29116
11127	0	0	Ki67+	 8156 28821
11128	0	0	Ki67+	 8159 29356
11129	0	0	Ki67+	 8164 28876
11130	0	0	Ki67+	 8170 28652
11131	0	0	Ki67+	 8170 28898
11132	0	0	Ki67+	 8187 29085
11133	0	0	Ki67+	 8193 28899
11134	0	0	Ki67+	 8194 29178
11135	0	0	Ki67+	 8207 29055
11136	0	0	Ki67+	 8211 29029
11137	0	0	Ki67+	 8213 29083
11138	0	0	Ki67+	 8224 29041
11139	0	0	Ki67+	 8231 29131
11140	0	0	Ki67+	 8235 29170
11141	0	0	Ki67+	 8241 29295
11142	0	0	Ki67+	 8243 29016
11143	0	0	Ki67+	 8250 29030
11144	0	0	Ki67+	 8250 29202
11145	0	0	Ki67+	 8253 28787
11146	0	0	Ki67+	 8256 28771
11147	0	0	Ki67+	 8256 28842
11148	0	0	Ki67+	 8257 28721
11149	0	0	Ki67+	 8261 28732
11150	0	0	Ki67+	 8268 29389
11151	0	0	Ki67+	 8276 29188
11152	0	0	Ki67+	 8280 28879
11153	0	0	Ki67+	 8284 29377
11154	0	0	Ki67+	 8286 29325
11155	0	0	Ki67+	 8289 29301
11156	0	0	Ki67+	 8291 28923
11157	0	0	Ki67+	 8295 28796
11158	0	0	Ki67+	 8300 28642
11159	0	0	Ki67+	 8301 28855
11160	0	0	Ki67+	 8309 28678
11161	0	0	Ki67+	 8323 29332
11162	0	0	Ki67+	 8336 29238
11163	0	0	Ki67+	 8341 28939
11164	0	0	Ki67+	 8342 29224
11165	0	0	Ki67+	 8352 28995
11166	0	0	Ki67+	 8354 28883
11167	0	0	Ki67+	 8356 29109
11168	0	0	Ki67+	 8358 29398
11169	0	0	Ki67+	 8365 29380
11170	0	0	Ki67+	 8366 28976
11171	0	0	Ki67+	 8368 29343
11172	0	0	Ki67+	 8372 29253
11173	0	0	Ki67+	 8377 29115
11174	0	0	Ki67+	 8381 29242
11175	0	0	Ki67+	 8383 28995
11176	0	0	Ki67+	 8383 29312
11177	0	0	Ki67+	 8385 28941
11178	0	0	Ki67+	 8385 29173
11179	0	0	Ki67+	 8413 29244
11180	0	0	Ki67+	 8416 28798
11181	0	0	Ki67+	 8419 28994
11182	0	0	Ki67+	 8429 29364
11183	0	0	Ki67+	 8437 29087
11184	0	0	Ki67+	 8441 29295
11185	0	0	Ki67+	 8442 29103
11186	0	0	Ki67+	 8456 28856
11187	0	0	Ki67+	 8459 28818
11188	0	0	Ki67+	 8467 29294
11189	0	0	Ki67+	 8474 29130
11190	0	0	Ki67+	 8475 28665
11191	0	0	Ki67+	 8476 29044
11192	0	0	Ki67+	 8481 28858
11193	0	0	Ki67+	 8487 28682
11194	0	0	Ki67+	 8491 29382
11195	0	0	Ki67+	 8492 28775
11196	0	0	Ki67+	 8496 29143
11197	0	0	Ki67+	 8504 28737
11198	0	0	Ki67+	 8505 28856
11199	0	0	Ki67+	 8505 29063
11200	0	0	Ki67+	 8521 29144
11201	0	0	Ki67+	 8522 28937
11202	0	0	Ki67+	 8546 28796
11203	0	0	Ki67+	 8547 28785
11204	0	0	Ki67+	 8571 29169
11205	0	0	Ki67+	 8577 29196
11206	0	0	Ki67+	 8618 28877
11207	0	0	Ki67+	 8619 29378
11208	0	0	Ki67+	 8630 29048
11209	0	0	Ki67+	 8640 28904
11210	0	0	Ki67+	 8650 29011
11211	0	0	Ki67+	 8656 28860
11212	0	0	Ki67+	 8674 28911
11213	0	0	Ki67+	 8675 29105
11214	0	0	Ki67+	 8679 29077
11215	0	0	Ki67+	 8685 28879
11216	0	0	Ki67+	 8691 29003
11217	0	0	Ki67+	 8698 28889
11218	0	0	Ki67+	 8705 29076
11219	0	0	Ki67+	 8705 29121
11220	0	0	Ki67+	 8709 28974
11221	0	0	Ki67+	 8710 28929
11222	0	0	Ki67+	 8724 29035
11223	0	0	Ki67+	 8730 29049
11224	0	0	Ki67+	 8732 28963
11225	0	0	Ki67+	 8733 29251
11226	0	0	Ki67+	 8734 29280
11227	0	0	Ki67+	 8737 28979
11228	0	0	Ki67+	 8737 29313
11229	0	0	Ki67+	 8753 29327
11230	0	0	Ki67+	 8764 29307
11231	0	0	Ki67+	 8765 29225
11232	0	0	Ki67+	 8767 29063
11233	0	0	Ki67+	 8767 29323
11234	0	0	Ki67+	 8793 28795
11235	0	0	Ki67+	 8796 29225
11236	0	0	Ki67+	 8799 29251
11237	0	0	Ki67+	 8009 30050
11238	0	0	Ki67+	 8012 29911
11239	0	0	Ki67+	 8021 29888
11240	0	0	Ki67+	 8024 29668
11241	0	0	Ki67+	 8026 29939
11242	0	0	Ki67+	 8035 29993
11243	0	0	Ki67+	 8052 29864
11244	0	0	Ki67+	 8056 29694
11245	0	0	Ki67+	 8063 29958
11246	0	0	Ki67+	 8067 29818
11247	0	0	Ki67+	 8071 29585
11248	0	0	Ki67+	 8074 29881
11249	0	0	Ki67+	 8081 29807
11250	0	0	Ki67+	 8082 29687
11251	0	0	Ki67+	 8088 29640
11252	0	0	Ki67+	 8090 29745
11253	0	0	Ki67+	 8093 30030
11254	0	0	Ki67+	 8110 29803
11255	0	0	Ki67+	 8130 29410
11256	0	0	Ki67+	 8139 29758
11257	0	0	Ki67+	 8145 29775
11258	0	0	Ki67+	 8151 29814
11259	0	0	Ki67+	 8163 29549
11260	0	0	Ki67+	 8165 29500
11261	0	0	Ki67+	 8168 30196
11262	0	0	Ki67+	 8171 29480
11263	0	0	Ki67+	 8172 29518
11264	0	0	Ki67+	 8194 30199
11265	0	0	Ki67+	 8199 29688
11266	0	0	Ki67+	 8207 29709
11267	0	0	Ki67+	 8212 29450
11268	0	0	Ki67+	 8227 29440
11269	0	0	Ki67+	 8227 29572
11270	0	0	Ki67+	 8232 29622
11271	0	0	Ki67+	 8241 29447
11272	0	0	Ki67+	 8242 29562
11273	0	0	Ki67+	 8250 29862
11274	0	0	Ki67+	 8252 29420
11275	0	0	Ki67+	 8257 29462
11276	0	0	Ki67+	 8257 29681
11277	0	0	Ki67+	 8258 29912
11278	0	0	Ki67+	 8266 29941
11279	0	0	Ki67+	 8272 29839
11280	0	0	Ki67+	 8276 29439
11281	0	0	Ki67+	 8280 29470
11282	0	0	Ki67+	 8281 29605
11283	0	0	Ki67+	 8282 29724
11284	0	0	Ki67+	 8283 29711
11285	0	0	Ki67+	 8286 29580
11286	0	0	Ki67+	 8293 29662
11287	0	0	Ki67+	 8294 29764
11288	0	0	Ki67+	 8300 29635
11289	0	0	Ki67+	 8301 29538
11290	0	0	Ki67+	 8302 29457
11291	0	0	Ki67+	 8316 29584
11292	0	0	Ki67+	 8322 30141
11293	0	0	Ki67+	 8331 29691
11294	0	0	Ki67+	 8346 29717
11295	0	0	Ki67+	 8347 29727
11296	0	0	Ki67+	 8349 29986
11297	0	0	Ki67+	 8352 30002
11298	0	0	Ki67+	 8353 29631
11299	0	0	Ki67+	 8353 30066
11300	0	0	Ki67+	 8369 29948
11301	0	0	Ki67+	 8371 29412
11302	0	0	Ki67+	 8385 29994
11303	0	0	Ki67+	 8389 30084
11304	0	0	Ki67+	 8394 30124
11305	0	0	Ki67+	 8395 29647
11306	0	0	Ki67+	 8395 29927
11307	0	0	Ki67+	 8398 30099
11308	0	0	Ki67+	 8407 29937
11309	0	0	Ki67+	 8413 29659
11310	0	0	Ki67+	 8426 29895
11311	0	0	Ki67+	 8429 29994
11312	0	0	Ki67+	 8433 29690
11313	0	0	Ki67+	 8436 29931
11314	0	0	Ki67+	 8442 30063
11315	0	0	Ki67+	 8447 30005
11316	0	0	Ki67+	 8452 29654
11317	0	0	Ki67+	 8452 29837
11318	0	0	Ki67+	 8452 29915
11319	0	0	Ki67+	 8457 29486
11320	0	0	Ki67+	 8459 29707
11321	0	0	Ki67+	 8459 29880
11322	0	0	Ki67+	 8472 29974
11323	0	0	Ki67+	 8473 30191
11324	0	0	Ki67+	 8481 29634
11325	0	0	Ki67+	 8482 29537
11326	0	0	Ki67+	 8483 29887
11327	0	0	Ki67+	 8487 29785
11328	0	0	Ki67+	 8488 29603
11329	0	0	Ki67+	 8488 30151
11330	0	0	Ki67+	 8489 29766
11331	0	0	Ki67+	 8490 29491
11332	0	0	Ki67+	 8496 29947
11333	0	0	Ki67+	 8502 29982
11334	0	0	Ki67+	 8504 29543
11335	0	0	Ki67+	 8508 29873
11336	0	0	Ki67+	 8509 29751
11337	0	0	Ki67+	 8509 29859
11338	0	0	Ki67+	 8513 29660
11339	0	0	Ki67+	 8515 29591
11340	0	0	Ki67+	 8519 29948
11341	0	0	Ki67+	 8519 30185
11342	0	0	Ki67+	 8521 29901
11343	0	0	Ki67+	 8522 29721
11344	0	0	Ki67+	 8526 29924
11345	0	0	Ki67+	 8528 30174
11346	0	0	Ki67+	 8529 30047
11347	0	0	Ki67+	 8535 29413
11348	0	0	Ki67+	 8535 29847
11349	0	0	Ki67+	 8536 29581
11350	0	0	Ki67+	 8540 29537
11351	0	0	Ki67+	 8544 30188
11352	0	0	Ki67+	 8545 29462
11353	0	0	Ki67+	 8550 30064
11354	0	0	Ki67+	 8554 30094
11355	0	0	Ki67+	 8555 29588
11356	0	0	Ki67+	 8561 29894
11357	0	0	Ki67+	 8564 29739
11358	0	0	Ki67+	 8564 30124
11359	0	0	Ki67+	 8568 29754
11360	0	0	Ki67+	 8573 30183
11361	0	0	Ki67+	 8576 29859
11362	0	0	Ki67+	 8580 30162
11363	0	0	Ki67+	 8583 30112
11364	0	0	Ki67+	 8585 29969
11365	0	0	Ki67+	 8590 29930
11366	0	0	Ki67+	 8592 30054
11367	0	0	Ki67+	 8596 29624
11368	0	0	Ki67+	 8597 29419
11369	0	0	Ki67+	 8602 29645
11370	0	0	Ki67+	 8602 30142
11371	0	0	Ki67+	 8605 29769
11372	0	0	Ki67+	 8605 29832
11373	0	0	Ki67+	 8606 30078
11374	0	0	Ki67+	 8615 29784
11375	0	0	Ki67+	 8616 29718
11376	0	0	Ki67+	 8622 30047
11377	0	0	Ki67+	 8625 30003
11378	0	0	Ki67+	 8626 29842
11379	0	0	Ki67+	 8628 29787
11380	0	0	Ki67+	 8628 29817
11381	0	0	Ki67+	 8629 29638
11382	0	0	Ki67+	 8634 30142
11383	0	0	Ki67+	 8637 30046
11384	0	0	Ki67+	 8643 29936
11385	0	0	Ki67+	 8649 29637
11386	0	0	Ki67+	 8654 30206
11387	0	0	Ki67+	 8660 29785
11388	0	0	Ki67+	 8664 30094
11389	0	0	Ki67+	 8668 29633
11390	0	0	Ki67+	 8680 29766
11391	0	0	Ki67+	 8681 29749
11392	0	0	Ki67+	 8697 29736
11393	0	0	Ki67+	 8709 29775
11394	0	0	Ki67+	 8725 29674
11395	0	0	Ki67+	 8726 30101
11396	0	0	Ki67+	 8731 29842
11397	0	0	Ki67+	 8739 29859
11398	0	0	Ki67+	 8750 30022
11399	0	0	Ki67+	 8753 30193
11400	0	0	Ki67+	 8772 29829
11401	0	0	Ki67+	 8786 29729
11402	0	0	Ki67+	 8791 30138
11403	0	0	Ki67+	 8795 30077
11404	0	0	Ki67+	 8011 30774
11405	0	0	Ki67+	 8023 30478
11406	0	0	Ki67+	 8038 30510
11407	0	0	Ki67+	 8040 30709
11408	0	0	Ki67+	 8045 30287
11409	0	0	Ki67+	 8054 30754
11410	0	0	Ki67+	 8061 30307
11411	0	0	Ki67+	 8064 30526
11412	0	0	Ki67+	 8077 30418
11413	0	0	Ki67+	 8078 30267
11414	0	0	Ki67+	 8086 30462
11415	0	0	Ki67+	 8086 30510
11416	0	0	Ki67+	 8094 30246
11417	0	0	Ki67+	 8099 30537
11418	0	0	Ki67+	 8101 30777
11419	0	0	Ki67+	 8102 30371
11420	0	0	Ki67+	 8104 30284
11421	0	0	Ki67+	 8106 30437
11422	0	0	Ki67+	 8118 30346
11423	0	0	Ki67+	 8118 30503
11424	0	0	Ki67+	 8122 30456
11425	0	0	Ki67+	 8132 30670
11426	0	0	Ki67+	 8142 30488
11427	0	0	Ki67+	 8149 30521
11428	0	0	Ki67+	 8149 30651
11429	0	0	Ki67+	 8150 30341
11430	0	0	Ki67+	 8150 30789
11431	0	0	Ki67+	 8153 30474
11432	0	0	Ki67+	 8163 30212
11433	0	0	Ki67+	 8167 30492
11434	0	0	Ki67+	 8167 30534
11435	0	0	Ki67+	 8167 30643
11436	0	0	Ki67+	 8173 30661
11437	0	0	Ki67+	 8177 30379
11438	0	0	Ki67+	 8184 30539
11439	0	0	Ki67+	 8185 30279
11440	0	0	Ki67+	 8189 30336
11441	0	0	Ki67+	 8193 30681
11442	0	0	Ki67+	 8197 30697
11443	0	0	Ki67+	 8198 30753
11444	0	0	Ki67+	 8200 30351
11445	0	0	Ki67+	 8225 30468
11446	0	0	Ki67+	 8227 30685
11447	0	0	Ki67+	 8238 30555
11448	0	0	Ki67+	 8244 30647
11449	0	0	Ki67+	 8248 30448
11450	0	0	Ki67+	 8249 30316
11451	0	0	Ki67+	 8252 30518
11452	0	0	Ki67+	 8260 30456
11453	0	0	Ki67+	 8264 30316
11454	0	0	Ki67+	 8265 30688
11455	0	0	Ki67+	 8274 30486
11456	0	0	Ki67+	 8275 30311
11457	0	0	Ki67+	 8284 30670
11458	0	0	Ki67+	 8294 30746
11459	0	0	Ki67+	 8296 30355
11460	0	0	Ki67+	 8297 30318
11461	0	0	Ki67+	 8299 30966
11462	0	0	Ki67+	 8302 30853
11463	0	0	Ki67+	 8321 30664
11464	0	0	Ki67+	 8322 30868
11465	0	0	Ki67+	 8322 30987
11466	0	0	Ki67+	 8328 30375
11467	0	0	Ki67+	 8330 30295
11468	0	0	Ki67+	 8335 30389
11469	0	0	Ki67+	 8337 30818
11470	0	0	Ki67+	 8340 30908
11471	0	0	Ki67+	 8350 30983
11472	0	0	Ki67+	 8351 30721
11473	0	0	Ki67+	 8355 30773
11474	0	0	Ki67+	 8356 30687
11475	0	0	Ki67+	 8364 30745
11476	0	0	Ki67+	 8364 30890
11477	0	0	Ki67+	 8371 30923
11478	0	0	Ki67+	 8374 30682
11479	0	0	Ki67+	 8375 30328
11480	0	0	Ki67+	 8375 30408
11481	0	0	Ki67+	 8392 30426
11482	0	0	Ki67+	 8392 30910
11483	0	0	Ki67+	 8397 30953
11484	0	0	Ki67+	 8401 30335
11485	0	0	Ki67+	 8403 30685
11486	0	0	Ki67+	 8413 30219
11487	0	0	Ki67+	 8427 30446
11488	0	0	Ki67+	 8444 30450
11489	0	0	Ki67+	 8446 30995
11490	0	0	Ki67+	 8448 30357
11491	0	0	Ki67+	 8448 30943
11492	0	0	Ki67+	 8449 30964
11493	0	0	Ki67+	 8472 30434
11494	0	0	Ki67+	 8473 30257
11495	0	0	Ki67+	 8478 30392
11496	0	0	Ki67+	 8482 30377
11497	0	0	Ki67+	 8493 30737
11498	0	0	Ki67+	 8495 30862
11499	0	0	Ki67+	 8496 30269
11500	0	0	Ki67+	 8496 30449
11501	0	0	Ki67+	 8504 30726
11502	0	0	Ki67+	 8506 30218
11503	0	0	Ki67+	 8510 30575
11504	0	0	Ki67+	 8511 30245
11505	0	0	Ki67+	 8514 30701
11506	0	0	Ki67+	 8515 30956
11507	0	0	Ki67+	 8518 30861
11508	0	0	Ki67+	 8526 30499
11509	0	0	Ki67+	 8531 30716
11510	0	0	Ki67+	 8548 30337
11511	0	0	Ki67+	 8556 30855
11512	0	0	Ki67+	 8564 30905
11513	0	0	Ki67+	 8565 30828
11514	0	0	Ki67+	 8566 30464
11515	0	0	Ki67+	 8569 30692
11516	0	0	Ki67+	 8588 30904
11517	0	0	Ki67+	 8627 30996
11518	0	0	Ki67+	 8639 30910
11519	0	0	Ki67+	 8641 30835
11520	0	0	Ki67+	 8646 30539
11521	0	0	Ki67+	 8656 30242
11522	0	0	Ki67+	 8657 31007
11523	0	0	Ki67+	 8673 30895
11524	0	0	Ki67+	 8674 30839
11525	0	0	Ki67+	 8676 30261
11526	0	0	Ki67+	 8682 30374
11527	0	0	Ki67+	 8685 30866
11528	0	0	Ki67+	 8689 30398
11529	0	0	Ki67+	 8691 30285
11530	0	0	Ki67+	 8692 30255
11531	0	0	Ki67+	 8699 30680
11532	0	0	Ki67+	 8712 30410
11533	0	0	Ki67+	 8715 30382
11534	0	0	Ki67+	 8720 30239
11535	0	0	Ki67+	 8726 30317
11536	0	0	Ki67+	 8727 30259
11537	0	0	Ki67+	 8730 30407
11538	0	0	Ki67+	 8733 30799
11539	0	0	Ki67+	 8745 30501
11540	0	0	Ki67+	 8746 30370
11541	0	0	Ki67+	 8750 30544
11542	0	0	Ki67+	 8754 30827
11543	0	0	Ki67+	 8758 30551
11544	0	0	Ki67+	 8759 30513
11545	0	0	Ki67+	 8761 30388
11546	0	0	Ki67+	 8762 30302
11547	0	0	Ki67+	 8763 30799
11548	0	0	Ki67+	 8766 30472
11549	0	0	Ki67+	 8768 30269
11550	0	0	Ki67+	 8770 30538
11551	0	0	Ki67+	 8786 30257
11552	0	0	Ki67+	 8786 30359
11553	0	0	Ki67+	 8790 30293
11554	0	0	Ki67+	 8790 30566
11555	0	0	Ki67+	 8791 30391
11556	0	0	Ki67+	 8792 30846
11557	0	0	Ki67+	 8001 31077
11558	0	0	Ki67+	 8011 31108
11559	0	0	Ki67+	 8014 31122
11560	0	0	Ki67+	 8017 31510
11561	0	0	Ki67+	 8025 31373
11562	0	0	Ki67+	 8032 31656
11563	0	0	Ki67+	 8040 31603
11564	0	0	Ki67+	 8042 31026
11565	0	0	Ki67+	 8042 31113
11566	0	0	Ki67+	 8057 31762
11567	0	0	Ki67+	 8067 31050
11568	0	0	Ki67+	 8075 31114
11569	0	0	Ki67+	 8081 31279
11570	0	0	Ki67+	 8085 31088
11571	0	0	Ki67+	 8090 31576
11572	0	0	Ki67+	 8095 31632
11573	0	0	Ki67+	 8098 31164
11574	0	0	Ki67+	 8108 31089
11575	0	0	Ki67+	 8112 31033
11576	0	0	Ki67+	 8116 31128
11577	0	0	Ki67+	 8122 31592
11578	0	0	Ki67+	 8123 31065
11579	0	0	Ki67+	 8129 31623
11580	0	0	Ki67+	 8130 31274
11581	0	0	Ki67+	 8151 31106
11582	0	0	Ki67+	 8169 31281
11583	0	0	Ki67+	 8170 31648
11584	0	0	Ki67+	 8175 31098
11585	0	0	Ki67+	 8179 31268
11586	0	0	Ki67+	 8185 31533
11587	0	0	Ki67+	 8188 31112
11588	0	0	Ki67+	 8194 31042
11589	0	0	Ki67+	 8198 31285
11590	0	0	Ki67+	 8198 31668
11591	0	0	Ki67+	 8202 31065
11592	0	0	Ki67+	 8205 31640
11593	0	0	Ki67+	 8206 31544
11594	0	0	Ki67+	 8209 31619
11595	0	0	Ki67+	 8222 31034
11596	0	0	Ki67+	 8228 31557
11597	0	0	Ki67+	 8230 31694
11598	0	0	Ki67+	 8242 31042
11599	0	0	Ki67+	 8249 31112
11600	0	0	Ki67+	 8266 31022
11601	0	0	Ki67+	 8267 31692
11602	0	0	Ki67+	 8279 31038
11603	0	0	Ki67+	 8289 31060
11604	0	0	Ki67+	 8295 31036
11605	0	0	Ki67+	 8295 31791
11606	0	0	Ki67+	 8297 31322
11607	0	0	Ki67+	 8299 31660
11608	0	0	Ki67+	 8304 31684
11609	0	0	Ki67+	 8324 31091
11610	0	0	Ki67+	 8327 31049
11611	0	0	Ki67+	 8330 31280
11612	0	0	Ki67+	 8337 31653
11613	0	0	Ki67+	 8355 31720
11614	0	0	Ki67+	 8360 31271
11615	0	0	Ki67+	 8366 31059
11616	0	0	Ki67+	 8375 31315
11617	0	0	Ki67+	 8382 31065
11618	0	0	Ki67+	 8387 31750
11619	0	0	Ki67+	 8393 31284
11620	0	0	Ki67+	 8393 31319
11621	0	0	Ki67+	 8398 31747
11622	0	0	Ki67+	 8408 31097
11623	0	0	Ki67+	 8412 31750
11624	0	0	Ki67+	 8414 31773
11625	0	0	Ki67+	 8418 31316
11626	0	0	Ki67+	 8425 31617
11627	0	0	Ki67+	 8427 31256
11628	0	0	Ki67+	 8427 31755
11629	0	0	Ki67+	 8435 31597
11630	0	0	Ki67+	 8436 31034
11631	0	0	Ki67+	 8453 31712
11632	0	0	Ki67+	 8454 31272
11633	0	0	Ki67+	 8455 31094
11634	0	0	Ki67+	 8461 31801
11635	0	0	Ki67+	 8462 31678
11636	0	0	Ki67+	 8469 31787
11637	0	0	Ki67+	 8480 31235
11638	0	0	Ki67+	 8487 31771
11639	0	0	Ki67+	 8491 31668
11640	0	0	Ki67+	 8492 31727
11641	0	0	Ki67+	 8502 31729
11642	0	0	Ki67+	 8512 31216
11643	0	0	Ki67+	 8516 31761
11644	0	0	Ki67+	 8520 31120
11645	0	0	Ki67+	 8525 31737
11646	0	0	Ki67+	 8526 31475
11647	0	0	Ki67+	 8537 31120
11648	0	0	Ki67+	 8539 31702
11649	0	0	Ki67+	 8541 31499
11650	0	0	Ki67+	 8544 31205
11651	0	0	Ki67+	 8547 31773
11652	0	0	Ki67+	 8549 31386
11653	0	0	Ki67+	 8561 31733
11654	0	0	Ki67+	 8565 31119
11655	0	0	Ki67+	 8567 31463
11656	0	0	Ki67+	 8574 31783
11657	0	0	Ki67+	 8588 31758
11658	0	0	Ki67+	 8594 31454
11659	0	0	Ki67+	 8596 31794
11660	0	0	Ki67+	 8599 31374
11661	0	0	Ki67+	 8611 31735
11662	0	0	Ki67+	 8615 31488
11663	0	0	Ki67+	 8642 31748
11664	0	0	Ki67+	 8643 31494
11665	0	0	Ki67+	 8649 31372
11666	0	0	Ki67+	 8655 31746
11667	0	0	Ki67+	 8667 31493
11668	0	0	Ki67+	 8679 31531
11669	0	0	Ki67+	 8686 31720
11670	0	0	Ki67+	 8696 31096
11671	0	0	Ki67+	 8699 31436
11672	0	0	Ki67+	 8705 31085
11673	0	0	Ki67+	 8715 31755
11674	0	0	Ki67+	 8724 31461
11675	0	0	Ki67+	 8725 31710
11676	0	0	Ki67+	 8733 31526
11677	0	0	Ki67+	 8734 31095
11678	0	0	Ki67+	 8744 31715
11679	0	0	Ki67+	 8744 31729
11680	0	0	Ki67+	 8746 31357
11681	0	0	Ki67+	 8753 31436
11682	0	0	Ki67+	 8761 31479
11683	0	0	Ki67+	 8762 31514
11684	0	0	Ki67+	 8763 31704
11685	0	0	Ki67+	 8764 31439
11686	0	0	Ki67+	 8768 31347
11687	0	0	Ki67+	 8778 31507
11688	0	0	Ki67+	 8780 31124
11689	0	0	Ki67+	 8781 31450
11690	0	0	Ki67+	 8785 31471
11691	0	0	Ki67+	 8001 31854
11692	0	0	Ki67+	 8001 32265
11693	0	0	Ki67+	 8002 32227
11694	0	0	Ki67+	 8010 32435
11695	0	0	Ki67+	 8012 32188
11696	0	0	Ki67+	 8013 32256
11697	0	0	Ki67+	 8022 32542
11698	0	0	Ki67+	 8030 31821
11699	0	0	Ki67+	 8030 32451
11700	0	0	Ki67+	 8037 32019
11701	0	0	Ki67+	 8038 31986
11702	0	0	Ki67+	 8039 32560
11703	0	0	Ki67+	 8043 32274
11704	0	0	Ki67+	 8045 31965
11705	0	0	Ki67+	 8048 32181
11706	0	0	Ki67+	 8050 32476
11707	0	0	Ki67+	 8055 32274
11708	0	0	Ki67+	 8059 32591
11709	0	0	Ki67+	 8060 32423
11710	0	0	Ki67+	 8065 32222
11711	0	0	Ki67+	 8069 31966
11712	0	0	Ki67+	 8069 32192
11713	0	0	Ki67+	 8074 32478
11714	0	0	Ki67+	 8078 31937
11715	0	0	Ki67+	 8088 31976
11716	0	0	Ki67+	 8096 32192
11717	0	0	Ki67+	 8096 32463
11718	0	0	Ki67+	 8101 31986
11719	0	0	Ki67+	 8101 32529
11720	0	0	Ki67+	 8106 32469
11721	0	0	Ki67+	 8108 32024
11722	0	0	Ki67+	 8110 32552
11723	0	0	Ki67+	 8116 32123
11724	0	0	Ki67+	 8124 32498
11725	0	0	Ki67+	 8128 32202
11726	0	0	Ki67+	 8134 32533
11727	0	0	Ki67+	 8140 32210
11728	0	0	Ki67+	 8152 32532
11729	0	0	Ki67+	 8153 32114
11730	0	0	Ki67+	 8153 32235
11731	0	0	Ki67+	 8154 32158
11732	0	0	Ki67+	 8157 32511
11733	0	0	Ki67+	 8158 32415
11734	0	0	Ki67+	 8166 31896
11735	0	0	Ki67+	 8166 32247
11736	0	0	Ki67+	 8167 32146
11737	0	0	Ki67+	 8168 32495
11738	0	0	Ki67+	 8171 32515
11739	0	0	Ki67+	 8172 32004
11740	0	0	Ki67+	 8177 31852
11741	0	0	Ki67+	 8178 32093
11742	0	0	Ki67+	 8188 32177
11743	0	0	Ki67+	 8189 32242
11744	0	0	Ki67+	 8199 31961
11745	0	0	Ki67+	 8217 32532
11746	0	0	Ki67+	 8219 31981
11747	0	0	Ki67+	 8222 31873
11748	0	0	Ki67+	 8240 32602
11749	0	0	Ki67+	 8243 32546
11750	0	0	Ki67+	 8246 32013
11751	0	0	Ki67+	 8251 31967
11752	0	0	Ki67+	 8252 32568
11753	0	0	Ki67+	 8253 31850
11754	0	0	Ki67+	 8262 32207
11755	0	0	Ki67+	 8263 32054
11756	0	0	Ki67+	 8268 32354
11757	0	0	Ki67+	 8276 31830
11758	0	0	Ki67+	 8276 31998
11759	0	0	Ki67+	 8279 32594
11760	0	0	Ki67+	 8284 32057
11761	0	0	Ki67+	 8288 31896
11762	0	0	Ki67+	 8289 32556
11763	0	0	Ki67+	 8294 31907
11764	0	0	Ki67+	 8295 31927
11765	0	0	Ki67+	 8295 32580
11766	0	0	Ki67+	 8298 32423
11767	0	0	Ki67+	 8308 32147
11768	0	0	Ki67+	 8314 32290
11769	0	0	Ki67+	 8317 31857
11770	0	0	Ki67+	 8323 32551
11771	0	0	Ki67+	 8325 31914
11772	0	0	Ki67+	 8328 32407
11773	0	0	Ki67+	 8331 31870
11774	0	0	Ki67+	 8331 32597
11775	0	0	Ki67+	 8335 31947
11776	0	0	Ki67+	 8338 32566
11777	0	0	Ki67+	 8340 32316
11778	0	0	Ki67+	 8346 32428
11779	0	0	Ki67+	 8346 32454
11780	0	0	Ki67+	 8357 32329
11781	0	0	Ki67+	 8357 32463
11782	0	0	Ki67+	 8361 31907
11783	0	0	Ki67+	 8363 32051
11784	0	0	Ki67+	 8369 31944
11785	0	0	Ki67+	 8374 32416
11786	0	0	Ki67+	 8379 32467
11787	0	0	Ki67+	 8383 31938
11788	0	0	Ki67+	 8387 32029
11789	0	0	Ki67+	 8388 32437
11790	0	0	Ki67+	 8389 32483
11791	0	0	Ki67+	 8401 32051
11792	0	0	Ki67+	 8411 32026
11793	0	0	Ki67+	 8415 32424
11794	0	0	Ki67+	 8421 31812
11795	0	0	Ki67+	 8421 32198
11796	0	0	Ki67+	 8430 32003
11797	0	0	Ki67+	 8437 32409
11798	0	0	Ki67+	 8438 31842
11799	0	0	Ki67+	 8440 32018
11800	0	0	Ki67+	 8453 31847
11801	0	0	Ki67+	 8462 32365
11802	0	0	Ki67+	 8464 31829
11803	0	0	Ki67+	 8468 32237
11804	0	0	Ki67+	 8468 32301
11805	0	0	Ki67+	 8470 32201
11806	0	0	Ki67+	 8471 31843
11807	0	0	Ki67+	 8477 31827
11808	0	0	Ki67+	 8491 32385
11809	0	0	Ki67+	 8494 32348
11810	0	0	Ki67+	 8505 32194
11811	0	0	Ki67+	 8508 32170
11812	0	0	Ki67+	 8509 32222
11813	0	0	Ki67+	 8509 32272
11814	0	0	Ki67+	 8514 32151
11815	0	0	Ki67+	 8520 31838
11816	0	0	Ki67+	 8528 31999
11817	0	0	Ki67+	 8539 31813
11818	0	0	Ki67+	 8546 31829
11819	0	0	Ki67+	 8546 32237
11820	0	0	Ki67+	 8569 32332
11821	0	0	Ki67+	 8570 32362
11822	0	0	Ki67+	 8577 32200
11823	0	0	Ki67+	 8579 32154
11824	0	0	Ki67+	 8585 32279
11825	0	0	Ki67+	 8590 32361
11826	0	0	Ki67+	 8595 32068
11827	0	0	Ki67+	 8601 32249
11828	0	0	Ki67+	 8607 32078
11829	0	0	Ki67+	 8614 32263
11830	0	0	Ki67+	 8615 32194
11831	0	0	Ki67+	 8618 32383
11832	0	0	Ki67+	 8623 32596
11833	0	0	Ki67+	 8628 32218
11834	0	0	Ki67+	 8640 32344
11835	0	0	Ki67+	 8641 32517
11836	0	0	Ki67+	 8647 32302
11837	0	0	Ki67+	 8649 32605
11838	0	0	Ki67+	 8650 32087
11839	0	0	Ki67+	 8650 32338
11840	0	0	Ki67+	 8656 32294
11841	0	0	Ki67+	 8657 32016
11842	0	0	Ki67+	 8661 32578
11843	0	0	Ki67+	 8670 32003
11844	0	0	Ki67+	 8680 32513
11845	0	0	Ki67+	 8685 32531
11846	0	0	Ki67+	 8690 32112
11847	0	0	Ki67+	 8703 31968
11848	0	0	Ki67+	 8703 32112
11849	0	0	Ki67+	 8708 32553
11850	0	0	Ki67+	 8717 32599
11851	0	0	Ki67+	 8723 32048
11852	0	0	Ki67+	 8728 31974
11853	0	0	Ki67+	 8746 32004
11854	0	0	Ki67+	 8752 32076
11855	0	0	Ki67+	 8754 31958
11856	0	0	Ki67+	 8754 31995
11857	0	0	Ki67+	 8775 31975
11858	0	0	Ki67+	 8782 31964
11859	0	0	Ki67+	 8786 32006
11860	0	0	Ki67+	 8788 31946
11861	0	0	Ki67+	 8795 32584
11862	0	0	Ki67+	 8798 31848
11863	0	0	Ki67+	 8798 31869
11864	0	0	Ki67+	 8001 32939
11865	0	0	Ki67+	 8004 32893
11866	0	0	Ki67+	 8019 33018
11867	0	0	Ki67+	 8028 32946
11868	0	0	Ki67+	 8034 33036
11869	0	0	Ki67+	 8035 32884
11870	0	0	Ki67+	 8035 32903
11871	0	0	Ki67+	 8044 33070
11872	0	0	Ki67+	 8049 33254
11873	0	0	Ki67+	 8050 33000
11874	0	0	Ki67+	 8050 33028
11875	0	0	Ki67+	 8055 33206
11876	0	0	Ki67+	 8058 32872
11877	0	0	Ki67+	 8067 32949
11878	0	0	Ki67+	 8067 33300
11879	0	0	Ki67+	 8069 33310
11880	0	0	Ki67+	 8072 32928
11881	0	0	Ki67+	 8072 33351
11882	0	0	Ki67+	 8074 33236
11883	0	0	Ki67+	 8078 32898
11884	0	0	Ki67+	 8080 33267
11885	0	0	Ki67+	 8080 33371
11886	0	0	Ki67+	 8082 33322
11887	0	0	Ki67+	 8090 33212
11888	0	0	Ki67+	 8094 33076
11889	0	0	Ki67+	 8104 33126
11890	0	0	Ki67+	 8106 33292
11891	0	0	Ki67+	 8110 33364
11892	0	0	Ki67+	 8114 33060
11893	0	0	Ki67+	 8119 33321
11894	0	0	Ki67+	 8120 33019
11895	0	0	Ki67+	 8128 33292
11896	0	0	Ki67+	 8133 33329
11897	0	0	Ki67+	 8134 32888
11898	0	0	Ki67+	 8135 33245
11899	0	0	Ki67+	 8137 33203
11900	0	0	Ki67+	 8149 33217
11901	0	0	Ki67+	 8152 32848
11902	0	0	Ki67+	 8153 33347
11903	0	0	Ki67+	 8155 33294
11904	0	0	Ki67+	 8157 32937
11905	0	0	Ki67+	 8165 32834
11906	0	0	Ki67+	 8168 32954
11907	0	0	Ki67+	 8174 33096
11908	0	0	Ki67+	 8176 33219
11909	0	0	Ki67+	 8182 32885
11910	0	0	Ki67+	 8187 33223
11911	0	0	Ki67+	 8193 33158
11912	0	0	Ki67+	 8194 32912
11913	0	0	Ki67+	 8194 32982
11914	0	0	Ki67+	 8203 32613
11915	0	0	Ki67+	 8206 33185
11916	0	0	Ki67+	 8210 32624
11917	0	0	Ki67+	 8211 32901
11918	0	0	Ki67+	 8212 32967
11919	0	0	Ki67+	 8212 33020
11920	0	0	Ki67+	 8222 32875
11921	0	0	Ki67+	 8223 33097
11922	0	0	Ki67+	 8226 32858
11923	0	0	Ki67+	 8230 32946
11924	0	0	Ki67+	 8231 32634
11925	0	0	Ki67+	 8233 33258
11926	0	0	Ki67+	 8238 33303
11927	0	0	Ki67+	 8242 32634
11928	0	0	Ki67+	 8244 32857
11929	0	0	Ki67+	 8254 32628
11930	0	0	Ki67+	 8266 33401
11931	0	0	Ki67+	 8269 32880
11932	0	0	Ki67+	 8280 33228
11933	0	0	Ki67+	 8281 32701
11934	0	0	Ki67+	 8281 33370
11935	0	0	Ki67+	 8294 33346
11936	0	0	Ki67+	 8297 33110
11937	0	0	Ki67+	 8298 33087
11938	0	0	Ki67+	 8311 32721
11939	0	0	Ki67+	 8314 32858
11940	0	0	Ki67+	 8315 32637
11941	0	0	Ki67+	 8319 32654
11942	0	0	Ki67+	 8325 33111
11943	0	0	Ki67+	 8331 32654
11944	0	0	Ki67+	 8331 33143
11945	0	0	Ki67+	 8338 33066
11946	0	0	Ki67+	 8345 33020
11947	0	0	Ki67+	 8350 32973
11948	0	0	Ki67+	 8355 32939
11949	0	0	Ki67+	 8355 33092
11950	0	0	Ki67+	 8359 33070
11951	0	0	Ki67+	 8365 32898
11952	0	0	Ki67+	 8373 33013
11953	0	0	Ki67+	 8380 33260
11954	0	0	Ki67+	 8388 32872
11955	0	0	Ki67+	 8392 33265
11956	0	0	Ki67+	 8406 32893
11957	0	0	Ki67+	 8416 32859
11958	0	0	Ki67+	 8417 33364
11959	0	0	Ki67+	 8418 33045
11960	0	0	Ki67+	 8419 32615
11961	0	0	Ki67+	 8420 32959
11962	0	0	Ki67+	 8428 32942
11963	0	0	Ki67+	 8431 32992
11964	0	0	Ki67+	 8461 32894
11965	0	0	Ki67+	 8470 32881
11966	0	0	Ki67+	 8471 32904
11967	0	0	Ki67+	 8485 32850
11968	0	0	Ki67+	 8505 33130
11969	0	0	Ki67+	 8516 33193
11970	0	0	Ki67+	 8517 33265
11971	0	0	Ki67+	 8526 33102
11972	0	0	Ki67+	 8530 33233
11973	0	0	Ki67+	 8547 33173
11974	0	0	Ki67+	 8548 33108
11975	0	0	Ki67+	 8551 33259
11976	0	0	Ki67+	 8554 33208
11977	0	0	Ki67+	 8563 33246
11978	0	0	Ki67+	 8564 33265
11979	0	0	Ki67+	 8579 32764
11980	0	0	Ki67+	 8588 32714
11981	0	0	Ki67+	 8593 32736
11982	0	0	Ki67+	 8607 33228
11983	0	0	Ki67+	 8608 33175
11984	0	0	Ki67+	 8621 33401
11985	0	0	Ki67+	 8622 33383
11986	0	0	Ki67+	 8624 33196
11987	0	0	Ki67+	 8626 32693
11988	0	0	Ki67+	 8636 33403
11989	0	0	Ki67+	 8638 33351
11990	0	0	Ki67+	 8651 33384
11991	0	0	Ki67+	 8653 33187
11992	0	0	Ki67+	 8656 33271
11993	0	0	Ki67+	 8657 32989
11994	0	0	Ki67+	 8658 32821
11995	0	0	Ki67+	 8663 32663
11996	0	0	Ki67+	 8663 33003
11997	0	0	Ki67+	 8667 32983
11998	0	0	Ki67+	 8671 33357
11999	0	0	Ki67+	 8675 32624
12000	0	0	Ki67+	 8683 33110
12001	0	0	Ki67+	 8685 32676
12002	0	0	Ki67+	 8686 33171
12003	0	0	Ki67+	 8688 32862
12004	0	0	Ki67+	 8695 33121
12005	0	0	Ki67+	 8701 32979
12006	0	0	Ki67+	 8708 32848
12007	0	0	Ki67+	 8710 33127
12008	0	0	Ki67+	 8712 33088
12009	0	0	Ki67+	 8713 33011
12010	0	0	Ki67+	 8714 32633
12011	0	0	Ki67+	 8716 33038
12012	0	0	Ki67+	 8720 32955
12013	0	0	Ki67+	 8721 32744
12014	0	0	Ki67+	 8722 33100
12015	0	0	Ki67+	 8729 32868
12016	0	0	Ki67+	 8729 33388
12017	0	0	Ki67+	 8732 32907
12018	0	0	Ki67+	 8733 33071
12019	0	0	Ki67+	 8734 33023
12020	0	0	Ki67+	 8741 33054
12021	0	0	Ki67+	 8741 33366
12022	0	0	Ki67+	 8743 32896
12023	0	0	Ki67+	 8747 33078
12024	0	0	Ki67+	 8750 32995
12025	0	0	Ki67+	 8752 32914
12026	0	0	Ki67+	 8757 33110
12027	0	0	Ki67+	 8758 32807
12028	0	0	Ki67+	 8764 33352
12029	0	0	Ki67+	 8767 32663
12030	0	0	Ki67+	 8771 32609
12031	0	0	Ki67+	 8772 32929
12032	0	0	Ki67+	 8776 33202
12033	0	0	Ki67+	 8779 33279
12034	0	0	Ki67+	 8780 32986
12035	0	0	Ki67+	 8783 33391
12036	0	0	Ki67+	 8784 32656
12037	0	0	Ki67+	 8789 32932
12038	0	0	Ki67+	 8790 32840
12039	0	0	Ki67+	 8792 32871
12040	0	0	Ki67+	 8792 33379
12041	0	0	Ki67+	 8798 32646
12042	0	0	Ki67+	 8799 32983
12043	0	0	Ki67+	 8008 33863
12044	0	0	Ki67+	 8010 33675
12045	0	0	Ki67+	 8011 33591
12046	0	0	Ki67+	 8012 33945
12047	0	0	Ki67+	 8015 34160
12048	0	0	Ki67+	 8018 33517
12049	0	0	Ki67+	 8019 33640
12050	0	0	Ki67+	 8019 33799
12051	0	0	Ki67+	 8021 33925
12052	0	0	Ki67+	 8026 33872
12053	0	0	Ki67+	 8029 33991
12054	0	0	Ki67+	 8031 34136
12055	0	0	Ki67+	 8037 33818
12056	0	0	Ki67+	 8042 34144
12057	0	0	Ki67+	 8048 33666
12058	0	0	Ki67+	 8050 33692
12059	0	0	Ki67+	 8054 33815
12060	0	0	Ki67+	 8055 33562
12061	0	0	Ki67+	 8059 33831
12062	0	0	Ki67+	 8061 33636
12063	0	0	Ki67+	 8063 33988
12064	0	0	Ki67+	 8063 34053
12065	0	0	Ki67+	 8077 34119
12066	0	0	Ki67+	 8087 34031
12067	0	0	Ki67+	 8099 34086
12068	0	0	Ki67+	 8103 34038
12069	0	0	Ki67+	 8107 34009
12070	0	0	Ki67+	 8128 33613
12071	0	0	Ki67+	 8133 33727
12072	0	0	Ki67+	 8139 33630
12073	0	0	Ki67+	 8145 33741
12074	0	0	Ki67+	 8150 33644
12075	0	0	Ki67+	 8153 33972
12076	0	0	Ki67+	 8157 33429
12077	0	0	Ki67+	 8159 33675
12078	0	0	Ki67+	 8160 33767
12079	0	0	Ki67+	 8164 33705
12080	0	0	Ki67+	 8171 33589
12081	0	0	Ki67+	 8182 33466
12082	0	0	Ki67+	 8185 33637
12083	0	0	Ki67+	 8188 33788
12084	0	0	Ki67+	 8189 33670
12085	0	0	Ki67+	 8198 33696
12086	0	0	Ki67+	 8198 33767
12087	0	0	Ki67+	 8204 33476
12088	0	0	Ki67+	 8212 33721
12089	0	0	Ki67+	 8216 33491
12090	0	0	Ki67+	 8221 33654
12091	0	0	Ki67+	 8223 33614
12092	0	0	Ki67+	 8226 33634
12093	0	0	Ki67+	 8228 33517
12094	0	0	Ki67+	 8233 33576
12095	0	0	Ki67+	 8247 33476
12096	0	0	Ki67+	 8249 34201
12097	0	0	Ki67+	 8255 33615
12098	0	0	Ki67+	 8257 33501
12099	0	0	Ki67+	 8260 33781
12100	0	0	Ki67+	 8269 33477
12101	0	0	Ki67+	 8276 33568
12102	0	0	Ki67+	 8277 33798
12103	0	0	Ki67+	 8277 33831
12104	0	0	Ki67+	 8283 33871
12105	0	0	Ki67+	 8288 33796
12106	0	0	Ki67+	 8289 33488
12107	0	0	Ki67+	 8293 33599
12108	0	0	Ki67+	 8293 33879
12109	0	0	Ki67+	 8297 33533
12110	0	0	Ki67+	 8299 33831
12111	0	0	Ki67+	 8304 33523
12112	0	0	Ki67+	 8304 33566
12113	0	0	Ki67+	 8311 33541
12114	0	0	Ki67+	 8312 33554
12115	0	0	Ki67+	 8313 33845
12116	0	0	Ki67+	 8320 33770
12117	0	0	Ki67+	 8320 33781
12118	0	0	Ki67+	 8332 33577
12119	0	0	Ki67+	 8332 33803
12120	0	0	Ki67+	 8336 33693
12121	0	0	Ki67+	 8337 33533
12122	0	0	Ki67+	 8339 33448
12123	0	0	Ki67+	 8346 33575
12124	0	0	Ki67+	 8346 33751
12125	0	0	Ki67+	 8351 33444
12126	0	0	Ki67+	 8354 33785
12127	0	0	Ki67+	 8365 33717
12128	0	0	Ki67+	 8367 33611
12129	0	0	Ki67+	 8379 33856
12130	0	0	Ki67+	 8382 33886
12131	0	0	Ki67+	 8384 34106
12132	0	0	Ki67+	 8387 33738
12133	0	0	Ki67+	 8393 34207
12134	0	0	Ki67+	 8400 34106
12135	0	0	Ki67+	 8402 33855
12136	0	0	Ki67+	 8404 33441
12137	0	0	Ki67+	 8410 33767
12138	0	0	Ki67+	 8434 33857
12139	0	0	Ki67+	 8437 33566
12140	0	0	Ki67+	 8437 33655
12141	0	0	Ki67+	 8445 33500
12142	0	0	Ki67+	 8451 33861
12143	0	0	Ki67+	 8474 33564
12144	0	0	Ki67+	 8478 33543
12145	0	0	Ki67+	 8498 33764
12146	0	0	Ki67+	 8500 33461
12147	0	0	Ki67+	 8500 33677
12148	0	0	Ki67+	 8503 33495
12149	0	0	Ki67+	 8507 34079
12150	0	0	Ki67+	 8509 33540
12151	0	0	Ki67+	 8509 33796
12152	0	0	Ki67+	 8510 33525
12153	0	0	Ki67+	 8516 33998
12154	0	0	Ki67+	 8517 33819
12155	0	0	Ki67+	 8520 33771
12156	0	0	Ki67+	 8522 33712
12157	0	0	Ki67+	 8527 33652
12158	0	0	Ki67+	 8530 33479
12159	0	0	Ki67+	 8532 33501
12160	0	0	Ki67+	 8532 34104
12161	0	0	Ki67+	 8535 34013
12162	0	0	Ki67+	 8536 33458
12163	0	0	Ki67+	 8536 33552
12164	0	0	Ki67+	 8536 34050
12165	0	0	Ki67+	 8540 33999
12166	0	0	Ki67+	 8541 33694
12167	0	0	Ki67+	 8545 33753
12168	0	0	Ki67+	 8546 33800
12169	0	0	Ki67+	 8547 33486
12170	0	0	Ki67+	 8547 34065
12171	0	0	Ki67+	 8549 33514
12172	0	0	Ki67+	 8557 33674
12173	0	0	Ki67+	 8557 33807
12174	0	0	Ki67+	 8557 33968
12175	0	0	Ki67+	 8560 33727
12176	0	0	Ki67+	 8563 33647
12177	0	0	Ki67+	 8565 34041
12178	0	0	Ki67+	 8577 33493
12179	0	0	Ki67+	 8579 33976
12180	0	0	Ki67+	 8579 34072
12181	0	0	Ki67+	 8587 33593
12182	0	0	Ki67+	 8587 33713
12183	0	0	Ki67+	 8591 33466
12184	0	0	Ki67+	 8591 33756
12185	0	0	Ki67+	 8593 33486
12186	0	0	Ki67+	 8594 33652
12187	0	0	Ki67+	 8596 33728
12188	0	0	Ki67+	 8600 34007
12189	0	0	Ki67+	 8615 33463
12190	0	0	Ki67+	 8626 33415
12191	0	0	Ki67+	 8627 33434
12192	0	0	Ki67+	 8630 33639
12193	0	0	Ki67+	 8632 33609
12194	0	0	Ki67+	 8637 33480
12195	0	0	Ki67+	 8644 33663
12196	0	0	Ki67+	 8647 33492
12197	0	0	Ki67+	 8653 33670
12198	0	0	Ki67+	 8653 33766
12199	0	0	Ki67+	 8665 33523
12200	0	0	Ki67+	 8667 33533
12201	0	0	Ki67+	 8670 33422
12202	0	0	Ki67+	 8673 33712
12203	0	0	Ki67+	 8678 33506
12204	0	0	Ki67+	 8681 33460
12205	0	0	Ki67+	 8685 33608
12206	0	0	Ki67+	 8685 33741
12207	0	0	Ki67+	 8693 33763
12208	0	0	Ki67+	 8697 33734
12209	0	0	Ki67+	 8699 33549
12210	0	0	Ki67+	 8707 33607
12211	0	0	Ki67+	 8709 33505
12212	0	0	Ki67+	 8723 33655
12213	0	0	Ki67+	 8727 33434
12214	0	0	Ki67+	 8731 33460
12215	0	0	Ki67+	 8733 33735
12216	0	0	Ki67+	 8736 33796
12217	0	0	Ki67+	 8764 33878
12218	0	0	Ki67+	 8774 33442
12219	0	0	Ki67+	 8785 33893
12220	0	0	Ki67+	 8791 33548
12221	0	0	Ki67+	 8796 33444
12222	0	0	Ki67+	 8003 34790
12223	0	0	Ki67+	 8012 34753
12224	0	0	Ki67+	 8026 34284
12225	0	0	Ki67+	 8031 34729
12226	0	0	Ki67+	 8033 34659
12227	0	0	Ki67+	 8035 34705
12228	0	0	Ki67+	 8038 34228
12229	0	0	Ki67+	 8040 34481
12230	0	0	Ki67+	 8049 34655
12231	0	0	Ki67+	 8051 34760
12232	0	0	Ki67+	 8054 34537
12233	0	0	Ki67+	 8056 34498
12234	0	0	Ki67+	 8060 34723
12235	0	0	Ki67+	 8065 34308
12236	0	0	Ki67+	 8066 34503
12237	0	0	Ki67+	 8074 34553
12238	0	0	Ki67+	 8077 34534
12239	0	0	Ki67+	 8089 34487
12240	0	0	Ki67+	 8094 34568
12241	0	0	Ki67+	 8095 34541
12242	0	0	Ki67+	 8100 34377
12243	0	0	Ki67+	 8105 34273
12244	0	0	Ki67+	 8107 34400
12245	0	0	Ki67+	 8110 34633
12246	0	0	Ki67+	 8111 34870
12247	0	0	Ki67+	 8114 34466
12248	0	0	Ki67+	 8117 34426
12249	0	0	Ki67+	 8119 34221
12250	0	0	Ki67+	 8130 34356
12251	0	0	Ki67+	 8140 34564
12252	0	0	Ki67+	 8140 34614
12253	0	0	Ki67+	 8145 34593
12254	0	0	Ki67+	 8151 34402
12255	0	0	Ki67+	 8154 34336
12256	0	0	Ki67+	 8159 34542
12257	0	0	Ki67+	 8162 34385
12258	0	0	Ki67+	 8163 34319
12259	0	0	Ki67+	 8164 34299
12260	0	0	Ki67+	 8167 34590
12261	0	0	Ki67+	 8167 34968
12262	0	0	Ki67+	 8168 34432
12263	0	0	Ki67+	 8171 34256
12264	0	0	Ki67+	 8171 34615
12265	0	0	Ki67+	 8177 34415
12266	0	0	Ki67+	 8181 34490
12267	0	0	Ki67+	 8186 34231
12268	0	0	Ki67+	 8187 34916
12269	0	0	Ki67+	 8189 34544
12270	0	0	Ki67+	 8197 34277
12271	0	0	Ki67+	 8212 34402
12272	0	0	Ki67+	 8214 34915
12273	0	0	Ki67+	 8218 34312
12274	0	0	Ki67+	 8221 34496
12275	0	0	Ki67+	 8221 34523
12276	0	0	Ki67+	 8224 34900
12277	0	0	Ki67+	 8225 34353
12278	0	0	Ki67+	 8227 34224
12279	0	0	Ki67+	 8234 34570
12280	0	0	Ki67+	 8236 34397
12281	0	0	Ki67+	 8240 34629
12282	0	0	Ki67+	 8249 34350
12283	0	0	Ki67+	 8249 34938
12284	0	0	Ki67+	 8250 34307
12285	0	0	Ki67+	 8256 34394
12286	0	0	Ki67+	 8263 34382
12287	0	0	Ki67+	 8263 34565
12288	0	0	Ki67+	 8264 34308
12289	0	0	Ki67+	 8267 34512
12290	0	0	Ki67+	 8269 34281
12291	0	0	Ki67+	 8270 34839
12292	0	0	Ki67+	 8273 34344
12293	0	0	Ki67+	 8273 34662
12294	0	0	Ki67+	 8285 34382
12295	0	0	Ki67+	 8289 34465
12296	0	0	Ki67+	 8292 34285
12297	0	0	Ki67+	 8293 34363
12298	0	0	Ki67+	 8297 34297
12299	0	0	Ki67+	 8303 34409
12300	0	0	Ki67+	 8304 34785
12301	0	0	Ki67+	 8318 34801
12302	0	0	Ki67+	 8319 34686
12303	0	0	Ki67+	 8321 34877
12304	0	0	Ki67+	 8322 34337
12305	0	0	Ki67+	 8338 34480
12306	0	0	Ki67+	 8338 34780
12307	0	0	Ki67+	 8340 34262
12308	0	0	Ki67+	 8341 34401
12309	0	0	Ki67+	 8341 34697
12310	0	0	Ki67+	 8346 34305
12311	0	0	Ki67+	 8351 34380
12312	0	0	Ki67+	 8353 34686
12313	0	0	Ki67+	 8357 34947
12314	0	0	Ki67+	 8358 34324
12315	0	0	Ki67+	 8361 34830
12316	0	0	Ki67+	 8363 34388
12317	0	0	Ki67+	 8369 34543
12318	0	0	Ki67+	 8372 34270
12319	0	0	Ki67+	 8372 34927
12320	0	0	Ki67+	 8375 34713
12321	0	0	Ki67+	 8378 34433
12322	0	0	Ki67+	 8379 34589
12323	0	0	Ki67+	 8382 34852
12324	0	0	Ki67+	 8389 34244
12325	0	0	Ki67+	 8389 34960
12326	0	0	Ki67+	 8392 34329
12327	0	0	Ki67+	 8398 34751
12328	0	0	Ki67+	 8406 34280
12329	0	0	Ki67+	 8407 34703
12330	0	0	Ki67+	 8409 34849
12331	0	0	Ki67+	 8410 34305
12332	0	0	Ki67+	 8415 34915
12333	0	0	Ki67+	 8415 34936
12334	0	0	Ki67+	 8421 34737
12335	0	0	Ki67+	 8422 34334
12336	0	0	Ki67+	 8425 34833
12337	0	0	Ki67+	 8427 34928
12338	0	0	Ki67+	 8428 34318
12339	0	0	Ki67+	 8441 34553
12340	0	0	Ki67+	 8455 34616
12341	0	0	Ki67+	 8457 34947
12342	0	0	Ki67+	 8458 34307
12343	0	0	Ki67+	 8458 34535
12344	0	0	Ki67+	 8461 34286
12345	0	0	Ki67+	 8466 34843
12346	0	0	Ki67+	 8475 34789
12347	0	0	Ki67+	 8480 34553
12348	0	0	Ki67+	 8487 34884
12349	0	0	Ki67+	 8494 34597
12350	0	0	Ki67+	 8499 34565
12351	0	0	Ki67+	 8503 34938
12352	0	0	Ki67+	 8517 34917
12353	0	0	Ki67+	 8518 34589
12354	0	0	Ki67+	 8519 34615
12355	0	0	Ki67+	 8519 34869
12356	0	0	Ki67+	 8527 34795
12357	0	0	Ki67+	 8536 34897
12358	0	0	Ki67+	 8540 34234
12359	0	0	Ki67+	 8540 34786
12360	0	0	Ki67+	 8542 34601
12361	0	0	Ki67+	 8543 34403
12362	0	0	Ki67+	 8550 34473
12363	0	0	Ki67+	 8550 34553
12364	0	0	Ki67+	 8550 34571
12365	0	0	Ki67+	 8554 34458
12366	0	0	Ki67+	 8554 34626
12367	0	0	Ki67+	 8554 34858
12368	0	0	Ki67+	 8556 34879
12369	0	0	Ki67+	 8569 34623
12370	0	0	Ki67+	 8570 34837
12371	0	0	Ki67+	 8584 34809
12372	0	0	Ki67+	 8589 34602
12373	0	0	Ki67+	 8595 34554
12374	0	0	Ki67+	 8595 34584
12375	0	0	Ki67+	 8596 34920
12376	0	0	Ki67+	 8601 34510
12377	0	0	Ki67+	 8611 34572
12378	0	0	Ki67+	 8619 34622
12379	0	0	Ki67+	 8626 34635
12380	0	0	Ki67+	 8627 34436
12381	0	0	Ki67+	 8628 34762
12382	0	0	Ki67+	 8635 34446
12383	0	0	Ki67+	 8635 34879
12384	0	0	Ki67+	 8650 34579
12385	0	0	Ki67+	 8654 34613
12386	0	0	Ki67+	 8658 34677
12387	0	0	Ki67+	 8658 34713
12388	0	0	Ki67+	 8680 34757
12389	0	0	Ki67+	 8688 34617
12390	0	0	Ki67+	 8688 34867
12391	0	0	Ki67+	 8690 34764
12392	0	0	Ki67+	 8693 34717
12393	0	0	Ki67+	 8704 34752
12394	0	0	Ki67+	 8713 34892
12395	0	0	Ki67+	 8719 34608
12396	0	0	Ki67+	 8720 34489
12397	0	0	Ki67+	 8728 34733
12398	0	0	Ki67+	 8730 34472
12399	0	0	Ki67+	 8734 34850
12400	0	0	Ki67+	 8740 34330
12401	0	0	Ki67+	 8740 34352
12402	0	0	Ki67+	 8745 34874
12403	0	0	Ki67+	 8747 34618
12404	0	0	Ki67+	 8747 34909
12405	0	0	Ki67+	 8750 34808
12406	0	0	Ki67+	 8757 34538
12407	0	0	Ki67+	 8757 34784
12408	0	0	Ki67+	 8758 34506
12409	0	0	Ki67+	 8760 34648
12410	0	0	Ki67+	 8760 34665
12411	0	0	Ki67+	 8769 34692
12412	0	0	Ki67+	 8770 34450
12413	0	0	Ki67+	 8770 34781
12414	0	0	Ki67+	 8773 34566
12415	0	0	Ki67+	 8774 34899
12416	0	0	Ki67+	 8779 34524
12417	0	0	Ki67+	 8790 34503
12418	0	0	Ki67+	 8790 34614
12419	0	0	Ki67+	 8796 34599
12420	0	0	Ki67+	 8799 34555
12421	0	0	Ki67+	 8004 35310
12422	0	0	Ki67+	 8005 35328
12423	0	0	Ki67+	 8006 35531
12424	0	0	Ki67+	 8010 35127
12425	0	0	Ki67+	 8015 35320
12426	0	0	Ki67+	 8020 35502
12427	0	0	Ki67+	 8026 35348
12428	0	0	Ki67+	 8035 35172
12429	0	0	Ki67+	 8036 35395
12430	0	0	Ki67+	 8044 35514
12431	0	0	Ki67+	 8046 35647
12432	0	0	Ki67+	 8047 35472
12433	0	0	Ki67+	 8056 35486
12434	0	0	Ki67+	 8058 35130
12435	0	0	Ki67+	 8062 35600
12436	0	0	Ki67+	 8068 35050
12437	0	0	Ki67+	 8070 35583
12438	0	0	Ki67+	 8074 35505
12439	0	0	Ki67+	 8075 35679
12440	0	0	Ki67+	 8079 35471
12441	0	0	Ki67+	 8080 35437
12442	0	0	Ki67+	 8080 35517
12443	0	0	Ki67+	 8084 35110
12444	0	0	Ki67+	 8092 35597
12445	0	0	Ki67+	 8097 35130
12446	0	0	Ki67+	 8102 35521
12447	0	0	Ki67+	 8104 35625
12448	0	0	Ki67+	 8111 35485
12449	0	0	Ki67+	 8113 35225
12450	0	0	Ki67+	 8120 35246
12451	0	0	Ki67+	 8123 35637
12452	0	0	Ki67+	 8123 35695
12453	0	0	Ki67+	 8130 35370
12454	0	0	Ki67+	 8134 35348
12455	0	0	Ki67+	 8143 35109
12456	0	0	Ki67+	 8153 35400
12457	0	0	Ki67+	 8159 35530
12458	0	0	Ki67+	 8161 35611
12459	0	0	Ki67+	 8162 35229
12460	0	0	Ki67+	 8171 35503
12461	0	0	Ki67+	 8176 35031
12462	0	0	Ki67+	 8186 35579
12463	0	0	Ki67+	 8199 35620
12464	0	0	Ki67+	 8207 35551
12465	0	0	Ki67+	 8210 35589
12466	0	0	Ki67+	 8211 35692
12467	0	0	Ki67+	 8212 35278
12468	0	0	Ki67+	 8227 35643
12469	0	0	Ki67+	 8231 35077
12470	0	0	Ki67+	 8232 35241
12471	0	0	Ki67+	 8246 35275
12472	0	0	Ki67+	 8246 35588
12473	0	0	Ki67+	 8250 35293
12474	0	0	Ki67+	 8252 35328
12475	0	0	Ki67+	 8252 35433
12476	0	0	Ki67+	 8253 35479
12477	0	0	Ki67+	 8255 35659
12478	0	0	Ki67+	 8258 35595
12479	0	0	Ki67+	 8266 35268
12480	0	0	Ki67+	 8271 35606
12481	0	0	Ki67+	 8291 35580
12482	0	0	Ki67+	 8293 35357
12483	0	0	Ki67+	 8304 35332
12484	0	0	Ki67+	 8309 35549
12485	0	0	Ki67+	 8315 35369
12486	0	0	Ki67+	 8319 35722
12487	0	0	Ki67+	 8320 35692
12488	0	0	Ki67+	 8343 35502
12489	0	0	Ki67+	 8347 35454
12490	0	0	Ki67+	 8349 35607
12491	0	0	Ki67+	 8351 35673
12492	0	0	Ki67+	 8364 35497
12493	0	0	Ki67+	 8367 35602
12494	0	0	Ki67+	 8383 35696
12495	0	0	Ki67+	 8405 35631
12496	0	0	Ki67+	 8406 35304
12497	0	0	Ki67+	 8412 35548
12498	0	0	Ki67+	 8414 35514
12499	0	0	Ki67+	 8418 35634
12500	0	0	Ki67+	 8425 35591
12501	0	0	Ki67+	 8429 35567
12502	0	0	Ki67+	 8431 35309
12503	0	0	Ki67+	 8434 35637
12504	0	0	Ki67+	 8435 35440
12505	0	0	Ki67+	 8438 35494
12506	0	0	Ki67+	 8439 35451
12507	0	0	Ki67+	 8446 35593
12508	0	0	Ki67+	 8450 35243
12509	0	0	Ki67+	 8453 35376
12510	0	0	Ki67+	 8454 35469
12511	0	0	Ki67+	 8464 35803
12512	0	0	Ki67+	 8474 35492
12513	0	0	Ki67+	 8484 35492
12514	0	0	Ki67+	 8486 35575
12515	0	0	Ki67+	 8495 35585
12516	0	0	Ki67+	 8520 35593
12517	0	0	Ki67+	 8524 35635
12518	0	0	Ki67+	 8526 35144
12519	0	0	Ki67+	 8530 35624
12520	0	0	Ki67+	 8533 35533
12521	0	0	Ki67+	 8537 35422
12522	0	0	Ki67+	 8567 35604
12523	0	0	Ki67+	 8568 35688
12524	0	0	Ki67+	 8572 35475
12525	0	0	Ki67+	 8576 35538
12526	0	0	Ki67+	 8593 35507
12527	0	0	Ki67+	 8596 35589
12528	0	0	Ki67+	 8599 35557
12529	0	0	Ki67+	 8616 35615
12530	0	0	Ki67+	 8619 35629
12531	0	0	Ki67+	 8621 35503
12532	0	0	Ki67+	 8627 35617
12533	0	0	Ki67+	 8646 35157
12534	0	0	Ki67+	 8656 35586
12535	0	0	Ki67+	 8680 35602
12536	0	0	Ki67+	 8688 35592
12537	0	0	Ki67+	 8690 35657
12538	0	0	Ki67+	 8691 35678
12539	0	0	Ki67+	 8698 35140
12540	0	0	Ki67+	 8713 35177
12541	0	0	Ki67+	 8721 35122
12542	0	0	Ki67+	 8722 35100
12543	0	0	Ki67+	 8733 35609
12544	0	0	Ki67+	 8739 35080
12545	0	0	Ki67+	 8739 35203
12546	0	0	Ki67+	 8746 35575
12547	0	0	Ki67+	 8750 35116
12548	0	0	Ki67+	 8759 35534
12549	0	0	Ki67+	 8783 35207
12550	0	0	Ki67+	 8797 35074
12551	0	0	Ki67+	 8001 36216
12552	0	0	Ki67+	 8012 35906
12553	0	0	Ki67+	 8013 35983
12554	0	0	Ki67+	 8023 36559
12555	0	0	Ki67+	 8025 36215
12556	0	0	Ki67+	 8030 35886
12557	0	0	Ki67+	 8033 36009
12558	0	0	Ki67+	 8036 35983
12559	0	0	Ki67+	 8042 36230
12560	0	0	Ki67+	 8047 36204
12561	0	0	Ki67+	 8073 35974
12562	0	0	Ki67+	 8076 36029
12563	0	0	Ki67+	 8077 36146
12564	0	0	Ki67+	 8079 36551
12565	0	0	Ki67+	 8081 35946
12566	0	0	Ki67+	 8088 36536
12567	0	0	Ki67+	 8093 36042
12568	0	0	Ki67+	 8103 36159
12569	0	0	Ki67+	 8115 36029
12570	0	0	Ki67+	 8116 35968
12571	0	0	Ki67+	 8123 36208
12572	0	0	Ki67+	 8138 36541
12573	0	0	Ki67+	 8154 35970
12574	0	0	Ki67+	 8181 36027
12575	0	0	Ki67+	 8193 36466
12576	0	0	Ki67+	 8194 36557
12577	0	0	Ki67+	 8212 36333
12578	0	0	Ki67+	 8215 36580
12579	0	0	Ki67+	 8224 36527
12580	0	0	Ki67+	 8255 36570
12581	0	0	Ki67+	 8256 36487
12582	0	0	Ki67+	 8282 36570
12583	0	0	Ki67+	 8290 36388
12584	0	0	Ki67+	 8299 36517
12585	0	0	Ki67+	 8300 36549
12586	0	0	Ki67+	 8308 36475
12587	0	0	Ki67+	 8323 36511
12588	0	0	Ki67+	 8352 36211
12589	0	0	Ki67+	 8365 36470
12590	0	0	Ki67+	 8384 35841
12591	0	0	Ki67+	 8390 36487
12592	0	0	Ki67+	 8406 36064
12593	0	0	Ki67+	 8421 36055
12594	0	0	Ki67+	 8422 36119
12595	0	0	Ki67+	 8447 36105
12596	0	0	Ki67+	 8454 35827
12597	0	0	Ki67+	 8463 36102
12598	0	0	Ki67+	 8465 36063
12599	0	0	Ki67+	 8474 36245
12600	0	0	Ki67+	 8476 36143
12601	0	0	Ki67+	 8477 36272
12602	0	0	Ki67+	 8483 36491
12603	0	0	Ki67+	 8495 36249
12604	0	0	Ki67+	 8499 36221
12605	0	0	Ki67+	 8511 36277
12606	0	0	Ki67+	 8529 36082
12607	0	0	Ki67+	 8546 36076
12608	0	0	Ki67+	 8560 36281
12609	0	0	Ki67+	 8561 36314
12610	0	0	Ki67+	 8573 36239
12611	0	0	Ki67+	 8579 36267
12612	0	0	Ki67+	 8580 36325
12613	0	0	Ki67+	 8581 36055
12614	0	0	Ki67+	 8586 36513
12615	0	0	Ki67+	 8593 36042
12616	0	0	Ki67+	 8593 36137
12617	0	0	Ki67+	 8600 36102
12618	0	0	Ki67+	 8601 36022
12619	0	0	Ki67+	 8601 36182
12620	0	0	Ki67+	 8605 36288
12621	0	0	Ki67+	 8609 36156
12622	0	0	Ki67+	 8621 36081
12623	0	0	Ki67+	 8633 36111
12624	0	0	Ki67+	 8633 36176
12625	0	0	Ki67+	 8638 36578
12626	0	0	Ki67+	 8646 36134
12627	0	0	Ki67+	 8646 36162
12628	0	0	Ki67+	 8658 36144
12629	0	0	Ki67+	 8658 36155
12630	0	0	Ki67+	 8662 36309
12631	0	0	Ki67+	 8666 36607
12632	0	0	Ki67+	 8674 36317
12633	0	0	Ki67+	 8678 36124
12634	0	0	Ki67+	 8690 36553
12635	0	0	Ki67+	 8694 36100
12636	0	0	Ki67+	 8696 36586
12637	0	0	Ki67+	 8699 36282
12638	0	0	Ki67+	 8701 36205
12639	0	0	Ki67+	 8701 36295
12640	0	0	Ki67+	 8703 36547
12641	0	0	Ki67+	 8718 36070
12642	0	0	Ki67+	 8721 36601
12643	0	0	Ki67+	 8724 36050
12644	0	0	Ki67+	 8728 36109
12645	0	0	Ki67+	 8729 36306
12646	0	0	Ki67+	 8730 35984
12647	0	0	Ki67+	 8731 36575
12648	0	0	Ki67+	 8734 36325
12649	0	0	Ki67+	 8757 36281
12650	0	0	Ki67+	 8757 36305
12651	0	0	Ki67+	 8760 36088
12652	0	0	Ki67+	 8763 36572
12653	0	0	Ki67+	 8769 36601
12654	0	0	Ki67+	 8771 36108
12655	0	0	Ki67+	 8780 36248
12656	0	0	Ki67+	 8781 36103
12657	0	0	Ki67+	 8781 36118
12658	0	0	Ki67+	 8786 36313
12659	0	0	Ki67+	 8794 36105
12660	0	0	Ki67+	 8014 37403
12661	0	0	Ki67+	 8016 36833
12662	0	0	Ki67+	 8022 37188
12663	0	0	Ki67+	 8027 37170
12664	0	0	Ki67+	 8035 37351
12665	0	0	Ki67+	 8037 36823
12666	0	0	Ki67+	 8046 37133
12667	0	0	Ki67+	 8062 36646
12668	0	0	Ki67+	 8063 37334
12669	0	0	Ki67+	 8068 36834
12670	0	0	Ki67+	 8078 37366
12671	0	0	Ki67+	 8080 37119
12672	0	0	Ki67+	 8084 37162
12673	0	0	Ki67+	 8086 36700
12674	0	0	Ki67+	 8086 36811
12675	0	0	Ki67+	 8091 37123
12676	0	0	Ki67+	 8095 37349
12677	0	0	Ki67+	 8112 36725
12678	0	0	Ki67+	 8113 37299
12679	0	0	Ki67+	 8122 36828
12680	0	0	Ki67+	 8127 37129
12681	0	0	Ki67+	 8128 37280
12682	0	0	Ki67+	 8131 36740
12683	0	0	Ki67+	 8134 37332
12684	0	0	Ki67+	 8152 37120
12685	0	0	Ki67+	 8159 36665
12686	0	0	Ki67+	 8169 36697
12687	0	0	Ki67+	 8185 36710
12688	0	0	Ki67+	 8186 37142
12689	0	0	Ki67+	 8191 37100
12690	0	0	Ki67+	 8197 37268
12691	0	0	Ki67+	 8207 36740
12692	0	0	Ki67+	 8219 37276
12693	0	0	Ki67+	 8224 37119
12694	0	0	Ki67+	 8257 37133
12695	0	0	Ki67+	 8262 37161
12696	0	0	Ki67+	 8265 37095
12697	0	0	Ki67+	 8267 36981
12698	0	0	Ki67+	 8275 37053
12699	0	0	Ki67+	 8279 37160
12700	0	0	Ki67+	 8296 37075
12701	0	0	Ki67+	 8300 37043
12702	0	0	Ki67+	 8307 37195
12703	0	0	Ki67+	 8321 37155
12704	0	0	Ki67+	 8327 37180
12705	0	0	Ki67+	 8336 37050
12706	0	0	Ki67+	 8357 36610
12707	0	0	Ki67+	 8367 37036
12708	0	0	Ki67+	 8369 37156
12709	0	0	Ki67+	 8392 36761
12710	0	0	Ki67+	 8411 37039
12711	0	0	Ki67+	 8415 37106
12712	0	0	Ki67+	 8433 37027
12713	0	0	Ki67+	 8433 37042
12714	0	0	Ki67+	 8439 36752
12715	0	0	Ki67+	 8449 36784
12716	0	0	Ki67+	 8453 36933
12717	0	0	Ki67+	 8465 36763
12718	0	0	Ki67+	 8475 36979
12719	0	0	Ki67+	 8481 36957
12720	0	0	Ki67+	 8482 36994
12721	0	0	Ki67+	 8487 36816
12722	0	0	Ki67+	 8494 36781
12723	0	0	Ki67+	 8520 36971
12724	0	0	Ki67+	 8530 37375
12725	0	0	Ki67+	 8563 36737
12726	0	0	Ki67+	 8564 36889
12727	0	0	Ki67+	 8570 36972
12728	0	0	Ki67+	 8685 36640
12729	0	0	Ki67+	 8690 37232
12730	0	0	Ki67+	 8698 36617
12731	0	0	Ki67+	 8715 36624
12732	0	0	Ki67+	 8719 37349
12733	0	0	Ki67+	 8736 36856
12734	0	0	Ki67+	 8736 37211
12735	0	0	Ki67+	 8739 37239
12736	0	0	Ki67+	 8741 36834
12737	0	0	Ki67+	 8746 36644
12738	0	0	Ki67+	 8746 36797
12739	0	0	Ki67+	 8759 37299
12740	0	0	Ki67+	 8764 37239
12741	0	0	Ki67+	 8765 36765
12742	0	0	Ki67+	 8768 37330
12743	0	0	Ki67+	 8775 36790
12744	0	0	Ki67+	 8777 37233
12745	0	0	Ki67+	 8784 36761
12746	0	0	Ki67+	 8784 37293
12747	0	0	Ki67+	 8785 36773
12748	0	0	Ki67+	 8785 37330
12749	0	0	Ki67+	 8011 37849
12750	0	0	Ki67+	 8030 37677
12751	0	0	Ki67+	 8033 37958
12752	0	0	Ki67+	 8043 37680
12753	0	0	Ki67+	 8044 37597
12754	0	0	Ki67+	 8044 37643
12755	0	0	Ki67+	 8050 37629
12756	0	0	Ki67+	 8050 37660
12757	0	0	Ki67+	 8051 37571
12758	0	0	Ki67+	 8051 38080
12759	0	0	Ki67+	 8057 37720
12760	0	0	Ki67+	 8060 38019
12761	0	0	Ki67+	 8061 37655
12762	0	0	Ki67+	 8070 37675
12763	0	0	Ki67+	 8071 37842
12764	0	0	Ki67+	 8075 37643
12765	0	0	Ki67+	 8080 37925
12766	0	0	Ki67+	 8080 38060
12767	0	0	Ki67+	 8082 37700
12768	0	0	Ki67+	 8090 38173
12769	0	0	Ki67+	 8100 37853
12770	0	0	Ki67+	 8103 37556
12771	0	0	Ki67+	 8105 37961
12772	0	0	Ki67+	 8105 38193
12773	0	0	Ki67+	 8106 37898
12774	0	0	Ki67+	 8117 37835
12775	0	0	Ki67+	 8120 37916
12776	0	0	Ki67+	 8124 37600
12777	0	0	Ki67+	 8130 37902
12778	0	0	Ki67+	 8133 37998
12779	0	0	Ki67+	 8136 37556
12780	0	0	Ki67+	 8139 37737
12781	0	0	Ki67+	 8139 37838
12782	0	0	Ki67+	 8140 37678
12783	0	0	Ki67+	 8140 38047
12784	0	0	Ki67+	 8141 37807
12785	0	0	Ki67+	 8149 38188
12786	0	0	Ki67+	 8153 37705
12787	0	0	Ki67+	 8154 37542
12788	0	0	Ki67+	 8156 37575
12789	0	0	Ki67+	 8161 38163
12790	0	0	Ki67+	 8164 37886
12791	0	0	Ki67+	 8167 37668
12792	0	0	Ki67+	 8168 37750
12793	0	0	Ki67+	 8168 38207
12794	0	0	Ki67+	 8169 37527
12795	0	0	Ki67+	 8173 38023
12796	0	0	Ki67+	 8174 37873
12797	0	0	Ki67+	 8183 37665
12798	0	0	Ki67+	 8184 37699
12799	0	0	Ki67+	 8196 38145
12800	0	0	Ki67+	 8207 37526
12801	0	0	Ki67+	 8209 37857
12802	0	0	Ki67+	 8212 37552
12803	0	0	Ki67+	 8212 37989
12804	0	0	Ki67+	 8214 37488
12805	0	0	Ki67+	 8215 37705
12806	0	0	Ki67+	 8216 37808
12807	0	0	Ki67+	 8217 37689
12808	0	0	Ki67+	 8218 37511
12809	0	0	Ki67+	 8231 37481
12810	0	0	Ki67+	 8238 37656
12811	0	0	Ki67+	 8239 37790
12812	0	0	Ki67+	 8240 37631
12813	0	0	Ki67+	 8240 37774
12814	0	0	Ki67+	 8254 38157
12815	0	0	Ki67+	 8256 38178
12816	0	0	Ki67+	 8261 37775
12817	0	0	Ki67+	 8262 37471
12818	0	0	Ki67+	 8263 37488
12819	0	0	Ki67+	 8268 38167
12820	0	0	Ki67+	 8274 37637
12821	0	0	Ki67+	 8275 37853
12822	0	0	Ki67+	 8279 37511
12823	0	0	Ki67+	 8290 37501
12824	0	0	Ki67+	 8292 37633
12825	0	0	Ki67+	 8312 38170
12826	0	0	Ki67+	 8316 37454
12827	0	0	Ki67+	 8328 38157
12828	0	0	Ki67+	 8331 38117
12829	0	0	Ki67+	 8332 37531
12830	0	0	Ki67+	 8332 38079
12831	0	0	Ki67+	 8337 37493
12832	0	0	Ki67+	 8353 37521
12833	0	0	Ki67+	 8357 37432
12834	0	0	Ki67+	 8364 37478
12835	0	0	Ki67+	 8366 38091
12836	0	0	Ki67+	 8372 37446
12837	0	0	Ki67+	 8389 37505
12838	0	0	Ki67+	 8389 38059
12839	0	0	Ki67+	 8391 37654
12840	0	0	Ki67+	 8396 37529
12841	0	0	Ki67+	 8406 38042
12842	0	0	Ki67+	 8408 38016
12843	0	0	Ki67+	 8409 37418
12844	0	0	Ki67+	 8411 37455
12845	0	0	Ki67+	 8419 37490
12846	0	0	Ki67+	 8433 37533
12847	0	0	Ki67+	 8441 37489
12848	0	0	Ki67+	 8454 37546
12849	0	0	Ki67+	 8465 37434
12850	0	0	Ki67+	 8472 37710
12851	0	0	Ki67+	 8478 37506
12852	0	0	Ki67+	 8488 37447
12853	0	0	Ki67+	 8490 37458
12854	0	0	Ki67+	 8495 37909
12855	0	0	Ki67+	 8506 37667
12856	0	0	Ki67+	 8506 37947
12857	0	0	Ki67+	 8507 37480
12858	0	0	Ki67+	 8509 37428
12859	0	0	Ki67+	 8510 37446
12860	0	0	Ki67+	 8517 37925
12861	0	0	Ki67+	 8543 37569
12862	0	0	Ki67+	 8548 37484
12863	0	0	Ki67+	 8549 37420
12864	0	0	Ki67+	 8561 37452
12865	0	0	Ki67+	 8587 37445
12866	0	0	Ki67+	 8606 37422
12867	0	0	Ki67+	 8642 37589
12868	0	0	Ki67+	 8711 37617
12869	0	0	Ki67+	 8739 37681
12870	0	0	Ki67+	 8753 37515
12871	0	0	Ki67+	 8013 38836
12872	0	0	Ki67+	 8025 38218
12873	0	0	Ki67+	 8027 38872
12874	0	0	Ki67+	 8067 38451
12875	0	0	Ki67+	 8076 39007
12876	0	0	Ki67+	 8078 38218
12877	0	0	Ki67+	 8091 38880
12878	0	0	Ki67+	 8112 38677
12879	0	0	Ki67+	 8132 38676
12880	0	0	Ki67+	 8132 38982
12881	0	0	Ki67+	 8139 38739
12882	0	0	Ki67+	 8172 38934
12883	0	0	Ki67+	 8173 38705
12884	0	0	Ki67+	 8175 38751
12885	0	0	Ki67+	 8179 38779
12886	0	0	Ki67+	 8186 38860
12887	0	0	Ki67+	 8221 38817
12888	0	0	Ki67+	 8223 38860
12889	0	0	Ki67+	 8236 38918
12890	0	0	Ki67+	 8395 38768
12891	0	0	Ki67+	 8423 38756
12892	0	0	Ki67+	 8426 38775
12893	0	0	Ki67+	 8443 38784
12894	0	0	Ki67+	 8458 38886
12895	0	0	Ki67+	 8459 38834
12896	0	0	Ki67+	 8461 38282
12897	0	0	Ki67+	 8469 38822
12898	0	0	Ki67+	 8470 38806
12899	0	0	Ki67+	 8499 38904
12900	0	0	Ki67+	 8575 38806
12901	0	0	Ki67+	 8600 38817
12902	0	0	Ki67+	 8601 38806
12903	0	0	Ki67+	 8620 38793
12904	0	0	Ki67+	 8638 38831
12905	0	0	Ki67+	 8640 38752
12906	0	0	Ki67+	 8648 38826
12907	0	0	Ki67+	 8669 38858
12908	0	0	Ki67+	 8687 38824
12909	0	0	Ki67+	 8700 38671
12910	0	0	Ki67+	 8705 38812
12911	0	0	Ki67+	 8715 38682
12912	0	0	Ki67+	 8730 38875
12913	0	0	Ki67+	 8742 38610
12914	0	0	Ki67+	 8762 38657
12915	0	0	Ki67+	 8765 38629
12916	0	0	Ki67+	 8765 38687
12917	0	0	Ki67+	 8787 38681
12918	0	0	Ki67+	 8799 38839
12919	0	0	Ki67+	 8018 39356
12920	0	0	Ki67+	 8034 39135
12921	0	0	Ki67+	 8037 39155
12922	0	0	Ki67+	 8045 39801
12923	0	0	Ki67+	 8062 39212
12924	0	0	Ki67+	 8069 39119
12925	0	0	Ki67+	 8071 39190
12926	0	0	Ki67+	 8080 39199
12927	0	0	Ki67+	 8096 39146
12928	0	0	Ki67+	 8102 39756
12929	0	0	Ki67+	 8113 39761
12930	0	0	Ki67+	 8114 39718
12931	0	0	Ki67+	 8115 39145
12932	0	0	Ki67+	 8120 39127
12933	0	0	Ki67+	 8122 39732
12934	0	0	Ki67+	 8139 39129
12935	0	0	Ki67+	 8148 39752
12936	0	0	Ki67+	 8170 39454
12937	0	0	Ki67+	 8173 39714
12938	0	0	Ki67+	 8185 39493
12939	0	0	Ki67+	 8191 39752
12940	0	0	Ki67+	 8192 39724
12941	0	0	Ki67+	 8211 39526
12942	0	0	Ki67+	 8222 39493
12943	0	0	Ki67+	 8225 39346
12944	0	0	Ki67+	 8226 39778
12945	0	0	Ki67+	 8234 39482
12946	0	0	Ki67+	 8242 39310
12947	0	0	Ki67+	 8256 39721
12948	0	0	Ki67+	 8256 39802
12949	0	0	Ki67+	 8282 39239
12950	0	0	Ki67+	 8283 39262
12951	0	0	Ki67+	 8293 39724
12952	0	0	Ki67+	 8301 39286
12953	0	0	Ki67+	 8319 39243
12954	0	0	Ki67+	 8325 39142
12955	0	0	Ki67+	 8330 39527
12956	0	0	Ki67+	 8341 39131
12957	0	0	Ki67+	 8345 39256
12958	0	0	Ki67+	 8346 39162
12959	0	0	Ki67+	 8347 39491
12960	0	0	Ki67+	 8349 39146
12961	0	0	Ki67+	 8351 39517
12962	0	0	Ki67+	 8352 39194
12963	0	0	Ki67+	 8358 39099
12964	0	0	Ki67+	 8370 39166
12965	0	0	Ki67+	 8376 39774
12966	0	0	Ki67+	 8378 39142
12967	0	0	Ki67+	 8391 39274
12968	0	0	Ki67+	 8400 39267
12969	0	0	Ki67+	 8406 39296
12970	0	0	Ki67+	 8416 39319
12971	0	0	Ki67+	 8422 39345
12972	0	0	Ki67+	 8430 39217
12973	0	0	Ki67+	 8431 39793
12974	0	0	Ki67+	 8446 39293
12975	0	0	Ki67+	 8451 39310
12976	0	0	Ki67+	 8452 39796
12977	0	0	Ki67+	 8460 39190
12978	0	0	Ki67+	 8471 39343
12979	0	0	Ki67+	 8473 39127
12980	0	0	Ki67+	 8477 39360
12981	0	0	Ki67+	 8480 39219
12982	0	0	Ki67+	 8502 39198
12983	0	0	Ki67+	 8512 39312
12984	0	0	Ki67+	 8514 39166
12985	0	0	Ki67+	 8514 39805
12986	0	0	Ki67+	 8547 39334
12987	0	0	Ki67+	 8552 39414
12988	0	0	Ki67+	 8557 39445
12989	0	0	Ki67+	 8559 39359
12990	0	0	Ki67+	 8566 39145
12991	0	0	Ki67+	 8571 39216
12992	0	0	Ki67+	 8571 39402
12993	0	0	Ki67+	 8583 39341
12994	0	0	Ki67+	 8584 39267
12995	0	0	Ki67+	 8586 39504
12996	0	0	Ki67+	 8588 39435
12997	0	0	Ki67+	 8589 39323
12998	0	0	Ki67+	 8594 39205
12999	0	0	Ki67+	 8602 39493
13000	0	0	Ki67+	 8607 39189
13001	0	0	Ki67+	 8608 39457
13002	0	0	Ki67+	 8614 39399
13003	0	0	Ki67+	 8620 39415
13004	0	0	Ki67+	 8630 39186
13005	0	0	Ki67+	 8630 39451
13006	0	0	Ki67+	 8631 39487
13007	0	0	Ki67+	 8653 39247
13008	0	0	Ki67+	 8655 39400
13009	0	0	Ki67+	 8670 39444
13010	0	0	Ki67+	 8678 39340
13011	0	0	Ki67+	 8678 39419
13012	0	0	Ki67+	 8679 39281
13013	0	0	Ki67+	 8686 39806
13014	0	0	Ki67+	 8704 39304
13015	0	0	Ki67+	 8704 39339
13016	0	0	Ki67+	 8705 39739
13017	0	0	Ki67+	 8712 39675
13018	0	0	Ki67+	 8724 39706
13019	0	0	Ki67+	 8728 39382
13020	0	0	Ki67+	 8760 39699
13021	0	0	Ki67+	 8766 39390
13022	0	0	Ki67+	 8781 39598
13023	0	0	Ki67+	 8011 39927
13024	0	0	Ki67+	 8011 40161
13025	0	0	Ki67+	 8016 39872
13026	0	0	Ki67+	 8021 39847
13027	0	0	Ki67+	 8022 39813
13028	0	0	Ki67+	 8027 40038
13029	0	0	Ki67+	 8041 40176
13030	0	0	Ki67+	 8043 39991
13031	0	0	Ki67+	 8064 40025
13032	0	0	Ki67+	 8072 40073
13033	0	0	Ki67+	 8082 39837
13034	0	0	Ki67+	 8084 40160
13035	0	0	Ki67+	 8086 40042
13036	0	0	Ki67+	 8088 40202
13037	0	0	Ki67+	 8089 40224
13038	0	0	Ki67+	 8095 40140
13039	0	0	Ki67+	 8108 39989
13040	0	0	Ki67+	 8109 40054
13041	0	0	Ki67+	 8111 40102
13042	0	0	Ki67+	 8113 40125
13043	0	0	Ki67+	 8124 40117
13044	0	0	Ki67+	 8127 39976
13045	0	0	Ki67+	 8130 40102
13046	0	0	Ki67+	 8134 40256
13047	0	0	Ki67+	 8144 39990
13048	0	0	Ki67+	 8146 40112
13049	0	0	Ki67+	 8147 39926
13050	0	0	Ki67+	 8155 40244
13051	0	0	Ki67+	 8159 40204
13052	0	0	Ki67+	 8172 40000
13053	0	0	Ki67+	 8179 39962
13054	0	0	Ki67+	 8194 40076
13055	0	0	Ki67+	 8195 40211
13056	0	0	Ki67+	 8203 39856
13057	0	0	Ki67+	 8210 40038
13058	0	0	Ki67+	 8213 40251
13059	0	0	Ki67+	 8222 40025
13060	0	0	Ki67+	 8223 39854
13061	0	0	Ki67+	 8223 40111
13062	0	0	Ki67+	 8233 39842
13063	0	0	Ki67+	 8253 40278
13064	0	0	Ki67+	 8255 40104
13065	0	0	Ki67+	 8259 40017
13066	0	0	Ki67+	 8260 39876
13067	0	0	Ki67+	 8264 39989
13068	0	0	Ki67+	 8285 40145
13069	0	0	Ki67+	 8296 39843
13070	0	0	Ki67+	 8318 40074
13071	0	0	Ki67+	 8323 40087
13072	0	0	Ki67+	 8333 40030
13073	0	0	Ki67+	 8338 39903
13074	0	0	Ki67+	 8341 39940
13075	0	0	Ki67+	 8342 40133
13076	0	0	Ki67+	 8346 40269
13077	0	0	Ki67+	 8359 40059
13078	0	0	Ki67+	 8363 40124
13079	0	0	Ki67+	 8376 40271
13080	0	0	Ki67+	 8391 39870
13081	0	0	Ki67+	 8391 40207
13082	0	0	Ki67+	 8428 40204
13083	0	0	Ki67+	 8429 40051
13084	0	0	Ki67+	 8434 39874
13085	0	0	Ki67+	 8439 40236
13086	0	0	Ki67+	 8441 39836
13087	0	0	Ki67+	 8447 40071
13088	0	0	Ki67+	 8466 39964
13089	0	0	Ki67+	 8466 40269
13090	0	0	Ki67+	 8472 40100
13091	0	0	Ki67+	 8473 39985
13092	0	0	Ki67+	 8479 39814
13093	0	0	Ki67+	 8485 40234
13094	0	0	Ki67+	 8494 39819
13095	0	0	Ki67+	 8494 40210
13096	0	0	Ki67+	 8495 39987
13097	0	0	Ki67+	 8497 40159
13098	0	0	Ki67+	 8498 40247
13099	0	0	Ki67+	 8507 40138
13100	0	0	Ki67+	 8513 40151
13101	0	0	Ki67+	 8513 40253
13102	0	0	Ki67+	 8523 39887
13103	0	0	Ki67+	 8526 40123
13104	0	0	Ki67+	 8526 40231
13105	0	0	Ki67+	 8539 40191
13106	0	0	Ki67+	 8544 40163
13107	0	0	Ki67+	 8554 40047
13108	0	0	Ki67+	 8555 40117
13109	0	0	Ki67+	 8556 40163
13110	0	0	Ki67+	 8560 40219
13111	0	0	Ki67+	 8562 39913
13112	0	0	Ki67+	 8574 39882
13113	0	0	Ki67+	 8575 40188
13114	0	0	Ki67+	 8580 40082
13115	0	0	Ki67+	 8587 40172
13116	0	0	Ki67+	 8603 40045
13117	0	0	Ki67+	 8605 39916
13118	0	0	Ki67+	 8606 39894
13119	0	0	Ki67+	 8630 40178
13120	0	0	Ki67+	 8631 40138
13121	0	0	Ki67+	 8632 40277
13122	0	0	Ki67+	 8637 40109
13123	0	0	Ki67+	 8681 40137
13124	0	0	Ki67+	 8687 40101
13125	0	0	Ki67+	 8714 39867
13126	0	0	Ki67+	 8716 40021
13127	0	0	Ki67+	 8720 40144
13128	0	0	Ki67+	 8727 40099
13129	0	0	Ki67+	 8737 40095
13130	0	0	Ki67+	 8747 40162
13131	0	0	Ki67+	 8748 39900
13132	0	0	Ki67+	 8758 40038
13133	0	0	Ki67+	 8762 39817
13134	0	0	Ki67+	 8770 40122
13135	0	0	Ki67+	 8787 40107
13136	0	0	Ki67+	 8788 40137
13137	0	0	Ki67+	 8792 40147
13138	0	0	Ki67+	 8799 39922
13139	0	0	Ki67+	 8833 22715
13140	0	0	Ki67+	 8848 22732
13141	0	0	Ki67+	 8879 22717
13142	0	0	Ki67+	 8919 22778
13143	0	0	Ki67+	 8923 22662
13144	0	0	Ki67+	 8991 22775
13145	0	0	Ki67+	 8996 22862
13146	0	0	Ki67+	 9012 23006
13147	0	0	Ki67+	 9034 22373
13148	0	0	Ki67+	 9034 23058
13149	0	0	Ki67+	 9038 22798
13150	0	0	Ki67+	 9070 22517
13151	0	0	Ki67+	 9098 22515
13152	0	0	Ki67+	 9113 22682
13153	0	0	Ki67+	 9117 22970
13154	0	0	Ki67+	 9123 22575
13155	0	0	Ki67+	 9128 22810
13156	0	0	Ki67+	 9137 22992
13157	0	0	Ki67+	 9150 22609
13158	0	0	Ki67+	 9218 22405
13159	0	0	Ki67+	 9227 22625
13160	0	0	Ki67+	 9242 22877
13161	0	0	Ki67+	 9259 22610
13162	0	0	Ki67+	 9281 22741
13163	0	0	Ki67+	 9291 22730
13164	0	0	Ki67+	 9297 22820
13165	0	0	Ki67+	 9320 22606
13166	0	0	Ki67+	 9348 22746
13167	0	0	Ki67+	 9354 22518
13168	0	0	Ki67+	 9358 22664
13169	0	0	Ki67+	 9431 23044
13170	0	0	Ki67+	 9440 23051
13171	0	0	Ki67+	 9456 23076
13172	0	0	Ki67+	 9485 22658
13173	0	0	Ki67+	 9492 22427
13174	0	0	Ki67+	 9535 22735
13175	0	0	Ki67+	 9541 22408
13176	0	0	Ki67+	 9576 23131
13177	0	0	Ki67+	 9588 22615
13178	0	0	Ki67+	 8880 23422
13179	0	0	Ki67+	 8883 23352
13180	0	0	Ki67+	 8884 23846
13181	0	0	Ki67+	 8933 23397
13182	0	0	Ki67+	 9004 23844
13183	0	0	Ki67+	 9116 23886
13184	0	0	Ki67+	 9207 23513
13185	0	0	Ki67+	 9227 23298
13186	0	0	Ki67+	 9245 23450
13187	0	0	Ki67+	 9328 23295
13188	0	0	Ki67+	 9363 23455
13189	0	0	Ki67+	 9425 23249
13190	0	0	Ki67+	 9440 23368
13191	0	0	Ki67+	 9506 23491
13192	0	0	Ki67+	 9537 23924
13193	0	0	Ki67+	 8902 23959
13194	0	0	Ki67+	 8911 24645
13195	0	0	Ki67+	 8926 24128
13196	0	0	Ki67+	 8936 24628
13197	0	0	Ki67+	 8950 24563
13198	0	0	Ki67+	 8970 24737
13199	0	0	Ki67+	 9027 24571
13200	0	0	Ki67+	 9045 24595
13201	0	0	Ki67+	 9063 24681
13202	0	0	Ki67+	 9066 24323
13203	0	0	Ki67+	 9159 24701
13204	0	0	Ki67+	 9194 24033
13205	0	0	Ki67+	 9209 24600
13206	0	0	Ki67+	 9220 24524
13207	0	0	Ki67+	 9228 24701
13208	0	0	Ki67+	 9253 24383
13209	0	0	Ki67+	 9261 24595
13210	0	0	Ki67+	 9278 24561
13211	0	0	Ki67+	 9294 24412
13212	0	0	Ki67+	 9299 24630
13213	0	0	Ki67+	 9365 24463
13214	0	0	Ki67+	 9372 24415
13215	0	0	Ki67+	 9382 24465
13216	0	0	Ki67+	 9420 24407
13217	0	0	Ki67+	 9420 24676
13218	0	0	Ki67+	 9435 24340
13219	0	0	Ki67+	 9464 24525
13220	0	0	Ki67+	 9466 24645
13221	0	0	Ki67+	 9511 24562
13222	0	0	Ki67+	 9513 24622
13223	0	0	Ki67+	 9534 24230
13224	0	0	Ki67+	 9564 24495
13225	0	0	Ki67+	 9566 24397
13226	0	0	Ki67+	 9566 24422
13227	0	0	Ki67+	 9580 24645
13228	0	0	Ki67+	 8812 25404
13229	0	0	Ki67+	 8820 25468
13230	0	0	Ki67+	 8822 25450
13231	0	0	Ki67+	 8853 25541
13232	0	0	Ki67+	 8872 25470
13233	0	0	Ki67+	 8915 25016
13234	0	0	Ki67+	 8981 25431
13235	0	0	Ki67+	 9003 25081
13236	0	0	Ki67+	 9009 25347
13237	0	0	Ki67+	 9021 25136
13238	0	0	Ki67+	 9029 25347
13239	0	0	Ki67+	 9031 25515
13240	0	0	Ki67+	 9053 24972
13241	0	0	Ki67+	 9065 25466
13242	0	0	Ki67+	 9076 25336
13243	0	0	Ki67+	 9095 25170
13244	0	0	Ki67+	 9121 24884
13245	0	0	Ki67+	 9144 25435
13246	0	0	Ki67+	 9175 24771
13247	0	0	Ki67+	 9201 25298
13248	0	0	Ki67+	 9222 24756
13249	0	0	Ki67+	 9254 24927
13250	0	0	Ki67+	 9265 24918
13251	0	0	Ki67+	 9282 24941
13252	0	0	Ki67+	 9285 24755
13253	0	0	Ki67+	 9286 24765
13254	0	0	Ki67+	 9293 25176
13255	0	0	Ki67+	 9299 24916
13256	0	0	Ki67+	 9315 24905
13257	0	0	Ki67+	 9347 24992
13258	0	0	Ki67+	 9348 24758
13259	0	0	Ki67+	 9348 25493
13260	0	0	Ki67+	 9364 24833
13261	0	0	Ki67+	 9390 24853
13262	0	0	Ki67+	 9406 25105
13263	0	0	Ki67+	 9407 24880
13264	0	0	Ki67+	 9429 24815
13265	0	0	Ki67+	 9439 24885
13266	0	0	Ki67+	 9450 24968
13267	0	0	Ki67+	 9451 24847
13268	0	0	Ki67+	 9460 24882
13269	0	0	Ki67+	 9463 24851
13270	0	0	Ki67+	 9467 25007
13271	0	0	Ki67+	 9510 25447
13272	0	0	Ki67+	 9534 25068
13273	0	0	Ki67+	 9578 25256
13274	0	0	Ki67+	 9582 24798
13275	0	0	Ki67+	 9582 25474
13276	0	0	Ki67+	 9589 25339
13277	0	0	Ki67+	 8821 25629
13278	0	0	Ki67+	 8833 26087
13279	0	0	Ki67+	 8850 25567
13280	0	0	Ki67+	 8927 26055
13281	0	0	Ki67+	 8952 25835
13282	0	0	Ki67+	 8984 25876
13283	0	0	Ki67+	 9099 25840
13284	0	0	Ki67+	 9116 25821
13285	0	0	Ki67+	 9118 25842
13286	0	0	Ki67+	 9133 25575
13287	0	0	Ki67+	 9134 26269
13288	0	0	Ki67+	 9147 25599
13289	0	0	Ki67+	 9158 26139
13290	0	0	Ki67+	 9164 26071
13291	0	0	Ki67+	 9221 25824
13292	0	0	Ki67+	 9227 25648
13293	0	0	Ki67+	 9234 25683
13294	0	0	Ki67+	 9248 26304
13295	0	0	Ki67+	 9258 26340
13296	0	0	Ki67+	 9262 26318
13297	0	0	Ki67+	 9271 25885
13298	0	0	Ki67+	 9286 25653
13299	0	0	Ki67+	 9288 25705
13300	0	0	Ki67+	 9294 26102
13301	0	0	Ki67+	 9311 26264
13302	0	0	Ki67+	 9314 26135
13303	0	0	Ki67+	 9352 25622
13304	0	0	Ki67+	 9391 25836
13305	0	0	Ki67+	 9400 25844
13306	0	0	Ki67+	 9413 25831
13307	0	0	Ki67+	 9414 25645
13308	0	0	Ki67+	 9421 26070
13309	0	0	Ki67+	 9436 26069
13310	0	0	Ki67+	 9494 26029
13311	0	0	Ki67+	 9496 26110
13312	0	0	Ki67+	 9498 26043
13313	0	0	Ki67+	 9519 25910
13314	0	0	Ki67+	 9522 26002
13315	0	0	Ki67+	 9538 26043
13316	0	0	Ki67+	 9566 26060
13317	0	0	Ki67+	 9578 26216
13318	0	0	Ki67+	 9586 25711
13319	0	0	Ki67+	 8847 26827
13320	0	0	Ki67+	 8889 26363
13321	0	0	Ki67+	 8890 26377
13322	0	0	Ki67+	 8912 26601
13323	0	0	Ki67+	 8938 26590
13324	0	0	Ki67+	 8942 26641
13325	0	0	Ki67+	 8951 26624
13326	0	0	Ki67+	 8968 26541
13327	0	0	Ki67+	 8979 26464
13328	0	0	Ki67+	 8979 26803
13329	0	0	Ki67+	 8981 26656
13330	0	0	Ki67+	 8984 26721
13331	0	0	Ki67+	 9015 26834
13332	0	0	Ki67+	 9023 26927
13333	0	0	Ki67+	 9043 26797
13334	0	0	Ki67+	 9048 26961
13335	0	0	Ki67+	 9089 26923
13336	0	0	Ki67+	 9102 26678
13337	0	0	Ki67+	 9124 26491
13338	0	0	Ki67+	 9135 27141
13339	0	0	Ki67+	 9136 26486
13340	0	0	Ki67+	 9162 27067
13341	0	0	Ki67+	 9169 27045
13342	0	0	Ki67+	 9211 26583
13343	0	0	Ki67+	 9228 26636
13344	0	0	Ki67+	 9253 26658
13345	0	0	Ki67+	 9280 26879
13346	0	0	Ki67+	 9282 26896
13347	0	0	Ki67+	 9301 26368
13348	0	0	Ki67+	 9303 26811
13349	0	0	Ki67+	 9331 26950
13350	0	0	Ki67+	 9361 26380
13351	0	0	Ki67+	 9401 26998
13352	0	0	Ki67+	 9405 27139
13353	0	0	Ki67+	 9435 27145
13354	0	0	Ki67+	 9456 26385
13355	0	0	Ki67+	 9456 27039
13356	0	0	Ki67+	 9457 26813
13357	0	0	Ki67+	 9482 26832
13358	0	0	Ki67+	 9491 26595
13359	0	0	Ki67+	 9546 26751
13360	0	0	Ki67+	 9548 27095
13361	0	0	Ki67+	 9550 26975
13362	0	0	Ki67+	 9571 26706
13363	0	0	Ki67+	 9590 27131
13364	0	0	Ki67+	 8839 27872
13365	0	0	Ki67+	 8847 27479
13366	0	0	Ki67+	 8864 27884
13367	0	0	Ki67+	 8879 27538
13368	0	0	Ki67+	 8882 27413
13369	0	0	Ki67+	 8890 27505
13370	0	0	Ki67+	 8906 27835
13371	0	0	Ki67+	 8915 27490
13372	0	0	Ki67+	 8926 27669
13373	0	0	Ki67+	 8932 27511
13374	0	0	Ki67+	 8969 27544
13375	0	0	Ki67+	 9007 27473
13376	0	0	Ki67+	 9024 27450
13377	0	0	Ki67+	 9034 27176
13378	0	0	Ki67+	 9035 27480
13379	0	0	Ki67+	 9041 27582
13380	0	0	Ki67+	 9044 27184
13381	0	0	Ki67+	 9051 27441
13382	0	0	Ki67+	 9061 27933
13383	0	0	Ki67+	 9088 27384
13384	0	0	Ki67+	 9091 27399
13385	0	0	Ki67+	 9117 27609
13386	0	0	Ki67+	 9132 27356
13387	0	0	Ki67+	 9152 27350
13388	0	0	Ki67+	 9153 27291
13389	0	0	Ki67+	 9156 27831
13390	0	0	Ki67+	 9160 27731
13391	0	0	Ki67+	 9171 27180
13392	0	0	Ki67+	 9177 27397
13393	0	0	Ki67+	 9197 27902
13394	0	0	Ki67+	 9199 27927
13395	0	0	Ki67+	 9202 27587
13396	0	0	Ki67+	 9209 27455
13397	0	0	Ki67+	 9210 27394
13398	0	0	Ki67+	 9261 27574
13399	0	0	Ki67+	 9285 27214
13400	0	0	Ki67+	 9299 27470
13401	0	0	Ki67+	 9307 27834
13402	0	0	Ki67+	 9323 27800
13403	0	0	Ki67+	 9334 27804
13404	0	0	Ki67+	 9341 27910
13405	0	0	Ki67+	 9349 27942
13406	0	0	Ki67+	 9376 27846
13407	0	0	Ki67+	 9382 27944
13408	0	0	Ki67+	 9388 27744
13409	0	0	Ki67+	 9389 27674
13410	0	0	Ki67+	 9395 27920
13411	0	0	Ki67+	 9402 27863
13412	0	0	Ki67+	 9421 27221
13413	0	0	Ki67+	 9425 27605
13414	0	0	Ki67+	 9435 27530
13415	0	0	Ki67+	 9447 27540
13416	0	0	Ki67+	 9450 27682
13417	0	0	Ki67+	 9459 27829
13418	0	0	Ki67+	 9461 27509
13419	0	0	Ki67+	 9473 27691
13420	0	0	Ki67+	 9475 27561
13421	0	0	Ki67+	 9493 27869
13422	0	0	Ki67+	 9494 27902
13423	0	0	Ki67+	 9498 27654
13424	0	0	Ki67+	 9503 27471
13425	0	0	Ki67+	 9512 27836
13426	0	0	Ki67+	 9513 27810
13427	0	0	Ki67+	 9518 27887
13428	0	0	Ki67+	 9521 27756
13429	0	0	Ki67+	 9523 27688
13430	0	0	Ki67+	 9547 27686
13431	0	0	Ki67+	 9551 27824
13432	0	0	Ki67+	 9564 27666
13433	0	0	Ki67+	 9566 27940
13434	0	0	Ki67+	 9596 27911
13435	0	0	Ki67+	 9599 27504
13436	0	0	Ki67+	 9599 27943
13437	0	0	Ki67+	 8802 28383
13438	0	0	Ki67+	 8816 28008
13439	0	0	Ki67+	 8831 28391
13440	0	0	Ki67+	 8846 28011
13441	0	0	Ki67+	 8865 28543
13442	0	0	Ki67+	 8869 28194
13443	0	0	Ki67+	 8871 28602
13444	0	0	Ki67+	 8872 28501
13445	0	0	Ki67+	 8886 28389
13446	0	0	Ki67+	 8890 28620
13447	0	0	Ki67+	 8895 28580
13448	0	0	Ki67+	 8913 28548
13449	0	0	Ki67+	 8915 28436
13450	0	0	Ki67+	 8926 28379
13451	0	0	Ki67+	 8929 28407
13452	0	0	Ki67+	 8930 28273
13453	0	0	Ki67+	 8939 28619
13454	0	0	Ki67+	 8940 28398
13455	0	0	Ki67+	 8952 28438
13456	0	0	Ki67+	 8958 28617
13457	0	0	Ki67+	 8960 28600
13458	0	0	Ki67+	 8962 28263
13459	0	0	Ki67+	 8963 28466
13460	0	0	Ki67+	 8980 28294
13461	0	0	Ki67+	 8992 28136
13462	0	0	Ki67+	 8992 28148
13463	0	0	Ki67+	 8992 28249
13464	0	0	Ki67+	 9003 28131
13465	0	0	Ki67+	 9003 28181
13466	0	0	Ki67+	 9012 28282
13467	0	0	Ki67+	 9019 28331
13468	0	0	Ki67+	 9024 28096
13469	0	0	Ki67+	 9024 28298
13470	0	0	Ki67+	 9026 27995
13471	0	0	Ki67+	 9026 28236
13472	0	0	Ki67+	 9038 28259
13473	0	0	Ki67+	 9038 28431
13474	0	0	Ki67+	 9045 28223
13475	0	0	Ki67+	 9054 28255
13476	0	0	Ki67+	 9056 28073
13477	0	0	Ki67+	 9060 27993
13478	0	0	Ki67+	 9061 28447
13479	0	0	Ki67+	 9064 28265
13480	0	0	Ki67+	 9071 28533
13481	0	0	Ki67+	 9072 28129
13482	0	0	Ki67+	 9078 28401
13483	0	0	Ki67+	 9086 28555
13484	0	0	Ki67+	 9087 28122
13485	0	0	Ki67+	 9089 28240
13486	0	0	Ki67+	 9090 28471
13487	0	0	Ki67+	 9105 28003
13488	0	0	Ki67+	 9108 28095
13489	0	0	Ki67+	 9111 28583
13490	0	0	Ki67+	 9117 28402
13491	0	0	Ki67+	 9120 28429
13492	0	0	Ki67+	 9122 28235
13493	0	0	Ki67+	 9128 28452
13494	0	0	Ki67+	 9134 28575
13495	0	0	Ki67+	 9136 28282
13496	0	0	Ki67+	 9140 28066
13497	0	0	Ki67+	 9146 28485
13498	0	0	Ki67+	 9158 28322
13499	0	0	Ki67+	 9162 28717
13500	0	0	Ki67+	 9167 28698
13501	0	0	Ki67+	 9169 28433
13502	0	0	Ki67+	 9171 28406
13503	0	0	Ki67+	 9171 28680
13504	0	0	Ki67+	 9172 28108
13505	0	0	Ki67+	 9179 28497
13506	0	0	Ki67+	 9182 28645
13507	0	0	Ki67+	 9186 28464
13508	0	0	Ki67+	 9189 28348
13509	0	0	Ki67+	 9190 28742
13510	0	0	Ki67+	 9214 28132
13511	0	0	Ki67+	 9216 28000
13512	0	0	Ki67+	 9216 28726
13513	0	0	Ki67+	 9224 28133
13514	0	0	Ki67+	 9226 28748
13515	0	0	Ki67+	 9233 28530
13516	0	0	Ki67+	 9240 28710
13517	0	0	Ki67+	 9266 28274
13518	0	0	Ki67+	 9273 28145
13519	0	0	Ki67+	 9286 28072
13520	0	0	Ki67+	 9297 28597
13521	0	0	Ki67+	 9298 28628
13522	0	0	Ki67+	 9303 28711
13523	0	0	Ki67+	 9306 28578
13524	0	0	Ki67+	 9306 28685
13525	0	0	Ki67+	 9308 28622
13526	0	0	Ki67+	 9311 28697
13527	0	0	Ki67+	 9315 28665
13528	0	0	Ki67+	 9324 28444
13529	0	0	Ki67+	 9333 28715
13530	0	0	Ki67+	 9336 28362
13531	0	0	Ki67+	 9346 28637
13532	0	0	Ki67+	 9347 28671
13533	0	0	Ki67+	 9358 28704
13534	0	0	Ki67+	 9368 28051
13535	0	0	Ki67+	 9371 28672
13536	0	0	Ki67+	 9376 28606
13537	0	0	Ki67+	 9379 28558
13538	0	0	Ki67+	 9381 28038
13539	0	0	Ki67+	 9381 28572
13540	0	0	Ki67+	 9386 28644
13541	0	0	Ki67+	 9393 28702
13542	0	0	Ki67+	 9394 28611
13543	0	0	Ki67+	 9397 28570
13544	0	0	Ki67+	 9407 28652
13545	0	0	Ki67+	 9410 28677
13546	0	0	Ki67+	 9412 28728
13547	0	0	Ki67+	 9466 27986
13548	0	0	Ki67+	 9466 28125
13549	0	0	Ki67+	 9528 27978
13550	0	0	Ki67+	 9530 28594
13551	0	0	Ki67+	 9555 27960
13552	0	0	Ki67+	 9573 28086
13553	0	0	Ki67+	 9585 27987
13554	0	0	Ki67+	 9591 28110
13555	0	0	Ki67+	 9591 28454
13556	0	0	Ki67+	 9594 28132
13557	0	0	Ki67+	 8808 29201
13558	0	0	Ki67+	 8845 29502
13559	0	0	Ki67+	 8847 29531
13560	0	0	Ki67+	 8864 29484
13561	0	0	Ki67+	 8874 29392
13562	0	0	Ki67+	 8899 29443
13563	0	0	Ki67+	 8902 29187
13564	0	0	Ki67+	 8933 29259
13565	0	0	Ki67+	 8942 29287
13566	0	0	Ki67+	 8954 29035
13567	0	0	Ki67+	 8960 29330
13568	0	0	Ki67+	 9016 29429
13569	0	0	Ki67+	 9021 29483
13570	0	0	Ki67+	 9025 29532
13571	0	0	Ki67+	 9033 29456
13572	0	0	Ki67+	 9045 29400
13573	0	0	Ki67+	 9050 29464
13574	0	0	Ki67+	 9055 29482
13575	0	0	Ki67+	 9065 28821
13576	0	0	Ki67+	 9094 29539
13577	0	0	Ki67+	 9124 29252
13578	0	0	Ki67+	 9136 29278
13579	0	0	Ki67+	 9154 29330
13580	0	0	Ki67+	 9178 29359
13581	0	0	Ki67+	 9192 29378
13582	0	0	Ki67+	 9199 28819
13583	0	0	Ki67+	 9217 28847
13584	0	0	Ki67+	 9221 28779
13585	0	0	Ki67+	 9223 28819
13586	0	0	Ki67+	 9241 29540
13587	0	0	Ki67+	 9252 28822
13588	0	0	Ki67+	 9255 28792
13589	0	0	Ki67+	 9327 28864
13590	0	0	Ki67+	 9334 28877
13591	0	0	Ki67+	 9342 28833
13592	0	0	Ki67+	 9353 29037
13593	0	0	Ki67+	 9358 28753
13594	0	0	Ki67+	 9359 28928
13595	0	0	Ki67+	 9363 28767
13596	0	0	Ki67+	 9365 28878
13597	0	0	Ki67+	 9367 28807
13598	0	0	Ki67+	 9367 29158
13599	0	0	Ki67+	 9368 29142
13600	0	0	Ki67+	 9370 29188
13601	0	0	Ki67+	 9376 28837
13602	0	0	Ki67+	 9380 29229
13603	0	0	Ki67+	 9384 29257
13604	0	0	Ki67+	 9387 28763
13605	0	0	Ki67+	 9390 29166
13606	0	0	Ki67+	 9390 29279
13607	0	0	Ki67+	 9391 29312
13608	0	0	Ki67+	 9395 28884
13609	0	0	Ki67+	 9400 28793
13610	0	0	Ki67+	 9400 29013
13611	0	0	Ki67+	 9401 28947
13612	0	0	Ki67+	 9404 28840
13613	0	0	Ki67+	 9404 28876
13614	0	0	Ki67+	 9405 29196
13615	0	0	Ki67+	 9407 29351
13616	0	0	Ki67+	 9410 28991
13617	0	0	Ki67+	 9411 28970
13618	0	0	Ki67+	 9411 29330
13619	0	0	Ki67+	 9414 28769
13620	0	0	Ki67+	 9415 29298
13621	0	0	Ki67+	 9420 28905
13622	0	0	Ki67+	 9421 28797
13623	0	0	Ki67+	 9421 28923
13624	0	0	Ki67+	 9424 28885
13625	0	0	Ki67+	 9426 28819
13626	0	0	Ki67+	 9432 29384
13627	0	0	Ki67+	 9433 28860
13628	0	0	Ki67+	 9438 29349
13629	0	0	Ki67+	 9443 29193
13630	0	0	Ki67+	 9447 29135
13631	0	0	Ki67+	 9451 29253
13632	0	0	Ki67+	 9451 29333
13633	0	0	Ki67+	 9473 29195
13634	0	0	Ki67+	 9477 29123
13635	0	0	Ki67+	 9484 29183
13636	0	0	Ki67+	 9487 29152
13637	0	0	Ki67+	 9507 29111
13638	0	0	Ki67+	 9510 29141
13639	0	0	Ki67+	 9517 28920
13640	0	0	Ki67+	 8803 29850
13641	0	0	Ki67+	 8804 30251
13642	0	0	Ki67+	 8806 30011
13643	0	0	Ki67+	 8806 30035
13644	0	0	Ki67+	 8806 30213
13645	0	0	Ki67+	 8809 30001
13646	0	0	Ki67+	 8811 30339
13647	0	0	Ki67+	 8813 30144
13648	0	0	Ki67+	 8833 29759
13649	0	0	Ki67+	 8834 30185
13650	0	0	Ki67+	 8845 29801
13651	0	0	Ki67+	 8848 30027
13652	0	0	Ki67+	 8855 30131
13653	0	0	Ki67+	 8862 29852
13654	0	0	Ki67+	 8863 29803
13655	0	0	Ki67+	 8866 30230
13656	0	0	Ki67+	 8873 30190
13657	0	0	Ki67+	 8874 29577
13658	0	0	Ki67+	 8877 29620
13659	0	0	Ki67+	 8877 30140
13660	0	0	Ki67+	 8880 29766
13661	0	0	Ki67+	 8882 29601
13662	0	0	Ki67+	 8887 30088
13663	0	0	Ki67+	 8887 30123
13664	0	0	Ki67+	 8888 30244
13665	0	0	Ki67+	 8890 29556
13666	0	0	Ki67+	 8891 29992
13667	0	0	Ki67+	 8894 29803
13668	0	0	Ki67+	 8897 29621
13669	0	0	Ki67+	 8898 30177
13670	0	0	Ki67+	 8903 30053
13671	0	0	Ki67+	 8907 29556
13672	0	0	Ki67+	 8908 29767
13673	0	0	Ki67+	 8917 29796
13674	0	0	Ki67+	 8920 29572
13675	0	0	Ki67+	 8920 30024
13676	0	0	Ki67+	 8926 29608
13677	0	0	Ki67+	 8926 29982
13678	0	0	Ki67+	 8927 30052
13679	0	0	Ki67+	 8940 29629
13680	0	0	Ki67+	 8941 29607
13681	0	0	Ki67+	 8943 30015
13682	0	0	Ki67+	 8944 29790
13683	0	0	Ki67+	 8949 29984
13684	0	0	Ki67+	 8951 30321
13685	0	0	Ki67+	 8955 29644
13686	0	0	Ki67+	 8956 30028
13687	0	0	Ki67+	 8961 30103
13688	0	0	Ki67+	 8976 30328
13689	0	0	Ki67+	 8986 30032
13690	0	0	Ki67+	 8993 30087
13691	0	0	Ki67+	 9026 30084
13692	0	0	Ki67+	 9027 29555
13693	0	0	Ki67+	 9030 29573
13694	0	0	Ki67+	 9031 30275
13695	0	0	Ki67+	 9042 30051
13696	0	0	Ki67+	 9043 29599
13697	0	0	Ki67+	 9045 29960
13698	0	0	Ki67+	 9047 30288
13699	0	0	Ki67+	 9069 30327
13700	0	0	Ki67+	 9072 30032
13701	0	0	Ki67+	 9079 30069
13702	0	0	Ki67+	 9082 30286
13703	0	0	Ki67+	 9084 30309
13704	0	0	Ki67+	 9094 30063
13705	0	0	Ki67+	 9097 29846
13706	0	0	Ki67+	 9100 29774
13707	0	0	Ki67+	 9105 29642
13708	0	0	Ki67+	 9109 29799
13709	0	0	Ki67+	 9132 29825
13710	0	0	Ki67+	 9132 30320
13711	0	0	Ki67+	 9135 29813
13712	0	0	Ki67+	 9147 30314
13713	0	0	Ki67+	 9152 29825
13714	0	0	Ki67+	 9158 29570
13715	0	0	Ki67+	 9188 29784
13716	0	0	Ki67+	 9189 29925
13717	0	0	Ki67+	 9201 29663
13718	0	0	Ki67+	 9229 29645
13719	0	0	Ki67+	 9237 29913
13720	0	0	Ki67+	 9237 30015
13721	0	0	Ki67+	 9238 29732
13722	0	0	Ki67+	 9250 30037
13723	0	0	Ki67+	 9252 29935
13724	0	0	Ki67+	 9252 29973
13725	0	0	Ki67+	 9261 29641
13726	0	0	Ki67+	 9262 29616
13727	0	0	Ki67+	 9262 29793
13728	0	0	Ki67+	 9263 29602
13729	0	0	Ki67+	 9269 29657
13730	0	0	Ki67+	 9274 29726
13731	0	0	Ki67+	 9284 29640
13732	0	0	Ki67+	 9286 29736
13733	0	0	Ki67+	 9311 29739
13734	0	0	Ki67+	 9316 29716
13735	0	0	Ki67+	 9333 29952
13736	0	0	Ki67+	 9336 29649
13737	0	0	Ki67+	 9342 29671
13738	0	0	Ki67+	 9346 29698
13739	0	0	Ki67+	 9365 30024
13740	0	0	Ki67+	 9367 30083
13741	0	0	Ki67+	 9369 30061
13742	0	0	Ki67+	 9382 29777
13743	0	0	Ki67+	 9382 30036
13744	0	0	Ki67+	 9382 30096
13745	0	0	Ki67+	 9383 29789
13746	0	0	Ki67+	 9389 29919
13747	0	0	Ki67+	 9394 29715
13748	0	0	Ki67+	 9396 30101
13749	0	0	Ki67+	 9413 29975
13750	0	0	Ki67+	 9413 30036
13751	0	0	Ki67+	 9414 29898
13752	0	0	Ki67+	 9421 29937
13753	0	0	Ki67+	 9433 30131
13754	0	0	Ki67+	 9437 30153
13755	0	0	Ki67+	 9447 29901
13756	0	0	Ki67+	 9447 29979
13757	0	0	Ki67+	 9454 30085
13758	0	0	Ki67+	 9466 30037
13759	0	0	Ki67+	 9472 30178
13760	0	0	Ki67+	 9477 30010
13761	0	0	Ki67+	 9479 30291
13762	0	0	Ki67+	 9482 29899
13763	0	0	Ki67+	 9490 30309
13764	0	0	Ki67+	 9520 30103
13765	0	0	Ki67+	 9522 30142
13766	0	0	Ki67+	 9525 30214
13767	0	0	Ki67+	 9539 30153
13768	0	0	Ki67+	 9556 30251
13769	0	0	Ki67+	 9557 30188
13770	0	0	Ki67+	 9559 30206
13771	0	0	Ki67+	 9566 30214
13772	0	0	Ki67+	 9569 30348
13773	0	0	Ki67+	 9573 30245
13774	0	0	Ki67+	 8801 30603
13775	0	0	Ki67+	 8811 31139
13776	0	0	Ki67+	 8814 30592
13777	0	0	Ki67+	 8818 30826
13778	0	0	Ki67+	 8829 30387
13779	0	0	Ki67+	 8829 31117
13780	0	0	Ki67+	 8830 31090
13781	0	0	Ki67+	 8832 30613
13782	0	0	Ki67+	 8835 30501
13783	0	0	Ki67+	 8836 30843
13784	0	0	Ki67+	 8850 30561
13785	0	0	Ki67+	 8851 30822
13786	0	0	Ki67+	 8861 30872
13787	0	0	Ki67+	 8880 30537
13788	0	0	Ki67+	 8917 30545
13789	0	0	Ki67+	 8923 30592
13790	0	0	Ki67+	 8934 30947
13791	0	0	Ki67+	 8936 31147
13792	0	0	Ki67+	 8939 30822
13793	0	0	Ki67+	 8942 30620
13794	0	0	Ki67+	 8961 30826
13795	0	0	Ki67+	 8992 30635
13796	0	0	Ki67+	 9002 30642
13797	0	0	Ki67+	 9006 30841
13798	0	0	Ki67+	 9016 30857
13799	0	0	Ki67+	 9026 30618
13800	0	0	Ki67+	 9027 31016
13801	0	0	Ki67+	 9029 30637
13802	0	0	Ki67+	 9032 30869
13803	0	0	Ki67+	 9034 31065
13804	0	0	Ki67+	 9044 31022
13805	0	0	Ki67+	 9049 30641
13806	0	0	Ki67+	 9050 30881
13807	0	0	Ki67+	 9060 30378
13808	0	0	Ki67+	 9068 31063
13809	0	0	Ki67+	 9071 30406
13810	0	0	Ki67+	 9078 30416
13811	0	0	Ki67+	 9079 30832
13812	0	0	Ki67+	 9080 30668
13813	0	0	Ki67+	 9089 30418
13814	0	0	Ki67+	 9093 31021
13815	0	0	Ki67+	 9123 30414
13816	0	0	Ki67+	 9136 30449
13817	0	0	Ki67+	 9138 30976
13818	0	0	Ki67+	 9147 30841
13819	0	0	Ki67+	 9153 30369
13820	0	0	Ki67+	 9153 30932
13821	0	0	Ki67+	 9158 30453
13822	0	0	Ki67+	 9159 31095
13823	0	0	Ki67+	 9162 30938
13824	0	0	Ki67+	 9169 31004
13825	0	0	Ki67+	 9175 30842
13826	0	0	Ki67+	 9176 30440
13827	0	0	Ki67+	 9184 30368
13828	0	0	Ki67+	 9188 30882
13829	0	0	Ki67+	 9191 30444
13830	0	0	Ki67+	 9199 30920
13831	0	0	Ki67+	 9200 31122
13832	0	0	Ki67+	 9201 30534
13833	0	0	Ki67+	 9214 30356
13834	0	0	Ki67+	 9221 30395
13835	0	0	Ki67+	 9221 30906
13836	0	0	Ki67+	 9221 30929
13837	0	0	Ki67+	 9222 30561
13838	0	0	Ki67+	 9228 30714
13839	0	0	Ki67+	 9245 30726
13840	0	0	Ki67+	 9253 30360
13841	0	0	Ki67+	 9253 30543
13842	0	0	Ki67+	 9256 30570
13843	0	0	Ki67+	 9256 31037
13844	0	0	Ki67+	 9268 30425
13845	0	0	Ki67+	 9276 30506
13846	0	0	Ki67+	 9281 30385
13847	0	0	Ki67+	 9288 31106
13848	0	0	Ki67+	 9292 31084
13849	0	0	Ki67+	 9293 31052
13850	0	0	Ki67+	 9294 30941
13851	0	0	Ki67+	 9305 30590
13852	0	0	Ki67+	 9311 30496
13853	0	0	Ki67+	 9316 30365
13854	0	0	Ki67+	 9324 30920
13855	0	0	Ki67+	 9328 30368
13856	0	0	Ki67+	 9330 31030
13857	0	0	Ki67+	 9333 30879
13858	0	0	Ki67+	 9344 30860
13859	0	0	Ki67+	 9345 30971
13860	0	0	Ki67+	 9346 30918
13861	0	0	Ki67+	 9350 30389
13862	0	0	Ki67+	 9352 30521
13863	0	0	Ki67+	 9358 31114
13864	0	0	Ki67+	 9361 30954
13865	0	0	Ki67+	 9362 30894
13866	0	0	Ki67+	 9368 30407
13867	0	0	Ki67+	 9381 30605
13868	0	0	Ki67+	 9384 30921
13869	0	0	Ki67+	 9387 30910
13870	0	0	Ki67+	 9391 30986
13871	0	0	Ki67+	 9405 30634
13872	0	0	Ki67+	 9410 30868
13873	0	0	Ki67+	 9411 30952
13874	0	0	Ki67+	 9417 31089
13875	0	0	Ki67+	 9421 30857
13876	0	0	Ki67+	 9424 31032
13877	0	0	Ki67+	 9428 31104
13878	0	0	Ki67+	 9430 30628
13879	0	0	Ki67+	 9431 30875
13880	0	0	Ki67+	 9438 30586
13881	0	0	Ki67+	 9442 31025
13882	0	0	Ki67+	 9446 31061
13883	0	0	Ki67+	 9454 30559
13884	0	0	Ki67+	 9457 30512
13885	0	0	Ki67+	 9461 30592
13886	0	0	Ki67+	 9461 30631
13887	0	0	Ki67+	 9466 30619
13888	0	0	Ki67+	 9469 30968
13889	0	0	Ki67+	 9471 31006
13890	0	0	Ki67+	 9472 31108
13891	0	0	Ki67+	 9473 30867
13892	0	0	Ki67+	 9475 30653
13893	0	0	Ki67+	 9477 30518
13894	0	0	Ki67+	 9479 31029
13895	0	0	Ki67+	 9482 30885
13896	0	0	Ki67+	 9490 30705
13897	0	0	Ki67+	 9495 30596
13898	0	0	Ki67+	 9498 30978
13899	0	0	Ki67+	 9507 30644
13900	0	0	Ki67+	 9509 30617
13901	0	0	Ki67+	 9514 30888
13902	0	0	Ki67+	 9524 30605
13903	0	0	Ki67+	 9543 31085
13904	0	0	Ki67+	 9544 31063
13905	0	0	Ki67+	 9545 30908
13906	0	0	Ki67+	 9546 30942
13907	0	0	Ki67+	 9550 30869
13908	0	0	Ki67+	 9553 31037
13909	0	0	Ki67+	 9554 30632
13910	0	0	Ki67+	 9559 30722
13911	0	0	Ki67+	 9565 30555
13912	0	0	Ki67+	 9568 30692
13913	0	0	Ki67+	 9570 30634
13914	0	0	Ki67+	 9571 31044
13915	0	0	Ki67+	 9576 30397
13916	0	0	Ki67+	 9576 30765
13917	0	0	Ki67+	 9578 30530
13918	0	0	Ki67+	 9582 30960
13919	0	0	Ki67+	 9584 31092
13920	0	0	Ki67+	 9585 30991
13921	0	0	Ki67+	 9586 31044
13922	0	0	Ki67+	 9587 31017
13923	0	0	Ki67+	 9594 30930
13924	0	0	Ki67+	 8801 31908
13925	0	0	Ki67+	 8807 31334
13926	0	0	Ki67+	 8811 31847
13927	0	0	Ki67+	 8814 31929
13928	0	0	Ki67+	 8818 31645
13929	0	0	Ki67+	 8826 31875
13930	0	0	Ki67+	 8843 31830
13931	0	0	Ki67+	 8851 31900
13932	0	0	Ki67+	 8857 31563
13933	0	0	Ki67+	 8864 31688
13934	0	0	Ki67+	 8869 31833
13935	0	0	Ki67+	 8882 31317
13936	0	0	Ki67+	 8882 31717
13937	0	0	Ki67+	 8889 31830
13938	0	0	Ki67+	 8905 31841
13939	0	0	Ki67+	 8914 31331
13940	0	0	Ki67+	 8917 31364
13941	0	0	Ki67+	 8925 31598
13942	0	0	Ki67+	 8933 31853
13943	0	0	Ki67+	 8949 31651
13944	0	0	Ki67+	 8951 31670
13945	0	0	Ki67+	 8952 31290
13946	0	0	Ki67+	 8965 31838
13947	0	0	Ki67+	 8968 31192
13948	0	0	Ki67+	 8974 31827
13949	0	0	Ki67+	 8976 31808
13950	0	0	Ki67+	 8980 31941
13951	0	0	Ki67+	 8983 31225
13952	0	0	Ki67+	 8988 31267
13953	0	0	Ki67+	 8989 31852
13954	0	0	Ki67+	 8993 31217
13955	0	0	Ki67+	 8996 31584
13956	0	0	Ki67+	 9001 31264
13957	0	0	Ki67+	 9003 31938
13958	0	0	Ki67+	 9006 31369
13959	0	0	Ki67+	 9008 31284
13960	0	0	Ki67+	 9013 31887
13961	0	0	Ki67+	 9016 31549
13962	0	0	Ki67+	 9020 31858
13963	0	0	Ki67+	 9027 31531
13964	0	0	Ki67+	 9029 31349
13965	0	0	Ki67+	 9034 31365
13966	0	0	Ki67+	 9038 31660
13967	0	0	Ki67+	 9038 31898
13968	0	0	Ki67+	 9051 31541
13969	0	0	Ki67+	 9056 31350
13970	0	0	Ki67+	 9057 31630
13971	0	0	Ki67+	 9090 31634
13972	0	0	Ki67+	 9106 31371
13973	0	0	Ki67+	 9112 31335
13974	0	0	Ki67+	 9112 31631
13975	0	0	Ki67+	 9114 31812
13976	0	0	Ki67+	 9117 31350
13977	0	0	Ki67+	 9124 31631
13978	0	0	Ki67+	 9131 31272
13979	0	0	Ki67+	 9139 31730
13980	0	0	Ki67+	 9142 31298
13981	0	0	Ki67+	 9150 31746
13982	0	0	Ki67+	 9166 31836
13983	0	0	Ki67+	 9169 31811
13984	0	0	Ki67+	 9175 31848
13985	0	0	Ki67+	 9184 31870
13986	0	0	Ki67+	 9194 31828
13987	0	0	Ki67+	 9204 31765
13988	0	0	Ki67+	 9206 31711
13989	0	0	Ki67+	 9207 31696
13990	0	0	Ki67+	 9207 31737
13991	0	0	Ki67+	 9210 31345
13992	0	0	Ki67+	 9231 31824
13993	0	0	Ki67+	 9237 31377
13994	0	0	Ki67+	 9238 31745
13995	0	0	Ki67+	 9240 31349
13996	0	0	Ki67+	 9254 31278
13997	0	0	Ki67+	 9263 31322
13998	0	0	Ki67+	 9277 31944
13999	0	0	Ki67+	 9280 31295
14000	0	0	Ki67+	 9281 31353
14001	0	0	Ki67+	 9293 31821
14002	0	0	Ki67+	 9299 31713
14003	0	0	Ki67+	 9310 31306
14004	0	0	Ki67+	 9323 31922
14005	0	0	Ki67+	 9324 31369
14006	0	0	Ki67+	 9325 31310
14007	0	0	Ki67+	 9329 31695
14008	0	0	Ki67+	 9336 31950
14009	0	0	Ki67+	 9348 31339
14010	0	0	Ki67+	 9366 31376
14011	0	0	Ki67+	 9368 31950
14012	0	0	Ki67+	 9371 31544
14013	0	0	Ki67+	 9379 31386
14014	0	0	Ki67+	 9383 31884
14015	0	0	Ki67+	 9384 31862
14016	0	0	Ki67+	 9390 31639
14017	0	0	Ki67+	 9391 31174
14018	0	0	Ki67+	 9394 31692
14019	0	0	Ki67+	 9402 31539
14020	0	0	Ki67+	 9409 31950
14021	0	0	Ki67+	 9410 31749
14022	0	0	Ki67+	 9415 31331
14023	0	0	Ki67+	 9419 31683
14024	0	0	Ki67+	 9422 31377
14025	0	0	Ki67+	 9422 31738
14026	0	0	Ki67+	 9426 31728
14027	0	0	Ki67+	 9431 31864
14028	0	0	Ki67+	 9434 31346
14029	0	0	Ki67+	 9436 31306
14030	0	0	Ki67+	 9438 31543
14031	0	0	Ki67+	 9442 31582
14032	0	0	Ki67+	 9448 31356
14033	0	0	Ki67+	 9449 31859
14034	0	0	Ki67+	 9450 31738
14035	0	0	Ki67+	 9452 31823
14036	0	0	Ki67+	 9468 31930
14037	0	0	Ki67+	 9471 31403
14038	0	0	Ki67+	 9472 31772
14039	0	0	Ki67+	 9475 31455
14040	0	0	Ki67+	 9476 31336
14041	0	0	Ki67+	 9480 31851
14042	0	0	Ki67+	 9486 31454
14043	0	0	Ki67+	 9486 31837
14044	0	0	Ki67+	 9487 31728
14045	0	0	Ki67+	 9491 31353
14046	0	0	Ki67+	 9494 31809
14047	0	0	Ki67+	 9500 31749
14048	0	0	Ki67+	 9507 31639
14049	0	0	Ki67+	 9515 31374
14050	0	0	Ki67+	 9516 31746
14051	0	0	Ki67+	 9516 31778
14052	0	0	Ki67+	 9531 31720
14053	0	0	Ki67+	 9533 31346
14054	0	0	Ki67+	 9535 31901
14055	0	0	Ki67+	 9537 31321
14056	0	0	Ki67+	 9539 31646
14057	0	0	Ki67+	 9540 31949
14058	0	0	Ki67+	 9547 31258
14059	0	0	Ki67+	 9553 31668
14060	0	0	Ki67+	 9557 31631
14061	0	0	Ki67+	 9562 31336
14062	0	0	Ki67+	 9564 31938
14063	0	0	Ki67+	 9577 31705
14064	0	0	Ki67+	 9584 31650
14065	0	0	Ki67+	 9587 31455
14066	0	0	Ki67+	 9590 31310
14067	0	0	Ki67+	 9591 31443
14068	0	0	Ki67+	 9592 31180
14069	0	0	Ki67+	 9597 31334
14070	0	0	Ki67+	 8801 32678
14071	0	0	Ki67+	 8803 32174
14072	0	0	Ki67+	 8805 32156
14073	0	0	Ki67+	 8807 31986
14074	0	0	Ki67+	 8808 31959
14075	0	0	Ki67+	 8821 32405
14076	0	0	Ki67+	 8827 32163
14077	0	0	Ki67+	 8836 32340
14078	0	0	Ki67+	 8838 32622
14079	0	0	Ki67+	 8840 32290
14080	0	0	Ki67+	 8843 32107
14081	0	0	Ki67+	 8848 32406
14082	0	0	Ki67+	 8852 32589
14083	0	0	Ki67+	 8859 32079
14084	0	0	Ki67+	 8861 32568
14085	0	0	Ki67+	 8862 32309
14086	0	0	Ki67+	 8866 32390
14087	0	0	Ki67+	 8868 32358
14088	0	0	Ki67+	 8869 31982
14089	0	0	Ki67+	 8870 32021
14090	0	0	Ki67+	 8875 32271
14091	0	0	Ki67+	 8877 32339
14092	0	0	Ki67+	 8881 31957
14093	0	0	Ki67+	 8883 32318
14094	0	0	Ki67+	 8887 32363
14095	0	0	Ki67+	 8890 32524
14096	0	0	Ki67+	 8890 32579
14097	0	0	Ki67+	 8893 32718
14098	0	0	Ki67+	 8896 31994
14099	0	0	Ki67+	 8899 32229
14100	0	0	Ki67+	 8903 32527
14101	0	0	Ki67+	 8904 32344
14102	0	0	Ki67+	 8905 32302
14103	0	0	Ki67+	 8906 32549
14104	0	0	Ki67+	 8907 31964
14105	0	0	Ki67+	 8908 32672
14106	0	0	Ki67+	 8911 32261
14107	0	0	Ki67+	 8912 32737
14108	0	0	Ki67+	 8913 32017
14109	0	0	Ki67+	 8916 32048
14110	0	0	Ki67+	 8916 32318
14111	0	0	Ki67+	 8922 32081
14112	0	0	Ki67+	 8923 31956
14113	0	0	Ki67+	 8923 32491
14114	0	0	Ki67+	 8924 32190
14115	0	0	Ki67+	 8924 32276
14116	0	0	Ki67+	 8925 31971
14117	0	0	Ki67+	 8925 32704
14118	0	0	Ki67+	 8934 32089
14119	0	0	Ki67+	 8942 32506
14120	0	0	Ki67+	 8943 32689
14121	0	0	Ki67+	 8947 32038
14122	0	0	Ki67+	 8948 32004
14123	0	0	Ki67+	 8951 32724
14124	0	0	Ki67+	 8953 32306
14125	0	0	Ki67+	 8957 32498
14126	0	0	Ki67+	 8960 32480
14127	0	0	Ki67+	 8961 32107
14128	0	0	Ki67+	 8962 32053
14129	0	0	Ki67+	 8965 32726
14130	0	0	Ki67+	 8966 32670
14131	0	0	Ki67+	 8968 32445
14132	0	0	Ki67+	 8971 32142
14133	0	0	Ki67+	 8975 32162
14134	0	0	Ki67+	 8984 32468
14135	0	0	Ki67+	 8987 31990
14136	0	0	Ki67+	 8987 32630
14137	0	0	Ki67+	 8988 32416
14138	0	0	Ki67+	 8990 32092
14139	0	0	Ki67+	 8993 32126
14140	0	0	Ki67+	 8993 32693
14141	0	0	Ki67+	 9001 32723
14142	0	0	Ki67+	 9014 32510
14143	0	0	Ki67+	 9018 31982
14144	0	0	Ki67+	 9020 31967
14145	0	0	Ki67+	 9020 32693
14146	0	0	Ki67+	 9024 32097
14147	0	0	Ki67+	 9031 32540
14148	0	0	Ki67+	 9032 32505
14149	0	0	Ki67+	 9033 32740
14150	0	0	Ki67+	 9047 32575
14151	0	0	Ki67+	 9057 32491
14152	0	0	Ki67+	 9059 31996
14153	0	0	Ki67+	 9059 32526
14154	0	0	Ki67+	 9061 32425
14155	0	0	Ki67+	 9080 32733
14156	0	0	Ki67+	 9082 31977
14157	0	0	Ki67+	 9089 32414
14158	0	0	Ki67+	 9092 32282
14159	0	0	Ki67+	 9094 32013
14160	0	0	Ki67+	 9094 32354
14161	0	0	Ki67+	 9099 31971
14162	0	0	Ki67+	 9107 32338
14163	0	0	Ki67+	 9108 32478
14164	0	0	Ki67+	 9118 32617
14165	0	0	Ki67+	 9124 32628
14166	0	0	Ki67+	 9127 31976
14167	0	0	Ki67+	 9127 32070
14168	0	0	Ki67+	 9128 32123
14169	0	0	Ki67+	 9132 32320
14170	0	0	Ki67+	 9133 32417
14171	0	0	Ki67+	 9136 32742
14172	0	0	Ki67+	 9137 32621
14173	0	0	Ki67+	 9140 32068
14174	0	0	Ki67+	 9147 32033
14175	0	0	Ki67+	 9148 32702
14176	0	0	Ki67+	 9153 32593
14177	0	0	Ki67+	 9157 31987
14178	0	0	Ki67+	 9159 32415
14179	0	0	Ki67+	 9164 32429
14180	0	0	Ki67+	 9171 32390
14181	0	0	Ki67+	 9177 32151
14182	0	0	Ki67+	 9182 32036
14183	0	0	Ki67+	 9183 32003
14184	0	0	Ki67+	 9186 32097
14185	0	0	Ki67+	 9190 32432
14186	0	0	Ki67+	 9191 32416
14187	0	0	Ki67+	 9201 32068
14188	0	0	Ki67+	 9203 31992
14189	0	0	Ki67+	 9204 32243
14190	0	0	Ki67+	 9211 32368
14191	0	0	Ki67+	 9216 32185
14192	0	0	Ki67+	 9221 32016
14193	0	0	Ki67+	 9225 32028
14194	0	0	Ki67+	 9225 32275
14195	0	0	Ki67+	 9226 32244
14196	0	0	Ki67+	 9229 32123
14197	0	0	Ki67+	 9230 32173
14198	0	0	Ki67+	 9233 32003
14199	0	0	Ki67+	 9237 31985
14200	0	0	Ki67+	 9254 32034
14201	0	0	Ki67+	 9256 32190
14202	0	0	Ki67+	 9263 32271
14203	0	0	Ki67+	 9265 32561
14204	0	0	Ki67+	 9265 32742
14205	0	0	Ki67+	 9266 31970
14206	0	0	Ki67+	 9267 31997
14207	0	0	Ki67+	 9283 31979
14208	0	0	Ki67+	 9288 32088
14209	0	0	Ki67+	 9289 32371
14210	0	0	Ki67+	 9291 32222
14211	0	0	Ki67+	 9292 32169
14212	0	0	Ki67+	 9292 32268
14213	0	0	Ki67+	 9294 32196
14214	0	0	Ki67+	 9305 31965
14215	0	0	Ki67+	 9307 32224
14216	0	0	Ki67+	 9308 32527
14217	0	0	Ki67+	 9316 32520
14218	0	0	Ki67+	 9318 32190
14219	0	0	Ki67+	 9320 32032
14220	0	0	Ki67+	 9326 32000
14221	0	0	Ki67+	 9326 32089
14222	0	0	Ki67+	 9334 32720
14223	0	0	Ki67+	 9340 32072
14224	0	0	Ki67+	 9344 32516
14225	0	0	Ki67+	 9346 32491
14226	0	0	Ki67+	 9361 32044
14227	0	0	Ki67+	 9369 32523
14228	0	0	Ki67+	 9394 32377
14229	0	0	Ki67+	 9426 31972
14230	0	0	Ki67+	 9430 32538
14231	0	0	Ki67+	 9432 32553
14232	0	0	Ki67+	 9435 32005
14233	0	0	Ki67+	 9439 32019
14234	0	0	Ki67+	 9441 32204
14235	0	0	Ki67+	 9444 32547
14236	0	0	Ki67+	 9461 32019
14237	0	0	Ki67+	 9476 32634
14238	0	0	Ki67+	 9490 32188
14239	0	0	Ki67+	 9504 32287
14240	0	0	Ki67+	 9508 32003
14241	0	0	Ki67+	 9531 32394
14242	0	0	Ki67+	 9531 32695
14243	0	0	Ki67+	 9539 31965
14244	0	0	Ki67+	 9542 31999
14245	0	0	Ki67+	 9551 32373
14246	0	0	Ki67+	 9556 32358
14247	0	0	Ki67+	 9559 32589
14248	0	0	Ki67+	 9560 31974
14249	0	0	Ki67+	 9569 31959
14250	0	0	Ki67+	 9577 32277
14251	0	0	Ki67+	 9581 32653
14252	0	0	Ki67+	 9583 32184
14253	0	0	Ki67+	 9594 32251
14254	0	0	Ki67+	 9597 32283
14255	0	0	Ki67+	 8805 32900
14256	0	0	Ki67+	 8805 33387
14257	0	0	Ki67+	 8811 32846
14258	0	0	Ki67+	 8813 33452
14259	0	0	Ki67+	 8816 33239
14260	0	0	Ki67+	 8824 32893
14261	0	0	Ki67+	 8828 32850
14262	0	0	Ki67+	 8829 33305
14263	0	0	Ki67+	 8835 33227
14264	0	0	Ki67+	 8836 33450
14265	0	0	Ki67+	 8844 33441
14266	0	0	Ki67+	 8856 33382
14267	0	0	Ki67+	 8866 33202
14268	0	0	Ki67+	 8868 33494
14269	0	0	Ki67+	 8874 33362
14270	0	0	Ki67+	 8881 32863
14271	0	0	Ki67+	 8888 33144
14272	0	0	Ki67+	 8888 33189
14273	0	0	Ki67+	 8889 33223
14274	0	0	Ki67+	 8900 33022
14275	0	0	Ki67+	 8903 33173
14276	0	0	Ki67+	 8911 33341
14277	0	0	Ki67+	 8914 32903
14278	0	0	Ki67+	 8916 33384
14279	0	0	Ki67+	 8918 32927
14280	0	0	Ki67+	 8927 33001
14281	0	0	Ki67+	 8928 33049
14282	0	0	Ki67+	 8932 33371
14283	0	0	Ki67+	 8932 33395
14284	0	0	Ki67+	 8935 32899
14285	0	0	Ki67+	 8945 33373
14286	0	0	Ki67+	 8947 33270
14287	0	0	Ki67+	 8955 32758
14288	0	0	Ki67+	 8955 32974
14289	0	0	Ki67+	 8956 33369
14290	0	0	Ki67+	 8959 33071
14291	0	0	Ki67+	 8974 32834
14292	0	0	Ki67+	 8974 33288
14293	0	0	Ki67+	 8975 33382
14294	0	0	Ki67+	 8978 33046
14295	0	0	Ki67+	 9002 32769
14296	0	0	Ki67+	 9002 32817
14297	0	0	Ki67+	 9002 32951
14298	0	0	Ki67+	 9004 33282
14299	0	0	Ki67+	 9005 32919
14300	0	0	Ki67+	 9007 32789
14301	0	0	Ki67+	 9014 33008
14302	0	0	Ki67+	 9018 33257
14303	0	0	Ki67+	 9020 33315
14304	0	0	Ki67+	 9022 32812
14305	0	0	Ki67+	 9025 33200
14306	0	0	Ki67+	 9039 33263
14307	0	0	Ki67+	 9040 32833
14308	0	0	Ki67+	 9045 32778
14309	0	0	Ki67+	 9052 32802
14310	0	0	Ki67+	 9056 32853
14311	0	0	Ki67+	 9062 33237
14312	0	0	Ki67+	 9082 32757
14313	0	0	Ki67+	 9158 33003
14314	0	0	Ki67+	 9195 33042
14315	0	0	Ki67+	 9205 33065
14316	0	0	Ki67+	 9223 33091
14317	0	0	Ki67+	 9247 32899
14318	0	0	Ki67+	 9256 32890
14319	0	0	Ki67+	 9270 33236
14320	0	0	Ki67+	 9282 33127
14321	0	0	Ki67+	 9300 33212
14322	0	0	Ki67+	 9311 32771
14323	0	0	Ki67+	 9312 33186
14324	0	0	Ki67+	 9319 33155
14325	0	0	Ki67+	 9328 33212
14326	0	0	Ki67+	 9345 32798
14327	0	0	Ki67+	 9348 32815
14328	0	0	Ki67+	 9348 33198
14329	0	0	Ki67+	 9350 32966
14330	0	0	Ki67+	 9360 32807
14331	0	0	Ki67+	 9361 33116
14332	0	0	Ki67+	 9377 32873
14333	0	0	Ki67+	 9377 33457
14334	0	0	Ki67+	 9378 33306
14335	0	0	Ki67+	 9391 32965
14336	0	0	Ki67+	 9395 32932
14337	0	0	Ki67+	 9396 33214
14338	0	0	Ki67+	 9400 33154
14339	0	0	Ki67+	 9402 33173
14340	0	0	Ki67+	 9413 33050
14341	0	0	Ki67+	 9424 32988
14342	0	0	Ki67+	 9429 33089
14343	0	0	Ki67+	 9439 33053
14344	0	0	Ki67+	 9450 33400
14345	0	0	Ki67+	 9452 33189
14346	0	0	Ki67+	 9464 32937
14347	0	0	Ki67+	 9469 33399
14348	0	0	Ki67+	 9475 33408
14349	0	0	Ki67+	 9482 32894
14350	0	0	Ki67+	 9488 32861
14351	0	0	Ki67+	 9490 33012
14352	0	0	Ki67+	 9494 32910
14353	0	0	Ki67+	 9495 32988
14354	0	0	Ki67+	 9497 33031
14355	0	0	Ki67+	 9499 33387
14356	0	0	Ki67+	 9501 33482
14357	0	0	Ki67+	 9503 33435
14358	0	0	Ki67+	 9508 32869
14359	0	0	Ki67+	 9516 33086
14360	0	0	Ki67+	 9517 32955
14361	0	0	Ki67+	 9521 33386
14362	0	0	Ki67+	 9529 32969
14363	0	0	Ki67+	 9534 32922
14364	0	0	Ki67+	 9536 33248
14365	0	0	Ki67+	 9537 32856
14366	0	0	Ki67+	 9545 32888
14367	0	0	Ki67+	 9547 33009
14368	0	0	Ki67+	 9550 33474
14369	0	0	Ki67+	 9556 33069
14370	0	0	Ki67+	 9559 33467
14371	0	0	Ki67+	 9569 32944
14372	0	0	Ki67+	 9571 33231
14373	0	0	Ki67+	 9573 32989
14374	0	0	Ki67+	 9575 33036
14375	0	0	Ki67+	 9578 32899
14376	0	0	Ki67+	 9578 33152
14377	0	0	Ki67+	 9578 33432
14378	0	0	Ki67+	 9589 32932
14379	0	0	Ki67+	 9597 32986
14380	0	0	Ki67+	 9598 33399
14381	0	0	Ki67+	 9599 33199
14382	0	0	Ki67+	 8802 33752
14383	0	0	Ki67+	 8803 33726
14384	0	0	Ki67+	 8805 33790
14385	0	0	Ki67+	 8805 33841
14386	0	0	Ki67+	 8806 33553
14387	0	0	Ki67+	 8816 33631
14388	0	0	Ki67+	 8816 33719
14389	0	0	Ki67+	 8817 33882
14390	0	0	Ki67+	 8823 33766
14391	0	0	Ki67+	 8825 34250
14392	0	0	Ki67+	 8826 33725
14393	0	0	Ki67+	 8829 34332
14394	0	0	Ki67+	 8832 33656
14395	0	0	Ki67+	 8832 33896
14396	0	0	Ki67+	 8833 33770
14397	0	0	Ki67+	 8833 34222
14398	0	0	Ki67+	 8841 34202
14399	0	0	Ki67+	 8847 33804
14400	0	0	Ki67+	 8851 33689
14401	0	0	Ki67+	 8853 33619
14402	0	0	Ki67+	 8857 34026
14403	0	0	Ki67+	 8857 34183
14404	0	0	Ki67+	 8857 34300
14405	0	0	Ki67+	 8861 34204
14406	0	0	Ki67+	 8867 33616
14407	0	0	Ki67+	 8870 33780
14408	0	0	Ki67+	 8872 34177
14409	0	0	Ki67+	 8875 33733
14410	0	0	Ki67+	 8885 33616
14411	0	0	Ki67+	 8889 33700
14412	0	0	Ki67+	 8893 34167
14413	0	0	Ki67+	 8897 33808
14414	0	0	Ki67+	 8897 34030
14415	0	0	Ki67+	 8897 34241
14416	0	0	Ki67+	 8900 33782
14417	0	0	Ki67+	 8901 34090
14418	0	0	Ki67+	 8906 34197
14419	0	0	Ki67+	 8907 34242
14420	0	0	Ki67+	 8909 34307
14421	0	0	Ki67+	 8916 33802
14422	0	0	Ki67+	 8920 33600
14423	0	0	Ki67+	 8925 34003
14424	0	0	Ki67+	 8926 33728
14425	0	0	Ki67+	 8927 33776
14426	0	0	Ki67+	 8927 33973
14427	0	0	Ki67+	 8937 34216
14428	0	0	Ki67+	 8943 34118
14429	0	0	Ki67+	 8946 33659
14430	0	0	Ki67+	 8946 34280
14431	0	0	Ki67+	 8950 34237
14432	0	0	Ki67+	 8961 33614
14433	0	0	Ki67+	 8970 33651
14434	0	0	Ki67+	 8972 33614
14435	0	0	Ki67+	 8977 34046
14436	0	0	Ki67+	 8981 34074
14437	0	0	Ki67+	 8981 34293
14438	0	0	Ki67+	 8985 33596
14439	0	0	Ki67+	 9011 34301
14440	0	0	Ki67+	 9200 33606
14441	0	0	Ki67+	 9229 33610
14442	0	0	Ki67+	 9265 33934
14443	0	0	Ki67+	 9277 34307
14444	0	0	Ki67+	 9285 34297
14445	0	0	Ki67+	 9298 34334
14446	0	0	Ki67+	 9299 34015
14447	0	0	Ki67+	 9303 34090
14448	0	0	Ki67+	 9306 33706
14449	0	0	Ki67+	 9309 34212
14450	0	0	Ki67+	 9313 33732
14451	0	0	Ki67+	 9315 33937
14452	0	0	Ki67+	 9318 34093
14453	0	0	Ki67+	 9323 34306
14454	0	0	Ki67+	 9324 33593
14455	0	0	Ki67+	 9324 34338
14456	0	0	Ki67+	 9329 33728
14457	0	0	Ki67+	 9329 34077
14458	0	0	Ki67+	 9332 33617
14459	0	0	Ki67+	 9333 33663
14460	0	0	Ki67+	 9333 33879
14461	0	0	Ki67+	 9339 33785
14462	0	0	Ki67+	 9341 33576
14463	0	0	Ki67+	 9345 33753
14464	0	0	Ki67+	 9345 34282
14465	0	0	Ki67+	 9351 33903
14466	0	0	Ki67+	 9353 33698
14467	0	0	Ki67+	 9353 33821
14468	0	0	Ki67+	 9357 33648
14469	0	0	Ki67+	 9358 33779
14470	0	0	Ki67+	 9359 33962
14471	0	0	Ki67+	 9360 34091
14472	0	0	Ki67+	 9369 34186
14473	0	0	Ki67+	 9373 33642
14474	0	0	Ki67+	 9374 34133
14475	0	0	Ki67+	 9375 34204
14476	0	0	Ki67+	 9376 33729
14477	0	0	Ki67+	 9382 34171
14478	0	0	Ki67+	 9383 33818
14479	0	0	Ki67+	 9386 33805
14480	0	0	Ki67+	 9388 33972
14481	0	0	Ki67+	 9389 34050
14482	0	0	Ki67+	 9395 34204
14483	0	0	Ki67+	 9399 34172
14484	0	0	Ki67+	 9408 34158
14485	0	0	Ki67+	 9409 33882
14486	0	0	Ki67+	 9411 34020
14487	0	0	Ki67+	 9414 34126
14488	0	0	Ki67+	 9415 33973
14489	0	0	Ki67+	 9419 33793
14490	0	0	Ki67+	 9424 34135
14491	0	0	Ki67+	 9453 34007
14492	0	0	Ki67+	 9463 34020
14493	0	0	Ki67+	 9467 34040
14494	0	0	Ki67+	 9468 33617
14495	0	0	Ki67+	 9469 33764
14496	0	0	Ki67+	 9479 33751
14497	0	0	Ki67+	 9486 34068
14498	0	0	Ki67+	 9500 34089
14499	0	0	Ki67+	 9510 33670
14500	0	0	Ki67+	 9511 34330
14501	0	0	Ki67+	 9516 34005
14502	0	0	Ki67+	 9519 34039
14503	0	0	Ki67+	 9529 33690
14504	0	0	Ki67+	 9533 33679
14505	0	0	Ki67+	 9534 33973
14506	0	0	Ki67+	 9539 33866
14507	0	0	Ki67+	 9539 34333
14508	0	0	Ki67+	 9542 33939
14509	0	0	Ki67+	 9545 34048
14510	0	0	Ki67+	 9558 34030
14511	0	0	Ki67+	 9560 33643
14512	0	0	Ki67+	 9562 33717
14513	0	0	Ki67+	 9566 33926
14514	0	0	Ki67+	 9569 34005
14515	0	0	Ki67+	 9572 33899
14516	0	0	Ki67+	 9583 33925
14517	0	0	Ki67+	 8805 34677
14518	0	0	Ki67+	 8821 34581
14519	0	0	Ki67+	 8824 34710
14520	0	0	Ki67+	 8832 35005
14521	0	0	Ki67+	 8836 34728
14522	0	0	Ki67+	 8836 34796
14523	0	0	Ki67+	 8837 34769
14524	0	0	Ki67+	 8841 35086
14525	0	0	Ki67+	 8845 34519
14526	0	0	Ki67+	 8845 34543
14527	0	0	Ki67+	 8851 34569
14528	0	0	Ki67+	 8851 34717
14529	0	0	Ki67+	 8852 34812
14530	0	0	Ki67+	 8852 35118
14531	0	0	Ki67+	 8857 34762
14532	0	0	Ki67+	 8880 34722
14533	0	0	Ki67+	 8885 34825
14534	0	0	Ki67+	 8885 35029
14535	0	0	Ki67+	 8887 34699
14536	0	0	Ki67+	 8894 34836
14537	0	0	Ki67+	 8895 34639
14538	0	0	Ki67+	 8910 34725
14539	0	0	Ki67+	 8911 34665
14540	0	0	Ki67+	 8918 35049
14541	0	0	Ki67+	 8926 34554
14542	0	0	Ki67+	 8939 34608
14543	0	0	Ki67+	 8946 34654
14544	0	0	Ki67+	 8947 34557
14545	0	0	Ki67+	 8958 35043
14546	0	0	Ki67+	 8964 34656
14547	0	0	Ki67+	 8965 35012
14548	0	0	Ki67+	 8966 34554
14549	0	0	Ki67+	 8971 34532
14550	0	0	Ki67+	 8976 34721
14551	0	0	Ki67+	 8979 35131
14552	0	0	Ki67+	 8982 34677
14553	0	0	Ki67+	 8984 34730
14554	0	0	Ki67+	 8992 35033
14555	0	0	Ki67+	 8993 35046
14556	0	0	Ki67+	 8997 34512
14557	0	0	Ki67+	 8997 34551
14558	0	0	Ki67+	 9001 34533
14559	0	0	Ki67+	 9001 34848
14560	0	0	Ki67+	 9008 34582
14561	0	0	Ki67+	 9009 35070
14562	0	0	Ki67+	 9014 35008
14563	0	0	Ki67+	 9019 34700
14564	0	0	Ki67+	 9032 34500
14565	0	0	Ki67+	 9035 34534
14566	0	0	Ki67+	 9039 35151
14567	0	0	Ki67+	 9040 34993
14568	0	0	Ki67+	 9054 34997
14569	0	0	Ki67+	 9057 34646
14570	0	0	Ki67+	 9066 34620
14571	0	0	Ki67+	 9070 34482
14572	0	0	Ki67+	 9078 34532
14573	0	0	Ki67+	 9078 34976
14574	0	0	Ki67+	 9078 35128
14575	0	0	Ki67+	 9091 34666
14576	0	0	Ki67+	 9106 34644
14577	0	0	Ki67+	 9106 34679
14578	0	0	Ki67+	 9107 35108
14579	0	0	Ki67+	 9110 34532
14580	0	0	Ki67+	 9110 35025
14581	0	0	Ki67+	 9117 34943
14582	0	0	Ki67+	 9118 34472
14583	0	0	Ki67+	 9122 35146
14584	0	0	Ki67+	 9129 34556
14585	0	0	Ki67+	 9129 34985
14586	0	0	Ki67+	 9143 34930
14587	0	0	Ki67+	 9144 34681
14588	0	0	Ki67+	 9153 34916
14589	0	0	Ki67+	 9161 34560
14590	0	0	Ki67+	 9167 35023
14591	0	0	Ki67+	 9172 34593
14592	0	0	Ki67+	 9173 34708
14593	0	0	Ki67+	 9177 34609
14594	0	0	Ki67+	 9184 34689
14595	0	0	Ki67+	 9185 34909
14596	0	0	Ki67+	 9187 34518
14597	0	0	Ki67+	 9194 35038
14598	0	0	Ki67+	 9195 34649
14599	0	0	Ki67+	 9199 35027
14600	0	0	Ki67+	 9201 34972
14601	0	0	Ki67+	 9202 35096
14602	0	0	Ki67+	 9207 35136
14603	0	0	Ki67+	 9210 34883
14604	0	0	Ki67+	 9212 34917
14605	0	0	Ki67+	 9218 34678
14606	0	0	Ki67+	 9222 34509
14607	0	0	Ki67+	 9222 34998
14608	0	0	Ki67+	 9225 34722
14609	0	0	Ki67+	 9231 35135
14610	0	0	Ki67+	 9234 34653
14611	0	0	Ki67+	 9236 34774
14612	0	0	Ki67+	 9237 34883
14613	0	0	Ki67+	 9238 34388
14614	0	0	Ki67+	 9238 34858
14615	0	0	Ki67+	 9239 35109
14616	0	0	Ki67+	 9242 34707
14617	0	0	Ki67+	 9242 35083
14618	0	0	Ki67+	 9244 35044
14619	0	0	Ki67+	 9247 34973
14620	0	0	Ki67+	 9248 34917
14621	0	0	Ki67+	 9250 34780
14622	0	0	Ki67+	 9252 34684
14623	0	0	Ki67+	 9256 34940
14624	0	0	Ki67+	 9258 34827
14625	0	0	Ki67+	 9259 35148
14626	0	0	Ki67+	 9272 35094
14627	0	0	Ki67+	 9276 35072
14628	0	0	Ki67+	 9281 34881
14629	0	0	Ki67+	 9282 34716
14630	0	0	Ki67+	 9293 35045
14631	0	0	Ki67+	 9294 34431
14632	0	0	Ki67+	 9302 34918
14633	0	0	Ki67+	 9303 35079
14634	0	0	Ki67+	 9311 35023
14635	0	0	Ki67+	 9315 34992
14636	0	0	Ki67+	 9319 34967
14637	0	0	Ki67+	 9337 34400
14638	0	0	Ki67+	 9338 34918
14639	0	0	Ki67+	 9341 35010
14640	0	0	Ki67+	 9355 35122
14641	0	0	Ki67+	 9358 34789
14642	0	0	Ki67+	 9358 35006
14643	0	0	Ki67+	 9362 34887
14644	0	0	Ki67+	 9365 34926
14645	0	0	Ki67+	 9383 34872
14646	0	0	Ki67+	 9401 34704
14647	0	0	Ki67+	 9410 34975
14648	0	0	Ki67+	 9413 34939
14649	0	0	Ki67+	 9415 34446
14650	0	0	Ki67+	 9416 34601
14651	0	0	Ki67+	 9425 34693
14652	0	0	Ki67+	 9428 34438
14653	0	0	Ki67+	 9432 34948
14654	0	0	Ki67+	 9437 34635
14655	0	0	Ki67+	 9445 34915
14656	0	0	Ki67+	 9451 34986
14657	0	0	Ki67+	 9453 34937
14658	0	0	Ki67+	 9456 34575
14659	0	0	Ki67+	 9460 34643
14660	0	0	Ki67+	 9461 34398
14661	0	0	Ki67+	 9473 34614
14662	0	0	Ki67+	 9473 34991
14663	0	0	Ki67+	 9478 34919
14664	0	0	Ki67+	 9482 34588
14665	0	0	Ki67+	 9500 34731
14666	0	0	Ki67+	 9506 35056
14667	0	0	Ki67+	 9513 34385
14668	0	0	Ki67+	 9515 34893
14669	0	0	Ki67+	 9516 35031
14670	0	0	Ki67+	 9523 34361
14671	0	0	Ki67+	 9524 34679
[truncated: 5,433,630 more chars]
