# Supplementary material for: Data-Driven Discovery of Immune Contexture Biomarkers
Source: Front Oncol. 2018 Dec 18;8:627. doi: 10.3389/fonc.2018.00627 (PMC6305402; doi:10.3389/fonc.2018.00627)
Supplement: Data Sheet 3.zip — The MSI/MSS dataset used for the identification and assessment of discriminatory features (sections 3.2, 3.3, and 3.4) is provided as a collection of text files describing regions, markers, and metadata (part 1/3). [file Data_Sheet_3.zip › MSIMSSDataset/89848_ImageObjects.txt]

barcode_target	16-006379_P1_11976_MSS-MSI_1810 [5 channels]
barcode_origin	0
workflow_target	CD8-CD3-CD4-Ki67-DAPI_generic.wsa 
workflow_target_version	 build f14999727a346af05f524693b44526002539cc76, workflows f149997 2016-05-23 with local changes
workflow_origin	0
workflow_origin_version	0
iH	55552
iW	55344
user	txdsapps
hostname	RPZMB000019

1	0	0	Ki67+	 628 39651
2	0	0	Ki67+	 758 39595
3	0	0	Ki67+	 804 39581
4	0	0	Ki67+	 814 39410
5	0	0	Ki67+	 819 39573
6	0	0	Ki67+	 839 39481
7	0	0	Ki67+	 880 39742
8	0	0	Ki67+	 888 39334
9	0	0	Ki67+	 307 40172
10	0	0	Ki67+	 325 40530
11	0	0	Ki67+	 329 40387
12	0	0	Ki67+	 332 40475
13	0	0	Ki67+	 335 40444
14	0	0	Ki67+	 337 40508
15	0	0	Ki67+	 341 40520
16	0	0	Ki67+	 347 40364
17	0	0	Ki67+	 350 40399
18	0	0	Ki67+	 357 40164
19	0	0	Ki67+	 357 40376
20	0	0	Ki67+	 358 40307
21	0	0	Ki67+	 365 40055
22	0	0	Ki67+	 365 40324
23	0	0	Ki67+	 365 40353
24	0	0	Ki67+	 366 40457
25	0	0	Ki67+	 370 40419
26	0	0	Ki67+	 379 39960
27	0	0	Ki67+	 381 40298
28	0	0	Ki67+	 382 40385
29	0	0	Ki67+	 386 40273
30	0	0	Ki67+	 387 40522
31	0	0	Ki67+	 390 40339
32	0	0	Ki67+	 399 40320
33	0	0	Ki67+	 401 40254
34	0	0	Ki67+	 407 40526
35	0	0	Ki67+	 413 40457
36	0	0	Ki67+	 414 40294
37	0	0	Ki67+	 414 40491
38	0	0	Ki67+	 418 40244
39	0	0	Ki67+	 422 40184
40	0	0	Ki67+	 424 40535
41	0	0	Ki67+	 425 40263
42	0	0	Ki67+	 425 40470
43	0	0	Ki67+	 430 40247
44	0	0	Ki67+	 444 40381
45	0	0	Ki67+	 448 40430
46	0	0	Ki67+	 448 40461
47	0	0	Ki67+	 455 40232
48	0	0	Ki67+	 466 40093
49	0	0	Ki67+	 474 40417
50	0	0	Ki67+	 474 40427
51	0	0	Ki67+	 476 40352
52	0	0	Ki67+	 484 39786
53	0	0	Ki67+	 484 40222
54	0	0	Ki67+	 488 40409
55	0	0	Ki67+	 496 40447
56	0	0	Ki67+	 498 40198
57	0	0	Ki67+	 498 40525
58	0	0	Ki67+	 502 39812
59	0	0	Ki67+	 502 40312
60	0	0	Ki67+	 505 40185
61	0	0	Ki67+	 506 40488
62	0	0	Ki67+	 507 40414
63	0	0	Ki67+	 509 40286
64	0	0	Ki67+	 516 40268
65	0	0	Ki67+	 517 40357
66	0	0	Ki67+	 520 40232
67	0	0	Ki67+	 522 40139
68	0	0	Ki67+	 523 40156
69	0	0	Ki67+	 525 40217
70	0	0	Ki67+	 526 40540
71	0	0	Ki67+	 535 40185
72	0	0	Ki67+	 542 40173
73	0	0	Ki67+	 543 40137
74	0	0	Ki67+	 543 40240
75	0	0	Ki67+	 545 40268
76	0	0	Ki67+	 549 40535
77	0	0	Ki67+	 560 39898
78	0	0	Ki67+	 633 39875
79	0	0	Ki67+	 639 39847
80	0	0	Ki67+	 716 40390
81	0	0	Ki67+	 739 39763
82	0	0	Ki67+	 739 40326
83	0	0	Ki67+	 768 40070
84	0	0	Ki67+	 773 40242
85	0	0	Ki67+	 789 39889
86	0	0	Ki67+	 789 40477
87	0	0	Ki67+	 804 40097
88	0	0	Ki67+	 809 40267
89	0	0	Ki67+	 826 40129
90	0	0	Ki67+	 837 40519
91	0	0	Ki67+	 862 40464
92	0	0	Ki67+	 263 41261
93	0	0	Ki67+	 264 41154
94	0	0	Ki67+	 267 41170
95	0	0	Ki67+	 269 40728
96	0	0	Ki67+	 269 41117
97	0	0	Ki67+	 271 41234
98	0	0	Ki67+	 272 40887
99	0	0	Ki67+	 274 40995
100	0	0	Ki67+	 277 41009
101	0	0	Ki67+	 278 41296
102	0	0	Ki67+	 279 40856
103	0	0	Ki67+	 279 40954
104	0	0	Ki67+	 279 41028
105	0	0	Ki67+	 281 40843
106	0	0	Ki67+	 283 40809
107	0	0	Ki67+	 284 41140
108	0	0	Ki67+	 287 41251
109	0	0	Ki67+	 288 40937
110	0	0	Ki67+	 290 41071
111	0	0	Ki67+	 292 41201
112	0	0	Ki67+	 293 41179
113	0	0	Ki67+	 293 41230
114	0	0	Ki67+	 296 41097
115	0	0	Ki67+	 297 40912
116	0	0	Ki67+	 297 41009
117	0	0	Ki67+	 298 40766
118	0	0	Ki67+	 299 40880
119	0	0	Ki67+	 301 40984
120	0	0	Ki67+	 302 40717
121	0	0	Ki67+	 303 40747
122	0	0	Ki67+	 304 40641
123	0	0	Ki67+	 305 40684
124	0	0	Ki67+	 311 41182
125	0	0	Ki67+	 311 41209
126	0	0	Ki67+	 312 41046
127	0	0	Ki67+	 313 40868
128	0	0	Ki67+	 313 41124
129	0	0	Ki67+	 316 40675
130	0	0	Ki67+	 316 41330
131	0	0	Ki67+	 317 40551
132	0	0	Ki67+	 317 41085
133	0	0	Ki67+	 319 40630
134	0	0	Ki67+	 319 40908
135	0	0	Ki67+	 320 40817
136	0	0	Ki67+	 320 41015
137	0	0	Ki67+	 321 40948
138	0	0	Ki67+	 321 41005
139	0	0	Ki67+	 322 40578
140	0	0	Ki67+	 324 41298
141	0	0	Ki67+	 326 40706
142	0	0	Ki67+	 326 40772
143	0	0	Ki67+	 327 40734
144	0	0	Ki67+	 328 41053
145	0	0	Ki67+	 330 40605
146	0	0	Ki67+	 332 40641
147	0	0	Ki67+	 332 41104
148	0	0	Ki67+	 334 41327
149	0	0	Ki67+	 335 40673
150	0	0	Ki67+	 335 41132
151	0	0	Ki67+	 336 41261
152	0	0	Ki67+	 337 40888
153	0	0	Ki67+	 338 40753
154	0	0	Ki67+	 340 41082
155	0	0	Ki67+	 340 41272
156	0	0	Ki67+	 342 40951
157	0	0	Ki67+	 343 40789
158	0	0	Ki67+	 343 41202
159	0	0	Ki67+	 347 40661
160	0	0	Ki67+	 348 41066
161	0	0	Ki67+	 349 40583
162	0	0	Ki67+	 351 40924
163	0	0	Ki67+	 351 41309
164	0	0	Ki67+	 353 40722
165	0	0	Ki67+	 353 41032
166	0	0	Ki67+	 354 41231
167	0	0	Ki67+	 356 40939
168	0	0	Ki67+	 357 40633
169	0	0	Ki67+	 362 40691
170	0	0	Ki67+	 363 40621
171	0	0	Ki67+	 364 40904
172	0	0	Ki67+	 364 40988
173	0	0	Ki67+	 366 41279
174	0	0	Ki67+	 367 40660
175	0	0	Ki67+	 368 40678
176	0	0	Ki67+	 370 41253
177	0	0	Ki67+	 371 40783
178	0	0	Ki67+	 372 40643
179	0	0	Ki67+	 372 40938
180	0	0	Ki67+	 372 41110
181	0	0	Ki67+	 374 41311
182	0	0	Ki67+	 375 41194
183	0	0	Ki67+	 378 40886
184	0	0	Ki67+	 382 40770
185	0	0	Ki67+	 382 41143
186	0	0	Ki67+	 383 40597
187	0	0	Ki67+	 383 40639
188	0	0	Ki67+	 383 40907
189	0	0	Ki67+	 383 41286
190	0	0	Ki67+	 389 40574
191	0	0	Ki67+	 389 40874
192	0	0	Ki67+	 389 41156
193	0	0	Ki67+	 397 41108
194	0	0	Ki67+	 398 41299
195	0	0	Ki67+	 399 41122
196	0	0	Ki67+	 400 40552
197	0	0	Ki67+	 401 41089
198	0	0	Ki67+	 402 40822
199	0	0	Ki67+	 402 40855
200	0	0	Ki67+	 405 40595
201	0	0	Ki67+	 406 40746
202	0	0	Ki67+	 406 40841
203	0	0	Ki67+	 407 40812
204	0	0	Ki67+	 409 41009
205	0	0	Ki67+	 410 40983
206	0	0	Ki67+	 410 41030
207	0	0	Ki67+	 410 41066
208	0	0	Ki67+	 415 40944
209	0	0	Ki67+	 420 40553
210	0	0	Ki67+	 422 40797
211	0	0	Ki67+	 423 40723
212	0	0	Ki67+	 428 40815
213	0	0	Ki67+	 430 41006
214	0	0	Ki67+	 433 40969
215	0	0	Ki67+	 436 40950
216	0	0	Ki67+	 439 40779
217	0	0	Ki67+	 439 41271
218	0	0	Ki67+	 441 40641
219	0	0	Ki67+	 441 40983
220	0	0	Ki67+	 443 40912
221	0	0	Ki67+	 445 40745
222	0	0	Ki67+	 448 40878
223	0	0	Ki67+	 453 41168
224	0	0	Ki67+	 456 40963
225	0	0	Ki67+	 458 40947
226	0	0	Ki67+	 469 40822
227	0	0	Ki67+	 470 40925
228	0	0	Ki67+	 476 40672
229	0	0	Ki67+	 478 40640
230	0	0	Ki67+	 478 41221
231	0	0	Ki67+	 479 40896
232	0	0	Ki67+	 481 40791
233	0	0	Ki67+	 484 40848
234	0	0	Ki67+	 484 40877
235	0	0	Ki67+	 485 40922
236	0	0	Ki67+	 486 40584
237	0	0	Ki67+	 486 40737
238	0	0	Ki67+	 488 40602
239	0	0	Ki67+	 489 40548
240	0	0	Ki67+	 489 40769
241	0	0	Ki67+	 491 40664
242	0	0	Ki67+	 491 40702
243	0	0	Ki67+	 495 40568
244	0	0	Ki67+	 500 40824
245	0	0	Ki67+	 500 41145
246	0	0	Ki67+	 502 40626
247	0	0	Ki67+	 504 41196
248	0	0	Ki67+	 508 40667
249	0	0	Ki67+	 508 40717
250	0	0	Ki67+	 516 40650
251	0	0	Ki67+	 517 40593
252	0	0	Ki67+	 523 41075
253	0	0	Ki67+	 526 40758
254	0	0	Ki67+	 531 40682
255	0	0	Ki67+	 533 40656
256	0	0	Ki67+	 536 40718
257	0	0	Ki67+	 538 40774
258	0	0	Ki67+	 544 40609
259	0	0	Ki67+	 548 40710
260	0	0	Ki67+	 557 40625
261	0	0	Ki67+	 557 40646
262	0	0	Ki67+	 559 40706
263	0	0	Ki67+	 560 40601
264	0	0	Ki67+	 562 40675
265	0	0	Ki67+	 576 40683
266	0	0	Ki67+	 581 40581
267	0	0	Ki67+	 582 40917
268	0	0	Ki67+	 589 40605
269	0	0	Ki67+	 593 40579
270	0	0	Ki67+	 620 41001
271	0	0	Ki67+	 639 41328
272	0	0	Ki67+	 650 40981
273	0	0	Ki67+	 653 41114
274	0	0	Ki67+	 654 41188
275	0	0	Ki67+	 656 41211
276	0	0	Ki67+	 656 41274
277	0	0	Ki67+	 657 41078
278	0	0	Ki67+	 660 41239
279	0	0	Ki67+	 666 41101
280	0	0	Ki67+	 669 40978
281	0	0	Ki67+	 671 41049
282	0	0	Ki67+	 673 41282
283	0	0	Ki67+	 676 41132
284	0	0	Ki67+	 676 41228
285	0	0	Ki67+	 680 41089
286	0	0	Ki67+	 684 41124
287	0	0	Ki67+	 690 41270
288	0	0	Ki67+	 701 40862
289	0	0	Ki67+	 702 41149
290	0	0	Ki67+	 703 41237
291	0	0	Ki67+	 705 40840
292	0	0	Ki67+	 743 41294
293	0	0	Ki67+	 745 41162
294	0	0	Ki67+	 751 40815
295	0	0	Ki67+	 754 41129
296	0	0	Ki67+	 758 41196
297	0	0	Ki67+	 758 41343
298	0	0	Ki67+	 762 41050
299	0	0	Ki67+	 763 41245
300	0	0	Ki67+	 765 40945
301	0	0	Ki67+	 765 41021
302	0	0	Ki67+	 767 41281
303	0	0	Ki67+	 768 41324
304	0	0	Ki67+	 771 41206
305	0	0	Ki67+	 775 41093
306	0	0	Ki67+	 778 41188
307	0	0	Ki67+	 783 41314
308	0	0	Ki67+	 785 41128
309	0	0	Ki67+	 786 41052
310	0	0	Ki67+	 787 41081
311	0	0	Ki67+	 789 41029
312	0	0	Ki67+	 828 40924
313	0	0	Ki67+	 846 41171
314	0	0	Ki67+	 860 41127
315	0	0	Ki67+	 868 41155
316	0	0	Ki67+	 880 41154
317	0	0	Ki67+	 885 41172
318	0	0	Ki67+	 890 41113
319	0	0	Ki67+	 891 41032
320	0	0	Ki67+	 894 41205
321	0	0	Ki67+	 895 41331
322	0	0	Ki67+	 119 41992
323	0	0	Ki67+	 138 41968
324	0	0	Ki67+	 150 41927
325	0	0	Ki67+	 163 41938
326	0	0	Ki67+	 236 41771
327	0	0	Ki67+	 247 41740
328	0	0	Ki67+	 257 41551
329	0	0	Ki67+	 260 41472
330	0	0	Ki67+	 261 41738
331	0	0	Ki67+	 265 41496
332	0	0	Ki67+	 265 41611
333	0	0	Ki67+	 269 41712
334	0	0	Ki67+	 270 41425
335	0	0	Ki67+	 270 42130
336	0	0	Ki67+	 273 41441
337	0	0	Ki67+	 273 41537
338	0	0	Ki67+	 276 41669
339	0	0	Ki67+	 282 41407
340	0	0	Ki67+	 290 41395
341	0	0	Ki67+	 291 41471
342	0	0	Ki67+	 291 41973
343	0	0	Ki67+	 293 41692
344	0	0	Ki67+	 295 41619
345	0	0	Ki67+	 295 41646
346	0	0	Ki67+	 295 42029
347	0	0	Ki67+	 297 42129
348	0	0	Ki67+	 299 41544
349	0	0	Ki67+	 300 41566
350	0	0	Ki67+	 303 41452
351	0	0	Ki67+	 304 41430
352	0	0	Ki67+	 305 41671
353	0	0	Ki67+	 305 41997
354	0	0	Ki67+	 307 42066
355	0	0	Ki67+	 310 41593
356	0	0	Ki67+	 314 41415
357	0	0	Ki67+	 316 41362
358	0	0	Ki67+	 317 41625
359	0	0	Ki67+	 321 41389
360	0	0	Ki67+	 322 42038
361	0	0	Ki67+	 328 41576
362	0	0	Ki67+	 329 41353
363	0	0	Ki67+	 329 41529
364	0	0	Ki67+	 333 41969
365	0	0	Ki67+	 334 41989
366	0	0	Ki67+	 340 42036
367	0	0	Ki67+	 343 42131
368	0	0	Ki67+	 346 42109
369	0	0	Ki67+	 347 41554
370	0	0	Ki67+	 347 42017
371	0	0	Ki67+	 349 41910
372	0	0	Ki67+	 351 41450
373	0	0	Ki67+	 353 41420
374	0	0	Ki67+	 354 41495
375	0	0	Ki67+	 355 41520
376	0	0	Ki67+	 356 41867
377	0	0	Ki67+	 358 41993
378	0	0	Ki67+	 358 42043
379	0	0	Ki67+	 359 42080
380	0	0	Ki67+	 361 41946
381	0	0	Ki67+	 362 41351
382	0	0	Ki67+	 362 42098
383	0	0	Ki67+	 364 41843
384	0	0	Ki67+	 366 41856
385	0	0	Ki67+	 369 41446
386	0	0	Ki67+	 369 41466
387	0	0	Ki67+	 370 41430
388	0	0	Ki67+	 370 41812
389	0	0	Ki67+	 371 41892
390	0	0	Ki67+	 371 42067
391	0	0	Ki67+	 373 41795
392	0	0	Ki67+	 375 42010
393	0	0	Ki67+	 377 41403
394	0	0	Ki67+	 378 41774
395	0	0	Ki67+	 381 42042
396	0	0	Ki67+	 386 41381
397	0	0	Ki67+	 394 41445
398	0	0	Ki67+	 394 41754
399	0	0	Ki67+	 398 41357
400	0	0	Ki67+	 398 42007
401	0	0	Ki67+	 402 42019
402	0	0	Ki67+	 404 41952
403	0	0	Ki67+	 405 41716
404	0	0	Ki67+	 412 41729
405	0	0	Ki67+	 412 41978
406	0	0	Ki67+	 417 41696
407	0	0	Ki67+	 421 41672
408	0	0	Ki67+	 422 41611
409	0	0	Ki67+	 424 41903
410	0	0	Ki67+	 426 41924
411	0	0	Ki67+	 428 41802
412	0	0	Ki67+	 428 42124
413	0	0	Ki67+	 431 41871
414	0	0	Ki67+	 432 41856
415	0	0	Ki67+	 432 41895
416	0	0	Ki67+	 436 41826
417	0	0	Ki67+	 442 41558
418	0	0	Ki67+	 442 42093
419	0	0	Ki67+	 443 41869
420	0	0	Ki67+	 444 41707
421	0	0	Ki67+	 445 41723
422	0	0	Ki67+	 445 41859
423	0	0	Ki67+	 445 42106
424	0	0	Ki67+	 451 41754
425	0	0	Ki67+	 452 41798
426	0	0	Ki67+	 452 41824
427	0	0	Ki67+	 461 41411
428	0	0	Ki67+	 462 42036
429	0	0	Ki67+	 466 42067
430	0	0	Ki67+	 470 41839
431	0	0	Ki67+	 473 41646
432	0	0	Ki67+	 477 42112
433	0	0	Ki67+	 481 42006
434	0	0	Ki67+	 491 42029
435	0	0	Ki67+	 495 41843
436	0	0	Ki67+	 502 42014
437	0	0	Ki67+	 507 42027
438	0	0	Ki67+	 516 41962
439	0	0	Ki67+	 517 41982
440	0	0	Ki67+	 523 42022
441	0	0	Ki67+	 523 42124
442	0	0	Ki67+	 524 41921
443	0	0	Ki67+	 533 41972
444	0	0	Ki67+	 534 41890
445	0	0	Ki67+	 538 41728
446	0	0	Ki67+	 538 42065
447	0	0	Ki67+	 542 41831
448	0	0	Ki67+	 542 41925
449	0	0	Ki67+	 543 41671
450	0	0	Ki67+	 547 41747
451	0	0	Ki67+	 547 41945
452	0	0	Ki67+	 548 41769
453	0	0	Ki67+	 549 41622
454	0	0	Ki67+	 550 41578
455	0	0	Ki67+	 550 41875
456	0	0	Ki67+	 550 42045
457	0	0	Ki67+	 551 41642
458	0	0	Ki67+	 551 41653
459	0	0	Ki67+	 551 42060
460	0	0	Ki67+	 553 42092
461	0	0	Ki67+	 558 41812
462	0	0	Ki67+	 560 41691
463	0	0	Ki67+	 562 41732
464	0	0	Ki67+	 569 41945
465	0	0	Ki67+	 570 41364
466	0	0	Ki67+	 570 41601
467	0	0	Ki67+	 570 41884
468	0	0	Ki67+	 572 41982
469	0	0	Ki67+	 573 41667
470	0	0	Ki67+	 573 41843
471	0	0	Ki67+	 576 41719
472	0	0	Ki67+	 580 41784
473	0	0	Ki67+	 582 41824
474	0	0	Ki67+	 582 41864
475	0	0	Ki67+	 582 41912
476	0	0	Ki67+	 584 41543
477	0	0	Ki67+	 589 41993
478	0	0	Ki67+	 590 41639
479	0	0	Ki67+	 591 41767
480	0	0	Ki67+	 592 41565
481	0	0	Ki67+	 593 41815
482	0	0	Ki67+	 594 41731
483	0	0	Ki67+	 596 42124
484	0	0	Ki67+	 597 41528
485	0	0	Ki67+	 599 41891
486	0	0	Ki67+	 600 41842
487	0	0	Ki67+	 602 41442
488	0	0	Ki67+	 604 41503
489	0	0	Ki67+	 604 41652
490	0	0	Ki67+	 604 41693
491	0	0	Ki67+	 605 41422
492	0	0	Ki67+	 605 41931
493	0	0	Ki67+	 606 41669
494	0	0	Ki67+	 607 41592
495	0	0	Ki67+	 608 41950
496	0	0	Ki67+	 610 41478
497	0	0	Ki67+	 610 41978
498	0	0	Ki67+	 611 41403
499	0	0	Ki67+	 611 41801
500	0	0	Ki67+	 612 41533
501	0	0	Ki67+	 613 41864
502	0	0	Ki67+	 613 42052
503	0	0	Ki67+	 615 41495
504	0	0	Ki67+	 616 41925
505	0	0	Ki67+	 619 41742
506	0	0	Ki67+	 623 41350
507	0	0	Ki67+	 625 41433
508	0	0	Ki67+	 626 41397
509	0	0	Ki67+	 626 41817
510	0	0	Ki67+	 629 41462
511	0	0	Ki67+	 631 41778
512	0	0	Ki67+	 642 41864
513	0	0	Ki67+	 642 41910
514	0	0	Ki67+	 644 41759
515	0	0	Ki67+	 644 41812
516	0	0	Ki67+	 646 41853
517	0	0	Ki67+	 646 41878
518	0	0	Ki67+	 646 41929
519	0	0	Ki67+	 647 41961
520	0	0	Ki67+	 649 41716
521	0	0	Ki67+	 655 41361
522	0	0	Ki67+	 660 42143
523	0	0	Ki67+	 664 41833
524	0	0	Ki67+	 665 42004
525	0	0	Ki67+	 667 41589
526	0	0	Ki67+	 667 41866
527	0	0	Ki67+	 670 41896
528	0	0	Ki67+	 671 42106
529	0	0	Ki67+	 672 41548
530	0	0	Ki67+	 675 42131
531	0	0	Ki67+	 676 41845
532	0	0	Ki67+	 678 41469
533	0	0	Ki67+	 678 41492
534	0	0	Ki67+	 682 41519
535	0	0	Ki67+	 683 41562
536	0	0	Ki67+	 683 41578
537	0	0	Ki67+	 688 41844
538	0	0	Ki67+	 689 41604
539	0	0	Ki67+	 689 41882
540	0	0	Ki67+	 692 41450
541	0	0	Ki67+	 692 41477
542	0	0	Ki67+	 694 41815
543	0	0	Ki67+	 695 41903
544	0	0	Ki67+	 701 41421
545	0	0	Ki67+	 707 41865
546	0	0	Ki67+	 709 42119
547	0	0	Ki67+	 710 41515
548	0	0	Ki67+	 713 41462
549	0	0	Ki67+	 715 41478
550	0	0	Ki67+	 716 41547
551	0	0	Ki67+	 718 41598
552	0	0	Ki67+	 718 41838
553	0	0	Ki67+	 719 41408
554	0	0	Ki67+	 719 41884
555	0	0	Ki67+	 719 42105
556	0	0	Ki67+	 724 41792
557	0	0	Ki67+	 724 42075
558	0	0	Ki67+	 727 41506
559	0	0	Ki67+	 728 42006
560	0	0	Ki67+	 729 41412
561	0	0	Ki67+	 729 42132
562	0	0	Ki67+	 730 41753
563	0	0	Ki67+	 730 42031
564	0	0	Ki67+	 734 41830
565	0	0	Ki67+	 734 41854
566	0	0	Ki67+	 737 41455
567	0	0	Ki67+	 737 41988
568	0	0	Ki67+	 738 42090
569	0	0	Ki67+	 739 42047
570	0	0	Ki67+	 740 41391
571	0	0	Ki67+	 740 41539
572	0	0	Ki67+	 742 41497
573	0	0	Ki67+	 742 41789
574	0	0	Ki67+	 743 41571
575	0	0	Ki67+	 745 41720
576	0	0	Ki67+	 745 41811
577	0	0	Ki67+	 748 41460
578	0	0	Ki67+	 750 41396
579	0	0	Ki67+	 753 41834
580	0	0	Ki67+	 754 41964
581	0	0	Ki67+	 760 41766
582	0	0	Ki67+	 761 41800
583	0	0	Ki67+	 763 41365
584	0	0	Ki67+	 765 41936
585	0	0	Ki67+	 766 41747
586	0	0	Ki67+	 766 42040
587	0	0	Ki67+	 767 41566
588	0	0	Ki67+	 767 41779
589	0	0	Ki67+	 767 41961
590	0	0	Ki67+	 777 41921
591	0	0	Ki67+	 779 42004
592	0	0	Ki67+	 780 41900
593	0	0	Ki67+	 781 41765
594	0	0	Ki67+	 781 41879
595	0	0	Ki67+	 782 41709
596	0	0	Ki67+	 785 41514
597	0	0	Ki67+	 785 41741
598	0	0	Ki67+	 789 41982
599	0	0	Ki67+	 793 41875
600	0	0	Ki67+	 794 41563
601	0	0	Ki67+	 797 41950
602	0	0	Ki67+	 799 41547
603	0	0	Ki67+	 801 41596
604	0	0	Ki67+	 803 41454
605	0	0	Ki67+	 810 41467
606	0	0	Ki67+	 810 41494
607	0	0	Ki67+	 810 41708
608	0	0	Ki67+	 810 41842
609	0	0	Ki67+	 811 41697
610	0	0	Ki67+	 811 41856
611	0	0	Ki67+	 814 41582
612	0	0	Ki67+	 815 41525
613	0	0	Ki67+	 817 41556
614	0	0	Ki67+	 817 41604
615	0	0	Ki67+	 820 41882
616	0	0	Ki67+	 820 41906
617	0	0	Ki67+	 821 42043
618	0	0	Ki67+	 825 42139
619	0	0	Ki67+	 827 41362
620	0	0	Ki67+	 827 41510
621	0	0	Ki67+	 827 41673
622	0	0	Ki67+	 829 41929
623	0	0	Ki67+	 830 42110
624	0	0	Ki67+	 832 41593
625	0	0	Ki67+	 833 41412
626	0	0	Ki67+	 834 41835
627	0	0	Ki67+	 835 41663
628	0	0	Ki67+	 838 41645
629	0	0	Ki67+	 839 42085
630	0	0	Ki67+	 840 41519
631	0	0	Ki67+	 842 41787
632	0	0	Ki67+	 842 41816
633	0	0	Ki67+	 843 41766
634	0	0	Ki67+	 843 41869
635	0	0	Ki67+	 844 41898
636	0	0	Ki67+	 845 41596
637	0	0	Ki67+	 846 41571
638	0	0	Ki67+	 847 42121
639	0	0	Ki67+	 848 41617
640	0	0	Ki67+	 858 42088
641	0	0	Ki67+	 860 41752
642	0	0	Ki67+	 861 42015
643	0	0	Ki67+	 867 41724
644	0	0	Ki67+	 871 42029
645	0	0	Ki67+	 873 42139
646	0	0	Ki67+	 875 42015
647	0	0	Ki67+	 876 42046
648	0	0	Ki67+	 885 41982
649	0	0	Ki67+	 886 41724
650	0	0	Ki67+	 887 42108
651	0	0	Ki67+	 890 41953
652	0	0	Ki67+	 893 42082
653	0	0	Ki67+	 99 42639
654	0	0	Ki67+	 103 42504
655	0	0	Ki67+	 106 42489
656	0	0	Ki67+	 136 42518
657	0	0	Ki67+	 141 42411
658	0	0	Ki67+	 147 42351
659	0	0	Ki67+	 155 42482
660	0	0	Ki67+	 157 42453
661	0	0	Ki67+	 164 42311
662	0	0	Ki67+	 166 42515
663	0	0	Ki67+	 166 42593
664	0	0	Ki67+	 166 42661
665	0	0	Ki67+	 169 42623
666	0	0	Ki67+	 171 42474
667	0	0	Ki67+	 171 42565
668	0	0	Ki67+	 175 42411
669	0	0	Ki67+	 176 42546
670	0	0	Ki67+	 178 42321
671	0	0	Ki67+	 185 42918
672	0	0	Ki67+	 189 42929
673	0	0	Ki67+	 191 42259
674	0	0	Ki67+	 191 42377
675	0	0	Ki67+	 195 42360
676	0	0	Ki67+	 203 42880
677	0	0	Ki67+	 205 42286
678	0	0	Ki67+	 207 42475
679	0	0	Ki67+	 208 42257
680	0	0	Ki67+	 208 42487
681	0	0	Ki67+	 214 42835
682	0	0	Ki67+	 215 42864
683	0	0	Ki67+	 217 42391
684	0	0	Ki67+	 218 42820
685	0	0	Ki67+	 219 42409
686	0	0	Ki67+	 223 42226
687	0	0	Ki67+	 224 42892
688	0	0	Ki67+	 229 42922
689	0	0	Ki67+	 230 42801
690	0	0	Ki67+	 236 42254
691	0	0	Ki67+	 236 42266
692	0	0	Ki67+	 236 42379
693	0	0	Ki67+	 244 42198
694	0	0	Ki67+	 245 42331
695	0	0	Ki67+	 248 42817
696	0	0	Ki67+	 250 42176
697	0	0	Ki67+	 251 42541
698	0	0	Ki67+	 255 42586
699	0	0	Ki67+	 257 42158
700	0	0	Ki67+	 259 42362
701	0	0	Ki67+	 264 42566
702	0	0	Ki67+	 268 42620
703	0	0	Ki67+	 271 42590
704	0	0	Ki67+	 273 42855
705	0	0	Ki67+	 275 42484
706	0	0	Ki67+	 275 42648
707	0	0	Ki67+	 276 42330
708	0	0	Ki67+	 277 42549
709	0	0	Ki67+	 279 42669
710	0	0	Ki67+	 280 42529
711	0	0	Ki67+	 283 42688
712	0	0	Ki67+	 285 42623
713	0	0	Ki67+	 285 42828
714	0	0	Ki67+	 287 42849
715	0	0	Ki67+	 288 42469
716	0	0	Ki67+	 292 42432
717	0	0	Ki67+	 293 42292
718	0	0	Ki67+	 296 42873
719	0	0	Ki67+	 300 42240
720	0	0	Ki67+	 302 42528
721	0	0	Ki67+	 303 42194
722	0	0	Ki67+	 305 42690
723	0	0	Ki67+	 305 42910
724	0	0	Ki67+	 308 42658
725	0	0	Ki67+	 309 42215
726	0	0	Ki67+	 309 42375
727	0	0	Ki67+	 310 42930
728	0	0	Ki67+	 311 42500
729	0	0	Ki67+	 313 42416
730	0	0	Ki67+	 319 42160
731	0	0	Ki67+	 319 42436
732	0	0	Ki67+	 325 42182
733	0	0	Ki67+	 329 42681
734	0	0	Ki67+	 337 42360
735	0	0	Ki67+	 337 42451
736	0	0	Ki67+	 339 42148
737	0	0	Ki67+	 339 42371
738	0	0	Ki67+	 342 42644
739	0	0	Ki67+	 343 42925
740	0	0	Ki67+	 344 42316
741	0	0	Ki67+	 347 42663
742	0	0	Ki67+	 352 42498
743	0	0	Ki67+	 354 42633
744	0	0	Ki67+	 355 42574
745	0	0	Ki67+	 356 42860
746	0	0	Ki67+	 357 42249
747	0	0	Ki67+	 357 42356
748	0	0	Ki67+	 358 42285
749	0	0	Ki67+	 358 42330
750	0	0	Ki67+	 359 42892
751	0	0	Ki67+	 360 42407
752	0	0	Ki67+	 364 42228
753	0	0	Ki67+	 365 42299
754	0	0	Ki67+	 371 42316
755	0	0	Ki67+	 373 42598
756	0	0	Ki67+	 378 42830
757	0	0	Ki67+	 380 42214
758	0	0	Ki67+	 380 42240
759	0	0	Ki67+	 380 42386
760	0	0	Ki67+	 382 42190
761	0	0	Ki67+	 382 42612
762	0	0	Ki67+	 384 42794
763	0	0	Ki67+	 385 42866
764	0	0	Ki67+	 386 42751
765	0	0	Ki67+	 394 42282
766	0	0	Ki67+	 397 42828
767	0	0	Ki67+	 399 42770
768	0	0	Ki67+	 399 42890
769	0	0	Ki67+	 400 42738
770	0	0	Ki67+	 401 42188
771	0	0	Ki67+	 402 42908
772	0	0	Ki67+	 403 42158
773	0	0	Ki67+	 403 42235
774	0	0	Ki67+	 403 42545
775	0	0	Ki67+	 403 42609
776	0	0	Ki67+	 404 42482
777	0	0	Ki67+	 408 42180
778	0	0	Ki67+	 409 42205
779	0	0	Ki67+	 409 42750
780	0	0	Ki67+	 409 42801
781	0	0	Ki67+	 417 42884
782	0	0	Ki67+	 418 42831
783	0	0	Ki67+	 419 42715
784	0	0	Ki67+	 419 42858
785	0	0	Ki67+	 420 42154
786	0	0	Ki67+	 423 42215
787	0	0	Ki67+	 428 42648
788	0	0	Ki67+	 429 42471
789	0	0	Ki67+	 431 42853
790	0	0	Ki67+	 432 42673
791	0	0	Ki67+	 434 42942
792	0	0	Ki67+	 435 42700
793	0	0	Ki67+	 440 42793
794	0	0	Ki67+	 442 42753
795	0	0	Ki67+	 443 42627
796	0	0	Ki67+	 449 42822
797	0	0	Ki67+	 452 42333
798	0	0	Ki67+	 452 42397
799	0	0	Ki67+	 459 42723
800	0	0	Ki67+	 461 42779
801	0	0	Ki67+	 464 42304
802	0	0	Ki67+	 468 42361
803	0	0	Ki67+	 469 42441
804	0	0	Ki67+	 470 42313
805	0	0	Ki67+	 475 42753
806	0	0	Ki67+	 477 42417
807	0	0	Ki67+	 477 42771
808	0	0	Ki67+	 480 42866
809	0	0	Ki67+	 481 42378
810	0	0	Ki67+	 481 42788
811	0	0	Ki67+	 486 42592
812	0	0	Ki67+	 487 42295
813	0	0	Ki67+	 489 42752
814	0	0	Ki67+	 490 42228
815	0	0	Ki67+	 490 42346
816	0	0	Ki67+	 493 42466
817	0	0	Ki67+	 495 42278
818	0	0	Ki67+	 496 42832
819	0	0	Ki67+	 501 42192
820	0	0	Ki67+	 501 42318
821	0	0	Ki67+	 501 42391
822	0	0	Ki67+	 503 42695
823	0	0	Ki67+	 504 42352
824	0	0	Ki67+	 506 42729
825	0	0	Ki67+	 508 42425
826	0	0	Ki67+	 508 42442
827	0	0	Ki67+	 509 42235
828	0	0	Ki67+	 512 42580
829	0	0	Ki67+	 518 42357
830	0	0	Ki67+	 518 42626
831	0	0	Ki67+	 519 42167
832	0	0	Ki67+	 519 42476
833	0	0	Ki67+	 520 42218
834	0	0	Ki67+	 523 42699
835	0	0	Ki67+	 524 42677
836	0	0	Ki67+	 531 42397
837	0	0	Ki67+	 534 42156
838	0	0	Ki67+	 535 42449
839	0	0	Ki67+	 542 42607
840	0	0	Ki67+	 545 42582
841	0	0	Ki67+	 546 42343
842	0	0	Ki67+	 547 42625
843	0	0	Ki67+	 548 42406
844	0	0	Ki67+	 549 42371
845	0	0	Ki67+	 549 42932
846	0	0	Ki67+	 551 42914
847	0	0	Ki67+	 553 42855
848	0	0	Ki67+	 553 42886
849	0	0	Ki67+	 557 42391
850	0	0	Ki67+	 561 42816
851	0	0	Ki67+	 567 42336
852	0	0	Ki67+	 567 42376
853	0	0	Ki67+	 567 42857
854	0	0	Ki67+	 568 42794
855	0	0	Ki67+	 569 42626
856	0	0	Ki67+	 572 42601
857	0	0	Ki67+	 574 42588
858	0	0	Ki67+	 575 42313
859	0	0	Ki67+	 578 42358
860	0	0	Ki67+	 580 42538
861	0	0	Ki67+	 581 42888
862	0	0	Ki67+	 586 42283
863	0	0	Ki67+	 586 42928
864	0	0	Ki67+	 594 42242
865	0	0	Ki67+	 594 42570
866	0	0	Ki67+	 594 42830
867	0	0	Ki67+	 599 42306
868	0	0	Ki67+	 599 42880
869	0	0	Ki67+	 600 42254
870	0	0	Ki67+	 600 42325
871	0	0	Ki67+	 602 42506
872	0	0	Ki67+	 603 42576
873	0	0	Ki67+	 604 42290
874	0	0	Ki67+	 605 42711
875	0	0	Ki67+	 605 42775
876	0	0	Ki67+	 605 42898
877	0	0	Ki67+	 609 42209
878	0	0	Ki67+	 611 42864
879	0	0	Ki67+	 612 42538
880	0	0	Ki67+	 612 42727
881	0	0	Ki67+	 614 42420
882	0	0	Ki67+	 616 42926
883	0	0	Ki67+	 619 42284
884	0	0	Ki67+	 620 42456
885	0	0	Ki67+	 625 42230
886	0	0	Ki67+	 625 42618
887	0	0	Ki67+	 627 42939
888	0	0	Ki67+	 628 42181
889	0	0	Ki67+	 628 42913
890	0	0	Ki67+	 631 42545
891	0	0	Ki67+	 631 42734
892	0	0	Ki67+	 636 42355
893	0	0	Ki67+	 636 42465
894	0	0	Ki67+	 636 42668
895	0	0	Ki67+	 637 42682
896	0	0	Ki67+	 637 42838
897	0	0	Ki67+	 638 42165
898	0	0	Ki67+	 638 42208
899	0	0	Ki67+	 638 42271
900	0	0	Ki67+	 640 42438
901	0	0	Ki67+	 640 42781
902	0	0	Ki67+	 641 42257
903	0	0	Ki67+	 644 42812
904	0	0	Ki67+	 648 42228
905	0	0	Ki67+	 648 42632
906	0	0	Ki67+	 650 42716
907	0	0	Ki67+	 651 42655
908	0	0	Ki67+	 652 42437
909	0	0	Ki67+	 654 42683
910	0	0	Ki67+	 655 42365
911	0	0	Ki67+	 656 42315
912	0	0	Ki67+	 657 42238
913	0	0	Ki67+	 657 42295
914	0	0	Ki67+	 658 42606
915	0	0	Ki67+	 662 42178
916	0	0	Ki67+	 664 42382
917	0	0	Ki67+	 670 42224
918	0	0	Ki67+	 670 42398
919	0	0	Ki67+	 670 42593
920	0	0	Ki67+	 672 42160
921	0	0	Ki67+	 672 42255
922	0	0	Ki67+	 675 42285
923	0	0	Ki67+	 676 42339
924	0	0	Ki67+	 676 42624
925	0	0	Ki67+	 677 42571
926	0	0	Ki67+	 677 42708
927	0	0	Ki67+	 679 42938
928	0	0	Ki67+	 683 42233
929	0	0	Ki67+	 684 42396
930	0	0	Ki67+	 684 42798
931	0	0	Ki67+	 688 42311
932	0	0	Ki67+	 695 42614
933	0	0	Ki67+	 696 42755
934	0	0	Ki67+	 697 42549
935	0	0	Ki67+	 698 42371
936	0	0	Ki67+	 700 42193
937	0	0	Ki67+	 700 42258
938	0	0	Ki67+	 701 42283
939	0	0	Ki67+	 702 42429
940	0	0	Ki67+	 702 42822
941	0	0	Ki67+	 705 42155
942	0	0	Ki67+	 708 42770
943	0	0	Ki67+	 708 42910
944	0	0	Ki67+	 710 42886
945	0	0	Ki67+	 712 42520
946	0	0	Ki67+	 714 42165
947	0	0	Ki67+	 714 42582
948	0	0	Ki67+	 719 42854
949	0	0	Ki67+	 723 42389
950	0	0	Ki67+	 724 42540
951	0	0	Ki67+	 727 42185
952	0	0	Ki67+	 728 42786
953	0	0	Ki67+	 729 42737
954	0	0	Ki67+	 730 42909
955	0	0	Ki67+	 731 42583
956	0	0	Ki67+	 732 42686
957	0	0	Ki67+	 732 42804
958	0	0	Ki67+	 734 42385
959	0	0	Ki67+	 734 42503
960	0	0	Ki67+	 734 42938
961	0	0	Ki67+	 737 42531
962	0	0	Ki67+	 739 42308
963	0	0	Ki67+	 740 42407
964	0	0	Ki67+	 742 42711
965	0	0	Ki67+	 743 42884
966	0	0	Ki67+	 744 42548
967	0	0	Ki67+	 745 42790
968	0	0	Ki67+	 748 42351
969	0	0	Ki67+	 749 42869
970	0	0	Ki67+	 751 42833
971	0	0	Ki67+	 756 42387
972	0	0	Ki67+	 756 42486
973	0	0	Ki67+	 760 42533
974	0	0	Ki67+	 761 42752
975	0	0	Ki67+	 762 42266
976	0	0	Ki67+	 763 42876
977	0	0	Ki67+	 764 42306
978	0	0	Ki67+	 764 42768
979	0	0	Ki67+	 765 42929
980	0	0	Ki67+	 766 42726
981	0	0	Ki67+	 766 42807
982	0	0	Ki67+	 770 42696
983	0	0	Ki67+	 773 42344
984	0	0	Ki67+	 780 42522
985	0	0	Ki67+	 782 42221
986	0	0	Ki67+	 783 42773
987	0	0	Ki67+	 786 42294
988	0	0	Ki67+	 788 42796
989	0	0	Ki67+	 789 42276
990	0	0	Ki67+	 790 42339
991	0	0	Ki67+	 793 42690
992	0	0	Ki67+	 796 42194
993	0	0	Ki67+	 797 42470
994	0	0	Ki67+	 798 42719
995	0	0	Ki67+	 803 42772
996	0	0	Ki67+	 806 42454
997	0	0	Ki67+	 806 42507
998	0	0	Ki67+	 807 42219
999	0	0	Ki67+	 807 42517
1000	0	0	Ki67+	 808 42145
1001	0	0	Ki67+	 811 42304
1002	0	0	Ki67+	 812 42268
1003	0	0	Ki67+	 816 42935
1004	0	0	Ki67+	 817 42442
1005	0	0	Ki67+	 817 42693
1006	0	0	Ki67+	 818 42319
1007	0	0	Ki67+	 820 42510
1008	0	0	Ki67+	 821 42210
1009	0	0	Ki67+	 826 42270
1010	0	0	Ki67+	 826 42709
1011	0	0	Ki67+	 827 42662
1012	0	0	Ki67+	 829 42301
1013	0	0	Ki67+	 829 42468
1014	0	0	Ki67+	 829 42726
1015	0	0	Ki67+	 832 42240
1016	0	0	Ki67+	 835 42413
1017	0	0	Ki67+	 836 42695
1018	0	0	Ki67+	 837 42266
1019	0	0	Ki67+	 838 42171
1020	0	0	Ki67+	 839 42430
1021	0	0	Ki67+	 839 42502
1022	0	0	Ki67+	 840 42459
1023	0	0	Ki67+	 842 42683
1024	0	0	Ki67+	 843 42297
1025	0	0	Ki67+	 843 42651
1026	0	0	Ki67+	 844 42880
1027	0	0	Ki67+	 851 42933
1028	0	0	Ki67+	 853 42244
1029	0	0	Ki67+	 854 42900
1030	0	0	Ki67+	 855 42846
1031	0	0	Ki67+	 857 42266
1032	0	0	Ki67+	 857 42287
1033	0	0	Ki67+	 858 42157
1034	0	0	Ki67+	 858 42860
1035	0	0	Ki67+	 862 42757
1036	0	0	Ki67+	 862 42884
1037	0	0	Ki67+	 865 42181
1038	0	0	Ki67+	 867 42634
1039	0	0	Ki67+	 868 42474
1040	0	0	Ki67+	 868 42893
1041	0	0	Ki67+	 871 42399
1042	0	0	Ki67+	 873 42199
1043	0	0	Ki67+	 874 42167
1044	0	0	Ki67+	 874 42724
1045	0	0	Ki67+	 875 42775
1046	0	0	Ki67+	 875 42791
1047	0	0	Ki67+	 876 42241
1048	0	0	Ki67+	 882 42569
1049	0	0	Ki67+	 882 42827
1050	0	0	Ki67+	 883 42456
1051	0	0	Ki67+	 887 42608
1052	0	0	Ki67+	 890 42427
1053	0	0	Ki67+	 891 42181
1054	0	0	Ki67+	 892 42216
1055	0	0	Ki67+	 892 42747
1056	0	0	Ki67+	 894 42162
1057	0	0	Ki67+	 894 42442
1058	0	0	Ki67+	 894 42813
1059	0	0	Ki67+	 209 43095
1060	0	0	Ki67+	 213 43152
1061	0	0	Ki67+	 215 43002
1062	0	0	Ki67+	 218 43037
1063	0	0	Ki67+	 218 43108
1064	0	0	Ki67+	 219 43017
1065	0	0	Ki67+	 220 43192
1066	0	0	Ki67+	 221 43178
1067	0	0	Ki67+	 221 43235
1068	0	0	Ki67+	 225 42961
1069	0	0	Ki67+	 229 43068
1070	0	0	Ki67+	 232 43152
1071	0	0	Ki67+	 233 43091
1072	0	0	Ki67+	 240 42959
1073	0	0	Ki67+	 242 43247
1074	0	0	Ki67+	 250 42989
1075	0	0	Ki67+	 250 43182
1076	0	0	Ki67+	 250 43281
1077	0	0	Ki67+	 256 43325
1078	0	0	Ki67+	 265 43339
1079	0	0	Ki67+	 272 43356
1080	0	0	Ki67+	 282 43170
1081	0	0	Ki67+	 289 43031
1082	0	0	Ki67+	 294 43221
1083	0	0	Ki67+	 294 43281
1084	0	0	Ki67+	 300 42978
1085	0	0	Ki67+	 301 43136
1086	0	0	Ki67+	 301 43324
1087	0	0	Ki67+	 304 43107
1088	0	0	Ki67+	 304 43158
1089	0	0	Ki67+	 307 43265
1090	0	0	Ki67+	 310 43088
1091	0	0	Ki67+	 312 43194
1092	0	0	Ki67+	 313 42984
1093	0	0	Ki67+	 313 43067
1094	0	0	Ki67+	 315 42961
1095	0	0	Ki67+	 315 43044
1096	0	0	Ki67+	 317 43286
1097	0	0	Ki67+	 317 43506
1098	0	0	Ki67+	 317 43555
1099	0	0	Ki67+	 321 42999
1100	0	0	Ki67+	 322 43242
1101	0	0	Ki67+	 324 43266
1102	0	0	Ki67+	 327 43436
1103	0	0	Ki67+	 335 43303
1104	0	0	Ki67+	 335 43534
1105	0	0	Ki67+	 343 43456
1106	0	0	Ki67+	 344 43330
1107	0	0	Ki67+	 346 43394
1108	0	0	Ki67+	 348 43636
1109	0	0	Ki67+	 356 43344
1110	0	0	Ki67+	 359 43381
1111	0	0	Ki67+	 366 43444
1112	0	0	Ki67+	 367 43415
1113	0	0	Ki67+	 369 43471
1114	0	0	Ki67+	 377 42974
1115	0	0	Ki67+	 382 43450
1116	0	0	Ki67+	 390 43068
1117	0	0	Ki67+	 390 43485
1118	0	0	Ki67+	 417 43059
1119	0	0	Ki67+	 432 43400
1120	0	0	Ki67+	 436 43204
1121	0	0	Ki67+	 448 43172
1122	0	0	Ki67+	 463 43096
1123	0	0	Ki67+	 496 43203
1124	0	0	Ki67+	 517 43709
1125	0	0	Ki67+	 523 43190
1126	0	0	Ki67+	 543 43044
1127	0	0	Ki67+	 543 43715
1128	0	0	Ki67+	 544 43016
1129	0	0	Ki67+	 545 42963
1130	0	0	Ki67+	 547 43068
1131	0	0	Ki67+	 553 42947
1132	0	0	Ki67+	 555 43033
1133	0	0	Ki67+	 555 43623
1134	0	0	Ki67+	 557 42970
1135	0	0	Ki67+	 557 43077
1136	0	0	Ki67+	 561 43724
1137	0	0	Ki67+	 564 43552
1138	0	0	Ki67+	 574 43533
1139	0	0	Ki67+	 576 43000
1140	0	0	Ki67+	 579 42945
1141	0	0	Ki67+	 580 43120
1142	0	0	Ki67+	 581 43172
1143	0	0	Ki67+	 581 43609
1144	0	0	Ki67+	 588 43637
1145	0	0	Ki67+	 596 43582
1146	0	0	Ki67+	 597 43157
1147	0	0	Ki67+	 599 43038
1148	0	0	Ki67+	 600 42973
1149	0	0	Ki67+	 607 43261
1150	0	0	Ki67+	 610 42992
1151	0	0	Ki67+	 615 43601
1152	0	0	Ki67+	 618 43144
1153	0	0	Ki67+	 621 43297
1154	0	0	Ki67+	 622 43637
1155	0	0	Ki67+	 625 43698
1156	0	0	Ki67+	 626 42998
1157	0	0	Ki67+	 628 42952
1158	0	0	Ki67+	 628 43729
1159	0	0	Ki67+	 630 43682
1160	0	0	Ki67+	 631 43045
1161	0	0	Ki67+	 647 43066
1162	0	0	Ki67+	 648 43715
1163	0	0	Ki67+	 650 43171
1164	0	0	Ki67+	 652 43270
1165	0	0	Ki67+	 657 43656
1166	0	0	Ki67+	 661 43087
1167	0	0	Ki67+	 666 42985
1168	0	0	Ki67+	 666 43038
1169	0	0	Ki67+	 668 43448
1170	0	0	Ki67+	 669 43098
1171	0	0	Ki67+	 673 43231
1172	0	0	Ki67+	 676 43743
1173	0	0	Ki67+	 681 43138
1174	0	0	Ki67+	 681 43349
1175	0	0	Ki67+	 683 43285
1176	0	0	Ki67+	 684 43025
1177	0	0	Ki67+	 688 43651
1178	0	0	Ki67+	 689 43167
1179	0	0	Ki67+	 690 43685
1180	0	0	Ki67+	 698 42971
1181	0	0	Ki67+	 699 43669
1182	0	0	Ki67+	 700 43163
1183	0	0	Ki67+	 701 43226
1184	0	0	Ki67+	 705 43689
1185	0	0	Ki67+	 706 43090
1186	0	0	Ki67+	 707 43537
1187	0	0	Ki67+	 710 42989
1188	0	0	Ki67+	 710 43308
1189	0	0	Ki67+	 711 43145
1190	0	0	Ki67+	 712 42964
1191	0	0	Ki67+	 713 43008
1192	0	0	Ki67+	 713 43021
1193	0	0	Ki67+	 717 43058
1194	0	0	Ki67+	 720 43323
1195	0	0	Ki67+	 721 43070
1196	0	0	Ki67+	 723 43378
1197	0	0	Ki67+	 723 43647
1198	0	0	Ki67+	 725 43565
1199	0	0	Ki67+	 729 43733
1200	0	0	Ki67+	 731 43634
1201	0	0	Ki67+	 732 43049
1202	0	0	Ki67+	 733 43403
1203	0	0	Ki67+	 733 43555
1204	0	0	Ki67+	 734 42964
1205	0	0	Ki67+	 737 42993
1206	0	0	Ki67+	 737 43521
1207	0	0	Ki67+	 743 43253
1208	0	0	Ki67+	 744 43341
1209	0	0	Ki67+	 744 43510
1210	0	0	Ki67+	 744 43675
1211	0	0	Ki67+	 749 43625
1212	0	0	Ki67+	 750 43138
1213	0	0	Ki67+	 756 42950
1214	0	0	Ki67+	 758 43275
1215	0	0	Ki67+	 758 43563
1216	0	0	Ki67+	 759 43685
1217	0	0	Ki67+	 760 43441
1218	0	0	Ki67+	 763 43481
1219	0	0	Ki67+	 764 43226
1220	0	0	Ki67+	 764 43517
1221	0	0	Ki67+	 768 43158
1222	0	0	Ki67+	 771 43661
1223	0	0	Ki67+	 775 43182
1224	0	0	Ki67+	 780 43536
1225	0	0	Ki67+	 782 43099
1226	0	0	Ki67+	 782 43382
1227	0	0	Ki67+	 783 43071
1228	0	0	Ki67+	 785 43022
1229	0	0	Ki67+	 786 43086
1230	0	0	Ki67+	 786 43290
1231	0	0	Ki67+	 787 43673
1232	0	0	Ki67+	 788 43587
1233	0	0	Ki67+	 791 43459
1234	0	0	Ki67+	 792 43041
1235	0	0	Ki67+	 792 43259
1236	0	0	Ki67+	 794 42992
1237	0	0	Ki67+	 794 43507
1238	0	0	Ki67+	 801 43239
1239	0	0	Ki67+	 805 43542
1240	0	0	Ki67+	 812 42956
1241	0	0	Ki67+	 813 42975
1242	0	0	Ki67+	 815 43216
1243	0	0	Ki67+	 815 43473
1244	0	0	Ki67+	 815 43629
1245	0	0	Ki67+	 820 43155
1246	0	0	Ki67+	 820 43722
1247	0	0	Ki67+	 821 43668
1248	0	0	Ki67+	 824 43517
1249	0	0	Ki67+	 826 43427
1250	0	0	Ki67+	 828 42998
1251	0	0	Ki67+	 829 43596
1252	0	0	Ki67+	 838 43091
1253	0	0	Ki67+	 839 43148
1254	0	0	Ki67+	 840 43613
1255	0	0	Ki67+	 844 43726
1256	0	0	Ki67+	 850 43692
1257	0	0	Ki67+	 851 42974
1258	0	0	Ki67+	 852 43636
1259	0	0	Ki67+	 852 43711
1260	0	0	Ki67+	 854 43119
1261	0	0	Ki67+	 858 43492
1262	0	0	Ki67+	 868 43086
1263	0	0	Ki67+	 868 43476
1264	0	0	Ki67+	 872 43612
1265	0	0	Ki67+	 875 43576
1266	0	0	Ki67+	 877 43064
1267	0	0	Ki67+	 881 43036
1268	0	0	Ki67+	 883 43520
1269	0	0	Ki67+	 886 43001
1270	0	0	Ki67+	 886 43442
1271	0	0	Ki67+	 891 43540
1272	0	0	Ki67+	 562 43932
1273	0	0	Ki67+	 574 43754
1274	0	0	Ki67+	 692 43766
1275	0	0	Ki67+	 708 43937
1276	0	0	Ki67+	 720 43753
1277	0	0	Ki67+	 724 43924
1278	0	0	Ki67+	 726 43786
1279	0	0	Ki67+	 736 43823
1280	0	0	Ki67+	 737 43763
1281	0	0	Ki67+	 739 43985
1282	0	0	Ki67+	 746 43833
1283	0	0	Ki67+	 747 43909
1284	0	0	Ki67+	 750 43815
1285	0	0	Ki67+	 762 43966
1286	0	0	Ki67+	 800 43791
1287	0	0	Ki67+	 811 43809
1288	0	0	Ki67+	 822 43771
1289	0	0	Ki67+	 826 43898
1290	0	0	Ki67+	 831 43935
1291	0	0	Ki67+	 834 43965
1292	0	0	Ki67+	 837 43843
1293	0	0	Ki67+	 840 43793
1294	0	0	Ki67+	 841 43877
1295	0	0	Ki67+	 846 43775
1296	0	0	Ki67+	 846 43935
1297	0	0	Ki67+	 846 43997
1298	0	0	Ki67+	 853 44073
1299	0	0	Ki67+	 856 43752
1300	0	0	Ki67+	 862 44056
1301	0	0	Ki67+	 875 43954
1302	0	0	Ki67+	 878 43989
1303	0	0	Ki67+	 894 43852
1304	0	0	Ki67+	 912 39060
1305	0	0	Ki67+	 934 39581
1306	0	0	Ki67+	 947 39141
1307	0	0	Ki67+	 951 39528
1308	0	0	Ki67+	 1021 38976
1309	0	0	Ki67+	 1115 39079
1310	0	0	Ki67+	 1116 39458
1311	0	0	Ki67+	 1152 39188
1312	0	0	Ki67+	 1154 39116
1313	0	0	Ki67+	 1205 39582
1314	0	0	Ki67+	 1429 38925
1315	0	0	Ki67+	 1467 39018
1316	0	0	Ki67+	 1473 39353
1317	0	0	Ki67+	 1502 39631
1318	0	0	Ki67+	 1517 39306
1319	0	0	Ki67+	 1529 39526
1320	0	0	Ki67+	 1580 39289
1321	0	0	Ki67+	 1665 39221
1322	0	0	Ki67+	 1674 39209
1323	0	0	Ki67+	 911 39978
1324	0	0	Ki67+	 970 40089
1325	0	0	Ki67+	 1017 40291
1326	0	0	Ki67+	 1030 40276
1327	0	0	Ki67+	 1042 40406
1328	0	0	Ki67+	 1104 40447
1329	0	0	Ki67+	 1124 39724
1330	0	0	Ki67+	 1148 40414
1331	0	0	Ki67+	 1216 40441
1332	0	0	Ki67+	 1227 40416
1333	0	0	Ki67+	 1229 40122
1334	0	0	Ki67+	 1234 40277
1335	0	0	Ki67+	 1244 40339
1336	0	0	Ki67+	 1253 40360
1337	0	0	Ki67+	 1253 40383
1338	0	0	Ki67+	 1253 40425
1339	0	0	Ki67+	 1263 40347
1340	0	0	Ki67+	 1263 40378
1341	0	0	Ki67+	 1267 40289
1342	0	0	Ki67+	 1273 40276
1343	0	0	Ki67+	 1275 40312
1344	0	0	Ki67+	 1288 40279
1345	0	0	Ki67+	 1289 39677
1346	0	0	Ki67+	 1305 40242
1347	0	0	Ki67+	 1306 39847
1348	0	0	Ki67+	 1343 40227
1349	0	0	Ki67+	 1349 40205
1350	0	0	Ki67+	 1354 40266
1351	0	0	Ki67+	 1356 40163
1352	0	0	Ki67+	 1358 39983
1353	0	0	Ki67+	 1375 40173
1354	0	0	Ki67+	 1377 40217
1355	0	0	Ki67+	 1383 40085
1356	0	0	Ki67+	 1384 40133
1357	0	0	Ki67+	 1387 40115
1358	0	0	Ki67+	 1388 40425
1359	0	0	Ki67+	 1389 40057
1360	0	0	Ki67+	 1393 39704
1361	0	0	Ki67+	 1397 40372
1362	0	0	Ki67+	 1398 40410
1363	0	0	Ki67+	 1400 40217
1364	0	0	Ki67+	 1403 40184
1365	0	0	Ki67+	 1409 40291
1366	0	0	Ki67+	 1414 40259
1367	0	0	Ki67+	 1414 40385
1368	0	0	Ki67+	 1415 40434
1369	0	0	Ki67+	 1416 40319
1370	0	0	Ki67+	 1427 40401
1371	0	0	Ki67+	 1428 39720
1372	0	0	Ki67+	 1428 40237
1373	0	0	Ki67+	 1429 40373
1374	0	0	Ki67+	 1431 40355
1375	0	0	Ki67+	 1433 40419
1376	0	0	Ki67+	 1434 39933
1377	0	0	Ki67+	 1436 40059
1378	0	0	Ki67+	 1436 40187
1379	0	0	Ki67+	 1437 40391
1380	0	0	Ki67+	 1440 40205
1381	0	0	Ki67+	 1441 40342
1382	0	0	Ki67+	 1445 39926
1383	0	0	Ki67+	 1445 40250
1384	0	0	Ki67+	 1446 40324
1385	0	0	Ki67+	 1447 40181
1386	0	0	Ki67+	 1447 40369
1387	0	0	Ki67+	 1448 40309
1388	0	0	Ki67+	 1450 40198
1389	0	0	Ki67+	 1454 40036
1390	0	0	Ki67+	 1456 39855
1391	0	0	Ki67+	 1456 40020
1392	0	0	Ki67+	 1461 40257
1393	0	0	Ki67+	 1462 40221
1394	0	0	Ki67+	 1463 40425
1395	0	0	Ki67+	 1468 40301
1396	0	0	Ki67+	 1470 40443
1397	0	0	Ki67+	 1476 39995
1398	0	0	Ki67+	 1476 40386
1399	0	0	Ki67+	 1477 40413
1400	0	0	Ki67+	 1482 40428
1401	0	0	Ki67+	 1485 40306
1402	0	0	Ki67+	 1494 40268
1403	0	0	Ki67+	 1497 40416
1404	0	0	Ki67+	 1498 40145
1405	0	0	Ki67+	 1501 40299
1406	0	0	Ki67+	 1505 40368
1407	0	0	Ki67+	 1506 40399
1408	0	0	Ki67+	 1507 40118
1409	0	0	Ki67+	 1509 39968
1410	0	0	Ki67+	 1509 40245
1411	0	0	Ki67+	 1511 40262
1412	0	0	Ki67+	 1518 40391
1413	0	0	Ki67+	 1520 40367
1414	0	0	Ki67+	 1524 40294
1415	0	0	Ki67+	 1525 40444
1416	0	0	Ki67+	 1529 39927
1417	0	0	Ki67+	 1538 39955
1418	0	0	Ki67+	 1538 39984
1419	0	0	Ki67+	 1539 40091
1420	0	0	Ki67+	 1544 40241
1421	0	0	Ki67+	 1548 40062
1422	0	0	Ki67+	 1553 40044
1423	0	0	Ki67+	 1556 40208
1424	0	0	Ki67+	 1558 40090
1425	0	0	Ki67+	 1563 40233
1426	0	0	Ki67+	 1566 40184
1427	0	0	Ki67+	 1567 39899
1428	0	0	Ki67+	 1567 40005
1429	0	0	Ki67+	 1567 40259
1430	0	0	Ki67+	 1569 39946
1431	0	0	Ki67+	 1569 39994
1432	0	0	Ki67+	 1570 40037
1433	0	0	Ki67+	 1576 40223
1434	0	0	Ki67+	 1580 39910
1435	0	0	Ki67+	 1582 39886
1436	0	0	Ki67+	 1586 40256
1437	0	0	Ki67+	 1587 40325
1438	0	0	Ki67+	 1588 39838
1439	0	0	Ki67+	 1591 40402
1440	0	0	Ki67+	 1596 39897
1441	0	0	Ki67+	 1597 39929
1442	0	0	Ki67+	 1600 40052
1443	0	0	Ki67+	 1602 39865
1444	0	0	Ki67+	 1602 39993
1445	0	0	Ki67+	 1605 40221
1446	0	0	Ki67+	 1607 39819
1447	0	0	Ki67+	 1607 40187
1448	0	0	Ki67+	 1609 39884
1449	0	0	Ki67+	 1610 40019
1450	0	0	Ki67+	 1614 39998
1451	0	0	Ki67+	 1616 39863
1452	0	0	Ki67+	 1618 40379
1453	0	0	Ki67+	 1620 39810
1454	0	0	Ki67+	 1621 40230
1455	0	0	Ki67+	 1627 39820
1456	0	0	Ki67+	 1627 40145
1457	0	0	Ki67+	 1637 39785
1458	0	0	Ki67+	 1641 40180
1459	0	0	Ki67+	 1643 40238
1460	0	0	Ki67+	 1645 40222
1461	0	0	Ki67+	 1652 39837
1462	0	0	Ki67+	 1655 39727
1463	0	0	Ki67+	 1656 39769
1464	0	0	Ki67+	 1666 39808
1465	0	0	Ki67+	 1671 40149
1466	0	0	Ki67+	 1677 39772
1467	0	0	Ki67+	 1678 40121
1468	0	0	Ki67+	 1678 40170
1469	0	0	Ki67+	 1680 39804
1470	0	0	Ki67+	 1689 39766
1471	0	0	Ki67+	 1690 39852
1472	0	0	Ki67+	 1693 40094
1473	0	0	Ki67+	 1694 39783
1474	0	0	Ki67+	 1694 40155
1475	0	0	Ki67+	 902 41096
1476	0	0	Ki67+	 905 41065
1477	0	0	Ki67+	 910 41077
1478	0	0	Ki67+	 911 41050
1479	0	0	Ki67+	 914 41152
1480	0	0	Ki67+	 915 40930
1481	0	0	Ki67+	 916 41230
1482	0	0	Ki67+	 917 40899
1483	0	0	Ki67+	 923 41194
1484	0	0	Ki67+	 927 41069
1485	0	0	Ki67+	 931 41207
1486	0	0	Ki67+	 935 41176
1487	0	0	Ki67+	 935 41229
1488	0	0	Ki67+	 948 41100
1489	0	0	Ki67+	 955 40836
1490	0	0	Ki67+	 997 41081
1491	0	0	Ki67+	 1000 41070
1492	0	0	Ki67+	 1002 41036
1493	0	0	Ki67+	 1018 41092
1494	0	0	Ki67+	 1029 41061
1495	0	0	Ki67+	 1030 41028
1496	0	0	Ki67+	 1033 41047
1497	0	0	Ki67+	 1035 41095
1498	0	0	Ki67+	 1038 41017
1499	0	0	Ki67+	 1043 41142
1500	0	0	Ki67+	 1054 41041
1501	0	0	Ki67+	 1054 41061
1502	0	0	Ki67+	 1057 41028
1503	0	0	Ki67+	 1059 41167
1504	0	0	Ki67+	 1063 41114
1505	0	0	Ki67+	 1067 41144
1506	0	0	Ki67+	 1069 41172
1507	0	0	Ki67+	 1075 40982
1508	0	0	Ki67+	 1076 41111
1509	0	0	Ki67+	 1077 40963
1510	0	0	Ki67+	 1083 41095
1511	0	0	Ki67+	 1087 41013
1512	0	0	Ki67+	 1092 40892
1513	0	0	Ki67+	 1092 41145
1514	0	0	Ki67+	 1094 40573
1515	0	0	Ki67+	 1096 40933
1516	0	0	Ki67+	 1097 41191
1517	0	0	Ki67+	 1099 41104
1518	0	0	Ki67+	 1102 41175
1519	0	0	Ki67+	 1106 40914
1520	0	0	Ki67+	 1113 41080
1521	0	0	Ki67+	 1116 41224
1522	0	0	Ki67+	 1117 41034
1523	0	0	Ki67+	 1118 40840
1524	0	0	Ki67+	 1121 40879
1525	0	0	Ki67+	 1122 40800
1526	0	0	Ki67+	 1128 41052
1527	0	0	Ki67+	 1132 40770
1528	0	0	Ki67+	 1134 41033
1529	0	0	Ki67+	 1137 40755
1530	0	0	Ki67+	 1139 40810
1531	0	0	Ki67+	 1140 40745
1532	0	0	Ki67+	 1142 40855
1533	0	0	Ki67+	 1142 40973
1534	0	0	Ki67+	 1144 40896
1535	0	0	Ki67+	 1147 40990
1536	0	0	Ki67+	 1153 40956
1537	0	0	Ki67+	 1155 41011
1538	0	0	Ki67+	 1156 40721
1539	0	0	Ki67+	 1158 40782
1540	0	0	Ki67+	 1163 40803
1541	0	0	Ki67+	 1164 40939
1542	0	0	Ki67+	 1167 40555
1543	0	0	Ki67+	 1167 40738
1544	0	0	Ki67+	 1169 40675
1545	0	0	Ki67+	 1173 40802
1546	0	0	Ki67+	 1173 40831
1547	0	0	Ki67+	 1173 40855
1548	0	0	Ki67+	 1174 41192
1549	0	0	Ki67+	 1176 40900
1550	0	0	Ki67+	 1178 40766
1551	0	0	Ki67+	 1179 40662
1552	0	0	Ki67+	 1180 40691
1553	0	0	Ki67+	 1182 40868
1554	0	0	Ki67+	 1183 41184
1555	0	0	Ki67+	 1184 41166
1556	0	0	Ki67+	 1186 40732
1557	0	0	Ki67+	 1187 40507
1558	0	0	Ki67+	 1192 40483
1559	0	0	Ki67+	 1194 40654
1560	0	0	Ki67+	 1197 40537
1561	0	0	Ki67+	 1206 40613
1562	0	0	Ki67+	 1206 40637
1563	0	0	Ki67+	 1206 40782
1564	0	0	Ki67+	 1207 40466
1565	0	0	Ki67+	 1207 40583
1566	0	0	Ki67+	 1214 40545
1567	0	0	Ki67+	 1227 40493
1568	0	0	Ki67+	 1234 40454
1569	0	0	Ki67+	 1234 40528
1570	0	0	Ki67+	 1247 40459
1571	0	0	Ki67+	 1256 40534
1572	0	0	Ki67+	 1260 40478
1573	0	0	Ki67+	 1260 41094
1574	0	0	Ki67+	 1261 40506
1575	0	0	Ki67+	 1261 41117
1576	0	0	Ki67+	 1273 41029
1577	0	0	Ki67+	 1280 40947
1578	0	0	Ki67+	 1280 41206
1579	0	0	Ki67+	 1281 40975
1580	0	0	Ki67+	 1284 41069
1581	0	0	Ki67+	 1285 41101
1582	0	0	Ki67+	 1286 41135
1583	0	0	Ki67+	 1287 40516
1584	0	0	Ki67+	 1288 40455
1585	0	0	Ki67+	 1293 40858
1586	0	0	Ki67+	 1293 41052
1587	0	0	Ki67+	 1294 40913
1588	0	0	Ki67+	 1294 41181
1589	0	0	Ki67+	 1295 40475
1590	0	0	Ki67+	 1296 40781
1591	0	0	Ki67+	 1298 40840
1592	0	0	Ki67+	 1300 40817
1593	0	0	Ki67+	 1301 40488
1594	0	0	Ki67+	 1302 41166
1595	0	0	Ki67+	 1304 40976
1596	0	0	Ki67+	 1308 40854
1597	0	0	Ki67+	 1309 40906
1598	0	0	Ki67+	 1311 41007
1599	0	0	Ki67+	 1313 41029
1600	0	0	Ki67+	 1313 41125
1601	0	0	Ki67+	 1314 41076
1602	0	0	Ki67+	 1315 40756
1603	0	0	Ki67+	 1315 40937
1604	0	0	Ki67+	 1316 40807
1605	0	0	Ki67+	 1316 41107
1606	0	0	Ki67+	 1318 40468
1607	0	0	Ki67+	 1318 41158
1608	0	0	Ki67+	 1322 40828
1609	0	0	Ki67+	 1323 40742
1610	0	0	Ki67+	 1324 40515
1611	0	0	Ki67+	 1327 40960
1612	0	0	Ki67+	 1328 40926
1613	0	0	Ki67+	 1330 40541
1614	0	0	Ki67+	 1334 40583
1615	0	0	Ki67+	 1338 40694
1616	0	0	Ki67+	 1338 40738
1617	0	0	Ki67+	 1340 41105
1618	0	0	Ki67+	 1340 41156
1619	0	0	Ki67+	 1341 40522
1620	0	0	Ki67+	 1341 41054
1621	0	0	Ki67+	 1342 41172
1622	0	0	Ki67+	 1343 41117
1623	0	0	Ki67+	 1344 40648
1624	0	0	Ki67+	 1345 40681
1625	0	0	Ki67+	 1346 41087
1626	0	0	Ki67+	 1351 40592
1627	0	0	Ki67+	 1353 40513
1628	0	0	Ki67+	 1354 40558
1629	0	0	Ki67+	 1354 40694
1630	0	0	Ki67+	 1355 40544
1631	0	0	Ki67+	 1355 40717
1632	0	0	Ki67+	 1362 40466
1633	0	0	Ki67+	 1368 40602
1634	0	0	Ki67+	 1368 40625
1635	0	0	Ki67+	 1368 41133
1636	0	0	Ki67+	 1370 41095
1637	0	0	Ki67+	 1371 41067
1638	0	0	Ki67+	 1373 40691
1639	0	0	Ki67+	 1374 40645
1640	0	0	Ki67+	 1374 41123
1641	0	0	Ki67+	 1375 40662
1642	0	0	Ki67+	 1376 40452
1643	0	0	Ki67+	 1377 40514
1644	0	0	Ki67+	 1386 40635
1645	0	0	Ki67+	 1388 41082
1646	0	0	Ki67+	 1390 40468
1647	0	0	Ki67+	 1394 40456
1648	0	0	Ki67+	 1394 40559
1649	0	0	Ki67+	 1394 40661
1650	0	0	Ki67+	 1396 40643
1651	0	0	Ki67+	 1398 40500
1652	0	0	Ki67+	 1398 40545
1653	0	0	Ki67+	 1402 41051
1654	0	0	Ki67+	 1404 41239
1655	0	0	Ki67+	 1405 41039
1656	0	0	Ki67+	 1413 40549
1657	0	0	Ki67+	 1416 40904
1658	0	0	Ki67+	 1424 40472
1659	0	0	Ki67+	 1428 40518
1660	0	0	Ki67+	 1429 41038
1661	0	0	Ki67+	 1433 41217
1662	0	0	Ki67+	 1434 40640
1663	0	0	Ki67+	 1439 40454
1664	0	0	Ki67+	 1442 41239
1665	0	0	Ki67+	 1449 41189
1666	0	0	Ki67+	 1450 41026
1667	0	0	Ki67+	 1450 41068
1668	0	0	Ki67+	 1453 41215
1669	0	0	Ki67+	 1457 40484
1670	0	0	Ki67+	 1465 41002
1671	0	0	Ki67+	 1467 41062
1672	0	0	Ki67+	 1467 41080
1673	0	0	Ki67+	 1480 40988
1674	0	0	Ki67+	 1480 41194
1675	0	0	Ki67+	 1488 41026
1676	0	0	Ki67+	 1495 41185
1677	0	0	Ki67+	 1499 41208
1678	0	0	Ki67+	 1501 40970
1679	0	0	Ki67+	 1511 40948
1680	0	0	Ki67+	 1526 40978
1681	0	0	Ki67+	 1526 41215
1682	0	0	Ki67+	 1530 41002
1683	0	0	Ki67+	 1534 40924
1684	0	0	Ki67+	 1537 40983
1685	0	0	Ki67+	 1554 40952
1686	0	0	Ki67+	 1560 40910
1687	0	0	Ki67+	 1568 40955
1688	0	0	Ki67+	 1570 40889
1689	0	0	Ki67+	 1575 41229
1690	0	0	Ki67+	 1577 40969
1691	0	0	Ki67+	 1580 41045
1692	0	0	Ki67+	 1582 40878
1693	0	0	Ki67+	 1584 40929
1694	0	0	Ki67+	 1593 40551
1695	0	0	Ki67+	 1596 40587
1696	0	0	Ki67+	 1600 40898
1697	0	0	Ki67+	 1608 40837
1698	0	0	Ki67+	 1610 41219
1699	0	0	Ki67+	 1611 41175
1700	0	0	Ki67+	 1611 41194
1701	0	0	Ki67+	 1611 41239
1702	0	0	Ki67+	 1630 41241
1703	0	0	Ki67+	 1634 40817
1704	0	0	Ki67+	 1638 40926
1705	0	0	Ki67+	 1640 40755
1706	0	0	Ki67+	 1641 41209
1707	0	0	Ki67+	 1642 40793
1708	0	0	Ki67+	 1642 40847
1709	0	0	Ki67+	 1642 40902
1710	0	0	Ki67+	 1647 40623
1711	0	0	Ki67+	 1650 40719
1712	0	0	Ki67+	 1651 40471
1713	0	0	Ki67+	 1652 41177
1714	0	0	Ki67+	 1655 41057
1715	0	0	Ki67+	 1662 40687
1716	0	0	Ki67+	 1664 41233
1717	0	0	Ki67+	 1668 41210
1718	0	0	Ki67+	 1672 40760
1719	0	0	Ki67+	 1672 41017
1720	0	0	Ki67+	 1675 40747
1721	0	0	Ki67+	 1678 40648
1722	0	0	Ki67+	 1678 40697
1723	0	0	Ki67+	 1678 40712
1724	0	0	Ki67+	 1682 40661
1725	0	0	Ki67+	 1689 40990
1726	0	0	Ki67+	 1693 41013
1727	0	0	Ki67+	 1694 40657
1728	0	0	Ki67+	 1695 40630
1729	0	0	Ki67+	 899 41931
1730	0	0	Ki67+	 900 41376
1731	0	0	Ki67+	 901 41835
1732	0	0	Ki67+	 902 41473
1733	0	0	Ki67+	 904 42039
1734	0	0	Ki67+	 907 41358
1735	0	0	Ki67+	 908 41913
1736	0	0	Ki67+	 909 41745
1737	0	0	Ki67+	 909 41988
1738	0	0	Ki67+	 911 41254
1739	0	0	Ki67+	 911 41880
1740	0	0	Ki67+	 913 41329
1741	0	0	Ki67+	 913 41432
1742	0	0	Ki67+	 914 41565
1743	0	0	Ki67+	 914 41760
1744	0	0	Ki67+	 915 41469
1745	0	0	Ki67+	 916 41957
1746	0	0	Ki67+	 918 41808
1747	0	0	Ki67+	 918 41867
1748	0	0	Ki67+	 918 41901
1749	0	0	Ki67+	 919 41300
1750	0	0	Ki67+	 919 41398
1751	0	0	Ki67+	 924 41484
1752	0	0	Ki67+	 926 41614
1753	0	0	Ki67+	 926 41784
1754	0	0	Ki67+	 929 41586
1755	0	0	Ki67+	 929 41800
1756	0	0	Ki67+	 930 41432
1757	0	0	Ki67+	 930 41871
1758	0	0	Ki67+	 930 41921
1759	0	0	Ki67+	 932 41974
1760	0	0	Ki67+	 933 41633
1761	0	0	Ki67+	 933 42012
1762	0	0	Ki67+	 934 41467
1763	0	0	Ki67+	 936 41948
1764	0	0	Ki67+	 937 41886
1765	0	0	Ki67+	 938 41451
1766	0	0	Ki67+	 938 41833
1767	0	0	Ki67+	 944 41255
1768	0	0	Ki67+	 945 41638
1769	0	0	Ki67+	 946 41603
1770	0	0	Ki67+	 951 41392
1771	0	0	Ki67+	 952 41365
1772	0	0	Ki67+	 953 41499
1773	0	0	Ki67+	 953 41542
1774	0	0	Ki67+	 963 41611
1775	0	0	Ki67+	 964 41416
1776	0	0	Ki67+	 972 41470
1777	0	0	Ki67+	 972 41577
1778	0	0	Ki67+	 976 41381
1779	0	0	Ki67+	 976 41923
1780	0	0	Ki67+	 989 41549
1781	0	0	Ki67+	 991 41744
1782	0	0	Ki67+	 992 41664
1783	0	0	Ki67+	 993 41641
1784	0	0	Ki67+	 995 41982
1785	0	0	Ki67+	 997 41690
1786	0	0	Ki67+	 1000 41613
1787	0	0	Ki67+	 1002 41653
1788	0	0	Ki67+	 1006 41582
1789	0	0	Ki67+	 1008 41719
1790	0	0	Ki67+	 1016 41765
1791	0	0	Ki67+	 1016 41809
1792	0	0	Ki67+	 1017 41735
1793	0	0	Ki67+	 1019 41714
1794	0	0	Ki67+	 1020 41512
1795	0	0	Ki67+	 1025 41635
1796	0	0	Ki67+	 1026 41847
1797	0	0	Ki67+	 1034 41678
1798	0	0	Ki67+	 1035 41505
1799	0	0	Ki67+	 1036 41572
1800	0	0	Ki67+	 1037 41661
1801	0	0	Ki67+	 1038 41555
1802	0	0	Ki67+	 1039 41491
1803	0	0	Ki67+	 1042 41829
1804	0	0	Ki67+	 1044 41710
1805	0	0	Ki67+	 1046 41728
1806	0	0	Ki67+	 1046 41783
1807	0	0	Ki67+	 1049 41536
1808	0	0	Ki67+	 1053 41884
1809	0	0	Ki67+	 1055 41796
1810	0	0	Ki67+	 1056 41856
1811	0	0	Ki67+	 1059 41491
1812	0	0	Ki67+	 1062 41823
1813	0	0	Ki67+	 1066 41854
1814	0	0	Ki67+	 1066 41934
1815	0	0	Ki67+	 1069 41905
1816	0	0	Ki67+	 1070 41894
1817	0	0	Ki67+	 1070 42023
1818	0	0	Ki67+	 1076 41713
1819	0	0	Ki67+	 1077 41768
1820	0	0	Ki67+	 1080 41630
1821	0	0	Ki67+	 1080 41880
1822	0	0	Ki67+	 1081 41728
1823	0	0	Ki67+	 1081 41783
1824	0	0	Ki67+	 1082 41674
1825	0	0	Ki67+	 1083 41866
1826	0	0	Ki67+	 1083 42009
1827	0	0	Ki67+	 1084 41810
1828	0	0	Ki67+	 1087 41979
1829	0	0	Ki67+	 1088 41762
1830	0	0	Ki67+	 1091 41909
1831	0	0	Ki67+	 1093 41832
1832	0	0	Ki67+	 1094 41919
1833	0	0	Ki67+	 1094 41951
1834	0	0	Ki67+	 1095 41667
1835	0	0	Ki67+	 1097 41973
1836	0	0	Ki67+	 1100 41342
1837	0	0	Ki67+	 1100 41698
1838	0	0	Ki67+	 1102 41756
1839	0	0	Ki67+	 1103 41934
1840	0	0	Ki67+	 1104 41859
1841	0	0	Ki67+	 1104 41987
1842	0	0	Ki67+	 1107 41894
1843	0	0	Ki67+	 1109 41638
1844	0	0	Ki67+	 1112 41970
1845	0	0	Ki67+	 1113 41357
1846	0	0	Ki67+	 1115 41795
1847	0	0	Ki67+	 1115 41829
1848	0	0	Ki67+	 1117 41723
1849	0	0	Ki67+	 1118 41690
1850	0	0	Ki67+	 1118 42018
1851	0	0	Ki67+	 1118 42047
1852	0	0	Ki67+	 1119 41607
1853	0	0	Ki67+	 1123 41665
1854	0	0	Ki67+	 1124 41923
1855	0	0	Ki67+	 1127 41250
1856	0	0	Ki67+	 1128 41965
1857	0	0	Ki67+	 1129 41300
1858	0	0	Ki67+	 1129 41708
1859	0	0	Ki67+	 1133 41816
1860	0	0	Ki67+	 1134 41859
1861	0	0	Ki67+	 1134 42033
1862	0	0	Ki67+	 1135 41362
1863	0	0	Ki67+	 1135 41993
1864	0	0	Ki67+	 1141 41751
1865	0	0	Ki67+	 1141 41891
1866	0	0	Ki67+	 1144 41986
1867	0	0	Ki67+	 1146 41813
1868	0	0	Ki67+	 1148 42036
1869	0	0	Ki67+	 1155 41833
1870	0	0	Ki67+	 1158 41951
1871	0	0	Ki67+	 1158 42014
1872	0	0	Ki67+	 1160 41976
1873	0	0	Ki67+	 1163 41870
1874	0	0	Ki67+	 1166 41907
1875	0	0	Ki67+	 1167 41793
1876	0	0	Ki67+	 1170 41940
1877	0	0	Ki67+	 1172 42043
1878	0	0	Ki67+	 1176 42005
1879	0	0	Ki67+	 1179 41838
1880	0	0	Ki67+	 1183 41723
1881	0	0	Ki67+	 1186 41922
1882	0	0	Ki67+	 1196 41988
1883	0	0	Ki67+	 1207 41709
1884	0	0	Ki67+	 1213 41815
1885	0	0	Ki67+	 1215 42023
1886	0	0	Ki67+	 1218 41753
1887	0	0	Ki67+	 1222 41771
1888	0	0	Ki67+	 1227 41736
1889	0	0	Ki67+	 1230 41808
1890	0	0	Ki67+	 1240 41909
1891	0	0	Ki67+	 1245 41702
1892	0	0	Ki67+	 1245 41891
1893	0	0	Ki67+	 1248 41860
1894	0	0	Ki67+	 1249 41770
1895	0	0	Ki67+	 1250 41838
1896	0	0	Ki67+	 1251 41807
1897	0	0	Ki67+	 1260 41797
1898	0	0	Ki67+	 1268 41736
1899	0	0	Ki67+	 1268 41904
1900	0	0	Ki67+	 1270 41837
1901	0	0	Ki67+	 1276 41928
1902	0	0	Ki67+	 1277 42023
1903	0	0	Ki67+	 1281 41826
1904	0	0	Ki67+	 1284 41866
1905	0	0	Ki67+	 1289 41805
1906	0	0	Ki67+	 1292 41950
1907	0	0	Ki67+	 1295 41867
1908	0	0	Ki67+	 1298 42005
1909	0	0	Ki67+	 1299 41777
1910	0	0	Ki67+	 1300 41961
1911	0	0	Ki67+	 1308 41923
1912	0	0	Ki67+	 1309 41749
1913	0	0	Ki67+	 1316 41890
1914	0	0	Ki67+	 1316 41957
1915	0	0	Ki67+	 1317 41498
1916	0	0	Ki67+	 1322 41987
1917	0	0	Ki67+	 1324 42030
1918	0	0	Ki67+	 1325 41381
1919	0	0	Ki67+	 1326 41714
1920	0	0	Ki67+	 1326 41918
1921	0	0	Ki67+	 1329 41950
1922	0	0	Ki67+	 1335 41558
1923	0	0	Ki67+	 1343 41576
1924	0	0	Ki67+	 1344 41482
1925	0	0	Ki67+	 1349 41526
1926	0	0	Ki67+	 1352 41432
1927	0	0	Ki67+	 1353 41376
1928	0	0	Ki67+	 1355 41393
1929	0	0	Ki67+	 1357 41336
1930	0	0	Ki67+	 1358 41583
1931	0	0	Ki67+	 1359 41894
1932	0	0	Ki67+	 1364 41555
1933	0	0	Ki67+	 1365 41413
1934	0	0	Ki67+	 1366 41525
1935	0	0	Ki67+	 1366 41911
1936	0	0	Ki67+	 1375 41462
1937	0	0	Ki67+	 1379 41421
1938	0	0	Ki67+	 1379 41885
1939	0	0	Ki67+	 1383 41483
1940	0	0	Ki67+	 1383 41600
1941	0	0	Ki67+	 1387 41923
1942	0	0	Ki67+	 1388 41373
1943	0	0	Ki67+	 1390 41910
1944	0	0	Ki67+	 1393 41313
1945	0	0	Ki67+	 1393 41324
1946	0	0	Ki67+	 1394 41575
1947	0	0	Ki67+	 1398 41600
1948	0	0	Ki67+	 1399 41564
1949	0	0	Ki67+	 1400 41279
1950	0	0	Ki67+	 1406 41336
1951	0	0	Ki67+	 1409 41293
1952	0	0	Ki67+	 1412 41258
1953	0	0	Ki67+	 1415 41405
1954	0	0	Ki67+	 1417 41347
1955	0	0	Ki67+	 1419 41539
1956	0	0	Ki67+	 1421 41331
1957	0	0	Ki67+	 1423 41577
1958	0	0	Ki67+	 1426 41475
1959	0	0	Ki67+	 1427 41513
1960	0	0	Ki67+	 1429 41451
1961	0	0	Ki67+	 1429 41804
1962	0	0	Ki67+	 1429 41921
1963	0	0	Ki67+	 1430 41363
1964	0	0	Ki67+	 1430 41898
1965	0	0	Ki67+	 1431 41602
1966	0	0	Ki67+	 1431 41676
1967	0	0	Ki67+	 1434 41705
1968	0	0	Ki67+	 1437 41773
1969	0	0	Ki67+	 1438 41868
1970	0	0	Ki67+	 1443 41267
1971	0	0	Ki67+	 1443 41912
1972	0	0	Ki67+	 1445 41567
1973	0	0	Ki67+	 1445 41604
1974	0	0	Ki67+	 1446 41446
1975	0	0	Ki67+	 1446 41477
1976	0	0	Ki67+	 1447 41406
1977	0	0	Ki67+	 1450 41849
1978	0	0	Ki67+	 1451 41684
1979	0	0	Ki67+	 1453 41740
1980	0	0	Ki67+	 1455 41338
1981	0	0	Ki67+	 1457 41288
1982	0	0	Ki67+	 1461 41298
1983	0	0	Ki67+	 1461 41654
1984	0	0	Ki67+	 1461 41838
1985	0	0	Ki67+	 1463 41628
1986	0	0	Ki67+	 1463 41894
1987	0	0	Ki67+	 1464 41503
1988	0	0	Ki67+	 1465 41322
1989	0	0	Ki67+	 1465 41664
1990	0	0	Ki67+	 1467 41389
1991	0	0	Ki67+	 1470 41770
1992	0	0	Ki67+	 1471 41428
1993	0	0	Ki67+	 1474 41273
1994	0	0	Ki67+	 1474 41460
1995	0	0	Ki67+	 1479 41837
1996	0	0	Ki67+	 1482 41356
1997	0	0	Ki67+	 1484 41269
1998	0	0	Ki67+	 1485 41805
1999	0	0	Ki67+	 1486 41722
2000	0	0	Ki67+	 1488 41473
2001	0	0	Ki67+	 1492 41700
2002	0	0	Ki67+	 1492 41761
2003	0	0	Ki67+	 1493 41739
2004	0	0	Ki67+	 1494 41603
2005	0	0	Ki67+	 1497 41491
2006	0	0	Ki67+	 1499 41658
2007	0	0	Ki67+	 1499 41840
2008	0	0	Ki67+	 1503 41793
2009	0	0	Ki67+	 1505 41582
2010	0	0	Ki67+	 1505 41632
2011	0	0	Ki67+	 1506 41250
2012	0	0	Ki67+	 1507 41608
2013	0	0	Ki67+	 1508 41718
2014	0	0	Ki67+	 1509 41682
2015	0	0	Ki67+	 1512 41488
2016	0	0	Ki67+	 1514 41760
2017	0	0	Ki67+	 1515 41741
2018	0	0	Ki67+	 1516 41907
2019	0	0	Ki67+	 1517 41861
2020	0	0	Ki67+	 1526 41605
2021	0	0	Ki67+	 1527 41834
2022	0	0	Ki67+	 1528 41593
2023	0	0	Ki67+	 1532 41759
2024	0	0	Ki67+	 1533 41471
2025	0	0	Ki67+	 1535 41643
2026	0	0	Ki67+	 1536 41743
2027	0	0	Ki67+	 1539 41677
2028	0	0	Ki67+	 1539 41724
2029	0	0	Ki67+	 1541 41694
2030	0	0	Ki67+	 1545 41614
2031	0	0	Ki67+	 1547 41709
2032	0	0	Ki67+	 1549 41831
2033	0	0	Ki67+	 1550 41785
2034	0	0	Ki67+	 1551 41472
2035	0	0	Ki67+	 1558 41855
2036	0	0	Ki67+	 1560 41478
2037	0	0	Ki67+	 1560 41607
2038	0	0	Ki67+	 1568 41804
2039	0	0	Ki67+	 1569 41271
2040	0	0	Ki67+	 1569 41729
2041	0	0	Ki67+	 1571 41669
2042	0	0	Ki67+	 1571 41713
2043	0	0	Ki67+	 1574 41601
2044	0	0	Ki67+	 1574 41962
2045	0	0	Ki67+	 1575 41259
2046	0	0	Ki67+	 1576 41639
2047	0	0	Ki67+	 1576 41771
2048	0	0	Ki67+	 1578 41683
2049	0	0	Ki67+	 1581 41510
2050	0	0	Ki67+	 1582 41793
2051	0	0	Ki67+	 1584 41268
2052	0	0	Ki67+	 1586 41292
2053	0	0	Ki67+	 1588 41592
2054	0	0	Ki67+	 1591 41460
2055	0	0	Ki67+	 1596 41782
2056	0	0	Ki67+	 1597 41686
2057	0	0	Ki67+	 1598 41277
2058	0	0	Ki67+	 1599 41668
2059	0	0	Ki67+	 1599 41759
2060	0	0	Ki67+	 1600 41622
2061	0	0	Ki67+	 1602 41726
2062	0	0	Ki67+	 1603 41593
2063	0	0	Ki67+	 1605 41659
2064	0	0	Ki67+	 1607 41479
2065	0	0	Ki67+	 1615 41550
2066	0	0	Ki67+	 1617 42046
2067	0	0	Ki67+	 1619 41506
2068	0	0	Ki67+	 1623 41566
2069	0	0	Ki67+	 1625 41277
2070	0	0	Ki67+	 1625 41532
2071	0	0	Ki67+	 1625 42024
2072	0	0	Ki67+	 1628 41489
2073	0	0	Ki67+	 1632 41737
2074	0	0	Ki67+	 1633 41976
2075	0	0	Ki67+	 1634 41445
2076	0	0	Ki67+	 1635 41506
2077	0	0	Ki67+	 1638 41526
2078	0	0	Ki67+	 1638 41675
2079	0	0	Ki67+	 1640 41650
2080	0	0	Ki67+	 1641 41943
2081	0	0	Ki67+	 1644 41416
2082	0	0	Ki67+	 1647 41463
2083	0	0	Ki67+	 1648 41926
2084	0	0	Ki67+	 1649 41448
2085	0	0	Ki67+	 1651 41587
2086	0	0	Ki67+	 1656 42023
2087	0	0	Ki67+	 1660 41537
2088	0	0	Ki67+	 1661 41961
2089	0	0	Ki67+	 1665 41562
2090	0	0	Ki67+	 1666 41694
2091	0	0	Ki67+	 1669 41657
2092	0	0	Ki67+	 1670 41367
2093	0	0	Ki67+	 1670 41630
2094	0	0	Ki67+	 1672 41422
2095	0	0	Ki67+	 1672 41496
2096	0	0	Ki67+	 1673 41590
2097	0	0	Ki67+	 1674 41519
2098	0	0	Ki67+	 1674 41613
2099	0	0	Ki67+	 1677 41475
2100	0	0	Ki67+	 1680 41886
2101	0	0	Ki67+	 1682 41264
2102	0	0	Ki67+	 1682 41326
2103	0	0	Ki67+	 1682 41410
2104	0	0	Ki67+	 1682 41655
2105	0	0	Ki67+	 1685 41443
2106	0	0	Ki67+	 1685 41902
2107	0	0	Ki67+	 1686 41490
2108	0	0	Ki67+	 1688 41932
2109	0	0	Ki67+	 1689 41511
2110	0	0	Ki67+	 1690 41674
2111	0	0	Ki67+	 1695 41531
2112	0	0	Ki67+	 900 42403
2113	0	0	Ki67+	 900 42799
2114	0	0	Ki67+	 903 42455
2115	0	0	Ki67+	 904 42830
2116	0	0	Ki67+	 905 42473
2117	0	0	Ki67+	 908 42101
2118	0	0	Ki67+	 908 42508
2119	0	0	Ki67+	 908 42575
2120	0	0	Ki67+	 910 42545
2121	0	0	Ki67+	 910 42769
2122	0	0	Ki67+	 911 42440
2123	0	0	Ki67+	 912 42199
2124	0	0	Ki67+	 914 42781
2125	0	0	Ki67+	 917 42497
2126	0	0	Ki67+	 918 42521
2127	0	0	Ki67+	 919 42118
2128	0	0	Ki67+	 919 42159
2129	0	0	Ki67+	 921 42455
2130	0	0	Ki67+	 924 42796
2131	0	0	Ki67+	 926 42057
2132	0	0	Ki67+	 930 42710
2133	0	0	Ki67+	 935 42778
2134	0	0	Ki67+	 942 42797
2135	0	0	Ki67+	 951 42342
2136	0	0	Ki67+	 951 42708
2137	0	0	Ki67+	 951 42741
2138	0	0	Ki67+	 953 42483
2139	0	0	Ki67+	 957 42192
2140	0	0	Ki67+	 959 42218
2141	0	0	Ki67+	 962 42461
2142	0	0	Ki67+	 963 42145
2143	0	0	Ki67+	 963 42538
2144	0	0	Ki67+	 968 42636
2145	0	0	Ki67+	 973 42362
2146	0	0	Ki67+	 981 42766
2147	0	0	Ki67+	 983 42728
2148	0	0	Ki67+	 986 42704
2149	0	0	Ki67+	 987 42831
2150	0	0	Ki67+	 1000 42782
2151	0	0	Ki67+	 1006 42527
2152	0	0	Ki67+	 1018 42744
2153	0	0	Ki67+	 1019 42724
2154	0	0	Ki67+	 1022 42812
2155	0	0	Ki67+	 1030 42510
2156	0	0	Ki67+	 1045 42814
2157	0	0	Ki67+	 1049 42752
2158	0	0	Ki67+	 1061 42791
2159	0	0	Ki67+	 1064 42297
2160	0	0	Ki67+	 1076 42824
2161	0	0	Ki67+	 1082 42775
2162	0	0	Ki67+	 1090 42080
2163	0	0	Ki67+	 1091 42300
2164	0	0	Ki67+	 1091 42802
2165	0	0	Ki67+	 1092 42052
2166	0	0	Ki67+	 1092 42330
2167	0	0	Ki67+	 1095 42358
2168	0	0	Ki67+	 1102 42306
2169	0	0	Ki67+	 1104 42385
2170	0	0	Ki67+	 1108 42406
2171	0	0	Ki67+	 1109 42317
2172	0	0	Ki67+	 1110 42821
2173	0	0	Ki67+	 1114 42350
2174	0	0	Ki67+	 1117 42257
2175	0	0	Ki67+	 1118 42101
2176	0	0	Ki67+	 1120 42230
2177	0	0	Ki67+	 1122 42148
2178	0	0	Ki67+	 1125 42412
2179	0	0	Ki67+	 1131 42073
2180	0	0	Ki67+	 1133 42159
2181	0	0	Ki67+	 1137 42127
2182	0	0	Ki67+	 1137 42392
2183	0	0	Ki67+	 1139 42170
2184	0	0	Ki67+	 1142 42051
2185	0	0	Ki67+	 1146 42454
2186	0	0	Ki67+	 1148 42410
2187	0	0	Ki67+	 1149 42081
2188	0	0	Ki67+	 1151 42265
2189	0	0	Ki67+	 1151 42469
2190	0	0	Ki67+	 1153 42139
2191	0	0	Ki67+	 1156 42242
2192	0	0	Ki67+	 1158 42096
2193	0	0	Ki67+	 1158 42288
2194	0	0	Ki67+	 1160 42227
2195	0	0	Ki67+	 1162 42255
2196	0	0	Ki67+	 1163 42075
2197	0	0	Ki67+	 1165 42437
2198	0	0	Ki67+	 1166 42134
2199	0	0	Ki67+	 1166 42482
2200	0	0	Ki67+	 1167 42116
2201	0	0	Ki67+	 1167 42282
2202	0	0	Ki67+	 1168 42499
2203	0	0	Ki67+	 1176 42704
2204	0	0	Ki67+	 1179 42063
2205	0	0	Ki67+	 1180 42316
2206	0	0	Ki67+	 1180 42510
2207	0	0	Ki67+	 1183 42130
2208	0	0	Ki67+	 1191 42492
2209	0	0	Ki67+	 1193 42089
2210	0	0	Ki67+	 1193 42108
2211	0	0	Ki67+	 1198 42149
2212	0	0	Ki67+	 1201 42164
2213	0	0	Ki67+	 1201 42258
2214	0	0	Ki67+	 1203 42125
2215	0	0	Ki67+	 1206 42056
2216	0	0	Ki67+	 1208 42223
2217	0	0	Ki67+	 1212 42816
2218	0	0	Ki67+	 1213 42542
2219	0	0	Ki67+	 1214 42100
2220	0	0	Ki67+	 1216 42488
2221	0	0	Ki67+	 1218 42515
2222	0	0	Ki67+	 1225 42211
2223	0	0	Ki67+	 1227 42190
2224	0	0	Ki67+	 1228 42499
2225	0	0	Ki67+	 1229 42147
2226	0	0	Ki67+	 1233 42166
2227	0	0	Ki67+	 1243 42123
2228	0	0	Ki67+	 1251 42486
2229	0	0	Ki67+	 1251 42515
2230	0	0	Ki67+	 1269 42198
2231	0	0	Ki67+	 1270 42135
2232	0	0	Ki67+	 1272 42156
2233	0	0	Ki67+	 1276 42442
2234	0	0	Ki67+	 1279 42503
2235	0	0	Ki67+	 1290 42154
2236	0	0	Ki67+	 1292 42510
2237	0	0	Ki67+	 1294 42447
2238	0	0	Ki67+	 1299 42057
2239	0	0	Ki67+	 1300 42099
2240	0	0	Ki67+	 1304 42205
2241	0	0	Ki67+	 1306 42509
2242	0	0	Ki67+	 1311 42350
2243	0	0	Ki67+	 1314 42171
2244	0	0	Ki67+	 1318 42324
2245	0	0	Ki67+	 1325 42100
2246	0	0	Ki67+	 1326 42158
2247	0	0	Ki67+	 1326 42231
2248	0	0	Ki67+	 1328 42064
2249	0	0	Ki67+	 1329 42119
2250	0	0	Ki67+	 1335 42219
2251	0	0	Ki67+	 1335 42755
2252	0	0	Ki67+	 1337 42260
2253	0	0	Ki67+	 1339 42647
2254	0	0	Ki67+	 1343 42282
2255	0	0	Ki67+	 1346 42433
2256	0	0	Ki67+	 1348 42258
2257	0	0	Ki67+	 1359 42556
2258	0	0	Ki67+	 1364 42588
2259	0	0	Ki67+	 1365 42444
2260	0	0	Ki67+	 1365 42621
2261	0	0	Ki67+	 1365 42688
2262	0	0	Ki67+	 1366 42543
2263	0	0	Ki67+	 1367 42521
2264	0	0	Ki67+	 1369 42496
2265	0	0	Ki67+	 1370 42677
2266	0	0	Ki67+	 1374 42194
2267	0	0	Ki67+	 1376 42598
2268	0	0	Ki67+	 1379 42650
2269	0	0	Ki67+	 1380 42427
2270	0	0	Ki67+	 1383 42539
2271	0	0	Ki67+	 1385 42113
2272	0	0	Ki67+	 1386 42556
2273	0	0	Ki67+	 1387 42487
2274	0	0	Ki67+	 1387 42771
2275	0	0	Ki67+	 1388 42523
2276	0	0	Ki67+	 1388 42571
2277	0	0	Ki67+	 1388 42617
2278	0	0	Ki67+	 1390 42513
2279	0	0	Ki67+	 1391 42697
2280	0	0	Ki67+	 1393 42676
2281	0	0	Ki67+	 1396 42588
2282	0	0	Ki67+	 1400 42417
2283	0	0	Ki67+	 1401 42652
2284	0	0	Ki67+	 1405 42616
2285	0	0	Ki67+	 1407 42382
2286	0	0	Ki67+	 1407 42496
2287	0	0	Ki67+	 1407 42709
2288	0	0	Ki67+	 1410 42557
2289	0	0	Ki67+	 1411 42442
2290	0	0	Ki67+	 1413 42350
2291	0	0	Ki67+	 1414 42598
2292	0	0	Ki67+	 1417 42364
2293	0	0	Ki67+	 1419 42541
2294	0	0	Ki67+	 1424 42613
2295	0	0	Ki67+	 1426 42514
2296	0	0	Ki67+	 1427 42401
2297	0	0	Ki67+	 1431 42332
2298	0	0	Ki67+	 1431 42652
2299	0	0	Ki67+	 1434 42546
2300	0	0	Ki67+	 1437 42524
2301	0	0	Ki67+	 1438 42483
2302	0	0	Ki67+	 1441 42577
2303	0	0	Ki67+	 1442 42360
2304	0	0	Ki67+	 1446 42340
2305	0	0	Ki67+	 1448 42487
2306	0	0	Ki67+	 1450 42264
2307	0	0	Ki67+	 1455 42286
2308	0	0	Ki67+	 1455 42538
2309	0	0	Ki67+	 1458 42425
2310	0	0	Ki67+	 1464 42519
2311	0	0	Ki67+	 1469 42270
2312	0	0	Ki67+	 1470 42367
2313	0	0	Ki67+	 1471 42415
2314	0	0	Ki67+	 1473 42842
2315	0	0	Ki67+	 1474 42321
2316	0	0	Ki67+	 1474 42465
2317	0	0	Ki67+	 1477 42244
2318	0	0	Ki67+	 1479 42551
2319	0	0	Ki67+	 1480 42385
2320	0	0	Ki67+	 1481 42728
2321	0	0	Ki67+	 1481 42828
2322	0	0	Ki67+	 1484 42523
2323	0	0	Ki67+	 1486 42270
2324	0	0	Ki67+	 1489 42305
2325	0	0	Ki67+	 1490 42357
2326	0	0	Ki67+	 1492 42419
2327	0	0	Ki67+	 1500 42286
2328	0	0	Ki67+	 1502 42482
2329	0	0	Ki67+	 1503 42440
2330	0	0	Ki67+	 1504 42321
2331	0	0	Ki67+	 1506 42817
2332	0	0	Ki67+	 1509 42309
2333	0	0	Ki67+	 1511 42262
2334	0	0	Ki67+	 1513 42531
2335	0	0	Ki67+	 1516 42227
2336	0	0	Ki67+	 1517 42845
2337	0	0	Ki67+	 1520 42145
2338	0	0	Ki67+	 1520 42444
2339	0	0	Ki67+	 1525 42169
2340	0	0	Ki67+	 1531 42505
2341	0	0	Ki67+	 1534 42810
2342	0	0	Ki67+	 1535 42104
2343	0	0	Ki67+	 1539 42660
2344	0	0	Ki67+	 1543 42157
2345	0	0	Ki67+	 1545 42473
2346	0	0	Ki67+	 1551 42423
2347	0	0	Ki67+	 1552 42395
2348	0	0	Ki67+	 1554 42793
2349	0	0	Ki67+	 1555 42491
2350	0	0	Ki67+	 1557 42809
2351	0	0	Ki67+	 1559 42775
2352	0	0	Ki67+	 1573 42441
2353	0	0	Ki67+	 1574 42743
2354	0	0	Ki67+	 1575 42717
2355	0	0	Ki67+	 1575 42822
2356	0	0	Ki67+	 1579 42403
2357	0	0	Ki67+	 1579 42685
2358	0	0	Ki67+	 1580 42122
2359	0	0	Ki67+	 1580 42780
2360	0	0	Ki67+	 1583 42477
2361	0	0	Ki67+	 1583 42759
2362	0	0	Ki67+	 1592 42695
2363	0	0	Ki67+	 1594 42086
2364	0	0	Ki67+	 1594 42709
2365	0	0	Ki67+	 1595 42841
2366	0	0	Ki67+	 1597 42639
2367	0	0	Ki67+	 1599 42810
2368	0	0	Ki67+	 1602 42682
2369	0	0	Ki67+	 1605 42386
2370	0	0	Ki67+	 1605 42623
2371	0	0	Ki67+	 1607 42752
2372	0	0	Ki67+	 1611 42410
2373	0	0	Ki67+	 1611 42768
2374	0	0	Ki67+	 1612 42730
2375	0	0	Ki67+	 1614 42249
2376	0	0	Ki67+	 1615 42361
2377	0	0	Ki67+	 1617 42271
2378	0	0	Ki67+	 1619 42344
2379	0	0	Ki67+	 1620 42816
2380	0	0	Ki67+	 1625 42397
2381	0	0	Ki67+	 1625 42844
2382	0	0	Ki67+	 1626 42277
2383	0	0	Ki67+	 1627 42751
2384	0	0	Ki67+	 1631 42417
2385	0	0	Ki67+	 1631 42706
2386	0	0	Ki67+	 1632 42375
2387	0	0	Ki67+	 1633 42263
2388	0	0	Ki67+	 1636 42587
2389	0	0	Ki67+	 1637 42627
2390	0	0	Ki67+	 1637 42645
2391	0	0	Ki67+	 1638 42728
2392	0	0	Ki67+	 1639 42345
2393	0	0	Ki67+	 1639 42600
2394	0	0	Ki67+	 1642 42308
2395	0	0	Ki67+	 1642 42679
2396	0	0	Ki67+	 1647 42276
2397	0	0	Ki67+	 1648 42779
2398	0	0	Ki67+	 1649 42240
2399	0	0	Ki67+	 1653 42353
2400	0	0	Ki67+	 1653 42574
2401	0	0	Ki67+	 1656 42835
2402	0	0	Ki67+	 1659 42403
2403	0	0	Ki67+	 1659 42624
2404	0	0	Ki67+	 1659 42697
2405	0	0	Ki67+	 1660 42661
2406	0	0	Ki67+	 1662 42280
2407	0	0	Ki67+	 1666 42170
2408	0	0	Ki67+	 1666 42319
2409	0	0	Ki67+	 1666 42641
2410	0	0	Ki67+	 1668 42130
2411	0	0	Ki67+	 1668 42265
2412	0	0	Ki67+	 1668 42805
2413	0	0	Ki67+	 1670 42293
2414	0	0	Ki67+	 1671 42742
2415	0	0	Ki67+	 1671 42836
2416	0	0	Ki67+	 1672 42234
2417	0	0	Ki67+	 1673 42209
2418	0	0	Ki67+	 1675 42775
2419	0	0	Ki67+	 1677 42579
2420	0	0	Ki67+	 1680 42844
2421	0	0	Ki67+	 1682 42660
2422	0	0	Ki67+	 1683 42783
2423	0	0	Ki67+	 1690 42708
2424	0	0	Ki67+	 1691 42522
2425	0	0	Ki67+	 1691 42567
2426	0	0	Ki67+	 1693 42729
2427	0	0	Ki67+	 897 43011
2428	0	0	Ki67+	 899 42858
2429	0	0	Ki67+	 899 43225
2430	0	0	Ki67+	 900 43608
2431	0	0	Ki67+	 904 43516
2432	0	0	Ki67+	 905 43383
2433	0	0	Ki67+	 910 42980
2434	0	0	Ki67+	 918 43502
2435	0	0	Ki67+	 919 43424
2436	0	0	Ki67+	 923 43476
2437	0	0	Ki67+	 939 43246
2438	0	0	Ki67+	 945 43059
2439	0	0	Ki67+	 949 43369
2440	0	0	Ki67+	 953 43446
2441	0	0	Ki67+	 958 42897
2442	0	0	Ki67+	 963 43356
2443	0	0	Ki67+	 966 42861
2444	0	0	Ki67+	 980 42887
2445	0	0	Ki67+	 981 43315
2446	0	0	Ki67+	 987 43414
2447	0	0	Ki67+	 996 43271
2448	0	0	Ki67+	 999 43592
2449	0	0	Ki67+	 1003 43299
2450	0	0	Ki67+	 1007 43229
2451	0	0	Ki67+	 1013 43207
2452	0	0	Ki67+	 1017 43385
2453	0	0	Ki67+	 1022 43152
2454	0	0	Ki67+	 1023 43125
2455	0	0	Ki67+	 1030 43353
2456	0	0	Ki67+	 1035 42957
2457	0	0	Ki67+	 1035 43332
2458	0	0	Ki67+	 1036 43362
2459	0	0	Ki67+	 1037 43097
2460	0	0	Ki67+	 1042 43110
2461	0	0	Ki67+	 1044 43078
2462	0	0	Ki67+	 1052 43342
2463	0	0	Ki67+	 1053 43303
2464	0	0	Ki67+	 1062 43419
2465	0	0	Ki67+	 1063 43586
2466	0	0	Ki67+	 1064 43376
2467	0	0	Ki67+	 1069 43563
2468	0	0	Ki67+	 1070 43236
2469	0	0	Ki67+	 1070 43275
2470	0	0	Ki67+	 1071 43384
2471	0	0	Ki67+	 1074 43247
2472	0	0	Ki67+	 1077 42924
2473	0	0	Ki67+	 1083 43236
2474	0	0	Ki67+	 1085 43189
2475	0	0	Ki67+	 1087 43207
2476	0	0	Ki67+	 1092 43356
2477	0	0	Ki67+	 1093 43131
2478	0	0	Ki67+	 1096 42891
2479	0	0	Ki67+	 1096 42917
2480	0	0	Ki67+	 1096 42953
2481	0	0	Ki67+	 1097 43558
2482	0	0	Ki67+	 1097 43603
2483	0	0	Ki67+	 1101 43160
2484	0	0	Ki67+	 1102 43102
2485	0	0	Ki67+	 1103 43538
2486	0	0	Ki67+	 1103 43568
2487	0	0	Ki67+	 1105 43438
2488	0	0	Ki67+	 1106 42878
2489	0	0	Ki67+	 1107 42849
2490	0	0	Ki67+	 1110 43046
2491	0	0	Ki67+	 1110 43117
2492	0	0	Ki67+	 1110 43511
2493	0	0	Ki67+	 1113 42964
2494	0	0	Ki67+	 1114 43401
2495	0	0	Ki67+	 1115 43069
2496	0	0	Ki67+	 1116 42924
2497	0	0	Ki67+	 1118 43546
2498	0	0	Ki67+	 1122 43024
2499	0	0	Ki67+	 1122 43417
2500	0	0	Ki67+	 1122 43436
2501	0	0	Ki67+	 1127 43498
2502	0	0	Ki67+	 1129 43542
2503	0	0	Ki67+	 1130 43603
2504	0	0	Ki67+	 1133 43360
2505	0	0	Ki67+	 1136 43247
2506	0	0	Ki67+	 1136 43390
2507	0	0	Ki67+	 1137 43589
2508	0	0	Ki67+	 1142 43614
2509	0	0	Ki67+	 1143 43448
2510	0	0	Ki67+	 1143 43496
2511	0	0	Ki67+	 1150 43540
2512	0	0	Ki67+	 1151 43473
2513	0	0	Ki67+	 1153 43423
2514	0	0	Ki67+	 1158 43553
2515	0	0	Ki67+	 1159 42958
2516	0	0	Ki67+	 1160 43525
2517	0	0	Ki67+	 1161 43146
2518	0	0	Ki67+	 1164 43018
2519	0	0	Ki67+	 1164 43101
2520	0	0	Ki67+	 1165 42991
2521	0	0	Ki67+	 1165 43615
2522	0	0	Ki67+	 1166 43459
2523	0	0	Ki67+	 1167 42922
2524	0	0	Ki67+	 1167 43439
2525	0	0	Ki67+	 1169 43343
2526	0	0	Ki67+	 1170 43368
2527	0	0	Ki67+	 1170 43581
2528	0	0	Ki67+	 1175 43565
2529	0	0	Ki67+	 1177 42972
2530	0	0	Ki67+	 1177 43041
2531	0	0	Ki67+	 1178 42899
2532	0	0	Ki67+	 1178 43474
2533	0	0	Ki67+	 1179 43509
2534	0	0	Ki67+	 1181 42911
2535	0	0	Ki67+	 1181 42939
2536	0	0	Ki67+	 1181 43075
2537	0	0	Ki67+	 1181 43189
2538	0	0	Ki67+	 1182 43107
2539	0	0	Ki67+	 1183 43531
2540	0	0	Ki67+	 1185 43151
2541	0	0	Ki67+	 1185 43431
2542	0	0	Ki67+	 1188 42882
2543	0	0	Ki67+	 1188 43018
2544	0	0	Ki67+	 1196 42904
2545	0	0	Ki67+	 1197 42971
2546	0	0	Ki67+	 1197 43483
2547	0	0	Ki67+	 1198 43401
2548	0	0	Ki67+	 1198 43419
2549	0	0	Ki67+	 1200 43382
2550	0	0	Ki67+	 1201 43314
2551	0	0	Ki67+	 1202 43155
2552	0	0	Ki67+	 1204 43447
2553	0	0	Ki67+	 1205 43088
2554	0	0	Ki67+	 1208 42872
2555	0	0	Ki67+	 1212 43602
2556	0	0	Ki67+	 1213 42905
2557	0	0	Ki67+	 1214 43341
2558	0	0	Ki67+	 1215 43122
2559	0	0	Ki67+	 1215 43284
2560	0	0	Ki67+	 1215 43431
2561	0	0	Ki67+	 1216 43055
2562	0	0	Ki67+	 1216 43402
2563	0	0	Ki67+	 1217 42938
2564	0	0	Ki67+	 1218 43469
2565	0	0	Ki67+	 1219 43623
2566	0	0	Ki67+	 1220 43019
2567	0	0	Ki67+	 1221 43066
2568	0	0	Ki67+	 1221 43545
2569	0	0	Ki67+	 1226 42971
2570	0	0	Ki67+	 1226 43569
2571	0	0	Ki67+	 1228 43043
2572	0	0	Ki67+	 1229 43297
2573	0	0	Ki67+	 1230 43340
2574	0	0	Ki67+	 1230 43389
2575	0	0	Ki67+	 1234 43283
2576	0	0	Ki67+	 1235 42881
2577	0	0	Ki67+	 1235 43014
2578	0	0	Ki67+	 1235 43501
2579	0	0	Ki67+	 1236 43419
2580	0	0	Ki67+	 1238 43641
2581	0	0	Ki67+	 1242 42959
2582	0	0	Ki67+	 1242 43041
2583	0	0	Ki67+	 1244 43461
2584	0	0	Ki67+	 1245 43472
2585	0	0	Ki67+	 1246 43087
2586	0	0	Ki67+	 1248 43015
2587	0	0	Ki67+	 1250 42968
2588	0	0	Ki67+	 1251 42947
2589	0	0	Ki67+	 1252 42898
2590	0	0	Ki67+	 1253 42917
2591	0	0	Ki67+	 1253 43003
2592	0	0	Ki67+	 1253 43442
2593	0	0	Ki67+	 1257 43375
2594	0	0	Ki67+	 1263 42928
2595	0	0	Ki67+	 1263 43054
2596	0	0	Ki67+	 1263 43362
2597	0	0	Ki67+	 1263 43455
2598	0	0	Ki67+	 1284 43320
2599	0	0	Ki67+	 1286 43380
2600	0	0	Ki67+	 1293 43204
2601	0	0	Ki67+	 1295 43343
2602	0	0	Ki67+	 1296 42854
2603	0	0	Ki67+	 1298 43295
2604	0	0	Ki67+	 1299 43412
2605	0	0	Ki67+	 1301 43226
2606	0	0	Ki67+	 1301 43247
2607	0	0	Ki67+	 1319 43305
2608	0	0	Ki67+	 1326 43169
2609	0	0	Ki67+	 1326 43275
2610	0	0	Ki67+	 1335 42879
2611	0	0	Ki67+	 1342 43224
2612	0	0	Ki67+	 1346 43070
2613	0	0	Ki67+	 1364 43040
2614	0	0	Ki67+	 1366 43069
2615	0	0	Ki67+	 1369 43019
2616	0	0	Ki67+	 1375 43442
2617	0	0	Ki67+	 1376 43358
2618	0	0	Ki67+	 1377 43108
2619	0	0	Ki67+	 1381 42892
2620	0	0	Ki67+	 1381 43081
2621	0	0	Ki67+	 1390 43158
2622	0	0	Ki67+	 1391 42989
2623	0	0	Ki67+	 1392 43007
2624	0	0	Ki67+	 1393 43100
2625	0	0	Ki67+	 1395 42964
2626	0	0	Ki67+	 1397 43047
2627	0	0	Ki67+	 1398 43483
2628	0	0	Ki67+	 1403 42977
2629	0	0	Ki67+	 1407 43316
2630	0	0	Ki67+	 1407 43380
2631	0	0	Ki67+	 1410 42927
2632	0	0	Ki67+	 1419 43336
2633	0	0	Ki67+	 1421 43015
2634	0	0	Ki67+	 1423 42958
2635	0	0	Ki67+	 1427 43463
2636	0	0	Ki67+	 1428 42903
2637	0	0	Ki67+	 1429 43493
2638	0	0	Ki67+	 1434 42929
2639	0	0	Ki67+	 1435 43375
2640	0	0	Ki67+	 1444 42880
2641	0	0	Ki67+	 1451 43233
2642	0	0	Ki67+	 1451 43512
2643	0	0	Ki67+	 1452 42853
2644	0	0	Ki67+	 1453 43247
2645	0	0	Ki67+	 1455 43460
2646	0	0	Ki67+	 1456 43470
2647	0	0	Ki67+	 1461 42909
2648	0	0	Ki67+	 1462 43312
2649	0	0	Ki67+	 1464 43604
2650	0	0	Ki67+	 1464 43639
2651	0	0	Ki67+	 1466 43495
2652	0	0	Ki67+	 1469 43360
2653	0	0	Ki67+	 1471 43540
2654	0	0	Ki67+	 1477 43277
2655	0	0	Ki67+	 1478 43292
2656	0	0	Ki67+	 1478 43375
2657	0	0	Ki67+	 1480 43319
2658	0	0	Ki67+	 1482 43413
2659	0	0	Ki67+	 1483 43226
2660	0	0	Ki67+	 1486 43075
2661	0	0	Ki67+	 1489 43176
2662	0	0	Ki67+	 1495 43594
2663	0	0	Ki67+	 1497 43379
2664	0	0	Ki67+	 1499 42877
2665	0	0	Ki67+	 1500 43273
2666	0	0	Ki67+	 1502 43432
2667	0	0	Ki67+	 1503 43256
2668	0	0	Ki67+	 1504 43634
2669	0	0	Ki67+	 1505 42891
2670	0	0	Ki67+	 1507 43008
2671	0	0	Ki67+	 1508 43415
2672	0	0	Ki67+	 1512 43308
2673	0	0	Ki67+	 1514 42858
2674	0	0	Ki67+	 1514 43202
2675	0	0	Ki67+	 1518 43229
2676	0	0	Ki67+	 1522 43631
2677	0	0	Ki67+	 1524 43285
2678	0	0	Ki67+	 1525 43075
2679	0	0	Ki67+	 1525 43240
2680	0	0	Ki67+	 1527 43381
2681	0	0	Ki67+	 1528 42999
2682	0	0	Ki67+	 1534 42891
2683	0	0	Ki67+	 1535 43176
2684	0	0	Ki67+	 1536 42863
2685	0	0	Ki67+	 1536 43412
2686	0	0	Ki67+	 1539 43306
2687	0	0	Ki67+	 1544 43106
2688	0	0	Ki67+	 1544 43225
2689	0	0	Ki67+	 1547 43395
2690	0	0	Ki67+	 1548 43369
2691	0	0	Ki67+	 1551 43201
2692	0	0	Ki67+	 1557 43269
2693	0	0	Ki67+	 1559 43140
2694	0	0	Ki67+	 1562 43086
2695	0	0	Ki67+	 1562 43279
2696	0	0	Ki67+	 1564 43164
2697	0	0	Ki67+	 1565 43038
2698	0	0	Ki67+	 1566 42940
2699	0	0	Ki67+	 1568 42908
2700	0	0	Ki67+	 1569 43193
2701	0	0	Ki67+	 1573 43243
2702	0	0	Ki67+	 1576 43325
2703	0	0	Ki67+	 1577 43057
2704	0	0	Ki67+	 1583 43171
2705	0	0	Ki67+	 1584 42963
2706	0	0	Ki67+	 1587 42922
2707	0	0	Ki67+	 1588 42874
2708	0	0	Ki67+	 1589 43212
2709	0	0	Ki67+	 1590 42986
2710	0	0	Ki67+	 1590 43104
2711	0	0	Ki67+	 1591 43020
2712	0	0	Ki67+	 1591 43158
2713	0	0	Ki67+	 1591 43185
2714	0	0	Ki67+	 1595 43064
2715	0	0	Ki67+	 1597 42956
2716	0	0	Ki67+	 1600 43093
2717	0	0	Ki67+	 1604 43315
2718	0	0	Ki67+	 1607 42898
2719	0	0	Ki67+	 1607 43281
2720	0	0	Ki67+	 1609 43129
2721	0	0	Ki67+	 1609 43159
2722	0	0	Ki67+	 1610 43194
2723	0	0	Ki67+	 1611 43354
2724	0	0	Ki67+	 1612 43025
2725	0	0	Ki67+	 1617 43230
2726	0	0	Ki67+	 1619 43011
2727	0	0	Ki67+	 1620 43085
2728	0	0	Ki67+	 1620 43121
2729	0	0	Ki67+	 1627 42875
2730	0	0	Ki67+	 1628 43313
2731	0	0	Ki67+	 1629 43016
2732	0	0	Ki67+	 1629 43056
2733	0	0	Ki67+	 1630 42960
2734	0	0	Ki67+	 1631 43169
2735	0	0	Ki67+	 1640 43260
2736	0	0	Ki67+	 1641 43204
2737	0	0	Ki67+	 1643 43127
2738	0	0	Ki67+	 1643 43288
2739	0	0	Ki67+	 1646 43073
2740	0	0	Ki67+	 1650 43169
2741	0	0	Ki67+	 1651 42938
2742	0	0	Ki67+	 1651 43147
2743	0	0	Ki67+	 1653 43081
2744	0	0	Ki67+	 1653 43191
2745	0	0	Ki67+	 1656 42910
2746	0	0	Ki67+	 1656 43097
2747	0	0	Ki67+	 1657 42983
2748	0	0	Ki67+	 1657 43031
2749	0	0	Ki67+	 1658 43132
2750	0	0	Ki67+	 1661 43012
2751	0	0	Ki67+	 1662 43049
2752	0	0	Ki67+	 1663 43218
2753	0	0	Ki67+	 1664 43298
2754	0	0	Ki67+	 1666 42867
2755	0	0	Ki67+	 1678 43151
2756	0	0	Ki67+	 1678 43251
2757	0	0	Ki67+	 1680 43115
2758	0	0	Ki67+	 1684 43010
2759	0	0	Ki67+	 1686 43081
2760	0	0	Ki67+	 1687 43213
2761	0	0	Ki67+	 1690 43628
2762	0	0	Ki67+	 902 43896
2763	0	0	Ki67+	 907 44044
2764	0	0	Ki67+	 911 44056
2765	0	0	Ki67+	 914 43992
2766	0	0	Ki67+	 917 43936
2767	0	0	Ki67+	 918 44092
2768	0	0	Ki67+	 921 43964
2769	0	0	Ki67+	 925 44035
2770	0	0	Ki67+	 930 44050
2771	0	0	Ki67+	 939 43985
2772	0	0	Ki67+	 939 44070
2773	0	0	Ki67+	 942 43910
2774	0	0	Ki67+	 948 44135
2775	0	0	Ki67+	 951 43931
2776	0	0	Ki67+	 953 43998
2777	0	0	Ki67+	 954 43751
2778	0	0	Ki67+	 957 44161
2779	0	0	Ki67+	 961 44034
2780	0	0	Ki67+	 962 43963
2781	0	0	Ki67+	 972 44015
2782	0	0	Ki67+	 974 43911
2783	0	0	Ki67+	 985 43948
2784	0	0	Ki67+	 988 44205
2785	0	0	Ki67+	 993 43978
2786	0	0	Ki67+	 999 43936
2787	0	0	Ki67+	 1008 44046
2788	0	0	Ki67+	 1010 44177
2789	0	0	Ki67+	 1011 43826
2790	0	0	Ki67+	 1020 43982
2791	0	0	Ki67+	 1020 44063
2792	0	0	Ki67+	 1028 43707
2793	0	0	Ki67+	 1031 43964
2794	0	0	Ki67+	 1046 43692
2795	0	0	Ki67+	 1048 44051
2796	0	0	Ki67+	 1051 43678
2797	0	0	Ki67+	 1051 44066
2798	0	0	Ki67+	 1059 43836
2799	0	0	Ki67+	 1063 43732
2800	0	0	Ki67+	 1071 43971
2801	0	0	Ki67+	 1076 43808
2802	0	0	Ki67+	 1078 43752
2803	0	0	Ki67+	 1081 43934
2804	0	0	Ki67+	 1084 43681
2805	0	0	Ki67+	 1084 43714
2806	0	0	Ki67+	 1097 43909
2807	0	0	Ki67+	 1102 43755
2808	0	0	Ki67+	 1119 43693
2809	0	0	Ki67+	 1125 43718
2810	0	0	Ki67+	 1127 43975
2811	0	0	Ki67+	 1128 44042
2812	0	0	Ki67+	 1137 43988
2813	0	0	Ki67+	 1138 43703
2814	0	0	Ki67+	 1141 44023
2815	0	0	Ki67+	 1142 43934
2816	0	0	Ki67+	 1149 44083
2817	0	0	Ki67+	 1168 44292
2818	0	0	Ki67+	 1182 43973
2819	0	0	Ki67+	 1185 43761
2820	0	0	Ki67+	 1209 43694
2821	0	0	Ki67+	 1210 44268
2822	0	0	Ki67+	 1216 43661
2823	0	0	Ki67+	 1222 44046
2824	0	0	Ki67+	 1226 43721
2825	0	0	Ki67+	 1228 43969
2826	0	0	Ki67+	 1230 43669
2827	0	0	Ki67+	 1232 43839
2828	0	0	Ki67+	 1233 43862
2829	0	0	Ki67+	 1234 43986
2830	0	0	Ki67+	 1238 43913
2831	0	0	Ki67+	 1240 44000
2832	0	0	Ki67+	 1241 43807
2833	0	0	Ki67+	 1244 43749
2834	0	0	Ki67+	 1244 44018
2835	0	0	Ki67+	 1245 43781
2836	0	0	Ki67+	 1246 43698
2837	0	0	Ki67+	 1248 43827
2838	0	0	Ki67+	 1252 43868
2839	0	0	Ki67+	 1252 44087
2840	0	0	Ki67+	 1258 43812
2841	0	0	Ki67+	 1259 43793
2842	0	0	Ki67+	 1267 44045
2843	0	0	Ki67+	 1269 43953
2844	0	0	Ki67+	 1272 43968
2845	0	0	Ki67+	 1272 44012
2846	0	0	Ki67+	 1273 43990
2847	0	0	Ki67+	 1283 44036
2848	0	0	Ki67+	 1286 44076
2849	0	0	Ki67+	 1288 44022
2850	0	0	Ki67+	 1290 44119
2851	0	0	Ki67+	 1290 44162
2852	0	0	Ki67+	 1294 43999
2853	0	0	Ki67+	 1299 44096
2854	0	0	Ki67+	 1301 44185
2855	0	0	Ki67+	 1302 44217
2856	0	0	Ki67+	 1310 44257
2857	0	0	Ki67+	 1312 44050
2858	0	0	Ki67+	 1314 44107
2859	0	0	Ki67+	 1317 44118
2860	0	0	Ki67+	 1320 44279
2861	0	0	Ki67+	 1323 44009
2862	0	0	Ki67+	 1323 44042
2863	0	0	Ki67+	 1329 44238
2864	0	0	Ki67+	 1332 44081
2865	0	0	Ki67+	 1341 44317
2866	0	0	Ki67+	 1342 44015
2867	0	0	Ki67+	 1344 44282
2868	0	0	Ki67+	 1347 44158
2869	0	0	Ki67+	 1348 44073
2870	0	0	Ki67+	 1349 44127
2871	0	0	Ki67+	 1350 44104
2872	0	0	Ki67+	 1352 44016
2873	0	0	Ki67+	 1356 43978
2874	0	0	Ki67+	 1356 44054
2875	0	0	Ki67+	 1357 44159
2876	0	0	Ki67+	 1367 44024
2877	0	0	Ki67+	 1375 43973
2878	0	0	Ki67+	 1376 44084
2879	0	0	Ki67+	 1377 44001
2880	0	0	Ki67+	 1381 44305
2881	0	0	Ki67+	 1392 44035
2882	0	0	Ki67+	 1394 44048
2883	0	0	Ki67+	 1395 44134
2884	0	0	Ki67+	 1395 44246
2885	0	0	Ki67+	 1400 44146
2886	0	0	Ki67+	 1402 43702
2887	0	0	Ki67+	 1403 43688
2888	0	0	Ki67+	 1404 43828
2889	0	0	Ki67+	 1404 44263
2890	0	0	Ki67+	 1407 44183
2891	0	0	Ki67+	 1409 44291
2892	0	0	Ki67+	 1411 43871
2893	0	0	Ki67+	 1413 43853
2894	0	0	Ki67+	 1415 43840
2895	0	0	Ki67+	 1416 44326
2896	0	0	Ki67+	 1417 43759
2897	0	0	Ki67+	 1417 44090
2898	0	0	Ki67+	 1418 44229
2899	0	0	Ki67+	 1419 44042
2900	0	0	Ki67+	 1423 44259
2901	0	0	Ki67+	 1426 43777
2902	0	0	Ki67+	 1428 43679
2903	0	0	Ki67+	 1430 43808
2904	0	0	Ki67+	 1430 43967
2905	0	0	Ki67+	 1432 43716
2906	0	0	Ki67+	 1433 43860
2907	0	0	Ki67+	 1435 44141
2908	0	0	Ki67+	 1437 43870
2909	0	0	Ki67+	 1438 43707
2910	0	0	Ki67+	 1440 43946
2911	0	0	Ki67+	 1442 44195
2912	0	0	Ki67+	 1443 43962
2913	0	0	Ki67+	 1444 44030
2914	0	0	Ki67+	 1446 43908
2915	0	0	Ki67+	 1446 44377
2916	0	0	Ki67+	 1449 44299
2917	0	0	Ki67+	 1450 43822
2918	0	0	Ki67+	 1453 43805
2919	0	0	Ki67+	 1456 44314
2920	0	0	Ki67+	 1458 44036
2921	0	0	Ki67+	 1459 44012
2922	0	0	Ki67+	 1461 43679
2923	0	0	Ki67+	 1463 44345
2924	0	0	Ki67+	 1464 43964
2925	0	0	Ki67+	 1465 43862
2926	0	0	Ki67+	 1465 43940
2927	0	0	Ki67+	 1469 44083
2928	0	0	Ki67+	 1469 44185
2929	0	0	Ki67+	 1471 44163
2930	0	0	Ki67+	 1473 43663
2931	0	0	Ki67+	 1475 44036
2932	0	0	Ki67+	 1476 43785
2933	0	0	Ki67+	 1477 43712
2934	0	0	Ki67+	 1478 43743
2935	0	0	Ki67+	 1478 43916
2936	0	0	Ki67+	 1482 44202
2937	0	0	Ki67+	 1488 44255
2938	0	0	Ki67+	 1489 44128
2939	0	0	Ki67+	 1490 43879
2940	0	0	Ki67+	 1490 43934
2941	0	0	Ki67+	 1492 44228
2942	0	0	Ki67+	 1493 43998
2943	0	0	Ki67+	 1495 43952
2944	0	0	Ki67+	 1496 43808
2945	0	0	Ki67+	 1497 44288
2946	0	0	Ki67+	 1500 43710
2947	0	0	Ki67+	 1506 44034
2948	0	0	Ki67+	 1507 43728
2949	0	0	Ki67+	 1508 43656
2950	0	0	Ki67+	 1510 43788
2951	0	0	Ki67+	 1511 44153
2952	0	0	Ki67+	 1511 44226
2953	0	0	Ki67+	 1514 44187
2954	0	0	Ki67+	 1516 44089
2955	0	0	Ki67+	 1517 43769
2956	0	0	Ki67+	 1517 43893
2957	0	0	Ki67+	 1524 43982
2958	0	0	Ki67+	 1525 43966
2959	0	0	Ki67+	 1527 44270
2960	0	0	Ki67+	 1527 44378
2961	0	0	Ki67+	 1527 44411
2962	0	0	Ki67+	 1531 44019
2963	0	0	Ki67+	 1535 43807
2964	0	0	Ki67+	 1535 43948
2965	0	0	Ki67+	 1535 44247
2966	0	0	Ki67+	 1536 44153
2967	0	0	Ki67+	 1538 43929
2968	0	0	Ki67+	 1539 44038
2969	0	0	Ki67+	 1541 43833
2970	0	0	Ki67+	 1541 44070
2971	0	0	Ki67+	 1543 44186
2972	0	0	Ki67+	 1545 43887
2973	0	0	Ki67+	 1548 44089
2974	0	0	Ki67+	 1550 44350
2975	0	0	Ki67+	 1558 44158
2976	0	0	Ki67+	 1559 43994
2977	0	0	Ki67+	 1560 44417
2978	0	0	Ki67+	 1561 44071
2979	0	0	Ki67+	 1564 44096
2980	0	0	Ki67+	 1567 44374
2981	0	0	Ki67+	 1567 44437
2982	0	0	Ki67+	 1571 44138
2983	0	0	Ki67+	 1575 43867
2984	0	0	Ki67+	 1575 43922
2985	0	0	Ki67+	 1576 44392
2986	0	0	Ki67+	 1578 43897
2987	0	0	Ki67+	 1580 43947
2988	0	0	Ki67+	 1580 44215
2989	0	0	Ki67+	 1580 44330
2990	0	0	Ki67+	 1582 44298
2991	0	0	Ki67+	 1582 44355
2992	0	0	Ki67+	 1590 44070
2993	0	0	Ki67+	 1591 44115
2994	0	0	Ki67+	 1591 44290
2995	0	0	Ki67+	 1597 43851
2996	0	0	Ki67+	 1599 43908
2997	0	0	Ki67+	 1601 44287
2998	0	0	Ki67+	 1607 44166
2999	0	0	Ki67+	 1607 44256
3000	0	0	Ki67+	 1610 44237
3001	0	0	Ki67+	 1612 43953
3002	0	0	Ki67+	 1618 43828
3003	0	0	Ki67+	 1618 44146
3004	0	0	Ki67+	 1619 43849
3005	0	0	Ki67+	 1620 44078
3006	0	0	Ki67+	 1622 43933
3007	0	0	Ki67+	 1622 44201
3008	0	0	Ki67+	 1626 43997
3009	0	0	Ki67+	 1631 43968
3010	0	0	Ki67+	 1633 44170
3011	0	0	Ki67+	 1639 44091
3012	0	0	Ki67+	 1644 44352
3013	0	0	Ki67+	 1646 44045
3014	0	0	Ki67+	 1647 44411
3015	0	0	Ki67+	 1649 43908
3016	0	0	Ki67+	 1651 43811
3017	0	0	Ki67+	 1651 44010
3018	0	0	Ki67+	 1653 44257
3019	0	0	Ki67+	 1657 44278
3020	0	0	Ki67+	 1658 44063
3021	0	0	Ki67+	 1660 43961
3022	0	0	Ki67+	 1660 43993
3023	0	0	Ki67+	 1663 44342
3024	0	0	Ki67+	 1663 44384
3025	0	0	Ki67+	 1664 43842
3026	0	0	Ki67+	 1670 44356
3027	0	0	Ki67+	 1676 43941
3028	0	0	Ki67+	 1678 43912
3029	0	0	Ki67+	 1681 44010
3030	0	0	Ki67+	 1682 43793
3031	0	0	Ki67+	 1683 43975
3032	0	0	Ki67+	 1689 44069
3033	0	0	Ki67+	 1690 43719
3034	0	0	Ki67+	 1690 44034
3035	0	0	Ki67+	 1690 44294
3036	0	0	Ki67+	 1690 44318
3037	0	0	Ki67+	 1694 43824
3038	0	0	Ki67+	 1602 44454
3039	0	0	Ki67+	 1716 38099
3040	0	0	Ki67+	 1764 38065
3041	0	0	Ki67+	 1893 38347
3042	0	0	Ki67+	 2481 38013
3043	0	0	Ki67+	 1731 39205
3044	0	0	Ki67+	 1755 39175
3045	0	0	Ki67+	 1776 38598
3046	0	0	Ki67+	 1788 38996
3047	0	0	Ki67+	 1844 38707
3048	0	0	Ki67+	 1848 39077
3049	0	0	Ki67+	 1877 38733
3050	0	0	Ki67+	 1898 39134
3051	0	0	Ki67+	 1933 39138
3052	0	0	Ki67+	 1984 39133
3053	0	0	Ki67+	 2067 38806
3054	0	0	Ki67+	 2142 39096
3055	0	0	Ki67+	 2159 39140
3056	0	0	Ki67+	 2160 39219
3057	0	0	Ki67+	 2196 39198
3058	0	0	Ki67+	 2203 39344
3059	0	0	Ki67+	 2211 39070
3060	0	0	Ki67+	 2240 39027
3061	0	0	Ki67+	 2242 39155
3062	0	0	Ki67+	 2264 39318
3063	0	0	Ki67+	 2287 39032
3064	0	0	Ki67+	 2298 39014
3065	0	0	Ki67+	 2302 39164
3066	0	0	Ki67+	 2317 39103
3067	0	0	Ki67+	 2320 38737
3068	0	0	Ki67+	 2341 39039
3069	0	0	Ki67+	 2368 38943
3070	0	0	Ki67+	 2396 38785
3071	0	0	Ki67+	 2409 39020
3072	0	0	Ki67+	 2435 38960
3073	0	0	Ki67+	 2488 38970
3074	0	0	Ki67+	 1707 39375
3075	0	0	Ki67+	 1708 39762
3076	0	0	Ki67+	 1708 39779
3077	0	0	Ki67+	 1709 40039
3078	0	0	Ki67+	 1710 40131
3079	0	0	Ki67+	 1714 39857
3080	0	0	Ki67+	 1721 40081
3081	0	0	Ki67+	 1726 39822
3082	0	0	Ki67+	 1729 39551
3083	0	0	Ki67+	 1729 39645
3084	0	0	Ki67+	 1730 40096
3085	0	0	Ki67+	 1733 40045
3086	0	0	Ki67+	 1740 39538
3087	0	0	Ki67+	 1745 40098
3088	0	0	Ki67+	 1748 40070
3089	0	0	Ki67+	 1749 39778
3090	0	0	Ki67+	 1750 40008
3091	0	0	Ki67+	 1755 39519
3092	0	0	Ki67+	 1756 39934
3093	0	0	Ki67+	 1757 39617
3094	0	0	Ki67+	 1760 39950
3095	0	0	Ki67+	 1760 39993
3096	0	0	Ki67+	 1765 40045
3097	0	0	Ki67+	 1768 39624
3098	0	0	Ki67+	 1771 39832
3099	0	0	Ki67+	 1777 39972
3100	0	0	Ki67+	 1780 40006
3101	0	0	Ki67+	 1788 39991
3102	0	0	Ki67+	 1790 39774
3103	0	0	Ki67+	 1790 39804
3104	0	0	Ki67+	 1795 39961
3105	0	0	Ki67+	 1799 39904
3106	0	0	Ki67+	 1801 39926
3107	0	0	Ki67+	 1812 39942
3108	0	0	Ki67+	 1815 39779
3109	0	0	Ki67+	 1817 40120
3110	0	0	Ki67+	 1823 39886
3111	0	0	Ki67+	 1824 40151
3112	0	0	Ki67+	 1828 39752
3113	0	0	Ki67+	 1828 39902
3114	0	0	Ki67+	 1831 40075
3115	0	0	Ki67+	 1835 39775
3116	0	0	Ki67+	 1836 39620
3117	0	0	Ki67+	 1844 40069
3118	0	0	Ki67+	 1847 39847
3119	0	0	Ki67+	 1847 40032
3120	0	0	Ki67+	 1850 40120
3121	0	0	Ki67+	 1851 39744
3122	0	0	Ki67+	 1852 39887
3123	0	0	Ki67+	 1856 40135
3124	0	0	Ki67+	 1859 40066
3125	0	0	Ki67+	 1860 39852
3126	0	0	Ki67+	 1861 39980
3127	0	0	Ki67+	 1863 40111
3128	0	0	Ki67+	 1864 40079
3129	0	0	Ki67+	 1870 39952
3130	0	0	Ki67+	 1871 40018
3131	0	0	Ki67+	 1873 40100
3132	0	0	Ki67+	 1876 39970
3133	0	0	Ki67+	 1877 40045
3134	0	0	Ki67+	 1878 39985
3135	0	0	Ki67+	 1880 39761
3136	0	0	Ki67+	 1885 39929
3137	0	0	Ki67+	 1885 40067
3138	0	0	Ki67+	 1887 39811
3139	0	0	Ki67+	 1892 39723
3140	0	0	Ki67+	 1895 40057
3141	0	0	Ki67+	 1897 40084
3142	0	0	Ki67+	 1898 40133
3143	0	0	Ki67+	 1901 39927
3144	0	0	Ki67+	 1902 39905
3145	0	0	Ki67+	 1902 39976
3146	0	0	Ki67+	 1906 39951
3147	0	0	Ki67+	 1906 40012
3148	0	0	Ki67+	 1908 39790
3149	0	0	Ki67+	 1908 40052
3150	0	0	Ki67+	 1911 40129
3151	0	0	Ki67+	 1914 39747
3152	0	0	Ki67+	 1918 39888
3153	0	0	Ki67+	 1919 39580
3154	0	0	Ki67+	 1921 39769
3155	0	0	Ki67+	 1928 39951
3156	0	0	Ki67+	 1929 39932
3157	0	0	Ki67+	 1933 39901
3158	0	0	Ki67+	 1936 39871
3159	0	0	Ki67+	 1946 39891
3160	0	0	Ki67+	 1950 40043
3161	0	0	Ki67+	 1953 39815
3162	0	0	Ki67+	 1963 39847
3163	0	0	Ki67+	 1965 39902
3164	0	0	Ki67+	 1974 39786
3165	0	0	Ki67+	 1975 39859
3166	0	0	Ki67+	 1978 39835
3167	0	0	Ki67+	 1988 39867
3168	0	0	Ki67+	 2005 39631
3169	0	0	Ki67+	 2030 39468
3170	0	0	Ki67+	 2041 39618
3171	0	0	Ki67+	 2056 40155
3172	0	0	Ki67+	 2076 39621
3173	0	0	Ki67+	 2077 39973
3174	0	0	Ki67+	 2096 39894
3175	0	0	Ki67+	 2104 40082
3176	0	0	Ki67+	 2106 40128
3177	0	0	Ki67+	 2123 40111
3178	0	0	Ki67+	 2126 39930
3179	0	0	Ki67+	 2127 39904
3180	0	0	Ki67+	 2131 40074
3181	0	0	Ki67+	 2133 39450
3182	0	0	Ki67+	 2144 39883
3183	0	0	Ki67+	 2144 40150
3184	0	0	Ki67+	 2146 39678
3185	0	0	Ki67+	 2146 40052
3186	0	0	Ki67+	 2151 40026
3187	0	0	Ki67+	 2155 39986
3188	0	0	Ki67+	 2161 39725
3189	0	0	Ki67+	 2164 40062
3190	0	0	Ki67+	 2166 39951
3191	0	0	Ki67+	 2168 39476
3192	0	0	Ki67+	 2170 40077
3193	0	0	Ki67+	 2171 39539
3194	0	0	Ki67+	 2172 39714
3195	0	0	Ki67+	 2172 39725
3196	0	0	Ki67+	 2172 40130
3197	0	0	Ki67+	 2176 39886
3198	0	0	Ki67+	 2181 39796
3199	0	0	Ki67+	 2184 40041
3200	0	0	Ki67+	 2185 39537
3201	0	0	Ki67+	 2186 39915
3202	0	0	Ki67+	 2186 40098
3203	0	0	Ki67+	 2187 40069
3204	0	0	Ki67+	 2190 39845
3205	0	0	Ki67+	 2191 39758
3206	0	0	Ki67+	 2191 40004
3207	0	0	Ki67+	 2196 39973
3208	0	0	Ki67+	 2199 39789
3209	0	0	Ki67+	 2199 40085
3210	0	0	Ki67+	 2199 40096
3211	0	0	Ki67+	 2201 39947
3212	0	0	Ki67+	 2202 39496
3213	0	0	Ki67+	 2202 39699
3214	0	0	Ki67+	 2203 40125
3215	0	0	Ki67+	 2207 39893
3216	0	0	Ki67+	 2208 39959
3217	0	0	Ki67+	 2213 40138
3218	0	0	Ki67+	 2214 40012
3219	0	0	Ki67+	 2214 40102
3220	0	0	Ki67+	 2216 39936
3221	0	0	Ki67+	 2216 40049
3222	0	0	Ki67+	 2217 39690
3223	0	0	Ki67+	 2220 39818
3224	0	0	Ki67+	 2222 39849
3225	0	0	Ki67+	 2223 40084
3226	0	0	Ki67+	 2226 39878
3227	0	0	Ki67+	 2229 39643
3228	0	0	Ki67+	 2229 39978
3229	0	0	Ki67+	 2239 39723
3230	0	0	Ki67+	 2240 40112
3231	0	0	Ki67+	 2241 39910
3232	0	0	Ki67+	 2247 40027
3233	0	0	Ki67+	 2248 40075
3234	0	0	Ki67+	 2254 39669
3235	0	0	Ki67+	 2258 39943
3236	0	0	Ki67+	 2261 39660
3237	0	0	Ki67+	 2272 40094
3238	0	0	Ki67+	 2274 40002
3239	0	0	Ki67+	 2280 40041
3240	0	0	Ki67+	 2282 40132
3241	0	0	Ki67+	 2289 40090
3242	0	0	Ki67+	 2294 40027
3243	0	0	Ki67+	 2295 40012
3244	0	0	Ki67+	 2297 40146
3245	0	0	Ki67+	 2298 39442
3246	0	0	Ki67+	 2301 40067
3247	0	0	Ki67+	 2302 39998
3248	0	0	Ki67+	 2302 40091
3249	0	0	Ki67+	 2306 39944
3250	0	0	Ki67+	 2312 40114
3251	0	0	Ki67+	 2317 39987
3252	0	0	Ki67+	 2318 40100
3253	0	0	Ki67+	 2322 39894
3254	0	0	Ki67+	 2325 39966
3255	0	0	Ki67+	 2327 39911
3256	0	0	Ki67+	 2328 39723
3257	0	0	Ki67+	 2331 40070
3258	0	0	Ki67+	 2338 40089
3259	0	0	Ki67+	 2341 40044
3260	0	0	Ki67+	 2351 39844
3261	0	0	Ki67+	 2351 39862
3262	0	0	Ki67+	 2355 39942
3263	0	0	Ki67+	 2359 39725
3264	0	0	Ki67+	 2362 39829
3265	0	0	Ki67+	 2363 40058
3266	0	0	Ki67+	 2363 40109
3267	0	0	Ki67+	 2365 40020
3268	0	0	Ki67+	 2366 39930
3269	0	0	Ki67+	 2366 40031
3270	0	0	Ki67+	 2369 39899
3271	0	0	Ki67+	 2369 40069
3272	0	0	Ki67+	 2374 39989
3273	0	0	Ki67+	 2377 39884
3274	0	0	Ki67+	 2380 39743
3275	0	0	Ki67+	 2380 39943
3276	0	0	Ki67+	 2380 40008
3277	0	0	Ki67+	 2382 40128
3278	0	0	Ki67+	 2386 39814
3279	0	0	Ki67+	 2388 39873
3280	0	0	Ki67+	 2393 40078
3281	0	0	Ki67+	 2396 39899
3282	0	0	Ki67+	 2399 40021
3283	0	0	Ki67+	 2403 40122
3284	0	0	Ki67+	 2406 40036
3285	0	0	Ki67+	 2410 40001
3286	0	0	Ki67+	 2414 39652
3287	0	0	Ki67+	 2414 40125
3288	0	0	Ki67+	 2416 39964
3289	0	0	Ki67+	 2417 40097
3290	0	0	Ki67+	 2419 39881
3291	0	0	Ki67+	 2422 40059
3292	0	0	Ki67+	 2424 40004
3293	0	0	Ki67+	 2424 40150
3294	0	0	Ki67+	 2425 39385
3295	0	0	Ki67+	 2426 40088
3296	0	0	Ki67+	 2428 39987
3297	0	0	Ki67+	 2431 40136
3298	0	0	Ki67+	 2438 40046
3299	0	0	Ki67+	 2439 40019
3300	0	0	Ki67+	 2439 40127
3301	0	0	Ki67+	 2441 39972
3302	0	0	Ki67+	 2445 39944
3303	0	0	Ki67+	 2447 39805
3304	0	0	Ki67+	 2451 40084
3305	0	0	Ki67+	 2453 40097
3306	0	0	Ki67+	 2455 39986
3307	0	0	Ki67+	 2455 40065
3308	0	0	Ki67+	 2458 40010
3309	0	0	Ki67+	 2461 40030
3310	0	0	Ki67+	 2479 39601
3311	0	0	Ki67+	 2489 40036
3312	0	0	Ki67+	 1700 40590
3313	0	0	Ki67+	 1704 40862
3314	0	0	Ki67+	 1707 40184
3315	0	0	Ki67+	 1707 40935
3316	0	0	Ki67+	 1709 40824
3317	0	0	Ki67+	 1710 40422
3318	0	0	Ki67+	 1715 40591
3319	0	0	Ki67+	 1721 40945
3320	0	0	Ki67+	 1722 40613
3321	0	0	Ki67+	 1722 40899
3322	0	0	Ki67+	 1723 40656
3323	0	0	Ki67+	 1726 40579
3324	0	0	Ki67+	 1726 40811
3325	0	0	Ki67+	 1732 40637
3326	0	0	Ki67+	 1733 40780
3327	0	0	Ki67+	 1733 40879
3328	0	0	Ki67+	 1733 40914
3329	0	0	Ki67+	 1735 40609
3330	0	0	Ki67+	 1738 40844
3331	0	0	Ki67+	 1740 40274
3332	0	0	Ki67+	 1745 40958
3333	0	0	Ki67+	 1746 40578
3334	0	0	Ki67+	 1753 40267
3335	0	0	Ki67+	 1757 40942
3336	0	0	Ki67+	 1758 40755
3337	0	0	Ki67+	 1763 40896
3338	0	0	Ki67+	 1769 40429
3339	0	0	Ki67+	 1770 40551
3340	0	0	Ki67+	 1770 40623
3341	0	0	Ki67+	 1770 40939
3342	0	0	Ki67+	 1773 40808
3343	0	0	Ki67+	 1781 40565
3344	0	0	Ki67+	 1783 40527
3345	0	0	Ki67+	 1785 40611
3346	0	0	Ki67+	 1785 40834
3347	0	0	Ki67+	 1789 40849
3348	0	0	Ki67+	 1789 40949
3349	0	0	Ki67+	 1790 40580
3350	0	0	Ki67+	 1791 40168
3351	0	0	Ki67+	 1792 40559
3352	0	0	Ki67+	 1794 40400
3353	0	0	Ki67+	 1795 40865
3354	0	0	Ki67+	 1798 40744
3355	0	0	Ki67+	 1798 40784
3356	0	0	Ki67+	 1800 40616
3357	0	0	Ki67+	 1801 40455
3358	0	0	Ki67+	 1802 40488
3359	0	0	Ki67+	 1803 40469
3360	0	0	Ki67+	 1805 40881
3361	0	0	Ki67+	 1806 40548
3362	0	0	Ki67+	 1806 40569
3363	0	0	Ki67+	 1807 40234
3364	0	0	Ki67+	 1809 40433
3365	0	0	Ki67+	 1811 40346
3366	0	0	Ki67+	 1812 40391
3367	0	0	Ki67+	 1812 40810
3368	0	0	Ki67+	 1814 40837
3369	0	0	Ki67+	 1814 40897
3370	0	0	Ki67+	 1817 40355
3371	0	0	Ki67+	 1817 40409
3372	0	0	Ki67+	 1818 40377
3373	0	0	Ki67+	 1820 40512
3374	0	0	Ki67+	 1825 40574
3375	0	0	Ki67+	 1826 40341
3376	0	0	Ki67+	 1826 40770
3377	0	0	Ki67+	 1828 40368
3378	0	0	Ki67+	 1830 40199
3379	0	0	Ki67+	 1830 40800
3380	0	0	Ki67+	 1831 40474
3381	0	0	Ki67+	 1831 40623
3382	0	0	Ki67+	 1833 40533
3383	0	0	Ki67+	 1834 40232
3384	0	0	Ki67+	 1837 40179
3385	0	0	Ki67+	 1839 40913
3386	0	0	Ki67+	 1842 40489
3387	0	0	Ki67+	 1842 40869
3388	0	0	Ki67+	 1843 40276
3389	0	0	Ki67+	 1844 40883
3390	0	0	Ki67+	 1848 40167
3391	0	0	Ki67+	 1848 40189
3392	0	0	Ki67+	 1848 40393
3393	0	0	Ki67+	 1848 40666
3394	0	0	Ki67+	 1849 40788
3395	0	0	Ki67+	 1851 40222
3396	0	0	Ki67+	 1851 40433
3397	0	0	Ki67+	 1852 40822
3398	0	0	Ki67+	 1855 40460
3399	0	0	Ki67+	 1856 40857
3400	0	0	Ki67+	 1857 40569
3401	0	0	Ki67+	 1857 40762
3402	0	0	Ki67+	 1858 40323
3403	0	0	Ki67+	 1858 40581
3404	0	0	Ki67+	 1858 40622
3405	0	0	Ki67+	 1859 40344
3406	0	0	Ki67+	 1859 40505
3407	0	0	Ki67+	 1860 40899
3408	0	0	Ki67+	 1862 40655
3409	0	0	Ki67+	 1863 40680
3410	0	0	Ki67+	 1866 40246
3411	0	0	Ki67+	 1868 40383
3412	0	0	Ki67+	 1872 40546
3413	0	0	Ki67+	 1873 40411
3414	0	0	Ki67+	 1874 40564
3415	0	0	Ki67+	 1876 40218
3416	0	0	Ki67+	 1877 40344
3417	0	0	Ki67+	 1878 40180
3418	0	0	Ki67+	 1880 40793
3419	0	0	Ki67+	 1881 40285
3420	0	0	Ki67+	 1884 40617
3421	0	0	Ki67+	 1887 40345
3422	0	0	Ki67+	 1887 40819
3423	0	0	Ki67+	 1888 40486
3424	0	0	Ki67+	 1889 40436
3425	0	0	Ki67+	 1890 40394
3426	0	0	Ki67+	 1890 40587
3427	0	0	Ki67+	 1891 40518
3428	0	0	Ki67+	 1892 40547
3429	0	0	Ki67+	 1892 40835
3430	0	0	Ki67+	 1896 40236
3431	0	0	Ki67+	 1896 40778
3432	0	0	Ki67+	 1898 40369
3433	0	0	Ki67+	 1899 40750
3434	0	0	Ki67+	 1900 40265
3435	0	0	Ki67+	 1906 40302
3436	0	0	Ki67+	 1907 40439
3437	0	0	Ki67+	 1909 40228
3438	0	0	Ki67+	 1909 40758
3439	0	0	Ki67+	 1911 40531
3440	0	0	Ki67+	 1912 40870
3441	0	0	Ki67+	 1913 40841
3442	0	0	Ki67+	 1916 40688
3443	0	0	Ki67+	 1917 40512
3444	0	0	Ki67+	 1917 40651
3445	0	0	Ki67+	 1918 40479
3446	0	0	Ki67+	 1919 40334
3447	0	0	Ki67+	 1919 40621
3448	0	0	Ki67+	 1926 40794
3449	0	0	Ki67+	 1930 40315
3450	0	0	Ki67+	 1930 40388
3451	0	0	Ki67+	 1930 40486
3452	0	0	Ki67+	 1933 40438
3453	0	0	Ki67+	 1934 40166
3454	0	0	Ki67+	 1934 40345
3455	0	0	Ki67+	 1936 40691
3456	0	0	Ki67+	 1937 40189
3457	0	0	Ki67+	 1937 40544
3458	0	0	Ki67+	 1937 40638
3459	0	0	Ki67+	 1938 40213
3460	0	0	Ki67+	 1939 40403
3461	0	0	Ki67+	 1940 40760
3462	0	0	Ki67+	 1941 40456
3463	0	0	Ki67+	 1943 40720
3464	0	0	Ki67+	 1944 40815
3465	0	0	Ki67+	 1946 40483
3466	0	0	Ki67+	 1948 40783
3467	0	0	Ki67+	 1951 40215
3468	0	0	Ki67+	 1952 40363
3469	0	0	Ki67+	 1954 40510
3470	0	0	Ki67+	 1954 40597
3471	0	0	Ki67+	 1956 40427
3472	0	0	Ki67+	 1958 40458
3473	0	0	Ki67+	 1959 40717
3474	0	0	Ki67+	 1959 40793
3475	0	0	Ki67+	 1960 40346
3476	0	0	Ki67+	 1961 40388
3477	0	0	Ki67+	 1967 40446
3478	0	0	Ki67+	 1967 40689
3479	0	0	Ki67+	 1969 40619
3480	0	0	Ki67+	 1970 40316
3481	0	0	Ki67+	 1971 40659
3482	0	0	Ki67+	 1978 40369
3483	0	0	Ki67+	 1981 40414
3484	0	0	Ki67+	 1981 40848
3485	0	0	Ki67+	 1983 40521
3486	0	0	Ki67+	 1983 40739
3487	0	0	Ki67+	 1987 40483
3488	0	0	Ki67+	 1988 40642
3489	0	0	Ki67+	 1989 40329
3490	0	0	Ki67+	 1990 40686
3491	0	0	Ki67+	 1992 40596
3492	0	0	Ki67+	 1992 40705
3493	0	0	Ki67+	 1992 40810
3494	0	0	Ki67+	 1994 40555
3495	0	0	Ki67+	 1999 40736
3496	0	0	Ki67+	 2000 40461
3497	0	0	Ki67+	 2002 40627
3498	0	0	Ki67+	 2003 40868
3499	0	0	Ki67+	 2007 40386
3500	0	0	Ki67+	 2008 40577
3501	0	0	Ki67+	 2008 40659
3502	0	0	Ki67+	 2009 40729
3503	0	0	Ki67+	 2010 40912
3504	0	0	Ki67+	 2011 40633
3505	0	0	Ki67+	 2013 40765
3506	0	0	Ki67+	 2014 40314
3507	0	0	Ki67+	 2014 40509
3508	0	0	Ki67+	 2016 40364
3509	0	0	Ki67+	 2016 40546
3510	0	0	Ki67+	 2022 40421
3511	0	0	Ki67+	 2022 40800
3512	0	0	Ki67+	 2024 40622
3513	0	0	Ki67+	 2025 40282
3514	0	0	Ki67+	 2027 40193
3515	0	0	Ki67+	 2027 40447
3516	0	0	Ki67+	 2028 40496
3517	0	0	Ki67+	 2029 40256
3518	0	0	Ki67+	 2030 40466
3519	0	0	Ki67+	 2030 40780
3520	0	0	Ki67+	 2032 40332
3521	0	0	Ki67+	 2033 40577
3522	0	0	Ki67+	 2036 40405
3523	0	0	Ki67+	 2037 40281
3524	0	0	Ki67+	 2037 40603
3525	0	0	Ki67+	 2042 40543
3526	0	0	Ki67+	 2043 40519
3527	0	0	Ki67+	 2044 40392
3528	0	0	Ki67+	 2044 40758
3529	0	0	Ki67+	 2045 40201
3530	0	0	Ki67+	 2045 40439
3531	0	0	Ki67+	 2045 40615
3532	0	0	Ki67+	 2045 40720
3533	0	0	Ki67+	 2049 40484
3534	0	0	Ki67+	 2050 40773
3535	0	0	Ki67+	 2054 40347
3536	0	0	Ki67+	 2055 40408
3537	0	0	Ki67+	 2056 40233
3538	0	0	Ki67+	 2056 40291
3539	0	0	Ki67+	 2059 40191
3540	0	0	Ki67+	 2059 40734
3541	0	0	Ki67+	 2062 40565
3542	0	0	Ki67+	 2063 40310
3543	0	0	Ki67+	 2065 40670
3544	0	0	Ki67+	 2069 40395
3545	0	0	Ki67+	 2069 40424
3546	0	0	Ki67+	 2071 40632
3547	0	0	Ki67+	 2071 40695
3548	0	0	Ki67+	 2073 40226
3549	0	0	Ki67+	 2073 40461
3550	0	0	Ki67+	 2073 40515
3551	0	0	Ki67+	 2073 40589
3552	0	0	Ki67+	 2077 40343
3553	0	0	Ki67+	 2077 40531
3554	0	0	Ki67+	 2081 40676
3555	0	0	Ki67+	 2082 40563
3556	0	0	Ki67+	 2082 40624
3557	0	0	Ki67+	 2083 40286
3558	0	0	Ki67+	 2085 40198
3559	0	0	Ki67+	 2086 40722
3560	0	0	Ki67+	 2086 40765
3561	0	0	Ki67+	 2087 40164
3562	0	0	Ki67+	 2087 40261
3563	0	0	Ki67+	 2087 40369
3564	0	0	Ki67+	 2092 40699
3565	0	0	Ki67+	 2093 40410
3566	0	0	Ki67+	 2093 40594
3567	0	0	Ki67+	 2095 40489
3568	0	0	Ki67+	 2095 40642
3569	0	0	Ki67+	 2096 40321
3570	0	0	Ki67+	 2099 40424
3571	0	0	Ki67+	 2099 40471
3572	0	0	Ki67+	 2100 40532
3573	0	0	Ki67+	 2100 40677
3574	0	0	Ki67+	 2101 40222
3575	0	0	Ki67+	 2104 40392
3576	0	0	Ki67+	 2106 40272
3577	0	0	Ki67+	 2109 40302
3578	0	0	Ki67+	 2110 40195
3579	0	0	Ki67+	 2110 40697
3580	0	0	Ki67+	 2111 40564
3581	0	0	Ki67+	 2115 40453
3582	0	0	Ki67+	 2117 40587
3583	0	0	Ki67+	 2120 40223
3584	0	0	Ki67+	 2122 40312
3585	0	0	Ki67+	 2122 40503
3586	0	0	Ki67+	 2123 40348
3587	0	0	Ki67+	 2126 40172
3588	0	0	Ki67+	 2127 40261
3589	0	0	Ki67+	 2127 40440
3590	0	0	Ki67+	 2127 40626
3591	0	0	Ki67+	 2129 40372
3592	0	0	Ki67+	 2129 40676
3593	0	0	Ki67+	 2132 40210
3594	0	0	Ki67+	 2135 40279
3595	0	0	Ki67+	 2140 40647
3596	0	0	Ki67+	 2141 40217
3597	0	0	Ki67+	 2143 40288
3598	0	0	Ki67+	 2143 40623
3599	0	0	Ki67+	 2145 40331
3600	0	0	Ki67+	 2145 40665
3601	0	0	Ki67+	 2151 40610
3602	0	0	Ki67+	 2156 40566
3603	0	0	Ki67+	 2158 40177
3604	0	0	Ki67+	 2160 40250
3605	0	0	Ki67+	 2162 40630
3606	0	0	Ki67+	 2163 40368
3607	0	0	Ki67+	 2164 40306
3608	0	0	Ki67+	 2168 40211
3609	0	0	Ki67+	 2168 40226
3610	0	0	Ki67+	 2170 40599
3611	0	0	Ki67+	 2175 40285
3612	0	0	Ki67+	 2177 40611
3613	0	0	Ki67+	 2179 40162
3614	0	0	Ki67+	 2180 40265
3615	0	0	Ki67+	 2182 40548
3616	0	0	Ki67+	 2186 40565
3617	0	0	Ki67+	 2187 40346
3618	0	0	Ki67+	 2190 40310
3619	0	0	Ki67+	 2191 40582
3620	0	0	Ki67+	 2196 40527
3621	0	0	Ki67+	 2201 40912
3622	0	0	Ki67+	 2203 40234
3623	0	0	Ki67+	 2206 40570
3624	0	0	Ki67+	 2208 40337
3625	0	0	Ki67+	 2209 40516
3626	0	0	Ki67+	 2209 40544
3627	0	0	Ki67+	 2212 40266
3628	0	0	Ki67+	 2216 40556
3629	0	0	Ki67+	 2217 40295
3630	0	0	Ki67+	 2222 40202
3631	0	0	Ki67+	 2224 40735
3632	0	0	Ki67+	 2225 40330
3633	0	0	Ki67+	 2227 40499
3634	0	0	Ki67+	 2235 40525
3635	0	0	Ki67+	 2237 40231
3636	0	0	Ki67+	 2239 40246
3637	0	0	Ki67+	 2239 40318
3638	0	0	Ki67+	 2239 40727
3639	0	0	Ki67+	 2240 40670
3640	0	0	Ki67+	 2241 40263
3641	0	0	Ki67+	 2247 40440
3642	0	0	Ki67+	 2249 40484
3643	0	0	Ki67+	 2249 40681
3644	0	0	Ki67+	 2250 40213
3645	0	0	Ki67+	 2252 40305
3646	0	0	Ki67+	 2253 40173
3647	0	0	Ki67+	 2253 40393
3648	0	0	Ki67+	 2254 40622
3649	0	0	Ki67+	 2263 40613
3650	0	0	Ki67+	 2264 40460
3651	0	0	Ki67+	 2267 40316
3652	0	0	Ki67+	 2270 40213
3653	0	0	Ki67+	 2270 40677
3654	0	0	Ki67+	 2280 40420
3655	0	0	Ki67+	 2282 40178
3656	0	0	Ki67+	 2283 40560
3657	0	0	Ki67+	 2285 40635
3658	0	0	Ki67+	 2289 40372
3659	0	0	Ki67+	 2289 40658
3660	0	0	Ki67+	 2291 40598
3661	0	0	Ki67+	 2293 40393
3662	0	0	Ki67+	 2300 40532
3663	0	0	Ki67+	 2301 40339
3664	0	0	Ki67+	 2302 40321
3665	0	0	Ki67+	 2302 40368
3666	0	0	Ki67+	 2304 40309
3667	0	0	Ki67+	 2304 40607
3668	0	0	Ki67+	 2307 40621
3669	0	0	Ki67+	 2308 40560
3670	0	0	Ki67+	 2312 40352
3671	0	0	Ki67+	 2315 40586
3672	0	0	Ki67+	 2319 40286
3673	0	0	Ki67+	 2320 40513
3674	0	0	Ki67+	 2327 40319
3675	0	0	Ki67+	 2331 40456
3676	0	0	Ki67+	 2334 40508
3677	0	0	Ki67+	 2338 40545
3678	0	0	Ki67+	 2339 40630
3679	0	0	Ki67+	 2341 40480
3680	0	0	Ki67+	 2342 40271
3681	0	0	Ki67+	 2343 40616
3682	0	0	Ki67+	 2346 40587
3683	0	0	Ki67+	 2356 40449
3684	0	0	Ki67+	 2357 40664
3685	0	0	Ki67+	 2358 40757
3686	0	0	Ki67+	 2361 40542
3687	0	0	Ki67+	 2364 40242
3688	0	0	Ki67+	 2368 40511
3689	0	0	Ki67+	 2368 40624
3690	0	0	Ki67+	 2371 40412
3691	0	0	Ki67+	 2373 40196
3692	0	0	Ki67+	 2373 40596
3693	0	0	Ki67+	 2375 40563
3694	0	0	Ki67+	 2376 40384
3695	0	0	Ki67+	 2376 40500
3696	0	0	Ki67+	 2379 40210
3697	0	0	Ki67+	 2380 40448
3698	0	0	Ki67+	 2381 40645
3699	0	0	Ki67+	 2385 40186
3700	0	0	Ki67+	 2391 40348
3701	0	0	Ki67+	 2393 40167
3702	0	0	Ki67+	 2396 40831
3703	0	0	Ki67+	 2400 40326
3704	0	0	Ki67+	 2400 40361
3705	0	0	Ki67+	 2402 40183
3706	0	0	Ki67+	 2411 40587
3707	0	0	Ki67+	 2413 40629
3708	0	0	Ki67+	 2417 40297
3709	0	0	Ki67+	 2435 40272
3710	0	0	Ki67+	 2446 40549
3711	0	0	Ki67+	 2448 40581
3712	0	0	Ki67+	 2448 40593
3713	0	0	Ki67+	 2461 40545
3714	0	0	Ki67+	 2461 40564
3715	0	0	Ki67+	 2466 40585
3716	0	0	Ki67+	 2468 40230
3717	0	0	Ki67+	 2473 40519
3718	0	0	Ki67+	 2476 40554
3719	0	0	Ki67+	 2481 40217
3720	0	0	Ki67+	 2483 40499
3721	0	0	Ki67+	 2487 40231
3722	0	0	Ki67+	 2490 40564
3723	0	0	Ki67+	 1698 41320
3724	0	0	Ki67+	 1698 41397
3725	0	0	Ki67+	 1700 41452
3726	0	0	Ki67+	 1703 41181
3727	0	0	Ki67+	 1703 41365
3728	0	0	Ki67+	 1705 41328
3729	0	0	Ki67+	 1705 41500
3730	0	0	Ki67+	 1705 41559
3731	0	0	Ki67+	 1708 41194
3732	0	0	Ki67+	 1709 41092
3733	0	0	Ki67+	 1709 41125
3734	0	0	Ki67+	 1709 41599
3735	0	0	Ki67+	 1712 41635
3736	0	0	Ki67+	 1714 41368
3737	0	0	Ki67+	 1715 41414
3738	0	0	Ki67+	 1717 41151
3739	0	0	Ki67+	 1717 41212
3740	0	0	Ki67+	 1718 41290
3741	0	0	Ki67+	 1719 41582
3742	0	0	Ki67+	 1722 41455
3743	0	0	Ki67+	 1722 41529
3744	0	0	Ki67+	 1727 40999
3745	0	0	Ki67+	 1728 41123
3746	0	0	Ki67+	 1728 41476
3747	0	0	Ki67+	 1729 41394
3748	0	0	Ki67+	 1730 41375
3749	0	0	Ki67+	 1730 41546
3750	0	0	Ki67+	 1734 41345
3751	0	0	Ki67+	 1736 41318
3752	0	0	Ki67+	 1736 41424
3753	0	0	Ki67+	 1739 40975
3754	0	0	Ki67+	 1741 41511
3755	0	0	Ki67+	 1743 41569
3756	0	0	Ki67+	 1745 41261
3757	0	0	Ki67+	 1750 41473
3758	0	0	Ki67+	 1750 41592
3759	0	0	Ki67+	 1751 41295
3760	0	0	Ki67+	 1754 41420
3761	0	0	Ki67+	 1755 41244
3762	0	0	Ki67+	 1758 41324
3763	0	0	Ki67+	 1761 41052
3764	0	0	Ki67+	 1764 41485
3765	0	0	Ki67+	 1766 41011
3766	0	0	Ki67+	 1771 41442
3767	0	0	Ki67+	 1772 41365
3768	0	0	Ki67+	 1773 41172
3769	0	0	Ki67+	 1774 41550
3770	0	0	Ki67+	 1778 40990
3771	0	0	Ki67+	 1780 41240
3772	0	0	Ki67+	 1782 41705
3773	0	0	Ki67+	 1783 41280
3774	0	0	Ki67+	 1783 41458
3775	0	0	Ki67+	 1784 41310
3776	0	0	Ki67+	 1787 41405
3777	0	0	Ki67+	 1788 41019
3778	0	0	Ki67+	 1792 41442
3779	0	0	Ki67+	 1795 41372
3780	0	0	Ki67+	 1797 41157
3781	0	0	Ki67+	 1798 41503
3782	0	0	Ki67+	 1801 41393
3783	0	0	Ki67+	 1805 41127
3784	0	0	Ki67+	 1806 41378
3785	0	0	Ki67+	 1812 41626
3786	0	0	Ki67+	 1813 41006
3787	0	0	Ki67+	 1813 41227
3788	0	0	Ki67+	 1815 41513
3789	0	0	Ki67+	 1817 41134
3790	0	0	Ki67+	 1819 41355
3791	0	0	Ki67+	 1821 41207
3792	0	0	Ki67+	 1822 41183
3793	0	0	Ki67+	 1822 41455
3794	0	0	Ki67+	 1823 41619
3795	0	0	Ki67+	 1829 41032
3796	0	0	Ki67+	 1829 41113
3797	0	0	Ki67+	 1831 41271
3798	0	0	Ki67+	 1832 41057
3799	0	0	Ki67+	 1832 41088
3800	0	0	Ki67+	 1832 41379
3801	0	0	Ki67+	 1833 41599
3802	0	0	Ki67+	 1834 41491
3803	0	0	Ki67+	 1835 41470
3804	0	0	Ki67+	 1838 41303
3805	0	0	Ki67+	 1840 41350
3806	0	0	Ki67+	 1842 41739
3807	0	0	Ki67+	 1846 41200
3808	0	0	Ki67+	 1847 41249
3809	0	0	Ki67+	 1849 41441
3810	0	0	Ki67+	 1850 41267
3811	0	0	Ki67+	 1852 41418
3812	0	0	Ki67+	 1853 41611
3813	0	0	Ki67+	 1854 41193
3814	0	0	Ki67+	 1854 41208
3815	0	0	Ki67+	 1856 41223
3816	0	0	Ki67+	 1861 41622
3817	0	0	Ki67+	 1864 41380
3818	0	0	Ki67+	 1865 41294
3819	0	0	Ki67+	 1868 41238
3820	0	0	Ki67+	 1868 41339
3821	0	0	Ki67+	 1868 41441
3822	0	0	Ki67+	 1868 41484
3823	0	0	Ki67+	 1870 41731
3824	0	0	Ki67+	 1873 41311
3825	0	0	Ki67+	 1874 41148
3826	0	0	Ki67+	 1877 41402
3827	0	0	Ki67+	 1880 41170
3828	0	0	Ki67+	 1881 41081
3829	0	0	Ki67+	 1882 41242
3830	0	0	Ki67+	 1884 41273
3831	0	0	Ki67+	 1887 41464
3832	0	0	Ki67+	 1887 41731
3833	0	0	Ki67+	 1888 41306
3834	0	0	Ki67+	 1888 41713
3835	0	0	Ki67+	 1892 41296
3836	0	0	Ki67+	 1897 41215
3837	0	0	Ki67+	 1898 41187
3838	0	0	Ki67+	 1901 41148
3839	0	0	Ki67+	 1902 41354
3840	0	0	Ki67+	 1905 41336
3841	0	0	Ki67+	 1908 41519
3842	0	0	Ki67+	 1911 41161
3843	0	0	Ki67+	 1912 41707
3844	0	0	Ki67+	 1916 41279
3845	0	0	Ki67+	 1920 41139
3846	0	0	Ki67+	 1923 41237
3847	0	0	Ki67+	 1925 41339
3848	0	0	Ki67+	 1925 41692
3849	0	0	Ki67+	 1929 41178
3850	0	0	Ki67+	 1931 41315
3851	0	0	Ki67+	 1934 41213
3852	0	0	Ki67+	 1942 41531
3853	0	0	Ki67+	 1945 41205
3854	0	0	Ki67+	 1950 41700
3855	0	0	Ki67+	 1954 41132
3856	0	0	Ki67+	 1954 41314
3857	0	0	Ki67+	 1956 41302
3858	0	0	Ki67+	 1958 41285
3859	0	0	Ki67+	 1961 41205
3860	0	0	Ki67+	 1962 41187
3861	0	0	Ki67+	 1964 41692
3862	0	0	Ki67+	 1965 41237
3863	0	0	Ki67+	 1966 41251
3864	0	0	Ki67+	 1971 41101
3865	0	0	Ki67+	 1973 41086
3866	0	0	Ki67+	 1973 41220
3867	0	0	Ki67+	 1974 41277
3868	0	0	Ki67+	 1976 41160
3869	0	0	Ki67+	 1977 41130
3870	0	0	Ki67+	 1977 41452
3871	0	0	Ki67+	 1977 41711
3872	0	0	Ki67+	 1986 41469
3873	0	0	Ki67+	 1987 41177
3874	0	0	Ki67+	 1992 41454
3875	0	0	Ki67+	 1993 41124
3876	0	0	Ki67+	 1993 41430
3877	0	0	Ki67+	 1996 41205
3878	0	0	Ki67+	 1998 41645
3879	0	0	Ki67+	 1999 41473
3880	0	0	Ki67+	 2000 41256
3881	0	0	Ki67+	 2000 41524
3882	0	0	Ki67+	 2004 41112
3883	0	0	Ki67+	 2004 41153
3884	0	0	Ki67+	 2006 41163
3885	0	0	Ki67+	 2008 41080
3886	0	0	Ki67+	 2008 41636
3887	0	0	Ki67+	 2009 41134
3888	0	0	Ki67+	 2012 41386
3889	0	0	Ki67+	 2013 41418
3890	0	0	Ki67+	 2014 41465
3891	0	0	Ki67+	 2015 41542
3892	0	0	Ki67+	 2018 41182
3893	0	0	Ki67+	 2018 41207
3894	0	0	Ki67+	 2019 41300
3895	0	0	Ki67+	 2020 41672
3896	0	0	Ki67+	 2024 41508
3897	0	0	Ki67+	 2026 41068
3898	0	0	Ki67+	 2026 41239
3899	0	0	Ki67+	 2027 41081
3900	0	0	Ki67+	 2028 41543
3901	0	0	Ki67+	 2030 41663
3902	0	0	Ki67+	 2031 41496
3903	0	0	Ki67+	 2033 41134
3904	0	0	Ki67+	 2034 41370
3905	0	0	Ki67+	 2034 41408
3906	0	0	Ki67+	 2038 41097
3907	0	0	Ki67+	 2045 41216
3908	0	0	Ki67+	 2047 41313
3909	0	0	Ki67+	 2047 41635
3910	0	0	Ki67+	 2049 41541
3911	0	0	Ki67+	 2055 41509
3912	0	0	Ki67+	 2056 41154
3913	0	0	Ki67+	 2056 41356
3914	0	0	Ki67+	 2056 41383
3915	0	0	Ki67+	 2059 41079
3916	0	0	Ki67+	 2060 41116
3917	0	0	Ki67+	 2062 41668
3918	0	0	Ki67+	 2064 41289
3919	0	0	Ki67+	 2065 41104
3920	0	0	Ki67+	 2066 41385
3921	0	0	Ki67+	 2069 41655
3922	0	0	Ki67+	 2073 41601
3923	0	0	Ki67+	 2074 41338
3924	0	0	Ki67+	 2075 41550
3925	0	0	Ki67+	 2084 41526
3926	0	0	Ki67+	 2088 41347
3927	0	0	Ki67+	 2092 41495
3928	0	0	Ki67+	 2099 41612
3929	0	0	Ki67+	 2100 41253
3930	0	0	Ki67+	 2103 41550
3931	0	0	Ki67+	 2104 41112
3932	0	0	Ki67+	 2109 41323
3933	0	0	Ki67+	 2113 41726
3934	0	0	Ki67+	 2117 41496
3935	0	0	Ki67+	 2118 41525
3936	0	0	Ki67+	 2135 41307
3937	0	0	Ki67+	 2139 41436
3938	0	0	Ki67+	 2140 41644
3939	0	0	Ki67+	 2146 41525
3940	0	0	Ki67+	 2146 41574
3941	0	0	Ki67+	 2151 41746
3942	0	0	Ki67+	 2154 41013
3943	0	0	Ki67+	 2160 41306
3944	0	0	Ki67+	 2165 41677
3945	0	0	Ki67+	 2168 41606
3946	0	0	Ki67+	 2169 41420
3947	0	0	Ki67+	 2172 41480
3948	0	0	Ki67+	 2179 41742
3949	0	0	Ki67+	 2180 41342
3950	0	0	Ki67+	 2180 41566
3951	0	0	Ki67+	 2183 41436
3952	0	0	Ki67+	 2183 41589
3953	0	0	Ki67+	 2184 41448
3954	0	0	Ki67+	 2185 41505
3955	0	0	Ki67+	 2186 41712
3956	0	0	Ki67+	 2190 41474
3957	0	0	Ki67+	 2195 41438
3958	0	0	Ki67+	 2198 41728
3959	0	0	Ki67+	 2199 41677
3960	0	0	Ki67+	 2202 41314
3961	0	0	Ki67+	 2203 41464
3962	0	0	Ki67+	 2208 41288
3963	0	0	Ki67+	 2209 41720
3964	0	0	Ki67+	 2214 41568
3965	0	0	Ki67+	 2217 41083
3966	0	0	Ki67+	 2217 41345
3967	0	0	Ki67+	 2217 41599
3968	0	0	Ki67+	 2218 41458
3969	0	0	Ki67+	 2225 41672
3970	0	0	Ki67+	 2232 41318
3971	0	0	Ki67+	 2234 41498
3972	0	0	Ki67+	 2234 41686
3973	0	0	Ki67+	 2235 41259
3974	0	0	Ki67+	 2235 41419
3975	0	0	Ki67+	 2237 41486
3976	0	0	Ki67+	 2239 41580
3977	0	0	Ki67+	 2252 41477
3978	0	0	Ki67+	 2256 41647
3979	0	0	Ki67+	 2259 41490
3980	0	0	Ki67+	 2260 41324
3981	0	0	Ki67+	 2262 41313
3982	0	0	Ki67+	 2263 40982
3983	0	0	Ki67+	 2267 41476
3984	0	0	Ki67+	 2269 41441
3985	0	0	Ki67+	 2270 41505
3986	0	0	Ki67+	 2273 41664
3987	0	0	Ki67+	 2275 41467
3988	0	0	Ki67+	 2278 41292
3989	0	0	Ki67+	 2279 41654
3990	0	0	Ki67+	 2287 41338
3991	0	0	Ki67+	 2290 41448
3992	0	0	Ki67+	 2293 41314
3993	0	0	Ki67+	 2293 41511
3994	0	0	Ki67+	 2294 41460
3995	0	0	Ki67+	 2296 41365
3996	0	0	Ki67+	 2296 41624
3997	0	0	Ki67+	 2298 41271
3998	0	0	Ki67+	 2309 41370
3999	0	0	Ki67+	 2311 41448
4000	0	0	Ki67+	 2312 41323
4001	0	0	Ki67+	 2313 41299
4002	0	0	Ki67+	 2313 41472
4003	0	0	Ki67+	 2313 41502
4004	0	0	Ki67+	 2314 41416
4005	0	0	Ki67+	 2318 41598
4006	0	0	Ki67+	 2322 41491
4007	0	0	Ki67+	 2325 41338
4008	0	0	Ki67+	 2325 41675
4009	0	0	Ki67+	 2326 41389
4010	0	0	Ki67+	 2326 41472
4011	0	0	Ki67+	 2330 41283
4012	0	0	Ki67+	 2333 41315
4013	0	0	Ki67+	 2335 41440
4014	0	0	Ki67+	 2339 41365
4015	0	0	Ki67+	 2345 41427
4016	0	0	Ki67+	 2347 41348
4017	0	0	Ki67+	 2350 41381
4018	0	0	Ki67+	 2351 41411
4019	0	0	Ki67+	 2362 41276
4020	0	0	Ki67+	 2397 41313
4021	0	0	Ki67+	 2418 41014
4022	0	0	Ki67+	 2419 41276
4023	0	0	Ki67+	 2419 41616
4024	0	0	Ki67+	 2431 41022
4025	0	0	Ki67+	 2442 41286
4026	0	0	Ki67+	 2478 41574
4027	0	0	Ki67+	 2481 41094
4028	0	0	Ki67+	 2494 41714
4029	0	0	Ki67+	 1700 42035
4030	0	0	Ki67+	 1700 42082
4031	0	0	Ki67+	 1702 41858
4032	0	0	Ki67+	 1703 42176
4033	0	0	Ki67+	 1708 41884
4034	0	0	Ki67+	 1712 42158
4035	0	0	Ki67+	 1716 42464
4036	0	0	Ki67+	 1716 42481
4037	0	0	Ki67+	 1717 42005
4038	0	0	Ki67+	 1717 42391
4039	0	0	Ki67+	 1718 42362
4040	0	0	Ki67+	 1720 42407
4041	0	0	Ki67+	 1721 42046
4042	0	0	Ki67+	 1721 42306
4043	0	0	Ki67+	 1721 42494
4044	0	0	Ki67+	 1723 42322
4045	0	0	Ki67+	 1725 42534
4046	0	0	Ki67+	 1731 41851
4047	0	0	Ki67+	 1733 42287
4048	0	0	Ki67+	 1733 42421
4049	0	0	Ki67+	 1734 41863
4050	0	0	Ki67+	 1735 41832
4051	0	0	Ki67+	 1735 42269
4052	0	0	Ki67+	 1737 42370
4053	0	0	Ki67+	 1738 42115
4054	0	0	Ki67+	 1741 41909
4055	0	0	Ki67+	 1742 42336
4056	0	0	Ki67+	 1742 42464
4057	0	0	Ki67+	 1743 41990
4058	0	0	Ki67+	 1744 42072
4059	0	0	Ki67+	 1746 41814
4060	0	0	Ki67+	 1747 42510
4061	0	0	Ki67+	 1751 42269
4062	0	0	Ki67+	 1753 42419
4063	0	0	Ki67+	 1756 42311
4064	0	0	Ki67+	 1756 42385
4065	0	0	Ki67+	 1761 42033
4066	0	0	Ki67+	 1765 42280
4067	0	0	Ki67+	 1765 42450
4068	0	0	Ki67+	 1766 42225
4069	0	0	Ki67+	 1767 42342
4070	0	0	Ki67+	 1768 42375
4071	0	0	Ki67+	 1772 41813
4072	0	0	Ki67+	 1772 42362
4073	0	0	Ki67+	 1772 42514
4074	0	0	Ki67+	 1773 42037
4075	0	0	Ki67+	 1774 41984
4076	0	0	Ki67+	 1778 42152
4077	0	0	Ki67+	 1778 42181
4078	0	0	Ki67+	 1784 41786
4079	0	0	Ki67+	 1787 42398
4080	0	0	Ki67+	 1788 42244
4081	0	0	Ki67+	 1788 42507
4082	0	0	Ki67+	 1790 42418
4083	0	0	Ki67+	 1793 42451
4084	0	0	Ki67+	 1795 42346
4085	0	0	Ki67+	 1797 41820
4086	0	0	Ki67+	 1804 42422
4087	0	0	Ki67+	 1805 41794
4088	0	0	Ki67+	 1806 42011
4089	0	0	Ki67+	 1811 41770
4090	0	0	Ki67+	 1816 41946
4091	0	0	Ki67+	 1816 41982
4092	0	0	Ki67+	 1824 41763
4093	0	0	Ki67+	 1826 42032
4094	0	0	Ki67+	 1840 41778
4095	0	0	Ki67+	 1843 41916
4096	0	0	Ki67+	 1844 42454
4097	0	0	Ki67+	 1844 42486
4098	0	0	Ki67+	 1845 42505
4099	0	0	Ki67+	 1848 41967
4100	0	0	Ki67+	 1852 42262
4101	0	0	Ki67+	 1856 42307
4102	0	0	Ki67+	 1858 42446
4103	0	0	Ki67+	 1866 42391
4104	0	0	Ki67+	 1872 41816
4105	0	0	Ki67+	 1873 42424
4106	0	0	Ki67+	 1874 42513
4107	0	0	Ki67+	 1875 42233
4108	0	0	Ki67+	 1878 42477
4109	0	0	Ki67+	 1879 42197
4110	0	0	Ki67+	 1880 42361
4111	0	0	Ki67+	 1883 42321
4112	0	0	Ki67+	 1884 41780
4113	0	0	Ki67+	 1884 42285
4114	0	0	Ki67+	 1891 42206
4115	0	0	Ki67+	 1891 42230
4116	0	0	Ki67+	 1894 42532
4117	0	0	Ki67+	 1896 41987
4118	0	0	Ki67+	 1897 42241
4119	0	0	Ki67+	 1898 42452
4120	0	0	Ki67+	 1900 42489
4121	0	0	Ki67+	 1903 42125
4122	0	0	Ki67+	 1905 42166
4123	0	0	Ki67+	 1910 42469
4124	0	0	Ki67+	 1911 41761
4125	0	0	Ki67+	 1911 42288
4126	0	0	Ki67+	 1911 42442
4127	0	0	Ki67+	 1912 42308
4128	0	0	Ki67+	 1913 42070
4129	0	0	Ki67+	 1913 42402
4130	0	0	Ki67+	 1914 42156
4131	0	0	Ki67+	 1914 42379
4132	0	0	Ki67+	 1915 42014
4133	0	0	Ki67+	 1919 42337
4134	0	0	Ki67+	 1920 42048
4135	0	0	Ki67+	 1921 42499
4136	0	0	Ki67+	 1922 41772
4137	0	0	Ki67+	 1923 42254
4138	0	0	Ki67+	 1926 41929
4139	0	0	Ki67+	 1926 41943
4140	0	0	Ki67+	 1926 42212
4141	0	0	Ki67+	 1928 42004
4142	0	0	Ki67+	 1930 42525
4143	0	0	Ki67+	 1931 42236
4144	0	0	Ki67+	 1932 42100
4145	0	0	Ki67+	 1932 42448
4146	0	0	Ki67+	 1934 42275
4147	0	0	Ki67+	 1934 42364
4148	0	0	Ki67+	 1934 42494
4149	0	0	Ki67+	 1935 42179
4150	0	0	Ki67+	 1938 42480
4151	0	0	Ki67+	 1939 42214
4152	0	0	Ki67+	 1940 42141
4153	0	0	Ki67+	 1941 41978
4154	0	0	Ki67+	 1942 42378
4155	0	0	Ki67+	 1943 42315
4156	0	0	Ki67+	 1946 42557
4157	0	0	Ki67+	 1947 42057
4158	0	0	Ki67+	 1947 42405
4159	0	0	Ki67+	 1951 42014
4160	0	0	Ki67+	 1954 42249
4161	0	0	Ki67+	 1957 42527
4162	0	0	Ki67+	 1959 41924
4163	0	0	Ki67+	 1960 42428
4164	0	0	Ki67+	 1962 42291
4165	0	0	Ki67+	 1964 42320
4166	0	0	Ki67+	 1965 42381
4167	0	0	Ki67+	 1966 41995
4168	0	0	Ki67+	 1968 42348
4169	0	0	Ki67+	 1969 42472
4170	0	0	Ki67+	 1973 42208
4171	0	0	Ki67+	 1974 42300
4172	0	0	Ki67+	 1975 42257
4173	0	0	Ki67+	 1975 42429
4174	0	0	Ki67+	 1976 42178
4175	0	0	Ki67+	 1978 42508
4176	0	0	Ki67+	 1978 42520
4177	0	0	Ki67+	 1979 41882
4178	0	0	Ki67+	 1979 41946
4179	0	0	Ki67+	 1981 42239
4180	0	0	Ki67+	 1984 42225
4181	0	0	Ki67+	 1987 42083
4182	0	0	Ki67+	 1988 42481
4183	0	0	Ki67+	 1989 41926
4184	0	0	Ki67+	 1992 41856
4185	0	0	Ki67+	 1997 42297
4186	0	0	Ki67+	 1998 42018
4187	0	0	Ki67+	 1998 42443
4188	0	0	Ki67+	 1999 42481
4189	0	0	Ki67+	 2001 42428
4190	0	0	Ki67+	 2003 42126
4191	0	0	Ki67+	 2003 42325
4192	0	0	Ki67+	 2003 42381
4193	0	0	Ki67+	 2004 42348
4194	0	0	Ki67+	 2005 42198
4195	0	0	Ki67+	 2006 41934
4196	0	0	Ki67+	 2007 42410
4197	0	0	Ki67+	 2010 42366
4198	0	0	Ki67+	 2014 42141
4199	0	0	Ki67+	 2014 42252
4200	0	0	Ki67+	 2016 42167
4201	0	0	Ki67+	 2022 42221
4202	0	0	Ki67+	 2023 41942
4203	0	0	Ki67+	 2025 42400
4204	0	0	Ki67+	 2027 42283
4205	0	0	Ki67+	 2028 42115
4206	0	0	Ki67+	 2031 41885
4207	0	0	Ki67+	 2032 41852
4208	0	0	Ki67+	 2034 42348
4209	0	0	Ki67+	 2037 42389
4210	0	0	Ki67+	 2038 42134
4211	0	0	Ki67+	 2038 42370
4212	0	0	Ki67+	 2039 41918
4213	0	0	Ki67+	 2042 41870
4214	0	0	Ki67+	 2046 42304
4215	0	0	Ki67+	 2047 41994
4216	0	0	Ki67+	 2049 41884
4217	0	0	Ki67+	 2050 41845
4218	0	0	Ki67+	 2055 42276
4219	0	0	Ki67+	 2056 41912
4220	0	0	Ki67+	 2057 42329
4221	0	0	Ki67+	 2065 41854
4222	0	0	Ki67+	 2066 42272
4223	0	0	Ki67+	 2075 42352
4224	0	0	Ki67+	 2081 41955
4225	0	0	Ki67+	 2081 42255
4226	0	0	Ki67+	 2082 41812
4227	0	0	Ki67+	 2082 41894
4228	0	0	Ki67+	 2083 42307
4229	0	0	Ki67+	 2085 42325
4230	0	0	Ki67+	 2087 42286
4231	0	0	Ki67+	 2094 41848
4232	0	0	Ki67+	 2100 41881
4233	0	0	Ki67+	 2104 42318
4234	0	0	Ki67+	 2108 41806
4235	0	0	Ki67+	 2108 42281
4236	0	0	Ki67+	 2113 42508
4237	0	0	Ki67+	 2116 41843
4238	0	0	Ki67+	 2117 41788
4239	0	0	Ki67+	 2117 42233
4240	0	0	Ki67+	 2118 41977
4241	0	0	Ki67+	 2122 41959
4242	0	0	Ki67+	 2122 42282
4243	0	0	Ki67+	 2125 42548
4244	0	0	Ki67+	 2126 42184
4245	0	0	Ki67+	 2127 42133
4246	0	0	Ki67+	 2132 41863
4247	0	0	Ki67+	 2134 42272
4248	0	0	Ki67+	 2136 42092
4249	0	0	Ki67+	 2136 42242
4250	0	0	Ki67+	 2136 42530
4251	0	0	Ki67+	 2137 42371
4252	0	0	Ki67+	 2141 41888
4253	0	0	Ki67+	 2141 42476
4254	0	0	Ki67+	 2141 42488
4255	0	0	Ki67+	 2142 42453
4256	0	0	Ki67+	 2143 41779
4257	0	0	Ki67+	 2145 42004
4258	0	0	Ki67+	 2149 41794
4259	0	0	Ki67+	 2151 42169
4260	0	0	Ki67+	 2151 42257
4261	0	0	Ki67+	 2152 42037
4262	0	0	Ki67+	 2153 41838
4263	0	0	Ki67+	 2153 42097
4264	0	0	Ki67+	 2154 42057
4265	0	0	Ki67+	 2154 42198
4266	0	0	Ki67+	 2155 42501
4267	0	0	Ki67+	 2156 42357
4268	0	0	Ki67+	 2158 41952
4269	0	0	Ki67+	 2158 42477
4270	0	0	Ki67+	 2161 41764
4271	0	0	Ki67+	 2163 42421
4272	0	0	Ki67+	 2164 41865
4273	0	0	Ki67+	 2164 41978
4274	0	0	Ki67+	 2165 41903
4275	0	0	Ki67+	 2165 42100
4276	0	0	Ki67+	 2169 42135
4277	0	0	Ki67+	 2170 41844
4278	0	0	Ki67+	 2170 42167
4279	0	0	Ki67+	 2175 41859
4280	0	0	Ki67+	 2176 42209
4281	0	0	Ki67+	 2177 42089
4282	0	0	Ki67+	 2178 42463
4283	0	0	Ki67+	 2180 42040
4284	0	0	Ki67+	 2180 42393
4285	0	0	Ki67+	 2181 41943
4286	0	0	Ki67+	 2183 41984
4287	0	0	Ki67+	 2183 42189
4288	0	0	Ki67+	 2184 41840
4289	0	0	Ki67+	 2184 42001
4290	0	0	Ki67+	 2190 41777
4291	0	0	Ki67+	 2191 42122
4292	0	0	Ki67+	 2193 42089
4293	0	0	Ki67+	 2193 42432
4294	0	0	Ki67+	 2196 42218
4295	0	0	Ki67+	 2197 42066
4296	0	0	Ki67+	 2198 42143
4297	0	0	Ki67+	 2199 41970
4298	0	0	Ki67+	 2200 41989
4299	0	0	Ki67+	 2202 42443
4300	0	0	Ki67+	 2206 42093
4301	0	0	Ki67+	 2206 42401
4302	0	0	Ki67+	 2207 41863
4303	0	0	Ki67+	 2207 42421
4304	0	0	Ki67+	 2211 42056
4305	0	0	Ki67+	 2212 42024
4306	0	0	Ki67+	 2212 42036
4307	0	0	Ki67+	 2214 42127
4308	0	0	Ki67+	 2216 41825
4309	0	0	Ki67+	 2217 41880
4310	0	0	Ki67+	 2217 42358
4311	0	0	Ki67+	 2219 42045
4312	0	0	Ki67+	 2221 41844
4313	0	0	Ki67+	 2221 41940
4314	0	0	Ki67+	 2221 42394
4315	0	0	Ki67+	 2223 42093
4316	0	0	Ki67+	 2225 42071
4317	0	0	Ki67+	 2226 41980
4318	0	0	Ki67+	 2228 42384
4319	0	0	Ki67+	 2243 41825
4320	0	0	Ki67+	 2244 42005
4321	0	0	Ki67+	 2246 42355
4322	0	0	Ki67+	 2252 42377
4323	0	0	Ki67+	 2260 41870
4324	0	0	Ki67+	 2260 41988
4325	0	0	Ki67+	 2261 42344
4326	0	0	Ki67+	 2266 41861
4327	0	0	Ki67+	 2269 42541
4328	0	0	Ki67+	 2286 42549
4329	0	0	Ki67+	 2287 42100
4330	0	0	Ki67+	 2291 42507
4331	0	0	Ki67+	 2299 42477
4332	0	0	Ki67+	 2300 42178
4333	0	0	Ki67+	 2306 42236
4334	0	0	Ki67+	 2306 42330
4335	0	0	Ki67+	 2310 42252
4336	0	0	Ki67+	 2312 42452
4337	0	0	Ki67+	 2316 42271
4338	0	0	Ki67+	 2317 42312
4339	0	0	Ki67+	 2319 42334
4340	0	0	Ki67+	 2330 42418
4341	0	0	Ki67+	 2332 42460
4342	0	0	Ki67+	 2336 42252
4343	0	0	Ki67+	 2337 42285
4344	0	0	Ki67+	 2338 42313
4345	0	0	Ki67+	 2341 42449
4346	0	0	Ki67+	 2346 42273
4347	0	0	Ki67+	 2360 42430
4348	0	0	Ki67+	 2364 42409
4349	0	0	Ki67+	 2368 42221
4350	0	0	Ki67+	 2377 42283
4351	0	0	Ki67+	 2380 42321
4352	0	0	Ki67+	 2387 42249
4353	0	0	Ki67+	 2389 42410
4354	0	0	Ki67+	 2395 42354
4355	0	0	Ki67+	 2405 42326
4356	0	0	Ki67+	 2413 42348
4357	0	0	Ki67+	 2417 42366
4358	0	0	Ki67+	 2418 42294
4359	0	0	Ki67+	 2427 42234
4360	0	0	Ki67+	 2429 42335
4361	0	0	Ki67+	 2432 42373
4362	0	0	Ki67+	 2452 42504
4363	0	0	Ki67+	 2481 42525
4364	0	0	Ki67+	 2487 42558
4365	0	0	Ki67+	 2492 42501
4366	0	0	Ki67+	 1697 43141
4367	0	0	Ki67+	 1701 42758
4368	0	0	Ki67+	 1702 43003
4369	0	0	Ki67+	 1704 42586
4370	0	0	Ki67+	 1705 42835
4371	0	0	Ki67+	 1705 42949
4372	0	0	Ki67+	 1705 43019
4373	0	0	Ki67+	 1706 42901
4374	0	0	Ki67+	 1707 43226
4375	0	0	Ki67+	 1709 42681
4376	0	0	Ki67+	 1709 43056
4377	0	0	Ki67+	 1710 43157
4378	0	0	Ki67+	 1713 42985
4379	0	0	Ki67+	 1714 43031
4380	0	0	Ki67+	 1717 43186
4381	0	0	Ki67+	 1718 43254
4382	0	0	Ki67+	 1720 42936
4383	0	0	Ki67+	 1720 43289
4384	0	0	Ki67+	 1722 42633
4385	0	0	Ki67+	 1722 42660
4386	0	0	Ki67+	 1723 42990
4387	0	0	Ki67+	 1723 43136
4388	0	0	Ki67+	 1728 42569
4389	0	0	Ki67+	 1729 42710
4390	0	0	Ki67+	 1731 42833
4391	0	0	Ki67+	 1731 42856
4392	0	0	Ki67+	 1734 42734
4393	0	0	Ki67+	 1734 42894
4394	0	0	Ki67+	 1736 42814
4395	0	0	Ki67+	 1737 42604
4396	0	0	Ki67+	 1738 42634
4397	0	0	Ki67+	 1738 43055
4398	0	0	Ki67+	 1739 42794
4399	0	0	Ki67+	 1740 43016
4400	0	0	Ki67+	 1742 42921
4401	0	0	Ki67+	 1742 43102
4402	0	0	Ki67+	 1745 42780
4403	0	0	Ki67+	 1746 43164
4404	0	0	Ki67+	 1748 42726
4405	0	0	Ki67+	 1750 43298
4406	0	0	Ki67+	 1753 42663
4407	0	0	Ki67+	 1753 42877
4408	0	0	Ki67+	 1753 43124
4409	0	0	Ki67+	 1754 43052
4410	0	0	Ki67+	 1756 42773
4411	0	0	Ki67+	 1757 42908
4412	0	0	Ki67+	 1758 42992
4413	0	0	Ki67+	 1758 43335
4414	0	0	Ki67+	 1759 42932
4415	0	0	Ki67+	 1759 43022
4416	0	0	Ki67+	 1760 42738
4417	0	0	Ki67+	 1760 42755
4418	0	0	Ki67+	 1760 42853
4419	0	0	Ki67+	 1761 43266
4420	0	0	Ki67+	 1763 43090
4421	0	0	Ki67+	 1763 43349
4422	0	0	Ki67+	 1765 42815
4423	0	0	Ki67+	 1767 43031
4424	0	0	Ki67+	 1768 42992
4425	0	0	Ki67+	 1768 43244
4426	0	0	Ki67+	 1769 43080
4427	0	0	Ki67+	 1772 43118
4428	0	0	Ki67+	 1779 43314
4429	0	0	Ki67+	 1782 42804
4430	0	0	Ki67+	 1782 43341
4431	0	0	Ki67+	 1784 42993
4432	0	0	Ki67+	 1785 42890
4433	0	0	Ki67+	 1785 43264
4434	0	0	Ki67+	 1786 42845
4435	0	0	Ki67+	 1787 43236
4436	0	0	Ki67+	 1789 42880
4437	0	0	Ki67+	 1792 43312
4438	0	0	Ki67+	 1794 42731
4439	0	0	Ki67+	 1796 42767
4440	0	0	Ki67+	 1801 43083
4441	0	0	Ki67+	 1806 42749
4442	0	0	Ki67+	 1820 42706
4443	0	0	Ki67+	 1835 42610
4444	0	0	Ki67+	 1835 42750
4445	0	0	Ki67+	 1838 42636
4446	0	0	Ki67+	 1844 42664
4447	0	0	Ki67+	 1850 42620
4448	0	0	Ki67+	 1851 43318
4449	0	0	Ki67+	 1852 42592
4450	0	0	Ki67+	 1852 42702
4451	0	0	Ki67+	 1855 42908
4452	0	0	Ki67+	 1857 42729
4453	0	0	Ki67+	 1867 42672
4454	0	0	Ki67+	 1868 43004
4455	0	0	Ki67+	 1872 42564
4456	0	0	Ki67+	 1879 42609
4457	0	0	Ki67+	 1880 42646
4458	0	0	Ki67+	 1884 42679
4459	0	0	Ki67+	 1887 42705
4460	0	0	Ki67+	 1888 42736
4461	0	0	Ki67+	 1892 42584
4462	0	0	Ki67+	 1894 42568
4463	0	0	Ki67+	 1894 42637
4464	0	0	Ki67+	 1898 43170
4465	0	0	Ki67+	 1900 42618
4466	0	0	Ki67+	 1909 43316
4467	0	0	Ki67+	 1913 42590
4468	0	0	Ki67+	 1914 42648
4469	0	0	Ki67+	 1916 42572
4470	0	0	Ki67+	 1919 42948
4471	0	0	Ki67+	 1924 43099
4472	0	0	Ki67+	 1929 43272
4473	0	0	Ki67+	 1930 42693
4474	0	0	Ki67+	 1930 43329
4475	0	0	Ki67+	 1931 42867
4476	0	0	Ki67+	 1935 43289
4477	0	0	Ki67+	 1941 42639
4478	0	0	Ki67+	 1941 43264
4479	0	0	Ki67+	 1953 43211
4480	0	0	Ki67+	 1956 43237
4481	0	0	Ki67+	 1957 43285
4482	0	0	Ki67+	 1967 43270
4483	0	0	Ki67+	 1982 43259
4484	0	0	Ki67+	 1985 43174
4485	0	0	Ki67+	 1987 43217
4486	0	0	Ki67+	 1994 43061
4487	0	0	Ki67+	 1995 43235
4488	0	0	Ki67+	 1997 43032
4489	0	0	Ki67+	 2010 43226
4490	0	0	Ki67+	 2011 43209
4491	0	0	Ki67+	 2012 43171
4492	0	0	Ki67+	 2020 42995
4493	0	0	Ki67+	 2021 42979
4494	0	0	Ki67+	 2028 43333
4495	0	0	Ki67+	 2029 43255
4496	0	0	Ki67+	 2036 43281
4497	0	0	Ki67+	 2039 42756
4498	0	0	Ki67+	 2040 42774
4499	0	0	Ki67+	 2040 43171
4500	0	0	Ki67+	 2044 42724
4501	0	0	Ki67+	 2044 43235
4502	0	0	Ki67+	 2047 42685
4503	0	0	Ki67+	 2050 43293
4504	0	0	Ki67+	 2051 42804
4505	0	0	Ki67+	 2054 43215
4506	0	0	Ki67+	 2055 42769
4507	0	0	Ki67+	 2057 43270
4508	0	0	Ki67+	 2061 43305
4509	0	0	Ki67+	 2063 42724
4510	0	0	Ki67+	 2065 43179
4511	0	0	Ki67+	 2071 43288
4512	0	0	Ki67+	 2071 43336
4513	0	0	Ki67+	 2073 42677
4514	0	0	Ki67+	 2077 42712
4515	0	0	Ki67+	 2077 43244
4516	0	0	Ki67+	 2078 42596
4517	0	0	Ki67+	 2081 42818
4518	0	0	Ki67+	 2086 42652
4519	0	0	Ki67+	 2091 42629
4520	0	0	Ki67+	 2091 42775
4521	0	0	Ki67+	 2100 42575
4522	0	0	Ki67+	 2106 43293
4523	0	0	Ki67+	 2108 42663
4524	0	0	Ki67+	 2111 42811
4525	0	0	Ki67+	 2112 42620
4526	0	0	Ki67+	 2115 42596
4527	0	0	Ki67+	 2139 42563
4528	0	0	Ki67+	 2139 43345
4529	0	0	Ki67+	 2143 42799
4530	0	0	Ki67+	 2145 42604
4531	0	0	Ki67+	 2147 42699
4532	0	0	Ki67+	 2150 42733
4533	0	0	Ki67+	 2150 43299
4534	0	0	Ki67+	 2151 42716
4535	0	0	Ki67+	 2159 42826
4536	0	0	Ki67+	 2162 42807
4537	0	0	Ki67+	 2163 42563
4538	0	0	Ki67+	 2187 42779
4539	0	0	Ki67+	 2190 42752
4540	0	0	Ki67+	 2196 42811
4541	0	0	Ki67+	 2213 42655
4542	0	0	Ki67+	 2213 42769
4543	0	0	Ki67+	 2216 42785
4544	0	0	Ki67+	 2218 43317
4545	0	0	Ki67+	 2220 43331
4546	0	0	Ki67+	 2224 43355
4547	0	0	Ki67+	 2226 42744
4548	0	0	Ki67+	 2234 42576
4549	0	0	Ki67+	 2236 42683
4550	0	0	Ki67+	 2241 42695
4551	0	0	Ki67+	 2242 42590
4552	0	0	Ki67+	 2248 42717
4553	0	0	Ki67+	 2253 43282
4554	0	0	Ki67+	 2253 43352
4555	0	0	Ki67+	 2258 42676
4556	0	0	Ki67+	 2258 43315
4557	0	0	Ki67+	 2260 43255
4558	0	0	Ki67+	 2261 42849
4559	0	0	Ki67+	 2264 43239
4560	0	0	Ki67+	 2267 42569
4561	0	0	Ki67+	 2269 42658
4562	0	0	Ki67+	 2271 43077
4563	0	0	Ki67+	 2274 43050
4564	0	0	Ki67+	 2274 43275
4565	0	0	Ki67+	 2282 42611
4566	0	0	Ki67+	 2282 43316
4567	0	0	Ki67+	 2282 43331
4568	0	0	Ki67+	 2283 42856
4569	0	0	Ki67+	 2284 42580
4570	0	0	Ki67+	 2289 43183
4571	0	0	Ki67+	 2289 43240
4572	0	0	Ki67+	 2291 42948
4573	0	0	Ki67+	 2291 43209
4574	0	0	Ki67+	 2298 43134
4575	0	0	Ki67+	 2303 43097
4576	0	0	Ki67+	 2304 43211
4577	0	0	Ki67+	 2309 43299
4578	0	0	Ki67+	 2312 43153
4579	0	0	Ki67+	 2316 43225
4580	0	0	Ki67+	 2318 43104
4581	0	0	Ki67+	 2322 43144
4582	0	0	Ki67+	 2322 43201
4583	0	0	Ki67+	 2323 43064
4584	0	0	Ki67+	 2326 43167
4585	0	0	Ki67+	 2327 43127
4586	0	0	Ki67+	 2327 43272
4587	0	0	Ki67+	 2328 43221
4588	0	0	Ki67+	 2330 43321
4589	0	0	Ki67+	 2332 43079
4590	0	0	Ki67+	 2335 43050
4591	0	0	Ki67+	 2338 43022
4592	0	0	Ki67+	 2343 43187
4593	0	0	Ki67+	 2344 43087
4594	0	0	Ki67+	 2346 42987
4595	0	0	Ki67+	 2347 43014
4596	0	0	Ki67+	 2350 42951
4597	0	0	Ki67+	 2351 42914
4598	0	0	Ki67+	 2353 43239
4599	0	0	Ki67+	 2361 43133
4600	0	0	Ki67+	 2361 43221
4601	0	0	Ki67+	 2363 43004
4602	0	0	Ki67+	 2363 43017
4603	0	0	Ki67+	 2363 43253
4604	0	0	Ki67+	 2367 43162
4605	0	0	Ki67+	 2369 43273
4606	0	0	Ki67+	 2370 42844
4607	0	0	Ki67+	 2371 42938
4608	0	0	Ki67+	 2371 42973
4609	0	0	Ki67+	 2372 43337
4610	0	0	Ki67+	 2376 43041
4611	0	0	Ki67+	 2377 42896
4612	0	0	Ki67+	 2377 43108
4613	0	0	Ki67+	 2379 43081
4614	0	0	Ki67+	 2379 43192
4615	0	0	Ki67+	 2381 43204
4616	0	0	Ki67+	 2383 42912
4617	0	0	Ki67+	 2383 43159
4618	0	0	Ki67+	 2383 43319
4619	0	0	Ki67+	 2387 42949
4620	0	0	Ki67+	 2387 42985
4621	0	0	Ki67+	 2387 43280
4622	0	0	Ki67+	 2388 43243
4623	0	0	Ki67+	 2390 43187
4624	0	0	Ki67+	 2392 42866
4625	0	0	Ki67+	 2393 43069
4626	0	0	Ki67+	 2396 43354
4627	0	0	Ki67+	 2398 42994
4628	0	0	Ki67+	 2399 42925
4629	0	0	Ki67+	 2400 43199
4630	0	0	Ki67+	 2400 43249
4631	0	0	Ki67+	 2402 42908
4632	0	0	Ki67+	 2402 43259
4633	0	0	Ki67+	 2407 43210
4634	0	0	Ki67+	 2408 43346
4635	0	0	Ki67+	 2416 42818
4636	0	0	Ki67+	 2416 43313
4637	0	0	Ki67+	 2419 42788
4638	0	0	Ki67+	 2420 42836
4639	0	0	Ki67+	 2423 42755
4640	0	0	Ki67+	 2426 43214
4641	0	0	Ki67+	 2430 42880
4642	0	0	Ki67+	 2432 42748
4643	0	0	Ki67+	 2432 43199
4644	0	0	Ki67+	 2433 43176
4645	0	0	Ki67+	 2434 42703
4646	0	0	Ki67+	 2434 42820
4647	0	0	Ki67+	 2434 43144
4648	0	0	Ki67+	 2434 43316
4649	0	0	Ki67+	 2438 42866
4650	0	0	Ki67+	 2438 43247
4651	0	0	Ki67+	 2440 42676
4652	0	0	Ki67+	 2440 42908
4653	0	0	Ki67+	 2440 43354
4654	0	0	Ki67+	 2448 42796
4655	0	0	Ki67+	 2450 42689
4656	0	0	Ki67+	 2450 42781
4657	0	0	Ki67+	 2450 43354
4658	0	0	Ki67+	 2451 43316
4659	0	0	Ki67+	 2452 42759
4660	0	0	Ki67+	 2454 43231
4661	0	0	Ki67+	 2455 42847
4662	0	0	Ki67+	 2455 43134
4663	0	0	Ki67+	 2458 42720
4664	0	0	Ki67+	 2461 42774
4665	0	0	Ki67+	 2461 43205
4666	0	0	Ki67+	 2462 42596
4667	0	0	Ki67+	 2463 43169
4668	0	0	Ki67+	 2464 43276
4669	0	0	Ki67+	 2465 42662
4670	0	0	Ki67+	 2467 42870
4671	0	0	Ki67+	 2467 43352
4672	0	0	Ki67+	 2469 43007
4673	0	0	Ki67+	 2469 43114
4674	0	0	Ki67+	 2471 42760
4675	0	0	Ki67+	 2471 43242
4676	0	0	Ki67+	 2474 42574
4677	0	0	Ki67+	 2474 42612
4678	0	0	Ki67+	 2474 42983
4679	0	0	Ki67+	 2474 43266
4680	0	0	Ki67+	 2476 43044
4681	0	0	Ki67+	 2477 42714
4682	0	0	Ki67+	 2485 42659
4683	0	0	Ki67+	 2486 43054
4684	0	0	Ki67+	 2486 43071
4685	0	0	Ki67+	 2487 43167
4686	0	0	Ki67+	 2489 42732
4687	0	0	Ki67+	 2490 43297
4688	0	0	Ki67+	 2492 43213
4689	0	0	Ki67+	 2493 43334
4690	0	0	Ki67+	 1702 43611
4691	0	0	Ki67+	 1705 43743
4692	0	0	Ki67+	 1708 43951
4693	0	0	Ki67+	 1709 43678
4694	0	0	Ki67+	 1709 43907
4695	0	0	Ki67+	 1709 43936
4696	0	0	Ki67+	 1713 44049
4697	0	0	Ki67+	 1716 43648
4698	0	0	Ki67+	 1716 43702
4699	0	0	Ki67+	 1716 43761
4700	0	0	Ki67+	 1719 44004
4701	0	0	Ki67+	 1721 43967
4702	0	0	Ki67+	 1724 43734
4703	0	0	Ki67+	 1728 44051
4704	0	0	Ki67+	 1729 43917
4705	0	0	Ki67+	 1731 43551
4706	0	0	Ki67+	 1731 43985
4707	0	0	Ki67+	 1733 43636
4708	0	0	Ki67+	 1734 43595
4709	0	0	Ki67+	 1736 43684
4710	0	0	Ki67+	 1738 44007
4711	0	0	Ki67+	 1738 44034
4712	0	0	Ki67+	 1745 43647
4713	0	0	Ki67+	 1747 44076
4714	0	0	Ki67+	 1749 43453
4715	0	0	Ki67+	 1750 43587
4716	0	0	Ki67+	 1750 44022
4717	0	0	Ki67+	 1750 44100
4718	0	0	Ki67+	 1751 43896
4719	0	0	Ki67+	 1753 43485
4720	0	0	Ki67+	 1756 43548
4721	0	0	Ki67+	 1757 43504
4722	0	0	Ki67+	 1757 43613
4723	0	0	Ki67+	 1762 43983
4724	0	0	Ki67+	 1764 43412
4725	0	0	Ki67+	 1764 44121
4726	0	0	Ki67+	 1767 43537
4727	0	0	Ki67+	 1767 43870
4728	0	0	Ki67+	 1771 44046
4729	0	0	Ki67+	 1773 43503
4730	0	0	Ki67+	 1773 44103
4731	0	0	Ki67+	 1776 43583
4732	0	0	Ki67+	 1779 43381
4733	0	0	Ki67+	 1779 44131
4734	0	0	Ki67+	 1780 43458
4735	0	0	Ki67+	 1782 44072
4736	0	0	Ki67+	 1786 43842
4737	0	0	Ki67+	 1804 44120
4738	0	0	Ki67+	 1808 43855
4739	0	0	Ki67+	 1812 44150
4740	0	0	Ki67+	 1814 43950
4741	0	0	Ki67+	 1815 43899
4742	0	0	Ki67+	 1820 43700
4743	0	0	Ki67+	 1824 43817
4744	0	0	Ki67+	 1825 43932
4745	0	0	Ki67+	 1826 43626
4746	0	0	Ki67+	 1837 43774
4747	0	0	Ki67+	 1845 43822
4748	0	0	Ki67+	 1847 43890
4749	0	0	Ki67+	 1847 43944
4750	0	0	Ki67+	 1857 43870
4751	0	0	Ki67+	 1860 43928
4752	0	0	Ki67+	 1867 43519
4753	0	0	Ki67+	 1874 43444
4754	0	0	Ki67+	 1887 43672
4755	0	0	Ki67+	 1889 43896
4756	0	0	Ki67+	 1890 43850
4757	0	0	Ki67+	 1901 43452
4758	0	0	Ki67+	 1905 43380
4759	0	0	Ki67+	 1907 43468
4760	0	0	Ki67+	 1911 43817
4761	0	0	Ki67+	 1911 43906
4762	0	0	Ki67+	 1912 43404
4763	0	0	Ki67+	 1913 43496
4764	0	0	Ki67+	 1913 43795
4765	0	0	Ki67+	 1915 43732
4766	0	0	Ki67+	 1916 43865
4767	0	0	Ki67+	 1917 43484
4768	0	0	Ki67+	 1919 43671
4769	0	0	Ki67+	 1922 43554
4770	0	0	Ki67+	 1922 43693
4771	0	0	Ki67+	 1922 43751
4772	0	0	Ki67+	 1924 43396
4773	0	0	Ki67+	 1924 43529
4774	0	0	Ki67+	 1926 43588
4775	0	0	Ki67+	 1928 43364
4776	0	0	Ki67+	 1928 43430
4777	0	0	Ki67+	 1930 43616
4778	0	0	Ki67+	 1931 43628
4779	0	0	Ki67+	 1931 43800
4780	0	0	Ki67+	 1936 43723
4781	0	0	Ki67+	 1939 43689
4782	0	0	Ki67+	 1940 43441
4783	0	0	Ki67+	 1940 43836
4784	0	0	Ki67+	 1941 43396
4785	0	0	Ki67+	 1941 43471
4786	0	0	Ki67+	 1942 43668
4787	0	0	Ki67+	 1942 43770
4788	0	0	Ki67+	 1942 43897
4789	0	0	Ki67+	 1943 43567
4790	0	0	Ki67+	 1946 43627
4791	0	0	Ki67+	 1946 43824
4792	0	0	Ki67+	 1948 43719
4793	0	0	Ki67+	 1950 43501
4794	0	0	Ki67+	 1952 43851
4795	0	0	Ki67+	 1954 43657
4796	0	0	Ki67+	 1955 43612
4797	0	0	Ki67+	 1957 43749
4798	0	0	Ki67+	 1958 43526
4799	0	0	Ki67+	 1958 43601
4800	0	0	Ki67+	 1958 43642
4801	0	0	Ki67+	 1966 43496
4802	0	0	Ki67+	 1966 43698
4803	0	0	Ki67+	 1970 43674
4804	0	0	Ki67+	 1975 43710
4805	0	0	Ki67+	 1979 43730
4806	0	0	Ki67+	 1980 43848
4807	0	0	Ki67+	 1983 43630
4808	0	0	Ki67+	 1985 43779
4809	0	0	Ki67+	 1991 43666
4810	0	0	Ki67+	 1994 43692
4811	0	0	Ki67+	 1997 43734
4812	0	0	Ki67+	 1997 43757
4813	0	0	Ki67+	 1998 43592
4814	0	0	Ki67+	 2003 43625
4815	0	0	Ki67+	 2005 43829
4816	0	0	Ki67+	 2006 43720
4817	0	0	Ki67+	 2011 43542
4818	0	0	Ki67+	 2016 43570
4819	0	0	Ki67+	 2021 43783
4820	0	0	Ki67+	 2022 43750
4821	0	0	Ki67+	 2024 43475
4822	0	0	Ki67+	 2024 43562
4823	0	0	Ki67+	 2028 43587
4824	0	0	Ki67+	 2029 43654
4825	0	0	Ki67+	 2034 43613
4826	0	0	Ki67+	 2038 43625
4827	0	0	Ki67+	 2043 43453
4828	0	0	Ki67+	 2044 43527
4829	0	0	Ki67+	 2045 43372
4830	0	0	Ki67+	 2046 43567
4831	0	0	Ki67+	 2046 43656
4832	0	0	Ki67+	 2048 43549
4833	0	0	Ki67+	 2049 43395
4834	0	0	Ki67+	 2055 43430
4835	0	0	Ki67+	 2056 43491
4836	0	0	Ki67+	 2060 43655
4837	0	0	Ki67+	 2068 43383
4838	0	0	Ki67+	 2068 43446
4839	0	0	Ki67+	 2068 43621
4840	0	0	Ki67+	 2072 43569
4841	0	0	Ki67+	 2077 43641
4842	0	0	Ki67+	 2080 43587
4843	0	0	Ki67+	 2082 43410
4844	0	0	Ki67+	 2085 43612
4845	0	0	Ki67+	 2090 43630
4846	0	0	Ki67+	 2098 43527
4847	0	0	Ki67+	 2101 43988
4848	0	0	Ki67+	 2106 43895
4849	0	0	Ki67+	 2107 43545
4850	0	0	Ki67+	 2108 43971
4851	0	0	Ki67+	 2109 43492
4852	0	0	Ki67+	 2113 44068
4853	0	0	Ki67+	 2114 43557
4854	0	0	Ki67+	 2114 43860
4855	0	0	Ki67+	 2119 44039
4856	0	0	Ki67+	 2119 44052
4857	0	0	Ki67+	 2121 43470
4858	0	0	Ki67+	 2121 43996
4859	0	0	Ki67+	 2122 43933
4860	0	0	Ki67+	 2122 44102
4861	0	0	Ki67+	 2128 43513
4862	0	0	Ki67+	 2128 43892
4863	0	0	Ki67+	 2135 43853
4864	0	0	Ki67+	 2139 43807
4865	0	0	Ki67+	 2139 43938
4866	0	0	Ki67+	 2145 43476
4867	0	0	Ki67+	 2146 44077
4868	0	0	Ki67+	 2152 44041
4869	0	0	Ki67+	 2153 43555
4870	0	0	Ki67+	 2156 43992
4871	0	0	Ki67+	 2157 43456
4872	0	0	Ki67+	 2159 43814
4873	0	0	Ki67+	 2160 43439
4874	0	0	Ki67+	 2160 43844
4875	0	0	Ki67+	 2162 43735
4876	0	0	Ki67+	 2162 44056
4877	0	0	Ki67+	 2163 43425
4878	0	0	Ki67+	 2163 43501
4879	0	0	Ki67+	 2170 43743
4880	0	0	Ki67+	 2170 44078
4881	0	0	Ki67+	 2171 43480
4882	0	0	Ki67+	 2172 43561
4883	0	0	Ki67+	 2172 43874
4884	0	0	Ki67+	 2174 43582
4885	0	0	Ki67+	 2175 43460
4886	0	0	Ki67+	 2176 43493
4887	0	0	Ki67+	 2177 44020
4888	0	0	Ki67+	 2178 43526
4889	0	0	Ki67+	 2178 43965
4890	0	0	Ki67+	 2182 43912
4891	0	0	Ki67+	 2184 43843
4892	0	0	Ki67+	 2185 43755
4893	0	0	Ki67+	 2185 44013
4894	0	0	Ki67+	 2187 43397
4895	0	0	Ki67+	 2188 44062
4896	0	0	Ki67+	 2189 43995
4897	0	0	Ki67+	 2192 43526
4898	0	0	Ki67+	 2193 43477
4899	0	0	Ki67+	 2193 43577
4900	0	0	Ki67+	 2193 43732
4901	0	0	Ki67+	 2194 43510
4902	0	0	Ki67+	 2194 43774
4903	0	0	Ki67+	 2195 43427
4904	0	0	Ki67+	 2195 43600
4905	0	0	Ki67+	 2197 43810
4906	0	0	Ki67+	 2197 44043
4907	0	0	Ki67+	 2199 43883
4908	0	0	Ki67+	 2202 43956
4909	0	0	Ki67+	 2203 43869
4910	0	0	Ki67+	 2205 43628
4911	0	0	Ki67+	 2206 43754
4912	0	0	Ki67+	 2206 44015
4913	0	0	Ki67+	 2208 43522
4914	0	0	Ki67+	 2209 43453
4915	0	0	Ki67+	 2212 43954
4916	0	0	Ki67+	 2213 43490
4917	0	0	Ki67+	 2213 43620
4918	0	0	Ki67+	 2215 43383
4919	0	0	Ki67+	 2216 44065
4920	0	0	Ki67+	 2217 43691
4921	0	0	Ki67+	 2218 43554
4922	0	0	Ki67+	 2218 43734
4923	0	0	Ki67+	 2225 43994
4924	0	0	Ki67+	 2227 43433
4925	0	0	Ki67+	 2227 44063
4926	0	0	Ki67+	 2232 43368
4927	0	0	Ki67+	 2237 43530
4928	0	0	Ki67+	 2242 43456
4929	0	0	Ki67+	 2243 43409
4930	0	0	Ki67+	 2252 43439
4931	0	0	Ki67+	 2252 43995
4932	0	0	Ki67+	 2265 44159
4933	0	0	Ki67+	 2287 43389
4934	0	0	Ki67+	 2304 43392
4935	0	0	Ki67+	 2316 44110
4936	0	0	Ki67+	 2336 43373
4937	0	0	Ki67+	 2346 44070
4938	0	0	Ki67+	 2361 44141
4939	0	0	Ki67+	 2362 43392
4940	0	0	Ki67+	 2363 44060
4941	0	0	Ki67+	 2365 44105
4942	0	0	Ki67+	 2377 43379
4943	0	0	Ki67+	 2382 43419
4944	0	0	Ki67+	 2390 44089
4945	0	0	Ki67+	 2391 44024
4946	0	0	Ki67+	 2393 43388
4947	0	0	Ki67+	 2396 44122
4948	0	0	Ki67+	 2402 44063
4949	0	0	Ki67+	 2403 43435
4950	0	0	Ki67+	 2403 44012
4951	0	0	Ki67+	 2404 44081
4952	0	0	Ki67+	 2405 43947
4953	0	0	Ki67+	 2406 44133
4954	0	0	Ki67+	 2412 43494
4955	0	0	Ki67+	 2416 43528
4956	0	0	Ki67+	 2420 44124
4957	0	0	Ki67+	 2423 43375
4958	0	0	Ki67+	 2428 43881
4959	0	0	Ki67+	 2429 43969
4960	0	0	Ki67+	 2430 43455
4961	0	0	Ki67+	 2432 44081
4962	0	0	Ki67+	 2436 43536
4963	0	0	Ki67+	 2437 43446
4964	0	0	Ki67+	 2443 44099
4965	0	0	Ki67+	 2449 43385
4966	0	0	Ki67+	 2450 43896
4967	0	0	Ki67+	 2450 43948
4968	0	0	Ki67+	 2452 43664
4969	0	0	Ki67+	 2455 43855
4970	0	0	Ki67+	 2465 43689
4971	0	0	Ki67+	 2465 43726
4972	0	0	Ki67+	 2466 43421
4973	0	0	Ki67+	 2468 43557
4974	0	0	Ki67+	 2471 43396
4975	0	0	Ki67+	 2471 43505
4976	0	0	Ki67+	 2472 43752
4977	0	0	Ki67+	 2477 43914
4978	0	0	Ki67+	 2478 43876
4979	0	0	Ki67+	 2480 43465
4980	0	0	Ki67+	 2480 43788
4981	0	0	Ki67+	 2480 43971
4982	0	0	Ki67+	 2481 43546
4983	0	0	Ki67+	 2481 43608
4984	0	0	Ki67+	 2482 43821
4985	0	0	Ki67+	 2484 43770
4986	0	0	Ki67+	 2487 43373
4987	0	0	Ki67+	 2487 43724
4988	0	0	Ki67+	 2488 43495
4989	0	0	Ki67+	 2491 43865
4990	0	0	Ki67+	 2493 43671
4991	0	0	Ki67+	 2493 43937
4992	0	0	Ki67+	 2494 43746
4993	0	0	Ki67+	 1701 44354
4994	0	0	Ki67+	 1711 44380
4995	0	0	Ki67+	 1721 44304
4996	0	0	Ki67+	 1725 44331
4997	0	0	Ki67+	 1728 44382
4998	0	0	Ki67+	 1731 44444
4999	0	0	Ki67+	 1737 44316
5000	0	0	Ki67+	 1747 44266
5001	0	0	Ki67+	 1748 44413
5002	0	0	Ki67+	 1758 44355
5003	0	0	Ki67+	 1771 44205
5004	0	0	Ki67+	 1774 44251
5005	0	0	Ki67+	 1781 44168
5006	0	0	Ki67+	 1783 44446
5007	0	0	Ki67+	 1785 44339
5008	0	0	Ki67+	 1795 44273
5009	0	0	Ki67+	 1795 44398
5010	0	0	Ki67+	 1796 44231
5011	0	0	Ki67+	 1802 44203
5012	0	0	Ki67+	 1804 44524
5013	0	0	Ki67+	 1805 44313
5014	0	0	Ki67+	 1807 44223
5015	0	0	Ki67+	 1809 44421
5016	0	0	Ki67+	 1816 44256
5017	0	0	Ki67+	 1823 44455
5018	0	0	Ki67+	 1826 44481
5019	0	0	Ki67+	 1827 44168
5020	0	0	Ki67+	 1831 44282
5021	0	0	Ki67+	 1833 44398
5022	0	0	Ki67+	 1837 44462
5023	0	0	Ki67+	 1841 44576
5024	0	0	Ki67+	 1842 44431
5025	0	0	Ki67+	 1862 44417
5026	0	0	Ki67+	 1864 44379
5027	0	0	Ki67+	 1865 44176
5028	0	0	Ki67+	 1868 44476
5029	0	0	Ki67+	 1871 44557
5030	0	0	Ki67+	 1877 44454
5031	0	0	Ki67+	 1878 44576
5032	0	0	Ki67+	 1894 44463
5033	0	0	Ki67+	 1901 44527
5034	0	0	Ki67+	 1903 44357
5035	0	0	Ki67+	 1904 44446
5036	0	0	Ki67+	 1913 44457
5037	0	0	Ki67+	 1925 44399
5038	0	0	Ki67+	 1926 44528
5039	0	0	Ki67+	 1944 44431
5040	0	0	Ki67+	 1949 44397
5041	0	0	Ki67+	 1971 44433
5042	0	0	Ki67+	 1974 44391
5043	0	0	Ki67+	 1978 44657
5044	0	0	Ki67+	 1985 44632
5045	0	0	Ki67+	 1988 44554
5046	0	0	Ki67+	 1993 44454
5047	0	0	Ki67+	 1996 44329
5048	0	0	Ki67+	 2000 44420
5049	0	0	Ki67+	 2007 44380
5050	0	0	Ki67+	 2008 44316
5051	0	0	Ki67+	 2008 44450
5052	0	0	Ki67+	 2010 44620
5053	0	0	Ki67+	 2013 44485
5054	0	0	Ki67+	 2037 44510
5055	0	0	Ki67+	 2042 44559
5056	0	0	Ki67+	 2042 44682
5057	0	0	Ki67+	 2044 44523
5058	0	0	Ki67+	 2051 44587
5059	0	0	Ki67+	 2054 44667
5060	0	0	Ki67+	 2065 44559
5061	0	0	Ki67+	 2069 44306
5062	0	0	Ki67+	 2069 44575
5063	0	0	Ki67+	 2071 44369
5064	0	0	Ki67+	 2073 44340
5065	0	0	Ki67+	 2088 44708
5066	0	0	Ki67+	 2090 44336
5067	0	0	Ki67+	 2098 44190
5068	0	0	Ki67+	 2098 44307
5069	0	0	Ki67+	 2105 44457
5070	0	0	Ki67+	 2112 44537
5071	0	0	Ki67+	 2113 44339
5072	0	0	Ki67+	 2124 44658
5073	0	0	Ki67+	 2126 44527
5074	0	0	Ki67+	 2129 44669
5075	0	0	Ki67+	 2130 44557
5076	0	0	Ki67+	 2133 44623
5077	0	0	Ki67+	 2133 44709
5078	0	0	Ki67+	 2134 44594
5079	0	0	Ki67+	 2141 44741
5080	0	0	Ki67+	 2144 44538
5081	0	0	Ki67+	 2147 44571
5082	0	0	Ki67+	 2153 44265
5083	0	0	Ki67+	 2155 44555
5084	0	0	Ki67+	 2166 44531
5085	0	0	Ki67+	 2167 44501
5086	0	0	Ki67+	 2169 44254
5087	0	0	Ki67+	 2172 44216
5088	0	0	Ki67+	 2182 44203
5089	0	0	Ki67+	 2189 44467
5090	0	0	Ki67+	 2193 44192
5091	0	0	Ki67+	 2195 44221
5092	0	0	Ki67+	 2201 44504
5093	0	0	Ki67+	 2202 44478
5094	0	0	Ki67+	 2220 44467
5095	0	0	Ki67+	 2228 44452
5096	0	0	Ki67+	 2235 44425
5097	0	0	Ki67+	 2240 44353
5098	0	0	Ki67+	 2241 44453
5099	0	0	Ki67+	 2249 44295
5100	0	0	Ki67+	 2250 44166
5101	0	0	Ki67+	 2250 44695
5102	0	0	Ki67+	 2261 44400
5103	0	0	Ki67+	 2263 44290
5104	0	0	Ki67+	 2266 44591
5105	0	0	Ki67+	 2271 44404
5106	0	0	Ki67+	 2275 44569
5107	0	0	Ki67+	 2278 44298
5108	0	0	Ki67+	 2284 44281
5109	0	0	Ki67+	 2287 44380
5110	0	0	Ki67+	 2288 44345
5111	0	0	Ki67+	 2289 44213
5112	0	0	Ki67+	 2293 44253
5113	0	0	Ki67+	 2297 44658
5114	0	0	Ki67+	 2300 44300
5115	0	0	Ki67+	 2300 44342
5116	0	0	Ki67+	 2301 44604
5117	0	0	Ki67+	 2312 44487
5118	0	0	Ki67+	 2313 44263
5119	0	0	Ki67+	 2317 44244
5120	0	0	Ki67+	 2322 44405
5121	0	0	Ki67+	 2329 44246
5122	0	0	Ki67+	 2329 44617
5123	0	0	Ki67+	 2330 44215
5124	0	0	Ki67+	 2331 44293
5125	0	0	Ki67+	 2341 44264
5126	0	0	Ki67+	 2342 44221
5127	0	0	Ki67+	 2345 44248
5128	0	0	Ki67+	 2346 44346
5129	0	0	Ki67+	 2346 44703
5130	0	0	Ki67+	 2348 44198
5131	0	0	Ki67+	 2349 44435
5132	0	0	Ki67+	 2350 44461
5133	0	0	Ki67+	 2356 44514
5134	0	0	Ki67+	 2360 44500
5135	0	0	Ki67+	 2362 44596
5136	0	0	Ki67+	 2364 44546
5137	0	0	Ki67+	 2367 44564
5138	0	0	Ki67+	 2369 44309
5139	0	0	Ki67+	 2371 44484
5140	0	0	Ki67+	 2372 44400
5141	0	0	Ki67+	 2374 44356
5142	0	0	Ki67+	 2375 44195
5143	0	0	Ki67+	 2375 44228
5144	0	0	Ki67+	 2379 44601
5145	0	0	Ki67+	 2380 44422
5146	0	0	Ki67+	 2384 44166
5147	0	0	Ki67+	 2384 44458
5148	0	0	Ki67+	 2390 44396
5149	0	0	Ki67+	 2391 44635
5150	0	0	Ki67+	 2392 44560
5151	0	0	Ki67+	 2397 44523
5152	0	0	Ki67+	 2401 44607
5153	0	0	Ki67+	 2403 44167
5154	0	0	Ki67+	 2408 44503
5155	0	0	Ki67+	 2413 44388
5156	0	0	Ki67+	 2419 44655
5157	0	0	Ki67+	 2420 44221
5158	0	0	Ki67+	 2420 44574
5159	0	0	Ki67+	 2423 44275
5160	0	0	Ki67+	 2423 44355
5161	0	0	Ki67+	 2429 44642
5162	0	0	Ki67+	 2431 44240
5163	0	0	Ki67+	 2432 44216
5164	0	0	Ki67+	 2438 44315
5165	0	0	Ki67+	 2441 44773
5166	0	0	Ki67+	 2443 44375
5167	0	0	Ki67+	 2446 44349
5168	0	0	Ki67+	 2450 44579
5169	0	0	Ki67+	 2455 44364
5170	0	0	Ki67+	 2458 44274
5171	0	0	Ki67+	 2462 44308
5172	0	0	Ki67+	 2464 44647
5173	0	0	Ki67+	 2468 44535
5174	0	0	Ki67+	 2469 44297
5175	0	0	Ki67+	 2476 44590
5176	0	0	Ki67+	 2478 44269
5177	0	0	Ki67+	 2479 44615
5178	0	0	Ki67+	 2481 44823
5179	0	0	Ki67+	 2487 44286
5180	0	0	Ki67+	 2490 44180
5181	0	0	Ki67+	 2490 44639
5182	0	0	Ki67+	 2492 44317
5183	0	0	Ki67+	 2493 44529
5184	0	0	Ki67+	 2634 38132
5185	0	0	Ki67+	 2827 38005
5186	0	0	Ki67+	 3258 37686
5187	0	0	Ki67+	 2524 38902
5188	0	0	Ki67+	 2532 39118
5189	0	0	Ki67+	 2533 38957
5190	0	0	Ki67+	 2538 39156
5191	0	0	Ki67+	 2572 39139
5192	0	0	Ki67+	 2582 38526
5193	0	0	Ki67+	 2632 38978
5194	0	0	Ki67+	 2660 38960
5195	0	0	Ki67+	 2687 39088
5196	0	0	Ki67+	 2748 39105
5197	0	0	Ki67+	 2780 39015
5198	0	0	Ki67+	 2786 38862
5199	0	0	Ki67+	 2794 38640
5200	0	0	Ki67+	 2868 38895
5201	0	0	Ki67+	 2874 39130
5202	0	0	Ki67+	 2902 39073
5203	0	0	Ki67+	 2923 39078
5204	0	0	Ki67+	 2939 38673
5205	0	0	Ki67+	 3046 38688
5206	0	0	Ki67+	 3106 39090
5207	0	0	Ki67+	 3114 39235
5208	0	0	Ki67+	 3215 39236
5209	0	0	Ki67+	 3294 38959
5210	0	0	Ki67+	 2499 40061
5211	0	0	Ki67+	 2503 39410
5212	0	0	Ki67+	 2529 39855
5213	0	0	Ki67+	 2531 39696
5214	0	0	Ki67+	 2533 39723
5215	0	0	Ki67+	 2537 40063
5216	0	0	Ki67+	 2542 39394
5217	0	0	Ki67+	 2565 39414
5218	0	0	Ki67+	 2571 39769
5219	0	0	Ki67+	 2577 40070
5220	0	0	Ki67+	 2579 39784
5221	0	0	Ki67+	 2588 39757
5222	0	0	Ki67+	 2596 39590
5223	0	0	Ki67+	 2596 40037
5224	0	0	Ki67+	 2621 39518
5225	0	0	Ki67+	 2625 40012
5226	0	0	Ki67+	 2630 39456
5227	0	0	Ki67+	 2634 39854
5228	0	0	Ki67+	 2635 40007
5229	0	0	Ki67+	 2636 39779
5230	0	0	Ki67+	 2641 39817
5231	0	0	Ki67+	 2649 40029
5232	0	0	Ki67+	 2653 39990
5233	0	0	Ki67+	 2659 40011
5234	0	0	Ki67+	 2667 39840
5235	0	0	Ki67+	 2671 39959
5236	0	0	Ki67+	 2679 39914
5237	0	0	Ki67+	 2679 39977
5238	0	0	Ki67+	 2689 39942
5239	0	0	Ki67+	 2692 39970
5240	0	0	Ki67+	 2696 39907
5241	0	0	Ki67+	 2710 39878
5242	0	0	Ki67+	 2720 39857
5243	0	0	Ki67+	 2724 39969
5244	0	0	Ki67+	 2727 40063
5245	0	0	Ki67+	 2735 39998
5246	0	0	Ki67+	 2738 39844
5247	0	0	Ki67+	 2742 39530
5248	0	0	Ki67+	 2743 39818
5249	0	0	Ki67+	 2743 39921
5250	0	0	Ki67+	 2749 39959
5251	0	0	Ki67+	 2751 39302
5252	0	0	Ki67+	 2753 39989
5253	0	0	Ki67+	 2754 40077
5254	0	0	Ki67+	 2755 40025
5255	0	0	Ki67+	 2759 40061
5256	0	0	Ki67+	 2760 39290
5257	0	0	Ki67+	 2763 39844
5258	0	0	Ki67+	 2764 39925
5259	0	0	Ki67+	 2765 39458
5260	0	0	Ki67+	 2765 39817
5261	0	0	Ki67+	 2765 40040
5262	0	0	Ki67+	 2767 39447
5263	0	0	Ki67+	 2768 39997
5264	0	0	Ki67+	 2773 39907
5265	0	0	Ki67+	 2774 39959
5266	0	0	Ki67+	 2779 39325
5267	0	0	Ki67+	 2779 39938
5268	0	0	Ki67+	 2783 39306
5269	0	0	Ki67+	 2783 39725
5270	0	0	Ki67+	 2783 39741
5271	0	0	Ki67+	 2785 39875
5272	0	0	Ki67+	 2789 39373
5273	0	0	Ki67+	 2791 39294
5274	0	0	Ki67+	 2792 39802
5275	0	0	Ki67+	 2797 39758
5276	0	0	Ki67+	 2798 39740
5277	0	0	Ki67+	 2798 39837
5278	0	0	Ki67+	 2798 39858
5279	0	0	Ki67+	 2806 39782
5280	0	0	Ki67+	 2808 39713
5281	0	0	Ki67+	 2810 39889
5282	0	0	Ki67+	 2814 39833
5283	0	0	Ki67+	 2816 39812
5284	0	0	Ki67+	 2824 39867
5285	0	0	Ki67+	 2830 39768
5286	0	0	Ki67+	 2840 39735
5287	0	0	Ki67+	 2845 39884
5288	0	0	Ki67+	 2846 39765
5289	0	0	Ki67+	 2873 39734
5290	0	0	Ki67+	 2884 39712
5291	0	0	Ki67+	 2886 39842
5292	0	0	Ki67+	 2889 39860
5293	0	0	Ki67+	 2912 39329
5294	0	0	Ki67+	 2930 39613
5295	0	0	Ki67+	 2947 39633
5296	0	0	Ki67+	 2976 39570
5297	0	0	Ki67+	 3006 39749
5298	0	0	Ki67+	 3010 39503
5299	0	0	Ki67+	 3010 39722
5300	0	0	Ki67+	 3019 39519
5301	0	0	Ki67+	 3022 39485
5302	0	0	Ki67+	 3056 39560
5303	0	0	Ki67+	 3056 39697
5304	0	0	Ki67+	 3063 40029
5305	0	0	Ki67+	 3065 39545
5306	0	0	Ki67+	 3084 39710
5307	0	0	Ki67+	 3087 39696
5308	0	0	Ki67+	 3106 39405
5309	0	0	Ki67+	 3107 39435
5310	0	0	Ki67+	 3120 39754
5311	0	0	Ki67+	 3126 39391
5312	0	0	Ki67+	 3179 40066
5313	0	0	Ki67+	 3234 39819
5314	0	0	Ki67+	 3240 39289
5315	0	0	Ki67+	 3245 39832
5316	0	0	Ki67+	 3249 39644
5317	0	0	Ki67+	 3253 39953
5318	0	0	Ki67+	 3255 39697
5319	0	0	Ki67+	 3260 40017
5320	0	0	Ki67+	 3262 39911
5321	0	0	Ki67+	 3275 39620
5322	0	0	Ki67+	 3280 39382
5323	0	0	Ki67+	 3292 39378
5324	0	0	Ki67+	 3295 39407
5325	0	0	Ki67+	 2500 40693
5326	0	0	Ki67+	 2507 40528
5327	0	0	Ki67+	 2513 40472
5328	0	0	Ki67+	 2522 40506
5329	0	0	Ki67+	 2524 40213
5330	0	0	Ki67+	 2525 40427
5331	0	0	Ki67+	 2531 40493
5332	0	0	Ki67+	 2531 40534
5333	0	0	Ki67+	 2533 40410
5334	0	0	Ki67+	 2544 40743
5335	0	0	Ki67+	 2545 40144
5336	0	0	Ki67+	 2545 40435
5337	0	0	Ki67+	 2545 40470
5338	0	0	Ki67+	 2545 40487
5339	0	0	Ki67+	 2550 40503
5340	0	0	Ki67+	 2555 40425
5341	0	0	Ki67+	 2561 40097
5342	0	0	Ki67+	 2567 40085
5343	0	0	Ki67+	 2568 40495
5344	0	0	Ki67+	 2570 40255
5345	0	0	Ki67+	 2573 40428
5346	0	0	Ki67+	 2574 40374
5347	0	0	Ki67+	 2574 40458
5348	0	0	Ki67+	 2577 40243
5349	0	0	Ki67+	 2578 40123
5350	0	0	Ki67+	 2580 40717
5351	0	0	Ki67+	 2582 40656
5352	0	0	Ki67+	 2586 40462
5353	0	0	Ki67+	 2590 40247
5354	0	0	Ki67+	 2602 40426
5355	0	0	Ki67+	 2603 40286
5356	0	0	Ki67+	 2603 40448
5357	0	0	Ki67+	 2609 40550
5358	0	0	Ki67+	 2613 40328
5359	0	0	Ki67+	 2613 40386
5360	0	0	Ki67+	 2625 40366
5361	0	0	Ki67+	 2627 40679
5362	0	0	Ki67+	 2628 40202
5363	0	0	Ki67+	 2629 40214
5364	0	0	Ki67+	 2629 40401
5365	0	0	Ki67+	 2632 40658
5366	0	0	Ki67+	 2636 40297
5367	0	0	Ki67+	 2639 40243
5368	0	0	Ki67+	 2642 40849
5369	0	0	Ki67+	 2643 40271
5370	0	0	Ki67+	 2649 40340
5371	0	0	Ki67+	 2652 40367
5372	0	0	Ki67+	 2653 40205
5373	0	0	Ki67+	 2653 40822
5374	0	0	Ki67+	 2666 40291
5375	0	0	Ki67+	 2666 40332
5376	0	0	Ki67+	 2669 40481
5377	0	0	Ki67+	 2671 40239
5378	0	0	Ki67+	 2672 40820
5379	0	0	Ki67+	 2673 40312
5380	0	0	Ki67+	 2674 40218
5381	0	0	Ki67+	 2676 40794
5382	0	0	Ki67+	 2685 40127
5383	0	0	Ki67+	 2689 40144
5384	0	0	Ki67+	 2692 40216
5385	0	0	Ki67+	 2692 40271
5386	0	0	Ki67+	 2694 40775
5387	0	0	Ki67+	 2697 40636
5388	0	0	Ki67+	 2707 40207
5389	0	0	Ki67+	 2710 40100
5390	0	0	Ki67+	 2711 40179
5391	0	0	Ki67+	 2712 40159
5392	0	0	Ki67+	 2713 40233
5393	0	0	Ki67+	 2715 40759
5394	0	0	Ki67+	 2721 40134
5395	0	0	Ki67+	 2724 40191
5396	0	0	Ki67+	 2726 40157
5397	0	0	Ki67+	 2728 40397
5398	0	0	Ki67+	 2738 40126
5399	0	0	Ki67+	 2755 40101
5400	0	0	Ki67+	 2755 40384
5401	0	0	Ki67+	 2775 40876
5402	0	0	Ki67+	 2784 40798
5403	0	0	Ki67+	 2801 40825
5404	0	0	Ki67+	 2803 40705
5405	0	0	Ki67+	 2807 40787
5406	0	0	Ki67+	 2813 40666
5407	0	0	Ki67+	 2816 40617
5408	0	0	Ki67+	 2816 40733
5409	0	0	Ki67+	 2832 40706
5410	0	0	Ki67+	 2836 40240
5411	0	0	Ki67+	 2836 40675
5412	0	0	Ki67+	 2839 40598
5413	0	0	Ki67+	 2842 40662
5414	0	0	Ki67+	 2844 40187
5415	0	0	Ki67+	 2854 40198
5416	0	0	Ki67+	 2854 40329
5417	0	0	Ki67+	 2855 40746
5418	0	0	Ki67+	 2865 40402
5419	0	0	Ki67+	 2867 40603
5420	0	0	Ki67+	 2869 40365
5421	0	0	Ki67+	 2871 40449
5422	0	0	Ki67+	 2873 40382
5423	0	0	Ki67+	 2873 40647
5424	0	0	Ki67+	 2876 40423
5425	0	0	Ki67+	 2877 40271
5426	0	0	Ki67+	 2878 40342
5427	0	0	Ki67+	 2887 40626
5428	0	0	Ki67+	 2890 40369
5429	0	0	Ki67+	 2891 40421
5430	0	0	Ki67+	 2892 40853
5431	0	0	Ki67+	 2896 40602
5432	0	0	Ki67+	 2897 40332
5433	0	0	Ki67+	 2900 40836
5434	0	0	Ki67+	 2908 40569
5435	0	0	Ki67+	 2911 40410
5436	0	0	Ki67+	 2919 40784
5437	0	0	Ki67+	 2930 40765
5438	0	0	Ki67+	 2935 40201
5439	0	0	Ki67+	 2939 40689
5440	0	0	Ki67+	 2945 40389
5441	0	0	Ki67+	 2949 40745
5442	0	0	Ki67+	 2955 40729
5443	0	0	Ki67+	 2958 40585
5444	0	0	Ki67+	 2964 40367
5445	0	0	Ki67+	 2982 40345
5446	0	0	Ki67+	 2993 40858
5447	0	0	Ki67+	 3000 40317
5448	0	0	Ki67+	 3002 40693
5449	0	0	Ki67+	 3007 40301
5450	0	0	Ki67+	 3008 40426
5451	0	0	Ki67+	 3013 40250
5452	0	0	Ki67+	 3025 40276
5453	0	0	Ki67+	 3055 40829
5454	0	0	Ki67+	 3056 40858
5455	0	0	Ki67+	 3063 40453
5456	0	0	Ki67+	 3071 40832
5457	0	0	Ki67+	 3071 40848
5458	0	0	Ki67+	 3075 40128
5459	0	0	Ki67+	 3075 40138
5460	0	0	Ki67+	 3093 40830
5461	0	0	Ki67+	 3104 40828
5462	0	0	Ki67+	 3113 40779
5463	0	0	Ki67+	 3115 40730
5464	0	0	Ki67+	 3115 40806
5465	0	0	Ki67+	 3120 40720
5466	0	0	Ki67+	 3132 40738
5467	0	0	Ki67+	 3144 40862
5468	0	0	Ki67+	 3155 40870
5469	0	0	Ki67+	 3163 40413
5470	0	0	Ki67+	 3165 40401
5471	0	0	Ki67+	 3166 40768
5472	0	0	Ki67+	 3167 40757
5473	0	0	Ki67+	 3172 40742
5474	0	0	Ki67+	 3176 40871
5475	0	0	Ki67+	 3182 40621
5476	0	0	Ki67+	 3190 40611
5477	0	0	Ki67+	 3193 40835
5478	0	0	Ki67+	 3196 40871
5479	0	0	Ki67+	 3199 40744
5480	0	0	Ki67+	 3207 40842
5481	0	0	Ki67+	 3218 40702
5482	0	0	Ki67+	 3218 40856
5483	0	0	Ki67+	 3219 40871
5484	0	0	Ki67+	 3226 40660
5485	0	0	Ki67+	 3230 40778
5486	0	0	Ki67+	 3235 40819
5487	0	0	Ki67+	 3237 40738
5488	0	0	Ki67+	 3240 40709
5489	0	0	Ki67+	 3244 40652
5490	0	0	Ki67+	 3264 40737
5491	0	0	Ki67+	 3291 40631
5492	0	0	Ki67+	 2506 41368
5493	0	0	Ki67+	 2508 41393
5494	0	0	Ki67+	 2509 41316
5495	0	0	Ki67+	 2510 41380
5496	0	0	Ki67+	 2512 41420
5497	0	0	Ki67+	 2513 41454
5498	0	0	Ki67+	 2519 41254
5499	0	0	Ki67+	 2524 41281
5500	0	0	Ki67+	 2526 41390
5501	0	0	Ki67+	 2527 41231
5502	0	0	Ki67+	 2529 41330
5503	0	0	Ki67+	 2529 41429
5504	0	0	Ki67+	 2541 41367
5505	0	0	Ki67+	 2543 41503
5506	0	0	Ki67+	 2544 41250
5507	0	0	Ki67+	 2544 41472
5508	0	0	Ki67+	 2549 41210
5509	0	0	Ki67+	 2549 41490
5510	0	0	Ki67+	 2550 41067
5511	0	0	Ki67+	 2561 41194
5512	0	0	Ki67+	 2561 41524
5513	0	0	Ki67+	 2565 41636
5514	0	0	Ki67+	 2576 41030
5515	0	0	Ki67+	 2579 41134
5516	0	0	Ki67+	 2580 40989
5517	0	0	Ki67+	 2583 41018
5518	0	0	Ki67+	 2585 40969
5519	0	0	Ki67+	 2585 41064
5520	0	0	Ki67+	 2586 40980
5521	0	0	Ki67+	 2588 41081
5522	0	0	Ki67+	 2600 41538
5523	0	0	Ki67+	 2600 41552
5524	0	0	Ki67+	 2609 41508
5525	0	0	Ki67+	 2612 40954
5526	0	0	Ki67+	 2621 40915
5527	0	0	Ki67+	 2624 40890
5528	0	0	Ki67+	 2626 41563
5529	0	0	Ki67+	 2633 40881
5530	0	0	Ki67+	 2633 41538
5531	0	0	Ki67+	 2641 41561
5532	0	0	Ki67+	 2643 41295
5533	0	0	Ki67+	 2643 41519
5534	0	0	Ki67+	 2644 41308
5535	0	0	Ki67+	 2646 41251
5536	0	0	Ki67+	 2646 41460
5537	0	0	Ki67+	 2650 41226
5538	0	0	Ki67+	 2652 41331
5539	0	0	Ki67+	 2653 41356
5540	0	0	Ki67+	 2655 41535
5541	0	0	Ki67+	 2656 41511
5542	0	0	Ki67+	 2658 41552
5543	0	0	Ki67+	 2668 41160
5544	0	0	Ki67+	 2668 41208
5545	0	0	Ki67+	 2670 41194
5546	0	0	Ki67+	 2670 41510
5547	0	0	Ki67+	 2672 41528
5548	0	0	Ki67+	 2673 41135
5549	0	0	Ki67+	 2673 41413
5550	0	0	Ki67+	 2679 41338
5551	0	0	Ki67+	 2684 41323
5552	0	0	Ki67+	 2685 41156
5553	0	0	Ki67+	 2687 41383
5554	0	0	Ki67+	 2687 41502
5555	0	0	Ki67+	 2692 41266
5556	0	0	Ki67+	 2694 41287
5557	0	0	Ki67+	 2695 41229
5558	0	0	Ki67+	 2695 41529
5559	0	0	Ki67+	 2696 41246
5560	0	0	Ki67+	 2696 41300
5561	0	0	Ki67+	 2699 41417
5562	0	0	Ki67+	 2706 41113
5563	0	0	Ki67+	 2707 41075
5564	0	0	Ki67+	 2707 41363
5565	0	0	Ki67+	 2710 41044
5566	0	0	Ki67+	 2710 41085
5567	0	0	Ki67+	 2711 41021
5568	0	0	Ki67+	 2711 41454
5569	0	0	Ki67+	 2715 41230
5570	0	0	Ki67+	 2715 41255
5571	0	0	Ki67+	 2716 41200
5572	0	0	Ki67+	 2720 41220
5573	0	0	Ki67+	 2721 41276
5574	0	0	Ki67+	 2721 41397
5575	0	0	Ki67+	 2725 40946
5576	0	0	Ki67+	 2725 41007
5577	0	0	Ki67+	 2726 41033
5578	0	0	Ki67+	 2727 41497
5579	0	0	Ki67+	 2728 40976
5580	0	0	Ki67+	 2734 41453
5581	0	0	Ki67+	 2735 40943
5582	0	0	Ki67+	 2739 41181
5583	0	0	Ki67+	 2739 41417
5584	0	0	Ki67+	 2740 41480
5585	0	0	Ki67+	 2746 41527
5586	0	0	Ki67+	 2750 40911
5587	0	0	Ki67+	 2750 41216
5588	0	0	Ki67+	 2754 41448
5589	0	0	Ki67+	 2754 41499
5590	0	0	Ki67+	 2755 41412
5591	0	0	Ki67+	 2755 41515
5592	0	0	Ki67+	 2756 41472
5593	0	0	Ki67+	 2764 41176
5594	0	0	Ki67+	 2764 41211
5595	0	0	Ki67+	 2769 41188
5596	0	0	Ki67+	 2773 41450
5597	0	0	Ki67+	 2773 41543
5598	0	0	Ki67+	 2776 41377
5599	0	0	Ki67+	 2777 41466
5600	0	0	Ki67+	 2786 41491
5601	0	0	Ki67+	 2787 41452
5602	0	0	Ki67+	 2789 41512
5603	0	0	Ki67+	 2791 41174
5604	0	0	Ki67+	 2794 41417
5605	0	0	Ki67+	 2799 41464
5606	0	0	Ki67+	 2804 41650
5607	0	0	Ki67+	 2812 41101
5608	0	0	Ki67+	 2816 41409
5609	0	0	Ki67+	 2818 41116
5610	0	0	Ki67+	 2823 41432
5611	0	0	Ki67+	 2829 41046
5612	0	0	Ki67+	 2829 41074
5613	0	0	Ki67+	 2830 41163
5614	0	0	Ki67+	 2833 41670
5615	0	0	Ki67+	 2834 41420
5616	0	0	Ki67+	 2835 41622
5617	0	0	Ki67+	 2837 41033
5618	0	0	Ki67+	 2838 41016
5619	0	0	Ki67+	 2842 41380
5620	0	0	Ki67+	 2844 41145
5621	0	0	Ki67+	 2845 41348
5622	0	0	Ki67+	 2846 41412
5623	0	0	Ki67+	 2850 41576
5624	0	0	Ki67+	 2852 41123
5625	0	0	Ki67+	 2855 41598
5626	0	0	Ki67+	 2857 41562
5627	0	0	Ki67+	 2861 41640
5628	0	0	Ki67+	 2864 41363
5629	0	0	Ki67+	 2870 41381
5630	0	0	Ki67+	 2875 41577
5631	0	0	Ki67+	 2876 41047
5632	0	0	Ki67+	 2876 41617
5633	0	0	Ki67+	 2879 41540
5634	0	0	Ki67+	 2881 40883
5635	0	0	Ki67+	 2883 41565
5636	0	0	Ki67+	 2884 40918
5637	0	0	Ki67+	 2885 41379
5638	0	0	Ki67+	 2887 41668
5639	0	0	Ki67+	 2889 41339
5640	0	0	Ki67+	 2891 41304
5641	0	0	Ki67+	 2891 41504
5642	0	0	Ki67+	 2901 40881
5643	0	0	Ki67+	 2901 41573
5644	0	0	Ki67+	 2904 41336
5645	0	0	Ki67+	 2905 41555
5646	0	0	Ki67+	 2905 41598
5647	0	0	Ki67+	 2907 41533
5648	0	0	Ki67+	 2908 41362
5649	0	0	Ki67+	 2912 41491
5650	0	0	Ki67+	 2920 40910
5651	0	0	Ki67+	 2920 41171
5652	0	0	Ki67+	 2924 41511
5653	0	0	Ki67+	 2926 41356
5654	0	0	Ki67+	 2927 41269
5655	0	0	Ki67+	 2927 41472
5656	0	0	Ki67+	 2931 41064
5657	0	0	Ki67+	 2931 41306
5658	0	0	Ki67+	 2934 41252
5659	0	0	Ki67+	 2936 41035
5660	0	0	Ki67+	 2937 41487
5661	0	0	Ki67+	 2942 41582
5662	0	0	Ki67+	 2944 41548
5663	0	0	Ki67+	 2945 40912
5664	0	0	Ki67+	 2946 41328
5665	0	0	Ki67+	 2947 41293
5666	0	0	Ki67+	 2947 41487
5667	0	0	Ki67+	 2947 41673
5668	0	0	Ki67+	 2950 41516
5669	0	0	Ki67+	 2952 41082
5670	0	0	Ki67+	 2955 41259
5671	0	0	Ki67+	 2956 41244
5672	0	0	Ki67+	 2959 41465
5673	0	0	Ki67+	 2964 40900
5674	0	0	Ki67+	 2964 41053
5675	0	0	Ki67+	 2968 41214
5676	0	0	Ki67+	 2971 41028
5677	0	0	Ki67+	 2971 41372
5678	0	0	Ki67+	 2972 41447
5679	0	0	Ki67+	 2974 41185
5680	0	0	Ki67+	 2976 41207
5681	0	0	Ki67+	 2977 41479
5682	0	0	Ki67+	 2982 41022
5683	0	0	Ki67+	 2982 41250
5684	0	0	Ki67+	 2985 41434
5685	0	0	Ki67+	 2989 41328
5686	0	0	Ki67+	 2990 41084
5687	0	0	Ki67+	 2994 41225
5688	0	0	Ki67+	 2995 41443
5689	0	0	Ki67+	 2996 41413
5690	0	0	Ki67+	 3001 41073
5691	0	0	Ki67+	 3005 41113
5692	0	0	Ki67+	 3005 41127
5693	0	0	Ki67+	 3006 41199
5694	0	0	Ki67+	 3011 41019
5695	0	0	Ki67+	 3011 41042
5696	0	0	Ki67+	 3013 40883
5697	0	0	Ki67+	 3014 41410
5698	0	0	Ki67+	 3015 41110
5699	0	0	Ki67+	 3015 41170
5700	0	0	Ki67+	 3016 41352
5701	0	0	Ki67+	 3016 41381
5702	0	0	Ki67+	 3024 41370
5703	0	0	Ki67+	 3027 41450
5704	0	0	Ki67+	 3028 41331
5705	0	0	Ki67+	 3031 41137
5706	0	0	Ki67+	 3035 41354
5707	0	0	Ki67+	 3037 41058
5708	0	0	Ki67+	 3040 41020
5709	0	0	Ki67+	 3041 41087
5710	0	0	Ki67+	 3041 41287
5711	0	0	Ki67+	 3047 41105
5712	0	0	Ki67+	 3050 41134
5713	0	0	Ki67+	 3053 41310
5714	0	0	Ki67+	 3054 41354
5715	0	0	Ki67+	 3056 41066
5716	0	0	Ki67+	 3059 41261
5717	0	0	Ki67+	 3066 40899
5718	0	0	Ki67+	 3066 41393
5719	0	0	Ki67+	 3070 41353
5720	0	0	Ki67+	 3072 41278
5721	0	0	Ki67+	 3072 41297
5722	0	0	Ki67+	 3073 41255
5723	0	0	Ki67+	 3084 41239
5724	0	0	Ki67+	 3086 41273
5725	0	0	Ki67+	 3086 41332
5726	0	0	Ki67+	 3092 41297
5727	0	0	Ki67+	 3096 40951
5728	0	0	Ki67+	 3104 40924
5729	0	0	Ki67+	 3104 41365
5730	0	0	Ki67+	 3104 41594
5731	0	0	Ki67+	 3115 41307
5732	0	0	Ki67+	 3117 40959
5733	0	0	Ki67+	 3117 41271
5734	0	0	Ki67+	 3121 41588
5735	0	0	Ki67+	 3126 41190
5736	0	0	Ki67+	 3127 40923
5737	0	0	Ki67+	 3127 41291
5738	0	0	Ki67+	 3129 40884
5739	0	0	Ki67+	 3129 41378
5740	0	0	Ki67+	 3130 41633
5741	0	0	Ki67+	 3132 40902
5742	0	0	Ki67+	 3133 40956
5743	0	0	Ki67+	 3134 41398
5744	0	0	Ki67+	 3135 41205
5745	0	0	Ki67+	 3136 40944
5746	0	0	Ki67+	 3137 41672
5747	0	0	Ki67+	 3141 41603
5748	0	0	Ki67+	 3143 40915
5749	0	0	Ki67+	 3144 41185
5750	0	0	Ki67+	 3144 41318
5751	0	0	Ki67+	 3146 41448
5752	0	0	Ki67+	 3147 41203
5753	0	0	Ki67+	 3148 41397
5754	0	0	Ki67+	 3152 40942
5755	0	0	Ki67+	 3152 40964
5756	0	0	Ki67+	 3152 41556
5757	0	0	Ki67+	 3154 41231
5758	0	0	Ki67+	 3155 41377
5759	0	0	Ki67+	 3155 41621
5760	0	0	Ki67+	 3156 41593
5761	0	0	Ki67+	 3157 40917
5762	0	0	Ki67+	 3159 41356
5763	0	0	Ki67+	 3163 40902
5764	0	0	Ki67+	 3163 41678
5765	0	0	Ki67+	 3164 40964
5766	0	0	Ki67+	 3166 41182
5767	0	0	Ki67+	 3166 41446
5768	0	0	Ki67+	 3166 41649
5769	0	0	Ki67+	 3167 41200
5770	0	0	Ki67+	 3167 41338
5771	0	0	Ki67+	 3168 41321
5772	0	0	Ki67+	 3170 41402
5773	0	0	Ki67+	 3171 41576
5774	0	0	Ki67+	 3173 41596
5775	0	0	Ki67+	 3174 41485
5776	0	0	Ki67+	 3175 40896
5777	0	0	Ki67+	 3175 41550
5778	0	0	Ki67+	 3183 41191
5779	0	0	Ki67+	 3186 40884
5780	0	0	Ki67+	 3186 41222
5781	0	0	Ki67+	 3187 40943
5782	0	0	Ki67+	 3190 41550
5783	0	0	Ki67+	 3191 40918
5784	0	0	Ki67+	 3192 41322
5785	0	0	Ki67+	 3196 41364
5786	0	0	Ki67+	 3196 41399
5787	0	0	Ki67+	 3199 41578
5788	0	0	Ki67+	 3200 41462
5789	0	0	Ki67+	 3201 41205
5790	0	0	Ki67+	 3202 41334
5791	0	0	Ki67+	 3203 41176
5792	0	0	Ki67+	 3203 41423
5793	0	0	Ki67+	 3205 41613
5794	0	0	Ki67+	 3209 41368
5795	0	0	Ki67+	 3211 41474
5796	0	0	Ki67+	 3213 41566
5797	0	0	Ki67+	 3215 41592
5798	0	0	Ki67+	 3216 41388
5799	0	0	Ki67+	 3221 41454
5800	0	0	Ki67+	 3221 41519
5801	0	0	Ki67+	 3225 41153
5802	0	0	Ki67+	 3230 40893
5803	0	0	Ki67+	 3233 41473
5804	0	0	Ki67+	 3234 41000
5805	0	0	Ki67+	 3235 41180
5806	0	0	Ki67+	 3238 41367
5807	0	0	Ki67+	 3246 41344
5808	0	0	Ki67+	 3247 41361
5809	0	0	Ki67+	 3247 41395
5810	0	0	Ki67+	 3251 41128
5811	0	0	Ki67+	 3262 41147
5812	0	0	Ki67+	 3263 41074
5813	0	0	Ki67+	 3266 41391
5814	0	0	Ki67+	 3266 41426
5815	0	0	Ki67+	 3271 41364
5816	0	0	Ki67+	 3283 41402
5817	0	0	Ki67+	 3285 41110
5818	0	0	Ki67+	 3289 41361
5819	0	0	Ki67+	 2501 42151
5820	0	0	Ki67+	 2504 42121
5821	0	0	Ki67+	 2509 42189
5822	0	0	Ki67+	 2513 42308
5823	0	0	Ki67+	 2521 42025
5824	0	0	Ki67+	 2524 42183
5825	0	0	Ki67+	 2526 41986
5826	0	0	Ki67+	 2527 42216
5827	0	0	Ki67+	 2531 42116
5828	0	0	Ki67+	 2534 42472
5829	0	0	Ki67+	 2538 42045
5830	0	0	Ki67+	 2540 41944
5831	0	0	Ki67+	 2540 42140
5832	0	0	Ki67+	 2542 42113
5833	0	0	Ki67+	 2547 41903
5834	0	0	Ki67+	 2547 42088
5835	0	0	Ki67+	 2550 41827
5836	0	0	Ki67+	 2550 41916
5837	0	0	Ki67+	 2550 42071
5838	0	0	Ki67+	 2551 41781
5839	0	0	Ki67+	 2551 41974
5840	0	0	Ki67+	 2552 42445
5841	0	0	Ki67+	 2553 41808
5842	0	0	Ki67+	 2555 42255
5843	0	0	Ki67+	 2556 42110
5844	0	0	Ki67+	 2557 41759
5845	0	0	Ki67+	 2560 42044
5846	0	0	Ki67+	 2562 41940
5847	0	0	Ki67+	 2563 41921
5848	0	0	Ki67+	 2564 42084
5849	0	0	Ki67+	 2565 41971
5850	0	0	Ki67+	 2568 41814
5851	0	0	Ki67+	 2569 41727
5852	0	0	Ki67+	 2570 42190
5853	0	0	Ki67+	 2570 42303
5854	0	0	Ki67+	 2570 42411
5855	0	0	Ki67+	 2572 41832
5856	0	0	Ki67+	 2572 41876
5857	0	0	Ki67+	 2573 42475
5858	0	0	Ki67+	 2574 41903
5859	0	0	Ki67+	 2575 42359
5860	0	0	Ki67+	 2578 42321
5861	0	0	Ki67+	 2579 41956
5862	0	0	Ki67+	 2580 42076
5863	0	0	Ki67+	 2582 41745
5864	0	0	Ki67+	 2583 42436
5865	0	0	Ki67+	 2584 41922
5866	0	0	Ki67+	 2584 42290
5867	0	0	Ki67+	 2584 42401
5868	0	0	Ki67+	 2587 42477
5869	0	0	Ki67+	 2588 42252
5870	0	0	Ki67+	 2589 42066
5871	0	0	Ki67+	 2590 41738
5872	0	0	Ki67+	 2592 41777
5873	0	0	Ki67+	 2594 41959
5874	0	0	Ki67+	 2596 42108
5875	0	0	Ki67+	 2598 41988
5876	0	0	Ki67+	 2601 42398
5877	0	0	Ki67+	 2602 42181
5878	0	0	Ki67+	 2603 42292
5879	0	0	Ki67+	 2605 42324
5880	0	0	Ki67+	 2606 42223
5881	0	0	Ki67+	 2607 42089
5882	0	0	Ki67+	 2608 42253
5883	0	0	Ki67+	 2612 42366
5884	0	0	Ki67+	 2613 41938
5885	0	0	Ki67+	 2613 42027
5886	0	0	Ki67+	 2618 41698
5887	0	0	Ki67+	 2618 42277
5888	0	0	Ki67+	 2620 42449
5889	0	0	Ki67+	 2623 42295
5890	0	0	Ki67+	 2625 41995
5891	0	0	Ki67+	 2631 42403
5892	0	0	Ki67+	 2633 42094
5893	0	0	Ki67+	 2636 42027
5894	0	0	Ki67+	 2638 41687
5895	0	0	Ki67+	 2638 42435
5896	0	0	Ki67+	 2648 41969
5897	0	0	Ki67+	 2648 42460
5898	0	0	Ki67+	 2649 42318
5899	0	0	Ki67+	 2651 42247
5900	0	0	Ki67+	 2653 42281
5901	0	0	Ki67+	 2656 42016
5902	0	0	Ki67+	 2664 42061
5903	0	0	Ki67+	 2679 41711
5904	0	0	Ki67+	 2682 41695
5905	0	0	Ki67+	 2686 41735
5906	0	0	Ki67+	 2699 41760
5907	0	0	Ki67+	 2707 41705
5908	0	0	Ki67+	 2711 41812
5909	0	0	Ki67+	 2717 41751
5910	0	0	Ki67+	 2718 41716
5911	0	0	Ki67+	 2718 42222
5912	0	0	Ki67+	 2720 41736
5913	0	0	Ki67+	 2731 42374
5914	0	0	Ki67+	 2732 41838
5915	0	0	Ki67+	 2733 42401
5916	0	0	Ki67+	 2737 42327
5917	0	0	Ki67+	 2745 41772
5918	0	0	Ki67+	 2746 42223
5919	0	0	Ki67+	 2746 42405
5920	0	0	Ki67+	 2746 42463
5921	0	0	Ki67+	 2748 41734
5922	0	0	Ki67+	 2748 41850
5923	0	0	Ki67+	 2748 42183
5924	0	0	Ki67+	 2749 42165
5925	0	0	Ki67+	 2751 41802
5926	0	0	Ki67+	 2751 41900
5927	0	0	Ki67+	 2751 42294
5928	0	0	Ki67+	 2752 41716
5929	0	0	Ki67+	 2753 41932
5930	0	0	Ki67+	 2755 41822
5931	0	0	Ki67+	 2756 42337
5932	0	0	Ki67+	 2758 42361
5933	0	0	Ki67+	 2759 42095
5934	0	0	Ki67+	 2763 41875
5935	0	0	Ki67+	 2765 41739
5936	0	0	Ki67+	 2765 41774
5937	0	0	Ki67+	 2766 42431
5938	0	0	Ki67+	 2767 42316
5939	0	0	Ki67+	 2768 41848
5940	0	0	Ki67+	 2771 42217
5941	0	0	Ki67+	 2772 42185
5942	0	0	Ki67+	 2775 41797
5943	0	0	Ki67+	 2775 42345
5944	0	0	Ki67+	 2775 42402
5945	0	0	Ki67+	 2776 42107
5946	0	0	Ki67+	 2777 42261
5947	0	0	Ki67+	 2778 41686
5948	0	0	Ki67+	 2778 42295
5949	0	0	Ki67+	 2779 42368
5950	0	0	Ki67+	 2780 41909
5951	0	0	Ki67+	 2780 41957
5952	0	0	Ki67+	 2786 41771
5953	0	0	Ki67+	 2786 42140
5954	0	0	Ki67+	 2787 41817
5955	0	0	Ki67+	 2788 41713
5956	0	0	Ki67+	 2789 42130
5957	0	0	Ki67+	 2790 41941
5958	0	0	Ki67+	 2793 42303
5959	0	0	Ki67+	 2794 41879
5960	0	0	Ki67+	 2794 41979
5961	0	0	Ki67+	 2798 42172
5962	0	0	Ki67+	 2799 41752
5963	0	0	Ki67+	 2799 41917
5964	0	0	Ki67+	 2802 41810
5965	0	0	Ki67+	 2804 42372
5966	0	0	Ki67+	 2806 41793
5967	0	0	Ki67+	 2807 41954
5968	0	0	Ki67+	 2807 42219
5969	0	0	Ki67+	 2808 41942
5970	0	0	Ki67+	 2809 42352
5971	0	0	Ki67+	 2810 41838
5972	0	0	Ki67+	 2812 42129
5973	0	0	Ki67+	 2815 42148
5974	0	0	Ki67+	 2820 41999
5975	0	0	Ki67+	 2821 41940
5976	0	0	Ki67+	 2821 42179
5977	0	0	Ki67+	 2821 42305
5978	0	0	Ki67+	 2824 42167
5979	0	0	Ki67+	 2825 41951
5980	0	0	Ki67+	 2826 41734
5981	0	0	Ki67+	 2828 42268
5982	0	0	Ki67+	 2829 41920
5983	0	0	Ki67+	 2830 41799
5984	0	0	Ki67+	 2830 41831
5985	0	0	Ki67+	 2831 41762
5986	0	0	Ki67+	 2834 41881
5987	0	0	Ki67+	 2835 41898
5988	0	0	Ki67+	 2835 42212
5989	0	0	Ki67+	 2836 41983
5990	0	0	Ki67+	 2837 41842
5991	0	0	Ki67+	 2839 42105
5992	0	0	Ki67+	 2841 41946
5993	0	0	Ki67+	 2843 41871
5994	0	0	Ki67+	 2843 42085
5995	0	0	Ki67+	 2843 42144
5996	0	0	Ki67+	 2847 42423
5997	0	0	Ki67+	 2849 42274
5998	0	0	Ki67+	 2849 42341
5999	0	0	Ki67+	 2850 42176
6000	0	0	Ki67+	 2851 42291
6001	0	0	Ki67+	 2853 41919
6002	0	0	Ki67+	 2857 41880
6003	0	0	Ki67+	 2859 42373
6004	0	0	Ki67+	 2860 41824
6005	0	0	Ki67+	 2861 41772
6006	0	0	Ki67+	 2861 41842
6007	0	0	Ki67+	 2861 42179
6008	0	0	Ki67+	 2864 42339
6009	0	0	Ki67+	 2865 42445
6010	0	0	Ki67+	 2866 42404
6011	0	0	Ki67+	 2867 42091
6012	0	0	Ki67+	 2867 42214
6013	0	0	Ki67+	 2869 42152
6014	0	0	Ki67+	 2871 42293
6015	0	0	Ki67+	 2873 42261
6016	0	0	Ki67+	 2875 42432
6017	0	0	Ki67+	 2876 42161
6018	0	0	Ki67+	 2877 42191
6019	0	0	Ki67+	 2878 42053
6020	0	0	Ki67+	 2879 41735
6021	0	0	Ki67+	 2880 41875
6022	0	0	Ki67+	 2881 42099
6023	0	0	Ki67+	 2882 42358
6024	0	0	Ki67+	 2883 41775
6025	0	0	Ki67+	 2883 42021
6026	0	0	Ki67+	 2884 41701
6027	0	0	Ki67+	 2887 42399
6028	0	0	Ki67+	 2889 41811
6029	0	0	Ki67+	 2892 42112
6030	0	0	Ki67+	 2893 42066
6031	0	0	Ki67+	 2894 42313
6032	0	0	Ki67+	 2896 41877
6033	0	0	Ki67+	 2898 41835
6034	0	0	Ki67+	 2900 41766
6035	0	0	Ki67+	 2901 41987
6036	0	0	Ki67+	 2904 42059
6037	0	0	Ki67+	 2905 41861
6038	0	0	Ki67+	 2908 42478
6039	0	0	Ki67+	 2912 41825
6040	0	0	Ki67+	 2912 42023
6041	0	0	Ki67+	 2916 42074
6042	0	0	Ki67+	 2916 42381
6043	0	0	Ki67+	 2918 41765
6044	0	0	Ki67+	 2918 41962
6045	0	0	Ki67+	 2919 41742
6046	0	0	Ki67+	 2919 41989
6047	0	0	Ki67+	 2919 42089
6048	0	0	Ki67+	 2922 42042
6049	0	0	Ki67+	 2937 42402
6050	0	0	Ki67+	 2939 41882
6051	0	0	Ki67+	 2941 41972
6052	0	0	Ki67+	 2950 41778
6053	0	0	Ki67+	 2950 42439
6054	0	0	Ki67+	 2951 41948
6055	0	0	Ki67+	 2959 42233
6056	0	0	Ki67+	 2962 41822
6057	0	0	Ki67+	 2962 42291
6058	0	0	Ki67+	 2963 42252
6059	0	0	Ki67+	 2967 41961
6060	0	0	Ki67+	 2970 42315
6061	0	0	Ki67+	 2972 41882
6062	0	0	Ki67+	 2972 42445
6063	0	0	Ki67+	 2973 42230
6064	0	0	Ki67+	 2973 42354
6065	0	0	Ki67+	 2975 42277
6066	0	0	Ki67+	 2975 42340
6067	0	0	Ki67+	 2980 41898
6068	0	0	Ki67+	 2980 42251
6069	0	0	Ki67+	 2981 42218
6070	0	0	Ki67+	 2981 42416
6071	0	0	Ki67+	 2983 42385
6072	0	0	Ki67+	 2987 41980
6073	0	0	Ki67+	 2989 42305
6074	0	0	Ki67+	 2990 41819
6075	0	0	Ki67+	 2993 42327
6076	0	0	Ki67+	 2995 42270
6077	0	0	Ki67+	 2997 41892
6078	0	0	Ki67+	 3001 41934
6079	0	0	Ki67+	 3005 42411
6080	0	0	Ki67+	 3006 42190
6081	0	0	Ki67+	 3011 41865
6082	0	0	Ki67+	 3013 42397
6083	0	0	Ki67+	 3017 41917
6084	0	0	Ki67+	 3019 42207
6085	0	0	Ki67+	 3021 42379
6086	0	0	Ki67+	 3030 41889
6087	0	0	Ki67+	 3032 41867
6088	0	0	Ki67+	 3035 41905
6089	0	0	Ki67+	 3043 42386
6090	0	0	Ki67+	 3044 42154
6091	0	0	Ki67+	 3045 41764
6092	0	0	Ki67+	 3045 42402
6093	0	0	Ki67+	 3049 42133
6094	0	0	Ki67+	 3051 42194
6095	0	0	Ki67+	 3052 42066
6096	0	0	Ki67+	 3053 41754
6097	0	0	Ki67+	 3058 41878
6098	0	0	Ki67+	 3059 42008
6099	0	0	Ki67+	 3059 42359
6100	0	0	Ki67+	 3060 42395
6101	0	0	Ki67+	 3064 42025
6102	0	0	Ki67+	 3068 41756
6103	0	0	Ki67+	 3072 41855
6104	0	0	Ki67+	 3072 42086
6105	0	0	Ki67+	 3072 42103
6106	0	0	Ki67+	 3075 41797
6107	0	0	Ki67+	 3076 42010
6108	0	0	Ki67+	 3079 41779
6109	0	0	Ki67+	 3081 41725
6110	0	0	Ki67+	 3084 42384
6111	0	0	Ki67+	 3087 41754
6112	0	0	Ki67+	 3087 41817
6113	0	0	Ki67+	 3087 42109
6114	0	0	Ki67+	 3089 41986
6115	0	0	Ki67+	 3091 41699
6116	0	0	Ki67+	 3091 41958
6117	0	0	Ki67+	 3091 42027
6118	0	0	Ki67+	 3092 41714
6119	0	0	Ki67+	 3095 41683
6120	0	0	Ki67+	 3095 42390
6121	0	0	Ki67+	 3100 41807
6122	0	0	Ki67+	 3101 41935
6123	0	0	Ki67+	 3105 41720
6124	0	0	Ki67+	 3108 41694
6125	0	0	Ki67+	 3108 41765
6126	0	0	Ki67+	 3109 42367
6127	0	0	Ki67+	 3114 42384
6128	0	0	Ki67+	 3121 41775
6129	0	0	Ki67+	 3122 41899
6130	0	0	Ki67+	 3129 42255
6131	0	0	Ki67+	 3130 42211
6132	0	0	Ki67+	 3130 42412
6133	0	0	Ki67+	 3133 41740
6134	0	0	Ki67+	 3133 42363
6135	0	0	Ki67+	 3137 42436
6136	0	0	Ki67+	 3141 41897
6137	0	0	Ki67+	 3144 41876
6138	0	0	Ki67+	 3145 41710
6139	0	0	Ki67+	 3147 41685
6140	0	0	Ki67+	 3152 42191
6141	0	0	Ki67+	 3155 42371
6142	0	0	Ki67+	 3156 41965
6143	0	0	Ki67+	 3158 42245
6144	0	0	Ki67+	 3159 41996
6145	0	0	Ki67+	 3159 42477
6146	0	0	Ki67+	 3161 42094
6147	0	0	Ki67+	 3164 42272
6148	0	0	Ki67+	 3164 42452
6149	0	0	Ki67+	 3165 42168
6150	0	0	Ki67+	 3167 42311
6151	0	0	Ki67+	 3169 41857
6152	0	0	Ki67+	 3169 42423
6153	0	0	Ki67+	 3173 41928
6154	0	0	Ki67+	 3178 42344
6155	0	0	Ki67+	 3183 42039
6156	0	0	Ki67+	 3186 41895
6157	0	0	Ki67+	 3190 42180
6158	0	0	Ki67+	 3190 42448
6159	0	0	Ki67+	 3192 42272
6160	0	0	Ki67+	 3195 42295
6161	0	0	Ki67+	 3197 42142
6162	0	0	Ki67+	 3201 41874
6163	0	0	Ki67+	 3201 42474
6164	0	0	Ki67+	 3202 42056
6165	0	0	Ki67+	 3203 42032
6166	0	0	Ki67+	 3205 42369
6167	0	0	Ki67+	 3206 42177
6168	0	0	Ki67+	 3206 42397
6169	0	0	Ki67+	 3209 42164
6170	0	0	Ki67+	 3210 42302
6171	0	0	Ki67+	 3210 42317
6172	0	0	Ki67+	 3212 41859
6173	0	0	Ki67+	 3214 41772
6174	0	0	Ki67+	 3220 42114
6175	0	0	Ki67+	 3221 42297
6176	0	0	Ki67+	 3226 42353
6177	0	0	Ki67+	 3227 42031
6178	0	0	Ki67+	 3229 41805
6179	0	0	Ki67+	 3230 42170
6180	0	0	Ki67+	 3231 42191
6181	0	0	Ki67+	 3236 42047
6182	0	0	Ki67+	 3238 42288
6183	0	0	Ki67+	 3241 42271
6184	0	0	Ki67+	 3247 42124
6185	0	0	Ki67+	 3249 41993
6186	0	0	Ki67+	 3251 42322
6187	0	0	Ki67+	 3254 42056
6188	0	0	Ki67+	 3255 42135
6189	0	0	Ki67+	 3261 42157
6190	0	0	Ki67+	 3263 42002
6191	0	0	Ki67+	 3263 42028
6192	0	0	Ki67+	 3266 42294
6193	0	0	Ki67+	 3267 41951
6194	0	0	Ki67+	 3272 42089
6195	0	0	Ki67+	 3273 41970
6196	0	0	Ki67+	 3280 42116
6197	0	0	Ki67+	 3280 42266
6198	0	0	Ki67+	 3281 42009
6199	0	0	Ki67+	 3281 42160
6200	0	0	Ki67+	 3282 41980
6201	0	0	Ki67+	 3283 42187
6202	0	0	Ki67+	 3293 41956
6203	0	0	Ki67+	 2498 42647
6204	0	0	Ki67+	 2498 42692
6205	0	0	Ki67+	 2500 42596
6206	0	0	Ki67+	 2502 42678
6207	0	0	Ki67+	 2503 42991
6208	0	0	Ki67+	 2505 43140
6209	0	0	Ki67+	 2506 42538
6210	0	0	Ki67+	 2509 43057
6211	0	0	Ki67+	 2509 43241
6212	0	0	Ki67+	 2510 42483
6213	0	0	Ki67+	 2513 42519
6214	0	0	Ki67+	 2515 43127
6215	0	0	Ki67+	 2517 42577
6216	0	0	Ki67+	 2517 43099
6217	0	0	Ki67+	 2518 42494
6218	0	0	Ki67+	 2518 43019
6219	0	0	Ki67+	 2518 43152
6220	0	0	Ki67+	 2522 43049
6221	0	0	Ki67+	 2523 43199
6222	0	0	Ki67+	 2524 42954
6223	0	0	Ki67+	 2525 42551
6224	0	0	Ki67+	 2525 43253
6225	0	0	Ki67+	 2533 43009
6226	0	0	Ki67+	 2533 43167
6227	0	0	Ki67+	 2535 43080
6228	0	0	Ki67+	 2536 42991
6229	0	0	Ki67+	 2537 42886
6230	0	0	Ki67+	 2537 43157
6231	0	0	Ki67+	 2539 42591
6232	0	0	Ki67+	 2540 42563
6233	0	0	Ki67+	 2541 43107
6234	0	0	Ki67+	 2542 42961
6235	0	0	Ki67+	 2542 43221
6236	0	0	Ki67+	 2547 42530
6237	0	0	Ki67+	 2553 43143
6238	0	0	Ki67+	 2554 42496
6239	0	0	Ki67+	 2555 42818
6240	0	0	Ki67+	 2557 43062
6241	0	0	Ki67+	 2559 42919
6242	0	0	Ki67+	 2559 43001
6243	0	0	Ki67+	 2559 43252
6244	0	0	Ki67+	 2562 42777
6245	0	0	Ki67+	 2562 43017
6246	0	0	Ki67+	 2564 42946
6247	0	0	Ki67+	 2564 43199
6248	0	0	Ki67+	 2565 42856
6249	0	0	Ki67+	 2565 43086
6250	0	0	Ki67+	 2566 42801
6251	0	0	Ki67+	 2566 42989
6252	0	0	Ki67+	 2568 43117
6253	0	0	Ki67+	 2569 42719
6254	0	0	Ki67+	 2570 42876
6255	0	0	Ki67+	 2570 43031
6256	0	0	Ki67+	 2570 43223
6257	0	0	Ki67+	 2571 42516
6258	0	0	Ki67+	 2574 42843
6259	0	0	Ki67+	 2578 42948
6260	0	0	Ki67+	 2579 43192
6261	0	0	Ki67+	 2580 42903
6262	0	0	Ki67+	 2581 42515
6263	0	0	Ki67+	 2582 42805
6264	0	0	Ki67+	 2585 42778
6265	0	0	Ki67+	 2587 42753
6266	0	0	Ki67+	 2589 42942
6267	0	0	Ki67+	 2589 43091
6268	0	0	Ki67+	 2591 42907
6269	0	0	Ki67+	 2593 43054
6270	0	0	Ki67+	 2594 43026
6271	0	0	Ki67+	 2595 42795
6272	0	0	Ki67+	 2595 42855
6273	0	0	Ki67+	 2596 42837
6274	0	0	Ki67+	 2597 42880
6275	0	0	Ki67+	 2597 42968
6276	0	0	Ki67+	 2602 42769
6277	0	0	Ki67+	 2604 42722
6278	0	0	Ki67+	 2606 42746
6279	0	0	Ki67+	 2609 42900
6280	0	0	Ki67+	 2611 42672
6281	0	0	Ki67+	 2612 42617
6282	0	0	Ki67+	 2612 42798
6283	0	0	Ki67+	 2613 42691
6284	0	0	Ki67+	 2619 42662
6285	0	0	Ki67+	 2621 42699
6286	0	0	Ki67+	 2622 42483
6287	0	0	Ki67+	 2622 42675
6288	0	0	Ki67+	 2629 42718
6289	0	0	Ki67+	 2636 42609
6290	0	0	Ki67+	 2637 42578
6291	0	0	Ki67+	 2639 43251
6292	0	0	Ki67+	 2655 42549
6293	0	0	Ki67+	 2662 42877
6294	0	0	Ki67+	 2668 42775
6295	0	0	Ki67+	 2671 43075
6296	0	0	Ki67+	 2672 42546
6297	0	0	Ki67+	 2675 42591
6298	0	0	Ki67+	 2681 43124
6299	0	0	Ki67+	 2685 42655
6300	0	0	Ki67+	 2686 43058
6301	0	0	Ki67+	 2686 43151
6302	0	0	Ki67+	 2690 43035
6303	0	0	Ki67+	 2692 43103
6304	0	0	Ki67+	 2693 43164
6305	0	0	Ki67+	 2694 42567
6306	0	0	Ki67+	 2694 42841
6307	0	0	Ki67+	 2695 42863
6308	0	0	Ki67+	 2696 42525
6309	0	0	Ki67+	 2698 42773
6310	0	0	Ki67+	 2700 42635
6311	0	0	Ki67+	 2702 42815
6312	0	0	Ki67+	 2702 43105
6313	0	0	Ki67+	 2703 43075
6314	0	0	Ki67+	 2704 42723
6315	0	0	Ki67+	 2705 43149
6316	0	0	Ki67+	 2706 42851
6317	0	0	Ki67+	 2708 42487
6318	0	0	Ki67+	 2708 42872
6319	0	0	Ki67+	 2708 43044
6320	0	0	Ki67+	 2710 42680
6321	0	0	Ki67+	 2712 42781
6322	0	0	Ki67+	 2713 43184
6323	0	0	Ki67+	 2715 42608
6324	0	0	Ki67+	 2715 42693
6325	0	0	Ki67+	 2715 42818
6326	0	0	Ki67+	 2716 42917
6327	0	0	Ki67+	 2717 43115
6328	0	0	Ki67+	 2719 42750
6329	0	0	Ki67+	 2720 43056
6330	0	0	Ki67+	 2720 43158
6331	0	0	Ki67+	 2721 43079
6332	0	0	Ki67+	 2722 42960
6333	0	0	Ki67+	 2724 43140
6334	0	0	Ki67+	 2726 42851
6335	0	0	Ki67+	 2728 42700
6336	0	0	Ki67+	 2729 42566
6337	0	0	Ki67+	 2729 42651
6338	0	0	Ki67+	 2730 42734
6339	0	0	Ki67+	 2732 42487
6340	0	0	Ki67+	 2738 42517
6341	0	0	Ki67+	 2738 42886
6342	0	0	Ki67+	 2738 42946
6343	0	0	Ki67+	 2738 43028
6344	0	0	Ki67+	 2740 43218
6345	0	0	Ki67+	 2744 42694
6346	0	0	Ki67+	 2747 42870
6347	0	0	Ki67+	 2748 42664
6348	0	0	Ki67+	 2749 42968
6349	0	0	Ki67+	 2750 43276
6350	0	0	Ki67+	 2751 42761
6351	0	0	Ki67+	 2752 42630
6352	0	0	Ki67+	 2754 42995
6353	0	0	Ki67+	 2754 43055
6354	0	0	Ki67+	 2754 43248
6355	0	0	Ki67+	 2755 42793
6356	0	0	Ki67+	 2755 42903
6357	0	0	Ki67+	 2755 43031
6358	0	0	Ki67+	 2755 43211
6359	0	0	Ki67+	 2756 42888
6360	0	0	Ki67+	 2756 43097
6361	0	0	Ki67+	 2759 42700
6362	0	0	Ki67+	 2760 42982
6363	0	0	Ki67+	 2760 43077
6364	0	0	Ki67+	 2762 42947
6365	0	0	Ki67+	 2763 43172
6366	0	0	Ki67+	 2765 42620
6367	0	0	Ki67+	 2766 42532
6368	0	0	Ki67+	 2767 42937
6369	0	0	Ki67+	 2767 43061
6370	0	0	Ki67+	 2767 43145
6371	0	0	Ki67+	 2769 42596
6372	0	0	Ki67+	 2774 42904
6373	0	0	Ki67+	 2776 42975
6374	0	0	Ki67+	 2779 43120
6375	0	0	Ki67+	 2782 42991
6376	0	0	Ki67+	 2783 42609
6377	0	0	Ki67+	 2783 43198
6378	0	0	Ki67+	 2786 43232
6379	0	0	Ki67+	 2787 42672
6380	0	0	Ki67+	 2789 43147
6381	0	0	Ki67+	 2791 43023
6382	0	0	Ki67+	 2792 43258
6383	0	0	Ki67+	 2793 43045
6384	0	0	Ki67+	 2798 43092
6385	0	0	Ki67+	 2807 42621
6386	0	0	Ki67+	 2813 43108
6387	0	0	Ki67+	 2816 42860
6388	0	0	Ki67+	 2816 43011
6389	0	0	Ki67+	 2816 43069
6390	0	0	Ki67+	 2835 42922
6391	0	0	Ki67+	 2837 43018
6392	0	0	Ki67+	 2840 42518
6393	0	0	Ki67+	 2844 43157
6394	0	0	Ki67+	 2845 43142
6395	0	0	Ki67+	 2849 43106
6396	0	0	Ki67+	 2852 43086
6397	0	0	Ki67+	 2853 43193
6398	0	0	Ki67+	 2864 42738
6399	0	0	Ki67+	 2866 42815
6400	0	0	Ki67+	 2868 42488
6401	0	0	Ki67+	 2870 43078
6402	0	0	Ki67+	 2878 43128
6403	0	0	Ki67+	 2879 43157
6404	0	0	Ki67+	 2881 43106
6405	0	0	Ki67+	 2881 43189
6406	0	0	Ki67+	 2883 42506
6407	0	0	Ki67+	 2886 43060
6408	0	0	Ki67+	 2888 42564
6409	0	0	Ki67+	 2889 42481
6410	0	0	Ki67+	 2890 42836
6411	0	0	Ki67+	 2892 42786
6412	0	0	Ki67+	 2894 42534
6413	0	0	Ki67+	 2904 43085
6414	0	0	Ki67+	 2906 42744
6415	0	0	Ki67+	 2906 43192
6416	0	0	Ki67+	 2908 43122
6417	0	0	Ki67+	 2913 43223
6418	0	0	Ki67+	 2915 42828
6419	0	0	Ki67+	 2915 42925
6420	0	0	Ki67+	 2917 43178
6421	0	0	Ki67+	 2919 42516
6422	0	0	Ki67+	 2923 42533
6423	0	0	Ki67+	 2923 43253
6424	0	0	Ki67+	 2923 43277
6425	0	0	Ki67+	 2931 42511
6426	0	0	Ki67+	 2933 42648
6427	0	0	Ki67+	 2933 42698
6428	0	0	Ki67+	 2934 42586
6429	0	0	Ki67+	 2934 43127
6430	0	0	Ki67+	 2934 43271
6431	0	0	Ki67+	 2936 42782
6432	0	0	Ki67+	 2939 42740
6433	0	0	Ki67+	 2940 42667
6434	0	0	Ki67+	 2940 43141
6435	0	0	Ki67+	 2941 42814
6436	0	0	Ki67+	 2941 43103
6437	0	0	Ki67+	 2941 43198
6438	0	0	Ki67+	 2942 42724
6439	0	0	Ki67+	 2944 42567
6440	0	0	Ki67+	 2944 42618
6441	0	0	Ki67+	 2944 42865
6442	0	0	Ki67+	 2946 42498
6443	0	0	Ki67+	 2950 43089
6444	0	0	Ki67+	 2955 43241
6445	0	0	Ki67+	 2956 42809
6446	0	0	Ki67+	 2957 42660
6447	0	0	Ki67+	 2957 42940
6448	0	0	Ki67+	 2957 43172
6449	0	0	Ki67+	 2958 42792
6450	0	0	Ki67+	 2958 43113
6451	0	0	Ki67+	 2959 42837
6452	0	0	Ki67+	 2960 42741
6453	0	0	Ki67+	 2961 43097
6454	0	0	Ki67+	 2962 42528
6455	0	0	Ki67+	 2962 42568
6456	0	0	Ki67+	 2962 42774
6457	0	0	Ki67+	 2966 42930
6458	0	0	Ki67+	 2967 42692
6459	0	0	Ki67+	 2968 43113
6460	0	0	Ki67+	 2968 43244
6461	0	0	Ki67+	 2971 42596
6462	0	0	Ki67+	 2972 43187
6463	0	0	Ki67+	 2973 42813
6464	0	0	Ki67+	 2975 42847
6465	0	0	Ki67+	 2978 42652
6466	0	0	Ki67+	 2979 43212
6467	0	0	Ki67+	 2980 42731
6468	0	0	Ki67+	 2980 42924
6469	0	0	Ki67+	 2983 42912
6470	0	0	Ki67+	 2983 43166
6471	0	0	Ki67+	 2984 43082
6472	0	0	Ki67+	 2987 42849
6473	0	0	Ki67+	 2988 42876
6474	0	0	Ki67+	 2990 43046
6475	0	0	Ki67+	 2991 42626
6476	0	0	Ki67+	 2991 42648
6477	0	0	Ki67+	 2992 43033
6478	0	0	Ki67+	 2995 42736
6479	0	0	Ki67+	 2996 43126
6480	0	0	Ki67+	 2997 43216
6481	0	0	Ki67+	 2998 42941
6482	0	0	Ki67+	 2999 42710
6483	0	0	Ki67+	 2999 42761
6484	0	0	Ki67+	 3000 42990
6485	0	0	Ki67+	 3001 42895
6486	0	0	Ki67+	 3002 42772
6487	0	0	Ki67+	 3002 42806
6488	0	0	Ki67+	 3006 43019
6489	0	0	Ki67+	 3008 42962
6490	0	0	Ki67+	 3009 42909
6491	0	0	Ki67+	 3010 42679
6492	0	0	Ki67+	 3011 42831
6493	0	0	Ki67+	 3011 42894
6494	0	0	Ki67+	 3012 43058
6495	0	0	Ki67+	 3014 42934
6496	0	0	Ki67+	 3018 42712
6497	0	0	Ki67+	 3018 42743
6498	0	0	Ki67+	 3023 43005
6499	0	0	Ki67+	 3026 42985
6500	0	0	Ki67+	 3028 43074
6501	0	0	Ki67+	 3036 42997
6502	0	0	Ki67+	 3036 43177
6503	0	0	Ki67+	 3039 42954
6504	0	0	Ki67+	 3043 42574
6505	0	0	Ki67+	 3045 43258
6506	0	0	Ki67+	 3046 43053
6507	0	0	Ki67+	 3052 43211
6508	0	0	Ki67+	 3066 42697
6509	0	0	Ki67+	 3077 42627
6510	0	0	Ki67+	 3079 43273
6511	0	0	Ki67+	 3089 43186
6512	0	0	Ki67+	 3092 43266
6513	0	0	Ki67+	 3093 43122
6514	0	0	Ki67+	 3095 43231
6515	0	0	Ki67+	 3108 43265
6516	0	0	Ki67+	 3118 43069
6517	0	0	Ki67+	 3118 43093
6518	0	0	Ki67+	 3120 42619
6519	0	0	Ki67+	 3120 42998
6520	0	0	Ki67+	 3121 43192
6521	0	0	Ki67+	 3122 43045
6522	0	0	Ki67+	 3122 43150
6523	0	0	Ki67+	 3123 42532
6524	0	0	Ki67+	 3124 43132
6525	0	0	Ki67+	 3126 42506
6526	0	0	Ki67+	 3129 42950
6527	0	0	Ki67+	 3133 43023
6528	0	0	Ki67+	 3136 43147
6529	0	0	Ki67+	 3137 43164
6530	0	0	Ki67+	 3138 43061
6531	0	0	Ki67+	 3142 42579
6532	0	0	Ki67+	 3143 42556
6533	0	0	Ki67+	 3143 43207
6534	0	0	Ki67+	 3144 42988
6535	0	0	Ki67+	 3150 42600
6536	0	0	Ki67+	 3151 42839
6537	0	0	Ki67+	 3151 42966
6538	0	0	Ki67+	 3151 43169
6539	0	0	Ki67+	 3151 43273
6540	0	0	Ki67+	 3153 42583
6541	0	0	Ki67+	 3155 42941
6542	0	0	Ki67+	 3160 42522
6543	0	0	Ki67+	 3161 43081
6544	0	0	Ki67+	 3165 42923
6545	0	0	Ki67+	 3168 43251
6546	0	0	Ki67+	 3172 42640
6547	0	0	Ki67+	 3172 42966
6548	0	0	Ki67+	 3175 43224
6549	0	0	Ki67+	 3176 43050
6550	0	0	Ki67+	 3182 43005
6551	0	0	Ki67+	 3184 42498
6552	0	0	Ki67+	 3186 43241
6553	0	0	Ki67+	 3188 42642
6554	0	0	Ki67+	 3191 42531
6555	0	0	Ki67+	 3191 42546
6556	0	0	Ki67+	 3194 42889
6557	0	0	Ki67+	 3196 42935
6558	0	0	Ki67+	 3197 42624
6559	0	0	Ki67+	 3197 43026
6560	0	0	Ki67+	 3198 42970
6561	0	0	Ki67+	 3204 42597
6562	0	0	Ki67+	 3208 42668
6563	0	0	Ki67+	 3208 43003
6564	0	0	Ki67+	 3211 42983
6565	0	0	Ki67+	 3215 42966
6566	0	0	Ki67+	 3217 42548
6567	0	0	Ki67+	 3219 42737
6568	0	0	Ki67+	 3224 42718
6569	0	0	Ki67+	 3225 43002
6570	0	0	Ki67+	 3230 42696
6571	0	0	Ki67+	 3230 43054
6572	0	0	Ki67+	 3231 42734
6573	0	0	Ki67+	 3233 43027
6574	0	0	Ki67+	 3238 42895
6575	0	0	Ki67+	 3239 42846
6576	0	0	Ki67+	 3242 42871
6577	0	0	Ki67+	 3246 42778
6578	0	0	Ki67+	 3247 42708
6579	0	0	Ki67+	 3248 43168
6580	0	0	Ki67+	 3250 43089
6581	0	0	Ki67+	 3256 42606
6582	0	0	Ki67+	 3258 42801
6583	0	0	Ki67+	 3260 43110
6584	0	0	Ki67+	 3262 42783
6585	0	0	Ki67+	 3263 42743
6586	0	0	Ki67+	 3265 42846
6587	0	0	Ki67+	 3266 43079
6588	0	0	Ki67+	 3267 43133
6589	0	0	Ki67+	 3268 42986
6590	0	0	Ki67+	 3269 42765
6591	0	0	Ki67+	 3273 42866
6592	0	0	Ki67+	 3275 43226
6593	0	0	Ki67+	 3278 42817
6594	0	0	Ki67+	 3280 42916
6595	0	0	Ki67+	 3281 42730
6596	0	0	Ki67+	 3282 43175
6597	0	0	Ki67+	 3285 43223
6598	0	0	Ki67+	 3286 42891
6599	0	0	Ki67+	 3289 42823
6600	0	0	Ki67+	 3290 42837
6601	0	0	Ki67+	 3290 43112
6602	0	0	Ki67+	 3292 42902
6603	0	0	Ki67+	 3293 42971
6604	0	0	Ki67+	 3293 43256
6605	0	0	Ki67+	 3294 42763
6606	0	0	Ki67+	 2500 43641
6607	0	0	Ki67+	 2500 43964
6608	0	0	Ki67+	 2501 43401
6609	0	0	Ki67+	 2501 43570
6610	0	0	Ki67+	 2503 43710
6611	0	0	Ki67+	 2505 43848
6612	0	0	Ki67+	 2507 43326
6613	0	0	Ki67+	 2507 43685
6614	0	0	Ki67+	 2508 43449
6615	0	0	Ki67+	 2508 43809
6616	0	0	Ki67+	 2509 43730
6617	0	0	Ki67+	 2510 43482
6618	0	0	Ki67+	 2512 43349
6619	0	0	Ki67+	 2512 43763
6620	0	0	Ki67+	 2513 43785
6621	0	0	Ki67+	 2515 43414
6622	0	0	Ki67+	 2517 43510
6623	0	0	Ki67+	 2519 43628
6624	0	0	Ki67+	 2520 43369
6625	0	0	Ki67+	 2520 43557
6626	0	0	Ki67+	 2520 43613
6627	0	0	Ki67+	 2521 43585
6628	0	0	Ki67+	 2525 43287
6629	0	0	Ki67+	 2526 43546
6630	0	0	Ki67+	 2527 43405
6631	0	0	Ki67+	 2530 43308
6632	0	0	Ki67+	 2538 43511
6633	0	0	Ki67+	 2538 44050
6634	0	0	Ki67+	 2541 43283
6635	0	0	Ki67+	 2541 43334
6636	0	0	Ki67+	 2542 43455
6637	0	0	Ki67+	 2546 43997
6638	0	0	Ki67+	 2560 43437
6639	0	0	Ki67+	 2565 43406
6640	0	0	Ki67+	 2566 43887
6641	0	0	Ki67+	 2574 43769
6642	0	0	Ki67+	 2584 43416
6643	0	0	Ki67+	 2593 43338
6644	0	0	Ki67+	 2610 43315
6645	0	0	Ki67+	 2610 43382
6646	0	0	Ki67+	 2619 43342
6647	0	0	Ki67+	 2629 43351
6648	0	0	Ki67+	 2629 43362
6649	0	0	Ki67+	 2632 43331
6650	0	0	Ki67+	 2638 43845
6651	0	0	Ki67+	 2648 43388
6652	0	0	Ki67+	 2664 43474
6653	0	0	Ki67+	 2674 43422
6654	0	0	Ki67+	 2695 43710
6655	0	0	Ki67+	 2699 43371
6656	0	0	Ki67+	 2719 43918
6657	0	0	Ki67+	 2722 43820
6658	0	0	Ki67+	 2743 43289
6659	0	0	Ki67+	 2743 43308
6660	0	0	Ki67+	 2747 43630
6661	0	0	Ki67+	 2747 43837
6662	0	0	Ki67+	 2750 43685
6663	0	0	Ki67+	 2753 43347
6664	0	0	Ki67+	 2759 43317
6665	0	0	Ki67+	 2764 43307
6666	0	0	Ki67+	 2766 43360
6667	0	0	Ki67+	 2774 43326
6668	0	0	Ki67+	 2780 43296
6669	0	0	Ki67+	 2783 43690
6670	0	0	Ki67+	 2790 43324
6671	0	0	Ki67+	 2794 43362
6672	0	0	Ki67+	 2795 43382
6673	0	0	Ki67+	 2796 43350
6674	0	0	Ki67+	 2818 43411
6675	0	0	Ki67+	 2820 43332
6676	0	0	Ki67+	 2830 43435
6677	0	0	Ki67+	 2832 43387
6678	0	0	Ki67+	 2839 43481
6679	0	0	Ki67+	 2841 43447
6680	0	0	Ki67+	 2842 43406
6681	0	0	Ki67+	 2849 43340
6682	0	0	Ki67+	 2849 43433
6683	0	0	Ki67+	 2850 43510
6684	0	0	Ki67+	 2854 43895
6685	0	0	Ki67+	 2860 43425
6686	0	0	Ki67+	 2863 43560
6687	0	0	Ki67+	 2880 43452
6688	0	0	Ki67+	 2883 43375
6689	0	0	Ki67+	 2883 43545
6690	0	0	Ki67+	 2891 43497
6691	0	0	Ki67+	 2892 43437
6692	0	0	Ki67+	 2896 43858
6693	0	0	Ki67+	 2896 44021
6694	0	0	Ki67+	 2897 43405
6695	0	0	Ki67+	 2903 43294
6696	0	0	Ki67+	 2907 43462
6697	0	0	Ki67+	 2909 43527
6698	0	0	Ki67+	 2913 44000
6699	0	0	Ki67+	 2914 43436
6700	0	0	Ki67+	 2918 43506
6701	0	0	Ki67+	 2919 43411
6702	0	0	Ki67+	 2922 43487
6703	0	0	Ki67+	 2927 43336
6704	0	0	Ki67+	 2927 43450
6705	0	0	Ki67+	 2931 44018
6706	0	0	Ki67+	 2933 43379
6707	0	0	Ki67+	 2938 43311
6708	0	0	Ki67+	 2938 43435
6709	0	0	Ki67+	 2945 43492
6710	0	0	Ki67+	 2948 43523
6711	0	0	Ki67+	 2949 43369
6712	0	0	Ki67+	 2950 43319
6713	0	0	Ki67+	 2956 43503
6714	0	0	Ki67+	 2977 43298
6715	0	0	Ki67+	 3018 43373
6716	0	0	Ki67+	 3027 43335
6717	0	0	Ki67+	 3031 43314
6718	0	0	Ki67+	 3032 43494
6719	0	0	Ki67+	 3034 43397
6720	0	0	Ki67+	 3038 43426
6721	0	0	Ki67+	 3043 43378
6722	0	0	Ki67+	 3044 43299
6723	0	0	Ki67+	 3051 43325
6724	0	0	Ki67+	 3052 43350
6725	0	0	Ki67+	 3052 43431
6726	0	0	Ki67+	 3053 43406
6727	0	0	Ki67+	 3055 43373
6728	0	0	Ki67+	 3056 43284
6729	0	0	Ki67+	 3063 43332
6730	0	0	Ki67+	 3066 43298
6731	0	0	Ki67+	 3070 43484
6732	0	0	Ki67+	 3073 43571
6733	0	0	Ki67+	 3074 43517
6734	0	0	Ki67+	 3080 43458
6735	0	0	Ki67+	 3091 43330
6736	0	0	Ki67+	 3093 43290
6737	0	0	Ki67+	 3093 43545
6738	0	0	Ki67+	 3096 43529
6739	0	0	Ki67+	 3104 43307
6740	0	0	Ki67+	 3104 43779
6741	0	0	Ki67+	 3106 43353
6742	0	0	Ki67+	 3111 43568
6743	0	0	Ki67+	 3124 43387
6744	0	0	Ki67+	 3125 43599
6745	0	0	Ki67+	 3130 43357
6746	0	0	Ki67+	 3133 43294
6747	0	0	Ki67+	 3135 43613
6748	0	0	Ki67+	 3143 43374
6749	0	0	Ki67+	 3149 43572
6750	0	0	Ki67+	 3153 43624
6751	0	0	Ki67+	 3154 43427
6752	0	0	Ki67+	 3159 43653
6753	0	0	Ki67+	 3161 43970
6754	0	0	Ki67+	 3164 43478
6755	0	0	Ki67+	 3167 43442
6756	0	0	Ki67+	 3167 44006
6757	0	0	Ki67+	 3168 43452
6758	0	0	Ki67+	 3169 43502
6759	0	0	Ki67+	 3169 43669
6760	0	0	Ki67+	 3171 43320
6761	0	0	Ki67+	 3171 43687
6762	0	0	Ki67+	 3176 43462
6763	0	0	Ki67+	 3177 43330
6764	0	0	Ki67+	 3182 43719
6765	0	0	Ki67+	 3183 43406
6766	0	0	Ki67+	 3187 43309
6767	0	0	Ki67+	 3188 43492
6768	0	0	Ki67+	 3192 43536
6769	0	0	Ki67+	 3193 43426
6770	0	0	Ki67+	 3194 43465
6771	0	0	Ki67+	 3194 43483
6772	0	0	Ki67+	 3196 43442
6773	0	0	Ki67+	 3196 43743
6774	0	0	Ki67+	 3199 43580
6775	0	0	Ki67+	 3202 43383
6776	0	0	Ki67+	 3204 43598
6777	0	0	Ki67+	 3204 43900
6778	0	0	Ki67+	 3205 43353
6779	0	0	Ki67+	 3206 43407
6780	0	0	Ki67+	 3211 43606
6781	0	0	Ki67+	 3215 43780
6782	0	0	Ki67+	 3222 43804
6783	0	0	Ki67+	 3223 43497
6784	0	0	Ki67+	 3225 43640
6785	0	0	Ki67+	 3226 43849
6786	0	0	Ki67+	 3227 43574
6787	0	0	Ki67+	 3229 43539
6788	0	0	Ki67+	 3231 43655
6789	0	0	Ki67+	 3234 43861
6790	0	0	Ki67+	 3236 43499
6791	0	0	Ki67+	 3237 43664
6792	0	0	Ki67+	 3238 43907
6793	0	0	Ki67+	 3245 43680
6794	0	0	Ki67+	 3249 43517
6795	0	0	Ki67+	 3249 43851
6796	0	0	Ki67+	 3254 43546
6797	0	0	Ki67+	 3254 43619
6798	0	0	Ki67+	 3255 43584
6799	0	0	Ki67+	 3255 43951
6800	0	0	Ki67+	 3261 43661
6801	0	0	Ki67+	 3262 43684
6802	0	0	Ki67+	 3266 43290
6803	0	0	Ki67+	 3267 43640
6804	0	0	Ki67+	 3269 43986
6805	0	0	Ki67+	 3273 43694
6806	0	0	Ki67+	 3273 43746
6807	0	0	Ki67+	 3274 43333
6808	0	0	Ki67+	 3274 43523
6809	0	0	Ki67+	 3275 43357
6810	0	0	Ki67+	 3279 43651
6811	0	0	Ki67+	 3279 44014
6812	0	0	Ki67+	 3282 43304
6813	0	0	Ki67+	 3284 43375
6814	0	0	Ki67+	 3286 43422
6815	0	0	Ki67+	 3286 43886
6816	0	0	Ki67+	 3288 43334
6817	0	0	Ki67+	 3291 44049
6818	0	0	Ki67+	 3292 43405
6819	0	0	Ki67+	 3294 43373
6820	0	0	Ki67+	 3294 43744
6821	0	0	Ki67+	 3295 43469
6822	0	0	Ki67+	 2500 44271
6823	0	0	Ki67+	 2505 44704
6824	0	0	Ki67+	 2507 44248
6825	0	0	Ki67+	 2508 44492
6826	0	0	Ki67+	 2508 44634
6827	0	0	Ki67+	 2514 44438
6828	0	0	Ki67+	 2514 44600
6829	0	0	Ki67+	 2519 44483
6830	0	0	Ki67+	 2520 44560
6831	0	0	Ki67+	 2521 44510
6832	0	0	Ki67+	 2524 44275
6833	0	0	Ki67+	 2524 44463
6834	0	0	Ki67+	 2529 44547
6835	0	0	Ki67+	 2533 44240
6836	0	0	Ki67+	 2536 44225
6837	0	0	Ki67+	 2537 44486
6838	0	0	Ki67+	 2547 44412
6839	0	0	Ki67+	 2548 44249
6840	0	0	Ki67+	 2548 44273
6841	0	0	Ki67+	 2550 44665
6842	0	0	Ki67+	 2552 44471
6843	0	0	Ki67+	 2554 44432
6844	0	0	Ki67+	 2555 44449
6845	0	0	Ki67+	 2571 44634
6846	0	0	Ki67+	 2577 44433
6847	0	0	Ki67+	 2578 44254
6848	0	0	Ki67+	 2584 44213
6849	0	0	Ki67+	 2592 44247
6850	0	0	Ki67+	 2595 44391
6851	0	0	Ki67+	 2595 44565
6852	0	0	Ki67+	 2607 44405
6853	0	0	Ki67+	 2614 44215
6854	0	0	Ki67+	 2621 44391
6855	0	0	Ki67+	 2622 44226
6856	0	0	Ki67+	 2626 44368
6857	0	0	Ki67+	 2629 44452
6858	0	0	Ki67+	 2630 44290
6859	0	0	Ki67+	 2631 44252
6860	0	0	Ki67+	 2635 44679
6861	0	0	Ki67+	 2635 44786
6862	0	0	Ki67+	 2638 44129
6863	0	0	Ki67+	 2642 44293
6864	0	0	Ki67+	 2642 44312
6865	0	0	Ki67+	 2648 44332
6866	0	0	Ki67+	 2650 44118
6867	0	0	Ki67+	 2650 44283
6868	0	0	Ki67+	 2654 44244
6869	0	0	Ki67+	 2659 44223
6870	0	0	Ki67+	 2671 44319
6871	0	0	Ki67+	 2673 44841
6872	0	0	Ki67+	 2677 44289
6873	0	0	Ki67+	 2682 44375
6874	0	0	Ki67+	 2687 44561
6875	0	0	Ki67+	 2688 44619
6876	0	0	Ki67+	 2690 44267
6877	0	0	Ki67+	 2694 44251
6878	0	0	Ki67+	 2695 44163
6879	0	0	Ki67+	 2703 44664
6880	0	0	Ki67+	 2711 44708
6881	0	0	Ki67+	 2714 44100
6882	0	0	Ki67+	 2737 44558
6883	0	0	Ki67+	 2767 44732
6884	0	0	Ki67+	 2780 44752
6885	0	0	Ki67+	 2784 44439
6886	0	0	Ki67+	 2795 44824
6887	0	0	Ki67+	 2814 44393
6888	0	0	Ki67+	 2816 44436
6889	0	0	Ki67+	 2816 44723
6890	0	0	Ki67+	 2820 44375
6891	0	0	Ki67+	 2821 44786
6892	0	0	Ki67+	 2830 44622
6893	0	0	Ki67+	 2838 44435
6894	0	0	Ki67+	 2838 44867
6895	0	0	Ki67+	 2847 44851
6896	0	0	Ki67+	 2864 44860
6897	0	0	Ki67+	 2875 44820
6898	0	0	Ki67+	 2878 44533
6899	0	0	Ki67+	 2884 44831
6900	0	0	Ki67+	 2894 44797
6901	0	0	Ki67+	 2897 44561
6902	0	0	Ki67+	 2898 44840
6903	0	0	Ki67+	 2904 44296
6904	0	0	Ki67+	 2907 44786
6905	0	0	Ki67+	 2915 44772
6906	0	0	Ki67+	 2925 44817
6907	0	0	Ki67+	 2929 44779
6908	0	0	Ki67+	 2931 44877
6909	0	0	Ki67+	 2932 44482
6910	0	0	Ki67+	 2932 44762
6911	0	0	Ki67+	 2934 44084
6912	0	0	Ki67+	 2935 44548
6913	0	0	Ki67+	 2938 44859
6914	0	0	Ki67+	 2941 44732
6915	0	0	Ki67+	 2954 44785
6916	0	0	Ki67+	 2955 44091
6917	0	0	Ki67+	 2963 44863
6918	0	0	Ki67+	 2965 44702
6919	0	0	Ki67+	 2967 44684
6920	0	0	Ki67+	 2970 44808
6921	0	0	Ki67+	 2972 44717
6922	0	0	Ki67+	 2973 44766
6923	0	0	Ki67+	 2974 44755
6924	0	0	Ki67+	 2979 44732
6925	0	0	Ki67+	 2980 44561
6926	0	0	Ki67+	 2991 44738
6927	0	0	Ki67+	 2993 44874
6928	0	0	Ki67+	 2996 44670
6929	0	0	Ki67+	 2996 44694
6930	0	0	Ki67+	 3003 44719
6931	0	0	Ki67+	 3012 44656
6932	0	0	Ki67+	 3014 44849
6933	0	0	Ki67+	 3018 44772
6934	0	0	Ki67+	 3021 44642
6935	0	0	Ki67+	 3030 44748
6936	0	0	Ki67+	 3031 44848
6937	0	0	Ki67+	 3034 44668
6938	0	0	Ki67+	 3035 44710
6939	0	0	Ki67+	 3035 44801
6940	0	0	Ki67+	 3041 44622
6941	0	0	Ki67+	 3042 44758
6942	0	0	Ki67+	 3043 44633
6943	0	0	Ki67+	 3045 44770
6944	0	0	Ki67+	 3052 44722
6945	0	0	Ki67+	 3055 44829
6946	0	0	Ki67+	 3056 44787
6947	0	0	Ki67+	 3058 44439
6948	0	0	Ki67+	 3058 44842
6949	0	0	Ki67+	 3060 44596
6950	0	0	Ki67+	 3062 44560
6951	0	0	Ki67+	 3066 44584
6952	0	0	Ki67+	 3067 44874
6953	0	0	Ki67+	 3068 44621
6954	0	0	Ki67+	 3074 44793
6955	0	0	Ki67+	 3078 44562
6956	0	0	Ki67+	 3080 44865
6957	0	0	Ki67+	 3085 44847
6958	0	0	Ki67+	 3086 44831
6959	0	0	Ki67+	 3087 44586
6960	0	0	Ki67+	 3087 44786
6961	0	0	Ki67+	 3093 44599
6962	0	0	Ki67+	 3096 44616
6963	0	0	Ki67+	 3103 44789
6964	0	0	Ki67+	 3109 44517
6965	0	0	Ki67+	 3109 44562
6966	0	0	Ki67+	 3109 44800
6967	0	0	Ki67+	 3112 44756
6968	0	0	Ki67+	 3115 44779
6969	0	0	Ki67+	 3118 44537
6970	0	0	Ki67+	 3123 44587
6971	0	0	Ki67+	 3131 44516
6972	0	0	Ki67+	 3131 44875
6973	0	0	Ki67+	 3133 44638
6974	0	0	Ki67+	 3133 44776
6975	0	0	Ki67+	 3138 44673
6976	0	0	Ki67+	 3142 44544
6977	0	0	Ki67+	 3145 44481
6978	0	0	Ki67+	 3146 44754
6979	0	0	Ki67+	 3150 44830
6980	0	0	Ki67+	 3150 44851
6981	0	0	Ki67+	 3152 44707
6982	0	0	Ki67+	 3154 44453
6983	0	0	Ki67+	 3154 44724
6984	0	0	Ki67+	 3157 44513
6985	0	0	Ki67+	 3163 44774
6986	0	0	Ki67+	 3167 44482
6987	0	0	Ki67+	 3167 44661
6988	0	0	Ki67+	 3169 44714
6989	0	0	Ki67+	 3171 44829
6990	0	0	Ki67+	 3172 44419
6991	0	0	Ki67+	 3174 44697
6992	0	0	Ki67+	 3186 44391
6993	0	0	Ki67+	 3186 44662
6994	0	0	Ki67+	 3186 44822
6995	0	0	Ki67+	 3189 44799
6996	0	0	Ki67+	 3190 44635
6997	0	0	Ki67+	 3192 44416
6998	0	0	Ki67+	 3192 44780
6999	0	0	Ki67+	 3193 44589
7000	0	0	Ki67+	 3196 44620
7001	0	0	Ki67+	 3199 44311
7002	0	0	Ki67+	 3200 44435
7003	0	0	Ki67+	 3201 44354
7004	0	0	Ki67+	 3201 44874
7005	0	0	Ki67+	 3203 44370
7006	0	0	Ki67+	 3208 44788
7007	0	0	Ki67+	 3211 44751
7008	0	0	Ki67+	 3213 44397
7009	0	0	Ki67+	 3214 44455
7010	0	0	Ki67+	 3215 44416
7011	0	0	Ki67+	 3215 44522
7012	0	0	Ki67+	 3215 44555
7013	0	0	Ki67+	 3218 44740
7014	0	0	Ki67+	 3219 44485
7015	0	0	Ki67+	 3225 44870
7016	0	0	Ki67+	 3226 44461
7017	0	0	Ki67+	 3228 44843
7018	0	0	Ki67+	 3234 44705
7019	0	0	Ki67+	 3235 44379
7020	0	0	Ki67+	 3235 44748
7021	0	0	Ki67+	 3238 44395
7022	0	0	Ki67+	 3238 44495
7023	0	0	Ki67+	 3240 44148
7024	0	0	Ki67+	 3240 44793
7025	0	0	Ki67+	 3244 44683
7026	0	0	Ki67+	 3245 44780
7027	0	0	Ki67+	 3248 44837
7028	0	0	Ki67+	 3251 44452
7029	0	0	Ki67+	 3251 44732
7030	0	0	Ki67+	 3257 44851
7031	0	0	Ki67+	 3258 44471
7032	0	0	Ki67+	 3258 44493
7033	0	0	Ki67+	 3263 44622
7034	0	0	Ki67+	 3265 44657
7035	0	0	Ki67+	 3267 44294
7036	0	0	Ki67+	 3271 44644
7037	0	0	Ki67+	 3273 44762
7038	0	0	Ki67+	 3275 44562
7039	0	0	Ki67+	 3278 44615
7040	0	0	Ki67+	 3279 44719
7041	0	0	Ki67+	 3280 44522
7042	0	0	Ki67+	 3281 44787
7043	0	0	Ki67+	 3281 44815
7044	0	0	Ki67+	 3283 44593
7045	0	0	Ki67+	 3285 44353
7046	0	0	Ki67+	 3285 44458
7047	0	0	Ki67+	 3288 44330
7048	0	0	Ki67+	 3288 44748
7049	0	0	Ki67+	 3289 44479
7050	0	0	Ki67+	 3289 44493
7051	0	0	Ki67+	 3289 44803
7052	0	0	Ki67+	 3290 44112
7053	0	0	Ki67+	 3290 44676
7054	0	0	Ki67+	 3292 44266
7055	0	0	Ki67+	 3292 44307
7056	0	0	Ki67+	 3293 44136
7057	0	0	Ki67+	 3294 44384
7058	0	0	Ki67+	 3295 44225
7059	0	0	Ki67+	 2771 45005
7060	0	0	Ki67+	 2790 44925
7061	0	0	Ki67+	 2790 44954
7062	0	0	Ki67+	 2792 44997
7063	0	0	Ki67+	 2793 44979
7064	0	0	Ki67+	 2804 44941
7065	0	0	Ki67+	 2806 44887
7066	0	0	Ki67+	 2812 45031
7067	0	0	Ki67+	 2819 44921
7068	0	0	Ki67+	 2830 44906
7069	0	0	Ki67+	 2862 45031
7070	0	0	Ki67+	 2871 45016
7071	0	0	Ki67+	 2877 44896
7072	0	0	Ki67+	 2887 45081
7073	0	0	Ki67+	 2902 44951
7074	0	0	Ki67+	 2902 45026
7075	0	0	Ki67+	 2904 45068
7076	0	0	Ki67+	 2909 44977
7077	0	0	Ki67+	 2910 44903
7078	0	0	Ki67+	 2914 45096
7079	0	0	Ki67+	 2923 45060
7080	0	0	Ki67+	 2931 44933
7081	0	0	Ki67+	 2934 44889
7082	0	0	Ki67+	 2938 45020
7083	0	0	Ki67+	 2946 44990
7084	0	0	Ki67+	 2951 45086
7085	0	0	Ki67+	 2955 44915
7086	0	0	Ki67+	 2955 44961
7087	0	0	Ki67+	 2961 44885
7088	0	0	Ki67+	 2964 44952
7089	0	0	Ki67+	 2964 44991
7090	0	0	Ki67+	 2973 44916
7091	0	0	Ki67+	 2974 45098
7092	0	0	Ki67+	 2977 44958
7093	0	0	Ki67+	 2980 44937
7094	0	0	Ki67+	 2983 44927
7095	0	0	Ki67+	 2984 44907
7096	0	0	Ki67+	 3000 44906
7097	0	0	Ki67+	 3001 45095
7098	0	0	Ki67+	 3013 44908
7099	0	0	Ki67+	 3013 44929
7100	0	0	Ki67+	 3016 45069
7101	0	0	Ki67+	 3024 45029
7102	0	0	Ki67+	 3025 44920
7103	0	0	Ki67+	 3040 44909
7104	0	0	Ki67+	 3041 45001
7105	0	0	Ki67+	 3052 44882
7106	0	0	Ki67+	 3072 44971
7107	0	0	Ki67+	 3080 44941
7108	0	0	Ki67+	 3086 44959
7109	0	0	Ki67+	 3094 44926
7110	0	0	Ki67+	 3109 44903
7111	0	0	Ki67+	 3118 44941
7112	0	0	Ki67+	 3124 45141
7113	0	0	Ki67+	 3134 44952
7114	0	0	Ki67+	 3138 45109
7115	0	0	Ki67+	 3139 45067
7116	0	0	Ki67+	 3140 44886
7117	0	0	Ki67+	 3140 45097
7118	0	0	Ki67+	 3142 45052
7119	0	0	Ki67+	 3159 45079
7120	0	0	Ki67+	 3161 44995
7121	0	0	Ki67+	 3179 44965
7122	0	0	Ki67+	 3181 45151
7123	0	0	Ki67+	 3183 44916
7124	0	0	Ki67+	 3190 44944
7125	0	0	Ki67+	 3205 44910
7126	0	0	Ki67+	 3207 44933
7127	0	0	Ki67+	 3214 45209
7128	0	0	Ki67+	 3214 45243
7129	0	0	Ki67+	 3230 44895
7130	0	0	Ki67+	 3233 45213
7131	0	0	Ki67+	 3236 45115
7132	0	0	Ki67+	 3240 45143
7133	0	0	Ki67+	 3242 45049
7134	0	0	Ki67+	 3246 45112
7135	0	0	Ki67+	 3248 45079
7136	0	0	Ki67+	 3252 45204
7137	0	0	Ki67+	 3258 45057
7138	0	0	Ki67+	 3259 45177
7139	0	0	Ki67+	 3261 44885
7140	0	0	Ki67+	 3262 45145
7141	0	0	Ki67+	 3262 45159
7142	0	0	Ki67+	 3264 45011
7143	0	0	Ki67+	 3264 45109
7144	0	0	Ki67+	 3275 45027
7145	0	0	Ki67+	 3278 45122
7146	0	0	Ki67+	 3280 45173
7147	0	0	Ki67+	 3284 44885
7148	0	0	Ki67+	 3286 45079
7149	0	0	Ki67+	 3291 45025
7150	0	0	Ki67+	 3292 45058
7151	0	0	Ki67+	 3601 38461
7152	0	0	Ki67+	 3634 38439
7153	0	0	Ki67+	 3765 37863
7154	0	0	Ki67+	 3983 38249
7155	0	0	Ki67+	 3396 39198
7156	0	0	Ki67+	 3411 38616
7157	0	0	Ki67+	 3519 39238
7158	0	0	Ki67+	 3522 39253
7159	0	0	Ki67+	 3579 38501
7160	0	0	Ki67+	 3629 38593
7161	0	0	Ki67+	 3631 38893
7162	0	0	Ki67+	 3634 38615
7163	0	0	Ki67+	 3635 39247
7164	0	0	Ki67+	 3642 38586
7165	0	0	Ki67+	 3662 38517
7166	0	0	Ki67+	 3664 38828
7167	0	0	Ki67+	 3682 39044
7168	0	0	Ki67+	 3691 38957
7169	0	0	Ki67+	 3698 38649
7170	0	0	Ki67+	 3699 39074
7171	0	0	Ki67+	 3705 39084
7172	0	0	Ki67+	 3743 39032
7173	0	0	Ki67+	 3796 38744
7174	0	0	Ki67+	 3800 38811
7175	0	0	Ki67+	 3827 38829
7176	0	0	Ki67+	 3856 39024
7177	0	0	Ki67+	 3862 39258
7178	0	0	Ki67+	 3900 38766
7179	0	0	Ki67+	 3968 39088
7180	0	0	Ki67+	 3980 39066
7181	0	0	Ki67+	 4001 39213
7182	0	0	Ki67+	 4005 39195
7183	0	0	Ki67+	 4020 39059
7184	0	0	Ki67+	 4024 39164
7185	0	0	Ki67+	 4033 39186
7186	0	0	Ki67+	 4055 39252
7187	0	0	Ki67+	 4062 38715
7188	0	0	Ki67+	 4078 39103
7189	0	0	Ki67+	 4086 39088
7190	0	0	Ki67+	 3339 39392
7191	0	0	Ki67+	 3340 39365
7192	0	0	Ki67+	 3362 39532
7193	0	0	Ki67+	 3391 39693
7194	0	0	Ki67+	 3404 39885
7195	0	0	Ki67+	 3410 39412
7196	0	0	Ki67+	 3411 39721
7197	0	0	Ki67+	 3424 39734
7198	0	0	Ki67+	 3434 39539
7199	0	0	Ki67+	 3438 39624
7200	0	0	Ki67+	 3468 39716
7201	0	0	Ki67+	 3468 39731
7202	0	0	Ki67+	 3496 39707
7203	0	0	Ki67+	 3526 39709
7204	0	0	Ki67+	 3543 39747
7205	0	0	Ki67+	 3550 39797
7206	0	0	Ki67+	 3563 39777
7207	0	0	Ki67+	 3565 40001
7208	0	0	Ki67+	 3567 40074
7209	0	0	Ki67+	 3573 39988
7210	0	0	Ki67+	 3573 40058
7211	0	0	Ki67+	 3576 39825
7212	0	0	Ki67+	 3576 40041
7213	0	0	Ki67+	 3578 39800
7214	0	0	Ki67+	 3582 40029
7215	0	0	Ki67+	 3583 39856
7216	0	0	Ki67+	 3586 39830
7217	0	0	Ki67+	 3588 39773
7218	0	0	Ki67+	 3588 39969
7219	0	0	Ki67+	 3592 40042
7220	0	0	Ki67+	 3595 39499
7221	0	0	Ki67+	 3597 39989
7222	0	0	Ki67+	 3601 39877
7223	0	0	Ki67+	 3603 39794
7224	0	0	Ki67+	 3609 39960
7225	0	0	Ki67+	 3609 40057
7226	0	0	Ki67+	 3611 39846
7227	0	0	Ki67+	 3612 39985
7228	0	0	Ki67+	 3616 39898
7229	0	0	Ki67+	 3616 40033
7230	0	0	Ki67+	 3630 39314
7231	0	0	Ki67+	 3630 39513
7232	0	0	Ki67+	 3632 39867
7233	0	0	Ki67+	 3646 39935
7234	0	0	Ki67+	 3648 39644
7235	0	0	Ki67+	 3651 39334
7236	0	0	Ki67+	 3653 39859
7237	0	0	Ki67+	 3654 39663
7238	0	0	Ki67+	 3657 39915
7239	0	0	Ki67+	 3659 39619
7240	0	0	Ki67+	 3671 39894
7241	0	0	Ki67+	 3673 39616
7242	0	0	Ki67+	 3677 39651
7243	0	0	Ki67+	 3678 39852
7244	0	0	Ki67+	 3680 39513
7245	0	0	Ki67+	 3682 39633
7246	0	0	Ki67+	 3697 40070
7247	0	0	Ki67+	 3704 39912
7248	0	0	Ki67+	 3711 39970
7249	0	0	Ki67+	 3725 40070
7250	0	0	Ki67+	 3728 40041
7251	0	0	Ki67+	 3730 39810
7252	0	0	Ki67+	 3735 39696
7253	0	0	Ki67+	 3737 40024
7254	0	0	Ki67+	 3738 39991
7255	0	0	Ki67+	 3740 40048
7256	0	0	Ki67+	 3741 39726
7257	0	0	Ki67+	 3743 39764
7258	0	0	Ki67+	 3745 39686
7259	0	0	Ki67+	 3747 40032
7260	0	0	Ki67+	 3748 39750
7261	0	0	Ki67+	 3749 39870
7262	0	0	Ki67+	 3754 39909
7263	0	0	Ki67+	 3755 39785
7264	0	0	Ki67+	 3757 39960
7265	0	0	Ki67+	 3759 39849
7266	0	0	Ki67+	 3762 39922
7267	0	0	Ki67+	 3764 39990
7268	0	0	Ki67+	 3766 39820
7269	0	0	Ki67+	 3766 39946
7270	0	0	Ki67+	 3782 39301
7271	0	0	Ki67+	 3795 39960
7272	0	0	Ki67+	 3799 40005
7273	0	0	Ki67+	 3805 39635
7274	0	0	Ki67+	 3805 39954
7275	0	0	Ki67+	 3807 40061
7276	0	0	Ki67+	 3809 39917
7277	0	0	Ki67+	 3813 39746
7278	0	0	Ki67+	 3815 39969
7279	0	0	Ki67+	 3815 40079
7280	0	0	Ki67+	 3816 39934
7281	0	0	Ki67+	 3816 39988
7282	0	0	Ki67+	 3818 39713
7283	0	0	Ki67+	 3827 39907
7284	0	0	Ki67+	 3831 39672
7285	0	0	Ki67+	 3832 39415
7286	0	0	Ki67+	 3834 39936
7287	0	0	Ki67+	 3837 39956
7288	0	0	Ki67+	 3837 39986
7289	0	0	Ki67+	 3839 39922
7290	0	0	Ki67+	 3840 39858
7291	0	0	Ki67+	 3841 39873
7292	0	0	Ki67+	 3844 39378
7293	0	0	Ki67+	 3844 39899
7294	0	0	Ki67+	 3845 39739
7295	0	0	Ki67+	 3848 39520
7296	0	0	Ki67+	 3848 39706
7297	0	0	Ki67+	 3852 39772
7298	0	0	Ki67+	 3855 39733
7299	0	0	Ki67+	 3863 39612
7300	0	0	Ki67+	 3864 39673
7301	0	0	Ki67+	 3865 39960
7302	0	0	Ki67+	 3870 39476
7303	0	0	Ki67+	 3875 39452
7304	0	0	Ki67+	 3875 39638
7305	0	0	Ki67+	 3875 39780
7306	0	0	Ki67+	 3876 39836
7307	0	0	Ki67+	 3877 39660
7308	0	0	Ki67+	 3881 39869
7309	0	0	Ki67+	 3882 39885
7310	0	0	Ki67+	 3884 39803
7311	0	0	Ki67+	 3886 39849
7312	0	0	Ki67+	 3888 39604
7313	0	0	Ki67+	 3890 39497
7314	0	0	Ki67+	 3897 39820
7315	0	0	Ki67+	 3903 39589
7316	0	0	Ki67+	 3904 39868
7317	0	0	Ki67+	 3906 39898
7318	0	0	Ki67+	 3908 39658
7319	0	0	Ki67+	 3908 39856
7320	0	0	Ki67+	 3909 39796
7321	0	0	Ki67+	 3910 39927
7322	0	0	Ki67+	 3913 39825
7323	0	0	Ki67+	 3919 39948
7324	0	0	Ki67+	 3924 39911
7325	0	0	Ki67+	 3927 39867
7326	0	0	Ki67+	 3930 39897
7327	0	0	Ki67+	 3931 39985
7328	0	0	Ki67+	 3933 39934
7329	0	0	Ki67+	 3934 39830
7330	0	0	Ki67+	 3935 39784
7331	0	0	Ki67+	 3937 40003
7332	0	0	Ki67+	 3942 39867
7333	0	0	Ki67+	 3946 39817
7334	0	0	Ki67+	 3948 39803
7335	0	0	Ki67+	 3956 39903
7336	0	0	Ki67+	 3959 39571
7337	0	0	Ki67+	 3959 39827
7338	0	0	Ki67+	 3961 39858
7339	0	0	Ki67+	 3962 39418
7340	0	0	Ki67+	 3965 39584
7341	0	0	Ki67+	 3966 39956
7342	0	0	Ki67+	 3966 40032
7343	0	0	Ki67+	 3968 39993
7344	0	0	Ki67+	 3969 39780
7345	0	0	Ki67+	 3972 39849
7346	0	0	Ki67+	 3974 40051
7347	0	0	Ki67+	 3979 39747
7348	0	0	Ki67+	 3985 39772
7349	0	0	Ki67+	 3985 39835
7350	0	0	Ki67+	 3985 39987
7351	0	0	Ki67+	 3987 39888
7352	0	0	Ki67+	 3989 39807
7353	0	0	Ki67+	 3991 39733
7354	0	0	Ki67+	 3994 40059
7355	0	0	Ki67+	 3995 39871
7356	0	0	Ki67+	 3997 40020
7357	0	0	Ki67+	 3999 39915
7358	0	0	Ki67+	 4000 39782
7359	0	0	Ki67+	 4001 39711
7360	0	0	Ki67+	 4004 39933
7361	0	0	Ki67+	 4009 39822
7362	0	0	Ki67+	 4009 39848
7363	0	0	Ki67+	 4009 39898
7364	0	0	Ki67+	 4009 39974
7365	0	0	Ki67+	 4009 40070
7366	0	0	Ki67+	 4010 39752
7367	0	0	Ki67+	 4012 40005
7368	0	0	Ki67+	 4012 40054
7369	0	0	Ki67+	 4014 39735
7370	0	0	Ki67+	 4014 40038
7371	0	0	Ki67+	 4016 39793
7372	0	0	Ki67+	 4019 39774
7373	0	0	Ki67+	 4023 39971
7374	0	0	Ki67+	 4025 39876
7375	0	0	Ki67+	 4027 39834
7376	0	0	Ki67+	 4030 39679
7377	0	0	Ki67+	 4034 39748
7378	0	0	Ki67+	 4034 39947
7379	0	0	Ki67+	 4034 40004
7380	0	0	Ki67+	 4035 39843
7381	0	0	Ki67+	 4036 39909
7382	0	0	Ki67+	 4038 40045
7383	0	0	Ki67+	 4040 39663
7384	0	0	Ki67+	 4040 39930
7385	0	0	Ki67+	 4041 39899
7386	0	0	Ki67+	 4042 39595
7387	0	0	Ki67+	 4043 39997
7388	0	0	Ki67+	 4045 39873
7389	0	0	Ki67+	 4046 40061
7390	0	0	Ki67+	 4048 39725
7391	0	0	Ki67+	 4048 39975
7392	0	0	Ki67+	 4049 39689
7393	0	0	Ki67+	 4050 39669
7394	0	0	Ki67+	 4055 39948
7395	0	0	Ki67+	 4090 39847
7396	0	0	Ki67+	 3310 40629
7397	0	0	Ki67+	 3315 40608
7398	0	0	Ki67+	 3329 40597
7399	0	0	Ki67+	 3356 40876
7400	0	0	Ki67+	 3414 40085
7401	0	0	Ki67+	 3423 40655
7402	0	0	Ki67+	 3424 40679
7403	0	0	Ki67+	 3431 40742
7404	0	0	Ki67+	 3435 40683
7405	0	0	Ki67+	 3437 40586
7406	0	0	Ki67+	 3437 40757
7407	0	0	Ki67+	 3441 40609
7408	0	0	Ki67+	 3447 40576
7409	0	0	Ki67+	 3449 40626
7410	0	0	Ki67+	 3451 40766
7411	0	0	Ki67+	 3461 40707
7412	0	0	Ki67+	 3462 40505
7413	0	0	Ki67+	 3463 40560
7414	0	0	Ki67+	 3463 40644
7415	0	0	Ki67+	 3471 40492
7416	0	0	Ki67+	 3474 40518
7417	0	0	Ki67+	 3476 40795
7418	0	0	Ki67+	 3477 40461
7419	0	0	Ki67+	 3477 40859
7420	0	0	Ki67+	 3479 40584
7421	0	0	Ki67+	 3479 40778
7422	0	0	Ki67+	 3482 40502
7423	0	0	Ki67+	 3482 40767
7424	0	0	Ki67+	 3488 40420
7425	0	0	Ki67+	 3491 40791
7426	0	0	Ki67+	 3492 40483
7427	0	0	Ki67+	 3492 40541
7428	0	0	Ki67+	 3494 40620
7429	0	0	Ki67+	 3498 40461
7430	0	0	Ki67+	 3498 40829
7431	0	0	Ki67+	 3499 40854
7432	0	0	Ki67+	 3501 40394
7433	0	0	Ki67+	 3501 40436
7434	0	0	Ki67+	 3501 40704
7435	0	0	Ki67+	 3502 40753
7436	0	0	Ki67+	 3503 40803
7437	0	0	Ki67+	 3507 40675
7438	0	0	Ki67+	 3510 40367
7439	0	0	Ki67+	 3511 40654
7440	0	0	Ki67+	 3511 40821
7441	0	0	Ki67+	 3513 40414
7442	0	0	Ki67+	 3521 40325
7443	0	0	Ki67+	 3529 40344
7444	0	0	Ki67+	 3532 40693
7445	0	0	Ki67+	 3532 40799
7446	0	0	Ki67+	 3533 40395
7447	0	0	Ki67+	 3535 40773
7448	0	0	Ki67+	 3537 40425
7449	0	0	Ki67+	 3538 40305
7450	0	0	Ki67+	 3542 40737
7451	0	0	Ki67+	 3544 40273
7452	0	0	Ki67+	 3544 40335
7453	0	0	Ki67+	 3557 40131
7454	0	0	Ki67+	 3557 40202
7455	0	0	Ki67+	 3557 40710
7456	0	0	Ki67+	 3557 40801
7457	0	0	Ki67+	 3558 40168
7458	0	0	Ki67+	 3558 40348
7459	0	0	Ki67+	 3558 40682
7460	0	0	Ki67+	 3562 40105
7461	0	0	Ki67+	 3562 40388
7462	0	0	Ki67+	 3567 40298
7463	0	0	Ki67+	 3570 40741
7464	0	0	Ki67+	 3572 40374
7465	0	0	Ki67+	 3573 40226
7466	0	0	Ki67+	 3573 40246
7467	0	0	Ki67+	 3573 40659
7468	0	0	Ki67+	 3576 40767
7469	0	0	Ki67+	 3577 40316
7470	0	0	Ki67+	 3579 40123
7471	0	0	Ki67+	 3579 40167
7472	0	0	Ki67+	 3581 40785
7473	0	0	Ki67+	 3585 40687
7474	0	0	Ki67+	 3587 40737
7475	0	0	Ki67+	 3590 40559
7476	0	0	Ki67+	 3591 40087
7477	0	0	Ki67+	 3592 40626
7478	0	0	Ki67+	 3598 40705
7479	0	0	Ki67+	 3604 40745
7480	0	0	Ki67+	 3606 40172
7481	0	0	Ki67+	 3614 40758
7482	0	0	Ki67+	 3616 40561
7483	0	0	Ki67+	 3616 40780
7484	0	0	Ki67+	 3617 40663
7485	0	0	Ki67+	 3623 40730
7486	0	0	Ki67+	 3631 40691
7487	0	0	Ki67+	 3634 40707
7488	0	0	Ki67+	 3635 40546
7489	0	0	Ki67+	 3635 40578
7490	0	0	Ki67+	 3637 40717
7491	0	0	Ki67+	 3640 40680
7492	0	0	Ki67+	 3651 40222
7493	0	0	Ki67+	 3652 40584
7494	0	0	Ki67+	 3652 40648
7495	0	0	Ki67+	 3652 40758
7496	0	0	Ki67+	 3653 40618
7497	0	0	Ki67+	 3656 40692
7498	0	0	Ki67+	 3657 40726
7499	0	0	Ki67+	 3662 40504
7500	0	0	Ki67+	 3665 40671
7501	0	0	Ki67+	 3671 40584
7502	0	0	Ki67+	 3672 40126
7503	0	0	Ki67+	 3673 40255
7504	0	0	Ki67+	 3673 40308
7505	0	0	Ki67+	 3674 40879
7506	0	0	Ki67+	 3675 40289
7507	0	0	Ki67+	 3679 40669
7508	0	0	Ki67+	 3680 40188
7509	0	0	Ki67+	 3680 40403
7510	0	0	Ki67+	 3681 40483
7511	0	0	Ki67+	 3685 40710
7512	0	0	Ki67+	 3686 40690
7513	0	0	Ki67+	 3688 40210
7514	0	0	Ki67+	 3688 40332
7515	0	0	Ki67+	 3688 40763
7516	0	0	Ki67+	 3689 40169
7517	0	0	Ki67+	 3689 40287
7518	0	0	Ki67+	 3691 40246
7519	0	0	Ki67+	 3693 40616
7520	0	0	Ki67+	 3694 40856
7521	0	0	Ki67+	 3695 40391
7522	0	0	Ki67+	 3696 40358
7523	0	0	Ki67+	 3696 40556
7524	0	0	Ki67+	 3696 40651
7525	0	0	Ki67+	 3697 40132
7526	0	0	Ki67+	 3697 40423
7527	0	0	Ki67+	 3701 40309
7528	0	0	Ki67+	 3702 40753
7529	0	0	Ki67+	 3703 40089
7530	0	0	Ki67+	 3704 40255
7531	0	0	Ki67+	 3705 40179
7532	0	0	Ki67+	 3709 40544
7533	0	0	Ki67+	 3710 40504
7534	0	0	Ki67+	 3712 40284
7535	0	0	Ki67+	 3712 40314
7536	0	0	Ki67+	 3713 40302
7537	0	0	Ki67+	 3713 40570
7538	0	0	Ki67+	 3714 40098
7539	0	0	Ki67+	 3717 40704
7540	0	0	Ki67+	 3718 40614
7541	0	0	Ki67+	 3718 40673
7542	0	0	Ki67+	 3718 40729
7543	0	0	Ki67+	 3719 40434
7544	0	0	Ki67+	 3720 40333
7545	0	0	Ki67+	 3720 40368
7546	0	0	Ki67+	 3720 40586
7547	0	0	Ki67+	 3722 40633
7548	0	0	Ki67+	 3727 40145
7549	0	0	Ki67+	 3730 40533
7550	0	0	Ki67+	 3733 40348
7551	0	0	Ki67+	 3733 40571
7552	0	0	Ki67+	 3734 40394
7553	0	0	Ki67+	 3734 40559
7554	0	0	Ki67+	 3735 40105
7555	0	0	Ki67+	 3736 40416
7556	0	0	Ki67+	 3742 40608
7557	0	0	Ki67+	 3742 40725
7558	0	0	Ki67+	 3744 40489
7559	0	0	Ki67+	 3745 40296
7560	0	0	Ki67+	 3745 40626
7561	0	0	Ki67+	 3749 40579
7562	0	0	Ki67+	 3750 40696
7563	0	0	Ki67+	 3753 40480
7564	0	0	Ki67+	 3755 40395
7565	0	0	Ki67+	 3760 40332
7566	0	0	Ki67+	 3761 40223
7567	0	0	Ki67+	 3761 40518
7568	0	0	Ki67+	 3761 40702
7569	0	0	Ki67+	 3764 40246
7570	0	0	Ki67+	 3764 40531
7571	0	0	Ki67+	 3768 40278
7572	0	0	Ki67+	 3768 40487
7573	0	0	Ki67+	 3769 40356
7574	0	0	Ki67+	 3771 40852
7575	0	0	Ki67+	 3772 40597
7576	0	0	Ki67+	 3775 40562
7577	0	0	Ki67+	 3776 40240
7578	0	0	Ki67+	 3776 40258
7579	0	0	Ki67+	 3776 40302
7580	0	0	Ki67+	 3782 40497
7581	0	0	Ki67+	 3783 40468
7582	0	0	Ki67+	 3784 40871
7583	0	0	Ki67+	 3785 40160
7584	0	0	Ki67+	 3785 40333
7585	0	0	Ki67+	 3788 40208
7586	0	0	Ki67+	 3794 40251
7587	0	0	Ki67+	 3796 40098
7588	0	0	Ki67+	 3797 40708
7589	0	0	Ki67+	 3799 40111
7590	0	0	Ki67+	 3799 40236
7591	0	0	Ki67+	 3799 40298
7592	0	0	Ki67+	 3800 40364
7593	0	0	Ki67+	 3800 40492
7594	0	0	Ki67+	 3801 40213
7595	0	0	Ki67+	 3802 40165
7596	0	0	Ki67+	 3804 40530
7597	0	0	Ki67+	 3805 40822
7598	0	0	Ki67+	 3806 40857
7599	0	0	Ki67+	 3807 40732
7600	0	0	Ki67+	 3809 40130
7601	0	0	Ki67+	 3810 40317
7602	0	0	Ki67+	 3813 40276
7603	0	0	Ki67+	 3815 40485
7604	0	0	Ki67+	 3815 40745
7605	0	0	Ki67+	 3816 40188
7606	0	0	Ki67+	 3818 40254
7607	0	0	Ki67+	 3818 40823
7608	0	0	Ki67+	 3819 40323
7609	0	0	Ki67+	 3820 40789
7610	0	0	Ki67+	 3822 40801
7611	0	0	Ki67+	 3825 40351
7612	0	0	Ki67+	 3827 40155
7613	0	0	Ki67+	 3830 40337
7614	0	0	Ki67+	 3830 40851
7615	0	0	Ki67+	 3831 40417
7616	0	0	Ki67+	 3831 40518
7617	0	0	Ki67+	 3831 40758
7618	0	0	Ki67+	 3833 40818
7619	0	0	Ki67+	 3834 40122
7620	0	0	Ki67+	 3836 40297
7621	0	0	Ki67+	 3837 40455
7622	0	0	Ki67+	 3838 40384
7623	0	0	Ki67+	 3841 40836
7624	0	0	Ki67+	 3842 40404
7625	0	0	Ki67+	 3843 40140
7626	0	0	Ki67+	 3845 40737
7627	0	0	Ki67+	 3848 40328
7628	0	0	Ki67+	 3850 40463
7629	0	0	Ki67+	 3850 40634
7630	0	0	Ki67+	 3851 40311
7631	0	0	Ki67+	 3851 40873
7632	0	0	Ki67+	 3854 40240
7633	0	0	Ki67+	 3855 40786
7634	0	0	Ki67+	 3856 40265
7635	0	0	Ki67+	 3857 40438
7636	0	0	Ki67+	 3857 40727
7637	0	0	Ki67+	 3857 40756
7638	0	0	Ki67+	 3858 40400
7639	0	0	Ki67+	 3861 40802
7640	0	0	Ki67+	 3862 40129
7641	0	0	Ki67+	 3865 40385
7642	0	0	Ki67+	 3865 40668
7643	0	0	Ki67+	 3865 40715
7644	0	0	Ki67+	 3867 40457
7645	0	0	Ki67+	 3870 40821
7646	0	0	Ki67+	 3870 40847
7647	0	0	Ki67+	 3876 40411
7648	0	0	Ki67+	 3881 40601
7649	0	0	Ki67+	 3881 40629
7650	0	0	Ki67+	 3887 40249
7651	0	0	Ki67+	 3888 40681
7652	0	0	Ki67+	 3889 40290
7653	0	0	Ki67+	 3891 40337
7654	0	0	Ki67+	 3892 40361
7655	0	0	Ki67+	 3892 40581
7656	0	0	Ki67+	 3896 40868
7657	0	0	Ki67+	 3901 40623
7658	0	0	Ki67+	 3905 40293
7659	0	0	Ki67+	 3905 40328
7660	0	0	Ki67+	 3906 40228
7661	0	0	Ki67+	 3910 40462
7662	0	0	Ki67+	 3912 40346
7663	0	0	Ki67+	 3913 40260
7664	0	0	Ki67+	 3920 40600
7665	0	0	Ki67+	 3924 40329
7666	0	0	Ki67+	 3932 40263
7667	0	0	Ki67+	 3933 40561
7668	0	0	Ki67+	 3939 40162
7669	0	0	Ki67+	 3939 40214
7670	0	0	Ki67+	 3941 40712
7671	0	0	Ki67+	 3947 40183
7672	0	0	Ki67+	 3953 40236
7673	0	0	Ki67+	 3955 40164
7674	0	0	Ki67+	 3956 40197
7675	0	0	Ki67+	 3957 40769
7676	0	0	Ki67+	 3959 40120
7677	0	0	Ki67+	 3961 40514
7678	0	0	Ki67+	 3963 40147
7679	0	0	Ki67+	 3966 40249
7680	0	0	Ki67+	 3967 40272
7681	0	0	Ki67+	 3972 40213
7682	0	0	Ki67+	 3978 40189
7683	0	0	Ki67+	 3978 40244
7684	0	0	Ki67+	 3987 40126
7685	0	0	Ki67+	 3989 40166
7686	0	0	Ki67+	 3996 40097
7687	0	0	Ki67+	 4002 40150
7688	0	0	Ki67+	 4003 40185
7689	0	0	Ki67+	 4005 40113
7690	0	0	Ki67+	 4005 40767
7691	0	0	Ki67+	 4008 40168
7692	0	0	Ki67+	 4010 40082
7693	0	0	Ki67+	 4010 40369
7694	0	0	Ki67+	 4024 40101
7695	0	0	Ki67+	 4024 40119
7696	0	0	Ki67+	 4039 40773
7697	0	0	Ki67+	 4040 40085
7698	0	0	Ki67+	 4040 40398
7699	0	0	Ki67+	 4047 40686
7700	0	0	Ki67+	 4055 40838
7701	0	0	Ki67+	 4058 40275
7702	0	0	Ki67+	 4060 40462
7703	0	0	Ki67+	 4069 40731
7704	0	0	Ki67+	 4078 40537
7705	0	0	Ki67+	 3301 41430
7706	0	0	Ki67+	 3302 41333
7707	0	0	Ki67+	 3302 41549
7708	0	0	Ki67+	 3304 41124
7709	0	0	Ki67+	 3304 41384
7710	0	0	Ki67+	 3313 41561
7711	0	0	Ki67+	 3316 41404
7712	0	0	Ki67+	 3318 41370
7713	0	0	Ki67+	 3320 40919
7714	0	0	Ki67+	 3329 41381
7715	0	0	Ki67+	 3330 41072
7716	0	0	Ki67+	 3330 41103
7717	0	0	Ki67+	 3333 41138
7718	0	0	Ki67+	 3335 41319
7719	0	0	Ki67+	 3341 40967
7720	0	0	Ki67+	 3342 41341
7721	0	0	Ki67+	 3348 41267
7722	0	0	Ki67+	 3350 41101
7723	0	0	Ki67+	 3355 41279
7724	0	0	Ki67+	 3356 41312
7725	0	0	Ki67+	 3358 40945
7726	0	0	Ki67+	 3358 41232
7727	0	0	Ki67+	 3364 41062
7728	0	0	Ki67+	 3366 41074
7729	0	0	Ki67+	 3368 41245
7730	0	0	Ki67+	 3370 41505
7731	0	0	Ki67+	 3372 41518
7732	0	0	Ki67+	 3375 41274
7733	0	0	Ki67+	 3376 41104
7734	0	0	Ki67+	 3377 40898
7735	0	0	Ki67+	 3377 41285
7736	0	0	Ki67+	 3378 41163
7737	0	0	Ki67+	 3388 41228
7738	0	0	Ki67+	 3397 40990
7739	0	0	Ki67+	 3399 41074
7740	0	0	Ki67+	 3399 41135
7741	0	0	Ki67+	 3400 41241
7742	0	0	Ki67+	 3403 41015
7743	0	0	Ki67+	 3406 41151
7744	0	0	Ki67+	 3409 41205
7745	0	0	Ki67+	 3410 41106
7746	0	0	Ki67+	 3413 41080
7747	0	0	Ki67+	 3417 41216
7748	0	0	Ki67+	 3418 41096
7749	0	0	Ki67+	 3419 41140
7750	0	0	Ki67+	 3421 41194
7751	0	0	Ki67+	 3422 41170
7752	0	0	Ki67+	 3444 41399
7753	0	0	Ki67+	 3467 41352
7754	0	0	Ki67+	 3485 40909
7755	0	0	Ki67+	 3495 41398
7756	0	0	Ki67+	 3496 40960
7757	0	0	Ki67+	 3506 40927
7758	0	0	Ki67+	 3509 40881
7759	0	0	Ki67+	 3521 41312
7760	0	0	Ki67+	 3522 40899
7761	0	0	Ki67+	 3524 40985
7762	0	0	Ki67+	 3527 40937
7763	0	0	Ki67+	 3536 41041
7764	0	0	Ki67+	 3549 40973
7765	0	0	Ki67+	 3551 40893
7766	0	0	Ki67+	 3555 41033
7767	0	0	Ki67+	 3558 41069
7768	0	0	Ki67+	 3562 41113
7769	0	0	Ki67+	 3563 41088
7770	0	0	Ki67+	 3563 41536
7771	0	0	Ki67+	 3564 41494
7772	0	0	Ki67+	 3568 40987
7773	0	0	Ki67+	 3573 41130
7774	0	0	Ki67+	 3580 41113
7775	0	0	Ki67+	 3583 41163
7776	0	0	Ki67+	 3593 41413
7777	0	0	Ki67+	 3599 41148
7778	0	0	Ki67+	 3599 41400
7779	0	0	Ki67+	 3600 41209
7780	0	0	Ki67+	 3603 41176
7781	0	0	Ki67+	 3603 41363
7782	0	0	Ki67+	 3604 41346
7783	0	0	Ki67+	 3607 41454
7784	0	0	Ki67+	 3609 41294
7785	0	0	Ki67+	 3610 41101
7786	0	0	Ki67+	 3612 41314
7787	0	0	Ki67+	 3624 41365
7788	0	0	Ki67+	 3625 41334
7789	0	0	Ki67+	 3625 41415
7790	0	0	Ki67+	 3625 41495
7791	0	0	Ki67+	 3626 41521
7792	0	0	Ki67+	 3627 41475
7793	0	0	Ki67+	 3628 41437
7794	0	0	Ki67+	 3629 41226
7795	0	0	Ki67+	 3630 41201
7796	0	0	Ki67+	 3630 41633
7797	0	0	Ki67+	 3632 41599
7798	0	0	Ki67+	 3633 41266
7799	0	0	Ki67+	 3633 41380
7800	0	0	Ki67+	 3635 41582
7801	0	0	Ki67+	 3636 41674
7802	0	0	Ki67+	 3637 41455
7803	0	0	Ki67+	 3639 41401
7804	0	0	Ki67+	 3641 41547
7805	0	0	Ki67+	 3642 41177
7806	0	0	Ki67+	 3642 41509
7807	0	0	Ki67+	 3643 41438
7808	0	0	Ki67+	 3644 41240
7809	0	0	Ki67+	 3645 41594
7810	0	0	Ki67+	 3653 41247
7811	0	0	Ki67+	 3653 41609
7812	0	0	Ki67+	 3654 41296
7813	0	0	Ki67+	 3655 41655
7814	0	0	Ki67+	 3656 41468
7815	0	0	Ki67+	 3657 41218
7816	0	0	Ki67+	 3657 41563
7817	0	0	Ki67+	 3658 41532
7818	0	0	Ki67+	 3658 41545
7819	0	0	Ki67+	 3664 41427
7820	0	0	Ki67+	 3665 41593
7821	0	0	Ki67+	 3668 41038
7822	0	0	Ki67+	 3669 41479
7823	0	0	Ki67+	 3669 41529
7824	0	0	Ki67+	 3673 41633
7825	0	0	Ki67+	 3674 41003
7826	0	0	Ki67+	 3675 41334
7827	0	0	Ki67+	 3676 40904
7828	0	0	Ki67+	 3676 41647
7829	0	0	Ki67+	 3677 41367
7830	0	0	Ki67+	 3678 40985
7831	0	0	Ki67+	 3679 41560
7832	0	0	Ki67+	 3685 41536
7833	0	0	Ki67+	 3686 41057
7834	0	0	Ki67+	 3687 41607
7835	0	0	Ki67+	 3688 41022
7836	0	0	Ki67+	 3689 40966
7837	0	0	Ki67+	 3690 41490
7838	0	0	Ki67+	 3691 41087
7839	0	0	Ki67+	 3695 41008
7840	0	0	Ki67+	 3699 40907
7841	0	0	Ki67+	 3699 40937
7842	0	0	Ki67+	 3701 41444
7843	0	0	Ki67+	 3702 41033
7844	0	0	Ki67+	 3707 41576
7845	0	0	Ki67+	 3713 40947
7846	0	0	Ki67+	 3715 40918
7847	0	0	Ki67+	 3716 40984
7848	0	0	Ki67+	 3717 41547
7849	0	0	Ki67+	 3718 41654
7850	0	0	Ki67+	 3723 41037
7851	0	0	Ki67+	 3723 41643
7852	0	0	Ki67+	 3724 41123
7853	0	0	Ki67+	 3725 41598
7854	0	0	Ki67+	 3727 41012
7855	0	0	Ki67+	 3727 41112
7856	0	0	Ki67+	 3731 41072
7857	0	0	Ki67+	 3733 40928
7858	0	0	Ki67+	 3738 41023
7859	0	0	Ki67+	 3739 41082
7860	0	0	Ki67+	 3744 40951
7861	0	0	Ki67+	 3748 41041
7862	0	0	Ki67+	 3750 41091
7863	0	0	Ki67+	 3750 41133
7864	0	0	Ki67+	 3751 41198
7865	0	0	Ki67+	 3753 41663
7866	0	0	Ki67+	 3757 41056
7867	0	0	Ki67+	 3757 41176
7868	0	0	Ki67+	 3762 41556
7869	0	0	Ki67+	 3764 41161
7870	0	0	Ki67+	 3768 41261
7871	0	0	Ki67+	 3769 41248
7872	0	0	Ki67+	 3770 41275
7873	0	0	Ki67+	 3772 40982
7874	0	0	Ki67+	 3774 41069
7875	0	0	Ki67+	 3774 41336
7876	0	0	Ki67+	 3776 41126
7877	0	0	Ki67+	 3778 40949
7878	0	0	Ki67+	 3778 41232
7879	0	0	Ki67+	 3783 41189
7880	0	0	Ki67+	 3784 41365
7881	0	0	Ki67+	 3785 41305
7882	0	0	Ki67+	 3791 41238
7883	0	0	Ki67+	 3792 40901
7884	0	0	Ki67+	 3797 41153
7885	0	0	Ki67+	 3801 41380
7886	0	0	Ki67+	 3804 41397
7887	0	0	Ki67+	 3805 41220
7888	0	0	Ki67+	 3805 41275
7889	0	0	Ki67+	 3808 40949
7890	0	0	Ki67+	 3808 41030
7891	0	0	Ki67+	 3813 40914
7892	0	0	Ki67+	 3817 41418
7893	0	0	Ki67+	 3818 41137
7894	0	0	Ki67+	 3819 40898
7895	0	0	Ki67+	 3821 41326
7896	0	0	Ki67+	 3821 41345
7897	0	0	Ki67+	 3823 41249
7898	0	0	Ki67+	 3824 40964
7899	0	0	Ki67+	 3826 41005
7900	0	0	Ki67+	 3834 41055
7901	0	0	Ki67+	 3835 40928
7902	0	0	Ki67+	 3835 41213
7903	0	0	Ki67+	 3835 41355
7904	0	0	Ki67+	 3839 41388
7905	0	0	Ki67+	 3842 40895
7906	0	0	Ki67+	 3846 40983
7907	0	0	Ki67+	 3849 41477
7908	0	0	Ki67+	 3853 40953
7909	0	0	Ki67+	 3854 41019
7910	0	0	Ki67+	 3854 41364
7911	0	0	Ki67+	 3858 41416
7912	0	0	Ki67+	 3859 40967
7913	0	0	Ki67+	 3861 41599
7914	0	0	Ki67+	 3865 40985
7915	0	0	Ki67+	 3865 41050
7916	0	0	Ki67+	 3869 41067
7917	0	0	Ki67+	 3870 40902
7918	0	0	Ki67+	 3870 40969
7919	0	0	Ki67+	 3871 40947
7920	0	0	Ki67+	 3872 40882
7921	0	0	Ki67+	 3874 41527
7922	0	0	Ki67+	 3875 40995
7923	0	0	Ki67+	 3878 41013
7924	0	0	Ki67+	 3879 41259
7925	0	0	Ki67+	 3879 41558
7926	0	0	Ki67+	 3879 41577
7927	0	0	Ki67+	 3882 41044
7928	0	0	Ki67+	 3885 41027
7929	0	0	Ki67+	 3886 41225
7930	0	0	Ki67+	 3887 41083
7931	0	0	Ki67+	 3890 41465
7932	0	0	Ki67+	 3891 40961
7933	0	0	Ki67+	 3899 40994
7934	0	0	Ki67+	 3899 41066
7935	0	0	Ki67+	 3906 41264
7936	0	0	Ki67+	 3910 41147
7937	0	0	Ki67+	 3913 41096
7938	0	0	Ki67+	 3913 41591
7939	0	0	Ki67+	 3914 41302
7940	0	0	Ki67+	 3914 41634
7941	0	0	Ki67+	 3917 41031
7942	0	0	Ki67+	 3918 41194
7943	0	0	Ki67+	 3918 41279
7944	0	0	Ki67+	 3926 41117
7945	0	0	Ki67+	 3926 41601
7946	0	0	Ki67+	 3930 41247
7947	0	0	Ki67+	 3934 41034
7948	0	0	Ki67+	 3935 41135
7949	0	0	Ki67+	 3937 41116
7950	0	0	Ki67+	 3942 41081
7951	0	0	Ki67+	 3942 41337
7952	0	0	Ki67+	 3942 41507
7953	0	0	Ki67+	 3942 41612
7954	0	0	Ki67+	 3946 41129
7955	0	0	Ki67+	 3946 41453
7956	0	0	Ki67+	 3947 41577
7957	0	0	Ki67+	 3948 41527
7958	0	0	Ki67+	 3948 41622
7959	0	0	Ki67+	 3949 41047
7960	0	0	Ki67+	 3950 41561
7961	0	0	Ki67+	 3951 41592
7962	0	0	Ki67+	 3952 41153
7963	0	0	Ki67+	 3954 41364
7964	0	0	Ki67+	 3955 41428
7965	0	0	Ki67+	 3959 41114
7966	0	0	Ki67+	 3960 41089
7967	0	0	Ki67+	 3960 41257
7968	0	0	Ki67+	 3962 41131
7969	0	0	Ki67+	 3962 41649
7970	0	0	Ki67+	 3965 41079
7971	0	0	Ki67+	 3966 41457
7972	0	0	Ki67+	 3969 41504
7973	0	0	Ki67+	 3972 41432
7974	0	0	Ki67+	 3972 41604
7975	0	0	Ki67+	 3974 41114
7976	0	0	Ki67+	 3975 41148
7977	0	0	Ki67+	 3978 41336
7978	0	0	Ki67+	 3978 41581
7979	0	0	Ki67+	 3979 41130
7980	0	0	Ki67+	 3979 41543
7981	0	0	Ki67+	 3984 41511
7982	0	0	Ki67+	 3985 41396
7983	0	0	Ki67+	 3988 41305
7984	0	0	Ki67+	 3991 41097
7985	0	0	Ki67+	 3992 41360
7986	0	0	Ki67+	 3995 41668
7987	0	0	Ki67+	 3996 41076
7988	0	0	Ki67+	 3996 41622
7989	0	0	Ki67+	 3997 41484
7990	0	0	Ki67+	 3997 41580
7991	0	0	Ki67+	 3998 41000
7992	0	0	Ki67+	 4005 41151
7993	0	0	Ki67+	 4008 41430
7994	0	0	Ki67+	 4012 41652
7995	0	0	Ki67+	 4013 41595
7996	0	0	Ki67+	 4014 41302
7997	0	0	Ki67+	 4014 41401
7998	0	0	Ki67+	 4015 41120
7999	0	0	Ki67+	 4016 41468
8000	0	0	Ki67+	 4017 41138
8001	0	0	Ki67+	 4018 41512
8002	0	0	Ki67+	 4020 41629
8003	0	0	Ki67+	 4021 41374
8004	0	0	Ki67+	 4023 41435
8005	0	0	Ki67+	 4027 41579
8006	0	0	Ki67+	 4028 41169
8007	0	0	Ki67+	 4031 41111
8008	0	0	Ki67+	 4031 41418
8009	0	0	Ki67+	 4034 41561
8010	0	0	Ki67+	 4035 41615
8011	0	0	Ki67+	 4036 41321
8012	0	0	Ki67+	 4036 41539
8013	0	0	Ki67+	 4038 41358
8014	0	0	Ki67+	 4040 41407
8015	0	0	Ki67+	 4042 41149
8016	0	0	Ki67+	 4045 41650
8017	0	0	Ki67+	 4050 41491
8018	0	0	Ki67+	 4054 41345
8019	0	0	Ki67+	 4054 41446
8020	0	0	Ki67+	 4054 41608
8021	0	0	Ki67+	 4055 41636
8022	0	0	Ki67+	 4057 41119
8023	0	0	Ki67+	 4059 40940
8024	0	0	Ki67+	 4059 41475
8025	0	0	Ki67+	 4060 41164
8026	0	0	Ki67+	 4062 41178
8027	0	0	Ki67+	 4062 41675
8028	0	0	Ki67+	 4063 41586
8029	0	0	Ki67+	 4065 41408
8030	0	0	Ki67+	 4066 41386
8031	0	0	Ki67+	 4066 41425
8032	0	0	Ki67+	 4067 41203
8033	0	0	Ki67+	 4069 41151
8034	0	0	Ki67+	 4069 41497
8035	0	0	Ki67+	 4071 41367
8036	0	0	Ki67+	 4071 41595
8037	0	0	Ki67+	 4072 41539
8038	0	0	Ki67+	 4073 41129
8039	0	0	Ki67+	 4073 41334
8040	0	0	Ki67+	 4074 41450
8041	0	0	Ki67+	 4075 41571
8042	0	0	Ki67+	 4077 41556
8043	0	0	Ki67+	 4080 41429
8044	0	0	Ki67+	 4081 41470
8045	0	0	Ki67+	 4082 41605
8046	0	0	Ki67+	 4082 41679
8047	0	0	Ki67+	 4084 41371
8048	0	0	Ki67+	 4087 41513
8049	0	0	Ki67+	 4089 41646
8050	0	0	Ki67+	 4090 41446
8051	0	0	Ki67+	 4093 41166
8052	0	0	Ki67+	 4094 41133
8053	0	0	Ki67+	 4094 41524
8054	0	0	Ki67+	 3301 41938
8055	0	0	Ki67+	 3301 42406
8056	0	0	Ki67+	 3302 42313
8057	0	0	Ki67+	 3306 42097
8058	0	0	Ki67+	 3313 42150
8059	0	0	Ki67+	 3316 42300
8060	0	0	Ki67+	 3317 42180
8061	0	0	Ki67+	 3318 42193
8062	0	0	Ki67+	 3319 41922
8063	0	0	Ki67+	 3319 42124
8064	0	0	Ki67+	 3320 42289
8065	0	0	Ki67+	 3321 41975
8066	0	0	Ki67+	 3323 42358
8067	0	0	Ki67+	 3324 41850
8068	0	0	Ki67+	 3324 42310
8069	0	0	Ki67+	 3330 42154
8070	0	0	Ki67+	 3331 42110
8071	0	0	Ki67+	 3331 42325
8072	0	0	Ki67+	 3332 42171
8073	0	0	Ki67+	 3334 41962
8074	0	0	Ki67+	 3339 42262
8075	0	0	Ki67+	 3340 41758
8076	0	0	Ki67+	 3341 41926
8077	0	0	Ki67+	 3342 42163
8078	0	0	Ki67+	 3342 42178
8079	0	0	Ki67+	 3351 42300
8080	0	0	Ki67+	 3358 42098
8081	0	0	Ki67+	 3359 42281
8082	0	0	Ki67+	 3361 42124
8083	0	0	Ki67+	 3361 42325
8084	0	0	Ki67+	 3362 42445
8085	0	0	Ki67+	 3365 42142
8086	0	0	Ki67+	 3366 41928
8087	0	0	Ki67+	 3366 42106
8088	0	0	Ki67+	 3369 42274
8089	0	0	Ki67+	 3370 42068
8090	0	0	Ki67+	 3371 42152
8091	0	0	Ki67+	 3372 42244
8092	0	0	Ki67+	 3375 42320
8093	0	0	Ki67+	 3378 42180
8094	0	0	Ki67+	 3381 41931
8095	0	0	Ki67+	 3387 42442
8096	0	0	Ki67+	 3390 42412
8097	0	0	Ki67+	 3391 42332
8098	0	0	Ki67+	 3394 42163
8099	0	0	Ki67+	 3396 42134
8100	0	0	Ki67+	 3398 41740
8101	0	0	Ki67+	 3399 42188
8102	0	0	Ki67+	 3400 42111
8103	0	0	Ki67+	 3400 42267
8104	0	0	Ki67+	 3401 42084
8105	0	0	Ki67+	 3402 42242
8106	0	0	Ki67+	 3402 42414
8107	0	0	Ki67+	 3403 41863
8108	0	0	Ki67+	 3407 42442
8109	0	0	Ki67+	 3409 41813
8110	0	0	Ki67+	 3410 41914
8111	0	0	Ki67+	 3411 41783
8112	0	0	Ki67+	 3412 41846
8113	0	0	Ki67+	 3414 42281
8114	0	0	Ki67+	 3419 42128
8115	0	0	Ki67+	 3421 42453
8116	0	0	Ki67+	 3423 42394
8117	0	0	Ki67+	 3425 41889
8118	0	0	Ki67+	 3425 42362
8119	0	0	Ki67+	 3429 42076
8120	0	0	Ki67+	 3431 42166
8121	0	0	Ki67+	 3434 42342
8122	0	0	Ki67+	 3435 42277
8123	0	0	Ki67+	 3437 41723
8124	0	0	Ki67+	 3437 42045
8125	0	0	Ki67+	 3441 42400
8126	0	0	Ki67+	 3443 42237
8127	0	0	Ki67+	 3451 42111
8128	0	0	Ki67+	 3453 42131
8129	0	0	Ki67+	 3455 41750
8130	0	0	Ki67+	 3461 42331
8131	0	0	Ki67+	 3462 42139
8132	0	0	Ki67+	 3462 42244
8133	0	0	Ki67+	 3465 42174
8134	0	0	Ki67+	 3466 42387
8135	0	0	Ki67+	 3469 42413
8136	0	0	Ki67+	 3475 41735
8137	0	0	Ki67+	 3475 42282
8138	0	0	Ki67+	 3477 42270
8139	0	0	Ki67+	 3477 42361
8140	0	0	Ki67+	 3478 42162
8141	0	0	Ki67+	 3484 42118
8142	0	0	Ki67+	 3486 41745
8143	0	0	Ki67+	 3486 42204
8144	0	0	Ki67+	 3489 42048
8145	0	0	Ki67+	 3494 41774
8146	0	0	Ki67+	 3497 42136
8147	0	0	Ki67+	 3499 42111
8148	0	0	Ki67+	 3507 42093
8149	0	0	Ki67+	 3509 41807
8150	0	0	Ki67+	 3509 42147
8151	0	0	Ki67+	 3516 41998
8152	0	0	Ki67+	 3517 41793
8153	0	0	Ki67+	 3517 42395
8154	0	0	Ki67+	 3518 41841
8155	0	0	Ki67+	 3526 41879
8156	0	0	Ki67+	 3528 42069
8157	0	0	Ki67+	 3528 42129
8158	0	0	Ki67+	 3529 41816
8159	0	0	Ki67+	 3530 42023
8160	0	0	Ki67+	 3539 41853
8161	0	0	Ki67+	 3544 42122
8162	0	0	Ki67+	 3547 41987
8163	0	0	Ki67+	 3548 41841
8164	0	0	Ki67+	 3548 42056
8165	0	0	Ki67+	 3554 41924
8166	0	0	Ki67+	 3556 41944
8167	0	0	Ki67+	 3557 41871
8168	0	0	Ki67+	 3558 42088
8169	0	0	Ki67+	 3560 42049
8170	0	0	Ki67+	 3566 41915
8171	0	0	Ki67+	 3566 41990
8172	0	0	Ki67+	 3570 41952
8173	0	0	Ki67+	 3570 42076
8174	0	0	Ki67+	 3577 42061
8175	0	0	Ki67+	 3581 42315
8176	0	0	Ki67+	 3585 42397
8177	0	0	Ki67+	 3586 42007
8178	0	0	Ki67+	 3587 41959
8179	0	0	Ki67+	 3592 41814
8180	0	0	Ki67+	 3608 42159
8181	0	0	Ki67+	 3609 41983
8182	0	0	Ki67+	 3633 41752
8183	0	0	Ki67+	 3635 41789
8184	0	0	Ki67+	 3642 41745
8185	0	0	Ki67+	 3643 42297
8186	0	0	Ki67+	 3645 41722
8187	0	0	Ki67+	 3648 41820
8188	0	0	Ki67+	 3655 42436
8189	0	0	Ki67+	 3656 41754
8190	0	0	Ki67+	 3662 41688
8191	0	0	Ki67+	 3665 41715
8192	0	0	Ki67+	 3667 42300
8193	0	0	Ki67+	 3669 41806
8194	0	0	Ki67+	 3675 41708
8195	0	0	Ki67+	 3676 41742
8196	0	0	Ki67+	 3679 41755
8197	0	0	Ki67+	 3679 41843
8198	0	0	Ki67+	 3680 41685
8199	0	0	Ki67+	 3681 41774
8200	0	0	Ki67+	 3686 41856
8201	0	0	Ki67+	 3686 41893
8202	0	0	Ki67+	 3689 41736
8203	0	0	Ki67+	 3694 41752
8204	0	0	Ki67+	 3699 41687
8205	0	0	Ki67+	 3703 41987
8206	0	0	Ki67+	 3704 41703
8207	0	0	Ki67+	 3709 41818
8208	0	0	Ki67+	 3709 41879
8209	0	0	Ki67+	 3714 41788
8210	0	0	Ki67+	 3718 41846
8211	0	0	Ki67+	 3719 41722
8212	0	0	Ki67+	 3720 41863
8213	0	0	Ki67+	 3720 41914
8214	0	0	Ki67+	 3723 41759
8215	0	0	Ki67+	 3729 41904
8216	0	0	Ki67+	 3732 41814
8217	0	0	Ki67+	 3733 42228
8218	0	0	Ki67+	 3737 42256
8219	0	0	Ki67+	 3742 42478
8220	0	0	Ki67+	 3744 42389
8221	0	0	Ki67+	 3745 42070
8222	0	0	Ki67+	 3750 41878
8223	0	0	Ki67+	 3750 42150
8224	0	0	Ki67+	 3751 42444
8225	0	0	Ki67+	 3754 41825
8226	0	0	Ki67+	 3754 42206
8227	0	0	Ki67+	 3755 41923
8228	0	0	Ki67+	 3755 42000
8229	0	0	Ki67+	 3756 41952
8230	0	0	Ki67+	 3757 42433
8231	0	0	Ki67+	 3758 42053
8232	0	0	Ki67+	 3759 42134
8233	0	0	Ki67+	 3762 42087
8234	0	0	Ki67+	 3763 42107
8235	0	0	Ki67+	 3766 41841
8236	0	0	Ki67+	 3768 42018
8237	0	0	Ki67+	 3771 41967
8238	0	0	Ki67+	 3773 41991
8239	0	0	Ki67+	 3776 42230
8240	0	0	Ki67+	 3777 42170
8241	0	0	Ki67+	 3778 41895
8242	0	0	Ki67+	 3781 42019
8243	0	0	Ki67+	 3781 42461
8244	0	0	Ki67+	 3782 42285
8245	0	0	Ki67+	 3782 42342
8246	0	0	Ki67+	 3783 42061
8247	0	0	Ki67+	 3784 41784
8248	0	0	Ki67+	 3784 42386
8249	0	0	Ki67+	 3786 41833
8250	0	0	Ki67+	 3788 41985
8251	0	0	Ki67+	 3788 42416
8252	0	0	Ki67+	 3791 41942
8253	0	0	Ki67+	 3791 42104
8254	0	0	Ki67+	 3794 42256
8255	0	0	Ki67+	 3795 42071
8256	0	0	Ki67+	 3795 42198
8257	0	0	Ki67+	 3796 42211
8258	0	0	Ki67+	 3796 42297
8259	0	0	Ki67+	 3797 41897
8260	0	0	Ki67+	 3797 42370
8261	0	0	Ki67+	 3798 41963
8262	0	0	Ki67+	 3798 42016
8263	0	0	Ki67+	 3799 42088
8264	0	0	Ki67+	 3799 42131
8265	0	0	Ki67+	 3799 42226
8266	0	0	Ki67+	 3801 41928
8267	0	0	Ki67+	 3803 41864
8268	0	0	Ki67+	 3806 42286
8269	0	0	Ki67+	 3808 41968
8270	0	0	Ki67+	 3808 42394
8271	0	0	Ki67+	 3809 42312
8272	0	0	Ki67+	 3809 42429
8273	0	0	Ki67+	 3811 41920
8274	0	0	Ki67+	 3812 42333
8275	0	0	Ki67+	 3814 42272
8276	0	0	Ki67+	 3815 41853
8277	0	0	Ki67+	 3816 42247
8278	0	0	Ki67+	 3817 41992
8279	0	0	Ki67+	 3817 42041
8280	0	0	Ki67+	 3818 42206
8281	0	0	Ki67+	 3818 42261
8282	0	0	Ki67+	 3818 42414
8283	0	0	Ki67+	 3820 42185
8284	0	0	Ki67+	 3820 42228
8285	0	0	Ki67+	 3821 42070
8286	0	0	Ki67+	 3823 42304
8287	0	0	Ki67+	 3824 42020
8288	0	0	Ki67+	 3824 42132
8289	0	0	Ki67+	 3824 42371
8290	0	0	Ki67+	 3828 42154
8291	0	0	Ki67+	 3832 41939
8292	0	0	Ki67+	 3832 42087
8293	0	0	Ki67+	 3832 42334
8294	0	0	Ki67+	 3834 42293
8295	0	0	Ki67+	 3835 41915
8296	0	0	Ki67+	 3835 42042
8297	0	0	Ki67+	 3836 41973
8298	0	0	Ki67+	 3838 42385
8299	0	0	Ki67+	 3839 41891
8300	0	0	Ki67+	 3842 42265
8301	0	0	Ki67+	 3849 42327
8302	0	0	Ki67+	 3849 42366
8303	0	0	Ki67+	 3849 42420
8304	0	0	Ki67+	 3849 42444
8305	0	0	Ki67+	 3850 41855
8306	0	0	Ki67+	 3851 41937
8307	0	0	Ki67+	 3852 42226
8308	0	0	Ki67+	 3854 42283
8309	0	0	Ki67+	 3855 42048
8310	0	0	Ki67+	 3857 42136
8311	0	0	Ki67+	 3858 42185
8312	0	0	Ki67+	 3864 41997
8313	0	0	Ki67+	 3869 42354
8314	0	0	Ki67+	 3873 42215
8315	0	0	Ki67+	 3874 42026
8316	0	0	Ki67+	 3878 42285
8317	0	0	Ki67+	 3882 42192
8318	0	0	Ki67+	 3883 42412
8319	0	0	Ki67+	 3884 42239
8320	0	0	Ki67+	 3887 42083
8321	0	0	Ki67+	 3887 42303
8322	0	0	Ki67+	 3889 42099
8323	0	0	Ki67+	 3892 41946
8324	0	0	Ki67+	 3893 42135
8325	0	0	Ki67+	 3895 42332
8326	0	0	Ki67+	 3899 41922
8327	0	0	Ki67+	 3899 41993
8328	0	0	Ki67+	 3901 42052
8329	0	0	Ki67+	 3902 42233
8330	0	0	Ki67+	 3905 42363
8331	0	0	Ki67+	 3906 42173
8332	0	0	Ki67+	 3909 42412
8333	0	0	Ki67+	 3910 42202
8334	0	0	Ki67+	 3919 42102
8335	0	0	Ki67+	 3921 42357
8336	0	0	Ki67+	 3922 42262
8337	0	0	Ki67+	 3933 42396
8338	0	0	Ki67+	 3950 42420
8339	0	0	Ki67+	 3966 42394
8340	0	0	Ki67+	 3982 42229
8341	0	0	Ki67+	 3985 42268
8342	0	0	Ki67+	 3986 42395
8343	0	0	Ki67+	 3987 42377
8344	0	0	Ki67+	 3987 42414
8345	0	0	Ki67+	 3989 42458
8346	0	0	Ki67+	 4004 41799
8347	0	0	Ki67+	 4008 42240
8348	0	0	Ki67+	 4010 42382
8349	0	0	Ki67+	 4012 42353
8350	0	0	Ki67+	 4015 42402
8351	0	0	Ki67+	 4016 41696
8352	0	0	Ki67+	 4016 42291
8353	0	0	Ki67+	 4019 42458
8354	0	0	Ki67+	 4022 42338
8355	0	0	Ki67+	 4022 42478
8356	0	0	Ki67+	 4026 41777
8357	0	0	Ki67+	 4026 42352
8358	0	0	Ki67+	 4026 42424
8359	0	0	Ki67+	 4028 42133
8360	0	0	Ki67+	 4030 41809
8361	0	0	Ki67+	 4033 42269
8362	0	0	Ki67+	 4034 41755
8363	0	0	Ki67+	 4035 42295
8364	0	0	Ki67+	 4036 41725
8365	0	0	Ki67+	 4037 41698
8366	0	0	Ki67+	 4037 42247
8367	0	0	Ki67+	 4040 41822
8368	0	0	Ki67+	 4043 42416
8369	0	0	Ki67+	 4046 41852
8370	0	0	Ki67+	 4049 41781
8371	0	0	Ki67+	 4054 42300
8372	0	0	Ki67+	 4055 42444
8373	0	0	Ki67+	 4060 42380
8374	0	0	Ki67+	 4064 41822
8375	0	0	Ki67+	 4068 42361
8376	0	0	Ki67+	 4069 41700
8377	0	0	Ki67+	 4075 41778
8378	0	0	Ki67+	 4076 41761
8379	0	0	Ki67+	 4078 42439
8380	0	0	Ki67+	 4081 41957
8381	0	0	Ki67+	 4082 41799
8382	0	0	Ki67+	 4087 41718
8383	0	0	Ki67+	 4091 41884
8384	0	0	Ki67+	 4094 41783
8385	0	0	Ki67+	 3297 43038
8386	0	0	Ki67+	 3298 42871
8387	0	0	Ki67+	 3303 42946
8388	0	0	Ki67+	 3305 42897
8389	0	0	Ki67+	 3307 42812
8390	0	0	Ki67+	 3308 43077
8391	0	0	Ki67+	 3311 42764
8392	0	0	Ki67+	 3314 43005
8393	0	0	Ki67+	 3315 42623
8394	0	0	Ki67+	 3316 43146
8395	0	0	Ki67+	 3317 42977
8396	0	0	Ki67+	 3318 43157
8397	0	0	Ki67+	 3319 43191
8398	0	0	Ki67+	 3320 42660
8399	0	0	Ki67+	 3321 42829
8400	0	0	Ki67+	 3322 43216
8401	0	0	Ki67+	 3323 42993
8402	0	0	Ki67+	 3323 43274
8403	0	0	Ki67+	 3325 42780
8404	0	0	Ki67+	 3327 42943
8405	0	0	Ki67+	 3327 43082
8406	0	0	Ki67+	 3327 43252
8407	0	0	Ki67+	 3329 43102
8408	0	0	Ki67+	 3331 42640
8409	0	0	Ki67+	 3331 42755
8410	0	0	Ki67+	 3331 43138
8411	0	0	Ki67+	 3332 42796
8412	0	0	Ki67+	 3332 43045
8413	0	0	Ki67+	 3333 43218
8414	0	0	Ki67+	 3334 42909
8415	0	0	Ki67+	 3336 43201
8416	0	0	Ki67+	 3339 42833
8417	0	0	Ki67+	 3340 42725
8418	0	0	Ki67+	 3341 42668
8419	0	0	Ki67+	 3344 42895
8420	0	0	Ki67+	 3346 42819
8421	0	0	Ki67+	 3347 42799
8422	0	0	Ki67+	 3347 43176
8423	0	0	Ki67+	 3348 43240
8424	0	0	Ki67+	 3349 42653
8425	0	0	Ki67+	 3350 42635
8426	0	0	Ki67+	 3351 43143
8427	0	0	Ki67+	 3353 42762
8428	0	0	Ki67+	 3355 42751
8429	0	0	Ki67+	 3360 42541
8430	0	0	Ki67+	 3361 42732
8431	0	0	Ki67+	 3363 42693
8432	0	0	Ki67+	 3364 42606
8433	0	0	Ki67+	 3368 43210
8434	0	0	Ki67+	 3369 42807
8435	0	0	Ki67+	 3369 42889
8436	0	0	Ki67+	 3370 43078
8437	0	0	Ki67+	 3372 42514
8438	0	0	Ki67+	 3372 42576
8439	0	0	Ki67+	 3372 42848
8440	0	0	Ki67+	 3378 42770
8441	0	0	Ki67+	 3381 42738
8442	0	0	Ki67+	 3384 42877
8443	0	0	Ki67+	 3385 42699
8444	0	0	Ki67+	 3386 42518
8445	0	0	Ki67+	 3387 42614
8446	0	0	Ki67+	 3388 42806
8447	0	0	Ki67+	 3390 42602
8448	0	0	Ki67+	 3390 42834
8449	0	0	Ki67+	 3394 42483
8450	0	0	Ki67+	 3394 42585
8451	0	0	Ki67+	 3399 42866
8452	0	0	Ki67+	 3400 42519
8453	0	0	Ki67+	 3406 42816
8454	0	0	Ki67+	 3409 42622
8455	0	0	Ki67+	 3410 42760
8456	0	0	Ki67+	 3414 42855
8457	0	0	Ki67+	 3415 42607
8458	0	0	Ki67+	 3416 42581
8459	0	0	Ki67+	 3418 42496
8460	0	0	Ki67+	 3418 42732
8461	0	0	Ki67+	 3418 42798
8462	0	0	Ki67+	 3419 42526
8463	0	0	Ki67+	 3422 42539
8464	0	0	Ki67+	 3424 43111
8465	0	0	Ki67+	 3427 42859
8466	0	0	Ki67+	 3430 43276
8467	0	0	Ki67+	 3432 43024
8468	0	0	Ki67+	 3433 42829
8469	0	0	Ki67+	 3437 42920
8470	0	0	Ki67+	 3438 43084
8471	0	0	Ki67+	 3438 43173
8472	0	0	Ki67+	 3438 43265
8473	0	0	Ki67+	 3439 43143
8474	0	0	Ki67+	 3440 43211
8475	0	0	Ki67+	 3442 42899
8476	0	0	Ki67+	 3443 42839
8477	0	0	Ki67+	 3445 42817
8478	0	0	Ki67+	 3446 43110
8479	0	0	Ki67+	 3447 42803
8480	0	0	Ki67+	 3447 42954
8481	0	0	Ki67+	 3449 42993
8482	0	0	Ki67+	 3457 43159
8483	0	0	Ki67+	 3458 42980
8484	0	0	Ki67+	 3459 42914
8485	0	0	Ki67+	 3460 42947
8486	0	0	Ki67+	 3460 43051
8487	0	0	Ki67+	 3461 43170
8488	0	0	Ki67+	 3463 43142
8489	0	0	Ki67+	 3464 43007
8490	0	0	Ki67+	 3468 43202
8491	0	0	Ki67+	 3468 43243
8492	0	0	Ki67+	 3470 42957
8493	0	0	Ki67+	 3477 42564
8494	0	0	Ki67+	 3479 42972
8495	0	0	Ki67+	 3479 43163
8496	0	0	Ki67+	 3480 43038
8497	0	0	Ki67+	 3480 43136
8498	0	0	Ki67+	 3484 43107
8499	0	0	Ki67+	 3488 42537
8500	0	0	Ki67+	 3488 43073
8501	0	0	Ki67+	 3489 43019
8502	0	0	Ki67+	 3490 42931
8503	0	0	Ki67+	 3495 42911
8504	0	0	Ki67+	 3499 43106
8505	0	0	Ki67+	 3505 43279
8506	0	0	Ki67+	 3507 42890
8507	0	0	Ki67+	 3513 42982
8508	0	0	Ki67+	 3516 42932
8509	0	0	Ki67+	 3518 43047
8510	0	0	Ki67+	 3518 43250
8511	0	0	Ki67+	 3520 43081
8512	0	0	Ki67+	 3526 43028
8513	0	0	Ki67+	 3529 42924
8514	0	0	Ki67+	 3529 43012
8515	0	0	Ki67+	 3531 42495
8516	0	0	Ki67+	 3532 42898
8517	0	0	Ki67+	 3534 43248
8518	0	0	Ki67+	 3536 42997
8519	0	0	Ki67+	 3536 43182
8520	0	0	Ki67+	 3536 43264
8521	0	0	Ki67+	 3537 42981
8522	0	0	Ki67+	 3539 42949
8523	0	0	Ki67+	 3540 43219
8524	0	0	Ki67+	 3549 42979
8525	0	0	Ki67+	 3556 43267
8526	0	0	Ki67+	 3560 43212
8527	0	0	Ki67+	 3566 43228
8528	0	0	Ki67+	 3572 43197
8529	0	0	Ki67+	 3581 43255
8530	0	0	Ki67+	 3584 43265
8531	0	0	Ki67+	 3593 43060
8532	0	0	Ki67+	 3593 43144
8533	0	0	Ki67+	 3593 43221
8534	0	0	Ki67+	 3594 42605
8535	0	0	Ki67+	 3600 43101
8536	0	0	Ki67+	 3606 43237
8537	0	0	Ki67+	 3610 43061
8538	0	0	Ki67+	 3610 43188
8539	0	0	Ki67+	 3612 42990
8540	0	0	Ki67+	 3615 42971
8541	0	0	Ki67+	 3615 43151
8542	0	0	Ki67+	 3616 42923
8543	0	0	Ki67+	 3616 43074
8544	0	0	Ki67+	 3617 42911
8545	0	0	Ki67+	 3618 42952
8546	0	0	Ki67+	 3620 42981
8547	0	0	Ki67+	 3623 43131
8548	0	0	Ki67+	 3624 43112
8549	0	0	Ki67+	 3624 43157
8550	0	0	Ki67+	 3626 43084
8551	0	0	Ki67+	 3628 43183
8552	0	0	Ki67+	 3630 43033
8553	0	0	Ki67+	 3630 43223
8554	0	0	Ki67+	 3632 42910
8555	0	0	Ki67+	 3635 43111
8556	0	0	Ki67+	 3637 43016
8557	0	0	Ki67+	 3639 42865
8558	0	0	Ki67+	 3640 42992
8559	0	0	Ki67+	 3643 42940
8560	0	0	Ki67+	 3644 43053
8561	0	0	Ki67+	 3645 42847
8562	0	0	Ki67+	 3646 43197
8563	0	0	Ki67+	 3648 42818
8564	0	0	Ki67+	 3649 42872
8565	0	0	Ki67+	 3650 42710
8566	0	0	Ki67+	 3652 43154
8567	0	0	Ki67+	 3653 43015
8568	0	0	Ki67+	 3653 43231
8569	0	0	Ki67+	 3656 42930
8570	0	0	Ki67+	 3658 42971
8571	0	0	Ki67+	 3658 43185
8572	0	0	Ki67+	 3660 42836
8573	0	0	Ki67+	 3661 42987
8574	0	0	Ki67+	 3673 43084
8575	0	0	Ki67+	 3683 42732
8576	0	0	Ki67+	 3684 43191
8577	0	0	Ki67+	 3685 42699
8578	0	0	Ki67+	 3685 42766
8579	0	0	Ki67+	 3685 43218
8580	0	0	Ki67+	 3687 42917
8581	0	0	Ki67+	 3689 42679
8582	0	0	Ki67+	 3690 43230
8583	0	0	Ki67+	 3693 42830
8584	0	0	Ki67+	 3695 42506
8585	0	0	Ki67+	 3696 42731
8586	0	0	Ki67+	 3700 42950
8587	0	0	Ki67+	 3708 42771
8588	0	0	Ki67+	 3709 42650
8589	0	0	Ki67+	 3710 42675
8590	0	0	Ki67+	 3713 42695
8591	0	0	Ki67+	 3716 42614
8592	0	0	Ki67+	 3719 43185
8593	0	0	Ki67+	 3721 43204
8594	0	0	Ki67+	 3721 43253
8595	0	0	Ki67+	 3723 42628
8596	0	0	Ki67+	 3726 42742
8597	0	0	Ki67+	 3727 42523
8598	0	0	Ki67+	 3727 43053
8599	0	0	Ki67+	 3728 42783
8600	0	0	Ki67+	 3730 42534
8601	0	0	Ki67+	 3730 43128
8602	0	0	Ki67+	 3731 42583
8603	0	0	Ki67+	 3732 42664
8604	0	0	Ki67+	 3733 43017
8605	0	0	Ki67+	 3735 43091
8606	0	0	Ki67+	 3736 42731
8607	0	0	Ki67+	 3736 43156
8608	0	0	Ki67+	 3737 42628
8609	0	0	Ki67+	 3739 42689
8610	0	0	Ki67+	 3743 43267
8611	0	0	Ki67+	 3744 42746
8612	0	0	Ki67+	 3745 43171
8613	0	0	Ki67+	 3748 42541
8614	0	0	Ki67+	 3749 42983
8615	0	0	Ki67+	 3749 43070
8616	0	0	Ki67+	 3749 43105
8617	0	0	Ki67+	 3750 43140
8618	0	0	Ki67+	 3752 42618
8619	0	0	Ki67+	 3752 43219
8620	0	0	Ki67+	 3757 42675
8621	0	0	Ki67+	 3761 42590
8622	0	0	Ki67+	 3761 43209
8623	0	0	Ki67+	 3763 43124
8624	0	0	Ki67+	 3764 42708
8625	0	0	Ki67+	 3765 43075
8626	0	0	Ki67+	 3766 42973
8627	0	0	Ki67+	 3767 43038
8628	0	0	Ki67+	 3767 43234
8629	0	0	Ki67+	 3771 43009
8630	0	0	Ki67+	 3773 42486
8631	0	0	Ki67+	 3773 43224
8632	0	0	Ki67+	 3775 42914
8633	0	0	Ki67+	 3776 43159
8634	0	0	Ki67+	 3778 43244
8635	0	0	Ki67+	 3780 42757
8636	0	0	Ki67+	 3782 43186
8637	0	0	Ki67+	 3785 42606
8638	0	0	Ki67+	 3786 42933
8639	0	0	Ki67+	 3787 42990
8640	0	0	Ki67+	 3788 43024
8641	0	0	Ki67+	 3791 43090
8642	0	0	Ki67+	 3793 42818
8643	0	0	Ki67+	 3793 42967
8644	0	0	Ki67+	 3793 43123
8645	0	0	Ki67+	 3796 42867
8646	0	0	Ki67+	 3802 43101
8647	0	0	Ki67+	 3803 42894
8648	0	0	Ki67+	 3803 42988
8649	0	0	Ki67+	 3803 43002
8650	0	0	Ki67+	 3803 43204
8651	0	0	Ki67+	 3807 42628
8652	0	0	Ki67+	 3807 42805
8653	0	0	Ki67+	 3810 43035
8654	0	0	Ki67+	 3815 42936
8655	0	0	Ki67+	 3819 43186
8656	0	0	Ki67+	 3821 42975
8657	0	0	Ki67+	 3822 43161
8658	0	0	Ki67+	 3825 42958
8659	0	0	Ki67+	 3826 42607
8660	0	0	Ki67+	 3828 43216
8661	0	0	Ki67+	 3831 43066
8662	0	0	Ki67+	 3832 42784
8663	0	0	Ki67+	 3832 42866
8664	0	0	Ki67+	 3834 42674
8665	0	0	Ki67+	 3834 42897
8666	0	0	Ki67+	 3837 43124
8667	0	0	Ki67+	 3838 42740
8668	0	0	Ki67+	 3839 42840
8669	0	0	Ki67+	 3842 43085
8670	0	0	Ki67+	 3845 43052
8671	0	0	Ki67+	 3846 42661
8672	0	0	Ki67+	 3846 42813
8673	0	0	Ki67+	 3849 42913
8674	0	0	Ki67+	 3856 42830
8675	0	0	Ki67+	 3859 42792
8676	0	0	Ki67+	 3859 42998
8677	0	0	Ki67+	 3860 43122
8678	0	0	Ki67+	 3864 42684
8679	0	0	Ki67+	 3866 42947
8680	0	0	Ki67+	 3866 43105
8681	0	0	Ki67+	 3868 43045
8682	0	0	Ki67+	 3869 43063
8683	0	0	Ki67+	 3872 42836
8684	0	0	Ki67+	 3873 42971
8685	0	0	Ki67+	 3874 42878
8686	0	0	Ki67+	 3879 42799
8687	0	0	Ki67+	 3880 42703
8688	0	0	Ki67+	 3880 42720
8689	0	0	Ki67+	 3882 42658
8690	0	0	Ki67+	 3883 42983
8691	0	0	Ki67+	 3886 43018
8692	0	0	Ki67+	 3887 42920
8693	0	0	Ki67+	 3888 42867
8694	0	0	Ki67+	 3889 43143
8695	0	0	Ki67+	 3890 42967
8696	0	0	Ki67+	 3891 42751
8697	0	0	Ki67+	 3894 42810
8698	0	0	Ki67+	 3897 42700
8699	0	0	Ki67+	 3899 42737
8700	0	0	Ki67+	 3901 43073
8701	0	0	Ki67+	 3903 42778
8702	0	0	Ki67+	 3904 42582
8703	0	0	Ki67+	 3904 42801
8704	0	0	Ki67+	 3906 43256
8705	0	0	Ki67+	 3907 42929
8706	0	0	Ki67+	 3910 42672
8707	0	0	Ki67+	 3911 42844
8708	0	0	Ki67+	 3912 42647
8709	0	0	Ki67+	 3912 42992
8710	0	0	Ki67+	 3914 42691
8711	0	0	Ki67+	 3916 42621
8712	0	0	Ki67+	 3918 42949
8713	0	0	Ki67+	 3919 42772
8714	0	0	Ki67+	 3920 43219
8715	0	0	Ki67+	 3924 42850
8716	0	0	Ki67+	 3925 42540
8717	0	0	Ki67+	 3928 42933
8718	0	0	Ki67+	 3929 42633
8719	0	0	Ki67+	 3929 42728
8720	0	0	Ki67+	 3931 42613
8721	0	0	Ki67+	 3932 43014
8722	0	0	Ki67+	 3933 42702
8723	0	0	Ki67+	 3934 42910
8724	0	0	Ki67+	 3936 42526
8725	0	0	Ki67+	 3936 42662
8726	0	0	Ki67+	 3936 42827
8727	0	0	Ki67+	 3938 42639
8728	0	0	Ki67+	 3938 43167
8729	0	0	Ki67+	 3939 42564
8730	0	0	Ki67+	 3939 42800
8731	0	0	Ki67+	 3941 43136
8732	0	0	Ki67+	 3943 42764
8733	0	0	Ki67+	 3945 43242
8734	0	0	Ki67+	 3946 42951
8735	0	0	Ki67+	 3949 42872
8736	0	0	Ki67+	 3950 43201
8737	0	0	Ki67+	 3952 42907
8738	0	0	Ki67+	 3952 43221
8739	0	0	Ki67+	 3952 43276
8740	0	0	Ki67+	 3953 42689
8741	0	0	Ki67+	 3957 42503
8742	0	0	Ki67+	 3959 42727
8743	0	0	Ki67+	 3960 42716
8744	0	0	Ki67+	 3960 42777
8745	0	0	Ki67+	 3960 42898
8746	0	0	Ki67+	 3961 43140
8747	0	0	Ki67+	 3963 42743
8748	0	0	Ki67+	 3964 42605
8749	0	0	Ki67+	 3965 42825
8750	0	0	Ki67+	 3968 42525
8751	0	0	Ki67+	 3968 42696
8752	0	0	Ki67+	 3968 42933
8753	0	0	Ki67+	 3968 43061
8754	0	0	Ki67+	 3972 42711
8755	0	0	Ki67+	 3973 42487
8756	0	0	Ki67+	 3976 42589
8757	0	0	Ki67+	 3976 43209
8758	0	0	Ki67+	 3977 42766
8759	0	0	Ki67+	 3978 42681
8760	0	0	Ki67+	 3978 43028
8761	0	0	Ki67+	 3978 43168
8762	0	0	Ki67+	 3979 42662
8763	0	0	Ki67+	 3979 42722
8764	0	0	Ki67+	 3979 42862
8765	0	0	Ki67+	 3980 42578
8766	0	0	Ki67+	 3980 43088
8767	0	0	Ki67+	 3981 42883
8768	0	0	Ki67+	 3981 43190
8769	0	0	Ki67+	 3982 42526
8770	0	0	Ki67+	 3983 43243
8771	0	0	Ki67+	 3987 42646
8772	0	0	Ki67+	 3987 43214
8773	0	0	Ki67+	 3990 43147
8774	0	0	Ki67+	 3991 42545
8775	0	0	Ki67+	 3991 42664
8776	0	0	Ki67+	 3995 42611
8777	0	0	Ki67+	 3996 43199
8778	0	0	Ki67+	 3997 43003
8779	0	0	Ki67+	 3998 43090
8780	0	0	Ki67+	 3999 42797
8781	0	0	Ki67+	 4000 42495
8782	0	0	Ki67+	 4000 43015
8783	0	0	Ki67+	 4001 43071
8784	0	0	Ki67+	 4004 43124
8785	0	0	Ki67+	 4005 43177
8786	0	0	Ki67+	 4007 42811
8787	0	0	Ki67+	 4007 42848
8788	0	0	Ki67+	 4009 42509
8789	0	0	Ki67+	 4010 43018
8790	0	0	Ki67+	 4011 42618
8791	0	0	Ki67+	 4011 43044
8792	0	0	Ki67+	 4012 42537
8793	0	0	Ki67+	 4012 42557
8794	0	0	Ki67+	 4012 43076
8795	0	0	Ki67+	 4013 42595
8796	0	0	Ki67+	 4014 42698
8797	0	0	Ki67+	 4015 43201
8798	0	0	Ki67+	 4017 42821
8799	0	0	Ki67+	 4018 42950
8800	0	0	Ki67+	 4020 42643
8801	0	0	Ki67+	 4021 42976
8802	0	0	Ki67+	 4022 42724
8803	0	0	Ki67+	 4022 42741
8804	0	0	Ki67+	 4025 42580
8805	0	0	Ki67+	 4026 43221
8806	0	0	Ki67+	 4028 43090
8807	0	0	Ki67+	 4030 43276
8808	0	0	Ki67+	 4032 42549
8809	0	0	Ki67+	 4032 42670
8810	0	0	Ki67+	 4032 43052
8811	0	0	Ki67+	 4032 43170
8812	0	0	Ki67+	 4032 43249
8813	0	0	Ki67+	 4033 43132
8814	0	0	Ki67+	 4035 43108
8815	0	0	Ki67+	 4036 42914
8816	0	0	Ki67+	 4037 42797
8817	0	0	Ki67+	 4038 42529
8818	0	0	Ki67+	 4039 42746
8819	0	0	Ki67+	 4039 42981
8820	0	0	Ki67+	 4041 42596
8821	0	0	Ki67+	 4041 42721
8822	0	0	Ki67+	 4042 42565
8823	0	0	Ki67+	 4043 42625
8824	0	0	Ki67+	 4045 43214
8825	0	0	Ki67+	 4046 43277
8826	0	0	Ki67+	 4047 42701
8827	0	0	Ki67+	 4047 42810
8828	0	0	Ki67+	 4048 43091
8829	0	0	Ki67+	 4049 43000
8830	0	0	Ki67+	 4050 42967
8831	0	0	Ki67+	 4058 43253
8832	0	0	Ki67+	 4060 43114
8833	0	0	Ki67+	 4061 42756
8834	0	0	Ki67+	 4061 42776
8835	0	0	Ki67+	 4061 42897
8836	0	0	Ki67+	 4063 42560
8837	0	0	Ki67+	 4064 43022
8838	0	0	Ki67+	 4067 42641
8839	0	0	Ki67+	 4068 42915
8840	0	0	Ki67+	 4068 42961
8841	0	0	Ki67+	 4068 43010
8842	0	0	Ki67+	 4068 43151
8843	0	0	Ki67+	 4069 42855
8844	0	0	Ki67+	 4069 43183
8845	0	0	Ki67+	 4070 42625
8846	0	0	Ki67+	 4077 42748
8847	0	0	Ki67+	 4078 42767
8848	0	0	Ki67+	 4078 43116
8849	0	0	Ki67+	 4081 42648
8850	0	0	Ki67+	 4084 42586
8851	0	0	Ki67+	 4085 42794
8852	0	0	Ki67+	 4086 42659
8853	0	0	Ki67+	 4086 42977
8854	0	0	Ki67+	 4087 42543
8855	0	0	Ki67+	 4087 42703
8856	0	0	Ki67+	 4087 42936
8857	0	0	Ki67+	 4088 43032
8858	0	0	Ki67+	 4089 42716
8859	0	0	Ki67+	 4089 43256
8860	0	0	Ki67+	 4092 42553
8861	0	0	Ki67+	 4095 43219
8862	0	0	Ki67+	 3297 43912
8863	0	0	Ki67+	 3299 43481
8864	0	0	Ki67+	 3300 43771
8865	0	0	Ki67+	 3304 43803
8866	0	0	Ki67+	 3311 43578
8867	0	0	Ki67+	 3311 43866
8868	0	0	Ki67+	 3312 43790
8869	0	0	Ki67+	 3313 43476
8870	0	0	Ki67+	 3313 43494
8871	0	0	Ki67+	 3314 43729
8872	0	0	Ki67+	 3315 43547
8873	0	0	Ki67+	 3320 43852
8874	0	0	Ki67+	 3323 43360
8875	0	0	Ki67+	 3323 43889
8876	0	0	Ki67+	 3324 43530
8877	0	0	Ki67+	 3325 43746
8878	0	0	Ki67+	 3326 43828
8879	0	0	Ki67+	 3327 43811
8880	0	0	Ki67+	 3327 43946
8881	0	0	Ki67+	 3328 43319
8882	0	0	Ki67+	 3330 43372
8883	0	0	Ki67+	 3331 43961
8884	0	0	Ki67+	 3332 43550
8885	0	0	Ki67+	 3333 43455
8886	0	0	Ki67+	 3336 43515
8887	0	0	Ki67+	 3337 43597
8888	0	0	Ki67+	 3338 43299
8889	0	0	Ki67+	 3339 43394
8890	0	0	Ki67+	 3340 43426
8891	0	0	Ki67+	 3343 43647
8892	0	0	Ki67+	 3347 43463
8893	0	0	Ki67+	 3354 43496
8894	0	0	Ki67+	 3354 43678
8895	0	0	Ki67+	 3355 43285
8896	0	0	Ki67+	 3357 43945
8897	0	0	Ki67+	 3358 43453
8898	0	0	Ki67+	 3358 43619
8899	0	0	Ki67+	 3359 43978
8900	0	0	Ki67+	 3367 43542
8901	0	0	Ki67+	 3369 44074
8902	0	0	Ki67+	 3371 44048
8903	0	0	Ki67+	 3374 43611
8904	0	0	Ki67+	 3375 43707
8905	0	0	Ki67+	 3377 43649
8906	0	0	Ki67+	 3377 43736
8907	0	0	Ki67+	 3385 43630
8908	0	0	Ki67+	 3386 43663
8909	0	0	Ki67+	 3388 44064
8910	0	0	Ki67+	 3389 43685
8911	0	0	Ki67+	 3393 43851
8912	0	0	Ki67+	 3394 43716
8913	0	0	Ki67+	 3394 43813
8914	0	0	Ki67+	 3399 43738
8915	0	0	Ki67+	 3399 43875
8916	0	0	Ki67+	 3408 43889
8917	0	0	Ki67+	 3409 43764
8918	0	0	Ki67+	 3413 43391
8919	0	0	Ki67+	 3415 43855
8920	0	0	Ki67+	 3418 43446
8921	0	0	Ki67+	 3419 43993
8922	0	0	Ki67+	 3420 43357
8923	0	0	Ki67+	 3422 43493
8924	0	0	Ki67+	 3423 44056
8925	0	0	Ki67+	 3425 43933
8926	0	0	Ki67+	 3426 43413
8927	0	0	Ki67+	 3428 43959
8928	0	0	Ki67+	 3430 43441
8929	0	0	Ki67+	 3432 43885
8930	0	0	Ki67+	 3435 43545
8931	0	0	Ki67+	 3436 43384
8932	0	0	Ki67+	 3437 43408
8933	0	0	Ki67+	 3438 43825
8934	0	0	Ki67+	 3439 43646
8935	0	0	Ki67+	 3440 43313
8936	0	0	Ki67+	 3442 43465
8937	0	0	Ki67+	 3443 43346
8938	0	0	Ki67+	 3443 43849
8939	0	0	Ki67+	 3443 43897
8940	0	0	Ki67+	 3444 43602
8941	0	0	Ki67+	 3444 44005
8942	0	0	Ki67+	 3447 43501
8943	0	0	Ki67+	 3448 43483
8944	0	0	Ki67+	 3448 43868
8945	0	0	Ki67+	 3448 43921
8946	0	0	Ki67+	 3448 44036
8947	0	0	Ki67+	 3450 43545
8948	0	0	Ki67+	 3451 43682
8949	0	0	Ki67+	 3454 43307
8950	0	0	Ki67+	 3455 43631
8951	0	0	Ki67+	 3455 43937
8952	0	0	Ki67+	 3455 44012
8953	0	0	Ki67+	 3456 43289
8954	0	0	Ki67+	 3461 43594
8955	0	0	Ki67+	 3463 43744
8956	0	0	Ki67+	 3464 43668
8957	0	0	Ki67+	 3470 43698
8958	0	0	Ki67+	 3472 43961
8959	0	0	Ki67+	 3475 43377
8960	0	0	Ki67+	 3475 43971
8961	0	0	Ki67+	 3475 44020
8962	0	0	Ki67+	 3476 43438
8963	0	0	Ki67+	 3477 44048
8964	0	0	Ki67+	 3477 44073
8965	0	0	Ki67+	 3479 43824
8966	0	0	Ki67+	 3481 43473
8967	0	0	Ki67+	 3481 43533
8968	0	0	Ki67+	 3483 43743
8969	0	0	Ki67+	 3484 43361
8970	0	0	Ki67+	 3486 43499
8971	0	0	Ki67+	 3488 43768
8972	0	0	Ki67+	 3490 43319
8973	0	0	Ki67+	 3490 43350
8974	0	0	Ki67+	 3495 43579
8975	0	0	Ki67+	 3497 43840
8976	0	0	Ki67+	 3498 43414
8977	0	0	Ki67+	 3498 43466
8978	0	0	Ki67+	 3498 43869
8979	0	0	Ki67+	 3500 43627
8980	0	0	Ki67+	 3502 43398
8981	0	0	Ki67+	 3502 43568
8982	0	0	Ki67+	 3503 43300
8983	0	0	Ki67+	 3505 43519
8984	0	0	Ki67+	 3509 43451
8985	0	0	Ki67+	 3514 43674
8986	0	0	Ki67+	 3516 43941
8987	0	0	Ki67+	 3518 43906
8988	0	0	Ki67+	 3519 43294
8989	0	0	Ki67+	 3519 43890
8990	0	0	Ki67+	 3521 43340
8991	0	0	Ki67+	 3522 43537
8992	0	0	Ki67+	 3523 43389
8993	0	0	Ki67+	 3523 43987
8994	0	0	Ki67+	 3526 43480
8995	0	0	Ki67+	 3527 43434
8996	0	0	Ki67+	 3527 43707
8997	0	0	Ki67+	 3528 43306
8998	0	0	Ki67+	 3528 43555
8999	0	0	Ki67+	 3530 43761
9000	0	0	Ki67+	 3530 43801
9001	0	0	Ki67+	 3533 43616
9002	0	0	Ki67+	 3535 43856
9003	0	0	Ki67+	 3536 43449
9004	0	0	Ki67+	 3537 43337
9005	0	0	Ki67+	 3537 43911
9006	0	0	Ki67+	 3543 43671
9007	0	0	Ki67+	 3543 43710
9008	0	0	Ki67+	 3545 43504
9009	0	0	Ki67+	 3546 43309
9010	0	0	Ki67+	 3547 43371
9011	0	0	Ki67+	 3547 43660
9012	0	0	Ki67+	 3547 44059
9013	0	0	Ki67+	 3548 43281
9014	0	0	Ki67+	 3548 43686
9015	0	0	Ki67+	 3550 43470
9016	0	0	Ki67+	 3550 43519
9017	0	0	Ki67+	 3553 43808
9018	0	0	Ki67+	 3554 43297
9019	0	0	Ki67+	 3554 43572
9020	0	0	Ki67+	 3556 43532
9021	0	0	Ki67+	 3556 43845
9022	0	0	Ki67+	 3557 43456
9023	0	0	Ki67+	 3558 43752
9024	0	0	Ki67+	 3558 43943
9025	0	0	Ki67+	 3563 44007
9026	0	0	Ki67+	 3565 43520
9027	0	0	Ki67+	 3565 43786
9028	0	0	Ki67+	 3565 43863
9029	0	0	Ki67+	 3565 43971
9030	0	0	Ki67+	 3566 43902
9031	0	0	Ki67+	 3568 43449
9032	0	0	Ki67+	 3568 43834
9033	0	0	Ki67+	 3569 43549
9034	0	0	Ki67+	 3572 43603
9035	0	0	Ki67+	 3572 44069
9036	0	0	Ki67+	 3575 43810
9037	0	0	Ki67+	 3576 43535
9038	0	0	Ki67+	 3577 43629
9039	0	0	Ki67+	 3578 43929
9040	0	0	Ki67+	 3579 43473
9041	0	0	Ki67+	 3580 43845
9042	0	0	Ki67+	 3581 43961
9043	0	0	Ki67+	 3582 44043
9044	0	0	Ki67+	 3583 43995
9045	0	0	Ki67+	 3587 43446
9046	0	0	Ki67+	 3589 43912
9047	0	0	Ki67+	 3591 43791
9048	0	0	Ki67+	 3592 43987
9049	0	0	Ki67+	 3593 43928
9050	0	0	Ki67+	 3602 43514
9051	0	0	Ki67+	 3602 43553
9052	0	0	Ki67+	 3602 43836
9053	0	0	Ki67+	 3603 43419
9054	0	0	Ki67+	 3603 44034
9055	0	0	Ki67+	 3605 44059
9056	0	0	Ki67+	 3608 43400
9057	0	0	Ki67+	 3613 43467
9058	0	0	Ki67+	 3613 43947
9059	0	0	Ki67+	 3615 43842
9060	0	0	Ki67+	 3616 43885
9061	0	0	Ki67+	 3616 43927
9062	0	0	Ki67+	 3618 43548
9063	0	0	Ki67+	 3619 43583
9064	0	0	Ki67+	 3623 43452
9065	0	0	Ki67+	 3623 43851
9066	0	0	Ki67+	 3624 43437
9067	0	0	Ki67+	 3633 43372
9068	0	0	Ki67+	 3633 43447
9069	0	0	Ki67+	 3636 43530
9070	0	0	Ki67+	 3641 43471
9071	0	0	Ki67+	 3642 43582
9072	0	0	Ki67+	 3647 43371
9073	0	0	Ki67+	 3648 43352
9074	0	0	Ki67+	 3648 43405
9075	0	0	Ki67+	 3649 43499
9076	0	0	Ki67+	 3651 43389
9077	0	0	Ki67+	 3654 43857
9078	0	0	Ki67+	 3657 43521
9079	0	0	Ki67+	 3660 43413
9080	0	0	Ki67+	 3661 43349
9081	0	0	Ki67+	 3666 43432
9082	0	0	Ki67+	 3669 43328
9083	0	0	Ki67+	 3681 43375
9084	0	0	Ki67+	 3687 43396
9085	0	0	Ki67+	 3691 43311
9086	0	0	Ki67+	 3691 43727
9087	0	0	Ki67+	 3697 43705
9088	0	0	Ki67+	 3698 43335
9089	0	0	Ki67+	 3708 43657
9090	0	0	Ki67+	 3709 43366
9091	0	0	Ki67+	 3715 43729
9092	0	0	Ki67+	 3722 43711
9093	0	0	Ki67+	 3731 43318
9094	0	0	Ki67+	 3738 43576
9095	0	0	Ki67+	 3738 43816
9096	0	0	Ki67+	 3739 43355
9097	0	0	Ki67+	 3741 43695
9098	0	0	Ki67+	 3744 43628
9099	0	0	Ki67+	 3747 43743
9100	0	0	Ki67+	 3748 43299
9101	0	0	Ki67+	 3752 43761
9102	0	0	Ki67+	 3753 44027
9103	0	0	Ki67+	 3754 43732
9104	0	0	Ki67+	 3755 44048
9105	0	0	Ki67+	 3757 43636
9106	0	0	Ki67+	 3759 43618
9107	0	0	Ki67+	 3759 43656
9108	0	0	Ki67+	 3759 43694
9109	0	0	Ki67+	 3764 43995
9110	0	0	Ki67+	 3765 43947
9111	0	0	Ki67+	 3770 43551
9112	0	0	Ki67+	 3770 43746
9113	0	0	Ki67+	 3774 44058
9114	0	0	Ki67+	 3775 44000
9115	0	0	Ki67+	 3777 43339
9116	0	0	Ki67+	 3777 43607
9117	0	0	Ki67+	 3777 43690
9118	0	0	Ki67+	 3779 43578
9119	0	0	Ki67+	 3783 43490
9120	0	0	Ki67+	 3785 44042
9121	0	0	Ki67+	 3785 44077
9122	0	0	Ki67+	 3787 43990
9123	0	0	Ki67+	 3790 43552
9124	0	0	Ki67+	 3790 43901
9125	0	0	Ki67+	 3796 43705
9126	0	0	Ki67+	 3799 43617
9127	0	0	Ki67+	 3801 43645
9128	0	0	Ki67+	 3801 44038
9129	0	0	Ki67+	 3803 43940
9130	0	0	Ki67+	 3804 43505
9131	0	0	Ki67+	 3805 43596
9132	0	0	Ki67+	 3806 43922
9133	0	0	Ki67+	 3807 43557
9134	0	0	Ki67+	 3808 43982
9135	0	0	Ki67+	 3809 43897
9136	0	0	Ki67+	 3812 43458
9137	0	0	Ki67+	 3812 43532
9138	0	0	Ki67+	 3813 43669
9139	0	0	Ki67+	 3817 43571
9140	0	0	Ki67+	 3818 43971
9141	0	0	Ki67+	 3821 43849
9142	0	0	Ki67+	 3822 43912
9143	0	0	Ki67+	 3823 43862
9144	0	0	Ki67+	 3823 44040
9145	0	0	Ki67+	 3824 44066
9146	0	0	Ki67+	 3827 43554
9147	0	0	Ki67+	 3827 44000
9148	0	0	Ki67+	 3830 43879
9149	0	0	Ki67+	 3831 43933
9150	0	0	Ki67+	 3831 44021
9151	0	0	Ki67+	 3834 43633
9152	0	0	Ki67+	 3835 43815
9153	0	0	Ki67+	 3835 43989
9154	0	0	Ki67+	 3836 43587
9155	0	0	Ki67+	 3838 43510
9156	0	0	Ki67+	 3839 43950
9157	0	0	Ki67+	 3841 43891
9158	0	0	Ki67+	 3842 43736
9159	0	0	Ki67+	 3842 44045
9160	0	0	Ki67+	 3843 43720
9161	0	0	Ki67+	 3843 43751
9162	0	0	Ki67+	 3844 43453
9163	0	0	Ki67+	 3845 43467
9164	0	0	Ki67+	 3847 44022
9165	0	0	Ki67+	 3851 43694
9166	0	0	Ki67+	 3853 43810
9167	0	0	Ki67+	 3854 43521
9168	0	0	Ki67+	 3857 43842
9169	0	0	Ki67+	 3859 43607
9170	0	0	Ki67+	 3859 43729
9171	0	0	Ki67+	 3861 43630
9172	0	0	Ki67+	 3862 43559
9173	0	0	Ki67+	 3865 44055
9174	0	0	Ki67+	 3866 43962
9175	0	0	Ki67+	 3867 43425
9176	0	0	Ki67+	 3867 43586
9177	0	0	Ki67+	 3868 44030
9178	0	0	Ki67+	 3869 43992
9179	0	0	Ki67+	 3870 43908
9180	0	0	Ki67+	 3871 44072
9181	0	0	Ki67+	 3872 43886
9182	0	0	Ki67+	 3874 43761
9183	0	0	Ki67+	 3874 43873
9184	0	0	Ki67+	 3875 43548
9185	0	0	Ki67+	 3875 43670
9186	0	0	Ki67+	 3876 43479
9187	0	0	Ki67+	 3876 43792
9188	0	0	Ki67+	 3879 43498
9189	0	0	Ki67+	 3880 43743
9190	0	0	Ki67+	 3881 43586
9191	0	0	Ki67+	 3881 43702
9192	0	0	Ki67+	 3884 43910
9193	0	0	Ki67+	 3886 43393
9194	0	0	Ki67+	 3887 43952
9195	0	0	Ki67+	 3888 44066
9196	0	0	Ki67+	 3889 43651
9197	0	0	Ki67+	 3889 43866
9198	0	0	Ki67+	 3890 43732
9199	0	0	Ki67+	 3891 44036
9200	0	0	Ki67+	 3893 43480
9201	0	0	Ki67+	 3893 43759
9202	0	0	Ki67+	 3894 43451
9203	0	0	Ki67+	 3894 43836
9204	0	0	Ki67+	 3895 43619
9205	0	0	Ki67+	 3899 43904
9206	0	0	Ki67+	 3901 43570
9207	0	0	Ki67+	 3902 43538
9208	0	0	Ki67+	 3903 43673
9209	0	0	Ki67+	 3904 43878
9210	0	0	Ki67+	 3905 43655
9211	0	0	Ki67+	 3909 43785
9212	0	0	Ki67+	 3910 43404
9213	0	0	Ki67+	 3911 43458
9214	0	0	Ki67+	 3912 43932
9215	0	0	Ki67+	 3913 43426
9216	0	0	Ki67+	 3914 43734
9217	0	0	Ki67+	 3914 43802
9218	0	0	Ki67+	 3920 43503
9219	0	0	Ki67+	 3923 43590
9220	0	0	Ki67+	 3923 43765
9221	0	0	Ki67+	 3924 43443
9222	0	0	Ki67+	 3924 43806
9223	0	0	Ki67+	 3925 43333
9224	0	0	Ki67+	 3928 43372
9225	0	0	Ki67+	 3929 43823
9226	0	0	Ki67+	 3930 43732
9227	0	0	Ki67+	 3933 43530
9228	0	0	Ki67+	 3935 43688
9229	0	0	Ki67+	 3937 43706
9230	0	0	Ki67+	 3938 43409
9231	0	0	Ki67+	 3939 43305
9232	0	0	Ki67+	 3939 43350
9233	0	0	Ki67+	 3941 43756
9234	0	0	Ki67+	 3945 43657
9235	0	0	Ki67+	 3946 43562
9236	0	0	Ki67+	 3948 43472
9237	0	0	Ki67+	 3951 43601
9238	0	0	Ki67+	 3951 43617
9239	0	0	Ki67+	 3953 43344
9240	0	0	Ki67+	 3956 43581
9241	0	0	Ki67+	 3959 43357
9242	0	0	Ki67+	 3963 43439
9243	0	0	Ki67+	 3978 43438
9244	0	0	Ki67+	 3980 44047
9245	0	0	Ki67+	 3982 43410
9246	0	0	Ki67+	 3985 43365
9247	0	0	Ki67+	 3986 43478
9248	0	0	Ki67+	 3987 43298
9249	0	0	Ki67+	 3990 43332
9250	0	0	Ki67+	 3991 43431
9251	0	0	Ki67+	 3991 43860
9252	0	0	Ki67+	 3994 44017
9253	0	0	Ki67+	 3996 43815
9254	0	0	Ki67+	 4000 43464
9255	0	0	Ki67+	 4009 43351
9256	0	0	Ki67+	 4020 43429
9257	0	0	Ki67+	 4022 43313
9258	0	0	Ki67+	 4027 43395
9259	0	0	Ki67+	 4041 43345
9260	0	0	Ki67+	 4042 43313
9261	0	0	Ki67+	 4066 44058
9262	0	0	Ki67+	 4090 44038
9263	0	0	Ki67+	 3297 44083
9264	0	0	Ki67+	 3297 44167
9265	0	0	Ki67+	 3298 44211
9266	0	0	Ki67+	 3301 44847
9267	0	0	Ki67+	 3302 44182
9268	0	0	Ki67+	 3303 44537
9269	0	0	Ki67+	 3304 44868
9270	0	0	Ki67+	 3305 44402
9271	0	0	Ki67+	 3308 44287
9272	0	0	Ki67+	 3308 44315
9273	0	0	Ki67+	 3313 44769
9274	0	0	Ki67+	 3316 44381
9275	0	0	Ki67+	 3317 44360
9276	0	0	Ki67+	 3318 44858
9277	0	0	Ki67+	 3319 44258
9278	0	0	Ki67+	 3320 44713
9279	0	0	Ki67+	 3323 44872
9280	0	0	Ki67+	 3332 44615
9281	0	0	Ki67+	 3334 44337
9282	0	0	Ki67+	 3338 44651
9283	0	0	Ki67+	 3341 44414
9284	0	0	Ki67+	 3342 44594
9285	0	0	Ki67+	 3344 44575
9286	0	0	Ki67+	 3345 44864
9287	0	0	Ki67+	 3346 44393
9288	0	0	Ki67+	 3346 44450
9289	0	0	Ki67+	 3346 44743
9290	0	0	Ki67+	 3347 44301
9291	0	0	Ki67+	 3351 44490
9292	0	0	Ki67+	 3357 44208
9293	0	0	Ki67+	 3357 44642
9294	0	0	Ki67+	 3358 44375
9295	0	0	Ki67+	 3359 44719
9296	0	0	Ki67+	 3360 44127
9297	0	0	Ki67+	 3360 44571
9298	0	0	Ki67+	 3360 44831
9299	0	0	Ki67+	 3360 44874
9300	0	0	Ki67+	 3363 44850
9301	0	0	Ki67+	 3365 44669
9302	0	0	Ki67+	 3367 44232
9303	0	0	Ki67+	 3367 44705
9304	0	0	Ki67+	 3370 44466
9305	0	0	Ki67+	 3371 44617
9306	0	0	Ki67+	 3373 44171
9307	0	0	Ki67+	 3375 44110
9308	0	0	Ki67+	 3377 44143
9309	0	0	Ki67+	 3379 44259
9310	0	0	Ki67+	 3381 44184
9311	0	0	Ki67+	 3385 44306
9312	0	0	Ki67+	 3385 44831
9313	0	0	Ki67+	 3386 44815
9314	0	0	Ki67+	 3388 44509
9315	0	0	Ki67+	 3388 44686
9316	0	0	Ki67+	 3390 44319
9317	0	0	Ki67+	 3390 44850
9318	0	0	Ki67+	 3392 44350
9319	0	0	Ki67+	 3392 44532
9320	0	0	Ki67+	 3394 44677
9321	0	0	Ki67+	 3398 44374
9322	0	0	Ki67+	 3401 44144
9323	0	0	Ki67+	 3401 44390
9324	0	0	Ki67+	 3403 44587
9325	0	0	Ki67+	 3404 44191
9326	0	0	Ki67+	 3404 44255
9327	0	0	Ki67+	 3405 44458
9328	0	0	Ki67+	 3406 44268
9329	0	0	Ki67+	 3410 44289
9330	0	0	Ki67+	 3411 44368
9331	0	0	Ki67+	 3413 44823
9332	0	0	Ki67+	 3415 44235
9333	0	0	Ki67+	 3418 44480
9334	0	0	Ki67+	 3419 44198
9335	0	0	Ki67+	 3420 44566
9336	0	0	Ki67+	 3425 44529
9337	0	0	Ki67+	 3426 44303
9338	0	0	Ki67+	 3427 44335
9339	0	0	Ki67+	 3427 44346
9340	0	0	Ki67+	 3427 44410
9341	0	0	Ki67+	 3431 44595
9342	0	0	Ki67+	 3433 44260
9343	0	0	Ki67+	 3433 44400
9344	0	0	Ki67+	 3433 44443
9345	0	0	Ki67+	 3435 44793
9346	0	0	Ki67+	 3435 44816
9347	0	0	Ki67+	 3436 44231
9348	0	0	Ki67+	 3438 44092
9349	0	0	Ki67+	 3441 44148
9350	0	0	Ki67+	 3447 44261
9351	0	0	Ki67+	 3448 44086
9352	0	0	Ki67+	 3448 44274
9353	0	0	Ki67+	 3449 44791
9354	0	0	Ki67+	 3450 44801
9355	0	0	Ki67+	 3451 44354
9356	0	0	Ki67+	 3451 44464
9357	0	0	Ki67+	 3452 44139
9358	0	0	Ki67+	 3452 44171
9359	0	0	Ki67+	 3454 44220
9360	0	0	Ki67+	 3456 44210
9361	0	0	Ki67+	 3457 44241
9362	0	0	Ki67+	 3457 44307
9363	0	0	Ki67+	 3459 44827
9364	0	0	Ki67+	 3460 44325
9365	0	0	Ki67+	 3464 44423
9366	0	0	Ki67+	 3466 44790
9367	0	0	Ki67+	 3469 44303
9368	0	0	Ki67+	 3471 44527
9369	0	0	Ki67+	 3471 44771
9370	0	0	Ki67+	 3473 44123
9371	0	0	Ki67+	 3475 44875
9372	0	0	Ki67+	 3478 44813
9373	0	0	Ki67+	 3479 44264
9374	0	0	Ki67+	 3479 44347
9375	0	0	Ki67+	 3479 44379
9376	0	0	Ki67+	 3480 44166
9377	0	0	Ki67+	 3480 44495
9378	0	0	Ki67+	 3482 44292
9379	0	0	Ki67+	 3489 44218
9380	0	0	Ki67+	 3490 44861
9381	0	0	Ki67+	 3491 44410
9382	0	0	Ki67+	 3491 44459
9383	0	0	Ki67+	 3492 44106
9384	0	0	Ki67+	 3493 44757
9385	0	0	Ki67+	 3496 44131
9386	0	0	Ki67+	 3496 44236
9387	0	0	Ki67+	 3497 44328
9388	0	0	Ki67+	 3498 44374
9389	0	0	Ki67+	 3498 44831
9390	0	0	Ki67+	 3504 44796
9391	0	0	Ki67+	 3505 44463
9392	0	0	Ki67+	 3511 44723
9393	0	0	Ki67+	 3512 44742
9394	0	0	Ki67+	 3514 44759
9395	0	0	Ki67+	 3518 44828
9396	0	0	Ki67+	 3522 44164
9397	0	0	Ki67+	 3522 44744
9398	0	0	Ki67+	 3526 44185
9399	0	0	Ki67+	 3528 44224
9400	0	0	Ki67+	 3530 44305
9401	0	0	Ki67+	 3532 44260
9402	0	0	Ki67+	 3533 44122
9403	0	0	Ki67+	 3534 44095
9404	0	0	Ki67+	 3534 44107
9405	0	0	Ki67+	 3534 44366
9406	0	0	Ki67+	 3534 44382
9407	0	0	Ki67+	 3536 44848
9408	0	0	Ki67+	 3540 44147
9409	0	0	Ki67+	 3540 44805
9410	0	0	Ki67+	 3542 44728
9411	0	0	Ki67+	 3543 44786
9412	0	0	Ki67+	 3547 44330
9413	0	0	Ki67+	 3552 44134
9414	0	0	Ki67+	 3553 44222
9415	0	0	Ki67+	 3553 44604
9416	0	0	Ki67+	 3553 44730
9417	0	0	Ki67+	 3554 44654
9418	0	0	Ki67+	 3556 44255
9419	0	0	Ki67+	 3557 44623
9420	0	0	Ki67+	 3559 44089
9421	0	0	Ki67+	 3559 44288
9422	0	0	Ki67+	 3559 44762
9423	0	0	Ki67+	 3562 44474
9424	0	0	Ki67+	 3563 44108
9425	0	0	Ki67+	 3563 44702
9426	0	0	Ki67+	 3565 44149
9427	0	0	Ki67+	 3565 44672
9428	0	0	Ki67+	 3567 44180
9429	0	0	Ki67+	 3569 44540
9430	0	0	Ki67+	 3571 44653
9431	0	0	Ki67+	 3572 44572
9432	0	0	Ki67+	 3574 44591
9433	0	0	Ki67+	 3576 44493
9434	0	0	Ki67+	 3578 44619
9435	0	0	Ki67+	 3584 44740
9436	0	0	Ki67+	 3590 44400
9437	0	0	Ki67+	 3591 44717
9438	0	0	Ki67+	 3595 44472
9439	0	0	Ki67+	 3601 44373
9440	0	0	Ki67+	 3601 44655
9441	0	0	Ki67+	 3601 44860
9442	0	0	Ki67+	 3602 44428
9443	0	0	Ki67+	 3606 44339
9444	0	0	Ki67+	 3608 44694
9445	0	0	Ki67+	 3610 44573
9446	0	0	Ki67+	 3612 44510
9447	0	0	Ki67+	 3614 44545
9448	0	0	Ki67+	 3619 44314
9449	0	0	Ki67+	 3620 44362
9450	0	0	Ki67+	 3622 44402
9451	0	0	Ki67+	 3631 44862
9452	0	0	Ki67+	 3633 44355
9453	0	0	Ki67+	 3633 44450
9454	0	0	Ki67+	 3634 44473
9455	0	0	Ki67+	 3636 44286
9456	0	0	Ki67+	 3638 44502
9457	0	0	Ki67+	 3642 44245
9458	0	0	Ki67+	 3646 44278
9459	0	0	Ki67+	 3646 44400
9460	0	0	Ki67+	 3650 44328
9461	0	0	Ki67+	 3657 44866
9462	0	0	Ki67+	 3659 44304
9463	0	0	Ki67+	 3662 44277
9464	0	0	Ki67+	 3670 44852
9465	0	0	Ki67+	 3683 44233
9466	0	0	Ki67+	 3694 44596
9467	0	0	Ki67+	 3701 44857
9468	0	0	Ki67+	 3703 44429
9469	0	0	Ki67+	 3703 44698
9470	0	0	Ki67+	 3704 44846
9471	0	0	Ki67+	 3705 44395
9472	0	0	Ki67+	 3714 44563
9473	0	0	Ki67+	 3715 44658
9474	0	0	Ki67+	 3719 44736
9475	0	0	Ki67+	 3721 44627
9476	0	0	Ki67+	 3721 44823
9477	0	0	Ki67+	 3731 44657
9478	0	0	Ki67+	 3732 44526
9479	0	0	Ki67+	 3732 44605
9480	0	0	Ki67+	 3732 44717
9481	0	0	Ki67+	 3732 44745
9482	0	0	Ki67+	 3733 44553
9483	0	0	Ki67+	 3735 44448
9484	0	0	Ki67+	 3736 44380
9485	0	0	Ki67+	 3737 44847
9486	0	0	Ki67+	 3740 44687
9487	0	0	Ki67+	 3742 44822
9488	0	0	Ki67+	 3743 44328
9489	0	0	Ki67+	 3744 44491
9490	0	0	Ki67+	 3745 44734
9491	0	0	Ki67+	 3745 44769
9492	0	0	Ki67+	 3746 44302
9493	0	0	Ki67+	 3746 44521
9494	0	0	Ki67+	 3747 44280
9495	0	0	Ki67+	 3748 44635
9496	0	0	Ki67+	 3751 44240
9497	0	0	Ki67+	 3752 44612
9498	0	0	Ki67+	 3753 44596
9499	0	0	Ki67+	 3754 44558
9500	0	0	Ki67+	 3756 44344
9501	0	0	Ki67+	 3756 44404
9502	0	0	Ki67+	 3756 44726
9503	0	0	Ki67+	 3757 44796
9504	0	0	Ki67+	 3758 44694
9505	0	0	Ki67+	 3759 44361
9506	0	0	Ki67+	 3759 44570
9507	0	0	Ki67+	 3759 44679
9508	0	0	Ki67+	 3762 44664
9509	0	0	Ki67+	 3762 44828
9510	0	0	Ki67+	 3763 44094
9511	0	0	Ki67+	 3764 44302
9512	0	0	Ki67+	 3765 44166
9513	0	0	Ki67+	 3765 44278
9514	0	0	Ki67+	 3765 44631
9515	0	0	Ki67+	 3769 44376
9516	0	0	Ki67+	 3769 44599
9517	0	0	Ki67+	 3772 44138
9518	0	0	Ki67+	 3772 44434
9519	0	0	Ki67+	 3772 44467
9520	0	0	Ki67+	 3773 44729
9521	0	0	Ki67+	 3774 44394
9522	0	0	Ki67+	 3775 44694
9523	0	0	Ki67+	 3776 44219
9524	0	0	Ki67+	 3777 44409
9525	0	0	Ki67+	 3777 44535
9526	0	0	Ki67+	 3778 44242
9527	0	0	Ki67+	 3778 44610
9528	0	0	Ki67+	 3782 44462
9529	0	0	Ki67+	 3782 44587
9530	0	0	Ki67+	 3782 44712
9531	0	0	Ki67+	 3782 44765
9532	0	0	Ki67+	 3782 44797
9533	0	0	Ki67+	 3783 44818
9534	0	0	Ki67+	 3784 44625
9535	0	0	Ki67+	 3784 44780
9536	0	0	Ki67+	 3785 44567
9537	0	0	Ki67+	 3787 44348
9538	0	0	Ki67+	 3792 44548
9539	0	0	Ki67+	 3793 44648
9540	0	0	Ki67+	 3794 44291
9541	0	0	Ki67+	 3795 44454
9542	0	0	Ki67+	 3796 44395
9543	0	0	Ki67+	 3796 44507
9544	0	0	Ki67+	 3798 44107
9545	0	0	Ki67+	 3798 44156
9546	0	0	Ki67+	 3798 44489
9547	0	0	Ki67+	 3801 44262
9548	0	0	Ki67+	 3802 44590
9549	0	0	Ki67+	 3803 44318
9550	0	0	Ki67+	 3803 44367
9551	0	0	Ki67+	 3804 44131
9552	0	0	Ki67+	 3805 44332
9553	0	0	Ki67+	 3805 44464
9554	0	0	Ki67+	 3809 44229
9555	0	0	Ki67+	 3815 44102
9556	0	0	Ki67+	 3817 44212
9557	0	0	Ki67+	 3818 44466
9558	0	0	Ki67+	 3820 44153
9559	0	0	Ki67+	 3820 44284
9560	0	0	Ki67+	 3820 44315
9561	0	0	Ki67+	 3822 44172
9562	0	0	Ki67+	 3825 44423
9563	0	0	Ki67+	 3828 44133
9564	0	0	Ki67+	 3828 44333
9565	0	0	Ki67+	 3831 44230
9566	0	0	Ki67+	 3832 44114
9567	0	0	Ki67+	 3832 44391
9568	0	0	Ki67+	 3840 44210
9569	0	0	Ki67+	 3841 44272
9570	0	0	Ki67+	 3844 44090
9571	0	0	Ki67+	 3844 44172
9572	0	0	Ki67+	 3853 44134
9573	0	0	Ki67+	 3862 44159
9574	0	0	Ki67+	 3867 44545
9575	0	0	Ki67+	 3869 44708
9576	0	0	Ki67+	 3874 44112
9577	0	0	Ki67+	 3875 44092
9578	0	0	Ki67+	 3876 44776
9579	0	0	Ki67+	 3887 44575
9580	0	0	Ki67+	 3903 44372
9581	0	0	Ki67+	 3930 44270
9582	0	0	Ki67+	 3932 44324
9583	0	0	Ki67+	 3939 44191
9584	0	0	Ki67+	 3985 44721
9585	0	0	Ki67+	 3985 44865
9586	0	0	Ki67+	 3991 44847
9587	0	0	Ki67+	 4012 44870
9588	0	0	Ki67+	 4020 44785
9589	0	0	Ki67+	 4027 44115
9590	0	0	Ki67+	 4029 44811
9591	0	0	Ki67+	 4038 44490
9592	0	0	Ki67+	 4042 44841
9593	0	0	Ki67+	 4048 44367
9594	0	0	Ki67+	 4048 44827
9595	0	0	Ki67+	 4050 44246
9596	0	0	Ki67+	 4051 44786
9597	0	0	Ki67+	 4056 44723
9598	0	0	Ki67+	 4058 44855
9599	0	0	Ki67+	 4062 44272
9600	0	0	Ki67+	 4065 44689
9601	0	0	Ki67+	 4072 44765
9602	0	0	Ki67+	 4077 44368
9603	0	0	Ki67+	 4087 44637
9604	0	0	Ki67+	 4088 44717
9605	0	0	Ki67+	 4090 44653
9606	0	0	Ki67+	 4095 44742
9607	0	0	Ki67+	 3297 44998
9608	0	0	Ki67+	 3300 44898
9609	0	0	Ki67+	 3301 44964
9610	0	0	Ki67+	 3306 45105
9611	0	0	Ki67+	 3308 45040
9612	0	0	Ki67+	 3312 45254
9613	0	0	Ki67+	 3314 44966
9614	0	0	Ki67+	 3316 45024
9615	0	0	Ki67+	 3321 45184
9616	0	0	Ki67+	 3328 45220
9617	0	0	Ki67+	 3329 45063
9618	0	0	Ki67+	 3332 45024
9619	0	0	Ki67+	 3333 44997
9620	0	0	Ki67+	 3338 44984
9621	0	0	Ki67+	 3339 45205
9622	0	0	Ki67+	 3340 44886
9623	0	0	Ki67+	 3341 45009
9624	0	0	Ki67+	 3343 45166
9625	0	0	Ki67+	 3345 45249
9626	0	0	Ki67+	 3348 45185
9627	0	0	Ki67+	 3354 45341
9628	0	0	Ki67+	 3357 44994
9629	0	0	Ki67+	 3357 45211
9630	0	0	Ki67+	 3358 45014
9631	0	0	Ki67+	 3364 44979
9632	0	0	Ki67+	 3367 45043
9633	0	0	Ki67+	 3375 45205
9634	0	0	Ki67+	 3379 45162
9635	0	0	Ki67+	 3381 45302
9636	0	0	Ki67+	 3385 45183
9637	0	0	Ki67+	 3387 44964
9638	0	0	Ki67+	 3387 44994
9639	0	0	Ki67+	 3395 45068
9640	0	0	Ki67+	 3397 44976
9641	0	0	Ki67+	 3397 45028
9642	0	0	Ki67+	 3398 45168
9643	0	0	Ki67+	 3401 45127
9644	0	0	Ki67+	 3409 45062
9645	0	0	Ki67+	 3414 45006
9646	0	0	Ki67+	 3416 45222
9647	0	0	Ki67+	 3417 45105
9648	0	0	Ki67+	 3425 45029
9649	0	0	Ki67+	 3427 45046
9650	0	0	Ki67+	 3428 45081
9651	0	0	Ki67+	 3438 45342
9652	0	0	Ki67+	 3440 44916
9653	0	0	Ki67+	 3440 45217
9654	0	0	Ki67+	 3440 45312
9655	0	0	Ki67+	 3449 45077
9656	0	0	Ki67+	 3450 45174
9657	0	0	Ki67+	 3453 45141
9658	0	0	Ki67+	 3458 44982
9659	0	0	Ki67+	 3459 45037
9660	0	0	Ki67+	 3462 44881
9661	0	0	Ki67+	 3465 44901
9662	0	0	Ki67+	 3467 44942
9663	0	0	Ki67+	 3470 45095
9664	0	0	Ki67+	 3470 45189
9665	0	0	Ki67+	 3472 44930
9666	0	0	Ki67+	 3477 45134
9667	0	0	Ki67+	 3487 45344
9668	0	0	Ki67+	 3492 45262
9669	0	0	Ki67+	 3495 44902
9670	0	0	Ki67+	 3495 45174
9671	0	0	Ki67+	 3500 44955
9672	0	0	Ki67+	 3504 44929
9673	0	0	Ki67+	 3515 44960
9674	0	0	Ki67+	 3515 45030
9675	0	0	Ki67+	 3520 44912
9676	0	0	Ki67+	 3521 45204
9677	0	0	Ki67+	 3536 45185
9678	0	0	Ki67+	 3541 44936
9679	0	0	Ki67+	 3542 44916
9680	0	0	Ki67+	 3550 45160
9681	0	0	Ki67+	 3558 44993
9682	0	0	Ki67+	 3569 44908
9683	0	0	Ki67+	 3582 45257
9684	0	0	Ki67+	 3607 44889
9685	0	0	Ki67+	 3612 45231
9686	0	0	Ki67+	 3631 45147
9687	0	0	Ki67+	 3643 45304
9688	0	0	Ki67+	 3653 45188
9689	0	0	Ki67+	 3660 45370
9690	0	0	Ki67+	 3661 44899
9691	0	0	Ki67+	 3676 45355
9692	0	0	Ki67+	 3684 45040
9693	0	0	Ki67+	 3704 45091
9694	0	0	Ki67+	 3710 45417
9695	0	0	Ki67+	 3713 45437
9696	0	0	Ki67+	 3736 45093
9697	0	0	Ki67+	 3738 45276
9698	0	0	Ki67+	 3742 45394
9699	0	0	Ki67+	 3775 45492
9700	0	0	Ki67+	 3813 44891
9701	0	0	Ki67+	 3817 45245
9702	0	0	Ki67+	 3822 45339
9703	0	0	Ki67+	 3843 45439
9704	0	0	Ki67+	 3845 45464
9705	0	0	Ki67+	 3849 45495
9706	0	0	Ki67+	 3851 45411
9707	0	0	Ki67+	 3861 45369
9708	0	0	Ki67+	 3867 44915
9709	0	0	Ki67+	 3869 45439
9710	0	0	Ki67+	 3871 45493
9711	0	0	Ki67+	 3874 45373
9712	0	0	Ki67+	 3875 45464
9713	0	0	Ki67+	 3880 45476
9714	0	0	Ki67+	 3887 45341
9715	0	0	Ki67+	 3889 45387
9716	0	0	Ki67+	 3893 45472
9717	0	0	Ki67+	 3894 45236
9718	0	0	Ki67+	 3895 45164
9719	0	0	Ki67+	 3896 45189
9720	0	0	Ki67+	 3897 45415
9721	0	0	Ki67+	 3900 45303
9722	0	0	Ki67+	 3901 45455
9723	0	0	Ki67+	 3903 45254
9724	0	0	Ki67+	 3909 45218
9725	0	0	Ki67+	 3910 45185
9726	0	0	Ki67+	 3915 45135
9727	0	0	Ki67+	 3916 45269
9728	0	0	Ki67+	 3917 45471
9729	0	0	Ki67+	 3918 44928
9730	0	0	Ki67+	 3918 45037
9731	0	0	Ki67+	 3920 45397
9732	0	0	Ki67+	 3922 45327
9733	0	0	Ki67+	 3923 45248
9734	0	0	Ki67+	 3923 45437
9735	0	0	Ki67+	 3926 45026
9736	0	0	Ki67+	 3926 45120
9737	0	0	Ki67+	 3927 45360
9738	0	0	Ki67+	 3928 45167
9739	0	0	Ki67+	 3939 45382
9740	0	0	Ki67+	 3941 45117
9741	0	0	Ki67+	 3941 45142
9742	0	0	Ki67+	 3949 45408
9743	0	0	Ki67+	 3951 45133
9744	0	0	Ki67+	 3957 45472
9745	0	0	Ki67+	 3958 45451
9746	0	0	Ki67+	 3959 45431
9747	0	0	Ki67+	 3960 45402
9748	0	0	Ki67+	 3966 45095
9749	0	0	Ki67+	 3966 45125
9750	0	0	Ki67+	 3970 45237
9751	0	0	Ki67+	 3971 44996
9752	0	0	Ki67+	 3975 45332
9753	0	0	Ki67+	 3980 44952
9754	0	0	Ki67+	 3980 45379
9755	0	0	Ki67+	 3980 45447
9756	0	0	Ki67+	 3982 44900
9757	0	0	Ki67+	 3982 45087
9758	0	0	Ki67+	 3982 45110
9759	0	0	Ki67+	 3983 45420
9760	0	0	Ki67+	 3986 44927
9761	0	0	Ki67+	 3990 44979
9762	0	0	Ki67+	 3992 45039
9763	0	0	Ki67+	 3997 44894
9764	0	0	Ki67+	 3999 45365
9765	0	0	Ki67+	 4002 45028
9766	0	0	Ki67+	 4005 45054
9767	0	0	Ki67+	 4006 45073
9768	0	0	Ki67+	 4009 45000
9769	0	0	Ki67+	 4013 45100
9770	0	0	Ki67+	 4013 45463
9771	0	0	Ki67+	 4016 45016
9772	0	0	Ki67+	 4017 45063
9773	0	0	Ki67+	 4025 45126
9774	0	0	Ki67+	 4028 44892
9775	0	0	Ki67+	 4035 45445
9776	0	0	Ki67+	 4036 44903
9777	0	0	Ki67+	 4037 45089
9778	0	0	Ki67+	 4041 45118
9779	0	0	Ki67+	 4045 45223
9780	0	0	Ki67+	 4050 45470
9781	0	0	Ki67+	 4052 45197
9782	0	0	Ki67+	 4056 45255
9783	0	0	Ki67+	 4056 45436
9784	0	0	Ki67+	 4069 44891
9785	0	0	Ki67+	 4072 44941
9786	0	0	Ki67+	 4075 45465
9787	0	0	Ki67+	 4076 45095
9788	0	0	Ki67+	 4084 44902
9789	0	0	Ki67+	 4085 45118
9790	0	0	Ki67+	 4085 45210
9791	0	0	Ki67+	 4087 44926
9792	0	0	Ki67+	 4094 45250
9793	0	0	Ki67+	 4240 38225
9794	0	0	Ki67+	 4279 37941
9795	0	0	Ki67+	 4301 38326
9796	0	0	Ki67+	 4404 38140
9797	0	0	Ki67+	 4437 38303
9798	0	0	Ki67+	 4445 38523
9799	0	0	Ki67+	 4459 38324
9800	0	0	Ki67+	 4464 38289
9801	0	0	Ki67+	 4477 38335
9802	0	0	Ki67+	 4513 38430
9803	0	0	Ki67+	 4544 38511
9804	0	0	Ki67+	 4102 38820
9805	0	0	Ki67+	 4132 38862
9806	0	0	Ki67+	 4133 39002
9807	0	0	Ki67+	 4136 38990
9808	0	0	Ki67+	 4198 39255
9809	0	0	Ki67+	 4254 38684
9810	0	0	Ki67+	 4270 39281
9811	0	0	Ki67+	 4274 39088
9812	0	0	Ki67+	 4283 38637
9813	0	0	Ki67+	 4332 38894
9814	0	0	Ki67+	 4390 39268
9815	0	0	Ki67+	 4399 39244
9816	0	0	Ki67+	 4412 39258
9817	0	0	Ki67+	 4435 39357
9818	0	0	Ki67+	 4440 39170
9819	0	0	Ki67+	 4444 39236
9820	0	0	Ki67+	 4447 38847
9821	0	0	Ki67+	 4473 38709
9822	0	0	Ki67+	 4480 39338
9823	0	0	Ki67+	 4482 38958
9824	0	0	Ki67+	 4493 39304
9825	0	0	Ki67+	 4584 39069
9826	0	0	Ki67+	 4620 39252
9827	0	0	Ki67+	 4626 39116
9828	0	0	Ki67+	 4626 39171
9829	0	0	Ki67+	 4667 39017
9830	0	0	Ki67+	 4680 38666
9831	0	0	Ki67+	 4689 38983
9832	0	0	Ki67+	 4707 39302
9833	0	0	Ki67+	 4735 39220
9834	0	0	Ki67+	 4752 38595
9835	0	0	Ki67+	 4757 38891
9836	0	0	Ki67+	 4775 39169
9837	0	0	Ki67+	 4778 38657
9838	0	0	Ki67+	 4818 39243
9839	0	0	Ki67+	 4819 39083
9840	0	0	Ki67+	 4820 38874
9841	0	0	Ki67+	 4822 38726
9842	0	0	Ki67+	 4828 39109
9843	0	0	Ki67+	 4843 39222
9844	0	0	Ki67+	 4854 39338
9845	0	0	Ki67+	 4886 39098
9846	0	0	Ki67+	 4105 39658
9847	0	0	Ki67+	 4118 39706
9848	0	0	Ki67+	 4183 39928
9849	0	0	Ki67+	 4231 40079
9850	0	0	Ki67+	 4246 40015
9851	0	0	Ki67+	 4249 39990
9852	0	0	Ki67+	 4250 39979
9853	0	0	Ki67+	 4279 40040
9854	0	0	Ki67+	 4284 40024
9855	0	0	Ki67+	 4292 39619
9856	0	0	Ki67+	 4299 39860
9857	0	0	Ki67+	 4299 40122
9858	0	0	Ki67+	 4305 39819
9859	0	0	Ki67+	 4307 39901
9860	0	0	Ki67+	 4310 39947
9861	0	0	Ki67+	 4315 39991
9862	0	0	Ki67+	 4316 40021
9863	0	0	Ki67+	 4320 39795
9864	0	0	Ki67+	 4324 40063
9865	0	0	Ki67+	 4328 39773
9866	0	0	Ki67+	 4328 40100
9867	0	0	Ki67+	 4328 40130
9868	0	0	Ki67+	 4331 40140
9869	0	0	Ki67+	 4334 40019
9870	0	0	Ki67+	 4337 39757
9871	0	0	Ki67+	 4343 39737
9872	0	0	Ki67+	 4346 40109
9873	0	0	Ki67+	 4349 40066
9874	0	0	Ki67+	 4358 39819
9875	0	0	Ki67+	 4359 39684
9876	0	0	Ki67+	 4360 39911
9877	0	0	Ki67+	 4363 40121
9878	0	0	Ki67+	 4364 39828
9879	0	0	Ki67+	 4367 39705
9880	0	0	Ki67+	 4374 40121
9881	0	0	Ki67+	 4375 39592
9882	0	0	Ki67+	 4378 39628
9883	0	0	Ki67+	 4378 39672
9884	0	0	Ki67+	 4381 39608
9885	0	0	Ki67+	 4391 39638
9886	0	0	Ki67+	 4398 39610
9887	0	0	Ki67+	 4400 39451
9888	0	0	Ki67+	 4401 39573
9889	0	0	Ki67+	 4404 39555
9890	0	0	Ki67+	 4407 39536
9891	0	0	Ki67+	 4407 39586
9892	0	0	Ki67+	 4408 39371
9893	0	0	Ki67+	 4408 39402
9894	0	0	Ki67+	 4413 39493
9895	0	0	Ki67+	 4416 39423
9896	0	0	Ki67+	 4426 39445
9897	0	0	Ki67+	 4437 39415
9898	0	0	Ki67+	 4486 39668
9899	0	0	Ki67+	 4486 40011
9900	0	0	Ki67+	 4492 39626
9901	0	0	Ki67+	 4497 40109
9902	0	0	Ki67+	 4511 39680
9903	0	0	Ki67+	 4515 39622
9904	0	0	Ki67+	 4515 40034
9905	0	0	Ki67+	 4516 40068
9906	0	0	Ki67+	 4518 40016
9907	0	0	Ki67+	 4519 39449
9908	0	0	Ki67+	 4520 39419
9909	0	0	Ki67+	 4521 39756
9910	0	0	Ki67+	 4525 39608
9911	0	0	Ki67+	 4526 39494
9912	0	0	Ki67+	 4526 40157
9913	0	0	Ki67+	 4527 39570
9914	0	0	Ki67+	 4529 39659
9915	0	0	Ki67+	 4530 39623
9916	0	0	Ki67+	 4531 39836
9917	0	0	Ki67+	 4536 39708
9918	0	0	Ki67+	 4539 39686
9919	0	0	Ki67+	 4539 39753
9920	0	0	Ki67+	 4543 39772
9921	0	0	Ki67+	 4549 39421
9922	0	0	Ki67+	 4552 40103
9923	0	0	Ki67+	 4553 39642
9924	0	0	Ki67+	 4553 39749
9925	0	0	Ki67+	 4553 40076
9926	0	0	Ki67+	 4554 39396
9927	0	0	Ki67+	 4554 40122
9928	0	0	Ki67+	 4559 40155
9929	0	0	Ki67+	 4563 39925
9930	0	0	Ki67+	 4564 40054
9931	0	0	Ki67+	 4567 40066
9932	0	0	Ki67+	 4567 40110
9933	0	0	Ki67+	 4567 40123
9934	0	0	Ki67+	 4570 39860
9935	0	0	Ki67+	 4574 39934
9936	0	0	Ki67+	 4576 39910
9937	0	0	Ki67+	 4576 40138
9938	0	0	Ki67+	 4580 40150
9939	0	0	Ki67+	 4588 40091
9940	0	0	Ki67+	 4619 39584
9941	0	0	Ki67+	 4630 39363
9942	0	0	Ki67+	 4657 39842
9943	0	0	Ki67+	 4659 39693
9944	0	0	Ki67+	 4665 39818
9945	0	0	Ki67+	 4667 39651
9946	0	0	Ki67+	 4700 39901
9947	0	0	Ki67+	 4702 39580
9948	0	0	Ki67+	 4708 39463
9949	0	0	Ki67+	 4708 39811
9950	0	0	Ki67+	 4712 40121
9951	0	0	Ki67+	 4713 39694
9952	0	0	Ki67+	 4729 39696
9953	0	0	Ki67+	 4752 39999
9954	0	0	Ki67+	 4759 39852
9955	0	0	Ki67+	 4760 39477
9956	0	0	Ki67+	 4761 39529
9957	0	0	Ki67+	 4778 39558
9958	0	0	Ki67+	 4785 39663
9959	0	0	Ki67+	 4798 39515
9960	0	0	Ki67+	 4806 39370
9961	0	0	Ki67+	 4818 39928
9962	0	0	Ki67+	 4822 39408
9963	0	0	Ki67+	 4822 39604
9964	0	0	Ki67+	 4822 39666
9965	0	0	Ki67+	 4822 39990
9966	0	0	Ki67+	 4822 40030
9967	0	0	Ki67+	 4823 39622
9968	0	0	Ki67+	 4823 39949
9969	0	0	Ki67+	 4825 39874
9970	0	0	Ki67+	 4825 39916
9971	0	0	Ki67+	 4829 39940
9972	0	0	Ki67+	 4830 40103
9973	0	0	Ki67+	 4831 40000
9974	0	0	Ki67+	 4833 39809
9975	0	0	Ki67+	 4836 39831
9976	0	0	Ki67+	 4837 39856
9977	0	0	Ki67+	 4842 39890
9978	0	0	Ki67+	 4842 40070
9979	0	0	Ki67+	 4842 40084
9980	0	0	Ki67+	 4843 40147
9981	0	0	Ki67+	 4845 39777
9982	0	0	Ki67+	 4845 39823
9983	0	0	Ki67+	 4847 39978
9984	0	0	Ki67+	 4847 40032
9985	0	0	Ki67+	 4848 40116
9986	0	0	Ki67+	 4854 39651
9987	0	0	Ki67+	 4856 39578
9988	0	0	Ki67+	 4861 39404
9989	0	0	Ki67+	 4865 39691
9990	0	0	Ki67+	 4866 39637
9991	0	0	Ki67+	 4866 39676
9992	0	0	Ki67+	 4872 40088
9993	0	0	Ki67+	 4875 39617
9994	0	0	Ki67+	 4877 40025
9995	0	0	Ki67+	 4883 39584
9996	0	0	Ki67+	 4885 39545
9997	0	0	Ki67+	 4886 39643
9998	0	0	Ki67+	 4886 39980
9999	0	0	Ki67+	 4893 39964
10000	0	0	Ki67+	 4103 40600
10001	0	0	Ki67+	 4141 40828
10002	0	0	Ki67+	 4161 40806
10003	0	0	Ki67+	 4163 40432
10004	0	0	Ki67+	 4172 40449
10005	0	0	Ki67+	 4204 40895
10006	0	0	Ki67+	 4222 40791
10007	0	0	Ki67+	 4224 40275
10008	0	0	Ki67+	 4262 40304
10009	0	0	Ki67+	 4263 40473
10010	0	0	Ki67+	 4269 40510
10011	0	0	Ki67+	 4273 40211
10012	0	0	Ki67+	 4275 40365
10013	0	0	Ki67+	 4288 40169
10014	0	0	Ki67+	 4290 40387
10015	0	0	Ki67+	 4302 40420
10016	0	0	Ki67+	 4302 40673
10017	0	0	Ki67+	 4308 40391
10018	0	0	Ki67+	 4313 40853
10019	0	0	Ki67+	 4316 40489
10020	0	0	Ki67+	 4320 40441
10021	0	0	Ki67+	 4326 40413
10022	0	0	Ki67+	 4332 40446
10023	0	0	Ki67+	 4334 40536
10024	0	0	Ki67+	 4336 40417
10025	0	0	Ki67+	 4337 40473
10026	0	0	Ki67+	 4341 40588
10027	0	0	Ki67+	 4346 40526
10028	0	0	Ki67+	 4350 40708
10029	0	0	Ki67+	 4352 40556
10030	0	0	Ki67+	 4353 40687
10031	0	0	Ki67+	 4354 40516
10032	0	0	Ki67+	 4355 40573
10033	0	0	Ki67+	 4355 40615
10034	0	0	Ki67+	 4356 40471
10035	0	0	Ki67+	 4365 40720
10036	0	0	Ki67+	 4366 40949
10037	0	0	Ki67+	 4368 40798
10038	0	0	Ki67+	 4369 40668
10039	0	0	Ki67+	 4370 40762
10040	0	0	Ki67+	 4372 40532
10041	0	0	Ki67+	 4373 40589
10042	0	0	Ki67+	 4374 40616
10043	0	0	Ki67+	 4381 40783
10044	0	0	Ki67+	 4383 40561
10045	0	0	Ki67+	 4386 40824
10046	0	0	Ki67+	 4387 40532
10047	0	0	Ki67+	 4388 40700
10048	0	0	Ki67+	 4390 40602
10049	0	0	Ki67+	 4392 40739
10050	0	0	Ki67+	 4396 40684
10051	0	0	Ki67+	 4398 40512
10052	0	0	Ki67+	 4398 40622
10053	0	0	Ki67+	 4398 40890
10054	0	0	Ki67+	 4399 40640
10055	0	0	Ki67+	 4401 40593
10056	0	0	Ki67+	 4404 40769
10057	0	0	Ki67+	 4409 40717
10058	0	0	Ki67+	 4410 40661
10059	0	0	Ki67+	 4411 40546
10060	0	0	Ki67+	 4411 40578
10061	0	0	Ki67+	 4412 40782
10062	0	0	Ki67+	 4413 40689
10063	0	0	Ki67+	 4414 40519
10064	0	0	Ki67+	 4419 40479
10065	0	0	Ki67+	 4419 40565
10066	0	0	Ki67+	 4419 40766
10067	0	0	Ki67+	 4419 40942
10068	0	0	Ki67+	 4420 40590
10069	0	0	Ki67+	 4420 40812
10070	0	0	Ki67+	 4421 40889
10071	0	0	Ki67+	 4422 40913
10072	0	0	Ki67+	 4429 40848
10073	0	0	Ki67+	 4430 40401
10074	0	0	Ki67+	 4430 40807
10075	0	0	Ki67+	 4432 40470
10076	0	0	Ki67+	 4434 40746
10077	0	0	Ki67+	 4435 40606
10078	0	0	Ki67+	 4437 40502
10079	0	0	Ki67+	 4442 40632
10080	0	0	Ki67+	 4443 40656
10081	0	0	Ki67+	 4445 40541
10082	0	0	Ki67+	 4447 40886
10083	0	0	Ki67+	 4448 40867
10084	0	0	Ki67+	 4450 40561
10085	0	0	Ki67+	 4451 40772
10086	0	0	Ki67+	 4451 40920
10087	0	0	Ki67+	 4453 40437
10088	0	0	Ki67+	 4453 40946
10089	0	0	Ki67+	 4455 40575
10090	0	0	Ki67+	 4457 40813
10091	0	0	Ki67+	 4460 40481
10092	0	0	Ki67+	 4461 40830
10093	0	0	Ki67+	 4463 40854
10094	0	0	Ki67+	 4465 40525
10095	0	0	Ki67+	 4465 40769
10096	0	0	Ki67+	 4466 40958
10097	0	0	Ki67+	 4468 40717
10098	0	0	Ki67+	 4468 40898
10099	0	0	Ki67+	 4470 40566
10100	0	0	Ki67+	 4470 40631
10101	0	0	Ki67+	 4471 40586
10102	0	0	Ki67+	 4472 40610
10103	0	0	Ki67+	 4473 40874
10104	0	0	Ki67+	 4475 40808
10105	0	0	Ki67+	 4479 40548
10106	0	0	Ki67+	 4479 40753
10107	0	0	Ki67+	 4480 40631
10108	0	0	Ki67+	 4480 40922
10109	0	0	Ki67+	 4484 40518
10110	0	0	Ki67+	 4489 40483
10111	0	0	Ki67+	 4489 40679
10112	0	0	Ki67+	 4489 40820
10113	0	0	Ki67+	 4493 40950
10114	0	0	Ki67+	 4494 40840
10115	0	0	Ki67+	 4498 40767
10116	0	0	Ki67+	 4505 40901
10117	0	0	Ki67+	 4506 40613
10118	0	0	Ki67+	 4506 40775
10119	0	0	Ki67+	 4507 40865
10120	0	0	Ki67+	 4513 40842
10121	0	0	Ki67+	 4517 40743
10122	0	0	Ki67+	 4518 40798
10123	0	0	Ki67+	 4519 40928
10124	0	0	Ki67+	 4522 40194
10125	0	0	Ki67+	 4522 40651
10126	0	0	Ki67+	 4523 40779
10127	0	0	Ki67+	 4523 40897
10128	0	0	Ki67+	 4524 40880
10129	0	0	Ki67+	 4525 40951
10130	0	0	Ki67+	 4528 40861
10131	0	0	Ki67+	 4529 40918
10132	0	0	Ki67+	 4531 40816
10133	0	0	Ki67+	 4545 40760
10134	0	0	Ki67+	 4547 40913
10135	0	0	Ki67+	 4548 40940
10136	0	0	Ki67+	 4553 40925
10137	0	0	Ki67+	 4556 40237
10138	0	0	Ki67+	 4558 40850
10139	0	0	Ki67+	 4558 40958
10140	0	0	Ki67+	 4560 40901
10141	0	0	Ki67+	 4561 40814
10142	0	0	Ki67+	 4562 40775
10143	0	0	Ki67+	 4563 40794
10144	0	0	Ki67+	 4563 40877
10145	0	0	Ki67+	 4564 40187
10146	0	0	Ki67+	 4565 40729
10147	0	0	Ki67+	 4572 40202
10148	0	0	Ki67+	 4576 40855
10149	0	0	Ki67+	 4579 40832
10150	0	0	Ki67+	 4580 40758
10151	0	0	Ki67+	 4583 40233
10152	0	0	Ki67+	 4585 40354
10153	0	0	Ki67+	 4585 40920
10154	0	0	Ki67+	 4586 40170
10155	0	0	Ki67+	 4592 40389
10156	0	0	Ki67+	 4593 40811
10157	0	0	Ki67+	 4594 40243
10158	0	0	Ki67+	 4596 40610
10159	0	0	Ki67+	 4596 40945
10160	0	0	Ki67+	 4603 40397
10161	0	0	Ki67+	 4604 40182
10162	0	0	Ki67+	 4605 40861
10163	0	0	Ki67+	 4606 40283
10164	0	0	Ki67+	 4607 40712
10165	0	0	Ki67+	 4607 40901
10166	0	0	Ki67+	 4608 40197
10167	0	0	Ki67+	 4608 40269
10168	0	0	Ki67+	 4609 40333
10169	0	0	Ki67+	 4611 40207
10170	0	0	Ki67+	 4612 40363
10171	0	0	Ki67+	 4612 40660
10172	0	0	Ki67+	 4612 40725
10173	0	0	Ki67+	 4614 40546
10174	0	0	Ki67+	 4615 40758
10175	0	0	Ki67+	 4616 40239
10176	0	0	Ki67+	 4618 40603
10177	0	0	Ki67+	 4619 40646
10178	0	0	Ki67+	 4619 40887
10179	0	0	Ki67+	 4620 40558
10180	0	0	Ki67+	 4620 40920
10181	0	0	Ki67+	 4625 40678
10182	0	0	Ki67+	 4627 40402
10183	0	0	Ki67+	 4635 40905
10184	0	0	Ki67+	 4642 40585
10185	0	0	Ki67+	 4643 40953
10186	0	0	Ki67+	 4646 40930
10187	0	0	Ki67+	 4652 40852
10188	0	0	Ki67+	 4653 40654
10189	0	0	Ki67+	 4653 40789
10190	0	0	Ki67+	 4656 40937
10191	0	0	Ki67+	 4659 40447
10192	0	0	Ki67+	 4660 40702
10193	0	0	Ki67+	 4670 40920
10194	0	0	Ki67+	 4671 40385
10195	0	0	Ki67+	 4671 40632
10196	0	0	Ki67+	 4672 40587
10197	0	0	Ki67+	 4675 40861
10198	0	0	Ki67+	 4675 40901
10199	0	0	Ki67+	 4677 40686
10200	0	0	Ki67+	 4684 40551
10201	0	0	Ki67+	 4688 40809
10202	0	0	Ki67+	 4688 40870
10203	0	0	Ki67+	 4690 40849
10204	0	0	Ki67+	 4694 40508
10205	0	0	Ki67+	 4695 40729
10206	0	0	Ki67+	 4695 40777
10207	0	0	Ki67+	 4698 40955
10208	0	0	Ki67+	 4699 40541
10209	0	0	Ki67+	 4699 40672
10210	0	0	Ki67+	 4699 40842
10211	0	0	Ki67+	 4703 40609
10212	0	0	Ki67+	 4705 40826
10213	0	0	Ki67+	 4706 40595
10214	0	0	Ki67+	 4707 40214
10215	0	0	Ki67+	 4708 40751
10216	0	0	Ki67+	 4710 40565
10217	0	0	Ki67+	 4710 40722
10218	0	0	Ki67+	 4710 40780
10219	0	0	Ki67+	 4711 40545
10220	0	0	Ki67+	 4715 40800
10221	0	0	Ki67+	 4717 40943
10222	0	0	Ki67+	 4718 40737
10223	0	0	Ki67+	 4720 40888
10224	0	0	Ki67+	 4721 40915
10225	0	0	Ki67+	 4725 40364
10226	0	0	Ki67+	 4725 40489
10227	0	0	Ki67+	 4726 40855
10228	0	0	Ki67+	 4727 40800
10229	0	0	Ki67+	 4729 40314
10230	0	0	Ki67+	 4731 40611
10231	0	0	Ki67+	 4733 40684
10232	0	0	Ki67+	 4735 40905
10233	0	0	Ki67+	 4736 40717
10234	0	0	Ki67+	 4737 40247
10235	0	0	Ki67+	 4737 40699
10236	0	0	Ki67+	 4737 40781
10237	0	0	Ki67+	 4738 40818
10238	0	0	Ki67+	 4741 40535
10239	0	0	Ki67+	 4741 40942
10240	0	0	Ki67+	 4744 40444
10241	0	0	Ki67+	 4744 40467
10242	0	0	Ki67+	 4745 40256
10243	0	0	Ki67+	 4748 40673
10244	0	0	Ki67+	 4748 40929
10245	0	0	Ki67+	 4751 40752
10246	0	0	Ki67+	 4751 40820
10247	0	0	Ki67+	 4755 40586
10248	0	0	Ki67+	 4755 40840
10249	0	0	Ki67+	 4756 40691
10250	0	0	Ki67+	 4758 40428
10251	0	0	Ki67+	 4758 40662
10252	0	0	Ki67+	 4759 40623
10253	0	0	Ki67+	 4764 40446
10254	0	0	Ki67+	 4764 40738
10255	0	0	Ki67+	 4765 40786
10256	0	0	Ki67+	 4769 40545
10257	0	0	Ki67+	 4769 40937
10258	0	0	Ki67+	 4770 40349
10259	0	0	Ki67+	 4772 40434
10260	0	0	Ki67+	 4774 40492
10261	0	0	Ki67+	 4777 40764
10262	0	0	Ki67+	 4779 40582
10263	0	0	Ki67+	 4781 40712
10264	0	0	Ki67+	 4785 40907
10265	0	0	Ki67+	 4791 40425
10266	0	0	Ki67+	 4791 40446
10267	0	0	Ki67+	 4791 40677
10268	0	0	Ki67+	 4792 40458
10269	0	0	Ki67+	 4792 40664
10270	0	0	Ki67+	 4794 40389
10271	0	0	Ki67+	 4795 40375
10272	0	0	Ki67+	 4795 40533
10273	0	0	Ki67+	 4795 40634
10274	0	0	Ki67+	 4800 40564
10275	0	0	Ki67+	 4804 40601
10276	0	0	Ki67+	 4807 40814
10277	0	0	Ki67+	 4810 40573
10278	0	0	Ki67+	 4812 40324
10279	0	0	Ki67+	 4812 40845
10280	0	0	Ki67+	 4813 40927
10281	0	0	Ki67+	 4817 40347
10282	0	0	Ki67+	 4817 40557
10283	0	0	Ki67+	 4819 40533
10284	0	0	Ki67+	 4823 40401
10285	0	0	Ki67+	 4824 40597
10286	0	0	Ki67+	 4825 40293
10287	0	0	Ki67+	 4825 40449
10288	0	0	Ki67+	 4825 40897
10289	0	0	Ki67+	 4827 40857
10290	0	0	Ki67+	 4829 40934
10291	0	0	Ki67+	 4830 40522
10292	0	0	Ki67+	 4830 40794
10293	0	0	Ki67+	 4831 40178
10294	0	0	Ki67+	 4832 40354
10295	0	0	Ki67+	 4832 40955
10296	0	0	Ki67+	 4833 40236
10297	0	0	Ki67+	 4835 40494
10298	0	0	Ki67+	 4835 40552
10299	0	0	Ki67+	 4836 40210
10300	0	0	Ki67+	 4837 40733
10301	0	0	Ki67+	 4837 40802
10302	0	0	Ki67+	 4841 40277
10303	0	0	Ki67+	 4841 40706
10304	0	0	Ki67+	 4844 40907
10305	0	0	Ki67+	 4845 40896
10306	0	0	Ki67+	 4846 40450
10307	0	0	Ki67+	 4847 40180
10308	0	0	Ki67+	 4847 40758
10309	0	0	Ki67+	 4848 40660
10310	0	0	Ki67+	 4849 40855
10311	0	0	Ki67+	 4852 40265
10312	0	0	Ki67+	 4853 40229
10313	0	0	Ki67+	 4854 40584
10314	0	0	Ki67+	 4855 40821
10315	0	0	Ki67+	 4857 40252
10316	0	0	Ki67+	 4858 40784
10317	0	0	Ki67+	 4860 40306
10318	0	0	Ki67+	 4860 40876
10319	0	0	Ki67+	 4861 40378
10320	0	0	Ki67+	 4861 40401
10321	0	0	Ki67+	 4867 40750
10322	0	0	Ki67+	 4872 40843
10323	0	0	Ki67+	 4875 40284
10324	0	0	Ki67+	 4877 40726
10325	0	0	Ki67+	 4883 40395
10326	0	0	Ki67+	 4885 40331
10327	0	0	Ki67+	 4885 40434
10328	0	0	Ki67+	 4886 40536
10329	0	0	Ki67+	 4886 40817
10330	0	0	Ki67+	 4887 40518
10331	0	0	Ki67+	 4890 40372
10332	0	0	Ki67+	 4894 40213
10333	0	0	Ki67+	 4099 41185
10334	0	0	Ki67+	 4099 41666
10335	0	0	Ki67+	 4101 41388
10336	0	0	Ki67+	 4102 41329
10337	0	0	Ki67+	 4105 41490
10338	0	0	Ki67+	 4105 41677
10339	0	0	Ki67+	 4106 41419
10340	0	0	Ki67+	 4108 41456
10341	0	0	Ki67+	 4109 41620
10342	0	0	Ki67+	 4115 41112
10343	0	0	Ki67+	 4116 41343
10344	0	0	Ki67+	 4118 41533
10345	0	0	Ki67+	 4120 41577
10346	0	0	Ki67+	 4124 41153
10347	0	0	Ki67+	 4129 41122
10348	0	0	Ki67+	 4129 41382
10349	0	0	Ki67+	 4130 41273
10350	0	0	Ki67+	 4132 41749
10351	0	0	Ki67+	 4135 41501
10352	0	0	Ki67+	 4136 41217
10353	0	0	Ki67+	 4137 41708
10354	0	0	Ki67+	 4138 41473
10355	0	0	Ki67+	 4138 41595
10356	0	0	Ki67+	 4139 41339
10357	0	0	Ki67+	 4139 41733
10358	0	0	Ki67+	 4143 41145
10359	0	0	Ki67+	 4145 41457
10360	0	0	Ki67+	 4149 41314
10361	0	0	Ki67+	 4152 41758
10362	0	0	Ki67+	 4153 41363
10363	0	0	Ki67+	 4158 41416
10364	0	0	Ki67+	 4161 41293
10365	0	0	Ki67+	 4162 41374
10366	0	0	Ki67+	 4164 41128
10367	0	0	Ki67+	 4168 41256
10368	0	0	Ki67+	 4168 41330
10369	0	0	Ki67+	 4168 41721
10370	0	0	Ki67+	 4169 41742
10371	0	0	Ki67+	 4175 41285
10372	0	0	Ki67+	 4177 41139
10373	0	0	Ki67+	 4177 41373
10374	0	0	Ki67+	 4178 41601
10375	0	0	Ki67+	 4180 41299
10376	0	0	Ki67+	 4182 41082
10377	0	0	Ki67+	 4184 41117
10378	0	0	Ki67+	 4185 41342
10379	0	0	Ki67+	 4186 41264
10380	0	0	Ki67+	 4187 41387
10381	0	0	Ki67+	 4188 41332
10382	0	0	Ki67+	 4188 41363
10383	0	0	Ki67+	 4188 41708
10384	0	0	Ki67+	 4193 41230
10385	0	0	Ki67+	 4198 41165
10386	0	0	Ki67+	 4200 41081
10387	0	0	Ki67+	 4200 41302
10388	0	0	Ki67+	 4205 41208
10389	0	0	Ki67+	 4205 41260
10390	0	0	Ki67+	 4206 41720
10391	0	0	Ki67+	 4207 41190
10392	0	0	Ki67+	 4209 41068
10393	0	0	Ki67+	 4220 41100
10394	0	0	Ki67+	 4224 41646
10395	0	0	Ki67+	 4225 41014
10396	0	0	Ki67+	 4225 41228
10397	0	0	Ki67+	 4226 41556
10398	0	0	Ki67+	 4226 41685
10399	0	0	Ki67+	 4227 41601
10400	0	0	Ki67+	 4228 41147
10401	0	0	Ki67+	 4229 41213
10402	0	0	Ki67+	 4230 41174
10403	0	0	Ki67+	 4232 41039
10404	0	0	Ki67+	 4232 41716
10405	0	0	Ki67+	 4233 41086
10406	0	0	Ki67+	 4236 41733
10407	0	0	Ki67+	 4238 41097
10408	0	0	Ki67+	 4240 41699
10409	0	0	Ki67+	 4241 41632
10410	0	0	Ki67+	 4242 41531
10411	0	0	Ki67+	 4244 41130
10412	0	0	Ki67+	 4246 41142
10413	0	0	Ki67+	 4248 41165
10414	0	0	Ki67+	 4249 41332
10415	0	0	Ki67+	 4249 41619
10416	0	0	Ki67+	 4250 41312
10417	0	0	Ki67+	 4250 41651
10418	0	0	Ki67+	 4251 41586
10419	0	0	Ki67+	 4252 41511
10420	0	0	Ki67+	 4254 41667
10421	0	0	Ki67+	 4255 41565
10422	0	0	Ki67+	 4258 41197
10423	0	0	Ki67+	 4268 41599
10424	0	0	Ki67+	 4270 41561
10425	0	0	Ki67+	 4271 41218
10426	0	0	Ki67+	 4271 41626
10427	0	0	Ki67+	 4273 41428
10428	0	0	Ki67+	 4279 41478
10429	0	0	Ki67+	 4282 41541
10430	0	0	Ki67+	 4285 41571
10431	0	0	Ki67+	 4286 41457
10432	0	0	Ki67+	 4289 41172
10433	0	0	Ki67+	 4291 41352
10434	0	0	Ki67+	 4292 41415
10435	0	0	Ki67+	 4294 41516
10436	0	0	Ki67+	 4297 41145
10437	0	0	Ki67+	 4298 41433
10438	0	0	Ki67+	 4300 41113
10439	0	0	Ki67+	 4303 41382
10440	0	0	Ki67+	 4304 41549
10441	0	0	Ki67+	 4305 41293
10442	0	0	Ki67+	 4306 41081
10443	0	0	Ki67+	 4306 41360
10444	0	0	Ki67+	 4313 41315
10445	0	0	Ki67+	 4316 41416
10446	0	0	Ki67+	 4320 41379
10447	0	0	Ki67+	 4320 41482
10448	0	0	Ki67+	 4324 41155
10449	0	0	Ki67+	 4325 41516
10450	0	0	Ki67+	 4330 41450
10451	0	0	Ki67+	 4332 41276
10452	0	0	Ki67+	 4335 41418
10453	0	0	Ki67+	 4337 41257
10454	0	0	Ki67+	 4337 41385
10455	0	0	Ki67+	 4339 41443
10456	0	0	Ki67+	 4341 41350
10457	0	0	Ki67+	 4345 41319
10458	0	0	Ki67+	 4347 41431
10459	0	0	Ki67+	 4353 41326
10460	0	0	Ki67+	 4354 41272
10461	0	0	Ki67+	 4357 41295
10462	0	0	Ki67+	 4363 41201
10463	0	0	Ki67+	 4365 41403
10464	0	0	Ki67+	 4369 41225
10465	0	0	Ki67+	 4372 41238
10466	0	0	Ki67+	 4375 41481
10467	0	0	Ki67+	 4376 41384
10468	0	0	Ki67+	 4383 41082
10469	0	0	Ki67+	 4383 41317
10470	0	0	Ki67+	 4386 40998
10471	0	0	Ki67+	 4386 41355
10472	0	0	Ki67+	 4390 41428
10473	0	0	Ki67+	 4394 41126
10474	0	0	Ki67+	 4394 41241
10475	0	0	Ki67+	 4395 41394
10476	0	0	Ki67+	 4396 40972
10477	0	0	Ki67+	 4398 41113
10478	0	0	Ki67+	 4399 41014
10479	0	0	Ki67+	 4400 41180
10480	0	0	Ki67+	 4401 41055
10481	0	0	Ki67+	 4405 41086
10482	0	0	Ki67+	 4408 41064
10483	0	0	Ki67+	 4409 41123
10484	0	0	Ki67+	 4413 41245
10485	0	0	Ki67+	 4415 41003
10486	0	0	Ki67+	 4418 40984
10487	0	0	Ki67+	 4418 41198
10488	0	0	Ki67+	 4420 41160
10489	0	0	Ki67+	 4422 41443
10490	0	0	Ki67+	 4424 41030
10491	0	0	Ki67+	 4424 41423
10492	0	0	Ki67+	 4425 41127
10493	0	0	Ki67+	 4430 41060
10494	0	0	Ki67+	 4430 41179
10495	0	0	Ki67+	 4430 41734
10496	0	0	Ki67+	 4431 41038
10497	0	0	Ki67+	 4431 41578
10498	0	0	Ki67+	 4433 40991
10499	0	0	Ki67+	 4434 41684
10500	0	0	Ki67+	 4435 41463
10501	0	0	Ki67+	 4444 41177
10502	0	0	Ki67+	 4444 41438
10503	0	0	Ki67+	 4444 41741
10504	0	0	Ki67+	 4446 41156
10505	0	0	Ki67+	 4448 41712
10506	0	0	Ki67+	 4449 41010
10507	0	0	Ki67+	 4450 41076
10508	0	0	Ki67+	 4450 41595
10509	0	0	Ki67+	 4452 41630
10510	0	0	Ki67+	 4455 41663
10511	0	0	Ki67+	 4456 41684
10512	0	0	Ki67+	 4460 41016
10513	0	0	Ki67+	 4461 41502
10514	0	0	Ki67+	 4462 41129
10515	0	0	Ki67+	 4463 41152
10516	0	0	Ki67+	 4463 41417
10517	0	0	Ki67+	 4463 41439
10518	0	0	Ki67+	 4463 41539
10519	0	0	Ki67+	 4464 41582
10520	0	0	Ki67+	 4464 41621
10521	0	0	Ki67+	 4466 41746
10522	0	0	Ki67+	 4467 41732
10523	0	0	Ki67+	 4468 40996
10524	0	0	Ki67+	 4470 41354
10525	0	0	Ki67+	 4471 41034
10526	0	0	Ki67+	 4472 41204
10527	0	0	Ki67+	 4473 41106
10528	0	0	Ki67+	 4473 41694
10529	0	0	Ki67+	 4474 40985
10530	0	0	Ki67+	 4474 41272
10531	0	0	Ki67+	 4476 41634
10532	0	0	Ki67+	 4476 41659
10533	0	0	Ki67+	 4477 41713
10534	0	0	Ki67+	 4478 41173
10535	0	0	Ki67+	 4479 41123
10536	0	0	Ki67+	 4479 41610
10537	0	0	Ki67+	 4482 41047
10538	0	0	Ki67+	 4485 40996
10539	0	0	Ki67+	 4485 41591
10540	0	0	Ki67+	 4486 41156
10541	0	0	Ki67+	 4486 41186
10542	0	0	Ki67+	 4486 41382
10543	0	0	Ki67+	 4489 40968
10544	0	0	Ki67+	 4489 41572
10545	0	0	Ki67+	 4490 41431
10546	0	0	Ki67+	 4491 41258
10547	0	0	Ki67+	 4492 41502
10548	0	0	Ki67+	 4493 41089
10549	0	0	Ki67+	 4493 41474
10550	0	0	Ki67+	 4495 41548
10551	0	0	Ki67+	 4497 41334
10552	0	0	Ki67+	 4497 41453
10553	0	0	Ki67+	 4498 41356
10554	0	0	Ki67+	 4499 41004
10555	0	0	Ki67+	 4500 41032
10556	0	0	Ki67+	 4502 41221
10557	0	0	Ki67+	 4502 41489
10558	0	0	Ki67+	 4506 41070
10559	0	0	Ki67+	 4507 40987
10560	0	0	Ki67+	 4507 41178
10561	0	0	Ki67+	 4509 41589
10562	0	0	Ki67+	 4511 41102
10563	0	0	Ki67+	 4512 41203
10564	0	0	Ki67+	 4515 41043
10565	0	0	Ki67+	 4519 41499
10566	0	0	Ki67+	 4520 40989
10567	0	0	Ki67+	 4520 41010
10568	0	0	Ki67+	 4520 41132
10569	0	0	Ki67+	 4520 41149
10570	0	0	Ki67+	 4526 41527
10571	0	0	Ki67+	 4528 41167
10572	0	0	Ki67+	 4528 41459
10573	0	0	Ki67+	 4529 41002
10574	0	0	Ki67+	 4530 40973
10575	0	0	Ki67+	 4533 41753
10576	0	0	Ki67+	 4534 41554
10577	0	0	Ki67+	 4537 41117
10578	0	0	Ki67+	 4537 41139
10579	0	0	Ki67+	 4537 41378
10580	0	0	Ki67+	 4537 41412
10581	0	0	Ki67+	 4537 41494
10582	0	0	Ki67+	 4539 41071
10583	0	0	Ki67+	 4542 41439
10584	0	0	Ki67+	 4542 41580
10585	0	0	Ki67+	 4545 41054
10586	0	0	Ki67+	 4546 41482
10587	0	0	Ki67+	 4547 41603
10588	0	0	Ki67+	 4547 41711
10589	0	0	Ki67+	 4548 41521
10590	0	0	Ki67+	 4548 41549
10591	0	0	Ki67+	 4550 41366
10592	0	0	Ki67+	 4551 41408
10593	0	0	Ki67+	 4551 41700
10594	0	0	Ki67+	 4552 40996
10595	0	0	Ki67+	 4552 41749
10596	0	0	Ki67+	 4556 41575
10597	0	0	Ki67+	 4559 41679
10598	0	0	Ki67+	 4559 41734
10599	0	0	Ki67+	 4560 40977
10600	0	0	Ki67+	 4560 41355
10601	0	0	Ki67+	 4560 41476
10602	0	0	Ki67+	 4561 41634
10603	0	0	Ki67+	 4563 41016
10604	0	0	Ki67+	 4563 41321
10605	0	0	Ki67+	 4565 41341
10606	0	0	Ki67+	 4565 41393
10607	0	0	Ki67+	 4565 41708
10608	0	0	Ki67+	 4566 41594
10609	0	0	Ki67+	 4568 41420
10610	0	0	Ki67+	 4572 41560
10611	0	0	Ki67+	 4574 41623
10612	0	0	Ki67+	 4574 41683
10613	0	0	Ki67+	 4581 41450
10614	0	0	Ki67+	 4583 40979
10615	0	0	Ki67+	 4584 41242
10616	0	0	Ki67+	 4584 41318
10617	0	0	Ki67+	 4584 41507
10618	0	0	Ki67+	 4585 41298
10619	0	0	Ki67+	 4586 41388
10620	0	0	Ki67+	 4586 41474
10621	0	0	Ki67+	 4587 41535
10622	0	0	Ki67+	 4587 41758
10623	0	0	Ki67+	 4592 41372
10624	0	0	Ki67+	 4593 40997
10625	0	0	Ki67+	 4593 41280
10626	0	0	Ki67+	 4595 41442
10627	0	0	Ki67+	 4599 41510
10628	0	0	Ki67+	 4600 41294
10629	0	0	Ki67+	 4600 41310
10630	0	0	Ki67+	 4600 41559
10631	0	0	Ki67+	 4602 41211
10632	0	0	Ki67+	 4603 41665
10633	0	0	Ki67+	 4605 41366
10634	0	0	Ki67+	 4608 41335
10635	0	0	Ki67+	 4608 41467
10636	0	0	Ki67+	 4611 41385
10637	0	0	Ki67+	 4611 41694
10638	0	0	Ki67+	 4613 41252
10639	0	0	Ki67+	 4616 41415
10640	0	0	Ki67+	 4618 41374
10641	0	0	Ki67+	 4619 41439
10642	0	0	Ki67+	 4619 41601
10643	0	0	Ki67+	 4621 41264
10644	0	0	Ki67+	 4621 41302
10645	0	0	Ki67+	 4624 41040
10646	0	0	Ki67+	 4626 41466
10647	0	0	Ki67+	 4627 41196
10648	0	0	Ki67+	 4630 41030
10649	0	0	Ki67+	 4630 41500
10650	0	0	Ki67+	 4631 41551
10651	0	0	Ki67+	 4632 41343
10652	0	0	Ki67+	 4633 41365
10653	0	0	Ki67+	 4635 41290
10654	0	0	Ki67+	 4635 41404
10655	0	0	Ki67+	 4636 41584
10656	0	0	Ki67+	 4637 41301
10657	0	0	Ki67+	 4640 41265
10658	0	0	Ki67+	 4641 41450
10659	0	0	Ki67+	 4642 41329
10660	0	0	Ki67+	 4642 41375
10661	0	0	Ki67+	 4642 41662
10662	0	0	Ki67+	 4647 41426
10663	0	0	Ki67+	 4648 41279
10664	0	0	Ki67+	 4649 41341
10665	0	0	Ki67+	 4649 41584
10666	0	0	Ki67+	 4653 41227
10667	0	0	Ki67+	 4653 41541
10668	0	0	Ki67+	 4655 41559
10669	0	0	Ki67+	 4655 41620
10670	0	0	Ki67+	 4657 41257
10671	0	0	Ki67+	 4658 41325
10672	0	0	Ki67+	 4660 41477
10673	0	0	Ki67+	 4663 41657
10674	0	0	Ki67+	 4664 41451
10675	0	0	Ki67+	 4665 41404
10676	0	0	Ki67+	 4666 41679
10677	0	0	Ki67+	 4668 41434
10678	0	0	Ki67+	 4670 41033
10679	0	0	Ki67+	 4670 41248
10680	0	0	Ki67+	 4673 41383
10681	0	0	Ki67+	 4675 41745
10682	0	0	Ki67+	 4676 41516
10683	0	0	Ki67+	 4676 41651
10684	0	0	Ki67+	 4677 41281
10685	0	0	Ki67+	 4678 41326
10686	0	0	Ki67+	 4679 41302
10687	0	0	Ki67+	 4679 41370
10688	0	0	Ki67+	 4679 41413
10689	0	0	Ki67+	 4680 41530
10690	0	0	Ki67+	 4680 41707
10691	0	0	Ki67+	 4685 41603
10692	0	0	Ki67+	 4686 41749
10693	0	0	Ki67+	 4688 41634
10694	0	0	Ki67+	 4691 41356
10695	0	0	Ki67+	 4691 41689
10696	0	0	Ki67+	 4691 41727
10697	0	0	Ki67+	 4693 41417
10698	0	0	Ki67+	 4696 41336
10699	0	0	Ki67+	 4696 41380
10700	0	0	Ki67+	 4706 40971
10701	0	0	Ki67+	 4721 41018
10702	0	0	Ki67+	 4728 41041
10703	0	0	Ki67+	 4728 41067
10704	0	0	Ki67+	 4729 41504
10705	0	0	Ki67+	 4733 40993
10706	0	0	Ki67+	 4735 41152
10707	0	0	Ki67+	 4736 41091
10708	0	0	Ki67+	 4737 41430
10709	0	0	Ki67+	 4738 41481
10710	0	0	Ki67+	 4743 41182
10711	0	0	Ki67+	 4746 41240
10712	0	0	Ki67+	 4747 41220
10713	0	0	Ki67+	 4748 40982
10714	0	0	Ki67+	 4751 41130
10715	0	0	Ki67+	 4752 41078
10716	0	0	Ki67+	 4752 41210
10717	0	0	Ki67+	 4753 40965
10718	0	0	Ki67+	 4753 41099
10719	0	0	Ki67+	 4755 41275
10720	0	0	Ki67+	 4760 41191
10721	0	0	Ki67+	 4761 41175
10722	0	0	Ki67+	 4765 41220
10723	0	0	Ki67+	 4769 41015
10724	0	0	Ki67+	 4774 41057
10725	0	0	Ki67+	 4778 41460
10726	0	0	Ki67+	 4779 41130
10727	0	0	Ki67+	 4779 41333
10728	0	0	Ki67+	 4780 41177
10729	0	0	Ki67+	 4780 41368
10730	0	0	Ki67+	 4780 41548
10731	0	0	Ki67+	 4781 40972
10732	0	0	Ki67+	 4781 41505
10733	0	0	Ki67+	 4782 41155
10734	0	0	Ki67+	 4782 41570
10735	0	0	Ki67+	 4783 41075
10736	0	0	Ki67+	 4783 41437
10737	0	0	Ki67+	 4783 41480
10738	0	0	Ki67+	 4786 41247
10739	0	0	Ki67+	 4786 41284
10740	0	0	Ki67+	 4786 41641
10741	0	0	Ki67+	 4786 41753
10742	0	0	Ki67+	 4787 41103
10743	0	0	Ki67+	 4789 41581
10744	0	0	Ki67+	 4791 41304
10745	0	0	Ki67+	 4793 41687
10746	0	0	Ki67+	 4795 41186
10747	0	0	Ki67+	 4796 41324
10748	0	0	Ki67+	 4796 41553
10749	0	0	Ki67+	 4797 41524
10750	0	0	Ki67+	 4798 41223
10751	0	0	Ki67+	 4798 41663
10752	0	0	Ki67+	 4799 41738
10753	0	0	Ki67+	 4800 41399
10754	0	0	Ki67+	 4801 41427
10755	0	0	Ki67+	 4802 40979
10756	0	0	Ki67+	 4803 41241
10757	0	0	Ki67+	 4803 41353
10758	0	0	Ki67+	 4803 41373
10759	0	0	Ki67+	 4804 41338
10760	0	0	Ki67+	 4805 41064
10761	0	0	Ki67+	 4805 41603
10762	0	0	Ki67+	 4806 41498
10763	0	0	Ki67+	 4806 41709
10764	0	0	Ki67+	 4807 41624
10765	0	0	Ki67+	 4808 41152
10766	0	0	Ki67+	 4810 41272
10767	0	0	Ki67+	 4810 41452
10768	0	0	Ki67+	 4813 41106
10769	0	0	Ki67+	 4814 40990
10770	0	0	Ki67+	 4816 41083
10771	0	0	Ki67+	 4818 41049
10772	0	0	Ki67+	 4821 41264
10773	0	0	Ki67+	 4821 41418
10774	0	0	Ki67+	 4821 41641
10775	0	0	Ki67+	 4822 41331
10776	0	0	Ki67+	 4822 41622
10777	0	0	Ki67+	 4823 41178
10778	0	0	Ki67+	 4825 41109
10779	0	0	Ki67+	 4825 41304
10780	0	0	Ki67+	 4825 41559
10781	0	0	Ki67+	 4826 41596
10782	0	0	Ki67+	 4828 41523
10783	0	0	Ki67+	 4830 41748
10784	0	0	Ki67+	 4831 41144
10785	0	0	Ki67+	 4832 41052
10786	0	0	Ki67+	 4832 41701
10787	0	0	Ki67+	 4833 41544
10788	0	0	Ki67+	 4834 41580
10789	0	0	Ki67+	 4838 41514
10790	0	0	Ki67+	 4838 41639
10791	0	0	Ki67+	 4839 41399
10792	0	0	Ki67+	 4839 41531
10793	0	0	Ki67+	 4840 41434
10794	0	0	Ki67+	 4840 41564
10795	0	0	Ki67+	 4841 41485
10796	0	0	Ki67+	 4842 41369
10797	0	0	Ki67+	 4844 41090
10798	0	0	Ki67+	 4844 41464
10799	0	0	Ki67+	 4844 41706
10800	0	0	Ki67+	 4846 41141
10801	0	0	Ki67+	 4846 41666
10802	0	0	Ki67+	 4847 41747
10803	0	0	Ki67+	 4851 41109
10804	0	0	Ki67+	 4854 41186
10805	0	0	Ki67+	 4856 41517
10806	0	0	Ki67+	 4865 41404
10807	0	0	Ki67+	 4865 41604
10808	0	0	Ki67+	 4869 41544
10809	0	0	Ki67+	 4872 41157
10810	0	0	Ki67+	 4097 42379
10811	0	0	Ki67+	 4097 42539
10812	0	0	Ki67+	 4100 41845
10813	0	0	Ki67+	 4103 41774
10814	0	0	Ki67+	 4110 42416
10815	0	0	Ki67+	 4115 42506
10816	0	0	Ki67+	 4116 42540
10817	0	0	Ki67+	 4118 42431
10818	0	0	Ki67+	 4119 41770
10819	0	0	Ki67+	 4120 41806
10820	0	0	Ki67+	 4121 42408
10821	0	0	Ki67+	 4123 41795
10822	0	0	Ki67+	 4124 41878
10823	0	0	Ki67+	 4131 41829
10824	0	0	Ki67+	 4132 41862
10825	0	0	Ki67+	 4134 42337
10826	0	0	Ki67+	 4135 42352
10827	0	0	Ki67+	 4140 41789
10828	0	0	Ki67+	 4141 41833
10829	0	0	Ki67+	 4144 42529
10830	0	0	Ki67+	 4145 41813
10831	0	0	Ki67+	 4153 42551
10832	0	0	Ki67+	 4160 41779
10833	0	0	Ki67+	 4160 41894
10834	0	0	Ki67+	 4166 41811
10835	0	0	Ki67+	 4168 41865
10836	0	0	Ki67+	 4172 41775
10837	0	0	Ki67+	 4178 41785
10838	0	0	Ki67+	 4184 42559
10839	0	0	Ki67+	 4188 41769
10840	0	0	Ki67+	 4200 41796
10841	0	0	Ki67+	 4223 41771
10842	0	0	Ki67+	 4250 42222
10843	0	0	Ki67+	 4257 42325
10844	0	0	Ki67+	 4259 42307
10845	0	0	Ki67+	 4259 42349
10846	0	0	Ki67+	 4264 42089
10847	0	0	Ki67+	 4264 42363
10848	0	0	Ki67+	 4269 42395
10849	0	0	Ki67+	 4277 42113
10850	0	0	Ki67+	 4277 42176
10851	0	0	Ki67+	 4278 42326
10852	0	0	Ki67+	 4281 42073
10853	0	0	Ki67+	 4281 42238
10854	0	0	Ki67+	 4281 42353
10855	0	0	Ki67+	 4285 42046
10856	0	0	Ki67+	 4286 42380
10857	0	0	Ki67+	 4287 42304
10858	0	0	Ki67+	 4287 42400
10859	0	0	Ki67+	 4296 41973
10860	0	0	Ki67+	 4297 42082
10861	0	0	Ki67+	 4298 42413
10862	0	0	Ki67+	 4299 42005
10863	0	0	Ki67+	 4299 42216
10864	0	0	Ki67+	 4299 42349
10865	0	0	Ki67+	 4302 42159
10866	0	0	Ki67+	 4302 42200
10867	0	0	Ki67+	 4303 42037
10868	0	0	Ki67+	 4304 42289
10869	0	0	Ki67+	 4305 42258
10870	0	0	Ki67+	 4313 42410
10871	0	0	Ki67+	 4316 41956
10872	0	0	Ki67+	 4317 41884
10873	0	0	Ki67+	 4318 42323
10874	0	0	Ki67+	 4319 42106
10875	0	0	Ki67+	 4320 42355
10876	0	0	Ki67+	 4320 42392
10877	0	0	Ki67+	 4322 42424
10878	0	0	Ki67+	 4323 42012
10879	0	0	Ki67+	 4323 42169
10880	0	0	Ki67+	 4323 42455
10881	0	0	Ki67+	 4324 42052
10882	0	0	Ki67+	 4325 42215
10883	0	0	Ki67+	 4325 42296
10884	0	0	Ki67+	 4326 41985
10885	0	0	Ki67+	 4327 42201
10886	0	0	Ki67+	 4332 42373
10887	0	0	Ki67+	 4333 42308
10888	0	0	Ki67+	 4334 41946
10889	0	0	Ki67+	 4334 42452
10890	0	0	Ki67+	 4336 42262
10891	0	0	Ki67+	 4338 42027
10892	0	0	Ki67+	 4339 42055
10893	0	0	Ki67+	 4344 41847
10894	0	0	Ki67+	 4344 42168
10895	0	0	Ki67+	 4344 42325
10896	0	0	Ki67+	 4346 42241
10897	0	0	Ki67+	 4346 42417
10898	0	0	Ki67+	 4347 42084
10899	0	0	Ki67+	 4350 42110
10900	0	0	Ki67+	 4350 42473
10901	0	0	Ki67+	 4351 42131
10902	0	0	Ki67+	 4351 42196
10903	0	0	Ki67+	 4351 42229
10904	0	0	Ki67+	 4352 41923
10905	0	0	Ki67+	 4359 41906
10906	0	0	Ki67+	 4362 42003
10907	0	0	Ki67+	 4364 42451
10908	0	0	Ki67+	 4365 41945
10909	0	0	Ki67+	 4371 42197
10910	0	0	Ki67+	 4373 41955
10911	0	0	Ki67+	 4378 41938
10912	0	0	Ki67+	 4380 42464
10913	0	0	Ki67+	 4385 41925
10914	0	0	Ki67+	 4389 41904
10915	0	0	Ki67+	 4390 41817
10916	0	0	Ki67+	 4396 42444
10917	0	0	Ki67+	 4397 41949
10918	0	0	Ki67+	 4398 41970
10919	0	0	Ki67+	 4400 41858
10920	0	0	Ki67+	 4403 41913
10921	0	0	Ki67+	 4406 41770
10922	0	0	Ki67+	 4407 42217
10923	0	0	Ki67+	 4409 42420
10924	0	0	Ki67+	 4413 41782
10925	0	0	Ki67+	 4413 41803
10926	0	0	Ki67+	 4414 42464
10927	0	0	Ki67+	 4415 42439
10928	0	0	Ki67+	 4415 42482
10929	0	0	Ki67+	 4417 41925
10930	0	0	Ki67+	 4420 41901
10931	0	0	Ki67+	 4427 41876
10932	0	0	Ki67+	 4430 42347
10933	0	0	Ki67+	 4431 42393
10934	0	0	Ki67+	 4433 41769
10935	0	0	Ki67+	 4433 41846
10936	0	0	Ki67+	 4434 42330
10937	0	0	Ki67+	 4437 41819
10938	0	0	Ki67+	 4437 42450
10939	0	0	Ki67+	 4439 42416
10940	0	0	Ki67+	 4444 42312
10941	0	0	Ki67+	 4446 42442
10942	0	0	Ki67+	 4448 42008
10943	0	0	Ki67+	 4449 41808
10944	0	0	Ki67+	 4449 42395
10945	0	0	Ki67+	 4450 42246
10946	0	0	Ki67+	 4453 42414
10947	0	0	Ki67+	 4456 42198
10948	0	0	Ki67+	 4458 41950
10949	0	0	Ki67+	 4459 42225
10950	0	0	Ki67+	 4459 42373
10951	0	0	Ki67+	 4462 42346
10952	0	0	Ki67+	 4465 42267
10953	0	0	Ki67+	 4466 42171
10954	0	0	Ki67+	 4469 42130
10955	0	0	Ki67+	 4470 42365
10956	0	0	Ki67+	 4474 42208
10957	0	0	Ki67+	 4474 42316
10958	0	0	Ki67+	 4475 42183
10959	0	0	Ki67+	 4475 42229
10960	0	0	Ki67+	 4475 42296
10961	0	0	Ki67+	 4485 42149
10962	0	0	Ki67+	 4492 42219
10963	0	0	Ki67+	 4493 42186
10964	0	0	Ki67+	 4493 42239
10965	0	0	Ki67+	 4497 42287
10966	0	0	Ki67+	 4498 42118
10967	0	0	Ki67+	 4500 42063
10968	0	0	Ki67+	 4501 42161
10969	0	0	Ki67+	 4504 42220
10970	0	0	Ki67+	 4505 42088
10971	0	0	Ki67+	 4507 41997
10972	0	0	Ki67+	 4509 42047
10973	0	0	Ki67+	 4511 42118
10974	0	0	Ki67+	 4512 42018
10975	0	0	Ki67+	 4516 41882
10976	0	0	Ki67+	 4519 41859
10977	0	0	Ki67+	 4519 42028
10978	0	0	Ki67+	 4522 41960
10979	0	0	Ki67+	 4522 42183
10980	0	0	Ki67+	 4524 42003
10981	0	0	Ki67+	 4525 41831
10982	0	0	Ki67+	 4525 42116
10983	0	0	Ki67+	 4526 41903
10984	0	0	Ki67+	 4527 41806
10985	0	0	Ki67+	 4531 42063
10986	0	0	Ki67+	 4533 41931
10987	0	0	Ki67+	 4535 42130
10988	0	0	Ki67+	 4536 41771
10989	0	0	Ki67+	 4537 41967
10990	0	0	Ki67+	 4541 42149
10991	0	0	Ki67+	 4541 42187
10992	0	0	Ki67+	 4543 41810
10993	0	0	Ki67+	 4546 41851
10994	0	0	Ki67+	 4546 41884
10995	0	0	Ki67+	 4546 41961
10996	0	0	Ki67+	 4548 41788
10997	0	0	Ki67+	 4548 41909
10998	0	0	Ki67+	 4548 42047
10999	0	0	Ki67+	 4549 42423
11000	0	0	Ki67+	 4551 41979
11001	0	0	Ki67+	 4552 42551
11002	0	0	Ki67+	 4556 41943
11003	0	0	Ki67+	 4556 42070
11004	0	0	Ki67+	 4559 42102
11005	0	0	Ki67+	 4560 42050
11006	0	0	Ki67+	 4560 42481
11007	0	0	Ki67+	 4561 41921
11008	0	0	Ki67+	 4563 41777
11009	0	0	Ki67+	 4565 42499
11010	0	0	Ki67+	 4568 42409
11011	0	0	Ki67+	 4569 42524
11012	0	0	Ki67+	 4575 42446
11013	0	0	Ki67+	 4587 42481
11014	0	0	Ki67+	 4587 42495
11015	0	0	Ki67+	 4591 41873
11016	0	0	Ki67+	 4598 42451
11017	0	0	Ki67+	 4600 42414
11018	0	0	Ki67+	 4605 42388
11019	0	0	Ki67+	 4608 42342
11020	0	0	Ki67+	 4615 42325
11021	0	0	Ki67+	 4617 42177
11022	0	0	Ki67+	 4618 42363
11023	0	0	Ki67+	 4621 42309
11024	0	0	Ki67+	 4626 42330
11025	0	0	Ki67+	 4631 42243
11026	0	0	Ki67+	 4636 42149
11027	0	0	Ki67+	 4636 42266
11028	0	0	Ki67+	 4637 42182
11029	0	0	Ki67+	 4638 42207
11030	0	0	Ki67+	 4640 42294
11031	0	0	Ki67+	 4641 42319
11032	0	0	Ki67+	 4652 42222
11033	0	0	Ki67+	 4653 42249
11034	0	0	Ki67+	 4655 42279
11035	0	0	Ki67+	 4656 42153
11036	0	0	Ki67+	 4658 41857
11037	0	0	Ki67+	 4662 41780
11038	0	0	Ki67+	 4662 42102
11039	0	0	Ki67+	 4664 42074
11040	0	0	Ki67+	 4665 42131
11041	0	0	Ki67+	 4666 41763
11042	0	0	Ki67+	 4667 41810
11043	0	0	Ki67+	 4669 41971
11044	0	0	Ki67+	 4670 41906
11045	0	0	Ki67+	 4671 41871
11046	0	0	Ki67+	 4675 41817
11047	0	0	Ki67+	 4676 42011
11048	0	0	Ki67+	 4681 42143
11049	0	0	Ki67+	 4684 42121
11050	0	0	Ki67+	 4687 41950
11051	0	0	Ki67+	 4687 42027
11052	0	0	Ki67+	 4687 42053
11053	0	0	Ki67+	 4692 41794
11054	0	0	Ki67+	 4692 41853
11055	0	0	Ki67+	 4693 41826
11056	0	0	Ki67+	 4693 41923
11057	0	0	Ki67+	 4696 41868
11058	0	0	Ki67+	 4696 41988
11059	0	0	Ki67+	 4696 42095
11060	0	0	Ki67+	 4703 41898
11061	0	0	Ki67+	 4703 42055
11062	0	0	Ki67+	 4705 42025
11063	0	0	Ki67+	 4708 41972
11064	0	0	Ki67+	 4711 41985
11065	0	0	Ki67+	 4712 42548
11066	0	0	Ki67+	 4737 42013
11067	0	0	Ki67+	 4755 42171
11068	0	0	Ki67+	 4759 42556
11069	0	0	Ki67+	 4761 42545
11070	0	0	Ki67+	 4764 42458
11071	0	0	Ki67+	 4775 42430
11072	0	0	Ki67+	 4777 41843
11073	0	0	Ki67+	 4777 41875
11074	0	0	Ki67+	 4779 41781
11075	0	0	Ki67+	 4781 41806
11076	0	0	Ki67+	 4784 42263
11077	0	0	Ki67+	 4791 41914
11078	0	0	Ki67+	 4792 42557
11079	0	0	Ki67+	 4796 41780
11080	0	0	Ki67+	 4796 42523
11081	0	0	Ki67+	 4804 42444
11082	0	0	Ki67+	 4806 41879
11083	0	0	Ki67+	 4808 41809
11084	0	0	Ki67+	 4809 41844
11085	0	0	Ki67+	 4809 41934
11086	0	0	Ki67+	 4811 42413
11087	0	0	Ki67+	 4812 42501
11088	0	0	Ki67+	 4814 42466
11089	0	0	Ki67+	 4817 41898
11090	0	0	Ki67+	 4818 42529
11091	0	0	Ki67+	 4826 41925
11092	0	0	Ki67+	 4826 42545
11093	0	0	Ki67+	 4827 41856
11094	0	0	Ki67+	 4829 42053
11095	0	0	Ki67+	 4832 42514
11096	0	0	Ki67+	 4837 42096
11097	0	0	Ki67+	 4839 42469
11098	0	0	Ki67+	 4840 42118
11099	0	0	Ki67+	 4841 42450
11100	0	0	Ki67+	 4842 42314
11101	0	0	Ki67+	 4846 42062
11102	0	0	Ki67+	 4848 41952
11103	0	0	Ki67+	 4848 42080
11104	0	0	Ki67+	 4849 41969
11105	0	0	Ki67+	 4849 42535
11106	0	0	Ki67+	 4850 41917
11107	0	0	Ki67+	 4850 42021
11108	0	0	Ki67+	 4851 42559
11109	0	0	Ki67+	 4853 42048
11110	0	0	Ki67+	 4853 42134
11111	0	0	Ki67+	 4857 42371
11112	0	0	Ki67+	 4858 42107
11113	0	0	Ki67+	 4865 42053
11114	0	0	Ki67+	 4866 41893
11115	0	0	Ki67+	 4867 41950
11116	0	0	Ki67+	 4868 41997
11117	0	0	Ki67+	 4874 41968
11118	0	0	Ki67+	 4874 42523
11119	0	0	Ki67+	 4879 42038
11120	0	0	Ki67+	 4880 42088
11121	0	0	Ki67+	 4884 41945
11122	0	0	Ki67+	 4884 42017
11123	0	0	Ki67+	 4886 42058
11124	0	0	Ki67+	 4886 42073
11125	0	0	Ki67+	 4886 42206
11126	0	0	Ki67+	 4891 42188
11127	0	0	Ki67+	 4891 42552
11128	0	0	Ki67+	 4892 42532
11129	0	0	Ki67+	 4894 41870
11130	0	0	Ki67+	 4894 41991
11131	0	0	Ki67+	 4894 42335
11132	0	0	Ki67+	 4098 42902
11133	0	0	Ki67+	 4100 42879
11134	0	0	Ki67+	 4100 42940
11135	0	0	Ki67+	 4101 42682
11136	0	0	Ki67+	 4102 42716
11137	0	0	Ki67+	 4102 43041
11138	0	0	Ki67+	 4105 42612
11139	0	0	Ki67+	 4109 42848
11140	0	0	Ki67+	 4110 43092
11141	0	0	Ki67+	 4110 43174
11142	0	0	Ki67+	 4111 42576
11143	0	0	Ki67+	 4111 42633
11144	0	0	Ki67+	 4111 42651
11145	0	0	Ki67+	 4111 42668
11146	0	0	Ki67+	 4111 42750
11147	0	0	Ki67+	 4111 42884
11148	0	0	Ki67+	 4113 42910
11149	0	0	Ki67+	 4114 42789
11150	0	0	Ki67+	 4121 43199
11151	0	0	Ki67+	 4122 43148
11152	0	0	Ki67+	 4123 42898
11153	0	0	Ki67+	 4123 42989
11154	0	0	Ki67+	 4124 42610
11155	0	0	Ki67+	 4125 42783
11156	0	0	Ki67+	 4127 42660
11157	0	0	Ki67+	 4127 43220
11158	0	0	Ki67+	 4133 42728
11159	0	0	Ki67+	 4134 42853
11160	0	0	Ki67+	 4135 42948
11161	0	0	Ki67+	 4137 42924
11162	0	0	Ki67+	 4139 42683
11163	0	0	Ki67+	 4140 42581
11164	0	0	Ki67+	 4141 42890
11165	0	0	Ki67+	 4142 42768
11166	0	0	Ki67+	 4144 43162
11167	0	0	Ki67+	 4144 43210
11168	0	0	Ki67+	 4145 42625
11169	0	0	Ki67+	 4146 43125
11170	0	0	Ki67+	 4147 42960
11171	0	0	Ki67+	 4150 43070
11172	0	0	Ki67+	 4151 42711
11173	0	0	Ki67+	 4152 42781
11174	0	0	Ki67+	 4153 42930
11175	0	0	Ki67+	 4154 42892
11176	0	0	Ki67+	 4155 42600
11177	0	0	Ki67+	 4157 42978
11178	0	0	Ki67+	 4162 42994
11179	0	0	Ki67+	 4162 43149
11180	0	0	Ki67+	 4163 42568
11181	0	0	Ki67+	 4163 42641
11182	0	0	Ki67+	 4166 42742
11183	0	0	Ki67+	 4168 43085
11184	0	0	Ki67+	 4170 42693
11185	0	0	Ki67+	 4171 43070
11186	0	0	Ki67+	 4172 42897
11187	0	0	Ki67+	 4173 42778
11188	0	0	Ki67+	 4175 42856
11189	0	0	Ki67+	 4175 43039
11190	0	0	Ki67+	 4178 42980
11191	0	0	Ki67+	 4178 43118
11192	0	0	Ki67+	 4182 42624
11193	0	0	Ki67+	 4183 43176
11194	0	0	Ki67+	 4184 42759
11195	0	0	Ki67+	 4185 42728
11196	0	0	Ki67+	 4186 43145
11197	0	0	Ki67+	 4187 42941
11198	0	0	Ki67+	 4187 43031
11199	0	0	Ki67+	 4188 42673
11200	0	0	Ki67+	 4188 42895
11201	0	0	Ki67+	 4192 43046
11202	0	0	Ki67+	 4193 42587
11203	0	0	Ki67+	 4195 42787
11204	0	0	Ki67+	 4196 42641
11205	0	0	Ki67+	 4198 43067
11206	0	0	Ki67+	 4200 42955
11207	0	0	Ki67+	 4203 43097
11208	0	0	Ki67+	 4203 43138
11209	0	0	Ki67+	 4206 42668
11210	0	0	Ki67+	 4207 43052
11211	0	0	Ki67+	 4208 42700
11212	0	0	Ki67+	 4208 42750
11213	0	0	Ki67+	 4211 42806
11214	0	0	Ki67+	 4211 42928
11215	0	0	Ki67+	 4211 43007
11216	0	0	Ki67+	 4212 42626
11217	0	0	Ki67+	 4212 42913
11218	0	0	Ki67+	 4213 43084
11219	0	0	Ki67+	 4216 42849
11220	0	0	Ki67+	 4218 42865
11221	0	0	Ki67+	 4220 42719
11222	0	0	Ki67+	 4221 43027
11223	0	0	Ki67+	 4223 42994
11224	0	0	Ki67+	 4224 43229
11225	0	0	Ki67+	 4226 42707
11226	0	0	Ki67+	 4227 43078
11227	0	0	Ki67+	 4230 43110
11228	0	0	Ki67+	 4231 42656
11229	0	0	Ki67+	 4231 43044
11230	0	0	Ki67+	 4235 42929
11231	0	0	Ki67+	 4236 42747
11232	0	0	Ki67+	 4237 42908
11233	0	0	Ki67+	 4238 42682
11234	0	0	Ki67+	 4240 42630
11235	0	0	Ki67+	 4244 42980
11236	0	0	Ki67+	 4244 43345
11237	0	0	Ki67+	 4245 43028
11238	0	0	Ki67+	 4246 43086
11239	0	0	Ki67+	 4247 42648
11240	0	0	Ki67+	 4247 43055
11241	0	0	Ki67+	 4249 42771
11242	0	0	Ki67+	 4250 43325
11243	0	0	Ki67+	 4252 42819
11244	0	0	Ki67+	 4252 42990
11245	0	0	Ki67+	 4254 42713
11246	0	0	Ki67+	 4255 42869
11247	0	0	Ki67+	 4255 43042
11248	0	0	Ki67+	 4256 42731
11249	0	0	Ki67+	 4259 42851
11250	0	0	Ki67+	 4260 42756
11251	0	0	Ki67+	 4265 42961
11252	0	0	Ki67+	 4267 42769
11253	0	0	Ki67+	 4267 42947
11254	0	0	Ki67+	 4267 43028
11255	0	0	Ki67+	 4268 42922
11256	0	0	Ki67+	 4271 43330
11257	0	0	Ki67+	 4272 42893
11258	0	0	Ki67+	 4273 42690
11259	0	0	Ki67+	 4273 42706
11260	0	0	Ki67+	 4274 42813
11261	0	0	Ki67+	 4274 43300
11262	0	0	Ki67+	 4275 43072
11263	0	0	Ki67+	 4278 43349
11264	0	0	Ki67+	 4279 42650
11265	0	0	Ki67+	 4280 42965
11266	0	0	Ki67+	 4283 43006
11267	0	0	Ki67+	 4285 42585
11268	0	0	Ki67+	 4288 42757
11269	0	0	Ki67+	 4289 43021
11270	0	0	Ki67+	 4290 42733
11271	0	0	Ki67+	 4292 43317
11272	0	0	Ki67+	 4294 42856
11273	0	0	Ki67+	 4294 43305
11274	0	0	Ki67+	 4295 43272
11275	0	0	Ki67+	 4296 42833
11276	0	0	Ki67+	 4299 42601
11277	0	0	Ki67+	 4300 42910
11278	0	0	Ki67+	 4300 43331
11279	0	0	Ki67+	 4303 42699
11280	0	0	Ki67+	 4303 43004
11281	0	0	Ki67+	 4304 42979
11282	0	0	Ki67+	 4306 42929
11283	0	0	Ki67+	 4307 42683
11284	0	0	Ki67+	 4309 42807
11285	0	0	Ki67+	 4310 42638
11286	0	0	Ki67+	 4313 42790
11287	0	0	Ki67+	 4314 42914
11288	0	0	Ki67+	 4315 42874
11289	0	0	Ki67+	 4315 43018
11290	0	0	Ki67+	 4315 43292
11291	0	0	Ki67+	 4316 42705
11292	0	0	Ki67+	 4318 42662
11293	0	0	Ki67+	 4318 42966
11294	0	0	Ki67+	 4320 42999
11295	0	0	Ki67+	 4321 43192
11296	0	0	Ki67+	 4323 42746
11297	0	0	Ki67+	 4323 43260
11298	0	0	Ki67+	 4324 43145
11299	0	0	Ki67+	 4325 42902
11300	0	0	Ki67+	 4332 42654
11301	0	0	Ki67+	 4336 42857
11302	0	0	Ki67+	 4337 42842
11303	0	0	Ki67+	 4338 43197
11304	0	0	Ki67+	 4340 43280
11305	0	0	Ki67+	 4343 42933
11306	0	0	Ki67+	 4346 42720
11307	0	0	Ki67+	 4347 42827
11308	0	0	Ki67+	 4348 42881
11309	0	0	Ki67+	 4351 42629
11310	0	0	Ki67+	 4352 42949
11311	0	0	Ki67+	 4355 42870
11312	0	0	Ki67+	 4356 42746
11313	0	0	Ki67+	 4357 42690
11314	0	0	Ki67+	 4357 42759
11315	0	0	Ki67+	 4358 42892
11316	0	0	Ki67+	 4359 42928
11317	0	0	Ki67+	 4359 43234
11318	0	0	Ki67+	 4368 42662
11319	0	0	Ki67+	 4370 42907
11320	0	0	Ki67+	 4370 43348
11321	0	0	Ki67+	 4373 43248
11322	0	0	Ki67+	 4375 42856
11323	0	0	Ki67+	 4375 43112
11324	0	0	Ki67+	 4376 43081
11325	0	0	Ki67+	 4377 42931
11326	0	0	Ki67+	 4377 43163
11327	0	0	Ki67+	 4379 43270
11328	0	0	Ki67+	 4380 42730
11329	0	0	Ki67+	 4380 42761
11330	0	0	Ki67+	 4385 42898
11331	0	0	Ki67+	 4388 42824
11332	0	0	Ki67+	 4389 42843
11333	0	0	Ki67+	 4390 43115
11334	0	0	Ki67+	 4392 43163
11335	0	0	Ki67+	 4393 42716
11336	0	0	Ki67+	 4393 43300
11337	0	0	Ki67+	 4394 42618
11338	0	0	Ki67+	 4394 43063
11339	0	0	Ki67+	 4397 43142
11340	0	0	Ki67+	 4397 43330
11341	0	0	Ki67+	 4399 43352
11342	0	0	Ki67+	 4401 42699
11343	0	0	Ki67+	 4401 43271
11344	0	0	Ki67+	 4403 42658
11345	0	0	Ki67+	 4403 42896
11346	0	0	Ki67+	 4405 42678
11347	0	0	Ki67+	 4406 43106
11348	0	0	Ki67+	 4407 42879
11349	0	0	Ki67+	 4413 42597
11350	0	0	Ki67+	 4413 42757
11351	0	0	Ki67+	 4415 42743
11352	0	0	Ki67+	 4418 43177
11353	0	0	Ki67+	 4418 43294
11354	0	0	Ki67+	 4421 42966
11355	0	0	Ki67+	 4422 42815
11356	0	0	Ki67+	 4423 42722
11357	0	0	Ki67+	 4425 43077
11358	0	0	Ki67+	 4426 42598
11359	0	0	Ki67+	 4426 42832
11360	0	0	Ki67+	 4427 42637
11361	0	0	Ki67+	 4428 43036
11362	0	0	Ki67+	 4430 42654
11363	0	0	Ki67+	 4430 42690
11364	0	0	Ki67+	 4431 42862
11365	0	0	Ki67+	 4431 43351
11366	0	0	Ki67+	 4433 42852
11367	0	0	Ki67+	 4437 42644
11368	0	0	Ki67+	 4437 43200
11369	0	0	Ki67+	 4440 42703
11370	0	0	Ki67+	 4443 42747
11371	0	0	Ki67+	 4444 42837
11372	0	0	Ki67+	 4445 43333
11373	0	0	Ki67+	 4446 42682
11374	0	0	Ki67+	 4447 42666
11375	0	0	Ki67+	 4450 43356
11376	0	0	Ki67+	 4452 42625
11377	0	0	Ki67+	 4452 42796
11378	0	0	Ki67+	 4453 42827
11379	0	0	Ki67+	 4453 43186
11380	0	0	Ki67+	 4454 43053
11381	0	0	Ki67+	 4457 42709
11382	0	0	Ki67+	 4457 42781
11383	0	0	Ki67+	 4458 42750
11384	0	0	Ki67+	 4467 42933
11385	0	0	Ki67+	 4470 42606
11386	0	0	Ki67+	 4470 42796
11387	0	0	Ki67+	 4472 42728
11388	0	0	Ki67+	 4474 42683
11389	0	0	Ki67+	 4475 42750
11390	0	0	Ki67+	 4475 43260
11391	0	0	Ki67+	 4476 42778
11392	0	0	Ki67+	 4478 42903
11393	0	0	Ki67+	 4479 43025
11394	0	0	Ki67+	 4482 42643
11395	0	0	Ki67+	 4482 42990
11396	0	0	Ki67+	 4483 42699
11397	0	0	Ki67+	 4484 43054
11398	0	0	Ki67+	 4485 42589
11399	0	0	Ki67+	 4486 43041
11400	0	0	Ki67+	 4487 43249
11401	0	0	Ki67+	 4491 43201
11402	0	0	Ki67+	 4492 42927
11403	0	0	Ki67+	 4493 43274
11404	0	0	Ki67+	 4501 42620
11405	0	0	Ki67+	 4502 42567
11406	0	0	Ki67+	 4503 43034
11407	0	0	Ki67+	 4503 43346
11408	0	0	Ki67+	 4504 43078
11409	0	0	Ki67+	 4507 42968
11410	0	0	Ki67+	 4508 43048
11411	0	0	Ki67+	 4512 42625
11412	0	0	Ki67+	 4513 42727
11413	0	0	Ki67+	 4515 43279
11414	0	0	Ki67+	 4517 43264
11415	0	0	Ki67+	 4519 42597
11416	0	0	Ki67+	 4519 43304
11417	0	0	Ki67+	 4521 43194
11418	0	0	Ki67+	 4523 42611
11419	0	0	Ki67+	 4523 42766
11420	0	0	Ki67+	 4525 42984
11421	0	0	Ki67+	 4526 42573
11422	0	0	Ki67+	 4526 42948
11423	0	0	Ki67+	 4531 43312
11424	0	0	Ki67+	 4532 43242
11425	0	0	Ki67+	 4534 42935
11426	0	0	Ki67+	 4536 43026
11427	0	0	Ki67+	 4539 43113
11428	0	0	Ki67+	 4539 43344
11429	0	0	Ki67+	 4540 42592
11430	0	0	Ki67+	 4541 42577
11431	0	0	Ki67+	 4544 43207
11432	0	0	Ki67+	 4550 43265
11433	0	0	Ki67+	 4553 43338
11434	0	0	Ki67+	 4556 42965
11435	0	0	Ki67+	 4558 43138
11436	0	0	Ki67+	 4560 42918
11437	0	0	Ki67+	 4562 43068
11438	0	0	Ki67+	 4566 43248
11439	0	0	Ki67+	 4567 43165
11440	0	0	Ki67+	 4568 43057
11441	0	0	Ki67+	 4568 43323
11442	0	0	Ki67+	 4569 42960
11443	0	0	Ki67+	 4572 42995
11444	0	0	Ki67+	 4572 43357
11445	0	0	Ki67+	 4573 43147
11446	0	0	Ki67+	 4576 42909
11447	0	0	Ki67+	 4576 43116
11448	0	0	Ki67+	 4576 43174
11449	0	0	Ki67+	 4577 43082
11450	0	0	Ki67+	 4578 42943
11451	0	0	Ki67+	 4581 43036
11452	0	0	Ki67+	 4584 43326
11453	0	0	Ki67+	 4587 42934
11454	0	0	Ki67+	 4587 42968
11455	0	0	Ki67+	 4587 43058
11456	0	0	Ki67+	 4587 43085
11457	0	0	Ki67+	 4587 43119
11458	0	0	Ki67+	 4597 43154
11459	0	0	Ki67+	 4599 42794
11460	0	0	Ki67+	 4599 43007
11461	0	0	Ki67+	 4603 43077
11462	0	0	Ki67+	 4604 43277
11463	0	0	Ki67+	 4605 42916
11464	0	0	Ki67+	 4606 43120
11465	0	0	Ki67+	 4608 43064
11466	0	0	Ki67+	 4609 42732
11467	0	0	Ki67+	 4613 43098
11468	0	0	Ki67+	 4616 43199
11469	0	0	Ki67+	 4617 42912
11470	0	0	Ki67+	 4622 42891
11471	0	0	Ki67+	 4622 42926
11472	0	0	Ki67+	 4623 43170
11473	0	0	Ki67+	 4629 43194
11474	0	0	Ki67+	 4635 43168
11475	0	0	Ki67+	 4638 43332
11476	0	0	Ki67+	 4650 43199
11477	0	0	Ki67+	 4653 43185
11478	0	0	Ki67+	 4661 42586
11479	0	0	Ki67+	 4670 42900
11480	0	0	Ki67+	 4675 42880
11481	0	0	Ki67+	 4685 42927
11482	0	0	Ki67+	 4690 42899
11483	0	0	Ki67+	 4693 42887
11484	0	0	Ki67+	 4697 43018
11485	0	0	Ki67+	 4702 42588
11486	0	0	Ki67+	 4707 42818
11487	0	0	Ki67+	 4707 42983
11488	0	0	Ki67+	 4713 42950
11489	0	0	Ki67+	 4714 42881
11490	0	0	Ki67+	 4721 42914
11491	0	0	Ki67+	 4723 42941
11492	0	0	Ki67+	 4730 42703
11493	0	0	Ki67+	 4741 42946
11494	0	0	Ki67+	 4744 42659
11495	0	0	Ki67+	 4745 42617
11496	0	0	Ki67+	 4745 42892
11497	0	0	Ki67+	 4747 42585
11498	0	0	Ki67+	 4748 42910
11499	0	0	Ki67+	 4748 42924
11500	0	0	Ki67+	 4754 42984
11501	0	0	Ki67+	 4755 42769
11502	0	0	Ki67+	 4756 42933
11503	0	0	Ki67+	 4761 42687
11504	0	0	Ki67+	 4763 42598
11505	0	0	Ki67+	 4769 42885
11506	0	0	Ki67+	 4771 42844
11507	0	0	Ki67+	 4772 43012
11508	0	0	Ki67+	 4774 42807
11509	0	0	Ki67+	 4776 42910
11510	0	0	Ki67+	 4783 42942
11511	0	0	Ki67+	 4787 42726
11512	0	0	Ki67+	 4788 43040
11513	0	0	Ki67+	 4789 42590
11514	0	0	Ki67+	 4790 42704
11515	0	0	Ki67+	 4790 42971
11516	0	0	Ki67+	 4795 42618
11517	0	0	Ki67+	 4797 42930
11518	0	0	Ki67+	 4797 43034
11519	0	0	Ki67+	 4799 42716
11520	0	0	Ki67+	 4800 42910
11521	0	0	Ki67+	 4801 42993
11522	0	0	Ki67+	 4805 42605
11523	0	0	Ki67+	 4806 42687
11524	0	0	Ki67+	 4806 42765
11525	0	0	Ki67+	 4808 43036
11526	0	0	Ki67+	 4809 42564
11527	0	0	Ki67+	 4811 43092
11528	0	0	Ki67+	 4813 42747
11529	0	0	Ki67+	 4815 43316
11530	0	0	Ki67+	 4816 42808
11531	0	0	Ki67+	 4816 43064
11532	0	0	Ki67+	 4817 42591
11533	0	0	Ki67+	 4818 42705
11534	0	0	Ki67+	 4819 42969
11535	0	0	Ki67+	 4821 42996
11536	0	0	Ki67+	 4822 42676
11537	0	0	Ki67+	 4824 42624
11538	0	0	Ki67+	 4824 42717
11539	0	0	Ki67+	 4829 42891
11540	0	0	Ki67+	 4830 42788
11541	0	0	Ki67+	 4834 42808
11542	0	0	Ki67+	 4834 43322
11543	0	0	Ki67+	 4835 42592
11544	0	0	Ki67+	 4837 42966
11545	0	0	Ki67+	 4839 42611
11546	0	0	Ki67+	 4839 42703
11547	0	0	Ki67+	 4839 42920
11548	0	0	Ki67+	 4839 43036
11549	0	0	Ki67+	 4840 43339
11550	0	0	Ki67+	 4843 43026
11551	0	0	Ki67+	 4846 43166
11552	0	0	Ki67+	 4847 43106
11553	0	0	Ki67+	 4849 42688
11554	0	0	Ki67+	 4851 42876
11555	0	0	Ki67+	 4853 42724
11556	0	0	Ki67+	 4854 42914
11557	0	0	Ki67+	 4856 42755
11558	0	0	Ki67+	 4859 42819
11559	0	0	Ki67+	 4861 43056
11560	0	0	Ki67+	 4861 43144
11561	0	0	Ki67+	 4864 42609
11562	0	0	Ki67+	 4865 42628
11563	0	0	Ki67+	 4866 43199
11564	0	0	Ki67+	 4867 42690
11565	0	0	Ki67+	 4867 43223
11566	0	0	Ki67+	 4868 42646
11567	0	0	Ki67+	 4869 42739
11568	0	0	Ki67+	 4870 43025
11569	0	0	Ki67+	 4872 43120
11570	0	0	Ki67+	 4872 43267
11571	0	0	Ki67+	 4873 42597
11572	0	0	Ki67+	 4878 42669
11573	0	0	Ki67+	 4879 42968
11574	0	0	Ki67+	 4880 42686
11575	0	0	Ki67+	 4883 42587
11576	0	0	Ki67+	 4883 42879
11577	0	0	Ki67+	 4884 42655
11578	0	0	Ki67+	 4884 42931
11579	0	0	Ki67+	 4885 43229
11580	0	0	Ki67+	 4886 43165
11581	0	0	Ki67+	 4888 43085
11582	0	0	Ki67+	 4889 43061
11583	0	0	Ki67+	 4890 42635
11584	0	0	Ki67+	 4890 43338
11585	0	0	Ki67+	 4891 42707
11586	0	0	Ki67+	 4893 42920
11587	0	0	Ki67+	 4895 42672
11588	0	0	Ki67+	 4895 43260
11589	0	0	Ki67+	 4127 43631
11590	0	0	Ki67+	 4140 44084
11591	0	0	Ki67+	 4150 43542
11592	0	0	Ki67+	 4153 43572
11593	0	0	Ki67+	 4161 43741
11594	0	0	Ki67+	 4161 43981
11595	0	0	Ki67+	 4163 43556
11596	0	0	Ki67+	 4163 43605
11597	0	0	Ki67+	 4164 43953
11598	0	0	Ki67+	 4167 43518
11599	0	0	Ki67+	 4170 43478
11600	0	0	Ki67+	 4182 43438
11601	0	0	Ki67+	 4182 43535
11602	0	0	Ki67+	 4183 43619
11603	0	0	Ki67+	 4190 43506
11604	0	0	Ki67+	 4190 43586
11605	0	0	Ki67+	 4201 43428
11606	0	0	Ki67+	 4207 43475
11607	0	0	Ki67+	 4210 43452
11608	0	0	Ki67+	 4210 43558
11609	0	0	Ki67+	 4219 44132
11610	0	0	Ki67+	 4220 44111
11611	0	0	Ki67+	 4222 43384
11612	0	0	Ki67+	 4223 43614
11613	0	0	Ki67+	 4228 43409
11614	0	0	Ki67+	 4229 44090
11615	0	0	Ki67+	 4233 44150
11616	0	0	Ki67+	 4234 43429
11617	0	0	Ki67+	 4234 43444
11618	0	0	Ki67+	 4239 44075
11619	0	0	Ki67+	 4240 43372
11620	0	0	Ki67+	 4241 43614
11621	0	0	Ki67+	 4242 43592
11622	0	0	Ki67+	 4259 44061
11623	0	0	Ki67+	 4259 44093
11624	0	0	Ki67+	 4261 43798
11625	0	0	Ki67+	 4264 43402
11626	0	0	Ki67+	 4264 43550
11627	0	0	Ki67+	 4265 44108
11628	0	0	Ki67+	 4273 44044
11629	0	0	Ki67+	 4281 43984
11630	0	0	Ki67+	 4288 44110
11631	0	0	Ki67+	 4292 43363
11632	0	0	Ki67+	 4292 44038
11633	0	0	Ki67+	 4295 43792
11634	0	0	Ki67+	 4303 44057
11635	0	0	Ki67+	 4305 44125
11636	0	0	Ki67+	 4306 44007
11637	0	0	Ki67+	 4317 44093
11638	0	0	Ki67+	 4318 43797
11639	0	0	Ki67+	 4327 44040
11640	0	0	Ki67+	 4328 44069
11641	0	0	Ki67+	 4329 43570
11642	0	0	Ki67+	 4330 43559
11643	0	0	Ki67+	 4333 44009
11644	0	0	Ki67+	 4336 43989
11645	0	0	Ki67+	 4339 44057
11646	0	0	Ki67+	 4342 44118
11647	0	0	Ki67+	 4345 44028
11648	0	0	Ki67+	 4351 43373
11649	0	0	Ki67+	 4352 43996
11650	0	0	Ki67+	 4356 44073
11651	0	0	Ki67+	 4359 44125
11652	0	0	Ki67+	 4360 43563
11653	0	0	Ki67+	 4361 44038
11654	0	0	Ki67+	 4366 44015
11655	0	0	Ki67+	 4370 43968
11656	0	0	Ki67+	 4377 43954
11657	0	0	Ki67+	 4378 44092
11658	0	0	Ki67+	 4382 43939
11659	0	0	Ki67+	 4387 44072
11660	0	0	Ki67+	 4391 44134
11661	0	0	Ki67+	 4393 43379
11662	0	0	Ki67+	 4400 43618
11663	0	0	Ki67+	 4400 43642
11664	0	0	Ki67+	 4401 44012
11665	0	0	Ki67+	 4402 43962
11666	0	0	Ki67+	 4413 43543
11667	0	0	Ki67+	 4414 43979
11668	0	0	Ki67+	 4416 43575
11669	0	0	Ki67+	 4416 43910
11670	0	0	Ki67+	 4419 43883
11671	0	0	Ki67+	 4428 43970
11672	0	0	Ki67+	 4430 43367
11673	0	0	Ki67+	 4430 43926
11674	0	0	Ki67+	 4434 43681
11675	0	0	Ki67+	 4440 43855
11676	0	0	Ki67+	 4442 43700
11677	0	0	Ki67+	 4442 43972
11678	0	0	Ki67+	 4444 43796
11679	0	0	Ki67+	 4445 43893
11680	0	0	Ki67+	 4446 43668
11681	0	0	Ki67+	 4448 43569
11682	0	0	Ki67+	 4456 43555
11683	0	0	Ki67+	 4456 44104
11684	0	0	Ki67+	 4460 43363
11685	0	0	Ki67+	 4460 43529
11686	0	0	Ki67+	 4460 43873
11687	0	0	Ki67+	 4460 43905
11688	0	0	Ki67+	 4461 43849
11689	0	0	Ki67+	 4463 43823
11690	0	0	Ki67+	 4466 43391
11691	0	0	Ki67+	 4476 43370
11692	0	0	Ki67+	 4477 43543
11693	0	0	Ki67+	 4490 43502
11694	0	0	Ki67+	 4491 43808
11695	0	0	Ki67+	 4491 43853
11696	0	0	Ki67+	 4493 43865
11697	0	0	Ki67+	 4494 43841
11698	0	0	Ki67+	 4498 43396
11699	0	0	Ki67+	 4498 43589
11700	0	0	Ki67+	 4504 43443
11701	0	0	Ki67+	 4506 43465
11702	0	0	Ki67+	 4507 43379
11703	0	0	Ki67+	 4507 43502
11704	0	0	Ki67+	 4515 44159
11705	0	0	Ki67+	 4518 43798
11706	0	0	Ki67+	 4519 43368
11707	0	0	Ki67+	 4523 43430
11708	0	0	Ki67+	 4523 43769
11709	0	0	Ki67+	 4528 43381
11710	0	0	Ki67+	 4531 43458
11711	0	0	Ki67+	 4539 43729
11712	0	0	Ki67+	 4542 43781
11713	0	0	Ki67+	 4543 43413
11714	0	0	Ki67+	 4543 44106
11715	0	0	Ki67+	 4544 43468
11716	0	0	Ki67+	 4552 44151
11717	0	0	Ki67+	 4554 43453
11718	0	0	Ki67+	 4554 43628
11719	0	0	Ki67+	 4556 43746
11720	0	0	Ki67+	 4558 43685
11721	0	0	Ki67+	 4560 43475
11722	0	0	Ki67+	 4563 44155
11723	0	0	Ki67+	 4565 43394
11724	0	0	Ki67+	 4567 43653
11725	0	0	Ki67+	 4568 43600
11726	0	0	Ki67+	 4569 44084
11727	0	0	Ki67+	 4571 44130
11728	0	0	Ki67+	 4577 43551
11729	0	0	Ki67+	 4578 43474
11730	0	0	Ki67+	 4578 43621
11731	0	0	Ki67+	 4581 43712
11732	0	0	Ki67+	 4582 43583
11733	0	0	Ki67+	 4582 44062
11734	0	0	Ki67+	 4587 43533
11735	0	0	Ki67+	 4587 44126
11736	0	0	Ki67+	 4588 44036
11737	0	0	Ki67+	 4588 44087
11738	0	0	Ki67+	 4590 43981
11739	0	0	Ki67+	 4593 43451
11740	0	0	Ki67+	 4594 43692
11741	0	0	Ki67+	 4602 43642
11742	0	0	Ki67+	 4605 43937
11743	0	0	Ki67+	 4606 43583
11744	0	0	Ki67+	 4606 44013
11745	0	0	Ki67+	 4606 44075
11746	0	0	Ki67+	 4612 43546
11747	0	0	Ki67+	 4613 43609
11748	0	0	Ki67+	 4615 43510
11749	0	0	Ki67+	 4621 44105
11750	0	0	Ki67+	 4623 43596
11751	0	0	Ki67+	 4623 43967
11752	0	0	Ki67+	 4627 44134
11753	0	0	Ki67+	 4628 44045
11754	0	0	Ki67+	 4628 44067
11755	0	0	Ki67+	 4630 43997
11756	0	0	Ki67+	 4631 43935
11757	0	0	Ki67+	 4635 44025
11758	0	0	Ki67+	 4652 43931
11759	0	0	Ki67+	 4658 43900
11760	0	0	Ki67+	 4665 43982
11761	0	0	Ki67+	 4666 43805
11762	0	0	Ki67+	 4666 43961
11763	0	0	Ki67+	 4667 43942
11764	0	0	Ki67+	 4672 43494
11765	0	0	Ki67+	 4673 43861
11766	0	0	Ki67+	 4687 43790
11767	0	0	Ki67+	 4691 43863
11768	0	0	Ki67+	 4692 43826
11769	0	0	Ki67+	 4700 43672
11770	0	0	Ki67+	 4701 43611
11771	0	0	Ki67+	 4701 43901
11772	0	0	Ki67+	 4702 43715
11773	0	0	Ki67+	 4702 43733
11774	0	0	Ki67+	 4709 43788
11775	0	0	Ki67+	 4712 43818
11776	0	0	Ki67+	 4713 43764
11777	0	0	Ki67+	 4715 43659
11778	0	0	Ki67+	 4715 43839
11779	0	0	Ki67+	 4717 43734
11780	0	0	Ki67+	 4723 43546
11781	0	0	Ki67+	 4727 43709
11782	0	0	Ki67+	 4742 43533
11783	0	0	Ki67+	 4743 43631
11784	0	0	Ki67+	 4745 43508
11785	0	0	Ki67+	 4746 43602
11786	0	0	Ki67+	 4756 43483
11787	0	0	Ki67+	 4756 43515
11788	0	0	Ki67+	 4764 43537
11789	0	0	Ki67+	 4774 43507
11790	0	0	Ki67+	 4776 43549
11791	0	0	Ki67+	 4777 43455
11792	0	0	Ki67+	 4784 44014
11793	0	0	Ki67+	 4786 43519
11794	0	0	Ki67+	 4790 43395
11795	0	0	Ki67+	 4791 43691
11796	0	0	Ki67+	 4791 43729
11797	0	0	Ki67+	 4792 43435
11798	0	0	Ki67+	 4792 43509
11799	0	0	Ki67+	 4792 43671
11800	0	0	Ki67+	 4796 43478
11801	0	0	Ki67+	 4796 43867
11802	0	0	Ki67+	 4802 43770
11803	0	0	Ki67+	 4804 43409
11804	0	0	Ki67+	 4805 43444
11805	0	0	Ki67+	 4806 43639
11806	0	0	Ki67+	 4807 43375
11807	0	0	Ki67+	 4812 43685
11808	0	0	Ki67+	 4817 43650
11809	0	0	Ki67+	 4817 43807
11810	0	0	Ki67+	 4820 43383
11811	0	0	Ki67+	 4820 43455
11812	0	0	Ki67+	 4825 43820
11813	0	0	Ki67+	 4826 43615
11814	0	0	Ki67+	 4827 43632
11815	0	0	Ki67+	 4827 43803
11816	0	0	Ki67+	 4829 43845
11817	0	0	Ki67+	 4831 43389
11818	0	0	Ki67+	 4836 43597
11819	0	0	Ki67+	 4842 43363
11820	0	0	Ki67+	 4843 43816
11821	0	0	Ki67+	 4846 43409
11822	0	0	Ki67+	 4856 43575
11823	0	0	Ki67+	 4869 43582
11824	0	0	Ki67+	 4880 43585
11825	0	0	Ki67+	 4887 43558
11826	0	0	Ki67+	 4888 43796
11827	0	0	Ki67+	 4097 44665
11828	0	0	Ki67+	 4101 44715
11829	0	0	Ki67+	 4103 44675
11830	0	0	Ki67+	 4111 44771
11831	0	0	Ki67+	 4113 44734
11832	0	0	Ki67+	 4118 44606
11833	0	0	Ki67+	 4120 44895
11834	0	0	Ki67+	 4122 44631
11835	0	0	Ki67+	 4124 44908
11836	0	0	Ki67+	 4133 44702
11837	0	0	Ki67+	 4136 44592
11838	0	0	Ki67+	 4143 44799
11839	0	0	Ki67+	 4153 44668
11840	0	0	Ki67+	 4154 44581
11841	0	0	Ki67+	 4157 44632
11842	0	0	Ki67+	 4158 44567
11843	0	0	Ki67+	 4159 44788
11844	0	0	Ki67+	 4163 44940
11845	0	0	Ki67+	 4164 44593
11846	0	0	Ki67+	 4169 44756
11847	0	0	Ki67+	 4170 44557
11848	0	0	Ki67+	 4170 44620
11849	0	0	Ki67+	 4170 44721
11850	0	0	Ki67+	 4171 44288
11851	0	0	Ki67+	 4171 44854
11852	0	0	Ki67+	 4175 44905
11853	0	0	Ki67+	 4179 44567
11854	0	0	Ki67+	 4181 44688
11855	0	0	Ki67+	 4185 44528
11856	0	0	Ki67+	 4185 44746
11857	0	0	Ki67+	 4185 44816
11858	0	0	Ki67+	 4190 44874
11859	0	0	Ki67+	 4192 44635
11860	0	0	Ki67+	 4195 44792
11861	0	0	Ki67+	 4199 44760
11862	0	0	Ki67+	 4201 44562
11863	0	0	Ki67+	 4203 44176
11864	0	0	Ki67+	 4203 44661
11865	0	0	Ki67+	 4204 44897
11866	0	0	Ki67+	 4205 44927
11867	0	0	Ki67+	 4206 44704
11868	0	0	Ki67+	 4208 44952
11869	0	0	Ki67+	 4210 44229
11870	0	0	Ki67+	 4210 44862
11871	0	0	Ki67+	 4211 44795
11872	0	0	Ki67+	 4214 44671
11873	0	0	Ki67+	 4215 44520
11874	0	0	Ki67+	 4215 44593
11875	0	0	Ki67+	 4217 44639
11876	0	0	Ki67+	 4218 44736
11877	0	0	Ki67+	 4221 44606
11878	0	0	Ki67+	 4224 44187
11879	0	0	Ki67+	 4224 44473
11880	0	0	Ki67+	 4224 44709
11881	0	0	Ki67+	 4225 44552
11882	0	0	Ki67+	 4226 44653
11883	0	0	Ki67+	 4232 44925
11884	0	0	Ki67+	 4232 44935
11885	0	0	Ki67+	 4234 44508
11886	0	0	Ki67+	 4234 44737
11887	0	0	Ki67+	 4237 44803
11888	0	0	Ki67+	 4238 44654
11889	0	0	Ki67+	 4243 44642
11890	0	0	Ki67+	 4246 44709
11891	0	0	Ki67+	 4248 44299
11892	0	0	Ki67+	 4248 44572
11893	0	0	Ki67+	 4249 44938
11894	0	0	Ki67+	 4250 44683
11895	0	0	Ki67+	 4252 44599
11896	0	0	Ki67+	 4261 44707
11897	0	0	Ki67+	 4262 44248
11898	0	0	Ki67+	 4266 44728
11899	0	0	Ki67+	 4269 44304
11900	0	0	Ki67+	 4269 44785
11901	0	0	Ki67+	 4271 44355
11902	0	0	Ki67+	 4271 44684
11903	0	0	Ki67+	 4272 44585
11904	0	0	Ki67+	 4272 44646
11905	0	0	Ki67+	 4276 44719
11906	0	0	Ki67+	 4280 44756
11907	0	0	Ki67+	 4287 44615
11908	0	0	Ki67+	 4288 44708
11909	0	0	Ki67+	 4292 44232
11910	0	0	Ki67+	 4294 44600
11911	0	0	Ki67+	 4294 44774
11912	0	0	Ki67+	 4296 44554
11913	0	0	Ki67+	 4297 44880
11914	0	0	Ki67+	 4299 44474
11915	0	0	Ki67+	 4301 44657
11916	0	0	Ki67+	 4302 44943
11917	0	0	Ki67+	 4304 44312
11918	0	0	Ki67+	 4305 44616
11919	0	0	Ki67+	 4307 44783
11920	0	0	Ki67+	 4307 44849
11921	0	0	Ki67+	 4308 44543
11922	0	0	Ki67+	 4309 44568
11923	0	0	Ki67+	 4311 44241
11924	0	0	Ki67+	 4312 44660
11925	0	0	Ki67+	 4313 44951
11926	0	0	Ki67+	 4317 44495
11927	0	0	Ki67+	 4318 44628
11928	0	0	Ki67+	 4319 44291
11929	0	0	Ki67+	 4319 44931
11930	0	0	Ki67+	 4321 44647
11931	0	0	Ki67+	 4321 44874
11932	0	0	Ki67+	 4322 44445
11933	0	0	Ki67+	 4324 44706
11934	0	0	Ki67+	 4328 44513
11935	0	0	Ki67+	 4330 44527
11936	0	0	Ki67+	 4330 44606
11937	0	0	Ki67+	 4332 44323
11938	0	0	Ki67+	 4339 44830
11939	0	0	Ki67+	 4340 44428
11940	0	0	Ki67+	 4341 44744
11941	0	0	Ki67+	 4342 44660
11942	0	0	Ki67+	 4344 44269
11943	0	0	Ki67+	 4344 44495
11944	0	0	Ki67+	 4345 44864
11945	0	0	Ki67+	 4348 44633
11946	0	0	Ki67+	 4352 44285
11947	0	0	Ki67+	 4352 44649
11948	0	0	Ki67+	 4356 44443
11949	0	0	Ki67+	 4358 44741
11950	0	0	Ki67+	 4359 44665
11951	0	0	Ki67+	 4361 44403
11952	0	0	Ki67+	 4363 44711
11953	0	0	Ki67+	 4366 44683
11954	0	0	Ki67+	 4367 44344
11955	0	0	Ki67+	 4367 44469
11956	0	0	Ki67+	 4369 44501
11957	0	0	Ki67+	 4369 44936
11958	0	0	Ki67+	 4374 44738
11959	0	0	Ki67+	 4378 44768
11960	0	0	Ki67+	 4381 44432
11961	0	0	Ki67+	 4381 44479
11962	0	0	Ki67+	 4383 44418
11963	0	0	Ki67+	 4383 44903
11964	0	0	Ki67+	 4383 44941
11965	0	0	Ki67+	 4384 44361
11966	0	0	Ki67+	 4391 44595
11967	0	0	Ki67+	 4391 44673
11968	0	0	Ki67+	 4394 44555
11969	0	0	Ki67+	 4396 44405
11970	0	0	Ki67+	 4397 44337
11971	0	0	Ki67+	 4401 44718
11972	0	0	Ki67+	 4403 44944
11973	0	0	Ki67+	 4404 44452
11974	0	0	Ki67+	 4406 44382
11975	0	0	Ki67+	 4407 44768
11976	0	0	Ki67+	 4412 44757
11977	0	0	Ki67+	 4412 44865
11978	0	0	Ki67+	 4413 44548
11979	0	0	Ki67+	 4417 44590
11980	0	0	Ki67+	 4418 44327
11981	0	0	Ki67+	 4421 44651
11982	0	0	Ki67+	 4422 44500
11983	0	0	Ki67+	 4422 44860
11984	0	0	Ki67+	 4424 44465
11985	0	0	Ki67+	 4426 44357
11986	0	0	Ki67+	 4433 44834
11987	0	0	Ki67+	 4434 44805
11988	0	0	Ki67+	 4435 44754
11989	0	0	Ki67+	 4438 44615
11990	0	0	Ki67+	 4446 44543
11991	0	0	Ki67+	 4447 44844
11992	0	0	Ki67+	 4448 44660
11993	0	0	Ki67+	 4449 44647
11994	0	0	Ki67+	 4451 44958
11995	0	0	Ki67+	 4457 44424
11996	0	0	Ki67+	 4457 44580
11997	0	0	Ki67+	 4457 44760
11998	0	0	Ki67+	 4462 44529
11999	0	0	Ki67+	 4468 44564
12000	0	0	Ki67+	 4469 44606
12001	0	0	Ki67+	 4472 44577
12002	0	0	Ki67+	 4474 44677
12003	0	0	Ki67+	 4474 44954
12004	0	0	Ki67+	 4476 44521
12005	0	0	Ki67+	 4485 44569
12006	0	0	Ki67+	 4487 44726
12007	0	0	Ki67+	 4488 44945
12008	0	0	Ki67+	 4490 44777
12009	0	0	Ki67+	 4492 44591
12010	0	0	Ki67+	 4492 44647
12011	0	0	Ki67+	 4506 44500
12012	0	0	Ki67+	 4508 44527
12013	0	0	Ki67+	 4513 44561
12014	0	0	Ki67+	 4513 44825
12015	0	0	Ki67+	 4513 44900
12016	0	0	Ki67+	 4515 44600
12017	0	0	Ki67+	 4517 44285
12018	0	0	Ki67+	 4520 44552
12019	0	0	Ki67+	 4520 44710
12020	0	0	Ki67+	 4520 44874
12021	0	0	Ki67+	 4521 44178
12022	0	0	Ki67+	 4521 44631
12023	0	0	Ki67+	 4522 44344
12024	0	0	Ki67+	 4523 44251
12025	0	0	Ki67+	 4525 44467
12026	0	0	Ki67+	 4528 44235
12027	0	0	Ki67+	 4528 44582
12028	0	0	Ki67+	 4531 44727
12029	0	0	Ki67+	 4535 44293
12030	0	0	Ki67+	 4537 44821
12031	0	0	Ki67+	 4541 44672
12032	0	0	Ki67+	 4544 44553
12033	0	0	Ki67+	 4544 44733
12034	0	0	Ki67+	 4545 44307
12035	0	0	Ki67+	 4545 44569
12036	0	0	Ki67+	 4546 44503
12037	0	0	Ki67+	 4546 44521
12038	0	0	Ki67+	 4546 44790
12039	0	0	Ki67+	 4549 44702
12040	0	0	Ki67+	 4552 44399
12041	0	0	Ki67+	 4555 44314
12042	0	0	Ki67+	 4555 44452
12043	0	0	Ki67+	 4556 44261
12044	0	0	Ki67+	 4556 44366
12045	0	0	Ki67+	 4559 44815
12046	0	0	Ki67+	 4561 44758
12047	0	0	Ki67+	 4565 44525
12048	0	0	Ki67+	 4566 44273
12049	0	0	Ki67+	 4569 44288
12050	0	0	Ki67+	 4569 44487
12051	0	0	Ki67+	 4569 44794
12052	0	0	Ki67+	 4571 44403
12053	0	0	Ki67+	 4573 44253
12054	0	0	Ki67+	 4573 44326
12055	0	0	Ki67+	 4573 44937
12056	0	0	Ki67+	 4575 44163
12057	0	0	Ki67+	 4577 44207
12058	0	0	Ki67+	 4577 44755
12059	0	0	Ki67+	 4580 44360
12060	0	0	Ki67+	 4580 44718
12061	0	0	Ki67+	 4581 44791
12062	0	0	Ki67+	 4588 44213
12063	0	0	Ki67+	 4605 44179
12064	0	0	Ki67+	 4605 44284
12065	0	0	Ki67+	 4607 44162
12066	0	0	Ki67+	 4609 44249
12067	0	0	Ki67+	 4615 44204
12068	0	0	Ki67+	 4621 44166
12069	0	0	Ki67+	 4622 44251
12070	0	0	Ki67+	 4623 44671
12071	0	0	Ki67+	 4638 44202
12072	0	0	Ki67+	 4639 44277
12073	0	0	Ki67+	 4652 44700
12074	0	0	Ki67+	 4664 44690
12075	0	0	Ki67+	 4694 44657
12076	0	0	Ki67+	 4698 44620
12077	0	0	Ki67+	 4699 44641
12078	0	0	Ki67+	 4707 44671
12079	0	0	Ki67+	 4715 44640
12080	0	0	Ki67+	 4718 44698
12081	0	0	Ki67+	 4719 44736
12082	0	0	Ki67+	 4723 44711
12083	0	0	Ki67+	 4727 44607
12084	0	0	Ki67+	 4728 44746
12085	0	0	Ki67+	 4732 44309
12086	0	0	Ki67+	 4740 44408
12087	0	0	Ki67+	 4743 44734
12088	0	0	Ki67+	 4744 44656
12089	0	0	Ki67+	 4744 44711
12090	0	0	Ki67+	 4744 44799
12091	0	0	Ki67+	 4746 44620
12092	0	0	Ki67+	 4748 44930
12093	0	0	Ki67+	 4752 44718
12094	0	0	Ki67+	 4752 44879
12095	0	0	Ki67+	 4755 44766
12096	0	0	Ki67+	 4757 44832
12097	0	0	Ki67+	 4760 44600
12098	0	0	Ki67+	 4760 44911
12099	0	0	Ki67+	 4763 44636
12100	0	0	Ki67+	 4764 44882
12101	0	0	Ki67+	 4765 44243
12102	0	0	Ki67+	 4765 44672
12103	0	0	Ki67+	 4765 44959
12104	0	0	Ki67+	 4767 44924
12105	0	0	Ki67+	 4773 44741
12106	0	0	Ki67+	 4776 44793
12107	0	0	Ki67+	 4776 44847
12108	0	0	Ki67+	 4778 44758
12109	0	0	Ki67+	 4784 44203
12110	0	0	Ki67+	 4784 44811
12111	0	0	Ki67+	 4785 44670
12112	0	0	Ki67+	 4786 44610
12113	0	0	Ki67+	 4790 44697
12114	0	0	Ki67+	 4790 44928
12115	0	0	Ki67+	 4790 44940
12116	0	0	Ki67+	 4793 44830
12117	0	0	Ki67+	 4798 44650
12118	0	0	Ki67+	 4799 44234
12119	0	0	Ki67+	 4805 44625
12120	0	0	Ki67+	 4806 44867
12121	0	0	Ki67+	 4808 44724
12122	0	0	Ki67+	 4814 44443
12123	0	0	Ki67+	 4814 44501
12124	0	0	Ki67+	 4814 44833
12125	0	0	Ki67+	 4815 44670
12126	0	0	Ki67+	 4818 44389
12127	0	0	Ki67+	 4818 44884
12128	0	0	Ki67+	 4819 44637
12129	0	0	Ki67+	 4819 44914
12130	0	0	Ki67+	 4820 44942
12131	0	0	Ki67+	 4822 44797
12132	0	0	Ki67+	 4822 44856
12133	0	0	Ki67+	 4825 44765
12134	0	0	Ki67+	 4829 44825
12135	0	0	Ki67+	 4830 44687
12136	0	0	Ki67+	 4833 44644
12137	0	0	Ki67+	 4833 44812
12138	0	0	Ki67+	 4834 44314
12139	0	0	Ki67+	 4834 44738
12140	0	0	Ki67+	 4838 44662
12141	0	0	Ki67+	 4846 44903
12142	0	0	Ki67+	 4852 44851
12143	0	0	Ki67+	 4852 44927
12144	0	0	Ki67+	 4853 44786
12145	0	0	Ki67+	 4855 44839
12146	0	0	Ki67+	 4859 44712
12147	0	0	Ki67+	 4866 44774
12148	0	0	Ki67+	 4870 44683
12149	0	0	Ki67+	 4875 44808
12150	0	0	Ki67+	 4880 44326
12151	0	0	Ki67+	 4883 44362
12152	0	0	Ki67+	 4883 44774
12153	0	0	Ki67+	 4886 44790
12154	0	0	Ki67+	 4887 44255
12155	0	0	Ki67+	 4888 44381
12156	0	0	Ki67+	 4889 44435
12157	0	0	Ki67+	 4101 45477
12158	0	0	Ki67+	 4106 45230
12159	0	0	Ki67+	 4106 45496
12160	0	0	Ki67+	 4106 45600
12161	0	0	Ki67+	 4110 45423
12162	0	0	Ki67+	 4112 45477
12163	0	0	Ki67+	 4116 45209
12164	0	0	Ki67+	 4116 45242
12165	0	0	Ki67+	 4120 45270
12166	0	0	Ki67+	 4125 45088
12167	0	0	Ki67+	 4126 45175
12168	0	0	Ki67+	 4127 45165
12169	0	0	Ki67+	 4131 45421
12170	0	0	Ki67+	 4131 45456
12171	0	0	Ki67+	 4132 45117
12172	0	0	Ki67+	 4133 45483
12173	0	0	Ki67+	 4134 44995
12174	0	0	Ki67+	 4143 45196
12175	0	0	Ki67+	 4147 45228
12176	0	0	Ki67+	 4154 45441
12177	0	0	Ki67+	 4155 45018
12178	0	0	Ki67+	 4155 45299
12179	0	0	Ki67+	 4156 45079
12180	0	0	Ki67+	 4156 45099
12181	0	0	Ki67+	 4156 45272
12182	0	0	Ki67+	 4157 45228
12183	0	0	Ki67+	 4157 45504
12184	0	0	Ki67+	 4160 44994
12185	0	0	Ki67+	 4160 45240
12186	0	0	Ki67+	 4162 45473
12187	0	0	Ki67+	 4162 45546
12188	0	0	Ki67+	 4166 45173
12189	0	0	Ki67+	 4170 45353
12190	0	0	Ki67+	 4174 45026
12191	0	0	Ki67+	 4179 45462
12192	0	0	Ki67+	 4180 45010
12193	0	0	Ki67+	 4180 45058
12194	0	0	Ki67+	 4180 45312
12195	0	0	Ki67+	 4180 45386
12196	0	0	Ki67+	 4183 45443
12197	0	0	Ki67+	 4185 45339
12198	0	0	Ki67+	 4186 45416
12199	0	0	Ki67+	 4188 44975
12200	0	0	Ki67+	 4190 45229
12201	0	0	Ki67+	 4191 45296
12202	0	0	Ki67+	 4193 45347
12203	0	0	Ki67+	 4194 45023
12204	0	0	Ki67+	 4194 45205
12205	0	0	Ki67+	 4196 45042
12206	0	0	Ki67+	 4204 45331
12207	0	0	Ki67+	 4208 45302
12208	0	0	Ki67+	 4212 45111
12209	0	0	Ki67+	 4213 45027
12210	0	0	Ki67+	 4215 45395
12211	0	0	Ki67+	 4218 45207
12212	0	0	Ki67+	 4219 45053
12213	0	0	Ki67+	 4220 45224
12214	0	0	Ki67+	 4220 45607
12215	0	0	Ki67+	 4222 45303
12216	0	0	Ki67+	 4223 45410
12217	0	0	Ki67+	 4226 45442
12218	0	0	Ki67+	 4227 45136
12219	0	0	Ki67+	 4230 44973
12220	0	0	Ki67+	 4233 45000
12221	0	0	Ki67+	 4233 45524
12222	0	0	Ki67+	 4237 45383
12223	0	0	Ki67+	 4238 45161
12224	0	0	Ki67+	 4239 45273
12225	0	0	Ki67+	 4239 45335
12226	0	0	Ki67+	 4242 44984
12227	0	0	Ki67+	 4243 45088
12228	0	0	Ki67+	 4246 45022
12229	0	0	Ki67+	 4246 45055
12230	0	0	Ki67+	 4254 45273
12231	0	0	Ki67+	 4254 45663
12232	0	0	Ki67+	 4257 44977
12233	0	0	Ki67+	 4259 45089
12234	0	0	Ki67+	 4259 45391
12235	0	0	Ki67+	 4265 44984
12236	0	0	Ki67+	 4265 45007
12237	0	0	Ki67+	 4267 45119
12238	0	0	Ki67+	 4268 45018
12239	0	0	Ki67+	 4277 45260
12240	0	0	Ki67+	 4281 45309
12241	0	0	Ki67+	 4284 45015
12242	0	0	Ki67+	 4286 44962
12243	0	0	Ki67+	 4286 45400
12244	0	0	Ki67+	 4293 45302
12245	0	0	Ki67+	 4294 45027
12246	0	0	Ki67+	 4295 45534
12247	0	0	Ki67+	 4297 45459
12248	0	0	Ki67+	 4301 45287
12249	0	0	Ki67+	 4301 45495
12250	0	0	Ki67+	 4303 45246
12251	0	0	Ki67+	 4304 45228
12252	0	0	Ki67+	 4305 45374
12253	0	0	Ki67+	 4307 44964
12254	0	0	Ki67+	 4315 45385
12255	0	0	Ki67+	 4318 45313
12256	0	0	Ki67+	 4322 45641
12257	0	0	Ki67+	 4324 45439
12258	0	0	Ki67+	 4328 45263
12259	0	0	Ki67+	 4330 45031
12260	0	0	Ki67+	 4330 45245
12261	0	0	Ki67+	 4330 45274
12262	0	0	Ki67+	 4331 45227
12263	0	0	Ki67+	 4336 45424
12264	0	0	Ki67+	 4342 45365
12265	0	0	Ki67+	 4342 45399
12266	0	0	Ki67+	 4349 45252
12267	0	0	Ki67+	 4352 45263
12268	0	0	Ki67+	 4358 45321
12269	0	0	Ki67+	 4369 45711
12270	0	0	Ki67+	 4371 45514
12271	0	0	Ki67+	 4372 45002
12272	0	0	Ki67+	 4372 45204
12273	0	0	Ki67+	 4373 45042
12274	0	0	Ki67+	 4374 45294
12275	0	0	Ki67+	 4374 45629
12276	0	0	Ki67+	 4378 45072
12277	0	0	Ki67+	 4379 45089
12278	0	0	Ki67+	 4382 45239
12279	0	0	Ki67+	 4383 45223
12280	0	0	Ki67+	 4383 45426
12281	0	0	Ki67+	 4387 45143
12282	0	0	Ki67+	 4389 45123
12283	0	0	Ki67+	 4393 45035
12284	0	0	Ki67+	 4394 45182
12285	0	0	Ki67+	 4399 45082
12286	0	0	Ki67+	 4400 45165
12287	0	0	Ki67+	 4406 45220
12288	0	0	Ki67+	 4407 45042
12289	0	0	Ki67+	 4413 45365
12290	0	0	Ki67+	 4417 45126
12291	0	0	Ki67+	 4417 45167
12292	0	0	Ki67+	 4422 45223
12293	0	0	Ki67+	 4427 45444
12294	0	0	Ki67+	 4428 45201
12295	0	0	Ki67+	 4429 45069
12296	0	0	Ki67+	 4430 45184
12297	0	0	Ki67+	 4431 45174
12298	0	0	Ki67+	 4432 45151
12299	0	0	Ki67+	 4434 45096
12300	0	0	Ki67+	 4435 45042
12301	0	0	Ki67+	 4440 45128
12302	0	0	Ki67+	 4440 45479
12303	0	0	Ki67+	 4447 45645
12304	0	0	Ki67+	 4450 45014
12305	0	0	Ki67+	 4454 45063
12306	0	0	Ki67+	 4461 45086
12307	0	0	Ki67+	 4463 45147
12308	0	0	Ki67+	 4468 45355
12309	0	0	Ki67+	 4469 45118
12310	0	0	Ki67+	 4474 45564
12311	0	0	Ki67+	 4477 45109
12312	0	0	Ki67+	 4478 45092
12313	0	0	Ki67+	 4481 45023
12314	0	0	Ki67+	 4485 44989
12315	0	0	Ki67+	 4486 45200
12316	0	0	Ki67+	 4488 45313
12317	0	0	Ki67+	 4491 45437
12318	0	0	Ki67+	 4493 45049
12319	0	0	Ki67+	 4493 45222
12320	0	0	Ki67+	 4495 44974
12321	0	0	Ki67+	 4498 45071
12322	0	0	Ki67+	 4500 44997
12323	0	0	Ki67+	 4501 45525
12324	0	0	Ki67+	 4502 45497
12325	0	0	Ki67+	 4530 45028
12326	0	0	Ki67+	 4532 45190
12327	0	0	Ki67+	 4539 45666
12328	0	0	Ki67+	 4543 45541
12329	0	0	Ki67+	 4552 45601
12330	0	0	Ki67+	 4567 45492
12331	0	0	Ki67+	 4569 45136
12332	0	0	Ki67+	 4573 45074
12333	0	0	Ki67+	 4576 45255
12334	0	0	Ki67+	 4581 45101
12335	0	0	Ki67+	 4609 45377
12336	0	0	Ki67+	 4627 45584
12337	0	0	Ki67+	 4636 45219
12338	0	0	Ki67+	 4636 45658
12339	0	0	Ki67+	 4640 45694
12340	0	0	Ki67+	 4648 45337
12341	0	0	Ki67+	 4652 45001
12342	0	0	Ki67+	 4661 45731
12343	0	0	Ki67+	 4699 45091
12344	0	0	Ki67+	 4699 45536
12345	0	0	Ki67+	 4703 45754
12346	0	0	Ki67+	 4711 45086
12347	0	0	Ki67+	 4716 45634
12348	0	0	Ki67+	 4719 45646
12349	0	0	Ki67+	 4732 45008
12350	0	0	Ki67+	 4733 45721
12351	0	0	Ki67+	 4739 45216
12352	0	0	Ki67+	 4742 45065
12353	0	0	Ki67+	 4743 44963
12354	0	0	Ki67+	 4749 45238
12355	0	0	Ki67+	 4751 45175
12356	0	0	Ki67+	 4751 45219
12357	0	0	Ki67+	 4751 45315
12358	0	0	Ki67+	 4759 45280
12359	0	0	Ki67+	 4761 45026
12360	0	0	Ki67+	 4762 45112
12361	0	0	Ki67+	 4764 45073
12362	0	0	Ki67+	 4765 45199
12363	0	0	Ki67+	 4767 44974
12364	0	0	Ki67+	 4767 45142
12365	0	0	Ki67+	 4769 45224
12366	0	0	Ki67+	 4769 45293
12367	0	0	Ki67+	 4770 45098
12368	0	0	Ki67+	 4772 45669
12369	0	0	Ki67+	 4774 45750
12370	0	0	Ki67+	 4777 45277
12371	0	0	Ki67+	 4779 45358
12372	0	0	Ki67+	 4785 45374
12373	0	0	Ki67+	 4786 45032
12374	0	0	Ki67+	 4790 45127
12375	0	0	Ki67+	 4792 44997
12376	0	0	Ki67+	 4792 45166
12377	0	0	Ki67+	 4793 45301
12378	0	0	Ki67+	 4794 45013
12379	0	0	Ki67+	 4798 45327
12380	0	0	Ki67+	 4799 45340
12381	0	0	Ki67+	 4803 45425
12382	0	0	Ki67+	 4807 45212
12383	0	0	Ki67+	 4808 45194
12384	0	0	Ki67+	 4808 45393
12385	0	0	Ki67+	 4810 45457
12386	0	0	Ki67+	 4812 45064
12387	0	0	Ki67+	 4814 45362
12388	0	0	Ki67+	 4816 45372
12389	0	0	Ki67+	 4824 44989
12390	0	0	Ki67+	 4824 45291
12391	0	0	Ki67+	 4827 45346
12392	0	0	Ki67+	 4828 45410
12393	0	0	Ki67+	 4830 45219
12394	0	0	Ki67+	 4830 45240
12395	0	0	Ki67+	 4830 45678
12396	0	0	Ki67+	 4834 45380
12397	0	0	Ki67+	 4841 45030
12398	0	0	Ki67+	 4842 45134
12399	0	0	Ki67+	 4843 45080
12400	0	0	Ki67+	 4843 45436
12401	0	0	Ki67+	 4845 45272
12402	0	0	Ki67+	 4846 45065
12403	0	0	Ki67+	 4846 45101
12404	0	0	Ki67+	 4847 45371
12405	0	0	Ki67+	 4847 45692
12406	0	0	Ki67+	 4849 45015
12407	0	0	Ki67+	 4851 45281
12408	0	0	Ki67+	 4858 45345
12409	0	0	Ki67+	 4859 45179
12410	0	0	Ki67+	 4862 45668
12411	0	0	Ki67+	 4868 45468
12412	0	0	Ki67+	 4869 45323
12413	0	0	Ki67+	 4869 45376
12414	0	0	Ki67+	 4870 45241
12415	0	0	Ki67+	 4872 45297
12416	0	0	Ki67+	 4873 45274
12417	0	0	Ki67+	 4881 45209
12418	0	0	Ki67+	 4884 45455
12419	0	0	Ki67+	 4890 45061
12420	0	0	Ki67+	 4891 45155
12421	0	0	Ki67+	 4894 45511
12422	0	0	Ki67+	 4895 45443
12423	0	0	Ki67+	 4692 45771
12424	0	0	Ki67+	 4769 45813
12425	0	0	Ki67+	 4854 45795
12426	0	0	Ki67+	 5022 37779
12427	0	0	Ki67+	 5330 38131
12428	0	0	Ki67+	 5395 37820
12429	0	0	Ki67+	 5470 38331
12430	0	0	Ki67+	 5471 37723
12431	0	0	Ki67+	 5518 38099
12432	0	0	Ki67+	 5523 38319
12433	0	0	Ki67+	 4921 39030
12434	0	0	Ki67+	 4926 38551
12435	0	0	Ki67+	 4954 38636
12436	0	0	Ki67+	 4962 38791
12437	0	0	Ki67+	 4986 38862
12438	0	0	Ki67+	 4991 38816
12439	0	0	Ki67+	 5005 39138
12440	0	0	Ki67+	 5006 38974
12441	0	0	Ki67+	 5006 39152
12442	0	0	Ki67+	 5014 39118
12443	0	0	Ki67+	 5024 39083
12444	0	0	Ki67+	 5030 38476
12445	0	0	Ki67+	 5031 39163
12446	0	0	Ki67+	 5038 39039
12447	0	0	Ki67+	 5040 39067
12448	0	0	Ki67+	 5046 39005
12449	0	0	Ki67+	 5046 39157
12450	0	0	Ki67+	 5049 38894
12451	0	0	Ki67+	 5061 39039
12452	0	0	Ki67+	 5067 38902
12453	0	0	Ki67+	 5068 39165
12454	0	0	Ki67+	 5069 38941
12455	0	0	Ki67+	 5070 39151
12456	0	0	Ki67+	 5075 38895
12457	0	0	Ki67+	 5077 38852
12458	0	0	Ki67+	 5080 38983
12459	0	0	Ki67+	 5081 39163
12460	0	0	Ki67+	 5085 38882
12461	0	0	Ki67+	 5089 39018
12462	0	0	Ki67+	 5090 38841
12463	0	0	Ki67+	 5093 39143
12464	0	0	Ki67+	 5095 38808
12465	0	0	Ki67+	 5101 38924
12466	0	0	Ki67+	 5104 38945
12467	0	0	Ki67+	 5111 38982
12468	0	0	Ki67+	 5112 38747
12469	0	0	Ki67+	 5112 39142
12470	0	0	Ki67+	 5122 38957
12471	0	0	Ki67+	 5134 38685
12472	0	0	Ki67+	 5137 38818
12473	0	0	Ki67+	 5140 38667
12474	0	0	Ki67+	 5141 38804
12475	0	0	Ki67+	 5142 39122
12476	0	0	Ki67+	 5143 38730
12477	0	0	Ki67+	 5146 39110
12478	0	0	Ki67+	 5151 38644
12479	0	0	Ki67+	 5152 38695
12480	0	0	Ki67+	 5166 39072
12481	0	0	Ki67+	 5166 39163
12482	0	0	Ki67+	 5178 39120
12483	0	0	Ki67+	 5180 39109
12484	0	0	Ki67+	 5183 38634
12485	0	0	Ki67+	 5184 39050
12486	0	0	Ki67+	 5187 38731
12487	0	0	Ki67+	 5193 38715
12488	0	0	Ki67+	 5193 39037
12489	0	0	Ki67+	 5194 39135
12490	0	0	Ki67+	 5196 38612
12491	0	0	Ki67+	 5196 38827
12492	0	0	Ki67+	 5206 38769
12493	0	0	Ki67+	 5210 38842
12494	0	0	Ki67+	 5210 39104
12495	0	0	Ki67+	 5215 38873
12496	0	0	Ki67+	 5216 39079
12497	0	0	Ki67+	 5218 39040
12498	0	0	Ki67+	 5219 38521
12499	0	0	Ki67+	 5219 38744
12500	0	0	Ki67+	 5219 38902
12501	0	0	Ki67+	 5221 38594
12502	0	0	Ki67+	 5221 38704
12503	0	0	Ki67+	 5223 38948
12504	0	0	Ki67+	 5227 38813
12505	0	0	Ki67+	 5227 38912
12506	0	0	Ki67+	 5228 39013
12507	0	0	Ki67+	 5234 38478
12508	0	0	Ki67+	 5238 39152
12509	0	0	Ki67+	 5241 39057
12510	0	0	Ki67+	 5242 38835
12511	0	0	Ki67+	 5242 39131
12512	0	0	Ki67+	 5244 38859
12513	0	0	Ki67+	 5244 38902
12514	0	0	Ki67+	 5245 38973
12515	0	0	Ki67+	 5249 38584
12516	0	0	Ki67+	 5252 39070
12517	0	0	Ki67+	 5256 38503
12518	0	0	Ki67+	 5264 38550
12519	0	0	Ki67+	 5267 38744
12520	0	0	Ki67+	 5267 38878
12521	0	0	Ki67+	 5269 38824
12522	0	0	Ki67+	 5272 38855
12523	0	0	Ki67+	 5273 39136
12524	0	0	Ki67+	 5277 39055
12525	0	0	Ki67+	 5281 38763
12526	0	0	Ki67+	 5287 38793
12527	0	0	Ki67+	 5288 39147
12528	0	0	Ki67+	 5296 38543
12529	0	0	Ki67+	 5296 39167
12530	0	0	Ki67+	 5297 38835
12531	0	0	Ki67+	 5297 39019
12532	0	0	Ki67+	 5302 38494
12533	0	0	Ki67+	 5305 39138
12534	0	0	Ki67+	 5306 39127
12535	0	0	Ki67+	 5307 38915
12536	0	0	Ki67+	 5313 39054
12537	0	0	Ki67+	 5316 38486
12538	0	0	Ki67+	 5316 38885
12539	0	0	Ki67+	 5318 38526
12540	0	0	Ki67+	 5318 38912
12541	0	0	Ki67+	 5320 38958
12542	0	0	Ki67+	 5320 39081
12543	0	0	Ki67+	 5320 39148
12544	0	0	Ki67+	 5325 38848
12545	0	0	Ki67+	 5326 38861
12546	0	0	Ki67+	 5328 38513
12547	0	0	Ki67+	 5328 39115
12548	0	0	Ki67+	 5329 38540
12549	0	0	Ki67+	 5329 38807
12550	0	0	Ki67+	 5329 39013
12551	0	0	Ki67+	 5336 38591
12552	0	0	Ki67+	 5341 38510
12553	0	0	Ki67+	 5342 39026
12554	0	0	Ki67+	 5347 38843
12555	0	0	Ki67+	 5349 38585
12556	0	0	Ki67+	 5350 39146
12557	0	0	Ki67+	 5351 38884
12558	0	0	Ki67+	 5355 38932
12559	0	0	Ki67+	 5355 39130
12560	0	0	Ki67+	 5357 39098
12561	0	0	Ki67+	 5358 38990
12562	0	0	Ki67+	 5358 39018
12563	0	0	Ki67+	 5359 39054
12564	0	0	Ki67+	 5360 38546
12565	0	0	Ki67+	 5361 38970
12566	0	0	Ki67+	 5362 38652
12567	0	0	Ki67+	 5375 38985
12568	0	0	Ki67+	 5375 39023
12569	0	0	Ki67+	 5376 39069
12570	0	0	Ki67+	 5383 38978
12571	0	0	Ki67+	 5402 38578
12572	0	0	Ki67+	 5407 38693
12573	0	0	Ki67+	 5426 38725
12574	0	0	Ki67+	 5433 38695
12575	0	0	Ki67+	 5441 38464
12576	0	0	Ki67+	 5484 38647
12577	0	0	Ki67+	 5497 38515
12578	0	0	Ki67+	 5504 38814
12579	0	0	Ki67+	 5508 39155
12580	0	0	Ki67+	 5511 38642
12581	0	0	Ki67+	 5529 38608
12582	0	0	Ki67+	 5532 38760
12583	0	0	Ki67+	 5539 39162
12584	0	0	Ki67+	 5544 38816
12585	0	0	Ki67+	 5547 39138
12586	0	0	Ki67+	 5550 39105
12587	0	0	Ki67+	 5555 38845
12588	0	0	Ki67+	 5557 38638
12589	0	0	Ki67+	 5565 38605
12590	0	0	Ki67+	 5566 38860
12591	0	0	Ki67+	 5576 38628
12592	0	0	Ki67+	 5579 39117
12593	0	0	Ki67+	 5583 39135
12594	0	0	Ki67+	 5584 39161
12595	0	0	Ki67+	 5586 38663
12596	0	0	Ki67+	 5602 38606
12597	0	0	Ki67+	 5602 38886
12598	0	0	Ki67+	 5615 38588
12599	0	0	Ki67+	 5615 39144
12600	0	0	Ki67+	 5617 39099
12601	0	0	Ki67+	 5628 39159
12602	0	0	Ki67+	 5636 38916
12603	0	0	Ki67+	 5638 38944
12604	0	0	Ki67+	 5640 39100
12605	0	0	Ki67+	 5641 39121
12606	0	0	Ki67+	 5645 39074
12607	0	0	Ki67+	 5658 39059
12608	0	0	Ki67+	 5660 38562
12609	0	0	Ki67+	 5660 39100
12610	0	0	Ki67+	 5664 38907
12611	0	0	Ki67+	 5665 39076
12612	0	0	Ki67+	 5666 38820
12613	0	0	Ki67+	 5667 38732
12614	0	0	Ki67+	 5678 39054
12615	0	0	Ki67+	 5690 38757
12616	0	0	Ki67+	 5694 39020
12617	0	0	Ki67+	 5695 39044
12618	0	0	Ki67+	 4901 39579
12619	0	0	Ki67+	 4907 39515
12620	0	0	Ki67+	 4908 39564
12621	0	0	Ki67+	 4912 39890
12622	0	0	Ki67+	 4922 39966
12623	0	0	Ki67+	 4925 39865
12624	0	0	Ki67+	 4927 39954
12625	0	0	Ki67+	 4933 39834
12626	0	0	Ki67+	 4947 39384
12627	0	0	Ki67+	 4948 39406
12628	0	0	Ki67+	 4951 39961
12629	0	0	Ki67+	 4954 39861
12630	0	0	Ki67+	 4957 39833
12631	0	0	Ki67+	 4958 39942
12632	0	0	Ki67+	 4962 39907
12633	0	0	Ki67+	 4963 39874
12634	0	0	Ki67+	 4966 39401
12635	0	0	Ki67+	 4968 39192
12636	0	0	Ki67+	 4969 39268
12637	0	0	Ki67+	 4971 39770
12638	0	0	Ki67+	 4975 39781
12639	0	0	Ki67+	 4979 39305
12640	0	0	Ki67+	 4980 39248
12641	0	0	Ki67+	 4980 39640
12642	0	0	Ki67+	 4980 39677
12643	0	0	Ki67+	 4984 39804
12644	0	0	Ki67+	 4987 39699
12645	0	0	Ki67+	 4988 39939
12646	0	0	Ki67+	 4991 39667
12647	0	0	Ki67+	 4991 39850
12648	0	0	Ki67+	 4992 39958
12649	0	0	Ki67+	 4998 39864
12650	0	0	Ki67+	 4999 39282
12651	0	0	Ki67+	 5001 39624
12652	0	0	Ki67+	 5001 39690
12653	0	0	Ki67+	 5003 39915
12654	0	0	Ki67+	 5005 39598
12655	0	0	Ki67+	 5007 39526
12656	0	0	Ki67+	 5007 39755
12657	0	0	Ki67+	 5010 39660
12658	0	0	Ki67+	 5010 39683
12659	0	0	Ki67+	 5011 39705
12660	0	0	Ki67+	 5011 39817
12661	0	0	Ki67+	 5012 39323
12662	0	0	Ki67+	 5014 39574
12663	0	0	Ki67+	 5015 39192
12664	0	0	Ki67+	 5015 39279
12665	0	0	Ki67+	 5018 39266
12666	0	0	Ki67+	 5019 39717
12667	0	0	Ki67+	 5020 39640
12668	0	0	Ki67+	 5021 39738
12669	0	0	Ki67+	 5021 39895
12670	0	0	Ki67+	 5026 39203
12671	0	0	Ki67+	 5028 39602
12672	0	0	Ki67+	 5028 39759
12673	0	0	Ki67+	 5028 39861
12674	0	0	Ki67+	 5029 39563
12675	0	0	Ki67+	 5029 39874
12676	0	0	Ki67+	 5030 39487
12677	0	0	Ki67+	 5031 39708
12678	0	0	Ki67+	 5034 39670
12679	0	0	Ki67+	 5039 39312
12680	0	0	Ki67+	 5040 39396
12681	0	0	Ki67+	 5040 39555
12682	0	0	Ki67+	 5048 39811
12683	0	0	Ki67+	 5049 39435
12684	0	0	Ki67+	 5049 39475
12685	0	0	Ki67+	 5050 39276
12686	0	0	Ki67+	 5050 39295
12687	0	0	Ki67+	 5050 39578
12688	0	0	Ki67+	 5051 39250
12689	0	0	Ki67+	 5057 39180
12690	0	0	Ki67+	 5060 39771
12691	0	0	Ki67+	 5060 39872
12692	0	0	Ki67+	 5062 39200
12693	0	0	Ki67+	 5062 39375
12694	0	0	Ki67+	 5064 39412
12695	0	0	Ki67+	 5065 39841
12696	0	0	Ki67+	 5066 39904
12697	0	0	Ki67+	 5068 39298
12698	0	0	Ki67+	 5069 39742
12699	0	0	Ki67+	 5069 39885
12700	0	0	Ki67+	 5070 39460
12701	0	0	Ki67+	 5071 39632
12702	0	0	Ki67+	 5071 39794
12703	0	0	Ki67+	 5073 39831
12704	0	0	Ki67+	 5073 39954
12705	0	0	Ki67+	 5075 39696
12706	0	0	Ki67+	 5077 39196
12707	0	0	Ki67+	 5078 39929
12708	0	0	Ki67+	 5081 39665
12709	0	0	Ki67+	 5082 39448
12710	0	0	Ki67+	 5083 39425
12711	0	0	Ki67+	 5085 39400
12712	0	0	Ki67+	 5090 39270
12713	0	0	Ki67+	 5090 39755
12714	0	0	Ki67+	 5091 39577
12715	0	0	Ki67+	 5094 39221
12716	0	0	Ki67+	 5095 39347
12717	0	0	Ki67+	 5096 39249
12718	0	0	Ki67+	 5098 39281
12719	0	0	Ki67+	 5098 39619
12720	0	0	Ki67+	 5102 39314
12721	0	0	Ki67+	 5104 39385
12722	0	0	Ki67+	 5105 39205
12723	0	0	Ki67+	 5106 39554
12724	0	0	Ki67+	 5108 39425
12725	0	0	Ki67+	 5111 39680
12726	0	0	Ki67+	 5112 39611
12727	0	0	Ki67+	 5112 39659
12728	0	0	Ki67+	 5113 39313
12729	0	0	Ki67+	 5118 39256
12730	0	0	Ki67+	 5120 39378
12731	0	0	Ki67+	 5123 39297
12732	0	0	Ki67+	 5125 39284
12733	0	0	Ki67+	 5125 39328
12734	0	0	Ki67+	 5130 39217
12735	0	0	Ki67+	 5136 39468
12736	0	0	Ki67+	 5137 39502
12737	0	0	Ki67+	 5138 39409
12738	0	0	Ki67+	 5141 39581
12739	0	0	Ki67+	 5143 39525
12740	0	0	Ki67+	 5145 39230
12741	0	0	Ki67+	 5145 39560
12742	0	0	Ki67+	 5147 39203
12743	0	0	Ki67+	 5148 39423
12744	0	0	Ki67+	 5150 39914
12745	0	0	Ki67+	 5152 39900
12746	0	0	Ki67+	 5156 39383
12747	0	0	Ki67+	 5158 39190
12748	0	0	Ki67+	 5159 39481
12749	0	0	Ki67+	 5168 39830
12750	0	0	Ki67+	 5169 39356
12751	0	0	Ki67+	 5172 39408
12752	0	0	Ki67+	 5176 39686
12753	0	0	Ki67+	 5180 39880
12754	0	0	Ki67+	 5182 39431
12755	0	0	Ki67+	 5182 39658
12756	0	0	Ki67+	 5183 39359
12757	0	0	Ki67+	 5184 39616
12758	0	0	Ki67+	 5184 39777
12759	0	0	Ki67+	 5193 39666
12760	0	0	Ki67+	 5194 39726
12761	0	0	Ki67+	 5195 39649
12762	0	0	Ki67+	 5196 39334
12763	0	0	Ki67+	 5197 39754
12764	0	0	Ki67+	 5198 39250
12765	0	0	Ki67+	 5198 39808
12766	0	0	Ki67+	 5199 39588
12767	0	0	Ki67+	 5202 39766
12768	0	0	Ki67+	 5204 39937
12769	0	0	Ki67+	 5208 39313
12770	0	0	Ki67+	 5209 39795
12771	0	0	Ki67+	 5211 39303
12772	0	0	Ki67+	 5211 39553
12773	0	0	Ki67+	 5215 39945
12774	0	0	Ki67+	 5219 39757
12775	0	0	Ki67+	 5222 39509
12776	0	0	Ki67+	 5222 39579
12777	0	0	Ki67+	 5225 39671
12778	0	0	Ki67+	 5226 39188
12779	0	0	Ki67+	 5226 39721
12780	0	0	Ki67+	 5227 39617
12781	0	0	Ki67+	 5227 39836
12782	0	0	Ki67+	 5228 39698
12783	0	0	Ki67+	 5230 39525
12784	0	0	Ki67+	 5233 39293
12785	0	0	Ki67+	 5235 39578
12786	0	0	Ki67+	 5236 39783
12787	0	0	Ki67+	 5237 39733
12788	0	0	Ki67+	 5239 39806
12789	0	0	Ki67+	 5244 39485
12790	0	0	Ki67+	 5247 39516
12791	0	0	Ki67+	 5248 39426
12792	0	0	Ki67+	 5250 39643
12793	0	0	Ki67+	 5252 39265
12794	0	0	Ki67+	 5253 39403
12795	0	0	Ki67+	 5253 39557
12796	0	0	Ki67+	 5253 39888
12797	0	0	Ki67+	 5253 39925
12798	0	0	Ki67+	 5254 39456
12799	0	0	Ki67+	 5254 39491
12800	0	0	Ki67+	 5254 39702
12801	0	0	Ki67+	 5257 39943
12802	0	0	Ki67+	 5258 39681
12803	0	0	Ki67+	 5259 39766
12804	0	0	Ki67+	 5260 39745
12805	0	0	Ki67+	 5260 39856
12806	0	0	Ki67+	 5261 39221
12807	0	0	Ki67+	 5262 39513
12808	0	0	Ki67+	 5262 39822
12809	0	0	Ki67+	 5264 39198
12810	0	0	Ki67+	 5265 39176
12811	0	0	Ki67+	 5265 39364
12812	0	0	Ki67+	 5265 39443
12813	0	0	Ki67+	 5265 39696
12814	0	0	Ki67+	 5267 39256
12815	0	0	Ki67+	 5267 39936
12816	0	0	Ki67+	 5268 39532
12817	0	0	Ki67+	 5274 39653
12818	0	0	Ki67+	 5276 39746
12819	0	0	Ki67+	 5276 39923
12820	0	0	Ki67+	 5277 39818
12821	0	0	Ki67+	 5278 39243
12822	0	0	Ki67+	 5280 39887
12823	0	0	Ki67+	 5281 39556
12824	0	0	Ki67+	 5282 39851
12825	0	0	Ki67+	 5283 39790
12826	0	0	Ki67+	 5286 39397
12827	0	0	Ki67+	 5287 39909
12828	0	0	Ki67+	 5289 39505
12829	0	0	Ki67+	 5290 39207
12830	0	0	Ki67+	 5291 39860
12831	0	0	Ki67+	 5293 39444
12832	0	0	Ki67+	 5293 39717
12833	0	0	Ki67+	 5297 39789
12834	0	0	Ki67+	 5299 39729
12835	0	0	Ki67+	 5302 39324
12836	0	0	Ki67+	 5303 39387
12837	0	0	Ki67+	 5305 39762
12838	0	0	Ki67+	 5308 39469
12839	0	0	Ki67+	 5310 39620
12840	0	0	Ki67+	 5311 39642
12841	0	0	Ki67+	 5315 39742
12842	0	0	Ki67+	 5319 39282
12843	0	0	Ki67+	 5319 39920
12844	0	0	Ki67+	 5323 39305
12845	0	0	Ki67+	 5323 39443
12846	0	0	Ki67+	 5328 39471
12847	0	0	Ki67+	 5334 39640
12848	0	0	Ki67+	 5335 39653
12849	0	0	Ki67+	 5335 39711
12850	0	0	Ki67+	 5336 39423
12851	0	0	Ki67+	 5343 39283
12852	0	0	Ki67+	 5345 39387
12853	0	0	Ki67+	 5346 39674
12854	0	0	Ki67+	 5350 39247
12855	0	0	Ki67+	 5359 39237
12856	0	0	Ki67+	 5361 39785
12857	0	0	Ki67+	 5375 39216
12858	0	0	Ki67+	 5376 39315
12859	0	0	Ki67+	 5376 39352
12860	0	0	Ki67+	 5376 39619
12861	0	0	Ki67+	 5376 39633
12862	0	0	Ki67+	 5386 39471
12863	0	0	Ki67+	 5389 39274
12864	0	0	Ki67+	 5390 39238
12865	0	0	Ki67+	 5396 39255
12866	0	0	Ki67+	 5396 39558
12867	0	0	Ki67+	 5406 39361
12868	0	0	Ki67+	 5410 39377
12869	0	0	Ki67+	 5412 39945
12870	0	0	Ki67+	 5413 39559
12871	0	0	Ki67+	 5414 39201
12872	0	0	Ki67+	 5414 39289
12873	0	0	Ki67+	 5424 39579
12874	0	0	Ki67+	 5427 39230
12875	0	0	Ki67+	 5429 39516
12876	0	0	Ki67+	 5429 39554
12877	0	0	Ki67+	 5441 39484
12878	0	0	Ki67+	 5444 39715
12879	0	0	Ki67+	 5447 39459
12880	0	0	Ki67+	 5449 39300
12881	0	0	Ki67+	 5450 39495
12882	0	0	Ki67+	 5465 39391
12883	0	0	Ki67+	 5466 39417
12884	0	0	Ki67+	 5468 39322
12885	0	0	Ki67+	 5473 39447
12886	0	0	Ki67+	 5474 39218
12887	0	0	Ki67+	 5484 39295
12888	0	0	Ki67+	 5484 39378
12889	0	0	Ki67+	 5494 39813
12890	0	0	Ki67+	 5494 39826
12891	0	0	Ki67+	 5495 39854
12892	0	0	Ki67+	 5497 39413
12893	0	0	Ki67+	 5500 39345
12894	0	0	Ki67+	 5502 39397
12895	0	0	Ki67+	 5506 39323
12896	0	0	Ki67+	 5518 39373
12897	0	0	Ki67+	 5519 39837
12898	0	0	Ki67+	 5521 39331
12899	0	0	Ki67+	 5528 39348
12900	0	0	Ki67+	 5531 39285
12901	0	0	Ki67+	 5539 39178
12902	0	0	Ki67+	 5539 39202
12903	0	0	Ki67+	 5546 39315
12904	0	0	Ki67+	 5549 39622
12905	0	0	Ki67+	 5554 39706
12906	0	0	Ki67+	 5556 39239
12907	0	0	Ki67+	 5560 39272
12908	0	0	Ki67+	 5568 39308
12909	0	0	Ki67+	 5569 39202
12910	0	0	Ki67+	 5569 39770
12911	0	0	Ki67+	 5572 39188
12912	0	0	Ki67+	 5576 39260
12913	0	0	Ki67+	 5578 39286
12914	0	0	Ki67+	 5585 39642
12915	0	0	Ki67+	 5588 39435
12916	0	0	Ki67+	 5590 39502
12917	0	0	Ki67+	 5592 39255
12918	0	0	Ki67+	 5595 39239
12919	0	0	Ki67+	 5599 39224
12920	0	0	Ki67+	 5605 39178
12921	0	0	Ki67+	 5616 39196
12922	0	0	Ki67+	 5628 39958
12923	0	0	Ki67+	 5640 39177
12924	0	0	Ki67+	 5643 39940
12925	0	0	Ki67+	 5647 39903
12926	0	0	Ki67+	 5652 39962
12927	0	0	Ki67+	 5662 39837
12928	0	0	Ki67+	 5662 39936
12929	0	0	Ki67+	 5668 39339
12930	0	0	Ki67+	 5669 39792
12931	0	0	Ki67+	 5673 39823
12932	0	0	Ki67+	 5675 39882
12933	0	0	Ki67+	 5677 39202
12934	0	0	Ki67+	 5680 39937
12935	0	0	Ki67+	 5685 39610
12936	0	0	Ki67+	 5686 39754
12937	0	0	Ki67+	 5690 39898
12938	0	0	Ki67+	 5691 39914
12939	0	0	Ki67+	 5692 39303
12940	0	0	Ki67+	 4898 40353
12941	0	0	Ki67+	 4900 40257
12942	0	0	Ki67+	 4900 40606
12943	0	0	Ki67+	 4901 40388
12944	0	0	Ki67+	 4902 40473
12945	0	0	Ki67+	 4903 40515
12946	0	0	Ki67+	 4904 40194
12947	0	0	Ki67+	 4905 40410
12948	0	0	Ki67+	 4907 40335
12949	0	0	Ki67+	 4909 40238
12950	0	0	Ki67+	 4916 40021
12951	0	0	Ki67+	 4916 40448
12952	0	0	Ki67+	 4917 40192
12953	0	0	Ki67+	 4917 40228
12954	0	0	Ki67+	 4917 40290
12955	0	0	Ki67+	 4917 40489
12956	0	0	Ki67+	 4926 40264
12957	0	0	Ki67+	 4927 40535
12958	0	0	Ki67+	 4928 40066
12959	0	0	Ki67+	 4931 40192
12960	0	0	Ki67+	 4933 39995
12961	0	0	Ki67+	 4933 40324
12962	0	0	Ki67+	 4937 40586
12963	0	0	Ki67+	 4938 40162
12964	0	0	Ki67+	 4938 40457
12965	0	0	Ki67+	 4938 40559
12966	0	0	Ki67+	 4940 40352
12967	0	0	Ki67+	 4944 39985
12968	0	0	Ki67+	 4946 40011
12969	0	0	Ki67+	 4946 40428
12970	0	0	Ki67+	 4947 40121
12971	0	0	Ki67+	 4947 40177
12972	0	0	Ki67+	 4948 40326
12973	0	0	Ki67+	 4948 40400
12974	0	0	Ki67+	 4951 40550
12975	0	0	Ki67+	 4952 40046
12976	0	0	Ki67+	 4952 40239
12977	0	0	Ki67+	 4953 40484
12978	0	0	Ki67+	 4954 40677
12979	0	0	Ki67+	 4956 40311
12980	0	0	Ki67+	 4956 40462
12981	0	0	Ki67+	 4956 40512
12982	0	0	Ki67+	 4959 40154
12983	0	0	Ki67+	 4963 40043
12984	0	0	Ki67+	 4963 40395
12985	0	0	Ki67+	 4963 40433
12986	0	0	Ki67+	 4966 40005
12987	0	0	Ki67+	 4966 40208
12988	0	0	Ki67+	 4968 39991
12989	0	0	Ki67+	 4968 40318
12990	0	0	Ki67+	 4970 39970
12991	0	0	Ki67+	 4973 40067
12992	0	0	Ki67+	 4976 40669
12993	0	0	Ki67+	 4977 40021
12994	0	0	Ki67+	 4977 40427
12995	0	0	Ki67+	 4977 40481
12996	0	0	Ki67+	 4981 40461
12997	0	0	Ki67+	 4983 40691
12998	0	0	Ki67+	 4990 40114
12999	0	0	Ki67+	 4990 40346
13000	0	0	Ki67+	 4991 40037
13001	0	0	Ki67+	 4991 40303
13002	0	0	Ki67+	 4992 40698
13003	0	0	Ki67+	 4996 40731
13004	0	0	Ki67+	 4998 40237
13005	0	0	Ki67+	 5005 40103
13006	0	0	Ki67+	 5006 40685
13007	0	0	Ki67+	 5009 40128
13008	0	0	Ki67+	 5009 40640
13009	0	0	Ki67+	 5009 40711
13010	0	0	Ki67+	 5013 40229
13011	0	0	Ki67+	 5014 40210
13012	0	0	Ki67+	 5015 40255
13013	0	0	Ki67+	 5019 40292
13014	0	0	Ki67+	 5022 40729
13015	0	0	Ki67+	 5025 40119
13016	0	0	Ki67+	 5032 40163
13017	0	0	Ki67+	 5033 40678
13018	0	0	Ki67+	 5039 40691
13019	0	0	Ki67+	 5042 40006
13020	0	0	Ki67+	 5042 40383
13021	0	0	Ki67+	 5042 40488
13022	0	0	Ki67+	 5044 40498
13023	0	0	Ki67+	 5045 40453
13024	0	0	Ki67+	 5050 40075
13025	0	0	Ki67+	 5051 40123
13026	0	0	Ki67+	 5053 40052
13027	0	0	Ki67+	 5055 40419
13028	0	0	Ki67+	 5057 40731
13029	0	0	Ki67+	 5060 40765
13030	0	0	Ki67+	 5067 40486
13031	0	0	Ki67+	 5067 40520
13032	0	0	Ki67+	 5070 40701
13033	0	0	Ki67+	 5071 39969
13034	0	0	Ki67+	 5071 40415
13035	0	0	Ki67+	 5075 40738
13036	0	0	Ki67+	 5077 40354
13037	0	0	Ki67+	 5080 40578
13038	0	0	Ki67+	 5083 40591
13039	0	0	Ki67+	 5084 40515
13040	0	0	Ki67+	 5088 40386
13041	0	0	Ki67+	 5090 40429
13042	0	0	Ki67+	 5091 40495
13043	0	0	Ki67+	 5095 40413
13044	0	0	Ki67+	 5096 40597
13045	0	0	Ki67+	 5099 40558
13046	0	0	Ki67+	 5101 40312
13047	0	0	Ki67+	 5102 40399
13048	0	0	Ki67+	 5102 40453
13049	0	0	Ki67+	 5103 40200
13050	0	0	Ki67+	 5103 40623
13051	0	0	Ki67+	 5107 40440
13052	0	0	Ki67+	 5113 40372
13053	0	0	Ki67+	 5114 40223
13054	0	0	Ki67+	 5114 40513
13055	0	0	Ki67+	 5114 40757
13056	0	0	Ki67+	 5116 40468
13057	0	0	Ki67+	 5116 40557
13058	0	0	Ki67+	 5118 40572
13059	0	0	Ki67+	 5118 40726
13060	0	0	Ki67+	 5122 40629
13061	0	0	Ki67+	 5123 40396
13062	0	0	Ki67+	 5126 40342
13063	0	0	Ki67+	 5128 40472
13064	0	0	Ki67+	 5129 40717
13065	0	0	Ki67+	 5132 40178
13066	0	0	Ki67+	 5132 40278
13067	0	0	Ki67+	 5133 40158
13068	0	0	Ki67+	 5134 40430
13069	0	0	Ki67+	 5138 40481
13070	0	0	Ki67+	 5139 40237
13071	0	0	Ki67+	 5139 40609
13072	0	0	Ki67+	 5142 40297
13073	0	0	Ki67+	 5142 40743
13074	0	0	Ki67+	 5145 40362
13075	0	0	Ki67+	 5146 40330
13076	0	0	Ki67+	 5147 40577
13077	0	0	Ki67+	 5148 40632
13078	0	0	Ki67+	 5149 40220
13079	0	0	Ki67+	 5149 40547
13080	0	0	Ki67+	 5150 40613
13081	0	0	Ki67+	 5151 40259
13082	0	0	Ki67+	 5151 40661
13083	0	0	Ki67+	 5154 40447
13084	0	0	Ki67+	 5154 40692
13085	0	0	Ki67+	 5155 40510
13086	0	0	Ki67+	 5159 40383
13087	0	0	Ki67+	 5159 40704
13088	0	0	Ki67+	 5160 40227
13089	0	0	Ki67+	 5161 40478
13090	0	0	Ki67+	 5164 40343
13091	0	0	Ki67+	 5166 40580
13092	0	0	Ki67+	 5168 40356
13093	0	0	Ki67+	 5168 40524
13094	0	0	Ki67+	 5171 40599
13095	0	0	Ki67+	 5172 40388
13096	0	0	Ki67+	 5172 40549
13097	0	0	Ki67+	 5175 40266
13098	0	0	Ki67+	 5175 40514
13099	0	0	Ki67+	 5176 40234
13100	0	0	Ki67+	 5179 40181
13101	0	0	Ki67+	 5179 40501
13102	0	0	Ki67+	 5180 40323
13103	0	0	Ki67+	 5184 40293
13104	0	0	Ki67+	 5184 40449
13105	0	0	Ki67+	 5189 40406
13106	0	0	Ki67+	 5190 40186
13107	0	0	Ki67+	 5191 40055
13108	0	0	Ki67+	 5192 40328
13109	0	0	Ki67+	 5194 40118
13110	0	0	Ki67+	 5196 40132
13111	0	0	Ki67+	 5196 40361
13112	0	0	Ki67+	 5198 40090
13113	0	0	Ki67+	 5199 40481
13114	0	0	Ki67+	 5202 40236
13115	0	0	Ki67+	 5204 40300
13116	0	0	Ki67+	 5207 40697
13117	0	0	Ki67+	 5208 40163
13118	0	0	Ki67+	 5209 40489
13119	0	0	Ki67+	 5218 40009
13120	0	0	Ki67+	 5226 40295
13121	0	0	Ki67+	 5228 40246
13122	0	0	Ki67+	 5230 39977
13123	0	0	Ki67+	 5233 40061
13124	0	0	Ki67+	 5235 40137
13125	0	0	Ki67+	 5236 40169
13126	0	0	Ki67+	 5240 39987
13127	0	0	Ki67+	 5242 40151
13128	0	0	Ki67+	 5248 40718
13129	0	0	Ki67+	 5250 40005
13130	0	0	Ki67+	 5251 40098
13131	0	0	Ki67+	 5258 40062
13132	0	0	Ki67+	 5264 40668
13133	0	0	Ki67+	 5267 40007
13134	0	0	Ki67+	 5269 39974
13135	0	0	Ki67+	 5270 40055
13136	0	0	Ki67+	 5272 40684
13137	0	0	Ki67+	 5275 39996
13138	0	0	Ki67+	 5275 40028
13139	0	0	Ki67+	 5277 40517
13140	0	0	Ki67+	 5278 40073
13141	0	0	Ki67+	 5281 40497
13142	0	0	Ki67+	 5284 40464
13143	0	0	Ki67+	 5286 40554
13144	0	0	Ki67+	 5294 40085
13145	0	0	Ki67+	 5296 40419
13146	0	0	Ki67+	 5297 40026
13147	0	0	Ki67+	 5302 40403
13148	0	0	Ki67+	 5302 40461
13149	0	0	Ki67+	 5302 40531
13150	0	0	Ki67+	 5305 40439
13151	0	0	Ki67+	 5306 40371
13152	0	0	Ki67+	 5306 40488
13153	0	0	Ki67+	 5309 40596
13154	0	0	Ki67+	 5317 39981
13155	0	0	Ki67+	 5320 40433
13156	0	0	Ki67+	 5321 40459
13157	0	0	Ki67+	 5323 40336
13158	0	0	Ki67+	 5325 40598
13159	0	0	Ki67+	 5328 40416
13160	0	0	Ki67+	 5329 40367
13161	0	0	Ki67+	 5331 40584
13162	0	0	Ki67+	 5334 40450
13163	0	0	Ki67+	 5334 40562
13164	0	0	Ki67+	 5335 40305
13165	0	0	Ki67+	 5335 40344
13166	0	0	Ki67+	 5336 40402
13167	0	0	Ki67+	 5346 40288
13168	0	0	Ki67+	 5348 40544
13169	0	0	Ki67+	 5349 40566
13170	0	0	Ki67+	 5355 40330
13171	0	0	Ki67+	 5356 40257
13172	0	0	Ki67+	 5356 40405
13173	0	0	Ki67+	 5375 40551
13174	0	0	Ki67+	 5375 40584
13175	0	0	Ki67+	 5384 40649
13176	0	0	Ki67+	 5402 40507
13177	0	0	Ki67+	 5410 40428
13178	0	0	Ki67+	 5412 40745
13179	0	0	Ki67+	 5420 40734
13180	0	0	Ki67+	 5422 40391
13181	0	0	Ki67+	 5423 40755
13182	0	0	Ki67+	 5425 40288
13183	0	0	Ki67+	 5426 40427
13184	0	0	Ki67+	 5428 40331
13185	0	0	Ki67+	 5430 40474
13186	0	0	Ki67+	 5432 40484
13187	0	0	Ki67+	 5433 40733
13188	0	0	Ki67+	 5435 40388
13189	0	0	Ki67+	 5436 40351
13190	0	0	Ki67+	 5439 40705
13191	0	0	Ki67+	 5440 40248
13192	0	0	Ki67+	 5440 40410
13193	0	0	Ki67+	 5443 40364
13194	0	0	Ki67+	 5446 40273
13195	0	0	Ki67+	 5447 40314
13196	0	0	Ki67+	 5447 40675
13197	0	0	Ki67+	 5448 40341
13198	0	0	Ki67+	 5452 40376
13199	0	0	Ki67+	 5453 40717
13200	0	0	Ki67+	 5454 40758
13201	0	0	Ki67+	 5468 40671
13202	0	0	Ki67+	 5469 40660
13203	0	0	Ki67+	 5471 40626
13204	0	0	Ki67+	 5474 40068
13205	0	0	Ki67+	 5486 40182
13206	0	0	Ki67+	 5487 40683
13207	0	0	Ki67+	 5488 40223
13208	0	0	Ki67+	 5488 40637
13209	0	0	Ki67+	 5490 40585
13210	0	0	Ki67+	 5496 40668
13211	0	0	Ki67+	 5500 40626
13212	0	0	Ki67+	 5503 40654
13213	0	0	Ki67+	 5506 40562
13214	0	0	Ki67+	 5507 40286
13215	0	0	Ki67+	 5515 40078
13216	0	0	Ki67+	 5518 40619
13217	0	0	Ki67+	 5521 40488
13218	0	0	Ki67+	 5523 40590
13219	0	0	Ki67+	 5524 40561
13220	0	0	Ki67+	 5525 40540
13221	0	0	Ki67+	 5530 40515
13222	0	0	Ki67+	 5533 40459
13223	0	0	Ki67+	 5536 40537
13224	0	0	Ki67+	 5539 40474
13225	0	0	Ki67+	 5540 40554
13226	0	0	Ki67+	 5546 40648
13227	0	0	Ki67+	 5552 40490
13228	0	0	Ki67+	 5555 40415
13229	0	0	Ki67+	 5556 40442
13230	0	0	Ki67+	 5557 40274
13231	0	0	Ki67+	 5560 40254
13232	0	0	Ki67+	 5568 40310
13233	0	0	Ki67+	 5568 40355
13234	0	0	Ki67+	 5569 40198
13235	0	0	Ki67+	 5569 40511
13236	0	0	Ki67+	 5570 40109
13237	0	0	Ki67+	 5571 40048
13238	0	0	Ki67+	 5571 40078
13239	0	0	Ki67+	 5571 40151
13240	0	0	Ki67+	 5572 40615
13241	0	0	Ki67+	 5573 40382
13242	0	0	Ki67+	 5575 40341
13243	0	0	Ki67+	 5576 40325
13244	0	0	Ki67+	 5576 40544
13245	0	0	Ki67+	 5581 40411
13246	0	0	Ki67+	 5585 40385
13247	0	0	Ki67+	 5587 40209
13248	0	0	Ki67+	 5588 40164
13249	0	0	Ki67+	 5588 40234
13250	0	0	Ki67+	 5589 40120
13251	0	0	Ki67+	 5589 40140
13252	0	0	Ki67+	 5590 40024
13253	0	0	Ki67+	 5591 40494
13254	0	0	Ki67+	 5593 40289
13255	0	0	Ki67+	 5593 40463
13256	0	0	Ki67+	 5597 40056
13257	0	0	Ki67+	 5598 40267
13258	0	0	Ki67+	 5600 39996
13259	0	0	Ki67+	 5600 40315
13260	0	0	Ki67+	 5600 40353
13261	0	0	Ki67+	 5601 40109
13262	0	0	Ki67+	 5605 40143
13263	0	0	Ki67+	 5606 40393
13264	0	0	Ki67+	 5606 40700
13265	0	0	Ki67+	 5607 40018
13266	0	0	Ki67+	 5607 40166
13267	0	0	Ki67+	 5610 40037
13268	0	0	Ki67+	 5614 39973
13269	0	0	Ki67+	 5617 40333
13270	0	0	Ki67+	 5620 40054
13271	0	0	Ki67+	 5623 40752
13272	0	0	Ki67+	 5627 40071
13273	0	0	Ki67+	 5627 40243
13274	0	0	Ki67+	 5628 40294
13275	0	0	Ki67+	 5630 40132
13276	0	0	Ki67+	 5633 40741
13277	0	0	Ki67+	 5634 40114
13278	0	0	Ki67+	 5636 40206
13279	0	0	Ki67+	 5641 39993
13280	0	0	Ki67+	 5641 40017
13281	0	0	Ki67+	 5642 40049
13282	0	0	Ki67+	 5642 40381
13283	0	0	Ki67+	 5642 40716
13284	0	0	Ki67+	 5651 40360
13285	0	0	Ki67+	 5655 40734
13286	0	0	Ki67+	 5656 40714
13287	0	0	Ki67+	 5659 40061
13288	0	0	Ki67+	 5662 40660
13289	0	0	Ki67+	 5666 40686
13290	0	0	Ki67+	 5667 40597
13291	0	0	Ki67+	 5670 40640
13292	0	0	Ki67+	 5674 40741
13293	0	0	Ki67+	 5678 40056
13294	0	0	Ki67+	 5680 39996
13295	0	0	Ki67+	 5686 40527
13296	0	0	Ki67+	 5689 40694
13297	0	0	Ki67+	 5694 40477
13298	0	0	Ki67+	 5694 40648
13299	0	0	Ki67+	 5694 40750
13300	0	0	Ki67+	 5695 40586
13301	0	0	Ki67+	 4909 41103
13302	0	0	Ki67+	 4945 41437
13303	0	0	Ki67+	 4969 40900
13304	0	0	Ki67+	 4969 41309
13305	0	0	Ki67+	 4970 41196
13306	0	0	Ki67+	 4971 40868
13307	0	0	Ki67+	 4971 40941
13308	0	0	Ki67+	 4974 41158
13309	0	0	Ki67+	 4984 40901
13310	0	0	Ki67+	 4986 40823
13311	0	0	Ki67+	 4989 41082
13312	0	0	Ki67+	 4989 41125
13313	0	0	Ki67+	 4990 41142
13314	0	0	Ki67+	 4991 41243
13315	0	0	Ki67+	 4993 41224
13316	0	0	Ki67+	 4994 41395
13317	0	0	Ki67+	 4995 40978
13318	0	0	Ki67+	 4997 40944
13319	0	0	Ki67+	 4997 41263
13320	0	0	Ki67+	 5000 40778
13321	0	0	Ki67+	 5000 41527
13322	0	0	Ki67+	 5001 41187
13323	0	0	Ki67+	 5002 40857
13324	0	0	Ki67+	 5004 41031
13325	0	0	Ki67+	 5004 41089
13326	0	0	Ki67+	 5006 40983
13327	0	0	Ki67+	 5006 41372
13328	0	0	Ki67+	 5013 41079
13329	0	0	Ki67+	 5013 41185
13330	0	0	Ki67+	 5014 41038
13331	0	0	Ki67+	 5016 40852
13332	0	0	Ki67+	 5016 41236
13333	0	0	Ki67+	 5016 41567
13334	0	0	Ki67+	 5017 41215
13335	0	0	Ki67+	 5018 40790
13336	0	0	Ki67+	 5021 41147
13337	0	0	Ki67+	 5022 41406
13338	0	0	Ki67+	 5025 40841
13339	0	0	Ki67+	 5025 40896
13340	0	0	Ki67+	 5026 41120
13341	0	0	Ki67+	 5029 40958
13342	0	0	Ki67+	 5030 41478
13343	0	0	Ki67+	 5032 40996
13344	0	0	Ki67+	 5034 41514
13345	0	0	Ki67+	 5036 41456
13346	0	0	Ki67+	 5039 40782
13347	0	0	Ki67+	 5039 41424
13348	0	0	Ki67+	 5043 41542
13349	0	0	Ki67+	 5045 41483
13350	0	0	Ki67+	 5047 41042
13351	0	0	Ki67+	 5051 40803
13352	0	0	Ki67+	 5051 40910
13353	0	0	Ki67+	 5051 40933
13354	0	0	Ki67+	 5053 40891
13355	0	0	Ki67+	 5057 40998
13356	0	0	Ki67+	 5060 41332
13357	0	0	Ki67+	 5063 41446
13358	0	0	Ki67+	 5064 41511
13359	0	0	Ki67+	 5066 41316
13360	0	0	Ki67+	 5066 41541
13361	0	0	Ki67+	 5067 41359
13362	0	0	Ki67+	 5071 40847
13363	0	0	Ki67+	 5072 40897
13364	0	0	Ki67+	 5072 41474
13365	0	0	Ki67+	 5075 41553
13366	0	0	Ki67+	 5081 41392
13367	0	0	Ki67+	 5082 41281
13368	0	0	Ki67+	 5083 41478
13369	0	0	Ki67+	 5086 40772
13370	0	0	Ki67+	 5086 40873
13371	0	0	Ki67+	 5086 41300
13372	0	0	Ki67+	 5090 41266
13373	0	0	Ki67+	 5092 41500
13374	0	0	Ki67+	 5093 40799
13375	0	0	Ki67+	 5093 40855
13376	0	0	Ki67+	 5093 41230
13377	0	0	Ki67+	 5095 41542
13378	0	0	Ki67+	 5097 40783
13379	0	0	Ki67+	 5098 41559
13380	0	0	Ki67+	 5100 41277
13381	0	0	Ki67+	 5105 41254
13382	0	0	Ki67+	 5106 40818
13383	0	0	Ki67+	 5107 41380
13384	0	0	Ki67+	 5110 41112
13385	0	0	Ki67+	 5112 40804
13386	0	0	Ki67+	 5115 41263
13387	0	0	Ki67+	 5118 40838
13388	0	0	Ki67+	 5118 41365
13389	0	0	Ki67+	 5120 41221
13390	0	0	Ki67+	 5125 40929
13391	0	0	Ki67+	 5127 41341
13392	0	0	Ki67+	 5131 40776
13393	0	0	Ki67+	 5132 41205
13394	0	0	Ki67+	 5136 41244
13395	0	0	Ki67+	 5143 41364
13396	0	0	Ki67+	 5149 41176
13397	0	0	Ki67+	 5151 41354
13398	0	0	Ki67+	 5158 41318
13399	0	0	Ki67+	 5159 41195
13400	0	0	Ki67+	 5163 41362
13401	0	0	Ki67+	 5176 41179
13402	0	0	Ki67+	 5178 41347
13403	0	0	Ki67+	 5180 41279
13404	0	0	Ki67+	 5195 41316
13405	0	0	Ki67+	 5204 41505
13406	0	0	Ki67+	 5207 41444
13407	0	0	Ki67+	 5209 41366
13408	0	0	Ki67+	 5210 41259
13409	0	0	Ki67+	 5215 41393
13410	0	0	Ki67+	 5224 40898
13411	0	0	Ki67+	 5229 41359
13412	0	0	Ki67+	 5235 40803
13413	0	0	Ki67+	 5235 41378
13414	0	0	Ki67+	 5287 41284
13415	0	0	Ki67+	 5301 41454
13416	0	0	Ki67+	 5308 41038
13417	0	0	Ki67+	 5310 41084
13418	0	0	Ki67+	 5319 41136
13419	0	0	Ki67+	 5323 41019
13420	0	0	Ki67+	 5325 41112
13421	0	0	Ki67+	 5327 41151
13422	0	0	Ki67+	 5331 40977
13423	0	0	Ki67+	 5332 41123
13424	0	0	Ki67+	 5334 41197
13425	0	0	Ki67+	 5336 41050
13426	0	0	Ki67+	 5343 41146
13427	0	0	Ki67+	 5345 41014
13428	0	0	Ki67+	 5350 41035
13429	0	0	Ki67+	 5352 40948
13430	0	0	Ki67+	 5352 41134
13431	0	0	Ki67+	 5357 41094
13432	0	0	Ki67+	 5358 41123
13433	0	0	Ki67+	 5360 41064
13434	0	0	Ki67+	 5363 40969
13435	0	0	Ki67+	 5363 41024
13436	0	0	Ki67+	 5363 41215
13437	0	0	Ki67+	 5364 41051
13438	0	0	Ki67+	 5376 40920
13439	0	0	Ki67+	 5378 40939
13440	0	0	Ki67+	 5378 41047
13441	0	0	Ki67+	 5378 41115
13442	0	0	Ki67+	 5379 40861
13443	0	0	Ki67+	 5380 40902
13444	0	0	Ki67+	 5380 41213
13445	0	0	Ki67+	 5380 41329
13446	0	0	Ki67+	 5384 41071
13447	0	0	Ki67+	 5386 40993
13448	0	0	Ki67+	 5387 40875
13449	0	0	Ki67+	 5389 40817
13450	0	0	Ki67+	 5390 41057
13451	0	0	Ki67+	 5394 41124
13452	0	0	Ki67+	 5397 40855
13453	0	0	Ki67+	 5399 41102
13454	0	0	Ki67+	 5404 41149
13455	0	0	Ki67+	 5404 41194
13456	0	0	Ki67+	 5405 40796
13457	0	0	Ki67+	 5405 40869
13458	0	0	Ki67+	 5406 41174
13459	0	0	Ki67+	 5416 41197
13460	0	0	Ki67+	 5417 40850
13461	0	0	Ki67+	 5423 41170
13462	0	0	Ki67+	 5425 41142
13463	0	0	Ki67+	 5426 40875
13464	0	0	Ki67+	 5426 41350
13465	0	0	Ki67+	 5427 41114
13466	0	0	Ki67+	 5427 41153
13467	0	0	Ki67+	 5429 40789
13468	0	0	Ki67+	 5429 40814
13469	0	0	Ki67+	 5439 40802
13470	0	0	Ki67+	 5439 41335
13471	0	0	Ki67+	 5443 41178
13472	0	0	Ki67+	 5448 40824
13473	0	0	Ki67+	 5453 41100
13474	0	0	Ki67+	 5454 41165
13475	0	0	Ki67+	 5454 41198
13476	0	0	Ki67+	 5454 41490
13477	0	0	Ki67+	 5461 40794
13478	0	0	Ki67+	 5463 41479
13479	0	0	Ki67+	 5469 41085
13480	0	0	Ki67+	 5471 41143
13481	0	0	Ki67+	 5472 41174
13482	0	0	Ki67+	 5473 41111
13483	0	0	Ki67+	 5473 41129
13484	0	0	Ki67+	 5478 41237
13485	0	0	Ki67+	 5481 41398
13486	0	0	Ki67+	 5482 41161
13487	0	0	Ki67+	 5485 41105
13488	0	0	Ki67+	 5488 41388
13489	0	0	Ki67+	 5489 41130
13490	0	0	Ki67+	 5489 41228
13491	0	0	Ki67+	 5492 40998
13492	0	0	Ki67+	 5507 41086
13493	0	0	Ki67+	 5508 41059
13494	0	0	Ki67+	 5514 41037
13495	0	0	Ki67+	 5514 41480
13496	0	0	Ki67+	 5519 41076
13497	0	0	Ki67+	 5520 40962
13498	0	0	Ki67+	 5523 41495
13499	0	0	Ki67+	 5526 41023
13500	0	0	Ki67+	 5529 40930
13501	0	0	Ki67+	 5531 41010
13502	0	0	Ki67+	 5532 40951
13503	0	0	Ki67+	 5533 40865
13504	0	0	Ki67+	 5540 40854
13505	0	0	Ki67+	 5544 41031
13506	0	0	Ki67+	 5545 41075
13507	0	0	Ki67+	 5546 40986
13508	0	0	Ki67+	 5551 41057
13509	0	0	Ki67+	 5554 40938
13510	0	0	Ki67+	 5555 41024
13511	0	0	Ki67+	 5556 40887
13512	0	0	Ki67+	 5559 40811
13513	0	0	Ki67+	 5561 40923
13514	0	0	Ki67+	 5562 41001
13515	0	0	Ki67+	 5562 41038
13516	0	0	Ki67+	 5563 40908
13517	0	0	Ki67+	 5568 40972
13518	0	0	Ki67+	 5572 41026
13519	0	0	Ki67+	 5574 40809
13520	0	0	Ki67+	 5576 40844
13521	0	0	Ki67+	 5576 40890
13522	0	0	Ki67+	 5576 41210
13523	0	0	Ki67+	 5582 41001
13524	0	0	Ki67+	 5583 40859
13525	0	0	Ki67+	 5584 41266
13526	0	0	Ki67+	 5588 40816
13527	0	0	Ki67+	 5588 40905
13528	0	0	Ki67+	 5592 40989
13529	0	0	Ki67+	 5592 41253
13530	0	0	Ki67+	 5595 40923
13531	0	0	Ki67+	 5596 40939
13532	0	0	Ki67+	 5597 40867
13533	0	0	Ki67+	 5598 41369
13534	0	0	Ki67+	 5600 41342
13535	0	0	Ki67+	 5602 40854
13536	0	0	Ki67+	 5606 40836
13537	0	0	Ki67+	 5608 40887
13538	0	0	Ki67+	 5610 41176
13539	0	0	Ki67+	 5610 41317
13540	0	0	Ki67+	 5612 40779
13541	0	0	Ki67+	 5612 40920
13542	0	0	Ki67+	 5619 41278
13543	0	0	Ki67+	 5621 40796
13544	0	0	Ki67+	 5624 41422
13545	0	0	Ki67+	 5636 41097
13546	0	0	Ki67+	 5637 40844
13547	0	0	Ki67+	 5638 41391
13548	0	0	Ki67+	 5644 40794
13549	0	0	Ki67+	 5644 41240
13550	0	0	Ki67+	 5654 41431
13551	0	0	Ki67+	 5657 40806
13552	0	0	Ki67+	 5657 40868
13553	0	0	Ki67+	 5657 41356
13554	0	0	Ki67+	 5662 40832
13555	0	0	Ki67+	 5666 41194
13556	0	0	Ki67+	 5666 41240
13557	0	0	Ki67+	 5669 41394
13558	0	0	Ki67+	 5671 41209
13559	0	0	Ki67+	 5672 40868
13560	0	0	Ki67+	 5678 41197
13561	0	0	Ki67+	 5681 41170
13562	0	0	Ki67+	 5689 41183
13563	0	0	Ki67+	 5695 41290
13564	0	0	Ki67+	 5695 41424
13565	0	0	Ki67+	 4898 41916
13566	0	0	Ki67+	 4898 42041
13567	0	0	Ki67+	 4902 41969
13568	0	0	Ki67+	 4905 42016
13569	0	0	Ki67+	 4905 42066
13570	0	0	Ki67+	 4906 42102
13571	0	0	Ki67+	 4913 41774
13572	0	0	Ki67+	 4914 41954
13573	0	0	Ki67+	 4914 42337
13574	0	0	Ki67+	 4921 41915
13575	0	0	Ki67+	 4926 41991
13576	0	0	Ki67+	 4927 42034
13577	0	0	Ki67+	 4930 41959
13578	0	0	Ki67+	 4930 42085
13579	0	0	Ki67+	 4932 41883
13580	0	0	Ki67+	 4932 41909
13581	0	0	Ki67+	 4934 42051
13582	0	0	Ki67+	 4935 41752
13583	0	0	Ki67+	 4937 42265
13584	0	0	Ki67+	 4939 41718
13585	0	0	Ki67+	 4941 41941
13586	0	0	Ki67+	 4941 41971
13587	0	0	Ki67+	 4943 41998
13588	0	0	Ki67+	 4946 41870
13589	0	0	Ki67+	 4946 41927
13590	0	0	Ki67+	 4946 42051
13591	0	0	Ki67+	 4952 42013
13592	0	0	Ki67+	 4954 41957
13593	0	0	Ki67+	 4954 42125
13594	0	0	Ki67+	 4955 41938
13595	0	0	Ki67+	 4957 41771
13596	0	0	Ki67+	 4958 41808
13597	0	0	Ki67+	 4958 41842
13598	0	0	Ki67+	 4959 41638
13599	0	0	Ki67+	 4960 41688
13600	0	0	Ki67+	 4960 41862
13601	0	0	Ki67+	 4960 41924
13602	0	0	Ki67+	 4961 41618
13603	0	0	Ki67+	 4965 41902
13604	0	0	Ki67+	 4965 41947
13605	0	0	Ki67+	 4972 41978
13606	0	0	Ki67+	 4977 41875
13607	0	0	Ki67+	 4980 41800
13608	0	0	Ki67+	 4980 42002
13609	0	0	Ki67+	 4981 41840
13610	0	0	Ki67+	 4983 41699
13611	0	0	Ki67+	 4983 41762
13612	0	0	Ki67+	 4983 41978
13613	0	0	Ki67+	 4997 42143
13614	0	0	Ki67+	 4999 41781
13615	0	0	Ki67+	 5000 41891
13616	0	0	Ki67+	 5002 41925
13617	0	0	Ki67+	 5004 41855
13618	0	0	Ki67+	 5005 41821
13619	0	0	Ki67+	 5009 41943
13620	0	0	Ki67+	 5011 41723
13621	0	0	Ki67+	 5012 42214
13622	0	0	Ki67+	 5013 41752
13623	0	0	Ki67+	 5016 42262
13624	0	0	Ki67+	 5019 41812
13625	0	0	Ki67+	 5022 41696
13626	0	0	Ki67+	 5022 41715
13627	0	0	Ki67+	 5024 41822
13628	0	0	Ki67+	 5025 41662
13629	0	0	Ki67+	 5025 41752
13630	0	0	Ki67+	 5025 41974
13631	0	0	Ki67+	 5027 41857
13632	0	0	Ki67+	 5027 42011
13633	0	0	Ki67+	 5028 41788
13634	0	0	Ki67+	 5031 41886
13635	0	0	Ki67+	 5032 41837
13636	0	0	Ki67+	 5032 41927
13637	0	0	Ki67+	 5032 42322
13638	0	0	Ki67+	 5034 41687
13639	0	0	Ki67+	 5034 41762
13640	0	0	Ki67+	 5034 42228
13641	0	0	Ki67+	 5037 42271
13642	0	0	Ki67+	 5039 42255
13643	0	0	Ki67+	 5039 42344
13644	0	0	Ki67+	 5041 41858
13645	0	0	Ki67+	 5041 42015
13646	0	0	Ki67+	 5041 42216
13647	0	0	Ki67+	 5042 41749
13648	0	0	Ki67+	 5044 42296
13649	0	0	Ki67+	 5045 41574
13650	0	0	Ki67+	 5046 41645
13651	0	0	Ki67+	 5046 41797
13652	0	0	Ki67+	 5046 41950
13653	0	0	Ki67+	 5048 41895
13654	0	0	Ki67+	 5050 41695
13655	0	0	Ki67+	 5054 41721
13656	0	0	Ki67+	 5055 41826
13657	0	0	Ki67+	 5057 42235
13658	0	0	Ki67+	 5057 42327
13659	0	0	Ki67+	 5058 42358
13660	0	0	Ki67+	 5060 41772
13661	0	0	Ki67+	 5063 41883
13662	0	0	Ki67+	 5064 41681
13663	0	0	Ki67+	 5065 41586
13664	0	0	Ki67+	 5067 41664
13665	0	0	Ki67+	 5067 41795
13666	0	0	Ki67+	 5068 41853
13667	0	0	Ki67+	 5068 41902
13668	0	0	Ki67+	 5069 41930
13669	0	0	Ki67+	 5071 41815
13670	0	0	Ki67+	 5072 41779
13671	0	0	Ki67+	 5072 42232
13672	0	0	Ki67+	 5074 41573
13673	0	0	Ki67+	 5077 41603
13674	0	0	Ki67+	 5077 41842
13675	0	0	Ki67+	 5078 41648
13676	0	0	Ki67+	 5079 42256
13677	0	0	Ki67+	 5080 41716
13678	0	0	Ki67+	 5080 42162
13679	0	0	Ki67+	 5081 42321
13680	0	0	Ki67+	 5082 41826
13681	0	0	Ki67+	 5083 41785
13682	0	0	Ki67+	 5084 41670
13683	0	0	Ki67+	 5084 41893
13684	0	0	Ki67+	 5085 41684
13685	0	0	Ki67+	 5085 41700
13686	0	0	Ki67+	 5086 41970
13687	0	0	Ki67+	 5089 41742
13688	0	0	Ki67+	 5090 42210
13689	0	0	Ki67+	 5092 41773
13690	0	0	Ki67+	 5092 42017
13691	0	0	Ki67+	 5092 42331
13692	0	0	Ki67+	 5092 42364
13693	0	0	Ki67+	 5093 41609
13694	0	0	Ki67+	 5093 41858
13695	0	0	Ki67+	 5093 41881
13696	0	0	Ki67+	 5095 41581
13697	0	0	Ki67+	 5097 41650
13698	0	0	Ki67+	 5099 42274
13699	0	0	Ki67+	 5101 41898
13700	0	0	Ki67+	 5101 41945
13701	0	0	Ki67+	 5104 41590
13702	0	0	Ki67+	 5104 41752
13703	0	0	Ki67+	 5104 41825
13704	0	0	Ki67+	 5105 42224
13705	0	0	Ki67+	 5106 41631
13706	0	0	Ki67+	 5107 41875
13707	0	0	Ki67+	 5108 41851
13708	0	0	Ki67+	 5110 41734
13709	0	0	Ki67+	 5111 41717
13710	0	0	Ki67+	 5114 41691
13711	0	0	Ki67+	 5115 41675
13712	0	0	Ki67+	 5117 41791
13713	0	0	Ki67+	 5119 42294
13714	0	0	Ki67+	 5120 42330
13715	0	0	Ki67+	 5121 41916
13716	0	0	Ki67+	 5125 41766
13717	0	0	Ki67+	 5126 41890
13718	0	0	Ki67+	 5128 42218
13719	0	0	Ki67+	 5130 41818
13720	0	0	Ki67+	 5130 41849
13721	0	0	Ki67+	 5133 41835
13722	0	0	Ki67+	 5135 41801
13723	0	0	Ki67+	 5138 42199
13724	0	0	Ki67+	 5142 42297
13725	0	0	Ki67+	 5151 42333
13726	0	0	Ki67+	 5163 41588
13727	0	0	Ki67+	 5164 42363
13728	0	0	Ki67+	 5170 42265
13729	0	0	Ki67+	 5171 42308
13730	0	0	Ki67+	 5184 42334
13731	0	0	Ki67+	 5190 42351
13732	0	0	Ki67+	 5192 42127
13733	0	0	Ki67+	 5192 42295
13734	0	0	Ki67+	 5194 42230
13735	0	0	Ki67+	 5194 42339
13736	0	0	Ki67+	 5195 42314
13737	0	0	Ki67+	 5198 41602
13738	0	0	Ki67+	 5203 42256
13739	0	0	Ki67+	 5214 42185
13740	0	0	Ki67+	 5217 42319
13741	0	0	Ki67+	 5219 42265
13742	0	0	Ki67+	 5220 42338
13743	0	0	Ki67+	 5224 42220
13744	0	0	Ki67+	 5234 42276
13745	0	0	Ki67+	 5236 42175
13746	0	0	Ki67+	 5239 42193
13747	0	0	Ki67+	 5240 42300
13748	0	0	Ki67+	 5245 42223
13749	0	0	Ki67+	 5251 42278
13750	0	0	Ki67+	 5255 42177
13751	0	0	Ki67+	 5255 42229
13752	0	0	Ki67+	 5257 41721
13753	0	0	Ki67+	 5262 42361
13754	0	0	Ki67+	 5269 42217
13755	0	0	Ki67+	 5272 42301
13756	0	0	Ki67+	 5275 42194
13757	0	0	Ki67+	 5277 42149
13758	0	0	Ki67+	 5278 41835
13759	0	0	Ki67+	 5279 41815
13760	0	0	Ki67+	 5280 42272
13761	0	0	Ki67+	 5286 42167
13762	0	0	Ki67+	 5286 42353
13763	0	0	Ki67+	 5301 42132
13764	0	0	Ki67+	 5305 42210
13765	0	0	Ki67+	 5307 41857
13766	0	0	Ki67+	 5307 42252
13767	0	0	Ki67+	 5314 42147
13768	0	0	Ki67+	 5321 42173
13769	0	0	Ki67+	 5331 42125
13770	0	0	Ki67+	 5337 41825
13771	0	0	Ki67+	 5338 42168
13772	0	0	Ki67+	 5342 41727
13773	0	0	Ki67+	 5343 42194
13774	0	0	Ki67+	 5345 41752
13775	0	0	Ki67+	 5351 42151
13776	0	0	Ki67+	 5352 42140
13777	0	0	Ki67+	 5355 41737
13778	0	0	Ki67+	 5356 42175
13779	0	0	Ki67+	 5362 41866
13780	0	0	Ki67+	 5365 41782
13781	0	0	Ki67+	 5366 41746
13782	0	0	Ki67+	 5366 42147
13783	0	0	Ki67+	 5371 41966
13784	0	0	Ki67+	 5375 41768
13785	0	0	Ki67+	 5375 41814
13786	0	0	Ki67+	 5376 41837
13787	0	0	Ki67+	 5377 42184
13788	0	0	Ki67+	 5394 41705
13789	0	0	Ki67+	 5394 41726
13790	0	0	Ki67+	 5396 42177
13791	0	0	Ki67+	 5396 42192
13792	0	0	Ki67+	 5396 42231
13793	0	0	Ki67+	 5402 42252
13794	0	0	Ki67+	 5402 42329
13795	0	0	Ki67+	 5403 42214
13796	0	0	Ki67+	 5408 42353
13797	0	0	Ki67+	 5409 42313
13798	0	0	Ki67+	 5410 42284
13799	0	0	Ki67+	 5417 42192
13800	0	0	Ki67+	 5422 42366
13801	0	0	Ki67+	 5423 42336
13802	0	0	Ki67+	 5429 42282
13803	0	0	Ki67+	 5431 42228
13804	0	0	Ki67+	 5441 42335
13805	0	0	Ki67+	 5449 42294
13806	0	0	Ki67+	 5450 42359
13807	0	0	Ki67+	 5455 42314
13808	0	0	Ki67+	 5496 41702
13809	0	0	Ki67+	 5500 42079
13810	0	0	Ki67+	 5501 41715
13811	0	0	Ki67+	 5504 41994
13812	0	0	Ki67+	 5504 42099
13813	0	0	Ki67+	 5505 41654
13814	0	0	Ki67+	 5511 42135
13815	0	0	Ki67+	 5513 42044
13816	0	0	Ki67+	 5520 42200
13817	0	0	Ki67+	 5523 42101
13818	0	0	Ki67+	 5524 41943
13819	0	0	Ki67+	 5525 42332
13820	0	0	Ki67+	 5526 42126
13821	0	0	Ki67+	 5526 42361
13822	0	0	Ki67+	 5530 42260
13823	0	0	Ki67+	 5531 42069
13824	0	0	Ki67+	 5532 41973
13825	0	0	Ki67+	 5532 42286
13826	0	0	Ki67+	 5533 41993
13827	0	0	Ki67+	 5533 42229
13828	0	0	Ki67+	 5537 42345
13829	0	0	Ki67+	 5539 41946
13830	0	0	Ki67+	 5539 42111
13831	0	0	Ki67+	 5545 42285
13832	0	0	Ki67+	 5546 42307
13833	0	0	Ki67+	 5548 41757
13834	0	0	Ki67+	 5548 41986
13835	0	0	Ki67+	 5548 42148
13836	0	0	Ki67+	 5548 42329
13837	0	0	Ki67+	 5550 41652
13838	0	0	Ki67+	 5560 41971
13839	0	0	Ki67+	 5563 42158
13840	0	0	Ki67+	 5564 41655
13841	0	0	Ki67+	 5569 41761
13842	0	0	Ki67+	 5581 41717
13843	0	0	Ki67+	 5585 41985
13844	0	0	Ki67+	 5587 42003
13845	0	0	Ki67+	 5593 41915
13846	0	0	Ki67+	 5595 42162
13847	0	0	Ki67+	 5597 41697
13848	0	0	Ki67+	 5600 41960
13849	0	0	Ki67+	 5602 41941
13850	0	0	Ki67+	 5608 42008
13851	0	0	Ki67+	 5616 41792
13852	0	0	Ki67+	 5620 42143
13853	0	0	Ki67+	 5621 41990
13854	0	0	Ki67+	 5622 41971
13855	0	0	Ki67+	 5626 41929
13856	0	0	Ki67+	 5631 41979
13857	0	0	Ki67+	 5633 41799
13858	0	0	Ki67+	 5634 42011
13859	0	0	Ki67+	 5642 41959
13860	0	0	Ki67+	 5644 41725
13861	0	0	Ki67+	 5645 42331
13862	0	0	Ki67+	 5653 42171
13863	0	0	Ki67+	 5655 41718
13864	0	0	Ki67+	 5655 41794
13865	0	0	Ki67+	 5655 42020
13866	0	0	Ki67+	 5655 42141
13867	0	0	Ki67+	 5656 42231
13868	0	0	Ki67+	 5657 41971
13869	0	0	Ki67+	 5657 42061
13870	0	0	Ki67+	 5659 42110
13871	0	0	Ki67+	 5660 42314
13872	0	0	Ki67+	 5661 42186
13873	0	0	Ki67+	 5664 41774
13874	0	0	Ki67+	 5665 42289
13875	0	0	Ki67+	 5665 42355
13876	0	0	Ki67+	 5666 41726
13877	0	0	Ki67+	 5667 41992
13878	0	0	Ki67+	 5668 41831
13879	0	0	Ki67+	 5668 42164
13880	0	0	Ki67+	 5670 41790
13881	0	0	Ki67+	 5671 42226
13882	0	0	Ki67+	 5672 41978
13883	0	0	Ki67+	 5673 42256
13884	0	0	Ki67+	 5674 42193
13885	0	0	Ki67+	 5675 42280
13886	0	0	Ki67+	 5675 42337
13887	0	0	Ki67+	 5679 41993
13888	0	0	Ki67+	 5679 42085
13889	0	0	Ki67+	 5679 42152
13890	0	0	Ki67+	 5682 42239
13891	0	0	Ki67+	 5683 42048
13892	0	0	Ki67+	 5684 42292
13893	0	0	Ki67+	 5688 41741
13894	0	0	Ki67+	 5689 41987
13895	0	0	Ki67+	 5690 42123
13896	0	0	Ki67+	 5690 42348
13897	0	0	Ki67+	 5691 42175
13898	0	0	Ki67+	 5693 41858
13899	0	0	Ki67+	 5693 42269
13900	0	0	Ki67+	 5694 41819
13901	0	0	Ki67+	 5694 42022
13902	0	0	Ki67+	 5695 42079
13903	0	0	Ki67+	 4898 42607
13904	0	0	Ki67+	 4898 42802
13905	0	0	Ki67+	 4899 42723
13906	0	0	Ki67+	 4901 43039
13907	0	0	Ki67+	 4902 43119
13908	0	0	Ki67+	 4903 43013
13909	0	0	Ki67+	 4906 43052
13910	0	0	Ki67+	 4907 42696
13911	0	0	Ki67+	 4912 42991
13912	0	0	Ki67+	 4913 43106
13913	0	0	Ki67+	 4915 42547
13914	0	0	Ki67+	 4918 43156
13915	0	0	Ki67+	 4919 42903
13916	0	0	Ki67+	 4922 42724
13917	0	0	Ki67+	 4923 42560
13918	0	0	Ki67+	 4924 42621
13919	0	0	Ki67+	 4924 43088
13920	0	0	Ki67+	 4925 42699
13921	0	0	Ki67+	 4929 43125
13922	0	0	Ki67+	 4931 42632
13923	0	0	Ki67+	 4936 43105
13924	0	0	Ki67+	 4942 42945
13925	0	0	Ki67+	 4942 43052
13926	0	0	Ki67+	 4944 43009
13927	0	0	Ki67+	 4950 42931
13928	0	0	Ki67+	 4950 42983
13929	0	0	Ki67+	 4956 43049
13930	0	0	Ki67+	 4959 42944
13931	0	0	Ki67+	 4961 43083
13932	0	0	Ki67+	 4972 42530
13933	0	0	Ki67+	 4981 42392
13934	0	0	Ki67+	 4988 42464
13935	0	0	Ki67+	 4992 42418
13936	0	0	Ki67+	 4996 42478
13937	0	0	Ki67+	 5001 42373
13938	0	0	Ki67+	 5024 42977
13939	0	0	Ki67+	 5040 42601
13940	0	0	Ki67+	 5048 42379
13941	0	0	Ki67+	 5057 42428
13942	0	0	Ki67+	 5057 42871
13943	0	0	Ki67+	 5061 43037
13944	0	0	Ki67+	 5066 43110
13945	0	0	Ki67+	 5067 43059
13946	0	0	Ki67+	 5072 42934
13947	0	0	Ki67+	 5073 42376
13948	0	0	Ki67+	 5074 42462
13949	0	0	Ki67+	 5074 42722
13950	0	0	Ki67+	 5078 42517
13951	0	0	Ki67+	 5082 42370
13952	0	0	Ki67+	 5087 42430
13953	0	0	Ki67+	 5094 42567
13954	0	0	Ki67+	 5111 42474
13955	0	0	Ki67+	 5111 42517
13956	0	0	Ki67+	 5113 42407
13957	0	0	Ki67+	 5113 42615
13958	0	0	Ki67+	 5114 42392
13959	0	0	Ki67+	 5118 42582
13960	0	0	Ki67+	 5118 42652
13961	0	0	Ki67+	 5120 42455
13962	0	0	Ki67+	 5122 42634
13963	0	0	Ki67+	 5127 42812
13964	0	0	Ki67+	 5129 42576
13965	0	0	Ki67+	 5132 42503
13966	0	0	Ki67+	 5132 42667
13967	0	0	Ki67+	 5137 42648
13968	0	0	Ki67+	 5137 42707
13969	0	0	Ki67+	 5138 42550
13970	0	0	Ki67+	 5140 42777
13971	0	0	Ki67+	 5149 42618
13972	0	0	Ki67+	 5152 42394
13973	0	0	Ki67+	 5154 42635
13974	0	0	Ki67+	 5156 42481
13975	0	0	Ki67+	 5156 43011
13976	0	0	Ki67+	 5161 42761
13977	0	0	Ki67+	 5162 42734
13978	0	0	Ki67+	 5164 42645
13979	0	0	Ki67+	 5164 42686
13980	0	0	Ki67+	 5164 42898
13981	0	0	Ki67+	 5166 43143
13982	0	0	Ki67+	 5167 42794
13983	0	0	Ki67+	 5169 42459
13984	0	0	Ki67+	 5170 42882
13985	0	0	Ki67+	 5171 42510
13986	0	0	Ki67+	 5172 42559
13987	0	0	Ki67+	 5174 43087
13988	0	0	Ki67+	 5175 42538
13989	0	0	Ki67+	 5175 42749
13990	0	0	Ki67+	 5176 42999
13991	0	0	Ki67+	 5179 42405
13992	0	0	Ki67+	 5180 42719
13993	0	0	Ki67+	 5180 43071
13994	0	0	Ki67+	 5185 42463
13995	0	0	Ki67+	 5186 42426
13996	0	0	Ki67+	 5186 42509
13997	0	0	Ki67+	 5187 42556
13998	0	0	Ki67+	 5188 42584
13999	0	0	Ki67+	 5189 42875
14000	0	0	Ki67+	 5189 42907
14001	0	0	Ki67+	 5189 43164
14002	0	0	Ki67+	 5193 43023
14003	0	0	Ki67+	 5194 43133
14004	0	0	Ki67+	 5195 42497
14005	0	0	Ki67+	 5196 42865
14006	0	0	Ki67+	 5197 42934
14007	0	0	Ki67+	 5197 42972
14008	0	0	Ki67+	 5198 42409
14009	0	0	Ki67+	 5202 42595
14010	0	0	Ki67+	 5202 42789
14011	0	0	Ki67+	 5202 42818
14012	0	0	Ki67+	 5204 42432
14013	0	0	Ki67+	 5206 42525
14014	0	0	Ki67+	 5208 42983
14015	0	0	Ki67+	 5209 42480
14016	0	0	Ki67+	 5209 42854
14017	0	0	Ki67+	 5212 42555
14018	0	0	Ki67+	 5212 42652
14019	0	0	Ki67+	 5213 42768
14020	0	0	Ki67+	 5213 43093
14021	0	0	Ki67+	 5214 42712
14022	0	0	Ki67+	 5215 42496
14023	0	0	Ki67+	 5216 42394
14024	0	0	Ki67+	 5216 43059
14025	0	0	Ki67+	 5217 42697
14026	0	0	Ki67+	 5219 42834
14027	0	0	Ki67+	 5219 42950
14028	0	0	Ki67+	 5219 42988
14029	0	0	Ki67+	 5221 42728
14030	0	0	Ki67+	 5222 42739
14031	0	0	Ki67+	 5223 42458
14032	0	0	Ki67+	 5223 42639
14033	0	0	Ki67+	 5223 42802
14034	0	0	Ki67+	 5223 43138
14035	0	0	Ki67+	 5225 43038
14036	0	0	Ki67+	 5226 42539
14037	0	0	Ki67+	 5227 42379
14038	0	0	Ki67+	 5228 42889
14039	0	0	Ki67+	 5228 43110
14040	0	0	Ki67+	 5229 42691
14041	0	0	Ki67+	 5230 42719
14042	0	0	Ki67+	 5230 42925
14043	0	0	Ki67+	 5231 42863
14044	0	0	Ki67+	 5233 42773
14045	0	0	Ki67+	 5233 42818
14046	0	0	Ki67+	 5235 43002
14047	0	0	Ki67+	 5237 42417
14048	0	0	Ki67+	 5237 42677
14049	0	0	Ki67+	 5237 42748
14050	0	0	Ki67+	 5238 42960
14051	0	0	Ki67+	 5239 42521
14052	0	0	Ki67+	 5239 42904
14053	0	0	Ki67+	 5240 42441
14054	0	0	Ki67+	 5240 43146
14055	0	0	Ki67+	 5241 42496
14056	0	0	Ki67+	 5241 42829
14057	0	0	Ki67+	 5244 42762
14058	0	0	Ki67+	 5245 42693
14059	0	0	Ki67+	 5245 42976
14060	0	0	Ki67+	 5246 42841
14061	0	0	Ki67+	 5246 42922
14062	0	0	Ki67+	 5247 42789
14063	0	0	Ki67+	 5248 43069
14064	0	0	Ki67+	 5249 42861
14065	0	0	Ki67+	 5251 42386
14066	0	0	Ki67+	 5253 42428
14067	0	0	Ki67+	 5254 42633
14068	0	0	Ki67+	 5256 43093
14069	0	0	Ki67+	 5258 43048
14070	0	0	Ki67+	 5261 42741
14071	0	0	Ki67+	 5262 42704
14072	0	0	Ki67+	 5262 42872
14073	0	0	Ki67+	 5262 42995
14074	0	0	Ki67+	 5262 43167
14075	0	0	Ki67+	 5264 42649
14076	0	0	Ki67+	 5266 42824
14077	0	0	Ki67+	 5267 42412
14078	0	0	Ki67+	 5267 42717
14079	0	0	Ki67+	 5267 43143
14080	0	0	Ki67+	 5271 43118
14081	0	0	Ki67+	 5272 42894
14082	0	0	Ki67+	 5272 43034
14083	0	0	Ki67+	 5273 43008
14084	0	0	Ki67+	 5274 42989
14085	0	0	Ki67+	 5274 43085
14086	0	0	Ki67+	 5275 42500
14087	0	0	Ki67+	 5276 42852
14088	0	0	Ki67+	 5278 42382
14089	0	0	Ki67+	 5282 43024
14090	0	0	Ki67+	 5283 43108
14091	0	0	Ki67+	 5286 43066
14092	0	0	Ki67+	 5287 43132
14093	0	0	Ki67+	 5289 42692
14094	0	0	Ki67+	 5291 42429
14095	0	0	Ki67+	 5295 42442
14096	0	0	Ki67+	 5295 42813
14097	0	0	Ki67+	 5300 43142
14098	0	0	Ki67+	 5304 42846
14099	0	0	Ki67+	 5305 43089
14100	0	0	Ki67+	 5309 42934
14101	0	0	Ki67+	 5312 43047
14102	0	0	Ki67+	 5332 43027
14103	0	0	Ki67+	 5341 43057
14104	0	0	Ki67+	 5351 42930
14105	0	0	Ki67+	 5353 43090
14106	0	0	Ki67+	 5355 43035
14107	0	0	Ki67+	 5360 42545
14108	0	0	Ki67+	 5368 43093
14109	0	0	Ki67+	 5373 42705
14110	0	0	Ki67+	 5386 42425
14111	0	0	Ki67+	 5390 42564
14112	0	0	Ki67+	 5391 42503
14113	0	0	Ki67+	 5391 42644
14114	0	0	Ki67+	 5397 42538
14115	0	0	Ki67+	 5401 42400
14116	0	0	Ki67+	 5402 42675
14117	0	0	Ki67+	 5404 42734
14118	0	0	Ki67+	 5410 42774
14119	0	0	Ki67+	 5411 42699
14120	0	0	Ki67+	 5411 43136
14121	0	0	Ki67+	 5412 42811
14122	0	0	Ki67+	 5414 42545
14123	0	0	Ki67+	 5422 42514
14124	0	0	Ki67+	 5423 42431
14125	0	0	Ki67+	 5426 42545
14126	0	0	Ki67+	 5426 42826
14127	0	0	Ki67+	 5428 43079
14128	0	0	Ki67+	 5430 43094
14129	0	0	Ki67+	 5432 42390
14130	0	0	Ki67+	 5432 42496
14131	0	0	Ki67+	 5433 42784
14132	0	0	Ki67+	 5439 42435
14133	0	0	Ki67+	 5439 42456
14134	0	0	Ki67+	 5441 42469
14135	0	0	Ki67+	 5442 42580
14136	0	0	Ki67+	 5443 42721
14137	0	0	Ki67+	 5447 42625
14138	0	0	Ki67+	 5448 42500
14139	0	0	Ki67+	 5452 42790
14140	0	0	Ki67+	 5453 42451
14141	0	0	Ki67+	 5455 42539
14142	0	0	Ki67+	 5456 42472
14143	0	0	Ki67+	 5456 42603
14144	0	0	Ki67+	 5456 42731
14145	0	0	Ki67+	 5457 42692
14146	0	0	Ki67+	 5458 43092
14147	0	0	Ki67+	 5459 42579
14148	0	0	Ki67+	 5460 42395
14149	0	0	Ki67+	 5460 42626
14150	0	0	Ki67+	 5460 42655
14151	0	0	Ki67+	 5460 42756
14152	0	0	Ki67+	 5462 42504
14153	0	0	Ki67+	 5464 42589
14154	0	0	Ki67+	 5467 42686
14155	0	0	Ki67+	 5468 42848
14156	0	0	Ki67+	 5469 42434
14157	0	0	Ki67+	 5471 42676
14158	0	0	Ki67+	 5472 42488
14159	0	0	Ki67+	 5472 42706
14160	0	0	Ki67+	 5473 42461
14161	0	0	Ki67+	 5474 43127
14162	0	0	Ki67+	 5475 42473
14163	0	0	Ki67+	 5481 43101
14164	0	0	Ki67+	 5482 42552
14165	0	0	Ki67+	 5483 42528
14166	0	0	Ki67+	 5483 42783
14167	0	0	Ki67+	 5483 42814
14168	0	0	Ki67+	 5487 42496
14169	0	0	Ki67+	 5491 43047
14170	0	0	Ki67+	 5492 42638
14171	0	0	Ki67+	 5492 42687
14172	0	0	Ki67+	 5493 42608
14173	0	0	Ki67+	 5493 42719
14174	0	0	Ki67+	 5495 42672
14175	0	0	Ki67+	 5495 43026
14176	0	0	Ki67+	 5496 43068
14177	0	0	Ki67+	 5499 42789
14178	0	0	Ki67+	 5502 42753
14179	0	0	Ki67+	 5503 42876
14180	0	0	Ki67+	 5508 43077
14181	0	0	Ki67+	 5509 42785
14182	0	0	Ki67+	 5514 42895
14183	0	0	Ki67+	 5514 42988
14184	0	0	Ki67+	 5516 43090
14185	0	0	Ki67+	 5517 42800
14186	0	0	Ki67+	 5517 42910
14187	0	0	Ki67+	 5521 43135
14188	0	0	Ki67+	 5522 42854
14189	0	0	Ki67+	 5522 42875
14190	0	0	Ki67+	 5523 42938
14191	0	0	Ki67+	 5524 42826
14192	0	0	Ki67+	 5525 43161
14193	0	0	Ki67+	 5526 43062
14194	0	0	Ki67+	 5530 42960
14195	0	0	Ki67+	 5531 42654
14196	0	0	Ki67+	 5531 43098
14197	0	0	Ki67+	 5532 42392
14198	0	0	Ki67+	 5536 42805
14199	0	0	Ki67+	 5536 42993
14200	0	0	Ki67+	 5538 42869
14201	0	0	Ki67+	 5543 43037
14202	0	0	Ki67+	 5545 42645
14203	0	0	Ki67+	 5546 42542
14204	0	0	Ki67+	 5547 42373
14205	0	0	Ki67+	 5548 42406
14206	0	0	Ki67+	 5549 42489
14207	0	0	Ki67+	 5549 42607
14208	0	0	Ki67+	 5549 42700
14209	0	0	Ki67+	 5550 42842
14210	0	0	Ki67+	 5552 42562
14211	0	0	Ki67+	 5552 42899
14212	0	0	Ki67+	 5552 43015
14213	0	0	Ki67+	 5552 43090
14214	0	0	Ki67+	 5553 42725
14215	0	0	Ki67+	 5554 42525
14216	0	0	Ki67+	 5556 42550
14217	0	0	Ki67+	 5556 42931
14218	0	0	Ki67+	 5557 42760
14219	0	0	Ki67+	 5558 43033
14220	0	0	Ki67+	 5558 43103
14221	0	0	Ki67+	 5558 43152
14222	0	0	Ki67+	 5559 42583
14223	0	0	Ki67+	 5559 42666
14224	0	0	Ki67+	 5560 42465
14225	0	0	Ki67+	 5560 42861
14226	0	0	Ki67+	 5561 42906
14227	0	0	Ki67+	 5564 42532
14228	0	0	Ki67+	 5569 42640
14229	0	0	Ki67+	 5573 42875
14230	0	0	Ki67+	 5575 42712
14231	0	0	Ki67+	 5576 42609
14232	0	0	Ki67+	 5576 42775
14233	0	0	Ki67+	 5577 42888
14234	0	0	Ki67+	 5577 43157
14235	0	0	Ki67+	 5579 42983
14236	0	0	Ki67+	 5579 43080
14237	0	0	Ki67+	 5581 42489
14238	0	0	Ki67+	 5584 42756
14239	0	0	Ki67+	 5584 42929
14240	0	0	Ki67+	 5585 42735
14241	0	0	Ki67+	 5586 42646
14242	0	0	Ki67+	 5591 43015
14243	0	0	Ki67+	 5592 43131
14244	0	0	Ki67+	 5593 42701
14245	0	0	Ki67+	 5600 43034
14246	0	0	Ki67+	 5601 42480
14247	0	0	Ki67+	 5602 43062
14248	0	0	Ki67+	 5603 42952
14249	0	0	Ki67+	 5604 42576
14250	0	0	Ki67+	 5605 42752
14251	0	0	Ki67+	 5606 42621
14252	0	0	Ki67+	 5608 42778
14253	0	0	Ki67+	 5608 42799
14254	0	0	Ki67+	 5611 42727
14255	0	0	Ki67+	 5611 42994
14256	0	0	Ki67+	 5612 42689
14257	0	0	Ki67+	 5616 42835
14258	0	0	Ki67+	 5617 42504
14259	0	0	Ki67+	 5619 42768
14260	0	0	Ki67+	 5620 42745
14261	0	0	Ki67+	 5621 42533
14262	0	0	Ki67+	 5623 42652
14263	0	0	Ki67+	 5625 42702
14264	0	0	Ki67+	 5628 42628
14265	0	0	Ki67+	 5628 42787
14266	0	0	Ki67+	 5634 42597
14267	0	0	Ki67+	 5636 42549
14268	0	0	Ki67+	 5637 42763
14269	0	0	Ki67+	 5637 42800
14270	0	0	Ki67+	 5638 42716
14271	0	0	Ki67+	 5638 42751
14272	0	0	Ki67+	 5640 42817
14273	0	0	Ki67+	 5641 42839
14274	0	0	Ki67+	 5642 42577
14275	0	0	Ki67+	 5644 42408
14276	0	0	Ki67+	 5649 42504
14277	0	0	Ki67+	 5649 42638
14278	0	0	Ki67+	 5650 42675
14279	0	0	Ki67+	 5652 42493
14280	0	0	Ki67+	 5653 42385
14281	0	0	Ki67+	 5654 42743
14282	0	0	Ki67+	 5656 42596
14283	0	0	Ki67+	 5660 42401
14284	0	0	Ki67+	 5662 42474
14285	0	0	Ki67+	 5663 42459
14286	0	0	Ki67+	 5663 42703
14287	0	0	Ki67+	 5664 42415
14288	0	0	Ki67+	 5665 42549
14289	0	0	Ki67+	 5665 42636
14290	0	0	Ki67+	 5666 42572
14291	0	0	Ki67+	 5668 42516
14292	0	0	Ki67+	 5668 42623
14293	0	0	Ki67+	 5674 42990
14294	0	0	Ki67+	 5677 42407
14295	0	0	Ki67+	 5677 42852
14296	0	0	Ki67+	 5678 42384
14297	0	0	Ki67+	 5678 42654
14298	0	0	Ki67+	 5679 42428
14299	0	0	Ki67+	 5683 42530
14300	0	0	Ki67+	 5684 42678
14301	0	0	Ki67+	 5685 42419
14302	0	0	Ki67+	 5685 42602
14303	0	0	Ki67+	 5685 42640
14304	0	0	Ki67+	 5689 42480
14305	0	0	Ki67+	 5690 42509
14306	0	0	Ki67+	 4899 43781
14307	0	0	Ki67+	 4908 43449
14308	0	0	Ki67+	 4911 43291
14309	0	0	Ki67+	 4913 43788
14310	0	0	Ki67+	 4915 43194
14311	0	0	Ki67+	 4918 43727
14312	0	0	Ki67+	 4921 43583
14313	0	0	Ki67+	 4923 43751
14314	0	0	Ki67+	 4925 43239
14315	0	0	Ki67+	 4925 43706
14316	0	0	Ki67+	 4927 43622
14317	0	0	Ki67+	 4930 43547
14318	0	0	Ki67+	 4935 43758
14319	0	0	Ki67+	 4936 43687
14320	0	0	Ki67+	 4937 43661
14321	0	0	Ki67+	 4944 43596
14322	0	0	Ki67+	 4947 43527
14323	0	0	Ki67+	 4947 43730
14324	0	0	Ki67+	 4948 43707
14325	0	0	Ki67+	 4951 43556
14326	0	0	Ki67+	 4951 43623
14327	0	0	Ki67+	 4956 43488
14328	0	0	Ki67+	 4961 43650
14329	0	0	Ki67+	 4970 43566
14330	0	0	Ki67+	 4972 43640
14331	0	0	Ki67+	 4975 43668
14332	0	0	Ki67+	 4978 43693
14333	0	0	Ki67+	 4979 43742
14334	0	0	Ki67+	 4983 43600
14335	0	0	Ki67+	 4997 43949
14336	0	0	Ki67+	 5008 43422
14337	0	0	Ki67+	 5015 43608
14338	0	0	Ki67+	 5038 43965
14339	0	0	Ki67+	 5066 43754
14340	0	0	Ki67+	 5077 43613
14341	0	0	Ki67+	 5099 43397
14342	0	0	Ki67+	 5182 43205
14343	0	0	Ki67+	 5186 43258
14344	0	0	Ki67+	 5191 43614
14345	0	0	Ki67+	 5195 43250
14346	0	0	Ki67+	 5198 43184
14347	0	0	Ki67+	 5198 43215
14348	0	0	Ki67+	 5198 43756
14349	0	0	Ki67+	 5200 43282
14350	0	0	Ki67+	 5204 43365
14351	0	0	Ki67+	 5205 43169
14352	0	0	Ki67+	 5208 43322
14353	0	0	Ki67+	 5213 43295
14354	0	0	Ki67+	 5214 43311
14355	0	0	Ki67+	 5217 43352
14356	0	0	Ki67+	 5217 43416
14357	0	0	Ki67+	 5221 43269
14358	0	0	Ki67+	 5222 43206
14359	0	0	Ki67+	 5223 43330
14360	0	0	Ki67+	 5223 43786
14361	0	0	Ki67+	 5224 43396
14362	0	0	Ki67+	 5224 43505
14363	0	0	Ki67+	 5225 43449
14364	0	0	Ki67+	 5229 43348
14365	0	0	Ki67+	 5234 43433
14366	0	0	Ki67+	 5234 43486
14367	0	0	Ki67+	 5234 43518
14368	0	0	Ki67+	 5235 43169
14369	0	0	Ki67+	 5235 43283
14370	0	0	Ki67+	 5239 43239
14371	0	0	Ki67+	 5240 43338
14372	0	0	Ki67+	 5241 43471
14373	0	0	Ki67+	 5242 43261
14374	0	0	Ki67+	 5243 43379
14375	0	0	Ki67+	 5243 43571
14376	0	0	Ki67+	 5245 43313
14377	0	0	Ki67+	 5246 43302
14378	0	0	Ki67+	 5247 43194
14379	0	0	Ki67+	 5249 43814
14380	0	0	Ki67+	 5250 43398
14381	0	0	Ki67+	 5250 43522
14382	0	0	Ki67+	 5254 43283
14383	0	0	Ki67+	 5254 43325
14384	0	0	Ki67+	 5254 43385
14385	0	0	Ki67+	 5259 43232
14386	0	0	Ki67+	 5260 43256
14387	0	0	Ki67+	 5262 43545
14388	0	0	Ki67+	 5263 43800
14389	0	0	Ki67+	 5264 43288
14390	0	0	Ki67+	 5265 43412
14391	0	0	Ki67+	 5265 43432
14392	0	0	Ki67+	 5268 43212
14393	0	0	Ki67+	 5268 43349
14394	0	0	Ki67+	 5268 43484
14395	0	0	Ki67+	 5268 43585
14396	0	0	Ki67+	 5269 43195
14397	0	0	Ki67+	 5269 43391
14398	0	0	Ki67+	 5272 43446
14399	0	0	Ki67+	 5273 43304
14400	0	0	Ki67+	 5273 43614
14401	0	0	Ki67+	 5276 43362
14402	0	0	Ki67+	 5277 43516
14403	0	0	Ki67+	 5278 43706
14404	0	0	Ki67+	 5280 43205
14405	0	0	Ki67+	 5280 43380
14406	0	0	Ki67+	 5282 43220
14407	0	0	Ki67+	 5284 43240
14408	0	0	Ki67+	 5284 43465
14409	0	0	Ki67+	 5287 43485
14410	0	0	Ki67+	 5288 43290
14411	0	0	Ki67+	 5288 43579
14412	0	0	Ki67+	 5289 43611
14413	0	0	Ki67+	 5290 43258
14414	0	0	Ki67+	 5292 43335
14415	0	0	Ki67+	 5294 43443
14416	0	0	Ki67+	 5295 43400
14417	0	0	Ki67+	 5297 43319
14418	0	0	Ki67+	 5298 43543
14419	0	0	Ki67+	 5303 43172
14420	0	0	Ki67+	 5304 43268
14421	0	0	Ki67+	 5305 43220
14422	0	0	Ki67+	 5305 43383
14423	0	0	Ki67+	 5307 43364
14424	0	0	Ki67+	 5311 43336
14425	0	0	Ki67+	 5311 43511
14426	0	0	Ki67+	 5312 43351
14427	0	0	Ki67+	 5313 43859
14428	0	0	Ki67+	 5314 43233
14429	0	0	Ki67+	 5314 43307
14430	0	0	Ki67+	 5317 43479
14431	0	0	Ki67+	 5317 43566
14432	0	0	Ki67+	 5318 43398
14433	0	0	Ki67+	 5321 43298
14434	0	0	Ki67+	 5326 43424
14435	0	0	Ki67+	 5326 43466
14436	0	0	Ki67+	 5329 43331
14437	0	0	Ki67+	 5334 43552
14438	0	0	Ki67+	 5335 43257
14439	0	0	Ki67+	 5335 43317
14440	0	0	Ki67+	 5338 43363
14441	0	0	Ki67+	 5340 43439
14442	0	0	Ki67+	 5341 43478
14443	0	0	Ki67+	 5342 43495
14444	0	0	Ki67+	 5344 43306
14445	0	0	Ki67+	 5344 43609
14446	0	0	Ki67+	 5344 43780
14447	0	0	Ki67+	 5348 43768
14448	0	0	Ki67+	 5349 43453
14449	0	0	Ki67+	 5349 43529
14450	0	0	Ki67+	 5350 43289
14451	0	0	Ki67+	 5352 43470
14452	0	0	Ki67+	 5358 43442
14453	0	0	Ki67+	 5359 43172
14454	0	0	Ki67+	 5359 43489
14455	0	0	Ki67+	 5361 43273
14456	0	0	Ki67+	 5363 43233
14457	0	0	Ki67+	 5363 43538
14458	0	0	Ki67+	 5366 43315
14459	0	0	Ki67+	 5367 43409
14460	0	0	Ki67+	 5368 43478
14461	0	0	Ki67+	 5368 43779
14462	0	0	Ki67+	 5369 43367
14463	0	0	Ki67+	 5370 43857
14464	0	0	Ki67+	 5371 43499
14465	0	0	Ki67+	 5379 43294
14466	0	0	Ki67+	 5381 43803
14467	0	0	Ki67+	 5386 43875
14468	0	0	Ki67+	 5387 43367
14469	0	0	Ki67+	 5388 43719
14470	0	0	Ki67+	 5389 43756
14471	0	0	Ki67+	 5392 43694
14472	0	0	Ki67+	 5393 43941
14473	0	0	Ki67+	 5396 43620
14474	0	0	Ki67+	 5396 43851
14475	0	0	Ki67+	 5398 43430
14476	0	0	Ki67+	 5401 43484
14477	0	0	Ki67+	 5401 43739
14478	0	0	Ki67+	 5403 43707
14479	0	0	Ki67+	 5406 43399
14480	0	0	Ki67+	 5406 43416
14481	0	0	Ki67+	 5409 43592
14482	0	0	Ki67+	 5409 43882
14483	0	0	Ki67+	 5410 43458
14484	0	0	Ki67+	 5410 43661
14485	0	0	Ki67+	 5413 43625
14486	0	0	Ki67+	 5416 43438
14487	0	0	Ki67+	 5416 43781
14488	0	0	Ki67+	 5418 43904
14489	0	0	Ki67+	 5421 43571
14490	0	0	Ki67+	 5422 43738
14491	0	0	Ki67+	 5426 43409
14492	0	0	Ki67+	 5429 43560
14493	0	0	Ki67+	 5430 43860
14494	0	0	Ki67+	 5432 43439
14495	0	0	Ki67+	 5433 43905
14496	0	0	Ki67+	 5434 43398
14497	0	0	Ki67+	 5436 43691
14498	0	0	Ki67+	 5437 43464
14499	0	0	Ki67+	 5437 43713
14500	0	0	Ki67+	 5438 43612
14501	0	0	Ki67+	 5438 43918
14502	0	0	Ki67+	 5446 43328
14503	0	0	Ki67+	 5448 43595
14504	0	0	Ki67+	 5449 43301
14505	0	0	Ki67+	 5450 43443
14506	0	0	Ki67+	 5455 43577
14507	0	0	Ki67+	 5458 43413
14508	0	0	Ki67+	 5464 43875
14509	0	0	Ki67+	 5466 43657
14510	0	0	Ki67+	 5468 43507
14511	0	0	Ki67+	 5471 43394
14512	0	0	Ki67+	 5471 43561
14513	0	0	Ki67+	 5472 43534
14514	0	0	Ki67+	 5473 43377
14515	0	0	Ki67+	 5476 43408
14516	0	0	Ki67+	 5477 43270
14517	0	0	Ki67+	 5477 43908
14518	0	0	Ki67+	 5478 43343
14519	0	0	Ki67+	 5481 43481
14520	0	0	Ki67+	 5486 43933
14521	0	0	Ki67+	 5489 43356
14522	0	0	Ki67+	 5494 43952
14523	0	0	Ki67+	 5503 43325
14524	0	0	Ki67+	 5503 43480
14525	0	0	Ki67+	 5507 43308
14526	0	0	Ki67+	 5507 43381
14527	0	0	Ki67+	 5509 43500
14528	0	0	Ki67+	 5509 43843
14529	0	0	Ki67+	 5509 43871
14530	0	0	Ki67+	 5509 43931
14531	0	0	Ki67+	 5510 43901
14532	0	0	Ki67+	 5518 43859
14533	0	0	Ki67+	 5519 43236
14534	0	0	Ki67+	 5522 43334
14535	0	0	Ki67+	 5522 43416
14536	0	0	Ki67+	 5522 43460
14537	0	0	Ki67+	 5523 43356
14538	0	0	Ki67+	 5531 43328
14539	0	0	Ki67+	 5532 43270
14540	0	0	Ki67+	 5532 43922
14541	0	0	Ki67+	 5538 43189
14542	0	0	Ki67+	 5538 43889
14543	0	0	Ki67+	 5539 43954
14544	0	0	Ki67+	 5544 43248
14545	0	0	Ki67+	 5545 43217
14546	0	0	Ki67+	 5546 43177
14547	0	0	Ki67+	 5549 43456
14548	0	0	Ki67+	 5549 43484
14549	0	0	Ki67+	 5551 43287
14550	0	0	Ki67+	 5552 43927
14551	0	0	Ki67+	 5555 43627
14552	0	0	Ki67+	 5558 43814
14553	0	0	Ki67+	 5560 43873
14554	0	0	Ki67+	 5567 43555
14555	0	0	Ki67+	 5567 43649
14556	0	0	Ki67+	 5568 43701
14557	0	0	Ki67+	 5569 43613
14558	0	0	Ki67+	 5571 43787
14559	0	0	Ki67+	 5573 43201
14560	0	0	Ki67+	 5573 43958
14561	0	0	Ki67+	 5575 43822
14562	0	0	Ki67+	 5578 43502
14563	0	0	Ki67+	 5580 43745
14564	0	0	Ki67+	 5581 43642
14565	0	0	Ki67+	 5582 43182
14566	0	0	Ki67+	 5582 43840
14567	0	0	Ki67+	 5582 43882
14568	0	0	Ki67+	 5584 43922
14569	0	0	Ki67+	 5587 43511
14570	0	0	Ki67+	 5588 43870
14571	0	0	Ki67+	 5590 43470
14572	0	0	Ki67+	 5594 43583
14573	0	0	Ki67+	 5595 43677
14574	0	0	Ki67+	 5596 43501
14575	0	0	Ki67+	 5597 43900
14576	0	0	Ki67+	 5602 43444
14577	0	0	Ki67+	 5602 43759
14578	0	0	Ki67+	 5603 43818
14579	0	0	Ki67+	 5605 43711
14580	0	0	Ki67+	 5605 43795
14581	0	0	Ki67+	 5606 43598
14582	0	0	Ki67+	 5607 43956
14583	0	0	Ki67+	 5610 43560
14584	0	0	Ki67+	 5610 43648
14585	0	0	Ki67+	 5611 43730
14586	0	0	Ki67+	 5615 43670
14587	0	0	Ki67+	 5620 43891
14588	0	0	Ki67+	 5623 43916
14589	0	0	Ki67+	 5627 43235
14590	0	0	Ki67+	 5632 43843
14591	0	0	Ki67+	 5633 43222
14592	0	0	Ki67+	 5636 43800
14593	0	0	Ki67+	 5636 43947
14594	0	0	Ki67+	 5644 43232
14595	0	0	Ki67+	 5648 43878
14596	0	0	Ki67+	 5650 43648
14597	0	0	Ki67+	 5652 43186
14598	0	0	Ki67+	 5653 43713
14599	0	0	Ki67+	 5654 43199
14600	0	0	Ki67+	 5654 43750
14601	0	0	Ki67+	 5654 43816
14602	0	0	Ki67+	 5658 43882
14603	0	0	Ki67+	 5661 43609
14604	0	0	Ki67+	 5662 43640
14605	0	0	Ki67+	 5663 43678
14606	0	0	Ki67+	 5667 43442
14607	0	0	Ki67+	 5668 43754
14608	0	0	Ki67+	 5669 43724
14609	0	0	Ki67+	 5670 43428
14610	0	0	Ki67+	 5672 43907
14611	0	0	Ki67+	 5673 43945
14612	0	0	Ki67+	 5674 43549
14613	0	0	Ki67+	 5675 43648
14614	0	0	Ki67+	 5676 43788
14615	0	0	Ki67+	 5678 43264
14616	0	0	Ki67+	 5678 43360
14617	0	0	Ki67+	 5679 43964
14618	0	0	Ki67+	 5685 43901
14619	0	0	Ki67+	 5686 43870
14620	0	0	Ki67+	 5687 43518
14621	0	0	Ki67+	 5688 43706
14622	0	0	Ki67+	 5689 43795
14623	0	0	Ki67+	 5689 43824
14624	0	0	Ki67+	 5692 43185
14625	0	0	Ki67+	 5692 43249
14626	0	0	Ki67+	 5693 43411
14627	0	0	Ki67+	 4897 44720
14628	0	0	Ki67+	 4899 44462
14629	0	0	Ki67+	 4900 44761
14630	0	0	Ki67+	 4904 44393
14631	0	0	Ki67+	 4904 44476
14632	0	0	Ki67+	 4906 44416
14633	0	0	Ki67+	 4909 44516
14634	0	0	Ki67+	 4910 44377
14635	0	0	Ki67+	 4917 44530
14636	0	0	Ki67+	 4919 44423
14637	0	0	Ki67+	 4920 44358
14638	0	0	Ki67+	 4922 44732
14639	0	0	Ki67+	 4923 44722
14640	0	0	Ki67+	 4924 44557
14641	0	0	Ki67+	 4931 44369
14642	0	0	Ki67+	 4931 44460
14643	0	0	Ki67+	 4936 44502
14644	0	0	Ki67+	 4938 44395
14645	0	0	Ki67+	 4938 44442
14646	0	0	Ki67+	 4939 44700
14647	0	0	Ki67+	 4943 44481
14648	0	0	Ki67+	 4946 44359
14649	0	0	Ki67+	 4950 44413
14650	0	0	Ki67+	 4950 44559
14651	0	0	Ki67+	 4950 44747
14652	0	0	Ki67+	 4952 44674
14653	0	0	Ki67+	 4955 44525
14654	0	0	Ki67+	 4957 44431
14655	0	0	Ki67+	 4964 44331
14656	0	0	Ki67+	 4966 44587
14657	0	0	Ki67+	 4967 44255
14658	0	0	Ki67+	 4968 44282
14659	0	0	Ki67+	 4969 44444
14660	0	0	Ki67+	 4972 44471
14661	0	0	Ki67+	 4972 44705
14662	0	0	Ki67+	 4973 44677
14663	0	0	Ki67+	 4976 44349
14664	0	0	Ki67+	 4976 44507
14665	0	0	Ki67+	 4978 44541
14666	0	0	Ki67+	 4990 44238
14667	0	0	Ki67+	 4990 44558
14668	0	0	Ki67+	 4992 44314
14669	0	0	Ki67+	 4992 44532
14670	0	0	Ki67+	 4992 44729
14671	0	0	Ki67+	 4993 44742
14672	0	0	Ki67+	 4995 44758
14673	0	0	Ki67+	 4998 44253
14674	0	0	Ki67+	 4998 44288
14675	0	0	Ki67+	 5002 44211
14676	0	0	Ki67+	 5003 44602
14677	0	0	Ki67+	 5005 44318
14678	0	0	Ki67+	 5008 44570
14679	0	0	Ki67+	 5012 44497
14680	0	0	Ki67+	 5014 44553
14681	0	0	Ki67+	 5016 44726
14682	0	0	Ki67+	 5017 44185
14683	0	0	Ki67+	 5019 44158
14684	0	0	Ki67+	 5024 44537
14685	0	0	Ki67+	 5025 44192
14686	0	0	Ki67+	 5028 44213
14687	0	0	Ki67+	 5029 44592
14688	0	0	Ki67+	 5034 44247
14689	0	0	Ki67+	 5034 44521
14690	0	0	Ki67+	 5036 44601
14691	0	0	Ki67+	 5037 44130
14692	0	0	Ki67+	 5039 44152
14693	0	0	Ki67+	 5045 44561
14694	0	0	Ki67+	 5048 44232
14695	0	0	Ki67+	 5051 44109
14696	0	0	Ki67+	 5053 44526
14697	0	0	Ki67+	 5056 44124
14698	0	0	Ki67+	 5061 44171
14699	0	0	Ki67+	 5065 44261
14700	0	0	Ki67+	 5066 44103
14701	0	0	Ki67+	 5066 44200
14702	0	0	Ki67+	 5066 44619
14703	0	0	Ki67+	 5067 44135
14704	0	0	Ki67+	 5067 44585
14705	0	0	Ki67+	 5070 44556
14706	0	0	Ki67+	 5079 44523
14707	0	0	Ki67+	 5082 44169
14708	0	0	Ki67+	 5082 44581
14709	0	0	Ki67+	 5085 44112
14710	0	0	Ki67+	 5085 44133
14711	0	0	Ki67+	 5085 44714
14712	0	0	Ki67+	 5086 44196
14713	0	0	Ki67+	 5094 44077
14714	0	0	Ki67+	 5096 44108
14715	0	0	Ki67+	 5096 44612
14716	0	0	Ki67+	 5101 44565
14717	0	0	Ki67+	 5105 44591
14718	0	0	Ki67+	 5106 44624
14719	0	0	Ki67+	 5106 44746
14720	0	0	Ki67+	 5109 44083
14721	0	0	Ki67+	 5109 44219
14722	0	0	Ki67+	 5112 44150
[truncated: 8,738,581 more chars]
