# Supplementary material for: Data-Driven Discovery of Immune Contexture Biomarkers
Source: Front Oncol. 2018 Dec 18;8:627. doi: 10.3389/fonc.2018.00627 (PMC6305402; doi:10.3389/fonc.2018.00627)
Supplement: Data Sheet 3.zip — The MSI/MSS dataset used for the identification and assessment of discriminatory features (sections 3.2, 3.3, and 3.4) is provided as a collection of text files describing regions, markers, and metadata (part 1/3). [file Data_Sheet_3.zip › MSIMSSDataset/89850_ImageObjects.txt]

barcode_target	16-006382_12098_MSS-MSI_1810 [5 channels]
barcode_origin	0
workflow_target	CD8-CD3-CD4-Ki67-DAPI_generic.wsa 
workflow_target_version	 build f14999727a346af05f524693b44526002539cc76, workflows f149997 2016-05-23 with local changes
workflow_origin	0
workflow_origin_version	0
iH	22416
iW	44304
user	txdsapps
hostname	RPZMB000021

1	0	0	Ki67+	 16981 4737
2	0	0	Ki67+	 17019 4680
3	0	0	Ki67+	 17033 4920
4	0	0	Ki67+	 17046 4610
5	0	0	Ki67+	 17053 4851
6	0	0	Ki67+	 17127 4673
7	0	0	Ki67+	 17139 4692
8	0	0	Ki67+	 17146 5011
9	0	0	Ki67+	 17154 4592
10	0	0	Ki67+	 17158 4843
11	0	0	Ki67+	 17170 4681
12	0	0	Ki67+	 17200 5082
13	0	0	Ki67+	 17202 4653
14	0	0	Ki67+	 17227 4626
15	0	0	Ki67+	 17263 5095
16	0	0	Ki67+	 17275 4642
17	0	0	Ki67+	 17277 4680
18	0	0	Ki67+	 17280 5005
19	0	0	Ki67+	 17320 5185
20	0	0	Ki67+	 17331 4770
21	0	0	Ki67+	 17336 4790
22	0	0	Ki67+	 17336 5101
23	0	0	Ki67+	 17442 5109
24	0	0	Ki67+	 17459 5189
25	0	0	Ki67+	 17522 4680
26	0	0	Ki67+	 17560 5191
27	0	0	Ki67+	 17570 5077
28	0	0	Ki67+	 17573 5196
29	0	0	Ki67+	 17621 4791
30	0	0	Ki67+	 17637 4798
31	0	0	Ki67+	 17659 4844
32	0	0	Ki67+	 17662 4912
33	0	0	Ki67+	 17664 5331
34	0	0	Ki67+	 17674 5192
35	0	0	Ki67+	 17677 5320
36	0	0	Ki67+	 17376 5383
37	0	0	Ki67+	 17395 5468
38	0	0	Ki67+	 17413 5585
39	0	0	Ki67+	 17424 5565
40	0	0	Ki67+	 17436 5574
41	0	0	Ki67+	 17453 5551
42	0	0	Ki67+	 17459 5561
43	0	0	Ki67+	 17462 5678
44	0	0	Ki67+	 17463 5780
45	0	0	Ki67+	 17508 5676
46	0	0	Ki67+	 17514 5801
47	0	0	Ki67+	 17546 6128
48	0	0	Ki67+	 17670 5515
49	0	0	Ki67+	 17730 5982
50	0	0	Ki67+	 17732 5659
51	0	0	Ki67+	 17756 5886
52	0	0	Ki67+	 17275 6799
53	0	0	Ki67+	 17281 6809
54	0	0	Ki67+	 17422 6603
55	0	0	Ki67+	 17464 6482
56	0	0	Ki67+	 17484 6705
57	0	0	Ki67+	 17501 6471
58	0	0	Ki67+	 17517 6463
59	0	0	Ki67+	 17539 6284
60	0	0	Ki67+	 17644 6217
61	0	0	Ki67+	 17697 6583
62	0	0	Ki67+	 17731 6670
63	0	0	Ki67+	 17105 7463
64	0	0	Ki67+	 17183 7462
65	0	0	Ki67+	 17197 7455
66	0	0	Ki67+	 17255 6993
67	0	0	Ki67+	 17261 7041
68	0	0	Ki67+	 17344 7704
69	0	0	Ki67+	 17347 7694
70	0	0	Ki67+	 17383 7575
71	0	0	Ki67+	 17439 7078
72	0	0	Ki67+	 17015 8058
73	0	0	Ki67+	 17415 8348
74	0	0	Ki67+	 17416 8324
75	0	0	Ki67+	 17438 7788
76	0	0	Ki67+	 17787 4743
77	0	0	Ki67+	 17817 5012
78	0	0	Ki67+	 17828 5007
79	0	0	Ki67+	 17840 5138
80	0	0	Ki67+	 17849 5067
81	0	0	Ki67+	 17859 5037
82	0	0	Ki67+	 17913 5153
83	0	0	Ki67+	 17915 4895
84	0	0	Ki67+	 17961 5234
85	0	0	Ki67+	 17982 4884
86	0	0	Ki67+	 17997 4972
87	0	0	Ki67+	 18006 5242
88	0	0	Ki67+	 18009 5297
89	0	0	Ki67+	 18011 4950
90	0	0	Ki67+	 18031 5135
91	0	0	Ki67+	 18056 5083
92	0	0	Ki67+	 18083 5275
93	0	0	Ki67+	 18096 5043
94	0	0	Ki67+	 18102 5099
95	0	0	Ki67+	 18115 5170
96	0	0	Ki67+	 18155 4891
97	0	0	Ki67+	 18166 5044
98	0	0	Ki67+	 18169 5138
99	0	0	Ki67+	 18170 4926
100	0	0	Ki67+	 18172 4907
101	0	0	Ki67+	 18201 4979
102	0	0	Ki67+	 18210 4944
103	0	0	Ki67+	 18220 4964
104	0	0	Ki67+	 18227 4952
105	0	0	Ki67+	 18236 4965
106	0	0	Ki67+	 18237 5243
107	0	0	Ki67+	 18246 4936
108	0	0	Ki67+	 18254 4955
109	0	0	Ki67+	 18260 4979
110	0	0	Ki67+	 18275 5108
111	0	0	Ki67+	 18287 4924
112	0	0	Ki67+	 18293 5076
113	0	0	Ki67+	 18304 5001
114	0	0	Ki67+	 18342 5127
115	0	0	Ki67+	 18348 5105
116	0	0	Ki67+	 18354 5042
117	0	0	Ki67+	 18356 5163
118	0	0	Ki67+	 18393 5120
119	0	0	Ki67+	 18396 5096
120	0	0	Ki67+	 18404 5430
121	0	0	Ki67+	 18405 5321
122	0	0	Ki67+	 18426 5239
123	0	0	Ki67+	 18443 5463
124	0	0	Ki67+	 18460 5404
125	0	0	Ki67+	 18486 5402
126	0	0	Ki67+	 18487 5181
127	0	0	Ki67+	 18503 5013
128	0	0	Ki67+	 18505 5043
129	0	0	Ki67+	 18506 5218
130	0	0	Ki67+	 18507 5480
131	0	0	Ki67+	 18514 5198
132	0	0	Ki67+	 18523 5266
133	0	0	Ki67+	 18537 5275
134	0	0	Ki67+	 18547 5403
135	0	0	Ki67+	 17800 5708
136	0	0	Ki67+	 17864 5495
137	0	0	Ki67+	 18006 6188
138	0	0	Ki67+	 18063 5726
139	0	0	Ki67+	 18134 5884
140	0	0	Ki67+	 18180 5824
141	0	0	Ki67+	 18234 6025
142	0	0	Ki67+	 18269 5972
143	0	0	Ki67+	 18270 6097
144	0	0	Ki67+	 18280 5932
145	0	0	Ki67+	 18284 6000
146	0	0	Ki67+	 18292 5978
147	0	0	Ki67+	 18317 6001
148	0	0	Ki67+	 18377 5806
149	0	0	Ki67+	 18387 5588
150	0	0	Ki67+	 18406 5816
151	0	0	Ki67+	 18410 5866
152	0	0	Ki67+	 18429 6207
153	0	0	Ki67+	 18431 5619
154	0	0	Ki67+	 18446 5504
155	0	0	Ki67+	 18447 5865
156	0	0	Ki67+	 18453 5496
157	0	0	Ki67+	 18473 6198
158	0	0	Ki67+	 18474 6236
159	0	0	Ki67+	 18482 6169
160	0	0	Ki67+	 18493 6191
161	0	0	Ki67+	 18496 6131
162	0	0	Ki67+	 18535 5582
163	0	0	Ki67+	 17850 6632
164	0	0	Ki67+	 18035 6575
165	0	0	Ki67+	 18053 6482
166	0	0	Ki67+	 18115 7049
167	0	0	Ki67+	 18219 6560
168	0	0	Ki67+	 18273 6466
169	0	0	Ki67+	 17780 7097
170	0	0	Ki67+	 17818 7567
171	0	0	Ki67+	 17834 7557
172	0	0	Ki67+	 18464 7414
173	0	0	Ki67+	 17944 8190
174	0	0	Ki67+	 18608 5199
175	0	0	Ki67+	 18668 5462
176	0	0	Ki67+	 18686 5174
177	0	0	Ki67+	 18688 5517
178	0	0	Ki67+	 18691 5545
179	0	0	Ki67+	 18701 5115
180	0	0	Ki67+	 18709 5296
181	0	0	Ki67+	 18710 5253
182	0	0	Ki67+	 18717 5128
183	0	0	Ki67+	 18718 5542
184	0	0	Ki67+	 18747 5472
185	0	0	Ki67+	 18788 5031
186	0	0	Ki67+	 18789 5045
187	0	0	Ki67+	 18851 5043
188	0	0	Ki67+	 18853 5054
189	0	0	Ki67+	 18859 5397
190	0	0	Ki67+	 18891 5439
191	0	0	Ki67+	 18897 5055
192	0	0	Ki67+	 18900 5034
193	0	0	Ki67+	 18927 5007
194	0	0	Ki67+	 18934 5264
195	0	0	Ki67+	 18939 5221
196	0	0	Ki67+	 18940 5357
197	0	0	Ki67+	 18952 5389
198	0	0	Ki67+	 18957 4945
199	0	0	Ki67+	 18972 5366
200	0	0	Ki67+	 18981 4939
201	0	0	Ki67+	 18982 4959
202	0	0	Ki67+	 18982 4980
203	0	0	Ki67+	 18995 5036
204	0	0	Ki67+	 19006 5004
205	0	0	Ki67+	 19009 5348
206	0	0	Ki67+	 19017 5144
207	0	0	Ki67+	 19038 4942
208	0	0	Ki67+	 19039 5399
209	0	0	Ki67+	 19043 5140
210	0	0	Ki67+	 19064 5189
211	0	0	Ki67+	 19084 5370
212	0	0	Ki67+	 19093 4970
213	0	0	Ki67+	 19103 4947
214	0	0	Ki67+	 19114 5045
215	0	0	Ki67+	 19123 5025
216	0	0	Ki67+	 19127 4985
217	0	0	Ki67+	 19128 5211
218	0	0	Ki67+	 19132 5196
219	0	0	Ki67+	 19152 5127
220	0	0	Ki67+	 19173 5372
221	0	0	Ki67+	 19194 5226
222	0	0	Ki67+	 19201 5214
223	0	0	Ki67+	 19205 5495
224	0	0	Ki67+	 19227 4975
225	0	0	Ki67+	 19228 5272
226	0	0	Ki67+	 19236 5255
227	0	0	Ki67+	 19262 5345
228	0	0	Ki67+	 19264 5002
229	0	0	Ki67+	 19267 5469
230	0	0	Ki67+	 19270 5437
231	0	0	Ki67+	 19276 5295
232	0	0	Ki67+	 19318 5452
233	0	0	Ki67+	 19340 4913
234	0	0	Ki67+	 19344 4928
235	0	0	Ki67+	 19345 5438
236	0	0	Ki67+	 19345 5456
237	0	0	Ki67+	 19350 5425
238	0	0	Ki67+	 19358 5509
239	0	0	Ki67+	 18568 5963
240	0	0	Ki67+	 18591 5658
241	0	0	Ki67+	 18610 6159
242	0	0	Ki67+	 18613 5606
243	0	0	Ki67+	 18620 6254
244	0	0	Ki67+	 18626 5845
245	0	0	Ki67+	 18631 5947
246	0	0	Ki67+	 18632 6220
247	0	0	Ki67+	 18633 6197
248	0	0	Ki67+	 18635 5865
249	0	0	Ki67+	 18635 6055
250	0	0	Ki67+	 18641 5841
251	0	0	Ki67+	 18641 5892
252	0	0	Ki67+	 18646 5867
253	0	0	Ki67+	 18646 6214
254	0	0	Ki67+	 18656 5889
255	0	0	Ki67+	 18668 5672
256	0	0	Ki67+	 18668 6152
257	0	0	Ki67+	 18673 6062
258	0	0	Ki67+	 18678 6092
259	0	0	Ki67+	 18688 6089
260	0	0	Ki67+	 18717 5656
261	0	0	Ki67+	 19267 5624
262	0	0	Ki67+	 19276 5616
263	0	0	Ki67+	 19299 5715
264	0	0	Ki67+	 19350 5758
265	0	0	Ki67+	 18616 7108
266	0	0	Ki67+	 18679 6439
267	0	0	Ki67+	 18716 6699
268	0	0	Ki67+	 18890 6540
269	0	0	Ki67+	 19185 8026
270	0	0	Ki67+	 19379 5160
271	0	0	Ki67+	 19505 5063
272	0	0	Ki67+	 19567 4996
273	0	0	Ki67+	 19596 5069
274	0	0	Ki67+	 19607 5024
275	0	0	Ki67+	 19626 5088
276	0	0	Ki67+	 19629 5041
277	0	0	Ki67+	 19673 5103
278	0	0	Ki67+	 19368 5367
279	0	0	Ki67+	 19372 5404
280	0	0	Ki67+	 19409 5486
281	0	0	Ki67+	 19411 6076
282	0	0	Ki67+	 19435 5917
283	0	0	Ki67+	 19444 5347
284	0	0	Ki67+	 19447 5787
285	0	0	Ki67+	 19448 5777
286	0	0	Ki67+	 19449 5912
287	0	0	Ki67+	 19481 5680
288	0	0	Ki67+	 19486 5838
289	0	0	Ki67+	 19554 5828
290	0	0	Ki67+	 19564 5867
291	0	0	Ki67+	 19566 5816
292	0	0	Ki67+	 19632 5732
293	0	0	Ki67+	 19857 5917
294	0	0	Ki67+	 19978 6021
295	0	0	Ki67+	 20058 5581
296	0	0	Ki67+	 19489 6230
297	0	0	Ki67+	 19603 6493
298	0	0	Ki67+	 19608 6667
299	0	0	Ki67+	 19613 6275
300	0	0	Ki67+	 19618 6663
301	0	0	Ki67+	 19622 6175
302	0	0	Ki67+	 19629 6162
303	0	0	Ki67+	 19701 6310
304	0	0	Ki67+	 19786 6116
305	0	0	Ki67+	 19990 6863
306	0	0	Ki67+	 20009 6523
307	0	0	Ki67+	 20012 6453
308	0	0	Ki67+	 20016 6535
309	0	0	Ki67+	 20138 6788
310	0	0	Ki67+	 20147 6591
311	0	0	Ki67+	 19826 7585
312	0	0	Ki67+	 20057 7209
313	0	0	Ki67+	 20106 7926
314	0	0	Ki67+	 20111 19272
315	0	0	Ki67+	 20185 4566
316	0	0	Ki67+	 20612 4561
317	0	0	Ki67+	 20717 4338
318	0	0	Ki67+	 20745 4325
319	0	0	Ki67+	 20767 4302
320	0	0	Ki67+	 20810 4454
321	0	0	Ki67+	 20261 5157
322	0	0	Ki67+	 20280 5184
323	0	0	Ki67+	 20410 5125
324	0	0	Ki67+	 20434 5146
325	0	0	Ki67+	 20450 5320
326	0	0	Ki67+	 20531 4977
327	0	0	Ki67+	 20595 5109
328	0	0	Ki67+	 20675 4839
329	0	0	Ki67+	 20693 4743
330	0	0	Ki67+	 20695 5274
331	0	0	Ki67+	 20713 4895
332	0	0	Ki67+	 20718 4905
333	0	0	Ki67+	 20719 4995
334	0	0	Ki67+	 20725 4648
335	0	0	Ki67+	 20738 4708
336	0	0	Ki67+	 20761 5233
337	0	0	Ki67+	 20769 4873
338	0	0	Ki67+	 20839 4810
339	0	0	Ki67+	 20844 4911
340	0	0	Ki67+	 20882 4896
341	0	0	Ki67+	 20882 5019
342	0	0	Ki67+	 20882 5138
343	0	0	Ki67+	 20893 5148
344	0	0	Ki67+	 20174 5643
345	0	0	Ki67+	 20189 5896
346	0	0	Ki67+	 20252 5781
347	0	0	Ki67+	 20534 5484
348	0	0	Ki67+	 20552 5741
349	0	0	Ki67+	 20597 5564
350	0	0	Ki67+	 20614 5867
351	0	0	Ki67+	 20615 5702
352	0	0	Ki67+	 20635 5691
353	0	0	Ki67+	 20638 5868
354	0	0	Ki67+	 20647 6142
355	0	0	Ki67+	 20655 5684
356	0	0	Ki67+	 20668 5673
357	0	0	Ki67+	 20670 5623
358	0	0	Ki67+	 20709 6214
359	0	0	Ki67+	 20714 5655
360	0	0	Ki67+	 20753 5958
361	0	0	Ki67+	 20761 5611
362	0	0	Ki67+	 20767 6054
363	0	0	Ki67+	 20790 5688
364	0	0	Ki67+	 20795 5737
365	0	0	Ki67+	 20797 5570
366	0	0	Ki67+	 20803 5583
367	0	0	Ki67+	 20824 5817
368	0	0	Ki67+	 20836 5674
369	0	0	Ki67+	 20847 6228
370	0	0	Ki67+	 20867 5909
371	0	0	Ki67+	 20870 5806
372	0	0	Ki67+	 20899 5743
373	0	0	Ki67+	 20921 5484
374	0	0	Ki67+	 20924 5565
375	0	0	Ki67+	 20242 6607
376	0	0	Ki67+	 20282 6241
377	0	0	Ki67+	 20330 7027
378	0	0	Ki67+	 20621 6678
379	0	0	Ki67+	 20696 6922
380	0	0	Ki67+	 20705 6579
381	0	0	Ki67+	 20719 6310
382	0	0	Ki67+	 20727 6320
383	0	0	Ki67+	 20734 6775
384	0	0	Ki67+	 20780 6293
385	0	0	Ki67+	 20782 6929
386	0	0	Ki67+	 20814 6812
387	0	0	Ki67+	 20229 7388
388	0	0	Ki67+	 20290 7501
389	0	0	Ki67+	 20448 7548
390	0	0	Ki67+	 20479 7468
391	0	0	Ki67+	 20502 7393
392	0	0	Ki67+	 20600 7734
393	0	0	Ki67+	 20691 7235
394	0	0	Ki67+	 20696 7137
395	0	0	Ki67+	 20723 7183
396	0	0	Ki67+	 20398 8001
397	0	0	Ki67+	 20537 8339
398	0	0	Ki67+	 20551 8360
399	0	0	Ki67+	 20651 8231
400	0	0	Ki67+	 20800 7893
401	0	0	Ki67+	 20587 18056
402	0	0	Ki67+	 20598 18060
403	0	0	Ki67+	 20321 18392
404	0	0	Ki67+	 20798 18396
405	0	0	Ki67+	 20924 18972
406	0	0	Ki67+	 20455 19278
407	0	0	Ki67+	 20527 19431
408	0	0	Ki67+	 20760 20004
409	0	0	Ki67+	 20906 20278
410	0	0	Ki67+	 21233 3635
411	0	0	Ki67+	 21497 3346
412	0	0	Ki67+	 21558 3657
413	0	0	Ki67+	 21679 3685
414	0	0	Ki67+	 21692 3696
415	0	0	Ki67+	 21702 3687
416	0	0	Ki67+	 21103 4733
417	0	0	Ki67+	 21533 4017
418	0	0	Ki67+	 21573 4221
419	0	0	Ki67+	 21612 4336
420	0	0	Ki67+	 21619 4007
421	0	0	Ki67+	 21638 4680
422	0	0	Ki67+	 21680 4026
423	0	0	Ki67+	 21737 4605
424	0	0	Ki67+	 20973 4893
425	0	0	Ki67+	 20990 4949
426	0	0	Ki67+	 20992 4894
427	0	0	Ki67+	 20994 5027
428	0	0	Ki67+	 21056 5011
429	0	0	Ki67+	 21095 5448
430	0	0	Ki67+	 21142 4952
431	0	0	Ki67+	 21156 4947
432	0	0	Ki67+	 21158 4972
433	0	0	Ki67+	 21249 5368
434	0	0	Ki67+	 21270 5133
435	0	0	Ki67+	 21407 5220
436	0	0	Ki67+	 21460 5531
437	0	0	Ki67+	 21603 4927
438	0	0	Ki67+	 21615 4800
439	0	0	Ki67+	 20971 5751
440	0	0	Ki67+	 21132 5607
441	0	0	Ki67+	 21180 6073
442	0	0	Ki67+	 21182 5774
443	0	0	Ki67+	 21183 6005
444	0	0	Ki67+	 21205 6075
445	0	0	Ki67+	 21223 5983
446	0	0	Ki67+	 21229 5703
447	0	0	Ki67+	 21258 6246
448	0	0	Ki67+	 21261 5699
449	0	0	Ki67+	 21271 6249
450	0	0	Ki67+	 21273 6199
451	0	0	Ki67+	 21310 6070
452	0	0	Ki67+	 21332 5620
453	0	0	Ki67+	 21372 6054
454	0	0	Ki67+	 21394 5823
455	0	0	Ki67+	 21435 5738
456	0	0	Ki67+	 21442 5721
457	0	0	Ki67+	 21445 6264
458	0	0	Ki67+	 21446 5666
459	0	0	Ki67+	 21448 5977
460	0	0	Ki67+	 21460 5555
461	0	0	Ki67+	 21483 6207
462	0	0	Ki67+	 21529 6239
463	0	0	Ki67+	 21533 5643
464	0	0	Ki67+	 21540 6233
465	0	0	Ki67+	 21576 6126
466	0	0	Ki67+	 21648 5881
467	0	0	Ki67+	 21339 6443
468	0	0	Ki67+	 21354 6500
469	0	0	Ki67+	 21475 6434
470	0	0	Ki67+	 21480 6401
471	0	0	Ki67+	 21532 6757
472	0	0	Ki67+	 21552 6764
473	0	0	Ki67+	 21584 6573
474	0	0	Ki67+	 21609 6632
475	0	0	Ki67+	 21669 6806
476	0	0	Ki67+	 21733 6876
477	0	0	Ki67+	 21025 7668
478	0	0	Ki67+	 21190 7836
479	0	0	Ki67+	 21257 7520
480	0	0	Ki67+	 21347 7241
481	0	0	Ki67+	 21499 7460
482	0	0	Ki67+	 21508 7478
483	0	0	Ki67+	 21509 7460
484	0	0	Ki67+	 21590 7296
485	0	0	Ki67+	 21645 7743
486	0	0	Ki67+	 21376 8343
487	0	0	Ki67+	 21397 8217
488	0	0	Ki67+	 21657 8085
489	0	0	Ki67+	 21051 19276
490	0	0	Ki67+	 21266 19934
491	0	0	Ki67+	 21408 19465
492	0	0	Ki67+	 21533 19465
493	0	0	Ki67+	 21590 19318
494	0	0	Ki67+	 21602 19368
495	0	0	Ki67+	 21684 19396
496	0	0	Ki67+	 22452 2258
497	0	0	Ki67+	 21937 2720
498	0	0	Ki67+	 21974 3011
499	0	0	Ki67+	 22006 2641
500	0	0	Ki67+	 22148 2424
501	0	0	Ki67+	 22191 2594
502	0	0	Ki67+	 22322 2298
503	0	0	Ki67+	 22356 3022
504	0	0	Ki67+	 21851 3335
505	0	0	Ki67+	 21945 3430
506	0	0	Ki67+	 21985 3126
507	0	0	Ki67+	 22097 3835
508	0	0	Ki67+	 22111 3139
509	0	0	Ki67+	 22196 3853
510	0	0	Ki67+	 22539 3843
511	0	0	Ki67+	 22542 3648
512	0	0	Ki67+	 21787 4399
513	0	0	Ki67+	 22141 4685
514	0	0	Ki67+	 22297 4079
515	0	0	Ki67+	 22516 4563
516	0	0	Ki67+	 22006 5028
517	0	0	Ki67+	 22050 5143
518	0	0	Ki67+	 22084 5158
519	0	0	Ki67+	 22182 5352
520	0	0	Ki67+	 22457 5228
521	0	0	Ki67+	 21764 6123
522	0	0	Ki67+	 21881 6178
523	0	0	Ki67+	 21969 5750
524	0	0	Ki67+	 21975 5850
525	0	0	Ki67+	 22012 5739
526	0	0	Ki67+	 22166 6129
527	0	0	Ki67+	 22191 6123
528	0	0	Ki67+	 22252 5649
529	0	0	Ki67+	 22468 5755
530	0	0	Ki67+	 22475 5766
531	0	0	Ki67+	 22521 6048
532	0	0	Ki67+	 22540 6053
533	0	0	Ki67+	 22546 5667
534	0	0	Ki67+	 21770 6385
535	0	0	Ki67+	 21777 6599
536	0	0	Ki67+	 21824 6861
537	0	0	Ki67+	 21909 6669
538	0	0	Ki67+	 22246 6671
539	0	0	Ki67+	 22253 6695
540	0	0	Ki67+	 22338 6535
541	0	0	Ki67+	 22340 6545
542	0	0	Ki67+	 21803 7322
543	0	0	Ki67+	 21893 7090
544	0	0	Ki67+	 21931 7814
545	0	0	Ki67+	 21994 7887
546	0	0	Ki67+	 21996 7570
547	0	0	Ki67+	 22004 7563
548	0	0	Ki67+	 22016 7594
549	0	0	Ki67+	 22031 7708
550	0	0	Ki67+	 22049 7473
551	0	0	Ki67+	 22059 7726
552	0	0	Ki67+	 22096 7324
553	0	0	Ki67+	 22141 7658
554	0	0	Ki67+	 22144 7648
555	0	0	Ki67+	 22146 7307
556	0	0	Ki67+	 22260 7402
557	0	0	Ki67+	 22280 7453
558	0	0	Ki67+	 22392 7704
559	0	0	Ki67+	 22411 7714
560	0	0	Ki67+	 22437 7321
561	0	0	Ki67+	 22460 7241
562	0	0	Ki67+	 22457 15932
563	0	0	Ki67+	 22469 15917
564	0	0	Ki67+	 22274 17407
565	0	0	Ki67+	 22286 17400
566	0	0	Ki67+	 21966 17763
567	0	0	Ki67+	 21976 17774
568	0	0	Ki67+	 21994 17782
569	0	0	Ki67+	 22509 18008
570	0	0	Ki67+	 22484 18591
571	0	0	Ki67+	 21882 19843
572	0	0	Ki67+	 21954 19716
573	0	0	Ki67+	 22274 19922
574	0	0	Ki67+	 22434 20037
575	0	0	Ki67+	 22540 19781
576	0	0	Ki67+	 22338 20147
577	0	0	Ki67+	 22388 20137
578	0	0	Ki67+	 22399 20161
579	0	0	Ki67+	 22873 1721
580	0	0	Ki67+	 22883 1445
581	0	0	Ki67+	 22906 1734
582	0	0	Ki67+	 22918 1460
583	0	0	Ki67+	 22921 1420
584	0	0	Ki67+	 22924 1539
585	0	0	Ki67+	 22945 1795
586	0	0	Ki67+	 23050 1682
587	0	0	Ki67+	 23085 1403
588	0	0	Ki67+	 23140 1417
589	0	0	Ki67+	 23141 1701
590	0	0	Ki67+	 23156 1605
591	0	0	Ki67+	 23170 1408
592	0	0	Ki67+	 23182 1449
593	0	0	Ki67+	 23193 1338
594	0	0	Ki67+	 23202 1324
595	0	0	Ki67+	 23203 1298
596	0	0	Ki67+	 23203 1409
597	0	0	Ki67+	 23207 1378
598	0	0	Ki67+	 23215 1640
599	0	0	Ki67+	 23218 1187
600	0	0	Ki67+	 23219 1317
601	0	0	Ki67+	 23223 1387
602	0	0	Ki67+	 23238 1145
603	0	0	Ki67+	 23264 1490
604	0	0	Ki67+	 23277 1498
605	0	0	Ki67+	 23280 1287
606	0	0	Ki67+	 23291 1092
607	0	0	Ki67+	 23302 1119
608	0	0	Ki67+	 23307 1198
609	0	0	Ki67+	 23312 1292
610	0	0	Ki67+	 23319 1094
611	0	0	Ki67+	 23320 1282
612	0	0	Ki67+	 23322 1249
613	0	0	Ki67+	 23328 1065
614	0	0	Ki67+	 23337 1012
615	0	0	Ki67+	 23344 1055
616	0	0	Ki67+	 23354 1205
617	0	0	Ki67+	 23355 1237
618	0	0	Ki67+	 23359 1085
619	0	0	Ki67+	 22683 2339
620	0	0	Ki67+	 22697 2125
621	0	0	Ki67+	 22734 2131
622	0	0	Ki67+	 22742 2158
623	0	0	Ki67+	 22875 2055
624	0	0	Ki67+	 22883 2067
625	0	0	Ki67+	 22945 1813
626	0	0	Ki67+	 22950 2101
627	0	0	Ki67+	 23239 1814
628	0	0	Ki67+	 22827 2656
629	0	0	Ki67+	 23180 2828
630	0	0	Ki67+	 23272 3124
631	0	0	Ki67+	 23283 3266
632	0	0	Ki67+	 23309 3264
633	0	0	Ki67+	 22678 3536
634	0	0	Ki67+	 22906 3471
635	0	0	Ki67+	 23182 4001
636	0	0	Ki67+	 23247 4203
637	0	0	Ki67+	 23258 4009
638	0	0	Ki67+	 22672 4334
639	0	0	Ki67+	 22770 4681
640	0	0	Ki67+	 23190 4586
641	0	0	Ki67+	 23220 4576
642	0	0	Ki67+	 23274 4219
643	0	0	Ki67+	 23292 4635
644	0	0	Ki67+	 22573 5799
645	0	0	Ki67+	 22701 5227
646	0	0	Ki67+	 22711 5236
647	0	0	Ki67+	 22724 5071
648	0	0	Ki67+	 22885 5594
649	0	0	Ki67+	 22911 5063
650	0	0	Ki67+	 22948 5781
651	0	0	Ki67+	 23080 5112
652	0	0	Ki67+	 23124 5327
653	0	0	Ki67+	 23193 5142
654	0	0	Ki67+	 22632 5987
655	0	0	Ki67+	 22828 6309
656	0	0	Ki67+	 23172 5933
657	0	0	Ki67+	 23206 6119
658	0	0	Ki67+	 23284 5895
659	0	0	Ki67+	 22570 7085
660	0	0	Ki67+	 22592 7076
661	0	0	Ki67+	 22626 7166
662	0	0	Ki67+	 22629 6646
663	0	0	Ki67+	 22741 7207
664	0	0	Ki67+	 22746 7233
665	0	0	Ki67+	 22810 6993
666	0	0	Ki67+	 22894 6701
667	0	0	Ki67+	 22907 7246
668	0	0	Ki67+	 22917 6858
669	0	0	Ki67+	 22925 6844
670	0	0	Ki67+	 23041 6784
671	0	0	Ki67+	 22767 14870
672	0	0	Ki67+	 22769 14790
673	0	0	Ki67+	 23049 14730
674	0	0	Ki67+	 23121 15033
675	0	0	Ki67+	 23167 14657
676	0	0	Ki67+	 23201 14661
677	0	0	Ki67+	 23213 15035
678	0	0	Ki67+	 22782 16122
679	0	0	Ki67+	 22994 15613
680	0	0	Ki67+	 23281 16033
681	0	0	Ki67+	 23287 16051
682	0	0	Ki67+	 22608 16578
683	0	0	Ki67+	 23058 17488
684	0	0	Ki67+	 23359 17525
685	0	0	Ki67+	 23006 18248
686	0	0	Ki67+	 22680 19932
687	0	0	Ki67+	 22765 19889
688	0	0	Ki67+	 23150 20063
689	0	0	Ki67+	 23207 19751
690	0	0	Ki67+	 22634 20246
691	0	0	Ki67+	 22769 20196
692	0	0	Ki67+	 23152 20146
693	0	0	Ki67+	 23371 1098
694	0	0	Ki67+	 23376 1027
695	0	0	Ki67+	 23415 984
696	0	0	Ki67+	 23454 1013
697	0	0	Ki67+	 23459 1057
698	0	0	Ki67+	 23462 1315
699	0	0	Ki67+	 23478 1032
700	0	0	Ki67+	 23497 958
701	0	0	Ki67+	 23503 1275
702	0	0	Ki67+	 23506 969
703	0	0	Ki67+	 23515 1264
704	0	0	Ki67+	 23517 1334
705	0	0	Ki67+	 23529 1311
706	0	0	Ki67+	 23534 1469
707	0	0	Ki67+	 23545 1477
708	0	0	Ki67+	 23558 1291
709	0	0	Ki67+	 23559 1172
710	0	0	Ki67+	 23614 1151
711	0	0	Ki67+	 23618 866
712	0	0	Ki67+	 23648 984
713	0	0	Ki67+	 23649 926
714	0	0	Ki67+	 23663 984
715	0	0	Ki67+	 23663 1096
716	0	0	Ki67+	 23668 1486
717	0	0	Ki67+	 23669 903
718	0	0	Ki67+	 23674 1325
719	0	0	Ki67+	 23676 1050
720	0	0	Ki67+	 23680 1481
721	0	0	Ki67+	 23683 1030
722	0	0	Ki67+	 23695 929
723	0	0	Ki67+	 23701 1125
724	0	0	Ki67+	 23704 1248
725	0	0	Ki67+	 23705 925
726	0	0	Ki67+	 23711 1022
727	0	0	Ki67+	 23719 857
728	0	0	Ki67+	 23724 1495
729	0	0	Ki67+	 23730 902
730	0	0	Ki67+	 23736 1491
731	0	0	Ki67+	 23758 1020
732	0	0	Ki67+	 23785 838
733	0	0	Ki67+	 23796 907
734	0	0	Ki67+	 23842 893
735	0	0	Ki67+	 23844 1465
736	0	0	Ki67+	 23849 1176
737	0	0	Ki67+	 23855 1396
738	0	0	Ki67+	 23859 881
739	0	0	Ki67+	 23871 1381
740	0	0	Ki67+	 23877 1287
741	0	0	Ki67+	 23881 990
742	0	0	Ki67+	 23899 963
743	0	0	Ki67+	 23910 993
744	0	0	Ki67+	 23948 1520
745	0	0	Ki67+	 23949 1437
746	0	0	Ki67+	 23956 1197
747	0	0	Ki67+	 23958 1335
748	0	0	Ki67+	 23966 1427
749	0	0	Ki67+	 23968 813
750	0	0	Ki67+	 23969 1291
751	0	0	Ki67+	 23971 1341
752	0	0	Ki67+	 23971 1462
753	0	0	Ki67+	 23985 802
754	0	0	Ki67+	 23990 1335
755	0	0	Ki67+	 23991 1238
756	0	0	Ki67+	 24013 810
757	0	0	Ki67+	 24019 828
758	0	0	Ki67+	 24030 874
759	0	0	Ki67+	 24037 893
760	0	0	Ki67+	 24043 1172
761	0	0	Ki67+	 24046 1149
762	0	0	Ki67+	 24053 813
763	0	0	Ki67+	 24060 1122
764	0	0	Ki67+	 24074 1136
765	0	0	Ki67+	 24094 1121
766	0	0	Ki67+	 24104 775
767	0	0	Ki67+	 24104 942
768	0	0	Ki67+	 24105 1070
769	0	0	Ki67+	 24106 1013
770	0	0	Ki67+	 24108 916
771	0	0	Ki67+	 24114 876
772	0	0	Ki67+	 24115 978
773	0	0	Ki67+	 24124 957
774	0	0	Ki67+	 24130 902
775	0	0	Ki67+	 24137 1001
776	0	0	Ki67+	 24139 1049
777	0	0	Ki67+	 24141 856
778	0	0	Ki67+	 24144 1218
779	0	0	Ki67+	 24157 1089
780	0	0	Ki67+	 23565 2108
781	0	0	Ki67+	 23664 1573
782	0	0	Ki67+	 23769 2952
783	0	0	Ki67+	 23785 2917
784	0	0	Ki67+	 23440 3252
785	0	0	Ki67+	 23524 3406
786	0	0	Ki67+	 23529 3383
787	0	0	Ki67+	 23543 3403
788	0	0	Ki67+	 23544 3380
789	0	0	Ki67+	 23597 3391
790	0	0	Ki67+	 23607 3383
791	0	0	Ki67+	 23645 4385
792	0	0	Ki67+	 23730 4562
793	0	0	Ki67+	 23786 4705
794	0	0	Ki67+	 24038 4544
795	0	0	Ki67+	 24085 4569
796	0	0	Ki67+	 24123 4708
797	0	0	Ki67+	 24132 4396
798	0	0	Ki67+	 24142 4221
799	0	0	Ki67+	 24150 4145
800	0	0	Ki67+	 24159 4170
801	0	0	Ki67+	 23928 5081
802	0	0	Ki67+	 23957 4960
803	0	0	Ki67+	 23957 5038
804	0	0	Ki67+	 23500 5758
805	0	0	Ki67+	 23535 5901
806	0	0	Ki67+	 23568 5877
807	0	0	Ki67+	 23571 5903
808	0	0	Ki67+	 23591 5881
809	0	0	Ki67+	 23598 5894
810	0	0	Ki67+	 23601 5880
811	0	0	Ki67+	 23626 5719
812	0	0	Ki67+	 23807 6268
813	0	0	Ki67+	 23855 6194
814	0	0	Ki67+	 23866 6264
815	0	0	Ki67+	 23431 6546
816	0	0	Ki67+	 23519 6427
817	0	0	Ki67+	 23521 6416
818	0	0	Ki67+	 24098 12763
819	0	0	Ki67+	 23655 13346
820	0	0	Ki67+	 23430 13836
821	0	0	Ki67+	 23963 14096
822	0	0	Ki67+	 23981 14070
823	0	0	Ki67+	 24079 13653
824	0	0	Ki67+	 23450 14977
825	0	0	Ki67+	 23856 14825
826	0	0	Ki67+	 23448 16424
827	0	0	Ki67+	 23469 16558
828	0	0	Ki67+	 23480 16565
829	0	0	Ki67+	 23483 16543
830	0	0	Ki67+	 23536 16334
831	0	0	Ki67+	 23382 16788
832	0	0	Ki67+	 23507 16839
833	0	0	Ki67+	 23590 17349
834	0	0	Ki67+	 23385 17614
835	0	0	Ki67+	 23389 17631
836	0	0	Ki67+	 24018 18244
837	0	0	Ki67+	 24091 18311
838	0	0	Ki67+	 23507 18386
839	0	0	Ki67+	 23513 18641
840	0	0	Ki67+	 23528 18404
841	0	0	Ki67+	 23532 18644
842	0	0	Ki67+	 23606 18537
843	0	0	Ki67+	 23818 18955
844	0	0	Ki67+	 23998 18515
845	0	0	Ki67+	 24047 19114
846	0	0	Ki67+	 24064 19114
847	0	0	Ki67+	 24077 18490
848	0	0	Ki67+	 24105 18799
849	0	0	Ki67+	 23454 19958
850	0	0	Ki67+	 23721 19716
851	0	0	Ki67+	 24048 19230
852	0	0	Ki67+	 24125 19550
853	0	0	Ki67+	 24164 1066
854	0	0	Ki67+	 24183 787
855	0	0	Ki67+	 24184 817
856	0	0	Ki67+	 24185 1087
857	0	0	Ki67+	 24196 1000
858	0	0	Ki67+	 24199 767
859	0	0	Ki67+	 24199 973
860	0	0	Ki67+	 24204 876
861	0	0	Ki67+	 24210 842
862	0	0	Ki67+	 24211 812
863	0	0	Ki67+	 24211 1067
864	0	0	Ki67+	 24213 905
865	0	0	Ki67+	 24219 790
866	0	0	Ki67+	 24223 881
867	0	0	Ki67+	 24226 1099
868	0	0	Ki67+	 24229 851
869	0	0	Ki67+	 24230 762
870	0	0	Ki67+	 24235 936
871	0	0	Ki67+	 24243 752
872	0	0	Ki67+	 24246 1040
873	0	0	Ki67+	 24252 1131
874	0	0	Ki67+	 24279 815
875	0	0	Ki67+	 24280 1141
876	0	0	Ki67+	 24292 745
877	0	0	Ki67+	 24292 882
878	0	0	Ki67+	 24307 840
879	0	0	Ki67+	 24307 1210
880	0	0	Ki67+	 24312 912
881	0	0	Ki67+	 24320 958
882	0	0	Ki67+	 24325 855
883	0	0	Ki67+	 24326 932
884	0	0	Ki67+	 24327 1273
885	0	0	Ki67+	 24332 879
886	0	0	Ki67+	 24335 917
887	0	0	Ki67+	 24345 1068
888	0	0	Ki67+	 24346 980
889	0	0	Ki67+	 24351 1009
890	0	0	Ki67+	 24355 850
891	0	0	Ki67+	 24365 899
892	0	0	Ki67+	 24369 1084
893	0	0	Ki67+	 24378 846
894	0	0	Ki67+	 24379 1014
895	0	0	Ki67+	 24380 883
896	0	0	Ki67+	 24388 816
897	0	0	Ki67+	 24397 793
898	0	0	Ki67+	 24400 1002
899	0	0	Ki67+	 24403 859
900	0	0	Ki67+	 24410 834
901	0	0	Ki67+	 24414 929
902	0	0	Ki67+	 24421 726
903	0	0	Ki67+	 24421 751
904	0	0	Ki67+	 24422 805
905	0	0	Ki67+	 24424 993
906	0	0	Ki67+	 24441 666
907	0	0	Ki67+	 24444 1226
908	0	0	Ki67+	 24460 738
909	0	0	Ki67+	 24465 661
910	0	0	Ki67+	 24483 1081
911	0	0	Ki67+	 24501 1045
912	0	0	Ki67+	 24509 1107
913	0	0	Ki67+	 24510 1064
914	0	0	Ki67+	 24513 1023
915	0	0	Ki67+	 24513 1083
916	0	0	Ki67+	 24526 1061
917	0	0	Ki67+	 24527 1032
918	0	0	Ki67+	 24533 677
919	0	0	Ki67+	 24533 1015
920	0	0	Ki67+	 24535 584
921	0	0	Ki67+	 24548 699
922	0	0	Ki67+	 24561 1014
923	0	0	Ki67+	 24564 598
924	0	0	Ki67+	 24564 1050
925	0	0	Ki67+	 24576 683
926	0	0	Ki67+	 24579 895
927	0	0	Ki67+	 24581 726
928	0	0	Ki67+	 24583 1033
929	0	0	Ki67+	 24599 692
930	0	0	Ki67+	 24616 813
931	0	0	Ki67+	 24625 677
932	0	0	Ki67+	 24630 567
933	0	0	Ki67+	 24632 605
934	0	0	Ki67+	 24632 902
935	0	0	Ki67+	 24633 786
936	0	0	Ki67+	 24638 918
937	0	0	Ki67+	 24641 1048
938	0	0	Ki67+	 24644 932
939	0	0	Ki67+	 24648 1104
940	0	0	Ki67+	 24653 724
941	0	0	Ki67+	 24653 820
942	0	0	Ki67+	 24659 650
943	0	0	Ki67+	 24659 979
944	0	0	Ki67+	 24662 600
945	0	0	Ki67+	 24664 863
946	0	0	Ki67+	 24675 725
947	0	0	Ki67+	 24680 575
948	0	0	Ki67+	 24684 900
949	0	0	Ki67+	 24688 877
950	0	0	Ki67+	 24691 679
951	0	0	Ki67+	 24695 646
952	0	0	Ki67+	 24696 836
953	0	0	Ki67+	 24699 806
954	0	0	Ki67+	 24702 864
955	0	0	Ki67+	 24702 878
956	0	0	Ki67+	 24714 717
957	0	0	Ki67+	 24719 765
958	0	0	Ki67+	 24723 796
959	0	0	Ki67+	 24726 667
960	0	0	Ki67+	 24730 890
961	0	0	Ki67+	 24739 937
962	0	0	Ki67+	 24744 821
963	0	0	Ki67+	 24750 565
964	0	0	Ki67+	 24758 941
965	0	0	Ki67+	 24760 662
966	0	0	Ki67+	 24763 861
967	0	0	Ki67+	 24765 600
968	0	0	Ki67+	 24772 585
969	0	0	Ki67+	 24774 845
970	0	0	Ki67+	 24783 940
971	0	0	Ki67+	 24785 810
972	0	0	Ki67+	 24787 779
973	0	0	Ki67+	 24798 612
974	0	0	Ki67+	 24826 645
975	0	0	Ki67+	 24835 594
976	0	0	Ki67+	 24836 674
977	0	0	Ki67+	 24862 1253
978	0	0	Ki67+	 24866 592
979	0	0	Ki67+	 24868 1151
980	0	0	Ki67+	 24890 1092
981	0	0	Ki67+	 24902 924
982	0	0	Ki67+	 24911 995
983	0	0	Ki67+	 24911 1076
984	0	0	Ki67+	 24916 685
985	0	0	Ki67+	 24920 1051
986	0	0	Ki67+	 24934 708
987	0	0	Ki67+	 24935 990
988	0	0	Ki67+	 24936 569
989	0	0	Ki67+	 24937 1323
990	0	0	Ki67+	 24944 665
991	0	0	Ki67+	 24944 1068
992	0	0	Ki67+	 24423 1420
993	0	0	Ki67+	 24639 1547
994	0	0	Ki67+	 24916 1398
995	0	0	Ki67+	 24216 2577
996	0	0	Ki67+	 24475 2901
997	0	0	Ki67+	 24161 3001
998	0	0	Ki67+	 24394 3565
999	0	0	Ki67+	 24437 3244
1000	0	0	Ki67+	 24483 3529
1001	0	0	Ki67+	 24546 3276
1002	0	0	Ki67+	 24682 3607
1003	0	0	Ki67+	 24760 3606
1004	0	0	Ki67+	 24773 3563
1005	0	0	Ki67+	 24776 3578
1006	0	0	Ki67+	 24827 3606
1007	0	0	Ki67+	 24846 3509
1008	0	0	Ki67+	 24856 3568
1009	0	0	Ki67+	 24882 3620
1010	0	0	Ki67+	 24948 3606
1011	0	0	Ki67+	 24189 4219
1012	0	0	Ki67+	 24196 4289
1013	0	0	Ki67+	 24210 4406
1014	0	0	Ki67+	 24225 4089
1015	0	0	Ki67+	 24239 4349
1016	0	0	Ki67+	 24256 4405
1017	0	0	Ki67+	 24257 4214
1018	0	0	Ki67+	 24271 4352
1019	0	0	Ki67+	 24276 4021
1020	0	0	Ki67+	 24282 4366
1021	0	0	Ki67+	 24290 4266
1022	0	0	Ki67+	 24299 4244
1023	0	0	Ki67+	 24330 4295
1024	0	0	Ki67+	 24331 4282
1025	0	0	Ki67+	 24336 4083
1026	0	0	Ki67+	 24387 4301
1027	0	0	Ki67+	 24388 4058
1028	0	0	Ki67+	 24453 4160
1029	0	0	Ki67+	 24457 4193
1030	0	0	Ki67+	 24489 4160
1031	0	0	Ki67+	 24499 3942
1032	0	0	Ki67+	 24504 4060
1033	0	0	Ki67+	 24512 3939
1034	0	0	Ki67+	 24547 3782
1035	0	0	Ki67+	 24766 3862
1036	0	0	Ki67+	 24822 3950
1037	0	0	Ki67+	 24853 4233
1038	0	0	Ki67+	 24855 3894
1039	0	0	Ki67+	 24878 4193
1040	0	0	Ki67+	 24893 3853
1041	0	0	Ki67+	 24933 4339
1042	0	0	Ki67+	 24569 11364
1043	0	0	Ki67+	 24603 10949
1044	0	0	Ki67+	 24609 10978
1045	0	0	Ki67+	 24206 12172
1046	0	0	Ki67+	 24248 12126
1047	0	0	Ki67+	 24268 12235
1048	0	0	Ki67+	 24302 12204
1049	0	0	Ki67+	 24322 12270
1050	0	0	Ki67+	 24335 11603
1051	0	0	Ki67+	 24337 12192
1052	0	0	Ki67+	 24395 11823
1053	0	0	Ki67+	 24396 12225
1054	0	0	Ki67+	 24407 11826
1055	0	0	Ki67+	 24410 12280
1056	0	0	Ki67+	 24419 12200
1057	0	0	Ki67+	 24498 12188
1058	0	0	Ki67+	 24525 12199
1059	0	0	Ki67+	 24526 12270
1060	0	0	Ki67+	 24550 12226
1061	0	0	Ki67+	 24617 12163
1062	0	0	Ki67+	 24655 11924
1063	0	0	Ki67+	 24799 12153
1064	0	0	Ki67+	 24265 12486
1065	0	0	Ki67+	 24442 12617
1066	0	0	Ki67+	 24451 12957
1067	0	0	Ki67+	 24549 12289
1068	0	0	Ki67+	 24602 12319
1069	0	0	Ki67+	 24640 12823
1070	0	0	Ki67+	 24745 12601
1071	0	0	Ki67+	 24873 12292
1072	0	0	Ki67+	 24896 12758
1073	0	0	Ki67+	 24929 12413
1074	0	0	Ki67+	 24950 12379
1075	0	0	Ki67+	 24239 13420
1076	0	0	Ki67+	 24506 13788
1077	0	0	Ki67+	 24536 13873
1078	0	0	Ki67+	 24556 13883
1079	0	0	Ki67+	 24619 13524
1080	0	0	Ki67+	 24938 13598
1081	0	0	Ki67+	 24951 13584
1082	0	0	Ki67+	 24297 14059
1083	0	0	Ki67+	 24300 14074
1084	0	0	Ki67+	 24851 13892
1085	0	0	Ki67+	 24308 16128
1086	0	0	Ki67+	 24256 16407
1087	0	0	Ki67+	 24362 16799
1088	0	0	Ki67+	 24374 16430
1089	0	0	Ki67+	 24379 16344
1090	0	0	Ki67+	 24383 17051
1091	0	0	Ki67+	 24557 16633
1092	0	0	Ki67+	 24574 16876
1093	0	0	Ki67+	 24612 16642
1094	0	0	Ki67+	 24861 17042
1095	0	0	Ki67+	 24440 17871
1096	0	0	Ki67+	 24546 17848
1097	0	0	Ki67+	 24883 17144
1098	0	0	Ki67+	 24919 17265
1099	0	0	Ki67+	 24330 18244
1100	0	0	Ki67+	 24494 18636
1101	0	0	Ki67+	 24740 18047
1102	0	0	Ki67+	 24852 18557
1103	0	0	Ki67+	 24865 18559
1104	0	0	Ki67+	 24930 18050
1105	0	0	Ki67+	 24955 18187
1106	0	0	Ki67+	 24955 18292
1107	0	0	Ki67+	 24269 18709
1108	0	0	Ki67+	 24284 18735
1109	0	0	Ki67+	 24294 18729
1110	0	0	Ki67+	 24561 18717
1111	0	0	Ki67+	 24702 18715
1112	0	0	Ki67+	 24730 18743
1113	0	0	Ki67+	 24731 19464
1114	0	0	Ki67+	 24743 19401
1115	0	0	Ki67+	 24801 19449
1116	0	0	Ki67+	 24816 19448
1117	0	0	Ki67+	 24885 19274
1118	0	0	Ki67+	 24902 19267
1119	0	0	Ki67+	 24956 19319
1120	0	0	Ki67+	 24198 19553
1121	0	0	Ki67+	 24502 19637
1122	0	0	Ki67+	 24593 19559
1123	0	0	Ki67+	 24656 19974
1124	0	0	Ki67+	 24740 19803
1125	0	0	Ki67+	 24741 19516
1126	0	0	Ki67+	 24746 19498
1127	0	0	Ki67+	 24803 20149
1128	0	0	Ki67+	 24826 19535
1129	0	0	Ki67+	 24863 19842
1130	0	0	Ki67+	 24868 19820
1131	0	0	Ki67+	 24888 19904
1132	0	0	Ki67+	 24910 19887
1133	0	0	Ki67+	 24916 19817
1134	0	0	Ki67+	 24931 19561
1135	0	0	Ki67+	 24940 19537
1136	0	0	Ki67+	 24956 20016
1137	0	0	Ki67+	 24972 678
1138	0	0	Ki67+	 24975 959
1139	0	0	Ki67+	 24976 642
1140	0	0	Ki67+	 24978 1209
1141	0	0	Ki67+	 24993 1213
1142	0	0	Ki67+	 25003 1082
1143	0	0	Ki67+	 25010 931
1144	0	0	Ki67+	 25011 601
1145	0	0	Ki67+	 25019 622
1146	0	0	Ki67+	 25031 605
1147	0	0	Ki67+	 25033 972
1148	0	0	Ki67+	 25035 1133
1149	0	0	Ki67+	 25037 916
1150	0	0	Ki67+	 25039 899
1151	0	0	Ki67+	 25041 933
1152	0	0	Ki67+	 25043 958
1153	0	0	Ki67+	 25047 980
1154	0	0	Ki67+	 25055 845
1155	0	0	Ki67+	 25055 897
1156	0	0	Ki67+	 25056 872
1157	0	0	Ki67+	 25060 554
1158	0	0	Ki67+	 25062 999
1159	0	0	Ki67+	 25068 957
1160	0	0	Ki67+	 25077 886
1161	0	0	Ki67+	 25078 1024
1162	0	0	Ki67+	 25079 1003
1163	0	0	Ki67+	 25085 974
1164	0	0	Ki67+	 25092 908
1165	0	0	Ki67+	 25104 1041
1166	0	0	Ki67+	 25113 901
1167	0	0	Ki67+	 25120 836
1168	0	0	Ki67+	 25122 1039
1169	0	0	Ki67+	 25123 949
1170	0	0	Ki67+	 25123 1102
1171	0	0	Ki67+	 25124 999
1172	0	0	Ki67+	 25125 704
1173	0	0	Ki67+	 25141 989
1174	0	0	Ki67+	 25143 866
1175	0	0	Ki67+	 25144 810
1176	0	0	Ki67+	 25153 523
1177	0	0	Ki67+	 25159 926
1178	0	0	Ki67+	 25160 791
1179	0	0	Ki67+	 25163 991
1180	0	0	Ki67+	 25171 862
1181	0	0	Ki67+	 25173 845
1182	0	0	Ki67+	 25175 794
1183	0	0	Ki67+	 25176 767
1184	0	0	Ki67+	 25181 1001
1185	0	0	Ki67+	 25188 909
1186	0	0	Ki67+	 25206 582
1187	0	0	Ki67+	 25206 823
1188	0	0	Ki67+	 25210 860
1189	0	0	Ki67+	 25220 1138
1190	0	0	Ki67+	 25224 931
1191	0	0	Ki67+	 25227 874
1192	0	0	Ki67+	 25229 541
1193	0	0	Ki67+	 25230 526
1194	0	0	Ki67+	 25235 916
1195	0	0	Ki67+	 25235 1144
1196	0	0	Ki67+	 25267 930
1197	0	0	Ki67+	 25275 979
1198	0	0	Ki67+	 25277 567
1199	0	0	Ki67+	 25279 502
1200	0	0	Ki67+	 25306 549
1201	0	0	Ki67+	 25309 601
1202	0	0	Ki67+	 25312 639
1203	0	0	Ki67+	 25323 1077
1204	0	0	Ki67+	 25348 571
1205	0	0	Ki67+	 25351 1042
1206	0	0	Ki67+	 25358 514
1207	0	0	Ki67+	 25361 1221
1208	0	0	Ki67+	 25387 1072
1209	0	0	Ki67+	 25397 1055
1210	0	0	Ki67+	 25410 1110
1211	0	0	Ki67+	 25420 488
1212	0	0	Ki67+	 25438 1055
1213	0	0	Ki67+	 25442 1019
1214	0	0	Ki67+	 25471 1112
1215	0	0	Ki67+	 25499 1039
1216	0	0	Ki67+	 25504 1079
1217	0	0	Ki67+	 25505 508
1218	0	0	Ki67+	 25509 573
1219	0	0	Ki67+	 25514 545
1220	0	0	Ki67+	 25540 1023
1221	0	0	Ki67+	 25555 573
1222	0	0	Ki67+	 25559 562
1223	0	0	Ki67+	 25568 518
1224	0	0	Ki67+	 25580 536
1225	0	0	Ki67+	 25603 598
1226	0	0	Ki67+	 25604 444
1227	0	0	Ki67+	 25608 633
1228	0	0	Ki67+	 25611 474
1229	0	0	Ki67+	 25612 675
1230	0	0	Ki67+	 25620 443
1231	0	0	Ki67+	 25631 566
1232	0	0	Ki67+	 25641 459
1233	0	0	Ki67+	 25641 758
1234	0	0	Ki67+	 25647 441
1235	0	0	Ki67+	 25650 605
1236	0	0	Ki67+	 25651 721
1237	0	0	Ki67+	 25652 526
1238	0	0	Ki67+	 25653 652
1239	0	0	Ki67+	 25667 568
1240	0	0	Ki67+	 25670 447
1241	0	0	Ki67+	 25671 694
1242	0	0	Ki67+	 25674 857
1243	0	0	Ki67+	 25680 925
1244	0	0	Ki67+	 25681 752
1245	0	0	Ki67+	 25682 840
1246	0	0	Ki67+	 25707 1145
1247	0	0	Ki67+	 25708 1117
1248	0	0	Ki67+	 25709 1201
1249	0	0	Ki67+	 25711 614
1250	0	0	Ki67+	 25719 792
1251	0	0	Ki67+	 25719 915
1252	0	0	Ki67+	 25719 1106
1253	0	0	Ki67+	 25728 603
1254	0	0	Ki67+	 25753 902
1255	0	0	Ki67+	 24987 1248
1256	0	0	Ki67+	 25234 1382
1257	0	0	Ki67+	 25258 1355
1258	0	0	Ki67+	 25271 1313
1259	0	0	Ki67+	 25299 1306
1260	0	0	Ki67+	 25503 1626
1261	0	0	Ki67+	 25570 1473
1262	0	0	Ki67+	 25577 1372
1263	0	0	Ki67+	 25605 1476
1264	0	0	Ki67+	 25665 1288
1265	0	0	Ki67+	 25680 1272
1266	0	0	Ki67+	 25077 2420
1267	0	0	Ki67+	 25102 2551
1268	0	0	Ki67+	 25142 2469
1269	0	0	Ki67+	 25142 2492
1270	0	0	Ki67+	 25176 2511
1271	0	0	Ki67+	 25176 2632
1272	0	0	Ki67+	 25178 2584
1273	0	0	Ki67+	 25180 2491
1274	0	0	Ki67+	 25187 2574
1275	0	0	Ki67+	 25196 2674
1276	0	0	Ki67+	 25203 2568
1277	0	0	Ki67+	 25207 2435
1278	0	0	Ki67+	 25227 2805
1279	0	0	Ki67+	 25229 2362
1280	0	0	Ki67+	 25233 2461
1281	0	0	Ki67+	 25243 2674
1282	0	0	Ki67+	 25245 2605
1283	0	0	Ki67+	 25248 2539
1284	0	0	Ki67+	 25254 2499
1285	0	0	Ki67+	 25254 2617
1286	0	0	Ki67+	 25274 2578
1287	0	0	Ki67+	 25280 2479
1288	0	0	Ki67+	 25289 2601
1289	0	0	Ki67+	 25295 2622
1290	0	0	Ki67+	 25302 2760
1291	0	0	Ki67+	 25309 2406
1292	0	0	Ki67+	 25309 2428
1293	0	0	Ki67+	 25315 2508
1294	0	0	Ki67+	 25315 2758
1295	0	0	Ki67+	 25322 2587
1296	0	0	Ki67+	 25324 2807
1297	0	0	Ki67+	 25325 2789
1298	0	0	Ki67+	 25340 2460
1299	0	0	Ki67+	 25344 2620
1300	0	0	Ki67+	 25347 2530
1301	0	0	Ki67+	 25347 2546
1302	0	0	Ki67+	 25360 2430
1303	0	0	Ki67+	 25363 2814
1304	0	0	Ki67+	 25367 2251
1305	0	0	Ki67+	 25372 2492
1306	0	0	Ki67+	 25378 2602
1307	0	0	Ki67+	 25384 2669
1308	0	0	Ki67+	 25387 2586
1309	0	0	Ki67+	 25389 2599
1310	0	0	Ki67+	 25399 2483
1311	0	0	Ki67+	 25405 2521
1312	0	0	Ki67+	 25406 2421
1313	0	0	Ki67+	 25421 2765
1314	0	0	Ki67+	 25450 2711
1315	0	0	Ki67+	 25457 2682
1316	0	0	Ki67+	 25475 2483
1317	0	0	Ki67+	 25496 2593
1318	0	0	Ki67+	 25505 2668
1319	0	0	Ki67+	 25509 2639
1320	0	0	Ki67+	 25509 2817
1321	0	0	Ki67+	 25514 2770
1322	0	0	Ki67+	 25516 2802
1323	0	0	Ki67+	 25520 2605
1324	0	0	Ki67+	 25521 2825
1325	0	0	Ki67+	 25536 2624
1326	0	0	Ki67+	 25540 2536
1327	0	0	Ki67+	 25547 2712
1328	0	0	Ki67+	 25547 2727
1329	0	0	Ki67+	 25548 2483
1330	0	0	Ki67+	 25550 2560
1331	0	0	Ki67+	 25551 2663
1332	0	0	Ki67+	 25564 2628
1333	0	0	Ki67+	 25566 2409
1334	0	0	Ki67+	 25569 2592
1335	0	0	Ki67+	 25590 2736
1336	0	0	Ki67+	 25591 2369
1337	0	0	Ki67+	 25599 2560
1338	0	0	Ki67+	 25605 2459
1339	0	0	Ki67+	 25609 2402
1340	0	0	Ki67+	 25617 2433
1341	0	0	Ki67+	 25635 2761
1342	0	0	Ki67+	 25638 2734
1343	0	0	Ki67+	 25640 2409
1344	0	0	Ki67+	 25641 2376
1345	0	0	Ki67+	 25642 2787
1346	0	0	Ki67+	 25649 2831
1347	0	0	Ki67+	 25652 2697
1348	0	0	Ki67+	 25653 2497
1349	0	0	Ki67+	 25663 2679
1350	0	0	Ki67+	 25669 2473
1351	0	0	Ki67+	 25673 2806
1352	0	0	Ki67+	 25734 2631
1353	0	0	Ki67+	 25737 2483
1354	0	0	Ki67+	 25737 2682
1355	0	0	Ki67+	 25742 2419
1356	0	0	Ki67+	 25744 2646
1357	0	0	Ki67+	 25752 2531
1358	0	0	Ki67+	 24975 3346
1359	0	0	Ki67+	 24986 3403
1360	0	0	Ki67+	 25123 3103
1361	0	0	Ki67+	 25141 3116
1362	0	0	Ki67+	 25162 3601
1363	0	0	Ki67+	 25170 3171
1364	0	0	Ki67+	 25179 3602
1365	0	0	Ki67+	 25187 3228
1366	0	0	Ki67+	 25194 3155
1367	0	0	Ki67+	 25204 3057
1368	0	0	Ki67+	 25206 3597
1369	0	0	Ki67+	 25209 2941
1370	0	0	Ki67+	 25211 2927
1371	0	0	Ki67+	 25216 2955
1372	0	0	Ki67+	 25216 3057
1373	0	0	Ki67+	 25218 3189
1374	0	0	Ki67+	 25221 3224
1375	0	0	Ki67+	 25222 3565
1376	0	0	Ki67+	 25230 3025
1377	0	0	Ki67+	 25238 3611
1378	0	0	Ki67+	 25239 3035
1379	0	0	Ki67+	 25244 2858
1380	0	0	Ki67+	 25248 3255
1381	0	0	Ki67+	 25252 2917
1382	0	0	Ki67+	 25252 3201
1383	0	0	Ki67+	 25271 3264
1384	0	0	Ki67+	 25274 3120
1385	0	0	Ki67+	 25274 3146
1386	0	0	Ki67+	 25280 2953
1387	0	0	Ki67+	 25289 3051
1388	0	0	Ki67+	 25300 3561
1389	0	0	Ki67+	 25304 2929
1390	0	0	Ki67+	 25306 2981
1391	0	0	Ki67+	 25307 3232
1392	0	0	Ki67+	 25343 2834
1393	0	0	Ki67+	 25345 3091
1394	0	0	Ki67+	 25350 2856
1395	0	0	Ki67+	 25383 2988
1396	0	0	Ki67+	 25386 3341
1397	0	0	Ki67+	 25391 2861
1398	0	0	Ki67+	 25394 2944
1399	0	0	Ki67+	 25395 2896
1400	0	0	Ki67+	 25397 2843
1401	0	0	Ki67+	 25397 2871
1402	0	0	Ki67+	 25404 2947
1403	0	0	Ki67+	 25406 2898
1404	0	0	Ki67+	 25406 3076
1405	0	0	Ki67+	 25410 2966
1406	0	0	Ki67+	 25411 3296
1407	0	0	Ki67+	 25415 2936
1408	0	0	Ki67+	 25422 3345
1409	0	0	Ki67+	 25432 3308
1410	0	0	Ki67+	 25439 3028
1411	0	0	Ki67+	 25442 2854
1412	0	0	Ki67+	 25442 3327
1413	0	0	Ki67+	 25470 3303
1414	0	0	Ki67+	 25476 2981
1415	0	0	Ki67+	 25482 3004
1416	0	0	Ki67+	 25497 2851
1417	0	0	Ki67+	 25499 2961
1418	0	0	Ki67+	 25514 2879
1419	0	0	Ki67+	 25516 2921
1420	0	0	Ki67+	 25517 2859
1421	0	0	Ki67+	 25517 2933
1422	0	0	Ki67+	 25573 2858
1423	0	0	Ki67+	 25601 2882
1424	0	0	Ki67+	 25622 2877
1425	0	0	Ki67+	 25623 2934
1426	0	0	Ki67+	 25625 2909
1427	0	0	Ki67+	 25660 3287
1428	0	0	Ki67+	 25668 3423
1429	0	0	Ki67+	 24969 4301
1430	0	0	Ki67+	 24977 3775
1431	0	0	Ki67+	 25082 3700
1432	0	0	Ki67+	 25101 3745
1433	0	0	Ki67+	 25114 3756
1434	0	0	Ki67+	 25164 3732
1435	0	0	Ki67+	 25180 3982
1436	0	0	Ki67+	 25249 3874
1437	0	0	Ki67+	 25347 3637
1438	0	0	Ki67+	 25569 4203
1439	0	0	Ki67+	 25608 4191
1440	0	0	Ki67+	 25670 4261
1441	0	0	Ki67+	 25677 4383
1442	0	0	Ki67+	 25728 7057
1443	0	0	Ki67+	 25747 6961
1444	0	0	Ki67+	 25600 7719
1445	0	0	Ki67+	 25609 7663
1446	0	0	Ki67+	 25631 7509
1447	0	0	Ki67+	 25639 7531
1448	0	0	Ki67+	 25648 7497
1449	0	0	Ki67+	 25659 7498
1450	0	0	Ki67+	 25685 7493
1451	0	0	Ki67+	 25706 7518
1452	0	0	Ki67+	 25729 7566
1453	0	0	Ki67+	 25743 8026
1454	0	0	Ki67+	 25054 9506
1455	0	0	Ki67+	 25068 9504
1456	0	0	Ki67+	 25073 9491
1457	0	0	Ki67+	 25074 9445
1458	0	0	Ki67+	 25087 9430
1459	0	0	Ki67+	 25087 9621
1460	0	0	Ki67+	 25202 9509
1461	0	0	Ki67+	 25215 9505
1462	0	0	Ki67+	 25307 9847
1463	0	0	Ki67+	 25316 9546
1464	0	0	Ki67+	 25177 10175
1465	0	0	Ki67+	 25468 10006
1466	0	0	Ki67+	 25476 9994
1467	0	0	Ki67+	 25510 10060
1468	0	0	Ki67+	 25554 10216
1469	0	0	Ki67+	 25705 10501
1470	0	0	Ki67+	 25044 11311
1471	0	0	Ki67+	 25192 11446
1472	0	0	Ki67+	 25229 11278
1473	0	0	Ki67+	 25342 11274
1474	0	0	Ki67+	 25656 11267
1475	0	0	Ki67+	 25604 11692
1476	0	0	Ki67+	 25608 11668
1477	0	0	Ki67+	 25620 11658
1478	0	0	Ki67+	 25631 11674
1479	0	0	Ki67+	 25657 11938
1480	0	0	Ki67+	 25696 12106
1481	0	0	Ki67+	 25698 12088
1482	0	0	Ki67+	 25723 12011
1483	0	0	Ki67+	 25736 12011
1484	0	0	Ki67+	 24963 12408
1485	0	0	Ki67+	 24965 12440
1486	0	0	Ki67+	 25009 12437
1487	0	0	Ki67+	 25018 12419
1488	0	0	Ki67+	 25045 12379
1489	0	0	Ki67+	 25051 12458
1490	0	0	Ki67+	 25053 12304
1491	0	0	Ki67+	 25062 12361
1492	0	0	Ki67+	 25070 12435
1493	0	0	Ki67+	 25086 12379
1494	0	0	Ki67+	 25100 12414
1495	0	0	Ki67+	 25102 12487
1496	0	0	Ki67+	 25110 12444
1497	0	0	Ki67+	 25120 12433
1498	0	0	Ki67+	 25121 12525
1499	0	0	Ki67+	 25133 12557
1500	0	0	Ki67+	 25145 12480
1501	0	0	Ki67+	 25146 12517
1502	0	0	Ki67+	 25159 12502
1503	0	0	Ki67+	 25159 12572
1504	0	0	Ki67+	 25168 12424
1505	0	0	Ki67+	 25220 12491
1506	0	0	Ki67+	 25238 12497
1507	0	0	Ki67+	 25268 12679
1508	0	0	Ki67+	 25274 12530
1509	0	0	Ki67+	 25285 12694
1510	0	0	Ki67+	 25293 12547
1511	0	0	Ki67+	 25302 12679
1512	0	0	Ki67+	 25324 12583
1513	0	0	Ki67+	 25331 12678
1514	0	0	Ki67+	 25335 12761
1515	0	0	Ki67+	 25341 12605
1516	0	0	Ki67+	 25356 12692
1517	0	0	Ki67+	 25360 12588
1518	0	0	Ki67+	 25368 12729
1519	0	0	Ki67+	 25380 12769
1520	0	0	Ki67+	 25385 12749
1521	0	0	Ki67+	 25394 12699
1522	0	0	Ki67+	 25421 12829
1523	0	0	Ki67+	 25431 12844
1524	0	0	Ki67+	 25432 12809
1525	0	0	Ki67+	 25437 12969
1526	0	0	Ki67+	 25446 12779
1527	0	0	Ki67+	 25448 12830
1528	0	0	Ki67+	 25545 12455
1529	0	0	Ki67+	 25558 12442
1530	0	0	Ki67+	 25575 12456
1531	0	0	Ki67+	 25576 12427
1532	0	0	Ki67+	 25579 12384
1533	0	0	Ki67+	 25597 12645
1534	0	0	Ki67+	 25623 12905
1535	0	0	Ki67+	 25640 12896
1536	0	0	Ki67+	 25042 13084
1537	0	0	Ki67+	 25244 13460
1538	0	0	Ki67+	 25303 13694
1539	0	0	Ki67+	 25447 13074
1540	0	0	Ki67+	 25472 13134
1541	0	0	Ki67+	 25474 13120
1542	0	0	Ki67+	 25475 13146
1543	0	0	Ki67+	 25547 13765
1544	0	0	Ki67+	 25565 13782
1545	0	0	Ki67+	 25587 13374
1546	0	0	Ki67+	 25624 13634
1547	0	0	Ki67+	 25633 13382
1548	0	0	Ki67+	 25754 13807
1549	0	0	Ki67+	 24969 14620
1550	0	0	Ki67+	 24986 14552
1551	0	0	Ki67+	 25164 14551
1552	0	0	Ki67+	 25183 13911
1553	0	0	Ki67+	 25355 13977
1554	0	0	Ki67+	 25510 14351
1555	0	0	Ki67+	 25525 14366
1556	0	0	Ki67+	 25633 13886
1557	0	0	Ki67+	 25678 14224
1558	0	0	Ki67+	 24963 16079
1559	0	0	Ki67+	 25406 16060
1560	0	0	Ki67+	 25723 16091
1561	0	0	Ki67+	 25421 16355
1562	0	0	Ki67+	 25546 16558
1563	0	0	Ki67+	 25548 16468
1564	0	0	Ki67+	 25563 16533
1565	0	0	Ki67+	 25565 16590
1566	0	0	Ki67+	 25612 16596
1567	0	0	Ki67+	 25637 16493
1568	0	0	Ki67+	 25686 16377
1569	0	0	Ki67+	 25689 16358
1570	0	0	Ki67+	 25701 16419
1571	0	0	Ki67+	 25704 16407
1572	0	0	Ki67+	 25119 17676
1573	0	0	Ki67+	 25152 17078
1574	0	0	Ki67+	 25266 17732
1575	0	0	Ki67+	 25266 17817
1576	0	0	Ki67+	 25294 17722
1577	0	0	Ki67+	 25322 17638
1578	0	0	Ki67+	 25327 17715
1579	0	0	Ki67+	 25437 17079
1580	0	0	Ki67+	 25438 17154
1581	0	0	Ki67+	 25543 17812
1582	0	0	Ki67+	 25593 17233
1583	0	0	Ki67+	 24989 18338
1584	0	0	Ki67+	 25002 18343
1585	0	0	Ki67+	 25027 18365
1586	0	0	Ki67+	 25091 18626
1587	0	0	Ki67+	 25093 18482
1588	0	0	Ki67+	 25097 18471
1589	0	0	Ki67+	 25110 18648
1590	0	0	Ki67+	 25290 18112
1591	0	0	Ki67+	 25295 18538
1592	0	0	Ki67+	 25314 18491
1593	0	0	Ki67+	 25334 18079
1594	0	0	Ki67+	 25362 18168
1595	0	0	Ki67+	 25396 18164
1596	0	0	Ki67+	 25410 17950
1597	0	0	Ki67+	 25423 18087
1598	0	0	Ki67+	 25430 18096
1599	0	0	Ki67+	 25440 18065
1600	0	0	Ki67+	 25442 18032
1601	0	0	Ki67+	 25445 18077
1602	0	0	Ki67+	 25520 18633
1603	0	0	Ki67+	 25612 18354
1604	0	0	Ki67+	 25718 18577
1605	0	0	Ki67+	 25271 19190
1606	0	0	Ki67+	 25300 19134
1607	0	0	Ki67+	 25308 19214
1608	0	0	Ki67+	 25311 19192
1609	0	0	Ki67+	 25320 19134
1610	0	0	Ki67+	 25373 19021
1611	0	0	Ki67+	 25491 19438
1612	0	0	Ki67+	 25498 19454
1613	0	0	Ki67+	 25504 18900
1614	0	0	Ki67+	 25514 19267
1615	0	0	Ki67+	 25524 19438
1616	0	0	Ki67+	 25544 18738
1617	0	0	Ki67+	 25547 19275
1618	0	0	Ki67+	 25563 19296
1619	0	0	Ki67+	 25645 18681
1620	0	0	Ki67+	 25657 19122
1621	0	0	Ki67+	 25662 18709
1622	0	0	Ki67+	 25701 19024
1623	0	0	Ki67+	 25702 18919
1624	0	0	Ki67+	 25713 18990
1625	0	0	Ki67+	 25734 19028
1626	0	0	Ki67+	 25022 19491
1627	0	0	Ki67+	 25035 20024
1628	0	0	Ki67+	 25047 20123
1629	0	0	Ki67+	 25073 19568
1630	0	0	Ki67+	 25101 20156
1631	0	0	Ki67+	 25114 19693
1632	0	0	Ki67+	 25135 20085
1633	0	0	Ki67+	 25152 19692
1634	0	0	Ki67+	 25158 20253
1635	0	0	Ki67+	 25272 20159
1636	0	0	Ki67+	 25298 19478
1637	0	0	Ki67+	 25307 19826
1638	0	0	Ki67+	 25324 19826
1639	0	0	Ki67+	 25371 19814
1640	0	0	Ki67+	 25381 19519
1641	0	0	Ki67+	 25388 19479
1642	0	0	Ki67+	 25389 19787
1643	0	0	Ki67+	 25389 19929
1644	0	0	Ki67+	 25392 19498
1645	0	0	Ki67+	 25394 19543
1646	0	0	Ki67+	 25403 19489
1647	0	0	Ki67+	 25411 19529
1648	0	0	Ki67+	 25413 19747
1649	0	0	Ki67+	 25413 19795
1650	0	0	Ki67+	 25474 19484
1651	0	0	Ki67+	 25477 19865
1652	0	0	Ki67+	 25568 19782
1653	0	0	Ki67+	 25575 19818
1654	0	0	Ki67+	 25602 19792
1655	0	0	Ki67+	 25610 19880
1656	0	0	Ki67+	 25678 19856
1657	0	0	Ki67+	 25761 494
1658	0	0	Ki67+	 25762 1147
1659	0	0	Ki67+	 25764 883
1660	0	0	Ki67+	 25764 1074
1661	0	0	Ki67+	 25779 1099
1662	0	0	Ki67+	 25780 575
1663	0	0	Ki67+	 25790 630
1664	0	0	Ki67+	 25794 612
1665	0	0	Ki67+	 25810 988
1666	0	0	Ki67+	 25814 1039
1667	0	0	Ki67+	 25816 997
1668	0	0	Ki67+	 25825 1055
1669	0	0	Ki67+	 25830 697
1670	0	0	Ki67+	 25831 903
1671	0	0	Ki67+	 25833 874
1672	0	0	Ki67+	 25840 957
1673	0	0	Ki67+	 25841 547
1674	0	0	Ki67+	 25843 763
1675	0	0	Ki67+	 25843 913
1676	0	0	Ki67+	 25849 969
1677	0	0	Ki67+	 25855 739
1678	0	0	Ki67+	 25856 709
1679	0	0	Ki67+	 25862 792
1680	0	0	Ki67+	 25864 670
1681	0	0	Ki67+	 25868 776
1682	0	0	Ki67+	 25880 1068
1683	0	0	Ki67+	 25882 930
1684	0	0	Ki67+	 25888 1038
1685	0	0	Ki67+	 25889 1082
1686	0	0	Ki67+	 25895 952
1687	0	0	Ki67+	 25899 1028
1688	0	0	Ki67+	 25900 807
1689	0	0	Ki67+	 25901 899
1690	0	0	Ki67+	 25917 500
1691	0	0	Ki67+	 25917 560
1692	0	0	Ki67+	 25918 1062
1693	0	0	Ki67+	 25918 1081
1694	0	0	Ki67+	 25924 941
1695	0	0	Ki67+	 25926 538
1696	0	0	Ki67+	 25926 573
1697	0	0	Ki67+	 25928 741
1698	0	0	Ki67+	 25935 549
1699	0	0	Ki67+	 25941 884
1700	0	0	Ki67+	 25949 514
1701	0	0	Ki67+	 25949 783
1702	0	0	Ki67+	 25956 542
1703	0	0	Ki67+	 25959 1034
1704	0	0	Ki67+	 25962 591
1705	0	0	Ki67+	 26007 1206
1706	0	0	Ki67+	 26015 665
1707	0	0	Ki67+	 26023 1167
1708	0	0	Ki67+	 26026 1148
1709	0	0	Ki67+	 26041 583
1710	0	0	Ki67+	 26042 607
1711	0	0	Ki67+	 26042 1196
1712	0	0	Ki67+	 26043 649
1713	0	0	Ki67+	 26053 1139
1714	0	0	Ki67+	 26060 1116
1715	0	0	Ki67+	 26063 546
1716	0	0	Ki67+	 26068 1133
1717	0	0	Ki67+	 26069 1217
1718	0	0	Ki67+	 26071 1195
1719	0	0	Ki67+	 26083 1117
1720	0	0	Ki67+	 26090 1091
1721	0	0	Ki67+	 26092 1172
1722	0	0	Ki67+	 26101 1108
1723	0	0	Ki67+	 26102 1143
1724	0	0	Ki67+	 26113 1213
1725	0	0	Ki67+	 26117 1156
1726	0	0	Ki67+	 26118 1079
1727	0	0	Ki67+	 26144 1104
1728	0	0	Ki67+	 26148 752
1729	0	0	Ki67+	 26149 672
1730	0	0	Ki67+	 26150 1136
1731	0	0	Ki67+	 26247 1009
1732	0	0	Ki67+	 26254 694
1733	0	0	Ki67+	 26261 682
1734	0	0	Ki67+	 26263 929
1735	0	0	Ki67+	 26264 668
1736	0	0	Ki67+	 26269 648
1737	0	0	Ki67+	 26274 765
1738	0	0	Ki67+	 26282 683
1739	0	0	Ki67+	 26289 1186
1740	0	0	Ki67+	 26294 732
1741	0	0	Ki67+	 26294 1175
1742	0	0	Ki67+	 26319 1152
1743	0	0	Ki67+	 26323 1182
1744	0	0	Ki67+	 26334 613
1745	0	0	Ki67+	 26346 592
1746	0	0	Ki67+	 26414 921
1747	0	0	Ki67+	 26433 1101
1748	0	0	Ki67+	 26444 729
1749	0	0	Ki67+	 26446 916
1750	0	0	Ki67+	 26453 577
1751	0	0	Ki67+	 26453 1115
1752	0	0	Ki67+	 26455 766
1753	0	0	Ki67+	 26460 643
1754	0	0	Ki67+	 26469 1126
1755	0	0	Ki67+	 26477 1177
1756	0	0	Ki67+	 26482 738
1757	0	0	Ki67+	 26488 771
1758	0	0	Ki67+	 26491 554
1759	0	0	Ki67+	 26492 881
1760	0	0	Ki67+	 26497 612
1761	0	0	Ki67+	 26498 631
1762	0	0	Ki67+	 26499 569
1763	0	0	Ki67+	 26499 941
1764	0	0	Ki67+	 26500 838
1765	0	0	Ki67+	 26502 697
1766	0	0	Ki67+	 26503 744
1767	0	0	Ki67+	 26505 532
1768	0	0	Ki67+	 26511 976
1769	0	0	Ki67+	 26514 627
1770	0	0	Ki67+	 26514 891
1771	0	0	Ki67+	 26524 1017
1772	0	0	Ki67+	 26530 1057
1773	0	0	Ki67+	 26533 891
1774	0	0	Ki67+	 26537 720
1775	0	0	Ki67+	 26541 786
1776	0	0	Ki67+	 26541 826
1777	0	0	Ki67+	 26542 771
1778	0	0	Ki67+	 26543 483
1779	0	0	Ki67+	 26550 837
1780	0	0	Ki67+	 26550 1030
1781	0	0	Ki67+	 26555 892
1782	0	0	Ki67+	 26557 823
1783	0	0	Ki67+	 26558 930
1784	0	0	Ki67+	 26559 510
1785	0	0	Ki67+	 26559 1097
1786	0	0	Ki67+	 25778 1342
1787	0	0	Ki67+	 25788 1307
1788	0	0	Ki67+	 25914 1439
1789	0	0	Ki67+	 25932 1559
1790	0	0	Ki67+	 25939 1439
1791	0	0	Ki67+	 25943 1360
1792	0	0	Ki67+	 25946 1391
1793	0	0	Ki67+	 25946 1555
1794	0	0	Ki67+	 25948 1342
1795	0	0	Ki67+	 25954 1403
1796	0	0	Ki67+	 25956 1505
1797	0	0	Ki67+	 25972 1267
1798	0	0	Ki67+	 25973 1280
1799	0	0	Ki67+	 25982 1458
1800	0	0	Ki67+	 25983 1357
1801	0	0	Ki67+	 25985 1343
1802	0	0	Ki67+	 26006 1234
1803	0	0	Ki67+	 26016 1455
1804	0	0	Ki67+	 26016 1777
1805	0	0	Ki67+	 26023 1320
1806	0	0	Ki67+	 26035 1233
1807	0	0	Ki67+	 26038 1458
1808	0	0	Ki67+	 26042 1346
1809	0	0	Ki67+	 26051 1685
1810	0	0	Ki67+	 26059 1737
1811	0	0	Ki67+	 26063 1321
1812	0	0	Ki67+	 26064 1486
1813	0	0	Ki67+	 26069 1501
1814	0	0	Ki67+	 26070 1362
1815	0	0	Ki67+	 26070 1421
1816	0	0	Ki67+	 26071 1556
1817	0	0	Ki67+	 26109 1262
1818	0	0	Ki67+	 26110 1380
1819	0	0	Ki67+	 26122 1257
1820	0	0	Ki67+	 26145 1299
1821	0	0	Ki67+	 26180 1831
1822	0	0	Ki67+	 26230 1371
1823	0	0	Ki67+	 26240 1332
1824	0	0	Ki67+	 26240 1347
1825	0	0	Ki67+	 26251 1321
1826	0	0	Ki67+	 26294 1901
1827	0	0	Ki67+	 26348 1858
1828	0	0	Ki67+	 26349 1871
1829	0	0	Ki67+	 26356 1849
1830	0	0	Ki67+	 26356 1889
1831	0	0	Ki67+	 26373 1843
1832	0	0	Ki67+	 26378 2023
1833	0	0	Ki67+	 26384 1846
1834	0	0	Ki67+	 26384 1876
1835	0	0	Ki67+	 26404 1562
1836	0	0	Ki67+	 26429 1574
1837	0	0	Ki67+	 26434 1700
1838	0	0	Ki67+	 26446 1482
1839	0	0	Ki67+	 26474 1236
1840	0	0	Ki67+	 26495 1433
1841	0	0	Ki67+	 26503 1346
1842	0	0	Ki67+	 26524 1805
1843	0	0	Ki67+	 26524 1845
1844	0	0	Ki67+	 26529 1276
1845	0	0	Ki67+	 26534 1663
1846	0	0	Ki67+	 26535 1540
1847	0	0	Ki67+	 26537 1451
1848	0	0	Ki67+	 26539 1489
1849	0	0	Ki67+	 26541 1359
1850	0	0	Ki67+	 26543 1604
1851	0	0	Ki67+	 26547 1294
1852	0	0	Ki67+	 26550 1334
1853	0	0	Ki67+	 26550 1532
1854	0	0	Ki67+	 26550 1864
1855	0	0	Ki67+	 26553 1564
1856	0	0	Ki67+	 26553 1727
1857	0	0	Ki67+	 26556 1263
1858	0	0	Ki67+	 26559 1388
1859	0	0	Ki67+	 26559 1420
1860	0	0	Ki67+	 25763 2446
1861	0	0	Ki67+	 25767 2493
1862	0	0	Ki67+	 25769 2414
1863	0	0	Ki67+	 25770 2613
1864	0	0	Ki67+	 25772 2582
1865	0	0	Ki67+	 25775 2451
1866	0	0	Ki67+	 25775 2717
1867	0	0	Ki67+	 25785 2484
1868	0	0	Ki67+	 25796 2493
1869	0	0	Ki67+	 25802 2393
1870	0	0	Ki67+	 25807 2531
1871	0	0	Ki67+	 25812 2382
1872	0	0	Ki67+	 25813 2459
1873	0	0	Ki67+	 25818 2421
1874	0	0	Ki67+	 25820 2753
1875	0	0	Ki67+	 25827 2559
1876	0	0	Ki67+	 25829 2727
1877	0	0	Ki67+	 25835 2768
1878	0	0	Ki67+	 25837 2509
1879	0	0	Ki67+	 25867 2398
1880	0	0	Ki67+	 25939 2595
1881	0	0	Ki67+	 26021 2680
1882	0	0	Ki67+	 26110 2626
1883	0	0	Ki67+	 26179 2550
1884	0	0	Ki67+	 26191 2532
1885	0	0	Ki67+	 26289 2828
1886	0	0	Ki67+	 26308 2343
1887	0	0	Ki67+	 26359 2255
1888	0	0	Ki67+	 26375 2258
1889	0	0	Ki67+	 26421 2486
1890	0	0	Ki67+	 26432 2435
1891	0	0	Ki67+	 26432 2484
1892	0	0	Ki67+	 26437 2717
1893	0	0	Ki67+	 26455 2621
1894	0	0	Ki67+	 26463 2230
1895	0	0	Ki67+	 26507 2694
1896	0	0	Ki67+	 26516 2288
1897	0	0	Ki67+	 26551 2642
1898	0	0	Ki67+	 25789 3366
1899	0	0	Ki67+	 25799 3341
1900	0	0	Ki67+	 25824 3616
1901	0	0	Ki67+	 25837 3144
1902	0	0	Ki67+	 25855 2862
1903	0	0	Ki67+	 26005 3445
1904	0	0	Ki67+	 26133 3286
1905	0	0	Ki67+	 26136 2864
1906	0	0	Ki67+	 26142 2847
1907	0	0	Ki67+	 26143 3272
1908	0	0	Ki67+	 26373 3028
1909	0	0	Ki67+	 26405 3009
1910	0	0	Ki67+	 26413 2993
1911	0	0	Ki67+	 26454 3283
1912	0	0	Ki67+	 26460 3246
1913	0	0	Ki67+	 26166 4034
1914	0	0	Ki67+	 26254 3885
1915	0	0	Ki67+	 26266 3875
1916	0	0	Ki67+	 26318 3920
1917	0	0	Ki67+	 26340 3815
1918	0	0	Ki67+	 26361 4004
1919	0	0	Ki67+	 26469 4210
1920	0	0	Ki67+	 26479 4203
1921	0	0	Ki67+	 26504 4057
1922	0	0	Ki67+	 26515 4020
1923	0	0	Ki67+	 26557 3944
1924	0	0	Ki67+	 25883 4724
1925	0	0	Ki67+	 25926 4609
1926	0	0	Ki67+	 26219 4780
1927	0	0	Ki67+	 26252 5081
1928	0	0	Ki67+	 26277 5086
1929	0	0	Ki67+	 26298 5064
1930	0	0	Ki67+	 26303 5052
1931	0	0	Ki67+	 26358 4478
1932	0	0	Ki67+	 26386 4456
1933	0	0	Ki67+	 26445 4485
1934	0	0	Ki67+	 26469 4720
1935	0	0	Ki67+	 26543 4855
1936	0	0	Ki67+	 25991 5702
1937	0	0	Ki67+	 26365 5389
1938	0	0	Ki67+	 25766 6482
1939	0	0	Ki67+	 25787 6433
1940	0	0	Ki67+	 25791 6497
1941	0	0	Ki67+	 25792 6512
1942	0	0	Ki67+	 25824 6495
1943	0	0	Ki67+	 25860 6373
1944	0	0	Ki67+	 25926 6220
1945	0	0	Ki67+	 25951 6241
1946	0	0	Ki67+	 25970 6286
1947	0	0	Ki67+	 25981 6326
1948	0	0	Ki67+	 25984 6285
1949	0	0	Ki67+	 26138 6404
1950	0	0	Ki67+	 25793 6884
1951	0	0	Ki67+	 25813 6987
1952	0	0	Ki67+	 25849 7514
1953	0	0	Ki67+	 25852 6989
1954	0	0	Ki67+	 25927 7607
1955	0	0	Ki67+	 25933 7433
1956	0	0	Ki67+	 26016 7563
1957	0	0	Ki67+	 26061 7440
1958	0	0	Ki67+	 26119 7431
1959	0	0	Ki67+	 26145 7557
1960	0	0	Ki67+	 26179 7522
1961	0	0	Ki67+	 26280 7485
1962	0	0	Ki67+	 26335 7580
1963	0	0	Ki67+	 26403 7343
1964	0	0	Ki67+	 25774 8026
1965	0	0	Ki67+	 26011 7660
1966	0	0	Ki67+	 26160 8374
1967	0	0	Ki67+	 26170 8135
1968	0	0	Ki67+	 26293 7703
1969	0	0	Ki67+	 26434 7656
1970	0	0	Ki67+	 26550 7653
1971	0	0	Ki67+	 25963 8510
1972	0	0	Ki67+	 26134 8964
1973	0	0	Ki67+	 26172 8830
1974	0	0	Ki67+	 26302 8908
1975	0	0	Ki67+	 26316 8904
1976	0	0	Ki67+	 26431 8964
1977	0	0	Ki67+	 26178 9235
1978	0	0	Ki67+	 26198 9620
1979	0	0	Ki67+	 26271 9441
1980	0	0	Ki67+	 26083 10682
1981	0	0	Ki67+	 26112 10199
1982	0	0	Ki67+	 26220 10635
1983	0	0	Ki67+	 26248 10241
1984	0	0	Ki67+	 26349 10610
1985	0	0	Ki67+	 26398 10562
1986	0	0	Ki67+	 25840 11396
1987	0	0	Ki67+	 25882 11333
1988	0	0	Ki67+	 25889 10966
1989	0	0	Ki67+	 25925 11223
1990	0	0	Ki67+	 25927 11351
1991	0	0	Ki67+	 25942 11313
1992	0	0	Ki67+	 26099 11568
1993	0	0	Ki67+	 26202 11621
1994	0	0	Ki67+	 26552 11389
1995	0	0	Ki67+	 25820 11952
1996	0	0	Ki67+	 25866 11711
1997	0	0	Ki67+	 25873 11727
1998	0	0	Ki67+	 25877 11882
1999	0	0	Ki67+	 25905 12122
2000	0	0	Ki67+	 25924 12116
2001	0	0	Ki67+	 25976 11869
2002	0	0	Ki67+	 26022 12209
2003	0	0	Ki67+	 26125 11753
2004	0	0	Ki67+	 26153 11756
2005	0	0	Ki67+	 26156 11692
2006	0	0	Ki67+	 26196 12208
2007	0	0	Ki67+	 26214 12200
2008	0	0	Ki67+	 26242 12335
2009	0	0	Ki67+	 26278 11673
2010	0	0	Ki67+	 26298 11675
2011	0	0	Ki67+	 26315 12254
2012	0	0	Ki67+	 26353 11797
2013	0	0	Ki67+	 26363 11796
2014	0	0	Ki67+	 26490 11808
2015	0	0	Ki67+	 26519 12008
2016	0	0	Ki67+	 25777 13060
2017	0	0	Ki67+	 25803 13020
2018	0	0	Ki67+	 25879 12715
2019	0	0	Ki67+	 25893 12663
2020	0	0	Ki67+	 26032 12914
2021	0	0	Ki67+	 26053 12981
2022	0	0	Ki67+	 26055 12522
2023	0	0	Ki67+	 26060 12561
2024	0	0	Ki67+	 26072 12941
2025	0	0	Ki67+	 26085 12980
2026	0	0	Ki67+	 26126 12975
2027	0	0	Ki67+	 26138 13218
2028	0	0	Ki67+	 26148 13207
2029	0	0	Ki67+	 26160 12451
2030	0	0	Ki67+	 26214 12632
2031	0	0	Ki67+	 26238 12797
2032	0	0	Ki67+	 26242 12815
2033	0	0	Ki67+	 26254 12733
2034	0	0	Ki67+	 26261 12846
2035	0	0	Ki67+	 26268 12807
2036	0	0	Ki67+	 26286 12596
2037	0	0	Ki67+	 26296 12705
2038	0	0	Ki67+	 26301 12818
2039	0	0	Ki67+	 26347 12697
2040	0	0	Ki67+	 25763 13755
2041	0	0	Ki67+	 25766 13476
2042	0	0	Ki67+	 25832 13516
2043	0	0	Ki67+	 25870 13811
2044	0	0	Ki67+	 25969 13306
2045	0	0	Ki67+	 26132 13308
2046	0	0	Ki67+	 26198 13361
2047	0	0	Ki67+	 26199 13310
2048	0	0	Ki67+	 26354 13687
2049	0	0	Ki67+	 25769 14214
2050	0	0	Ki67+	 25781 14224
2051	0	0	Ki67+	 25812 14222
2052	0	0	Ki67+	 25868 14065
2053	0	0	Ki67+	 25926 14259
2054	0	0	Ki67+	 26458 14348
2055	0	0	Ki67+	 25929 14909
2056	0	0	Ki67+	 26100 15417
2057	0	0	Ki67+	 25830 16108
2058	0	0	Ki67+	 25960 16186
2059	0	0	Ki67+	 25967 16350
2060	0	0	Ki67+	 26072 16339
2061	0	0	Ki67+	 26087 16348
2062	0	0	Ki67+	 26270 16331
2063	0	0	Ki67+	 26353 16047
2064	0	0	Ki67+	 26457 15976
2065	0	0	Ki67+	 26466 16083
2066	0	0	Ki67+	 26484 16087
2067	0	0	Ki67+	 26505 15791
2068	0	0	Ki67+	 26517 16049
2069	0	0	Ki67+	 25800 16571
2070	0	0	Ki67+	 25802 16486
2071	0	0	Ki67+	 25810 16586
2072	0	0	Ki67+	 25825 17105
2073	0	0	Ki67+	 25866 17041
2074	0	0	Ki67+	 25876 17016
2075	0	0	Ki67+	 25878 16767
2076	0	0	Ki67+	 25884 17163
2077	0	0	Ki67+	 25988 16574
2078	0	0	Ki67+	 25989 16519
2079	0	0	Ki67+	 25990 16504
2080	0	0	Ki67+	 26004 16438
2081	0	0	Ki67+	 26084 16802
2082	0	0	Ki67+	 26181 16932
2083	0	0	Ki67+	 26279 17008
2084	0	0	Ki67+	 26304 17050
2085	0	0	Ki67+	 25955 17393
2086	0	0	Ki67+	 25988 17506
2087	0	0	Ki67+	 26007 17532
2088	0	0	Ki67+	 26085 17535
2089	0	0	Ki67+	 26119 17326
2090	0	0	Ki67+	 26144 17578
2091	0	0	Ki67+	 26182 17599
2092	0	0	Ki67+	 26412 17313
2093	0	0	Ki67+	 26424 17305
2094	0	0	Ki67+	 26442 17456
2095	0	0	Ki67+	 26445 17522
2096	0	0	Ki67+	 26462 17538
2097	0	0	Ki67+	 26477 17571
2098	0	0	Ki67+	 26478 17589
2099	0	0	Ki67+	 26519 17395
2100	0	0	Ki67+	 26559 17495
2101	0	0	Ki67+	 25908 18679
2102	0	0	Ki67+	 26003 18194
2103	0	0	Ki67+	 26080 18374
2104	0	0	Ki67+	 26195 18689
2105	0	0	Ki67+	 25770 18904
2106	0	0	Ki67+	 25770 18915
2107	0	0	Ki67+	 25771 19191
2108	0	0	Ki67+	 25777 19208
2109	0	0	Ki67+	 25832 18896
2110	0	0	Ki67+	 25835 18907
2111	0	0	Ki67+	 25992 19545
2112	0	0	Ki67+	 26004 19055
2113	0	0	Ki67+	 26389 19044
2114	0	0	Ki67+	 26457 18934
2115	0	0	Ki67+	 26471 19030
2116	0	0	Ki67+	 26500 19006
2117	0	0	Ki67+	 26526 18945
2118	0	0	Ki67+	 26530 18998
2119	0	0	Ki67+	 26542 19021
2120	0	0	Ki67+	 25987 19679
2121	0	0	Ki67+	 26066 20157
2122	0	0	Ki67+	 26558 20239
2123	0	0	Ki67+	 26562 1036
2124	0	0	Ki67+	 26566 969
2125	0	0	Ki67+	 26571 771
2126	0	0	Ki67+	 26571 1011
2127	0	0	Ki67+	 26573 1167
2128	0	0	Ki67+	 26575 1148
2129	0	0	Ki67+	 26576 603
2130	0	0	Ki67+	 26576 980
2131	0	0	Ki67+	 26576 1106
2132	0	0	Ki67+	 26577 452
2133	0	0	Ki67+	 26578 558
2134	0	0	Ki67+	 26581 661
2135	0	0	Ki67+	 26581 870
2136	0	0	Ki67+	 26581 897
2137	0	0	Ki67+	 26585 943
2138	0	0	Ki67+	 26588 678
2139	0	0	Ki67+	 26588 1199
2140	0	0	Ki67+	 26593 734
2141	0	0	Ki67+	 26594 480
2142	0	0	Ki67+	 26595 959
2143	0	0	Ki67+	 26596 524
2144	0	0	Ki67+	 26597 1121
2145	0	0	Ki67+	 26601 575
2146	0	0	Ki67+	 26601 1220
2147	0	0	Ki67+	 26608 947
2148	0	0	Ki67+	 26612 1028
2149	0	0	Ki67+	 26613 1063
2150	0	0	Ki67+	 26615 610
2151	0	0	Ki67+	 26616 626
2152	0	0	Ki67+	 26617 746
2153	0	0	Ki67+	 26624 832
2154	0	0	Ki67+	 26624 952
2155	0	0	Ki67+	 26625 844
2156	0	0	Ki67+	 26626 1175
2157	0	0	Ki67+	 26628 1000
2158	0	0	Ki67+	 26631 898
2159	0	0	Ki67+	 26632 804
2160	0	0	Ki67+	 26632 1130
2161	0	0	Ki67+	 26634 578
2162	0	0	Ki67+	 26634 1054
2163	0	0	Ki67+	 26634 1086
2164	0	0	Ki67+	 26638 727
2165	0	0	Ki67+	 26640 738
2166	0	0	Ki67+	 26640 863
2167	0	0	Ki67+	 26641 559
2168	0	0	Ki67+	 26659 883
2169	0	0	Ki67+	 26660 832
2170	0	0	Ki67+	 26660 1079
2171	0	0	Ki67+	 26661 983
2172	0	0	Ki67+	 26664 799
2173	0	0	Ki67+	 26665 1055
2174	0	0	Ki67+	 26667 503
2175	0	0	Ki67+	 26667 1019
2176	0	0	Ki67+	 26668 811
2177	0	0	Ki67+	 26672 668
2178	0	0	Ki67+	 26675 773
2179	0	0	Ki67+	 26677 1046
2180	0	0	Ki67+	 26678 941
2181	0	0	Ki67+	 26681 856
2182	0	0	Ki67+	 26682 988
2183	0	0	Ki67+	 26684 1007
2184	0	0	Ki67+	 26688 605
2185	0	0	Ki67+	 26689 780
2186	0	0	Ki67+	 26690 874
2187	0	0	Ki67+	 26690 1021
2188	0	0	Ki67+	 26692 482
2189	0	0	Ki67+	 26693 572
2190	0	0	Ki67+	 26693 957
2191	0	0	Ki67+	 26693 976
2192	0	0	Ki67+	 26697 916
2193	0	0	Ki67+	 26701 1118
2194	0	0	Ki67+	 26702 762
2195	0	0	Ki67+	 26704 624
2196	0	0	Ki67+	 26704 712
2197	0	0	Ki67+	 26705 587
2198	0	0	Ki67+	 26706 532
2199	0	0	Ki67+	 26707 494
2200	0	0	Ki67+	 26716 594
2201	0	0	Ki67+	 26718 633
2202	0	0	Ki67+	 26718 1020
2203	0	0	Ki67+	 26719 1003
2204	0	0	Ki67+	 26721 479
2205	0	0	Ki67+	 26723 1154
2206	0	0	Ki67+	 26724 1101
2207	0	0	Ki67+	 26727 1178
2208	0	0	Ki67+	 26728 466
2209	0	0	Ki67+	 26728 951
2210	0	0	Ki67+	 26730 456
2211	0	0	Ki67+	 26730 511
2212	0	0	Ki67+	 26733 965
2213	0	0	Ki67+	 26736 812
2214	0	0	Ki67+	 26739 872
2215	0	0	Ki67+	 26748 774
2216	0	0	Ki67+	 26749 751
2217	0	0	Ki67+	 26751 1139
2218	0	0	Ki67+	 26755 881
2219	0	0	Ki67+	 26755 1021
2220	0	0	Ki67+	 26758 832
2221	0	0	Ki67+	 26758 1152
2222	0	0	Ki67+	 26760 505
2223	0	0	Ki67+	 26761 960
2224	0	0	Ki67+	 26774 1100
2225	0	0	Ki67+	 26775 1213
2226	0	0	Ki67+	 26782 859
2227	0	0	Ki67+	 26782 1137
2228	0	0	Ki67+	 26786 1004
2229	0	0	Ki67+	 26792 935
2230	0	0	Ki67+	 26795 488
2231	0	0	Ki67+	 26795 1045
2232	0	0	Ki67+	 26796 1013
2233	0	0	Ki67+	 26801 902
2234	0	0	Ki67+	 26806 1153
2235	0	0	Ki67+	 26808 1114
2236	0	0	Ki67+	 26811 929
2237	0	0	Ki67+	 26816 968
2238	0	0	Ki67+	 26816 1057
2239	0	0	Ki67+	 26817 955
2240	0	0	Ki67+	 26823 1162
2241	0	0	Ki67+	 26835 1090
2242	0	0	Ki67+	 26836 476
2243	0	0	Ki67+	 26843 1010
2244	0	0	Ki67+	 26847 1075
2245	0	0	Ki67+	 26851 440
2246	0	0	Ki67+	 26851 1038
2247	0	0	Ki67+	 26862 1182
2248	0	0	Ki67+	 26865 1091
2249	0	0	Ki67+	 26870 1119
2250	0	0	Ki67+	 26878 1216
2251	0	0	Ki67+	 26880 1126
2252	0	0	Ki67+	 26881 482
2253	0	0	Ki67+	 26882 1187
2254	0	0	Ki67+	 26892 1164
2255	0	0	Ki67+	 26900 518
2256	0	0	Ki67+	 26902 455
2257	0	0	Ki67+	 26912 919
2258	0	0	Ki67+	 26913 944
2259	0	0	Ki67+	 26920 827
2260	0	0	Ki67+	 26921 811
2261	0	0	Ki67+	 26921 1012
2262	0	0	Ki67+	 26924 488
2263	0	0	Ki67+	 26924 1039
2264	0	0	Ki67+	 26925 779
2265	0	0	Ki67+	 26926 516
2266	0	0	Ki67+	 26926 768
2267	0	0	Ki67+	 26930 912
2268	0	0	Ki67+	 26934 1022
2269	0	0	Ki67+	 26935 545
2270	0	0	Ki67+	 26938 873
2271	0	0	Ki67+	 26940 960
2272	0	0	Ki67+	 26944 460
2273	0	0	Ki67+	 26944 732
2274	0	0	Ki67+	 26944 795
2275	0	0	Ki67+	 26944 816
2276	0	0	Ki67+	 26946 1050
2277	0	0	Ki67+	 26947 844
2278	0	0	Ki67+	 26948 674
2279	0	0	Ki67+	 26951 1224
2280	0	0	Ki67+	 26952 1206
2281	0	0	Ki67+	 26953 1117
2282	0	0	Ki67+	 26954 742
2283	0	0	Ki67+	 26955 594
2284	0	0	Ki67+	 26956 996
2285	0	0	Ki67+	 26957 971
2286	0	0	Ki67+	 26958 625
2287	0	0	Ki67+	 26959 901
2288	0	0	Ki67+	 26959 1092
2289	0	0	Ki67+	 26960 558
2290	0	0	Ki67+	 26960 1025
2291	0	0	Ki67+	 26961 937
2292	0	0	Ki67+	 26965 508
2293	0	0	Ki67+	 26966 713
2294	0	0	Ki67+	 26967 538
2295	0	0	Ki67+	 26970 779
2296	0	0	Ki67+	 26973 828
2297	0	0	Ki67+	 26975 810
2298	0	0	Ki67+	 26975 1071
2299	0	0	Ki67+	 26977 1168
2300	0	0	Ki67+	 26981 1188
2301	0	0	Ki67+	 26982 623
2302	0	0	Ki67+	 26985 675
2303	0	0	Ki67+	 26989 1224
2304	0	0	Ki67+	 26993 579
2305	0	0	Ki67+	 26993 905
2306	0	0	Ki67+	 26994 553
2307	0	0	Ki67+	 26994 617
2308	0	0	Ki67+	 26996 933
2309	0	0	Ki67+	 26998 717
2310	0	0	Ki67+	 27003 537
2311	0	0	Ki67+	 27010 511
2312	0	0	Ki67+	 27010 951
2313	0	0	Ki67+	 27011 818
2314	0	0	Ki67+	 27013 659
2315	0	0	Ki67+	 27013 682
2316	0	0	Ki67+	 27021 474
2317	0	0	Ki67+	 27022 727
2318	0	0	Ki67+	 27022 859
2319	0	0	Ki67+	 27024 975
2320	0	0	Ki67+	 27026 577
2321	0	0	Ki67+	 27030 535
2322	0	0	Ki67+	 27030 764
2323	0	0	Ki67+	 27035 553
2324	0	0	Ki67+	 27038 920
2325	0	0	Ki67+	 27039 697
2326	0	0	Ki67+	 27039 774
2327	0	0	Ki67+	 27042 503
2328	0	0	Ki67+	 27049 643
2329	0	0	Ki67+	 27049 881
2330	0	0	Ki67+	 27050 595
2331	0	0	Ki67+	 27050 993
2332	0	0	Ki67+	 27053 672
2333	0	0	Ki67+	 27056 948
2334	0	0	Ki67+	 27063 814
2335	0	0	Ki67+	 27065 1225
2336	0	0	Ki67+	 27067 518
2337	0	0	Ki67+	 27069 1010
2338	0	0	Ki67+	 27071 778
2339	0	0	Ki67+	 27071 869
2340	0	0	Ki67+	 27072 549
2341	0	0	Ki67+	 27074 624
2342	0	0	Ki67+	 27076 483
2343	0	0	Ki67+	 27076 1103
2344	0	0	Ki67+	 27078 895
2345	0	0	Ki67+	 27079 836
2346	0	0	Ki67+	 27080 749
2347	0	0	Ki67+	 27082 1149
2348	0	0	Ki67+	 27082 1227
2349	0	0	Ki67+	 27083 698
2350	0	0	Ki67+	 27084 654
2351	0	0	Ki67+	 27084 963
2352	0	0	Ki67+	 27085 802
2353	0	0	Ki67+	 27086 1176
2354	0	0	Ki67+	 27087 561
2355	0	0	Ki67+	 27089 1118
2356	0	0	Ki67+	 27089 1215
2357	0	0	Ki67+	 27090 1043
2358	0	0	Ki67+	 27092 760
2359	0	0	Ki67+	 27092 935
2360	0	0	Ki67+	 27092 1060
2361	0	0	Ki67+	 27099 917
2362	0	0	Ki67+	 27100 594
2363	0	0	Ki67+	 27100 633
2364	0	0	Ki67+	 27100 668
2365	0	0	Ki67+	 27101 772
2366	0	0	Ki67+	 27101 883
2367	0	0	Ki67+	 27101 899
2368	0	0	Ki67+	 27102 1225
2369	0	0	Ki67+	 27104 496
2370	0	0	Ki67+	 27105 837
2371	0	0	Ki67+	 27105 1132
2372	0	0	Ki67+	 27105 1192
2373	0	0	Ki67+	 27110 847
2374	0	0	Ki67+	 27110 999
2375	0	0	Ki67+	 27111 972
2376	0	0	Ki67+	 27111 1043
2377	0	0	Ki67+	 27111 1177
2378	0	0	Ki67+	 27114 895
2379	0	0	Ki67+	 27115 1109
2380	0	0	Ki67+	 27117 506
2381	0	0	Ki67+	 27135 508
2382	0	0	Ki67+	 27247 1230
2383	0	0	Ki67+	 27293 1129
2384	0	0	Ki67+	 27294 1060
2385	0	0	Ki67+	 27301 1139
2386	0	0	Ki67+	 27304 1105
2387	0	0	Ki67+	 27305 888
2388	0	0	Ki67+	 27321 509
2389	0	0	Ki67+	 27334 1172
2390	0	0	Ki67+	 27338 1133
2391	0	0	Ki67+	 27343 1100
2392	0	0	Ki67+	 27346 1152
2393	0	0	Ki67+	 27351 1025
2394	0	0	Ki67+	 27351 1127
2395	0	0	Ki67+	 27357 1011
2396	0	0	Ki67+	 27357 1208
2397	0	0	Ki67+	 27359 1183
2398	0	0	Ki67+	 26562 1931
2399	0	0	Ki67+	 26563 1857
2400	0	0	Ki67+	 26565 1965
2401	0	0	Ki67+	 26566 1655
2402	0	0	Ki67+	 26567 1502
2403	0	0	Ki67+	 26569 1326
2404	0	0	Ki67+	 26569 1616
2405	0	0	Ki67+	 26570 1412
2406	0	0	Ki67+	 26579 1265
2407	0	0	Ki67+	 26579 1920
2408	0	0	Ki67+	 26587 1356
2409	0	0	Ki67+	 26589 1493
2410	0	0	Ki67+	 26592 1236
2411	0	0	Ki67+	 26592 1385
2412	0	0	Ki67+	 26592 1443
2413	0	0	Ki67+	 26594 1556
2414	0	0	Ki67+	 26596 1324
2415	0	0	Ki67+	 26605 1249
2416	0	0	Ki67+	 26608 1499
2417	0	0	Ki67+	 26609 1321
2418	0	0	Ki67+	 26610 1351
2419	0	0	Ki67+	 26610 1817
2420	0	0	Ki67+	 26612 1290
2421	0	0	Ki67+	 26617 1264
2422	0	0	Ki67+	 26624 1416
2423	0	0	Ki67+	 26624 1538
2424	0	0	Ki67+	 26632 1721
2425	0	0	Ki67+	 26647 1247
2426	0	0	Ki67+	 26647 1585
2427	0	0	Ki67+	 26656 1398
2428	0	0	Ki67+	 26656 1490
2429	0	0	Ki67+	 26668 1299
2430	0	0	Ki67+	 26679 1815
2431	0	0	Ki67+	 26681 1290
2432	0	0	Ki67+	 26684 1965
2433	0	0	Ki67+	 26698 1736
2434	0	0	Ki67+	 26701 1841
2435	0	0	Ki67+	 26705 1754
2436	0	0	Ki67+	 26710 1631
2437	0	0	Ki67+	 26710 1956
2438	0	0	Ki67+	 26712 1360
2439	0	0	Ki67+	 26715 1390
2440	0	0	Ki67+	 26719 1933
2441	0	0	Ki67+	 26728 1777
2442	0	0	Ki67+	 26735 1446
2443	0	0	Ki67+	 26738 1568
2444	0	0	Ki67+	 26745 1496
2445	0	0	Ki67+	 26747 1959
2446	0	0	Ki67+	 26754 1410
2447	0	0	Ki67+	 26756 1574
2448	0	0	Ki67+	 26756 1997
2449	0	0	Ki67+	 26758 1831
2450	0	0	Ki67+	 26762 1474
2451	0	0	Ki67+	 26764 1515
2452	0	0	Ki67+	 26773 1564
2453	0	0	Ki67+	 26774 1305
2454	0	0	Ki67+	 26774 1593
2455	0	0	Ki67+	 26775 1483
2456	0	0	Ki67+	 26776 1738
2457	0	0	Ki67+	 26781 1850
2458	0	0	Ki67+	 26784 1792
2459	0	0	Ki67+	 26786 1360
2460	0	0	Ki67+	 26788 1316
2461	0	0	Ki67+	 26789 1335
2462	0	0	Ki67+	 26790 1410
2463	0	0	Ki67+	 26791 1597
2464	0	0	Ki67+	 26799 1442
2465	0	0	Ki67+	 26800 1294
2466	0	0	Ki67+	 26801 1344
2467	0	0	Ki67+	 26810 1980
2468	0	0	Ki67+	 26814 1645
2469	0	0	Ki67+	 26824 1426
2470	0	0	Ki67+	 26825 1722
2471	0	0	Ki67+	 26826 1798
2472	0	0	Ki67+	 26827 1516
2473	0	0	Ki67+	 26828 1579
2474	0	0	Ki67+	 26829 1838
2475	0	0	Ki67+	 26833 1304
2476	0	0	Ki67+	 26834 1439
2477	0	0	Ki67+	 26834 1993
2478	0	0	Ki67+	 26838 1889
2479	0	0	Ki67+	 26840 1567
2480	0	0	Ki67+	 26844 1433
2481	0	0	Ki67+	 26851 1732
2482	0	0	Ki67+	 26852 1361
2483	0	0	Ki67+	 26852 1600
2484	0	0	Ki67+	 26854 1636
2485	0	0	Ki67+	 26859 1375
2486	0	0	Ki67+	 26861 1324
2487	0	0	Ki67+	 26864 1458
2488	0	0	Ki67+	 26865 1311
2489	0	0	Ki67+	 26869 1480
2490	0	0	Ki67+	 26878 2003
2491	0	0	Ki67+	 26885 1422
2492	0	0	Ki67+	 26888 1881
2493	0	0	Ki67+	 26888 1972
2494	0	0	Ki67+	 26889 1939
2495	0	0	Ki67+	 26891 1486
2496	0	0	Ki67+	 26894 1901
2497	0	0	Ki67+	 26896 1383
2498	0	0	Ki67+	 26896 1994
2499	0	0	Ki67+	 26897 1467
2500	0	0	Ki67+	 26899 1930
2501	0	0	Ki67+	 26903 1764
2502	0	0	Ki67+	 26906 1734
2503	0	0	Ki67+	 26908 1797
2504	0	0	Ki67+	 26911 1782
2505	0	0	Ki67+	 26912 1711
2506	0	0	Ki67+	 26919 1917
2507	0	0	Ki67+	 26921 1845
2508	0	0	Ki67+	 26925 1592
2509	0	0	Ki67+	 26930 1558
2510	0	0	Ki67+	 26933 1879
2511	0	0	Ki67+	 26936 1487
2512	0	0	Ki67+	 26936 1757
2513	0	0	Ki67+	 26941 2005
2514	0	0	Ki67+	 26943 1711
2515	0	0	Ki67+	 26946 1648
2516	0	0	Ki67+	 26947 1435
2517	0	0	Ki67+	 26951 1922
2518	0	0	Ki67+	 26951 1983
2519	0	0	Ki67+	 26952 1408
2520	0	0	Ki67+	 26953 1565
2521	0	0	Ki67+	 26954 1462
2522	0	0	Ki67+	 26954 1515
2523	0	0	Ki67+	 26958 1894
2524	0	0	Ki67+	 26960 1788
2525	0	0	Ki67+	 26964 1376
2526	0	0	Ki67+	 26967 1237
2527	0	0	Ki67+	 26968 1481
2528	0	0	Ki67+	 26970 1402
2529	0	0	Ki67+	 26970 1529
2530	0	0	Ki67+	 26970 1701
2531	0	0	Ki67+	 26974 1902
2532	0	0	Ki67+	 26978 1924
2533	0	0	Ki67+	 26980 1824
2534	0	0	Ki67+	 26981 1440
2535	0	0	Ki67+	 26982 1499
2536	0	0	Ki67+	 26983 1890
2537	0	0	Ki67+	 26989 1655
2538	0	0	Ki67+	 26993 1288
2539	0	0	Ki67+	 26997 1314
2540	0	0	Ki67+	 27000 1641
2541	0	0	Ki67+	 27000 1718
2542	0	0	Ki67+	 27001 1257
2543	0	0	Ki67+	 27001 1380
2544	0	0	Ki67+	 27001 1458
2545	0	0	Ki67+	 27006 1568
2546	0	0	Ki67+	 27018 1593
2547	0	0	Ki67+	 27020 1394
2548	0	0	Ki67+	 27021 1480
2549	0	0	Ki67+	 27024 1648
2550	0	0	Ki67+	 27025 1700
2551	0	0	Ki67+	 27026 1320
2552	0	0	Ki67+	 27030 1560
2553	0	0	Ki67+	 27036 1269
2554	0	0	Ki67+	 27036 1647
2555	0	0	Ki67+	 27039 1299
2556	0	0	Ki67+	 27042 1326
2557	0	0	Ki67+	 27043 1629
2558	0	0	Ki67+	 27047 1430
2559	0	0	Ki67+	 27047 1468
2560	0	0	Ki67+	 27050 1533
2561	0	0	Ki67+	 27052 1613
2562	0	0	Ki67+	 27057 1513
2563	0	0	Ki67+	 27061 1414
2564	0	0	Ki67+	 27064 1355
2565	0	0	Ki67+	 27066 1544
2566	0	0	Ki67+	 27069 1992
2567	0	0	Ki67+	 27070 1320
2568	0	0	Ki67+	 27075 1299
2569	0	0	Ki67+	 27075 1850
2570	0	0	Ki67+	 27080 1427
2571	0	0	Ki67+	 27082 1369
2572	0	0	Ki67+	 27085 1944
2573	0	0	Ki67+	 27089 1982
2574	0	0	Ki67+	 27091 1803
2575	0	0	Ki67+	 27097 2021
2576	0	0	Ki67+	 27104 1759
2577	0	0	Ki67+	 27116 1837
2578	0	0	Ki67+	 27117 1820
2579	0	0	Ki67+	 27120 1733
2580	0	0	Ki67+	 27133 2024
2581	0	0	Ki67+	 27138 1698
2582	0	0	Ki67+	 27144 2017
2583	0	0	Ki67+	 27172 1660
2584	0	0	Ki67+	 27185 1488
2585	0	0	Ki67+	 27186 1693
2586	0	0	Ki67+	 27189 1519
2587	0	0	Ki67+	 27197 1614
2588	0	0	Ki67+	 27204 1350
2589	0	0	Ki67+	 27207 1331
2590	0	0	Ki67+	 27216 1324
2591	0	0	Ki67+	 27216 1950
2592	0	0	Ki67+	 27217 1343
2593	0	0	Ki67+	 27220 1611
2594	0	0	Ki67+	 27225 1942
2595	0	0	Ki67+	 27235 1980
2596	0	0	Ki67+	 27236 1261
2597	0	0	Ki67+	 27240 1300
2598	0	0	Ki67+	 27241 1425
2599	0	0	Ki67+	 27247 1368
2600	0	0	Ki67+	 27248 1255
2601	0	0	Ki67+	 27253 1762
2602	0	0	Ki67+	 27262 1363
2603	0	0	Ki67+	 27276 1890
2604	0	0	Ki67+	 27282 1968
2605	0	0	Ki67+	 27288 1942
2606	0	0	Ki67+	 27333 1728
2607	0	0	Ki67+	 27335 1389
2608	0	0	Ki67+	 27338 1483
2609	0	0	Ki67+	 27346 1678
2610	0	0	Ki67+	 27348 1651
2611	0	0	Ki67+	 27350 1478
2612	0	0	Ki67+	 27352 1543
2613	0	0	Ki67+	 26564 2086
2614	0	0	Ki67+	 26565 2100
2615	0	0	Ki67+	 26597 2082
2616	0	0	Ki67+	 26617 2798
2617	0	0	Ki67+	 26624 2376
2618	0	0	Ki67+	 26631 2796
2619	0	0	Ki67+	 26650 2280
2620	0	0	Ki67+	 26653 2399
2621	0	0	Ki67+	 26658 2759
2622	0	0	Ki67+	 26660 2495
2623	0	0	Ki67+	 26661 2265
2624	0	0	Ki67+	 26675 2177
2625	0	0	Ki67+	 26676 2752
2626	0	0	Ki67+	 26678 2206
2627	0	0	Ki67+	 26680 2765
2628	0	0	Ki67+	 26694 2676
2629	0	0	Ki67+	 26701 2432
2630	0	0	Ki67+	 26702 2120
2631	0	0	Ki67+	 26714 2281
2632	0	0	Ki67+	 26718 2812
2633	0	0	Ki67+	 26720 2578
2634	0	0	Ki67+	 26724 2205
2635	0	0	Ki67+	 26734 2151
2636	0	0	Ki67+	 26736 2309
2637	0	0	Ki67+	 26742 2466
2638	0	0	Ki67+	 26751 2352
2639	0	0	Ki67+	 26751 2529
2640	0	0	Ki67+	 26757 2185
2641	0	0	Ki67+	 26773 2090
2642	0	0	Ki67+	 26785 2165
2643	0	0	Ki67+	 26785 2215
2644	0	0	Ki67+	 26787 2099
2645	0	0	Ki67+	 26793 2307
2646	0	0	Ki67+	 26802 2175
2647	0	0	Ki67+	 26809 2036
2648	0	0	Ki67+	 26816 2070
2649	0	0	Ki67+	 26871 2137
2650	0	0	Ki67+	 26889 2099
2651	0	0	Ki67+	 26911 2073
2652	0	0	Ki67+	 26917 2104
2653	0	0	Ki67+	 26924 2074
2654	0	0	Ki67+	 26996 2661
2655	0	0	Ki67+	 26997 2501
2656	0	0	Ki67+	 26999 2691
2657	0	0	Ki67+	 27003 2652
2658	0	0	Ki67+	 27013 2811
2659	0	0	Ki67+	 27021 2628
2660	0	0	Ki67+	 27030 2614
2661	0	0	Ki67+	 27030 2778
2662	0	0	Ki67+	 27039 2138
2663	0	0	Ki67+	 27054 2097
2664	0	0	Ki67+	 27054 2346
2665	0	0	Ki67+	 27056 2178
2666	0	0	Ki67+	 27057 2116
2667	0	0	Ki67+	 27068 2435
2668	0	0	Ki67+	 27078 2034
2669	0	0	Ki67+	 27078 2078
2670	0	0	Ki67+	 27081 2217
2671	0	0	Ki67+	 27084 2525
2672	0	0	Ki67+	 27084 2820
2673	0	0	Ki67+	 27099 2722
2674	0	0	Ki67+	 27112 2194
2675	0	0	Ki67+	 27112 2680
2676	0	0	Ki67+	 27121 2549
2677	0	0	Ki67+	 27122 2701
2678	0	0	Ki67+	 27124 2315
2679	0	0	Ki67+	 27132 2281
2680	0	0	Ki67+	 27141 2037
2681	0	0	Ki67+	 27141 2272
2682	0	0	Ki67+	 27148 2297
2683	0	0	Ki67+	 27165 2313
2684	0	0	Ki67+	 27184 2258
2685	0	0	Ki67+	 27212 2155
2686	0	0	Ki67+	 27216 2139
2687	0	0	Ki67+	 27220 2078
2688	0	0	Ki67+	 27233 2061
2689	0	0	Ki67+	 27285 2716
2690	0	0	Ki67+	 27324 2221
2691	0	0	Ki67+	 27334 2221
2692	0	0	Ki67+	 26606 3206
2693	0	0	Ki67+	 26681 2850
2694	0	0	Ki67+	 26683 3577
2695	0	0	Ki67+	 26701 3127
2696	0	0	Ki67+	 26737 3329
2697	0	0	Ki67+	 26741 3221
2698	0	0	Ki67+	 26980 2835
2699	0	0	Ki67+	 26982 2944
2700	0	0	Ki67+	 27022 2860
2701	0	0	Ki67+	 27024 3304
2702	0	0	Ki67+	 27062 3161
2703	0	0	Ki67+	 27073 3223
2704	0	0	Ki67+	 27082 3310
2705	0	0	Ki67+	 27103 2979
2706	0	0	Ki67+	 27112 2963
2707	0	0	Ki67+	 27114 3352
2708	0	0	Ki67+	 27121 2865
2709	0	0	Ki67+	 27124 3550
2710	0	0	Ki67+	 27133 3558
2711	0	0	Ki67+	 27144 3343
2712	0	0	Ki67+	 27313 3194
2713	0	0	Ki67+	 26592 3889
2714	0	0	Ki67+	 26595 4310
2715	0	0	Ki67+	 26653 4092
2716	0	0	Ki67+	 26671 4386
2717	0	0	Ki67+	 26677 4314
2718	0	0	Ki67+	 26708 4384
2719	0	0	Ki67+	 26713 3656
2720	0	0	Ki67+	 26719 3800
2721	0	0	Ki67+	 26745 3657
2722	0	0	Ki67+	 26760 3870
2723	0	0	Ki67+	 26763 4425
2724	0	0	Ki67+	 26802 3795
2725	0	0	Ki67+	 26848 3864
2726	0	0	Ki67+	 26868 3859
2727	0	0	Ki67+	 26882 3854
2728	0	0	Ki67+	 26925 4354
2729	0	0	Ki67+	 26941 4364
2730	0	0	Ki67+	 26943 4268
2731	0	0	Ki67+	 26950 4301
2732	0	0	Ki67+	 26963 4315
2733	0	0	Ki67+	 27037 4161
2734	0	0	Ki67+	 27054 4208
2735	0	0	Ki67+	 27083 4264
2736	0	0	Ki67+	 27104 4219
2737	0	0	Ki67+	 27107 4178
2738	0	0	Ki67+	 27109 4167
2739	0	0	Ki67+	 27114 3674
2740	0	0	Ki67+	 27122 4174
2741	0	0	Ki67+	 27179 4343
2742	0	0	Ki67+	 27209 4385
2743	0	0	Ki67+	 27212 4026
2744	0	0	Ki67+	 27216 3859
2745	0	0	Ki67+	 27219 4392
2746	0	0	Ki67+	 27234 4053
2747	0	0	Ki67+	 27260 4234
2748	0	0	Ki67+	 27263 4253
2749	0	0	Ki67+	 27329 4423
2750	0	0	Ki67+	 27334 3910
2751	0	0	Ki67+	 27352 4366
2752	0	0	Ki67+	 27354 4398
2753	0	0	Ki67+	 26577 4951
2754	0	0	Ki67+	 26661 4821
2755	0	0	Ki67+	 26668 5029
2756	0	0	Ki67+	 26668 5106
2757	0	0	Ki67+	 26670 4797
2758	0	0	Ki67+	 26685 4819
2759	0	0	Ki67+	 26697 5066
2760	0	0	Ki67+	 26701 4490
2761	0	0	Ki67+	 26707 5081
2762	0	0	Ki67+	 26717 4548
2763	0	0	Ki67+	 26722 4611
2764	0	0	Ki67+	 26746 4501
2765	0	0	Ki67+	 26746 4688
2766	0	0	Ki67+	 26750 4481
2767	0	0	Ki67+	 26753 4675
2768	0	0	Ki67+	 26809 4605
2769	0	0	Ki67+	 26814 4560
2770	0	0	Ki67+	 26823 4791
2771	0	0	Ki67+	 26836 4723
2772	0	0	Ki67+	 26842 4694
2773	0	0	Ki67+	 26857 4901
2774	0	0	Ki67+	 26860 4794
2775	0	0	Ki67+	 26862 4716
2776	0	0	Ki67+	 26863 4693
2777	0	0	Ki67+	 26874 5013
2778	0	0	Ki67+	 26888 5013
2779	0	0	Ki67+	 26890 5167
2780	0	0	Ki67+	 26917 5014
2781	0	0	Ki67+	 26929 4805
2782	0	0	Ki67+	 26935 4747
2783	0	0	Ki67+	 26948 5064
2784	0	0	Ki67+	 26951 4629
2785	0	0	Ki67+	 26953 4862
2786	0	0	Ki67+	 26960 4441
2787	0	0	Ki67+	 26989 4631
2788	0	0	Ki67+	 27014 4657
2789	0	0	Ki67+	 27016 4927
2790	0	0	Ki67+	 27026 4544
2791	0	0	Ki67+	 27053 4655
2792	0	0	Ki67+	 27054 4516
2793	0	0	Ki67+	 27112 5056
2794	0	0	Ki67+	 27114 4952
2795	0	0	Ki67+	 27256 4936
2796	0	0	Ki67+	 27333 4763
2797	0	0	Ki67+	 26758 5374
2798	0	0	Ki67+	 26762 5669
2799	0	0	Ki67+	 27059 5819
2800	0	0	Ki67+	 27108 5698
2801	0	0	Ki67+	 27131 5707
2802	0	0	Ki67+	 27139 5681
2803	0	0	Ki67+	 27199 5400
2804	0	0	Ki67+	 27261 5983
2805	0	0	Ki67+	 27273 5977
2806	0	0	Ki67+	 27310 5912
2807	0	0	Ki67+	 27312 5589
2808	0	0	Ki67+	 27315 5899
2809	0	0	Ki67+	 27318 5934
2810	0	0	Ki67+	 27328 5992
2811	0	0	Ki67+	 27330 5815
2812	0	0	Ki67+	 27351 5964
2813	0	0	Ki67+	 26673 6615
2814	0	0	Ki67+	 26918 6697
2815	0	0	Ki67+	 27009 6470
2816	0	0	Ki67+	 27035 6503
2817	0	0	Ki67+	 27045 6490
2818	0	0	Ki67+	 27051 6466
2819	0	0	Ki67+	 27059 6435
2820	0	0	Ki67+	 27071 6493
2821	0	0	Ki67+	 27088 6519
2822	0	0	Ki67+	 27255 6090
2823	0	0	Ki67+	 27275 6557
2824	0	0	Ki67+	 27291 6433
2825	0	0	Ki67+	 27304 6144
2826	0	0	Ki67+	 27315 6158
2827	0	0	Ki67+	 27327 6130
2828	0	0	Ki67+	 27330 6151
2829	0	0	Ki67+	 26860 7106
2830	0	0	Ki67+	 26888 7072
2831	0	0	Ki67+	 26895 6956
2832	0	0	Ki67+	 26937 7617
2833	0	0	Ki67+	 26944 7122
2834	0	0	Ki67+	 26949 6933
2835	0	0	Ki67+	 26958 7629
2836	0	0	Ki67+	 26964 7045
2837	0	0	Ki67+	 26966 7611
2838	0	0	Ki67+	 26968 7099
2839	0	0	Ki67+	 26984 7629
2840	0	0	Ki67+	 26988 7201
2841	0	0	Ki67+	 27007 7042
2842	0	0	Ki67+	 27060 6996
2843	0	0	Ki67+	 27090 7038
2844	0	0	Ki67+	 27092 7074
2845	0	0	Ki67+	 27132 7183
2846	0	0	Ki67+	 27143 7245
2847	0	0	Ki67+	 27359 7148
2848	0	0	Ki67+	 26596 7666
2849	0	0	Ki67+	 26602 7761
2850	0	0	Ki67+	 26635 7725
2851	0	0	Ki67+	 26686 7662
2852	0	0	Ki67+	 26702 8083
2853	0	0	Ki67+	 26703 8059
2854	0	0	Ki67+	 26803 7999
2855	0	0	Ki67+	 26902 7692
2856	0	0	Ki67+	 26906 7642
2857	0	0	Ki67+	 26919 8263
2858	0	0	Ki67+	 26924 7681
2859	0	0	Ki67+	 26956 7767
2860	0	0	Ki67+	 26963 7708
2861	0	0	Ki67+	 27014 7691
2862	0	0	Ki67+	 27043 7986
2863	0	0	Ki67+	 27072 7882
2864	0	0	Ki67+	 27081 7741
2865	0	0	Ki67+	 27081 7899
2866	0	0	Ki67+	 27085 8392
2867	0	0	Ki67+	 27087 7879
2868	0	0	Ki67+	 27090 8280
2869	0	0	Ki67+	 27098 7860
2870	0	0	Ki67+	 27178 7909
2871	0	0	Ki67+	 27201 8302
2872	0	0	Ki67+	 27204 7909
2873	0	0	Ki67+	 27240 7964
2874	0	0	Ki67+	 27240 8192
2875	0	0	Ki67+	 27345 8121
2876	0	0	Ki67+	 26757 8585
2877	0	0	Ki67+	 26799 8827
2878	0	0	Ki67+	 27190 8533
2879	0	0	Ki67+	 27258 8503
2880	0	0	Ki67+	 27275 9017
2881	0	0	Ki67+	 27339 8792
2882	0	0	Ki67+	 27353 8770
2883	0	0	Ki67+	 27354 8574
2884	0	0	Ki67+	 27076 9282
2885	0	0	Ki67+	 27094 9560
2886	0	0	Ki67+	 27100 9545
2887	0	0	Ki67+	 27173 9578
2888	0	0	Ki67+	 27235 9458
2889	0	0	Ki67+	 27263 9609
2890	0	0	Ki67+	 27288 9629
2891	0	0	Ki67+	 27290 9697
2892	0	0	Ki67+	 27293 9315
2893	0	0	Ki67+	 27300 9635
2894	0	0	Ki67+	 27301 9450
2895	0	0	Ki67+	 27309 9310
2896	0	0	Ki67+	 27313 9323
2897	0	0	Ki67+	 27341 9829
2898	0	0	Ki67+	 27343 9691
2899	0	0	Ki67+	 26629 10436
2900	0	0	Ki67+	 26663 10446
2901	0	0	Ki67+	 26760 10053
2902	0	0	Ki67+	 26774 10426
2903	0	0	Ki67+	 26863 10565
2904	0	0	Ki67+	 26872 10545
2905	0	0	Ki67+	 26887 10570
2906	0	0	Ki67+	 26903 10544
2907	0	0	Ki67+	 26910 10733
2908	0	0	Ki67+	 26911 10569
2909	0	0	Ki67+	 26928 10177
2910	0	0	Ki67+	 27212 10611
2911	0	0	Ki67+	 27247 10363
2912	0	0	Ki67+	 27280 10794
2913	0	0	Ki67+	 27290 10807
2914	0	0	Ki67+	 27302 10796
2915	0	0	Ki67+	 26561 10997
2916	0	0	Ki67+	 26679 11424
2917	0	0	Ki67+	 26729 11366
2918	0	0	Ki67+	 26832 11371
2919	0	0	Ki67+	 26875 11472
2920	0	0	Ki67+	 27050 11441
2921	0	0	Ki67+	 27053 11043
2922	0	0	Ki67+	 27064 11048
2923	0	0	Ki67+	 27097 10838
2924	0	0	Ki67+	 27248 11252
2925	0	0	Ki67+	 26656 12199
2926	0	0	Ki67+	 26687 11910
2927	0	0	Ki67+	 26716 12281
2928	0	0	Ki67+	 26728 12107
2929	0	0	Ki67+	 26751 11926
2930	0	0	Ki67+	 26761 11889
2931	0	0	Ki67+	 26807 11863
2932	0	0	Ki67+	 26818 11954
2933	0	0	Ki67+	 26854 12002
2934	0	0	Ki67+	 26945 12135
2935	0	0	Ki67+	 27096 11870
2936	0	0	Ki67+	 27134 12193
2937	0	0	Ki67+	 27146 12157
2938	0	0	Ki67+	 27149 12017
2939	0	0	Ki67+	 27170 11998
2940	0	0	Ki67+	 27211 12222
2941	0	0	Ki67+	 27226 12059
2942	0	0	Ki67+	 27235 12189
2943	0	0	Ki67+	 27243 12046
2944	0	0	Ki67+	 27243 12058
2945	0	0	Ki67+	 27269 12083
2946	0	0	Ki67+	 26595 12950
2947	0	0	Ki67+	 26639 13212
2948	0	0	Ki67+	 26680 12747
2949	0	0	Ki67+	 27176 12827
2950	0	0	Ki67+	 26916 14029
2951	0	0	Ki67+	 26982 13579
2952	0	0	Ki67+	 27019 13617
2953	0	0	Ki67+	 27044 13896
2954	0	0	Ki67+	 27051 13919
2955	0	0	Ki67+	 27132 13684
2956	0	0	Ki67+	 27221 14018
2957	0	0	Ki67+	 27251 14002
2958	0	0	Ki67+	 27259 13993
2959	0	0	Ki67+	 27294 13564
2960	0	0	Ki67+	 27295 13495
2961	0	0	Ki67+	 27296 13700
2962	0	0	Ki67+	 27300 13904
2963	0	0	Ki67+	 27309 13480
2964	0	0	Ki67+	 27326 13912
2965	0	0	Ki67+	 27341 13348
2966	0	0	Ki67+	 27346 13570
2967	0	0	Ki67+	 27351 13359
2968	0	0	Ki67+	 27353 13746
2969	0	0	Ki67+	 27357 13611
2970	0	0	Ki67+	 26657 14490
2971	0	0	Ki67+	 26911 14040
2972	0	0	Ki67+	 27167 14296
2973	0	0	Ki67+	 26678 16412
2974	0	0	Ki67+	 26701 15849
2975	0	0	Ki67+	 26726 15876
2976	0	0	Ki67+	 26874 16082
2977	0	0	Ki67+	 26914 16030
2978	0	0	Ki67+	 26999 16204
2979	0	0	Ki67+	 27017 16210
2980	0	0	Ki67+	 27043 16414
2981	0	0	Ki67+	 27058 16429
2982	0	0	Ki67+	 27067 16382
2983	0	0	Ki67+	 27206 16025
2984	0	0	Ki67+	 27278 15761
2985	0	0	Ki67+	 27301 16180
2986	0	0	Ki67+	 27314 16274
2987	0	0	Ki67+	 27315 16017
2988	0	0	Ki67+	 27347 16292
2989	0	0	Ki67+	 27350 16073
2990	0	0	Ki67+	 27353 15818
2991	0	0	Ki67+	 26635 17032
2992	0	0	Ki67+	 26638 16891
2993	0	0	Ki67+	 26675 16999
2994	0	0	Ki67+	 26676 16961
2995	0	0	Ki67+	 26691 16845
2996	0	0	Ki67+	 26693 17029
2997	0	0	Ki67+	 26736 16442
2998	0	0	Ki67+	 26797 17029
2999	0	0	Ki67+	 26807 17045
3000	0	0	Ki67+	 26820 17166
3001	0	0	Ki67+	 26828 17181
3002	0	0	Ki67+	 26878 16685
3003	0	0	Ki67+	 26882 17132
3004	0	0	Ki67+	 26885 16740
3005	0	0	Ki67+	 26899 16736
3006	0	0	Ki67+	 27046 17193
3007	0	0	Ki67+	 27079 16730
3008	0	0	Ki67+	 27081 16662
3009	0	0	Ki67+	 27115 16901
3010	0	0	Ki67+	 27119 16737
3011	0	0	Ki67+	 27135 16924
3012	0	0	Ki67+	 27146 17072
3013	0	0	Ki67+	 27176 16746
3014	0	0	Ki67+	 27182 16692
3015	0	0	Ki67+	 27188 16785
3016	0	0	Ki67+	 27190 16876
3017	0	0	Ki67+	 27225 16997
3018	0	0	Ki67+	 27267 17034
3019	0	0	Ki67+	 26614 17508
3020	0	0	Ki67+	 26618 17524
3021	0	0	Ki67+	 26675 17621
3022	0	0	Ki67+	 26706 17704
3023	0	0	Ki67+	 26707 17687
3024	0	0	Ki67+	 26867 17716
3025	0	0	Ki67+	 26978 17351
3026	0	0	Ki67+	 26986 17438
3027	0	0	Ki67+	 27226 17467
3028	0	0	Ki67+	 27289 17361
3029	0	0	Ki67+	 26754 18494
3030	0	0	Ki67+	 26562 19048
3031	0	0	Ki67+	 26591 19053
3032	0	0	Ki67+	 26632 19114
3033	0	0	Ki67+	 26657 18980
3034	0	0	Ki67+	 26764 18941
3035	0	0	Ki67+	 27135 19034
3036	0	0	Ki67+	 27162 18906
3037	0	0	Ki67+	 27372 1115
3038	0	0	Ki67+	 27373 1133
3039	0	0	Ki67+	 27375 619
3040	0	0	Ki67+	 27376 900
3041	0	0	Ki67+	 27377 687
3042	0	0	Ki67+	 27378 886
3043	0	0	Ki67+	 27381 731
3044	0	0	Ki67+	 27385 614
3045	0	0	Ki67+	 27391 749
3046	0	0	Ki67+	 27393 646
3047	0	0	Ki67+	 27393 1077
3048	0	0	Ki67+	 27394 514
3049	0	0	Ki67+	 27394 1180
3050	0	0	Ki67+	 27397 878
3051	0	0	Ki67+	 27409 843
3052	0	0	Ki67+	 27411 574
3053	0	0	Ki67+	 27414 719
3054	0	0	Ki67+	 27415 540
3055	0	0	Ki67+	 27415 1108
3056	0	0	Ki67+	 27417 502
3057	0	0	Ki67+	 27418 768
3058	0	0	Ki67+	 27421 570
3059	0	0	Ki67+	 27423 1230
3060	0	0	Ki67+	 27430 1206
3061	0	0	Ki67+	 27431 533
3062	0	0	Ki67+	 27434 668
3063	0	0	Ki67+	 27435 1183
3064	0	0	Ki67+	 27436 1033
3065	0	0	Ki67+	 27440 607
3066	0	0	Ki67+	 27444 657
3067	0	0	Ki67+	 27448 1035
3068	0	0	Ki67+	 27453 499
3069	0	0	Ki67+	 27454 818
3070	0	0	Ki67+	 27455 1145
3071	0	0	Ki67+	 27459 559
3072	0	0	Ki67+	 27462 1198
3073	0	0	Ki67+	 27464 651
3074	0	0	Ki67+	 27469 626
3075	0	0	Ki67+	 27469 928
3076	0	0	Ki67+	 27474 536
3077	0	0	Ki67+	 27483 1062
3078	0	0	Ki67+	 27484 689
3079	0	0	Ki67+	 27484 1021
3080	0	0	Ki67+	 27486 542
3081	0	0	Ki67+	 27488 1119
3082	0	0	Ki67+	 27496 1053
3083	0	0	Ki67+	 27499 680
3084	0	0	Ki67+	 27501 872
3085	0	0	Ki67+	 27502 696
3086	0	0	Ki67+	 27508 1155
3087	0	0	Ki67+	 27513 586
3088	0	0	Ki67+	 27521 551
3089	0	0	Ki67+	 27525 825
3090	0	0	Ki67+	 27529 517
3091	0	0	Ki67+	 27530 568
3092	0	0	Ki67+	 27532 847
3093	0	0	Ki67+	 27536 950
3094	0	0	Ki67+	 27545 702
3095	0	0	Ki67+	 27557 1170
3096	0	0	Ki67+	 27563 1097
3097	0	0	Ki67+	 27573 1087
3098	0	0	Ki67+	 27585 847
3099	0	0	Ki67+	 27590 638
3100	0	0	Ki67+	 27593 701
3101	0	0	Ki67+	 27594 830
3102	0	0	Ki67+	 27600 614
3103	0	0	Ki67+	 27605 1018
3104	0	0	Ki67+	 27608 572
3105	0	0	Ki67+	 27613 999
3106	0	0	Ki67+	 27615 660
3107	0	0	Ki67+	 27622 676
3108	0	0	Ki67+	 27624 652
3109	0	0	Ki67+	 27682 835
3110	0	0	Ki67+	 27709 755
3111	0	0	Ki67+	 27714 833
3112	0	0	Ki67+	 27714 1289
3113	0	0	Ki67+	 27723 1252
3114	0	0	Ki67+	 27731 792
3115	0	0	Ki67+	 27740 837
3116	0	0	Ki67+	 27743 818
3117	0	0	Ki67+	 27744 775
3118	0	0	Ki67+	 27744 1289
3119	0	0	Ki67+	 27760 808
3120	0	0	Ki67+	 27761 1227
3121	0	0	Ki67+	 27770 760
3122	0	0	Ki67+	 27775 1218
3123	0	0	Ki67+	 27776 776
3124	0	0	Ki67+	 27781 976
3125	0	0	Ki67+	 27783 1229
3126	0	0	Ki67+	 27788 1246
3127	0	0	Ki67+	 27790 784
3128	0	0	Ki67+	 27796 1028
3129	0	0	Ki67+	 27799 1223
3130	0	0	Ki67+	 27801 1145
3131	0	0	Ki67+	 27801 1162
3132	0	0	Ki67+	 27802 741
3133	0	0	Ki67+	 27803 757
3134	0	0	Ki67+	 27810 1069
3135	0	0	Ki67+	 27811 711
3136	0	0	Ki67+	 27812 780
3137	0	0	Ki67+	 27815 989
3138	0	0	Ki67+	 27815 1008
3139	0	0	Ki67+	 27825 711
3140	0	0	Ki67+	 27827 612
3141	0	0	Ki67+	 27830 1039
3142	0	0	Ki67+	 27832 992
3143	0	0	Ki67+	 27834 1061
3144	0	0	Ki67+	 27836 1135
3145	0	0	Ki67+	 27837 657
3146	0	0	Ki67+	 27839 730
3147	0	0	Ki67+	 27840 703
3148	0	0	Ki67+	 27848 527
3149	0	0	Ki67+	 27848 597
3150	0	0	Ki67+	 27853 632
3151	0	0	Ki67+	 27854 646
3152	0	0	Ki67+	 27861 1013
3153	0	0	Ki67+	 27869 705
3154	0	0	Ki67+	 27872 559
3155	0	0	Ki67+	 27875 528
3156	0	0	Ki67+	 27881 664
3157	0	0	Ki67+	 27883 610
3158	0	0	Ki67+	 27885 587
3159	0	0	Ki67+	 27886 636
3160	0	0	Ki67+	 27896 576
3161	0	0	Ki67+	 27896 698
3162	0	0	Ki67+	 27902 524
3163	0	0	Ki67+	 27907 626
3164	0	0	Ki67+	 27907 639
3165	0	0	Ki67+	 27910 537
3166	0	0	Ki67+	 27911 836
3167	0	0	Ki67+	 27915 606
3168	0	0	Ki67+	 27919 794
3169	0	0	Ki67+	 27924 920
3170	0	0	Ki67+	 27925 809
3171	0	0	Ki67+	 27927 903
3172	0	0	Ki67+	 27929 877
3173	0	0	Ki67+	 27932 523
3174	0	0	Ki67+	 27936 679
3175	0	0	Ki67+	 27943 727
3176	0	0	Ki67+	 27946 923
3177	0	0	Ki67+	 27953 663
3178	0	0	Ki67+	 27956 892
3179	0	0	Ki67+	 28037 968
3180	0	0	Ki67+	 28067 892
3181	0	0	Ki67+	 28074 771
3182	0	0	Ki67+	 28082 1170
3183	0	0	Ki67+	 28087 1156
3184	0	0	Ki67+	 28096 1163
3185	0	0	Ki67+	 28100 1214
3186	0	0	Ki67+	 28101 764
3187	0	0	Ki67+	 28101 1288
3188	0	0	Ki67+	 28104 1251
3189	0	0	Ki67+	 28105 777
3190	0	0	Ki67+	 28127 1059
3191	0	0	Ki67+	 28133 1095
3192	0	0	Ki67+	 28139 1181
3193	0	0	Ki67+	 28148 1006
3194	0	0	Ki67+	 28149 787
3195	0	0	Ki67+	 28156 950
3196	0	0	Ki67+	 28156 1100
3197	0	0	Ki67+	 28158 808
3198	0	0	Ki67+	 27506 2009
3199	0	0	Ki67+	 27508 2029
3200	0	0	Ki67+	 27571 1819
3201	0	0	Ki67+	 27576 1616
3202	0	0	Ki67+	 27604 1678
3203	0	0	Ki67+	 27604 1710
3204	0	0	Ki67+	 27606 1600
3205	0	0	Ki67+	 27608 1575
3206	0	0	Ki67+	 27614 1658
3207	0	0	Ki67+	 27617 1585
3208	0	0	Ki67+	 27621 1622
3209	0	0	Ki67+	 27621 1670
3210	0	0	Ki67+	 27623 1557
3211	0	0	Ki67+	 27634 1716
3212	0	0	Ki67+	 27652 1589
3213	0	0	Ki67+	 27652 1659
3214	0	0	Ki67+	 27654 1981
3215	0	0	Ki67+	 27656 1615
3216	0	0	Ki67+	 27658 1529
3217	0	0	Ki67+	 27661 1307
3218	0	0	Ki67+	 27664 1420
3219	0	0	Ki67+	 27675 1322
3220	0	0	Ki67+	 27677 1582
3221	0	0	Ki67+	 27685 1339
3222	0	0	Ki67+	 27694 2000
3223	0	0	Ki67+	 27695 1363
3224	0	0	Ki67+	 27710 1390
3225	0	0	Ki67+	 27718 1329
3226	0	0	Ki67+	 27721 1311
3227	0	0	Ki67+	 27732 1734
3228	0	0	Ki67+	 27757 1300
3229	0	0	Ki67+	 27758 1639
3230	0	0	Ki67+	 27766 1405
3231	0	0	Ki67+	 27767 1630
3232	0	0	Ki67+	 27770 1366
3233	0	0	Ki67+	 27777 1564
3234	0	0	Ki67+	 27785 1541
3235	0	0	Ki67+	 27965 1892
3236	0	0	Ki67+	 28010 2003
3237	0	0	Ki67+	 28019 1989
3238	0	0	Ki67+	 28028 2038
3239	0	0	Ki67+	 28029 1962
3240	0	0	Ki67+	 28029 2023
3241	0	0	Ki67+	 28091 1532
3242	0	0	Ki67+	 28096 1697
3243	0	0	Ki67+	 28104 1654
3244	0	0	Ki67+	 28104 1668
3245	0	0	Ki67+	 28111 1511
3246	0	0	Ki67+	 28112 1566
3247	0	0	Ki67+	 28115 1498
3248	0	0	Ki67+	 28119 1474
3249	0	0	Ki67+	 28121 1537
3250	0	0	Ki67+	 28134 1518
3251	0	0	Ki67+	 28142 1711
3252	0	0	Ki67+	 28145 1501
3253	0	0	Ki67+	 28146 1652
3254	0	0	Ki67+	 28155 1363
3255	0	0	Ki67+	 28156 1411
3256	0	0	Ki67+	 27455 2714
3257	0	0	Ki67+	 27468 2628
3258	0	0	Ki67+	 27469 2672
3259	0	0	Ki67+	 27477 2174
3260	0	0	Ki67+	 27479 2712
3261	0	0	Ki67+	 27487 2488
3262	0	0	Ki67+	 27492 2197
3263	0	0	Ki67+	 27492 2891
3264	0	0	Ki67+	 27498 2424
3265	0	0	Ki67+	 27505 2253
3266	0	0	Ki67+	 27510 2378
3267	0	0	Ki67+	 27514 2433
3268	0	0	Ki67+	 27517 2349
3269	0	0	Ki67+	 27520 2242
3270	0	0	Ki67+	 27547 2882
3271	0	0	Ki67+	 27552 2844
3272	0	0	Ki67+	 27622 2430
3273	0	0	Ki67+	 27780 2681
3274	0	0	Ki67+	 27783 2633
3275	0	0	Ki67+	 27798 2741
3276	0	0	Ki67+	 27804 2669
3277	0	0	Ki67+	 27817 2388
3278	0	0	Ki67+	 27827 2307
3279	0	0	Ki67+	 27828 2625
3280	0	0	Ki67+	 27839 2541
3281	0	0	Ki67+	 27845 2741
3282	0	0	Ki67+	 27849 2548
3283	0	0	Ki67+	 27849 2711
3284	0	0	Ki67+	 27864 2398
3285	0	0	Ki67+	 27864 2448
3286	0	0	Ki67+	 27866 2409
3287	0	0	Ki67+	 27869 2155
3288	0	0	Ki67+	 27876 2556
3289	0	0	Ki67+	 27883 2603
3290	0	0	Ki67+	 27885 2318
3291	0	0	Ki67+	 27889 2106
3292	0	0	Ki67+	 27890 2517
3293	0	0	Ki67+	 27896 2304
3294	0	0	Ki67+	 27907 2329
3295	0	0	Ki67+	 27908 2655
3296	0	0	Ki67+	 27956 2173
3297	0	0	Ki67+	 27969 2348
3298	0	0	Ki67+	 27975 2288
3299	0	0	Ki67+	 28010 2186
3300	0	0	Ki67+	 28036 2136
3301	0	0	Ki67+	 28048 2298
3302	0	0	Ki67+	 28053 2336
3303	0	0	Ki67+	 28054 2267
3304	0	0	Ki67+	 28077 2274
3305	0	0	Ki67+	 28093 2271
3306	0	0	Ki67+	 28100 2391
3307	0	0	Ki67+	 28127 2725
3308	0	0	Ki67+	 27373 2925
3309	0	0	Ki67+	 27383 3615
3310	0	0	Ki67+	 27391 3394
3311	0	0	Ki67+	 27399 3616
3312	0	0	Ki67+	 27401 3378
3313	0	0	Ki67+	 27403 3598
3314	0	0	Ki67+	 27412 2945
3315	0	0	Ki67+	 27419 3421
3316	0	0	Ki67+	 27437 3491
3317	0	0	Ki67+	 27446 3626
3318	0	0	Ki67+	 27465 2927
3319	0	0	Ki67+	 27486 3512
3320	0	0	Ki67+	 27487 3491
3321	0	0	Ki67+	 27488 3553
3322	0	0	Ki67+	 27511 3615
3323	0	0	Ki67+	 27517 3160
3324	0	0	Ki67+	 27519 3653
3325	0	0	Ki67+	 27525 2991
3326	0	0	Ki67+	 27527 2904
3327	0	0	Ki67+	 27533 3139
3328	0	0	Ki67+	 27534 3056
3329	0	0	Ki67+	 27538 3605
3330	0	0	Ki67+	 27555 2966
3331	0	0	Ki67+	 27562 3148
3332	0	0	Ki67+	 27607 3055
3333	0	0	Ki67+	 27655 3337
3334	0	0	Ki67+	 27656 2996
3335	0	0	Ki67+	 27666 3068
3336	0	0	Ki67+	 27666 3634
3337	0	0	Ki67+	 27672 3362
3338	0	0	Ki67+	 27676 3062
3339	0	0	Ki67+	 27684 3481
3340	0	0	Ki67+	 27686 2994
3341	0	0	Ki67+	 27694 2949
3342	0	0	Ki67+	 27696 3499
3343	0	0	Ki67+	 27696 3667
3344	0	0	Ki67+	 27697 3425
3345	0	0	Ki67+	 27708 3089
3346	0	0	Ki67+	 27709 3565
3347	0	0	Ki67+	 27715 2958
3348	0	0	Ki67+	 27760 3409
3349	0	0	Ki67+	 27761 3641
3350	0	0	Ki67+	 27764 3268
3351	0	0	Ki67+	 27781 3246
3352	0	0	Ki67+	 27784 3391
3353	0	0	Ki67+	 27790 3254
3354	0	0	Ki67+	 27793 3324
3355	0	0	Ki67+	 27793 3416
3356	0	0	Ki67+	 27800 3673
3357	0	0	Ki67+	 27802 3586
3358	0	0	Ki67+	 27803 3117
3359	0	0	Ki67+	 27836 3443
3360	0	0	Ki67+	 27875 3389
3361	0	0	Ki67+	 28004 3499
3362	0	0	Ki67+	 28014 3543
3363	0	0	Ki67+	 28019 3292
3364	0	0	Ki67+	 28140 3457
3365	0	0	Ki67+	 28142 3482
3366	0	0	Ki67+	 28156 3509
3367	0	0	Ki67+	 27364 3796
3368	0	0	Ki67+	 27367 4237
3369	0	0	Ki67+	 27384 3916
3370	0	0	Ki67+	 27389 3997
3371	0	0	Ki67+	 27391 3759
3372	0	0	Ki67+	 27396 3805
3373	0	0	Ki67+	 27401 3851
3374	0	0	Ki67+	 27411 4130
3375	0	0	Ki67+	 27421 4272
3376	0	0	Ki67+	 27430 4381
3377	0	0	Ki67+	 27436 4239
3378	0	0	Ki67+	 27439 4007
3379	0	0	Ki67+	 27448 3817
3380	0	0	Ki67+	 27468 4320
3381	0	0	Ki67+	 27472 4172
3382	0	0	Ki67+	 27475 4215
3383	0	0	Ki67+	 27489 3896
3384	0	0	Ki67+	 27508 3727
3385	0	0	Ki67+	 27527 3725
3386	0	0	Ki67+	 27531 3798
3387	0	0	Ki67+	 27533 3736
3388	0	0	Ki67+	 27535 4481
3389	0	0	Ki67+	 27541 3888
3390	0	0	Ki67+	 27544 3898
3391	0	0	Ki67+	 27593 4345
3392	0	0	Ki67+	 27602 4463
3393	0	0	Ki67+	 27636 4125
3394	0	0	Ki67+	 27644 4463
3395	0	0	Ki67+	 27655 4139
3396	0	0	Ki67+	 27664 4470
3397	0	0	Ki67+	 27670 3761
3398	0	0	Ki67+	 27678 3771
3399	0	0	Ki67+	 27697 4226
3400	0	0	Ki67+	 27700 4442
3401	0	0	Ki67+	 27701 4491
3402	0	0	Ki67+	 27702 4087
3403	0	0	Ki67+	 27708 4348
3404	0	0	Ki67+	 27713 3783
3405	0	0	Ki67+	 27725 3704
3406	0	0	Ki67+	 27728 3765
3407	0	0	Ki67+	 27782 3824
3408	0	0	Ki67+	 27784 3751
3409	0	0	Ki67+	 27793 3921
3410	0	0	Ki67+	 27800 3789
3411	0	0	Ki67+	 27801 3997
3412	0	0	Ki67+	 27814 3812
3413	0	0	Ki67+	 27823 3764
3414	0	0	Ki67+	 27825 3955
3415	0	0	Ki67+	 27845 4092
3416	0	0	Ki67+	 27856 4171
3417	0	0	Ki67+	 27858 4419
3418	0	0	Ki67+	 27867 4407
3419	0	0	Ki67+	 27868 4146
3420	0	0	Ki67+	 27878 4426
3421	0	0	Ki67+	 27884 4105
3422	0	0	Ki67+	 27887 4407
3423	0	0	Ki67+	 27888 4431
3424	0	0	Ki67+	 27890 4180
3425	0	0	Ki67+	 27895 4461
3426	0	0	Ki67+	 27901 4075
3427	0	0	Ki67+	 27907 4334
3428	0	0	Ki67+	 27909 4140
3429	0	0	Ki67+	 27912 4108
3430	0	0	Ki67+	 27914 3705
3431	0	0	Ki67+	 27915 4463
3432	0	0	Ki67+	 27925 4308
3433	0	0	Ki67+	 27948 4377
3434	0	0	Ki67+	 27950 4067
3435	0	0	Ki67+	 27965 4365
3436	0	0	Ki67+	 27411 4725
3437	0	0	Ki67+	 27443 5245
3438	0	0	Ki67+	 27455 5165
3439	0	0	Ki67+	 27463 4522
3440	0	0	Ki67+	 27464 5153
3441	0	0	Ki67+	 27490 5168
3442	0	0	Ki67+	 27545 4515
3443	0	0	Ki67+	 27555 4558
3444	0	0	Ki67+	 27583 4760
3445	0	0	Ki67+	 27601 4544
3446	0	0	Ki67+	 27612 4548
3447	0	0	Ki67+	 27613 4610
3448	0	0	Ki67+	 27616 5292
3449	0	0	Ki67+	 27627 5209
3450	0	0	Ki67+	 27648 4554
3451	0	0	Ki67+	 27648 5126
3452	0	0	Ki67+	 27649 4985
3453	0	0	Ki67+	 27654 5202
3454	0	0	Ki67+	 27664 5279
3455	0	0	Ki67+	 27665 5201
3456	0	0	Ki67+	 27666 5135
3457	0	0	Ki67+	 27670 5111
3458	0	0	Ki67+	 27673 5179
3459	0	0	Ki67+	 27679 5234
3460	0	0	Ki67+	 27681 5119
3461	0	0	Ki67+	 27685 4536
3462	0	0	Ki67+	 27687 4554
3463	0	0	Ki67+	 27901 4645
3464	0	0	Ki67+	 27901 4765
3465	0	0	Ki67+	 27904 4728
3466	0	0	Ki67+	 27957 5007
3467	0	0	Ki67+	 27981 4872
3468	0	0	Ki67+	 27986 5150
3469	0	0	Ki67+	 28006 4618
3470	0	0	Ki67+	 28016 5269
3471	0	0	Ki67+	 28035 5229
3472	0	0	Ki67+	 28045 4983
3473	0	0	Ki67+	 28048 5149
3474	0	0	Ki67+	 28049 5124
3475	0	0	Ki67+	 28054 5277
3476	0	0	Ki67+	 28061 5267
3477	0	0	Ki67+	 28098 5208
3478	0	0	Ki67+	 28116 4726
3479	0	0	Ki67+	 28119 4829
3480	0	0	Ki67+	 27362 6000
3481	0	0	Ki67+	 27372 5898
3482	0	0	Ki67+	 27382 5841
3483	0	0	Ki67+	 27425 5492
3484	0	0	Ki67+	 27449 5965
3485	0	0	Ki67+	 27451 5349
3486	0	0	Ki67+	 27466 5788
3487	0	0	Ki67+	 27487 5916
3488	0	0	Ki67+	 27489 5356
3489	0	0	Ki67+	 27490 5400
3490	0	0	Ki67+	 27504 5449
3491	0	0	Ki67+	 27505 5307
3492	0	0	Ki67+	 27507 5652
3493	0	0	Ki67+	 27510 5318
3494	0	0	Ki67+	 27551 5451
3495	0	0	Ki67+	 27555 5476
3496	0	0	Ki67+	 27556 5463
3497	0	0	Ki67+	 27570 5440
3498	0	0	Ki67+	 27574 5397
3499	0	0	Ki67+	 27582 5333
3500	0	0	Ki67+	 27589 5411
3501	0	0	Ki67+	 27590 5348
3502	0	0	Ki67+	 27593 5490
3503	0	0	Ki67+	 27597 5339
3504	0	0	Ki67+	 27650 5312
3505	0	0	Ki67+	 27923 5360
3506	0	0	Ki67+	 27934 5458
3507	0	0	Ki67+	 27945 5567
3508	0	0	Ki67+	 27948 5459
3509	0	0	Ki67+	 27964 5818
3510	0	0	Ki67+	 28000 5301
3511	0	0	Ki67+	 28017 5931
3512	0	0	Ki67+	 28029 5707
3513	0	0	Ki67+	 28029 5790
3514	0	0	Ki67+	 28033 5396
3515	0	0	Ki67+	 28036 5343
3516	0	0	Ki67+	 28041 5739
3517	0	0	Ki67+	 28055 5516
3518	0	0	Ki67+	 28056 5899
3519	0	0	Ki67+	 28061 5599
3520	0	0	Ki67+	 28063 5453
3521	0	0	Ki67+	 28073 5634
3522	0	0	Ki67+	 28074 5744
3523	0	0	Ki67+	 28076 5825
3524	0	0	Ki67+	 28077 5733
3525	0	0	Ki67+	 28085 5423
3526	0	0	Ki67+	 28090 5700
3527	0	0	Ki67+	 28124 5558
3528	0	0	Ki67+	 28128 5761
3529	0	0	Ki67+	 28130 5727
3530	0	0	Ki67+	 28134 5867
3531	0	0	Ki67+	 28141 5831
3532	0	0	Ki67+	 28142 5874
3533	0	0	Ki67+	 28145 5646
3534	0	0	Ki67+	 28147 5382
3535	0	0	Ki67+	 28150 5818
3536	0	0	Ki67+	 28158 5737
3537	0	0	Ki67+	 27384 6327
3538	0	0	Ki67+	 27418 6608
3539	0	0	Ki67+	 27421 6140
3540	0	0	Ki67+	 27477 6124
3541	0	0	Ki67+	 27487 6112
3542	0	0	Ki67+	 27488 6126
3543	0	0	Ki67+	 27551 6607
3544	0	0	Ki67+	 27657 6396
3545	0	0	Ki67+	 27660 6530
3546	0	0	Ki67+	 27693 6698
3547	0	0	Ki67+	 27801 6770
3548	0	0	Ki67+	 27825 6777
3549	0	0	Ki67+	 27997 6108
3550	0	0	Ki67+	 28062 6281
3551	0	0	Ki67+	 28079 6259
3552	0	0	Ki67+	 28110 6258
3553	0	0	Ki67+	 28130 6270
3554	0	0	Ki67+	 28143 6494
3555	0	0	Ki67+	 28156 6336
3556	0	0	Ki67+	 27570 7454
3557	0	0	Ki67+	 27584 7560
3558	0	0	Ki67+	 27589 7655
3559	0	0	Ki67+	 27611 7574
3560	0	0	Ki67+	 27620 7606
3561	0	0	Ki67+	 27622 7382
3562	0	0	Ki67+	 27634 7444
3563	0	0	Ki67+	 27635 7423
3564	0	0	Ki67+	 27641 7318
3565	0	0	Ki67+	 27651 7628
3566	0	0	Ki67+	 27653 7329
3567	0	0	Ki67+	 27672 7473
3568	0	0	Ki67+	 27678 7628
3569	0	0	Ki67+	 27682 7313
3570	0	0	Ki67+	 27684 7662
3571	0	0	Ki67+	 27690 7292
3572	0	0	Ki67+	 27733 7615
3573	0	0	Ki67+	 27747 7608
3574	0	0	Ki67+	 27769 7153
3575	0	0	Ki67+	 27795 7138
3576	0	0	Ki67+	 27796 7404
3577	0	0	Ki67+	 27799 7490
3578	0	0	Ki67+	 27809 7396
3579	0	0	Ki67+	 27814 7163
3580	0	0	Ki67+	 27816 7133
3581	0	0	Ki67+	 27821 7151
3582	0	0	Ki67+	 27823 7306
3583	0	0	Ki67+	 27830 7176
3584	0	0	Ki67+	 27836 7072
3585	0	0	Ki67+	 27839 7161
3586	0	0	Ki67+	 27847 7145
3587	0	0	Ki67+	 27855 7640
3588	0	0	Ki67+	 27873 7090
3589	0	0	Ki67+	 27873 7502
3590	0	0	Ki67+	 27879 7171
3591	0	0	Ki67+	 27892 7478
3592	0	0	Ki67+	 27896 7488
3593	0	0	Ki67+	 27928 7691
3594	0	0	Ki67+	 27953 7171
3595	0	0	Ki67+	 28068 7498
3596	0	0	Ki67+	 28068 7527
3597	0	0	Ki67+	 28104 7510
3598	0	0	Ki67+	 28109 7621
3599	0	0	Ki67+	 27443 8474
3600	0	0	Ki67+	 27719 7738
3601	0	0	Ki67+	 27786 7967
3602	0	0	Ki67+	 27797 7710
3603	0	0	Ki67+	 27799 7899
3604	0	0	Ki67+	 27801 7751
3605	0	0	Ki67+	 27825 8020
3606	0	0	Ki67+	 27832 7920
3607	0	0	Ki67+	 27833 8068
3608	0	0	Ki67+	 27847 8063
3609	0	0	Ki67+	 27852 7846
3610	0	0	Ki67+	 27866 7954
3611	0	0	Ki67+	 27868 7907
3612	0	0	Ki67+	 27881 7753
3613	0	0	Ki67+	 27885 7803
3614	0	0	Ki67+	 27892 8187
3615	0	0	Ki67+	 27895 7800
3616	0	0	Ki67+	 27904 7736
3617	0	0	Ki67+	 27915 8277
3618	0	0	Ki67+	 27918 7913
3619	0	0	Ki67+	 27920 7825
3620	0	0	Ki67+	 27922 8072
3621	0	0	Ki67+	 27922 8174
3622	0	0	Ki67+	 27926 8274
3623	0	0	Ki67+	 27949 8026
3624	0	0	Ki67+	 27953 7965
3625	0	0	Ki67+	 27958 7873
3626	0	0	Ki67+	 27961 8031
3627	0	0	Ki67+	 27970 8013
3628	0	0	Ki67+	 27991 8007
3629	0	0	Ki67+	 28007 7743
3630	0	0	Ki67+	 28009 8163
3631	0	0	Ki67+	 28043 8268
3632	0	0	Ki67+	 28045 7716
3633	0	0	Ki67+	 28045 7772
3634	0	0	Ki67+	 28060 7895
3635	0	0	Ki67+	 28075 7777
3636	0	0	Ki67+	 28081 8218
3637	0	0	Ki67+	 28092 7785
3638	0	0	Ki67+	 28100 8091
3639	0	0	Ki67+	 28101 8415
3640	0	0	Ki67+	 28125 8098
3641	0	0	Ki67+	 28130 7967
3642	0	0	Ki67+	 28130 8131
3643	0	0	Ki67+	 28132 8328
3644	0	0	Ki67+	 28138 8151
3645	0	0	Ki67+	 28146 8468
3646	0	0	Ki67+	 28148 7729
3647	0	0	Ki67+	 28154 8228
3648	0	0	Ki67+	 28157 8334
3649	0	0	Ki67+	 28159 7814
3650	0	0	Ki67+	 27368 9149
3651	0	0	Ki67+	 27390 8682
3652	0	0	Ki67+	 27457 8842
3653	0	0	Ki67+	 27591 8977
3654	0	0	Ki67+	 27617 8898
3655	0	0	Ki67+	 27628 8930
3656	0	0	Ki67+	 27634 9175
3657	0	0	Ki67+	 27635 8963
3658	0	0	Ki67+	 27658 9219
3659	0	0	Ki67+	 27766 9092
3660	0	0	Ki67+	 27819 8935
3661	0	0	Ki67+	 27848 8973
3662	0	0	Ki67+	 27918 9194
3663	0	0	Ki67+	 27927 9068
3664	0	0	Ki67+	 27938 9070
3665	0	0	Ki67+	 27942 8841
3666	0	0	Ki67+	 27943 9148
3667	0	0	Ki67+	 28063 8780
3668	0	0	Ki67+	 27386 9774
3669	0	0	Ki67+	 27410 9464
3670	0	0	Ki67+	 27411 9916
3671	0	0	Ki67+	 27443 9667
3672	0	0	Ki67+	 27448 9829
3673	0	0	Ki67+	 27453 9455
3674	0	0	Ki67+	 27461 9943
3675	0	0	Ki67+	 27464 9828
3676	0	0	Ki67+	 27477 9325
3677	0	0	Ki67+	 27480 9373
3678	0	0	Ki67+	 27597 9734
3679	0	0	Ki67+	 27599 10012
3680	0	0	Ki67+	 27600 9570
3681	0	0	Ki67+	 27605 9491
3682	0	0	Ki67+	 27631 9493
3683	0	0	Ki67+	 27635 10032
3684	0	0	Ki67+	 27656 9682
3685	0	0	Ki67+	 27674 9803
3686	0	0	Ki67+	 27675 9573
3687	0	0	Ki67+	 27683 9662
3688	0	0	Ki67+	 27694 9828
3689	0	0	Ki67+	 27695 9842
3690	0	0	Ki67+	 27755 9881
3691	0	0	Ki67+	 27766 9436
3692	0	0	Ki67+	 27781 9566
3693	0	0	Ki67+	 27819 9450
3694	0	0	Ki67+	 27823 9802
3695	0	0	Ki67+	 27837 9612
3696	0	0	Ki67+	 27844 9305
3697	0	0	Ki67+	 27854 9610
3698	0	0	Ki67+	 27855 9752
3699	0	0	Ki67+	 27858 9305
3700	0	0	Ki67+	 27878 9633
3701	0	0	Ki67+	 27886 9839
3702	0	0	Ki67+	 27894 9411
3703	0	0	Ki67+	 27900 9483
3704	0	0	Ki67+	 27903 9689
3705	0	0	Ki67+	 27945 9439
3706	0	0	Ki67+	 27947 9364
3707	0	0	Ki67+	 27952 9519
3708	0	0	Ki67+	 27975 9312
3709	0	0	Ki67+	 27989 9365
3710	0	0	Ki67+	 27991 9327
3711	0	0	Ki67+	 27998 9356
3712	0	0	Ki67+	 28023 9523
3713	0	0	Ki67+	 28023 9575
3714	0	0	Ki67+	 28044 9389
3715	0	0	Ki67+	 28050 9501
3716	0	0	Ki67+	 28058 9530
3717	0	0	Ki67+	 28063 9423
3718	0	0	Ki67+	 28067 9509
3719	0	0	Ki67+	 28072 9379
3720	0	0	Ki67+	 28072 9531
3721	0	0	Ki67+	 28100 9451
3722	0	0	Ki67+	 28114 9536
3723	0	0	Ki67+	 27367 10713
3724	0	0	Ki67+	 27377 10774
3725	0	0	Ki67+	 27413 10597
3726	0	0	Ki67+	 27444 10501
3727	0	0	Ki67+	 27459 10508
3728	0	0	Ki67+	 27484 10768
3729	0	0	Ki67+	 27505 10506
3730	0	0	Ki67+	 27527 10538
3731	0	0	Ki67+	 27574 10150
3732	0	0	Ki67+	 27575 10127
3733	0	0	Ki67+	 27587 10315
3734	0	0	Ki67+	 27605 10370
3735	0	0	Ki67+	 27606 10163
3736	0	0	Ki67+	 27606 10690
3737	0	0	Ki67+	 27642 10236
3738	0	0	Ki67+	 27645 10170
3739	0	0	Ki67+	 27647 10514
3740	0	0	Ki67+	 27653 10405
3741	0	0	Ki67+	 27670 10765
3742	0	0	Ki67+	 27690 10541
3743	0	0	Ki67+	 27691 10375
3744	0	0	Ki67+	 27692 10260
3745	0	0	Ki67+	 27696 10493
3746	0	0	Ki67+	 27700 10337
3747	0	0	Ki67+	 27710 10460
3748	0	0	Ki67+	 27715 10110
3749	0	0	Ki67+	 27720 10285
3750	0	0	Ki67+	 27721 10439
3751	0	0	Ki67+	 27723 10533
3752	0	0	Ki67+	 27752 10348
3753	0	0	Ki67+	 27780 10384
3754	0	0	Ki67+	 27793 10718
3755	0	0	Ki67+	 27796 10699
3756	0	0	Ki67+	 27808 10738
3757	0	0	Ki67+	 27817 10727
3758	0	0	Ki67+	 27880 10683
3759	0	0	Ki67+	 27886 10470
3760	0	0	Ki67+	 27927 10570
3761	0	0	Ki67+	 27934 10586
3762	0	0	Ki67+	 27936 10464
3763	0	0	Ki67+	 27937 10523
3764	0	0	Ki67+	 27972 10475
3765	0	0	Ki67+	 28049 10515
3766	0	0	Ki67+	 28150 10399
3767	0	0	Ki67+	 28156 10663
3768	0	0	Ki67+	 27725 11046
3769	0	0	Ki67+	 27748 11058
3770	0	0	Ki67+	 27847 10958
3771	0	0	Ki67+	 27878 10956
3772	0	0	Ki67+	 28064 11161
3773	0	0	Ki67+	 28065 11067
3774	0	0	Ki67+	 28096 11621
3775	0	0	Ki67+	 28123 11523
3776	0	0	Ki67+	 28134 11537
3777	0	0	Ki67+	 27362 12116
3778	0	0	Ki67+	 27363 11801
3779	0	0	Ki67+	 27518 11802
3780	0	0	Ki67+	 27530 11783
3781	0	0	Ki67+	 27538 11792
3782	0	0	Ki67+	 27408 13059
3783	0	0	Ki67+	 27433 13073
3784	0	0	Ki67+	 27435 12567
3785	0	0	Ki67+	 27436 13120
3786	0	0	Ki67+	 27437 12528
3787	0	0	Ki67+	 27446 12588
3788	0	0	Ki67+	 27560 13223
3789	0	0	Ki67+	 27579 13226
3790	0	0	Ki67+	 27583 13127
3791	0	0	Ki67+	 27590 13246
3792	0	0	Ki67+	 27624 13099
3793	0	0	Ki67+	 27705 13107
3794	0	0	Ki67+	 27745 13188
3795	0	0	Ki67+	 27746 13149
3796	0	0	Ki67+	 27756 13219
3797	0	0	Ki67+	 27766 12753
3798	0	0	Ki67+	 27836 13181
3799	0	0	Ki67+	 27862 13203
3800	0	0	Ki67+	 27941 13212
3801	0	0	Ki67+	 27951 13183
3802	0	0	Ki67+	 27956 13270
3803	0	0	Ki67+	 27963 13177
3804	0	0	Ki67+	 27964 13189
3805	0	0	Ki67+	 27989 13238
3806	0	0	Ki67+	 27995 13212
3807	0	0	Ki67+	 28023 13178
3808	0	0	Ki67+	 28024 13277
3809	0	0	Ki67+	 28116 13265
3810	0	0	Ki67+	 27362 13725
3811	0	0	Ki67+	 27364 13588
3812	0	0	Ki67+	 27375 13397
3813	0	0	Ki67+	 27381 13614
3814	0	0	Ki67+	 27502 13629
3815	0	0	Ki67+	 27581 13515
3816	0	0	Ki67+	 27601 13536
3817	0	0	Ki67+	 27716 13438
3818	0	0	Ki67+	 27718 13516
3819	0	0	Ki67+	 27737 13564
3820	0	0	Ki67+	 27756 13598
3821	0	0	Ki67+	 27775 13616
3822	0	0	Ki67+	 27782 13473
3823	0	0	Ki67+	 27805 13507
3824	0	0	Ki67+	 27837 13464
3825	0	0	Ki67+	 27861 13553
3826	0	0	Ki67+	 27864 13530
3827	0	0	Ki67+	 27866 13695
3828	0	0	Ki67+	 27868 13468
3829	0	0	Ki67+	 27878 13472
3830	0	0	Ki67+	 27882 13694
3831	0	0	Ki67+	 27894 13948
3832	0	0	Ki67+	 27906 13305
3833	0	0	Ki67+	 27954 13331
3834	0	0	Ki67+	 27976 13299
3835	0	0	Ki67+	 28059 13328
3836	0	0	Ki67+	 28089 13307
3837	0	0	Ki67+	 28092 13356
3838	0	0	Ki67+	 28119 13328
3839	0	0	Ki67+	 28122 13366
3840	0	0	Ki67+	 28132 14009
3841	0	0	Ki67+	 28133 13384
3842	0	0	Ki67+	 28156 13367
3843	0	0	Ki67+	 27372 14395
3844	0	0	Ki67+	 27479 14427
3845	0	0	Ki67+	 27692 14347
3846	0	0	Ki67+	 27728 14350
3847	0	0	Ki67+	 27765 14400
3848	0	0	Ki67+	 27805 14644
3849	0	0	Ki67+	 27909 14571
3850	0	0	Ki67+	 27927 14584
3851	0	0	Ki67+	 27989 14135
3852	0	0	Ki67+	 27990 14524
3853	0	0	Ki67+	 27998 14172
3854	0	0	Ki67+	 28008 14571
3855	0	0	Ki67+	 28047 14573
3856	0	0	Ki67+	 28084 14556
3857	0	0	Ki67+	 28110 14122
3858	0	0	Ki67+	 28117 14144
3859	0	0	Ki67+	 28121 14563
3860	0	0	Ki67+	 28141 14749
3861	0	0	Ki67+	 28146 14732
3862	0	0	Ki67+	 28158 14745
3863	0	0	Ki67+	 27611 15637
3864	0	0	Ki67+	 27655 15614
3865	0	0	Ki67+	 27670 15011
3866	0	0	Ki67+	 27882 15527
3867	0	0	Ki67+	 27927 15585
3868	0	0	Ki67+	 27953 15572
3869	0	0	Ki67+	 27963 15503
3870	0	0	Ki67+	 27996 15407
3871	0	0	Ki67+	 28008 15371
3872	0	0	Ki67+	 28010 15357
3873	0	0	Ki67+	 28112 15396
3874	0	0	Ki67+	 28129 15428
3875	0	0	Ki67+	 28130 15170
3876	0	0	Ki67+	 28132 15480
3877	0	0	Ki67+	 28140 15438
3878	0	0	Ki67+	 28156 15249
3879	0	0	Ki67+	 27380 15845
3880	0	0	Ki67+	 27395 16222
3881	0	0	Ki67+	 27399 15827
3882	0	0	Ki67+	 27444 16212
3883	0	0	Ki67+	 27573 16458
3884	0	0	Ki67+	 27583 15780
3885	0	0	Ki67+	 27611 15738
3886	0	0	Ki67+	 27627 15985
3887	0	0	Ki67+	 27829 16169
3888	0	0	Ki67+	 27832 15997
3889	0	0	Ki67+	 27835 16160
3890	0	0	Ki67+	 27849 16182
3891	0	0	Ki67+	 27849 16194
3892	0	0	Ki67+	 27850 15960
3893	0	0	Ki67+	 27852 16166
3894	0	0	Ki67+	 27876 16218
3895	0	0	Ki67+	 27879 15960
3896	0	0	Ki67+	 27895 16300
3897	0	0	Ki67+	 27899 15987
3898	0	0	Ki67+	 27916 16218
3899	0	0	Ki67+	 27949 15997
3900	0	0	Ki67+	 27949 16123
3901	0	0	Ki67+	 27950 16395
3902	0	0	Ki67+	 27951 16194
3903	0	0	Ki67+	 27953 16008
3904	0	0	Ki67+	 27954 16414
3905	0	0	Ki67+	 27958 16152
3906	0	0	Ki67+	 27998 16485
3907	0	0	Ki67+	 28012 16021
3908	0	0	Ki67+	 28014 16390
3909	0	0	Ki67+	 28030 16377
3910	0	0	Ki67+	 28031 16326
3911	0	0	Ki67+	 28039 16364
3912	0	0	Ki67+	 28048 16062
3913	0	0	Ki67+	 28053 16346
3914	0	0	Ki67+	 28055 16317
3915	0	0	Ki67+	 28115 16425
3916	0	0	Ki67+	 28123 16460
3917	0	0	Ki67+	 28135 16432
3918	0	0	Ki67+	 28141 16467
3919	0	0	Ki67+	 27386 16908
3920	0	0	Ki67+	 27455 16577
3921	0	0	Ki67+	 27463 17066
3922	0	0	Ki67+	 27464 16930
3923	0	0	Ki67+	 27467 16625
3924	0	0	Ki67+	 27468 16915
3925	0	0	Ki67+	 27495 16658
3926	0	0	Ki67+	 27512 16652
3927	0	0	Ki67+	 27531 16712
3928	0	0	Ki67+	 27536 16724
3929	0	0	Ki67+	 27607 16713
3930	0	0	Ki67+	 27645 16753
3931	0	0	Ki67+	 27655 16732
3932	0	0	Ki67+	 27664 16745
3933	0	0	Ki67+	 27777 16519
3934	0	0	Ki67+	 27789 16888
3935	0	0	Ki67+	 27820 16612
3936	0	0	Ki67+	 27823 16697
3937	0	0	Ki67+	 27855 16693
3938	0	0	Ki67+	 27867 16749
3939	0	0	Ki67+	 27882 16784
3940	0	0	Ki67+	 27982 16959
3941	0	0	Ki67+	 27984 16506
3942	0	0	Ki67+	 27989 16518
3943	0	0	Ki67+	 27993 16863
3944	0	0	Ki67+	 28004 16783
3945	0	0	Ki67+	 28024 16775
3946	0	0	Ki67+	 28032 16573
3947	0	0	Ki67+	 28040 16598
3948	0	0	Ki67+	 28040 16777
3949	0	0	Ki67+	 28075 16629
3950	0	0	Ki67+	 28104 16519
3951	0	0	Ki67+	 28131 17042
3952	0	0	Ki67+	 28153 16961
3953	0	0	Ki67+	 27711 17724
3954	0	0	Ki67+	 27896 17658
3955	0	0	Ki67+	 27974 17590
3956	0	0	Ki67+	 28164 1020
3957	0	0	Ki67+	 28166 1294
3958	0	0	Ki67+	 28201 689
3959	0	0	Ki67+	 28238 1064
3960	0	0	Ki67+	 28246 1121
3961	0	0	Ki67+	 28252 668
3962	0	0	Ki67+	 28259 1041
3963	0	0	Ki67+	 28260 823
3964	0	0	Ki67+	 28277 692
3965	0	0	Ki67+	 28301 842
3966	0	0	Ki67+	 28304 803
3967	0	0	Ki67+	 28305 1026
3968	0	0	Ki67+	 28312 670
3969	0	0	Ki67+	 28332 1036
3970	0	0	Ki67+	 28334 657
3971	0	0	Ki67+	 28345 648
3972	0	0	Ki67+	 28347 1002
3973	0	0	Ki67+	 28350 961
3974	0	0	Ki67+	 28366 962
3975	0	0	Ki67+	 28398 1005
3976	0	0	Ki67+	 28407 987
3977	0	0	Ki67+	 28421 1050
3978	0	0	Ki67+	 28432 957
3979	0	0	Ki67+	 28436 1040
3980	0	0	Ki67+	 28464 809
3981	0	0	Ki67+	 28470 866
3982	0	0	Ki67+	 28525 815
3983	0	0	Ki67+	 28528 977
3984	0	0	Ki67+	 28542 799
3985	0	0	Ki67+	 28583 1035
3986	0	0	Ki67+	 28589 838
3987	0	0	Ki67+	 28595 1080
3988	0	0	Ki67+	 28597 1037
3989	0	0	Ki67+	 28603 861
3990	0	0	Ki67+	 28609 906
3991	0	0	Ki67+	 28616 962
3992	0	0	Ki67+	 28638 881
3993	0	0	Ki67+	 28639 923
3994	0	0	Ki67+	 28640 1145
3995	0	0	Ki67+	 28641 1198
3996	0	0	Ki67+	 28652 930
3997	0	0	Ki67+	 28672 1019
3998	0	0	Ki67+	 28698 907
3999	0	0	Ki67+	 28702 1007
4000	0	0	Ki67+	 28711 1288
4001	0	0	Ki67+	 28722 920
4002	0	0	Ki67+	 28731 804
4003	0	0	Ki67+	 28742 879
4004	0	0	Ki67+	 28746 835
4005	0	0	Ki67+	 28747 939
4006	0	0	Ki67+	 28791 898
4007	0	0	Ki67+	 28797 986
4008	0	0	Ki67+	 28812 1032
4009	0	0	Ki67+	 28819 795
4010	0	0	Ki67+	 28832 1020
4011	0	0	Ki67+	 28868 1023
4012	0	0	Ki67+	 28872 1002
4013	0	0	Ki67+	 28895 1016
4014	0	0	Ki67+	 28913 989
4015	0	0	Ki67+	 28929 1029
4016	0	0	Ki67+	 28929 1139
4017	0	0	Ki67+	 28950 1034
4018	0	0	Ki67+	 28161 1654
4019	0	0	Ki67+	 28175 1454
4020	0	0	Ki67+	 28175 1594
4021	0	0	Ki67+	 28176 1407
4022	0	0	Ki67+	 28180 1620
4023	0	0	Ki67+	 28183 1482
4024	0	0	Ki67+	 28184 1523
4025	0	0	Ki67+	 28189 1397
4026	0	0	Ki67+	 28203 1350
4027	0	0	Ki67+	 28370 1886
4028	0	0	Ki67+	 28419 1410
4029	0	0	Ki67+	 28591 1555
4030	0	0	Ki67+	 28598 1373
4031	0	0	Ki67+	 28615 1681
4032	0	0	Ki67+	 28623 1499
4033	0	0	Ki67+	 28626 1705
4034	0	0	Ki67+	 28634 1385
4035	0	0	Ki67+	 28634 1610
4036	0	0	Ki67+	 28643 1517
4037	0	0	Ki67+	 28643 1533
4038	0	0	Ki67+	 28645 1589
4039	0	0	Ki67+	 28648 1434
4040	0	0	Ki67+	 28656 1656
4041	0	0	Ki67+	 28660 1490
4042	0	0	Ki67+	 28665 1637
4043	0	0	Ki67+	 28669 1465
4044	0	0	Ki67+	 28669 1559
4045	0	0	Ki67+	 28671 1699
4046	0	0	Ki67+	 28675 1524
4047	0	0	Ki67+	 28675 1586
4048	0	0	Ki67+	 28685 1813
4049	0	0	Ki67+	 28690 1692
4050	0	0	Ki67+	 28692 1315
4051	0	0	Ki67+	 28701 1586
4052	0	0	Ki67+	 28703 1625
4053	0	0	Ki67+	 28704 1661
4054	0	0	Ki67+	 28705 1777
4055	0	0	Ki67+	 28721 1902
4056	0	0	Ki67+	 28722 1314
4057	0	0	Ki67+	 28725 1731
4058	0	0	Ki67+	 28726 1823
4059	0	0	Ki67+	 28727 1657
4060	0	0	Ki67+	 28728 1549
4061	0	0	Ki67+	 28728 1934
4062	0	0	Ki67+	 28741 1849
4063	0	0	Ki67+	 28744 1658
4064	0	0	Ki67+	 28746 1712
4065	0	0	Ki67+	 28746 1968
4066	0	0	Ki67+	 28753 1804
4067	0	0	Ki67+	 28755 1770
4068	0	0	Ki67+	 28757 1869
4069	0	0	Ki67+	 28757 1900
4070	0	0	Ki67+	 28760 2016
4071	0	0	Ki67+	 28760 2033
4072	0	0	Ki67+	 28763 1931
4073	0	0	Ki67+	 28765 1958
4074	0	0	Ki67+	 28766 1685
4075	0	0	Ki67+	 28766 1981
4076	0	0	Ki67+	 28769 1699
4077	0	0	Ki67+	 28775 1775
4078	0	0	Ki67+	 28776 1847
4079	0	0	Ki67+	 28777 1887
4080	0	0	Ki67+	 28778 1584
4081	0	0	Ki67+	 28787 2008
4082	0	0	Ki67+	 28788 1599
4083	0	0	Ki67+	 28807 2034
4084	0	0	Ki67+	 28827 1566
4085	0	0	Ki67+	 28832 1641
4086	0	0	Ki67+	 28842 1916
4087	0	0	Ki67+	 28849 1751
4088	0	0	Ki67+	 28850 1610
4089	0	0	Ki67+	 28857 1953
4090	0	0	Ki67+	 28871 1826
4091	0	0	Ki67+	 28942 1688
4092	0	0	Ki67+	 28943 1669
4093	0	0	Ki67+	 28949 1596
4094	0	0	Ki67+	 28950 1626
4095	0	0	Ki67+	 28955 1576
4096	0	0	Ki67+	 28955 1725
4097	0	0	Ki67+	 28288 2376
4098	0	0	Ki67+	 28345 2738
4099	0	0	Ki67+	 28455 2719
4100	0	0	Ki67+	 28511 2847
4101	0	0	Ki67+	 28570 2755
4102	0	0	Ki67+	 28578 2768
4103	0	0	Ki67+	 28589 2812
4104	0	0	Ki67+	 28590 2721
4105	0	0	Ki67+	 28609 2794
4106	0	0	Ki67+	 28619 2765
4107	0	0	Ki67+	 28650 2803
4108	0	0	Ki67+	 28662 2838
4109	0	0	Ki67+	 28670 2858
4110	0	0	Ki67+	 28677 2817
4111	0	0	Ki67+	 28695 2874
4112	0	0	Ki67+	 28706 2838
4113	0	0	Ki67+	 28720 2830
4114	0	0	Ki67+	 28723 2866
4115	0	0	Ki67+	 28735 2797
4116	0	0	Ki67+	 28742 2811
4117	0	0	Ki67+	 28772 2770
4118	0	0	Ki67+	 28780 2824
4119	0	0	Ki67+	 28789 2883
4120	0	0	Ki67+	 28796 2849
4121	0	0	Ki67+	 28803 2803
4122	0	0	Ki67+	 28814 2871
4123	0	0	Ki67+	 28833 2848
4124	0	0	Ki67+	 28841 2838
4125	0	0	Ki67+	 28849 2876
4126	0	0	Ki67+	 28870 2827
4127	0	0	Ki67+	 28877 2874
4128	0	0	Ki67+	 28880 2894
4129	0	0	Ki67+	 28910 2814
4130	0	0	Ki67+	 28915 2893
4131	0	0	Ki67+	 28937 2879
4132	0	0	Ki67+	 28215 3500
4133	0	0	Ki67+	 28223 3579
4134	0	0	Ki67+	 28252 3334
4135	0	0	Ki67+	 28259 3346
4136	0	0	Ki67+	 28293 3049
4137	0	0	Ki67+	 28305 3069
4138	0	0	Ki67+	 28337 3184
4139	0	0	Ki67+	 28387 3334
4140	0	0	Ki67+	 28390 3377
4141	0	0	Ki67+	 28393 3522
4142	0	0	Ki67+	 28399 3535
4143	0	0	Ki67+	 28408 3024
4144	0	0	Ki67+	 28420 3577
4145	0	0	Ki67+	 28431 3439
4146	0	0	Ki67+	 28448 3452
4147	0	0	Ki67+	 28474 3538
4148	0	0	Ki67+	 28488 3542
4149	0	0	Ki67+	 28505 2978
4150	0	0	Ki67+	 28514 3181
4151	0	0	Ki67+	 28527 3015
4152	0	0	Ki67+	 28532 2937
4153	0	0	Ki67+	 28540 3180
4154	0	0	Ki67+	 28543 3213
4155	0	0	Ki67+	 28573 3167
4156	0	0	Ki67+	 28579 3071
4157	0	0	Ki67+	 28597 3238
4158	0	0	Ki67+	 28601 2975
4159	0	0	Ki67+	 28614 3312
4160	0	0	Ki67+	 28620 3254
4161	0	0	Ki67+	 28621 3011
4162	0	0	Ki67+	 28625 3286
4163	0	0	Ki67+	 28630 3022
4164	0	0	Ki67+	 28639 3277
4165	0	0	Ki67+	 28641 2917
4166	0	0	Ki67+	 28642 3323
4167	0	0	Ki67+	 28647 2906
4168	0	0	Ki67+	 28651 3297
4169	0	0	Ki67+	 28657 3028
4170	0	0	Ki67+	 28663 3004
4171	0	0	Ki67+	 28675 3117
4172	0	0	Ki67+	 28675 3141
4173	0	0	Ki67+	 28680 3014
4174	0	0	Ki67+	 28683 3259
4175	0	0	Ki67+	 28687 3362
4176	0	0	Ki67+	 28690 3382
4177	0	0	Ki67+	 28695 2957
4178	0	0	Ki67+	 28695 3122
4179	0	0	Ki67+	 28697 3058
4180	0	0	Ki67+	 28703 3011
4181	0	0	Ki67+	 28708 3100
4182	0	0	Ki67+	 28710 3044
4183	0	0	Ki67+	 28717 2945
4184	0	0	Ki67+	 28728 3309
4185	0	0	Ki67+	 28732 3184
4186	0	0	Ki67+	 28733 2919
4187	0	0	Ki67+	 28737 3097
4188	0	0	Ki67+	 28738 2987
4189	0	0	Ki67+	 28751 3114
4190	0	0	Ki67+	 28759 2905
4191	0	0	Ki67+	 28778 3019
4192	0	0	Ki67+	 28787 2949
4193	0	0	Ki67+	 28788 3199
4194	0	0	Ki67+	 28788 3364
4195	0	0	Ki67+	 28791 3026
4196	0	0	Ki67+	 28794 3475
4197	0	0	Ki67+	 28799 3387
4198	0	0	Ki67+	 28815 3376
4199	0	0	Ki67+	 28819 3494
4200	0	0	Ki67+	 28820 2930
4201	0	0	Ki67+	 28826 3407
4202	0	0	Ki67+	 28829 2972
4203	0	0	Ki67+	 28830 3318
4204	0	0	Ki67+	 28832 3502
4205	0	0	Ki67+	 28838 3078
4206	0	0	Ki67+	 28839 3305
4207	0	0	Ki67+	 28858 2928
4208	0	0	Ki67+	 28864 3100
4209	0	0	Ki67+	 28866 3276
4210	0	0	Ki67+	 28867 2973
4211	0	0	Ki67+	 28883 3301
4212	0	0	Ki67+	 28886 2952
4213	0	0	Ki67+	 28887 3317
4214	0	0	Ki67+	 28887 3380
4215	0	0	Ki67+	 28896 3386
4216	0	0	Ki67+	 28904 3001
4217	0	0	Ki67+	 28905 3124
4218	0	0	Ki67+	 28908 3601
4219	0	0	Ki67+	 28911 3413
4220	0	0	Ki67+	 28912 2921
4221	0	0	Ki67+	 28913 3022
4222	0	0	Ki67+	 28913 3335
4223	0	0	Ki67+	 28917 3295
4224	0	0	Ki67+	 28918 3119
4225	0	0	Ki67+	 28922 3325
4226	0	0	Ki67+	 28926 3422
4227	0	0	Ki67+	 28931 2903
4228	0	0	Ki67+	 28933 2954
4229	0	0	Ki67+	 28935 3409
4230	0	0	Ki67+	 28939 3300
4231	0	0	Ki67+	 28955 3339
4232	0	0	Ki67+	 28956 2962
4233	0	0	Ki67+	 28959 3113
4234	0	0	Ki67+	 28165 3933
4235	0	0	Ki67+	 28170 3945
4236	0	0	Ki67+	 28208 3794
4237	0	0	Ki67+	 28233 3791
4238	0	0	Ki67+	 28239 4385
4239	0	0	Ki67+	 28249 3761
4240	0	0	Ki67+	 28249 4253
4241	0	0	Ki67+	 28251 4108
4242	0	0	Ki67+	 28252 4081
4243	0	0	Ki67+	 28256 4302
4244	0	0	Ki67+	 28273 3877
4245	0	0	Ki67+	 28277 4050
4246	0	0	Ki67+	 28279 4122
4247	0	0	Ki67+	 28280 4078
4248	0	0	Ki67+	 28284 3764
4249	0	0	Ki67+	 28285 3982
4250	0	0	Ki67+	 28285 4213
4251	0	0	Ki67+	 28286 4134
4252	0	0	Ki67+	 28291 4094
4253	0	0	Ki67+	 28292 4274
4254	0	0	Ki67+	 28292 4303
4255	0	0	Ki67+	 28294 4370
4256	0	0	Ki67+	 28301 4139
4257	0	0	Ki67+	 28304 4422
4258	0	0	Ki67+	 28306 4224
4259	0	0	Ki67+	 28308 4160
4260	0	0	Ki67+	 28314 3782
4261	0	0	Ki67+	 28319 4341
4262	0	0	Ki67+	 28319 4426
4263	0	0	Ki67+	 28326 3895
4264	0	0	Ki67+	 28327 4464
4265	0	0	Ki67+	 28331 4046
4266	0	0	Ki67+	 28336 3867
4267	0	0	Ki67+	 28338 4395
4268	0	0	Ki67+	 28339 4128
4269	0	0	Ki67+	 28350 4449
4270	0	0	Ki67+	 28354 4145
4271	0	0	Ki67+	 28356 4133
4272	0	0	Ki67+	 28358 3874
4273	0	0	Ki67+	 28378 4473
4274	0	0	Ki67+	 28391 3812
4275	0	0	Ki67+	 28395 4459
4276	0	0	Ki67+	 28396 4426
4277	0	0	Ki67+	 28411 3857
4278	0	0	Ki67+	 28424 4316
4279	0	0	Ki67+	 28424 4477
4280	0	0	Ki67+	 28432 3930
4281	0	0	Ki67+	 28432 4303
4282	0	0	Ki67+	 28434 4435
4283	0	0	Ki67+	 28436 4250
4284	0	0	Ki67+	 28436 4452
4285	0	0	Ki67+	 28440 4334
4286	0	0	Ki67+	 28440 4373
4287	0	0	Ki67+	 28449 3926
4288	0	0	Ki67+	 28454 4410
4289	0	0	Ki67+	 28461 4001
4290	0	0	Ki67+	 28463 4495
4291	0	0	Ki67+	 28466 4388
4292	0	0	Ki67+	 28467 4442
4293	0	0	Ki67+	 28468 4340
4294	0	0	Ki67+	 28470 4364
4295	0	0	Ki67+	 28471 3942
4296	0	0	Ki67+	 28477 4428
4297	0	0	Ki67+	 28478 4380
4298	0	0	Ki67+	 28481 4347
4299	0	0	Ki67+	 28491 4399
4300	0	0	Ki67+	 28491 4490
4301	0	0	Ki67+	 28506 3819
4302	0	0	Ki67+	 28508 4107
4303	0	0	Ki67+	 28514 4163
4304	0	0	Ki67+	 28530 4140
4305	0	0	Ki67+	 28533 3977
4306	0	0	Ki67+	 28554 4347
4307	0	0	Ki67+	 28558 4270
4308	0	0	Ki67+	 28560 4286
4309	0	0	Ki67+	 28568 4143
4310	0	0	Ki67+	 28575 4126
4311	0	0	Ki67+	 28575 4439
4312	0	0	Ki67+	 28578 4267
4313	0	0	Ki67+	 28581 4151
4314	0	0	Ki67+	 28588 4322
4315	0	0	Ki67+	 28588 4489
4316	0	0	Ki67+	 28591 4180
4317	0	0	Ki67+	 28601 4387
4318	0	0	Ki67+	 28609 4454
4319	0	0	Ki67+	 28617 4245
4320	0	0	Ki67+	 28617 4276
4321	0	0	Ki67+	 28641 4211
4322	0	0	Ki67+	 28642 4362
4323	0	0	Ki67+	 28652 3917
4324	0	0	Ki67+	 28656 4342
4325	0	0	Ki67+	 28662 4191
4326	0	0	Ki67+	 28668 3922
4327	0	0	Ki67+	 28693 4036
4328	0	0	Ki67+	 28738 4043
4329	0	0	Ki67+	 28826 3846
4330	0	0	Ki67+	 28855 4011
4331	0	0	Ki67+	 28874 3706
4332	0	0	Ki67+	 28874 4040
4333	0	0	Ki67+	 28879 4232
4334	0	0	Ki67+	 28880 3882
4335	0	0	Ki67+	 28884 4060
4336	0	0	Ki67+	 28896 3750
4337	0	0	Ki67+	 28925 3722
4338	0	0	Ki67+	 28930 4199
4339	0	0	Ki67+	 28931 3760
4340	0	0	Ki67+	 28935 3710
4341	0	0	Ki67+	 28940 4466
4342	0	0	Ki67+	 28941 4428
4343	0	0	Ki67+	 28946 3746
4344	0	0	Ki67+	 28948 4416
4345	0	0	Ki67+	 28952 3708
4346	0	0	Ki67+	 28168 5205
4347	0	0	Ki67+	 28188 5242
4348	0	0	Ki67+	 28204 5176
4349	0	0	Ki67+	 28253 5254
4350	0	0	Ki67+	 28254 5230
4351	0	0	Ki67+	 28292 4852
4352	0	0	Ki67+	 28303 4795
4353	0	0	Ki67+	 28310 5291
4354	0	0	Ki67+	 28336 4524
4355	0	0	Ki67+	 28347 5243
4356	0	0	Ki67+	 28355 5144
4357	0	0	Ki67+	 28373 4536
4358	0	0	Ki67+	 28379 4872
4359	0	0	Ki67+	 28380 5111
4360	0	0	Ki67+	 28381 5047
4361	0	0	Ki67+	 28390 4558
4362	0	0	Ki67+	 28391 5079
4363	0	0	Ki67+	 28392 4573
4364	0	0	Ki67+	 28392 5118
4365	0	0	Ki67+	 28398 4860
4366	0	0	Ki67+	 28411 5032
4367	0	0	Ki67+	 28421 4874
4368	0	0	Ki67+	 28435 4619
4369	0	0	Ki67+	 28435 5257
4370	0	0	Ki67+	 28438 4897
4371	0	0	Ki67+	 28438 5174
4372	0	0	Ki67+	 28443 5207
4373	0	0	Ki67+	 28444 4536
4374	0	0	Ki67+	 28444 4653
4375	0	0	Ki67+	 28446 5248
4376	0	0	Ki67+	 28451 4793
4377	0	0	Ki67+	 28460 4738
4378	0	0	Ki67+	 28461 4713
4379	0	0	Ki67+	 28472 4582
4380	0	0	Ki67+	 28476 4621
4381	0	0	Ki67+	 28481 4557
4382	0	0	Ki67+	 28482 4506
4383	0	0	Ki67+	 28488 4628
4384	0	0	Ki67+	 28488 4647
4385	0	0	Ki67+	 28490 4708
4386	0	0	Ki67+	 28498 4635
4387	0	0	Ki67+	 28502 4675
4388	0	0	Ki67+	 28504 4536
4389	0	0	Ki67+	 28510 4997
4390	0	0	Ki67+	 28609 4501
4391	0	0	Ki67+	 28617 4638
4392	0	0	Ki67+	 28619 4653
4393	0	0	Ki67+	 28631 4692
4394	0	0	Ki67+	 28643 4653
4395	0	0	Ki67+	 28662 4845
4396	0	0	Ki67+	 28667 4807
4397	0	0	Ki67+	 28675 4599
4398	0	0	Ki67+	 28676 4770
4399	0	0	Ki67+	 28683 4642
4400	0	0	Ki67+	 28685 4723
4401	0	0	Ki67+	 28686 4804
4402	0	0	Ki67+	 28692 4866
4403	0	0	Ki67+	 28701 5000
4404	0	0	Ki67+	 28706 4663
4405	0	0	Ki67+	 28711 4751
4406	0	0	Ki67+	 28711 4841
4407	0	0	Ki67+	 28721 4745
4408	0	0	Ki67+	 28723 4724
4409	0	0	Ki67+	 28724 4779
4410	0	0	Ki67+	 28726 4638
4411	0	0	Ki67+	 28733 5037
4412	0	0	Ki67+	 28734 4645
4413	0	0	Ki67+	 28738 5067
4414	0	0	Ki67+	 28741 4966
4415	0	0	Ki67+	 28758 4804
4416	0	0	Ki67+	 28764 4885
4417	0	0	Ki67+	 28767 4872
4418	0	0	Ki67+	 28770 4838
4419	0	0	Ki67+	 28789 5093
4420	0	0	Ki67+	 28789 5114
4421	0	0	Ki67+	 28847 5162
4422	0	0	Ki67+	 28851 5055
4423	0	0	Ki67+	 28863 5146
4424	0	0	Ki67+	 28883 5128
4425	0	0	Ki67+	 28903 5113
4426	0	0	Ki67+	 28917 5224
4427	0	0	Ki67+	 28926 5089
4428	0	0	Ki67+	 28929 4636
4429	0	0	Ki67+	 28952 5272
4430	0	0	Ki67+	 28166 5437
4431	0	0	Ki67+	 28168 5768
4432	0	0	Ki67+	 28174 5578
4433	0	0	Ki67+	 28189 5892
4434	0	0	Ki67+	 28196 5859
4435	0	0	Ki67+	 28205 5647
4436	0	0	Ki67+	 28213 5925
4437	0	0	Ki67+	 28218 5859
4438	0	0	Ki67+	 28229 5940
4439	0	0	Ki67+	 28235 5392
4440	0	0	Ki67+	 28257 5320
4441	0	0	Ki67+	 28261 5342
4442	0	0	Ki67+	 28269 5458
4443	0	0	Ki67+	 28288 5828
4444	0	0	Ki67+	 28299 5816
4445	0	0	Ki67+	 28301 5491
4446	0	0	Ki67+	 28301 5905
4447	0	0	Ki67+	 28301 5921
4448	0	0	Ki67+	 28318 5516
4449	0	0	Ki67+	 28329 6007
4450	0	0	Ki67+	 28331 5325
4451	0	0	Ki67+	 28342 5508
4452	0	0	Ki67+	 28342 5992
4453	0	0	Ki67+	 28346 5960
4454	0	0	Ki67+	 28358 5551
4455	0	0	Ki67+	 28371 5333
4456	0	0	Ki67+	 28373 5805
4457	0	0	Ki67+	 28377 5546
4458	0	0	Ki67+	 28395 5575
4459	0	0	Ki67+	 28431 5448
4460	0	0	Ki67+	 28451 5376
4461	0	0	Ki67+	 28464 5410
4462	0	0	Ki67+	 28474 5387
4463	0	0	Ki67+	 28489 5403
4464	0	0	Ki67+	 28501 5489
4465	0	0	Ki67+	 28525 5861
4466	0	0	Ki67+	 28557 5949
4467	0	0	Ki67+	 28570 6054
4468	0	0	Ki67+	 28576 5559
4469	0	0	Ki67+	 28579 6066
4470	0	0	Ki67+	 28617 5656
4471	0	0	Ki67+	 28625 5641
4472	0	0	Ki67+	 28673 5678
4473	0	0	Ki67+	 28682 5996
4474	0	0	Ki67+	 28703 5670
4475	0	0	Ki67+	 28705 5688
4476	0	0	Ki67+	 28729 5718
4477	0	0	Ki67+	 28755 5962
4478	0	0	Ki67+	 28799 6030
4479	0	0	Ki67+	 28806 5895
4480	0	0	Ki67+	 28815 6054
4481	0	0	Ki67+	 28820 5876
4482	0	0	Ki67+	 28823 6047
4483	0	0	Ki67+	 28826 6016
4484	0	0	Ki67+	 28840 5678
4485	0	0	Ki67+	 28855 5999
4486	0	0	Ki67+	 28873 6005
4487	0	0	Ki67+	 28884 5978
4488	0	0	Ki67+	 28885 6061
4489	0	0	Ki67+	 28892 5402
4490	0	0	Ki67+	 28168 6470
4491	0	0	Ki67+	 28255 6493
4492	0	0	Ki67+	 28283 6820
4493	0	0	Ki67+	 28291 6113
4494	0	0	Ki67+	 28299 6328
4495	0	0	Ki67+	 28305 6889
4496	0	0	Ki67+	 28311 6458
4497	0	0	Ki67+	 28314 6133
4498	0	0	Ki67+	 28321 6868
4499	0	0	Ki67+	 28324 6542
4500	0	0	Ki67+	 28337 6154
4501	0	0	Ki67+	 28342 6848
4502	0	0	Ki67+	 28345 6701
4503	0	0	Ki67+	 28346 6714
4504	0	0	Ki67+	 28352 6825
4505	0	0	Ki67+	 28395 6499
4506	0	0	Ki67+	 28396 6159
4507	0	0	Ki67+	 28420 6503
4508	0	0	Ki67+	 28429 6527
4509	0	0	Ki67+	 28473 6521
4510	0	0	Ki67+	 28490 6709
4511	0	0	Ki67+	 28537 6846
4512	0	0	Ki67+	 28664 6752
4513	0	0	Ki67+	 28721 6834
4514	0	0	Ki67+	 28722 6727
4515	0	0	Ki67+	 28739 6803
4516	0	0	Ki67+	 28817 6258
4517	0	0	Ki67+	 28829 6103
4518	0	0	Ki67+	 28847 6149
4519	0	0	Ki67+	 28922 6186
4520	0	0	Ki67+	 28924 6118
4521	0	0	Ki67+	 28934 6370
4522	0	0	Ki67+	 28943 6689
4523	0	0	Ki67+	 28959 6107
4524	0	0	Ki67+	 28180 7630
4525	0	0	Ki67+	 28191 7626
4526	0	0	Ki67+	 28310 6901
4527	0	0	Ki67+	 28328 6926
4528	0	0	Ki67+	 28375 6910
4529	0	0	Ki67+	 28387 7096
4530	0	0	Ki67+	 28394 7148
4531	0	0	Ki67+	 28401 7029
4532	0	0	Ki67+	 28402 7173
4533	0	0	Ki67+	 28415 7211
4534	0	0	Ki67+	 28419 7040
4535	0	0	Ki67+	 28419 7153
4536	0	0	Ki67+	 28426 7090
4537	0	0	Ki67+	 28428 7065
4538	0	0	Ki67+	 28454 7040
4539	0	0	Ki67+	 28460 7220
4540	0	0	Ki67+	 28470 7265
4541	0	0	Ki67+	 28474 7242
4542	0	0	Ki67+	 28480 6933
4543	0	0	Ki67+	 28492 7132
4544	0	0	Ki67+	 28498 7292
4545	0	0	Ki67+	 28521 7461
4546	0	0	Ki67+	 28522 7250
4547	0	0	Ki67+	 28529 7225
4548	0	0	Ki67+	 28532 7135
4549	0	0	Ki67+	 28538 7420
4550	0	0	Ki67+	 28551 7010
4551	0	0	Ki67+	 28558 7431
4552	0	0	Ki67+	 28558 7508
4553	0	0	Ki67+	 28560 7384
4554	0	0	Ki67+	 28564 7056
4555	0	0	Ki67+	 28569 7105
4556	0	0	Ki67+	 28571 7471
4557	0	0	Ki67+	 28573 7030
4558	0	0	Ki67+	 28573 7516
4559	0	0	Ki67+	 28577 7405
4560	0	0	Ki67+	 28581 7165
4561	0	0	Ki67+	 28587 7199
4562	0	0	Ki67+	 28596 7506
4563	0	0	Ki67+	 28596 7534
4564	0	0	Ki67+	 28597 7179
4565	0	0	Ki67+	 28610 7209
4566	0	0	Ki67+	 28614 7236
4567	0	0	Ki67+	 28617 7451
4568	0	0	Ki67+	 28620 7184
4569	0	0	Ki67+	 28626 7499
4570	0	0	Ki67+	 28650 7016
4571	0	0	Ki67+	 28658 7054
4572	0	0	Ki67+	 28677 7504
4573	0	0	Ki67+	 28679 7604
4574	0	0	Ki67+	 28686 7375
4575	0	0	Ki67+	 28688 7398
4576	0	0	Ki67+	 28688 7530
4577	0	0	Ki67+	 28697 7599
4578	0	0	Ki67+	 28699 7336
4579	0	0	Ki67+	 28707 7040
4580	0	0	Ki67+	 28717 7663
4581	0	0	Ki67+	 28718 7093
4582	0	0	Ki67+	 28722 7619
4583	0	0	Ki67+	 28732 7372
4584	0	0	Ki67+	 28734 7657
4585	0	0	Ki67+	 28736 7613
4586	0	0	Ki67+	 28739 7685
4587	0	0	Ki67+	 28747 7183
4588	0	0	Ki67+	 28759 7073
4589	0	0	Ki67+	 28959 6903
4590	0	0	Ki67+	 28178 8210
4591	0	0	Ki67+	 28182 8187
4592	0	0	Ki67+	 28183 7773
4593	0	0	Ki67+	 28195 8227
4594	0	0	Ki67+	 28198 7774
4595	0	0	Ki67+	 28216 7737
4596	0	0	Ki67+	 28221 7900
4597	0	0	Ki67+	 28221 8487
4598	0	0	Ki67+	 28227 7992
4599	0	0	Ki67+	 28230 7883
4600	0	0	Ki67+	 28236 8284
4601	0	0	Ki67+	 28241 8483
4602	0	0	Ki67+	 28248 8369
4603	0	0	Ki67+	 28254 8336
4604	0	0	Ki67+	 28254 8390
4605	0	0	Ki67+	 28256 8227
4606	0	0	Ki67+	 28261 8356
4607	0	0	Ki67+	 28277 8464
4608	0	0	Ki67+	 28283 8350
4609	0	0	Ki67+	 28284 8379
4610	0	0	Ki67+	 28285 8102
4611	0	0	Ki67+	 28287 8070
4612	0	0	Ki67+	 28299 8262
4613	0	0	Ki67+	 28302 8245
4614	0	0	Ki67+	 28303 7990
4615	0	0	Ki67+	 28314 7876
4616	0	0	Ki67+	 28320 7953
4617	0	0	Ki67+	 28323 7899
4618	0	0	Ki67+	 28329 7870
4619	0	0	Ki67+	 28331 8389
4620	0	0	Ki67+	 28346 7883
4621	0	0	Ki67+	 28394 7954
4622	0	0	Ki67+	 28397 8002
4623	0	0	Ki67+	 28408 7969
4624	0	0	Ki67+	 28409 8412
4625	0	0	Ki67+	 28411 8156
4626	0	0	Ki67+	 28417 7924
4627	0	0	Ki67+	 28425 8417
4628	0	0	Ki67+	 28429 7919
4629	0	0	Ki67+	 28439 8264
4630	0	0	Ki67+	 28445 8298
4631	0	0	Ki67+	 28464 8012
4632	0	0	Ki67+	 28470 7991
4633	0	0	Ki67+	 28474 7966
4634	0	0	Ki67+	 28504 8391
4635	0	0	Ki67+	 28507 8287
4636	0	0	Ki67+	 28512 7986
4637	0	0	Ki67+	 28512 8415
4638	0	0	Ki67+	 28523 8158
4639	0	0	Ki67+	 28529 8326
4640	0	0	Ki67+	 28531 8296
4641	0	0	Ki67+	 28534 8185
4642	0	0	Ki67+	 28537 8494
4643	0	0	Ki67+	 28554 8338
4644	0	0	Ki67+	 28554 8493
4645	0	0	Ki67+	 28561 8385
4646	0	0	Ki67+	 28562 8225
4647	0	0	Ki67+	 28565 8338
4648	0	0	Ki67+	 28570 8453
4649	0	0	Ki67+	 28589 8000
4650	0	0	Ki67+	 28642 8071
4651	0	0	Ki67+	 28644 8123
4652	0	0	Ki67+	 28652 8412
4653	0	0	Ki67+	 28658 8392
4654	0	0	Ki67+	 28659 8230
4655	0	0	Ki67+	 28669 8115
4656	0	0	Ki67+	 28677 8236
4657	0	0	Ki67+	 28678 8340
4658	0	0	Ki67+	 28697 8059
4659	0	0	Ki67+	 28698 8140
4660	0	0	Ki67+	 28714 8171
4661	0	0	Ki67+	 28728 8203
4662	0	0	Ki67+	 28738 7717
4663	0	0	Ki67+	 28759 7710
4664	0	0	Ki67+	 28799 8308
4665	0	0	Ki67+	 28806 7701
4666	0	0	Ki67+	 28811 7847
4667	0	0	Ki67+	 28816 8417
4668	0	0	Ki67+	 28817 8329
4669	0	0	Ki67+	 28821 8379
4670	0	0	Ki67+	 28827 8448
4671	0	0	Ki67+	 28865 8484
4672	0	0	Ki67+	 28874 8297
4673	0	0	Ki67+	 28886 8257
4674	0	0	Ki67+	 28886 8304
4675	0	0	Ki67+	 28899 8222
4676	0	0	Ki67+	 28906 8399
4677	0	0	Ki67+	 28907 8338
4678	0	0	Ki67+	 28933 8370
4679	0	0	Ki67+	 28944 8368
4680	0	0	Ki67+	 28945 8257
4681	0	0	Ki67+	 28948 8333
4682	0	0	Ki67+	 28266 9019
4683	0	0	Ki67+	 28279 8635
4684	0	0	Ki67+	 28309 8773
4685	0	0	Ki67+	 28349 8500
4686	0	0	Ki67+	 28383 8562
4687	0	0	Ki67+	 28384 8801
4688	0	0	Ki67+	 28395 8729
4689	0	0	Ki67+	 28400 8557
4690	0	0	Ki67+	 28429 8862
4691	0	0	Ki67+	 28434 8500
4692	0	0	Ki67+	 28446 8497
4693	0	0	Ki67+	 28456 8951
4694	0	0	Ki67+	 28468 8551
4695	0	0	Ki67+	 28498 8971
4696	0	0	Ki67+	 28502 8917
4697	0	0	Ki67+	 28523 8917
4698	0	0	Ki67+	 28550 8936
4699	0	0	Ki67+	 28558 8970
4700	0	0	Ki67+	 28608 9037
4701	0	0	Ki67+	 28620 8864
4702	0	0	Ki67+	 28636 8925
4703	0	0	Ki67+	 28641 8691
4704	0	0	Ki67+	 28644 9069
4705	0	0	Ki67+	 28663 9042
4706	0	0	Ki67+	 28668 8595
4707	0	0	Ki67+	 28676 8839
4708	0	0	Ki67+	 28684 8608
4709	0	0	Ki67+	 28687 8570
4710	0	0	Ki67+	 28694 8601
4711	0	0	Ki67+	 28699 8573
4712	0	0	Ki67+	 28700 8909
4713	0	0	Ki67+	 28709 8558
4714	0	0	Ki67+	 28719 9116
4715	0	0	Ki67+	 28753 8870
4716	0	0	Ki67+	 28755 9139
4717	0	0	Ki67+	 28771 8878
4718	0	0	Ki67+	 28778 8666
4719	0	0	Ki67+	 28782 9031
4720	0	0	Ki67+	 28797 9004
4721	0	0	Ki67+	 28800 8726
4722	0	0	Ki67+	 28810 9142
4723	0	0	Ki67+	 28820 8969
4724	0	0	Ki67+	 28831 9165
4725	0	0	Ki67+	 28835 8649
4726	0	0	Ki67+	 28836 8994
4727	0	0	Ki67+	 28857 8663
4728	0	0	Ki67+	 28860 8829
4729	0	0	Ki67+	 28863 8648
4730	0	0	Ki67+	 28874 8915
4731	0	0	Ki67+	 28877 8619
4732	0	0	Ki67+	 28880 8852
4733	0	0	Ki67+	 28881 9153
4734	0	0	Ki67+	 28883 9273
4735	0	0	Ki67+	 28890 8709
4736	0	0	Ki67+	 28896 8653
4737	0	0	Ki67+	 28915 8576
4738	0	0	Ki67+	 28917 9149
4739	0	0	Ki67+	 28921 9112
4740	0	0	Ki67+	 28941 8526
4741	0	0	Ki67+	 28946 8790
4742	0	0	Ki67+	 28953 8932
4743	0	0	Ki67+	 28171 10018
4744	0	0	Ki67+	 28195 9860
4745	0	0	Ki67+	 28442 9715
4746	0	0	Ki67+	 28196 10368
4747	0	0	Ki67+	 28821 10768
4748	0	0	Ki67+	 28833 10775
4749	0	0	Ki67+	 28841 10736
4750	0	0	Ki67+	 28855 10201
4751	0	0	Ki67+	 28874 10784
4752	0	0	Ki67+	 28877 10655
4753	0	0	Ki67+	 28887 10743
4754	0	0	Ki67+	 28889 10781
4755	0	0	Ki67+	 28903 10509
4756	0	0	Ki67+	 28903 10529
4757	0	0	Ki67+	 28921 10663
4758	0	0	Ki67+	 28927 10494
4759	0	0	Ki67+	 28928 10551
4760	0	0	Ki67+	 28941 10681
4761	0	0	Ki67+	 28171 11500
4762	0	0	Ki67+	 28334 11470
4763	0	0	Ki67+	 28339 11668
4764	0	0	Ki67+	 28353 11390
4765	0	0	Ki67+	 28368 11692
4766	0	0	Ki67+	 28369 11409
4767	0	0	Ki67+	 28450 11265
4768	0	0	Ki67+	 28456 11299
4769	0	0	Ki67+	 28478 11316
4770	0	0	Ki67+	 28489 11287
4771	0	0	Ki67+	 28509 11349
4772	0	0	Ki67+	 28524 11337
4773	0	0	Ki67+	 28532 11259
4774	0	0	Ki67+	 28535 11341
4775	0	0	Ki67+	 28555 11369
4776	0	0	Ki67+	 28572 11289
4777	0	0	Ki67+	 28576 11322
4778	0	0	Ki67+	 28627 11476
4779	0	0	Ki67+	 28629 11453
4780	0	0	Ki67+	 28692 11445
4781	0	0	Ki67+	 28702 11478
4782	0	0	Ki67+	 28717 11467
4783	0	0	Ki67+	 28733 11499
4784	0	0	Ki67+	 28750 11391
4785	0	0	Ki67+	 28779 11432
4786	0	0	Ki67+	 28781 11510
4787	0	0	Ki67+	 28786 11529
4788	0	0	Ki67+	 28795 11519
4789	0	0	Ki67+	 28801 11349
4790	0	0	Ki67+	 28803 11429
4791	0	0	Ki67+	 28836 11454
4792	0	0	Ki67+	 28836 11466
4793	0	0	Ki67+	 28837 11350
4794	0	0	Ki67+	 28844 11521
4795	0	0	Ki67+	 28854 11454
4796	0	0	Ki67+	 28854 11659
4797	0	0	Ki67+	 28860 11528
4798	0	0	Ki67+	 28924 11386
4799	0	0	Ki67+	 28951 11536
4800	0	0	Ki67+	 28952 11464
4801	0	0	Ki67+	 28635 12479
4802	0	0	Ki67+	 28691 12442
4803	0	0	Ki67+	 28698 12456
4804	0	0	Ki67+	 28909 12298
4805	0	0	Ki67+	 28166 13244
4806	0	0	Ki67+	 28180 13289
4807	0	0	Ki67+	 28181 13092
4808	0	0	Ki67+	 28199 13095
4809	0	0	Ki67+	 28205 13177
4810	0	0	Ki67+	 28239 13095
4811	0	0	Ki67+	 28243 13131
4812	0	0	Ki67+	 28247 13216
4813	0	0	Ki67+	 28262 13136
4814	0	0	Ki67+	 28273 13123
4815	0	0	Ki67+	 28307 13127
4816	0	0	Ki67+	 28340 13289
4817	0	0	Ki67+	 28350 13251
4818	0	0	Ki67+	 28386 13150
4819	0	0	Ki67+	 28394 13113
4820	0	0	Ki67+	 28401 13289
4821	0	0	Ki67+	 28461 13153
4822	0	0	Ki67+	 28468 13164
4823	0	0	Ki67+	 28496 13204
4824	0	0	Ki67+	 28644 12512
4825	0	0	Ki67+	 28657 12505
4826	0	0	Ki67+	 28161 13384
4827	0	0	Ki67+	 28275 13484
4828	0	0	Ki67+	 28310 13331
4829	0	0	Ki67+	 28338 13351
4830	0	0	Ki67+	 28358 13314
4831	0	0	Ki67+	 28365 13372
4832	0	0	Ki67+	 28367 13428
4833	0	0	Ki67+	 28384 13316
4834	0	0	Ki67+	 28387 13401
4835	0	0	Ki67+	 28415 13322
4836	0	0	Ki67+	 28427 13451
4837	0	0	Ki67+	 28430 13922
4838	0	0	Ki67+	 28434 13311
4839	0	0	Ki67+	 28439 13444
4840	0	0	Ki67+	 28481 13516
4841	0	0	Ki67+	 28490 13390
4842	0	0	Ki67+	 28526 13393
4843	0	0	Ki67+	 28526 13812
4844	0	0	Ki67+	 28536 13369
4845	0	0	Ki67+	 28556 13798
4846	0	0	Ki67+	 28575 13411
4847	0	0	Ki67+	 28592 13483
4848	0	0	Ki67+	 28609 13725
4849	0	0	Ki67+	 28618 13543
4850	0	0	Ki67+	 28640 13602
4851	0	0	Ki67+	 28653 13620
4852	0	0	Ki67+	 28664 13545
4853	0	0	Ki67+	 28671 13788
4854	0	0	Ki67+	 28675 13561
4855	0	0	Ki67+	 28697 13653
4856	0	0	Ki67+	 28701 13765
4857	0	0	Ki67+	 28706 13599
4858	0	0	Ki67+	 28707 13588
4859	0	0	Ki67+	 28707 13830
4860	0	0	Ki67+	 28736 13596
4861	0	0	Ki67+	 28772 13829
4862	0	0	Ki67+	 28794 13847
4863	0	0	Ki67+	 28799 13888
4864	0	0	Ki67+	 28800 13809
4865	0	0	Ki67+	 28802 13866
4866	0	0	Ki67+	 28813 13883
4867	0	0	Ki67+	 28824 13662
4868	0	0	Ki67+	 28828 13836
4869	0	0	Ki67+	 28832 13581
4870	0	0	Ki67+	 28858 13687
4871	0	0	Ki67+	 28864 13851
4872	0	0	Ki67+	 28868 13651
4873	0	0	Ki67+	 28868 13779
4874	0	0	Ki67+	 28881 13766
4875	0	0	Ki67+	 28893 13469
4876	0	0	Ki67+	 28904 13792
4877	0	0	Ki67+	 28914 13452
4878	0	0	Ki67+	 28939 13779
4879	0	0	Ki67+	 28213 14758
4880	0	0	Ki67+	 28217 14813
4881	0	0	Ki67+	 28233 14124
4882	0	0	Ki67+	 28236 14757
4883	0	0	Ki67+	 28238 14654
4884	0	0	Ki67+	 28270 14146
4885	0	0	Ki67+	 28282 14818
4886	0	0	Ki67+	 28306 14627
4887	0	0	Ki67+	 28319 14641
4888	0	0	Ki67+	 28384 14222
4889	0	0	Ki67+	 28398 14843
4890	0	0	Ki67+	 28437 14209
4891	0	0	Ki67+	 28453 14201
4892	0	0	Ki67+	 28483 14778
4893	0	0	Ki67+	 28513 14809
4894	0	0	Ki67+	 28518 14868
4895	0	0	Ki67+	 28524 14116
4896	0	0	Ki67+	 28531 14822
4897	0	0	Ki67+	 28561 14123
4898	0	0	Ki67+	 28568 14537
4899	0	0	Ki67+	 28583 14540
4900	0	0	Ki67+	 28583 14841
4901	0	0	Ki67+	 28618 14819
4902	0	0	Ki67+	 28629 14726
4903	0	0	Ki67+	 28639 14755
4904	0	0	Ki67+	 28649 14832
4905	0	0	Ki67+	 28663 14624
4906	0	0	Ki67+	 28669 14853
4907	0	0	Ki67+	 28675 14142
4908	0	0	Ki67+	 28675 14840
4909	0	0	Ki67+	 28683 14155
4910	0	0	Ki67+	 28695 14599
4911	0	0	Ki67+	 28746 14170
4912	0	0	Ki67+	 28755 14615
4913	0	0	Ki67+	 28775 14188
4914	0	0	Ki67+	 28786 14203
4915	0	0	Ki67+	 28787 14618
4916	0	0	Ki67+	 28813 14647
4917	0	0	Ki67+	 28825 14154
4918	0	0	Ki67+	 28836 14186
4919	0	0	Ki67+	 28839 14739
4920	0	0	Ki67+	 28847 14672
4921	0	0	Ki67+	 28859 14717
4922	0	0	Ki67+	 28870 14214
4923	0	0	Ki67+	 28871 14754
4924	0	0	Ki67+	 28878 14789
4925	0	0	Ki67+	 28886 14802
4926	0	0	Ki67+	 28935 14282
4927	0	0	Ki67+	 28941 14782
4928	0	0	Ki67+	 28942 14797
4929	0	0	Ki67+	 28958 14271
4930	0	0	Ki67+	 28168 15679
4931	0	0	Ki67+	 28169 15372
4932	0	0	Ki67+	 28201 15303
4933	0	0	Ki67+	 28229 15313
4934	0	0	Ki67+	 28248 15433
4935	0	0	Ki67+	 28265 15443
4936	0	0	Ki67+	 28293 15652
4937	0	0	Ki67+	 28296 15478
4938	0	0	Ki67+	 28323 15500
4939	0	0	Ki67+	 28326 15686
4940	0	0	Ki67+	 28342 15661
4941	0	0	Ki67+	 28346 15576
4942	0	0	Ki67+	 28348 15544
4943	0	0	Ki67+	 28357 15648
4944	0	0	Ki67+	 28366 15674
4945	0	0	Ki67+	 28392 15625
4946	0	0	Ki67+	 28629 14902
4947	0	0	Ki67+	 28693 14989
4948	0	0	Ki67+	 28742 15338
4949	0	0	Ki67+	 28766 15444
4950	0	0	Ki67+	 28797 15622
4951	0	0	Ki67+	 28799 15384
4952	0	0	Ki67+	 28818 15413
4953	0	0	Ki67+	 28825 15651
4954	0	0	Ki67+	 28855 15108
4955	0	0	Ki67+	 28857 15695
4956	0	0	Ki67+	 28911 15608
4957	0	0	Ki67+	 28931 15606
4958	0	0	Ki67+	 28933 15629
4959	0	0	Ki67+	 28947 15636
4960	0	0	Ki67+	 28951 15626
4961	0	0	Ki67+	 28223 15806
4962	0	0	Ki67+	 28228 16237
4963	0	0	Ki67+	 28235 16314
4964	0	0	Ki67+	 28263 16322
4965	0	0	Ki67+	 28267 16435
4966	0	0	Ki67+	 28269 16412
4967	0	0	Ki67+	 28276 16446
4968	0	0	Ki67+	 28293 16445
4969	0	0	Ki67+	 28296 16411
4970	0	0	Ki67+	 28306 16264
4971	0	0	Ki67+	 28314 16029
4972	0	0	Ki67+	 28314 16367
4973	0	0	Ki67+	 28332 16078
4974	0	0	Ki67+	 28333 16040
4975	0	0	Ki67+	 28336 15941
4976	0	0	Ki67+	 28349 16093
4977	0	0	Ki67+	 28353 15916
4978	0	0	Ki67+	 28357 15720
4979	0	0	Ki67+	 28380 15720
4980	0	0	Ki67+	 28389 15922
4981	0	0	Ki67+	 28394 16028
4982	0	0	Ki67+	 28412 16037
4983	0	0	Ki67+	 28434 16216
4984	0	0	Ki67+	 28438 15980
4985	0	0	Ki67+	 28444 15863
4986	0	0	Ki67+	 28466 16125
4987	0	0	Ki67+	 28473 15890
4988	0	0	Ki67+	 28475 16136
4989	0	0	Ki67+	 28481 15928
4990	0	0	Ki67+	 28481 16127
4991	0	0	Ki67+	 28490 16340
4992	0	0	Ki67+	 28497 16046
4993	0	0	Ki67+	 28657 15920
4994	0	0	Ki67+	 28692 16387
4995	0	0	Ki67+	 28717 16349
4996	0	0	Ki67+	 28724 16364
4997	0	0	Ki67+	 28765 16492
4998	0	0	Ki67+	 28767 16265
4999	0	0	Ki67+	 28779 16481
5000	0	0	Ki67+	 28885 16350
5001	0	0	Ki67+	 28912 16270
5002	0	0	Ki67+	 28161 16718
5003	0	0	Ki67+	 28171 16665
5004	0	0	Ki67+	 28173 16618
5005	0	0	Ki67+	 28191 16980
5006	0	0	Ki67+	 28215 16933
5007	0	0	Ki67+	 28228 16906
5008	0	0	Ki67+	 28232 16826
5009	0	0	Ki67+	 28232 16957
5010	0	0	Ki67+	 28250 16819
5011	0	0	Ki67+	 28264 16707
5012	0	0	Ki67+	 28268 16841
5013	0	0	Ki67+	 28275 16499
5014	0	0	Ki67+	 28305 16525
5015	0	0	Ki67+	 28305 17035
5016	0	0	Ki67+	 28309 17054
5017	0	0	Ki67+	 28320 16555
5018	0	0	Ki67+	 28340 16555
5019	0	0	Ki67+	 28385 16659
5020	0	0	Ki67+	 28420 16653
5021	0	0	Ki67+	 28716 16501
5022	0	0	Ki67+	 28764 16507
5023	0	0	Ki67+	 28808 16655
5024	0	0	Ki67+	 28818 16517
5025	0	0	Ki67+	 28822 16617
5026	0	0	Ki67+	 28848 16512
5027	0	0	Ki67+	 28863 16585
5028	0	0	Ki67+	 28865 16684
5029	0	0	Ki67+	 28872 16622
5030	0	0	Ki67+	 28880 16698
5031	0	0	Ki67+	 28880 16728
5032	0	0	Ki67+	 28886 16879
5033	0	0	Ki67+	 28898 16696
5034	0	0	Ki67+	 28931 16696
5035	0	0	Ki67+	 28919 17380
5036	0	0	Ki67+	 28967 1372
5037	0	0	Ki67+	 28971 1056
5038	0	0	Ki67+	 28975 952
5039	0	0	Ki67+	 28975 1090
5040	0	0	Ki67+	 28983 1218
5041	0	0	Ki67+	 28986 1170
5042	0	0	Ki67+	 28987 1372
5043	0	0	Ki67+	 28988 1246
5044	0	0	Ki67+	 28990 1399
5045	0	0	Ki67+	 28998 1122
5046	0	0	Ki67+	 28998 1209
5047	0	0	Ki67+	 29007 1300
5048	0	0	Ki67+	 29007 1338
5049	0	0	Ki67+	 29010 1251
5050	0	0	Ki67+	 29013 1275
5051	0	0	Ki67+	 29015 1198
5052	0	0	Ki67+	 29022 916
5053	0	0	Ki67+	 29039 955
5054	0	0	Ki67+	 29042 1384
5055	0	0	Ki67+	 29043 1240
5056	0	0	Ki67+	 29048 1444
5057	0	0	Ki67+	 29051 1413
5058	0	0	Ki67+	 29054 1479
5059	0	0	Ki67+	 29059 1436
5060	0	0	Ki67+	 29067 939
5061	0	0	Ki67+	 29079 1028
5062	0	0	Ki67+	 29079 1338
5063	0	0	Ki67+	 29079 1452
5064	0	0	Ki67+	 29082 1152
5065	0	0	Ki67+	 29096 1094
5066	0	0	Ki67+	 29099 1431
5067	0	0	Ki67+	 29100 1318
5068	0	0	Ki67+	 29102 1139
5069	0	0	Ki67+	 29102 1237
5070	0	0	Ki67+	 29102 1414
5071	0	0	Ki67+	 29108 1101
5072	0	0	Ki67+	 29115 1180
5073	0	0	Ki67+	 29120 1243
5074	0	0	Ki67+	 29121 1213
5075	0	0	Ki67+	 29123 1446
5076	0	0	Ki67+	 29126 1273
5077	0	0	Ki67+	 29143 1311
5078	0	0	Ki67+	 29204 829
5079	0	0	Ki67+	 29214 871
5080	0	0	Ki67+	 29220 791
5081	0	0	Ki67+	 29222 1104
5082	0	0	Ki67+	 29225 802
5083	0	0	Ki67+	 29227 915
5084	0	0	Ki67+	 29234 1428
5085	0	0	Ki67+	 29238 814
5086	0	0	Ki67+	 29238 1415
5087	0	0	Ki67+	 29241 902
5088	0	0	Ki67+	 29252 1342
5089	0	0	Ki67+	 29256 848
5090	0	0	Ki67+	 29259 1425
5091	0	0	Ki67+	 29263 1279
5092	0	0	Ki67+	 29263 1313
5093	0	0	Ki67+	 29275 757
5094	0	0	Ki67+	 29277 781
5095	0	0	Ki67+	 29283 1411
5096	0	0	Ki67+	 29284 1248
5097	0	0	Ki67+	 29287 1291
5098	0	0	Ki67+	 29288 888
5099	0	0	Ki67+	 29293 1267
5100	0	0	Ki67+	 29293 1345
5101	0	0	Ki67+	 29296 1315
5102	0	0	Ki67+	 29305 1209
5103	0	0	Ki67+	 29307 913
5104	0	0	Ki67+	 29308 1439
5105	0	0	Ki67+	 29313 1245
5106	0	0	Ki67+	 29315 1348
5107	0	0	Ki67+	 29315 1373
5108	0	0	Ki67+	 29319 858
5109	0	0	Ki67+	 29321 1215
5110	0	0	Ki67+	 29330 1402
5111	0	0	Ki67+	 29333 1240
5112	0	0	Ki67+	 29339 1354
5113	0	0	Ki67+	 29343 1191
5114	0	0	Ki67+	 29361 1222
5115	0	0	Ki67+	 29364 1211
5116	0	0	Ki67+	 29366 794
5117	0	0	Ki67+	 29389 1350
5118	0	0	Ki67+	 29391 1407
5119	0	0	Ki67+	 29392 1126
5120	0	0	Ki67+	 29395 1243
5121	0	0	Ki67+	 29397 1332
5122	0	0	Ki67+	 29399 1456
5123	0	0	Ki67+	 29411 1313
5124	0	0	Ki67+	 29422 1479
5125	0	0	Ki67+	 29427 1354
5126	0	0	Ki67+	 29429 1162
5127	0	0	Ki67+	 29438 835
5128	0	0	Ki67+	 29438 1395
5129	0	0	Ki67+	 29448 1471
5130	0	0	Ki67+	 29449 1432
5131	0	0	Ki67+	 29453 1144
5132	0	0	Ki67+	 29457 1120
5133	0	0	Ki67+	 29464 1095
5134	0	0	Ki67+	 29476 1069
5135	0	0	Ki67+	 29476 1196
5136	0	0	Ki67+	 29477 1100
5137	0	0	Ki67+	 29488 1223
5138	0	0	Ki67+	 29489 1371
5139	0	0	Ki67+	 29493 1256
5140	0	0	Ki67+	 29513 1131
5141	0	0	Ki67+	 29513 1300
5142	0	0	Ki67+	 29525 1121
5143	0	0	Ki67+	 29527 1384
5144	0	0	Ki67+	 29545 1108
5145	0	0	Ki67+	 29552 1366
5146	0	0	Ki67+	 29554 1415
5147	0	0	Ki67+	 29565 1078
5148	0	0	Ki67+	 29565 1393
5149	0	0	Ki67+	 29572 1402
5150	0	0	Ki67+	 29573 1122
5151	0	0	Ki67+	 29583 1347
5152	0	0	Ki67+	 29586 1331
5153	0	0	Ki67+	 29591 1089
5154	0	0	Ki67+	 29600 1422
5155	0	0	Ki67+	 29601 1366
5156	0	0	Ki67+	 29603 1114
5157	0	0	Ki67+	 29606 1393
5158	0	0	Ki67+	 29613 1478
5159	0	0	Ki67+	 29617 1069
5160	0	0	Ki67+	 29617 1424
5161	0	0	Ki67+	 29623 1087
5162	0	0	Ki67+	 29625 1403
5163	0	0	Ki67+	 29626 1377
5164	0	0	Ki67+	 29628 1133
5165	0	0	Ki67+	 29634 1482
5166	0	0	Ki67+	 29643 1079
5167	0	0	Ki67+	 29645 1142
5168	0	0	Ki67+	 29651 1104
5169	0	0	Ki67+	 29652 1054
5170	0	0	Ki67+	 29658 1317
5171	0	0	Ki67+	 29660 1282
5172	0	0	Ki67+	 29664 1355
5173	0	0	Ki67+	 29682 1340
5174	0	0	Ki67+	 29683 1409
5175	0	0	Ki67+	 29687 1137
5176	0	0	Ki67+	 29688 1075
5177	0	0	Ki67+	 29700 1108
5178	0	0	Ki67+	 29712 1082
5179	0	0	Ki67+	 29717 1048
5180	0	0	Ki67+	 29725 1063
5181	0	0	Ki67+	 29729 1218
5182	0	0	Ki67+	 29731 1284
5183	0	0	Ki67+	 29737 1082
5184	0	0	Ki67+	 28961 1648
5185	0	0	Ki67+	 28962 1712
5186	0	0	Ki67+	 28962 1796
5187	0	0	Ki67+	 28968 1559
5188	0	0	Ki67+	 28968 1585
5189	0	0	Ki67+	 28969 1629
5190	0	0	Ki67+	 28972 1512
5191	0	0	Ki67+	 28978 1785
5192	0	0	Ki67+	 28984 1823
5193	0	0	Ki67+	 28999 1811
5194	0	0	Ki67+	 29005 1783
5195	0	0	Ki67+	 29007 1678
5196	0	0	Ki67+	 29008 1749
5197	0	0	Ki67+	 29033 1746
5198	0	0	Ki67+	 29041 1692
5199	0	0	Ki67+	 29049 1516
5200	0	0	Ki67+	 29052 1652
5201	0	0	Ki67+	 29062 1733
5202	0	0	Ki67+	 29091 1523
5203	0	0	Ki67+	 29094 2121
5204	0	0	Ki67+	 29098 1540
5205	0	0	Ki67+	 29101 2107
5206	0	0	Ki67+	 29101 2233
5207	0	0	Ki67+	 29104 2153
5208	0	0	Ki67+	 29109 2122
5209	0	0	Ki67+	 29109 2213
5210	0	0	Ki67+	 29122 2073
5211	0	0	Ki67+	 29122 2204
5212	0	0	Ki67+	 29123 2169
5213	0	0	Ki67+	 29126 2055
5214	0	0	Ki67+	 29145 2006
5215	0	0	Ki67+	 29147 2070
5216	0	0	Ki67+	 29148 2104
5217	0	0	Ki67+	 29150 2183
5218	0	0	Ki67+	 29151 2257
5219	0	0	Ki67+	 29173 2012
5220	0	0	Ki67+	 29173 2194
5221	0	0	Ki67+	 29174 2039
5222	0	0	Ki67+	 29183 1911
5223	0	0	Ki67+	 29187 1971
5224	0	0	Ki67+	 29187 2055
5225	0	0	Ki67+	 29202 1982
5226	0	0	Ki67+	 29204 2066
5227	0	0	Ki67+	 29206 1965
5228	0	0	Ki67+	 29208 2013
5229	0	0	Ki67+	 29209 1899
5230	0	0	Ki67+	 29209 2133
5231	0	0	Ki67+	 29225 1948
5232	0	0	Ki67+	 29226 2034
5233	0	0	Ki67+	 29231 1840
5234	0	0	Ki67+	 29231 1986
5235	0	0	Ki67+	 29238 1952
5236	0	0	Ki67+	 29242 2009
5237	0	0	Ki67+	 29249 1794
5238	0	0	Ki67+	 29259 1531
5239	0	0	Ki67+	 29261 1881
5240	0	0	Ki67+	 29266 1980
5241	0	0	Ki67+	 29267 1780
5242	0	0	Ki67+	 29270 2025
5243	0	0	Ki67+	 29271 1861
5244	0	0	Ki67+	 29273 1838
5245	0	0	Ki67+	 29276 1564
5246	0	0	Ki67+	 29280 1618
5247	0	0	Ki67+	 29280 1683
5248	0	0	Ki67+	 29281 1531
5249	0	0	Ki67+	 29287 1503
5250	0	0	Ki67+	 29289 1765
5251	0	0	Ki67+	 29289 1911
5252	0	0	Ki67+	 29294 1826
5253	0	0	Ki67+	 29296 1809
5254	0	0	Ki67+	 29301 1656
5255	0	0	Ki67+	 29307 1611
5256	0	0	Ki67+	 29310 1554
5257	0	0	Ki67+	 29313 1972
5258	0	0	Ki67+	 29314 2084
5259	0	0	Ki67+	 29316 1860
5260	0	0	Ki67+	 29322 1621
5261	0	0	Ki67+	 29324 1639
5262	0	0	Ki67+	 29329 1595
5263	0	0	Ki67+	 29332 1895
5264	0	0	Ki67+	 29332 1968
5265	0	0	Ki67+	 29337 2241
5266	0	0	Ki67+	 29338 2212
5267	0	0	Ki67+	 29351 2196
5268	0	0	Ki67+	 29366 1929
5269	0	0	Ki67+	 29370 2127
5270	0	0	Ki67+	 29374 1729
5271	0	0	Ki67+	 29379 1498
5272	0	0	Ki67+	 29382 1824
5273	0	0	Ki67+	 29383 2076
5274	0	0	Ki67+	 29385 1668
5275	0	0	Ki67+	 29394 1585
5276	0	0	Ki67+	 29399 1693
5277	0	0	Ki67+	 29401 1498
5278	0	0	Ki67+	 29401 1790
5279	0	0	Ki67+	 29402 1921
5280	0	0	Ki67+	 29413 1586
5281	0	0	Ki67+	 29416 1888
5282	0	0	Ki67+	 29416 2137
5283	0	0	Ki67+	 29419 1786
5284	0	0	Ki67+	 29420 1832
5285	0	0	Ki67+	 29421 1532
5286	0	0	Ki67+	 29424 1941
5287	0	0	Ki67+	 29433 1856
5288	0	0	Ki67+	 29435 1719
5289	0	0	Ki67+	 29436 1544
5290	0	0	Ki67+	 29436 1980
5291	0	0	Ki67+	 29437 1594
5292	0	0	Ki67+	 29446 2004
5293	0	0	Ki67+	 29448 1632
5294	0	0	Ki67+	 29456 1833
5295	0	0	Ki67+	 29456 1955
5296	0	0	Ki67+	 29457 1979
5297	0	0	Ki67+	 29460 2048
5298	0	0	Ki67+	 29462 1926
5299	0	0	Ki67+	 29463 2168
5300	0	0	Ki67+	 29476 1780
5301	0	0	Ki67+	 29481 2021
5302	0	0	Ki67+	 29482 1917
5303	0	0	Ki67+	 29484 1731
5304	0	0	Ki67+	 29484 1805
5305	0	0	Ki67+	 29502 2241
5306	0	0	Ki67+	 29515 1746
5307	0	0	Ki67+	 29527 1734
5308	0	0	Ki67+	 29527 1876
5309	0	0	Ki67+	 29527 2033
5310	0	0	Ki67+	 29538 1842
5311	0	0	Ki67+	 29542 1906
5312	0	0	Ki67+	 29544 1764
5313	0	0	Ki67+	 29547 1700
5314	0	0	Ki67+	 29557 2261
5315	0	0	Ki67+	 29559 1979
5316	0	0	Ki67+	 29561 1699
5317	0	0	Ki67+	 29565 2286
5318	0	0	Ki67+	 29566 1678
5319	0	0	Ki67+	 29573 1692
5320	0	0	Ki67+	 29574 1921
5321	0	0	Ki67+	 29577 2262
5322	0	0	Ki67+	 29580 1779
5323	0	0	Ki67+	 29588 1514
5324	0	0	Ki67+	 29589 1878
5325	0	0	Ki67+	 29591 1659
5326	0	0	Ki67+	 29594 1776
5327	0	0	Ki67+	 29610 2112
5328	0	0	Ki67+	 29613 1753
5329	0	0	Ki67+	 29614 1648
5330	0	0	Ki67+	 29623 1663
5331	0	0	Ki67+	 29631 1805
5332	0	0	Ki67+	 29639 1698
5333	0	0	Ki67+	 29640 1509
5334	0	0	Ki67+	 29641 2152
5335	0	0	Ki67+	 29642 2179
5336	0	0	Ki67+	 29648 1492
5337	0	0	Ki67+	 29650 1783
5338	0	0	Ki67+	 29660 1728
5339	0	0	Ki67+	 29664 2131
5340	0	0	Ki67+	 29668 2150
5341	0	0	Ki67+	 29681 2124
5342	0	0	Ki67+	 29687 1753
5343	0	0	Ki67+	 29690 2137
5344	0	0	Ki67+	 29697 1938
5345	0	0	Ki67+	 29705 2073
5346	0	0	Ki67+	 29712 1969
5347	0	0	Ki67+	 29714 2207
5348	0	0	Ki67+	 29715 2092
5349	0	0	Ki67+	 29725 1912
5350	0	0	Ki67+	 29729 1969
5351	0	0	Ki67+	 29729 1982
5352	0	0	Ki67+	 29738 1997
5353	0	0	Ki67+	 29741 2063
5354	0	0	Ki67+	 29756 1710
5355	0	0	Ki67+	 29756 1984
5356	0	0	Ki67+	 29758 1808
5357	0	0	Ki67+	 29759 1648
5358	0	0	Ki67+	 29759 1945
5359	0	0	Ki67+	 28973 3024
5360	0	0	Ki67+	 28979 2955
5361	0	0	Ki67+	 28992 3081
5362	0	0	Ki67+	 29020 3019
5363	0	0	Ki67+	 29064 2402
5364	0	0	Ki67+	 29068 3070
5365	0	0	Ki67+	 29110 2821
5366	0	0	Ki67+	 29119 2316
5367	0	0	Ki67+	 29171 2325
5368	0	0	Ki67+	 29183 2607
5369	0	0	Ki67+	 29185 2580
5370	0	0	Ki67+	 29189 2322
5371	0	0	Ki67+	 29190 2390
5372	0	0	Ki67+	 29211 2436
5373	0	0	Ki67+	 29219 2303
5374	0	0	Ki67+	 29232 2416
5375	0	0	Ki67+	 29232 2489
5376	0	0	Ki67+	 29246 2391
5377	0	0	Ki67+	 29259 2399
5378	0	0	Ki67+	 29323 2556
5379	0	0	Ki67+	 29328 2532
5380	0	0	Ki67+	 29346 2299
5381	0	0	Ki67+	 29437 2365
5382	0	0	Ki67+	 29439 2606
5383	0	0	Ki67+	 29454 2310
5384	0	0	Ki67+	 29454 2552
5385	0	0	Ki67+	 29476 2632
5386	0	0	Ki67+	 29525 2291
5387	0	0	Ki67+	 29529 2673
5388	0	0	Ki67+	 29531 2410
5389	0	0	Ki67+	 29533 2561
5390	0	0	Ki67+	 29551 2641
5391	0	0	Ki67+	 29565 2486
5392	0	0	Ki67+	 29567 2357
5393	0	0	Ki67+	 29580 2385
5394	0	0	Ki67+	 29582 2326
5395	0	0	Ki67+	 29583 2408
5396	0	0	Ki67+	 29592 2494
5397	0	0	Ki67+	 29599 2427
5398	0	0	Ki67+	 29601 2604
5399	0	0	Ki67+	 29638 2786
5400	0	0	Ki67+	 29641 2432
5401	0	0	Ki67+	 29645 2746
5402	0	0	Ki67+	 29649 2704
5403	0	0	Ki67+	 29649 2801
5404	0	0	Ki67+	 29654 2627
5405	0	0	Ki67+	 29654 2676
5406	0	0	Ki67+	 29654 2726
5407	0	0	Ki67+	 29661 2742
5408	0	0	Ki67+	 29694 2788
5409	0	0	Ki67+	 29698 2495
5410	0	0	Ki67+	 29699 2705
5411	0	0	Ki67+	 29704 2471
5412	0	0	Ki67+	 29704 2674
5413	0	0	Ki67+	 29704 2726
5414	0	0	Ki67+	 29709 2450
5415	0	0	Ki67+	 29716 2726
5416	0	0	Ki67+	 29718 2752
5417	0	0	Ki67+	 29719 2519
5418	0	0	Ki67+	 29719 2609
5419	0	0	Ki67+	 29730 2477
5420	0	0	Ki67+	 29731 2701
5421	0	0	Ki67+	 29734 2647
5422	0	0	Ki67+	 29739 2464
5423	0	0	Ki67+	 29740 2529
5424	0	0	Ki67+	 29746 2678
5425	0	0	Ki67+	 29747 2713
5426	0	0	Ki67+	 29749 2601
5427	0	0	Ki67+	 29755 2511
5428	0	0	Ki67+	 29758 2426
5429	0	0	Ki67+	 29759 2445
5430	0	0	Ki67+	 29759 2674
5431	0	0	Ki67+	 28965 3286
5432	0	0	Ki67+	 28966 3392
5433	0	0	Ki67+	 28967 3175
5434	0	0	Ki67+	 28974 3848
5435	0	0	Ki67+	 28976 3590
5436	0	0	Ki67+	 28981 3360
5437	0	0	Ki67+	 28983 3612
5438	0	0	Ki67+	 28995 3495
5439	0	0	Ki67+	 28996 3380
5440	0	0	Ki67+	 29004 3765
5441	0	0	Ki67+	 29006 3298
5442	0	0	Ki67+	 29010 3413
5443	0	0	Ki67+	 29011 3179
5444	0	0	Ki67+	 29020 3840
5445	0	0	Ki67+	 29023 3753
5446	0	0	Ki67+	 29029 3212
5447	0	0	Ki67+	 29029 3655
5448	0	0	Ki67+	 29030 3822
5449	0	0	Ki67+	 29037 3347
5450	0	0	Ki67+	 29059 3348
5451	0	0	Ki67+	 29068 3105
5452	0	0	Ki67+	 29069 3157
5453	0	0	Ki67+	 29069 3857
5454	0	0	Ki67+	 29077 3391
5455	0	0	Ki67+	 29080 3369
5456	0	0	Ki67+	 29087 3886
5457	0	0	Ki67+	 29092 3801
5458	0	0	Ki67+	 29093 3414
5459	0	0	Ki67+	 29095 3659
5460	0	0	Ki67+	 29114 3413
5461	0	0	Ki67+	 29132 3610
5462	0	0	Ki67+	 29152 3746
5463	0	0	Ki67+	 29167 3592
5464	0	0	Ki67+	 29190 3256
5465	0	0	Ki67+	 29212 3655
5466	0	0	Ki67+	 29219 3635
5467	0	0	Ki67+	 29250 3689
5468	0	0	Ki67+	 29275 3836
5469	0	0	Ki67+	 29759 3553
5470	0	0	Ki67+	 28972 4277
5471	0	0	Ki67+	 28980 4487
5472	0	0	Ki67+	 28986 4376
5473	0	0	Ki67+	 28993 4538
5474	0	0	Ki67+	 28996 4319
5475	0	0	Ki67+	 29047 4608
5476	0	0	Ki67+	 29058 3923
5477	0	0	Ki67+	 29059 4462
5478	0	0	Ki67+	 29067 4433
5479	0	0	Ki67+	 29074 3985
5480	0	0	Ki67+	 29088 4031
5481	0	0	Ki67+	 29136 4176
5482	0	0	Ki67+	 29143 4102
5483	0	0	Ki67+	 29160 4060
5484	0	0	Ki67+	 29167 4133
5485	0	0	Ki67+	 29198 3960
5486	0	0	Ki67+	 29214 4247
5487	0	0	Ki67+	 29219 3950
5488	0	0	Ki67+	 29224 4003
5489	0	0	Ki67+	 29226 4017
5490	0	0	Ki67+	 29232 4150
5491	0	0	Ki67+	 29251 4149
5492	0	0	Ki67+	 29252 4329
5493	0	0	Ki67+	 29265 4483
5494	0	0	Ki67+	 29280 4661
5495	0	0	Ki67+	 29288 4637
5496	0	0	Ki67+	 29294 4330
5497	0	0	Ki67+	 29312 4566
5498	0	0	Ki67+	 29340 4684
5499	0	0	Ki67+	 29343 4192
5500	0	0	Ki67+	 29358 4562
5501	0	0	Ki67+	 29360 4587
5502	0	0	Ki67+	 29371 4295
5503	0	0	Ki67+	 29380 4621
5504	0	0	Ki67+	 29386 4287
5505	0	0	Ki67+	 29402 4291
5506	0	0	Ki67+	 29405 4526
5507	0	0	Ki67+	 29430 4532
5508	0	0	Ki67+	 29446 4666
5509	0	0	Ki67+	 29466 4403
5510	0	0	Ki67+	 29473 4360
5511	0	0	Ki67+	 29489 4433
5512	0	0	Ki67+	 29493 4391
5513	0	0	Ki67+	 29543 4615
5514	0	0	Ki67+	 29580 4488
5515	0	0	Ki67+	 29594 4479
5516	0	0	Ki67+	 29691 4624
5517	0	0	Ki67+	 28963 4742
5518	0	0	Ki67+	 28963 5250
5519	0	0	Ki67+	 28979 5231
5520	0	0	Ki67+	 28993 5350
5521	0	0	Ki67+	 29001 5284
5522	0	0	Ki67+	 29002 5341
5523	0	0	Ki67+	 29006 5164
5524	0	0	Ki67+	 29006 5307
5525	0	0	Ki67+	 29010 4810
5526	0	0	Ki67+	 29016 5289
5527	0	0	Ki67+	 29026 5367
5528	0	0	Ki67+	 29027 5330
5529	0	0	Ki67+	 29031 5431
5530	0	0	Ki67+	 29054 5365
5531	0	0	Ki67+	 29057 5475
5532	0	0	Ki67+	 29062 5083
5533	0	0	Ki67+	 29064 4821
5534	0	0	Ki67+	 29071 5053
5535	0	0	Ki67+	 29072 5468
5536	0	0	Ki67+	 29085 4974
5537	0	0	Ki67+	 29085 5333
5538	0	0	Ki67+	 29086 5477
5539	0	0	Ki67+	 29111 4835
5540	0	0	Ki67+	 29112 4890
5541	0	0	Ki67+	 29118 4855
5542	0	0	Ki67+	 29122 5472
5543	0	0	Ki67+	 29135 4840
5544	0	0	Ki67+	 29135 4871
5545	0	0	Ki67+	 29136 4947
5546	0	0	Ki67+	 29136 5061
5547	0	0	Ki67+	 29142 5477
5548	0	0	Ki67+	 29144 5166
5549	0	0	Ki67+	 29153 5447
5550	0	0	Ki67+	 29172 4901
5551	0	0	Ki67+	 29176 4937
5552	0	0	Ki67+	 29176 5078
5553	0	0	Ki67+	 29187 4860
5554	0	0	Ki67+	 29187 5197
5555	0	0	Ki67+	 29188 4924
5556	0	0	Ki67+	 29190 5109
5557	0	0	Ki67+	 29198 5069
5558	0	0	Ki67+	 29212 5218
5559	0	0	Ki67+	 29215 5473
5560	0	0	Ki67+	 29227 4967
5561	0	0	Ki67+	 29231 5201
5562	0	0	Ki67+	 29254 4916
5563	0	0	Ki67+	 29264 5474
5564	0	0	Ki67+	 29273 4954
5565	0	0	Ki67+	 29301 5266
5566	0	0	Ki67+	 29305 5426
5567	0	0	Ki67+	 29335 5078
5568	0	0	Ki67+	 29344 4727
5569	0	0	Ki67+	 29358 5439
5570	0	0	Ki67+	 29362 5174
5571	0	0	Ki67+	 29366 5125
5572	0	0	Ki67+	 29371 4862
5573	0	0	Ki67+	 29372 5057
5574	0	0	Ki67+	 29373 4717
5575	0	0	Ki67+	 29376 5323
5576	0	0	Ki67+	 29377 4769
5577	0	0	Ki67+	 29392 4844
5578	0	0	Ki67+	 29392 5146
5579	0	0	Ki67+	 29396 5431
5580	0	0	Ki67+	 29399 5178
5581	0	0	Ki67+	 29409 5231
5582	0	0	Ki67+	 29413 5321
5583	0	0	Ki67+	 29419 5077
5584	0	0	Ki67+	 29426 5209
5585	0	0	Ki67+	 29433 5186
5586	0	0	Ki67+	 29437 4843
5587	0	0	Ki67+	 29440 5065
5588	0	0	Ki67+	 29443 4797
5589	0	0	Ki67+	 29444 5222
5590	0	0	Ki67+	 29449 4893
5591	0	0	Ki67+	 29452 5248
5592	0	0	Ki67+	 29459 4759
5593	0	0	Ki67+	 29462 5225
5594	0	0	Ki67+	 29475 5264
5595	0	0	Ki67+	 29476 4862
5596	0	0	Ki67+	 29478 4817
5597	0	0	Ki67+	 29495 5289
5598	0	0	Ki67+	 29504 5128
5599	0	0	Ki67+	 29508 4838
5600	0	0	Ki67+	 29518 5048
5601	0	0	Ki67+	 29518 5309
5602	0	0	Ki67+	 29523 4740
5603	0	0	Ki67+	 29528 4920
5604	0	0	Ki67+	 29530 5243
5605	0	0	Ki67+	 29534 5057
5606	0	0	Ki67+	 29536 4876
5607	0	0	Ki67+	 29541 4943
5608	0	0	Ki67+	 29542 4798
5609	0	0	Ki67+	 29542 5067
5610	0	0	Ki67+	 29542 5098
5611	0	0	Ki67+	 29553 4747
5612	0	0	Ki67+	 29553 5337
5613	0	0	Ki67+	 29554 5058
5614	0	0	Ki67+	 29557 5088
5615	0	0	Ki67+	 29558 4800
5616	0	0	Ki67+	 29567 4857
5617	0	0	Ki67+	 29581 4867
5618	0	0	Ki67+	 29581 5126
5619	0	0	Ki67+	 29593 5105
5620	0	0	Ki67+	 29595 4836
5621	0	0	Ki67+	 29595 4861
5622	0	0	Ki67+	 29595 5063
5623	0	0	Ki67+	 29596 4936
5624	0	0	Ki67+	 29610 4885
5625	0	0	Ki67+	 29614 5131
5626	0	0	Ki67+	 29620 4900
5627	0	0	Ki67+	 29622 4805
5628	0	0	Ki67+	 29623 4710
5629	0	0	Ki67+	 29623 4922
5630	0	0	Ki67+	 29628 5124
5631	0	0	Ki67+	 29628 5252
5632	0	0	Ki67+	 29631 4830
5633	0	0	Ki67+	 29636 5137
5634	0	0	Ki67+	 29640 4854
5635	0	0	Ki67+	 29645 4719
5636	0	0	Ki67+	 29646 5300
5637	0	0	Ki67+	 29648 5323
5638	0	0	Ki67+	 29650 4914
5639	0	0	Ki67+	 29659 4770
5640	0	0	Ki67+	 29660 5311
5641	0	0	Ki67+	 29667 5298
5642	0	0	Ki67+	 29673 4791
5643	0	0	Ki67+	 29674 5157
5644	0	0	Ki67+	 29678 4881
5645	0	0	Ki67+	 29685 4855
5646	0	0	Ki67+	 29691 5195
5647	0	0	Ki67+	 29701 4801
5648	0	0	Ki67+	 29704 4741
5649	0	0	Ki67+	 29716 4699
5650	0	0	Ki67+	 29718 5399
5651	0	0	Ki67+	 29723 4793
5652	0	0	Ki67+	 29730 5441
5653	0	0	Ki67+	 29732 4699
5654	0	0	Ki67+	 29738 5288
5655	0	0	Ki67+	 29751 5250
5656	0	0	Ki67+	 29754 4818
5657	0	0	Ki67+	 29756 5294
5658	0	0	Ki67+	 29759 4855
5659	0	0	Ki67+	 28970 6175
5660	0	0	Ki67+	 28972 6101
5661	0	0	Ki67+	 28979 6223
5662	0	0	Ki67+	 28984 5788
5663	0	0	Ki67+	 29004 6118
5664	0	0	Ki67+	 29011 6169
5665	0	0	Ki67+	 29014 6202
5666	0	0	Ki67+	 29016 6183
5667	0	0	Ki67+	 29023 6145
5668	0	0	Ki67+	 29026 6162
5669	0	0	Ki67+	 29090 5507
5670	0	0	Ki67+	 29092 5548
5671	0	0	Ki67+	 29143 5561
5672	0	0	Ki67+	 29146 5592
5673	0	0	Ki67+	 29157 5514
5674	0	0	Ki67+	 29172 5712
5675	0	0	Ki67+	 29174 5551
5676	0	0	Ki67+	 29177 5788
5677	0	0	Ki67+	 29186 5894
5678	0	0	Ki67+	 29188 5539
5679	0	0	Ki67+	 29213 5892
5680	0	0	Ki67+	 29216 5762
5681	0	0	Ki67+	 29230 6003
5682	0	0	Ki67+	 29235 5771
5683	0	0	Ki67+	 29247 5745
5684	0	0	Ki67+	 29248 5947
5685	0	0	Ki67+	 29257 5994
5686	0	0	Ki67+	 29262 6094
5687	0	0	Ki67+	 29286 6113
5688	0	0	Ki67+	 29296 5978
5689	0	0	Ki67+	 29303 6046
5690	0	0	Ki67+	 29315 6011
5691	0	0	Ki67+	 29323 5661
5692	0	0	Ki67+	 29331 5886
5693	0	0	Ki67+	 29332 5954
5694	0	0	Ki67+	 29344 5867
5695	0	0	Ki67+	 29349 5951
5696	0	0	Ki67+	 29351 5917
5697	0	0	Ki67+	 29365 5585
5698	0	0	Ki67+	 29369 5714
5699	0	0	Ki67+	 29378 6068
5700	0	0	Ki67+	 29384 5852
5701	0	0	Ki67+	 29414 6191
5702	0	0	Ki67+	 29419 6118
5703	0	0	Ki67+	 29423 5940
5704	0	0	Ki67+	 29435 6183
5705	0	0	Ki67+	 29436 5703
5706	0	0	Ki67+	 29452 5728
5707	0	0	Ki67+	 29462 6215
5708	0	0	Ki67+	 29481 5570
5709	0	0	Ki67+	 29501 5550
5710	0	0	Ki67+	 29508 5575
5711	0	0	Ki67+	 29517 5806
5712	0	0	Ki67+	 29520 6243
5713	0	0	Ki67+	 29528 5698
5714	0	0	Ki67+	 29530 5659
5715	0	0	Ki67+	 29544 5657
5716	0	0	Ki67+	 29576 5585
5717	0	0	Ki67+	 29586 6082
5718	0	0	Ki67+	 29596 5797
5719	0	0	Ki67+	 29647 5785
5720	0	0	Ki67+	 29670 6159
5721	0	0	Ki67+	 29673 6042
5722	0	0	Ki67+	 29694 6150
5723	0	0	Ki67+	 29706 5770
5724	0	0	Ki67+	 29722 5490
5725	0	0	Ki67+	 28961 6877
5726	0	0	Ki67+	 28968 6919
5727	0	0	Ki67+	 28972 6889
5728	0	0	Ki67+	 28984 6465
5729	0	0	Ki67+	 28992 6377
5730	0	0	Ki67+	 29013 6485
5731	0	0	Ki67+	 29024 6687
5732	0	0	Ki67+	 29030 6293
5733	0	0	Ki67+	 29071 6362
5734	0	0	Ki67+	 29072 6618
5735	0	0	Ki67+	 29076 6373
5736	0	0	Ki67+	 29088 6378
5737	0	0	Ki67+	 29118 6623
5738	0	0	Ki67+	 29129 6365
5739	0	0	Ki67+	 29135 6636
5740	0	0	Ki67+	 29137 6663
5741	0	0	Ki67+	 29143 6341
5742	0	0	Ki67+	 29150 6350
5743	0	0	Ki67+	 29162 6671
5744	0	0	Ki67+	 29168 6824
5745	0	0	Ki67+	 29181 6501
5746	0	0	Ki67+	 29195 6545
5747	0	0	Ki67+	 29196 6719
5748	0	0	Ki67+	 29207 6638
5749	0	0	Ki67+	 29218 6509
5750	0	0	Ki67+	 29218 6897
5751	0	0	Ki67+	 29234 6637
5752	0	0	Ki67+	 29242 6933
5753	0	0	Ki67+	 29257 6580
5754	0	0	Ki67+	 29257 6829
5755	0	0	Ki67+	 29260 6596
5756	0	0	Ki67+	 29268 6546
5757	0	0	Ki67+	 29271 6532
5758	0	0	Ki67+	 29275 6812
5759	0	0	Ki67+	 29283 6578
5760	0	0	Ki67+	 29290 6620
5761	0	0	Ki67+	 29290 6651
5762	0	0	Ki67+	 29301 7032
5763	0	0	Ki67+	 29304 6622
5764	0	0	Ki67+	 29330 6596
5765	0	0	Ki67+	 29330 6726
5766	0	0	Ki67+	 29330 6774
5767	0	0	Ki67+	 29332 6578
5768	0	0	Ki67+	 29337 6680
5769	0	0	Ki67+	 29338 6840
5770	0	0	Ki67+	 29342 7076
5771	0	0	Ki67+	 29344 6791
5772	0	0	Ki67+	 29348 7024
5773	0	0	Ki67+	 29355 6657
5774	0	0	Ki67+	 29357 6620
5775	0	0	Ki67+	 29357 6717
5776	0	0	Ki67+	 29361 6782
5777	0	0	Ki67+	 29365 7007
5778	0	0	Ki67+	 29368 6961
5779	0	0	Ki67+	 29377 6890
5780	0	0	Ki67+	 29380 6938
5781	0	0	Ki67+	 29382 6802
5782	0	0	Ki67+	 29385 7025
5783	0	0	Ki67+	 29393 6778
5784	0	0	Ki67+	 29396 6730
5785	0	0	Ki67+	 29398 6967
5786	0	0	Ki67+	 29404 6945
5787	0	0	Ki67+	 29410 7002
5788	0	0	Ki67+	 29442 7044
5789	0	0	Ki67+	 29475 6387
5790	0	0	Ki67+	 29491 6423
5791	0	0	Ki67+	 29492 6448
5792	0	0	Ki67+	 29542 6509
5793	0	0	Ki67+	 29544 6457
5794	0	0	Ki67+	 29550 6487
5795	0	0	Ki67+	 29559 6396
5796	0	0	Ki67+	 29559 6517
5797	0	0	Ki67+	 29561 6326
5798	0	0	Ki67+	 29567 6360
5799	0	0	Ki67+	 29567 6716
5800	0	0	Ki67+	 29583 6644
5801	0	0	Ki67+	 29587 6490
5802	0	0	Ki67+	 29602 6702
5803	0	0	Ki67+	 29612 6756
5804	0	0	Ki67+	 29613 6739
5805	0	0	Ki67+	 29616 6615
5806	0	0	Ki67+	 29625 6577
5807	0	0	Ki67+	 29642 6714
5808	0	0	Ki67+	 29643 6611
5809	0	0	Ki67+	 29644 6728
5810	0	0	Ki67+	 29677 6758
5811	0	0	Ki67+	 29680 6809
5812	0	0	Ki67+	 29686 6612
5813	0	0	Ki67+	 29690 6709
5814	0	0	Ki67+	 29697 6739
5815	0	0	Ki67+	 29703 6788
5816	0	0	Ki67+	 29709 6819
5817	0	0	Ki67+	 29729 6721
5818	0	0	Ki67+	 28990 7586
5819	0	0	Ki67+	 28998 7352
5820	0	0	Ki67+	 29007 7324
5821	0	0	Ki67+	 29018 7328
5822	0	0	Ki67+	 29044 7287
5823	0	0	Ki67+	 29112 7389
5824	0	0	Ki67+	 29136 7727
5825	0	0	Ki67+	 29220 7130
5826	0	0	Ki67+	 29221 7658
5827	0	0	Ki67+	 29222 7441
5828	0	0	Ki67+	 29222 7763
5829	0	0	Ki67+	 29226 7742
5830	0	0	Ki67+	 29232 7659
5831	0	0	Ki67+	 29284 7320
5832	0	0	Ki67+	 29290 7799
5833	0	0	Ki67+	 29337 7128
5834	0	0	Ki67+	 29358 7318
5835	0	0	Ki67+	 29360 7348
5836	0	0	Ki67+	 29380 7783
5837	0	0	Ki67+	 29382 7251
5838	0	0	Ki67+	 29405 7356
5839	0	0	Ki67+	 29419 7155
5840	0	0	Ki67+	 29425 7313
5841	0	0	Ki67+	 29447 7159
5842	0	0	Ki67+	 29459 7104
5843	0	0	Ki67+	 29467 7247
5844	0	0	Ki67+	 29488 7308
5845	0	0	Ki67+	 29491 7413
5846	0	0	Ki67+	 29492 7232
5847	0	0	Ki67+	 29493 7179
5848	0	0	Ki67+	 29504 7241
5849	0	0	Ki67+	 29512 7229
5850	0	0	Ki67+	 29514 7139
5851	0	0	Ki67+	 29518 7633
5852	0	0	Ki67+	 29523 7201
5853	0	0	Ki67+	 29527 7162
5854	0	0	Ki67+	 29529 7281
5855	0	0	Ki67+	 29537 7330
5856	0	0	Ki67+	 29539 7198
5857	0	0	Ki67+	 29549 7512
5858	0	0	Ki67+	 29552 7544
5859	0	0	Ki67+	 29564 7234
5860	0	0	Ki67+	 29566 7561
5861	0	0	Ki67+	 29568 7277
5862	0	0	Ki67+	 29580 7759
5863	0	0	Ki67+	 29581 7442
5864	0	0	Ki67+	 29598 7721
5865	0	0	Ki67+	 29599 7492
5866	0	0	Ki67+	 29599 7702
5867	0	0	Ki67+	 29609 7741
5868	0	0	Ki67+	 29612 7530
5869	0	0	Ki67+	 29614 7571
5870	0	0	Ki67+	 29622 7476
5871	0	0	Ki67+	 29622 7683
5872	0	0	Ki67+	 29627 7532
5873	0	0	Ki67+	 29628 7402
5874	0	0	Ki67+	 29628 7791
5875	0	0	Ki67+	 29629 7823
5876	0	0	Ki67+	 29633 7571
5877	0	0	Ki67+	 29635 7709
5878	0	0	Ki67+	 29646 7772
5879	0	0	Ki67+	 29647 7642
5880	0	0	Ki67+	 29648 7668
5881	0	0	Ki67+	 29651 7822
5882	0	0	Ki67+	 29655 7481
5883	0	0	Ki67+	 29660 7466
5884	0	0	Ki67+	 29661 7853
5885	0	0	Ki67+	 29662 7364
5886	0	0	Ki67+	 29665 7800
5887	0	0	Ki67+	 29666 7668
5888	0	0	Ki67+	 29668 7759
5889	0	0	Ki67+	 29677 7486
5890	0	0	Ki67+	 29677 7833
5891	0	0	Ki67+	 29678 7605
5892	0	0	Ki67+	 29678 7749
5893	0	0	Ki67+	 29682 7717
5894	0	0	Ki67+	 29683 7687
5895	0	0	Ki67+	 29688 7532
5896	0	0	Ki67+	 29693 7608
5897	0	0	Ki67+	 29694 7466
5898	0	0	Ki67+	 29710 7736
5899	0	0	Ki67+	 29711 7559
5900	0	0	Ki67+	 29717 7727
5901	0	0	Ki67+	 29721 7796
5902	0	0	Ki67+	 29725 7842
5903	0	0	Ki67+	 29730 7779
5904	0	0	Ki67+	 29750 7791
5905	0	0	Ki67+	 29756 7865
5906	0	0	Ki67+	 28965 8504
5907	0	0	Ki67+	 28971 8409
5908	0	0	Ki67+	 28991 8474
5909	0	0	Ki67+	 28996 8491
5910	0	0	Ki67+	 28996 8528
5911	0	0	Ki67+	 28996 8634
5912	0	0	Ki67+	 29005 8265
5913	0	0	Ki67+	 29008 8099
5914	0	0	Ki67+	 29009 8627
5915	0	0	Ki67+	 29015 8384
5916	0	0	Ki67+	 29018 8305
5917	0	0	Ki67+	 29019 8594
5918	0	0	Ki67+	 29020 8215
5919	0	0	Ki67+	 29030 8419
5920	0	0	Ki67+	 29041 8354
5921	0	0	Ki67+	 29048 8484
5922	0	0	Ki67+	 29052 8679
5923	0	0	Ki67+	 29055 8537
5924	0	0	Ki67+	 29056 8221
5925	0	0	Ki67+	 29059 8309
5926	0	0	Ki67+	 29064 8048
5927	0	0	Ki67+	 29078 8464
5928	0	0	Ki67+	 29079 8268
5929	0	0	Ki67+	 29079 8384
5930	0	0	Ki67+	 29085 8284
5931	0	0	Ki67+	 29097 8684
5932	0	0	Ki67+	 29124 8362
5933	0	0	Ki67+	 29135 8571
5934	0	0	Ki67+	 29139 8357
5935	0	0	Ki67+	 29156 8296
5936	0	0	Ki67+	 29165 8220
5937	0	0	Ki67+	 29178 8407
5938	0	0	Ki67+	 29186 8306
5939	0	0	Ki67+	 29216 8475
5940	0	0	Ki67+	 29227 8467
5941	0	0	Ki67+	 29235 8388
5942	0	0	Ki67+	 29245 8420
5943	0	0	Ki67+	 29251 8670
5944	0	0	Ki67+	 29260 8501
5945	0	0	Ki67+	 29265 8419
5946	0	0	Ki67+	 29270 8683
5947	0	0	Ki67+	 29275 8216
5948	0	0	Ki67+	 29292 8444
5949	0	0	Ki67+	 29295 8527
5950	0	0	Ki67+	 29302 8290
5951	0	0	Ki67+	 29302 8481
5952	0	0	Ki67+	 29326 8217
5953	0	0	Ki67+	 29332 8105
5954	0	0	Ki67+	 29338 8229
5955	0	0	Ki67+	 29345 8101
5956	0	0	Ki67+	 29363 8103
5957	0	0	Ki67+	 29383 8099
5958	0	0	Ki67+	 29411 8080
5959	0	0	Ki67+	 29415 8557
5960	0	0	Ki67+	 29423 8060
5961	0	0	Ki67+	 29442 7979
5962	0	0	Ki67+	 29473 8636
5963	0	0	Ki67+	 29473 8649
5964	0	0	Ki67+	 29500 8062
5965	0	0	Ki67+	 29503 8633
5966	0	0	Ki67+	 29508 8457
5967	0	0	Ki67+	 29513 8371
5968	0	0	Ki67+	 29513 8499
5969	0	0	Ki67+	 29514 8402
5970	0	0	Ki67+	 29529 8476
5971	0	0	Ki67+	 29531 8374
5972	0	0	Ki67+	 29537 8512
5973	0	0	Ki67+	 29543 7995
5974	0	0	Ki67+	 29550 8442
5975	0	0	Ki67+	 29554 7970
5976	0	0	Ki67+	 29580 8092
5977	0	0	Ki67+	 29589 8264
5978	0	0	Ki67+	 29589 8414
5979	0	0	Ki67+	 29595 8314
5980	0	0	Ki67+	 29611 8233
5981	0	0	Ki67+	 29616 8401
5982	0	0	Ki67+	 29621 8334
5983	0	0	Ki67+	 29625 8384
5984	0	0	Ki67+	 29639 8342
5985	0	0	Ki67+	 29640 8316
5986	0	0	Ki67+	 29642 8580
5987	0	0	Ki67+	 29648 8116
5988	0	0	Ki67+	 29654 8183
5989	0	0	Ki67+	 29658 8532
5990	0	0	Ki67+	 29659 8054
5991	0	0	Ki67+	 29667 8153
5992	0	0	Ki67+	 29670 8522
5993	0	0	Ki67+	 29671 8394
5994	0	0	Ki67+	 29675 8301
5995	0	0	Ki67+	 29677 8145
5996	0	0	Ki67+	 29689 8392
5997	0	0	Ki67+	 29704 8247
5998	0	0	Ki67+	 29717 8183
5999	0	0	Ki67+	 29720 8379
6000	0	0	Ki67+	 29725 8668
6001	0	0	Ki67+	 29726 8405
6002	0	0	Ki67+	 29728 8630
6003	0	0	Ki67+	 29730 8380
6004	0	0	Ki67+	 29731 8354
6005	0	0	Ki67+	 29733 8600
6006	0	0	Ki67+	 29741 8482
6007	0	0	Ki67+	 29745 8586
6008	0	0	Ki67+	 28964 9039
6009	0	0	Ki67+	 28969 8946
6010	0	0	Ki67+	 28975 8837
6011	0	0	Ki67+	 28985 8761
6012	0	0	Ki67+	 28989 8843
6013	0	0	Ki67+	 28992 8782
6014	0	0	Ki67+	 28992 9126
6015	0	0	Ki67+	 28994 9043
6016	0	0	Ki67+	 29007 9131
6017	0	0	Ki67+	 29012 8865
6018	0	0	Ki67+	 29023 9046
6019	0	0	Ki67+	 29024 8960
6020	0	0	Ki67+	 29035 8938
6021	0	0	Ki67+	 29036 9457
6022	0	0	Ki67+	 29042 9424
6023	0	0	Ki67+	 29043 8963
6024	0	0	Ki67+	 29053 8989
6025	0	0	Ki67+	 29058 9118
6026	0	0	Ki67+	 29063 8703
6027	0	0	Ki67+	 29076 9024
6028	0	0	Ki67+	 29082 9444
6029	0	0	Ki67+	 29083 9410
6030	0	0	Ki67+	 29084 8819
6031	0	0	Ki67+	 29090 9383
6032	0	0	Ki67+	 29097 8855
6033	0	0	Ki67+	 29104 8889
6034	0	0	Ki67+	 29107 8876
6035	0	0	Ki67+	 29127 8903
6036	0	0	Ki67+	 29131 8865
6037	0	0	Ki67+	 29147 8828
6038	0	0	Ki67+	 29149 8892
6039	0	0	Ki67+	 29156 8847
6040	0	0	Ki67+	 29159 8911
6041	0	0	Ki67+	 29192 8924
6042	0	0	Ki67+	 29197 9457
6043	0	0	Ki67+	 29198 8887
6044	0	0	Ki67+	 29209 8776
6045	0	0	Ki67+	 29213 9343
6046	0	0	Ki67+	 29217 8941
6047	0	0	Ki67+	 29227 8956
6048	0	0	Ki67+	 29252 8853
6049	0	0	Ki67+	 29274 8693
6050	0	0	Ki67+	 29286 8925
6051	0	0	Ki67+	 29305 8956
6052	0	0	Ki67+	 29326 9466
6053	0	0	Ki67+	 29350 8933
6054	0	0	Ki67+	 29351 8955
6055	0	0	Ki67+	 29388 8915
6056	0	0	Ki67+	 29391 9284
6057	0	0	Ki67+	 29398 8929
6058	0	0	Ki67+	 29415 9308
6059	0	0	Ki67+	 29420 8714
6060	0	0	Ki67+	 29422 8799
6061	0	0	Ki67+	 29445 8814
6062	0	0	Ki67+	 29445 9402
6063	0	0	Ki67+	 29446 9320
6064	0	0	Ki67+	 29448 9356
6065	0	0	Ki67+	 29458 8836
6066	0	0	Ki67+	 29460 8798
6067	0	0	Ki67+	 29530 8695
6068	0	0	Ki67+	 29543 8810
6069	0	0	Ki67+	 29660 8793
6070	0	0	Ki67+	 29734 9059
6071	0	0	Ki67+	 29735 8714
6072	0	0	Ki67+	 29736 9030
6073	0	0	Ki67+	 29755 9010
6074	0	0	Ki67+	 29054 9525
6075	0	0	Ki67+	 29109 9561
6076	0	0	Ki67+	 29135 9514
6077	0	0	Ki67+	 29167 9538
6078	0	0	Ki67+	 29214 9500
6079	0	0	Ki67+	 29224 9531
6080	0	0	Ki67+	 29224 9581
6081	0	0	Ki67+	 29325 9525
6082	0	0	Ki67+	 29378 9590
6083	0	0	Ki67+	 29392 9639
6084	0	0	Ki67+	 29395 9610
6085	0	0	Ki67+	 29406 9563
6086	0	0	Ki67+	 29408 9585
6087	0	0	Ki67+	 29431 9587
6088	0	0	Ki67+	 29438 9570
6089	0	0	Ki67+	 29479 9720
6090	0	0	Ki67+	 29509 9531
6091	0	0	Ki67+	 29516 9737
6092	0	0	Ki67+	 29519 9727
6093	0	0	Ki67+	 29536 9760
6094	0	0	Ki67+	 29585 9626
6095	0	0	Ki67+	 29591 9587
6096	0	0	Ki67+	 29601 9611
6097	0	0	Ki67+	 29635 10147
6098	0	0	Ki67+	 29707 10039
6099	0	0	Ki67+	 28999 10553
6100	0	0	Ki67+	 29027 10603
6101	0	0	Ki67+	 29064 10792
6102	0	0	Ki67+	 29069 10627
6103	0	0	Ki67+	 29111 10852
6104	0	0	Ki67+	 29115 10605
6105	0	0	Ki67+	 29118 10870
6106	0	0	Ki67+	 29129 10855
6107	0	0	Ki67+	 29138 10781
6108	0	0	Ki67+	 29163 10796
6109	0	0	Ki67+	 29196 10770
6110	0	0	Ki67+	 29212 10821
6111	0	0	Ki67+	 29223 10822
6112	0	0	Ki67+	 29237 10817
6113	0	0	Ki67+	 29246 10808
6114	0	0	Ki67+	 29297 10899
6115	0	0	Ki67+	 29320 10793
6116	0	0	Ki67+	 29329 10873
6117	0	0	Ki67+	 29338 10866
6118	0	0	Ki67+	 29363 10569
6119	0	0	Ki67+	 29407 10649
6120	0	0	Ki67+	 29416 10769
6121	0	0	Ki67+	 29416 10806
6122	0	0	Ki67+	 29423 10653
6123	0	0	Ki67+	 29432 10662
6124	0	0	Ki67+	 29449 10696
6125	0	0	Ki67+	 28983 11539
6126	0	0	Ki67+	 29224 11619
6127	0	0	Ki67+	 29244 11641
6128	0	0	Ki67+	 28979 12658
6129	0	0	Ki67+	 29182 12553
6130	0	0	Ki67+	 29359 11892
6131	0	0	Ki67+	 29489 11981
6132	0	0	Ki67+	 29563 11983
6133	0	0	Ki67+	 29587 12037
6134	0	0	Ki67+	 29228 13379
6135	0	0	Ki67+	 29250 13369
6136	0	0	Ki67+	 29250 13414
6137	0	0	Ki67+	 29312 13472
6138	0	0	Ki67+	 29313 13427
6139	0	0	Ki67+	 28962 13541
6140	0	0	Ki67+	 28973 13506
6141	0	0	Ki67+	 28999 13883
6142	0	0	Ki67+	 29006 14220
6143	0	0	Ki67+	 29011 13878
6144	0	0	Ki67+	 29022 13589
6145	0	0	Ki67+	 29080 13625
6146	0	0	Ki67+	 29101 14284
6147	0	0	Ki67+	 29169 13843
6148	0	0	Ki67+	 29188 13817
6149	0	0	Ki67+	 29249 13582
6150	0	0	Ki67+	 29254 13642
6151	0	0	Ki67+	 29256 13598
6152	0	0	Ki67+	 29267 13631
6153	0	0	Ki67+	 29292 13677
6154	0	0	Ki67+	 29294 13550
6155	0	0	Ki67+	 29306 13674
6156	0	0	Ki67+	 29312 13692
6157	0	0	Ki67+	 29333 13571
6158	0	0	Ki67+	 29528 14283
6159	0	0	Ki67+	 29721 14216
6160	0	0	Ki67+	 29726 14203
6161	0	0	Ki67+	 29740 14199
6162	0	0	Ki67+	 29749 14223
6163	0	0	Ki67+	 28986 14301
6164	0	0	Ki67+	 29061 14343
6165	0	0	Ki67+	 29128 14295
6166	0	0	Ki67+	 29131 14441
6167	0	0	Ki67+	 29137 14473
6168	0	0	Ki67+	 29161 14384
6169	0	0	Ki67+	 29167 14519
6170	0	0	Ki67+	 29183 14492
6171	0	0	Ki67+	 29185 14388
6172	0	0	Ki67+	 29190 14512
6173	0	0	Ki67+	 29191 14554
6174	0	0	Ki67+	 29204 14562
6175	0	0	Ki67+	 29210 14463
6176	0	0	Ki67+	 29250 14477
6177	0	0	Ki67+	 29339 14863
6178	0	0	Ki67+	 29348 14576
6179	0	0	Ki67+	 29371 14558
6180	0	0	Ki67+	 29385 14480
6181	0	0	Ki67+	 29407 14505
6182	0	0	Ki67+	 29409 14466
6183	0	0	Ki67+	 29419 14605
6184	0	0	Ki67+	 29429 14515
6185	0	0	Ki67+	 29440 14565
6186	0	0	Ki67+	 29440 14606
6187	0	0	Ki67+	 29457 14371
6188	0	0	Ki67+	 29466 14559
6189	0	0	Ki67+	 29469 14536
6190	0	0	Ki67+	 29488 14852
6191	0	0	Ki67+	 29491 14406
6192	0	0	Ki67+	 29501 14485
6193	0	0	Ki67+	 29501 14713
6194	0	0	Ki67+	 29502 14402
6195	0	0	Ki67+	 29505 14697
6196	0	0	Ki67+	 29511 14494
6197	0	0	Ki67+	 29517 14702
6198	0	0	Ki67+	 29519 14319
6199	0	0	Ki67+	 29530 14741
6200	0	0	Ki67+	 29534 14359
6201	0	0	Ki67+	 29534 14384
6202	0	0	Ki67+	 29536 14474
6203	0	0	Ki67+	 29536 14786
6204	0	0	Ki67+	 29537 14506
6205	0	0	Ki67+	 29537 14624
6206	0	0	Ki67+	 29551 14565
6207	0	0	Ki67+	 29559 14590
6208	0	0	Ki67+	 29575 14580
6209	0	0	Ki67+	 29592 14735
6210	0	0	Ki67+	 28974 15652
6211	0	0	Ki67+	 28980 15668
6212	0	0	Ki67+	 28987 15678
6213	0	0	Ki67+	 29011 15099
6214	0	0	Ki67+	 29211 15512
6215	0	0	Ki67+	 29257 15608
6216	0	0	Ki67+	 29267 15715
6217	0	0	Ki67+	 29268 15606
6218	0	0	Ki67+	 29272 15495
6219	0	0	Ki67+	 29274 15734
6220	0	0	Ki67+	 29299 15786
6221	0	0	Ki67+	 29316 15437
6222	0	0	Ki67+	 29382 15617
6223	0	0	Ki67+	 29455 15512
6224	0	0	Ki67+	 29473 15485
6225	0	0	Ki67+	 29477 15573
6226	0	0	Ki67+	 29493 15575
6227	0	0	Ki67+	 29500 15511
6228	0	0	Ki67+	 29507 15675
6229	0	0	Ki67+	 29524 15834
6230	0	0	Ki67+	 29526 15623
6231	0	0	Ki67+	 29541 15574
6232	0	0	Ki67+	 29616 15826
6233	0	0	Ki67+	 29646 15185
6234	0	0	Ki67+	 29653 15737
6235	0	0	Ki67+	 29665 15686
6236	0	0	Ki67+	 29667 15733
6237	0	0	Ki67+	 29671 15400
6238	0	0	Ki67+	 29673 15198
6239	0	0	Ki67+	 29695 15259
6240	0	0	Ki67+	 29704 15421
6241	0	0	Ki67+	 29708 15877
6242	0	0	Ki67+	 29721 15295
6243	0	0	Ki67+	 29759 15451
6244	0	0	Ki67+	 28978 16282
6245	0	0	Ki67+	 28982 16386
6246	0	0	Ki67+	 29038 16550
6247	0	0	Ki67+	 29041 16431
6248	0	0	Ki67+	 29141 16275
6249	0	0	Ki67+	 29145 16289
6250	0	0	Ki67+	 29146 16532
6251	0	0	Ki67+	 29186 16348
6252	0	0	Ki67+	 29230 16348
6253	0	0	Ki67+	 29242 16298
6254	0	0	Ki67+	 29251 16228
6255	0	0	Ki67+	 29253 16388
6256	0	0	Ki67+	 29256 16351
6257	0	0	Ki67+	 29260 16291
6258	0	0	Ki67+	 29267 16335
6259	0	0	Ki67+	 29277 16349
6260	0	0	Ki67+	 29290 16243
6261	0	0	Ki67+	 29299 16222
6262	0	0	Ki67+	 29316 16410
6263	0	0	Ki67+	 29322 16210
6264	0	0	Ki67+	 29334 16592
6265	0	0	Ki67+	 29338 16390
6266	0	0	Ki67+	 29339 16308
6267	0	0	Ki67+	 29456 15917
6268	0	0	Ki67+	 29499 16174
6269	0	0	Ki67+	 29556 16005
6270	0	0	Ki67+	 29571 16000
6271	0	0	Ki67+	 29622 16145
6272	0	0	Ki67+	 29681 16402
6273	0	0	Ki67+	 29689 15927
6274	0	0	Ki67+	 29697 16091
6275	0	0	Ki67+	 29705 15939
6276	0	0	Ki67+	 29709 16038
6277	0	0	Ki67+	 29726 16295
6278	0	0	Ki67+	 29727 15935
6279	0	0	Ki67+	 28963 16713
6280	0	0	Ki67+	 28968 16743
6281	0	0	Ki67+	 28985 16909
6282	0	0	Ki67+	 29002 17331
6283	0	0	Ki67+	 29236 17336
6284	0	0	Ki67+	 29244 17298
6285	0	0	Ki67+	 29248 17317
6286	0	0	Ki67+	 29275 17226
6287	0	0	Ki67+	 29344 17286
6288	0	0	Ki67+	 29408 17404
6289	0	0	Ki67+	 29439 17331
6290	0	0	Ki67+	 29447 17428
6291	0	0	Ki67+	 29449 17406
6292	0	0	Ki67+	 29451 17323
6293	0	0	Ki67+	 29468 16799
6294	0	0	Ki67+	 29532 17484
6295	0	0	Ki67+	 29552 16696
6296	0	0	Ki67+	 29032 17556
6297	0	0	Ki67+	 29400 17806
6298	0	0	Ki67+	 29442 17546
6299	0	0	Ki67+	 29477 17558
6300	0	0	Ki67+	 29553 17516
6301	0	0	Ki67+	 29565 17502
6302	0	0	Ki67+	 29564 19698
6303	0	0	Ki67+	 29749 19892
6304	0	0	Ki67+	 29764 1241
6305	0	0	Ki67+	 29765 1592
6306	0	0	Ki67+	 29768 1677
6307	0	0	Ki67+	 29770 1254
6308	0	0	Ki67+	 29776 1166
6309	0	0	Ki67+	 29787 1227
6310	0	0	Ki67+	 29793 1600
6311	0	0	Ki67+	 29796 1629
6312	0	0	Ki67+	 29807 1117
6313	0	0	Ki67+	 29809 1357
6314	0	0	Ki67+	 29810 1148
6315	0	0	Ki67+	 29812 1587
6316	0	0	Ki67+	 29817 1540
6317	0	0	Ki67+	 29826 1090
6318	0	0	Ki67+	 29826 1149
6319	0	0	Ki67+	 29829 1534
6320	0	0	Ki67+	 29839 1567
6321	0	0	Ki67+	 29841 1223
6322	0	0	Ki67+	 29869 1147
6323	0	0	Ki67+	 29869 1545
6324	0	0	Ki67+	 29876 1105
6325	0	0	Ki67+	 29876 1691
6326	0	0	Ki67+	 29888 1463
6327	0	0	Ki67+	 29888 1705
6328	0	0	Ki67+	 29889 1087
6329	0	0	Ki67+	 29889 1498
6330	0	0	Ki67+	 29891 1513
6331	0	0	Ki67+	 29896 1625
6332	0	0	Ki67+	 29898 1262
6333	0	0	Ki67+	 29898 1490
6334	0	0	Ki67+	 29904 1670
6335	0	0	Ki67+	 29907 1079
6336	0	0	Ki67+	 29909 1349
6337	0	0	Ki67+	 29929 1262
6338	0	0	Ki67+	 29929 1705
6339	0	0	Ki67+	 29934 1559
6340	0	0	Ki67+	 29937 1650
6341	0	0	Ki67+	 29939 1376
6342	0	0	Ki67+	 29946 1444
6343	0	0	Ki67+	 29963 1316
6344	0	0	Ki67+	 29999 1296
6345	0	0	Ki67+	 30097 1532
6346	0	0	Ki67+	 30240 1442
6347	0	0	Ki67+	 30243 1496
6348	0	0	Ki67+	 30246 1482
6349	0	0	Ki67+	 30271 1458
6350	0	0	Ki67+	 30275 1430
6351	0	0	Ki67+	 30290 1394
6352	0	0	Ki67+	 30317 1366
6353	0	0	Ki67+	 30321 1344
6354	0	0	Ki67+	 30341 1334
6355	0	0	Ki67+	 30343 1380
6356	0	0	Ki67+	 30361 1340
6357	0	0	Ki67+	 30363 1381
6358	0	0	Ki67+	 30376 1370
6359	0	0	Ki67+	 30382 1290
6360	0	0	Ki67+	 30392 1310
6361	0	0	Ki67+	 30411 1330
6362	0	0	Ki67+	 30413 1372
6363	0	0	Ki67+	 30416 1245
6364	0	0	Ki67+	 30432 1253
6365	0	0	Ki67+	 30444 1277
6366	0	0	Ki67+	 30444 1336
6367	0	0	Ki67+	 30484 1075
6368	0	0	Ki67+	 30497 1175
6369	0	0	Ki67+	 30503 1059
6370	0	0	Ki67+	 30526 1070
6371	0	0	Ki67+	 30536 1088
6372	0	0	Ki67+	 30542 1467
6373	0	0	Ki67+	 30552 1194
6374	0	0	Ki67+	 30558 1087
6375	0	0	Ki67+	 29771 1957
6376	0	0	Ki67+	 29771 2345
6377	0	0	Ki67+	 29772 2014
6378	0	0	Ki67+	 29772 2479
6379	0	0	Ki67+	 29780 2417
6380	0	0	Ki67+	 29781 1750
6381	0	0	Ki67+	 29782 1981
6382	0	0	Ki67+	 29782 2499
6383	0	0	Ki67+	 29789 2340
6384	0	0	Ki67+	 29791 2440
6385	0	0	Ki67+	 29791 2455
6386	0	0	Ki67+	 29800 1970
6387	0	0	Ki67+	 29801 2493
6388	0	0	Ki67+	 29806 2353
6389	0	0	Ki67+	 29809 2507
6390	0	0	Ki67+	 29815 2434
6391	0	0	Ki67+	 29824 1958
6392	0	0	Ki67+	 29827 2350
6393	0	0	Ki67+	 29837 2327
6394	0	0	Ki67+	 29839 2426
6395	0	0	Ki67+	 29843 1909
6396	0	0	Ki67+	 29845 2260
6397	0	0	Ki67+	 29846 1968
6398	0	0	Ki67+	 29847 2281
6399	0	0	Ki67+	 29851 2351
6400	0	0	Ki67+	 29852 1880
6401	0	0	Ki67+	 29858 2483
6402	0	0	Ki67+	 29861 1981
6403	0	0	Ki67+	 29863 2012
6404	0	0	Ki67+	 29866 2395
6405	0	0	Ki67+	 29871 2418
6406	0	0	Ki67+	 29893 1746
6407	0	0	Ki67+	 29893 1853
6408	0	0	Ki67+	 29896 2297
6409	0	0	Ki67+	 29906 1932
6410	0	0	Ki67+	 29911 2085
6411	0	0	Ki67+	 29935 1909
6412	0	0	Ki67+	 29944 1970
6413	0	0	Ki67+	 29953 2060
6414	0	0	Ki67+	 29957 2048
6415	0	0	Ki67+	 29974 1885
6416	0	0	Ki67+	 29992 1844
6417	0	0	Ki67+	 30006 1964
6418	0	0	Ki67+	 30023 1999
6419	0	0	Ki67+	 30028 2490
6420	0	0	Ki67+	 30041 2389
6421	0	0	Ki67+	 30073 2125
6422	0	0	Ki67+	 30091 2124
6423	0	0	Ki67+	 30102 1797
6424	0	0	Ki67+	 30171 2474
6425	0	0	Ki67+	 30184 2374
6426	0	0	Ki67+	 30190 2421
6427	0	0	Ki67+	 30205 2317
6428	0	0	Ki67+	 30288 2400
6429	0	0	Ki67+	 30290 2317
6430	0	0	Ki67+	 30293 2387
6431	0	0	Ki67+	 30309 2487
6432	0	0	Ki67+	 30310 2477
6433	0	0	Ki67+	 30325 1980
6434	0	0	Ki67+	 30342 2125
6435	0	0	Ki67+	 30343 2025
6436	0	0	Ki67+	 30351 2140
6437	0	0	Ki67+	 30353 2162
6438	0	0	Ki67+	 30363 2094
6439	0	0	Ki67+	 30367 2196
6440	0	0	Ki67+	 30367 2208
6441	0	0	Ki67+	 30368 2077
6442	0	0	Ki67+	 30369 2040
6443	0	0	Ki67+	 30369 2176
6444	0	0	Ki67+	 30379 2132
6445	0	0	Ki67+	 30381 2147
6446	0	0	Ki67+	 30386 1883
6447	0	0	Ki67+	 30387 2234
6448	0	0	Ki67+	 30387 2264
6449	0	0	Ki67+	 30393 2203
6450	0	0	Ki67+	 30403 2077
6451	0	0	Ki67+	 30403 2178
6452	0	0	Ki67+	 30403 2283
6453	0	0	Ki67+	 30406 1867
6454	0	0	Ki67+	 30407 1825
6455	0	0	Ki67+	 30410 1882
6456	0	0	Ki67+	 30411 1909
6457	0	0	Ki67+	 30411 2223
6458	0	0	Ki67+	 30412 2136
6459	0	0	Ki67+	 30413 2154
6460	0	0	Ki67+	 30414 1942
6461	0	0	Ki67+	 30414 2049
6462	0	0	Ki67+	 30414 2110
6463	0	0	Ki67+	 30415 2304
6464	0	0	Ki67+	 30416 1854
6465	0	0	Ki67+	 30420 1898
6466	0	0	Ki67+	 30421 1964
6467	0	0	Ki67+	 30427 1854
6468	0	0	Ki67+	 30428 1926
6469	0	0	Ki67+	 30430 2214
6470	0	0	Ki67+	 30431 2014
6471	0	0	Ki67+	 30435 1811
6472	0	0	Ki67+	 30435 2440
6473	0	0	Ki67+	 30436 2088
6474	0	0	Ki67+	 30436 2195
6475	0	0	Ki67+	 30438 1995
6476	0	0	Ki67+	 30439 1946
6477	0	0	Ki67+	 30439 1975
6478	0	0	Ki67+	 30442 2108
6479	0	0	Ki67+	 30444 2148
6480	0	0	Ki67+	 30444 2468
6481	0	0	Ki67+	 30446 2508
6482	0	0	Ki67+	 30451 1918
6483	0	0	Ki67+	 30451 2081
6484	0	0	Ki67+	 30451 2430
6485	0	0	Ki67+	 30453 1980
6486	0	0	Ki67+	 30453 2164
6487	0	0	Ki67+	 30455 2271
6488	0	0	Ki67+	 30456 2238
6489	0	0	Ki67+	 30459 1852
6490	0	0	Ki67+	 30462 2049
6491	0	0	Ki67+	 30464 2117
6492	0	0	Ki67+	 30465 2157
6493	0	0	Ki67+	 30467 1829
6494	0	0	Ki67+	 30472 1885
6495	0	0	Ki67+	 30476 2209
6496	0	0	Ki67+	 30477 2079
6497	0	0	Ki67+	 30477 2253
6498	0	0	Ki67+	 30479 2220
6499	0	0	Ki67+	 30482 2415
6500	0	0	Ki67+	 30488 2158
6501	0	0	Ki67+	 30490 2481
6502	0	0	Ki67+	 30493 2200
6503	0	0	Ki67+	 30493 2496
6504	0	0	Ki67+	 30495 1860
6505	0	0	Ki67+	 30497 2115
6506	0	0	Ki67+	 30498 2175
6507	0	0	Ki67+	 30502 2231
6508	0	0	Ki67+	 30508 1909
6509	0	0	Ki67+	 30513 2164
6510	0	0	Ki67+	 30513 2427
6511	0	0	Ki67+	 30515 2465
6512	0	0	Ki67+	 30515 2485
6513	0	0	Ki67+	 30519 2220
6514	0	0	Ki67+	 30520 2206
6515	0	0	Ki67+	 30522 1767
6516	0	0	Ki67+	 30523 2102
6517	0	0	Ki67+	 30525 2129
6518	0	0	Ki67+	 30525 2145
6519	0	0	Ki67+	 30527 2511
6520	0	0	Ki67+	 30528 2245
6521	0	0	Ki67+	 30528 2422
6522	0	0	Ki67+	 30532 2396
6523	0	0	Ki67+	 30533 1925
6524	0	0	Ki67+	 30534 1950
6525	0	0	Ki67+	 30535 2185
6526	0	0	Ki67+	 30537 2202
6527	0	0	Ki67+	 30542 2226
6528	0	0	Ki67+	 30546 2429
6529	0	0	Ki67+	 30547 2034
6530	0	0	Ki67+	 30549 2001
6531	0	0	Ki67+	 30550 2441
6532	0	0	Ki67+	 30552 2492
6533	0	0	Ki67+	 30556 2131
6534	0	0	Ki67+	 29766 2613
6535	0	0	Ki67+	 29767 3222
6536	0	0	Ki67+	 29774 3261
6537	0	0	Ki67+	 29776 2658
6538	0	0	Ki67+	 29777 2627
6539	0	0	Ki67+	 29780 2588
6540	0	0	Ki67+	 29784 2519
6541	0	0	Ki67+	 29785 2645
6542	0	0	Ki67+	 29793 3214
6543	0	0	Ki67+	 29798 3249
6544	0	0	Ki67+	 29807 3219
6545	0	0	Ki67+	 29811 2709
6546	0	0	Ki67+	 29818 3279
6547	0	0	Ki67+	 29825 2690
6548	0	0	Ki67+	 29825 2886
6549	0	0	Ki67+	 29833 3056
6550	0	0	Ki67+	 29833 3213
6551	0	0	Ki67+	 29835 2970
6552	0	0	Ki67+	 29836 2520
6553	0	0	Ki67+	 29839 2559
6554	0	0	Ki67+	 29843 2541
6555	0	0	Ki67+	 29844 2962
6556	0	0	Ki67+	 29849 3215
6557	0	0	Ki67+	 29851 2815
6558	0	0	Ki67+	 29860 2914
6559	0	0	Ki67+	 29879 3078
6560	0	0	Ki67+	 29886 2853
6561	0	0	Ki67+	 29892 2767
6562	0	0	Ki67+	 29894 2969
6563	0	0	Ki67+	 29897 3092
6564	0	0	Ki67+	 29901 2942
6565	0	0	Ki67+	 29902 2675
6566	0	0	Ki67+	 29910 2833
6567	0	0	Ki67+	 29915 2901
6568	0	0	Ki67+	 29916 2969
6569	0	0	Ki67+	 29920 2712
6570	0	0	Ki67+	 29920 2852
6571	0	0	Ki67+	 29920 3107
6572	0	0	Ki67+	 29921 2794
6573	0	0	Ki67+	 29922 2736
6574	0	0	Ki67+	 29926 2671
6575	0	0	Ki67+	 29935 2888
6576	0	0	Ki67+	 29939 3292
6577	0	0	Ki67+	 29944 2821
6578	0	0	Ki67+	 29950 2993
6579	0	0	Ki67+	 29969 2690
6580	0	0	Ki67+	 29970 2774
6581	0	0	Ki67+	 29974 2736
6582	0	0	Ki67+	 29974 2815
6583	0	0	Ki67+	 29978 2676
6584	0	0	Ki67+	 29983 2777
6585	0	0	Ki67+	 29988 2538
6586	0	0	Ki67+	 29990 2746
6587	0	0	Ki67+	 29997 2591
6588	0	0	Ki67+	 30005 3219
6589	0	0	Ki67+	 30007 2520
6590	0	0	Ki67+	 30008 3143
6591	0	0	Ki67+	 30009 2654
6592	0	0	Ki67+	 30010 2562
6593	0	0	Ki67+	 30011 3265
6594	0	0	Ki67+	 30012 3255
6595	0	0	Ki67+	 30013 2617
6596	0	0	Ki67+	 30015 3177
6597	0	0	Ki67+	 30017 3136
6598	0	0	Ki67+	 30020 3300
6599	0	0	Ki67+	 30023 2610
6600	0	0	Ki67+	 30039 3159
6601	0	0	Ki67+	 30043 2519
6602	0	0	Ki67+	 30044 3173
6603	0	0	Ki67+	 30046 3033
6604	0	0	Ki67+	 30046 3199
6605	0	0	Ki67+	 30058 3131
6606	0	0	Ki67+	 30064 3094
6607	0	0	Ki67+	 30073 3145
6608	0	0	Ki67+	 30082 3303
6609	0	0	Ki67+	 30090 3021
6610	0	0	Ki67+	 30094 3309
6611	0	0	Ki67+	 30095 3122
6612	0	0	Ki67+	 30101 3029
6613	0	0	Ki67+	 30103 3164
6614	0	0	Ki67+	 30104 3281
6615	0	0	Ki67+	 30106 3228
6616	0	0	Ki67+	 30113 3189
6617	0	0	Ki67+	 30114 3143
6618	0	0	Ki67+	 30115 2749
6619	0	0	Ki67+	 30119 3248
6620	0	0	Ki67+	 30122 2773
6621	0	0	Ki67+	 30131 3180
6622	0	0	Ki67+	 30140 3238
6623	0	0	Ki67+	 30149 2596
6624	0	0	Ki67+	 30160 2569
6625	0	0	Ki67+	 30172 2855
6626	0	0	Ki67+	 30183 2521
6627	0	0	Ki67+	 30223 3047
6628	0	0	Ki67+	 30235 3043
6629	0	0	Ki67+	 30236 3168
6630	0	0	Ki67+	 30242 2982
6631	0	0	Ki67+	 30255 3100
6632	0	0	Ki67+	 30262 3055
6633	0	0	Ki67+	 30271 2961
6634	0	0	Ki67+	 30279 2797
6635	0	0	Ki67+	 30296 2859
6636	0	0	Ki67+	 30314 2746
6637	0	0	Ki67+	 30367 2547
6638	0	0	Ki67+	 30434 3133
6639	0	0	Ki67+	 30440 3111
6640	0	0	Ki67+	 30441 3236
6641	0	0	Ki67+	 30443 3292
6642	0	0	Ki67+	 30444 3083
6643	0	0	Ki67+	 30457 3168
6644	0	0	Ki67+	 30457 3191
6645	0	0	Ki67+	 30465 2557
6646	0	0	Ki67+	 30465 3089
6647	0	0	Ki67+	 30465 3218
6648	0	0	Ki67+	 30466 3144
6649	0	0	Ki67+	 30468 3044
6650	0	0	Ki67+	 30471 2651
6651	0	0	Ki67+	 30474 3166
6652	0	0	Ki67+	 30477 3188
6653	0	0	Ki67+	 30481 2708
6654	0	0	Ki67+	 30481 2921
6655	0	0	Ki67+	 30482 2790
6656	0	0	Ki67+	 30486 3059
6657	0	0	Ki67+	 30487 3000
6658	0	0	Ki67+	 30492 2890
6659	0	0	Ki67+	 30494 3309
6660	0	0	Ki67+	 30498 2655
6661	0	0	Ki67+	 30498 2796
6662	0	0	Ki67+	 30499 3109
6663	0	0	Ki67+	 30502 2948
6664	0	0	Ki67+	 30508 3013
6665	0	0	Ki67+	 30510 2808
6666	0	0	Ki67+	 30510 2897
6667	0	0	Ki67+	 30512 2722
6668	0	0	Ki67+	 30513 2526
6669	0	0	Ki67+	 30513 3087
6670	0	0	Ki67+	 30515 2686
6671	0	0	Ki67+	 30516 2549
6672	0	0	Ki67+	 30518 2670
6673	0	0	Ki67+	 30519 3004
6674	0	0	Ki67+	 30521 2912
6675	0	0	Ki67+	 30525 2761
6676	0	0	Ki67+	 30525 3236
6677	0	0	Ki67+	 30528 2775
6678	0	0	Ki67+	 30534 3306
6679	0	0	Ki67+	 30549 2528
6680	0	0	Ki67+	 30556 2568
6681	0	0	Ki67+	 29762 3433
6682	0	0	Ki67+	 29779 3604
6683	0	0	Ki67+	 29783 3425
6684	0	0	Ki67+	 29791 3709
6685	0	0	Ki67+	 29799 3597
6686	0	0	Ki67+	 29813 3700
6687	0	0	Ki67+	 29835 3846
6688	0	0	Ki67+	 29846 3866
6689	0	0	Ki67+	 29854 3844
6690	0	0	Ki67+	 29859 3647
6691	0	0	Ki67+	 29861 3875
6692	0	0	Ki67+	 29863 3535
6693	0	0	Ki67+	 29884 3995
6694	0	0	Ki67+	 29896 4015
6695	0	0	Ki67+	 29897 3819
6696	0	0	Ki67+	 29898 3776
6697	0	0	Ki67+	 29900 3520
6698	0	0	Ki67+	 29907 3719
6699	0	0	Ki67+	 29907 3997
6700	0	0	Ki67+	 29909 4023
6701	0	0	Ki67+	 29913 4045
6702	0	0	Ki67+	 29918 3647
6703	0	0	Ki67+	 29921 3514
6704	0	0	Ki67+	 29930 3784
6705	0	0	Ki67+	 29941 3358
6706	0	0	Ki67+	 29948 3808
6707	0	0	Ki67+	 29953 3351
6708	0	0	Ki67+	 29954 4033
6709	0	0	Ki67+	 29960 3759
6710	0	0	Ki67+	 29962 3677
6711	0	0	Ki67+	 29963 3942
6712	0	0	Ki67+	 29972 3692
6713	0	0	Ki67+	 29977 3374
6714	0	0	Ki67+	 29978 4056
6715	0	0	Ki67+	 29982 3642
6716	0	0	Ki67+	 29987 3658
6717	0	0	Ki67+	 30001 3586
6718	0	0	Ki67+	 30008 4041
6719	0	0	Ki67+	 30012 3340
6720	0	0	Ki67+	 30022 3649
6721	0	0	Ki67+	 30023 3688
6722	0	0	Ki67+	 30035 3414
6723	0	0	Ki67+	 30038 3498
6724	0	0	Ki67+	 30043 3623
6725	0	0	Ki67+	 30051 3660
6726	0	0	Ki67+	 30057 3604
6727	0	0	Ki67+	 30067 3425
6728	0	0	Ki67+	 30071 3588
6729	0	0	Ki67+	 30073 3397
6730	0	0	Ki67+	 30080 3464
6731	0	0	Ki67+	 30080 3944
6732	0	0	Ki67+	 30082 3823
6733	0	0	Ki67+	 30084 3843
6734	0	0	Ki67+	 30089 3923
6735	0	0	Ki67+	 30093 3600
6736	0	0	Ki67+	 30101 3340
6737	0	0	Ki67+	 30102 4071
6738	0	0	Ki67+	 30106 3878
6739	0	0	Ki67+	 30110 3412
6740	0	0	Ki67+	 30112 3555
6741	0	0	Ki67+	 30115 3332
6742	0	0	Ki67+	 30115 3384
6743	0	0	Ki67+	 30116 3742
6744	0	0	Ki67+	 30117 4078
6745	0	0	Ki67+	 30118 3509
6746	0	0	Ki67+	 30122 3595
6747	0	0	Ki67+	 30124 3822
6748	0	0	Ki67+	 30130 3761
6749	0	0	Ki67+	 30133 3380
6750	0	0	Ki67+	 30138 3565
6751	0	0	Ki67+	 30138 4091
6752	0	0	Ki67+	 30140 3357
6753	0	0	Ki67+	 30140 3720
6754	0	0	Ki67+	 30142 3769
6755	0	0	Ki67+	 30144 3682
6756	0	0	Ki67+	 30145 4061
6757	0	0	Ki67+	 30146 3414
6758	0	0	Ki67+	 30146 3611
6759	0	0	Ki67+	 30146 4076
6760	0	0	Ki67+	 30149 4044
6761	0	0	Ki67+	 30150 3711
6762	0	0	Ki67+	 30159 3601
6763	0	0	Ki67+	 30166 3443
6764	0	0	Ki67+	 30170 3479
6765	0	0	Ki67+	 30178 3998
6766	0	0	Ki67+	 30181 3933
6767	0	0	Ki67+	 30183 3814
6768	0	0	Ki67+	 30191 3833
6769	0	0	Ki67+	 30194 3867
6770	0	0	Ki67+	 30196 4004
6771	0	0	Ki67+	 30206 3823
6772	0	0	Ki67+	 30207 3798
6773	0	0	Ki67+	 30211 3635
6774	0	0	Ki67+	 30211 3862
6775	0	0	Ki67+	 30211 3948
6776	0	0	Ki67+	 30217 3552
6777	0	0	Ki67+	 30218 3313
6778	0	0	Ki67+	 30233 3538
6779	0	0	Ki67+	 30233 3618
6780	0	0	Ki67+	 30233 3642
6781	0	0	Ki67+	 30250 3858
6782	0	0	Ki67+	 30414 3979
6783	0	0	Ki67+	 30428 3418
6784	0	0	Ki67+	 30431 3429
6785	0	0	Ki67+	 30435 3914
6786	0	0	Ki67+	 30444 3650
6787	0	0	Ki67+	 30447 4008
6788	0	0	Ki67+	 30456 3875
6789	0	0	Ki67+	 30457 3327
6790	0	0	Ki67+	 30458 3896
6791	0	0	Ki67+	 30458 3953
6792	0	0	Ki67+	 30461 4018
6793	0	0	Ki67+	 30466 3444
6794	0	0	Ki67+	 30466 4056
6795	0	0	Ki67+	 30487 3349
6796	0	0	Ki67+	 30491 4110
6797	0	0	Ki67+	 30492 3493
6798	0	0	Ki67+	 30496 4031
6799	0	0	Ki67+	 30505 3473
6800	0	0	Ki67+	 30507 3396
6801	0	0	Ki67+	 30512 3445
6802	0	0	Ki67+	 30515 3519
6803	0	0	Ki67+	 30516 3557
6804	0	0	Ki67+	 30527 3798
6805	0	0	Ki67+	 30528 3436
6806	0	0	Ki67+	 30530 3675
6807	0	0	Ki67+	 30531 3892
6808	0	0	Ki67+	 30531 4080
6809	0	0	Ki67+	 30533 3489
6810	0	0	Ki67+	 30537 3777
6811	0	0	Ki67+	 30545 3372
6812	0	0	Ki67+	 30549 3528
6813	0	0	Ki67+	 30550 3451
6814	0	0	Ki67+	 30553 3814
6815	0	0	Ki67+	 30554 3857
6816	0	0	Ki67+	 30559 3519
6817	0	0	Ki67+	 29875 4211
6818	0	0	Ki67+	 29992 4250
6819	0	0	Ki67+	 30012 4255
6820	0	0	Ki67+	 30025 4249
6821	0	0	Ki67+	 30033 4299
6822	0	0	Ki67+	 30042 4127
6823	0	0	Ki67+	 30062 4700
6824	0	0	Ki67+	 30065 4376
6825	0	0	Ki67+	 30066 4599
6826	0	0	Ki67+	 30066 4667
6827	0	0	Ki67+	 30077 4638
6828	0	0	Ki67+	 30084 4584
6829	0	0	Ki67+	 30087 4318
6830	0	0	Ki67+	 30091 4710
6831	0	0	Ki67+	 30093 4128
6832	0	0	Ki67+	 30093 4345
6833	0	0	Ki67+	 30093 4747
6834	0	0	Ki67+	 30094 4656
6835	0	0	Ki67+	 30095 4607
6836	0	0	Ki67+	 30100 4399
6837	0	0	Ki67+	 30103 4336
6838	0	0	Ki67+	 30120 4181
6839	0	0	Ki67+	 30123 4542
6840	0	0	Ki67+	 30124 4208
6841	0	0	Ki67+	 30127 4840
6842	0	0	Ki67+	 30135 4717
6843	0	0	Ki67+	 30136 4222
6844	0	0	Ki67+	 30157 4753
6845	0	0	Ki67+	 30158 4600
6846	0	0	Ki67+	 30161 4244
6847	0	0	Ki67+	 30172 4895
6848	0	0	Ki67+	 30173 4609
6849	0	0	Ki67+	 30174 4740
6850	0	0	Ki67+	 30179 4848
6851	0	0	Ki67+	 30180 4659
6852	0	0	Ki67+	 30202 4649
6853	0	0	Ki67+	 30202 4688
6854	0	0	Ki67+	 30210 4905
6855	0	0	Ki67+	 30224 4661
6856	0	0	Ki67+	 30224 4858
6857	0	0	Ki67+	 30242 4731
6858	0	0	Ki67+	 30268 4863
6859	0	0	Ki67+	 30340 4876
6860	0	0	Ki67+	 30406 4290
6861	0	0	Ki67+	 30408 4235
6862	0	0	Ki67+	 30439 4313
6863	0	0	Ki67+	 30452 4160
6864	0	0	Ki67+	 30478 4329
6865	0	0	Ki67+	 30478 4368
6866	0	0	Ki67+	 30482 4624
6867	0	0	Ki67+	 30487 4527
6868	0	0	Ki67+	 30489 4467
6869	0	0	Ki67+	 30493 4589
6870	0	0	Ki67+	 30494 4257
6871	0	0	Ki67+	 30498 4124
6872	0	0	Ki67+	 30498 4636
6873	0	0	Ki67+	 30508 4379
6874	0	0	Ki67+	 30515 4280
6875	0	0	Ki67+	 30521 4377
6876	0	0	Ki67+	 30530 4114
6877	0	0	Ki67+	 30531 4150
6878	0	0	Ki67+	 30534 4368
6879	0	0	Ki67+	 30538 4292
6880	0	0	Ki67+	 30540 4554
6881	0	0	Ki67+	 30543 4214
6882	0	0	Ki67+	 30544 4271
6883	0	0	Ki67+	 30550 4254
6884	0	0	Ki67+	 29767 5565
6885	0	0	Ki67+	 29770 5302
6886	0	0	Ki67+	 29779 5188
6887	0	0	Ki67+	 29779 5672
6888	0	0	Ki67+	 29781 5276
6889	0	0	Ki67+	 29784 4955
6890	0	0	Ki67+	 29784 5326
6891	0	0	Ki67+	 29785 5226
6892	0	0	Ki67+	 29791 5240
6893	0	0	Ki67+	 29795 5577
6894	0	0	Ki67+	 29800 5670
6895	0	0	Ki67+	 29802 5303
6896	0	0	Ki67+	 29811 5269
6897	0	0	Ki67+	 29838 5231
6898	0	0	Ki67+	 29859 5252
6899	0	0	Ki67+	 29862 5420
6900	0	0	Ki67+	 29870 5226
6901	0	0	Ki67+	 29872 5192
6902	0	0	Ki67+	 29872 5586
6903	0	0	Ki67+	 29882 5704
6904	0	0	Ki67+	 29884 5267
6905	0	0	Ki67+	 29886 5220
6906	0	0	Ki67+	 29886 5399
6907	0	0	Ki67+	 29893 5678
6908	0	0	Ki67+	 29894 5534
6909	0	0	Ki67+	 29896 5209
6910	0	0	Ki67+	 29901 5588
6911	0	0	Ki67+	 29902 5300
6912	0	0	Ki67+	 29904 5658
6913	0	0	Ki67+	 29909 5535
6914	0	0	Ki67+	 29911 5447
6915	0	0	Ki67+	 29917 5677
6916	0	0	Ki67+	 29926 5415
6917	0	0	Ki67+	 29926 5447
6918	0	0	Ki67+	 29927 5237
6919	0	0	Ki67+	 29935 5277
6920	0	0	Ki67+	 29993 5313
6921	0	0	Ki67+	 30002 5344
6922	0	0	Ki67+	 30004 5400
6923	0	0	Ki67+	 30014 5259
6924	0	0	Ki67+	 30014 5470
6925	0	0	Ki67+	 30022 5224
6926	0	0	Ki67+	 30022 5536
6927	0	0	Ki67+	 30024 5370
6928	0	0	Ki67+	 30024 5596
6929	0	0	Ki67+	 30026 5657
6930	0	0	Ki67+	 30027 5298
6931	0	0	Ki67+	 30027 5696
6932	0	0	Ki67+	 30031 5271
6933	0	0	Ki67+	 30033 5330
6934	0	0	Ki67+	 30033 5687
6935	0	0	Ki67+	 30034 5622
6936	0	0	Ki67+	 30049 5549
6937	0	0	Ki67+	 30050 5300
6938	0	0	Ki67+	 30051 5356
6939	0	0	Ki67+	 30054 5616
6940	0	0	Ki67+	 30064 5255
6941	0	0	Ki67+	 30070 5339
6942	0	0	Ki67+	 30072 5227
6943	0	0	Ki67+	 30081 5348
6944	0	0	Ki67+	 30107 5439
6945	0	0	Ki67+	 30107 5600
6946	0	0	Ki67+	 30108 5299
6947	0	0	Ki67+	 30111 5244
6948	0	0	Ki67+	 30112 5560
6949	0	0	Ki67+	 30124 5422
6950	0	0	Ki67+	 30129 5658
6951	0	0	Ki67+	 30135 5393
6952	0	0	Ki67+	 30148 5593
6953	0	0	Ki67+	 30153 5423
6954	0	0	Ki67+	 30155 5298
6955	0	0	Ki67+	 30161 5398
6956	0	0	Ki67+	 30165 5330
6957	0	0	Ki67+	 30167 5590
6958	0	0	Ki67+	 30169 5566
6959	0	0	Ki67+	 30169 5612
6960	0	0	Ki67+	 30183 5349
6961	0	0	Ki67+	 30184 4915
6962	0	0	Ki67+	 30184 5426
6963	0	0	Ki67+	 30186 5525
6964	0	0	Ki67+	 30187 4996
6965	0	0	Ki67+	 30188 5360
6966	0	0	Ki67+	 30196 5372
6967	0	0	Ki67+	 30197 4987
6968	0	0	Ki67+	 30200 5551
6969	0	0	Ki67+	 30205 5616
6970	0	0	Ki67+	 30210 5692
6971	0	0	Ki67+	 30211 4971
6972	0	0	Ki67+	 30216 5532
6973	0	0	Ki67+	 30217 5051
6974	0	0	Ki67+	 30222 5400
6975	0	0	Ki67+	 30222 5495
6976	0	0	Ki67+	 30226 5024
6977	0	0	Ki67+	 30227 5585
6978	0	0	Ki67+	 30235 5038
6979	0	0	Ki67+	 30235 5472
6980	0	0	Ki67+	 30238 5615
6981	0	0	Ki67+	 30256 5057
6982	0	0	Ki67+	 30258 5540
6983	0	0	Ki67+	 30267 5624
6984	0	0	Ki67+	 30269 5049
6985	0	0	Ki67+	 30272 5556
6986	0	0	Ki67+	 30273 5652
6987	0	0	Ki67+	 30278 4929
6988	0	0	Ki67+	 30283 5163
6989	0	0	Ki67+	 30283 5190
6990	0	0	Ki67+	 30290 4984
6991	0	0	Ki67+	 30295 5197
6992	0	0	Ki67+	 30300 5155
6993	0	0	Ki67+	 30308 5184
6994	0	0	Ki67+	 30311 5210
6995	0	0	Ki67+	 30330 5144
6996	0	0	Ki67+	 30330 5189
6997	0	0	Ki67+	 30372 5281
6998	0	0	Ki67+	 30399 5364
6999	0	0	Ki67+	 30401 4915
7000	0	0	Ki67+	 30412 5306
7001	0	0	Ki67+	 30418 5135
7002	0	0	Ki67+	 30418 5392
7003	0	0	Ki67+	 30424 5148
7004	0	0	Ki67+	 30428 5451
7005	0	0	Ki67+	 30449 5418
7006	0	0	Ki67+	 30455 5455
7007	0	0	Ki67+	 30467 5443
7008	0	0	Ki67+	 30479 5224
7009	0	0	Ki67+	 30500 5632
7010	0	0	Ki67+	 30516 5388
7011	0	0	Ki67+	 30539 5625
7012	0	0	Ki67+	 30539 5664
7013	0	0	Ki67+	 30540 5705
7014	0	0	Ki67+	 30546 5526
7015	0	0	Ki67+	 30552 5656
7016	0	0	Ki67+	 30557 5414
7017	0	0	Ki67+	 30557 5472
7018	0	0	Ki67+	 30558 5681
7019	0	0	Ki67+	 29767 5883
7020	0	0	Ki67+	 29767 6219
7021	0	0	Ki67+	 29804 5825
7022	0	0	Ki67+	 29814 5769
7023	0	0	Ki67+	 29823 6294
7024	0	0	Ki67+	 29828 5820
7025	0	0	Ki67+	 29835 5767
7026	0	0	Ki67+	 29835 5851
7027	0	0	Ki67+	 29844 6321
7028	0	0	Ki67+	 29853 6333
7029	0	0	Ki67+	 29871 5866
7030	0	0	Ki67+	 29871 5924
7031	0	0	Ki67+	 29883 6327
7032	0	0	Ki67+	 29901 6242
7033	0	0	Ki67+	 29902 5725
7034	0	0	Ki67+	 29903 6295
7035	0	0	Ki67+	 29910 5941
7036	0	0	Ki67+	 29923 6332
7037	0	0	Ki67+	 29923 6363
7038	0	0	Ki67+	 29931 5805
7039	0	0	Ki67+	 29939 6296
7040	0	0	Ki67+	 29941 5883
7041	0	0	Ki67+	 29947 6362
7042	0	0	Ki67+	 29955 6296
7043	0	0	Ki67+	 29967 6408
7044	0	0	Ki67+	 29970 5867
7045	0	0	Ki67+	 29974 6324
7046	0	0	Ki67+	 29992 6294
7047	0	0	Ki67+	 30006 6111
7048	0	0	Ki67+	 30016 6011
7049	0	0	Ki67+	 30053 5837
7050	0	0	Ki67+	 30066 6234
7051	0	0	Ki67+	 30085 5858
7052	0	0	Ki67+	 30102 5843
7053	0	0	Ki67+	 30107 5816
7054	0	0	Ki67+	 30118 5929
7055	0	0	Ki67+	 30131 6153
7056	0	0	Ki67+	 30135 6176
7057	0	0	Ki67+	 30136 6211
7058	0	0	Ki67+	 30138 6406
7059	0	0	Ki67+	 30142 5956
7060	0	0	Ki67+	 30145 6225
7061	0	0	Ki67+	 30147 5779
7062	0	0	Ki67+	 30148 6396
7063	0	0	Ki67+	 30150 6261
7064	0	0	Ki67+	 30152 6416
7065	0	0	Ki67+	 30160 6288
7066	0	0	Ki67+	 30161 5779
7067	0	0	Ki67+	 30169 6312
7068	0	0	Ki67+	 30170 6261
7069	0	0	Ki67+	 30171 5800
7070	0	0	Ki67+	 30186 5897
7071	0	0	Ki67+	 30193 5859
7072	0	0	Ki67+	 30206 5777
7073	0	0	Ki67+	 30213 5915
7074	0	0	Ki67+	 30221 5949
7075	0	0	Ki67+	 30225 6088
7076	0	0	Ki67+	 30227 5902
7077	0	0	Ki67+	 30233 5868
7078	0	0	Ki67+	 30242 5746
7079	0	0	Ki67+	 30247 5922
7080	0	0	Ki67+	 30248 5976
7081	0	0	Ki67+	 30252 5908
7082	0	0	Ki67+	 30260 5713
7083	0	0	Ki67+	 30264 5753
7084	0	0	Ki67+	 30267 5843
7085	0	0	Ki67+	 30276 5909
7086	0	0	Ki67+	 30276 6138
7087	0	0	Ki67+	 30283 5833
7088	0	0	Ki67+	 30288 6500
7089	0	0	Ki67+	 30302 5878
7090	0	0	Ki67+	 30308 5850
7091	0	0	Ki67+	 30311 6029
7092	0	0	Ki67+	 30312 5912
7093	0	0	Ki67+	 30318 6056
7094	0	0	Ki67+	 30319 6005
7095	0	0	Ki67+	 30322 5866
7096	0	0	Ki67+	 30335 5880
7097	0	0	Ki67+	 30337 5993
7098	0	0	Ki67+	 30344 5744
7099	0	0	Ki67+	 30352 5913
7100	0	0	Ki67+	 30368 6324
7101	0	0	Ki67+	 30379 6250
7102	0	0	Ki67+	 30388 6025
7103	0	0	Ki67+	 30414 6194
7104	0	0	Ki67+	 30419 6292
7105	0	0	Ki67+	 30426 6254
7106	0	0	Ki67+	 30444 6186
7107	0	0	Ki67+	 30458 6266
7108	0	0	Ki67+	 30463 6212
7109	0	0	Ki67+	 30466 6227
7110	0	0	Ki67+	 30478 6203
7111	0	0	Ki67+	 30491 6457
7112	0	0	Ki67+	 30497 6392
7113	0	0	Ki67+	 30503 6250
7114	0	0	Ki67+	 30510 6484
7115	0	0	Ki67+	 30513 6389
7116	0	0	Ki67+	 30526 6450
7117	0	0	Ki67+	 30527 6428
7118	0	0	Ki67+	 30545 6476
7119	0	0	Ki67+	 30548 5743
7120	0	0	Ki67+	 29767 6874
7121	0	0	Ki67+	 29786 6884
7122	0	0	Ki67+	 29787 6950
7123	0	0	Ki67+	 29793 6932
7124	0	0	Ki67+	 29794 6828
7125	0	0	Ki67+	 29798 6858
7126	0	0	Ki67+	 29801 6781
7127	0	0	Ki67+	 29811 6757
7128	0	0	Ki67+	 29823 6792
7129	0	0	Ki67+	 29824 6724
7130	0	0	Ki67+	 29828 6821
7131	0	0	Ki67+	 29829 7099
7132	0	0	Ki67+	 29830 6935
7133	0	0	Ki67+	 29842 6748
7134	0	0	Ki67+	 29842 6974
7135	0	0	Ki67+	 29847 6870
7136	0	0	Ki67+	 29849 7000
7137	0	0	Ki67+	 29855 6964
7138	0	0	Ki67+	 29855 7024
7139	0	0	Ki67+	 29859 6935
7140	0	0	Ki67+	 29872 6987
7141	0	0	Ki67+	 29873 6888
7142	0	0	Ki67+	 29874 6938
7143	0	0	Ki67+	 29895 6871
7144	0	0	Ki67+	 29898 6959
7145	0	0	Ki67+	 29906 7011
7146	0	0	Ki67+	 29913 6837
7147	0	0	Ki67+	 29913 7179
7148	0	0	Ki67+	 29924 7072
7149	0	0	Ki67+	 29925 7096
7150	0	0	Ki67+	 29932 6935
7151	0	0	Ki67+	 29933 6840
7152	0	0	Ki67+	 29933 6976
7153	0	0	Ki67+	 29940 6779
7154	0	0	Ki67+	 29942 6901
7155	0	0	Ki67+	 29942 6951
7156	0	0	Ki67+	 29945 7039
7157	0	0	Ki67+	 29956 7085
7158	0	0	Ki67+	 29957 7119
7159	0	0	Ki67+	 29963 6793
7160	0	0	Ki67+	 29971 7254
7161	0	0	Ki67+	 29977 7243
7162	0	0	Ki67+	 29981 7145
7163	0	0	Ki67+	 29981 7179
7164	0	0	Ki67+	 29987 7000
7165	0	0	Ki67+	 29989 6943
7166	0	0	Ki67+	 29995 6903
7167	0	0	Ki67+	 29999 7099
7168	0	0	Ki67+	 30004 7192
7169	0	0	Ki67+	 30007 7144
7170	0	0	Ki67+	 30018 6939
7171	0	0	Ki67+	 30022 7000
7172	0	0	Ki67+	 30023 6910
7173	0	0	Ki67+	 30033 7168
7174	0	0	Ki67+	 30034 6909
7175	0	0	Ki67+	 30058 7161
7176	0	0	Ki67+	 30119 7196
7177	0	0	Ki67+	 30120 7109
7178	0	0	Ki67+	 30144 7196
7179	0	0	Ki67+	 30145 6551
7180	0	0	Ki67+	 30166 6572
7181	0	0	Ki67+	 30205 6621
7182	0	0	Ki67+	 30207 7091
7183	0	0	Ki67+	 30224 6666
7184	0	0	Ki67+	 30226 7300
7185	0	0	Ki67+	 30259 7139
7186	0	0	Ki67+	 30275 7151
7187	0	0	Ki67+	 30291 6817
7188	0	0	Ki67+	 30302 6603
7189	0	0	Ki67+	 30330 6585
7190	0	0	Ki67+	 30345 6906
7191	0	0	Ki67+	 30369 6539
7192	0	0	Ki67+	 30375 6781
7193	0	0	Ki67+	 30377 6857
7194	0	0	Ki67+	 30406 6804
7195	0	0	Ki67+	 30433 6828
7196	0	0	Ki67+	 30458 6904
7197	0	0	Ki67+	 30470 6720
7198	0	0	Ki67+	 30529 6550
7199	0	0	Ki67+	 30539 6608
7200	0	0	Ki67+	 30553 6599
7201	0	0	Ki67+	 29769 7643
7202	0	0	Ki67+	 29769 7825
7203	0	0	Ki67+	 29793 8072
7204	0	0	Ki67+	 29816 7970
7205	0	0	Ki67+	 29819 7953
7206	0	0	Ki67+	 29832 8003
7207	0	0	Ki67+	 29837 7763
7208	0	0	Ki67+	 29844 7793
7209	0	0	Ki67+	 29847 7855
7210	0	0	Ki67+	 29850 7891
7211	0	0	Ki67+	 29872 7913
7212	0	0	Ki67+	 29874 7811
7213	0	0	Ki67+	 29887 7939
7214	0	0	Ki67+	 29890 8012
7215	0	0	Ki67+	 29891 7853
7216	0	0	Ki67+	 29903 7907
7217	0	0	Ki67+	 29911 7881
7218	0	0	Ki67+	 29917 7980
7219	0	0	Ki67+	 29918 7953
7220	0	0	Ki67+	 29926 7833
7221	0	0	Ki67+	 29927 7894
7222	0	0	Ki67+	 29928 8002
7223	0	0	Ki67+	 29932 8104
7224	0	0	Ki67+	 29937 8076
7225	0	0	Ki67+	 29942 8001
7226	0	0	Ki67+	 29946 7870
7227	0	0	Ki67+	 29955 8041
7228	0	0	Ki67+	 29963 7905
7229	0	0	Ki67+	 29968 7918
7230	0	0	Ki67+	 29974 7945
7231	0	0	Ki67+	 29976 8041
7232	0	0	Ki67+	 29977 8106
7233	0	0	Ki67+	 29989 7325
7234	0	0	Ki67+	 30010 8085
7235	0	0	Ki67+	 30032 7373
7236	0	0	Ki67+	 30043 7360
7237	0	0	Ki67+	 30061 7386
7238	0	0	Ki67+	 30068 7330
7239	0	0	Ki67+	 30080 7375
7240	0	0	Ki67+	 30093 7412
7241	0	0	Ki67+	 30101 7451
7242	0	0	Ki67+	 30107 7516
7243	0	0	Ki67+	 30116 7377
7244	0	0	Ki67+	 30119 7594
7245	0	0	Ki67+	 30126 7534
7246	0	0	Ki67+	 30131 7363
7247	0	0	Ki67+	 30142 7495
7248	0	0	Ki67+	 30144 7381
7249	0	0	Ki67+	 30144 7571
7250	0	0	Ki67+	 30150 7610
7251	0	0	Ki67+	 30166 7555
7252	0	0	Ki67+	 30168 7375
7253	0	0	Ki67+	 30178 7348
7254	0	0	Ki67+	 30178 7695
7255	0	0	Ki67+	 30180 7637
7256	0	0	Ki67+	 30184 7456
7257	0	0	Ki67+	 30189 7557
7258	0	0	Ki67+	 30199 7587
7259	0	0	Ki67+	 30202 7826
7260	0	0	Ki67+	 30206 7686
7261	0	0	Ki67+	 30207 7877
7262	0	0	Ki67+	 30212 7920
7263	0	0	Ki67+	 30218 7905
7264	0	0	Ki67+	 30219 7932
7265	0	0	Ki67+	 30227 7503
7266	0	0	Ki67+	 30233 7924
7267	0	0	Ki67+	 30235 7696
7268	0	0	Ki67+	 30237 7876
7269	0	0	Ki67+	 30240 7991
7270	0	0	Ki67+	 30249 7445
7271	0	0	Ki67+	 30253 7811
7272	0	0	Ki67+	 30254 7836
7273	0	0	Ki67+	 30256 7978
7274	0	0	Ki67+	 30259 7337
7275	0	0	Ki67+	 30260 7476
7276	0	0	Ki67+	 30264 7870
7277	0	0	Ki67+	 30265 8060
7278	0	0	Ki67+	 30275 7992
7279	0	0	Ki67+	 30276 7345
7280	0	0	Ki67+	 30286 7744
7281	0	0	Ki67+	 30296 8063
7282	0	0	Ki67+	 30297 7878
7283	0	0	Ki67+	 30297 8020
7284	0	0	Ki67+	 30306 7752
7285	0	0	Ki67+	 30307 7925
7286	0	0	Ki67+	 30313 7882
7287	0	0	Ki67+	 30314 7365
7288	0	0	Ki67+	 30320 7955
7289	0	0	Ki67+	 30332 7858
7290	0	0	Ki67+	 30340 7777
7291	0	0	Ki67+	 30342 8009
7292	0	0	Ki67+	 30344 8035
7293	0	0	Ki67+	 30352 7882
7294	0	0	Ki67+	 30352 7940
7295	0	0	Ki67+	 30356 7858
7296	0	0	Ki67+	 30370 8061
7297	0	0	Ki67+	 30371 7982
7298	0	0	Ki67+	 30375 7933
7299	0	0	Ki67+	 30385 8018
7300	0	0	Ki67+	 30392 7735
7301	0	0	Ki67+	 30395 8076
7302	0	0	Ki67+	 30410 7772
7303	0	0	Ki67+	 30411 7988
7304	0	0	Ki67+	 30413 7954
7305	0	0	Ki67+	 30415 8067
7306	0	0	Ki67+	 30441 7794
7307	0	0	Ki67+	 30441 8052
7308	0	0	Ki67+	 30450 8077
7309	0	0	Ki67+	 30465 8069
7310	0	0	Ki67+	 30471 7571
7311	0	0	Ki67+	 30491 7886
7312	0	0	Ki67+	 30494 7523
7313	0	0	Ki67+	 30495 7543
7314	0	0	Ki67+	 30496 7631
7315	0	0	Ki67+	 30508 7889
7316	0	0	Ki67+	 30551 7986
7317	0	0	Ki67+	 30552 7892
7318	0	0	Ki67+	 30558 7850
7319	0	0	Ki67+	 29766 8663
7320	0	0	Ki67+	 29767 8148
7321	0	0	Ki67+	 29768 8683
7322	0	0	Ki67+	 29769 8767
7323	0	0	Ki67+	 29772 8604
7324	0	0	Ki67+	 29787 8553
7325	0	0	Ki67+	 29789 8664
7326	0	0	Ki67+	 29796 8772
7327	0	0	Ki67+	 29805 8420
7328	0	0	Ki67+	 29811 8813
7329	0	0	Ki67+	 29826 8600
7330	0	0	Ki67+	 29827 8854
7331	0	0	Ki67+	 29828 8764
7332	0	0	Ki67+	 29829 8575
7333	0	0	Ki67+	 29836 8786
7334	0	0	Ki67+	 29836 8832
7335	0	0	Ki67+	 29839 8844
7336	0	0	Ki67+	 29841 8748
7337	0	0	Ki67+	 29845 8878
7338	0	0	Ki67+	 29852 8188
7339	0	0	Ki67+	 29855 8716
7340	0	0	Ki67+	 29863 8116
7341	0	0	Ki67+	 29871 8698
7342	0	0	Ki67+	 29872 8535
7343	0	0	Ki67+	 29873 8900
7344	0	0	Ki67+	 29874 8387
7345	0	0	Ki67+	 29877 8518
7346	0	0	Ki67+	 29888 8319
7347	0	0	Ki67+	 29895 8409
7348	0	0	Ki67+	 29904 8838
7349	0	0	Ki67+	 29908 8901
7350	0	0	Ki67+	 29910 8121
7351	0	0	Ki67+	 29917 8343
7352	0	0	Ki67+	 29919 8817
7353	0	0	Ki67+	 29925 8324
7354	0	0	Ki67+	 29930 8814
7355	0	0	Ki67+	 29933 8152
7356	0	0	Ki67+	 29940 8891
7357	0	0	Ki67+	 29945 8905
7358	0	0	Ki67+	 29957 8524
7359	0	0	Ki67+	 29968 8450
7360	0	0	Ki67+	 29973 8300
7361	0	0	Ki67+	 29973 8573
7362	0	0	Ki67+	 29978 8205
7363	0	0	Ki67+	 29981 8829
7364	0	0	Ki67+	 29986 8386
7365	0	0	Ki67+	 29990 8210
7366	0	0	Ki67+	 29993 8127
7367	0	0	Ki67+	 29994 8181
7368	0	0	Ki67+	 30007 8839
7369	0	0	Ki67+	 30008 8330
7370	0	0	Ki67+	 30013 8173
7371	0	0	Ki67+	 30013 8569
7372	0	0	Ki67+	 30019 8139
7373	0	0	Ki67+	 30019 8494
7374	0	0	Ki67+	 30026 8770
7375	0	0	Ki67+	 30034 8429
7376	0	0	Ki67+	 30034 8899
7377	0	0	Ki67+	 30036 8346
7378	0	0	Ki67+	 30037 8267
7379	0	0	Ki67+	 30041 8178
7380	0	0	Ki67+	 30041 8794
7381	0	0	Ki67+	 30048 8655
7382	0	0	Ki67+	 30049 8130
7383	0	0	Ki67+	 30052 8493
7384	0	0	Ki67+	 30053 8292
7385	0	0	Ki67+	 30053 8711
7386	0	0	Ki67+	 30063 8434
7387	0	0	Ki67+	 30064 8388
7388	0	0	Ki67+	 30065 8839
7389	0	0	Ki67+	 30068 8637
7390	0	0	Ki67+	 30074 8165
7391	0	0	Ki67+	 30079 8315
7392	0	0	Ki67+	 30079 8710
7393	0	0	Ki67+	 30083 8474
7394	0	0	Ki67+	 30088 8451
7395	0	0	Ki67+	 30089 8368
7396	0	0	Ki67+	 30094 8753
7397	0	0	Ki67+	 30098 8513
7398	0	0	Ki67+	 30099 8588
7399	0	0	Ki67+	 30100 8402
7400	0	0	Ki67+	 30101 8297
7401	0	0	Ki67+	 30102 8831
7402	0	0	Ki67+	 30103 8661
7403	0	0	Ki67+	 30103 8764
7404	0	0	Ki67+	 30106 8188
7405	0	0	Ki67+	 30107 8473
7406	0	0	Ki67+	 30109 8712
7407	0	0	Ki67+	 30113 8792
7408	0	0	Ki67+	 30115 8903
7409	0	0	Ki67+	 30116 8431
7410	0	0	Ki67+	 30120 8256
7411	0	0	Ki67+	 30122 8866
7412	0	0	Ki67+	 30123 8161
7413	0	0	Ki67+	 30133 8505
7414	0	0	Ki67+	 30135 8393
7415	0	0	Ki67+	 30135 8540
7416	0	0	Ki67+	 30137 8819
7417	0	0	Ki67+	 30138 8252
7418	0	0	Ki67+	 30149 8519
7419	0	0	Ki67+	 30152 8212
7420	0	0	Ki67+	 30154 8458
7421	0	0	Ki67+	 30156 8754
7422	0	0	Ki67+	 30162 8363
7423	0	0	Ki67+	 30163 8348
7424	0	0	Ki67+	 30166 8596
7425	0	0	Ki67+	 30168 8326
7426	0	0	Ki67+	 30169 8894
7427	0	0	Ki67+	 30171 8492
7428	0	0	Ki67+	 30180 8556
7429	0	0	Ki67+	 30184 8320
7430	0	0	Ki67+	 30184 8424
7431	0	0	Ki67+	 30185 8582
7432	0	0	Ki67+	 30187 8402
7433	0	0	Ki67+	 30193 8276
7434	0	0	Ki67+	 30195 8910
7435	0	0	Ki67+	 30198 8311
7436	0	0	Ki67+	 30198 8790
7437	0	0	Ki67+	 30202 8299
7438	0	0	Ki67+	 30204 8496
7439	0	0	Ki67+	 30210 8587
7440	0	0	Ki67+	 30214 8378
7441	0	0	Ki67+	 30220 8653
7442	0	0	Ki67+	 30220 8889
7443	0	0	Ki67+	 30223 8492
7444	0	0	Ki67+	 30225 8533
7445	0	0	Ki67+	 30227 8616
7446	0	0	Ki67+	 30230 8577
7447	0	0	Ki67+	 30236 8406
7448	0	0	Ki67+	 30237 8386
7449	0	0	Ki67+	 30239 8314
7450	0	0	Ki67+	 30240 8351
7451	0	0	Ki67+	 30246 8514
7452	0	0	Ki67+	 30247 8557
7453	0	0	Ki67+	 30250 8586
7454	0	0	Ki67+	 30268 8871
7455	0	0	Ki67+	 30275 8439
7456	0	0	Ki67+	 30276 8370
7457	0	0	Ki67+	 30276 8479
7458	0	0	Ki67+	 30277 8406
7459	0	0	Ki67+	 30279 8339
7460	0	0	Ki67+	 30282 8496
7461	0	0	Ki67+	 30282 8853
7462	0	0	Ki67+	 30288 8593
7463	0	0	Ki67+	 30290 8161
7464	0	0	Ki67+	 30298 8121
7465	0	0	Ki67+	 30302 8562
7466	0	0	Ki67+	 30304 8147
7467	0	0	Ki67+	 30310 8381
7468	0	0	Ki67+	 30310 8429
7469	0	0	Ki67+	 30311 8114
7470	0	0	Ki67+	 30311 8830
7471	0	0	Ki67+	 30317 8616
7472	0	0	Ki67+	 30324 8663
7473	0	0	Ki67+	 30325 8740
7474	0	0	Ki67+	 30327 8184
7475	0	0	Ki67+	 30327 8846
7476	0	0	Ki67+	 30335 8155
7477	0	0	Ki67+	 30337 8449
7478	0	0	Ki67+	 30337 8672
7479	0	0	Ki67+	 30338 8658
7480	0	0	Ki67+	 30348 8143
7481	0	0	Ki67+	 30351 8711
7482	0	0	Ki67+	 30353 8536
7483	0	0	Ki67+	 30354 8630
7484	0	0	Ki67+	 30355 8837
7485	0	0	Ki67+	 30360 8681
7486	0	0	Ki67+	 30362 8562
7487	0	0	Ki67+	 30365 8115
7488	0	0	Ki67+	 30365 8402
7489	0	0	Ki67+	 30370 8193
7490	0	0	Ki67+	 30372 8492
7491	0	0	Ki67+	 30375 8811
7492	0	0	Ki67+	 30378 8821
7493	0	0	Ki67+	 30386 8116
7494	0	0	Ki67+	 30386 8544
7495	0	0	Ki67+	 30390 8221
7496	0	0	Ki67+	 30392 8822
7497	0	0	Ki67+	 30394 8673
7498	0	0	Ki67+	 30395 8486
7499	0	0	Ki67+	 30398 8720
7500	0	0	Ki67+	 30399 8274
7501	0	0	Ki67+	 30399 8434
7502	0	0	Ki67+	 30406 8567
7503	0	0	Ki67+	 30408 8779
7504	0	0	Ki67+	 30410 8525
7505	0	0	Ki67+	 30411 8625
7506	0	0	Ki67+	 30420 8601
7507	0	0	Ki67+	 30430 8160
7508	0	0	Ki67+	 30431 8542
7509	0	0	Ki67+	 30432 8689
7510	0	0	Ki67+	 30434 8306
7511	0	0	Ki67+	 30436 8493
7512	0	0	Ki67+	 30440 8232
7513	0	0	Ki67+	 30440 8879
7514	0	0	Ki67+	 30441 8132
7515	0	0	Ki67+	 30443 8603
7516	0	0	Ki67+	 30445 8670
7517	0	0	Ki67+	 30446 8564
7518	0	0	Ki67+	 30450 8505
7519	0	0	Ki67+	 30450 8775
7520	0	0	Ki67+	 30451 8285
7521	0	0	Ki67+	 30451 8897
7522	0	0	Ki67+	 30453 8482
7523	0	0	Ki67+	 30454 8451
7524	0	0	Ki67+	 30456 8609
7525	0	0	Ki67+	 30458 8221
7526	0	0	Ki67+	 30459 8809
7527	0	0	Ki67+	 30463 8741
7528	0	0	Ki67+	 30466 8698
7529	0	0	Ki67+	 30470 8773
7530	0	0	Ki67+	 30476 8130
7531	0	0	Ki67+	 30478 8506
7532	0	0	Ki67+	 30479 8544
7533	0	0	Ki67+	 30479 8834
7534	0	0	Ki67+	 30483 8268
7535	0	0	Ki67+	 30491 8505
7536	0	0	Ki67+	 30492 8135
7537	0	0	Ki67+	 30495 8550
7538	0	0	Ki67+	 30497 8731
7539	0	0	Ki67+	 30500 8865
7540	0	0	Ki67+	 30501 8492
7541	0	0	Ki67+	 30505 8595
7542	0	0	Ki67+	 30505 8679
7543	0	0	Ki67+	 30506 8656
7544	0	0	Ki67+	 30506 8744
7545	0	0	Ki67+	 30508 8797
7546	0	0	Ki67+	 30512 8170
7547	0	0	Ki67+	 30512 8247
7548	0	0	Ki67+	 30514 8692
7549	0	0	Ki67+	 30514 8874
7550	0	0	Ki67+	 30515 8495
7551	0	0	Ki67+	 30517 8860
7552	0	0	Ki67+	 30518 8226
7553	0	0	Ki67+	 30521 8254
7554	0	0	Ki67+	 30524 8598
7555	0	0	Ki67+	 30525 8699
7556	0	0	Ki67+	 30526 8789
7557	0	0	Ki67+	 30530 8522
7558	0	0	Ki67+	 30530 8552
7559	0	0	Ki67+	 30536 8354
7560	0	0	Ki67+	 30537 8209
7561	0	0	Ki67+	 30540 8897
7562	0	0	Ki67+	 30541 8650
7563	0	0	Ki67+	 30544 8327
7564	0	0	Ki67+	 30551 8582
7565	0	0	Ki67+	 30551 8699
7566	0	0	Ki67+	 30555 8522
7567	0	0	Ki67+	 30555 8861
7568	0	0	Ki67+	 29769 8994
7569	0	0	Ki67+	 29772 9080
7570	0	0	Ki67+	 29774 9033
7571	0	0	Ki67+	 29774 9513
7572	0	0	Ki67+	 29789 9064
7573	0	0	Ki67+	 29814 8983
7574	0	0	Ki67+	 29829 9091
7575	0	0	Ki67+	 29858 9001
7576	0	0	Ki67+	 29860 9092
7577	0	0	Ki67+	 29867 9104
7578	0	0	Ki67+	 29886 9045
7579	0	0	Ki67+	 29889 9096
7580	0	0	Ki67+	 29917 9048
7581	0	0	Ki67+	 29922 9096
7582	0	0	Ki67+	 29926 8936
7583	0	0	Ki67+	 29952 9042
7584	0	0	Ki67+	 29963 9134
7585	0	0	Ki67+	 29976 8946
7586	0	0	Ki67+	 29989 9072
7587	0	0	Ki67+	 30002 9106
7588	0	0	Ki67+	 30005 8965
7589	0	0	Ki67+	 30019 9157
7590	0	0	Ki67+	 30038 8920
7591	0	0	Ki67+	 30058 9160
7592	0	0	Ki67+	 30066 9122
7593	0	0	Ki67+	 30067 8937
7594	0	0	Ki67+	 30086 9143
7595	0	0	Ki67+	 30105 9133
7596	0	0	Ki67+	 30115 9186
7597	0	0	Ki67+	 30115 9641
7598	0	0	Ki67+	 30131 8931
7599	0	0	Ki67+	 30175 9448
7600	0	0	Ki67+	 30186 8952
7601	0	0	Ki67+	 30201 9013
7602	0	0	Ki67+	 30201 9697
7603	0	0	Ki67+	 30220 8949
7604	0	0	Ki67+	 30220 9018
7605	0	0	Ki67+	 30231 9007
7606	0	0	Ki67+	 30236 8996
7607	0	0	Ki67+	 30251 9046
7608	0	0	Ki67+	 30251 9654
7609	0	0	Ki67+	 30254 9638
7610	0	0	Ki67+	 30255 9029
7611	0	0	Ki67+	 30271 9025
7612	0	0	Ki67+	 30273 9041
7613	0	0	Ki67+	 30275 9657
7614	0	0	Ki67+	 30281 9622
7615	0	0	Ki67+	 30291 9708
7616	0	0	Ki67+	 30292 9089
7617	0	0	Ki67+	 30304 8929
7618	0	0	Ki67+	 30304 9061
7619	0	0	Ki67+	 30306 8966
7620	0	0	Ki67+	 30307 9030
7621	0	0	Ki67+	 30307 9613
7622	0	0	Ki67+	 30310 9708
7623	0	0	Ki67+	 30313 9108
7624	0	0	Ki67+	 30319 8935
7625	0	0	Ki67+	 30329 8981
7626	0	0	Ki67+	 30348 9116
7627	0	0	Ki67+	 30374 9071
7628	0	0	Ki67+	 30376 9128
7629	0	0	Ki67+	 30383 8985
7630	0	0	Ki67+	 30387 9144
7631	0	0	Ki67+	 30392 9119
7632	0	0	Ki67+	 30409 8956
7633	0	0	Ki67+	 30413 9176
7634	0	0	Ki67+	 30439 9157
7635	0	0	Ki67+	 30448 9128
7636	0	0	Ki67+	 30457 9204
7637	0	0	Ki67+	 30461 9048
7638	0	0	Ki67+	 30467 9100
7639	0	0	Ki67+	 30468 9182
7640	0	0	Ki67+	 30472 9123
7641	0	0	Ki67+	 30475 9137
7642	0	0	Ki67+	 30484 8922
7643	0	0	Ki67+	 30491 9063
7644	0	0	Ki67+	 30508 9165
7645	0	0	Ki67+	 30511 9185
7646	0	0	Ki67+	 30514 8945
7647	0	0	Ki67+	 30519 8993
7648	0	0	Ki67+	 30520 9282
7649	0	0	Ki67+	 30526 9125
7650	0	0	Ki67+	 30526 9238
7651	0	0	Ki67+	 30528 9017
7652	0	0	Ki67+	 30540 8983
7653	0	0	Ki67+	 30541 9144
7654	0	0	Ki67+	 30547 9106
7655	0	0	Ki67+	 30551 9128
7656	0	0	Ki67+	 29989 9991
7657	0	0	Ki67+	 29992 10040
7658	0	0	Ki67+	 29994 9955
7659	0	0	Ki67+	 30000 9926
7660	0	0	Ki67+	 30004 9997
7661	0	0	Ki67+	 30018 10031
7662	0	0	Ki67+	 30023 9910
7663	0	0	Ki67+	 30026 9897
7664	0	0	Ki67+	 30035 10094
7665	0	0	Ki67+	 30064 10022
7666	0	0	Ki67+	 30068 10135
7667	0	0	Ki67+	 30076 10103
7668	0	0	Ki67+	 30094 10146
7669	0	0	Ki67+	 30097 9965
7670	0	0	Ki67+	 30100 10066
7671	0	0	Ki67+	 30111 9783
7672	0	0	Ki67+	 30112 10134
7673	0	0	Ki67+	 30123 10160
7674	0	0	Ki67+	 30124 9820
7675	0	0	Ki67+	 30142 9840
7676	0	0	Ki67+	 30151 10101
7677	0	0	Ki67+	 30163 9749
7678	0	0	Ki67+	 30176 9786
7679	0	0	Ki67+	 30178 9741
7680	0	0	Ki67+	 30179 10113
7681	0	0	Ki67+	 30186 9759
7682	0	0	Ki67+	 30186 9937
7683	0	0	Ki67+	 30187 9982
7684	0	0	Ki67+	 30203 10116
7685	0	0	Ki67+	 30214 10504
7686	0	0	Ki67+	 30216 9777
7687	0	0	Ki67+	 30222 10090
7688	0	0	Ki67+	 30226 9713
7689	0	0	Ki67+	 30260 9933
7690	0	0	Ki67+	 30266 9740
7691	0	0	Ki67+	 30268 10100
7692	0	0	Ki67+	 30278 9789
7693	0	0	Ki67+	 30293 9776
7694	0	0	Ki67+	 30296 9849
7695	0	0	Ki67+	 30296 9916
7696	0	0	Ki67+	 30301 9942
7697	0	0	Ki67+	 30303 9730
7698	0	0	Ki67+	 30331 9936
7699	0	0	Ki67+	 30332 9804
7700	0	0	Ki67+	 30342 9856
7701	0	0	Ki67+	 30343 9972
7702	0	0	Ki67+	 30351 9891
7703	0	0	Ki67+	 30361 10102
7704	0	0	Ki67+	 30363 9893
7705	0	0	Ki67+	 30363 9974
7706	0	0	Ki67+	 30475 10323
7707	0	0	Ki67+	 29876 10966
7708	0	0	Ki67+	 30039 10942
7709	0	0	Ki67+	 30043 11161
7710	0	0	Ki67+	 30044 11682
7711	0	0	Ki67+	 30424 12010
7712	0	0	Ki67+	 29809 12553
7713	0	0	Ki67+	 29824 12555
7714	0	0	Ki67+	 29956 12641
7715	0	0	Ki67+	 29974 12542
7716	0	0	Ki67+	 29977 12555
7717	0	0	Ki67+	 30046 12400
7718	0	0	Ki67+	 30284 12479
7719	0	0	Ki67+	 30299 12408
7720	0	0	Ki67+	 30300 12131
7721	0	0	Ki67+	 30310 12738
7722	0	0	Ki67+	 30329 12230
7723	0	0	Ki67+	 30331 12786
7724	0	0	Ki67+	 30333 12748
7725	0	0	Ki67+	 29837 12926
7726	0	0	Ki67+	 29859 13024
7727	0	0	Ki67+	 29956 13017
7728	0	0	Ki67+	 30012 13094
7729	0	0	Ki67+	 30368 13640
7730	0	0	Ki67+	 30383 13620
7731	0	0	Ki67+	 30394 13626
7732	0	0	Ki67+	 30400 13375
7733	0	0	Ki67+	 30407 13163
7734	0	0	Ki67+	 30420 13438
7735	0	0	Ki67+	 30429 13411
7736	0	0	Ki67+	 30470 13517
7737	0	0	Ki67+	 30474 13502
7738	0	0	Ki67+	 30481 13682
7739	0	0	Ki67+	 30500 13487
7740	0	0	Ki67+	 30507 13458
7741	0	0	Ki67+	 30510 13659
7742	0	0	Ki67+	 30521 13304
7743	0	0	Ki67+	 30274 14025
7744	0	0	Ki67+	 30315 14018
7745	0	0	Ki67+	 30315 14050
7746	0	0	Ki67+	 30345 14243
7747	0	0	Ki67+	 30366 14220
7748	0	0	Ki67+	 30375 14088
7749	0	0	Ki67+	 30398 14226
7750	0	0	Ki67+	 30425 14088
7751	0	0	Ki67+	 30441 14030
7752	0	0	Ki67+	 30451 14198
7753	0	0	Ki67+	 30453 14016
7754	0	0	Ki67+	 30458 14230
7755	0	0	Ki67+	 30460 14135
7756	0	0	Ki67+	 30467 14154
7757	0	0	Ki67+	 30473 13983
7758	0	0	Ki67+	 30474 14130
7759	0	0	Ki67+	 30477 13886
7760	0	0	Ki67+	 30497 14168
7761	0	0	Ki67+	 30513 14183
7762	0	0	Ki67+	 30521 13874
7763	0	0	Ki67+	 30522 13906
7764	0	0	Ki67+	 30522 14120
7765	0	0	Ki67+	 30543 14331
7766	0	0	Ki67+	 29777 15167
7767	0	0	Ki67+	 29900 14843
7768	0	0	Ki67+	 29990 14647
7769	0	0	Ki67+	 30033 14854
7770	0	0	Ki67+	 30070 14624
7771	0	0	Ki67+	 30076 14760
7772	0	0	Ki67+	 30093 14530
7773	0	0	Ki67+	 30148 14572
7774	0	0	Ki67+	 30154 14533
7775	0	0	Ki67+	 30163 14559
7776	0	0	Ki67+	 30180 15108
7777	0	0	Ki67+	 30441 14857
7778	0	0	Ki67+	 30526 14527
7779	0	0	Ki67+	 29765 15372
7780	0	0	Ki67+	 29778 15441
7781	0	0	Ki67+	 29848 15878
7782	0	0	Ki67+	 29901 15916
7783	0	0	Ki67+	 29912 15906
7784	0	0	Ki67+	 29916 15934
7785	0	0	Ki67+	 29934 15882
7786	0	0	Ki67+	 29949 16022
7787	0	0	Ki67+	 29953 16046
7788	0	0	Ki67+	 29982 15922
7789	0	0	Ki67+	 29989 16049
7790	0	0	Ki67+	 30000 16055
7791	0	0	Ki67+	 30074 15812
7792	0	0	Ki67+	 30094 15661
7793	0	0	Ki67+	 30116 15742
7794	0	0	Ki67+	 30136 15705
7795	0	0	Ki67+	 30144 15673
7796	0	0	Ki67+	 30192 16010
7797	0	0	Ki67+	 30199 15723
7798	0	0	Ki67+	 30205 16017
7799	0	0	Ki67+	 30228 15934
7800	0	0	Ki67+	 30238 15992
7801	0	0	Ki67+	 30262 15793
7802	0	0	Ki67+	 30270 15855
7803	0	0	Ki67+	 30275 15884
7804	0	0	Ki67+	 30289 15924
7805	0	0	Ki67+	 30293 15339
7806	0	0	Ki67+	 30294 15892
7807	0	0	Ki67+	 30300 16074
7808	0	0	Ki67+	 30303 15972
7809	0	0	Ki67+	 30312 15907
7810	0	0	Ki67+	 30319 15382
7811	0	0	Ki67+	 30330 15895
7812	0	0	Ki67+	 30332 16026
7813	0	0	Ki67+	 30335 16012
7814	0	0	Ki67+	 30338 15870
7815	0	0	Ki67+	 30347 15911
7816	0	0	Ki67+	 30361 15921
7817	0	0	Ki67+	 30398 15489
7818	0	0	Ki67+	 30402 15559
7819	0	0	Ki67+	 30411 15484
7820	0	0	Ki67+	 30425 15533
7821	0	0	Ki67+	 30425 15548
7822	0	0	Ki67+	 30453 15559
7823	0	0	Ki67+	 29833 16124
7824	0	0	Ki67+	 29873 16455
7825	0	0	Ki67+	 29957 16113
7826	0	0	Ki67+	 29977 16304
7827	0	0	Ki67+	 30004 16183
7828	0	0	Ki67+	 30084 16254
7829	0	0	Ki67+	 30134 16376
7830	0	0	Ki67+	 30150 16715
7831	0	0	Ki67+	 30156 16401
7832	0	0	Ki67+	 30169 16385
7833	0	0	Ki67+	 30173 16429
7834	0	0	Ki67+	 30184 16402
7835	0	0	Ki67+	 30185 16113
7836	0	0	Ki67+	 30185 16540
7837	0	0	Ki67+	 30188 16357
7838	0	0	Ki67+	 30191 16468
7839	0	0	Ki67+	 30200 16397
7840	0	0	Ki67+	 30200 16542
7841	0	0	Ki67+	 30224 16540
7842	0	0	Ki67+	 30228 16698
7843	0	0	Ki67+	 30229 16121
7844	0	0	Ki67+	 30245 16269
7845	0	0	Ki67+	 30245 16284
7846	0	0	Ki67+	 30290 16580
7847	0	0	Ki67+	 30300 16273
7848	0	0	Ki67+	 30317 16325
7849	0	0	Ki67+	 30319 16194
7850	0	0	Ki67+	 30346 16504
7851	0	0	Ki67+	 30376 16487
7852	0	0	Ki67+	 30381 16369
7853	0	0	Ki67+	 30382 16430
7854	0	0	Ki67+	 30383 16298
7855	0	0	Ki67+	 30391 16245
7856	0	0	Ki67+	 30400 16455
7857	0	0	Ki67+	 30406 16195
7858	0	0	Ki67+	 30413 16254
7859	0	0	Ki67+	 30414 16331
7860	0	0	Ki67+	 29890 17533
7861	0	0	Ki67+	 30156 16943
7862	0	0	Ki67+	 30178 17571
7863	0	0	Ki67+	 30297 17548
7864	0	0	Ki67+	 30301 17512
7865	0	0	Ki67+	 30398 17709
7866	0	0	Ki67+	 30399 17146
7867	0	0	Ki67+	 30414 17156
7868	0	0	Ki67+	 30463 17352
7869	0	0	Ki67+	 30527 16933
7870	0	0	Ki67+	 30528 17333
7871	0	0	Ki67+	 30533 17246
7872	0	0	Ki67+	 30550 17680
7873	0	0	Ki67+	 30552 17315
7874	0	0	Ki67+	 29820 18442
7875	0	0	Ki67+	 30088 18364
7876	0	0	Ki67+	 30109 18476
7877	0	0	Ki67+	 30133 18067
7878	0	0	Ki67+	 30154 18102
7879	0	0	Ki67+	 30184 17980
7880	0	0	Ki67+	 30195 17971
7881	0	0	Ki67+	 30198 17990
7882	0	0	Ki67+	 30206 17969
7883	0	0	Ki67+	 30210 17986
7884	0	0	Ki67+	 30321 17912
7885	0	0	Ki67+	 30335 17875
7886	0	0	Ki67+	 30345 18104
7887	0	0	Ki67+	 30371 18273
7888	0	0	Ki67+	 30455 18312
7889	0	0	Ki67+	 30513 17870
7890	0	0	Ki67+	 30546 18420
7891	0	0	Ki67+	 29882 19135
7892	0	0	Ki67+	 30138 18535
7893	0	0	Ki67+	 30073 19838
7894	0	0	Ki67+	 30323 20275
7895	0	0	Ki67+	 30565 1143
7896	0	0	Ki67+	 30585 1534
7897	0	0	Ki67+	 30587 1109
7898	0	0	Ki67+	 30589 1084
7899	0	0	Ki67+	 30595 1127
7900	0	0	Ki67+	 30609 1651
7901	0	0	Ki67+	 30615 1152
7902	0	0	Ki67+	 30617 1702
7903	0	0	Ki67+	 30621 1690
7904	0	0	Ki67+	 30626 1751
7905	0	0	Ki67+	 30628 1811
7906	0	0	Ki67+	 30632 1775
7907	0	0	Ki67+	 30636 1850
7908	0	0	Ki67+	 30641 1638
7909	0	0	Ki67+	 30642 1665
7910	0	0	Ki67+	 30650 1793
7911	0	0	Ki67+	 30659 1841
7912	0	0	Ki67+	 30661 1742
7913	0	0	Ki67+	 30665 1636
7914	0	0	Ki67+	 30669 1677
7915	0	0	Ki67+	 30675 1815
7916	0	0	Ki67+	 30676 1619
7917	0	0	Ki67+	 30677 1184
7918	0	0	Ki67+	 30680 1719
7919	0	0	Ki67+	 30689 1599
7920	0	0	Ki67+	 30696 1670
7921	0	0	Ki67+	 30697 1344
7922	0	0	Ki67+	 30697 1693
7923	0	0	Ki67+	 30702 1624
7924	0	0	Ki67+	 30708 1643
7925	0	0	Ki67+	 30715 1594
7926	0	0	Ki67+	 30726 1616
7927	0	0	Ki67+	 30727 1662
7928	0	0	Ki67+	 30733 1758
7929	0	0	Ki67+	 30733 1799
7930	0	0	Ki67+	 30735 1634
7931	0	0	Ki67+	 30736 1815
7932	0	0	Ki67+	 30739 1078
7933	0	0	Ki67+	 30747 1662
7934	0	0	Ki67+	 30750 1754
7935	0	0	Ki67+	 30752 1687
7936	0	0	Ki67+	 30753 1814
7937	0	0	Ki67+	 30756 1774
7938	0	0	Ki67+	 30760 1665
7939	0	0	Ki67+	 30762 1086
7940	0	0	Ki67+	 30764 1633
7941	0	0	Ki67+	 30784 1107
7942	0	0	Ki67+	 30809 1623
7943	0	0	Ki67+	 30810 1649
7944	0	0	Ki67+	 30814 1810
7945	0	0	Ki67+	 30819 1388
7946	0	0	Ki67+	 30829 1789
7947	0	0	Ki67+	 30830 1413
7948	0	0	Ki67+	 30834 1450
7949	0	0	Ki67+	 30837 1356
7950	0	0	Ki67+	 30838 1670
7951	0	0	Ki67+	 30843 1715
7952	0	0	Ki67+	 30845 1340
7953	0	0	Ki67+	 30846 1647
7954	0	0	Ki67+	 30848 1749
7955	0	0	Ki67+	 30850 1477
7956	0	0	Ki67+	 30851 1498
7957	0	0	Ki67+	 30851 1589
7958	0	0	Ki67+	 30855 1844
7959	0	0	Ki67+	 30859 1636
7960	0	0	Ki67+	 30860 1407
7961	0	0	Ki67+	 30860 1575
7962	0	0	Ki67+	 30861 1706
7963	0	0	Ki67+	 30861 1774
7964	0	0	Ki67+	 30867 1396
7965	0	0	Ki67+	 30873 1550
7966	0	0	Ki67+	 30874 1614
7967	0	0	Ki67+	 30875 1516
7968	0	0	Ki67+	 30885 1739
7969	0	0	Ki67+	 30886 1474
7970	0	0	Ki67+	 30886 1809
7971	0	0	Ki67+	 30887 1660
7972	0	0	Ki67+	 30893 1368
7973	0	0	Ki67+	 30901 1385
7974	0	0	Ki67+	 30902 1756
7975	0	0	Ki67+	 30903 1341
7976	0	0	Ki67+	 30905 1400
7977	0	0	Ki67+	 30909 1829
7978	0	0	Ki67+	 30918 1170
7979	0	0	Ki67+	 30919 1582
7980	0	0	Ki67+	 30920 1724
7981	0	0	Ki67+	 30921 1695
7982	0	0	Ki67+	 30922 1854
7983	0	0	Ki67+	 30923 1374
7984	0	0	Ki67+	 30932 1501
7985	0	0	Ki67+	 30934 1179
7986	0	0	Ki67+	 30936 1453
7987	0	0	Ki67+	 30946 1531
7988	0	0	Ki67+	 30946 1588
7989	0	0	Ki67+	 30947 1695
7990	0	0	Ki67+	 30951 1083
7991	0	0	Ki67+	 30952 1127
7992	0	0	Ki67+	 30953 1719
7993	0	0	Ki67+	 30959 1554
7994	0	0	Ki67+	 30960 1463
7995	0	0	Ki67+	 30963 1391
7996	0	0	Ki67+	 30970 1777
7997	0	0	Ki67+	 30972 1429
7998	0	0	Ki67+	 30976 1069
7999	0	0	Ki67+	 30976 1786
8000	0	0	Ki67+	 30979 1852
8001	0	0	Ki67+	 30983 1541
8002	0	0	Ki67+	 30983 1598
8003	0	0	Ki67+	 30995 1640
8004	0	0	Ki67+	 30996 1442
8005	0	0	Ki67+	 31001 1471
8006	0	0	Ki67+	 31021 1492
8007	0	0	Ki67+	 31021 1824
8008	0	0	Ki67+	 31022 1466
8009	0	0	Ki67+	 31028 1840
8010	0	0	Ki67+	 31029 1579
8011	0	0	Ki67+	 31049 1637
8012	0	0	Ki67+	 31064 1715
8013	0	0	Ki67+	 31064 1766
8014	0	0	Ki67+	 31071 1200
8015	0	0	Ki67+	 31093 1190
8016	0	0	Ki67+	 31098 1228
8017	0	0	Ki67+	 31106 1261
8018	0	0	Ki67+	 31122 1480
8019	0	0	Ki67+	 31123 1189
8020	0	0	Ki67+	 31132 1235
8021	0	0	Ki67+	 31133 1502
8022	0	0	Ki67+	 31136 1221
8023	0	0	Ki67+	 31150 1185
8024	0	0	Ki67+	 31160 1213
8025	0	0	Ki67+	 31160 1588
8026	0	0	Ki67+	 31167 1199
8027	0	0	Ki67+	 31176 1286
8028	0	0	Ki67+	 31186 1308
8029	0	0	Ki67+	 31187 1212
8030	0	0	Ki67+	 31188 1238
8031	0	0	Ki67+	 31201 1228
8032	0	0	Ki67+	 31209 1276
8033	0	0	Ki67+	 31213 1244
8034	0	0	Ki67+	 31213 1427
8035	0	0	Ki67+	 31223 1453
8036	0	0	Ki67+	 31225 1221
8037	0	0	Ki67+	 31230 1270
8038	0	0	Ki67+	 31233 1463
8039	0	0	Ki67+	 31235 1311
8040	0	0	Ki67+	 31239 1399
8041	0	0	Ki67+	 31246 1232
8042	0	0	Ki67+	 31251 1245
8043	0	0	Ki67+	 31251 1285
8044	0	0	Ki67+	 31255 1438
8045	0	0	Ki67+	 31266 1264
8046	0	0	Ki67+	 31266 1850
8047	0	0	Ki67+	 31267 1404
8048	0	0	Ki67+	 31268 1473
8049	0	0	Ki67+	 31274 1484
8050	0	0	Ki67+	 31329 1501
8051	0	0	Ki67+	 30563 1951
8052	0	0	Ki67+	 30566 2541
8053	0	0	Ki67+	 30571 2027
8054	0	0	Ki67+	 30571 2558
8055	0	0	Ki67+	 30574 2482
8056	0	0	Ki67+	 30576 2363
8057	0	0	Ki67+	 30579 2519
8058	0	0	Ki67+	 30580 2074
8059	0	0	Ki67+	 30581 2531
8060	0	0	Ki67+	 30584 2382
8061	0	0	Ki67+	 30586 1978
8062	0	0	Ki67+	 30588 2029
8063	0	0	Ki67+	 30589 2451
8064	0	0	Ki67+	 30591 2062
8065	0	0	Ki67+	 30593 1987
8066	0	0	Ki67+	 30595 2528
8067	0	0	Ki67+	 30596 2585
8068	0	0	Ki67+	 30597 2538
8069	0	0	Ki67+	 30598 2326
8070	0	0	Ki67+	 30600 2376
8071	0	0	Ki67+	 30601 2061
8072	0	0	Ki67+	 30602 2042
8073	0	0	Ki67+	 30608 2394
8074	0	0	Ki67+	 30608 2500
8075	0	0	Ki67+	 30613 2439
8076	0	0	Ki67+	 30614 2481
8077	0	0	Ki67+	 30616 2352
8078	0	0	Ki67+	 30617 2206
8079	0	0	Ki67+	 30622 2407
8080	0	0	Ki67+	 30626 2537
8081	0	0	Ki67+	 30630 2506
8082	0	0	Ki67+	 30634 2328
8083	0	0	Ki67+	 30638 2222
8084	0	0	Ki67+	 30638 2523
8085	0	0	Ki67+	 30639 2103
8086	0	0	Ki67+	 30640 2080
8087	0	0	Ki67+	 30640 2123
8088	0	0	Ki67+	 30643 2192
8089	0	0	Ki67+	 30646 2367
8090	0	0	Ki67+	 30648 1883
8091	0	0	Ki67+	 30649 1903
8092	0	0	Ki67+	 30656 2423
8093	0	0	Ki67+	 30656 2465
8094	0	0	Ki67+	 30658 2125
8095	0	0	Ki67+	 30658 2157
8096	0	0	Ki67+	 30658 2173
8097	0	0	Ki67+	 30667 2103
8098	0	0	Ki67+	 30669 2213
8099	0	0	Ki67+	 30673 2181
8100	0	0	Ki67+	 30675 2249
8101	0	0	Ki67+	 30676 1916
8102	0	0	Ki67+	 30682 2217
8103	0	0	Ki67+	 30683 2145
8104	0	0	Ki67+	 30684 2444
8105	0	0	Ki67+	 30685 1995
8106	0	0	Ki67+	 30685 2405
8107	0	0	Ki67+	 30685 2491
8108	0	0	Ki67+	 30688 2165
8109	0	0	Ki67+	 30691 2193
8110	0	0	Ki67+	 30692 2257
8111	0	0	Ki67+	 30692 2520
8112	0	0	Ki67+	 30702 1871
8113	0	0	Ki67+	 30702 1945
8114	0	0	Ki67+	 30702 2190
8115	0	0	Ki67+	 30704 2435
8116	0	0	Ki67+	 30705 2083
8117	0	0	Ki67+	 30711 2229
8118	0	0	Ki67+	 30711 2493
8119	0	0	Ki67+	 30711 2531
8120	0	0	Ki67+	 30714 2300
8121	0	0	Ki67+	 30718 2276
8122	0	0	Ki67+	 30719 2005
8123	0	0	Ki67+	 30722 1895
8124	0	0	Ki67+	 30722 1984
8125	0	0	Ki67+	 30725 2394
8126	0	0	Ki67+	 30728 2519
8127	0	0	Ki67+	 30729 2418
8128	0	0	Ki67+	 30732 1869
8129	0	0	Ki67+	 30735 2335
8130	0	0	Ki67+	 30736 2380
8131	0	0	Ki67+	 30737 2359
8132	0	0	Ki67+	 30738 2318
8133	0	0	Ki67+	 30742 1986
8134	0	0	Ki67+	 30742 2425
8135	0	0	Ki67+	 30745 2394
8136	0	0	Ki67+	 30746 2494
8137	0	0	Ki67+	 30750 1973
8138	0	0	Ki67+	 30750 2043
8139	0	0	Ki67+	 30756 2529
8140	0	0	Ki67+	 30758 2375
8141	0	0	Ki67+	 30759 2447
8142	0	0	Ki67+	 30762 2072
8143	0	0	Ki67+	 30764 2013
8144	0	0	Ki67+	 30766 2485
8145	0	0	Ki67+	 30777 1952
8146	0	0	Ki67+	 30792 2057
8147	0	0	Ki67+	 30793 1990
8148	0	0	Ki67+	 30802 1960
8149	0	0	Ki67+	 30802 2088
8150	0	0	Ki67+	 30810 2025
8151	0	0	Ki67+	 30817 2100
8152	0	0	Ki67+	 30817 2147
8153	0	0	Ki67+	 30837 2020
8154	0	0	Ki67+	 30844 2178
8155	0	0	Ki67+	 30851 2043
8156	0	0	Ki67+	 30851 2150
8157	0	0	Ki67+	 30854 2194
8158	0	0	Ki67+	 30857 2113
8159	0	0	Ki67+	 30858 2218
8160	0	0	Ki67+	 30859 2091
8161	0	0	Ki67+	 30861 2180
8162	0	0	Ki67+	 30876 2602
8163	0	0	Ki67+	 30878 2168
8164	0	0	Ki67+	 30884 2136
8165	0	0	Ki67+	 30887 2647
8166	0	0	Ki67+	 30889 2049
8167	0	0	Ki67+	 30891 2628
8168	0	0	Ki67+	 30895 2217
8169	0	0	Ki67+	 30901 2161
8170	0	0	Ki67+	 30904 2284
8171	0	0	Ki67+	 30905 2251
8172	0	0	Ki67+	 30911 2613
8173	0	0	Ki67+	 30920 2623
8174	0	0	Ki67+	 30926 2182
8175	0	0	Ki67+	 30927 2240
8176	0	0	Ki67+	 30927 2652
8177	0	0	Ki67+	 30939 2213
8178	0	0	Ki67+	 30939 2608
8179	0	0	Ki67+	 30951 2145
8180	0	0	Ki67+	 30955 2238
8181	0	0	Ki67+	 30955 2624
8182	0	0	Ki67+	 30958 2639
8183	0	0	Ki67+	 30974 2448
8184	0	0	Ki67+	 30977 2082
8185	0	0	Ki67+	 30986 2503
8186	0	0	Ki67+	 30989 2308
8187	0	0	Ki67+	 30990 2089
8188	0	0	Ki67+	 30991 1869
8189	0	0	Ki67+	 30992 2006
8190	0	0	Ki67+	 31004 2364
8191	0	0	Ki67+	 31005 2425
8192	0	0	Ki67+	 31007 2123
8193	0	0	Ki67+	 31008 2446
8194	0	0	Ki67+	 31014 2536
8195	0	0	Ki67+	 31016 1981
8196	0	0	Ki67+	 31019 2180
8197	0	0	Ki67+	 31019 2212
8198	0	0	Ki67+	 31020 2407
8199	0	0	Ki67+	 31021 2152
8200	0	0	Ki67+	 31024 1933
8201	0	0	Ki67+	 31024 2570
8202	0	0	Ki67+	 31024 2593
8203	0	0	Ki67+	 31025 2506
8204	0	0	Ki67+	 31033 2157
8205	0	0	Ki67+	 31035 2184
8206	0	0	Ki67+	 31035 2625
8207	0	0	Ki67+	 31036 2044
8208	0	0	Ki67+	 31040 2500
8209	0	0	Ki67+	 31043 2541
8210	0	0	Ki67+	 31046 1899
8211	0	0	Ki67+	 31046 2289
8212	0	0	Ki67+	 31057 2055
8213	0	0	Ki67+	 31058 1889
8214	0	0	Ki67+	 31059 1908
8215	0	0	Ki67+	 31061 2265
8216	0	0	Ki67+	 31061 2335
8217	0	0	Ki67+	 31065 2622
8218	0	0	Ki67+	 31067 2588
8219	0	0	Ki67+	 31069 2312
8220	0	0	Ki67+	 31079 1995
8221	0	0	Ki67+	 31080 2537
8222	0	0	Ki67+	 31087 2389
8223	0	0	Ki67+	 31087 2636
8224	0	0	Ki67+	 31099 2418
8225	0	0	Ki67+	 31147 2445
8226	0	0	Ki67+	 31150 2471
8227	0	0	Ki67+	 31160 2021
8228	0	0	Ki67+	 31177 2465
8229	0	0	Ki67+	 31181 1967
8230	0	0	Ki67+	 31185 2333
8231	0	0	Ki67+	 31186 2312
8232	0	0	Ki67+	 31196 2376
8233	0	0	Ki67+	 31196 2490
8234	0	0	Ki67+	 31200 1885
8235	0	0	Ki67+	 31200 2077
8236	0	0	Ki67+	 31208 2031
8237	0	0	Ki67+	 31210 2178
8238	0	0	Ki67+	 31210 2509
8239	0	0	Ki67+	 31211 2147
8240	0	0	Ki67+	 31214 2419
8241	0	0	Ki67+	 31215 1915
8242	0	0	Ki67+	 31215 1950
8243	0	0	Ki67+	 31216 2482
8244	0	0	Ki67+	 31218 2126
8245	0	0	Ki67+	 31219 2303
8246	0	0	Ki67+	 31221 2376
8247	0	0	Ki67+	 31225 2503
8248	0	0	Ki67+	 31226 2326
8249	0	0	Ki67+	 31226 2411
8250	0	0	Ki67+	 31236 2092
8251	0	0	Ki67+	 31237 2266
8252	0	0	Ki67+	 31241 1877
8253	0	0	Ki67+	 31241 2304
8254	0	0	Ki67+	 31243 1941
8255	0	0	Ki67+	 31256 2453
8256	0	0	Ki67+	 31259 1911
8257	0	0	Ki67+	 31263 2441
8258	0	0	Ki67+	 31264 2125
8259	0	0	Ki67+	 31280 1973
8260	0	0	Ki67+	 31284 1881
8261	0	0	Ki67+	 31292 1954
8262	0	0	Ki67+	 31299 2059
8263	0	0	Ki67+	 31309 2008
8264	0	0	Ki67+	 31310 2079
8265	0	0	Ki67+	 31313 1962
8266	0	0	Ki67+	 31313 1986
8267	0	0	Ki67+	 31319 1942
8268	0	0	Ki67+	 31326 2165
8269	0	0	Ki67+	 31326 2215
8270	0	0	Ki67+	 31336 2099
8271	0	0	Ki67+	 31337 2043
8272	0	0	Ki67+	 31340 2280
8273	0	0	Ki67+	 31349 2127
8274	0	0	Ki67+	 31352 1989
8275	0	0	Ki67+	 31353 1966
8276	0	0	Ki67+	 31357 2113
8277	0	0	Ki67+	 30578 3437
8278	0	0	Ki67+	 30634 3438
8279	0	0	Ki67+	 30638 3318
8280	0	0	Ki67+	 30639 3003
8281	0	0	Ki67+	 30640 2978
8282	0	0	Ki67+	 30644 3022
8283	0	0	Ki67+	 30652 3122
8284	0	0	Ki67+	 30652 3393
8285	0	0	Ki67+	 30653 2923
8286	0	0	Ki67+	 30654 3360
8287	0	0	Ki67+	 30655 3445
8288	0	0	Ki67+	 30656 2943
8289	0	0	Ki67+	 30657 3422
8290	0	0	Ki67+	 30662 3147
8291	0	0	Ki67+	 30664 3059
8292	0	0	Ki67+	 30664 3272
8293	0	0	Ki67+	 30665 3256
8294	0	0	Ki67+	 30665 3399
8295	0	0	Ki67+	 30666 3300
8296	0	0	Ki67+	 30667 3030
8297	0	0	Ki67+	 30668 2962
8298	0	0	Ki67+	 30669 3211
8299	0	0	Ki67+	 30670 3005
8300	0	0	Ki67+	 30671 3195
8301	0	0	Ki67+	 30672 2886
8302	0	0	Ki67+	 30674 2919
8303	0	0	Ki67+	 30675 3165
8304	0	0	Ki67+	 30676 3023
8305	0	0	Ki67+	 30676 3291
8306	0	0	Ki67+	 30676 3420
8307	0	0	Ki67+	 30680 2936
8308	0	0	Ki67+	 30683 3311
8309	0	0	Ki67+	 30683 3365
8310	0	0	Ki67+	 30688 2842
8311	0	0	Ki67+	 30688 3236
8312	0	0	Ki67+	 30689 2982
8313	0	0	Ki67+	 30691 2952
8314	0	0	Ki67+	 30693 3065
8315	0	0	Ki67+	 30696 2916
8316	0	0	Ki67+	 30698 2937
8317	0	0	Ki67+	 30700 3209
8318	0	0	Ki67+	 30702 3290
8319	0	0	Ki67+	 30705 3312
8320	0	0	Ki67+	 30706 2892
8321	0	0	Ki67+	 30710 2861
8322	0	0	Ki67+	 30711 3078
8323	0	0	Ki67+	 30711 3163
8324	0	0	Ki67+	 30712 3285
8325	0	0	Ki67+	 30712 3405
8326	0	0	Ki67+	 30713 3223
8327	0	0	Ki67+	 30714 2935
8328	0	0	Ki67+	 30716 2878
8329	0	0	Ki67+	 30717 2823
8330	0	0	Ki67+	 30717 2960
8331	0	0	Ki67+	 30721 3178
8332	0	0	Ki67+	 30722 2914
8333	0	0	Ki67+	 30724 2845
8334	0	0	Ki67+	 30727 2941
8335	0	0	Ki67+	 30733 3154
8336	0	0	Ki67+	 30736 2885
8337	0	0	Ki67+	 30736 3202
8338	0	0	Ki67+	 30736 3242
8339	0	0	Ki67+	 30737 3276
8340	0	0	Ki67+	 30741 2855
8341	0	0	Ki67+	 30741 3075
8342	0	0	Ki67+	 30745 3024
8343	0	0	Ki67+	 30747 3194
8344	0	0	Ki67+	 30748 2962
8345	0	0	Ki67+	 30750 2891
8346	0	0	Ki67+	 30753 2990
8347	0	0	Ki67+	 30756 2933
8348	0	0	Ki67+	 30764 2919
8349	0	0	Ki67+	 30765 2956
8350	0	0	Ki67+	 30767 2869
8351	0	0	Ki67+	 30770 3032
8352	0	0	Ki67+	 30771 3070
8353	0	0	Ki67+	 30772 2901
8354	0	0	Ki67+	 30773 2995
8355	0	0	Ki67+	 30775 2968
8356	0	0	Ki67+	 30778 3022
8357	0	0	Ki67+	 30784 3123
8358	0	0	Ki67+	 30785 2911
8359	0	0	Ki67+	 30786 3091
8360	0	0	Ki67+	 30787 3224
8361	0	0	Ki67+	 30789 2944
8362	0	0	Ki67+	 30790 3008
8363	0	0	Ki67+	 30790 3262
8364	0	0	Ki67+	 30792 3190
8365	0	0	Ki67+	 30796 3164
8366	0	0	Ki67+	 30812 3388
8367	0	0	Ki67+	 30816 3329
8368	0	0	Ki67+	 30836 3376
8369	0	0	Ki67+	 30839 3421
8370	0	0	Ki67+	 30874 2680
8371	0	0	Ki67+	 30886 3132
8372	0	0	Ki67+	 30888 2963
8373	0	0	Ki67+	 30890 3290
8374	0	0	Ki67+	 30891 2770
8375	0	0	Ki67+	 30895 2788
8376	0	0	Ki67+	 30904 3163
8377	0	0	Ki67+	 30907 2680
8378	0	0	Ki67+	 30910 2779
8379	0	0	Ki67+	 30915 3183
8380	0	0	Ki67+	 30915 3377
8381	0	0	Ki67+	 30922 3094
8382	0	0	Ki67+	 30922 3212
8383	0	0	Ki67+	 30926 2775
8384	0	0	Ki67+	 30929 2698
8385	0	0	Ki67+	 30929 2731
8386	0	0	Ki67+	 30933 3192
8387	0	0	Ki67+	 30948 2689
8388	0	0	Ki67+	 30948 3291
8389	0	0	Ki67+	 30958 2674
8390	0	0	Ki67+	 30964 3191
8391	0	0	Ki67+	 30974 2767
8392	0	0	Ki67+	 30975 3158
8393	0	0	Ki67+	 30975 3324
8394	0	0	Ki67+	 30978 3218
8395	0	0	Ki67+	 30991 3199
8396	0	0	Ki67+	 30995 3277
8397	0	0	Ki67+	 31003 3243
8398	0	0	Ki67+	 31007 3343
8399	0	0	Ki67+	 31013 3261
8400	0	0	Ki67+	 31013 3325
8401	0	0	Ki67+	 31015 3214
8402	0	0	Ki67+	 31018 3402
8403	0	0	Ki67+	 31025 3364
8404	0	0	Ki67+	 31032 3324
8405	0	0	Ki67+	 31048 3338
8406	0	0	Ki67+	 31049 2732
8407	0	0	Ki67+	 31061 2670
8408	0	0	Ki67+	 31074 2950
8409	0	0	Ki67+	 31075 2894
8410	0	0	Ki67+	 31077 2871
8411	0	0	Ki67+	 31087 2810
8412	0	0	Ki67+	 31087 2912
8413	0	0	Ki67+	 31096 2878
8414	0	0	Ki67+	 31104 2862
8415	0	0	Ki67+	 31147 2779
8416	0	0	Ki67+	 31148 2765
8417	0	0	Ki67+	 31162 2797
8418	0	0	Ki67+	 31184 2925
8419	0	0	Ki67+	 31215 3010
8420	0	0	Ki67+	 31232 2967
8421	0	0	Ki67+	 31251 3128
8422	0	0	Ki67+	 31257 3035
8423	0	0	Ki67+	 31266 3049
8424	0	0	Ki67+	 31272 2765
8425	0	0	Ki67+	 31286 3333
8426	0	0	Ki67+	 30570 3942
8427	0	0	Ki67+	 30574 3578
8428	0	0	Ki67+	 30574 4130
8429	0	0	Ki67+	 30575 4142
8430	0	0	Ki67+	 30577 4228
8431	0	0	Ki67+	 30581 3887
8432	0	0	Ki67+	 30583 3914
8433	0	0	Ki67+	 30586 3631
8434	0	0	Ki67+	 30587 3992
8435	0	0	Ki67+	 30587 4155
8436	0	0	Ki67+	 30589 4091
8437	0	0	Ki67+	 30591 3649
8438	0	0	Ki67+	 30593 3696
8439	0	0	Ki67+	 30595 3473
8440	0	0	Ki67+	 30596 3546
8441	0	0	Ki67+	 30601 3920
8442	0	0	Ki67+	 30601 3944
8443	0	0	Ki67+	 30609 4121
8444	0	0	Ki67+	 30610 3953
8445	0	0	Ki67+	 30611 3624
8446	0	0	Ki67+	 30613 4252
8447	0	0	Ki67+	 30619 3892
8448	0	0	Ki67+	 30628 3666
8449	0	0	Ki67+	 30631 3922
8450	0	0	Ki67+	 30632 4143
8451	0	0	Ki67+	 30636 3602
8452	0	0	Ki67+	 30636 3997
8453	0	0	Ki67+	 30639 3964
8454	0	0	Ki67+	 30643 3590
8455	0	0	Ki67+	 30644 4136
8456	0	0	Ki67+	 30655 3823
8457	0	0	Ki67+	 30657 3884
8458	0	0	Ki67+	 30668 3732
8459	0	0	Ki67+	 30668 3849
8460	0	0	Ki67+	 30668 3952
8461	0	0	Ki67+	 30669 3561
8462	0	0	Ki67+	 30673 3605
8463	0	0	Ki67+	 30673 3900
8464	0	0	Ki67+	 30678 3690
8465	0	0	Ki67+	 30679 3626
8466	0	0	Ki67+	 30680 3535
8467	0	0	Ki67+	 30681 3997
8468	0	0	Ki67+	 30690 3880
8469	0	0	Ki67+	 30693 3928
8470	0	0	Ki67+	 30694 3719
8471	0	0	Ki67+	 30696 3566
8472	0	0	Ki67+	 30698 3891
8473	0	0	Ki67+	 30707 4011
8474	0	0	Ki67+	 30711 3643
8475	0	0	Ki67+	 30723 3957
8476	0	0	Ki67+	 30728 4027
8477	0	0	Ki67+	 30730 3902
8478	0	0	Ki67+	 30733 3583
8479	0	0	Ki67+	 30733 3625
8480	0	0	Ki67+	 30734 3469
8481	0	0	Ki67+	 30734 3517
8482	0	0	Ki67+	 30736 3979
8483	0	0	Ki67+	 30742 3666
8484	0	0	Ki67+	 30742 4001
8485	0	0	Ki67+	 30746 3581
8486	0	0	Ki67+	 30750 3863
8487	0	0	Ki67+	 30750 4041
8488	0	0	Ki67+	 30756 4076
8489	0	0	Ki67+	 30757 4010
8490	0	0	Ki67+	 30761 3593
8491	0	0	Ki67+	 30762 3956
8492	0	0	Ki67+	 30764 3843
8493	0	0	Ki67+	 30766 3565
8494	0	0	Ki67+	 30767 4042
8495	0	0	Ki67+	 30769 4030
8496	0	0	Ki67+	 30775 3689
8497	0	0	Ki67+	 30779 3944
8498	0	0	Ki67+	 30792 3915
8499	0	0	Ki67+	 30800 3612
8500	0	0	Ki67+	 30803 3905
8501	0	0	Ki67+	 30807 3499
8502	0	0	Ki67+	 30815 3623
8503	0	0	Ki67+	 30815 4084
8504	0	0	Ki67+	 30816 4025
8505	0	0	Ki67+	 30824 3475
8506	0	0	Ki67+	 30826 4107
8507	0	0	Ki67+	 30828 4038
8508	0	0	Ki67+	 30831 4078
8509	0	0	Ki67+	 30832 3619
8510	0	0	Ki67+	 30837 4091
8511	0	0	Ki67+	 30838 3729
8512	0	0	Ki67+	 30840 3480
8513	0	0	Ki67+	 30841 3559
8514	0	0	Ki67+	 30846 3766
8515	0	0	Ki67+	 30849 3535
8516	0	0	Ki67+	 30852 3932
8517	0	0	Ki67+	 30856 3716
8518	0	0	Ki67+	 30857 3578
8519	0	0	Ki67+	 30857 3649
8520	0	0	Ki67+	 30860 3538
8521	0	0	Ki67+	 30860 4085
8522	0	0	Ki67+	 30864 4072
8523	0	0	Ki67+	 30867 3727
8524	0	0	Ki67+	 30868 3614
8525	0	0	Ki67+	 30875 3649
8526	0	0	Ki67+	 30878 3629
8527	0	0	Ki67+	 30886 3998
8528	0	0	Ki67+	 30896 3661
8529	0	0	Ki67+	 30915 3459
8530	0	0	Ki67+	 30916 4013
8531	0	0	Ki67+	 30922 3756
8532	0	0	Ki67+	 30924 3526
8533	0	0	Ki67+	 30932 3811
8534	0	0	Ki67+	 30936 3580
8535	0	0	Ki67+	 30936 4082
8536	0	0	Ki67+	 30960 3699
8537	0	0	Ki67+	 30961 3534
8538	0	0	Ki67+	 30961 4077
8539	0	0	Ki67+	 30975 3623
8540	0	0	Ki67+	 30981 3642
8541	0	0	Ki67+	 31001 3627
8542	0	0	Ki67+	 31011 3530
8543	0	0	Ki67+	 31027 3512
8544	0	0	Ki67+	 31052 3827
8545	0	0	Ki67+	 31067 3813
8546	0	0	Ki67+	 31071 3725
8547	0	0	Ki67+	 31089 3590
8548	0	0	Ki67+	 31150 3612
8549	0	0	Ki67+	 30567 4269
8550	0	0	Ki67+	 30568 4607
8551	0	0	Ki67+	 30576 4283
8552	0	0	Ki67+	 30577 4452
8553	0	0	Ki67+	 30588 4449
8554	0	0	Ki67+	 30591 4275
8555	0	0	Ki67+	 30591 4352
8556	0	0	Ki67+	 30597 4756
8557	0	0	Ki67+	 30600 4790
8558	0	0	Ki67+	 30602 4319
8559	0	0	Ki67+	 30620 4392
8560	0	0	Ki67+	 30624 4519
8561	0	0	Ki67+	 30628 4768
8562	0	0	Ki67+	 30639 4482
8563	0	0	Ki67+	 30643 4781
8564	0	0	Ki67+	 30647 4258
8565	0	0	Ki67+	 30653 4335
8566	0	0	Ki67+	 30654 4569
8567	0	0	Ki67+	 30655 4399
8568	0	0	Ki67+	 30667 4581
8569	0	0	Ki67+	 30668 4760
8570	0	0	Ki67+	 30674 4593
8571	0	0	Ki67+	 30678 4443
8572	0	0	Ki67+	 30678 4559
8573	0	0	Ki67+	 30683 4484
8574	0	0	Ki67+	 30685 4652
8575	0	0	Ki67+	 30686 4505
8576	0	0	Ki67+	 30687 5007
8577	0	0	Ki67+	 30689 4635
8578	0	0	Ki67+	 30691 4960
8579	0	0	Ki67+	 30701 4658
8580	0	0	Ki67+	 30701 4669
8581	0	0	Ki67+	 30701 4971
8582	0	0	Ki67+	 30702 4469
8583	0	0	Ki67+	 30704 4690
8584	0	0	Ki67+	 30706 4567
8585	0	0	Ki67+	 30708 4524
8586	0	0	Ki67+	 30713 4591
8587	0	0	Ki67+	 30716 4558
8588	0	0	Ki67+	 30718 4758
8589	0	0	Ki67+	 30719 4634
8590	0	0	Ki67+	 30725 4700
8591	0	0	Ki67+	 30729 4564
8592	0	0	Ki67+	 30730 4938
8593	0	0	Ki67+	 30732 4918
8594	0	0	Ki67+	 30734 4473
8595	0	0	Ki67+	 30735 4966
8596	0	0	Ki67+	 30742 4924
8597	0	0	Ki67+	 30783 4959
8598	0	0	Ki67+	 30793 4946
8599	0	0	Ki67+	 30839 4375
8600	0	0	Ki67+	 30840 4422
8601	0	0	Ki67+	 30854 4422
8602	0	0	Ki67+	 30856 4672
8603	0	0	Ki67+	 30857 4325
8604	0	0	Ki67+	 30859 5023
8605	0	0	Ki67+	 30862 4587
8606	0	0	Ki67+	 30870 4443
8607	0	0	Ki67+	 30870 4474
8608	0	0	Ki67+	 30877 4366
8609	0	0	Ki67+	 30880 4304
8610	0	0	Ki67+	 30882 4722
8611	0	0	Ki67+	 30883 4903
8612	0	0	Ki67+	 30890 4653
8613	0	0	Ki67+	 30891 4370
8614	0	0	Ki67+	 30892 4329
8615	0	0	Ki67+	 30901 4685
8616	0	0	Ki67+	 30905 4698
8617	0	0	Ki67+	 30914 4982
8618	0	0	Ki67+	 30923 4496
8619	0	0	Ki67+	 30925 4517
8620	0	0	Ki67+	 30929 4478
8621	0	0	Ki67+	 30931 4728
8622	0	0	Ki67+	 30934 4638
8623	0	0	Ki67+	 30945 4661
8624	0	0	Ki67+	 30956 4828
8625	0	0	Ki67+	 30971 4830
8626	0	0	Ki67+	 30973 4796
8627	0	0	Ki67+	 30975 4630
8628	0	0	Ki67+	 30975 5033
8629	0	0	Ki67+	 30977 4853
8630	0	0	Ki67+	 30984 4808
8631	0	0	Ki67+	 30989 4970
8632	0	0	Ki67+	 30998 4795
8633	0	0	Ki67+	 31005 4764
8634	0	0	Ki67+	 31012 4733
8635	0	0	Ki67+	 31014 4784
8636	0	0	Ki67+	 31021 4900
8637	0	0	Ki67+	 31027 4721
8638	0	0	Ki67+	 31030 5042
8639	0	0	Ki67+	 31035 4948
8640	0	0	Ki67+	 31037 4686
8641	0	0	Ki67+	 31052 4827
8642	0	0	Ki67+	 31053 4919
8643	0	0	Ki67+	 31054 5018
8644	0	0	Ki67+	 31112 4658
8645	0	0	Ki67+	 31159 4748
8646	0	0	Ki67+	 31162 4810
8647	0	0	Ki67+	 31187 4741
8648	0	0	Ki67+	 31190 4754
8649	0	0	Ki67+	 31192 4820
8650	0	0	Ki67+	 31208 4744
8651	0	0	Ki67+	 31215 5024
8652	0	0	Ki67+	 31232 4983
8653	0	0	Ki67+	 31235 4943
8654	0	0	Ki67+	 31236 4914
8655	0	0	Ki67+	 31267 4909
8656	0	0	Ki67+	 31274 4892
8657	0	0	Ki67+	 31275 4937
8658	0	0	Ki67+	 31275 5002
8659	0	0	Ki67+	 31290 4844
8660	0	0	Ki67+	 31291 4927
8661	0	0	Ki67+	 31295 5041
8662	0	0	Ki67+	 31305 4900
8663	0	0	Ki67+	 31313 4965
8664	0	0	Ki67+	 31319 4942
8665	0	0	Ki67+	 31325 4890
8666	0	0	Ki67+	 31338 4917
8667	0	0	Ki67+	 31345 4956
8668	0	0	Ki67+	 30564 5731
8669	0	0	Ki67+	 30564 5755
8670	0	0	Ki67+	 30572 5698
8671	0	0	Ki67+	 30574 5746
8672	0	0	Ki67+	 30579 5633
8673	0	0	Ki67+	 30579 5795
8674	0	0	Ki67+	 30591 5819
8675	0	0	Ki67+	 30593 5683
8676	0	0	Ki67+	 30608 5637
8677	0	0	Ki67+	 30618 5625
8678	0	0	Ki67+	 30619 5742
8679	0	0	Ki67+	 30626 5806
8680	0	0	Ki67+	 30641 5816
8681	0	0	Ki67+	 30662 5767
8682	0	0	Ki67+	 30668 5222
8683	0	0	Ki67+	 30669 5731
8684	0	0	Ki67+	 30677 5754
8685	0	0	Ki67+	 30678 5847
8686	0	0	Ki67+	 30679 5184
8687	0	0	Ki67+	 30721 5594
8688	0	0	Ki67+	 30739 5706
8689	0	0	Ki67+	 30747 5688
8690	0	0	Ki67+	 30763 5216
8691	0	0	Ki67+	 30810 5060
8692	0	0	Ki67+	 30817 5170
8693	0	0	Ki67+	 30817 5199
8694	0	0	Ki67+	 30817 5372
8695	0	0	Ki67+	 30821 5329
8696	0	0	Ki67+	 30830 5109
8697	0	0	Ki67+	 30841 5363
8698	0	0	Ki67+	 30845 5322
8699	0	0	Ki67+	 30853 5087
8700	0	0	Ki67+	 30870 5221
8701	0	0	Ki67+	 30872 5178
8702	0	0	Ki67+	 30874 5074
8703	0	0	Ki67+	 30877 5253
8704	0	0	Ki67+	 30891 5530
8705	0	0	Ki67+	 30892 5556
8706	0	0	Ki67+	 30905 5627
8707	0	0	Ki67+	 30907 5415
8708	0	0	Ki67+	 30913 5535
8709	0	0	Ki67+	 30927 5638
8710	0	0	Ki67+	 30933 5651
8711	0	0	Ki67+	 30937 5416
8712	0	0	Ki67+	 30952 5385
8713	0	0	Ki67+	 30952 5671
8714	0	0	Ki67+	 30969 5414
8715	0	0	Ki67+	 30972 5140
8716	0	0	Ki67+	 30978 5352
8717	0	0	Ki67+	 30983 5093
8718	0	0	Ki67+	 30986 5644
8719	0	0	Ki67+	 30993 5168
8720	0	0	Ki67+	 30994 5137
8721	0	0	Ki67+	 30998 5185
8722	0	0	Ki67+	 31011 5108
8723	0	0	Ki67+	 31015 5618
8724	0	0	Ki67+	 31017 5665
8725	0	0	Ki67+	 31019 5740
8726	0	0	Ki67+	 31021 5315
8727	0	0	Ki67+	 31022 5214
8728	0	0	Ki67+	 31037 5360
8729	0	0	Ki67+	 31039 5209
8730	0	0	Ki67+	 31050 5702
8731	0	0	Ki67+	 31054 5640
8732	0	0	Ki67+	 31057 5449
8733	0	0	Ki67+	 31067 5690
8734	0	0	Ki67+	 31070 5205
8735	0	0	Ki67+	 31074 5648
8736	0	0	Ki67+	 31074 5730
8737	0	0	Ki67+	 31074 5818
8738	0	0	Ki67+	 31075 5806
8739	0	0	Ki67+	 31081 5664
8740	0	0	Ki67+	 31099 5726
8741	0	0	Ki67+	 31100 5063
8742	0	0	Ki67+	 31101 5650
8743	0	0	Ki67+	 31102 5616
8744	0	0	Ki67+	 31102 5751
8745	0	0	Ki67+	 31113 5794
8746	0	0	Ki67+	 31119 5781
8747	0	0	Ki67+	 31122 5735
8748	0	0	Ki67+	 31123 5112
8749	0	0	Ki67+	 31123 5141
8750	0	0	Ki67+	 31138 5397
8751	0	0	Ki67+	 31139 5729
8752	0	0	Ki67+	 31146 5772
8753	0	0	Ki67+	 31162 5749
8754	0	0	Ki67+	 31168 5476
8755	0	0	Ki67+	 31184 5506
8756	0	0	Ki67+	 31184 5767
8757	0	0	Ki67+	 31188 5820
8758	0	0	Ki67+	 31195 5241
8759	0	0	Ki67+	 31199 5084
8760	0	0	Ki67+	 31201 5846
8761	0	0	Ki67+	 31208 5245
8762	0	0	Ki67+	 31209 5229
8763	0	0	Ki67+	 31212 5822
8764	0	0	Ki67+	 31223 5755
8765	0	0	Ki67+	 31230 5233
8766	0	0	Ki67+	 31233 5306
8767	0	0	Ki67+	 31242 5770
8768	0	0	Ki67+	 31244 5836
8769	0	0	Ki67+	 31256 5502
8770	0	0	Ki67+	 31259 5570
8771	0	0	Ki67+	 31276 5104
8772	0	0	Ki67+	 31286 5290
8773	0	0	Ki67+	 31292 5273
8774	0	0	Ki67+	 31293 5823
8775	0	0	Ki67+	 31294 5350
8776	0	0	Ki67+	 31301 5291
8777	0	0	Ki67+	 31307 5704
8778	0	0	Ki67+	 31310 5168
8779	0	0	Ki67+	 31311 5502
8780	0	0	Ki67+	 31312 5742
8781	0	0	Ki67+	 31312 5799
8782	0	0	Ki67+	 31313 5841
8783	0	0	Ki67+	 31316 5513
8784	0	0	Ki67+	 31318 5812
8785	0	0	Ki67+	 31323 5558
8786	0	0	Ki67+	 31325 5704
8787	0	0	Ki67+	 31330 5679
8788	0	0	Ki67+	 31331 5714
8789	0	0	Ki67+	 31336 5576
8790	0	0	Ki67+	 31337 5263
8791	0	0	Ki67+	 31340 5223
8792	0	0	Ki67+	 31341 5818
8793	0	0	Ki67+	 31344 5749
8794	0	0	Ki67+	 31348 5316
8795	0	0	Ki67+	 31351 5382
8796	0	0	Ki67+	 31352 5371
8797	0	0	Ki67+	 31353 5722
8798	0	0	Ki67+	 31356 5837
8799	0	0	Ki67+	 31358 5546
8800	0	0	Ki67+	 30575 6618
8801	0	0	Ki67+	 30586 6638
8802	0	0	Ki67+	 30633 6494
8803	0	0	Ki67+	 30660 6566
8804	0	0	Ki67+	 30662 6454
8805	0	0	Ki67+	 30665 5958
8806	0	0	Ki67+	 30687 5923
8807	0	0	Ki67+	 30688 6438
8808	0	0	Ki67+	 30700 6015
8809	0	0	Ki67+	 30740 6021
8810	0	0	Ki67+	 30741 6046
8811	0	0	Ki67+	 30748 6512
8812	0	0	Ki67+	 30773 6218
8813	0	0	Ki67+	 30774 6229
8814	0	0	Ki67+	 30777 6612
8815	0	0	Ki67+	 30786 6570
8816	0	0	Ki67+	 30801 6583
8817	0	0	Ki67+	 30826 6480
8818	0	0	Ki67+	 30838 6295
8819	0	0	Ki67+	 30878 6354
8820	0	0	Ki67+	 30879 6396
8821	0	0	Ki67+	 30903 6374
8822	0	0	Ki67+	 30905 6396
8823	0	0	Ki67+	 31011 6608
8824	0	0	Ki67+	 31138 5982
8825	0	0	Ki67+	 31147 5863
8826	0	0	Ki67+	 31167 6006
8827	0	0	Ki67+	 31187 5878
8828	0	0	Ki67+	 31230 5877
8829	0	0	Ki67+	 31332 6321
8830	0	0	Ki67+	 31342 6375
8831	0	0	Ki67+	 31348 6438
8832	0	0	Ki67+	 30586 6685
8833	0	0	Ki67+	 30589 6716
8834	0	0	Ki67+	 30603 6661
8835	0	0	Ki67+	 30606 6733
8836	0	0	Ki67+	 30613 7212
8837	0	0	Ki67+	 30676 6871
8838	0	0	Ki67+	 30696 6659
8839	0	0	Ki67+	 30707 6664
8840	0	0	Ki67+	 30709 6694
8841	0	0	Ki67+	 30712 6928
8842	0	0	Ki67+	 30731 6737
8843	0	0	Ki67+	 30743 6785
8844	0	0	Ki67+	 30756 6730
8845	0	0	Ki67+	 30759 6754
8846	0	0	Ki67+	 30762 6739
8847	0	0	Ki67+	 30770 6764
8848	0	0	Ki67+	 30783 6820
8849	0	0	Ki67+	 30808 7015
8850	0	0	Ki67+	 30818 6838
8851	0	0	Ki67+	 30823 6774
8852	0	0	Ki67+	 30826 6762
8853	0	0	Ki67+	 30833 6802
8854	0	0	Ki67+	 30844 6911
8855	0	0	Ki67+	 30845 6783
8856	0	0	Ki67+	 30854 6770
8857	0	0	Ki67+	 30854 7049
8858	0	0	Ki67+	 30856 6744
8859	0	0	Ki67+	 30864 6932
8860	0	0	Ki67+	 30865 6822
8861	0	0	Ki67+	 30866 7057
8862	0	0	Ki67+	 30871 6920
8863	0	0	Ki67+	 30879 6839
8864	0	0	Ki67+	 30886 6918
8865	0	0	Ki67+	 30995 6924
8866	0	0	Ki67+	 31000 7185
8867	0	0	Ki67+	 31006 7009
8868	0	0	Ki67+	 31008 7112
8869	0	0	Ki67+	 31010 7053
8870	0	0	Ki67+	 31010 7137
8871	0	0	Ki67+	 31038 7067
8872	0	0	Ki67+	 31075 6802
8873	0	0	Ki67+	 31112 7405
8874	0	0	Ki67+	 31135 7324
8875	0	0	Ki67+	 31274 7337
8876	0	0	Ki67+	 30561 7949
8877	0	0	Ki67+	 30562 8049
8878	0	0	Ki67+	 30568 8169
8879	0	0	Ki67+	 30569 7916
8880	0	0	Ki67+	 30582 8101
8881	0	0	Ki67+	 30585 7840
8882	0	0	Ki67+	 30585 8114
8883	0	0	Ki67+	 30588 7896
8884	0	0	Ki67+	 30600 8070
8885	0	0	Ki67+	 30607 8219
8886	0	0	Ki67+	 30609 7683
8887	0	0	Ki67+	 30612 7504
8888	0	0	Ki67+	 30619 8091
8889	0	0	Ki67+	 30623 7935
8890	0	0	Ki67+	 30625 7913
8891	0	0	Ki67+	 30626 8011
8892	0	0	Ki67+	 30628 7973
8893	0	0	Ki67+	 30629 7879
8894	0	0	Ki67+	 30631 8241
8895	0	0	Ki67+	 30633 7845
8896	0	0	Ki67+	 30636 8209
8897	0	0	Ki67+	 30637 7771
8898	0	0	Ki67+	 30640 7667
8899	0	0	Ki67+	 30643 7962
8900	0	0	Ki67+	 30643 8076
8901	0	0	Ki67+	 30655 7620
8902	0	0	Ki67+	 30655 8097
8903	0	0	Ki67+	 30657 7906
8904	0	0	Ki67+	 30664 8206
8905	0	0	Ki67+	 30672 7959
8906	0	0	Ki67+	 30690 7906
8907	0	0	Ki67+	 30691 7990
8908	0	0	Ki67+	 30705 8203
8909	0	0	Ki67+	 30708 7845
8910	0	0	Ki67+	 30718 7640
8911	0	0	Ki67+	 30720 7884
8912	0	0	Ki67+	 30722 7803
8913	0	0	Ki67+	 30730 8105
8914	0	0	Ki67+	 30733 7615
8915	0	0	Ki67+	 30741 8103
8916	0	0	Ki67+	 30742 8164
8917	0	0	Ki67+	 30749 7958
8918	0	0	Ki67+	 30765 8160
8919	0	0	Ki67+	 30771 7952
8920	0	0	Ki67+	 30780 7901
8921	0	0	Ki67+	 30786 8253
8922	0	0	Ki67+	 30789 7984
8923	0	0	Ki67+	 30803 7873
8924	0	0	Ki67+	 30812 8234
8925	0	0	Ki67+	 30820 8003
8926	0	0	Ki67+	 30823 7876
8927	0	0	Ki67+	 30846 7939
8928	0	0	Ki67+	 30848 7983
8929	0	0	Ki67+	 30861 7910
8930	0	0	Ki67+	 30864 8041
8931	0	0	Ki67+	 30869 7984
8932	0	0	Ki67+	 30874 7955
8933	0	0	Ki67+	 30892 7859
8934	0	0	Ki67+	 30896 7714
8935	0	0	Ki67+	 30900 8081
8936	0	0	Ki67+	 30906 8211
8937	0	0	Ki67+	 30908 8111
8938	0	0	Ki67+	 30909 7801
8939	0	0	Ki67+	 30921 8114
8940	0	0	Ki67+	 30934 8054
8941	0	0	Ki67+	 30937 7805
8942	0	0	Ki67+	 30939 7954
8943	0	0	Ki67+	 30967 8250
8944	0	0	Ki67+	 30971 8212
8945	0	0	Ki67+	 30987 8056
8946	0	0	Ki67+	 31006 8213
8947	0	0	Ki67+	 31042 8176
8948	0	0	Ki67+	 31043 8025
8949	0	0	Ki67+	 31059 8200
8950	0	0	Ki67+	 31077 8229
8951	0	0	Ki67+	 31098 8180
8952	0	0	Ki67+	 31114 8087
8953	0	0	Ki67+	 31183 8205
8954	0	0	Ki67+	 31184 8069
8955	0	0	Ki67+	 31194 7584
8956	0	0	Ki67+	 31222 7568
8957	0	0	Ki67+	 31257 7570
8958	0	0	Ki67+	 31275 7630
8959	0	0	Ki67+	 31299 8108
8960	0	0	Ki67+	 31307 7532
8961	0	0	Ki67+	 31312 7729
8962	0	0	Ki67+	 31314 7641
8963	0	0	Ki67+	 31349 7737
8964	0	0	Ki67+	 31350 7768
8965	0	0	Ki67+	 31356 7621
8966	0	0	Ki67+	 30567 8604
8967	0	0	Ki67+	 30572 8586
8968	0	0	Ki67+	 30576 8685
8969	0	0	Ki67+	 30577 8747
8970	0	0	Ki67+	 30583 8342
8971	0	0	Ki67+	 30584 8620
8972	0	0	Ki67+	 30589 8945
8973	0	0	Ki67+	 30592 8748
8974	0	0	Ki67+	 30596 8863
8975	0	0	Ki67+	 30599 8663
8976	0	0	Ki67+	 30600 8802
8977	0	0	Ki67+	 30601 8299
8978	0	0	Ki67+	 30608 8971
8979	0	0	Ki67+	 30609 8982
8980	0	0	Ki67+	 30611 8611
8981	0	0	Ki67+	 30613 8921
8982	0	0	Ki67+	 30615 8996
8983	0	0	Ki67+	 30626 8766
8984	0	0	Ki67+	 30627 8677
8985	0	0	Ki67+	 30630 8730
8986	0	0	Ki67+	 30634 8645
8987	0	0	Ki67+	 30636 8755
8988	0	0	Ki67+	 30640 8815
8989	0	0	Ki67+	 30646 8986
8990	0	0	Ki67+	 30651 8388
8991	0	0	Ki67+	 30652 8782
8992	0	0	Ki67+	 30660 8831
8993	0	0	Ki67+	 30660 8952
8994	0	0	Ki67+	 30662 8658
8995	0	0	Ki67+	 30664 8907
8996	0	0	Ki67+	 30665 8421
8997	0	0	Ki67+	 30665 8735
8998	0	0	Ki67+	 30666 8870
8999	0	0	Ki67+	 30672 8756
9000	0	0	Ki67+	 30681 8798
9001	0	0	Ki67+	 30681 8853
9002	0	0	Ki67+	 30683 8383
9003	0	0	Ki67+	 30684 8716
9004	0	0	Ki67+	 30685 8448
9005	0	0	Ki67+	 30685 8683
9006	0	0	Ki67+	 30687 9007
9007	0	0	Ki67+	 30693 8873
9008	0	0	Ki67+	 30698 9014
9009	0	0	Ki67+	 30699 8719
9010	0	0	Ki67+	 30700 9040
9011	0	0	Ki67+	 30701 8957
9012	0	0	Ki67+	 30714 8927
9013	0	0	Ki67+	 30718 8768
9014	0	0	Ki67+	 30718 8829
9015	0	0	Ki67+	 30721 8338
9016	0	0	Ki67+	 30722 8977
9017	0	0	Ki67+	 30727 8487
9018	0	0	Ki67+	 30739 8346
9019	0	0	Ki67+	 30740 8270
9020	0	0	Ki67+	 30740 8884
9021	0	0	Ki67+	 30742 8442
9022	0	0	Ki67+	 30743 8359
9023	0	0	Ki67+	 30749 8824
9024	0	0	Ki67+	 30751 8864
9025	0	0	Ki67+	 30753 8959
9026	0	0	Ki67+	 30757 8466
9027	0	0	Ki67+	 30763 8426
9028	0	0	Ki67+	 30768 8521
9029	0	0	Ki67+	 30773 9055
9030	0	0	Ki67+	 30775 8349
9031	0	0	Ki67+	 30779 8333
9032	0	0	Ki67+	 30784 8386
9033	0	0	Ki67+	 30784 8492
9034	0	0	Ki67+	 30790 8976
9035	0	0	Ki67+	 30792 8404
9036	0	0	Ki67+	 30795 8278
9037	0	0	Ki67+	 30795 9052
9038	0	0	Ki67+	 30798 8424
9039	0	0	Ki67+	 30816 8339
9040	0	0	Ki67+	 30833 8530
9041	0	0	Ki67+	 30834 8375
9042	0	0	Ki67+	 30837 8426
9043	0	0	Ki67+	 30843 8279
9044	0	0	Ki67+	 30849 8497
9045	0	0	Ki67+	 30864 8436
9046	0	0	Ki67+	 30867 8522
9047	0	0	Ki67+	 30870 8406
9048	0	0	Ki67+	 30872 8506
9049	0	0	Ki67+	 30880 8576
9050	0	0	Ki67+	 30886 8598
9051	0	0	Ki67+	 30891 8398
9052	0	0	Ki67+	 30894 8409
9053	0	0	Ki67+	 30899 8581
9054	0	0	Ki67+	 30900 8505
9055	0	0	Ki67+	 30901 8536
9056	0	0	Ki67+	 30909 8603
9057	0	0	Ki67+	 30913 8591
9058	0	0	Ki67+	 30919 8373
9059	0	0	Ki67+	 30922 8299
9060	0	0	Ki67+	 30922 8634
9061	0	0	Ki67+	 30924 8541
9062	0	0	Ki67+	 30931 8489
9063	0	0	Ki67+	 30938 8608
9064	0	0	Ki67+	 30940 8272
9065	0	0	Ki67+	 30941 8570
9066	0	0	Ki67+	 30944 8431
9067	0	0	Ki67+	 30947 8579
9068	0	0	Ki67+	 30951 8450
9069	0	0	Ki67+	 30973 8421
9070	0	0	Ki67+	 30993 8363
9071	0	0	Ki67+	 31006 8621
9072	0	0	Ki67+	 31015 8276
9073	0	0	Ki67+	 31016 8639
9074	0	0	Ki67+	 31020 8672
9075	0	0	Ki67+	 31024 8596
9076	0	0	Ki67+	 31025 8547
9077	0	0	Ki67+	 31026 8624
9078	0	0	Ki67+	 31045 8570
9079	0	0	Ki67+	 31051 8360
9080	0	0	Ki67+	 31053 8687
9081	0	0	Ki67+	 31077 8386
9082	0	0	Ki67+	 31078 8338
9083	0	0	Ki67+	 31078 8624
9084	0	0	Ki67+	 31081 8711
9085	0	0	Ki67+	 31088 8439
9086	0	0	Ki67+	 31101 8262
9087	0	0	Ki67+	 31120 8621
9088	0	0	Ki67+	 31121 8667
9089	0	0	Ki67+	 31122 8272
9090	0	0	Ki67+	 31143 8342
9091	0	0	Ki67+	 31143 8631
9092	0	0	Ki67+	 31148 8739
9093	0	0	Ki67+	 31150 8520
9094	0	0	Ki67+	 31153 8787
9095	0	0	Ki67+	 31164 8492
9096	0	0	Ki67+	 31168 8531
9097	0	0	Ki67+	 31178 8345
9098	0	0	Ki67+	 31180 8682
9099	0	0	Ki67+	 31181 8740
9100	0	0	Ki67+	 31186 8671
9101	0	0	Ki67+	 31190 8378
9102	0	0	Ki67+	 31194 8763
9103	0	0	Ki67+	 31211 8436
9104	0	0	Ki67+	 31216 8736
9105	0	0	Ki67+	 31224 8766
9106	0	0	Ki67+	 31230 8531
9107	0	0	Ki67+	 31234 8308
9108	0	0	Ki67+	 31236 8384
9109	0	0	Ki67+	 31239 8510
9110	0	0	Ki67+	 31247 8873
9111	0	0	Ki67+	 31254 8545
9112	0	0	Ki67+	 31266 9031
9113	0	0	Ki67+	 31271 8453
9114	0	0	Ki67+	 31278 8405
9115	0	0	Ki67+	 31281 8487
9116	0	0	Ki67+	 31283 8346
9117	0	0	Ki67+	 31283 8920
9118	0	0	Ki67+	 31287 8594
9119	0	0	Ki67+	 31289 8981
9120	0	0	Ki67+	 31290 8545
9121	0	0	Ki67+	 31304 8451
9122	0	0	Ki67+	 31307 8759
9123	0	0	Ki67+	 31311 8488
9124	0	0	Ki67+	 31320 8642
9125	0	0	Ki67+	 31323 8683
9126	0	0	Ki67+	 31326 8601
9127	0	0	Ki67+	 31328 8350
9128	0	0	Ki67+	 31334 8488
9129	0	0	Ki67+	 31339 8332
9130	0	0	Ki67+	 31339 8684
9131	0	0	Ki67+	 31343 8792
9132	0	0	Ki67+	 31345 8655
9133	0	0	Ki67+	 31349 8404
9134	0	0	Ki67+	 31351 8456
9135	0	0	Ki67+	 31357 8491
9136	0	0	Ki67+	 31358 8591
9137	0	0	Ki67+	 30563 9139
9138	0	0	Ki67+	 30564 9342
9139	0	0	Ki67+	 30570 9172
9140	0	0	Ki67+	 30590 9391
9141	0	0	Ki67+	 30590 9428
9142	0	0	Ki67+	 30592 9351
9143	0	0	Ki67+	 30593 9129
9144	0	0	Ki67+	 30597 9165
9145	0	0	Ki67+	 30604 9502
9146	0	0	Ki67+	 30608 9765
9147	0	0	Ki67+	 30612 9329
9148	0	0	Ki67+	 30615 9467
9149	0	0	Ki67+	 30620 9207
9150	0	0	Ki67+	 30626 9595
9151	0	0	Ki67+	 30627 9443
9152	0	0	Ki67+	 30631 9620
9153	0	0	Ki67+	 30632 9514
9154	0	0	Ki67+	 30636 9504
9155	0	0	Ki67+	 30637 9652
9156	0	0	Ki67+	 30641 9526
9157	0	0	Ki67+	 30648 9495
9158	0	0	Ki67+	 30651 9551
9159	0	0	Ki67+	 30657 9059
9160	0	0	Ki67+	 30662 9487
9161	0	0	Ki67+	 30665 9657
9162	0	0	Ki67+	 30672 9410
9163	0	0	Ki67+	 30677 9430
9164	0	0	Ki67+	 30678 9522
9165	0	0	Ki67+	 30680 9203
9166	0	0	Ki67+	 30683 9467
9167	0	0	Ki67+	 30683 9539
9168	0	0	Ki67+	 30691 9071
9169	0	0	Ki67+	 30691 9313
9170	0	0	Ki67+	 30692 9218
9171	0	0	Ki67+	 30701 9329
9172	0	0	Ki67+	 30705 9474
9173	0	0	Ki67+	 30710 9439
9174	0	0	Ki67+	 30710 9636
9175	0	0	Ki67+	 30722 9074
9176	0	0	Ki67+	 30724 9524
9177	0	0	Ki67+	 30732 9447
9178	0	0	Ki67+	 30732 9460
9179	0	0	Ki67+	 30733 9741
9180	0	0	Ki67+	 30739 9307
9181	0	0	Ki67+	 30743 9449
9182	0	0	Ki67+	 30751 9688
9183	0	0	Ki67+	 30752 9468
9184	0	0	Ki67+	 30752 9708
9185	0	0	Ki67+	 30753 9356
9186	0	0	Ki67+	 30755 9105
9187	0	0	Ki67+	 30763 9766
9188	0	0	Ki67+	 30767 9694
9189	0	0	Ki67+	 30768 9742
9190	0	0	Ki67+	 30770 9345
9191	0	0	Ki67+	 30772 9720
9192	0	0	Ki67+	 30774 9397
9193	0	0	Ki67+	 30777 9220
9194	0	0	Ki67+	 30781 9683
9195	0	0	Ki67+	 30782 9065
9196	0	0	Ki67+	 30783 9714
9197	0	0	Ki67+	 30790 9663
9198	0	0	Ki67+	 30794 9783
9199	0	0	Ki67+	 30798 9737
9200	0	0	Ki67+	 30800 9797
9201	0	0	Ki67+	 30803 9160
9202	0	0	Ki67+	 30804 9255
9203	0	0	Ki67+	 30809 9098
9204	0	0	Ki67+	 30814 9273
9205	0	0	Ki67+	 30823 9768
9206	0	0	Ki67+	 30831 9259
9207	0	0	Ki67+	 30834 9804
9208	0	0	Ki67+	 30838 9311
9209	0	0	Ki67+	 30838 9788
9210	0	0	Ki67+	 30844 9286
9211	0	0	Ki67+	 30849 9708
9212	0	0	Ki67+	 30850 9779
9213	0	0	Ki67+	 30852 9765
9214	0	0	Ki67+	 30854 9521
9215	0	0	Ki67+	 30858 9808
9216	0	0	Ki67+	 30869 9173
9217	0	0	Ki67+	 30870 9204
9218	0	0	Ki67+	 30871 9741
9219	0	0	Ki67+	 30875 9244
9220	0	0	Ki67+	 30880 9323
9221	0	0	Ki67+	 30883 9427
9222	0	0	Ki67+	 30885 9579
9223	0	0	Ki67+	 30891 9490
9224	0	0	Ki67+	 30898 9173
9225	0	0	Ki67+	 30902 9204
9226	0	0	Ki67+	 30916 9586
9227	0	0	Ki67+	 30917 9789
9228	0	0	Ki67+	 30921 9724
9229	0	0	Ki67+	 30925 9540
9230	0	0	Ki67+	 30942 9779
9231	0	0	Ki67+	 30945 9435
9232	0	0	Ki67+	 30948 9536
9233	0	0	Ki67+	 30949 9289
9234	0	0	Ki67+	 30951 9382
9235	0	0	Ki67+	 30952 9804
9236	0	0	Ki67+	 30955 9313
9237	0	0	Ki67+	 30957 9253
9238	0	0	Ki67+	 30981 9231
9239	0	0	Ki67+	 30984 9820
9240	0	0	Ki67+	 30986 9407
9241	0	0	Ki67+	 30987 9334
9242	0	0	Ki67+	 30988 9780
9243	0	0	Ki67+	 30991 9200
9244	0	0	Ki67+	 30992 9741
9245	0	0	Ki67+	 31006 9551
9246	0	0	Ki67+	 31007 9638
9247	0	0	Ki67+	 31014 9650
9248	0	0	Ki67+	 31016 9333
9249	0	0	Ki67+	 31019 9816
9250	0	0	Ki67+	 31023 9758
9251	0	0	Ki67+	 31025 9530
9252	0	0	Ki67+	 31028 9572
9253	0	0	Ki67+	 31033 9272
9254	0	0	Ki67+	 31033 9554
9255	0	0	Ki67+	 31035 9583
9256	0	0	Ki67+	 31036 9362
9257	0	0	Ki67+	 31037 9778
9258	0	0	Ki67+	 31039 9821
9259	0	0	Ki67+	 31048 9420
9260	0	0	Ki67+	 31051 9734
9261	0	0	Ki67+	 31055 9571
9262	0	0	Ki67+	 31061 9716
9263	0	0	Ki67+	 31062 9170
9264	0	0	Ki67+	 31066 9535
9265	0	0	Ki67+	 31067 9818
9266	0	0	Ki67+	 31078 9213
9267	0	0	Ki67+	 31083 9199
9268	0	0	Ki67+	 31084 9797
9269	0	0	Ki67+	 31087 9749
9270	0	0	Ki67+	 31089 9433
9271	0	0	Ki67+	 31097 9375
9272	0	0	Ki67+	 31104 9779
9273	0	0	Ki67+	 31106 9401
9274	0	0	Ki67+	 31116 9200
9275	0	0	Ki67+	 31116 9269
9276	0	0	Ki67+	 31119 9684
9277	0	0	Ki67+	 31123 9642
9278	0	0	Ki67+	 31124 9545
9279	0	0	Ki67+	 31125 9807
9280	0	0	Ki67+	 31133 9643
9281	0	0	Ki67+	 31135 9336
9282	0	0	Ki67+	 31136 9555
9283	0	0	Ki67+	 31137 9175
9284	0	0	Ki67+	 31138 9430
9285	0	0	Ki67+	 31142 9286
9286	0	0	Ki67+	 31142 9509
9287	0	0	Ki67+	 31143 9802
9288	0	0	Ki67+	 31145 9126
9289	0	0	Ki67+	 31145 9151
9290	0	0	Ki67+	 31151 9184
9291	0	0	Ki67+	 31151 9664
9292	0	0	Ki67+	 31152 9208
9293	0	0	Ki67+	 31159 9427
9294	0	0	Ki67+	 31164 9738
9295	0	0	Ki67+	 31164 9781
9296	0	0	Ki67+	 31165 9269
9297	0	0	Ki67+	 31174 9243
9298	0	0	Ki67+	 31174 9558
9299	0	0	Ki67+	 31176 9300
9300	0	0	Ki67+	 31178 9224
9301	0	0	Ki67+	 31178 9573
9302	0	0	Ki67+	 31178 9753
9303	0	0	Ki67+	 31180 9679
9304	0	0	Ki67+	 31181 9645
9305	0	0	Ki67+	 31186 9441
9306	0	0	Ki67+	 31187 9363
9307	0	0	Ki67+	 31189 9179
9308	0	0	Ki67+	 31192 9344
9309	0	0	Ki67+	 31192 9564
9310	0	0	Ki67+	 31197 9659
9311	0	0	Ki67+	 31197 9711
9312	0	0	Ki67+	 31199 9464
9313	0	0	Ki67+	 31204 9725
9314	0	0	Ki67+	 31205 9482
9315	0	0	Ki67+	 31209 9413
9316	0	0	Ki67+	 31212 9254
9317	0	0	Ki67+	 31212 9452
9318	0	0	Ki67+	 31213 9214
9319	0	0	Ki67+	 31219 9318
9320	0	0	Ki67+	 31221 9622
9321	0	0	Ki67+	 31228 9279
9322	0	0	Ki67+	 31229 9105
9323	0	0	Ki67+	 31236 9604
9324	0	0	Ki67+	 31237 9519
9325	0	0	Ki67+	 31238 9264
9326	0	0	Ki67+	 31240 9185
9327	0	0	Ki67+	 31241 9687
9328	0	0	Ki67+	 31245 9617
9329	0	0	Ki67+	 31247 9633
9330	0	0	Ki67+	 31249 9750
9331	0	0	Ki67+	 31254 9081
9332	0	0	Ki67+	 31261 9609
9333	0	0	Ki67+	 31262 9196
9334	0	0	Ki67+	 31262 9583
9335	0	0	Ki67+	 31265 9172
9336	0	0	Ki67+	 31268 9536
9337	0	0	Ki67+	 31269 9716
9338	0	0	Ki67+	 31275 9339
9339	0	0	Ki67+	 31281 9240
9340	0	0	Ki67+	 31286 9565
9341	0	0	Ki67+	 31291 9676
9342	0	0	Ki67+	 31294 9076
9343	0	0	Ki67+	 31295 9646
9344	0	0	Ki67+	 31298 9327
9345	0	0	Ki67+	 31299 9249
9346	0	0	Ki67+	 31309 9152
9347	0	0	Ki67+	 31315 9278
9348	0	0	Ki67+	 31331 9307
9349	0	0	Ki67+	 31334 9082
9350	0	0	Ki67+	 31341 9274
9351	0	0	Ki67+	 31350 9262
9352	0	0	Ki67+	 31351 9176
9353	0	0	Ki67+	 31353 9150
9354	0	0	Ki67+	 30610 11497
9355	0	0	Ki67+	 30653 12103
9356	0	0	Ki67+	 30772 11670
9357	0	0	Ki67+	 30572 12792
9358	0	0	Ki67+	 30577 12802
9359	0	0	Ki67+	 30731 13010
9360	0	0	Ki67+	 30740 13026
9361	0	0	Ki67+	 30745 12359
9362	0	0	Ki67+	 30771 13020
9363	0	0	Ki67+	 30786 12387
9364	0	0	Ki67+	 30841 12501
9365	0	0	Ki67+	 30902 12932
9366	0	0	Ki67+	 31056 12675
9367	0	0	Ki67+	 31092 12678
9368	0	0	Ki67+	 31098 12829
9369	0	0	Ki67+	 31131 12738
9370	0	0	Ki67+	 31136 12705
9371	0	0	Ki67+	 31152 12744
9372	0	0	Ki67+	 31171 12785
9373	0	0	Ki67+	 31359 12482
9374	0	0	Ki67+	 30566 13233
9375	0	0	Ki67+	 30589 13251
9376	0	0	Ki67+	 30604 13242
9377	0	0	Ki67+	 30619 13213
9378	0	0	Ki67+	 30629 13430
9379	0	0	Ki67+	 30640 13206
9380	0	0	Ki67+	 30648 13373
9381	0	0	Ki67+	 30654 13463
9382	0	0	Ki67+	 30661 13332
9383	0	0	Ki67+	 30661 13442
9384	0	0	Ki67+	 30664 13473
9385	0	0	Ki67+	 30673 13460
9386	0	0	Ki67+	 30696 13449
9387	0	0	Ki67+	 30710 13223
9388	0	0	Ki67+	 30729 13197
9389	0	0	Ki67+	 30757 13549
9390	0	0	Ki67+	 30801 13630
9391	0	0	Ki67+	 30822 13616
9392	0	0	Ki67+	 30841 13697
9393	0	0	Ki67+	 30851 13729
9394	0	0	Ki67+	 30918 13783
9395	0	0	Ki67+	 30929 13781
9396	0	0	Ki67+	 30932 13810
9397	0	0	Ki67+	 30961 13647
9398	0	0	Ki67+	 30973 13670
9399	0	0	Ki67+	 30982 13642
9400	0	0	Ki67+	 30988 13730
9401	0	0	Ki67+	 31007 13728
9402	0	0	Ki67+	 31019 13703
9403	0	0	Ki67+	 31119 13717
9404	0	0	Ki67+	 31143 13270
9405	0	0	Ki67+	 31178 13284
9406	0	0	Ki67+	 31207 13837
9407	0	0	Ki67+	 31253 13701
9408	0	0	Ki67+	 31286 13717
9409	0	0	Ki67+	 31339 13750
9410	0	0	Ki67+	 30562 14065
9411	0	0	Ki67+	 30567 13959
9412	0	0	Ki67+	 30584 14114
9413	0	0	Ki67+	 30587 14077
9414	0	0	Ki67+	 30589 14090
9415	0	0	Ki67+	 30641 14122
9416	0	0	Ki67+	 30651 14166
9417	0	0	Ki67+	 30655 14156
9418	0	0	Ki67+	 30657 14011
9419	0	0	Ki67+	 30679 14188
9420	0	0	Ki67+	 30711 14347
9421	0	0	Ki67+	 30748 13916
9422	0	0	Ki67+	 30777 13960
9423	0	0	Ki67+	 30789 13938
9424	0	0	Ki67+	 30801 13973
9425	0	0	Ki67+	 30818 13946
9426	0	0	Ki67+	 30818 13965
9427	0	0	Ki67+	 30854 14487
9428	0	0	Ki67+	 30874 13970
9429	0	0	Ki67+	 30923 14099
9430	0	0	Ki67+	 30925 13984
9431	0	0	Ki67+	 30939 14109
9432	0	0	Ki67+	 30983 14371
9433	0	0	Ki67+	 30985 14332
9434	0	0	Ki67+	 30992 14290
9435	0	0	Ki67+	 31023 13983
9436	0	0	Ki67+	 31030 13966
9437	0	0	Ki67+	 31047 13997
9438	0	0	Ki67+	 31057 13946
9439	0	0	Ki67+	 31063 13919
9440	0	0	Ki67+	 31064 13972
9441	0	0	Ki67+	 31091 13918
9442	0	0	Ki67+	 31130 14517
9443	0	0	Ki67+	 31132 14199
9444	0	0	Ki67+	 31136 13951
9445	0	0	Ki67+	 31138 14000
9446	0	0	Ki67+	 31154 14034
9447	0	0	Ki67+	 31176 14578
9448	0	0	Ki67+	 31185 14035
9449	0	0	Ki67+	 31202 14468
9450	0	0	Ki67+	 31211 13885
9451	0	0	Ki67+	 31254 13983
9452	0	0	Ki67+	 31283 14100
9453	0	0	Ki67+	 31303 14462
9454	0	0	Ki67+	 31346 13865
9455	0	0	Ki67+	 30648 15086
9456	0	0	Ki67+	 30660 15217
9457	0	0	Ki67+	 30662 15097
9458	0	0	Ki67+	 30665 15282
9459	0	0	Ki67+	 30700 14871
9460	0	0	Ki67+	 30712 14863
9461	0	0	Ki67+	 30732 15436
9462	0	0	Ki67+	 30737 15349
9463	0	0	Ki67+	 30784 15346
9464	0	0	Ki67+	 30784 15381
9465	0	0	Ki67+	 30836 15423
9466	0	0	Ki67+	 30870 14979
9467	0	0	Ki67+	 30879 14967
9468	0	0	Ki67+	 30886 15044
9469	0	0	Ki67+	 30905 14905
9470	0	0	Ki67+	 30912 15135
9471	0	0	Ki67+	 30922 15104
9472	0	0	Ki67+	 30928 15374
9473	0	0	Ki67+	 30938 15085
9474	0	0	Ki67+	 30941 15368
9475	0	0	Ki67+	 30942 15427
9476	0	0	Ki67+	 30946 15114
9477	0	0	Ki67+	 30949 15089
9478	0	0	Ki67+	 30956 15279
9479	0	0	Ki67+	 30967 14762
9480	0	0	Ki67+	 30975 15317
9481	0	0	Ki67+	 30976 15108
9482	0	0	Ki67+	 30976 15182
9483	0	0	Ki67+	 30979 14733
9484	0	0	Ki67+	 30982 15281
9485	0	0	Ki67+	 30985 14953
9486	0	0	Ki67+	 30989 15327
9487	0	0	Ki67+	 30995 14933
9488	0	0	Ki67+	 31003 15169
9489	0	0	Ki67+	 31005 14959
9490	0	0	Ki67+	 31008 15454
9491	0	0	Ki67+	 31018 14781
9492	0	0	Ki67+	 31021 14971
9493	0	0	Ki67+	 31024 15168
9494	0	0	Ki67+	 31027 15097
9495	0	0	Ki67+	 31044 14792
9496	0	0	Ki67+	 31058 14998
9497	0	0	Ki67+	 31065 15138
9498	0	0	Ki67+	 31068 15209
9499	0	0	Ki67+	 31070 15091
9500	0	0	Ki67+	 31083 15239
9501	0	0	Ki67+	 31084 15024
9502	0	0	Ki67+	 31091 15141
9503	0	0	Ki67+	 31126 15247
9504	0	0	Ki67+	 31143 15401
9505	0	0	Ki67+	 31145 15073
9506	0	0	Ki67+	 31159 15093
9507	0	0	Ki67+	 31223 14725
9508	0	0	Ki67+	 31283 14660
9509	0	0	Ki67+	 31283 14672
9510	0	0	Ki67+	 31336 14997
9511	0	0	Ki67+	 30609 16024
9512	0	0	Ki67+	 30616 16050
9513	0	0	Ki67+	 30626 15808
9514	0	0	Ki67+	 30626 16049
9515	0	0	Ki67+	 30709 15479
9516	0	0	Ki67+	 30736 15746
9517	0	0	Ki67+	 30744 15733
9518	0	0	Ki67+	 30745 15606
9519	0	0	Ki67+	 30745 16090
9520	0	0	Ki67+	 30749 16076
9521	0	0	Ki67+	 30753 15543
9522	0	0	Ki67+	 30757 16169
9523	0	0	Ki67+	 30772 16157
9524	0	0	Ki67+	 30773 15491
9525	0	0	Ki67+	 30780 15937
9526	0	0	Ki67+	 30791 15627
9527	0	0	Ki67+	 30830 15773
9528	0	0	Ki67+	 30834 15733
9529	0	0	Ki67+	 30834 15751
9530	0	0	Ki67+	 30865 15457
9531	0	0	Ki67+	 30878 15639
9532	0	0	Ki67+	 30885 15655
9533	0	0	Ki67+	 30886 15529
9534	0	0	Ki67+	 30891 15620
9535	0	0	Ki67+	 30896 15693
9536	0	0	Ki67+	 30961 15458
9537	0	0	Ki67+	 30969 15987
9538	0	0	Ki67+	 30972 15489
9539	0	0	Ki67+	 30985 15461
9540	0	0	Ki67+	 30990 15515
9541	0	0	Ki67+	 31011 15467
9542	0	0	Ki67+	 31021 16254
9543	0	0	Ki67+	 31025 16222
9544	0	0	Ki67+	 31053 16133
9545	0	0	Ki67+	 31060 16173
9546	0	0	Ki67+	 31070 15665
9547	0	0	Ki67+	 31085 15882
9548	0	0	Ki67+	 31091 16006
9549	0	0	Ki67+	 31095 15835
9550	0	0	Ki67+	 31095 15929
9551	0	0	Ki67+	 31098 15846
9552	0	0	Ki67+	 31108 16068
9553	0	0	Ki67+	 31109 15942
9554	0	0	Ki67+	 31113 15534
9555	0	0	Ki67+	 31113 15618
9556	0	0	Ki67+	 31116 15896
9557	0	0	Ki67+	 31119 15950
9558	0	0	Ki67+	 31130 15907
9559	0	0	Ki67+	 31139 15711
9560	0	0	Ki67+	 31157 15767
9561	0	0	Ki67+	 31157 15940
9562	0	0	Ki67+	 31165 15866
9563	0	0	Ki67+	 31170 15914
9564	0	0	Ki67+	 31173 15501
9565	0	0	Ki67+	 31183 15565
9566	0	0	Ki67+	 31185 15577
9567	0	0	Ki67+	 31190 15515
9568	0	0	Ki67+	 31190 15618
9569	0	0	Ki67+	 31204 16067
9570	0	0	Ki67+	 31208 15642
9571	0	0	Ki67+	 31211 15683
9572	0	0	Ki67+	 31211 15890
9573	0	0	Ki67+	 31224 15873
9574	0	0	Ki67+	 31227 15950
9575	0	0	Ki67+	 31229 15571
9576	0	0	Ki67+	 31231 15614
9577	0	0	Ki67+	 31235 15543
9578	0	0	Ki67+	 31245 15530
9579	0	0	Ki67+	 31257 15908
9580	0	0	Ki67+	 31260 15788
9581	0	0	Ki67+	 31270 15713
9582	0	0	Ki67+	 31275 15969
9583	0	0	Ki67+	 31289 16070
9584	0	0	Ki67+	 31300 15697
9585	0	0	Ki67+	 31313 16213
9586	0	0	Ki67+	 31316 15807
9587	0	0	Ki67+	 30823 16657
9588	0	0	Ki67+	 30826 16426
9589	0	0	Ki67+	 30834 16769
9590	0	0	Ki67+	 30837 16647
9591	0	0	Ki67+	 30865 16414
9592	0	0	Ki67+	 30900 16359
9593	0	0	Ki67+	 30902 16414
9594	0	0	Ki67+	 30917 16354
9595	0	0	Ki67+	 30945 16382
9596	0	0	Ki67+	 30948 16316
9597	0	0	Ki67+	 30949 16404
9598	0	0	Ki67+	 30951 16414
9599	0	0	Ki67+	 30954 16329
9600	0	0	Ki67+	 30954 16768
9601	0	0	Ki67+	 30978 16832
9602	0	0	Ki67+	 31017 16971
9603	0	0	Ki67+	 31019 16842
9604	0	0	Ki67+	 31052 17011
9605	0	0	Ki67+	 31072 17013
9606	0	0	Ki67+	 31079 16847
9607	0	0	Ki67+	 31101 17031
9608	0	0	Ki67+	 31115 16836
9609	0	0	Ki67+	 31126 16830
9610	0	0	Ki67+	 31156 16679
9611	0	0	Ki67+	 31172 16739
9612	0	0	Ki67+	 31197 16775
9613	0	0	Ki67+	 31220 16725
9614	0	0	Ki67+	 31234 16434
9615	0	0	Ki67+	 31241 16536
9616	0	0	Ki67+	 31250 16783
9617	0	0	Ki67+	 31253 16516
9618	0	0	Ki67+	 31277 16783
9619	0	0	Ki67+	 31289 16268
9620	0	0	Ki67+	 31292 16759
9621	0	0	Ki67+	 31335 16320
9622	0	0	Ki67+	 31336 16287
9623	0	0	Ki67+	 31357 16888
9624	0	0	Ki67+	 30589 17260
9625	0	0	Ki67+	 30642 17533
9626	0	0	Ki67+	 30645 17410
9627	0	0	Ki67+	 30708 17208
9628	0	0	Ki67+	 30709 17782
9629	0	0	Ki67+	 30791 17846
9630	0	0	Ki67+	 30821 17418
9631	0	0	Ki67+	 30834 17419
9632	0	0	Ki67+	 30846 17129
9633	0	0	Ki67+	 30866 17275
9634	0	0	Ki67+	 30877 17303
9635	0	0	Ki67+	 30916 17319
9636	0	0	Ki67+	 30973 17220
9637	0	0	Ki67+	 30991 17155
9638	0	0	Ki67+	 31002 17220
9639	0	0	Ki67+	 31011 17231
9640	0	0	Ki67+	 31018 17496
9641	0	0	Ki67+	 31025 17058
9642	0	0	Ki67+	 31054 17150
9643	0	0	Ki67+	 31066 17660
9644	0	0	Ki67+	 31127 17548
9645	0	0	Ki67+	 31142 17528
9646	0	0	Ki67+	 31158 17399
9647	0	0	Ki67+	 31197 17059
9648	0	0	Ki67+	 31255 17210
9649	0	0	Ki67+	 31283 17373
9650	0	0	Ki67+	 31292 17084
9651	0	0	Ki67+	 31308 17722
9652	0	0	Ki67+	 31313 17732
9653	0	0	Ki67+	 31315 17709
9654	0	0	Ki67+	 31316 17635
9655	0	0	Ki67+	 31323 17718
9656	0	0	Ki67+	 31342 17157
9657	0	0	Ki67+	 31351 17277
9658	0	0	Ki67+	 30564 18414
9659	0	0	Ki67+	 30565 18094
9660	0	0	Ki67+	 30707 18557
9661	0	0	Ki67+	 30731 18089
9662	0	0	Ki67+	 30759 18560
9663	0	0	Ki67+	 30778 18649
9664	0	0	Ki67+	 30798 18038
9665	0	0	Ki67+	 30800 18197
9666	0	0	Ki67+	 30806 18050
9667	0	0	Ki67+	 30813 18222
9668	0	0	Ki67+	 30848 18044
9669	0	0	Ki67+	 30854 18117
9670	0	0	Ki67+	 30887 17986
9671	0	0	Ki67+	 30927 18132
9672	0	0	Ki67+	 30928 18220
9673	0	0	Ki67+	 30940 18245
9674	0	0	Ki67+	 30943 17991
9675	0	0	Ki67+	 30957 18074
9676	0	0	Ki67+	 30970 18036
9677	0	0	Ki67+	 31003 18032
9678	0	0	Ki67+	 31005 18651
9679	0	0	Ki67+	 31012 17975
9680	0	0	Ki67+	 31071 18627
9681	0	0	Ki67+	 31119 18372
9682	0	0	Ki67+	 31126 18027
9683	0	0	Ki67+	 31136 18382
9684	0	0	Ki67+	 31174 18017
9685	0	0	Ki67+	 31185 17926
9686	0	0	Ki67+	 31245 18288
9687	0	0	Ki67+	 31272 18138
9688	0	0	Ki67+	 31287 18447
9689	0	0	Ki67+	 31358 17872
9690	0	0	Ki67+	 30589 18678
9691	0	0	Ki67+	 30749 19270
9692	0	0	Ki67+	 30836 18721
9693	0	0	Ki67+	 30851 18709
9694	0	0	Ki67+	 30874 18674
9695	0	0	Ki67+	 30970 19378
9696	0	0	Ki67+	 31193 18700
9697	0	0	Ki67+	 31229 19197
9698	0	0	Ki67+	 31296 19216
9699	0	0	Ki67+	 31298 19181
9700	0	0	Ki67+	 31092 19871
9701	0	0	Ki67+	 31116 19858
9702	0	0	Ki67+	 31131 19822
9703	0	0	Ki67+	 31158 19973
9704	0	0	Ki67+	 31184 19941
9705	0	0	Ki67+	 31187 20164
9706	0	0	Ki67+	 31231 19671
9707	0	0	Ki67+	 31283 19870
9708	0	0	Ki67+	 31306 19798
9709	0	0	Ki67+	 31357 19767
9710	0	0	Ki67+	 31421 1576
9711	0	0	Ki67+	 31427 1387
9712	0	0	Ki67+	 31436 1665
9713	0	0	Ki67+	 31440 1625
9714	0	0	Ki67+	 31444 1321
9715	0	0	Ki67+	 31450 1745
9716	0	0	Ki67+	 31451 1242
9717	0	0	Ki67+	 31451 1726
9718	0	0	Ki67+	 31459 1370
9719	0	0	Ki67+	 31462 1695
9720	0	0	Ki67+	 31465 1387
9721	0	0	Ki67+	 31470 1446
9722	0	0	Ki67+	 31475 1231
9723	0	0	Ki67+	 31483 1735
9724	0	0	Ki67+	 31490 1265
9725	0	0	Ki67+	 31490 1319
9726	0	0	Ki67+	 31499 1342
9727	0	0	Ki67+	 31503 1317
9728	0	0	Ki67+	 31503 1694
9729	0	0	Ki67+	 31504 1356
9730	0	0	Ki67+	 31519 1267
9731	0	0	Ki67+	 31540 1087
9732	0	0	Ki67+	 31555 1144
9733	0	0	Ki67+	 31556 1283
9734	0	0	Ki67+	 31556 1470
9735	0	0	Ki67+	 31566 1592
9736	0	0	Ki67+	 31570 1189
9737	0	0	Ki67+	 31577 1476
9738	0	0	Ki67+	 31594 1595
9739	0	0	Ki67+	 31600 1737
9740	0	0	Ki67+	 31601 1635
9741	0	0	Ki67+	 31619 1558
9742	0	0	Ki67+	 31622 1127
9743	0	0	Ki67+	 31622 1432
9744	0	0	Ki67+	 31626 1638
9745	0	0	Ki67+	 31631 1598
9746	0	0	Ki67+	 31632 1390
9747	0	0	Ki67+	 31634 1671
9748	0	0	Ki67+	 31646 1666
9749	0	0	Ki67+	 31651 1435
9750	0	0	Ki67+	 31656 1404
9751	0	0	Ki67+	 31667 1066
9752	0	0	Ki67+	 31672 1708
9753	0	0	Ki67+	 31676 1196
9754	0	0	Ki67+	 31680 1438
9755	0	0	Ki67+	 31684 1385
9756	0	0	Ki67+	 31684 1402
9757	0	0	Ki67+	 31691 1447
9758	0	0	Ki67+	 31702 1406
9759	0	0	Ki67+	 31703 1262
9760	0	0	Ki67+	 31703 1426
9761	0	0	Ki67+	 31704 1731
9762	0	0	Ki67+	 31711 1661
9763	0	0	Ki67+	 31716 1102
9764	0	0	Ki67+	 31719 1748
9765	0	0	Ki67+	 31722 1689
9766	0	0	Ki67+	 31728 1725
9767	0	0	Ki67+	 31730 1262
9768	0	0	Ki67+	 31734 1312
9769	0	0	Ki67+	 31741 1121
9770	0	0	Ki67+	 31743 1414
9771	0	0	Ki67+	 31744 1333
9772	0	0	Ki67+	 31750 1149
9773	0	0	Ki67+	 31755 1727
9774	0	0	Ki67+	 31758 1205
9775	0	0	Ki67+	 31758 1330
9776	0	0	Ki67+	 31760 1362
9777	0	0	Ki67+	 31767 1132
9778	0	0	Ki67+	 31769 1713
9779	0	0	Ki67+	 31773 1313
9780	0	0	Ki67+	 31773 1445
9781	0	0	Ki67+	 31783 1372
9782	0	0	Ki67+	 31789 1461
9783	0	0	Ki67+	 31791 1334
9784	0	0	Ki67+	 31800 1345
9785	0	0	Ki67+	 31802 1182
9786	0	0	Ki67+	 31812 1215
9787	0	0	Ki67+	 31817 1519
9788	0	0	Ki67+	 31823 1486
9789	0	0	Ki67+	 31831 1442
9790	0	0	Ki67+	 31833 1205
9791	0	0	Ki67+	 31851 1618
9792	0	0	Ki67+	 31854 1644
9793	0	0	Ki67+	 31861 1450
9794	0	0	Ki67+	 31866 1165
9795	0	0	Ki67+	 31870 1456
9796	0	0	Ki67+	 31874 1537
9797	0	0	Ki67+	 31879 1022
9798	0	0	Ki67+	 31883 1203
9799	0	0	Ki67+	 31886 1577
9800	0	0	Ki67+	 31889 1079
9801	0	0	Ki67+	 31898 1485
9802	0	0	Ki67+	 31903 1605
9803	0	0	Ki67+	 31907 1052
9804	0	0	Ki67+	 31908 1558
9805	0	0	Ki67+	 31909 1548
9806	0	0	Ki67+	 31910 1084
9807	0	0	Ki67+	 31922 1741
9808	0	0	Ki67+	 31929 1554
9809	0	0	Ki67+	 31930 1136
9810	0	0	Ki67+	 31948 1260
9811	0	0	Ki67+	 31955 1226
9812	0	0	Ki67+	 31955 1281
9813	0	0	Ki67+	 31959 1247
9814	0	0	Ki67+	 31989 1262
9815	0	0	Ki67+	 31996 1215
9816	0	0	Ki67+	 31996 1279
9817	0	0	Ki67+	 32000 1023
9818	0	0	Ki67+	 32005 1053
9819	0	0	Ki67+	 32014 1284
9820	0	0	Ki67+	 32016 1061
9821	0	0	Ki67+	 32019 1049
9822	0	0	Ki67+	 32020 1137
9823	0	0	Ki67+	 32025 1017
9824	0	0	Ki67+	 32025 1333
9825	0	0	Ki67+	 32028 1034
9826	0	0	Ki67+	 32028 1346
9827	0	0	Ki67+	 32042 1303
9828	0	0	Ki67+	 32046 1063
9829	0	0	Ki67+	 32052 1103
9830	0	0	Ki67+	 32057 1078
9831	0	0	Ki67+	 32062 1335
9832	0	0	Ki67+	 32067 1150
9833	0	0	Ki67+	 32069 1355
9834	0	0	Ki67+	 32076 1109
9835	0	0	Ki67+	 32079 1396
9836	0	0	Ki67+	 32079 1447
9837	0	0	Ki67+	 32080 1481
9838	0	0	Ki67+	 32083 1081
9839	0	0	Ki67+	 32084 1030
9840	0	0	Ki67+	 32087 1405
9841	0	0	Ki67+	 32087 1437
9842	0	0	Ki67+	 32093 1054
9843	0	0	Ki67+	 32096 1087
9844	0	0	Ki67+	 32106 1467
9845	0	0	Ki67+	 32118 1554
9846	0	0	Ki67+	 32119 1254
9847	0	0	Ki67+	 32121 1287
9848	0	0	Ki67+	 32124 1002
9849	0	0	Ki67+	 32125 1494
9850	0	0	Ki67+	 32126 1235
9851	0	0	Ki67+	 32131 1545
9852	0	0	Ki67+	 32132 1580
9853	0	0	Ki67+	 32134 1616
9854	0	0	Ki67+	 32139 1423
9855	0	0	Ki67+	 32139 1512
9856	0	0	Ki67+	 32139 1674
9857	0	0	Ki67+	 32143 1688
9858	0	0	Ki67+	 32145 1341
9859	0	0	Ki67+	 32147 1641
9860	0	0	Ki67+	 32150 1390
9861	0	0	Ki67+	 32156 1415
9862	0	0	Ki67+	 32157 1694
9863	0	0	Ki67+	 32158 1330
9864	0	0	Ki67+	 32159 994
9865	0	0	Ki67+	 31363 2082
9866	0	0	Ki67+	 31363 2094
9867	0	0	Ki67+	 31363 2250
9868	0	0	Ki67+	 31364 2445
9869	0	0	Ki67+	 31369 2140
9870	0	0	Ki67+	 31376 2299
9871	0	0	Ki67+	 31376 2554
9872	0	0	Ki67+	 31378 2472
9873	0	0	Ki67+	 31379 2106
9874	0	0	Ki67+	 31382 2199
9875	0	0	Ki67+	 31384 2253
9876	0	0	Ki67+	 31429 2467
9877	0	0	Ki67+	 31464 1774
9878	0	0	Ki67+	 31474 1779
9879	0	0	Ki67+	 31483 1816
9880	0	0	Ki67+	 31498 1966
9881	0	0	Ki67+	 31501 1954
9882	0	0	Ki67+	 31514 1805
9883	0	0	Ki67+	 31517 2118
9884	0	0	Ki67+	 31524 1924
9885	0	0	Ki67+	 31524 1997
9886	0	0	Ki67+	 31526 2192
9887	0	0	Ki67+	 31529 2219
9888	0	0	Ki67+	 31530 2109
9889	0	0	Ki67+	 31535 1989
9890	0	0	Ki67+	 31535 2151
9891	0	0	Ki67+	 31536 2285
9892	0	0	Ki67+	 31544 2213
9893	0	0	Ki67+	 31545 1998
9894	0	0	Ki67+	 31549 2178
9895	0	0	Ki67+	 31553 2254
9896	0	0	Ki67+	 31560 1972
9897	0	0	Ki67+	 31561 1864
9898	0	0	Ki67+	 31565 1773
9899	0	0	Ki67+	 31565 1876
9900	0	0	Ki67+	 31570 2229
9901	0	0	Ki67+	 31580 2207
9902	0	0	Ki67+	 31587 2401
9903	0	0	Ki67+	 31599 2342
9904	0	0	Ki67+	 31604 2239
9905	0	0	Ki67+	 31606 1819
9906	0	0	Ki67+	 31609 2355
9907	0	0	Ki67+	 31623 2207
9908	0	0	Ki67+	 31626 1784
9909	0	0	Ki67+	 31641 2155
9910	0	0	Ki67+	 31647 2194
9911	0	0	Ki67+	 31670 2558
9912	0	0	Ki67+	 31677 2501
9913	0	0	Ki67+	 31679 2186
9914	0	0	Ki67+	 31682 2207
9915	0	0	Ki67+	 31689 2271
9916	0	0	Ki67+	 31694 2260
9917	0	0	Ki67+	 31696 2323
9918	0	0	Ki67+	 31696 2478
9919	0	0	Ki67+	 31719 2441
9920	0	0	Ki67+	 31780 1884
9921	0	0	Ki67+	 31793 1895
9922	0	0	Ki67+	 31802 1788
9923	0	0	Ki67+	 31802 1869
9924	0	0	Ki67+	 31823 2068
9925	0	0	Ki67+	 31844 1890
9926	0	0	Ki67+	 31845 2081
9927	0	0	Ki67+	 31859 1862
9928	0	0	Ki67+	 31885 2024
9929	0	0	Ki67+	 31886 1890
9930	0	0	Ki67+	 31900 2023
9931	0	0	Ki67+	 31902 2348
9932	0	0	Ki67+	 31915 1830
9933	0	0	Ki67+	 31916 1853
9934	0	0	Ki67+	 31920 1885
9935	0	0	Ki67+	 31926 1905
9936	0	0	Ki67+	 31931 2377
9937	0	0	Ki67+	 31948 1823
9938	0	0	Ki67+	 31956 1859
9939	0	0	Ki67+	 31978 2519
9940	0	0	Ki67+	 31984 1856
9941	0	0	Ki67+	 31987 2379
9942	0	0	Ki67+	 32006 1991
9943	0	0	Ki67+	 32018 1861
9944	0	0	Ki67+	 32033 1882
9945	0	0	Ki67+	 32040 1987
9946	0	0	Ki67+	 32041 2314
9947	0	0	Ki67+	 32051 1971
9948	0	0	Ki67+	 32052 1855
9949	0	0	Ki67+	 32080 1977
9950	0	0	Ki67+	 32080 1993
9951	0	0	Ki67+	 32085 1922
9952	0	0	Ki67+	 32099 1945
9953	0	0	Ki67+	 32103 1982
9954	0	0	Ki67+	 32125 2103
9955	0	0	Ki67+	 32127 2052
9956	0	0	Ki67+	 32128 2206
9957	0	0	Ki67+	 32139 2190
9958	0	0	Ki67+	 32140 2402
9959	0	0	Ki67+	 32141 2164
9960	0	0	Ki67+	 32149 2141
9961	0	0	Ki67+	 32153 2037
9962	0	0	Ki67+	 32157 1996
9963	0	0	Ki67+	 32157 2074
9964	0	0	Ki67+	 32158 2213
9965	0	0	Ki67+	 31389 2611
9966	0	0	Ki67+	 31405 2565
9967	0	0	Ki67+	 31411 2576
9968	0	0	Ki67+	 31422 3248
9969	0	0	Ki67+	 31429 3284
9970	0	0	Ki67+	 31431 3026
9971	0	0	Ki67+	 31434 3061
9972	0	0	Ki67+	 31435 2995
9973	0	0	Ki67+	 31435 3159
9974	0	0	Ki67+	 31435 3228
9975	0	0	Ki67+	 31440 2909
9976	0	0	Ki67+	 31440 3238
9977	0	0	Ki67+	 31445 3142
9978	0	0	Ki67+	 31446 2866
9979	0	0	Ki67+	 31446 2951
9980	0	0	Ki67+	 31452 3049
9981	0	0	Ki67+	 31455 2945
9982	0	0	Ki67+	 31459 3280
9983	0	0	Ki67+	 31461 3161
9984	0	0	Ki67+	 31462 3002
9985	0	0	Ki67+	 31464 2826
9986	0	0	Ki67+	 31464 3336
9987	0	0	Ki67+	 31467 2765
9988	0	0	Ki67+	 31470 2734
9989	0	0	Ki67+	 31470 3129
9990	0	0	Ki67+	 31471 3277
9991	0	0	Ki67+	 31472 2976
9992	0	0	Ki67+	 31473 3139
9993	0	0	Ki67+	 31475 3180
9994	0	0	Ki67+	 31477 2776
9995	0	0	Ki67+	 31482 2945
9996	0	0	Ki67+	 31482 3035
9997	0	0	Ki67+	 31483 2676
9998	0	0	Ki67+	 31483 2713
9999	0	0	Ki67+	 31483 2837
10000	0	0	Ki67+	 31485 2653
10001	0	0	Ki67+	 31485 2760
10002	0	0	Ki67+	 31485 3115
10003	0	0	Ki67+	 31488 2806
10004	0	0	Ki67+	 31494 2871
10005	0	0	Ki67+	 31497 2714
10006	0	0	Ki67+	 31498 2667
10007	0	0	Ki67+	 31501 3353
10008	0	0	Ki67+	 31505 2750
10009	0	0	Ki67+	 31506 3161
10010	0	0	Ki67+	 31507 3026
10011	0	0	Ki67+	 31511 2725
10012	0	0	Ki67+	 31513 2651
10013	0	0	Ki67+	 31513 2989
10014	0	0	Ki67+	 31514 2954
10015	0	0	Ki67+	 31516 2686
10016	0	0	Ki67+	 31520 2926
10017	0	0	Ki67+	 31521 3103
10018	0	0	Ki67+	 31521 3118
10019	0	0	Ki67+	 31523 2838
10020	0	0	Ki67+	 31530 3005
10021	0	0	Ki67+	 31530 3088
10022	0	0	Ki67+	 31531 2786
10023	0	0	Ki67+	 31535 3354
10024	0	0	Ki67+	 31539 2851
10025	0	0	Ki67+	 31544 2755
10026	0	0	Ki67+	 31545 2915
10027	0	0	Ki67+	 31545 2947
10028	0	0	Ki67+	 31552 3002
10029	0	0	Ki67+	 31554 2879
10030	0	0	Ki67+	 31555 2687
10031	0	0	Ki67+	 31562 2784
10032	0	0	Ki67+	 31568 2766
10033	0	0	Ki67+	 31569 2914
10034	0	0	Ki67+	 31573 2732
10035	0	0	Ki67+	 31577 2796
10036	0	0	Ki67+	 31578 2700
10037	0	0	Ki67+	 31578 2866
10038	0	0	Ki67+	 31580 3284
10039	0	0	Ki67+	 31582 3041
10040	0	0	Ki67+	 31589 2783
10041	0	0	Ki67+	 31595 2833
10042	0	0	Ki67+	 31598 2859
10043	0	0	Ki67+	 31612 2798
10044	0	0	Ki67+	 31616 2714
10045	0	0	Ki67+	 31617 2881
10046	0	0	Ki67+	 31619 2747
10047	0	0	Ki67+	 31619 2766
10048	0	0	Ki67+	 31621 2926
10049	0	0	Ki67+	 31633 2862
10050	0	0	Ki67+	 31635 2768
10051	0	0	Ki67+	 31636 2811
10052	0	0	Ki67+	 31645 2647
10053	0	0	Ki67+	 31646 2705
10054	0	0	Ki67+	 31646 2746
10055	0	0	Ki67+	 31647 2782
10056	0	0	Ki67+	 31649 2902
10057	0	0	Ki67+	 31652 2805
10058	0	0	Ki67+	 31655 2617
10059	0	0	Ki67+	 31656 2686
10060	0	0	Ki67+	 31657 2584
10061	0	0	Ki67+	 31658 2758
10062	0	0	Ki67+	 31664 2733
10063	0	0	Ki67+	 31666 3233
10064	0	0	Ki67+	 31669 2909
10065	0	0	Ki67+	 31675 2873
10066	0	0	Ki67+	 31681 2609
10067	0	0	Ki67+	 31682 2687
10068	0	0	Ki67+	 31685 2797
10069	0	0	Ki67+	 31685 2818
10070	0	0	Ki67+	 31689 2730
10071	0	0	Ki67+	 31691 2771
10072	0	0	Ki67+	 31696 3210
10073	0	0	Ki67+	 31696 3334
10074	0	0	Ki67+	 31703 2822
10075	0	0	Ki67+	 31704 2653
10076	0	0	Ki67+	 31712 3287
10077	0	0	Ki67+	 31715 3102
10078	0	0	Ki67+	 31717 3180
10079	0	0	Ki67+	 31720 3147
10080	0	0	Ki67+	 31731 2817
10081	0	0	Ki67+	 31739 2633
10082	0	0	Ki67+	 31741 2723
10083	0	0	Ki67+	 31746 2702
10084	0	0	Ki67+	 31764 3081
10085	0	0	Ki67+	 31778 3095
10086	0	0	Ki67+	 31780 2950
10087	0	0	Ki67+	 31781 3326
10088	0	0	Ki67+	 31815 3083
10089	0	0	Ki67+	 31818 3120
10090	0	0	Ki67+	 32011 2863
10091	0	0	Ki67+	 32031 2935
10092	0	0	Ki67+	 32048 2623
10093	0	0	Ki67+	 32061 2842
10094	0	0	Ki67+	 32062 2634
10095	0	0	Ki67+	 32103 2565
10096	0	0	Ki67+	 32109 2586
10097	0	0	Ki67+	 32132 3357
10098	0	0	Ki67+	 32144 3319
10099	0	0	Ki67+	 31426 3525
10100	0	0	Ki67+	 31427 3362
10101	0	0	Ki67+	 31444 3417
10102	0	0	Ki67+	 31454 3503
10103	0	0	Ki67+	 31464 3410
10104	0	0	Ki67+	 31470 3544
10105	0	0	Ki67+	 31478 3493
10106	0	0	Ki67+	 31483 3423
10107	0	0	Ki67+	 31486 3453
10108	0	0	Ki67+	 31488 3867
10109	0	0	Ki67+	 31489 3540
10110	0	0	Ki67+	 31509 3520
10111	0	0	Ki67+	 31514 3451
10112	0	0	Ki67+	 31518 3783
10113	0	0	Ki67+	 31519 3378
10114	0	0	Ki67+	 31532 3691
10115	0	0	Ki67+	 31566 3930
10116	0	0	Ki67+	 31588 3739
10117	0	0	Ki67+	 31599 3504
10118	0	0	Ki67+	 31610 3942
10119	0	0	Ki67+	 31612 3788
10120	0	0	Ki67+	 31629 3626
10121	0	0	Ki67+	 31631 3564
10122	0	0	Ki67+	 31640 3608
10123	0	0	Ki67+	 31641 3757
10124	0	0	Ki67+	 31644 3527
10125	0	0	Ki67+	 31647 4033
10126	0	0	Ki67+	 31649 3421
10127	0	0	Ki67+	 31657 3712
10128	0	0	Ki67+	 31680 3727
10129	0	0	Ki67+	 31682 3756
10130	0	0	Ki67+	 31685 3897
10131	0	0	Ki67+	 31693 3445
10132	0	0	Ki67+	 31696 3709
10133	0	0	Ki67+	 31697 3757
10134	0	0	Ki67+	 31703 3371
10135	0	0	Ki67+	 31704 3774
10136	0	0	Ki67+	 31706 3399
10137	0	0	Ki67+	 31706 3868
10138	0	0	Ki67+	 31707 3419
10139	0	0	Ki67+	 31712 3923
10140	0	0	Ki67+	 31727 3752
10141	0	0	Ki67+	 31728 3918
10142	0	0	Ki67+	 31736 3896
10143	0	0	Ki67+	 31737 3538
10144	0	0	Ki67+	 31741 3520
10145	0	0	Ki67+	 31750 3380
10146	0	0	Ki67+	 31750 3893
10147	0	0	Ki67+	 31752 4069
10148	0	0	Ki67+	 31756 3938
10149	0	0	Ki67+	 31761 3974
10150	0	0	Ki67+	 31781 3948
10151	0	0	Ki67+	 31782 3876
10152	0	0	Ki67+	 31802 3793
10153	0	0	Ki67+	 31805 3965
10154	0	0	Ki67+	 31806 3928
10155	0	0	Ki67+	 32001 3372
10156	0	0	Ki67+	 32006 3383
10157	0	0	Ki67+	 32053 3711
10158	0	0	Ki67+	 32077 3730
10159	0	0	Ki67+	 32102 3729
10160	0	0	Ki67+	 32107 3803
10161	0	0	Ki67+	 32133 3787
10162	0	0	Ki67+	 32136 3940
10163	0	0	Ki67+	 32143 3717
10164	0	0	Ki67+	 32146 3545
10165	0	0	Ki67+	 32151 3422
10166	0	0	Ki67+	 32151 3567
10167	0	0	Ki67+	 32159 3577
10168	0	0	Ki67+	 32159 3786
10169	0	0	Ki67+	 31368 4869
10170	0	0	Ki67+	 31378 4943
10171	0	0	Ki67+	 31385 4854
10172	0	0	Ki67+	 31399 4931
10173	0	0	Ki67+	 31450 4905
10174	0	0	Ki67+	 31507 4758
10175	0	0	Ki67+	 31515 4709
10176	0	0	Ki67+	 31532 4171
10177	0	0	Ki67+	 31634 4466
10178	0	0	Ki67+	 31642 4361
10179	0	0	Ki67+	 31654 4385
10180	0	0	Ki67+	 31658 4411
10181	0	0	Ki67+	 31662 4465
10182	0	0	Ki67+	 31677 4297
10183	0	0	Ki67+	 31679 4448
10184	0	0	Ki67+	 31694 4480
10185	0	0	Ki67+	 31703 4328
10186	0	0	Ki67+	 31705 4286
10187	0	0	Ki67+	 31714 4498
10188	0	0	Ki67+	 31718 4326
10189	0	0	Ki67+	 31718 4362
10190	0	0	Ki67+	 31720 4460
10191	0	0	Ki67+	 31723 4247
10192	0	0	Ki67+	 31731 4314
10193	0	0	Ki67+	 31733 4276
10194	0	0	Ki67+	 31753 4241
10195	0	0	Ki67+	 31758 4457
10196	0	0	Ki67+	 31788 4416
10197	0	0	Ki67+	 31794 4401
10198	0	0	Ki67+	 31852 4764
10199	0	0	Ki67+	 32020 4562
10200	0	0	Ki67+	 32034 4448
10201	0	0	Ki67+	 32037 4461
10202	0	0	Ki67+	 32038 4931
10203	0	0	Ki67+	 32070 4486
10204	0	0	Ki67+	 32080 4452
10205	0	0	Ki67+	 32092 4581
10206	0	0	Ki67+	 32112 4533
10207	0	0	Ki67+	 32118 4892
10208	0	0	Ki67+	 32136 4525
10209	0	0	Ki67+	 32137 4956
10210	0	0	Ki67+	 31364 5227
10211	0	0	Ki67+	 31364 5280
10212	0	0	Ki67+	 31365 5690
10213	0	0	Ki67+	 31371 5404
10214	0	0	Ki67+	 31375 5675
10215	0	0	Ki67+	 31376 5584
10216	0	0	Ki67+	 31377 5268
10217	0	0	Ki67+	 31382 5719
10218	0	0	Ki67+	 31384 5365
10219	0	0	Ki67+	 31385 5339
10220	0	0	Ki67+	 31386 5568
10221	0	0	Ki67+	 31388 5677
10222	0	0	Ki67+	 31393 4962
10223	0	0	Ki67+	 31393 5588
10224	0	0	Ki67+	 31395 4998
10225	0	0	Ki67+	 31396 5385
10226	0	0	Ki67+	 31396 5715
10227	0	0	Ki67+	 31396 5742
10228	0	0	Ki67+	 31397 5029
10229	0	0	Ki67+	 31409 5593
10230	0	0	Ki67+	 31410 5659
10231	0	0	Ki67+	 31414 5347
10232	0	0	Ki67+	 31415 5385
10233	0	0	Ki67+	 31428 5574
10234	0	0	Ki67+	 31429 5369
10235	0	0	Ki67+	 31430 5397
10236	0	0	Ki67+	 31444 5368
10237	0	0	Ki67+	 31454 5369
10238	0	0	Ki67+	 31455 5418
10239	0	0	Ki67+	 31455 5449
10240	0	0	Ki67+	 31466 5445
10241	0	0	Ki67+	 31468 5657
10242	0	0	Ki67+	 31471 5630
10243	0	0	Ki67+	 31472 5152
10244	0	0	Ki67+	 31480 5420
10245	0	0	Ki67+	 31492 5269
10246	0	0	Ki67+	 31496 5146
10247	0	0	Ki67+	 31512 5271
10248	0	0	Ki67+	 31514 5154
10249	0	0	Ki67+	 31514 5632
10250	0	0	Ki67+	 31519 5655
10251	0	0	Ki67+	 31523 5698
10252	0	0	Ki67+	 31526 5204
10253	0	0	Ki67+	 31534 5653
10254	0	0	Ki67+	 31650 5066
10255	0	0	Ki67+	 31849 5169
10256	0	0	Ki67+	 31851 5080
10257	0	0	Ki67+	 31873 5120
10258	0	0	Ki67+	 31874 5052
10259	0	0	Ki67+	 31874 5064
10260	0	0	Ki67+	 31877 5076
10261	0	0	Ki67+	 31890 5159
10262	0	0	Ki67+	 31901 5131
10263	0	0	Ki67+	 31903 5153
10264	0	0	Ki67+	 31912 5176
10265	0	0	Ki67+	 31912 5190
10266	0	0	Ki67+	 31927 5101
10267	0	0	Ki67+	 31927 5205
10268	0	0	Ki67+	 31927 5233
10269	0	0	Ki67+	 31943 5188
10270	0	0	Ki67+	 31943 5335
10271	0	0	Ki67+	 31949 5123
10272	0	0	Ki67+	 31950 5228
10273	0	0	Ki67+	 31953 5367
10274	0	0	Ki67+	 31959 5125
10275	0	0	Ki67+	 31959 5149
10276	0	0	Ki67+	 31959 5304
10277	0	0	Ki67+	 31972 5509
10278	0	0	Ki67+	 31975 5554
10279	0	0	Ki67+	 31976 5191
10280	0	0	Ki67+	 31976 5660
10281	0	0	Ki67+	 31979 5438
10282	0	0	Ki67+	 31980 5353
10283	0	0	Ki67+	 31982 5087
10284	0	0	Ki67+	 31982 5595
10285	0	0	Ki67+	 31984 5370
10286	0	0	Ki67+	 31987 5749
10287	0	0	Ki67+	 31996 5741
10288	0	0	Ki67+	 31998 5418
10289	0	0	Ki67+	 32003 5583
10290	0	0	Ki67+	 32007 5738
10291	0	0	Ki67+	 32010 5189
10292	0	0	Ki67+	 32011 5412
10293	0	0	Ki67+	 32015 5613
10294	0	0	Ki67+	 32017 5266
10295	0	0	Ki67+	 32019 5296
10296	0	0	Ki67+	 32023 5186
10297	0	0	Ki67+	 32029 5678
10298	0	0	Ki67+	 32031 5237
10299	0	0	Ki67+	 32032 5389
10300	0	0	Ki67+	 32032 5707
10301	0	0	Ki67+	 32038 5198
10302	0	0	Ki67+	 32039 5455
10303	0	0	Ki67+	 32040 5626
10304	0	0	Ki67+	 32041 5530
10305	0	0	Ki67+	 32041 5681
10306	0	0	Ki67+	 32044 5000
10307	0	0	Ki67+	 32045 4980
10308	0	0	Ki67+	 32053 5390
10309	0	0	Ki67+	 32053 5454
10310	0	0	Ki67+	 32057 5076
10311	0	0	Ki67+	 32059 5309
10312	0	0	Ki67+	 32065 4978
10313	0	0	Ki67+	 32066 5340
10314	0	0	Ki67+	 32069 4963
10315	0	0	Ki67+	 32079 5160
10316	0	0	Ki67+	 32098 5098
10317	0	0	Ki67+	 32113 5147
10318	0	0	Ki67+	 32114 5505
10319	0	0	Ki67+	 32121 5119
10320	0	0	Ki67+	 32134 5188
10321	0	0	Ki67+	 32144 5299
10322	0	0	Ki67+	 32156 5355
10323	0	0	Ki67+	 31362 5878
10324	0	0	Ki67+	 31367 6003
10325	0	0	Ki67+	 31369 6123
10326	0	0	Ki67+	 31369 6258
10327	0	0	Ki67+	 31373 5824
10328	0	0	Ki67+	 31376 6378
10329	0	0	Ki67+	 31377 5798
10330	0	0	Ki67+	 31379 6546
10331	0	0	Ki67+	 31381 5856
10332	0	0	Ki67+	 31388 6316
10333	0	0	Ki67+	 31390 5986
10334	0	0	Ki67+	 31400 6431
10335	0	0	Ki67+	 31404 5876
10336	0	0	Ki67+	 31423 5987
10337	0	0	Ki67+	 31433 5952
10338	0	0	Ki67+	 31437 6396
10339	0	0	Ki67+	 31441 6435
10340	0	0	Ki67+	 31453 6395
10341	0	0	Ki67+	 31455 6185
10342	0	0	Ki67+	 31464 5896
10343	0	0	Ki67+	 31472 6322
10344	0	0	Ki67+	 31503 5855
10345	0	0	Ki67+	 31505 5897
10346	0	0	Ki67+	 31505 5996
10347	0	0	Ki67+	 31511 6187
10348	0	0	Ki67+	 31521 6210
10349	0	0	Ki67+	 31522 5840
10350	0	0	Ki67+	 31527 5975
10351	0	0	Ki67+	 31535 6127
10352	0	0	Ki67+	 31540 5772
10353	0	0	Ki67+	 31545 5904
10354	0	0	Ki67+	 31545 6068
10355	0	0	Ki67+	 31546 5974
10356	0	0	Ki67+	 31551 5947
10357	0	0	Ki67+	 31561 5850
10358	0	0	Ki67+	 31567 6135
10359	0	0	Ki67+	 31568 5777
10360	0	0	Ki67+	 31572 5949
10361	0	0	Ki67+	 31572 6073
10362	0	0	Ki67+	 31575 6444
10363	0	0	Ki67+	 31578 5850
10364	0	0	Ki67+	 31590 5994
10365	0	0	Ki67+	 31594 5838
10366	0	0	Ki67+	 31596 6350
10367	0	0	Ki67+	 31596 6397
10368	0	0	Ki67+	 31597 6428
10369	0	0	Ki67+	 31603 6534
10370	0	0	Ki67+	 31608 6313
10371	0	0	Ki67+	 31615 6340
10372	0	0	Ki67+	 31621 6376
10373	0	0	Ki67+	 31624 6299
10374	0	0	Ki67+	 31626 6401
10375	0	0	Ki67+	 31633 6384
10376	0	0	Ki67+	 31635 6326
10377	0	0	Ki67+	 31636 6506
10378	0	0	Ki67+	 31649 6301
10379	0	0	Ki67+	 31664 6402
10380	0	0	Ki67+	 31668 6475
10381	0	0	Ki67+	 31674 6503
10382	0	0	Ki67+	 31684 6462
10383	0	0	Ki67+	 31710 6422
10384	0	0	Ki67+	 31715 6455
10385	0	0	Ki67+	 31738 6458
10386	0	0	Ki67+	 31745 6481
10387	0	0	Ki67+	 31751 6379
10388	0	0	Ki67+	 31871 6334
10389	0	0	Ki67+	 31879 6345
10390	0	0	Ki67+	 31880 6202
10391	0	0	Ki67+	 31881 5984
10392	0	0	Ki67+	 31890 6361
10393	0	0	Ki67+	 31898 6339
10394	0	0	Ki67+	 31900 6056
10395	0	0	Ki67+	 31902 6482
10396	0	0	Ki67+	 31929 6445
10397	0	0	Ki67+	 31936 6427
10398	0	0	Ki67+	 31946 6197
10399	0	0	Ki67+	 31950 6240
10400	0	0	Ki67+	 31966 6211
10401	0	0	Ki67+	 31968 6284
10402	0	0	Ki67+	 31974 6237
10403	0	0	Ki67+	 31977 6462
10404	0	0	Ki67+	 31999 6549
10405	0	0	Ki67+	 32001 6446
10406	0	0	Ki67+	 32006 6302
10407	0	0	Ki67+	 32007 6512
10408	0	0	Ki67+	 32015 6467
10409	0	0	Ki67+	 32018 6248
10410	0	0	Ki67+	 32030 6456
10411	0	0	Ki67+	 32033 6552
10412	0	0	Ki67+	 32034 6276
10413	0	0	Ki67+	 32041 6468
10414	0	0	Ki67+	 32051 6544
10415	0	0	Ki67+	 32061 6487
10416	0	0	Ki67+	 32064 6407
10417	0	0	Ki67+	 32065 6544
10418	0	0	Ki67+	 32073 6308
10419	0	0	Ki67+	 32094 6088
10420	0	0	Ki67+	 32099 6548
10421	0	0	Ki67+	 32111 6005
10422	0	0	Ki67+	 32137 6142
10423	0	0	Ki67+	 32138 6083
10424	0	0	Ki67+	 32148 6011
10425	0	0	Ki67+	 32148 6111
10426	0	0	Ki67+	 32154 6469
10427	0	0	Ki67+	 31404 6652
10428	0	0	Ki67+	 31406 6985
10429	0	0	Ki67+	 31414 6770
10430	0	0	Ki67+	 31441 6634
10431	0	0	Ki67+	 31447 7192
10432	0	0	Ki67+	 31461 6630
10433	0	0	Ki67+	 31489 6802
10434	0	0	Ki67+	 31512 6684
10435	0	0	Ki67+	 31512 6699
10436	0	0	Ki67+	 31568 6608
10437	0	0	Ki67+	 31578 7145
10438	0	0	Ki67+	 31590 6676
10439	0	0	Ki67+	 31591 7163
10440	0	0	Ki67+	 31594 6588
10441	0	0	Ki67+	 31597 6810
10442	0	0	Ki67+	 31597 6926
10443	0	0	Ki67+	 31620 7326
10444	0	0	Ki67+	 31625 6842
10445	0	0	Ki67+	 31629 7167
10446	0	0	Ki67+	 31630 6601
10447	0	0	Ki67+	 31631 6624
10448	0	0	Ki67+	 31640 7105
10449	0	0	Ki67+	 31651 6579
10450	0	0	Ki67+	 31660 7107
10451	0	0	Ki67+	 31685 7065
10452	0	0	Ki67+	 31696 7260
10453	0	0	Ki67+	 31709 6891
10454	0	0	Ki67+	 31715 7084
10455	0	0	Ki67+	 31715 7269
10456	0	0	Ki67+	 31734 7158
10457	0	0	Ki67+	 31739 6908
10458	0	0	Ki67+	 31749 7057
10459	0	0	Ki67+	 31750 6885
10460	0	0	Ki67+	 31762 6895
10461	0	0	Ki67+	 31764 6930
10462	0	0	Ki67+	 31778 7151
10463	0	0	Ki67+	 31781 6899
10464	0	0	Ki67+	 31784 7307
10465	0	0	Ki67+	 31786 6922
10466	0	0	Ki67+	 31797 7079
10467	0	0	Ki67+	 31805 6899
10468	0	0	Ki67+	 31809 7028
10469	0	0	Ki67+	 31811 7176
10470	0	0	Ki67+	 31816 7072
10471	0	0	Ki67+	 31835 7101
10472	0	0	Ki67+	 31877 7217
10473	0	0	Ki67+	 31886 6982
10474	0	0	Ki67+	 31890 7085
10475	0	0	Ki67+	 31906 6967
10476	0	0	Ki67+	 31918 7327
10477	0	0	Ki67+	 31934 7190
10478	0	0	Ki67+	 31936 7311
10479	0	0	Ki67+	 31939 7114
10480	0	0	Ki67+	 31940 7207
10481	0	0	Ki67+	 31944 6987
10482	0	0	Ki67+	 31965 7350
10483	0	0	Ki67+	 31966 7064
10484	0	0	Ki67+	 31969 6609
10485	0	0	Ki67+	 31969 6974
10486	0	0	Ki67+	 31974 6666
10487	0	0	Ki67+	 31974 6918
10488	0	0	Ki67+	 31981 6650
10489	0	0	Ki67+	 31982 6948
10490	0	0	Ki67+	 31982 7014
10491	0	0	Ki67+	 31985 7331
10492	0	0	Ki67+	 31990 6666
10493	0	0	Ki67+	 31994 6593
10494	0	0	Ki67+	 31999 6568
10495	0	0	Ki67+	 32006 6594
10496	0	0	Ki67+	 32007 6717
10497	0	0	Ki67+	 32007 6942
10498	0	0	Ki67+	 32014 7214
10499	0	0	Ki67+	 32015 6662
10500	0	0	Ki67+	 32034 6633
10501	0	0	Ki67+	 32037 6733
10502	0	0	Ki67+	 32040 6589
10503	0	0	Ki67+	 32053 6662
10504	0	0	Ki67+	 32055 6681
10505	0	0	Ki67+	 32057 6729
10506	0	0	Ki67+	 32061 7347
10507	0	0	Ki67+	 32064 7067
10508	0	0	Ki67+	 32065 6616
10509	0	0	Ki67+	 32068 6654
10510	0	0	Ki67+	 32077 7010
10511	0	0	Ki67+	 32080 7028
10512	0	0	Ki67+	 32093 6582
10513	0	0	Ki67+	 32093 6649
10514	0	0	Ki67+	 32106 6563
10515	0	0	Ki67+	 32113 7075
10516	0	0	Ki67+	 32159 6924
10517	0	0	Ki67+	 31370 7791
10518	0	0	Ki67+	 31377 7764
10519	0	0	Ki67+	 31378 7736
10520	0	0	Ki67+	 31386 7705
10521	0	0	Ki67+	 31394 7570
10522	0	0	Ki67+	 31397 7606
10523	0	0	Ki67+	 31409 7528
10524	0	0	Ki67+	 31413 7779
10525	0	0	Ki67+	 31414 7562
10526	0	0	Ki67+	 31420 7651
10527	0	0	Ki67+	 31420 7839
10528	0	0	Ki67+	 31423 7736
10529	0	0	Ki67+	 31424 7913
10530	0	0	Ki67+	 31440 7784
10531	0	0	Ki67+	 31443 7816
10532	0	0	Ki67+	 31446 8105
10533	0	0	Ki67+	 31456 7758
10534	0	0	Ki67+	 31458 7534
10535	0	0	Ki67+	 31474 7673
10536	0	0	Ki67+	 31484 7609
10537	0	0	Ki67+	 31487 7745
10538	0	0	Ki67+	 31493 7644
10539	0	0	Ki67+	 31494 7704
10540	0	0	Ki67+	 31496 7890
10541	0	0	Ki67+	 31500 7865
10542	0	0	Ki67+	 31507 7680
10543	0	0	Ki67+	 31508 7591
10544	0	0	Ki67+	 31517 7880
10545	0	0	Ki67+	 31525 7768
10546	0	0	Ki67+	 31528 7584
10547	0	0	Ki67+	 31532 7524
10548	0	0	Ki67+	 31540 7511
10549	0	0	Ki67+	 31540 7951
10550	0	0	Ki67+	 31547 7832
10551	0	0	Ki67+	 31548 7882
10552	0	0	Ki67+	 31550 8114
10553	0	0	Ki67+	 31551 7762
10554	0	0	Ki67+	 31563 7816
10555	0	0	Ki67+	 31565 7566
10556	0	0	Ki67+	 31566 7720
10557	0	0	Ki67+	 31569 7751
10558	0	0	Ki67+	 31571 7548
10559	0	0	Ki67+	 31574 7778
10560	0	0	Ki67+	 31582 7966
10561	0	0	Ki67+	 31582 7990
10562	0	0	Ki67+	 31588 7874
10563	0	0	Ki67+	 31604 7759
10564	0	0	Ki67+	 31606 7844
10565	0	0	Ki67+	 31609 7445
10566	0	0	Ki67+	 31609 7529
10567	0	0	Ki67+	 31609 7833
10568	0	0	Ki67+	 31612 8030
10569	0	0	Ki67+	 31613 7787
10570	0	0	Ki67+	 31616 7406
10571	0	0	Ki67+	 31616 7597
10572	0	0	Ki67+	 31616 7807
10573	0	0	Ki67+	 31617 7935
10574	0	0	Ki67+	 31627 7679
10575	0	0	Ki67+	 31629 7424
10576	0	0	Ki67+	 31629 7764
10577	0	0	Ki67+	 31631 7492
10578	0	0	Ki67+	 31634 7633
10579	0	0	Ki67+	 31637 8053
10580	0	0	Ki67+	 31638 7847
10581	0	0	Ki67+	 31643 7682
10582	0	0	Ki67+	 31651 7532
10583	0	0	Ki67+	 31651 7886
10584	0	0	Ki67+	 31653 8000
10585	0	0	Ki67+	 31658 7609
10586	0	0	Ki67+	 31660 7633
10587	0	0	Ki67+	 31667 8058
10588	0	0	Ki67+	 31670 7930
10589	0	0	Ki67+	 31672 8016
10590	0	0	Ki67+	 31673 7973
10591	0	0	Ki67+	 31674 8066
10592	0	0	Ki67+	 31675 7408
10593	0	0	Ki67+	 31676 7529
10594	0	0	Ki67+	 31689 7644
10595	0	0	Ki67+	 31689 8087
10596	0	0	Ki67+	 31691 7557
10597	0	0	Ki67+	 31697 7971
10598	0	0	Ki67+	 31699 7803
10599	0	0	Ki67+	 31700 7999
10600	0	0	Ki67+	 31701 7607
10601	0	0	Ki67+	 31701 7932
10602	0	0	Ki67+	 31706 7560
10603	0	0	Ki67+	 31723 7979
10604	0	0	Ki67+	 31733 7922
10605	0	0	Ki67+	 31771 7987
10606	0	0	Ki67+	 31806 7980
10607	0	0	Ki67+	 31820 7984
10608	0	0	Ki67+	 31832 8007
10609	0	0	Ki67+	 31832 8046
10610	0	0	Ki67+	 31888 7977
10611	0	0	Ki67+	 31936 7635
10612	0	0	Ki67+	 31940 7458
10613	0	0	Ki67+	 31947 7362
10614	0	0	Ki67+	 31948 7575
10615	0	0	Ki67+	 31958 7390
10616	0	0	Ki67+	 31961 7641
10617	0	0	Ki67+	 31961 8047
10618	0	0	Ki67+	 31967 7366
10619	0	0	Ki67+	 31974 7665
10620	0	0	Ki67+	 31979 7560
10621	0	0	Ki67+	 31980 7743
10622	0	0	Ki67+	 32003 7802
10623	0	0	Ki67+	 32005 7387
10624	0	0	Ki67+	 32022 7374
10625	0	0	Ki67+	 32023 7738
10626	0	0	Ki67+	 32042 7371
10627	0	0	Ki67+	 32043 7732
10628	0	0	Ki67+	 32043 7800
10629	0	0	Ki67+	 32057 7722
10630	0	0	Ki67+	 32063 7783
10631	0	0	Ki67+	 32077 7834
10632	0	0	Ki67+	 32080 7786
10633	0	0	Ki67+	 32108 7839
10634	0	0	Ki67+	 32112 8061
10635	0	0	Ki67+	 32114 8130
10636	0	0	Ki67+	 32118 8154
10637	0	0	Ki67+	 32123 7870
10638	0	0	Ki67+	 32130 8035
10639	0	0	Ki67+	 32131 8103
10640	0	0	Ki67+	 32138 8118
10641	0	0	Ki67+	 32139 7880
10642	0	0	Ki67+	 32143 8146
10643	0	0	Ki67+	 32157 7492
10644	0	0	Ki67+	 31373 8588
10645	0	0	Ki67+	 31379 8395
10646	0	0	Ki67+	 31388 8674
10647	0	0	Ki67+	 31389 8426
10648	0	0	Ki67+	 31396 8791
10649	0	0	Ki67+	 31396 8891
10650	0	0	Ki67+	 31398 8543
10651	0	0	Ki67+	 31403 8614
10652	0	0	Ki67+	 31406 8590
10653	0	0	Ki67+	 31409 8516
10654	0	0	Ki67+	 31419 8641
10655	0	0	Ki67+	 31430 8940
10656	0	0	Ki67+	 31438 8578
10657	0	0	Ki67+	 31444 8732
10658	0	0	Ki67+	 31444 8844
10659	0	0	Ki67+	 31445 8476
10660	0	0	Ki67+	 31450 8708
10661	0	0	Ki67+	 31459 8761
10662	0	0	Ki67+	 31462 8687
10663	0	0	Ki67+	 31467 8710
10664	0	0	Ki67+	 31468 8519
10665	0	0	Ki67+	 31504 8937
10666	0	0	Ki67+	 31505 8727
10667	0	0	Ki67+	 31515 8489
10668	0	0	Ki67+	 31521 8615
10669	0	0	Ki67+	 31528 8777
10670	0	0	Ki67+	 31544 8875
10671	0	0	Ki67+	 31545 8569
10672	0	0	Ki67+	 31554 8677
10673	0	0	Ki67+	 31558 8556
10674	0	0	Ki67+	 31559 8530
10675	0	0	Ki67+	 31577 8904
10676	0	0	Ki67+	 31593 8725
10677	0	0	Ki67+	 31593 8874
10678	0	0	Ki67+	 31624 8493
10679	0	0	Ki67+	 31629 8637
10680	0	0	Ki67+	 31631 8934
10681	0	0	Ki67+	 31643 8510
10682	0	0	Ki67+	 31647 8560
10683	0	0	Ki67+	 31654 8725
10684	0	0	Ki67+	 31657 8588
10685	0	0	Ki67+	 31664 8812
10686	0	0	Ki67+	 31668 8777
10687	0	0	Ki67+	 31705 8198
10688	0	0	Ki67+	 31719 8238
10689	0	0	Ki67+	 31724 8270
10690	0	0	Ki67+	 31740 8863
10691	0	0	Ki67+	 31742 8182
10692	0	0	Ki67+	 31743 8851
10693	0	0	Ki67+	 31774 8192
10694	0	0	Ki67+	 31776 8909
10695	0	0	Ki67+	 31781 8879
10696	0	0	Ki67+	 31795 8820
10697	0	0	Ki67+	 31799 8777
10698	0	0	Ki67+	 31807 8837
10699	0	0	Ki67+	 31812 8261
10700	0	0	Ki67+	 31820 8199
10701	0	0	Ki67+	 31827 8289
10702	0	0	Ki67+	 31842 8384
10703	0	0	Ki67+	 31848 8865
10704	0	0	Ki67+	 31852 8338
10705	0	0	Ki67+	 31862 8238
10706	0	0	Ki67+	 31866 8192
10707	0	0	Ki67+	 31877 8894
10708	0	0	Ki67+	 31878 8874
10709	0	0	Ki67+	 31882 8907
10710	0	0	Ki67+	 31887 8248
10711	0	0	Ki67+	 31895 8923
10712	0	0	Ki67+	 31898 8219
10713	0	0	Ki67+	 31912 8258
10714	0	0	Ki67+	 31915 8887
10715	0	0	Ki67+	 31931 8302
10716	0	0	Ki67+	 31938 8188
10717	0	0	Ki67+	 31980 8609
10718	0	0	Ki67+	 31994 8342
10719	0	0	Ki67+	 32008 8325
10720	0	0	Ki67+	 32011 8955
10721	0	0	Ki67+	 32014 8931
10722	0	0	Ki67+	 32020 8541
10723	0	0	Ki67+	 32021 8881
10724	0	0	Ki67+	 32029 8347
10725	0	0	Ki67+	 32032 8510
10726	0	0	Ki67+	 32036 8364
10727	0	0	Ki67+	 32050 8408
10728	0	0	Ki67+	 32063 8877
10729	0	0	Ki67+	 32073 8893
10730	0	0	Ki67+	 32085 8782
10731	0	0	Ki67+	 32095 8423
10732	0	0	Ki67+	 32128 8450
10733	0	0	Ki67+	 32140 8435
10734	0	0	Ki67+	 32147 8166
10735	0	0	Ki67+	 32147 8188
10736	0	0	Ki67+	 32150 8538
10737	0	0	Ki67+	 32152 8959
10738	0	0	Ki67+	 32156 8694
10739	0	0	Ki67+	 32159 8496
10740	0	0	Ki67+	 32159 8810
10741	0	0	Ki67+	 31364 9292
10742	0	0	Ki67+	 31365 9072
10743	0	0	Ki67+	 31368 9255
10744	0	0	Ki67+	 31377 9278
10745	0	0	Ki67+	 31393 9018
10746	0	0	Ki67+	 31395 9307
10747	0	0	Ki67+	 31401 9216
10748	0	0	Ki67+	 31406 9172
10749	0	0	Ki67+	 31408 9144
10750	0	0	Ki67+	 31417 9160
10751	0	0	Ki67+	 31420 9134
10752	0	0	Ki67+	 31427 9182
10753	0	0	Ki67+	 31436 9275
10754	0	0	Ki67+	 31437 9146
10755	0	0	Ki67+	 31442 9182
10756	0	0	Ki67+	 31459 9014
10757	0	0	Ki67+	 31459 9167
10758	0	0	Ki67+	 31464 9192
10759	0	0	Ki67+	 31469 9124
10760	0	0	Ki67+	 31469 9323
10761	0	0	Ki67+	 31473 9027
10762	0	0	Ki67+	 31474 9100
10763	0	0	Ki67+	 31492 9136
10764	0	0	Ki67+	 31495 9001
10765	0	0	Ki67+	 31496 9170
10766	0	0	Ki67+	 31506 9285
10767	0	0	Ki67+	 31513 9294
10768	0	0	Ki67+	 31528 9226
10769	0	0	Ki67+	 31536 9043
10770	0	0	Ki67+	 31537 9017
10771	0	0	Ki67+	 31543 9166
10772	0	0	Ki67+	 31548 9184
10773	0	0	Ki67+	 31552 9283
10774	0	0	Ki67+	 31554 9113
10775	0	0	Ki67+	 31565 9239
10776	0	0	Ki67+	 31574 9274
10777	0	0	Ki67+	 31576 9178
10778	0	0	Ki67+	 31577 9158
10779	0	0	Ki67+	 31583 9080
10780	0	0	Ki67+	 31592 9174
10781	0	0	Ki67+	 31599 9192
10782	0	0	Ki67+	 31603 9229
10783	0	0	Ki67+	 31603 9298
10784	0	0	Ki67+	 31608 9100
10785	0	0	Ki67+	 31616 9072
10786	0	0	Ki67+	 31619 9280
10787	0	0	Ki67+	 31622 9044
10788	0	0	Ki67+	 31633 9131
10789	0	0	Ki67+	 31643 8961
10790	0	0	Ki67+	 31651 9048
10791	0	0	Ki67+	 31664 8976
10792	0	0	Ki67+	 31664 9124
10793	0	0	Ki67+	 31665 9065
10794	0	0	Ki67+	 31671 9249
10795	0	0	Ki67+	 31672 9154
10796	0	0	Ki67+	 31676 9164
10797	0	0	Ki67+	 31678 9041
10798	0	0	Ki67+	 31693 9075
10799	0	0	Ki67+	 31697 9130
10800	0	0	Ki67+	 31703 9180
10801	0	0	Ki67+	 31959 9226
10802	0	0	Ki67+	 31968 9147
10803	0	0	Ki67+	 31976 9165
10804	0	0	Ki67+	 32055 8994
10805	0	0	Ki67+	 32060 8972
10806	0	0	Ki67+	 32065 8995
10807	0	0	Ki67+	 32100 9018
10808	0	0	Ki67+	 32105 9001
10809	0	0	Ki67+	 31617 10387
10810	0	0	Ki67+	 31920 10122
10811	0	0	Ki67+	 31467 11074
10812	0	0	Ki67+	 32151 10946
10813	0	0	Ki67+	 31570 11750
10814	0	0	Ki67+	 31372 12720
10815	0	0	Ki67+	 31383 12740
10816	0	0	Ki67+	 31384 12760
10817	0	0	Ki67+	 31418 12523
10818	0	0	Ki67+	 31421 12505
10819	0	0	Ki67+	 31442 12873
10820	0	0	Ki67+	 31481 12858
10821	0	0	Ki67+	 31516 12713
10822	0	0	Ki67+	 31524 12681
10823	0	0	Ki67+	 31552 12731
10824	0	0	Ki67+	 31558 12816
10825	0	0	Ki67+	 31597 12787
10826	0	0	Ki67+	 31605 12754
10827	0	0	Ki67+	 31625 12795
10828	0	0	Ki67+	 31635 12641
10829	0	0	Ki67+	 31664 12869
10830	0	0	Ki67+	 31667 12846
10831	0	0	Ki67+	 31676 12661
10832	0	0	Ki67+	 31696 12776
10833	0	0	Ki67+	 31698 12701
10834	0	0	Ki67+	 31703 12910
10835	0	0	Ki67+	 31716 12799
10836	0	0	Ki67+	 31718 12918
10837	0	0	Ki67+	 31782 12579
10838	0	0	Ki67+	 31789 12867
10839	0	0	Ki67+	 31854 12806
10840	0	0	Ki67+	 32094 12661
10841	0	0	Ki67+	 31518 13680
10842	0	0	Ki67+	 31569 13637
10843	0	0	Ki67+	 31751 13438
10844	0	0	Ki67+	 31790 13101
10845	0	0	Ki67+	 31847 13348
10846	0	0	Ki67+	 31853 13366
10847	0	0	Ki67+	 31886 13410
10848	0	0	Ki67+	 31898 13394
10849	0	0	Ki67+	 31905 13191
10850	0	0	Ki67+	 31906 13496
10851	0	0	Ki67+	 31915 13479
10852	0	0	Ki67+	 31924 13406
10853	0	0	Ki67+	 31925 13420
10854	0	0	Ki67+	 31937 13416
10855	0	0	Ki67+	 31951 13522
10856	0	0	Ki67+	 31962 13541
10857	0	0	Ki67+	 31982 13592
10858	0	0	Ki67+	 31990 13199
10859	0	0	Ki67+	 32147 13445
10860	0	0	Ki67+	 32157 13050
10861	0	0	Ki67+	 32159 13485
10862	0	0	Ki67+	 32159 13498
10863	0	0	Ki67+	 31362 13877
10864	0	0	Ki67+	 31379 13790
10865	0	0	Ki67+	 31398 13974
10866	0	0	Ki67+	 31404 14093
10867	0	0	Ki67+	 31408 13929
10868	0	0	Ki67+	 31424 14086
10869	0	0	Ki67+	 31447 13849
10870	0	0	Ki67+	 31471 14156
10871	0	0	Ki67+	 31490 14536
10872	0	0	Ki67+	 31494 14044
10873	0	0	Ki67+	 31501 14092
10874	0	0	Ki67+	 31503 13950
10875	0	0	Ki67+	 31508 14018
10876	0	0	Ki67+	 31511 13876
10877	0	0	Ki67+	 31515 14074
10878	0	0	Ki67+	 31519 13990
10879	0	0	Ki67+	 31520 14026
10880	0	0	Ki67+	 31522 13956
10881	0	0	Ki67+	 31559 13997
10882	0	0	Ki67+	 31568 14021
10883	0	0	Ki67+	 31573 13960
10884	0	0	Ki67+	 31578 14057
10885	0	0	Ki67+	 31585 14021
10886	0	0	Ki67+	 31588 13882
10887	0	0	Ki67+	 31619 14182
10888	0	0	Ki67+	 31636 14531
10889	0	0	Ki67+	 31638 14105
10890	0	0	Ki67+	 31640 14203
10891	0	0	Ki67+	 31641 14061
10892	0	0	Ki67+	 31643 13928
10893	0	0	Ki67+	 31643 13976
10894	0	0	Ki67+	 31660 14005
10895	0	0	Ki67+	 31661 13957
10896	0	0	Ki67+	 31661 14108
10897	0	0	Ki67+	 31674 13989
10898	0	0	Ki67+	 31690 13963
10899	0	0	Ki67+	 31733 14321
10900	0	0	Ki67+	 31743 14354
10901	0	0	Ki67+	 31802 14182
10902	0	0	Ki67+	 31817 14420
10903	0	0	Ki67+	 31823 14246
10904	0	0	Ki67+	 31873 14325
10905	0	0	Ki67+	 31887 14324
10906	0	0	Ki67+	 31930 14034
10907	0	0	Ki67+	 31934 14064
10908	0	0	Ki67+	 31937 14005
10909	0	0	Ki67+	 31994 14408
10910	0	0	Ki67+	 32014 14134
10911	0	0	Ki67+	 32042 13958
10912	0	0	Ki67+	 32060 14117
10913	0	0	Ki67+	 32067 13980
10914	0	0	Ki67+	 32078 14540
10915	0	0	Ki67+	 32080 13778
10916	0	0	Ki67+	 32080 14208
10917	0	0	Ki67+	 32089 14458
10918	0	0	Ki67+	 32104 14011
10919	0	0	Ki67+	 32107 13984
10920	0	0	Ki67+	 32107 14459
10921	0	0	Ki67+	 32118 14198
10922	0	0	Ki67+	 32136 14190
10923	0	0	Ki67+	 32143 14234
10924	0	0	Ki67+	 31475 15201
10925	0	0	Ki67+	 31495 15280
10926	0	0	Ki67+	 31504 14587
10927	0	0	Ki67+	 31521 14624
10928	0	0	Ki67+	 31535 14603
10929	0	0	Ki67+	 31544 15212
10930	0	0	Ki67+	 31555 15252
10931	0	0	Ki67+	 31570 14624
10932	0	0	Ki67+	 31574 14613
10933	0	0	Ki67+	 31583 15107
10934	0	0	Ki67+	 31592 15293
10935	0	0	Ki67+	 31617 14584
10936	0	0	Ki67+	 31619 14641
10937	0	0	Ki67+	 31624 14744
10938	0	0	Ki67+	 31625 14698
10939	0	0	Ki67+	 31633 14688
10940	0	0	Ki67+	 31641 14714
10941	0	0	Ki67+	 31644 14640
10942	0	0	Ki67+	 31645 14572
10943	0	0	Ki67+	 31646 15083
10944	0	0	Ki67+	 31656 15335
10945	0	0	Ki67+	 31660 14595
10946	0	0	Ki67+	 31660 14735
10947	0	0	Ki67+	 31674 15271
10948	0	0	Ki67+	 31676 14776
10949	0	0	Ki67+	 31677 14697
10950	0	0	Ki67+	 31686 15135
10951	0	0	Ki67+	 31691 15343
10952	0	0	Ki67+	 31693 14573
10953	0	0	Ki67+	 31704 14765
10954	0	0	Ki67+	 31705 15097
10955	0	0	Ki67+	 31708 15159
10956	0	0	Ki67+	 31713 15121
10957	0	0	Ki67+	 31715 15227
10958	0	0	Ki67+	 31718 14717
10959	0	0	Ki67+	 31723 15143
10960	0	0	Ki67+	 31733 14776
10961	0	0	Ki67+	 31736 14796
10962	0	0	Ki67+	 31749 15155
10963	0	0	Ki67+	 31757 14748
10964	0	0	Ki67+	 31761 14809
10965	0	0	Ki67+	 31764 14759
10966	0	0	Ki67+	 31764 14840
10967	0	0	Ki67+	 31764 15231
10968	0	0	Ki67+	 31770 15177
10969	0	0	Ki67+	 31772 14681
10970	0	0	Ki67+	 31781 14662
10971	0	0	Ki67+	 31784 15078
10972	0	0	Ki67+	 31786 14803
10973	0	0	Ki67+	 31808 14680
10974	0	0	Ki67+	 31813 15062
10975	0	0	Ki67+	 31836 14943
10976	0	0	Ki67+	 31843 14743
10977	0	0	Ki67+	 31847 15330
10978	0	0	Ki67+	 31878 15214
10979	0	0	Ki67+	 31881 15229
10980	0	0	Ki67+	 31900 15242
10981	0	0	Ki67+	 31935 15049
10982	0	0	Ki67+	 31955 15004
10983	0	0	Ki67+	 31963 14959
10984	0	0	Ki67+	 31972 14974
10985	0	0	Ki67+	 31987 15001
10986	0	0	Ki67+	 31998 15065
10987	0	0	Ki67+	 32008 15218
10988	0	0	Ki67+	 32010 14979
10989	0	0	Ki67+	 32015 15015
10990	0	0	Ki67+	 32033 15228
10991	0	0	Ki67+	 32035 15278
10992	0	0	Ki67+	 32040 14899
10993	0	0	Ki67+	 32043 14913
10994	0	0	Ki67+	 32054 15293
10995	0	0	Ki67+	 32056 15321
10996	0	0	Ki67+	 32057 15081
10997	0	0	Ki67+	 32065 14912
10998	0	0	Ki67+	 32075 14945
10999	0	0	Ki67+	 32076 14979
11000	0	0	Ki67+	 32083 15098
11001	0	0	Ki67+	 32089 15018
11002	0	0	Ki67+	 32093 14588
11003	0	0	Ki67+	 32104 14571
11004	0	0	Ki67+	 32104 15081
11005	0	0	Ki67+	 32105 14990
11006	0	0	Ki67+	 32119 14977
11007	0	0	Ki67+	 32126 15039
11008	0	0	Ki67+	 32129 14974
11009	0	0	Ki67+	 32137 15087
11010	0	0	Ki67+	 32138 15235
11011	0	0	Ki67+	 32139 15050
11012	0	0	Ki67+	 32143 15008
11013	0	0	Ki67+	 32156 15196
11014	0	0	Ki67+	 32159 15262
11015	0	0	Ki67+	 31368 15465
11016	0	0	Ki67+	 31389 16090
11017	0	0	Ki67+	 31412 16111
11018	0	0	Ki67+	 31435 15376
11019	0	0	Ki67+	 31441 16092
11020	0	0	Ki67+	 31444 15435
11021	0	0	Ki67+	 31461 15411
11022	0	0	Ki67+	 31465 15425
11023	0	0	Ki67+	 31466 16075
11024	0	0	Ki67+	 31492 15375
11025	0	0	Ki67+	 31494 16148
11026	0	0	Ki67+	 31496 16085
11027	0	0	Ki67+	 31522 15381
11028	0	0	Ki67+	 31532 16098
11029	0	0	Ki67+	 31571 15639
11030	0	0	Ki67+	 31598 15410
11031	0	0	Ki67+	 31612 15700
11032	0	0	Ki67+	 31635 15428
11033	0	0	Ki67+	 31638 15683
11034	0	0	Ki67+	 31643 15724
11035	0	0	Ki67+	 31644 15444
11036	0	0	Ki67+	 31657 15732
11037	0	0	Ki67+	 31673 15752
11038	0	0	Ki67+	 31714 15405
11039	0	0	Ki67+	 31719 15377
11040	0	0	Ki67+	 31736 15396
11041	0	0	Ki67+	 31761 15893
11042	0	0	Ki67+	 31785 15604
11043	0	0	Ki67+	 31795 15614
11044	0	0	Ki67+	 31813 15961
11045	0	0	Ki67+	 31819 15875
11046	0	0	Ki67+	 31823 15840
11047	0	0	Ki67+	 31844 15897
11048	0	0	Ki67+	 31993 15441
11049	0	0	Ki67+	 32042 15489
11050	0	0	Ki67+	 32048 15473
11051	0	0	Ki67+	 32055 15543
11052	0	0	Ki67+	 32065 15451
11053	0	0	Ki67+	 32073 15496
11054	0	0	Ki67+	 32079 15526
11055	0	0	Ki67+	 32086 15454
11056	0	0	Ki67+	 32087 15720
11057	0	0	Ki67+	 32109 15521
11058	0	0	Ki67+	 32117 15502
11059	0	0	Ki67+	 32128 15392
11060	0	0	Ki67+	 32159 15389
11061	0	0	Ki67+	 31375 16819
11062	0	0	Ki67+	 31380 16538
11063	0	0	Ki67+	 31446 16251
11064	0	0	Ki67+	 31447 16235
11065	0	0	Ki67+	 31451 16192
11066	0	0	Ki67+	 31477 16247
11067	0	0	Ki67+	 31481 16481
11068	0	0	Ki67+	 31549 16490
11069	0	0	Ki67+	 31701 16924
11070	0	0	Ki67+	 31817 16266
11071	0	0	Ki67+	 31824 16352
11072	0	0	Ki67+	 31842 16744
11073	0	0	Ki67+	 31858 16758
11074	0	0	Ki67+	 31877 16912
11075	0	0	Ki67+	 31916 16238
11076	0	0	Ki67+	 31927 16513
11077	0	0	Ki67+	 31931 16208
11078	0	0	Ki67+	 31953 16284
11079	0	0	Ki67+	 31954 16209
11080	0	0	Ki67+	 31954 16955
11081	0	0	Ki67+	 31979 16234
11082	0	0	Ki67+	 31982 16384
11083	0	0	Ki67+	 31992 16406
11084	0	0	Ki67+	 31997 16842
11085	0	0	Ki67+	 32006 16402
11086	0	0	Ki67+	 32013 16387
11087	0	0	Ki67+	 32038 16390
11088	0	0	Ki67+	 32049 16452
11089	0	0	Ki67+	 32084 16223
11090	0	0	Ki67+	 32086 16311
11091	0	0	Ki67+	 32086 16372
11092	0	0	Ki67+	 32093 16765
11093	0	0	Ki67+	 32103 16354
11094	0	0	Ki67+	 32117 16252
11095	0	0	Ki67+	 32119 16342
11096	0	0	Ki67+	 32135 16477
11097	0	0	Ki67+	 32140 16711
11098	0	0	Ki67+	 32140 16741
11099	0	0	Ki67+	 32143 16491
11100	0	0	Ki67+	 32150 16768
11101	0	0	Ki67+	 31363 17269
11102	0	0	Ki67+	 31399 17544
11103	0	0	Ki67+	 31415 17232
11104	0	0	Ki67+	 31450 17178
11105	0	0	Ki67+	 31450 17221
11106	0	0	Ki67+	 31458 17458
11107	0	0	Ki67+	 31484 17182
11108	0	0	Ki67+	 31485 17748
11109	0	0	Ki67+	 31496 17122
11110	0	0	Ki67+	 31497 17743
11111	0	0	Ki67+	 31502 17582
11112	0	0	Ki67+	 31505 17082
11113	0	0	Ki67+	 31506 17395
11114	0	0	Ki67+	 31507 17468
11115	0	0	Ki67+	 31509 17337
11116	0	0	Ki67+	 31516 17456
11117	0	0	Ki67+	 31533 17064
11118	0	0	Ki67+	 31552 17140
11119	0	0	Ki67+	 31556 17058
11120	0	0	Ki67+	 31581 17514
11121	0	0	Ki67+	 31588 17731
11122	0	0	Ki67+	 31602 17680
11123	0	0	Ki67+	 31670 17649
11124	0	0	Ki67+	 31678 17681
11125	0	0	Ki67+	 31683 17651
11126	0	0	Ki67+	 31735 17691
11127	0	0	Ki67+	 31759 16986
11128	0	0	Ki67+	 31804 17651
11129	0	0	Ki67+	 31806 17002
11130	0	0	Ki67+	 31806 17480
11131	0	0	Ki67+	 31813 17606
11132	0	0	Ki67+	 31823 17491
11133	0	0	Ki67+	 31829 17467
11134	0	0	Ki67+	 31835 17686
11135	0	0	Ki67+	 31838 17347
11136	0	0	Ki67+	 31846 17360
11137	0	0	Ki67+	 31858 17688
11138	0	0	Ki67+	 31866 17606
11139	0	0	Ki67+	 31873 17290
11140	0	0	Ki67+	 31885 17283
11141	0	0	Ki67+	 31891 17489
11142	0	0	Ki67+	 31916 17417
11143	0	0	Ki67+	 31919 17259
11144	0	0	Ki67+	 31924 17108
11145	0	0	Ki67+	 31944 17131
11146	0	0	Ki67+	 31956 17570
11147	0	0	Ki67+	 31960 16998
11148	0	0	Ki67+	 31962 17018
11149	0	0	Ki67+	 31969 17186
11150	0	0	Ki67+	 31975 17209
11151	0	0	Ki67+	 31977 17173
11152	0	0	Ki67+	 31979 17407
11153	0	0	Ki67+	 31984 17153
11154	0	0	Ki67+	 32001 17233
11155	0	0	Ki67+	 32006 17127
11156	0	0	Ki67+	 32012 17398
11157	0	0	Ki67+	 32016 17226
11158	0	0	Ki67+	 32020 17421
11159	0	0	Ki67+	 32029 17741
11160	0	0	Ki67+	 32035 17425
11161	0	0	Ki67+	 32039 17140
11162	0	0	Ki67+	 32044 17417
11163	0	0	Ki67+	 32054 17054
11164	0	0	Ki67+	 32073 17549
11165	0	0	Ki67+	 32147 17525
11166	0	0	Ki67+	 31395 18202
11167	0	0	Ki67+	 31430 18431
11168	0	0	Ki67+	 31525 17858
11169	0	0	Ki67+	 31532 17871
11170	0	0	Ki67+	 31537 17895
11171	0	0	Ki67+	 31581 18521
11172	0	0	Ki67+	 31644 17928
11173	0	0	Ki67+	 31663 17928
11174	0	0	Ki67+	 31724 17918
11175	0	0	Ki67+	 31738 17798
11176	0	0	Ki67+	 31741 18211
11177	0	0	Ki67+	 31751 17799
11178	0	0	Ki67+	 31780 18231
11179	0	0	Ki67+	 31814 18213
11180	0	0	Ki67+	 31828 18236
11181	0	0	Ki67+	 31889 18234
11182	0	0	Ki67+	 31909 18339
11183	0	0	Ki67+	 31947 17953
11184	0	0	Ki67+	 31987 18349
11185	0	0	Ki67+	 32139 18235
11186	0	0	Ki67+	 32145 18178
11187	0	0	Ki67+	 31436 19060
11188	0	0	Ki67+	 31452 19220
11189	0	0	Ki67+	 31561 19305
11190	0	0	Ki67+	 31576 19303
11191	0	0	Ki67+	 31667 19246
11192	0	0	Ki67+	 31839 18785
11193	0	0	Ki67+	 31866 19190
11194	0	0	Ki67+	 31867 19034
11195	0	0	Ki67+	 31895 18658
11196	0	0	Ki67+	 31901 19184
11197	0	0	Ki67+	 31936 18788
11198	0	0	Ki67+	 31960 19354
11199	0	0	Ki67+	 31992 19164
11200	0	0	Ki67+	 32008 19347
11201	0	0	Ki67+	 32047 19112
11202	0	0	Ki67+	 31476 19725
11203	0	0	Ki67+	 31483 19688
11204	0	0	Ki67+	 31594 19374
11205	0	0	Ki67+	 31627 19678
11206	0	0	Ki67+	 31737 19372
11207	0	0	Ki67+	 31750 19368
11208	0	0	Ki67+	 31806 19742
11209	0	0	Ki67+	 31814 19733
11210	0	0	Ki67+	 31832 19621
11211	0	0	Ki67+	 31841 20087
11212	0	0	Ki67+	 31872 19662
11213	0	0	Ki67+	 31930 19718
11214	0	0	Ki67+	 31933 19626
11215	0	0	Ki67+	 31937 19487
11216	0	0	Ki67+	 31972 19390
11217	0	0	Ki67+	 32040 19487
11218	0	0	Ki67+	 32130 19450
11219	0	0	Ki67+	 32149 19378
11220	0	0	Ki67+	 31557 20175
11221	0	0	Ki67+	 31784 20189
11222	0	0	Ki67+	 32161 1439
11223	0	0	Ki67+	 32162 1015
11224	0	0	Ki67+	 32166 1190
11225	0	0	Ki67+	 32169 1206
11226	0	0	Ki67+	 32177 1388
11227	0	0	Ki67+	 32182 1489
11228	0	0	Ki67+	 32183 1140
11229	0	0	Ki67+	 32183 1153
11230	0	0	Ki67+	 32183 1204
11231	0	0	Ki67+	 32189 1005
11232	0	0	Ki67+	 32189 1350
11233	0	0	Ki67+	 32195 974
11234	0	0	Ki67+	 32195 1162
11235	0	0	Ki67+	 32195 1424
11236	0	0	Ki67+	 32198 1526
11237	0	0	Ki67+	 32204 1389
11238	0	0	Ki67+	 32206 1458
11239	0	0	Ki67+	 32212 989
11240	0	0	Ki67+	 32217 1195
11241	0	0	Ki67+	 32221 1226
11242	0	0	Ki67+	 32222 1337
11243	0	0	Ki67+	 32222 1507
11244	0	0	Ki67+	 32224 1420
11245	0	0	Ki67+	 32226 1293
11246	0	0	Ki67+	 32228 1389
11247	0	0	Ki67+	 32230 1468
11248	0	0	Ki67+	 32231 1139
11249	0	0	Ki67+	 32232 1273
11250	0	0	Ki67+	 32233 951
11251	0	0	Ki67+	 32245 1383
11252	0	0	Ki67+	 32249 1310
11253	0	0	Ki67+	 32250 1416
11254	0	0	Ki67+	 32253 1212
11255	0	0	Ki67+	 32264 1499
11256	0	0	Ki67+	 32265 1378
11257	0	0	Ki67+	 32266 1307
11258	0	0	Ki67+	 32267 1459
11259	0	0	Ki67+	 32270 1043
11260	0	0	Ki67+	 32271 1131
11261	0	0	Ki67+	 32271 1170
11262	0	0	Ki67+	 32273 1343
11263	0	0	Ki67+	 32274 1109
11264	0	0	Ki67+	 32284 1301
11265	0	0	Ki67+	 32288 935
11266	0	0	Ki67+	 32293 1389
11267	0	0	Ki67+	 32294 1137
11268	0	0	Ki67+	 32295 1400
11269	0	0	Ki67+	 32302 1197
11270	0	0	Ki67+	 32302 1229
11271	0	0	Ki67+	 32302 1478
11272	0	0	Ki67+	 32303 928
11273	0	0	Ki67+	 32303 1296
11274	0	0	Ki67+	 32307 1156
11275	0	0	Ki67+	 32307 1495
11276	0	0	Ki67+	 32308 1082
11277	0	0	Ki67+	 32312 1070
11278	0	0	Ki67+	 32314 1262
11279	0	0	Ki67+	 32317 1100
11280	0	0	Ki67+	 32318 960
11281	0	0	Ki67+	 32322 1416
11282	0	0	Ki67+	 32323 1361
11283	0	0	Ki67+	 32325 1495
11284	0	0	Ki67+	 32327 1376
11285	0	0	Ki67+	 32331 924
11286	0	0	Ki67+	 32332 1314
11287	0	0	Ki67+	 32337 1109
11288	0	0	Ki67+	 32339 1259
11289	0	0	Ki67+	 32346 1074
11290	0	0	Ki67+	 32348 1179
11291	0	0	Ki67+	 32350 916
11292	0	0	Ki67+	 32350 1457
11293	0	0	Ki67+	 32357 1520
11294	0	0	Ki67+	 32358 1120
11295	0	0	Ki67+	 32369 1364
11296	0	0	Ki67+	 32370 1276
11297	0	0	Ki67+	 32372 1410
11298	0	0	Ki67+	 32378 1099
11299	0	0	Ki67+	 32378 1296
11300	0	0	Ki67+	 32379 1374
11301	0	0	Ki67+	 32380 1331
11302	0	0	Ki67+	 32386 1202
11303	0	0	Ki67+	 32391 1281
11304	0	0	Ki67+	 32399 1290
11305	0	0	Ki67+	 32399 1451
11306	0	0	Ki67+	 32404 1396
11307	0	0	Ki67+	 32405 1426
11308	0	0	Ki67+	 32407 902
11309	0	0	Ki67+	 32409 958
11310	0	0	Ki67+	 32412 928
11311	0	0	Ki67+	 32412 1373
11312	0	0	Ki67+	 32413 1463
11313	0	0	Ki67+	 32416 1168
11314	0	0	Ki67+	 32417 1410
11315	0	0	Ki67+	 32421 1064
11316	0	0	Ki67+	 32425 958
11317	0	0	Ki67+	 32427 1099
11318	0	0	Ki67+	 32429 1381
11319	0	0	Ki67+	 32435 967
11320	0	0	Ki67+	 32436 1142
11321	0	0	Ki67+	 32437 1484
11322	0	0	Ki67+	 32439 919
11323	0	0	Ki67+	 32439 1397
11324	0	0	Ki67+	 32441 1280
11325	0	0	Ki67+	 32442 995
11326	0	0	Ki67+	 32443 1085
11327	0	0	Ki67+	 32444 1123
11328	0	0	Ki67+	 32447 1429
11329	0	0	Ki67+	 32455 1478
11330	0	0	Ki67+	 32459 1255
11331	0	0	Ki67+	 32464 932
11332	0	0	Ki67+	 32474 992
11333	0	0	Ki67+	 32478 914
11334	0	0	Ki67+	 32479 949
11335	0	0	Ki67+	 32483 1124
11336	0	0	Ki67+	 32487 1066
11337	0	0	Ki67+	 32490 1015
11338	0	0	Ki67+	 32494 1279
11339	0	0	Ki67+	 32497 1094
11340	0	0	Ki67+	 32497 1255
11341	0	0	Ki67+	 32501 1299
11342	0	0	Ki67+	 32520 990
11343	0	0	Ki67+	 32521 1109
11344	0	0	Ki67+	 32521 1493
11345	0	0	Ki67+	 32522 977
11346	0	0	Ki67+	 32522 1261
11347	0	0	Ki67+	 32525 1158
11348	0	0	Ki67+	 32526 1037
11349	0	0	Ki67+	 32526 1296
11350	0	0	Ki67+	 32531 893
11351	0	0	Ki67+	 32538 994
11352	0	0	Ki67+	 32539 1056
11353	0	0	Ki67+	 32539 1229
11354	0	0	Ki67+	 32545 1216
11355	0	0	Ki67+	 32548 1247
11356	0	0	Ki67+	 32553 1308
11357	0	0	Ki67+	 32557 866
11358	0	0	Ki67+	 32558 1076
11359	0	0	Ki67+	 32559 1169
11360	0	0	Ki67+	 32563 1186
11361	0	0	Ki67+	 32565 1046
11362	0	0	Ki67+	 32569 1006
11363	0	0	Ki67+	 32575 1087
11364	0	0	Ki67+	 32581 1290
11365	0	0	Ki67+	 32583 1118
11366	0	0	Ki67+	 32583 1210
11367	0	0	Ki67+	 32585 1133
11368	0	0	Ki67+	 32585 1356
11369	0	0	Ki67+	 32595 1011
11370	0	0	Ki67+	 32598 1373
11371	0	0	Ki67+	 32602 1183
11372	0	0	Ki67+	 32604 1324
11373	0	0	Ki67+	 32610 1375
11374	0	0	Ki67+	 32611 1197
11375	0	0	Ki67+	 32614 1099
11376	0	0	Ki67+	 32615 879
11377	0	0	Ki67+	 32622 979
11378	0	0	Ki67+	 32626 875
11379	0	0	Ki67+	 32629 1450
11380	0	0	Ki67+	 32630 1375
11381	0	0	Ki67+	 32631 1055
11382	0	0	Ki67+	 32635 1497
11383	0	0	Ki67+	 32638 1075
11384	0	0	Ki67+	 32638 1181
11385	0	0	Ki67+	 32647 1108
11386	0	0	Ki67+	 32647 1188
11387	0	0	Ki67+	 32648 1135
11388	0	0	Ki67+	 32649 1502
11389	0	0	Ki67+	 32655 1165
11390	0	0	Ki67+	 32662 1057
11391	0	0	Ki67+	 32665 1100
11392	0	0	Ki67+	 32666 1453
11393	0	0	Ki67+	 32668 1024
11394	0	0	Ki67+	 32670 1004
11395	0	0	Ki67+	 32674 1321
11396	0	0	Ki67+	 32675 975
11397	0	0	Ki67+	 32677 1397
11398	0	0	Ki67+	 32679 1031
11399	0	0	Ki67+	 32684 1088
11400	0	0	Ki67+	 32690 1380
11401	0	0	Ki67+	 32711 1383
11402	0	0	Ki67+	 32714 1343
11403	0	0	Ki67+	 32725 1520
11404	0	0	Ki67+	 32740 1328
11405	0	0	Ki67+	 32759 1351
11406	0	0	Ki67+	 32759 1445
11407	0	0	Ki67+	 32764 1276
11408	0	0	Ki67+	 32770 1325
11409	0	0	Ki67+	 32777 1530
11410	0	0	Ki67+	 32780 1519
11411	0	0	Ki67+	 32784 1359
11412	0	0	Ki67+	 32808 1399
11413	0	0	Ki67+	 32813 1425
11414	0	0	Ki67+	 32815 977
11415	0	0	Ki67+	 32815 1460
11416	0	0	Ki67+	 32824 1368
11417	0	0	Ki67+	 32838 1487
11418	0	0	Ki67+	 32858 1509
11419	0	0	Ki67+	 32872 1534
11420	0	0	Ki67+	 32943 742
11421	0	0	Ki67+	 32955 1281
11422	0	0	Ki67+	 32161 1570
11423	0	0	Ki67+	 32167 1663
11424	0	0	Ki67+	 32167 1720
11425	0	0	Ki67+	 32167 2028
11426	0	0	Ki67+	 32167 2230
11427	0	0	Ki67+	 32169 2262
11428	0	0	Ki67+	 32176 1704
11429	0	0	Ki67+	 32178 1677
11430	0	0	Ki67+	 32180 2144
11431	0	0	Ki67+	 32181 2221
11432	0	0	Ki67+	 32187 1775
11433	0	0	Ki67+	 32187 2164
11434	0	0	Ki67+	 32191 2073
11435	0	0	Ki67+	 32195 2317
11436	0	0	Ki67+	 32202 1978
11437	0	0	Ki67+	 32202 2269
11438	0	0	Ki67+	 32204 1761
11439	0	0	Ki67+	 32207 2004
11440	0	0	Ki67+	 32214 2164
11441	0	0	Ki67+	 32218 1732
11442	0	0	Ki67+	 32220 2061
11443	0	0	Ki67+	 32225 1803
11444	0	0	Ki67+	 32228 1589
11445	0	0	Ki67+	 32230 1780
11446	0	0	Ki67+	 32232 2082
11447	0	0	Ki67+	 32236 2019
11448	0	0	Ki67+	 32237 2127
11449	0	0	Ki67+	 32240 1622
11450	0	0	Ki67+	 32244 2270
11451	0	0	Ki67+	 32249 1568
11452	0	0	Ki67+	 32250 2118
11453	0	0	Ki67+	 32271 2233
11454	0	0	Ki67+	 32272 2160
11455	0	0	Ki67+	 32276 2221
11456	0	0	Ki67+	 32282 1632
11457	0	0	Ki67+	 32283 1610
11458	0	0	Ki67+	 32284 2077
11459	0	0	Ki67+	 32287 2251
11460	0	0	Ki67+	 32290 1703
11461	0	0	Ki67+	 32290 2295
11462	0	0	Ki67+	 32295 1572
11463	0	0	Ki67+	 32302 2149
11464	0	0	Ki67+	 32309 2190
11465	0	0	Ki67+	 32322 1555
11466	0	0	Ki67+	 32330 2322
11467	0	0	Ki67+	 32331 2252
11468	0	0	Ki67+	 32338 2335
11469	0	0	Ki67+	 32339 1629
11470	0	0	Ki67+	 32346 1603
11471	0	0	Ki67+	 32348 1576
11472	0	0	Ki67+	 32351 2239
11473	0	0	Ki67+	 32352 2294
11474	0	0	Ki67+	 32354 1664
11475	0	0	Ki67+	 32357 2258
11476	0	0	Ki67+	 32360 1613
11477	0	0	Ki67+	 32362 1654
11478	0	0	Ki67+	 32363 1554
11479	0	0	Ki67+	 32363 2312
11480	0	0	Ki67+	 32376 2329
11481	0	0	Ki67+	 32377 1568
11482	0	0	Ki67+	 32382 2263
11483	0	0	Ki67+	 32385 2206
11484	0	0	Ki67+	 32387 2298
11485	0	0	Ki67+	 32389 1602
11486	0	0	Ki67+	 32389 1647
11487	0	0	Ki67+	 32391 1673
11488	0	0	Ki67+	 32392 2185
11489	0	0	Ki67+	 32394 1624
11490	0	0	Ki67+	 32396 2234
11491	0	0	Ki67+	 32399 2261
11492	0	0	Ki67+	 32403 1615
11493	0	0	Ki67+	 32406 2297
11494	0	0	Ki67+	 32408 1959
11495	0	0	Ki67+	 32412 2012
11496	0	0	Ki67+	 32413 1681
11497	0	0	Ki67+	 32416 2259
11498	0	0	Ki67+	 32421 2224
11499	0	0	Ki67+	 32424 1720
11500	0	0	Ki67+	 32424 1817
11501	0	0	Ki67+	 32425 1793
11502	0	0	Ki67+	 32433 2301
11503	0	0	Ki67+	 32436 1760
11504	0	0	Ki67+	 32436 2215
11505	0	0	Ki67+	 32437 1677
11506	0	0	Ki67+	 32437 1706
11507	0	0	Ki67+	 32438 1649
11508	0	0	Ki67+	 32440 1845
11509	0	0	Ki67+	 32455 2290
11510	0	0	Ki67+	 32462 1711
11511	0	0	Ki67+	 32463 1773
11512	0	0	Ki67+	 32463 2239
11513	0	0	Ki67+	 32463 2304
11514	0	0	Ki67+	 32466 1542
11515	0	0	Ki67+	 32471 1913
11516	0	0	Ki67+	 32474 1932
11517	0	0	Ki67+	 32475 2262
11518	0	0	Ki67+	 32487 1850
11519	0	0	Ki67+	 32491 2284
11520	0	0	Ki67+	 32497 1678
11521	0	0	Ki67+	 32497 2328
11522	0	0	Ki67+	 32498 1805
11523	0	0	Ki67+	 32504 1907
11524	0	0	Ki67+	 32506 1604
11525	0	0	Ki67+	 32511 1862
11526	0	0	Ki67+	 32513 2296
11527	0	0	Ki67+	 32518 1917
11528	0	0	Ki67+	 32521 1959
11529	0	0	Ki67+	 32527 1978
11530	0	0	Ki67+	 32547 1750
11531	0	0	Ki67+	 32550 1975
11532	0	0	Ki67+	 32552 1548
11533	0	0	Ki67+	 32552 1718
11534	0	0	Ki67+	 32553 1923
11535	0	0	Ki67+	 32555 1645
11536	0	0	Ki67+	 32556 1781
11537	0	0	Ki67+	 32563 2024
11538	0	0	Ki67+	 32564 1986
11539	0	0	Ki67+	 32565 1948
11540	0	0	Ki67+	 32571 2069
11541	0	0	Ki67+	 32573 1655
11542	0	0	Ki67+	 32574 1593
11543	0	0	Ki67+	 32582 1758
11544	0	0	Ki67+	 32592 1967
11545	0	0	Ki67+	 32595 1779
11546	0	0	Ki67+	 32617 1796
11547	0	0	Ki67+	 32632 1833
11548	0	0	Ki67+	 32633 1985
11549	0	0	Ki67+	 32634 2058
11550	0	0	Ki67+	 32639 2124
11551	0	0	Ki67+	 32647 2001
11552	0	0	Ki67+	 32655 1812
11553	0	0	Ki67+	 32663 2078
11554	0	0	Ki67+	 32669 1861
11555	0	0	Ki67+	 32677 2135
11556	0	0	Ki67+	 32690 2032
11557	0	0	Ki67+	 32694 1865
11558	0	0	Ki67+	 32695 2014
11559	0	0	Ki67+	 32696 1845
11560	0	0	Ki67+	 32696 2047
11561	0	0	Ki67+	 32705 1542
11562	0	0	Ki67+	 32706 1926
11563	0	0	Ki67+	 32706 2021
11564	0	0	Ki67+	 32711 1861
11565	0	0	Ki67+	 32719 2244
11566	0	0	Ki67+	 32724 2116
11567	0	0	Ki67+	 32738 1571
11568	0	0	Ki67+	 32739 1554
11569	0	0	Ki67+	 32739 1896
11570	0	0	Ki67+	 32743 2160
11571	0	0	Ki67+	 32743 2297
11572	0	0	Ki67+	 32752 1611
11573	0	0	Ki67+	 32756 2136
11574	0	0	Ki67+	 32759 1903
11575	0	0	Ki67+	 32765 2127
11576	0	0	Ki67+	 32768 1929
11577	0	0	Ki67+	 32771 1549
11578	0	0	Ki67+	 32772 2055
11579	0	0	Ki67+	 32779 2294
11580	0	0	Ki67+	 32781 1646
11581	0	0	Ki67+	 32785 1927
11582	0	0	Ki67+	 32785 2015
11583	0	0	Ki67+	 32791 2033
11584	0	0	Ki67+	 32792 1689
11585	0	0	Ki67+	 32794 1576
11586	0	0	Ki67+	 32795 1921
11587	0	0	Ki67+	 32804 2176
11588	0	0	Ki67+	 32806 1695
11589	0	0	Ki67+	 32806 1713
11590	0	0	Ki67+	 32807 1771
11591	0	0	Ki67+	 32813 1785
11592	0	0	Ki67+	 32813 1966
11593	0	0	Ki67+	 32823 1947
11594	0	0	Ki67+	 32824 1693
11595	0	0	Ki67+	 32825 1595
11596	0	0	Ki67+	 32829 1605
11597	0	0	Ki67+	 32830 1646
11598	0	0	Ki67+	 32830 1963
11599	0	0	Ki67+	 32832 1750
11600	0	0	Ki67+	 32833 1798
11601	0	0	Ki67+	 32835 1772
11602	0	0	Ki67+	 32840 1739
11603	0	0	Ki67+	 32840 1986
11604	0	0	Ki67+	 32842 2161
11605	0	0	Ki67+	 32845 1718
11606	0	0	Ki67+	 32845 1755
11607	0	0	Ki67+	 32848 2174
11608	0	0	Ki67+	 32855 1795
11609	0	0	Ki67+	 32855 1815
11610	0	0	Ki67+	 32855 2086
11611	0	0	Ki67+	 32856 2025
11612	0	0	Ki67+	 32862 1883
11613	0	0	Ki67+	 32862 2122
11614	0	0	Ki67+	 32867 1831
11615	0	0	Ki67+	 32868 2076
11616	0	0	Ki67+	 32872 1768
11617	0	0	Ki67+	 32872 2046
11618	0	0	Ki67+	 32872 2090
11619	0	0	Ki67+	 32876 1815
11620	0	0	Ki67+	 32877 1663
11621	0	0	Ki67+	 32881 2099
11622	0	0	Ki67+	 32893 1684
11623	0	0	Ki67+	 32898 1599
11624	0	0	Ki67+	 32900 1930
11625	0	0	Ki67+	 32906 1813
11626	0	0	Ki67+	 32907 1563
11627	0	0	Ki67+	 32908 1707
11628	0	0	Ki67+	 32910 1886
11629	0	0	Ki67+	 32916 1833
11630	0	0	Ki67+	 32919 1609
11631	0	0	Ki67+	 32922 1694
11632	0	0	Ki67+	 32922 1948
11633	0	0	Ki67+	 32923 1789
11634	0	0	Ki67+	 32932 1914
11635	0	0	Ki67+	 32936 1740
11636	0	0	Ki67+	 32950 1597
11637	0	0	Ki67+	 32950 1833
11638	0	0	Ki67+	 32171 2972
11639	0	0	Ki67+	 32187 2981
11640	0	0	Ki67+	 32188 2995
11641	0	0	Ki67+	 32200 2556
11642	0	0	Ki67+	 32203 2590
11643	0	0	Ki67+	 32214 2688
11644	0	0	Ki67+	 32216 2591
11645	0	0	Ki67+	 32216 2704
11646	0	0	Ki67+	 32218 3004
11647	0	0	Ki67+	 32222 2941
11648	0	0	Ki67+	 32227 2968
11649	0	0	Ki67+	 32228 2765
11650	0	0	Ki67+	 32233 2638
11651	0	0	Ki67+	 32238 3026
11652	0	0	Ki67+	 32244 2996
11653	0	0	Ki67+	 32246 2718
11654	0	0	Ki67+	 32249 2611
11655	0	0	Ki67+	 32266 2967
11656	0	0	Ki67+	 32270 2699
11657	0	0	Ki67+	 32272 3039
11658	0	0	Ki67+	 32275 3016
11659	0	0	Ki67+	 32282 2727
11660	0	0	Ki67+	 32282 2809
11661	0	0	Ki67+	 32284 2949
11662	0	0	Ki67+	 32291 2778
11663	0	0	Ki67+	 32293 2364
11664	0	0	Ki67+	 32302 2715
11665	0	0	Ki67+	 32304 2347
11666	0	0	Ki67+	 32313 2780
11667	0	0	Ki67+	 32314 2810
11668	0	0	Ki67+	 32315 2747
11669	0	0	Ki67+	 32323 2351
11670	0	0	Ki67+	 32328 2798
11671	0	0	Ki67+	 32331 2541
11672	0	0	Ki67+	 32334 2581
11673	0	0	Ki67+	 32340 2825
11674	0	0	Ki67+	 32346 2505
11675	0	0	Ki67+	 32355 2358
11676	0	0	Ki67+	 32355 2878
11677	0	0	Ki67+	 32357 2597
11678	0	0	Ki67+	 32361 2475
11679	0	0	Ki67+	 32364 2895
11680	0	0	Ki67+	 32366 2562
11681	0	0	Ki67+	 32366 2920
11682	0	0	Ki67+	 32367 2794
11683	0	0	Ki67+	 32381 2847
11684	0	0	Ki67+	 32384 2861
11685	0	0	Ki67+	 32392 2755
11686	0	0	Ki67+	 32392 2828
11687	0	0	Ki67+	 32393 2587
11688	0	0	Ki67+	 32398 2597
11689	0	0	Ki67+	 32406 2916
11690	0	0	Ki67+	 32408 2568
11691	0	0	Ki67+	 32408 2958
11692	0	0	Ki67+	 32409 2496
11693	0	0	Ki67+	 32410 2850
11694	0	0	Ki67+	 32413 2786
11695	0	0	Ki67+	 32416 2832
11696	0	0	Ki67+	 32418 2659
11697	0	0	Ki67+	 32426 2964
11698	0	0	Ki67+	 32427 2511
11699	0	0	Ki67+	 32436 2867
11700	0	0	Ki67+	 32436 2938
11701	0	0	Ki67+	 32438 2886
11702	0	0	Ki67+	 32439 2802
11703	0	0	Ki67+	 32440 2922
11704	0	0	Ki67+	 32444 2589
11705	0	0	Ki67+	 32448 2626
11706	0	0	Ki67+	 32451 2847
11707	0	0	Ki67+	 32453 2664
11708	0	0	Ki67+	 32454 2490
11709	0	0	Ki67+	 32454 2820
11710	0	0	Ki67+	 32462 2731
11711	0	0	Ki67+	 32467 2916
11712	0	0	Ki67+	 32468 2956
11713	0	0	Ki67+	 32477 2860
11714	0	0	Ki67+	 32477 3120
11715	0	0	Ki67+	 32482 2616
11716	0	0	Ki67+	 32482 3101
11717	0	0	Ki67+	 32483 2689
11718	0	0	Ki67+	 32486 2337
11719	0	0	Ki67+	 32488 2675
11720	0	0	Ki67+	 32489 2893
11721	0	0	Ki67+	 32490 2945
11722	0	0	Ki67+	 32491 2903
11723	0	0	Ki67+	 32492 2541
11724	0	0	Ki67+	 32492 2751
11725	0	0	Ki67+	 32495 2372
11726	0	0	Ki67+	 32495 2865
11727	0	0	Ki67+	 32499 2345
11728	0	0	Ki67+	 32500 2641
11729	0	0	Ki67+	 32500 2694
11730	0	0	Ki67+	 32512 2920
11731	0	0	Ki67+	 32515 2430
11732	0	0	Ki67+	 32516 2391
11733	0	0	Ki67+	 32519 2604
11734	0	0	Ki67+	 32519 2749
11735	0	0	Ki67+	 32520 2572
11736	0	0	Ki67+	 32523 3117
11737	0	0	Ki67+	 32528 2832
11738	0	0	Ki67+	 32530 2942
11739	0	0	Ki67+	 32534 2443
11740	0	0	Ki67+	 32536 2485
11741	0	0	Ki67+	 32537 2788
11742	0	0	Ki67+	 32544 2551
11743	0	0	Ki67+	 32544 3118
11744	0	0	Ki67+	 32545 2855
11745	0	0	Ki67+	 32546 2366
11746	0	0	Ki67+	 32548 2636
11747	0	0	Ki67+	 32548 2745
11748	0	0	Ki67+	 32552 2393
11749	0	0	Ki67+	 32552 2814
11750	0	0	Ki67+	 32553 2410
11751	0	0	Ki67+	 32553 2499
11752	0	0	Ki67+	 32553 2579
11753	0	0	Ki67+	 32553 2948
11754	0	0	Ki67+	 32554 2604
11755	0	0	Ki67+	 32562 2423
11756	0	0	Ki67+	 32563 2558
11757	0	0	Ki67+	 32563 2671
11758	0	0	Ki67+	 32563 2778
11759	0	0	Ki67+	 32564 2437
11760	0	0	Ki67+	 32567 2512
11761	0	0	Ki67+	 32571 2585
11762	0	0	Ki67+	 32572 2894
11763	0	0	Ki67+	 32576 2440
11764	0	0	Ki67+	 32576 2608
11765	0	0	Ki67+	 32579 2842
11766	0	0	Ki67+	 32580 2680
11767	0	0	Ki67+	 32586 2872
11768	0	0	Ki67+	 32587 2351
11769	0	0	Ki67+	 32587 2641
11770	0	0	Ki67+	 32587 3104
11771	0	0	Ki67+	 32591 2483
11772	0	0	Ki67+	 32593 2532
11773	0	0	Ki67+	 32593 3114
11774	0	0	Ki67+	 32598 2496
11775	0	0	Ki67+	 32625 2461
11776	0	0	Ki67+	 32906 3103
11777	0	0	Ki67+	 32163 3758
11778	0	0	Ki67+	 32171 3293
11779	0	0	Ki67+	 32172 3322
11780	0	0	Ki67+	 32176 3720
11781	0	0	Ki67+	 32181 3847
11782	0	0	Ki67+	 32188 3461
11783	0	0	Ki67+	 32190 3563
11784	0	0	Ki67+	 32190 3884
11785	0	0	Ki67+	 32196 3275
11786	0	0	Ki67+	 32201 3442
11787	0	0	Ki67+	 32204 3639
11788	0	0	Ki67+	 32213 3359
11789	0	0	Ki67+	 32213 3553
11790	0	0	Ki67+	 32218 3342
11791	0	0	Ki67+	 32219 3382
11792	0	0	Ki67+	 32220 3878
11793	0	0	Ki67+	 32221 3482
11794	0	0	Ki67+	 32223 3529
11795	0	0	Ki67+	 32224 3413
11796	0	0	Ki67+	 32228 3721
11797	0	0	Ki67+	 32228 3859
11798	0	0	Ki67+	 32231 3393
11799	0	0	Ki67+	 32231 3613
11800	0	0	Ki67+	 32240 3893
11801	0	0	Ki67+	 32242 3217
11802	0	0	Ki67+	 32242 3432
11803	0	0	Ki67+	 32244 3480
11804	0	0	Ki67+	 32245 3370
11805	0	0	Ki67+	 32246 3599
11806	0	0	Ki67+	 32251 3933
11807	0	0	Ki67+	 32254 3250
11808	0	0	Ki67+	 32265 3191
11809	0	0	Ki67+	 32269 3290
11810	0	0	Ki67+	 32272 3220
11811	0	0	Ki67+	 32300 3267
11812	0	0	Ki67+	 32301 3279
11813	0	0	Ki67+	 32312 3196
11814	0	0	Ki67+	 32353 3534
11815	0	0	Ki67+	 32362 3622
11816	0	0	Ki67+	 32368 3525
11817	0	0	Ki67+	 32374 3409
11818	0	0	Ki67+	 32377 3608
11819	0	0	Ki67+	 32378 3510
11820	0	0	Ki67+	 32385 3462
11821	0	0	Ki67+	 32389 3556
11822	0	0	Ki67+	 32390 3593
11823	0	0	Ki67+	 32393 3210
11824	0	0	Ki67+	 32413 3702
11825	0	0	Ki67+	 32423 3436
11826	0	0	Ki67+	 32429 3462
11827	0	0	Ki67+	 32429 3644
11828	0	0	Ki67+	 32430 3492
11829	0	0	Ki67+	 32435 3337
11830	0	0	Ki67+	 32440 3146
11831	0	0	Ki67+	 32442 3601
11832	0	0	Ki67+	 32443 3484
11833	0	0	Ki67+	 32444 3374
11834	0	0	Ki67+	 32444 3456
11835	0	0	Ki67+	 32446 3313
11836	0	0	Ki67+	 32446 3343
11837	0	0	Ki67+	 32448 3686
11838	0	0	Ki67+	 32449 3206
11839	0	0	Ki67+	 32456 3713
11840	0	0	Ki67+	 32457 3192
11841	0	0	Ki67+	 32458 3430
11842	0	0	Ki67+	 32461 3583
11843	0	0	Ki67+	 32464 3326
11844	0	0	Ki67+	 32471 3195
11845	0	0	Ki67+	 32476 3246
11846	0	0	Ki67+	 32476 3596
11847	0	0	Ki67+	 32477 3140
11848	0	0	Ki67+	 32484 3477
11849	0	0	Ki67+	 32486 3433
11850	0	0	Ki67+	 32488 3280
11851	0	0	Ki67+	 32493 3235
11852	0	0	Ki67+	 32493 3371
11853	0	0	Ki67+	 32498 3556
11854	0	0	Ki67+	 32501 3748
11855	0	0	Ki67+	 32502 3715
11856	0	0	Ki67+	 32506 3590
11857	0	0	Ki67+	 32508 3517
11858	0	0	Ki67+	 32512 3624
11859	0	0	Ki67+	 32513 3211
11860	0	0	Ki67+	 32521 3146
11861	0	0	Ki67+	 32526 3632
11862	0	0	Ki67+	 32527 3406
11863	0	0	Ki67+	 32531 3178
11864	0	0	Ki67+	 32538 3540
11865	0	0	Ki67+	 32543 3155
11866	0	0	Ki67+	 32548 3273
11867	0	0	Ki67+	 32549 3225
11868	0	0	Ki67+	 32553 3161
11869	0	0	Ki67+	 32553 3203
11870	0	0	Ki67+	 32554 3402
11871	0	0	Ki67+	 32555 3441
11872	0	0	Ki67+	 32555 3456
11873	0	0	Ki67+	 32556 3864
11874	0	0	Ki67+	 32562 3188
11875	0	0	Ki67+	 32569 3715
11876	0	0	Ki67+	 32579 3145
11877	0	0	Ki67+	 32579 3385
11878	0	0	Ki67+	 32581 3433
11879	0	0	Ki67+	 32592 3643
11880	0	0	Ki67+	 32599 3175
11881	0	0	Ki67+	 32599 3748
11882	0	0	Ki67+	 32600 3239
11883	0	0	Ki67+	 32603 3693
11884	0	0	Ki67+	 32603 3787
11885	0	0	Ki67+	 32614 3718
11886	0	0	Ki67+	 32618 3681
11887	0	0	Ki67+	 32631 3685
11888	0	0	Ki67+	 32631 3752
11889	0	0	Ki67+	 32634 3159
11890	0	0	Ki67+	 32641 3866
11891	0	0	Ki67+	 32649 3192
11892	0	0	Ki67+	 32661 3289
11893	0	0	Ki67+	 32663 3708
11894	0	0	Ki67+	 32666 3238
11895	0	0	Ki67+	 32670 3534
11896	0	0	Ki67+	 32671 3832
11897	0	0	Ki67+	 32677 3404
11898	0	0	Ki67+	 32678 3545
11899	0	0	Ki67+	 32680 3648
11900	0	0	Ki67+	 32681 3844
11901	0	0	Ki67+	 32684 3373
11902	0	0	Ki67+	 32691 3633
11903	0	0	Ki67+	 32694 3408
11904	0	0	Ki67+	 32696 3277
11905	0	0	Ki67+	 32699 3652
11906	0	0	Ki67+	 32702 3606
11907	0	0	Ki67+	 32703 3557
11908	0	0	Ki67+	 32705 3306
11909	0	0	Ki67+	 32712 3325
11910	0	0	Ki67+	 32727 3650
11911	0	0	Ki67+	 32734 3628
11912	0	0	Ki67+	 32735 3704
11913	0	0	Ki67+	 32742 3603
11914	0	0	Ki67+	 32752 3484
11915	0	0	Ki67+	 32764 3713
11916	0	0	Ki67+	 32782 3747
11917	0	0	Ki67+	 32784 3783
11918	0	0	Ki67+	 32790 3830
11919	0	0	Ki67+	 32802 3769
11920	0	0	Ki67+	 32806 3832
11921	0	0	Ki67+	 32807 3805
11922	0	0	Ki67+	 32864 3517
11923	0	0	Ki67+	 32865 3487
11924	0	0	Ki67+	 32874 3469
11925	0	0	Ki67+	 32874 3555
11926	0	0	Ki67+	 32876 3423
11927	0	0	Ki67+	 32878 3405
11928	0	0	Ki67+	 32879 3505
11929	0	0	Ki67+	 32882 3573
11930	0	0	Ki67+	 32890 3513
11931	0	0	Ki67+	 32890 3538
11932	0	0	Ki67+	 32892 3380
11933	0	0	Ki67+	 32893 3475
11934	0	0	Ki67+	 32894 3659
11935	0	0	Ki67+	 32896 3674
11936	0	0	Ki67+	 32899 3415
11937	0	0	Ki67+	 32904 3447
11938	0	0	Ki67+	 32908 3471
11939	0	0	Ki67+	 32913 3505
11940	0	0	Ki67+	 32916 3580
11941	0	0	Ki67+	 32918 3421
11942	0	0	Ki67+	 32921 3481
11943	0	0	Ki67+	 32922 3455
11944	0	0	Ki67+	 32928 3649
11945	0	0	Ki67+	 32929 3691
11946	0	0	Ki67+	 32930 3604
11947	0	0	Ki67+	 32935 3414
11948	0	0	Ki67+	 32939 3657
11949	0	0	Ki67+	 32940 3559
11950	0	0	Ki67+	 32945 3693
11951	0	0	Ki67+	 32950 3460
11952	0	0	Ki67+	 32177 4660
11953	0	0	Ki67+	 32178 3977
11954	0	0	Ki67+	 32180 4604
11955	0	0	Ki67+	 32209 4587
11956	0	0	Ki67+	 32210 4668
11957	0	0	Ki67+	 32217 4697
11958	0	0	Ki67+	 32222 4026
11959	0	0	Ki67+	 32227 4554
11960	0	0	Ki67+	 32230 4674
11961	0	0	Ki67+	 32233 4510
11962	0	0	Ki67+	 32238 3957
11963	0	0	Ki67+	 32240 4706
11964	0	0	Ki67+	 32245 4050
11965	0	0	Ki67+	 32251 4092
11966	0	0	Ki67+	 32258 4605
11967	0	0	Ki67+	 32261 4294
11968	0	0	Ki67+	 32263 4241
11969	0	0	Ki67+	 32265 4675
11970	0	0	Ki67+	 32271 3968
11971	0	0	Ki67+	 32273 4033
11972	0	0	Ki67+	 32274 4006
11973	0	0	Ki67+	 32274 4655
11974	0	0	Ki67+	 32278 4480
11975	0	0	Ki67+	 32278 4607
11976	0	0	Ki67+	 32282 3981
11977	0	0	Ki67+	 32287 4077
11978	0	0	Ki67+	 32290 4315
11979	0	0	Ki67+	 32290 4507
11980	0	0	Ki67+	 32290 4651
11981	0	0	Ki67+	 32291 4049
11982	0	0	Ki67+	 32294 4345
11983	0	0	Ki67+	 32299 4551
11984	0	0	Ki67+	 32301 4698
11985	0	0	Ki67+	 32302 4213
11986	0	0	Ki67+	 32303 4282
11987	0	0	Ki67+	 32303 4320
11988	0	0	Ki67+	 32307 4098
11989	0	0	Ki67+	 32309 4147
11990	0	0	Ki67+	 32314 4469
11991	0	0	Ki67+	 32315 4135
11992	0	0	Ki67+	 32319 4436
11993	0	0	Ki67+	 32322 4357
11994	0	0	Ki67+	 32324 4171
11995	0	0	Ki67+	 32330 4444
11996	0	0	Ki67+	 32332 4543
11997	0	0	Ki67+	 32334 4593
11998	0	0	Ki67+	 32384 4513
11999	0	0	Ki67+	 32391 4056
12000	0	0	Ki67+	 32402 4171
12001	0	0	Ki67+	 32405 4222
12002	0	0	Ki67+	 32408 4157
12003	0	0	Ki67+	 32420 4330
12004	0	0	Ki67+	 32422 4190
12005	0	0	Ki67+	 32428 4473
12006	0	0	Ki67+	 32429 4150
12007	0	0	Ki67+	 32429 4523
12008	0	0	Ki67+	 32430 4111
12009	0	0	Ki67+	 32434 4429
12010	0	0	Ki67+	 32438 4190
12011	0	0	Ki67+	 32447 4651
12012	0	0	Ki67+	 32452 4256
12013	0	0	Ki67+	 32453 4610
12014	0	0	Ki67+	 32453 4720
12015	0	0	Ki67+	 32456 4506
12016	0	0	Ki67+	 32462 4272
12017	0	0	Ki67+	 32462 4580
12018	0	0	Ki67+	 32463 4252
12019	0	0	Ki67+	 32474 4302
12020	0	0	Ki67+	 32486 4592
12021	0	0	Ki67+	 32491 4404
12022	0	0	Ki67+	 32493 4472
12023	0	0	Ki67+	 32493 4486
12024	0	0	Ki67+	 32498 4462
12025	0	0	Ki67+	 32499 4197
12026	0	0	Ki67+	 32506 4428
12027	0	0	Ki67+	 32522 4716
12028	0	0	Ki67+	 32529 4206
12029	0	0	Ki67+	 32538 4675
12030	0	0	Ki67+	 32540 4476
12031	0	0	Ki67+	 32547 4634
12032	0	0	Ki67+	 32552 4367
12033	0	0	Ki67+	 32561 4538
12034	0	0	Ki67+	 32561 4613
12035	0	0	Ki67+	 32573 4729
12036	0	0	Ki67+	 32583 4276
12037	0	0	Ki67+	 32595 4643
12038	0	0	Ki67+	 32597 4267
12039	0	0	Ki67+	 32599 4519
12040	0	0	Ki67+	 32639 4039
12041	0	0	Ki67+	 32649 4689
12042	0	0	Ki67+	 32651 4617
12043	0	0	Ki67+	 32657 4668
12044	0	0	Ki67+	 32668 4450
12045	0	0	Ki67+	 32673 3955
12046	0	0	Ki67+	 32675 3978
12047	0	0	Ki67+	 32700 4110
12048	0	0	Ki67+	 32712 4056
12049	0	0	Ki67+	 32720 4715
12050	0	0	Ki67+	 32724 4173
12051	0	0	Ki67+	 32726 4048
12052	0	0	Ki67+	 32726 4206
12053	0	0	Ki67+	 32734 4022
12054	0	0	Ki67+	 32737 4232
12055	0	0	Ki67+	 32743 4201
12056	0	0	Ki67+	 32746 3974
12057	0	0	Ki67+	 32747 4238
12058	0	0	Ki67+	 32750 4213
12059	0	0	Ki67+	 32751 4561
12060	0	0	Ki67+	 32758 4188
12061	0	0	Ki67+	 32762 4696
12062	0	0	Ki67+	 32764 4091
12063	0	0	Ki67+	 32764 4511
12064	0	0	Ki67+	 32770 4127
12065	0	0	Ki67+	 32770 4214
12066	0	0	Ki67+	 32773 4353
12067	0	0	Ki67+	 32774 4541
12068	0	0	Ki67+	 32776 4110
12069	0	0	Ki67+	 32779 4380
12070	0	0	Ki67+	 32787 4152
12071	0	0	Ki67+	 32789 4517
12072	0	0	Ki67+	 32789 4601
12073	0	0	Ki67+	 32791 4495
12074	0	0	Ki67+	 32804 4614
12075	0	0	Ki67+	 32807 4210
12076	0	0	Ki67+	 32808 4384
12077	0	0	Ki67+	 32812 4483
12078	0	0	Ki67+	 32813 4192
12079	0	0	Ki67+	 32815 4578
12080	0	0	Ki67+	 32828 4655
12081	0	0	Ki67+	 32842 4152
12082	0	0	Ki67+	 32848 4321
12083	0	0	Ki67+	 32853 3944
12084	0	0	Ki67+	 32853 4617
12085	0	0	Ki67+	 32859 4264
12086	0	0	Ki67+	 32860 4202
12087	0	0	Ki67+	 32878 4369
12088	0	0	Ki67+	 32882 4124
12089	0	0	Ki67+	 32890 4212
12090	0	0	Ki67+	 32893 4629
12091	0	0	Ki67+	 32894 3983
12092	0	0	Ki67+	 32900 4261
12093	0	0	Ki67+	 32902 3956
12094	0	0	Ki67+	 32907 4312
12095	0	0	Ki67+	 32911 4286
12096	0	0	Ki67+	 32919 4246
12097	0	0	Ki67+	 32920 4423
12098	0	0	Ki67+	 32924 4275
12099	0	0	Ki67+	 32926 4190
12100	0	0	Ki67+	 32927 4492
12101	0	0	Ki67+	 32928 4161
12102	0	0	Ki67+	 32930 4101
12103	0	0	Ki67+	 32932 4346
12104	0	0	Ki67+	 32936 4316
12105	0	0	Ki67+	 32937 4255
12106	0	0	Ki67+	 32938 4178
12107	0	0	Ki67+	 32942 4568
12108	0	0	Ki67+	 32950 4223
12109	0	0	Ki67+	 32954 4008
12110	0	0	Ki67+	 32957 4231
12111	0	0	Ki67+	 32957 4414
12112	0	0	Ki67+	 32959 4277
12113	0	0	Ki67+	 32193 5176
12114	0	0	Ki67+	 32195 5381
12115	0	0	Ki67+	 32196 5094
12116	0	0	Ki67+	 32201 5041
12117	0	0	Ki67+	 32214 4999
12118	0	0	Ki67+	 32218 5212
12119	0	0	Ki67+	 32222 4953
12120	0	0	Ki67+	 32222 5082
12121	0	0	Ki67+	 32227 5242
12122	0	0	Ki67+	 32233 5128
12123	0	0	Ki67+	 32236 4866
12124	0	0	Ki67+	 32241 4828
12125	0	0	Ki67+	 32248 5512
12126	0	0	Ki67+	 32249 5251
12127	0	0	Ki67+	 32255 4877
12128	0	0	Ki67+	 32262 5228
12129	0	0	Ki67+	 32264 4840
12130	0	0	Ki67+	 32270 4991
12131	0	0	Ki67+	 32270 5306
12132	0	0	Ki67+	 32281 5013
12133	0	0	Ki67+	 32282 5514
12134	0	0	Ki67+	 32284 5079
12135	0	0	Ki67+	 32286 4995
12136	0	0	Ki67+	 32292 5345
12137	0	0	Ki67+	 32299 5229
12138	0	0	Ki67+	 32303 5082
12139	0	0	Ki67+	 32310 5129
12140	0	0	Ki67+	 32315 4947
12141	0	0	Ki67+	 32315 4973
12142	0	0	Ki67+	 32317 5170
12143	0	0	Ki67+	 32318 4796
12144	0	0	Ki67+	 32318 5367
12145	0	0	Ki67+	 32320 4898
12146	0	0	Ki67+	 32336 4808
12147	0	0	Ki67+	 32337 4881
12148	0	0	Ki67+	 32337 5010
12149	0	0	Ki67+	 32338 4934
12150	0	0	Ki67+	 32338 5169
12151	0	0	Ki67+	 32341 5068
12152	0	0	Ki67+	 32346 4981
12153	0	0	Ki67+	 32355 4936
12154	0	0	Ki67+	 32357 5030
12155	0	0	Ki67+	 32362 4928
12156	0	0	Ki67+	 32368 4985
12157	0	0	Ki67+	 32376 5096
12158	0	0	Ki67+	 32378 4982
12159	0	0	Ki67+	 32388 5025
12160	0	0	Ki67+	 32394 5465
12161	0	0	Ki67+	 32400 5039
12162	0	0	Ki67+	 32404 5291
12163	0	0	Ki67+	 32408 5228
12164	0	0	Ki67+	 32425 5224
12165	0	0	Ki67+	 32441 4780
12166	0	0	Ki67+	 32448 5455
12167	0	0	Ki67+	 32456 4842
12168	0	0	Ki67+	 32465 4763
12169	0	0	Ki67+	 32480 5316
12170	0	0	Ki67+	 32481 4877
12171	0	0	Ki67+	 32484 4846
12172	0	0	Ki67+	 32486 5412
12173	0	0	Ki67+	 32487 4818
12174	0	0	Ki67+	 32495 4786
12175	0	0	Ki67+	 32496 4886
12176	0	0	Ki67+	 32496 5415
12177	0	0	Ki67+	 32511 5484
12178	0	0	Ki67+	 32513 5416
12179	0	0	Ki67+	 32520 4740
12180	0	0	Ki67+	 32520 4850
12181	0	0	Ki67+	 32521 4877
12182	0	0	Ki67+	 32531 5012
12183	0	0	Ki67+	 32531 5310
12184	0	0	Ki67+	 32534 4982
12185	0	0	Ki67+	 32537 5226
12186	0	0	Ki67+	 32538 4778
12187	0	0	Ki67+	 32541 4832
12188	0	0	Ki67+	 32544 4744
12189	0	0	Ki67+	 32544 5266
12190	0	0	Ki67+	 32547 5205
12191	0	0	Ki67+	 32551 5334
12192	0	0	Ki67+	 32552 5361
12193	0	0	Ki67+	 32555 4966
12194	0	0	Ki67+	 32555 5153
12195	0	0	Ki67+	 32558 5018
12196	0	0	Ki67+	 32559 5039
12197	0	0	Ki67+	 32559 5406
12198	0	0	Ki67+	 32561 5095
12199	0	0	Ki67+	 32562 5197
12200	0	0	Ki67+	 32563 4866
12201	0	0	Ki67+	 32563 4893
12202	0	0	Ki67+	 32566 5448
12203	0	0	Ki67+	 32567 4985
12204	0	0	Ki67+	 32568 5207
12205	0	0	Ki67+	 32569 4832
12206	0	0	Ki67+	 32570 5010
12207	0	0	Ki67+	 32573 5326
12208	0	0	Ki67+	 32574 4800
12209	0	0	Ki67+	 32576 5341
12210	0	0	Ki67+	 32576 5493
12211	0	0	Ki67+	 32581 5441
12212	0	0	Ki67+	 32582 5479
12213	0	0	Ki67+	 32589 5401
12214	0	0	Ki67+	 32592 4901
12215	0	0	Ki67+	 32593 5501
12216	0	0	Ki67+	 32598 4920
12217	0	0	Ki67+	 32602 5531
12218	0	0	Ki67+	 32604 5453
12219	0	0	Ki67+	 32610 5016
12220	0	0	Ki67+	 32611 5444
12221	0	0	Ki67+	 32616 5168
12222	0	0	Ki67+	 32616 5517
12223	0	0	Ki67+	 32620 5016
12224	0	0	Ki67+	 32629 4985
12225	0	0	Ki67+	 32633 5501
12226	0	0	Ki67+	 32638 5485
12227	0	0	Ki67+	 32642 5056
12228	0	0	Ki67+	 32659 4994
12229	0	0	Ki67+	 32660 5070
12230	0	0	Ki67+	 32671 4774
12231	0	0	Ki67+	 32671 5016
12232	0	0	Ki67+	 32681 4910
12233	0	0	Ki67+	 32704 4918
12234	0	0	Ki67+	 32707 4889
12235	0	0	Ki67+	 32728 5275
12236	0	0	Ki67+	 32732 4822
12237	0	0	Ki67+	 32740 4867
12238	0	0	Ki67+	 32744 5168
12239	0	0	Ki67+	 32749 4828
12240	0	0	Ki67+	 32761 4834
12241	0	0	Ki67+	 32764 5065
12242	0	0	Ki67+	 32765 5034
12243	0	0	Ki67+	 32766 4888
12244	0	0	Ki67+	 32777 4962
12245	0	0	Ki67+	 32779 5146
12246	0	0	Ki67+	 32787 5533
12247	0	0	Ki67+	 32790 4780
12248	0	0	Ki67+	 32792 4948
12249	0	0	Ki67+	 32802 5045
12250	0	0	Ki67+	 32803 5499
12251	0	0	Ki67+	 32807 4986
12252	0	0	Ki67+	 32830 5138
12253	0	0	Ki67+	 32836 4860
12254	0	0	Ki67+	 32839 5025
12255	0	0	Ki67+	 32843 5430
12256	0	0	Ki67+	 32849 5044
12257	0	0	Ki67+	 32850 4772
12258	0	0	Ki67+	 32855 5221
12259	0	0	Ki67+	 32856 4803
12260	0	0	Ki67+	 32859 5006
12261	0	0	Ki67+	 32861 5497
12262	0	0	Ki67+	 32867 4917
12263	0	0	Ki67+	 32869 5088
12264	0	0	Ki67+	 32875 5057
12265	0	0	Ki67+	 32881 5019
12266	0	0	Ki67+	 32884 4849
12267	0	0	Ki67+	 32889 5256
12268	0	0	Ki67+	 32894 4854
12269	0	0	Ki67+	 32897 5219
12270	0	0	Ki67+	 32900 4875
12271	0	0	Ki67+	 32900 5082
12272	0	0	Ki67+	 32907 5123
12273	0	0	Ki67+	 32923 5048
12274	0	0	Ki67+	 32931 5134
12275	0	0	Ki67+	 32932 5102
12276	0	0	Ki67+	 32932 5306
12277	0	0	Ki67+	 32934 4938
12278	0	0	Ki67+	 32941 5174
12279	0	0	Ki67+	 32942 4898
12280	0	0	Ki67+	 32947 4914
12281	0	0	Ki67+	 32951 4934
12282	0	0	Ki67+	 32957 5034
12283	0	0	Ki67+	 32163 5559
12284	0	0	Ki67+	 32186 5643
12285	0	0	Ki67+	 32209 5846
12286	0	0	Ki67+	 32232 6212
12287	0	0	Ki67+	 32246 5889
12288	0	0	Ki67+	 32257 5889
12289	0	0	Ki67+	 32261 6137
12290	0	0	Ki67+	 32262 5713
12291	0	0	Ki67+	 32276 6159
12292	0	0	Ki67+	 32284 6116
12293	0	0	Ki67+	 32287 5855
12294	0	0	Ki67+	 32288 5944
12295	0	0	Ki67+	 32293 5872
12296	0	0	Ki67+	 32307 6110
12297	0	0	Ki67+	 32309 5881
12298	0	0	Ki67+	 32320 5964
12299	0	0	Ki67+	 32337 5713
12300	0	0	Ki67+	 32338 5994
12301	0	0	Ki67+	 32349 5692
12302	0	0	Ki67+	 32350 5989
12303	0	0	Ki67+	 32359 6131
12304	0	0	Ki67+	 32366 5946
12305	0	0	Ki67+	 32380 5752
12306	0	0	Ki67+	 32380 5948
12307	0	0	Ki67+	 32387 5984
12308	0	0	Ki67+	 32404 5758
12309	0	0	Ki67+	 32408 6112
12310	0	0	Ki67+	 32413 5980
12311	0	0	Ki67+	 32415 5704
12312	0	0	Ki67+	 32415 5816
12313	0	0	Ki67+	 32419 5736
12314	0	0	Ki67+	 32422 5794
12315	0	0	Ki67+	 32445 5840
12316	0	0	Ki67+	 32446 5574
12317	0	0	Ki67+	 32457 5821
12318	0	0	Ki67+	 32457 6138
12319	0	0	Ki67+	 32476 5604
12320	0	0	Ki67+	 32476 5758
12321	0	0	Ki67+	 32477 6309
12322	0	0	Ki67+	 32487 5551
12323	0	0	Ki67+	 32488 5873
12324	0	0	Ki67+	 32501 5546
12325	0	0	Ki67+	 32502 5909
12326	0	0	Ki67+	 32505 5681
12327	0	0	Ki67+	 32507 5614
12328	0	0	Ki67+	 32519 5896
12329	0	0	Ki67+	 32531 5713
12330	0	0	Ki67+	 32538 5988
12331	0	0	Ki67+	 32545 6007
12332	0	0	Ki67+	 32551 5943
12333	0	0	Ki67+	 32557 5601
12334	0	0	Ki67+	 32557 5795
12335	0	0	Ki67+	 32568 5987
12336	0	0	Ki67+	 32580 5602
12337	0	0	Ki67+	 32587 5825
12338	0	0	Ki67+	 32588 5690
12339	0	0	Ki67+	 32589 5866
12340	0	0	Ki67+	 32600 5666
12341	0	0	Ki67+	 32610 5694
12342	0	0	Ki67+	 32626 5736
12343	0	0	Ki67+	 32629 5683
12344	0	0	Ki67+	 32631 5720
12345	0	0	Ki67+	 32640 5901
12346	0	0	Ki67+	 32649 6074
12347	0	0	Ki67+	 32653 6140
12348	0	0	Ki67+	 32657 6127
12349	0	0	Ki67+	 32666 5579
12350	0	0	Ki67+	 32666 5916
12351	0	0	Ki67+	 32674 5662
12352	0	0	Ki67+	 32677 5877
12353	0	0	Ki67+	 32680 5561
12354	0	0	Ki67+	 32685 5910
12355	0	0	Ki67+	 32687 5642
12356	0	0	Ki67+	 32690 5874
12357	0	0	Ki67+	 32702 5872
12358	0	0	Ki67+	 32710 6004
12359	0	0	Ki67+	 32726 5934
12360	0	0	Ki67+	 32752 5762
12361	0	0	Ki67+	 32761 5751
12362	0	0	Ki67+	 32764 5982
12363	0	0	Ki67+	 32764 6225
12364	0	0	Ki67+	 32771 5742
12365	0	0	Ki67+	 32779 5663
12366	0	0	Ki67+	 32781 5769
12367	0	0	Ki67+	 32782 6178
12368	0	0	Ki67+	 32783 5977
12369	0	0	Ki67+	 32808 5619
12370	0	0	Ki67+	 32808 6043
12371	0	0	Ki67+	 32811 6069
12372	0	0	Ki67+	 32823 6245
12373	0	0	Ki67+	 32828 5696
12374	0	0	Ki67+	 32829 6268
12375	0	0	Ki67+	 32837 5574
12376	0	0	Ki67+	 32839 5589
12377	0	0	Ki67+	 32841 6135
12378	0	0	Ki67+	 32846 5816
12379	0	0	Ki67+	 32871 6288
12380	0	0	Ki67+	 32873 6302
12381	0	0	Ki67+	 32876 5753
12382	0	0	Ki67+	 32883 6128
12383	0	0	Ki67+	 32885 5552
12384	0	0	Ki67+	 32888 5869
12385	0	0	Ki67+	 32888 6072
12386	0	0	Ki67+	 32893 5921
12387	0	0	Ki67+	 32895 6149
12388	0	0	Ki67+	 32901 5674
12389	0	0	Ki67+	 32902 6122
12390	0	0	Ki67+	 32907 5594
12391	0	0	Ki67+	 32927 6178
12392	0	0	Ki67+	 32928 5551
12393	0	0	Ki67+	 32929 5740
12394	0	0	Ki67+	 32930 5927
12395	0	0	Ki67+	 32941 6180
12396	0	0	Ki67+	 32944 5928
12397	0	0	Ki67+	 32950 6248
12398	0	0	Ki67+	 32954 6266
12399	0	0	Ki67+	 32956 6229
12400	0	0	Ki67+	 32192 6932
12401	0	0	Ki67+	 32195 6648
12402	0	0	Ki67+	 32202 6600
12403	0	0	Ki67+	 32218 6468
12404	0	0	Ki67+	 32221 6720
12405	0	0	Ki67+	 32223 6629
12406	0	0	Ki67+	 32228 6949
12407	0	0	Ki67+	 32236 6767
12408	0	0	Ki67+	 32240 6716
12409	0	0	Ki67+	 32255 6598
12410	0	0	Ki67+	 32277 6590
12411	0	0	Ki67+	 32277 6704
12412	0	0	Ki67+	 32284 6608
12413	0	0	Ki67+	 32293 6795
12414	0	0	Ki67+	 32302 6616
12415	0	0	Ki67+	 32310 6732
12416	0	0	Ki67+	 32314 6909
12417	0	0	Ki67+	 32320 6607
12418	0	0	Ki67+	 32320 6827
12419	0	0	Ki67+	 32329 6467
12420	0	0	Ki67+	 32329 7077
12421	0	0	Ki67+	 32336 6786
12422	0	0	Ki67+	 32341 6838
12423	0	0	Ki67+	 32346 6459
12424	0	0	Ki67+	 32346 6860
12425	0	0	Ki67+	 32346 6892
12426	0	0	Ki67+	 32351 6807
12427	0	0	Ki67+	 32352 6554
12428	0	0	Ki67+	 32358 6750
12429	0	0	Ki67+	 32368 6550
12430	0	0	Ki67+	 32371 6845
12431	0	0	Ki67+	 32379 6492
12432	0	0	Ki67+	 32384 6912
12433	0	0	Ki67+	 32394 6953
12434	0	0	Ki67+	 32405 6838
12435	0	0	Ki67+	 32414 6625
12436	0	0	Ki67+	 32416 6961
12437	0	0	Ki67+	 32423 6840
12438	0	0	Ki67+	 32435 6564
12439	0	0	Ki67+	 32436 6591
12440	0	0	Ki67+	 32442 6948
12441	0	0	Ki67+	 32445 7007
12442	0	0	Ki67+	 32448 6939
12443	0	0	Ki67+	 32470 6968
12444	0	0	Ki67+	 32470 7030
12445	0	0	Ki67+	 32474 6741
12446	0	0	Ki67+	 32482 6912
12447	0	0	Ki67+	 32482 7011
12448	0	0	Ki67+	 32483 6979
12449	0	0	Ki67+	 32487 6922
12450	0	0	Ki67+	 32492 6589
12451	0	0	Ki67+	 32493 6511
12452	0	0	Ki67+	 32500 6375
12453	0	0	Ki67+	 32501 6567
12454	0	0	Ki67+	 32506 6710
12455	0	0	Ki67+	 32507 6357
12456	0	0	Ki67+	 32507 6990
12457	0	0	Ki67+	 32515 6961
12458	0	0	Ki67+	 32521 6703
12459	0	0	Ki67+	 32523 7020
12460	0	0	Ki67+	 32526 6827
12461	0	0	Ki67+	 32529 6547
12462	0	0	Ki67+	 32530 6498
12463	0	0	Ki67+	 32537 7031
12464	0	0	Ki67+	 32543 6616
12465	0	0	Ki67+	 32548 7025
12466	0	0	Ki67+	 32550 6943
12467	0	0	Ki67+	 32550 7120
12468	0	0	Ki67+	 32556 7133
12469	0	0	Ki67+	 32559 6988
12470	0	0	Ki67+	 32559 7062
12471	0	0	Ki67+	 32564 7051
12472	0	0	Ki67+	 32571 6360
12473	0	0	Ki67+	 32580 6565
12474	0	0	Ki67+	 32597 6800
12475	0	0	Ki67+	 32610 6355
12476	0	0	Ki67+	 32611 6788
12477	0	0	Ki67+	 32619 6343
12478	0	0	Ki67+	 32639 6715
12479	0	0	Ki67+	 32641 6366
12480	0	0	Ki67+	 32653 6413
12481	0	0	Ki67+	 32660 6638
12482	0	0	Ki67+	 32660 6682
12483	0	0	Ki67+	 32662 6672
12484	0	0	Ki67+	 32683 6713
12485	0	0	Ki67+	 32686 6969
12486	0	0	Ki67+	 32694 6338
12487	0	0	Ki67+	 32715 6769
12488	0	0	Ki67+	 32726 6707
12489	0	0	Ki67+	 32727 6738
12490	0	0	Ki67+	 32733 6407
12491	0	0	Ki67+	 32738 6643
12492	0	0	Ki67+	 32742 6737
12493	0	0	Ki67+	 32758 6757
12494	0	0	Ki67+	 32772 6895
12495	0	0	Ki67+	 32773 6607
12496	0	0	Ki67+	 32774 6784
12497	0	0	Ki67+	 32777 6628
12498	0	0	Ki67+	 32785 6456
12499	0	0	Ki67+	 32787 6384
12500	0	0	Ki67+	 32795 6747
12501	0	0	Ki67+	 32803 6504
12502	0	0	Ki67+	 32818 6783
12503	0	0	Ki67+	 32829 6657
12504	0	0	Ki67+	 32840 6430
12505	0	0	Ki67+	 32848 6460
12506	0	0	Ki67+	 32850 6533
12507	0	0	Ki67+	 32887 6549
12508	0	0	Ki67+	 32953 6489
12509	0	0	Ki67+	 32956 6713
12510	0	0	Ki67+	 32959 6741
12511	0	0	Ki67+	 32175 7151
12512	0	0	Ki67+	 32192 7739
12513	0	0	Ki67+	 32194 7929
12514	0	0	Ki67+	 32210 7691
12515	0	0	Ki67+	 32219 7708
12516	0	0	Ki67+	 32228 7743
12517	0	0	Ki67+	 32261 7694
12518	0	0	Ki67+	 32263 7667
12519	0	0	Ki67+	 32275 7694
12520	0	0	Ki67+	 32278 7734
12521	0	0	Ki67+	 32279 7823
12522	0	0	Ki67+	 32295 7857
12523	0	0	Ki67+	 32299 7713
12524	0	0	Ki67+	 32313 7757
12525	0	0	Ki67+	 32326 7862
12526	0	0	Ki67+	 32338 7791
12527	0	0	Ki67+	 32363 7887
12528	0	0	Ki67+	 32403 7910
12529	0	0	Ki67+	 32413 7173
12530	0	0	Ki67+	 32452 7166
12531	0	0	Ki67+	 32452 7181
12532	0	0	Ki67+	 32458 7877
12533	0	0	Ki67+	 32504 7919
12534	0	0	Ki67+	 32511 7848
12535	0	0	Ki67+	 32547 7737
12536	0	0	Ki67+	 32564 7766
12537	0	0	Ki67+	 32568 7851
12538	0	0	Ki67+	 32573 7760
12539	0	0	Ki67+	 32578 7144
12540	0	0	Ki67+	 32581 7784
12541	0	0	Ki67+	 32605 7819
12542	0	0	Ki67+	 32605 7860
12543	0	0	Ki67+	 32628 7848
12544	0	0	Ki67+	 32637 7862
12545	0	0	Ki67+	 32652 7851
12546	0	0	Ki67+	 32710 7392
12547	0	0	Ki67+	 32756 7407
12548	0	0	Ki67+	 32772 7758
12549	0	0	Ki67+	 32789 7375
12550	0	0	Ki67+	 32795 7388
12551	0	0	Ki67+	 32796 7415
12552	0	0	Ki67+	 32814 7398
12553	0	0	Ki67+	 32849 7895
12554	0	0	Ki67+	 32852 7385
12555	0	0	Ki67+	 32886 7319
12556	0	0	Ki67+	 32896 7374
12557	0	0	Ki67+	 32901 7417
12558	0	0	Ki67+	 32927 7361
12559	0	0	Ki67+	 32939 7337
12560	0	0	Ki67+	 32942 7394
12561	0	0	Ki67+	 32949 7360
12562	0	0	Ki67+	 32955 7336
12563	0	0	Ki67+	 32173 8632
12564	0	0	Ki67+	 32176 8225
12565	0	0	Ki67+	 32177 7938
12566	0	0	Ki67+	 32178 8676
12567	0	0	Ki67+	 32181 8202
12568	0	0	Ki67+	 32181 8246
12569	0	0	Ki67+	 32183 8698
12570	0	0	Ki67+	 32189 8509
12571	0	0	Ki67+	 32195 8493
12572	0	0	Ki67+	 32200 7963
12573	0	0	Ki67+	 32200 8551
12574	0	0	Ki67+	 32203 8704
12575	0	0	Ki67+	 32204 8670
12576	0	0	Ki67+	 32205 8246
12577	0	0	Ki67+	 32209 8521
12578	0	0	Ki67+	 32211 8111
12579	0	0	Ki67+	 32212 8061
12580	0	0	Ki67+	 32221 8201
12581	0	0	Ki67+	 32222 8239
12582	0	0	Ki67+	 32222 8270
12583	0	0	Ki67+	 32226 8076
12584	0	0	Ki67+	 32228 8628
12585	0	0	Ki67+	 32228 8668
12586	0	0	Ki67+	 32235 8215
12587	0	0	Ki67+	 32237 7976
12588	0	0	Ki67+	 32237 8096
12589	0	0	Ki67+	 32238 8405
12590	0	0	Ki67+	 32243 8248
12591	0	0	Ki67+	 32244 8028
12592	0	0	Ki67+	 32252 7962
12593	0	0	Ki67+	 32255 8662
12594	0	0	Ki67+	 32263 8141
12595	0	0	Ki67+	 32265 8333
12596	0	0	Ki67+	 32268 8080
12597	0	0	Ki67+	 32275 8113
12598	0	0	Ki67+	 32276 7949
12599	0	0	Ki67+	 32276 8299
12600	0	0	Ki67+	 32277 8667
12601	0	0	Ki67+	 32284 8139
12602	0	0	Ki67+	 32292 8071
12603	0	0	Ki67+	 32296 7974
12604	0	0	Ki67+	 32296 8328
12605	0	0	Ki67+	 32303 8037
12606	0	0	Ki67+	 32307 8724
12607	0	0	Ki67+	 32317 8006
12608	0	0	Ki67+	 32317 8657
12609	0	0	Ki67+	 32320 8094
12610	0	0	Ki67+	 32320 8121
12611	0	0	Ki67+	 32321 8142
12612	0	0	Ki67+	 32322 8714
12613	0	0	Ki67+	 32323 8469
12614	0	0	Ki67+	 32325 7956
12615	0	0	Ki67+	 32326 8684
12616	0	0	Ki67+	 32331 8331
12617	0	0	Ki67+	 32336 8702
12618	0	0	Ki67+	 32341 8129
12619	0	0	Ki67+	 32342 8179
12620	0	0	Ki67+	 32345 8458
12621	0	0	Ki67+	 32350 8208
12622	0	0	Ki67+	 32352 7955
12623	0	0	Ki67+	 32352 8027
12624	0	0	Ki67+	 32362 7995
12625	0	0	Ki67+	 32364 8143
12626	0	0	Ki67+	 32366 8224
12627	0	0	Ki67+	 32373 8600
12628	0	0	Ki67+	 32385 8615
12629	0	0	Ki67+	 32392 8031
12630	0	0	Ki67+	 32392 8076
12631	0	0	Ki67+	 32396 7969
12632	0	0	Ki67+	 32402 7944
12633	0	0	Ki67+	 32405 8172
12634	0	0	Ki67+	 32407 8014
12635	0	0	Ki67+	 32407 8221
12636	0	0	Ki67+	 32407 8593
12637	0	0	Ki67+	 32411 8143
12638	0	0	Ki67+	 32412 8159
12639	0	0	Ki67+	 32416 8656
12640	0	0	Ki67+	 32417 8048
12641	0	0	Ki67+	 32421 8079
12642	0	0	Ki67+	 32421 8261
12643	0	0	Ki67+	 32423 8234
12644	0	0	Ki67+	 32425 7976
12645	0	0	Ki67+	 32431 8417
12646	0	0	Ki67+	 32440 8125
12647	0	0	Ki67+	 32444 8155
12648	0	0	Ki67+	 32452 8362
12649	0	0	Ki67+	 32456 8130
12650	0	0	Ki67+	 32466 7942
12651	0	0	Ki67+	 32467 8023
12652	0	0	Ki67+	 32471 8113
12653	0	0	Ki67+	 32477 7968
12654	0	0	Ki67+	 32477 8186
12655	0	0	Ki67+	 32478 8266
12656	0	0	Ki67+	 32478 8631
12657	0	0	Ki67+	 32483 8298
12658	0	0	Ki67+	 32492 8469
12659	0	0	Ki67+	 32505 7943
12660	0	0	Ki67+	 32505 8263
12661	0	0	Ki67+	 32506 8545
12662	0	0	Ki67+	 32509 8291
12663	0	0	Ki67+	 32510 8074
12664	0	0	Ki67+	 32511 8229
12665	0	0	Ki67+	 32518 8386
12666	0	0	Ki67+	 32528 8537
12667	0	0	Ki67+	 32529 7968
12668	0	0	Ki67+	 32530 8619
12669	0	0	Ki67+	 32534 8471
12670	0	0	Ki67+	 32547 7949
12671	0	0	Ki67+	 32550 8481
12672	0	0	Ki67+	 32552 8355
12673	0	0	Ki67+	 32558 8159
12674	0	0	Ki67+	 32568 8168
12675	0	0	Ki67+	 32575 8600
12676	0	0	Ki67+	 32588 8069
12677	0	0	Ki67+	 32588 8459
12678	0	0	Ki67+	 32591 8280
12679	0	0	Ki67+	 32596 8046
12680	0	0	Ki67+	 32599 8479
12681	0	0	Ki67+	 32600 8196
12682	0	0	Ki67+	 32602 8134
12683	0	0	Ki67+	 32605 8558
12684	0	0	Ki67+	 32609 8006
12685	0	0	Ki67+	 32609 8074
12686	0	0	Ki67+	 32610 8174
12687	0	0	Ki67+	 32619 8141
12688	0	0	Ki67+	 32620 7992
12689	0	0	Ki67+	 32621 8273
12690	0	0	Ki67+	 32621 8389
12691	0	0	Ki67+	 32621 8404
12692	0	0	Ki67+	 32626 8454
12693	0	0	Ki67+	 32629 8226
12694	0	0	Ki67+	 32642 8180
12695	0	0	Ki67+	 32643 8381
12696	0	0	Ki67+	 32648 8278
12697	0	0	Ki67+	 32650 8244
12698	0	0	Ki67+	 32652 8473
12699	0	0	Ki67+	 32653 8016
12700	0	0	Ki67+	 32654 8050
12701	0	0	Ki67+	 32665 8272
12702	0	0	Ki67+	 32671 8061
12703	0	0	Ki67+	 32671 8185
12704	0	0	Ki67+	 32672 8087
12705	0	0	Ki67+	 32672 8398
12706	0	0	Ki67+	 32676 8074
12707	0	0	Ki67+	 32678 8388
12708	0	0	Ki67+	 32684 8043
12709	0	0	Ki67+	 32697 8408
12710	0	0	Ki67+	 32703 8269
12711	0	0	Ki67+	 32706 8136
12712	0	0	Ki67+	 32706 8173
12713	0	0	Ki67+	 32706 8529
12714	0	0	Ki67+	 32707 8204
12715	0	0	Ki67+	 32713 7960
12716	0	0	Ki67+	 32713 8377
12717	0	0	Ki67+	 32720 8177
12718	0	0	Ki67+	 32728 8262
12719	0	0	Ki67+	 32733 8311
12720	0	0	Ki67+	 32740 8494
12721	0	0	Ki67+	 32742 8278
12722	0	0	Ki67+	 32748 8385
12723	0	0	Ki67+	 32749 8173
12724	0	0	Ki67+	 32750 8217
12725	0	0	Ki67+	 32763 7951
12726	0	0	Ki67+	 32768 8311
12727	0	0	Ki67+	 32770 8419
12728	0	0	Ki67+	 32771 8188
12729	0	0	Ki67+	 32780 7990
12730	0	0	Ki67+	 32783 8323
12731	0	0	Ki67+	 32786 8374
12732	0	0	Ki67+	 32796 8347
12733	0	0	Ki67+	 32798 8288
12734	0	0	Ki67+	 32805 8154
12735	0	0	Ki67+	 32807 7967
12736	0	0	Ki67+	 32823 8723
12737	0	0	Ki67+	 32825 8351
12738	0	0	Ki67+	 32827 7994
12739	0	0	Ki67+	 32827 8174
12740	0	0	Ki67+	 32832 8017
12741	0	0	Ki67+	 32834 8234
12742	0	0	Ki67+	 32845 8366
12743	0	0	Ki67+	 32861 8209
12744	0	0	Ki67+	 32864 8195
12745	0	0	Ki67+	 32868 8435
12746	0	0	Ki67+	 32871 8183
12747	0	0	Ki67+	 32873 7949
12748	0	0	Ki67+	 32880 8077
12749	0	0	Ki67+	 32892 8210
12750	0	0	Ki67+	 32893 8222
12751	0	0	Ki67+	 32895 8440
12752	0	0	Ki67+	 32898 8400
12753	0	0	Ki67+	 32899 8174
12754	0	0	Ki67+	 32903 8219
12755	0	0	Ki67+	 32907 8677
12756	0	0	Ki67+	 32910 8038
12757	0	0	Ki67+	 32926 8028
12758	0	0	Ki67+	 32929 8678
12759	0	0	Ki67+	 32936 8229
12760	0	0	Ki67+	 32939 8081
12761	0	0	Ki67+	 32940 7986
12762	0	0	Ki67+	 32944 8112
12763	0	0	Ki67+	 32945 8269
12764	0	0	Ki67+	 32948 8238
12765	0	0	Ki67+	 32953 8041
12766	0	0	Ki67+	 32163 8748
12767	0	0	Ki67+	 32174 9024
12768	0	0	Ki67+	 32182 9041
12769	0	0	Ki67+	 32212 9023
12770	0	0	Ki67+	 32215 9010
12771	0	0	Ki67+	 32223 9039
12772	0	0	Ki67+	 32235 8989
12773	0	0	Ki67+	 32242 9035
12774	0	0	Ki67+	 32243 8978
12775	0	0	Ki67+	 32245 8943
12776	0	0	Ki67+	 32262 8738
12777	0	0	Ki67+	 32289 8802
12778	0	0	Ki67+	 32301 8738
12779	0	0	Ki67+	 32310 8768
12780	0	0	Ki67+	 32310 8802
12781	0	0	Ki67+	 32346 8998
12782	0	0	Ki67+	 32360 8851
12783	0	0	Ki67+	 32361 8971
12784	0	0	Ki67+	 32367 8801
12785	0	0	Ki67+	 32374 8883
12786	0	0	Ki67+	 32387 8803
12787	0	0	Ki67+	 32783 8829
12788	0	0	Ki67+	 32862 8863
12789	0	0	Ki67+	 32898 8821
12790	0	0	Ki67+	 32903 8868
12791	0	0	Ki67+	 32917 8803
12792	0	0	Ki67+	 32191 9927
12793	0	0	Ki67+	 32503 9707
12794	0	0	Ki67+	 32886 10287
12795	0	0	Ki67+	 32913 9995
12796	0	0	Ki67+	 32943 10220
12797	0	0	Ki67+	 32950 10207
12798	0	0	Ki67+	 32526 10728
12799	0	0	Ki67+	 32853 10382
12800	0	0	Ki67+	 32854 10819
12801	0	0	Ki67+	 32210 11737
12802	0	0	Ki67+	 32354 11806
12803	0	0	Ki67+	 32438 11619
12804	0	0	Ki67+	 32711 11924
12805	0	0	Ki67+	 32187 12697
12806	0	0	Ki67+	 32369 12709
12807	0	0	Ki67+	 32384 12166
12808	0	0	Ki67+	 32387 12731
12809	0	0	Ki67+	 32402 12704
12810	0	0	Ki67+	 32407 11976
12811	0	0	Ki67+	 32452 12191
12812	0	0	Ki67+	 32461 12223
12813	0	0	Ki67+	 32515 12632
12814	0	0	Ki67+	 32541 12634
12815	0	0	Ki67+	 32553 11980
12816	0	0	Ki67+	 32558 11956
12817	0	0	Ki67+	 32561 12022
12818	0	0	Ki67+	 32566 12667
12819	0	0	Ki67+	 32574 12021
12820	0	0	Ki67+	 32575 11990
12821	0	0	Ki67+	 32598 11970
12822	0	0	Ki67+	 32609 12042
12823	0	0	Ki67+	 32610 11975
12824	0	0	Ki67+	 32617 12016
12825	0	0	Ki67+	 32627 11941
12826	0	0	Ki67+	 32631 12045
12827	0	0	Ki67+	 32646 12077
12828	0	0	Ki67+	 32665 12060
12829	0	0	Ki67+	 32671 12429
12830	0	0	Ki67+	 32696 12114
12831	0	0	Ki67+	 32698 12099
12832	0	0	Ki67+	 32735 12059
12833	0	0	Ki67+	 32759 12068
12834	0	0	Ki67+	 32799 12111
12835	0	0	Ki67+	 32905 12206
12836	0	0	Ki67+	 32938 12248
12837	0	0	Ki67+	 32176 13449
12838	0	0	Ki67+	 32178 13390
12839	0	0	Ki67+	 32181 13460
12840	0	0	Ki67+	 32192 13470
12841	0	0	Ki67+	 32193 13418
12842	0	0	Ki67+	 32209 13466
12843	0	0	Ki67+	 32214 13524
12844	0	0	Ki67+	 32216 13507
12845	0	0	Ki67+	 32251 13459
12846	0	0	Ki67+	 32305 13412
12847	0	0	Ki67+	 32403 12739
12848	0	0	Ki67+	 32471 12811
12849	0	0	Ki67+	 32480 12829
12850	0	0	Ki67+	 32584 12930
12851	0	0	Ki67+	 32644 12935
12852	0	0	Ki67+	 32647 13321
12853	0	0	Ki67+	 32666 13302
12854	0	0	Ki67+	 32794 12879
12855	0	0	Ki67+	 32794 13507
12856	0	0	Ki67+	 32807 13533
12857	0	0	Ki67+	 32840 13334
12858	0	0	Ki67+	 32869 12786
12859	0	0	Ki67+	 32883 12927
12860	0	0	Ki67+	 32181 13822
12861	0	0	Ki67+	 32193 14270
12862	0	0	Ki67+	 32210 13855
12863	0	0	Ki67+	 32210 14250
12864	0	0	Ki67+	 32219 13589
12865	0	0	Ki67+	 32220 13579
12866	0	0	Ki67+	 32223 14313
12867	0	0	Ki67+	 32230 14227
12868	0	0	Ki67+	 32238 14218
12869	0	0	Ki67+	 32244 14301
12870	0	0	Ki67+	 32274 13649
12871	0	0	Ki67+	 32275 14299
12872	0	0	Ki67+	 32280 14207
12873	0	0	Ki67+	 32306 14329
12874	0	0	Ki67+	 32308 13656
12875	0	0	Ki67+	 32340 13615
12876	0	0	Ki67+	 32365 14316
12877	0	0	Ki67+	 32371 13746
12878	0	0	Ki67+	 32386 14273
12879	0	0	Ki67+	 32391 13612
12880	0	0	Ki67+	 32399 13627
12881	0	0	Ki67+	 32401 13769
12882	0	0	Ki67+	 32412 13720
12883	0	0	Ki67+	 32424 13649
12884	0	0	Ki67+	 32443 13687
12885	0	0	Ki67+	 32472 14207
12886	0	0	Ki67+	 32473 14225
12887	0	0	Ki67+	 32501 13731
12888	0	0	Ki67+	 32501 13743
12889	0	0	Ki67+	 32514 13791
12890	0	0	Ki67+	 32545 13777
12891	0	0	Ki67+	 32557 14234
12892	0	0	Ki67+	 32562 14247
12893	0	0	Ki67+	 32598 13705
12894	0	0	Ki67+	 32612 13710
12895	0	0	Ki67+	 32612 13728
12896	0	0	Ki67+	 32626 14249
12897	0	0	Ki67+	 32661 13777
12898	0	0	Ki67+	 32670 13814
12899	0	0	Ki67+	 32706 14286
12900	0	0	Ki67+	 32708 13767
12901	0	0	Ki67+	 32730 13761
12902	0	0	Ki67+	 32734 13685
12903	0	0	Ki67+	 32747 13698
12904	0	0	Ki67+	 32866 13592
12905	0	0	Ki67+	 32873 14035
12906	0	0	Ki67+	 32899 14056
12907	0	0	Ki67+	 32929 14041
12908	0	0	Ki67+	 32936 14055
12909	0	0	Ki67+	 32943 14003
12910	0	0	Ki67+	 32171 15021
12911	0	0	Ki67+	 32180 15063
12912	0	0	Ki67+	 32183 15080
12913	0	0	Ki67+	 32227 14511
12914	0	0	Ki67+	 32261 14708
12915	0	0	Ki67+	 32265 14930
12916	0	0	Ki67+	 32275 14340
12917	0	0	Ki67+	 32298 14612
12918	0	0	Ki67+	 32299 14756
12919	0	0	Ki67+	 32300 14597
12920	0	0	Ki67+	 32322 14371
12921	0	0	Ki67+	 32326 14588
12922	0	0	Ki67+	 32330 14749
12923	0	0	Ki67+	 32346 14762
12924	0	0	Ki67+	 32381 14591
12925	0	0	Ki67+	 32384 14884
12926	0	0	Ki67+	 32394 14355
12927	0	0	Ki67+	 32398 14385
12928	0	0	Ki67+	 32429 14976
12929	0	0	Ki67+	 32436 14351
12930	0	0	Ki67+	 32436 14367
12931	0	0	Ki67+	 32454 14418
12932	0	0	Ki67+	 32462 14820
12933	0	0	Ki67+	 32463 14891
12934	0	0	Ki67+	 32465 14350
12935	0	0	Ki67+	 32470 14832
12936	0	0	Ki67+	 32479 14903
12937	0	0	Ki67+	 32486 14381
12938	0	0	Ki67+	 32499 14760
12939	0	0	Ki67+	 32504 14896
12940	0	0	Ki67+	 32509 14367
12941	0	0	Ki67+	 32515 14966
12942	0	0	Ki67+	 32527 15053
12943	0	0	Ki67+	 32530 14729
12944	0	0	Ki67+	 32536 14701
12945	0	0	Ki67+	 32547 15021
12946	0	0	Ki67+	 32550 14939
12947	0	0	Ki67+	 32551 14909
12948	0	0	Ki67+	 32554 14347
12949	0	0	Ki67+	 32568 14358
12950	0	0	Ki67+	 32571 14938
12951	0	0	Ki67+	 32577 14852
12952	0	0	Ki67+	 32578 14883
12953	0	0	Ki67+	 32581 14808
12954	0	0	Ki67+	 32582 14418
12955	0	0	Ki67+	 32586 14962
12956	0	0	Ki67+	 32589 15066
12957	0	0	Ki67+	 32593 15087
12958	0	0	Ki67+	 32602 14875
12959	0	0	Ki67+	 32602 15078
12960	0	0	Ki67+	 32607 14550
12961	0	0	Ki67+	 32613 15096
12962	0	0	Ki67+	 32617 14420
12963	0	0	Ki67+	 32618 14868
12964	0	0	Ki67+	 32620 15000
12965	0	0	Ki67+	 32638 14468
12966	0	0	Ki67+	 32640 14877
12967	0	0	Ki67+	 32643 14438
12968	0	0	Ki67+	 32651 14492
12969	0	0	Ki67+	 32654 14527
12970	0	0	Ki67+	 32654 14890
12971	0	0	Ki67+	 32656 15006
12972	0	0	Ki67+	 32658 14473
12973	0	0	Ki67+	 32662 14434
12974	0	0	Ki67+	 32666 14492
12975	0	0	Ki67+	 32684 14363
12976	0	0	Ki67+	 32693 14518
12977	0	0	Ki67+	 32712 14345
12978	0	0	Ki67+	 32712 14487
12979	0	0	Ki67+	 32712 15007
12980	0	0	Ki67+	 32731 14383
12981	0	0	Ki67+	 32744 14540
12982	0	0	Ki67+	 32746 14470
12983	0	0	Ki67+	 32746 15021
12984	0	0	Ki67+	 32747 14559
12985	0	0	Ki67+	 32755 14359
12986	0	0	Ki67+	 32770 14465
12987	0	0	Ki67+	 32770 14694
12988	0	0	Ki67+	 32776 14671
12989	0	0	Ki67+	 32783 15079
12990	0	0	Ki67+	 32785 14938
12991	0	0	Ki67+	 32789 14669
12992	0	0	Ki67+	 32791 14485
12993	0	0	Ki67+	 32799 15038
12994	0	0	Ki67+	 32800 14389
12995	0	0	Ki67+	 32804 14941
12996	0	0	Ki67+	 32814 15095
12997	0	0	Ki67+	 32818 14715
12998	0	0	Ki67+	 32829 14889
12999	0	0	Ki67+	 32830 15063
13000	0	0	Ki67+	 32832 14708
13001	0	0	Ki67+	 32834 14485
13002	0	0	Ki67+	 32844 15091
13003	0	0	Ki67+	 32864 14732
13004	0	0	Ki67+	 32873 14771
13005	0	0	Ki67+	 32883 14513
13006	0	0	Ki67+	 32895 14761
13007	0	0	Ki67+	 32898 14660
13008	0	0	Ki67+	 32903 14782
13009	0	0	Ki67+	 32919 14688
13010	0	0	Ki67+	 32921 14704
13011	0	0	Ki67+	 32926 14837
13012	0	0	Ki67+	 32933 14660
13013	0	0	Ki67+	 32169 15209
13014	0	0	Ki67+	 32172 15537
13015	0	0	Ki67+	 32176 15364
13016	0	0	Ki67+	 32184 15375
13017	0	0	Ki67+	 32187 15324
13018	0	0	Ki67+	 32210 15245
13019	0	0	Ki67+	 32228 15426
13020	0	0	Ki67+	 32241 15488
13021	0	0	Ki67+	 32346 15199
13022	0	0	Ki67+	 32619 15444
13023	0	0	Ki67+	 32808 15454
13024	0	0	Ki67+	 32825 15200
13025	0	0	Ki67+	 32830 15228
13026	0	0	Ki67+	 32834 15757
13027	0	0	Ki67+	 32836 15194
13028	0	0	Ki67+	 32899 15614
13029	0	0	Ki67+	 32915 15565
13030	0	0	Ki67+	 32934 15354
13031	0	0	Ki67+	 32937 15281
13032	0	0	Ki67+	 32168 16283
13033	0	0	Ki67+	 32182 15984
13034	0	0	Ki67+	 32183 16282
13035	0	0	Ki67+	 32190 16326
13036	0	0	Ki67+	 32197 16160
13037	0	0	Ki67+	 32213 16706
13038	0	0	Ki67+	 32216 16281
13039	0	0	Ki67+	 32231 16011
13040	0	0	Ki67+	 32239 16342
13041	0	0	Ki67+	 32270 16348
13042	0	0	Ki67+	 32281 16040
13043	0	0	Ki67+	 32287 16450
13044	0	0	Ki67+	 32322 16566
13045	0	0	Ki67+	 32325 16642
13046	0	0	Ki67+	 32329 16349
13047	0	0	Ki67+	 32332 16696
13048	0	0	Ki67+	 32341 16361
13049	0	0	Ki67+	 32359 16451
13050	0	0	Ki67+	 32371 16721
13051	0	0	Ki67+	 32374 16172
13052	0	0	Ki67+	 32378 16447
13053	0	0	Ki67+	 32409 16453
13054	0	0	Ki67+	 32409 16503
13055	0	0	Ki67+	 32424 16397
13056	0	0	Ki67+	 32449 16434
13057	0	0	Ki67+	 32450 16399
13058	0	0	Ki67+	 32520 16157
13059	0	0	Ki67+	 32522 16513
13060	0	0	Ki67+	 32568 16562
13061	0	0	Ki67+	 32659 16530
13062	0	0	Ki67+	 32677 16150
13063	0	0	Ki67+	 32796 16561
13064	0	0	Ki67+	 32169 16796
13065	0	0	Ki67+	 32175 16765
13066	0	0	Ki67+	 32181 16795
13067	0	0	Ki67+	 32187 17136
13068	0	0	Ki67+	 32195 17504
13069	0	0	Ki67+	 32201 17021
13070	0	0	Ki67+	 32213 17128
13071	0	0	Ki67+	 32230 17105
13072	0	0	Ki67+	 32246 16915
13073	0	0	Ki67+	 32249 16968
13074	0	0	Ki67+	 32251 17025
13075	0	0	Ki67+	 32276 17051
13076	0	0	Ki67+	 32297 16933
13077	0	0	Ki67+	 32314 16957
13078	0	0	Ki67+	 32358 16928
13079	0	0	Ki67+	 32412 16875
13080	0	0	Ki67+	 32413 16786
13081	0	0	Ki67+	 32415 16861
13082	0	0	Ki67+	 32421 16819
13083	0	0	Ki67+	 32440 17096
13084	0	0	Ki67+	 32487 17141
13085	0	0	Ki67+	 32497 17158
13086	0	0	Ki67+	 32529 17062
13087	0	0	Ki67+	 32568 17225
13088	0	0	Ki67+	 32893 17011
13089	0	0	Ki67+	 32172 18150
13090	0	0	Ki67+	 32427 17988
13091	0	0	Ki67+	 32475 17832
13092	0	0	Ki67+	 32639 17849
13093	0	0	Ki67+	 32674 17943
13094	0	0	Ki67+	 32772 18166
13095	0	0	Ki67+	 32853 17777
13096	0	0	Ki67+	 32903 18174
13097	0	0	Ki67+	 32217 18944
13098	0	0	Ki67+	 32252 19117
13099	0	0	Ki67+	 32265 19041
13100	0	0	Ki67+	 32344 18962
13101	0	0	Ki67+	 32423 18934
13102	0	0	Ki67+	 32492 18468
13103	0	0	Ki67+	 32607 18649
13104	0	0	Ki67+	 32662 18651
13105	0	0	Ki67+	 32677 18958
13106	0	0	Ki67+	 32698 18833
13107	0	0	Ki67+	 32718 18810
13108	0	0	Ki67+	 32732 18539
13109	0	0	Ki67+	 32753 19084
13110	0	0	Ki67+	 32776 18946
13111	0	0	Ki67+	 32791 18910
13112	0	0	Ki67+	 32811 19042
13113	0	0	Ki67+	 32817 18995
13114	0	0	Ki67+	 32835 18976
13115	0	0	Ki67+	 32846 18985
13116	0	0	Ki67+	 32866 18949
13117	0	0	Ki67+	 32932 19077
13118	0	0	Ki67+	 32380 19509
13119	0	0	Ki67+	 32428 19175
13120	0	0	Ki67+	 32432 19432
13121	0	0	Ki67+	 32460 19641
13122	0	0	Ki67+	 32469 19812
13123	0	0	Ki67+	 32555 19810
13124	0	0	Ki67+	 32572 19838
13125	0	0	Ki67+	 32648 19891
13126	0	0	Ki67+	 32668 19890
13127	0	0	Ki67+	 32691 19812
13128	0	0	Ki67+	 32707 19878
13129	0	0	Ki67+	 32835 19695
13130	0	0	Ki67+	 32835 19852
13131	0	0	Ki67+	 32866 19784
13132	0	0	Ki67+	 32897 19686
13133	0	0	Ki67+	 32908 19895
13134	0	0	Ki67+	 32911 19686
13135	0	0	Ki67+	 32920 19764
13136	0	0	Ki67+	 32949 19676
13137	0	0	Ki67+	 32952 19759
13138	0	0	Ki67+	 32956 19787
13139	0	0	Ki67+	 32225 20093
13140	0	0	Ki67+	 32327 20003
13141	0	0	Ki67+	 32407 19996
13142	0	0	Ki67+	 32518 19965
13143	0	0	Ki67+	 32553 19991
13144	0	0	Ki67+	 32566 19980
13145	0	0	Ki67+	 32654 19961
13146	0	0	Ki67+	 32680 19953
13147	0	0	Ki67+	 32750 20242
13148	0	0	Ki67+	 32773 20238
13149	0	0	Ki67+	 32810 20246
13150	0	0	Ki67+	 32838 20266
13151	0	0	Ki67+	 32844 20279
13152	0	0	Ki67+	 32846 20236
13153	0	0	Ki67+	 32857 20311
13154	0	0	Ki67+	 32963 1247
13155	0	0	Ki67+	 32986 1222
13156	0	0	Ki67+	 32986 1254
13157	0	0	Ki67+	 33009 1205
13158	0	0	Ki67+	 33016 1263
13159	0	0	Ki67+	 33018 1241
13160	0	0	Ki67+	 33031 1211
13161	0	0	Ki67+	 33032 1187
13162	0	0	Ki67+	 33045 1194
13163	0	0	Ki67+	 33061 1181
13164	0	0	Ki67+	 33092 1221
13165	0	0	Ki67+	 33095 1194
13166	0	0	Ki67+	 33107 1215
13167	0	0	Ki67+	 33111 940
13168	0	0	Ki67+	 33119 1153
13169	0	0	Ki67+	 33126 971
13170	0	0	Ki67+	 33136 1221
13171	0	0	Ki67+	 33144 1116
13172	0	0	Ki67+	 33149 1184
13173	0	0	Ki67+	 33151 1248
13174	0	0	Ki67+	 33169 1245
13175	0	0	Ki67+	 33172 1199
13176	0	0	Ki67+	 33180 1222
13177	0	0	Ki67+	 33186 1263
13178	0	0	Ki67+	 33202 1232
13179	0	0	Ki67+	 33212 1207
13180	0	0	Ki67+	 33220 1239
13181	0	0	Ki67+	 33247 1243
13182	0	0	Ki67+	 33287 1088
13183	0	0	Ki67+	 33344 1165
13184	0	0	Ki67+	 33347 697
13185	0	0	Ki67+	 33407 859
13186	0	0	Ki67+	 33409 832
13187	0	0	Ki67+	 33413 802
13188	0	0	Ki67+	 33421 1227
13189	0	0	Ki67+	 33429 781
13190	0	0	Ki67+	 33435 977
13191	0	0	Ki67+	 33437 1114
13192	0	0	Ki67+	 33438 763
13193	0	0	Ki67+	 33443 904
13194	0	0	Ki67+	 33446 874
13195	0	0	Ki67+	 33451 949
13196	0	0	Ki67+	 33451 976
13197	0	0	Ki67+	 33455 920
13198	0	0	Ki67+	 33456 765
13199	0	0	Ki67+	 33456 1016
13200	0	0	Ki67+	 33465 1195
13201	0	0	Ki67+	 33471 781
13202	0	0	Ki67+	 33471 850
13203	0	0	Ki67+	 33473 810
13204	0	0	Ki67+	 33474 918
13205	0	0	Ki67+	 33479 1045
13206	0	0	Ki67+	 33479 1212
13207	0	0	Ki67+	 33480 826
13208	0	0	Ki67+	 33486 1025
13209	0	0	Ki67+	 33493 752
13210	0	0	Ki67+	 33500 960
13211	0	0	Ki67+	 33503 773
13212	0	0	Ki67+	 33504 980
13213	0	0	Ki67+	 33509 1247
13214	0	0	Ki67+	 33511 802
13215	0	0	Ki67+	 33517 831
13216	0	0	Ki67+	 33520 755
13217	0	0	Ki67+	 33521 1023
13218	0	0	Ki67+	 33524 814
13219	0	0	Ki67+	 33526 794
13220	0	0	Ki67+	 33526 970
13221	0	0	Ki67+	 33528 930
13222	0	0	Ki67+	 33530 904
13223	0	0	Ki67+	 33533 785
13224	0	0	Ki67+	 33536 1263
13225	0	0	Ki67+	 33539 838
13226	0	0	Ki67+	 33539 1009
13227	0	0	Ki67+	 33545 997
13228	0	0	Ki67+	 33547 939
13229	0	0	Ki67+	 33549 795
13230	0	0	Ki67+	 33563 842
13231	0	0	Ki67+	 33563 912
13232	0	0	Ki67+	 33566 510
13233	0	0	Ki67+	 33571 600
13234	0	0	Ki67+	 33572 823
13235	0	0	Ki67+	 33576 941
13236	0	0	Ki67+	 33578 756
13237	0	0	Ki67+	 33585 726
13238	0	0	Ki67+	 33591 924
13239	0	0	Ki67+	 33596 1125
13240	0	0	Ki67+	 33597 516
13241	0	0	Ki67+	 33598 880
13242	0	0	Ki67+	 33601 751
13243	0	0	Ki67+	 33604 896
13244	0	0	Ki67+	 33606 507
13245	0	0	Ki67+	 33606 733
13246	0	0	Ki67+	 33608 535
13247	0	0	Ki67+	 33610 839
13248	0	0	Ki67+	 33615 966
13249	0	0	Ki67+	 33616 944
13250	0	0	Ki67+	 33617 1055
13251	0	0	Ki67+	 33617 1195
13252	0	0	Ki67+	 33623 815
13253	0	0	Ki67+	 33624 783
13254	0	0	Ki67+	 33625 996
13255	0	0	Ki67+	 33627 890
13256	0	0	Ki67+	 33630 1240
13257	0	0	Ki67+	 33632 720
13258	0	0	Ki67+	 33633 906
13259	0	0	Ki67+	 33633 1261
13260	0	0	Ki67+	 33635 527
13261	0	0	Ki67+	 33636 744
13262	0	0	Ki67+	 33636 874
13263	0	0	Ki67+	 33638 1030
13264	0	0	Ki67+	 33638 1136
13265	0	0	Ki67+	 33640 688
13266	0	0	Ki67+	 33642 994
13267	0	0	Ki67+	 33643 563
13268	0	0	Ki67+	 33644 820
13269	0	0	Ki67+	 33645 607
13270	0	0	Ki67+	 33645 768
13271	0	0	Ki67+	 33654 821
13272	0	0	Ki67+	 33654 1093
13273	0	0	Ki67+	 33655 882
13274	0	0	Ki67+	 33655 1077
13275	0	0	Ki67+	 33658 929
13276	0	0	Ki67+	 33658 1060
13277	0	0	Ki67+	 33659 623
13278	0	0	Ki67+	 33661 1126
13279	0	0	Ki67+	 33661 1233
13280	0	0	Ki67+	 33664 1007
13281	0	0	Ki67+	 33667 1036
13282	0	0	Ki67+	 33669 871
13283	0	0	Ki67+	 33669 929
13284	0	0	Ki67+	 33669 1048
13285	0	0	Ki67+	 33672 531
13286	0	0	Ki67+	 33673 828
13287	0	0	Ki67+	 33674 585
13288	0	0	Ki67+	 33677 678
13289	0	0	Ki67+	 33681 899
13290	0	0	Ki67+	 33683 838
13291	0	0	Ki67+	 33684 758
13292	0	0	Ki67+	 33693 617
13293	0	0	Ki67+	 33696 1256
13294	0	0	Ki67+	 33697 1153
13295	0	0	Ki67+	 33697 1234
13296	0	0	Ki67+	 33698 649
13297	0	0	Ki67+	 33702 1212
13298	0	0	Ki67+	 33703 570
13299	0	0	Ki67+	 33706 502
13300	0	0	Ki67+	 33706 832
13301	0	0	Ki67+	 33707 726
13302	0	0	Ki67+	 33711 813
13303	0	0	Ki67+	 33711 1002
13304	0	0	Ki67+	 33712 679
13305	0	0	Ki67+	 33713 523
13306	0	0	Ki67+	 33713 961
13307	0	0	Ki67+	 33715 578
13308	0	0	Ki67+	 33717 1228
13309	0	0	Ki67+	 33718 1026
13310	0	0	Ki67+	 33719 1076
13311	0	0	Ki67+	 33725 936
13312	0	0	Ki67+	 33725 1208
13313	0	0	Ki67+	 33729 474
13314	0	0	Ki67+	 33733 555
13315	0	0	Ki67+	 33734 912
13316	0	0	Ki67+	 33734 1227
13317	0	0	Ki67+	 33741 951
13318	0	0	Ki67+	 33742 1060
13319	0	0	Ki67+	 33742 1107
13320	0	0	Ki67+	 33743 1156
13321	0	0	Ki67+	 33744 570
13322	0	0	Ki67+	 33746 511
13323	0	0	Ki67+	 33747 1050
13324	0	0	Ki67+	 33751 843
13325	0	0	Ki67+	 33754 538
13326	0	0	Ki67+	 33755 1124
13327	0	0	Ki67+	 33755 1175
13328	0	0	Ki67+	 33756 976
13329	0	0	Ki67+	 32965 1782
13330	0	0	Ki67+	 32967 1922
13331	0	0	Ki67+	 32970 2030
13332	0	0	Ki67+	 32973 1416
13333	0	0	Ki67+	 32973 1790
13334	0	0	Ki67+	 32973 2014
13335	0	0	Ki67+	 32975 1463
13336	0	0	Ki67+	 32975 1900
13337	0	0	Ki67+	 32978 1654
13338	0	0	Ki67+	 32979 1510
13339	0	0	Ki67+	 32982 1611
13340	0	0	Ki67+	 32987 1287
13341	0	0	Ki67+	 32991 1630
13342	0	0	Ki67+	 32997 1321
13343	0	0	Ki67+	 33001 1297
13344	0	0	Ki67+	 33001 2045
13345	0	0	Ki67+	 33012 2005
13346	0	0	Ki67+	 33019 1409
13347	0	0	Ki67+	 33019 1648
13348	0	0	Ki67+	 33020 1363
13349	0	0	Ki67+	 33021 1993
13350	0	0	Ki67+	 33027 1813
13351	0	0	Ki67+	 33029 1282
13352	0	0	Ki67+	 33032 1573
13353	0	0	Ki67+	 33034 2005
13354	0	0	Ki67+	 33035 2021
13355	0	0	Ki67+	 33038 1592
13356	0	0	Ki67+	 33038 2049
13357	0	0	Ki67+	 33041 1275
13358	0	0	Ki67+	 33059 1362
13359	0	0	Ki67+	 33061 1302
13360	0	0	Ki67+	 33062 1335
13361	0	0	Ki67+	 33065 1867
13362	0	0	Ki67+	 33066 1581
13363	0	0	Ki67+	 33071 1951
13364	0	0	Ki67+	 33078 1535
13365	0	0	Ki67+	 33079 1413
13366	0	0	Ki67+	 33096 1287
13367	0	0	Ki67+	 33105 1311
13368	0	0	Ki67+	 33107 1393
13369	0	0	Ki67+	 33123 1531
13370	0	0	Ki67+	 33130 1623
13371	0	0	Ki67+	 33132 1268
13372	0	0	Ki67+	 33132 1742
13373	0	0	Ki67+	 33134 1473
13374	0	0	Ki67+	 33135 1492
13375	0	0	Ki67+	 33140 2047
13376	0	0	Ki67+	 33144 1567
13377	0	0	Ki67+	 33153 1465
13378	0	0	Ki67+	 33157 1494
13379	0	0	Ki67+	 33160 1535
13380	0	0	Ki67+	 33167 1992
13381	0	0	Ki67+	 33169 1800
13382	0	0	Ki67+	 33180 1718
13383	0	0	Ki67+	 33185 1331
13384	0	0	Ki67+	 33185 1909
13385	0	0	Ki67+	 33190 1311
13386	0	0	Ki67+	 33190 1821
13387	0	0	Ki67+	 33193 2037
13388	0	0	Ki67+	 33194 1735
13389	0	0	Ki67+	 33210 1461
13390	0	0	Ki67+	 33219 1325
13391	0	0	Ki67+	 33223 1427
13392	0	0	Ki67+	 33224 1790
13393	0	0	Ki67+	 33228 1718
13394	0	0	Ki67+	 33238 1494
13395	0	0	Ki67+	 33238 1921
13396	0	0	Ki67+	 33239 1347
13397	0	0	Ki67+	 33241 1368
13398	0	0	Ki67+	 33241 1474
13399	0	0	Ki67+	 33245 1942
13400	0	0	Ki67+	 33248 1533
13401	0	0	Ki67+	 33249 1279
13402	0	0	Ki67+	 33252 1265
13403	0	0	Ki67+	 33254 1457
13404	0	0	Ki67+	 33264 1401
13405	0	0	Ki67+	 33264 1509
13406	0	0	Ki67+	 33267 1374
13407	0	0	Ki67+	 33269 1286
13408	0	0	Ki67+	 33281 1426
13409	0	0	Ki67+	 33283 1447
13410	0	0	Ki67+	 33286 1516
13411	0	0	Ki67+	 33287 1772
13412	0	0	Ki67+	 33290 1791
13413	0	0	Ki67+	 33292 1552
13414	0	0	Ki67+	 33294 1509
13415	0	0	Ki67+	 33298 1415
13416	0	0	Ki67+	 33302 1367
13417	0	0	Ki67+	 33305 1495
13418	0	0	Ki67+	 33306 1828
13419	0	0	Ki67+	 33316 1878
13420	0	0	Ki67+	 33317 1772
13421	0	0	Ki67+	 33318 1495
13422	0	0	Ki67+	 33319 2060
13423	0	0	Ki67+	 33320 1628
13424	0	0	Ki67+	 33321 1336
13425	0	0	Ki67+	 33324 2042
13426	0	0	Ki67+	 33333 1879
13427	0	0	Ki67+	 33341 1632
13428	0	0	Ki67+	 33343 1508
13429	0	0	Ki67+	 33345 1881
13430	0	0	Ki67+	 33354 2063
13431	0	0	Ki67+	 33355 1496
13432	0	0	Ki67+	 33360 1730
13433	0	0	Ki67+	 33365 1631
13434	0	0	Ki67+	 33369 1522
13435	0	0	Ki67+	 33373 2062
13436	0	0	Ki67+	 33386 1628
13437	0	0	Ki67+	 33391 2013
13438	0	0	Ki67+	 33393 1906
13439	0	0	Ki67+	 33395 1726
13440	0	0	Ki67+	 33396 1868
13441	0	0	Ki67+	 33406 1732
13442	0	0	Ki67+	 33409 1970
13443	0	0	Ki67+	 33413 1900
13444	0	0	Ki67+	 33414 1531
13445	0	0	Ki67+	 33422 1570
13446	0	0	Ki67+	 33426 1607
13447	0	0	Ki67+	 33433 1864
13448	0	0	Ki67+	 33436 1577
13449	0	0	Ki67+	 33439 1948
13450	0	0	Ki67+	 33441 1280
13451	0	0	Ki67+	 33449 1317
13452	0	0	Ki67+	 33457 1782
13453	0	0	Ki67+	 33471 1353
13454	0	0	Ki67+	 33478 1572
13455	0	0	Ki67+	 33485 1358
13456	0	0	Ki67+	 33485 1938
13457	0	0	Ki67+	 33495 1335
13458	0	0	Ki67+	 33502 1913
13459	0	0	Ki67+	 33504 1377
13460	0	0	Ki67+	 33511 2031
13461	0	0	Ki67+	 33515 1293
13462	0	0	Ki67+	 33515 1671
13463	0	0	Ki67+	 33516 1403
13464	0	0	Ki67+	 33517 1964
13465	0	0	Ki67+	 33530 1302
13466	0	0	Ki67+	 33530 1958
13467	0	0	Ki67+	 33552 1424
13468	0	0	Ki67+	 33555 1271
13469	0	0	Ki67+	 33568 1378
13470	0	0	Ki67+	 33575 1416
13471	0	0	Ki67+	 33584 1382
13472	0	0	Ki67+	 33592 1503
13473	0	0	Ki67+	 33631 1497
13474	0	0	Ki67+	 33633 1509
13475	0	0	Ki67+	 33739 1534
13476	0	0	Ki67+	 33052 2127
13477	0	0	Ki67+	 33052 2159
13478	0	0	Ki67+	 33070 2170
13479	0	0	Ki67+	 33071 2091
13480	0	0	Ki67+	 33083 2130
13481	0	0	Ki67+	 33089 2180
13482	0	0	Ki67+	 33101 2144
13483	0	0	Ki67+	 33127 2161
13484	0	0	Ki67+	 33131 2209
13485	0	0	Ki67+	 33149 2219
13486	0	0	Ki67+	 33169 2235
13487	0	0	Ki67+	 33171 2268
13488	0	0	Ki67+	 33177 2087
13489	0	0	Ki67+	 33182 2217
13490	0	0	Ki67+	 33194 2285
13491	0	0	Ki67+	 33201 2244
13492	0	0	Ki67+	 33217 2288
13493	0	0	Ki67+	 33243 2241
13494	0	0	Ki67+	 33246 2150
13495	0	0	Ki67+	 33257 2095
13496	0	0	Ki67+	 33275 2141
13497	0	0	Ki67+	 33277 2195
13498	0	0	Ki67+	 33278 2162
13499	0	0	Ki67+	 33280 2699
13500	0	0	Ki67+	 33289 2501
13501	0	0	Ki67+	 33291 2456
13502	0	0	Ki67+	 33291 2790
13503	0	0	Ki67+	 33295 2673
13504	0	0	Ki67+	 33298 2201
13505	0	0	Ki67+	 33298 2809
13506	0	0	Ki67+	 33299 2164
13507	0	0	Ki67+	 33299 2714
13508	0	0	Ki67+	 33301 2488
13509	0	0	Ki67+	 33301 2596
13510	0	0	Ki67+	 33302 2545
13511	0	0	Ki67+	 33308 2644
13512	0	0	Ki67+	 33308 2829
13513	0	0	Ki67+	 33311 2220
13514	0	0	Ki67+	 33311 2627
13515	0	0	Ki67+	 33312 2433
13516	0	0	Ki67+	 33316 2456
13517	0	0	Ki67+	 33316 2524
13518	0	0	Ki67+	 33321 2203
13519	0	0	Ki67+	 33323 2739
13520	0	0	Ki67+	 33329 2826
13521	0	0	Ki67+	 33330 2551
13522	0	0	Ki67+	 33336 2627
13523	0	0	Ki67+	 33337 2488
13524	0	0	Ki67+	 33340 2511
13525	0	0	Ki67+	 33344 2443
13526	0	0	Ki67+	 33344 2456
13527	0	0	Ki67+	 33349 2554
13528	0	0	Ki67+	 33351 2484
13529	0	0	Ki67+	 33351 2609
13530	0	0	Ki67+	 33354 2784
13531	0	0	Ki67+	 33355 2149
13532	0	0	Ki67+	 33356 2382
13533	0	0	Ki67+	 33356 2420
13534	0	0	Ki67+	 33362 2194
13535	0	0	Ki67+	 33362 2454
13536	0	0	Ki67+	 33362 2530
13537	0	0	Ki67+	 33365 2501
13538	0	0	Ki67+	 33374 2469
13539	0	0	Ki67+	 33380 2554
13540	0	0	Ki67+	 33381 2096
13541	0	0	Ki67+	 33382 2416
13542	0	0	Ki67+	 33383 2679
13543	0	0	Ki67+	 33384 2127
13544	0	0	Ki67+	 33385 2696
13545	0	0	Ki67+	 33386 2169
13546	0	0	Ki67+	 33387 2756
13547	0	0	Ki67+	 33389 2527
13548	0	0	Ki67+	 33391 2509
13549	0	0	Ki67+	 33392 2444
13550	0	0	Ki67+	 33399 2730
13551	0	0	Ki67+	 33400 2463
13552	0	0	Ki67+	 33401 2552
13553	0	0	Ki67+	 33406 2492
13554	0	0	Ki67+	 33413 2510
13555	0	0	Ki67+	 33420 2545
13556	0	0	Ki67+	 33423 2862
13557	0	0	Ki67+	 33424 2495
13558	0	0	Ki67+	 33431 2586
13559	0	0	Ki67+	 33441 2571
13560	0	0	Ki67+	 33445 2560
13561	0	0	Ki67+	 33454 2626
13562	0	0	Ki67+	 33459 2639
13563	0	0	Ki67+	 33481 2738
13564	0	0	Ki67+	 33505 2232
13565	0	0	Ki67+	 33511 2763
13566	0	0	Ki67+	 33516 2067
13567	0	0	Ki67+	 33524 2216
13568	0	0	Ki67+	 33524 2744
13569	0	0	Ki67+	 33524 2783
13570	0	0	Ki67+	 33527 2766
13571	0	0	Ki67+	 33528 2287
13572	0	0	Ki67+	 33531 2276
13573	0	0	Ki67+	 33532 2124
13574	0	0	Ki67+	 33535 2256
13575	0	0	Ki67+	 33540 2358
13576	0	0	Ki67+	 33545 2776
13577	0	0	Ki67+	 33546 2433
13578	0	0	Ki67+	 33547 2314
13579	0	0	Ki67+	 33547 2392
13580	0	0	Ki67+	 33549 2333
13581	0	0	Ki67+	 33553 2783
13582	0	0	Ki67+	 33554 2369
13583	0	0	Ki67+	 33554 2421
13584	0	0	Ki67+	 33562 2279
13585	0	0	Ki67+	 33565 2423
13586	0	0	Ki67+	 33566 2446
13587	0	0	Ki67+	 33569 2153
13588	0	0	Ki67+	 33569 2822
13589	0	0	Ki67+	 33571 2855
13590	0	0	Ki67+	 33576 2571
13591	0	0	Ki67+	 33579 2137
13592	0	0	Ki67+	 33580 2434
13593	0	0	Ki67+	 33586 2545
13594	0	0	Ki67+	 33586 2558
13595	0	0	Ki67+	 33596 2619
13596	0	0	Ki67+	 33609 2646
13597	0	0	Ki67+	 33610 2548
13598	0	0	Ki67+	 33610 2605
13599	0	0	Ki67+	 33616 2687
13600	0	0	Ki67+	 33621 2610
13601	0	0	Ki67+	 33627 2565
13602	0	0	Ki67+	 33645 2636
13603	0	0	Ki67+	 33650 2679
13604	0	0	Ki67+	 33657 2089
13605	0	0	Ki67+	 33661 2728
13606	0	0	Ki67+	 33662 2349
13607	0	0	Ki67+	 33668 2317
13608	0	0	Ki67+	 33674 2088
13609	0	0	Ki67+	 33680 2208
13610	0	0	Ki67+	 33686 2829
13611	0	0	Ki67+	 33687 2194
13612	0	0	Ki67+	 33688 2283
13613	0	0	Ki67+	 33689 2148
13614	0	0	Ki67+	 33697 2266
13615	0	0	Ki67+	 33701 2372
13616	0	0	Ki67+	 33701 2711
13617	0	0	Ki67+	 33703 2820
13618	0	0	Ki67+	 33704 2290
13619	0	0	Ki67+	 33706 2338
13620	0	0	Ki67+	 33708 2273
13621	0	0	Ki67+	 33708 2304
13622	0	0	Ki67+	 33709 2434
13623	0	0	Ki67+	 33709 2475
13624	0	0	Ki67+	 33710 2456
13625	0	0	Ki67+	 33710 2856
13626	0	0	Ki67+	 33711 2176
13627	0	0	Ki67+	 33721 2407
13628	0	0	Ki67+	 33722 2784
13629	0	0	Ki67+	 33725 2186
13630	0	0	Ki67+	 33726 2543
13631	0	0	Ki67+	 33730 2507
13632	0	0	Ki67+	 33732 2295
13633	0	0	Ki67+	 33734 2383
13634	0	0	Ki67+	 33734 2483
13635	0	0	Ki67+	 33735 2464
13636	0	0	Ki67+	 33736 2276
13637	0	0	Ki67+	 33737 2354
13638	0	0	Ki67+	 33741 2327
13639	0	0	Ki67+	 33744 2396
13640	0	0	Ki67+	 33745 2501
13641	0	0	Ki67+	 33757 2520
13642	0	0	Ki67+	 32966 3419
13643	0	0	Ki67+	 32974 3455
13644	0	0	Ki67+	 32986 3442
13645	0	0	Ki67+	 32986 3561
13646	0	0	Ki67+	 32987 3411
13647	0	0	Ki67+	 32999 3587
13648	0	0	Ki67+	 33001 3627
13649	0	0	Ki67+	 33002 3495
13650	0	0	Ki67+	 33002 3563
13651	0	0	Ki67+	 33003 3482
13652	0	0	Ki67+	 33007 3638
13653	0	0	Ki67+	 33025 3441
13654	0	0	Ki67+	 33034 3611
13655	0	0	Ki67+	 33044 3533
13656	0	0	Ki67+	 33049 3478
13657	0	0	Ki67+	 33051 3511
13658	0	0	Ki67+	 33053 3577
13659	0	0	Ki67+	 33054 3653
13660	0	0	Ki67+	 33067 3534
13661	0	0	Ki67+	 33067 3636
13662	0	0	Ki67+	 33078 3518
13663	0	0	Ki67+	 33078 3596
13664	0	0	Ki67+	 33079 3646
13665	0	0	Ki67+	 33085 3629
13666	0	0	Ki67+	 33086 3560
13667	0	0	Ki67+	 33092 3652
13668	0	0	Ki67+	 33104 3467
13669	0	0	Ki67+	 33107 3598
13670	0	0	Ki67+	 33110 3645
13671	0	0	Ki67+	 33130 3654
13672	0	0	Ki67+	 33215 3215
13673	0	0	Ki67+	 33225 3154
13674	0	0	Ki67+	 33226 3237
13675	0	0	Ki67+	 33227 3189
13676	0	0	Ki67+	 33232 3263
13677	0	0	Ki67+	 33247 3286
13678	0	0	Ki67+	 33251 3161
13679	0	0	Ki67+	 33255 3099
13680	0	0	Ki67+	 33265 3292
13681	0	0	Ki67+	 33271 3148
13682	0	0	Ki67+	 33275 3042
13683	0	0	Ki67+	 33291 3113
13684	0	0	Ki67+	 33292 3029
13685	0	0	Ki67+	 33298 3061
13686	0	0	Ki67+	 33298 3342
13687	0	0	Ki67+	 33305 3180
13688	0	0	Ki67+	 33305 3352
13689	0	0	Ki67+	 33306 3053
13690	0	0	Ki67+	 33306 3365
13691	0	0	Ki67+	 33314 3066
13692	0	0	Ki67+	 33316 3041
13693	0	0	Ki67+	 33318 3147
13694	0	0	Ki67+	 33320 3098
13695	0	0	Ki67+	 33320 3169
13696	0	0	Ki67+	 33324 3063
13697	0	0	Ki67+	 33334 3125
13698	0	0	Ki67+	 33346 3118
13699	0	0	Ki67+	 33347 3102
13700	0	0	Ki67+	 33350 3146
13701	0	0	Ki67+	 33351 3374
13702	0	0	Ki67+	 33353 3331
13703	0	0	Ki67+	 33360 3155
13704	0	0	Ki67+	 33366 3346
13705	0	0	Ki67+	 33368 3230
13706	0	0	Ki67+	 33373 3368
13707	0	0	Ki67+	 33375 2928
13708	0	0	Ki67+	 33379 2898
13709	0	0	Ki67+	 33382 2946
13710	0	0	Ki67+	 33386 2911
13711	0	0	Ki67+	 33395 3187
13712	0	0	Ki67+	 33396 3237
13713	0	0	Ki67+	 33404 2950
13714	0	0	Ki67+	 33414 2906
13715	0	0	Ki67+	 33419 3395
13716	0	0	Ki67+	 33421 3028
13717	0	0	Ki67+	 33421 3435
13718	0	0	Ki67+	 33424 3455
13719	0	0	Ki67+	 33425 2992
13720	0	0	Ki67+	 33427 2974
13721	0	0	Ki67+	 33434 3433
13722	0	0	Ki67+	 33435 2876
13723	0	0	Ki67+	 33435 3269
13724	0	0	Ki67+	 33435 3463
13725	0	0	Ki67+	 33443 3285
13726	0	0	Ki67+	 33448 3216
13727	0	0	Ki67+	 33450 3008
13728	0	0	Ki67+	 33455 3239
13729	0	0	Ki67+	 33461 3306
13730	0	0	Ki67+	 33463 3029
13731	0	0	Ki67+	 33469 3251
13732	0	0	Ki67+	 33473 2946
13733	0	0	Ki67+	 33474 3017
13734	0	0	Ki67+	 33481 2964
13735	0	0	Ki67+	 33483 3268
13736	0	0	Ki67+	 33487 3029
13737	0	0	Ki67+	 33487 3547
13738	0	0	Ki67+	 33488 3535
13739	0	0	Ki67+	 33489 3085
13740	0	0	Ki67+	 33495 3054
13741	0	0	Ki67+	 33503 3435
13742	0	0	Ki67+	 33506 3241
13743	0	0	Ki67+	 33507 3575
13744	0	0	Ki67+	 33515 3125
13745	0	0	Ki67+	 33517 3310
13746	0	0	Ki67+	 33519 3285
13747	0	0	Ki67+	 33527 3520
13748	0	0	Ki67+	 33527 3623
13749	0	0	Ki67+	 33531 3090
13750	0	0	Ki67+	 33533 3476
13751	0	0	Ki67+	 33533 3556
13752	0	0	Ki67+	 33535 3610
13753	0	0	Ki67+	 33537 3301
13754	0	0	Ki67+	 33539 3496
13755	0	0	Ki67+	 33549 3159
13756	0	0	Ki67+	 33558 3063
13757	0	0	Ki67+	 33558 3659
13758	0	0	Ki67+	 33559 3085
13759	0	0	Ki67+	 33560 3535
13760	0	0	Ki67+	 33561 3318
13761	0	0	Ki67+	 33567 3117
13762	0	0	Ki67+	 33570 3635
13763	0	0	Ki67+	 33575 2879
13764	0	0	Ki67+	 33578 2938
13765	0	0	Ki67+	 33584 2917
13766	0	0	Ki67+	 33593 2865
13767	0	0	Ki67+	 33593 3339
13768	0	0	Ki67+	 33594 3317
13769	0	0	Ki67+	 33601 3175
13770	0	0	Ki67+	 33604 2904
13771	0	0	Ki67+	 33606 3374
13772	0	0	Ki67+	 33610 2915
13773	0	0	Ki67+	 33616 3179
13774	0	0	Ki67+	 33619 2928
13775	0	0	Ki67+	 33625 3378
13776	0	0	Ki67+	 33628 3342
13777	0	0	Ki67+	 33630 3355
13778	0	0	Ki67+	 33634 2933
13779	0	0	Ki67+	 33634 3177
13780	0	0	Ki67+	 33647 2956
13781	0	0	Ki67+	 33650 3051
13782	0	0	Ki67+	 33652 3193
13783	0	0	Ki67+	 33655 2997
13784	0	0	Ki67+	 33657 3382
13785	0	0	Ki67+	 33661 3080
13786	0	0	Ki67+	 33663 3489
13787	0	0	Ki67+	 33674 3267
13788	0	0	Ki67+	 33675 3008
13789	0	0	Ki67+	 33678 3418
13790	0	0	Ki67+	 33679 3237
13791	0	0	Ki67+	 33681 3090
13792	0	0	Ki67+	 33682 3064
13793	0	0	Ki67+	 33699 3064
13794	0	0	Ki67+	 33699 3257
13795	0	0	Ki67+	 33701 3273
13796	0	0	Ki67+	 33704 2902
13797	0	0	Ki67+	 33709 2886
13798	0	0	Ki67+	 33709 3106
13799	0	0	Ki67+	 33715 3134
13800	0	0	Ki67+	 33719 2939
13801	0	0	Ki67+	 33722 3107
13802	0	0	Ki67+	 33726 3291
13803	0	0	Ki67+	 33732 3504
13804	0	0	Ki67+	 33739 2957
13805	0	0	Ki67+	 33740 3336
13806	0	0	Ki67+	 33741 3160
13807	0	0	Ki67+	 33743 2980
13808	0	0	Ki67+	 33744 3117
13809	0	0	Ki67+	 33748 3497
13810	0	0	Ki67+	 33750 3181
13811	0	0	Ki67+	 33751 2993
13812	0	0	Ki67+	 33751 3311
13813	0	0	Ki67+	 33753 3133
13814	0	0	Ki67+	 33758 3021
13815	0	0	Ki67+	 32962 4063
13816	0	0	Ki67+	 32966 3689
13817	0	0	Ki67+	 32966 4048
13818	0	0	Ki67+	 32979 4082
13819	0	0	Ki67+	 32979 4417
13820	0	0	Ki67+	 32981 4181
13821	0	0	Ki67+	 32981 4237
13822	0	0	Ki67+	 32982 4253
13823	0	0	Ki67+	 32983 3843
13824	0	0	Ki67+	 32988 4284
13825	0	0	Ki67+	 32991 3876
13826	0	0	Ki67+	 32992 4363
13827	0	0	Ki67+	 32993 3769
13828	0	0	Ki67+	 32994 4337
13829	0	0	Ki67+	 33012 3814
13830	0	0	Ki67+	 33019 4201
13831	0	0	Ki67+	 33029 3674
13832	0	0	Ki67+	 33029 4335
13833	0	0	Ki67+	 33031 4264
13834	0	0	Ki67+	 33038 3680
13835	0	0	Ki67+	 33045 3899
13836	0	0	Ki67+	 33047 3971
13837	0	0	Ki67+	 33048 4296
13838	0	0	Ki67+	 33051 4269
13839	0	0	Ki67+	 33060 3736
13840	0	0	Ki67+	 33060 3967
13841	0	0	Ki67+	 33065 3860
13842	0	0	Ki67+	 33066 4002
13843	0	0	Ki67+	 33067 3704
13844	0	0	Ki67+	 33069 4363
13845	0	0	Ki67+	 33076 3846
13846	0	0	Ki67+	 33077 3682
13847	0	0	Ki67+	 33081 3896
13848	0	0	Ki67+	 33087 3836
13849	0	0	Ki67+	 33090 3727
13850	0	0	Ki67+	 33091 3782
13851	0	0	Ki67+	 33094 3891
13852	0	0	Ki67+	 33094 4293
13853	0	0	Ki67+	 33095 3699
13854	0	0	Ki67+	 33095 4026
13855	0	0	Ki67+	 33097 4276
13856	0	0	Ki67+	 33099 3767
13857	0	0	Ki67+	 33109 4011
13858	0	0	Ki67+	 33110 3715
13859	0	0	Ki67+	 33124 4052
13860	0	0	Ki67+	 33125 3732
13861	0	0	Ki67+	 33125 3934
13862	0	0	Ki67+	 33131 4013
13863	0	0	Ki67+	 33135 4380
13864	0	0	Ki67+	 33137 3819
13865	0	0	Ki67+	 33141 3690
13866	0	0	Ki67+	 33144 3855
13867	0	0	Ki67+	 33146 4075
13868	0	0	Ki67+	 33147 4093
13869	0	0	Ki67+	 33149 3729
13870	0	0	Ki67+	 33155 3895
13871	0	0	Ki67+	 33156 3829
13872	0	0	Ki67+	 33156 4082
13873	0	0	Ki67+	 33156 4420
13874	0	0	Ki67+	 33157 3718
13875	0	0	Ki67+	 33160 3941
13876	0	0	Ki67+	 33163 3751
13877	0	0	Ki67+	 33164 3959
13878	0	0	Ki67+	 33165 4338
13879	0	0	Ki67+	 33169 3781
13880	0	0	Ki67+	 33169 4445
13881	0	0	Ki67+	 33179 4068
13882	0	0	Ki67+	 33184 3749
13883	0	0	Ki67+	 33185 4027
13884	0	0	Ki67+	 33189 4133
13885	0	0	Ki67+	 33192 4424
13886	0	0	Ki67+	 33197 3851
13887	0	0	Ki67+	 33197 3954
13888	0	0	Ki67+	 33199 4118
13889	0	0	Ki67+	 33200 3913
13890	0	0	Ki67+	 33203 3784
13891	0	0	Ki67+	 33204 4064
13892	0	0	Ki67+	 33206 3825
13893	0	0	Ki67+	 33208 4127
13894	0	0	Ki67+	 33211 4423
13895	0	0	Ki67+	 33217 3836
13896	0	0	Ki67+	 33218 3777
13897	0	0	Ki67+	 33218 4111
13898	0	0	Ki67+	 33220 3794
13899	0	0	Ki67+	 33222 4434
13900	0	0	Ki67+	 33231 3920
13901	0	0	Ki67+	 33231 3984
13902	0	0	Ki67+	 33233 3798
13903	0	0	Ki67+	 33237 3822
13904	0	0	Ki67+	 33242 3948
13905	0	0	Ki67+	 33248 3979
13906	0	0	Ki67+	 33248 4139
13907	0	0	Ki67+	 33251 3991
13908	0	0	Ki67+	 33261 4134
13909	0	0	Ki67+	 33263 3956
13910	0	0	Ki67+	 33263 4015
13911	0	0	Ki67+	 33267 3823
13912	0	0	Ki67+	 33279 3966
13913	0	0	Ki67+	 33280 4275
13914	0	0	Ki67+	 33282 4008
13915	0	0	Ki67+	 33289 4254
13916	0	0	Ki67+	 33297 3841
13917	0	0	Ki67+	 33300 3918
13918	0	0	Ki67+	 33308 4003
13919	0	0	Ki67+	 33316 4260
13920	0	0	Ki67+	 33318 4041
13921	0	0	Ki67+	 33331 3876
13922	0	0	Ki67+	 33336 4071
13923	0	0	Ki67+	 33336 4267
13924	0	0	Ki67+	 33349 4204
13925	0	0	Ki67+	 33350 3925
13926	0	0	Ki67+	 33357 4032
13927	0	0	Ki67+	 33363 4275
13928	0	0	Ki67+	 33365 4057
13929	0	0	Ki67+	 33375 4333
13930	0	0	Ki67+	 33385 4317
13931	0	0	Ki67+	 33386 4288
13932	0	0	Ki67+	 33399 4341
13933	0	0	Ki67+	 33406 4329
13934	0	0	Ki67+	 33412 4301
13935	0	0	Ki67+	 33419 4345
13936	0	0	Ki67+	 33420 3985
13937	0	0	Ki67+	 33424 4092
13938	0	0	Ki67+	 33426 4282
13939	0	0	Ki67+	 33433 4426
13940	0	0	Ki67+	 33445 4019
13941	0	0	Ki67+	 33449 4315
13942	0	0	Ki67+	 33454 3996
13943	0	0	Ki67+	 33459 4455
13944	0	0	Ki67+	 33461 4189
13945	0	0	Ki67+	 33465 4052
13946	0	0	Ki67+	 33469 4418
13947	0	0	Ki67+	 33471 4119
13948	0	0	Ki67+	 33474 4034
13949	0	0	Ki67+	 33488 4059
13950	0	0	Ki67+	 33489 4379
13951	0	0	Ki67+	 33490 4173
13952	0	0	Ki67+	 33511 4158
13953	0	0	Ki67+	 33511 4293
13954	0	0	Ki67+	 33529 4210
13955	0	0	Ki67+	 33535 4177
13956	0	0	Ki67+	 33535 4251
13957	0	0	Ki67+	 33540 4198
13958	0	0	Ki67+	 33540 4319
13959	0	0	Ki67+	 33541 4234
13960	0	0	Ki67+	 33548 4206
13961	0	0	Ki67+	 33569 4229
13962	0	0	Ki67+	 33574 4383
13963	0	0	Ki67+	 33613 4349
13964	0	0	Ki67+	 33617 4408
13965	0	0	Ki67+	 33622 4341
13966	0	0	Ki67+	 33623 3746
13967	0	0	Ki67+	 33628 3693
13968	0	0	Ki67+	 33628 4373
13969	0	0	Ki67+	 33641 4345
13970	0	0	Ki67+	 33711 3869
13971	0	0	Ki67+	 33748 3961
13972	0	0	Ki67+	 33749 3933
13973	0	0	Ki67+	 33753 3922
13974	0	0	Ki67+	 32962 4508
13975	0	0	Ki67+	 32962 5006
13976	0	0	Ki67+	 32966 5184
13977	0	0	Ki67+	 32969 4471
13978	0	0	Ki67+	 32970 4745
13979	0	0	Ki67+	 32971 4807
13980	0	0	Ki67+	 32977 5124
13981	0	0	Ki67+	 32978 4714
13982	0	0	Ki67+	 32982 4966
13983	0	0	Ki67+	 32983 5105
13984	0	0	Ki67+	 32985 4753
13985	0	0	Ki67+	 32989 5157
13986	0	0	Ki67+	 32990 4828
13987	0	0	Ki67+	 32992 4959
13988	0	0	Ki67+	 32993 4882
13989	0	0	Ki67+	 32995 4575
13990	0	0	Ki67+	 32996 4525
13991	0	0	Ki67+	 32999 4752
13992	0	0	Ki67+	 33005 4905
13993	0	0	Ki67+	 33008 5063
13994	0	0	Ki67+	 33011 4475
13995	0	0	Ki67+	 33011 4980
13996	0	0	Ki67+	 33011 5124
13997	0	0	Ki67+	 33014 4492
13998	0	0	Ki67+	 33014 5001
13999	0	0	Ki67+	 33014 5256
14000	0	0	Ki67+	 33015 5142
14001	0	0	Ki67+	 33024 5088
14002	0	0	Ki67+	 33026 5067
14003	0	0	Ki67+	 33027 5152
14004	0	0	Ki67+	 33028 5211
14005	0	0	Ki67+	 33042 5181
14006	0	0	Ki67+	 33046 4954
14007	0	0	Ki67+	 33047 4829
14008	0	0	Ki67+	 33047 5100
14009	0	0	Ki67+	 33047 5130
14010	0	0	Ki67+	 33052 5082
14011	0	0	Ki67+	 33059 5010
14012	0	0	Ki67+	 33065 5166
14013	0	0	Ki67+	 33072 5242
14014	0	0	Ki67+	 33087 5112
14015	0	0	Ki67+	 33088 4772
14016	0	0	Ki67+	 33090 4782
14017	0	0	Ki67+	 33103 5107
14018	0	0	Ki67+	 33106 5065
14019	0	0	Ki67+	 33107 4888
14020	0	0	Ki67+	 33109 4664
14021	0	0	Ki67+	 33110 5203
14022	0	0	Ki67+	 33113 4802
14023	0	0	Ki67+	 33115 5011
14024	0	0	Ki67+	 33118 4700
14025	0	0	Ki67+	 33119 5029
14026	0	0	Ki67+	 33124 5249
14027	0	0	Ki67+	 33127 5042
14028	0	0	Ki67+	 33128 4772
14029	0	0	Ki67+	 33130 4889
14030	0	0	Ki67+	 33132 4911
14031	0	0	Ki67+	 33133 4606
14032	0	0	Ki67+	 33142 4529
14033	0	0	Ki67+	 33143 4815
14034	0	0	Ki67+	 33144 4475
14035	0	0	Ki67+	 33148 4887
14036	0	0	Ki67+	 33148 5173
14037	0	0	Ki67+	 33151 4659
14038	0	0	Ki67+	 33151 4700
14039	0	0	Ki67+	 33151 4797
14040	0	0	Ki67+	 33155 4511
14041	0	0	Ki67+	 33155 4843
14042	0	0	Ki67+	 33158 4613
14043	0	0	Ki67+	 33160 4631
14044	0	0	Ki67+	 33160 4939
14045	0	0	Ki67+	 33160 5189
14046	0	0	Ki67+	 33164 4893
14047	0	0	Ki67+	 33173 5216
14048	0	0	Ki67+	 33175 4510
14049	0	0	Ki67+	 33180 4719
14050	0	0	Ki67+	 33185 5223
14051	0	0	Ki67+	 33201 4790
14052	0	0	Ki67+	 33213 4722
14053	0	0	Ki67+	 33216 4497
14054	0	0	Ki67+	 33217 5019
14055	0	0	Ki67+	 33221 5107
14056	0	0	Ki67+	 33222 4513
14057	0	0	Ki67+	 33222 4597
14058	0	0	Ki67+	 33225 4550
14059	0	0	Ki67+	 33232 4562
14060	0	0	Ki67+	 33233 4492
14061	0	0	Ki67+	 33241 4882
14062	0	0	Ki67+	 33245 5025
14063	0	0	Ki67+	 33249 4870
14064	0	0	Ki67+	 33251 4629
14065	0	0	Ki67+	 33258 5176
14066	0	0	Ki67+	 33263 5214
14067	0	0	Ki67+	 33264 4961
14068	0	0	Ki67+	 33265 4598
14069	0	0	Ki67+	 33265 4941
14070	0	0	Ki67+	 33270 4686
14071	0	0	Ki67+	 33279 4542
14072	0	0	Ki67+	 33281 4844
14073	0	0	Ki67+	 33282 4645
14074	0	0	Ki67+	 33282 4772
14075	0	0	Ki67+	 33298 4684
14076	0	0	Ki67+	 33298 5215
14077	0	0	Ki67+	 33300 4820
14078	0	0	Ki67+	 33301 4622
14079	0	0	Ki67+	 33302 4664
14080	0	0	Ki67+	 33305 4941
14081	0	0	Ki67+	 33321 4750
14082	0	0	Ki67+	 33322 4707
14083	0	0	Ki67+	 33323 4850
14084	0	0	Ki67+	 33328 4877
14085	0	0	Ki67+	 33339 4766
14086	0	0	Ki67+	 33352 4746
14087	0	0	Ki67+	 33423 4866
14088	0	0	Ki67+	 33440 4603
14089	0	0	Ki67+	 33446 4990
14090	0	0	Ki67+	 33449 4900
14091	0	0	Ki67+	 33450 4934
14092	0	0	Ki67+	 33450 4952
14093	0	0	Ki67+	 33452 4803
14094	0	0	Ki67+	 33473 4952
14095	0	0	Ki67+	 33484 4992
14096	0	0	Ki67+	 33492 4814
14097	0	0	Ki67+	 33495 4495
14098	0	0	Ki67+	 33495 4800
14099	0	0	Ki67+	 33497 4922
14100	0	0	Ki67+	 33500 4971
14101	0	0	Ki67+	 33505 4502
14102	0	0	Ki67+	 33509 4908
14103	0	0	Ki67+	 33511 5077
14104	0	0	Ki67+	 33512 4932
14105	0	0	Ki67+	 33515 4484
14106	0	0	Ki67+	 33517 4975
14107	0	0	Ki67+	 33521 5109
14108	0	0	Ki67+	 33527 4513
14109	0	0	Ki67+	 33531 4818
14110	0	0	Ki67+	 33535 5103
14111	0	0	Ki67+	 33539 4786
14112	0	0	Ki67+	 33542 5240
14113	0	0	Ki67+	 33543 5040
14114	0	0	Ki67+	 33544 5006
14115	0	0	Ki67+	 33544 5153
14116	0	0	Ki67+	 33546 5072
14117	0	0	Ki67+	 33551 4976
14118	0	0	Ki67+	 33552 5141
14119	0	0	Ki67+	 33555 5180
14120	0	0	Ki67+	 33560 5102
14121	0	0	Ki67+	 33564 5242
14122	0	0	Ki67+	 33567 5169
14123	0	0	Ki67+	 33568 5125
14124	0	0	Ki67+	 33572 5040
14125	0	0	Ki67+	 33579 4828
14126	0	0	Ki67+	 33581 5104
14127	0	0	Ki67+	 33582 4515
14128	0	0	Ki67+	 33582 5196
14129	0	0	Ki67+	 33585 5163
14130	0	0	Ki67+	 33587 4869
14131	0	0	Ki67+	 33588 4837
14132	0	0	Ki67+	 33591 5231
14133	0	0	Ki67+	 33592 5133
14134	0	0	Ki67+	 33593 5217
14135	0	0	Ki67+	 33596 5165
14136	0	0	Ki67+	 33608 4599
14137	0	0	Ki67+	 33608 4855
14138	0	0	Ki67+	 33608 4887
14139	0	0	Ki67+	 33610 5181
14140	0	0	Ki67+	 33613 5160
14141	0	0	Ki67+	 33615 4512
14142	0	0	Ki67+	 33615 5106
14143	0	0	Ki67+	 33623 4870
14144	0	0	Ki67+	 33634 5235
14145	0	0	Ki67+	 33649 5189
14146	0	0	Ki67+	 33652 4554
14147	0	0	Ki67+	 33660 4642
14148	0	0	Ki67+	 33663 5252
14149	0	0	Ki67+	 33664 4929
14150	0	0	Ki67+	 33671 4967
14151	0	0	Ki67+	 33676 4932
14152	0	0	Ki67+	 33679 4586
14153	0	0	Ki67+	 33696 4693
14154	0	0	Ki67+	 33702 4975
14155	0	0	Ki67+	 33714 4682
14156	0	0	Ki67+	 33715 4979
14157	0	0	Ki67+	 33728 5107
14158	0	0	Ki67+	 33739 5140
14159	0	0	Ki67+	 33749 4520
14160	0	0	Ki67+	 33756 4576
14161	0	0	Ki67+	 32974 5862
14162	0	0	Ki67+	 32992 5301
14163	0	0	Ki67+	 33011 5913
14164	0	0	Ki67+	 33020 5443
14165	0	0	Ki67+	 33020 5487
14166	0	0	Ki67+	 33024 5993
14167	0	0	Ki67+	 33030 5903
14168	0	0	Ki67+	 33032 5359
14169	0	0	Ki67+	 33038 5743
14170	0	0	Ki67+	 33040 5265
14171	0	0	Ki67+	 33040 5978
14172	0	0	Ki67+	 33041 5792
14173	0	0	Ki67+	 33053 5554
14174	0	0	Ki67+	 33065 5682
14175	0	0	Ki67+	 33068 5465
14176	0	0	Ki67+	 33071 5289
14177	0	0	Ki67+	 33071 6034
14178	0	0	Ki67+	 33074 5369
14179	0	0	Ki67+	 33075 5821
14180	0	0	Ki67+	 33076 5740
14181	0	0	Ki67+	 33082 5752
14182	0	0	Ki67+	 33086 5309
14183	0	0	Ki67+	 33088 5680
14184	0	0	Ki67+	 33089 5693
14185	0	0	Ki67+	 33090 5601
14186	0	0	Ki67+	 33093 5568
14187	0	0	Ki67+	 33095 5710
14188	0	0	Ki67+	 33097 5448
14189	0	0	Ki67+	 33097 5634
14190	0	0	Ki67+	 33100 5764
14191	0	0	Ki67+	 33106 5740
14192	0	0	Ki67+	 33108 5548
14193	0	0	Ki67+	 33112 6049
14194	0	0	Ki67+	 33113 5761
14195	0	0	Ki67+	 33117 5514
14196	0	0	Ki67+	 33120 5714
14197	0	0	Ki67+	 33120 5743
14198	0	0	Ki67+	 33123 5677
14199	0	0	Ki67+	 33124 5289
14200	0	0	Ki67+	 33125 5419
14201	0	0	Ki67+	 33125 5466
14202	0	0	Ki67+	 33133 5602
14203	0	0	Ki67+	 33142 5873
14204	0	0	Ki67+	 33145 5420
14205	0	0	Ki67+	 33150 5582
14206	0	0	Ki67+	 33152 5330
14207	0	0	Ki67+	 33152 5551
14208	0	0	Ki67+	 33159 5499
14209	0	0	Ki67+	 33161 5919
14210	0	0	Ki67+	 33164 5844
14211	0	0	Ki67+	 33171 5556
14212	0	0	Ki67+	 33172 5868
14213	0	0	Ki67+	 33175 5306
14214	0	0	Ki67+	 33178 5532
14215	0	0	Ki67+	 33179 5265
14216	0	0	Ki67+	 33182 5940
14217	0	0	Ki67+	 33183 5667
14218	0	0	Ki67+	 33183 5731
14219	0	0	Ki67+	 33187 5918
14220	0	0	Ki67+	 33190 5486
14221	0	0	Ki67+	 33191 5567
14222	0	0	Ki67+	 33194 5616
14223	0	0	Ki67+	 33195 5314
14224	0	0	Ki67+	 33199 5948
14225	0	0	Ki67+	 33201 5870
14226	0	0	Ki67+	 33204 5849
14227	0	0	Ki67+	 33206 5829
14228	0	0	Ki67+	 33209 5370
14229	0	0	Ki67+	 33212 5464
14230	0	0	Ki67+	 33218 5866
14231	0	0	Ki67+	 33219 5797
14232	0	0	Ki67+	 33219 5832
14233	0	0	Ki67+	 33258 5914
14234	0	0	Ki67+	 33258 5977
14235	0	0	Ki67+	 33258 6035
14236	0	0	Ki67+	 33271 6006
14237	0	0	Ki67+	 33280 6045
14238	0	0	Ki67+	 33288 6010
14239	0	0	Ki67+	 33303 5543
14240	0	0	Ki67+	 33577 5904
14241	0	0	Ki67+	 33594 5787
14242	0	0	Ki67+	 33604 5301
14243	0	0	Ki67+	 33604 5363
14244	0	0	Ki67+	 33630 5294
14245	0	0	Ki67+	 33631 5281
14246	0	0	Ki67+	 33632 5392
14247	0	0	Ki67+	 33654 5312
14248	0	0	Ki67+	 33655 5349
14249	0	0	Ki67+	 33656 5286
14250	0	0	Ki67+	 33664 5404
14251	0	0	Ki67+	 33666 5966
14252	0	0	Ki67+	 33670 5354
14253	0	0	Ki67+	 33673 5986
14254	0	0	Ki67+	 33683 5890
14255	0	0	Ki67+	 33708 5898
14256	0	0	Ki67+	 33714 5386
14257	0	0	Ki67+	 33721 5395
14258	0	0	Ki67+	 33721 5801
14259	0	0	Ki67+	 33739 5495
14260	0	0	Ki67+	 33753 5503
14261	0	0	Ki67+	 33753 5821
14262	0	0	Ki67+	 32975 6427
14263	0	0	Ki67+	 32977 6769
14264	0	0	Ki67+	 33005 6779
14265	0	0	Ki67+	 33062 6659
14266	0	0	Ki67+	 33091 6775
14267	0	0	Ki67+	 33093 6788
14268	0	0	Ki67+	 33168 6079
14269	0	0	Ki67+	 33230 6655
14270	0	0	Ki67+	 33245 6708
14271	0	0	Ki67+	 33259 6677
14272	0	0	Ki67+	 33266 6583
14273	0	0	Ki67+	 33270 6758
14274	0	0	Ki67+	 33272 6739
14275	0	0	Ki67+	 33279 6771
14276	0	0	Ki67+	 33290 6573
14277	0	0	Ki67+	 33305 6719
14278	0	0	Ki67+	 33309 6552
14279	0	0	Ki67+	 33316 6568
14280	0	0	Ki67+	 33338 6717
14281	0	0	Ki67+	 33344 6375
14282	0	0	Ki67+	 33380 6436
14283	0	0	Ki67+	 33386 6330
14284	0	0	Ki67+	 33396 6337
14285	0	0	Ki67+	 33407 6443
14286	0	0	Ki67+	 33416 6296
14287	0	0	Ki67+	 33417 6686
14288	0	0	Ki67+	 33445 6834
14289	0	0	Ki67+	 33469 6255
14290	0	0	Ki67+	 33489 6196
14291	0	0	Ki67+	 33497 6330
14292	0	0	Ki67+	 33510 6286
14293	0	0	Ki67+	 33511 6219
14294	0	0	Ki67+	 33511 6407
14295	0	0	Ki67+	 33514 6322
14296	0	0	Ki67+	 33539 6340
14297	0	0	Ki67+	 33544 6214
14298	0	0	Ki67+	 33556 6306
14299	0	0	Ki67+	 33574 6177
14300	0	0	Ki67+	 33577 6472
14301	0	0	Ki67+	 33579 6449
14302	0	0	Ki67+	 33593 6708
14303	0	0	Ki67+	 33648 6717
14304	0	0	Ki67+	 33658 6711
14305	0	0	Ki67+	 33659 6069
14306	0	0	Ki67+	 33668 6308
14307	0	0	Ki67+	 33685 6312
14308	0	0	Ki67+	 33702 6213
14309	0	0	Ki67+	 33705 6239
14310	0	0	Ki67+	 33710 6164
14311	0	0	Ki67+	 33712 6729
14312	0	0	Ki67+	 33734 6747
14313	0	0	Ki67+	 33740 6072
14314	0	0	Ki67+	 33740 6184
14315	0	0	Ki67+	 33744 6326
14316	0	0	Ki67+	 32965 7382
14317	0	0	Ki67+	 32972 7432
14318	0	0	Ki67+	 33009 7432
14319	0	0	Ki67+	 33019 7380
14320	0	0	Ki67+	 33036 7429
14321	0	0	Ki67+	 33049 7050
14322	0	0	Ki67+	 33051 7103
14323	0	0	Ki67+	 33052 7424
14324	0	0	Ki67+	 33064 7006
14325	0	0	Ki67+	 33077 7462
14326	0	0	Ki67+	 33077 7501
14327	0	0	Ki67+	 33095 7449
14328	0	0	Ki67+	 33099 7479
14329	0	0	Ki67+	 33106 7523
14330	0	0	Ki67+	 33108 7338
14331	0	0	Ki67+	 33122 7532
14332	0	0	Ki67+	 33124 7143
14333	0	0	Ki67+	 33131 7598
14334	0	0	Ki67+	 33135 7137
14335	0	0	Ki67+	 33137 7652
14336	0	0	Ki67+	 33139 7533
14337	0	0	Ki67+	 33142 7626
14338	0	0	Ki67+	 33175 7144
14339	0	0	Ki67+	 33177 7642
14340	0	0	Ki67+	 33180 7171
14341	0	0	Ki67+	 33197 7043
14342	0	0	Ki67+	 33248 7162
14343	0	0	Ki67+	 33260 7219
14344	0	0	Ki67+	 33265 7089
14345	0	0	Ki67+	 33292 7129
14346	0	0	Ki67+	 33300 7211
14347	0	0	Ki67+	 33309 7177
14348	0	0	Ki67+	 33344 7639
14349	0	0	Ki67+	 33361 7553
14350	0	0	Ki67+	 33364 7651
14351	0	0	Ki67+	 33408 7531
14352	0	0	Ki67+	 33433 6986
14353	0	0	Ki67+	 33435 7522
14354	0	0	Ki67+	 33435 7533
14355	0	0	Ki67+	 33438 7310
14356	0	0	Ki67+	 33458 7234
14357	0	0	Ki67+	 33463 7522
14358	0	0	Ki67+	 33470 7111
14359	0	0	Ki67+	 33470 7144
14360	0	0	Ki67+	 33472 7556
14361	0	0	Ki67+	 33475 7018
14362	0	0	Ki67+	 33487 7551
14363	0	0	Ki67+	 33496 7530
14364	0	0	Ki67+	 33498 7250
14365	0	0	Ki67+	 33506 7577
14366	0	0	Ki67+	 33512 7394
14367	0	0	Ki67+	 33520 7166
14368	0	0	Ki67+	 33533 7113
14369	0	0	Ki67+	 33536 7352
14370	0	0	Ki67+	 33545 7156
14371	0	0	Ki67+	 33545 7400
14372	0	0	Ki67+	 33549 7144
14373	0	0	Ki67+	 33558 7392
14374	0	0	Ki67+	 33559 7567
14375	0	0	Ki67+	 33567 7625
14376	0	0	Ki67+	 33568 7555
14377	0	0	Ki67+	 33601 7266
14378	0	0	Ki67+	 33609 7426
14379	0	0	Ki67+	 33611 7624
14380	0	0	Ki67+	 33616 7636
14381	0	0	Ki67+	 33623 7626
14382	0	0	Ki67+	 33635 7619
14383	0	0	Ki67+	 33638 7085
14384	0	0	Ki67+	 33647 7630
14385	0	0	Ki67+	 33707 7265
14386	0	0	Ki67+	 33751 6867
14387	0	0	Ki67+	 32965 7971
14388	0	0	Ki67+	 32968 8305
14389	0	0	Ki67+	 32986 7856
14390	0	0	Ki67+	 32994 8078
14391	0	0	Ki67+	 32995 8270
14392	0	0	Ki67+	 32999 8249
14393	0	0	Ki67+	 33020 7746
14394	0	0	Ki67+	 33021 8019
14395	0	0	Ki67+	 33021 8086
14396	0	0	Ki67+	 33033 8285
14397	0	0	Ki67+	 33043 8356
14398	0	0	Ki67+	 33048 8121
14399	0	0	Ki67+	 33048 8300
14400	0	0	Ki67+	 33056 7922
14401	0	0	Ki67+	 33063 7942
14402	0	0	Ki67+	 33066 7910
14403	0	0	Ki67+	 33069 8322
14404	0	0	Ki67+	 33071 8391
14405	0	0	Ki67+	 33076 7948
14406	0	0	Ki67+	 33081 7904
14407	0	0	Ki67+	 33084 8115
14408	0	0	Ki67+	 33091 8369
14409	0	0	Ki67+	 33092 8020
14410	0	0	Ki67+	 33093 7929
14411	0	0	Ki67+	 33096 8036
14412	0	0	Ki67+	 33103 7991
14413	0	0	Ki67+	 33104 8048
14414	0	0	Ki67+	 33109 8091
14415	0	0	Ki67+	 33115 8324
14416	0	0	Ki67+	 33116 8143
14417	0	0	Ki67+	 33117 8416
14418	0	0	Ki67+	 33120 7917
14419	0	0	Ki67+	 33122 7816
14420	0	0	Ki67+	 33127 8350
14421	0	0	Ki67+	 33138 8137
14422	0	0	Ki67+	 33142 7736
14423	0	0	Ki67+	 33146 7954
14424	0	0	Ki67+	 33160 8182
14425	0	0	Ki67+	 33163 8401
14426	0	0	Ki67+	 33164 7852
14427	0	0	Ki67+	 33169 7938
14428	0	0	Ki67+	 33172 8176
14429	0	0	Ki67+	 33173 7909
14430	0	0	Ki67+	 33174 7828
14431	0	0	Ki67+	 33175 7992
14432	0	0	Ki67+	 33175 8408
14433	0	0	Ki67+	 33184 8192
14434	0	0	Ki67+	 33187 7915
14435	0	0	Ki67+	 33189 7838
14436	0	0	Ki67+	 33190 8209
14437	0	0	Ki67+	 33199 7673
14438	0	0	Ki67+	 33199 7745
14439	0	0	Ki67+	 33204 7945
14440	0	0	Ki67+	 33206 7781
14441	0	0	Ki67+	 33209 8375
14442	0	0	Ki67+	 33212 8439
14443	0	0	Ki67+	 33214 7861
14444	0	0	Ki67+	 33217 8097
14445	0	0	Ki67+	 33218 8180
14446	0	0	Ki67+	 33224 8418
14447	0	0	Ki67+	 33229 7833
14448	0	0	Ki67+	 33231 7763
14449	0	0	Ki67+	 33231 8139
14450	0	0	Ki67+	 33232 8404
14451	0	0	Ki67+	 33233 8115
14452	0	0	Ki67+	 33239 7783
14453	0	0	Ki67+	 33245 8419
14454	0	0	Ki67+	 33246 8171
14455	0	0	Ki67+	 33247 7865
14456	0	0	Ki67+	 33248 7794
14457	0	0	Ki67+	 33250 7942
14458	0	0	Ki67+	 33251 8011
14459	0	0	Ki67+	 33257 7761
14460	0	0	Ki67+	 33260 7834
14461	0	0	Ki67+	 33260 8446
14462	0	0	Ki67+	 33262 7751
14463	0	0	Ki67+	 33264 8125
14464	0	0	Ki67+	 33266 8404
14465	0	0	Ki67+	 33271 7805
14466	0	0	Ki67+	 33273 7817
14467	0	0	Ki67+	 33273 8101
14468	0	0	Ki67+	 33273 8159
14469	0	0	Ki67+	 33278 7774
14470	0	0	Ki67+	 33280 8441
14471	0	0	Ki67+	 33287 8456
14472	0	0	Ki67+	 33289 7820
14473	0	0	Ki67+	 33294 7908
14474	0	0	Ki67+	 33296 7800
14475	0	0	Ki67+	 33299 8019
14476	0	0	Ki67+	 33306 7886
14477	0	0	Ki67+	 33307 7862
14478	0	0	Ki67+	 33316 8156
14479	0	0	Ki67+	 33317 8035
14480	0	0	Ki67+	 33323 7922
14481	0	0	Ki67+	 33334 8118
14482	0	0	Ki67+	 33339 8167
14483	0	0	Ki67+	 33340 8080
14484	0	0	Ki67+	 33341 8150
14485	0	0	Ki67+	 33342 8388
14486	0	0	Ki67+	 33343 7977
14487	0	0	Ki67+	 33352 8370
14488	0	0	Ki67+	 33355 8425
14489	0	0	Ki67+	 33357 7697
14490	0	0	Ki67+	 33357 8153
14491	0	0	Ki67+	 33370 8130
14492	0	0	Ki67+	 33373 7688
14493	0	0	Ki67+	 33376 7757
14494	0	0	Ki67+	 33377 8411
14495	0	0	Ki67+	 33383 8171
14496	0	0	Ki67+	 33390 7721
14497	0	0	Ki67+	 33396 7764
14498	0	0	Ki67+	 33402 8119
14499	0	0	Ki67+	 33405 8005
14500	0	0	Ki67+	 33417 7799
14501	0	0	Ki67+	 33420 7741
14502	0	0	Ki67+	 33421 8170
14503	0	0	Ki67+	 33426 8129
14504	0	0	Ki67+	 33434 8136
14505	0	0	Ki67+	 33435 7752
14506	0	0	Ki67+	 33435 8169
14507	0	0	Ki67+	 33439 8196
14508	0	0	Ki67+	 33443 7771
14509	0	0	Ki67+	 33449 7785
14510	0	0	Ki67+	 33451 7810
14511	0	0	Ki67+	 33461 8284
14512	0	0	Ki67+	 33463 8152
14513	0	0	Ki67+	 33464 7788
14514	0	0	Ki67+	 33469 7759
14515	0	0	Ki67+	 33471 8328
14516	0	0	Ki67+	 33473 8025
14517	0	0	Ki67+	 33475 8222
14518	0	0	Ki67+	 33479 8238
14519	0	0	Ki67+	 33483 8289
14520	0	0	Ki67+	 33488 8428
14521	0	0	Ki67+	 33491 8415
14522	0	0	Ki67+	 33496 7842
14523	0	0	Ki67+	 33501 8116
14524	0	0	Ki67+	 33505 8428
14525	0	0	Ki67+	 33506 7801
14526	0	0	Ki67+	 33509 8194
14527	0	0	Ki67+	 33510 8265
14528	0	0	Ki67+	 33512 7773
14529	0	0	Ki67+	 33514 8161
14530	0	0	Ki67+	 33525 8398
14531	0	0	Ki67+	 33529 8222
14532	0	0	Ki67+	 33531 7805
14533	0	0	Ki67+	 33531 8211
14534	0	0	Ki67+	 33535 8263
14535	0	0	Ki67+	 33535 8418
14536	0	0	Ki67+	 33543 8185
14537	0	0	Ki67+	 33545 8289
14538	0	0	Ki67+	 33545 8325
14539	0	0	Ki67+	 33549 7800
14540	0	0	Ki67+	 33552 8223
14541	0	0	Ki67+	 33556 8240
14542	0	0	Ki67+	 33558 8270
14543	0	0	Ki67+	 33558 8369
14544	0	0	Ki67+	 33559 7915
14545	0	0	Ki67+	 33563 8254
14546	0	0	Ki67+	 33580 7856
14547	0	0	Ki67+	 33580 7871
14548	0	0	Ki67+	 33589 8338
14549	0	0	Ki67+	 33595 7834
14550	0	0	Ki67+	 33597 8237
14551	0	0	Ki67+	 33597 8265
14552	0	0	Ki67+	 33601 8316
14553	0	0	Ki67+	 33605 8230
14554	0	0	Ki67+	 33607 8292
14555	0	0	Ki67+	 33609 7854
14556	0	0	Ki67+	 33642 7861
14557	0	0	Ki67+	 33648 7933
14558	0	0	Ki67+	 33649 7904
14559	0	0	Ki67+	 33659 7885
14560	0	0	Ki67+	 33661 7681
14561	0	0	Ki67+	 33664 7848
14562	0	0	Ki67+	 33667 7950
14563	0	0	Ki67+	 33671 7742
14564	0	0	Ki67+	 33677 7671
14565	0	0	Ki67+	 33678 8102
14566	0	0	Ki67+	 33683 7789
14567	0	0	Ki67+	 33688 7743
14568	0	0	Ki67+	 33691 7810
14569	0	0	Ki67+	 33696 7913
14570	0	0	Ki67+	 33699 8050
14571	0	0	Ki67+	 33701 8103
14572	0	0	Ki67+	 33702 8231
14573	0	0	Ki67+	 33707 8076
14574	0	0	Ki67+	 33714 7856
14575	0	0	Ki67+	 33720 7920
14576	0	0	Ki67+	 33726 8099
14577	0	0	Ki67+	 33727 7831
14578	0	0	Ki67+	 33730 7957
14579	0	0	Ki67+	 33730 8128
14580	0	0	Ki67+	 33740 8107
14581	0	0	Ki67+	 33742 7905
14582	0	0	Ki67+	 33745 7800
14583	0	0	Ki67+	 33758 8146
14584	0	0	Ki67+	 32977 8812
14585	0	0	Ki67+	 32983 8500
14586	0	0	Ki67+	 32986 8515
14587	0	0	Ki67+	 32996 8545
14588	0	0	Ki67+	 32997 8488
14589	0	0	Ki67+	 33014 8576
14590	0	0	Ki67+	 33028 8550
14591	0	0	Ki67+	 33038 8562
14592	0	0	Ki67+	 33055 8536
14593	0	0	Ki67+	 33055 8604
14594	0	0	Ki67+	 33063 8574
14595	0	0	Ki67+	 33079 8601
14596	0	0	Ki67+	 33083 8552
14597	0	0	Ki67+	 33083 8577
14598	0	0	Ki67+	 33120 8608
14599	0	0	Ki67+	 33140 8589
14600	0	0	Ki67+	 33190 8536
14601	0	0	Ki67+	 33206 8479
[truncated: 1,342,883 more chars]
