# Supplementary material for: Data-Driven Discovery of Immune Contexture Biomarkers
Source: Front Oncol. 2018 Dec 18;8:627. doi: 10.3389/fonc.2018.00627 (PMC6305402; doi:10.3389/fonc.2018.00627)
Supplement: Data Sheet 3.zip — The MSI/MSS dataset used for the identification and assessment of discriminatory features (sections 3.2, 3.3, and 3.4) is provided as a collection of text files describing regions, markers, and metadata (part 1/3). [file Data_Sheet_3.zip › MSIMSSDataset/89851_ImageObjects.txt]

barcode_target	16-006383_gallery-ImmuneP1_CRC [5 channels]
barcode_origin	0
workflow_target	CD8-CD3-CD4-Ki67-DAPI_generic.wsa 
workflow_target_version	 build f14999727a346af05f524693b44526002539cc76, workflows f149997 2016-05-23 with local changes
workflow_origin	0
workflow_origin_version	0
iH	42496
iW	49824
user	txdsapps
hostname	RPZMB000018

1	0	0	Ki67+	 993 21769
2	0	0	Ki67+	 1428 21412
3	0	0	Ki67+	 1480 21414
4	0	0	Ki67+	 1508 21881
5	0	0	Ki67+	 1514 21418
6	0	0	Ki67+	 785 22715
7	0	0	Ki67+	 907 22554
8	0	0	Ki67+	 929 22423
9	0	0	Ki67+	 944 22262
10	0	0	Ki67+	 979 22225
11	0	0	Ki67+	 1031 22359
12	0	0	Ki67+	 1139 22197
13	0	0	Ki67+	 1153 22374
14	0	0	Ki67+	 1163 22199
15	0	0	Ki67+	 1166 22213
16	0	0	Ki67+	 1188 22214
17	0	0	Ki67+	 1191 22353
18	0	0	Ki67+	 1211 22314
19	0	0	Ki67+	 1211 22383
20	0	0	Ki67+	 1212 22500
21	0	0	Ki67+	 1220 22291
22	0	0	Ki67+	 1227 22343
23	0	0	Ki67+	 1232 22077
24	0	0	Ki67+	 1237 22178
25	0	0	Ki67+	 1238 21937
26	0	0	Ki67+	 1245 21997
27	0	0	Ki67+	 1250 22307
28	0	0	Ki67+	 1254 22013
29	0	0	Ki67+	 1256 22590
30	0	0	Ki67+	 1267 22339
31	0	0	Ki67+	 1286 22005
32	0	0	Ki67+	 1286 22643
33	0	0	Ki67+	 1292 22275
34	0	0	Ki67+	 1294 21981
35	0	0	Ki67+	 1307 22490
36	0	0	Ki67+	 1314 22432
37	0	0	Ki67+	 1321 22003
38	0	0	Ki67+	 1323 22478
39	0	0	Ki67+	 1332 22457
40	0	0	Ki67+	 1336 22107
41	0	0	Ki67+	 1343 22709
42	0	0	Ki67+	 1344 22017
43	0	0	Ki67+	 1355 22243
44	0	0	Ki67+	 1368 22326
45	0	0	Ki67+	 1368 22519
46	0	0	Ki67+	 1375 21987
47	0	0	Ki67+	 1375 22545
48	0	0	Ki67+	 1382 22143
49	0	0	Ki67+	 1392 22486
50	0	0	Ki67+	 1396 22028
51	0	0	Ki67+	 1398 22146
52	0	0	Ki67+	 1400 22344
53	0	0	Ki67+	 1400 22606
54	0	0	Ki67+	 1414 22044
55	0	0	Ki67+	 1419 22082
56	0	0	Ki67+	 1419 22235
57	0	0	Ki67+	 1432 22280
58	0	0	Ki67+	 1436 22579
59	0	0	Ki67+	 1437 22344
60	0	0	Ki67+	 1442 22270
61	0	0	Ki67+	 1447 22356
62	0	0	Ki67+	 1455 22039
63	0	0	Ki67+	 1460 22563
64	0	0	Ki67+	 1462 22330
65	0	0	Ki67+	 1471 22487
66	0	0	Ki67+	 1476 22506
67	0	0	Ki67+	 1478 22464
68	0	0	Ki67+	 1479 22042
69	0	0	Ki67+	 1482 22542
70	0	0	Ki67+	 1497 22479
71	0	0	Ki67+	 1499 22536
72	0	0	Ki67+	 1502 22060
73	0	0	Ki67+	 1515 22555
74	0	0	Ki67+	 1524 22535
75	0	0	Ki67+	 1530 22435
76	0	0	Ki67+	 1540 22462
77	0	0	Ki67+	 1544 22072
78	0	0	Ki67+	 1547 22624
79	0	0	Ki67+	 1548 22572
80	0	0	Ki67+	 803 22741
81	0	0	Ki67+	 1016 22886
82	0	0	Ki67+	 1040 22954
83	0	0	Ki67+	 1062 22898
84	0	0	Ki67+	 1112 22960
85	0	0	Ki67+	 1137 22753
86	0	0	Ki67+	 1143 22785
87	0	0	Ki67+	 1148 22764
88	0	0	Ki67+	 1158 23250
89	0	0	Ki67+	 1163 22804
90	0	0	Ki67+	 1168 22765
91	0	0	Ki67+	 1174 22844
92	0	0	Ki67+	 1176 22833
93	0	0	Ki67+	 1192 22795
94	0	0	Ki67+	 1213 22884
95	0	0	Ki67+	 1244 22913
96	0	0	Ki67+	 1282 22960
97	0	0	Ki67+	 1303 22973
98	0	0	Ki67+	 1322 22809
99	0	0	Ki67+	 1324 22991
100	0	0	Ki67+	 1337 22793
101	0	0	Ki67+	 1341 22764
102	0	0	Ki67+	 1346 23001
103	0	0	Ki67+	 1348 22835
104	0	0	Ki67+	 1351 22747
105	0	0	Ki67+	 1356 22874
106	0	0	Ki67+	 1368 22999
107	0	0	Ki67+	 1372 23018
108	0	0	Ki67+	 1379 22923
109	0	0	Ki67+	 1382 22968
110	0	0	Ki67+	 1402 22969
111	0	0	Ki67+	 1435 22991
112	0	0	Ki67+	 1446 23022
113	0	0	Ki67+	 1459 23003
114	0	0	Ki67+	 1543 22797
115	0	0	Ki67+	 1051 23662
116	0	0	Ki67+	 1196 23771
117	0	0	Ki67+	 1233 23528
118	0	0	Ki67+	 1246 23614
119	0	0	Ki67+	 1270 23608
120	0	0	Ki67+	 1370 23729
121	0	0	Ki67+	 1393 24308
122	0	0	Ki67+	 1396 23712
123	0	0	Ki67+	 1411 23598
124	0	0	Ki67+	 1435 23762
125	0	0	Ki67+	 1439 23603
126	0	0	Ki67+	 1447 23765
127	0	0	Ki67+	 1447 23925
128	0	0	Ki67+	 1461 23711
129	0	0	Ki67+	 1485 23982
130	0	0	Ki67+	 1494 23608
131	0	0	Ki67+	 1508 23577
132	0	0	Ki67+	 1545 23596
133	0	0	Ki67+	 1194 24396
134	0	0	Ki67+	 1467 24733
135	0	0	Ki67+	 1780 21244
136	0	0	Ki67+	 1795 21215
137	0	0	Ki67+	 2036 21021
138	0	0	Ki67+	 2074 20994
139	0	0	Ki67+	 2080 21125
140	0	0	Ki67+	 2126 20802
141	0	0	Ki67+	 2148 20758
142	0	0	Ki67+	 2208 20997
143	0	0	Ki67+	 2220 21232
144	0	0	Ki67+	 2221 21147
145	0	0	Ki67+	 2239 20810
146	0	0	Ki67+	 2247 21162
147	0	0	Ki67+	 2250 21148
148	0	0	Ki67+	 2251 21236
149	0	0	Ki67+	 2290 20798
150	0	0	Ki67+	 2297 21246
151	0	0	Ki67+	 2301 21188
152	0	0	Ki67+	 2331 21180
153	0	0	Ki67+	 2347 21220
154	0	0	Ki67+	 1557 21909
155	0	0	Ki67+	 1580 21375
156	0	0	Ki67+	 1586 21436
157	0	0	Ki67+	 1604 21356
158	0	0	Ki67+	 1612 21468
159	0	0	Ki67+	 1616 21362
160	0	0	Ki67+	 1626 21505
161	0	0	Ki67+	 1635 21423
162	0	0	Ki67+	 1638 21587
163	0	0	Ki67+	 1653 21975
164	0	0	Ki67+	 1661 21602
165	0	0	Ki67+	 1671 21469
166	0	0	Ki67+	 1673 21327
167	0	0	Ki67+	 1675 21392
168	0	0	Ki67+	 1680 21625
169	0	0	Ki67+	 1682 21966
170	0	0	Ki67+	 1682 22036
171	0	0	Ki67+	 1688 21654
172	0	0	Ki67+	 1690 21401
173	0	0	Ki67+	 1691 21519
174	0	0	Ki67+	 1695 21544
175	0	0	Ki67+	 1700 21283
176	0	0	Ki67+	 1705 21591
177	0	0	Ki67+	 1711 21416
178	0	0	Ki67+	 1711 21670
179	0	0	Ki67+	 1712 21652
180	0	0	Ki67+	 1713 21629
181	0	0	Ki67+	 1713 21695
182	0	0	Ki67+	 1724 21644
183	0	0	Ki67+	 1750 21324
184	0	0	Ki67+	 1754 21690
185	0	0	Ki67+	 1759 21265
186	0	0	Ki67+	 1782 21335
187	0	0	Ki67+	 1784 21840
188	0	0	Ki67+	 1808 21756
189	0	0	Ki67+	 1816 21817
190	0	0	Ki67+	 1832 21613
191	0	0	Ki67+	 1845 21465
192	0	0	Ki67+	 1853 21564
193	0	0	Ki67+	 1855 21929
194	0	0	Ki67+	 1859 21372
195	0	0	Ki67+	 1868 21493
196	0	0	Ki67+	 1878 21384
197	0	0	Ki67+	 1899 21474
198	0	0	Ki67+	 1916 21430
199	0	0	Ki67+	 1933 21907
200	0	0	Ki67+	 1949 21951
201	0	0	Ki67+	 1997 22030
202	0	0	Ki67+	 2007 21737
203	0	0	Ki67+	 2033 21968
204	0	0	Ki67+	 2070 21938
205	0	0	Ki67+	 2075 21886
206	0	0	Ki67+	 2078 21617
207	0	0	Ki67+	 2085 21850
208	0	0	Ki67+	 2097 21782
209	0	0	Ki67+	 2144 21639
210	0	0	Ki67+	 2144 21824
211	0	0	Ki67+	 2144 21974
212	0	0	Ki67+	 2167 21793
213	0	0	Ki67+	 2192 21915
214	0	0	Ki67+	 2202 21806
215	0	0	Ki67+	 2216 21914
216	0	0	Ki67+	 2222 21954
217	0	0	Ki67+	 2236 21267
218	0	0	Ki67+	 2238 21956
219	0	0	Ki67+	 2248 21291
220	0	0	Ki67+	 2253 21843
221	0	0	Ki67+	 2260 21967
222	0	0	Ki67+	 2262 21420
223	0	0	Ki67+	 2265 21484
224	0	0	Ki67+	 2268 22007
225	0	0	Ki67+	 2271 21319
226	0	0	Ki67+	 2273 21307
227	0	0	Ki67+	 2283 21851
228	0	0	Ki67+	 2285 21297
229	0	0	Ki67+	 2285 21404
230	0	0	Ki67+	 2290 21370
231	0	0	Ki67+	 2294 21561
232	0	0	Ki67+	 2295 21539
233	0	0	Ki67+	 2298 21469
234	0	0	Ki67+	 2298 21609
235	0	0	Ki67+	 2299 21946
236	0	0	Ki67+	 2304 21273
237	0	0	Ki67+	 2304 21626
238	0	0	Ki67+	 2308 21496
239	0	0	Ki67+	 2312 21974
240	0	0	Ki67+	 2313 21389
241	0	0	Ki67+	 2316 21521
242	0	0	Ki67+	 2316 21802
243	0	0	Ki67+	 2318 21643
244	0	0	Ki67+	 2319 22013
245	0	0	Ki67+	 2319 22060
246	0	0	Ki67+	 2326 21633
247	0	0	Ki67+	 2329 21300
248	0	0	Ki67+	 2330 21571
249	0	0	Ki67+	 2331 21696
250	0	0	Ki67+	 2334 21955
251	0	0	Ki67+	 2338 21283
252	0	0	Ki67+	 2338 21628
253	0	0	Ki67+	 2340 21615
254	0	0	Ki67+	 2341 21896
255	0	0	Ki67+	 2344 21703
256	0	0	Ki67+	 2345 21567
257	0	0	Ki67+	 2350 21287
258	0	0	Ki67+	 2351 21659
259	0	0	Ki67+	 1573 22649
260	0	0	Ki67+	 1584 22105
261	0	0	Ki67+	 1587 22840
262	0	0	Ki67+	 1590 22590
263	0	0	Ki67+	 1595 22694
264	0	0	Ki67+	 1597 22125
265	0	0	Ki67+	 1607 22739
266	0	0	Ki67+	 1613 22721
267	0	0	Ki67+	 1614 22613
268	0	0	Ki67+	 1636 22811
269	0	0	Ki67+	 1641 22502
270	0	0	Ki67+	 1648 22697
271	0	0	Ki67+	 1652 22493
272	0	0	Ki67+	 1661 22468
273	0	0	Ki67+	 1665 22532
274	0	0	Ki67+	 1669 22720
275	0	0	Ki67+	 1674 22490
276	0	0	Ki67+	 1677 22621
277	0	0	Ki67+	 1678 22602
278	0	0	Ki67+	 1685 22839
279	0	0	Ki67+	 1688 22079
280	0	0	Ki67+	 1691 22162
281	0	0	Ki67+	 1700 22703
282	0	0	Ki67+	 1703 22258
283	0	0	Ki67+	 1706 22634
284	0	0	Ki67+	 1715 22690
285	0	0	Ki67+	 1716 22075
286	0	0	Ki67+	 1717 22661
287	0	0	Ki67+	 1717 22831
288	0	0	Ki67+	 1726 22132
289	0	0	Ki67+	 1734 22278
290	0	0	Ki67+	 1736 22223
291	0	0	Ki67+	 1762 22132
292	0	0	Ki67+	 1770 22855
293	0	0	Ki67+	 1774 22239
294	0	0	Ki67+	 1781 22267
295	0	0	Ki67+	 1782 22844
296	0	0	Ki67+	 1788 22098
297	0	0	Ki67+	 1804 22223
298	0	0	Ki67+	 1812 22266
299	0	0	Ki67+	 1812 22606
300	0	0	Ki67+	 1830 22321
301	0	0	Ki67+	 1832 22225
302	0	0	Ki67+	 1840 22311
303	0	0	Ki67+	 1844 22249
304	0	0	Ki67+	 1845 22232
305	0	0	Ki67+	 1850 22335
306	0	0	Ki67+	 1851 22181
307	0	0	Ki67+	 1855 22412
308	0	0	Ki67+	 1866 22319
309	0	0	Ki67+	 1872 22351
310	0	0	Ki67+	 1874 22499
311	0	0	Ki67+	 1890 22247
312	0	0	Ki67+	 1912 22263
313	0	0	Ki67+	 1923 22241
314	0	0	Ki67+	 1925 22379
315	0	0	Ki67+	 1925 22647
316	0	0	Ki67+	 1926 22137
317	0	0	Ki67+	 1945 22262
318	0	0	Ki67+	 1957 22175
319	0	0	Ki67+	 1961 22825
320	0	0	Ki67+	 1965 22591
321	0	0	Ki67+	 1968 22256
322	0	0	Ki67+	 1969 22853
323	0	0	Ki67+	 1970 22119
324	0	0	Ki67+	 1970 22133
325	0	0	Ki67+	 1971 22545
326	0	0	Ki67+	 1974 22076
327	0	0	Ki67+	 1990 22820
328	0	0	Ki67+	 1994 22583
329	0	0	Ki67+	 1996 22253
330	0	0	Ki67+	 1997 22288
331	0	0	Ki67+	 1997 22720
332	0	0	Ki67+	 1997 22854
333	0	0	Ki67+	 1999 22741
334	0	0	Ki67+	 2005 22071
335	0	0	Ki67+	 2009 22693
336	0	0	Ki67+	 2010 22115
337	0	0	Ki67+	 2024 22680
338	0	0	Ki67+	 2045 22320
339	0	0	Ki67+	 2052 22338
340	0	0	Ki67+	 2053 22281
341	0	0	Ki67+	 2059 22166
342	0	0	Ki67+	 2065 22360
343	0	0	Ki67+	 2066 22329
344	0	0	Ki67+	 2076 22612
345	0	0	Ki67+	 2078 22593
346	0	0	Ki67+	 2081 22287
347	0	0	Ki67+	 2090 22268
348	0	0	Ki67+	 2094 22540
349	0	0	Ki67+	 2107 22398
350	0	0	Ki67+	 2110 22328
351	0	0	Ki67+	 2110 22361
352	0	0	Ki67+	 2113 22410
353	0	0	Ki67+	 2115 22427
354	0	0	Ki67+	 2119 22481
355	0	0	Ki67+	 2129 22352
356	0	0	Ki67+	 2141 22391
357	0	0	Ki67+	 2160 22371
358	0	0	Ki67+	 2205 22850
359	0	0	Ki67+	 2208 22703
360	0	0	Ki67+	 2214 22720
361	0	0	Ki67+	 2217 22371
362	0	0	Ki67+	 2229 22778
363	0	0	Ki67+	 2236 22347
364	0	0	Ki67+	 2241 22721
365	0	0	Ki67+	 2251 22348
366	0	0	Ki67+	 2258 22786
367	0	0	Ki67+	 2259 22699
368	0	0	Ki67+	 2267 22731
369	0	0	Ki67+	 2268 22330
370	0	0	Ki67+	 2271 22857
371	0	0	Ki67+	 2284 22826
372	0	0	Ki67+	 2288 22724
373	0	0	Ki67+	 2297 22779
374	0	0	Ki67+	 2298 22322
375	0	0	Ki67+	 2298 22356
376	0	0	Ki67+	 2300 22799
377	0	0	Ki67+	 2302 22307
378	0	0	Ki67+	 2311 22334
379	0	0	Ki67+	 2314 22244
380	0	0	Ki67+	 2314 22742
381	0	0	Ki67+	 2318 22821
382	0	0	Ki67+	 2319 22783
383	0	0	Ki67+	 2324 22296
384	0	0	Ki67+	 2329 22170
385	0	0	Ki67+	 2330 22147
386	0	0	Ki67+	 2332 22104
387	0	0	Ki67+	 2336 22320
388	0	0	Ki67+	 2339 22229
389	0	0	Ki67+	 2345 22792
390	0	0	Ki67+	 1560 22868
391	0	0	Ki67+	 1565 23589
392	0	0	Ki67+	 1566 23033
393	0	0	Ki67+	 1568 23054
394	0	0	Ki67+	 1569 22878
395	0	0	Ki67+	 1572 23101
396	0	0	Ki67+	 1576 23012
397	0	0	Ki67+	 1580 23606
398	0	0	Ki67+	 1585 23301
399	0	0	Ki67+	 1588 23403
400	0	0	Ki67+	 1595 23314
401	0	0	Ki67+	 1610 22971
402	0	0	Ki67+	 1613 23587
403	0	0	Ki67+	 1616 23462
404	0	0	Ki67+	 1622 22869
405	0	0	Ki67+	 1629 23573
406	0	0	Ki67+	 1634 23603
407	0	0	Ki67+	 1640 23620
408	0	0	Ki67+	 1657 23590
409	0	0	Ki67+	 1668 23076
410	0	0	Ki67+	 1692 23556
411	0	0	Ki67+	 1703 23489
412	0	0	Ki67+	 1713 23454
413	0	0	Ki67+	 1713 23569
414	0	0	Ki67+	 1731 22953
415	0	0	Ki67+	 1735 23022
416	0	0	Ki67+	 1741 22919
417	0	0	Ki67+	 1743 23588
418	0	0	Ki67+	 1749 22883
419	0	0	Ki67+	 1751 23008
420	0	0	Ki67+	 1753 22979
421	0	0	Ki67+	 1754 22942
422	0	0	Ki67+	 1761 22965
423	0	0	Ki67+	 1762 22931
424	0	0	Ki67+	 1762 23115
425	0	0	Ki67+	 1762 23604
426	0	0	Ki67+	 1780 23624
427	0	0	Ki67+	 1800 23050
428	0	0	Ki67+	 1805 22867
429	0	0	Ki67+	 1815 23610
430	0	0	Ki67+	 1826 22907
431	0	0	Ki67+	 1826 23016
432	0	0	Ki67+	 1829 23278
433	0	0	Ki67+	 1832 22997
434	0	0	Ki67+	 1837 22931
435	0	0	Ki67+	 1841 23302
436	0	0	Ki67+	 1847 23324
437	0	0	Ki67+	 1858 23341
438	0	0	Ki67+	 1867 23360
439	0	0	Ki67+	 1879 23345
440	0	0	Ki67+	 1883 23377
441	0	0	Ki67+	 1906 22894
442	0	0	Ki67+	 1911 23434
443	0	0	Ki67+	 1919 23344
444	0	0	Ki67+	 1922 23466
445	0	0	Ki67+	 1941 23371
446	0	0	Ki67+	 1944 23503
447	0	0	Ki67+	 1946 23403
448	0	0	Ki67+	 1949 23340
449	0	0	Ki67+	 1951 23267
450	0	0	Ki67+	 1955 23548
451	0	0	Ki67+	 1957 23464
452	0	0	Ki67+	 1970 23306
453	0	0	Ki67+	 1976 22881
454	0	0	Ki67+	 1983 23335
455	0	0	Ki67+	 1985 23012
456	0	0	Ki67+	 1998 23296
457	0	0	Ki67+	 2012 22970
458	0	0	Ki67+	 2016 23032
459	0	0	Ki67+	 2019 22926
460	0	0	Ki67+	 2022 23071
461	0	0	Ki67+	 2026 23048
462	0	0	Ki67+	 2027 22973
463	0	0	Ki67+	 2027 23092
464	0	0	Ki67+	 2029 23122
465	0	0	Ki67+	 2031 23327
466	0	0	Ki67+	 2032 23281
467	0	0	Ki67+	 2040 23150
468	0	0	Ki67+	 2041 22994
469	0	0	Ki67+	 2043 23016
470	0	0	Ki67+	 2050 23199
471	0	0	Ki67+	 2059 23224
472	0	0	Ki67+	 2061 23313
473	0	0	Ki67+	 2068 23244
474	0	0	Ki67+	 2068 23512
475	0	0	Ki67+	 2069 23021
476	0	0	Ki67+	 2070 23284
477	0	0	Ki67+	 2081 23481
478	0	0	Ki67+	 2087 23039
479	0	0	Ki67+	 2107 23046
480	0	0	Ki67+	 2124 23055
481	0	0	Ki67+	 2124 23231
482	0	0	Ki67+	 2147 22998
483	0	0	Ki67+	 2158 23284
484	0	0	Ki67+	 2159 23059
485	0	0	Ki67+	 2172 22920
486	0	0	Ki67+	 2183 22994
487	0	0	Ki67+	 2187 23042
488	0	0	Ki67+	 2208 23569
489	0	0	Ki67+	 2214 22981
490	0	0	Ki67+	 2218 23473
491	0	0	Ki67+	 2228 23405
492	0	0	Ki67+	 2229 23084
493	0	0	Ki67+	 2233 23611
494	0	0	Ki67+	 2239 23576
495	0	0	Ki67+	 2244 23654
496	0	0	Ki67+	 2247 23604
497	0	0	Ki67+	 2250 23635
498	0	0	Ki67+	 2253 23547
499	0	0	Ki67+	 2269 23488
500	0	0	Ki67+	 2271 23334
501	0	0	Ki67+	 2283 23502
502	0	0	Ki67+	 2285 23521
503	0	0	Ki67+	 2289 22881
504	0	0	Ki67+	 2298 23037
505	0	0	Ki67+	 2308 23146
506	0	0	Ki67+	 2309 23516
507	0	0	Ki67+	 2317 23180
508	0	0	Ki67+	 2321 23547
509	0	0	Ki67+	 2324 23165
510	0	0	Ki67+	 2332 23322
511	0	0	Ki67+	 2340 23567
512	0	0	Ki67+	 2345 23546
513	0	0	Ki67+	 2347 23041
514	0	0	Ki67+	 1562 23673
515	0	0	Ki67+	 1576 23931
516	0	0	Ki67+	 1581 24061
517	0	0	Ki67+	 1584 23729
518	0	0	Ki67+	 1586 23695
519	0	0	Ki67+	 1588 23678
520	0	0	Ki67+	 1628 24330
521	0	0	Ki67+	 1633 24433
522	0	0	Ki67+	 1653 24317
523	0	0	Ki67+	 1665 24352
524	0	0	Ki67+	 1676 24434
525	0	0	Ki67+	 1685 23728
526	0	0	Ki67+	 1771 23803
527	0	0	Ki67+	 1783 24437
528	0	0	Ki67+	 1787 24159
529	0	0	Ki67+	 1790 24192
530	0	0	Ki67+	 1796 24123
531	0	0	Ki67+	 1797 23787
532	0	0	Ki67+	 1798 23797
533	0	0	Ki67+	 1809 24455
534	0	0	Ki67+	 1812 24006
535	0	0	Ki67+	 1821 23737
536	0	0	Ki67+	 1826 24130
537	0	0	Ki67+	 1835 23750
538	0	0	Ki67+	 1885 24217
539	0	0	Ki67+	 1901 23994
540	0	0	Ki67+	 1901 24203
541	0	0	Ki67+	 1906 24341
542	0	0	Ki67+	 1909 24373
543	0	0	Ki67+	 1920 24400
544	0	0	Ki67+	 1922 24305
545	0	0	Ki67+	 1924 24424
546	0	0	Ki67+	 1928 23673
547	0	0	Ki67+	 1930 24413
548	0	0	Ki67+	 1931 24363
549	0	0	Ki67+	 1936 24453
550	0	0	Ki67+	 1937 24019
551	0	0	Ki67+	 1937 24440
552	0	0	Ki67+	 1939 24279
553	0	0	Ki67+	 1946 23680
554	0	0	Ki67+	 1948 24437
555	0	0	Ki67+	 1954 24302
556	0	0	Ki67+	 1963 24031
557	0	0	Ki67+	 1978 24254
558	0	0	Ki67+	 1978 24278
559	0	0	Ki67+	 1988 24029
560	0	0	Ki67+	 2005 24186
561	0	0	Ki67+	 2005 24459
562	0	0	Ki67+	 2006 24060
563	0	0	Ki67+	 2006 24438
564	0	0	Ki67+	 2032 24198
565	0	0	Ki67+	 2049 23696
566	0	0	Ki67+	 2055 24174
567	0	0	Ki67+	 2069 24019
568	0	0	Ki67+	 2076 24303
569	0	0	Ki67+	 2085 24166
570	0	0	Ki67+	 2089 23693
571	0	0	Ki67+	 2090 24415
572	0	0	Ki67+	 2093 24155
573	0	0	Ki67+	 2100 24049
574	0	0	Ki67+	 2116 24163
575	0	0	Ki67+	 2124 24364
576	0	0	Ki67+	 2125 24141
577	0	0	Ki67+	 2142 24157
578	0	0	Ki67+	 2144 24169
579	0	0	Ki67+	 2159 24054
580	0	0	Ki67+	 2167 23936
581	0	0	Ki67+	 2185 24301
582	0	0	Ki67+	 2196 24053
583	0	0	Ki67+	 2210 24117
584	0	0	Ki67+	 2222 24053
585	0	0	Ki67+	 2227 23909
586	0	0	Ki67+	 2237 23941
587	0	0	Ki67+	 2240 24141
588	0	0	Ki67+	 2241 24459
589	0	0	Ki67+	 2244 23711
590	0	0	Ki67+	 2247 23742
591	0	0	Ki67+	 2252 24055
592	0	0	Ki67+	 2261 23673
593	0	0	Ki67+	 2263 24043
594	0	0	Ki67+	 2264 24283
595	0	0	Ki67+	 2265 24129
596	0	0	Ki67+	 2270 23760
597	0	0	Ki67+	 2272 23845
598	0	0	Ki67+	 2273 23905
599	0	0	Ki67+	 2276 23726
600	0	0	Ki67+	 2277 24148
601	0	0	Ki67+	 2278 24459
602	0	0	Ki67+	 2285 24057
603	0	0	Ki67+	 2287 23783
604	0	0	Ki67+	 2292 24137
605	0	0	Ki67+	 2293 23934
606	0	0	Ki67+	 2294 24301
607	0	0	Ki67+	 2297 23854
608	0	0	Ki67+	 2302 23988
609	0	0	Ki67+	 2309 24061
610	0	0	Ki67+	 2310 23711
611	0	0	Ki67+	 2312 24155
612	0	0	Ki67+	 2312 24326
613	0	0	Ki67+	 2313 24306
614	0	0	Ki67+	 2323 23970
615	0	0	Ki67+	 2329 23841
616	0	0	Ki67+	 2332 23682
617	0	0	Ki67+	 2340 23892
618	0	0	Ki67+	 2342 24279
619	0	0	Ki67+	 2350 23680
620	0	0	Ki67+	 1564 25084
621	0	0	Ki67+	 1569 24586
622	0	0	Ki67+	 1639 25085
623	0	0	Ki67+	 1679 24835
624	0	0	Ki67+	 1784 25252
625	0	0	Ki67+	 1787 24507
626	0	0	Ki67+	 1807 24525
627	0	0	Ki67+	 1815 24545
628	0	0	Ki67+	 1819 24630
629	0	0	Ki67+	 1823 24610
630	0	0	Ki67+	 1830 24564
631	0	0	Ki67+	 1841 24654
632	0	0	Ki67+	 1853 24610
633	0	0	Ki67+	 1871 24628
634	0	0	Ki67+	 1901 24522
635	0	0	Ki67+	 1903 24701
636	0	0	Ki67+	 1904 25048
637	0	0	Ki67+	 1916 24731
638	0	0	Ki67+	 1918 24597
639	0	0	Ki67+	 1921 24617
640	0	0	Ki67+	 1923 25015
641	0	0	Ki67+	 1927 24916
642	0	0	Ki67+	 1928 24651
643	0	0	Ki67+	 1929 24676
644	0	0	Ki67+	 1948 24557
645	0	0	Ki67+	 1953 24522
646	0	0	Ki67+	 1962 25237
647	0	0	Ki67+	 1966 25006
648	0	0	Ki67+	 1985 24843
649	0	0	Ki67+	 1986 24965
650	0	0	Ki67+	 1992 25045
651	0	0	Ki67+	 1996 24980
652	0	0	Ki67+	 1999 24764
653	0	0	Ki67+	 2004 24953
654	0	0	Ki67+	 2020 24997
655	0	0	Ki67+	 2037 25024
656	0	0	Ki67+	 2044 24785
657	0	0	Ki67+	 2046 25040
658	0	0	Ki67+	 2055 25071
659	0	0	Ki67+	 2075 25108
660	0	0	Ki67+	 2087 24487
661	0	0	Ki67+	 2088 24811
662	0	0	Ki67+	 2123 24684
663	0	0	Ki67+	 2125 24663
664	0	0	Ki67+	 2169 24943
665	0	0	Ki67+	 2191 25061
666	0	0	Ki67+	 2193 24990
667	0	0	Ki67+	 2195 24956
668	0	0	Ki67+	 2197 24731
669	0	0	Ki67+	 2204 24856
670	0	0	Ki67+	 2209 24752
671	0	0	Ki67+	 2217 24598
672	0	0	Ki67+	 2218 25090
673	0	0	Ki67+	 2230 24593
674	0	0	Ki67+	 2235 24567
675	0	0	Ki67+	 2260 24795
676	0	0	Ki67+	 2265 24881
677	0	0	Ki67+	 2272 24822
678	0	0	Ki67+	 2281 24606
679	0	0	Ki67+	 2308 24638
680	0	0	Ki67+	 2316 24833
681	0	0	Ki67+	 2323 24992
682	0	0	Ki67+	 2334 24835
683	0	0	Ki67+	 2339 24804
684	0	0	Ki67+	 2347 24618
685	0	0	Ki67+	 1806 25332
686	0	0	Ki67+	 1818 25302
687	0	0	Ki67+	 1924 25280
688	0	0	Ki67+	 1963 25279
689	0	0	Ki67+	 2023 25285
690	0	0	Ki67+	 2035 25270
691	0	0	Ki67+	 2066 25283
692	0	0	Ki67+	 2073 25334
693	0	0	Ki67+	 2094 25306
694	0	0	Ki67+	 2125 25351
695	0	0	Ki67+	 2145 25291
696	0	0	Ki67+	 2146 25271
697	0	0	Ki67+	 2151 25324
698	0	0	Ki67+	 2159 25352
699	0	0	Ki67+	 2278 25434
700	0	0	Ki67+	 2283 25316
701	0	0	Ki67+	 2356 20942
702	0	0	Ki67+	 2470 20917
703	0	0	Ki67+	 2649 20556
704	0	0	Ki67+	 2683 20558
705	0	0	Ki67+	 2704 20916
706	0	0	Ki67+	 2706 20970
707	0	0	Ki67+	 2708 20559
708	0	0	Ki67+	 2725 20552
709	0	0	Ki67+	 2742 20957
710	0	0	Ki67+	 2751 20587
711	0	0	Ki67+	 2777 20847
712	0	0	Ki67+	 2786 20585
713	0	0	Ki67+	 2805 20937
714	0	0	Ki67+	 2810 20956
715	0	0	Ki67+	 2820 20612
716	0	0	Ki67+	 2822 20585
717	0	0	Ki67+	 2858 20909
718	0	0	Ki67+	 2873 20851
719	0	0	Ki67+	 2889 20602
720	0	0	Ki67+	 2952 20613
721	0	0	Ki67+	 2965 20631
722	0	0	Ki67+	 2983 20616
723	0	0	Ki67+	 3080 20679
724	0	0	Ki67+	 3137 20700
725	0	0	Ki67+	 2353 21198
726	0	0	Ki67+	 2368 21234
727	0	0	Ki67+	 2376 21488
728	0	0	Ki67+	 2379 21763
729	0	0	Ki67+	 2380 21502
730	0	0	Ki67+	 2383 21730
731	0	0	Ki67+	 2386 21344
732	0	0	Ki67+	 2386 21361
733	0	0	Ki67+	 2394 21237
734	0	0	Ki67+	 2402 21761
735	0	0	Ki67+	 2407 21328
736	0	0	Ki67+	 2422 21371
737	0	0	Ki67+	 2424 21390
738	0	0	Ki67+	 2429 21336
739	0	0	Ki67+	 2434 21401
740	0	0	Ki67+	 2448 21354
741	0	0	Ki67+	 2459 21361
742	0	0	Ki67+	 2466 21331
743	0	0	Ki67+	 2468 21271
744	0	0	Ki67+	 2473 21297
745	0	0	Ki67+	 2484 21238
746	0	0	Ki67+	 2489 21378
747	0	0	Ki67+	 2496 21349
748	0	0	Ki67+	 2500 21274
749	0	0	Ki67+	 2512 21759
750	0	0	Ki67+	 2513 21371
751	0	0	Ki67+	 2523 21568
752	0	0	Ki67+	 2529 21725
753	0	0	Ki67+	 2536 21643
754	0	0	Ki67+	 2537 21550
755	0	0	Ki67+	 2541 21582
756	0	0	Ki67+	 2546 21740
757	0	0	Ki67+	 2548 21280
758	0	0	Ki67+	 2548 21449
759	0	0	Ki67+	 2553 21689
760	0	0	Ki67+	 2565 21451
761	0	0	Ki67+	 2574 21622
762	0	0	Ki67+	 2581 21473
763	0	0	Ki67+	 2586 21484
764	0	0	Ki67+	 2590 21547
765	0	0	Ki67+	 2596 21463
766	0	0	Ki67+	 2602 21066
767	0	0	Ki67+	 2609 21492
768	0	0	Ki67+	 2617 21472
769	0	0	Ki67+	 2621 21303
770	0	0	Ki67+	 2638 21538
771	0	0	Ki67+	 2640 21064
772	0	0	Ki67+	 2651 21306
773	0	0	Ki67+	 2652 21080
774	0	0	Ki67+	 2655 21488
775	0	0	Ki67+	 2673 21068
776	0	0	Ki67+	 2675 21557
777	0	0	Ki67+	 2679 20987
778	0	0	Ki67+	 2685 21486
779	0	0	Ki67+	 2686 21528
780	0	0	Ki67+	 2710 21492
781	0	0	Ki67+	 2717 21310
782	0	0	Ki67+	 2717 21330
783	0	0	Ki67+	 2720 21145
784	0	0	Ki67+	 2727 21532
785	0	0	Ki67+	 2732 20990
786	0	0	Ki67+	 2733 21051
787	0	0	Ki67+	 2733 21546
788	0	0	Ki67+	 2739 21354
789	0	0	Ki67+	 2746 20980
790	0	0	Ki67+	 2753 21053
791	0	0	Ki67+	 2756 21501
792	0	0	Ki67+	 2759 21380
793	0	0	Ki67+	 2761 21290
794	0	0	Ki67+	 2764 21615
795	0	0	Ki67+	 2765 21363
796	0	0	Ki67+	 2766 21590
797	0	0	Ki67+	 2770 21446
798	0	0	Ki67+	 2773 21561
799	0	0	Ki67+	 2776 21530
800	0	0	Ki67+	 2779 21623
801	0	0	Ki67+	 2780 21403
802	0	0	Ki67+	 2780 21611
803	0	0	Ki67+	 2782 21664
804	0	0	Ki67+	 2783 21391
805	0	0	Ki67+	 2783 21519
806	0	0	Ki67+	 2786 21221
807	0	0	Ki67+	 2787 21065
808	0	0	Ki67+	 2787 21294
809	0	0	Ki67+	 2789 21345
810	0	0	Ki67+	 2789 21425
811	0	0	Ki67+	 2798 21309
812	0	0	Ki67+	 2803 21407
813	0	0	Ki67+	 2804 21499
814	0	0	Ki67+	 2809 21247
815	0	0	Ki67+	 2813 21315
816	0	0	Ki67+	 2815 21075
817	0	0	Ki67+	 2820 20981
818	0	0	Ki67+	 2821 21372
819	0	0	Ki67+	 2822 21438
820	0	0	Ki67+	 2827 21343
821	0	0	Ki67+	 2829 21387
822	0	0	Ki67+	 2840 21095
823	0	0	Ki67+	 2850 21355
824	0	0	Ki67+	 2858 20982
825	0	0	Ki67+	 2860 21565
826	0	0	Ki67+	 2863 21109
827	0	0	Ki67+	 2863 21394
828	0	0	Ki67+	 2869 21349
829	0	0	Ki67+	 2882 21112
830	0	0	Ki67+	 2884 21373
831	0	0	Ki67+	 2892 21018
832	0	0	Ki67+	 2904 21120
833	0	0	Ki67+	 2906 21393
834	0	0	Ki67+	 2932 21134
835	0	0	Ki67+	 2987 21699
836	0	0	Ki67+	 2992 21731
837	0	0	Ki67+	 3014 21586
838	0	0	Ki67+	 3022 21487
839	0	0	Ki67+	 3024 21557
840	0	0	Ki67+	 3027 21453
841	0	0	Ki67+	 3043 21470
842	0	0	Ki67+	 3046 21506
843	0	0	Ki67+	 3048 21424
844	0	0	Ki67+	 3053 21442
845	0	0	Ki67+	 3059 21431
846	0	0	Ki67+	 3065 21389
847	0	0	Ki67+	 3065 21763
848	0	0	Ki67+	 3070 21377
849	0	0	Ki67+	 3078 21361
850	0	0	Ki67+	 3080 21747
851	0	0	Ki67+	 3090 21309
852	0	0	Ki67+	 3093 21080
853	0	0	Ki67+	 3096 21344
854	0	0	Ki67+	 3109 21746
855	0	0	Ki67+	 3111 21389
856	0	0	Ki67+	 3119 21351
857	0	0	Ki67+	 3120 21766
858	0	0	Ki67+	 3121 21735
859	0	0	Ki67+	 3128 21146
860	0	0	Ki67+	 3135 21393
861	0	0	Ki67+	 3138 21359
862	0	0	Ki67+	 3140 21343
863	0	0	Ki67+	 3145 21373
864	0	0	Ki67+	 3145 21469
865	0	0	Ki67+	 2355 22208
866	0	0	Ki67+	 2355 22338
867	0	0	Ki67+	 2359 22323
868	0	0	Ki67+	 2362 21871
869	0	0	Ki67+	 2362 21960
870	0	0	Ki67+	 2363 21906
871	0	0	Ki67+	 2365 21970
872	0	0	Ki67+	 2371 21954
873	0	0	Ki67+	 2373 22234
874	0	0	Ki67+	 2395 21963
875	0	0	Ki67+	 2399 21974
876	0	0	Ki67+	 2405 21949
877	0	0	Ki67+	 2405 22291
878	0	0	Ki67+	 2409 21816
879	0	0	Ki67+	 2414 21887
880	0	0	Ki67+	 2414 22013
881	0	0	Ki67+	 2431 22046
882	0	0	Ki67+	 2446 22069
883	0	0	Ki67+	 2492 21808
884	0	0	Ki67+	 2498 21784
885	0	0	Ki67+	 2513 21866
886	0	0	Ki67+	 2516 21890
887	0	0	Ki67+	 2534 22123
888	0	0	Ki67+	 2535 21962
889	0	0	Ki67+	 2541 22359
890	0	0	Ki67+	 2542 21983
891	0	0	Ki67+	 2546 22315
892	0	0	Ki67+	 2550 21891
893	0	0	Ki67+	 2563 21839
894	0	0	Ki67+	 2571 22328
895	0	0	Ki67+	 2575 22011
896	0	0	Ki67+	 2580 21973
897	0	0	Ki67+	 2591 22124
898	0	0	Ki67+	 2592 22330
899	0	0	Ki67+	 2594 22093
900	0	0	Ki67+	 2599 22356
901	0	0	Ki67+	 2614 22038
902	0	0	Ki67+	 2632 22448
903	0	0	Ki67+	 2633 22036
904	0	0	Ki67+	 2636 22283
905	0	0	Ki67+	 2641 22019
906	0	0	Ki67+	 2645 22034
907	0	0	Ki67+	 2647 22540
908	0	0	Ki67+	 2654 22511
909	0	0	Ki67+	 2659 22497
910	0	0	Ki67+	 2660 22019
911	0	0	Ki67+	 2660 22301
912	0	0	Ki67+	 2679 22046
913	0	0	Ki67+	 2682 22391
914	0	0	Ki67+	 2687 22437
915	0	0	Ki67+	 2691 22315
916	0	0	Ki67+	 2698 22069
917	0	0	Ki67+	 2699 22481
918	0	0	Ki67+	 2704 22406
919	0	0	Ki67+	 2707 22457
920	0	0	Ki67+	 2708 22313
921	0	0	Ki67+	 2713 22000
922	0	0	Ki67+	 2714 22042
923	0	0	Ki67+	 2719 22324
924	0	0	Ki67+	 2726 22437
925	0	0	Ki67+	 2729 21999
926	0	0	Ki67+	 2729 22393
927	0	0	Ki67+	 2730 22283
928	0	0	Ki67+	 2734 22019
929	0	0	Ki67+	 2734 22063
930	0	0	Ki67+	 2735 22347
931	0	0	Ki67+	 2738 22212
932	0	0	Ki67+	 2746 22335
933	0	0	Ki67+	 2747 21990
934	0	0	Ki67+	 2752 22434
935	0	0	Ki67+	 2757 22402
936	0	0	Ki67+	 2758 22065
937	0	0	Ki67+	 2765 22046
938	0	0	Ki67+	 2765 22419
939	0	0	Ki67+	 2778 22351
940	0	0	Ki67+	 2782 22452
941	0	0	Ki67+	 2784 22385
942	0	0	Ki67+	 2784 22501
943	0	0	Ki67+	 2788 22364
944	0	0	Ki67+	 2793 22316
945	0	0	Ki67+	 2801 22417
946	0	0	Ki67+	 2807 22385
947	0	0	Ki67+	 2814 21998
948	0	0	Ki67+	 2822 22479
949	0	0	Ki67+	 2823 22049
950	0	0	Ki67+	 2830 22414
951	0	0	Ki67+	 2851 22308
952	0	0	Ki67+	 2858 22033
953	0	0	Ki67+	 2862 21994
954	0	0	Ki67+	 2864 22441
955	0	0	Ki67+	 2872 22375
956	0	0	Ki67+	 2878 22391
957	0	0	Ki67+	 2884 22411
958	0	0	Ki67+	 2888 22014
959	0	0	Ki67+	 2892 21777
960	0	0	Ki67+	 2914 22358
961	0	0	Ki67+	 2916 21994
962	0	0	Ki67+	 2938 22389
963	0	0	Ki67+	 2945 22231
964	0	0	Ki67+	 2948 21793
965	0	0	Ki67+	 2951 22346
966	0	0	Ki67+	 2960 22365
967	0	0	Ki67+	 2972 21789
968	0	0	Ki67+	 2995 22362
969	0	0	Ki67+	 2999 22377
970	0	0	Ki67+	 3005 22332
971	0	0	Ki67+	 3017 22377
972	0	0	Ki67+	 3021 22333
973	0	0	Ki67+	 3031 21952
974	0	0	Ki67+	 3039 22350
975	0	0	Ki67+	 3042 21787
976	0	0	Ki67+	 3064 21803
977	0	0	Ki67+	 3064 22352
978	0	0	Ki67+	 3065 21828
979	0	0	Ki67+	 3065 22230
980	0	0	Ki67+	 3067 22208
981	0	0	Ki67+	 3075 21787
982	0	0	Ki67+	 3082 22245
983	0	0	Ki67+	 3084 21850
984	0	0	Ki67+	 3087 21868
985	0	0	Ki67+	 3092 21804
986	0	0	Ki67+	 3094 22352
987	0	0	Ki67+	 3102 22255
988	0	0	Ki67+	 3108 22170
989	0	0	Ki67+	 3112 21849
990	0	0	Ki67+	 3116 21911
991	0	0	Ki67+	 3118 22343
992	0	0	Ki67+	 3125 22271
993	0	0	Ki67+	 3130 21842
994	0	0	Ki67+	 3134 22235
995	0	0	Ki67+	 3141 21812
996	0	0	Ki67+	 2360 23170
997	0	0	Ki67+	 2364 22773
998	0	0	Ki67+	 2368 23013
999	0	0	Ki67+	 2368 23213
1000	0	0	Ki67+	 2395 23055
1001	0	0	Ki67+	 2395 23311
1002	0	0	Ki67+	 2399 23237
1003	0	0	Ki67+	 2407 23207
1004	0	0	Ki67+	 2408 23020
1005	0	0	Ki67+	 2410 23079
1006	0	0	Ki67+	 2415 22977
1007	0	0	Ki67+	 2429 23243
1008	0	0	Ki67+	 2438 22948
1009	0	0	Ki67+	 2452 23264
1010	0	0	Ki67+	 2457 22757
1011	0	0	Ki67+	 2463 22773
1012	0	0	Ki67+	 2467 23156
1013	0	0	Ki67+	 2476 22930
1014	0	0	Ki67+	 2477 23121
1015	0	0	Ki67+	 2488 22778
1016	0	0	Ki67+	 2495 22802
1017	0	0	Ki67+	 2497 22746
1018	0	0	Ki67+	 2502 23097
1019	0	0	Ki67+	 2505 22983
1020	0	0	Ki67+	 2516 23104
1021	0	0	Ki67+	 2521 22944
1022	0	0	Ki67+	 2544 23121
1023	0	0	Ki67+	 2546 22988
1024	0	0	Ki67+	 2552 23155
1025	0	0	Ki67+	 2588 23176
1026	0	0	Ki67+	 2595 23033
1027	0	0	Ki67+	 2615 23008
1028	0	0	Ki67+	 2617 23361
1029	0	0	Ki67+	 2634 23309
1030	0	0	Ki67+	 2635 23186
1031	0	0	Ki67+	 2639 23173
1032	0	0	Ki67+	 2640 22989
1033	0	0	Ki67+	 2641 23330
1034	0	0	Ki67+	 2647 23352
1035	0	0	Ki67+	 2656 23218
1036	0	0	Ki67+	 2670 23289
1037	0	0	Ki67+	 2673 22581
1038	0	0	Ki67+	 2674 23245
1039	0	0	Ki67+	 2675 23327
1040	0	0	Ki67+	 2682 23215
1041	0	0	Ki67+	 2693 23255
1042	0	0	Ki67+	 2702 23348
1043	0	0	Ki67+	 2705 23070
1044	0	0	Ki67+	 2707 22682
1045	0	0	Ki67+	 2708 23133
1046	0	0	Ki67+	 2711 23248
1047	0	0	Ki67+	 2713 23112
1048	0	0	Ki67+	 2722 23070
1049	0	0	Ki67+	 2726 23278
1050	0	0	Ki67+	 2734 23047
1051	0	0	Ki67+	 2749 22994
1052	0	0	Ki67+	 2771 23008
1053	0	0	Ki67+	 2774 22979
1054	0	0	Ki67+	 2795 22990
1055	0	0	Ki67+	 2806 23145
1056	0	0	Ki67+	 2811 22978
1057	0	0	Ki67+	 2815 23333
1058	0	0	Ki67+	 2827 22994
1059	0	0	Ki67+	 2844 22996
1060	0	0	Ki67+	 2864 23186
1061	0	0	Ki67+	 2877 22998
1062	0	0	Ki67+	 2909 23147
1063	0	0	Ki67+	 2919 23006
1064	0	0	Ki67+	 2926 23324
1065	0	0	Ki67+	 2931 23342
1066	0	0	Ki67+	 2942 23370
1067	0	0	Ki67+	 2951 23306
1068	0	0	Ki67+	 2978 23299
1069	0	0	Ki67+	 2984 23072
1070	0	0	Ki67+	 2984 23268
1071	0	0	Ki67+	 2986 22896
1072	0	0	Ki67+	 3002 23019
1073	0	0	Ki67+	 3004 23263
1074	0	0	Ki67+	 3017 23182
1075	0	0	Ki67+	 3019 22985
1076	0	0	Ki67+	 3039 23280
1077	0	0	Ki67+	 3049 22995
1078	0	0	Ki67+	 3052 23268
1079	0	0	Ki67+	 3052 23300
1080	0	0	Ki67+	 3068 23277
1081	0	0	Ki67+	 3082 22978
1082	0	0	Ki67+	 3085 22991
1083	0	0	Ki67+	 3087 23186
1084	0	0	Ki67+	 3087 23273
1085	0	0	Ki67+	 3088 23202
1086	0	0	Ki67+	 3094 23304
1087	0	0	Ki67+	 3097 23340
1088	0	0	Ki67+	 3115 22956
1089	0	0	Ki67+	 3116 23181
1090	0	0	Ki67+	 3131 22793
1091	0	0	Ki67+	 3133 22999
1092	0	0	Ki67+	 3133 23326
1093	0	0	Ki67+	 2357 23993
1094	0	0	Ki67+	 2367 24127
1095	0	0	Ki67+	 2368 24154
1096	0	0	Ki67+	 2370 24107
1097	0	0	Ki67+	 2378 23477
1098	0	0	Ki67+	 2380 23929
1099	0	0	Ki67+	 2405 23928
1100	0	0	Ki67+	 2408 23899
1101	0	0	Ki67+	 2411 24123
1102	0	0	Ki67+	 2418 24144
1103	0	0	Ki67+	 2420 23944
1104	0	0	Ki67+	 2428 23898
1105	0	0	Ki67+	 2440 23921
1106	0	0	Ki67+	 2455 23955
1107	0	0	Ki67+	 2472 23926
1108	0	0	Ki67+	 2476 23621
1109	0	0	Ki67+	 2485 23706
1110	0	0	Ki67+	 2487 23963
1111	0	0	Ki67+	 2507 23958
1112	0	0	Ki67+	 2508 23937
1113	0	0	Ki67+	 2512 23660
1114	0	0	Ki67+	 2526 23591
1115	0	0	Ki67+	 2540 23684
1116	0	0	Ki67+	 2545 23945
1117	0	0	Ki67+	 2545 23960
1118	0	0	Ki67+	 2546 23652
1119	0	0	Ki67+	 2563 23708
1120	0	0	Ki67+	 2563 23990
1121	0	0	Ki67+	 2568 23826
1122	0	0	Ki67+	 2579 23734
1123	0	0	Ki67+	 2586 23848
1124	0	0	Ki67+	 2596 23967
1125	0	0	Ki67+	 2605 23864
1126	0	0	Ki67+	 2613 23736
1127	0	0	Ki67+	 2618 23451
1128	0	0	Ki67+	 2621 24135
1129	0	0	Ki67+	 2622 23762
1130	0	0	Ki67+	 2625 23911
1131	0	0	Ki67+	 2631 24160
1132	0	0	Ki67+	 2632 23839
1133	0	0	Ki67+	 2633 23870
1134	0	0	Ki67+	 2642 23398
1135	0	0	Ki67+	 2647 23969
1136	0	0	Ki67+	 2652 24013
1137	0	0	Ki67+	 2657 23773
1138	0	0	Ki67+	 2658 23868
1139	0	0	Ki67+	 2660 23433
1140	0	0	Ki67+	 2662 23444
1141	0	0	Ki67+	 2665 23986
1142	0	0	Ki67+	 2670 23942
1143	0	0	Ki67+	 2671 23863
1144	0	0	Ki67+	 2674 23378
1145	0	0	Ki67+	 2683 23777
1146	0	0	Ki67+	 2686 24032
1147	0	0	Ki67+	 2686 24162
1148	0	0	Ki67+	 2691 23892
1149	0	0	Ki67+	 2695 23623
1150	0	0	Ki67+	 2696 23976
1151	0	0	Ki67+	 2698 23428
1152	0	0	Ki67+	 2699 23497
1153	0	0	Ki67+	 2708 23386
1154	0	0	Ki67+	 2708 23801
1155	0	0	Ki67+	 2710 23917
1156	0	0	Ki67+	 2710 24098
1157	0	0	Ki67+	 2718 24022
1158	0	0	Ki67+	 2719 23422
1159	0	0	Ki67+	 2731 23417
1160	0	0	Ki67+	 2731 23811
1161	0	0	Ki67+	 2734 23927
1162	0	0	Ki67+	 2746 24043
1163	0	0	Ki67+	 2747 23855
1164	0	0	Ki67+	 2752 24008
1165	0	0	Ki67+	 2754 24073
1166	0	0	Ki67+	 2756 23912
1167	0	0	Ki67+	 2756 23946
1168	0	0	Ki67+	 2759 24043
1169	0	0	Ki67+	 2769 23859
1170	0	0	Ki67+	 2782 23469
1171	0	0	Ki67+	 2782 23885
1172	0	0	Ki67+	 2787 24075
1173	0	0	Ki67+	 2792 23442
1174	0	0	Ki67+	 2792 23899
1175	0	0	Ki67+	 2794 23458
1176	0	0	Ki67+	 2795 23494
1177	0	0	Ki67+	 2797 23952
1178	0	0	Ki67+	 2804 23791
1179	0	0	Ki67+	 2816 23415
1180	0	0	Ki67+	 2819 23495
1181	0	0	Ki67+	 2823 23974
1182	0	0	Ki67+	 2827 24000
1183	0	0	Ki67+	 2828 23785
1184	0	0	Ki67+	 2834 23452
1185	0	0	Ki67+	 2838 24152
1186	0	0	Ki67+	 2840 24013
1187	0	0	Ki67+	 2845 23438
1188	0	0	Ki67+	 2848 24039
1189	0	0	Ki67+	 2850 23402
1190	0	0	Ki67+	 2851 24051
1191	0	0	Ki67+	 2865 24079
1192	0	0	Ki67+	 2871 23656
1193	0	0	Ki67+	 2875 23571
1194	0	0	Ki67+	 2891 23599
1195	0	0	Ki67+	 2897 23690
1196	0	0	Ki67+	 2921 23498
1197	0	0	Ki67+	 2924 23406
1198	0	0	Ki67+	 2925 23553
1199	0	0	Ki67+	 2939 23586
1200	0	0	Ki67+	 2943 23678
1201	0	0	Ki67+	 2950 23624
1202	0	0	Ki67+	 2964 23641
1203	0	0	Ki67+	 2965 24149
1204	0	0	Ki67+	 2973 23397
1205	0	0	Ki67+	 2975 24099
1206	0	0	Ki67+	 2981 23777
1207	0	0	Ki67+	 2990 23794
1208	0	0	Ki67+	 2994 24113
1209	0	0	Ki67+	 2996 23810
1210	0	0	Ki67+	 3011 23381
1211	0	0	Ki67+	 3021 23448
1212	0	0	Ki67+	 3021 23819
1213	0	0	Ki67+	 3022 24022
1214	0	0	Ki67+	 3024 23992
1215	0	0	Ki67+	 3029 23754
1216	0	0	Ki67+	 3033 23775
1217	0	0	Ki67+	 3037 23911
1218	0	0	Ki67+	 3048 23466
1219	0	0	Ki67+	 3050 24053
1220	0	0	Ki67+	 3053 23789
1221	0	0	Ki67+	 3076 23727
1222	0	0	Ki67+	 3086 24152
1223	0	0	Ki67+	 3089 23719
1224	0	0	Ki67+	 3099 24085
1225	0	0	Ki67+	 3109 23526
1226	0	0	Ki67+	 3112 23856
1227	0	0	Ki67+	 3116 24152
1228	0	0	Ki67+	 3118 24102
1229	0	0	Ki67+	 3125 23404
1230	0	0	Ki67+	 3132 23566
1231	0	0	Ki67+	 3133 24127
1232	0	0	Ki67+	 3134 23410
1233	0	0	Ki67+	 3137 23875
1234	0	0	Ki67+	 3144 23681
1235	0	0	Ki67+	 2361 24800
1236	0	0	Ki67+	 2364 24289
1237	0	0	Ki67+	 2377 24631
1238	0	0	Ki67+	 2385 24487
1239	0	0	Ki67+	 2386 24774
1240	0	0	Ki67+	 2387 24341
1241	0	0	Ki67+	 2391 24611
1242	0	0	Ki67+	 2391 24626
1243	0	0	Ki67+	 2393 24664
1244	0	0	Ki67+	 2400 24570
1245	0	0	Ki67+	 2402 24744
1246	0	0	Ki67+	 2408 24734
1247	0	0	Ki67+	 2413 24703
1248	0	0	Ki67+	 2415 24754
1249	0	0	Ki67+	 2423 24654
1250	0	0	Ki67+	 2431 24643
1251	0	0	Ki67+	 2432 24733
1252	0	0	Ki67+	 2442 24293
1253	0	0	Ki67+	 2442 24468
1254	0	0	Ki67+	 2445 24338
1255	0	0	Ki67+	 2451 24632
1256	0	0	Ki67+	 2451 24691
1257	0	0	Ki67+	 2458 24659
1258	0	0	Ki67+	 2466 24566
1259	0	0	Ki67+	 2472 24300
1260	0	0	Ki67+	 2472 24698
1261	0	0	Ki67+	 2474 24326
1262	0	0	Ki67+	 2475 24665
1263	0	0	Ki67+	 2475 24838
1264	0	0	Ki67+	 2484 24369
1265	0	0	Ki67+	 2488 24179
1266	0	0	Ki67+	 2488 24342
1267	0	0	Ki67+	 2494 24803
1268	0	0	Ki67+	 2495 24214
1269	0	0	Ki67+	 2500 24305
1270	0	0	Ki67+	 2502 24856
1271	0	0	Ki67+	 2504 24337
1272	0	0	Ki67+	 2515 24312
1273	0	0	Ki67+	 2531 24825
1274	0	0	Ki67+	 2531 24864
1275	0	0	Ki67+	 2548 24975
1276	0	0	Ki67+	 2555 24936
1277	0	0	Ki67+	 2559 24950
1278	0	0	Ki67+	 2565 24828
1279	0	0	Ki67+	 2567 24841
1280	0	0	Ki67+	 2567 24877
1281	0	0	Ki67+	 2575 24774
1282	0	0	Ki67+	 2575 24803
1283	0	0	Ki67+	 2580 24746
1284	0	0	Ki67+	 2611 24813
1285	0	0	Ki67+	 2615 24773
1286	0	0	Ki67+	 2622 24486
1287	0	0	Ki67+	 2646 24910
1288	0	0	Ki67+	 2654 24561
1289	0	0	Ki67+	 2664 24574
1290	0	0	Ki67+	 2667 24179
1291	0	0	Ki67+	 2672 24840
1292	0	0	Ki67+	 2675 24913
1293	0	0	Ki67+	 2678 24182
1294	0	0	Ki67+	 2682 24336
1295	0	0	Ki67+	 2694 24852
1296	0	0	Ki67+	 2697 24931
1297	0	0	Ki67+	 2702 24896
1298	0	0	Ki67+	 2712 24448
1299	0	0	Ki67+	 2712 24781
1300	0	0	Ki67+	 2716 24536
1301	0	0	Ki67+	 2720 24924
1302	0	0	Ki67+	 2733 24973
1303	0	0	Ki67+	 2736 24770
1304	0	0	Ki67+	 2743 24720
1305	0	0	Ki67+	 2749 24967
1306	0	0	Ki67+	 2755 24729
1307	0	0	Ki67+	 2756 24541
1308	0	0	Ki67+	 2759 24924
1309	0	0	Ki67+	 2777 24448
1310	0	0	Ki67+	 2778 24949
1311	0	0	Ki67+	 2787 24757
1312	0	0	Ki67+	 2796 24726
1313	0	0	Ki67+	 2799 24947
1314	0	0	Ki67+	 2800 24654
1315	0	0	Ki67+	 2805 24614
1316	0	0	Ki67+	 2823 24753
1317	0	0	Ki67+	 2827 24967
1318	0	0	Ki67+	 2829 24197
1319	0	0	Ki67+	 2835 24753
1320	0	0	Ki67+	 2848 24630
1321	0	0	Ki67+	 2855 24937
1322	0	0	Ki67+	 2862 24575
1323	0	0	Ki67+	 2878 24515
1324	0	0	Ki67+	 2884 24720
1325	0	0	Ki67+	 2890 24750
1326	0	0	Ki67+	 2894 24506
1327	0	0	Ki67+	 2902 24735
1328	0	0	Ki67+	 2903 24534
1329	0	0	Ki67+	 2911 24767
1330	0	0	Ki67+	 2914 24448
1331	0	0	Ki67+	 2914 24501
1332	0	0	Ki67+	 2920 24773
1333	0	0	Ki67+	 2920 24791
1334	0	0	Ki67+	 2921 24630
1335	0	0	Ki67+	 2928 24610
1336	0	0	Ki67+	 2931 24475
1337	0	0	Ki67+	 2932 24336
1338	0	0	Ki67+	 2943 24588
1339	0	0	Ki67+	 2944 24492
1340	0	0	Ki67+	 2949 24551
1341	0	0	Ki67+	 2954 24470
1342	0	0	Ki67+	 2964 24550
1343	0	0	Ki67+	 2973 24491
1344	0	0	Ki67+	 2987 24450
1345	0	0	Ki67+	 2987 24641
1346	0	0	Ki67+	 3005 24479
1347	0	0	Ki67+	 3013 24433
1348	0	0	Ki67+	 3039 24472
1349	0	0	Ki67+	 3042 24487
1350	0	0	Ki67+	 3042 24881
1351	0	0	Ki67+	 3048 24416
1352	0	0	Ki67+	 3055 24191
1353	0	0	Ki67+	 3062 24902
1354	0	0	Ki67+	 3076 24210
1355	0	0	Ki67+	 3079 24930
1356	0	0	Ki67+	 3082 24972
1357	0	0	Ki67+	 3086 24244
1358	0	0	Ki67+	 3094 24915
1359	0	0	Ki67+	 3103 24219
1360	0	0	Ki67+	 3113 24527
1361	0	0	Ki67+	 3121 24562
1362	0	0	Ki67+	 3121 24912
1363	0	0	Ki67+	 3126 24944
1364	0	0	Ki67+	 3127 24272
1365	0	0	Ki67+	 3127 24972
1366	0	0	Ki67+	 3128 24246
1367	0	0	Ki67+	 3128 24498
1368	0	0	Ki67+	 3129 24621
1369	0	0	Ki67+	 3132 24578
1370	0	0	Ki67+	 3135 24665
1371	0	0	Ki67+	 3138 24230
1372	0	0	Ki67+	 2381 25075
1373	0	0	Ki67+	 2386 25032
1374	0	0	Ki67+	 2393 25013
1375	0	0	Ki67+	 2393 25048
1376	0	0	Ki67+	 2409 25092
1377	0	0	Ki67+	 2411 25658
1378	0	0	Ki67+	 2413 25115
1379	0	0	Ki67+	 2429 24992
1380	0	0	Ki67+	 2476 25477
1381	0	0	Ki67+	 2503 25427
1382	0	0	Ki67+	 2564 25293
1383	0	0	Ki67+	 2575 25553
1384	0	0	Ki67+	 2576 24984
1385	0	0	Ki67+	 2587 25444
1386	0	0	Ki67+	 2595 25308
1387	0	0	Ki67+	 2616 25283
1388	0	0	Ki67+	 2627 25316
1389	0	0	Ki67+	 2633 25339
1390	0	0	Ki67+	 2655 25336
1391	0	0	Ki67+	 2661 25387
1392	0	0	Ki67+	 2670 25448
1393	0	0	Ki67+	 2672 25315
1394	0	0	Ki67+	 2675 25426
1395	0	0	Ki67+	 2676 25375
1396	0	0	Ki67+	 2682 25653
1397	0	0	Ki67+	 2683 25451
1398	0	0	Ki67+	 2690 25337
1399	0	0	Ki67+	 2690 25349
1400	0	0	Ki67+	 2690 25422
1401	0	0	Ki67+	 2694 25468
1402	0	0	Ki67+	 2737 25508
1403	0	0	Ki67+	 2743 25364
1404	0	0	Ki67+	 2758 25531
1405	0	0	Ki67+	 2780 25379
1406	0	0	Ki67+	 2785 25365
1407	0	0	Ki67+	 2785 25414
1408	0	0	Ki67+	 2790 25575
1409	0	0	Ki67+	 2797 25595
1410	0	0	Ki67+	 2807 25633
1411	0	0	Ki67+	 2814 25604
1412	0	0	Ki67+	 2818 25413
1413	0	0	Ki67+	 2819 25675
1414	0	0	Ki67+	 2823 25650
1415	0	0	Ki67+	 2832 25702
1416	0	0	Ki67+	 2839 25727
1417	0	0	Ki67+	 2844 25747
1418	0	0	Ki67+	 2851 25482
1419	0	0	Ki67+	 2851 25669
1420	0	0	Ki67+	 2866 25692
1421	0	0	Ki67+	 2870 25738
1422	0	0	Ki67+	 2871 25461
1423	0	0	Ki67+	 2885 25714
1424	0	0	Ki67+	 2891 25737
1425	0	0	Ki67+	 2911 25549
1426	0	0	Ki67+	 2944 25612
1427	0	0	Ki67+	 2946 25733
1428	0	0	Ki67+	 2950 25630
1429	0	0	Ki67+	 2960 25649
1430	0	0	Ki67+	 2966 25716
1431	0	0	Ki67+	 2970 25752
1432	0	0	Ki67+	 3039 25231
1433	0	0	Ki67+	 3045 25718
1434	0	0	Ki67+	 3062 25055
1435	0	0	Ki67+	 3089 24995
1436	0	0	Ki67+	 3117 25022
1437	0	0	Ki67+	 3118 25132
1438	0	0	Ki67+	 3147 25056
1439	0	0	Ki67+	 3163 20768
1440	0	0	Ki67+	 3166 20745
1441	0	0	Ki67+	 3185 20719
1442	0	0	Ki67+	 3197 20799
1443	0	0	Ki67+	 3202 20753
1444	0	0	Ki67+	 3216 20736
1445	0	0	Ki67+	 3219 20716
1446	0	0	Ki67+	 3225 20800
1447	0	0	Ki67+	 3254 20648
1448	0	0	Ki67+	 3258 20563
1449	0	0	Ki67+	 3285 20657
1450	0	0	Ki67+	 3298 20755
1451	0	0	Ki67+	 3324 20814
1452	0	0	Ki67+	 3331 20600
1453	0	0	Ki67+	 3332 20693
1454	0	0	Ki67+	 3339 20714
1455	0	0	Ki67+	 3340 20569
1456	0	0	Ki67+	 3347 20596
1457	0	0	Ki67+	 3347 20801
1458	0	0	Ki67+	 3348 20460
1459	0	0	Ki67+	 3349 20277
1460	0	0	Ki67+	 3349 20656
1461	0	0	Ki67+	 3356 20554
1462	0	0	Ki67+	 3356 20779
1463	0	0	Ki67+	 3361 20697
1464	0	0	Ki67+	 3381 20564
1465	0	0	Ki67+	 3384 20788
1466	0	0	Ki67+	 3392 20673
1467	0	0	Ki67+	 3396 20598
1468	0	0	Ki67+	 3399 20809
1469	0	0	Ki67+	 3410 20654
1470	0	0	Ki67+	 3421 20599
1471	0	0	Ki67+	 3423 20754
1472	0	0	Ki67+	 3424 20778
1473	0	0	Ki67+	 3431 20794
1474	0	0	Ki67+	 3439 20492
1475	0	0	Ki67+	 3440 20617
1476	0	0	Ki67+	 3440 20815
1477	0	0	Ki67+	 3445 20745
1478	0	0	Ki67+	 3461 20785
1479	0	0	Ki67+	 3462 20511
1480	0	0	Ki67+	 3476 20570
1481	0	0	Ki67+	 3481 20763
1482	0	0	Ki67+	 3486 20502
1483	0	0	Ki67+	 3487 20328
1484	0	0	Ki67+	 3487 20598
1485	0	0	Ki67+	 3492 20787
1486	0	0	Ki67+	 3494 20706
1487	0	0	Ki67+	 3501 20495
1488	0	0	Ki67+	 3511 20506
1489	0	0	Ki67+	 3512 20758
1490	0	0	Ki67+	 3517 20622
1491	0	0	Ki67+	 3529 20718
1492	0	0	Ki67+	 3543 20411
1493	0	0	Ki67+	 3557 20771
1494	0	0	Ki67+	 3588 20682
1495	0	0	Ki67+	 3606 20713
1496	0	0	Ki67+	 3615 20756
1497	0	0	Ki67+	 3615 20778
1498	0	0	Ki67+	 3633 20732
1499	0	0	Ki67+	 3721 20225
1500	0	0	Ki67+	 3724 20177
1501	0	0	Ki67+	 3759 20372
1502	0	0	Ki67+	 3771 20183
1503	0	0	Ki67+	 3791 20401
1504	0	0	Ki67+	 3818 20442
1505	0	0	Ki67+	 3829 20408
1506	0	0	Ki67+	 3869 20466
1507	0	0	Ki67+	 3893 20510
1508	0	0	Ki67+	 3924 20577
1509	0	0	Ki67+	 3926 20530
1510	0	0	Ki67+	 3160 21509
1511	0	0	Ki67+	 3162 21449
1512	0	0	Ki67+	 3171 21389
1513	0	0	Ki67+	 3175 21481
1514	0	0	Ki67+	 3187 21500
1515	0	0	Ki67+	 3188 21446
1516	0	0	Ki67+	 3194 21370
1517	0	0	Ki67+	 3202 21435
1518	0	0	Ki67+	 3205 21359
1519	0	0	Ki67+	 3205 21467
1520	0	0	Ki67+	 3216 21413
1521	0	0	Ki67+	 3224 21439
1522	0	0	Ki67+	 3230 20821
1523	0	0	Ki67+	 3233 20856
1524	0	0	Ki67+	 3241 21519
1525	0	0	Ki67+	 3258 20849
1526	0	0	Ki67+	 3258 20884
1527	0	0	Ki67+	 3271 21079
1528	0	0	Ki67+	 3271 21162
1529	0	0	Ki67+	 3273 20892
1530	0	0	Ki67+	 3276 21308
1531	0	0	Ki67+	 3283 20921
1532	0	0	Ki67+	 3296 20922
1533	0	0	Ki67+	 3297 20870
1534	0	0	Ki67+	 3297 21595
1535	0	0	Ki67+	 3330 20900
1536	0	0	Ki67+	 3352 20833
1537	0	0	Ki67+	 3355 21170
1538	0	0	Ki67+	 3369 21109
1539	0	0	Ki67+	 3376 21497
1540	0	0	Ki67+	 3391 20937
1541	0	0	Ki67+	 3407 21012
1542	0	0	Ki67+	 3419 20977
1543	0	0	Ki67+	 3420 21608
1544	0	0	Ki67+	 3426 20947
1545	0	0	Ki67+	 3439 21283
1546	0	0	Ki67+	 3440 21566
1547	0	0	Ki67+	 3441 21316
1548	0	0	Ki67+	 3442 20967
1549	0	0	Ki67+	 3444 21583
1550	0	0	Ki67+	 3487 21535
1551	0	0	Ki67+	 3505 21173
1552	0	0	Ki67+	 3523 21485
1553	0	0	Ki67+	 3524 20991
1554	0	0	Ki67+	 3526 21018
1555	0	0	Ki67+	 3527 21450
1556	0	0	Ki67+	 3527 21498
1557	0	0	Ki67+	 3534 21437
1558	0	0	Ki67+	 3546 21404
1559	0	0	Ki67+	 3550 21531
1560	0	0	Ki67+	 3556 21043
1561	0	0	Ki67+	 3566 21386
1562	0	0	Ki67+	 3566 21435
1563	0	0	Ki67+	 3566 21524
1564	0	0	Ki67+	 3581 21009
1565	0	0	Ki67+	 3584 21379
1566	0	0	Ki67+	 3588 20842
1567	0	0	Ki67+	 3591 21411
1568	0	0	Ki67+	 3593 21362
1569	0	0	Ki67+	 3594 21046
1570	0	0	Ki67+	 3595 21489
1571	0	0	Ki67+	 3600 21535
1572	0	0	Ki67+	 3609 21356
1573	0	0	Ki67+	 3616 20863
1574	0	0	Ki67+	 3620 20887
1575	0	0	Ki67+	 3621 21477
1576	0	0	Ki67+	 3622 21023
1577	0	0	Ki67+	 3625 21328
1578	0	0	Ki67+	 3625 21492
1579	0	0	Ki67+	 3629 20973
1580	0	0	Ki67+	 3631 20921
1581	0	0	Ki67+	 3637 21483
1582	0	0	Ki67+	 3639 20861
1583	0	0	Ki67+	 3640 20999
1584	0	0	Ki67+	 3641 21460
1585	0	0	Ki67+	 3644 21371
1586	0	0	Ki67+	 3647 21022
1587	0	0	Ki67+	 3651 20985
1588	0	0	Ki67+	 3659 21111
1589	0	0	Ki67+	 3660 21452
1590	0	0	Ki67+	 3664 20927
1591	0	0	Ki67+	 3667 20869
1592	0	0	Ki67+	 3677 21590
1593	0	0	Ki67+	 3690 20884
1594	0	0	Ki67+	 3691 21439
1595	0	0	Ki67+	 3695 21503
1596	0	0	Ki67+	 3697 21014
1597	0	0	Ki67+	 3700 21328
1598	0	0	Ki67+	 3704 21181
1599	0	0	Ki67+	 3714 21414
1600	0	0	Ki67+	 3720 21366
1601	0	0	Ki67+	 3720 21548
1602	0	0	Ki67+	 3729 20911
1603	0	0	Ki67+	 3733 21121
1604	0	0	Ki67+	 3741 21310
1605	0	0	Ki67+	 3741 21338
1606	0	0	Ki67+	 3744 21407
1607	0	0	Ki67+	 3749 21323
1608	0	0	Ki67+	 3773 21296
1609	0	0	Ki67+	 3786 21383
1610	0	0	Ki67+	 3789 20904
1611	0	0	Ki67+	 3806 21351
1612	0	0	Ki67+	 3811 21331
1613	0	0	Ki67+	 3813 20945
1614	0	0	Ki67+	 3826 21276
1615	0	0	Ki67+	 3829 21067
1616	0	0	Ki67+	 3837 21224
1617	0	0	Ki67+	 3838 20822
1618	0	0	Ki67+	 3841 21354
1619	0	0	Ki67+	 3865 21338
1620	0	0	Ki67+	 3865 21519
1621	0	0	Ki67+	 3868 21070
1622	0	0	Ki67+	 3868 21226
1623	0	0	Ki67+	 3874 21382
1624	0	0	Ki67+	 3880 21367
1625	0	0	Ki67+	 3882 21338
1626	0	0	Ki67+	 3899 21241
1627	0	0	Ki67+	 3902 21323
1628	0	0	Ki67+	 3910 21355
1629	0	0	Ki67+	 3911 21280
1630	0	0	Ki67+	 3921 21301
1631	0	0	Ki67+	 3922 21399
1632	0	0	Ki67+	 3924 21597
1633	0	0	Ki67+	 3926 21235
1634	0	0	Ki67+	 3932 21326
1635	0	0	Ki67+	 3936 21017
1636	0	0	Ki67+	 3947 21212
1637	0	0	Ki67+	 3948 21302
1638	0	0	Ki67+	 3158 21924
1639	0	0	Ki67+	 3159 21891
1640	0	0	Ki67+	 3166 22071
1641	0	0	Ki67+	 3168 21855
1642	0	0	Ki67+	 3195 21741
1643	0	0	Ki67+	 3195 21860
1644	0	0	Ki67+	 3201 21836
1645	0	0	Ki67+	 3209 21669
1646	0	0	Ki67+	 3210 21843
1647	0	0	Ki67+	 3211 21803
1648	0	0	Ki67+	 3212 21701
1649	0	0	Ki67+	 3212 21752
1650	0	0	Ki67+	 3220 21784
1651	0	0	Ki67+	 3220 21811
1652	0	0	Ki67+	 3221 22310
1653	0	0	Ki67+	 3225 22070
1654	0	0	Ki67+	 3270 21649
1655	0	0	Ki67+	 3271 21831
1656	0	0	Ki67+	 3289 21705
1657	0	0	Ki67+	 3292 21619
1658	0	0	Ki67+	 3292 21685
1659	0	0	Ki67+	 3298 21643
1660	0	0	Ki67+	 3310 21752
1661	0	0	Ki67+	 3333 21719
1662	0	0	Ki67+	 3345 21898
1663	0	0	Ki67+	 3356 21778
1664	0	0	Ki67+	 3365 21885
1665	0	0	Ki67+	 3376 21925
1666	0	0	Ki67+	 3388 21750
1667	0	0	Ki67+	 3393 21626
1668	0	0	Ki67+	 3400 21697
1669	0	0	Ki67+	 3420 21700
1670	0	0	Ki67+	 3425 21969
1671	0	0	Ki67+	 3426 22138
1672	0	0	Ki67+	 3427 21913
1673	0	0	Ki67+	 3447 21919
1674	0	0	Ki67+	 3469 21836
1675	0	0	Ki67+	 3474 21925
1676	0	0	Ki67+	 3493 21918
1677	0	0	Ki67+	 3495 21641
1678	0	0	Ki67+	 3514 22164
1679	0	0	Ki67+	 3519 21842
1680	0	0	Ki67+	 3529 21911
1681	0	0	Ki67+	 3533 21840
1682	0	0	Ki67+	 3539 22165
1683	0	0	Ki67+	 3567 21851
1684	0	0	Ki67+	 3567 22158
1685	0	0	Ki67+	 3568 21675
1686	0	0	Ki67+	 3581 21906
1687	0	0	Ki67+	 3586 21873
1688	0	0	Ki67+	 3597 21932
1689	0	0	Ki67+	 3604 21717
1690	0	0	Ki67+	 3613 21956
1691	0	0	Ki67+	 3618 21744
1692	0	0	Ki67+	 3622 21942
1693	0	0	Ki67+	 3633 21861
1694	0	0	Ki67+	 3654 22163
1695	0	0	Ki67+	 3659 22043
1696	0	0	Ki67+	 3662 21989
1697	0	0	Ki67+	 3682 21997
1698	0	0	Ki67+	 3687 21871
1699	0	0	Ki67+	 3688 22180
1700	0	0	Ki67+	 3708 22016
1701	0	0	Ki67+	 3724 22180
1702	0	0	Ki67+	 3744 22200
1703	0	0	Ki67+	 3747 22052
1704	0	0	Ki67+	 3765 22192
1705	0	0	Ki67+	 3766 21816
1706	0	0	Ki67+	 3773 22067
1707	0	0	Ki67+	 3789 21831
1708	0	0	Ki67+	 3795 22069
1709	0	0	Ki67+	 3799 22227
1710	0	0	Ki67+	 3810 22251
1711	0	0	Ki67+	 3813 22121
1712	0	0	Ki67+	 3819 21798
1713	0	0	Ki67+	 3819 22131
1714	0	0	Ki67+	 3820 22212
1715	0	0	Ki67+	 3835 22231
1716	0	0	Ki67+	 3841 21791
1717	0	0	Ki67+	 3841 22147
1718	0	0	Ki67+	 3847 21842
1719	0	0	Ki67+	 3851 21645
1720	0	0	Ki67+	 3854 21690
1721	0	0	Ki67+	 3861 21783
1722	0	0	Ki67+	 3861 22252
1723	0	0	Ki67+	 3867 22227
1724	0	0	Ki67+	 3868 22191
1725	0	0	Ki67+	 3871 21698
1726	0	0	Ki67+	 3875 21625
1727	0	0	Ki67+	 3876 21789
1728	0	0	Ki67+	 3893 22246
1729	0	0	Ki67+	 3900 21810
1730	0	0	Ki67+	 3906 21919
1731	0	0	Ki67+	 3908 21676
1732	0	0	Ki67+	 3932 21814
1733	0	0	Ki67+	 3934 21842
1734	0	0	Ki67+	 3937 22298
1735	0	0	Ki67+	 3945 22279
1736	0	0	Ki67+	 3950 21826
1737	0	0	Ki67+	 3176 23204
1738	0	0	Ki67+	 3201 22938
1739	0	0	Ki67+	 3202 23142
1740	0	0	Ki67+	 3204 23128
1741	0	0	Ki67+	 3208 22976
1742	0	0	Ki67+	 3224 23136
1743	0	0	Ki67+	 3228 22951
1744	0	0	Ki67+	 3245 22957
1745	0	0	Ki67+	 3245 23134
1746	0	0	Ki67+	 3263 23001
1747	0	0	Ki67+	 3269 23158
1748	0	0	Ki67+	 3271 23009
1749	0	0	Ki67+	 3272 22944
1750	0	0	Ki67+	 3287 22963
1751	0	0	Ki67+	 3288 22948
1752	0	0	Ki67+	 3309 22990
1753	0	0	Ki67+	 3321 23021
1754	0	0	Ki67+	 3345 22954
1755	0	0	Ki67+	 3350 23000
1756	0	0	Ki67+	 3350 23012
1757	0	0	Ki67+	 3382 22955
1758	0	0	Ki67+	 3385 23035
1759	0	0	Ki67+	 3387 23016
1760	0	0	Ki67+	 3392 22997
1761	0	0	Ki67+	 3397 23195
1762	0	0	Ki67+	 3426 23027
1763	0	0	Ki67+	 3429 23100
1764	0	0	Ki67+	 3457 23121
1765	0	0	Ki67+	 3466 23089
1766	0	0	Ki67+	 3474 22974
1767	0	0	Ki67+	 3474 23200
1768	0	0	Ki67+	 3481 23090
1769	0	0	Ki67+	 3481 23114
1770	0	0	Ki67+	 3483 22962
1771	0	0	Ki67+	 3491 23172
1772	0	0	Ki67+	 3492 23148
1773	0	0	Ki67+	 3500 22973
1774	0	0	Ki67+	 3501 22993
1775	0	0	Ki67+	 3503 23190
1776	0	0	Ki67+	 3504 23146
1777	0	0	Ki67+	 3525 23004
1778	0	0	Ki67+	 3526 22852
1779	0	0	Ki67+	 3529 23040
1780	0	0	Ki67+	 3554 22992
1781	0	0	Ki67+	 3563 23040
1782	0	0	Ki67+	 3575 22990
1783	0	0	Ki67+	 3580 22962
1784	0	0	Ki67+	 3593 22977
1785	0	0	Ki67+	 3599 22796
1786	0	0	Ki67+	 3606 22829
1787	0	0	Ki67+	 3625 23094
1788	0	0	Ki67+	 3629 23106
1789	0	0	Ki67+	 3632 23031
1790	0	0	Ki67+	 3633 22820
1791	0	0	Ki67+	 3643 23159
1792	0	0	Ki67+	 3659 22847
1793	0	0	Ki67+	 3667 23153
1794	0	0	Ki67+	 3669 23004
1795	0	0	Ki67+	 3672 22825
1796	0	0	Ki67+	 3676 23173
1797	0	0	Ki67+	 3678 23199
1798	0	0	Ki67+	 3704 23004
1799	0	0	Ki67+	 3714 23190
1800	0	0	Ki67+	 3721 22841
1801	0	0	Ki67+	 3723 22815
1802	0	0	Ki67+	 3731 23214
1803	0	0	Ki67+	 3735 23200
1804	0	0	Ki67+	 3775 22832
1805	0	0	Ki67+	 3782 23098
1806	0	0	Ki67+	 3794 22814
1807	0	0	Ki67+	 3808 23159
1808	0	0	Ki67+	 3816 23021
1809	0	0	Ki67+	 3852 23030
1810	0	0	Ki67+	 3875 22829
1811	0	0	Ki67+	 3876 23000
1812	0	0	Ki67+	 3880 23062
1813	0	0	Ki67+	 3886 23025
1814	0	0	Ki67+	 3917 22802
1815	0	0	Ki67+	 3918 23046
1816	0	0	Ki67+	 3919 23033
1817	0	0	Ki67+	 3935 23082
1818	0	0	Ki67+	 3949 23128
1819	0	0	Ki67+	 3155 23343
1820	0	0	Ki67+	 3160 23328
1821	0	0	Ki67+	 3161 23730
1822	0	0	Ki67+	 3174 23664
1823	0	0	Ki67+	 3182 23354
1824	0	0	Ki67+	 3187 23919
1825	0	0	Ki67+	 3187 23953
1826	0	0	Ki67+	 3191 23335
1827	0	0	Ki67+	 3199 23262
1828	0	0	Ki67+	 3202 23379
1829	0	0	Ki67+	 3205 23590
1830	0	0	Ki67+	 3210 23604
1831	0	0	Ki67+	 3215 23255
1832	0	0	Ki67+	 3221 23350
1833	0	0	Ki67+	 3230 23227
1834	0	0	Ki67+	 3234 23949
1835	0	0	Ki67+	 3239 23594
1836	0	0	Ki67+	 3243 23262
1837	0	0	Ki67+	 3244 23967
1838	0	0	Ki67+	 3246 23391
1839	0	0	Ki67+	 3248 23631
1840	0	0	Ki67+	 3251 23579
1841	0	0	Ki67+	 3255 23346
1842	0	0	Ki67+	 3255 23660
1843	0	0	Ki67+	 3256 23683
1844	0	0	Ki67+	 3262 23430
1845	0	0	Ki67+	 3264 23568
1846	0	0	Ki67+	 3267 23495
1847	0	0	Ki67+	 3269 23614
1848	0	0	Ki67+	 3270 23994
1849	0	0	Ki67+	 3280 23525
1850	0	0	Ki67+	 3282 23549
1851	0	0	Ki67+	 3288 23423
1852	0	0	Ki67+	 3289 23481
1853	0	0	Ki67+	 3292 23501
1854	0	0	Ki67+	 3294 23604
1855	0	0	Ki67+	 3298 23394
1856	0	0	Ki67+	 3308 23964
1857	0	0	Ki67+	 3311 23405
1858	0	0	Ki67+	 3321 23433
1859	0	0	Ki67+	 3331 23593
1860	0	0	Ki67+	 3349 23869
1861	0	0	Ki67+	 3354 23611
1862	0	0	Ki67+	 3363 23877
1863	0	0	Ki67+	 3375 23599
1864	0	0	Ki67+	 3387 23626
1865	0	0	Ki67+	 3396 23611
1866	0	0	Ki67+	 3426 23632
1867	0	0	Ki67+	 3439 23924
1868	0	0	Ki67+	 3448 23639
1869	0	0	Ki67+	 3450 23655
1870	0	0	Ki67+	 3462 23934
1871	0	0	Ki67+	 3478 23220
1872	0	0	Ki67+	 3478 23664
1873	0	0	Ki67+	 3482 23243
1874	0	0	Ki67+	 3496 23685
1875	0	0	Ki67+	 3496 23948
1876	0	0	Ki67+	 3500 23403
1877	0	0	Ki67+	 3501 23509
1878	0	0	Ki67+	 3509 23378
1879	0	0	Ki67+	 3513 23699
1880	0	0	Ki67+	 3514 23271
1881	0	0	Ki67+	 3515 23721
1882	0	0	Ki67+	 3519 23239
1883	0	0	Ki67+	 3520 23951
1884	0	0	Ki67+	 3524 23220
1885	0	0	Ki67+	 3528 23738
1886	0	0	Ki67+	 3536 23779
1887	0	0	Ki67+	 3544 23726
1888	0	0	Ki67+	 3546 23949
1889	0	0	Ki67+	 3547 23259
1890	0	0	Ki67+	 3553 23748
1891	0	0	Ki67+	 3554 23282
1892	0	0	Ki67+	 3562 23819
1893	0	0	Ki67+	 3564 23993
1894	0	0	Ki67+	 3568 23323
1895	0	0	Ki67+	 3572 23759
1896	0	0	Ki67+	 3575 23790
1897	0	0	Ki67+	 3579 23994
1898	0	0	Ki67+	 3582 23595
1899	0	0	Ki67+	 3583 23779
1900	0	0	Ki67+	 3585 23833
1901	0	0	Ki67+	 3587 23394
1902	0	0	Ki67+	 3588 24007
1903	0	0	Ki67+	 3597 23984
1904	0	0	Ki67+	 3598 23357
1905	0	0	Ki67+	 3609 23849
1906	0	0	Ki67+	 3618 23406
1907	0	0	Ki67+	 3621 24003
1908	0	0	Ki67+	 3627 23863
1909	0	0	Ki67+	 3640 23832
1910	0	0	Ki67+	 3641 24005
1911	0	0	Ki67+	 3643 23562
1912	0	0	Ki67+	 3646 23871
1913	0	0	Ki67+	 3652 23860
1914	0	0	Ki67+	 3653 23343
1915	0	0	Ki67+	 3653 23380
1916	0	0	Ki67+	 3661 23581
1917	0	0	Ki67+	 3670 23897
1918	0	0	Ki67+	 3673 23358
1919	0	0	Ki67+	 3676 23389
1920	0	0	Ki67+	 3682 23937
1921	0	0	Ki67+	 3691 23808
1922	0	0	Ki67+	 3696 23903
1923	0	0	Ki67+	 3701 23557
1924	0	0	Ki67+	 3704 23222
1925	0	0	Ki67+	 3715 23375
1926	0	0	Ki67+	 3717 23954
1927	0	0	Ki67+	 3722 23410
1928	0	0	Ki67+	 3730 23428
1929	0	0	Ki67+	 3731 23976
1930	0	0	Ki67+	 3741 23381
1931	0	0	Ki67+	 3752 23230
1932	0	0	Ki67+	 3763 23342
1933	0	0	Ki67+	 3768 23438
1934	0	0	Ki67+	 3770 23241
1935	0	0	Ki67+	 3779 23654
1936	0	0	Ki67+	 3782 23304
1937	0	0	Ki67+	 3790 23319
1938	0	0	Ki67+	 3791 23263
1939	0	0	Ki67+	 3791 23977
1940	0	0	Ki67+	 3795 23285
1941	0	0	Ki67+	 3796 23367
1942	0	0	Ki67+	 3806 23324
1943	0	0	Ki67+	 3814 24004
1944	0	0	Ki67+	 3825 23430
1945	0	0	Ki67+	 3829 23357
1946	0	0	Ki67+	 3836 23982
1947	0	0	Ki67+	 3838 23405
1948	0	0	Ki67+	 3840 23999
1949	0	0	Ki67+	 3847 23388
1950	0	0	Ki67+	 3856 23465
1951	0	0	Ki67+	 3865 23988
1952	0	0	Ki67+	 3880 23733
1953	0	0	Ki67+	 3916 23255
1954	0	0	Ki67+	 3919 23880
1955	0	0	Ki67+	 3943 23951
1956	0	0	Ki67+	 3153 24117
1957	0	0	Ki67+	 3155 24311
1958	0	0	Ki67+	 3156 24565
1959	0	0	Ki67+	 3157 24507
1960	0	0	Ki67+	 3170 24479
1961	0	0	Ki67+	 3172 24693
1962	0	0	Ki67+	 3174 24468
1963	0	0	Ki67+	 3174 24541
1964	0	0	Ki67+	 3175 24120
1965	0	0	Ki67+	 3176 24226
1966	0	0	Ki67+	 3178 24142
1967	0	0	Ki67+	 3190 24036
1968	0	0	Ki67+	 3190 24204
1969	0	0	Ki67+	 3190 24750
1970	0	0	Ki67+	 3192 24171
1971	0	0	Ki67+	 3194 24479
1972	0	0	Ki67+	 3195 24233
1973	0	0	Ki67+	 3195 24260
1974	0	0	Ki67+	 3199 24189
1975	0	0	Ki67+	 3205 24469
1976	0	0	Ki67+	 3216 24053
1977	0	0	Ki67+	 3216 24506
1978	0	0	Ki67+	 3222 24078
1979	0	0	Ki67+	 3223 24491
1980	0	0	Ki67+	 3227 24164
1981	0	0	Ki67+	 3229 24520
1982	0	0	Ki67+	 3243 24771
1983	0	0	Ki67+	 3260 24063
1984	0	0	Ki67+	 3260 24645
1985	0	0	Ki67+	 3273 24033
1986	0	0	Ki67+	 3275 24022
1987	0	0	Ki67+	 3275 24550
1988	0	0	Ki67+	 3280 24123
1989	0	0	Ki67+	 3315 24247
1990	0	0	Ki67+	 3320 24372
1991	0	0	Ki67+	 3323 24053
1992	0	0	Ki67+	 3327 24090
1993	0	0	Ki67+	 3353 24063
1994	0	0	Ki67+	 3358 24565
1995	0	0	Ki67+	 3370 24245
1996	0	0	Ki67+	 3374 24156
1997	0	0	Ki67+	 3389 24617
1998	0	0	Ki67+	 3397 24601
1999	0	0	Ki67+	 3399 24168
2000	0	0	Ki67+	 3411 24625
2001	0	0	Ki67+	 3420 24184
2002	0	0	Ki67+	 3436 24675
2003	0	0	Ki67+	 3446 24195
2004	0	0	Ki67+	 3449 24644
2005	0	0	Ki67+	 3462 24248
2006	0	0	Ki67+	 3463 24729
2007	0	0	Ki67+	 3465 24692
2008	0	0	Ki67+	 3476 24682
2009	0	0	Ki67+	 3486 24691
2010	0	0	Ki67+	 3500 24782
2011	0	0	Ki67+	 3501 24357
2012	0	0	Ki67+	 3502 24212
2013	0	0	Ki67+	 3503 24802
2014	0	0	Ki67+	 3504 24623
2015	0	0	Ki67+	 3509 24776
2016	0	0	Ki67+	 3517 24169
2017	0	0	Ki67+	 3536 24221
2018	0	0	Ki67+	 3558 24175
2019	0	0	Ki67+	 3562 24198
2020	0	0	Ki67+	 3567 24228
2021	0	0	Ki67+	 3602 24017
2022	0	0	Ki67+	 3604 24220
2023	0	0	Ki67+	 3607 24250
2024	0	0	Ki67+	 3612 24599
2025	0	0	Ki67+	 3631 24043
2026	0	0	Ki67+	 3637 24418
2027	0	0	Ki67+	 3660 24620
2028	0	0	Ki67+	 3662 24572
2029	0	0	Ki67+	 3664 24594
2030	0	0	Ki67+	 3666 24058
2031	0	0	Ki67+	 3667 24226
2032	0	0	Ki67+	 3668 24422
2033	0	0	Ki67+	 3669 24253
2034	0	0	Ki67+	 3674 24469
2035	0	0	Ki67+	 3682 24404
2036	0	0	Ki67+	 3684 24686
2037	0	0	Ki67+	 3685 24075
2038	0	0	Ki67+	 3685 24536
2039	0	0	Ki67+	 3688 24042
2040	0	0	Ki67+	 3698 24376
2041	0	0	Ki67+	 3709 24272
2042	0	0	Ki67+	 3719 24294
2043	0	0	Ki67+	 3719 24737
2044	0	0	Ki67+	 3721 24376
2045	0	0	Ki67+	 3721 24708
2046	0	0	Ki67+	 3724 24095
2047	0	0	Ki67+	 3725 24759
2048	0	0	Ki67+	 3726 24071
2049	0	0	Ki67+	 3727 24640
2050	0	0	Ki67+	 3729 24315
2051	0	0	Ki67+	 3729 24729
2052	0	0	Ki67+	 3733 24265
2053	0	0	Ki67+	 3733 24658
2054	0	0	Ki67+	 3741 24798
2055	0	0	Ki67+	 3750 24109
2056	0	0	Ki67+	 3753 24771
2057	0	0	Ki67+	 3757 24022
2058	0	0	Ki67+	 3757 24300
2059	0	0	Ki67+	 3757 24322
2060	0	0	Ki67+	 3758 24286
2061	0	0	Ki67+	 3762 24075
2062	0	0	Ki67+	 3769 24354
2063	0	0	Ki67+	 3771 24339
2064	0	0	Ki67+	 3779 24202
2065	0	0	Ki67+	 3783 24392
2066	0	0	Ki67+	 3785 24225
2067	0	0	Ki67+	 3791 24044
2068	0	0	Ki67+	 3791 24071
2069	0	0	Ki67+	 3798 24021
2070	0	0	Ki67+	 3799 24423
2071	0	0	Ki67+	 3803 24103
2072	0	0	Ki67+	 3805 24278
2073	0	0	Ki67+	 3807 24364
2074	0	0	Ki67+	 3808 24769
2075	0	0	Ki67+	 3818 24472
2076	0	0	Ki67+	 3826 24489
2077	0	0	Ki67+	 3835 24082
2078	0	0	Ki67+	 3835 24514
2079	0	0	Ki67+	 3842 24774
2080	0	0	Ki67+	 3844 24530
2081	0	0	Ki67+	 3845 24315
2082	0	0	Ki67+	 3855 24207
2083	0	0	Ki67+	 3861 24557
2084	0	0	Ki67+	 3864 24491
2085	0	0	Ki67+	 3866 24425
2086	0	0	Ki67+	 3869 24578
2087	0	0	Ki67+	 3869 24606
2088	0	0	Ki67+	 3870 24795
2089	0	0	Ki67+	 3873 24072
2090	0	0	Ki67+	 3882 24525
2091	0	0	Ki67+	 3883 24607
2092	0	0	Ki67+	 3895 24812
2093	0	0	Ki67+	 3900 24622
2094	0	0	Ki67+	 3901 24773
2095	0	0	Ki67+	 3920 24702
2096	0	0	Ki67+	 3922 24733
2097	0	0	Ki67+	 3925 24238
2098	0	0	Ki67+	 3931 24679
2099	0	0	Ki67+	 3938 24653
2100	0	0	Ki67+	 3940 24777
2101	0	0	Ki67+	 3945 24084
2102	0	0	Ki67+	 3947 24542
2103	0	0	Ki67+	 3947 24717
2104	0	0	Ki67+	 3153 24952
2105	0	0	Ki67+	 3160 25196
2106	0	0	Ki67+	 3162 24828
2107	0	0	Ki67+	 3165 24970
2108	0	0	Ki67+	 3169 25055
2109	0	0	Ki67+	 3179 25081
2110	0	0	Ki67+	 3182 25243
2111	0	0	Ki67+	 3183 24948
2112	0	0	Ki67+	 3193 24990
2113	0	0	Ki67+	 3200 25045
2114	0	0	Ki67+	 3201 25252
2115	0	0	Ki67+	 3216 25292
2116	0	0	Ki67+	 3217 25318
2117	0	0	Ki67+	 3234 25112
2118	0	0	Ki67+	 3245 25373
2119	0	0	Ki67+	 3262 24868
2120	0	0	Ki67+	 3265 24851
2121	0	0	Ki67+	 3266 24826
2122	0	0	Ki67+	 3279 25037
2123	0	0	Ki67+	 3280 25055
2124	0	0	Ki67+	 3287 24867
2125	0	0	Ki67+	 3290 25160
2126	0	0	Ki67+	 3292 25068
2127	0	0	Ki67+	 3293 25022
2128	0	0	Ki67+	 3293 25268
2129	0	0	Ki67+	 3296 25120
2130	0	0	Ki67+	 3297 25141
2131	0	0	Ki67+	 3297 25186
2132	0	0	Ki67+	 3302 25101
2133	0	0	Ki67+	 3308 24898
2134	0	0	Ki67+	 3315 25351
2135	0	0	Ki67+	 3316 25199
2136	0	0	Ki67+	 3318 25023
2137	0	0	Ki67+	 3320 25180
2138	0	0	Ki67+	 3322 24890
2139	0	0	Ki67+	 3323 25513
2140	0	0	Ki67+	 3327 25453
2141	0	0	Ki67+	 3329 24961
2142	0	0	Ki67+	 3330 25209
2143	0	0	Ki67+	 3331 25046
2144	0	0	Ki67+	 3333 24876
2145	0	0	Ki67+	 3337 25233
2146	0	0	Ki67+	 3337 25293
2147	0	0	Ki67+	 3339 25511
2148	0	0	Ki67+	 3347 25350
2149	0	0	Ki67+	 3368 25249
2150	0	0	Ki67+	 3374 25205
2151	0	0	Ki67+	 3383 24903
2152	0	0	Ki67+	 3391 24923
2153	0	0	Ki67+	 3400 25190
2154	0	0	Ki67+	 3402 24933
2155	0	0	Ki67+	 3415 25168
2156	0	0	Ki67+	 3419 24910
2157	0	0	Ki67+	 3422 25132
2158	0	0	Ki67+	 3430 24942
2159	0	0	Ki67+	 3435 24905
2160	0	0	Ki67+	 3439 25134
2161	0	0	Ki67+	 3447 25173
2162	0	0	Ki67+	 3456 24900
2163	0	0	Ki67+	 3459 25145
2164	0	0	Ki67+	 3461 25198
2165	0	0	Ki67+	 3463 25415
2166	0	0	Ki67+	 3465 25298
2167	0	0	Ki67+	 3467 24959
2168	0	0	Ki67+	 3474 24968
2169	0	0	Ki67+	 3479 25187
2170	0	0	Ki67+	 3485 25209
2171	0	0	Ki67+	 3485 25374
2172	0	0	Ki67+	 3489 25297
2173	0	0	Ki67+	 3497 24986
2174	0	0	Ki67+	 3520 24970
2175	0	0	Ki67+	 3523 24991
2176	0	0	Ki67+	 3539 25348
2177	0	0	Ki67+	 3544 24846
2178	0	0	Ki67+	 3546 24979
2179	0	0	Ki67+	 3552 24966
2180	0	0	Ki67+	 3561 25406
2181	0	0	Ki67+	 3563 25254
2182	0	0	Ki67+	 3565 25496
2183	0	0	Ki67+	 3569 25014
2184	0	0	Ki67+	 3573 24850
2185	0	0	Ki67+	 3576 24917
2186	0	0	Ki67+	 3577 25603
2187	0	0	Ki67+	 3582 24949
2188	0	0	Ki67+	 3591 24878
2189	0	0	Ki67+	 3595 24904
2190	0	0	Ki67+	 3601 24963
2191	0	0	Ki67+	 3602 24999
2192	0	0	Ki67+	 3607 25508
2193	0	0	Ki67+	 3617 25003
2194	0	0	Ki67+	 3620 25093
2195	0	0	Ki67+	 3624 24951
2196	0	0	Ki67+	 3624 24989
2197	0	0	Ki67+	 3629 24915
2198	0	0	Ki67+	 3630 24883
2199	0	0	Ki67+	 3630 25529
2200	0	0	Ki67+	 3636 24968
2201	0	0	Ki67+	 3636 25001
2202	0	0	Ki67+	 3640 24852
2203	0	0	Ki67+	 3654 24872
2204	0	0	Ki67+	 3655 24939
2205	0	0	Ki67+	 3666 24885
2206	0	0	Ki67+	 3684 25601
2207	0	0	Ki67+	 3710 24883
2208	0	0	Ki67+	 3736 25105
2209	0	0	Ki67+	 3754 24900
2210	0	0	Ki67+	 3766 25369
2211	0	0	Ki67+	 3769 25533
2212	0	0	Ki67+	 3782 25215
2213	0	0	Ki67+	 3785 25240
2214	0	0	Ki67+	 3795 25183
2215	0	0	Ki67+	 3800 25310
2216	0	0	Ki67+	 3802 25224
2217	0	0	Ki67+	 3804 25028
2218	0	0	Ki67+	 3807 25198
2219	0	0	Ki67+	 3809 25264
2220	0	0	Ki67+	 3812 25282
2221	0	0	Ki67+	 3820 24869
2222	0	0	Ki67+	 3829 25206
2223	0	0	Ki67+	 3829 25251
2224	0	0	Ki67+	 3834 25305
2225	0	0	Ki67+	 3836 25267
2226	0	0	Ki67+	 3844 25034
2227	0	0	Ki67+	 3846 25353
2228	0	0	Ki67+	 3854 25008
2229	0	0	Ki67+	 3857 25313
2230	0	0	Ki67+	 3859 25268
2231	0	0	Ki67+	 3860 25240
2232	0	0	Ki67+	 3861 25386
2233	0	0	Ki67+	 3862 25325
2234	0	0	Ki67+	 3865 24933
2235	0	0	Ki67+	 3868 24966
2236	0	0	Ki67+	 3870 25355
2237	0	0	Ki67+	 3873 25427
2238	0	0	Ki67+	 3878 25411
2239	0	0	Ki67+	 3885 25281
2240	0	0	Ki67+	 3888 25301
2241	0	0	Ki67+	 3890 25443
2242	0	0	Ki67+	 3892 25465
2243	0	0	Ki67+	 3893 25263
2244	0	0	Ki67+	 3897 24981
2245	0	0	Ki67+	 3899 25078
2246	0	0	Ki67+	 3905 25189
2247	0	0	Ki67+	 3905 25278
2248	0	0	Ki67+	 3909 24898
2249	0	0	Ki67+	 3920 25212
2250	0	0	Ki67+	 3922 25469
2251	0	0	Ki67+	 3927 25154
2252	0	0	Ki67+	 3928 24821
2253	0	0	Ki67+	 3932 25302
2254	0	0	Ki67+	 3228 25712
2255	0	0	Ki67+	 3316 25720
2256	0	0	Ki67+	 3387 25769
2257	0	0	Ki67+	 3499 25839
2258	0	0	Ki67+	 3536 25831
2259	0	0	Ki67+	 3544 25816
2260	0	0	Ki67+	 3561 25792
2261	0	0	Ki67+	 3572 25767
2262	0	0	Ki67+	 3577 25822
2263	0	0	Ki67+	 3581 25808
2264	0	0	Ki67+	 3584 25728
2265	0	0	Ki67+	 3588 25647
2266	0	0	Ki67+	 3589 25747
2267	0	0	Ki67+	 3606 25749
2268	0	0	Ki67+	 3609 25764
2269	0	0	Ki67+	 3632 25709
2270	0	0	Ki67+	 3638 25670
2271	0	0	Ki67+	 3649 25644
2272	0	0	Ki67+	 3669 25626
2273	0	0	Ki67+	 3681 25640
2274	0	0	Ki67+	 3703 25625
2275	0	0	Ki67+	 3755 25624
2276	0	0	Ki67+	 3784 25661
2277	0	0	Ki67+	 3790 25680
2278	0	0	Ki67+	 3792 25853
2279	0	0	Ki67+	 3795 25659
2280	0	0	Ki67+	 3808 25829
2281	0	0	Ki67+	 3809 25752
2282	0	0	Ki67+	 3825 25757
2283	0	0	Ki67+	 3828 25699
2284	0	0	Ki67+	 3830 25776
2285	0	0	Ki67+	 3938 25845
2286	0	0	Ki67+	 3943 25620
2287	0	0	Ki67+	 3972 20536
2288	0	0	Ki67+	 3975 20144
2289	0	0	Ki67+	 4017 20158
2290	0	0	Ki67+	 4034 20519
2291	0	0	Ki67+	 4047 20057
2292	0	0	Ki67+	 4064 20155
2293	0	0	Ki67+	 4068 20601
2294	0	0	Ki67+	 4076 20511
2295	0	0	Ki67+	 4081 20497
2296	0	0	Ki67+	 4086 20147
2297	0	0	Ki67+	 4090 20606
2298	0	0	Ki67+	 4125 20224
2299	0	0	Ki67+	 4144 20327
2300	0	0	Ki67+	 4148 20608
2301	0	0	Ki67+	 4150 20145
2302	0	0	Ki67+	 4151 20109
2303	0	0	Ki67+	 4159 20298
2304	0	0	Ki67+	 4175 20302
2305	0	0	Ki67+	 4220 20522
2306	0	0	Ki67+	 4222 20101
2307	0	0	Ki67+	 4223 20235
2308	0	0	Ki67+	 4228 20263
2309	0	0	Ki67+	 4248 20066
2310	0	0	Ki67+	 4257 20033
2311	0	0	Ki67+	 4264 20259
2312	0	0	Ki67+	 4270 20045
2313	0	0	Ki67+	 4273 20087
2314	0	0	Ki67+	 4282 20119
2315	0	0	Ki67+	 4287 20107
2316	0	0	Ki67+	 4310 20610
2317	0	0	Ki67+	 4326 20173
2318	0	0	Ki67+	 4354 20174
2319	0	0	Ki67+	 4387 20452
2320	0	0	Ki67+	 4431 20422
2321	0	0	Ki67+	 4445 20473
2322	0	0	Ki67+	 4482 20583
2323	0	0	Ki67+	 4507 20616
2324	0	0	Ki67+	 4511 20566
2325	0	0	Ki67+	 4511 20592
2326	0	0	Ki67+	 4519 20604
2327	0	0	Ki67+	 4520 20466
2328	0	0	Ki67+	 4537 20443
2329	0	0	Ki67+	 4542 20459
2330	0	0	Ki67+	 4552 20425
2331	0	0	Ki67+	 4552 20446
2332	0	0	Ki67+	 4579 20407
2333	0	0	Ki67+	 4598 20445
2334	0	0	Ki67+	 4609 20427
2335	0	0	Ki67+	 4624 20453
2336	0	0	Ki67+	 4636 20428
2337	0	0	Ki67+	 4651 20351
2338	0	0	Ki67+	 4692 20174
2339	0	0	Ki67+	 4722 20474
2340	0	0	Ki67+	 4731 20128
2341	0	0	Ki67+	 3956 21101
2342	0	0	Ki67+	 3960 21057
2343	0	0	Ki67+	 3976 20968
2344	0	0	Ki67+	 3977 21199
2345	0	0	Ki67+	 3983 21269
2346	0	0	Ki67+	 3991 21411
2347	0	0	Ki67+	 3992 21201
2348	0	0	Ki67+	 3994 20917
2349	0	0	Ki67+	 4005 21157
2350	0	0	Ki67+	 4008 20897
2351	0	0	Ki67+	 4011 21260
2352	0	0	Ki67+	 4014 21283
2353	0	0	Ki67+	 4026 20862
2354	0	0	Ki67+	 4036 21189
2355	0	0	Ki67+	 4041 21133
2356	0	0	Ki67+	 4044 21208
2357	0	0	Ki67+	 4051 20795
2358	0	0	Ki67+	 4055 21239
2359	0	0	Ki67+	 4057 21179
2360	0	0	Ki67+	 4061 20677
2361	0	0	Ki67+	 4063 21118
2362	0	0	Ki67+	 4064 20822
2363	0	0	Ki67+	 4072 21153
2364	0	0	Ki67+	 4077 20644
2365	0	0	Ki67+	 4078 20807
2366	0	0	Ki67+	 4081 21340
2367	0	0	Ki67+	 4095 20777
2368	0	0	Ki67+	 4095 21136
2369	0	0	Ki67+	 4100 21197
2370	0	0	Ki67+	 4103 21397
2371	0	0	Ki67+	 4106 21337
2372	0	0	Ki67+	 4108 20682
2373	0	0	Ki67+	 4112 21030
2374	0	0	Ki67+	 4116 21175
2375	0	0	Ki67+	 4118 20746
2376	0	0	Ki67+	 4125 20689
2377	0	0	Ki67+	 4131 21191
2378	0	0	Ki67+	 4132 21318
2379	0	0	Ki67+	 4136 21350
2380	0	0	Ki67+	 4138 21169
2381	0	0	Ki67+	 4142 21028
2382	0	0	Ki67+	 4142 21154
2383	0	0	Ki67+	 4155 21066
2384	0	0	Ki67+	 4156 21200
2385	0	0	Ki67+	 4157 20681
2386	0	0	Ki67+	 4157 21364
2387	0	0	Ki67+	 4161 20859
2388	0	0	Ki67+	 4162 21376
2389	0	0	Ki67+	 4165 21143
2390	0	0	Ki67+	 4172 20689
2391	0	0	Ki67+	 4181 21071
2392	0	0	Ki67+	 4184 21363
2393	0	0	Ki67+	 4185 20643
2394	0	0	Ki67+	 4207 21037
2395	0	0	Ki67+	 4210 21082
2396	0	0	Ki67+	 4212 20680
2397	0	0	Ki67+	 4220 21032
2398	0	0	Ki67+	 4233 21204
2399	0	0	Ki67+	 4233 21285
2400	0	0	Ki67+	 4234 21312
2401	0	0	Ki67+	 4236 21115
2402	0	0	Ki67+	 4239 21058
2403	0	0	Ki67+	 4240 21041
2404	0	0	Ki67+	 4244 21083
2405	0	0	Ki67+	 4247 20698
2406	0	0	Ki67+	 4248 21098
2407	0	0	Ki67+	 4259 21089
2408	0	0	Ki67+	 4259 21194
2409	0	0	Ki67+	 4270 21277
2410	0	0	Ki67+	 4271 20685
2411	0	0	Ki67+	 4271 20707
2412	0	0	Ki67+	 4271 20844
2413	0	0	Ki67+	 4277 21117
2414	0	0	Ki67+	 4282 21305
2415	0	0	Ki67+	 4283 21087
2416	0	0	Ki67+	 4296 21015
2417	0	0	Ki67+	 4296 21184
2418	0	0	Ki67+	 4300 20815
2419	0	0	Ki67+	 4337 21195
2420	0	0	Ki67+	 4352 21274
2421	0	0	Ki67+	 4353 21224
2422	0	0	Ki67+	 4370 21274
2423	0	0	Ki67+	 4376 20715
2424	0	0	Ki67+	 4380 20785
2425	0	0	Ki67+	 4390 21194
2426	0	0	Ki67+	 4392 20774
2427	0	0	Ki67+	 4405 20684
2428	0	0	Ki67+	 4416 21197
2429	0	0	Ki67+	 4426 20720
2430	0	0	Ki67+	 4426 20737
2431	0	0	Ki67+	 4432 20756
2432	0	0	Ki67+	 4450 20895
2433	0	0	Ki67+	 4454 20836
2434	0	0	Ki67+	 4458 20819
2435	0	0	Ki67+	 4459 20664
2436	0	0	Ki67+	 4459 21253
2437	0	0	Ki67+	 4470 20688
2438	0	0	Ki67+	 4473 20830
2439	0	0	Ki67+	 4475 20712
2440	0	0	Ki67+	 4475 20861
2441	0	0	Ki67+	 4480 20812
2442	0	0	Ki67+	 4481 20660
2443	0	0	Ki67+	 4493 20720
2444	0	0	Ki67+	 4494 20849
2445	0	0	Ki67+	 4503 20791
2446	0	0	Ki67+	 4514 20673
2447	0	0	Ki67+	 4514 20715
2448	0	0	Ki67+	 4515 20649
2449	0	0	Ki67+	 4516 20811
2450	0	0	Ki67+	 4517 20876
2451	0	0	Ki67+	 4532 20885
2452	0	0	Ki67+	 4542 20649
2453	0	0	Ki67+	 4542 20776
2454	0	0	Ki67+	 4544 21318
2455	0	0	Ki67+	 4546 21150
2456	0	0	Ki67+	 4556 20817
2457	0	0	Ki67+	 4558 21330
2458	0	0	Ki67+	 4561 20708
2459	0	0	Ki67+	 4561 21261
2460	0	0	Ki67+	 4562 20855
2461	0	0	Ki67+	 4581 20692
2462	0	0	Ki67+	 4582 20659
2463	0	0	Ki67+	 4585 20876
2464	0	0	Ki67+	 4590 20814
2465	0	0	Ki67+	 4595 20889
2466	0	0	Ki67+	 4625 20860
2467	0	0	Ki67+	 4627 21306
2468	0	0	Ki67+	 4632 20876
2469	0	0	Ki67+	 4639 21033
2470	0	0	Ki67+	 4643 20655
2471	0	0	Ki67+	 4645 20895
2472	0	0	Ki67+	 4648 21259
2473	0	0	Ki67+	 4652 20779
2474	0	0	Ki67+	 4658 20683
2475	0	0	Ki67+	 4659 20637
2476	0	0	Ki67+	 4666 21323
2477	0	0	Ki67+	 4674 20652
2478	0	0	Ki67+	 4674 20943
2479	0	0	Ki67+	 4691 21260
2480	0	0	Ki67+	 4696 20957
2481	0	0	Ki67+	 4698 21116
2482	0	0	Ki67+	 4705 21328
2483	0	0	Ki67+	 4707 20819
2484	0	0	Ki67+	 4716 20698
2485	0	0	Ki67+	 4726 20940
2486	0	0	Ki67+	 4727 20661
2487	0	0	Ki67+	 4731 20770
2488	0	0	Ki67+	 4736 20655
2489	0	0	Ki67+	 4746 20945
2490	0	0	Ki67+	 3953 21686
2491	0	0	Ki67+	 3956 21476
2492	0	0	Ki67+	 3958 21711
2493	0	0	Ki67+	 3971 21459
2494	0	0	Ki67+	 3978 21838
2495	0	0	Ki67+	 3994 21853
2496	0	0	Ki67+	 4003 21733
2497	0	0	Ki67+	 4004 22144
2498	0	0	Ki67+	 4008 21426
2499	0	0	Ki67+	 4010 21465
2500	0	0	Ki67+	 4013 21445
2501	0	0	Ki67+	 4016 22098
2502	0	0	Ki67+	 4018 21599
2503	0	0	Ki67+	 4021 22046
2504	0	0	Ki67+	 4023 21866
2505	0	0	Ki67+	 4024 21731
2506	0	0	Ki67+	 4031 22169
2507	0	0	Ki67+	 4035 22078
2508	0	0	Ki67+	 4049 22188
2509	0	0	Ki67+	 4052 21736
2510	0	0	Ki67+	 4063 21741
2511	0	0	Ki67+	 4064 22207
2512	0	0	Ki67+	 4065 21857
2513	0	0	Ki67+	 4080 21523
2514	0	0	Ki67+	 4085 21843
2515	0	0	Ki67+	 4087 21727
2516	0	0	Ki67+	 4102 21868
2517	0	0	Ki67+	 4103 21749
2518	0	0	Ki67+	 4111 21440
2519	0	0	Ki67+	 4111 21714
2520	0	0	Ki67+	 4123 21840
2521	0	0	Ki67+	 4125 22005
2522	0	0	Ki67+	 4131 21518
2523	0	0	Ki67+	 4135 22073
2524	0	0	Ki67+	 4136 22050
2525	0	0	Ki67+	 4141 21753
2526	0	0	Ki67+	 4142 21849
2527	0	0	Ki67+	 4151 21744
2528	0	0	Ki67+	 4159 21848
2529	0	0	Ki67+	 4162 21754
2530	0	0	Ki67+	 4164 21835
2531	0	0	Ki67+	 4167 21739
2532	0	0	Ki67+	 4170 21982
2533	0	0	Ki67+	 4177 21867
2534	0	0	Ki67+	 4181 21529
2535	0	0	Ki67+	 4189 22220
2536	0	0	Ki67+	 4192 21836
2537	0	0	Ki67+	 4199 21721
2538	0	0	Ki67+	 4199 21866
2539	0	0	Ki67+	 4206 21971
2540	0	0	Ki67+	 4212 21540
2541	0	0	Ki67+	 4216 21561
2542	0	0	Ki67+	 4222 21859
2543	0	0	Ki67+	 4224 21728
2544	0	0	Ki67+	 4228 21743
2545	0	0	Ki67+	 4230 21978
2546	0	0	Ki67+	 4231 21872
2547	0	0	Ki67+	 4232 21795
2548	0	0	Ki67+	 4241 21960
2549	0	0	Ki67+	 4242 21887
2550	0	0	Ki67+	 4244 21554
2551	0	0	Ki67+	 4245 21523
2552	0	0	Ki67+	 4250 21512
2553	0	0	Ki67+	 4254 21903
2554	0	0	Ki67+	 4257 21969
2555	0	0	Ki67+	 4262 21560
2556	0	0	Ki67+	 4264 21776
2557	0	0	Ki67+	 4269 21942
2558	0	0	Ki67+	 4272 21813
2559	0	0	Ki67+	 4273 21702
2560	0	0	Ki67+	 4275 21528
2561	0	0	Ki67+	 4280 21756
2562	0	0	Ki67+	 4284 21603
2563	0	0	Ki67+	 4287 21663
2564	0	0	Ki67+	 4290 21632
2565	0	0	Ki67+	 4291 21780
2566	0	0	Ki67+	 4298 21543
2567	0	0	Ki67+	 4303 21572
2568	0	0	Ki67+	 4306 21621
2569	0	0	Ki67+	 4306 21729
2570	0	0	Ki67+	 4307 21459
2571	0	0	Ki67+	 4308 21592
2572	0	0	Ki67+	 4310 21500
2573	0	0	Ki67+	 4312 22195
2574	0	0	Ki67+	 4316 21827
2575	0	0	Ki67+	 4323 21510
2576	0	0	Ki67+	 4331 21883
2577	0	0	Ki67+	 4335 21426
2578	0	0	Ki67+	 4337 21609
2579	0	0	Ki67+	 4339 21479
2580	0	0	Ki67+	 4346 21553
2581	0	0	Ki67+	 4349 21624
2582	0	0	Ki67+	 4352 21642
2583	0	0	Ki67+	 4358 21965
2584	0	0	Ki67+	 4364 21473
2585	0	0	Ki67+	 4365 21574
2586	0	0	Ki67+	 4368 22088
2587	0	0	Ki67+	 4371 21525
2588	0	0	Ki67+	 4387 21638
2589	0	0	Ki67+	 4388 21600
2590	0	0	Ki67+	 4397 21613
2591	0	0	Ki67+	 4401 21497
2592	0	0	Ki67+	 4402 21427
2593	0	0	Ki67+	 4411 21549
2594	0	0	Ki67+	 4418 21610
2595	0	0	Ki67+	 4427 21458
2596	0	0	Ki67+	 4440 22201
2597	0	0	Ki67+	 4446 22047
2598	0	0	Ki67+	 4448 21629
2599	0	0	Ki67+	 4468 22023
2600	0	0	Ki67+	 4497 22092
2601	0	0	Ki67+	 4505 22099
2602	0	0	Ki67+	 4509 21642
2603	0	0	Ki67+	 4520 21616
2604	0	0	Ki67+	 4522 22070
2605	0	0	Ki67+	 4529 21583
2606	0	0	Ki67+	 4532 22096
2607	0	0	Ki67+	 4537 22124
2608	0	0	Ki67+	 4549 21449
2609	0	0	Ki67+	 4554 22199
2610	0	0	Ki67+	 4555 21588
2611	0	0	Ki67+	 4559 22106
2612	0	0	Ki67+	 4572 22172
2613	0	0	Ki67+	 4575 21623
2614	0	0	Ki67+	 4575 22223
2615	0	0	Ki67+	 4579 22153
2616	0	0	Ki67+	 4582 22193
2617	0	0	Ki67+	 4583 22130
2618	0	0	Ki67+	 4586 21786
2619	0	0	Ki67+	 4595 21808
2620	0	0	Ki67+	 4600 22186
2621	0	0	Ki67+	 4607 21819
2622	0	0	Ki67+	 4619 21838
2623	0	0	Ki67+	 4664 22208
2624	0	0	Ki67+	 4668 21832
2625	0	0	Ki67+	 4670 21801
2626	0	0	Ki67+	 4675 21461
2627	0	0	Ki67+	 4682 22046
2628	0	0	Ki67+	 4695 21824
2629	0	0	Ki67+	 4712 21577
2630	0	0	Ki67+	 4739 21596
2631	0	0	Ki67+	 4741 21578
2632	0	0	Ki67+	 3962 22792
2633	0	0	Ki67+	 3966 22982
2634	0	0	Ki67+	 3978 23015
2635	0	0	Ki67+	 3990 22813
2636	0	0	Ki67+	 3991 22984
2637	0	0	Ki67+	 3992 22837
2638	0	0	Ki67+	 3995 22961
2639	0	0	Ki67+	 4003 22270
2640	0	0	Ki67+	 4005 22850
2641	0	0	Ki67+	 4006 22829
2642	0	0	Ki67+	 4011 22920
2643	0	0	Ki67+	 4026 22321
2644	0	0	Ki67+	 4031 22289
2645	0	0	Ki67+	 4037 22872
2646	0	0	Ki67+	 4040 22347
2647	0	0	Ki67+	 4060 22840
2648	0	0	Ki67+	 4060 22901
2649	0	0	Ki67+	 4069 22766
2650	0	0	Ki67+	 4077 22348
2651	0	0	Ki67+	 4094 22881
2652	0	0	Ki67+	 4100 22239
2653	0	0	Ki67+	 4106 22326
2654	0	0	Ki67+	 4107 22915
2655	0	0	Ki67+	 4112 22285
2656	0	0	Ki67+	 4117 22891
2657	0	0	Ki67+	 4120 22257
2658	0	0	Ki67+	 4128 22308
2659	0	0	Ki67+	 4130 22911
2660	0	0	Ki67+	 4131 22328
2661	0	0	Ki67+	 4133 22951
2662	0	0	Ki67+	 4138 22296
2663	0	0	Ki67+	 4139 22279
2664	0	0	Ki67+	 4147 22387
2665	0	0	Ki67+	 4148 22327
2666	0	0	Ki67+	 4150 22369
2667	0	0	Ki67+	 4159 22379
2668	0	0	Ki67+	 4177 22320
2669	0	0	Ki67+	 4179 22415
2670	0	0	Ki67+	 4183 22288
2671	0	0	Ki67+	 4185 22336
2672	0	0	Ki67+	 4185 22997
2673	0	0	Ki67+	 4186 22985
2674	0	0	Ki67+	 4199 22387
2675	0	0	Ki67+	 4208 22377
2676	0	0	Ki67+	 4250 22304
2677	0	0	Ki67+	 4250 22404
2678	0	0	Ki67+	 4285 22410
2679	0	0	Ki67+	 4308 22496
2680	0	0	Ki67+	 4318 22322
2681	0	0	Ki67+	 4322 22350
2682	0	0	Ki67+	 4377 22472
2683	0	0	Ki67+	 4389 22350
2684	0	0	Ki67+	 4404 22483
2685	0	0	Ki67+	 4432 22496
2686	0	0	Ki67+	 4447 22501
2687	0	0	Ki67+	 4475 22439
2688	0	0	Ki67+	 4478 22462
2689	0	0	Ki67+	 4482 22528
2690	0	0	Ki67+	 4489 22412
2691	0	0	Ki67+	 4494 22273
2692	0	0	Ki67+	 4502 22477
2693	0	0	Ki67+	 4512 22388
2694	0	0	Ki67+	 4527 22237
2695	0	0	Ki67+	 4527 22483
2696	0	0	Ki67+	 4549 22521
2697	0	0	Ki67+	 4580 22334
2698	0	0	Ki67+	 4581 22519
2699	0	0	Ki67+	 4581 22574
2700	0	0	Ki67+	 4582 22275
2701	0	0	Ki67+	 4599 22408
2702	0	0	Ki67+	 4605 22334
2703	0	0	Ki67+	 4606 22381
2704	0	0	Ki67+	 4609 22307
2705	0	0	Ki67+	 4610 22280
2706	0	0	Ki67+	 4613 22534
2707	0	0	Ki67+	 4615 22400
2708	0	0	Ki67+	 4622 22275
2709	0	0	Ki67+	 4626 22260
2710	0	0	Ki67+	 4628 22353
2711	0	0	Ki67+	 4633 22314
2712	0	0	Ki67+	 4637 22550
2713	0	0	Ki67+	 4642 22323
2714	0	0	Ki67+	 4642 22386
2715	0	0	Ki67+	 4651 22499
2716	0	0	Ki67+	 4655 22444
2717	0	0	Ki67+	 4662 22573
2718	0	0	Ki67+	 4684 22825
2719	0	0	Ki67+	 4690 22587
2720	0	0	Ki67+	 4692 22507
2721	0	0	Ki67+	 4695 22471
2722	0	0	Ki67+	 4703 22701
2723	0	0	Ki67+	 4709 22433
2724	0	0	Ki67+	 4721 22451
2725	0	0	Ki67+	 4723 22635
2726	0	0	Ki67+	 4734 22608
2727	0	0	Ki67+	 4737 22509
2728	0	0	Ki67+	 4737 22554
2729	0	0	Ki67+	 4745 22582
2730	0	0	Ki67+	 4749 22716
2731	0	0	Ki67+	 3967 23785
2732	0	0	Ki67+	 3968 23629
2733	0	0	Ki67+	 3971 23130
2734	0	0	Ki67+	 3972 23046
2735	0	0	Ki67+	 3980 23163
2736	0	0	Ki67+	 3981 23689
2737	0	0	Ki67+	 3983 23761
2738	0	0	Ki67+	 3989 23100
2739	0	0	Ki67+	 3989 23221
2740	0	0	Ki67+	 3994 23718
2741	0	0	Ki67+	 4003 23677
2742	0	0	Ki67+	 4005 23694
2743	0	0	Ki67+	 4007 23350
2744	0	0	Ki67+	 4010 23188
2745	0	0	Ki67+	 4011 23724
2746	0	0	Ki67+	 4025 23211
2747	0	0	Ki67+	 4034 23713
2748	0	0	Ki67+	 4042 23228
2749	0	0	Ki67+	 4073 23554
2750	0	0	Ki67+	 4086 23712
2751	0	0	Ki67+	 4089 23687
2752	0	0	Ki67+	 4100 23273
2753	0	0	Ki67+	 4101 23039
2754	0	0	Ki67+	 4109 23531
2755	0	0	Ki67+	 4121 23286
2756	0	0	Ki67+	 4131 23516
2757	0	0	Ki67+	 4139 23718
2758	0	0	Ki67+	 4143 23405
2759	0	0	Ki67+	 4166 23508
2760	0	0	Ki67+	 4171 23465
2761	0	0	Ki67+	 4172 23774
2762	0	0	Ki67+	 4180 23707
2763	0	0	Ki67+	 4191 23503
2764	0	0	Ki67+	 4201 23788
2765	0	0	Ki67+	 4204 23491
2766	0	0	Ki67+	 4226 23668
2767	0	0	Ki67+	 4240 23453
2768	0	0	Ki67+	 4265 23079
2769	0	0	Ki67+	 4301 23404
2770	0	0	Ki67+	 4307 23289
2771	0	0	Ki67+	 4321 23299
2772	0	0	Ki67+	 4327 23332
2773	0	0	Ki67+	 4331 23372
2774	0	0	Ki67+	 4332 23401
2775	0	0	Ki67+	 4337 23141
2776	0	0	Ki67+	 4346 23302
2777	0	0	Ki67+	 4349 23140
2778	0	0	Ki67+	 4373 23344
2779	0	0	Ki67+	 4378 23301
2780	0	0	Ki67+	 4381 23440
2781	0	0	Ki67+	 4394 23345
2782	0	0	Ki67+	 4396 23385
2783	0	0	Ki67+	 4402 23413
2784	0	0	Ki67+	 4405 23486
2785	0	0	Ki67+	 4419 23232
2786	0	0	Ki67+	 4423 23494
2787	0	0	Ki67+	 4424 23411
2788	0	0	Ki67+	 4428 23465
2789	0	0	Ki67+	 4430 23148
2790	0	0	Ki67+	 4431 23398
2791	0	0	Ki67+	 4433 23706
2792	0	0	Ki67+	 4437 23207
2793	0	0	Ki67+	 4438 23175
2794	0	0	Ki67+	 4439 23599
2795	0	0	Ki67+	 4443 23295
2796	0	0	Ki67+	 4446 23308
2797	0	0	Ki67+	 4457 23427
2798	0	0	Ki67+	 4468 23463
2799	0	0	Ki67+	 4478 23439
2800	0	0	Ki67+	 4481 23526
2801	0	0	Ki67+	 4487 23362
2802	0	0	Ki67+	 4501 23376
2803	0	0	Ki67+	 4512 23698
2804	0	0	Ki67+	 4516 23404
2805	0	0	Ki67+	 4520 23425
2806	0	0	Ki67+	 4520 23771
2807	0	0	Ki67+	 4529 23693
2808	0	0	Ki67+	 4540 23452
2809	0	0	Ki67+	 4542 23354
2810	0	0	Ki67+	 4543 23337
2811	0	0	Ki67+	 4549 23390
2812	0	0	Ki67+	 4550 23401
2813	0	0	Ki67+	 4559 23198
2814	0	0	Ki67+	 4565 23378
2815	0	0	Ki67+	 4566 23177
2816	0	0	Ki67+	 4583 23385
2817	0	0	Ki67+	 4596 23368
2818	0	0	Ki67+	 4599 23777
2819	0	0	Ki67+	 4610 23759
2820	0	0	Ki67+	 4628 23398
2821	0	0	Ki67+	 4632 23412
2822	0	0	Ki67+	 4633 23509
2823	0	0	Ki67+	 4635 23544
2824	0	0	Ki67+	 4648 23091
2825	0	0	Ki67+	 4653 23411
2826	0	0	Ki67+	 4657 23364
2827	0	0	Ki67+	 4658 23557
2828	0	0	Ki67+	 4660 23690
2829	0	0	Ki67+	 4671 23440
2830	0	0	Ki67+	 4673 23490
2831	0	0	Ki67+	 4673 23629
2832	0	0	Ki67+	 4681 23594
2833	0	0	Ki67+	 4681 23775
2834	0	0	Ki67+	 4684 23814
2835	0	0	Ki67+	 4696 23818
2836	0	0	Ki67+	 4700 23625
2837	0	0	Ki67+	 4701 23547
2838	0	0	Ki67+	 4705 23515
2839	0	0	Ki67+	 4706 23797
2840	0	0	Ki67+	 4707 23599
2841	0	0	Ki67+	 4709 23386
2842	0	0	Ki67+	 4712 23698
2843	0	0	Ki67+	 4716 23437
2844	0	0	Ki67+	 4720 23411
2845	0	0	Ki67+	 4727 23044
2846	0	0	Ki67+	 4727 23582
2847	0	0	Ki67+	 4732 23501
2848	0	0	Ki67+	 4732 23532
2849	0	0	Ki67+	 4736 23676
2850	0	0	Ki67+	 3964 24403
2851	0	0	Ki67+	 3972 23972
2852	0	0	Ki67+	 3973 24120
2853	0	0	Ki67+	 3976 24151
2854	0	0	Ki67+	 3980 24256
2855	0	0	Ki67+	 3982 23932
2856	0	0	Ki67+	 3983 24088
2857	0	0	Ki67+	 3985 24001
2858	0	0	Ki67+	 3991 24359
2859	0	0	Ki67+	 3995 24044
2860	0	0	Ki67+	 3996 23963
2861	0	0	Ki67+	 4007 24111
2862	0	0	Ki67+	 4011 24003
2863	0	0	Ki67+	 4014 24059
2864	0	0	Ki67+	 4024 24155
2865	0	0	Ki67+	 4026 24049
2866	0	0	Ki67+	 4031 24090
2867	0	0	Ki67+	 4033 24121
2868	0	0	Ki67+	 4035 24365
2869	0	0	Ki67+	 4038 24400
2870	0	0	Ki67+	 4048 24157
2871	0	0	Ki67+	 4049 24444
2872	0	0	Ki67+	 4051 24621
2873	0	0	Ki67+	 4054 24026
2874	0	0	Ki67+	 4054 24380
2875	0	0	Ki67+	 4055 24104
2876	0	0	Ki67+	 4067 24115
2877	0	0	Ki67+	 4070 24062
2878	0	0	Ki67+	 4070 24444
2879	0	0	Ki67+	 4070 24471
2880	0	0	Ki67+	 4072 24151
2881	0	0	Ki67+	 4077 24389
2882	0	0	Ki67+	 4079 24416
2883	0	0	Ki67+	 4082 24494
2884	0	0	Ki67+	 4087 24558
2885	0	0	Ki67+	 4091 24159
2886	0	0	Ki67+	 4094 24329
2887	0	0	Ki67+	 4095 24088
2888	0	0	Ki67+	 4101 24108
2889	0	0	Ki67+	 4104 24402
2890	0	0	Ki67+	 4107 24527
2891	0	0	Ki67+	 4108 24494
2892	0	0	Ki67+	 4125 24126
2893	0	0	Ki67+	 4136 24545
2894	0	0	Ki67+	 4140 24413
2895	0	0	Ki67+	 4143 24168
2896	0	0	Ki67+	 4145 24453
2897	0	0	Ki67+	 4152 24439
2898	0	0	Ki67+	 4158 24608
2899	0	0	Ki67+	 4174 24611
2900	0	0	Ki67+	 4175 24456
2901	0	0	Ki67+	 4177 24566
2902	0	0	Ki67+	 4180 24528
2903	0	0	Ki67+	 4183 24486
2904	0	0	Ki67+	 4196 24514
2905	0	0	Ki67+	 4203 24545
2906	0	0	Ki67+	 4205 24092
2907	0	0	Ki67+	 4208 24185
2908	0	0	Ki67+	 4209 24577
2909	0	0	Ki67+	 4227 24596
2910	0	0	Ki67+	 4235 24573
2911	0	0	Ki67+	 4247 24603
2912	0	0	Ki67+	 4252 24496
2913	0	0	Ki67+	 4257 24592
2914	0	0	Ki67+	 4260 24614
2915	0	0	Ki67+	 4281 24279
2916	0	0	Ki67+	 4297 24299
2917	0	0	Ki67+	 4299 24551
2918	0	0	Ki67+	 4307 24321
2919	0	0	Ki67+	 4333 24335
2920	0	0	Ki67+	 4333 24443
2921	0	0	Ki67+	 4348 24361
2922	0	0	Ki67+	 4370 24368
2923	0	0	Ki67+	 4396 24389
2924	0	0	Ki67+	 4416 24399
2925	0	0	Ki67+	 4435 23961
2926	0	0	Ki67+	 4445 24394
2927	0	0	Ki67+	 4478 23833
2928	0	0	Ki67+	 4486 24360
2929	0	0	Ki67+	 4500 24361
2930	0	0	Ki67+	 4502 24349
2931	0	0	Ki67+	 4506 24537
2932	0	0	Ki67+	 4515 24501
2933	0	0	Ki67+	 4516 23898
2934	0	0	Ki67+	 4525 24557
2935	0	0	Ki67+	 4529 24372
2936	0	0	Ki67+	 4530 23929
2937	0	0	Ki67+	 4531 24336
2938	0	0	Ki67+	 4536 23947
2939	0	0	Ki67+	 4563 23866
2940	0	0	Ki67+	 4563 23945
2941	0	0	Ki67+	 4568 24374
2942	0	0	Ki67+	 4584 23955
2943	0	0	Ki67+	 4588 23982
2944	0	0	Ki67+	 4590 24059
2945	0	0	Ki67+	 4604 23961
2946	0	0	Ki67+	 4604 24371
2947	0	0	Ki67+	 4606 24360
2948	0	0	Ki67+	 4617 24070
2949	0	0	Ki67+	 4621 23952
2950	0	0	Ki67+	 4629 24400
2951	0	0	Ki67+	 4631 24070
2952	0	0	Ki67+	 4640 24374
2953	0	0	Ki67+	 4647 23979
2954	0	0	Ki67+	 4658 23884
2955	0	0	Ki67+	 4659 24568
2956	0	0	Ki67+	 4667 24610
2957	0	0	Ki67+	 4668 24326
2958	0	0	Ki67+	 4674 24359
2959	0	0	Ki67+	 4677 23843
2960	0	0	Ki67+	 4682 23956
2961	0	0	Ki67+	 4685 24373
2962	0	0	Ki67+	 4686 24033
2963	0	0	Ki67+	 4699 24325
2964	0	0	Ki67+	 4706 24023
2965	0	0	Ki67+	 4706 24337
2966	0	0	Ki67+	 4711 24512
2967	0	0	Ki67+	 4712 23923
2968	0	0	Ki67+	 4712 24044
2969	0	0	Ki67+	 4720 24534
2970	0	0	Ki67+	 4724 23894
2971	0	0	Ki67+	 4735 24006
2972	0	0	Ki67+	 4739 24470
2973	0	0	Ki67+	 4741 23889
2974	0	0	Ki67+	 4744 23825
2975	0	0	Ki67+	 4745 24603
2976	0	0	Ki67+	 3954 25153
2977	0	0	Ki67+	 3955 24746
2978	0	0	Ki67+	 3957 25024
2979	0	0	Ki67+	 3962 25339
2980	0	0	Ki67+	 3971 24770
2981	0	0	Ki67+	 3978 25172
2982	0	0	Ki67+	 3986 25280
2983	0	0	Ki67+	 3996 25295
2984	0	0	Ki67+	 4007 25095
2985	0	0	Ki67+	 4010 25305
2986	0	0	Ki67+	 4012 25370
2987	0	0	Ki67+	 4023 24772
2988	0	0	Ki67+	 4023 24795
2989	0	0	Ki67+	 4028 25203
2990	0	0	Ki67+	 4029 25390
2991	0	0	Ki67+	 4032 25412
2992	0	0	Ki67+	 4040 25173
2993	0	0	Ki67+	 4048 25343
2994	0	0	Ki67+	 4050 25135
2995	0	0	Ki67+	 4057 25158
2996	0	0	Ki67+	 4068 25360
2997	0	0	Ki67+	 4070 25069
2998	0	0	Ki67+	 4082 25115
2999	0	0	Ki67+	 4084 24652
3000	0	0	Ki67+	 4092 25105
3001	0	0	Ki67+	 4100 25388
3002	0	0	Ki67+	 4103 24666
3003	0	0	Ki67+	 4110 25233
3004	0	0	Ki67+	 4112 25251
3005	0	0	Ki67+	 4118 25399
3006	0	0	Ki67+	 4122 25084
3007	0	0	Ki67+	 4126 25244
3008	0	0	Ki67+	 4127 25271
3009	0	0	Ki67+	 4128 25382
3010	0	0	Ki67+	 4130 25092
3011	0	0	Ki67+	 4152 25103
3012	0	0	Ki67+	 4153 25409
3013	0	0	Ki67+	 4155 25074
3014	0	0	Ki67+	 4173 25077
3015	0	0	Ki67+	 4182 25330
3016	0	0	Ki67+	 4189 24978
3017	0	0	Ki67+	 4192 24821
3018	0	0	Ki67+	 4195 25104
3019	0	0	Ki67+	 4201 25320
3020	0	0	Ki67+	 4201 25402
3021	0	0	Ki67+	 4206 25412
3022	0	0	Ki67+	 4214 25370
3023	0	0	Ki67+	 4215 25064
3024	0	0	Ki67+	 4218 25346
3025	0	0	Ki67+	 4242 24679
3026	0	0	Ki67+	 4242 25370
3027	0	0	Ki67+	 4247 25404
3028	0	0	Ki67+	 4251 25088
3029	0	0	Ki67+	 4252 25053
3030	0	0	Ki67+	 4264 25380
3031	0	0	Ki67+	 4273 25349
3032	0	0	Ki67+	 4275 25089
3033	0	0	Ki67+	 4281 25053
3034	0	0	Ki67+	 4287 24758
3035	0	0	Ki67+	 4295 25092
3036	0	0	Ki67+	 4302 25054
3037	0	0	Ki67+	 4302 25068
3038	0	0	Ki67+	 4311 25311
3039	0	0	Ki67+	 4318 25396
3040	0	0	Ki67+	 4324 25088
3041	0	0	Ki67+	 4326 25325
3042	0	0	Ki67+	 4327 25056
3043	0	0	Ki67+	 4336 24990
3044	0	0	Ki67+	 4350 25092
3045	0	0	Ki67+	 4356 25321
3046	0	0	Ki67+	 4357 25061
3047	0	0	Ki67+	 4363 25331
3048	0	0	Ki67+	 4368 25058
3049	0	0	Ki67+	 4380 25330
3050	0	0	Ki67+	 4381 25091
3051	0	0	Ki67+	 4400 24764
3052	0	0	Ki67+	 4402 24792
3053	0	0	Ki67+	 4404 25095
3054	0	0	Ki67+	 4422 24694
3055	0	0	Ki67+	 4424 25016
3056	0	0	Ki67+	 4428 25081
3057	0	0	Ki67+	 4438 25379
3058	0	0	Ki67+	 4440 25300
3059	0	0	Ki67+	 4448 25104
3060	0	0	Ki67+	 4460 25124
3061	0	0	Ki67+	 4469 25287
3062	0	0	Ki67+	 4479 25098
3063	0	0	Ki67+	 4484 25155
3064	0	0	Ki67+	 4485 25274
3065	0	0	Ki67+	 4491 24955
3066	0	0	Ki67+	 4501 25134
3067	0	0	Ki67+	 4508 25276
3068	0	0	Ki67+	 4517 25149
3069	0	0	Ki67+	 4518 24823
3070	0	0	Ki67+	 4519 25066
3071	0	0	Ki67+	 4519 25081
3072	0	0	Ki67+	 4520 24857
3073	0	0	Ki67+	 4528 25197
3074	0	0	Ki67+	 4530 25228
3075	0	0	Ki67+	 4531 25112
3076	0	0	Ki67+	 4535 25262
3077	0	0	Ki67+	 4537 24816
3078	0	0	Ki67+	 4540 25072
3079	0	0	Ki67+	 4551 25222
3080	0	0	Ki67+	 4552 24908
3081	0	0	Ki67+	 4553 24842
3082	0	0	Ki67+	 4556 25144
3083	0	0	Ki67+	 4562 25181
3084	0	0	Ki67+	 4571 25063
3085	0	0	Ki67+	 4572 24852
3086	0	0	Ki67+	 4573 25074
3087	0	0	Ki67+	 4577 24871
3088	0	0	Ki67+	 4587 25226
3089	0	0	Ki67+	 4591 25059
3090	0	0	Ki67+	 4609 25295
3091	0	0	Ki67+	 4614 25238
3092	0	0	Ki67+	 4616 25334
3093	0	0	Ki67+	 4620 25086
3094	0	0	Ki67+	 4626 25186
3095	0	0	Ki67+	 4628 25262
3096	0	0	Ki67+	 4628 25307
3097	0	0	Ki67+	 4630 25213
3098	0	0	Ki67+	 4631 25002
3099	0	0	Ki67+	 4633 24975
3100	0	0	Ki67+	 4636 24882
3101	0	0	Ki67+	 4636 25277
3102	0	0	Ki67+	 4644 24707
3103	0	0	Ki67+	 4647 24651
3104	0	0	Ki67+	 4663 24734
3105	0	0	Ki67+	 4663 25354
3106	0	0	Ki67+	 4664 25416
3107	0	0	Ki67+	 4673 25167
3108	0	0	Ki67+	 4673 25346
3109	0	0	Ki67+	 4676 25226
3110	0	0	Ki67+	 4676 25298
3111	0	0	Ki67+	 4678 25412
3112	0	0	Ki67+	 4701 25256
3113	0	0	Ki67+	 4702 25310
3114	0	0	Ki67+	 4718 25266
3115	0	0	Ki67+	 4718 25361
3116	0	0	Ki67+	 4720 24663
3117	0	0	Ki67+	 4732 25367
3118	0	0	Ki67+	 4733 25218
3119	0	0	Ki67+	 4744 24704
3120	0	0	Ki67+	 4749 24766
3121	0	0	Ki67+	 3954 25467
3122	0	0	Ki67+	 3956 25643
3123	0	0	Ki67+	 3967 25632
3124	0	0	Ki67+	 3972 25678
3125	0	0	Ki67+	 3977 25848
3126	0	0	Ki67+	 3978 25619
3127	0	0	Ki67+	 3989 25449
3128	0	0	Ki67+	 3994 25613
3129	0	0	Ki67+	 3998 25859
3130	0	0	Ki67+	 4002 25687
3131	0	0	Ki67+	 4006 25628
3132	0	0	Ki67+	 4013 25735
3133	0	0	Ki67+	 4024 25607
3134	0	0	Ki67+	 4029 25635
3135	0	0	Ki67+	 4043 25658
3136	0	0	Ki67+	 4043 25723
3137	0	0	Ki67+	 4044 25824
3138	0	0	Ki67+	 4053 25607
3139	0	0	Ki67+	 4053 25627
3140	0	0	Ki67+	 4054 25757
3141	0	0	Ki67+	 4054 25796
3142	0	0	Ki67+	 4066 25608
3143	0	0	Ki67+	 4066 25844
3144	0	0	Ki67+	 4068 25747
3145	0	0	Ki67+	 4077 25820
3146	0	0	Ki67+	 4081 25849
3147	0	0	Ki67+	 4087 25770
3148	0	0	Ki67+	 4088 25642
3149	0	0	Ki67+	 4088 25677
3150	0	0	Ki67+	 4094 25625
3151	0	0	Ki67+	 4097 25791
3152	0	0	Ki67+	 4108 25840
3153	0	0	Ki67+	 4111 25787
3154	0	0	Ki67+	 4113 25663
3155	0	0	Ki67+	 4115 25703
3156	0	0	Ki67+	 4125 25803
3157	0	0	Ki67+	 4126 25661
3158	0	0	Ki67+	 4147 25711
3159	0	0	Ki67+	 4156 25854
3160	0	0	Ki67+	 4177 25773
3161	0	0	Ki67+	 4182 25703
3162	0	0	Ki67+	 4187 25731
3163	0	0	Ki67+	 4193 25719
3164	0	0	Ki67+	 4223 25852
3165	0	0	Ki67+	 4229 25759
3166	0	0	Ki67+	 4240 25466
3167	0	0	Ki67+	 4243 25817
3168	0	0	Ki67+	 4245 25783
3169	0	0	Ki67+	 4247 25754
3170	0	0	Ki67+	 4272 25769
3171	0	0	Ki67+	 4280 25788
3172	0	0	Ki67+	 4285 25812
3173	0	0	Ki67+	 4311 25791
3174	0	0	Ki67+	 4322 25810
3175	0	0	Ki67+	 4334 25793
3176	0	0	Ki67+	 4349 25840
3177	0	0	Ki67+	 4356 25775
3178	0	0	Ki67+	 4379 25816
3179	0	0	Ki67+	 4386 25846
3180	0	0	Ki67+	 4400 25766
3181	0	0	Ki67+	 4408 25794
3182	0	0	Ki67+	 4420 25846
3183	0	0	Ki67+	 4425 25772
3184	0	0	Ki67+	 4445 25798
3185	0	0	Ki67+	 4446 25836
3186	0	0	Ki67+	 4458 25767
3187	0	0	Ki67+	 4464 25813
3188	0	0	Ki67+	 4474 25773
3189	0	0	Ki67+	 4487 25498
3190	0	0	Ki67+	 4487 25763
3191	0	0	Ki67+	 4488 25828
3192	0	0	Ki67+	 4506 25786
3193	0	0	Ki67+	 4510 25840
3194	0	0	Ki67+	 4512 25681
3195	0	0	Ki67+	 4528 25789
3196	0	0	Ki67+	 4548 25838
3197	0	0	Ki67+	 4554 25798
3198	0	0	Ki67+	 4563 25532
3199	0	0	Ki67+	 4563 25775
3200	0	0	Ki67+	 4573 25764
3201	0	0	Ki67+	 4578 25857
3202	0	0	Ki67+	 4582 25806
3203	0	0	Ki67+	 4588 25836
3204	0	0	Ki67+	 4619 25492
3205	0	0	Ki67+	 4670 25484
3206	0	0	Ki67+	 4674 25543
3207	0	0	Ki67+	 4677 25528
3208	0	0	Ki67+	 4683 25476
3209	0	0	Ki67+	 4685 25537
3210	0	0	Ki67+	 4696 25560
3211	0	0	Ki67+	 4704 25794
3212	0	0	Ki67+	 4705 25723
3213	0	0	Ki67+	 4705 25842
3214	0	0	Ki67+	 4706 25449
3215	0	0	Ki67+	 4716 25557
3216	0	0	Ki67+	 4718 25750
3217	0	0	Ki67+	 4726 25791
3218	0	0	Ki67+	 4728 25824
3219	0	0	Ki67+	 4731 25511
3220	0	0	Ki67+	 4738 25699
3221	0	0	Ki67+	 4744 25847
3222	0	0	Ki67+	 4747 25806
3223	0	0	Ki67+	 4748 25457
3224	0	0	Ki67+	 4749 25827
3225	0	0	Ki67+	 4750 25737
3226	0	0	Ki67+	 4384 30313
3227	0	0	Ki67+	 4401 30539
3228	0	0	Ki67+	 4623 30689
3229	0	0	Ki67+	 4631 30433
3230	0	0	Ki67+	 4673 30585
3231	0	0	Ki67+	 4684 30584
3232	0	0	Ki67+	 4686 30563
3233	0	0	Ki67+	 4689 30693
3234	0	0	Ki67+	 4701 30648
3235	0	0	Ki67+	 4708 30672
3236	0	0	Ki67+	 4714 30572
3237	0	0	Ki67+	 4719 30639
3238	0	0	Ki67+	 4740 30533
3239	0	0	Ki67+	 4743 30588
3240	0	0	Ki67+	 4743 30645
3241	0	0	Ki67+	 4578 30886
3242	0	0	Ki67+	 4593 31494
3243	0	0	Ki67+	 4622 30977
3244	0	0	Ki67+	 4656 31448
3245	0	0	Ki67+	 4661 30755
3246	0	0	Ki67+	 4693 30803
3247	0	0	Ki67+	 4697 30896
3248	0	0	Ki67+	 4700 31064
3249	0	0	Ki67+	 4707 30777
3250	0	0	Ki67+	 4709 31433
3251	0	0	Ki67+	 4276 32289
3252	0	0	Ki67+	 4343 32113
3253	0	0	Ki67+	 4362 31658
3254	0	0	Ki67+	 4380 31654
3255	0	0	Ki67+	 4513 31570
3256	0	0	Ki67+	 4517 31967
3257	0	0	Ki67+	 4560 31846
3258	0	0	Ki67+	 4564 32261
3259	0	0	Ki67+	 4566 32182
3260	0	0	Ki67+	 4567 32217
3261	0	0	Ki67+	 4568 32306
3262	0	0	Ki67+	 4573 32163
3263	0	0	Ki67+	 4575 32266
3264	0	0	Ki67+	 4576 32228
3265	0	0	Ki67+	 4587 31800
3266	0	0	Ki67+	 4587 32198
3267	0	0	Ki67+	 4597 32016
3268	0	0	Ki67+	 4599 32306
3269	0	0	Ki67+	 4600 31637
3270	0	0	Ki67+	 4600 32179
3271	0	0	Ki67+	 4604 32160
3272	0	0	Ki67+	 4612 32226
3273	0	0	Ki67+	 4614 31806
3274	0	0	Ki67+	 4621 32214
3275	0	0	Ki67+	 4625 32182
3276	0	0	Ki67+	 4632 32161
3277	0	0	Ki67+	 4635 31911
3278	0	0	Ki67+	 4648 31722
3279	0	0	Ki67+	 4658 31896
3280	0	0	Ki67+	 4666 31971
3281	0	0	Ki67+	 4672 31615
3282	0	0	Ki67+	 4673 32162
3283	0	0	Ki67+	 4676 31918
3284	0	0	Ki67+	 4679 31943
3285	0	0	Ki67+	 4681 31976
3286	0	0	Ki67+	 4682 31897
3287	0	0	Ki67+	 4689 32179
3288	0	0	Ki67+	 4706 31953
3289	0	0	Ki67+	 4709 31932
3290	0	0	Ki67+	 4711 31917
3291	0	0	Ki67+	 4711 32036
3292	0	0	Ki67+	 4713 31732
3293	0	0	Ki67+	 4729 32247
3294	0	0	Ki67+	 4730 31923
3295	0	0	Ki67+	 4733 32091
3296	0	0	Ki67+	 4740 31659
3297	0	0	Ki67+	 4741 31868
3298	0	0	Ki67+	 4386 32857
3299	0	0	Ki67+	 4398 32804
3300	0	0	Ki67+	 4400 32725
3301	0	0	Ki67+	 4406 32994
3302	0	0	Ki67+	 4417 32831
3303	0	0	Ki67+	 4419 32949
3304	0	0	Ki67+	 4424 32884
3305	0	0	Ki67+	 4428 32988
3306	0	0	Ki67+	 4430 33080
3307	0	0	Ki67+	 4432 33106
3308	0	0	Ki67+	 4436 32798
3309	0	0	Ki67+	 4436 32810
3310	0	0	Ki67+	 4437 33019
3311	0	0	Ki67+	 4438 32697
3312	0	0	Ki67+	 4448 33044
3313	0	0	Ki67+	 4452 33065
3314	0	0	Ki67+	 4454 32676
3315	0	0	Ki67+	 4469 32735
3316	0	0	Ki67+	 4472 33077
3317	0	0	Ki67+	 4511 32629
3318	0	0	Ki67+	 4511 32907
3319	0	0	Ki67+	 4515 32814
3320	0	0	Ki67+	 4520 32947
3321	0	0	Ki67+	 4534 32585
3322	0	0	Ki67+	 4534 32832
3323	0	0	Ki67+	 4541 32551
3324	0	0	Ki67+	 4543 32753
3325	0	0	Ki67+	 4587 32620
3326	0	0	Ki67+	 4596 32815
3327	0	0	Ki67+	 4607 32777
3328	0	0	Ki67+	 4607 33083
3329	0	0	Ki67+	 4612 33017
3330	0	0	Ki67+	 4614 32822
3331	0	0	Ki67+	 4615 32904
3332	0	0	Ki67+	 4635 32917
3333	0	0	Ki67+	 4640 33038
3334	0	0	Ki67+	 4673 33041
3335	0	0	Ki67+	 4681 32900
3336	0	0	Ki67+	 4706 32708
3337	0	0	Ki67+	 4130 33141
3338	0	0	Ki67+	 4331 33523
3339	0	0	Ki67+	 4342 33290
3340	0	0	Ki67+	 4380 33218
3341	0	0	Ki67+	 4400 33210
3342	0	0	Ki67+	 4437 33320
3343	0	0	Ki67+	 4450 33375
3344	0	0	Ki67+	 4451 33142
3345	0	0	Ki67+	 4455 33342
3346	0	0	Ki67+	 4472 33372
3347	0	0	Ki67+	 4472 33406
3348	0	0	Ki67+	 4478 33134
3349	0	0	Ki67+	 4481 33433
3350	0	0	Ki67+	 4482 33399
3351	0	0	Ki67+	 4490 33457
3352	0	0	Ki67+	 4498 33363
3353	0	0	Ki67+	 4522 33479
3354	0	0	Ki67+	 4531 33394
3355	0	0	Ki67+	 4545 33490
3356	0	0	Ki67+	 4550 33394
3357	0	0	Ki67+	 4551 33370
3358	0	0	Ki67+	 4556 33461
3359	0	0	Ki67+	 4568 33313
3360	0	0	Ki67+	 4604 33312
3361	0	0	Ki67+	 4635 33351
3362	0	0	Ki67+	 4638 33203
3363	0	0	Ki67+	 4656 33371
3364	0	0	Ki67+	 4684 33398
3365	0	0	Ki67+	 4704 33246
3366	0	0	Ki67+	 4715 33459
3367	0	0	Ki67+	 4716 33489
3368	0	0	Ki67+	 4955 20067
3369	0	0	Ki67+	 4994 20132
3370	0	0	Ki67+	 5006 20099
3371	0	0	Ki67+	 5016 20099
3372	0	0	Ki67+	 5018 20048
3373	0	0	Ki67+	 5090 20088
3374	0	0	Ki67+	 5104 20092
3375	0	0	Ki67+	 5104 20114
3376	0	0	Ki67+	 5114 20169
3377	0	0	Ki67+	 5133 20122
3378	0	0	Ki67+	 5144 20096
3379	0	0	Ki67+	 5148 19995
3380	0	0	Ki67+	 5174 20149
3381	0	0	Ki67+	 5222 20084
3382	0	0	Ki67+	 5353 20038
3383	0	0	Ki67+	 5424 20033
3384	0	0	Ki67+	 4755 20966
3385	0	0	Ki67+	 4783 20977
3386	0	0	Ki67+	 4805 20676
3387	0	0	Ki67+	 4819 20527
3388	0	0	Ki67+	 4819 20978
3389	0	0	Ki67+	 4823 20325
3390	0	0	Ki67+	 4832 20442
3391	0	0	Ki67+	 4839 20671
3392	0	0	Ki67+	 4849 20343
3393	0	0	Ki67+	 4855 20524
3394	0	0	Ki67+	 4862 20635
3395	0	0	Ki67+	 4864 20659
3396	0	0	Ki67+	 4864 20745
3397	0	0	Ki67+	 4878 20987
3398	0	0	Ki67+	 4879 20759
3399	0	0	Ki67+	 4886 20739
3400	0	0	Ki67+	 4890 20796
3401	0	0	Ki67+	 4894 20780
3402	0	0	Ki67+	 4898 20987
3403	0	0	Ki67+	 4904 20351
3404	0	0	Ki67+	 4911 20723
3405	0	0	Ki67+	 4913 20421
3406	0	0	Ki67+	 4914 20749
3407	0	0	Ki67+	 4923 20774
3408	0	0	Ki67+	 4934 20504
3409	0	0	Ki67+	 4938 20291
3410	0	0	Ki67+	 4938 20984
3411	0	0	Ki67+	 4940 20478
3412	0	0	Ki67+	 4944 20397
3413	0	0	Ki67+	 4947 20797
3414	0	0	Ki67+	 4953 20296
3415	0	0	Ki67+	 4957 20346
3416	0	0	Ki67+	 4963 20328
3417	0	0	Ki67+	 4965 20650
3418	0	0	Ki67+	 4976 20817
3419	0	0	Ki67+	 4996 20476
3420	0	0	Ki67+	 4996 20702
3421	0	0	Ki67+	 5006 20536
3422	0	0	Ki67+	 5025 20475
3423	0	0	Ki67+	 5043 20245
3424	0	0	Ki67+	 5043 20564
3425	0	0	Ki67+	 5056 20306
3426	0	0	Ki67+	 5081 20514
3427	0	0	Ki67+	 5088 20433
3428	0	0	Ki67+	 5100 20337
3429	0	0	Ki67+	 5110 20432
3430	0	0	Ki67+	 5114 20400
3431	0	0	Ki67+	 5117 20332
3432	0	0	Ki67+	 5117 20834
3433	0	0	Ki67+	 5131 20856
3434	0	0	Ki67+	 5134 20691
3435	0	0	Ki67+	 5137 20408
3436	0	0	Ki67+	 5138 20933
3437	0	0	Ki67+	 5144 20453
3438	0	0	Ki67+	 5157 20212
3439	0	0	Ki67+	 5164 20686
3440	0	0	Ki67+	 5176 20844
3441	0	0	Ki67+	 5177 20859
3442	0	0	Ki67+	 5191 20814
3443	0	0	Ki67+	 5194 20930
3444	0	0	Ki67+	 5204 20920
3445	0	0	Ki67+	 5206 20683
3446	0	0	Ki67+	 5220 20418
3447	0	0	Ki67+	 5233 20661
3448	0	0	Ki67+	 5234 20904
3449	0	0	Ki67+	 5244 20893
3450	0	0	Ki67+	 5253 20694
3451	0	0	Ki67+	 5269 20651
3452	0	0	Ki67+	 5270 20824
3453	0	0	Ki67+	 5272 20877
3454	0	0	Ki67+	 5283 20422
3455	0	0	Ki67+	 5283 20652
3456	0	0	Ki67+	 5287 20798
3457	0	0	Ki67+	 5288 20718
3458	0	0	Ki67+	 5293 20780
3459	0	0	Ki67+	 5296 20812
3460	0	0	Ki67+	 5298 20745
3461	0	0	Ki67+	 5301 20675
3462	0	0	Ki67+	 5307 20722
3463	0	0	Ki67+	 5310 20790
3464	0	0	Ki67+	 5312 20333
3465	0	0	Ki67+	 5320 20676
3466	0	0	Ki67+	 5346 20399
3467	0	0	Ki67+	 5362 20635
3468	0	0	Ki67+	 5370 20710
3469	0	0	Ki67+	 5406 20357
3470	0	0	Ki67+	 5418 20339
3471	0	0	Ki67+	 5419 20661
3472	0	0	Ki67+	 5427 20433
3473	0	0	Ki67+	 5464 20644
3474	0	0	Ki67+	 5475 20214
3475	0	0	Ki67+	 5479 20498
3476	0	0	Ki67+	 5479 20524
3477	0	0	Ki67+	 5479 20665
3478	0	0	Ki67+	 5488 20689
3479	0	0	Ki67+	 5507 20492
3480	0	0	Ki67+	 5521 20336
3481	0	0	Ki67+	 5523 20287
3482	0	0	Ki67+	 5530 20645
3483	0	0	Ki67+	 5533 20514
3484	0	0	Ki67+	 5541 20391
3485	0	0	Ki67+	 5546 20774
3486	0	0	Ki67+	 5551 20649
3487	0	0	Ki67+	 4756 21347
3488	0	0	Ki67+	 4766 21376
3489	0	0	Ki67+	 4769 21584
3490	0	0	Ki67+	 4771 21515
3491	0	0	Ki67+	 4774 21636
3492	0	0	Ki67+	 4778 21342
3493	0	0	Ki67+	 4792 21367
3494	0	0	Ki67+	 4794 21186
3495	0	0	Ki67+	 4795 21278
3496	0	0	Ki67+	 4796 21323
3497	0	0	Ki67+	 4798 21026
3498	0	0	Ki67+	 4807 21387
3499	0	0	Ki67+	 4814 21065
3500	0	0	Ki67+	 4820 21362
3501	0	0	Ki67+	 4829 21351
3502	0	0	Ki67+	 4833 21225
3503	0	0	Ki67+	 4833 21539
3504	0	0	Ki67+	 4955 21005
3505	0	0	Ki67+	 4967 21388
3506	0	0	Ki67+	 4974 21002
3507	0	0	Ki67+	 4980 21725
3508	0	0	Ki67+	 4991 21010
3509	0	0	Ki67+	 5004 21706
3510	0	0	Ki67+	 5013 21018
3511	0	0	Ki67+	 5013 21777
3512	0	0	Ki67+	 5016 21549
3513	0	0	Ki67+	 5024 21726
3514	0	0	Ki67+	 5027 21779
3515	0	0	Ki67+	 5028 21716
3516	0	0	Ki67+	 5037 21381
3517	0	0	Ki67+	 5040 21690
3518	0	0	Ki67+	 5044 21024
3519	0	0	Ki67+	 5052 21729
3520	0	0	Ki67+	 5057 21044
3521	0	0	Ki67+	 5066 21687
3522	0	0	Ki67+	 5066 21727
3523	0	0	Ki67+	 5071 21189
3524	0	0	Ki67+	 5072 21779
3525	0	0	Ki67+	 5074 21550
3526	0	0	Ki67+	 5080 21702
3527	0	0	Ki67+	 5082 21321
3528	0	0	Ki67+	 5090 21058
3529	0	0	Ki67+	 5092 21641
3530	0	0	Ki67+	 5093 21725
3531	0	0	Ki67+	 5101 21295
3532	0	0	Ki67+	 5108 21136
3533	0	0	Ki67+	 5114 21455
3534	0	0	Ki67+	 5118 21282
3535	0	0	Ki67+	 5120 21625
3536	0	0	Ki67+	 5123 21057
3537	0	0	Ki67+	 5123 21075
3538	0	0	Ki67+	 5123 21184
3539	0	0	Ki67+	 5125 21106
3540	0	0	Ki67+	 5125 21728
3541	0	0	Ki67+	 5126 21709
3542	0	0	Ki67+	 5130 21401
3543	0	0	Ki67+	 5135 21283
3544	0	0	Ki67+	 5141 21127
3545	0	0	Ki67+	 5142 21075
3546	0	0	Ki67+	 5149 21545
3547	0	0	Ki67+	 5154 21418
3548	0	0	Ki67+	 5156 21174
3549	0	0	Ki67+	 5156 21263
3550	0	0	Ki67+	 5157 21195
3551	0	0	Ki67+	 5160 21118
3552	0	0	Ki67+	 5165 21233
3553	0	0	Ki67+	 5166 21732
3554	0	0	Ki67+	 5175 21448
3555	0	0	Ki67+	 5176 21109
3556	0	0	Ki67+	 5181 21518
3557	0	0	Ki67+	 5182 21145
3558	0	0	Ki67+	 5183 21777
3559	0	0	Ki67+	 5187 21551
3560	0	0	Ki67+	 5189 21171
3561	0	0	Ki67+	 5192 21263
3562	0	0	Ki67+	 5197 21082
3563	0	0	Ki67+	 5200 21746
3564	0	0	Ki67+	 5216 21113
3565	0	0	Ki67+	 5218 21509
3566	0	0	Ki67+	 5222 21144
3567	0	0	Ki67+	 5224 21213
3568	0	0	Ki67+	 5228 21765
3569	0	0	Ki67+	 5230 21069
3570	0	0	Ki67+	 5235 21473
3571	0	0	Ki67+	 5241 21165
3572	0	0	Ki67+	 5247 21445
3573	0	0	Ki67+	 5250 21103
3574	0	0	Ki67+	 5251 21212
3575	0	0	Ki67+	 5257 21119
3576	0	0	Ki67+	 5302 21303
3577	0	0	Ki67+	 5307 21790
3578	0	0	Ki67+	 5321 21100
3579	0	0	Ki67+	 5331 21102
3580	0	0	Ki67+	 5355 21300
3581	0	0	Ki67+	 5376 21138
3582	0	0	Ki67+	 5376 21261
3583	0	0	Ki67+	 5381 21323
3584	0	0	Ki67+	 5382 21355
3585	0	0	Ki67+	 5388 21012
3586	0	0	Ki67+	 5422 21416
3587	0	0	Ki67+	 5435 21039
3588	0	0	Ki67+	 5456 21398
3589	0	0	Ki67+	 5464 21668
3590	0	0	Ki67+	 5481 21377
3591	0	0	Ki67+	 5482 21225
3592	0	0	Ki67+	 5492 21021
3593	0	0	Ki67+	 5502 21641
3594	0	0	Ki67+	 5517 21300
3595	0	0	Ki67+	 5517 21614
3596	0	0	Ki67+	 5519 21481
3597	0	0	Ki67+	 5524 21265
3598	0	0	Ki67+	 5534 21134
3599	0	0	Ki67+	 5549 20996
3600	0	0	Ki67+	 4758 21901
3601	0	0	Ki67+	 4764 21819
3602	0	0	Ki67+	 4770 21879
3603	0	0	Ki67+	 4802 21848
3604	0	0	Ki67+	 4812 22219
3605	0	0	Ki67+	 4829 21793
3606	0	0	Ki67+	 4844 22202
3607	0	0	Ki67+	 4852 21824
3608	0	0	Ki67+	 4854 21982
3609	0	0	Ki67+	 4859 22028
3610	0	0	Ki67+	 4862 21801
3611	0	0	Ki67+	 4867 21825
3612	0	0	Ki67+	 4869 21898
3613	0	0	Ki67+	 4870 22050
3614	0	0	Ki67+	 4871 22229
3615	0	0	Ki67+	 4886 21874
3616	0	0	Ki67+	 4900 22232
3617	0	0	Ki67+	 4918 21859
3618	0	0	Ki67+	 4926 22105
3619	0	0	Ki67+	 4937 22222
3620	0	0	Ki67+	 4943 22112
3621	0	0	Ki67+	 4946 22129
3622	0	0	Ki67+	 4948 21857
3623	0	0	Ki67+	 4954 21912
3624	0	0	Ki67+	 4966 21803
3625	0	0	Ki67+	 4966 22207
3626	0	0	Ki67+	 4974 22047
3627	0	0	Ki67+	 4974 22429
3628	0	0	Ki67+	 4985 22390
3629	0	0	Ki67+	 4986 22413
3630	0	0	Ki67+	 4993 22205
3631	0	0	Ki67+	 5000 22105
3632	0	0	Ki67+	 5003 22439
3633	0	0	Ki67+	 5007 22354
3634	0	0	Ki67+	 5011 21873
3635	0	0	Ki67+	 5024 22432
3636	0	0	Ki67+	 5048 22539
3637	0	0	Ki67+	 5068 22355
3638	0	0	Ki67+	 5071 22398
3639	0	0	Ki67+	 5079 21940
3640	0	0	Ki67+	 5083 22081
3641	0	0	Ki67+	 5083 22359
3642	0	0	Ki67+	 5089 21894
3643	0	0	Ki67+	 5090 21950
3644	0	0	Ki67+	 5091 22384
3645	0	0	Ki67+	 5100 22269
3646	0	0	Ki67+	 5119 22402
3647	0	0	Ki67+	 5130 21986
3648	0	0	Ki67+	 5131 21949
3649	0	0	Ki67+	 5140 22530
3650	0	0	Ki67+	 5141 22391
3651	0	0	Ki67+	 5149 21899
3652	0	0	Ki67+	 5165 21871
3653	0	0	Ki67+	 5173 22569
3654	0	0	Ki67+	 5176 22466
3655	0	0	Ki67+	 5177 21827
3656	0	0	Ki67+	 5189 21922
3657	0	0	Ki67+	 5198 21799
3658	0	0	Ki67+	 5201 22568
3659	0	0	Ki67+	 5211 21865
3660	0	0	Ki67+	 5214 22111
3661	0	0	Ki67+	 5214 22371
3662	0	0	Ki67+	 5216 22385
3663	0	0	Ki67+	 5221 21914
3664	0	0	Ki67+	 5233 21927
3665	0	0	Ki67+	 5245 21915
3666	0	0	Ki67+	 5247 21806
3667	0	0	Ki67+	 5263 22296
3668	0	0	Ki67+	 5264 22070
3669	0	0	Ki67+	 5282 21842
3670	0	0	Ki67+	 5302 21819
3671	0	0	Ki67+	 5302 21858
3672	0	0	Ki67+	 5318 22424
3673	0	0	Ki67+	 5337 22324
3674	0	0	Ki67+	 5347 21837
3675	0	0	Ki67+	 5355 22297
3676	0	0	Ki67+	 5356 22039
3677	0	0	Ki67+	 5361 21824
3678	0	0	Ki67+	 5392 21795
3679	0	0	Ki67+	 5392 22060
3680	0	0	Ki67+	 5407 21915
3681	0	0	Ki67+	 5421 22396
3682	0	0	Ki67+	 5422 21888
3683	0	0	Ki67+	 5426 22345
3684	0	0	Ki67+	 5457 21933
3685	0	0	Ki67+	 5464 21896
3686	0	0	Ki67+	 5468 21977
3687	0	0	Ki67+	 5496 22013
3688	0	0	Ki67+	 5503 21976
3689	0	0	Ki67+	 5515 21918
3690	0	0	Ki67+	 4759 23345
3691	0	0	Ki67+	 4779 22695
3692	0	0	Ki67+	 4796 23068
3693	0	0	Ki67+	 4803 23200
3694	0	0	Ki67+	 4808 22996
3695	0	0	Ki67+	 4817 22719
3696	0	0	Ki67+	 4824 22733
3697	0	0	Ki67+	 4832 22796
3698	0	0	Ki67+	 4846 22760
3699	0	0	Ki67+	 4846 22952
3700	0	0	Ki67+	 4849 22928
3701	0	0	Ki67+	 4849 23051
3702	0	0	Ki67+	 4853 23067
3703	0	0	Ki67+	 4876 22648
3704	0	0	Ki67+	 4885 22695
3705	0	0	Ki67+	 4912 23173
3706	0	0	Ki67+	 4916 22770
3707	0	0	Ki67+	 4920 22978
3708	0	0	Ki67+	 4934 22757
3709	0	0	Ki67+	 4935 22686
3710	0	0	Ki67+	 4953 22922
3711	0	0	Ki67+	 4956 23064
3712	0	0	Ki67+	 4964 22879
3713	0	0	Ki67+	 4967 22996
3714	0	0	Ki67+	 4975 22766
3715	0	0	Ki67+	 5014 22661
3716	0	0	Ki67+	 5020 22770
3717	0	0	Ki67+	 5021 22755
3718	0	0	Ki67+	 5064 23124
3719	0	0	Ki67+	 5065 22753
3720	0	0	Ki67+	 5089 22707
3721	0	0	Ki67+	 5094 22722
3722	0	0	Ki67+	 5096 22788
3723	0	0	Ki67+	 5129 22691
3724	0	0	Ki67+	 5162 23210
3725	0	0	Ki67+	 5173 22638
3726	0	0	Ki67+	 5186 22614
3727	0	0	Ki67+	 5194 22765
3728	0	0	Ki67+	 5208 22652
3729	0	0	Ki67+	 5215 22612
3730	0	0	Ki67+	 5263 22913
3731	0	0	Ki67+	 5348 22706
3732	0	0	Ki67+	 5353 22904
3733	0	0	Ki67+	 5379 23230
3734	0	0	Ki67+	 5430 23362
3735	0	0	Ki67+	 5476 22923
3736	0	0	Ki67+	 5504 23284
3737	0	0	Ki67+	 4760 23971
3738	0	0	Ki67+	 4770 23960
3739	0	0	Ki67+	 4786 23903
3740	0	0	Ki67+	 4810 24130
3741	0	0	Ki67+	 4813 23607
3742	0	0	Ki67+	 4865 24175
3743	0	0	Ki67+	 4882 23572
3744	0	0	Ki67+	 4888 24145
3745	0	0	Ki67+	 4891 23600
3746	0	0	Ki67+	 4895 24188
3747	0	0	Ki67+	 4898 23459
3748	0	0	Ki67+	 4913 24035
3749	0	0	Ki67+	 4914 24161
3750	0	0	Ki67+	 4916 23999
3751	0	0	Ki67+	 4917 23713
3752	0	0	Ki67+	 4923 23692
3753	0	0	Ki67+	 4927 24137
3754	0	0	Ki67+	 4935 23434
3755	0	0	Ki67+	 4935 24057
3756	0	0	Ki67+	 4939 24027
3757	0	0	Ki67+	 4942 24083
3758	0	0	Ki67+	 4967 23393
3759	0	0	Ki67+	 4969 24189
3760	0	0	Ki67+	 4977 24050
3761	0	0	Ki67+	 4979 23510
3762	0	0	Ki67+	 4980 24019
3763	0	0	Ki67+	 4986 24057
3764	0	0	Ki67+	 5034 23458
3765	0	0	Ki67+	 5038 23432
3766	0	0	Ki67+	 5039 23853
3767	0	0	Ki67+	 5047 23684
3768	0	0	Ki67+	 5066 23948
3769	0	0	Ki67+	 5081 23930
3770	0	0	Ki67+	 5085 23576
3771	0	0	Ki67+	 5098 23513
3772	0	0	Ki67+	 5112 23945
3773	0	0	Ki67+	 5116 23909
3774	0	0	Ki67+	 5153 23487
3775	0	0	Ki67+	 5207 23690
3776	0	0	Ki67+	 5214 23992
3777	0	0	Ki67+	 5230 23636
3778	0	0	Ki67+	 5238 23663
3779	0	0	Ki67+	 5244 24105
3780	0	0	Ki67+	 5248 24121
3781	0	0	Ki67+	 5268 23793
3782	0	0	Ki67+	 5272 23721
3783	0	0	Ki67+	 5272 24150
3784	0	0	Ki67+	 5321 24040
3785	0	0	Ki67+	 5331 23513
3786	0	0	Ki67+	 5356 23648
3787	0	0	Ki67+	 5363 23975
3788	0	0	Ki67+	 5370 23714
3789	0	0	Ki67+	 5405 24014
3790	0	0	Ki67+	 5429 23885
3791	0	0	Ki67+	 5434 23871
3792	0	0	Ki67+	 5460 23866
3793	0	0	Ki67+	 5460 23984
3794	0	0	Ki67+	 5498 23864
3795	0	0	Ki67+	 5503 23517
3796	0	0	Ki67+	 5507 23959
3797	0	0	Ki67+	 5531 23882
3798	0	0	Ki67+	 5535 23925
3799	0	0	Ki67+	 5545 23875
3800	0	0	Ki67+	 4772 24621
3801	0	0	Ki67+	 4778 24664
3802	0	0	Ki67+	 4780 24536
3803	0	0	Ki67+	 4785 24566
3804	0	0	Ki67+	 4787 24729
3805	0	0	Ki67+	 4803 24631
3806	0	0	Ki67+	 4811 24570
3807	0	0	Ki67+	 4815 24444
3808	0	0	Ki67+	 4817 24607
3809	0	0	Ki67+	 4820 24337
3810	0	0	Ki67+	 4820 24862
3811	0	0	Ki67+	 4826 24928
3812	0	0	Ki67+	 4827 24676
3813	0	0	Ki67+	 4840 24584
3814	0	0	Ki67+	 4841 24517
3815	0	0	Ki67+	 4850 24351
3816	0	0	Ki67+	 4853 24528
3817	0	0	Ki67+	 4853 24898
3818	0	0	Ki67+	 4853 24929
3819	0	0	Ki67+	 4857 24616
3820	0	0	Ki67+	 4860 24313
3821	0	0	Ki67+	 4877 24930
3822	0	0	Ki67+	 4884 24813
3823	0	0	Ki67+	 4904 24950
3824	0	0	Ki67+	 4910 24555
3825	0	0	Ki67+	 4916 24257
3826	0	0	Ki67+	 4934 24193
3827	0	0	Ki67+	 4935 24284
3828	0	0	Ki67+	 4951 24590
3829	0	0	Ki67+	 4957 24361
3830	0	0	Ki67+	 4960 24331
3831	0	0	Ki67+	 4962 24250
3832	0	0	Ki67+	 4971 24241
3833	0	0	Ki67+	 5013 24775
3834	0	0	Ki67+	 5036 24732
3835	0	0	Ki67+	 5040 24795
3836	0	0	Ki67+	 5056 24541
3837	0	0	Ki67+	 5062 24737
3838	0	0	Ki67+	 5132 24661
3839	0	0	Ki67+	 5168 24271
3840	0	0	Ki67+	 5172 24375
3841	0	0	Ki67+	 5201 24743
3842	0	0	Ki67+	 5215 24297
3843	0	0	Ki67+	 5226 24277
3844	0	0	Ki67+	 5229 24317
3845	0	0	Ki67+	 5237 24862
3846	0	0	Ki67+	 5240 24903
3847	0	0	Ki67+	 5258 24770
3848	0	0	Ki67+	 5286 24380
3849	0	0	Ki67+	 5359 24713
3850	0	0	Ki67+	 5380 24576
3851	0	0	Ki67+	 5385 24220
3852	0	0	Ki67+	 5469 24816
3853	0	0	Ki67+	 5518 24500
3854	0	0	Ki67+	 5536 24812
3855	0	0	Ki67+	 4757 25563
3856	0	0	Ki67+	 4800 25228
3857	0	0	Ki67+	 4814 25623
3858	0	0	Ki67+	 4839 25176
3859	0	0	Ki67+	 4849 25288
3860	0	0	Ki67+	 4849 25626
3861	0	0	Ki67+	 4857 25165
3862	0	0	Ki67+	 4870 25101
3863	0	0	Ki67+	 4881 25112
3864	0	0	Ki67+	 4888 25689
3865	0	0	Ki67+	 4915 25274
3866	0	0	Ki67+	 4938 25255
3867	0	0	Ki67+	 4959 25198
3868	0	0	Ki67+	 4992 25219
3869	0	0	Ki67+	 4997 25294
3870	0	0	Ki67+	 5005 25777
3871	0	0	Ki67+	 5028 25353
3872	0	0	Ki67+	 5042 25717
3873	0	0	Ki67+	 5054 25742
3874	0	0	Ki67+	 5079 25300
3875	0	0	Ki67+	 5079 25769
3876	0	0	Ki67+	 5080 25375
3877	0	0	Ki67+	 5091 25711
3878	0	0	Ki67+	 5097 25614
3879	0	0	Ki67+	 5106 25484
3880	0	0	Ki67+	 5106 25584
3881	0	0	Ki67+	 5122 25214
3882	0	0	Ki67+	 5138 25585
3883	0	0	Ki67+	 5140 25509
3884	0	0	Ki67+	 5148 25617
3885	0	0	Ki67+	 5174 25275
3886	0	0	Ki67+	 5191 25030
3887	0	0	Ki67+	 5197 25056
3888	0	0	Ki67+	 5209 25394
3889	0	0	Ki67+	 5225 25473
3890	0	0	Ki67+	 5252 25191
3891	0	0	Ki67+	 5265 25131
3892	0	0	Ki67+	 5275 25201
3893	0	0	Ki67+	 5281 25162
3894	0	0	Ki67+	 5310 25150
3895	0	0	Ki67+	 5383 25525
3896	0	0	Ki67+	 5394 25163
3897	0	0	Ki67+	 5413 25520
3898	0	0	Ki67+	 5452 25417
3899	0	0	Ki67+	 5465 25201
3900	0	0	Ki67+	 5480 25242
3901	0	0	Ki67+	 5490 25664
3902	0	0	Ki67+	 5517 25003
3903	0	0	Ki67+	 5541 25304
3904	0	0	Ki67+	 5205 25817
3905	0	0	Ki67+	 5448 25844
3906	0	0	Ki67+	 5523 26392
3907	0	0	Ki67+	 5543 26489
3908	0	0	Ki67+	 5547 26514
3909	0	0	Ki67+	 5050 29641
3910	0	0	Ki67+	 5069 29583
3911	0	0	Ki67+	 5078 29621
3912	0	0	Ki67+	 5080 29561
3913	0	0	Ki67+	 5146 29514
3914	0	0	Ki67+	 5194 29649
3915	0	0	Ki67+	 5468 29014
3916	0	0	Ki67+	 5484 29053
3917	0	0	Ki67+	 5507 29224
3918	0	0	Ki67+	 4781 30398
3919	0	0	Ki67+	 4842 30413
3920	0	0	Ki67+	 4847 30451
3921	0	0	Ki67+	 4858 30442
3922	0	0	Ki67+	 4871 30421
3923	0	0	Ki67+	 4956 30380
3924	0	0	Ki67+	 4994 29827
3925	0	0	Ki67+	 4995 30446
3926	0	0	Ki67+	 5001 30354
3927	0	0	Ki67+	 5079 30416
3928	0	0	Ki67+	 5099 30408
3929	0	0	Ki67+	 5124 30456
3930	0	0	Ki67+	 5280 29846
3931	0	0	Ki67+	 5317 30388
3932	0	0	Ki67+	 5426 30062
3933	0	0	Ki67+	 5434 30290
3934	0	0	Ki67+	 4761 30740
3935	0	0	Ki67+	 4762 30612
3936	0	0	Ki67+	 4767 30871
3937	0	0	Ki67+	 4787 30576
3938	0	0	Ki67+	 4797 30558
3939	0	0	Ki67+	 4798 30764
3940	0	0	Ki67+	 4810 30748
3941	0	0	Ki67+	 4899 30808
3942	0	0	Ki67+	 4906 30509
3943	0	0	Ki67+	 4940 30672
3944	0	0	Ki67+	 4955 30639
3945	0	0	Ki67+	 4958 30621
3946	0	0	Ki67+	 4968 30669
3947	0	0	Ki67+	 4976 31029
3948	0	0	Ki67+	 4977 30634
3949	0	0	Ki67+	 4995 30593
3950	0	0	Ki67+	 4999 30817
3951	0	0	Ki67+	 5026 30629
3952	0	0	Ki67+	 5038 30707
3953	0	0	Ki67+	 5041 30693
3954	0	0	Ki67+	 5085 31074
3955	0	0	Ki67+	 5093 30665
3956	0	0	Ki67+	 5112 31255
3957	0	0	Ki67+	 5158 30589
3958	0	0	Ki67+	 5215 30927
3959	0	0	Ki67+	 5222 30881
3960	0	0	Ki67+	 5223 31005
3961	0	0	Ki67+	 5235 30952
3962	0	0	Ki67+	 5241 30730
3963	0	0	Ki67+	 5254 31012
3964	0	0	Ki67+	 5259 30740
3965	0	0	Ki67+	 5261 31000
3966	0	0	Ki67+	 5263 30985
3967	0	0	Ki67+	 5264 30692
3968	0	0	Ki67+	 5271 30948
3969	0	0	Ki67+	 5272 30854
3970	0	0	Ki67+	 5274 30680
3971	0	0	Ki67+	 5287 30639
3972	0	0	Ki67+	 5298 30682
3973	0	0	Ki67+	 5301 31007
3974	0	0	Ki67+	 5303 30969
3975	0	0	Ki67+	 5338 31022
3976	0	0	Ki67+	 5345 30871
3977	0	0	Ki67+	 5353 30927
3978	0	0	Ki67+	 5355 30712
3979	0	0	Ki67+	 5358 30944
3980	0	0	Ki67+	 5365 30847
3981	0	0	Ki67+	 5370 30981
3982	0	0	Ki67+	 5374 30645
3983	0	0	Ki67+	 5375 30770
3984	0	0	Ki67+	 5378 30668
3985	0	0	Ki67+	 5382 30841
3986	0	0	Ki67+	 5393 30816
3987	0	0	Ki67+	 5394 30983
3988	0	0	Ki67+	 5401 30905
3989	0	0	Ki67+	 5409 30940
3990	0	0	Ki67+	 5419 31005
3991	0	0	Ki67+	 5425 30706
3992	0	0	Ki67+	 5433 30936
3993	0	0	Ki67+	 5433 30988
3994	0	0	Ki67+	 5435 30675
3995	0	0	Ki67+	 5436 30714
3996	0	0	Ki67+	 5441 30666
3997	0	0	Ki67+	 5441 30767
3998	0	0	Ki67+	 5442 30742
3999	0	0	Ki67+	 5443 30871
4000	0	0	Ki67+	 5457 30720
4001	0	0	Ki67+	 5463 31001
4002	0	0	Ki67+	 5464 30763
4003	0	0	Ki67+	 5472 30706
4004	0	0	Ki67+	 5472 30933
4005	0	0	Ki67+	 5472 30982
4006	0	0	Ki67+	 5488 30944
4007	0	0	Ki67+	 5497 30644
4008	0	0	Ki67+	 5517 30663
4009	0	0	Ki67+	 5523 30718
4010	0	0	Ki67+	 4759 31889
4011	0	0	Ki67+	 4774 31572
4012	0	0	Ki67+	 4782 31793
4013	0	0	Ki67+	 4787 31904
4014	0	0	Ki67+	 4801 31994
4015	0	0	Ki67+	 4813 31583
4016	0	0	Ki67+	 4833 32040
4017	0	0	Ki67+	 4842 31626
4018	0	0	Ki67+	 4857 31832
4019	0	0	Ki67+	 4864 31878
4020	0	0	Ki67+	 4866 31937
4021	0	0	Ki67+	 4881 31756
4022	0	0	Ki67+	 4882 31743
4023	0	0	Ki67+	 4884 31844
4024	0	0	Ki67+	 4896 31839
4025	0	0	Ki67+	 4900 31729
4026	0	0	Ki67+	 4922 31753
4027	0	0	Ki67+	 4927 31630
4028	0	0	Ki67+	 4940 31717
4029	0	0	Ki67+	 4946 31798
4030	0	0	Ki67+	 4947 31757
4031	0	0	Ki67+	 4949 31401
4032	0	0	Ki67+	 4950 31732
4033	0	0	Ki67+	 4956 31433
4034	0	0	Ki67+	 4984 31799
4035	0	0	Ki67+	 4995 31782
4036	0	0	Ki67+	 5010 31924
4037	0	0	Ki67+	 5012 31770
4038	0	0	Ki67+	 5016 31798
4039	0	0	Ki67+	 5035 31778
4040	0	0	Ki67+	 5045 31705
4041	0	0	Ki67+	 5048 31802
4042	0	0	Ki67+	 5079 31786
4043	0	0	Ki67+	 5081 31928
4044	0	0	Ki67+	 5084 31395
4045	0	0	Ki67+	 5085 32014
4046	0	0	Ki67+	 5087 31745
4047	0	0	Ki67+	 5091 31888
4048	0	0	Ki67+	 5096 31706
4049	0	0	Ki67+	 5097 31971
4050	0	0	Ki67+	 5102 31781
4051	0	0	Ki67+	 5112 31736
4052	0	0	Ki67+	 5118 31762
4053	0	0	Ki67+	 5120 31567
4054	0	0	Ki67+	 5124 31690
4055	0	0	Ki67+	 5129 31948
4056	0	0	Ki67+	 5129 31983
4057	0	0	Ki67+	 5131 31724
4058	0	0	Ki67+	 5142 31699
4059	0	0	Ki67+	 5143 31748
4060	0	0	Ki67+	 5152 31731
4061	0	0	Ki67+	 5168 31681
4062	0	0	Ki67+	 5168 31869
4063	0	0	Ki67+	 5174 31710
4064	0	0	Ki67+	 5178 32041
4065	0	0	Ki67+	 5180 31685
4066	0	0	Ki67+	 5184 31638
4067	0	0	Ki67+	 5189 31541
4068	0	0	Ki67+	 5192 31595
4069	0	0	Ki67+	 5206 31543
4070	0	0	Ki67+	 5218 31523
4071	0	0	Ki67+	 5231 31605
4072	0	0	Ki67+	 5262 31659
4073	0	0	Ki67+	 5265 31590
4074	0	0	Ki67+	 5269 31626
4075	0	0	Ki67+	 5270 31570
4076	0	0	Ki67+	 5272 31994
4077	0	0	Ki67+	 5274 31536
4078	0	0	Ki67+	 5278 31641
4079	0	0	Ki67+	 5287 31587
4080	0	0	Ki67+	 5292 31560
4081	0	0	Ki67+	 5299 31674
4082	0	0	Ki67+	 5304 31928
4083	0	0	Ki67+	 5312 31632
4084	0	0	Ki67+	 5320 31690
4085	0	0	Ki67+	 5323 31598
4086	0	0	Ki67+	 5328 31993
4087	0	0	Ki67+	 5332 31568
4088	0	0	Ki67+	 5337 31624
4089	0	0	Ki67+	 5337 31811
4090	0	0	Ki67+	 5338 31834
4091	0	0	Ki67+	 5339 31642
4092	0	0	Ki67+	 5344 31677
4093	0	0	Ki67+	 5349 31574
4094	0	0	Ki67+	 5351 31920
4095	0	0	Ki67+	 5352 31632
4096	0	0	Ki67+	 5356 31950
4097	0	0	Ki67+	 5365 31663
4098	0	0	Ki67+	 5366 31726
4099	0	0	Ki67+	 5371 32006
4100	0	0	Ki67+	 5383 31619
4101	0	0	Ki67+	 5385 31732
4102	0	0	Ki67+	 5386 31641
4103	0	0	Ki67+	 5386 32012
4104	0	0	Ki67+	 5396 31806
4105	0	0	Ki67+	 5398 31618
4106	0	0	Ki67+	 5398 31698
4107	0	0	Ki67+	 5401 31751
4108	0	0	Ki67+	 5408 31835
4109	0	0	Ki67+	 5416 31589
4110	0	0	Ki67+	 5417 31786
4111	0	0	Ki67+	 5426 31720
4112	0	0	Ki67+	 5429 31840
4113	0	0	Ki67+	 5433 31600
4114	0	0	Ki67+	 5438 31702
4115	0	0	Ki67+	 5443 31667
4116	0	0	Ki67+	 5446 31635
4117	0	0	Ki67+	 5449 31714
4118	0	0	Ki67+	 5452 31827
4119	0	0	Ki67+	 5458 31859
4120	0	0	Ki67+	 5463 31793
4121	0	0	Ki67+	 5468 31744
4122	0	0	Ki67+	 5473 31843
4123	0	0	Ki67+	 5474 31633
4124	0	0	Ki67+	 5477 31767
4125	0	0	Ki67+	 5480 31893
4126	0	0	Ki67+	 5480 31985
4127	0	0	Ki67+	 5491 31666
4128	0	0	Ki67+	 5493 31874
4129	0	0	Ki67+	 5495 31931
4130	0	0	Ki67+	 5496 31734
4131	0	0	Ki67+	 5498 31698
4132	0	0	Ki67+	 5502 31637
4133	0	0	Ki67+	 5503 31986
4134	0	0	Ki67+	 5504 31811
4135	0	0	Ki67+	 5508 31895
4136	0	0	Ki67+	 5510 31786
4137	0	0	Ki67+	 5518 31600
4138	0	0	Ki67+	 5518 31841
4139	0	0	Ki67+	 5518 31934
4140	0	0	Ki67+	 5519 31687
4141	0	0	Ki67+	 5522 31863
4142	0	0	Ki67+	 5524 31748
4143	0	0	Ki67+	 5535 31841
4144	0	0	Ki67+	 5536 31896
4145	0	0	Ki67+	 5538 31830
4146	0	0	Ki67+	 5549 31909
4147	0	0	Ki67+	 4759 32132
4148	0	0	Ki67+	 4801 32683
4149	0	0	Ki67+	 4816 32826
4150	0	0	Ki67+	 4818 32072
4151	0	0	Ki67+	 4826 32171
4152	0	0	Ki67+	 4830 32134
4153	0	0	Ki67+	 4881 32777
4154	0	0	Ki67+	 4895 32092
4155	0	0	Ki67+	 4907 32362
4156	0	0	Ki67+	 4916 32196
4157	0	0	Ki67+	 4954 32112
4158	0	0	Ki67+	 4958 32165
4159	0	0	Ki67+	 4985 32178
4160	0	0	Ki67+	 4987 32652
4161	0	0	Ki67+	 5014 32766
4162	0	0	Ki67+	 5021 32841
4163	0	0	Ki67+	 5026 32704
4164	0	0	Ki67+	 5027 32737
4165	0	0	Ki67+	 5054 32815
4166	0	0	Ki67+	 5062 32180
4167	0	0	Ki67+	 5080 32314
4168	0	0	Ki67+	 5095 32215
4169	0	0	Ki67+	 5107 32243
4170	0	0	Ki67+	 5157 32742
4171	0	0	Ki67+	 5159 32196
4172	0	0	Ki67+	 5196 32216
4173	0	0	Ki67+	 5273 32855
4174	0	0	Ki67+	 5343 32571
4175	0	0	Ki67+	 5351 32841
4176	0	0	Ki67+	 5404 32515
4177	0	0	Ki67+	 5434 32453
4178	0	0	Ki67+	 5456 32128
4179	0	0	Ki67+	 5470 32392
4180	0	0	Ki67+	 5484 32512
4181	0	0	Ki67+	 5495 32742
4182	0	0	Ki67+	 5507 32570
4183	0	0	Ki67+	 5514 32456
4184	0	0	Ki67+	 5525 32757
4185	0	0	Ki67+	 5534 32307
4186	0	0	Ki67+	 5534 32847
4187	0	0	Ki67+	 5536 32603
4188	0	0	Ki67+	 5543 32679
4189	0	0	Ki67+	 4763 33142
4190	0	0	Ki67+	 4769 32881
4191	0	0	Ki67+	 4774 32870
4192	0	0	Ki67+	 4792 33069
4193	0	0	Ki67+	 4796 33153
4194	0	0	Ki67+	 4811 33180
4195	0	0	Ki67+	 4817 33162
4196	0	0	Ki67+	 4825 32908
4197	0	0	Ki67+	 4832 32972
4198	0	0	Ki67+	 4838 32902
4199	0	0	Ki67+	 4844 33219
4200	0	0	Ki67+	 4870 33322
4201	0	0	Ki67+	 4921 33029
4202	0	0	Ki67+	 4926 33576
4203	0	0	Ki67+	 4929 32868
4204	0	0	Ki67+	 4963 32978
4205	0	0	Ki67+	 4967 33334
4206	0	0	Ki67+	 4994 32942
4207	0	0	Ki67+	 5128 32998
4208	0	0	Ki67+	 5150 32961
4209	0	0	Ki67+	 5162 32897
4210	0	0	Ki67+	 5173 33154
4211	0	0	Ki67+	 5178 32941
4212	0	0	Ki67+	 5189 32966
4213	0	0	Ki67+	 5192 32894
4214	0	0	Ki67+	 5199 32931
4215	0	0	Ki67+	 5216 32900
4216	0	0	Ki67+	 5280 33456
4217	0	0	Ki67+	 5369 32899
4218	0	0	Ki67+	 5396 33074
4219	0	0	Ki67+	 5430 33498
4220	0	0	Ki67+	 5446 33083
4221	0	0	Ki67+	 5448 33443
4222	0	0	Ki67+	 5190 34196
4223	0	0	Ki67+	 5248 34314
4224	0	0	Ki67+	 5248 34402
4225	0	0	Ki67+	 5298 34376
4226	0	0	Ki67+	 5309 34453
4227	0	0	Ki67+	 5327 34260
4228	0	0	Ki67+	 5353 34406
4229	0	0	Ki67+	 5434 34297
4230	0	0	Ki67+	 5435 34264
4231	0	0	Ki67+	 5438 34429
4232	0	0	Ki67+	 5450 34333
4233	0	0	Ki67+	 5461 34463
4234	0	0	Ki67+	 5175 34840
4235	0	0	Ki67+	 5198 34617
4236	0	0	Ki67+	 5288 34467
4237	0	0	Ki67+	 5302 34895
4238	0	0	Ki67+	 5345 34637
4239	0	0	Ki67+	 5347 34656
4240	0	0	Ki67+	 5363 34659
4241	0	0	Ki67+	 5366 34566
4242	0	0	Ki67+	 5388 34663
4243	0	0	Ki67+	 5395 34727
4244	0	0	Ki67+	 5405 34767
4245	0	0	Ki67+	 5413 34688
4246	0	0	Ki67+	 5418 34760
4247	0	0	Ki67+	 5423 34799
4248	0	0	Ki67+	 5428 34844
4249	0	0	Ki67+	 5435 34520
4250	0	0	Ki67+	 5436 34617
4251	0	0	Ki67+	 5463 34810
4252	0	0	Ki67+	 5468 34757
4253	0	0	Ki67+	 5470 34743
4254	0	0	Ki67+	 5486 34752
4255	0	0	Ki67+	 5514 34467
4256	0	0	Ki67+	 5518 34698
4257	0	0	Ki67+	 6002 18925
4258	0	0	Ki67+	 6036 19173
4259	0	0	Ki67+	 6109 19408
4260	0	0	Ki67+	 6279 19498
4261	0	0	Ki67+	 5932 19845
4262	0	0	Ki67+	 5975 19946
4263	0	0	Ki67+	 6007 19528
4264	0	0	Ki67+	 6009 20002
4265	0	0	Ki67+	 6017 20018
4266	0	0	Ki67+	 6057 20017
4267	0	0	Ki67+	 6114 19754
4268	0	0	Ki67+	 6135 19851
4269	0	0	Ki67+	 6137 19732
4270	0	0	Ki67+	 6159 19767
4271	0	0	Ki67+	 6289 20121
4272	0	0	Ki67+	 5557 20786
4273	0	0	Ki67+	 5586 21053
4274	0	0	Ki67+	 5608 20796
4275	0	0	Ki67+	 5622 20525
4276	0	0	Ki67+	 5635 20454
4277	0	0	Ki67+	 5651 20431
4278	0	0	Ki67+	 5654 20526
4279	0	0	Ki67+	 5660 20552
4280	0	0	Ki67+	 5664 21119
4281	0	0	Ki67+	 5668 21090
4282	0	0	Ki67+	 5670 20405
4283	0	0	Ki67+	 5683 20410
4284	0	0	Ki67+	 5683 20915
4285	0	0	Ki67+	 5684 20479
4286	0	0	Ki67+	 5685 20521
4287	0	0	Ki67+	 5685 21003
4288	0	0	Ki67+	 5694 20500
4289	0	0	Ki67+	 5699 20466
4290	0	0	Ki67+	 5699 20892
4291	0	0	Ki67+	 5704 20442
4292	0	0	Ki67+	 5707 20753
4293	0	0	Ki67+	 5710 20993
4294	0	0	Ki67+	 5717 20866
4295	0	0	Ki67+	 5731 20851
4296	0	0	Ki67+	 5734 20679
4297	0	0	Ki67+	 5734 21119
4298	0	0	Ki67+	 5739 20890
4299	0	0	Ki67+	 5743 20625
4300	0	0	Ki67+	 5754 20923
4301	0	0	Ki67+	 5762 20972
4302	0	0	Ki67+	 5766 20942
4303	0	0	Ki67+	 5768 20857
4304	0	0	Ki67+	 5779 20693
4305	0	0	Ki67+	 5783 20906
4306	0	0	Ki67+	 5789 20591
4307	0	0	Ki67+	 5789 20815
4308	0	0	Ki67+	 5804 20851
4309	0	0	Ki67+	 5812 20942
4310	0	0	Ki67+	 5831 20657
4311	0	0	Ki67+	 5837 20770
4312	0	0	Ki67+	 5840 20804
4313	0	0	Ki67+	 5847 20973
4314	0	0	Ki67+	 5857 21019
4315	0	0	Ki67+	 5870 20913
4316	0	0	Ki67+	 5870 20953
4317	0	0	Ki67+	 5886 20821
4318	0	0	Ki67+	 5903 20749
4319	0	0	Ki67+	 5922 20870
4320	0	0	Ki67+	 5929 20686
4321	0	0	Ki67+	 5934 20927
4322	0	0	Ki67+	 5947 20837
4323	0	0	Ki67+	 5955 20741
4324	0	0	Ki67+	 5955 21047
4325	0	0	Ki67+	 5970 20887
4326	0	0	Ki67+	 5978 20843
4327	0	0	Ki67+	 5978 21034
4328	0	0	Ki67+	 5979 20953
4329	0	0	Ki67+	 5994 21101
4330	0	0	Ki67+	 5998 20834
4331	0	0	Ki67+	 6024 21003
4332	0	0	Ki67+	 6046 21109
4333	0	0	Ki67+	 6056 20909
4334	0	0	Ki67+	 6062 20589
4335	0	0	Ki67+	 6066 20996
4336	0	0	Ki67+	 6077 20658
4337	0	0	Ki67+	 6089 20926
4338	0	0	Ki67+	 6093 20831
4339	0	0	Ki67+	 6101 21021
4340	0	0	Ki67+	 6146 20549
4341	0	0	Ki67+	 6160 20645
4342	0	0	Ki67+	 6199 20615
4343	0	0	Ki67+	 6235 20992
4344	0	0	Ki67+	 6243 20554
4345	0	0	Ki67+	 6250 20609
4346	0	0	Ki67+	 6263 20524
4347	0	0	Ki67+	 6292 21001
4348	0	0	Ki67+	 6299 20582
4349	0	0	Ki67+	 6311 20817
4350	0	0	Ki67+	 6322 20812
4351	0	0	Ki67+	 5554 21283
4352	0	0	Ki67+	 5556 21800
4353	0	0	Ki67+	 5565 21630
4354	0	0	Ki67+	 5568 21174
4355	0	0	Ki67+	 5591 21245
4356	0	0	Ki67+	 5592 21226
4357	0	0	Ki67+	 5594 21720
4358	0	0	Ki67+	 5596 21875
4359	0	0	Ki67+	 5615 21708
4360	0	0	Ki67+	 5638 21516
4361	0	0	Ki67+	 5644 21264
4362	0	0	Ki67+	 5662 21476
4363	0	0	Ki67+	 5677 21169
4364	0	0	Ki67+	 5680 21661
4365	0	0	Ki67+	 5685 21227
4366	0	0	Ki67+	 5702 21203
4367	0	0	Ki67+	 5724 21164
4368	0	0	Ki67+	 5754 21744
4369	0	0	Ki67+	 5769 21204
4370	0	0	Ki67+	 5794 21160
4371	0	0	Ki67+	 5806 21385
4372	0	0	Ki67+	 5828 21254
4373	0	0	Ki67+	 5837 21477
4374	0	0	Ki67+	 5865 21695
4375	0	0	Ki67+	 5871 21256
4376	0	0	Ki67+	 5878 21171
4377	0	0	Ki67+	 5878 21192
4378	0	0	Ki67+	 5883 21204
4379	0	0	Ki67+	 5888 21882
4380	0	0	Ki67+	 5893 21189
4381	0	0	Ki67+	 5918 21752
4382	0	0	Ki67+	 5925 21209
4383	0	0	Ki67+	 5927 21800
4384	0	0	Ki67+	 5948 21851
4385	0	0	Ki67+	 5969 21293
4386	0	0	Ki67+	 5972 21854
4387	0	0	Ki67+	 6007 21433
4388	0	0	Ki67+	 6023 21323
4389	0	0	Ki67+	 6023 21865
4390	0	0	Ki67+	 6030 21568
4391	0	0	Ki67+	 6033 21138
4392	0	0	Ki67+	 6053 21754
4393	0	0	Ki67+	 6070 21472
4394	0	0	Ki67+	 6076 21317
4395	0	0	Ki67+	 6102 21916
4396	0	0	Ki67+	 6115 21363
4397	0	0	Ki67+	 6119 21384
4398	0	0	Ki67+	 6147 21381
4399	0	0	Ki67+	 6174 21194
4400	0	0	Ki67+	 6186 21391
4401	0	0	Ki67+	 6189 21513
4402	0	0	Ki67+	 6192 21255
4403	0	0	Ki67+	 6211 21524
4404	0	0	Ki67+	 6215 21554
4405	0	0	Ki67+	 6231 21391
4406	0	0	Ki67+	 6245 21587
4407	0	0	Ki67+	 6250 21568
4408	0	0	Ki67+	 6266 21620
4409	0	0	Ki67+	 6283 21685
4410	0	0	Ki67+	 6284 21625
4411	0	0	Ki67+	 6298 21334
4412	0	0	Ki67+	 6310 21150
4413	0	0	Ki67+	 6312 21366
4414	0	0	Ki67+	 6315 21481
4415	0	0	Ki67+	 6331 21528
4416	0	0	Ki67+	 6343 21354
4417	0	0	Ki67+	 6350 21375
4418	0	0	Ki67+	 6350 21399
4419	0	0	Ki67+	 5589 22059
4420	0	0	Ki67+	 5697 22127
4421	0	0	Ki67+	 5715 22536
4422	0	0	Ki67+	 5719 22576
4423	0	0	Ki67+	 5837 22444
4424	0	0	Ki67+	 5850 22029
4425	0	0	Ki67+	 5869 22452
4426	0	0	Ki67+	 5952 22449
4427	0	0	Ki67+	 5953 22552
4428	0	0	Ki67+	 5954 22129
4429	0	0	Ki67+	 5975 22475
4430	0	0	Ki67+	 5989 22164
4431	0	0	Ki67+	 5999 22414
4432	0	0	Ki67+	 6003 22163
4433	0	0	Ki67+	 6005 22584
4434	0	0	Ki67+	 6005 22653
4435	0	0	Ki67+	 6006 22142
4436	0	0	Ki67+	 6006 22336
4437	0	0	Ki67+	 6018 22395
4438	0	0	Ki67+	 6032 22585
4439	0	0	Ki67+	 6045 22049
4440	0	0	Ki67+	 6050 22471
4441	0	0	Ki67+	 6056 21944
4442	0	0	Ki67+	 6061 21993
4443	0	0	Ki67+	 6068 21921
4444	0	0	Ki67+	 6101 21993
4445	0	0	Ki67+	 6114 22138
4446	0	0	Ki67+	 6138 22694
4447	0	0	Ki67+	 6172 22467
4448	0	0	Ki67+	 6173 22240
4449	0	0	Ki67+	 6200 22609
4450	0	0	Ki67+	 6212 22447
4451	0	0	Ki67+	 6220 22518
4452	0	0	Ki67+	 6236 22278
4453	0	0	Ki67+	 6252 22451
4454	0	0	Ki67+	 6254 22487
4455	0	0	Ki67+	 6257 22201
4456	0	0	Ki67+	 6270 22535
4457	0	0	Ki67+	 6298 22392
4458	0	0	Ki67+	 6300 22424
4459	0	0	Ki67+	 5554 22745
4460	0	0	Ki67+	 5600 23202
4461	0	0	Ki67+	 5640 22994
4462	0	0	Ki67+	 5662 23048
4463	0	0	Ki67+	 5673 23150
4464	0	0	Ki67+	 5679 22802
4465	0	0	Ki67+	 5682 22757
4466	0	0	Ki67+	 5693 22929
4467	0	0	Ki67+	 5694 23476
4468	0	0	Ki67+	 5710 23148
4469	0	0	Ki67+	 5750 23257
4470	0	0	Ki67+	 5754 23477
4471	0	0	Ki67+	 5785 23122
4472	0	0	Ki67+	 5786 23071
4473	0	0	Ki67+	 5786 23305
4474	0	0	Ki67+	 5795 23063
4475	0	0	Ki67+	 5828 22779
4476	0	0	Ki67+	 5834 22758
4477	0	0	Ki67+	 5836 23506
4478	0	0	Ki67+	 5851 22815
4479	0	0	Ki67+	 5864 23014
4480	0	0	Ki67+	 5888 23009
4481	0	0	Ki67+	 5890 23215
4482	0	0	Ki67+	 5893 22792
4483	0	0	Ki67+	 5908 22895
4484	0	0	Ki67+	 5917 23147
4485	0	0	Ki67+	 5984 22809
4486	0	0	Ki67+	 6003 23025
4487	0	0	Ki67+	 6021 22742
4488	0	0	Ki67+	 6023 23169
4489	0	0	Ki67+	 6043 23158
4490	0	0	Ki67+	 6124 23395
4491	0	0	Ki67+	 6163 22863
4492	0	0	Ki67+	 6187 22818
4493	0	0	Ki67+	 6207 23405
4494	0	0	Ki67+	 6211 23045
4495	0	0	Ki67+	 6215 23005
4496	0	0	Ki67+	 6246 22766
4497	0	0	Ki67+	 6257 22873
4498	0	0	Ki67+	 6311 23155
4499	0	0	Ki67+	 6314 23029
4500	0	0	Ki67+	 6321 23135
4501	0	0	Ki67+	 6334 22926
4502	0	0	Ki67+	 6341 22840
4503	0	0	Ki67+	 5569 23926
4504	0	0	Ki67+	 5576 23870
4505	0	0	Ki67+	 5583 23707
4506	0	0	Ki67+	 5586 23525
4507	0	0	Ki67+	 5606 23764
4508	0	0	Ki67+	 5611 24264
4509	0	0	Ki67+	 5636 24039
4510	0	0	Ki67+	 5653 23555
4511	0	0	Ki67+	 5654 24246
4512	0	0	Ki67+	 5659 24264
4513	0	0	Ki67+	 5660 23574
4514	0	0	Ki67+	 5675 24108
4515	0	0	Ki67+	 5692 24311
4516	0	0	Ki67+	 5700 23754
4517	0	0	Ki67+	 5705 23584
4518	0	0	Ki67+	 5705 23609
4519	0	0	Ki67+	 5706 23639
4520	0	0	Ki67+	 5741 23612
4521	0	0	Ki67+	 5743 23531
4522	0	0	Ki67+	 5755 23546
4523	0	0	Ki67+	 5756 24297
4524	0	0	Ki67+	 5772 23581
4525	0	0	Ki67+	 5828 23892
4526	0	0	Ki67+	 5852 23710
4527	0	0	Ki67+	 5853 23674
4528	0	0	Ki67+	 5921 24300
4529	0	0	Ki67+	 5924 23944
4530	0	0	Ki67+	 5927 23651
4531	0	0	Ki67+	 5949 23956
4532	0	0	Ki67+	 5967 23686
4533	0	0	Ki67+	 5977 23668
4534	0	0	Ki67+	 5997 23666
4535	0	0	Ki67+	 6007 23697
4536	0	0	Ki67+	 6013 23614
4537	0	0	Ki67+	 6015 24037
4538	0	0	Ki67+	 6032 23818
4539	0	0	Ki67+	 6042 23913
4540	0	0	Ki67+	 6065 23719
4541	0	0	Ki67+	 6065 23896
4542	0	0	Ki67+	 6070 23805
4543	0	0	Ki67+	 6104 23967
4544	0	0	Ki67+	 6117 24067
4545	0	0	Ki67+	 6140 23601
4546	0	0	Ki67+	 6144 23674
4547	0	0	Ki67+	 6153 23623
4548	0	0	Ki67+	 6154 24316
4549	0	0	Ki67+	 6168 23681
4550	0	0	Ki67+	 6172 23700
4551	0	0	Ki67+	 6177 23763
4552	0	0	Ki67+	 6216 23583
4553	0	0	Ki67+	 6216 23632
4554	0	0	Ki67+	 6241 23636
4555	0	0	Ki67+	 6246 23913
4556	0	0	Ki67+	 6262 24316
4557	0	0	Ki67+	 6277 23845
4558	0	0	Ki67+	 6283 23760
4559	0	0	Ki67+	 6290 23828
4560	0	0	Ki67+	 6291 23662
4561	0	0	Ki67+	 6304 23526
4562	0	0	Ki67+	 6304 23553
4563	0	0	Ki67+	 6312 24075
4564	0	0	Ki67+	 6314 23763
4565	0	0	Ki67+	 6317 23877
4566	0	0	Ki67+	 6319 23639
4567	0	0	Ki67+	 6320 23718
4568	0	0	Ki67+	 6324 24233
4569	0	0	Ki67+	 6330 23804
4570	0	0	Ki67+	 6336 24101
4571	0	0	Ki67+	 6349 24282
4572	0	0	Ki67+	 5555 24991
4573	0	0	Ki67+	 5564 24578
4574	0	0	Ki67+	 5574 24707
4575	0	0	Ki67+	 5584 24732
4576	0	0	Ki67+	 5586 24680
4577	0	0	Ki67+	 5590 24928
4578	0	0	Ki67+	 5593 25084
4579	0	0	Ki67+	 5608 25080
4580	0	0	Ki67+	 5610 24907
4581	0	0	Ki67+	 5612 24544
4582	0	0	Ki67+	 5627 24866
4583	0	0	Ki67+	 5630 24725
4584	0	0	Ki67+	 5663 24819
4585	0	0	Ki67+	 5701 24885
4586	0	0	Ki67+	 5702 24755
4587	0	0	Ki67+	 5774 24599
4588	0	0	Ki67+	 5793 24582
4589	0	0	Ki67+	 5818 24858
4590	0	0	Ki67+	 5863 24775
4591	0	0	Ki67+	 5873 25065
4592	0	0	Ki67+	 5912 24701
4593	0	0	Ki67+	 5922 24715
4594	0	0	Ki67+	 5942 24690
4595	0	0	Ki67+	 5954 24926
4596	0	0	Ki67+	 5995 24776
4597	0	0	Ki67+	 6014 24688
4598	0	0	Ki67+	 6016 24919
4599	0	0	Ki67+	 6027 24912
4600	0	0	Ki67+	 6030 24635
4601	0	0	Ki67+	 6037 24958
4602	0	0	Ki67+	 6040 25025
4603	0	0	Ki67+	 6042 24473
4604	0	0	Ki67+	 6042 24676
4605	0	0	Ki67+	 6049 24605
4606	0	0	Ki67+	 6058 24438
4607	0	0	Ki67+	 6066 25003
4608	0	0	Ki67+	 6068 24630
4609	0	0	Ki67+	 6079 24634
4610	0	0	Ki67+	 6079 24851
4611	0	0	Ki67+	 6080 24458
4612	0	0	Ki67+	 6083 24570
4613	0	0	Ki67+	 6084 24514
4614	0	0	Ki67+	 6092 24738
4615	0	0	Ki67+	 6092 24977
4616	0	0	Ki67+	 6114 24433
4617	0	0	Ki67+	 6121 24825
4618	0	0	Ki67+	 6122 24784
4619	0	0	Ki67+	 6125 24868
4620	0	0	Ki67+	 6132 25026
4621	0	0	Ki67+	 6155 24839
4622	0	0	Ki67+	 6164 24725
4623	0	0	Ki67+	 6174 24949
4624	0	0	Ki67+	 6180 24871
4625	0	0	Ki67+	 6190 24345
4626	0	0	Ki67+	 6196 24537
4627	0	0	Ki67+	 6252 24856
4628	0	0	Ki67+	 6255 24744
4629	0	0	Ki67+	 6265 24716
4630	0	0	Ki67+	 6265 25039
4631	0	0	Ki67+	 6276 24464
4632	0	0	Ki67+	 6299 24675
4633	0	0	Ki67+	 6300 24752
4634	0	0	Ki67+	 6310 25103
4635	0	0	Ki67+	 6313 24323
4636	0	0	Ki67+	 6317 25017
4637	0	0	Ki67+	 6321 24905
4638	0	0	Ki67+	 5579 25260
4639	0	0	Ki67+	 5587 25593
4640	0	0	Ki67+	 5594 25389
4641	0	0	Ki67+	 5596 25690
4642	0	0	Ki67+	 5597 25836
4643	0	0	Ki67+	 5617 25339
4644	0	0	Ki67+	 5626 25566
4645	0	0	Ki67+	 5636 25829
4646	0	0	Ki67+	 5640 25551
4647	0	0	Ki67+	 5645 25795
4648	0	0	Ki67+	 5651 25427
4649	0	0	Ki67+	 5669 25786
4650	0	0	Ki67+	 5673 25255
4651	0	0	Ki67+	 5680 25174
4652	0	0	Ki67+	 5690 25260
4653	0	0	Ki67+	 5724 25301
4654	0	0	Ki67+	 5752 25760
4655	0	0	Ki67+	 5754 25797
4656	0	0	Ki67+	 5760 25477
4657	0	0	Ki67+	 5766 25519
4658	0	0	Ki67+	 5782 25509
4659	0	0	Ki67+	 5783 25495
4660	0	0	Ki67+	 5806 25272
4661	0	0	Ki67+	 5811 25889
4662	0	0	Ki67+	 5822 25295
4663	0	0	Ki67+	 5823 25620
4664	0	0	Ki67+	 5828 25344
4665	0	0	Ki67+	 5842 25324
4666	0	0	Ki67+	 5855 25311
4667	0	0	Ki67+	 5881 25293
4668	0	0	Ki67+	 5895 25330
4669	0	0	Ki67+	 5897 25343
4670	0	0	Ki67+	 5909 25169
4671	0	0	Ki67+	 5915 25388
4672	0	0	Ki67+	 5924 25244
4673	0	0	Ki67+	 5967 25851
4674	0	0	Ki67+	 5969 25624
4675	0	0	Ki67+	 5984 25848
4676	0	0	Ki67+	 5988 25645
4677	0	0	Ki67+	 6010 25183
4678	0	0	Ki67+	 6027 25815
4679	0	0	Ki67+	 6029 25384
4680	0	0	Ki67+	 6029 25617
4681	0	0	Ki67+	 6035 25883
4682	0	0	Ki67+	 6050 25762
4683	0	0	Ki67+	 6059 25743
4684	0	0	Ki67+	 6062 25648
4685	0	0	Ki67+	 6083 25734
4686	0	0	Ki67+	 6085 25756
4687	0	0	Ki67+	 6087 25647
4688	0	0	Ki67+	 6091 25514
4689	0	0	Ki67+	 6091 25608
4690	0	0	Ki67+	 6120 25544
4691	0	0	Ki67+	 6123 25614
4692	0	0	Ki67+	 6128 25414
4693	0	0	Ki67+	 6134 25827
4694	0	0	Ki67+	 6135 25512
4695	0	0	Ki67+	 6163 25664
4696	0	0	Ki67+	 6194 25198
4697	0	0	Ki67+	 6222 25654
4698	0	0	Ki67+	 6227 25842
4699	0	0	Ki67+	 6283 25888
4700	0	0	Ki67+	 6293 25904
4701	0	0	Ki67+	 6308 25453
4702	0	0	Ki67+	 6341 25229
4703	0	0	Ki67+	 5555 26506
4704	0	0	Ki67+	 5573 26382
4705	0	0	Ki67+	 5623 26457
4706	0	0	Ki67+	 5627 25990
4707	0	0	Ki67+	 5643 26542
4708	0	0	Ki67+	 5644 26562
4709	0	0	Ki67+	 5693 26652
4710	0	0	Ki67+	 5705 26009
4711	0	0	Ki67+	 5714 26061
4712	0	0	Ki67+	 5762 26513
4713	0	0	Ki67+	 5798 25921
4714	0	0	Ki67+	 5814 26055
4715	0	0	Ki67+	 5826 25976
4716	0	0	Ki67+	 5833 26282
4717	0	0	Ki67+	 5837 26202
4718	0	0	Ki67+	 5844 26115
4719	0	0	Ki67+	 5844 26227
4720	0	0	Ki67+	 5914 26299
4721	0	0	Ki67+	 5924 25937
4722	0	0	Ki67+	 5953 26283
4723	0	0	Ki67+	 5954 26345
4724	0	0	Ki67+	 6008 26191
4725	0	0	Ki67+	 6022 26270
4726	0	0	Ki67+	 6024 26192
4727	0	0	Ki67+	 6051 25989
4728	0	0	Ki67+	 6052 26257
4729	0	0	Ki67+	 6053 26189
4730	0	0	Ki67+	 6075 26529
4731	0	0	Ki67+	 6081 26256
4732	0	0	Ki67+	 6083 26091
4733	0	0	Ki67+	 6089 26124
4734	0	0	Ki67+	 6098 26181
4735	0	0	Ki67+	 6101 26537
4736	0	0	Ki67+	 6109 26015
4737	0	0	Ki67+	 6118 26547
4738	0	0	Ki67+	 6126 26333
4739	0	0	Ki67+	 6144 26326
4740	0	0	Ki67+	 6152 25990
4741	0	0	Ki67+	 6160 25973
4742	0	0	Ki67+	 6161 26411
4743	0	0	Ki67+	 6187 26370
4744	0	0	Ki67+	 6194 26456
4745	0	0	Ki67+	 6203 26285
4746	0	0	Ki67+	 6205 26477
4747	0	0	Ki67+	 6208 26204
4748	0	0	Ki67+	 6217 26505
4749	0	0	Ki67+	 6230 26352
4750	0	0	Ki67+	 6242 26635
4751	0	0	Ki67+	 6243 26306
4752	0	0	Ki67+	 6247 26184
4753	0	0	Ki67+	 6271 26421
4754	0	0	Ki67+	 6285 26308
4755	0	0	Ki67+	 6313 26123
4756	0	0	Ki67+	 6320 26602
4757	0	0	Ki67+	 6326 26358
4758	0	0	Ki67+	 6343 26043
4759	0	0	Ki67+	 6346 26305
4760	0	0	Ki67+	 6348 26637
4761	0	0	Ki67+	 6230 27140
4762	0	0	Ki67+	 6260 27170
4763	0	0	Ki67+	 6268 27124
4764	0	0	Ki67+	 6278 26751
4765	0	0	Ki67+	 6296 27448
4766	0	0	Ki67+	 6321 27026
4767	0	0	Ki67+	 6322 26861
4768	0	0	Ki67+	 5717 27957
4769	0	0	Ki67+	 5741 27944
4770	0	0	Ki67+	 5770 27949
4771	0	0	Ki67+	 5785 27948
4772	0	0	Ki67+	 5810 27923
4773	0	0	Ki67+	 5814 27959
4774	0	0	Ki67+	 5828 27964
4775	0	0	Ki67+	 5851 27950
4776	0	0	Ki67+	 5854 27886
4777	0	0	Ki67+	 5860 27977
4778	0	0	Ki67+	 5884 27870
4779	0	0	Ki67+	 5892 27893
4780	0	0	Ki67+	 5912 27892
4781	0	0	Ki67+	 5920 28012
4782	0	0	Ki67+	 5924 27916
4783	0	0	Ki67+	 5947 27878
4784	0	0	Ki67+	 5956 27869
4785	0	0	Ki67+	 5978 27887
4786	0	0	Ki67+	 5978 28157
4787	0	0	Ki67+	 5985 27950
4788	0	0	Ki67+	 6001 28179
4789	0	0	Ki67+	 6008 28216
4790	0	0	Ki67+	 6014 27827
4791	0	0	Ki67+	 6017 28168
4792	0	0	Ki67+	 6023 27838
4793	0	0	Ki67+	 6028 28200
4794	0	0	Ki67+	 6033 27801
4795	0	0	Ki67+	 6034 27980
4796	0	0	Ki67+	 6041 28029
4797	0	0	Ki67+	 6044 27825
4798	0	0	Ki67+	 6050 27933
4799	0	0	Ki67+	 6057 28064
4800	0	0	Ki67+	 6064 27782
4801	0	0	Ki67+	 6084 28091
4802	0	0	Ki67+	 6087 27913
4803	0	0	Ki67+	 6102 28118
4804	0	0	Ki67+	 6104 28151
4805	0	0	Ki67+	 6117 28158
4806	0	0	Ki67+	 6129 28109
4807	0	0	Ki67+	 6142 27917
4808	0	0	Ki67+	 6149 27889
4809	0	0	Ki67+	 6150 27658
4810	0	0	Ki67+	 6152 28297
4811	0	0	Ki67+	 6176 28310
4812	0	0	Ki67+	 6186 28082
4813	0	0	Ki67+	 6201 28315
4814	0	0	Ki67+	 6207 28158
4815	0	0	Ki67+	 6211 28069
4816	0	0	Ki67+	 6216 28088
4817	0	0	Ki67+	 6221 28125
4818	0	0	Ki67+	 6222 27926
4819	0	0	Ki67+	 6224 28046
4820	0	0	Ki67+	 6236 27934
4821	0	0	Ki67+	 6240 27916
4822	0	0	Ki67+	 6248 28077
4823	0	0	Ki67+	 6249 28142
4824	0	0	Ki67+	 6252 28099
4825	0	0	Ki67+	 6268 27914
4826	0	0	Ki67+	 6285 28086
4827	0	0	Ki67+	 6288 27934
4828	0	0	Ki67+	 6293 28106
4829	0	0	Ki67+	 6309 28307
4830	0	0	Ki67+	 6315 28123
4831	0	0	Ki67+	 6315 28278
4832	0	0	Ki67+	 6317 28020
4833	0	0	Ki67+	 6323 28108
4834	0	0	Ki67+	 6333 27959
4835	0	0	Ki67+	 6340 28141
4836	0	0	Ki67+	 6341 27582
4837	0	0	Ki67+	 6347 28093
4838	0	0	Ki67+	 6349 28028
4839	0	0	Ki67+	 5658 28842
4840	0	0	Ki67+	 5681 28949
4841	0	0	Ki67+	 5684 28844
4842	0	0	Ki67+	 5691 28723
4843	0	0	Ki67+	 5693 28701
4844	0	0	Ki67+	 5712 28936
4845	0	0	Ki67+	 5714 28906
4846	0	0	Ki67+	 5716 28711
4847	0	0	Ki67+	 5716 28844
4848	0	0	Ki67+	 5717 28892
4849	0	0	Ki67+	 5727 29028
4850	0	0	Ki67+	 5731 28900
4851	0	0	Ki67+	 5732 28830
4852	0	0	Ki67+	 5739 29016
4853	0	0	Ki67+	 5745 28975
4854	0	0	Ki67+	 5754 28893
4855	0	0	Ki67+	 5755 28826
4856	0	0	Ki67+	 5767 28639
4857	0	0	Ki67+	 5769 28819
4858	0	0	Ki67+	 5771 29061
4859	0	0	Ki67+	 5773 28939
4860	0	0	Ki67+	 5777 29020
4861	0	0	Ki67+	 5794 28959
4862	0	0	Ki67+	 5796 29023
4863	0	0	Ki67+	 5798 28637
4864	0	0	Ki67+	 5806 29085
4865	0	0	Ki67+	 5810 28915
4866	0	0	Ki67+	 5810 28983
4867	0	0	Ki67+	 5811 28831
4868	0	0	Ki67+	 5811 28941
4869	0	0	Ki67+	 5812 28854
4870	0	0	Ki67+	 5831 28674
4871	0	0	Ki67+	 5834 28351
4872	0	0	Ki67+	 5836 28576
4873	0	0	Ki67+	 5839 28643
4874	0	0	Ki67+	 5843 29033
4875	0	0	Ki67+	 5851 29109
4876	0	0	Ki67+	 5853 28956
4877	0	0	Ki67+	 5854 28848
4878	0	0	Ki67+	 5854 29012
4879	0	0	Ki67+	 5865 29107
4880	0	0	Ki67+	 5866 28929
4881	0	0	Ki67+	 5874 28983
4882	0	0	Ki67+	 5876 28683
4883	0	0	Ki67+	 5879 28627
4884	0	0	Ki67+	 5881 28854
4885	0	0	Ki67+	 5884 29089
4886	0	0	Ki67+	 5885 28801
4887	0	0	Ki67+	 5885 28911
4888	0	0	Ki67+	 5890 28582
4889	0	0	Ki67+	 5893 28664
4890	0	0	Ki67+	 5899 28758
4891	0	0	Ki67+	 5903 28459
4892	0	0	Ki67+	 5904 28638
4893	0	0	Ki67+	 5904 28812
4894	0	0	Ki67+	 5906 28862
4895	0	0	Ki67+	 5910 28904
4896	0	0	Ki67+	 5912 28687
4897	0	0	Ki67+	 5912 28745
4898	0	0	Ki67+	 5912 28979
4899	0	0	Ki67+	 5916 29041
4900	0	0	Ki67+	 5929 28822
4901	0	0	Ki67+	 5930 28551
4902	0	0	Ki67+	 5930 28689
4903	0	0	Ki67+	 5931 28777
4904	0	0	Ki67+	 5934 28631
4905	0	0	Ki67+	 5934 28754
4906	0	0	Ki67+	 5935 28641
4907	0	0	Ki67+	 5935 28863
4908	0	0	Ki67+	 5936 28743
4909	0	0	Ki67+	 5937 29111
4910	0	0	Ki67+	 5941 28597
4911	0	0	Ki67+	 5941 28979
4912	0	0	Ki67+	 5947 28787
4913	0	0	Ki67+	 5949 28936
4914	0	0	Ki67+	 5950 28846
4915	0	0	Ki67+	 5950 29019
4916	0	0	Ki67+	 5951 28672
4917	0	0	Ki67+	 5951 28964
4918	0	0	Ki67+	 5951 28993
4919	0	0	Ki67+	 5953 28704
4920	0	0	Ki67+	 5954 28621
4921	0	0	Ki67+	 5960 28796
4922	0	0	Ki67+	 5967 29021
4923	0	0	Ki67+	 5968 29113
4924	0	0	Ki67+	 5969 28585
4925	0	0	Ki67+	 5969 28766
4926	0	0	Ki67+	 5970 28841
4927	0	0	Ki67+	 5980 28356
4928	0	0	Ki67+	 5980 28916
4929	0	0	Ki67+	 5983 28329
4930	0	0	Ki67+	 5987 28499
4931	0	0	Ki67+	 5987 29011
4932	0	0	Ki67+	 5993 28802
4933	0	0	Ki67+	 5995 28395
4934	0	0	Ki67+	 5997 28420
4935	0	0	Ki67+	 5997 28586
4936	0	0	Ki67+	 5998 29039
4937	0	0	Ki67+	 6000 28981
4938	0	0	Ki67+	 6003 28854
4939	0	0	Ki67+	 6003 28901
4940	0	0	Ki67+	 6008 28841
4941	0	0	Ki67+	 6012 28531
4942	0	0	Ki67+	 6014 28936
4943	0	0	Ki67+	 6015 28499
4944	0	0	Ki67+	 6015 28557
4945	0	0	Ki67+	 6016 28901
4946	0	0	Ki67+	 6016 29019
4947	0	0	Ki67+	 6023 28419
4948	0	0	Ki67+	 6024 28397
4949	0	0	Ki67+	 6027 28527
4950	0	0	Ki67+	 6027 28592
4951	0	0	Ki67+	 6028 28542
4952	0	0	Ki67+	 6028 29009
4953	0	0	Ki67+	 6030 28465
4954	0	0	Ki67+	 6034 28487
4955	0	0	Ki67+	 6039 28440
4956	0	0	Ki67+	 6043 28923
4957	0	0	Ki67+	 6044 28536
4958	0	0	Ki67+	 6046 28881
4959	0	0	Ki67+	 6049 28843
4960	0	0	Ki67+	 6052 28567
4961	0	0	Ki67+	 6054 28408
4962	0	0	Ki67+	 6054 28610
4963	0	0	Ki67+	 6055 28499
4964	0	0	Ki67+	 6056 28480
4965	0	0	Ki67+	 6059 28531
4966	0	0	Ki67+	 6064 28567
4967	0	0	Ki67+	 6067 28597
4968	0	0	Ki67+	 6069 28447
4969	0	0	Ki67+	 6081 28556
4970	0	0	Ki67+	 6081 28895
4971	0	0	Ki67+	 6084 28509
4972	0	0	Ki67+	 6085 28679
4973	0	0	Ki67+	 6086 28754
4974	0	0	Ki67+	 6088 28649
4975	0	0	Ki67+	 6089 28923
4976	0	0	Ki67+	 6093 28405
4977	0	0	Ki67+	 6093 28459
4978	0	0	Ki67+	 6099 28584
4979	0	0	Ki67+	 6101 28535
4980	0	0	Ki67+	 6113 28542
4981	0	0	Ki67+	 6115 28659
4982	0	0	Ki67+	 6115 28955
4983	0	0	Ki67+	 6121 28684
4984	0	0	Ki67+	 6122 28571
4985	0	0	Ki67+	 6127 28631
4986	0	0	Ki67+	 6130 28494
4987	0	0	Ki67+	 6134 28929
4988	0	0	Ki67+	 6135 28640
4989	0	0	Ki67+	 6139 28466
4990	0	0	Ki67+	 6143 28556
4991	0	0	Ki67+	 6155 28896
4992	0	0	Ki67+	 6155 29066
4993	0	0	Ki67+	 6161 28528
4994	0	0	Ki67+	 6161 28549
4995	0	0	Ki67+	 6162 28932
4996	0	0	Ki67+	 6163 28363
4997	0	0	Ki67+	 6163 28907
4998	0	0	Ki67+	 6165 28943
4999	0	0	Ki67+	 6166 28978
5000	0	0	Ki67+	 6167 28580
5001	0	0	Ki67+	 6177 28885
5002	0	0	Ki67+	 6178 28441
5003	0	0	Ki67+	 6187 28380
5004	0	0	Ki67+	 6188 28931
5005	0	0	Ki67+	 6189 28590
5006	0	0	Ki67+	 6190 28949
5007	0	0	Ki67+	 6191 28868
5008	0	0	Ki67+	 6193 28849
5009	0	0	Ki67+	 6194 28347
5010	0	0	Ki67+	 6194 28481
5011	0	0	Ki67+	 6198 28900
5012	0	0	Ki67+	 6200 28559
5013	0	0	Ki67+	 6210 28506
5014	0	0	Ki67+	 6210 28825
5015	0	0	Ki67+	 6214 28577
5016	0	0	Ki67+	 6216 28401
5017	0	0	Ki67+	 6216 28943
5018	0	0	Ki67+	 6217 28371
5019	0	0	Ki67+	 6217 28812
5020	0	0	Ki67+	 6218 28427
5021	0	0	Ki67+	 6220 29048
5022	0	0	Ki67+	 6227 28912
5023	0	0	Ki67+	 6228 28503
5024	0	0	Ki67+	 6229 28779
5025	0	0	Ki67+	 6231 28970
5026	0	0	Ki67+	 6233 28841
5027	0	0	Ki67+	 6233 28937
5028	0	0	Ki67+	 6235 28810
5029	0	0	Ki67+	 6238 28512
5030	0	0	Ki67+	 6238 28734
5031	0	0	Ki67+	 6243 28502
5032	0	0	Ki67+	 6243 28762
5033	0	0	Ki67+	 6250 28556
5034	0	0	Ki67+	 6251 28805
5035	0	0	Ki67+	 6252 28902
5036	0	0	Ki67+	 6256 28875
5037	0	0	Ki67+	 6261 28423
5038	0	0	Ki67+	 6261 29073
5039	0	0	Ki67+	 6264 28362
5040	0	0	Ki67+	 6269 28778
5041	0	0	Ki67+	 6274 28381
5042	0	0	Ki67+	 6280 28934
5043	0	0	Ki67+	 6284 28831
5044	0	0	Ki67+	 6286 28875
5045	0	0	Ki67+	 6291 28794
5046	0	0	Ki67+	 6295 28820
5047	0	0	Ki67+	 6295 28958
5048	0	0	Ki67+	 6295 28987
5049	0	0	Ki67+	 6297 28457
5050	0	0	Ki67+	 6297 28774
5051	0	0	Ki67+	 6310 28979
5052	0	0	Ki67+	 6311 28373
5053	0	0	Ki67+	 6315 28499
5054	0	0	Ki67+	 6315 28869
5055	0	0	Ki67+	 6316 28407
5056	0	0	Ki67+	 6316 28679
5057	0	0	Ki67+	 6316 28837
5058	0	0	Ki67+	 6328 29092
5059	0	0	Ki67+	 6330 28845
5060	0	0	Ki67+	 6331 28813
5061	0	0	Ki67+	 6332 28955
5062	0	0	Ki67+	 5826 29121
5063	0	0	Ki67+	 5855 29121
5064	0	0	Ki67+	 5865 29146
5065	0	0	Ki67+	 5867 29191
5066	0	0	Ki67+	 5873 29220
5067	0	0	Ki67+	 5892 29191
5068	0	0	Ki67+	 5901 29222
5069	0	0	Ki67+	 5907 29258
5070	0	0	Ki67+	 5910 29193
5071	0	0	Ki67+	 5925 29185
5072	0	0	Ki67+	 5926 29222
5073	0	0	Ki67+	 5926 29276
5074	0	0	Ki67+	 5940 29198
5075	0	0	Ki67+	 5943 29243
5076	0	0	Ki67+	 5946 29300
5077	0	0	Ki67+	 5949 29797
5078	0	0	Ki67+	 5957 29276
5079	0	0	Ki67+	 5959 29140
5080	0	0	Ki67+	 5972 29187
5081	0	0	Ki67+	 5985 29276
5082	0	0	Ki67+	 5986 29201
5083	0	0	Ki67+	 6006 29243
5084	0	0	Ki67+	 6016 29278
5085	0	0	Ki67+	 6029 29207
5086	0	0	Ki67+	 6050 29262
5087	0	0	Ki67+	 6091 29327
5088	0	0	Ki67+	 6093 29361
5089	0	0	Ki67+	 6097 29347
5090	0	0	Ki67+	 6104 29386
5091	0	0	Ki67+	 6109 29430
5092	0	0	Ki67+	 6127 29299
5093	0	0	Ki67+	 6129 29409
5094	0	0	Ki67+	 6154 29432
5095	0	0	Ki67+	 6157 29475
5096	0	0	Ki67+	 6158 29285
5097	0	0	Ki67+	 6163 29322
5098	0	0	Ki67+	 6176 29308
5099	0	0	Ki67+	 6195 29264
5100	0	0	Ki67+	 6197 29468
5101	0	0	Ki67+	 6203 29279
5102	0	0	Ki67+	 6205 29328
5103	0	0	Ki67+	 6214 29308
5104	0	0	Ki67+	 6216 29271
5105	0	0	Ki67+	 6216 29442
5106	0	0	Ki67+	 6231 29516
5107	0	0	Ki67+	 6235 29483
5108	0	0	Ki67+	 6241 29314
5109	0	0	Ki67+	 6247 29269
5110	0	0	Ki67+	 6251 29435
5111	0	0	Ki67+	 6267 29294
5112	0	0	Ki67+	 6267 29463
5113	0	0	Ki67+	 6269 29264
5114	0	0	Ki67+	 6286 29377
5115	0	0	Ki67+	 6292 29282
5116	0	0	Ki67+	 6296 29416
5117	0	0	Ki67+	 6297 29259
5118	0	0	Ki67+	 6304 29388
5119	0	0	Ki67+	 6316 29358
5120	0	0	Ki67+	 6319 29273
5121	0	0	Ki67+	 6327 29393
5122	0	0	Ki67+	 6333 29381
5123	0	0	Ki67+	 6337 29295
5124	0	0	Ki67+	 6337 29421
5125	0	0	Ki67+	 6350 29466
5126	0	0	Ki67+	 5563 30308
5127	0	0	Ki67+	 5682 30634
5128	0	0	Ki67+	 5726 30642
5129	0	0	Ki67+	 5733 30515
5130	0	0	Ki67+	 5756 30683
5131	0	0	Ki67+	 5775 30642
5132	0	0	Ki67+	 5784 30717
5133	0	0	Ki67+	 5791 30545
5134	0	0	Ki67+	 5797 30561
5135	0	0	Ki67+	 5800 30702
5136	0	0	Ki67+	 5802 30456
5137	0	0	Ki67+	 5821 30674
5138	0	0	Ki67+	 5832 30598
5139	0	0	Ki67+	 5837 30500
5140	0	0	Ki67+	 5837 30557
5141	0	0	Ki67+	 5844 30697
5142	0	0	Ki67+	 5850 30582
5143	0	0	Ki67+	 5853 30088
5144	0	0	Ki67+	 5859 30524
5145	0	0	Ki67+	 5859 30687
5146	0	0	Ki67+	 5864 30499
5147	0	0	Ki67+	 5883 30712
5148	0	0	Ki67+	 5887 30687
5149	0	0	Ki67+	 5903 30496
5150	0	0	Ki67+	 5903 30522
5151	0	0	Ki67+	 5908 30669
5152	0	0	Ki67+	 5916 30270
5153	0	0	Ki67+	 5920 30571
5154	0	0	Ki67+	 5937 30121
5155	0	0	Ki67+	 5942 30500
5156	0	0	Ki67+	 5949 30442
5157	0	0	Ki67+	 5963 30564
5158	0	0	Ki67+	 5964 30471
5159	0	0	Ki67+	 5976 30433
5160	0	0	Ki67+	 5988 30564
5161	0	0	Ki67+	 6004 30446
5162	0	0	Ki67+	 6007 30362
5163	0	0	Ki67+	 6016 30581
5164	0	0	Ki67+	 6018 30360
5165	0	0	Ki67+	 6018 30439
5166	0	0	Ki67+	 6030 30679
5167	0	0	Ki67+	 6037 30408
5168	0	0	Ki67+	 6057 30380
5169	0	0	Ki67+	 6068 30407
5170	0	0	Ki67+	 6084 30385
5171	0	0	Ki67+	 6088 30352
5172	0	0	Ki67+	 6123 30165
5173	0	0	Ki67+	 6128 30188
5174	0	0	Ki67+	 6130 30492
5175	0	0	Ki67+	 6137 30203
5176	0	0	Ki67+	 6143 30466
5177	0	0	Ki67+	 6174 30328
5178	0	0	Ki67+	 6206 30147
5179	0	0	Ki67+	 6210 30160
5180	0	0	Ki67+	 6230 30263
5181	0	0	Ki67+	 6231 30624
5182	0	0	Ki67+	 6239 30548
5183	0	0	Ki67+	 6263 30427
5184	0	0	Ki67+	 6263 30545
5185	0	0	Ki67+	 6287 30386
5186	0	0	Ki67+	 6309 30586
5187	0	0	Ki67+	 6318 30120
5188	0	0	Ki67+	 6318 30712
5189	0	0	Ki67+	 6323 30134
5190	0	0	Ki67+	 6323 30663
5191	0	0	Ki67+	 6350 30694
5192	0	0	Ki67+	 5566 30782
5193	0	0	Ki67+	 5576 30809
5194	0	0	Ki67+	 5583 30954
5195	0	0	Ki67+	 5658 31257
5196	0	0	Ki67+	 5666 30817
5197	0	0	Ki67+	 5694 30786
5198	0	0	Ki67+	 5697 31315
5199	0	0	Ki67+	 5701 30943
5200	0	0	Ki67+	 5704 30807
5201	0	0	Ki67+	 5710 30830
5202	0	0	Ki67+	 5718 31402
5203	0	0	Ki67+	 5720 30800
5204	0	0	Ki67+	 5721 30767
5205	0	0	Ki67+	 5724 30933
5206	0	0	Ki67+	 5731 30882
5207	0	0	Ki67+	 5731 31516
5208	0	0	Ki67+	 5748 30839
5209	0	0	Ki67+	 5752 30810
5210	0	0	Ki67+	 5755 30894
5211	0	0	Ki67+	 5757 30876
5212	0	0	Ki67+	 5760 30752
5213	0	0	Ki67+	 5765 31386
5214	0	0	Ki67+	 5784 30790
5215	0	0	Ki67+	 5788 30880
5216	0	0	Ki67+	 5789 30758
5217	0	0	Ki67+	 5802 30739
5218	0	0	Ki67+	 5805 30769
5219	0	0	Ki67+	 5811 30865
5220	0	0	Ki67+	 5815 30916
5221	0	0	Ki67+	 5843 30934
5222	0	0	Ki67+	 5880 30947
5223	0	0	Ki67+	 5921 30784
5224	0	0	Ki67+	 5923 30723
5225	0	0	Ki67+	 5929 30856
5226	0	0	Ki67+	 5934 30799
5227	0	0	Ki67+	 5936 31229
5228	0	0	Ki67+	 5980 30931
5229	0	0	Ki67+	 5990 31499
5230	0	0	Ki67+	 5996 30791
5231	0	0	Ki67+	 6101 30723
5232	0	0	Ki67+	 6124 31519
5233	0	0	Ki67+	 6136 30723
5234	0	0	Ki67+	 6146 31336
5235	0	0	Ki67+	 6162 31420
5236	0	0	Ki67+	 6164 30924
5237	0	0	Ki67+	 6185 31247
5238	0	0	Ki67+	 6186 30906
5239	0	0	Ki67+	 6192 30889
5240	0	0	Ki67+	 6195 31191
5241	0	0	Ki67+	 6213 30744
5242	0	0	Ki67+	 6220 30861
5243	0	0	Ki67+	 6227 31430
5244	0	0	Ki67+	 6229 30804
5245	0	0	Ki67+	 6251 31502
5246	0	0	Ki67+	 6258 31480
5247	0	0	Ki67+	 6259 31389
5248	0	0	Ki67+	 6264 31264
5249	0	0	Ki67+	 6265 30865
5250	0	0	Ki67+	 6269 31497
5251	0	0	Ki67+	 6271 30847
5252	0	0	Ki67+	 6276 31401
5253	0	0	Ki67+	 6277 30730
5254	0	0	Ki67+	 6281 30892
5255	0	0	Ki67+	 6289 31247
5256	0	0	Ki67+	 6290 31346
5257	0	0	Ki67+	 6299 30742
5258	0	0	Ki67+	 6304 30790
5259	0	0	Ki67+	 6309 30739
5260	0	0	Ki67+	 6313 31071
5261	0	0	Ki67+	 6316 31254
5262	0	0	Ki67+	 6316 31340
5263	0	0	Ki67+	 6320 30760
5264	0	0	Ki67+	 6322 31179
5265	0	0	Ki67+	 6324 31215
5266	0	0	Ki67+	 6328 31352
5267	0	0	Ki67+	 6333 31441
5268	0	0	Ki67+	 6337 31290
5269	0	0	Ki67+	 6338 30726
5270	0	0	Ki67+	 6340 30789
5271	0	0	Ki67+	 6346 30811
5272	0	0	Ki67+	 5560 31750
5273	0	0	Ki67+	 5560 32308
5274	0	0	Ki67+	 5567 31857
5275	0	0	Ki67+	 5581 31834
5276	0	0	Ki67+	 5582 31741
5277	0	0	Ki67+	 5592 31728
5278	0	0	Ki67+	 5604 32162
5279	0	0	Ki67+	 5604 32274
5280	0	0	Ki67+	 5606 31671
5281	0	0	Ki67+	 5610 31754
5282	0	0	Ki67+	 5643 32060
5283	0	0	Ki67+	 5657 31892
5284	0	0	Ki67+	 5728 32108
5285	0	0	Ki67+	 5743 32014
5286	0	0	Ki67+	 5761 32009
5287	0	0	Ki67+	 5773 31974
5288	0	0	Ki67+	 5786 31960
5289	0	0	Ki67+	 5800 32300
5290	0	0	Ki67+	 5803 32118
5291	0	0	Ki67+	 5816 31977
5292	0	0	Ki67+	 5819 32264
5293	0	0	Ki67+	 5828 31616
5294	0	0	Ki67+	 5843 31947
5295	0	0	Ki67+	 5859 31632
5296	0	0	Ki67+	 5859 31967
5297	0	0	Ki67+	 5882 32229
5298	0	0	Ki67+	 5887 31985
5299	0	0	Ki67+	 5891 31616
5300	0	0	Ki67+	 5891 31861
5301	0	0	Ki67+	 5907 31568
5302	0	0	Ki67+	 5908 32284
5303	0	0	Ki67+	 5916 31993
5304	0	0	Ki67+	 5922 32292
5305	0	0	Ki67+	 5949 32009
5306	0	0	Ki67+	 5961 32273
5307	0	0	Ki67+	 5963 31556
5308	0	0	Ki67+	 5966 31571
5309	0	0	Ki67+	 5970 31981
5310	0	0	Ki67+	 5973 31992
5311	0	0	Ki67+	 5978 32009
5312	0	0	Ki67+	 5984 32214
5313	0	0	Ki67+	 5992 31645
5314	0	0	Ki67+	 6005 32009
5315	0	0	Ki67+	 6008 31523
5316	0	0	Ki67+	 6022 31613
5317	0	0	Ki67+	 6022 31846
5318	0	0	Ki67+	 6024 32304
5319	0	0	Ki67+	 6031 32132
5320	0	0	Ki67+	 6039 31838
5321	0	0	Ki67+	 6054 32281
5322	0	0	Ki67+	 6068 32164
5323	0	0	Ki67+	 6068 32277
5324	0	0	Ki67+	 6072 32201
5325	0	0	Ki67+	 6076 31923
5326	0	0	Ki67+	 6082 31784
5327	0	0	Ki67+	 6084 32297
5328	0	0	Ki67+	 6095 31932
5329	0	0	Ki67+	 6128 31632
5330	0	0	Ki67+	 6136 31719
5331	0	0	Ki67+	 6138 31939
5332	0	0	Ki67+	 6173 31669
5333	0	0	Ki67+	 6184 32246
5334	0	0	Ki67+	 6187 31932
5335	0	0	Ki67+	 6202 31862
5336	0	0	Ki67+	 6206 32243
5337	0	0	Ki67+	 6221 31996
5338	0	0	Ki67+	 6229 32035
5339	0	0	Ki67+	 6275 32174
5340	0	0	Ki67+	 6279 31542
5341	0	0	Ki67+	 6279 32032
5342	0	0	Ki67+	 6285 31524
5343	0	0	Ki67+	 6306 31566
5344	0	0	Ki67+	 6324 31741
5345	0	0	Ki67+	 6334 31573
5346	0	0	Ki67+	 6341 32285
5347	0	0	Ki67+	 5559 32763
5348	0	0	Ki67+	 5572 32353
5349	0	0	Ki67+	 5574 32587
5350	0	0	Ki67+	 5586 32473
5351	0	0	Ki67+	 5589 32558
5352	0	0	Ki67+	 5593 32624
5353	0	0	Ki67+	 5599 32591
5354	0	0	Ki67+	 5604 32374
5355	0	0	Ki67+	 5606 32520
5356	0	0	Ki67+	 5616 32754
5357	0	0	Ki67+	 5630 32497
5358	0	0	Ki67+	 5640 32596
5359	0	0	Ki67+	 5647 32761
5360	0	0	Ki67+	 5652 32727
5361	0	0	Ki67+	 5655 32664
5362	0	0	Ki67+	 5657 32519
5363	0	0	Ki67+	 5658 32356
5364	0	0	Ki67+	 5665 32497
5365	0	0	Ki67+	 5671 32326
5366	0	0	Ki67+	 5689 32518
5367	0	0	Ki67+	 5692 32467
5368	0	0	Ki67+	 5709 32550
5369	0	0	Ki67+	 5741 32527
5370	0	0	Ki67+	 5743 32449
5371	0	0	Ki67+	 5788 32489
5372	0	0	Ki67+	 5799 32669
5373	0	0	Ki67+	 5802 32458
5374	0	0	Ki67+	 5811 32494
5375	0	0	Ki67+	 5826 32610
5376	0	0	Ki67+	 5896 32904
5377	0	0	Ki67+	 5923 32521
5378	0	0	Ki67+	 5950 32566
5379	0	0	Ki67+	 5951 32616
5380	0	0	Ki67+	 5976 32547
5381	0	0	Ki67+	 5983 32559
5382	0	0	Ki67+	 6004 32524
5383	0	0	Ki67+	 6025 32480
5384	0	0	Ki67+	 6026 32497
5385	0	0	Ki67+	 6033 32516
5386	0	0	Ki67+	 6036 33033
5387	0	0	Ki67+	 6040 32496
5388	0	0	Ki67+	 6046 32479
5389	0	0	Ki67+	 6074 32464
5390	0	0	Ki67+	 6110 32461
5391	0	0	Ki67+	 6110 32492
5392	0	0	Ki67+	 6120 32389
5393	0	0	Ki67+	 6120 32529
5394	0	0	Ki67+	 6124 32349
5395	0	0	Ki67+	 6131 32516
5396	0	0	Ki67+	 6156 32480
5397	0	0	Ki67+	 6162 32526
5398	0	0	Ki67+	 6187 32468
5399	0	0	Ki67+	 6191 32482
5400	0	0	Ki67+	 6195 32433
5401	0	0	Ki67+	 6212 32475
5402	0	0	Ki67+	 6223 32812
5403	0	0	Ki67+	 6228 32461
5404	0	0	Ki67+	 6232 32407
5405	0	0	Ki67+	 6242 32464
5406	0	0	Ki67+	 6256 32436
5407	0	0	Ki67+	 6259 32390
5408	0	0	Ki67+	 6278 32419
5409	0	0	Ki67+	 6278 33061
5410	0	0	Ki67+	 6280 32449
5411	0	0	Ki67+	 6302 32411
5412	0	0	Ki67+	 6307 32364
5413	0	0	Ki67+	 6309 32392
5414	0	0	Ki67+	 6313 32867
5415	0	0	Ki67+	 6318 32720
5416	0	0	Ki67+	 6332 32415
5417	0	0	Ki67+	 5574 33322
5418	0	0	Ki67+	 5577 33277
5419	0	0	Ki67+	 5714 33824
5420	0	0	Ki67+	 5731 33848
5421	0	0	Ki67+	 6032 33850
5422	0	0	Ki67+	 6116 33819
5423	0	0	Ki67+	 6135 33426
5424	0	0	Ki67+	 6155 33249
5425	0	0	Ki67+	 6170 33879
5426	0	0	Ki67+	 6199 33128
5427	0	0	Ki67+	 6229 33495
5428	0	0	Ki67+	 6231 33331
5429	0	0	Ki67+	 6232 33309
5430	0	0	Ki67+	 6232 33375
5431	0	0	Ki67+	 6235 33416
5432	0	0	Ki67+	 6244 33335
5433	0	0	Ki67+	 6253 33506
5434	0	0	Ki67+	 6255 33666
5435	0	0	Ki67+	 6256 33534
5436	0	0	Ki67+	 6258 33480
5437	0	0	Ki67+	 6263 33313
5438	0	0	Ki67+	 6298 33383
5439	0	0	Ki67+	 6303 33420
5440	0	0	Ki67+	 6317 33422
5441	0	0	Ki67+	 6328 33532
5442	0	0	Ki67+	 6330 33557
5443	0	0	Ki67+	 6334 33255
5444	0	0	Ki67+	 6348 33674
5445	0	0	Ki67+	 5569 33937
5446	0	0	Ki67+	 5584 33965
5447	0	0	Ki67+	 5585 34633
5448	0	0	Ki67+	 5613 34333
5449	0	0	Ki67+	 5617 34582
5450	0	0	Ki67+	 5632 34369
5451	0	0	Ki67+	 5644 34688
5452	0	0	Ki67+	 5648 34391
5453	0	0	Ki67+	 5667 34551
5454	0	0	Ki67+	 5712 34382
5455	0	0	Ki67+	 5714 34269
5456	0	0	Ki67+	 5731 34295
5457	0	0	Ki67+	 5739 34285
5458	0	0	Ki67+	 5747 34443
5459	0	0	Ki67+	 5767 34320
5460	0	0	Ki67+	 5809 34339
5461	0	0	Ki67+	 5830 34412
5462	0	0	Ki67+	 5855 34244
5463	0	0	Ki67+	 5855 34667
5464	0	0	Ki67+	 5868 34673
5465	0	0	Ki67+	 5887 34293
5466	0	0	Ki67+	 6194 34110
5467	0	0	Ki67+	 6231 34163
5468	0	0	Ki67+	 6237 33979
5469	0	0	Ki67+	 6269 34347
5470	0	0	Ki67+	 6288 34428
5471	0	0	Ki67+	 6300 34416
5472	0	0	Ki67+	 5572 34784
5473	0	0	Ki67+	 5629 34975
5474	0	0	Ki67+	 5658 35026
5475	0	0	Ki67+	 5680 34892
5476	0	0	Ki67+	 5745 35181
5477	0	0	Ki67+	 5780 35210
5478	0	0	Ki67+	 5781 35148
5479	0	0	Ki67+	 5788 35198
5480	0	0	Ki67+	 5792 35275
5481	0	0	Ki67+	 5804 35232
5482	0	0	Ki67+	 5808 35256
5483	0	0	Ki67+	 5815 35292
5484	0	0	Ki67+	 5855 35346
5485	0	0	Ki67+	 5865 35307
5486	0	0	Ki67+	 5877 35298
5487	0	0	Ki67+	 5878 35331
5488	0	0	Ki67+	 5879 35504
5489	0	0	Ki67+	 5882 35397
5490	0	0	Ki67+	 5890 35328
5491	0	0	Ki67+	 5890 35359
5492	0	0	Ki67+	 5919 35391
5493	0	0	Ki67+	 5923 35519
5494	0	0	Ki67+	 5925 35457
5495	0	0	Ki67+	 5936 35493
5496	0	0	Ki67+	 5947 35456
5497	0	0	Ki67+	 5951 34782
5498	0	0	Ki67+	 5954 35239
5499	0	0	Ki67+	 5961 35106
5500	0	0	Ki67+	 5965 35428
5501	0	0	Ki67+	 5981 35459
5502	0	0	Ki67+	 5989 35436
5503	0	0	Ki67+	 5989 35491
5504	0	0	Ki67+	 5993 35376
5505	0	0	Ki67+	 5999 35227
5506	0	0	Ki67+	 6003 35374
5507	0	0	Ki67+	 6004 35487
5508	0	0	Ki67+	 6032 35441
5509	0	0	Ki67+	 6032 35486
5510	0	0	Ki67+	 6036 34907
5511	0	0	Ki67+	 6048 35458
5512	0	0	Ki67+	 6053 35114
5513	0	0	Ki67+	 6090 35285
5514	0	0	Ki67+	 6102 35339
5515	0	0	Ki67+	 6134 35213
5516	0	0	Ki67+	 6145 35185
5517	0	0	Ki67+	 6190 35299
5518	0	0	Ki67+	 6220 35085
5519	0	0	Ki67+	 6232 34798
5520	0	0	Ki67+	 5931 35563
5521	0	0	Ki67+	 5939 35655
5522	0	0	Ki67+	 5961 35606
5523	0	0	Ki67+	 5963 35552
5524	0	0	Ki67+	 5999 35740
5525	0	0	Ki67+	 6001 35758
5526	0	0	Ki67+	 6006 35721
5527	0	0	Ki67+	 6008 35709
5528	0	0	Ki67+	 6050 35814
5529	0	0	Ki67+	 6055 35883
5530	0	0	Ki67+	 6088 35828
5531	0	0	Ki67+	 6098 35844
5532	0	0	Ki67+	 6113 35896
5533	0	0	Ki67+	 6118 35605
5534	0	0	Ki67+	 6129 35575
5535	0	0	Ki67+	 6131 35622
5536	0	0	Ki67+	 6136 35843
5537	0	0	Ki67+	 6143 35603
5538	0	0	Ki67+	 6144 35764
5539	0	0	Ki67+	 6153 35822
5540	0	0	Ki67+	 6157 35704
5541	0	0	Ki67+	 6161 35534
5542	0	0	Ki67+	 6163 35676
5543	0	0	Ki67+	 6163 35795
5544	0	0	Ki67+	 6165 35732
5545	0	0	Ki67+	 6169 35646
5546	0	0	Ki67+	 6170 35820
5547	0	0	Ki67+	 6174 35781
5548	0	0	Ki67+	 6180 35539
5549	0	0	Ki67+	 6180 35857
5550	0	0	Ki67+	 6184 35707
5551	0	0	Ki67+	 6185 35768
5552	0	0	Ki67+	 6192 35734
5553	0	0	Ki67+	 6200 35643
5554	0	0	Ki67+	 6200 35668
5555	0	0	Ki67+	 6200 35799
5556	0	0	Ki67+	 6206 35699
5557	0	0	Ki67+	 6214 35788
5558	0	0	Ki67+	 6217 35816
5559	0	0	Ki67+	 6218 36131
5560	0	0	Ki67+	 6221 35770
5561	0	0	Ki67+	 6222 35728
5562	0	0	Ki67+	 6225 35655
5563	0	0	Ki67+	 6229 35693
5564	0	0	Ki67+	 6233 35747
5565	0	0	Ki67+	 6236 35861
5566	0	0	Ki67+	 6237 35809
5567	0	0	Ki67+	 6255 35653
5568	0	0	Ki67+	 6285 35940
5569	0	0	Ki67+	 6287 35683
5570	0	0	Ki67+	 6315 35765
5571	0	0	Ki67+	 6317 35746
5572	0	0	Ki67+	 6321 35699
5573	0	0	Ki67+	 6324 35601
5574	0	0	Ki67+	 6346 35620
5575	0	0	Ki67+	 6201 36564
5576	0	0	Ki67+	 6211 36544
5577	0	0	Ki67+	 6214 36528
5578	0	0	Ki67+	 6865 17285
5579	0	0	Ki67+	 6930 17233
5580	0	0	Ki67+	 6972 17094
5581	0	0	Ki67+	 6981 17109
5582	0	0	Ki67+	 6987 17060
5583	0	0	Ki67+	 6989 17096
5584	0	0	Ki67+	 7021 17199
5585	0	0	Ki67+	 7031 17033
5586	0	0	Ki67+	 7061 17196
5587	0	0	Ki67+	 7077 17228
5588	0	0	Ki67+	 7083 16830
5589	0	0	Ki67+	 7090 16993
5590	0	0	Ki67+	 7113 17032
5591	0	0	Ki67+	 7122 17062
5592	0	0	Ki67+	 7128 17144
5593	0	0	Ki67+	 7131 17050
5594	0	0	Ki67+	 7147 17157
5595	0	0	Ki67+	 6525 18093
5596	0	0	Ki67+	 6561 18086
5597	0	0	Ki67+	 6590 18058
5598	0	0	Ki67+	 6596 17894
5599	0	0	Ki67+	 6600 18036
5600	0	0	Ki67+	 6602 17986
5601	0	0	Ki67+	 6619 18006
5602	0	0	Ki67+	 6624 17927
5603	0	0	Ki67+	 6631 17963
5604	0	0	Ki67+	 6646 18024
5605	0	0	Ki67+	 6662 17947
5606	0	0	Ki67+	 6666 17923
5607	0	0	Ki67+	 6689 18056
5608	0	0	Ki67+	 6698 18007
5609	0	0	Ki67+	 6723 17937
5610	0	0	Ki67+	 6738 18024
5611	0	0	Ki67+	 6748 17984
5612	0	0	Ki67+	 6755 18156
5613	0	0	Ki67+	 6757 17802
5614	0	0	Ki67+	 6764 17464
5615	0	0	Ki67+	 6769 17892
5616	0	0	Ki67+	 6772 17978
5617	0	0	Ki67+	 6782 18158
5618	0	0	Ki67+	 6788 18114
5619	0	0	Ki67+	 6804 17817
5620	0	0	Ki67+	 6813 17848
5621	0	0	Ki67+	 6818 17672
5622	0	0	Ki67+	 6827 18030
5623	0	0	Ki67+	 6849 17948
5624	0	0	Ki67+	 6852 17982
5625	0	0	Ki67+	 6857 17647
5626	0	0	Ki67+	 6859 18048
5627	0	0	Ki67+	 6860 17891
5628	0	0	Ki67+	 6864 17586
5629	0	0	Ki67+	 6867 17494
5630	0	0	Ki67+	 6879 18020
5631	0	0	Ki67+	 6890 18006
5632	0	0	Ki67+	 6891 17942
5633	0	0	Ki67+	 6905 17923
5634	0	0	Ki67+	 6907 17455
5635	0	0	Ki67+	 6908 18014
5636	0	0	Ki67+	 6915 18002
5637	0	0	Ki67+	 6918 17557
5638	0	0	Ki67+	 6940 17946
5639	0	0	Ki67+	 6940 17960
5640	0	0	Ki67+	 6946 17397
5641	0	0	Ki67+	 6953 17579
5642	0	0	Ki67+	 6958 17952
5643	0	0	Ki67+	 6972 17392
5644	0	0	Ki67+	 6978 17898
5645	0	0	Ki67+	 6984 17491
5646	0	0	Ki67+	 6988 18022
5647	0	0	Ki67+	 6989 18007
5648	0	0	Ki67+	 6995 17957
5649	0	0	Ki67+	 6996 17940
5650	0	0	Ki67+	 6997 17834
5651	0	0	Ki67+	 7003 18007
5652	0	0	Ki67+	 7010 17562
5653	0	0	Ki67+	 7019 17600
5654	0	0	Ki67+	 7042 17458
5655	0	0	Ki67+	 7050 17864
5656	0	0	Ki67+	 7056 17434
5657	0	0	Ki67+	 7058 17629
5658	0	0	Ki67+	 7070 17413
5659	0	0	Ki67+	 7080 17839
5660	0	0	Ki67+	 7089 17465
5661	0	0	Ki67+	 7111 17469
5662	0	0	Ki67+	 7135 17740
5663	0	0	Ki67+	 6511 18844
5664	0	0	Ki67+	 6521 18306
5665	0	0	Ki67+	 6625 18661
5666	0	0	Ki67+	 6641 18685
5667	0	0	Ki67+	 6643 18885
5668	0	0	Ki67+	 6645 18896
5669	0	0	Ki67+	 6653 18794
5670	0	0	Ki67+	 6664 18897
5671	0	0	Ki67+	 6685 18629
5672	0	0	Ki67+	 6706 18679
5673	0	0	Ki67+	 6715 18697
5674	0	0	Ki67+	 6752 18948
5675	0	0	Ki67+	 6777 18902
5676	0	0	Ki67+	 6779 18270
5677	0	0	Ki67+	 6782 18491
5678	0	0	Ki67+	 6806 18570
5679	0	0	Ki67+	 6807 18543
5680	0	0	Ki67+	 6827 18535
5681	0	0	Ki67+	 6827 18593
5682	0	0	Ki67+	 6831 18715
5683	0	0	Ki67+	 6855 18614
5684	0	0	Ki67+	 6857 18782
5685	0	0	Ki67+	 6861 18707
5686	0	0	Ki67+	 6870 18842
5687	0	0	Ki67+	 6879 18379
5688	0	0	Ki67+	 6890 18840
5689	0	0	Ki67+	 6901 18308
5690	0	0	Ki67+	 6927 18878
5691	0	0	Ki67+	 6938 18592
5692	0	0	Ki67+	 6956 18894
5693	0	0	Ki67+	 6962 18414
5694	0	0	Ki67+	 6970 18549
5695	0	0	Ki67+	 6981 18575
5696	0	0	Ki67+	 7017 18891
5697	0	0	Ki67+	 7018 18553
5698	0	0	Ki67+	 7022 18181
5699	0	0	Ki67+	 7032 18309
5700	0	0	Ki67+	 7045 18287
5701	0	0	Ki67+	 7057 18161
5702	0	0	Ki67+	 7061 18569
5703	0	0	Ki67+	 7062 18840
5704	0	0	Ki67+	 7074 18540
5705	0	0	Ki67+	 7089 18170
5706	0	0	Ki67+	 7111 18658
5707	0	0	Ki67+	 7129 18394
5708	0	0	Ki67+	 7129 18590
5709	0	0	Ki67+	 7145 18478
5710	0	0	Ki67+	 7147 18413
5711	0	0	Ki67+	 7148 18179
5712	0	0	Ki67+	 6530 19143
5713	0	0	Ki67+	 6534 19062
5714	0	0	Ki67+	 6563 18980
5715	0	0	Ki67+	 6655 19270
5716	0	0	Ki67+	 6700 19108
5717	0	0	Ki67+	 6711 19221
5718	0	0	Ki67+	 6733 19333
5719	0	0	Ki67+	 6740 19470
5720	0	0	Ki67+	 6743 19340
5721	0	0	Ki67+	 6759 19244
5722	0	0	Ki67+	 6760 19073
5723	0	0	Ki67+	 6770 19221
5724	0	0	Ki67+	 6774 19100
5725	0	0	Ki67+	 6794 19221
5726	0	0	Ki67+	 6795 19450
5727	0	0	Ki67+	 6796 19410
5728	0	0	Ki67+	 6797 19112
5729	0	0	Ki67+	 6797 19251
5730	0	0	Ki67+	 6806 19202
5731	0	0	Ki67+	 6810 19172
5732	0	0	Ki67+	 6828 18975
5733	0	0	Ki67+	 6839 18986
5734	0	0	Ki67+	 6844 19198
5735	0	0	Ki67+	 6904 19162
5736	0	0	Ki67+	 6904 19598
5737	0	0	Ki67+	 6912 19275
5738	0	0	Ki67+	 6915 19541
5739	0	0	Ki67+	 6929 19507
5740	0	0	Ki67+	 6940 19647
5741	0	0	Ki67+	 6943 19400
5742	0	0	Ki67+	 6945 19466
5743	0	0	Ki67+	 6954 19445
5744	0	0	Ki67+	 6961 19068
5745	0	0	Ki67+	 6968 19628
5746	0	0	Ki67+	 6983 19607
5747	0	0	Ki67+	 6989 19477
5748	0	0	Ki67+	 6990 19060
5749	0	0	Ki67+	 7001 19307
5750	0	0	Ki67+	 7003 19682
5751	0	0	Ki67+	 7004 19251
5752	0	0	Ki67+	 7012 19658
5753	0	0	Ki67+	 7029 19536
5754	0	0	Ki67+	 7031 19259
5755	0	0	Ki67+	 7066 19583
5756	0	0	Ki67+	 7089 19055
5757	0	0	Ki67+	 7100 19084
5758	0	0	Ki67+	 7133 19253
5759	0	0	Ki67+	 6650 20225
5760	0	0	Ki67+	 6818 20186
5761	0	0	Ki67+	 6864 20200
5762	0	0	Ki67+	 6893 19798
5763	0	0	Ki67+	 6921 20558
5764	0	0	Ki67+	 6945 20199
5765	0	0	Ki67+	 6959 20261
5766	0	0	Ki67+	 6966 20379
5767	0	0	Ki67+	 6987 20308
5768	0	0	Ki67+	 6996 20414
5769	0	0	Ki67+	 7004 20362
5770	0	0	Ki67+	 7007 20044
5771	0	0	Ki67+	 7010 20004
5772	0	0	Ki67+	 7011 20428
5773	0	0	Ki67+	 7037 20441
5774	0	0	Ki67+	 7044 20388
5775	0	0	Ki67+	 7063 19928
5776	0	0	Ki67+	 7067 20520
5777	0	0	Ki67+	 7097 20189
5778	0	0	Ki67+	 7129 20185
5779	0	0	Ki67+	 7134 20321
5780	0	0	Ki67+	 7137 20065
5781	0	0	Ki67+	 7137 20398
5782	0	0	Ki67+	 7143 20256
5783	0	0	Ki67+	 7148 20483
5784	0	0	Ki67+	 6390 21301
5785	0	0	Ki67+	 6421 20947
5786	0	0	Ki67+	 6426 20856
5787	0	0	Ki67+	 6454 20773
5788	0	0	Ki67+	 6455 20831
5789	0	0	Ki67+	 6467 20791
5790	0	0	Ki67+	 6470 20900
5791	0	0	Ki67+	 6471 20979
5792	0	0	Ki67+	 6472 20803
5793	0	0	Ki67+	 6478 20887
5794	0	0	Ki67+	 6482 20951
5795	0	0	Ki67+	 6489 21255
5796	0	0	Ki67+	 6494 21132
5797	0	0	Ki67+	 6501 20960
5798	0	0	Ki67+	 6512 20653
5799	0	0	Ki67+	 6515 20723
5800	0	0	Ki67+	 6520 21265
5801	0	0	Ki67+	 6525 20917
5802	0	0	Ki67+	 6526 21021
5803	0	0	Ki67+	 6528 20895
5804	0	0	Ki67+	 6529 21135
5805	0	0	Ki67+	 6529 21166
5806	0	0	Ki67+	 6530 20978
5807	0	0	Ki67+	 6536 21011
5808	0	0	Ki67+	 6544 20789
5809	0	0	Ki67+	 6545 21352
5810	0	0	Ki67+	 6551 20971
5811	0	0	Ki67+	 6553 21067
5812	0	0	Ki67+	 6565 20824
5813	0	0	Ki67+	 6566 20726
5814	0	0	Ki67+	 6583 20970
5815	0	0	Ki67+	 6587 21042
5816	0	0	Ki67+	 6589 20790
5817	0	0	Ki67+	 6606 20573
5818	0	0	Ki67+	 6608 20599
5819	0	0	Ki67+	 6611 21149
5820	0	0	Ki67+	 6686 20939
5821	0	0	Ki67+	 6696 21132
5822	0	0	Ki67+	 6739 21021
5823	0	0	Ki67+	 6740 21157
5824	0	0	Ki67+	 6756 21294
5825	0	0	Ki67+	 6773 21194
5826	0	0	Ki67+	 6822 21185
5827	0	0	Ki67+	 6850 21033
5828	0	0	Ki67+	 6862 20834
5829	0	0	Ki67+	 6872 20822
5830	0	0	Ki67+	 6886 21198
5831	0	0	Ki67+	 6922 21352
5832	0	0	Ki67+	 6944 20717
5833	0	0	Ki67+	 6944 20990
5834	0	0	Ki67+	 6947 21114
5835	0	0	Ki67+	 6950 20636
5836	0	0	Ki67+	 6951 21200
5837	0	0	Ki67+	 6953 21350
5838	0	0	Ki67+	 6956 21275
5839	0	0	Ki67+	 6963 20799
5840	0	0	Ki67+	 6967 20860
5841	0	0	Ki67+	 6979 21018
5842	0	0	Ki67+	 7019 20992
5843	0	0	Ki67+	 7030 20887
5844	0	0	Ki67+	 7056 21298
5845	0	0	Ki67+	 7059 21351
5846	0	0	Ki67+	 7065 20896
5847	0	0	Ki67+	 7067 20589
5848	0	0	Ki67+	 7068 21266
5849	0	0	Ki67+	 7074 20612
5850	0	0	Ki67+	 7093 21175
5851	0	0	Ki67+	 7094 21251
5852	0	0	Ki67+	 7096 20579
5853	0	0	Ki67+	 7099 20616
5854	0	0	Ki67+	 7100 20601
5855	0	0	Ki67+	 7111 21274
5856	0	0	Ki67+	 7114 21153
5857	0	0	Ki67+	 7132 21188
5858	0	0	Ki67+	 7142 21274
5859	0	0	Ki67+	 7143 20608
5860	0	0	Ki67+	 7145 21148
5861	0	0	Ki67+	 7148 21243
5862	0	0	Ki67+	 6411 21653
5863	0	0	Ki67+	 6433 21672
5864	0	0	Ki67+	 6493 22043
5865	0	0	Ki67+	 6557 21418
5866	0	0	Ki67+	 6578 21414
5867	0	0	Ki67+	 6582 21782
5868	0	0	Ki67+	 6582 21989
5869	0	0	Ki67+	 6589 21416
5870	0	0	Ki67+	 6593 21442
5871	0	0	Ki67+	 6610 21557
5872	0	0	Ki67+	 6628 21964
5873	0	0	Ki67+	 6709 21946
5874	0	0	Ki67+	 6732 21859
5875	0	0	Ki67+	 6757 21593
5876	0	0	Ki67+	 6759 21816
5877	0	0	Ki67+	 6778 21658
5878	0	0	Ki67+	 6780 21786
5879	0	0	Ki67+	 6821 22021
5880	0	0	Ki67+	 6822 22089
5881	0	0	Ki67+	 6829 21380
5882	0	0	Ki67+	 6835 21394
5883	0	0	Ki67+	 6836 21421
5884	0	0	Ki67+	 6836 22123
5885	0	0	Ki67+	 6846 22047
5886	0	0	Ki67+	 6851 21796
5887	0	0	Ki67+	 6854 21941
5888	0	0	Ki67+	 6880 22150
5889	0	0	Ki67+	 6887 22107
5890	0	0	Ki67+	 6889 21712
5891	0	0	Ki67+	 6900 21476
5892	0	0	Ki67+	 6913 21910
5893	0	0	Ki67+	 6919 21404
5894	0	0	Ki67+	 6920 21997
5895	0	0	Ki67+	 6931 21727
5896	0	0	Ki67+	 6932 21795
5897	0	0	Ki67+	 6935 21775
5898	0	0	Ki67+	 6945 21892
5899	0	0	Ki67+	 6947 22006
5900	0	0	Ki67+	 6949 21822
5901	0	0	Ki67+	 6959 21587
5902	0	0	Ki67+	 6961 22085
5903	0	0	Ki67+	 6962 21807
5904	0	0	Ki67+	 6966 21956
5905	0	0	Ki67+	 6979 21854
5906	0	0	Ki67+	 6987 21671
5907	0	0	Ki67+	 6987 22010
5908	0	0	Ki67+	 6993 21615
5909	0	0	Ki67+	 6996 21763
5910	0	0	Ki67+	 6997 22023
5911	0	0	Ki67+	 7000 21808
5912	0	0	Ki67+	 7001 21715
5913	0	0	Ki67+	 7005 21533
5914	0	0	Ki67+	 7010 21567
5915	0	0	Ki67+	 7017 21887
5916	0	0	Ki67+	 7029 22043
5917	0	0	Ki67+	 7039 22006
5918	0	0	Ki67+	 7041 21856
5919	0	0	Ki67+	 7042 21818
5920	0	0	Ki67+	 7043 22062
5921	0	0	Ki67+	 7068 21654
5922	0	0	Ki67+	 7076 21850
5923	0	0	Ki67+	 7084 21988
5924	0	0	Ki67+	 7120 21737
5925	0	0	Ki67+	 7123 21936
5926	0	0	Ki67+	 7127 21996
5927	0	0	Ki67+	 6363 22821
5928	0	0	Ki67+	 6374 22819
5929	0	0	Ki67+	 6378 22866
5930	0	0	Ki67+	 6388 22951
5931	0	0	Ki67+	 6401 22435
5932	0	0	Ki67+	 6419 22283
5933	0	0	Ki67+	 6422 22809
5934	0	0	Ki67+	 6440 22572
5935	0	0	Ki67+	 6458 22638
5936	0	0	Ki67+	 6470 22576
5937	0	0	Ki67+	 6482 22402
5938	0	0	Ki67+	 6488 22428
5939	0	0	Ki67+	 6488 22515
5940	0	0	Ki67+	 6496 22461
5941	0	0	Ki67+	 6509 22836
5942	0	0	Ki67+	 6528 22438
5943	0	0	Ki67+	 6531 22369
5944	0	0	Ki67+	 6549 22396
5945	0	0	Ki67+	 6568 22345
5946	0	0	Ki67+	 6570 22262
5947	0	0	Ki67+	 6571 22474
5948	0	0	Ki67+	 6576 22746
5949	0	0	Ki67+	 6584 22601
5950	0	0	Ki67+	 6590 22682
5951	0	0	Ki67+	 6596 22753
5952	0	0	Ki67+	 6602 22308
5953	0	0	Ki67+	 6609 22194
5954	0	0	Ki67+	 6631 22180
5955	0	0	Ki67+	 6632 22213
5956	0	0	Ki67+	 6682 22793
5957	0	0	Ki67+	 6707 22518
5958	0	0	Ki67+	 6713 22797
5959	0	0	Ki67+	 6774 22472
5960	0	0	Ki67+	 6785 22713
5961	0	0	Ki67+	 6790 22196
5962	0	0	Ki67+	 6791 22811
5963	0	0	Ki67+	 6801 22332
5964	0	0	Ki67+	 6807 22213
5965	0	0	Ki67+	 6813 22508
5966	0	0	Ki67+	 6838 22213
5967	0	0	Ki67+	 6858 22190
5968	0	0	Ki67+	 6875 22459
5969	0	0	Ki67+	 6881 22338
5970	0	0	Ki67+	 6887 22763
5971	0	0	Ki67+	 6895 22338
5972	0	0	Ki67+	 6900 22784
5973	0	0	Ki67+	 6915 22457
5974	0	0	Ki67+	 6942 22825
5975	0	0	Ki67+	 6945 22504
5976	0	0	Ki67+	 6945 22727
5977	0	0	Ki67+	 6949 22549
5978	0	0	Ki67+	 6966 22638
5979	0	0	Ki67+	 6982 22168
5980	0	0	Ki67+	 6989 22285
5981	0	0	Ki67+	 6991 22746
5982	0	0	Ki67+	 6994 22775
5983	0	0	Ki67+	 6997 22716
5984	0	0	Ki67+	 6999 22668
5985	0	0	Ki67+	 7022 22260
5986	0	0	Ki67+	 7038 22808
5987	0	0	Ki67+	 7049 22603
5988	0	0	Ki67+	 7056 22330
5989	0	0	Ki67+	 7067 22719
5990	0	0	Ki67+	 7070 22438
5991	0	0	Ki67+	 7085 22949
5992	0	0	Ki67+	 7095 22398
5993	0	0	Ki67+	 7118 22258
5994	0	0	Ki67+	 7134 22542
5995	0	0	Ki67+	 7145 22304
5996	0	0	Ki67+	 7145 22673
5997	0	0	Ki67+	 6384 23087
5998	0	0	Ki67+	 6386 23119
5999	0	0	Ki67+	 6393 23074
6000	0	0	Ki67+	 6400 23552
6001	0	0	Ki67+	 6402 23035
6002	0	0	Ki67+	 6412 23113
6003	0	0	Ki67+	 6414 23252
6004	0	0	Ki67+	 6449 23345
6005	0	0	Ki67+	 6466 23396
6006	0	0	Ki67+	 6487 23119
6007	0	0	Ki67+	 6497 23093
6008	0	0	Ki67+	 6508 23604
6009	0	0	Ki67+	 6513 23116
6010	0	0	Ki67+	 6537 23073
6011	0	0	Ki67+	 6541 23755
6012	0	0	Ki67+	 6542 23106
6013	0	0	Ki67+	 6558 22975
6014	0	0	Ki67+	 6561 23115
6015	0	0	Ki67+	 6586 23159
6016	0	0	Ki67+	 6597 23107
6017	0	0	Ki67+	 6613 23117
6018	0	0	Ki67+	 6620 23095
6019	0	0	Ki67+	 6665 23097
6020	0	0	Ki67+	 6718 23294
6021	0	0	Ki67+	 6735 23309
6022	0	0	Ki67+	 6795 23095
6023	0	0	Ki67+	 6880 23323
6024	0	0	Ki67+	 6893 23221
6025	0	0	Ki67+	 6904 23036
6026	0	0	Ki67+	 6947 23527
6027	0	0	Ki67+	 6971 23655
6028	0	0	Ki67+	 6972 23130
6029	0	0	Ki67+	 6994 23352
6030	0	0	Ki67+	 7001 23480
6031	0	0	Ki67+	 7003 22985
6032	0	0	Ki67+	 7026 22989
6033	0	0	Ki67+	 7027 23074
6034	0	0	Ki67+	 7035 23671
6035	0	0	Ki67+	 7041 23067
6036	0	0	Ki67+	 7060 23669
6037	0	0	Ki67+	 7060 23683
6038	0	0	Ki67+	 7073 23095
6039	0	0	Ki67+	 7076 23238
6040	0	0	Ki67+	 7135 23544
6041	0	0	Ki67+	 6371 24202
6042	0	0	Ki67+	 6376 24085
6043	0	0	Ki67+	 6380 24266
6044	0	0	Ki67+	 6381 24390
6045	0	0	Ki67+	 6385 24424
6046	0	0	Ki67+	 6392 23997
6047	0	0	Ki67+	 6401 24407
6048	0	0	Ki67+	 6414 24339
6049	0	0	Ki67+	 6422 24116
6050	0	0	Ki67+	 6456 24310
6051	0	0	Ki67+	 6487 24119
6052	0	0	Ki67+	 6525 23966
6053	0	0	Ki67+	 6543 24517
6054	0	0	Ki67+	 6593 24320
6055	0	0	Ki67+	 6962 23848
6056	0	0	Ki67+	 6972 24534
6057	0	0	Ki67+	 7014 24514
6058	0	0	Ki67+	 7053 24401
6059	0	0	Ki67+	 7058 24462
6060	0	0	Ki67+	 7065 24199
6061	0	0	Ki67+	 7071 24408
6062	0	0	Ki67+	 7077 24196
6063	0	0	Ki67+	 7085 24464
6064	0	0	Ki67+	 7104 24323
6065	0	0	Ki67+	 7114 24457
6066	0	0	Ki67+	 7128 23831
6067	0	0	Ki67+	 7140 23792
6068	0	0	Ki67+	 7140 23996
6069	0	0	Ki67+	 7146 24510
6070	0	0	Ki67+	 6360 25048
6071	0	0	Ki67+	 6362 24910
6072	0	0	Ki67+	 6384 25341
6073	0	0	Ki67+	 6431 25096
6074	0	0	Ki67+	 6485 25236
6075	0	0	Ki67+	 6513 24796
6076	0	0	Ki67+	 6525 24838
6077	0	0	Ki67+	 6534 24626
6078	0	0	Ki67+	 6553 24814
6079	0	0	Ki67+	 6582 25303
6080	0	0	Ki67+	 6601 25247
6081	0	0	Ki67+	 6602 25278
6082	0	0	Ki67+	 6628 25108
6083	0	0	Ki67+	 6662 25132
6084	0	0	Ki67+	 6679 25277
6085	0	0	Ki67+	 6685 25099
6086	0	0	Ki67+	 6690 25246
6087	0	0	Ki67+	 6693 24699
6088	0	0	Ki67+	 6695 25049
6089	0	0	Ki67+	 6697 25232
6090	0	0	Ki67+	 6709 24891
6091	0	0	Ki67+	 6718 25034
6092	0	0	Ki67+	 6718 25118
6093	0	0	Ki67+	 6724 24711
6094	0	0	Ki67+	 6739 25037
6095	0	0	Ki67+	 6766 24784
6096	0	0	Ki67+	 6773 24803
6097	0	0	Ki67+	 6815 24792
6098	0	0	Ki67+	 6834 24681
6099	0	0	Ki67+	 6886 24626
6100	0	0	Ki67+	 6904 24825
6101	0	0	Ki67+	 6932 24632
6102	0	0	Ki67+	 6944 25013
6103	0	0	Ki67+	 6948 24866
6104	0	0	Ki67+	 7010 24703
6105	0	0	Ki67+	 7011 24624
6106	0	0	Ki67+	 7030 24600
6107	0	0	Ki67+	 7044 24696
6108	0	0	Ki67+	 7062 24683
6109	0	0	Ki67+	 7084 24701
6110	0	0	Ki67+	 7100 24566
6111	0	0	Ki67+	 7102 24727
6112	0	0	Ki67+	 7128 25332
6113	0	0	Ki67+	 7134 24660
6114	0	0	Ki67+	 7139 24587
6115	0	0	Ki67+	 7140 25164
6116	0	0	Ki67+	 7148 24779
6117	0	0	Ki67+	 7150 24681
6118	0	0	Ki67+	 6361 25988
6119	0	0	Ki67+	 6412 25950
6120	0	0	Ki67+	 6427 26110
6121	0	0	Ki67+	 6429 25371
6122	0	0	Ki67+	 6432 25807
6123	0	0	Ki67+	 6440 25927
6124	0	0	Ki67+	 6442 25683
6125	0	0	Ki67+	 6479 25655
6126	0	0	Ki67+	 6482 25569
6127	0	0	Ki67+	 6528 25999
6128	0	0	Ki67+	 6535 26093
6129	0	0	Ki67+	 6556 25794
6130	0	0	Ki67+	 6563 25766
6131	0	0	Ki67+	 6567 25804
6132	0	0	Ki67+	 6569 25456
6133	0	0	Ki67+	 6586 25911
6134	0	0	Ki67+	 6599 26062
6135	0	0	Ki67+	 6625 25735
6136	0	0	Ki67+	 6629 25936
6137	0	0	Ki67+	 6641 26051
6138	0	0	Ki67+	 6644 26062
6139	0	0	Ki67+	 6652 26088
6140	0	0	Ki67+	 6664 25836
6141	0	0	Ki67+	 6668 26025
6142	0	0	Ki67+	 6675 25501
6143	0	0	Ki67+	 6675 26079
6144	0	0	Ki67+	 6682 26029
6145	0	0	Ki67+	 6691 26062
6146	0	0	Ki67+	 6710 26044
6147	0	0	Ki67+	 6714 25938
6148	0	0	Ki67+	 6716 25896
6149	0	0	Ki67+	 6718 26083
6150	0	0	Ki67+	 6727 25386
6151	0	0	Ki67+	 6728 25882
6152	0	0	Ki67+	 6744 26008
6153	0	0	Ki67+	 6745 26109
6154	0	0	Ki67+	 6752 25469
6155	0	0	Ki67+	 6763 26075
6156	0	0	Ki67+	 6765 25860
6157	0	0	Ki67+	 6769 26091
6158	0	0	Ki67+	 6771 26056
6159	0	0	Ki67+	 6782 25440
6160	0	0	Ki67+	 6782 25496
6161	0	0	Ki67+	 6797 25819
6162	0	0	Ki67+	 6798 25844
6163	0	0	Ki67+	 6811 25819
6164	0	0	Ki67+	 6812 25470
6165	0	0	Ki67+	 6819 25777
6166	0	0	Ki67+	 6819 25870
6167	0	0	Ki67+	 6823 25745
6168	0	0	Ki67+	 6826 26017
6169	0	0	Ki67+	 6832 25853
6170	0	0	Ki67+	 6849 25865
6171	0	0	Ki67+	 6854 25391
6172	0	0	Ki67+	 6856 25922
6173	0	0	Ki67+	 6857 26022
6174	0	0	Ki67+	 6861 26078
6175	0	0	Ki67+	 6866 25747
6176	0	0	Ki67+	 6866 25802
6177	0	0	Ki67+	 6867 25842
6178	0	0	Ki67+	 6867 25964
6179	0	0	Ki67+	 6868 25990
6180	0	0	Ki67+	 6872 26069
6181	0	0	Ki67+	 6885 26057
6182	0	0	Ki67+	 6889 26085
6183	0	0	Ki67+	 6890 26036
6184	0	0	Ki67+	 6905 25511
6185	0	0	Ki67+	 6911 25712
6186	0	0	Ki67+	 6911 26139
6187	0	0	Ki67+	 6913 26090
6188	0	0	Ki67+	 6915 25507
6189	0	0	Ki67+	 6918 25961
6190	0	0	Ki67+	 6919 25987
6191	0	0	Ki67+	 6921 25724
6192	0	0	Ki67+	 6924 25840
6193	0	0	Ki67+	 6928 25879
6194	0	0	Ki67+	 6931 26157
6195	0	0	Ki67+	 6938 25733
6196	0	0	Ki67+	 6940 25591
6197	0	0	Ki67+	 6944 26050
6198	0	0	Ki67+	 6945 26149
6199	0	0	Ki67+	 6955 25735
6200	0	0	Ki67+	 6955 26127
6201	0	0	Ki67+	 6958 25900
6202	0	0	Ki67+	 6958 26035
6203	0	0	Ki67+	 6959 25690
6204	0	0	Ki67+	 6965 26007
6205	0	0	Ki67+	 6966 25652
6206	0	0	Ki67+	 6966 25931
6207	0	0	Ki67+	 6967 25680
6208	0	0	Ki67+	 6977 25742
6209	0	0	Ki67+	 6978 25764
6210	0	0	Ki67+	 6996 25773
6211	0	0	Ki67+	 6998 25681
6212	0	0	Ki67+	 7010 25499
6213	0	0	Ki67+	 7032 25817
6214	0	0	Ki67+	 7033 25847
6215	0	0	Ki67+	 7036 25875
6216	0	0	Ki67+	 7043 25582
6217	0	0	Ki67+	 7044 25603
6218	0	0	Ki67+	 7057 25547
6219	0	0	Ki67+	 7082 25941
6220	0	0	Ki67+	 7092 25787
6221	0	0	Ki67+	 7105 25812
6222	0	0	Ki67+	 6353 26276
6223	0	0	Ki67+	 6375 26308
6224	0	0	Ki67+	 6381 26283
6225	0	0	Ki67+	 6389 26509
6226	0	0	Ki67+	 6395 26540
6227	0	0	Ki67+	 6396 26314
6228	0	0	Ki67+	 6400 26263
6229	0	0	Ki67+	 6412 26886
6230	0	0	Ki67+	 6426 26237
6231	0	0	Ki67+	 6505 26259
6232	0	0	Ki67+	 6507 26408
6233	0	0	Ki67+	 6514 26496
6234	0	0	Ki67+	 6530 26940
6235	0	0	Ki67+	 6532 26218
6236	0	0	Ki67+	 6533 26269
6237	0	0	Ki67+	 6540 26398
6238	0	0	Ki67+	 6542 26496
6239	0	0	Ki67+	 6549 26427
6240	0	0	Ki67+	 6565 26288
6241	0	0	Ki67+	 6600 26949
6242	0	0	Ki67+	 6612 26425
6243	0	0	Ki67+	 6634 26956
6244	0	0	Ki67+	 6638 26499
6245	0	0	Ki67+	 6666 26516
6246	0	0	Ki67+	 6671 26180
6247	0	0	Ki67+	 6673 26446
6248	0	0	Ki67+	 6709 26688
6249	0	0	Ki67+	 6733 26278
6250	0	0	Ki67+	 6751 26488
6251	0	0	Ki67+	 6781 26214
6252	0	0	Ki67+	 6786 26308
6253	0	0	Ki67+	 6790 26202
6254	0	0	Ki67+	 6800 26580
6255	0	0	Ki67+	 6818 26574
6256	0	0	Ki67+	 6838 26266
6257	0	0	Ki67+	 6845 26390
6258	0	0	Ki67+	 6845 26908
6259	0	0	Ki67+	 6849 26163
6260	0	0	Ki67+	 6871 26186
6261	0	0	Ki67+	 6938 26651
6262	0	0	Ki67+	 6946 26197
6263	0	0	Ki67+	 6947 26317
6264	0	0	Ki67+	 6947 26896
6265	0	0	Ki67+	 6953 26178
6266	0	0	Ki67+	 6964 26200
6267	0	0	Ki67+	 7064 26646
6268	0	0	Ki67+	 7076 26395
6269	0	0	Ki67+	 7081 26510
6270	0	0	Ki67+	 7139 26715
6271	0	0	Ki67+	 7143 26691
6272	0	0	Ki67+	 6409 26985
6273	0	0	Ki67+	 6414 27105
6274	0	0	Ki67+	 6477 27030
6275	0	0	Ki67+	 6514 27066
6276	0	0	Ki67+	 6581 26966
6277	0	0	Ki67+	 6651 27031
6278	0	0	Ki67+	 6661 27751
6279	0	0	Ki67+	 6713 27687
6280	0	0	Ki67+	 6745 27022
6281	0	0	Ki67+	 6751 26961
6282	0	0	Ki67+	 7053 27759
6283	0	0	Ki67+	 7073 27759
6284	0	0	Ki67+	 7109 27737
6285	0	0	Ki67+	 6361 27988
6286	0	0	Ki67+	 6361 28164
6287	0	0	Ki67+	 6365 28129
6288	0	0	Ki67+	 6365 28450
6289	0	0	Ki67+	 6366 28041
6290	0	0	Ki67+	 6369 27899
6291	0	0	Ki67+	 6369 28297
6292	0	0	Ki67+	 6373 28338
6293	0	0	Ki67+	 6374 28381
6294	0	0	Ki67+	 6375 27869
6295	0	0	Ki67+	 6377 28413
6296	0	0	Ki67+	 6380 27991
6297	0	0	Ki67+	 6393 27857
6298	0	0	Ki67+	 6393 28134
6299	0	0	Ki67+	 6395 28290
6300	0	0	Ki67+	 6397 27899
6301	0	0	Ki67+	 6404 28384
6302	0	0	Ki67+	 6414 28105
6303	0	0	Ki67+	 6414 28157
6304	0	0	Ki67+	 6419 27849
6305	0	0	Ki67+	 6421 28057
6306	0	0	Ki67+	 6422 27800
6307	0	0	Ki67+	 6443 28345
6308	0	0	Ki67+	 6448 28090
6309	0	0	Ki67+	 6455 27862
6310	0	0	Ki67+	 6462 28108
6311	0	0	Ki67+	 6468 28120
6312	0	0	Ki67+	 6468 28151
6313	0	0	Ki67+	 6485 28131
6314	0	0	Ki67+	 6495 28151
6315	0	0	Ki67+	 6500 28262
6316	0	0	Ki67+	 6513 28251
6317	0	0	Ki67+	 6519 28347
6318	0	0	Ki67+	 6523 28146
6319	0	0	Ki67+	 6529 27882
6320	0	0	Ki67+	 6542 28182
6321	0	0	Ki67+	 6555 28336
6322	0	0	Ki67+	 6569 27886
6323	0	0	Ki67+	 6569 28270
6324	0	0	Ki67+	 6578 28349
6325	0	0	Ki67+	 6581 27824
6326	0	0	Ki67+	 6601 28185
6327	0	0	Ki67+	 6602 28264
6328	0	0	Ki67+	 6603 28159
6329	0	0	Ki67+	 6603 28282
6330	0	0	Ki67+	 6610 28337
6331	0	0	Ki67+	 6618 28315
6332	0	0	Ki67+	 6625 28334
6333	0	0	Ki67+	 6628 27861
6334	0	0	Ki67+	 6630 28217
6335	0	0	Ki67+	 6631 28309
6336	0	0	Ki67+	 6638 28156
6337	0	0	Ki67+	 6639 28192
6338	0	0	Ki67+	 6651 27826
6339	0	0	Ki67+	 6654 28303
6340	0	0	Ki67+	 6658 28253
6341	0	0	Ki67+	 6659 28418
6342	0	0	Ki67+	 6666 28324
6343	0	0	Ki67+	 6684 28526
6344	0	0	Ki67+	 6687 27856
6345	0	0	Ki67+	 6688 28249
6346	0	0	Ki67+	 6697 28313
6347	0	0	Ki67+	 6713 27887
6348	0	0	Ki67+	 6713 28520
6349	0	0	Ki67+	 6716 28276
6350	0	0	Ki67+	 6720 28246
6351	0	0	Ki67+	 6731 28294
6352	0	0	Ki67+	 6732 27900
6353	0	0	Ki67+	 6733 27860
6354	0	0	Ki67+	 6753 28266
6355	0	0	Ki67+	 6755 28356
6356	0	0	Ki67+	 6756 28532
6357	0	0	Ki67+	 6758 28550
6358	0	0	Ki67+	 6759 28414
6359	0	0	Ki67+	 6760 28311
6360	0	0	Ki67+	 6762 27906
6361	0	0	Ki67+	 6771 28307
6362	0	0	Ki67+	 6778 28532
6363	0	0	Ki67+	 6789 28537
6364	0	0	Ki67+	 6796 27873
6365	0	0	Ki67+	 6810 28540
6366	0	0	Ki67+	 6815 27935
6367	0	0	Ki67+	 6815 28196
6368	0	0	Ki67+	 6827 28539
6369	0	0	Ki67+	 6828 27832
6370	0	0	Ki67+	 6829 28168
6371	0	0	Ki67+	 6834 27897
6372	0	0	Ki67+	 6837 27936
6373	0	0	Ki67+	 6841 28217
6374	0	0	Ki67+	 6845 28191
6375	0	0	Ki67+	 6855 27893
6376	0	0	Ki67+	 6855 28370
6377	0	0	Ki67+	 6860 27910
6378	0	0	Ki67+	 6860 28156
6379	0	0	Ki67+	 6862 27939
6380	0	0	Ki67+	 6863 27834
6381	0	0	Ki67+	 6864 28176
6382	0	0	Ki67+	 6873 27996
6383	0	0	Ki67+	 6875 27957
6384	0	0	Ki67+	 6880 27861
6385	0	0	Ki67+	 6881 28209
6386	0	0	Ki67+	 6888 28245
6387	0	0	Ki67+	 6896 27913
6388	0	0	Ki67+	 6898 28157
6389	0	0	Ki67+	 6905 27858
6390	0	0	Ki67+	 6912 28237
6391	0	0	Ki67+	 6914 28207
6392	0	0	Ki67+	 6914 28506
6393	0	0	Ki67+	 6916 27927
6394	0	0	Ki67+	 6917 28107
6395	0	0	Ki67+	 6930 28192
6396	0	0	Ki67+	 6931 27838
6397	0	0	Ki67+	 6931 28559
6398	0	0	Ki67+	 6933 28167
6399	0	0	Ki67+	 6934 27967
6400	0	0	Ki67+	 6939 28290
6401	0	0	Ki67+	 6941 27913
6402	0	0	Ki67+	 6944 28071
6403	0	0	Ki67+	 6946 27854
6404	0	0	Ki67+	 6948 28133
6405	0	0	Ki67+	 6958 28041
6406	0	0	Ki67+	 6958 28147
6407	0	0	Ki67+	 6963 27913
6408	0	0	Ki67+	 6968 28219
6409	0	0	Ki67+	 6981 27837
6410	0	0	Ki67+	 6985 27947
6411	0	0	Ki67+	 6996 27799
6412	0	0	Ki67+	 6996 27847
6413	0	0	Ki67+	 6997 28416
6414	0	0	Ki67+	 7000 27962
6415	0	0	Ki67+	 7004 27923
6416	0	0	Ki67+	 7020 27871
6417	0	0	Ki67+	 7021 27953
6418	0	0	Ki67+	 7028 27965
6419	0	0	Ki67+	 7029 28523
6420	0	0	Ki67+	 7030 27828
6421	0	0	Ki67+	 7031 28247
6422	0	0	Ki67+	 7042 28134
6423	0	0	Ki67+	 7044 27877
6424	0	0	Ki67+	 7047 28156
6425	0	0	Ki67+	 7049 27826
6426	0	0	Ki67+	 7051 27841
6427	0	0	Ki67+	 7053 27979
6428	0	0	Ki67+	 7055 27967
6429	0	0	Ki67+	 7056 28549
6430	0	0	Ki67+	 7061 27940
6431	0	0	Ki67+	 7063 27887
6432	0	0	Ki67+	 7065 28065
6433	0	0	Ki67+	 7069 27903
6434	0	0	Ki67+	 7070 28211
6435	0	0	Ki67+	 7072 27808
6436	0	0	Ki67+	 7072 28053
6437	0	0	Ki67+	 7077 27981
6438	0	0	Ki67+	 7081 27822
6439	0	0	Ki67+	 7084 27856
6440	0	0	Ki67+	 7087 27939
6441	0	0	Ki67+	 7096 27914
6442	0	0	Ki67+	 7099 27973
6443	0	0	Ki67+	 7100 28079
6444	0	0	Ki67+	 7124 27798
6445	0	0	Ki67+	 7135 28536
6446	0	0	Ki67+	 6353 28875
6447	0	0	Ki67+	 6360 29215
6448	0	0	Ki67+	 6364 28984
6449	0	0	Ki67+	 6377 28955
6450	0	0	Ki67+	 6383 28979
6451	0	0	Ki67+	 6385 29340
6452	0	0	Ki67+	 6411 28948
6453	0	0	Ki67+	 6435 28967
6454	0	0	Ki67+	 6453 28956
6455	0	0	Ki67+	 6467 28925
6456	0	0	Ki67+	 6472 28884
6457	0	0	Ki67+	 6474 28941
6458	0	0	Ki67+	 6487 28919
6459	0	0	Ki67+	 6499 28909
6460	0	0	Ki67+	 6508 28934
6461	0	0	Ki67+	 6509 29329
6462	0	0	Ki67+	 6516 28983
6463	0	0	Ki67+	 6536 28739
6464	0	0	Ki67+	 6586 28955
6465	0	0	Ki67+	 6593 28939
6466	0	0	Ki67+	 6604 28669
6467	0	0	Ki67+	 6615 28740
6468	0	0	Ki67+	 6619 28702
6469	0	0	Ki67+	 6621 28633
6470	0	0	Ki67+	 6627 28756
6471	0	0	Ki67+	 6630 28733
6472	0	0	Ki67+	 6641 28658
6473	0	0	Ki67+	 6644 29137
6474	0	0	Ki67+	 6649 28626
6475	0	0	Ki67+	 6656 28776
6476	0	0	Ki67+	 6658 28754
6477	0	0	Ki67+	 6663 29003
6478	0	0	Ki67+	 6665 28564
6479	0	0	Ki67+	 6668 28595
6480	0	0	Ki67+	 6668 28641
6481	0	0	Ki67+	 6671 29023
6482	0	0	Ki67+	 6675 28964
6483	0	0	Ki67+	 6686 29004
6484	0	0	Ki67+	 6688 28789
6485	0	0	Ki67+	 6689 28803
6486	0	0	Ki67+	 6689 29027
6487	0	0	Ki67+	 6692 28568
6488	0	0	Ki67+	 6695 28605
6489	0	0	Ki67+	 6695 28990
6490	0	0	Ki67+	 6697 28768
6491	0	0	Ki67+	 6701 28960
6492	0	0	Ki67+	 6703 28792
6493	0	0	Ki67+	 6709 29011
6494	0	0	Ki67+	 6717 29026
6495	0	0	Ki67+	 6718 28563
6496	0	0	Ki67+	 6722 28971
6497	0	0	Ki67+	 6725 28762
6498	0	0	Ki67+	 6743 29031
6499	0	0	Ki67+	 6744 28988
6500	0	0	Ki67+	 6762 28812
6501	0	0	Ki67+	 6763 28790
6502	0	0	Ki67+	 6764 28999
6503	0	0	Ki67+	 6769 28766
6504	0	0	Ki67+	 6785 28578
6505	0	0	Ki67+	 6785 28849
6506	0	0	Ki67+	 6792 28801
6507	0	0	Ki67+	 6806 28875
6508	0	0	Ki67+	 6808 28563
6509	0	0	Ki67+	 6808 28890
6510	0	0	Ki67+	 6811 28831
6511	0	0	Ki67+	 6821 28618
6512	0	0	Ki67+	 6824 28803
6513	0	0	Ki67+	 6833 28966
6514	0	0	Ki67+	 6836 28926
6515	0	0	Ki67+	 6840 28864
6516	0	0	Ki67+	 6842 28804
6517	0	0	Ki67+	 6848 29007
6518	0	0	Ki67+	 6849 28902
6519	0	0	Ki67+	 6853 28877
6520	0	0	Ki67+	 6854 28942
6521	0	0	Ki67+	 6859 28588
6522	0	0	Ki67+	 6859 29081
6523	0	0	Ki67+	 6864 28921
6524	0	0	Ki67+	 6871 28881
6525	0	0	Ki67+	 6882 28619
6526	0	0	Ki67+	 6885 28860
6527	0	0	Ki67+	 6886 28829
6528	0	0	Ki67+	 6891 28773
6529	0	0	Ki67+	 6895 28644
6530	0	0	Ki67+	 6896 28604
6531	0	0	Ki67+	 6900 28757
6532	0	0	Ki67+	 6904 28849
6533	0	0	Ki67+	 6907 28586
6534	0	0	Ki67+	 6907 28674
6535	0	0	Ki67+	 6909 28613
6536	0	0	Ki67+	 6910 29183
6537	0	0	Ki67+	 6925 28599
6538	0	0	Ki67+	 6928 28790
6539	0	0	Ki67+	 6932 28633
6540	0	0	Ki67+	 6932 28739
6541	0	0	Ki67+	 6940 29276
6542	0	0	Ki67+	 6941 28666
6543	0	0	Ki67+	 6947 28768
6544	0	0	Ki67+	 6947 29218
6545	0	0	Ki67+	 6950 28695
6546	0	0	Ki67+	 6956 28735
6547	0	0	Ki67+	 6956 29246
6548	0	0	Ki67+	 6966 28723
6549	0	0	Ki67+	 6968 28899
6550	0	0	Ki67+	 6982 28938
6551	0	0	Ki67+	 7005 28757
6552	0	0	Ki67+	 7068 28579
6553	0	0	Ki67+	 7080 29257
6554	0	0	Ki67+	 7087 29289
6555	0	0	Ki67+	 7106 29256
6556	0	0	Ki67+	 7119 29329
6557	0	0	Ki67+	 7130 29311
6558	0	0	Ki67+	 7141 29029
6559	0	0	Ki67+	 7144 28733
6560	0	0	Ki67+	 7150 29320
6561	0	0	Ki67+	 6353 29543
6562	0	0	Ki67+	 6381 29868
6563	0	0	Ki67+	 6394 29510
6564	0	0	Ki67+	 6432 29575
6565	0	0	Ki67+	 6444 29372
6566	0	0	Ki67+	 6450 29452
6567	0	0	Ki67+	 6451 29768
6568	0	0	Ki67+	 6454 29611
6569	0	0	Ki67+	 6455 29539
6570	0	0	Ki67+	 6460 29593
6571	0	0	Ki67+	 6465 29417
6572	0	0	Ki67+	 6471 30106
6573	0	0	Ki67+	 6477 30022
6574	0	0	Ki67+	 6479 29823
6575	0	0	Ki67+	 6491 29611
6576	0	0	Ki67+	 6493 29867
6577	0	0	Ki67+	 6502 29841
6578	0	0	Ki67+	 6505 29735
6579	0	0	Ki67+	 6516 29606
6580	0	0	Ki67+	 6517 29567
6581	0	0	Ki67+	 6517 29689
6582	0	0	Ki67+	 6518 29419
6583	0	0	Ki67+	 6518 29532
6584	0	0	Ki67+	 6529 29714
6585	0	0	Ki67+	 6530 29396
6586	0	0	Ki67+	 6538 30144
6587	0	0	Ki67+	 6549 29847
6588	0	0	Ki67+	 6551 29466
6589	0	0	Ki67+	 6556 29763
6590	0	0	Ki67+	 6561 29419
6591	0	0	Ki67+	 6571 29759
6592	0	0	Ki67+	 6572 29542
6593	0	0	Ki67+	 6583 29542
6594	0	0	Ki67+	 6589 29445
6595	0	0	Ki67+	 6591 29718
6596	0	0	Ki67+	 6599 29597
6597	0	0	Ki67+	 6609 29401
6598	0	0	Ki67+	 6610 29371
6599	0	0	Ki67+	 6616 29489
6600	0	0	Ki67+	 6625 29690
6601	0	0	Ki67+	 6639 29702
6602	0	0	Ki67+	 6641 29400
6603	0	0	Ki67+	 6643 29502
6604	0	0	Ki67+	 6655 29448
6605	0	0	Ki67+	 6663 29418
6606	0	0	Ki67+	 6677 29479
6607	0	0	Ki67+	 6682 29588
6608	0	0	Ki67+	 6692 29451
6609	0	0	Ki67+	 6695 29842
6610	0	0	Ki67+	 6698 29705
6611	0	0	Ki67+	 6699 29370
6612	0	0	Ki67+	 6702 29408
6613	0	0	Ki67+	 6703 29732
6614	0	0	Ki67+	 6706 29429
6615	0	0	Ki67+	 6706 29765
6616	0	0	Ki67+	 6707 29633
6617	0	0	Ki67+	 6712 29870
6618	0	0	Ki67+	 6713 29510
6619	0	0	Ki67+	 6717 29386
6620	0	0	Ki67+	 6718 29540
6621	0	0	Ki67+	 6718 29781
6622	0	0	Ki67+	 6722 29371
6623	0	0	Ki67+	 6727 29489
6624	0	0	Ki67+	 6734 29576
6625	0	0	Ki67+	 6736 29865
6626	0	0	Ki67+	 6737 29849
6627	0	0	Ki67+	 6751 29432
6628	0	0	Ki67+	 6754 29584
6629	0	0	Ki67+	 6763 29842
6630	0	0	Ki67+	 6765 29415
6631	0	0	Ki67+	 6766 29568
6632	0	0	Ki67+	 6772 29975
6633	0	0	Ki67+	 6779 29483
6634	0	0	Ki67+	 6787 29591
6635	0	0	Ki67+	 6793 29468
6636	0	0	Ki67+	 6794 29703
6637	0	0	Ki67+	 6804 29862
6638	0	0	Ki67+	 6808 29526
6639	0	0	Ki67+	 6810 29488
6640	0	0	Ki67+	 6816 29980
6641	0	0	Ki67+	 6823 29901
6642	0	0	Ki67+	 6826 29387
6643	0	0	Ki67+	 6844 30004
6644	0	0	Ki67+	 6846 29818
6645	0	0	Ki67+	 6859 29899
6646	0	0	Ki67+	 6868 29685
6647	0	0	Ki67+	 6869 29427
6648	0	0	Ki67+	 6874 29615
6649	0	0	Ki67+	 6875 29883
6650	0	0	Ki67+	 6876 29925
6651	0	0	Ki67+	 6878 29735
6652	0	0	Ki67+	 6886 29913
6653	0	0	Ki67+	 6888 29533
6654	0	0	Ki67+	 6890 29819
6655	0	0	Ki67+	 6893 29678
6656	0	0	Ki67+	 6894 29765
6657	0	0	Ki67+	 6896 29730
6658	0	0	Ki67+	 6899 29604
6659	0	0	Ki67+	 6905 29670
6660	0	0	Ki67+	 6907 30132
6661	0	0	Ki67+	 6910 30157
6662	0	0	Ki67+	 6916 29746
6663	0	0	Ki67+	 6917 29786
6664	0	0	Ki67+	 6917 30012
6665	0	0	Ki67+	 6920 29680
6666	0	0	Ki67+	 6927 29815
6667	0	0	Ki67+	 6939 29899
6668	0	0	Ki67+	 6941 29728
6669	0	0	Ki67+	 6941 29769
6670	0	0	Ki67+	 6948 29855
6671	0	0	Ki67+	 6961 29951
6672	0	0	Ki67+	 6961 29987
6673	0	0	Ki67+	 6968 29796
6674	0	0	Ki67+	 6978 29836
6675	0	0	Ki67+	 6988 29597
6676	0	0	Ki67+	 6988 29873
6677	0	0	Ki67+	 6990 29702
6678	0	0	Ki67+	 6996 29778
6679	0	0	Ki67+	 7002 30019
6680	0	0	Ki67+	 7040 29726
6681	0	0	Ki67+	 7050 30116
6682	0	0	Ki67+	 7058 30078
6683	0	0	Ki67+	 7066 29755
6684	0	0	Ki67+	 7083 29758
6685	0	0	Ki67+	 7096 29817
6686	0	0	Ki67+	 7118 29896
6687	0	0	Ki67+	 7125 29507
6688	0	0	Ki67+	 7125 29749
6689	0	0	Ki67+	 7128 29373
6690	0	0	Ki67+	 7133 29407
6691	0	0	Ki67+	 7138 29618
6692	0	0	Ki67+	 7141 29391
6693	0	0	Ki67+	 7144 29416
6694	0	0	Ki67+	 7144 29911
6695	0	0	Ki67+	 7146 29655
6696	0	0	Ki67+	 7149 29808
6697	0	0	Ki67+	 7149 29896
6698	0	0	Ki67+	 6359 30207
6699	0	0	Ki67+	 6367 30754
6700	0	0	Ki67+	 6368 30400
6701	0	0	Ki67+	 6375 30699
6702	0	0	Ki67+	 6377 30392
6703	0	0	Ki67+	 6378 30436
6704	0	0	Ki67+	 6378 30718
6705	0	0	Ki67+	 6383 30793
6706	0	0	Ki67+	 6389 30731
6707	0	0	Ki67+	 6410 30801
6708	0	0	Ki67+	 6426 30266
6709	0	0	Ki67+	 6453 30610
6710	0	0	Ki67+	 6455 30496
6711	0	0	Ki67+	 6461 30689
6712	0	0	Ki67+	 6463 30196
6713	0	0	Ki67+	 6463 30712
6714	0	0	Ki67+	 6468 30369
6715	0	0	Ki67+	 6468 30728
6716	0	0	Ki67+	 6479 30204
6717	0	0	Ki67+	 6481 30629
6718	0	0	Ki67+	 6482 30780
6719	0	0	Ki67+	 6498 30176
6720	0	0	Ki67+	 6505 30567
6721	0	0	Ki67+	 6506 30519
6722	0	0	Ki67+	 6527 30204
6723	0	0	Ki67+	 6531 30488
6724	0	0	Ki67+	 6542 30942
6725	0	0	Ki67+	 6545 30904
6726	0	0	Ki67+	 6555 30495
6727	0	0	Ki67+	 6560 30261
6728	0	0	Ki67+	 6561 30914
6729	0	0	Ki67+	 6569 30233
6730	0	0	Ki67+	 6575 30409
6731	0	0	Ki67+	 6577 30947
6732	0	0	Ki67+	 6589 30847
6733	0	0	Ki67+	 6601 30913
6734	0	0	Ki67+	 6603 30210
6735	0	0	Ki67+	 6605 30879
6736	0	0	Ki67+	 6606 30408
6737	0	0	Ki67+	 6607 30926
6738	0	0	Ki67+	 6611 30260
6739	0	0	Ki67+	 6616 30477
6740	0	0	Ki67+	 6618 30856
6741	0	0	Ki67+	 6619 30330
6742	0	0	Ki67+	 6626 30429
6743	0	0	Ki67+	 6627 30400
6744	0	0	Ki67+	 6629 30375
6745	0	0	Ki67+	 6632 30213
6746	0	0	Ki67+	 6645 30244
6747	0	0	Ki67+	 6655 30204
6748	0	0	Ki67+	 6655 30276
6749	0	0	Ki67+	 6657 30389
6750	0	0	Ki67+	 6658 30430
6751	0	0	Ki67+	 6670 30321
6752	0	0	Ki67+	 6676 30954
6753	0	0	Ki67+	 6679 30300
6754	0	0	Ki67+	 6679 30367
6755	0	0	Ki67+	 6684 30425
6756	0	0	Ki67+	 6687 30711
6757	0	0	Ki67+	 6692 30461
6758	0	0	Ki67+	 6694 30399
6759	0	0	Ki67+	 6695 30228
6760	0	0	Ki67+	 6699 30308
6761	0	0	Ki67+	 6701 30779
6762	0	0	Ki67+	 6708 30173
6763	0	0	Ki67+	 6719 30331
6764	0	0	Ki67+	 6737 30243
6765	0	0	Ki67+	 6740 30402
6766	0	0	Ki67+	 6741 30810
6767	0	0	Ki67+	 6752 30920
6768	0	0	Ki67+	 6753 30429
6769	0	0	Ki67+	 6755 30358
6770	0	0	Ki67+	 6784 30909
6771	0	0	Ki67+	 6799 30789
6772	0	0	Ki67+	 6804 30808
6773	0	0	Ki67+	 6819 30840
6774	0	0	Ki67+	 6825 30374
6775	0	0	Ki67+	 6841 30815
6776	0	0	Ki67+	 6900 30845
6777	0	0	Ki67+	 6915 30954
6778	0	0	Ki67+	 6939 30832
6779	0	0	Ki67+	 6949 30822
6780	0	0	Ki67+	 6952 30855
6781	0	0	Ki67+	 6964 30824
6782	0	0	Ki67+	 6964 30860
6783	0	0	Ki67+	 6972 30808
6784	0	0	Ki67+	 6985 30823
6785	0	0	Ki67+	 6989 30861
6786	0	0	Ki67+	 7003 30789
6787	0	0	Ki67+	 7018 30850
6788	0	0	Ki67+	 7019 30917
6789	0	0	Ki67+	 7025 30801
6790	0	0	Ki67+	 7027 30834
6791	0	0	Ki67+	 7028 30772
6792	0	0	Ki67+	 7043 30830
6793	0	0	Ki67+	 7059 30811
6794	0	0	Ki67+	 7088 30944
6795	0	0	Ki67+	 7089 30768
6796	0	0	Ki67+	 7096 30853
6797	0	0	Ki67+	 7099 30722
6798	0	0	Ki67+	 7100 30823
6799	0	0	Ki67+	 7100 30902
6800	0	0	Ki67+	 7118 30873
6801	0	0	Ki67+	 7120 30833
6802	0	0	Ki67+	 7131 30950
6803	0	0	Ki67+	 6353 31151
6804	0	0	Ki67+	 6358 31123
6805	0	0	Ki67+	 6361 31221
6806	0	0	Ki67+	 6371 31384
6807	0	0	Ki67+	 6391 31237
6808	0	0	Ki67+	 6391 31483
6809	0	0	Ki67+	 6404 31254
6810	0	0	Ki67+	 6408 31112
6811	0	0	Ki67+	 6410 31135
6812	0	0	Ki67+	 6410 31149
6813	0	0	Ki67+	 6419 31163
6814	0	0	Ki67+	 6419 31513
6815	0	0	Ki67+	 6422 31125
6816	0	0	Ki67+	 6427 31100
6817	0	0	Ki67+	 6427 31491
6818	0	0	Ki67+	 6433 31246
6819	0	0	Ki67+	 6440 31447
6820	0	0	Ki67+	 6441 31110
6821	0	0	Ki67+	 6441 31740
6822	0	0	Ki67+	 6444 31256
6823	0	0	Ki67+	 6446 31709
6824	0	0	Ki67+	 6452 31191
6825	0	0	Ki67+	 6452 31241
6826	0	0	Ki67+	 6460 31151
6827	0	0	Ki67+	 6461 31067
6828	0	0	Ki67+	 6466 31673
6829	0	0	Ki67+	 6467 31286
6830	0	0	Ki67+	 6470 31717
6831	0	0	Ki67+	 6473 31044
6832	0	0	Ki67+	 6478 31027
6833	0	0	Ki67+	 6490 31032
6834	0	0	Ki67+	 6497 31084
6835	0	0	Ki67+	 6497 31157
6836	0	0	Ki67+	 6498 31409
6837	0	0	Ki67+	 6503 31669
6838	0	0	Ki67+	 6504 31065
6839	0	0	Ki67+	 6510 31651
6840	0	0	Ki67+	 6511 31126
6841	0	0	Ki67+	 6512 31099
6842	0	0	Ki67+	 6515 31544
6843	0	0	Ki67+	 6521 31037
6844	0	0	Ki67+	 6522 30994
6845	0	0	Ki67+	 6528 31662
6846	0	0	Ki67+	 6541 31229
6847	0	0	Ki67+	 6543 31050
6848	0	0	Ki67+	 6543 31531
6849	0	0	Ki67+	 6556 31752
6850	0	0	Ki67+	 6562 31412
6851	0	0	Ki67+	 6563 30999
6852	0	0	Ki67+	 6565 31729
6853	0	0	Ki67+	 6566 31069
6854	0	0	Ki67+	 6572 31703
6855	0	0	Ki67+	 6577 31014
6856	0	0	Ki67+	 6578 30985
6857	0	0	Ki67+	 6586 30997
6858	0	0	Ki67+	 6604 31318
6859	0	0	Ki67+	 6617 31093
6860	0	0	Ki67+	 6622 31417
6861	0	0	Ki67+	 6685 31137
6862	0	0	Ki67+	 6713 31621
6863	0	0	Ki67+	 6725 31318
6864	0	0	Ki67+	 6725 31442
6865	0	0	Ki67+	 6732 31342
6866	0	0	Ki67+	 6733 31707
6867	0	0	Ki67+	 6734 31280
6868	0	0	Ki67+	 6735 31331
6869	0	0	Ki67+	 6746 31289
6870	0	0	Ki67+	 6747 31048
6871	0	0	Ki67+	 6749 31249
6872	0	0	Ki67+	 6757 31457
6873	0	0	Ki67+	 6759 31396
6874	0	0	Ki67+	 6765 31313
6875	0	0	Ki67+	 6766 31355
6876	0	0	Ki67+	 6773 31323
6877	0	0	Ki67+	 6781 31305
6878	0	0	Ki67+	 6782 31114
6879	0	0	Ki67+	 6791 31221
6880	0	0	Ki67+	 6801 31246
6881	0	0	Ki67+	 6803 31175
6882	0	0	Ki67+	 6803 31452
6883	0	0	Ki67+	 6814 31273
6884	0	0	Ki67+	 6826 31245
6885	0	0	Ki67+	 6832 31700
6886	0	0	Ki67+	 6833 31443
6887	0	0	Ki67+	 6841 31245
6888	0	0	Ki67+	 6855 31708
6889	0	0	Ki67+	 6856 31450
6890	0	0	Ki67+	 6870 31218
6891	0	0	Ki67+	 6871 31748
6892	0	0	Ki67+	 6874 31733
6893	0	0	Ki67+	 6897 31659
6894	0	0	Ki67+	 6907 31087
6895	0	0	Ki67+	 6909 31215
6896	0	0	Ki67+	 6918 31265
6897	0	0	Ki67+	 6923 31444
6898	0	0	Ki67+	 6928 31051
6899	0	0	Ki67+	 6928 31231
6900	0	0	Ki67+	 6931 31425
6901	0	0	Ki67+	 6936 31239
6902	0	0	Ki67+	 6955 31747
6903	0	0	Ki67+	 6962 31631
6904	0	0	Ki67+	 6963 31605
6905	0	0	Ki67+	 6967 31688
6906	0	0	Ki67+	 6973 31299
6907	0	0	Ki67+	 6974 31223
6908	0	0	Ki67+	 6980 31133
6909	0	0	Ki67+	 6984 31318
6910	0	0	Ki67+	 6985 31671
6911	0	0	Ki67+	 6988 31436
6912	0	0	Ki67+	 6993 31281
6913	0	0	Ki67+	 6995 31371
6914	0	0	Ki67+	 7007 30996
6915	0	0	Ki67+	 7013 31062
6916	0	0	Ki67+	 7017 31704
6917	0	0	Ki67+	 7020 31285
6918	0	0	Ki67+	 7024 31421
6919	0	0	Ki67+	 7024 31538
6920	0	0	Ki67+	 7031 31040
6921	0	0	Ki67+	 7036 31664
6922	0	0	Ki67+	 7037 31717
6923	0	0	Ki67+	 7040 31573
6924	0	0	Ki67+	 7040 31647
6925	0	0	Ki67+	 7044 31348
6926	0	0	Ki67+	 7044 31601
6927	0	0	Ki67+	 7048 31697
6928	0	0	Ki67+	 7052 31402
6929	0	0	Ki67+	 7056 31574
6930	0	0	Ki67+	 7061 31213
6931	0	0	Ki67+	 7063 31693
6932	0	0	Ki67+	 7071 31715
6933	0	0	Ki67+	 7074 31230
6934	0	0	Ki67+	 7096 31681
6935	0	0	Ki67+	 7098 30967
6936	0	0	Ki67+	 7098 30995
6937	0	0	Ki67+	 7104 31700
6938	0	0	Ki67+	 7111 31114
6939	0	0	Ki67+	 7111 31617
6940	0	0	Ki67+	 7116 31016
6941	0	0	Ki67+	 7117 31651
6942	0	0	Ki67+	 7120 31186
6943	0	0	Ki67+	 7128 30971
6944	0	0	Ki67+	 7131 31053
6945	0	0	Ki67+	 7131 31150
6946	0	0	Ki67+	 7134 31312
6947	0	0	Ki67+	 7140 31046
6948	0	0	Ki67+	 7141 30991
6949	0	0	Ki67+	 6354 32217
6950	0	0	Ki67+	 6354 32309
6951	0	0	Ki67+	 6361 32241
6952	0	0	Ki67+	 6363 31775
6953	0	0	Ki67+	 6364 32337
6954	0	0	Ki67+	 6373 32246
6955	0	0	Ki67+	 6374 32267
6956	0	0	Ki67+	 6388 32380
6957	0	0	Ki67+	 6396 31921
6958	0	0	Ki67+	 6413 32345
6959	0	0	Ki67+	 6419 32000
6960	0	0	Ki67+	 6427 32154
6961	0	0	Ki67+	 6432 31795
6962	0	0	Ki67+	 6451 31778
6963	0	0	Ki67+	 6461 32014
6964	0	0	Ki67+	 6474 31810
6965	0	0	Ki67+	 6481 31766
6966	0	0	Ki67+	 6490 31786
6967	0	0	Ki67+	 6492 32239
6968	0	0	Ki67+	 6498 31774
6969	0	0	Ki67+	 6506 32152
6970	0	0	Ki67+	 6507 32023
6971	0	0	Ki67+	 6516 31802
6972	0	0	Ki67+	 6523 31789
6973	0	0	Ki67+	 6534 31805
6974	0	0	Ki67+	 6545 31775
6975	0	0	Ki67+	 6554 31904
6976	0	0	Ki67+	 6575 32034
6977	0	0	Ki67+	 6581 32342
6978	0	0	Ki67+	 6587 32001
6979	0	0	Ki67+	 6592 32092
6980	0	0	Ki67+	 6615 32038
6981	0	0	Ki67+	 6650 32003
6982	0	0	Ki67+	 6652 32084
6983	0	0	Ki67+	 6665 31842
6984	0	0	Ki67+	 6676 32549
6985	0	0	Ki67+	 6682 31982
6986	0	0	Ki67+	 6699 32557
6987	0	0	Ki67+	 6702 31992
6988	0	0	Ki67+	 6702 32080
6989	0	0	Ki67+	 6709 32105
6990	0	0	Ki67+	 6727 32186
6991	0	0	Ki67+	 6735 31933
6992	0	0	Ki67+	 6736 31922
6993	0	0	Ki67+	 6753 31892
6994	0	0	Ki67+	 6757 32025
6995	0	0	Ki67+	 6758 32044
6996	0	0	Ki67+	 6758 32070
6997	0	0	Ki67+	 6761 32146
6998	0	0	Ki67+	 6761 32533
6999	0	0	Ki67+	 6778 32354
7000	0	0	Ki67+	 6784 32222
7001	0	0	Ki67+	 6790 31998
7002	0	0	Ki67+	 6793 31918
7003	0	0	Ki67+	 6798 31815
7004	0	0	Ki67+	 6806 31894
7005	0	0	Ki67+	 6810 32168
7006	0	0	Ki67+	 6811 32057
7007	0	0	Ki67+	 6823 31824
7008	0	0	Ki67+	 6824 32175
7009	0	0	Ki67+	 6826 32016
7010	0	0	Ki67+	 6828 32124
7011	0	0	Ki67+	 6830 31802
7012	0	0	Ki67+	 6831 31771
7013	0	0	Ki67+	 6839 32162
7014	0	0	Ki67+	 6847 32506
7015	0	0	Ki67+	 6852 32148
7016	0	0	Ki67+	 6855 32464
7017	0	0	Ki67+	 6856 31847
7018	0	0	Ki67+	 6863 31960
7019	0	0	Ki67+	 6864 32378
7020	0	0	Ki67+	 6865 31988
7021	0	0	Ki67+	 6870 31928
7022	0	0	Ki67+	 6876 31813
7023	0	0	Ki67+	 6880 31863
7024	0	0	Ki67+	 6886 31972
7025	0	0	Ki67+	 6893 31902
7026	0	0	Ki67+	 6903 32046
7027	0	0	Ki67+	 6918 32200
7028	0	0	Ki67+	 6921 32396
7029	0	0	Ki67+	 6925 31802
7030	0	0	Ki67+	 6927 31858
7031	0	0	Ki67+	 6928 32228
7032	0	0	Ki67+	 6940 31828
7033	0	0	Ki67+	 6943 31944
7034	0	0	Ki67+	 6946 31993
7035	0	0	Ki67+	 6950 31856
7036	0	0	Ki67+	 6951 31897
7037	0	0	Ki67+	 6960 31766
7038	0	0	Ki67+	 6977 32325
7039	0	0	Ki67+	 6986 32237
7040	0	0	Ki67+	 6990 32414
7041	0	0	Ki67+	 7011 32376
7042	0	0	Ki67+	 7017 32229
7043	0	0	Ki67+	 7023 32441
7044	0	0	Ki67+	 7024 32220
7045	0	0	Ki67+	 7036 32187
7046	0	0	Ki67+	 7037 31928
7047	0	0	Ki67+	 7039 32356
7048	0	0	Ki67+	 7046 31968
7049	0	0	Ki67+	 7046 32262
7050	0	0	Ki67+	 7050 32323
7051	0	0	Ki67+	 7051 32358
7052	0	0	Ki67+	 7052 32379
7053	0	0	Ki67+	 7059 31979
7054	0	0	Ki67+	 7064 31762
7055	0	0	Ki67+	 7065 32307
7056	0	0	Ki67+	 7065 32413
7057	0	0	Ki67+	 7066 32358
7058	0	0	Ki67+	 7074 32395
7059	0	0	Ki67+	 7076 31921
7060	0	0	Ki67+	 7081 32225
7061	0	0	Ki67+	 7093 32352
7062	0	0	Ki67+	 7098 31798
7063	0	0	Ki67+	 7100 32024
7064	0	0	Ki67+	 7106 32215
7065	0	0	Ki67+	 7109 31789
7066	0	0	Ki67+	 7113 32033
7067	0	0	Ki67+	 7117 31761
7068	0	0	Ki67+	 7120 32331
7069	0	0	Ki67+	 7134 32321
7070	0	0	Ki67+	 7138 31983
7071	0	0	Ki67+	 7141 32207
7072	0	0	Ki67+	 7141 32411
7073	0	0	Ki67+	 7143 32237
7074	0	0	Ki67+	 6353 33161
7075	0	0	Ki67+	 6369 33052
7076	0	0	Ki67+	 6386 33105
7077	0	0	Ki67+	 6395 32953
7078	0	0	Ki67+	 6404 33105
7079	0	0	Ki67+	 6414 32849
7080	0	0	Ki67+	 6428 33119
7081	0	0	Ki67+	 6432 32848
7082	0	0	Ki67+	 6432 33142
7083	0	0	Ki67+	 6433 32805
7084	0	0	Ki67+	 6447 32654
7085	0	0	Ki67+	 6451 32912
7086	0	0	Ki67+	 6454 33106
7087	0	0	Ki67+	 6457 32713
7088	0	0	Ki67+	 6469 33314
7089	0	0	Ki67+	 6476 33343
7090	0	0	Ki67+	 6477 32779
7091	0	0	Ki67+	 6480 33026
7092	0	0	Ki67+	 6482 33357
7093	0	0	Ki67+	 6483 32870
7094	0	0	Ki67+	 6495 33184
7095	0	0	Ki67+	 6499 33102
7096	0	0	Ki67+	 6501 32801
7097	0	0	Ki67+	 6508 33353
7098	0	0	Ki67+	 6513 32847
7099	0	0	Ki67+	 6513 33292
7100	0	0	Ki67+	 6517 32705
7101	0	0	Ki67+	 6521 32792
7102	0	0	Ki67+	 6521 33339
7103	0	0	Ki67+	 6550 32688
7104	0	0	Ki67+	 6561 32660
7105	0	0	Ki67+	 6564 33219
7106	0	0	Ki67+	 6565 33245
7107	0	0	Ki67+	 6566 33194
7108	0	0	Ki67+	 6569 32807
7109	0	0	Ki67+	 6572 33166
7110	0	0	Ki67+	 6576 33283
7111	0	0	Ki67+	 6577 33004
7112	0	0	Ki67+	 6579 33313
7113	0	0	Ki67+	 6581 32915
7114	0	0	Ki67+	 6587 32986
7115	0	0	Ki67+	 6591 33310
7116	0	0	Ki67+	 6598 32562
7117	0	0	Ki67+	 6605 33150
7118	0	0	Ki67+	 6617 33008
7119	0	0	Ki67+	 6625 32743
7120	0	0	Ki67+	 6637 33256
7121	0	0	Ki67+	 6637 33307
7122	0	0	Ki67+	 6641 33273
7123	0	0	Ki67+	 6642 33153
7124	0	0	Ki67+	 6649 32777
7125	0	0	Ki67+	 6649 32812
7126	0	0	Ki67+	 6651 33177
7127	0	0	Ki67+	 6655 33077
7128	0	0	Ki67+	 6661 33173
7129	0	0	Ki67+	 6663 32695
7130	0	0	Ki67+	 6665 33154
7131	0	0	Ki67+	 6667 32866
7132	0	0	Ki67+	 6675 33096
7133	0	0	Ki67+	 6676 32699
7134	0	0	Ki67+	 6678 33152
7135	0	0	Ki67+	 6679 33258
7136	0	0	Ki67+	 6684 33024
7137	0	0	Ki67+	 6695 33262
7138	0	0	Ki67+	 6698 33082
7139	0	0	Ki67+	 6701 33037
7140	0	0	Ki67+	 6706 32578
7141	0	0	Ki67+	 6713 33262
7142	0	0	Ki67+	 6727 33221
7143	0	0	Ki67+	 6731 33091
7144	0	0	Ki67+	 6735 33122
7145	0	0	Ki67+	 6741 33278
7146	0	0	Ki67+	 6742 33144
7147	0	0	Ki67+	 6748 32999
7148	0	0	Ki67+	 6762 33226
7149	0	0	Ki67+	 6763 33037
7150	0	0	Ki67+	 6763 33110
7151	0	0	Ki67+	 6766 33186
7152	0	0	Ki67+	 6771 32801
7153	0	0	Ki67+	 6784 32719
7154	0	0	Ki67+	 6788 32986
7155	0	0	Ki67+	 6789 32703
7156	0	0	Ki67+	 6789 33202
7157	0	0	Ki67+	 6789 33335
7158	0	0	Ki67+	 6791 33044
7159	0	0	Ki67+	 6800 33271
7160	0	0	Ki67+	 6805 33039
7161	0	0	Ki67+	 6809 33250
7162	0	0	Ki67+	 6811 33131
7163	0	0	Ki67+	 6814 32871
7164	0	0	Ki67+	 6815 33220
7165	0	0	Ki67+	 6817 33262
7166	0	0	Ki67+	 6819 33154
7167	0	0	Ki67+	 6820 32963
7168	0	0	Ki67+	 6824 33126
7169	0	0	Ki67+	 6824 33300
7170	0	0	Ki67+	 6829 33274
7171	0	0	Ki67+	 6830 33003
7172	0	0	Ki67+	 6836 33160
7173	0	0	Ki67+	 6852 33299
7174	0	0	Ki67+	 6854 33149
7175	0	0	Ki67+	 6859 33347
7176	0	0	Ki67+	 6861 33171
7177	0	0	Ki67+	 6861 33254
7178	0	0	Ki67+	 6863 32976
7179	0	0	Ki67+	 6864 33207
7180	0	0	Ki67+	 6874 32929
7181	0	0	Ki67+	 6878 33271
7182	0	0	Ki67+	 6889 33079
7183	0	0	Ki67+	 6890 33201
7184	0	0	Ki67+	 6891 33149
7185	0	0	Ki67+	 6894 32992
7186	0	0	Ki67+	 6895 33098
7187	0	0	Ki67+	 6899 33286
7188	0	0	Ki67+	 6907 33190
7189	0	0	Ki67+	 6908 33223
7190	0	0	Ki67+	 6909 32679
7191	0	0	Ki67+	 6922 33210
7192	0	0	Ki67+	 6927 33115
7193	0	0	Ki67+	 6940 32913
7194	0	0	Ki67+	 6940 32946
7195	0	0	Ki67+	 6952 33206
7196	0	0	Ki67+	 6953 32600
7197	0	0	Ki67+	 6954 33121
7198	0	0	Ki67+	 6957 32780
7199	0	0	Ki67+	 6959 32918
7200	0	0	Ki67+	 6975 33071
7201	0	0	Ki67+	 6980 33108
7202	0	0	Ki67+	 6992 32921
7203	0	0	Ki67+	 6992 33075
7204	0	0	Ki67+	 6996 32628
7205	0	0	Ki67+	 7005 33359
7206	0	0	Ki67+	 7013 32888
7207	0	0	Ki67+	 7020 33098
7208	0	0	Ki67+	 7027 32841
7209	0	0	Ki67+	 7029 33167
7210	0	0	Ki67+	 7037 33080
7211	0	0	Ki67+	 7047 32719
7212	0	0	Ki67+	 7060 33307
7213	0	0	Ki67+	 7069 32570
7214	0	0	Ki67+	 7069 33062
7215	0	0	Ki67+	 7070 33079
7216	0	0	Ki67+	 7082 33117
7217	0	0	Ki67+	 7085 32768
7218	0	0	Ki67+	 7087 33015
7219	0	0	Ki67+	 7094 32806
7220	0	0	Ki67+	 7095 32602
7221	0	0	Ki67+	 7095 32734
7222	0	0	Ki67+	 7102 32828
7223	0	0	Ki67+	 7103 33130
7224	0	0	Ki67+	 7105 33082
7225	0	0	Ki67+	 7108 33109
7226	0	0	Ki67+	 7110 32708
7227	0	0	Ki67+	 7119 32748
7228	0	0	Ki67+	 7121 33148
7229	0	0	Ki67+	 7125 32686
7230	0	0	Ki67+	 7126 32673
7231	0	0	Ki67+	 7130 33068
7232	0	0	Ki67+	 7135 32877
7233	0	0	Ki67+	 7145 32686
7234	0	0	Ki67+	 7148 32585
7235	0	0	Ki67+	 7149 32633
7236	0	0	Ki67+	 7151 32610
7237	0	0	Ki67+	 6365 33541
7238	0	0	Ki67+	 6382 33518
7239	0	0	Ki67+	 6415 33962
7240	0	0	Ki67+	 6436 33970
7241	0	0	Ki67+	 6452 33425
7242	0	0	Ki67+	 6534 33377
7243	0	0	Ki67+	 6541 33827
7244	0	0	Ki67+	 6544 33849
7245	0	0	Ki67+	 6556 33802
7246	0	0	Ki67+	 6556 33824
7247	0	0	Ki67+	 6579 33810
7248	0	0	Ki67+	 6590 33877
7249	0	0	Ki67+	 6595 33847
7250	0	0	Ki67+	 6601 33713
7251	0	0	Ki67+	 6612 33799
7252	0	0	Ki67+	 6617 33928
7253	0	0	Ki67+	 6619 33957
7254	0	0	Ki67+	 6620 33763
7255	0	0	Ki67+	 6628 33736
7256	0	0	Ki67+	 6632 33947
7257	0	0	Ki67+	 6632 33977
7258	0	0	Ki67+	 6639 33809
7259	0	0	Ki67+	 6640 33744
7260	0	0	Ki67+	 6646 33776
7261	0	0	Ki67+	 6663 33681
7262	0	0	Ki67+	 6663 33926
7263	0	0	Ki67+	 6675 33856
7264	0	0	Ki67+	 6685 33673
7265	0	0	Ki67+	 6692 33734
7266	0	0	Ki67+	 6694 33824
7267	0	0	Ki67+	 6700 33598
7268	0	0	Ki67+	 6707 33877
7269	0	0	Ki67+	 6711 33690
7270	0	0	Ki67+	 6715 33598
7271	0	0	Ki67+	 6715 33729
7272	0	0	Ki67+	 6716 33580
7273	0	0	Ki67+	 6717 33640
7274	0	0	Ki67+	 6722 33670
7275	0	0	Ki67+	 6728 33784
7276	0	0	Ki67+	 6729 33575
7277	0	0	Ki67+	 6749 33656
7278	0	0	Ki67+	 6751 33728
7279	0	0	Ki67+	 6759 33804
7280	0	0	Ki67+	 6762 33413
7281	0	0	Ki67+	 6763 33716
7282	0	0	Ki67+	 6765 33634
7283	0	0	Ki67+	 6768 33463
7284	0	0	Ki67+	 6768 33675
7285	0	0	Ki67+	 6772 33742
7286	0	0	Ki67+	 6774 33806
7287	0	0	Ki67+	 6779 33496
7288	0	0	Ki67+	 6787 33640
7289	0	0	Ki67+	 6798 33678
7290	0	0	Ki67+	 6802 33795
7291	0	0	Ki67+	 6813 33717
7292	0	0	Ki67+	 6816 33781
7293	0	0	Ki67+	 6823 33680
7294	0	0	Ki67+	 6823 33749
7295	0	0	Ki67+	 6829 33416
7296	0	0	Ki67+	 6829 34158
7297	0	0	Ki67+	 6841 33373
7298	0	0	Ki67+	 6841 33785
7299	0	0	Ki67+	 6853 33877
7300	0	0	Ki67+	 6861 33396
7301	0	0	Ki67+	 6861 33456
7302	0	0	Ki67+	 6871 33638
7303	0	0	Ki67+	 6888 33692
7304	0	0	Ki67+	 6907 33683
7305	0	0	Ki67+	 6916 33444
7306	0	0	Ki67+	 6935 33635
7307	0	0	Ki67+	 6938 33689
7308	0	0	Ki67+	 6948 33419
7309	0	0	Ki67+	 6951 33408
7310	0	0	Ki67+	 6951 33534
7311	0	0	Ki67+	 6954 33711
7312	0	0	Ki67+	 6960 33581
7313	0	0	Ki67+	 6963 33614
7314	0	0	Ki67+	 6967 33555
7315	0	0	Ki67+	 6982 33849
7316	0	0	Ki67+	 6987 33641
7317	0	0	Ki67+	 6988 33774
7318	0	0	Ki67+	 6989 33472
7319	0	0	Ki67+	 7002 33939
7320	0	0	Ki67+	 7016 33485
7321	0	0	Ki67+	 7019 33852
7322	0	0	Ki67+	 7023 33948
7323	0	0	Ki67+	 7038 33799
7324	0	0	Ki67+	 7040 33974
7325	0	0	Ki67+	 7044 33767
7326	0	0	Ki67+	 7045 33544
7327	0	0	Ki67+	 7058 33947
7328	0	0	Ki67+	 7059 33921
7329	0	0	Ki67+	 7099 33534
7330	0	0	Ki67+	 7127 33720
7331	0	0	Ki67+	 6385 34760
7332	0	0	Ki67+	 6620 34921
7333	0	0	Ki67+	 6630 34914
7334	0	0	Ki67+	 6631 34734
7335	0	0	Ki67+	 6639 34782
7336	0	0	Ki67+	 6643 34529
7337	0	0	Ki67+	 6645 34728
7338	0	0	Ki67+	 6649 34511
7339	0	0	Ki67+	 6649 34677
7340	0	0	Ki67+	 6667 34670
7341	0	0	Ki67+	 6673 34458
7342	0	0	Ki67+	 6692 34225
7343	0	0	Ki67+	 6695 34598
7344	0	0	Ki67+	 6704 34431
7345	0	0	Ki67+	 6709 34855
7346	0	0	Ki67+	 6720 34461
7347	0	0	Ki67+	 6724 34169
7348	0	0	Ki67+	 6733 34189
7349	0	0	Ki67+	 6740 34166
7350	0	0	Ki67+	 6748 34397
7351	0	0	Ki67+	 6749 34414
7352	0	0	Ki67+	 6749 34945
7353	0	0	Ki67+	 6758 34431
7354	0	0	Ki67+	 6760 34929
7355	0	0	Ki67+	 6764 34330
7356	0	0	Ki67+	 6771 34917
7357	0	0	Ki67+	 6775 34482
7358	0	0	Ki67+	 6783 34634
7359	0	0	Ki67+	 6784 34947
7360	0	0	Ki67+	 6785 34444
7361	0	0	Ki67+	 6790 34868
7362	0	0	Ki67+	 6792 34198
7363	0	0	Ki67+	 6799 34315
7364	0	0	Ki67+	 6800 34171
7365	0	0	Ki67+	 6801 34407
7366	0	0	Ki67+	 6806 34860
7367	0	0	Ki67+	 6810 34902
7368	0	0	Ki67+	 6813 34388
7369	0	0	Ki67+	 6814 34720
7370	0	0	Ki67+	 6816 34940
7371	0	0	Ki67+	 6822 34290
7372	0	0	Ki67+	 6826 34352
7373	0	0	Ki67+	 6829 34221
7374	0	0	Ki67+	 6829 34858
7375	0	0	Ki67+	 6832 34880
7376	0	0	Ki67+	 6843 34919
7377	0	0	Ki67+	 6844 34944
7378	0	0	Ki67+	 6851 34847
7379	0	0	Ki67+	 6854 34186
7380	0	0	Ki67+	 6856 34262
7381	0	0	Ki67+	 6860 34214
7382	0	0	Ki67+	 6866 34452
7383	0	0	Ki67+	 6873 34441
7384	0	0	Ki67+	 6877 34819
7385	0	0	Ki67+	 6878 34300
7386	0	0	Ki67+	 6908 34402
7387	0	0	Ki67+	 6923 34796
7388	0	0	Ki67+	 6924 34691
7389	0	0	Ki67+	 6927 34580
7390	0	0	Ki67+	 6931 34651
7391	0	0	Ki67+	 6936 34530
7392	0	0	Ki67+	 6940 34790
7393	0	0	Ki67+	 6943 34682
7394	0	0	Ki67+	 6944 34608
7395	0	0	Ki67+	 6952 34549
7396	0	0	Ki67+	 6959 34617
7397	0	0	Ki67+	 6964 34778
7398	0	0	Ki67+	 6973 34661
7399	0	0	Ki67+	 6976 34585
7400	0	0	Ki67+	 6982 34511
7401	0	0	Ki67+	 6982 34535
7402	0	0	Ki67+	 6986 34575
7403	0	0	Ki67+	 6996 34886
7404	0	0	Ki67+	 6997 34629
7405	0	0	Ki67+	 6997 34775
7406	0	0	Ki67+	 7003 34232
7407	0	0	Ki67+	 7010 34951
7408	0	0	Ki67+	 7013 34655
7409	0	0	Ki67+	 7015 34779
7410	0	0	Ki67+	 7019 34638
7411	0	0	Ki67+	 7022 34939
7412	0	0	Ki67+	 7023 34597
7413	0	0	Ki67+	 7036 34782
7414	0	0	Ki67+	 7037 34798
7415	0	0	Ki67+	 7040 34660
7416	0	0	Ki67+	 7042 34955
7417	0	0	Ki67+	 7045 34635
7418	0	0	Ki67+	 7051 34871
7419	0	0	Ki67+	 7057 34914
7420	0	0	Ki67+	 7058 34957
7421	0	0	Ki67+	 7065 34831
7422	0	0	Ki67+	 7067 34770
7423	0	0	Ki67+	 7071 34595
7424	0	0	Ki67+	 7076 34548
7425	0	0	Ki67+	 7077 34814
7426	0	0	Ki67+	 7079 34830
7427	0	0	Ki67+	 7080 34886
7428	0	0	Ki67+	 7082 34798
7429	0	0	Ki67+	 7085 34566
7430	0	0	Ki67+	 7117 34440
7431	0	0	Ki67+	 6408 35605
7432	0	0	Ki67+	 6428 35571
7433	0	0	Ki67+	 6451 35595
7434	0	0	Ki67+	 6453 35557
7435	0	0	Ki67+	 6462 35529
7436	0	0	Ki67+	 6489 35519
7437	0	0	Ki67+	 6521 35507
7438	0	0	Ki67+	 6594 35755
7439	0	0	Ki67+	 6612 35727
7440	0	0	Ki67+	 6624 35675
7441	0	0	Ki67+	 6625 34961
7442	0	0	Ki67+	 6639 35158
7443	0	0	Ki67+	 6640 35724
7444	0	0	Ki67+	 6654 34990
7445	0	0	Ki67+	 6684 35706
7446	0	0	Ki67+	 6687 35390
7447	0	0	Ki67+	 6689 35373
7448	0	0	Ki67+	 6724 35347
7449	0	0	Ki67+	 6726 35710
7450	0	0	Ki67+	 6735 35046
7451	0	0	Ki67+	 6735 35341
7452	0	0	Ki67+	 6740 34972
7453	0	0	Ki67+	 6740 34999
7454	0	0	Ki67+	 6742 35131
7455	0	0	Ki67+	 6747 35100
7456	0	0	Ki67+	 6767 35069
7457	0	0	Ki67+	 6767 35130
7458	0	0	Ki67+	 6773 35355
7459	0	0	Ki67+	 6776 34981
7460	0	0	Ki67+	 6791 34972
7461	0	0	Ki67+	 6795 35142
7462	0	0	Ki67+	 6796 35106
7463	0	0	Ki67+	 6797 35664
7464	0	0	Ki67+	 6818 34967
7465	0	0	Ki67+	 6818 35690
7466	0	0	Ki67+	 6824 35717
7467	0	0	Ki67+	 6836 35134
7468	0	0	Ki67+	 6842 34968
7469	0	0	Ki67+	 6852 35627
7470	0	0	Ki67+	 6857 34965
7471	0	0	Ki67+	 6859 35653
7472	0	0	Ki67+	 6882 35146
7473	0	0	Ki67+	 6891 35163
7474	0	0	Ki67+	 6895 35688
7475	0	0	Ki67+	 6896 35340
7476	0	0	Ki67+	 6902 34976
7477	0	0	Ki67+	 6911 35354
7478	0	0	Ki67+	 6915 34998
7479	0	0	Ki67+	 6918 35518
7480	0	0	Ki67+	 6919 35105
7481	0	0	Ki67+	 6919 35146
7482	0	0	Ki67+	 6934 34973
7483	0	0	Ki67+	 6935 35057
7484	0	0	Ki67+	 6935 35535
7485	0	0	Ki67+	 6939 35008
7486	0	0	Ki67+	 6939 35506
7487	0	0	Ki67+	 6948 35120
7488	0	0	Ki67+	 6950 35622
7489	0	0	Ki67+	 6955 35040
7490	0	0	Ki67+	 6959 35113
7491	0	0	Ki67+	 6959 35472
7492	0	0	Ki67+	 6961 34973
7493	0	0	Ki67+	 6964 35641
7494	0	0	Ki67+	 6966 35040
7495	0	0	Ki67+	 6966 35129
7496	0	0	Ki67+	 6972 35451
7497	0	0	Ki67+	 6974 35503
7498	0	0	Ki67+	 6977 35021
7499	0	0	Ki67+	 6979 35058
7500	0	0	Ki67+	 6979 35111
7501	0	0	Ki67+	 6982 35622
7502	0	0	Ki67+	 6988 35599
7503	0	0	Ki67+	 6990 35429
7504	0	0	Ki67+	 6992 35095
7505	0	0	Ki67+	 6995 35059
7506	0	0	Ki67+	 6999 35113
7507	0	0	Ki67+	 7005 35577
7508	0	0	Ki67+	 7009 35457
7509	0	0	Ki67+	 7013 35018
7510	0	0	Ki67+	 7020 35075
7511	0	0	Ki67+	 7022 35428
7512	0	0	Ki67+	 7022 35482
7513	0	0	Ki67+	 7022 35539
7514	0	0	Ki67+	 7025 35061
7515	0	0	Ki67+	 7028 34971
7516	0	0	Ki67+	 7035 35023
7517	0	0	Ki67+	 7037 35614
7518	0	0	Ki67+	 7039 35415
7519	0	0	Ki67+	 7040 35047
7520	0	0	Ki67+	 7040 35485
7521	0	0	Ki67+	 7044 35395
7522	0	0	Ki67+	 7046 35437
7523	0	0	Ki67+	 7047 35452
7524	0	0	Ki67+	 7052 35011
7525	0	0	Ki67+	 7058 34977
7526	0	0	Ki67+	 7063 35406
7527	0	0	Ki67+	 7120 35201
7528	0	0	Ki67+	 7126 35091
7529	0	0	Ki67+	 7136 35509
7530	0	0	Ki67+	 7139 35048
7531	0	0	Ki67+	 7150 35064
7532	0	0	Ki67+	 7151 35081
7533	0	0	Ki67+	 6359 36053
7534	0	0	Ki67+	 6371 35893
7535	0	0	Ki67+	 6391 36023
7536	0	0	Ki67+	 6404 36110
7537	0	0	Ki67+	 6417 36059
7538	0	0	Ki67+	 6430 36027
7539	0	0	Ki67+	 6434 36090
7540	0	0	Ki67+	 6463 36111
7541	0	0	Ki67+	 6483 35896
7542	0	0	Ki67+	 6500 36138
7543	0	0	Ki67+	 6536 35807
7544	0	0	Ki67+	 6547 35864
7545	0	0	Ki67+	 6554 35767
7546	0	0	Ki67+	 6573 35973
7547	0	0	Ki67+	 6585 35989
7548	0	0	Ki67+	 6587 35944
7549	0	0	Ki67+	 6618 36154
7550	0	0	Ki67+	 6621 36058
7551	0	0	Ki67+	 6641 36142
7552	0	0	Ki67+	 6684 36056
7553	0	0	Ki67+	 6699 36446
7554	0	0	Ki67+	 6700 36511
7555	0	0	Ki67+	 6717 36092
7556	0	0	Ki67+	 6721 36535
7557	0	0	Ki67+	 6728 36524
7558	0	0	Ki67+	 6733 36442
7559	0	0	Ki67+	 6747 35779
7560	0	0	Ki67+	 6747 36508
7561	0	0	Ki67+	 6747 36534
7562	0	0	Ki67+	 6749 35862
7563	0	0	Ki67+	 6750 35946
7564	0	0	Ki67+	 6754 35817
7565	0	0	Ki67+	 6757 36059
7566	0	0	Ki67+	 6763 35853
7567	0	0	Ki67+	 6771 36490
7568	0	0	Ki67+	 6783 36044
7569	0	0	Ki67+	 6790 36440
7570	0	0	Ki67+	 6791 36479
7571	0	0	Ki67+	 6792 35918
7572	0	0	Ki67+	 6793 36502
7573	0	0	Ki67+	 6833 36509
7574	0	0	Ki67+	 6839 36397
7575	0	0	Ki67+	 6846 36548
7576	0	0	Ki67+	 6851 36514
7577	0	0	Ki67+	 6857 36416
7578	0	0	Ki67+	 6857 36437
7579	0	0	Ki67+	 6876 36076
7580	0	0	Ki67+	 6902 36386
7581	0	0	Ki67+	 6915 36436
7582	0	0	Ki67+	 6920 36368
7583	0	0	Ki67+	 6924 36513
7584	0	0	Ki67+	 6927 36556
7585	0	0	Ki67+	 6957 36492
7586	0	0	Ki67+	 7010 36385
7587	0	0	Ki67+	 7041 35985
7588	0	0	Ki67+	 7073 35995
7589	0	0	Ki67+	 7084 36037
7590	0	0	Ki67+	 7085 36008
7591	0	0	Ki67+	 7087 35900
7592	0	0	Ki67+	 7088 36552
7593	0	0	Ki67+	 7120 36311
7594	0	0	Ki67+	 7124 36397
7595	0	0	Ki67+	 7133 36084
7596	0	0	Ki67+	 7133 36297
7597	0	0	Ki67+	 7149 36437
7598	0	0	Ki67+	 6463 36868
7599	0	0	Ki67+	 6480 36821
7600	0	0	Ki67+	 6480 36932
7601	0	0	Ki67+	 6492 36693
7602	0	0	Ki67+	 6494 36720
7603	0	0	Ki67+	 6590 36625
7604	0	0	Ki67+	 6625 36671
7605	0	0	Ki67+	 6627 36621
7606	0	0	Ki67+	 6637 37044
7607	0	0	Ki67+	 6648 36595
7608	0	0	Ki67+	 6655 37011
7609	0	0	Ki67+	 6670 36704
7610	0	0	Ki67+	 6675 36914
7611	0	0	Ki67+	 6685 36833
7612	0	0	Ki67+	 6688 36701
7613	0	0	Ki67+	 6700 37072
7614	0	0	Ki67+	 6717 37129
7615	0	0	Ki67+	 6723 36856
7616	0	0	Ki67+	 6726 37035
7617	0	0	Ki67+	 6738 36664
7618	0	0	Ki67+	 6771 37068
7619	0	0	Ki67+	 6784 36673
7620	0	0	Ki67+	 6784 37048
7621	0	0	Ki67+	 6789 37085
7622	0	0	Ki67+	 6793 36600
7623	0	0	Ki67+	 6804 36734
7624	0	0	Ki67+	 6807 36617
7625	0	0	Ki67+	 6811 37007
7626	0	0	Ki67+	 6827 36573
7627	0	0	Ki67+	 6841 36593
7628	0	0	Ki67+	 6842 37044
7629	0	0	Ki67+	 6846 36759
7630	0	0	Ki67+	 6849 36964
7631	0	0	Ki67+	 6851 36633
7632	0	0	Ki67+	 6852 36657
7633	0	0	Ki67+	 6868 36578
7634	0	0	Ki67+	 6871 37021
7635	0	0	Ki67+	 6887 37016
7636	0	0	Ki67+	 6892 36633
7637	0	0	Ki67+	 6899 36581
7638	0	0	Ki67+	 6901 36670
7639	0	0	Ki67+	 6904 36986
7640	0	0	Ki67+	 6905 37097
7641	0	0	Ki67+	 6909 36719
7642	0	0	Ki67+	 6910 37218
7643	0	0	Ki67+	 7006 37285
7644	0	0	Ki67+	 7046 36988
7645	0	0	Ki67+	 7060 37286
7646	0	0	Ki67+	 7096 37277
7647	0	0	Ki67+	 7113 37153
7648	0	0	Ki67+	 7121 37212
7649	0	0	Ki67+	 7148 37229
7650	0	0	Ki67+	 7034 39830
7651	0	0	Ki67+	 7069 39644
7652	0	0	Ki67+	 7070 39696
7653	0	0	Ki67+	 7073 39574
7654	0	0	Ki67+	 7073 39826
7655	0	0	Ki67+	 7085 39425
7656	0	0	Ki67+	 7085 40020
7657	0	0	Ki67+	 7104 39308
7658	0	0	Ki67+	 7104 39501
7659	0	0	Ki67+	 7105 39608
7660	0	0	Ki67+	 7105 39662
7661	0	0	Ki67+	 7106 39593
7662	0	0	Ki67+	 7110 39397
7663	0	0	Ki67+	 7114 39367
7664	0	0	Ki67+	 7118 39879
7665	0	0	Ki67+	 7131 39635
7666	0	0	Ki67+	 7133 39459
7667	0	0	Ki67+	 7133 39607
7668	0	0	Ki67+	 7134 39523
7669	0	0	Ki67+	 7138 39647
7670	0	0	Ki67+	 7138 39841
7671	0	0	Ki67+	 7695 15311
7672	0	0	Ki67+	 7789 15494
7673	0	0	Ki67+	 7796 15215
7674	0	0	Ki67+	 7800 15310
7675	0	0	Ki67+	 7812 15513
7676	0	0	Ki67+	 7828 15116
7677	0	0	Ki67+	 7856 15432
7678	0	0	Ki67+	 7871 15510
7679	0	0	Ki67+	 7874 15472
7680	0	0	Ki67+	 7898 15364
7681	0	0	Ki67+	 7901 15455
7682	0	0	Ki67+	 7910 15402
7683	0	0	Ki67+	 7917 15505
7684	0	0	Ki67+	 7935 15438
7685	0	0	Ki67+	 7947 14956
7686	0	0	Ki67+	 7598 15791
7687	0	0	Ki67+	 7649 15657
7688	0	0	Ki67+	 7658 15878
7689	0	0	Ki67+	 7667 15851
7690	0	0	Ki67+	 7675 15731
7691	0	0	Ki67+	 7680 16273
7692	0	0	Ki67+	 7691 16074
7693	0	0	Ki67+	 7721 15712
7694	0	0	Ki67+	 7721 15892
7695	0	0	Ki67+	 7722 15701
7696	0	0	Ki67+	 7761 15607
7697	0	0	Ki67+	 7787 16276
7698	0	0	Ki67+	 7808 15975
7699	0	0	Ki67+	 7813 15605
7700	0	0	Ki67+	 7813 15864
7701	0	0	Ki67+	 7816 15631
7702	0	0	Ki67+	 7831 16273
7703	0	0	Ki67+	 7842 15904
7704	0	0	Ki67+	 7843 15541
7705	0	0	Ki67+	 7846 15694
7706	0	0	Ki67+	 7851 16090
7707	0	0	Ki67+	 7854 16297
7708	0	0	Ki67+	 7865 15595
7709	0	0	Ki67+	 7872 15536
7710	0	0	Ki67+	 7884 16110
7711	0	0	Ki67+	 7886 15714
7712	0	0	Ki67+	 7893 15869
7713	0	0	Ki67+	 7895 15633
7714	0	0	Ki67+	 7904 16039
7715	0	0	Ki67+	 7909 15836
7716	0	0	Ki67+	 7912 16310
7717	0	0	Ki67+	 7922 15700
7718	0	0	Ki67+	 7928 15857
7719	0	0	Ki67+	 7938 16103
7720	0	0	Ki67+	 7946 15941
7721	0	0	Ki67+	 7947 15882
7722	0	0	Ki67+	 7158 16994
7723	0	0	Ki67+	 7161 16591
7724	0	0	Ki67+	 7179 17032
7725	0	0	Ki67+	 7195 17106
7726	0	0	Ki67+	 7201 16532
7727	0	0	Ki67+	 7248 17109
7728	0	0	Ki67+	 7254 17014
7729	0	0	Ki67+	 7261 17068
7730	0	0	Ki67+	 7265 17029
7731	0	0	Ki67+	 7286 16502
7732	0	0	Ki67+	 7298 17007
7733	0	0	Ki67+	 7335 16724
7734	0	0	Ki67+	 7338 16608
7735	0	0	Ki67+	 7346 17101
7736	0	0	Ki67+	 7355 16700
7737	0	0	Ki67+	 7399 17070
7738	0	0	Ki67+	 7416 16700
7739	0	0	Ki67+	 7419 16653
7740	0	0	Ki67+	 7447 17111
7741	0	0	Ki67+	 7470 17004
7742	0	0	Ki67+	 7482 17099
7743	0	0	Ki67+	 7491 17088
7744	0	0	Ki67+	 7499 16594
7745	0	0	Ki67+	 7504 17110
7746	0	0	Ki67+	 7514 16602
7747	0	0	Ki67+	 7525 16405
7748	0	0	Ki67+	 7529 16373
7749	0	0	Ki67+	 7546 17030
7750	0	0	Ki67+	 7555 17113
7751	0	0	Ki67+	 7558 17088
7752	0	0	Ki67+	 7597 16346
7753	0	0	Ki67+	 7612 16351
7754	0	0	Ki67+	 7612 16391
7755	0	0	Ki67+	 7663 17074
7756	0	0	Ki67+	 7721 17079
7757	0	0	Ki67+	 7735 17071
7758	0	0	Ki67+	 7756 16398
7759	0	0	Ki67+	 7779 17113
7760	0	0	Ki67+	 7826 17105
7761	0	0	Ki67+	 7838 17011
7762	0	0	Ki67+	 7845 17047
7763	0	0	Ki67+	 7858 17025
7764	0	0	Ki67+	 7866 16397
7765	0	0	Ki67+	 7889 17103
7766	0	0	Ki67+	 7900 17033
7767	0	0	Ki67+	 7903 17055
7768	0	0	Ki67+	 7927 17080
7769	0	0	Ki67+	 7930 17025
7770	0	0	Ki67+	 7177 17791
7771	0	0	Ki67+	 7179 17814
7772	0	0	Ki67+	 7197 17794
7773	0	0	Ki67+	 7275 17914
7774	0	0	Ki67+	 7293 17829
7775	0	0	Ki67+	 7294 17549
7776	0	0	Ki67+	 7304 17861
7777	0	0	Ki67+	 7317 17880
7778	0	0	Ki67+	 7325 17846
7779	0	0	Ki67+	 7332 17147
7780	0	0	Ki67+	 7337 17882
7781	0	0	Ki67+	 7358 17893
7782	0	0	Ki67+	 7407 17825
7783	0	0	Ki67+	 7409 17365
7784	0	0	Ki67+	 7435 17365
7785	0	0	Ki67+	 7440 17507
7786	0	0	Ki67+	 7457 17277
7787	0	0	Ki67+	 7465 17156
7788	0	0	Ki67+	 7471 17295
7789	0	0	Ki67+	 7517 17358
7790	0	0	Ki67+	 7523 17831
7791	0	0	Ki67+	 7525 17698
7792	0	0	Ki67+	 7528 17348
7793	0	0	Ki67+	 7554 17512
7794	0	0	Ki67+	 7614 17426
7795	0	0	Ki67+	 7626 17354
7796	0	0	Ki67+	 7634 17643
7797	0	0	Ki67+	 7654 17673
7798	0	0	Ki67+	 7660 17605
7799	0	0	Ki67+	 7664 17759
7800	0	0	Ki67+	 7679 17586
7801	0	0	Ki67+	 7685 17860
7802	0	0	Ki67+	 7686 17773
7803	0	0	Ki67+	 7695 17739
7804	0	0	Ki67+	 7697 17625
7805	0	0	Ki67+	 7699 17890
7806	0	0	Ki67+	 7704 17794
7807	0	0	Ki67+	 7705 17375
7808	0	0	Ki67+	 7710 17773
7809	0	0	Ki67+	 7715 17160
7810	0	0	Ki67+	 7721 17239
7811	0	0	Ki67+	 7726 17441
7812	0	0	Ki67+	 7739 17723
7813	0	0	Ki67+	 7739 17806
7814	0	0	Ki67+	 7743 17617
7815	0	0	Ki67+	 7766 17269
7816	0	0	Ki67+	 7785 17444
7817	0	0	Ki67+	 7794 17177
7818	0	0	Ki67+	 7794 17817
7819	0	0	Ki67+	 7803 17129
7820	0	0	Ki67+	 7811 17765
7821	0	0	Ki67+	 7812 17646
7822	0	0	Ki67+	 7819 17426
7823	0	0	Ki67+	 7820 17168
7824	0	0	Ki67+	 7820 17397
7825	0	0	Ki67+	 7821 17664
7826	0	0	Ki67+	 7822 17290
7827	0	0	Ki67+	 7823 17377
7828	0	0	Ki67+	 7824 17199
7829	0	0	Ki67+	 7824 17251
7830	0	0	Ki67+	 7826 17211
7831	0	0	Ki67+	 7829 17389
7832	0	0	Ki67+	 7831 17350
7833	0	0	Ki67+	 7831 17421
7834	0	0	Ki67+	 7835 17126
7835	0	0	Ki67+	 7836 17902
7836	0	0	Ki67+	 7840 17281
7837	0	0	Ki67+	 7840 17803
7838	0	0	Ki67+	 7847 17253
7839	0	0	Ki67+	 7850 17434
7840	0	0	Ki67+	 7850 17888
7841	0	0	Ki67+	 7853 17392
7842	0	0	Ki67+	 7860 17909
7843	0	0	Ki67+	 7864 17648
7844	0	0	Ki67+	 7867 17242
7845	0	0	Ki67+	 7868 17701
7846	0	0	Ki67+	 7872 17290
7847	0	0	Ki67+	 7877 17432
7848	0	0	Ki67+	 7882 17217
7849	0	0	Ki67+	 7883 17313
7850	0	0	Ki67+	 7884 17171
7851	0	0	Ki67+	 7888 17387
7852	0	0	Ki67+	 7890 17740
7853	0	0	Ki67+	 7890 17784
7854	0	0	Ki67+	 7892 17623
7855	0	0	Ki67+	 7904 17159
7856	0	0	Ki67+	 7908 17339
7857	0	0	Ki67+	 7909 17257
7858	0	0	Ki67+	 7913 17431
7859	0	0	Ki67+	 7913 17909
7860	0	0	Ki67+	 7920 17382
7861	0	0	Ki67+	 7928 17159
7862	0	0	Ki67+	 7940 17295
7863	0	0	Ki67+	 7941 17198
7864	0	0	Ki67+	 7947 17818
7865	0	0	Ki67+	 7950 17344
7866	0	0	Ki67+	 7951 17179
7867	0	0	Ki67+	 7179 18574
7868	0	0	Ki67+	 7182 18457
7869	0	0	Ki67+	 7188 18532
7870	0	0	Ki67+	 7201 18194
7871	0	0	Ki67+	 7206 18399
7872	0	0	Ki67+	 7207 18469
7873	0	0	Ki67+	 7214 18063
7874	0	0	Ki67+	 7228 18372
7875	0	0	Ki67+	 7235 18675
7876	0	0	Ki67+	 7240 18659
7877	0	0	Ki67+	 7251 18609
7878	0	0	Ki67+	 7274 18509
7879	0	0	Ki67+	 7283 18439
7880	0	0	Ki67+	 7290 18206
7881	0	0	Ki67+	 7293 17970
7882	0	0	Ki67+	 7293 18061
7883	0	0	Ki67+	 7319 18683
7884	0	0	Ki67+	 7325 18405
7885	0	0	Ki67+	 7329 18568
7886	0	0	Ki67+	 7349 17923
7887	0	0	Ki67+	 7369 18555
7888	0	0	Ki67+	 7384 18372
7889	0	0	Ki67+	 7385 17985
7890	0	0	Ki67+	 7404 17931
7891	0	0	Ki67+	 7433 18288
7892	0	0	Ki67+	 7448 18105
7893	0	0	Ki67+	 7454 18159
7894	0	0	Ki67+	 7460 18481
7895	0	0	Ki67+	 7483 18316
7896	0	0	Ki67+	 7515 18295
7897	0	0	Ki67+	 7540 18201
7898	0	0	Ki67+	 7589 18289
7899	0	0	Ki67+	 7612 18149
7900	0	0	Ki67+	 7620 18316
7901	0	0	Ki67+	 7622 18297
7902	0	0	Ki67+	 7634 18112
7903	0	0	Ki67+	 7640 17970
7904	0	0	Ki67+	 7645 18365
7905	0	0	Ki67+	 7650 17945
7906	0	0	Ki67+	 7651 18191
7907	0	0	Ki67+	 7668 18090
7908	0	0	Ki67+	 7674 17975
7909	0	0	Ki67+	 7678 18217
7910	0	0	Ki67+	 7691 18137
7911	0	0	Ki67+	 7695 18228
7912	0	0	Ki67+	 7699 18010
7913	0	0	Ki67+	 7703 18097
7914	0	0	Ki67+	 7712 18356
7915	0	0	Ki67+	 7721 18075
7916	0	0	Ki67+	 7725 18319
7917	0	0	Ki67+	 7726 18123
7918	0	0	Ki67+	 7737 18219
7919	0	0	Ki67+	 7743 18411
7920	0	0	Ki67+	 7764 18372
7921	0	0	Ki67+	 7765 18005
7922	0	0	Ki67+	 7770 18679
7923	0	0	Ki67+	 7782 18305
7924	0	0	Ki67+	 7786 18525
7925	0	0	Ki67+	 7791 18027
7926	0	0	Ki67+	 7803 17979
7927	0	0	Ki67+	 7817 18236
7928	0	0	Ki67+	 7818 18186
7929	0	0	Ki67+	 7823 18162
7930	0	0	Ki67+	 7827 18124
7931	0	0	Ki67+	 7837 18353
7932	0	0	Ki67+	 7844 18433
7933	0	0	Ki67+	 7845 18392
7934	0	0	Ki67+	 7846 17960
7935	0	0	Ki67+	 7863 18502
7936	0	0	Ki67+	 7873 18071
7937	0	0	Ki67+	 7877 18082
7938	0	0	Ki67+	 7880 18040
7939	0	0	Ki67+	 7881 18308
7940	0	0	Ki67+	 7888 17988
7941	0	0	Ki67+	 7889 18202
7942	0	0	Ki67+	 7895 17961
7943	0	0	Ki67+	 7904 18468
7944	0	0	Ki67+	 7908 18211
7945	0	0	Ki67+	 7926 18102
7946	0	0	Ki67+	 7939 18419
7947	0	0	Ki67+	 7940 18324
7948	0	0	Ki67+	 7947 18399
7949	0	0	Ki67+	 7186 19015
7950	0	0	Ki67+	 7188 19151
7951	0	0	Ki67+	 7200 18990
7952	0	0	Ki67+	 7277 19001
7953	0	0	Ki67+	 7310 19146
7954	0	0	Ki67+	 7348 18741
7955	0	0	Ki67+	 7359 19022
7956	0	0	Ki67+	 7374 18988
7957	0	0	Ki67+	 7379 18958
7958	0	0	Ki67+	 7402 18959
7959	0	0	Ki67+	 7457 19109
7960	0	0	Ki67+	 7511 18983
7961	0	0	Ki67+	 7535 19262
7962	0	0	Ki67+	 7653 19024
7963	0	0	Ki67+	 7674 19301
7964	0	0	Ki67+	 7687 18914
7965	0	0	Ki67+	 7691 18956
7966	0	0	Ki67+	 7697 19039
7967	0	0	Ki67+	 7701 19307
7968	0	0	Ki67+	 7742 18981
7969	0	0	Ki67+	 7747 19192
7970	0	0	Ki67+	 7772 18956
7971	0	0	Ki67+	 7780 19107
7972	0	0	Ki67+	 7781 19181
7973	0	0	Ki67+	 7791 19044
7974	0	0	Ki67+	 7800 19149
7975	0	0	Ki67+	 7814 19002
7976	0	0	Ki67+	 7817 18978
7977	0	0	Ki67+	 7840 19014
7978	0	0	Ki67+	 7842 18965
7979	0	0	Ki67+	 7869 19145
7980	0	0	Ki67+	 7889 19135
7981	0	0	Ki67+	 7894 18991
7982	0	0	Ki67+	 7925 19133
7983	0	0	Ki67+	 7929 19162
7984	0	0	Ki67+	 7933 19111
7985	0	0	Ki67+	 7934 18987
7986	0	0	Ki67+	 7937 19069
7987	0	0	Ki67+	 7159 19655
7988	0	0	Ki67+	 7220 19728
7989	0	0	Ki67+	 7240 20301
7990	0	0	Ki67+	 7245 20260
7991	0	0	Ki67+	 7247 19912
7992	0	0	Ki67+	 7267 19722
7993	0	0	Ki67+	 7269 19854
7994	0	0	Ki67+	 7281 19861
7995	0	0	Ki67+	 7333 19680
7996	0	0	Ki67+	 7335 19883
7997	0	0	Ki67+	 7378 20090
7998	0	0	Ki67+	 7384 20107
7999	0	0	Ki67+	 7396 20147
8000	0	0	Ki67+	 7397 20205
8001	0	0	Ki67+	 7415 20219
8002	0	0	Ki67+	 7486 19900
8003	0	0	Ki67+	 7534 20247
8004	0	0	Ki67+	 7600 20101
8005	0	0	Ki67+	 7716 20136
8006	0	0	Ki67+	 7751 19982
8007	0	0	Ki67+	 7751 20222
8008	0	0	Ki67+	 7753 19967
8009	0	0	Ki67+	 7754 19577
8010	0	0	Ki67+	 7775 20030
8011	0	0	Ki67+	 7854 19985
8012	0	0	Ki67+	 7877 20016
8013	0	0	Ki67+	 7885 20039
8014	0	0	Ki67+	 7889 19986
8015	0	0	Ki67+	 7158 20612
8016	0	0	Ki67+	 7160 21088
8017	0	0	Ki67+	 7182 20975
8018	0	0	Ki67+	 7192 20604
8019	0	0	Ki67+	 7206 20504
8020	0	0	Ki67+	 7269 20839
8021	0	0	Ki67+	 7277 20455
8022	0	0	Ki67+	 7322 20350
8023	0	0	Ki67+	 7343 20669
8024	0	0	Ki67+	 7352 20979
8025	0	0	Ki67+	 7372 21001
8026	0	0	Ki67+	 7385 21018
8027	0	0	Ki67+	 7517 20735
8028	0	0	Ki67+	 7597 20437
8029	0	0	Ki67+	 7661 20401
8030	0	0	Ki67+	 7667 20494
8031	0	0	Ki67+	 7670 20791
8032	0	0	Ki67+	 7682 20995
8033	0	0	Ki67+	 7698 20786
8034	0	0	Ki67+	 7737 20470
8035	0	0	Ki67+	 7752 20823
8036	0	0	Ki67+	 7842 20385
8037	0	0	Ki67+	 7843 20486
8038	0	0	Ki67+	 7859 21033
8039	0	0	Ki67+	 7880 20452
8040	0	0	Ki67+	 7887 21102
8041	0	0	Ki67+	 7892 20464
8042	0	0	Ki67+	 7158 21847
8043	0	0	Ki67+	 7160 21726
8044	0	0	Ki67+	 7175 21280
8045	0	0	Ki67+	 7176 21675
8046	0	0	Ki67+	 7179 21527
8047	0	0	Ki67+	 7192 21666
8048	0	0	Ki67+	 7218 21608
8049	0	0	Ki67+	 7223 21783
8050	0	0	Ki67+	 7242 21760
8051	0	0	Ki67+	 7272 21270
8052	0	0	Ki67+	 7309 21507
8053	0	0	Ki67+	 7333 21857
8054	0	0	Ki67+	 7335 21389
8055	0	0	Ki67+	 7346 21177
8056	0	0	Ki67+	 7350 21681
8057	0	0	Ki67+	 7367 21778
8058	0	0	Ki67+	 7390 21785
8059	0	0	Ki67+	 7402 21789
8060	0	0	Ki67+	 7417 21385
8061	0	0	Ki67+	 7447 21666
8062	0	0	Ki67+	 7457 21295
8063	0	0	Ki67+	 7468 21788
8064	0	0	Ki67+	 7486 21151
8065	0	0	Ki67+	 7512 21426
8066	0	0	Ki67+	 7528 21769
8067	0	0	Ki67+	 7535 21433
8068	0	0	Ki67+	 7537 21900
8069	0	0	Ki67+	 7538 21176
8070	0	0	Ki67+	 7539 21882
8071	0	0	Ki67+	 7581 21472
8072	0	0	Ki67+	 7629 21234
8073	0	0	Ki67+	 7644 21241
8074	0	0	Ki67+	 7675 21656
8075	0	0	Ki67+	 7752 21400
8076	0	0	Ki67+	 7756 21373
8077	0	0	Ki67+	 7772 21317
8078	0	0	Ki67+	 7860 21679
8079	0	0	Ki67+	 7866 21611
8080	0	0	Ki67+	 7887 21503
8081	0	0	Ki67+	 7893 21378
8082	0	0	Ki67+	 7165 22569
8083	0	0	Ki67+	 7175 22199
8084	0	0	Ki67+	 7176 22323
8085	0	0	Ki67+	 7186 22303
8086	0	0	Ki67+	 7195 21972
8087	0	0	Ki67+	 7206 21970
8088	0	0	Ki67+	 7212 22669
8089	0	0	Ki67+	 7231 22303
8090	0	0	Ki67+	 7232 22326
8091	0	0	Ki67+	 7242 22239
8092	0	0	Ki67+	 7251 22049
8093	0	0	Ki67+	 7295 22270
8094	0	0	Ki67+	 7323 22245
8095	0	0	Ki67+	 7333 22285
8096	0	0	Ki67+	 7342 22125
8097	0	0	Ki67+	 7345 22231
8098	0	0	Ki67+	 7367 22385
8099	0	0	Ki67+	 7378 22708
8100	0	0	Ki67+	 7414 21960
8101	0	0	Ki67+	 7420 22416
8102	0	0	Ki67+	 7423 22206
8103	0	0	Ki67+	 7428 22621
8104	0	0	Ki67+	 7432 22445
8105	0	0	Ki67+	 7447 22465
8106	0	0	Ki67+	 7513 22175
8107	0	0	Ki67+	 7515 22596
8108	0	0	Ki67+	 7539 21992
8109	0	0	Ki67+	 7562 22282
8110	0	0	Ki67+	 7601 22103
8111	0	0	Ki67+	 7602 21969
8112	0	0	Ki67+	 7617 21976
8113	0	0	Ki67+	 7630 22605
8114	0	0	Ki67+	 7767 22150
8115	0	0	Ki67+	 7784 22062
8116	0	0	Ki67+	 7792 22147
8117	0	0	Ki67+	 7795 22643
8118	0	0	Ki67+	 7832 21940
8119	0	0	Ki67+	 7864 22389
8120	0	0	Ki67+	 7912 22226
8121	0	0	Ki67+	 7913 22501
8122	0	0	Ki67+	 7937 22185
8123	0	0	Ki67+	 7939 22219
8124	0	0	Ki67+	 7176 23097
8125	0	0	Ki67+	 7193 22788
8126	0	0	Ki67+	 7199 22726
8127	0	0	Ki67+	 7205 22739
8128	0	0	Ki67+	 7241 23129
8129	0	0	Ki67+	 7304 22771
8130	0	0	Ki67+	 7341 23115
8131	0	0	Ki67+	 7374 22961
8132	0	0	Ki67+	 7413 23303
8133	0	0	Ki67+	 7448 23003
8134	0	0	Ki67+	 7457 23062
8135	0	0	Ki67+	 7537 22921
8136	0	0	Ki67+	 7628 23342
8137	0	0	Ki67+	 7629 23468
8138	0	0	Ki67+	 7755 23356
8139	0	0	Ki67+	 7819 23430
8140	0	0	Ki67+	 7827 23441
8141	0	0	Ki67+	 7154 24131
8142	0	0	Ki67+	 7165 23936
8143	0	0	Ki67+	 7288 23980
8144	0	0	Ki67+	 7300 24144
8145	0	0	Ki67+	 7320 23912
8146	0	0	Ki67+	 7409 23937
8147	0	0	Ki67+	 7465 23865
8148	0	0	Ki67+	 7495 24003
8149	0	0	Ki67+	 7516 23861
8150	0	0	Ki67+	 7520 23606
8151	0	0	Ki67+	 7536 23737
8152	0	0	Ki67+	 7543 24306
8153	0	0	Ki67+	 7544 23712
8154	0	0	Ki67+	 7554 24028
8155	0	0	Ki67+	 7566 24263
8156	0	0	Ki67+	 7592 23720
8157	0	0	Ki67+	 7597 23583
8158	0	0	Ki67+	 7602 23726
8159	0	0	Ki67+	 7695 24037
8160	0	0	Ki67+	 7710 23641
8161	0	0	Ki67+	 7791 24018
8162	0	0	Ki67+	 7814 24088
8163	0	0	Ki67+	 7899 23997
8164	0	0	Ki67+	 7169 25019
8165	0	0	Ki67+	 7171 24380
8166	0	0	Ki67+	 7211 24358
8167	0	0	Ki67+	 7214 24479
8168	0	0	Ki67+	 7215 24621
8169	0	0	Ki67+	 7227 24385
8170	0	0	Ki67+	 7236 24487
8171	0	0	Ki67+	 7236 24511
8172	0	0	Ki67+	 7260 24483
8173	0	0	Ki67+	 7267 24331
8174	0	0	Ki67+	 7283 24538
8175	0	0	Ki67+	 7307 24501
8176	0	0	Ki67+	 7341 24398
8177	0	0	Ki67+	 7352 24610
8178	0	0	Ki67+	 7354 24635
8179	0	0	Ki67+	 7358 24482
8180	0	0	Ki67+	 7369 24941
8181	0	0	Ki67+	 7398 24694
8182	0	0	Ki67+	 7422 24741
8183	0	0	Ki67+	 7423 24876
8184	0	0	Ki67+	 7444 24459
8185	0	0	Ki67+	 7456 24701
8186	0	0	Ki67+	 7460 24884
8187	0	0	Ki67+	 7474 24683
8188	0	0	Ki67+	 7480 24442
8189	0	0	Ki67+	 7485 24528
8190	0	0	Ki67+	 7499 24523
8191	0	0	Ki67+	 7504 24585
8192	0	0	Ki67+	 7538 24549
8193	0	0	Ki67+	 7556 24413
8194	0	0	Ki67+	 7558 24527
8195	0	0	Ki67+	 7572 24322
8196	0	0	Ki67+	 7577 24512
8197	0	0	Ki67+	 7602 24560
8198	0	0	Ki67+	 7622 24352
8199	0	0	Ki67+	 7625 25025
8200	0	0	Ki67+	 7668 24394
8201	0	0	Ki67+	 7726 24433
8202	0	0	Ki67+	 7775 24810
8203	0	0	Ki67+	 7817 24657
8204	0	0	Ki67+	 7858 25118
8205	0	0	Ki67+	 7235 25396
8206	0	0	Ki67+	 7272 25830
8207	0	0	Ki67+	 7710 25873
8208	0	0	Ki67+	 7718 25822
8209	0	0	Ki67+	 7730 25651
8210	0	0	Ki67+	 7749 25328
8211	0	0	Ki67+	 7752 25764
8212	0	0	Ki67+	 7756 25605
8213	0	0	Ki67+	 7756 25713
8214	0	0	Ki67+	 7777 25489
8215	0	0	Ki67+	 7793 25308
8216	0	0	Ki67+	 7793 25431
8217	0	0	Ki67+	 7794 25893
8218	0	0	Ki67+	 7821 25804
8219	0	0	Ki67+	 7157 26616
8220	0	0	Ki67+	 7181 26618
8221	0	0	Ki67+	 7312 26691
8222	0	0	Ki67+	 7326 26115
8223	0	0	Ki67+	 7349 26594
8224	0	0	Ki67+	 7360 26579
8225	0	0	Ki67+	 7371 26653
8226	0	0	Ki67+	 7424 26666
8227	0	0	Ki67+	 7462 26637
8228	0	0	Ki67+	 7481 26598
8229	0	0	Ki67+	 7535 26584
8230	0	0	Ki67+	 7686 25986
8231	0	0	Ki67+	 7697 26047
8232	0	0	Ki67+	 7703 26112
8233	0	0	Ki67+	 7708 26073
8234	0	0	Ki67+	 7743 26049
8235	0	0	Ki67+	 7760 26092
8236	0	0	Ki67+	 7765 25975
8237	0	0	Ki67+	 7778 26041
8238	0	0	Ki67+	 7792 26018
8239	0	0	Ki67+	 7226 27062
8240	0	0	Ki67+	 7555 27418
8241	0	0	Ki67+	 7613 27485
8242	0	0	Ki67+	 7672 27436
8243	0	0	Ki67+	 7676 27457
8244	0	0	Ki67+	 7683 27412
8245	0	0	Ki67+	 7702 27373
8246	0	0	Ki67+	 7752 27345
8247	0	0	Ki67+	 7791 27483
8248	0	0	Ki67+	 7808 27477
8249	0	0	Ki67+	 7814 27454
8250	0	0	Ki67+	 7814 27505
8251	0	0	Ki67+	 7869 27131
8252	0	0	Ki67+	 7888 27441
8253	0	0	Ki67+	 7905 27498
8254	0	0	Ki67+	 7919 27439
8255	0	0	Ki67+	 7941 27470
8256	0	0	Ki67+	 7160 27737
8257	0	0	Ki67+	 7166 27974
8258	0	0	Ki67+	 7167 27708
8259	0	0	Ki67+	 7182 28259
8260	0	0	Ki67+	 7188 27685
8261	0	0	Ki67+	 7190 27744
8262	0	0	Ki67+	 7194 27882
8263	0	0	Ki67+	 7198 27711
8264	0	0	Ki67+	 7210 27751
8265	0	0	Ki67+	 7222 27677
8266	0	0	Ki67+	 7222 27731
8267	0	0	Ki67+	 7237 27709
8268	0	0	Ki67+	 7238 27861
8269	0	0	Ki67+	 7240 27644
8270	0	0	Ki67+	 7241 27618
8271	0	0	Ki67+	 7241 27750
8272	0	0	Ki67+	 7248 27685
8273	0	0	Ki67+	 7260 27748
8274	0	0	Ki67+	 7266 27688
8275	0	0	Ki67+	 7266 27720
8276	0	0	Ki67+	 7295 27701
8277	0	0	Ki67+	 7298 28214
8278	0	0	Ki67+	 7307 28257
8279	0	0	Ki67+	 7330 28088
8280	0	0	Ki67+	 7336 28255
8281	0	0	Ki67+	 7338 27967
8282	0	0	Ki67+	 7383 27901
8283	0	0	Ki67+	 7395 27960
8284	0	0	Ki67+	 7396 27902
8285	0	0	Ki67+	 7408 27944
8286	0	0	Ki67+	 7408 27968
8287	0	0	Ki67+	 7413 27912
8288	0	0	Ki67+	 7415 27890
8289	0	0	Ki67+	 7416 28169
8290	0	0	Ki67+	 7418 28252
8291	0	0	Ki67+	 7421 27569
8292	0	0	Ki67+	 7423 28267
8293	0	0	Ki67+	 7424 27990
8294	0	0	Ki67+	 7427 27914
8295	0	0	Ki67+	 7432 27928
8296	0	0	Ki67+	 7441 27551
8297	0	0	Ki67+	 7441 27888
8298	0	0	Ki67+	 7444 27578
8299	0	0	Ki67+	 7446 28238
8300	0	0	Ki67+	 7448 28202
8301	0	0	Ki67+	 7449 27846
8302	0	0	Ki67+	 7452 28133
8303	0	0	Ki67+	 7455 28250
8304	0	0	Ki67+	 7456 28160
8305	0	0	Ki67+	 7457 28318
8306	0	0	Ki67+	 7459 27551
8307	0	0	Ki67+	 7459 27992
8308	0	0	Ki67+	 7461 27887
8309	0	0	Ki67+	 7468 28143
8310	0	0	Ki67+	 7469 27665
8311	0	0	Ki67+	 7470 27570
8312	0	0	Ki67+	 7470 27998
8313	0	0	Ki67+	 7470 28194
8314	0	0	Ki67+	 7483 27861
8315	0	0	Ki67+	 7484 28221
8316	0	0	Ki67+	 7487 27556
8317	0	0	Ki67+	 7487 28117
8318	0	0	Ki67+	 7501 27539
8319	0	0	Ki67+	 7511 27809
8320	0	0	Ki67+	 7522 27533
8321	0	0	Ki67+	 7523 27841
8322	0	0	Ki67+	 7526 28021
8323	0	0	Ki67+	 7535 28259
8324	0	0	Ki67+	 7545 28002
8325	0	0	Ki67+	 7549 27814
8326	0	0	Ki67+	 7566 28016
8327	0	0	Ki67+	 7569 27799
8328	0	0	Ki67+	 7569 28136
8329	0	0	Ki67+	 7583 27992
8330	0	0	Ki67+	 7584 27782
8331	0	0	Ki67+	 7594 27620
8332	0	0	Ki67+	 7598 27522
8333	0	0	Ki67+	 7607 27807
8334	0	0	Ki67+	 7618 28011
8335	0	0	Ki67+	 7623 28048
8336	0	0	Ki67+	 7627 27784
8337	0	0	Ki67+	 7636 27606
8338	0	0	Ki67+	 7640 28027
8339	0	0	Ki67+	 7643 27794
8340	0	0	Ki67+	 7644 27992
8341	0	0	Ki67+	 7651 28086
8342	0	0	Ki67+	 7658 27766
8343	0	0	Ki67+	 7658 27975
8344	0	0	Ki67+	 7673 27807
8345	0	0	Ki67+	 7680 27763
8346	0	0	Ki67+	 7687 27597
8347	0	0	Ki67+	 7689 27939
8348	0	0	Ki67+	 7696 27778
8349	0	0	Ki67+	 7696 27791
8350	0	0	Ki67+	 7699 27550
8351	0	0	Ki67+	 7705 27808
8352	0	0	Ki67+	 7707 27952
8353	0	0	Ki67+	 7710 28055
8354	0	0	Ki67+	 7713 28069
8355	0	0	Ki67+	 7714 28104
8356	0	0	Ki67+	 7724 27920
8357	0	0	Ki67+	 7727 27534
8358	0	0	Ki67+	 7734 27775
8359	0	0	Ki67+	 7735 27559
8360	0	0	Ki67+	 7736 28075
8361	0	0	Ki67+	 7738 27795
8362	0	0	Ki67+	 7741 27910
8363	0	0	Ki67+	 7744 28041
8364	0	0	Ki67+	 7761 27762
8365	0	0	Ki67+	 7764 27950
8366	0	0	Ki67+	 7765 28027
8367	0	0	Ki67+	 7768 27858
8368	0	0	Ki67+	 7775 27927
8369	0	0	Ki67+	 7790 27801
8370	0	0	Ki67+	 7796 27924
8371	0	0	Ki67+	 7798 28034
8372	0	0	Ki67+	 7800 27779
8373	0	0	Ki67+	 7803 27866
8374	0	0	Ki67+	 7807 27822
8375	0	0	Ki67+	 7809 27907
8376	0	0	Ki67+	 7826 27849
8377	0	0	Ki67+	 7828 28005
8378	0	0	Ki67+	 7830 27832
8379	0	0	Ki67+	 7849 28052
8380	0	0	Ki67+	 7867 28018
8381	0	0	Ki67+	 7875 27552
8382	0	0	Ki67+	 7890 28052
8383	0	0	Ki67+	 7894 28070
8384	0	0	Ki67+	 7913 28021
8385	0	0	Ki67+	 7917 27628
8386	0	0	Ki67+	 7917 27968
8387	0	0	Ki67+	 7917 28003
8388	0	0	Ki67+	 7918 27651
8389	0	0	Ki67+	 7920 27842
8390	0	0	Ki67+	 7922 28076
8391	0	0	Ki67+	 7925 27586
8392	0	0	Ki67+	 7936 27611
8393	0	0	Ki67+	 7941 27949
8394	0	0	Ki67+	 7943 27675
8395	0	0	Ki67+	 7943 27971
8396	0	0	Ki67+	 7944 27624
8397	0	0	Ki67+	 7170 29021
8398	0	0	Ki67+	 7175 28551
8399	0	0	Ki67+	 7187 28733
8400	0	0	Ki67+	 7192 28388
8401	0	0	Ki67+	 7193 29028
8402	0	0	Ki67+	 7194 29007
8403	0	0	Ki67+	 7203 29095
8404	0	0	Ki67+	 7208 29061
8405	0	0	Ki67+	 7222 29053
8406	0	0	Ki67+	 7225 29032
8407	0	0	Ki67+	 7239 29021
8408	0	0	Ki67+	 7240 28586
8409	0	0	Ki67+	 7243 28942
8410	0	0	Ki67+	 7247 28513
8411	0	0	Ki67+	 7248 29088
8412	0	0	Ki67+	 7250 29058
8413	0	0	Ki67+	 7251 28754
8414	0	0	Ki67+	 7257 28477
8415	0	0	Ki67+	 7267 29001
8416	0	0	Ki67+	 7270 28345
8417	0	0	Ki67+	 7271 28388
8418	0	0	Ki67+	 7275 28517
8419	0	0	Ki67+	 7277 28712
8420	0	0	Ki67+	 7280 29049
8421	0	0	Ki67+	 7286 29001
8422	0	0	Ki67+	 7286 29097
8423	0	0	Ki67+	 7290 28538
8424	0	0	Ki67+	 7295 29026
8425	0	0	Ki67+	 7301 28508
8426	0	0	Ki67+	 7304 29042
8427	0	0	Ki67+	 7305 28396
8428	0	0	Ki67+	 7313 28979
8429	0	0	Ki67+	 7315 29111
8430	0	0	Ki67+	 7316 28346
8431	0	0	Ki67+	 7318 28678
8432	0	0	Ki67+	 7321 29048
8433	0	0	Ki67+	 7322 29012
8434	0	0	Ki67+	 7324 28974
8435	0	0	Ki67+	 7328 28328
8436	0	0	Ki67+	 7330 29075
8437	0	0	Ki67+	 7332 28502
8438	0	0	Ki67+	 7342 28991
8439	0	0	Ki67+	 7356 29013
8440	0	0	Ki67+	 7364 28550
8441	0	0	Ki67+	 7365 28413
8442	0	0	Ki67+	 7371 28911
8443	0	0	Ki67+	 7372 29024
8444	0	0	Ki67+	 7374 28394
8445	0	0	Ki67+	 7377 28537
8446	0	0	Ki67+	 7378 28509
8447	0	0	Ki67+	 7378 29078
8448	0	0	Ki67+	 7379 29012
8449	0	0	Ki67+	 7380 28896
8450	0	0	Ki67+	 7384 28470
8451	0	0	Ki67+	 7387 28367
8452	0	0	Ki67+	 7393 29080
8453	0	0	Ki67+	 7394 28731
8454	0	0	Ki67+	 7395 29044
8455	0	0	Ki67+	 7402 28554
8456	0	0	Ki67+	 7404 28467
8457	0	0	Ki67+	 7406 28978
8458	0	0	Ki67+	 7408 28492
8459	0	0	Ki67+	 7410 28965
8460	0	0	Ki67+	 7418 29018
8461	0	0	Ki67+	 7423 28390
8462	0	0	Ki67+	 7427 28858
8463	0	0	Ki67+	 7428 28971
8464	0	0	Ki67+	 7429 29091
8465	0	0	Ki67+	 7431 28526
8466	0	0	Ki67+	 7435 28498
8467	0	0	Ki67+	 7436 29025
8468	0	0	Ki67+	 7447 28571
8469	0	0	Ki67+	 7449 28328
8470	0	0	Ki67+	 7449 29064
8471	0	0	Ki67+	 7451 28442
8472	0	0	Ki67+	 7454 28398
8473	0	0	Ki67+	 7456 28554
8474	0	0	Ki67+	 7459 29096
8475	0	0	Ki67+	 7461 28594
8476	0	0	Ki67+	 7466 28614
8477	0	0	Ki67+	 7466 28969
8478	0	0	Ki67+	 7468 28406
8479	0	0	Ki67+	 7468 29010
8480	0	0	Ki67+	 7473 28645
8481	0	0	Ki67+	 7473 29072
8482	0	0	Ki67+	 7486 29054
8483	0	0	Ki67+	 7491 28337
8484	0	0	Ki67+	 7497 28635
8485	0	0	Ki67+	 7521 28953
8486	0	0	Ki67+	 7526 28928
8487	0	0	Ki67+	 7537 28831
8488	0	0	Ki67+	 7540 28638
8489	0	0	Ki67+	 7558 28965
8490	0	0	Ki67+	 7564 28849
8491	0	0	Ki67+	 7564 28942
8492	0	0	Ki67+	 7567 28643
8493	0	0	Ki67+	 7579 28856
8494	0	0	Ki67+	 7588 28639
8495	0	0	Ki67+	 7596 28872
8496	0	0	Ki67+	 7602 28938
8497	0	0	Ki67+	 7606 28759
8498	0	0	Ki67+	 7610 28635
8499	0	0	Ki67+	 7620 28843
8500	0	0	Ki67+	 7622 28820
8501	0	0	Ki67+	 7637 28902
8502	0	0	Ki67+	 7654 28736
8503	0	0	Ki67+	 7657 28616
8504	0	0	Ki67+	 7657 28843
8505	0	0	Ki67+	 7676 28775
8506	0	0	Ki67+	 7679 28798
8507	0	0	Ki67+	 7681 28738
8508	0	0	Ki67+	 7681 29115
8509	0	0	Ki67+	 7687 28865
8510	0	0	Ki67+	 7688 28839
8511	0	0	Ki67+	 7693 28735
8512	0	0	Ki67+	 7697 28587
8513	0	0	Ki67+	 7703 28787
8514	0	0	Ki67+	 7705 28810
8515	0	0	Ki67+	 7722 28712
8516	0	0	Ki67+	 7724 28572
8517	0	0	Ki67+	 7736 28757
8518	0	0	Ki67+	 7737 28592
8519	0	0	Ki67+	 7746 28599
8520	0	0	Ki67+	 7754 28714
8521	0	0	Ki67+	 7767 28697
8522	0	0	Ki67+	 7768 28540
8523	0	0	Ki67+	 7775 28572
8524	0	0	Ki67+	 7792 28880
8525	0	0	Ki67+	 7797 28847
8526	0	0	Ki67+	 7797 28903
8527	0	0	Ki67+	 7799 28890
8528	0	0	Ki67+	 7801 28927
8529	0	0	Ki67+	 7803 28806
8530	0	0	Ki67+	 7804 28825
8531	0	0	Ki67+	 7811 28664
8532	0	0	Ki67+	 7814 28904
8533	0	0	Ki67+	 7825 28809
8534	0	0	Ki67+	 7827 28844
8535	0	0	Ki67+	 7833 28585
8536	0	0	Ki67+	 7834 28866
8537	0	0	Ki67+	 7835 28817
8538	0	0	Ki67+	 7835 28933
8539	0	0	Ki67+	 7841 28572
8540	0	0	Ki67+	 7842 28674
8541	0	0	Ki67+	 7846 28633
8542	0	0	Ki67+	 7846 28863
8543	0	0	Ki67+	 7847 28911
8544	0	0	Ki67+	 7849 28829
8545	0	0	Ki67+	 7855 28783
8546	0	0	Ki67+	 7860 28888
8547	0	0	Ki67+	 7862 28423
8548	0	0	Ki67+	 7865 28658
8549	0	0	Ki67+	 7872 28714
8550	0	0	Ki67+	 7883 28902
8551	0	0	Ki67+	 7893 28663
8552	0	0	Ki67+	 7895 28685
8553	0	0	Ki67+	 7913 28711
8554	0	0	Ki67+	 7920 28441
8555	0	0	Ki67+	 7927 28455
8556	0	0	Ki67+	 7944 28777
8557	0	0	Ki67+	 7949 28449
8558	0	0	Ki67+	 7157 29368
8559	0	0	Ki67+	 7161 29784
8560	0	0	Ki67+	 7165 29272
8561	0	0	Ki67+	 7169 29428
8562	0	0	Ki67+	 7175 29750
8563	0	0	Ki67+	 7176 29415
8564	0	0	Ki67+	 7180 29768
8565	0	0	Ki67+	 7183 29314
8566	0	0	Ki67+	 7185 29300
8567	0	0	Ki67+	 7187 29414
8568	0	0	Ki67+	 7189 29876
8569	0	0	Ki67+	 7193 29245
8570	0	0	Ki67+	 7193 29779
8571	0	0	Ki67+	 7200 29747
8572	0	0	Ki67+	 7203 29491
8573	0	0	Ki67+	 7207 29305
8574	0	0	Ki67+	 7208 29430
8575	0	0	Ki67+	 7213 29274
8576	0	0	Ki67+	 7222 29290
8577	0	0	Ki67+	 7225 29715
8578	0	0	Ki67+	 7226 29752
8579	0	0	Ki67+	 7234 29827
8580	0	0	Ki67+	 7235 29439
8581	0	0	Ki67+	 7235 29789
8582	0	0	Ki67+	 7238 29747
8583	0	0	Ki67+	 7245 29356
8584	0	0	Ki67+	 7245 29898
8585	0	0	Ki67+	 7251 29268
8586	0	0	Ki67+	 7252 29137
8587	0	0	Ki67+	 7258 29735
8588	0	0	Ki67+	 7261 29849
8589	0	0	Ki67+	 7266 29804
8590	0	0	Ki67+	 7270 29748
8591	0	0	Ki67+	 7274 29234
8592	0	0	Ki67+	 7287 29421
8593	0	0	Ki67+	 7290 29255
8594	0	0	Ki67+	 7290 29433
8595	0	0	Ki67+	 7295 29187
8596	0	0	Ki67+	 7301 29834
8597	0	0	Ki67+	 7311 29141
8598	0	0	Ki67+	 7311 29271
8599	0	0	Ki67+	 7314 29724
8600	0	0	Ki67+	 7321 29772
8601	0	0	Ki67+	 7323 29431
8602	0	0	Ki67+	 7323 29710
8603	0	0	Ki67+	 7334 29686
8604	0	0	Ki67+	 7334 29813
8605	0	0	Ki67+	 7338 29553
8606	0	0	Ki67+	 7341 29301
8607	0	0	Ki67+	 7344 29341
8608	0	0	Ki67+	 7355 29768
8609	0	0	Ki67+	 7356 29304
8610	0	0	Ki67+	 7361 29689
8611	0	0	Ki67+	 7365 29427
8612	0	0	Ki67+	 7375 29367
8613	0	0	Ki67+	 7378 29411
8614	0	0	Ki67+	 7382 29331
8615	0	0	Ki67+	 7383 29210
8616	0	0	Ki67+	 7386 29400
8617	0	0	Ki67+	 7391 29237
8618	0	0	Ki67+	 7391 29811
8619	0	0	Ki67+	 7392 29426
8620	0	0	Ki67+	 7403 29759
8621	0	0	Ki67+	 7411 29365
8622	0	0	Ki67+	 7416 29190
8623	0	0	Ki67+	 7419 29386
8624	0	0	Ki67+	 7421 29203
8625	0	0	Ki67+	 7422 29675
8626	0	0	Ki67+	 7426 29702
8627	0	0	Ki67+	 7452 29262
8628	0	0	Ki67+	 7452 29678
8629	0	0	Ki67+	 7457 29248
8630	0	0	Ki67+	 7460 29281
8631	0	0	Ki67+	 7475 29509
8632	0	0	Ki67+	 7478 29657
8633	0	0	Ki67+	 7481 29679
8634	0	0	Ki67+	 7484 29219
8635	0	0	Ki67+	 7488 29306
8636	0	0	Ki67+	 7488 29701
8637	0	0	Ki67+	 7492 29474
8638	0	0	Ki67+	 7507 29208
8639	0	0	Ki67+	 7526 29264
8640	0	0	Ki67+	 7529 29529
8641	0	0	Ki67+	 7533 29655
8642	0	0	Ki67+	 7540 29416
8643	0	0	Ki67+	 7571 29232
8644	0	0	Ki67+	 7577 29333
8645	0	0	Ki67+	 7577 29649
8646	0	0	Ki67+	 7580 29257
8647	0	0	Ki67+	 7580 29633
8648	0	0	Ki67+	 7590 29273
8649	0	0	Ki67+	 7601 29656
8650	0	0	Ki67+	 7620 29622
8651	0	0	Ki67+	 7625 29603
8652	0	0	Ki67+	 7638 29174
8653	0	0	Ki67+	 7639 29737
8654	0	0	Ki67+	 7642 29215
8655	0	0	Ki67+	 7642 29917
8656	0	0	Ki67+	 7647 29225
8657	0	0	Ki67+	 7650 29346
8658	0	0	Ki67+	 7658 29690
8659	0	0	Ki67+	 7669 29454
8660	0	0	Ki67+	 7669 29515
8661	0	0	Ki67+	 7678 29467
8662	0	0	Ki67+	 7686 29161
8663	0	0	Ki67+	 7688 29127
8664	0	0	Ki67+	 7688 29390
8665	0	0	Ki67+	 7689 29429
8666	0	0	Ki67+	 7690 29369
8667	0	0	Ki67+	 7695 29904
8668	0	0	Ki67+	 7704 29253
8669	0	0	Ki67+	 7707 29607
8670	0	0	Ki67+	 7709 29333
8671	0	0	Ki67+	 7709 29872
8672	0	0	Ki67+	 7711 29517
8673	0	0	Ki67+	 7724 29311
8674	0	0	Ki67+	 7725 29380
8675	0	0	Ki67+	 7731 29894
8676	0	0	Ki67+	 7733 29276
8677	0	0	Ki67+	 7745 29496
8678	0	0	Ki67+	 7763 29284
8679	0	0	Ki67+	 7765 29900
8680	0	0	Ki67+	 7766 29146
8681	0	0	Ki67+	 7768 29484
8682	0	0	Ki67+	 7771 29887
8683	0	0	Ki67+	 7772 29330
8684	0	0	Ki67+	 7780 29551
8685	0	0	Ki67+	 7782 29162
8686	0	0	Ki67+	 7784 29276
8687	0	0	Ki67+	 7787 29917
8688	0	0	Ki67+	 7789 29430
8689	0	0	Ki67+	 7795 29602
8690	0	0	Ki67+	 7797 29647
8691	0	0	Ki67+	 7806 29860
8692	0	0	Ki67+	 7810 29293
8693	0	0	Ki67+	 7812 29457
8694	0	0	Ki67+	 7813 29241
8695	0	0	Ki67+	 7822 29576
8696	0	0	Ki67+	 7822 29593
8697	0	0	Ki67+	 7825 29318
8698	0	0	Ki67+	 7825 29404
8699	0	0	Ki67+	 7828 29270
8700	0	0	Ki67+	 7829 29447
8701	0	0	Ki67+	 7838 29848
8702	0	0	Ki67+	 7839 29388
8703	0	0	Ki67+	 7840 29352
8704	0	0	Ki67+	 7842 29664
8705	0	0	Ki67+	 7843 29421
8706	0	0	Ki67+	 7844 29292
8707	0	0	Ki67+	 7850 29376
8708	0	0	Ki67+	 7855 29400
8709	0	0	Ki67+	 7862 29208
8710	0	0	Ki67+	 7871 29477
8711	0	0	Ki67+	 7895 29832
8712	0	0	Ki67+	 7904 29865
8713	0	0	Ki67+	 7912 29430
8714	0	0	Ki67+	 7941 29281
8715	0	0	Ki67+	 7942 29847
8716	0	0	Ki67+	 7238 30674
8717	0	0	Ki67+	 7245 30106
8718	0	0	Ki67+	 7246 30691
8719	0	0	Ki67+	 7267 30668
8720	0	0	Ki67+	 7319 30688
8721	0	0	Ki67+	 7320 30617
8722	0	0	Ki67+	 7337 29961
8723	0	0	Ki67+	 7344 30178
8724	0	0	Ki67+	 7357 30678
8725	0	0	Ki67+	 7364 30648
8726	0	0	Ki67+	 7371 30664
8727	0	0	Ki67+	 7380 30696
8728	0	0	Ki67+	 7389 30632
8729	0	0	Ki67+	 7396 30704
8730	0	0	Ki67+	 7400 30653
8731	0	0	Ki67+	 7405 30210
8732	0	0	Ki67+	 7406 30267
8733	0	0	Ki67+	 7425 30301
8734	0	0	Ki67+	 7431 30605
8735	0	0	Ki67+	 7439 30196
8736	0	0	Ki67+	 7442 30232
8737	0	0	Ki67+	 7447 30268
8738	0	0	Ki67+	 7457 30667
8739	0	0	Ki67+	 7461 30601
8740	0	0	Ki67+	 7487 29986
8741	0	0	Ki67+	 7488 30220
8742	0	0	Ki67+	 7499 30663
8743	0	0	Ki67+	 7524 29965
8744	0	0	Ki67+	 7525 30093
8745	0	0	Ki67+	 7526 30268
8746	0	0	Ki67+	 7528 29935
8747	0	0	Ki67+	 7528 30010
8748	0	0	Ki67+	 7532 29977
8749	0	0	Ki67+	 7537 30235
8750	0	0	Ki67+	 7539 29985
8751	0	0	Ki67+	 7539 30136
8752	0	0	Ki67+	 7542 30608
8753	0	0	Ki67+	 7543 30118
8754	0	0	Ki67+	 7544 29945
8755	0	0	Ki67+	 7544 30033
8756	0	0	Ki67+	 7555 30089
8757	0	0	Ki67+	 7562 30028
8758	0	0	Ki67+	 7564 29970
8759	0	0	Ki67+	 7565 29942
8760	0	0	Ki67+	 7569 30658
8761	0	0	Ki67+	 7571 29958
8762	0	0	Ki67+	 7576 30034
8763	0	0	Ki67+	 7576 30078
8764	0	0	Ki67+	 7578 30128
8765	0	0	Ki67+	 7590 29980
8766	0	0	Ki67+	 7597 30009
8767	0	0	Ki67+	 7601 29943
8768	0	0	Ki67+	 7607 30043
8769	0	0	Ki67+	 7607 30186
8770	0	0	Ki67+	 7609 30139
8771	0	0	Ki67+	 7612 29982
8772	0	0	Ki67+	 7624 30336
8773	0	0	Ki67+	 7643 30336
8774	0	0	Ki67+	 7644 30647
8775	0	0	Ki67+	 7648 30134
8776	0	0	Ki67+	 7649 30682
8777	0	0	Ki67+	 7652 30232
8778	0	0	Ki67+	 7653 29994
8779	0	0	Ki67+	 7657 29951
8780	0	0	Ki67+	 7660 30690
8781	0	0	Ki67+	 7673 30643
8782	0	0	Ki67+	 7676 30300
8783	0	0	Ki67+	 7685 30018
8784	0	0	Ki67+	 7685 30322
8785	0	0	Ki67+	 7689 30149
8786	0	0	Ki67+	 7692 30226
8787	0	0	Ki67+	 7695 30681
8788	0	0	Ki67+	 7696 29970
8789	0	0	Ki67+	 7701 30659
8790	0	0	Ki67+	 7706 30690
8791	0	0	Ki67+	 7709 30289
8792	0	0	Ki67+	 7718 30653
8793	0	0	Ki67+	 7725 29989
8794	0	0	Ki67+	 7728 30219
8795	0	0	Ki67+	 7729 30147
8796	0	0	Ki67+	 7738 30346
8797	0	0	Ki67+	 7741 30008
8798	0	0	Ki67+	 7746 30381
8799	0	0	Ki67+	 7755 30185
8800	0	0	Ki67+	 7757 29975
8801	0	0	Ki67+	 7761 29935
8802	0	0	Ki67+	 7763 30680
8803	0	0	Ki67+	 7769 30689
8804	0	0	Ki67+	 7770 30321
8805	0	0	Ki67+	 7771 30394
8806	0	0	Ki67+	 7780 30238
8807	0	0	Ki67+	 7791 30323
8808	0	0	Ki67+	 7795 29972
8809	0	0	Ki67+	 7795 30414
8810	0	0	Ki67+	 7798 30682
8811	0	0	Ki67+	 7815 30279
8812	0	0	Ki67+	 7818 29947
8813	0	0	Ki67+	 7826 30263
8814	0	0	Ki67+	 7831 29961
8815	0	0	Ki67+	 7831 30361
8816	0	0	Ki67+	 7837 30054
8817	0	0	Ki67+	 7839 30111
8818	0	0	Ki67+	 7849 30152
8819	0	0	Ki67+	 7860 30160
8820	0	0	Ki67+	 7873 30411
8821	0	0	Ki67+	 7878 29921
8822	0	0	Ki67+	 7881 30017
8823	0	0	Ki67+	 7901 30387
8824	0	0	Ki67+	 7910 30368
8825	0	0	Ki67+	 7923 30689
8826	0	0	Ki67+	 7926 30364
8827	0	0	Ki67+	 7935 30357
8828	0	0	Ki67+	 7944 30390
8829	0	0	Ki67+	 7155 30976
8830	0	0	Ki67+	 7158 31425
8831	0	0	Ki67+	 7162 31012
8832	0	0	Ki67+	 7182 31331
8833	0	0	Ki67+	 7186 30748
8834	0	0	Ki67+	 7187 31231
8835	0	0	Ki67+	 7191 31048
8836	0	0	Ki67+	 7192 31193
8837	0	0	Ki67+	 7197 31101
8838	0	0	Ki67+	 7199 30776
8839	0	0	Ki67+	 7210 31123
8840	0	0	Ki67+	 7211 31230
8841	0	0	Ki67+	 7216 31252
8842	0	0	Ki67+	 7222 31167
8843	0	0	Ki67+	 7227 31201
8844	0	0	Ki67+	 7229 30765
8845	0	0	Ki67+	 7229 31075
8846	0	0	Ki67+	 7236 31469
8847	0	0	Ki67+	 7242 31126
8848	0	0	Ki67+	 7242 31300
8849	0	0	Ki67+	 7252 31101
8850	0	0	Ki67+	 7254 30781
8851	0	0	Ki67+	 7260 31252
8852	0	0	Ki67+	 7261 30798
8853	0	0	Ki67+	 7266 31327
8854	0	0	Ki67+	 7273 31151
8855	0	0	Ki67+	 7273 31230
8856	0	0	Ki67+	 7282 31173
8857	0	0	Ki67+	 7284 30791
8858	0	0	Ki67+	 7286 31334
8859	0	0	Ki67+	 7300 31327
8860	0	0	Ki67+	 7313 31248
8861	0	0	Ki67+	 7321 31347
8862	0	0	Ki67+	 7323 30737
8863	0	0	Ki67+	 7326 30811
8864	0	0	Ki67+	 7338 30764
8865	0	0	Ki67+	 7349 30729
8866	0	0	Ki67+	 7353 30770
8867	0	0	Ki67+	 7368 30796
8868	0	0	Ki67+	 7370 31294
8869	0	0	Ki67+	 7397 30767
8870	0	0	Ki67+	 7403 31327
8871	0	0	Ki67+	 7410 31173
8872	0	0	Ki67+	 7413 30798
8873	0	0	Ki67+	 7422 31269
8874	0	0	Ki67+	 7429 30787
8875	0	0	Ki67+	 7435 31197
8876	0	0	Ki67+	 7444 31207
8877	0	0	Ki67+	 7446 31104
8878	0	0	Ki67+	 7448 30806
8879	0	0	Ki67+	 7449 31154
8880	0	0	Ki67+	 7451 30838
8881	0	0	Ki67+	 7472 31129
8882	0	0	Ki67+	 7475 30825
8883	0	0	Ki67+	 7486 31136
8884	0	0	Ki67+	 7502 31138
8885	0	0	Ki67+	 7513 30853
8886	0	0	Ki67+	 7532 31279
8887	0	0	Ki67+	 7544 31107
8888	0	0	Ki67+	 7545 30865
8889	0	0	Ki67+	 7546 31356
8890	0	0	Ki67+	 7550 31374
8891	0	0	Ki67+	 7567 30891
8892	0	0	Ki67+	 7589 31071
8893	0	0	Ki67+	 7613 31346
8894	0	0	Ki67+	 7625 31224
8895	0	0	Ki67+	 7627 31383
8896	0	0	Ki67+	 7630 31208
8897	0	0	Ki67+	 7648 31502
8898	0	0	Ki67+	 7649 31446
8899	0	0	Ki67+	 7652 31473
8900	0	0	Ki67+	 7670 31403
8901	0	0	Ki67+	 7671 31359
8902	0	0	Ki67+	 7671 31463
8903	0	0	Ki67+	 7688 31426
8904	0	0	Ki67+	 7695 31394
8905	0	0	Ki67+	 7697 31507
8906	0	0	Ki67+	 7703 31280
8907	0	0	Ki67+	 7704 31428
8908	0	0	Ki67+	 7717 31500
8909	0	0	Ki67+	 7725 31174
8910	0	0	Ki67+	 7727 31463
8911	0	0	Ki67+	 7729 31147
8912	0	0	Ki67+	 7738 31366
8913	0	0	Ki67+	 7738 31514
8914	0	0	Ki67+	 7747 31349
8915	0	0	Ki67+	 7751 31187
8916	0	0	Ki67+	 7751 31464
8917	0	0	Ki67+	 7759 31363
8918	0	0	Ki67+	 7761 31072
8919	0	0	Ki67+	 7761 31143
8920	0	0	Ki67+	 7767 31513
8921	0	0	Ki67+	 7770 30873
8922	0	0	Ki67+	 7771 31401
8923	0	0	Ki67+	 7774 31112
8924	0	0	Ki67+	 7777 31348
8925	0	0	Ki67+	 7778 31096
8926	0	0	Ki67+	 7780 31418
8927	0	0	Ki67+	 7783 31495
8928	0	0	Ki67+	 7796 31362
8929	0	0	Ki67+	 7796 31412
8930	0	0	Ki67+	 7796 31483
8931	0	0	Ki67+	 7798 31507
8932	0	0	Ki67+	 7801 31450
8933	0	0	Ki67+	 7816 31333
8934	0	0	Ki67+	 7828 31362
8935	0	0	Ki67+	 7834 31506
8936	0	0	Ki67+	 7837 31387
8937	0	0	Ki67+	 7851 31485
8938	0	0	Ki67+	 7861 31144
8939	0	0	Ki67+	 7881 31158
8940	0	0	Ki67+	 7883 30774
8941	0	0	Ki67+	 7884 31134
8942	0	0	Ki67+	 7918 31484
8943	0	0	Ki67+	 7928 30833
8944	0	0	Ki67+	 7932 30804
8945	0	0	Ki67+	 7937 30930
8946	0	0	Ki67+	 7938 31135
8947	0	0	Ki67+	 7941 31445
8948	0	0	Ki67+	 7951 31390
8949	0	0	Ki67+	 7155 31607
8950	0	0	Ki67+	 7156 31962
8951	0	0	Ki67+	 7157 32017
8952	0	0	Ki67+	 7161 31725
8953	0	0	Ki67+	 7172 31768
8954	0	0	Ki67+	 7175 31755
8955	0	0	Ki67+	 7179 32284
8956	0	0	Ki67+	 7185 32310
8957	0	0	Ki67+	 7198 32227
8958	0	0	Ki67+	 7207 31672
8959	0	0	Ki67+	 7210 31702
8960	0	0	Ki67+	 7214 32292
8961	0	0	Ki67+	 7215 32252
8962	0	0	Ki67+	 7224 31873
8963	0	0	Ki67+	 7227 31972
8964	0	0	Ki67+	 7229 31917
8965	0	0	Ki67+	 7239 31945
8966	0	0	Ki67+	 7249 31789
8967	0	0	Ki67+	 7255 31747
8968	0	0	Ki67+	 7255 31926
8969	0	0	Ki67+	 7256 31889
8970	0	0	Ki67+	 7261 32170
8971	0	0	Ki67+	 7263 31563
8972	0	0	Ki67+	 7267 31724
8973	0	0	Ki67+	 7271 31738
8974	0	0	Ki67+	 7276 31799
8975	0	0	Ki67+	 7286 32250
8976	0	0	Ki67+	 7293 31782
8977	0	0	Ki67+	 7294 31763
8978	0	0	Ki67+	 7301 31687
8979	0	0	Ki67+	 7308 31860
8980	0	0	Ki67+	 7324 31699
8981	0	0	Ki67+	 7326 31684
8982	0	0	Ki67+	 7347 32212
8983	0	0	Ki67+	 7362 32197
8984	0	0	Ki67+	 7363 32226
8985	0	0	Ki67+	 7367 31818
8986	0	0	Ki67+	 7369 31711
8987	0	0	Ki67+	 7375 31681
8988	0	0	Ki67+	 7379 31557
8989	0	0	Ki67+	 7389 31586
8990	0	0	Ki67+	 7398 32184
8991	0	0	Ki67+	 7403 31640
8992	0	0	Ki67+	 7403 31718
8993	0	0	Ki67+	 7405 32195
8994	0	0	Ki67+	 7410 31687
8995	0	0	Ki67+	 7423 31630
8996	0	0	Ki67+	 7424 31995
8997	0	0	Ki67+	 7425 31690
8998	0	0	Ki67+	 7435 31643
8999	0	0	Ki67+	 7441 31623
9000	0	0	Ki67+	 7447 31873
9001	0	0	Ki67+	 7449 31669
9002	0	0	Ki67+	 7452 31910
9003	0	0	Ki67+	 7458 31896
9004	0	0	Ki67+	 7483 31939
9005	0	0	Ki67+	 7490 31789
9006	0	0	Ki67+	 7493 32028
9007	0	0	Ki67+	 7511 32224
9008	0	0	Ki67+	 7514 32050
9009	0	0	Ki67+	 7519 32032
9010	0	0	Ki67+	 7532 31946
9011	0	0	Ki67+	 7537 31983
9012	0	0	Ki67+	 7569 31966
9013	0	0	Ki67+	 7571 32058
9014	0	0	Ki67+	 7574 31703
9015	0	0	Ki67+	 7582 31899
9016	0	0	Ki67+	 7591 31984
9017	0	0	Ki67+	 7602 32034
9018	0	0	Ki67+	 7602 32263
9019	0	0	Ki67+	 7614 31880
9020	0	0	Ki67+	 7618 31983
9021	0	0	Ki67+	 7620 32197
9022	0	0	Ki67+	 7623 31948
9023	0	0	Ki67+	 7629 32277
9024	0	0	Ki67+	 7634 31900
9025	0	0	Ki67+	 7634 32156
9026	0	0	Ki67+	 7654 32200
9027	0	0	Ki67+	 7659 31595
9028	0	0	Ki67+	 7669 32252
9029	0	0	Ki67+	 7671 32234
9030	0	0	Ki67+	 7674 31897
9031	0	0	Ki67+	 7689 31943
9032	0	0	Ki67+	 7694 32237
9033	0	0	Ki67+	 7697 31535
9034	0	0	Ki67+	 7701 32024
9035	0	0	Ki67+	 7703 31547
9036	0	0	Ki67+	 7704 32199
9037	0	0	Ki67+	 7707 31924
9038	0	0	Ki67+	 7709 32007
9039	0	0	Ki67+	 7710 31526
9040	0	0	Ki67+	 7710 32176
9041	0	0	Ki67+	 7711 32207
9042	0	0	Ki67+	 7727 31739
9043	0	0	Ki67+	 7730 32257
9044	0	0	Ki67+	 7740 31547
9045	0	0	Ki67+	 7740 31922
9046	0	0	Ki67+	 7753 31540
9047	0	0	Ki67+	 7768 31898
9048	0	0	Ki67+	 7778 31554
9049	0	0	Ki67+	 7802 31953
9050	0	0	Ki67+	 7812 31554
9051	0	0	Ki67+	 7813 31532
9052	0	0	Ki67+	 7817 32147
9053	0	0	Ki67+	 7818 32123
9054	0	0	Ki67+	 7819 31905
9055	0	0	Ki67+	 7837 31549
9056	0	0	Ki67+	 7847 31547
9057	0	0	Ki67+	 7850 31987
9058	0	0	Ki67+	 7852 31902
9059	0	0	Ki67+	 7856 32139
9060	0	0	Ki67+	 7860 31561
9061	0	0	Ki67+	 7863 31894
9062	0	0	Ki67+	 7868 31690
9063	0	0	Ki67+	 7869 31547
9064	0	0	Ki67+	 7876 32094
9065	0	0	Ki67+	 7877 31522
9066	0	0	Ki67+	 7889 32256
9067	0	0	Ki67+	 7890 31881
9068	0	0	Ki67+	 7890 32201
9069	0	0	Ki67+	 7894 31938
9070	0	0	Ki67+	 7909 31872
9071	0	0	Ki67+	 7910 32191
9072	0	0	Ki67+	 7914 32157
9073	0	0	Ki67+	 7918 31910
9074	0	0	Ki67+	 7922 32084
9075	0	0	Ki67+	 7926 32200
9076	0	0	Ki67+	 7928 31866
9077	0	0	Ki67+	 7931 32117
9078	0	0	Ki67+	 7935 31644
9079	0	0	Ki67+	 7155 32399
9080	0	0	Ki67+	 7157 33092
9081	0	0	Ki67+	 7173 32545
9082	0	0	Ki67+	 7176 32720
9083	0	0	Ki67+	 7181 32701
9084	0	0	Ki67+	 7181 33026
9085	0	0	Ki67+	 7197 32685
9086	0	0	Ki67+	 7199 32526
9087	0	0	Ki67+	 7204 32387
9088	0	0	Ki67+	 7213 32965
9089	0	0	Ki67+	 7219 32651
9090	0	0	Ki67+	 7223 32522
9091	0	0	Ki67+	 7224 32777
9092	0	0	Ki67+	 7225 32383
9093	0	0	Ki67+	 7225 32626
9094	0	0	Ki67+	 7227 32761
9095	0	0	Ki67+	 7237 33043
9096	0	0	Ki67+	 7238 32603
9097	0	0	Ki67+	 7240 32452
9098	0	0	Ki67+	 7244 32914
9099	0	0	Ki67+	 7245 32544
9100	0	0	Ki67+	 7249 33086
9101	0	0	Ki67+	 7257 32554
9102	0	0	Ki67+	 7266 32669
9103	0	0	Ki67+	 7270 32747
9104	0	0	Ki67+	 7272 32733
9105	0	0	Ki67+	 7274 33009
9106	0	0	Ki67+	 7275 32902
9107	0	0	Ki67+	 7277 32654
9108	0	0	Ki67+	 7295 32915
9109	0	0	Ki67+	 7302 33071
9110	0	0	Ki67+	 7305 32744
9111	0	0	Ki67+	 7312 32931
9112	0	0	Ki67+	 7313 32882
9113	0	0	Ki67+	 7317 32950
9114	0	0	Ki67+	 7318 32478
9115	0	0	Ki67+	 7319 32656
9116	0	0	Ki67+	 7321 33099
9117	0	0	Ki67+	 7327 32643
9118	0	0	Ki67+	 7336 32388
9119	0	0	Ki67+	 7336 33055
9120	0	0	Ki67+	 7341 32371
9121	0	0	Ki67+	 7342 32884
9122	0	0	Ki67+	 7346 32960
9123	0	0	Ki67+	 7354 32641
9124	0	0	Ki67+	 7369 32856
9125	0	0	Ki67+	 7372 33109
9126	0	0	Ki67+	 7375 32352
9127	0	0	Ki67+	 7376 32429
9128	0	0	Ki67+	 7380 32566
9129	0	0	Ki67+	 7381 32882
9130	0	0	Ki67+	 7384 32785
9131	0	0	Ki67+	 7385 32418
9132	0	0	Ki67+	 7389 32389
9133	0	0	Ki67+	 7400 33057
9134	0	0	Ki67+	 7407 32465
9135	0	0	Ki67+	 7412 32349
9136	0	0	Ki67+	 7415 33047
9137	0	0	Ki67+	 7419 32858
9138	0	0	Ki67+	 7430 32725
9139	0	0	Ki67+	 7430 33071
9140	0	0	Ki67+	 7433 32434
9141	0	0	Ki67+	 7434 32886
9142	0	0	Ki67+	 7436 32452
9143	0	0	Ki67+	 7438 32528
9144	0	0	Ki67+	 7446 32387
9145	0	0	Ki67+	 7446 32705
9146	0	0	Ki67+	 7449 33038
9147	0	0	Ki67+	 7452 32642
9148	0	0	Ki67+	 7462 32619
9149	0	0	Ki67+	 7465 32511
9150	0	0	Ki67+	 7468 32591
9151	0	0	Ki67+	 7471 32691
9152	0	0	Ki67+	 7483 32796
9153	0	0	Ki67+	 7484 32657
9154	0	0	Ki67+	 7489 32916
9155	0	0	Ki67+	 7517 33078
9156	0	0	Ki67+	 7525 32923
9157	0	0	Ki67+	 7535 32876
9158	0	0	Ki67+	 7557 32878
9159	0	0	Ki67+	 7558 32830
9160	0	0	Ki67+	 7559 32555
9161	0	0	Ki67+	 7563 32543
9162	0	0	Ki67+	 7568 32344
9163	0	0	Ki67+	 7570 33042
9164	0	0	Ki67+	 7628 32829
9165	0	0	Ki67+	 7634 32470
9166	0	0	Ki67+	 7639 32430
9167	0	0	Ki67+	 7643 32838
9168	0	0	Ki67+	 7648 32412
9169	0	0	Ki67+	 7666 32574
9170	0	0	Ki67+	 7668 32465
9171	0	0	Ki67+	 7668 32553
9172	0	0	Ki67+	 7673 32479
9173	0	0	Ki67+	 7674 33063
9174	0	0	Ki67+	 7675 33031
9175	0	0	Ki67+	 7680 32421
9176	0	0	Ki67+	 7686 32455
9177	0	0	Ki67+	 7691 32840
9178	0	0	Ki67+	 7694 33078
9179	0	0	Ki67+	 7700 32623
9180	0	0	Ki67+	 7704 33013
9181	0	0	Ki67+	 7715 32479
9182	0	0	Ki67+	 7716 32604
9183	0	0	Ki67+	 7716 33055
9184	0	0	Ki67+	 7737 32584
9185	0	0	Ki67+	 7744 32758
9186	0	0	Ki67+	 7763 32680
9187	0	0	Ki67+	 7765 32460
9188	0	0	Ki67+	 7770 32414
9189	0	0	Ki67+	 7770 32723
9190	0	0	Ki67+	 7784 32466
9191	0	0	Ki67+	 7791 32627
9192	0	0	Ki67+	 7795 32968
9193	0	0	Ki67+	 7796 32954
9194	0	0	Ki67+	 7798 32679
9195	0	0	Ki67+	 7807 32553
9196	0	0	Ki67+	 7831 32665
9197	0	0	Ki67+	 7846 32683
9198	0	0	Ki67+	 7859 32573
9199	0	0	Ki67+	 7862 32525
9200	0	0	Ki67+	 7862 32899
9201	0	0	Ki67+	 7863 32657
9202	0	0	Ki67+	 7867 32702
9203	0	0	Ki67+	 7868 32547
9204	0	0	Ki67+	 7870 32590
9205	0	0	Ki67+	 7871 32491
9206	0	0	Ki67+	 7892 32638
9207	0	0	Ki67+	 7899 32665
9208	0	0	Ki67+	 7904 32515
9209	0	0	Ki67+	 7904 32728
9210	0	0	Ki67+	 7907 32540
9211	0	0	Ki67+	 7908 32433
9212	0	0	Ki67+	 7916 32711
9213	0	0	Ki67+	 7928 32563
9214	0	0	Ki67+	 7931 32693
9215	0	0	Ki67+	 7932 32853
9216	0	0	Ki67+	 7941 32624
9217	0	0	Ki67+	 7944 32913
9218	0	0	Ki67+	 7945 32700
9219	0	0	Ki67+	 7948 32535
9220	0	0	Ki67+	 7948 32839
9221	0	0	Ki67+	 7949 32960
9222	0	0	Ki67+	 7160 33144
9223	0	0	Ki67+	 7168 33850
9224	0	0	Ki67+	 7190 33352
9225	0	0	Ki67+	 7217 33291
9226	0	0	Ki67+	 7237 33486
9227	0	0	Ki67+	 7282 33729
9228	0	0	Ki67+	 7296 33334
9229	0	0	Ki67+	 7299 33349
9230	0	0	Ki67+	 7339 33433
9231	0	0	Ki67+	 7342 33137
9232	0	0	Ki67+	 7380 33706
9233	0	0	Ki67+	 7404 33532
9234	0	0	Ki67+	 7406 33902
9235	0	0	Ki67+	 7408 33484
9236	0	0	Ki67+	 7421 33908
9237	0	0	Ki67+	 7429 33474
9238	0	0	Ki67+	 7430 33492
9239	0	0	Ki67+	 7430 33873
9240	0	0	Ki67+	 7432 33307
9241	0	0	Ki67+	 7440 33444
9242	0	0	Ki67+	 7440 33885
9243	0	0	Ki67+	 7449 33583
9244	0	0	Ki67+	 7452 33526
9245	0	0	Ki67+	 7455 33907
9246	0	0	Ki67+	 7460 33778
9247	0	0	Ki67+	 7464 33794
9248	0	0	Ki67+	 7466 33500
9249	0	0	Ki67+	 7486 33557
9250	0	0	Ki67+	 7495 33830
9251	0	0	Ki67+	 7500 33892
9252	0	0	Ki67+	 7504 33400
9253	0	0	Ki67+	 7504 33868
9254	0	0	Ki67+	 7507 33757
9255	0	0	Ki67+	 7510 33444
9256	0	0	Ki67+	 7512 33785
9257	0	0	Ki67+	 7513 33539
9258	0	0	Ki67+	 7517 33820
9259	0	0	Ki67+	 7522 33700
9260	0	0	Ki67+	 7527 33674
9261	0	0	Ki67+	 7532 33791
9262	0	0	Ki67+	 7532 33807
9263	0	0	Ki67+	 7532 33836
9264	0	0	Ki67+	 7540 33729
9265	0	0	Ki67+	 7542 33316
9266	0	0	Ki67+	 7543 33768
9267	0	0	Ki67+	 7544 33819
9268	0	0	Ki67+	 7546 33649
9269	0	0	Ki67+	 7547 33800
9270	0	0	Ki67+	 7548 33715
9271	0	0	Ki67+	 7558 33859
9272	0	0	Ki67+	 7567 33362
9273	0	0	Ki67+	 7579 33811
9274	0	0	Ki67+	 7583 33776
9275	0	0	Ki67+	 7584 33682
9276	0	0	Ki67+	 7586 33638
9277	0	0	Ki67+	 7600 33757
9278	0	0	Ki67+	 7612 33665
9279	0	0	Ki67+	 7613 33632
9280	0	0	Ki67+	 7614 33286
9281	0	0	Ki67+	 7617 33797
9282	0	0	Ki67+	 7617 33815
9283	0	0	Ki67+	 7621 33715
9284	0	0	Ki67+	 7622 33746
9285	0	0	Ki67+	 7642 33320
9286	0	0	Ki67+	 7642 33408
9287	0	0	Ki67+	 7642 33635
9288	0	0	Ki67+	 7642 33652
9289	0	0	Ki67+	 7650 33775
9290	0	0	Ki67+	 7651 33341
9291	0	0	Ki67+	 7660 33422
9292	0	0	Ki67+	 7664 33880
9293	0	0	Ki67+	 7670 33390
9294	0	0	Ki67+	 7672 33795
9295	0	0	Ki67+	 7676 33333
9296	0	0	Ki67+	 7677 33412
9297	0	0	Ki67+	 7678 33301
9298	0	0	Ki67+	 7690 33896
9299	0	0	Ki67+	 7692 33320
9300	0	0	Ki67+	 7695 33740
9301	0	0	Ki67+	 7699 33344
9302	0	0	Ki67+	 7699 33778
9303	0	0	Ki67+	 7704 33728
9304	0	0	Ki67+	 7704 33762
9305	0	0	Ki67+	 7708 33793
9306	0	0	Ki67+	 7713 33391
9307	0	0	Ki67+	 7715 33865
9308	0	0	Ki67+	 7720 33747
9309	0	0	Ki67+	 7723 33648
9310	0	0	Ki67+	 7726 33359
9311	0	0	Ki67+	 7727 33675
9312	0	0	Ki67+	 7744 33751
9313	0	0	Ki67+	 7756 33676
9314	0	0	Ki67+	 7756 33766
9315	0	0	Ki67+	 7757 33720
9316	0	0	Ki67+	 7770 33747
9317	0	0	Ki67+	 7775 33715
9318	0	0	Ki67+	 7780 33907
9319	0	0	Ki67+	 7789 33498
9320	0	0	Ki67+	 7795 33885
9321	0	0	Ki67+	 7817 33263
9322	0	0	Ki67+	 7842 33690
9323	0	0	Ki67+	 7849 33670
9324	0	0	Ki67+	 7870 33773
9325	0	0	Ki67+	 7919 33471
9326	0	0	Ki67+	 7925 33423
9327	0	0	Ki67+	 7948 33364
9328	0	0	Ki67+	 7163 34451
9329	0	0	Ki67+	 7174 34047
9330	0	0	Ki67+	 7182 34081
9331	0	0	Ki67+	 7191 34705
9332	0	0	Ki67+	 7205 34365
9333	0	0	Ki67+	 7216 34677
9334	0	0	Ki67+	 7219 34649
9335	0	0	Ki67+	 7220 34156
9336	0	0	Ki67+	 7224 34023
9337	0	0	Ki67+	 7225 34627
9338	0	0	Ki67+	 7229 34256
9339	0	0	Ki67+	 7247 34617
9340	0	0	Ki67+	 7249 34552
9341	0	0	Ki67+	 7254 34129
9342	0	0	Ki67+	 7258 34613
9343	0	0	Ki67+	 7263 34161
9344	0	0	Ki67+	 7267 34254
9345	0	0	Ki67+	 7291 34603
9346	0	0	Ki67+	 7297 34288
9347	0	0	Ki67+	 7303 34618
9348	0	0	Ki67+	 7315 34714
9349	0	0	Ki67+	 7323 34622
9350	0	0	Ki67+	 7326 34598
9351	0	0	Ki67+	 7343 34618
9352	0	0	Ki67+	 7348 34631
9353	0	0	Ki67+	 7367 34711
9354	0	0	Ki67+	 7383 34604
9355	0	0	Ki67+	 7390 34616
9356	0	0	Ki67+	 7391 33925
9357	0	0	Ki67+	 7396 34584
9358	0	0	Ki67+	 7413 33928
9359	0	0	Ki67+	 7417 33966
9360	0	0	Ki67+	 7433 33948
9361	0	0	Ki67+	 7439 33969
9362	0	0	Ki67+	 7442 34326
9363	0	0	Ki67+	 7449 33922
9364	0	0	Ki67+	 7449 34715
9365	0	0	Ki67+	 7465 33932
9366	0	0	Ki67+	 7466 33986
9367	0	0	Ki67+	 7472 34598
9368	0	0	Ki67+	 7473 33967
9369	0	0	Ki67+	 7477 34625
9370	0	0	Ki67+	 7479 34718
9371	0	0	Ki67+	 7488 34127
9372	0	0	Ki67+	 7488 34601
9373	0	0	Ki67+	 7492 33985
9374	0	0	Ki67+	 7500 34666
9375	0	0	Ki67+	 7503 34114
9376	0	0	Ki67+	 7504 34557
9377	0	0	Ki67+	 7509 33921
9378	0	0	Ki67+	 7511 34644
9379	0	0	Ki67+	 7524 34396
9380	0	0	Ki67+	 7541 33977
9381	0	0	Ki67+	 7575 34485
9382	0	0	Ki67+	 7652 34538
9383	0	0	Ki67+	 7657 34380
9384	0	0	Ki67+	 7673 34476
9385	0	0	Ki67+	 7697 34353
9386	0	0	Ki67+	 7699 34424
9387	0	0	Ki67+	 7725 34395
9388	0	0	Ki67+	 7774 34698
9389	0	0	Ki67+	 7805 34391
9390	0	0	Ki67+	 7812 34081
9391	0	0	Ki67+	 7819 34520
9392	0	0	Ki67+	 7826 34416
9393	0	0	Ki67+	 7828 34627
9394	0	0	Ki67+	 7839 34700
9395	0	0	Ki67+	 7894 34111
9396	0	0	Ki67+	 7896 34372
9397	0	0	Ki67+	 7910 34325
9398	0	0	Ki67+	 7916 34115
9399	0	0	Ki67+	 7939 34320
9400	0	0	Ki67+	 7946 34330
9401	0	0	Ki67+	 7168 34768
9402	0	0	Ki67+	 7168 35126
9403	0	0	Ki67+	 7171 34800
9404	0	0	Ki67+	 7171 35474
9405	0	0	Ki67+	 7173 34749
9406	0	0	Ki67+	 7183 35316
9407	0	0	Ki67+	 7186 34816
9408	0	0	Ki67+	 7187 35480
9409	0	0	Ki67+	 7198 34836
9410	0	0	Ki67+	 7213 34850
9411	0	0	Ki67+	 7214 35043
9412	0	0	Ki67+	 7224 35098
9413	0	0	Ki67+	 7230 34866
9414	0	0	Ki67+	 7238 35131
9415	0	0	Ki67+	 7239 34960
9416	0	0	Ki67+	 7241 34726
9417	0	0	Ki67+	 7249 35109
9418	0	0	Ki67+	 7251 34878
9419	0	0	Ki67+	 7254 34736
9420	0	0	Ki67+	 7258 34795
9421	0	0	Ki67+	 7264 34834
9422	0	0	Ki67+	 7274 34864
9423	0	0	Ki67+	 7280 35289
9424	0	0	Ki67+	 7282 34803
9425	0	0	Ki67+	 7285 34819
9426	0	0	Ki67+	 7288 34722
9427	0	0	Ki67+	 7288 34746
9428	0	0	Ki67+	 7302 34772
9429	0	0	Ki67+	 7303 35092
9430	0	0	Ki67+	 7306 34850
9431	0	0	Ki67+	 7324 34751
9432	0	0	Ki67+	 7326 35149
9433	0	0	Ki67+	 7342 35007
9434	0	0	Ki67+	 7348 34779
9435	0	0	Ki67+	 7361 34758
9436	0	0	Ki67+	 7362 34780
9437	0	0	Ki67+	 7380 34738
9438	0	0	Ki67+	 7381 35119
9439	0	0	Ki67+	 7381 35271
9440	0	0	Ki67+	 7393 34764
9441	0	0	Ki67+	 7397 35201
9442	0	0	Ki67+	 7401 34927
9443	0	0	Ki67+	 7401 35082
9444	0	0	Ki67+	 7407 35046
9445	0	0	Ki67+	 7411 35000
9446	0	0	Ki67+	 7421 34768
9447	0	0	Ki67+	 7422 35162
9448	0	0	Ki67+	 7424 35037
9449	0	0	Ki67+	 7427 34754
9450	0	0	Ki67+	 7432 35066
9451	0	0	Ki67+	 7437 35149
9452	0	0	Ki67+	 7447 35159
9453	0	0	Ki67+	 7453 35035
9454	0	0	Ki67+	 7459 34848
9455	0	0	Ki67+	 7460 34913
9456	0	0	Ki67+	 7461 35206
9457	0	0	Ki67+	 7475 34743
9458	0	0	Ki67+	 7508 35500
9459	0	0	Ki67+	 7520 35134
9460	0	0	Ki67+	 7543 35493
9461	0	0	Ki67+	 7549 35055
9462	0	0	Ki67+	 7565 34855
9463	0	0	Ki67+	 7566 35066
9464	0	0	Ki67+	 7588 35423
9465	0	0	Ki67+	 7592 35395
9466	0	0	Ki67+	 7598 35424
9467	0	0	Ki67+	 7613 35358
9468	0	0	Ki67+	 7643 34997
9469	0	0	Ki67+	 7644 35301
9470	0	0	Ki67+	 7657 34814
9471	0	0	Ki67+	 7676 34847
9472	0	0	Ki67+	 7679 35459
9473	0	0	Ki67+	 7721 35369
9474	0	0	Ki67+	 7820 34752
9475	0	0	Ki67+	 7824 35413
9476	0	0	Ki67+	 7941 34744
9477	0	0	Ki67+	 7176 36033
9478	0	0	Ki67+	 7185 36047
9479	0	0	Ki67+	 7191 36081
9480	0	0	Ki67+	 7192 36008
9481	0	0	Ki67+	 7206 36025
9482	0	0	Ki67+	 7220 36084
9483	0	0	Ki67+	 7226 35854
9484	0	0	Ki67+	 7227 36055
9485	0	0	Ki67+	 7249 36041
9486	0	0	Ki67+	 7330 35878
9487	0	0	Ki67+	 7344 35942
9488	0	0	Ki67+	 7360 35722
9489	0	0	Ki67+	 7371 35705
9490	0	0	Ki67+	 7388 36180
9491	0	0	Ki67+	 7411 35743
9492	0	0	Ki67+	 7417 35606
9493	0	0	Ki67+	 7428 35565
9494	0	0	Ki67+	 7428 35576
9495	0	0	Ki67+	 7433 35594
9496	0	0	Ki67+	 7435 35538
9497	0	0	Ki67+	 7438 35626
9498	0	0	Ki67+	 7457 35642
9499	0	0	Ki67+	 7460 36130
9500	0	0	Ki67+	 7494 36294
9501	0	0	Ki67+	 7496 36147
9502	0	0	Ki67+	 7522 36262
9503	0	0	Ki67+	 7531 35599
9504	0	0	Ki67+	 7535 36181
9505	0	0	Ki67+	 7537 35588
9506	0	0	Ki67+	 7549 35563
9507	0	0	Ki67+	 7557 35522
9508	0	0	Ki67+	 7595 35559
9509	0	0	Ki67+	 7611 35791
9510	0	0	Ki67+	 7614 35591
9511	0	0	Ki67+	 7639 35565
9512	0	0	Ki67+	 7821 36086
9513	0	0	Ki67+	 7849 36076
9514	0	0	Ki67+	 7857 36121
9515	0	0	Ki67+	 7858 36043
9516	0	0	Ki67+	 7863 36236
9517	0	0	Ki67+	 7870 36084
9518	0	0	Ki67+	 7870 36214
9519	0	0	Ki67+	 7914 36043
9520	0	0	Ki67+	 7933 36219
9521	0	0	Ki67+	 7943 36145
9522	0	0	Ki67+	 7948 36244
9523	0	0	Ki67+	 7154 36323
9524	0	0	Ki67+	 7303 36346
9525	0	0	Ki67+	 7535 36344
9526	0	0	Ki67+	 7578 36376
9527	0	0	Ki67+	 7578 36433
9528	0	0	Ki67+	 7583 36328
9529	0	0	Ki67+	 7619 36887
9530	0	0	Ki67+	 7620 36534
9531	0	0	Ki67+	 7653 36804
9532	0	0	Ki67+	 7658 36579
9533	0	0	Ki67+	 7664 37034
9534	0	0	Ki67+	 7692 37000
9535	0	0	Ki67+	 7697 37110
9536	0	0	Ki67+	 7699 37049
9537	0	0	Ki67+	 7701 36991
9538	0	0	Ki67+	 7735 36833
9539	0	0	Ki67+	 7763 36965
9540	0	0	Ki67+	 7785 36840
9541	0	0	Ki67+	 7805 36670
9542	0	0	Ki67+	 7839 36381
9543	0	0	Ki67+	 7859 36385
9544	0	0	Ki67+	 7172 37191
9545	0	0	Ki67+	 7191 37222
9546	0	0	Ki67+	 7511 37179
9547	0	0	Ki67+	 7592 37171
9548	0	0	Ki67+	 7634 37194
9549	0	0	Ki67+	 7637 37226
9550	0	0	Ki67+	 7658 37184
9551	0	0	Ki67+	 7682 37162
9552	0	0	Ki67+	 7880 37853
9553	0	0	Ki67+	 7165 38458
9554	0	0	Ki67+	 7184 38397
9555	0	0	Ki67+	 7184 38427
9556	0	0	Ki67+	 7194 38604
9557	0	0	Ki67+	 7217 38481
9558	0	0	Ki67+	 7221 38444
9559	0	0	Ki67+	 7238 38592
9560	0	0	Ki67+	 7243 38473
9561	0	0	Ki67+	 7277 38174
9562	0	0	Ki67+	 7288 38411
9563	0	0	Ki67+	 7291 38383
9564	0	0	Ki67+	 7298 38419
9565	0	0	Ki67+	 7311 38139
9566	0	0	Ki67+	 7346 38408
9567	0	0	Ki67+	 7347 38166
9568	0	0	Ki67+	 7378 38374
9569	0	0	Ki67+	 7399 38463
9570	0	0	Ki67+	 7409 38345
9571	0	0	Ki67+	 7421 38373
9572	0	0	Ki67+	 7440 38555
9573	0	0	Ki67+	 7443 38450
9574	0	0	Ki67+	 7447 38481
9575	0	0	Ki67+	 7483 38523
9576	0	0	Ki67+	 7495 38279
9577	0	0	Ki67+	 7498 38638
9578	0	0	Ki67+	 7501 38414
9579	0	0	Ki67+	 7501 38467
9580	0	0	Ki67+	 7523 38423
9581	0	0	Ki67+	 7526 38112
9582	0	0	Ki67+	 7531 38462
9583	0	0	Ki67+	 7534 38407
9584	0	0	Ki67+	 7537 38428
9585	0	0	Ki67+	 7548 38312
9586	0	0	Ki67+	 7549 38205
9587	0	0	Ki67+	 7599 38475
9588	0	0	Ki67+	 7605 38314
9589	0	0	Ki67+	 7624 38462
9590	0	0	Ki67+	 7629 38684
9591	0	0	Ki67+	 7642 38377
9592	0	0	Ki67+	 7649 38364
9593	0	0	Ki67+	 7654 38234
9594	0	0	Ki67+	 7660 38138
9595	0	0	Ki67+	 7664 38209
9596	0	0	Ki67+	 7686 38150
9597	0	0	Ki67+	 7697 38276
9598	0	0	Ki67+	 7711 38340
9599	0	0	Ki67+	 7712 38196
9600	0	0	Ki67+	 7725 38352
9601	0	0	Ki67+	 7728 38491
9602	0	0	Ki67+	 7732 38282
9603	0	0	Ki67+	 7735 38241
9604	0	0	Ki67+	 7735 38463
9605	0	0	Ki67+	 7740 38476
9606	0	0	Ki67+	 7749 37922
9607	0	0	Ki67+	 7749 38684
9608	0	0	Ki67+	 7752 38264
9609	0	0	Ki67+	 7758 38088
9610	0	0	Ki67+	 7759 38478
9611	0	0	Ki67+	 7760 37933
9612	0	0	Ki67+	 7767 38264
9613	0	0	Ki67+	 7776 38200
9614	0	0	Ki67+	 7779 38069
9615	0	0	Ki67+	 7788 38481
9616	0	0	Ki67+	 7796 38061
9617	0	0	Ki67+	 7796 38566
9618	0	0	Ki67+	 7797 38248
9619	0	0	Ki67+	 7807 38208
9620	0	0	Ki67+	 7829 38426
9621	0	0	Ki67+	 7836 38168
9622	0	0	Ki67+	 7861 38395
9623	0	0	Ki67+	 7870 38207
9624	0	0	Ki67+	 7871 38250
9625	0	0	Ki67+	 7884 38192
9626	0	0	Ki67+	 7890 38590
9627	0	0	Ki67+	 7891 38520
9628	0	0	Ki67+	 7900 38162
9629	0	0	Ki67+	 7907 38135
9630	0	0	Ki67+	 7908 38653
9631	0	0	Ki67+	 7910 38403
9632	0	0	Ki67+	 7911 38362
9633	0	0	Ki67+	 7914 38123
9634	0	0	Ki67+	 7920 38237
9635	0	0	Ki67+	 7932 38185
9636	0	0	Ki67+	 7934 38216
9637	0	0	Ki67+	 7934 38407
9638	0	0	Ki67+	 7939 38677
9639	0	0	Ki67+	 7941 38177
9640	0	0	Ki67+	 7944 38318
9641	0	0	Ki67+	 7153 39316
9642	0	0	Ki67+	 7159 38945
9643	0	0	Ki67+	 7169 38984
9644	0	0	Ki67+	 7177 39312
9645	0	0	Ki67+	 7185 38932
9646	0	0	Ki67+	 7188 38895
9647	0	0	Ki67+	 7194 39324
9648	0	0	Ki67+	 7196 39367
9649	0	0	Ki67+	 7200 39334
9650	0	0	Ki67+	 7203 39147
9651	0	0	Ki67+	 7214 39059
9652	0	0	Ki67+	 7214 39375
9653	0	0	Ki67+	 7223 38796
9654	0	0	Ki67+	 7223 38893
9655	0	0	Ki67+	 7228 39356
9656	0	0	Ki67+	 7234 39313
9657	0	0	Ki67+	 7235 38886
9658	0	0	Ki67+	 7235 39132
9659	0	0	Ki67+	 7251 39389
9660	0	0	Ki67+	 7252 38861
9661	0	0	Ki67+	 7256 39165
9662	0	0	Ki67+	 7257 39367
9663	0	0	Ki67+	 7261 39142
9664	0	0	Ki67+	 7270 38882
9665	0	0	Ki67+	 7274 38839
9666	0	0	Ki67+	 7280 39069
9667	0	0	Ki67+	 7281 39426
9668	0	0	Ki67+	 7289 39093
9669	0	0	Ki67+	 7293 38874
9670	0	0	Ki67+	 7295 39373
9671	0	0	Ki67+	 7296 39484
9672	0	0	Ki67+	 7297 39144
9673	0	0	Ki67+	 7302 38798
9674	0	0	Ki67+	 7306 39510
9675	0	0	Ki67+	 7316 39237
9676	0	0	Ki67+	 7318 39183
9677	0	0	Ki67+	 7318 39480
9678	0	0	Ki67+	 7320 38829
9679	0	0	Ki67+	 7322 39127
9680	0	0	Ki67+	 7343 39368
9681	0	0	Ki67+	 7343 39502
9682	0	0	Ki67+	 7351 39398
9683	0	0	Ki67+	 7352 39164
9684	0	0	Ki67+	 7352 39237
9685	0	0	Ki67+	 7358 39098
9686	0	0	Ki67+	 7358 39206
9687	0	0	Ki67+	 7363 39334
9688	0	0	Ki67+	 7366 39233
9689	0	0	Ki67+	 7368 39443
9690	0	0	Ki67+	 7372 39197
9691	0	0	Ki67+	 7375 39099
9692	0	0	Ki67+	 7390 38908
9693	0	0	Ki67+	 7392 39483
9694	0	0	Ki67+	 7394 39302
9695	0	0	Ki67+	 7407 39430
9696	0	0	Ki67+	 7410 39370
9697	0	0	Ki67+	 7412 39340
9698	0	0	Ki67+	 7415 39093
9699	0	0	Ki67+	 7415 39491
9700	0	0	Ki67+	 7421 38743
9701	0	0	Ki67+	 7421 39462
9702	0	0	Ki67+	 7427 39107
9703	0	0	Ki67+	 7441 39475
9704	0	0	Ki67+	 7460 39496
9705	0	0	Ki67+	 7463 39275
9706	0	0	Ki67+	 7485 39254
9707	0	0	Ki67+	 7501 38989
9708	0	0	Ki67+	 7509 39260
9709	0	0	Ki67+	 7518 39021
9710	0	0	Ki67+	 7521 39243
9711	0	0	Ki67+	 7541 39476
9712	0	0	Ki67+	 7547 39223
9713	0	0	Ki67+	 7563 38818
9714	0	0	Ki67+	 7569 39154
9715	0	0	Ki67+	 7572 39165
9716	0	0	Ki67+	 7579 38960
9717	0	0	Ki67+	 7602 39147
9718	0	0	Ki67+	 7605 39166
9719	0	0	Ki67+	 7633 39449
9720	0	0	Ki67+	 7650 39461
9721	0	0	Ki67+	 7653 39202
9722	0	0	Ki67+	 7661 39445
9723	0	0	Ki67+	 7671 39168
9724	0	0	Ki67+	 7687 39166
9725	0	0	Ki67+	 7713 39165
9726	0	0	Ki67+	 7720 39210
9727	0	0	Ki67+	 7723 39519
9728	0	0	Ki67+	 7728 39194
9729	0	0	Ki67+	 7739 39167
9730	0	0	Ki67+	 7765 39173
9731	0	0	Ki67+	 7766 39114
9732	0	0	Ki67+	 7771 39503
9733	0	0	Ki67+	 7773 38953
9734	0	0	Ki67+	 7787 39231
9735	0	0	Ki67+	 7799 38763
9736	0	0	Ki67+	 7811 39217
9737	0	0	Ki67+	 7816 38726
9738	0	0	Ki67+	 7816 39190
9739	0	0	Ki67+	 7824 39214
9740	0	0	Ki67+	 7839 39255
9741	0	0	Ki67+	 7885 39268
9742	0	0	Ki67+	 7900 38998
9743	0	0	Ki67+	 7909 39125
9744	0	0	Ki67+	 7936 38762
9745	0	0	Ki67+	 7937 39297
9746	0	0	Ki67+	 7942 38811
9747	0	0	Ki67+	 7951 38864
9748	0	0	Ki67+	 7157 39640
9749	0	0	Ki67+	 7159 39601
9750	0	0	Ki67+	 7168 39989
9751	0	0	Ki67+	 7172 39569
9752	0	0	Ki67+	 7173 39863
9753	0	0	Ki67+	 7176 39839
9754	0	0	Ki67+	 7180 39542
9755	0	0	Ki67+	 7181 40088
9756	0	0	Ki67+	 7182 40008
9757	0	0	Ki67+	 7183 39722
9758	0	0	Ki67+	 7186 40058
9759	0	0	Ki67+	 7197 39564
9760	0	0	Ki67+	 7197 39666
9761	0	0	Ki67+	 7205 39773
9762	0	0	Ki67+	 7206 40027
9763	0	0	Ki67+	 7226 39692
9764	0	0	Ki67+	 7226 40056
9765	0	0	Ki67+	 7231 39633
9766	0	0	Ki67+	 7232 39975
9767	0	0	Ki67+	 7233 40022
9768	0	0	Ki67+	 7237 39788
9769	0	0	Ki67+	 7240 40086
9770	0	0	Ki67+	 7247 39765
9771	0	0	Ki67+	 7251 40062
9772	0	0	Ki67+	 7255 39543
9773	0	0	Ki67+	 7266 40090
9774	0	0	Ki67+	 7275 40009
9775	0	0	Ki67+	 7276 39680
9776	0	0	Ki67+	 7276 40050
9777	0	0	Ki67+	 7291 40037
9778	0	0	Ki67+	 7304 40087
9779	0	0	Ki67+	 7305 39676
9780	0	0	Ki67+	 7317 39572
9781	0	0	Ki67+	 7320 39673
9782	0	0	Ki67+	 7322 40061
9783	0	0	Ki67+	 7330 39879
9784	0	0	Ki67+	 7336 39657
9785	0	0	Ki67+	 7341 40092
9786	0	0	Ki67+	 7347 39642
9787	0	0	Ki67+	 7349 40071
9788	0	0	Ki67+	 7357 39815
9789	0	0	Ki67+	 7361 39629
9790	0	0	Ki67+	 7361 40109
9791	0	0	Ki67+	 7377 40043
9792	0	0	Ki67+	 7377 40060
9793	0	0	Ki67+	 7380 39674
9794	0	0	Ki67+	 7387 40025
9795	0	0	Ki67+	 7400 39935
9796	0	0	Ki67+	 7412 40035
9797	0	0	Ki67+	 7421 39619
9798	0	0	Ki67+	 7422 40053
9799	0	0	Ki67+	 7430 39571
9800	0	0	Ki67+	 7444 39523
9801	0	0	Ki67+	 7444 39671
9802	0	0	Ki67+	 7459 39656
9803	0	0	Ki67+	 7465 39791
9804	0	0	Ki67+	 7471 39715
9805	0	0	Ki67+	 7476 39830
9806	0	0	Ki67+	 7477 39632
9807	0	0	Ki67+	 7477 39853
9808	0	0	Ki67+	 7483 39735
9809	0	0	Ki67+	 7484 39607
9810	0	0	Ki67+	 7535 39949
9811	0	0	Ki67+	 7544 40142
9812	0	0	Ki67+	 7553 40203
9813	0	0	Ki67+	 7556 40178
9814	0	0	Ki67+	 7563 40114
9815	0	0	Ki67+	 7568 40154
9816	0	0	Ki67+	 7569 39561
9817	0	0	Ki67+	 7574 39599
9818	0	0	Ki67+	 7585 40000
9819	0	0	Ki67+	 7590 40201
9820	0	0	Ki67+	 7591 40129
9821	0	0	Ki67+	 7594 40186
9822	0	0	Ki67+	 7597 40020
9823	0	0	Ki67+	 7599 39558
9824	0	0	Ki67+	 7599 40091
9825	0	0	Ki67+	 7615 40128
9826	0	0	Ki67+	 7625 39559
9827	0	0	Ki67+	 7633 40161
9828	0	0	Ki67+	 7640 40022
9829	0	0	Ki67+	 7641 40090
9830	0	0	Ki67+	 7649 40119
9831	0	0	Ki67+	 7681 40077
9832	0	0	Ki67+	 7698 39523
9833	0	0	Ki67+	 7719 40087
9834	0	0	Ki67+	 7745 40009
9835	0	0	Ki67+	 7746 39546
9836	0	0	Ki67+	 7765 40126
9837	0	0	Ki67+	 7770 39970
9838	0	0	Ki67+	 7791 40110
9839	0	0	Ki67+	 7809 40161
9840	0	0	Ki67+	 7813 40113
9841	0	0	Ki67+	 7841 40177
9842	0	0	Ki67+	 7878 40204
9843	0	0	Ki67+	 8230 14613
9844	0	0	Ki67+	 8252 14266
9845	0	0	Ki67+	 8260 14189
9846	0	0	Ki67+	 8268 14176
9847	0	0	Ki67+	 8364 14386
9848	0	0	Ki67+	 8428 14303
9849	0	0	Ki67+	 8430 14053
9850	0	0	Ki67+	 8451 14322
9851	0	0	Ki67+	 8455 14355
9852	0	0	Ki67+	 8464 14314
9853	0	0	Ki67+	 8490 14323
9854	0	0	Ki67+	 8497 14354
9855	0	0	Ki67+	 8557 14266
9856	0	0	Ki67+	 8576 14248
9857	0	0	Ki67+	 8577 14211
9858	0	0	Ki67+	 8591 14208
9859	0	0	Ki67+	 8593 14761
9860	0	0	Ki67+	 8602 14531
9861	0	0	Ki67+	 8602 14806
9862	0	0	Ki67+	 8620 14458
9863	0	0	Ki67+	 8621 14818
9864	0	0	Ki67+	 8644 14805
9865	0	0	Ki67+	 8678 14428
9866	0	0	Ki67+	 8697 14721
9867	0	0	Ki67+	 8714 14660
9868	0	0	Ki67+	 8733 14732
9869	0	0	Ki67+	 7955 15561
9870	0	0	Ki67+	 7956 15380
9871	0	0	Ki67+	 7980 15556
9872	0	0	Ki67+	 7989 15441
9873	0	0	Ki67+	 7992 15529
9874	0	0	Ki67+	 8003 15496
9875	0	0	Ki67+	 8025 15362
9876	0	0	Ki67+	 8026 15631
9877	0	0	Ki67+	 8027 15411
9878	0	0	Ki67+	 8056 15363
9879	0	0	Ki67+	 8058 15390
9880	0	0	Ki67+	 8078 15331
9881	0	0	Ki67+	 8090 15409
9882	0	0	Ki67+	 8094 15452
9883	0	0	Ki67+	 8112 15610
9884	0	0	Ki67+	 8115 15419
9885	0	0	Ki67+	 8119 15594
9886	0	0	Ki67+	 8125 15438
9887	0	0	Ki67+	 8181 14979
9888	0	0	Ki67+	 8209 15333
9889	0	0	Ki67+	 8247 15167
9890	0	0	Ki67+	 8270 15283
9891	0	0	Ki67+	 8272 15146
9892	0	0	Ki67+	 8272 15189
9893	0	0	Ki67+	 8279 15247
9894	0	0	Ki67+	 8287 15301
9895	0	0	Ki67+	 8345 15317
9896	0	0	Ki67+	 8346 14888
9897	0	0	Ki67+	 8357 15260
9898	0	0	Ki67+	 8362 15216
9899	0	0	Ki67+	 8366 15479
9900	0	0	Ki67+	 8368 15322
9901	0	0	Ki67+	 8383 15455
9902	0	0	Ki67+	 8387 15277
9903	0	0	Ki67+	 8395 15245
9904	0	0	Ki67+	 8413 15260
9905	0	0	Ki67+	 8424 15510
9906	0	0	Ki67+	 8463 15251
9907	0	0	Ki67+	 8485 15228
9908	0	0	Ki67+	 8486 15178
9909	0	0	Ki67+	 8486 15299
9910	0	0	Ki67+	 8487 15316
9911	0	0	Ki67+	 8495 15278
9912	0	0	Ki67+	 8499 15394
9913	0	0	Ki67+	 8511 15432
9914	0	0	Ki67+	 8514 15351
9915	0	0	Ki67+	 8519 15228
9916	0	0	Ki67+	 8522 15263
9917	0	0	Ki67+	 8524 15293
9918	0	0	Ki67+	 8536 15250
9919	0	0	Ki67+	 8539 15221
9920	0	0	Ki67+	 8544 15124
9921	0	0	Ki67+	 8547 15416
9922	0	0	Ki67+	 8554 14850
9923	0	0	Ki67+	 8556 15307
9924	0	0	Ki67+	 8557 15276
9925	0	0	Ki67+	 8561 15332
9926	0	0	Ki67+	 8572 15241
9927	0	0	Ki67+	 8577 15152
9928	0	0	Ki67+	 8593 15282
9929	0	0	Ki67+	 8615 15189
9930	0	0	Ki67+	 8632 14903
9931	0	0	Ki67+	 8641 15038
9932	0	0	Ki67+	 8683 15191
9933	0	0	Ki67+	 8686 14899
9934	0	0	Ki67+	 8689 15100
9935	0	0	Ki67+	 8691 14834
9936	0	0	Ki67+	 8691 15072
9937	0	0	Ki67+	 8731 14990
9938	0	0	Ki67+	 8737 15085
9939	0	0	Ki67+	 7954 15739
9940	0	0	Ki67+	 7958 15993
9941	0	0	Ki67+	 7965 15980
9942	0	0	Ki67+	 7983 15693
9943	0	0	Ki67+	 7984 15945
9944	0	0	Ki67+	 7986 15864
9945	0	0	Ki67+	 7990 15898
9946	0	0	Ki67+	 8001 16123
9947	0	0	Ki67+	 8006 16010
9948	0	0	Ki67+	 8019 16067
9949	0	0	Ki67+	 8020 15980
9950	0	0	Ki67+	 8022 15684
9951	0	0	Ki67+	 8022 15752
9952	0	0	Ki67+	 8024 15900
9953	0	0	Ki67+	 8028 15995
9954	0	0	Ki67+	 8034 15666
9955	0	0	Ki67+	 8039 15767
9956	0	0	Ki67+	 8049 15833
9957	0	0	Ki67+	 8049 16054
9958	0	0	Ki67+	 8051 15733
9959	0	0	Ki67+	 8059 15642
9960	0	0	Ki67+	 8060 16055
9961	0	0	Ki67+	 8064 15786
9962	0	0	Ki67+	 8070 16028
9963	0	0	Ki67+	 8078 15944
9964	0	0	Ki67+	 8085 15705
9965	0	0	Ki67+	 8085 15730
9966	0	0	Ki67+	 8086 15773
9967	0	0	Ki67+	 8089 15808
9968	0	0	Ki67+	 8095 16074
9969	0	0	Ki67+	 8096 15901
9970	0	0	Ki67+	 8103 15700
9971	0	0	Ki67+	 8103 16192
9972	0	0	Ki67+	 8105 15636
9973	0	0	Ki67+	 8113 15752
9974	0	0	Ki67+	 8116 16145
9975	0	0	Ki67+	 8117 16165
9976	0	0	Ki67+	 8118 15795
9977	0	0	Ki67+	 8120 15858
9978	0	0	Ki67+	 8126 15835
9979	0	0	Ki67+	 8128 15898
9980	0	0	Ki67+	 8132 16121
9981	0	0	Ki67+	 8158 16171
9982	0	0	Ki67+	 8160 16046
9983	0	0	Ki67+	 8168 15886
9984	0	0	Ki67+	 8170 16104
9985	0	0	Ki67+	 8175 16132
9986	0	0	Ki67+	 8176 15787
9987	0	0	Ki67+	 8178 16039
9988	0	0	Ki67+	 8179 16066
9989	0	0	Ki67+	 8184 15959
9990	0	0	Ki67+	 8197 15860
9991	0	0	Ki67+	 8202 15796
9992	0	0	Ki67+	 8203 16052
9993	0	0	Ki67+	 8210 15920
9994	0	0	Ki67+	 8218 15953
9995	0	0	Ki67+	 8225 15898
9996	0	0	Ki67+	 8226 16100
9997	0	0	Ki67+	 8231 16069
9998	0	0	Ki67+	 8242 15925
9999	0	0	Ki67+	 8252 16030
10000	0	0	Ki67+	 8268 15934
10001	0	0	Ki67+	 8276 16409
10002	0	0	Ki67+	 8281 15822
10003	0	0	Ki67+	 8286 16394
10004	0	0	Ki67+	 8289 16007
10005	0	0	Ki67+	 8293 15932
10006	0	0	Ki67+	 8295 15714
10007	0	0	Ki67+	 8299 16399
10008	0	0	Ki67+	 8302 16045
10009	0	0	Ki67+	 8304 16360
10010	0	0	Ki67+	 8305 15886
10011	0	0	Ki67+	 8306 16416
10012	0	0	Ki67+	 8310 16012
10013	0	0	Ki67+	 8320 15842
10014	0	0	Ki67+	 8328 16039
10015	0	0	Ki67+	 8330 16397
10016	0	0	Ki67+	 8331 15818
10017	0	0	Ki67+	 8334 15787
10018	0	0	Ki67+	 8335 15683
10019	0	0	Ki67+	 8338 16361
10020	0	0	Ki67+	 8350 15694
10021	0	0	Ki67+	 8350 15975
10022	0	0	Ki67+	 8357 15800
10023	0	0	Ki67+	 8357 16358
10024	0	0	Ki67+	 8364 15678
10025	0	0	Ki67+	 8370 16348
10026	0	0	Ki67+	 8377 15844
10027	0	0	Ki67+	 8381 15694
10028	0	0	Ki67+	 8385 15642
10029	0	0	Ki67+	 8385 15814
10030	0	0	Ki67+	 8392 16404
10031	0	0	Ki67+	 8399 15686
10032	0	0	Ki67+	 8400 15665
10033	0	0	Ki67+	 8410 16003
10034	0	0	Ki67+	 8414 15771
10035	0	0	Ki67+	 8426 15655
10036	0	0	Ki67+	 8429 16384
10037	0	0	Ki67+	 8441 15879
10038	0	0	Ki67+	 8443 15683
10039	0	0	Ki67+	 8445 15927
10040	0	0	Ki67+	 8454 15913
10041	0	0	Ki67+	 8518 16082
10042	0	0	Ki67+	 8547 15681
10043	0	0	Ki67+	 8555 15918
10044	0	0	Ki67+	 8578 16118
10045	0	0	Ki67+	 8585 16359
10046	0	0	Ki67+	 8587 16080
10047	0	0	Ki67+	 8591 16107
10048	0	0	Ki67+	 8601 16127
10049	0	0	Ki67+	 8605 16072
10050	0	0	Ki67+	 8615 16127
10051	0	0	Ki67+	 8623 15703
10052	0	0	Ki67+	 8625 16370
10053	0	0	Ki67+	 8630 16088
10054	0	0	Ki67+	 8648 16111
10055	0	0	Ki67+	 8658 15659
10056	0	0	Ki67+	 8676 16124
10057	0	0	Ki67+	 8691 16352
10058	0	0	Ki67+	 8697 16174
10059	0	0	Ki67+	 8719 16156
10060	0	0	Ki67+	 8720 16126
10061	0	0	Ki67+	 8720 16350
10062	0	0	Ki67+	 8726 15954
10063	0	0	Ki67+	 8736 16287
10064	0	0	Ki67+	 8740 16340
10065	0	0	Ki67+	 8751 15806
10066	0	0	Ki67+	 7967 17134
10067	0	0	Ki67+	 7985 17190
10068	0	0	Ki67+	 7988 17048
10069	0	0	Ki67+	 7988 17131
10070	0	0	Ki67+	 7991 17166
10071	0	0	Ki67+	 7992 17117
10072	0	0	Ki67+	 7995 17065
10073	0	0	Ki67+	 8017 17060
10074	0	0	Ki67+	 8019 17124
10075	0	0	Ki67+	 8042 17161
10076	0	0	Ki67+	 8060 17141
10077	0	0	Ki67+	 8061 17188
10078	0	0	Ki67+	 8081 17099
10079	0	0	Ki67+	 8086 17180
10080	0	0	Ki67+	 8103 17120
10081	0	0	Ki67+	 8111 17161
10082	0	0	Ki67+	 8114 17197
10083	0	0	Ki67+	 8119 17034
10084	0	0	Ki67+	 8119 17092
10085	0	0	Ki67+	 8128 17070
10086	0	0	Ki67+	 8134 17005
10087	0	0	Ki67+	 8136 17163
10088	0	0	Ki67+	 8140 17149
10089	0	0	Ki67+	 8147 17207
10090	0	0	Ki67+	 8155 17117
10091	0	0	Ki67+	 8169 17153
10092	0	0	Ki67+	 8170 17095
10093	0	0	Ki67+	 8180 17125
10094	0	0	Ki67+	 8181 17044
10095	0	0	Ki67+	 8189 17145
10096	0	0	Ki67+	 8199 17097
10097	0	0	Ki67+	 8200 17018
10098	0	0	Ki67+	 8207 17191
10099	0	0	Ki67+	 8210 17113
10100	0	0	Ki67+	 8221 17142
10101	0	0	Ki67+	 8223 17073
10102	0	0	Ki67+	 8239 17108
10103	0	0	Ki67+	 8253 17144
10104	0	0	Ki67+	 8260 17093
10105	0	0	Ki67+	 8261 17115
10106	0	0	Ki67+	 8268 17186
10107	0	0	Ki67+	 8280 17082
10108	0	0	Ki67+	 8284 17155
10109	0	0	Ki67+	 8293 17130
10110	0	0	Ki67+	 8297 17036
10111	0	0	Ki67+	 8297 17113
10112	0	0	Ki67+	 8316 17032
10113	0	0	Ki67+	 8321 17122
10114	0	0	Ki67+	 8323 17046
10115	0	0	Ki67+	 8326 17150
10116	0	0	Ki67+	 8336 17076
10117	0	0	Ki67+	 8338 16437
10118	0	0	Ki67+	 8341 17032
10119	0	0	Ki67+	 8355 16837
10120	0	0	Ki67+	 8361 17054
10121	0	0	Ki67+	 8362 16989
10122	0	0	Ki67+	 8364 17082
10123	0	0	Ki67+	 8368 17131
10124	0	0	Ki67+	 8378 17044
10125	0	0	Ki67+	 8381 16976
10126	0	0	Ki67+	 8382 17073
10127	0	0	Ki67+	 8395 17012
10128	0	0	Ki67+	 8402 16987
10129	0	0	Ki67+	 8429 17022
10130	0	0	Ki67+	 8432 16721
10131	0	0	Ki67+	 8446 17000
10132	0	0	Ki67+	 8456 17029
10133	0	0	Ki67+	 8458 16839
10134	0	0	Ki67+	 8460 16744
10135	0	0	Ki67+	 8470 16778
10136	0	0	Ki67+	 8471 17023
10137	0	0	Ki67+	 8482 16542
10138	0	0	Ki67+	 8483 16852
10139	0	0	Ki67+	 8484 16800
10140	0	0	Ki67+	 8485 16751
10141	0	0	Ki67+	 8485 17060
10142	0	0	Ki67+	 8486 17111
10143	0	0	Ki67+	 8491 16771
10144	0	0	Ki67+	 8493 16661
10145	0	0	Ki67+	 8495 17039
10146	0	0	Ki67+	 8496 16574
10147	0	0	Ki67+	 8497 16834
10148	0	0	Ki67+	 8501 16493
10149	0	0	Ki67+	 8502 17098
10150	0	0	Ki67+	 8504 17056
10151	0	0	Ki67+	 8505 16527
10152	0	0	Ki67+	 8509 16455
10153	0	0	Ki67+	 8509 16619
10154	0	0	Ki67+	 8510 16761
10155	0	0	Ki67+	 8514 16722
10156	0	0	Ki67+	 8516 16793
10157	0	0	Ki67+	 8516 17047
10158	0	0	Ki67+	 8517 16859
10159	0	0	Ki67+	 8519 16874
10160	0	0	Ki67+	 8520 16900
10161	0	0	Ki67+	 8521 16961
10162	0	0	Ki67+	 8523 16994
10163	0	0	Ki67+	 8527 16699
10164	0	0	Ki67+	 8528 16933
10165	0	0	Ki67+	 8531 16672
10166	0	0	Ki67+	 8541 16754
10167	0	0	Ki67+	 8541 16855
10168	0	0	Ki67+	 8543 16982
10169	0	0	Ki67+	 8546 16635
10170	0	0	Ki67+	 8551 16731
10171	0	0	Ki67+	 8552 16844
10172	0	0	Ki67+	 8554 16701
10173	0	0	Ki67+	 8555 16936
10174	0	0	Ki67+	 8556 16645
10175	0	0	Ki67+	 8557 16820
10176	0	0	Ki67+	 8557 17108
10177	0	0	Ki67+	 8558 17033
10178	0	0	Ki67+	 8561 16761
10179	0	0	Ki67+	 8562 16855
10180	0	0	Ki67+	 8569 17069
10181	0	0	Ki67+	 8575 16995
10182	0	0	Ki67+	 8576 17041
10183	0	0	Ki67+	 8584 16735
10184	0	0	Ki67+	 8592 16695
10185	0	0	Ki67+	 8592 16801
10186	0	0	Ki67+	 8596 17054
10187	0	0	Ki67+	 8598 16944
10188	0	0	Ki67+	 8598 16970
10189	0	0	Ki67+	 8600 16878
10190	0	0	Ki67+	 8606 16855
10191	0	0	Ki67+	 8609 16903
10192	0	0	Ki67+	 8617 16815
10193	0	0	Ki67+	 8618 16741
10194	0	0	Ki67+	 8621 16889
10195	0	0	Ki67+	 8623 16936
10196	0	0	Ki67+	 8626 17078
10197	0	0	Ki67+	 8630 16768
10198	0	0	Ki67+	 8640 16742
10199	0	0	Ki67+	 8645 16902
10200	0	0	Ki67+	 8648 16802
10201	0	0	Ki67+	 8654 16878
10202	0	0	Ki67+	 8657 17076
10203	0	0	Ki67+	 8663 16925
10204	0	0	Ki67+	 8663 17062
10205	0	0	Ki67+	 8667 16847
10206	0	0	Ki67+	 8695 17060
10207	0	0	Ki67+	 8697 16501
10208	0	0	Ki67+	 8698 17037
10209	0	0	Ki67+	 8728 17081
10210	0	0	Ki67+	 8736 16559
10211	0	0	Ki67+	 7955 17235
10212	0	0	Ki67+	 7957 17292
10213	0	0	Ki67+	 7963 17429
10214	0	0	Ki67+	 7972 17315
10215	0	0	Ki67+	 7978 17404
10216	0	0	Ki67+	 7980 17256
10217	0	0	Ki67+	 7980 17372
10218	0	0	Ki67+	 7983 17798
10219	0	0	Ki67+	 7985 17963
10220	0	0	Ki67+	 7994 17371
10221	0	0	Ki67+	 8000 17855
10222	0	0	Ki67+	 8002 18003
10223	0	0	Ki67+	 8013 17401
10224	0	0	Ki67+	 8015 17376
10225	0	0	Ki67+	 8016 17340
10226	0	0	Ki67+	 8016 17927
10227	0	0	Ki67+	 8023 17872
10228	0	0	Ki67+	 8023 17970
10229	0	0	Ki67+	 8024 17845
10230	0	0	Ki67+	 8026 17420
10231	0	0	Ki67+	 8029 18017
10232	0	0	Ki67+	 8039 17940
10233	0	0	Ki67+	 8040 17923
10234	0	0	Ki67+	 8041 17816
10235	0	0	Ki67+	 8044 17859
10236	0	0	Ki67+	 8047 17881
10237	0	0	Ki67+	 8050 17352
10238	0	0	Ki67+	 8051 17401
10239	0	0	Ki67+	 8061 17816
10240	0	0	Ki67+	 8065 17338
10241	0	0	Ki67+	 8067 17760
10242	0	0	Ki67+	 8072 17793
10243	0	0	Ki67+	 8075 17907
10244	0	0	Ki67+	 8076 17964
10245	0	0	Ki67+	 8083 18013
10246	0	0	Ki67+	 8086 17779
10247	0	0	Ki67+	 8090 17376
10248	0	0	Ki67+	 8090 17818
10249	0	0	Ki67+	 8107 17823
10250	0	0	Ki67+	 8108 17279
10251	0	0	Ki67+	 8117 17779
10252	0	0	Ki67+	 8118 17316
10253	0	0	Ki67+	 8121 17742
10254	0	0	Ki67+	 8123 17357
10255	0	0	Ki67+	 8127 17275
10256	0	0	Ki67+	 8133 17239
10257	0	0	Ki67+	 8135 17769
10258	0	0	Ki67+	 8136 17735
10259	0	0	Ki67+	 8141 17792
10260	0	0	Ki67+	 8141 18008
10261	0	0	Ki67+	 8149 17854
10262	0	0	Ki67+	 8152 18020
10263	0	0	Ki67+	 8165 17332
10264	0	0	Ki67+	 8166 17309
10265	0	0	Ki67+	 8167 17831
10266	0	0	Ki67+	 8170 17271
10267	0	0	Ki67+	 8170 17921
10268	0	0	Ki67+	 8171 18008
10269	0	0	Ki67+	 8174 18019
10270	0	0	Ki67+	 8180 17242
10271	0	0	Ki67+	 8180 17845
10272	0	0	Ki67+	 8181 17813
10273	0	0	Ki67+	 8191 17791
10274	0	0	Ki67+	 8196 17288
10275	0	0	Ki67+	 8197 17317
10276	0	0	Ki67+	 8202 17837
10277	0	0	Ki67+	 8203 17747
10278	0	0	Ki67+	 8203 17978
10279	0	0	Ki67+	 8206 17927
10280	0	0	Ki67+	 8224 17949
10281	0	0	Ki67+	 8227 17782
10282	0	0	Ki67+	 8231 17602
10283	0	0	Ki67+	 8237 17234
10284	0	0	Ki67+	 8238 17919
10285	0	0	Ki67+	 8242 17284
10286	0	0	Ki67+	 8243 17609
10287	0	0	Ki67+	 8243 17824
10288	0	0	Ki67+	 8243 17893
10289	0	0	Ki67+	 8245 17987
10290	0	0	Ki67+	 8246 17964
10291	0	0	Ki67+	 8249 18008
10292	0	0	Ki67+	 8250 17653
10293	0	0	Ki67+	 8253 17867
10294	0	0	Ki67+	 8255 17584
10295	0	0	Ki67+	 8257 17785
10296	0	0	Ki67+	 8258 18028
10297	0	0	Ki67+	 8265 17824
10298	0	0	Ki67+	 8266 17324
10299	0	0	Ki67+	 8266 17351
10300	0	0	Ki67+	 8272 17365
10301	0	0	Ki67+	 8276 17597
10302	0	0	Ki67+	 8287 17380
10303	0	0	Ki67+	 8287 17499
10304	0	0	Ki67+	 8295 17657
10305	0	0	Ki67+	 8301 17674
10306	0	0	Ki67+	 8311 17582
10307	0	0	Ki67+	 8313 17686
10308	0	0	Ki67+	 8318 17382
10309	0	0	Ki67+	 8319 18010
10310	0	0	Ki67+	 8323 17282
10311	0	0	Ki67+	 8327 17317
10312	0	0	Ki67+	 8327 17678
10313	0	0	Ki67+	 8337 17726
10314	0	0	Ki67+	 8343 17295
10315	0	0	Ki67+	 8343 17405
10316	0	0	Ki67+	 8344 17911
10317	0	0	Ki67+	 8352 17695
10318	0	0	Ki67+	 8353 17372
10319	0	0	Ki67+	 8354 17264
10320	0	0	Ki67+	 8355 17314
10321	0	0	Ki67+	 8355 17340
10322	0	0	Ki67+	 8369 17341
10323	0	0	Ki67+	 8370 17773
10324	0	0	Ki67+	 8383 17712
10325	0	0	Ki67+	 8394 17925
10326	0	0	Ki67+	 8397 17976
10327	0	0	Ki67+	 8405 17593
10328	0	0	Ki67+	 8410 17342
10329	0	0	Ki67+	 8411 17531
10330	0	0	Ki67+	 8425 17396
10331	0	0	Ki67+	 8430 17641
10332	0	0	Ki67+	 8433 17411
10333	0	0	Ki67+	 8441 17376
10334	0	0	Ki67+	 8459 17688
10335	0	0	Ki67+	 8469 17936
10336	0	0	Ki67+	 8477 17381
10337	0	0	Ki67+	 8515 17949
10338	0	0	Ki67+	 8527 17357
10339	0	0	Ki67+	 8537 17911
10340	0	0	Ki67+	 8544 17341
10341	0	0	Ki67+	 8564 17955
10342	0	0	Ki67+	 8582 17330
10343	0	0	Ki67+	 8587 17457
10344	0	0	Ki67+	 8596 17982
10345	0	0	Ki67+	 8604 17953
10346	0	0	Ki67+	 8610 17852
10347	0	0	Ki67+	 8622 17744
10348	0	0	Ki67+	 8628 17326
10349	0	0	Ki67+	 8647 17851
10350	0	0	Ki67+	 8658 17888
10351	0	0	Ki67+	 8663 17838
10352	0	0	Ki67+	 8665 17923
10353	0	0	Ki67+	 8677 17871
10354	0	0	Ki67+	 8682 17515
10355	0	0	Ki67+	 8683 17353
10356	0	0	Ki67+	 8686 17921
10357	0	0	Ki67+	 8687 17847
10358	0	0	Ki67+	 8691 17542
10359	0	0	Ki67+	 8695 17987
10360	0	0	Ki67+	 8697 17895
10361	0	0	Ki67+	 8699 17870
10362	0	0	Ki67+	 8708 17825
10363	0	0	Ki67+	 8712 17360
10364	0	0	Ki67+	 8713 17887
10365	0	0	Ki67+	 8721 17839
10366	0	0	Ki67+	 8727 17913
10367	0	0	Ki67+	 8730 17341
10368	0	0	Ki67+	 8732 17854
10369	0	0	Ki67+	 8743 17874
10370	0	0	Ki67+	 8748 17362
10371	0	0	Ki67+	 8749 17775
10372	0	0	Ki67+	 7958 18085
10373	0	0	Ki67+	 7969 18052
10374	0	0	Ki67+	 7973 18139
10375	0	0	Ki67+	 7983 18695
10376	0	0	Ki67+	 7990 18142
10377	0	0	Ki67+	 7991 18327
10378	0	0	Ki67+	 8005 18316
10379	0	0	Ki67+	 8007 18505
10380	0	0	Ki67+	 8014 18069
10381	0	0	Ki67+	 8017 18243
10382	0	0	Ki67+	 8027 18060
10383	0	0	Ki67+	 8040 18395
10384	0	0	Ki67+	 8042 18254
10385	0	0	Ki67+	 8045 18481
10386	0	0	Ki67+	 8046 18143
10387	0	0	Ki67+	 8051 18278
10388	0	0	Ki67+	 8060 18316
10389	0	0	Ki67+	 8064 18747
10390	0	0	Ki67+	 8068 18240
10391	0	0	Ki67+	 8071 18121
10392	0	0	Ki67+	 8073 18388
10393	0	0	Ki67+	 8078 18103
10394	0	0	Ki67+	 8079 18035
10395	0	0	Ki67+	 8086 18254
10396	0	0	Ki67+	 8089 18686
10397	0	0	Ki67+	 8093 18077
10398	0	0	Ki67+	 8107 18102
10399	0	0	Ki67+	 8107 18294
10400	0	0	Ki67+	 8108 18528
10401	0	0	Ki67+	 8109 18113
10402	0	0	Ki67+	 8109 18388
10403	0	0	Ki67+	 8110 18241
10404	0	0	Ki67+	 8112 18321
10405	0	0	Ki67+	 8132 18137
10406	0	0	Ki67+	 8133 18542
10407	0	0	Ki67+	 8134 18043
10408	0	0	Ki67+	 8135 18246
10409	0	0	Ki67+	 8138 18490
10410	0	0	Ki67+	 8144 18367
10411	0	0	Ki67+	 8145 18069
10412	0	0	Ki67+	 8149 18161
10413	0	0	Ki67+	 8156 18188
10414	0	0	Ki67+	 8169 18511
10415	0	0	Ki67+	 8170 18086
10416	0	0	Ki67+	 8170 18120
10417	0	0	Ki67+	 8171 18568
10418	0	0	Ki67+	 8176 18043
10419	0	0	Ki67+	 8186 18098
10420	0	0	Ki67+	 8193 18392
10421	0	0	Ki67+	 8195 18502
10422	0	0	Ki67+	 8197 18534
10423	0	0	Ki67+	 8203 18126
10424	0	0	Ki67+	 8212 18303
10425	0	0	Ki67+	 8221 18292
10426	0	0	Ki67+	 8221 18326
10427	0	0	Ki67+	 8228 18080
10428	0	0	Ki67+	 8245 18482
10429	0	0	Ki67+	 8252 18657
10430	0	0	Ki67+	 8258 18083
10431	0	0	Ki67+	 8264 18055
10432	0	0	Ki67+	 8264 18706
10433	0	0	Ki67+	 8270 18172
10434	0	0	Ki67+	 8274 18079
10435	0	0	Ki67+	 8281 18251
10436	0	0	Ki67+	 8287 18686
10437	0	0	Ki67+	 8288 18458
10438	0	0	Ki67+	 8289 18216
10439	0	0	Ki67+	 8294 18584
10440	0	0	Ki67+	 8294 18665
10441	0	0	Ki67+	 8299 18726
10442	0	0	Ki67+	 8300 18752
10443	0	0	Ki67+	 8304 18349
10444	0	0	Ki67+	 8315 18380
10445	0	0	Ki67+	 8316 18742
10446	0	0	Ki67+	 8317 18058
10447	0	0	Ki67+	 8318 18757
10448	0	0	Ki67+	 8321 18831
10449	0	0	Ki67+	 8323 18783
10450	0	0	Ki67+	 8324 18078
10451	0	0	Ki67+	 8329 18594
10452	0	0	Ki67+	 8330 18375
10453	0	0	Ki67+	 8337 18208
10454	0	0	Ki67+	 8341 18649
10455	0	0	Ki67+	 8342 18634
10456	0	0	Ki67+	 8350 18742
10457	0	0	Ki67+	 8357 18675
10458	0	0	Ki67+	 8369 18710
10459	0	0	Ki67+	 8372 18089
10460	0	0	Ki67+	 8373 18639
10461	0	0	Ki67+	 8373 18657
10462	0	0	Ki67+	 8399 18717
10463	0	0	Ki67+	 8419 18325
10464	0	0	Ki67+	 8420 18738
10465	0	0	Ki67+	 8434 18696
10466	0	0	Ki67+	 8441 18732
10467	0	0	Ki67+	 8459 18354
10468	0	0	Ki67+	 8469 18727
10469	0	0	Ki67+	 8475 18800
10470	0	0	Ki67+	 8502 18766
10471	0	0	Ki67+	 8522 18458
10472	0	0	Ki67+	 8532 18721
10473	0	0	Ki67+	 8535 18785
10474	0	0	Ki67+	 8537 18682
10475	0	0	Ki67+	 8541 18709
10476	0	0	Ki67+	 8547 18805
10477	0	0	Ki67+	 8551 18684
10478	0	0	Ki67+	 8555 18414
10479	0	0	Ki67+	 8578 18443
10480	0	0	Ki67+	 8580 18782
10481	0	0	Ki67+	 8599 18702
10482	0	0	Ki67+	 8607 18670
10483	0	0	Ki67+	 8621 18637
10484	0	0	Ki67+	 8623 18396
10485	0	0	Ki67+	 8652 18614
10486	0	0	Ki67+	 8668 18346
10487	0	0	Ki67+	 8692 18429
10488	0	0	Ki67+	 8714 18439
10489	0	0	Ki67+	 8730 18514
10490	0	0	Ki67+	 8740 18446
10491	0	0	Ki67+	 8748 18499
10492	0	0	Ki67+	 7954 19098
10493	0	0	Ki67+	 7986 19537
10494	0	0	Ki67+	 8032 19394
10495	0	0	Ki67+	 8124 19509
10496	0	0	Ki67+	 8131 19038
10497	0	0	Ki67+	 8176 19032
10498	0	0	Ki67+	 8186 19081
10499	0	0	Ki67+	 8201 19049
10500	0	0	Ki67+	 8205 19030
10501	0	0	Ki67+	 8242 18988
10502	0	0	Ki67+	 8299 19032
10503	0	0	Ki67+	 8323 18962
10504	0	0	Ki67+	 8327 18842
10505	0	0	Ki67+	 8339 19054
10506	0	0	Ki67+	 8363 18973
10507	0	0	Ki67+	 8368 18931
10508	0	0	Ki67+	 8385 18929
10509	0	0	Ki67+	 8392 18950
10510	0	0	Ki67+	 8394 18841
10511	0	0	Ki67+	 8394 18982
10512	0	0	Ki67+	 8397 18863
10513	0	0	Ki67+	 8402 18896
10514	0	0	Ki67+	 8403 18919
10515	0	0	Ki67+	 8435 18950
10516	0	0	Ki67+	 8459 19127
10517	0	0	Ki67+	 8466 19177
10518	0	0	Ki67+	 8475 18921
10519	0	0	Ki67+	 8477 19006
10520	0	0	Ki67+	 8477 19240
10521	0	0	Ki67+	 8478 19281
10522	0	0	Ki67+	 8480 19050
10523	0	0	Ki67+	 8481 19208
10524	0	0	Ki67+	 8486 18902
10525	0	0	Ki67+	 8486 19196
10526	0	0	Ki67+	 8487 19229
10527	0	0	Ki67+	 8492 18925
10528	0	0	Ki67+	 8496 18953
10529	0	0	Ki67+	 8500 19158
10530	0	0	Ki67+	 8500 19264
10531	0	0	Ki67+	 8512 19083
10532	0	0	Ki67+	 8515 18918
10533	0	0	Ki67+	 8531 19047
10534	0	0	Ki67+	 8535 18845
10535	0	0	Ki67+	 8536 19231
10536	0	0	Ki67+	 8547 18853
10537	0	0	Ki67+	 8033 20252
10538	0	0	Ki67+	 8094 19834
10539	0	0	Ki67+	 8104 20318
10540	0	0	Ki67+	 8191 19871
10541	0	0	Ki67+	 8318 19932
10542	0	0	Ki67+	 8357 20129
10543	0	0	Ki67+	 8414 20145
10544	0	0	Ki67+	 8418 20322
10545	0	0	Ki67+	 8429 20361
10546	0	0	Ki67+	 8436 20268
10547	0	0	Ki67+	 8454 20332
10548	0	0	Ki67+	 8475 20374
10549	0	0	Ki67+	 8503 20272
10550	0	0	Ki67+	 8525 19824
10551	0	0	Ki67+	 8561 20181
10552	0	0	Ki67+	 8581 20253
10553	0	0	Ki67+	 8607 20302
10554	0	0	Ki67+	 8611 20418
10555	0	0	Ki67+	 8694 20246
10556	0	0	Ki67+	 8703 20160
10557	0	0	Ki67+	 8708 20219
10558	0	0	Ki67+	 8714 20183
10559	0	0	Ki67+	 8720 20269
10560	0	0	Ki67+	 8057 20758
10561	0	0	Ki67+	 8069 20696
10562	0	0	Ki67+	 8143 20864
10563	0	0	Ki67+	 8213 20615
10564	0	0	Ki67+	 8213 20640
10565	0	0	Ki67+	 8223 20796
10566	0	0	Ki67+	 8241 20945
10567	0	0	Ki67+	 8273 20862
10568	0	0	Ki67+	 8276 21058
10569	0	0	Ki67+	 8277 20998
10570	0	0	Ki67+	 8282 20555
10571	0	0	Ki67+	 8290 20920
10572	0	0	Ki67+	 8298 21053
10573	0	0	Ki67+	 8299 21218
10574	0	0	Ki67+	 8305 20938
10575	0	0	Ki67+	 8307 21081
10576	0	0	Ki67+	 8308 20517
10577	0	0	Ki67+	 8308 20866
10578	0	0	Ki67+	 8313 21103
10579	0	0	Ki67+	 8327 20791
10580	0	0	Ki67+	 8344 20873
10581	0	0	Ki67+	 8345 20702
10582	0	0	Ki67+	 8352 20945
10583	0	0	Ki67+	 8355 20913
10584	0	0	Ki67+	 8359 21026
10585	0	0	Ki67+	 8360 20927
10586	0	0	Ki67+	 8371 20567
10587	0	0	Ki67+	 8380 20947
10588	0	0	Ki67+	 8391 20681
10589	0	0	Ki67+	 8396 20901
10590	0	0	Ki67+	 8396 21023
10591	0	0	Ki67+	 8408 20700
10592	0	0	Ki67+	 8408 21226
10593	0	0	Ki67+	 8409 20682
10594	0	0	Ki67+	 8419 20825
10595	0	0	Ki67+	 8423 20941
10596	0	0	Ki67+	 8426 20752
10597	0	0	Ki67+	 8439 20912
10598	0	0	Ki67+	 8447 20669
10599	0	0	Ki67+	 8460 21142
10600	0	0	Ki67+	 8463 20954
10601	0	0	Ki67+	 8467 20855
10602	0	0	Ki67+	 8473 20902
10603	0	0	Ki67+	 8487 20962
10604	0	0	Ki67+	 8490 20711
10605	0	0	Ki67+	 8490 20981
10606	0	0	Ki67+	 8492 20846
10607	0	0	Ki67+	 8493 20783
10608	0	0	Ki67+	 8497 20929
10609	0	0	Ki67+	 8502 21123
10610	0	0	Ki67+	 8503 20814
10611	0	0	Ki67+	 8511 20867
10612	0	0	Ki67+	 8515 20877
10613	0	0	Ki67+	 8520 20961
10614	0	0	Ki67+	 8522 21082
10615	0	0	Ki67+	 8526 20504
10616	0	0	Ki67+	 8529 20573
10617	0	0	Ki67+	 8533 21001
10618	0	0	Ki67+	 8534 20522
10619	0	0	Ki67+	 8536 21024
10620	0	0	Ki67+	 8549 20452
10621	0	0	Ki67+	 8554 20436
10622	0	0	Ki67+	 8561 20626
10623	0	0	Ki67+	 8564 21063
10624	0	0	Ki67+	 8566 20939
10625	0	0	Ki67+	 8569 21231
10626	0	0	Ki67+	 8580 20782
10627	0	0	Ki67+	 8581 21044
10628	0	0	Ki67+	 8583 20962
10629	0	0	Ki67+	 8595 20993
10630	0	0	Ki67+	 8596 21081
10631	0	0	Ki67+	 8599 20900
10632	0	0	Ki67+	 8623 20971
10633	0	0	Ki67+	 8632 20751
10634	0	0	Ki67+	 8632 20902
10635	0	0	Ki67+	 8634 20527
10636	0	0	Ki67+	 8639 20989
10637	0	0	Ki67+	 8642 20504
10638	0	0	Ki67+	 8645 20771
10639	0	0	Ki67+	 8655 21037
10640	0	0	Ki67+	 8664 20434
10641	0	0	Ki67+	 8671 20466
10642	0	0	Ki67+	 8671 20788
10643	0	0	Ki67+	 8671 20917
10644	0	0	Ki67+	 8673 20494
10645	0	0	Ki67+	 8676 20823
10646	0	0	Ki67+	 8681 20734
10647	0	0	Ki67+	 8687 20750
10648	0	0	Ki67+	 8693 20914
10649	0	0	Ki67+	 8696 20900
10650	0	0	Ki67+	 8697 20834
10651	0	0	Ki67+	 8699 20932
10652	0	0	Ki67+	 8700 20454
10653	0	0	Ki67+	 8700 20557
10654	0	0	Ki67+	 8707 21082
10655	0	0	Ki67+	 8708 20518
10656	0	0	Ki67+	 8714 20485
10657	0	0	Ki67+	 8717 20555
10658	0	0	Ki67+	 8722 20466
10659	0	0	Ki67+	 8727 20434
10660	0	0	Ki67+	 8739 20734
10661	0	0	Ki67+	 8739 21017
10662	0	0	Ki67+	 8740 21079
10663	0	0	Ki67+	 8742 20474
10664	0	0	Ki67+	 8742 20498
10665	0	0	Ki67+	 8746 20561
10666	0	0	Ki67+	 8747 20536
10667	0	0	Ki67+	 8180 21665
10668	0	0	Ki67+	 8182 21683
10669	0	0	Ki67+	 8207 21817
10670	0	0	Ki67+	 8247 21841
10671	0	0	Ki67+	 8266 21873
10672	0	0	Ki67+	 8284 22005
10673	0	0	Ki67+	 8294 21894
10674	0	0	Ki67+	 8312 21869
10675	0	0	Ki67+	 8320 21326
10676	0	0	Ki67+	 8324 21904
10677	0	0	Ki67+	 8334 21851
10678	0	0	Ki67+	 8336 21234
10679	0	0	Ki67+	 8338 21909
10680	0	0	Ki67+	 8368 21236
10681	0	0	Ki67+	 8412 21942
10682	0	0	Ki67+	 8429 21913
10683	0	0	Ki67+	 8448 21890
10684	0	0	Ki67+	 8463 21927
10685	0	0	Ki67+	 8524 21909
10686	0	0	Ki67+	 8526 21955
10687	0	0	Ki67+	 8559 21308
10688	0	0	Ki67+	 8580 21937
10689	0	0	Ki67+	 8631 21419
10690	0	0	Ki67+	 8631 21941
10691	0	0	Ki67+	 8652 21572
10692	0	0	Ki67+	 8660 21947
10693	0	0	Ki67+	 8675 21969
10694	0	0	Ki67+	 8677 21492
10695	0	0	Ki67+	 8682 21459
10696	0	0	Ki67+	 8690 21959
10697	0	0	Ki67+	 8697 21594
10698	0	0	Ki67+	 8722 21682
10699	0	0	Ki67+	 8724 21975
10700	0	0	Ki67+	 8725 21646
10701	0	0	Ki67+	 8725 21692
10702	0	0	Ki67+	 8728 21555
10703	0	0	Ki67+	 8728 21616
10704	0	0	Ki67+	 8738 21778
10705	0	0	Ki67+	 8741 21729
10706	0	0	Ki67+	 7972 22192
10707	0	0	Ki67+	 8001 22234
10708	0	0	Ki67+	 8016 22529
10709	0	0	Ki67+	 8026 22644
10710	0	0	Ki67+	 8033 22246
10711	0	0	Ki67+	 8038 22796
10712	0	0	Ki67+	 8039 22664
10713	0	0	Ki67+	 8046 22638
10714	0	0	Ki67+	 8050 22220
10715	0	0	Ki67+	 8054 22548
10716	0	0	Ki67+	 8061 22213
10717	0	0	Ki67+	 8063 22623
10718	0	0	Ki67+	 8075 22576
10719	0	0	Ki67+	 8078 22787
10720	0	0	Ki67+	 8080 22471
10721	0	0	Ki67+	 8083 22278
10722	0	0	Ki67+	 8104 22455
10723	0	0	Ki67+	 8116 22500
10724	0	0	Ki67+	 8125 22285
10725	0	0	Ki67+	 8133 22489
10726	0	0	Ki67+	 8133 22562
10727	0	0	Ki67+	 8134 22473
10728	0	0	Ki67+	 8140 22580
10729	0	0	Ki67+	 8144 22385
10730	0	0	Ki67+	 8151 22506
10731	0	0	Ki67+	 8152 22431
10732	0	0	Ki67+	 8157 22277
10733	0	0	Ki67+	 8157 22326
10734	0	0	Ki67+	 8166 22303
10735	0	0	Ki67+	 8177 22310
10736	0	0	Ki67+	 8184 22513
10737	0	0	Ki67+	 8186 22391
10738	0	0	Ki67+	 8188 22338
10739	0	0	Ki67+	 8192 22404
10740	0	0	Ki67+	 8194 22431
10741	0	0	Ki67+	 8199 22301
10742	0	0	Ki67+	 8201 22536
10743	0	0	Ki67+	 8202 22394
10744	0	0	Ki67+	 8209 22374
10745	0	0	Ki67+	 8209 22462
10746	0	0	Ki67+	 8212 22590
10747	0	0	Ki67+	 8224 22527
10748	0	0	Ki67+	 8224 22595
10749	0	0	Ki67+	 8226 22356
10750	0	0	Ki67+	 8236 22396
10751	0	0	Ki67+	 8237 22436
10752	0	0	Ki67+	 8249 22512
10753	0	0	Ki67+	 8253 22537
10754	0	0	Ki67+	 8256 22560
10755	0	0	Ki67+	 8270 22632
10756	0	0	Ki67+	 8280 22692
10757	0	0	Ki67+	 8287 22584
10758	0	0	Ki67+	 8288 22663
10759	0	0	Ki67+	 8290 22720
10760	0	0	Ki67+	 8314 22751
10761	0	0	Ki67+	 8333 22231
10762	0	0	Ki67+	 8368 22127
10763	0	0	Ki67+	 8415 22209
10764	0	0	Ki67+	 8450 22493
10765	0	0	Ki67+	 8465 22459
10766	0	0	Ki67+	 8476 22426
10767	0	0	Ki67+	 8477 22477
10768	0	0	Ki67+	 8491 22436
10769	0	0	Ki67+	 8501 22443
10770	0	0	Ki67+	 8507 22254
10771	0	0	Ki67+	 8531 22426
10772	0	0	Ki67+	 8533 22467
10773	0	0	Ki67+	 8538 22378
10774	0	0	Ki67+	 8559 22399
10775	0	0	Ki67+	 8568 22418
10776	0	0	Ki67+	 8575 22384
10777	0	0	Ki67+	 8626 22363
10778	0	0	Ki67+	 8648 22302
10779	0	0	Ki67+	 8654 22345
10780	0	0	Ki67+	 8663 22310
10781	0	0	Ki67+	 8029 23365
10782	0	0	Ki67+	 8032 22954
10783	0	0	Ki67+	 8090 23425
10784	0	0	Ki67+	 8102 23438
10785	0	0	Ki67+	 8115 23211
10786	0	0	Ki67+	 8158 23255
10787	0	0	Ki67+	 8194 23585
10788	0	0	Ki67+	 8395 23003
10789	0	0	Ki67+	 8402 22913
10790	0	0	Ki67+	 8404 22969
10791	0	0	Ki67+	 8421 23010
10792	0	0	Ki67+	 8466 23005
10793	0	0	Ki67+	 8470 23046
10794	0	0	Ki67+	 8473 23078
10795	0	0	Ki67+	 8476 23112
10796	0	0	Ki67+	 8483 23094
10797	0	0	Ki67+	 8488 22918
10798	0	0	Ki67+	 8491 23071
10799	0	0	Ki67+	 8507 22937
10800	0	0	Ki67+	 8509 23048
10801	0	0	Ki67+	 8523 23013
10802	0	0	Ki67+	 8528 23218
10803	0	0	Ki67+	 8536 22985
10804	0	0	Ki67+	 8536 23024
10805	0	0	Ki67+	 8542 23104
10806	0	0	Ki67+	 8558 23253
10807	0	0	Ki67+	 8559 23178
10808	0	0	Ki67+	 8560 22933
10809	0	0	Ki67+	 8563 23543
10810	0	0	Ki67+	 8572 23101
10811	0	0	Ki67+	 8575 23430
10812	0	0	Ki67+	 8595 23018
10813	0	0	Ki67+	 8598 23206
10814	0	0	Ki67+	 8612 23139
10815	0	0	Ki67+	 8613 22918
10816	0	0	Ki67+	 8613 23040
10817	0	0	Ki67+	 8614 22982
10818	0	0	Ki67+	 8616 23029
10819	0	0	Ki67+	 8624 23138
10820	0	0	Ki67+	 8640 23112
10821	0	0	Ki67+	 8663 23203
10822	0	0	Ki67+	 8669 23131
10823	0	0	Ki67+	 8671 22991
10824	0	0	Ki67+	 8673 23099
10825	0	0	Ki67+	 8679 23174
10826	0	0	Ki67+	 8688 23131
10827	0	0	Ki67+	 8737 23250
10828	0	0	Ki67+	 7991 23994
10829	0	0	Ki67+	 8035 23962
10830	0	0	Ki67+	 8055 23950
10831	0	0	Ki67+	 8071 23885
10832	0	0	Ki67+	 8076 23926
10833	0	0	Ki67+	 8081 23905
10834	0	0	Ki67+	 8090 23846
10835	0	0	Ki67+	 8108 23697
10836	0	0	Ki67+	 8343 24274
10837	0	0	Ki67+	 8487 24099
10838	0	0	Ki67+	 8489 23978
10839	0	0	Ki67+	 8490 24185
10840	0	0	Ki67+	 8505 24403
10841	0	0	Ki67+	 8517 23942
10842	0	0	Ki67+	 8521 24389
10843	0	0	Ki67+	 8521 24430
10844	0	0	Ki67+	 8532 24395
10845	0	0	Ki67+	 8542 23796
10846	0	0	Ki67+	 8544 23891
10847	0	0	Ki67+	 8562 24401
10848	0	0	Ki67+	 8573 24266
10849	0	0	Ki67+	 8201 25180
10850	0	0	Ki67+	 8217 25182
10851	0	0	Ki67+	 8238 25215
10852	0	0	Ki67+	 8242 25152
10853	0	0	Ki67+	 8254 25202
10854	0	0	Ki67+	 8286 25219
10855	0	0	Ki67+	 8298 25193
10856	0	0	Ki67+	 8306 25039
10857	0	0	Ki67+	 8308 25149
10858	0	0	Ki67+	 8326 24965
10859	0	0	Ki67+	 8331 24603
10860	0	0	Ki67+	 8333 25012
10861	0	0	Ki67+	 8338 25140
10862	0	0	Ki67+	 8345 25086
10863	0	0	Ki67+	 8366 24951
10864	0	0	Ki67+	 8395 25109
10865	0	0	Ki67+	 8398 24462
10866	0	0	Ki67+	 8398 24917
10867	0	0	Ki67+	 8444 24911
10868	0	0	Ki67+	 8464 24601
10869	0	0	Ki67+	 8481 24784
10870	0	0	Ki67+	 8483 24494
10871	0	0	Ki67+	 8496 24466
10872	0	0	Ki67+	 8520 24489
10873	0	0	Ki67+	 8524 24558
10874	0	0	Ki67+	 8537 24439
10875	0	0	Ki67+	 8561 24624
10876	0	0	Ki67+	 8572 24656
10877	0	0	Ki67+	 8585 24644
10878	0	0	Ki67+	 8611 24515
10879	0	0	Ki67+	 8612 24490
10880	0	0	Ki67+	 8619 24755
10881	0	0	Ki67+	 8637 25176
10882	0	0	Ki67+	 8642 24584
10883	0	0	Ki67+	 8643 24473
10884	0	0	Ki67+	 8659 24532
10885	0	0	Ki67+	 8660 24575
10886	0	0	Ki67+	 8668 25225
10887	0	0	Ki67+	 8674 25203
10888	0	0	Ki67+	 8682 25150
10889	0	0	Ki67+	 8699 25211
10890	0	0	Ki67+	 8738 24896
10891	0	0	Ki67+	 7953 25994
10892	0	0	Ki67+	 8077 25618
10893	0	0	Ki67+	 8119 25309
10894	0	0	Ki67+	 8124 25334
10895	0	0	Ki67+	 8124 25645
10896	0	0	Ki67+	 8139 25668
10897	0	0	Ki67+	 8142 25300
10898	0	0	Ki67+	 8157 25333
10899	0	0	Ki67+	 8173 25262
10900	0	0	Ki67+	 8173 25376
10901	0	0	Ki67+	 8184 25248
10902	0	0	Ki67+	 8210 25325
10903	0	0	Ki67+	 8344 25509
10904	0	0	Ki67+	 8379 26019
10905	0	0	Ki67+	 8381 25736
10906	0	0	Ki67+	 8391 25846
10907	0	0	Ki67+	 8392 25416
10908	0	0	Ki67+	 8397 25879
10909	0	0	Ki67+	 8399 25475
10910	0	0	Ki67+	 8404 25907
10911	0	0	Ki67+	 8414 25699
10912	0	0	Ki67+	 8417 25840
10913	0	0	Ki67+	 8420 25719
10914	0	0	Ki67+	 8426 25685
10915	0	0	Ki67+	 8431 25668
10916	0	0	Ki67+	 8437 25461
10917	0	0	Ki67+	 8441 25818
10918	0	0	Ki67+	 8441 25859
10919	0	0	Ki67+	 8462 25688
10920	0	0	Ki67+	 8466 25915
10921	0	0	Ki67+	 8471 25647
10922	0	0	Ki67+	 8480 25624
10923	0	0	Ki67+	 8484 25886
10924	0	0	Ki67+	 8485 25806
10925	0	0	Ki67+	 8489 25558
10926	0	0	Ki67+	 8500 25757
10927	0	0	Ki67+	 8501 25662
10928	0	0	Ki67+	 8502 26017
10929	0	0	Ki67+	 8510 25852
10930	0	0	Ki67+	 8513 25881
10931	0	0	Ki67+	 8520 25915
10932	0	0	Ki67+	 8523 25645
10933	0	0	Ki67+	 8524 25521
10934	0	0	Ki67+	 8531 25599
10935	0	0	Ki67+	 8531 25688
10936	0	0	Ki67+	 8532 25941
10937	0	0	Ki67+	 8540 25486
10938	0	0	Ki67+	 8540 26008
10939	0	0	Ki67+	 8553 25979
10940	0	0	Ki67+	 8568 25578
10941	0	0	Ki67+	 8576 25479
10942	0	0	Ki67+	 8576 25807
10943	0	0	Ki67+	 8579 25931
10944	0	0	Ki67+	 8582 25516
10945	0	0	Ki67+	 8589 25718
10946	0	0	Ki67+	 8605 25485
10947	0	0	Ki67+	 8630 25507
10948	0	0	Ki67+	 8636 25436
10949	0	0	Ki67+	 8643 25421
10950	0	0	Ki67+	 8648 25457
10951	0	0	Ki67+	 8662 25459
10952	0	0	Ki67+	 8682 25410
10953	0	0	Ki67+	 8713 25950
10954	0	0	Ki67+	 8745 25792
10955	0	0	Ki67+	 8746 25811
10956	0	0	Ki67+	 8749 25754
10957	0	0	Ki67+	 7955 26290
10958	0	0	Ki67+	 7971 26467
10959	0	0	Ki67+	 8038 26245
10960	0	0	Ki67+	 8052 26788
10961	0	0	Ki67+	 8057 26719
10962	0	0	Ki67+	 8089 26692
10963	0	0	Ki67+	 8092 26192
10964	0	0	Ki67+	 8109 26681
10965	0	0	Ki67+	 8114 26658
10966	0	0	Ki67+	 8115 26739
10967	0	0	Ki67+	 8130 26721
10968	0	0	Ki67+	 8133 26657
10969	0	0	Ki67+	 8152 26629
10970	0	0	Ki67+	 8164 26598
10971	0	0	Ki67+	 8166 26628
10972	0	0	Ki67+	 8184 26594
10973	0	0	Ki67+	 8196 26515
10974	0	0	Ki67+	 8216 26585
10975	0	0	Ki67+	 8237 26572
10976	0	0	Ki67+	 8265 26439
10977	0	0	Ki67+	 8270 26720
10978	0	0	Ki67+	 8285 26455
10979	0	0	Ki67+	 8285 26512
10980	0	0	Ki67+	 8292 26358
10981	0	0	Ki67+	 8309 26693
10982	0	0	Ki67+	 8329 26491
10983	0	0	Ki67+	 8345 26468
10984	0	0	Ki67+	 8372 26470
10985	0	0	Ki67+	 8373 26433
10986	0	0	Ki67+	 8390 26402
10987	0	0	Ki67+	 8403 26395
10988	0	0	Ki67+	 8416 26384
10989	0	0	Ki67+	 8424 26351
10990	0	0	Ki67+	 8450 26320
10991	0	0	Ki67+	 8464 26580
10992	0	0	Ki67+	 8467 26063
10993	0	0	Ki67+	 8484 26278
10994	0	0	Ki67+	 8484 26299
10995	0	0	Ki67+	 8494 26409
10996	0	0	Ki67+	 8494 26540
10997	0	0	Ki67+	 8495 26234
10998	0	0	Ki67+	 8497 26251
10999	0	0	Ki67+	 8513 26046
11000	0	0	Ki67+	 8516 26718
11001	0	0	Ki67+	 8521 26120
11002	0	0	Ki67+	 8522 26388
11003	0	0	Ki67+	 8523 26231
11004	0	0	Ki67+	 8523 26241
11005	0	0	Ki67+	 8540 26054
11006	0	0	Ki67+	 8541 26583
11007	0	0	Ki67+	 8542 26797
11008	0	0	Ki67+	 8545 26206
11009	0	0	Ki67+	 8552 26099
11010	0	0	Ki67+	 8554 26676
11011	0	0	Ki67+	 8558 26232
11012	0	0	Ki67+	 8561 26209
11013	0	0	Ki67+	 8563 26552
11014	0	0	Ki67+	 8595 26317
11015	0	0	Ki67+	 8597 26705
11016	0	0	Ki67+	 8600 26444
11017	0	0	Ki67+	 8601 26200
11018	0	0	Ki67+	 8601 26649
11019	0	0	Ki67+	 8610 26404
11020	0	0	Ki67+	 8623 26722
11021	0	0	Ki67+	 8645 26673
11022	0	0	Ki67+	 8652 26786
11023	0	0	Ki67+	 8660 26755
11024	0	0	Ki67+	 8663 26740
11025	0	0	Ki67+	 8724 26251
11026	0	0	Ki67+	 8726 26465
11027	0	0	Ki67+	 8732 26540
11028	0	0	Ki67+	 8734 26766
11029	0	0	Ki67+	 8744 26808
11030	0	0	Ki67+	 8746 26503
11031	0	0	Ki67+	 8748 26364
11032	0	0	Ki67+	 8748 26643
11033	0	0	Ki67+	 7954 27572
11034	0	0	Ki67+	 7962 27480
11035	0	0	Ki67+	 7976 27615
11036	0	0	Ki67+	 7979 27529
11037	0	0	Ki67+	 7991 27456
11038	0	0	Ki67+	 7992 27568
11039	0	0	Ki67+	 7993 27478
11040	0	0	Ki67+	 7994 27584
11041	0	0	Ki67+	 8004 27507
11042	0	0	Ki67+	 8013 27546
11043	0	0	Ki67+	 8016 27530
11044	0	0	Ki67+	 8018 26996
11045	0	0	Ki67+	 8023 27427
11046	0	0	Ki67+	 8024 27461
11047	0	0	Ki67+	 8043 27124
11048	0	0	Ki67+	 8045 27457
11049	0	0	Ki67+	 8061 27479
11050	0	0	Ki67+	 8064 27088
11051	0	0	Ki67+	 8066 27496
11052	0	0	Ki67+	 8073 27200
11053	0	0	Ki67+	 8084 27182
11054	0	0	Ki67+	 8084 27373
11055	0	0	Ki67+	 8084 27406
11056	0	0	Ki67+	 8084 27437
11057	0	0	Ki67+	 8096 27314
11058	0	0	Ki67+	 8104 27255
11059	0	0	Ki67+	 8105 27203
11060	0	0	Ki67+	 8108 27362
11061	0	0	Ki67+	 8111 27302
11062	0	0	Ki67+	 8112 26895
11063	0	0	Ki67+	 8124 27455
11064	0	0	Ki67+	 8129 27324
11065	0	0	Ki67+	 8129 27385
11066	0	0	Ki67+	 8134 27135
11067	0	0	Ki67+	 8134 27209
11068	0	0	Ki67+	 8143 27174
11069	0	0	Ki67+	 8150 27233
11070	0	0	Ki67+	 8152 27098
11071	0	0	Ki67+	 8154 27203
11072	0	0	Ki67+	 8161 27336
11073	0	0	Ki67+	 8162 27180
11074	0	0	Ki67+	 8177 27445
11075	0	0	Ki67+	 8178 27123
11076	0	0	Ki67+	 8179 27398
11077	0	0	Ki67+	 8185 27265
11078	0	0	Ki67+	 8190 27579
11079	0	0	Ki67+	 8191 27472
11080	0	0	Ki67+	 8193 27447
11081	0	0	Ki67+	 8194 27389
11082	0	0	Ki67+	 8198 27100
11083	0	0	Ki67+	 8204 27522
11084	0	0	Ki67+	 8204 27559
11085	0	0	Ki67+	 8208 27423
11086	0	0	Ki67+	 8208 27599
11087	0	0	Ki67+	 8209 27617
11088	0	0	Ki67+	 8220 27382
11089	0	0	Ki67+	 8227 27030
11090	0	0	Ki67+	 8227 27452
11091	0	0	Ki67+	 8230 27520
11092	0	0	Ki67+	 8230 27531
11093	0	0	Ki67+	 8232 27320
11094	0	0	Ki67+	 8240 27451
11095	0	0	Ki67+	 8241 27410
11096	0	0	Ki67+	 8244 27497
11097	0	0	Ki67+	 8257 27046
11098	0	0	Ki67+	 8293 27056
11099	0	0	Ki67+	 8293 27395
11100	0	0	Ki67+	 8299 27375
11101	0	0	Ki67+	 8305 27024
11102	0	0	Ki67+	 8307 27506
11103	0	0	Ki67+	 8309 27186
11104	0	0	Ki67+	 8315 27299
11105	0	0	Ki67+	 8322 27016
11106	0	0	Ki67+	 8353 27220
11107	0	0	Ki67+	 8353 27319
11108	0	0	Ki67+	 8357 27000
11109	0	0	Ki67+	 8362 27348
11110	0	0	Ki67+	 8370 27363
11111	0	0	Ki67+	 8372 27285
11112	0	0	Ki67+	 8379 27255
11113	0	0	Ki67+	 8384 27305
11114	0	0	Ki67+	 8384 27463
11115	0	0	Ki67+	 8385 27401
11116	0	0	Ki67+	 8386 27377
11117	0	0	Ki67+	 8387 27325
11118	0	0	Ki67+	 8391 27064
11119	0	0	Ki67+	 8397 27249
11120	0	0	Ki67+	 8400 26991
11121	0	0	Ki67+	 8403 27228
11122	0	0	Ki67+	 8419 27508
11123	0	0	Ki67+	 8424 27540
11124	0	0	Ki67+	 8427 27560
11125	0	0	Ki67+	 8430 27081
11126	0	0	Ki67+	 8431 27203
11127	0	0	Ki67+	 8434 26979
11128	0	0	Ki67+	 8437 27176
11129	0	0	Ki67+	 8439 27153
11130	0	0	Ki67+	 8439 27505
11131	0	0	Ki67+	 8441 27377
11132	0	0	Ki67+	 8456 27544
11133	0	0	Ki67+	 8463 27535
11134	0	0	Ki67+	 8465 27626
11135	0	0	Ki67+	 8466 26968
11136	0	0	Ki67+	 8466 27603
11137	0	0	Ki67+	 8468 27131
11138	0	0	Ki67+	 8468 27502
11139	0	0	Ki67+	 8479 27556
11140	0	0	Ki67+	 8483 26840
11141	0	0	Ki67+	 8486 27204
11142	0	0	Ki67+	 8488 27577
11143	0	0	Ki67+	 8495 26959
11144	0	0	Ki67+	 8505 27147
11145	0	0	Ki67+	 8506 26965
11146	0	0	Ki67+	 8509 27517
11147	0	0	Ki67+	 8512 27495
11148	0	0	Ki67+	 8513 27124
11149	0	0	Ki67+	 8518 27183
11150	0	0	Ki67+	 8518 27209
11151	0	0	Ki67+	 8523 27267
11152	0	0	Ki67+	 8524 27151
11153	0	0	Ki67+	 8525 27126
11154	0	0	Ki67+	 8536 27516
11155	0	0	Ki67+	 8538 27200
11156	0	0	Ki67+	 8541 27184
11157	0	0	Ki67+	 8544 27151
11158	0	0	Ki67+	 8555 27264
11159	0	0	Ki67+	 8560 27524
11160	0	0	Ki67+	 8564 26868
11161	0	0	Ki67+	 8571 27321
11162	0	0	Ki67+	 8584 27343
11163	0	0	Ki67+	 8586 27363
11164	0	0	Ki67+	 8596 27280
11165	0	0	Ki67+	 8600 27378
11166	0	0	Ki67+	 8602 26865
11167	0	0	Ki67+	 8607 27391
11168	0	0	Ki67+	 8608 26970
11169	0	0	Ki67+	 8629 27117
11170	0	0	Ki67+	 8631 27176
11171	0	0	Ki67+	 8658 27404
11172	0	0	Ki67+	 8675 27017
11173	0	0	Ki67+	 8686 27055
11174	0	0	Ki67+	 8718 27431
11175	0	0	Ki67+	 8724 27626
11176	0	0	Ki67+	 8738 26910
11177	0	0	Ki67+	 8738 27447
11178	0	0	Ki67+	 8746 26893
11179	0	0	Ki67+	 8750 27363
11180	0	0	Ki67+	 7953 28018
11181	0	0	Ki67+	 7955 28327
11182	0	0	Ki67+	 7965 28054
11183	0	0	Ki67+	 7966 27956
11184	0	0	Ki67+	 7971 27708
11185	0	0	Ki67+	 7974 28395
11186	0	0	Ki67+	 7977 27940
11187	0	0	Ki67+	 7981 27701
11188	0	0	Ki67+	 7984 27727
11189	0	0	Ki67+	 7986 28047
11190	0	0	Ki67+	 7988 27754
11191	0	0	Ki67+	 7992 28399
11192	0	0	Ki67+	 7993 28018
11193	0	0	Ki67+	 7997 28366
11194	0	0	Ki67+	 7999 27687
11195	0	0	Ki67+	 8006 27723
11196	0	0	Ki67+	 8009 27739
11197	0	0	Ki67+	 8009 27806
11198	0	0	Ki67+	 8012 27967
11199	0	0	Ki67+	 8019 28070
11200	0	0	Ki67+	 8025 28000
11201	0	0	Ki67+	 8029 28032
11202	0	0	Ki67+	 8029 28356
11203	0	0	Ki67+	 8031 28387
11204	0	0	Ki67+	 8034 28044
11205	0	0	Ki67+	 8035 27770
11206	0	0	Ki67+	 8038 28325
11207	0	0	Ki67+	 8040 27744
11208	0	0	Ki67+	 8045 28229
11209	0	0	Ki67+	 8046 27932
11210	0	0	Ki67+	 8046 28187
11211	0	0	Ki67+	 8049 28257
11212	0	0	Ki67+	 8051 28008
11213	0	0	Ki67+	 8051 28113
11214	0	0	Ki67+	 8055 28208
11215	0	0	Ki67+	 8059 28084
11216	0	0	Ki67+	 8060 27989
11217	0	0	Ki67+	 8065 28135
11218	0	0	Ki67+	 8067 28255
11219	0	0	Ki67+	 8068 28032
11220	0	0	Ki67+	 8069 28094
11221	0	0	Ki67+	 8070 27771
11222	0	0	Ki67+	 8070 28233
11223	0	0	Ki67+	 8071 28191
11224	0	0	Ki67+	 8077 27832
11225	0	0	Ki67+	 8077 28162
11226	0	0	Ki67+	 8082 28129
11227	0	0	Ki67+	 8085 27774
11228	0	0	Ki67+	 8087 28337
11229	0	0	Ki67+	 8089 27746
11230	0	0	Ki67+	 8096 28169
11231	0	0	Ki67+	 8097 28069
11232	0	0	Ki67+	 8098 28234
11233	0	0	Ki67+	 8101 28105
11234	0	0	Ki67+	 8104 28041
11235	0	0	Ki67+	 8105 28317
11236	0	0	Ki67+	 8107 28010
11237	0	0	Ki67+	 8114 27912
11238	0	0	Ki67+	 8114 28065
11239	0	0	Ki67+	 8120 28298
11240	0	0	Ki67+	 8123 27747
11241	0	0	Ki67+	 8123 28049
11242	0	0	Ki67+	 8129 28073
11243	0	0	Ki67+	 8129 28277
11244	0	0	Ki67+	 8138 28126
11245	0	0	Ki67+	 8141 28182
11246	0	0	Ki67+	 8142 28316
11247	0	0	Ki67+	 8144 28264
11248	0	0	Ki67+	 8150 28141
11249	0	0	Ki67+	 8151 27837
11250	0	0	Ki67+	 8157 28204
11251	0	0	Ki67+	 8161 28286
11252	0	0	Ki67+	 8162 28214
11253	0	0	Ki67+	 8174 28212
11254	0	0	Ki67+	 8184 27860
11255	0	0	Ki67+	 8185 27898
11256	0	0	Ki67+	 8196 27990
11257	0	0	Ki67+	 8201 27895
11258	0	0	Ki67+	 8204 28407
11259	0	0	Ki67+	 8225 27763
11260	0	0	Ki67+	 8268 28041
11261	0	0	Ki67+	 8282 28173
11262	0	0	Ki67+	 8284 28338
11263	0	0	Ki67+	 8285 28039
11264	0	0	Ki67+	 8288 28419
11265	0	0	Ki67+	 8291 27703
11266	0	0	Ki67+	 8294 28055
11267	0	0	Ki67+	 8298 28071
11268	0	0	Ki67+	 8299 28016
11269	0	0	Ki67+	 8307 27737
11270	0	0	Ki67+	 8314 28092
11271	0	0	Ki67+	 8318 27985
11272	0	0	Ki67+	 8318 28133
11273	0	0	Ki67+	 8321 28212
11274	0	0	Ki67+	 8324 27672
11275	0	0	Ki67+	 8327 28105
11276	0	0	Ki67+	 8327 28418
11277	0	0	Ki67+	 8335 28157
11278	0	0	Ki67+	 8347 28075
11279	0	0	Ki67+	 8349 28131
11280	0	0	Ki67+	 8354 28056
11281	0	0	Ki67+	 8358 28108
11282	0	0	Ki67+	 8367 28183
11283	0	0	Ki67+	 8368 28058
11284	0	0	Ki67+	 8371 27983
11285	0	0	Ki67+	 8374 27937
11286	0	0	Ki67+	 8378 28207
11287	0	0	Ki67+	 8380 28013
11288	0	0	Ki67+	 8385 28107
11289	0	0	Ki67+	 8391 28151
11290	0	0	Ki67+	 8393 27961
11291	0	0	Ki67+	 8414 28164
11292	0	0	Ki67+	 8421 28428
11293	0	0	Ki67+	 8425 27872
11294	0	0	Ki67+	 8426 27763
11295	0	0	Ki67+	 8431 27738
11296	0	0	Ki67+	 8431 28189
11297	0	0	Ki67+	 8435 28153
11298	0	0	Ki67+	 8438 27703
11299	0	0	Ki67+	 8439 28207
11300	0	0	Ki67+	 8439 28409
11301	0	0	Ki67+	 8460 28177
11302	0	0	Ki67+	 8469 28157
11303	0	0	Ki67+	 8472 28421
11304	0	0	Ki67+	 8476 28193
11305	0	0	Ki67+	 8494 28125
11306	0	0	Ki67+	 8501 28160
11307	0	0	Ki67+	 8501 28425
11308	0	0	Ki67+	 8513 28234
11309	0	0	Ki67+	 8520 28113
11310	0	0	Ki67+	 8531 28389
11311	0	0	Ki67+	 8534 28429
11312	0	0	Ki67+	 8551 28135
11313	0	0	Ki67+	 8556 28089
11314	0	0	Ki67+	 8564 28120
11315	0	0	Ki67+	 8580 28389
11316	0	0	Ki67+	 8589 28336
11317	0	0	Ki67+	 8595 28277
11318	0	0	Ki67+	 8602 28378
11319	0	0	Ki67+	 8623 28352
11320	0	0	Ki67+	 8633 28387
11321	0	0	Ki67+	 8647 27974
11322	0	0	Ki67+	 8649 28410
11323	0	0	Ki67+	 8650 27933
11324	0	0	Ki67+	 8653 28073
11325	0	0	Ki67+	 8657 28361
11326	0	0	Ki67+	 8660 28385
11327	0	0	Ki67+	 8667 27907
11328	0	0	Ki67+	 8669 27948
11329	0	0	Ki67+	 8673 27989
11330	0	0	Ki67+	 8679 28414
11331	0	0	Ki67+	 8685 27881
11332	0	0	Ki67+	 8697 28158
11333	0	0	Ki67+	 8702 27940
11334	0	0	Ki67+	 8706 28016
11335	0	0	Ki67+	 8713 28133
11336	0	0	Ki67+	 8716 27870
11337	0	0	Ki67+	 8727 28159
11338	0	0	Ki67+	 8734 27902
11339	0	0	Ki67+	 8738 27889
11340	0	0	Ki67+	 8740 27852
11341	0	0	Ki67+	 7955 28538
11342	0	0	Ki67+	 8012 28941
11343	0	0	Ki67+	 8022 28776
11344	0	0	Ki67+	 8070 28936
11345	0	0	Ki67+	 8108 28562
11346	0	0	Ki67+	 8124 28827
11347	0	0	Ki67+	 8136 28994
11348	0	0	Ki67+	 8137 28815
11349	0	0	Ki67+	 8166 29011
11350	0	0	Ki67+	 8166 29053
11351	0	0	Ki67+	 8168 28658
11352	0	0	Ki67+	 8168 28872
11353	0	0	Ki67+	 8182 28959
11354	0	0	Ki67+	 8184 28642
11355	0	0	Ki67+	 8240 29074
11356	0	0	Ki67+	 8241 28642
11357	0	0	Ki67+	 8252 28681
11358	0	0	Ki67+	 8255 28695
11359	0	0	Ki67+	 8261 28638
11360	0	0	Ki67+	 8263 28767
11361	0	0	Ki67+	 8267 29042
11362	0	0	Ki67+	 8275 29068
11363	0	0	Ki67+	 8277 29052
11364	0	0	Ki67+	 8278 28679
11365	0	0	Ki67+	 8293 29104
11366	0	0	Ki67+	 8299 28658
11367	0	0	Ki67+	 8299 29067
11368	0	0	Ki67+	 8301 28644
11369	0	0	Ki67+	 8314 29026
11370	0	0	Ki67+	 8320 28876
11371	0	0	Ki67+	 8323 28855
11372	0	0	Ki67+	 8335 29058
11373	0	0	Ki67+	 8355 29034
11374	0	0	Ki67+	 8358 29022
11375	0	0	Ki67+	 8367 28852
11376	0	0	Ki67+	 8372 29066
11377	0	0	Ki67+	 8378 28514
11378	0	0	Ki67+	 8386 28970
11379	0	0	Ki67+	 8387 28936
11380	0	0	Ki67+	 8395 28538
11381	0	0	Ki67+	 8396 28489
11382	0	0	Ki67+	 8405 28564
11383	0	0	Ki67+	 8405 29003
11384	0	0	Ki67+	 8408 28925
11385	0	0	Ki67+	 8409 28453
11386	0	0	Ki67+	 8412 28495
11387	0	0	Ki67+	 8415 28575
11388	0	0	Ki67+	 8424 28947
11389	0	0	Ki67+	 8426 28782
11390	0	0	Ki67+	 8427 29027
11391	0	0	Ki67+	 8432 28530
11392	0	0	Ki67+	 8435 28965
11393	0	0	Ki67+	 8437 28505
11394	0	0	Ki67+	 8437 28592
11395	0	0	Ki67+	 8439 28882
11396	0	0	Ki67+	 8439 28930
11397	0	0	Ki67+	 8441 29067
11398	0	0	Ki67+	 8443 28558
11399	0	0	Ki67+	 8449 29009
11400	0	0	Ki67+	 8451 28445
11401	0	0	Ki67+	 8460 28610
11402	0	0	Ki67+	 8462 28712
11403	0	0	Ki67+	 8472 28622
11404	0	0	Ki67+	 8476 28554
11405	0	0	Ki67+	 8486 28634
11406	0	0	Ki67+	 8490 28599
11407	0	0	Ki67+	 8515 28546
11408	0	0	Ki67+	 8517 28643
11409	0	0	Ki67+	 8519 28968
11410	0	0	Ki67+	 8522 29003
11411	0	0	Ki67+	 8527 29043
11412	0	0	Ki67+	 8528 28778
11413	0	0	Ki67+	 8532 28466
11414	0	0	Ki67+	 8532 28848
11415	0	0	Ki67+	 8532 29015
11416	0	0	Ki67+	 8533 29161
11417	0	0	Ki67+	 8536 28545
11418	0	0	Ki67+	 8541 28679
11419	0	0	Ki67+	 8544 29168
11420	0	0	Ki67+	 8547 28654
11421	0	0	Ki67+	 8548 28637
11422	0	0	Ki67+	 8548 29023
11423	0	0	Ki67+	 8557 29133
11424	0	0	Ki67+	 8567 29059
11425	0	0	Ki67+	 8570 28442
11426	0	0	Ki67+	 8570 28598
11427	0	0	Ki67+	 8571 29036
11428	0	0	Ki67+	 8572 28642
11429	0	0	Ki67+	 8573 29069
11430	0	0	Ki67+	 8577 28459
11431	0	0	Ki67+	 8586 28538
11432	0	0	Ki67+	 8596 29188
11433	0	0	Ki67+	 8599 29022
11434	0	0	Ki67+	 8601 28457
11435	0	0	Ki67+	 8611 29132
11436	0	0	Ki67+	 8615 28727
11437	0	0	Ki67+	 8618 29091
11438	0	0	Ki67+	 8619 29069
11439	0	0	Ki67+	 8620 29173
11440	0	0	Ki67+	 8621 28495
11441	0	0	Ki67+	 8622 28593
11442	0	0	Ki67+	 8625 28634
11443	0	0	Ki67+	 8626 28606
11444	0	0	Ki67+	 8632 28558
11445	0	0	Ki67+	 8632 29024
11446	0	0	Ki67+	 8632 29155
11447	0	0	Ki67+	 8642 28488
11448	0	0	Ki67+	 8645 29053
11449	0	0	Ki67+	 8647 29070
11450	0	0	Ki67+	 8648 28655
11451	0	0	Ki67+	 8653 28573
11452	0	0	Ki67+	 8653 29004
11453	0	0	Ki67+	 8657 28618
11454	0	0	Ki67+	 8663 28507
11455	0	0	Ki67+	 8671 29094
11456	0	0	Ki67+	 8673 28445
11457	0	0	Ki67+	 8676 28519
11458	0	0	Ki67+	 8687 29040
11459	0	0	Ki67+	 8695 29147
11460	0	0	Ki67+	 8698 28483
11461	0	0	Ki67+	 8699 28450
11462	0	0	Ki67+	 8704 28568
11463	0	0	Ki67+	 8707 29106
11464	0	0	Ki67+	 8708 28636
11465	0	0	Ki67+	 8713 28604
11466	0	0	Ki67+	 8714 29116
11467	0	0	Ki67+	 8715 28624
11468	0	0	Ki67+	 8716 28579
11469	0	0	Ki67+	 8716 28690
11470	0	0	Ki67+	 8724 29073
11471	0	0	Ki67+	 8727 29123
11472	0	0	Ki67+	 8734 29043
11473	0	0	Ki67+	 8738 28537
11474	0	0	Ki67+	 8740 29099
11475	0	0	Ki67+	 8747 28982
11476	0	0	Ki67+	 7953 29851
11477	0	0	Ki67+	 7957 29289
11478	0	0	Ki67+	 7962 29862
11479	0	0	Ki67+	 7964 29374
11480	0	0	Ki67+	 7968 29330
11481	0	0	Ki67+	 7975 29295
11482	0	0	Ki67+	 7990 29323
11483	0	0	Ki67+	 7992 29360
11484	0	0	Ki67+	 8002 29898
11485	0	0	Ki67+	 8017 29340
11486	0	0	Ki67+	 8025 29370
11487	0	0	Ki67+	 8034 29901
11488	0	0	Ki67+	 8054 29817
11489	0	0	Ki67+	 8058 29861
11490	0	0	Ki67+	 8058 29911
11491	0	0	Ki67+	 8069 29967
11492	0	0	Ki67+	 8069 30024
11493	0	0	Ki67+	 8075 29992
11494	0	0	Ki67+	 8081 29888
11495	0	0	Ki67+	 8082 29839
11496	0	0	Ki67+	 8082 29938
11497	0	0	Ki67+	 8103 29965
11498	0	0	Ki67+	 8107 29895
11499	0	0	Ki67+	 8108 29982
11500	0	0	Ki67+	 8109 29814
11501	0	0	Ki67+	 8109 30007
11502	0	0	Ki67+	 8123 29917
11503	0	0	Ki67+	 8134 30003
11504	0	0	Ki67+	 8136 29902
11505	0	0	Ki67+	 8139 30015
11506	0	0	Ki67+	 8145 29962
11507	0	0	Ki67+	 8146 29854
11508	0	0	Ki67+	 8154 29947
11509	0	0	Ki67+	 8155 29878
11510	0	0	Ki67+	 8165 29921
11511	0	0	Ki67+	 8166 29881
11512	0	0	Ki67+	 8174 30012
11513	0	0	Ki67+	 8176 29766
11514	0	0	Ki67+	 8183 29960
11515	0	0	Ki67+	 8187 29924
11516	0	0	Ki67+	 8190 29914
11517	0	0	Ki67+	 8194 29937
11518	0	0	Ki67+	 8204 29858
11519	0	0	Ki67+	 8207 29938
11520	0	0	Ki67+	 8234 29685
11521	0	0	Ki67+	 8274 30022
11522	0	0	Ki67+	 8305 30013
11523	0	0	Ki67+	 8315 29734
11524	0	0	Ki67+	 8318 29693
11525	0	0	Ki67+	 8324 29975
11526	0	0	Ki67+	 8328 30006
11527	0	0	Ki67+	 8345 29685
11528	0	0	Ki67+	 8347 29662
11529	0	0	Ki67+	 8353 29844
11530	0	0	Ki67+	 8361 29963
11531	0	0	Ki67+	 8362 29986
11532	0	0	Ki67+	 8375 29933
11533	0	0	Ki67+	 8379 29496
11534	0	0	Ki67+	 8382 29542
11535	0	0	Ki67+	 8388 29704
11536	0	0	Ki67+	 8396 29942
11537	0	0	Ki67+	 8408 29549
11538	0	0	Ki67+	 8408 29915
11539	0	0	Ki67+	 8426 29673
11540	0	0	Ki67+	 8427 29551
11541	0	0	Ki67+	 8428 29928
11542	0	0	Ki67+	 8439 29698
11543	0	0	Ki67+	 8440 29594
11544	0	0	Ki67+	 8446 29939
11545	0	0	Ki67+	 8462 29888
11546	0	0	Ki67+	 8463 29669
11547	0	0	Ki67+	 8465 29547
11548	0	0	Ki67+	 8465 29912
11549	0	0	Ki67+	 8479 29564
11550	0	0	Ki67+	 8489 29656
11551	0	0	Ki67+	 8515 30030
11552	0	0	Ki67+	 8548 29535
11553	0	0	Ki67+	 8558 29578
11554	0	0	Ki67+	 8566 29857
11555	0	0	Ki67+	 8583 29777
11556	0	0	Ki67+	 8589 30001
11557	0	0	Ki67+	 8608 29596
11558	0	0	Ki67+	 8625 29984
11559	0	0	Ki67+	 8636 29536
11560	0	0	Ki67+	 8639 29593
11561	0	0	Ki67+	 8647 29905
11562	0	0	Ki67+	 8648 29958
11563	0	0	Ki67+	 8649 29539
11564	0	0	Ki67+	 8654 29565
11565	0	0	Ki67+	 8659 29589
11566	0	0	Ki67+	 8667 29932
11567	0	0	Ki67+	 8681 29743
11568	0	0	Ki67+	 8682 29947
11569	0	0	Ki67+	 8683 29909
11570	0	0	Ki67+	 8689 29535
11571	0	0	Ki67+	 8696 29550
11572	0	0	Ki67+	 8699 29666
11573	0	0	Ki67+	 8703 29574
11574	0	0	Ki67+	 8705 29832
11575	0	0	Ki67+	 8713 29536
11576	0	0	Ki67+	 8725 29880
11577	0	0	Ki67+	 8739 29898
11578	0	0	Ki67+	 8742 29515
11579	0	0	Ki67+	 8745 29549
11580	0	0	Ki67+	 7954 30424
11581	0	0	Ki67+	 7958 30373
11582	0	0	Ki67+	 7960 30349
11583	0	0	Ki67+	 7965 30714
11584	0	0	Ki67+	 7973 30129
11585	0	0	Ki67+	 7976 30398
11586	0	0	Ki67+	 7976 30591
11587	0	0	Ki67+	 7977 30440
11588	0	0	Ki67+	 7983 30454
11589	0	0	Ki67+	 7985 30062
11590	0	0	Ki67+	 7992 30410
11591	0	0	Ki67+	 7994 30606
11592	0	0	Ki67+	 7998 30521
11593	0	0	Ki67+	 8001 30384
11594	0	0	Ki67+	 8013 30524
11595	0	0	Ki67+	 8035 30411
11596	0	0	Ki67+	 8038 30065
11597	0	0	Ki67+	 8063 30036
11598	0	0	Ki67+	 8063 30158
11599	0	0	Ki67+	 8071 30712
11600	0	0	Ki67+	 8074 30159
11601	0	0	Ki67+	 8075 30806
11602	0	0	Ki67+	 8081 30769
11603	0	0	Ki67+	 8092 30397
11604	0	0	Ki67+	 8093 30055
11605	0	0	Ki67+	 8101 30327
11606	0	0	Ki67+	 8104 30223
11607	0	0	Ki67+	 8105 30451
11608	0	0	Ki67+	 8110 30631
11609	0	0	Ki67+	 8125 30350
11610	0	0	Ki67+	 8128 30707
11611	0	0	Ki67+	 8129 30044
11612	0	0	Ki67+	 8139 30686
11613	0	0	Ki67+	 8153 30391
11614	0	0	Ki67+	 8157 30169
11615	0	0	Ki67+	 8164 30050
11616	0	0	Ki67+	 8181 30640
11617	0	0	Ki67+	 8186 30215
11618	0	0	Ki67+	 8186 30619
11619	0	0	Ki67+	 8189 30805
11620	0	0	Ki67+	 8192 30242
11621	0	0	Ki67+	 8196 30829
11622	0	0	Ki67+	 8239 30258
11623	0	0	Ki67+	 8241 30784
11624	0	0	Ki67+	 8248 30818
11625	0	0	Ki67+	 8263 30568
11626	0	0	Ki67+	 8273 30826
11627	0	0	Ki67+	 8277 30581
11628	0	0	Ki67+	 8277 30603
11629	0	0	Ki67+	 8279 30416
11630	0	0	Ki67+	 8286 30455
11631	0	0	Ki67+	 8286 30500
11632	0	0	Ki67+	 8288 30211
11633	0	0	Ki67+	 8291 30579
11634	0	0	Ki67+	 8297 30535
11635	0	0	Ki67+	 8303 30052
11636	0	0	Ki67+	 8308 30382
11637	0	0	Ki67+	 8309 30482
11638	0	0	Ki67+	 8313 30370
11639	0	0	Ki67+	 8325 30413
11640	0	0	Ki67+	 8328 30569
11641	0	0	Ki67+	 8338 30773
11642	0	0	Ki67+	 8341 30391
11643	0	0	Ki67+	 8343 30595
11644	0	0	Ki67+	 8352 30580
11645	0	0	Ki67+	 8353 30309
11646	0	0	Ki67+	 8362 30357
11647	0	0	Ki67+	 8368 30331
11648	0	0	Ki67+	 8377 30542
11649	0	0	Ki67+	 8378 30505
11650	0	0	Ki67+	 8380 30668
11651	0	0	Ki67+	 8383 30492
11652	0	0	Ki67+	 8387 30046
11653	0	0	Ki67+	 8400 30686
11654	0	0	Ki67+	 8403 30634
11655	0	0	Ki67+	 8404 30567
11656	0	0	Ki67+	 8409 30668
11657	0	0	Ki67+	 8424 30651
11658	0	0	Ki67+	 8448 30454
11659	0	0	Ki67+	 8457 30322
11660	0	0	Ki67+	 8457 30509
11661	0	0	Ki67+	 8464 30251
11662	0	0	Ki67+	 8481 30042
11663	0	0	Ki67+	 8489 30220
11664	0	0	Ki67+	 8496 30393
11665	0	0	Ki67+	 8500 30757
11666	0	0	Ki67+	 8519 30203
11667	0	0	Ki67+	 8522 30289
11668	0	0	Ki67+	 8531 30761
11669	0	0	Ki67+	 8538 30256
11670	0	0	Ki67+	 8541 30185
11671	0	0	Ki67+	 8549 30221
11672	0	0	Ki67+	 8554 30326
11673	0	0	Ki67+	 8554 30702
11674	0	0	Ki67+	 8557 30744
11675	0	0	Ki67+	 8564 30341
11676	0	0	Ki67+	 8568 30275
11677	0	0	Ki67+	 8592 30624
11678	0	0	Ki67+	 8600 30230
11679	0	0	Ki67+	 8603 30284
11680	0	0	Ki67+	 8608 30746
11681	0	0	Ki67+	 8609 30623
11682	0	0	Ki67+	 8611 30645
11683	0	0	Ki67+	 8621 30537
11684	0	0	Ki67+	 8622 30703
11685	0	0	Ki67+	 8625 30563
11686	0	0	Ki67+	 8625 30789
11687	0	0	Ki67+	 8629 30513
11688	0	0	Ki67+	 8632 30697
11689	0	0	Ki67+	 8643 30756
11690	0	0	Ki67+	 8644 30167
11691	0	0	Ki67+	 8655 30665
11692	0	0	Ki67+	 8663 30036
11693	0	0	Ki67+	 8665 30588
11694	0	0	Ki67+	 8670 30650
11695	0	0	Ki67+	 8691 30673
11696	0	0	Ki67+	 8694 30771
11697	0	0	Ki67+	 8704 30735
11698	0	0	Ki67+	 8707 30140
11699	0	0	Ki67+	 8709 30746
11700	0	0	Ki67+	 8712 30694
11701	0	0	Ki67+	 8716 30573
11702	0	0	Ki67+	 8716 30729
11703	0	0	Ki67+	 8723 30669
11704	0	0	Ki67+	 8724 30196
11705	0	0	Ki67+	 8736 30714
11706	0	0	Ki67+	 8742 30682
11707	0	0	Ki67+	 8746 30590
11708	0	0	Ki67+	 7954 31139
11709	0	0	Ki67+	 7968 31445
11710	0	0	Ki67+	 7971 31533
11711	0	0	Ki67+	 7978 30926
11712	0	0	Ki67+	 7990 31350
11713	0	0	Ki67+	 8002 31354
11714	0	0	Ki67+	 8005 31395
11715	0	0	Ki67+	 8017 31311
11716	0	0	Ki67+	 8025 31333
11717	0	0	Ki67+	 8026 31320
11718	0	0	Ki67+	 8026 31402
11719	0	0	Ki67+	 8030 31110
11720	0	0	Ki67+	 8031 31473
11721	0	0	Ki67+	 8035 31373
11722	0	0	Ki67+	 8035 31435
11723	0	0	Ki67+	 8040 31103
11724	0	0	Ki67+	 8043 31315
11725	0	0	Ki67+	 8044 31350
11726	0	0	Ki67+	 8046 31193
11727	0	0	Ki67+	 8046 31282
11728	0	0	Ki67+	 8065 31299
11729	0	0	Ki67+	 8071 31249
11730	0	0	Ki67+	 8073 31085
11731	0	0	Ki67+	 8074 31315
11732	0	0	Ki67+	 8086 31076
11733	0	0	Ki67+	 8100 31288
11734	0	0	Ki67+	 8101 31273
11735	0	0	Ki67+	 8119 31477
11736	0	0	Ki67+	 8124 31410
11737	0	0	Ki67+	 8126 31251
11738	0	0	Ki67+	 8131 30919
11739	0	0	Ki67+	 8133 31474
11740	0	0	Ki67+	 8134 31195
11741	0	0	Ki67+	 8134 31225
11742	0	0	Ki67+	 8138 30851
11743	0	0	Ki67+	 8142 30883
11744	0	0	Ki67+	 8151 31179
11745	0	0	Ki67+	 8162 30937
11746	0	0	Ki67+	 8164 30910
11747	0	0	Ki67+	 8170 31180
11748	0	0	Ki67+	 8176 30865
11749	0	0	Ki67+	 8185 30893
11750	0	0	Ki67+	 8186 31320
11751	0	0	Ki67+	 8190 30843
11752	0	0	Ki67+	 8193 31143
11753	0	0	Ki67+	 8227 30847
11754	0	0	Ki67+	 8230 30869
11755	0	0	Ki67+	 8230 31284
11756	0	0	Ki67+	 8240 31294
11757	0	0	Ki67+	 8252 31215
11758	0	0	Ki67+	 8267 30943
11759	0	0	Ki67+	 8271 31132
11760	0	0	Ki67+	 8278 31229
11761	0	0	Ki67+	 8279 31277
11762	0	0	Ki67+	 8279 31520
11763	0	0	Ki67+	 8283 31299
11764	0	0	Ki67+	 8295 31317
11765	0	0	Ki67+	 8296 31184
11766	0	0	Ki67+	 8299 31290
11767	0	0	Ki67+	 8308 30869
11768	0	0	Ki67+	 8322 31202
11769	0	0	Ki67+	 8325 31312
11770	0	0	Ki67+	 8334 30877
11771	0	0	Ki67+	 8335 31164
11772	0	0	Ki67+	 8339 31291
11773	0	0	Ki67+	 8343 31125
11774	0	0	Ki67+	 8343 31202
11775	0	0	Ki67+	 8349 31174
11776	0	0	Ki67+	 8356 30943
11777	0	0	Ki67+	 8361 31198
11778	0	0	Ki67+	 8361 31292
11779	0	0	Ki67+	 8369 31251
11780	0	0	Ki67+	 8374 31470
11781	0	0	Ki67+	 8376 31185
11782	0	0	Ki67+	 8378 31286
11783	0	0	Ki67+	 8380 31110
11784	0	0	Ki67+	 8387 31321
11785	0	0	Ki67+	 8406 31291
11786	0	0	Ki67+	 8411 30952
11787	0	0	Ki67+	 8411 31619
11788	0	0	Ki67+	 8418 31178
11789	0	0	Ki67+	 8428 30850
11790	0	0	Ki67+	 8435 31146
11791	0	0	Ki67+	 8437 31253
11792	0	0	Ki67+	 8443 31044
11793	0	0	Ki67+	 8452 30921
11794	0	0	Ki67+	 8452 31582
11795	0	0	Ki67+	 8456 31107
11796	0	0	Ki67+	 8474 31244
11797	0	0	Ki67+	 8477 31155
11798	0	0	Ki67+	 8478 31124
11799	0	0	Ki67+	 8495 31136
11800	0	0	Ki67+	 8498 31278
11801	0	0	Ki67+	 8501 31578
11802	0	0	Ki67+	 8503 31588
11803	0	0	Ki67+	 8507 31256
11804	0	0	Ki67+	 8511 31156
11805	0	0	Ki67+	 8523 31275
11806	0	0	Ki67+	 8526 31238
11807	0	0	Ki67+	 8532 31593
11808	0	0	Ki67+	 8533 31126
11809	0	0	Ki67+	 8559 31248
11810	0	0	Ki67+	 8561 31298
11811	0	0	Ki67+	 8572 31216
11812	0	0	Ki67+	 8582 31608
11813	0	0	Ki67+	 8583 31626
11814	0	0	Ki67+	 8599 31200
11815	0	0	Ki67+	 8604 31536
11816	0	0	Ki67+	 8606 31031
11817	0	0	Ki67+	 8616 31124
11818	0	0	Ki67+	 8618 31072
11819	0	0	Ki67+	 8619 30904
11820	0	0	Ki67+	 8627 31492
11821	0	0	Ki67+	 8639 31312
11822	0	0	Ki67+	 8648 31211
11823	0	0	Ki67+	 8656 31592
11824	0	0	Ki67+	 8657 31556
11825	0	0	Ki67+	 8662 31100
11826	0	0	Ki67+	 8665 31567
11827	0	0	Ki67+	 8669 31582
11828	0	0	Ki67+	 8673 31237
11829	0	0	Ki67+	 8676 31071
11830	0	0	Ki67+	 8681 31378
11831	0	0	Ki67+	 8684 30978
11832	0	0	Ki67+	 8686 30856
11833	0	0	Ki67+	 8691 31629
11834	0	0	Ki67+	 8694 31600
11835	0	0	Ki67+	 8695 31188
11836	0	0	Ki67+	 8698 31548
11837	0	0	Ki67+	 8700 31576
11838	0	0	Ki67+	 8703 30969
11839	0	0	Ki67+	 8713 31035
11840	0	0	Ki67+	 8720 30994
11841	0	0	Ki67+	 8720 31008
11842	0	0	Ki67+	 8729 31555
11843	0	0	Ki67+	 8736 31220
11844	0	0	Ki67+	 8740 31584
11845	0	0	Ki67+	 7957 32062
11846	0	0	Ki67+	 7959 31835
11847	0	0	Ki67+	 7960 32103
11848	0	0	Ki67+	 7964 32179
11849	0	0	Ki67+	 7968 32279
11850	0	0	Ki67+	 7977 32009
11851	0	0	Ki67+	 7981 31858
11852	0	0	Ki67+	 7990 32247
11853	0	0	Ki67+	 8009 32019
11854	0	0	Ki67+	 8020 32180
11855	0	0	Ki67+	 8025 31879
11856	0	0	Ki67+	 8040 32240
11857	0	0	Ki67+	 8041 31892
11858	0	0	Ki67+	 8041 32054
11859	0	0	Ki67+	 8042 31948
11860	0	0	Ki67+	 8049 32165
11861	0	0	Ki67+	 8050 31958
11862	0	0	Ki67+	 8050 32127
11863	0	0	Ki67+	 8051 31925
11864	0	0	Ki67+	 8081 32149
11865	0	0	Ki67+	 8113 32060
11866	0	0	Ki67+	 8129 32149
11867	0	0	Ki67+	 8138 32330
11868	0	0	Ki67+	 8209 32095
11869	0	0	Ki67+	 8218 32052
11870	0	0	Ki67+	 8227 32411
11871	0	0	Ki67+	 8251 32095
11872	0	0	Ki67+	 8262 32083
11873	0	0	Ki67+	 8266 31787
11874	0	0	Ki67+	 8273 31705
11875	0	0	Ki67+	 8289 32319
11876	0	0	Ki67+	 8306 32261
11877	0	0	Ki67+	 8307 32196
11878	0	0	Ki67+	 8335 32278
11879	0	0	Ki67+	 8339 32198
11880	0	0	Ki67+	 8340 32127
11881	0	0	Ki67+	 8343 32070
11882	0	0	Ki67+	 8343 32098
11883	0	0	Ki67+	 8347 32141
11884	0	0	Ki67+	 8348 32385
11885	0	0	Ki67+	 8350 32224
11886	0	0	Ki67+	 8369 32162
11887	0	0	Ki67+	 8369 32233
11888	0	0	Ki67+	 8378 32260
11889	0	0	Ki67+	 8383 31721
11890	0	0	Ki67+	 8389 31659
11891	0	0	Ki67+	 8397 31735
11892	0	0	Ki67+	 8397 32274
11893	0	0	Ki67+	 8401 32098
11894	0	0	Ki67+	 8402 32021
11895	0	0	Ki67+	 8403 32170
11896	0	0	Ki67+	 8405 31674
11897	0	0	Ki67+	 8405 31743
11898	0	0	Ki67+	 8415 31675
11899	0	0	Ki67+	 8416 32285
11900	0	0	Ki67+	 8421 31705
11901	0	0	Ki67+	 8424 32012
11902	0	0	Ki67+	 8424 32203
11903	0	0	Ki67+	 8425 31783
11904	0	0	Ki67+	 8427 32082
11905	0	0	Ki67+	 8429 32115
11906	0	0	Ki67+	 8436 32134
11907	0	0	Ki67+	 8438 32235
11908	0	0	Ki67+	 8441 32151
11909	0	0	Ki67+	 8443 32107
11910	0	0	Ki67+	 8444 32014
11911	0	0	Ki67+	 8446 31754
11912	0	0	Ki67+	 8448 32070
11913	0	0	Ki67+	 8451 32360
11914	0	0	Ki67+	 8455 32259
11915	0	0	Ki67+	 8460 31796
11916	0	0	Ki67+	 8466 31758
11917	0	0	Ki67+	 8472 32010
11918	0	0	Ki67+	 8474 32206
11919	0	0	Ki67+	 8484 31813
11920	0	0	Ki67+	 8484 31975
11921	0	0	Ki67+	 8489 32002
11922	0	0	Ki67+	 8491 32029
11923	0	0	Ki67+	 8491 32237
11924	0	0	Ki67+	 8492 31746
11925	0	0	Ki67+	 8495 31729
11926	0	0	Ki67+	 8495 32101
11927	0	0	Ki67+	 8496 32198
11928	0	0	Ki67+	 8501 31969
11929	0	0	Ki67+	 8505 32114
11930	0	0	Ki67+	 8514 31780
11931	0	0	Ki67+	 8514 32144
11932	0	0	Ki67+	 8523 32058
11933	0	0	Ki67+	 8528 31700
11934	0	0	Ki67+	 8531 31970
11935	0	0	Ki67+	 8539 32003
11936	0	0	Ki67+	 8545 32248
11937	0	0	Ki67+	 8548 32090
11938	0	0	Ki67+	 8549 31668
11939	0	0	Ki67+	 8549 32116
11940	0	0	Ki67+	 8553 31970
11941	0	0	Ki67+	 8555 32057
11942	0	0	Ki67+	 8572 31685
11943	0	0	Ki67+	 8572 32110
11944	0	0	Ki67+	 8579 31996
11945	0	0	Ki67+	 8579 32026
11946	0	0	Ki67+	 8583 31721
11947	0	0	Ki67+	 8588 32057
11948	0	0	Ki67+	 8589 31661
11949	0	0	Ki67+	 8591 32127
11950	0	0	Ki67+	 8592 32162
11951	0	0	Ki67+	 8609 31688
11952	0	0	Ki67+	 8609 32066
11953	0	0	Ki67+	 8610 31659
11954	0	0	Ki67+	 8611 31718
11955	0	0	Ki67+	 8637 31850
11956	0	0	Ki67+	 8652 31824
11957	0	0	Ki67+	 8670 32034
11958	0	0	Ki67+	 8672 31973
11959	0	0	Ki67+	 8675 31905
11960	0	0	Ki67+	 8677 32256
11961	0	0	Ki67+	 8682 31815
11962	0	0	Ki67+	 8683 31846
11963	0	0	Ki67+	 8686 32049
11964	0	0	Ki67+	 8690 31891
11965	0	0	Ki67+	 8694 32058
11966	0	0	Ki67+	 8694 32073
11967	0	0	Ki67+	 8696 31935
11968	0	0	Ki67+	 8701 31954
11969	0	0	Ki67+	 8704 32203
11970	0	0	Ki67+	 8706 32378
11971	0	0	Ki67+	 8713 32004
11972	0	0	Ki67+	 8716 31836
11973	0	0	Ki67+	 8721 31810
11974	0	0	Ki67+	 8721 32045
11975	0	0	Ki67+	 8722 32269
11976	0	0	Ki67+	 8737 32216
11977	0	0	Ki67+	 8739 31658
11978	0	0	Ki67+	 8744 32019
11979	0	0	Ki67+	 7955 32506
11980	0	0	Ki67+	 7958 32539
11981	0	0	Ki67+	 7962 32467
11982	0	0	Ki67+	 7963 32696
11983	0	0	Ki67+	 7964 32889
11984	0	0	Ki67+	 7968 32906
11985	0	0	Ki67+	 7969 32941
11986	0	0	Ki67+	 7990 32816
11987	0	0	Ki67+	 7999 32932
11988	0	0	Ki67+	 8001 32977
11989	0	0	Ki67+	 8001 33045
11990	0	0	Ki67+	 8026 32865
11991	0	0	Ki67+	 8041 32876
11992	0	0	Ki67+	 8146 32825
11993	0	0	Ki67+	 8146 32860
11994	0	0	Ki67+	 8152 32787
11995	0	0	Ki67+	 8164 33051
11996	0	0	Ki67+	 8166 32884
11997	0	0	Ki67+	 8178 32874
11998	0	0	Ki67+	 8195 33164
11999	0	0	Ki67+	 8199 32854
12000	0	0	Ki67+	 8203 32680
12001	0	0	Ki67+	 8203 32834
12002	0	0	Ki67+	 8214 32691
12003	0	0	Ki67+	 8216 32832
12004	0	0	Ki67+	 8223 32701
12005	0	0	Ki67+	 8235 32471
12006	0	0	Ki67+	 8245 33087
12007	0	0	Ki67+	 8273 33208
12008	0	0	Ki67+	 8280 33074
12009	0	0	Ki67+	 8291 33042
12010	0	0	Ki67+	 8293 33027
12011	0	0	Ki67+	 8308 33215
12012	0	0	Ki67+	 8322 33105
12013	0	0	Ki67+	 8325 33226
12014	0	0	Ki67+	 8335 32923
12015	0	0	Ki67+	 8336 33094
12016	0	0	Ki67+	 8356 33231
12017	0	0	Ki67+	 8361 32924
12018	0	0	Ki67+	 8363 33061
12019	0	0	Ki67+	 8371 33194
12020	0	0	Ki67+	 8375 32751
12021	0	0	Ki67+	 8380 33088
12022	0	0	Ki67+	 8392 32681
12023	0	0	Ki67+	 8393 32920
12024	0	0	Ki67+	 8401 33135
12025	0	0	Ki67+	 8401 33189
12026	0	0	Ki67+	 8404 33105
12027	0	0	Ki67+	 8407 33083
12028	0	0	Ki67+	 8408 32843
12029	0	0	Ki67+	 8416 33206
12030	0	0	Ki67+	 8418 32923
12031	0	0	Ki67+	 8419 32998
12032	0	0	Ki67+	 8420 33090
12033	0	0	Ki67+	 8423 33105
12034	0	0	Ki67+	 8423 33228
12035	0	0	Ki67+	 8424 32758
12036	0	0	Ki67+	 8448 32947
12037	0	0	Ki67+	 8451 32866
12038	0	0	Ki67+	 8457 32800
12039	0	0	Ki67+	 8458 32484
12040	0	0	Ki67+	 8461 32831
12041	0	0	Ki67+	 8463 32883
12042	0	0	Ki67+	 8472 32895
12043	0	0	Ki67+	 8475 33126
12044	0	0	Ki67+	 8480 32830
12045	0	0	Ki67+	 8490 32892
12046	0	0	Ki67+	 8506 33025
12047	0	0	Ki67+	 8516 32889
12048	0	0	Ki67+	 8529 32819
12049	0	0	Ki67+	 8541 33067
12050	0	0	Ki67+	 8545 32933
12051	0	0	Ki67+	 8548 32857
12052	0	0	Ki67+	 8560 32889
12053	0	0	Ki67+	 8561 32827
12054	0	0	Ki67+	 8570 32804
12055	0	0	Ki67+	 8576 32864
12056	0	0	Ki67+	 8583 32892
12057	0	0	Ki67+	 8583 32941
12058	0	0	Ki67+	 8586 33122
12059	0	0	Ki67+	 8592 32714
12060	0	0	Ki67+	 8596 33208
12061	0	0	Ki67+	 8599 32769
12062	0	0	Ki67+	 8604 32939
12063	0	0	Ki67+	 8613 32648
12064	0	0	Ki67+	 8613 32889
12065	0	0	Ki67+	 8621 32664
12066	0	0	Ki67+	 8621 32928
12067	0	0	Ki67+	 8624 32725
12068	0	0	Ki67+	 8625 32778
12069	0	0	Ki67+	 8631 32738
12070	0	0	Ki67+	 8636 32886
12071	0	0	Ki67+	 8637 32933
12072	0	0	Ki67+	 8657 32773
12073	0	0	Ki67+	 8658 32733
12074	0	0	Ki67+	 8662 33066
12075	0	0	Ki67+	 8675 32754
12076	0	0	Ki67+	 8698 32706
12077	0	0	Ki67+	 8701 33063
12078	0	0	Ki67+	 8706 32723
12079	0	0	Ki67+	 8735 32854
12080	0	0	Ki67+	 8737 32932
12081	0	0	Ki67+	 8747 32635
12082	0	0	Ki67+	 7961 34003
12083	0	0	Ki67+	 8025 33816
12084	0	0	Ki67+	 8038 33288
12085	0	0	Ki67+	 8103 33866
12086	0	0	Ki67+	 8120 33407
12087	0	0	Ki67+	 8127 33751
12088	0	0	Ki67+	 8132 33903
12089	0	0	Ki67+	 8141 33277
12090	0	0	Ki67+	 8141 33576
12091	0	0	Ki67+	 8143 33556
12092	0	0	Ki67+	 8145 33332
12093	0	0	Ki67+	 8152 33809
12094	0	0	Ki67+	 8153 33723
12095	0	0	Ki67+	 8154 33472
12096	0	0	Ki67+	 8155 33422
12097	0	0	Ki67+	 8159 33357
12098	0	0	Ki67+	 8160 33570
12099	0	0	Ki67+	 8163 33829
12100	0	0	Ki67+	 8165 33621
12101	0	0	Ki67+	 8174 33498
12102	0	0	Ki67+	 8178 33738
12103	0	0	Ki67+	 8184 33484
12104	0	0	Ki67+	 8186 33754
12105	0	0	Ki67+	 8196 33426
12106	0	0	Ki67+	 8200 33587
12107	0	0	Ki67+	 8202 33517
12108	0	0	Ki67+	 8204 33814
12109	0	0	Ki67+	 8208 33471
12110	0	0	Ki67+	 8211 33568
12111	0	0	Ki67+	 8212 33444
12112	0	0	Ki67+	 8213 33752
12113	0	0	Ki67+	 8215 33381
12114	0	0	Ki67+	 8236 33938
12115	0	0	Ki67+	 8241 33773
12116	0	0	Ki67+	 8247 33413
12117	0	0	Ki67+	 8252 33822
12118	0	0	Ki67+	 8270 33934
12119	0	0	Ki67+	 8278 33720
12120	0	0	Ki67+	 8279 33610
12121	0	0	Ki67+	 8279 33898
12122	0	0	Ki67+	 8280 33999
12123	0	0	Ki67+	 8283 33628
12124	0	0	Ki67+	 8289 33844
12125	0	0	Ki67+	 8291 33746
12126	0	0	Ki67+	 8298 33994
12127	0	0	Ki67+	 8313 33635
12128	0	0	Ki67+	 8323 33240
12129	0	0	Ki67+	 8330 33795
12130	0	0	Ki67+	 8339 33905
12131	0	0	Ki67+	 8347 33613
12132	0	0	Ki67+	 8356 33728
12133	0	0	Ki67+	 8361 33766
12134	0	0	Ki67+	 8363 33510
12135	0	0	Ki67+	 8365 33838
12136	0	0	Ki67+	 8379 33723
12137	0	0	Ki67+	 8382 33239
12138	0	0	Ki67+	 8384 33924
12139	0	0	Ki67+	 8392 33957
12140	0	0	Ki67+	 8397 33522
12141	0	0	Ki67+	 8404 33359
12142	0	0	Ki67+	 8410 33258
12143	0	0	Ki67+	 8423 33296
12144	0	0	Ki67+	 8430 33721
12145	0	0	Ki67+	 8434 33258
12146	0	0	Ki67+	 8434 34014
12147	0	0	Ki67+	 8437 33985
12148	0	0	Ki67+	 8453 33798
12149	0	0	Ki67+	 8458 33571
12150	0	0	Ki67+	 8460 33649
12151	0	0	Ki67+	 8468 34028
12152	0	0	Ki67+	 8472 33854
12153	0	0	Ki67+	 8481 33602
12154	0	0	Ki67+	 8483 33675
12155	0	0	Ki67+	 8498 33529
12156	0	0	Ki67+	 8635 33291
12157	0	0	Ki67+	 8704 34025
12158	0	0	Ki67+	 8712 33237
12159	0	0	Ki67+	 7960 34734
12160	0	0	Ki67+	 7966 34154
12161	0	0	Ki67+	 7970 34415
12162	0	0	Ki67+	 7973 34707
12163	0	0	Ki67+	 7981 34572
12164	0	0	Ki67+	 8042 34271
12165	0	0	Ki67+	 8071 34116
12166	0	0	Ki67+	 8071 34578
12167	0	0	Ki67+	 8122 34356
12168	0	0	Ki67+	 8129 34616
12169	0	0	Ki67+	 8135 34646
12170	0	0	Ki67+	 8141 34158
12171	0	0	Ki67+	 8152 34795
12172	0	0	Ki67+	 8159 34556
12173	0	0	Ki67+	 8160 34636
12174	0	0	Ki67+	 8161 34306
12175	0	0	Ki67+	 8162 34063
12176	0	0	Ki67+	 8164 34324
12177	0	0	Ki67+	 8177 34260
12178	0	0	Ki67+	 8186 34127
12179	0	0	Ki67+	 8188 34310
12180	0	0	Ki67+	 8192 34786
12181	0	0	Ki67+	 8205 34539
12182	0	0	Ki67+	 8210 34509
12183	0	0	Ki67+	 8213 34289
12184	0	0	Ki67+	 8213 34771
12185	0	0	Ki67+	 8237 34273
12186	0	0	Ki67+	 8242 34530
12187	0	0	Ki67+	 8250 34713
12188	0	0	Ki67+	 8254 34152
12189	0	0	Ki67+	 8259 34607
12190	0	0	Ki67+	 8263 34266
12191	0	0	Ki67+	 8287 34065
12192	0	0	Ki67+	 8301 34257
12193	0	0	Ki67+	 8318 34567
12194	0	0	Ki67+	 8369 34147
12195	0	0	Ki67+	 8373 34501
12196	0	0	Ki67+	 8382 34226
12197	0	0	Ki67+	 8398 34390
12198	0	0	Ki67+	 8420 34803
12199	0	0	Ki67+	 8424 34131
12200	0	0	Ki67+	 8446 34257
12201	0	0	Ki67+	 8448 34048
12202	0	0	Ki67+	 8453 34547
12203	0	0	Ki67+	 8456 34427
12204	0	0	Ki67+	 8466 34073
12205	0	0	Ki67+	 8469 34167
12206	0	0	Ki67+	 8483 34644
12207	0	0	Ki67+	 8487 34135
12208	0	0	Ki67+	 8488 34532
12209	0	0	Ki67+	 8490 34782
12210	0	0	Ki67+	 8494 34761
12211	0	0	Ki67+	 8509 34453
12212	0	0	Ki67+	 8509 34813
12213	0	0	Ki67+	 8516 34735
12214	0	0	Ki67+	 8519 34750
12215	0	0	Ki67+	 8537 34103
12216	0	0	Ki67+	 8542 34705
12217	0	0	Ki67+	 8551 34810
12218	0	0	Ki67+	 8555 34776
12219	0	0	Ki67+	 8558 34719
12220	0	0	Ki67+	 8567 34752
12221	0	0	Ki67+	 8572 34804
12222	0	0	Ki67+	 8587 34403
12223	0	0	Ki67+	 8597 34771
12224	0	0	Ki67+	 8598 34801
12225	0	0	Ki67+	 8604 34597
12226	0	0	Ki67+	 8605 34447
12227	0	0	Ki67+	 8610 34608
12228	0	0	Ki67+	 8613 34543
12229	0	0	Ki67+	 8614 34555
12230	0	0	Ki67+	 8619 34137
12231	0	0	Ki67+	 8627 34735
12232	0	0	Ki67+	 8629 34284
12233	0	0	Ki67+	 8632 34512
12234	0	0	Ki67+	 8640 34521
12235	0	0	Ki67+	 8666 34826
12236	0	0	Ki67+	 8677 34419
12237	0	0	Ki67+	 8699 34125
12238	0	0	Ki67+	 8703 34549
12239	0	0	Ki67+	 8707 34359
12240	0	0	Ki67+	 8707 34398
12241	0	0	Ki67+	 8708 34091
12242	0	0	Ki67+	 8711 34036
12243	0	0	Ki67+	 8723 34510
12244	0	0	Ki67+	 8723 34747
12245	0	0	Ki67+	 8724 34376
12246	0	0	Ki67+	 8736 34322
12247	0	0	Ki67+	 8738 34443
12248	0	0	Ki67+	 8746 34084
12249	0	0	Ki67+	 8750 34359
12250	0	0	Ki67+	 7983 35534
12251	0	0	Ki67+	 7987 35018
12252	0	0	Ki67+	 8014 35489
12253	0	0	Ki67+	 8030 35155
12254	0	0	Ki67+	 8030 35506
12255	0	0	Ki67+	 8043 35170
12256	0	0	Ki67+	 8046 35001
12257	0	0	Ki67+	 8047 35238
12258	0	0	Ki67+	 8060 34980
12259	0	0	Ki67+	 8074 35516
12260	0	0	Ki67+	 8081 34958
12261	0	0	Ki67+	 8091 34930
12262	0	0	Ki67+	 8097 35044
12263	0	0	Ki67+	 8099 35189
12264	0	0	Ki67+	 8113 35468
12265	0	0	Ki67+	 8135 34859
12266	0	0	Ki67+	 8135 35184
12267	0	0	Ki67+	 8146 34844
12268	0	0	Ki67+	 8175 35548
12269	0	0	Ki67+	 8176 35015
12270	0	0	Ki67+	 8182 35380
12271	0	0	Ki67+	 8195 34967
12272	0	0	Ki67+	 8208 35401
12273	0	0	Ki67+	 8226 35435
12274	0	0	Ki67+	 8242 35441
12275	0	0	Ki67+	 8267 35524
12276	0	0	Ki67+	 8270 35473
12277	0	0	Ki67+	 8272 35377
12278	0	0	Ki67+	 8273 35458
12279	0	0	Ki67+	 8277 35391
12280	0	0	Ki67+	 8291 34887
12281	0	0	Ki67+	 8297 34873
12282	0	0	Ki67+	 8297 35506
12283	0	0	Ki67+	 8299 35490
12284	0	0	Ki67+	 8302 35432
12285	0	0	Ki67+	 8309 35474
12286	0	0	Ki67+	 8313 35372
12287	0	0	Ki67+	 8318 34905
12288	0	0	Ki67+	 8321 35512
12289	0	0	Ki67+	 8323 35392
12290	0	0	Ki67+	 8327 34872
12291	0	0	Ki67+	 8328 35450
12292	0	0	Ki67+	 8341 35375
12293	0	0	Ki67+	 8344 35618
12294	0	0	Ki67+	 8348 34893
12295	0	0	Ki67+	 8348 35492
12296	0	0	Ki67+	 8354 35396
12297	0	0	Ki67+	 8357 35516
12298	0	0	Ki67+	 8368 35445
12299	0	0	Ki67+	 8391 35525
12300	0	0	Ki67+	 8402 35472
12301	0	0	Ki67+	 8404 35429
12302	0	0	Ki67+	 8408 35515
12303	0	0	Ki67+	 8420 35493
12304	0	0	Ki67+	 8422 35393
12305	0	0	Ki67+	 8433 35527
12306	0	0	Ki67+	 8441 35492
12307	0	0	Ki67+	 8447 34842
12308	0	0	Ki67+	 8453 35478
12309	0	0	Ki67+	 8462 35400
12310	0	0	Ki67+	 8472 35490
12311	0	0	Ki67+	 8481 34834
12312	0	0	Ki67+	 8486 35505
12313	0	0	Ki67+	 8494 35601
12314	0	0	Ki67+	 8498 35527
12315	0	0	Ki67+	 8506 34853
12316	0	0	Ki67+	 8507 35446
12317	0	0	Ki67+	 8509 35559
12318	0	0	Ki67+	 8521 35525
12319	0	0	Ki67+	 8524 35573
12320	0	0	Ki67+	 8539 35459
12321	0	0	Ki67+	 8549 35564
12322	0	0	Ki67+	 8562 35481
12323	0	0	Ki67+	 8569 35593
12324	0	0	Ki67+	 8570 35461
12325	0	0	Ki67+	 8591 35475
12326	0	0	Ki67+	 8598 35497
12327	0	0	Ki67+	 8599 35603
12328	0	0	Ki67+	 8600 35551
12329	0	0	Ki67+	 8610 35552
12330	0	0	Ki67+	 8614 35521
12331	0	0	Ki67+	 8632 35585
12332	0	0	Ki67+	 8637 35613
12333	0	0	Ki67+	 8652 35593
12334	0	0	Ki67+	 8653 35555
12335	0	0	Ki67+	 8657 35624
12336	0	0	Ki67+	 8676 35609
12337	0	0	Ki67+	 8694 35590
12338	0	0	Ki67+	 8718 35039
12339	0	0	Ki67+	 8719 35622
12340	0	0	Ki67+	 8723 35024
12341	0	0	Ki67+	 8738 35595
12342	0	0	Ki67+	 8751 35610
12343	0	0	Ki67+	 7980 36233
12344	0	0	Ki67+	 7987 36259
12345	0	0	Ki67+	 7989 36060
12346	0	0	Ki67+	 7995 36122
12347	0	0	Ki67+	 7996 36169
12348	0	0	Ki67+	 8008 36080
12349	0	0	Ki67+	 8017 36194
12350	0	0	Ki67+	 8026 36151
12351	0	0	Ki67+	 8041 36166
12352	0	0	Ki67+	 8051 36016
12353	0	0	Ki67+	 8053 36191
12354	0	0	Ki67+	 8060 36043
12355	0	0	Ki67+	 8071 36033
12356	0	0	Ki67+	 8073 36217
12357	0	0	Ki67+	 8084 36157
12358	0	0	Ki67+	 8097 35769
12359	0	0	Ki67+	 8099 35675
12360	0	0	Ki67+	 8114 36010
12361	0	0	Ki67+	 8119 36137
12362	0	0	Ki67+	 8154 36147
12363	0	0	Ki67+	 8162 35733
12364	0	0	Ki67+	 8163 36008
12365	0	0	Ki67+	 8164 36173
12366	0	0	Ki67+	 8172 36018
12367	0	0	Ki67+	 8172 36041
12368	0	0	Ki67+	 8172 36120
12369	0	0	Ki67+	 8176 35895
12370	0	0	Ki67+	 8183 36165
12371	0	0	Ki67+	 8188 36102
12372	0	0	Ki67+	 8190 36210
12373	0	0	Ki67+	 8201 35908
12374	0	0	Ki67+	 8211 36004
12375	0	0	Ki67+	 8213 35676
12376	0	0	Ki67+	 8226 35881
12377	0	0	Ki67+	 8230 35657
12378	0	0	Ki67+	 8233 35936
12379	0	0	Ki67+	 8239 35982
12380	0	0	Ki67+	 8242 35812
12381	0	0	Ki67+	 8243 35944
12382	0	0	Ki67+	 8255 36022
12383	0	0	Ki67+	 8259 35691
12384	0	0	Ki67+	 8262 36145
12385	0	0	Ki67+	 8269 35745
12386	0	0	Ki67+	 8283 36072
12387	0	0	Ki67+	 8284 35863
12388	0	0	Ki67+	 8287 35760
12389	0	0	Ki67+	 8293 35789
12390	0	0	Ki67+	 8294 36143
12391	0	0	Ki67+	 8297 35971
12392	0	0	Ki67+	 8308 35783
12393	0	0	Ki67+	 8316 35968
12394	0	0	Ki67+	 8321 36142
12395	0	0	Ki67+	 8327 35820
12396	0	0	Ki67+	 8332 35690
12397	0	0	Ki67+	 8332 35981
12398	0	0	Ki67+	 8336 35918
12399	0	0	Ki67+	 8351 35760
12400	0	0	Ki67+	 8360 36075
12401	0	0	Ki67+	 8372 35952
12402	0	0	Ki67+	 8373 35780
12403	0	0	Ki67+	 8373 35858
12404	0	0	Ki67+	 8387 35750
12405	0	0	Ki67+	 8388 35716
12406	0	0	Ki67+	 8395 36037
12407	0	0	Ki67+	 8421 35737
12408	0	0	Ki67+	 8438 36091
12409	0	0	Ki67+	 8452 36069
12410	0	0	Ki67+	 8455 35697
12411	0	0	Ki67+	 8491 35863
12412	0	0	Ki67+	 8504 35675
12413	0	0	Ki67+	 8526 35781
12414	0	0	Ki67+	 8568 36106
12415	0	0	Ki67+	 8570 36087
12416	0	0	Ki67+	 8592 36122
12417	0	0	Ki67+	 8597 35840
12418	0	0	Ki67+	 8602 36062
12419	0	0	Ki67+	 8636 36034
12420	0	0	Ki67+	 8643 35950
12421	0	0	Ki67+	 8690 35725
12422	0	0	Ki67+	 8706 36385
12423	0	0	Ki67+	 8707 36418
12424	0	0	Ki67+	 8710 35826
12425	0	0	Ki67+	 8732 35797
12426	0	0	Ki67+	 8736 35845
12427	0	0	Ki67+	 8746 36167
12428	0	0	Ki67+	 8115 37131
12429	0	0	Ki67+	 8121 36924
12430	0	0	Ki67+	 8127 36991
12431	0	0	Ki67+	 8128 37069
12432	0	0	Ki67+	 8135 37133
12433	0	0	Ki67+	 8139 36927
12434	0	0	Ki67+	 8147 36982
12435	0	0	Ki67+	 8149 37024
12436	0	0	Ki67+	 8153 37003
12437	0	0	Ki67+	 8158 36898
12438	0	0	Ki67+	 8164 36828
12439	0	0	Ki67+	 8166 36914
12440	0	0	Ki67+	 8169 36872
12441	0	0	Ki67+	 8172 37102
12442	0	0	Ki67+	 8173 36959
12443	0	0	Ki67+	 8183 36983
12444	0	0	Ki67+	 8183 37105
12445	0	0	Ki67+	 8199 36811
12446	0	0	Ki67+	 8219 37033
12447	0	0	Ki67+	 8227 36907
12448	0	0	Ki67+	 8235 36927
12449	0	0	Ki67+	 8235 36970
12450	0	0	Ki67+	 8258 37066
12451	0	0	Ki67+	 8260 37011
12452	0	0	Ki67+	 8275 36947
12453	0	0	Ki67+	 8277 36900
12454	0	0	Ki67+	 8282 36934
12455	0	0	Ki67+	 8288 37187
12456	0	0	Ki67+	 8298 37156
12457	0	0	Ki67+	 8320 36901
12458	0	0	Ki67+	 8321 36962
12459	0	0	Ki67+	 8322 37231
12460	0	0	Ki67+	 8337 36962
12461	0	0	Ki67+	 8340 36935
12462	0	0	Ki67+	 8345 37150
12463	0	0	Ki67+	 8364 37101
12464	0	0	Ki67+	 8373 36577
12465	0	0	Ki67+	 8378 37203
12466	0	0	Ki67+	 8421 37064
12467	0	0	Ki67+	 8431 37079
12468	0	0	Ki67+	 8444 36584
12469	0	0	Ki67+	 8445 36812
12470	0	0	Ki67+	 8453 36503
12471	0	0	Ki67+	 8455 37196
12472	0	0	Ki67+	 8471 36768
12473	0	0	Ki67+	 8476 36616
12474	0	0	Ki67+	 8476 36756
12475	0	0	Ki67+	 8480 37204
12476	0	0	Ki67+	 8480 37230
12477	0	0	Ki67+	 8484 36596
12478	0	0	Ki67+	 8485 37099
12479	0	0	Ki67+	 8490 36564
12480	0	0	Ki67+	 8491 36766
12481	0	0	Ki67+	 8494 36434
12482	0	0	Ki67+	 8497 37057
12483	0	0	Ki67+	 8498 36913
12484	0	0	Ki67+	 8500 36847
12485	0	0	Ki67+	 8508 36811
12486	0	0	Ki67+	 8513 36789
12487	0	0	Ki67+	 8515 36655
12488	0	0	Ki67+	 8516 36859
12489	0	0	Ki67+	 8524 36553
12490	0	0	Ki67+	 8524 36759
12491	0	0	Ki67+	 8526 36725
12492	0	0	Ki67+	 8526 36835
12493	0	0	Ki67+	 8530 36740
12494	0	0	Ki67+	 8530 37007
12495	0	0	Ki67+	 8531 36681
12496	0	0	Ki67+	 8532 36467
12497	0	0	Ki67+	 8543 36586
12498	0	0	Ki67+	 8545 36906
12499	0	0	Ki67+	 8546 36866
12500	0	0	Ki67+	 8548 36435
12501	0	0	Ki67+	 8548 36820
12502	0	0	Ki67+	 8553 36738
12503	0	0	Ki67+	 8561 36504
12504	0	0	Ki67+	 8562 36558
12505	0	0	Ki67+	 8562 36939
12506	0	0	Ki67+	 8562 36964
12507	0	0	Ki67+	 8564 36840
12508	0	0	Ki67+	 8578 36698
12509	0	0	Ki67+	 8580 37109
12510	0	0	Ki67+	 8581 36869
12511	0	0	Ki67+	 8582 36473
12512	0	0	Ki67+	 8583 36899
12513	0	0	Ki67+	 8588 36780
12514	0	0	Ki67+	 8593 36652
12515	0	0	Ki67+	 8595 36814
12516	0	0	Ki67+	 8598 36936
12517	0	0	Ki67+	 8605 36736
12518	0	0	Ki67+	 8606 36714
12519	0	0	Ki67+	 8608 36770
12520	0	0	Ki67+	 8609 37068
12521	0	0	Ki67+	 8615 37120
12522	0	0	Ki67+	 8616 36778
12523	0	0	Ki67+	 8621 36923
12524	0	0	Ki67+	 8626 37008
12525	0	0	Ki67+	 8628 36813
12526	0	0	Ki67+	 8630 36508
12527	0	0	Ki67+	 8631 36951
12528	0	0	Ki67+	 8639 36433
12529	0	0	Ki67+	 8641 36697
12530	0	0	Ki67+	 8641 36796
12531	0	0	Ki67+	 8643 36870
12532	0	0	Ki67+	 8644 36749
12533	0	0	Ki67+	 8645 36766
12534	0	0	Ki67+	 8646 36728
12535	0	0	Ki67+	 8647 36850
12536	0	0	Ki67+	 8649 36593
12537	0	0	Ki67+	 8656 36631
12538	0	0	Ki67+	 8658 37220
12539	0	0	Ki67+	 8660 36896
12540	0	0	Ki67+	 8661 36529
12541	0	0	Ki67+	 8661 36699
12542	0	0	Ki67+	 8672 36513
12543	0	0	Ki67+	 8677 36874
12544	0	0	Ki67+	 8682 37075
12545	0	0	Ki67+	 8684 36844
12546	0	0	Ki67+	 8691 36455
12547	0	0	Ki67+	 8701 36439
12548	0	0	Ki67+	 8701 36815
12549	0	0	Ki67+	 8702 36513
12550	0	0	Ki67+	 8702 36723
12551	0	0	Ki67+	 8703 36655
12552	0	0	Ki67+	 8708 36899
12553	0	0	Ki67+	 8709 36680
12554	0	0	Ki67+	 8709 36772
12555	0	0	Ki67+	 8714 36788
12556	0	0	Ki67+	 8718 36638
12557	0	0	Ki67+	 8721 36532
12558	0	0	Ki67+	 8725 36861
12559	0	0	Ki67+	 8733 36485
12560	0	0	Ki67+	 8734 37216
12561	0	0	Ki67+	 8735 36709
12562	0	0	Ki67+	 8737 36872
12563	0	0	Ki67+	 8739 36812
12564	0	0	Ki67+	 8740 36760
12565	0	0	Ki67+	 8748 36476
12566	0	0	Ki67+	 8748 36704
12567	0	0	Ki67+	 8749 36810
12568	0	0	Ki67+	 8009 38021
12569	0	0	Ki67+	 8013 37784
12570	0	0	Ki67+	 8015 37805
12571	0	0	Ki67+	 8025 38025
12572	0	0	Ki67+	 8026 37363
12573	0	0	Ki67+	 8075 37916
12574	0	0	Ki67+	 8083 37714
12575	0	0	Ki67+	 8101 37720
12576	0	0	Ki67+	 8106 37760
12577	0	0	Ki67+	 8124 37275
12578	0	0	Ki67+	 8131 37783
12579	0	0	Ki67+	 8137 37744
12580	0	0	Ki67+	 8156 37860
12581	0	0	Ki67+	 8160 37751
12582	0	0	Ki67+	 8175 37783
12583	0	0	Ki67+	 8177 37876
12584	0	0	Ki67+	 8197 37768
12585	0	0	Ki67+	 8208 37793
12586	0	0	Ki67+	 8216 37962
12587	0	0	Ki67+	 8221 37754
12588	0	0	Ki67+	 8228 37846
12589	0	0	Ki67+	 8248 37889
12590	0	0	Ki67+	 8253 37952
12591	0	0	Ki67+	 8255 37774
12592	0	0	Ki67+	 8256 37318
12593	0	0	Ki67+	 8268 37784
12594	0	0	Ki67+	 8269 37756
12595	0	0	Ki67+	 8282 37816
12596	0	0	Ki67+	 8288 37842
12597	0	0	Ki67+	 8288 37926
12598	0	0	Ki67+	 8300 37767
12599	0	0	Ki67+	 8315 37781
12600	0	0	Ki67+	 8315 37810
12601	0	0	Ki67+	 8329 37723
12602	0	0	Ki67+	 8356 37808
12603	0	0	Ki67+	 8372 37750
12604	0	0	Ki67+	 8373 37720
12605	0	0	Ki67+	 8394 37708
12606	0	0	Ki67+	 8399 37830
12607	0	0	Ki67+	 8402 37729
12608	0	0	Ki67+	 8426 37759
12609	0	0	Ki67+	 8447 37702
12610	0	0	Ki67+	 8461 37869
12611	0	0	Ki67+	 8470 37709
12612	0	0	Ki67+	 8472 37795
12613	0	0	Ki67+	 8488 37942
12614	0	0	Ki67+	 8489 37879
12615	0	0	Ki67+	 8491 37724
12616	0	0	Ki67+	 8498 37674
12617	0	0	Ki67+	 8501 37894
12618	0	0	Ki67+	 8510 37736
12619	0	0	Ki67+	 8524 37839
12620	0	0	Ki67+	 8528 37720
12621	0	0	Ki67+	 8531 37869
12622	0	0	Ki67+	 8534 37659
12623	0	0	Ki67+	 8536 37779
12624	0	0	Ki67+	 8539 37241
12625	0	0	Ki67+	 8546 37631
12626	0	0	Ki67+	 8553 37849
12627	0	0	Ki67+	 8556 37816
12628	0	0	Ki67+	 8559 37788
12629	0	0	Ki67+	 8563 37647
12630	0	0	Ki67+	 8567 37877
12631	0	0	Ki67+	 8570 37848
12632	0	0	Ki67+	 8571 37833
12633	0	0	Ki67+	 8578 37959
12634	0	0	Ki67+	 8579 37240
12635	0	0	Ki67+	 8581 37717
12636	0	0	Ki67+	 8582 37879
12637	0	0	Ki67+	 8585 37639
12638	0	0	Ki67+	 8586 37663
12639	0	0	Ki67+	 8591 37869
12640	0	0	Ki67+	 8598 37798
12641	0	0	Ki67+	 8604 37703
12642	0	0	Ki67+	 8604 37768
12643	0	0	Ki67+	 8605 37597
12644	0	0	Ki67+	 8612 37842
12645	0	0	Ki67+	 8613 38010
12646	0	0	Ki67+	 8615 37962
12647	0	0	Ki67+	 8617 37760
12648	0	0	Ki67+	 8620 37430
12649	0	0	Ki67+	 8627 37844
12650	0	0	Ki67+	 8635 37727
12651	0	0	Ki67+	 8637 37694
12652	0	0	Ki67+	 8663 37830
12653	0	0	Ki67+	 8673 37798
12654	0	0	Ki67+	 8674 37846
12655	0	0	Ki67+	 8678 37728
12656	0	0	Ki67+	 8685 37846
12657	0	0	Ki67+	 8707 37652
12658	0	0	Ki67+	 8709 37767
12659	0	0	Ki67+	 8711 37818
12660	0	0	Ki67+	 8716 37665
12661	0	0	Ki67+	 8721 37735
12662	0	0	Ki67+	 8727 37745
12663	0	0	Ki67+	 8728 37845
12664	0	0	Ki67+	 8742 37817
12665	0	0	Ki67+	 8746 37788
12666	0	0	Ki67+	 7962 38215
12667	0	0	Ki67+	 7965 38683
12668	0	0	Ki67+	 7967 38119
12669	0	0	Ki67+	 7967 38304
12670	0	0	Ki67+	 7969 38611
12671	0	0	Ki67+	 7970 38034
12672	0	0	Ki67+	 7976 38703
12673	0	0	Ki67+	 7979 38816
12674	0	0	Ki67+	 7987 38675
12675	0	0	Ki67+	 7992 38311
12676	0	0	Ki67+	 7992 38357
12677	0	0	Ki67+	 7995 38760
12678	0	0	Ki67+	 7996 38194
12679	0	0	Ki67+	 7998 38613
12680	0	0	Ki67+	 8001 38376
12681	0	0	Ki67+	 8001 38596
12682	0	0	Ki67+	 8002 38786
12683	0	0	Ki67+	 8017 38731
12684	0	0	Ki67+	 8019 38595
12685	0	0	Ki67+	 8019 38681
12686	0	0	Ki67+	 8023 38754
12687	0	0	Ki67+	 8025 38625
12688	0	0	Ki67+	 8032 38190
12689	0	0	Ki67+	 8033 38785
12690	0	0	Ki67+	 8041 38631
12691	0	0	Ki67+	 8046 38603
12692	0	0	Ki67+	 8048 38431
12693	0	0	Ki67+	 8050 38352
12694	0	0	Ki67+	 8050 38709
12695	0	0	Ki67+	 8051 38655
12696	0	0	Ki67+	 8055 38384
12697	0	0	Ki67+	 8057 38144
12698	0	0	Ki67+	 8057 38818
12699	0	0	Ki67+	 8060 38728
12700	0	0	Ki67+	 8062 38488
12701	0	0	Ki67+	 8064 38185
12702	0	0	Ki67+	 8067 38451
12703	0	0	Ki67+	 8072 38688
12704	0	0	Ki67+	 8074 38625
12705	0	0	Ki67+	 8076 38119
12706	0	0	Ki67+	 8097 38758
12707	0	0	Ki67+	 8100 38627
12708	0	0	Ki67+	 8102 38093
12709	0	0	Ki67+	 8102 38818
12710	0	0	Ki67+	 8107 38689
12711	0	0	Ki67+	 8126 38767
12712	0	0	Ki67+	 8140 38155
12713	0	0	Ki67+	 8151 38723
12714	0	0	Ki67+	 8154 38515
12715	0	0	Ki67+	 8160 38322
12716	0	0	Ki67+	 8161 38416
12717	0	0	Ki67+	 8167 38816
12718	0	0	Ki67+	 8168 38249
12719	0	0	Ki67+	 8178 38558
12720	0	0	Ki67+	 8179 38750
12721	0	0	Ki67+	 8179 38793
12722	0	0	Ki67+	 8180 38350
12723	0	0	Ki67+	 8184 38544
12724	0	0	Ki67+	 8188 38516
12725	0	0	Ki67+	 8189 38287
12726	0	0	Ki67+	 8193 38807
12727	0	0	Ki67+	 8198 38105
12728	0	0	Ki67+	 8201 38522
12729	0	0	Ki67+	 8209 38416
12730	0	0	Ki67+	 8213 38064
12731	0	0	Ki67+	 8213 38757
12732	0	0	Ki67+	 8222 38112
12733	0	0	Ki67+	 8227 38070
12734	0	0	Ki67+	 8228 38247
12735	0	0	Ki67+	 8229 38083
12736	0	0	Ki67+	 8230 38335
12737	0	0	Ki67+	 8231 38155
12738	0	0	Ki67+	 8233 38259
12739	0	0	Ki67+	 8235 38301
12740	0	0	Ki67+	 8237 38497
12741	0	0	Ki67+	 8241 38581
12742	0	0	Ki67+	 8248 38527
12743	0	0	Ki67+	 8251 38081
12744	0	0	Ki67+	 8251 38147
12745	0	0	Ki67+	 8254 38479
12746	0	0	Ki67+	 8259 38194
12747	0	0	Ki67+	 8264 38503
12748	0	0	Ki67+	 8266 38325
12749	0	0	Ki67+	 8267 38113
12750	0	0	Ki67+	 8267 38133
12751	0	0	Ki67+	 8269 38588
12752	0	0	Ki67+	 8271 38220
12753	0	0	Ki67+	 8271 38433
12754	0	0	Ki67+	 8274 38410
12755	0	0	Ki67+	 8275 38546
12756	0	0	Ki67+	 8276 38508
12757	0	0	Ki67+	 8281 38475
12758	0	0	Ki67+	 8285 38230
12759	0	0	Ki67+	 8288 38426
12760	0	0	Ki67+	 8293 38131
12761	0	0	Ki67+	 8299 38291
12762	0	0	Ki67+	 8301 38242
12763	0	0	Ki67+	 8302 38473
12764	0	0	Ki67+	 8307 38141
12765	0	0	Ki67+	 8310 38061
12766	0	0	Ki67+	 8320 38094
12767	0	0	Ki67+	 8323 38220
12768	0	0	Ki67+	 8326 38367
12769	0	0	Ki67+	 8328 38079
12770	0	0	Ki67+	 8333 38427
12771	0	0	Ki67+	 8334 38460
12772	0	0	Ki67+	 8335 38038
12773	0	0	Ki67+	 8344 38603
12774	0	0	Ki67+	 8345 38281
12775	0	0	Ki67+	 8347 38370
12776	0	0	Ki67+	 8347 38400
12777	0	0	Ki67+	 8349 38213
12778	0	0	Ki67+	 8350 38104
12779	0	0	Ki67+	 8353 38253
12780	0	0	Ki67+	 8357 38076
12781	0	0	Ki67+	 8359 38232
12782	0	0	Ki67+	 8361 38177
12783	0	0	Ki67+	 8363 38057
12784	0	0	Ki67+	 8363 38111
12785	0	0	Ki67+	 8364 38414
12786	0	0	Ki67+	 8365 38330
12787	0	0	Ki67+	 8366 38584
12788	0	0	Ki67+	 8368 38268
12789	0	0	Ki67+	 8369 38342
12790	0	0	Ki67+	 8371 38035
12791	0	0	Ki67+	 8374 38445
12792	0	0	Ki67+	 8376 38391
12793	0	0	Ki67+	 8380 38095
12794	0	0	Ki67+	 8393 38079
12795	0	0	Ki67+	 8393 38583
12796	0	0	Ki67+	 8394 38111
12797	0	0	Ki67+	 8396 38420
12798	0	0	Ki67+	 8397 38057
12799	0	0	Ki67+	 8397 38186
12800	0	0	Ki67+	 8398 38696
12801	0	0	Ki67+	 8399 38663
12802	0	0	Ki67+	 8404 38396
12803	0	0	Ki67+	 8409 38244
12804	0	0	Ki67+	 8417 38475
12805	0	0	Ki67+	 8417 38659
12806	0	0	Ki67+	 8418 38125
12807	0	0	Ki67+	 8419 38253
12808	0	0	Ki67+	 8423 38077
12809	0	0	Ki67+	 8425 38056
12810	0	0	Ki67+	 8426 38343
12811	0	0	Ki67+	 8426 38714
12812	0	0	Ki67+	 8433 38795
12813	0	0	Ki67+	 8435 38513
12814	0	0	Ki67+	 8436 38122
12815	0	0	Ki67+	 8438 38101
12816	0	0	Ki67+	 8440 38256
12817	0	0	Ki67+	 8443 38183
12818	0	0	Ki67+	 8443 38376
12819	0	0	Ki67+	 8445 38321
12820	0	0	Ki67+	 8447 38673
12821	0	0	Ki67+	 8453 38403
12822	0	0	Ki67+	 8456 38560
12823	0	0	Ki67+	 8460 38094
12824	0	0	Ki67+	 8460 38710
12825	0	0	Ki67+	 8466 38521
12826	0	0	Ki67+	 8470 38231
12827	0	0	Ki67+	 8471 38345
12828	0	0	Ki67+	 8471 38501
12829	0	0	Ki67+	 8473 38091
12830	0	0	Ki67+	 8475 38545
12831	0	0	Ki67+	 8478 38470
12832	0	0	Ki67+	 8478 38642
12833	0	0	Ki67+	 8480 38726
12834	0	0	Ki67+	 8484 38261
12835	0	0	Ki67+	 8486 38107
12836	0	0	Ki67+	 8488 38203
12837	0	0	Ki67+	 8501 38324
12838	0	0	Ki67+	 8501 38455
12839	0	0	Ki67+	 8504 38492
12840	0	0	Ki67+	 8505 38514
12841	0	0	Ki67+	 8507 38183
12842	0	0	Ki67+	 8508 38353
12843	0	0	Ki67+	 8509 38559
12844	0	0	Ki67+	 8513 38121
12845	0	0	Ki67+	 8524 38480
12846	0	0	Ki67+	 8524 38609
12847	0	0	Ki67+	 8525 38234
12848	0	0	Ki67+	 8527 38329
12849	0	0	Ki67+	 8533 38253
12850	0	0	Ki67+	 8536 38123
12851	0	0	Ki67+	 8544 38192
12852	0	0	Ki67+	 8547 38805
12853	0	0	Ki67+	 8548 38118
12854	0	0	Ki67+	 8550 38619
12855	0	0	Ki67+	 8552 38526
12856	0	0	Ki67+	 8555 38209
12857	0	0	Ki67+	 8562 38251
12858	0	0	Ki67+	 8563 38589
12859	0	0	Ki67+	 8566 38801
12860	0	0	Ki67+	 8568 38122
12861	0	0	Ki67+	 8572 38492
12862	0	0	Ki67+	 8575 38529
12863	0	0	Ki67+	 8576 38241
12864	0	0	Ki67+	 8579 38807
12865	0	0	Ki67+	 8582 38251
12866	0	0	Ki67+	 8584 38424
12867	0	0	Ki67+	 8586 38449
12868	0	0	Ki67+	 8601 38227
12869	0	0	Ki67+	 8603 38126
12870	0	0	Ki67+	 8605 38509
12871	0	0	Ki67+	 8611 38417
12872	0	0	Ki67+	 8613 38171
12873	0	0	Ki67+	 8616 38205
12874	0	0	Ki67+	 8621 38237
12875	0	0	Ki67+	 8625 38816
12876	0	0	Ki67+	 8630 38146
12877	0	0	Ki67+	 8630 38228
12878	0	0	Ki67+	 8635 38623
12879	0	0	Ki67+	 8640 38421
12880	0	0	Ki67+	 8640 38586
12881	0	0	Ki67+	 8643 38637
12882	0	0	Ki67+	 8647 38694
12883	0	0	Ki67+	 8650 38404
12884	0	0	Ki67+	 8652 38660
12885	0	0	Ki67+	 8654 38126
12886	0	0	Ki67+	 8656 38172
12887	0	0	Ki67+	 8657 38240
12888	0	0	Ki67+	 8659 38211
12889	0	0	Ki67+	 8659 38614
12890	0	0	Ki67+	 8663 38456
12891	0	0	Ki67+	 8665 38713
12892	0	0	Ki67+	 8677 38624
12893	0	0	Ki67+	 8678 38044
12894	0	0	Ki67+	 8678 38718
12895	0	0	Ki67+	 8682 38193
12896	0	0	Ki67+	 8684 38116
12897	0	0	Ki67+	 8685 38610
12898	0	0	Ki67+	 8689 38656
12899	0	0	Ki67+	 8690 38487
12900	0	0	Ki67+	 8694 38423
12901	0	0	Ki67+	 8709 38386
12902	0	0	Ki67+	 8710 38443
12903	0	0	Ki67+	 8711 38562
12904	0	0	Ki67+	 8723 38633
12905	0	0	Ki67+	 8726 38192
12906	0	0	Ki67+	 8727 38810
12907	0	0	Ki67+	 8729 38696
12908	0	0	Ki67+	 8732 38426
12909	0	0	Ki67+	 8732 38474
12910	0	0	Ki67+	 8734 38650
12911	0	0	Ki67+	 8740 38605
12912	0	0	Ki67+	 8742 38380
12913	0	0	Ki67+	 8742 38696
12914	0	0	Ki67+	 8744 38203
12915	0	0	Ki67+	 8747 38096
12916	0	0	Ki67+	 8747 38182
12917	0	0	Ki67+	 8747 38362
12918	0	0	Ki67+	 8749 38563
12919	0	0	Ki67+	 7964 38895
12920	0	0	Ki67+	 7965 38909
12921	0	0	Ki67+	 7967 38958
12922	0	0	Ki67+	 7985 39179
12923	0	0	Ki67+	 7991 38958
12924	0	0	Ki67+	 7992 38906
12925	0	0	Ki67+	 7993 39164
12926	0	0	Ki67+	 8005 39324
12927	0	0	Ki67+	 8008 38884
12928	0	0	Ki67+	 8010 38933
12929	0	0	Ki67+	 8012 39312
12930	0	0	Ki67+	 8020 38910
12931	0	0	Ki67+	 8035 38918
12932	0	0	Ki67+	 8036 39036
12933	0	0	Ki67+	 8041 38959
12934	0	0	Ki67+	 8046 39329
12935	0	0	Ki67+	 8053 38891
12936	0	0	Ki67+	 8056 39444
12937	0	0	Ki67+	 8057 38849
12938	0	0	Ki67+	 8064 38890
12939	0	0	Ki67+	 8068 39532
12940	0	0	Ki67+	 8071 39057
12941	0	0	Ki67+	 8081 39495
12942	0	0	Ki67+	 8088 39065
12943	0	0	Ki67+	 8088 39455
12944	0	0	Ki67+	 8088 39519
12945	0	0	Ki67+	 8090 39596
12946	0	0	Ki67+	 8095 39550
12947	0	0	Ki67+	 8099 38855
12948	0	0	Ki67+	 8104 39245
12949	0	0	Ki67+	 8107 38935
12950	0	0	Ki67+	 8107 39044
12951	0	0	Ki67+	 8108 38888
12952	0	0	Ki67+	 8112 39514
12953	0	0	Ki67+	 8116 38919
12954	0	0	Ki67+	 8121 39485
12955	0	0	Ki67+	 8124 39029
12956	0	0	Ki67+	 8124 39612
12957	0	0	Ki67+	 8134 38895
12958	0	0	Ki67+	 8136 39440
12959	0	0	Ki67+	 8137 39463
12960	0	0	Ki67+	 8148 39061
12961	0	0	Ki67+	 8148 39080
12962	0	0	Ki67+	 8152 39017
12963	0	0	Ki67+	 8154 38896
12964	0	0	Ki67+	 8156 39196
12965	0	0	Ki67+	 8158 39370
12966	0	0	Ki67+	 8159 38950
12967	0	0	Ki67+	 8165 38859
12968	0	0	Ki67+	 8173 39095
12969	0	0	Ki67+	 8176 39263
12970	0	0	Ki67+	 8194 38869
12971	0	0	Ki67+	 8198 38979
12972	0	0	Ki67+	 8199 39546
12973	0	0	Ki67+	 8200 39152
12974	0	0	Ki67+	 8203 39295
12975	0	0	Ki67+	 8212 38844
12976	0	0	Ki67+	 8220 39558
12977	0	0	Ki67+	 8221 39620
12978	0	0	Ki67+	 8222 39268
12979	0	0	Ki67+	 8226 38885
12980	0	0	Ki67+	 8231 39377
12981	0	0	Ki67+	 8233 39526
12982	0	0	Ki67+	 8238 39561
12983	0	0	Ki67+	 8241 38953
12984	0	0	Ki67+	 8243 39392
12985	0	0	Ki67+	 8245 39267
12986	0	0	Ki67+	 8246 38890
12987	0	0	Ki67+	 8248 39469
12988	0	0	Ki67+	 8253 39009
12989	0	0	Ki67+	 8256 39022
12990	0	0	Ki67+	 8263 39434
12991	0	0	Ki67+	 8264 38931
12992	0	0	Ki67+	 8266 39109
12993	0	0	Ki67+	 8267 39082
12994	0	0	Ki67+	 8268 39390
12995	0	0	Ki67+	 8271 39526
12996	0	0	Ki67+	 8273 39556
12997	0	0	Ki67+	 8278 39587
12998	0	0	Ki67+	 8279 39414
12999	0	0	Ki67+	 8290 39070
13000	0	0	Ki67+	 8292 39496
13001	0	0	Ki67+	 8302 39107
13002	0	0	Ki67+	 8308 39453
13003	0	0	Ki67+	 8317 39630
13004	0	0	Ki67+	 8320 39343
13005	0	0	Ki67+	 8322 39380
13006	0	0	Ki67+	 8323 39425
13007	0	0	Ki67+	 8324 39319
13008	0	0	Ki67+	 8325 38996
13009	0	0	Ki67+	 8331 39476
13010	0	0	Ki67+	 8332 39300
13011	0	0	Ki67+	 8336 39460
13012	0	0	Ki67+	 8340 39387
13013	0	0	Ki67+	 8345 39300
13014	0	0	Ki67+	 8348 39220
13015	0	0	Ki67+	 8350 39428
13016	0	0	Ki67+	 8359 39040
13017	0	0	Ki67+	 8359 39278
13018	0	0	Ki67+	 8360 39361
13019	0	0	Ki67+	 8361 39091
13020	0	0	Ki67+	 8368 39426
13021	0	0	Ki67+	 8372 39047
13022	0	0	Ki67+	 8373 39320
13023	0	0	Ki67+	 8375 39079
13024	0	0	Ki67+	 8375 39285
13025	0	0	Ki67+	 8385 39045
13026	0	0	Ki67+	 8386 39450
13027	0	0	Ki67+	 8387 39301
13028	0	0	Ki67+	 8391 39319
13029	0	0	Ki67+	 8392 39096
13030	0	0	Ki67+	 8394 39349
13031	0	0	Ki67+	 8402 39394
13032	0	0	Ki67+	 8404 39060
13033	0	0	Ki67+	 8412 39026
13034	0	0	Ki67+	 8419 39485
13035	0	0	Ki67+	 8425 39102
13036	0	0	Ki67+	 8431 39435
13037	0	0	Ki67+	 8434 39077
13038	0	0	Ki67+	 8435 38932
13039	0	0	Ki67+	 8435 39411
13040	0	0	Ki67+	 8442 39483
13041	0	0	Ki67+	 8447 38885
13042	0	0	Ki67+	 8449 38965
13043	0	0	Ki67+	 8452 39530
13044	0	0	Ki67+	 8455 39053
13045	0	0	Ki67+	 8458 39272
13046	0	0	Ki67+	 8464 39421
13047	0	0	Ki67+	 8466 39452
13048	0	0	Ki67+	 8470 38967
13049	0	0	Ki67+	 8470 39190
13050	0	0	Ki67+	 8473 39068
13051	0	0	Ki67+	 8481 39414
13052	0	0	Ki67+	 8484 38966
13053	0	0	Ki67+	 8484 39523
13054	0	0	Ki67+	 8487 39233
13055	0	0	Ki67+	 8488 38836
13056	0	0	Ki67+	 8488 38863
13057	0	0	Ki67+	 8492 39438
13058	0	0	Ki67+	 8494 39020
13059	0	0	Ki67+	 8497 38894
13060	0	0	Ki67+	 8502 38950
13061	0	0	Ki67+	 8505 38970
13062	0	0	Ki67+	 8509 39514
13063	0	0	Ki67+	 8512 39608
13064	0	0	Ki67+	 8515 39158
13065	0	0	Ki67+	 8521 39007
13066	0	0	Ki67+	 8521 39489
13067	0	0	Ki67+	 8524 38907
13068	0	0	Ki67+	 8534 39455
13069	0	0	Ki67+	 8535 38960
13070	0	0	Ki67+	 8536 39470
13071	0	0	Ki67+	 8540 39587
13072	0	0	Ki67+	 8544 38845
13073	0	0	Ki67+	 8544 38903
13074	0	0	Ki67+	 8544 38949
13075	0	0	Ki67+	 8545 39561
13076	0	0	Ki67+	 8556 39239
13077	0	0	Ki67+	 8556 39597
13078	0	0	Ki67+	 8558 39615
13079	0	0	Ki67+	 8566 38869
13080	0	0	Ki67+	 8568 39501
13081	0	0	Ki67+	 8575 39541
13082	0	0	Ki67+	 8576 38981
13083	0	0	Ki67+	 8578 39189
13084	0	0	Ki67+	 8584 38838
13085	0	0	Ki67+	 8587 39578
13086	0	0	Ki67+	 8594 39349
13087	0	0	Ki67+	 8602 39613
13088	0	0	Ki67+	 8603 38888
13089	0	0	Ki67+	 8603 38957
13090	0	0	Ki67+	 8603 39218
13091	0	0	Ki67+	 8603 39547
13092	0	0	Ki67+	 8606 39306
13093	0	0	Ki67+	 8610 38907
13094	0	0	Ki67+	 8610 39384
13095	0	0	Ki67+	 8614 39591
13096	0	0	Ki67+	 8616 39430
13097	0	0	Ki67+	 8617 38964
13098	0	0	Ki67+	 8618 38989
13099	0	0	Ki67+	 8618 39323
13100	0	0	Ki67+	 8620 39523
13101	0	0	Ki67+	 8622 39285
13102	0	0	Ki67+	 8622 39454
13103	0	0	Ki67+	 8623 38852
13104	0	0	Ki67+	 8623 38947
13105	0	0	Ki67+	 8633 39371
13106	0	0	Ki67+	 8642 39438
13107	0	0	Ki67+	 8645 39333
13108	0	0	Ki67+	 8645 39509
13109	0	0	Ki67+	 8647 39528
13110	0	0	Ki67+	 8651 39404
13111	0	0	Ki67+	 8651 39473
13112	0	0	Ki67+	 8657 38902
13113	0	0	Ki67+	 8660 39354
13114	0	0	Ki67+	 8674 39415
13115	0	0	Ki67+	 8677 39341
13116	0	0	Ki67+	 8678 39461
13117	0	0	Ki67+	 8679 38958
13118	0	0	Ki67+	 8683 38873
13119	0	0	Ki67+	 8692 39378
13120	0	0	Ki67+	 8695 39283
13121	0	0	Ki67+	 8697 39425
13122	0	0	Ki67+	 8701 39271
13123	0	0	Ki67+	 8705 39411
13124	0	0	Ki67+	 8712 39239
13125	0	0	Ki67+	 8713 39490
13126	0	0	Ki67+	 8716 39474
13127	0	0	Ki67+	 8725 39424
13128	0	0	Ki67+	 8735 39406
13129	0	0	Ki67+	 8740 39378
13130	0	0	Ki67+	 8744 39473
13131	0	0	Ki67+	 8748 39262
13132	0	0	Ki67+	 8750 39508
13133	0	0	Ki67+	 7954 40040
13134	0	0	Ki67+	 7988 40271
13135	0	0	Ki67+	 8034 40414
13136	0	0	Ki67+	 8038 39976
13137	0	0	Ki67+	 8069 40017
13138	0	0	Ki67+	 8074 40040
13139	0	0	Ki67+	 8076 40111
13140	0	0	Ki67+	 8079 40093
13141	0	0	Ki67+	 8080 40078
13142	0	0	Ki67+	 8108 40076
13143	0	0	Ki67+	 8126 40262
13144	0	0	Ki67+	 8127 40148
13145	0	0	Ki67+	 8130 39944
13146	0	0	Ki67+	 8135 39679
13147	0	0	Ki67+	 8135 40184
13148	0	0	Ki67+	 8146 40250
13149	0	0	Ki67+	 8149 39932
13150	0	0	Ki67+	 8152 40163
13151	0	0	Ki67+	 8157 40249
13152	0	0	Ki67+	 8162 39974
13153	0	0	Ki67+	 8164 40112
13154	0	0	Ki67+	 8171 40089
13155	0	0	Ki67+	 8172 40278
13156	0	0	Ki67+	 8174 39648
13157	0	0	Ki67+	 8177 40408
13158	0	0	Ki67+	 8179 39996
13159	0	0	Ki67+	 8207 40246
13160	0	0	Ki67+	 8222 40170
13161	0	0	Ki67+	 8222 40265
13162	0	0	Ki67+	 8225 40073
13163	0	0	Ki67+	 8227 39862
13164	0	0	Ki67+	 8233 39725
13165	0	0	Ki67+	 8239 40302
13166	0	0	Ki67+	 8243 40286
13167	0	0	Ki67+	 8245 40408
13168	0	0	Ki67+	 8248 39742
13169	0	0	Ki67+	 8250 40017
13170	0	0	Ki67+	 8255 40372
13171	0	0	Ki67+	 8256 39951
13172	0	0	Ki67+	 8257 40054
13173	0	0	Ki67+	 8265 39658
13174	0	0	Ki67+	 8265 39871
13175	0	0	Ki67+	 8270 40092
13176	0	0	Ki67+	 8272 40393
13177	0	0	Ki67+	 8281 39675
13178	0	0	Ki67+	 8286 40076
13179	0	0	Ki67+	 8288 39807
13180	0	0	Ki67+	 8292 40342
13181	0	0	Ki67+	 8297 39692
13182	0	0	Ki67+	 8305 40392
13183	0	0	Ki67+	 8308 39905
13184	0	0	Ki67+	 8309 39720
13185	0	0	Ki67+	 8341 40407
13186	0	0	Ki67+	 8346 39775
13187	0	0	Ki67+	 8350 39994
13188	0	0	Ki67+	 8353 39871
13189	0	0	Ki67+	 8355 39917
13190	0	0	Ki67+	 8358 39806
13191	0	0	Ki67+	 8377 40395
13192	0	0	Ki67+	 8378 39929
13193	0	0	Ki67+	 8379 39789
13194	0	0	Ki67+	 8380 39878
13195	0	0	Ki67+	 8382 40323
13196	0	0	Ki67+	 8393 40059
13197	0	0	Ki67+	 8394 39800
13198	0	0	Ki67+	 8394 39969
13199	0	0	Ki67+	 8401 39887
13200	0	0	Ki67+	 8401 39982
13201	0	0	Ki67+	 8404 39930
13202	0	0	Ki67+	 8405 39816
13203	0	0	Ki67+	 8412 40353
13204	0	0	Ki67+	 8413 40366
13205	0	0	Ki67+	 8415 40327
13206	0	0	Ki67+	 8422 39983
13207	0	0	Ki67+	 8430 39963
13208	0	0	Ki67+	 8433 39809
13209	0	0	Ki67+	 8436 39931
13210	0	0	Ki67+	 8442 40359
13211	0	0	Ki67+	 8452 39790
13212	0	0	Ki67+	 8460 39725
13213	0	0	Ki67+	 8468 40369
13214	0	0	Ki67+	 8494 40387
13215	0	0	Ki67+	 8495 39937
13216	0	0	Ki67+	 8496 39991
13217	0	0	Ki67+	 8499 39740
13218	0	0	Ki67+	 8505 39944
13219	0	0	Ki67+	 8513 39918
13220	0	0	Ki67+	 8518 39719
13221	0	0	Ki67+	 8519 39815
13222	0	0	Ki67+	 8521 39763
13223	0	0	Ki67+	 8532 39667
13224	0	0	Ki67+	 8532 39931
13225	0	0	Ki67+	 8533 40401
13226	0	0	Ki67+	 8537 39739
13227	0	0	Ki67+	 8537 40229
13228	0	0	Ki67+	 8540 39911
13229	0	0	Ki67+	 8541 39852
13230	0	0	Ki67+	 8542 40284
13231	0	0	Ki67+	 8543 40151
13232	0	0	Ki67+	 8546 40006
13233	0	0	Ki67+	 8547 39647
13234	0	0	Ki67+	 8549 39794
13235	0	0	Ki67+	 8556 40363
13236	0	0	Ki67+	 8557 40413
13237	0	0	Ki67+	 8559 39662
13238	0	0	Ki67+	 8559 39721
13239	0	0	Ki67+	 8559 40428
13240	0	0	Ki67+	 8561 39924
13241	0	0	Ki67+	 8562 39735
13242	0	0	Ki67+	 8564 39971
13243	0	0	Ki67+	 8566 39989
13244	0	0	Ki67+	 8566 40312
13245	0	0	Ki67+	 8569 39767
13246	0	0	Ki67+	 8574 39897
13247	0	0	Ki67+	 8576 39783
13248	0	0	Ki67+	 8579 39638
13249	0	0	Ki67+	 8579 39688
13250	0	0	Ki67+	 8579 39871
13251	0	0	Ki67+	 8579 40010
13252	0	0	Ki67+	 8585 40133
13253	0	0	Ki67+	 8586 39724
13254	0	0	Ki67+	 8589 40101
13255	0	0	Ki67+	 8596 39765
13256	0	0	Ki67+	 8597 39851
13257	0	0	Ki67+	 8598 39905
13258	0	0	Ki67+	 8603 39750
13259	0	0	Ki67+	 8612 39697
13260	0	0	Ki67+	 8619 39834
13261	0	0	Ki67+	 8622 39640
13262	0	0	Ki67+	 8623 39693
13263	0	0	Ki67+	 8625 39726
13264	0	0	Ki67+	 8627 40276
13265	0	0	Ki67+	 8631 39951
13266	0	0	Ki67+	 8632 39817
13267	0	0	Ki67+	 8634 39868
13268	0	0	Ki67+	 8635 40007
13269	0	0	Ki67+	 8647 39888
13270	0	0	Ki67+	 8651 40059
13271	0	0	Ki67+	 8657 39970
13272	0	0	Ki67+	 8665 39846
13273	0	0	Ki67+	 8666 40018
13274	0	0	Ki67+	 8669 40105
13275	0	0	Ki67+	 8670 40117
13276	0	0	Ki67+	 8675 39993
13277	0	0	Ki67+	 8676 39889
13278	0	0	Ki67+	 8691 39943
13279	0	0	Ki67+	 8696 39958
13280	0	0	Ki67+	 8697 40127
13281	0	0	Ki67+	 8700 40192
13282	0	0	Ki67+	 8701 39986
13283	0	0	Ki67+	 8705 40231
13284	0	0	Ki67+	 8708 39911
13285	0	0	Ki67+	 8715 40006
13286	0	0	Ki67+	 8716 40101
13287	0	0	Ki67+	 8717 40086
13288	0	0	Ki67+	 8720 40151
13289	0	0	Ki67+	 8723 39938
13290	0	0	Ki67+	 8724 39959
13291	0	0	Ki67+	 8731 40025
13292	0	0	Ki67+	 8733 40217
13293	0	0	Ki67+	 8733 40242
13294	0	0	Ki67+	 8734 40119
13295	0	0	Ki67+	 8735 40063
13296	0	0	Ki67+	 8739 40345
13297	0	0	Ki67+	 8741 39990
13298	0	0	Ki67+	 8741 40144
13299	0	0	Ki67+	 8747 40039
13300	0	0	Ki67+	 8751 40105
13301	0	0	Ki67+	 8577 40448
13302	0	0	Ki67+	 8593 40465
13303	0	0	Ki67+	 8689 40486
13304	0	0	Ki67+	 8739 40472
13305	0	0	Ki67+	 9419 11774
13306	0	0	Ki67+	 9513 11390
13307	0	0	Ki67+	 9161 12009
13308	0	0	Ki67+	 9245 12273
13309	0	0	Ki67+	 9342 12063
13310	0	0	Ki67+	 9360 12044
13311	0	0	Ki67+	 9373 12041
13312	0	0	Ki67+	 9381 12057
13313	0	0	Ki67+	 9385 12185
13314	0	0	Ki67+	 9428 12413
13315	0	0	Ki67+	 9437 11846
13316	0	0	Ki67+	 9464 12305
13317	0	0	Ki67+	 9501 11982
13318	0	0	Ki67+	 8786 13162
13319	0	0	Ki67+	 8797 13223
13320	0	0	Ki67+	 8814 13227
13321	0	0	Ki67+	 8817 13273
13322	0	0	Ki67+	 8829 13144
13323	0	0	Ki67+	 8866 13140
13324	0	0	Ki67+	 8886 13100
13325	0	0	Ki67+	 8905 13192
13326	0	0	Ki67+	 8951 13254
13327	0	0	Ki67+	 8960 13125
13328	0	0	Ki67+	 8971 13124
13329	0	0	Ki67+	 8978 13261
13330	0	0	Ki67+	 8986 13099
13331	0	0	Ki67+	 9008 13326
13332	0	0	Ki67+	 9055 13324
13333	0	0	Ki67+	 9073 12653
13334	0	0	Ki67+	 9097 13175
13335	0	0	Ki67+	 9098 13389
13336	0	0	Ki67+	 9147 12625
13337	0	0	Ki67+	 9190 12648
13338	0	0	Ki67+	 9211 12594
13339	0	0	Ki67+	 9223 12912
13340	0	0	Ki67+	 9261 13193
13341	0	0	Ki67+	 9282 12644
13342	0	0	Ki67+	 9292 12832
13343	0	0	Ki67+	 9308 13053
13344	0	0	Ki67+	 9361 13272
13345	0	0	Ki67+	 9404 13265
13346	0	0	Ki67+	 9419 13166
13347	0	0	Ki67+	 9432 12985
13348	0	0	Ki67+	 9471 13113
13349	0	0	Ki67+	 9498 13364
13350	0	0	Ki67+	 9513 13139
13351	0	0	Ki67+	 8981 13427
13352	0	0	Ki67+	 9109 14008
13353	0	0	Ki67+	 9166 14039
13354	0	0	Ki67+	 9193 13962
13355	0	0	Ki67+	 9311 13504
13356	0	0	Ki67+	 8790 14833
13357	0	0	Ki67+	 8791 14583
13358	0	0	Ki67+	 8794 14787
13359	0	0	Ki67+	 8809 14731
13360	0	0	Ki67+	 8820 14404
13361	0	0	Ki67+	 8843 14652
13362	0	0	Ki67+	 8848 14662
13363	0	0	Ki67+	 8864 14741
13364	0	0	Ki67+	 8877 14769
13365	0	0	Ki67+	 8897 14693
13366	0	0	Ki67+	 8899 14637
13367	0	0	Ki67+	 8909 14786
13368	0	0	Ki67+	 8913 14259
13369	0	0	Ki67+	 8917 14770
13370	0	0	Ki67+	 8932 14664
13371	0	0	Ki67+	 8937 14978
13372	0	0	Ki67+	 8940 14710
13373	0	0	Ki67+	 8959 14726
13374	0	0	Ki67+	 8994 14384
13375	0	0	Ki67+	 9000 14400
13376	0	0	Ki67+	 9038 14694
13377	0	0	Ki67+	 9052 14987
13378	0	0	Ki67+	 9063 14969
13379	0	0	Ki67+	 9064 14478
13380	0	0	Ki67+	 9066 14448
13381	0	0	Ki67+	 9070 14653
13382	0	0	Ki67+	 9072 14697
13383	0	0	Ki67+	 9085 14976
13384	0	0	Ki67+	 9105 14623
13385	0	0	Ki67+	 9109 14436
13386	0	0	Ki67+	 9120 14977
13387	0	0	Ki67+	 9121 14962
13388	0	0	Ki67+	 9129 14626
13389	0	0	Ki67+	 9129 14647
13390	0	0	Ki67+	 9139 14969
13391	0	0	Ki67+	 9147 14482
13392	0	0	Ki67+	 9150 14621
13393	0	0	Ki67+	 9188 14513
13394	0	0	Ki67+	 9189 14582
13395	0	0	Ki67+	 9196 14991
13396	0	0	Ki67+	 9197 14487
13397	0	0	Ki67+	 9213 14537
13398	0	0	Ki67+	 9220 14515
13399	0	0	Ki67+	 9222 14598
13400	0	0	Ki67+	 9233 14969
13401	0	0	Ki67+	 9237 14564
13402	0	0	Ki67+	 9251 14456
13403	0	0	Ki67+	 9256 14527
13404	0	0	Ki67+	 9264 14465
13405	0	0	Ki67+	 9265 14971
13406	0	0	Ki67+	 9272 14516
13407	0	0	Ki67+	 9274 14540
13408	0	0	Ki67+	 9278 14465
13409	0	0	Ki67+	 9279 14586
13410	0	0	Ki67+	 9286 14511
13411	0	0	Ki67+	 9288 14477
13412	0	0	Ki67+	 9291 14909
13413	0	0	Ki67+	 9291 14984
13414	0	0	Ki67+	 9305 14951
13415	0	0	Ki67+	 9310 14543
13416	0	0	Ki67+	 9310 14593
13417	0	0	Ki67+	 9312 14573
13418	0	0	Ki67+	 9320 14887
13419	0	0	Ki67+	 9322 14902
13420	0	0	Ki67+	 9323 14431
13421	0	0	Ki67+	 9326 14463
13422	0	0	Ki67+	 9335 14563
13423	0	0	Ki67+	 9341 14533
13424	0	0	Ki67+	 9342 14609
13425	0	0	Ki67+	 9345 14969
13426	0	0	Ki67+	 9347 14905
13427	0	0	Ki67+	 9348 14497
13428	0	0	Ki67+	 9360 14465
13429	0	0	Ki67+	 9360 14486
13430	0	0	Ki67+	 9360 14874
13431	0	0	Ki67+	 9369 14894
13432	0	0	Ki67+	 9380 14550
13433	0	0	Ki67+	 9382 14841
13434	0	0	Ki67+	 9384 14511
13435	0	0	Ki67+	 9397 14812
13436	0	0	Ki67+	 9398 14595
13437	0	0	Ki67+	 9399 14502
13438	0	0	Ki67+	 9400 14876
13439	0	0	Ki67+	 9410 14491
13440	0	0	Ki67+	 9411 14525
13441	0	0	Ki67+	 9412 14787
13442	0	0	Ki67+	 9413 14850
13443	0	0	Ki67+	 9417 14762
13444	0	0	Ki67+	 9426 14931
13445	0	0	Ki67+	 9429 14573
13446	0	0	Ki67+	 9429 14829
13447	0	0	Ki67+	 9433 14528
13448	0	0	Ki67+	 9436 14871
13449	0	0	Ki67+	 9438 14809
13450	0	0	Ki67+	 9450 14567
13451	0	0	Ki67+	 9455 14784
13452	0	0	Ki67+	 9456 14485
13453	0	0	Ki67+	 9458 14516
13454	0	0	Ki67+	 9461 14827
13455	0	0	Ki67+	 9462 14864
13456	0	0	Ki67+	 9470 14739
13457	0	0	Ki67+	 9475 14863
13458	0	0	Ki67+	 9476 14642
13459	0	0	Ki67+	 9481 14944
13460	0	0	Ki67+	 9487 14831
13461	0	0	Ki67+	 9491 14946
13462	0	0	Ki67+	 9492 14735
13463	0	0	Ki67+	 9495 14757
13464	0	0	Ki67+	 9502 14624
13465	0	0	Ki67+	 9506 14698
13466	0	0	Ki67+	 9509 14539
13467	0	0	Ki67+	 9509 14844
13468	0	0	Ki67+	 9511 14631
13469	0	0	Ki67+	 9518 14569
13470	0	0	Ki67+	 9524 14761
13471	0	0	Ki67+	 9525 14882
13472	0	0	Ki67+	 9529 14809
13473	0	0	Ki67+	 9533 14580
13474	0	0	Ki67+	 9533 14978
13475	0	0	Ki67+	 9537 14825
13476	0	0	Ki67+	 9540 14599
13477	0	0	Ki67+	 9541 14725
13478	0	0	Ki67+	 9541 14796
13479	0	0	Ki67+	 9550 14738
13480	0	0	Ki67+	 9551 14813
13481	0	0	Ki67+	 8754 15345
13482	0	0	Ki67+	 8764 15316
13483	0	0	Ki67+	 8765 15109
13484	0	0	Ki67+	 8778 15044
13485	0	0	Ki67+	 8798 15719
13486	0	0	Ki67+	 8811 15061
13487	0	0	Ki67+	 8813 15756
13488	0	0	Ki67+	 8814 15172
13489	0	0	Ki67+	 8821 15144
13490	0	0	Ki67+	 8827 15712
13491	0	0	Ki67+	 8829 15195
13492	0	0	Ki67+	 8832 15696
13493	0	0	Ki67+	 8835 15239
13494	0	0	Ki67+	 8840 15212
13495	0	0	Ki67+	 8851 15070
13496	0	0	Ki67+	 8851 15158
13497	0	0	Ki67+	 8857 15317
13498	0	0	Ki67+	 8865 15678
13499	0	0	Ki67+	 8867 15088
13500	0	0	Ki67+	 8878 15162
13501	0	0	Ki67+	 8882 15720
13502	0	0	Ki67+	 8888 15046
13503	0	0	Ki67+	 8890 15274
13504	0	0	Ki67+	 8899 15733
13505	0	0	Ki67+	 8903 15169
13506	0	0	Ki67+	 8905 15108
13507	0	0	Ki67+	 8912 15664
13508	0	0	Ki67+	 8912 15681
13509	0	0	Ki67+	 8932 15633
13510	0	0	Ki67+	 8938 15042
13511	0	0	Ki67+	 8943 15360
13512	0	0	Ki67+	 8966 15087
13513	0	0	Ki67+	 8972 15379
13514	0	0	Ki67+	 8984 15657
13515	0	0	Ki67+	 8992 15377
13516	0	0	Ki67+	 8996 14997
13517	0	0	Ki67+	 8997 15472
13518	0	0	Ki67+	 9009 15666
13519	0	0	Ki67+	 9019 15074
13520	0	0	Ki67+	 9022 15497
13521	0	0	Ki67+	 9023 15364
13522	0	0	Ki67+	 9032 15084
13523	0	0	Ki67+	 9034 15790
13524	0	0	Ki67+	 9044 15630
13525	0	0	Ki67+	 9062 15589
13526	0	0	Ki67+	 9075 15501
13527	0	0	Ki67+	 9080 15691
13528	0	0	Ki67+	 9089 15568
13529	0	0	Ki67+	 9097 15507
13530	0	0	Ki67+	 9108 15033
13531	0	0	Ki67+	 9113 15519
13532	0	0	Ki67+	 9119 15025
13533	0	0	Ki67+	 9134 15064
13534	0	0	Ki67+	 9145 15183
13535	0	0	Ki67+	 9146 15024
13536	0	0	Ki67+	 9155 15006
13537	0	0	Ki67+	 9165 15755
13538	0	0	Ki67+	 9170 15014
13539	0	0	Ki67+	 9177 15786
13540	0	0	Ki67+	 9178 15190
13541	0	0	Ki67+	 9188 15056
13542	0	0	Ki67+	 9188 15743
13543	0	0	Ki67+	 9190 15620
13544	0	0	Ki67+	 9199 15709
13545	0	0	Ki67+	 9199 15731
13546	0	0	Ki67+	 9202 15060
13547	0	0	Ki67+	 9206 15615
13548	0	0	Ki67+	 9213 15708
13549	0	0	Ki67+	 9214 15017
13550	0	0	Ki67+	 9220 15688
13551	0	0	Ki67+	 9230 15012
13552	0	0	Ki67+	 9230 15645
13553	0	0	Ki67+	 9231 15334
13554	0	0	Ki67+	 9233 15664
13555	0	0	Ki67+	 9235 15629
13556	0	0	Ki67+	 9236 15059
13557	0	0	Ki67+	 9243 15577
13558	0	0	Ki67+	 9262 15606
13559	0	0	Ki67+	 9263 15158
13560	0	0	Ki67+	 9265 14998
13561	0	0	Ki67+	 9265 15128
13562	0	0	Ki67+	 9272 15056
13563	0	0	Ki67+	 9275 15578
13564	0	0	Ki67+	 9278 15125
13565	0	0	Ki67+	 9283 15651
13566	0	0	Ki67+	 9294 14999
13567	0	0	Ki67+	 9294 15186
13568	0	0	Ki67+	 9298 15595
13569	0	0	Ki67+	 9304 15152
13570	0	0	Ki67+	 9307 15036
13571	0	0	Ki67+	 9311 15566
13572	0	0	Ki67+	 9318 15032
13573	0	0	Ki67+	 9318 15779
13574	0	0	Ki67+	 9321 15567
13575	0	0	Ki67+	 9322 15127
13576	0	0	Ki67+	 9327 15765
13577	0	0	Ki67+	 9340 15052
13578	0	0	Ki67+	 9342 15137
13579	0	0	Ki67+	 9344 15575
13580	0	0	Ki67+	 9345 15116
13581	0	0	Ki67+	 9346 15087
13582	0	0	Ki67+	 9348 15030
13583	0	0	Ki67+	 9350 15769
13584	0	0	Ki67+	 9362 15365
13585	0	0	Ki67+	 9367 15133
13586	0	0	Ki67+	 9371 15594
13587	0	0	Ki67+	 9372 15566
13588	0	0	Ki67+	 9374 15753
13589	0	0	Ki67+	 9378 15107
13590	0	0	Ki67+	 9396 15681
13591	0	0	Ki67+	 9400 15526
13592	0	0	Ki67+	 9401 15311
13593	0	0	Ki67+	 9404 15123
13594	0	0	Ki67+	 9410 15693
13595	0	0	Ki67+	 9410 15761
13596	0	0	Ki67+	 9412 15734
13597	0	0	Ki67+	 9414 15137
13598	0	0	Ki67+	 9418 15715
13599	0	0	Ki67+	 9423 15499
13600	0	0	Ki67+	 9428 15587
13601	0	0	Ki67+	 9436 15099
13602	0	0	Ki67+	 9438 15620
13603	0	0	Ki67+	 9444 15555
13604	0	0	Ki67+	 9447 15717
13605	0	0	Ki67+	 9455 15080
13606	0	0	Ki67+	 9457 15658
13607	0	0	Ki67+	 9458 15119
13608	0	0	Ki67+	 9469 15003
13609	0	0	Ki67+	 9469 15429
13610	0	0	Ki67+	 9475 15607
13611	0	0	Ki67+	 9478 15577
13612	0	0	Ki67+	 9490 15586
13613	0	0	Ki67+	 9501 15107
13614	0	0	Ki67+	 9508 15020
13615	0	0	Ki67+	 9509 15313
13616	0	0	Ki67+	 9512 15009
13617	0	0	Ki67+	 9513 15107
13618	0	0	Ki67+	 9519 15330
13619	0	0	Ki67+	 9530 15021
13620	0	0	Ki67+	 9541 15729
13621	0	0	Ki67+	 9544 15009
13622	0	0	Ki67+	 9547 15044
13623	0	0	Ki67+	 9550 15755
13624	0	0	Ki67+	 9551 15715
13625	0	0	Ki67+	 8753 16467
13626	0	0	Ki67+	 8755 16445
13627	0	0	Ki67+	 8759 16311
13628	0	0	Ki67+	 8770 16368
13629	0	0	Ki67+	 8770 16471
13630	0	0	Ki67+	 8771 16032
13631	0	0	Ki67+	 8776 16289
13632	0	0	Ki67+	 8777 16007
13633	0	0	Ki67+	 8782 16219
13634	0	0	Ki67+	 8786 16129
13635	0	0	Ki67+	 8791 15816
13636	0	0	Ki67+	 8792 16376
13637	0	0	Ki67+	 8794 16312
13638	0	0	Ki67+	 8801 16157
13639	0	0	Ki67+	 8807 16382
13640	0	0	Ki67+	 8808 16124
13641	0	0	Ki67+	 8808 16326
13642	0	0	Ki67+	 8808 16403
13643	0	0	Ki67+	 8809 16200
13644	0	0	Ki67+	 8816 15804
13645	0	0	Ki67+	 8818 16065
13646	0	0	Ki67+	 8821 16152
13647	0	0	Ki67+	 8830 16327
13648	0	0	Ki67+	 8858 16300
13649	0	0	Ki67+	 8890 16518
13650	0	0	Ki67+	 8900 16555
13651	0	0	Ki67+	 8909 16034
13652	0	0	Ki67+	 8915 16581
13653	0	0	Ki67+	 8927 16568
13654	0	0	Ki67+	 8931 16330
13655	0	0	Ki67+	 8941 16442
13656	0	0	Ki67+	 8951 16406
13657	0	0	Ki67+	 8971 16369
13658	0	0	Ki67+	 8986 16481
13659	0	0	Ki67+	 8993 16291
13660	0	0	Ki67+	 8995 16386
13661	0	0	Ki67+	 9002 16349
13662	0	0	Ki67+	 9006 16478
13663	0	0	Ki67+	 9009 16227
13664	0	0	Ki67+	 9010 15960
13665	0	0	Ki67+	 9015 16375
13666	0	0	Ki67+	 9027 16446
13667	0	0	Ki67+	 9029 16318
13668	0	0	Ki67+	 9030 15932
13669	0	0	Ki67+	 9037 16095
13670	0	0	Ki67+	 9040 16364
13671	0	0	Ki67+	 9047 15883
13672	0	0	Ki67+	 9059 16035
13673	0	0	Ki67+	 9061 16068
13674	0	0	Ki67+	 9076 16045
13675	0	0	Ki67+	 9077 15848
13676	0	0	Ki67+	 9085 16379
13677	0	0	Ki67+	 9089 16012
13678	0	0	Ki67+	 9101 15835
13679	0	0	Ki67+	 9101 16040
13680	0	0	Ki67+	 9102 16079
13681	0	0	Ki67+	 9104 16359
13682	0	0	Ki67+	 9105 16193
13683	0	0	Ki67+	 9111 16336
13684	0	0	Ki67+	 9111 16478
13685	0	0	Ki67+	 9112 16379
13686	0	0	Ki67+	 9114 16008
13687	0	0	Ki67+	 9117 16402
13688	0	0	Ki67+	 9125 16374
13689	0	0	Ki67+	 9126 15798
13690	0	0	Ki67+	 9128 16327
13691	0	0	Ki67+	 9131 16446
13692	0	0	Ki67+	 9133 16008
13693	0	0	Ki67+	 9133 16304
13694	0	0	Ki67+	 9148 16337
13695	0	0	Ki67+	 9149 16489
13696	0	0	Ki67+	 9151 16395
13697	0	0	Ki67+	 9154 16306
13698	0	0	Ki67+	 9157 16569
13699	0	0	Ki67+	 9159 16378
13700	0	0	Ki67+	 9163 16390
13701	0	0	Ki67+	 9166 16347
13702	0	0	Ki67+	 9170 16517
13703	0	0	Ki67+	 9178 15997
13704	0	0	Ki67+	 9192 16565
13705	0	0	Ki67+	 9198 16001
13706	0	0	Ki67+	 9201 16133
13707	0	0	Ki67+	 9201 16536
13708	0	0	Ki67+	 9211 16229
13709	0	0	Ki67+	 9212 16516
13710	0	0	Ki67+	 9221 16321
13711	0	0	Ki67+	 9223 15977
13712	0	0	Ki67+	 9228 15991
13713	0	0	Ki67+	 9232 16301
13714	0	0	Ki67+	 9234 16142
13715	0	0	Ki67+	 9241 16257
13716	0	0	Ki67+	 9255 16007
13717	0	0	Ki67+	 9256 16238
13718	0	0	Ki67+	 9267 15962
13719	0	0	Ki67+	 9267 16280
13720	0	0	Ki67+	 9270 16223
13721	0	0	Ki67+	 9277 16177
13722	0	0	Ki67+	 9280 16048
13723	0	0	Ki67+	 9281 16248
13724	0	0	Ki67+	 9283 16267
13725	0	0	Ki67+	 9284 15933
13726	0	0	Ki67+	 9300 15931
13727	0	0	Ki67+	 9314 16263
13728	0	0	Ki67+	 9324 15900
13729	0	0	Ki67+	 9329 15793
13730	0	0	Ki67+	 9332 15839
13731	0	0	Ki67+	 9346 16235
13732	0	0	Ki67+	 9360 16253
13733	0	0	Ki67+	 9367 15803
13734	0	0	Ki67+	 9372 16116
13735	0	0	Ki67+	 9372 16233
13736	0	0	Ki67+	 9388 16053
13737	0	0	Ki67+	 9391 15993
13738	0	0	Ki67+	 9391 16119
13739	0	0	Ki67+	 9397 15793
13740	0	0	Ki67+	 9420 16215
13741	0	0	Ki67+	 9421 16192
13742	0	0	Ki67+	 9427 16299
13743	0	0	Ki67+	 9427 16346
13744	0	0	Ki67+	 9428 16426
13745	0	0	Ki67+	 9428 16464
13746	0	0	Ki67+	 9432 15991
13747	0	0	Ki67+	 9432 16265
13748	0	0	Ki67+	 9439 16328
13749	0	0	Ki67+	 9443 16249
13750	0	0	Ki67+	 9446 16205
13751	0	0	Ki67+	 9448 16363
13752	0	0	Ki67+	 9449 15988
13753	0	0	Ki67+	 9452 16292
13754	0	0	Ki67+	 9454 16272
13755	0	0	Ki67+	 9454 16328
13756	0	0	Ki67+	 9455 16441
13757	0	0	Ki67+	 9460 16486
13758	0	0	Ki67+	 9466 16401
13759	0	0	Ki67+	 9469 16251
13760	0	0	Ki67+	 9470 16028
13761	0	0	Ki67+	 9471 16343
13762	0	0	Ki67+	 9471 16370
13763	0	0	Ki67+	 9471 16463
13764	0	0	Ki67+	 9475 16158
13765	0	0	Ki67+	 9479 16407
13766	0	0	Ki67+	 9480 16296
13767	0	0	Ki67+	 9483 16174
13768	0	0	Ki67+	 9488 15979
13769	0	0	Ki67+	 9489 16336
13770	0	0	Ki67+	 9495 16008
13771	0	0	Ki67+	 9498 15829
13772	0	0	Ki67+	 9512 16171
13773	0	0	Ki67+	 9522 16194
13774	0	0	Ki67+	 9533 15983
13775	0	0	Ki67+	 9539 16354
13776	0	0	Ki67+	 8764 17052
13777	0	0	Ki67+	 8778 17366
13778	0	0	Ki67+	 8805 17361
13779	0	0	Ki67+	 8820 16715
13780	0	0	Ki67+	 8839 17063
13781	0	0	Ki67+	 8842 16645
13782	0	0	Ki67+	 8854 17054
13783	0	0	Ki67+	 8855 16745
13784	0	0	Ki67+	 8863 16596
13785	0	0	Ki67+	 8869 16654
13786	0	0	Ki67+	 8872 16680
13787	0	0	Ki67+	 8887 16745
13788	0	0	Ki67+	 8890 17077
13789	0	0	Ki67+	 8899 16723
13790	0	0	Ki67+	 8900 17378
13791	0	0	Ki67+	 8906 17065
13792	0	0	Ki67+	 8911 17389
13793	0	0	Ki67+	 8925 16597
13794	0	0	Ki67+	 8930 16685
13795	0	0	Ki67+	 8931 17068
13796	0	0	Ki67+	 8933 16618
13797	0	0	Ki67+	 8952 16616
13798	0	0	Ki67+	 8952 16633
13799	0	0	Ki67+	 8955 17073
13800	0	0	Ki67+	 8965 16639
13801	0	0	Ki67+	 8965 17102
13802	0	0	Ki67+	 8972 17360
13803	0	0	Ki67+	 8977 16604
13804	0	0	Ki67+	 8979 17113
13805	0	0	Ki67+	 8980 16754
13806	0	0	Ki67+	 8981 17097
13807	0	0	Ki67+	 8984 16691
13808	0	0	Ki67+	 8988 16773
13809	0	0	Ki67+	 8992 16645
13810	0	0	Ki67+	 9011 16623
13811	0	0	Ki67+	 9011 17116
13812	0	0	Ki67+	 9012 16659
13813	0	0	Ki67+	 9019 16635
13814	0	0	Ki67+	 9023 16751
13815	0	0	Ki67+	 9029 16730
13816	0	0	Ki67+	 9030 16633
13817	0	0	Ki67+	 9037 17115
13818	0	0	Ki67+	 9050 16660
13819	0	0	Ki67+	 9057 17112
13820	0	0	Ki67+	 9060 16751
13821	0	0	Ki67+	 9060 17387
13822	0	0	Ki67+	 9068 16709
13823	0	0	Ki67+	 9085 16793
13824	0	0	Ki67+	 9093 16778
13825	0	0	Ki67+	 9099 16686
13826	0	0	Ki67+	 9101 17147
13827	0	0	Ki67+	 9104 17357
13828	0	0	Ki67+	 9108 16642
13829	0	0	Ki67+	 9110 17166
13830	0	0	Ki67+	 9117 16683
13831	0	0	Ki67+	 9119 16620
13832	0	0	Ki67+	 9133 16603
13833	0	0	Ki67+	 9145 16677
13834	0	0	Ki67+	 9150 16619
13835	0	0	Ki67+	 9152 16707
13836	0	0	Ki67+	 9153 16659
13837	0	0	Ki67+	 9159 16599
13838	0	0	Ki67+	 9160 16943
13839	0	0	Ki67+	 9160 16975
13840	0	0	Ki67+	 9165 17159
13841	0	0	Ki67+	 9170 16755
13842	0	0	Ki67+	 9175 16627
13843	0	0	Ki67+	 9175 16851
13844	0	0	Ki67+	 9176 17159
13845	0	0	Ki67+	 9180 16659
13846	0	0	Ki67+	 9187 16707
13847	0	0	Ki67+	 9188 16724
13848	0	0	Ki67+	 9191 16611
13849	0	0	Ki67+	 9203 17387
13850	0	0	Ki67+	 9204 17092
13851	0	0	Ki67+	 9205 16601
13852	0	0	Ki67+	 9209 16670
13853	0	0	Ki67+	 9213 16692
13854	0	0	Ki67+	 9215 17128
13855	0	0	Ki67+	 9222 16997
13856	0	0	Ki67+	 9229 17107
13857	0	0	Ki67+	 9255 17171
13858	0	0	Ki67+	 9264 17282
13859	0	0	Ki67+	 9267 17387
13860	0	0	Ki67+	 9269 17143
13861	0	0	Ki67+	 9272 17012
13862	0	0	Ki67+	 9276 17358
13863	0	0	Ki67+	 9278 17137
13864	0	0	Ki67+	 9280 17267
13865	0	0	Ki67+	 9282 17291
13866	0	0	Ki67+	 9285 17324
13867	0	0	Ki67+	 9293 17155
13868	0	0	Ki67+	 9294 17181
13869	0	0	Ki67+	 9312 16796
13870	0	0	Ki67+	 9313 16719
13871	0	0	Ki67+	 9313 16824
13872	0	0	Ki67+	 9314 16690
13873	0	0	Ki67+	 9318 17263
13874	0	0	Ki67+	 9325 17177
13875	0	0	Ki67+	 9328 17315
13876	0	0	Ki67+	 9330 16621
13877	0	0	Ki67+	 9330 17002
13878	0	0	Ki67+	 9331 16691
13879	0	0	Ki67+	 9333 17334
13880	0	0	Ki67+	 9334 16766
13881	0	0	Ki67+	 9341 16817
13882	0	0	Ki67+	 9341 17277
13883	0	0	Ki67+	 9349 17035
13884	0	0	Ki67+	 9355 16669
13885	0	0	Ki67+	 9362 16801
13886	0	0	Ki67+	 9366 16627
13887	0	0	Ki67+	 9367 17302
13888	0	0	Ki67+	 9368 16789
13889	0	0	Ki67+	 9378 16762
13890	0	0	Ki67+	 9383 17309
13891	0	0	Ki67+	 9388 16734
13892	0	0	Ki67+	 9391 16621
13893	0	0	Ki67+	 9394 16755
13894	0	0	Ki67+	 9397 16863
13895	0	0	Ki67+	 9398 17349
13896	0	0	Ki67+	 9400 16637
13897	0	0	Ki67+	 9407 16734
13898	0	0	Ki67+	 9419 17352
13899	0	0	Ki67+	 9420 16707
13900	0	0	Ki67+	 9426 17390
13901	0	0	Ki67+	 9431 16630
13902	0	0	Ki67+	 9434 16682
13903	0	0	Ki67+	 9442 16657
13904	0	0	Ki67+	 9444 16606
13905	0	0	Ki67+	 9453 17387
13906	0	0	Ki67+	 9486 17242
13907	0	0	Ki67+	 9504 17171
13908	0	0	Ki67+	 9504 17374
13909	0	0	Ki67+	 9518 17168
13910	0	0	Ki67+	 9524 17231
13911	0	0	Ki67+	 9532 17194
13912	0	0	Ki67+	 9533 17345
13913	0	0	Ki67+	 9535 17237
13914	0	0	Ki67+	 9548 17245
13915	0	0	Ki67+	 9551 16636
13916	0	0	Ki67+	 9551 17059
13917	0	0	Ki67+	 8756 17877
13918	0	0	Ki67+	 8763 17926
13919	0	0	Ki67+	 8766 17845
13920	0	0	Ki67+	 8770 17830
13921	0	0	Ki67+	 8775 17504
13922	0	0	Ki67+	 8785 17887
13923	0	0	Ki67+	 8799 17479
13924	0	0	Ki67+	 8799 17510
13925	0	0	Ki67+	 8806 17497
13926	0	0	Ki67+	 8811 17559
13927	0	0	Ki67+	 8814 17474
13928	0	0	Ki67+	 8819 17400
13929	0	0	Ki67+	 8828 17526
13930	0	0	Ki67+	 8836 17498
13931	0	0	Ki67+	 8844 17482
13932	0	0	Ki67+	 8844 17895
13933	0	0	Ki67+	 8845 17395
13934	0	0	Ki67+	 8856 17517
13935	0	0	Ki67+	 8862 17552
13936	0	0	Ki67+	 8869 17803
13937	0	0	Ki67+	 8872 17406
13938	0	0	Ki67+	 8877 17896
13939	0	0	Ki67+	 8885 17424
13940	0	0	Ki67+	 8885 17475
13941	0	0	Ki67+	 8888 17537
13942	0	0	Ki67+	 8898 17602
13943	0	0	Ki67+	 8904 17494
13944	0	0	Ki67+	 8906 17902
13945	0	0	Ki67+	 8909 17445
13946	0	0	Ki67+	 8909 17550
13947	0	0	Ki67+	 8913 17519
13948	0	0	Ki67+	 8919 17531
13949	0	0	Ki67+	 8922 17471
13950	0	0	Ki67+	 8927 17924
13951	0	0	Ki67+	 8932 17506
13952	0	0	Ki67+	 8942 17489
13953	0	0	Ki67+	 8947 17542
13954	0	0	Ki67+	 8949 17397
13955	0	0	Ki67+	 8970 17503
13956	0	0	Ki67+	 8971 17526
13957	0	0	Ki67+	 8972 17455
13958	0	0	Ki67+	 8974 17426
13959	0	0	Ki67+	 8983 17836
13960	0	0	Ki67+	 9002 17409
13961	0	0	Ki67+	 9008 17420
13962	0	0	Ki67+	 9009 17535
13963	0	0	Ki67+	 9021 17444
13964	0	0	Ki67+	 9033 17474
13965	0	0	Ki67+	 9034 17510
13966	0	0	Ki67+	 9054 17466
13967	0	0	Ki67+	 9068 17422
13968	0	0	Ki67+	 9082 17472
13969	0	0	Ki67+	 9098 17473
13970	0	0	Ki67+	 9098 17525
13971	0	0	Ki67+	 9100 17510
13972	0	0	Ki67+	 9106 17448
13973	0	0	Ki67+	 9125 17835
13974	0	0	Ki67+	 9126 17522
13975	0	0	Ki67+	 9140 17899
13976	0	0	Ki67+	 9142 17517
13977	0	0	Ki67+	 9158 17536
13978	0	0	Ki67+	 9170 17898
13979	0	0	Ki67+	 9171 17867
13980	0	0	Ki67+	 9174 17425
13981	0	0	Ki67+	 9178 17507
13982	0	0	Ki67+	 9184 17547
13983	0	0	Ki67+	 9190 17735
13984	0	0	Ki67+	 9198 17519
13985	0	0	Ki67+	 9204 17533
13986	0	0	Ki67+	 9208 17436
13987	0	0	Ki67+	 9212 17704
13988	0	0	Ki67+	 9212 17880
13989	0	0	Ki67+	 9214 17503
13990	0	0	Ki67+	 9214 17517
13991	0	0	Ki67+	 9231 17482
13992	0	0	Ki67+	 9233 17518
13993	0	0	Ki67+	 9237 17840
13994	0	0	Ki67+	 9237 17920
13995	0	0	Ki67+	 9254 17454
13996	0	0	Ki67+	 9255 17771
13997	0	0	Ki67+	 9262 17904
13998	0	0	Ki67+	 9265 17873
13999	0	0	Ki67+	 9267 17970
14000	0	0	Ki67+	 9268 17532
14001	0	0	Ki67+	 9268 17851
14002	0	0	Ki67+	 9273 17401
14003	0	0	Ki67+	 9275 17514
14004	0	0	Ki67+	 9279 17896
14005	0	0	Ki67+	 9283 17835
14006	0	0	Ki67+	 9283 17978
14007	0	0	Ki67+	 9285 17944
14008	0	0	Ki67+	 9286 18008
14009	0	0	Ki67+	 9293 17487
14010	0	0	Ki67+	 9293 17502
14011	0	0	Ki67+	 9296 17842
14012	0	0	Ki67+	 9303 18097
14013	0	0	Ki67+	 9304 17532
14014	0	0	Ki67+	 9309 17409
14015	0	0	Ki67+	 9313 17703
14016	0	0	Ki67+	 9319 17985
14017	0	0	Ki67+	 9324 17907
14018	0	0	Ki67+	 9326 18027
14019	0	0	Ki67+	 9329 17949
14020	0	0	Ki67+	 9362 17936
14021	0	0	Ki67+	 9373 17983
14022	0	0	Ki67+	 9382 18136
14023	0	0	Ki67+	 9386 18070
14024	0	0	Ki67+	 9388 17526
14025	0	0	Ki67+	 9406 18116
14026	0	0	Ki67+	 9418 18021
14027	0	0	Ki67+	 9438 17987
14028	0	0	Ki67+	 9451 18078
14029	0	0	Ki67+	 9453 18040
14030	0	0	Ki67+	 9455 18120
14031	0	0	Ki67+	 9466 17650
14032	0	0	Ki67+	 9469 17626
14033	0	0	Ki67+	 9478 17421
14034	0	0	Ki67+	 9484 18141
14035	0	0	Ki67+	 9485 18085
14036	0	0	Ki67+	 9486 18112
14037	0	0	Ki67+	 9503 17599
14038	0	0	Ki67+	 9504 17767
14039	0	0	Ki67+	 9512 18126
14040	0	0	Ki67+	 9513 18096
14041	0	0	Ki67+	 9514 18049
14042	0	0	Ki67+	 9515 17592
14043	0	0	Ki67+	 9522 17857
14044	0	0	Ki67+	 9541 17449
14045	0	0	Ki67+	 9542 17870
14046	0	0	Ki67+	 9542 18088
14047	0	0	Ki67+	 9544 18052
14048	0	0	Ki67+	 8753 18475
14049	0	0	Ki67+	 8807 18487
14050	0	0	Ki67+	 8837 18498
14051	0	0	Ki67+	 8839 18407
14052	0	0	Ki67+	 8839 18441
14053	0	0	Ki67+	 8849 18357
14054	0	0	Ki67+	 8857 18477
14055	0	0	Ki67+	 8861 18506
14056	0	0	Ki67+	 8867 18402
14057	0	0	Ki67+	 8881 18533
14058	0	0	Ki67+	 8882 18424
14059	0	0	Ki67+	 8889 18448
14060	0	0	Ki67+	 8889 18518
14061	0	0	Ki67+	 8896 18423
14062	0	0	Ki67+	 8897 18401
14063	0	0	Ki67+	 8899 18537
14064	0	0	Ki67+	 8904 18555
14065	0	0	Ki67+	 8926 18416
14066	0	0	Ki67+	 8926 18563
14067	0	0	Ki67+	 8937 18475
14068	0	0	Ki67+	 8941 18441
14069	0	0	Ki67+	 8956 18717
14070	0	0	Ki67+	 8987 18431
14071	0	0	Ki67+	 9000 18508
14072	0	0	Ki67+	 9010 18434
14073	0	0	Ki67+	 9030 18422
14074	0	0	Ki67+	 9041 18466
14075	0	0	Ki67+	 9053 18300
14076	0	0	Ki67+	 9055 18322
14077	0	0	Ki67+	 9061 18428
14078	0	0	Ki67+	 9207 18559
14079	0	0	Ki67+	 9211 18506
14080	0	0	Ki67+	 9214 18520
14081	0	0	Ki67+	 9230 18290
14082	0	0	Ki67+	 9244 18557
14083	0	0	Ki67+	 9246 18540
14084	0	0	Ki67+	 9251 18292
14085	0	0	Ki67+	 9274 18577
14086	0	0	Ki67+	 9289 18298
14087	0	0	Ki67+	 9291 18615
14088	0	0	Ki67+	 9298 18626
14089	0	0	Ki67+	 9305 18674
14090	0	0	Ki67+	 9315 18621
14091	0	0	Ki67+	 9327 18294
14092	0	0	Ki67+	 9346 18289
14093	0	0	Ki67+	 9348 18314
14094	0	0	Ki67+	 9359 18728
14095	0	0	Ki67+	 9375 18678
14096	0	0	Ki67+	 9375 18720
14097	0	0	Ki67+	 9382 18754
14098	0	0	Ki67+	 9385 18672
14099	0	0	Ki67+	 9394 18660
14100	0	0	Ki67+	 9395 18736
14101	0	0	Ki67+	 9422 18745
14102	0	0	Ki67+	 9450 18288
14103	0	0	Ki67+	 9452 18665
14104	0	0	Ki67+	 9453 18742
14105	0	0	Ki67+	 9463 18372
14106	0	0	Ki67+	 9479 18699
14107	0	0	Ki67+	 9485 18786
14108	0	0	Ki67+	 9489 18311
14109	0	0	Ki67+	 9494 18692
14110	0	0	Ki67+	 9504 18326
14111	0	0	Ki67+	 9509 18770
14112	0	0	Ki67+	 9519 18964
14113	0	0	Ki67+	 9521 18938
14114	0	0	Ki67+	 9536 18342
14115	0	0	Ki67+	 9537 18935
14116	0	0	Ki67+	 9541 18795
14117	0	0	Ki67+	 8848 19638
14118	0	0	Ki67+	 8863 19155
14119	0	0	Ki67+	 8863 19683
14120	0	0	Ki67+	 8864 19194
14121	0	0	Ki67+	 8864 19624
14122	0	0	Ki67+	 8883 19558
14123	0	0	Ki67+	 8884 19206
14124	0	0	Ki67+	 8892 19564
14125	0	0	Ki67+	 8897 19495
14126	0	0	Ki67+	 8904 19213
14127	0	0	Ki67+	 8914 19627
14128	0	0	Ki67+	 8934 19484
14129	0	0	Ki67+	 8969 19482
14130	0	0	Ki67+	 8988 19484
14131	0	0	Ki67+	 9042 19500
14132	0	0	Ki67+	 9068 19507
14133	0	0	Ki67+	 9133 19491
14134	0	0	Ki67+	 9202 19670
14135	0	0	Ki67+	 9206 19535
14136	0	0	Ki67+	 9230 19510
14137	0	0	Ki67+	 9287 19782
14138	0	0	Ki67+	 9310 19633
14139	0	0	Ki67+	 9310 19739
14140	0	0	Ki67+	 9324 19724
14141	0	0	Ki67+	 9325 19776
14142	0	0	Ki67+	 9328 19707
14143	0	0	Ki67+	 9337 19678
14144	0	0	Ki67+	 9338 19788
14145	0	0	Ki67+	 9349 19642
14146	0	0	Ki67+	 9355 19299
14147	0	0	Ki67+	 9371 19665
14148	0	0	Ki67+	 9375 19719
14149	0	0	Ki67+	 9378 19302
14150	0	0	Ki67+	 9381 19762
14151	0	0	Ki67+	 9386 19276
14152	0	0	Ki67+	 9389 19258
14153	0	0	Ki67+	 9394 19722
14154	0	0	Ki67+	 9403 19199
14155	0	0	Ki67+	 9406 19225
14156	0	0	Ki67+	 9406 19648
14157	0	0	Ki67+	 9406 19780
14158	0	0	Ki67+	 9418 19269
14159	0	0	Ki67+	 9418 19611
14160	0	0	Ki67+	 9421 19739
14161	0	0	Ki67+	 9423 19256
14162	0	0	Ki67+	 9429 19678
14163	0	0	Ki67+	 9430 19770
14164	0	0	Ki67+	 9443 19197
14165	0	0	Ki67+	 9444 19760
14166	0	0	Ki67+	 9445 19775
14167	0	0	Ki67+	 9447 19343
14168	0	0	Ki67+	 9450 19673
14169	0	0	Ki67+	 9454 19279
14170	0	0	Ki67+	 9457 19313
14171	0	0	Ki67+	 9462 19236
14172	0	0	Ki67+	 9471 19210
14173	0	0	Ki67+	 9471 19569
14174	0	0	Ki67+	 9473 19235
14175	0	0	Ki67+	 9475 19773
14176	0	0	Ki67+	 9478 19171
14177	0	0	Ki67+	 9478 19758
14178	0	0	Ki67+	 9484 19744
14179	0	0	Ki67+	 9485 19548
14180	0	0	Ki67+	 9488 19049
14181	0	0	Ki67+	 9488 19192
14182	0	0	Ki67+	 9489 19488
14183	0	0	Ki67+	 9490 19622
14184	0	0	Ki67+	 9495 19588
14185	0	0	Ki67+	 9498 19677
14186	0	0	Ki67+	 9499 19319
14187	0	0	Ki67+	 9501 19157
14188	0	0	Ki67+	 9504 19249
14189	0	0	Ki67+	 9506 19126
14190	0	0	Ki67+	 9507 19751
14191	0	0	Ki67+	 9508 19217
14192	0	0	Ki67+	 9508 19772
14193	0	0	Ki67+	 9512 19644
14194	0	0	Ki67+	 9513 19614
14195	0	0	Ki67+	 9514 19200
14196	0	0	Ki67+	 9515 19513
14197	0	0	Ki67+	 9520 19542
14198	0	0	Ki67+	 9520 19710
14199	0	0	Ki67+	 9522 19565
14200	0	0	Ki67+	 9529 19631
14201	0	0	Ki67+	 9531 19162
14202	0	0	Ki67+	 9532 19754
14203	0	0	Ki67+	 9534 19659
14204	0	0	Ki67+	 9539 19249
14205	0	0	Ki67+	 9540 19521
14206	0	0	Ki67+	 9542 19187
14207	0	0	Ki67+	 9542 19689
14208	0	0	Ki67+	 9543 19283
14209	0	0	Ki67+	 9543 19439
14210	0	0	Ki67+	 9544 19156
14211	0	0	Ki67+	 9544 19319
14212	0	0	Ki67+	 9546 19701
14213	0	0	Ki67+	 9548 19714
14214	0	0	Ki67+	 9549 19236
14215	0	0	Ki67+	 9551 19606
14216	0	0	Ki67+	 8771 20205
14217	0	0	Ki67+	 8774 20466
14218	0	0	Ki67+	 8785 20491
14219	0	0	Ki67+	 8814 20491
14220	0	0	Ki67+	 8827 20208
14221	0	0	Ki67+	 8844 20185
14222	0	0	Ki67+	 8871 20223
14223	0	0	Ki67+	 8881 20190
14224	0	0	Ki67+	 8927 20234
14225	0	0	Ki67+	 9084 20169
14226	0	0	Ki67+	 9098 20207
14227	0	0	Ki67+	 9137 20259
14228	0	0	Ki67+	 9197 19902
14229	0	0	Ki67+	 9221 20283
14230	0	0	Ki67+	 9228 19889
14231	0	0	Ki67+	 9235 20277
14232	0	0	Ki67+	 9257 19820
14233	0	0	Ki67+	 9263 20575
14234	0	0	Ki67+	 9278 19860
14235	0	0	Ki67+	 9281 19816
14236	0	0	Ki67+	 9285 20585
14237	0	0	Ki67+	 9296 20537
14238	0	0	Ki67+	 9307 19795
14239	0	0	Ki67+	 9312 20275
14240	0	0	Ki67+	 9319 19852
14241	0	0	Ki67+	 9325 19817
14242	0	0	Ki67+	 9335 20269
14243	0	0	Ki67+	 9346 19846
14244	0	0	Ki67+	 9361 19802
14245	0	0	Ki67+	 9372 20272
14246	0	0	Ki67+	 9374 19824
14247	0	0	Ki67+	 9393 20544
14248	0	0	Ki67+	 9411 20526
14249	0	0	Ki67+	 9424 19802
14250	0	0	Ki67+	 9446 19825
14251	0	0	Ki67+	 9485 19808
14252	0	0	Ki67+	 9504 19806
14253	0	0	Ki67+	 8767 20750
14254	0	0	Ki67+	 8781 21074
14255	0	0	Ki67+	 8783 21351
14256	0	0	Ki67+	 8794 20736
14257	0	0	Ki67+	 8801 21355
14258	0	0	Ki67+	 8820 20770
14259	0	0	Ki67+	 8851 20783
14260	0	0	Ki67+	 8854 20858
14261	0	0	Ki67+	 8866 20956
14262	0	0	Ki67+	 8870 20752
14263	0	0	Ki67+	 8878 21082
14264	0	0	Ki67+	 8884 20905
14265	0	0	Ki67+	 8891 20854
14266	0	0	Ki67+	 8893 21358
14267	0	0	Ki67+	 8899 20780
14268	0	0	Ki67+	 8914 20915
14269	0	0	Ki67+	 8918 20901
14270	0	0	Ki67+	 8918 21089
14271	0	0	Ki67+	 8921 20706
14272	0	0	Ki67+	 8926 20846
14273	0	0	Ki67+	 8933 20979
14274	0	0	Ki67+	 8938 21100
14275	0	0	Ki67+	 8942 20809
14276	0	0	Ki67+	 8955 20862
14277	0	0	Ki67+	 8974 20988
14278	0	0	Ki67+	 8975 20804
14279	0	0	Ki67+	 8977 20971
14280	0	0	Ki67+	 8977 21125
14281	0	0	Ki67+	 8992 20795
14282	0	0	Ki67+	 8992 20863
14283	0	0	Ki67+	 9009 21002
14284	0	0	Ki67+	 9027 20989
14285	0	0	Ki67+	 9030 20856
14286	0	0	Ki67+	 9036 20750
14287	0	0	Ki67+	 9039 20880
14288	0	0	Ki67+	 9048 20765
14289	0	0	Ki67+	 9051 20731
14290	0	0	Ki67+	 9052 20976
14291	0	0	Ki67+	 9082 20951
14292	0	0	Ki67+	 9090 20750
14293	0	0	Ki67+	 9095 20917
14294	0	0	Ki67+	 9100 21347
14295	0	0	Ki67+	 9137 20700
14296	0	0	Ki67+	 9152 20699
14297	0	0	Ki67+	 9180 20612
14298	0	0	Ki67+	 9226 20627
14299	0	0	Ki67+	 9258 21293
14300	0	0	Ki67+	 9294 20751
14301	0	0	Ki67+	 9300 20835
14302	0	0	Ki67+	 9301 20718
14303	0	0	Ki67+	 9312 21082
14304	0	0	Ki67+	 9340 20662
14305	0	0	Ki67+	 9344 20695
14306	0	0	Ki67+	 9350 21037
14307	0	0	Ki67+	 9384 21278
14308	0	0	Ki67+	 9385 20798
14309	0	0	Ki67+	 9387 20890
14310	0	0	Ki67+	 9389 21316
14311	0	0	Ki67+	 9392 20748
14312	0	0	Ki67+	 9394 20997
14313	0	0	Ki67+	 9418 21180
14314	0	0	Ki67+	 9419 20848
14315	0	0	Ki67+	 9424 20723
14316	0	0	Ki67+	 9430 21302
14317	0	0	Ki67+	 9446 20944
14318	0	0	Ki67+	 9452 20894
14319	0	0	Ki67+	 9455 20690
14320	0	0	Ki67+	 9456 20815
14321	0	0	Ki67+	 9462 20998
14322	0	0	Ki67+	 9465 20877
14323	0	0	Ki67+	 9474 20722
14324	0	0	Ki67+	 9483 20805
14325	0	0	Ki67+	 9486 21341
14326	0	0	Ki67+	 9548 20967
14327	0	0	Ki67+	 9548 21186
14328	0	0	Ki67+	 8756 22008
14329	0	0	Ki67+	 8757 21559
14330	0	0	Ki67+	 8760 21522
14331	0	0	Ki67+	 8763 21869
14332	0	0	Ki67+	 8765 21790
14333	0	0	Ki67+	 8766 21750
14334	0	0	Ki67+	 8770 21580
14335	0	0	Ki67+	 8774 21515
14336	0	0	Ki67+	 8777 21620
14337	0	0	Ki67+	 8781 21415
14338	0	0	Ki67+	 8784 21669
14339	0	0	Ki67+	 8784 21749
14340	0	0	Ki67+	 8784 21778
14341	0	0	Ki67+	 8788 21804
14342	0	0	Ki67+	 8788 21927
14343	0	0	Ki67+	 8792 21514
14344	0	0	Ki67+	 8792 21764
14345	0	0	Ki67+	 8793 22035
14346	0	0	Ki67+	 8796 22156
14347	0	0	Ki67+	 8802 21894
14348	0	0	Ki67+	 8806 21595
14349	0	0	Ki67+	 8810 21987
14350	0	0	Ki67+	 8813 21880
14351	0	0	Ki67+	 8814 21807
14352	0	0	Ki67+	 8819 21945
14353	0	0	Ki67+	 8820 22134
14354	0	0	Ki67+	 8822 21918
14355	0	0	Ki67+	 8826 21657
14356	0	0	Ki67+	 8830 21701
14357	0	0	Ki67+	 8832 21764
14358	0	0	Ki67+	 8832 21867
14359	0	0	Ki67+	 8834 21776
14360	0	0	Ki67+	 8834 21902
14361	0	0	Ki67+	 8841 21653
14362	0	0	Ki67+	 8843 21514
14363	0	0	Ki67+	 8843 21678
14364	0	0	Ki67+	 8847 21942
14365	0	0	Ki67+	 8853 21525
14366	0	0	Ki67+	 8855 21912
14367	0	0	Ki67+	 8858 22040
14368	0	0	Ki67+	 8862 21558
14369	0	0	Ki67+	 8862 21596
14370	0	0	Ki67+	 8863 21755
14371	0	0	Ki67+	 8866 21791
14372	0	0	Ki67+	 8870 21670
14373	0	0	Ki67+	 8871 21865
14374	0	0	Ki67+	 8875 21975
14375	0	0	Ki67+	 8879 21780
14376	0	0	Ki67+	 8882 21542
14377	0	0	Ki67+	 8890 21701
14378	0	0	Ki67+	 8891 21982
14379	0	0	Ki67+	 8894 21866
14380	0	0	Ki67+	 8895 21770
14381	0	0	Ki67+	 8896 21603
14382	0	0	Ki67+	 8902 21741
14383	0	0	Ki67+	 8909 21962
14384	0	0	Ki67+	 8912 21673
14385	0	0	Ki67+	 8915 21897
14386	0	0	Ki67+	 8919 21915
14387	0	0	Ki67+	 8925 21847
14388	0	0	Ki67+	 8927 21419
14389	0	0	Ki67+	 8930 21741
14390	0	0	Ki67+	 8932 21779
14391	0	0	Ki67+	 8937 21843
14392	0	0	Ki67+	 8939 21808
14393	0	0	Ki67+	 8940 21532
14394	0	0	Ki67+	 8949 21496
14395	0	0	Ki67+	 8959 22097
14396	0	0	Ki67+	 8963 22054
14397	0	0	Ki67+	 8964 21899
14398	0	0	Ki67+	 8967 21790
14399	0	0	Ki67+	 8967 21874
14400	0	0	Ki67+	 8977 21551
14401	0	0	Ki67+	 8979 22021
14402	0	0	Ki67+	 8985 21609
14403	0	0	Ki67+	 8988 21665
14404	0	0	Ki67+	 8990 21418
14405	0	0	Ki67+	 8990 22046
14406	0	0	Ki67+	 8994 21525
14407	0	0	Ki67+	 8995 21938
14408	0	0	Ki67+	 9001 21995
14409	0	0	Ki67+	 9016 21610
14410	0	0	Ki67+	 9018 21825
14411	0	0	Ki67+	 9025 22146
14412	0	0	Ki67+	 9036 21501
14413	0	0	Ki67+	 9037 21883
14414	0	0	Ki67+	 9045 21713
14415	0	0	Ki67+	 9045 21761
14416	0	0	Ki67+	 9055 21486
14417	0	0	Ki67+	 9062 21795
14418	0	0	Ki67+	 9063 21457
14419	0	0	Ki67+	 9066 21532
14420	0	0	Ki67+	 9075 21688
14421	0	0	Ki67+	 9075 21882
14422	0	0	Ki67+	 9078 21804
14423	0	0	Ki67+	 9079 22186
14424	0	0	Ki67+	 9084 21481
14425	0	0	Ki67+	 9090 21463
14426	0	0	Ki67+	 9100 21585
14427	0	0	Ki67+	 9115 21491
14428	0	0	Ki67+	 9141 21686
14429	0	0	Ki67+	 9158 21488
14430	0	0	Ki67+	 9158 21897
14431	0	0	Ki67+	 9159 21959
14432	0	0	Ki67+	 9174 21800
14433	0	0	Ki67+	 9183 21666
14434	0	0	Ki67+	 9183 22057
14435	0	0	Ki67+	 9184 21489
14436	0	0	Ki67+	 9185 21948
14437	0	0	Ki67+	 9204 21683
14438	0	0	Ki67+	 9245 21898
14439	0	0	Ki67+	 9257 21430
14440	0	0	Ki67+	 9266 21602
14441	0	0	Ki67+	 9276 21885
14442	0	0	Ki67+	 9299 21618
14443	0	0	Ki67+	 9316 21824
14444	0	0	Ki67+	 9338 21952
14445	0	0	Ki67+	 9350 22059
14446	0	0	Ki67+	 9352 21653
14447	0	0	Ki67+	 9354 21675
14448	0	0	Ki67+	 9400 21938
14449	0	0	Ki67+	 9408 21736
14450	0	0	Ki67+	 9446 21739
14451	0	0	Ki67+	 9446 22092
14452	0	0	Ki67+	 9454 21775
14453	0	0	Ki67+	 9455 22109
14454	0	0	Ki67+	 9458 21994
14455	0	0	Ki67+	 9468 21972
14456	0	0	Ki67+	 9472 21801
14457	0	0	Ki67+	 9477 21881
14458	0	0	Ki67+	 9493 21802
14459	0	0	Ki67+	 9503 21791
14460	0	0	Ki67+	 9510 21824
14461	0	0	Ki67+	 9522 21791
14462	0	0	Ki67+	 9524 21829
14463	0	0	Ki67+	 9547 21602
14464	0	0	Ki67+	 8834 22681
14465	0	0	Ki67+	 9117 22220
14466	0	0	Ki67+	 9179 22637
14467	0	0	Ki67+	 9245 22259
14468	0	0	Ki67+	 9261 22741
14469	0	0	Ki67+	 9266 22405
14470	0	0	Ki67+	 9271 22259
14471	0	0	Ki67+	 9282 22284
14472	0	0	Ki67+	 9296 22280
14473	0	0	Ki67+	 9298 22204
14474	0	0	Ki67+	 9311 22692
14475	0	0	Ki67+	 9315 22283
14476	0	0	Ki67+	 9330 22740
14477	0	0	Ki67+	 9348 22650
14478	0	0	Ki67+	 9366 22688
14479	0	0	Ki67+	 9375 22770
14480	0	0	Ki67+	 9380 22287
14481	0	0	Ki67+	 9385 22800
14482	0	0	Ki67+	 9395 22764
14483	0	0	Ki67+	 9396 22659
14484	0	0	Ki67+	 9403 22675
14485	0	0	Ki67+	 9421 22509
14486	0	0	Ki67+	 9425 22610
14487	0	0	Ki67+	 9435 22810
14488	0	0	Ki67+	 9436 22689
14489	0	0	Ki67+	 9438 22468
14490	0	0	Ki67+	 9445 22277
14491	0	0	Ki67+	 9445 22826
14492	0	0	Ki67+	 9460 22765
14493	0	0	Ki67+	 9464 22662
14494	0	0	Ki67+	 9478 22611
14495	0	0	Ki67+	 9491 22765
14496	0	0	Ki67+	 9492 22251
14497	0	0	Ki67+	 9492 22276
14498	0	0	Ki67+	 9497 22261
14499	0	0	Ki67+	 9500 22698
14500	0	0	Ki67+	 9507 22740
14501	0	0	Ki67+	 9512 22271
14502	0	0	Ki67+	 9513 22986
14503	0	0	Ki67+	 9524 22234
14504	0	0	Ki67+	 9543 22210
14505	0	0	Ki67+	 9544 22276
14506	0	0	Ki67+	 9156 23748
14507	0	0	Ki67+	 9182 23676
14508	0	0	Ki67+	 9215 23660
14509	0	0	Ki67+	 9216 23618
14510	0	0	Ki67+	 9241 23642
14511	0	0	Ki67+	 9260 23655
14512	0	0	Ki67+	 9265 23634
14513	0	0	Ki67+	 9287 23637
14514	0	0	Ki67+	 9287 23763
14515	0	0	Ki67+	 9310 23475
14516	0	0	Ki67+	 9354 23519
14517	0	0	Ki67+	 9364 23579
14518	0	0	Ki67+	 9399 23501
14519	0	0	Ki67+	 9403 23359
14520	0	0	Ki67+	 9414 23348
14521	0	0	Ki67+	 9414 23638
14522	0	0	Ki67+	 9419 23323
14523	0	0	Ki67+	 9427 23392
14524	0	0	Ki67+	 9429 23583
14525	0	0	Ki67+	 9440 23414
14526	0	0	Ki67+	 9449 23468
14527	0	0	Ki67+	 9466 23412
14528	0	0	Ki67+	 9471 23351
14529	0	0	Ki67+	 9471 23494
14530	0	0	Ki67+	 9472 23020
14531	0	0	Ki67+	 9472 23427
14532	0	0	Ki67+	 9481 23406
14533	0	0	Ki67+	 9498 23312
14534	0	0	Ki67+	 9508 23372
14535	0	0	Ki67+	 9514 23040
14536	0	0	Ki67+	 9518 23511
14537	0	0	Ki67+	 9522 23452
14538	0	0	Ki67+	 9523 23098
14539	0	0	Ki67+	 9528 23404
14540	0	0	Ki67+	 9529 23313
14541	0	0	Ki67+	 9530 23366
14542	0	0	Ki67+	 9546 23374
14543	0	0	Ki67+	 8765 24517
14544	0	0	Ki67+	 8781 24266
14545	0	0	Ki67+	 8905 24202
14546	0	0	Ki67+	 8940 24177
14547	0	0	Ki67+	 8966 24169
14548	0	0	Ki67+	 8982 24160
14549	0	0	Ki67+	 8983 24141
14550	0	0	Ki67+	 8988 24571
14551	0	0	Ki67+	 9006 24493
14552	0	0	Ki67+	 9021 24152
14553	0	0	Ki67+	 9030 24537
14554	0	0	Ki67+	 9048 24144
14555	0	0	Ki67+	 9049 24061
14556	0	0	Ki67+	 9051 24564
14557	0	0	Ki67+	 9061 24519
14558	0	0	Ki67+	 9066 24444
14559	0	0	Ki67+	 9066 24498
14560	0	0	Ki67+	 9075 24111
14561	0	0	Ki67+	 9087 23957
14562	0	0	Ki67+	 9087 24148
14563	0	0	Ki67+	 9096 23890
14564	0	0	Ki67+	 9114 23948
14565	0	0	Ki67+	 9116 24064
14566	0	0	Ki67+	 9118 24154
14567	0	0	Ki67+	 9121 23987
14568	0	0	Ki67+	 9132 24090
14569	0	0	Ki67+	 9146 24067
14570	0	0	Ki67+	 9147 23896
14571	0	0	Ki67+	 9147 23983
14572	0	0	Ki67+	 9158 24083
14573	0	0	Ki67+	 9159 23920
14574	0	0	Ki67+	 9161 24019
14575	0	0	Ki67+	 9166 24146
14576	0	0	Ki67+	 9171 23930
14577	0	0	Ki67+	 9187 23976
14578	0	0	Ki67+	 9187 24085
14579	0	0	Ki67+	 9191 24116
14580	0	0	Ki67+	 9198 23926
14581	0	0	Ki67+	 9201 24072
14582	0	0	Ki67+	 9229 24105
14583	0	0	Ki67+	 9271 24135
14584	0	0	Ki67+	 9296 24134
14585	0	0	Ki67+	 9299 24324
14586	0	0	Ki67+	 9324 24158
14587	0	0	Ki67+	 9350 23943
14588	0	0	Ki67+	 9357 24504
14589	0	0	Ki67+	 9362 23900
14590	0	0	Ki67+	 9396 24202
14591	0	0	Ki67+	 9404 23843
14592	0	0	Ki67+	 9437 23824
14593	0	0	Ki67+	 9447 23842
14594	0	0	Ki67+	 9473 24231
14595	0	0	Ki67+	 9488 24315
14596	0	0	Ki67+	 9489 24475
14597	0	0	Ki67+	 9491 23826
14598	0	0	Ki67+	 9493 24452
14599	0	0	Ki67+	 9500 24520
14600	0	0	Ki67+	 9503 24384
14601	0	0	Ki67+	 9507 24003
14602	0	0	Ki67+	 9507 24398
14603	0	0	Ki67+	 9518 23986
14604	0	0	Ki67+	 9522 24479
14605	0	0	Ki67+	 9550 24150
14606	0	0	Ki67+	 8753 25270
14607	0	0	Ki67+	 8754 24931
14608	0	0	Ki67+	 8758 25198
14609	0	0	Ki67+	 8759 24905
14610	0	0	Ki67+	 8766 24622
14611	0	0	Ki67+	 8777 25182
14612	0	0	Ki67+	 8778 25225
14613	0	0	Ki67+	 8779 25287
14614	0	0	Ki67+	 8784 25126
14615	0	0	Ki67+	 8788 25327
14616	0	0	Ki67+	 8808 25241
14617	0	0	Ki67+	 8811 24844
14618	0	0	Ki67+	 8811 25217
14619	0	0	Ki67+	 8816 24603
14620	0	0	Ki67+	 8816 25044
14621	0	0	Ki67+	 8816 25181
14622	0	0	Ki67+	 8819 24891
14623	0	0	Ki67+	 8820 25272
14624	0	0	Ki67+	 8828 25155
14625	0	0	Ki67+	 8829 25047
14626	0	0	Ki67+	 8844 24633
14627	0	0	Ki67+	 8844 24734
14628	0	0	Ki67+	 8849 25338
14629	0	0	Ki67+	 8857 25271
14630	0	0	Ki67+	 8862 25068
14631	0	0	Ki67+	 8867 25132
14632	0	0	Ki67+	 8871 25162
14633	0	0	Ki67+	 8873 24786
14634	0	0	Ki67+	 8875 25319
14635	0	0	Ki67+	 8892 25092
14636	0	0	Ki67+	 8899 25376
14637	0	0	Ki67+	 8911 24604
14638	0	0	Ki67+	 8911 25356
14639	0	0	Ki67+	 8917 24854
14640	0	0	Ki67+	 8925 25072
14641	0	0	Ki67+	 8933 25023
14642	0	0	Ki67+	 8936 25012
14643	0	0	Ki67+	 8946 25084
14644	0	0	Ki67+	 8949 24873
14645	0	0	Ki67+	 8951 25004
14646	0	0	Ki67+	 8959 24726
14647	0	0	Ki67+	 8971 24748
14648	0	0	Ki67+	 8971 24841
14649	0	0	Ki67+	 8974 24856
14650	0	0	Ki67+	 8991 24617
14651	0	0	Ki67+	 9001 24993
14652	0	0	Ki67+	 9019 25045
14653	0	0	Ki67+	 9022 24658
14654	0	0	Ki67+	 9024 24990
14655	0	0	Ki67+	 9029 25028
14656	0	0	Ki67+	 9047 24845
14657	0	0	Ki67+	 9052 24758
14658	0	0	Ki67+	 9055 24661
14659	0	0	Ki67+	 9062 24716
14660	0	0	Ki67+	 9068 24844
14661	0	0	Ki67+	 9071 24941
14662	0	0	Ki67+	 9080 24754
14663	0	0	Ki67+	 9091 24659
14664	0	0	Ki67+	 9093 24785
14665	0	0	Ki67+	 9096 24892
14666	0	0	Ki67+	 9100 24763
14667	0	0	Ki67+	 9104 24737
14668	0	0	Ki67+	 9104 24857
14669	0	0	Ki67+	 9106 25295
14670	0	0	Ki67+	 9107 24723
[truncated: 3,632,275 more chars]
