# Supplementary material for: Data-Driven Discovery of Immune Contexture Biomarkers
Source: Front Oncol. 2018 Dec 18;8:627. doi: 10.3389/fonc.2018.00627 (PMC6305402; doi:10.3389/fonc.2018.00627)
Supplement: Data Sheet 3.zip — The MSI/MSS dataset used for the identification and assessment of discriminatory features (sections 3.2, 3.3, and 3.4) is provided as a collection of text files describing regions, markers, and metadata (part 1/3). [file Data_Sheet_3.zip › MSIMSSDataset/89852_ImageObjects.txt]

barcode_target	16-006384_11959_MSS-MSI_1810 [5 channels]
barcode_origin	0
workflow_target	CD8-CD3-CD4-Ki67-DAPI_generic.wsa 
workflow_target_version	 build f14999727a346af05f524693b44526002539cc76, workflows f149997 2016-05-23 with local changes
workflow_origin	0
workflow_origin_version	0
iH	27968
iW	38832
user	txdsapps
hostname	RPZMB000017

1	0	0	Ki67+	 1877 10474
2	0	0	Ki67+	 1881 10458
3	0	0	Ki67+	 1886 10373
4	0	0	Ki67+	 1888 10417
5	0	0	Ki67+	 1890 10235
6	0	0	Ki67+	 1893 10549
7	0	0	Ki67+	 1896 10309
8	0	0	Ki67+	 1904 10524
9	0	0	Ki67+	 1911 10329
10	0	0	Ki67+	 1928 10466
11	0	0	Ki67+	 1937 10242
12	0	0	Ki67+	 1937 10358
13	0	0	Ki67+	 1940 10332
14	0	0	Ki67+	 1953 10295
15	0	0	Ki67+	 1955 10375
16	0	0	Ki67+	 1959 10244
17	0	0	Ki67+	 1960 10336
18	0	0	Ki67+	 1964 10210
19	0	0	Ki67+	 1965 10004
20	0	0	Ki67+	 1972 10182
21	0	0	Ki67+	 1978 10157
22	0	0	Ki67+	 1979 10332
23	0	0	Ki67+	 1982 9927
24	0	0	Ki67+	 1982 10101
25	0	0	Ki67+	 1991 9974
26	0	0	Ki67+	 2004 9979
27	0	0	Ki67+	 2011 10057
28	0	0	Ki67+	 2013 10011
29	0	0	Ki67+	 2019 10214
30	0	0	Ki67+	 2023 10201
31	0	0	Ki67+	 2030 9983
32	0	0	Ki67+	 2031 9871
33	0	0	Ki67+	 2041 10054
34	0	0	Ki67+	 2046 9872
35	0	0	Ki67+	 2047 9983
36	0	0	Ki67+	 1874 11160
37	0	0	Ki67+	 1877 10794
38	0	0	Ki67+	 1899 10644
39	0	0	Ki67+	 1902 10804
40	0	0	Ki67+	 1907 11005
41	0	0	Ki67+	 1908 11070
42	0	0	Ki67+	 1911 11250
43	0	0	Ki67+	 1918 10685
44	0	0	Ki67+	 1943 11081
45	0	0	Ki67+	 1945 10730
46	0	0	Ki67+	 1946 10703
47	0	0	Ki67+	 1951 11014
48	0	0	Ki67+	 1965 10982
49	0	0	Ki67+	 1967 10951
50	0	0	Ki67+	 1972 10937
51	0	0	Ki67+	 1974 10662
52	0	0	Ki67+	 1975 10724
53	0	0	Ki67+	 1982 10693
54	0	0	Ki67+	 1993 10931
55	0	0	Ki67+	 2009 10936
56	0	0	Ki67+	 2016 10673
57	0	0	Ki67+	 1874 11900
58	0	0	Ki67+	 1883 11966
59	0	0	Ki67+	 1888 11851
60	0	0	Ki67+	 1891 12127
61	0	0	Ki67+	 1900 11987
62	0	0	Ki67+	 1908 12123
63	0	0	Ki67+	 1912 11573
64	0	0	Ki67+	 1919 11799
65	0	0	Ki67+	 1924 11558
66	0	0	Ki67+	 1926 11740
67	0	0	Ki67+	 1929 12013
68	0	0	Ki67+	 1936 12114
69	0	0	Ki67+	 1937 12005
70	0	0	Ki67+	 1944 11724
71	0	0	Ki67+	 1950 11405
72	0	0	Ki67+	 1950 11708
73	0	0	Ki67+	 1955 11744
74	0	0	Ki67+	 1962 12070
75	0	0	Ki67+	 1963 11712
76	0	0	Ki67+	 1964 11812
77	0	0	Ki67+	 1964 12102
78	0	0	Ki67+	 1974 11680
79	0	0	Ki67+	 1979 11903
80	0	0	Ki67+	 1987 11425
81	0	0	Ki67+	 1996 12108
82	0	0	Ki67+	 2003 12087
83	0	0	Ki67+	 2007 11795
84	0	0	Ki67+	 2010 11948
85	0	0	Ki67+	 2011 11734
86	0	0	Ki67+	 2015 12117
87	0	0	Ki67+	 2024 11422
88	0	0	Ki67+	 2035 11848
89	0	0	Ki67+	 2038 12128
90	0	0	Ki67+	 2039 12088
91	0	0	Ki67+	 2042 11786
92	0	0	Ki67+	 1871 12202
93	0	0	Ki67+	 1874 12246
94	0	0	Ki67+	 1879 12314
95	0	0	Ki67+	 1884 12348
96	0	0	Ki67+	 1887 12362
97	0	0	Ki67+	 1896 12551
98	0	0	Ki67+	 1916 12335
99	0	0	Ki67+	 1926 12538
100	0	0	Ki67+	 1927 12410
101	0	0	Ki67+	 1934 12295
102	0	0	Ki67+	 1935 12394
103	0	0	Ki67+	 1938 12485
104	0	0	Ki67+	 1946 12166
105	0	0	Ki67+	 1954 12217
106	0	0	Ki67+	 1954 12417
107	0	0	Ki67+	 1955 12253
108	0	0	Ki67+	 1964 12447
109	0	0	Ki67+	 1967 12511
110	0	0	Ki67+	 1969 12194
111	0	0	Ki67+	 1972 12732
112	0	0	Ki67+	 1978 12483
113	0	0	Ki67+	 1989 12266
114	0	0	Ki67+	 1996 12322
115	0	0	Ki67+	 1998 12461
116	0	0	Ki67+	 2007 12386
117	0	0	Ki67+	 2008 12496
118	0	0	Ki67+	 2008 12512
119	0	0	Ki67+	 2011 12351
120	0	0	Ki67+	 2013 12417
121	0	0	Ki67+	 2016 12451
122	0	0	Ki67+	 2016 12481
123	0	0	Ki67+	 2019 12223
124	0	0	Ki67+	 2029 12229
125	0	0	Ki67+	 2032 12441
126	0	0	Ki67+	 2045 12209
127	0	0	Ki67+	 2008 13610
128	0	0	Ki67+	 1873 14291
129	0	0	Ki67+	 1886 14486
130	0	0	Ki67+	 1897 14461
131	0	0	Ki67+	 1914 14216
132	0	0	Ki67+	 1937 13818
133	0	0	Ki67+	 2026 14092
134	0	0	Ki67+	 1824 16486
135	0	0	Ki67+	 1890 16867
136	0	0	Ki67+	 1923 16318
137	0	0	Ki67+	 1951 16390
138	0	0	Ki67+	 1980 16300
139	0	0	Ki67+	 1472 17200
140	0	0	Ki67+	 1592 17090
141	0	0	Ki67+	 1626 17757
142	0	0	Ki67+	 1652 17724
143	0	0	Ki67+	 1656 17743
144	0	0	Ki67+	 1673 17750
145	0	0	Ki67+	 1683 17725
146	0	0	Ki67+	 1712 16982
147	0	0	Ki67+	 1720 17645
148	0	0	Ki67+	 1794 17261
149	0	0	Ki67+	 1879 17041
150	0	0	Ki67+	 1974 17022
151	0	0	Ki67+	 1377 18387
152	0	0	Ki67+	 1441 17770
153	0	0	Ki67+	 1535 18012
154	0	0	Ki67+	 1547 17853
155	0	0	Ki67+	 1568 17969
156	0	0	Ki67+	 1613 17821
157	0	0	Ki67+	 1643 17831
158	0	0	Ki67+	 1643 17864
159	0	0	Ki67+	 1652 18065
160	0	0	Ki67+	 1660 17805
161	0	0	Ki67+	 1661 18124
162	0	0	Ki67+	 1688 17964
163	0	0	Ki67+	 1703 17815
164	0	0	Ki67+	 1716 17831
165	0	0	Ki67+	 1721 17940
166	0	0	Ki67+	 1737 18527
167	0	0	Ki67+	 1740 17781
168	0	0	Ki67+	 1743 18060
169	0	0	Ki67+	 1746 17850
170	0	0	Ki67+	 1747 17958
171	0	0	Ki67+	 1753 18169
172	0	0	Ki67+	 1764 17779
173	0	0	Ki67+	 1766 17845
174	0	0	Ki67+	 1768 18172
175	0	0	Ki67+	 1777 17938
176	0	0	Ki67+	 1779 17962
177	0	0	Ki67+	 1780 18163
178	0	0	Ki67+	 1792 17862
179	0	0	Ki67+	 1798 17803
180	0	0	Ki67+	 1798 17936
181	0	0	Ki67+	 1800 18102
182	0	0	Ki67+	 1801 18169
183	0	0	Ki67+	 1802 18131
184	0	0	Ki67+	 1811 18150
185	0	0	Ki67+	 1816 17924
186	0	0	Ki67+	 1818 18034
187	0	0	Ki67+	 1824 18133
188	0	0	Ki67+	 1826 17832
189	0	0	Ki67+	 1835 18057
190	0	0	Ki67+	 1845 18357
191	0	0	Ki67+	 1849 18130
192	0	0	Ki67+	 1852 17798
193	0	0	Ki67+	 1858 17878
194	0	0	Ki67+	 1860 18081
195	0	0	Ki67+	 1861 17902
196	0	0	Ki67+	 1861 18352
197	0	0	Ki67+	 1871 17832
198	0	0	Ki67+	 1886 18349
199	0	0	Ki67+	 1887 17809
200	0	0	Ki67+	 1891 18470
201	0	0	Ki67+	 1893 18302
202	0	0	Ki67+	 1898 17926
203	0	0	Ki67+	 1908 18330
204	0	0	Ki67+	 1909 17910
205	0	0	Ki67+	 1909 18265
206	0	0	Ki67+	 1913 18240
207	0	0	Ki67+	 1915 18512
208	0	0	Ki67+	 1918 17837
209	0	0	Ki67+	 1926 17861
210	0	0	Ki67+	 1928 18211
211	0	0	Ki67+	 1929 18415
212	0	0	Ki67+	 1930 18480
213	0	0	Ki67+	 1934 18540
214	0	0	Ki67+	 1947 18313
215	0	0	Ki67+	 1956 18204
216	0	0	Ki67+	 1956 18341
217	0	0	Ki67+	 1962 18233
218	0	0	Ki67+	 1971 18322
219	0	0	Ki67+	 1978 18467
220	0	0	Ki67+	 1978 18479
221	0	0	Ki67+	 1981 18202
222	0	0	Ki67+	 1987 18221
223	0	0	Ki67+	 1988 17908
224	0	0	Ki67+	 1997 18414
225	0	0	Ki67+	 2000 18548
226	0	0	Ki67+	 2008 18246
227	0	0	Ki67+	 2009 17933
228	0	0	Ki67+	 2013 18354
229	0	0	Ki67+	 2016 18284
230	0	0	Ki67+	 2016 18524
231	0	0	Ki67+	 2019 18186
232	0	0	Ki67+	 2022 18307
233	0	0	Ki67+	 2028 17932
234	0	0	Ki67+	 2029 18510
235	0	0	Ki67+	 2035 17954
236	0	0	Ki67+	 1451 18831
237	0	0	Ki67+	 1469 19047
238	0	0	Ki67+	 1479 18974
239	0	0	Ki67+	 1601 18988
240	0	0	Ki67+	 1610 18712
241	0	0	Ki67+	 1613 18776
242	0	0	Ki67+	 1618 18926
243	0	0	Ki67+	 1635 18789
244	0	0	Ki67+	 1643 18741
245	0	0	Ki67+	 1664 18797
246	0	0	Ki67+	 1668 18763
247	0	0	Ki67+	 1678 18955
248	0	0	Ki67+	 1681 18944
249	0	0	Ki67+	 1688 18804
250	0	0	Ki67+	 1697 18909
251	0	0	Ki67+	 1698 19242
252	0	0	Ki67+	 1705 18937
253	0	0	Ki67+	 1707 18656
254	0	0	Ki67+	 1707 19007
255	0	0	Ki67+	 1717 19190
256	0	0	Ki67+	 1722 18965
257	0	0	Ki67+	 1722 19295
258	0	0	Ki67+	 1729 19265
259	0	0	Ki67+	 1732 18990
260	0	0	Ki67+	 1735 18796
261	0	0	Ki67+	 1735 18956
262	0	0	Ki67+	 1741 19255
263	0	0	Ki67+	 1748 18893
264	0	0	Ki67+	 1748 18992
265	0	0	Ki67+	 1753 19013
266	0	0	Ki67+	 1756 18978
267	0	0	Ki67+	 1768 18937
268	0	0	Ki67+	 1772 18703
269	0	0	Ki67+	 1775 18679
270	0	0	Ki67+	 1775 18962
271	0	0	Ki67+	 1776 18819
272	0	0	Ki67+	 1777 18983
273	0	0	Ki67+	 1785 18651
274	0	0	Ki67+	 1798 18583
275	0	0	Ki67+	 1805 19014
276	0	0	Ki67+	 1807 18672
277	0	0	Ki67+	 1809 18958
278	0	0	Ki67+	 1809 19089
279	0	0	Ki67+	 1813 18911
280	0	0	Ki67+	 1814 18795
281	0	0	Ki67+	 1817 19070
282	0	0	Ki67+	 1818 18964
283	0	0	Ki67+	 1819 18983
284	0	0	Ki67+	 1823 19269
285	0	0	Ki67+	 1824 19007
286	0	0	Ki67+	 1833 18794
287	0	0	Ki67+	 1833 18989
288	0	0	Ki67+	 1835 19034
289	0	0	Ki67+	 1838 18945
290	0	0	Ki67+	 1841 19051
291	0	0	Ki67+	 1854 18964
292	0	0	Ki67+	 1863 18794
293	0	0	Ki67+	 1866 18821
294	0	0	Ki67+	 1871 18927
295	0	0	Ki67+	 1872 18986
296	0	0	Ki67+	 1873 18910
297	0	0	Ki67+	 1874 18973
298	0	0	Ki67+	 1875 19026
299	0	0	Ki67+	 1883 19041
300	0	0	Ki67+	 1884 18917
301	0	0	Ki67+	 1884 19275
302	0	0	Ki67+	 1886 18848
303	0	0	Ki67+	 1887 19026
304	0	0	Ki67+	 1888 18946
305	0	0	Ki67+	 1895 18737
306	0	0	Ki67+	 1895 18777
307	0	0	Ki67+	 1898 18881
308	0	0	Ki67+	 1899 18759
309	0	0	Ki67+	 1899 18867
310	0	0	Ki67+	 1906 18822
311	0	0	Ki67+	 1906 18985
312	0	0	Ki67+	 1908 18941
313	0	0	Ki67+	 1919 19282
314	0	0	Ki67+	 1922 18920
315	0	0	Ki67+	 1923 18820
316	0	0	Ki67+	 1923 19158
317	0	0	Ki67+	 1924 19246
318	0	0	Ki67+	 1927 18960
319	0	0	Ki67+	 1931 18680
320	0	0	Ki67+	 1931 18705
321	0	0	Ki67+	 1931 18769
322	0	0	Ki67+	 1935 19182
323	0	0	Ki67+	 1937 18871
324	0	0	Ki67+	 1937 19134
325	0	0	Ki67+	 1939 19278
326	0	0	Ki67+	 1940 18837
327	0	0	Ki67+	 1944 19161
328	0	0	Ki67+	 1945 19208
329	0	0	Ki67+	 1948 19124
330	0	0	Ki67+	 1948 19330
331	0	0	Ki67+	 1951 18941
332	0	0	Ki67+	 1953 19067
333	0	0	Ki67+	 1956 19193
334	0	0	Ki67+	 1965 18883
335	0	0	Ki67+	 1971 19049
336	0	0	Ki67+	 1975 19217
337	0	0	Ki67+	 1975 19326
338	0	0	Ki67+	 1981 18748
339	0	0	Ki67+	 1982 18949
340	0	0	Ki67+	 1990 18920
341	0	0	Ki67+	 1996 18885
342	0	0	Ki67+	 1996 19242
343	0	0	Ki67+	 1997 19058
344	0	0	Ki67+	 2002 18744
345	0	0	Ki67+	 2002 19081
346	0	0	Ki67+	 2005 18938
347	0	0	Ki67+	 2010 18597
348	0	0	Ki67+	 2012 19267
349	0	0	Ki67+	 2018 18787
350	0	0	Ki67+	 2019 18821
351	0	0	Ki67+	 2019 18868
352	0	0	Ki67+	 2019 19034
353	0	0	Ki67+	 2024 19262
354	0	0	Ki67+	 2027 19093
355	0	0	Ki67+	 2028 19014
356	0	0	Ki67+	 2028 19228
357	0	0	Ki67+	 2029 18774
358	0	0	Ki67+	 2030 19181
359	0	0	Ki67+	 2036 19125
360	0	0	Ki67+	 2037 19335
361	0	0	Ki67+	 1668 19452
362	0	0	Ki67+	 1695 19461
363	0	0	Ki67+	 1720 19492
364	0	0	Ki67+	 1722 19435
365	0	0	Ki67+	 1793 19630
366	0	0	Ki67+	 1811 19739
367	0	0	Ki67+	 1829 19667
368	0	0	Ki67+	 1856 19535
369	0	0	Ki67+	 1869 19421
370	0	0	Ki67+	 1900 19482
371	0	0	Ki67+	 1919 19679
372	0	0	Ki67+	 1928 19766
373	0	0	Ki67+	 1938 19811
374	0	0	Ki67+	 1941 19668
375	0	0	Ki67+	 1948 19591
376	0	0	Ki67+	 1960 19674
377	0	0	Ki67+	 1960 19797
378	0	0	Ki67+	 1961 19942
379	0	0	Ki67+	 1970 19821
380	0	0	Ki67+	 1971 19785
381	0	0	Ki67+	 1976 19638
382	0	0	Ki67+	 1977 19751
383	0	0	Ki67+	 1987 19448
384	0	0	Ki67+	 1988 19817
385	0	0	Ki67+	 1995 19652
386	0	0	Ki67+	 2006 19481
387	0	0	Ki67+	 2014 19439
388	0	0	Ki67+	 2015 19699
389	0	0	Ki67+	 2015 19804
390	0	0	Ki67+	 2024 19362
391	0	0	Ki67+	 2025 19741
392	0	0	Ki67+	 2030 19424
393	0	0	Ki67+	 2031 19552
394	0	0	Ki67+	 2035 19524
395	0	0	Ki67+	 2036 19384
396	0	0	Ki67+	 2042 19832
397	0	0	Ki67+	 2046 19459
398	0	0	Ki67+	 2769 3927
399	0	0	Ki67+	 2816 3977
400	0	0	Ki67+	 2649 4552
401	0	0	Ki67+	 2688 4222
402	0	0	Ki67+	 2621 5345
403	0	0	Ki67+	 2690 5598
404	0	0	Ki67+	 2705 5465
405	0	0	Ki67+	 2713 5421
406	0	0	Ki67+	 2577 8727
407	0	0	Ki67+	 2626 8806
408	0	0	Ki67+	 2632 8747
409	0	0	Ki67+	 2637 8473
410	0	0	Ki67+	 2656 8659
411	0	0	Ki67+	 2691 8646
412	0	0	Ki67+	 2697 8589
413	0	0	Ki67+	 2702 8715
414	0	0	Ki67+	 2705 8632
415	0	0	Ki67+	 2705 8667
416	0	0	Ki67+	 2715 8712
417	0	0	Ki67+	 2717 8554
418	0	0	Ki67+	 2733 8488
419	0	0	Ki67+	 2745 8553
420	0	0	Ki67+	 2745 8588
421	0	0	Ki67+	 2752 8698
422	0	0	Ki67+	 2760 8447
423	0	0	Ki67+	 2765 8504
424	0	0	Ki67+	 2780 8541
425	0	0	Ki67+	 2794 8431
426	0	0	Ki67+	 2799 8382
427	0	0	Ki67+	 2806 8649
428	0	0	Ki67+	 2807 8587
429	0	0	Ki67+	 2807 8662
430	0	0	Ki67+	 2821 8374
431	0	0	Ki67+	 2821 8556
432	0	0	Ki67+	 2830 8366
433	0	0	Ki67+	 2836 8571
434	0	0	Ki67+	 2837 8413
435	0	0	Ki67+	 2838 8593
436	0	0	Ki67+	 2279 9430
437	0	0	Ki67+	 2291 9395
438	0	0	Ki67+	 2343 9316
439	0	0	Ki67+	 2348 9533
440	0	0	Ki67+	 2383 9632
441	0	0	Ki67+	 2426 9224
442	0	0	Ki67+	 2484 9609
443	0	0	Ki67+	 2518 9253
444	0	0	Ki67+	 2568 9356
445	0	0	Ki67+	 2586 9524
446	0	0	Ki67+	 2605 9344
447	0	0	Ki67+	 2609 9653
448	0	0	Ki67+	 2630 9559
449	0	0	Ki67+	 2646 9499
450	0	0	Ki67+	 2674 9417
451	0	0	Ki67+	 2687 9432
452	0	0	Ki67+	 2689 9393
453	0	0	Ki67+	 2713 9350
454	0	0	Ki67+	 2724 9373
455	0	0	Ki67+	 2757 9393
456	0	0	Ki67+	 2049 9837
457	0	0	Ki67+	 2052 10449
458	0	0	Ki67+	 2059 9836
459	0	0	Ki67+	 2065 10023
460	0	0	Ki67+	 2067 10327
461	0	0	Ki67+	 2070 10147
462	0	0	Ki67+	 2071 9956
463	0	0	Ki67+	 2074 10163
464	0	0	Ki67+	 2075 9922
465	0	0	Ki67+	 2077 10236
466	0	0	Ki67+	 2088 9826
467	0	0	Ki67+	 2092 9861
468	0	0	Ki67+	 2093 9895
469	0	0	Ki67+	 2100 9764
470	0	0	Ki67+	 2101 10253
471	0	0	Ki67+	 2104 10205
472	0	0	Ki67+	 2108 9904
473	0	0	Ki67+	 2108 9923
474	0	0	Ki67+	 2111 9786
475	0	0	Ki67+	 2113 10360
476	0	0	Ki67+	 2119 10295
477	0	0	Ki67+	 2124 9812
478	0	0	Ki67+	 2126 10270
479	0	0	Ki67+	 2138 9724
480	0	0	Ki67+	 2139 9907
481	0	0	Ki67+	 2151 9930
482	0	0	Ki67+	 2156 9806
483	0	0	Ki67+	 2174 9670
484	0	0	Ki67+	 2177 9803
485	0	0	Ki67+	 2177 9947
486	0	0	Ki67+	 2202 9682
487	0	0	Ki67+	 2204 9898
488	0	0	Ki67+	 2213 9798
489	0	0	Ki67+	 2216 9851
490	0	0	Ki67+	 2222 9766
491	0	0	Ki67+	 2231 9820
492	0	0	Ki67+	 2232 9718
493	0	0	Ki67+	 2242 9827
494	0	0	Ki67+	 2246 9800
495	0	0	Ki67+	 2253 9722
496	0	0	Ki67+	 2254 9851
497	0	0	Ki67+	 2254 9872
498	0	0	Ki67+	 2257 9961
499	0	0	Ki67+	 2263 9719
500	0	0	Ki67+	 2273 10445
501	0	0	Ki67+	 2282 10335
502	0	0	Ki67+	 2283 9732
503	0	0	Ki67+	 2305 10222
504	0	0	Ki67+	 2318 10260
505	0	0	Ki67+	 2346 10434
506	0	0	Ki67+	 2360 10212
507	0	0	Ki67+	 2375 10398
508	0	0	Ki67+	 2376 10440
509	0	0	Ki67+	 2421 10456
510	0	0	Ki67+	 2423 10154
511	0	0	Ki67+	 2427 10349
512	0	0	Ki67+	 2441 10434
513	0	0	Ki67+	 2446 9855
514	0	0	Ki67+	 2446 10460
515	0	0	Ki67+	 2457 9832
516	0	0	Ki67+	 2460 10410
517	0	0	Ki67+	 2465 9820
518	0	0	Ki67+	 2470 10185
519	0	0	Ki67+	 2471 9837
520	0	0	Ki67+	 2497 10193
521	0	0	Ki67+	 2524 10141
522	0	0	Ki67+	 2547 10044
523	0	0	Ki67+	 2559 9671
524	0	0	Ki67+	 2560 9697
525	0	0	Ki67+	 2569 9977
526	0	0	Ki67+	 2586 9947
527	0	0	Ki67+	 2595 10039
528	0	0	Ki67+	 2599 9956
529	0	0	Ki67+	 2611 9930
530	0	0	Ki67+	 2619 9747
531	0	0	Ki67+	 2630 9756
532	0	0	Ki67+	 2636 9729
533	0	0	Ki67+	 2661 9711
534	0	0	Ki67+	 2662 10258
535	0	0	Ki67+	 2666 9816
536	0	0	Ki67+	 2670 10062
537	0	0	Ki67+	 2677 9987
538	0	0	Ki67+	 2685 9670
539	0	0	Ki67+	 2688 10253
540	0	0	Ki67+	 2690 9759
541	0	0	Ki67+	 2694 10073
542	0	0	Ki67+	 2695 10058
543	0	0	Ki67+	 2704 10237
544	0	0	Ki67+	 2708 10331
545	0	0	Ki67+	 2713 10004
546	0	0	Ki67+	 2713 10031
547	0	0	Ki67+	 2718 9668
548	0	0	Ki67+	 2719 9868
549	0	0	Ki67+	 2720 9974
550	0	0	Ki67+	 2721 10322
551	0	0	Ki67+	 2724 9721
552	0	0	Ki67+	 2735 10307
553	0	0	Ki67+	 2738 10056
554	0	0	Ki67+	 2742 9864
555	0	0	Ki67+	 2747 9990
556	0	0	Ki67+	 2748 9674
557	0	0	Ki67+	 2748 10321
558	0	0	Ki67+	 2753 9758
559	0	0	Ki67+	 2757 10217
560	0	0	Ki67+	 2775 10083
561	0	0	Ki67+	 2780 9781
562	0	0	Ki67+	 2789 10143
563	0	0	Ki67+	 2789 10366
564	0	0	Ki67+	 2800 10304
565	0	0	Ki67+	 2802 10166
566	0	0	Ki67+	 2812 10184
567	0	0	Ki67+	 2818 10381
568	0	0	Ki67+	 2821 10230
569	0	0	Ki67+	 2822 10097
570	0	0	Ki67+	 2827 10151
571	0	0	Ki67+	 2830 10125
572	0	0	Ki67+	 2834 10427
573	0	0	Ki67+	 2837 10179
574	0	0	Ki67+	 2839 10158
575	0	0	Ki67+	 2057 10598
576	0	0	Ki67+	 2069 11116
577	0	0	Ki67+	 2076 11209
578	0	0	Ki67+	 2093 10941
579	0	0	Ki67+	 2095 11108
580	0	0	Ki67+	 2104 11164
581	0	0	Ki67+	 2106 10597
582	0	0	Ki67+	 2113 11027
583	0	0	Ki67+	 2115 10995
584	0	0	Ki67+	 2123 11112
585	0	0	Ki67+	 2157 10971
586	0	0	Ki67+	 2178 10995
587	0	0	Ki67+	 2184 11046
588	0	0	Ki67+	 2189 11087
589	0	0	Ki67+	 2191 10530
590	0	0	Ki67+	 2192 10969
591	0	0	Ki67+	 2194 10924
592	0	0	Ki67+	 2203 11087
593	0	0	Ki67+	 2206 10901
594	0	0	Ki67+	 2212 11056
595	0	0	Ki67+	 2215 10976
596	0	0	Ki67+	 2232 11048
597	0	0	Ki67+	 2240 11169
598	0	0	Ki67+	 2242 10946
599	0	0	Ki67+	 2248 11201
600	0	0	Ki67+	 2256 10484
601	0	0	Ki67+	 2258 10813
602	0	0	Ki67+	 2266 10493
603	0	0	Ki67+	 2276 10749
604	0	0	Ki67+	 2288 10637
605	0	0	Ki67+	 2288 10739
606	0	0	Ki67+	 2301 10702
607	0	0	Ki67+	 2324 11195
608	0	0	Ki67+	 2328 11177
609	0	0	Ki67+	 2339 10781
610	0	0	Ki67+	 2339 11240
611	0	0	Ki67+	 2352 10905
612	0	0	Ki67+	 2359 10820
613	0	0	Ki67+	 2364 10962
614	0	0	Ki67+	 2386 10975
615	0	0	Ki67+	 2387 10512
616	0	0	Ki67+	 2393 10581
617	0	0	Ki67+	 2403 11208
618	0	0	Ki67+	 2404 10683
619	0	0	Ki67+	 2406 10703
620	0	0	Ki67+	 2411 10978
621	0	0	Ki67+	 2414 11042
622	0	0	Ki67+	 2415 10620
623	0	0	Ki67+	 2420 11008
624	0	0	Ki67+	 2432 11066
625	0	0	Ki67+	 2434 10660
626	0	0	Ki67+	 2451 10683
627	0	0	Ki67+	 2470 11000
628	0	0	Ki67+	 2471 10646
629	0	0	Ki67+	 2482 11010
630	0	0	Ki67+	 2490 10516
631	0	0	Ki67+	 2497 11254
632	0	0	Ki67+	 2504 11054
633	0	0	Ki67+	 2505 10470
634	0	0	Ki67+	 2553 10553
635	0	0	Ki67+	 2554 10592
636	0	0	Ki67+	 2561 11065
637	0	0	Ki67+	 2573 10567
638	0	0	Ki67+	 2576 10554
639	0	0	Ki67+	 2582 10597
640	0	0	Ki67+	 2598 11236
641	0	0	Ki67+	 2630 11172
642	0	0	Ki67+	 2648 11218
643	0	0	Ki67+	 2649 11196
644	0	0	Ki67+	 2661 11228
645	0	0	Ki67+	 2699 10766
646	0	0	Ki67+	 2703 10641
647	0	0	Ki67+	 2714 10738
648	0	0	Ki67+	 2719 10615
649	0	0	Ki67+	 2720 10721
650	0	0	Ki67+	 2720 10831
651	0	0	Ki67+	 2722 11219
652	0	0	Ki67+	 2729 10640
653	0	0	Ki67+	 2731 11239
654	0	0	Ki67+	 2733 10758
655	0	0	Ki67+	 2741 11263
656	0	0	Ki67+	 2756 10739
657	0	0	Ki67+	 2764 10749
658	0	0	Ki67+	 2775 10813
659	0	0	Ki67+	 2778 10912
660	0	0	Ki67+	 2780 10754
661	0	0	Ki67+	 2789 11131
662	0	0	Ki67+	 2793 10886
663	0	0	Ki67+	 2803 10712
664	0	0	Ki67+	 2805 10773
665	0	0	Ki67+	 2805 10876
666	0	0	Ki67+	 2815 10670
667	0	0	Ki67+	 2818 10846
668	0	0	Ki67+	 2822 10868
669	0	0	Ki67+	 2826 11177
670	0	0	Ki67+	 2829 10990
671	0	0	Ki67+	 2831 11213
672	0	0	Ki67+	 2837 10674
673	0	0	Ki67+	 2837 10953
674	0	0	Ki67+	 2049 11376
675	0	0	Ki67+	 2051 11416
676	0	0	Ki67+	 2052 11981
677	0	0	Ki67+	 2060 11342
678	0	0	Ki67+	 2063 11456
679	0	0	Ki67+	 2074 11315
680	0	0	Ki67+	 2074 11587
681	0	0	Ki67+	 2077 11819
682	0	0	Ki67+	 2077 11905
683	0	0	Ki67+	 2080 11619
684	0	0	Ki67+	 2083 11690
685	0	0	Ki67+	 2086 11503
686	0	0	Ki67+	 2093 11649
687	0	0	Ki67+	 2093 12009
688	0	0	Ki67+	 2098 11673
689	0	0	Ki67+	 2102 11398
690	0	0	Ki67+	 2104 12051
691	0	0	Ki67+	 2107 11718
692	0	0	Ki67+	 2109 11987
693	0	0	Ki67+	 2113 11302
694	0	0	Ki67+	 2113 11388
695	0	0	Ki67+	 2119 11565
696	0	0	Ki67+	 2121 11314
697	0	0	Ki67+	 2126 11529
698	0	0	Ki67+	 2127 12034
699	0	0	Ki67+	 2132 11820
700	0	0	Ki67+	 2137 12006
701	0	0	Ki67+	 2140 11723
702	0	0	Ki67+	 2151 11747
703	0	0	Ki67+	 2156 11926
704	0	0	Ki67+	 2159 11551
705	0	0	Ki67+	 2159 11865
706	0	0	Ki67+	 2161 11845
707	0	0	Ki67+	 2164 11815
708	0	0	Ki67+	 2168 11837
709	0	0	Ki67+	 2184 11869
710	0	0	Ki67+	 2190 11792
711	0	0	Ki67+	 2190 12039
712	0	0	Ki67+	 2196 11850
713	0	0	Ki67+	 2205 12036
714	0	0	Ki67+	 2210 11762
715	0	0	Ki67+	 2223 11883
716	0	0	Ki67+	 2227 12045
717	0	0	Ki67+	 2234 11901
718	0	0	Ki67+	 2240 11927
719	0	0	Ki67+	 2247 11794
720	0	0	Ki67+	 2250 11781
721	0	0	Ki67+	 2251 11907
722	0	0	Ki67+	 2251 11952
723	0	0	Ki67+	 2252 11360
724	0	0	Ki67+	 2255 11810
725	0	0	Ki67+	 2260 11889
726	0	0	Ki67+	 2263 11996
727	0	0	Ki67+	 2275 11927
728	0	0	Ki67+	 2284 12031
729	0	0	Ki67+	 2308 11930
730	0	0	Ki67+	 2309 11412
731	0	0	Ki67+	 2334 12030
732	0	0	Ki67+	 2336 11917
733	0	0	Ki67+	 2344 11352
734	0	0	Ki67+	 2355 11926
735	0	0	Ki67+	 2355 12045
736	0	0	Ki67+	 2372 11462
737	0	0	Ki67+	 2373 11914
738	0	0	Ki67+	 2403 12014
739	0	0	Ki67+	 2412 12058
740	0	0	Ki67+	 2413 11969
741	0	0	Ki67+	 2438 11310
742	0	0	Ki67+	 2438 12010
743	0	0	Ki67+	 2465 12018
744	0	0	Ki67+	 2466 11819
745	0	0	Ki67+	 2473 11460
746	0	0	Ki67+	 2505 11910
747	0	0	Ki67+	 2507 11291
748	0	0	Ki67+	 2514 11449
749	0	0	Ki67+	 2517 11311
750	0	0	Ki67+	 2543 11987
751	0	0	Ki67+	 2550 11843
752	0	0	Ki67+	 2553 11315
753	0	0	Ki67+	 2566 11366
754	0	0	Ki67+	 2580 11593
755	0	0	Ki67+	 2581 11280
756	0	0	Ki67+	 2587 11938
757	0	0	Ki67+	 2593 11976
758	0	0	Ki67+	 2605 11924
759	0	0	Ki67+	 2610 11659
760	0	0	Ki67+	 2628 11494
761	0	0	Ki67+	 2630 11267
762	0	0	Ki67+	 2636 12011
763	0	0	Ki67+	 2650 11976
764	0	0	Ki67+	 2654 11913
765	0	0	Ki67+	 2663 11286
766	0	0	Ki67+	 2663 11516
767	0	0	Ki67+	 2669 12002
768	0	0	Ki67+	 2677 11512
769	0	0	Ki67+	 2684 11414
770	0	0	Ki67+	 2686 11505
771	0	0	Ki67+	 2696 11931
772	0	0	Ki67+	 2702 11956
773	0	0	Ki67+	 2703 11334
774	0	0	Ki67+	 2703 11391
775	0	0	Ki67+	 2703 11996
776	0	0	Ki67+	 2704 11267
777	0	0	Ki67+	 2705 11503
778	0	0	Ki67+	 2707 11887
779	0	0	Ki67+	 2710 11929
780	0	0	Ki67+	 2712 11461
781	0	0	Ki67+	 2722 11310
782	0	0	Ki67+	 2725 11294
783	0	0	Ki67+	 2734 11716
784	0	0	Ki67+	 2739 11392
785	0	0	Ki67+	 2753 11647
786	0	0	Ki67+	 2757 11677
787	0	0	Ki67+	 2762 11499
788	0	0	Ki67+	 2763 11408
789	0	0	Ki67+	 2763 11720
790	0	0	Ki67+	 2764 11610
791	0	0	Ki67+	 2765 11979
792	0	0	Ki67+	 2769 11576
793	0	0	Ki67+	 2771 11471
794	0	0	Ki67+	 2775 11597
795	0	0	Ki67+	 2785 11573
796	0	0	Ki67+	 2791 11387
797	0	0	Ki67+	 2793 11601
798	0	0	Ki67+	 2794 11533
799	0	0	Ki67+	 2794 11775
800	0	0	Ki67+	 2795 11512
801	0	0	Ki67+	 2797 11745
802	0	0	Ki67+	 2800 11308
803	0	0	Ki67+	 2801 11993
804	0	0	Ki67+	 2807 11951
805	0	0	Ki67+	 2812 11780
806	0	0	Ki67+	 2819 11670
807	0	0	Ki67+	 2820 11298
808	0	0	Ki67+	 2826 11945
809	0	0	Ki67+	 2060 12454
810	0	0	Ki67+	 2060 12502
811	0	0	Ki67+	 2061 12182
812	0	0	Ki67+	 2062 12087
813	0	0	Ki67+	 2075 12341
814	0	0	Ki67+	 2077 12367
815	0	0	Ki67+	 2089 12375
816	0	0	Ki67+	 2089 12403
817	0	0	Ki67+	 2102 12381
818	0	0	Ki67+	 2114 12277
819	0	0	Ki67+	 2116 12436
820	0	0	Ki67+	 2126 12455
821	0	0	Ki67+	 2134 12434
822	0	0	Ki67+	 2137 12396
823	0	0	Ki67+	 2148 12190
824	0	0	Ki67+	 2162 12177
825	0	0	Ki67+	 2171 12217
826	0	0	Ki67+	 2173 12183
827	0	0	Ki67+	 2181 12364
828	0	0	Ki67+	 2186 12506
829	0	0	Ki67+	 2195 12389
830	0	0	Ki67+	 2216 12349
831	0	0	Ki67+	 2219 12167
832	0	0	Ki67+	 2222 12383
833	0	0	Ki67+	 2234 12312
834	0	0	Ki67+	 2235 12283
835	0	0	Ki67+	 2236 12378
836	0	0	Ki67+	 2239 12511
837	0	0	Ki67+	 2249 12332
838	0	0	Ki67+	 2256 12302
839	0	0	Ki67+	 2260 12377
840	0	0	Ki67+	 2261 12175
841	0	0	Ki67+	 2286 12183
842	0	0	Ki67+	 2290 12143
843	0	0	Ki67+	 2291 12592
844	0	0	Ki67+	 2303 12126
845	0	0	Ki67+	 2318 12067
846	0	0	Ki67+	 2324 12350
847	0	0	Ki67+	 2333 12073
848	0	0	Ki67+	 2348 12229
849	0	0	Ki67+	 2351 12380
850	0	0	Ki67+	 2352 12302
851	0	0	Ki67+	 2355 12455
852	0	0	Ki67+	 2358 12136
853	0	0	Ki67+	 2375 12345
854	0	0	Ki67+	 2376 12284
855	0	0	Ki67+	 2378 12408
856	0	0	Ki67+	 2378 12425
857	0	0	Ki67+	 2381 12319
858	0	0	Ki67+	 2383 12353
859	0	0	Ki67+	 2385 12380
860	0	0	Ki67+	 2392 12270
861	0	0	Ki67+	 2395 12487
862	0	0	Ki67+	 2419 12085
863	0	0	Ki67+	 2451 12116
864	0	0	Ki67+	 2453 12228
865	0	0	Ki67+	 2461 12183
866	0	0	Ki67+	 2462 12236
867	0	0	Ki67+	 2472 12194
868	0	0	Ki67+	 2503 12159
869	0	0	Ki67+	 2503 12594
870	0	0	Ki67+	 2505 12072
871	0	0	Ki67+	 2511 12293
872	0	0	Ki67+	 2521 12152
873	0	0	Ki67+	 2527 12174
874	0	0	Ki67+	 2548 12148
875	0	0	Ki67+	 2557 12378
876	0	0	Ki67+	 2564 12292
877	0	0	Ki67+	 2568 12551
878	0	0	Ki67+	 2572 12103
879	0	0	Ki67+	 2574 12209
880	0	0	Ki67+	 2582 12164
881	0	0	Ki67+	 2605 12310
882	0	0	Ki67+	 2606 12245
883	0	0	Ki67+	 2617 12220
884	0	0	Ki67+	 2629 12602
885	0	0	Ki67+	 2634 12312
886	0	0	Ki67+	 2637 12181
887	0	0	Ki67+	 2645 12246
888	0	0	Ki67+	 2647 12653
889	0	0	Ki67+	 2651 12161
890	0	0	Ki67+	 2651 12442
891	0	0	Ki67+	 2669 12272
892	0	0	Ki67+	 2670 12229
893	0	0	Ki67+	 2679 12271
894	0	0	Ki67+	 2688 12246
895	0	0	Ki67+	 2696 12234
896	0	0	Ki67+	 2711 12188
897	0	0	Ki67+	 2718 12284
898	0	0	Ki67+	 2724 12307
899	0	0	Ki67+	 2732 12158
900	0	0	Ki67+	 2751 12267
901	0	0	Ki67+	 2751 12289
902	0	0	Ki67+	 2758 12213
903	0	0	Ki67+	 2771 12296
904	0	0	Ki67+	 2778 12213
905	0	0	Ki67+	 2790 12205
906	0	0	Ki67+	 2791 12391
907	0	0	Ki67+	 2821 12343
908	0	0	Ki67+	 2822 12267
909	0	0	Ki67+	 2830 12225
910	0	0	Ki67+	 2845 12187
911	0	0	Ki67+	 2846 12253
912	0	0	Ki67+	 2847 12275
913	0	0	Ki67+	 2847 12476
914	0	0	Ki67+	 2079 13461
915	0	0	Ki67+	 2629 13044
916	0	0	Ki67+	 2645 12957
917	0	0	Ki67+	 2731 13541
918	0	0	Ki67+	 2057 14281
919	0	0	Ki67+	 2058 14192
920	0	0	Ki67+	 2243 13686
921	0	0	Ki67+	 2274 14268
922	0	0	Ki67+	 2298 14169
923	0	0	Ki67+	 2578 13848
924	0	0	Ki67+	 2720 13860
925	0	0	Ki67+	 2743 14414
926	0	0	Ki67+	 2819 14346
927	0	0	Ki67+	 2580 15899
928	0	0	Ki67+	 2605 15927
929	0	0	Ki67+	 2607 15801
930	0	0	Ki67+	 2613 15825
931	0	0	Ki67+	 2626 15998
932	0	0	Ki67+	 2639 15914
933	0	0	Ki67+	 2680 15652
934	0	0	Ki67+	 2721 15867
935	0	0	Ki67+	 2755 15796
936	0	0	Ki67+	 2109 16851
937	0	0	Ki67+	 2207 16100
938	0	0	Ki67+	 2231 16094
939	0	0	Ki67+	 2283 16388
940	0	0	Ki67+	 2315 16421
941	0	0	Ki67+	 2394 16741
942	0	0	Ki67+	 2464 16691
943	0	0	Ki67+	 2517 16482
944	0	0	Ki67+	 2553 16483
945	0	0	Ki67+	 2614 16825
946	0	0	Ki67+	 2631 16329
947	0	0	Ki67+	 2761 16296
948	0	0	Ki67+	 2776 16800
949	0	0	Ki67+	 2437 17453
950	0	0	Ki67+	 2490 17021
951	0	0	Ki67+	 2496 16968
952	0	0	Ki67+	 2538 16960
953	0	0	Ki67+	 2619 17274
954	0	0	Ki67+	 2648 17482
955	0	0	Ki67+	 2049 17983
956	0	0	Ki67+	 2049 18171
957	0	0	Ki67+	 2050 18223
958	0	0	Ki67+	 2051 17993
959	0	0	Ki67+	 2058 18102
960	0	0	Ki67+	 2063 18090
961	0	0	Ki67+	 2072 18137
962	0	0	Ki67+	 2084 18177
963	0	0	Ki67+	 2252 18449
964	0	0	Ki67+	 2254 18376
965	0	0	Ki67+	 2271 18385
966	0	0	Ki67+	 2286 18417
967	0	0	Ki67+	 2315 18280
968	0	0	Ki67+	 2365 18409
969	0	0	Ki67+	 2369 18384
970	0	0	Ki67+	 2377 18444
971	0	0	Ki67+	 2405 18306
972	0	0	Ki67+	 2415 18291
973	0	0	Ki67+	 2415 18374
974	0	0	Ki67+	 2423 18272
975	0	0	Ki67+	 2433 18347
976	0	0	Ki67+	 2437 18420
977	0	0	Ki67+	 2439 18298
978	0	0	Ki67+	 2464 18437
979	0	0	Ki67+	 2524 18281
980	0	0	Ki67+	 2556 18379
981	0	0	Ki67+	 2559 18314
982	0	0	Ki67+	 2570 18227
983	0	0	Ki67+	 2591 18178
984	0	0	Ki67+	 2611 18135
985	0	0	Ki67+	 2614 18347
986	0	0	Ki67+	 2620 18217
987	0	0	Ki67+	 2633 18316
988	0	0	Ki67+	 2637 17966
989	0	0	Ki67+	 2637 18355
990	0	0	Ki67+	 2643 18335
991	0	0	Ki67+	 2656 18335
992	0	0	Ki67+	 2690 18441
993	0	0	Ki67+	 2699 18329
994	0	0	Ki67+	 2707 18353
995	0	0	Ki67+	 2710 17935
996	0	0	Ki67+	 2712 18417
997	0	0	Ki67+	 2718 18441
998	0	0	Ki67+	 2721 17965
999	0	0	Ki67+	 2726 18418
1000	0	0	Ki67+	 2727 18339
1001	0	0	Ki67+	 2734 18455
1002	0	0	Ki67+	 2751 18394
1003	0	0	Ki67+	 2752 18032
1004	0	0	Ki67+	 2761 18441
1005	0	0	Ki67+	 2770 18392
1006	0	0	Ki67+	 2772 17962
1007	0	0	Ki67+	 2774 18252
1008	0	0	Ki67+	 2782 18030
1009	0	0	Ki67+	 2783 18348
1010	0	0	Ki67+	 2809 18021
1011	0	0	Ki67+	 2811 18093
1012	0	0	Ki67+	 2815 18179
1013	0	0	Ki67+	 2833 18328
1014	0	0	Ki67+	 2059 18607
1015	0	0	Ki67+	 2063 18739
1016	0	0	Ki67+	 2075 19038
1017	0	0	Ki67+	 2075 19191
1018	0	0	Ki67+	 2084 19018
1019	0	0	Ki67+	 2085 18807
1020	0	0	Ki67+	 2086 19036
1021	0	0	Ki67+	 2108 19037
1022	0	0	Ki67+	 2115 19184
1023	0	0	Ki67+	 2117 18862
1024	0	0	Ki67+	 2129 18879
1025	0	0	Ki67+	 2134 19183
1026	0	0	Ki67+	 2135 19030
1027	0	0	Ki67+	 2137 19219
1028	0	0	Ki67+	 2142 19085
1029	0	0	Ki67+	 2147 19194
1030	0	0	Ki67+	 2150 19049
1031	0	0	Ki67+	 2154 18901
1032	0	0	Ki67+	 2154 19007
1033	0	0	Ki67+	 2166 18580
1034	0	0	Ki67+	 2167 19217
1035	0	0	Ki67+	 2168 19074
1036	0	0	Ki67+	 2171 18853
1037	0	0	Ki67+	 2173 18928
1038	0	0	Ki67+	 2190 19094
1039	0	0	Ki67+	 2191 18994
1040	0	0	Ki67+	 2193 19204
1041	0	0	Ki67+	 2195 18954
1042	0	0	Ki67+	 2203 19129
1043	0	0	Ki67+	 2209 19195
1044	0	0	Ki67+	 2215 18816
1045	0	0	Ki67+	 2217 19029
1046	0	0	Ki67+	 2222 19057
1047	0	0	Ki67+	 2224 18560
1048	0	0	Ki67+	 2224 19158
1049	0	0	Ki67+	 2227 18755
1050	0	0	Ki67+	 2228 19039
1051	0	0	Ki67+	 2230 19091
1052	0	0	Ki67+	 2232 18873
1053	0	0	Ki67+	 2235 19120
1054	0	0	Ki67+	 2241 18504
1055	0	0	Ki67+	 2243 18532
1056	0	0	Ki67+	 2247 19074
1057	0	0	Ki67+	 2263 18868
1058	0	0	Ki67+	 2266 18796
1059	0	0	Ki67+	 2280 18864
1060	0	0	Ki67+	 2287 19175
1061	0	0	Ki67+	 2289 18472
1062	0	0	Ki67+	 2295 19196
1063	0	0	Ki67+	 2297 18573
1064	0	0	Ki67+	 2302 19220
1065	0	0	Ki67+	 2311 18664
1066	0	0	Ki67+	 2322 19243
1067	0	0	Ki67+	 2327 18467
1068	0	0	Ki67+	 2333 18541
1069	0	0	Ki67+	 2358 19114
1070	0	0	Ki67+	 2360 18598
1071	0	0	Ki67+	 2363 18545
1072	0	0	Ki67+	 2367 18616
1073	0	0	Ki67+	 2375 19198
1074	0	0	Ki67+	 2380 19146
1075	0	0	Ki67+	 2391 19125
1076	0	0	Ki67+	 2396 19175
1077	0	0	Ki67+	 2399 19149
1078	0	0	Ki67+	 2412 19090
1079	0	0	Ki67+	 2412 19103
1080	0	0	Ki67+	 2416 18929
1081	0	0	Ki67+	 2417 18978
1082	0	0	Ki67+	 2436 19195
1083	0	0	Ki67+	 2438 19115
1084	0	0	Ki67+	 2447 18511
1085	0	0	Ki67+	 2448 19260
1086	0	0	Ki67+	 2453 19114
1087	0	0	Ki67+	 2459 18605
1088	0	0	Ki67+	 2460 18482
1089	0	0	Ki67+	 2475 19043
1090	0	0	Ki67+	 2481 19190
1091	0	0	Ki67+	 2509 19171
1092	0	0	Ki67+	 2510 19139
1093	0	0	Ki67+	 2511 19048
1094	0	0	Ki67+	 2519 19203
1095	0	0	Ki67+	 2529 19172
1096	0	0	Ki67+	 2537 18897
1097	0	0	Ki67+	 2550 18917
1098	0	0	Ki67+	 2554 18735
1099	0	0	Ki67+	 2555 19169
1100	0	0	Ki67+	 2560 18944
1101	0	0	Ki67+	 2561 18893
1102	0	0	Ki67+	 2563 18649
1103	0	0	Ki67+	 2563 18924
1104	0	0	Ki67+	 2567 18690
1105	0	0	Ki67+	 2570 19198
1106	0	0	Ki67+	 2575 18770
1107	0	0	Ki67+	 2579 19229
1108	0	0	Ki67+	 2591 18943
1109	0	0	Ki67+	 2591 18982
1110	0	0	Ki67+	 2603 18949
1111	0	0	Ki67+	 2604 19181
1112	0	0	Ki67+	 2607 19230
1113	0	0	Ki67+	 2619 19005
1114	0	0	Ki67+	 2621 19222
1115	0	0	Ki67+	 2634 19212
1116	0	0	Ki67+	 2644 18967
1117	0	0	Ki67+	 2645 18480
1118	0	0	Ki67+	 2650 18902
1119	0	0	Ki67+	 2655 18809
1120	0	0	Ki67+	 2656 18746
1121	0	0	Ki67+	 2661 18838
1122	0	0	Ki67+	 2670 18987
1123	0	0	Ki67+	 2670 19003
1124	0	0	Ki67+	 2679 18971
1125	0	0	Ki67+	 2679 19011
1126	0	0	Ki67+	 2681 18514
1127	0	0	Ki67+	 2688 18877
1128	0	0	Ki67+	 2695 18926
1129	0	0	Ki67+	 2696 19145
1130	0	0	Ki67+	 2700 18468
1131	0	0	Ki67+	 2701 18915
1132	0	0	Ki67+	 2714 18794
1133	0	0	Ki67+	 2715 18855
1134	0	0	Ki67+	 2725 19008
1135	0	0	Ki67+	 2728 19029
1136	0	0	Ki67+	 2732 18867
1137	0	0	Ki67+	 2736 19196
1138	0	0	Ki67+	 2743 18546
1139	0	0	Ki67+	 2748 18566
1140	0	0	Ki67+	 2749 19024
1141	0	0	Ki67+	 2761 19020
1142	0	0	Ki67+	 2764 18587
1143	0	0	Ki67+	 2765 18980
1144	0	0	Ki67+	 2770 18576
1145	0	0	Ki67+	 2770 18970
1146	0	0	Ki67+	 2774 18559
1147	0	0	Ki67+	 2823 18782
1148	0	0	Ki67+	 2828 18748
1149	0	0	Ki67+	 2829 19224
1150	0	0	Ki67+	 2833 18618
1151	0	0	Ki67+	 2842 18550
1152	0	0	Ki67+	 2842 19225
1153	0	0	Ki67+	 2845 18624
1154	0	0	Ki67+	 2055 19548
1155	0	0	Ki67+	 2058 19432
1156	0	0	Ki67+	 2060 19808
1157	0	0	Ki67+	 2064 19783
1158	0	0	Ki67+	 2070 19435
1159	0	0	Ki67+	 2071 19642
1160	0	0	Ki67+	 2083 19689
1161	0	0	Ki67+	 2090 19606
1162	0	0	Ki67+	 2093 19408
1163	0	0	Ki67+	 2099 19700
1164	0	0	Ki67+	 2113 19568
1165	0	0	Ki67+	 2113 20051
1166	0	0	Ki67+	 2114 19594
1167	0	0	Ki67+	 2116 19425
1168	0	0	Ki67+	 2117 19472
1169	0	0	Ki67+	 2118 19494
1170	0	0	Ki67+	 2124 20026
1171	0	0	Ki67+	 2127 19642
1172	0	0	Ki67+	 2130 19703
1173	0	0	Ki67+	 2131 19295
1174	0	0	Ki67+	 2132 19612
1175	0	0	Ki67+	 2132 20010
1176	0	0	Ki67+	 2139 19649
1177	0	0	Ki67+	 2140 19535
1178	0	0	Ki67+	 2144 19455
1179	0	0	Ki67+	 2144 19481
1180	0	0	Ki67+	 2145 19559
1181	0	0	Ki67+	 2145 20031
1182	0	0	Ki67+	 2147 19636
1183	0	0	Ki67+	 2151 19591
1184	0	0	Ki67+	 2151 20008
1185	0	0	Ki67+	 2158 19314
1186	0	0	Ki67+	 2167 19591
1187	0	0	Ki67+	 2171 19673
1188	0	0	Ki67+	 2172 19640
1189	0	0	Ki67+	 2179 19406
1190	0	0	Ki67+	 2181 19729
1191	0	0	Ki67+	 2191 19320
1192	0	0	Ki67+	 2192 19607
1193	0	0	Ki67+	 2195 19378
1194	0	0	Ki67+	 2196 19459
1195	0	0	Ki67+	 2202 19647
1196	0	0	Ki67+	 2202 19701
1197	0	0	Ki67+	 2202 19728
1198	0	0	Ki67+	 2205 20040
1199	0	0	Ki67+	 2208 19402
1200	0	0	Ki67+	 2209 19611
1201	0	0	Ki67+	 2217 19700
1202	0	0	Ki67+	 2222 19560
1203	0	0	Ki67+	 2226 19464
1204	0	0	Ki67+	 2230 19397
1205	0	0	Ki67+	 2232 19587
1206	0	0	Ki67+	 2235 19649
1207	0	0	Ki67+	 2243 19590
1208	0	0	Ki67+	 2245 19634
1209	0	0	Ki67+	 2245 20034
1210	0	0	Ki67+	 2247 19426
1211	0	0	Ki67+	 2258 19463
1212	0	0	Ki67+	 2261 19551
1213	0	0	Ki67+	 2263 20029
1214	0	0	Ki67+	 2271 19496
1215	0	0	Ki67+	 2272 19530
1216	0	0	Ki67+	 2277 19507
1217	0	0	Ki67+	 2283 20029
1218	0	0	Ki67+	 2294 20046
1219	0	0	Ki67+	 2324 20026
1220	0	0	Ki67+	 2333 20058
1221	0	0	Ki67+	 2342 19466
1222	0	0	Ki67+	 2346 19277
1223	0	0	Ki67+	 2354 19486
1224	0	0	Ki67+	 2354 19497
1225	0	0	Ki67+	 2357 20054
1226	0	0	Ki67+	 2362 19316
1227	0	0	Ki67+	 2377 19276
1228	0	0	Ki67+	 2377 19526
1229	0	0	Ki67+	 2384 19501
1230	0	0	Ki67+	 2392 19361
1231	0	0	Ki67+	 2393 19532
1232	0	0	Ki67+	 2398 19314
1233	0	0	Ki67+	 2410 20050
1234	0	0	Ki67+	 2422 19313
1235	0	0	Ki67+	 2430 20038
1236	0	0	Ki67+	 2440 19359
1237	0	0	Ki67+	 2442 19333
1238	0	0	Ki67+	 2449 19475
1239	0	0	Ki67+	 2460 20044
1240	0	0	Ki67+	 2475 19273
1241	0	0	Ki67+	 2478 19368
1242	0	0	Ki67+	 2478 19543
1243	0	0	Ki67+	 2490 20030
1244	0	0	Ki67+	 2495 19374
1245	0	0	Ki67+	 2497 19483
1246	0	0	Ki67+	 2500 19322
1247	0	0	Ki67+	 2501 19420
1248	0	0	Ki67+	 2505 20048
1249	0	0	Ki67+	 2513 19324
1250	0	0	Ki67+	 2513 19419
1251	0	0	Ki67+	 2529 19342
1252	0	0	Ki67+	 2533 19486
1253	0	0	Ki67+	 2541 19415
1254	0	0	Ki67+	 2541 19613
1255	0	0	Ki67+	 2543 19385
1256	0	0	Ki67+	 2553 19328
1257	0	0	Ki67+	 2560 19497
1258	0	0	Ki67+	 2561 20004
1259	0	0	Ki67+	 2562 19367
1260	0	0	Ki67+	 2564 19418
1261	0	0	Ki67+	 2566 19353
1262	0	0	Ki67+	 2566 19401
1263	0	0	Ki67+	 2581 19365
1264	0	0	Ki67+	 2581 19413
1265	0	0	Ki67+	 2581 19486
1266	0	0	Ki67+	 2586 19280
1267	0	0	Ki67+	 2586 19397
1268	0	0	Ki67+	 2590 19292
1269	0	0	Ki67+	 2594 19710
1270	0	0	Ki67+	 2595 19387
1271	0	0	Ki67+	 2600 19315
1272	0	0	Ki67+	 2603 19420
1273	0	0	Ki67+	 2603 19799
1274	0	0	Ki67+	 2608 19569
1275	0	0	Ki67+	 2610 19819
1276	0	0	Ki67+	 2612 19867
1277	0	0	Ki67+	 2616 19393
1278	0	0	Ki67+	 2622 19343
1279	0	0	Ki67+	 2624 19284
1280	0	0	Ki67+	 2628 19327
1281	0	0	Ki67+	 2629 19367
1282	0	0	Ki67+	 2636 19353
1283	0	0	Ki67+	 2642 19325
1284	0	0	Ki67+	 2642 19793
1285	0	0	Ki67+	 2652 19368
1286	0	0	Ki67+	 2655 19571
1287	0	0	Ki67+	 2663 19867
1288	0	0	Ki67+	 2665 19317
1289	0	0	Ki67+	 2667 19758
1290	0	0	Ki67+	 2668 19817
1291	0	0	Ki67+	 2669 19880
1292	0	0	Ki67+	 2671 19723
1293	0	0	Ki67+	 2689 19842
1294	0	0	Ki67+	 2690 19800
1295	0	0	Ki67+	 2693 19958
1296	0	0	Ki67+	 2696 19782
1297	0	0	Ki67+	 2711 19815
1298	0	0	Ki67+	 2714 19800
1299	0	0	Ki67+	 2714 19842
1300	0	0	Ki67+	 2714 19867
1301	0	0	Ki67+	 2724 19857
1302	0	0	Ki67+	 2735 19897
1303	0	0	Ki67+	 2738 19866
1304	0	0	Ki67+	 2761 19741
1305	0	0	Ki67+	 2762 19971
1306	0	0	Ki67+	 2768 19846
1307	0	0	Ki67+	 2777 19894
1308	0	0	Ki67+	 2781 19297
1309	0	0	Ki67+	 2783 19791
1310	0	0	Ki67+	 2792 19644
1311	0	0	Ki67+	 2792 19812
1312	0	0	Ki67+	 2797 19908
1313	0	0	Ki67+	 2800 19839
1314	0	0	Ki67+	 2806 19763
1315	0	0	Ki67+	 2811 19684
1316	0	0	Ki67+	 2813 19394
1317	0	0	Ki67+	 2816 19988
1318	0	0	Ki67+	 2818 19899
1319	0	0	Ki67+	 2820 19406
1320	0	0	Ki67+	 2825 19378
1321	0	0	Ki67+	 2827 19983
1322	0	0	Ki67+	 2828 19718
1323	0	0	Ki67+	 2828 19939
1324	0	0	Ki67+	 2830 19664
1325	0	0	Ki67+	 2231 20263
1326	0	0	Ki67+	 2296 20083
1327	0	0	Ki67+	 2337 20094
1328	0	0	Ki67+	 2377 20345
1329	0	0	Ki67+	 2398 20080
1330	0	0	Ki67+	 2426 20096
1331	0	0	Ki67+	 2500 20102
1332	0	0	Ki67+	 2522 20104
1333	0	0	Ki67+	 2553 20114
1334	0	0	Ki67+	 2569 20111
1335	0	0	Ki67+	 2657 20094
1336	0	0	Ki67+	 3451 2939
1337	0	0	Ki67+	 3499 2875
1338	0	0	Ki67+	 3503 2963
1339	0	0	Ki67+	 3505 2655
1340	0	0	Ki67+	 3509 2914
1341	0	0	Ki67+	 3512 2988
1342	0	0	Ki67+	 3513 2896
1343	0	0	Ki67+	 3531 2966
1344	0	0	Ki67+	 3534 2999
1345	0	0	Ki67+	 3537 2868
1346	0	0	Ki67+	 3542 2830
1347	0	0	Ki67+	 3550 2873
1348	0	0	Ki67+	 3554 2902
1349	0	0	Ki67+	 3556 2756
1350	0	0	Ki67+	 3556 2858
1351	0	0	Ki67+	 3557 2604
1352	0	0	Ki67+	 3560 2885
1353	0	0	Ki67+	 3563 2714
1354	0	0	Ki67+	 3566 2915
1355	0	0	Ki67+	 3568 2702
1356	0	0	Ki67+	 3574 2954
1357	0	0	Ki67+	 3576 2583
1358	0	0	Ki67+	 3576 2662
1359	0	0	Ki67+	 3582 2875
1360	0	0	Ki67+	 3583 2907
1361	0	0	Ki67+	 3586 2721
1362	0	0	Ki67+	 3610 2934
1363	0	0	Ki67+	 3612 2916
1364	0	0	Ki67+	 3620 2674
1365	0	0	Ki67+	 3622 2965
1366	0	0	Ki67+	 3628 2684
1367	0	0	Ki67+	 3630 2817
1368	0	0	Ki67+	 3632 2894
1369	0	0	Ki67+	 3637 2945
1370	0	0	Ki67+	 3641 2614
1371	0	0	Ki67+	 3642 2669
1372	0	0	Ki67+	 3643 2881
1373	0	0	Ki67+	 2885 3309
1374	0	0	Ki67+	 2981 3604
1375	0	0	Ki67+	 3063 3532
1376	0	0	Ki67+	 3161 3070
1377	0	0	Ki67+	 3238 3062
1378	0	0	Ki67+	 3242 3119
1379	0	0	Ki67+	 3324 3025
1380	0	0	Ki67+	 3330 3685
1381	0	0	Ki67+	 3399 3235
1382	0	0	Ki67+	 3401 3554
1383	0	0	Ki67+	 3441 3351
1384	0	0	Ki67+	 3454 3278
1385	0	0	Ki67+	 3458 3080
1386	0	0	Ki67+	 3459 3142
1387	0	0	Ki67+	 3463 3041
1388	0	0	Ki67+	 3465 3122
1389	0	0	Ki67+	 3473 3028
1390	0	0	Ki67+	 3478 3152
1391	0	0	Ki67+	 3487 3045
1392	0	0	Ki67+	 3490 3093
1393	0	0	Ki67+	 3496 3119
1394	0	0	Ki67+	 3497 3179
1395	0	0	Ki67+	 3500 3064
1396	0	0	Ki67+	 3501 3012
1397	0	0	Ki67+	 3503 3136
1398	0	0	Ki67+	 3509 3167
1399	0	0	Ki67+	 3511 3079
1400	0	0	Ki67+	 3520 3195
1401	0	0	Ki67+	 3522 3047
1402	0	0	Ki67+	 3525 3242
1403	0	0	Ki67+	 3529 3426
1404	0	0	Ki67+	 3530 3009
1405	0	0	Ki67+	 3532 3112
1406	0	0	Ki67+	 3534 3287
1407	0	0	Ki67+	 3535 3078
1408	0	0	Ki67+	 3536 3143
1409	0	0	Ki67+	 3538 3092
1410	0	0	Ki67+	 3542 3564
1411	0	0	Ki67+	 3545 3245
1412	0	0	Ki67+	 3546 3163
1413	0	0	Ki67+	 3549 3227
1414	0	0	Ki67+	 3550 3013
1415	0	0	Ki67+	 3562 3201
1416	0	0	Ki67+	 3564 3126
1417	0	0	Ki67+	 3566 3175
1418	0	0	Ki67+	 3570 3251
1419	0	0	Ki67+	 3572 3101
1420	0	0	Ki67+	 3579 3148
1421	0	0	Ki67+	 3582 3566
1422	0	0	Ki67+	 3587 3227
1423	0	0	Ki67+	 3595 3076
1424	0	0	Ki67+	 3597 3110
1425	0	0	Ki67+	 3611 3136
1426	0	0	Ki67+	 3616 3409
1427	0	0	Ki67+	 3619 3235
1428	0	0	Ki67+	 3623 3261
1429	0	0	Ki67+	 3628 3428
1430	0	0	Ki67+	 3629 3693
1431	0	0	Ki67+	 3631 3719
1432	0	0	Ki67+	 3632 3096
1433	0	0	Ki67+	 3637 3244
1434	0	0	Ki67+	 3641 3073
1435	0	0	Ki67+	 3641 3517
1436	0	0	Ki67+	 3642 3213
1437	0	0	Ki67+	 3643 3578
1438	0	0	Ki67+	 3646 3106
1439	0	0	Ki67+	 2864 3876
1440	0	0	Ki67+	 3098 4552
1441	0	0	Ki67+	 3162 4559
1442	0	0	Ki67+	 3265 4430
1443	0	0	Ki67+	 3369 4272
1444	0	0	Ki67+	 3450 4195
1445	0	0	Ki67+	 3451 4509
1446	0	0	Ki67+	 3643 3869
1447	0	0	Ki67+	 3269 4958
1448	0	0	Ki67+	 3280 4615
1449	0	0	Ki67+	 3296 4971
1450	0	0	Ki67+	 3357 5335
1451	0	0	Ki67+	 3455 4899
1452	0	0	Ki67+	 3479 5270
1453	0	0	Ki67+	 3503 4964
1454	0	0	Ki67+	 3550 5015
1455	0	0	Ki67+	 3554 4642
1456	0	0	Ki67+	 3573 4918
1457	0	0	Ki67+	 2870 5496
1458	0	0	Ki67+	 2953 5589
1459	0	0	Ki67+	 3037 5595
1460	0	0	Ki67+	 3038 5570
1461	0	0	Ki67+	 3397 5709
1462	0	0	Ki67+	 3426 6077
1463	0	0	Ki67+	 3559 5680
1464	0	0	Ki67+	 3189 6946
1465	0	0	Ki67+	 3242 6533
1466	0	0	Ki67+	 3264 6545
1467	0	0	Ki67+	 3408 6984
1468	0	0	Ki67+	 3419 6944
1469	0	0	Ki67+	 3427 6975
1470	0	0	Ki67+	 3452 7001
1471	0	0	Ki67+	 3503 6466
1472	0	0	Ki67+	 3514 6400
1473	0	0	Ki67+	 3600 6383
1474	0	0	Ki67+	 3158 7069
1475	0	0	Ki67+	 3327 7340
1476	0	0	Ki67+	 3344 7302
1477	0	0	Ki67+	 3352 7315
1478	0	0	Ki67+	 3358 7388
1479	0	0	Ki67+	 3373 7295
1480	0	0	Ki67+	 3374 7334
1481	0	0	Ki67+	 3387 7171
1482	0	0	Ki67+	 3388 7535
1483	0	0	Ki67+	 3391 7458
1484	0	0	Ki67+	 3398 7412
1485	0	0	Ki67+	 3398 7466
1486	0	0	Ki67+	 3401 7340
1487	0	0	Ki67+	 3413 7442
1488	0	0	Ki67+	 3415 7598
1489	0	0	Ki67+	 3430 7534
1490	0	0	Ki67+	 3432 7188
1491	0	0	Ki67+	 3433 7329
1492	0	0	Ki67+	 3433 7635
1493	0	0	Ki67+	 3434 7342
1494	0	0	Ki67+	 3437 7599
1495	0	0	Ki67+	 3442 7438
1496	0	0	Ki67+	 3444 7457
1497	0	0	Ki67+	 3445 7499
1498	0	0	Ki67+	 3459 7476
1499	0	0	Ki67+	 3460 7130
1500	0	0	Ki67+	 3461 7596
1501	0	0	Ki67+	 3461 7691
1502	0	0	Ki67+	 3463 7623
1503	0	0	Ki67+	 3466 7401
1504	0	0	Ki67+	 3466 7424
1505	0	0	Ki67+	 3470 7531
1506	0	0	Ki67+	 3471 7136
1507	0	0	Ki67+	 3472 7668
1508	0	0	Ki67+	 3473 7449
1509	0	0	Ki67+	 3473 7648
1510	0	0	Ki67+	 3478 7110
1511	0	0	Ki67+	 3478 7704
1512	0	0	Ki67+	 3482 7315
1513	0	0	Ki67+	 3487 7366
1514	0	0	Ki67+	 3495 7743
1515	0	0	Ki67+	 3499 7417
1516	0	0	Ki67+	 3501 7339
1517	0	0	Ki67+	 3501 7724
1518	0	0	Ki67+	 3502 7214
1519	0	0	Ki67+	 3504 7618
1520	0	0	Ki67+	 3505 7311
1521	0	0	Ki67+	 3507 7103
1522	0	0	Ki67+	 3507 7290
1523	0	0	Ki67+	 3508 7570
1524	0	0	Ki67+	 3514 7358
1525	0	0	Ki67+	 3514 7385
1526	0	0	Ki67+	 3518 7108
1527	0	0	Ki67+	 3521 7245
1528	0	0	Ki67+	 3521 7701
1529	0	0	Ki67+	 3522 7597
1530	0	0	Ki67+	 3522 7734
1531	0	0	Ki67+	 3526 7334
1532	0	0	Ki67+	 3529 7214
1533	0	0	Ki67+	 3529 7415
1534	0	0	Ki67+	 3534 7623
1535	0	0	Ki67+	 3534 7760
1536	0	0	Ki67+	 3537 7076
1537	0	0	Ki67+	 3537 7088
1538	0	0	Ki67+	 3540 7391
1539	0	0	Ki67+	 3541 7306
1540	0	0	Ki67+	 3543 7427
1541	0	0	Ki67+	 3550 7507
1542	0	0	Ki67+	 3553 7331
1543	0	0	Ki67+	 3554 7071
1544	0	0	Ki67+	 3555 7574
1545	0	0	Ki67+	 3558 7261
1546	0	0	Ki67+	 3558 7376
1547	0	0	Ki67+	 3559 7118
1548	0	0	Ki67+	 3559 7222
1549	0	0	Ki67+	 3560 7447
1550	0	0	Ki67+	 3562 7798
1551	0	0	Ki67+	 3564 7092
1552	0	0	Ki67+	 3564 7762
1553	0	0	Ki67+	 3568 7187
1554	0	0	Ki67+	 3571 7630
1555	0	0	Ki67+	 3572 7493
1556	0	0	Ki67+	 3573 7287
1557	0	0	Ki67+	 3574 7317
1558	0	0	Ki67+	 3575 7435
1559	0	0	Ki67+	 3579 7406
1560	0	0	Ki67+	 3579 7770
1561	0	0	Ki67+	 3580 7466
1562	0	0	Ki67+	 3582 7174
1563	0	0	Ki67+	 3582 7347
1564	0	0	Ki67+	 3583 7197
1565	0	0	Ki67+	 3584 7422
1566	0	0	Ki67+	 3589 7110
1567	0	0	Ki67+	 3589 7241
1568	0	0	Ki67+	 3596 7274
1569	0	0	Ki67+	 3596 7327
1570	0	0	Ki67+	 3604 7298
1571	0	0	Ki67+	 3604 7585
1572	0	0	Ki67+	 3605 7542
1573	0	0	Ki67+	 3609 7178
1574	0	0	Ki67+	 3611 7322
1575	0	0	Ki67+	 3615 7526
1576	0	0	Ki67+	 3623 7794
1577	0	0	Ki67+	 3627 7258
1578	0	0	Ki67+	 3627 7777
1579	0	0	Ki67+	 3628 7434
1580	0	0	Ki67+	 3643 7457
1581	0	0	Ki67+	 3646 7164
1582	0	0	Ki67+	 2851 8422
1583	0	0	Ki67+	 2865 8395
1584	0	0	Ki67+	 2887 8337
1585	0	0	Ki67+	 2892 8361
1586	0	0	Ki67+	 2918 8360
1587	0	0	Ki67+	 2998 8310
1588	0	0	Ki67+	 3122 8511
1589	0	0	Ki67+	 3183 8441
1590	0	0	Ki67+	 3197 8584
1591	0	0	Ki67+	 3231 8346
1592	0	0	Ki67+	 3259 8314
1593	0	0	Ki67+	 3276 8290
1594	0	0	Ki67+	 3287 8391
1595	0	0	Ki67+	 3289 8281
1596	0	0	Ki67+	 3297 8247
1597	0	0	Ki67+	 3338 8348
1598	0	0	Ki67+	 3351 8386
1599	0	0	Ki67+	 3357 8300
1600	0	0	Ki67+	 3364 8440
1601	0	0	Ki67+	 3381 8298
1602	0	0	Ki67+	 3388 8283
1603	0	0	Ki67+	 3409 8342
1604	0	0	Ki67+	 3428 8366
1605	0	0	Ki67+	 3430 8238
1606	0	0	Ki67+	 3439 8206
1607	0	0	Ki67+	 3442 8550
1608	0	0	Ki67+	 3445 8243
1609	0	0	Ki67+	 3447 8381
1610	0	0	Ki67+	 3449 8585
1611	0	0	Ki67+	 3452 8301
1612	0	0	Ki67+	 3459 8528
1613	0	0	Ki67+	 3466 8503
1614	0	0	Ki67+	 3468 8472
1615	0	0	Ki67+	 3473 8307
1616	0	0	Ki67+	 3477 8386
1617	0	0	Ki67+	 3477 8544
1618	0	0	Ki67+	 3480 8244
1619	0	0	Ki67+	 3484 8278
1620	0	0	Ki67+	 3484 8321
1621	0	0	Ki67+	 3486 8392
1622	0	0	Ki67+	 3491 8494
1623	0	0	Ki67+	 3494 8409
1624	0	0	Ki67+	 3499 8520
1625	0	0	Ki67+	 3506 8560
1626	0	0	Ki67+	 3509 8314
1627	0	0	Ki67+	 3522 8554
1628	0	0	Ki67+	 3524 8531
1629	0	0	Ki67+	 3542 7841
1630	0	0	Ki67+	 3569 8552
1631	0	0	Ki67+	 3572 7885
1632	0	0	Ki67+	 3573 8268
1633	0	0	Ki67+	 3573 8360
1634	0	0	Ki67+	 3578 7861
1635	0	0	Ki67+	 3578 8295
1636	0	0	Ki67+	 3578 8504
1637	0	0	Ki67+	 3582 7817
1638	0	0	Ki67+	 3583 8444
1639	0	0	Ki67+	 3586 8397
1640	0	0	Ki67+	 3593 8563
1641	0	0	Ki67+	 3594 7897
1642	0	0	Ki67+	 3613 8450
1643	0	0	Ki67+	 3619 8511
1644	0	0	Ki67+	 3622 7933
1645	0	0	Ki67+	 3623 8439
1646	0	0	Ki67+	 3630 8529
1647	0	0	Ki67+	 3639 8508
1648	0	0	Ki67+	 3642 7925
1649	0	0	Ki67+	 3642 8332
1650	0	0	Ki67+	 3643 8363
1651	0	0	Ki67+	 3645 8300
1652	0	0	Ki67+	 3646 8557
1653	0	0	Ki67+	 3647 8479
1654	0	0	Ki67+	 2859 8638
1655	0	0	Ki67+	 2871 8694
1656	0	0	Ki67+	 2920 8659
1657	0	0	Ki67+	 2931 8727
1658	0	0	Ki67+	 2976 9038
1659	0	0	Ki67+	 3044 8983
1660	0	0	Ki67+	 3055 8999
1661	0	0	Ki67+	 3107 9015
1662	0	0	Ki67+	 3128 9117
1663	0	0	Ki67+	 3150 9056
1664	0	0	Ki67+	 3157 9162
1665	0	0	Ki67+	 3161 9110
1666	0	0	Ki67+	 3170 8968
1667	0	0	Ki67+	 3175 8940
1668	0	0	Ki67+	 3195 8835
1669	0	0	Ki67+	 3200 8966
1670	0	0	Ki67+	 3207 8787
1671	0	0	Ki67+	 3208 8711
1672	0	0	Ki67+	 3226 8864
1673	0	0	Ki67+	 3243 8752
1674	0	0	Ki67+	 3248 8879
1675	0	0	Ki67+	 3265 8754
1676	0	0	Ki67+	 3265 8903
1677	0	0	Ki67+	 3274 8969
1678	0	0	Ki67+	 3278 9220
1679	0	0	Ki67+	 3280 8912
1680	0	0	Ki67+	 3284 8941
1681	0	0	Ki67+	 3285 9199
1682	0	0	Ki67+	 3286 9167
1683	0	0	Ki67+	 3294 8940
1684	0	0	Ki67+	 3304 9198
1685	0	0	Ki67+	 3311 9052
1686	0	0	Ki67+	 3312 8667
1687	0	0	Ki67+	 3326 8865
1688	0	0	Ki67+	 3332 9191
1689	0	0	Ki67+	 3334 9049
1690	0	0	Ki67+	 3341 8872
1691	0	0	Ki67+	 3357 8857
1692	0	0	Ki67+	 3362 8919
1693	0	0	Ki67+	 3363 9279
1694	0	0	Ki67+	 3371 8932
1695	0	0	Ki67+	 3388 9004
1696	0	0	Ki67+	 3389 8922
1697	0	0	Ki67+	 3389 8961
1698	0	0	Ki67+	 3400 8752
1699	0	0	Ki67+	 3410 8896
1700	0	0	Ki67+	 3416 9033
1701	0	0	Ki67+	 3424 8815
1702	0	0	Ki67+	 3425 8639
1703	0	0	Ki67+	 3425 8944
1704	0	0	Ki67+	 3425 9281
1705	0	0	Ki67+	 3437 8819
1706	0	0	Ki67+	 3444 8886
1707	0	0	Ki67+	 3448 8623
1708	0	0	Ki67+	 3450 8952
1709	0	0	Ki67+	 3459 9243
1710	0	0	Ki67+	 3460 8642
1711	0	0	Ki67+	 3464 8891
1712	0	0	Ki67+	 3464 8922
1713	0	0	Ki67+	 3474 9317
1714	0	0	Ki67+	 3479 8941
1715	0	0	Ki67+	 3487 8795
1716	0	0	Ki67+	 3488 8915
1717	0	0	Ki67+	 3488 9238
1718	0	0	Ki67+	 3494 8970
1719	0	0	Ki67+	 3499 8728
1720	0	0	Ki67+	 3512 8763
1721	0	0	Ki67+	 3514 8870
1722	0	0	Ki67+	 3514 8995
1723	0	0	Ki67+	 3519 9300
1724	0	0	Ki67+	 3520 9347
1725	0	0	Ki67+	 3528 8720
1726	0	0	Ki67+	 3528 8929
1727	0	0	Ki67+	 3535 8803
1728	0	0	Ki67+	 3537 9048
1729	0	0	Ki67+	 3541 8912
1730	0	0	Ki67+	 3548 9365
1731	0	0	Ki67+	 3549 8886
1732	0	0	Ki67+	 3558 9380
1733	0	0	Ki67+	 3568 8923
1734	0	0	Ki67+	 3569 9321
1735	0	0	Ki67+	 3571 8779
1736	0	0	Ki67+	 3572 8842
1737	0	0	Ki67+	 3574 8870
1738	0	0	Ki67+	 3579 9057
1739	0	0	Ki67+	 3580 9016
1740	0	0	Ki67+	 3587 9093
1741	0	0	Ki67+	 3598 8985
1742	0	0	Ki67+	 3600 8790
1743	0	0	Ki67+	 3605 9013
1744	0	0	Ki67+	 3613 8851
1745	0	0	Ki67+	 3616 9357
1746	0	0	Ki67+	 3619 9122
1747	0	0	Ki67+	 3629 8854
1748	0	0	Ki67+	 3635 9137
1749	0	0	Ki67+	 3637 8985
1750	0	0	Ki67+	 3639 8960
1751	0	0	Ki67+	 3642 9179
1752	0	0	Ki67+	 3644 9122
1753	0	0	Ki67+	 2849 9872
1754	0	0	Ki67+	 2862 9851
1755	0	0	Ki67+	 2863 9886
1756	0	0	Ki67+	 2895 9891
1757	0	0	Ki67+	 2917 10059
1758	0	0	Ki67+	 2939 10083
1759	0	0	Ki67+	 2942 10068
1760	0	0	Ki67+	 2952 9804
1761	0	0	Ki67+	 2973 10136
1762	0	0	Ki67+	 3008 9732
1763	0	0	Ki67+	 3056 9776
1764	0	0	Ki67+	 3066 10180
1765	0	0	Ki67+	 3067 9455
1766	0	0	Ki67+	 3067 9879
1767	0	0	Ki67+	 3073 10201
1768	0	0	Ki67+	 3074 9848
1769	0	0	Ki67+	 3083 9862
1770	0	0	Ki67+	 3084 9794
1771	0	0	Ki67+	 3086 9683
1772	0	0	Ki67+	 3090 9781
1773	0	0	Ki67+	 3100 9839
1774	0	0	Ki67+	 3116 9870
1775	0	0	Ki67+	 3118 9744
1776	0	0	Ki67+	 3122 10166
1777	0	0	Ki67+	 3135 9843
1778	0	0	Ki67+	 3155 9646
1779	0	0	Ki67+	 3159 9837
1780	0	0	Ki67+	 3160 9698
1781	0	0	Ki67+	 3169 9869
1782	0	0	Ki67+	 3173 9985
1783	0	0	Ki67+	 3175 9641
1784	0	0	Ki67+	 3182 9870
1785	0	0	Ki67+	 3193 9966
1786	0	0	Ki67+	 3199 9831
1787	0	0	Ki67+	 3209 9939
1788	0	0	Ki67+	 3223 9852
1789	0	0	Ki67+	 3239 9783
1790	0	0	Ki67+	 3242 9770
1791	0	0	Ki67+	 3242 9825
1792	0	0	Ki67+	 3243 9969
1793	0	0	Ki67+	 3256 9700
1794	0	0	Ki67+	 3258 10073
1795	0	0	Ki67+	 3259 10058
1796	0	0	Ki67+	 3262 9723
1797	0	0	Ki67+	 3262 9985
1798	0	0	Ki67+	 3264 9778
1799	0	0	Ki67+	 3268 9952
1800	0	0	Ki67+	 3274 9823
1801	0	0	Ki67+	 3276 10007
1802	0	0	Ki67+	 3288 9713
1803	0	0	Ki67+	 3296 9976
1804	0	0	Ki67+	 3300 10085
1805	0	0	Ki67+	 3302 9618
1806	0	0	Ki67+	 3308 9978
1807	0	0	Ki67+	 3309 9727
1808	0	0	Ki67+	 3309 9859
1809	0	0	Ki67+	 3317 10010
1810	0	0	Ki67+	 3323 9648
1811	0	0	Ki67+	 3328 10108
1812	0	0	Ki67+	 3329 9747
1813	0	0	Ki67+	 3329 10129
1814	0	0	Ki67+	 3333 9524
1815	0	0	Ki67+	 3333 9891
1816	0	0	Ki67+	 3343 10001
1817	0	0	Ki67+	 3346 9741
1818	0	0	Ki67+	 3349 10081
1819	0	0	Ki67+	 3351 9796
1820	0	0	Ki67+	 3352 9905
1821	0	0	Ki67+	 3356 10101
1822	0	0	Ki67+	 3361 9756
1823	0	0	Ki67+	 3364 10146
1824	0	0	Ki67+	 3367 9812
1825	0	0	Ki67+	 3368 9900
1826	0	0	Ki67+	 3370 9778
1827	0	0	Ki67+	 3370 10008
1828	0	0	Ki67+	 3378 9832
1829	0	0	Ki67+	 3381 10067
1830	0	0	Ki67+	 3383 10054
1831	0	0	Ki67+	 3393 10047
1832	0	0	Ki67+	 3398 10131
1833	0	0	Ki67+	 3404 9871
1834	0	0	Ki67+	 3406 9656
1835	0	0	Ki67+	 3418 10041
1836	0	0	Ki67+	 3419 9911
1837	0	0	Ki67+	 3422 9862
1838	0	0	Ki67+	 3422 10127
1839	0	0	Ki67+	 3434 9895
1840	0	0	Ki67+	 3440 9845
1841	0	0	Ki67+	 3442 9902
1842	0	0	Ki67+	 3444 9865
1843	0	0	Ki67+	 3455 9732
1844	0	0	Ki67+	 3458 9646
1845	0	0	Ki67+	 3464 9859
1846	0	0	Ki67+	 3467 10097
1847	0	0	Ki67+	 3470 9914
1848	0	0	Ki67+	 3471 9878
1849	0	0	Ki67+	 3471 9943
1850	0	0	Ki67+	 3478 10169
1851	0	0	Ki67+	 3483 9651
1852	0	0	Ki67+	 3488 10049
1853	0	0	Ki67+	 3491 9755
1854	0	0	Ki67+	 3491 9816
1855	0	0	Ki67+	 3498 9672
1856	0	0	Ki67+	 3503 9876
1857	0	0	Ki67+	 3507 9802
1858	0	0	Ki67+	 3508 10026
1859	0	0	Ki67+	 3512 10108
1860	0	0	Ki67+	 3517 9896
1861	0	0	Ki67+	 3532 9835
1862	0	0	Ki67+	 3536 9872
1863	0	0	Ki67+	 3536 10053
1864	0	0	Ki67+	 3536 10127
1865	0	0	Ki67+	 3539 9933
1866	0	0	Ki67+	 3540 9492
1867	0	0	Ki67+	 3547 9476
1868	0	0	Ki67+	 3552 10045
1869	0	0	Ki67+	 3554 9959
1870	0	0	Ki67+	 3556 10151
1871	0	0	Ki67+	 3558 9798
1872	0	0	Ki67+	 3558 9896
1873	0	0	Ki67+	 3559 10172
1874	0	0	Ki67+	 3560 9699
1875	0	0	Ki67+	 3562 9726
1876	0	0	Ki67+	 3562 9781
1877	0	0	Ki67+	 3565 9977
1878	0	0	Ki67+	 3566 10127
1879	0	0	Ki67+	 3569 10151
1880	0	0	Ki67+	 3575 9893
1881	0	0	Ki67+	 3579 9859
1882	0	0	Ki67+	 3581 9535
1883	0	0	Ki67+	 3583 9834
1884	0	0	Ki67+	 3584 9745
1885	0	0	Ki67+	 3589 10126
1886	0	0	Ki67+	 3590 9785
1887	0	0	Ki67+	 3596 10088
1888	0	0	Ki67+	 3602 9777
1889	0	0	Ki67+	 3602 9832
1890	0	0	Ki67+	 3606 9989
1891	0	0	Ki67+	 3607 10057
1892	0	0	Ki67+	 3620 10015
1893	0	0	Ki67+	 3622 9944
1894	0	0	Ki67+	 3622 9975
1895	0	0	Ki67+	 3622 10119
1896	0	0	Ki67+	 3623 9879
1897	0	0	Ki67+	 3627 9903
1898	0	0	Ki67+	 3630 10001
1899	0	0	Ki67+	 3632 10196
1900	0	0	Ki67+	 3633 9483
1901	0	0	Ki67+	 3635 9591
1902	0	0	Ki67+	 3637 9830
1903	0	0	Ki67+	 3643 9904
1904	0	0	Ki67+	 3645 9607
1905	0	0	Ki67+	 2853 10721
1906	0	0	Ki67+	 2856 10375
1907	0	0	Ki67+	 2856 10496
1908	0	0	Ki67+	 2860 10772
1909	0	0	Ki67+	 2869 10346
1910	0	0	Ki67+	 2873 10456
1911	0	0	Ki67+	 2874 10706
1912	0	0	Ki67+	 2880 10358
1913	0	0	Ki67+	 2880 10676
1914	0	0	Ki67+	 2884 10686
1915	0	0	Ki67+	 2884 10757
1916	0	0	Ki67+	 2899 10738
1917	0	0	Ki67+	 2901 10946
1918	0	0	Ki67+	 2905 10715
1919	0	0	Ki67+	 2917 10619
1920	0	0	Ki67+	 2925 10629
1921	0	0	Ki67+	 2926 10482
1922	0	0	Ki67+	 2931 10310
1923	0	0	Ki67+	 2934 10729
1924	0	0	Ki67+	 2959 10449
1925	0	0	Ki67+	 2959 10754
1926	0	0	Ki67+	 2959 10775
1927	0	0	Ki67+	 2981 10212
1928	0	0	Ki67+	 2981 10759
1929	0	0	Ki67+	 2987 10227
1930	0	0	Ki67+	 2991 10781
1931	0	0	Ki67+	 3005 10222
1932	0	0	Ki67+	 3007 10300
1933	0	0	Ki67+	 3014 10661
1934	0	0	Ki67+	 3015 10614
1935	0	0	Ki67+	 3027 10721
1936	0	0	Ki67+	 3032 10767
1937	0	0	Ki67+	 3035 10255
1938	0	0	Ki67+	 3035 10274
1939	0	0	Ki67+	 3038 10556
1940	0	0	Ki67+	 3040 10316
1941	0	0	Ki67+	 3041 10283
1942	0	0	Ki67+	 3056 10819
1943	0	0	Ki67+	 3058 10600
1944	0	0	Ki67+	 3064 10223
1945	0	0	Ki67+	 3069 10380
1946	0	0	Ki67+	 3070 10357
1947	0	0	Ki67+	 3071 10769
1948	0	0	Ki67+	 3073 10543
1949	0	0	Ki67+	 3074 10270
1950	0	0	Ki67+	 3076 10793
1951	0	0	Ki67+	 3084 10782
1952	0	0	Ki67+	 3090 10382
1953	0	0	Ki67+	 3094 10292
1954	0	0	Ki67+	 3094 10993
1955	0	0	Ki67+	 3095 10953
1956	0	0	Ki67+	 3098 10816
1957	0	0	Ki67+	 3098 10920
1958	0	0	Ki67+	 3102 10213
1959	0	0	Ki67+	 3105 10714
1960	0	0	Ki67+	 3106 10335
1961	0	0	Ki67+	 3110 10373
1962	0	0	Ki67+	 3112 10301
1963	0	0	Ki67+	 3118 10404
1964	0	0	Ki67+	 3119 10556
1965	0	0	Ki67+	 3120 10500
1966	0	0	Ki67+	 3124 10632
1967	0	0	Ki67+	 3124 10992
1968	0	0	Ki67+	 3128 10360
1969	0	0	Ki67+	 3128 10884
1970	0	0	Ki67+	 3131 10707
1971	0	0	Ki67+	 3132 10817
1972	0	0	Ki67+	 3133 10568
1973	0	0	Ki67+	 3134 10333
1974	0	0	Ki67+	 3137 10433
1975	0	0	Ki67+	 3138 10632
1976	0	0	Ki67+	 3140 10877
1977	0	0	Ki67+	 3143 10910
1978	0	0	Ki67+	 3154 10937
1979	0	0	Ki67+	 3158 10444
1980	0	0	Ki67+	 3160 10308
1981	0	0	Ki67+	 3160 10660
1982	0	0	Ki67+	 3165 10884
1983	0	0	Ki67+	 3167 10340
1984	0	0	Ki67+	 3167 10805
1985	0	0	Ki67+	 3169 10670
1986	0	0	Ki67+	 3171 10584
1987	0	0	Ki67+	 3180 10444
1988	0	0	Ki67+	 3181 10774
1989	0	0	Ki67+	 3182 10690
1990	0	0	Ki67+	 3184 10799
1991	0	0	Ki67+	 3186 10584
1992	0	0	Ki67+	 3188 10873
1993	0	0	Ki67+	 3191 10607
1994	0	0	Ki67+	 3192 10662
1995	0	0	Ki67+	 3205 10874
1996	0	0	Ki67+	 3213 10292
1997	0	0	Ki67+	 3214 10612
1998	0	0	Ki67+	 3218 10353
1999	0	0	Ki67+	 3219 10440
2000	0	0	Ki67+	 3219 10708
2001	0	0	Ki67+	 3222 10769
2002	0	0	Ki67+	 3229 10888
2003	0	0	Ki67+	 3231 10386
2004	0	0	Ki67+	 3232 10787
2005	0	0	Ki67+	 3245 10784
2006	0	0	Ki67+	 3248 10519
2007	0	0	Ki67+	 3249 10956
2008	0	0	Ki67+	 3252 10679
2009	0	0	Ki67+	 3253 10454
2010	0	0	Ki67+	 3257 10655
2011	0	0	Ki67+	 3257 10710
2012	0	0	Ki67+	 3266 10427
2013	0	0	Ki67+	 3267 10537
2014	0	0	Ki67+	 3267 10557
2015	0	0	Ki67+	 3269 10898
2016	0	0	Ki67+	 3271 10758
2017	0	0	Ki67+	 3276 10405
2018	0	0	Ki67+	 3276 10499
2019	0	0	Ki67+	 3279 10967
2020	0	0	Ki67+	 3281 10588
2021	0	0	Ki67+	 3282 10820
2022	0	0	Ki67+	 3283 10378
2023	0	0	Ki67+	 3284 10343
2024	0	0	Ki67+	 3286 10608
2025	0	0	Ki67+	 3290 10360
2026	0	0	Ki67+	 3291 10426
2027	0	0	Ki67+	 3292 10693
2028	0	0	Ki67+	 3295 10925
2029	0	0	Ki67+	 3296 10507
2030	0	0	Ki67+	 3296 10814
2031	0	0	Ki67+	 3303 10614
2032	0	0	Ki67+	 3306 10561
2033	0	0	Ki67+	 3307 10548
2034	0	0	Ki67+	 3309 10418
2035	0	0	Ki67+	 3316 10590
2036	0	0	Ki67+	 3318 10505
2037	0	0	Ki67+	 3318 10637
2038	0	0	Ki67+	 3321 10443
2039	0	0	Ki67+	 3324 10919
2040	0	0	Ki67+	 3327 10625
2041	0	0	Ki67+	 3328 10944
2042	0	0	Ki67+	 3331 10775
2043	0	0	Ki67+	 3334 10760
2044	0	0	Ki67+	 3336 10823
2045	0	0	Ki67+	 3336 10972
2046	0	0	Ki67+	 3340 10649
2047	0	0	Ki67+	 3340 10786
2048	0	0	Ki67+	 3342 10677
2049	0	0	Ki67+	 3344 10408
2050	0	0	Ki67+	 3344 10999
2051	0	0	Ki67+	 3345 10738
2052	0	0	Ki67+	 3347 10434
2053	0	0	Ki67+	 3348 10615
2054	0	0	Ki67+	 3351 10646
2055	0	0	Ki67+	 3356 10964
2056	0	0	Ki67+	 3357 10538
2057	0	0	Ki67+	 3359 10509
2058	0	0	Ki67+	 3368 10592
2059	0	0	Ki67+	 3370 10547
2060	0	0	Ki67+	 3371 11006
2061	0	0	Ki67+	 3374 10631
2062	0	0	Ki67+	 3374 10935
2063	0	0	Ki67+	 3377 10706
2064	0	0	Ki67+	 3379 10465
2065	0	0	Ki67+	 3380 10546
2066	0	0	Ki67+	 3380 10672
2067	0	0	Ki67+	 3381 10836
2068	0	0	Ki67+	 3393 10462
2069	0	0	Ki67+	 3394 10538
2070	0	0	Ki67+	 3396 10583
2071	0	0	Ki67+	 3400 10573
2072	0	0	Ki67+	 3407 10491
2073	0	0	Ki67+	 3408 10626
2074	0	0	Ki67+	 3413 10575
2075	0	0	Ki67+	 3417 10748
2076	0	0	Ki67+	 3424 10480
2077	0	0	Ki67+	 3425 10457
2078	0	0	Ki67+	 3431 10526
2079	0	0	Ki67+	 3439 10840
2080	0	0	Ki67+	 3441 10680
2081	0	0	Ki67+	 3447 10588
2082	0	0	Ki67+	 3447 10691
2083	0	0	Ki67+	 3453 10800
2084	0	0	Ki67+	 3455 10942
2085	0	0	Ki67+	 3460 10890
2086	0	0	Ki67+	 3462 10551
2087	0	0	Ki67+	 3465 10574
2088	0	0	Ki67+	 3469 10951
2089	0	0	Ki67+	 3471 10521
2090	0	0	Ki67+	 3480 10642
2091	0	0	Ki67+	 3482 10551
2092	0	0	Ki67+	 3484 10594
2093	0	0	Ki67+	 3485 10879
2094	0	0	Ki67+	 3494 10492
2095	0	0	Ki67+	 3497 10603
2096	0	0	Ki67+	 3500 10220
2097	0	0	Ki67+	 3501 10567
2098	0	0	Ki67+	 3501 10620
2099	0	0	Ki67+	 3502 10540
2100	0	0	Ki67+	 3504 10484
2101	0	0	Ki67+	 3507 10653
2102	0	0	Ki67+	 3509 10510
2103	0	0	Ki67+	 3510 10772
2104	0	0	Ki67+	 3518 10579
2105	0	0	Ki67+	 3523 10558
2106	0	0	Ki67+	 3524 10932
2107	0	0	Ki67+	 3526 10745
2108	0	0	Ki67+	 3527 10914
2109	0	0	Ki67+	 3532 10886
2110	0	0	Ki67+	 3534 10523
2111	0	0	Ki67+	 3541 10783
2112	0	0	Ki67+	 3546 10939
2113	0	0	Ki67+	 3547 10733
2114	0	0	Ki67+	 3549 10973
2115	0	0	Ki67+	 3552 10279
2116	0	0	Ki67+	 3555 10984
2117	0	0	Ki67+	 3557 10624
2118	0	0	Ki67+	 3557 10644
2119	0	0	Ki67+	 3560 10898
2120	0	0	Ki67+	 3566 10722
2121	0	0	Ki67+	 3570 10781
2122	0	0	Ki67+	 3571 10216
2123	0	0	Ki67+	 3579 10641
2124	0	0	Ki67+	 3579 10798
2125	0	0	Ki67+	 3580 10897
2126	0	0	Ki67+	 3582 10951
2127	0	0	Ki67+	 3587 10917
2128	0	0	Ki67+	 3593 10740
2129	0	0	Ki67+	 3593 10762
2130	0	0	Ki67+	 3596 10932
2131	0	0	Ki67+	 3599 10711
2132	0	0	Ki67+	 3604 10214
2133	0	0	Ki67+	 3605 10648
2134	0	0	Ki67+	 3606 10659
2135	0	0	Ki67+	 3606 10952
2136	0	0	Ki67+	 3612 10754
2137	0	0	Ki67+	 3614 10581
2138	0	0	Ki67+	 3617 10268
2139	0	0	Ki67+	 3624 10219
2140	0	0	Ki67+	 3625 10839
2141	0	0	Ki67+	 3625 10928
2142	0	0	Ki67+	 3627 10798
2143	0	0	Ki67+	 3629 10278
2144	0	0	Ki67+	 3638 10766
2145	0	0	Ki67+	 3639 10304
2146	0	0	Ki67+	 3639 10965
2147	0	0	Ki67+	 3644 10982
2148	0	0	Ki67+	 3647 10780
2149	0	0	Ki67+	 3647 10829
2150	0	0	Ki67+	 2875 11795
2151	0	0	Ki67+	 2877 11339
2152	0	0	Ki67+	 2877 11376
2153	0	0	Ki67+	 2879 11550
2154	0	0	Ki67+	 2879 11700
2155	0	0	Ki67+	 2883 11154
2156	0	0	Ki67+	 2887 11709
2157	0	0	Ki67+	 2895 11622
2158	0	0	Ki67+	 2911 11037
2159	0	0	Ki67+	 2916 11579
2160	0	0	Ki67+	 2921 11527
2161	0	0	Ki67+	 2925 11020
2162	0	0	Ki67+	 2927 11559
2163	0	0	Ki67+	 2933 11733
2164	0	0	Ki67+	 2938 11014
2165	0	0	Ki67+	 2941 11412
2166	0	0	Ki67+	 2942 11518
2167	0	0	Ki67+	 2966 11542
2168	0	0	Ki67+	 2971 11411
2169	0	0	Ki67+	 2972 11568
2170	0	0	Ki67+	 2976 11268
2171	0	0	Ki67+	 2977 11062
2172	0	0	Ki67+	 2979 11357
2173	0	0	Ki67+	 2984 11016
2174	0	0	Ki67+	 2989 11493
2175	0	0	Ki67+	 2992 11526
2176	0	0	Ki67+	 2995 11050
2177	0	0	Ki67+	 3003 11062
2178	0	0	Ki67+	 3011 11767
2179	0	0	Ki67+	 3013 11154
2180	0	0	Ki67+	 3014 11385
2181	0	0	Ki67+	 3017 11109
2182	0	0	Ki67+	 3019 11273
2183	0	0	Ki67+	 3021 11530
2184	0	0	Ki67+	 3023 11119
2185	0	0	Ki67+	 3024 11493
2186	0	0	Ki67+	 3026 11143
2187	0	0	Ki67+	 3039 11070
2188	0	0	Ki67+	 3039 11568
2189	0	0	Ki67+	 3041 11524
2190	0	0	Ki67+	 3047 11263
2191	0	0	Ki67+	 3049 11782
2192	0	0	Ki67+	 3050 11764
2193	0	0	Ki67+	 3052 11102
2194	0	0	Ki67+	 3054 11491
2195	0	0	Ki67+	 3054 11662
2196	0	0	Ki67+	 3056 11525
2197	0	0	Ki67+	 3064 11391
2198	0	0	Ki67+	 3068 11362
2199	0	0	Ki67+	 3073 11486
2200	0	0	Ki67+	 3075 11121
2201	0	0	Ki67+	 3082 11034
2202	0	0	Ki67+	 3084 11100
2203	0	0	Ki67+	 3084 11714
2204	0	0	Ki67+	 3093 11771
2205	0	0	Ki67+	 3097 11619
2206	0	0	Ki67+	 3098 11682
2207	0	0	Ki67+	 3100 11393
2208	0	0	Ki67+	 3100 11576
2209	0	0	Ki67+	 3101 11124
2210	0	0	Ki67+	 3103 11793
2211	0	0	Ki67+	 3106 11699
2212	0	0	Ki67+	 3108 11033
2213	0	0	Ki67+	 3108 11729
2214	0	0	Ki67+	 3109 11597
2215	0	0	Ki67+	 3115 11226
2216	0	0	Ki67+	 3123 11778
2217	0	0	Ki67+	 3124 11337
2218	0	0	Ki67+	 3128 11566
2219	0	0	Ki67+	 3138 11550
2220	0	0	Ki67+	 3144 11680
2221	0	0	Ki67+	 3149 11776
2222	0	0	Ki67+	 3152 11058
2223	0	0	Ki67+	 3156 11474
2224	0	0	Ki67+	 3159 11653
2225	0	0	Ki67+	 3163 11622
2226	0	0	Ki67+	 3166 11608
2227	0	0	Ki67+	 3168 11748
2228	0	0	Ki67+	 3182 11081
2229	0	0	Ki67+	 3184 11639
2230	0	0	Ki67+	 3199 11672
2231	0	0	Ki67+	 3218 11160
2232	0	0	Ki67+	 3237 11066
2233	0	0	Ki67+	 3242 11807
2234	0	0	Ki67+	 3256 11072
2235	0	0	Ki67+	 3268 11746
2236	0	0	Ki67+	 3275 11031
2237	0	0	Ki67+	 3284 11113
2238	0	0	Ki67+	 3289 11070
2239	0	0	Ki67+	 3304 11163
2240	0	0	Ki67+	 3320 11148
2241	0	0	Ki67+	 3391 11665
2242	0	0	Ki67+	 3392 11050
2243	0	0	Ki67+	 3419 11160
2244	0	0	Ki67+	 3463 11719
2245	0	0	Ki67+	 3506 11759
2246	0	0	Ki67+	 3512 11709
2247	0	0	Ki67+	 3516 11085
2248	0	0	Ki67+	 3562 11011
2249	0	0	Ki67+	 3582 11010
2250	0	0	Ki67+	 2868 11972
2251	0	0	Ki67+	 2870 11815
2252	0	0	Ki67+	 2874 12086
2253	0	0	Ki67+	 2885 11969
2254	0	0	Ki67+	 2889 12004
2255	0	0	Ki67+	 2923 11868
2256	0	0	Ki67+	 2942 12128
2257	0	0	Ki67+	 2945 12152
2258	0	0	Ki67+	 2952 12107
2259	0	0	Ki67+	 2957 12171
2260	0	0	Ki67+	 2958 12041
2261	0	0	Ki67+	 2959 12014
2262	0	0	Ki67+	 2961 11969
2263	0	0	Ki67+	 2965 11891
2264	0	0	Ki67+	 2966 12028
2265	0	0	Ki67+	 2982 12005
2266	0	0	Ki67+	 2986 12180
2267	0	0	Ki67+	 2988 12242
2268	0	0	Ki67+	 2995 11972
2269	0	0	Ki67+	 2998 12197
2270	0	0	Ki67+	 3004 12039
2271	0	0	Ki67+	 3012 11931
2272	0	0	Ki67+	 3016 12235
2273	0	0	Ki67+	 3020 12214
2274	0	0	Ki67+	 3027 12018
2275	0	0	Ki67+	 3041 11926
2276	0	0	Ki67+	 3057 11898
2277	0	0	Ki67+	 3058 12077
2278	0	0	Ki67+	 3070 11894
2279	0	0	Ki67+	 3078 11832
2280	0	0	Ki67+	 3084 12053
2281	0	0	Ki67+	 3095 12083
2282	0	0	Ki67+	 3095 12195
2283	0	0	Ki67+	 3100 12093
2284	0	0	Ki67+	 3102 12255
2285	0	0	Ki67+	 3111 11918
2286	0	0	Ki67+	 3111 12017
2287	0	0	Ki67+	 3114 11815
2288	0	0	Ki67+	 3118 11966
2289	0	0	Ki67+	 3127 11856
2290	0	0	Ki67+	 3129 11926
2291	0	0	Ki67+	 3131 11869
2292	0	0	Ki67+	 3134 11817
2293	0	0	Ki67+	 3146 11897
2294	0	0	Ki67+	 3147 12084
2295	0	0	Ki67+	 3148 11946
2296	0	0	Ki67+	 3156 11997
2297	0	0	Ki67+	 3159 11918
2298	0	0	Ki67+	 3161 12329
2299	0	0	Ki67+	 3167 12172
2300	0	0	Ki67+	 3169 12069
2301	0	0	Ki67+	 3176 11935
2302	0	0	Ki67+	 3180 11832
2303	0	0	Ki67+	 3180 11887
2304	0	0	Ki67+	 3180 12233
2305	0	0	Ki67+	 3182 12001
2306	0	0	Ki67+	 3187 11917
2307	0	0	Ki67+	 3192 12256
2308	0	0	Ki67+	 3197 11971
2309	0	0	Ki67+	 3213 11892
2310	0	0	Ki67+	 3215 12004
2311	0	0	Ki67+	 3215 12252
2312	0	0	Ki67+	 3220 12105
2313	0	0	Ki67+	 3228 11825
2314	0	0	Ki67+	 3228 11917
2315	0	0	Ki67+	 3234 12069
2316	0	0	Ki67+	 3252 11911
2317	0	0	Ki67+	 3262 11931
2318	0	0	Ki67+	 3269 11909
2319	0	0	Ki67+	 3274 12039
2320	0	0	Ki67+	 3291 12100
2321	0	0	Ki67+	 3298 12021
2322	0	0	Ki67+	 3317 12116
2323	0	0	Ki67+	 3318 12513
2324	0	0	Ki67+	 3321 11995
2325	0	0	Ki67+	 3322 12170
2326	0	0	Ki67+	 3329 11874
2327	0	0	Ki67+	 3332 12022
2328	0	0	Ki67+	 3334 11891
2329	0	0	Ki67+	 3336 12057
2330	0	0	Ki67+	 3338 11862
2331	0	0	Ki67+	 3349 12061
2332	0	0	Ki67+	 3363 11880
2333	0	0	Ki67+	 3370 12515
2334	0	0	Ki67+	 3375 12059
2335	0	0	Ki67+	 3381 12188
2336	0	0	Ki67+	 3416 11890
2337	0	0	Ki67+	 3430 12123
2338	0	0	Ki67+	 3431 12136
2339	0	0	Ki67+	 3464 12002
2340	0	0	Ki67+	 3473 12536
2341	0	0	Ki67+	 3475 12335
2342	0	0	Ki67+	 3483 12263
2343	0	0	Ki67+	 3513 11898
2344	0	0	Ki67+	 3519 12035
2345	0	0	Ki67+	 3523 12015
2346	0	0	Ki67+	 3531 12564
2347	0	0	Ki67+	 3537 12049
2348	0	0	Ki67+	 3537 12114
2349	0	0	Ki67+	 3547 12032
2350	0	0	Ki67+	 3552 11975
2351	0	0	Ki67+	 3569 12080
2352	0	0	Ki67+	 3572 12198
2353	0	0	Ki67+	 3582 12056
2354	0	0	Ki67+	 3584 12202
2355	0	0	Ki67+	 3595 11970
2356	0	0	Ki67+	 3603 12253
2357	0	0	Ki67+	 3618 12304
2358	0	0	Ki67+	 3621 11998
2359	0	0	Ki67+	 3633 11962
2360	0	0	Ki67+	 3638 11922
2361	0	0	Ki67+	 3639 12042
2362	0	0	Ki67+	 3647 12192
2363	0	0	Ki67+	 3065 12778
2364	0	0	Ki67+	 3098 12739
2365	0	0	Ki67+	 3154 12658
2366	0	0	Ki67+	 3295 13065
2367	0	0	Ki67+	 3317 12799
2368	0	0	Ki67+	 3353 12657
2369	0	0	Ki67+	 3400 13220
2370	0	0	Ki67+	 3402 13207
2371	0	0	Ki67+	 3417 13025
2372	0	0	Ki67+	 3477 13037
2373	0	0	Ki67+	 3518 13079
2374	0	0	Ki67+	 3536 13070
2375	0	0	Ki67+	 3646 13149
2376	0	0	Ki67+	 2876 13460
2377	0	0	Ki67+	 2899 13653
2378	0	0	Ki67+	 2914 13677
2379	0	0	Ki67+	 2931 13457
2380	0	0	Ki67+	 2961 13721
2381	0	0	Ki67+	 3020 13946
2382	0	0	Ki67+	 3094 13933
2383	0	0	Ki67+	 3115 14031
2384	0	0	Ki67+	 3141 13436
2385	0	0	Ki67+	 3177 13967
2386	0	0	Ki67+	 3244 13484
2387	0	0	Ki67+	 3291 13519
2388	0	0	Ki67+	 3374 13854
2389	0	0	Ki67+	 3499 13850
2390	0	0	Ki67+	 3546 14166
2391	0	0	Ki67+	 3585 13731
2392	0	0	Ki67+	 3640 14132
2393	0	0	Ki67+	 3010 14211
2394	0	0	Ki67+	 3241 14332
2395	0	0	Ki67+	 3383 14425
2396	0	0	Ki67+	 3384 14408
2397	0	0	Ki67+	 3387 14357
2398	0	0	Ki67+	 3456 14223
2399	0	0	Ki67+	 3543 14334
2400	0	0	Ki67+	 2916 15403
2401	0	0	Ki67+	 3208 15339
2402	0	0	Ki67+	 3307 15755
2403	0	0	Ki67+	 3415 15730
2404	0	0	Ki67+	 3426 15197
2405	0	0	Ki67+	 3448 15207
2406	0	0	Ki67+	 3476 15557
2407	0	0	Ki67+	 3624 15743
2408	0	0	Ki67+	 3633 15061
2409	0	0	Ki67+	 2919 16360
2410	0	0	Ki67+	 3026 16323
2411	0	0	Ki67+	 3077 16146
2412	0	0	Ki67+	 3136 16212
2413	0	0	Ki67+	 3152 16244
2414	0	0	Ki67+	 3182 16211
2415	0	0	Ki67+	 3207 16221
2416	0	0	Ki67+	 3322 16253
2417	0	0	Ki67+	 3327 16240
2418	0	0	Ki67+	 3339 16495
2419	0	0	Ki67+	 3386 16550
2420	0	0	Ki67+	 3387 16344
2421	0	0	Ki67+	 3430 16358
2422	0	0	Ki67+	 3469 16486
2423	0	0	Ki67+	 3491 16496
2424	0	0	Ki67+	 3493 16507
2425	0	0	Ki67+	 3503 16514
2426	0	0	Ki67+	 3536 16512
2427	0	0	Ki67+	 3538 15841
2428	0	0	Ki67+	 3543 16529
2429	0	0	Ki67+	 3549 16463
2430	0	0	Ki67+	 3571 16546
2431	0	0	Ki67+	 3582 16558
2432	0	0	Ki67+	 3592 16514
2433	0	0	Ki67+	 3597 16481
2434	0	0	Ki67+	 3601 16555
2435	0	0	Ki67+	 3602 16469
2436	0	0	Ki67+	 3605 16499
2437	0	0	Ki67+	 3610 16589
2438	0	0	Ki67+	 3618 16481
2439	0	0	Ki67+	 3639 16564
2440	0	0	Ki67+	 3641 16322
2441	0	0	Ki67+	 3646 16552
2442	0	0	Ki67+	 3647 16380
2443	0	0	Ki67+	 2946 17323
2444	0	0	Ki67+	 3007 16709
2445	0	0	Ki67+	 3062 16705
2446	0	0	Ki67+	 3065 17151
2447	0	0	Ki67+	 3096 17175
2448	0	0	Ki67+	 3107 17349
2449	0	0	Ki67+	 3117 17190
2450	0	0	Ki67+	 3126 17396
2451	0	0	Ki67+	 3127 17116
2452	0	0	Ki67+	 3139 17326
2453	0	0	Ki67+	 3166 17390
2454	0	0	Ki67+	 3191 16641
2455	0	0	Ki67+	 3203 17370
2456	0	0	Ki67+	 3209 17398
2457	0	0	Ki67+	 3241 17045
2458	0	0	Ki67+	 3243 16793
2459	0	0	Ki67+	 3245 16832
2460	0	0	Ki67+	 3274 17269
2461	0	0	Ki67+	 3337 16908
2462	0	0	Ki67+	 3358 17392
2463	0	0	Ki67+	 3363 17355
2464	0	0	Ki67+	 3380 17326
2465	0	0	Ki67+	 3402 17269
2466	0	0	Ki67+	 3411 17324
2467	0	0	Ki67+	 3412 17249
2468	0	0	Ki67+	 3416 16914
2469	0	0	Ki67+	 3426 17278
2470	0	0	Ki67+	 3428 17310
2471	0	0	Ki67+	 3429 16714
2472	0	0	Ki67+	 3429 17227
2473	0	0	Ki67+	 3435 17212
2474	0	0	Ki67+	 3443 16871
2475	0	0	Ki67+	 3443 17230
2476	0	0	Ki67+	 3461 17199
2477	0	0	Ki67+	 3468 17215
2478	0	0	Ki67+	 3488 17370
2479	0	0	Ki67+	 3491 17175
2480	0	0	Ki67+	 3502 17165
2481	0	0	Ki67+	 3506 16911
2482	0	0	Ki67+	 3518 16644
2483	0	0	Ki67+	 3544 17026
2484	0	0	Ki67+	 3555 17000
2485	0	0	Ki67+	 3573 16911
2486	0	0	Ki67+	 3577 16984
2487	0	0	Ki67+	 3579 17226
2488	0	0	Ki67+	 3598 17392
2489	0	0	Ki67+	 3599 17380
2490	0	0	Ki67+	 3621 16915
2491	0	0	Ki67+	 3646 16628
2492	0	0	Ki67+	 2869 17549
2493	0	0	Ki67+	 2918 18084
2494	0	0	Ki67+	 2923 17804
2495	0	0	Ki67+	 2924 18114
2496	0	0	Ki67+	 2933 17671
2497	0	0	Ki67+	 2946 18045
2498	0	0	Ki67+	 2948 17986
2499	0	0	Ki67+	 2951 17623
2500	0	0	Ki67+	 2954 18156
2501	0	0	Ki67+	 2956 18131
2502	0	0	Ki67+	 2957 17937
2503	0	0	Ki67+	 2971 18053
2504	0	0	Ki67+	 2976 17624
2505	0	0	Ki67+	 2978 18081
2506	0	0	Ki67+	 2990 18097
2507	0	0	Ki67+	 3005 17604
2508	0	0	Ki67+	 3007 18202
2509	0	0	Ki67+	 3008 18122
2510	0	0	Ki67+	 3016 17549
2511	0	0	Ki67+	 3021 17925
2512	0	0	Ki67+	 3022 18061
2513	0	0	Ki67+	 3029 17471
2514	0	0	Ki67+	 3033 18202
2515	0	0	Ki67+	 3034 17457
2516	0	0	Ki67+	 3037 17919
2517	0	0	Ki67+	 3040 17617
2518	0	0	Ki67+	 3042 17557
2519	0	0	Ki67+	 3042 17837
2520	0	0	Ki67+	 3043 17529
2521	0	0	Ki67+	 3047 17587
2522	0	0	Ki67+	 3048 17573
2523	0	0	Ki67+	 3050 18110
2524	0	0	Ki67+	 3052 17669
2525	0	0	Ki67+	 3061 18161
2526	0	0	Ki67+	 3064 18183
2527	0	0	Ki67+	 3066 17669
2528	0	0	Ki67+	 3071 17616
2529	0	0	Ki67+	 3081 17550
2530	0	0	Ki67+	 3083 17586
2531	0	0	Ki67+	 3083 17978
2532	0	0	Ki67+	 3084 17807
2533	0	0	Ki67+	 3090 18188
2534	0	0	Ki67+	 3092 17697
2535	0	0	Ki67+	 3102 17610
2536	0	0	Ki67+	 3103 18150
2537	0	0	Ki67+	 3104 17433
2538	0	0	Ki67+	 3106 17687
2539	0	0	Ki67+	 3107 18202
2540	0	0	Ki67+	 3110 17990
2541	0	0	Ki67+	 3111 17529
2542	0	0	Ki67+	 3112 17510
2543	0	0	Ki67+	 3112 17721
2544	0	0	Ki67+	 3123 17467
2545	0	0	Ki67+	 3141 17503
2546	0	0	Ki67+	 3143 17666
2547	0	0	Ki67+	 3143 18059
2548	0	0	Ki67+	 3147 17435
2549	0	0	Ki67+	 3147 17800
2550	0	0	Ki67+	 3156 18202
2551	0	0	Ki67+	 3158 18070
2552	0	0	Ki67+	 3164 17473
2553	0	0	Ki67+	 3166 17431
2554	0	0	Ki67+	 3167 17893
2555	0	0	Ki67+	 3170 17420
2556	0	0	Ki67+	 3175 17977
2557	0	0	Ki67+	 3177 17538
2558	0	0	Ki67+	 3178 18047
2559	0	0	Ki67+	 3183 17842
2560	0	0	Ki67+	 3186 18032
2561	0	0	Ki67+	 3189 17693
2562	0	0	Ki67+	 3190 17431
2563	0	0	Ki67+	 3190 18170
2564	0	0	Ki67+	 3192 17465
2565	0	0	Ki67+	 3193 17841
2566	0	0	Ki67+	 3194 17798
2567	0	0	Ki67+	 3198 18107
2568	0	0	Ki67+	 3200 17642
2569	0	0	Ki67+	 3202 18157
2570	0	0	Ki67+	 3211 17951
2571	0	0	Ki67+	 3215 17442
2572	0	0	Ki67+	 3217 17543
2573	0	0	Ki67+	 3217 18147
2574	0	0	Ki67+	 3219 17851
2575	0	0	Ki67+	 3221 18194
2576	0	0	Ki67+	 3222 17593
2577	0	0	Ki67+	 3225 17430
2578	0	0	Ki67+	 3225 17683
2579	0	0	Ki67+	 3225 17902
2580	0	0	Ki67+	 3227 17570
2581	0	0	Ki67+	 3229 17697
2582	0	0	Ki67+	 3231 18070
2583	0	0	Ki67+	 3232 17515
2584	0	0	Ki67+	 3232 17652
2585	0	0	Ki67+	 3232 18129
2586	0	0	Ki67+	 3238 17845
2587	0	0	Ki67+	 3249 17819
2588	0	0	Ki67+	 3249 18185
2589	0	0	Ki67+	 3250 17764
2590	0	0	Ki67+	 3253 17497
2591	0	0	Ki67+	 3253 18159
2592	0	0	Ki67+	 3258 17867
2593	0	0	Ki67+	 3260 17637
2594	0	0	Ki67+	 3260 18086
2595	0	0	Ki67+	 3270 17605
2596	0	0	Ki67+	 3271 17981
2597	0	0	Ki67+	 3277 17785
2598	0	0	Ki67+	 3277 17842
2599	0	0	Ki67+	 3277 18007
2600	0	0	Ki67+	 3278 18100
2601	0	0	Ki67+	 3280 17814
2602	0	0	Ki67+	 3280 18128
2603	0	0	Ki67+	 3282 17712
2604	0	0	Ki67+	 3282 18165
2605	0	0	Ki67+	 3283 17962
2606	0	0	Ki67+	 3285 18187
2607	0	0	Ki67+	 3286 17765
2608	0	0	Ki67+	 3295 18138
2609	0	0	Ki67+	 3300 17962
2610	0	0	Ki67+	 3304 18048
2611	0	0	Ki67+	 3310 17831
2612	0	0	Ki67+	 3311 17698
2613	0	0	Ki67+	 3313 18172
2614	0	0	Ki67+	 3315 17560
2615	0	0	Ki67+	 3316 17862
2616	0	0	Ki67+	 3317 17927
2617	0	0	Ki67+	 3323 18088
2618	0	0	Ki67+	 3328 18125
2619	0	0	Ki67+	 3328 18138
2620	0	0	Ki67+	 3331 17867
2621	0	0	Ki67+	 3334 17552
2622	0	0	Ki67+	 3334 17688
2623	0	0	Ki67+	 3340 17621
2624	0	0	Ki67+	 3349 18168
2625	0	0	Ki67+	 3354 17801
2626	0	0	Ki67+	 3354 18018
2627	0	0	Ki67+	 3358 17914
2628	0	0	Ki67+	 3359 18035
2629	0	0	Ki67+	 3365 17582
2630	0	0	Ki67+	 3369 18150
2631	0	0	Ki67+	 3374 17846
2632	0	0	Ki67+	 3375 17668
2633	0	0	Ki67+	 3375 17903
2634	0	0	Ki67+	 3376 17936
2635	0	0	Ki67+	 3379 17994
2636	0	0	Ki67+	 3382 18052
2637	0	0	Ki67+	 3382 18199
2638	0	0	Ki67+	 3383 17980
2639	0	0	Ki67+	 3385 17464
2640	0	0	Ki67+	 3385 18168
2641	0	0	Ki67+	 3386 17707
2642	0	0	Ki67+	 3387 18154
2643	0	0	Ki67+	 3390 17745
2644	0	0	Ki67+	 3394 17478
2645	0	0	Ki67+	 3397 17425
2646	0	0	Ki67+	 3403 17779
2647	0	0	Ki67+	 3404 17568
2648	0	0	Ki67+	 3405 17896
2649	0	0	Ki67+	 3408 17723
2650	0	0	Ki67+	 3413 17603
2651	0	0	Ki67+	 3415 17520
2652	0	0	Ki67+	 3415 18172
2653	0	0	Ki67+	 3418 17986
2654	0	0	Ki67+	 3423 18033
2655	0	0	Ki67+	 3423 18066
2656	0	0	Ki67+	 3430 17838
2657	0	0	Ki67+	 3444 18196
2658	0	0	Ki67+	 3451 18054
2659	0	0	Ki67+	 3458 17839
2660	0	0	Ki67+	 3460 18061
2661	0	0	Ki67+	 3461 18022
2662	0	0	Ki67+	 3468 17926
2663	0	0	Ki67+	 3471 17813
2664	0	0	Ki67+	 3472 17499
2665	0	0	Ki67+	 3487 17479
2666	0	0	Ki67+	 3490 17634
2667	0	0	Ki67+	 3493 17565
2668	0	0	Ki67+	 3493 17915
2669	0	0	Ki67+	 3497 17940
2670	0	0	Ki67+	 3504 18087
2671	0	0	Ki67+	 3507 17555
2672	0	0	Ki67+	 3517 18039
2673	0	0	Ki67+	 3518 17816
2674	0	0	Ki67+	 3525 17964
2675	0	0	Ki67+	 3528 17766
2676	0	0	Ki67+	 3530 17506
2677	0	0	Ki67+	 3530 17832
2678	0	0	Ki67+	 3534 17781
2679	0	0	Ki67+	 3535 17758
2680	0	0	Ki67+	 3535 17929
2681	0	0	Ki67+	 3548 17653
2682	0	0	Ki67+	 3548 17770
2683	0	0	Ki67+	 3553 17483
2684	0	0	Ki67+	 3556 17469
2685	0	0	Ki67+	 3556 18166
2686	0	0	Ki67+	 3566 18100
2687	0	0	Ki67+	 3567 17782
2688	0	0	Ki67+	 3573 18144
2689	0	0	Ki67+	 3573 18185
2690	0	0	Ki67+	 3577 18134
2691	0	0	Ki67+	 3604 17497
2692	0	0	Ki67+	 3605 18131
2693	0	0	Ki67+	 3614 18112
2694	0	0	Ki67+	 3618 17929
2695	0	0	Ki67+	 3619 17544
2696	0	0	Ki67+	 3632 18141
2697	0	0	Ki67+	 3640 17606
2698	0	0	Ki67+	 3641 18086
2699	0	0	Ki67+	 3642 17941
2700	0	0	Ki67+	 2861 18567
2701	0	0	Ki67+	 2873 18465
2702	0	0	Ki67+	 2881 18944
2703	0	0	Ki67+	 2888 18363
2704	0	0	Ki67+	 2894 18519
2705	0	0	Ki67+	 2930 18338
2706	0	0	Ki67+	 2930 18562
2707	0	0	Ki67+	 2943 18223
2708	0	0	Ki67+	 2945 18382
2709	0	0	Ki67+	 2959 18314
2710	0	0	Ki67+	 2976 18266
2711	0	0	Ki67+	 2979 18520
2712	0	0	Ki67+	 2981 18488
2713	0	0	Ki67+	 2990 18432
2714	0	0	Ki67+	 2992 18490
2715	0	0	Ki67+	 3007 18456
2716	0	0	Ki67+	 3012 18723
2717	0	0	Ki67+	 3017 18554
2718	0	0	Ki67+	 3019 18650
2719	0	0	Ki67+	 3025 18273
2720	0	0	Ki67+	 3028 18487
2721	0	0	Ki67+	 3028 18504
2722	0	0	Ki67+	 3030 18431
2723	0	0	Ki67+	 3041 18217
2724	0	0	Ki67+	 3052 18569
2725	0	0	Ki67+	 3055 18492
2726	0	0	Ki67+	 3098 18767
2727	0	0	Ki67+	 3116 18899
2728	0	0	Ki67+	 3133 18226
2729	0	0	Ki67+	 3149 18407
2730	0	0	Ki67+	 3165 18588
2731	0	0	Ki67+	 3177 18216
2732	0	0	Ki67+	 3193 18284
2733	0	0	Ki67+	 3204 18488
2734	0	0	Ki67+	 3207 18258
2735	0	0	Ki67+	 3215 18314
2736	0	0	Ki67+	 3224 18225
2737	0	0	Ki67+	 3224 18408
2738	0	0	Ki67+	 3226 18347
2739	0	0	Ki67+	 3228 18286
2740	0	0	Ki67+	 3237 18365
2741	0	0	Ki67+	 3239 18598
2742	0	0	Ki67+	 3245 18250
2743	0	0	Ki67+	 3251 18302
2744	0	0	Ki67+	 3256 18357
2745	0	0	Ki67+	 3256 18558
2746	0	0	Ki67+	 3267 18514
2747	0	0	Ki67+	 3270 18711
2748	0	0	Ki67+	 3271 18590
2749	0	0	Ki67+	 3272 18397
2750	0	0	Ki67+	 3276 18505
2751	0	0	Ki67+	 3276 18529
2752	0	0	Ki67+	 3278 18619
2753	0	0	Ki67+	 3288 18518
2754	0	0	Ki67+	 3293 18408
2755	0	0	Ki67+	 3296 18229
2756	0	0	Ki67+	 3308 18510
2757	0	0	Ki67+	 3315 18931
2758	0	0	Ki67+	 3318 18425
2759	0	0	Ki67+	 3324 18614
2760	0	0	Ki67+	 3330 18514
2761	0	0	Ki67+	 3336 18998
2762	0	0	Ki67+	 3337 18974
2763	0	0	Ki67+	 3342 18631
2764	0	0	Ki67+	 3343 18446
2765	0	0	Ki67+	 3349 18232
2766	0	0	Ki67+	 3357 18487
2767	0	0	Ki67+	 3357 18984
2768	0	0	Ki67+	 3363 18502
2769	0	0	Ki67+	 3375 18557
2770	0	0	Ki67+	 3376 18637
2771	0	0	Ki67+	 3383 18418
2772	0	0	Ki67+	 3386 18571
2773	0	0	Ki67+	 3390 18963
2774	0	0	Ki67+	 3391 18526
2775	0	0	Ki67+	 3392 18426
2776	0	0	Ki67+	 3403 18447
2777	0	0	Ki67+	 3410 18986
2778	0	0	Ki67+	 3412 18211
2779	0	0	Ki67+	 3417 18548
2780	0	0	Ki67+	 3418 18426
2781	0	0	Ki67+	 3431 18569
2782	0	0	Ki67+	 3435 18429
2783	0	0	Ki67+	 3435 18588
2784	0	0	Ki67+	 3440 18222
2785	0	0	Ki67+	 3446 18261
2786	0	0	Ki67+	 3453 18610
2787	0	0	Ki67+	 3461 18521
2788	0	0	Ki67+	 3464 18912
2789	0	0	Ki67+	 3475 18916
2790	0	0	Ki67+	 3483 18230
2791	0	0	Ki67+	 3483 18627
2792	0	0	Ki67+	 3484 18505
2793	0	0	Ki67+	 3484 18697
2794	0	0	Ki67+	 3489 18459
2795	0	0	Ki67+	 3490 18939
2796	0	0	Ki67+	 3493 18273
2797	0	0	Ki67+	 3495 18978
2798	0	0	Ki67+	 3500 18350
2799	0	0	Ki67+	 3503 18769
2800	0	0	Ki67+	 3504 18244
2801	0	0	Ki67+	 3505 18212
2802	0	0	Ki67+	 3513 18262
2803	0	0	Ki67+	 3515 18591
2804	0	0	Ki67+	 3517 18746
2805	0	0	Ki67+	 3519 18615
2806	0	0	Ki67+	 3521 18250
2807	0	0	Ki67+	 3527 18395
2808	0	0	Ki67+	 3527 18484
2809	0	0	Ki67+	 3534 18444
2810	0	0	Ki67+	 3538 18618
2811	0	0	Ki67+	 3540 18221
2812	0	0	Ki67+	 3540 18363
2813	0	0	Ki67+	 3548 18471
2814	0	0	Ki67+	 3564 18542
2815	0	0	Ki67+	 3577 18363
2816	0	0	Ki67+	 3585 18567
2817	0	0	Ki67+	 3598 18419
2818	0	0	Ki67+	 3608 18969
2819	0	0	Ki67+	 3614 18605
2820	0	0	Ki67+	 3622 18420
2821	0	0	Ki67+	 3623 18463
2822	0	0	Ki67+	 3626 18739
2823	0	0	Ki67+	 3627 18712
2824	0	0	Ki67+	 3628 18452
2825	0	0	Ki67+	 3632 18661
2826	0	0	Ki67+	 3639 18497
2827	0	0	Ki67+	 3642 18629
2828	0	0	Ki67+	 3646 18452
2829	0	0	Ki67+	 2850 19666
2830	0	0	Ki67+	 2853 19457
2831	0	0	Ki67+	 2853 19616
2832	0	0	Ki67+	 2857 19402
2833	0	0	Ki67+	 2868 19605
2834	0	0	Ki67+	 2870 19652
2835	0	0	Ki67+	 2875 19186
2836	0	0	Ki67+	 2877 19698
2837	0	0	Ki67+	 2886 19625
2838	0	0	Ki67+	 2893 19678
2839	0	0	Ki67+	 2902 19708
2840	0	0	Ki67+	 2907 19200
2841	0	0	Ki67+	 2912 19422
2842	0	0	Ki67+	 2913 19374
2843	0	0	Ki67+	 2915 19792
2844	0	0	Ki67+	 2917 19686
2845	0	0	Ki67+	 2917 19807
2846	0	0	Ki67+	 2926 19716
2847	0	0	Ki67+	 2934 19549
2848	0	0	Ki67+	 2940 19010
2849	0	0	Ki67+	 2944 19710
2850	0	0	Ki67+	 2988 19452
2851	0	0	Ki67+	 3011 19631
2852	0	0	Ki67+	 3023 19259
2853	0	0	Ki67+	 3024 19120
2854	0	0	Ki67+	 3030 19604
2855	0	0	Ki67+	 3032 19520
2856	0	0	Ki67+	 3038 19570
2857	0	0	Ki67+	 3045 19797
2858	0	0	Ki67+	 3062 19728
2859	0	0	Ki67+	 3073 19302
2860	0	0	Ki67+	 3092 19790
2861	0	0	Ki67+	 3095 19222
2862	0	0	Ki67+	 3109 19701
2863	0	0	Ki67+	 3111 19658
2864	0	0	Ki67+	 3114 19790
2865	0	0	Ki67+	 3117 19230
2866	0	0	Ki67+	 3117 19760
2867	0	0	Ki67+	 3125 19673
2868	0	0	Ki67+	 3128 19766
2869	0	0	Ki67+	 3132 19570
2870	0	0	Ki67+	 3139 19032
2871	0	0	Ki67+	 3141 19259
2872	0	0	Ki67+	 3142 19480
2873	0	0	Ki67+	 3156 19778
2874	0	0	Ki67+	 3162 19805
2875	0	0	Ki67+	 3169 19705
2876	0	0	Ki67+	 3172 19715
2877	0	0	Ki67+	 3179 19702
2878	0	0	Ki67+	 3188 19743
2879	0	0	Ki67+	 3192 19642
2880	0	0	Ki67+	 3192 19753
2881	0	0	Ki67+	 3196 19706
2882	0	0	Ki67+	 3202 19797
2883	0	0	Ki67+	 3217 19771
2884	0	0	Ki67+	 3225 19633
2885	0	0	Ki67+	 3256 19119
2886	0	0	Ki67+	 3267 19313
2887	0	0	Ki67+	 3268 19455
2888	0	0	Ki67+	 3270 19756
2889	0	0	Ki67+	 3280 19750
2890	0	0	Ki67+	 3283 19705
2891	0	0	Ki67+	 3292 19761
2892	0	0	Ki67+	 3296 19494
2893	0	0	Ki67+	 3345 19329
2894	0	0	Ki67+	 3346 19340
2895	0	0	Ki67+	 3364 19726
2896	0	0	Ki67+	 3407 19496
2897	0	0	Ki67+	 3416 19048
2898	0	0	Ki67+	 3422 19686
2899	0	0	Ki67+	 3429 19035
2900	0	0	Ki67+	 3453 19112
2901	0	0	Ki67+	 3493 19460
2902	0	0	Ki67+	 3506 19400
2903	0	0	Ki67+	 3524 19149
2904	0	0	Ki67+	 3528 19799
2905	0	0	Ki67+	 3530 19619
2906	0	0	Ki67+	 3541 19751
2907	0	0	Ki67+	 3556 19423
2908	0	0	Ki67+	 3556 19788
2909	0	0	Ki67+	 3557 19475
2910	0	0	Ki67+	 3557 19744
2911	0	0	Ki67+	 3559 19715
2912	0	0	Ki67+	 3560 19498
2913	0	0	Ki67+	 3561 19455
2914	0	0	Ki67+	 3572 19776
2915	0	0	Ki67+	 3573 19746
2916	0	0	Ki67+	 3579 19389
2917	0	0	Ki67+	 3582 19537
2918	0	0	Ki67+	 3584 19509
2919	0	0	Ki67+	 3584 19707
2920	0	0	Ki67+	 3586 19734
2921	0	0	Ki67+	 3587 19670
2922	0	0	Ki67+	 3590 19117
2923	0	0	Ki67+	 3595 19395
2924	0	0	Ki67+	 3597 19359
2925	0	0	Ki67+	 3603 19314
2926	0	0	Ki67+	 3618 19737
2927	0	0	Ki67+	 3619 19184
2928	0	0	Ki67+	 3619 19358
2929	0	0	Ki67+	 3623 19337
2930	0	0	Ki67+	 3626 19102
2931	0	0	Ki67+	 3637 19474
2932	0	0	Ki67+	 3642 19178
2933	0	0	Ki67+	 3642 19755
2934	0	0	Ki67+	 2851 19885
2935	0	0	Ki67+	 2924 19850
2936	0	0	Ki67+	 2934 19865
2937	0	0	Ki67+	 2939 19855
2938	0	0	Ki67+	 2978 19855
2939	0	0	Ki67+	 3245 19819
2940	0	0	Ki67+	 3483 19817
2941	0	0	Ki67+	 3651 2753
2942	0	0	Ki67+	 3656 2826
2943	0	0	Ki67+	 3659 2698
2944	0	0	Ki67+	 3663 2725
2945	0	0	Ki67+	 3665 2626
2946	0	0	Ki67+	 3665 2686
2947	0	0	Ki67+	 3668 2883
2948	0	0	Ki67+	 3670 2667
2949	0	0	Ki67+	 3671 2770
2950	0	0	Ki67+	 3676 2852
2951	0	0	Ki67+	 3684 2797
2952	0	0	Ki67+	 3687 2606
2953	0	0	Ki67+	 3689 2665
2954	0	0	Ki67+	 3694 2891
2955	0	0	Ki67+	 3698 2753
2956	0	0	Ki67+	 3699 2604
2957	0	0	Ki67+	 3703 2840
2958	0	0	Ki67+	 3707 2633
2959	0	0	Ki67+	 3708 2782
2960	0	0	Ki67+	 3711 2826
2961	0	0	Ki67+	 3719 2871
2962	0	0	Ki67+	 3720 2574
2963	0	0	Ki67+	 3722 2654
2964	0	0	Ki67+	 3722 2897
2965	0	0	Ki67+	 3724 2804
2966	0	0	Ki67+	 3731 2731
2967	0	0	Ki67+	 3731 2779
2968	0	0	Ki67+	 3732 2624
2969	0	0	Ki67+	 3732 2884
2970	0	0	Ki67+	 3742 2650
2971	0	0	Ki67+	 3745 2746
2972	0	0	Ki67+	 3746 2529
2973	0	0	Ki67+	 3758 2894
2974	0	0	Ki67+	 3767 2769
2975	0	0	Ki67+	 3770 2631
2976	0	0	Ki67+	 3776 2747
2977	0	0	Ki67+	 3776 2887
2978	0	0	Ki67+	 3788 2643
2979	0	0	Ki67+	 3791 2863
2980	0	0	Ki67+	 3792 2615
2981	0	0	Ki67+	 3794 2770
2982	0	0	Ki67+	 3802 2809
2983	0	0	Ki67+	 3806 2730
2984	0	0	Ki67+	 3806 2850
2985	0	0	Ki67+	 3809 2635
2986	0	0	Ki67+	 3810 2745
2987	0	0	Ki67+	 3816 2585
2988	0	0	Ki67+	 3816 2778
2989	0	0	Ki67+	 3818 2321
2990	0	0	Ki67+	 3818 2599
2991	0	0	Ki67+	 3820 2548
2992	0	0	Ki67+	 3822 2906
2993	0	0	Ki67+	 3828 2711
2994	0	0	Ki67+	 3830 2537
2995	0	0	Ki67+	 3831 2696
2996	0	0	Ki67+	 3831 2746
2997	0	0	Ki67+	 3832 2801
2998	0	0	Ki67+	 3836 2670
2999	0	0	Ki67+	 3837 2513
3000	0	0	Ki67+	 3838 2639
3001	0	0	Ki67+	 3844 2388
3002	0	0	Ki67+	 3847 2558
3003	0	0	Ki67+	 3851 2724
3004	0	0	Ki67+	 3852 2689
3005	0	0	Ki67+	 3853 2587
3006	0	0	Ki67+	 3854 2368
3007	0	0	Ki67+	 3868 2595
3008	0	0	Ki67+	 3868 2697
3009	0	0	Ki67+	 3869 2473
3010	0	0	Ki67+	 3870 2650
3011	0	0	Ki67+	 3873 2729
3012	0	0	Ki67+	 3875 2678
3013	0	0	Ki67+	 3880 2880
3014	0	0	Ki67+	 3883 2655
3015	0	0	Ki67+	 3885 2493
3016	0	0	Ki67+	 3892 2561
3017	0	0	Ki67+	 3892 2903
3018	0	0	Ki67+	 3895 2595
3019	0	0	Ki67+	 3900 2743
3020	0	0	Ki67+	 3900 2846
3021	0	0	Ki67+	 3901 2624
3022	0	0	Ki67+	 3906 2477
3023	0	0	Ki67+	 3911 2368
3024	0	0	Ki67+	 3911 2593
3025	0	0	Ki67+	 3913 2830
3026	0	0	Ki67+	 3925 2555
3027	0	0	Ki67+	 3930 2794
3028	0	0	Ki67+	 3930 2860
3029	0	0	Ki67+	 3934 2629
3030	0	0	Ki67+	 3935 2811
3031	0	0	Ki67+	 3935 2840
3032	0	0	Ki67+	 3938 2752
3033	0	0	Ki67+	 3940 2544
3034	0	0	Ki67+	 3951 2654
3035	0	0	Ki67+	 3956 2852
3036	0	0	Ki67+	 3958 2488
3037	0	0	Ki67+	 3958 2519
3038	0	0	Ki67+	 3958 2786
3039	0	0	Ki67+	 3962 2717
3040	0	0	Ki67+	 3963 2766
3041	0	0	Ki67+	 3976 2470
3042	0	0	Ki67+	 3977 2743
3043	0	0	Ki67+	 3978 2580
3044	0	0	Ki67+	 3987 2745
3045	0	0	Ki67+	 3988 2600
3046	0	0	Ki67+	 3989 2806
3047	0	0	Ki67+	 3989 2902
3048	0	0	Ki67+	 3992 2771
3049	0	0	Ki67+	 3999 2875
3050	0	0	Ki67+	 4000 2713
3051	0	0	Ki67+	 4002 2903
3052	0	0	Ki67+	 4008 2683
3053	0	0	Ki67+	 4012 2660
3054	0	0	Ki67+	 4015 2778
3055	0	0	Ki67+	 4018 2641
3056	0	0	Ki67+	 4019 2441
3057	0	0	Ki67+	 4039 2673
3058	0	0	Ki67+	 4041 2423
3059	0	0	Ki67+	 4049 2625
3060	0	0	Ki67+	 4050 2343
3061	0	0	Ki67+	 4050 2390
3062	0	0	Ki67+	 4053 2903
3063	0	0	Ki67+	 4055 2870
3064	0	0	Ki67+	 4063 2906
3065	0	0	Ki67+	 4069 2873
3066	0	0	Ki67+	 4072 2304
3067	0	0	Ki67+	 4076 2825
3068	0	0	Ki67+	 4079 2541
3069	0	0	Ki67+	 4083 2857
3070	0	0	Ki67+	 4084 2577
3071	0	0	Ki67+	 4087 2387
3072	0	0	Ki67+	 4104 2562
3073	0	0	Ki67+	 4105 2409
3074	0	0	Ki67+	 4112 2534
3075	0	0	Ki67+	 4116 2419
3076	0	0	Ki67+	 4119 2474
3077	0	0	Ki67+	 4121 2632
3078	0	0	Ki67+	 4127 2499
3079	0	0	Ki67+	 4130 2820
3080	0	0	Ki67+	 4146 2499
3081	0	0	Ki67+	 4160 2349
3082	0	0	Ki67+	 4193 2293
3083	0	0	Ki67+	 4196 2491
3084	0	0	Ki67+	 4201 2359
3085	0	0	Ki67+	 4209 2287
3086	0	0	Ki67+	 4209 2473
3087	0	0	Ki67+	 4214 2332
3088	0	0	Ki67+	 4233 2344
3089	0	0	Ki67+	 4243 2300
3090	0	0	Ki67+	 4244 2264
3091	0	0	Ki67+	 4249 2445
3092	0	0	Ki67+	 4251 2378
3093	0	0	Ki67+	 4251 2470
3094	0	0	Ki67+	 4253 2409
3095	0	0	Ki67+	 4258 2428
3096	0	0	Ki67+	 4263 2253
3097	0	0	Ki67+	 4266 2409
3098	0	0	Ki67+	 4268 2477
3099	0	0	Ki67+	 4284 2422
3100	0	0	Ki67+	 4284 2458
3101	0	0	Ki67+	 4297 2419
3102	0	0	Ki67+	 4300 2377
3103	0	0	Ki67+	 4305 2438
3104	0	0	Ki67+	 4309 2281
3105	0	0	Ki67+	 4315 2531
3106	0	0	Ki67+	 4317 2393
3107	0	0	Ki67+	 4321 2369
3108	0	0	Ki67+	 4326 2324
3109	0	0	Ki67+	 4328 2244
3110	0	0	Ki67+	 4328 2394
3111	0	0	Ki67+	 4352 2254
3112	0	0	Ki67+	 4390 2592
3113	0	0	Ki67+	 4392 2243
3114	0	0	Ki67+	 4396 2270
3115	0	0	Ki67+	 4397 2760
3116	0	0	Ki67+	 4406 2811
3117	0	0	Ki67+	 4407 2599
3118	0	0	Ki67+	 4409 2512
3119	0	0	Ki67+	 4427 2561
3120	0	0	Ki67+	 4427 2622
3121	0	0	Ki67+	 4428 2312
3122	0	0	Ki67+	 4442 2224
3123	0	0	Ki67+	 4443 2139
3124	0	0	Ki67+	 3649 3668
3125	0	0	Ki67+	 3651 3658
3126	0	0	Ki67+	 3655 2913
3127	0	0	Ki67+	 3661 3203
3128	0	0	Ki67+	 3662 3648
3129	0	0	Ki67+	 3663 3509
3130	0	0	Ki67+	 3667 3322
3131	0	0	Ki67+	 3668 3057
3132	0	0	Ki67+	 3670 3085
3133	0	0	Ki67+	 3670 3171
3134	0	0	Ki67+	 3679 3482
3135	0	0	Ki67+	 3680 3517
3136	0	0	Ki67+	 3684 3352
3137	0	0	Ki67+	 3688 3164
3138	0	0	Ki67+	 3690 3232
3139	0	0	Ki67+	 3692 3061
3140	0	0	Ki67+	 3693 3124
3141	0	0	Ki67+	 3694 3447
3142	0	0	Ki67+	 3694 3508
3143	0	0	Ki67+	 3697 3189
3144	0	0	Ki67+	 3697 3213
3145	0	0	Ki67+	 3697 3260
3146	0	0	Ki67+	 3697 3574
3147	0	0	Ki67+	 3709 3458
3148	0	0	Ki67+	 3712 3066
3149	0	0	Ki67+	 3712 3166
3150	0	0	Ki67+	 3718 3541
3151	0	0	Ki67+	 3725 3287
3152	0	0	Ki67+	 3731 3041
3153	0	0	Ki67+	 3733 3136
3154	0	0	Ki67+	 3734 3425
3155	0	0	Ki67+	 3736 3385
3156	0	0	Ki67+	 3740 2999
3157	0	0	Ki67+	 3742 3348
3158	0	0	Ki67+	 3747 2931
3159	0	0	Ki67+	 3750 3336
3160	0	0	Ki67+	 3750 3437
3161	0	0	Ki67+	 3752 3108
3162	0	0	Ki67+	 3755 3126
3163	0	0	Ki67+	 3758 2923
3164	0	0	Ki67+	 3760 3157
3165	0	0	Ki67+	 3762 3016
3166	0	0	Ki67+	 3762 3533
3167	0	0	Ki67+	 3765 3353
3168	0	0	Ki67+	 3765 3568
3169	0	0	Ki67+	 3767 3421
3170	0	0	Ki67+	 3770 3102
3171	0	0	Ki67+	 3773 3166
3172	0	0	Ki67+	 3774 3539
3173	0	0	Ki67+	 3775 3343
3174	0	0	Ki67+	 3777 3292
3175	0	0	Ki67+	 3778 3375
3176	0	0	Ki67+	 3786 3197
3177	0	0	Ki67+	 3787 3306
3178	0	0	Ki67+	 3788 3131
3179	0	0	Ki67+	 3788 3569
3180	0	0	Ki67+	 3790 3384
3181	0	0	Ki67+	 3791 2989
3182	0	0	Ki67+	 3795 2942
3183	0	0	Ki67+	 3797 3081
3184	0	0	Ki67+	 3798 3595
3185	0	0	Ki67+	 3805 3464
3186	0	0	Ki67+	 3807 3028
3187	0	0	Ki67+	 3814 3391
3188	0	0	Ki67+	 3814 3553
3189	0	0	Ki67+	 3814 3582
3190	0	0	Ki67+	 3815 3420
3191	0	0	Ki67+	 3822 2924
3192	0	0	Ki67+	 3825 3198
3193	0	0	Ki67+	 3830 3159
3194	0	0	Ki67+	 3832 2970
3195	0	0	Ki67+	 3833 2932
3196	0	0	Ki67+	 3833 3261
3197	0	0	Ki67+	 3837 3408
3198	0	0	Ki67+	 3837 3491
3199	0	0	Ki67+	 3844 3610
3200	0	0	Ki67+	 3846 3589
3201	0	0	Ki67+	 3851 3350
3202	0	0	Ki67+	 3854 3293
3203	0	0	Ki67+	 3854 3325
3204	0	0	Ki67+	 3855 3215
3205	0	0	Ki67+	 3858 3570
3206	0	0	Ki67+	 3868 3258
3207	0	0	Ki67+	 3876 3031
3208	0	0	Ki67+	 3879 3587
3209	0	0	Ki67+	 3883 3371
3210	0	0	Ki67+	 3885 3469
3211	0	0	Ki67+	 3886 3542
3212	0	0	Ki67+	 3889 3275
3213	0	0	Ki67+	 3891 3563
3214	0	0	Ki67+	 3899 3262
3215	0	0	Ki67+	 3904 3315
3216	0	0	Ki67+	 3906 3477
3217	0	0	Ki67+	 3908 3288
3218	0	0	Ki67+	 3920 3330
3219	0	0	Ki67+	 3927 3351
3220	0	0	Ki67+	 3934 3513
3221	0	0	Ki67+	 3935 3093
3222	0	0	Ki67+	 3935 3480
3223	0	0	Ki67+	 3949 3409
3224	0	0	Ki67+	 3950 3079
3225	0	0	Ki67+	 3953 3111
3226	0	0	Ki67+	 3969 3477
3227	0	0	Ki67+	 3970 2922
3228	0	0	Ki67+	 3972 3588
3229	0	0	Ki67+	 3974 2957
3230	0	0	Ki67+	 3981 3183
3231	0	0	Ki67+	 3982 3465
3232	0	0	Ki67+	 3983 3551
3233	0	0	Ki67+	 3984 3422
3234	0	0	Ki67+	 3994 2996
3235	0	0	Ki67+	 3998 3458
3236	0	0	Ki67+	 4005 2949
3237	0	0	Ki67+	 4007 3002
3238	0	0	Ki67+	 4013 3460
3239	0	0	Ki67+	 4013 3560
3240	0	0	Ki67+	 4020 3009
3241	0	0	Ki67+	 4025 3440
3242	0	0	Ki67+	 4030 3548
3243	0	0	Ki67+	 4041 3406
3244	0	0	Ki67+	 4048 3005
3245	0	0	Ki67+	 4081 3346
3246	0	0	Ki67+	 4109 3434
3247	0	0	Ki67+	 4112 3472
3248	0	0	Ki67+	 4123 3248
3249	0	0	Ki67+	 4131 3348
3250	0	0	Ki67+	 4135 3242
3251	0	0	Ki67+	 4135 3459
3252	0	0	Ki67+	 4149 3071
3253	0	0	Ki67+	 4151 3058
3254	0	0	Ki67+	 4159 3352
3255	0	0	Ki67+	 4161 3445
3256	0	0	Ki67+	 4163 3076
3257	0	0	Ki67+	 4173 3096
3258	0	0	Ki67+	 4188 3561
3259	0	0	Ki67+	 4197 3440
3260	0	0	Ki67+	 4200 3520
3261	0	0	Ki67+	 4204 3027
3262	0	0	Ki67+	 4220 3302
3263	0	0	Ki67+	 4221 3019
3264	0	0	Ki67+	 4275 3324
3265	0	0	Ki67+	 4308 3375
3266	0	0	Ki67+	 4315 3301
3267	0	0	Ki67+	 4328 2962
3268	0	0	Ki67+	 4340 3304
3269	0	0	Ki67+	 4350 3468
3270	0	0	Ki67+	 4361 3410
3271	0	0	Ki67+	 4364 3299
3272	0	0	Ki67+	 4366 3164
3273	0	0	Ki67+	 4370 3335
3274	0	0	Ki67+	 4377 3156
3275	0	0	Ki67+	 4425 3245
3276	0	0	Ki67+	 4441 3362
3277	0	0	Ki67+	 4443 3269
3278	0	0	Ki67+	 4444 2968
3279	0	0	Ki67+	 4446 3177
3280	0	0	Ki67+	 3660 3869
3281	0	0	Ki67+	 3688 3896
3282	0	0	Ki67+	 3696 3930
3283	0	0	Ki67+	 3719 3914
3284	0	0	Ki67+	 3735 3926
3285	0	0	Ki67+	 3749 3913
3286	0	0	Ki67+	 3770 4046
3287	0	0	Ki67+	 3779 4261
3288	0	0	Ki67+	 3790 4333
3289	0	0	Ki67+	 3791 3939
3290	0	0	Ki67+	 3821 3982
3291	0	0	Ki67+	 3826 4269
3292	0	0	Ki67+	 3827 3956
3293	0	0	Ki67+	 3865 4366
3294	0	0	Ki67+	 3902 3953
3295	0	0	Ki67+	 3937 4458
3296	0	0	Ki67+	 3998 4107
3297	0	0	Ki67+	 4045 4126
3298	0	0	Ki67+	 4055 3938
3299	0	0	Ki67+	 4056 4107
3300	0	0	Ki67+	 4057 4273
3301	0	0	Ki67+	 4065 3926
3302	0	0	Ki67+	 4084 4003
3303	0	0	Ki67+	 4087 4143
3304	0	0	Ki67+	 4202 4128
3305	0	0	Ki67+	 4224 4488
3306	0	0	Ki67+	 4241 4494
3307	0	0	Ki67+	 4251 3988
3308	0	0	Ki67+	 4253 4402
3309	0	0	Ki67+	 4256 4376
3310	0	0	Ki67+	 4257 4350
3311	0	0	Ki67+	 4270 4432
3312	0	0	Ki67+	 4271 4502
3313	0	0	Ki67+	 4281 4473
3314	0	0	Ki67+	 4290 4500
3315	0	0	Ki67+	 4301 4411
3316	0	0	Ki67+	 4308 4396
3317	0	0	Ki67+	 4309 4456
3318	0	0	Ki67+	 4312 4495
3319	0	0	Ki67+	 4316 4469
3320	0	0	Ki67+	 4332 3973
3321	0	0	Ki67+	 4333 4477
3322	0	0	Ki67+	 4338 3909
3323	0	0	Ki67+	 4343 4449
3324	0	0	Ki67+	 4422 3950
3325	0	0	Ki67+	 3703 4956
3326	0	0	Ki67+	 3734 5069
3327	0	0	Ki67+	 3825 4553
3328	0	0	Ki67+	 3985 5109
3329	0	0	Ki67+	 3989 5124
3330	0	0	Ki67+	 4033 5281
3331	0	0	Ki67+	 4069 5190
3332	0	0	Ki67+	 4089 5192
3333	0	0	Ki67+	 4090 5114
3334	0	0	Ki67+	 4123 4910
3335	0	0	Ki67+	 4136 5172
3336	0	0	Ki67+	 4166 4746
3337	0	0	Ki67+	 4189 4932
3338	0	0	Ki67+	 4190 4780
3339	0	0	Ki67+	 4198 4895
3340	0	0	Ki67+	 4204 4832
3341	0	0	Ki67+	 4256 4527
3342	0	0	Ki67+	 4275 4551
3343	0	0	Ki67+	 4276 4685
3344	0	0	Ki67+	 4285 4532
3345	0	0	Ki67+	 4293 4603
3346	0	0	Ki67+	 4299 4920
3347	0	0	Ki67+	 4300 4631
3348	0	0	Ki67+	 4318 4517
3349	0	0	Ki67+	 4331 4519
3350	0	0	Ki67+	 4331 4618
3351	0	0	Ki67+	 4343 4531
3352	0	0	Ki67+	 4344 4611
3353	0	0	Ki67+	 4346 4801
3354	0	0	Ki67+	 4364 4556
3355	0	0	Ki67+	 4376 4518
3356	0	0	Ki67+	 4379 4879
3357	0	0	Ki67+	 4381 4546
3358	0	0	Ki67+	 4395 4589
3359	0	0	Ki67+	 4402 4550
3360	0	0	Ki67+	 4402 5201
3361	0	0	Ki67+	 4412 4516
3362	0	0	Ki67+	 4414 4580
3363	0	0	Ki67+	 4421 4614
3364	0	0	Ki67+	 4431 5168
3365	0	0	Ki67+	 4442 4629
3366	0	0	Ki67+	 3752 5537
3367	0	0	Ki67+	 3752 5551
3368	0	0	Ki67+	 3837 5336
3369	0	0	Ki67+	 4005 5917
3370	0	0	Ki67+	 4019 5526
3371	0	0	Ki67+	 4035 5334
3372	0	0	Ki67+	 4047 5471
3373	0	0	Ki67+	 4069 5484
3374	0	0	Ki67+	 4108 5377
3375	0	0	Ki67+	 4328 5473
3376	0	0	Ki67+	 4424 5779
3377	0	0	Ki67+	 3747 6354
3378	0	0	Ki67+	 3808 6905
3379	0	0	Ki67+	 3918 6333
3380	0	0	Ki67+	 3991 6901
3381	0	0	Ki67+	 4002 6365
3382	0	0	Ki67+	 4081 6829
3383	0	0	Ki67+	 4091 6435
3384	0	0	Ki67+	 4094 6711
3385	0	0	Ki67+	 4177 6714
3386	0	0	Ki67+	 4282 6814
3387	0	0	Ki67+	 4444 6141
3388	0	0	Ki67+	 3665 7374
3389	0	0	Ki67+	 3667 7010
3390	0	0	Ki67+	 3667 7393
3391	0	0	Ki67+	 3675 7159
3392	0	0	Ki67+	 3683 7340
3393	0	0	Ki67+	 3684 7088
3394	0	0	Ki67+	 3685 7210
3395	0	0	Ki67+	 3686 7328
3396	0	0	Ki67+	 3690 7309
3397	0	0	Ki67+	 3691 7354
3398	0	0	Ki67+	 3695 7230
3399	0	0	Ki67+	 3697 7707
3400	0	0	Ki67+	 3706 7113
3401	0	0	Ki67+	 3711 7291
3402	0	0	Ki67+	 3715 7630
3403	0	0	Ki67+	 3716 7266
3404	0	0	Ki67+	 3722 7239
3405	0	0	Ki67+	 3743 7671
3406	0	0	Ki67+	 3745 7214
3407	0	0	Ki67+	 3745 7615
3408	0	0	Ki67+	 3751 7264
3409	0	0	Ki67+	 3751 7326
3410	0	0	Ki67+	 3761 7391
3411	0	0	Ki67+	 3763 7287
3412	0	0	Ki67+	 3763 7301
3413	0	0	Ki67+	 3764 7601
3414	0	0	Ki67+	 3769 7585
3415	0	0	Ki67+	 3771 7483
3416	0	0	Ki67+	 3773 7220
3417	0	0	Ki67+	 3773 7351
3418	0	0	Ki67+	 3780 7678
3419	0	0	Ki67+	 3781 7469
3420	0	0	Ki67+	 3782 7335
3421	0	0	Ki67+	 3788 7622
3422	0	0	Ki67+	 3792 7419
3423	0	0	Ki67+	 3793 7269
3424	0	0	Ki67+	 3798 7461
3425	0	0	Ki67+	 3798 7589
3426	0	0	Ki67+	 3799 7385
3427	0	0	Ki67+	 3804 7602
3428	0	0	Ki67+	 3809 7260
3429	0	0	Ki67+	 3809 7295
3430	0	0	Ki67+	 3812 7164
3431	0	0	Ki67+	 3814 7480
3432	0	0	Ki67+	 3815 7399
3433	0	0	Ki67+	 3817 7193
3434	0	0	Ki67+	 3822 7545
3435	0	0	Ki67+	 3831 7270
3436	0	0	Ki67+	 3832 7594
3437	0	0	Ki67+	 3833 7460
3438	0	0	Ki67+	 3835 7437
3439	0	0	Ki67+	 3836 7213
3440	0	0	Ki67+	 3837 7637
3441	0	0	Ki67+	 3839 7251
3442	0	0	Ki67+	 3843 7407
3443	0	0	Ki67+	 3853 7570
3444	0	0	Ki67+	 3854 7414
3445	0	0	Ki67+	 3858 7625
3446	0	0	Ki67+	 3859 7442
3447	0	0	Ki67+	 3860 7223
3448	0	0	Ki67+	 3860 7486
3449	0	0	Ki67+	 3860 7589
3450	0	0	Ki67+	 3868 7550
3451	0	0	Ki67+	 3877 7459
3452	0	0	Ki67+	 3878 7548
3453	0	0	Ki67+	 3881 7515
3454	0	0	Ki67+	 3882 6920
3455	0	0	Ki67+	 3887 7531
3456	0	0	Ki67+	 3889 7486
3457	0	0	Ki67+	 3889 7662
3458	0	0	Ki67+	 3896 7588
3459	0	0	Ki67+	 3897 7532
3460	0	0	Ki67+	 3905 7519
3461	0	0	Ki67+	 3905 7647
3462	0	0	Ki67+	 3906 7459
3463	0	0	Ki67+	 3907 7266
3464	0	0	Ki67+	 3911 7555
3465	0	0	Ki67+	 3917 7447
3466	0	0	Ki67+	 3918 7662
3467	0	0	Ki67+	 3919 7631
3468	0	0	Ki67+	 3921 7524
3469	0	0	Ki67+	 3923 7423
3470	0	0	Ki67+	 3926 7542
3471	0	0	Ki67+	 3927 7491
3472	0	0	Ki67+	 3936 7315
3473	0	0	Ki67+	 3938 7485
3474	0	0	Ki67+	 3940 7650
3475	0	0	Ki67+	 3945 7202
3476	0	0	Ki67+	 3945 7526
3477	0	0	Ki67+	 3948 7503
3478	0	0	Ki67+	 3952 7298
3479	0	0	Ki67+	 3954 7576
3480	0	0	Ki67+	 3955 7593
3481	0	0	Ki67+	 3959 7179
3482	0	0	Ki67+	 3959 7668
3483	0	0	Ki67+	 3964 7539
3484	0	0	Ki67+	 3971 7185
3485	0	0	Ki67+	 3972 7707
3486	0	0	Ki67+	 3976 7557
3487	0	0	Ki67+	 3988 7597
3488	0	0	Ki67+	 3988 7694
3489	0	0	Ki67+	 3990 7620
3490	0	0	Ki67+	 3992 7521
3491	0	0	Ki67+	 3993 7548
3492	0	0	Ki67+	 3997 7174
3493	0	0	Ki67+	 3998 7264
3494	0	0	Ki67+	 4000 7585
3495	0	0	Ki67+	 4008 7656
3496	0	0	Ki67+	 4013 7288
3497	0	0	Ki67+	 4013 7677
3498	0	0	Ki67+	 4020 7172
3499	0	0	Ki67+	 4022 7144
3500	0	0	Ki67+	 4029 7565
3501	0	0	Ki67+	 4031 7332
3502	0	0	Ki67+	 4033 7648
3503	0	0	Ki67+	 4034 7239
3504	0	0	Ki67+	 4035 7445
3505	0	0	Ki67+	 4037 7595
3506	0	0	Ki67+	 4040 7141
3507	0	0	Ki67+	 4041 7544
3508	0	0	Ki67+	 4041 7622
3509	0	0	Ki67+	 4049 7516
3510	0	0	Ki67+	 4053 7455
3511	0	0	Ki67+	 4055 7545
3512	0	0	Ki67+	 4055 7663
3513	0	0	Ki67+	 4064 7598
3514	0	0	Ki67+	 4066 7550
3515	0	0	Ki67+	 4068 7531
3516	0	0	Ki67+	 4068 7570
3517	0	0	Ki67+	 4070 7697
3518	0	0	Ki67+	 4071 7154
3519	0	0	Ki67+	 4072 7324
3520	0	0	Ki67+	 4072 7477
3521	0	0	Ki67+	 4075 7444
3522	0	0	Ki67+	 4079 7236
3523	0	0	Ki67+	 4079 7362
3524	0	0	Ki67+	 4079 7671
3525	0	0	Ki67+	 4085 7176
3526	0	0	Ki67+	 4085 7389
3527	0	0	Ki67+	 4085 7581
3528	0	0	Ki67+	 4087 7494
3529	0	0	Ki67+	 4090 7474
3530	0	0	Ki67+	 4094 7558
3531	0	0	Ki67+	 4095 7408
3532	0	0	Ki67+	 4100 7535
3533	0	0	Ki67+	 4102 7260
3534	0	0	Ki67+	 4106 7508
3535	0	0	Ki67+	 4112 7167
3536	0	0	Ki67+	 4117 7359
3537	0	0	Ki67+	 4117 7442
3538	0	0	Ki67+	 4117 7650
3539	0	0	Ki67+	 4119 7233
3540	0	0	Ki67+	 4119 7385
3541	0	0	Ki67+	 4121 7701
3542	0	0	Ki67+	 4123 7252
3543	0	0	Ki67+	 4125 7213
3544	0	0	Ki67+	 4131 7331
3545	0	0	Ki67+	 4132 7463
3546	0	0	Ki67+	 4133 7062
3547	0	0	Ki67+	 4133 7537
3548	0	0	Ki67+	 4134 7558
3549	0	0	Ki67+	 4141 7514
3550	0	0	Ki67+	 4141 7680
3551	0	0	Ki67+	 4148 7364
3552	0	0	Ki67+	 4149 7560
3553	0	0	Ki67+	 4151 7215
3554	0	0	Ki67+	 4153 7392
3555	0	0	Ki67+	 4159 7277
3556	0	0	Ki67+	 4164 7431
3557	0	0	Ki67+	 4166 7314
3558	0	0	Ki67+	 4168 7329
3559	0	0	Ki67+	 4168 7619
3560	0	0	Ki67+	 4169 7293
3561	0	0	Ki67+	 4172 7597
3562	0	0	Ki67+	 4173 7636
3563	0	0	Ki67+	 4177 7172
3564	0	0	Ki67+	 4181 7218
3565	0	0	Ki67+	 4181 7255
3566	0	0	Ki67+	 4184 7658
3567	0	0	Ki67+	 4185 7425
3568	0	0	Ki67+	 4187 7326
3569	0	0	Ki67+	 4191 7349
3570	0	0	Ki67+	 4191 7562
3571	0	0	Ki67+	 4197 7269
3572	0	0	Ki67+	 4201 7539
3573	0	0	Ki67+	 4201 7552
3574	0	0	Ki67+	 4207 7195
3575	0	0	Ki67+	 4209 7431
3576	0	0	Ki67+	 4212 7375
3577	0	0	Ki67+	 4213 7615
3578	0	0	Ki67+	 4214 7585
3579	0	0	Ki67+	 4218 7344
3580	0	0	Ki67+	 4221 7650
3581	0	0	Ki67+	 4227 7609
3582	0	0	Ki67+	 4228 7491
3583	0	0	Ki67+	 4229 7461
3584	0	0	Ki67+	 4229 7683
3585	0	0	Ki67+	 4231 7520
3586	0	0	Ki67+	 4234 7277
3587	0	0	Ki67+	 4236 7354
3588	0	0	Ki67+	 4239 7564
3589	0	0	Ki67+	 4243 7592
3590	0	0	Ki67+	 4243 7656
3591	0	0	Ki67+	 4250 7316
3592	0	0	Ki67+	 4255 7654
3593	0	0	Ki67+	 4256 7548
3594	0	0	Ki67+	 4264 7506
3595	0	0	Ki67+	 4265 6952
3596	0	0	Ki67+	 4265 7617
3597	0	0	Ki67+	 4269 7654
3598	0	0	Ki67+	 4271 7304
3599	0	0	Ki67+	 4272 7277
3600	0	0	Ki67+	 4273 7412
3601	0	0	Ki67+	 4273 7565
3602	0	0	Ki67+	 4274 7673
3603	0	0	Ki67+	 4275 7485
3604	0	0	Ki67+	 4278 7019
3605	0	0	Ki67+	 4278 7453
3606	0	0	Ki67+	 4280 7698
3607	0	0	Ki67+	 4282 7359
3608	0	0	Ki67+	 4282 7606
3609	0	0	Ki67+	 4283 7189
3610	0	0	Ki67+	 4286 7384
3611	0	0	Ki67+	 4287 7652
3612	0	0	Ki67+	 4292 7439
3613	0	0	Ki67+	 4297 7292
3614	0	0	Ki67+	 4298 7659
3615	0	0	Ki67+	 4302 7451
3616	0	0	Ki67+	 4305 7330
3617	0	0	Ki67+	 4308 7152
3618	0	0	Ki67+	 4312 7290
3619	0	0	Ki67+	 4312 7383
3620	0	0	Ki67+	 4318 7243
3621	0	0	Ki67+	 4318 7563
3622	0	0	Ki67+	 4319 7441
3623	0	0	Ki67+	 4320 7618
3624	0	0	Ki67+	 4322 7365
3625	0	0	Ki67+	 4324 7701
3626	0	0	Ki67+	 4327 7457
3627	0	0	Ki67+	 4329 7382
3628	0	0	Ki67+	 4330 7213
3629	0	0	Ki67+	 4338 7424
3630	0	0	Ki67+	 4340 7472
3631	0	0	Ki67+	 4343 7663
3632	0	0	Ki67+	 4346 7187
3633	0	0	Ki67+	 4347 7353
3634	0	0	Ki67+	 4351 7335
3635	0	0	Ki67+	 4352 7690
3636	0	0	Ki67+	 4356 7414
3637	0	0	Ki67+	 4359 7232
3638	0	0	Ki67+	 4364 7365
3639	0	0	Ki67+	 4364 7447
3640	0	0	Ki67+	 4364 7467
3641	0	0	Ki67+	 4366 7273
3642	0	0	Ki67+	 4369 7654
3643	0	0	Ki67+	 4376 7201
3644	0	0	Ki67+	 4384 7252
3645	0	0	Ki67+	 4388 7347
3646	0	0	Ki67+	 4388 7372
3647	0	0	Ki67+	 4396 7399
3648	0	0	Ki67+	 4398 7642
3649	0	0	Ki67+	 4406 7697
3650	0	0	Ki67+	 4410 7328
3651	0	0	Ki67+	 4412 7382
3652	0	0	Ki67+	 4413 7298
3653	0	0	Ki67+	 4416 7688
3654	0	0	Ki67+	 4417 7627
3655	0	0	Ki67+	 4419 7427
3656	0	0	Ki67+	 4442 7690
3657	0	0	Ki67+	 4446 7311
3658	0	0	Ki67+	 3649 7766
3659	0	0	Ki67+	 3650 8429
3660	0	0	Ki67+	 3668 8444
3661	0	0	Ki67+	 3678 7924
3662	0	0	Ki67+	 3680 7729
3663	0	0	Ki67+	 3689 8079
3664	0	0	Ki67+	 3691 7790
3665	0	0	Ki67+	 3691 8438
3666	0	0	Ki67+	 3695 8357
3667	0	0	Ki67+	 3699 8332
3668	0	0	Ki67+	 3704 7932
3669	0	0	Ki67+	 3704 8051
3670	0	0	Ki67+	 3710 7914
3671	0	0	Ki67+	 3722 8038
3672	0	0	Ki67+	 3726 8329
3673	0	0	Ki67+	 3733 7902
3674	0	0	Ki67+	 3737 8330
3675	0	0	Ki67+	 3738 7925
3676	0	0	Ki67+	 3739 7891
3677	0	0	Ki67+	 3740 7725
3678	0	0	Ki67+	 3740 8079
3679	0	0	Ki67+	 3744 8410
3680	0	0	Ki67+	 3749 8034
3681	0	0	Ki67+	 3749 8359
3682	0	0	Ki67+	 3749 8391
3683	0	0	Ki67+	 3750 8471
3684	0	0	Ki67+	 3753 7761
3685	0	0	Ki67+	 3757 8052
3686	0	0	Ki67+	 3760 8427
3687	0	0	Ki67+	 3764 7993
3688	0	0	Ki67+	 3766 8366
3689	0	0	Ki67+	 3770 8342
3690	0	0	Ki67+	 3771 7922
3691	0	0	Ki67+	 3780 8310
3692	0	0	Ki67+	 3780 8371
3693	0	0	Ki67+	 3783 7945
3694	0	0	Ki67+	 3783 8015
3695	0	0	Ki67+	 3784 7778
3696	0	0	Ki67+	 3784 7989
3697	0	0	Ki67+	 3792 7736
3698	0	0	Ki67+	 3792 8395
3699	0	0	Ki67+	 3801 7895
3700	0	0	Ki67+	 3801 8287
3701	0	0	Ki67+	 3803 7983
3702	0	0	Ki67+	 3806 7955
3703	0	0	Ki67+	 3811 8182
3704	0	0	Ki67+	 3812 7739
3705	0	0	Ki67+	 3812 8377
3706	0	0	Ki67+	 3820 7779
3707	0	0	Ki67+	 3820 7913
3708	0	0	Ki67+	 3821 7944
3709	0	0	Ki67+	 3822 7802
3710	0	0	Ki67+	 3822 8489
3711	0	0	Ki67+	 3823 8117
3712	0	0	Ki67+	 3823 8427
3713	0	0	Ki67+	 3824 8019
3714	0	0	Ki67+	 3830 7970
3715	0	0	Ki67+	 3830 8306
3716	0	0	Ki67+	 3830 8382
3717	0	0	Ki67+	 3832 7992
3718	0	0	Ki67+	 3832 8089
3719	0	0	Ki67+	 3833 8273
3720	0	0	Ki67+	 3838 8373
3721	0	0	Ki67+	 3843 7766
3722	0	0	Ki67+	 3844 7745
3723	0	0	Ki67+	 3844 8478
3724	0	0	Ki67+	 3847 8340
3725	0	0	Ki67+	 3851 8285
3726	0	0	Ki67+	 3852 7727
3727	0	0	Ki67+	 3852 7964
3728	0	0	Ki67+	 3856 8398
3729	0	0	Ki67+	 3859 8370
3730	0	0	Ki67+	 3860 7929
3731	0	0	Ki67+	 3861 8066
3732	0	0	Ki67+	 3863 7799
3733	0	0	Ki67+	 3865 8510
3734	0	0	Ki67+	 3866 8235
3735	0	0	Ki67+	 3871 7782
3736	0	0	Ki67+	 3877 8327
3737	0	0	Ki67+	 3878 8459
3738	0	0	Ki67+	 3882 8479
3739	0	0	Ki67+	 3884 7961
3740	0	0	Ki67+	 3887 8291
3741	0	0	Ki67+	 3891 8109
3742	0	0	Ki67+	 3896 8227
3743	0	0	Ki67+	 3898 7737
3744	0	0	Ki67+	 3898 7797
3745	0	0	Ki67+	 3898 8248
3746	0	0	Ki67+	 3899 7974
3747	0	0	Ki67+	 3900 8452
3748	0	0	Ki67+	 3912 8068
3749	0	0	Ki67+	 3912 8337
3750	0	0	Ki67+	 3924 8469
3751	0	0	Ki67+	 3925 8173
3752	0	0	Ki67+	 3932 8070
3753	0	0	Ki67+	 3934 7936
3754	0	0	Ki67+	 3937 8356
3755	0	0	Ki67+	 3938 7742
3756	0	0	Ki67+	 3938 8441
3757	0	0	Ki67+	 3939 8469
3758	0	0	Ki67+	 3947 8327
3759	0	0	Ki67+	 3949 7800
3760	0	0	Ki67+	 3951 8113
3761	0	0	Ki67+	 3951 8412
3762	0	0	Ki67+	 3952 8169
3763	0	0	Ki67+	 3953 8298
3764	0	0	Ki67+	 3955 7943
3765	0	0	Ki67+	 3961 8245
3766	0	0	Ki67+	 3964 7760
3767	0	0	Ki67+	 3965 8056
3768	0	0	Ki67+	 3967 8216
3769	0	0	Ki67+	 3970 8362
3770	0	0	Ki67+	 3972 7730
3771	0	0	Ki67+	 3976 8188
3772	0	0	Ki67+	 3979 8200
3773	0	0	Ki67+	 3985 8217
3774	0	0	Ki67+	 3987 8102
3775	0	0	Ki67+	 3990 8045
3776	0	0	Ki67+	 3992 8127
3777	0	0	Ki67+	 3994 7797
3778	0	0	Ki67+	 3998 7811
3779	0	0	Ki67+	 4000 8358
3780	0	0	Ki67+	 4008 7823
3781	0	0	Ki67+	 4017 7968
3782	0	0	Ki67+	 4020 8384
3783	0	0	Ki67+	 4023 7977
3784	0	0	Ki67+	 4025 7783
3785	0	0	Ki67+	 4026 8078
3786	0	0	Ki67+	 4028 8337
3787	0	0	Ki67+	 4031 8137
3788	0	0	Ki67+	 4034 8098
3789	0	0	Ki67+	 4042 8383
3790	0	0	Ki67+	 4044 7825
3791	0	0	Ki67+	 4047 8007
3792	0	0	Ki67+	 4051 7856
3793	0	0	Ki67+	 4051 7975
3794	0	0	Ki67+	 4051 8050
3795	0	0	Ki67+	 4058 7795
3796	0	0	Ki67+	 4058 8162
3797	0	0	Ki67+	 4062 7779
3798	0	0	Ki67+	 4063 7833
3799	0	0	Ki67+	 4064 8379
3800	0	0	Ki67+	 4065 8415
3801	0	0	Ki67+	 4068 8029
3802	0	0	Ki67+	 4068 8085
3803	0	0	Ki67+	 4073 8503
3804	0	0	Ki67+	 4074 7764
3805	0	0	Ki67+	 4074 8000
3806	0	0	Ki67+	 4075 8133
3807	0	0	Ki67+	 4076 8068
3808	0	0	Ki67+	 4080 8455
3809	0	0	Ki67+	 4081 7801
3810	0	0	Ki67+	 4082 7725
3811	0	0	Ki67+	 4084 7848
3812	0	0	Ki67+	 4091 8086
3813	0	0	Ki67+	 4091 8486
3814	0	0	Ki67+	 4094 8215
3815	0	0	Ki67+	 4097 7848
3816	0	0	Ki67+	 4101 8138
3817	0	0	Ki67+	 4106 8081
3818	0	0	Ki67+	 4106 8109
3819	0	0	Ki67+	 4107 7899
3820	0	0	Ki67+	 4111 8437
3821	0	0	Ki67+	 4114 7779
3822	0	0	Ki67+	 4114 7846
3823	0	0	Ki67+	 4115 8199
3824	0	0	Ki67+	 4129 8109
3825	0	0	Ki67+	 4133 8132
3826	0	0	Ki67+	 4133 8499
3827	0	0	Ki67+	 4134 8069
3828	0	0	Ki67+	 4137 8442
3829	0	0	Ki67+	 4140 8145
3830	0	0	Ki67+	 4140 8213
3831	0	0	Ki67+	 4141 7801
3832	0	0	Ki67+	 4146 7789
3833	0	0	Ki67+	 4148 7819
3834	0	0	Ki67+	 4149 8083
3835	0	0	Ki67+	 4151 7726
3836	0	0	Ki67+	 4156 8152
3837	0	0	Ki67+	 4156 8393
3838	0	0	Ki67+	 4159 8099
3839	0	0	Ki67+	 4166 8459
3840	0	0	Ki67+	 4168 8058
3841	0	0	Ki67+	 4178 7725
3842	0	0	Ki67+	 4185 8229
3843	0	0	Ki67+	 4188 8117
3844	0	0	Ki67+	 4189 8098
3845	0	0	Ki67+	 4194 8128
3846	0	0	Ki67+	 4201 8169
3847	0	0	Ki67+	 4202 8216
3848	0	0	Ki67+	 4203 8199
3849	0	0	Ki67+	 4204 7716
3850	0	0	Ki67+	 4205 7759
3851	0	0	Ki67+	 4205 7910
3852	0	0	Ki67+	 4220 7959
3853	0	0	Ki67+	 4221 7887
3854	0	0	Ki67+	 4223 7869
3855	0	0	Ki67+	 4224 8093
3856	0	0	Ki67+	 4235 7986
3857	0	0	Ki67+	 4236 8098
3858	0	0	Ki67+	 4241 7852
3859	0	0	Ki67+	 4250 8002
3860	0	0	Ki67+	 4252 8173
3861	0	0	Ki67+	 4253 8147
3862	0	0	Ki67+	 4253 8189
3863	0	0	Ki67+	 4255 7743
3864	0	0	Ki67+	 4259 7860
3865	0	0	Ki67+	 4271 8316
3866	0	0	Ki67+	 4273 8038
3867	0	0	Ki67+	 4273 8067
3868	0	0	Ki67+	 4275 7751
3869	0	0	Ki67+	 4282 8370
3870	0	0	Ki67+	 4292 7925
3871	0	0	Ki67+	 4292 8164
3872	0	0	Ki67+	 4299 7849
3873	0	0	Ki67+	 4299 7891
3874	0	0	Ki67+	 4301 8020
3875	0	0	Ki67+	 4305 7718
3876	0	0	Ki67+	 4307 8203
3877	0	0	Ki67+	 4313 7919
3878	0	0	Ki67+	 4313 8007
3879	0	0	Ki67+	 4315 7788
3880	0	0	Ki67+	 4320 7937
3881	0	0	Ki67+	 4321 7896
3882	0	0	Ki67+	 4324 8291
3883	0	0	Ki67+	 4326 7744
3884	0	0	Ki67+	 4327 8024
3885	0	0	Ki67+	 4327 8213
3886	0	0	Ki67+	 4329 7948
3887	0	0	Ki67+	 4335 7847
3888	0	0	Ki67+	 4335 7870
3889	0	0	Ki67+	 4335 8318
3890	0	0	Ki67+	 4338 7794
3891	0	0	Ki67+	 4340 8018
3892	0	0	Ki67+	 4343 8050
3893	0	0	Ki67+	 4349 7719
3894	0	0	Ki67+	 4355 8183
3895	0	0	Ki67+	 4358 7967
3896	0	0	Ki67+	 4360 8223
3897	0	0	Ki67+	 4362 8320
3898	0	0	Ki67+	 4364 8049
3899	0	0	Ki67+	 4372 7913
3900	0	0	Ki67+	 4376 7988
3901	0	0	Ki67+	 4382 8208
3902	0	0	Ki67+	 4383 7884
3903	0	0	Ki67+	 4385 8390
3904	0	0	Ki67+	 4387 7984
3905	0	0	Ki67+	 4391 7959
3906	0	0	Ki67+	 4393 8038
3907	0	0	Ki67+	 4396 8349
3908	0	0	Ki67+	 4399 8505
3909	0	0	Ki67+	 4400 8021
3910	0	0	Ki67+	 4401 8326
3911	0	0	Ki67+	 4402 7733
3912	0	0	Ki67+	 4403 7910
3913	0	0	Ki67+	 4406 8227
3914	0	0	Ki67+	 4406 8453
3915	0	0	Ki67+	 4414 7719
3916	0	0	Ki67+	 4414 8045
3917	0	0	Ki67+	 4415 8027
3918	0	0	Ki67+	 4421 7978
3919	0	0	Ki67+	 4421 8064
3920	0	0	Ki67+	 4421 8250
3921	0	0	Ki67+	 4425 7713
3922	0	0	Ki67+	 4427 8238
3923	0	0	Ki67+	 4438 8397
3924	0	0	Ki67+	 4441 7718
3925	0	0	Ki67+	 4443 8342
3926	0	0	Ki67+	 3650 9206
3927	0	0	Ki67+	 3662 9160
3928	0	0	Ki67+	 3663 9142
3929	0	0	Ki67+	 3665 9181
3930	0	0	Ki67+	 3668 8972
3931	0	0	Ki67+	 3672 9226
3932	0	0	Ki67+	 3674 8951
3933	0	0	Ki67+	 3676 9087
3934	0	0	Ki67+	 3682 9034
3935	0	0	Ki67+	 3682 9224
3936	0	0	Ki67+	 3683 9162
3937	0	0	Ki67+	 3689 8637
3938	0	0	Ki67+	 3690 9052
3939	0	0	Ki67+	 3690 9245
3940	0	0	Ki67+	 3694 9230
3941	0	0	Ki67+	 3700 8513
3942	0	0	Ki67+	 3700 9084
3943	0	0	Ki67+	 3707 8590
3944	0	0	Ki67+	 3714 9160
3945	0	0	Ki67+	 3716 9240
3946	0	0	Ki67+	 3717 9145
3947	0	0	Ki67+	 3721 9227
3948	0	0	Ki67+	 3722 8680
3949	0	0	Ki67+	 3723 8701
3950	0	0	Ki67+	 3725 9181
3951	0	0	Ki67+	 3728 9261
3952	0	0	Ki67+	 3735 8533
3953	0	0	Ki67+	 3737 8643
3954	0	0	Ki67+	 3738 8666
3955	0	0	Ki67+	 3740 8610
3956	0	0	Ki67+	 3744 9289
3957	0	0	Ki67+	 3745 9069
3958	0	0	Ki67+	 3747 9166
3959	0	0	Ki67+	 3750 8723
3960	0	0	Ki67+	 3752 9231
3961	0	0	Ki67+	 3753 9263
3962	0	0	Ki67+	 3756 9298
3963	0	0	Ki67+	 3757 9201
3964	0	0	Ki67+	 3759 8692
3965	0	0	Ki67+	 3760 8636
3966	0	0	Ki67+	 3762 8625
3967	0	0	Ki67+	 3766 9097
3968	0	0	Ki67+	 3768 8576
3969	0	0	Ki67+	 3777 8715
3970	0	0	Ki67+	 3780 9139
3971	0	0	Ki67+	 3787 9162
3972	0	0	Ki67+	 3788 9218
3973	0	0	Ki67+	 3790 8622
3974	0	0	Ki67+	 3793 9121
3975	0	0	Ki67+	 3796 8686
3976	0	0	Ki67+	 3803 8634
3977	0	0	Ki67+	 3803 8970
3978	0	0	Ki67+	 3809 8514
3979	0	0	Ki67+	 3811 9282
3980	0	0	Ki67+	 3813 8593
3981	0	0	Ki67+	 3818 8653
3982	0	0	Ki67+	 3818 8794
3983	0	0	Ki67+	 3835 8687
3984	0	0	Ki67+	 3842 9278
3985	0	0	Ki67+	 3850 8807
3986	0	0	Ki67+	 3850 9261
3987	0	0	Ki67+	 3876 9287
3988	0	0	Ki67+	 3881 8709
3989	0	0	Ki67+	 3898 9271
3990	0	0	Ki67+	 3899 8706
3991	0	0	Ki67+	 3900 8544
3992	0	0	Ki67+	 3900 8820
3993	0	0	Ki67+	 3906 8568
3994	0	0	Ki67+	 3906 8741
3995	0	0	Ki67+	 3907 8527
3996	0	0	Ki67+	 3921 8849
3997	0	0	Ki67+	 3922 8718
3998	0	0	Ki67+	 3927 9290
3999	0	0	Ki67+	 3928 8920
4000	0	0	Ki67+	 3934 8720
4001	0	0	Ki67+	 3935 8803
4002	0	0	Ki67+	 3936 8833
4003	0	0	Ki67+	 3941 8916
4004	0	0	Ki67+	 3956 8704
4005	0	0	Ki67+	 3957 8587
4006	0	0	Ki67+	 3961 8676
4007	0	0	Ki67+	 3979 8610
4008	0	0	Ki67+	 3982 9265
4009	0	0	Ki67+	 3983 8716
4010	0	0	Ki67+	 3986 8683
4011	0	0	Ki67+	 4001 8543
4012	0	0	Ki67+	 4001 8615
4013	0	0	Ki67+	 4009 8564
4014	0	0	Ki67+	 4010 8820
4015	0	0	Ki67+	 4011 8735
4016	0	0	Ki67+	 4022 8591
4017	0	0	Ki67+	 4022 8707
4018	0	0	Ki67+	 4022 8722
4019	0	0	Ki67+	 4024 8518
4020	0	0	Ki67+	 4025 9034
4021	0	0	Ki67+	 4030 8894
4022	0	0	Ki67+	 4034 8797
4023	0	0	Ki67+	 4044 9303
4024	0	0	Ki67+	 4045 8749
4025	0	0	Ki67+	 4045 8810
4026	0	0	Ki67+	 4046 9279
4027	0	0	Ki67+	 4048 8766
4028	0	0	Ki67+	 4050 8579
4029	0	0	Ki67+	 4056 8524
4030	0	0	Ki67+	 4058 8886
4031	0	0	Ki67+	 4065 9228
4032	0	0	Ki67+	 4069 9006
4033	0	0	Ki67+	 4075 8829
4034	0	0	Ki67+	 4085 8771
4035	0	0	Ki67+	 4089 8909
4036	0	0	Ki67+	 4092 9260
4037	0	0	Ki67+	 4094 8888
4038	0	0	Ki67+	 4094 9304
4039	0	0	Ki67+	 4095 8535
4040	0	0	Ki67+	 4096 8746
4041	0	0	Ki67+	 4100 8516
4042	0	0	Ki67+	 4101 8824
4043	0	0	Ki67+	 4104 8932
4044	0	0	Ki67+	 4104 9007
4045	0	0	Ki67+	 4106 8543
4046	0	0	Ki67+	 4107 9149
4047	0	0	Ki67+	 4112 8738
4048	0	0	Ki67+	 4112 8987
4049	0	0	Ki67+	 4113 8908
4050	0	0	Ki67+	 4117 8840
4051	0	0	Ki67+	 4118 8893
4052	0	0	Ki67+	 4118 9049
4053	0	0	Ki67+	 4121 8520
4054	0	0	Ki67+	 4124 9154
4055	0	0	Ki67+	 4127 8803
4056	0	0	Ki67+	 4130 9077
4057	0	0	Ki67+	 4138 9043
4058	0	0	Ki67+	 4139 8943
4059	0	0	Ki67+	 4139 9151
4060	0	0	Ki67+	 4140 9025
4061	0	0	Ki67+	 4141 9134
4062	0	0	Ki67+	 4142 8783
4063	0	0	Ki67+	 4143 8551
4064	0	0	Ki67+	 4147 9073
4065	0	0	Ki67+	 4149 8843
4066	0	0	Ki67+	 4150 9017
4067	0	0	Ki67+	 4153 9161
4068	0	0	Ki67+	 4156 9114
4069	0	0	Ki67+	 4156 9146
4070	0	0	Ki67+	 4162 9046
4071	0	0	Ki67+	 4165 8618
4072	0	0	Ki67+	 4166 9024
4073	0	0	Ki67+	 4166 9102
4074	0	0	Ki67+	 4170 8790
4075	0	0	Ki67+	 4171 8937
4076	0	0	Ki67+	 4177 8808
4077	0	0	Ki67+	 4180 9134
4078	0	0	Ki67+	 4194 8838
4079	0	0	Ki67+	 4194 8931
4080	0	0	Ki67+	 4196 8999
4081	0	0	Ki67+	 4198 8952
4082	0	0	Ki67+	 4205 8810
4083	0	0	Ki67+	 4205 9206
4084	0	0	Ki67+	 4209 9170
4085	0	0	Ki67+	 4210 8849
4086	0	0	Ki67+	 4211 8722
4087	0	0	Ki67+	 4213 9139
4088	0	0	Ki67+	 4223 8568
4089	0	0	Ki67+	 4223 8849
4090	0	0	Ki67+	 4223 9059
4091	0	0	Ki67+	 4224 8873
4092	0	0	Ki67+	 4224 9114
4093	0	0	Ki67+	 4230 8675
4094	0	0	Ki67+	 4230 9185
4095	0	0	Ki67+	 4231 8973
4096	0	0	Ki67+	 4237 9149
4097	0	0	Ki67+	 4239 9207
4098	0	0	Ki67+	 4245 8978
4099	0	0	Ki67+	 4245 9049
4100	0	0	Ki67+	 4249 8548
4101	0	0	Ki67+	 4252 9178
4102	0	0	Ki67+	 4256 8667
4103	0	0	Ki67+	 4258 8948
4104	0	0	Ki67+	 4258 9006
4105	0	0	Ki67+	 4263 9190
4106	0	0	Ki67+	 4266 9231
4107	0	0	Ki67+	 4267 8612
4108	0	0	Ki67+	 4267 9170
4109	0	0	Ki67+	 4268 8701
4110	0	0	Ki67+	 4274 9052
4111	0	0	Ki67+	 4275 9110
4112	0	0	Ki67+	 4277 9029
4113	0	0	Ki67+	 4279 9063
4114	0	0	Ki67+	 4282 8965
4115	0	0	Ki67+	 4283 9088
4116	0	0	Ki67+	 4284 8600
4117	0	0	Ki67+	 4286 8992
4118	0	0	Ki67+	 4286 9219
4119	0	0	Ki67+	 4287 8858
4120	0	0	Ki67+	 4289 8637
4121	0	0	Ki67+	 4290 9158
4122	0	0	Ki67+	 4291 8686
4123	0	0	Ki67+	 4291 9185
4124	0	0	Ki67+	 4293 8715
4125	0	0	Ki67+	 4295 9169
4126	0	0	Ki67+	 4296 8870
4127	0	0	Ki67+	 4296 9211
4128	0	0	Ki67+	 4297 9070
4129	0	0	Ki67+	 4297 9249
4130	0	0	Ki67+	 4303 9059
4131	0	0	Ki67+	 4304 9043
4132	0	0	Ki67+	 4304 9085
4133	0	0	Ki67+	 4307 8524
4134	0	0	Ki67+	 4313 8701
4135	0	0	Ki67+	 4313 8942
4136	0	0	Ki67+	 4314 8668
4137	0	0	Ki67+	 4319 9265
4138	0	0	Ki67+	 4320 9014
4139	0	0	Ki67+	 4323 8722
4140	0	0	Ki67+	 4323 8963
4141	0	0	Ki67+	 4327 9038
4142	0	0	Ki67+	 4329 8986
4143	0	0	Ki67+	 4330 8565
4144	0	0	Ki67+	 4331 9101
4145	0	0	Ki67+	 4331 9176
4146	0	0	Ki67+	 4332 9222
4147	0	0	Ki67+	 4343 8712
4148	0	0	Ki67+	 4351 9087
4149	0	0	Ki67+	 4352 8735
4150	0	0	Ki67+	 4352 9005
4151	0	0	Ki67+	 4352 9205
4152	0	0	Ki67+	 4359 8754
4153	0	0	Ki67+	 4365 8589
4154	0	0	Ki67+	 4365 9139
4155	0	0	Ki67+	 4369 8617
4156	0	0	Ki67+	 4373 8968
4157	0	0	Ki67+	 4374 9174
4158	0	0	Ki67+	 4375 9222
4159	0	0	Ki67+	 4378 8635
4160	0	0	Ki67+	 4384 8653
4161	0	0	Ki67+	 4385 8579
4162	0	0	Ki67+	 4385 9000
4163	0	0	Ki67+	 4386 9074
4164	0	0	Ki67+	 4387 9187
4165	0	0	Ki67+	 4392 8814
4166	0	0	Ki67+	 4394 9122
4167	0	0	Ki67+	 4395 8686
4168	0	0	Ki67+	 4398 9220
4169	0	0	Ki67+	 4399 8998
4170	0	0	Ki67+	 4399 9168
4171	0	0	Ki67+	 4402 8537
4172	0	0	Ki67+	 4405 8656
4173	0	0	Ki67+	 4410 9057
4174	0	0	Ki67+	 4417 8630
4175	0	0	Ki67+	 4417 8713
4176	0	0	Ki67+	 4418 8839
4177	0	0	Ki67+	 4420 8812
4178	0	0	Ki67+	 4421 9091
4179	0	0	Ki67+	 4424 9141
4180	0	0	Ki67+	 4426 8860
4181	0	0	Ki67+	 4429 8702
4182	0	0	Ki67+	 4431 9020
4183	0	0	Ki67+	 4431 9109
4184	0	0	Ki67+	 4432 9248
4185	0	0	Ki67+	 4440 9082
4186	0	0	Ki67+	 4442 8628
4187	0	0	Ki67+	 4442 8681
4188	0	0	Ki67+	 4442 9186
4189	0	0	Ki67+	 4444 8765
4190	0	0	Ki67+	 4444 9043
4191	0	0	Ki67+	 4445 8845
4192	0	0	Ki67+	 3651 9967
4193	0	0	Ki67+	 3652 9884
4194	0	0	Ki67+	 3654 9860
4195	0	0	Ki67+	 3661 9872
4196	0	0	Ki67+	 3662 10009
4197	0	0	Ki67+	 3664 9572
4198	0	0	Ki67+	 3674 9942
4199	0	0	Ki67+	 3679 9850
4200	0	0	Ki67+	 3680 9878
4201	0	0	Ki67+	 3682 9616
4202	0	0	Ki67+	 3686 10039
4203	0	0	Ki67+	 3692 9571
4204	0	0	Ki67+	 3694 9589
4205	0	0	Ki67+	 3697 10031
4206	0	0	Ki67+	 3708 9656
4207	0	0	Ki67+	 3711 9579
4208	0	0	Ki67+	 3715 9634
4209	0	0	Ki67+	 3717 10049
4210	0	0	Ki67+	 3721 9579
4211	0	0	Ki67+	 3734 9881
4212	0	0	Ki67+	 3738 9584
4213	0	0	Ki67+	 3741 9810
4214	0	0	Ki67+	 3742 9663
4215	0	0	Ki67+	 3746 9495
4216	0	0	Ki67+	 3751 9599
4217	0	0	Ki67+	 3752 9573
4218	0	0	Ki67+	 3758 9823
4219	0	0	Ki67+	 3762 9905
4220	0	0	Ki67+	 3762 10046
4221	0	0	Ki67+	 3766 9940
4222	0	0	Ki67+	 3769 9657
4223	0	0	Ki67+	 3771 9955
4224	0	0	Ki67+	 3774 9552
4225	0	0	Ki67+	 3774 9892
4226	0	0	Ki67+	 3778 10109
4227	0	0	Ki67+	 3779 9943
4228	0	0	Ki67+	 3781 9978
4229	0	0	Ki67+	 3782 10055
4230	0	0	Ki67+	 3784 10078
4231	0	0	Ki67+	 3785 9465
4232	0	0	Ki67+	 3786 9517
4233	0	0	Ki67+	 3786 9648
4234	0	0	Ki67+	 3786 10021
4235	0	0	Ki67+	 3791 9527
4236	0	0	Ki67+	 3791 9669
4237	0	0	Ki67+	 3793 9707
4238	0	0	Ki67+	 3793 9783
4239	0	0	Ki67+	 3793 10043
4240	0	0	Ki67+	 3797 9650
4241	0	0	Ki67+	 3799 9484
4242	0	0	Ki67+	 3807 9462
4243	0	0	Ki67+	 3808 9698
4244	0	0	Ki67+	 3813 9653
4245	0	0	Ki67+	 3813 10051
4246	0	0	Ki67+	 3814 10032
4247	0	0	Ki67+	 3816 9819
4248	0	0	Ki67+	 3818 9506
4249	0	0	Ki67+	 3824 9945
4250	0	0	Ki67+	 3831 9504
4251	0	0	Ki67+	 3831 9692
4252	0	0	Ki67+	 3832 9632
4253	0	0	Ki67+	 3838 9714
4254	0	0	Ki67+	 3842 9668
4255	0	0	Ki67+	 3849 9631
4256	0	0	Ki67+	 3850 9510
4257	0	0	Ki67+	 3852 9581
4258	0	0	Ki67+	 3854 10055
4259	0	0	Ki67+	 3855 10068
4260	0	0	Ki67+	 3856 9603
4261	0	0	Ki67+	 3864 9704
4262	0	0	Ki67+	 3869 9499
4263	0	0	Ki67+	 3870 9455
4264	0	0	Ki67+	 3872 9957
4265	0	0	Ki67+	 3878 9861
4266	0	0	Ki67+	 3880 9566
4267	0	0	Ki67+	 3881 9457
4268	0	0	Ki67+	 3882 10015
4269	0	0	Ki67+	 3884 9744
4270	0	0	Ki67+	 3886 9787
4271	0	0	Ki67+	 3891 9677
4272	0	0	Ki67+	 3893 9593
4273	0	0	Ki67+	 3894 9554
4274	0	0	Ki67+	 3898 9938
4275	0	0	Ki67+	 3903 9685
4276	0	0	Ki67+	 3910 10043
4277	0	0	Ki67+	 3912 9750
4278	0	0	Ki67+	 3913 9523
4279	0	0	Ki67+	 3915 9594
4280	0	0	Ki67+	 3918 9550
4281	0	0	Ki67+	 3920 9480
4282	0	0	Ki67+	 3920 9640
4283	0	0	Ki67+	 3920 10008
4284	0	0	Ki67+	 3922 9732
4285	0	0	Ki67+	 3929 9473
4286	0	0	Ki67+	 3931 9563
4287	0	0	Ki67+	 3931 9760
4288	0	0	Ki67+	 3933 9974
4289	0	0	Ki67+	 3936 10018
4290	0	0	Ki67+	 3938 9542
4291	0	0	Ki67+	 3939 9884
4292	0	0	Ki67+	 3940 9800
4293	0	0	Ki67+	 3943 9706
4294	0	0	Ki67+	 3947 10074
4295	0	0	Ki67+	 3948 9571
4296	0	0	Ki67+	 3948 9990
4297	0	0	Ki67+	 3949 9830
4298	0	0	Ki67+	 3953 9493
4299	0	0	Ki67+	 3958 9467
4300	0	0	Ki67+	 3958 10036
4301	0	0	Ki67+	 3960 9684
4302	0	0	Ki67+	 3962 9632
4303	0	0	Ki67+	 3962 10046
4304	0	0	Ki67+	 3963 9545
4305	0	0	Ki67+	 3966 9394
4306	0	0	Ki67+	 3968 9771
4307	0	0	Ki67+	 3973 10000
4308	0	0	Ki67+	 3974 9841
4309	0	0	Ki67+	 3976 9351
4310	0	0	Ki67+	 3978 9932
4311	0	0	Ki67+	 3984 9343
4312	0	0	Ki67+	 3984 9572
4313	0	0	Ki67+	 3987 9912
4314	0	0	Ki67+	 3988 9628
4315	0	0	Ki67+	 3993 9666
4316	0	0	Ki67+	 3995 9720
4317	0	0	Ki67+	 3996 9501
4318	0	0	Ki67+	 3999 9626
4319	0	0	Ki67+	 4000 10099
4320	0	0	Ki67+	 4004 9481
4321	0	0	Ki67+	 4006 10083
4322	0	0	Ki67+	 4012 9983
4323	0	0	Ki67+	 4013 9407
4324	0	0	Ki67+	 4013 10037
4325	0	0	Ki67+	 4017 9952
4326	0	0	Ki67+	 4025 9500
4327	0	0	Ki67+	 4028 9934
4328	0	0	Ki67+	 4031 10034
4329	0	0	Ki67+	 4037 9676
4330	0	0	Ki67+	 4037 10067
4331	0	0	Ki67+	 4039 9965
4332	0	0	Ki67+	 4042 9536
4333	0	0	Ki67+	 4043 10083
4334	0	0	Ki67+	 4048 9933
4335	0	0	Ki67+	 4052 9597
4336	0	0	Ki67+	 4055 9654
4337	0	0	Ki67+	 4056 9610
4338	0	0	Ki67+	 4061 10014
4339	0	0	Ki67+	 4065 9926
4340	0	0	Ki67+	 4074 10001
4341	0	0	Ki67+	 4076 9941
4342	0	0	Ki67+	 4089 9663
4343	0	0	Ki67+	 4091 9617
4344	0	0	Ki67+	 4093 9600
4345	0	0	Ki67+	 4096 9567
4346	0	0	Ki67+	 4097 9584
4347	0	0	Ki67+	 4102 9944
4348	0	0	Ki67+	 4103 10014
4349	0	0	Ki67+	 4107 9615
4350	0	0	Ki67+	 4107 10086
4351	0	0	Ki67+	 4111 9995
4352	0	0	Ki67+	 4114 9974
4353	0	0	Ki67+	 4117 10063
4354	0	0	Ki67+	 4118 9626
4355	0	0	Ki67+	 4119 9436
4356	0	0	Ki67+	 4120 9922
4357	0	0	Ki67+	 4121 10018
4358	0	0	Ki67+	 4126 9690
4359	0	0	Ki67+	 4127 9652
4360	0	0	Ki67+	 4129 9414
4361	0	0	Ki67+	 4133 9717
4362	0	0	Ki67+	 4137 9634
4363	0	0	Ki67+	 4137 9730
4364	0	0	Ki67+	 4137 9757
4365	0	0	Ki67+	 4139 9927
4366	0	0	Ki67+	 4142 9605
4367	0	0	Ki67+	 4146 10065
4368	0	0	Ki67+	 4147 9422
4369	0	0	Ki67+	 4148 9949
4370	0	0	Ki67+	 4152 9715
4371	0	0	Ki67+	 4156 9347
4372	0	0	Ki67+	 4156 9655
4373	0	0	Ki67+	 4163 9999
4374	0	0	Ki67+	 4170 9445
4375	0	0	Ki67+	 4173 9402
4376	0	0	Ki67+	 4174 9912
4377	0	0	Ki67+	 4177 9760
4378	0	0	Ki67+	 4179 9633
4379	0	0	Ki67+	 4179 10082
4380	0	0	Ki67+	 4180 9965
4381	0	0	Ki67+	 4181 9730
4382	0	0	Ki67+	 4184 9370
4383	0	0	Ki67+	 4185 10093
4384	0	0	Ki67+	 4199 9365
4385	0	0	Ki67+	 4210 9437
4386	0	0	Ki67+	 4215 9980
4387	0	0	Ki67+	 4221 10063
4388	0	0	Ki67+	 4222 9692
4389	0	0	Ki67+	 4223 9719
4390	0	0	Ki67+	 4224 9472
4391	0	0	Ki67+	 4224 9816
4392	0	0	Ki67+	 4227 9785
4393	0	0	Ki67+	 4227 9898
4394	0	0	Ki67+	 4227 10034
4395	0	0	Ki67+	 4231 9703
4396	0	0	Ki67+	 4235 10085
4397	0	0	Ki67+	 4236 10047
4398	0	0	Ki67+	 4246 9736
4399	0	0	Ki67+	 4247 9788
4400	0	0	Ki67+	 4250 9959
4401	0	0	Ki67+	 4254 10041
4402	0	0	Ki67+	 4257 9754
4403	0	0	Ki67+	 4259 9704
4404	0	0	Ki67+	 4260 9350
4405	0	0	Ki67+	 4261 9821
4406	0	0	Ki67+	 4263 9912
4407	0	0	Ki67+	 4265 9770
4408	0	0	Ki67+	 4278 9890
4409	0	0	Ki67+	 4291 10063
4410	0	0	Ki67+	 4298 9927
4411	0	0	Ki67+	 4299 10014
4412	0	0	Ki67+	 4301 9894
4413	0	0	Ki67+	 4302 9776
4414	0	0	Ki67+	 4302 9813
4415	0	0	Ki67+	 4307 9909
4416	0	0	Ki67+	 4309 10046
4417	0	0	Ki67+	 4320 9445
4418	0	0	Ki67+	 4324 9785
4419	0	0	Ki67+	 4324 9976
4420	0	0	Ki67+	 4326 9412
4421	0	0	Ki67+	 4326 9494
4422	0	0	Ki67+	 4328 10014
4423	0	0	Ki67+	 4331 9773
4424	0	0	Ki67+	 4332 9462
4425	0	0	Ki67+	 4338 9471
4426	0	0	Ki67+	 4338 9907
4427	0	0	Ki67+	 4344 10109
4428	0	0	Ki67+	 4351 10027
4429	0	0	Ki67+	 4354 9795
4430	0	0	Ki67+	 4354 10066
4431	0	0	Ki67+	 4359 9437
4432	0	0	Ki67+	 4362 10000
4433	0	0	Ki67+	 4363 9412
4434	0	0	Ki67+	 4366 10107
4435	0	0	Ki67+	 4368 9890
4436	0	0	Ki67+	 4371 9934
4437	0	0	Ki67+	 4386 9851
4438	0	0	Ki67+	 4387 9980
4439	0	0	Ki67+	 4388 9837
4440	0	0	Ki67+	 4389 9907
4441	0	0	Ki67+	 4394 9787
4442	0	0	Ki67+	 4396 9729
4443	0	0	Ki67+	 4398 9956
4444	0	0	Ki67+	 4403 9887
4445	0	0	Ki67+	 4404 9683
4446	0	0	Ki67+	 4405 9823
4447	0	0	Ki67+	 4405 9854
4448	0	0	Ki67+	 4407 9473
4449	0	0	Ki67+	 4408 9661
4450	0	0	Ki67+	 4409 9931
4451	0	0	Ki67+	 4412 9904
4452	0	0	Ki67+	 4417 9945
4453	0	0	Ki67+	 4423 9648
4454	0	0	Ki67+	 4430 9668
4455	0	0	Ki67+	 4435 10030
4456	0	0	Ki67+	 4438 10066
4457	0	0	Ki67+	 4440 9998
4458	0	0	Ki67+	 4445 10043
4459	0	0	Ki67+	 3660 10114
4460	0	0	Ki67+	 3662 10559
4461	0	0	Ki67+	 3673 10263
4462	0	0	Ki67+	 3674 10756
4463	0	0	Ki67+	 3677 10187
4464	0	0	Ki67+	 3680 10890
4465	0	0	Ki67+	 3681 10156
4466	0	0	Ki67+	 3691 10275
4467	0	0	Ki67+	 3699 10884
4468	0	0	Ki67+	 3703 10208
4469	0	0	Ki67+	 3704 10267
4470	0	0	Ki67+	 3714 10781
4471	0	0	Ki67+	 3720 10211
4472	0	0	Ki67+	 3720 10262
4473	0	0	Ki67+	 3722 10896
4474	0	0	Ki67+	 3727 10301
4475	0	0	Ki67+	 3732 10856
4476	0	0	Ki67+	 3733 10737
4477	0	0	Ki67+	 3735 10911
4478	0	0	Ki67+	 3739 10778
4479	0	0	Ki67+	 3743 10712
4480	0	0	Ki67+	 3745 10868
4481	0	0	Ki67+	 3748 10902
4482	0	0	Ki67+	 3749 10285
4483	0	0	Ki67+	 3753 10750
4484	0	0	Ki67+	 3757 10231
4485	0	0	Ki67+	 3766 10902
4486	0	0	Ki67+	 3770 10756
4487	0	0	Ki67+	 3773 10792
4488	0	0	Ki67+	 3779 10323
4489	0	0	Ki67+	 3791 10140
4490	0	0	Ki67+	 3799 10786
4491	0	0	Ki67+	 3800 10180
4492	0	0	Ki67+	 3809 10231
4493	0	0	Ki67+	 3809 10885
4494	0	0	Ki67+	 3812 10336
4495	0	0	Ki67+	 3814 10195
4496	0	0	Ki67+	 3816 10911
4497	0	0	Ki67+	 3817 10756
4498	0	0	Ki67+	 3817 10901
4499	0	0	Ki67+	 3821 10159
4500	0	0	Ki67+	 3822 10243
4501	0	0	Ki67+	 3824 10371
4502	0	0	Ki67+	 3827 10258
4503	0	0	Ki67+	 3841 10225
4504	0	0	Ki67+	 3843 10365
4505	0	0	Ki67+	 3844 10302
4506	0	0	Ki67+	 3845 10197
4507	0	0	Ki67+	 3849 10832
4508	0	0	Ki67+	 3859 10853
4509	0	0	Ki67+	 3863 10275
4510	0	0	Ki67+	 3867 10174
4511	0	0	Ki67+	 3867 10385
4512	0	0	Ki67+	 3868 10120
4513	0	0	Ki67+	 3870 10202
4514	0	0	Ki67+	 3876 10302
4515	0	0	Ki67+	 3884 10217
4516	0	0	Ki67+	 3884 10244
4517	0	0	Ki67+	 3886 10327
4518	0	0	Ki67+	 3887 10868
4519	0	0	Ki67+	 3896 10281
4520	0	0	Ki67+	 3905 10156
4521	0	0	Ki67+	 3906 10348
4522	0	0	Ki67+	 3916 10358
4523	0	0	Ki67+	 3919 10287
4524	0	0	Ki67+	 3929 10308
4525	0	0	Ki67+	 3936 10135
4526	0	0	Ki67+	 3937 10529
4527	0	0	Ki67+	 3950 10313
4528	0	0	Ki67+	 3952 10302
4529	0	0	Ki67+	 3962 10319
4530	0	0	Ki67+	 3962 10449
4531	0	0	Ki67+	 3964 10332
4532	0	0	Ki67+	 3966 10751
4533	0	0	Ki67+	 3969 10149
4534	0	0	Ki67+	 3982 10235
4535	0	0	Ki67+	 3989 10389
4536	0	0	Ki67+	 3995 10775
4537	0	0	Ki67+	 3996 10127
4538	0	0	Ki67+	 3997 10792
4539	0	0	Ki67+	 4004 10413
4540	0	0	Ki67+	 4009 10181
4541	0	0	Ki67+	 4016 10422
4542	0	0	Ki67+	 4017 10147
4543	0	0	Ki67+	 4019 10909
4544	0	0	Ki67+	 4020 10118
4545	0	0	Ki67+	 4020 10836
4546	0	0	Ki67+	 4021 10398
4547	0	0	Ki67+	 4032 10361
4548	0	0	Ki67+	 4033 10856
4549	0	0	Ki67+	 4035 10619
4550	0	0	Ki67+	 4036 10784
4551	0	0	Ki67+	 4044 10428
4552	0	0	Ki67+	 4045 10411
4553	0	0	Ki67+	 4046 10646
4554	0	0	Ki67+	 4051 10308
4555	0	0	Ki67+	 4054 10152
4556	0	0	Ki67+	 4058 10627
4557	0	0	Ki67+	 4060 10842
4558	0	0	Ki67+	 4062 10438
4559	0	0	Ki67+	 4063 10793
4560	0	0	Ki67+	 4066 10116
4561	0	0	Ki67+	 4077 10166
4562	0	0	Ki67+	 4080 10665
4563	0	0	Ki67+	 4081 10874
4564	0	0	Ki67+	 4085 10447
4565	0	0	Ki67+	 4088 10337
4566	0	0	Ki67+	 4092 10301
4567	0	0	Ki67+	 4094 10278
4568	0	0	Ki67+	 4097 10359
4569	0	0	Ki67+	 4098 10138
4570	0	0	Ki67+	 4099 10815
4571	0	0	Ki67+	 4100 10887
4572	0	0	Ki67+	 4102 10198
4573	0	0	Ki67+	 4102 10373
4574	0	0	Ki67+	 4112 10360
4575	0	0	Ki67+	 4112 10433
4576	0	0	Ki67+	 4114 10164
4577	0	0	Ki67+	 4119 10280
4578	0	0	Ki67+	 4120 10341
4579	0	0	Ki67+	 4121 10197
4580	0	0	Ki67+	 4121 10859
4581	0	0	Ki67+	 4126 10902
4582	0	0	Ki67+	 4127 10822
4583	0	0	Ki67+	 4128 10255
4584	0	0	Ki67+	 4132 10855
4585	0	0	Ki67+	 4133 10395
4586	0	0	Ki67+	 4136 10442
4587	0	0	Ki67+	 4143 10865
4588	0	0	Ki67+	 4146 10307
4589	0	0	Ki67+	 4146 10723
4590	0	0	Ki67+	 4151 10342
4591	0	0	Ki67+	 4153 10909
4592	0	0	Ki67+	 4154 10467
4593	0	0	Ki67+	 4156 10268
4594	0	0	Ki67+	 4157 10713
4595	0	0	Ki67+	 4164 10638
4596	0	0	Ki67+	 4166 10365
4597	0	0	Ki67+	 4167 10400
4598	0	0	Ki67+	 4169 10495
4599	0	0	Ki67+	 4173 10646
4600	0	0	Ki67+	 4173 10738
4601	0	0	Ki67+	 4175 10416
4602	0	0	Ki67+	 4176 10310
4603	0	0	Ki67+	 4177 10514
4604	0	0	Ki67+	 4181 10134
4605	0	0	Ki67+	 4181 10283
4606	0	0	Ki67+	 4183 10626
4607	0	0	Ki67+	 4183 10767
4608	0	0	Ki67+	 4185 10556
4609	0	0	Ki67+	 4187 10116
4610	0	0	Ki67+	 4187 10582
4611	0	0	Ki67+	 4188 10615
4612	0	0	Ki67+	 4188 10724
4613	0	0	Ki67+	 4191 10442
4614	0	0	Ki67+	 4194 10165
4615	0	0	Ki67+	 4194 10677
4616	0	0	Ki67+	 4199 10272
4617	0	0	Ki67+	 4199 10370
4618	0	0	Ki67+	 4199 10753
4619	0	0	Ki67+	 4203 10435
4620	0	0	Ki67+	 4206 10695
4621	0	0	Ki67+	 4207 10498
4622	0	0	Ki67+	 4208 10647
4623	0	0	Ki67+	 4209 10523
4624	0	0	Ki67+	 4215 10274
4625	0	0	Ki67+	 4216 10398
4626	0	0	Ki67+	 4217 10300
4627	0	0	Ki67+	 4217 10447
4628	0	0	Ki67+	 4217 10591
4629	0	0	Ki67+	 4217 10896
4630	0	0	Ki67+	 4218 10749
4631	0	0	Ki67+	 4220 10771
4632	0	0	Ki67+	 4222 10471
4633	0	0	Ki67+	 4222 10555
4634	0	0	Ki67+	 4224 10603
4635	0	0	Ki67+	 4232 10339
4636	0	0	Ki67+	 4238 10421
4637	0	0	Ki67+	 4240 10284
4638	0	0	Ki67+	 4241 10797
4639	0	0	Ki67+	 4242 10486
4640	0	0	Ki67+	 4242 10902
4641	0	0	Ki67+	 4244 10677
4642	0	0	Ki67+	 4246 10443
4643	0	0	Ki67+	 4246 10532
4644	0	0	Ki67+	 4247 10150
4645	0	0	Ki67+	 4250 10566
4646	0	0	Ki67+	 4254 10862
4647	0	0	Ki67+	 4258 10203
4648	0	0	Ki67+	 4258 10713
4649	0	0	Ki67+	 4259 10163
4650	0	0	Ki67+	 4260 10612
4651	0	0	Ki67+	 4263 10898
4652	0	0	Ki67+	 4269 10558
4653	0	0	Ki67+	 4269 10810
4654	0	0	Ki67+	 4274 10461
4655	0	0	Ki67+	 4274 10736
4656	0	0	Ki67+	 4274 10846
4657	0	0	Ki67+	 4275 10311
4658	0	0	Ki67+	 4276 10408
4659	0	0	Ki67+	 4276 10429
4660	0	0	Ki67+	 4277 10471
4661	0	0	Ki67+	 4281 10230
4662	0	0	Ki67+	 4283 10885
4663	0	0	Ki67+	 4284 10491
4664	0	0	Ki67+	 4286 10165
4665	0	0	Ki67+	 4286 10533
4666	0	0	Ki67+	 4286 10630
4667	0	0	Ki67+	 4289 10330
4668	0	0	Ki67+	 4291 10455
4669	0	0	Ki67+	 4292 10818
4670	0	0	Ki67+	 4295 10243
4671	0	0	Ki67+	 4295 10858
4672	0	0	Ki67+	 4301 10894
4673	0	0	Ki67+	 4306 10858
4674	0	0	Ki67+	 4307 10461
4675	0	0	Ki67+	 4308 10624
4676	0	0	Ki67+	 4310 10421
4677	0	0	Ki67+	 4310 10566
4678	0	0	Ki67+	 4312 10521
4679	0	0	Ki67+	 4314 10491
4680	0	0	Ki67+	 4317 10503
4681	0	0	Ki67+	 4319 10118
4682	0	0	Ki67+	 4319 10130
4683	0	0	Ki67+	 4322 10332
4684	0	0	Ki67+	 4322 10719
4685	0	0	Ki67+	 4322 10746
4686	0	0	Ki67+	 4322 10888
4687	0	0	Ki67+	 4323 10300
4688	0	0	Ki67+	 4325 10230
4689	0	0	Ki67+	 4327 10535
4690	0	0	Ki67+	 4327 10794
4691	0	0	Ki67+	 4331 10491
4692	0	0	Ki67+	 4335 10874
4693	0	0	Ki67+	 4338 10405
4694	0	0	Ki67+	 4340 10305
4695	0	0	Ki67+	 4340 10388
4696	0	0	Ki67+	 4340 10728
4697	0	0	Ki67+	 4341 10237
4698	0	0	Ki67+	 4347 10674
4699	0	0	Ki67+	 4349 10797
4700	0	0	Ki67+	 4353 10147
4701	0	0	Ki67+	 4355 10715
4702	0	0	Ki67+	 4356 10643
4703	0	0	Ki67+	 4357 10742
4704	0	0	Ki67+	 4360 10421
4705	0	0	Ki67+	 4360 10550
4706	0	0	Ki67+	 4360 10803
4707	0	0	Ki67+	 4360 10897
4708	0	0	Ki67+	 4362 10393
4709	0	0	Ki67+	 4364 10285
4710	0	0	Ki67+	 4364 10658
4711	0	0	Ki67+	 4364 10825
4712	0	0	Ki67+	 4365 10763
4713	0	0	Ki67+	 4368 10843
4714	0	0	Ki67+	 4376 10671
4715	0	0	Ki67+	 4377 10905
4716	0	0	Ki67+	 4380 10525
4717	0	0	Ki67+	 4381 10562
4718	0	0	Ki67+	 4382 10346
4719	0	0	Ki67+	 4382 10821
4720	0	0	Ki67+	 4387 10867
4721	0	0	Ki67+	 4390 10293
4722	0	0	Ki67+	 4393 10487
4723	0	0	Ki67+	 4395 10598
4724	0	0	Ki67+	 4398 10519
4725	0	0	Ki67+	 4402 10886
4726	0	0	Ki67+	 4406 10666
4727	0	0	Ki67+	 4408 10572
4728	0	0	Ki67+	 4411 10791
4729	0	0	Ki67+	 4413 10821
4730	0	0	Ki67+	 4415 10299
4731	0	0	Ki67+	 4415 10604
4732	0	0	Ki67+	 4416 10680
4733	0	0	Ki67+	 4417 10635
4734	0	0	Ki67+	 4417 10854
4735	0	0	Ki67+	 4420 10543
4736	0	0	Ki67+	 4420 10697
4737	0	0	Ki67+	 4422 10755
4738	0	0	Ki67+	 4423 10375
4739	0	0	Ki67+	 4424 10733
4740	0	0	Ki67+	 4427 10575
4741	0	0	Ki67+	 4428 10339
4742	0	0	Ki67+	 4428 10889
4743	0	0	Ki67+	 4433 10604
4744	0	0	Ki67+	 4438 10706
4745	0	0	Ki67+	 4444 10834
4746	0	0	Ki67+	 4446 10490
4747	0	0	Ki67+	 3674 11574
4748	0	0	Ki67+	 3686 11127
4749	0	0	Ki67+	 3703 11018
4750	0	0	Ki67+	 3708 10919
4751	0	0	Ki67+	 3712 11130
4752	0	0	Ki67+	 3713 11453
4753	0	0	Ki67+	 3717 10926
4754	0	0	Ki67+	 3723 11159
4755	0	0	Ki67+	 3724 11289
4756	0	0	Ki67+	 3740 10996
4757	0	0	Ki67+	 3741 10914
4758	0	0	Ki67+	 3741 11101
4759	0	0	Ki67+	 3744 11437
4760	0	0	Ki67+	 3753 11458
4761	0	0	Ki67+	 3762 11040
4762	0	0	Ki67+	 3764 11162
4763	0	0	Ki67+	 3767 10916
4764	0	0	Ki67+	 3769 11128
4765	0	0	Ki67+	 3770 11251
4766	0	0	Ki67+	 3771 11418
4767	0	0	Ki67+	 3774 11032
4768	0	0	Ki67+	 3780 11379
4769	0	0	Ki67+	 3780 11445
4770	0	0	Ki67+	 3784 11106
4771	0	0	Ki67+	 3786 10964
4772	0	0	Ki67+	 3795 11279
4773	0	0	Ki67+	 3797 10931
4774	0	0	Ki67+	 3798 11362
4775	0	0	Ki67+	 3803 11426
4776	0	0	Ki67+	 3806 11072
4777	0	0	Ki67+	 3814 11254
4778	0	0	Ki67+	 3819 11298
4779	0	0	Ki67+	 3821 10965
4780	0	0	Ki67+	 3826 11245
4781	0	0	Ki67+	 3828 11329
4782	0	0	Ki67+	 3829 10992
4783	0	0	Ki67+	 3834 11308
4784	0	0	Ki67+	 3835 11061
4785	0	0	Ki67+	 3835 11420
4786	0	0	Ki67+	 3842 10979
4787	0	0	Ki67+	 3844 10965
4788	0	0	Ki67+	 3850 11397
4789	0	0	Ki67+	 3853 11252
4790	0	0	Ki67+	 3855 10914
4791	0	0	Ki67+	 3855 11553
4792	0	0	Ki67+	 3858 11009
4793	0	0	Ki67+	 3858 11061
4794	0	0	Ki67+	 3858 11346
4795	0	0	Ki67+	 3860 11083
4796	0	0	Ki67+	 3862 11315
4797	0	0	Ki67+	 3864 11216
4798	0	0	Ki67+	 3875 10994
4799	0	0	Ki67+	 3877 11261
4800	0	0	Ki67+	 3878 11178
4801	0	0	Ki67+	 3880 11139
4802	0	0	Ki67+	 3885 11210
4803	0	0	Ki67+	 3888 11073
4804	0	0	Ki67+	 3889 11104
4805	0	0	Ki67+	 3891 11007
4806	0	0	Ki67+	 3891 11343
4807	0	0	Ki67+	 3892 11264
4808	0	0	Ki67+	 3894 11153
4809	0	0	Ki67+	 3896 11310
4810	0	0	Ki67+	 3899 10913
4811	0	0	Ki67+	 3900 10980
4812	0	0	Ki67+	 3901 11133
4813	0	0	Ki67+	 3902 11190
4814	0	0	Ki67+	 3905 11173
4815	0	0	Ki67+	 3922 11204
4816	0	0	Ki67+	 3923 10960
4817	0	0	Ki67+	 3923 11077
4818	0	0	Ki67+	 3927 11251
4819	0	0	Ki67+	 3939 11018
4820	0	0	Ki67+	 3946 10978
4821	0	0	Ki67+	 3946 10991
4822	0	0	Ki67+	 3955 11146
4823	0	0	Ki67+	 3962 11205
4824	0	0	Ki67+	 3965 10959
4825	0	0	Ki67+	 3969 10993
4826	0	0	Ki67+	 3971 11382
4827	0	0	Ki67+	 3972 11236
4828	0	0	Ki67+	 3973 11169
4829	0	0	Ki67+	 3975 11091
4830	0	0	Ki67+	 3976 11012
4831	0	0	Ki67+	 3983 11306
4832	0	0	Ki67+	 3987 11180
4833	0	0	Ki67+	 3989 11036
4834	0	0	Ki67+	 3990 11224
4835	0	0	Ki67+	 3990 11452
4836	0	0	Ki67+	 3996 11113
4837	0	0	Ki67+	 3996 11143
4838	0	0	Ki67+	 3996 11441
4839	0	0	Ki67+	 3997 10972
4840	0	0	Ki67+	 4002 11212
4841	0	0	Ki67+	 4012 11030
4842	0	0	Ki67+	 4014 11295
4843	0	0	Ki67+	 4016 10938
4844	0	0	Ki67+	 4025 11129
4845	0	0	Ki67+	 4027 11277
4846	0	0	Ki67+	 4036 11008
4847	0	0	Ki67+	 4038 11354
4848	0	0	Ki67+	 4040 10955
4849	0	0	Ki67+	 4043 11298
4850	0	0	Ki67+	 4047 11257
4851	0	0	Ki67+	 4050 10985
4852	0	0	Ki67+	 4052 11008
4853	0	0	Ki67+	 4064 11328
4854	0	0	Ki67+	 4073 11237
4855	0	0	Ki67+	 4075 11025
4856	0	0	Ki67+	 4076 11301
4857	0	0	Ki67+	 4085 11243
4858	0	0	Ki67+	 4085 11281
4859	0	0	Ki67+	 4093 11039
4860	0	0	Ki67+	 4120 11377
4861	0	0	Ki67+	 4121 11224
4862	0	0	Ki67+	 4124 10986
4863	0	0	Ki67+	 4127 10931
4864	0	0	Ki67+	 4130 11370
4865	0	0	Ki67+	 4133 11138
4866	0	0	Ki67+	 4133 11194
4867	0	0	Ki67+	 4141 11109
4868	0	0	Ki67+	 4142 11304
4869	0	0	Ki67+	 4147 10982
4870	0	0	Ki67+	 4159 11013
4871	0	0	Ki67+	 4162 10974
4872	0	0	Ki67+	 4167 11155
4873	0	0	Ki67+	 4168 10926
4874	0	0	Ki67+	 4171 11357
4875	0	0	Ki67+	 4172 10913
4876	0	0	Ki67+	 4175 11322
4877	0	0	Ki67+	 4185 10935
4878	0	0	Ki67+	 4185 11300
4879	0	0	Ki67+	 4201 11381
4880	0	0	Ki67+	 4202 10914
4881	0	0	Ki67+	 4203 11363
4882	0	0	Ki67+	 4205 11257
4883	0	0	Ki67+	 4210 10966
4884	0	0	Ki67+	 4212 11381
4885	0	0	Ki67+	 4219 10943
4886	0	0	Ki67+	 4224 11296
4887	0	0	Ki67+	 4225 11053
4888	0	0	Ki67+	 4227 11114
4889	0	0	Ki67+	 4227 11372
4890	0	0	Ki67+	 4230 10950
4891	0	0	Ki67+	 4235 11245
4892	0	0	Ki67+	 4237 11346
4893	0	0	Ki67+	 4239 11000
4894	0	0	Ki67+	 4239 11328
4895	0	0	Ki67+	 4245 11270
4896	0	0	Ki67+	 4250 11330
4897	0	0	Ki67+	 4256 10944
4898	0	0	Ki67+	 4267 10972
4899	0	0	Ki67+	 4269 11233
4900	0	0	Ki67+	 4271 10925
4901	0	0	Ki67+	 4273 11261
4902	0	0	Ki67+	 4275 10992
4903	0	0	Ki67+	 4275 11214
4904	0	0	Ki67+	 4281 11664
4905	0	0	Ki67+	 4285 10977
4906	0	0	Ki67+	 4286 11338
4907	0	0	Ki67+	 4289 11242
4908	0	0	Ki67+	 4301 11280
4909	0	0	Ki67+	 4317 10949
4910	0	0	Ki67+	 4331 11338
4911	0	0	Ki67+	 4333 10991
4912	0	0	Ki67+	 4341 11318
4913	0	0	Ki67+	 4349 11221
4914	0	0	Ki67+	 4355 11369
4915	0	0	Ki67+	 4356 10937
4916	0	0	Ki67+	 4356 11342
4917	0	0	Ki67+	 4358 11239
4918	0	0	Ki67+	 4374 10971
4919	0	0	Ki67+	 4376 11215
4920	0	0	Ki67+	 4380 11202
4921	0	0	Ki67+	 4395 10940
4922	0	0	Ki67+	 4395 11323
4923	0	0	Ki67+	 4400 11277
4924	0	0	Ki67+	 4413 11192
4925	0	0	Ki67+	 4413 11215
4926	0	0	Ki67+	 4414 11240
4927	0	0	Ki67+	 4414 11350
4928	0	0	Ki67+	 4419 11228
4929	0	0	Ki67+	 4431 11299
4930	0	0	Ki67+	 4433 11236
4931	0	0	Ki67+	 3655 12063
4932	0	0	Ki67+	 3666 11980
4933	0	0	Ki67+	 3671 12023
4934	0	0	Ki67+	 3674 12187
4935	0	0	Ki67+	 3678 12012
4936	0	0	Ki67+	 3679 12057
4937	0	0	Ki67+	 3679 12074
4938	0	0	Ki67+	 3705 11875
4939	0	0	Ki67+	 3714 12499
4940	0	0	Ki67+	 3733 12347
4941	0	0	Ki67+	 3750 12507
4942	0	0	Ki67+	 3752 12466
4943	0	0	Ki67+	 3782 12488
4944	0	0	Ki67+	 3808 12474
4945	0	0	Ki67+	 3816 11824
4946	0	0	Ki67+	 3817 11906
4947	0	0	Ki67+	 3817 11924
4948	0	0	Ki67+	 3821 11869
4949	0	0	Ki67+	 3824 12499
4950	0	0	Ki67+	 3847 12503
4951	0	0	Ki67+	 3848 12465
4952	0	0	Ki67+	 3851 12364
4953	0	0	Ki67+	 3864 12460
4954	0	0	Ki67+	 3878 12490
4955	0	0	Ki67+	 3906 12503
4956	0	0	Ki67+	 3961 12499
4957	0	0	Ki67+	 3965 11780
4958	0	0	Ki67+	 3996 11816
4959	0	0	Ki67+	 4018 12373
4960	0	0	Ki67+	 4034 12349
4961	0	0	Ki67+	 4040 12507
4962	0	0	Ki67+	 4073 11903
4963	0	0	Ki67+	 4076 12488
4964	0	0	Ki67+	 4160 12084
4965	0	0	Ki67+	 4206 12231
4966	0	0	Ki67+	 4276 12496
4967	0	0	Ki67+	 4333 11928
4968	0	0	Ki67+	 4385 12433
4969	0	0	Ki67+	 4403 12509
4970	0	0	Ki67+	 4444 11752
4971	0	0	Ki67+	 3651 12789
4972	0	0	Ki67+	 3653 12582
4973	0	0	Ki67+	 3668 12984
4974	0	0	Ki67+	 3717 13130
4975	0	0	Ki67+	 3720 12637
4976	0	0	Ki67+	 3723 12849
4977	0	0	Ki67+	 3744 13132
4978	0	0	Ki67+	 3750 13121
4979	0	0	Ki67+	 3763 12674
4980	0	0	Ki67+	 3770 13282
4981	0	0	Ki67+	 3775 13109
4982	0	0	Ki67+	 3787 12639
4983	0	0	Ki67+	 3791 12664
4984	0	0	Ki67+	 3793 12970
4985	0	0	Ki67+	 3793 13117
4986	0	0	Ki67+	 3817 13269
4987	0	0	Ki67+	 3830 13043
4988	0	0	Ki67+	 3843 12660
4989	0	0	Ki67+	 3846 12881
4990	0	0	Ki67+	 3852 12633
4991	0	0	Ki67+	 3860 12607
4992	0	0	Ki67+	 3868 12639
4993	0	0	Ki67+	 3872 12536
4994	0	0	Ki67+	 3928 12750
4995	0	0	Ki67+	 3930 12619
4996	0	0	Ki67+	 3942 12527
4997	0	0	Ki67+	 3967 13085
4998	0	0	Ki67+	 3981 13260
4999	0	0	Ki67+	 3985 12848
5000	0	0	Ki67+	 3998 13050
5001	0	0	Ki67+	 4019 13260
5002	0	0	Ki67+	 4027 12640
5003	0	0	Ki67+	 4066 12637
5004	0	0	Ki67+	 4100 13206
5005	0	0	Ki67+	 4105 12656
5006	0	0	Ki67+	 4115 13012
5007	0	0	Ki67+	 4119 13150
5008	0	0	Ki67+	 4121 13034
5009	0	0	Ki67+	 4144 13236
5010	0	0	Ki67+	 4147 12793
5011	0	0	Ki67+	 4153 13083
5012	0	0	Ki67+	 4154 12811
5013	0	0	Ki67+	 4158 13111
5014	0	0	Ki67+	 4171 13056
5015	0	0	Ki67+	 4171 13122
5016	0	0	Ki67+	 4174 12812
5017	0	0	Ki67+	 4187 13259
5018	0	0	Ki67+	 4194 13293
5019	0	0	Ki67+	 4199 12667
5020	0	0	Ki67+	 4207 12951
5021	0	0	Ki67+	 4212 13100
5022	0	0	Ki67+	 4222 13258
5023	0	0	Ki67+	 4234 12997
5024	0	0	Ki67+	 4250 12678
5025	0	0	Ki67+	 4263 13188
5026	0	0	Ki67+	 4283 12697
5027	0	0	Ki67+	 4289 12896
5028	0	0	Ki67+	 4295 12986
5029	0	0	Ki67+	 4299 13006
5030	0	0	Ki67+	 4302 12594
5031	0	0	Ki67+	 4309 13164
5032	0	0	Ki67+	 4347 13004
5033	0	0	Ki67+	 4361 13017
5034	0	0	Ki67+	 4365 13031
5035	0	0	Ki67+	 4375 12741
5036	0	0	Ki67+	 4380 12823
5037	0	0	Ki67+	 4394 12945
5038	0	0	Ki67+	 4395 12839
5039	0	0	Ki67+	 4440 12942
5040	0	0	Ki67+	 3659 13760
5041	0	0	Ki67+	 3686 13673
5042	0	0	Ki67+	 3717 13485
5043	0	0	Ki67+	 3720 13600
5044	0	0	Ki67+	 3729 13462
5045	0	0	Ki67+	 3741 13587
5046	0	0	Ki67+	 3745 13461
5047	0	0	Ki67+	 3798 13633
5048	0	0	Ki67+	 3805 13439
5049	0	0	Ki67+	 3807 13843
5050	0	0	Ki67+	 3811 13358
5051	0	0	Ki67+	 3816 13611
5052	0	0	Ki67+	 3840 13821
5053	0	0	Ki67+	 3870 13535
5054	0	0	Ki67+	 3873 13674
5055	0	0	Ki67+	 3889 13589
5056	0	0	Ki67+	 3902 13529
5057	0	0	Ki67+	 3968 13503
5058	0	0	Ki67+	 3982 13499
5059	0	0	Ki67+	 3993 13750
5060	0	0	Ki67+	 3996 13488
5061	0	0	Ki67+	 4019 13731
5062	0	0	Ki67+	 4029 13482
5063	0	0	Ki67+	 4059 13561
5064	0	0	Ki67+	 4124 13590
5065	0	0	Ki67+	 4144 13541
5066	0	0	Ki67+	 4146 13435
5067	0	0	Ki67+	 4163 13995
5068	0	0	Ki67+	 4178 13684
5069	0	0	Ki67+	 4205 13526
5070	0	0	Ki67+	 4223 13412
5071	0	0	Ki67+	 4225 13676
5072	0	0	Ki67+	 4234 13516
5073	0	0	Ki67+	 4240 13408
5074	0	0	Ki67+	 4257 13625
5075	0	0	Ki67+	 4263 13406
5076	0	0	Ki67+	 4265 13646
5077	0	0	Ki67+	 4265 13926
5078	0	0	Ki67+	 4270 13339
5079	0	0	Ki67+	 4272 13596
5080	0	0	Ki67+	 4280 13669
5081	0	0	Ki67+	 4285 13540
5082	0	0	Ki67+	 4298 13875
5083	0	0	Ki67+	 4311 13330
5084	0	0	Ki67+	 4324 13828
5085	0	0	Ki67+	 4340 13486
5086	0	0	Ki67+	 4350 13554
5087	0	0	Ki67+	 4356 13745
5088	0	0	Ki67+	 4359 13988
5089	0	0	Ki67+	 4374 13464
5090	0	0	Ki67+	 4402 13605
5091	0	0	Ki67+	 4425 13548
5092	0	0	Ki67+	 4428 13797
5093	0	0	Ki67+	 3786 14676
5094	0	0	Ki67+	 3813 14557
5095	0	0	Ki67+	 3839 14637
5096	0	0	Ki67+	 3860 14689
5097	0	0	Ki67+	 3946 14715
5098	0	0	Ki67+	 3949 14693
5099	0	0	Ki67+	 3962 14711
5100	0	0	Ki67+	 3970 14679
5101	0	0	Ki67+	 3978 14734
5102	0	0	Ki67+	 4016 14113
5103	0	0	Ki67+	 4037 14495
5104	0	0	Ki67+	 4056 14584
5105	0	0	Ki67+	 4076 14478
5106	0	0	Ki67+	 4086 14816
5107	0	0	Ki67+	 4117 14837
5108	0	0	Ki67+	 4186 14707
5109	0	0	Ki67+	 4188 14730
5110	0	0	Ki67+	 4233 14374
5111	0	0	Ki67+	 4233 14585
5112	0	0	Ki67+	 4261 14658
5113	0	0	Ki67+	 4284 14172
5114	0	0	Ki67+	 4295 14272
5115	0	0	Ki67+	 4297 14629
5116	0	0	Ki67+	 4303 14504
5117	0	0	Ki67+	 4312 14403
5118	0	0	Ki67+	 4319 14614
5119	0	0	Ki67+	 4320 14477
5120	0	0	Ki67+	 4367 14449
5121	0	0	Ki67+	 4384 14806
5122	0	0	Ki67+	 4402 14804
5123	0	0	Ki67+	 4407 14577
5124	0	0	Ki67+	 4425 14711
5125	0	0	Ki67+	 4442 14726
5126	0	0	Ki67+	 4445 14507
5127	0	0	Ki67+	 3669 15597
5128	0	0	Ki67+	 3670 15631
5129	0	0	Ki67+	 3681 15601
5130	0	0	Ki67+	 3687 15574
5131	0	0	Ki67+	 3704 15616
5132	0	0	Ki67+	 3717 15599
5133	0	0	Ki67+	 3718 15574
5134	0	0	Ki67+	 3732 15141
5135	0	0	Ki67+	 3740 15582
5136	0	0	Ki67+	 3771 15570
5137	0	0	Ki67+	 3778 15637
5138	0	0	Ki67+	 3781 15515
5139	0	0	Ki67+	 3791 15221
5140	0	0	Ki67+	 3811 15582
5141	0	0	Ki67+	 3815 15532
5142	0	0	Ki67+	 3825 15392
5143	0	0	Ki67+	 3836 15602
5144	0	0	Ki67+	 3854 15155
5145	0	0	Ki67+	 3949 15564
5146	0	0	Ki67+	 3949 15596
5147	0	0	Ki67+	 3971 15518
5148	0	0	Ki67+	 3978 15303
5149	0	0	Ki67+	 3985 15330
5150	0	0	Ki67+	 4015 15092
5151	0	0	Ki67+	 4064 15416
5152	0	0	Ki67+	 4107 15508
5153	0	0	Ki67+	 4148 15436
5154	0	0	Ki67+	 4158 15054
5155	0	0	Ki67+	 4160 15125
5156	0	0	Ki67+	 4250 15256
5157	0	0	Ki67+	 4266 15546
5158	0	0	Ki67+	 4278 15357
5159	0	0	Ki67+	 4287 15175
5160	0	0	Ki67+	 4405 15143
5161	0	0	Ki67+	 4408 15258
5162	0	0	Ki67+	 4415 15310
5163	0	0	Ki67+	 4432 15128
5164	0	0	Ki67+	 4434 15093
5165	0	0	Ki67+	 4443 14989
5166	0	0	Ki67+	 3663 16506
5167	0	0	Ki67+	 3665 16479
5168	0	0	Ki67+	 3682 16432
5169	0	0	Ki67+	 3684 16506
5170	0	0	Ki67+	 3707 16510
5171	0	0	Ki67+	 4014 16018
5172	0	0	Ki67+	 4167 16456
5173	0	0	Ki67+	 4259 15937
5174	0	0	Ki67+	 4278 16399
5175	0	0	Ki67+	 4318 16497
5176	0	0	Ki67+	 3655 17088
5177	0	0	Ki67+	 3657 17052
5178	0	0	Ki67+	 3658 16568
5179	0	0	Ki67+	 3667 16578
5180	0	0	Ki67+	 3672 17106
5181	0	0	Ki67+	 3678 17065
5182	0	0	Ki67+	 3682 17047
5183	0	0	Ki67+	 3685 16583
5184	0	0	Ki67+	 3688 16979
5185	0	0	Ki67+	 3705 17057
5186	0	0	Ki67+	 3713 16587
5187	0	0	Ki67+	 3714 17078
5188	0	0	Ki67+	 3724 16820
5189	0	0	Ki67+	 3735 16591
5190	0	0	Ki67+	 3737 17222
5191	0	0	Ki67+	 3744 16578
5192	0	0	Ki67+	 3755 16536
5193	0	0	Ki67+	 3762 16862
5194	0	0	Ki67+	 3768 16844
5195	0	0	Ki67+	 3770 17050
5196	0	0	Ki67+	 3770 17161
5197	0	0	Ki67+	 3783 16546
5198	0	0	Ki67+	 3784 16567
5199	0	0	Ki67+	 3786 17228
5200	0	0	Ki67+	 3797 16948
5201	0	0	Ki67+	 3802 16972
5202	0	0	Ki67+	 3808 16581
5203	0	0	Ki67+	 3808 16621
5204	0	0	Ki67+	 3824 16891
5205	0	0	Ki67+	 3826 16823
5206	0	0	Ki67+	 3841 16597
5207	0	0	Ki67+	 3847 16546
5208	0	0	Ki67+	 3847 16618
5209	0	0	Ki67+	 3851 17099
5210	0	0	Ki67+	 3868 16584
5211	0	0	Ki67+	 3874 16554
5212	0	0	Ki67+	 3876 16702
5213	0	0	Ki67+	 3878 16613
5214	0	0	Ki67+	 3884 17037
5215	0	0	Ki67+	 3887 16552
5216	0	0	Ki67+	 3888 17200
5217	0	0	Ki67+	 3890 17090
5218	0	0	Ki67+	 3910 16609
5219	0	0	Ki67+	 3910 17111
5220	0	0	Ki67+	 3913 17191
5221	0	0	Ki67+	 3916 17122
5222	0	0	Ki67+	 3918 16622
5223	0	0	Ki67+	 3921 16564
5224	0	0	Ki67+	 3924 17301
5225	0	0	Ki67+	 3935 17273
5226	0	0	Ki67+	 3941 17282
5227	0	0	Ki67+	 3962 16720
5228	0	0	Ki67+	 3969 17223
5229	0	0	Ki67+	 3975 16568
5230	0	0	Ki67+	 3980 17099
5231	0	0	Ki67+	 3990 17152
5232	0	0	Ki67+	 3991 17169
5233	0	0	Ki67+	 3994 17072
5234	0	0	Ki67+	 3995 16564
5235	0	0	Ki67+	 4006 16637
5236	0	0	Ki67+	 4021 16516
5237	0	0	Ki67+	 4021 17051
5238	0	0	Ki67+	 4038 16564
5239	0	0	Ki67+	 4041 16646
5240	0	0	Ki67+	 4041 17092
5241	0	0	Ki67+	 4047 16521
5242	0	0	Ki67+	 4059 16650
5243	0	0	Ki67+	 4060 17007
5244	0	0	Ki67+	 4069 16565
5245	0	0	Ki67+	 4080 17093
5246	0	0	Ki67+	 4081 17267
5247	0	0	Ki67+	 4083 17298
5248	0	0	Ki67+	 4085 17143
5249	0	0	Ki67+	 4088 17042
5250	0	0	Ki67+	 4094 16653
5251	0	0	Ki67+	 4094 17075
5252	0	0	Ki67+	 4099 17187
5253	0	0	Ki67+	 4100 17215
5254	0	0	Ki67+	 4103 16570
5255	0	0	Ki67+	 4106 17163
5256	0	0	Ki67+	 4111 17126
5257	0	0	Ki67+	 4112 17109
5258	0	0	Ki67+	 4113 16656
5259	0	0	Ki67+	 4117 16564
5260	0	0	Ki67+	 4123 17151
5261	0	0	Ki67+	 4126 16722
5262	0	0	Ki67+	 4128 16577
5263	0	0	Ki67+	 4128 17308
5264	0	0	Ki67+	 4138 17233
5265	0	0	Ki67+	 4142 17023
5266	0	0	Ki67+	 4152 16666
5267	0	0	Ki67+	 4152 17174
5268	0	0	Ki67+	 4156 17115
5269	0	0	Ki67+	 4162 16569
5270	0	0	Ki67+	 4162 17150
5271	0	0	Ki67+	 4164 16651
5272	0	0	Ki67+	 4166 17031
5273	0	0	Ki67+	 4170 17257
5274	0	0	Ki67+	 4175 16586
5275	0	0	Ki67+	 4175 16999
5276	0	0	Ki67+	 4175 17110
5277	0	0	Ki67+	 4182 16646
5278	0	0	Ki67+	 4183 17054
5279	0	0	Ki67+	 4188 16577
5280	0	0	Ki67+	 4189 17164
5281	0	0	Ki67+	 4194 17130
5282	0	0	Ki67+	 4199 17027
5283	0	0	Ki67+	 4207 16671
5284	0	0	Ki67+	 4208 17100
5285	0	0	Ki67+	 4212 17047
5286	0	0	Ki67+	 4212 17113
5287	0	0	Ki67+	 4225 16594
5288	0	0	Ki67+	 4228 16574
5289	0	0	Ki67+	 4241 17022
5290	0	0	Ki67+	 4242 17096
5291	0	0	Ki67+	 4245 16583
5292	0	0	Ki67+	 4245 17310
5293	0	0	Ki67+	 4249 17130
5294	0	0	Ki67+	 4253 17160
5295	0	0	Ki67+	 4255 16665
5296	0	0	Ki67+	 4260 16578
5297	0	0	Ki67+	 4261 16929
5298	0	0	Ki67+	 4266 17046
5299	0	0	Ki67+	 4267 16773
5300	0	0	Ki67+	 4270 17284
5301	0	0	Ki67+	 4272 17062
5302	0	0	Ki67+	 4273 17118
5303	0	0	Ki67+	 4276 17088
5304	0	0	Ki67+	 4277 16924
5305	0	0	Ki67+	 4277 17150
5306	0	0	Ki67+	 4277 17311
5307	0	0	Ki67+	 4278 16798
5308	0	0	Ki67+	 4278 17177
5309	0	0	Ki67+	 4282 17040
5310	0	0	Ki67+	 4283 17206
5311	0	0	Ki67+	 4284 17100
5312	0	0	Ki67+	 4285 16595
5313	0	0	Ki67+	 4291 16583
5314	0	0	Ki67+	 4292 17179
5315	0	0	Ki67+	 4293 16955
5316	0	0	Ki67+	 4293 17225
5317	0	0	Ki67+	 4294 17106
5318	0	0	Ki67+	 4298 16986
5319	0	0	Ki67+	 4298 17209
5320	0	0	Ki67+	 4301 17125
5321	0	0	Ki67+	 4302 17308
5322	0	0	Ki67+	 4306 17287
5323	0	0	Ki67+	 4311 17032
5324	0	0	Ki67+	 4315 16674
5325	0	0	Ki67+	 4319 17217
5326	0	0	Ki67+	 4321 17003
5327	0	0	Ki67+	 4321 17113
5328	0	0	Ki67+	 4322 17192
5329	0	0	Ki67+	 4326 16661
5330	0	0	Ki67+	 4330 17147
5331	0	0	Ki67+	 4331 16584
5332	0	0	Ki67+	 4334 17035
5333	0	0	Ki67+	 4338 16678
5334	0	0	Ki67+	 4341 16620
5335	0	0	Ki67+	 4342 16943
5336	0	0	Ki67+	 4350 17310
5337	0	0	Ki67+	 4351 17109
5338	0	0	Ki67+	 4355 17019
5339	0	0	Ki67+	 4361 16667
5340	0	0	Ki67+	 4367 17101
5341	0	0	Ki67+	 4370 17127
5342	0	0	Ki67+	 4372 17079
5343	0	0	Ki67+	 4375 17018
5344	0	0	Ki67+	 4384 16595
5345	0	0	Ki67+	 4384 16923
5346	0	0	Ki67+	 4389 17110
5347	0	0	Ki67+	 4390 17030
5348	0	0	Ki67+	 4390 17307
5349	0	0	Ki67+	 4391 16666
5350	0	0	Ki67+	 4391 17186
5351	0	0	Ki67+	 4392 17126
5352	0	0	Ki67+	 4393 16619
5353	0	0	Ki67+	 4401 17286
5354	0	0	Ki67+	 4403 17014
5355	0	0	Ki67+	 4404 16622
5356	0	0	Ki67+	 4409 17166
5357	0	0	Ki67+	 4410 17294
5358	0	0	Ki67+	 4412 17000
5359	0	0	Ki67+	 4414 16600
5360	0	0	Ki67+	 4418 17141
5361	0	0	Ki67+	 4420 17215
5362	0	0	Ki67+	 4428 17237
5363	0	0	Ki67+	 4429 17024
5364	0	0	Ki67+	 4431 17104
5365	0	0	Ki67+	 4435 16673
5366	0	0	Ki67+	 4439 16607
5367	0	0	Ki67+	 4443 17069
5368	0	0	Ki67+	 3649 17827
5369	0	0	Ki67+	 3652 17577
5370	0	0	Ki67+	 3657 17657
5371	0	0	Ki67+	 3659 17699
5372	0	0	Ki67+	 3660 17773
5373	0	0	Ki67+	 3669 17905
5374	0	0	Ki67+	 3677 17561
5375	0	0	Ki67+	 3682 17488
5376	0	0	Ki67+	 3684 17950
5377	0	0	Ki67+	 3690 17710
5378	0	0	Ki67+	 3694 17837
5379	0	0	Ki67+	 3698 17592
5380	0	0	Ki67+	 3715 17930
5381	0	0	Ki67+	 3721 17517
5382	0	0	Ki67+	 3723 17921
5383	0	0	Ki67+	 3735 17703
5384	0	0	Ki67+	 3739 17686
5385	0	0	Ki67+	 3741 17821
5386	0	0	Ki67+	 3752 18006
5387	0	0	Ki67+	 3758 18056
5388	0	0	Ki67+	 3759 17543
5389	0	0	Ki67+	 3767 17860
5390	0	0	Ki67+	 3790 17674
5391	0	0	Ki67+	 3790 17956
5392	0	0	Ki67+	 3794 17821
5393	0	0	Ki67+	 3799 17607
5394	0	0	Ki67+	 3802 17765
5395	0	0	Ki67+	 3807 17835
5396	0	0	Ki67+	 3807 18031
5397	0	0	Ki67+	 3811 17858
5398	0	0	Ki67+	 3814 17587
5399	0	0	Ki67+	 3821 17632
5400	0	0	Ki67+	 3823 17926
5401	0	0	Ki67+	 3827 17582
5402	0	0	Ki67+	 3832 17764
5403	0	0	Ki67+	 3839 17532
5404	0	0	Ki67+	 3844 17765
5405	0	0	Ki67+	 3848 17965
5406	0	0	Ki67+	 3851 18110
5407	0	0	Ki67+	 3867 18029
5408	0	0	Ki67+	 3870 17929
5409	0	0	Ki67+	 3882 17480
5410	0	0	Ki67+	 3891 17937
5411	0	0	Ki67+	 3895 17677
5412	0	0	Ki67+	 3898 18109
5413	0	0	Ki67+	 3903 18096
5414	0	0	Ki67+	 3910 17920
5415	0	0	Ki67+	 3920 17940
5416	0	0	Ki67+	 3922 18110
5417	0	0	Ki67+	 3927 17658
5418	0	0	Ki67+	 3930 17952
5419	0	0	Ki67+	 3934 17673
5420	0	0	Ki67+	 3935 17790
5421	0	0	Ki67+	 3943 17635
5422	0	0	Ki67+	 3956 17731
5423	0	0	Ki67+	 3959 17610
5424	0	0	Ki67+	 3969 17770
5425	0	0	Ki67+	 3978 17534
5426	0	0	Ki67+	 3987 17521
5427	0	0	Ki67+	 3987 17767
5428	0	0	Ki67+	 3994 17808
5429	0	0	Ki67+	 3996 17927
5430	0	0	Ki67+	 4007 17669
5431	0	0	Ki67+	 4011 17947
5432	0	0	Ki67+	 4016 17965
5433	0	0	Ki67+	 4017 17569
5434	0	0	Ki67+	 4023 17700
5435	0	0	Ki67+	 4025 17773
5436	0	0	Ki67+	 4037 17674
5437	0	0	Ki67+	 4039 17718
5438	0	0	Ki67+	 4043 17602
5439	0	0	Ki67+	 4049 17739
5440	0	0	Ki67+	 4050 17788
5441	0	0	Ki67+	 4058 17609
5442	0	0	Ki67+	 4059 17552
5443	0	0	Ki67+	 4078 17688
5444	0	0	Ki67+	 4083 17730
5445	0	0	Ki67+	 4088 17602
5446	0	0	Ki67+	 4089 17625
5447	0	0	Ki67+	 4091 17544
5448	0	0	Ki67+	 4091 17803
5449	0	0	Ki67+	 4096 17928
5450	0	0	Ki67+	 4105 17963
5451	0	0	Ki67+	 4114 17708
5452	0	0	Ki67+	 4121 17757
5453	0	0	Ki67+	 4121 17958
5454	0	0	Ki67+	 4125 17323
5455	0	0	Ki67+	 4127 17618
5456	0	0	Ki67+	 4130 17796
5457	0	0	Ki67+	 4133 17338
5458	0	0	Ki67+	 4139 17936
5459	0	0	Ki67+	 4142 17582
5460	0	0	Ki67+	 4146 17317
5461	0	0	Ki67+	 4150 17944
5462	0	0	Ki67+	 4164 17673
5463	0	0	Ki67+	 4166 17585
5464	0	0	Ki67+	 4166 17916
5465	0	0	Ki67+	 4173 17717
5466	0	0	Ki67+	 4183 17935
5467	0	0	Ki67+	 4185 17627
5468	0	0	Ki67+	 4185 17745
5469	0	0	Ki67+	 4186 17651
5470	0	0	Ki67+	 4198 17772
5471	0	0	Ki67+	 4203 17657
5472	0	0	Ki67+	 4208 17633
5473	0	0	Ki67+	 4211 17787
5474	0	0	Ki67+	 4214 17387
5475	0	0	Ki67+	 4217 17910
5476	0	0	Ki67+	 4222 17639
5477	0	0	Ki67+	 4222 17965
5478	0	0	Ki67+	 4226 17715
5479	0	0	Ki67+	 4226 18089
5480	0	0	Ki67+	 4228 17693
5481	0	0	Ki67+	 4232 17923
5482	0	0	Ki67+	 4235 17669
5483	0	0	Ki67+	 4235 17983
5484	0	0	Ki67+	 4236 17955
5485	0	0	Ki67+	 4240 17729
5486	0	0	Ki67+	 4243 17536
5487	0	0	Ki67+	 4243 17682
5488	0	0	Ki67+	 4249 17710
5489	0	0	Ki67+	 4251 17357
5490	0	0	Ki67+	 4252 17938
5491	0	0	Ki67+	 4253 17754
5492	0	0	Ki67+	 4254 18109
5493	0	0	Ki67+	 4265 17352
5494	0	0	Ki67+	 4271 18090
5495	0	0	Ki67+	 4276 18015
5496	0	0	Ki67+	 4277 18029
5497	0	0	Ki67+	 4281 17714
5498	0	0	Ki67+	 4288 17959
5499	0	0	Ki67+	 4295 17674
5500	0	0	Ki67+	 4297 18046
5501	0	0	Ki67+	 4298 17341
5502	0	0	Ki67+	 4303 17602
5503	0	0	Ki67+	 4305 17663
5504	0	0	Ki67+	 4305 18078
5505	0	0	Ki67+	 4306 18036
5506	0	0	Ki67+	 4311 18108
5507	0	0	Ki67+	 4317 17926
5508	0	0	Ki67+	 4318 17692
5509	0	0	Ki67+	 4321 17559
5510	0	0	Ki67+	 4321 18090
5511	0	0	Ki67+	 4323 17916
5512	0	0	Ki67+	 4323 18050
5513	0	0	Ki67+	 4325 17593
5514	0	0	Ki67+	 4331 17847
5515	0	0	Ki67+	 4332 17709
5516	0	0	Ki67+	 4341 17600
5517	0	0	Ki67+	 4342 17585
5518	0	0	Ki67+	 4343 17930
5519	0	0	Ki67+	 4345 17846
5520	0	0	Ki67+	 4346 17368
5521	0	0	Ki67+	 4350 17339
5522	0	0	Ki67+	 4351 17729
5523	0	0	Ki67+	 4359 17323
5524	0	0	Ki67+	 4360 17938
5525	0	0	Ki67+	 4365 17628
5526	0	0	Ki67+	 4368 17618
5527	0	0	Ki67+	 4371 17352
5528	0	0	Ki67+	 4374 17696
5529	0	0	Ki67+	 4374 17955
5530	0	0	Ki67+	 4384 17637
5531	0	0	Ki67+	 4387 17968
5532	0	0	Ki67+	 4388 18064
5533	0	0	Ki67+	 4392 17668
5534	0	0	Ki67+	 4398 17777
5535	0	0	Ki67+	 4401 17537
5536	0	0	Ki67+	 4401 17686
5537	0	0	Ki67+	 4405 17923
5538	0	0	Ki67+	 4408 17736
5539	0	0	Ki67+	 4412 17338
5540	0	0	Ki67+	 4412 17587
5541	0	0	Ki67+	 4414 17650
5542	0	0	Ki67+	 4415 17562
5543	0	0	Ki67+	 4420 18058
5544	0	0	Ki67+	 4422 18034
5545	0	0	Ki67+	 4426 17675
5546	0	0	Ki67+	 4429 17739
5547	0	0	Ki67+	 4435 17534
5548	0	0	Ki67+	 4438 18080
5549	0	0	Ki67+	 4439 17910
5550	0	0	Ki67+	 4443 17763
5551	0	0	Ki67+	 4447 18096
5552	0	0	Ki67+	 3652 18758
5553	0	0	Ki67+	 3666 18119
5554	0	0	Ki67+	 3681 18170
5555	0	0	Ki67+	 3687 18432
5556	0	0	Ki67+	 3689 18591
5557	0	0	Ki67+	 3694 18447
5558	0	0	Ki67+	 3694 18484
5559	0	0	Ki67+	 3694 18517
5560	0	0	Ki67+	 3698 18819
5561	0	0	Ki67+	 3703 18691
5562	0	0	Ki67+	 3715 18458
5563	0	0	Ki67+	 3716 18739
5564	0	0	Ki67+	 3718 18653
5565	0	0	Ki67+	 3729 18159
5566	0	0	Ki67+	 3732 18454
5567	0	0	Ki67+	 3732 18477
5568	0	0	Ki67+	 3732 18611
5569	0	0	Ki67+	 3746 18280
5570	0	0	Ki67+	 3747 18566
5571	0	0	Ki67+	 3750 18158
5572	0	0	Ki67+	 3767 18406
5573	0	0	Ki67+	 3772 18585
5574	0	0	Ki67+	 3775 18166
5575	0	0	Ki67+	 3780 18531
5576	0	0	Ki67+	 3781 18638
5577	0	0	Ki67+	 3782 18154
5578	0	0	Ki67+	 3783 18426
5579	0	0	Ki67+	 3790 18597
5580	0	0	Ki67+	 3799 18483
5581	0	0	Ki67+	 3799 18671
5582	0	0	Ki67+	 3809 18128
5583	0	0	Ki67+	 3809 18400
5584	0	0	Ki67+	 3835 18453
5585	0	0	Ki67+	 3837 18547
5586	0	0	Ki67+	 3856 18587
5587	0	0	Ki67+	 3866 18118
5588	0	0	Ki67+	 3871 18133
5589	0	0	Ki67+	 3884 18404
5590	0	0	Ki67+	 3892 18424
5591	0	0	Ki67+	 3916 18486
5592	0	0	Ki67+	 3923 18423
5593	0	0	Ki67+	 3933 18463
5594	0	0	Ki67+	 3938 18549
5595	0	0	Ki67+	 3947 18507
5596	0	0	Ki67+	 3954 18588
5597	0	0	Ki67+	 3960 18625
5598	0	0	Ki67+	 3966 18448
5599	0	0	Ki67+	 3966 18488
5600	0	0	Ki67+	 3967 18543
5601	0	0	Ki67+	 3968 18438
5602	0	0	Ki67+	 3975 18520
5603	0	0	Ki67+	 3999 18280
5604	0	0	Ki67+	 3999 18319
5605	0	0	Ki67+	 4015 18439
5606	0	0	Ki67+	 4030 18538
5607	0	0	Ki67+	 4039 18355
5608	0	0	Ki67+	 4045 18307
5609	0	0	Ki67+	 4051 18526
5610	0	0	Ki67+	 4066 18361
5611	0	0	Ki67+	 4068 18472
5612	0	0	Ki67+	 4069 18375
5613	0	0	Ki67+	 4073 18175
5614	0	0	Ki67+	 4083 18303
5615	0	0	Ki67+	 4091 18538
5616	0	0	Ki67+	 4124 18122
5617	0	0	Ki67+	 4135 18525
5618	0	0	Ki67+	 4146 18358
5619	0	0	Ki67+	 4148 18907
5620	0	0	Ki67+	 4158 18453
5621	0	0	Ki67+	 4164 18538
5622	0	0	Ki67+	 4185 18213
5623	0	0	Ki67+	 4189 18484
5624	0	0	Ki67+	 4189 18540
5625	0	0	Ki67+	 4191 18241
5626	0	0	Ki67+	 4193 18507
5627	0	0	Ki67+	 4195 18201
5628	0	0	Ki67+	 4195 18358
5629	0	0	Ki67+	 4199 18403
5630	0	0	Ki67+	 4202 18331
5631	0	0	Ki67+	 4211 18278
5632	0	0	Ki67+	 4211 18306
5633	0	0	Ki67+	 4212 18164
5634	0	0	Ki67+	 4212 18479
5635	0	0	Ki67+	 4225 18503
5636	0	0	Ki67+	 4234 18241
5637	0	0	Ki67+	 4238 18514
5638	0	0	Ki67+	 4239 18212
5639	0	0	Ki67+	 4249 18155
5640	0	0	Ki67+	 4253 18165
5641	0	0	Ki67+	 4253 18351
5642	0	0	Ki67+	 4253 18880
5643	0	0	Ki67+	 4259 18283
5644	0	0	Ki67+	 4283 18280
5645	0	0	Ki67+	 4285 18125
5646	0	0	Ki67+	 4287 18189
5647	0	0	Ki67+	 4292 18360
5648	0	0	Ki67+	 4297 18450
5649	0	0	Ki67+	 4305 18357
5650	0	0	Ki67+	 4307 18171
5651	0	0	Ki67+	 4315 18275
5652	0	0	Ki67+	 4316 18128
5653	0	0	Ki67+	 4321 18152
5654	0	0	Ki67+	 4325 18194
5655	0	0	Ki67+	 4331 18884
5656	0	0	Ki67+	 4336 18406
5657	0	0	Ki67+	 4351 18137
5658	0	0	Ki67+	 4351 18291
5659	0	0	Ki67+	 4354 18281
5660	0	0	Ki67+	 4361 18250
5661	0	0	Ki67+	 4366 18326
5662	0	0	Ki67+	 4377 18435
5663	0	0	Ki67+	 4383 18356
5664	0	0	Ki67+	 4391 18145
5665	0	0	Ki67+	 4393 18218
5666	0	0	Ki67+	 4394 18375
5667	0	0	Ki67+	 4398 18188
5668	0	0	Ki67+	 4402 18426
5669	0	0	Ki67+	 4409 18408
5670	0	0	Ki67+	 4420 18387
5671	0	0	Ki67+	 4425 18174
5672	0	0	Ki67+	 4433 18207
5673	0	0	Ki67+	 4438 18145
5674	0	0	Ki67+	 3658 19220
5675	0	0	Ki67+	 3665 18947
5676	0	0	Ki67+	 3665 19031
5677	0	0	Ki67+	 3671 19114
5678	0	0	Ki67+	 3672 19525
5679	0	0	Ki67+	 3679 19684
5680	0	0	Ki67+	 3680 19015
5681	0	0	Ki67+	 3695 18932
5682	0	0	Ki67+	 3711 19109
5683	0	0	Ki67+	 3720 18956
5684	0	0	Ki67+	 3723 19134
5685	0	0	Ki67+	 3726 19282
5686	0	0	Ki67+	 3738 19512
5687	0	0	Ki67+	 3739 18980
5688	0	0	Ki67+	 3767 19147
5689	0	0	Ki67+	 3770 19648
5690	0	0	Ki67+	 3781 18988
5691	0	0	Ki67+	 3895 19161
5692	0	0	Ki67+	 3898 19305
5693	0	0	Ki67+	 3899 18956
5694	0	0	Ki67+	 3908 19040
5695	0	0	Ki67+	 3920 19161
5696	0	0	Ki67+	 3921 19260
5697	0	0	Ki67+	 3935 18985
5698	0	0	Ki67+	 3936 19372
5699	0	0	Ki67+	 3938 18996
5700	0	0	Ki67+	 3938 19031
5701	0	0	Ki67+	 3948 19324
5702	0	0	Ki67+	 3965 18994
5703	0	0	Ki67+	 3979 19074
5704	0	0	Ki67+	 3988 19104
5705	0	0	Ki67+	 4006 19468
5706	0	0	Ki67+	 4036 18942
5707	0	0	Ki67+	 4038 19482
5708	0	0	Ki67+	 4041 19469
5709	0	0	Ki67+	 4045 19413
5710	0	0	Ki67+	 4071 18970
5711	0	0	Ki67+	 4077 19049
5712	0	0	Ki67+	 4079 19026
5713	0	0	Ki67+	 4080 19073
5714	0	0	Ki67+	 4106 19104
5715	0	0	Ki67+	 4107 19083
5716	0	0	Ki67+	 4112 19049
5717	0	0	Ki67+	 4125 19462
5718	0	0	Ki67+	 4137 18951
5719	0	0	Ki67+	 4165 19130
5720	0	0	Ki67+	 4170 19470
5721	0	0	Ki67+	 4171 19301
5722	0	0	Ki67+	 4189 19323
5723	0	0	Ki67+	 4193 19018
5724	0	0	Ki67+	 4206 19688
5725	0	0	Ki67+	 4213 19437
5726	0	0	Ki67+	 4214 19329
5727	0	0	Ki67+	 4225 19687
5728	0	0	Ki67+	 4226 19135
5729	0	0	Ki67+	 4247 18953
5730	0	0	Ki67+	 4263 19071
5731	0	0	Ki67+	 4274 19051
5732	0	0	Ki67+	 4280 18966
5733	0	0	Ki67+	 4284 19403
5734	0	0	Ki67+	 4297 18943
5735	0	0	Ki67+	 4305 19145
5736	0	0	Ki67+	 4328 19052
5737	0	0	Ki67+	 4343 19057
5738	0	0	Ki67+	 4348 19149
5739	0	0	Ki67+	 4360 19102
5740	0	0	Ki67+	 4360 19171
5741	0	0	Ki67+	 4401 19068
5742	0	0	Ki67+	 4409 19128
5743	0	0	Ki67+	 4410 19142
5744	0	0	Ki67+	 4418 19084
5745	0	0	Ki67+	 4421 19151
5746	0	0	Ki67+	 4424 18962
5747	0	0	Ki67+	 4442 19147
5748	0	0	Ki67+	 4445 19068
5749	0	0	Ki67+	 4446 19038
5750	0	0	Ki67+	 3745 19782
5751	0	0	Ki67+	 3764 19713
5752	0	0	Ki67+	 3935 19760
5753	0	0	Ki67+	 4375 19776
5754	0	0	Ki67+	 4451 2511
5755	0	0	Ki67+	 4452 2574
5756	0	0	Ki67+	 4458 2611
5757	0	0	Ki67+	 4461 2551
5758	0	0	Ki67+	 4464 2517
5759	0	0	Ki67+	 4471 2456
5760	0	0	Ki67+	 4478 2806
5761	0	0	Ki67+	 4485 2576
5762	0	0	Ki67+	 4489 2403
5763	0	0	Ki67+	 4492 2592
5764	0	0	Ki67+	 4499 2573
5765	0	0	Ki67+	 4501 2526
5766	0	0	Ki67+	 4502 2154
5767	0	0	Ki67+	 4502 2382
5768	0	0	Ki67+	 4516 2552
5769	0	0	Ki67+	 4518 2520
5770	0	0	Ki67+	 4520 2440
5771	0	0	Ki67+	 4521 2394
5772	0	0	Ki67+	 4544 2564
5773	0	0	Ki67+	 4548 2352
5774	0	0	Ki67+	 4553 2417
5775	0	0	Ki67+	 4554 2277
5776	0	0	Ki67+	 4558 2504
5777	0	0	Ki67+	 4564 2367
5778	0	0	Ki67+	 4572 2487
5779	0	0	Ki67+	 4591 2367
5780	0	0	Ki67+	 4597 2487
5781	0	0	Ki67+	 4606 2337
5782	0	0	Ki67+	 4617 2466
5783	0	0	Ki67+	 4621 2777
5784	0	0	Ki67+	 4635 2310
5785	0	0	Ki67+	 4640 2424
5786	0	0	Ki67+	 4651 2386
5787	0	0	Ki67+	 4661 2293
5788	0	0	Ki67+	 4668 2364
5789	0	0	Ki67+	 4675 2443
5790	0	0	Ki67+	 4682 2307
5791	0	0	Ki67+	 4682 2390
5792	0	0	Ki67+	 4736 2360
5793	0	0	Ki67+	 4748 2333
5794	0	0	Ki67+	 4755 2346
5795	0	0	Ki67+	 4780 2243
5796	0	0	Ki67+	 4827 2308
5797	0	0	Ki67+	 4861 2283
5798	0	0	Ki67+	 4862 2303
5799	0	0	Ki67+	 4883 2286
5800	0	0	Ki67+	 4893 2526
5801	0	0	Ki67+	 4916 2323
5802	0	0	Ki67+	 4935 2283
5803	0	0	Ki67+	 4949 2320
5804	0	0	Ki67+	 4963 2311
5805	0	0	Ki67+	 5028 2279
5806	0	0	Ki67+	 5038 2207
5807	0	0	Ki67+	 5041 2249
5808	0	0	Ki67+	 5044 2052
5809	0	0	Ki67+	 5061 2251
5810	0	0	Ki67+	 5065 2280
5811	0	0	Ki67+	 5069 2053
5812	0	0	Ki67+	 5090 2572
5813	0	0	Ki67+	 5093 2258
5814	0	0	Ki67+	 5111 2271
5815	0	0	Ki67+	 5118 2576
5816	0	0	Ki67+	 5129 2250
5817	0	0	Ki67+	 5137 2275
5818	0	0	Ki67+	 5139 2811
5819	0	0	Ki67+	 5154 2246
5820	0	0	Ki67+	 5160 2275
5821	0	0	Ki67+	 5184 2267
5822	0	0	Ki67+	 5188 2257
5823	0	0	Ki67+	 5222 2278
5824	0	0	Ki67+	 5228 2760
5825	0	0	Ki67+	 4473 2833
5826	0	0	Ki67+	 4479 3384
5827	0	0	Ki67+	 4497 3101
5828	0	0	Ki67+	 4503 3374
5829	0	0	Ki67+	 4531 3406
5830	0	0	Ki67+	 4542 3403
5831	0	0	Ki67+	 4545 3209
5832	0	0	Ki67+	 4561 3433
5833	0	0	Ki67+	 4571 3218
5834	0	0	Ki67+	 4583 3440
5835	0	0	Ki67+	 4585 2909
5836	0	0	Ki67+	 4603 3319
5837	0	0	Ki67+	 4610 2903
5838	0	0	Ki67+	 4613 2826
5839	0	0	Ki67+	 4631 2817
5840	0	0	Ki67+	 4665 3285
5841	0	0	Ki67+	 4666 3420
5842	0	0	Ki67+	 4696 3420
5843	0	0	Ki67+	 4714 3523
5844	0	0	Ki67+	 4726 3498
5845	0	0	Ki67+	 4788 3344
5846	0	0	Ki67+	 4804 3420
5847	0	0	Ki67+	 4830 3438
5848	0	0	Ki67+	 4835 3274
5849	0	0	Ki67+	 4865 3450
5850	0	0	Ki67+	 4872 3175
5851	0	0	Ki67+	 4888 3485
5852	0	0	Ki67+	 4902 3458
5853	0	0	Ki67+	 4914 3262
5854	0	0	Ki67+	 4984 3313
5855	0	0	Ki67+	 4998 3106
5856	0	0	Ki67+	 5009 3304
5857	0	0	Ki67+	 5228 3596
5858	0	0	Ki67+	 4454 3994
5859	0	0	Ki67+	 4480 3910
5860	0	0	Ki67+	 4506 3898
5861	0	0	Ki67+	 4838 3625
5862	0	0	Ki67+	 4880 3688
5863	0	0	Ki67+	 4909 3738
5864	0	0	Ki67+	 4924 3814
5865	0	0	Ki67+	 4946 3791
5866	0	0	Ki67+	 4964 3869
5867	0	0	Ki67+	 4968 3829
5868	0	0	Ki67+	 4971 4395
5869	0	0	Ki67+	 4975 3883
5870	0	0	Ki67+	 5004 4390
5871	0	0	Ki67+	 5005 3814
5872	0	0	Ki67+	 5018 3809
5873	0	0	Ki67+	 5020 3730
5874	0	0	Ki67+	 5025 4380
5875	0	0	Ki67+	 5033 3787
5876	0	0	Ki67+	 5036 3759
5877	0	0	Ki67+	 5040 3775
5878	0	0	Ki67+	 5045 4369
5879	0	0	Ki67+	 5087 4114
5880	0	0	Ki67+	 5089 4383
5881	0	0	Ki67+	 5091 4399
5882	0	0	Ki67+	 5110 4049
5883	0	0	Ki67+	 5121 4127
5884	0	0	Ki67+	 5139 4124
5885	0	0	Ki67+	 5155 3741
5886	0	0	Ki67+	 5174 4124
5887	0	0	Ki67+	 5187 3687
5888	0	0	Ki67+	 5200 4387
5889	0	0	Ki67+	 5200 4405
5890	0	0	Ki67+	 5217 3884
5891	0	0	Ki67+	 5228 4364
5892	0	0	Ki67+	 5237 3617
5893	0	0	Ki67+	 5238 4406
5894	0	0	Ki67+	 4449 4577
5895	0	0	Ki67+	 4462 4632
5896	0	0	Ki67+	 4469 4603
5897	0	0	Ki67+	 4479 4486
5898	0	0	Ki67+	 4481 4460
5899	0	0	Ki67+	 4494 4469
5900	0	0	Ki67+	 4495 4642
5901	0	0	Ki67+	 4497 4515
5902	0	0	Ki67+	 4497 4632
5903	0	0	Ki67+	 4504 4585
5904	0	0	Ki67+	 4506 5069
5905	0	0	Ki67+	 4525 4591
5906	0	0	Ki67+	 4532 4641
5907	0	0	Ki67+	 4542 5164
5908	0	0	Ki67+	 4553 4909
5909	0	0	Ki67+	 4560 4636
5910	0	0	Ki67+	 4560 4673
5911	0	0	Ki67+	 4564 4616
5912	0	0	Ki67+	 4571 4594
5913	0	0	Ki67+	 4575 4665
5914	0	0	Ki67+	 4577 4629
5915	0	0	Ki67+	 4581 4650
5916	0	0	Ki67+	 4582 4696
5917	0	0	Ki67+	 4590 5167
5918	0	0	Ki67+	 4598 4588
5919	0	0	Ki67+	 4606 4695
5920	0	0	Ki67+	 4608 4883
5921	0	0	Ki67+	 4618 4655
5922	0	0	Ki67+	 4622 4900
5923	0	0	Ki67+	 4635 4624
5924	0	0	Ki67+	 4643 4881
5925	0	0	Ki67+	 4648 4634
5926	0	0	Ki67+	 4650 4902
5927	0	0	Ki67+	 4654 4727
5928	0	0	Ki67+	 4655 4714
5929	0	0	Ki67+	 4657 4665
5930	0	0	Ki67+	 4657 4926
5931	0	0	Ki67+	 4666 4789
5932	0	0	Ki67+	 4668 4872
5933	0	0	Ki67+	 4686 4604
5934	0	0	Ki67+	 4687 4710
5935	0	0	Ki67+	 4688 4825
5936	0	0	Ki67+	 4693 4656
5937	0	0	Ki67+	 4698 4801
5938	0	0	Ki67+	 4701 4734
5939	0	0	Ki67+	 4705 4752
5940	0	0	Ki67+	 4707 4981
5941	0	0	Ki67+	 4708 4682
5942	0	0	Ki67+	 4710 4714
5943	0	0	Ki67+	 4710 4829
5944	0	0	Ki67+	 4716 4625
5945	0	0	Ki67+	 4718 4773
5946	0	0	Ki67+	 4726 4989
5947	0	0	Ki67+	 4731 4673
5948	0	0	Ki67+	 4731 4837
5949	0	0	Ki67+	 4731 4882
5950	0	0	Ki67+	 4733 4742
5951	0	0	Ki67+	 4734 4708
5952	0	0	Ki67+	 4734 4808
5953	0	0	Ki67+	 4736 4960
5954	0	0	Ki67+	 4737 4927
5955	0	0	Ki67+	 4740 4445
5956	0	0	Ki67+	 4748 4983
5957	0	0	Ki67+	 4750 4495
5958	0	0	Ki67+	 4750 4755
5959	0	0	Ki67+	 4750 4777
5960	0	0	Ki67+	 4754 4944
5961	0	0	Ki67+	 4756 4806
5962	0	0	Ki67+	 4756 5103
5963	0	0	Ki67+	 4757 4723
5964	0	0	Ki67+	 4757 4842
5965	0	0	Ki67+	 4758 5168
5966	0	0	Ki67+	 4761 4750
5967	0	0	Ki67+	 4762 4521
5968	0	0	Ki67+	 4765 4688
5969	0	0	Ki67+	 4765 4893
5970	0	0	Ki67+	 4769 4806
5971	0	0	Ki67+	 4772 4919
5972	0	0	Ki67+	 4773 4743
5973	0	0	Ki67+	 4776 4718
5974	0	0	Ki67+	 4777 4549
5975	0	0	Ki67+	 4780 4899
5976	0	0	Ki67+	 4781 4832
5977	0	0	Ki67+	 4797 4530
5978	0	0	Ki67+	 4797 4941
5979	0	0	Ki67+	 4798 4480
5980	0	0	Ki67+	 4801 4774
5981	0	0	Ki67+	 4804 4802
5982	0	0	Ki67+	 4809 4476
5983	0	0	Ki67+	 4813 4556
5984	0	0	Ki67+	 4816 4590
5985	0	0	Ki67+	 4817 4758
5986	0	0	Ki67+	 4823 4796
5987	0	0	Ki67+	 4847 4756
5988	0	0	Ki67+	 4861 4775
5989	0	0	Ki67+	 4865 4611
5990	0	0	Ki67+	 4867 4805
5991	0	0	Ki67+	 4873 4644
5992	0	0	Ki67+	 4873 5183
5993	0	0	Ki67+	 4876 4490
5994	0	0	Ki67+	 4887 4634
5995	0	0	Ki67+	 4891 4552
5996	0	0	Ki67+	 4894 4659
5997	0	0	Ki67+	 4895 4469
5998	0	0	Ki67+	 4897 4899
5999	0	0	Ki67+	 4901 4786
6000	0	0	Ki67+	 4902 5176
6001	0	0	Ki67+	 4907 5026
6002	0	0	Ki67+	 4908 4560
6003	0	0	Ki67+	 4914 4634
6004	0	0	Ki67+	 4917 4678
6005	0	0	Ki67+	 4920 4755
6006	0	0	Ki67+	 4921 4578
6007	0	0	Ki67+	 4923 4836
6008	0	0	Ki67+	 4924 5000
6009	0	0	Ki67+	 4932 4706
6010	0	0	Ki67+	 4933 4658
6011	0	0	Ki67+	 4935 5118
6012	0	0	Ki67+	 4936 5038
6013	0	0	Ki67+	 4946 4539
6014	0	0	Ki67+	 4951 4772
6015	0	0	Ki67+	 4952 4742
6016	0	0	Ki67+	 4957 4639
6017	0	0	Ki67+	 4957 4902
6018	0	0	Ki67+	 4961 4514
6019	0	0	Ki67+	 4962 4800
6020	0	0	Ki67+	 4962 4822
6021	0	0	Ki67+	 4962 4866
6022	0	0	Ki67+	 4963 4850
6023	0	0	Ki67+	 4964 4479
6024	0	0	Ki67+	 4964 4576
6025	0	0	Ki67+	 4964 4753
6026	0	0	Ki67+	 4965 4715
6027	0	0	Ki67+	 4968 4527
6028	0	0	Ki67+	 4972 4835
6029	0	0	Ki67+	 4974 4490
6030	0	0	Ki67+	 4975 4887
6031	0	0	Ki67+	 4976 4501
6032	0	0	Ki67+	 4978 4552
6033	0	0	Ki67+	 4978 4759
6034	0	0	Ki67+	 4980 4721
6035	0	0	Ki67+	 4984 5139
6036	0	0	Ki67+	 4985 4676
6037	0	0	Ki67+	 4985 4912
6038	0	0	Ki67+	 4990 4793
6039	0	0	Ki67+	 4991 4689
6040	0	0	Ki67+	 4991 4848
6041	0	0	Ki67+	 4993 4867
6042	0	0	Ki67+	 4994 4823
6043	0	0	Ki67+	 4997 4472
6044	0	0	Ki67+	 5002 4549
6045	0	0	Ki67+	 5003 4421
6046	0	0	Ki67+	 5013 4850
6047	0	0	Ki67+	 5014 4654
6048	0	0	Ki67+	 5015 4793
6049	0	0	Ki67+	 5022 4819
6050	0	0	Ki67+	 5044 4659
6051	0	0	Ki67+	 5047 4830
6052	0	0	Ki67+	 5048 4671
6053	0	0	Ki67+	 5054 4785
6054	0	0	Ki67+	 5058 4697
6055	0	0	Ki67+	 5066 4601
6056	0	0	Ki67+	 5066 4811
6057	0	0	Ki67+	 5071 4646
6058	0	0	Ki67+	 5071 4666
6059	0	0	Ki67+	 5076 4720
6060	0	0	Ki67+	 5077 4587
6061	0	0	Ki67+	 5082 4476
6062	0	0	Ki67+	 5084 4738
6063	0	0	Ki67+	 5091 4720
6064	0	0	Ki67+	 5096 4699
6065	0	0	Ki67+	 5097 4657
6066	0	0	Ki67+	 5106 4731
6067	0	0	Ki67+	 5112 4834
6068	0	0	Ki67+	 5113 4503
6069	0	0	Ki67+	 5122 4698
6070	0	0	Ki67+	 5125 4650
6071	0	0	Ki67+	 5130 4722
6072	0	0	Ki67+	 5137 4457
6073	0	0	Ki67+	 5144 4953
6074	0	0	Ki67+	 5146 4716
6075	0	0	Ki67+	 5147 4656
6076	0	0	Ki67+	 5155 4509
6077	0	0	Ki67+	 5156 4681
6078	0	0	Ki67+	 5168 4473
6079	0	0	Ki67+	 5170 4652
6080	0	0	Ki67+	 5170 4753
6081	0	0	Ki67+	 5179 4662
6082	0	0	Ki67+	 5181 4512
6083	0	0	Ki67+	 5181 4714
6084	0	0	Ki67+	 5183 4802
6085	0	0	Ki67+	 5191 4466
6086	0	0	Ki67+	 5192 4613
6087	0	0	Ki67+	 5192 4740
6088	0	0	Ki67+	 5193 4584
6089	0	0	Ki67+	 5194 4830
6090	0	0	Ki67+	 5197 4651
6091	0	0	Ki67+	 5205 4773
6092	0	0	Ki67+	 5211 4617
6093	0	0	Ki67+	 5216 4548
6094	0	0	Ki67+	 5217 4469
6095	0	0	Ki67+	 5217 4850
6096	0	0	Ki67+	 5227 4515
6097	0	0	Ki67+	 5234 4679
6098	0	0	Ki67+	 5235 4745
6099	0	0	Ki67+	 5236 4569
6100	0	0	Ki67+	 5240 4600
6101	0	0	Ki67+	 4450 5222
6102	0	0	Ki67+	 4477 5234
6103	0	0	Ki67+	 4529 5700
6104	0	0	Ki67+	 4542 5350
6105	0	0	Ki67+	 4564 5396
6106	0	0	Ki67+	 4644 5578
6107	0	0	Ki67+	 4649 5547
6108	0	0	Ki67+	 4707 5603
6109	0	0	Ki67+	 4717 5543
6110	0	0	Ki67+	 4735 5609
6111	0	0	Ki67+	 4741 5768
6112	0	0	Ki67+	 4786 5545
6113	0	0	Ki67+	 4788 5360
6114	0	0	Ki67+	 4811 5497
6115	0	0	Ki67+	 4835 5441
6116	0	0	Ki67+	 4855 5371
6117	0	0	Ki67+	 4861 5483
6118	0	0	Ki67+	 4863 5218
6119	0	0	Ki67+	 4865 5356
6120	0	0	Ki67+	 4894 5493
6121	0	0	Ki67+	 4913 5426
6122	0	0	Ki67+	 4928 5900
6123	0	0	Ki67+	 4929 5638
6124	0	0	Ki67+	 4930 5621
6125	0	0	Ki67+	 4937 5259
6126	0	0	Ki67+	 4942 5434
6127	0	0	Ki67+	 4958 5835
6128	0	0	Ki67+	 4978 5278
6129	0	0	Ki67+	 4994 5819
6130	0	0	Ki67+	 5016 5276
6131	0	0	Ki67+	 5018 5294
6132	0	0	Ki67+	 5033 5233
6133	0	0	Ki67+	 5042 5288
6134	0	0	Ki67+	 5044 5640
6135	0	0	Ki67+	 5089 5734
6136	0	0	Ki67+	 5140 5244
6137	0	0	Ki67+	 5169 5280
6138	0	0	Ki67+	 5186 5751
6139	0	0	Ki67+	 5204 5676
6140	0	0	Ki67+	 5208 5326
6141	0	0	Ki67+	 5210 5411
6142	0	0	Ki67+	 5213 5660
6143	0	0	Ki67+	 5231 5498
6144	0	0	Ki67+	 4450 6749
6145	0	0	Ki67+	 4560 6468
6146	0	0	Ki67+	 4569 6795
6147	0	0	Ki67+	 4596 6139
6148	0	0	Ki67+	 4606 6665
6149	0	0	Ki67+	 4634 6215
6150	0	0	Ki67+	 4677 6781
6151	0	0	Ki67+	 4713 6594
6152	0	0	Ki67+	 4901 6727
6153	0	0	Ki67+	 4905 6550
6154	0	0	Ki67+	 4919 6710
6155	0	0	Ki67+	 5016 6763
6156	0	0	Ki67+	 5024 6030
6157	0	0	Ki67+	 5073 6509
6158	0	0	Ki67+	 5077 6060
6159	0	0	Ki67+	 5127 6365
6160	0	0	Ki67+	 5174 6793
6161	0	0	Ki67+	 5222 6812
6162	0	0	Ki67+	 5247 6087
6163	0	0	Ki67+	 4452 7389
6164	0	0	Ki67+	 4460 7016
6165	0	0	Ki67+	 4465 7441
6166	0	0	Ki67+	 4470 7585
6167	0	0	Ki67+	 4473 7297
6168	0	0	Ki67+	 4475 7411
6169	0	0	Ki67+	 4475 7489
6170	0	0	Ki67+	 4484 7362
6171	0	0	Ki67+	 4491 7135
6172	0	0	Ki67+	 4493 7192
6173	0	0	Ki67+	 4493 7513
6174	0	0	Ki67+	 4495 7461
6175	0	0	Ki67+	 4499 7274
6176	0	0	Ki67+	 4501 7531
6177	0	0	Ki67+	 4507 7581
6178	0	0	Ki67+	 4509 7440
6179	0	0	Ki67+	 4512 7361
6180	0	0	Ki67+	 4516 7398
6181	0	0	Ki67+	 4530 7274
6182	0	0	Ki67+	 4530 7465
6183	0	0	Ki67+	 4532 7601
6184	0	0	Ki67+	 4534 7384
6185	0	0	Ki67+	 4541 7358
6186	0	0	Ki67+	 4545 7603
6187	0	0	Ki67+	 4553 7589
6188	0	0	Ki67+	 4589 7268
6189	0	0	Ki67+	 4600 7170
6190	0	0	Ki67+	 4604 7260
6191	0	0	Ki67+	 4609 7069
6192	0	0	Ki67+	 4611 6969
6193	0	0	Ki67+	 4614 7160
6194	0	0	Ki67+	 4617 7355
6195	0	0	Ki67+	 4621 7569
6196	0	0	Ki67+	 4622 7310
6197	0	0	Ki67+	 4628 7340
6198	0	0	Ki67+	 4630 7328
6199	0	0	Ki67+	 4633 7243
6200	0	0	Ki67+	 4647 7279
6201	0	0	Ki67+	 4650 7236
6202	0	0	Ki67+	 4662 7364
6203	0	0	Ki67+	 4670 7397
6204	0	0	Ki67+	 4672 7456
6205	0	0	Ki67+	 4704 6922
6206	0	0	Ki67+	 4714 6987
6207	0	0	Ki67+	 4717 6915
6208	0	0	Ki67+	 4723 6956
6209	0	0	Ki67+	 4724 7418
6210	0	0	Ki67+	 4731 7071
6211	0	0	Ki67+	 4734 7442
6212	0	0	Ki67+	 4736 7596
6213	0	0	Ki67+	 4739 7060
6214	0	0	Ki67+	 4743 7092
6215	0	0	Ki67+	 4744 7432
6216	0	0	Ki67+	 4750 7468
6217	0	0	Ki67+	 4752 6910
6218	0	0	Ki67+	 4755 7609
6219	0	0	Ki67+	 4768 7502
6220	0	0	Ki67+	 4769 7203
6221	0	0	Ki67+	 4770 7360
6222	0	0	Ki67+	 4778 7600
6223	0	0	Ki67+	 4779 7393
6224	0	0	Ki67+	 4779 7551
6225	0	0	Ki67+	 4780 7523
6226	0	0	Ki67+	 4786 7477
6227	0	0	Ki67+	 4787 7502
6228	0	0	Ki67+	 4794 7293
6229	0	0	Ki67+	 4804 7587
6230	0	0	Ki67+	 4806 7523
6231	0	0	Ki67+	 4814 7607
6232	0	0	Ki67+	 4836 7179
6233	0	0	Ki67+	 4846 7208
6234	0	0	Ki67+	 4853 7290
6235	0	0	Ki67+	 4854 7121
6236	0	0	Ki67+	 4860 7594
6237	0	0	Ki67+	 4864 7220
6238	0	0	Ki67+	 4866 6880
6239	0	0	Ki67+	 4871 6924
6240	0	0	Ki67+	 4873 7352
6241	0	0	Ki67+	 4874 7114
6242	0	0	Ki67+	 4878 7039
6243	0	0	Ki67+	 4882 7315
6244	0	0	Ki67+	 4889 7206
6245	0	0	Ki67+	 4892 6915
6246	0	0	Ki67+	 4892 7042
6247	0	0	Ki67+	 4892 7396
6248	0	0	Ki67+	 4897 7248
6249	0	0	Ki67+	 4901 7011
6250	0	0	Ki67+	 4905 6944
6251	0	0	Ki67+	 4905 7345
6252	0	0	Ki67+	 4906 7126
6253	0	0	Ki67+	 4908 7002
6254	0	0	Ki67+	 4910 6984
6255	0	0	Ki67+	 4911 7307
6256	0	0	Ki67+	 4911 7407
6257	0	0	Ki67+	 4913 7196
6258	0	0	Ki67+	 4915 7217
6259	0	0	Ki67+	 4919 7395
6260	0	0	Ki67+	 4921 7253
6261	0	0	Ki67+	 4921 7265
6262	0	0	Ki67+	 4924 7431
6263	0	0	Ki67+	 4928 7335
6264	0	0	Ki67+	 4931 7191
6265	0	0	Ki67+	 4934 6996
6266	0	0	Ki67+	 4937 6962
6267	0	0	Ki67+	 4937 7235
6268	0	0	Ki67+	 4938 7010
6269	0	0	Ki67+	 4942 7208
6270	0	0	Ki67+	 4944 6934
6271	0	0	Ki67+	 4944 7273
6272	0	0	Ki67+	 4949 7367
6273	0	0	Ki67+	 4950 7192
6274	0	0	Ki67+	 4951 7068
6275	0	0	Ki67+	 4953 7151
6276	0	0	Ki67+	 4955 7051
6277	0	0	Ki67+	 4959 7389
6278	0	0	Ki67+	 4963 7020
6279	0	0	Ki67+	 4967 7400
6280	0	0	Ki67+	 4970 7420
6281	0	0	Ki67+	 4974 6911
6282	0	0	Ki67+	 4974 6931
6283	0	0	Ki67+	 4975 7174
6284	0	0	Ki67+	 4976 7133
6285	0	0	Ki67+	 4982 6996
6286	0	0	Ki67+	 4982 7107
6287	0	0	Ki67+	 4982 7432
6288	0	0	Ki67+	 4983 7386
6289	0	0	Ki67+	 4997 7196
6290	0	0	Ki67+	 5002 7006
6291	0	0	Ki67+	 5002 7412
6292	0	0	Ki67+	 5004 6934
6293	0	0	Ki67+	 5008 6819
6294	0	0	Ki67+	 5012 6956
6295	0	0	Ki67+	 5018 7438
6296	0	0	Ki67+	 5020 7075
6297	0	0	Ki67+	 5021 7112
6298	0	0	Ki67+	 5023 6987
6299	0	0	Ki67+	 5033 7398
6300	0	0	Ki67+	 5035 7546
6301	0	0	Ki67+	 5036 7445
6302	0	0	Ki67+	 5038 7418
6303	0	0	Ki67+	 5040 7564
6304	0	0	Ki67+	 5042 7009
6305	0	0	Ki67+	 5043 6991
6306	0	0	Ki67+	 5045 7427
6307	0	0	Ki67+	 5046 6972
6308	0	0	Ki67+	 5051 7183
6309	0	0	Ki67+	 5055 7239
6310	0	0	Ki67+	 5057 7156
6311	0	0	Ki67+	 5058 7289
6312	0	0	Ki67+	 5059 7203
6313	0	0	Ki67+	 5060 7035
6314	0	0	Ki67+	 5061 7064
6315	0	0	Ki67+	 5064 7080
6316	0	0	Ki67+	 5067 7281
6317	0	0	Ki67+	 5068 7529
6318	0	0	Ki67+	 5069 7093
6319	0	0	Ki67+	 5071 7187
6320	0	0	Ki67+	 5079 6973
6321	0	0	Ki67+	 5079 7209
6322	0	0	Ki67+	 5091 7342
6323	0	0	Ki67+	 5092 7141
6324	0	0	Ki67+	 5103 7219
6325	0	0	Ki67+	 5105 7103
6326	0	0	Ki67+	 5106 7449
6327	0	0	Ki67+	 5107 7000
6328	0	0	Ki67+	 5108 7071
6329	0	0	Ki67+	 5115 7287
6330	0	0	Ki67+	 5115 7518
6331	0	0	Ki67+	 5118 6945
6332	0	0	Ki67+	 5122 7467
6333	0	0	Ki67+	 5126 7190
6334	0	0	Ki67+	 5128 7154
6335	0	0	Ki67+	 5130 6984
6336	0	0	Ki67+	 5131 7479
6337	0	0	Ki67+	 5134 7260
6338	0	0	Ki67+	 5135 7082
6339	0	0	Ki67+	 5141 7412
6340	0	0	Ki67+	 5142 7051
6341	0	0	Ki67+	 5143 7181
6342	0	0	Ki67+	 5144 7354
6343	0	0	Ki67+	 5145 7231
6344	0	0	Ki67+	 5147 7306
6345	0	0	Ki67+	 5152 7051
6346	0	0	Ki67+	 5154 6967
6347	0	0	Ki67+	 5156 7077
6348	0	0	Ki67+	 5161 6935
6349	0	0	Ki67+	 5162 7336
6350	0	0	Ki67+	 5163 7032
6351	0	0	Ki67+	 5164 7551
6352	0	0	Ki67+	 5166 7191
6353	0	0	Ki67+	 5168 7446
6354	0	0	Ki67+	 5169 6981
6355	0	0	Ki67+	 5170 7000
6356	0	0	Ki67+	 5171 7304
6357	0	0	Ki67+	 5172 7157
6358	0	0	Ki67+	 5177 7107
6359	0	0	Ki67+	 5177 7189
6360	0	0	Ki67+	 5181 7226
6361	0	0	Ki67+	 5189 7215
6362	0	0	Ki67+	 5189 7416
6363	0	0	Ki67+	 5193 7347
6364	0	0	Ki67+	 5195 7180
6365	0	0	Ki67+	 5196 7269
6366	0	0	Ki67+	 5197 7481
6367	0	0	Ki67+	 5204 7395
6368	0	0	Ki67+	 5206 7117
6369	0	0	Ki67+	 5206 7147
6370	0	0	Ki67+	 5206 7301
6371	0	0	Ki67+	 5220 7199
6372	0	0	Ki67+	 5220 7237
6373	0	0	Ki67+	 5222 7259
6374	0	0	Ki67+	 5227 7443
6375	0	0	Ki67+	 5228 7285
6376	0	0	Ki67+	 5230 7312
6377	0	0	Ki67+	 5230 7510
6378	0	0	Ki67+	 5232 7080
6379	0	0	Ki67+	 5233 7378
6380	0	0	Ki67+	 5234 7136
6381	0	0	Ki67+	 5235 7351
6382	0	0	Ki67+	 5237 7412
6383	0	0	Ki67+	 4452 7758
6384	0	0	Ki67+	 4454 7742
6385	0	0	Ki67+	 4460 7824
6386	0	0	Ki67+	 4485 8354
6387	0	0	Ki67+	 4492 8399
6388	0	0	Ki67+	 4493 7620
6389	0	0	Ki67+	 4502 8315
6390	0	0	Ki67+	 4502 8370
6391	0	0	Ki67+	 4504 7801
6392	0	0	Ki67+	 4507 8288
6393	0	0	Ki67+	 4515 7686
6394	0	0	Ki67+	 4516 7745
6395	0	0	Ki67+	 4526 7875
6396	0	0	Ki67+	 4528 7697
6397	0	0	Ki67+	 4529 7646
6398	0	0	Ki67+	 4532 7739
6399	0	0	Ki67+	 4537 7675
6400	0	0	Ki67+	 4537 7895
6401	0	0	Ki67+	 4539 8302
6402	0	0	Ki67+	 4540 7633
6403	0	0	Ki67+	 4540 7782
6404	0	0	Ki67+	 4542 7837
6405	0	0	Ki67+	 4545 7752
6406	0	0	Ki67+	 4545 8374
6407	0	0	Ki67+	 4547 7882
6408	0	0	Ki67+	 4549 7930
6409	0	0	Ki67+	 4558 7646
6410	0	0	Ki67+	 4565 8082
6411	0	0	Ki67+	 4570 7879
6412	0	0	Ki67+	 4572 7664
6413	0	0	Ki67+	 4572 7918
6414	0	0	Ki67+	 4575 8091
6415	0	0	Ki67+	 4578 8406
6416	0	0	Ki67+	 4579 7959
6417	0	0	Ki67+	 4582 8112
6418	0	0	Ki67+	 4584 8337
6419	0	0	Ki67+	 4588 7898
6420	0	0	Ki67+	 4592 7779
6421	0	0	Ki67+	 4596 7809
6422	0	0	Ki67+	 4605 7839
6423	0	0	Ki67+	 4607 7665
6424	0	0	Ki67+	 4612 7924
6425	0	0	Ki67+	 4612 7966
6426	0	0	Ki67+	 4615 7818
6427	0	0	Ki67+	 4616 8098
6428	0	0	Ki67+	 4619 7655
6429	0	0	Ki67+	 4620 7788
6430	0	0	Ki67+	 4622 7997
6431	0	0	Ki67+	 4624 8117
6432	0	0	Ki67+	 4628 8148
6433	0	0	Ki67+	 4629 7630
6434	0	0	Ki67+	 4629 7745
6435	0	0	Ki67+	 4632 7778
6436	0	0	Ki67+	 4632 8040
6437	0	0	Ki67+	 4633 7986
6438	0	0	Ki67+	 4637 8061
6439	0	0	Ki67+	 4638 7733
6440	0	0	Ki67+	 4638 8158
6441	0	0	Ki67+	 4639 7886
6442	0	0	Ki67+	 4640 8014
6443	0	0	Ki67+	 4643 8125
6444	0	0	Ki67+	 4646 7971
6445	0	0	Ki67+	 4649 7618
6446	0	0	Ki67+	 4653 7996
6447	0	0	Ki67+	 4653 8102
6448	0	0	Ki67+	 4657 7638
6449	0	0	Ki67+	 4660 7693
6450	0	0	Ki67+	 4661 7764
6451	0	0	Ki67+	 4663 7648
6452	0	0	Ki67+	 4666 7992
6453	0	0	Ki67+	 4666 8021
6454	0	0	Ki67+	 4669 8003
6455	0	0	Ki67+	 4669 8058
6456	0	0	Ki67+	 4670 7972
6457	0	0	Ki67+	 4671 7668
6458	0	0	Ki67+	 4680 7712
6459	0	0	Ki67+	 4683 8085
6460	0	0	Ki67+	 4685 7756
6461	0	0	Ki67+	 4686 8116
6462	0	0	Ki67+	 4690 8412
6463	0	0	Ki67+	 4692 7992
6464	0	0	Ki67+	 4693 8214
6465	0	0	Ki67+	 4699 7748
6466	0	0	Ki67+	 4716 8121
6467	0	0	Ki67+	 4720 8239
6468	0	0	Ki67+	 4725 8082
6469	0	0	Ki67+	 4725 8386
6470	0	0	Ki67+	 4728 7859
6471	0	0	Ki67+	 4728 8278
6472	0	0	Ki67+	 4729 7895
6473	0	0	Ki67+	 4730 7836
6474	0	0	Ki67+	 4733 8003
6475	0	0	Ki67+	 4737 7921
6476	0	0	Ki67+	 4740 8134
6477	0	0	Ki67+	 4740 8374
6478	0	0	Ki67+	 4741 8030
6479	0	0	Ki67+	 4750 7982
6480	0	0	Ki67+	 4761 7657
6481	0	0	Ki67+	 4761 7731
6482	0	0	Ki67+	 4767 8392
6483	0	0	Ki67+	 4771 7794
6484	0	0	Ki67+	 4771 8013
6485	0	0	Ki67+	 4772 7662
6486	0	0	Ki67+	 4773 8141
6487	0	0	Ki67+	 4774 8047
6488	0	0	Ki67+	 4774 8108
6489	0	0	Ki67+	 4775 7966
6490	0	0	Ki67+	 4776 7680
6491	0	0	Ki67+	 4779 7937
6492	0	0	Ki67+	 4780 7716
6493	0	0	Ki67+	 4781 7768
6494	0	0	Ki67+	 4782 8121
6495	0	0	Ki67+	 4787 8004
6496	0	0	Ki67+	 4788 7638
6497	0	0	Ki67+	 4788 8038
6498	0	0	Ki67+	 4790 7733
6499	0	0	Ki67+	 4791 8109
6500	0	0	Ki67+	 4797 7979
6501	0	0	Ki67+	 4801 8080
6502	0	0	Ki67+	 4805 7709
6503	0	0	Ki67+	 4805 7783
6504	0	0	Ki67+	 4805 8222
6505	0	0	Ki67+	 4808 7658
6506	0	0	Ki67+	 4811 8147
6507	0	0	Ki67+	 4816 7635
6508	0	0	Ki67+	 4817 7768
6509	0	0	Ki67+	 4820 7734
6510	0	0	Ki67+	 4820 8175
6511	0	0	Ki67+	 4830 8401
6512	0	0	Ki67+	 4836 7925
6513	0	0	Ki67+	 4837 8258
6514	0	0	Ki67+	 4839 8275
6515	0	0	Ki67+	 4840 7630
6516	0	0	Ki67+	 4840 7787
6517	0	0	Ki67+	 4842 7722
6518	0	0	Ki67+	 4846 7804
6519	0	0	Ki67+	 4850 7761
6520	0	0	Ki67+	 4854 7692
6521	0	0	Ki67+	 4856 7875
6522	0	0	Ki67+	 4862 7801
6523	0	0	Ki67+	 4863 7907
6524	0	0	Ki67+	 4870 7813
6525	0	0	Ki67+	 4870 8294
6526	0	0	Ki67+	 4873 7858
6527	0	0	Ki67+	 4876 8011
6528	0	0	Ki67+	 4877 8315
6529	0	0	Ki67+	 4879 7637
6530	0	0	Ki67+	 4879 8226
6531	0	0	Ki67+	 4880 8099
6532	0	0	Ki67+	 4882 7986
6533	0	0	Ki67+	 4883 7926
6534	0	0	Ki67+	 4884 8034
6535	0	0	Ki67+	 4885 7747
6536	0	0	Ki67+	 4885 8120
6537	0	0	Ki67+	 4889 8206
6538	0	0	Ki67+	 4890 7955
6539	0	0	Ki67+	 4890 8254
6540	0	0	Ki67+	 4894 8088
6541	0	0	Ki67+	 4894 8143
6542	0	0	Ki67+	 4897 7794
6543	0	0	Ki67+	 4898 8023
6544	0	0	Ki67+	 4899 8304
6545	0	0	Ki67+	 4903 8350
6546	0	0	Ki67+	 4905 7822
6547	0	0	Ki67+	 4907 8281
6548	0	0	Ki67+	 4912 8081
6549	0	0	Ki67+	 4919 8382
6550	0	0	Ki67+	 4920 7968
6551	0	0	Ki67+	 4922 8332
6552	0	0	Ki67+	 4924 8037
6553	0	0	Ki67+	 4925 8083
6554	0	0	Ki67+	 4927 7996
6555	0	0	Ki67+	 4927 8148
6556	0	0	Ki67+	 4932 8115
6557	0	0	Ki67+	 4945 7690
6558	0	0	Ki67+	 4947 8138
6559	0	0	Ki67+	 4951 7772
6560	0	0	Ki67+	 4951 8165
6561	0	0	Ki67+	 4951 8354
6562	0	0	Ki67+	 4954 8323
6563	0	0	Ki67+	 4955 8399
6564	0	0	Ki67+	 4956 7661
6565	0	0	Ki67+	 4957 7682
6566	0	0	Ki67+	 4959 8255
6567	0	0	Ki67+	 4964 7772
6568	0	0	Ki67+	 4968 7873
6569	0	0	Ki67+	 4972 8286
6570	0	0	Ki67+	 4975 7902
6571	0	0	Ki67+	 4981 7934
6572	0	0	Ki67+	 4986 8038
6573	0	0	Ki67+	 4993 7756
6574	0	0	Ki67+	 4993 7956
6575	0	0	Ki67+	 4997 8320
6576	0	0	Ki67+	 5001 7781
6577	0	0	Ki67+	 5002 7715
6578	0	0	Ki67+	 5004 7928
6579	0	0	Ki67+	 5005 8171
6580	0	0	Ki67+	 5007 7747
6581	0	0	Ki67+	 5010 8215
6582	0	0	Ki67+	 5012 8358
6583	0	0	Ki67+	 5013 8102
6584	0	0	Ki67+	 5016 7909
6585	0	0	Ki67+	 5017 8274
6586	0	0	Ki67+	 5020 7931
6587	0	0	Ki67+	 5020 8228
6588	0	0	Ki67+	 5021 7712
6589	0	0	Ki67+	 5025 8197
6590	0	0	Ki67+	 5026 8137
6591	0	0	Ki67+	 5027 8311
6592	0	0	Ki67+	 5032 7796
6593	0	0	Ki67+	 5035 8171
6594	0	0	Ki67+	 5041 8259
6595	0	0	Ki67+	 5042 7903
6596	0	0	Ki67+	 5043 8218
6597	0	0	Ki67+	 5048 8077
6598	0	0	Ki67+	 5051 7957
6599	0	0	Ki67+	 5053 7886
6600	0	0	Ki67+	 5053 8199
6601	0	0	Ki67+	 5053 8286
6602	0	0	Ki67+	 5057 7620
6603	0	0	Ki67+	 5057 8386
6604	0	0	Ki67+	 5059 8234
6605	0	0	Ki67+	 5064 7802
6606	0	0	Ki67+	 5067 8076
6607	0	0	Ki67+	 5072 8014
6608	0	0	Ki67+	 5072 8253
6609	0	0	Ki67+	 5078 7964
6610	0	0	Ki67+	 5081 7817
6611	0	0	Ki67+	 5084 8040
6612	0	0	Ki67+	 5085 8349
6613	0	0	Ki67+	 5088 7867
6614	0	0	Ki67+	 5093 7938
6615	0	0	Ki67+	 5095 8076
6616	0	0	Ki67+	 5097 7766
6617	0	0	Ki67+	 5099 8118
6618	0	0	Ki67+	 5105 8138
6619	0	0	Ki67+	 5111 8062
6620	0	0	Ki67+	 5116 8007
6621	0	0	Ki67+	 5118 7772
6622	0	0	Ki67+	 5121 7969
6623	0	0	Ki67+	 5123 7956
6624	0	0	Ki67+	 5123 8214
6625	0	0	Ki67+	 5125 8113
6626	0	0	Ki67+	 5126 7827
6627	0	0	Ki67+	 5134 7801
6628	0	0	Ki67+	 5138 8038
6629	0	0	Ki67+	 5141 8111
6630	0	0	Ki67+	 5145 7932
6631	0	0	Ki67+	 5154 8113
6632	0	0	Ki67+	 5154 8159
6633	0	0	Ki67+	 5156 8236
6634	0	0	Ki67+	 5161 8197
6635	0	0	Ki67+	 5163 7838
6636	0	0	Ki67+	 5167 7856
6637	0	0	Ki67+	 5167 7926
6638	0	0	Ki67+	 5168 8056
6639	0	0	Ki67+	 5169 8094
6640	0	0	Ki67+	 5170 7903
6641	0	0	Ki67+	 5170 8029
6642	0	0	Ki67+	 5172 8225
6643	0	0	Ki67+	 5178 8047
6644	0	0	Ki67+	 5179 8010
6645	0	0	Ki67+	 5180 8288
6646	0	0	Ki67+	 5181 8133
6647	0	0	Ki67+	 5182 8248
6648	0	0	Ki67+	 5190 8293
6649	0	0	Ki67+	 5195 7968
6650	0	0	Ki67+	 5198 8324
6651	0	0	Ki67+	 5203 8286
6652	0	0	Ki67+	 5204 8080
6653	0	0	Ki67+	 5204 8156
6654	0	0	Ki67+	 5205 8341
6655	0	0	Ki67+	 5218 7993
6656	0	0	Ki67+	 5218 8051
6657	0	0	Ki67+	 5220 8215
6658	0	0	Ki67+	 5227 7792
6659	0	0	Ki67+	 5228 8286
6660	0	0	Ki67+	 5229 8172
6661	0	0	Ki67+	 5231 7805
6662	0	0	Ki67+	 5234 8373
6663	0	0	Ki67+	 5242 8185
6664	0	0	Ki67+	 4452 8773
6665	0	0	Ki67+	 4453 9154
6666	0	0	Ki67+	 4455 8714
6667	0	0	Ki67+	 4459 8424
6668	0	0	Ki67+	 4461 9051
6669	0	0	Ki67+	 4463 8817
6670	0	0	Ki67+	 4465 8458
6671	0	0	Ki67+	 4467 9098
6672	0	0	Ki67+	 4469 8739
6673	0	0	Ki67+	 4470 9133
6674	0	0	Ki67+	 4476 8804
6675	0	0	Ki67+	 4481 9192
6676	0	0	Ki67+	 4490 8590
6677	0	0	Ki67+	 4493 8828
6678	0	0	Ki67+	 4494 8561
6679	0	0	Ki67+	 4496 9055
6680	0	0	Ki67+	 4499 9202
6681	0	0	Ki67+	 4504 8435
6682	0	0	Ki67+	 4504 8774
6683	0	0	Ki67+	 4508 8749
6684	0	0	Ki67+	 4513 9148
6685	0	0	Ki67+	 4516 8841
6686	0	0	Ki67+	 4517 9178
6687	0	0	Ki67+	 4521 8775
6688	0	0	Ki67+	 4523 8426
6689	0	0	Ki67+	 4523 8479
6690	0	0	Ki67+	 4524 8810
6691	0	0	Ki67+	 4526 9108
6692	0	0	Ki67+	 4527 8878
6693	0	0	Ki67+	 4528 8732
6694	0	0	Ki67+	 4529 8843
6695	0	0	Ki67+	 4533 9182
6696	0	0	Ki67+	 4536 9075
6697	0	0	Ki67+	 4539 8569
6698	0	0	Ki67+	 4544 8537
6699	0	0	Ki67+	 4549 8627
6700	0	0	Ki67+	 4550 8893
6701	0	0	Ki67+	 4552 8440
6702	0	0	Ki67+	 4553 8814
6703	0	0	Ki67+	 4556 8647
6704	0	0	Ki67+	 4558 9127
6705	0	0	Ki67+	 4561 8830
6706	0	0	Ki67+	 4565 8932
6707	0	0	Ki67+	 4569 8949
6708	0	0	Ki67+	 4571 8533
6709	0	0	Ki67+	 4571 8612
6710	0	0	Ki67+	 4572 8842
6711	0	0	Ki67+	 4577 9181
6712	0	0	Ki67+	 4578 8426
6713	0	0	Ki67+	 4581 8864
6714	0	0	Ki67+	 4584 8497
6715	0	0	Ki67+	 4584 9117
6716	0	0	Ki67+	 4591 8640
6717	0	0	Ki67+	 4596 9043
6718	0	0	Ki67+	 4598 8954
6719	0	0	Ki67+	 4601 8489
6720	0	0	Ki67+	 4601 8574
6721	0	0	Ki67+	 4607 8444
6722	0	0	Ki67+	 4608 9181
6723	0	0	Ki67+	 4609 8466
6724	0	0	Ki67+	 4612 8989
6725	0	0	Ki67+	 4620 9004
6726	0	0	Ki67+	 4621 8639
6727	0	0	Ki67+	 4624 8921
6728	0	0	Ki67+	 4628 8662
6729	0	0	Ki67+	 4629 8588
6730	0	0	Ki67+	 4631 8680
6731	0	0	Ki67+	 4633 9207
6732	0	0	Ki67+	 4638 8595
6733	0	0	Ki67+	 4639 8968
6734	0	0	Ki67+	 4645 9010
6735	0	0	Ki67+	 4652 8716
6736	0	0	Ki67+	 4654 8683
6737	0	0	Ki67+	 4660 8735
6738	0	0	Ki67+	 4660 8974
6739	0	0	Ki67+	 4661 8518
6740	0	0	Ki67+	 4661 8950
6741	0	0	Ki67+	 4663 8763
6742	0	0	Ki67+	 4677 8580
6743	0	0	Ki67+	 4677 8739
6744	0	0	Ki67+	 4687 9007
6745	0	0	Ki67+	 4690 8691
6746	0	0	Ki67+	 4693 8971
6747	0	0	Ki67+	 4693 9027
6748	0	0	Ki67+	 4694 8589
6749	0	0	Ki67+	 4695 8716
6750	0	0	Ki67+	 4696 8987
6751	0	0	Ki67+	 4703 8825
6752	0	0	Ki67+	 4706 8535
6753	0	0	Ki67+	 4712 8774
6754	0	0	Ki67+	 4713 8986
6755	0	0	Ki67+	 4716 8809
6756	0	0	Ki67+	 4718 9002
6757	0	0	Ki67+	 4720 8604
6758	0	0	Ki67+	 4723 8637
6759	0	0	Ki67+	 4725 8851
6760	0	0	Ki67+	 4732 8777
6761	0	0	Ki67+	 4733 8953
6762	0	0	Ki67+	 4735 9099
6763	0	0	Ki67+	 4739 9202
6764	0	0	Ki67+	 4741 8802
6765	0	0	Ki67+	 4741 9007
6766	0	0	Ki67+	 4743 8638
6767	0	0	Ki67+	 4744 8984
6768	0	0	Ki67+	 4744 9052
6769	0	0	Ki67+	 4747 8465
6770	0	0	Ki67+	 4749 8907
6771	0	0	Ki67+	 4750 8963
6772	0	0	Ki67+	 4751 8723
6773	0	0	Ki67+	 4752 8878
6774	0	0	Ki67+	 4753 8615
6775	0	0	Ki67+	 4754 8689
6776	0	0	Ki67+	 4756 8646
6777	0	0	Ki67+	 4758 9163
6778	0	0	Ki67+	 4760 8936
6779	0	0	Ki67+	 4762 8621
6780	0	0	Ki67+	 4762 8882
6781	0	0	Ki67+	 4768 9182
6782	0	0	Ki67+	 4769 8830
6783	0	0	Ki67+	 4772 9045
6784	0	0	Ki67+	 4773 8997
6785	0	0	Ki67+	 4774 9017
6786	0	0	Ki67+	 4778 8684
6787	0	0	Ki67+	 4778 8714
6788	0	0	Ki67+	 4781 8832
6789	0	0	Ki67+	 4781 8978
6790	0	0	Ki67+	 4782 8434
6791	0	0	Ki67+	 4782 8949
6792	0	0	Ki67+	 4785 9215
6793	0	0	Ki67+	 4786 9102
6794	0	0	Ki67+	 4787 8860
6795	0	0	Ki67+	 4797 8925
6796	0	0	Ki67+	 4800 8690
6797	0	0	Ki67+	 4801 8670
6798	0	0	Ki67+	 4802 9043
6799	0	0	Ki67+	 4804 9170
6800	0	0	Ki67+	 4806 8724
6801	0	0	Ki67+	 4806 8958
6802	0	0	Ki67+	 4820 9090
6803	0	0	Ki67+	 4824 8909
6804	0	0	Ki67+	 4827 9059
6805	0	0	Ki67+	 4830 9201
6806	0	0	Ki67+	 4832 9012
6807	0	0	Ki67+	 4839 8989
6808	0	0	Ki67+	 4842 8724
6809	0	0	Ki67+	 4850 8429
6810	0	0	Ki67+	 4852 8954
6811	0	0	Ki67+	 4864 8490
6812	0	0	Ki67+	 4865 8855
6813	0	0	Ki67+	 4865 8909
6814	0	0	Ki67+	 4866 8467
6815	0	0	Ki67+	 4871 8843
6816	0	0	Ki67+	 4874 8881
6817	0	0	Ki67+	 4879 8449
6818	0	0	Ki67+	 4880 8513
6819	0	0	Ki67+	 4884 8828
6820	0	0	Ki67+	 4885 8475
6821	0	0	Ki67+	 4887 9069
6822	0	0	Ki67+	 4893 8454
6823	0	0	Ki67+	 4896 8559
6824	0	0	Ki67+	 4898 8720
6825	0	0	Ki67+	 4901 9215
6826	0	0	Ki67+	 4906 8521
6827	0	0	Ki67+	 4912 8478
6828	0	0	Ki67+	 4919 8459
6829	0	0	Ki67+	 4923 8541
6830	0	0	Ki67+	 4927 8559
6831	0	0	Ki67+	 4930 8929
6832	0	0	Ki67+	 4930 8997
6833	0	0	Ki67+	 4938 8559
6834	0	0	Ki67+	 4942 8477
6835	0	0	Ki67+	 4956 8471
6836	0	0	Ki67+	 4957 8528
6837	0	0	Ki67+	 4961 8624
6838	0	0	Ki67+	 4963 8575
6839	0	0	Ki67+	 4970 8651
6840	0	0	Ki67+	 4971 8551
6841	0	0	Ki67+	 4977 8759
6842	0	0	Ki67+	 4986 8732
6843	0	0	Ki67+	 4987 9009
6844	0	0	Ki67+	 4988 8703
6845	0	0	Ki67+	 4990 8534
6846	0	0	Ki67+	 4992 8629
6847	0	0	Ki67+	 4999 8816
6848	0	0	Ki67+	 5006 8739
6849	0	0	Ki67+	 5011 8761
6850	0	0	Ki67+	 5011 8828
6851	0	0	Ki67+	 5015 8793
6852	0	0	Ki67+	 5018 8598
6853	0	0	Ki67+	 5020 8843
6854	0	0	Ki67+	 5027 8565
6855	0	0	Ki67+	 5030 8661
6856	0	0	Ki67+	 5033 8753
6857	0	0	Ki67+	 5037 8680
6858	0	0	Ki67+	 5043 8649
6859	0	0	Ki67+	 5047 8784
6860	0	0	Ki67+	 5049 8591
6861	0	0	Ki67+	 5049 8662
6862	0	0	Ki67+	 5055 8761
6863	0	0	Ki67+	 5056 8922
6864	0	0	Ki67+	 5064 8632
6865	0	0	Ki67+	 5065 8562
6866	0	0	Ki67+	 5065 8865
6867	0	0	Ki67+	 5066 8700
6868	0	0	Ki67+	 5068 8418
6869	0	0	Ki67+	 5073 8622
6870	0	0	Ki67+	 5074 8671
6871	0	0	Ki67+	 5074 8744
6872	0	0	Ki67+	 5083 8647
6873	0	0	Ki67+	 5084 8662
6874	0	0	Ki67+	 5086 8708
6875	0	0	Ki67+	 5089 8963
6876	0	0	Ki67+	 5091 9205
6877	0	0	Ki67+	 5093 9172
6878	0	0	Ki67+	 5096 9021
6879	0	0	Ki67+	 5097 8605
6880	0	0	Ki67+	 5097 9151
6881	0	0	Ki67+	 5098 8636
6882	0	0	Ki67+	 5101 8988
6883	0	0	Ki67+	 5107 8680
6884	0	0	Ki67+	 5107 9122
6885	0	0	Ki67+	 5108 8931
6886	0	0	Ki67+	 5110 8584
6887	0	0	Ki67+	 5113 8976
6888	0	0	Ki67+	 5114 8957
6889	0	0	Ki67+	 5117 9054
6890	0	0	Ki67+	 5122 8619
6891	0	0	Ki67+	 5124 8983
6892	0	0	Ki67+	 5125 9021
6893	0	0	Ki67+	 5126 9165
6894	0	0	Ki67+	 5127 8872
6895	0	0	Ki67+	 5128 8629
6896	0	0	Ki67+	 5128 9151
6897	0	0	Ki67+	 5132 9198
6898	0	0	Ki67+	 5133 9064
6899	0	0	Ki67+	 5139 8889
6900	0	0	Ki67+	 5140 9184
6901	0	0	Ki67+	 5141 8773
6902	0	0	Ki67+	 5144 9173
6903	0	0	Ki67+	 5146 8854
6904	0	0	Ki67+	 5148 8684
6905	0	0	Ki67+	 5150 8959
6906	0	0	Ki67+	 5151 8637
6907	0	0	Ki67+	 5153 8664
6908	0	0	Ki67+	 5155 8752
6909	0	0	Ki67+	 5160 9062
6910	0	0	Ki67+	 5160 9212
6911	0	0	Ki67+	 5162 8778
6912	0	0	Ki67+	 5163 9127
6913	0	0	Ki67+	 5171 9085
6914	0	0	Ki67+	 5173 8705
6915	0	0	Ki67+	 5177 8774
6916	0	0	Ki67+	 5178 9016
6917	0	0	Ki67+	 5178 9063
6918	0	0	Ki67+	 5179 8679
6919	0	0	Ki67+	 5187 9116
6920	0	0	Ki67+	 5188 9075
6921	0	0	Ki67+	 5190 8756
6922	0	0	Ki67+	 5190 9138
6923	0	0	Ki67+	 5195 8724
6924	0	0	Ki67+	 5195 9106
6925	0	0	Ki67+	 5198 8691
6926	0	0	Ki67+	 5198 8764
6927	0	0	Ki67+	 5202 9149
6928	0	0	Ki67+	 5206 9029
6929	0	0	Ki67+	 5210 8869
6930	0	0	Ki67+	 5219 9185
6931	0	0	Ki67+	 5226 8503
6932	0	0	Ki67+	 5226 8686
6933	0	0	Ki67+	 5230 9160
6934	0	0	Ki67+	 5234 8740
6935	0	0	Ki67+	 5236 9208
6936	0	0	Ki67+	 5246 8701
6937	0	0	Ki67+	 5246 8782
6938	0	0	Ki67+	 4451 9640
6939	0	0	Ki67+	 4466 9795
6940	0	0	Ki67+	 4471 9237
6941	0	0	Ki67+	 4474 9642
6942	0	0	Ki67+	 4475 9884
6943	0	0	Ki67+	 4477 9857
6944	0	0	Ki67+	 4478 9947
6945	0	0	Ki67+	 4480 9249
6946	0	0	Ki67+	 4480 9912
6947	0	0	Ki67+	 4491 9862
6948	0	0	Ki67+	 4493 9766
6949	0	0	Ki67+	 4495 9483
6950	0	0	Ki67+	 4501 9423
6951	0	0	Ki67+	 4506 9706
6952	0	0	Ki67+	 4506 9923
6953	0	0	Ki67+	 4510 9259
6954	0	0	Ki67+	 4518 9282
6955	0	0	Ki67+	 4519 9938
6956	0	0	Ki67+	 4525 9458
6957	0	0	Ki67+	 4527 9877
6958	0	0	Ki67+	 4530 9412
6959	0	0	Ki67+	 4530 9984
6960	0	0	Ki67+	 4532 10001
6961	0	0	Ki67+	 4534 9478
6962	0	0	Ki67+	 4534 9952
6963	0	0	Ki67+	 4548 9496
6964	0	0	Ki67+	 4551 9311
6965	0	0	Ki67+	 4551 9843
6966	0	0	Ki67+	 4553 9764
6967	0	0	Ki67+	 4553 9927
6968	0	0	Ki67+	 4557 9230
6969	0	0	Ki67+	 4557 9295
6970	0	0	Ki67+	 4557 9579
6971	0	0	Ki67+	 4557 9750
6972	0	0	Ki67+	 4562 9908
6973	0	0	Ki67+	 4564 9634
6974	0	0	Ki67+	 4565 9889
6975	0	0	Ki67+	 4569 9868
6976	0	0	Ki67+	 4571 9503
6977	0	0	Ki67+	 4574 9296
6978	0	0	Ki67+	 4575 9407
6979	0	0	Ki67+	 4578 9703
6980	0	0	Ki67+	 4583 9444
6981	0	0	Ki67+	 4585 9788
6982	0	0	Ki67+	 4588 9820
6983	0	0	Ki67+	 4589 9355
6984	0	0	Ki67+	 4589 9772
6985	0	0	Ki67+	 4592 9436
6986	0	0	Ki67+	 4596 9323
6987	0	0	Ki67+	 4603 9901
6988	0	0	Ki67+	 4607 9882
6989	0	0	Ki67+	 4608 9380
6990	0	0	Ki67+	 4611 9355
6991	0	0	Ki67+	 4613 9404
6992	0	0	Ki67+	 4617 9282
6993	0	0	Ki67+	 4617 9771
6994	0	0	Ki67+	 4621 9425
6995	0	0	Ki67+	 4621 9801
6996	0	0	Ki67+	 4624 9912
6997	0	0	Ki67+	 4626 9786
6998	0	0	Ki67+	 4628 9845
6999	0	0	Ki67+	 4630 9489
7000	0	0	Ki67+	 4630 9769
7001	0	0	Ki67+	 4632 9522
7002	0	0	Ki67+	 4634 9290
7003	0	0	Ki67+	 4635 9459
7004	0	0	Ki67+	 4637 9319
7005	0	0	Ki67+	 4638 9828
7006	0	0	Ki67+	 4642 9304
7007	0	0	Ki67+	 4642 9535
7008	0	0	Ki67+	 4646 9391
7009	0	0	Ki67+	 4647 9883
7010	0	0	Ki67+	 4648 9866
7011	0	0	Ki67+	 4660 9316
7012	0	0	Ki67+	 4662 9840
7013	0	0	Ki67+	 4667 9264
7014	0	0	Ki67+	 4667 9824
7015	0	0	Ki67+	 4670 9276
7016	0	0	Ki67+	 4673 9970
7017	0	0	Ki67+	 4682 9850
7018	0	0	Ki67+	 4684 9283
7019	0	0	Ki67+	 4684 9554
7020	0	0	Ki67+	 4685 9775
7021	0	0	Ki67+	 4688 9326
7022	0	0	Ki67+	 4688 9880
7023	0	0	Ki67+	 4694 9351
7024	0	0	Ki67+	 4695 9535
7025	0	0	Ki67+	 4698 9797
7026	0	0	Ki67+	 4707 9388
7027	0	0	Ki67+	 4712 9911
7028	0	0	Ki67+	 4713 9759
7029	0	0	Ki67+	 4716 9854
7030	0	0	Ki67+	 4718 9344
7031	0	0	Ki67+	 4718 9386
7032	0	0	Ki67+	 4720 9895
7033	0	0	Ki67+	 4725 9462
7034	0	0	Ki67+	 4725 9578
7035	0	0	Ki67+	 4726 9224
7036	0	0	Ki67+	 4729 9400
7037	0	0	Ki67+	 4732 9843
7038	0	0	Ki67+	 4737 9809
7039	0	0	Ki67+	 4738 9446
7040	0	0	Ki67+	 4740 9296
7041	0	0	Ki67+	 4740 9490
7042	0	0	Ki67+	 4742 9766
7043	0	0	Ki67+	 4746 9571
7044	0	0	Ki67+	 4753 9360
7045	0	0	Ki67+	 4754 9348
7046	0	0	Ki67+	 4755 9507
7047	0	0	Ki67+	 4756 9238
7048	0	0	Ki67+	 4756 9394
7049	0	0	Ki67+	 4760 9849
7050	0	0	Ki67+	 4761 9901
7051	0	0	Ki67+	 4763 9571
7052	0	0	Ki67+	 4764 9452
7053	0	0	Ki67+	 4765 9536
7054	0	0	Ki67+	 4765 9670
7055	0	0	Ki67+	 4768 9285
7056	0	0	Ki67+	 4774 9766
7057	0	0	Ki67+	 4776 9509
7058	0	0	Ki67+	 4778 9693
7059	0	0	Ki67+	 4778 9834
7060	0	0	Ki67+	 4781 9264
7061	0	0	Ki67+	 4789 9874
7062	0	0	Ki67+	 4793 9556
7063	0	0	Ki67+	 4797 9646
7064	0	0	Ki67+	 4797 9705
7065	0	0	Ki67+	 4803 9859
7066	0	0	Ki67+	 4804 9510
7067	0	0	Ki67+	 4809 9784
7068	0	0	Ki67+	 4810 9772
7069	0	0	Ki67+	 4811 9670
7070	0	0	Ki67+	 4816 9831
7071	0	0	Ki67+	 4818 9570
7072	0	0	Ki67+	 4819 9229
7073	0	0	Ki67+	 4820 9702
7074	0	0	Ki67+	 4821 9529
7075	0	0	Ki67+	 4822 9357
7076	0	0	Ki67+	 4822 9846
7077	0	0	Ki67+	 4825 9584
7078	0	0	Ki67+	 4830 9798
7079	0	0	Ki67+	 4832 9258
7080	0	0	Ki67+	 4835 9344
7081	0	0	Ki67+	 4835 9647
7082	0	0	Ki67+	 4837 9323
7083	0	0	Ki67+	 4839 9543
7084	0	0	Ki67+	 4840 9308
7085	0	0	Ki67+	 4840 9401
7086	0	0	Ki67+	 4841 9764
7087	0	0	Ki67+	 4844 9471
7088	0	0	Ki67+	 4847 9369
7089	0	0	Ki67+	 4849 9425
7090	0	0	Ki67+	 4851 9506
7091	0	0	Ki67+	 4852 9676
7092	0	0	Ki67+	 4854 9289
7093	0	0	Ki67+	 4857 9443
7094	0	0	Ki67+	 4858 9329
7095	0	0	Ki67+	 4860 9576
7096	0	0	Ki67+	 4861 9404
7097	0	0	Ki67+	 4868 9681
7098	0	0	Ki67+	 4870 9383
7099	0	0	Ki67+	 4872 9570
7100	0	0	Ki67+	 4873 9447
7101	0	0	Ki67+	 4883 9751
7102	0	0	Ki67+	 4886 9541
7103	0	0	Ki67+	 4890 9420
7104	0	0	Ki67+	 4893 9586
7105	0	0	Ki67+	 4902 9553
7106	0	0	Ki67+	 4910 9417
7107	0	0	Ki67+	 4913 9654
7108	0	0	Ki67+	 4921 9272
7109	0	0	Ki67+	 4923 9497
7110	0	0	Ki67+	 4928 9729
7111	0	0	Ki67+	 4938 9294
7112	0	0	Ki67+	 4951 9733
7113	0	0	Ki67+	 4957 9589
7114	0	0	Ki67+	 4958 9961
7115	0	0	Ki67+	 4968 9725
7116	0	0	Ki67+	 4993 9731
7117	0	0	Ki67+	 5004 9725
7118	0	0	Ki67+	 5044 9688
7119	0	0	Ki67+	 5045 9707
7120	0	0	Ki67+	 5046 9237
7121	0	0	Ki67+	 5068 9603
7122	0	0	Ki67+	 5069 9696
7123	0	0	Ki67+	 5077 9661
7124	0	0	Ki67+	 5083 9617
7125	0	0	Ki67+	 5087 9682
7126	0	0	Ki67+	 5089 9296
7127	0	0	Ki67+	 5095 9661
7128	0	0	Ki67+	 5098 9706
7129	0	0	Ki67+	 5099 9595
7130	0	0	Ki67+	 5101 9521
7131	0	0	Ki67+	 5103 9248
7132	0	0	Ki67+	 5105 9327
7133	0	0	Ki67+	 5109 9714
7134	0	0	Ki67+	 5114 9661
7135	0	0	Ki67+	 5116 9619
7136	0	0	Ki67+	 5121 9923
7137	0	0	Ki67+	 5122 9370
7138	0	0	Ki67+	 5124 9386
7139	0	0	Ki67+	 5124 9673
7140	0	0	Ki67+	 5129 9341
7141	0	0	Ki67+	 5135 9680
7142	0	0	Ki67+	 5144 9641
7143	0	0	Ki67+	 5145 9575
7144	0	0	Ki67+	 5147 9416
7145	0	0	Ki67+	 5151 9730
7146	0	0	Ki67+	 5151 9753
7147	0	0	Ki67+	 5155 9592
7148	0	0	Ki67+	 5155 9638
7149	0	0	Ki67+	 5161 9669
7150	0	0	Ki67+	 5174 9248
7151	0	0	Ki67+	 5177 9362
7152	0	0	Ki67+	 5181 9689
7153	0	0	Ki67+	 5183 9628
7154	0	0	Ki67+	 5184 9307
7155	0	0	Ki67+	 5185 9294
7156	0	0	Ki67+	 5192 9423
7157	0	0	Ki67+	 5199 9324
7158	0	0	Ki67+	 5202 9267
7159	0	0	Ki67+	 5204 9396
7160	0	0	Ki67+	 5207 9368
7161	0	0	Ki67+	 5209 9745
7162	0	0	Ki67+	 5211 9301
7163	0	0	Ki67+	 5212 9634
7164	0	0	Ki67+	 5214 9339
7165	0	0	Ki67+	 5215 9681
7166	0	0	Ki67+	 5220 9699
7167	0	0	Ki67+	 5232 9652
7168	0	0	Ki67+	 5236 9762
7169	0	0	Ki67+	 4450 10198
7170	0	0	Ki67+	 4451 10699
7171	0	0	Ki67+	 4453 10085
7172	0	0	Ki67+	 4458 10752
7173	0	0	Ki67+	 4460 10171
7174	0	0	Ki67+	 4462 10214
7175	0	0	Ki67+	 4462 10810
7176	0	0	Ki67+	 4463 10255
7177	0	0	Ki67+	 4467 10279
7178	0	0	Ki67+	 4470 10311
7179	0	0	Ki67+	 4471 10706
7180	0	0	Ki67+	 4474 10569
7181	0	0	Ki67+	 4479 10692
7182	0	0	Ki67+	 4479 10793
7183	0	0	Ki67+	 4480 10399
7184	0	0	Ki67+	 4481 10543
7185	0	0	Ki67+	 4484 10235
7186	0	0	Ki67+	 4484 10313
7187	0	0	Ki67+	 4484 10352
7188	0	0	Ki67+	 4486 10084
7189	0	0	Ki67+	 4486 10760
7190	0	0	Ki67+	 4501 10325
7191	0	0	Ki67+	 4501 10720
7192	0	0	Ki67+	 4502 10118
7193	0	0	Ki67+	 4506 10575
7194	0	0	Ki67+	 4508 10038
7195	0	0	Ki67+	 4508 10792
7196	0	0	Ki67+	 4510 10364
7197	0	0	Ki67+	 4510 10765
7198	0	0	Ki67+	 4513 10182
7199	0	0	Ki67+	 4517 10587
7200	0	0	Ki67+	 4518 10147
7201	0	0	Ki67+	 4518 10403
7202	0	0	Ki67+	 4518 10511
7203	0	0	Ki67+	 4518 10726
7204	0	0	Ki67+	 4527 10359
7205	0	0	Ki67+	 4527 10708
7206	0	0	Ki67+	 4528 10144
7207	0	0	Ki67+	 4528 10211
7208	0	0	Ki67+	 4529 10262
7209	0	0	Ki67+	 4529 10617
7210	0	0	Ki67+	 4531 10052
7211	0	0	Ki67+	 4534 10285
7212	0	0	Ki67+	 4534 10380
7213	0	0	Ki67+	 4538 10783
7214	0	0	Ki67+	 4539 10630
7215	0	0	Ki67+	 4545 10747
7216	0	0	Ki67+	 4546 10805
7217	0	0	Ki67+	 4549 10310
7218	0	0	Ki67+	 4552 10406
7219	0	0	Ki67+	 4557 10163
7220	0	0	Ki67+	 4557 10227
7221	0	0	Ki67+	 4564 10200
7222	0	0	Ki67+	 4565 10388
7223	0	0	Ki67+	 4569 10259
7224	0	0	Ki67+	 4573 10285
7225	0	0	Ki67+	 4574 10397
7226	0	0	Ki67+	 4575 10568
7227	0	0	Ki67+	 4576 10380
7228	0	0	Ki67+	 4578 10585
7229	0	0	Ki67+	 4578 10806
7230	0	0	Ki67+	 4586 10170
7231	0	0	Ki67+	 4587 10311
7232	0	0	Ki67+	 4587 10429
7233	0	0	Ki67+	 4590 10686
7234	0	0	Ki67+	 4591 10233
7235	0	0	Ki67+	 4593 10531
7236	0	0	Ki67+	 4594 10186
7237	0	0	Ki67+	 4594 10557
7238	0	0	Ki67+	 4597 10102
7239	0	0	Ki67+	 4598 10267
7240	0	0	Ki67+	 4599 10643
7241	0	0	Ki67+	 4608 10408
7242	0	0	Ki67+	 4610 10126
7243	0	0	Ki67+	 4611 10656
7244	0	0	Ki67+	 4613 10344
7245	0	0	Ki67+	 4614 10280
7246	0	0	Ki67+	 4614 10636
7247	0	0	Ki67+	 4616 10314
7248	0	0	Ki67+	 4617 10521
7249	0	0	Ki67+	 4626 10391
7250	0	0	Ki67+	 4626 10669
7251	0	0	Ki67+	 4627 10593
7252	0	0	Ki67+	 4628 10126
7253	0	0	Ki67+	 4628 10410
7254	0	0	Ki67+	 4629 10317
7255	0	0	Ki67+	 4631 10767
7256	0	0	Ki67+	 4639 10587
7257	0	0	Ki67+	 4639 10652
7258	0	0	Ki67+	 4646 10304
7259	0	0	Ki67+	 4648 10256
7260	0	0	Ki67+	 4652 10341
7261	0	0	Ki67+	 4662 10389
7262	0	0	Ki67+	 4666 10204
7263	0	0	Ki67+	 4675 10370
7264	0	0	Ki67+	 4683 10220
7265	0	0	Ki67+	 4683 10245
7266	0	0	Ki67+	 4692 10407
7267	0	0	Ki67+	 4694 10331
7268	0	0	Ki67+	 4696 10469
7269	0	0	Ki67+	 4698 10179
7270	0	0	Ki67+	 4698 10579
7271	0	0	Ki67+	 4698 10599
7272	0	0	Ki67+	 4700 10557
7273	0	0	Ki67+	 4705 10803
7274	0	0	Ki67+	 4707 10565
7275	0	0	Ki67+	 4707 10641
7276	0	0	Ki67+	 4710 10207
7277	0	0	Ki67+	 4710 10489
7278	0	0	Ki67+	 4711 10458
7279	0	0	Ki67+	 4713 10333
7280	0	0	Ki67+	 4719 10195
7281	0	0	Ki67+	 4719 10573
7282	0	0	Ki67+	 4721 10514
7283	0	0	Ki67+	 4722 10467
7284	0	0	Ki67+	 4726 10701
7285	0	0	Ki67+	 4728 10606
7286	0	0	Ki67+	 4733 10684
7287	0	0	Ki67+	 4737 10226
7288	0	0	Ki67+	 4737 10244
7289	0	0	Ki67+	 4739 10274
7290	0	0	Ki67+	 4743 10434
7291	0	0	Ki67+	 4746 10295
7292	0	0	Ki67+	 4747 10647
7293	0	0	Ki67+	 4748 10198
7294	0	0	Ki67+	 4754 10247
7295	0	0	Ki67+	 4757 10627
7296	0	0	Ki67+	 4758 10586
7297	0	0	Ki67+	 4758 10660
7298	0	0	Ki67+	 4758 10709
7299	0	0	Ki67+	 4759 10547
7300	0	0	Ki67+	 4764 10201
7301	0	0	Ki67+	 4766 10217
7302	0	0	Ki67+	 4767 10464
7303	0	0	Ki67+	 4767 10565
7304	0	0	Ki67+	 4768 10782
7305	0	0	Ki67+	 4771 10270
7306	0	0	Ki67+	 4773 10430
7307	0	0	Ki67+	 4774 10228
7308	0	0	Ki67+	 4781 10299
7309	0	0	Ki67+	 4781 10664
7310	0	0	Ki67+	 4782 10739
7311	0	0	Ki67+	 4783 10466
7312	0	0	Ki67+	 4789 10183
7313	0	0	Ki67+	 4790 10430
7314	0	0	Ki67+	 4791 10169
7315	0	0	Ki67+	 4794 10652
7316	0	0	Ki67+	 4795 10688
7317	0	0	Ki67+	 4800 10192
7318	0	0	Ki67+	 4804 10141
7319	0	0	Ki67+	 4804 10153
7320	0	0	Ki67+	 4804 10225
7321	0	0	Ki67+	 4809 10783
7322	0	0	Ki67+	 4819 10755
7323	0	0	Ki67+	 4821 10142
7324	0	0	Ki67+	 4833 10506
7325	0	0	Ki67+	 4836 10161
7326	0	0	Ki67+	 4838 10398
7327	0	0	Ki67+	 4839 10723
7328	0	0	Ki67+	 4848 10145
7329	0	0	Ki67+	 4848 10169
7330	0	0	Ki67+	 4848 10499
7331	0	0	Ki67+	 4850 10512
7332	0	0	Ki67+	 4851 10135
7333	0	0	Ki67+	 4851 10199
7334	0	0	Ki67+	 4857 10483
7335	0	0	Ki67+	 4859 10224
7336	0	0	Ki67+	 4867 10253
7337	0	0	Ki67+	 4869 10793
7338	0	0	Ki67+	 4873 10687
7339	0	0	Ki67+	 4873 10703
7340	0	0	Ki67+	 4875 10456
7341	0	0	Ki67+	 4889 10449
7342	0	0	Ki67+	 4894 10199
7343	0	0	Ki67+	 4895 10779
7344	0	0	Ki67+	 4897 10542
7345	0	0	Ki67+	 4900 10736
7346	0	0	Ki67+	 4904 10524
7347	0	0	Ki67+	 4904 10556
7348	0	0	Ki67+	 4905 10293
7349	0	0	Ki67+	 4910 10765
7350	0	0	Ki67+	 4913 10803
7351	0	0	Ki67+	 4915 10168
7352	0	0	Ki67+	 4918 10566
7353	0	0	Ki67+	 4920 10258
7354	0	0	Ki67+	 4922 10275
7355	0	0	Ki67+	 4928 10434
7356	0	0	Ki67+	 4929 10556
7357	0	0	Ki67+	 4930 10718
7358	0	0	Ki67+	 4931 10211
7359	0	0	Ki67+	 4931 10582
7360	0	0	Ki67+	 4935 10487
7361	0	0	Ki67+	 4939 10774
7362	0	0	Ki67+	 4943 10240
7363	0	0	Ki67+	 4960 10253
7364	0	0	Ki67+	 4961 10579
7365	0	0	Ki67+	 4964 10724
7366	0	0	Ki67+	 4965 10491
7367	0	0	Ki67+	 4967 10336
7368	0	0	Ki67+	 4969 10807
7369	0	0	Ki67+	 4970 10291
7370	0	0	Ki67+	 4972 10482
7371	0	0	Ki67+	 4974 10450
7372	0	0	Ki67+	 4979 10033
7373	0	0	Ki67+	 4982 10733
7374	0	0	Ki67+	 4983 10350
7375	0	0	Ki67+	 4984 10766
7376	0	0	Ki67+	 4991 10293
7377	0	0	Ki67+	 4994 10500
7378	0	0	Ki67+	 4996 10618
7379	0	0	Ki67+	 4999 10455
7380	0	0	Ki67+	 5002 10489
7381	0	0	Ki67+	 5006 10329
7382	0	0	Ki67+	 5014 10392
7383	0	0	Ki67+	 5014 10806
7384	0	0	Ki67+	 5015 10497
7385	0	0	Ki67+	 5016 10376
7386	0	0	Ki67+	 5017 10363
7387	0	0	Ki67+	 5017 10756
7388	0	0	Ki67+	 5018 10745
7389	0	0	Ki67+	 5028 10412
7390	0	0	Ki67+	 5029 10389
7391	0	0	Ki67+	 5031 10486
7392	0	0	Ki67+	 5035 10434
7393	0	0	Ki67+	 5044 10633
7394	0	0	Ki67+	 5045 10452
7395	0	0	Ki67+	 5048 10401
7396	0	0	Ki67+	 5048 10801
7397	0	0	Ki67+	 5060 10511
7398	0	0	Ki67+	 5062 10385
7399	0	0	Ki67+	 5066 10468
7400	0	0	Ki67+	 5068 10489
7401	0	0	Ki67+	 5068 10760
7402	0	0	Ki67+	 5106 10683
7403	0	0	Ki67+	 5116 10776
7404	0	0	Ki67+	 5120 10700
7405	0	0	Ki67+	 5128 10810
7406	0	0	Ki67+	 5152 10604
7407	0	0	Ki67+	 5155 10710
7408	0	0	Ki67+	 5178 10659
7409	0	0	Ki67+	 5183 10793
7410	0	0	Ki67+	 5185 10565
7411	0	0	Ki67+	 5191 10659
7412	0	0	Ki67+	 5192 10705
7413	0	0	Ki67+	 5193 10629
7414	0	0	Ki67+	 5201 10618
7415	0	0	Ki67+	 5205 10576
7416	0	0	Ki67+	 5207 10765
7417	0	0	Ki67+	 5227 10774
7418	0	0	Ki67+	 5236 10807
7419	0	0	Ki67+	 5237 10744
7420	0	0	Ki67+	 5243 10659
7421	0	0	Ki67+	 4453 11327
7422	0	0	Ki67+	 4454 10866
7423	0	0	Ki67+	 4459 11349
7424	0	0	Ki67+	 4464 11329
7425	0	0	Ki67+	 4466 11108
7426	0	0	Ki67+	 4468 11020
7427	0	0	Ki67+	 4468 11260
7428	0	0	Ki67+	 4476 10959
7429	0	0	Ki67+	 4477 10851
7430	0	0	Ki67+	 4481 10898
7431	0	0	Ki67+	 4485 10987
7432	0	0	Ki67+	 4491 11039
7433	0	0	Ki67+	 4513 11008
7434	0	0	Ki67+	 4515 10820
7435	0	0	Ki67+	 4515 10990
7436	0	0	Ki67+	 4522 11027
7437	0	0	Ki67+	 4525 11047
7438	0	0	Ki67+	 4533 11075
7439	0	0	Ki67+	 4538 11349
7440	0	0	Ki67+	 4543 11014
7441	0	0	Ki67+	 4543 11369
7442	0	0	Ki67+	 4543 11559
7443	0	0	Ki67+	 4553 10988
7444	0	0	Ki67+	 4557 10941
7445	0	0	Ki67+	 4557 11351
7446	0	0	Ki67+	 4558 10817
7447	0	0	Ki67+	 4562 11014
7448	0	0	Ki67+	 4567 11061
7449	0	0	Ki67+	 4570 11413
7450	0	0	Ki67+	 4580 10931
7451	0	0	Ki67+	 4582 10897
7452	0	0	Ki67+	 4588 11026
7453	0	0	Ki67+	 4592 11270
7454	0	0	Ki67+	 4593 10899
7455	0	0	Ki67+	 4599 10879
7456	0	0	Ki67+	 4602 10926
7457	0	0	Ki67+	 4605 11365
7458	0	0	Ki67+	 4609 11063
7459	0	0	Ki67+	 4619 11002
7460	0	0	Ki67+	 4622 10827
7461	0	0	Ki67+	 4625 11273
7462	0	0	Ki67+	 4629 11250
7463	0	0	Ki67+	 4632 11090
7464	0	0	Ki67+	 4637 11103
7465	0	0	Ki67+	 4641 10896
7466	0	0	Ki67+	 4644 10933
7467	0	0	Ki67+	 4652 11352
7468	0	0	Ki67+	 4654 11117
7469	0	0	Ki67+	 4659 11010
7470	0	0	Ki67+	 4661 10933
7471	0	0	Ki67+	 4665 10949
7472	0	0	Ki67+	 4665 11096
7473	0	0	Ki67+	 4676 10908
7474	0	0	Ki67+	 4677 10857
7475	0	0	Ki67+	 4677 10953
7476	0	0	Ki67+	 4678 11306
7477	0	0	Ki67+	 4679 11249
7478	0	0	Ki67+	 4680 11351
7479	0	0	Ki67+	 4682 11215
7480	0	0	Ki67+	 4684 11151
7481	0	0	Ki67+	 4684 11196
7482	0	0	Ki67+	 4692 11477
7483	0	0	Ki67+	 4693 11322
7484	0	0	Ki67+	 4694 11185
7485	0	0	Ki67+	 4696 11210
7486	0	0	Ki67+	 4697 11264
7487	0	0	Ki67+	 4698 11097
7488	0	0	Ki67+	 4700 11247
7489	0	0	Ki67+	 4700 11375
7490	0	0	Ki67+	 4704 11464
7491	0	0	Ki67+	 4709 10986
7492	0	0	Ki67+	 4714 11560
7493	0	0	Ki67+	 4725 11008
7494	0	0	Ki67+	 4726 11089
7495	0	0	Ki67+	 4726 11115
7496	0	0	Ki67+	 4730 11447
7497	0	0	Ki67+	 4736 11184
7498	0	0	Ki67+	 4740 11138
7499	0	0	Ki67+	 4743 11337
7500	0	0	Ki67+	 4743 11420
7501	0	0	Ki67+	 4744 11304
7502	0	0	Ki67+	 4757 11387
7503	0	0	Ki67+	 4762 11279
7504	0	0	Ki67+	 4773 10958
7505	0	0	Ki67+	 4773 11060
7506	0	0	Ki67+	 4776 10841
7507	0	0	Ki67+	 4776 11247
7508	0	0	Ki67+	 4777 11279
7509	0	0	Ki67+	 4778 11355
7510	0	0	Ki67+	 4781 11028
7511	0	0	Ki67+	 4783 11015
7512	0	0	Ki67+	 4796 11169
7513	0	0	Ki67+	 4804 11020
7514	0	0	Ki67+	 4811 11097
7515	0	0	Ki67+	 4819 11317
7516	0	0	Ki67+	 4819 11581
7517	0	0	Ki67+	 4820 11003
7518	0	0	Ki67+	 4822 10942
7519	0	0	Ki67+	 4830 11105
7520	0	0	Ki67+	 4830 11119
7521	0	0	Ki67+	 4845 11140
7522	0	0	Ki67+	 4848 11276
7523	0	0	Ki67+	 4852 11213
7524	0	0	Ki67+	 4860 11226
7525	0	0	Ki67+	 4862 11120
7526	0	0	Ki67+	 4865 11284
7527	0	0	Ki67+	 4874 11106
7528	0	0	Ki67+	 4875 11051
7529	0	0	Ki67+	 4876 10824
7530	0	0	Ki67+	 4877 11262
7531	0	0	Ki67+	 4880 11027
7532	0	0	Ki67+	 4889 11194
7533	0	0	Ki67+	 4889 11218
7534	0	0	Ki67+	 4894 10875
7535	0	0	Ki67+	 4899 10847
7536	0	0	Ki67+	 4901 11087
7537	0	0	Ki67+	 4901 11580
7538	0	0	Ki67+	 4902 11476
7539	0	0	Ki67+	 4905 10894
7540	0	0	Ki67+	 4905 11234
7541	0	0	Ki67+	 4908 11048
7542	0	0	Ki67+	 4910 11534
7543	0	0	Ki67+	 4911 11514
7544	0	0	Ki67+	 4912 11574
7545	0	0	Ki67+	 4914 11456
7546	0	0	Ki67+	 4917 11089
7547	0	0	Ki67+	 4921 10837
7548	0	0	Ki67+	 4922 11440
7549	0	0	Ki67+	 4924 10876
7550	0	0	Ki67+	 4925 11191
7551	0	0	Ki67+	 4930 11414
7552	0	0	Ki67+	 4931 11097
7553	0	0	Ki67+	 4937 11026
7554	0	0	Ki67+	 4937 11448
7555	0	0	Ki67+	 4938 11251
7556	0	0	Ki67+	 4940 11476
7557	0	0	Ki67+	 4943 11197
7558	0	0	Ki67+	 4945 11243
7559	0	0	Ki67+	 4946 11013
7560	0	0	Ki67+	 4947 11563
7561	0	0	Ki67+	 4950 11078
7562	0	0	Ki67+	 4956 10842
7563	0	0	Ki67+	 4959 11147
7564	0	0	Ki67+	 4961 11165
7565	0	0	Ki67+	 4962 11521
7566	0	0	Ki67+	 4964 11017
7567	0	0	Ki67+	 4966 11030
7568	0	0	Ki67+	 4966 11284
7569	0	0	Ki67+	 4969 10873
7570	0	0	Ki67+	 4969 11225
7571	0	0	Ki67+	 4970 11098
7572	0	0	Ki67+	 4973 11196
7573	0	0	Ki67+	 4978 11506
7574	0	0	Ki67+	 4980 10825
7575	0	0	Ki67+	 4980 11346
7576	0	0	Ki67+	 4983 11249
7577	0	0	Ki67+	 4985 11066
7578	0	0	Ki67+	 4985 11532
7579	0	0	Ki67+	 4986 11281
7580	0	0	Ki67+	 4989 11553
7581	0	0	Ki67+	 4991 11221
7582	0	0	Ki67+	 4995 11085
7583	0	0	Ki67+	 4996 11383
7584	0	0	Ki67+	 4998 10875
7585	0	0	Ki67+	 5002 11056
7586	0	0	Ki67+	 5003 11316
7587	0	0	Ki67+	 5004 11518
7588	0	0	Ki67+	 5008 11092
7589	0	0	Ki67+	 5008 11261
7590	0	0	Ki67+	 5011 11336
7591	0	0	Ki67+	 5012 11172
7592	0	0	Ki67+	 5013 11487
7593	0	0	Ki67+	 5014 11385
7594	0	0	Ki67+	 5016 10839
7595	0	0	Ki67+	 5016 10971
7596	0	0	Ki67+	 5016 11403
7597	0	0	Ki67+	 5017 10824
7598	0	0	Ki67+	 5017 11061
7599	0	0	Ki67+	 5023 10874
7600	0	0	Ki67+	 5023 11371
7601	0	0	Ki67+	 5024 10915
7602	0	0	Ki67+	 5025 11441
7603	0	0	Ki67+	 5026 11212
7604	0	0	Ki67+	 5027 11278
7605	0	0	Ki67+	 5030 11013
7606	0	0	Ki67+	 5033 11129
7607	0	0	Ki67+	 5033 11310
7608	0	0	Ki67+	 5035 11248
7609	0	0	Ki67+	 5043 11326
7610	0	0	Ki67+	 5044 11159
7611	0	0	Ki67+	 5047 11388
7612	0	0	Ki67+	 5048 10859
7613	0	0	Ki67+	 5049 11447
7614	0	0	Ki67+	 5050 11198
7615	0	0	Ki67+	 5050 11274
7616	0	0	Ki67+	 5056 11094
7617	0	0	Ki67+	 5056 11241
7618	0	0	Ki67+	 5056 11361
7619	0	0	Ki67+	 5061 11130
7620	0	0	Ki67+	 5063 11577
7621	0	0	Ki67+	 5068 11208
7622	0	0	Ki67+	 5069 10855
7623	0	0	Ki67+	 5073 11388
7624	0	0	Ki67+	 5074 11076
7625	0	0	Ki67+	 5075 10888
7626	0	0	Ki67+	 5080 11107
7627	0	0	Ki67+	 5080 11160
7628	0	0	Ki67+	 5086 10931
7629	0	0	Ki67+	 5089 11206
7630	0	0	Ki67+	 5093 11418
7631	0	0	Ki67+	 5094 10877
7632	0	0	Ki67+	 5097 11155
7633	0	0	Ki67+	 5097 11609
7634	0	0	Ki67+	 5098 11185
7635	0	0	Ki67+	 5099 10946
7636	0	0	Ki67+	 5100 10899
7637	0	0	Ki67+	 5100 11385
7638	0	0	Ki67+	 5100 11577
7639	0	0	Ki67+	 5101 10918
7640	0	0	Ki67+	 5102 11073
7641	0	0	Ki67+	 5110 11131
7642	0	0	Ki67+	 5117 11100
7643	0	0	Ki67+	 5119 11177
7644	0	0	Ki67+	 5120 11162
7645	0	0	Ki67+	 5130 11436
7646	0	0	Ki67+	 5131 11377
7647	0	0	Ki67+	 5136 11464
7648	0	0	Ki67+	 5146 11090
7649	0	0	Ki67+	 5148 11165
7650	0	0	Ki67+	 5156 10863
7651	0	0	Ki67+	 5157 10890
7652	0	0	Ki67+	 5158 11366
7653	0	0	Ki67+	 5159 10975
7654	0	0	Ki67+	 5166 11126
7655	0	0	Ki67+	 5166 11492
7656	0	0	Ki67+	 5169 10839
7657	0	0	Ki67+	 5174 10901
7658	0	0	Ki67+	 5175 11446
7659	0	0	Ki67+	 5175 11563
7660	0	0	Ki67+	 5180 10856
7661	0	0	Ki67+	 5182 10821
7662	0	0	Ki67+	 5182 10944
7663	0	0	Ki67+	 5183 11491
7664	0	0	Ki67+	 5185 11157
7665	0	0	Ki67+	 5192 11522
7666	0	0	Ki67+	 5192 11556
7667	0	0	Ki67+	 5194 11182
7668	0	0	Ki67+	 5202 10947
7669	0	0	Ki67+	 5205 10910
7670	0	0	Ki67+	 5207 11369
7671	0	0	Ki67+	 5209 11513
7672	0	0	Ki67+	 5213 11555
7673	0	0	Ki67+	 5214 10892
7674	0	0	Ki67+	 5215 11028
7675	0	0	Ki67+	 5220 10843
7676	0	0	Ki67+	 5222 11219
7677	0	0	Ki67+	 5223 11194
7678	0	0	Ki67+	 5226 11184
7679	0	0	Ki67+	 5226 11235
7680	0	0	Ki67+	 5235 10949
7681	0	0	Ki67+	 5237 10862
7682	0	0	Ki67+	 5239 11356
7683	0	0	Ki67+	 5240 11187
7684	0	0	Ki67+	 5242 10920
7685	0	0	Ki67+	 5244 11136
7686	0	0	Ki67+	 5246 10821
7687	0	0	Ki67+	 5246 10887
7688	0	0	Ki67+	 4457 11752
7689	0	0	Ki67+	 4458 12345
7690	0	0	Ki67+	 4487 11669
7691	0	0	Ki67+	 4532 12083
7692	0	0	Ki67+	 4611 12307
7693	0	0	Ki67+	 4613 11718
7694	0	0	Ki67+	 4693 12101
7695	0	0	Ki67+	 4712 11995
7696	0	0	Ki67+	 4719 11938
7697	0	0	Ki67+	 4762 12191
7698	0	0	Ki67+	 4773 12339
7699	0	0	Ki67+	 4798 11834
7700	0	0	Ki67+	 4811 12410
7701	0	0	Ki67+	 4814 11847
7702	0	0	Ki67+	 4826 11824
7703	0	0	Ki67+	 4837 11806
7704	0	0	Ki67+	 4859 11820
7705	0	0	Ki67+	 4865 12089
7706	0	0	Ki67+	 4866 11639
7707	0	0	Ki67+	 4901 11803
7708	0	0	Ki67+	 4943 12008
7709	0	0	Ki67+	 4948 11786
7710	0	0	Ki67+	 4967 11783
7711	0	0	Ki67+	 4968 11812
7712	0	0	Ki67+	 5016 11801
7713	0	0	Ki67+	 5031 11702
7714	0	0	Ki67+	 5043 11626
7715	0	0	Ki67+	 5055 11631
7716	0	0	Ki67+	 5075 11838
7717	0	0	Ki67+	 5080 11671
7718	0	0	Ki67+	 5094 12012
7719	0	0	Ki67+	 5131 11831
7720	0	0	Ki67+	 5134 12073
7721	0	0	Ki67+	 5153 11927
7722	0	0	Ki67+	 5174 12142
7723	0	0	Ki67+	 5187 11799
7724	0	0	Ki67+	 5210 11799
7725	0	0	Ki67+	 5217 11929
7726	0	0	Ki67+	 5236 12063
7727	0	0	Ki67+	 5244 11795
7728	0	0	Ki67+	 5244 11912
7729	0	0	Ki67+	 4450 12695
7730	0	0	Ki67+	 4477 12523
7731	0	0	Ki67+	 4478 12863
7732	0	0	Ki67+	 4482 13046
7733	0	0	Ki67+	 4485 12437
7734	0	0	Ki67+	 4526 12602
7735	0	0	Ki67+	 4557 13213
7736	0	0	Ki67+	 4560 12517
7737	0	0	Ki67+	 4560 12753
7738	0	0	Ki67+	 4560 12985
7739	0	0	Ki67+	 4610 12435
7740	0	0	Ki67+	 4610 13207
7741	0	0	Ki67+	 4620 13058
7742	0	0	Ki67+	 4629 13043
7743	0	0	Ki67+	 4638 13191
7744	0	0	Ki67+	 4638 13203
7745	0	0	Ki67+	 4640 12939
7746	0	0	Ki67+	 4666 12514
7747	0	0	Ki67+	 4676 12744
7748	0	0	Ki67+	 4681 12631
7749	0	0	Ki67+	 4692 12443
7750	0	0	Ki67+	 4718 12571
7751	0	0	Ki67+	 4725 12514
7752	0	0	Ki67+	 4734 13027
7753	0	0	Ki67+	 4763 12503
7754	0	0	Ki67+	 4770 13032
7755	0	0	Ki67+	 4779 12744
7756	0	0	Ki67+	 4780 13028
7757	0	0	Ki67+	 4793 13020
7758	0	0	Ki67+	 4811 12618
7759	0	0	Ki67+	 4817 13125
7760	0	0	Ki67+	 4838 12647
7761	0	0	Ki67+	 4854 12623
7762	0	0	Ki67+	 4857 12751
7763	0	0	Ki67+	 4859 13039
7764	0	0	Ki67+	 4870 12580
7765	0	0	Ki67+	 4885 13031
7766	0	0	Ki67+	 4885 13068
7767	0	0	Ki67+	 4921 12558
7768	0	0	Ki67+	 4921 13037
7769	0	0	Ki67+	 4924 13069
7770	0	0	Ki67+	 4940 12432
7771	0	0	Ki67+	 4941 12964
7772	0	0	Ki67+	 4968 12701
7773	0	0	Ki67+	 4984 13214
7774	0	0	Ki67+	 4996 12754
7775	0	0	Ki67+	 4998 12970
7776	0	0	Ki67+	 5024 13070
7777	0	0	Ki67+	 5032 13119
7778	0	0	Ki67+	 5035 12448
7779	0	0	Ki67+	 5037 12550
7780	0	0	Ki67+	 5050 13179
7781	0	0	Ki67+	 5051 12722
7782	0	0	Ki67+	 5062 13064
7783	0	0	Ki67+	 5068 12429
7784	0	0	Ki67+	 5077 13003
7785	0	0	Ki67+	 5094 12431
7786	0	0	Ki67+	 5100 13104
7787	0	0	Ki67+	 5107 12940
7788	0	0	Ki67+	 5113 12430
7789	0	0	Ki67+	 5134 12465
7790	0	0	Ki67+	 5141 12424
7791	0	0	Ki67+	 5147 12436
7792	0	0	Ki67+	 5170 12465
7793	0	0	Ki67+	 5177 13004
7794	0	0	Ki67+	 5208 12869
7795	0	0	Ki67+	 5214 13005
7796	0	0	Ki67+	 4451 13346
7797	0	0	Ki67+	 4453 13588
7798	0	0	Ki67+	 4467 13442
7799	0	0	Ki67+	 4479 13228
7800	0	0	Ki67+	 4489 13582
7801	0	0	Ki67+	 4495 13494
7802	0	0	Ki67+	 4518 13435
7803	0	0	Ki67+	 4536 13787
7804	0	0	Ki67+	 4560 13536
7805	0	0	Ki67+	 4565 13496
7806	0	0	Ki67+	 4598 13326
7807	0	0	Ki67+	 4607 13750
7808	0	0	Ki67+	 4637 13411
7809	0	0	Ki67+	 4645 13308
7810	0	0	Ki67+	 4673 13391
7811	0	0	Ki67+	 4694 13652
7812	0	0	Ki67+	 4695 13573
7813	0	0	Ki67+	 4709 13370
7814	0	0	Ki67+	 4710 13951
7815	0	0	Ki67+	 4712 13334
7816	0	0	Ki67+	 4714 13268
7817	0	0	Ki67+	 4714 13321
7818	0	0	Ki67+	 4734 13549
7819	0	0	Ki67+	 4743 13328
7820	0	0	Ki67+	 4745 13617
7821	0	0	Ki67+	 4749 13983
7822	0	0	Ki67+	 4751 13395
7823	0	0	Ki67+	 4759 13615
7824	0	0	Ki67+	 4783 13782
7825	0	0	Ki67+	 4795 13395
7826	0	0	Ki67+	 4811 13395
7827	0	0	Ki67+	 4838 13764
7828	0	0	Ki67+	 4842 13971
7829	0	0	Ki67+	 4850 13459
7830	0	0	Ki67+	 4928 13554
7831	0	0	Ki67+	 4945 13466
7832	0	0	Ki67+	 4949 13738
7833	0	0	Ki67+	 4951 13536
7834	0	0	Ki67+	 4985 13492
7835	0	0	Ki67+	 4991 13656
7836	0	0	Ki67+	 4997 13746
7837	0	0	Ki67+	 5001 13482
7838	0	0	Ki67+	 5007 13457
7839	0	0	Ki67+	 5033 13225
7840	0	0	Ki67+	 5035 13643
7841	0	0	Ki67+	 5036 13457
7842	0	0	Ki67+	 5051 13751
7843	0	0	Ki67+	 5051 13777
7844	0	0	Ki67+	 5052 13957
7845	0	0	Ki67+	 5088 13695
7846	0	0	Ki67+	 5108 13404
7847	0	0	Ki67+	 5131 13445
7848	0	0	Ki67+	 5168 14000
7849	0	0	Ki67+	 5195 13551
7850	0	0	Ki67+	 5196 13232
7851	0	0	Ki67+	 5235 13258
7852	0	0	Ki67+	 5238 13504
7853	0	0	Ki67+	 4453 14579
7854	0	0	Ki67+	 4477 14629
7855	0	0	Ki67+	 4486 14568
7856	0	0	Ki67+	 4502 14748
7857	0	0	Ki67+	 4507 14806
7858	0	0	Ki67+	 4525 14727
7859	0	0	Ki67+	 4572 14752
7860	0	0	Ki67+	 4587 14790
7861	0	0	Ki67+	 4599 14267
7862	0	0	Ki67+	 4606 14705
7863	0	0	Ki67+	 4615 14169
7864	0	0	Ki67+	 4615 14743
7865	0	0	Ki67+	 4616 14559
7866	0	0	Ki67+	 4626 14734
7867	0	0	Ki67+	 4629 14770
7868	0	0	Ki67+	 4630 14693
7869	0	0	Ki67+	 4652 14697
7870	0	0	Ki67+	 4656 14742
7871	0	0	Ki67+	 4703 14646
7872	0	0	Ki67+	 4713 14478
7873	0	0	Ki67+	 4730 14598
7874	0	0	Ki67+	 4747 14781
7875	0	0	Ki67+	 4757 14582
7876	0	0	Ki67+	 4762 14598
7877	0	0	Ki67+	 4769 14047
7878	0	0	Ki67+	 4769 14752
7879	0	0	Ki67+	 4779 14110
7880	0	0	Ki67+	 4779 14408
7881	0	0	Ki67+	 4797 14668
7882	0	0	Ki67+	 4810 14555
7883	0	0	Ki67+	 4814 14429
7884	0	0	Ki67+	 4815 14678
7885	0	0	Ki67+	 4822 14573
7886	0	0	Ki67+	 4840 14533
7887	0	0	Ki67+	 4857 14542
7888	0	0	Ki67+	 4862 14749
7889	0	0	Ki67+	 4893 14023
7890	0	0	Ki67+	 4921 14152
7891	0	0	Ki67+	 4924 14657
7892	0	0	Ki67+	 4927 14746
7893	0	0	Ki67+	 4950 14618
7894	0	0	Ki67+	 4979 14736
7895	0	0	Ki67+	 4990 14532
7896	0	0	Ki67+	 5002 14678
7897	0	0	Ki67+	 5016 14497
7898	0	0	Ki67+	 5036 14367
7899	0	0	Ki67+	 5037 14555
7900	0	0	Ki67+	 5043 14530
7901	0	0	Ki67+	 5047 14505
7902	0	0	Ki67+	 5051 14474
7903	0	0	Ki67+	 5067 14515
7904	0	0	Ki67+	 5084 14147
7905	0	0	Ki67+	 5086 14466
7906	0	0	Ki67+	 5092 14535
7907	0	0	Ki67+	 5097 14214
7908	0	0	Ki67+	 5100 14512
7909	0	0	Ki67+	 5111 14230
7910	0	0	Ki67+	 5112 14460
7911	0	0	Ki67+	 5120 14405
7912	0	0	Ki67+	 5124 14219
7913	0	0	Ki67+	 5136 14231
7914	0	0	Ki67+	 5137 14453
7915	0	0	Ki67+	 5148 14454
7916	0	0	Ki67+	 5156 14277
7917	0	0	Ki67+	 5167 14437
7918	0	0	Ki67+	 5169 14325
7919	0	0	Ki67+	 5176 14124
7920	0	0	Ki67+	 5186 14230
7921	0	0	Ki67+	 5190 14451
7922	0	0	Ki67+	 5207 14221
7923	0	0	Ki67+	 5210 14447
7924	0	0	Ki67+	 5234 14442
7925	0	0	Ki67+	 5237 14218
7926	0	0	Ki67+	 5242 14370
7927	0	0	Ki67+	 4468 15410
7928	0	0	Ki67+	 4469 15164
7929	0	0	Ki67+	 4472 15103
7930	0	0	Ki67+	 4486 15457
7931	0	0	Ki67+	 4488 14822
7932	0	0	Ki67+	 4495 15309
7933	0	0	Ki67+	 4495 15413
7934	0	0	Ki67+	 4506 15485
7935	0	0	Ki67+	 4509 15415
7936	0	0	Ki67+	 4516 14949
7937	0	0	Ki67+	 4517 15065
7938	0	0	Ki67+	 4523 14834
7939	0	0	Ki67+	 4523 15357
7940	0	0	Ki67+	 4526 15501
7941	0	0	Ki67+	 4528 15515
7942	0	0	Ki67+	 4530 14847
7943	0	0	Ki67+	 4534 14821
7944	0	0	Ki67+	 4537 14855
7945	0	0	Ki67+	 4553 14965
7946	0	0	Ki67+	 4586 15193
7947	0	0	Ki67+	 4587 15366
7948	0	0	Ki67+	 4613 15471
7949	0	0	Ki67+	 4615 15498
7950	0	0	Ki67+	 4617 14859
7951	0	0	Ki67+	 4619 15562
7952	0	0	Ki67+	 4622 15545
7953	0	0	Ki67+	 4625 14971
7954	0	0	Ki67+	 4626 15308
7955	0	0	Ki67+	 4636 14830
7956	0	0	Ki67+	 4637 15601
7957	0	0	Ki67+	 4638 15497
7958	0	0	Ki67+	 4639 14871
7959	0	0	Ki67+	 4645 15589
7960	0	0	Ki67+	 4652 15517
7961	0	0	Ki67+	 4658 15605
7962	0	0	Ki67+	 4674 15537
7963	0	0	Ki67+	 4675 15589
7964	0	0	Ki67+	 4678 15335
7965	0	0	Ki67+	 4694 15511
7966	0	0	Ki67+	 4697 14989
7967	0	0	Ki67+	 4697 15583
7968	0	0	Ki67+	 4699 14946
7969	0	0	Ki67+	 4706 15526
7970	0	0	Ki67+	 4707 15342
7971	0	0	Ki67+	 4707 15487
7972	0	0	Ki67+	 4710 14882
7973	0	0	Ki67+	 4712 15535
7974	0	0	Ki67+	 4714 15456
7975	0	0	Ki67+	 4715 15509
7976	0	0	Ki67+	 4721 15604
7977	0	0	Ki67+	 4728 15030
7978	0	0	Ki67+	 4732 14874
7979	0	0	Ki67+	 4733 15350
7980	0	0	Ki67+	 4740 15469
7981	0	0	Ki67+	 4740 15551
7982	0	0	Ki67+	 4753 15608
7983	0	0	Ki67+	 4754 15538
7984	0	0	Ki67+	 4755 15524
7985	0	0	Ki67+	 4762 15015
7986	0	0	Ki67+	 4763 15551
7987	0	0	Ki67+	 4778 15495
7988	0	0	Ki67+	 4782 15595
7989	0	0	Ki67+	 4784 15547
7990	0	0	Ki67+	 4797 15166
7991	0	0	Ki67+	 4799 15498
7992	0	0	Ki67+	 4805 15467
7993	0	0	Ki67+	 4811 15512
7994	0	0	Ki67+	 4820 15567
7995	0	0	Ki67+	 4825 15483
7996	0	0	Ki67+	 4833 15532
7997	0	0	Ki67+	 4842 15594
7998	0	0	Ki67+	 4847 15041
7999	0	0	Ki67+	 4850 14926
8000	0	0	Ki67+	 4850 15537
8001	0	0	Ki67+	 4851 14952
8002	0	0	Ki67+	 4868 15445
8003	0	0	Ki67+	 4871 15544
8004	0	0	Ki67+	 4873 15533
8005	0	0	Ki67+	 4877 15519
8006	0	0	Ki67+	 4883 15409
8007	0	0	Ki67+	 4892 15471
8008	0	0	Ki67+	 4895 15580
8009	0	0	Ki67+	 4906 15524
8010	0	0	Ki67+	 4913 15452
8011	0	0	Ki67+	 4920 15554
8012	0	0	Ki67+	 4925 14866
8013	0	0	Ki67+	 4927 15399
8014	0	0	Ki67+	 4929 15592
8015	0	0	Ki67+	 4937 15535
8016	0	0	Ki67+	 4946 15460
8017	0	0	Ki67+	 4948 15521
8018	0	0	Ki67+	 4953 15383
8019	0	0	Ki67+	 4957 15167
8020	0	0	Ki67+	 4964 15280
8021	0	0	Ki67+	 4976 15083
8022	0	0	Ki67+	 4983 15383
8023	0	0	Ki67+	 4985 15180
8024	0	0	Ki67+	 4997 15413
8025	0	0	Ki67+	 5001 15358
8026	0	0	Ki67+	 5010 15552
8027	0	0	Ki67+	 5028 15334
8028	0	0	Ki67+	 5028 15534
8029	0	0	Ki67+	 5029 15371
8030	0	0	Ki67+	 5059 15235
8031	0	0	Ki67+	 5066 15603
8032	0	0	Ki67+	 5071 15423
8033	0	0	Ki67+	 5096 15357
8034	0	0	Ki67+	 5120 15530
8035	0	0	Ki67+	 5128 15101
8036	0	0	Ki67+	 5174 15271
8037	0	0	Ki67+	 5185 15525
8038	0	0	Ki67+	 4478 16071
8039	0	0	Ki67+	 4482 15676
8040	0	0	Ki67+	 4504 15799
8041	0	0	Ki67+	 4516 15681
8042	0	0	Ki67+	 4532 15844
8043	0	0	Ki67+	 4556 16063
8044	0	0	Ki67+	 4571 15887
8045	0	0	Ki67+	 4575 15657
8046	0	0	Ki67+	 4576 16031
8047	0	0	Ki67+	 4584 16052
8048	0	0	Ki67+	 4597 16018
8049	0	0	Ki67+	 4604 15692
8050	0	0	Ki67+	 4615 15626
8051	0	0	Ki67+	 4626 15630
8052	0	0	Ki67+	 4638 16224
8053	0	0	Ki67+	 4649 15643
8054	0	0	Ki67+	 4651 15747
8055	0	0	Ki67+	 4659 15797
8056	0	0	Ki67+	 4660 16205
8057	0	0	Ki67+	 4674 15827
8058	0	0	Ki67+	 4677 15661
8059	0	0	Ki67+	 4684 15794
8060	0	0	Ki67+	 4690 15686
8061	0	0	Ki67+	 4693 15717
8062	0	0	Ki67+	 4694 15826
8063	0	0	Ki67+	 4702 16103
8064	0	0	Ki67+	 4705 15683
8065	0	0	Ki67+	 4734 15694
8066	0	0	Ki67+	 4737 15848
8067	0	0	Ki67+	 4751 15699
8068	0	0	Ki67+	 4751 15837
8069	0	0	Ki67+	 4754 16322
8070	0	0	Ki67+	 4754 16359
8071	0	0	Ki67+	 4763 15846
8072	0	0	Ki67+	 4765 15620
8073	0	0	Ki67+	 4766 15796
8074	0	0	Ki67+	 4769 15741
8075	0	0	Ki67+	 4772 16249
8076	0	0	Ki67+	 4774 15876
8077	0	0	Ki67+	 4776 15839
8078	0	0	Ki67+	 4782 15623
8079	0	0	Ki67+	 4792 16268
8080	0	0	Ki67+	 4810 15706
8081	0	0	Ki67+	 4814 16222
8082	0	0	Ki67+	 4818 15637
8083	0	0	Ki67+	 4828 16238
8084	0	0	Ki67+	 4829 15991
8085	0	0	Ki67+	 4832 16055
8086	0	0	Ki67+	 4836 16223
8087	0	0	Ki67+	 4839 16363
8088	0	0	Ki67+	 4840 15697
8089	0	0	Ki67+	 4845 15666
8090	0	0	Ki67+	 4846 15743
8091	0	0	Ki67+	 4855 15837
8092	0	0	Ki67+	 4858 16230
8093	0	0	Ki67+	 4863 15856
8094	0	0	Ki67+	 4879 16022
8095	0	0	Ki67+	 4889 15856
8096	0	0	Ki67+	 4900 16058
8097	0	0	Ki67+	 4902 16265
8098	0	0	Ki67+	 4908 16318
8099	0	0	Ki67+	 4919 16045
8100	0	0	Ki67+	 4920 15746
8101	0	0	Ki67+	 4930 16199
8102	0	0	Ki67+	 4933 16315
8103	0	0	Ki67+	 4942 15762
8104	0	0	Ki67+	 4954 16187
8105	0	0	Ki67+	 4975 16186
8106	0	0	Ki67+	 4999 16186
8107	0	0	Ki67+	 5003 15840
8108	0	0	Ki67+	 5004 15728
8109	0	0	Ki67+	 5008 16200
8110	0	0	Ki67+	 5010 15766
8111	0	0	Ki67+	 5013 15641
8112	0	0	Ki67+	 5017 15972
8113	0	0	Ki67+	 5022 16192
8114	0	0	Ki67+	 5026 15629
8115	0	0	Ki67+	 5028 15701
8116	0	0	Ki67+	 5029 16382
8117	0	0	Ki67+	 5030 16415
8118	0	0	Ki67+	 5031 15724
8119	0	0	Ki67+	 5032 15949
8120	0	0	Ki67+	 5033 15689
8121	0	0	Ki67+	 5036 16191
8122	0	0	Ki67+	 5047 15746
8123	0	0	Ki67+	 5054 15694
8124	0	0	Ki67+	 5063 15815
8125	0	0	Ki67+	 5063 16343
8126	0	0	Ki67+	 5066 15907
8127	0	0	Ki67+	 5092 15894
8128	0	0	Ki67+	 5097 16150
8129	0	0	Ki67+	 5110 16216
8130	0	0	Ki67+	 5111 16009
8131	0	0	Ki67+	 5121 15761
8132	0	0	Ki67+	 5124 16396
8133	0	0	Ki67+	 5137 15973
8134	0	0	Ki67+	 5141 16154
8135	0	0	Ki67+	 5153 15925
8136	0	0	Ki67+	 5158 15955
8137	0	0	Ki67+	 5158 16150
8138	0	0	Ki67+	 5173 16152
8139	0	0	Ki67+	 5178 15956
8140	0	0	Ki67+	 5179 15987
8141	0	0	Ki67+	 5182 15911
8142	0	0	Ki67+	 5185 16281
8143	0	0	Ki67+	 5186 16162
8144	0	0	Ki67+	 5192 15682
8145	0	0	Ki67+	 5192 15966
8146	0	0	Ki67+	 5203 15912
8147	0	0	Ki67+	 5206 16141
8148	0	0	Ki67+	 5209 15985
8149	0	0	Ki67+	 5216 15663
8150	0	0	Ki67+	 5217 16178
8151	0	0	Ki67+	 5223 16361
8152	0	0	Ki67+	 5225 15814
8153	0	0	Ki67+	 5225 15842
8154	0	0	Ki67+	 5229 15686
8155	0	0	Ki67+	 5232 16312
8156	0	0	Ki67+	 5234 16333
8157	0	0	Ki67+	 5237 16164
8158	0	0	Ki67+	 5240 15769
8159	0	0	Ki67+	 5240 16145
8160	0	0	Ki67+	 5241 15992
8161	0	0	Ki67+	 5243 15920
8162	0	0	Ki67+	 5247 15858
8163	0	0	Ki67+	 4455 16487
8164	0	0	Ki67+	 4458 17014
8165	0	0	Ki67+	 4459 17091
8166	0	0	Ki67+	 4459 17119
8167	0	0	Ki67+	 4461 16601
8168	0	0	Ki67+	 4471 16617
8169	0	0	Ki67+	 4475 16836
8170	0	0	Ki67+	 4477 16784
8171	0	0	Ki67+	 4479 16655
8172	0	0	Ki67+	 4485 16630
8173	0	0	Ki67+	 4489 17079
8174	0	0	Ki67+	 4489 17105
8175	0	0	Ki67+	 4496 16682
8176	0	0	Ki67+	 4500 16841
8177	0	0	Ki67+	 4506 16725
8178	0	0	Ki67+	 4507 16735
8179	0	0	Ki67+	 4508 16593
8180	0	0	Ki67+	 4511 17076
8181	0	0	Ki67+	 4515 17048
8182	0	0	Ki67+	 4517 16635
8183	0	0	Ki67+	 4518 16707
8184	0	0	Ki67+	 4518 17201
8185	0	0	Ki67+	 4522 16842
8186	0	0	Ki67+	 4524 16992
8187	0	0	Ki67+	 4536 17198
8188	0	0	Ki67+	 4539 17064
8189	0	0	Ki67+	 4545 16856
8190	0	0	Ki67+	 4558 17133
8191	0	0	Ki67+	 4566 16830
8192	0	0	Ki67+	 4570 16767
8193	0	0	Ki67+	 4571 16788
8194	0	0	Ki67+	 4571 17090
8195	0	0	Ki67+	 4572 16848
8196	0	0	Ki67+	 4575 16998
8197	0	0	Ki67+	 4582 17154
8198	0	0	Ki67+	 4583 17138
8199	0	0	Ki67+	 4584 16794
8200	0	0	Ki67+	 4586 17112
8201	0	0	Ki67+	 4592 17042
8202	0	0	Ki67+	 4594 16970
8203	0	0	Ki67+	 4598 16780
8204	0	0	Ki67+	 4599 17084
8205	0	0	Ki67+	 4613 16767
8206	0	0	Ki67+	 4615 16749
8207	0	0	Ki67+	 4615 16781
8208	0	0	Ki67+	 4615 16821
8209	0	0	Ki67+	 4618 16839
8210	0	0	Ki67+	 4622 17035
8211	0	0	Ki67+	 4622 17052
8212	0	0	Ki67+	 4625 16987
8213	0	0	Ki67+	 4635 17112
8214	0	0	Ki67+	 4636 16934
8215	0	0	Ki67+	 4637 16862
8216	0	0	Ki67+	 4639 16966
8217	0	0	Ki67+	 4639 17010
8218	0	0	Ki67+	 4643 17150
8219	0	0	Ki67+	 4647 16897
8220	0	0	Ki67+	 4649 16850
8221	0	0	Ki67+	 4649 16945
8222	0	0	Ki67+	 4651 16831
8223	0	0	Ki67+	 4657 16992
8224	0	0	Ki67+	 4659 16914
8225	0	0	Ki67+	 4666 16855
8226	0	0	Ki67+	 4671 17135
8227	0	0	Ki67+	 4672 16907
8228	0	0	Ki67+	 4672 17188
8229	0	0	Ki67+	 4676 16785
8230	0	0	Ki67+	 4677 17116
8231	0	0	Ki67+	 4681 16888
8232	0	0	Ki67+	 4686 16986
8233	0	0	Ki67+	 4687 16744
8234	0	0	Ki67+	 4687 16824
8235	0	0	Ki67+	 4687 16864
8236	0	0	Ki67+	 4689 16464
8237	0	0	Ki67+	 4690 16763
8238	0	0	Ki67+	 4696 17136
8239	0	0	Ki67+	 4699 17091
8240	0	0	Ki67+	 4703 16790
8241	0	0	Ki67+	 4703 17074
8242	0	0	Ki67+	 4711 16876
8243	0	0	Ki67+	 4714 16769
8244	0	0	Ki67+	 4716 17000
8245	0	0	Ki67+	 4721 16819
8246	0	0	Ki67+	 4732 16854
8247	0	0	Ki67+	 4745 16796
8248	0	0	Ki67+	 4746 17155
8249	0	0	Ki67+	 4747 16878
8250	0	0	Ki67+	 4752 16931
8251	0	0	Ki67+	 4756 17183
8252	0	0	Ki67+	 4761 16861
8253	0	0	Ki67+	 4763 16892
8254	0	0	Ki67+	 4777 16624
8255	0	0	Ki67+	 4778 17080
8256	0	0	Ki67+	 4782 17120
8257	0	0	Ki67+	 4790 16660
8258	0	0	Ki67+	 4791 16905
8259	0	0	Ki67+	 4791 17139
8260	0	0	Ki67+	 4794 17100
8261	0	0	Ki67+	 4797 16973
8262	0	0	Ki67+	 4797 17182
8263	0	0	Ki67+	 4801 16932
8264	0	0	Ki67+	 4807 17055
8265	0	0	Ki67+	 4816 16619
8266	0	0	Ki67+	 4816 16992
8267	0	0	Ki67+	 4820 16923
8268	0	0	Ki67+	 4824 17092
8269	0	0	Ki67+	 4827 16752
8270	0	0	Ki67+	 4830 16721
8271	0	0	Ki67+	 4833 16993
8272	0	0	Ki67+	 4838 16967
8273	0	0	Ki67+	 4846 16629
8274	0	0	Ki67+	 4848 17019
8275	0	0	Ki67+	 4850 16766
8276	0	0	Ki67+	 4851 16614
8277	0	0	Ki67+	 4851 16732
8278	0	0	Ki67+	 4861 16931
8279	0	0	Ki67+	 4863 16768
8280	0	0	Ki67+	 4864 17000
8281	0	0	Ki67+	 4873 16968
8282	0	0	Ki67+	 4879 17159
8283	0	0	Ki67+	 4880 16763
8284	0	0	Ki67+	 4881 16625
8285	0	0	Ki67+	 4891 16783
8286	0	0	Ki67+	 4891 17110
8287	0	0	Ki67+	 4891 17131
8288	0	0	Ki67+	 4897 17055
8289	0	0	Ki67+	 4898 16933
8290	0	0	Ki67+	 4899 17018
8291	0	0	Ki67+	 4902 16980
8292	0	0	Ki67+	 4904 16917
8293	0	0	Ki67+	 4906 16717
8294	0	0	Ki67+	 4907 17086
8295	0	0	Ki67+	 4913 16639
8296	0	0	Ki67+	 4917 16690
8297	0	0	Ki67+	 4917 16737
8298	0	0	Ki67+	 4920 16767
8299	0	0	Ki67+	 4924 17034
8300	0	0	Ki67+	 4927 17007
8301	0	0	Ki67+	 4929 16669
8302	0	0	Ki67+	 4931 16701
8303	0	0	Ki67+	 4934 16971
8304	0	0	Ki67+	 4937 17022
8305	0	0	Ki67+	 4939 16796
8306	0	0	Ki67+	 4942 16740
8307	0	0	Ki67+	 4946 17178
8308	0	0	Ki67+	 4947 16724
8309	0	0	Ki67+	 4952 17034
8310	0	0	Ki67+	 4954 16886
8311	0	0	Ki67+	 4956 16991
8312	0	0	Ki67+	 4959 16514
8313	0	0	Ki67+	 4960 16813
8314	0	0	Ki67+	 4965 16747
8315	0	0	Ki67+	 4967 16854
8316	0	0	Ki67+	 4970 16831
8317	0	0	Ki67+	 4973 16987
8318	0	0	Ki67+	 4977 17141
8319	0	0	Ki67+	 4989 16992
8320	0	0	Ki67+	 4991 16764
8321	0	0	Ki67+	 4992 16859
8322	0	0	Ki67+	 5003 16652
8323	0	0	Ki67+	 5012 16973
8324	0	0	Ki67+	 5015 16808
8325	0	0	Ki67+	 5016 16900
8326	0	0	Ki67+	 5023 16754
8327	0	0	Ki67+	 5023 16835
8328	0	0	Ki67+	 5028 16445
8329	0	0	Ki67+	 5028 16873
8330	0	0	Ki67+	 5030 16925
8331	0	0	Ki67+	 5033 16434
8332	0	0	Ki67+	 5036 16999
8333	0	0	Ki67+	 5037 16885
8334	0	0	Ki67+	 5037 16972
8335	0	0	Ki67+	 5041 16942
8336	0	0	Ki67+	 5043 16860
8337	0	0	Ki67+	 5048 16642
8338	0	0	Ki67+	 5049 17163
8339	0	0	Ki67+	 5051 16901
8340	0	0	Ki67+	 5056 16880
8341	0	0	Ki67+	 5063 16494
8342	0	0	Ki67+	 5066 16585
8343	0	0	Ki67+	 5068 16993
8344	0	0	Ki67+	 5069 16902
8345	0	0	Ki67+	 5080 16940
8346	0	0	Ki67+	 5088 16641
8347	0	0	Ki67+	 5090 16980
8348	0	0	Ki67+	 5091 17011
8349	0	0	Ki67+	 5092 16932
8350	0	0	Ki67+	 5098 16559
8351	0	0	Ki67+	 5101 16976
8352	0	0	Ki67+	 5102 17002
8353	0	0	Ki67+	 5117 17147
8354	0	0	Ki67+	 5117 17174
8355	0	0	Ki67+	 5118 17022
8356	0	0	Ki67+	 5120 16947
8357	0	0	Ki67+	 5124 16779
8358	0	0	Ki67+	 5124 16986
8359	0	0	Ki67+	 5125 16759
8360	0	0	Ki67+	 5130 16732
8361	0	0	Ki67+	 5132 16877
8362	0	0	Ki67+	 5133 16685
8363	0	0	Ki67+	 5134 16807
8364	0	0	Ki67+	 5135 17047
8365	0	0	Ki67+	 5136 16772
8366	0	0	Ki67+	 5137 17100
8367	0	0	Ki67+	 5140 17125
8368	0	0	Ki67+	 5143 16716
8369	0	0	Ki67+	 5143 16856
8370	0	0	Ki67+	 5143 16962
8371	0	0	Ki67+	 5143 17189
8372	0	0	Ki67+	 5146 17059
8373	0	0	Ki67+	 5147 16873
8374	0	0	Ki67+	 5150 16972
8375	0	0	Ki67+	 5151 17070
8376	0	0	Ki67+	 5153 16498
8377	0	0	Ki67+	 5153 17081
8378	0	0	Ki67+	 5154 17136
8379	0	0	Ki67+	 5156 17154
8380	0	0	Ki67+	 5158 16749
8381	0	0	Ki67+	 5160 16807
8382	0	0	Ki67+	 5166 16886
8383	0	0	Ki67+	 5166 16918
8384	0	0	Ki67+	 5166 17184
8385	0	0	Ki67+	 5168 16433
8386	0	0	Ki67+	 5169 17051
8387	0	0	Ki67+	 5172 17081
8388	0	0	Ki67+	 5175 16867
8389	0	0	Ki67+	 5198 17205
8390	0	0	Ki67+	 5201 16898
8391	0	0	Ki67+	 5203 16858
8392	0	0	Ki67+	 5204 16463
8393	0	0	Ki67+	 5208 16939
8394	0	0	Ki67+	 5209 17188
8395	0	0	Ki67+	 5219 16600
8396	0	0	Ki67+	 5226 17103
8397	0	0	Ki67+	 5227 17192
8398	0	0	Ki67+	 5230 17067
8399	0	0	Ki67+	 5231 17029
8400	0	0	Ki67+	 5232 16610
8401	0	0	Ki67+	 5233 16907
8402	0	0	Ki67+	 5239 16626
8403	0	0	Ki67+	 4450 17966
8404	0	0	Ki67+	 4453 17932
8405	0	0	Ki67+	 4454 17689
8406	0	0	Ki67+	 4455 17300
8407	0	0	Ki67+	 4467 17736
8408	0	0	Ki67+	 4470 17527
8409	0	0	Ki67+	 4480 17961
8410	0	0	Ki67+	 4491 17249
8411	0	0	Ki67+	 4493 17738
8412	0	0	Ki67+	 4499 17217
8413	0	0	Ki67+	 4501 17576
8414	0	0	Ki67+	 4501 17751
8415	0	0	Ki67+	 4526 17969
8416	0	0	Ki67+	 4531 17770
8417	0	0	Ki67+	 4534 17249
8418	0	0	Ki67+	 4545 17789
8419	0	0	Ki67+	 4555 17563
8420	0	0	Ki67+	 4561 17994
8421	0	0	Ki67+	 4568 17247
8422	0	0	Ki67+	 4568 17626
8423	0	0	Ki67+	 4572 17697
8424	0	0	Ki67+	 4573 17675
8425	0	0	Ki67+	 4575 17265
8426	0	0	Ki67+	 4578 17868
8427	0	0	Ki67+	 4591 17469
8428	0	0	Ki67+	 4595 17228
8429	0	0	Ki67+	 4599 17629
8430	0	0	Ki67+	 4603 17256
8431	0	0	Ki67+	 4608 17744
8432	0	0	Ki67+	 4609 17586
8433	0	0	Ki67+	 4617 17474
8434	0	0	Ki67+	 4618 17600
8435	0	0	Ki67+	 4623 17757
8436	0	0	Ki67+	 4627 17229
8437	0	0	Ki67+	 4631 17663
8438	0	0	Ki67+	 4633 17564
8439	0	0	Ki67+	 4633 17735
8440	0	0	Ki67+	 4636 17673
8441	0	0	Ki67+	 4653 17750
8442	0	0	Ki67+	 4654 17512
8443	0	0	Ki67+	 4657 17595
8444	0	0	Ki67+	 4657 17771
8445	0	0	Ki67+	 4661 17654
8446	0	0	Ki67+	 4668 17464
8447	0	0	Ki67+	 4668 17826
8448	0	0	Ki67+	 4671 17564
8449	0	0	Ki67+	 4673 17695
8450	0	0	Ki67+	 4674 17665
8451	0	0	Ki67+	 4675 17218
8452	0	0	Ki67+	 4678 17719
8453	0	0	Ki67+	 4687 17477
8454	0	0	Ki67+	 4688 17733
8455	0	0	Ki67+	 4693 17822
8456	0	0	Ki67+	 4694 17789
8457	0	0	Ki67+	 4696 17469
8458	0	0	Ki67+	 4696 17742
8459	0	0	Ki67+	 4697 17669
8460	0	0	Ki67+	 4698 17643
8461	0	0	Ki67+	 4699 17225
8462	0	0	Ki67+	 4702 17538
8463	0	0	Ki67+	 4705 17241
8464	0	0	Ki67+	 4707 17771
8465	0	0	Ki67+	 4713 17633
8466	0	0	Ki67+	 4719 17487
8467	0	0	Ki67+	 4719 17500
8468	0	0	Ki67+	 4721 17559
8469	0	0	Ki67+	 4721 17837
8470	0	0	Ki67+	 4733 17822
8471	0	0	Ki67+	 4734 17606
8472	0	0	Ki67+	 4736 17674
8473	0	0	Ki67+	 4741 17503
8474	0	0	Ki67+	 4744 17780
8475	0	0	Ki67+	 4751 17544
8476	0	0	Ki67+	 4753 17610
8477	0	0	Ki67+	 4754 17394
8478	0	0	Ki67+	 4756 17647
8479	0	0	Ki67+	 4757 17788
8480	0	0	Ki67+	 4763 17590
8481	0	0	Ki67+	 4765 17718
8482	0	0	Ki67+	 4765 17812
8483	0	0	Ki67+	 4766 17680
8484	0	0	Ki67+	 4766 17693
8485	0	0	Ki67+	 4766 17759
8486	0	0	Ki67+	 4770 17546
8487	0	0	Ki67+	 4774 17521
8488	0	0	Ki67+	 4781 17705
8489	0	0	Ki67+	 4786 17596
8490	0	0	Ki67+	 4787 17481
8491	0	0	Ki67+	 4789 17781
8492	0	0	Ki67+	 4792 17577
8493	0	0	Ki67+	 4797 17632
8494	0	0	Ki67+	 4801 17608
8495	0	0	Ki67+	 4807 17567
8496	0	0	Ki67+	 4809 17710
8497	0	0	Ki67+	 4811 17476
8498	0	0	Ki67+	 4813 17519
8499	0	0	Ki67+	 4816 17310
8500	0	0	Ki67+	 4829 17514
8501	0	0	Ki67+	 4830 17681
8502	0	0	Ki67+	 4841 17606
8503	0	0	Ki67+	 4846 17319
8504	0	0	Ki67+	 4849 17882
8505	0	0	Ki67+	 4856 17457
8506	0	0	Ki67+	 4860 17478
8507	0	0	Ki67+	 4861 17616
8508	0	0	Ki67+	 4864 17582
8509	0	0	Ki67+	 4864 17974
8510	0	0	Ki67+	 4866 17941
8511	0	0	Ki67+	 4867 17569
8512	0	0	Ki67+	 4877 17647
8513	0	0	Ki67+	 4880 17477
8514	0	0	Ki67+	 4882 17287
8515	0	0	Ki67+	 4883 17691
8516	0	0	Ki67+	 4884 17319
8517	0	0	Ki67+	 4891 17609
8518	0	0	Ki67+	 4894 18002
8519	0	0	Ki67+	 4905 17956
8520	0	0	Ki67+	 4909 17509
8521	0	0	Ki67+	 4914 17256
8522	0	0	Ki67+	 4915 17702
8523	0	0	Ki67+	 4922 17238
8524	0	0	Ki67+	 4922 17971
8525	0	0	Ki67+	 4924 17958
8526	0	0	Ki67+	 4925 18014
8527	0	0	Ki67+	 4927 17369
8528	0	0	Ki67+	 4932 17302
8529	0	0	Ki67+	 4933 17551
8530	0	0	Ki67+	 4933 17796
8531	0	0	Ki67+	 4936 17440
8532	0	0	Ki67+	 4938 17277
8533	0	0	Ki67+	 4938 17764
8534	0	0	Ki67+	 4941 17331
8535	0	0	Ki67+	 4943 17993
8536	0	0	Ki67+	 4946 17463
8537	0	0	Ki67+	 4950 17807
8538	0	0	Ki67+	 4953 17564
8539	0	0	Ki67+	 4953 17976
8540	0	0	Ki67+	 4954 17447
8541	0	0	Ki67+	 4955 17316
8542	0	0	Ki67+	 4959 17776
8543	0	0	Ki67+	 4959 17960
8544	0	0	Ki67+	 4961 17333
8545	0	0	Ki67+	 4962 17490
8546	0	0	Ki67+	 4963 17421
8547	0	0	Ki67+	 4964 17719
8548	0	0	Ki67+	 4967 17258
8549	0	0	Ki67+	 4968 17432
8550	0	0	Ki67+	 4970 17688
8551	0	0	Ki67+	 4974 17317
8552	0	0	Ki67+	 4975 17267
8553	0	0	Ki67+	 4975 17459
8554	0	0	Ki67+	 4976 17666
8555	0	0	Ki67+	 4978 17538
8556	0	0	Ki67+	 4979 17997
8557	0	0	Ki67+	 4989 17801
8558	0	0	Ki67+	 4990 18014
8559	0	0	Ki67+	 4991 17259
8560	0	0	Ki67+	 4993 17720
8561	0	0	Ki67+	 4996 17545
8562	0	0	Ki67+	 4997 17297
8563	0	0	Ki67+	 4999 17760
8564	0	0	Ki67+	 5005 17997
8565	0	0	Ki67+	 5006 17417
8566	0	0	Ki67+	 5006 17959
8567	0	0	Ki67+	 5008 17309
8568	0	0	Ki67+	 5010 17725
8569	0	0	Ki67+	 5012 17766
8570	0	0	Ki67+	 5013 17426
8571	0	0	Ki67+	 5013 17738
8572	0	0	Ki67+	 5016 17668
8573	0	0	Ki67+	 5028 17424
8574	0	0	Ki67+	 5028 17484
8575	0	0	Ki67+	 5030 17300
8576	0	0	Ki67+	 5034 17706
8577	0	0	Ki67+	 5035 17451
8578	0	0	Ki67+	 5037 17945
8579	0	0	Ki67+	 5041 17743
8580	0	0	Ki67+	 5045 17435
8581	0	0	Ki67+	 5046 17403
8582	0	0	Ki67+	 5049 17293
8583	0	0	Ki67+	 5053 17973
8584	0	0	Ki67+	 5054 17254
8585	0	0	Ki67+	 5058 17470
8586	0	0	Ki67+	 5060 17508
8587	0	0	Ki67+	 5065 17701
8588	0	0	Ki67+	 5068 17433
8589	0	0	Ki67+	 5069 17239
8590	0	0	Ki67+	 5072 17464
8591	0	0	Ki67+	 5073 17399
8592	0	0	Ki67+	 5076 17748
8593	0	0	Ki67+	 5076 18011
8594	0	0	Ki67+	 5077 17848
8595	0	0	Ki67+	 5082 17791
8596	0	0	Ki67+	 5084 17270
8597	0	0	Ki67+	 5085 17718
8598	0	0	Ki67+	 5088 17402
8599	0	0	Ki67+	 5091 17383
8600	0	0	Ki67+	 5093 17763
8601	0	0	Ki67+	 5094 17231
8602	0	0	Ki67+	 5096 17458
8603	0	0	Ki67+	 5098 17441
8604	0	0	Ki67+	 5100 17975
8605	0	0	Ki67+	 5103 17255
8606	0	0	Ki67+	 5104 17875
8607	0	0	Ki67+	 5105 17940
8608	0	0	Ki67+	 5106 17736
8609	0	0	Ki67+	 5107 17862
8610	0	0	Ki67+	 5113 17482
8611	0	0	Ki67+	 5113 17806
8612	0	0	Ki67+	 5114 17260
8613	0	0	Ki67+	 5116 17893
8614	0	0	Ki67+	 5122 17393
8615	0	0	Ki67+	 5122 17418
8616	0	0	Ki67+	 5128 17791
8617	0	0	Ki67+	 5128 17874
8618	0	0	Ki67+	 5130 17457
8619	0	0	Ki67+	 5131 17833
8620	0	0	Ki67+	 5139 17760
8621	0	0	Ki67+	 5141 17259
8622	0	0	Ki67+	 5143 17717
8623	0	0	Ki67+	 5147 17443
8624	0	0	Ki67+	 5147 17705
8625	0	0	Ki67+	 5150 17972
8626	0	0	Ki67+	 5150 17996
8627	0	0	Ki67+	 5152 17414
8628	0	0	Ki67+	 5154 17470
8629	0	0	Ki67+	 5158 17947
8630	0	0	Ki67+	 5163 17908
8631	0	0	Ki67+	 5166 18008
8632	0	0	Ki67+	 5168 17467
8633	0	0	Ki67+	 5168 17803
8634	0	0	Ki67+	 5169 17222
8635	0	0	Ki67+	 5171 17277
8636	0	0	Ki67+	 5171 17975
8637	0	0	Ki67+	 5174 17880
8638	0	0	Ki67+	 5177 17416
8639	0	0	Ki67+	 5182 17255
8640	0	0	Ki67+	 5187 17998
8641	0	0	Ki67+	 5190 17860
8642	0	0	Ki67+	 5191 17615
8643	0	0	Ki67+	 5192 17474
8644	0	0	Ki67+	 5194 17572
8645	0	0	Ki67+	 5196 17256
8646	0	0	Ki67+	 5197 17939
8647	0	0	Ki67+	 5202 17302
8648	0	0	Ki67+	 5202 17393
8649	0	0	Ki67+	 5203 17504
8650	0	0	Ki67+	 5206 17888
8651	0	0	Ki67+	 5207 17425
8652	0	0	Ki67+	 5212 17536
8653	0	0	Ki67+	 5213 17275
8654	0	0	Ki67+	 5213 17516
8655	0	0	Ki67+	 5215 17846
8656	0	0	Ki67+	 5216 17995
8657	0	0	Ki67+	 5216 18011
8658	0	0	Ki67+	 5221 17219
8659	0	0	Ki67+	 5226 17363
8660	0	0	Ki67+	 5228 17542
8661	0	0	Ki67+	 5229 17287
8662	0	0	Ki67+	 5230 17891
8663	0	0	Ki67+	 5231 17871
8664	0	0	Ki67+	 5233 17654
8665	0	0	Ki67+	 5234 17488
8666	0	0	Ki67+	 5236 17453
8667	0	0	Ki67+	 5238 17264
8668	0	0	Ki67+	 5239 17376
8669	0	0	Ki67+	 5241 17562
8670	0	0	Ki67+	 5243 17354
8671	0	0	Ki67+	 5243 17835
8672	0	0	Ki67+	 5245 17993
8673	0	0	Ki67+	 5247 17438
8674	0	0	Ki67+	 5247 17879
8675	0	0	Ki67+	 4451 18044
8676	0	0	Ki67+	 4455 18025
8677	0	0	Ki67+	 4457 18283
8678	0	0	Ki67+	 4463 18205
8679	0	0	Ki67+	 4464 18054
8680	0	0	Ki67+	 4465 18031
8681	0	0	Ki67+	 4465 18415
8682	0	0	Ki67+	 4473 18394
8683	0	0	Ki67+	 4475 18038
8684	0	0	Ki67+	 4479 18178
8685	0	0	Ki67+	 4482 18130
8686	0	0	Ki67+	 4492 18138
8687	0	0	Ki67+	 4493 18121
8688	0	0	Ki67+	 4511 18129
8689	0	0	Ki67+	 4518 18159
8690	0	0	Ki67+	 4520 18223
8691	0	0	Ki67+	 4527 18459
8692	0	0	Ki67+	 4532 18079
8693	0	0	Ki67+	 4533 18234
8694	0	0	Ki67+	 4533 18320
8695	0	0	Ki67+	 4535 18123
8696	0	0	Ki67+	 4539 18192
8697	0	0	Ki67+	 4548 18444
8698	0	0	Ki67+	 4558 18159
8699	0	0	Ki67+	 4559 18065
8700	0	0	Ki67+	 4569 18150
8701	0	0	Ki67+	 4569 18319
8702	0	0	Ki67+	 4578 18141
8703	0	0	Ki67+	 4583 18175
8704	0	0	Ki67+	 4585 18286
8705	0	0	Ki67+	 4586 18220
8706	0	0	Ki67+	 4587 18385
8707	0	0	Ki67+	 4589 18119
8708	0	0	Ki67+	 4591 18319
8709	0	0	Ki67+	 4599 18361
8710	0	0	Ki67+	 4604 18120
8711	0	0	Ki67+	 4606 18167
8712	0	0	Ki67+	 4607 18264
8713	0	0	Ki67+	 4608 18292
8714	0	0	Ki67+	 4619 18249
8715	0	0	Ki67+	 4626 18226
8716	0	0	Ki67+	 4639 18121
8717	0	0	Ki67+	 4642 18170
8718	0	0	Ki67+	 4648 18433
8719	0	0	Ki67+	 4649 18243
8720	0	0	Ki67+	 4650 18310
8721	0	0	Ki67+	 4653 18445
8722	0	0	Ki67+	 4662 18137
8723	0	0	Ki67+	 4663 18341
8724	0	0	Ki67+	 4665 18309
8725	0	0	Ki67+	 4666 18051
8726	0	0	Ki67+	 4678 18120
8727	0	0	Ki67+	 4680 18075
8728	0	0	Ki67+	 4682 18377
8729	0	0	Ki67+	 4696 18403
8730	0	0	Ki67+	 4702 18036
8731	0	0	Ki67+	 4704 18175
8732	0	0	Ki67+	 4708 18271
8733	0	0	Ki67+	 4723 18145
8734	0	0	Ki67+	 4725 18278
8735	0	0	Ki67+	 4726 18107
8736	0	0	Ki67+	 4728 18070
8737	0	0	Ki67+	 4730 18130
8738	0	0	Ki67+	 4742 18267
8739	0	0	Ki67+	 4756 18374
8740	0	0	Ki67+	 4773 18178
8741	0	0	Ki67+	 4775 18398
8742	0	0	Ki67+	 4780 18133
8743	0	0	Ki67+	 4785 18148
8744	0	0	Ki67+	 4791 18229
8745	0	0	Ki67+	 4795 18351
8746	0	0	Ki67+	 4804 18325
8747	0	0	Ki67+	 4818 18245
8748	0	0	Ki67+	 4823 18203
8749	0	0	Ki67+	 4845 18122
8750	0	0	Ki67+	 4857 18372
8751	0	0	Ki67+	 4875 18164
8752	0	0	Ki67+	 4879 18259
8753	0	0	Ki67+	 4887 18060
8754	0	0	Ki67+	 4888 18310
8755	0	0	Ki67+	 4889 18182
8756	0	0	Ki67+	 4904 18038
8757	0	0	Ki67+	 4909 18605
8758	0	0	Ki67+	 4911 18207
8759	0	0	Ki67+	 4920 18703
8760	0	0	Ki67+	 4922 18149
8761	0	0	Ki67+	 4929 18745
8762	0	0	Ki67+	 4931 18694
8763	0	0	Ki67+	 4944 18272
8764	0	0	Ki67+	 4945 18663
8765	0	0	Ki67+	 4950 18258
8766	0	0	Ki67+	 4955 18408
8767	0	0	Ki67+	 4959 18424
8768	0	0	Ki67+	 4961 18341
8769	0	0	Ki67+	 4966 18761
8770	0	0	Ki67+	 4967 18674
8771	0	0	Ki67+	 4973 18212
8772	0	0	Ki67+	 4975 18616
8773	0	0	Ki67+	 4984 18063
8774	0	0	Ki67+	 4985 18592
8775	0	0	Ki67+	 4988 18305
8776	0	0	Ki67+	 4993 18702
8777	0	0	Ki67+	 5000 18618
8778	0	0	Ki67+	 5002 18418
8779	0	0	Ki67+	 5005 18694
8780	0	0	Ki67+	 5005 18803
8781	0	0	Ki67+	 5016 18388
8782	0	0	Ki67+	 5017 18562
8783	0	0	Ki67+	 5018 18234
8784	0	0	Ki67+	 5020 18666
8785	0	0	Ki67+	 5023 18739
8786	0	0	Ki67+	 5024 18245
8787	0	0	Ki67+	 5024 18277
8788	0	0	Ki67+	 5029 18348
8789	0	0	Ki67+	 5043 18316
8790	0	0	Ki67+	 5043 18334
8791	0	0	Ki67+	 5043 18493
8792	0	0	Ki67+	 5046 18543
8793	0	0	Ki67+	 5047 18762
8794	0	0	Ki67+	 5054 18460
8795	0	0	Ki67+	 5055 18332
8796	0	0	Ki67+	 5056 18717
8797	0	0	Ki67+	 5057 18371
8798	0	0	Ki67+	 5062 18260
8799	0	0	Ki67+	 5066 18318
8800	0	0	Ki67+	 5073 18790
8801	0	0	Ki67+	 5077 18135
8802	0	0	Ki67+	 5077 18620
8803	0	0	Ki67+	 5078 18762
8804	0	0	Ki67+	 5081 18354
8805	0	0	Ki67+	 5084 18486
8806	0	0	Ki67+	 5092 18386
8807	0	0	Ki67+	 5115 18618
8808	0	0	Ki67+	 5121 18427
8809	0	0	Ki67+	 5123 18671
8810	0	0	Ki67+	 5124 18588
8811	0	0	Ki67+	 5160 18390
8812	0	0	Ki67+	 5179 18513
8813	0	0	Ki67+	 5181 18411
8814	0	0	Ki67+	 5185 18754
8815	0	0	Ki67+	 5191 18071
8816	0	0	Ki67+	 5199 18484
8817	0	0	Ki67+	 5216 18425
8818	0	0	Ki67+	 5222 18380
8819	0	0	Ki67+	 5225 18413
8820	0	0	Ki67+	 5225 18480
8821	0	0	Ki67+	 5244 18078
8822	0	0	Ki67+	 4461 19129
8823	0	0	Ki67+	 4477 18963
8824	0	0	Ki67+	 4502 19032
8825	0	0	Ki67+	 4509 19147
8826	0	0	Ki67+	 4513 19178
8827	0	0	Ki67+	 4522 19322
8828	0	0	Ki67+	 4571 19024
8829	0	0	Ki67+	 4575 19540
8830	0	0	Ki67+	 4577 18952
8831	0	0	Ki67+	 4586 19013
8832	0	0	Ki67+	 4586 19606
8833	0	0	Ki67+	 4614 19090
8834	0	0	Ki67+	 4616 19184
8835	0	0	Ki67+	 4635 19082
8836	0	0	Ki67+	 4640 18987
8837	0	0	Ki67+	 4644 18910
8838	0	0	Ki67+	 4648 19053
8839	0	0	Ki67+	 4649 19023
8840	0	0	Ki67+	 4654 19102
8841	0	0	Ki67+	 4654 19230
8842	0	0	Ki67+	 4665 19189
8843	0	0	Ki67+	 4668 19092
8844	0	0	Ki67+	 4686 19181
8845	0	0	Ki67+	 4712 19195
8846	0	0	Ki67+	 4725 19228
8847	0	0	Ki67+	 4749 19246
8848	0	0	Ki67+	 4772 19271
8849	0	0	Ki67+	 4783 19345
8850	0	0	Ki67+	 4785 19357
8851	0	0	Ki67+	 4804 19305
8852	0	0	Ki67+	 4805 19295
8853	0	0	Ki67+	 4811 19261
8854	0	0	Ki67+	 4816 19394
8855	0	0	Ki67+	 4826 19403
8856	0	0	Ki67+	 4856 18986
8857	0	0	Ki67+	 4858 19492
8858	0	0	Ki67+	 4862 19372
8859	0	0	Ki67+	 4959 19093
8860	0	0	Ki67+	 4987 19100
8861	0	0	Ki67+	 4996 19085
8862	0	0	Ki67+	 5034 19030
8863	0	0	Ki67+	 5046 19183
8864	0	0	Ki67+	 5048 19084
8865	0	0	Ki67+	 5053 19226
8866	0	0	Ki67+	 5070 19104
8867	0	0	Ki67+	 5072 19154
8868	0	0	Ki67+	 5083 19231
8869	0	0	Ki67+	 5084 19211
8870	0	0	Ki67+	 5094 19130
8871	0	0	Ki67+	 5099 19343
8872	0	0	Ki67+	 5104 19358
8873	0	0	Ki67+	 5108 19182
8874	0	0	Ki67+	 5151 19306
8875	0	0	Ki67+	 5190 19088
8876	0	0	Ki67+	 4467 19772
8877	0	0	Ki67+	 4468 19624
8878	0	0	Ki67+	 4539 19729
8879	0	0	Ki67+	 4562 19726
8880	0	0	Ki67+	 4598 19709
8881	0	0	Ki67+	 5287 2696
8882	0	0	Ki67+	 5296 2265
8883	0	0	Ki67+	 5321 2517
8884	0	0	Ki67+	 5327 2268
8885	0	0	Ki67+	 5338 2593
8886	0	0	Ki67+	 5355 2574
8887	0	0	Ki67+	 5356 2621
8888	0	0	Ki67+	 5356 2707
8889	0	0	Ki67+	 5370 2558
8890	0	0	Ki67+	 5371 2630
8891	0	0	Ki67+	 5375 2589
8892	0	0	Ki67+	 5387 2634
8893	0	0	Ki67+	 5432 2700
8894	0	0	Ki67+	 5438 2563
8895	0	0	Ki67+	 5450 2661
8896	0	0	Ki67+	 5479 2171
8897	0	0	Ki67+	 5482 2586
8898	0	0	Ki67+	 5533 2350
8899	0	0	Ki67+	 5567 2194
8900	0	0	Ki67+	 5657 2484
8901	0	0	Ki67+	 5771 2141
8902	0	0	Ki67+	 5779 2114
8903	0	0	Ki67+	 5796 2211
8904	0	0	Ki67+	 5800 2124
8905	0	0	Ki67+	 5819 2086
8906	0	0	Ki67+	 5832 2126
8907	0	0	Ki67+	 5835 2338
8908	0	0	Ki67+	 5841 2075
8909	0	0	Ki67+	 5860 2206
8910	0	0	Ki67+	 5871 2297
8911	0	0	Ki67+	 5880 2176
8912	0	0	Ki67+	 5885 2208
8913	0	0	Ki67+	 5912 2142
8914	0	0	Ki67+	 5917 2193
8915	0	0	Ki67+	 5921 2054
8916	0	0	Ki67+	 5951 2211
8917	0	0	Ki67+	 5957 2249
8918	0	0	Ki67+	 5964 2459
8919	0	0	Ki67+	 5966 2262
8920	0	0	Ki67+	 5970 2423
8921	0	0	Ki67+	 5976 2249
8922	0	0	Ki67+	 5985 2381
8923	0	0	Ki67+	 5985 2415
8924	0	0	Ki67+	 5991 2310
8925	0	0	Ki67+	 5993 2266
8926	0	0	Ki67+	 6004 2322
8927	0	0	Ki67+	 6007 2291
8928	0	0	Ki67+	 6009 2370
8929	0	0	Ki67+	 6015 2417
8930	0	0	Ki67+	 6030 2169
8931	0	0	Ki67+	 6031 2345
8932	0	0	Ki67+	 6041 2032
8933	0	0	Ki67+	 6041 2412
8934	0	0	Ki67+	 6043 2301
8935	0	0	Ki67+	 5298 2724
8936	0	0	Ki67+	 5299 2778
8937	0	0	Ki67+	 5324 2833
8938	0	0	Ki67+	 5350 3390
8939	0	0	Ki67+	 5353 2813
8940	0	0	Ki67+	 5371 2863
8941	0	0	Ki67+	 5379 3403
8942	0	0	Ki67+	 5383 3214
8943	0	0	Ki67+	 5393 2856
8944	0	0	Ki67+	 5400 3397
8945	0	0	Ki67+	 5408 3389
8946	0	0	Ki67+	 5415 2747
8947	0	0	Ki67+	 5420 3411
8948	0	0	Ki67+	 5425 2731
8949	0	0	Ki67+	 5427 3400
8950	0	0	Ki67+	 5434 3384
8951	0	0	Ki67+	 5443 3289
8952	0	0	Ki67+	 5448 2722
8953	0	0	Ki67+	 5451 2756
8954	0	0	Ki67+	 5456 3378
8955	0	0	Ki67+	 5461 2763
8956	0	0	Ki67+	 5467 3395
8957	0	0	Ki67+	 5484 3298
8958	0	0	Ki67+	 5492 3370
8959	0	0	Ki67+	 5499 3306
8960	0	0	Ki67+	 5509 3405
8961	0	0	Ki67+	 5513 3491
8962	0	0	Ki67+	 5517 3437
8963	0	0	Ki67+	 5520 3420
8964	0	0	Ki67+	 5528 3382
8965	0	0	Ki67+	 5549 3470
8966	0	0	Ki67+	 5564 3469
8967	0	0	Ki67+	 5571 3453
8968	0	0	Ki67+	 5576 3404
8969	0	0	Ki67+	 5581 2948
8970	0	0	Ki67+	 5601 3474
8971	0	0	Ki67+	 5606 3435
8972	0	0	Ki67+	 5606 3497
8973	0	0	Ki67+	 5607 3000
8974	0	0	Ki67+	 5610 3421
8975	0	0	Ki67+	 5611 2883
8976	0	0	Ki67+	 5622 3493
8977	0	0	Ki67+	 5627 3001
8978	0	0	Ki67+	 5628 3397
8979	0	0	Ki67+	 5630 3375
8980	0	0	Ki67+	 5633 3013
8981	0	0	Ki67+	 5637 3427
8982	0	0	Ki67+	 5649 3358
8983	0	0	Ki67+	 5653 3000
8984	0	0	Ki67+	 5664 2851
8985	0	0	Ki67+	 5674 2816
8986	0	0	Ki67+	 5675 3388
8987	0	0	Ki67+	 5678 2856
8988	0	0	Ki67+	 5680 3259
8989	0	0	Ki67+	 5685 2976
8990	0	0	Ki67+	 5698 3018
8991	0	0	Ki67+	 5701 2914
8992	0	0	Ki67+	 5701 3517
8993	0	0	Ki67+	 5704 2950
8994	0	0	Ki67+	 5714 2870
8995	0	0	Ki67+	 5716 3041
8996	0	0	Ki67+	 5732 2898
8997	0	0	Ki67+	 5734 2929
8998	0	0	Ki67+	 5737 2969
8999	0	0	Ki67+	 5740 3061
9000	0	0	Ki67+	 5758 2934
9001	0	0	Ki67+	 5759 3055
9002	0	0	Ki67+	 5773 3487
9003	0	0	Ki67+	 5777 3359
9004	0	0	Ki67+	 5780 2939
9005	0	0	Ki67+	 5783 3472
9006	0	0	Ki67+	 5784 3078
9007	0	0	Ki67+	 5786 3122
9008	0	0	Ki67+	 5789 3066
9009	0	0	Ki67+	 5807 2937
9010	0	0	Ki67+	 5809 3138
9011	0	0	Ki67+	 5813 3123
9012	0	0	Ki67+	 5815 3102
9013	0	0	Ki67+	 5822 2807
9014	0	0	Ki67+	 5827 2870
9015	0	0	Ki67+	 5830 3010
9016	0	0	Ki67+	 5830 3318
9017	0	0	Ki67+	 5840 3115
9018	0	0	Ki67+	 5840 3262
9019	0	0	Ki67+	 5841 3149
9020	0	0	Ki67+	 5857 3366
9021	0	0	Ki67+	 5866 2939
9022	0	0	Ki67+	 5871 3166
9023	0	0	Ki67+	 5874 2907
9024	0	0	Ki67+	 5876 2921
9025	0	0	Ki67+	 5879 2957
9026	0	0	Ki67+	 5880 3332
9027	0	0	Ki67+	 5883 2896
9028	0	0	Ki67+	 5908 2881
9029	0	0	Ki67+	 5908 3379
9030	0	0	Ki67+	 5909 3439
9031	0	0	Ki67+	 5910 3351
9032	0	0	Ki67+	 5911 3491
9033	0	0	Ki67+	 5924 3510
9034	0	0	Ki67+	 5932 3010
9035	0	0	Ki67+	 5933 3423
9036	0	0	Ki67+	 5941 3385
9037	0	0	Ki67+	 5943 3489
9038	0	0	Ki67+	 5950 3029
9039	0	0	Ki67+	 5950 3221
9040	0	0	Ki67+	 5952 3378
9041	0	0	Ki67+	 5957 3516
9042	0	0	Ki67+	 5962 3432
9043	0	0	Ki67+	 5972 3289
9044	0	0	Ki67+	 5980 3122
9045	0	0	Ki67+	 5981 3159
9046	0	0	Ki67+	 5984 3501
9047	0	0	Ki67+	 5987 3032
9048	0	0	Ki67+	 5989 3344
9049	0	0	Ki67+	 5991 3479
9050	0	0	Ki67+	 5993 3273
9051	0	0	Ki67+	 5997 3412
9052	0	0	Ki67+	 5997 3431
9053	0	0	Ki67+	 5998 3252
9054	0	0	Ki67+	 5999 3338
9055	0	0	Ki67+	 5999 3459
9056	0	0	Ki67+	 6004 2773
9057	0	0	Ki67+	 6007 3290
9058	0	0	Ki67+	 6009 2982
9059	0	0	Ki67+	 6011 3478
9060	0	0	Ki67+	 6012 3412
9061	0	0	Ki67+	 6015 3314
9062	0	0	Ki67+	 6019 3334
9063	0	0	Ki67+	 6021 3275
9064	0	0	Ki67+	 6023 3445
9065	0	0	Ki67+	 6029 3488
9066	0	0	Ki67+	 6036 3281
9067	0	0	Ki67+	 5253 3670
9068	0	0	Ki67+	 5253 3705
9069	0	0	Ki67+	 5253 3857
9070	0	0	Ki67+	 5270 3863
9071	0	0	Ki67+	 5285 3721
9072	0	0	Ki67+	 5297 3727
9073	0	0	Ki67+	 5299 3803
9074	0	0	Ki67+	 5300 3843
9075	0	0	Ki67+	 5319 3719
9076	0	0	Ki67+	 5334 3847
9077	0	0	Ki67+	 5336 3922
9078	0	0	Ki67+	 5340 3620
9079	0	0	Ki67+	 5349 3710
9080	0	0	Ki67+	 5355 3637
9081	0	0	Ki67+	 5361 3610
9082	0	0	Ki67+	 5368 3831
9083	0	0	Ki67+	 5380 3688
9084	0	0	Ki67+	 5387 3629
9085	0	0	Ki67+	 5389 4004
9086	0	0	Ki67+	 5391 3651
9087	0	0	Ki67+	 5391 3798
9088	0	0	Ki67+	 5405 3634
9089	0	0	Ki67+	 5420 3601
9090	0	0	Ki67+	 5425 3632
9091	0	0	Ki67+	 5434 3639
9092	0	0	Ki67+	 5440 3670
9093	0	0	Ki67+	 5443 3653
9094	0	0	Ki67+	 5443 4319
9095	0	0	Ki67+	 5447 3610
9096	0	0	Ki67+	 5457 3581
9097	0	0	Ki67+	 5465 3652
9098	0	0	Ki67+	 5487 3579
9099	0	0	Ki67+	 5488 4282
9100	0	0	Ki67+	 5501 4319
9101	0	0	Ki67+	 5503 4258
9102	0	0	Ki67+	 5504 3690
9103	0	0	Ki67+	 5505 3655
9104	0	0	Ki67+	 5506 3556
9105	0	0	Ki67+	 5507 4284
9106	0	0	Ki67+	 5525 3562
9107	0	0	Ki67+	 5530 3674
9108	0	0	Ki67+	 5530 4255
9109	0	0	Ki67+	 5533 4308
9110	0	0	Ki67+	 5545 3697
9111	0	0	Ki67+	 5552 3557
9112	0	0	Ki67+	 5561 3570
9113	0	0	Ki67+	 5570 4060
9114	0	0	Ki67+	 5572 4300
9115	0	0	Ki67+	 5577 3613
9116	0	0	Ki67+	 5579 4106
9117	0	0	Ki67+	 5588 3555
9118	0	0	Ki67+	 5592 3593
9119	0	0	Ki67+	 5593 3603
9120	0	0	Ki67+	 5595 3959
9121	0	0	Ki67+	 5600 3557
9122	0	0	Ki67+	 5600 4304
9123	0	0	Ki67+	 5602 4289
9124	0	0	Ki67+	 5609 3895
9125	0	0	Ki67+	 5609 3927
9126	0	0	Ki67+	 5611 3615
9127	0	0	Ki67+	 5613 3583
9128	0	0	Ki67+	 5622 3954
9129	0	0	Ki67+	 5623 4250
9130	0	0	Ki67+	 5636 4039
9131	0	0	Ki67+	 5646 4238
9132	0	0	Ki67+	 5647 4294
9133	0	0	Ki67+	 5654 3904
9134	0	0	Ki67+	 5661 3991
9135	0	0	Ki67+	 5665 3977
9136	0	0	Ki67+	 5665 4043
9137	0	0	Ki67+	 5667 3874
9138	0	0	Ki67+	 5676 3905
9139	0	0	Ki67+	 5676 3970
9140	0	0	Ki67+	 5683 3995
9141	0	0	Ki67+	 5687 3878
9142	0	0	Ki67+	 5688 4052
9143	0	0	Ki67+	 5690 3838
9144	0	0	Ki67+	 5693 3896
9145	0	0	Ki67+	 5702 3807
9146	0	0	Ki67+	 5706 3594
9147	0	0	Ki67+	 5709 3821
9148	0	0	Ki67+	 5713 3876
9149	0	0	Ki67+	 5716 3609
9150	0	0	Ki67+	 5717 3598
9151	0	0	Ki67+	 5718 3768
9152	0	0	Ki67+	 5718 3850
9153	0	0	Ki67+	 5721 3574
9154	0	0	Ki67+	 5733 3803
9155	0	0	Ki67+	 5735 4063
9156	0	0	Ki67+	 5735 4296
9157	0	0	Ki67+	 5743 3704
9158	0	0	Ki67+	 5743 3794
9159	0	0	Ki67+	 5751 4110
9160	0	0	Ki67+	 5755 3729
9161	0	0	Ki67+	 5756 3762
9162	0	0	Ki67+	 5756 4054
9163	0	0	Ki67+	 5762 3572
9164	0	0	Ki67+	 5762 3774
9165	0	0	Ki67+	 5767 3592
9166	0	0	Ki67+	 5768 4291
9167	0	0	Ki67+	 5770 3610
9168	0	0	Ki67+	 5771 3800
9169	0	0	Ki67+	 5774 3583
9170	0	0	Ki67+	 5775 4097
9171	0	0	Ki67+	 5777 3698
9172	0	0	Ki67+	 5777 4129
9173	0	0	Ki67+	 5780 3777
9174	0	0	Ki67+	 5781 3661
9175	0	0	Ki67+	 5782 4139
9176	0	0	Ki67+	 5788 3636
9177	0	0	Ki67+	 5791 3741
9178	0	0	Ki67+	 5793 4123
9179	0	0	Ki67+	 5795 3907
9180	0	0	Ki67+	 5800 3597
9181	0	0	Ki67+	 5801 4093
9182	0	0	Ki67+	 5801 4140
9183	0	0	Ki67+	 5803 3732
9184	0	0	Ki67+	 5804 3611
9185	0	0	Ki67+	 5806 4068
9186	0	0	Ki67+	 5809 3566
9187	0	0	Ki67+	 5813 4120
9188	0	0	Ki67+	 5814 3926
9189	0	0	Ki67+	 5815 3776
9190	0	0	Ki67+	 5821 4314
9191	0	0	Ki67+	 5825 3685
9192	0	0	Ki67+	 5825 4136
9193	0	0	Ki67+	 5827 4061
9194	0	0	Ki67+	 5829 3654
9195	0	0	Ki67+	 5830 4091
9196	0	0	Ki67+	 5831 3641
9197	0	0	Ki67+	 5842 4170
9198	0	0	Ki67+	 5843 3564
9199	0	0	Ki67+	 5844 3649
9200	0	0	Ki67+	 5848 4297
9201	0	0	Ki67+	 5852 3670
9202	0	0	Ki67+	 5854 4110
9203	0	0	Ki67+	 5863 4086
9204	0	0	Ki67+	 5866 3701
9205	0	0	Ki67+	 5866 4187
9206	0	0	Ki67+	 5869 3582
9207	0	0	Ki67+	 5871 3548
9208	0	0	Ki67+	 5877 4268
9209	0	0	Ki67+	 5878 3690
9210	0	0	Ki67+	 5880 3594
9211	0	0	Ki67+	 5886 4168
9212	0	0	Ki67+	 5887 4319
9213	0	0	Ki67+	 5890 3599
9214	0	0	Ki67+	 5892 3550
9215	0	0	Ki67+	 5892 4090
9216	0	0	Ki67+	 5894 4073
9217	0	0	Ki67+	 5895 3786
9218	0	0	Ki67+	 5897 4298
9219	0	0	Ki67+	 5898 3802
9220	0	0	Ki67+	 5901 4266
9221	0	0	Ki67+	 5903 3822
9222	0	0	Ki67+	 5906 3522
9223	0	0	Ki67+	 5906 3631
9224	0	0	Ki67+	 5908 3594
9225	0	0	Ki67+	 5911 3785
9226	0	0	Ki67+	 5915 3756
9227	0	0	Ki67+	 5915 4124
9228	0	0	Ki67+	 5924 4156
9229	0	0	Ki67+	 5924 4259
9230	0	0	Ki67+	 5925 3668
9231	0	0	Ki67+	 5927 3840
9232	0	0	Ki67+	 5929 4295
9233	0	0	Ki67+	 5934 3730
9234	0	0	Ki67+	 5934 4088
9235	0	0	Ki67+	 5935 3799
9236	0	0	Ki67+	 5936 4117
9237	0	0	Ki67+	 5939 3626
9238	0	0	Ki67+	 5947 3681
9239	0	0	Ki67+	 5949 4260
9240	0	0	Ki67+	 5951 3625
9241	0	0	Ki67+	 5951 3827
9242	0	0	Ki67+	 5957 3636
9243	0	0	Ki67+	 5964 3793
9244	0	0	Ki67+	 5965 3589
9245	0	0	Ki67+	 5966 3551
9246	0	0	Ki67+	 5968 4271
9247	0	0	Ki67+	 5970 3532
9248	0	0	Ki67+	 5970 3662
9249	0	0	Ki67+	 5970 3758
9250	0	0	Ki67+	 5970 3851
9251	0	0	Ki67+	 5978 3540
9252	0	0	Ki67+	 5980 3607
9253	0	0	Ki67+	 5980 3760
9254	0	0	Ki67+	 5983 4252
9255	0	0	Ki67+	 5985 3815
9256	0	0	Ki67+	 5992 3703
9257	0	0	Ki67+	 5992 3715
9258	0	0	Ki67+	 5992 3849
9259	0	0	Ki67+	 5993 4306
9260	0	0	Ki67+	 5994 3787
9261	0	0	Ki67+	 5997 3826
9262	0	0	Ki67+	 6000 3628
9263	0	0	Ki67+	 6004 4027
9264	0	0	Ki67+	 6007 4286
9265	0	0	Ki67+	 6013 3551
9266	0	0	Ki67+	 6014 3533
9267	0	0	Ki67+	 6018 3783
9268	0	0	Ki67+	 6019 3857
9269	0	0	Ki67+	 6021 3624
9270	0	0	Ki67+	 6028 3571
9271	0	0	Ki67+	 6028 3971
9272	0	0	Ki67+	 6030 3591
9273	0	0	Ki67+	 6030 4032
9274	0	0	Ki67+	 6030 4296
9275	0	0	Ki67+	 6031 4315
9276	0	0	Ki67+	 6033 4017
9277	0	0	Ki67+	 6038 3826
9278	0	0	Ki67+	 6038 3855
9279	0	0	Ki67+	 6046 3625
9280	0	0	Ki67+	 5250 4485
9281	0	0	Ki67+	 5262 4740
9282	0	0	Ki67+	 5263 4682
9283	0	0	Ki67+	 5263 4926
9284	0	0	Ki67+	 5264 4656
9285	0	0	Ki67+	 5266 4451
9286	0	0	Ki67+	 5268 4494
9287	0	0	Ki67+	 5269 5092
9288	0	0	Ki67+	 5274 4538
9289	0	0	Ki67+	 5276 4517
9290	0	0	Ki67+	 5284 4882
9291	0	0	Ki67+	 5286 4453
9292	0	0	Ki67+	 5286 4827
9293	0	0	Ki67+	 5288 4729
9294	0	0	Ki67+	 5289 4841
9295	0	0	Ki67+	 5290 5010
9296	0	0	Ki67+	 5291 4650
9297	0	0	Ki67+	 5300 4860
9298	0	0	Ki67+	 5302 4611
9299	0	0	Ki67+	 5306 4740
9300	0	0	Ki67+	 5307 5042
9301	0	0	Ki67+	 5312 4666
9302	0	0	Ki67+	 5313 4529
9303	0	0	Ki67+	 5315 4939
9304	0	0	Ki67+	 5317 4599
9305	0	0	Ki67+	 5317 4731
9306	0	0	Ki67+	 5317 4926
9307	0	0	Ki67+	 5320 4878
9308	0	0	Ki67+	 5321 4494
9309	0	0	Ki67+	 5324 4647
9310	0	0	Ki67+	 5327 4824
9311	0	0	Ki67+	 5331 4751
9312	0	0	Ki67+	 5332 4462
9313	0	0	Ki67+	 5335 4655
9314	0	0	Ki67+	 5335 4737
9315	0	0	Ki67+	 5347 4479
9316	0	0	Ki67+	 5347 4804
9317	0	0	Ki67+	 5348 4936
9318	0	0	Ki67+	 5349 4509
9319	0	0	Ki67+	 5350 4831
9320	0	0	Ki67+	 5355 4595
9321	0	0	Ki67+	 5357 4354
9322	0	0	Ki67+	 5363 4457
9323	0	0	Ki67+	 5368 4473
9324	0	0	Ki67+	 5369 4328
9325	0	0	Ki67+	 5370 4353
9326	0	0	Ki67+	 5371 4730
9327	0	0	Ki67+	 5375 4816
9328	0	0	Ki67+	 5379 4623
9329	0	0	Ki67+	 5383 4652
9330	0	0	Ki67+	 5387 4783
9331	0	0	Ki67+	 5393 4630
9332	0	0	Ki67+	 5393 4846
9333	0	0	Ki67+	 5393 4875
9334	0	0	Ki67+	 5395 4576
9335	0	0	Ki67+	 5400 4364
9336	0	0	Ki67+	 5410 4408
9337	0	0	Ki67+	 5412 4330
9338	0	0	Ki67+	 5414 4775
9339	0	0	Ki67+	 5416 5087
9340	0	0	Ki67+	 5417 4433
9341	0	0	Ki67+	 5418 4609
9342	0	0	Ki67+	 5427 4535
9343	0	0	Ki67+	 5428 4514
9344	0	0	Ki67+	 5431 4386
9345	0	0	Ki67+	 5432 4333
9346	0	0	Ki67+	 5436 4449
9347	0	0	Ki67+	 5437 4801
9348	0	0	Ki67+	 5437 5067
9349	0	0	Ki67+	 5438 4725
9350	0	0	Ki67+	 5439 4424
9351	0	0	Ki67+	 5445 4508
9352	0	0	Ki67+	 5448 4775
9353	0	0	Ki67+	 5450 4755
9354	0	0	Ki67+	 5453 4638
9355	0	0	Ki67+	 5453 4839
9356	0	0	Ki67+	 5457 4389
9357	0	0	Ki67+	 5465 4375
9358	0	0	Ki67+	 5469 4337
9359	0	0	Ki67+	 5471 4526
9360	0	0	Ki67+	 5474 4438
9361	0	0	Ki67+	 5475 4657
9362	0	0	Ki67+	 5478 4411
9363	0	0	Ki67+	 5481 4730
9364	0	0	Ki67+	 5484 4460
9365	0	0	Ki67+	 5485 4334
9366	0	0	Ki67+	 5486 4885
9367	0	0	Ki67+	 5492 4760
9368	0	0	Ki67+	 5496 4340
9369	0	0	Ki67+	 5498 4729
9370	0	0	Ki67+	 5504 4668
9371	0	0	Ki67+	 5506 4518
9372	0	0	Ki67+	 5508 4395
9373	0	0	Ki67+	 5516 4795
9374	0	0	Ki67+	 5517 5008
9375	0	0	Ki67+	 5518 4503
9376	0	0	Ki67+	 5522 4881
9377	0	0	Ki67+	 5525 4733
9378	0	0	Ki67+	 5529 4336
9379	0	0	Ki67+	 5534 4458
9380	0	0	Ki67+	 5541 4749
9381	0	0	Ki67+	 5546 4884
9382	0	0	Ki67+	 5549 4799
9383	0	0	Ki67+	 5561 4336
9384	0	0	Ki67+	 5566 4828
9385	0	0	Ki67+	 5579 4336
9386	0	0	Ki67+	 5586 4836
9387	0	0	Ki67+	 5588 5085
9388	0	0	Ki67+	 5591 4673
9389	0	0	Ki67+	 5597 4326
9390	0	0	Ki67+	 5610 4985
9391	0	0	Ki67+	 5623 4788
9392	0	0	Ki67+	 5624 4949
9393	0	0	Ki67+	 5628 4426
9394	0	0	Ki67+	 5633 4403
9395	0	0	Ki67+	 5636 4935
9396	0	0	Ki67+	 5637 5018
9397	0	0	Ki67+	 5645 4400
9398	0	0	Ki67+	 5652 4682
9399	0	0	Ki67+	 5660 5034
9400	0	0	Ki67+	 5667 4337
9401	0	0	Ki67+	 5673 4753
9402	0	0	Ki67+	 5674 5049
9403	0	0	Ki67+	 5675 4971
9404	0	0	Ki67+	 5676 4880
9405	0	0	Ki67+	 5687 4463
9406	0	0	Ki67+	 5688 4655
9407	0	0	Ki67+	 5690 4438
9408	0	0	Ki67+	 5695 4870
9409	0	0	Ki67+	 5699 4358
9410	0	0	Ki67+	 5700 4792
9411	0	0	Ki67+	 5702 4454
9412	0	0	Ki67+	 5709 4325
9413	0	0	Ki67+	 5713 4778
9414	0	0	Ki67+	 5716 4405
9415	0	0	Ki67+	 5718 4567
9416	0	0	Ki67+	 5730 4427
9417	0	0	Ki67+	 5732 4806
9418	0	0	Ki67+	 5735 4816
9419	0	0	Ki67+	 5736 4611
9420	0	0	Ki67+	 5739 4353
9421	0	0	Ki67+	 5739 4764
9422	0	0	Ki67+	 5741 4387
9423	0	0	Ki67+	 5742 4334
9424	0	0	Ki67+	 5749 4672
9425	0	0	Ki67+	 5750 4380
9426	0	0	Ki67+	 5750 4631
9427	0	0	Ki67+	 5762 4767
9428	0	0	Ki67+	 5763 4856
9429	0	0	Ki67+	 5766 4721
9430	0	0	Ki67+	 5768 4623
9431	0	0	Ki67+	 5776 4638
9432	0	0	Ki67+	 5778 4730
9433	0	0	Ki67+	 5779 4659
9434	0	0	Ki67+	 5780 4392
9435	0	0	Ki67+	 5786 4702
9436	0	0	Ki67+	 5791 4784
9437	0	0	Ki67+	 5794 4377
9438	0	0	Ki67+	 5799 4928
9439	0	0	Ki67+	 5800 4649
9440	0	0	Ki67+	 5813 4348
9441	0	0	Ki67+	 5819 4674
9442	0	0	Ki67+	 5832 4832
9443	0	0	Ki67+	 5835 4634
9444	0	0	Ki67+	 5838 4897
9445	0	0	Ki67+	 5852 4380
9446	0	0	Ki67+	 5858 4490
9447	0	0	Ki67+	 5860 4337
9448	0	0	Ki67+	 5864 4826
9449	0	0	Ki67+	 5867 4666
9450	0	0	Ki67+	 5867 4895
9451	0	0	Ki67+	 5874 4518
9452	0	0	Ki67+	 5875 4846
9453	0	0	Ki67+	 5879 4473
9454	0	0	Ki67+	 5879 4491
9455	0	0	Ki67+	 5886 4398
9456	0	0	Ki67+	 5886 4648
9457	0	0	Ki67+	 5891 4466
9458	0	0	Ki67+	 5893 4353
9459	0	0	Ki67+	 5895 4507
9460	0	0	Ki67+	 5898 4386
9461	0	0	Ki67+	 5898 4888
9462	0	0	Ki67+	 5903 4808
9463	0	0	Ki67+	 5907 4859
9464	0	0	Ki67+	 5908 4344
9465	0	0	Ki67+	 5910 4904
9466	0	0	Ki67+	 5912 4610
9467	0	0	Ki67+	 5913 4785
9468	0	0	Ki67+	 5915 4513
9469	0	0	Ki67+	 5915 4565
9470	0	0	Ki67+	 5917 4879
9471	0	0	Ki67+	 5925 4765
9472	0	0	Ki67+	 5928 4794
9473	0	0	Ki67+	 5928 4907
9474	0	0	Ki67+	 5930 4627
9475	0	0	Ki67+	 5936 4848
9476	0	0	Ki67+	 5940 4365
9477	0	0	Ki67+	 5945 4505
9478	0	0	Ki67+	 5948 4612
9479	0	0	Ki67+	 5951 4381
9480	0	0	Ki67+	 5951 4907
9481	0	0	Ki67+	 5957 4791
9482	0	0	Ki67+	 5957 4818
9483	0	0	Ki67+	 5968 4384
9484	0	0	Ki67+	 5968 4771
9485	0	0	Ki67+	 5968 4874
9486	0	0	Ki67+	 5978 4798
9487	0	0	Ki67+	 5980 4851
9488	0	0	Ki67+	 5988 4826
9489	0	0	Ki67+	 5990 4329
9490	0	0	Ki67+	 5995 4853
9491	0	0	Ki67+	 6006 4766
9492	0	0	Ki67+	 6007 4467
9493	0	0	Ki67+	 6010 4367
9494	0	0	Ki67+	 6015 4729
9495	0	0	Ki67+	 6020 4331
9496	0	0	Ki67+	 6020 4834
9497	0	0	Ki67+	 6023 4421
9498	0	0	Ki67+	 6025 4768
9499	0	0	Ki67+	 6026 4439
9500	0	0	Ki67+	 6029 4929
9501	0	0	Ki67+	 6030 4360
9502	0	0	Ki67+	 6030 4397
9503	0	0	Ki67+	 6034 4834
9504	0	0	Ki67+	 6036 4417
9505	0	0	Ki67+	 6036 4752
9506	0	0	Ki67+	 6039 4946
9507	0	0	Ki67+	 6040 4786
9508	0	0	Ki67+	 6044 4829
9509	0	0	Ki67+	 5280 5231
9510	0	0	Ki67+	 5292 5315
9511	0	0	Ki67+	 5307 5408
9512	0	0	Ki67+	 5324 5643
9513	0	0	Ki67+	 5330 5413
9514	0	0	Ki67+	 5337 5404
9515	0	0	Ki67+	 5357 5262
9516	0	0	Ki67+	 5369 5405
9517	0	0	Ki67+	 5372 5423
9518	0	0	Ki67+	 5385 5451
9519	0	0	Ki67+	 5395 5335
9520	0	0	Ki67+	 5405 5701
9521	0	0	Ki67+	 5410 5444
9522	0	0	Ki67+	 5413 5462
9523	0	0	Ki67+	 5437 5781
9524	0	0	Ki67+	 5446 5712
9525	0	0	Ki67+	 5460 5711
9526	0	0	Ki67+	 5461 5681
9527	0	0	Ki67+	 5467 5410
9528	0	0	Ki67+	 5470 5178
9529	0	0	Ki67+	 5491 5171
9530	0	0	Ki67+	 5500 5247
9531	0	0	Ki67+	 5500 5578
9532	0	0	Ki67+	 5561 5588
9533	0	0	Ki67+	 5578 5157
9534	0	0	Ki67+	 5586 5586
9535	0	0	Ki67+	 5594 5489
9536	0	0	Ki67+	 5596 5443
9537	0	0	Ki67+	 5618 5592
9538	0	0	Ki67+	 5628 5171
9539	0	0	Ki67+	 5633 5467
9540	0	0	Ki67+	 5637 5127
9541	0	0	Ki67+	 5644 5606
9542	0	0	Ki67+	 5658 5726
9543	0	0	Ki67+	 5665 5613
9544	0	0	Ki67+	 5692 5551
9545	0	0	Ki67+	 5702 5726
9546	0	0	Ki67+	 5717 5552
9547	0	0	Ki67+	 5724 5578
9548	0	0	Ki67+	 5737 5727
9549	0	0	Ki67+	 5742 5633
9550	0	0	Ki67+	 5744 5914
9551	0	0	Ki67+	 5752 5553
9552	0	0	Ki67+	 5773 5570
9553	0	0	Ki67+	 5791 5591
9554	0	0	Ki67+	 5796 5133
9555	0	0	Ki67+	 5813 5598
9556	0	0	Ki67+	 5828 5135
9557	0	0	Ki67+	 5828 5641
9558	0	0	Ki67+	 5832 5508
9559	0	0	Ki67+	 5837 5530
9560	0	0	Ki67+	 5864 5378
9561	0	0	Ki67+	 5874 5654
9562	0	0	Ki67+	 5875 5599
9563	0	0	Ki67+	 5879 5698
9564	0	0	Ki67+	 5920 5578
9565	0	0	Ki67+	 5931 5698
9566	0	0	Ki67+	 5936 5323
9567	0	0	Ki67+	 5948 5270
9568	0	0	Ki67+	 5999 5790
9569	0	0	Ki67+	 6009 5865
9570	0	0	Ki67+	 6012 5847
9571	0	0	Ki67+	 6019 5895
9572	0	0	Ki67+	 6026 5801
9573	0	0	Ki67+	 6042 5606
9574	0	0	Ki67+	 5279 6021
9575	0	0	Ki67+	 5286 6029
9576	0	0	Ki67+	 5298 6597
9577	0	0	Ki67+	 5329 6081
9578	0	0	Ki67+	 5330 6417
9579	0	0	Ki67+	 5342 6109
9580	0	0	Ki67+	 5382 6064
9581	0	0	Ki67+	 5510 6026
9582	0	0	Ki67+	 5517 6011
9583	0	0	Ki67+	 5533 6035
9584	0	0	Ki67+	 5536 6025
9585	0	0	Ki67+	 5587 6075
9586	0	0	Ki67+	 5613 6065
9587	0	0	Ki67+	 5677 6194
9588	0	0	Ki67+	 5682 6097
9589	0	0	Ki67+	 5708 6093
9590	0	0	Ki67+	 5753 6076
9591	0	0	Ki67+	 5777 6479
9592	0	0	Ki67+	 5792 6071
9593	0	0	Ki67+	 5797 5967
9594	0	0	Ki67+	 5797 6096
9595	0	0	Ki67+	 5800 5956
9596	0	0	Ki67+	 5835 5959
9597	0	0	Ki67+	 5837 5972
9598	0	0	Ki67+	 5842 6475
9599	0	0	Ki67+	 5845 6522
9600	0	0	Ki67+	 5852 6709
9601	0	0	Ki67+	 5884 6229
9602	0	0	Ki67+	 5899 6715
9603	0	0	Ki67+	 5906 6153
9604	0	0	Ki67+	 5916 6240
9605	0	0	Ki67+	 5948 6159
9606	0	0	Ki67+	 5977 6221
9607	0	0	Ki67+	 5983 6003
9608	0	0	Ki67+	 5995 6253
9609	0	0	Ki67+	 6004 6556
9610	0	0	Ki67+	 6007 6135
9611	0	0	Ki67+	 6028 6043
9612	0	0	Ki67+	 6033 5933
9613	0	0	Ki67+	 6043 5959
9614	0	0	Ki67+	 5264 7452
9615	0	0	Ki67+	 5274 7321
9616	0	0	Ki67+	 5284 6763
9617	0	0	Ki67+	 5291 7172
9618	0	0	Ki67+	 5297 7087
9619	0	0	Ki67+	 5299 7061
9620	0	0	Ki67+	 5301 7213
9621	0	0	Ki67+	 5306 7171
9622	0	0	Ki67+	 5315 7033
9623	0	0	Ki67+	 5315 7095
9624	0	0	Ki67+	 5322 7204
9625	0	0	Ki67+	 5323 7305
9626	0	0	Ki67+	 5325 7269
9627	0	0	Ki67+	 5338 7145
9628	0	0	Ki67+	 5343 7120
9629	0	0	Ki67+	 5344 7182
9630	0	0	Ki67+	 5357 7136
9631	0	0	Ki67+	 5362 7434
9632	0	0	Ki67+	 5369 7098
9633	0	0	Ki67+	 5375 7154
9634	0	0	Ki67+	 5382 7329
9635	0	0	Ki67+	 5393 7074
9636	0	0	Ki67+	 5394 7357
9637	0	0	Ki67+	 5399 7181
9638	0	0	Ki67+	 5400 7336
9639	0	0	Ki67+	 5404 7013
9640	0	0	Ki67+	 5405 7373
9641	0	0	Ki67+	 5409 7145
9642	0	0	Ki67+	 5410 7038
9643	0	0	Ki67+	 5410 7168
9644	0	0	Ki67+	 5411 6980
9645	0	0	Ki67+	 5419 7032
9646	0	0	Ki67+	 5419 7377
9647	0	0	Ki67+	 5422 7103
9648	0	0	Ki67+	 5422 7163
9649	0	0	Ki67+	 5424 7070
9650	0	0	Ki67+	 5426 7041
9651	0	0	Ki67+	 5427 7304
9652	0	0	Ki67+	 5429 7185
9653	0	0	Ki67+	 5432 7372
9654	0	0	Ki67+	 5435 6963
9655	0	0	Ki67+	 5442 7384
9656	0	0	Ki67+	 5445 7322
9657	0	0	Ki67+	 5450 7347
9658	0	0	Ki67+	 5451 6993
9659	0	0	Ki67+	 5452 6960
9660	0	0	Ki67+	 5453 7188
9661	0	0	Ki67+	 5455 7208
9662	0	0	Ki67+	 5457 7275
9663	0	0	Ki67+	 5460 7160
9664	0	0	Ki67+	 5463 7346
9665	0	0	Ki67+	 5465 6993
9666	0	0	Ki67+	 5470 7394
9667	0	0	Ki67+	 5479 7111
9668	0	0	Ki67+	 5486 7355
9669	0	0	Ki67+	 5489 7398
9670	0	0	Ki67+	 5491 6967
9671	0	0	Ki67+	 5492 7435
9672	0	0	Ki67+	 5493 7186
9673	0	0	Ki67+	 5494 7130
9674	0	0	Ki67+	 5498 7149
9675	0	0	Ki67+	 5505 6981
9676	0	0	Ki67+	 5507 7234
9677	0	0	Ki67+	 5507 7431
9678	0	0	Ki67+	 5508 7175
9679	0	0	Ki67+	 5510 7249
9680	0	0	Ki67+	 5514 7262
9681	0	0	Ki67+	 5516 7105
9682	0	0	Ki67+	 5516 7211
9683	0	0	Ki67+	 5517 7224
9684	0	0	Ki67+	 5522 7132
9685	0	0	Ki67+	 5524 7434
9686	0	0	Ki67+	 5530 6982
9687	0	0	Ki67+	 5534 6993
9688	0	0	Ki67+	 5534 7409
9689	0	0	Ki67+	 5538 7170
9690	0	0	Ki67+	 5540 7231
9691	0	0	Ki67+	 5542 7030
9692	0	0	Ki67+	 5544 7196
9693	0	0	Ki67+	 5546 6990
9694	0	0	Ki67+	 5548 7409
9695	0	0	Ki67+	 5552 7062
9696	0	0	Ki67+	 5553 7431
9697	0	0	Ki67+	 5554 6766
9698	0	0	Ki67+	 5554 7087
9699	0	0	Ki67+	 5555 6997
9700	0	0	Ki67+	 5559 7041
9701	0	0	Ki67+	 5559 7385
9702	0	0	Ki67+	 5564 7272
9703	0	0	Ki67+	 5564 7343
9704	0	0	Ki67+	 5565 7085
9705	0	0	Ki67+	 5567 7450
9706	0	0	Ki67+	 5571 7376
9707	0	0	Ki67+	 5575 7019
9708	0	0	Ki67+	 5581 7317
9709	0	0	Ki67+	 5582 7135
9710	0	0	Ki67+	 5583 7293
9711	0	0	Ki67+	 5590 7381
9712	0	0	Ki67+	 5602 7338
9713	0	0	Ki67+	 5602 7514
9714	0	0	Ki67+	 5603 7073
9715	0	0	Ki67+	 5606 7309
9716	0	0	Ki67+	 5609 7118
9717	0	0	Ki67+	 5610 7054
9718	0	0	Ki67+	 5612 7387
9719	0	0	Ki67+	 5619 6907
9720	0	0	Ki67+	 5627 7095
9721	0	0	Ki67+	 5629 7401
9722	0	0	Ki67+	 5631 7339
9723	0	0	Ki67+	 5636 7142
9724	0	0	Ki67+	 5642 7368
9725	0	0	Ki67+	 5648 7320
9726	0	0	Ki67+	 5652 7470
9727	0	0	Ki67+	 5654 7386
9728	0	0	Ki67+	 5660 7122
9729	0	0	Ki67+	 5662 7424
9730	0	0	Ki67+	 5667 7364
9731	0	0	Ki67+	 5668 7312
9732	0	0	Ki67+	 5673 7440
9733	0	0	Ki67+	 5680 7150
9734	0	0	Ki67+	 5682 7327
9735	0	0	Ki67+	 5683 7401
9736	0	0	Ki67+	 5684 7360
9737	0	0	Ki67+	 5686 7428
9738	0	0	Ki67+	 5696 7149
9739	0	0	Ki67+	 5696 7385
9740	0	0	Ki67+	 5696 7458
9741	0	0	Ki67+	 5702 6791
9742	0	0	Ki67+	 5715 6784
9743	0	0	Ki67+	 5718 7418
9744	0	0	Ki67+	 5722 7441
9745	0	0	Ki67+	 5747 7458
9746	0	0	Ki67+	 5755 7478
9747	0	0	Ki67+	 5758 7508
9748	0	0	Ki67+	 5807 7172
9749	0	0	Ki67+	 5821 7105
9750	0	0	Ki67+	 5833 7036
9751	0	0	Ki67+	 5834 7019
9752	0	0	Ki67+	 5841 7095
9753	0	0	Ki67+	 5842 7503
9754	0	0	Ki67+	 5846 7179
9755	0	0	Ki67+	 5867 7225
9756	0	0	Ki67+	 5868 7512
9757	0	0	Ki67+	 5870 7117
9758	0	0	Ki67+	 5886 7157
9759	0	0	Ki67+	 5890 7097
9760	0	0	Ki67+	 5898 7022
9761	0	0	Ki67+	 5901 7229
9762	0	0	Ki67+	 5905 7054
9763	0	0	Ki67+	 5912 7123
9764	0	0	Ki67+	 5913 7032
9765	0	0	Ki67+	 5921 7084
9766	0	0	Ki67+	 5939 7121
9767	0	0	Ki67+	 5947 7132
9768	0	0	Ki67+	 5961 7050
9769	0	0	Ki67+	 5961 7148
9770	0	0	Ki67+	 5984 6730
9771	0	0	Ki67+	 5988 7443
9772	0	0	Ki67+	 5992 7147
9773	0	0	Ki67+	 5992 7179
9774	0	0	Ki67+	 5994 7064
9775	0	0	Ki67+	 5996 7080
9776	0	0	Ki67+	 5999 6826
9777	0	0	Ki67+	 6011 7164
9778	0	0	Ki67+	 6018 7186
9779	0	0	Ki67+	 6020 6963
9780	0	0	Ki67+	 6041 6975
9781	0	0	Ki67+	 5249 8022
9782	0	0	Ki67+	 5249 8246
9783	0	0	Ki67+	 5254 8090
9784	0	0	Ki67+	 5264 8243
9785	0	0	Ki67+	 5268 8215
9786	0	0	Ki67+	 5270 8134
9787	0	0	Ki67+	 5274 8070
9788	0	0	Ki67+	 5282 8278
9789	0	0	Ki67+	 5286 8176
9790	0	0	Ki67+	 5291 8131
9791	0	0	Ki67+	 5291 8290
9792	0	0	Ki67+	 5293 8078
9793	0	0	Ki67+	 5298 8154
9794	0	0	Ki67+	 5300 8240
9795	0	0	Ki67+	 5311 8255
9796	0	0	Ki67+	 5312 8213
9797	0	0	Ki67+	 5319 8194
9798	0	0	Ki67+	 5319 8315
9799	0	0	Ki67+	 5330 8241
9800	0	0	Ki67+	 5331 8294
9801	0	0	Ki67+	 5332 8107
9802	0	0	Ki67+	 5332 8262
9803	0	0	Ki67+	 5335 7663
9804	0	0	Ki67+	 5347 8307
9805	0	0	Ki67+	 5349 8231
9806	0	0	Ki67+	 5351 8249
9807	0	0	Ki67+	 5352 8084
9808	0	0	Ki67+	 5359 8279
9809	0	0	Ki67+	 5439 8302
9810	0	0	Ki67+	 5442 8265
9811	0	0	Ki67+	 5455 8204
9812	0	0	Ki67+	 5457 8303
9813	0	0	Ki67+	 5475 8266
9814	0	0	Ki67+	 5496 8225
9815	0	0	Ki67+	 5497 8304
9816	0	0	Ki67+	 5501 8271
9817	0	0	Ki67+	 5510 8246
9818	0	0	Ki67+	 5513 8094
9819	0	0	Ki67+	 5516 8144
9820	0	0	Ki67+	 5518 8120
9821	0	0	Ki67+	 5523 8199
9822	0	0	Ki67+	 5535 8278
9823	0	0	Ki67+	 5538 7657
9824	0	0	Ki67+	 5541 8232
9825	0	0	Ki67+	 5546 8137
9826	0	0	Ki67+	 5563 7611
9827	0	0	Ki67+	 5565 8204
9828	0	0	Ki67+	 5569 8095
9829	0	0	Ki67+	 5579 7664
9830	0	0	Ki67+	 5579 8064
9831	0	0	Ki67+	 5579 8165
9832	0	0	Ki67+	 5588 8173
9833	0	0	Ki67+	 5608 7688
9834	0	0	Ki67+	 5609 7674
9835	0	0	Ki67+	 5622 8066
9836	0	0	Ki67+	 5624 8154
9837	0	0	Ki67+	 5627 8078
9838	0	0	Ki67+	 5629 7711
9839	0	0	Ki67+	 5646 7719
9840	0	0	Ki67+	 5653 7905
9841	0	0	Ki67+	 5658 7734
9842	0	0	Ki67+	 5680 8306
9843	0	0	Ki67+	 5691 8248
9844	0	0	Ki67+	 5701 7750
9845	0	0	Ki67+	 5736 7763
9846	0	0	Ki67+	 5742 8150
9847	0	0	Ki67+	 5754 8251
9848	0	0	Ki67+	 5773 8196
9849	0	0	Ki67+	 5776 7573
9850	0	0	Ki67+	 5778 7587
9851	0	0	Ki67+	 5781 8216
9852	0	0	Ki67+	 5782 7540
9853	0	0	Ki67+	 5793 8241
9854	0	0	Ki67+	 5800 7618
9855	0	0	Ki67+	 5801 7577
9856	0	0	Ki67+	 5803 7540
9857	0	0	Ki67+	 5805 7566
9858	0	0	Ki67+	 5815 7637
9859	0	0	Ki67+	 5817 8295
9860	0	0	Ki67+	 5828 7594
9861	0	0	Ki67+	 5831 7791
9862	0	0	Ki67+	 5832 7577
9863	0	0	Ki67+	 5838 7611
9864	0	0	Ki67+	 5848 7654
9865	0	0	Ki67+	 5850 7621
9866	0	0	Ki67+	 5850 7635
9867	0	0	Ki67+	 5863 7656
9868	0	0	Ki67+	 5874 7650
9869	0	0	Ki67+	 5877 8275
9870	0	0	Ki67+	 5884 7609
9871	0	0	Ki67+	 5902 7618
9872	0	0	Ki67+	 5911 7834
9873	0	0	Ki67+	 5913 7674
9874	0	0	Ki67+	 5918 7651
9875	0	0	Ki67+	 5919 8297
9876	0	0	Ki67+	 5923 7937
9877	0	0	Ki67+	 5935 7697
9878	0	0	Ki67+	 5935 7841
9879	0	0	Ki67+	 5936 8244
9880	0	0	Ki67+	 5938 8314
9881	0	0	Ki67+	 5940 7676
9882	0	0	Ki67+	 5942 7772
9883	0	0	Ki67+	 5948 7690
9884	0	0	Ki67+	 5950 7728
9885	0	0	Ki67+	 5975 8194
9886	0	0	Ki67+	 5982 7851
9887	0	0	Ki67+	 6002 7693
9888	0	0	Ki67+	 6004 7772
9889	0	0	Ki67+	 6014 7756
9890	0	0	Ki67+	 6015 7918
9891	0	0	Ki67+	 6020 7888
9892	0	0	Ki67+	 6022 7732
9893	0	0	Ki67+	 6022 8251
9894	0	0	Ki67+	 6029 7897
9895	0	0	Ki67+	 6040 7753
9896	0	0	Ki67+	 6047 7777
9897	0	0	Ki67+	 5256 8582
9898	0	0	Ki67+	 5260 8718
9899	0	0	Ki67+	 5261 8762
9900	0	0	Ki67+	 5263 8739
9901	0	0	Ki67+	 5279 9101
9902	0	0	Ki67+	 5301 8394
9903	0	0	Ki67+	 5303 8330
9904	0	0	Ki67+	 5305 8743
9905	0	0	Ki67+	 5323 8406
9906	0	0	Ki67+	 5326 8365
9907	0	0	Ki67+	 5333 8334
9908	0	0	Ki67+	 5343 8530
9909	0	0	Ki67+	 5344 8489
9910	0	0	Ki67+	 5349 8387
9911	0	0	Ki67+	 5353 8603
9912	0	0	Ki67+	 5358 8570
9913	0	0	Ki67+	 5363 8454
9914	0	0	Ki67+	 5363 8931
9915	0	0	Ki67+	 5364 8336
9916	0	0	Ki67+	 5365 8618
9917	0	0	Ki67+	 5376 8390
9918	0	0	Ki67+	 5376 8964
9919	0	0	Ki67+	 5380 8932
9920	0	0	Ki67+	 5380 8989
9921	0	0	Ki67+	 5382 8617
9922	0	0	Ki67+	 5385 8851
9923	0	0	Ki67+	 5391 8600
9924	0	0	Ki67+	 5394 8351
9925	0	0	Ki67+	 5394 8646
9926	0	0	Ki67+	 5394 8794
9927	0	0	Ki67+	 5396 8382
9928	0	0	Ki67+	 5407 8851
9929	0	0	Ki67+	 5408 8340
9930	0	0	Ki67+	 5408 8908
9931	0	0	Ki67+	 5412 8959
9932	0	0	Ki67+	 5415 8797
9933	0	0	Ki67+	 5416 8871
9934	0	0	Ki67+	 5416 8949
9935	0	0	Ki67+	 5417 8988
9936	0	0	Ki67+	 5421 8978
9937	0	0	Ki67+	 5430 9015
9938	0	0	Ki67+	 5434 9039
9939	0	0	Ki67+	 5436 8329
9940	0	0	Ki67+	 5436 8586
9941	0	0	Ki67+	 5437 8968
9942	0	0	Ki67+	 5441 9023
9943	0	0	Ki67+	 5442 8904
9944	0	0	Ki67+	 5445 8551
9945	0	0	Ki67+	 5449 8621
9946	0	0	Ki67+	 5449 8985
9947	0	0	Ki67+	 5450 9076
9948	0	0	Ki67+	 5459 9114
9949	0	0	Ki67+	 5468 9075
9950	0	0	Ki67+	 5469 8607
9951	0	0	Ki67+	 5472 8627
9952	0	0	Ki67+	 5475 8875
9953	0	0	Ki67+	 5475 9090
9954	0	0	Ki67+	 5476 8323
9955	0	0	Ki67+	 5477 8669
9956	0	0	Ki67+	 5479 8974
9957	0	0	Ki67+	 5482 9059
9958	0	0	Ki67+	 5486 8599
9959	0	0	Ki67+	 5487 8695
9960	0	0	Ki67+	 5489 8940
9961	0	0	Ki67+	 5495 8440
9962	0	0	Ki67+	 5495 8665
9963	0	0	Ki67+	 5503 8593
9964	0	0	Ki67+	 5505 8445
9965	0	0	Ki67+	 5505 9003
9966	0	0	Ki67+	 5506 9092
9967	0	0	Ki67+	 5507 8990
9968	0	0	Ki67+	 5509 8872
9969	0	0	Ki67+	 5510 8626
9970	0	0	Ki67+	 5514 9041
9971	0	0	Ki67+	 5516 9079
9972	0	0	Ki67+	 5519 8620
9973	0	0	Ki67+	 5534 8731
9974	0	0	Ki67+	 5536 9077
9975	0	0	Ki67+	 5540 8404
9976	0	0	Ki67+	 5540 9027
9977	0	0	Ki67+	 5544 8746
9978	0	0	Ki67+	 5544 8927
9979	0	0	Ki67+	 5545 8990
9980	0	0	Ki67+	 5548 9016
9981	0	0	Ki67+	 5550 9100
9982	0	0	Ki67+	 5557 8701
9983	0	0	Ki67+	 5557 8754
9984	0	0	Ki67+	 5559 9049
9985	0	0	Ki67+	 5561 9071
9986	0	0	Ki67+	 5564 8821
9987	0	0	Ki67+	 5565 8742
9988	0	0	Ki67+	 5568 8709
9989	0	0	Ki67+	 5570 8385
9990	0	0	Ki67+	 5573 9102
9991	0	0	Ki67+	 5577 8857
9992	0	0	Ki67+	 5582 8532
9993	0	0	Ki67+	 5583 8513
9994	0	0	Ki67+	 5583 8919
9995	0	0	Ki67+	 5587 8562
9996	0	0	Ki67+	 5588 8769
9997	0	0	Ki67+	 5588 8903
9998	0	0	Ki67+	 5592 8944
9999	0	0	Ki67+	 5594 9067
10000	0	0	Ki67+	 5594 9094
10001	0	0	Ki67+	 5596 8716
10002	0	0	Ki67+	 5597 8798
10003	0	0	Ki67+	 5602 8922
10004	0	0	Ki67+	 5606 8404
10005	0	0	Ki67+	 5606 8526
10006	0	0	Ki67+	 5611 9025
10007	0	0	Ki67+	 5616 9093
10008	0	0	Ki67+	 5617 8618
10009	0	0	Ki67+	 5622 8881
10010	0	0	Ki67+	 5630 8635
10011	0	0	Ki67+	 5634 8907
10012	0	0	Ki67+	 5637 8582
10013	0	0	Ki67+	 5637 8993
10014	0	0	Ki67+	 5639 8561
10015	0	0	Ki67+	 5641 9110
10016	0	0	Ki67+	 5644 8533
10017	0	0	Ki67+	 5645 8669
10018	0	0	Ki67+	 5652 8621
10019	0	0	Ki67+	 5654 8747
10020	0	0	Ki67+	 5656 8903
10021	0	0	Ki67+	 5657 8380
10022	0	0	Ki67+	 5657 8576
10023	0	0	Ki67+	 5659 8661
10024	0	0	Ki67+	 5659 8805
10025	0	0	Ki67+	 5660 8876
10026	0	0	Ki67+	 5662 8639
10027	0	0	Ki67+	 5663 8855
10028	0	0	Ki67+	 5666 8338
10029	0	0	Ki67+	 5666 9095
10030	0	0	Ki67+	 5675 8697
10031	0	0	Ki67+	 5675 8761
10032	0	0	Ki67+	 5676 8856
10033	0	0	Ki67+	 5677 8592
10034	0	0	Ki67+	 5679 8804
10035	0	0	Ki67+	 5683 8351
10036	0	0	Ki67+	 5683 8664
10037	0	0	Ki67+	 5683 8820
10038	0	0	Ki67+	 5683 9070
10039	0	0	Ki67+	 5684 8623
10040	0	0	Ki67+	 5690 8501
10041	0	0	Ki67+	 5696 8323
10042	0	0	Ki67+	 5700 8666
10043	0	0	Ki67+	 5701 8694
10044	0	0	Ki67+	 5702 9083
10045	0	0	Ki67+	 5705 8792
10046	0	0	Ki67+	 5707 8549
10047	0	0	Ki67+	 5707 8722
10048	0	0	Ki67+	 5710 8607
10049	0	0	Ki67+	 5712 8635
10050	0	0	Ki67+	 5712 8844
10051	0	0	Ki67+	 5712 9098
10052	0	0	Ki67+	 5713 8737
10053	0	0	Ki67+	 5718 8764
10054	0	0	Ki67+	 5733 8608
10055	0	0	Ki67+	 5734 8772
10056	0	0	Ki67+	 5734 9018
10057	0	0	Ki67+	 5741 8668
10058	0	0	Ki67+	 5743 8786
10059	0	0	Ki67+	 5745 9106
10060	0	0	Ki67+	 5747 8550
10061	0	0	Ki67+	 5750 8477
10062	0	0	Ki67+	 5753 8565
10063	0	0	Ki67+	 5757 9054
10064	0	0	Ki67+	 5757 9114
10065	0	0	Ki67+	 5758 8588
10066	0	0	Ki67+	 5769 8808
10067	0	0	Ki67+	 5769 8832
10068	0	0	Ki67+	 5778 8685
10069	0	0	Ki67+	 5781 8648
10070	0	0	Ki67+	 5794 8593
10071	0	0	Ki67+	 5794 8805
10072	0	0	Ki67+	 5799 8513
10073	0	0	Ki67+	 5799 8826
10074	0	0	Ki67+	 5803 8525
10075	0	0	Ki67+	 5805 8462
10076	0	0	Ki67+	 5808 8591
10077	0	0	Ki67+	 5808 8691
10078	0	0	Ki67+	 5808 8796
10079	0	0	Ki67+	 5809 8568
10080	0	0	Ki67+	 5810 8844
10081	0	0	Ki67+	 5811 8820
10082	0	0	Ki67+	 5816 8502
10083	0	0	Ki67+	 5816 8736
10084	0	0	Ki67+	 5822 8630
10085	0	0	Ki67+	 5825 8470
10086	0	0	Ki67+	 5825 8708
10087	0	0	Ki67+	 5827 8654
10088	0	0	Ki67+	 5833 8524
10089	0	0	Ki67+	 5834 8781
10090	0	0	Ki67+	 5836 8680
10091	0	0	Ki67+	 5839 8564
10092	0	0	Ki67+	 5843 8831
10093	0	0	Ki67+	 5846 8749
10094	0	0	Ki67+	 5847 8800
10095	0	0	Ki67+	 5849 8423
10096	0	0	Ki67+	 5852 8472
10097	0	0	Ki67+	 5854 8444
10098	0	0	Ki67+	 5854 8542
10099	0	0	Ki67+	 5856 8653
10100	0	0	Ki67+	 5858 8621
10101	0	0	Ki67+	 5861 8510
10102	0	0	Ki67+	 5861 8960
10103	0	0	Ki67+	 5864 8406
10104	0	0	Ki67+	 5867 8536
10105	0	0	Ki67+	 5871 8391
10106	0	0	Ki67+	 5872 8357
10107	0	0	Ki67+	 5873 8763
10108	0	0	Ki67+	 5876 9093
10109	0	0	Ki67+	 5877 8616
10110	0	0	Ki67+	 5883 8574
10111	0	0	Ki67+	 5886 8487
10112	0	0	Ki67+	 5886 8549
10113	0	0	Ki67+	 5889 8376
10114	0	0	Ki67+	 5893 8769
10115	0	0	Ki67+	 5897 8660
10116	0	0	Ki67+	 5898 8947
10117	0	0	Ki67+	 5900 8636
10118	0	0	Ki67+	 5909 8430
10119	0	0	Ki67+	 5909 8917
10120	0	0	Ki67+	 5916 8478
10121	0	0	Ki67+	 5921 8883
10122	0	0	Ki67+	 5921 9028
10123	0	0	Ki67+	 5924 8729
10124	0	0	Ki67+	 5926 8394
10125	0	0	Ki67+	 5926 8442
10126	0	0	Ki67+	 5929 8664
10127	0	0	Ki67+	 5930 8838
10128	0	0	Ki67+	 5932 8651
10129	0	0	Ki67+	 5934 8710
10130	0	0	Ki67+	 5934 8815
10131	0	0	Ki67+	 5939 8958
10132	0	0	Ki67+	 5943 8394
10133	0	0	Ki67+	 5943 8686
10134	0	0	Ki67+	 5949 8358
10135	0	0	Ki67+	 5949 8876
10136	0	0	Ki67+	 5952 8769
10137	0	0	Ki67+	 5953 8392
10138	0	0	Ki67+	 5953 8860
10139	0	0	Ki67+	 5954 8426
10140	0	0	Ki67+	 5955 8496
10141	0	0	Ki67+	 5958 8415
10142	0	0	Ki67+	 5960 9016
10143	0	0	Ki67+	 5962 8817
10144	0	0	Ki67+	 5965 8331
10145	0	0	Ki67+	 5965 8933
10146	0	0	Ki67+	 5967 8992
10147	0	0	Ki67+	 5968 8736
10148	0	0	Ki67+	 5969 8788
10149	0	0	Ki67+	 5969 8918
10150	0	0	Ki67+	 5970 8758
10151	0	0	Ki67+	 5973 8960
10152	0	0	Ki67+	 5974 8845
10153	0	0	Ki67+	 5979 8472
10154	0	0	Ki67+	 5979 8546
10155	0	0	Ki67+	 5981 8898
10156	0	0	Ki67+	 5986 8444
10157	0	0	Ki67+	 5996 9002
10158	0	0	Ki67+	 6006 8483
10159	0	0	Ki67+	 6012 8517
10160	0	0	Ki67+	 6012 8901
10161	0	0	Ki67+	 6015 8943
10162	0	0	Ki67+	 6028 8905
10163	0	0	Ki67+	 6032 8874
10164	0	0	Ki67+	 6033 8476
10165	0	0	Ki67+	 6039 8643
10166	0	0	Ki67+	 6043 8573
10167	0	0	Ki67+	 6046 8666
10168	0	0	Ki67+	 6047 8903
10169	0	0	Ki67+	 6047 8920
10170	0	0	Ki67+	 5257 9155
10171	0	0	Ki67+	 5258 9224
10172	0	0	Ki67+	 5262 9670
10173	0	0	Ki67+	 5265 9804
10174	0	0	Ki67+	 5269 9140
10175	0	0	Ki67+	 5272 9707
10176	0	0	Ki67+	 5274 9166
10177	0	0	Ki67+	 5277 9785
10178	0	0	Ki67+	 5279 9770
10179	0	0	Ki67+	 5284 9712
10180	0	0	Ki67+	 5285 9146
10181	0	0	Ki67+	 5285 9817
10182	0	0	Ki67+	 5299 9739
10183	0	0	Ki67+	 5314 9375
10184	0	0	Ki67+	 5314 9476
10185	0	0	Ki67+	 5317 9841
10186	0	0	Ki67+	 5319 9305
10187	0	0	Ki67+	 5321 9411
10188	0	0	Ki67+	 5329 9352
10189	0	0	Ki67+	 5332 9283
10190	0	0	Ki67+	 5333 9316
10191	0	0	Ki67+	 5335 9306
10192	0	0	Ki67+	 5339 9487
10193	0	0	Ki67+	 5343 9522
10194	0	0	Ki67+	 5343 9851
10195	0	0	Ki67+	 5347 9550
10196	0	0	Ki67+	 5362 9519
10197	0	0	Ki67+	 5366 9469
10198	0	0	Ki67+	 5367 9258
10199	0	0	Ki67+	 5367 9607
10200	0	0	Ki67+	 5367 9909
10201	0	0	Ki67+	 5368 9502
10202	0	0	Ki67+	 5374 9272
10203	0	0	Ki67+	 5375 9648
10204	0	0	Ki67+	 5378 9666
10205	0	0	Ki67+	 5378 9895
10206	0	0	Ki67+	 5385 9305
10207	0	0	Ki67+	 5385 9690
10208	0	0	Ki67+	 5386 9551
10209	0	0	Ki67+	 5387 9282
10210	0	0	Ki67+	 5394 9365
10211	0	0	Ki67+	 5397 9822
10212	0	0	Ki67+	 5402 9336
10213	0	0	Ki67+	 5403 9558
10214	0	0	Ki67+	 5405 9395
10215	0	0	Ki67+	 5408 9430
10216	0	0	Ki67+	 5409 9776
10217	0	0	Ki67+	 5412 9540
10218	0	0	Ki67+	 5414 9572
10219	0	0	Ki67+	 5422 9440
10220	0	0	Ki67+	 5423 9376
10221	0	0	Ki67+	 5427 9146
10222	0	0	Ki67+	 5427 9184
10223	0	0	Ki67+	 5428 9333
10224	0	0	Ki67+	 5430 9587
10225	0	0	Ki67+	 5441 9539
10226	0	0	Ki67+	 5442 9168
10227	0	0	Ki67+	 5445 9518
10228	0	0	Ki67+	 5449 9224
10229	0	0	Ki67+	 5452 9779
10230	0	0	Ki67+	 5456 9799
10231	0	0	Ki67+	 5458 9510
10232	0	0	Ki67+	 5460 9642
10233	0	0	Ki67+	 5464 9224
10234	0	0	Ki67+	 5465 9581
10235	0	0	Ki67+	 5466 9659
10236	0	0	Ki67+	 5469 9536
10237	0	0	Ki67+	 5480 9497
10238	0	0	Ki67+	 5481 9647
10239	0	0	Ki67+	 5484 9531
10240	0	0	Ki67+	 5485 9170
10241	0	0	Ki67+	 5485 9623
10242	0	0	Ki67+	 5489 9558
10243	0	0	Ki67+	 5490 9470
10244	0	0	Ki67+	 5491 9690
10245	0	0	Ki67+	 5492 9665
10246	0	0	Ki67+	 5499 9192
10247	0	0	Ki67+	 5503 9469
10248	0	0	Ki67+	 5503 9573
10249	0	0	Ki67+	 5506 9163
10250	0	0	Ki67+	 5507 9723
10251	0	0	Ki67+	 5508 9539
10252	0	0	Ki67+	 5508 9618
10253	0	0	Ki67+	 5510 9493
10254	0	0	Ki67+	 5516 9707
10255	0	0	Ki67+	 5518 9574
10256	0	0	Ki67+	 5519 9504
10257	0	0	Ki67+	 5522 9797
10258	0	0	Ki67+	 5527 9181
10259	0	0	Ki67+	 5528 9809
10260	0	0	Ki67+	 5532 9550
10261	0	0	Ki67+	 5547 9610
10262	0	0	Ki67+	 5554 9815
10263	0	0	Ki67+	 5556 9548
10264	0	0	Ki67+	 5558 9126
10265	0	0	Ki67+	 5558 9150
10266	0	0	Ki67+	 5561 9194
10267	0	0	Ki67+	 5566 9505
10268	0	0	Ki67+	 5567 9163
10269	0	0	Ki67+	 5567 9581
10270	0	0	Ki67+	 5572 9568
10271	0	0	Ki67+	 5575 9437
10272	0	0	Ki67+	 5575 9520
10273	0	0	Ki67+	 5576 9812
10274	0	0	Ki67+	 5579 9469
10275	0	0	Ki67+	 5580 9606
10276	0	0	Ki67+	 5582 9823
10277	0	0	Ki67+	 5586 9541
10278	0	0	Ki67+	 5593 9636
10279	0	0	Ki67+	 5600 9476
10280	0	0	Ki67+	 5609 9644
10281	0	0	Ki67+	 5611 9583
10282	0	0	Ki67+	 5612 9811
10283	0	0	Ki67+	 5614 9516
10284	0	0	Ki67+	 5624 9574
10285	0	0	Ki67+	 5627 9160
10286	0	0	Ki67+	 5628 9549
10287	0	0	Ki67+	 5630 9147
10288	0	0	Ki67+	 5633 9654
10289	0	0	Ki67+	 5642 9298
10290	0	0	Ki67+	 5644 9821
10291	0	0	Ki67+	 5648 9605
10292	0	0	Ki67+	 5652 9584
10293	0	0	Ki67+	 5659 9641
10294	0	0	Ki67+	 5674 9132
10295	0	0	Ki67+	 5677 9561
10296	0	0	Ki67+	 5680 9599
10297	0	0	Ki67+	 5681 9159
10298	0	0	Ki67+	 5681 9282
10299	0	0	Ki67+	 5687 9585
10300	0	0	Ki67+	 5692 9324
10301	0	0	Ki67+	 5693 9266
10302	0	0	Ki67+	 5694 9552
10303	0	0	Ki67+	 5702 9295
10304	0	0	Ki67+	 5706 9667
10305	0	0	Ki67+	 5716 9701
10306	0	0	Ki67+	 5717 9146
10307	0	0	Ki67+	 5726 9193
10308	0	0	Ki67+	 5739 9174
10309	0	0	Ki67+	 5742 9736
10310	0	0	Ki67+	 5743 9142
10311	0	0	Ki67+	 5743 9231
10312	0	0	Ki67+	 5743 9707
10313	0	0	Ki67+	 5748 9209
10314	0	0	Ki67+	 5750 9561
10315	0	0	Ki67+	 5760 9192
10316	0	0	Ki67+	 5768 9659
10317	0	0	Ki67+	 5773 9593
10318	0	0	Ki67+	 5774 9150
10319	0	0	Ki67+	 5776 9298
10320	0	0	Ki67+	 5776 9424
10321	0	0	Ki67+	 5777 9233
10322	0	0	Ki67+	 5778 9576
10323	0	0	Ki67+	 5780 9694
10324	0	0	Ki67+	 5783 9158
10325	0	0	Ki67+	 5786 9312
10326	0	0	Ki67+	 5791 9189
10327	0	0	Ki67+	 5794 9624
10328	0	0	Ki67+	 5795 9345
10329	0	0	Ki67+	 5795 9583
10330	0	0	Ki67+	 5799 9288
10331	0	0	Ki67+	 5800 9262
10332	0	0	Ki67+	 5801 9236
10333	0	0	Ki67+	 5823 9197
10334	0	0	Ki67+	 5825 9238
10335	0	0	Ki67+	 5827 9423
10336	0	0	Ki67+	 5829 9355
10337	0	0	Ki67+	 5832 9569
10338	0	0	Ki67+	 5844 9425
10339	0	0	Ki67+	 5846 9381
10340	0	0	Ki67+	 5847 9395
10341	0	0	Ki67+	 5848 9335
10342	0	0	Ki67+	 5857 9251
10343	0	0	Ki67+	 5859 9403
10344	0	0	Ki67+	 5863 9364
10345	0	0	Ki67+	 5863 9424
10346	0	0	Ki67+	 5863 9466
10347	0	0	Ki67+	 5866 9317
10348	0	0	Ki67+	 5887 9384
10349	0	0	Ki67+	 5891 9465
10350	0	0	Ki67+	 5895 9356
10351	0	0	Ki67+	 5896 9440
10352	0	0	Ki67+	 5903 9342
10353	0	0	Ki67+	 5905 9545
10354	0	0	Ki67+	 5907 9482
10355	0	0	Ki67+	 5908 9322
10356	0	0	Ki67+	 5908 9424
10357	0	0	Ki67+	 5910 9508
10358	0	0	Ki67+	 5916 9207
10359	0	0	Ki67+	 5922 9584
10360	0	0	Ki67+	 5925 9556
10361	0	0	Ki67+	 5927 9389
10362	0	0	Ki67+	 5937 9349
10363	0	0	Ki67+	 5941 9424
10364	0	0	Ki67+	 5943 9363
10365	0	0	Ki67+	 5949 9536
10366	0	0	Ki67+	 5961 9394
10367	0	0	Ki67+	 5962 9369
10368	0	0	Ki67+	 5967 9668
10369	0	0	Ki67+	 5969 9589
10370	0	0	Ki67+	 5972 9205
10371	0	0	Ki67+	 5973 9631
10372	0	0	Ki67+	 5976 9181
10373	0	0	Ki67+	 5979 9541
10374	0	0	Ki67+	 5980 9248
10375	0	0	Ki67+	 5983 9137
10376	0	0	Ki67+	 5983 9414
10377	0	0	Ki67+	 5990 9155
10378	0	0	Ki67+	 5995 9540
10379	0	0	Ki67+	 5999 9512
10380	0	0	Ki67+	 5999 9589
10381	0	0	Ki67+	 6000 9237
10382	0	0	Ki67+	 6000 9624
10383	0	0	Ki67+	 6001 9294
10384	0	0	Ki67+	 6003 9275
10385	0	0	Ki67+	 6007 9563
10386	0	0	Ki67+	 6011 9445
10387	0	0	Ki67+	 6014 9263
10388	0	0	Ki67+	 6015 9411
10389	0	0	Ki67+	 6021 9473
10390	0	0	Ki67+	 6023 9609
10391	0	0	Ki67+	 6027 9328
10392	0	0	Ki67+	 6030 9224
10393	0	0	Ki67+	 6030 9307
10394	0	0	Ki67+	 6033 9435
10395	0	0	Ki67+	 6034 9459
10396	0	0	Ki67+	 6038 9345
10397	0	0	Ki67+	 6039 9640
10398	0	0	Ki67+	 6042 9275
10399	0	0	Ki67+	 6044 9237
10400	0	0	Ki67+	 5252 10454
10401	0	0	Ki67+	 5259 10495
10402	0	0	Ki67+	 5264 10459
10403	0	0	Ki67+	 5264 10509
10404	0	0	Ki67+	 5288 10488
10405	0	0	Ki67+	 5336 10621
10406	0	0	Ki67+	 5341 10091
10407	0	0	Ki67+	 5342 10125
10408	0	0	Ki67+	 5343 10004
10409	0	0	Ki67+	 5346 10068
10410	0	0	Ki67+	 5348 9973
10411	0	0	Ki67+	 5353 9935
10412	0	0	Ki67+	 5364 10025
10413	0	0	Ki67+	 5371 10634
10414	0	0	Ki67+	 5379 10012
10415	0	0	Ki67+	 5380 10170
10416	0	0	Ki67+	 5386 9937
10417	0	0	Ki67+	 5386 10690
10418	0	0	Ki67+	 5388 10094
10419	0	0	Ki67+	 5388 10197
10420	0	0	Ki67+	 5388 10679
10421	0	0	Ki67+	 5389 9970
10422	0	0	Ki67+	 5389 10075
10423	0	0	Ki67+	 5399 10026
10424	0	0	Ki67+	 5401 9973
10425	0	0	Ki67+	 5401 10706
10426	0	0	Ki67+	 5408 9923
10427	0	0	Ki67+	 5416 10172
10428	0	0	Ki67+	 5417 10048
10429	0	0	Ki67+	 5420 10067
10430	0	0	Ki67+	 5423 10097
10431	0	0	Ki67+	 5424 10188
10432	0	0	Ki67+	 5425 10221
10433	0	0	Ki67+	 5426 10130
10434	0	0	Ki67+	 5434 9925
10435	0	0	Ki67+	 5440 10039
10436	0	0	Ki67+	 5446 10697
10437	0	0	Ki67+	 5449 10152
10438	0	0	Ki67+	 5452 10205
10439	0	0	Ki67+	 5462 10144
10440	0	0	Ki67+	 5464 10583
10441	0	0	Ki67+	 5467 10154
10442	0	0	Ki67+	 5471 10051
10443	0	0	Ki67+	 5480 10077
10444	0	0	Ki67+	 5484 10185
10445	0	0	Ki67+	 5501 10673
10446	0	0	Ki67+	 5517 10235
10447	0	0	Ki67+	 5519 10599
10448	0	0	Ki67+	 5521 10629
10449	0	0	Ki67+	 5523 10252
10450	0	0	Ki67+	 5529 10613
10451	0	0	Ki67+	 5536 10094
10452	0	0	Ki67+	 5539 10048
10453	0	0	Ki67+	 5556 10170
10454	0	0	Ki67+	 5560 10226
10455	0	0	Ki67+	 5565 10262
10456	0	0	Ki67+	 5566 10019
10457	0	0	Ki67+	 5566 10206
10458	0	0	Ki67+	 5572 10077
10459	0	0	Ki67+	 5572 10477
10460	0	0	Ki67+	 5575 10689
10461	0	0	Ki67+	 5579 10132
10462	0	0	Ki67+	 5582 10147
10463	0	0	Ki67+	 5582 10406
10464	0	0	Ki67+	 5584 10629
10465	0	0	Ki67+	 5589 10323
10466	0	0	Ki67+	 5591 10094
10467	0	0	Ki67+	 5592 10350
10468	0	0	Ki67+	 5593 10206
10469	0	0	Ki67+	 5595 10081
10470	0	0	Ki67+	 5595 10657
10471	0	0	Ki67+	 5596 10274
10472	0	0	Ki67+	 5596 10293
10473	0	0	Ki67+	 5596 10457
10474	0	0	Ki67+	 5598 10313
10475	0	0	Ki67+	 5598 10413
10476	0	0	Ki67+	 5601 10131
10477	0	0	Ki67+	 5603 10477
10478	0	0	Ki67+	 5605 10205
10479	0	0	Ki67+	 5606 10507
10480	0	0	Ki67+	 5617 10395
10481	0	0	Ki67+	 5618 10407
10482	0	0	Ki67+	 5621 10545
10483	0	0	Ki67+	 5624 10321
10484	0	0	Ki67+	 5626 10491
10485	0	0	Ki67+	 5630 10009
10486	0	0	Ki67+	 5633 10352
10487	0	0	Ki67+	 5634 10125
10488	0	0	Ki67+	 5635 10696
10489	0	0	Ki67+	 5638 10217
10490	0	0	Ki67+	 5639 10461
10491	0	0	Ki67+	 5640 10258
10492	0	0	Ki67+	 5648 10514
10493	0	0	Ki67+	 5653 10199
10494	0	0	Ki67+	 5655 10532
10495	0	0	Ki67+	 5656 10421
10496	0	0	Ki67+	 5659 10673
10497	0	0	Ki67+	 5661 10314
10498	0	0	Ki67+	 5668 10347
10499	0	0	Ki67+	 5670 10365
10500	0	0	Ki67+	 5676 10334
10501	0	0	Ki67+	 5681 10691
10502	0	0	Ki67+	 5682 10431
10503	0	0	Ki67+	 5682 10445
10504	0	0	Ki67+	 5697 10448
10505	0	0	Ki67+	 5698 10174
10506	0	0	Ki67+	 5701 10278
10507	0	0	Ki67+	 5711 10684
10508	0	0	Ki67+	 5714 10351
10509	0	0	Ki67+	 5714 10491
10510	0	0	Ki67+	 5716 10133
10511	0	0	Ki67+	 5718 10147
10512	0	0	Ki67+	 5724 10427
10513	0	0	Ki67+	 5733 10313
10514	0	0	Ki67+	 5733 10360
10515	0	0	Ki67+	 5736 10382
10516	0	0	Ki67+	 5738 10337
10517	0	0	Ki67+	 5742 10683
10518	0	0	Ki67+	 5743 10117
10519	0	0	Ki67+	 5744 10716
10520	0	0	Ki67+	 5750 10659
10521	0	0	Ki67+	 5754 10488
10522	0	0	Ki67+	 5757 10367
10523	0	0	Ki67+	 5758 10254
10524	0	0	Ki67+	 5761 10381
10525	0	0	Ki67+	 5762 10139
10526	0	0	Ki67+	 5765 10084
10527	0	0	Ki67+	 5769 10307
10528	0	0	Ki67+	 5769 10350
10529	0	0	Ki67+	 5776 10040
10530	0	0	Ki67+	 5776 10680
10531	0	0	Ki67+	 5778 10546
10532	0	0	Ki67+	 5780 10399
10533	0	0	Ki67+	 5782 10330
10534	0	0	Ki67+	 5782 10506
10535	0	0	Ki67+	 5786 10027
10536	0	0	Ki67+	 5792 10425
10537	0	0	Ki67+	 5793 10197
10538	0	0	Ki67+	 5794 9998
10539	0	0	Ki67+	 5797 10343
10540	0	0	Ki67+	 5798 10311
10541	0	0	Ki67+	 5799 10280
10542	0	0	Ki67+	 5805 10719
10543	0	0	Ki67+	 5807 9988
10544	0	0	Ki67+	 5811 10480
10545	0	0	Ki67+	 5816 10198
10546	0	0	Ki67+	 5818 10181
10547	0	0	Ki67+	 5818 10403
10548	0	0	Ki67+	 5824 10337
10549	0	0	Ki67+	 5824 10422
10550	0	0	Ki67+	 5835 10349
10551	0	0	Ki67+	 5841 10229
10552	0	0	Ki67+	 5844 10306
10553	0	0	Ki67+	 5848 10207
10554	0	0	Ki67+	 5848 10261
10555	0	0	Ki67+	 5849 10427
10556	0	0	Ki67+	 5860 10378
10557	0	0	Ki67+	 5862 10397
10558	0	0	Ki67+	 5868 10284
10559	0	0	Ki67+	 5869 10457
10560	0	0	Ki67+	 5874 10390
10561	0	0	Ki67+	 5881 10405
10562	0	0	Ki67+	 5893 10429
10563	0	0	Ki67+	 5893 10565
10564	0	0	Ki67+	 5902 10616
10565	0	0	Ki67+	 5907 10385
10566	0	0	Ki67+	 5907 10420
10567	0	0	Ki67+	 5920 10009
10568	0	0	Ki67+	 5922 10684
10569	0	0	Ki67+	 5928 10715
10570	0	0	Ki67+	 5930 10693
10571	0	0	Ki67+	 5933 10304
10572	0	0	Ki67+	 5943 10360
10573	0	0	Ki67+	 5943 10415
10574	0	0	Ki67+	 5948 10374
10575	0	0	Ki67+	 5951 10300
10576	0	0	Ki67+	 5959 10324
10577	0	0	Ki67+	 5959 10521
10578	0	0	Ki67+	 5960 10344
10579	0	0	Ki67+	 5962 9966
10580	0	0	Ki67+	 5964 10396
10581	0	0	Ki67+	 5970 10490
10582	0	0	Ki67+	 5973 9990
10583	0	0	Ki67+	 5975 10514
10584	0	0	Ki67+	 5976 10595
10585	0	0	Ki67+	 5986 10320
10586	0	0	Ki67+	 5998 10581
10587	0	0	Ki67+	 5999 10018
10588	0	0	Ki67+	 5999 10509
10589	0	0	Ki67+	 6000 10640
10590	0	0	Ki67+	 6001 10412
10591	0	0	Ki67+	 6020 10408
10592	0	0	Ki67+	 6021 10541
10593	0	0	Ki67+	 6025 10051
10594	0	0	Ki67+	 6026 10486
10595	0	0	Ki67+	 6027 10452
10596	0	0	Ki67+	 6036 10368
10597	0	0	Ki67+	 6037 10548
10598	0	0	Ki67+	 6047 10394
10599	0	0	Ki67+	 5249 11326
10600	0	0	Ki67+	 5251 11222
10601	0	0	Ki67+	 5259 11148
10602	0	0	Ki67+	 5259 11351
10603	0	0	Ki67+	 5261 10993
10604	0	0	Ki67+	 5262 11116
10605	0	0	Ki67+	 5266 10860
10606	0	0	Ki67+	 5266 10903
10607	0	0	Ki67+	 5274 10922
10608	0	0	Ki67+	 5276 11183
10609	0	0	Ki67+	 5278 11072
10610	0	0	Ki67+	 5282 11121
10611	0	0	Ki67+	 5287 10755
10612	0	0	Ki67+	 5287 11384
10613	0	0	Ki67+	 5290 10879
10614	0	0	Ki67+	 5290 10908
10615	0	0	Ki67+	 5294 10973
10616	0	0	Ki67+	 5296 10786
10617	0	0	Ki67+	 5296 11233
10618	0	0	Ki67+	 5296 11514
10619	0	0	Ki67+	 5297 10853
10620	0	0	Ki67+	 5308 10884
10621	0	0	Ki67+	 5308 11128
10622	0	0	Ki67+	 5308 11480
10623	0	0	Ki67+	 5310 11268
10624	0	0	Ki67+	 5310 11398
10625	0	0	Ki67+	 5311 10797
10626	0	0	Ki67+	 5311 11210
10627	0	0	Ki67+	 5312 11027
10628	0	0	Ki67+	 5316 10966
10629	0	0	Ki67+	 5316 11452
10630	0	0	Ki67+	 5318 11173
10631	0	0	Ki67+	 5318 11386
10632	0	0	Ki67+	 5321 10880
10633	0	0	Ki67+	 5323 11418
10634	0	0	Ki67+	 5326 11493
10635	0	0	Ki67+	 5327 10770
10636	0	0	Ki67+	 5330 11298
10637	0	0	Ki67+	 5331 11133
10638	0	0	Ki67+	 5334 10845
10639	0	0	Ki67+	 5334 11383
10640	0	0	Ki67+	 5340 10784
10641	0	0	Ki67+	 5340 10834
10642	0	0	Ki67+	 5340 11186
10643	0	0	Ki67+	 5341 11028
10644	0	0	Ki67+	 5346 11437
10645	0	0	Ki67+	 5348 10810
10646	0	0	Ki67+	 5349 11225
10647	0	0	Ki67+	 5350 11264
10648	0	0	Ki67+	 5352 11282
10649	0	0	Ki67+	 5354 11006
10650	0	0	Ki67+	 5356 11035
10651	0	0	Ki67+	 5358 11161
10652	0	0	Ki67+	 5363 11356
10653	0	0	Ki67+	 5365 11371
10654	0	0	Ki67+	 5365 11513
10655	0	0	Ki67+	 5368 11443
10656	0	0	Ki67+	 5372 11290
10657	0	0	Ki67+	 5382 11070
10658	0	0	Ki67+	 5385 10916
10659	0	0	Ki67+	 5389 11233
10660	0	0	Ki67+	 5389 11245
10661	0	0	Ki67+	 5390 11346
10662	0	0	Ki67+	 5391 10826
10663	0	0	Ki67+	 5391 10887
10664	0	0	Ki67+	 5391 11144
10665	0	0	Ki67+	 5395 11046
10666	0	0	Ki67+	 5397 11181
10667	0	0	Ki67+	 5400 10855
10668	0	0	Ki67+	 5400 10987
10669	0	0	Ki67+	 5404 11470
10670	0	0	Ki67+	 5405 11341
10671	0	0	Ki67+	 5405 11519
10672	0	0	Ki67+	 5407 11413
10673	0	0	Ki67+	 5410 10951
10674	0	0	Ki67+	 5410 11151
10675	0	0	Ki67+	 5411 11373
10676	0	0	Ki67+	 5412 11210
10677	0	0	Ki67+	 5413 10890
10678	0	0	Ki67+	 5415 10912
10679	0	0	Ki67+	 5416 10854
10680	0	0	Ki67+	 5417 11344
10681	0	0	Ki67+	 5420 11044
10682	0	0	Ki67+	 5420 11081
10683	0	0	Ki67+	 5422 11250
10684	0	0	Ki67+	 5423 11020
10685	0	0	Ki67+	 5424 10820
10686	0	0	Ki67+	 5424 11058
10687	0	0	Ki67+	 5426 10872
10688	0	0	Ki67+	 5429 11485
10689	0	0	Ki67+	 5430 10977
10690	0	0	Ki67+	 5436 10938
10691	0	0	Ki67+	 5436 11374
10692	0	0	Ki67+	 5439 11242
10693	0	0	Ki67+	 5442 11220
10694	0	0	Ki67+	 5444 10841
10695	0	0	Ki67+	 5444 10899
10696	0	0	Ki67+	 5448 10864
10697	0	0	Ki67+	 5453 11257
10698	0	0	Ki67+	 5454 10920
10699	0	0	Ki67+	 5454 11466
10700	0	0	Ki67+	 5456 11035
10701	0	0	Ki67+	 5458 11076
10702	0	0	Ki67+	 5459 11356
10703	0	0	Ki67+	 5459 11498
10704	0	0	Ki67+	 5460 11128
10705	0	0	Ki67+	 5460 11171
10706	0	0	Ki67+	 5466 10868
10707	0	0	Ki67+	 5467 10858
10708	0	0	Ki67+	 5474 11148
10709	0	0	Ki67+	 5475 11464
10710	0	0	Ki67+	 5479 10899
10711	0	0	Ki67+	 5483 11128
10712	0	0	Ki67+	 5484 11266
10713	0	0	Ki67+	 5486 10911
10714	0	0	Ki67+	 5486 11056
10715	0	0	Ki67+	 5488 11183
10716	0	0	Ki67+	 5491 10742
10717	0	0	Ki67+	 5491 10811
10718	0	0	Ki67+	 5492 11465
10719	0	0	Ki67+	 5493 11480
10720	0	0	Ki67+	 5494 11247
10721	0	0	Ki67+	 5496 11518
10722	0	0	Ki67+	 5500 10899
10723	0	0	Ki67+	 5502 11235
10724	0	0	Ki67+	 5503 10762
10725	0	0	Ki67+	 5504 11155
10726	0	0	Ki67+	 5508 11398
10727	0	0	Ki67+	 5511 10804
10728	0	0	Ki67+	 5515 11484
10729	0	0	Ki67+	 5519 11130
10730	0	0	Ki67+	 5524 11219
10731	0	0	Ki67+	 5527 10782
10732	0	0	Ki67+	 5529 10903
10733	0	0	Ki67+	 5530 11517
10734	0	0	Ki67+	 5534 11047
10735	0	0	Ki67+	 5535 11110
10736	0	0	Ki67+	 5538 10941
10737	0	0	Ki67+	 5542 10810
10738	0	0	Ki67+	 5542 10870
10739	0	0	Ki67+	 5545 10970
10740	0	0	Ki67+	 5546 11506
10741	0	0	Ki67+	 5551 10734
10742	0	0	Ki67+	 5555 11365
10743	0	0	Ki67+	 5557 10835
10744	0	0	Ki67+	 5561 11169
10745	0	0	Ki67+	 5564 11134
10746	0	0	Ki67+	 5566 10998
10747	0	0	Ki67+	 5568 11052
10748	0	0	Ki67+	 5568 11464
10749	0	0	Ki67+	 5570 11026
10750	0	0	Ki67+	 5574 11150
10751	0	0	Ki67+	 5576 11503
10752	0	0	Ki67+	 5577 11424
10753	0	0	Ki67+	 5578 10723
10754	0	0	Ki67+	 5586 10756
10755	0	0	Ki67+	 5586 10795
10756	0	0	Ki67+	 5596 10826
10757	0	0	Ki67+	 5596 11035
10758	0	0	Ki67+	 5597 11514
10759	0	0	Ki67+	 5599 11128
10760	0	0	Ki67+	 5607 11141
10761	0	0	Ki67+	 5609 11482
10762	0	0	Ki67+	 5612 10725
10763	0	0	Ki67+	 5612 10812
10764	0	0	Ki67+	 5628 10771
10765	0	0	Ki67+	 5631 11006
10766	0	0	Ki67+	 5632 11362
10767	0	0	Ki67+	 5634 11511
10768	0	0	Ki67+	 5638 11204
10769	0	0	Ki67+	 5643 10794
10770	0	0	Ki67+	 5648 10814
10771	0	0	Ki67+	 5650 10722
10772	0	0	Ki67+	 5655 11445
10773	0	0	Ki67+	 5661 11343
10774	0	0	Ki67+	 5661 11404
10775	0	0	Ki67+	 5662 11481
10776	0	0	Ki67+	 5666 11513
10777	0	0	Ki67+	 5672 10762
10778	0	0	Ki67+	 5675 11490
10779	0	0	Ki67+	 5681 11350
10780	0	0	Ki67+	 5682 11074
10781	0	0	Ki67+	 5689 10773
10782	0	0	Ki67+	 5689 11206
10783	0	0	Ki67+	 5690 11165
10784	0	0	Ki67+	 5691 11457
10785	0	0	Ki67+	 5695 10832
10786	0	0	Ki67+	 5696 11220
10787	0	0	Ki67+	 5698 11397
10788	0	0	Ki67+	 5698 11489
10789	0	0	Ki67+	 5708 10964
10790	0	0	Ki67+	 5709 10742
10791	0	0	Ki67+	 5714 11497
10792	0	0	Ki67+	 5716 11470
10793	0	0	Ki67+	 5718 11453
10794	0	0	Ki67+	 5721 11344
10795	0	0	Ki67+	 5722 10762
10796	0	0	Ki67+	 5723 10835
10797	0	0	Ki67+	 5724 11412
10798	0	0	Ki67+	 5726 11231
10799	0	0	Ki67+	 5728 11056
10800	0	0	Ki67+	 5729 10904
10801	0	0	Ki67+	 5731 11186
10802	0	0	Ki67+	 5734 11482
10803	0	0	Ki67+	 5736 11466
10804	0	0	Ki67+	 5737 11232
10805	0	0	Ki67+	 5743 11429
10806	0	0	Ki67+	 5745 10923
10807	0	0	Ki67+	 5754 11444
10808	0	0	Ki67+	 5757 11261
10809	0	0	Ki67+	 5759 10816
10810	0	0	Ki67+	 5760 11193
10811	0	0	Ki67+	 5766 11418
10812	0	0	Ki67+	 5767 10847
10813	0	0	Ki67+	 5767 11009
10814	0	0	Ki67+	 5781 11441
10815	0	0	Ki67+	 5782 11181
10816	0	0	Ki67+	 5782 11479
10817	0	0	Ki67+	 5787 11238
10818	0	0	Ki67+	 5792 11269
10819	0	0	Ki67+	 5794 10759
10820	0	0	Ki67+	 5794 11477
10821	0	0	Ki67+	 5796 11420
10822	0	0	Ki67+	 5799 10915
10823	0	0	Ki67+	 5800 10812
10824	0	0	Ki67+	 5803 11454
10825	0	0	Ki67+	 5805 10881
10826	0	0	Ki67+	 5808 10928
10827	0	0	Ki67+	 5810 10784
10828	0	0	Ki67+	 5811 11276
10829	0	0	Ki67+	 5813 10851
10830	0	0	Ki67+	 5814 11150
10831	0	0	Ki67+	 5823 10751
10832	0	0	Ki67+	 5824 11163
10833	0	0	Ki67+	 5827 10913
10834	0	0	Ki67+	 5830 11290
10835	0	0	Ki67+	 5833 11210
10836	0	0	Ki67+	 5833 11429
10837	0	0	Ki67+	 5836 10846
10838	0	0	Ki67+	 5842 10829
10839	0	0	Ki67+	 5848 11145
10840	0	0	Ki67+	 5850 11199
10841	0	0	Ki67+	 5857 11282
10842	0	0	Ki67+	 5858 10871
10843	0	0	Ki67+	 5859 10986
10844	0	0	Ki67+	 5861 11160
10845	0	0	Ki67+	 5862 11238
10846	0	0	Ki67+	 5871 11215
10847	0	0	Ki67+	 5872 10934
10848	0	0	Ki67+	 5875 11266
10849	0	0	Ki67+	 5876 11185
10850	0	0	Ki67+	 5880 10837
10851	0	0	Ki67+	 5882 11283
10852	0	0	Ki67+	 5886 10869
10853	0	0	Ki67+	 5888 11417
10854	0	0	Ki67+	 5891 11152
10855	0	0	Ki67+	 5894 11186
10856	0	0	Ki67+	 5903 10827
10857	0	0	Ki67+	 5903 11217
10858	0	0	Ki67+	 5914 11213
10859	0	0	Ki67+	 5915 10872
10860	0	0	Ki67+	 5915 11265
10861	0	0	Ki67+	 5917 11194
10862	0	0	Ki67+	 5919 11469
10863	0	0	Ki67+	 5922 11222
10864	0	0	Ki67+	 5937 10868
10865	0	0	Ki67+	 5940 10839
10866	0	0	Ki67+	 5943 10737
10867	0	0	Ki67+	 5943 11455
10868	0	0	Ki67+	 5965 10864
10869	0	0	Ki67+	 5966 11086
10870	0	0	Ki67+	 5973 11226
10871	0	0	Ki67+	 5986 11227
10872	0	0	Ki67+	 5991 11177
10873	0	0	Ki67+	 5993 11039
10874	0	0	Ki67+	 6003 10883
10875	0	0	Ki67+	 6017 10826
10876	0	0	Ki67+	 6019 10988
10877	0	0	Ki67+	 6020 10798
10878	0	0	Ki67+	 6024 10890
10879	0	0	Ki67+	 6027 10826
10880	0	0	Ki67+	 6040 10911
10881	0	0	Ki67+	 6041 10960
10882	0	0	Ki67+	 6042 11014
10883	0	0	Ki67+	 5268 12057
10884	0	0	Ki67+	 5278 11779
10885	0	0	Ki67+	 5282 11711
10886	0	0	Ki67+	 5290 11910
10887	0	0	Ki67+	 5303 11622
10888	0	0	Ki67+	 5303 11787
10889	0	0	Ki67+	 5315 11530
10890	0	0	Ki67+	 5317 11917
10891	0	0	Ki67+	 5320 11700
10892	0	0	Ki67+	 5325 11607
10893	0	0	Ki67+	 5327 11907
10894	0	0	Ki67+	 5331 11555
10895	0	0	Ki67+	 5340 11642
10896	0	0	Ki67+	 5344 11787
10897	0	0	Ki67+	 5348 11609
10898	0	0	Ki67+	 5350 11634
10899	0	0	Ki67+	 5354 11586
10900	0	0	Ki67+	 5358 11546
10901	0	0	Ki67+	 5358 11912
10902	0	0	Ki67+	 5363 11869
10903	0	0	Ki67+	 5372 11628
10904	0	0	Ki67+	 5372 11671
10905	0	0	Ki67+	 5373 11605
10906	0	0	Ki67+	 5381 11938
10907	0	0	Ki67+	 5403 12269
10908	0	0	Ki67+	 5410 11537
10909	0	0	Ki67+	 5414 11642
10910	0	0	Ki67+	 5421 11659
10911	0	0	Ki67+	 5424 11686
10912	0	0	Ki67+	 5436 11523
10913	0	0	Ki67+	 5437 11722
10914	0	0	Ki67+	 5439 11913
10915	0	0	Ki67+	 5441 11697
10916	0	0	Ki67+	 5448 11972
10917	0	0	Ki67+	 5449 11878
10918	0	0	Ki67+	 5457 11549
10919	0	0	Ki67+	 5460 11582
10920	0	0	Ki67+	 5473 11592
10921	0	0	Ki67+	 5474 12317
10922	0	0	Ki67+	 5475 11707
10923	0	0	Ki67+	 5491 11697
10924	0	0	Ki67+	 5572 11535
10925	0	0	Ki67+	 5572 12003
10926	0	0	Ki67+	 5604 11534
10927	0	0	Ki67+	 5613 12188
10928	0	0	Ki67+	 5643 11769
10929	0	0	Ki67+	 5644 11814
10930	0	0	Ki67+	 5646 12065
10931	0	0	Ki67+	 5656 11529
10932	0	0	Ki67+	 5656 11909
10933	0	0	Ki67+	 5672 11593
10934	0	0	Ki67+	 5675 11652
10935	0	0	Ki67+	 5701 12087
10936	0	0	Ki67+	 5705 11523
10937	0	0	Ki67+	 5713 11867
10938	0	0	Ki67+	 5718 11885
10939	0	0	Ki67+	 5732 11824
10940	0	0	Ki67+	 5733 11916
10941	0	0	Ki67+	 5756 11675
10942	0	0	Ki67+	 5756 11850
10943	0	0	Ki67+	 5762 11912
10944	0	0	Ki67+	 5774 11858
10945	0	0	Ki67+	 5782 11732
10946	0	0	Ki67+	 5795 11872
10947	0	0	Ki67+	 5826 12003
10948	0	0	Ki67+	 5852 12248
10949	0	0	Ki67+	 5869 11819
10950	0	0	Ki67+	 5870 11877
10951	0	0	Ki67+	 5892 11882
10952	0	0	Ki67+	 5904 11822
10953	0	0	Ki67+	 5905 12023
10954	0	0	Ki67+	 5908 12113
10955	0	0	Ki67+	 5911 11795
10956	0	0	Ki67+	 5913 12182
10957	0	0	Ki67+	 5931 11871
10958	0	0	Ki67+	 5933 11836
10959	0	0	Ki67+	 5941 11847
10960	0	0	Ki67+	 5946 11763
10961	0	0	Ki67+	 5962 11644
10962	0	0	Ki67+	 5973 11874
10963	0	0	Ki67+	 5983 12036
10964	0	0	Ki67+	 6021 12014
10965	0	0	Ki67+	 6028 11815
10966	0	0	Ki67+	 6045 11709
10967	0	0	Ki67+	 5256 12827
10968	0	0	Ki67+	 5265 13119
10969	0	0	Ki67+	 5287 12548
10970	0	0	Ki67+	 5288 12871
10971	0	0	Ki67+	 5288 13104
10972	0	0	Ki67+	 5294 13062
10973	0	0	Ki67+	 5310 13097
10974	0	0	Ki67+	 5313 12549
10975	0	0	Ki67+	 5322 12956
10976	0	0	Ki67+	 5334 12466
10977	0	0	Ki67+	 5336 13100
10978	0	0	Ki67+	 5341 12965
10979	0	0	Ki67+	 5352 12531
10980	0	0	Ki67+	 5354 12894
10981	0	0	Ki67+	 5376 13088
10982	0	0	Ki67+	 5392 12516
10983	0	0	Ki67+	 5395 12501
10984	0	0	Ki67+	 5395 13089
10985	0	0	Ki67+	 5434 13109
10986	0	0	Ki67+	 5438 13025
10987	0	0	Ki67+	 5438 13081
10988	0	0	Ki67+	 5441 12473
10989	0	0	Ki67+	 5462 13110
10990	0	0	Ki67+	 5483 12474
10991	0	0	Ki67+	 5495 12360
10992	0	0	Ki67+	 5539 13109
10993	0	0	Ki67+	 5545 12336
10994	0	0	Ki67+	 5547 12732
10995	0	0	Ki67+	 5552 13066
10996	0	0	Ki67+	 5577 12442
10997	0	0	Ki67+	 5583 12481
10998	0	0	Ki67+	 5587 13042
10999	0	0	Ki67+	 5661 13050
11000	0	0	Ki67+	 5727 12518
11001	0	0	Ki67+	 5735 12652
11002	0	0	Ki67+	 5742 12619
11003	0	0	Ki67+	 5754 12624
11004	0	0	Ki67+	 5757 12387
11005	0	0	Ki67+	 5758 12423
11006	0	0	Ki67+	 5762 12673
11007	0	0	Ki67+	 5769 12476
11008	0	0	Ki67+	 5775 12460
11009	0	0	Ki67+	 5780 13043
11010	0	0	Ki67+	 5783 13113
11011	0	0	Ki67+	 5788 12556
11012	0	0	Ki67+	 5794 12680
11013	0	0	Ki67+	 5800 13077
11014	0	0	Ki67+	 5822 12626
11015	0	0	Ki67+	 5826 13008
11016	0	0	Ki67+	 5831 12525
11017	0	0	Ki67+	 5835 13060
11018	0	0	Ki67+	 5888 12550
11019	0	0	Ki67+	 5924 12655
11020	0	0	Ki67+	 5997 12675
11021	0	0	Ki67+	 6000 12959
11022	0	0	Ki67+	 6015 12989
11023	0	0	Ki67+	 6036 12456
11024	0	0	Ki67+	 5251 13816
11025	0	0	Ki67+	 5265 13264
11026	0	0	Ki67+	 5275 13224
11027	0	0	Ki67+	 5286 13268
11028	0	0	Ki67+	 5293 13163
11029	0	0	Ki67+	 5296 13643
11030	0	0	Ki67+	 5300 13800
11031	0	0	Ki67+	 5315 13438
11032	0	0	Ki67+	 5318 13427
11033	0	0	Ki67+	 5319 13502
11034	0	0	Ki67+	 5330 13212
11035	0	0	Ki67+	 5330 13591
11036	0	0	Ki67+	 5340 13270
11037	0	0	Ki67+	 5349 13207
11038	0	0	Ki67+	 5356 13751
11039	0	0	Ki67+	 5367 13405
11040	0	0	Ki67+	 5370 13638
11041	0	0	Ki67+	 5371 13262
11042	0	0	Ki67+	 5394 13626
11043	0	0	Ki67+	 5394 13896
11044	0	0	Ki67+	 5399 13393
11045	0	0	Ki67+	 5402 13195
11046	0	0	Ki67+	 5402 13843
11047	0	0	Ki67+	 5403 13649
11048	0	0	Ki67+	 5418 13507
11049	0	0	Ki67+	 5420 13248
11050	0	0	Ki67+	 5438 13504
11051	0	0	Ki67+	 5446 13236
11052	0	0	Ki67+	 5453 13404
11053	0	0	Ki67+	 5473 13652
11054	0	0	Ki67+	 5481 13231
11055	0	0	Ki67+	 5483 13209
11056	0	0	Ki67+	 5484 13682
11057	0	0	Ki67+	 5495 13448
11058	0	0	Ki67+	 5500 13399
11059	0	0	Ki67+	 5503 13179
11060	0	0	Ki67+	 5503 13655
11061	0	0	Ki67+	 5518 13396
11062	0	0	Ki67+	 5519 13209
11063	0	0	Ki67+	 5520 13313
11064	0	0	Ki67+	 5523 13540
11065	0	0	Ki67+	 5527 13171
11066	0	0	Ki67+	 5547 13191
11067	0	0	Ki67+	 5553 13436
11068	0	0	Ki67+	 5569 13663
11069	0	0	Ki67+	 5574 13357
11070	0	0	Ki67+	 5594 13381
11071	0	0	Ki67+	 5603 13310
11072	0	0	Ki67+	 5605 13896
11073	0	0	Ki67+	 5617 13411
11074	0	0	Ki67+	 5627 13900
11075	0	0	Ki67+	 5633 13749
11076	0	0	Ki67+	 5634 13889
11077	0	0	Ki67+	 5677 13598
11078	0	0	Ki67+	 5677 13701
11079	0	0	Ki67+	 5687 13792
11080	0	0	Ki67+	 5725 13488
11081	0	0	Ki67+	 5730 13520
11082	0	0	Ki67+	 5739 13439
11083	0	0	Ki67+	 5759 13553
11084	0	0	Ki67+	 5761 13408
11085	0	0	Ki67+	 5769 13386
11086	0	0	Ki67+	 5771 13450
11087	0	0	Ki67+	 5791 13374
11088	0	0	Ki67+	 5794 13490
11089	0	0	Ki67+	 5809 13384
11090	0	0	Ki67+	 5816 13460
11091	0	0	Ki67+	 5821 13416
11092	0	0	Ki67+	 5832 13439
11093	0	0	Ki67+	 5839 13368
11094	0	0	Ki67+	 5863 13160
11095	0	0	Ki67+	 5903 13290
11096	0	0	Ki67+	 5907 13243
11097	0	0	Ki67+	 5926 13802
11098	0	0	Ki67+	 5947 13804
11099	0	0	Ki67+	 5955 13209
11100	0	0	Ki67+	 5973 13799
11101	0	0	Ki67+	 5976 13756
11102	0	0	Ki67+	 5987 13803
11103	0	0	Ki67+	 5999 13849
11104	0	0	Ki67+	 6001 13733
11105	0	0	Ki67+	 6014 13753
11106	0	0	Ki67+	 6015 13708
11107	0	0	Ki67+	 6017 13790
11108	0	0	Ki67+	 6021 13917
11109	0	0	Ki67+	 6024 13881
11110	0	0	Ki67+	 6027 13711
11111	0	0	Ki67+	 6027 13856
11112	0	0	Ki67+	 6035 13831
11113	0	0	Ki67+	 6043 13686
11114	0	0	Ki67+	 6043 13725
11115	0	0	Ki67+	 6047 13848
11116	0	0	Ki67+	 5249 14435
11117	0	0	Ki67+	 5267 14017
11118	0	0	Ki67+	 5272 14213
11119	0	0	Ki67+	 5280 13964
11120	0	0	Ki67+	 5286 14200
11121	0	0	Ki67+	 5287 14439
11122	0	0	Ki67+	 5293 14119
11123	0	0	Ki67+	 5302 14369
11124	0	0	Ki67+	 5302 14663
11125	0	0	Ki67+	 5304 14291
11126	0	0	Ki67+	 5315 14444
11127	0	0	Ki67+	 5324 14194
11128	0	0	Ki67+	 5325 14156
11129	0	0	Ki67+	 5334 14184
11130	0	0	Ki67+	 5336 14450
11131	0	0	Ki67+	 5344 14138
11132	0	0	Ki67+	 5349 14659
11133	0	0	Ki67+	 5357 14330
11134	0	0	Ki67+	 5357 14451
11135	0	0	Ki67+	 5365 14350
11136	0	0	Ki67+	 5377 14526
11137	0	0	Ki67+	 5382 14077
11138	0	0	Ki67+	 5385 14456
11139	0	0	Ki67+	 5405 14186
11140	0	0	Ki67+	 5407 14314
11141	0	0	Ki67+	 5407 14523
11142	0	0	Ki67+	 5417 14516
11143	0	0	Ki67+	 5420 14469
11144	0	0	Ki67+	 5431 14217
11145	0	0	Ki67+	 5442 14425
11146	0	0	Ki67+	 5449 14156
11147	0	0	Ki67+	 5449 14468
11148	0	0	Ki67+	 5452 14415
11149	0	0	Ki67+	 5456 14700
11150	0	0	Ki67+	 5463 14144
11151	0	0	Ki67+	 5465 13966
11152	0	0	Ki67+	 5467 14111
11153	0	0	Ki67+	 5473 14396
11154	0	0	Ki67+	 5473 14484
11155	0	0	Ki67+	 5483 14404
11156	0	0	Ki67+	 5492 14597
11157	0	0	Ki67+	 5501 14412
11158	0	0	Ki67+	 5514 14388
11159	0	0	Ki67+	 5531 14390
11160	0	0	Ki67+	 5541 14102
11161	0	0	Ki67+	 5545 14286
11162	0	0	Ki67+	 5552 14250
11163	0	0	Ki67+	 5552 14560
11164	0	0	Ki67+	 5556 14044
11165	0	0	Ki67+	 5564 14392
11166	0	0	Ki67+	 5566 14050
11167	0	0	Ki67+	 5567 14256
11168	0	0	Ki67+	 5583 14086
11169	0	0	Ki67+	 5600 14542
11170	0	0	Ki67+	 5602 14522
11171	0	0	Ki67+	 5606 14594
11172	0	0	Ki67+	 5607 14385
11173	0	0	Ki67+	 5634 14080
11174	0	0	Ki67+	 5639 14028
11175	0	0	Ki67+	 5643 14516
11176	0	0	Ki67+	 5651 14429
11177	0	0	Ki67+	 5657 14686
11178	0	0	Ki67+	 5683 14532
11179	0	0	Ki67+	 5692 14337
11180	0	0	Ki67+	 5695 14538
11181	0	0	Ki67+	 5701 14446
11182	0	0	Ki67+	 5726 14588
11183	0	0	Ki67+	 5746 14471
11184	0	0	Ki67+	 5746 14482
11185	0	0	Ki67+	 5755 14425
11186	0	0	Ki67+	 5758 14502
11187	0	0	Ki67+	 5771 14222
11188	0	0	Ki67+	 5779 14418
11189	0	0	Ki67+	 5780 14449
11190	0	0	Ki67+	 5790 14717
11191	0	0	Ki67+	 5845 14339
11192	0	0	Ki67+	 5903 14258
11193	0	0	Ki67+	 5905 14606
11194	0	0	Ki67+	 5916 14276
11195	0	0	Ki67+	 5922 14392
11196	0	0	Ki67+	 5930 14588
11197	0	0	Ki67+	 5935 14431
11198	0	0	Ki67+	 5936 14219
11199	0	0	Ki67+	 5936 14579
11200	0	0	Ki67+	 5942 14182
11201	0	0	Ki67+	 5946 14241
11202	0	0	Ki67+	 5950 14605
11203	0	0	Ki67+	 5966 14187
11204	0	0	Ki67+	 5967 14211
11205	0	0	Ki67+	 5969 14149
11206	0	0	Ki67+	 5975 14450
11207	0	0	Ki67+	 5987 14496
11208	0	0	Ki67+	 5987 14610
11209	0	0	Ki67+	 5988 14055
11210	0	0	Ki67+	 5988 14081
11211	0	0	Ki67+	 5989 14462
11212	0	0	Ki67+	 5992 14019
11213	0	0	Ki67+	 5995 14594
11214	0	0	Ki67+	 5996 14232
11215	0	0	Ki67+	 6001 14454
11216	0	0	Ki67+	 6005 14081
11217	0	0	Ki67+	 6006 14617
11218	0	0	Ki67+	 6010 14241
11219	0	0	Ki67+	 6010 14299
11220	0	0	Ki67+	 6022 13973
11221	0	0	Ki67+	 6025 14054
11222	0	0	Ki67+	 6026 14413
11223	0	0	Ki67+	 6032 13938
11224	0	0	Ki67+	 6033 13961
11225	0	0	Ki67+	 6033 14383
11226	0	0	Ki67+	 6035 14624
11227	0	0	Ki67+	 6040 14054
11228	0	0	Ki67+	 6040 14594
11229	0	0	Ki67+	 6041 14096
11230	0	0	Ki67+	 6044 14434
11231	0	0	Ki67+	 5264 14876
11232	0	0	Ki67+	 5271 15090
11233	0	0	Ki67+	 5309 15267
11234	0	0	Ki67+	 5326 14881
11235	0	0	Ki67+	 5327 14869
11236	0	0	Ki67+	 5387 14902
11237	0	0	Ki67+	 5390 14948
11238	0	0	Ki67+	 5392 15196
11239	0	0	Ki67+	 5423 14951
11240	0	0	Ki67+	 5447 14889
11241	0	0	Ki67+	 5454 14721
11242	0	0	Ki67+	 5468 14910
11243	0	0	Ki67+	 5470 14950
11244	0	0	Ki67+	 5473 15334
11245	0	0	Ki67+	 5476 14739
11246	0	0	Ki67+	 5476 15365
11247	0	0	Ki67+	 5478 15496
11248	0	0	Ki67+	 5496 15453
11249	0	0	Ki67+	 5511 15201
11250	0	0	Ki67+	 5512 15476
11251	0	0	Ki67+	 5513 15441
11252	0	0	Ki67+	 5515 15175
11253	0	0	Ki67+	 5518 14841
11254	0	0	Ki67+	 5522 15509
11255	0	0	Ki67+	 5527 15362
11256	0	0	Ki67+	 5528 14783
11257	0	0	Ki67+	 5530 15465
11258	0	0	Ki67+	 5537 15191
11259	0	0	Ki67+	 5555 15518
11260	0	0	Ki67+	 5562 15460
11261	0	0	Ki67+	 5564 15425
11262	0	0	Ki67+	 5571 15490
11263	0	0	Ki67+	 5572 15455
11264	0	0	Ki67+	 5573 14841
11265	0	0	Ki67+	 5578 15516
11266	0	0	Ki67+	 5579 14907
11267	0	0	Ki67+	 5584 14818
11268	0	0	Ki67+	 5596 14944
11269	0	0	Ki67+	 5596 15461
11270	0	0	Ki67+	 5597 15186
11271	0	0	Ki67+	 5598 15495
11272	0	0	Ki67+	 5603 15328
11273	0	0	Ki67+	 5603 15510
11274	0	0	Ki67+	 5605 15397
11275	0	0	Ki67+	 5607 15129
11276	0	0	Ki67+	 5622 14897
11277	0	0	Ki67+	 5624 15161
11278	0	0	Ki67+	 5628 14924
11279	0	0	Ki67+	 5630 14836
11280	0	0	Ki67+	 5631 14854
11281	0	0	Ki67+	 5631 15134
11282	0	0	Ki67+	 5635 15325
11283	0	0	Ki67+	 5639 15499
11284	0	0	Ki67+	 5642 15412
11285	0	0	Ki67+	 5645 15341
11286	0	0	Ki67+	 5647 15084
11287	0	0	Ki67+	 5648 15024
11288	0	0	Ki67+	 5649 15304
11289	0	0	Ki67+	 5650 14876
11290	0	0	Ki67+	 5650 15397
11291	0	0	Ki67+	 5652 14812
11292	0	0	Ki67+	 5654 15169
11293	0	0	Ki67+	 5655 15431
11294	0	0	Ki67+	 5658 15368
11295	0	0	Ki67+	 5660 15060
11296	0	0	Ki67+	 5662 14836
11297	0	0	Ki67+	 5663 15127
11298	0	0	Ki67+	 5663 15505
11299	0	0	Ki67+	 5665 15484
11300	0	0	Ki67+	 5671 14853
11301	0	0	Ki67+	 5676 14778
11302	0	0	Ki67+	 5677 15483
11303	0	0	Ki67+	 5678 15459
11304	0	0	Ki67+	 5679 15357
11305	0	0	Ki67+	 5679 15385
11306	0	0	Ki67+	 5681 14724
11307	0	0	Ki67+	 5684 15118
11308	0	0	Ki67+	 5688 14882
11309	0	0	Ki67+	 5693 15401
11310	0	0	Ki67+	 5695 15033
11311	0	0	Ki67+	 5697 14818
11312	0	0	Ki67+	 5699 15226
11313	0	0	Ki67+	 5704 15103
11314	0	0	Ki67+	 5706 15129
11315	0	0	Ki67+	 5711 15353
11316	0	0	Ki67+	 5718 14746
11317	0	0	Ki67+	 5724 15152
11318	0	0	Ki67+	 5724 15317
11319	0	0	Ki67+	 5725 15132
11320	0	0	Ki67+	 5726 15110
11321	0	0	Ki67+	 5727 14885
11322	0	0	Ki67+	 5728 14796
11323	0	0	Ki67+	 5729 14726
11324	0	0	Ki67+	 5730 14905
11325	0	0	Ki67+	 5732 14816
11326	0	0	Ki67+	 5739 15519
11327	0	0	Ki67+	 5749 15367
11328	0	0	Ki67+	 5756 15145
11329	0	0	Ki67+	 5759 15465
11330	0	0	Ki67+	 5761 14809
11331	0	0	Ki67+	 5763 15114
11332	0	0	Ki67+	 5765 15070
11333	0	0	Ki67+	 5767 14762
11334	0	0	Ki67+	 5767 15416
11335	0	0	Ki67+	 5771 15084
11336	0	0	Ki67+	 5773 14964
11337	0	0	Ki67+	 5773 15132
11338	0	0	Ki67+	 5778 14799
11339	0	0	Ki67+	 5779 15447
11340	0	0	Ki67+	 5781 14904
11341	0	0	Ki67+	 5781 15344
11342	0	0	Ki67+	 5783 15315
11343	0	0	Ki67+	 5787 15107
11344	0	0	Ki67+	 5787 15380
11345	0	0	Ki67+	 5790 15092
11346	0	0	Ki67+	 5794 15161
11347	0	0	Ki67+	 5795 15239
11348	0	0	Ki67+	 5798 14927
11349	0	0	Ki67+	 5799 14954
11350	0	0	Ki67+	 5799 15150
11351	0	0	Ki67+	 5799 15398
11352	0	0	Ki67+	 5800 15028
11353	0	0	Ki67+	 5800 15386
11354	0	0	Ki67+	 5801 14826
11355	0	0	Ki67+	 5801 15123
11356	0	0	Ki67+	 5802 15003
11357	0	0	Ki67+	 5803 14894
11358	0	0	Ki67+	 5804 15421
11359	0	0	Ki67+	 5805 14744
11360	0	0	Ki67+	 5812 15480
11361	0	0	Ki67+	 5813 15011
11362	0	0	Ki67+	 5813 15139
11363	0	0	Ki67+	 5814 14938
11364	0	0	Ki67+	 5815 14722
11365	0	0	Ki67+	 5818 15039
11366	0	0	Ki67+	 5818 15103
11367	0	0	Ki67+	 5823 14855
11368	0	0	Ki67+	 5824 14961
11369	0	0	Ki67+	 5824 15464
11370	0	0	Ki67+	 5825 15503
11371	0	0	Ki67+	 5826 15151
11372	0	0	Ki67+	 5826 15388
11373	0	0	Ki67+	 5827 15061
11374	0	0	Ki67+	 5829 15083
11375	0	0	Ki67+	 5829 15175
11376	0	0	Ki67+	 5831 14872
11377	0	0	Ki67+	 5832 14989
11378	0	0	Ki67+	 5835 15420
11379	0	0	Ki67+	 5841 15032
11380	0	0	Ki67+	 5842 15471
11381	0	0	Ki67+	 5843 15013
11382	0	0	Ki67+	 5857 15061
11383	0	0	Ki67+	 5861 15283
11384	0	0	Ki67+	 5864 15417
11385	0	0	Ki67+	 5866 14872
11386	0	0	Ki67+	 5866 15095
11387	0	0	Ki67+	 5866 15165
11388	0	0	Ki67+	 5868 14988
11389	0	0	Ki67+	 5871 15446
11390	0	0	Ki67+	 5871 15478
11391	0	0	Ki67+	 5873 15002
11392	0	0	Ki67+	 5877 14894
11393	0	0	Ki67+	 5878 15252
11394	0	0	Ki67+	 5880 15464
11395	0	0	Ki67+	 5881 14739
11396	0	0	Ki67+	 5884 15064
11397	0	0	Ki67+	 5886 15407
11398	0	0	Ki67+	 5888 15326
11399	0	0	Ki67+	 5892 15105
11400	0	0	Ki67+	 5894 15491
11401	0	0	Ki67+	 5896 15399
11402	0	0	Ki67+	 5899 15297
11403	0	0	Ki67+	 5903 15145
11404	0	0	Ki67+	 5904 15464
11405	0	0	Ki67+	 5908 15477
11406	0	0	Ki67+	 5913 15006
11407	0	0	Ki67+	 5914 15454
11408	0	0	Ki67+	 5915 15511
11409	0	0	Ki67+	 5916 15088
11410	0	0	Ki67+	 5919 15493
11411	0	0	Ki67+	 5921 14928
11412	0	0	Ki67+	 5921 15243
11413	0	0	Ki67+	 5922 15393
11414	0	0	Ki67+	 5924 15143
11415	0	0	Ki67+	 5937 14885
11416	0	0	Ki67+	 5943 15068
11417	0	0	Ki67+	 5943 15256
11418	0	0	Ki67+	 5945 14807
11419	0	0	Ki67+	 5957 14856
11420	0	0	Ki67+	 5966 14938
11421	0	0	Ki67+	 5967 15097
11422	0	0	Ki67+	 5976 15386
11423	0	0	Ki67+	 5984 15136
11424	0	0	Ki67+	 5986 15046
11425	0	0	Ki67+	 5986 15113
11426	0	0	Ki67+	 5990 14939
11427	0	0	Ki67+	 5990 15185
11428	0	0	Ki67+	 5991 15082
11429	0	0	Ki67+	 5997 15165
11430	0	0	Ki67+	 6004 15374
11431	0	0	Ki67+	 6006 15200
11432	0	0	Ki67+	 6009 14940
11433	0	0	Ki67+	 6011 15156
11434	0	0	Ki67+	 6011 15174
11435	0	0	Ki67+	 6013 14894
11436	0	0	Ki67+	 6015 15087
11437	0	0	Ki67+	 6019 14763
11438	0	0	Ki67+	 6033 14748
11439	0	0	Ki67+	 6033 14878
11440	0	0	Ki67+	 6033 14918
11441	0	0	Ki67+	 6035 15199
11442	0	0	Ki67+	 6036 15029
11443	0	0	Ki67+	 6040 15088
11444	0	0	Ki67+	 6040 15362
11445	0	0	Ki67+	 6040 15515
11446	0	0	Ki67+	 6041 14779
11447	0	0	Ki67+	 6047 15122
11448	0	0	Ki67+	 6047 15295
11449	0	0	Ki67+	 5256 15903
11450	0	0	Ki67+	 5256 16009
11451	0	0	Ki67+	 5260 15631
11452	0	0	Ki67+	 5261 15995
11453	0	0	Ki67+	 5261 16312
11454	0	0	Ki67+	 5262 15789
11455	0	0	Ki67+	 5265 16146
11456	0	0	Ki67+	 5269 16198
11457	0	0	Ki67+	 5271 15830
11458	0	0	Ki67+	 5275 15854
11459	0	0	Ki67+	 5275 15899
11460	0	0	Ki67+	 5282 15609
11461	0	0	Ki67+	 5288 15928
11462	0	0	Ki67+	 5289 16008
11463	0	0	Ki67+	 5290 15994
11464	0	0	Ki67+	 5293 16136
11465	0	0	Ki67+	 5306 16003
11466	0	0	Ki67+	 5307 15891
11467	0	0	Ki67+	 5311 16216
11468	0	0	Ki67+	 5313 15869
11469	0	0	Ki67+	 5322 15841
11470	0	0	Ki67+	 5331 16023
11471	0	0	Ki67+	 5331 16167
11472	0	0	Ki67+	 5335 15647
11473	0	0	Ki67+	 5338 16113
11474	0	0	Ki67+	 5339 15808
11475	0	0	Ki67+	 5341 16137
11476	0	0	Ki67+	 5342 15852
11477	0	0	Ki67+	 5342 16211
11478	0	0	Ki67+	 5342 16282
11479	0	0	Ki67+	 5350 15661
11480	0	0	Ki67+	 5350 16091
11481	0	0	Ki67+	 5353 15864
11482	0	0	Ki67+	 5355 15731
11483	0	0	Ki67+	 5360 16105
11484	0	0	Ki67+	 5362 16268
11485	0	0	Ki67+	 5363 15770
11486	0	0	Ki67+	 5368 15618
11487	0	0	Ki67+	 5371 16016
11488	0	0	Ki67+	 5374 16132
11489	0	0	Ki67+	 5374 16148
11490	0	0	Ki67+	 5375 16061
11491	0	0	Ki67+	 5376 15844
11492	0	0	Ki67+	 5376 15924
11493	0	0	Ki67+	 5381 15811
11494	0	0	Ki67+	 5386 15744
11495	0	0	Ki67+	 5390 15797
11496	0	0	Ki67+	 5390 16006
11497	0	0	Ki67+	 5390 16046
11498	0	0	Ki67+	 5397 16063
11499	0	0	Ki67+	 5398 16026
11500	0	0	Ki67+	 5399 16119
11501	0	0	Ki67+	 5401 15766
11502	0	0	Ki67+	 5405 16141
11503	0	0	Ki67+	 5406 16075
11504	0	0	Ki67+	 5407 15956
11505	0	0	Ki67+	 5412 15874
11506	0	0	Ki67+	 5413 15855
11507	0	0	Ki67+	 5414 15747
11508	0	0	Ki67+	 5416 15776
11509	0	0	Ki67+	 5417 16051
11510	0	0	Ki67+	 5418 16023
11511	0	0	Ki67+	 5418 16155
11512	0	0	Ki67+	 5421 15548
11513	0	0	Ki67+	 5421 16083
11514	0	0	Ki67+	 5426 15948
11515	0	0	Ki67+	 5430 15729
11516	0	0	Ki67+	 5432 16186
11517	0	0	Ki67+	 5432 16272
11518	0	0	Ki67+	 5433 15839
11519	0	0	Ki67+	 5433 16167
11520	0	0	Ki67+	 5436 15530
11521	0	0	Ki67+	 5437 16147
11522	0	0	Ki67+	 5440 16018
11523	0	0	Ki67+	 5443 15542
11524	0	0	Ki67+	 5443 16239
11525	0	0	Ki67+	 5446 16027
11526	0	0	Ki67+	 5449 16049
11527	0	0	Ki67+	 5452 15527
11528	0	0	Ki67+	 5452 15835
11529	0	0	Ki67+	 5454 15930
11530	0	0	Ki67+	 5455 16291
11531	0	0	Ki67+	 5459 15696
11532	0	0	Ki67+	 5461 15629
11533	0	0	Ki67+	 5462 15806
11534	0	0	Ki67+	 5463 15613
11535	0	0	Ki67+	 5467 15933
11536	0	0	Ki67+	 5469 15720
11537	0	0	Ki67+	 5472 15900
11538	0	0	Ki67+	 5474 15868
11539	0	0	Ki67+	 5476 15823
11540	0	0	Ki67+	 5476 15846
11541	0	0	Ki67+	 5476 16037
11542	0	0	Ki67+	 5477 15792
11543	0	0	Ki67+	 5480 15953
11544	0	0	Ki67+	 5481 15806
11545	0	0	Ki67+	 5483 15708
11546	0	0	Ki67+	 5483 16017
11547	0	0	Ki67+	 5485 15725
11548	0	0	Ki67+	 5487 15788
11549	0	0	Ki67+	 5488 15539
11550	0	0	Ki67+	 5488 15691
11551	0	0	Ki67+	 5492 16118
11552	0	0	Ki67+	 5493 15658
11553	0	0	Ki67+	 5495 15839
11554	0	0	Ki67+	 5496 16222
11555	0	0	Ki67+	 5497 15882
11556	0	0	Ki67+	 5501 16311
11557	0	0	Ki67+	 5508 15622
11558	0	0	Ki67+	 5508 15823
11559	0	0	Ki67+	 5510 16015
11560	0	0	Ki67+	 5514 15661
11561	0	0	Ki67+	 5514 15793
11562	0	0	Ki67+	 5515 15982
11563	0	0	Ki67+	 5515 16318
11564	0	0	Ki67+	 5517 15705
11565	0	0	Ki67+	 5517 15772
11566	0	0	Ki67+	 5518 15964
11567	0	0	Ki67+	 5522 15878
11568	0	0	Ki67+	 5530 15844
11569	0	0	Ki67+	 5533 15602
11570	0	0	Ki67+	 5533 16282
11571	0	0	Ki67+	 5534 15743
11572	0	0	Ki67+	 5535 15662
11573	0	0	Ki67+	 5538 15954
11574	0	0	Ki67+	 5539 15930
11575	0	0	Ki67+	 5540 15632
11576	0	0	Ki67+	 5542 15897
11577	0	0	Ki67+	 5543 15702
11578	0	0	Ki67+	 5543 16302
11579	0	0	Ki67+	 5544 15615
11580	0	0	Ki67+	 5548 15687
11581	0	0	Ki67+	 5548 15768
11582	0	0	Ki67+	 5550 16003
11583	0	0	Ki67+	 5551 15884
11584	0	0	Ki67+	 5554 16278
11585	0	0	Ki67+	 5557 15824
11586	0	0	Ki67+	 5559 15581
11587	0	0	Ki67+	 5560 15622
11588	0	0	Ki67+	 5564 16166
11589	0	0	Ki67+	 5566 15665
11590	0	0	Ki67+	 5566 16053
11591	0	0	Ki67+	 5567 15856
11592	0	0	Ki67+	 5570 15535
11593	0	0	Ki67+	 5571 15601
11594	0	0	Ki67+	 5574 15970
11595	0	0	Ki67+	 5574 16262
11596	0	0	Ki67+	 5575 15649
11597	0	0	Ki67+	 5577 16283
11598	0	0	Ki67+	 5578 15683
11599	0	0	Ki67+	 5581 16019
11600	0	0	Ki67+	 5584 15823
11601	0	0	Ki67+	 5584 15991
11602	0	0	Ki67+	 5587 15733
11603	0	0	Ki67+	 5588 15964
11604	0	0	Ki67+	 5589 15946
11605	0	0	Ki67+	 5589 16071
11606	0	0	Ki67+	 5592 16252
11607	0	0	Ki67+	 5595 16205
11608	0	0	Ki67+	 5596 15557
11609	0	0	Ki67+	 5596 15851
11610	0	0	Ki67+	 5597 16011
11611	0	0	Ki67+	 5601 16097
11612	0	0	Ki67+	 5603 15995
11613	0	0	Ki67+	 5605 15677
11614	0	0	Ki67+	 5606 15785
11615	0	0	Ki67+	 5607 16066
11616	0	0	Ki67+	 5608 16012
11617	0	0	Ki67+	 5610 15543
11618	0	0	Ki67+	 5611 15748
11619	0	0	Ki67+	 5612 15631
11620	0	0	Ki67+	 5613 15981
11621	0	0	Ki67+	 5621 15851
11622	0	0	Ki67+	 5625 15592
11623	0	0	Ki67+	 5629 15862
11624	0	0	Ki67+	 5632 15706
11625	0	0	Ki67+	 5633 15881
11626	0	0	Ki67+	 5636 15910
11627	0	0	Ki67+	 5636 16244
11628	0	0	Ki67+	 5637 15526
11629	0	0	Ki67+	 5637 15768
11630	0	0	Ki67+	 5639 15586
11631	0	0	Ki67+	 5641 15672
11632	0	0	Ki67+	 5641 15798
11633	0	0	Ki67+	 5645 15816
11634	0	0	Ki67+	 5645 16273
11635	0	0	Ki67+	 5647 16183
11636	0	0	Ki67+	 5649 15612
11637	0	0	Ki67+	 5649 15623
11638	0	0	Ki67+	 5649 16306
11639	0	0	Ki67+	 5651 15850
11640	0	0	Ki67+	 5658 16153
11641	0	0	Ki67+	 5658 16271
11642	0	0	Ki67+	 5660 15532
11643	0	0	Ki67+	 5660 15749
11644	0	0	Ki67+	 5660 15779
11645	0	0	Ki67+	 5660 15804
11646	0	0	Ki67+	 5661 16005
11647	0	0	Ki67+	 5662 15700
11648	0	0	Ki67+	 5663 15866
11649	0	0	Ki67+	 5664 16233
11650	0	0	Ki67+	 5665 16026
11651	0	0	Ki67+	 5667 15716
11652	0	0	Ki67+	 5679 15988
11653	0	0	Ki67+	 5680 15838
11654	0	0	Ki67+	 5681 15577
11655	0	0	Ki67+	 5681 16008
11656	0	0	Ki67+	 5685 16226
11657	0	0	Ki67+	 5686 15685
11658	0	0	Ki67+	 5688 15638
11659	0	0	Ki67+	 5689 15521
11660	0	0	Ki67+	 5690 15815
11661	0	0	Ki67+	 5691 15742
11662	0	0	Ki67+	 5694 15712
11663	0	0	Ki67+	 5695 15549
11664	0	0	Ki67+	 5697 16231
11665	0	0	Ki67+	 5698 16307
11666	0	0	Ki67+	 5700 15679
11667	0	0	Ki67+	 5700 16044
11668	0	0	Ki67+	 5704 15597
11669	0	0	Ki67+	 5705 15898
11670	0	0	Ki67+	 5707 15556
11671	0	0	Ki67+	 5709 15581
11672	0	0	Ki67+	 5710 15872
11673	0	0	Ki67+	 5712 16038
11674	0	0	Ki67+	 5713 15829
11675	0	0	Ki67+	 5713 16236
11676	0	0	Ki67+	 5715 15654
11677	0	0	Ki67+	 5715 15740
11678	0	0	Ki67+	 5717 15809
11679	0	0	Ki67+	 5721 15761
11680	0	0	Ki67+	 5722 15626
11681	0	0	Ki67+	 5727 15649
11682	0	0	Ki67+	 5727 15775
11683	0	0	Ki67+	 5730 15535
11684	0	0	Ki67+	 5733 15731
11685	0	0	Ki67+	 5734 15814
11686	0	0	Ki67+	 5737 15583
11687	0	0	Ki67+	 5750 16029
11688	0	0	Ki67+	 5756 15753
11689	0	0	Ki67+	 5757 16187
11690	0	0	Ki67+	 5758 15870
11691	0	0	Ki67+	 5758 16200
11692	0	0	Ki67+	 5760 16100
11693	0	0	Ki67+	 5763 15536
11694	0	0	Ki67+	 5764 15744
11695	0	0	Ki67+	 5766 16076
11696	0	0	Ki67+	 5769 15594
11697	0	0	Ki67+	 5775 15564
11698	0	0	Ki67+	 5777 16254
11699	0	0	Ki67+	 5779 16191
11700	0	0	Ki67+	 5781 16013
11701	0	0	Ki67+	 5782 15759
11702	0	0	Ki67+	 5788 16165
11703	0	0	Ki67+	 5789 16294
11704	0	0	Ki67+	 5790 15806
11705	0	0	Ki67+	 5791 15982
11706	0	0	Ki67+	 5793 15846
11707	0	0	Ki67+	 5803 15735
11708	0	0	Ki67+	 5804 15782
11709	0	0	Ki67+	 5805 15954
11710	0	0	Ki67+	 5805 15989
11711	0	0	Ki67+	 5809 15530
11712	0	0	Ki67+	 5811 15822
11713	0	0	Ki67+	 5811 15855
11714	0	0	Ki67+	 5811 16220
11715	0	0	Ki67+	 5812 15973
11716	0	0	Ki67+	 5812 16022
11717	0	0	Ki67+	 5815 16318
11718	0	0	Ki67+	 5816 16170
11719	0	0	Ki67+	 5820 15755
11720	0	0	Ki67+	 5822 15545
11721	0	0	Ki67+	 5822 15912
11722	0	0	Ki67+	 5822 16015
11723	0	0	Ki67+	 5822 16301
11724	0	0	Ki67+	 5826 15780
11725	0	0	Ki67+	 5826 16156
11726	0	0	Ki67+	 5831 15947
11727	0	0	Ki67+	 5836 15748
11728	0	0	Ki67+	 5837 16192
11729	0	0	Ki67+	 5838 15847
11730	0	0	Ki67+	 5840 15617
11731	0	0	Ki67+	 5842 16017
11732	0	0	Ki67+	 5844 15729
11733	0	0	Ki67+	 5845 15638
11734	0	0	Ki67+	 5845 15805
11735	0	0	Ki67+	 5847 15965
11736	0	0	Ki67+	 5849 15991
11737	0	0	Ki67+	 5852 15934
11738	0	0	Ki67+	 5853 16026
11739	0	0	Ki67+	 5854 16273
11740	0	0	Ki67+	 5858 15702
11741	0	0	Ki67+	 5859 15538
11742	0	0	Ki67+	 5860 16204
11743	0	0	Ki67+	 5862 15825
11744	0	0	Ki67+	 5863 16306
11745	0	0	Ki67+	 5869 15798
11746	0	0	Ki67+	 5869 16210
11747	0	0	Ki67+	 5871 15569
11748	0	0	Ki67+	 5871 16018
11749	0	0	Ki67+	 5871 16136
11750	0	0	Ki67+	 5871 16240
11751	0	0	Ki67+	 5873 15937
11752	0	0	Ki67+	 5879 16302
11753	0	0	Ki67+	 5884 15920
11754	0	0	Ki67+	 5885 15706
11755	0	0	Ki67+	 5885 15979
11756	0	0	Ki67+	 5887 15788
11757	0	0	Ki67+	 5895 15533
11758	0	0	Ki67+	 5895 15574
11759	0	0	Ki67+	 5900 15888
11760	0	0	Ki67+	 5901 15702
11761	0	0	Ki67+	 5903 15717
11762	0	0	Ki67+	 5904 15680
11763	0	0	Ki67+	 5904 15982
11764	0	0	Ki67+	 5905 15945
11765	0	0	Ki67+	 5908 15734
11766	0	0	Ki67+	 5909 16028
11767	0	0	Ki67+	 5910 15992
11768	0	0	Ki67+	 5910 16093
11769	0	0	Ki67+	 5920 15964
11770	0	0	Ki67+	 5921 15741
11771	0	0	Ki67+	 5921 16163
11772	0	0	Ki67+	 5924 15882
11773	0	0	Ki67+	 5924 15977
11774	0	0	Ki67+	 5926 15824
11775	0	0	Ki67+	 5927 15569
11776	0	0	Ki67+	 5927 15685
11777	0	0	Ki67+	 5931 15536
11778	0	0	Ki67+	 5931 16178
11779	0	0	Ki67+	 5934 15994
11780	0	0	Ki67+	 5943 15676
11781	0	0	Ki67+	 5946 15816
11782	0	0	Ki67+	 5948 16038
11783	0	0	Ki67+	 5949 15831
11784	0	0	Ki67+	 5950 15896
11785	0	0	Ki67+	 5952 15963
11786	0	0	Ki67+	 5955 15542
11787	0	0	Ki67+	 5958 15720
11788	0	0	Ki67+	 5962 15648
11789	0	0	Ki67+	 5963 15858
11790	0	0	Ki67+	 5967 16036
11791	0	0	Ki67+	 5971 15687
11792	0	0	Ki67+	 5972 15918
11793	0	0	Ki67+	 5974 15566
11794	0	0	Ki67+	 5974 15733
11795	0	0	Ki67+	 5980 15880
11796	0	0	Ki67+	 5982 15866
11797	0	0	Ki67+	 5983 15524
11798	0	0	Ki67+	 5984 15573
11799	0	0	Ki67+	 5985 15905
11800	0	0	Ki67+	 5989 15837
11801	0	0	Ki67+	 5991 15647
11802	0	0	Ki67+	 5994 15709
11803	0	0	Ki67+	 5996 16261
11804	0	0	Ki67+	 5999 16232
11805	0	0	Ki67+	 6005 15546
11806	0	0	Ki67+	 6005 16055
11807	0	0	Ki67+	 6006 15727
11808	0	0	Ki67+	 6007 16144
11809	0	0	Ki67+	 6010 15875
11810	0	0	Ki67+	 6012 15752
11811	0	0	Ki67+	 6014 16017
11812	0	0	Ki67+	 6016 15829
11813	0	0	Ki67+	 6017 16211
11814	0	0	Ki67+	 6020 16177
11815	0	0	Ki67+	 6021 15957
11816	0	0	Ki67+	 6023 15601
11817	0	0	Ki67+	 6025 15986
11818	0	0	Ki67+	 6026 16297
11819	0	0	Ki67+	 6030 15567
11820	0	0	Ki67+	 6030 15742
11821	0	0	Ki67+	 6033 15615
11822	0	0	Ki67+	 6034 15949
11823	0	0	Ki67+	 6034 16235
11824	0	0	Ki67+	 6038 15543
11825	0	0	Ki67+	 6038 15763
11826	0	0	Ki67+	 6039 15813
11827	0	0	Ki67+	 6045 16148
11828	0	0	Ki67+	 5251 16579
11829	0	0	Ki67+	 5251 17049
11830	0	0	Ki67+	 5258 16919
11831	0	0	Ki67+	 5263 16780
11832	0	0	Ki67+	 5268 16611
11833	0	0	Ki67+	 5268 16945
11834	0	0	Ki67+	 5268 16997
11835	0	0	Ki67+	 5269 16622
11836	0	0	Ki67+	 5270 16677
11837	0	0	Ki67+	 5271 16475
11838	0	0	Ki67+	 5285 16889
11839	0	0	Ki67+	 5286 16864
11840	0	0	Ki67+	 5287 16817
11841	0	0	Ki67+	 5288 17052
11842	0	0	Ki67+	 5289 16354
11843	0	0	Ki67+	 5289 16759
11844	0	0	Ki67+	 5290 16909
11845	0	0	Ki67+	 5291 16697
11846	0	0	Ki67+	 5293 16784
11847	0	0	Ki67+	 5297 16850
11848	0	0	Ki67+	 5298 16574
11849	0	0	Ki67+	 5298 16975
11850	0	0	Ki67+	 5307 16607
11851	0	0	Ki67+	 5310 17098
11852	0	0	Ki67+	 5314 16567
11853	0	0	Ki67+	 5314 16885
11854	0	0	Ki67+	 5316 16680
11855	0	0	Ki67+	 5316 16733
11856	0	0	Ki67+	 5318 17076
11857	0	0	Ki67+	 5319 16647
11858	0	0	Ki67+	 5324 16606
11859	0	0	Ki67+	 5324 16631
11860	0	0	Ki67+	 5324 17054
11861	0	0	Ki67+	 5326 16808
11862	0	0	Ki67+	 5329 16699
11863	0	0	Ki67+	 5329 16981
11864	0	0	Ki67+	 5331 16595
11865	0	0	Ki67+	 5333 16939
11866	0	0	Ki67+	 5337 16726
11867	0	0	Ki67+	 5344 16595
11868	0	0	Ki67+	 5344 16674
11869	0	0	Ki67+	 5344 17028
11870	0	0	Ki67+	 5345 17085
11871	0	0	Ki67+	 5347 16877
11872	0	0	Ki67+	 5348 16861
11873	0	0	Ki67+	 5350 17101
11874	0	0	Ki67+	 5355 16801
11875	0	0	Ki67+	 5356 16558
11876	0	0	Ki67+	 5357 16718
11877	0	0	Ki67+	 5361 17113
11878	0	0	Ki67+	 5362 16816
11879	0	0	Ki67+	 5363 16899
11880	0	0	Ki67+	 5369 16578
11881	0	0	Ki67+	 5370 16323
11882	0	0	Ki67+	 5374 16886
11883	0	0	Ki67+	 5375 16398
11884	0	0	Ki67+	 5390 16603
11885	0	0	Ki67+	 5396 16824
11886	0	0	Ki67+	 5397 16437
11887	0	0	Ki67+	 5406 16829
11888	0	0	Ki67+	 5410 16410
11889	0	0	Ki67+	 5419 17021
11890	0	0	Ki67+	 5426 16421
11891	0	0	Ki67+	 5428 16342
11892	0	0	Ki67+	 5435 16749
11893	0	0	Ki67+	 5452 16354
11894	0	0	Ki67+	 5457 16367
11895	0	0	Ki67+	 5458 16411
11896	0	0	Ki67+	 5464 17104
11897	0	0	Ki67+	 5466 16397
11898	0	0	Ki67+	 5482 16771
11899	0	0	Ki67+	 5488 16747
11900	0	0	Ki67+	 5495 16954
11901	0	0	Ki67+	 5498 16416
11902	0	0	Ki67+	 5500 16839
11903	0	0	Ki67+	 5504 16329
11904	0	0	Ki67+	 5506 16822
11905	0	0	Ki67+	 5510 16429
11906	0	0	Ki67+	 5513 16865
11907	0	0	Ki67+	 5514 16935
11908	0	0	Ki67+	 5517 16792
11909	0	0	Ki67+	 5518 16957
11910	0	0	Ki67+	 5520 16392
11911	0	0	Ki67+	 5528 16414
11912	0	0	Ki67+	 5540 16816
11913	0	0	Ki67+	 5542 16511
11914	0	0	Ki67+	 5542 16972
11915	0	0	Ki67+	 5543 16419
11916	0	0	Ki67+	 5546 16498
11917	0	0	Ki67+	 5551 16438
11918	0	0	Ki67+	 5553 17072
11919	0	0	Ki67+	 5566 16670
11920	0	0	Ki67+	 5567 16489
11921	0	0	Ki67+	 5571 16845
11922	0	0	Ki67+	 5580 16367
11923	0	0	Ki67+	 5586 16640
11924	0	0	Ki67+	 5587 16662
11925	0	0	Ki67+	 5588 16497
11926	0	0	Ki67+	 5588 16679
11927	0	0	Ki67+	 5598 16616
11928	0	0	Ki67+	 5599 16405
11929	0	0	Ki67+	 5600 16885
11930	0	0	Ki67+	 5601 16352
11931	0	0	Ki67+	 5606 16862
11932	0	0	Ki67+	 5606 17099
11933	0	0	Ki67+	 5607 16580
11934	0	0	Ki67+	 5612 16474
11935	0	0	Ki67+	 5619 16892
11936	0	0	Ki67+	 5625 16656
11937	0	0	Ki67+	 5630 16332
11938	0	0	Ki67+	 5641 17075
11939	0	0	Ki67+	 5645 16478
11940	0	0	Ki67+	 5646 17114
11941	0	0	Ki67+	 5648 16829
11942	0	0	Ki67+	 5649 16361
11943	0	0	Ki67+	 5661 16327
11944	0	0	Ki67+	 5668 16859
11945	0	0	Ki67+	 5678 16437
11946	0	0	Ki67+	 5678 16625
11947	0	0	Ki67+	 5679 16812
11948	0	0	Ki67+	 5680 16729
11949	0	0	Ki67+	 5682 16713
11950	0	0	Ki67+	 5686 16347
11951	0	0	Ki67+	 5686 16693
11952	0	0	Ki67+	 5693 16375
11953	0	0	Ki67+	 5697 16558
11954	0	0	Ki67+	 5699 16885
11955	0	0	Ki67+	 5707 16361
11956	0	0	Ki67+	 5709 16404
11957	0	0	Ki67+	 5711 16434
11958	0	0	Ki67+	 5713 16458
11959	0	0	Ki67+	 5717 16354
11960	0	0	Ki67+	 5720 16442
11961	0	0	Ki67+	 5722 16563
11962	0	0	Ki67+	 5724 16874
11963	0	0	Ki67+	 5744 16651
11964	0	0	Ki67+	 5744 16874
11965	0	0	Ki67+	 5745 16495
11966	0	0	Ki67+	 5750 16382
11967	0	0	Ki67+	 5753 16922
11968	0	0	Ki67+	 5754 16897
11969	0	0	Ki67+	 5756 16959
11970	0	0	Ki67+	 5761 16689
11971	0	0	Ki67+	 5762 16362
11972	0	0	Ki67+	 5762 16491
11973	0	0	Ki67+	 5773 16407
11974	0	0	Ki67+	 5775 16346
11975	0	0	Ki67+	 5779 16942
11976	0	0	Ki67+	 5800 16333
11977	0	0	Ki67+	 5801 16351
11978	0	0	Ki67+	 5806 17111
11979	0	0	Ki67+	 5807 16860
11980	0	0	Ki67+	 5811 16816
11981	0	0	Ki67+	 5814 16380
11982	0	0	Ki67+	 5819 16906
11983	0	0	Ki67+	 5824 16936
11984	0	0	Ki67+	 5831 16805
11985	0	0	Ki67+	 5833 16784
11986	0	0	Ki67+	 5834 16410
11987	0	0	Ki67+	 5839 16387
11988	0	0	Ki67+	 5841 16859
11989	0	0	Ki67+	 5844 16355
11990	0	0	Ki67+	 5847 16330
11991	0	0	Ki67+	 5847 16961
11992	0	0	Ki67+	 5852 16418
11993	0	0	Ki67+	 5852 16821
11994	0	0	Ki67+	 5852 16912
11995	0	0	Ki67+	 5860 16329
11996	0	0	Ki67+	 5861 16943
11997	0	0	Ki67+	 5864 16410
11998	0	0	Ki67+	 5866 16348
11999	0	0	Ki67+	 5873 17090
12000	0	0	Ki67+	 5874 16442
12001	0	0	Ki67+	 5878 16955
12002	0	0	Ki67+	 5879 16702
12003	0	0	Ki67+	 5881 16804
12004	0	0	Ki67+	 5883 16925
12005	0	0	Ki67+	 5884 16893
12006	0	0	Ki67+	 5885 16415
12007	0	0	Ki67+	 5887 16596
12008	0	0	Ki67+	 5889 16575
12009	0	0	Ki67+	 5890 16431
12010	0	0	Ki67+	 5891 16636
12011	0	0	Ki67+	 5891 16715
12012	0	0	Ki67+	 5894 16546
12013	0	0	Ki67+	 5895 16518
12014	0	0	Ki67+	 5896 16469
12015	0	0	Ki67+	 5896 16834
12016	0	0	Ki67+	 5897 16328
12017	0	0	Ki67+	 5897 17053
12018	0	0	Ki67+	 5898 16657
12019	0	0	Ki67+	 5901 16364
12020	0	0	Ki67+	 5904 16441
12021	0	0	Ki67+	 5904 16905
12022	0	0	Ki67+	 5905 16597
12023	0	0	Ki67+	 5907 16740
12024	0	0	Ki67+	 5909 16405
12025	0	0	Ki67+	 5911 16502
12026	0	0	Ki67+	 5917 17076
12027	0	0	Ki67+	 5919 16671
12028	0	0	Ki67+	 5920 16639
12029	0	0	Ki67+	 5922 16702
12030	0	0	Ki67+	 5926 17038
12031	0	0	Ki67+	 5929 16688
12032	0	0	Ki67+	 5930 16568
12033	0	0	Ki67+	 5935 16722
12034	0	0	Ki67+	 5939 16746
12035	0	0	Ki67+	 5939 16891
12036	0	0	Ki67+	 5943 17034
12037	0	0	Ki67+	 5950 16644
12038	0	0	Ki67+	 5953 16712
12039	0	0	Ki67+	 5964 16656
12040	0	0	Ki67+	 5964 17016
12041	0	0	Ki67+	 5966 16766
12042	0	0	Ki67+	 5975 16814
12043	0	0	Ki67+	 5979 16785
12044	0	0	Ki67+	 5980 16352
12045	0	0	Ki67+	 5988 16393
12046	0	0	Ki67+	 5989 16432
12047	0	0	Ki67+	 5990 16332
12048	0	0	Ki67+	 5991 16588
12049	0	0	Ki67+	 5994 16533
12050	0	0	Ki67+	 5994 16662
12051	0	0	Ki67+	 5994 16881
12052	0	0	Ki67+	 5994 16986
12053	0	0	Ki67+	 5997 16680
12054	0	0	Ki67+	 5999 16519
12055	0	0	Ki67+	 6000 16362
12056	0	0	Ki67+	 6002 16484
12057	0	0	Ki67+	 6002 16696
12058	0	0	Ki67+	 6003 16600
12059	0	0	Ki67+	 6003 16623
12060	0	0	Ki67+	 6008 16422
12061	0	0	Ki67+	 6008 16454
12062	0	0	Ki67+	 6015 16551
12063	0	0	Ki67+	 6015 16594
12064	0	0	Ki67+	 6016 16951
12065	0	0	Ki67+	 6018 16354
12066	0	0	Ki67+	 6019 16715
12067	0	0	Ki67+	 6020 16617
12068	0	0	Ki67+	 6023 16967
12069	0	0	Ki67+	 6024 16982
12070	0	0	Ki67+	 6028 16690
12071	0	0	Ki67+	 6030 16386
12072	0	0	Ki67+	 6031 16361
12073	0	0	Ki67+	 6039 16415
12074	0	0	Ki67+	 6046 16726
12075	0	0	Ki67+	 6047 16322
12076	0	0	Ki67+	 5250 17237
12077	0	0	Ki67+	 5253 17919
12078	0	0	Ki67+	 5257 17477
12079	0	0	Ki67+	 5258 17257
12080	0	0	Ki67+	 5262 17287
12081	0	0	Ki67+	 5263 17353
12082	0	0	Ki67+	 5263 17892
12083	0	0	Ki67+	 5268 17411
12084	0	0	Ki67+	 5269 17836
12085	0	0	Ki67+	 5272 17222
12086	0	0	Ki67+	 5273 17531
12087	0	0	Ki67+	 5277 17152
12088	0	0	Ki67+	 5278 17438
12089	0	0	Ki67+	 5278 17559
12090	0	0	Ki67+	 5280 17497
12091	0	0	Ki67+	 5281 17317
12092	0	0	Ki67+	 5282 17244
12093	0	0	Ki67+	 5284 17642
12094	0	0	Ki67+	 5285 17143
12095	0	0	Ki67+	 5286 17605
12096	0	0	Ki67+	 5290 17856
12097	0	0	Ki67+	 5295 17483
12098	0	0	Ki67+	 5296 17267
12099	0	0	Ki67+	 5299 17423
12100	0	0	Ki67+	 5301 17455
12101	0	0	Ki67+	 5304 17825
12102	0	0	Ki67+	 5308 17514
12103	0	0	Ki67+	 5308 17539
12104	0	0	Ki67+	 5311 17911
12105	0	0	Ki67+	 5312 17839
12106	0	0	Ki67+	 5318 17508
12107	0	0	Ki67+	 5319 17400
12108	0	0	Ki67+	 5320 17127
12109	0	0	Ki67+	 5320 17544
12110	0	0	Ki67+	 5320 17883
12111	0	0	Ki67+	 5324 17558
12112	0	0	Ki67+	 5326 17197
12113	0	0	Ki67+	 5326 17316
12114	0	0	Ki67+	 5328 17900
12115	0	0	Ki67+	 5331 17333
12116	0	0	Ki67+	 5332 17867
12117	0	0	Ki67+	 5338 17708
12118	0	0	Ki67+	 5342 17567
12119	0	0	Ki67+	 5342 17838
12120	0	0	Ki67+	 5344 17370
12121	0	0	Ki67+	 5344 17515
12122	0	0	Ki67+	 5344 17890
12123	0	0	Ki67+	 5345 17496
12124	0	0	Ki67+	 5349 17542
12125	0	0	Ki67+	 5350 17421
12126	0	0	Ki67+	 5351 17133
12127	0	0	Ki67+	 5358 17868
12128	0	0	Ki67+	 5362 17453
12129	0	0	Ki67+	 5364 17904
12130	0	0	Ki67+	 5366 17300
12131	0	0	Ki67+	 5366 17464
12132	0	0	Ki67+	 5367 17505
12133	0	0	Ki67+	 5372 17478
12134	0	0	Ki67+	 5374 17532
12135	0	0	Ki67+	 5374 17603
12136	0	0	Ki67+	 5375 17496
12137	0	0	Ki67+	 5377 17422
12138	0	0	Ki67+	 5377 17445
12139	0	0	Ki67+	 5377 17879
12140	0	0	Ki67+	 5386 17514
12141	0	0	Ki67+	 5388 17322
12142	0	0	Ki67+	 5390 17373
12143	0	0	Ki67+	 5391 17426
12144	0	0	Ki67+	 5392 17150
12145	0	0	Ki67+	 5393 17222
12146	0	0	Ki67+	 5393 17246
12147	0	0	Ki67+	 5395 17463
12148	0	0	Ki67+	 5399 17506
12149	0	0	Ki67+	 5400 17336
12150	0	0	Ki67+	 5407 17442
12151	0	0	Ki67+	 5410 17230
12152	0	0	Ki67+	 5414 17865
12153	0	0	Ki67+	 5415 17468
12154	0	0	Ki67+	 5415 17535
12155	0	0	Ki67+	 5416 17261
12156	0	0	Ki67+	 5421 17412
12157	0	0	Ki67+	 5422 17445
12158	0	0	Ki67+	 5423 17551
12159	0	0	Ki67+	 5425 17568
12160	0	0	Ki67+	 5426 17235
12161	0	0	Ki67+	 5427 17473
12162	0	0	Ki67+	 5429 17490
12163	0	0	Ki67+	 5431 17514
12164	0	0	Ki67+	 5431 17785
12165	0	0	Ki67+	 5433 17267
12166	0	0	Ki67+	 5444 17475
12167	0	0	Ki67+	 5444 17545
12168	0	0	Ki67+	 5449 17578
12169	0	0	Ki67+	 5450 17365
12170	0	0	Ki67+	 5456 17600
12171	0	0	Ki67+	 5457 17472
12172	0	0	Ki67+	 5458 17254
12173	0	0	Ki67+	 5461 17182
12174	0	0	Ki67+	 5465 17458
12175	0	0	Ki67+	 5465 17897
12176	0	0	Ki67+	 5467 17524
12177	0	0	Ki67+	 5468 17566
12178	0	0	Ki67+	 5468 17633
12179	0	0	Ki67+	 5477 17304
12180	0	0	Ki67+	 5478 17494
12181	0	0	Ki67+	 5482 17592
12182	0	0	Ki67+	 5482 17741
12183	0	0	Ki67+	 5489 17471
12184	0	0	Ki67+	 5489 17535
12185	0	0	Ki67+	 5499 17632
12186	0	0	Ki67+	 5500 17503
12187	0	0	Ki67+	 5501 17528
12188	0	0	Ki67+	 5504 17909
12189	0	0	Ki67+	 5505 17673
12190	0	0	Ki67+	 5507 17583
12191	0	0	Ki67+	 5510 17350
12192	0	0	Ki67+	 5515 17558
12193	0	0	Ki67+	 5516 17720
12194	0	0	Ki67+	 5518 17744
12195	0	0	Ki67+	 5519 17488
12196	0	0	Ki67+	 5524 17535
12197	0	0	Ki67+	 5525 17634
12198	0	0	Ki67+	 5533 17769
12199	0	0	Ki67+	 5537 17187
12200	0	0	Ki67+	 5538 17573
12201	0	0	Ki67+	 5539 17745
12202	0	0	Ki67+	 5541 17534
12203	0	0	Ki67+	 5547 17718
12204	0	0	Ki67+	 5555 17764
12205	0	0	Ki67+	 5562 17789
12206	0	0	Ki67+	 5581 17837
12207	0	0	Ki67+	 5583 17735
12208	0	0	Ki67+	 5591 17192
12209	0	0	Ki67+	 5591 17492
12210	0	0	Ki67+	 5603 17749
12211	0	0	Ki67+	 5605 17512
12212	0	0	Ki67+	 5605 17845
12213	0	0	Ki67+	 5607 17490
12214	0	0	Ki67+	 5616 17245
12215	0	0	Ki67+	 5616 17263
12216	0	0	Ki67+	 5621 17276
12217	0	0	Ki67+	 5621 17420
12218	0	0	Ki67+	 5621 17484
12219	0	0	Ki67+	 5622 17209
12220	0	0	Ki67+	 5623 17860
12221	0	0	Ki67+	 5624 17309
12222	0	0	Ki67+	 5628 17137
12223	0	0	Ki67+	 5628 17218
12224	0	0	Ki67+	 5631 17330
12225	0	0	Ki67+	 5633 17466
12226	0	0	Ki67+	 5642 17406
12227	0	0	Ki67+	 5642 17601
12228	0	0	Ki67+	 5644 17559
12229	0	0	Ki67+	 5651 17877
12230	0	0	Ki67+	 5652 17223
12231	0	0	Ki67+	 5655 17840
12232	0	0	Ki67+	 5661 17612
12233	0	0	Ki67+	 5667 17737
12234	0	0	Ki67+	 5667 17822
12235	0	0	Ki67+	 5670 17889
12236	0	0	Ki67+	 5675 17574
12237	0	0	Ki67+	 5676 17864
12238	0	0	Ki67+	 5686 17867
12239	0	0	Ki67+	 5689 17614
12240	0	0	Ki67+	 5689 17686
12241	0	0	Ki67+	 5693 17903
12242	0	0	Ki67+	 5698 17209
12243	0	0	Ki67+	 5702 17132
12244	0	0	Ki67+	 5707 17616
12245	0	0	Ki67+	 5712 17747
12246	0	0	Ki67+	 5712 17881
12247	0	0	Ki67+	 5715 17683
12248	0	0	Ki67+	 5717 17193
12249	0	0	Ki67+	 5719 17125
12250	0	0	Ki67+	 5719 17775
12251	0	0	Ki67+	 5720 17340
12252	0	0	Ki67+	 5720 17460
12253	0	0	Ki67+	 5728 17182
12254	0	0	Ki67+	 5730 17449
12255	0	0	Ki67+	 5743 17205
12256	0	0	Ki67+	 5744 17725
12257	0	0	Ki67+	 5755 17628
12258	0	0	Ki67+	 5757 17457
12259	0	0	Ki67+	 5762 17748
12260	0	0	Ki67+	 5763 17794
12261	0	0	Ki67+	 5764 17224
12262	0	0	Ki67+	 5776 17554
12263	0	0	Ki67+	 5777 17825
12264	0	0	Ki67+	 5778 17426
12265	0	0	Ki67+	 5780 17884
12266	0	0	Ki67+	 5783 17238
12267	0	0	Ki67+	 5783 17465
12268	0	0	Ki67+	 5783 17772
12269	0	0	Ki67+	 5784 17362
12270	0	0	Ki67+	 5793 17558
12271	0	0	Ki67+	 5796 17265
12272	0	0	Ki67+	 5796 17906
12273	0	0	Ki67+	 5798 17644
12274	0	0	Ki67+	 5805 17341
12275	0	0	Ki67+	 5807 17442
12276	0	0	Ki67+	 5809 17667
12277	0	0	Ki67+	 5810 17655
12278	0	0	Ki67+	 5813 17459
12279	0	0	Ki67+	 5814 17306
12280	0	0	Ki67+	 5816 17836
12281	0	0	Ki67+	 5817 17348
12282	0	0	Ki67+	 5818 17122
12283	0	0	Ki67+	 5824 17273
12284	0	0	Ki67+	 5828 17336
12285	0	0	Ki67+	 5831 17893
12286	0	0	Ki67+	 5832 17305
12287	0	0	Ki67+	 5833 17876
12288	0	0	Ki67+	 5837 17640
12289	0	0	Ki67+	 5840 17917
12290	0	0	Ki67+	 5841 17653
12291	0	0	Ki67+	 5846 17443
12292	0	0	Ki67+	 5850 17816
12293	0	0	Ki67+	 5852 17132
12294	0	0	Ki67+	 5862 17551
12295	0	0	Ki67+	 5870 17292
12296	0	0	Ki67+	 5870 17562
12297	0	0	Ki67+	 5875 17432
12298	0	0	Ki67+	 5877 17595
12299	0	0	Ki67+	 5878 17682
12300	0	0	Ki67+	 5881 17124
12301	0	0	Ki67+	 5884 17531
12302	0	0	Ki67+	 5887 17138
12303	0	0	Ki67+	 5887 17298
12304	0	0	Ki67+	 5887 17642
12305	0	0	Ki67+	 5887 17697
12306	0	0	Ki67+	 5891 17454
12307	0	0	Ki67+	 5892 17429
12308	0	0	Ki67+	 5902 17567
12309	0	0	Ki67+	 5903 17580
12310	0	0	Ki67+	 5904 17887
12311	0	0	Ki67+	 5905 17246
12312	0	0	Ki67+	 5907 17457
12313	0	0	Ki67+	 5924 17272
12314	0	0	Ki67+	 5928 17421
12315	0	0	Ki67+	 5928 17903
12316	0	0	Ki67+	 5929 17169
12317	0	0	Ki67+	 5936 17160
12318	0	0	Ki67+	 5937 17265
12319	0	0	Ki67+	 5940 17443
12320	0	0	Ki67+	 5942 17186
12321	0	0	Ki67+	 5945 17603
12322	0	0	Ki67+	 5948 17324
12323	0	0	Ki67+	 5954 17272
12324	0	0	Ki67+	 5959 17157
12325	0	0	Ki67+	 5959 17195
12326	0	0	Ki67+	 5959 17547
12327	0	0	Ki67+	 5959 17566
12328	0	0	Ki67+	 5960 17243
12329	0	0	Ki67+	 5961 17418
12330	0	0	Ki67+	 5968 17770
12331	0	0	Ki67+	 5969 17172
12332	0	0	Ki67+	 5972 17162
12333	0	0	Ki67+	 5972 17620
12334	0	0	Ki67+	 5973 17640
12335	0	0	Ki67+	 5974 17245
12336	0	0	Ki67+	 5977 17462
12337	0	0	Ki67+	 5979 17316
12338	0	0	Ki67+	 5988 17714
12339	0	0	Ki67+	 5989 17591
12340	0	0	Ki67+	 5990 17418
12341	0	0	Ki67+	 5990 17551
12342	0	0	Ki67+	 5992 17207
12343	0	0	Ki67+	 5992 17329
12344	0	0	Ki67+	 5997 17688
12345	0	0	Ki67+	 5997 17868
12346	0	0	Ki67+	 5999 17174
12347	0	0	Ki67+	 6001 17458
12348	0	0	Ki67+	 6006 17238
12349	0	0	Ki67+	 6013 17646
12350	0	0	Ki67+	 6018 17185
12351	0	0	Ki67+	 6018 17353
12352	0	0	Ki67+	 6022 17724
12353	0	0	Ki67+	 6023 17165
12354	0	0	Ki67+	 6027 17589
12355	0	0	Ki67+	 6027 17892
12356	0	0	Ki67+	 6028 17447
12357	0	0	Ki67+	 6037 17342
12358	0	0	Ki67+	 6046 17629
12359	0	0	Ki67+	 5255 18453
12360	0	0	Ki67+	 5257 17977
12361	0	0	Ki67+	 5275 18091
12362	0	0	Ki67+	 5280 18052
12363	0	0	Ki67+	 5281 18468
12364	0	0	Ki67+	 5290 18577
12365	0	0	Ki67+	 5292 17967
12366	0	0	Ki67+	 5293 18104
12367	0	0	Ki67+	 5311 18051
12368	0	0	Ki67+	 5322 18426
12369	0	0	Ki67+	 5329 18101
12370	0	0	Ki67+	 5334 18485
12371	0	0	Ki67+	 5340 18388
12372	0	0	Ki67+	 5340 18421
12373	0	0	Ki67+	 5350 18441
12374	0	0	Ki67+	 5361 17953
12375	0	0	Ki67+	 5363 18607
12376	0	0	Ki67+	 5364 18466
12377	0	0	Ki67+	 5372 18402
12378	0	0	Ki67+	 5375 18468
12379	0	0	Ki67+	 5381 18127
12380	0	0	Ki67+	 5389 18426
12381	0	0	Ki67+	 5392 17931
12382	0	0	Ki67+	 5403 18545
12383	0	0	Ki67+	 5404 18472
12384	0	0	Ki67+	 5412 18217
12385	0	0	Ki67+	 5422 18242
12386	0	0	Ki67+	 5429 18067
12387	0	0	Ki67+	 5432 18228
12388	0	0	Ki67+	 5433 18545
12389	0	0	Ki67+	 5437 18529
12390	0	0	Ki67+	 5446 18592
12391	0	0	Ki67+	 5457 18716
12392	0	0	Ki67+	 5461 18561
12393	0	0	Ki67+	 5464 18133
12394	0	0	Ki67+	 5473 18692
12395	0	0	Ki67+	 5483 18566
12396	0	0	Ki67+	 5484 17923
12397	0	0	Ki67+	 5484 18262
12398	0	0	Ki67+	 5491 18540
12399	0	0	Ki67+	 5494 18420
12400	0	0	Ki67+	 5514 18251
12401	0	0	Ki67+	 5516 18193
12402	0	0	Ki67+	 5522 17939
12403	0	0	Ki67+	 5534 18225
12404	0	0	Ki67+	 5545 18151
12405	0	0	Ki67+	 5554 18176
12406	0	0	Ki67+	 5558 18141
12407	0	0	Ki67+	 5563 18404
12408	0	0	Ki67+	 5569 18084
12409	0	0	Ki67+	 5569 18102
12410	0	0	Ki67+	 5576 18381
12411	0	0	Ki67+	 5589 18352
12412	0	0	Ki67+	 5590 18385
12413	0	0	Ki67+	 5591 18395
12414	0	0	Ki67+	 5592 18319
12415	0	0	Ki67+	 5595 18258
12416	0	0	Ki67+	 5601 18472
12417	0	0	Ki67+	 5607 18304
12418	0	0	Ki67+	 5619 18239
12419	0	0	Ki67+	 5650 18370
12420	0	0	Ki67+	 5662 18207
12421	0	0	Ki67+	 5676 18160
12422	0	0	Ki67+	 5695 18360
12423	0	0	Ki67+	 5697 18262
12424	0	0	Ki67+	 5708 18308
12425	0	0	Ki67+	 5713 18462
12426	0	0	Ki67+	 5715 18159
12427	0	0	Ki67+	 5717 18283
12428	0	0	Ki67+	 5719 18137
12429	0	0	Ki67+	 5735 18245
12430	0	0	Ki67+	 5737 18197
12431	0	0	Ki67+	 5739 18050
12432	0	0	Ki67+	 5742 18151
12433	0	0	Ki67+	 5751 18000
12434	0	0	Ki67+	 5754 18463
12435	0	0	Ki67+	 5755 18207
12436	0	0	Ki67+	 5759 18046
12437	0	0	Ki67+	 5760 18059
12438	0	0	Ki67+	 5767 17982
12439	0	0	Ki67+	 5768 18018
12440	0	0	Ki67+	 5769 18225
12441	0	0	Ki67+	 5777 17949
12442	0	0	Ki67+	 5778 18033
12443	0	0	Ki67+	 5779 18059
12444	0	0	Ki67+	 5779 18618
12445	0	0	Ki67+	 5779 18658
12446	0	0	Ki67+	 5783 17980
12447	0	0	Ki67+	 5783 18703
12448	0	0	Ki67+	 5796 18017
12449	0	0	Ki67+	 5799 18635
12450	0	0	Ki67+	 5804 17997
12451	0	0	Ki67+	 5809 18605
12452	0	0	Ki67+	 5810 17947
12453	0	0	Ki67+	 5817 18048
12454	0	0	Ki67+	 5818 18582
12455	0	0	Ki67+	 5821 17964
12456	0	0	Ki67+	 5823 18411
12457	0	0	Ki67+	 5829 17978
12458	0	0	Ki67+	 5829 18342
12459	0	0	Ki67+	 5835 18004
12460	0	0	Ki67+	 5836 18021
12461	0	0	Ki67+	 5841 18556
12462	0	0	Ki67+	 5843 17938
12463	0	0	Ki67+	 5843 18573
12464	0	0	Ki67+	 5845 17957
12465	0	0	Ki67+	 5845 18390
12466	0	0	Ki67+	 5871 18354
12467	0	0	Ki67+	 5880 18483
12468	0	0	Ki67+	 5886 18469
12469	0	0	Ki67+	 5891 18094
12470	0	0	Ki67+	 5904 18112
12471	0	0	Ki67+	 5905 18039
12472	0	0	Ki67+	 5905 18389
12473	0	0	Ki67+	 5909 18078
12474	0	0	Ki67+	 5909 18135
12475	0	0	Ki67+	 5910 18475
12476	0	0	Ki67+	 5918 18238
12477	0	0	Ki67+	 5923 18591
12478	0	0	Ki67+	 5927 17953
12479	0	0	Ki67+	 5928 18101
12480	0	0	Ki67+	 5931 18177
12481	0	0	Ki67+	 5933 18558
12482	0	0	Ki67+	 5934 17939
12483	0	0	Ki67+	 5945 18010
12484	0	0	Ki67+	 5945 18220
12485	0	0	Ki67+	 5947 18599
12486	0	0	Ki67+	 5949 18194
12487	0	0	Ki67+	 5961 18564
12488	0	0	Ki67+	 5966 18272
12489	0	0	Ki67+	 5967 18193
12490	0	0	Ki67+	 5976 18541
12491	0	0	Ki67+	 5983 18358
12492	0	0	Ki67+	 5984 18520
12493	0	0	Ki67+	 5987 18594
12494	0	0	Ki67+	 5991 18248
12495	0	0	Ki67+	 5991 18557
12496	0	0	Ki67+	 5993 18152
12497	0	0	Ki67+	 5999 18425
12498	0	0	Ki67+	 6006 18332
12499	0	0	Ki67+	 6009 18033
12500	0	0	Ki67+	 6012 17956
12501	0	0	Ki67+	 6014 18515
12502	0	0	Ki67+	 6015 18139
12503	0	0	Ki67+	 6021 18357
12504	0	0	Ki67+	 6023 18295
12505	0	0	Ki67+	 6029 18468
12506	0	0	Ki67+	 6030 17977
12507	0	0	Ki67+	 6032 18061
12508	0	0	Ki67+	 6034 17961
12509	0	0	Ki67+	 6036 18491
12510	0	0	Ki67+	 6037 18173
12511	0	0	Ki67+	 6039 17998
12512	0	0	Ki67+	 6042 18436
12513	0	0	Ki67+	 5301 18967
12514	0	0	Ki67+	 5301 19436
12515	0	0	Ki67+	 5320 19420
12516	0	0	Ki67+	 5363 19233
12517	0	0	Ki67+	 5473 18870
12518	0	0	Ki67+	 5493 18870
12519	0	0	Ki67+	 5519 19273
12520	0	0	Ki67+	 5546 18842
12521	0	0	Ki67+	 5566 18795
12522	0	0	Ki67+	 5581 19151
12523	0	0	Ki67+	 5603 18838
12524	0	0	Ki67+	 5613 18798
12525	0	0	Ki67+	 5629 18813
12526	0	0	Ki67+	 5639 18782
12527	0	0	Ki67+	 5695 19033
12528	0	0	Ki67+	 5706 18937
12529	0	0	Ki67+	 5713 18858
12530	0	0	Ki67+	 5718 18755
12531	0	0	Ki67+	 5729 18846
12532	0	0	Ki67+	 5750 19057
12533	0	0	Ki67+	 5754 19076
12534	0	0	Ki67+	 5801 18765
12535	0	0	Ki67+	 5818 18738
12536	0	0	Ki67+	 5835 18985
12537	0	0	Ki67+	 5840 18737
12538	0	0	Ki67+	 5882 19083
12539	0	0	Ki67+	 5898 18893
12540	0	0	Ki67+	 5940 19286
12541	0	0	Ki67+	 5962 18880
12542	0	0	Ki67+	 5972 18878
12543	0	0	Ki67+	 5975 19194
12544	0	0	Ki67+	 6001 18794
12545	0	0	Ki67+	 6018 18995
12546	0	0	Ki67+	 6038 19308
12547	0	0	Ki67+	 6045 18761
12548	0	0	Ki67+	 6045 18922
12549	0	0	Ki67+	 6057 2468
12550	0	0	Ki67+	 6066 2448
12551	0	0	Ki67+	 6067 2411
12552	0	0	Ki67+	 6068 2111
12553	0	0	Ki67+	 6072 2398
12554	0	0	Ki67+	 6083 2351
12555	0	0	Ki67+	 6089 2483
12556	0	0	Ki67+	 6100 2141
12557	0	0	Ki67+	 6112 2467
12558	0	0	Ki67+	 6120 2457
12559	0	0	Ki67+	 6129 2515
12560	0	0	Ki67+	 6139 2580
12561	0	0	Ki67+	 6142 2554
12562	0	0	Ki67+	 6151 2609
12563	0	0	Ki67+	 6170 2426
12564	0	0	Ki67+	 6172 2583
12565	0	0	Ki67+	 6177 2555
12566	0	0	Ki67+	 6196 2460
12567	0	0	Ki67+	 6196 2475
12568	0	0	Ki67+	 6201 2568
12569	0	0	Ki67+	 6211 2538
12570	0	0	Ki67+	 6218 2564
12571	0	0	Ki67+	 6219 2577
12572	0	0	Ki67+	 6220 2503
12573	0	0	Ki67+	 6244 2504
12574	0	0	Ki67+	 6259 2555
12575	0	0	Ki67+	 6274 2585
12576	0	0	Ki67+	 6319 2577
12577	0	0	Ki67+	 6331 2521
12578	0	0	Ki67+	 6336 2593
12579	0	0	Ki67+	 6345 2620
12580	0	0	Ki67+	 6355 2594
12581	0	0	Ki67+	 6377 2597
12582	0	0	Ki67+	 6386 2497
12583	0	0	Ki67+	 6404 2610
12584	0	0	Ki67+	 6410 2570
12585	0	0	Ki67+	 6415 2520
12586	0	0	Ki67+	 6562 2569
12587	0	0	Ki67+	 6621 2105
12588	0	0	Ki67+	 6661 2466
12589	0	0	Ki67+	 6701 2066
12590	0	0	Ki67+	 6704 2458
12591	0	0	Ki67+	 6785 2437
12592	0	0	Ki67+	 6822 2599
12593	0	0	Ki67+	 6828 2485
12594	0	0	Ki67+	 6087 3219
12595	0	0	Ki67+	 6132 2990
12596	0	0	Ki67+	 6151 3191
12597	0	0	Ki67+	 6172 3320
12598	0	0	Ki67+	 6199 3348
12599	0	0	Ki67+	 6200 2654
12600	0	0	Ki67+	 6201 2639
12601	0	0	Ki67+	 6228 2678
12602	0	0	Ki67+	 6245 3271
12603	0	0	Ki67+	 6250 2673
12604	0	0	Ki67+	 6250 3254
12605	0	0	Ki67+	 6255 3400
12606	0	0	Ki67+	 6256 2693
12607	0	0	Ki67+	 6260 3390
12608	0	0	Ki67+	 6262 3357
12609	0	0	Ki67+	 6264 2672
12610	0	0	Ki67+	 6269 2643
12611	0	0	Ki67+	 6271 3388
12612	0	0	Ki67+	 6275 3346
12613	0	0	Ki67+	 6278 3278
12614	0	0	Ki67+	 6285 3313
12615	0	0	Ki67+	 6294 2627
12616	0	0	Ki67+	 6298 3320
12617	0	0	Ki67+	 6299 2646
12618	0	0	Ki67+	 6311 2693
12619	0	0	Ki67+	 6317 2835
12620	0	0	Ki67+	 6326 3398
12621	0	0	Ki67+	 6335 2671
12622	0	0	Ki67+	 6349 2848
12623	0	0	Ki67+	 6353 2656
12624	0	0	Ki67+	 6356 2685
12625	0	0	Ki67+	 6356 3006
12626	0	0	Ki67+	 6381 2629
12627	0	0	Ki67+	 6386 2662
12628	0	0	Ki67+	 6399 2656
12629	0	0	Ki67+	 6409 2839
12630	0	0	Ki67+	 6418 2674
12631	0	0	Ki67+	 6431 2668
12632	0	0	Ki67+	 6440 2643
12633	0	0	Ki67+	 6459 2686
12634	0	0	Ki67+	 6463 3021
12635	0	0	Ki67+	 6478 3038
12636	0	0	Ki67+	 6481 3055
12637	0	0	Ki67+	 6481 3233
12638	0	0	Ki67+	 6483 2673
12639	0	0	Ki67+	 6483 3012
12640	0	0	Ki67+	 6488 2991
12641	0	0	Ki67+	 6488 3291
12642	0	0	Ki67+	 6492 3006
12643	0	0	Ki67+	 6492 3280
12644	0	0	Ki67+	 6494 2978
12645	0	0	Ki67+	 6501 2681
12646	0	0	Ki67+	 6501 2702
12647	0	0	Ki67+	 6502 3211
12648	0	0	Ki67+	 6505 3241
12649	0	0	Ki67+	 6524 2987
12650	0	0	Ki67+	 6525 2670
12651	0	0	Ki67+	 6533 3230
12652	0	0	Ki67+	 6535 3368
12653	0	0	Ki67+	 6548 2696
12654	0	0	Ki67+	 6550 2790
12655	0	0	Ki67+	 6550 3129
12656	0	0	Ki67+	 6553 3005
12657	0	0	Ki67+	 6555 3270
12658	0	0	Ki67+	 6557 2688
12659	0	0	Ki67+	 6557 3292
12660	0	0	Ki67+	 6562 3318
12661	0	0	Ki67+	 6562 3371
12662	0	0	Ki67+	 6563 3080
12663	0	0	Ki67+	 6564 3255
12664	0	0	Ki67+	 6569 2963
12665	0	0	Ki67+	 6570 2725
12666	0	0	Ki67+	 6576 3080
12667	0	0	Ki67+	 6577 3165
12668	0	0	Ki67+	 6579 3037
12669	0	0	Ki67+	 6581 2723
12670	0	0	Ki67+	 6583 3349
12671	0	0	Ki67+	 6588 3323
12672	0	0	Ki67+	 6589 2984
12673	0	0	Ki67+	 6594 3266
12674	0	0	Ki67+	 6599 3380
12675	0	0	Ki67+	 6609 3386
12676	0	0	Ki67+	 6610 3059
12677	0	0	Ki67+	 6611 3198
12678	0	0	Ki67+	 6613 2712
12679	0	0	Ki67+	 6614 2905
12680	0	0	Ki67+	 6614 3325
12681	0	0	Ki67+	 6618 2984
12682	0	0	Ki67+	 6618 3289
12683	0	0	Ki67+	 6620 3357
12684	0	0	Ki67+	 6623 3031
12685	0	0	Ki67+	 6625 3313
12686	0	0	Ki67+	 6628 2746
12687	0	0	Ki67+	 6629 2933
12688	0	0	Ki67+	 6634 3001
12689	0	0	Ki67+	 6637 2766
12690	0	0	Ki67+	 6637 2946
12691	0	0	Ki67+	 6644 3152
12692	0	0	Ki67+	 6647 3358
12693	0	0	Ki67+	 6649 2905
12694	0	0	Ki67+	 6652 3008
12695	0	0	Ki67+	 6653 3326
12696	0	0	Ki67+	 6654 3260
12697	0	0	Ki67+	 6657 2696
12698	0	0	Ki67+	 6658 3391
12699	0	0	Ki67+	 6659 3105
12700	0	0	Ki67+	 6660 2707
12701	0	0	Ki67+	 6667 3404
12702	0	0	Ki67+	 6669 3202
12703	0	0	Ki67+	 6672 3165
12704	0	0	Ki67+	 6673 2921
12705	0	0	Ki67+	 6674 3053
12706	0	0	Ki67+	 6680 2751
12707	0	0	Ki67+	 6685 3321
12708	0	0	Ki67+	 6697 3318
12709	0	0	Ki67+	 6699 2941
12710	0	0	Ki67+	 6700 2634
12711	0	0	Ki67+	 6704 2701
12712	0	0	Ki67+	 6708 3236
12713	0	0	Ki67+	 6711 2947
12714	0	0	Ki67+	 6716 3334
12715	0	0	Ki67+	 6716 3421
12716	0	0	Ki67+	 6725 2721
12717	0	0	Ki67+	 6728 2958
12718	0	0	Ki67+	 6730 3066
12719	0	0	Ki67+	 6732 2655
12720	0	0	Ki67+	 6733 3147
12721	0	0	Ki67+	 6743 2952
12722	0	0	Ki67+	 6746 2714
12723	0	0	Ki67+	 6747 2910
12724	0	0	Ki67+	 6756 3341
12725	0	0	Ki67+	 6757 3392
12726	0	0	Ki67+	 6763 2717
12727	0	0	Ki67+	 6763 3119
12728	0	0	Ki67+	 6774 3141
12729	0	0	Ki67+	 6777 3414
12730	0	0	Ki67+	 6782 3214
12731	0	0	Ki67+	 6787 2929
12732	0	0	Ki67+	 6789 3296
12733	0	0	Ki67+	 6791 3278
12734	0	0	Ki67+	 6792 3408
12735	0	0	Ki67+	 6794 2683
12736	0	0	Ki67+	 6808 3234
12737	0	0	Ki67+	 6811 3172
12738	0	0	Ki67+	 6813 3252
12739	0	0	Ki67+	 6823 3389
12740	0	0	Ki67+	 6825 3119
12741	0	0	Ki67+	 6843 3256
12742	0	0	Ki67+	 6051 3858
12743	0	0	Ki67+	 6052 3759
12744	0	0	Ki67+	 6052 3980
12745	0	0	Ki67+	 6053 4014
12746	0	0	Ki67+	 6053 4174
12747	0	0	Ki67+	 6054 3932
12748	0	0	Ki67+	 6055 3945
12749	0	0	Ki67+	 6059 4036
12750	0	0	Ki67+	 6061 3637
12751	0	0	Ki67+	 6067 4015
12752	0	0	Ki67+	 6070 3785
12753	0	0	Ki67+	 6072 3921
12754	0	0	Ki67+	 6080 4185
12755	0	0	Ki67+	 6086 3836
12756	0	0	Ki67+	 6086 3900
12757	0	0	Ki67+	 6101 3886
12758	0	0	Ki67+	 6103 3758
12759	0	0	Ki67+	 6104 3904
12760	0	0	Ki67+	 6111 4108
12761	0	0	Ki67+	 6111 4184
12762	0	0	Ki67+	 6116 4062
12763	0	0	Ki67+	 6120 3476
12764	0	0	Ki67+	 6122 3499
12765	0	0	Ki67+	 6123 3452
12766	0	0	Ki67+	 6123 3736
12767	0	0	Ki67+	 6123 3901
12768	0	0	Ki67+	 6124 4019
12769	0	0	Ki67+	 6127 4094
12770	0	0	Ki67+	 6130 3886
12771	0	0	Ki67+	 6134 3572
12772	0	0	Ki67+	 6139 4117
12773	0	0	Ki67+	 6140 3553
12774	0	0	Ki67+	 6146 3760
12775	0	0	Ki67+	 6147 3817
12776	0	0	Ki67+	 6148 4031
12777	0	0	Ki67+	 6153 3510
12778	0	0	Ki67+	 6153 3862
12779	0	0	Ki67+	 6154 4163
12780	0	0	Ki67+	 6160 3527
12781	0	0	Ki67+	 6160 3980
12782	0	0	Ki67+	 6165 4047
12783	0	0	Ki67+	 6173 3484
12784	0	0	Ki67+	 6177 3882
12785	0	0	Ki67+	 6178 3727
12786	0	0	Ki67+	 6181 3963
12787	0	0	Ki67+	 6183 3505
12788	0	0	Ki67+	 6184 3639
12789	0	0	Ki67+	 6186 3463
12790	0	0	Ki67+	 6189 4186
12791	0	0	Ki67+	 6192 3583
12792	0	0	Ki67+	 6194 3597
12793	0	0	Ki67+	 6194 3794
12794	0	0	Ki67+	 6195 3630
12795	0	0	Ki67+	 6202 3503
12796	0	0	Ki67+	 6208 3529
12797	0	0	Ki67+	 6210 3699
12798	0	0	Ki67+	 6212 3675
12799	0	0	Ki67+	 6213 3580
12800	0	0	Ki67+	 6214 4130
12801	0	0	Ki67+	 6215 3932
12802	0	0	Ki67+	 6215 3943
12803	0	0	Ki67+	 6217 3481
12804	0	0	Ki67+	 6221 3564
12805	0	0	Ki67+	 6222 4044
12806	0	0	Ki67+	 6223 3501
12807	0	0	Ki67+	 6227 3604
12808	0	0	Ki67+	 6228 3895
12809	0	0	Ki67+	 6229 3789
12810	0	0	Ki67+	 6231 3451
12811	0	0	Ki67+	 6231 3545
12812	0	0	Ki67+	 6235 3813
12813	0	0	Ki67+	 6240 3906
12814	0	0	Ki67+	 6242 3760
12815	0	0	Ki67+	 6243 4013
12816	0	0	Ki67+	 6244 3452
12817	0	0	Ki67+	 6246 3746
12818	0	0	Ki67+	 6247 3655
12819	0	0	Ki67+	 6247 3706
12820	0	0	Ki67+	 6250 3526
12821	0	0	Ki67+	 6252 3553
12822	0	0	Ki67+	 6254 3496
12823	0	0	Ki67+	 6256 3908
12824	0	0	Ki67+	 6258 3636
12825	0	0	Ki67+	 6259 3942
12826	0	0	Ki67+	 6261 3535
12827	0	0	Ki67+	 6263 3728
12828	0	0	Ki67+	 6272 3458
12829	0	0	Ki67+	 6272 3473
12830	0	0	Ki67+	 6281 3538
12831	0	0	Ki67+	 6282 3838
12832	0	0	Ki67+	 6285 3804
12833	0	0	Ki67+	 6287 3750
12834	0	0	Ki67+	 6288 3823
12835	0	0	Ki67+	 6289 3459
12836	0	0	Ki67+	 6292 3761
12837	0	0	Ki67+	 6294 3855
12838	0	0	Ki67+	 6299 3492
12839	0	0	Ki67+	 6299 3510
12840	0	0	Ki67+	 6301 3745
12841	0	0	Ki67+	 6307 3549
12842	0	0	Ki67+	 6307 3868
12843	0	0	Ki67+	 6310 3638
12844	0	0	Ki67+	 6310 3655
12845	0	0	Ki67+	 6316 3473
12846	0	0	Ki67+	 6316 3484
12847	0	0	Ki67+	 6318 3708
12848	0	0	Ki67+	 6321 3648
12849	0	0	Ki67+	 6325 3510
12850	0	0	Ki67+	 6326 3462
12851	0	0	Ki67+	 6327 3701
12852	0	0	Ki67+	 6330 4185
12853	0	0	Ki67+	 6335 3472
12854	0	0	Ki67+	 6335 3550
12855	0	0	Ki67+	 6342 3452
12856	0	0	Ki67+	 6344 4174
12857	0	0	Ki67+	 6344 4222
12858	0	0	Ki67+	 6355 3436
12859	0	0	Ki67+	 6355 3629
12860	0	0	Ki67+	 6358 3550
12861	0	0	Ki67+	 6365 3494
12862	0	0	Ki67+	 6367 3474
12863	0	0	Ki67+	 6370 4166
12864	0	0	Ki67+	 6371 3656
12865	0	0	Ki67+	 6372 3529
12866	0	0	Ki67+	 6377 3591
12867	0	0	Ki67+	 6387 3542
12868	0	0	Ki67+	 6391 3479
12869	0	0	Ki67+	 6391 4188
12870	0	0	Ki67+	 6395 4216
12871	0	0	Ki67+	 6397 3527
12872	0	0	Ki67+	 6403 4194
12873	0	0	Ki67+	 6413 4149
12874	0	0	Ki67+	 6415 3720
12875	0	0	Ki67+	 6419 3586
12876	0	0	Ki67+	 6421 4166
12877	0	0	Ki67+	 6444 4220
12878	0	0	Ki67+	 6447 3771
12879	0	0	Ki67+	 6455 3668
12880	0	0	Ki67+	 6456 3741
12881	0	0	Ki67+	 6469 4130
12882	0	0	Ki67+	 6470 3717
12883	0	0	Ki67+	 6484 3590
12884	0	0	Ki67+	 6485 4106
12885	0	0	Ki67+	 6489 4152
12886	0	0	Ki67+	 6506 4063
12887	0	0	Ki67+	 6508 3817
12888	0	0	Ki67+	 6512 3603
12889	0	0	Ki67+	 6514 3569
12890	0	0	Ki67+	 6518 4097
12891	0	0	Ki67+	 6518 4171
12892	0	0	Ki67+	 6520 3777
12893	0	0	Ki67+	 6531 3575
12894	0	0	Ki67+	 6533 3685
12895	0	0	Ki67+	 6534 3673
12896	0	0	Ki67+	 6539 3529
12897	0	0	Ki67+	 6542 3702
12898	0	0	Ki67+	 6548 3905
12899	0	0	Ki67+	 6551 3607
12900	0	0	Ki67+	 6560 4215
12901	0	0	Ki67+	 6565 3727
12902	0	0	Ki67+	 6570 3989
12903	0	0	Ki67+	 6580 3751
12904	0	0	Ki67+	 6581 3686
12905	0	0	Ki67+	 6584 3823
12906	0	0	Ki67+	 6592 4190
12907	0	0	Ki67+	 6596 3743
12908	0	0	Ki67+	 6600 3653
12909	0	0	Ki67+	 6600 4009
12910	0	0	Ki67+	 6608 4101
12911	0	0	Ki67+	 6616 4043
12912	0	0	Ki67+	 6619 3627
12913	0	0	Ki67+	 6620 3454
12914	0	0	Ki67+	 6623 3732
12915	0	0	Ki67+	 6625 3851
12916	0	0	Ki67+	 6629 3601
12917	0	0	Ki67+	 6636 3689
12918	0	0	Ki67+	 6641 3868
12919	0	0	Ki67+	 6651 3484
12920	0	0	Ki67+	 6652 3763
12921	0	0	Ki67+	 6665 3873
12922	0	0	Ki67+	 6680 3689
12923	0	0	Ki67+	 6682 3472
12924	0	0	Ki67+	 6683 3865
12925	0	0	Ki67+	 6685 3922
12926	0	0	Ki67+	 6704 3754
12927	0	0	Ki67+	 6713 3764
12928	0	0	Ki67+	 6716 3895
12929	0	0	Ki67+	 6719 3807
12930	0	0	Ki67+	 6724 3462
12931	0	0	Ki67+	 6728 3576
12932	0	0	Ki67+	 6730 3934
12933	0	0	Ki67+	 6731 3598
12934	0	0	Ki67+	 6732 4162
12935	0	0	Ki67+	 6734 3439
12936	0	0	Ki67+	 6754 4051
12937	0	0	Ki67+	 6761 3440
12938	0	0	Ki67+	 6762 3925
12939	0	0	Ki67+	 6770 3982
12940	0	0	Ki67+	 6775 3821
12941	0	0	Ki67+	 6778 4017
12942	0	0	Ki67+	 6783 3453
12943	0	0	Ki67+	 6785 3428
12944	0	0	Ki67+	 6787 3523
12945	0	0	Ki67+	 6791 3592
12946	0	0	Ki67+	 6802 3603
12947	0	0	Ki67+	 6805 4003
12948	0	0	Ki67+	 6812 3597
12949	0	0	Ki67+	 6814 4032
12950	0	0	Ki67+	 6822 3443
12951	0	0	Ki67+	 6822 3723
12952	0	0	Ki67+	 6823 3603
12953	0	0	Ki67+	 6825 3637
12954	0	0	Ki67+	 6826 4062
12955	0	0	Ki67+	 6829 3554
12956	0	0	Ki67+	 6829 3861
12957	0	0	Ki67+	 6832 3572
12958	0	0	Ki67+	 6835 3638
12959	0	0	Ki67+	 6837 3477
12960	0	0	Ki67+	 6050 4607
12961	0	0	Ki67+	 6051 4321
12962	0	0	Ki67+	 6051 4366
12963	0	0	Ki67+	 6057 4934
12964	0	0	Ki67+	 6058 4598
12965	0	0	Ki67+	 6065 4388
12966	0	0	Ki67+	 6065 4629
12967	0	0	Ki67+	 6065 4754
12968	0	0	Ki67+	 6066 4786
12969	0	0	Ki67+	 6075 4420
12970	0	0	Ki67+	 6082 4919
12971	0	0	Ki67+	 6085 4346
12972	0	0	Ki67+	 6089 4440
12973	0	0	Ki67+	 6094 4605
12974	0	0	Ki67+	 6098 4521
12975	0	0	Ki67+	 6104 4895
12976	0	0	Ki67+	 6109 4868
12977	0	0	Ki67+	 6116 4722
12978	0	0	Ki67+	 6120 4610
12979	0	0	Ki67+	 6123 4347
12980	0	0	Ki67+	 6124 4418
12981	0	0	Ki67+	 6128 4458
12982	0	0	Ki67+	 6129 4680
12983	0	0	Ki67+	 6132 4862
12984	0	0	Ki67+	 6139 5010
12985	0	0	Ki67+	 6144 4719
12986	0	0	Ki67+	 6152 4793
12987	0	0	Ki67+	 6153 4435
12988	0	0	Ki67+	 6155 5007
12989	0	0	Ki67+	 6156 4618
12990	0	0	Ki67+	 6158 4413
12991	0	0	Ki67+	 6159 4630
12992	0	0	Ki67+	 6164 4758
12993	0	0	Ki67+	 6165 4778
12994	0	0	Ki67+	 6167 5001
12995	0	0	Ki67+	 6171 4617
12996	0	0	Ki67+	 6176 4923
12997	0	0	Ki67+	 6177 4530
12998	0	0	Ki67+	 6183 4617
12999	0	0	Ki67+	 6184 4886
13000	0	0	Ki67+	 6185 5012
13001	0	0	Ki67+	 6189 4400
13002	0	0	Ki67+	 6190 4764
13003	0	0	Ki67+	 6195 4502
13004	0	0	Ki67+	 6199 4411
13005	0	0	Ki67+	 6201 4926
13006	0	0	Ki67+	 6204 4378
13007	0	0	Ki67+	 6208 4941
13008	0	0	Ki67+	 6209 4859
13009	0	0	Ki67+	 6210 4633
13010	0	0	Ki67+	 6216 4429
13011	0	0	Ki67+	 6216 4607
13012	0	0	Ki67+	 6222 4742
13013	0	0	Ki67+	 6229 4893
13014	0	0	Ki67+	 6232 4439
13015	0	0	Ki67+	 6235 4840
13016	0	0	Ki67+	 6237 4373
13017	0	0	Ki67+	 6237 4868
13018	0	0	Ki67+	 6239 4647
13019	0	0	Ki67+	 6240 4342
13020	0	0	Ki67+	 6240 4487
13021	0	0	Ki67+	 6240 4659
13022	0	0	Ki67+	 6247 4898
13023	0	0	Ki67+	 6249 4473
13024	0	0	Ki67+	 6249 4607
13025	0	0	Ki67+	 6252 4876
13026	0	0	Ki67+	 6258 4401
13027	0	0	Ki67+	 6258 4434
13028	0	0	Ki67+	 6258 4841
13029	0	0	Ki67+	 6258 4944
13030	0	0	Ki67+	 6260 4961
13031	0	0	Ki67+	 6264 4818
13032	0	0	Ki67+	 6269 4719
13033	0	0	Ki67+	 6269 4920
13034	0	0	Ki67+	 6270 4752
13035	0	0	Ki67+	 6275 4471
13036	0	0	Ki67+	 6277 4545
13037	0	0	Ki67+	 6278 4866
13038	0	0	Ki67+	 6280 4307
13039	0	0	Ki67+	 6281 4623
13040	0	0	Ki67+	 6284 4933
13041	0	0	Ki67+	 6288 4841
13042	0	0	Ki67+	 6289 4863
13043	0	0	Ki67+	 6292 4419
13044	0	0	Ki67+	 6296 4714
13045	0	0	Ki67+	 6298 4825
13046	0	0	Ki67+	 6302 4286
13047	0	0	Ki67+	 6309 4815
13048	0	0	Ki67+	 6312 4469
13049	0	0	Ki67+	 6312 4911
13050	0	0	Ki67+	 6312 4977
13051	0	0	Ki67+	 6314 4308
13052	0	0	Ki67+	 6315 4338
13053	0	0	Ki67+	 6315 4384
13054	0	0	Ki67+	 6319 4789
13055	0	0	Ki67+	 6320 4704
13056	0	0	Ki67+	 6320 4852
13057	0	0	Ki67+	 6322 4811
13058	0	0	Ki67+	 6330 4587
13059	0	0	Ki67+	 6332 4761
13060	0	0	Ki67+	 6335 4823
13061	0	0	Ki67+	 6336 4535
13062	0	0	Ki67+	 6338 4989
13063	0	0	Ki67+	 6340 4636
13064	0	0	Ki67+	 6344 4353
13065	0	0	Ki67+	 6347 4555
13066	0	0	Ki67+	 6347 4727
13067	0	0	Ki67+	 6349 4986
13068	0	0	Ki67+	 6350 4783
13069	0	0	Ki67+	 6350 4800
13070	0	0	Ki67+	 6351 4259
13071	0	0	Ki67+	 6352 4945
13072	0	0	Ki67+	 6355 4765
13073	0	0	Ki67+	 6361 4862
13074	0	0	Ki67+	 6363 4236
13075	0	0	Ki67+	 6364 4749
13076	0	0	Ki67+	 6365 4544
13077	0	0	Ki67+	 6367 4322
13078	0	0	Ki67+	 6371 4843
13079	0	0	Ki67+	 6373 4292
13080	0	0	Ki67+	 6377 4771
13081	0	0	Ki67+	 6383 4613
13082	0	0	Ki67+	 6387 4282
13083	0	0	Ki67+	 6387 4448
13084	0	0	Ki67+	 6387 4468
13085	0	0	Ki67+	 6391 4562
13086	0	0	Ki67+	 6392 4806
13087	0	0	Ki67+	 6394 4749
13088	0	0	Ki67+	 6404 4594
13089	0	0	Ki67+	 6406 4272
13090	0	0	Ki67+	 6409 4455
13091	0	0	Ki67+	 6409 4504
13092	0	0	Ki67+	 6416 4766
13093	0	0	Ki67+	 6419 4249
13094	0	0	Ki67+	 6421 4568
13095	0	0	Ki67+	 6423 4473
13096	0	0	Ki67+	 6423 4846
13097	0	0	Ki67+	 6426 4387
13098	0	0	Ki67+	 6429 4954
13099	0	0	Ki67+	 6430 4528
13100	0	0	Ki67+	 6433 4501
13101	0	0	Ki67+	 6435 4989
13102	0	0	Ki67+	 6438 4598
13103	0	0	Ki67+	 6438 4611
13104	0	0	Ki67+	 6440 4903
13105	0	0	Ki67+	 6443 4368
13106	0	0	Ki67+	 6447 4519
13107	0	0	Ki67+	 6447 4953
13108	0	0	Ki67+	 6448 4467
13109	0	0	Ki67+	 6451 4337
13110	0	0	Ki67+	 6451 4988
13111	0	0	Ki67+	 6459 4862
13112	0	0	Ki67+	 6461 4379
13113	0	0	Ki67+	 6462 4495
13114	0	0	Ki67+	 6462 4916
13115	0	0	Ki67+	 6471 4949
13116	0	0	Ki67+	 6477 4538
13117	0	0	Ki67+	 6477 4767
13118	0	0	Ki67+	 6478 4464
13119	0	0	Ki67+	 6478 4858
13120	0	0	Ki67+	 6479 4619
13121	0	0	Ki67+	 6480 4905
13122	0	0	Ki67+	 6481 4344
13123	0	0	Ki67+	 6485 4800
13124	0	0	Ki67+	 6486 4572
13125	0	0	Ki67+	 6488 4780
13126	0	0	Ki67+	 6490 4516
13127	0	0	Ki67+	 6492 4476
13128	0	0	Ki67+	 6495 4278
13129	0	0	Ki67+	 6499 4380
13130	0	0	Ki67+	 6499 4551
13131	0	0	Ki67+	 6503 4779
13132	0	0	Ki67+	 6506 4829
13133	0	0	Ki67+	 6507 4901
13134	0	0	Ki67+	 6507 5007
13135	0	0	Ki67+	 6509 4620
13136	0	0	Ki67+	 6510 4483
13137	0	0	Ki67+	 6514 4338
13138	0	0	Ki67+	 6519 4739
13139	0	0	Ki67+	 6526 4975
13140	0	0	Ki67+	 6529 4372
13141	0	0	Ki67+	 6530 4911
13142	0	0	Ki67+	 6534 4621
13143	0	0	Ki67+	 6536 4418
13144	0	0	Ki67+	 6536 5010
13145	0	0	Ki67+	 6545 4820
13146	0	0	Ki67+	 6549 4987
13147	0	0	Ki67+	 6553 4413
13148	0	0	Ki67+	 6557 4467
13149	0	0	Ki67+	 6558 4785
13150	0	0	Ki67+	 6564 4622
13151	0	0	Ki67+	 6568 5017
13152	0	0	Ki67+	 6569 4239
13153	0	0	Ki67+	 6570 4758
13154	0	0	Ki67+	 6579 4339
13155	0	0	Ki67+	 6581 4309
13156	0	0	Ki67+	 6582 4406
13157	0	0	Ki67+	 6582 4561
13158	0	0	Ki67+	 6583 4770
13159	0	0	Ki67+	 6586 4643
13160	0	0	Ki67+	 6587 4603
13161	0	0	Ki67+	 6587 4715
13162	0	0	Ki67+	 6588 4873
13163	0	0	Ki67+	 6595 4792
13164	0	0	Ki67+	 6595 4999
13165	0	0	Ki67+	 6598 4728
13166	0	0	Ki67+	 6604 4281
13167	0	0	Ki67+	 6608 4858
13168	0	0	Ki67+	 6609 4887
13169	0	0	Ki67+	 6610 4630
13170	0	0	Ki67+	 6613 4649
13171	0	0	Ki67+	 6616 4395
13172	0	0	Ki67+	 6617 4875
13173	0	0	Ki67+	 6620 4856
13174	0	0	Ki67+	 6624 4551
13175	0	0	Ki67+	 6627 4429
13176	0	0	Ki67+	 6628 4776
13177	0	0	Ki67+	 6633 4411
13178	0	0	Ki67+	 6636 4698
13179	0	0	Ki67+	 6641 4268
13180	0	0	Ki67+	 6646 4627
13181	0	0	Ki67+	 6648 4962
13182	0	0	Ki67+	 6651 4818
13183	0	0	Ki67+	 6651 4866
13184	0	0	Ki67+	 6654 4846
13185	0	0	Ki67+	 6657 4565
13186	0	0	Ki67+	 6662 4325
13187	0	0	Ki67+	 6668 4798
13188	0	0	Ki67+	 6671 4711
13189	0	0	Ki67+	 6672 4591
13190	0	0	Ki67+	 6672 4760
13191	0	0	Ki67+	 6673 4553
13192	0	0	Ki67+	 6674 4814
13193	0	0	Ki67+	 6676 4776
13194	0	0	Ki67+	 6677 4891
13195	0	0	Ki67+	 6680 4629
13196	0	0	Ki67+	 6681 4825
13197	0	0	Ki67+	 6686 4775
13198	0	0	Ki67+	 6690 4650
13199	0	0	Ki67+	 6692 4744
13200	0	0	Ki67+	 6692 4849
13201	0	0	Ki67+	 6695 4531
13202	0	0	Ki67+	 6699 4268
13203	0	0	Ki67+	 6707 4309
13204	0	0	Ki67+	 6710 4236
13205	0	0	Ki67+	 6710 4615
13206	0	0	Ki67+	 6712 4810
13207	0	0	Ki67+	 6713 4736
13208	0	0	Ki67+	 6714 4795
13209	0	0	Ki67+	 6717 4834
13210	0	0	Ki67+	 6718 4653
13211	0	0	Ki67+	 6721 4780
13212	0	0	Ki67+	 6724 4945
13213	0	0	Ki67+	 6726 4365
13214	0	0	Ki67+	 6734 4816
13215	0	0	Ki67+	 6735 4923
13216	0	0	Ki67+	 6737 4602
13217	0	0	Ki67+	 6739 4539
13218	0	0	Ki67+	 6741 4883
13219	0	0	Ki67+	 6752 4943
13220	0	0	Ki67+	 6755 5005
13221	0	0	Ki67+	 6756 4622
13222	0	0	Ki67+	 6756 4955
13223	0	0	Ki67+	 6760 4442
13224	0	0	Ki67+	 6761 4927
13225	0	0	Ki67+	 6763 4871
13226	0	0	Ki67+	 6764 4817
13227	0	0	Ki67+	 6765 4793
13228	0	0	Ki67+	 6769 4367
13229	0	0	Ki67+	 6769 4543
13230	0	0	Ki67+	 6773 4717
13231	0	0	Ki67+	 6774 4807
13232	0	0	Ki67+	 6777 4592
13233	0	0	Ki67+	 6777 4627
13234	0	0	Ki67+	 6780 4993
13235	0	0	Ki67+	 6781 4656
13236	0	0	Ki67+	 6785 4902
13237	0	0	Ki67+	 6797 4983
13238	0	0	Ki67+	 6798 4785
13239	0	0	Ki67+	 6799 4704
13240	0	0	Ki67+	 6799 4850
13241	0	0	Ki67+	 6802 4872
13242	0	0	Ki67+	 6805 4551
13243	0	0	Ki67+	 6809 4717
13244	0	0	Ki67+	 6811 4964
13245	0	0	Ki67+	 6817 4764
13246	0	0	Ki67+	 6818 4661
13247	0	0	Ki67+	 6821 4618
13248	0	0	Ki67+	 6821 4969
13249	0	0	Ki67+	 6824 4641
13250	0	0	Ki67+	 6831 4555
13251	0	0	Ki67+	 6832 4260
13252	0	0	Ki67+	 6834 4991
13253	0	0	Ki67+	 6836 4328
13254	0	0	Ki67+	 6837 4735
13255	0	0	Ki67+	 6840 4708
13256	0	0	Ki67+	 6845 4830
13257	0	0	Ki67+	 6845 4861
13258	0	0	Ki67+	 6069 5646
13259	0	0	Ki67+	 6110 5057
13260	0	0	Ki67+	 6116 5039
13261	0	0	Ki67+	 6117 5097
13262	0	0	Ki67+	 6121 5122
13263	0	0	Ki67+	 6121 5750
13264	0	0	Ki67+	 6124 5059
13265	0	0	Ki67+	 6131 5714
13266	0	0	Ki67+	 6135 5138
13267	0	0	Ki67+	 6139 5039
13268	0	0	Ki67+	 6139 5366
13269	0	0	Ki67+	 6159 5612
13270	0	0	Ki67+	 6162 5694
13271	0	0	Ki67+	 6170 5168
13272	0	0	Ki67+	 6186 5752
13273	0	0	Ki67+	 6188 5686
13274	0	0	Ki67+	 6191 5436
13275	0	0	Ki67+	 6197 5711
13276	0	0	Ki67+	 6206 5761
13277	0	0	Ki67+	 6215 5739
13278	0	0	Ki67+	 6225 5395
13279	0	0	Ki67+	 6226 5720
13280	0	0	Ki67+	 6241 5750
13281	0	0	Ki67+	 6241 5769
13282	0	0	Ki67+	 6257 5697
13283	0	0	Ki67+	 6259 5662
13284	0	0	Ki67+	 6260 5752
13285	0	0	Ki67+	 6269 5696
13286	0	0	Ki67+	 6273 5734
13287	0	0	Ki67+	 6285 5721
13288	0	0	Ki67+	 6287 5662
13289	0	0	Ki67+	 6288 5494
13290	0	0	Ki67+	 6292 5792
13291	0	0	Ki67+	 6296 5429
13292	0	0	Ki67+	 6298 5106
13293	0	0	Ki67+	 6300 5735
13294	0	0	Ki67+	 6305 5784
13295	0	0	Ki67+	 6311 5774
13296	0	0	Ki67+	 6322 5653
13297	0	0	Ki67+	 6325 5778
13298	0	0	Ki67+	 6327 5803
13299	0	0	Ki67+	 6329 5224
13300	0	0	Ki67+	 6357 5385
13301	0	0	Ki67+	 6362 5817
13302	0	0	Ki67+	 6364 5177
13303	0	0	Ki67+	 6366 5601
13304	0	0	Ki67+	 6372 5653
13305	0	0	Ki67+	 6372 5665
13306	0	0	Ki67+	 6388 5740
13307	0	0	Ki67+	 6397 5318
13308	0	0	Ki67+	 6401 5099
13309	0	0	Ki67+	 6403 5664
13310	0	0	Ki67+	 6404 5194
13311	0	0	Ki67+	 6406 5053
13312	0	0	Ki67+	 6407 5385
13313	0	0	Ki67+	 6411 5684
13314	0	0	Ki67+	 6415 5153
13315	0	0	Ki67+	 6417 5118
13316	0	0	Ki67+	 6418 5404
13317	0	0	Ki67+	 6426 5234
13318	0	0	Ki67+	 6427 5668
13319	0	0	Ki67+	 6429 5269
13320	0	0	Ki67+	 6430 5731
13321	0	0	Ki67+	 6433 5030
13322	0	0	Ki67+	 6434 5171
13323	0	0	Ki67+	 6438 5056
13324	0	0	Ki67+	 6438 5689
13325	0	0	Ki67+	 6439 5102
13326	0	0	Ki67+	 6441 5213
13327	0	0	Ki67+	 6450 5712
13328	0	0	Ki67+	 6451 5761
13329	0	0	Ki67+	 6468 5255
13330	0	0	Ki67+	 6477 5199
13331	0	0	Ki67+	 6478 5241
13332	0	0	Ki67+	 6486 5218
13333	0	0	Ki67+	 6489 5444
13334	0	0	Ki67+	 6489 5685
13335	0	0	Ki67+	 6495 5773
13336	0	0	Ki67+	 6497 5039
13337	0	0	Ki67+	 6504 5095
13338	0	0	Ki67+	 6505 5133
13339	0	0	Ki67+	 6511 5147
13340	0	0	Ki67+	 6516 5124
13341	0	0	Ki67+	 6516 5732
13342	0	0	Ki67+	 6522 5355
13343	0	0	Ki67+	 6529 5481
13344	0	0	Ki67+	 6530 5178
13345	0	0	Ki67+	 6531 5123
13346	0	0	Ki67+	 6533 5101
13347	0	0	Ki67+	 6562 5465
13348	0	0	Ki67+	 6564 5735
13349	0	0	Ki67+	 6577 5248
13350	0	0	Ki67+	 6580 5793
13351	0	0	Ki67+	 6581 5823
13352	0	0	Ki67+	 6588 5474
13353	0	0	Ki67+	 6589 5813
13354	0	0	Ki67+	 6596 5273
13355	0	0	Ki67+	 6598 5745
13356	0	0	Ki67+	 6604 5823
13357	0	0	Ki67+	 6605 5299
13358	0	0	Ki67+	 6610 5484
13359	0	0	Ki67+	 6612 5278
13360	0	0	Ki67+	 6614 5315
13361	0	0	Ki67+	 6614 5711
13362	0	0	Ki67+	 6615 5349
13363	0	0	Ki67+	 6615 5776
13364	0	0	Ki67+	 6630 5045
13365	0	0	Ki67+	 6636 5804
13366	0	0	Ki67+	 6637 5336
13367	0	0	Ki67+	 6649 5809
13368	0	0	Ki67+	 6651 5567
13369	0	0	Ki67+	 6653 5327
13370	0	0	Ki67+	 6658 5722
13371	0	0	Ki67+	 6662 5542
13372	0	0	Ki67+	 6673 5459
13373	0	0	Ki67+	 6684 5740
13374	0	0	Ki67+	 6686 5342
13375	0	0	Ki67+	 6695 5798
13376	0	0	Ki67+	 6701 5707
13377	0	0	Ki67+	 6704 5387
13378	0	0	Ki67+	 6715 5359
13379	0	0	Ki67+	 6716 5398
13380	0	0	Ki67+	 6727 5737
13381	0	0	Ki67+	 6731 5339
13382	0	0	Ki67+	 6738 5717
13383	0	0	Ki67+	 6750 5575
13384	0	0	Ki67+	 6751 5415
13385	0	0	Ki67+	 6757 5362
13386	0	0	Ki67+	 6757 5688
13387	0	0	Ki67+	 6763 5339
13388	0	0	Ki67+	 6772 5725
13389	0	0	Ki67+	 6774 5389
13390	0	0	Ki67+	 6774 5683
13391	0	0	Ki67+	 6779 5573
13392	0	0	Ki67+	 6781 5302
13393	0	0	Ki67+	 6781 5405
13394	0	0	Ki67+	 6786 5701
13395	0	0	Ki67+	 6795 5560
13396	0	0	Ki67+	 6796 5707
13397	0	0	Ki67+	 6806 5358
13398	0	0	Ki67+	 6813 5757
13399	0	0	Ki67+	 6815 5567
13400	0	0	Ki67+	 6821 5584
13401	0	0	Ki67+	 6825 5735
13402	0	0	Ki67+	 6826 5464
13403	0	0	Ki67+	 6830 5091
13404	0	0	Ki67+	 6830 5239
13405	0	0	Ki67+	 6832 5252
13406	0	0	Ki67+	 6835 5480
13407	0	0	Ki67+	 6836 5395
13408	0	0	Ki67+	 6845 5810
13409	0	0	Ki67+	 6846 5299
13410	0	0	Ki67+	 6054 6076
13411	0	0	Ki67+	 6064 5979
13412	0	0	Ki67+	 6073 6122
13413	0	0	Ki67+	 6105 6057
13414	0	0	Ki67+	 6123 6039
13415	0	0	Ki67+	 6131 6056
13416	0	0	Ki67+	 6150 6025
13417	0	0	Ki67+	 6171 6089
13418	0	0	Ki67+	 6175 6208
13419	0	0	Ki67+	 6192 6613
13420	0	0	Ki67+	 6230 6118
13421	0	0	Ki67+	 6233 6106
13422	0	0	Ki67+	 6242 6120
13423	0	0	Ki67+	 6275 6132
13424	0	0	Ki67+	 6275 6510
13425	0	0	Ki67+	 6278 5938
13426	0	0	Ki67+	 6285 6618
13427	0	0	Ki67+	 6302 5865
13428	0	0	Ki67+	 6320 6134
13429	0	0	Ki67+	 6324 6158
13430	0	0	Ki67+	 6325 5937
13431	0	0	Ki67+	 6327 5881
13432	0	0	Ki67+	 6338 6145
13433	0	0	Ki67+	 6344 5880
13434	0	0	Ki67+	 6346 5855
13435	0	0	Ki67+	 6347 6195
13436	0	0	Ki67+	 6355 5909
13437	0	0	Ki67+	 6358 6132
13438	0	0	Ki67+	 6376 5951
13439	0	0	Ki67+	 6383 6150
13440	0	0	Ki67+	 6395 5933
13441	0	0	Ki67+	 6404 5845
13442	0	0	Ki67+	 6408 6174
13443	0	0	Ki67+	 6409 6145
13444	0	0	Ki67+	 6417 5907
13445	0	0	Ki67+	 6425 6155
13446	0	0	Ki67+	 6427 6379
13447	0	0	Ki67+	 6427 6404
13448	0	0	Ki67+	 6429 6430
13449	0	0	Ki67+	 6438 6144
13450	0	0	Ki67+	 6453 6154
13451	0	0	Ki67+	 6471 6056
13452	0	0	Ki67+	 6476 6002
13453	0	0	Ki67+	 6476 6379
13454	0	0	Ki67+	 6477 6035
13455	0	0	Ki67+	 6478 6085
13456	0	0	Ki67+	 6480 6114
13457	0	0	Ki67+	 6480 6132
13458	0	0	Ki67+	 6483 6393
13459	0	0	Ki67+	 6486 6165
13460	0	0	Ki67+	 6491 5987
13461	0	0	Ki67+	 6491 6062
13462	0	0	Ki67+	 6491 6438
13463	0	0	Ki67+	 6495 6002
13464	0	0	Ki67+	 6501 6378
13465	0	0	Ki67+	 6503 6119
13466	0	0	Ki67+	 6504 5897
13467	0	0	Ki67+	 6504 6094
13468	0	0	Ki67+	 6512 6065
13469	0	0	Ki67+	 6513 5911
13470	0	0	Ki67+	 6513 6147
13471	0	0	Ki67+	 6513 6409
13472	0	0	Ki67+	 6516 5970
13473	0	0	Ki67+	 6523 5883
13474	0	0	Ki67+	 6524 6033
13475	0	0	Ki67+	 6530 6406
13476	0	0	Ki67+	 6536 5968
13477	0	0	Ki67+	 6536 6168
13478	0	0	Ki67+	 6541 5911
13479	0	0	Ki67+	 6544 6613
13480	0	0	Ki67+	 6551 6027
13481	0	0	Ki67+	 6555 6598
13482	0	0	Ki67+	 6558 6421
13483	0	0	Ki67+	 6561 5939
13484	0	0	Ki67+	 6563 5951
13485	0	0	Ki67+	 6565 6110
13486	0	0	Ki67+	 6568 6132
13487	0	0	Ki67+	 6575 6026
13488	0	0	Ki67+	 6577 6477
13489	0	0	Ki67+	 6579 6044
13490	0	0	Ki67+	 6579 6417
13491	0	0	Ki67+	 6579 6579
13492	0	0	Ki67+	 6581 5999
13493	0	0	Ki67+	 6582 6107
13494	0	0	Ki67+	 6582 6547
13495	0	0	Ki67+	 6587 5849
13496	0	0	Ki67+	 6588 6148
13497	0	0	Ki67+	 6594 5969
13498	0	0	Ki67+	 6599 6452
13499	0	0	Ki67+	 6600 6103
13500	0	0	Ki67+	 6601 6039
13501	0	0	Ki67+	 6606 6594
13502	0	0	Ki67+	 6609 5998
13503	0	0	Ki67+	 6610 6369
13504	0	0	Ki67+	 6611 5883
13505	0	0	Ki67+	 6612 5847
13506	0	0	Ki67+	 6612 5929
13507	0	0	Ki67+	 6612 6466
13508	0	0	Ki67+	 6612 6540
13509	0	0	Ki67+	 6613 6450
13510	0	0	Ki67+	 6614 6523
13511	0	0	Ki67+	 6615 6321
13512	0	0	Ki67+	 6616 6292
13513	0	0	Ki67+	 6624 6274
13514	0	0	Ki67+	 6625 6573
13515	0	0	Ki67+	 6634 6533
13516	0	0	Ki67+	 6637 5873
13517	0	0	Ki67+	 6637 6292
13518	0	0	Ki67+	 6640 6266
13519	0	0	Ki67+	 6640 6510
13520	0	0	Ki67+	 6641 6038
13521	0	0	Ki67+	 6643 6544
13522	0	0	Ki67+	 6644 5928
13523	0	0	Ki67+	 6649 6567
13524	0	0	Ki67+	 6651 6465
13525	0	0	Ki67+	 6654 6318
13526	0	0	Ki67+	 6655 6059
13527	0	0	Ki67+	 6660 6103
13528	0	0	Ki67+	 6660 6284
13529	0	0	Ki67+	 6660 6385
13530	0	0	Ki67+	 6662 6137
13531	0	0	Ki67+	 6663 6507
13532	0	0	Ki67+	 6666 6256
13533	0	0	Ki67+	 6667 6527
13534	0	0	Ki67+	 6668 6127
13535	0	0	Ki67+	 6670 6321
13536	0	0	Ki67+	 6685 6089
13537	0	0	Ki67+	 6687 6357
13538	0	0	Ki67+	 6688 6282
13539	0	0	Ki67+	 6689 6556
13540	0	0	Ki67+	 6695 6257
13541	0	0	Ki67+	 6696 6395
13542	0	0	Ki67+	 6700 6376
13543	0	0	Ki67+	 6703 6580
13544	0	0	Ki67+	 6705 6088
13545	0	0	Ki67+	 6705 6113
13546	0	0	Ki67+	 6705 6239
13547	0	0	Ki67+	 6717 6418
13548	0	0	Ki67+	 6717 6567
13549	0	0	Ki67+	 6719 6252
13550	0	0	Ki67+	 6724 6284
13551	0	0	Ki67+	 6729 6393
13552	0	0	Ki67+	 6733 6506
13553	0	0	Ki67+	 6743 6547
13554	0	0	Ki67+	 6744 6296
13555	0	0	Ki67+	 6744 6618
13556	0	0	Ki67+	 6745 6059
13557	0	0	Ki67+	 6746 6035
13558	0	0	Ki67+	 6750 6413
13559	0	0	Ki67+	 6755 5966
13560	0	0	Ki67+	 6758 6266
13561	0	0	Ki67+	 6758 6534
13562	0	0	Ki67+	 6758 6578
13563	0	0	Ki67+	 6761 6604
13564	0	0	Ki67+	 6767 6249
13565	0	0	Ki67+	 6772 6056
13566	0	0	Ki67+	 6780 5978
13567	0	0	Ki67+	 6781 6427
13568	0	0	Ki67+	 6782 6408
13569	0	0	Ki67+	 6783 5922
13570	0	0	Ki67+	 6784 5892
13571	0	0	Ki67+	 6786 6272
13572	0	0	Ki67+	 6790 6605
13573	0	0	Ki67+	 6791 6245
13574	0	0	Ki67+	 6792 5966
13575	0	0	Ki67+	 6792 6012
13576	0	0	Ki67+	 6794 6260
13577	0	0	Ki67+	 6799 6296
13578	0	0	Ki67+	 6802 5866
13579	0	0	Ki67+	 6802 5944
13580	0	0	Ki67+	 6808 6113
13581	0	0	Ki67+	 6809 5905
13582	0	0	Ki67+	 6813 6151
13583	0	0	Ki67+	 6816 6605
13584	0	0	Ki67+	 6818 6388
13585	0	0	Ki67+	 6819 6026
13586	0	0	Ki67+	 6820 5895
13587	0	0	Ki67+	 6822 6241
13588	0	0	Ki67+	 6823 6122
13589	0	0	Ki67+	 6824 5997
13590	0	0	Ki67+	 6828 5848
13591	0	0	Ki67+	 6828 6430
13592	0	0	Ki67+	 6834 5883
13593	0	0	Ki67+	 6839 5834
13594	0	0	Ki67+	 6840 6227
13595	0	0	Ki67+	 6845 6390
13596	0	0	Ki67+	 6072 6979
13597	0	0	Ki67+	 6074 7242
13598	0	0	Ki67+	 6076 7171
13599	0	0	Ki67+	 6081 6986
13600	0	0	Ki67+	 6089 6977
13601	0	0	Ki67+	 6090 7003
13602	0	0	Ki67+	 6096 7320
13603	0	0	Ki67+	 6104 6995
13604	0	0	Ki67+	 6111 7318
13605	0	0	Ki67+	 6116 7005
13606	0	0	Ki67+	 6134 7188
13607	0	0	Ki67+	 6144 6971
13608	0	0	Ki67+	 6144 7017
13609	0	0	Ki67+	 6160 7391
13610	0	0	Ki67+	 6160 7419
13611	0	0	Ki67+	 6194 7300
13612	0	0	Ki67+	 6202 7164
13613	0	0	Ki67+	 6206 7289
13614	0	0	Ki67+	 6214 7246
13615	0	0	Ki67+	 6216 7266
13616	0	0	Ki67+	 6231 7215
13617	0	0	Ki67+	 6234 7298
13618	0	0	Ki67+	 6241 7285
13619	0	0	Ki67+	 6245 7257
13620	0	0	Ki67+	 6249 7228
13621	0	0	Ki67+	 6282 7014
13622	0	0	Ki67+	 6284 6889
13623	0	0	Ki67+	 6285 6851
13624	0	0	Ki67+	 6292 6633
13625	0	0	Ki67+	 6295 7239
13626	0	0	Ki67+	 6300 7089
13627	0	0	Ki67+	 6315 6871
13628	0	0	Ki67+	 6316 6658
13629	0	0	Ki67+	 6318 6674
13630	0	0	Ki67+	 6322 6847
13631	0	0	Ki67+	 6335 6888
13632	0	0	Ki67+	 6335 7009
13633	0	0	Ki67+	 6336 6683
13634	0	0	Ki67+	 6338 7369
13635	0	0	Ki67+	 6341 6652
13636	0	0	Ki67+	 6342 6864
13637	0	0	Ki67+	 6350 7383
13638	0	0	Ki67+	 6353 6667
13639	0	0	Ki67+	 6353 6712
13640	0	0	Ki67+	 6356 7336
13641	0	0	Ki67+	 6365 7403
13642	0	0	Ki67+	 6366 7330
13643	0	0	Ki67+	 6367 7250
13644	0	0	Ki67+	 6374 7313
13645	0	0	Ki67+	 6378 6910
13646	0	0	Ki67+	 6378 7142
13647	0	0	Ki67+	 6383 7268
13648	0	0	Ki67+	 6385 7351
13649	0	0	Ki67+	 6386 7151
13650	0	0	Ki67+	 6387 7384
13651	0	0	Ki67+	 6388 6985
13652	0	0	Ki67+	 6393 6901
13653	0	0	Ki67+	 6394 7294
13654	0	0	Ki67+	 6406 7179
13655	0	0	Ki67+	 6413 6983
13656	0	0	Ki67+	 6417 6960
13657	0	0	Ki67+	 6419 7384
13658	0	0	Ki67+	 6435 7208
13659	0	0	Ki67+	 6438 6672
13660	0	0	Ki67+	 6451 7223
13661	0	0	Ki67+	 6452 6944
13662	0	0	Ki67+	 6456 6711
13663	0	0	Ki67+	 6462 7400
13664	0	0	Ki67+	 6474 6688
13665	0	0	Ki67+	 6491 6642
13666	0	0	Ki67+	 6493 7266
13667	0	0	Ki67+	 6500 6664
13668	0	0	Ki67+	 6503 6948
13669	0	0	Ki67+	 6511 6674
13670	0	0	Ki67+	 6514 7213
13671	0	0	Ki67+	 6518 7234
13672	0	0	Ki67+	 6524 7271
13673	0	0	Ki67+	 6527 7204
13674	0	0	Ki67+	 6528 7223
13675	0	0	Ki67+	 6536 6696
13676	0	0	Ki67+	 6537 7249
13677	0	0	Ki67+	 6541 6741
13678	0	0	Ki67+	 6545 6938
13679	0	0	Ki67+	 6554 6959
13680	0	0	Ki67+	 6571 6690
13681	0	0	Ki67+	 6572 6987
13682	0	0	Ki67+	 6573 7199
13683	0	0	Ki67+	 6578 6938
13684	0	0	Ki67+	 6584 7353
13685	0	0	Ki67+	 6587 7393
13686	0	0	Ki67+	 6595 6810
13687	0	0	Ki67+	 6596 6973
13688	0	0	Ki67+	 6597 7364
13689	0	0	Ki67+	 6607 6925
13690	0	0	Ki67+	 6609 6641
13691	0	0	Ki67+	 6612 7228
13692	0	0	Ki67+	 6618 6799
13693	0	0	Ki67+	 6623 6628
13694	0	0	Ki67+	 6624 7345
13695	0	0	Ki67+	 6625 7381
13696	0	0	Ki67+	 6627 6678
13697	0	0	Ki67+	 6628 6841
13698	0	0	Ki67+	 6629 6975
13699	0	0	Ki67+	 6631 6658
13700	0	0	Ki67+	 6632 7322
13701	0	0	Ki67+	 6634 6807
13702	0	0	Ki67+	 6639 6713
13703	0	0	Ki67+	 6640 7378
13704	0	0	Ki67+	 6641 6951
13705	0	0	Ki67+	 6643 6832
13706	0	0	Ki67+	 6643 7407
13707	0	0	Ki67+	 6645 6679
13708	0	0	Ki67+	 6645 7227
13709	0	0	Ki67+	 6648 6742
13710	0	0	Ki67+	 6649 7365
13711	0	0	Ki67+	 6651 6777
13712	0	0	Ki67+	 6654 6917
13713	0	0	Ki67+	 6659 7224
13714	0	0	Ki67+	 6664 7318
13715	0	0	Ki67+	 6667 6667
13716	0	0	Ki67+	 6667 6709
13717	0	0	Ki67+	 6669 6888
13718	0	0	Ki67+	 6671 7261
13719	0	0	Ki67+	 6672 7012
13720	0	0	Ki67+	 6675 6631
13721	0	0	Ki67+	 6675 7242
13722	0	0	Ki67+	 6677 7031
13723	0	0	Ki67+	 6681 6823
13724	0	0	Ki67+	 6684 6914
13725	0	0	Ki67+	 6684 7384
13726	0	0	Ki67+	 6686 6943
13727	0	0	Ki67+	 6688 7280
13728	0	0	Ki67+	 6691 7213
13729	0	0	Ki67+	 6695 6660
13730	0	0	Ki67+	 6696 6894
13731	0	0	Ki67+	 6698 6637
13732	0	0	Ki67+	 6700 7197
13733	0	0	Ki67+	 6717 7312
13734	0	0	Ki67+	 6718 6885
13735	0	0	Ki67+	 6719 6961
13736	0	0	Ki67+	 6720 6710
13737	0	0	Ki67+	 6720 7287
13738	0	0	Ki67+	 6723 6905
13739	0	0	Ki67+	 6727 6994
13740	0	0	Ki67+	 6730 6668
13741	0	0	Ki67+	 6732 6816
13742	0	0	Ki67+	 6732 7117
13743	0	0	Ki67+	 6735 7065
13744	0	0	Ki67+	 6740 7234
13745	0	0	Ki67+	 6741 6792
13746	0	0	Ki67+	 6743 6699
13747	0	0	Ki67+	 6744 7103
13748	0	0	Ki67+	 6748 6959
13749	0	0	Ki67+	 6749 6758
13750	0	0	Ki67+	 6750 7216
13751	0	0	Ki67+	 6756 6840
13752	0	0	Ki67+	 6756 6883
13753	0	0	Ki67+	 6765 6723
13754	0	0	Ki67+	 6766 6662
13755	0	0	Ki67+	 6766 6945
13756	0	0	Ki67+	 6769 6809
13757	0	0	Ki67+	 6769 6984
13758	0	0	Ki67+	 6769 7222
13759	0	0	Ki67+	 6769 7264
13760	0	0	Ki67+	 6770 6860
13761	0	0	Ki67+	 6772 6674
13762	0	0	Ki67+	 6773 6740
13763	0	0	Ki67+	 6774 7093
13764	0	0	Ki67+	 6774 7289
13765	0	0	Ki67+	 6775 6841
13766	0	0	Ki67+	 6777 7058
13767	0	0	Ki67+	 6778 6997
13768	0	0	Ki67+	 6783 7219
13769	0	0	Ki67+	 6784 6761
13770	0	0	Ki67+	 6787 6989
13771	0	0	Ki67+	 6788 6939
13772	0	0	Ki67+	 6790 6710
13773	0	0	Ki67+	 6792 7305
13774	0	0	Ki67+	 6792 7342
13775	0	0	Ki67+	 6794 7032
13776	0	0	Ki67+	 6797 6677
13777	0	0	Ki67+	 6806 6890
13778	0	0	Ki67+	 6808 6942
13779	0	0	Ki67+	 6809 6643
13780	0	0	Ki67+	 6811 6812
13781	0	0	Ki67+	 6813 6734
13782	0	0	Ki67+	 6814 7363
13783	0	0	Ki67+	 6816 7236
13784	0	0	Ki67+	 6820 6988
13785	0	0	Ki67+	 6821 7007
13786	0	0	Ki67+	 6825 6916
13787	0	0	Ki67+	 6826 6707
13788	0	0	Ki67+	 6827 6658
13789	0	0	Ki67+	 6827 7298
13790	0	0	Ki67+	 6831 6635
13791	0	0	Ki67+	 6831 7024
13792	0	0	Ki67+	 6831 7378
13793	0	0	Ki67+	 6833 7170
13794	0	0	Ki67+	 6837 7246
13795	0	0	Ki67+	 6842 7156
13796	0	0	Ki67+	 6847 7412
13797	0	0	Ki67+	 6053 7930
13798	0	0	Ki67+	 6056 7541
13799	0	0	Ki67+	 6061 7781
13800	0	0	Ki67+	 6063 7985
13801	0	0	Ki67+	 6066 7443
13802	0	0	Ki67+	 6076 7958
13803	0	0	Ki67+	 6081 7740
13804	0	0	Ki67+	 6091 8049
13805	0	0	Ki67+	 6092 7962
13806	0	0	Ki67+	 6100 7750
13807	0	0	Ki67+	 6100 7989
13808	0	0	Ki67+	 6102 7719
13809	0	0	Ki67+	 6111 7794
13810	0	0	Ki67+	 6112 7993
13811	0	0	Ki67+	 6113 8040
13812	0	0	Ki67+	 6118 7825
13813	0	0	Ki67+	 6121 7757
13814	0	0	Ki67+	 6121 7776
13815	0	0	Ki67+	 6133 8066
13816	0	0	Ki67+	 6134 7817
13817	0	0	Ki67+	 6134 7862
13818	0	0	Ki67+	 6143 8055
13819	0	0	Ki67+	 6146 7843
13820	0	0	Ki67+	 6149 7449
13821	0	0	Ki67+	 6149 8098
13822	0	0	Ki67+	 6150 8002
13823	0	0	Ki67+	 6157 7536
13824	0	0	Ki67+	 6158 7499
13825	0	0	Ki67+	 6160 7432
13826	0	0	Ki67+	 6167 7870
13827	0	0	Ki67+	 6167 8162
13828	0	0	Ki67+	 6178 8187
13829	0	0	Ki67+	 6179 7547
13830	0	0	Ki67+	 6181 7772
13831	0	0	Ki67+	 6182 7740
13832	0	0	Ki67+	 6183 7437
13833	0	0	Ki67+	 6185 7603
13834	0	0	Ki67+	 6192 7482
13835	0	0	Ki67+	 6196 7585
13836	0	0	Ki67+	 6201 7919
13837	0	0	Ki67+	 6201 7931
13838	0	0	Ki67+	 6204 7524
13839	0	0	Ki67+	 6207 7544
13840	0	0	Ki67+	 6209 7822
13841	0	0	Ki67+	 6213 7556
13842	0	0	Ki67+	 6214 7512
13843	0	0	Ki67+	 6218 7617
13844	0	0	Ki67+	 6222 8211
13845	0	0	Ki67+	 6226 7522
13846	0	0	Ki67+	 6226 7538
13847	0	0	Ki67+	 6226 7857
13848	0	0	Ki67+	 6228 8183
13849	0	0	Ki67+	 6229 7835
13850	0	0	Ki67+	 6235 7595
13851	0	0	Ki67+	 6239 7544
13852	0	0	Ki67+	 6239 7573
13853	0	0	Ki67+	 6247 7617
13854	0	0	Ki67+	 6253 7869
13855	0	0	Ki67+	 6254 7563
13856	0	0	Ki67+	 6256 8218
13857	0	0	Ki67+	 6262 7847
13858	0	0	Ki67+	 6265 7908
13859	0	0	Ki67+	 6275 7632
13860	0	0	Ki67+	 6279 7895
13861	0	0	Ki67+	 6285 7741
13862	0	0	Ki67+	 6287 7860
13863	0	0	Ki67+	 6287 8054
13864	0	0	Ki67+	 6292 7919
13865	0	0	Ki67+	 6297 7757
13866	0	0	Ki67+	 6300 7668
13867	0	0	Ki67+	 6300 8063
13868	0	0	Ki67+	 6306 8093
13869	0	0	Ki67+	 6312 7939
13870	0	0	Ki67+	 6318 7793
13871	0	0	Ki67+	 6321 7639
13872	0	0	Ki67+	 6321 7688
13873	0	0	Ki67+	 6323 7970
13874	0	0	Ki67+	 6330 8095
13875	0	0	Ki67+	 6331 8110
13876	0	0	Ki67+	 6334 7686
13877	0	0	Ki67+	 6335 7917
13878	0	0	Ki67+	 6345 8150
13879	0	0	Ki67+	 6347 7657
13880	0	0	Ki67+	 6349 7995
13881	0	0	Ki67+	 6350 8119
13882	0	0	Ki67+	 6352 7801
13883	0	0	Ki67+	 6352 8097
13884	0	0	Ki67+	 6366 7959
13885	0	0	Ki67+	 6368 8027
13886	0	0	Ki67+	 6373 7791
13887	0	0	Ki67+	 6376 7987
13888	0	0	Ki67+	 6377 7478
13889	0	0	Ki67+	 6377 8041
13890	0	0	Ki67+	 6381 8006
13891	0	0	Ki67+	 6383 7650
13892	0	0	Ki67+	 6385 8135
13893	0	0	Ki67+	 6386 7829
13894	0	0	Ki67+	 6397 8026
13895	0	0	Ki67+	 6402 8067
13896	0	0	Ki67+	 6402 8097
13897	0	0	Ki67+	 6409 8173
13898	0	0	Ki67+	 6411 8049
13899	0	0	Ki67+	 6415 7429
13900	0	0	Ki67+	 6415 8068
13901	0	0	Ki67+	 6416 8095
13902	0	0	Ki67+	 6426 7820
13903	0	0	Ki67+	 6431 8117
13904	0	0	Ki67+	 6434 7978
13905	0	0	Ki67+	 6437 7903
13906	0	0	Ki67+	 6441 8137
13907	0	0	Ki67+	 6448 7812
13908	0	0	Ki67+	 6458 8165
13909	0	0	Ki67+	 6459 7427
13910	0	0	Ki67+	 6462 7452
13911	0	0	Ki67+	 6462 7950
13912	0	0	Ki67+	 6471 7683
13913	0	0	Ki67+	 6472 8089
13914	0	0	Ki67+	 6473 7989
13915	0	0	Ki67+	 6474 7588
13916	0	0	Ki67+	 6474 8033
13917	0	0	Ki67+	 6475 7903
13918	0	0	Ki67+	 6478 7698
13919	0	0	Ki67+	 6480 7662
13920	0	0	Ki67+	 6482 7737
13921	0	0	Ki67+	 6485 8172
13922	0	0	Ki67+	 6486 7991
13923	0	0	Ki67+	 6487 7718
13924	0	0	Ki67+	 6488 7453
13925	0	0	Ki67+	 6489 8186
13926	0	0	Ki67+	 6490 8113
13927	0	0	Ki67+	 6491 8067
13928	0	0	Ki67+	 6491 8209
13929	0	0	Ki67+	 6492 7804
13930	0	0	Ki67+	 6492 8041
13931	0	0	Ki67+	 6493 7477
13932	0	0	Ki67+	 6493 8142
13933	0	0	Ki67+	 6497 8100
13934	0	0	Ki67+	 6499 7492
13935	0	0	Ki67+	 6505 7631
13936	0	0	Ki67+	 6510 7509
13937	0	0	Ki67+	 6510 7808
13938	0	0	Ki67+	 6513 7598
13939	0	0	Ki67+	 6519 8027
13940	0	0	Ki67+	 6520 7895
13941	0	0	Ki67+	 6524 7464
13942	0	0	Ki67+	 6528 8053
13943	0	0	Ki67+	 6528 8083
13944	0	0	Ki67+	 6528 8152
13945	0	0	Ki67+	 6528 8205
13946	0	0	Ki67+	 6529 7698
13947	0	0	Ki67+	 6533 7655
13948	0	0	Ki67+	 6535 8179
13949	0	0	Ki67+	 6536 8113
13950	0	0	Ki67+	 6537 7818
13951	0	0	Ki67+	 6537 8009
13952	0	0	Ki67+	 6540 8204
13953	0	0	Ki67+	 6541 7912
13954	0	0	Ki67+	 6541 8033
13955	0	0	Ki67+	 6543 8135
13956	0	0	Ki67+	 6546 7800
13957	0	0	Ki67+	 6547 8103
13958	0	0	Ki67+	 6551 7897
13959	0	0	Ki67+	 6557 8164
13960	0	0	Ki67+	 6558 8075
13961	0	0	Ki67+	 6559 7698
13962	0	0	Ki67+	 6563 7902
13963	0	0	Ki67+	 6563 8196
13964	0	0	Ki67+	 6569 8045
13965	0	0	Ki67+	 6571 7932
13966	0	0	Ki67+	 6574 7634
13967	0	0	Ki67+	 6574 8190
13968	0	0	Ki67+	 6575 8148
13969	0	0	Ki67+	 6576 7712
13970	0	0	Ki67+	 6576 8211
13971	0	0	Ki67+	 6578 7865
13972	0	0	Ki67+	 6582 7749
13973	0	0	Ki67+	 6582 8160
13974	0	0	Ki67+	 6583 7875
13975	0	0	Ki67+	 6588 8103
13976	0	0	Ki67+	 6589 7502
13977	0	0	Ki67+	 6594 7642
13978	0	0	Ki67+	 6597 7962
13979	0	0	Ki67+	 6597 8120
13980	0	0	Ki67+	 6599 7430
13981	0	0	Ki67+	 6607 7944
13982	0	0	Ki67+	 6610 7975
13983	0	0	Ki67+	 6611 7711
13984	0	0	Ki67+	 6612 8177
13985	0	0	Ki67+	 6614 7993
13986	0	0	Ki67+	 6614 8149
13987	0	0	Ki67+	 6615 7488
13988	0	0	Ki67+	 6615 7846
13989	0	0	Ki67+	 6615 7951
13990	0	0	Ki67+	 6617 7523
13991	0	0	Ki67+	 6618 7736
13992	0	0	Ki67+	 6620 7908
13993	0	0	Ki67+	 6622 7503
13994	0	0	Ki67+	 6625 8147
13995	0	0	Ki67+	 6627 8035
13996	0	0	Ki67+	 6632 7538
13997	0	0	Ki67+	 6633 7710
13998	0	0	Ki67+	 6633 7854
13999	0	0	Ki67+	 6635 7560
14000	0	0	Ki67+	 6635 7652
14001	0	0	Ki67+	 6635 7841
14002	0	0	Ki67+	 6636 8174
14003	0	0	Ki67+	 6640 7932
14004	0	0	Ki67+	 6642 7760
14005	0	0	Ki67+	 6642 8020
14006	0	0	Ki67+	 6647 7992
14007	0	0	Ki67+	 6650 7964
14008	0	0	Ki67+	 6651 8075
14009	0	0	Ki67+	 6652 7584
14010	0	0	Ki67+	 6654 7473
14011	0	0	Ki67+	 6654 7880
14012	0	0	Ki67+	 6654 8208
14013	0	0	Ki67+	 6657 8131
14014	0	0	Ki67+	 6658 7526
14015	0	0	Ki67+	 6659 7821
14016	0	0	Ki67+	 6662 7744
14017	0	0	Ki67+	 6662 7864
14018	0	0	Ki67+	 6662 8016
14019	0	0	Ki67+	 6672 8037
14020	0	0	Ki67+	 6677 8098
14021	0	0	Ki67+	 6679 7892
14022	0	0	Ki67+	 6679 7974
14023	0	0	Ki67+	 6679 8065
14024	0	0	Ki67+	 6681 7785
14025	0	0	Ki67+	 6689 7999
14026	0	0	Ki67+	 6690 7816
14027	0	0	Ki67+	 6691 7561
14028	0	0	Ki67+	 6691 7839
14029	0	0	Ki67+	 6691 8123
14030	0	0	Ki67+	 6692 7875
14031	0	0	Ki67+	 6695 8143
14032	0	0	Ki67+	 6697 8090
14033	0	0	Ki67+	 6699 7929
14034	0	0	Ki67+	 6700 7585
14035	0	0	Ki67+	 6706 8064
14036	0	0	Ki67+	 6707 8098
14037	0	0	Ki67+	 6711 7890
14038	0	0	Ki67+	 6713 7982
14039	0	0	Ki67+	 6717 7614
14040	0	0	Ki67+	 6722 8074
14041	0	0	Ki67+	 6723 7954
14042	0	0	Ki67+	 6724 7529
14043	0	0	Ki67+	 6738 8132
14044	0	0	Ki67+	 6741 8200
14045	0	0	Ki67+	 6742 8159
14046	0	0	Ki67+	 6744 8172
14047	0	0	Ki67+	 6750 7735
14048	0	0	Ki67+	 6755 7651
14049	0	0	Ki67+	 6760 7674
14050	0	0	Ki67+	 6778 7747
14051	0	0	Ki67+	 6778 7909
14052	0	0	Ki67+	 6781 7657
14053	0	0	Ki67+	 6782 7714
14054	0	0	Ki67+	 6803 8039
14055	0	0	Ki67+	 6804 8066
14056	0	0	Ki67+	 6805 7613
14057	0	0	Ki67+	 6806 7627
14058	0	0	Ki67+	 6806 7639
14059	0	0	Ki67+	 6807 7966
14060	0	0	Ki67+	 6808 8146
14061	0	0	Ki67+	 6810 7693
14062	0	0	Ki67+	 6817 7829
14063	0	0	Ki67+	 6822 8065
14064	0	0	Ki67+	 6826 8051
14065	0	0	Ki67+	 6827 8098
14066	0	0	Ki67+	 6828 8023
14067	0	0	Ki67+	 6832 7969
14068	0	0	Ki67+	 6839 7882
14069	0	0	Ki67+	 6844 7849
14070	0	0	Ki67+	 6846 8009
14071	0	0	Ki67+	 6049 8274
14072	0	0	Ki67+	 6049 8721
14073	0	0	Ki67+	 6053 8858
14074	0	0	Ki67+	 6058 8573
14075	0	0	Ki67+	 6064 8630
14076	0	0	Ki67+	 6068 8921
14077	0	0	Ki67+	 6070 8882
14078	0	0	Ki67+	 6080 8679
14079	0	0	Ki67+	 6081 8921
14080	0	0	Ki67+	 6082 8691
14081	0	0	Ki67+	 6088 8887
14082	0	0	Ki67+	 6094 8331
14083	0	0	Ki67+	 6101 8368
14084	0	0	Ki67+	 6105 8676
14085	0	0	Ki67+	 6107 8349
14086	0	0	Ki67+	 6114 8275
14087	0	0	Ki67+	 6119 8885
14088	0	0	Ki67+	 6119 8910
14089	0	0	Ki67+	 6125 8860
14090	0	0	Ki67+	 6127 8416
14091	0	0	Ki67+	 6136 8889
14092	0	0	Ki67+	 6144 8344
14093	0	0	Ki67+	 6145 8821
14094	0	0	Ki67+	 6157 8842
14095	0	0	Ki67+	 6161 8610
14096	0	0	Ki67+	 6163 8372
14097	0	0	Ki67+	 6164 8762
14098	0	0	Ki67+	 6169 8580
14099	0	0	Ki67+	 6169 8603
14100	0	0	Ki67+	 6174 8827
14101	0	0	Ki67+	 6174 8866
14102	0	0	Ki67+	 6177 8790
14103	0	0	Ki67+	 6183 8880
14104	0	0	Ki67+	 6189 8635
14105	0	0	Ki67+	 6194 8815
14106	0	0	Ki67+	 6198 8747
14107	0	0	Ki67+	 6202 8796
14108	0	0	Ki67+	 6209 8811
14109	0	0	Ki67+	 6218 8344
14110	0	0	Ki67+	 6219 8833
14111	0	0	Ki67+	 6229 8786
14112	0	0	Ki67+	 6243 8605
14113	0	0	Ki67+	 6252 8763
14114	0	0	Ki67+	 6254 8732
14115	0	0	Ki67+	 6258 8236
14116	0	0	Ki67+	 6266 8747
14117	0	0	Ki67+	 6287 8752
14118	0	0	Ki67+	 6299 8289
14119	0	0	Ki67+	 6306 8866
14120	0	0	Ki67+	 6308 8655
14121	0	0	Ki67+	 6309 8238
14122	0	0	Ki67+	 6313 8912
14123	0	0	Ki67+	 6324 8420
14124	0	0	Ki67+	 6324 8656
14125	0	0	Ki67+	 6327 8975
14126	0	0	Ki67+	 6331 8249
14127	0	0	Ki67+	 6338 8905
14128	0	0	Ki67+	 6345 8970
14129	0	0	Ki67+	 6347 8248
14130	0	0	Ki67+	 6349 8307
14131	0	0	Ki67+	 6352 8342
14132	0	0	Ki67+	 6358 8285
14133	0	0	Ki67+	 6358 8425
14134	0	0	Ki67+	 6360 8457
14135	0	0	Ki67+	 6364 8358
14136	0	0	Ki67+	 6364 8894
14137	0	0	Ki67+	 6369 8376
14138	0	0	Ki67+	 6374 8365
14139	0	0	Ki67+	 6375 8972
14140	0	0	Ki67+	 6377 8500
14141	0	0	Ki67+	 6378 8954
14142	0	0	Ki67+	 6380 9004
14143	0	0	Ki67+	 6381 8402
14144	0	0	Ki67+	 6386 8985
14145	0	0	Ki67+	 6388 8299
14146	0	0	Ki67+	 6388 8714
14147	0	0	Ki67+	 6391 8927
14148	0	0	Ki67+	 6392 8443
14149	0	0	Ki67+	 6393 8385
14150	0	0	Ki67+	 6394 8334
14151	0	0	Ki67+	 6400 8511
14152	0	0	Ki67+	 6402 8881
14153	0	0	Ki67+	 6403 8466
14154	0	0	Ki67+	 6413 8282
14155	0	0	Ki67+	 6416 8885
14156	0	0	Ki67+	 6418 8539
14157	0	0	Ki67+	 6419 8356
14158	0	0	Ki67+	 6420 9002
14159	0	0	Ki67+	 6424 8293
14160	0	0	Ki67+	 6431 8496
14161	0	0	Ki67+	 6432 8731
14162	0	0	Ki67+	 6445 8878
14163	0	0	Ki67+	 6447 8507
14164	0	0	Ki67+	 6452 8294
14165	0	0	Ki67+	 6457 8835
14166	0	0	Ki67+	 6459 8335
14167	0	0	Ki67+	 6464 8369
14168	0	0	Ki67+	 6475 8407
14169	0	0	Ki67+	 6477 8394
14170	0	0	Ki67+	 6480 8804
14171	0	0	Ki67+	 6485 8418
14172	0	0	Ki67+	 6485 8763
14173	0	0	Ki67+	 6485 8860
14174	0	0	Ki67+	 6486 8516
14175	0	0	Ki67+	 6489 8352
14176	0	0	Ki67+	 6501 8799
14177	0	0	Ki67+	 6503 8877
14178	0	0	Ki67+	 6505 8440
14179	0	0	Ki67+	 6507 8491
14180	0	0	Ki67+	 6508 8756
14181	0	0	Ki67+	 6518 8551
14182	0	0	Ki67+	 6521 8380
14183	0	0	Ki67+	 6527 8531
14184	0	0	Ki67+	 6529 8753
14185	0	0	Ki67+	 6534 8539
14186	0	0	Ki67+	 6534 8802
14187	0	0	Ki67+	 6537 8236
14188	0	0	Ki67+	 6539 8786
14189	0	0	Ki67+	 6542 8383
14190	0	0	Ki67+	 6546 8362
14191	0	0	Ki67+	 6547 8899
14192	0	0	Ki67+	 6547 8915
14193	0	0	Ki67+	 6549 8405
14194	0	0	Ki67+	 6550 8752
14195	0	0	Ki67+	 6553 8283
14196	0	0	Ki67+	 6555 8772
14197	0	0	Ki67+	 6558 8433
14198	0	0	Ki67+	 6566 8424
14199	0	0	Ki67+	 6572 8805
14200	0	0	Ki67+	 6578 8283
14201	0	0	Ki67+	 6582 8470
14202	0	0	Ki67+	 6582 8774
14203	0	0	Ki67+	 6584 8824
14204	0	0	Ki67+	 6591 8791
14205	0	0	Ki67+	 6591 8947
14206	0	0	Ki67+	 6594 8578
14207	0	0	Ki67+	 6595 8262
14208	0	0	Ki67+	 6596 8294
14209	0	0	Ki67+	 6598 8980
14210	0	0	Ki67+	 6600 8821
14211	0	0	Ki67+	 6601 8625
14212	0	0	Ki67+	 6605 8650
14213	0	0	Ki67+	 6610 8601
14214	0	0	Ki67+	 6611 8670
14215	0	0	Ki67+	 6612 8457
14216	0	0	Ki67+	 6613 8953
14217	0	0	Ki67+	 6621 8607
14218	0	0	Ki67+	 6622 8568
14219	0	0	Ki67+	 6625 8974
14220	0	0	Ki67+	 6626 8260
14221	0	0	Ki67+	 6629 8687
14222	0	0	Ki67+	 6634 8435
14223	0	0	Ki67+	 6635 8532
14224	0	0	Ki67+	 6638 8990
14225	0	0	Ki67+	 6639 8640
14226	0	0	Ki67+	 6649 8700
14227	0	0	Ki67+	 6650 8605
14228	0	0	Ki67+	 6651 8233
14229	0	0	Ki67+	 6652 8545
14230	0	0	Ki67+	 6655 8506
14231	0	0	Ki67+	 6655 8995
14232	0	0	Ki67+	 6661 8956
14233	0	0	Ki67+	 6667 8722
14234	0	0	Ki67+	 6672 8468
14235	0	0	Ki67+	 6674 8965
14236	0	0	Ki67+	 6679 8408
14237	0	0	Ki67+	 6682 8446
14238	0	0	Ki67+	 6684 8736
14239	0	0	Ki67+	 6685 8986
14240	0	0	Ki67+	 6689 8255
14241	0	0	Ki67+	 6693 8583
14242	0	0	Ki67+	 6695 8954
14243	0	0	Ki67+	 6698 8301
14244	0	0	Ki67+	 6699 8830
14245	0	0	Ki67+	 6708 8695
14246	0	0	Ki67+	 6709 8426
14247	0	0	Ki67+	 6709 8929
14248	0	0	Ki67+	 6714 8657
14249	0	0	Ki67+	 6719 8283
14250	0	0	Ki67+	 6720 8596
14251	0	0	Ki67+	 6723 8298
14252	0	0	Ki67+	 6724 8452
14253	0	0	Ki67+	 6724 8696
14254	0	0	Ki67+	 6728 8731
14255	0	0	Ki67+	 6729 8471
14256	0	0	Ki67+	 6733 8418
14257	0	0	Ki67+	 6733 8690
14258	0	0	Ki67+	 6734 8772
14259	0	0	Ki67+	 6736 8884
14260	0	0	Ki67+	 6741 8641
14261	0	0	Ki67+	 6742 8503
14262	0	0	Ki67+	 6743 8611
14263	0	0	Ki67+	 6745 8660
14264	0	0	Ki67+	 6748 8475
14265	0	0	Ki67+	 6750 8862
14266	0	0	Ki67+	 6753 8745
14267	0	0	Ki67+	 6754 8261
14268	0	0	Ki67+	 6756 8388
14269	0	0	Ki67+	 6756 8409
14270	0	0	Ki67+	 6760 8531
14271	0	0	Ki67+	 6761 8494
14272	0	0	Ki67+	 6761 8567
14273	0	0	Ki67+	 6761 8770
14274	0	0	Ki67+	 6762 8233
14275	0	0	Ki67+	 6763 8832
14276	0	0	Ki67+	 6765 8433
14277	0	0	Ki67+	 6767 8814
14278	0	0	Ki67+	 6769 8463
14279	0	0	Ki67+	 6770 8377
14280	0	0	Ki67+	 6770 8798
14281	0	0	Ki67+	 6777 8632
14282	0	0	Ki67+	 6777 8670
14283	0	0	Ki67+	 6778 8271
14284	0	0	Ki67+	 6781 8235
14285	0	0	Ki67+	 6785 8555
14286	0	0	Ki67+	 6787 8401
14287	0	0	Ki67+	 6790 8581
14288	0	0	Ki67+	 6793 8295
14289	0	0	Ki67+	 6799 8604
14290	0	0	Ki67+	 6806 8406
14291	0	0	Ki67+	 6807 8553
14292	0	0	Ki67+	 6809 8449
14293	0	0	Ki67+	 6812 8658
14294	0	0	Ki67+	 6812 8705
14295	0	0	Ki67+	 6815 8811
14296	0	0	Ki67+	 6816 8604
14297	0	0	Ki67+	 6823 8540
14298	0	0	Ki67+	 6824 8369
14299	0	0	Ki67+	 6829 8762
14300	0	0	Ki67+	 6831 8361
14301	0	0	Ki67+	 6835 8581
14302	0	0	Ki67+	 6836 8508
14303	0	0	Ki67+	 6837 8747
14304	0	0	Ki67+	 6838 8592
14305	0	0	Ki67+	 6839 8524
14306	0	0	Ki67+	 6839 8620
14307	0	0	Ki67+	 6839 8654
14308	0	0	Ki67+	 6840 8985
14309	0	0	Ki67+	 6841 8634
14310	0	0	Ki67+	 6843 8852
14311	0	0	Ki67+	 6844 8352
14312	0	0	Ki67+	 6049 9320
14313	0	0	Ki67+	 6050 9602
14314	0	0	Ki67+	 6066 9054
14315	0	0	Ki67+	 6069 9345
14316	0	0	Ki67+	 6071 9603
14317	0	0	Ki67+	 6074 9042
14318	0	0	Ki67+	 6080 9364
14319	0	0	Ki67+	 6084 9577
14320	0	0	Ki67+	 6085 9504
14321	0	0	Ki67+	 6089 9337
14322	0	0	Ki67+	 6094 9288
14323	0	0	Ki67+	 6095 9105
14324	0	0	Ki67+	 6100 9078
14325	0	0	Ki67+	 6103 9495
14326	0	0	Ki67+	 6103 9588
14327	0	0	Ki67+	 6104 9367
14328	0	0	Ki67+	 6109 9570
14329	0	0	Ki67+	 6120 9529
14330	0	0	Ki67+	 6121 9602
14331	0	0	Ki67+	 6124 9516
14332	0	0	Ki67+	 6125 9427
14333	0	0	Ki67+	 6127 9047
14334	0	0	Ki67+	 6127 9068
14335	0	0	Ki67+	 6128 9129
14336	0	0	Ki67+	 6129 9480
14337	0	0	Ki67+	 6133 9371
14338	0	0	Ki67+	 6136 9110
14339	0	0	Ki67+	 6136 9298
14340	0	0	Ki67+	 6139 9574
14341	0	0	Ki67+	 6150 9503
14342	0	0	Ki67+	 6154 9620
14343	0	0	Ki67+	 6156 9067
14344	0	0	Ki67+	 6158 9578
14345	0	0	Ki67+	 6161 9370
14346	0	0	Ki67+	 6162 9278
14347	0	0	Ki67+	 6163 9608
14348	0	0	Ki67+	 6164 9453
14349	0	0	Ki67+	 6167 9069
14350	0	0	Ki67+	 6174 9691
14351	0	0	Ki67+	 6176 9056
14352	0	0	Ki67+	 6176 9530
14353	0	0	Ki67+	 6177 9710
14354	0	0	Ki67+	 6180 9748
14355	0	0	Ki67+	 6189 9770
14356	0	0	Ki67+	 6190 9473
14357	0	0	Ki67+	 6196 9739
14358	0	0	Ki67+	 6197 9295
14359	0	0	Ki67+	 6198 9503
14360	0	0	Ki67+	 6202 9451
14361	0	0	Ki67+	 6207 9651
14362	0	0	Ki67+	 6209 9071
14363	0	0	Ki67+	 6210 9490
14364	0	0	Ki67+	 6217 9725
14365	0	0	Ki67+	 6218 9525
14366	0	0	Ki67+	 6221 9469
14367	0	0	Ki67+	 6224 9560
14368	0	0	Ki67+	 6225 9152
14369	0	0	Ki67+	 6226 9324
14370	0	0	Ki67+	 6226 9673
14371	0	0	Ki67+	 6226 9809
14372	0	0	Ki67+	 6227 9750
14373	0	0	Ki67+	 6228 9492
14374	0	0	Ki67+	 6228 9645
14375	0	0	Ki67+	 6241 9115
14376	0	0	Ki67+	 6241 9518
14377	0	0	Ki67+	 6242 9796
14378	0	0	Ki67+	 6244 9168
14379	0	0	Ki67+	 6245 9565
14380	0	0	Ki67+	 6251 9074
14381	0	0	Ki67+	 6252 9391
14382	0	0	Ki67+	 6258 9546
14383	0	0	Ki67+	 6260 9125
14384	0	0	Ki67+	 6262 9484
14385	0	0	Ki67+	 6264 9340
14386	0	0	Ki67+	 6265 9729
14387	0	0	Ki67+	 6268 9771
14388	0	0	Ki67+	 6270 9802
14389	0	0	Ki67+	 6272 9171
14390	0	0	Ki67+	 6274 9478
14391	0	0	Ki67+	 6276 9755
14392	0	0	Ki67+	 6277 9525
14393	0	0	Ki67+	 6289 9395
14394	0	0	Ki67+	 6290 9112
14395	0	0	Ki67+	 6290 9344
14396	0	0	Ki67+	 6291 9324
14397	0	0	Ki67+	 6292 9144
14398	0	0	Ki67+	 6295 9806
14399	0	0	Ki67+	 6299 9791
14400	0	0	Ki67+	 6300 9426
14401	0	0	Ki67+	 6303 9369
14402	0	0	Ki67+	 6309 9148
14403	0	0	Ki67+	 6312 9125
14404	0	0	Ki67+	 6319 9393
14405	0	0	Ki67+	 6325 9168
14406	0	0	Ki67+	 6325 9299
14407	0	0	Ki67+	 6327 9441
14408	0	0	Ki67+	 6331 9178
14409	0	0	Ki67+	 6332 9340
14410	0	0	Ki67+	 6334 9192
14411	0	0	Ki67+	 6334 9267
14412	0	0	Ki67+	 6336 9157
14413	0	0	Ki67+	 6341 9700
14414	0	0	Ki67+	 6342 9227
14415	0	0	Ki67+	 6355 9175
14416	0	0	Ki67+	 6358 9444
14417	0	0	Ki67+	 6359 9589
14418	0	0	Ki67+	 6359 9738
14419	0	0	Ki67+	 6361 9271
14420	0	0	Ki67+	 6364 9611
14421	0	0	Ki67+	 6366 9223
14422	0	0	Ki67+	 6366 9650
14423	0	0	Ki67+	 6368 9731
14424	0	0	Ki67+	 6375 9230
14425	0	0	Ki67+	 6376 9319
14426	0	0	Ki67+	 6380 9241
14427	0	0	Ki67+	 6381 9775
14428	0	0	Ki67+	 6385 9814
14429	0	0	Ki67+	 6387 9445
14430	0	0	Ki67+	 6388 9626
14431	0	0	Ki67+	 6390 9700
14432	0	0	Ki67+	 6390 9784
14433	0	0	Ki67+	 6397 9324
14434	0	0	Ki67+	 6399 9804
14435	0	0	Ki67+	 6400 9489
14436	0	0	Ki67+	 6400 9772
14437	0	0	Ki67+	 6402 9668
14438	0	0	Ki67+	 6404 9386
14439	0	0	Ki67+	 6404 9739
14440	0	0	Ki67+	 6405 9434
14441	0	0	Ki67+	 6405 9652
14442	0	0	Ki67+	 6406 9819
14443	0	0	Ki67+	 6408 9229
14444	0	0	Ki67+	 6408 9579
14445	0	0	Ki67+	 6409 9253
14446	0	0	Ki67+	 6409 9515
14447	0	0	Ki67+	 6410 9202
14448	0	0	Ki67+	 6410 9759
14449	0	0	Ki67+	 6411 9781
14450	0	0	Ki67+	 6414 9342
14451	0	0	Ki67+	 6418 9389
14452	0	0	Ki67+	 6422 9580
14453	0	0	Ki67+	 6423 9305
14454	0	0	Ki67+	 6423 9482
14455	0	0	Ki67+	 6423 9542
14456	0	0	Ki67+	 6423 9724
14457	0	0	Ki67+	 6425 9213
14458	0	0	Ki67+	 6432 9271
14459	0	0	Ki67+	 6433 9239
14460	0	0	Ki67+	 6434 9414
14461	0	0	Ki67+	 6436 9363
14462	0	0	Ki67+	 6438 9294
14463	0	0	Ki67+	 6439 9057
14464	0	0	Ki67+	 6439 9249
14465	0	0	Ki67+	 6442 9799
14466	0	0	Ki67+	 6448 9324
14467	0	0	Ki67+	 6449 9563
14468	0	0	Ki67+	 6450 9337
14469	0	0	Ki67+	 6450 9491
14470	0	0	Ki67+	 6452 9350
14471	0	0	Ki67+	 6454 9509
14472	0	0	Ki67+	 6455 9711
14473	0	0	Ki67+	 6456 9096
14474	0	0	Ki67+	 6457 9752
14475	0	0	Ki67+	 6463 9798
14476	0	0	Ki67+	 6464 9788
14477	0	0	Ki67+	 6466 9510
14478	0	0	Ki67+	 6467 9112
14479	0	0	Ki67+	 6468 9048
14480	0	0	Ki67+	 6469 9059
14481	0	0	Ki67+	 6470 9452
14482	0	0	Ki67+	 6478 9546
14483	0	0	Ki67+	 6479 9536
14484	0	0	Ki67+	 6482 9092
14485	0	0	Ki67+	 6486 9063
14486	0	0	Ki67+	 6495 9817
14487	0	0	Ki67+	 6501 9492
14488	0	0	Ki67+	 6508 9121
14489	0	0	Ki67+	 6509 9549
14490	0	0	Ki67+	 6512 9798
14491	0	0	Ki67+	 6516 9147
14492	0	0	Ki67+	 6528 9553
14493	0	0	Ki67+	 6529 9779
14494	0	0	Ki67+	 6530 9130
14495	0	0	Ki67+	 6531 9329
14496	0	0	Ki67+	 6534 9823
14497	0	0	Ki67+	 6535 9169
14498	0	0	Ki67+	 6543 9742
14499	0	0	Ki67+	 6545 9470
14500	0	0	Ki67+	 6546 9529
14501	0	0	Ki67+	 6548 9157
14502	0	0	Ki67+	 6549 9201
14503	0	0	Ki67+	 6555 9556
14504	0	0	Ki67+	 6558 9189
14505	0	0	Ki67+	 6560 9221
14506	0	0	Ki67+	 6560 9716
14507	0	0	Ki67+	 6571 9326
14508	0	0	Ki67+	 6572 9703
14509	0	0	Ki67+	 6573 9790
14510	0	0	Ki67+	 6584 9681
14511	0	0	Ki67+	 6594 9754
14512	0	0	Ki67+	 6595 9680
14513	0	0	Ki67+	 6596 9621
14514	0	0	Ki67+	 6598 9357
14515	0	0	Ki67+	 6600 9656
14516	0	0	Ki67+	 6602 9231
14517	0	0	Ki67+	 6604 9335
14518	0	0	Ki67+	 6604 9725
14519	0	0	Ki67+	 6608 9398
14520	0	0	Ki67+	 6608 9601
14521	0	0	Ki67+	 6609 9687
14522	0	0	Ki67+	 6613 9262
14523	0	0	Ki67+	 6613 9735
14524	0	0	Ki67+	 6617 9348
14525	0	0	Ki67+	 6617 9625
14526	0	0	Ki67+	 6617 9805
14527	0	0	Ki67+	 6618 9765
14528	0	0	Ki67+	 6619 9587
14529	0	0	Ki67+	 6622 9277
14530	0	0	Ki67+	 6624 9334
14531	0	0	Ki67+	 6624 9560
14532	0	0	Ki67+	 6624 9677
14533	0	0	Ki67+	 6626 9714
14534	0	0	Ki67+	 6627 9248
14535	0	0	Ki67+	 6628 9643
14536	0	0	Ki67+	 6632 9517
14537	0	0	Ki67+	 6633 9801
14538	0	0	Ki67+	 6634 9436
14539	0	0	Ki67+	 6638 9301
14540	0	0	Ki67+	 6638 9775
14541	0	0	Ki67+	 6644 9411
14542	0	0	Ki67+	 6651 9541
14543	0	0	Ki67+	 6653 9390
14544	0	0	Ki67+	 6654 9618
14545	0	0	Ki67+	 6655 9671
14546	0	0	Ki67+	 6658 9287
14547	0	0	Ki67+	 6658 9635
14548	0	0	Ki67+	 6660 9599
14549	0	0	Ki67+	 6660 9821
14550	0	0	Ki67+	 6661 9277
14551	0	0	Ki67+	 6662 9423
14552	0	0	Ki67+	 6662 9703
14553	0	0	Ki67+	 6663 9752
14554	0	0	Ki67+	 6665 9530
14555	0	0	Ki67+	 6668 9659
14556	0	0	Ki67+	 6668 9736
14557	0	0	Ki67+	 6671 9799
14558	0	0	Ki67+	 6673 9469
14559	0	0	Ki67+	 6676 9351
14560	0	0	Ki67+	 6676 9449
14561	0	0	Ki67+	 6676 9541
14562	0	0	Ki67+	 6679 9388
14563	0	0	Ki67+	 6682 9571
14564	0	0	Ki67+	 6683 9774
14565	0	0	Ki67+	 6688 9300
14566	0	0	Ki67+	 6691 9422
14567	0	0	Ki67+	 6691 9543
14568	0	0	Ki67+	 6694 9340
14569	0	0	Ki67+	 6704 9390
14570	0	0	Ki67+	 6704 9764
14571	0	0	Ki67+	 6705 9489
14572	0	0	Ki67+	 6712 9299
14573	0	0	Ki67+	 6713 9324
14574	0	0	Ki67+	 6716 9550
14575	0	0	Ki67+	 6717 9364
14576	0	0	Ki67+	 6718 9569
14577	0	0	Ki67+	 6721 9406
14578	0	0	Ki67+	 6724 9482
14579	0	0	Ki67+	 6725 9335
14580	0	0	Ki67+	 6733 9207
14581	0	0	Ki67+	 6735 9398
14582	0	0	Ki67+	 6738 9421
14583	0	0	Ki67+	 6744 9321
14584	0	0	Ki67+	 6749 9371
14585	0	0	Ki67+	 6750 9502
14586	0	0	Ki67+	 6751 9458
14587	0	0	Ki67+	 6754 9386
14588	0	0	Ki67+	 6755 9476
14589	0	0	Ki67+	 6756 9425
14590	0	0	Ki67+	 6762 9346
14591	0	0	Ki67+	 6763 9801
14592	0	0	Ki67+	 6767 9400
14593	0	0	Ki67+	 6776 9464
14594	0	0	Ki67+	 6780 9349
14595	0	0	Ki67+	 6788 9192
14596	0	0	Ki67+	 6793 9227
14597	0	0	Ki67+	 6806 9302
14598	0	0	Ki67+	 6808 9572
14599	0	0	Ki67+	 6829 9352
14600	0	0	Ki67+	 6830 9301
14601	0	0	Ki67+	 6836 9381
14602	0	0	Ki67+	 6840 9073
14603	0	0	Ki67+	 6844 9483
14604	0	0	Ki67+	 6055 10356
14605	0	0	Ki67+	 6059 10447
14606	0	0	Ki67+	 6063 9932
14607	0	0	Ki67+	 6064 10063
14608	0	0	Ki67+	 6065 10052
14609	0	0	Ki67+	 6068 10591
14610	0	0	Ki67+	 6071 10270
14611	0	0	Ki67+	 6072 10554
14612	0	0	Ki67+	 6083 10547
14613	0	0	Ki67+	 6085 10310
14614	0	0	Ki67+	 6088 10073
14615	0	0	Ki67+	 6088 10360
14616	0	0	Ki67+	 6091 10398
14617	0	0	Ki67+	 6096 10061
14618	0	0	Ki67+	 6102 10572
14619	0	0	Ki67+	 6106 10382
14620	0	0	Ki67+	 6107 10618
14621	0	0	Ki67+	 6110 10411
14622	0	0	Ki67+	 6111 10485
14623	0	0	Ki67+	 6111 10510
14624	0	0	Ki67+	 6116 10542
14625	0	0	Ki67+	 6128 10590
14626	0	0	Ki67+	 6130 10484
14627	0	0	Ki67+	 6146 10311
14628	0	0	Ki67+	 6147 10337
14629	0	0	Ki67+	 6149 10456
14630	0	0	Ki67+	 6150 10058
14631	0	0	Ki67+	 6151 10488
14632	0	0	Ki67+	 6151 10593
14633	0	0	Ki67+	 6156 10448
14634	0	0	Ki67+	 6157 10417
14635	0	0	Ki67+	 6158 10544
14636	0	0	Ki67+	 6174 10473
14637	0	0	Ki67+	 6177 10433
14638	0	0	Ki67+	 6178 10508
14639	0	0	Ki67+	 6178 10567
14640	0	0	Ki67+	 6180 10584
14641	0	0	Ki67+	 6183 10548
14642	0	0	Ki67+	 6191 10048
14643	0	0	Ki67+	 6193 10029
14644	0	0	Ki67+	 6195 10609
14645	0	0	Ki67+	 6200 10460
14646	0	0	Ki67+	 6204 10524
14647	0	0	Ki67+	 6209 10262
14648	0	0	Ki67+	 6212 10564
14649	0	0	Ki67+	 6214 9921
14650	0	0	Ki67+	 6214 10210
14651	0	0	Ki67+	 6220 10000
14652	0	0	Ki67+	 6221 10592
14653	0	0	Ki67+	 6227 10031
14654	0	0	Ki67+	 6227 10502
14655	0	0	Ki67+	 6229 10465
14656	0	0	Ki67+	 6231 9966
14657	0	0	Ki67+	 6232 10570
14658	0	0	Ki67+	 6236 9893
14659	0	0	Ki67+	 6239 10066
14660	0	0	Ki67+	 6243 10622
14661	0	0	Ki67+	 6245 9999
14662	0	0	Ki67+	 6247 9849
14663	0	0	Ki67+	 6248 10433
14664	0	0	Ki67+	 6249 10011
14665	0	0	Ki67+	 6249 10593
14666	0	0	Ki67+	 6252 9874
14667	0	0	Ki67+	 6254 10620
14668	0	0	Ki67+	 6256 10493
14669	0	0	Ki67+	 6259 10426
14670	0	0	Ki67+	 6259 10570
14671	0	0	Ki67+	 6261 9920
14672	0	0	Ki67+	 6261 10120
14673	0	0	Ki67+	 6263 9940
14674	0	0	Ki67+	 6264 9893
14675	0	0	Ki67+	 6267 9979
14676	0	0	Ki67+	 6276 10102
14677	0	0	Ki67+	 6278 9868
14678	0	0	Ki67+	 6286 10597
14679	0	0	Ki67+	 6289 9826
14680	0	0	Ki67+	 6290 9887
14681	0	0	Ki67+	 6294 10544
14682	0	0	Ki67+	 6298 10003
14683	0	0	Ki67+	 6300 10114
14684	0	0	Ki67+	 6305 9835
14685	0	0	Ki67+	 6307 10136
14686	0	0	Ki67+	 6311 9878
14687	0	0	Ki67+	 6313 10532
14688	0	0	Ki67+	 6315 9849
14689	0	0	Ki67+	 6316 10019
14690	0	0	Ki67+	 6319 10589
14691	0	0	Ki67+	 6321 10571
14692	0	0	Ki67+	 6322 10473
14693	0	0	Ki67+	 6323 10099
14694	0	0	Ki67+	 6326 9910
14695	0	0	Ki67+	 6326 10050
14696	0	0	Ki67+	 6326 10076
14697	0	0	Ki67+	 6331 10311
14698	0	0	Ki67+	 6336 9977
14699	0	0	Ki67+	 6336 10028
14700	0	0	Ki67+	 6336 10588
14701	0	0	Ki67+	 6338 10565
14702	0	0	Ki67+	 6340 10463
14703	0	0	Ki67+	 6347 10547
14704	0	0	Ki67+	 6351 9837
14705	0	0	Ki67+	 6365 10480
14706	0	0	Ki67+	 6369 9864
14707	0	0	Ki67+	 6371 10596
14708	0	0	Ki67+	 6372 10014
14709	0	0	Ki67+	 6375 10335
14710	0	0	Ki67+	 6385 9908
14711	0	0	Ki67+	 6385 10553
14712	0	0	Ki67+	 6387 9861
14713	0	0	Ki67+	 6389 9880
14714	0	0	Ki67+	 6390 9944
14715	0	0	Ki67+	 6395 9899
14716	0	0	Ki67+	 6395 10323
14717	0	0	Ki67+	 6396 10060
14718	0	0	Ki67+	 6397 9956
14719	0	0	Ki67+	 6399 10050
14720	0	0	Ki67+	 6400 10173
14721	0	0	Ki67+	 6402 10600
14722	0	0	Ki67+	 6405 10539
14723	0	0	Ki67+	 6408 10112
14724	0	0	Ki67+	 6408 10142
14725	0	0	Ki67+	 6416 10206
14726	0	0	Ki67+	 6418 9877
14727	0	0	Ki67+	 6418 9996
14728	0	0	Ki67+	 6419 10360
14729	0	0	Ki67+	 6420 9970
14730	0	0	Ki67+	 6424 10133
14731	0	0	Ki67+	 6428 10374
14732	0	0	Ki67+	 6432 10071
14733	0	0	Ki67+	 6433 10176
14734	0	0	Ki67+	 6433 10331
14735	0	0	Ki67+	 6435 9848
14736	0	0	Ki67+	 6437 10576
14737	0	0	Ki67+	 6443 10401
14738	0	0	Ki67+	 6445 10416
14739	0	0	Ki67+	 6448 10309
14740	0	0	Ki67+	 6449 10550
14741	0	0	Ki67+	 6454 10089
14742	0	0	Ki67+	 6461 10416
14743	0	0	Ki67+	 6463 9886
14744	0	0	Ki67+	 6463 10186
14745	0	0	Ki67+	 6463 10384
14746	0	0	Ki67+	 6464 10055
14747	0	0	Ki67+	 6472 10268
14748	0	0	Ki67+	 6472 10612
14749	0	0	Ki67+	 6474 9913
14750	0	0	Ki67+	 6475 10019
14751	0	0	Ki67+	 6479 10299
14752	0	0	Ki67+	 6482 9852
14753	0	0	Ki67+	 6487 10192
14754	0	0	Ki67+	 6488 9839
14755	0	0	Ki67+	 6490 9882
14756	0	0	Ki67+	 6492 10049
14757	0	0	Ki67+	 6497 10311
14758	0	0	Ki67+	 6498 10284
14759	0	0	Ki67+	 6499 10098
14760	0	0	Ki67+	 6501 9849
14761	0	0	Ki67+	 6503 10246
14762	0	0	Ki67+	 6503 10614
14763	0	0	Ki67+	 6505 9955
14764	0	0	Ki67+	 6506 9878
14765	0	0	Ki67+	 6508 10069
14766	0	0	Ki67+	 6511 10011
14767	0	0	Ki67+	 6513 10000
14768	0	0	Ki67+	 6513 10035
14769	0	0	Ki67+	 6515 9976
14770	0	0	Ki67+	 6516 9892
14771	0	0	Ki67+	 6521 10268
14772	0	0	Ki67+	 6522 10575
14773	0	0	Ki67+	 6525 10083
14774	0	0	Ki67+	 6525 10361
14775	0	0	Ki67+	 6531 9915
14776	0	0	Ki67+	 6532 10120
14777	0	0	Ki67+	 6534 10053
14778	0	0	Ki67+	 6534 10313
14779	0	0	Ki67+	 6535 10137
14780	0	0	Ki67+	 6536 10016
14781	0	0	Ki67+	 6537 10511
14782	0	0	Ki67+	 6538 10586
14783	0	0	Ki67+	 6543 10074
14784	0	0	Ki67+	 6547 10408
14785	0	0	Ki67+	 6549 10025
14786	0	0	Ki67+	 6552 10621
14787	0	0	Ki67+	 6554 10333
14788	0	0	Ki67+	 6556 10130
14789	0	0	Ki67+	 6561 9987
14790	0	0	Ki67+	 6561 10367
14791	0	0	Ki67+	 6565 10029
14792	0	0	Ki67+	 6572 10373
14793	0	0	Ki67+	 6581 9892
14794	0	0	Ki67+	 6588 10195
14795	0	0	Ki67+	 6596 10001
14796	0	0	Ki67+	 6598 10242
14797	0	0	Ki67+	 6600 9826
14798	0	0	Ki67+	 6600 10343
14799	0	0	Ki67+	 6604 9964
14800	0	0	Ki67+	 6605 10217
14801	0	0	Ki67+	 6607 9887
14802	0	0	Ki67+	 6611 10174
14803	0	0	Ki67+	 6617 10147
14804	0	0	Ki67+	 6620 9878
14805	0	0	Ki67+	 6621 9945
14806	0	0	Ki67+	 6624 10135
14807	0	0	Ki67+	 6625 9915
14808	0	0	Ki67+	 6628 10198
14809	0	0	Ki67+	 6631 9934
14810	0	0	Ki67+	 6632 10169
14811	0	0	Ki67+	 6633 10069
14812	0	0	Ki67+	 6633 10270
14813	0	0	Ki67+	 6635 10156
14814	0	0	Ki67+	 6636 9851
14815	0	0	Ki67+	 6637 9892
14816	0	0	Ki67+	 6638 10037
14817	0	0	Ki67+	 6645 10123
14818	0	0	Ki67+	 6652 10276
14819	0	0	Ki67+	 6660 10125
14820	0	0	Ki67+	 6664 9852
14821	0	0	Ki67+	 6664 9901
14822	0	0	Ki67+	 6666 10096
14823	0	0	Ki67+	 6667 10231
14824	0	0	Ki67+	 6674 10593
14825	0	0	Ki67+	 6676 10277
14826	0	0	Ki67+	 6679 10067
14827	0	0	Ki67+	 6682 10097
14828	0	0	Ki67+	 6700 10144
14829	0	0	Ki67+	 6709 10289
14830	0	0	Ki67+	 6716 10211
14831	0	0	Ki67+	 6731 10316
14832	0	0	Ki67+	 6737 10241
14833	0	0	Ki67+	 6738 10275
14834	0	0	Ki67+	 6775 10059
14835	0	0	Ki67+	 6778 9876
14836	0	0	Ki67+	 6795 10074
14837	0	0	Ki67+	 6798 9993
14838	0	0	Ki67+	 6798 10022
14839	0	0	Ki67+	 6800 10093
14840	0	0	Ki67+	 6807 10118
14841	0	0	Ki67+	 6809 10580
14842	0	0	Ki67+	 6813 10503
14843	0	0	Ki67+	 6813 10564
14844	0	0	Ki67+	 6814 10611
14845	0	0	Ki67+	 6816 9961
14846	0	0	Ki67+	 6818 9987
14847	0	0	Ki67+	 6818 10020
14848	0	0	Ki67+	 6819 10058
14849	0	0	Ki67+	 6828 10606
14850	0	0	Ki67+	 6833 9995
14851	0	0	Ki67+	 6836 9977
14852	0	0	Ki67+	 6839 10561
14853	0	0	Ki67+	 6840 10064
14854	0	0	Ki67+	 6842 10600
14855	0	0	Ki67+	 6844 9907
14856	0	0	Ki67+	 6847 10054
14857	0	0	Ki67+	 6057 10652
14858	0	0	Ki67+	 6058 11134
14859	0	0	Ki67+	 6060 10840
14860	0	0	Ki67+	 6062 10862
14861	0	0	Ki67+	 6071 10820
14862	0	0	Ki67+	 6072 10878
14863	0	0	Ki67+	 6078 10921
14864	0	0	Ki67+	 6082 11116
14865	0	0	Ki67+	 6083 10838
14866	0	0	Ki67+	 6084 10650
14867	0	0	Ki67+	 6084 11163
14868	0	0	Ki67+	 6085 10886
14869	0	0	Ki67+	 6097 10883
14870	0	0	Ki67+	 6108 10810
14871	0	0	Ki67+	 6109 10631
14872	0	0	Ki67+	 6109 11021
14873	0	0	Ki67+	 6117 10856
14874	0	0	Ki67+	 6123 10642
14875	0	0	Ki67+	 6124 10662
14876	0	0	Ki67+	 6125 10632
14877	0	0	Ki67+	 6126 10864
14878	0	0	Ki67+	 6130 10827
14879	0	0	Ki67+	 6131 10806
14880	0	0	Ki67+	 6146 10856
14881	0	0	Ki67+	 6148 11276
14882	0	0	Ki67+	 6150 10879
14883	0	0	Ki67+	 6152 11132
14884	0	0	Ki67+	 6158 10792
14885	0	0	Ki67+	 6160 11089
14886	0	0	Ki67+	 6164 11011
14887	0	0	Ki67+	 6170 10664
14888	0	0	Ki67+	 6175 11126
14889	0	0	Ki67+	 6176 10840
14890	0	0	Ki67+	 6178 10985
14891	0	0	Ki67+	 6182 10860
14892	0	0	Ki67+	 6184 11115
14893	0	0	Ki67+	 6186 10806
14894	0	0	Ki67+	 6192 11286
14895	0	0	Ki67+	 6194 11308
14896	0	0	Ki67+	 6196 10852
14897	0	0	Ki67+	 6199 11270
14898	0	0	Ki67+	 6205 11258
14899	0	0	Ki67+	 6206 10822
14900	0	0	Ki67+	 6208 10664
14901	0	0	Ki67+	 6209 11069
14902	0	0	Ki67+	 6209 11132
14903	0	0	Ki67+	 6218 10852
14904	0	0	Ki67+	 6226 10810
14905	0	0	Ki67+	 6226 10889
14906	0	0	Ki67+	 6235 10678
14907	0	0	Ki67+	 6252 10831
14908	0	0	Ki67+	 6254 11165
14909	0	0	Ki67+	 6255 10820
14910	0	0	Ki67+	 6258 11054
14911	0	0	Ki67+	 6269 10687
14912	0	0	Ki67+	 6280 10823
14913	0	0	Ki67+	 6282 10841
14914	0	0	Ki67+	 6285 11167
14915	0	0	Ki67+	 6292 11043
14916	0	0	Ki67+	 6297 10827
14917	0	0	Ki67+	 6298 10894
14918	0	0	Ki67+	 6299 10685
14919	0	0	Ki67+	 6299 11076
14920	0	0	Ki67+	 6305 10908
14921	0	0	Ki67+	 6315 10839
14922	0	0	Ki67+	 6322 10857
14923	0	0	Ki67+	 6327 10687
14924	0	0	Ki67+	 6338 10896
14925	0	0	Ki67+	 6339 10707
14926	0	0	Ki67+	 6340 10739
[truncated: 4,039,026 more chars]
