# Supplementary material for: Data-Driven Discovery of Immune Contexture Biomarkers
Source: Front Oncol. 2018 Dec 18;8:627. doi: 10.3389/fonc.2018.00627 (PMC6305402; doi:10.3389/fonc.2018.00627)
Supplement: Data Sheet 3.zip — The MSI/MSS dataset used for the identification and assessment of discriminatory features (sections 3.2, 3.3, and 3.4) is provided as a collection of text files describing regions, markers, and metadata (part 1/3). [file Data_Sheet_3.zip › MSIMSSDataset/89853_ImageObjects.txt]

barcode_target	16-006385_11960_MSS-MSI_1810 [5 channels]
barcode_origin	0
workflow_target	CD8-CD3-CD4-Ki67-DAPI_generic.wsa 
workflow_target_version	 build f14999727a346af05f524693b44526002539cc76, workflows f149997 2016-05-23 with local changes
workflow_origin	0
workflow_origin_version	0
iH	46064
iW	51712
user	txdsapps
hostname	RPZMB000007

1	0	0	Ki67+	 828 20734
2	0	0	Ki67+	 287 21150
3	0	0	Ki67+	 297 21181
4	0	0	Ki67+	 305 21299
5	0	0	Ki67+	 319 21305
6	0	0	Ki67+	 336 21147
7	0	0	Ki67+	 399 21288
8	0	0	Ki67+	 404 21257
9	0	0	Ki67+	 429 21278
10	0	0	Ki67+	 432 21322
11	0	0	Ki67+	 436 21311
12	0	0	Ki67+	 492 21249
13	0	0	Ki67+	 524 20998
14	0	0	Ki67+	 529 20988
15	0	0	Ki67+	 544 21213
16	0	0	Ki67+	 555 20977
17	0	0	Ki67+	 565 21190
18	0	0	Ki67+	 587 21159
19	0	0	Ki67+	 587 21195
20	0	0	Ki67+	 592 21149
21	0	0	Ki67+	 614 20977
22	0	0	Ki67+	 636 20981
23	0	0	Ki67+	 689 20999
24	0	0	Ki67+	 794 21507
25	0	0	Ki67+	 825 21534
26	0	0	Ki67+	 829 21563
27	0	0	Ki67+	 838 20984
28	0	0	Ki67+	 842 21432
29	0	0	Ki67+	 852 21450
30	0	0	Ki67+	 871 21423
31	0	0	Ki67+	 877 21501
32	0	0	Ki67+	 885 21535
33	0	0	Ki67+	 260 21708
34	0	0	Ki67+	 275 21689
35	0	0	Ki67+	 282 21656
36	0	0	Ki67+	 345 21592
37	0	0	Ki67+	 348 22177
38	0	0	Ki67+	 355 21647
39	0	0	Ki67+	 389 21688
40	0	0	Ki67+	 425 21688
41	0	0	Ki67+	 443 21691
42	0	0	Ki67+	 492 21669
43	0	0	Ki67+	 509 21623
44	0	0	Ki67+	 517 21665
45	0	0	Ki67+	 523 21641
46	0	0	Ki67+	 534 21657
47	0	0	Ki67+	 553 21653
48	0	0	Ki67+	 574 21628
49	0	0	Ki67+	 594 22270
50	0	0	Ki67+	 612 21602
51	0	0	Ki67+	 618 21627
52	0	0	Ki67+	 620 22166
53	0	0	Ki67+	 636 22128
54	0	0	Ki67+	 637 22177
55	0	0	Ki67+	 638 22159
56	0	0	Ki67+	 646 21602
57	0	0	Ki67+	 647 22031
58	0	0	Ki67+	 654 22107
59	0	0	Ki67+	 657 22181
60	0	0	Ki67+	 660 22141
61	0	0	Ki67+	 689 21637
62	0	0	Ki67+	 697 22106
63	0	0	Ki67+	 704 22279
64	0	0	Ki67+	 705 22057
65	0	0	Ki67+	 720 22056
66	0	0	Ki67+	 728 22042
67	0	0	Ki67+	 743 22265
68	0	0	Ki67+	 757 22017
69	0	0	Ki67+	 768 22016
70	0	0	Ki67+	 783 22021
71	0	0	Ki67+	 790 22261
72	0	0	Ki67+	 796 21623
73	0	0	Ki67+	 812 22298
74	0	0	Ki67+	 815 21992
75	0	0	Ki67+	 830 22019
76	0	0	Ki67+	 831 21600
77	0	0	Ki67+	 844 22225
78	0	0	Ki67+	 852 22048
79	0	0	Ki67+	 860 22214
80	0	0	Ki67+	 863 22344
81	0	0	Ki67+	 876 22036
82	0	0	Ki67+	 884 22322
83	0	0	Ki67+	 904 22020
84	0	0	Ki67+	 907 21591
85	0	0	Ki67+	 919 21688
86	0	0	Ki67+	 926 21753
87	0	0	Ki67+	 421 22412
88	0	0	Ki67+	 625 22432
89	0	0	Ki67+	 718 22405
90	0	0	Ki67+	 737 22747
91	0	0	Ki67+	 743 22402
92	0	0	Ki67+	 780 22737
93	0	0	Ki67+	 789 22395
94	0	0	Ki67+	 833 22710
95	0	0	Ki67+	 833 23145
96	0	0	Ki67+	 853 22686
97	0	0	Ki67+	 877 22683
98	0	0	Ki67+	 895 23072
99	0	0	Ki67+	 901 23714
100	0	0	Ki67+	 919 23698
101	0	0	Ki67+	 488 28789
102	0	0	Ki67+	 581 28936
103	0	0	Ki67+	 807 29212
104	0	0	Ki67+	 809 29098
105	0	0	Ki67+	 828 29147
106	0	0	Ki67+	 843 29217
107	0	0	Ki67+	 865 29207
108	0	0	Ki67+	 874 29218
109	0	0	Ki67+	 894 29298
110	0	0	Ki67+	 904 29301
111	0	0	Ki67+	 560 30126
112	0	0	Ki67+	 694 30106
113	0	0	Ki67+	 696 29949
114	0	0	Ki67+	 708 30038
115	0	0	Ki67+	 784 29685
116	0	0	Ki67+	 800 29657
117	0	0	Ki67+	 821 29640
118	0	0	Ki67+	 824 29431
119	0	0	Ki67+	 831 30026
120	0	0	Ki67+	 853 30138
121	0	0	Ki67+	 906 29490
122	0	0	Ki67+	 452 30363
123	0	0	Ki67+	 505 30500
124	0	0	Ki67+	 528 30263
125	0	0	Ki67+	 542 30233
126	0	0	Ki67+	 579 30216
127	0	0	Ki67+	 920 30689
128	0	0	Ki67+	 921 30884
129	0	0	Ki67+	 200 31228
130	0	0	Ki67+	 377 31022
131	0	0	Ki67+	 460 31306
132	0	0	Ki67+	 491 31241
133	0	0	Ki67+	 513 31014
134	0	0	Ki67+	 630 31457
135	0	0	Ki67+	 757 31248
136	0	0	Ki67+	 785 31128
137	0	0	Ki67+	 838 31184
138	0	0	Ki67+	 909 31303
139	0	0	Ki67+	 324 32167
140	0	0	Ki67+	 432 32170
141	0	0	Ki67+	 521 32457
142	0	0	Ki67+	 609 31931
143	0	0	Ki67+	 619 32097
144	0	0	Ki67+	 648 32349
145	0	0	Ki67+	 659 32475
146	0	0	Ki67+	 671 31884
147	0	0	Ki67+	 693 32450
148	0	0	Ki67+	 729 32440
149	0	0	Ki67+	 738 32449
150	0	0	Ki67+	 768 32418
151	0	0	Ki67+	 772 32405
152	0	0	Ki67+	 779 32318
153	0	0	Ki67+	 789 32386
154	0	0	Ki67+	 846 31856
155	0	0	Ki67+	 866 32210
156	0	0	Ki67+	 867 32177
157	0	0	Ki67+	 886 32469
158	0	0	Ki67+	 540 32808
159	0	0	Ki67+	 634 32729
160	0	0	Ki67+	 688 33258
161	0	0	Ki67+	 749 32982
162	0	0	Ki67+	 398 33573
163	0	0	Ki67+	 430 34107
164	0	0	Ki67+	 492 34145
165	0	0	Ki67+	 537 33636
166	0	0	Ki67+	 592 34129
167	0	0	Ki67+	 674 33431
168	0	0	Ki67+	 760 34160
169	0	0	Ki67+	 891 33698
170	0	0	Ki67+	 401 34200
171	0	0	Ki67+	 700 34203
172	0	0	Ki67+	 1055 20420
173	0	0	Ki67+	 1444 20987
174	0	0	Ki67+	 1494 20900
175	0	0	Ki67+	 933 21624
176	0	0	Ki67+	 1001 21654
177	0	0	Ki67+	 1053 21661
178	0	0	Ki67+	 1063 21639
179	0	0	Ki67+	 1117 21632
180	0	0	Ki67+	 1124 21619
181	0	0	Ki67+	 1144 21817
182	0	0	Ki67+	 1228 21806
183	0	0	Ki67+	 1241 21523
184	0	0	Ki67+	 1267 21504
185	0	0	Ki67+	 1279 21469
186	0	0	Ki67+	 1289 21399
187	0	0	Ki67+	 1292 21320
188	0	0	Ki67+	 1299 21098
189	0	0	Ki67+	 1318 21072
190	0	0	Ki67+	 1339 21402
191	0	0	Ki67+	 1348 21233
192	0	0	Ki67+	 1349 21417
193	0	0	Ki67+	 1377 21531
194	0	0	Ki67+	 1379 21421
195	0	0	Ki67+	 1385 21459
196	0	0	Ki67+	 1423 21713
197	0	0	Ki67+	 1439 21697
198	0	0	Ki67+	 1459 21691
199	0	0	Ki67+	 1460 21399
200	0	0	Ki67+	 1483 21678
201	0	0	Ki67+	 1530 21804
202	0	0	Ki67+	 1543 21704
203	0	0	Ki67+	 1550 21446
204	0	0	Ki67+	 1552 21739
205	0	0	Ki67+	 1553 21723
206	0	0	Ki67+	 1563 21780
207	0	0	Ki67+	 1600 21757
208	0	0	Ki67+	 1605 21676
209	0	0	Ki67+	 1638 21395
210	0	0	Ki67+	 1650 21384
211	0	0	Ki67+	 1708 21578
212	0	0	Ki67+	 931 22326
213	0	0	Ki67+	 951 22166
214	0	0	Ki67+	 976 22123
215	0	0	Ki67+	 977 22157
216	0	0	Ki67+	 977 22222
217	0	0	Ki67+	 978 21937
218	0	0	Ki67+	 992 22147
219	0	0	Ki67+	 1009 21897
220	0	0	Ki67+	 1009 21939
221	0	0	Ki67+	 1014 21958
222	0	0	Ki67+	 1044 21940
223	0	0	Ki67+	 1044 22248
224	0	0	Ki67+	 1046 22182
225	0	0	Ki67+	 1057 22098
226	0	0	Ki67+	 1062 22589
227	0	0	Ki67+	 1063 22110
228	0	0	Ki67+	 1063 22212
229	0	0	Ki67+	 1069 22185
230	0	0	Ki67+	 1070 22240
231	0	0	Ki67+	 1078 22120
232	0	0	Ki67+	 1087 22186
233	0	0	Ki67+	 1090 22083
234	0	0	Ki67+	 1096 22232
235	0	0	Ki67+	 1124 22234
236	0	0	Ki67+	 1133 22041
237	0	0	Ki67+	 1145 22137
238	0	0	Ki67+	 1151 21856
239	0	0	Ki67+	 1166 22229
240	0	0	Ki67+	 1172 22148
241	0	0	Ki67+	 1191 22216
242	0	0	Ki67+	 1193 22267
243	0	0	Ki67+	 1194 22600
244	0	0	Ki67+	 1223 22157
245	0	0	Ki67+	 1224 21847
246	0	0	Ki67+	 1231 22190
247	0	0	Ki67+	 1234 22619
248	0	0	Ki67+	 1247 22255
249	0	0	Ki67+	 1258 22264
250	0	0	Ki67+	 1286 22610
251	0	0	Ki67+	 1309 22037
252	0	0	Ki67+	 1311 22568
253	0	0	Ki67+	 1331 22517
254	0	0	Ki67+	 1342 21888
255	0	0	Ki67+	 1366 21847
256	0	0	Ki67+	 1376 21872
257	0	0	Ki67+	 1392 21889
258	0	0	Ki67+	 1400 22016
259	0	0	Ki67+	 1402 21929
260	0	0	Ki67+	 1412 22211
261	0	0	Ki67+	 1424 21831
262	0	0	Ki67+	 1431 22235
263	0	0	Ki67+	 1438 22514
264	0	0	Ki67+	 1450 22496
265	0	0	Ki67+	 1452 22224
266	0	0	Ki67+	 1455 22046
267	0	0	Ki67+	 1461 22028
268	0	0	Ki67+	 1464 22528
269	0	0	Ki67+	 1479 21991
270	0	0	Ki67+	 1479 22214
271	0	0	Ki67+	 1499 22003
272	0	0	Ki67+	 1500 22476
273	0	0	Ki67+	 1507 21913
274	0	0	Ki67+	 1507 22207
275	0	0	Ki67+	 1517 22481
276	0	0	Ki67+	 1530 21906
277	0	0	Ki67+	 1537 21880
278	0	0	Ki67+	 1548 21871
279	0	0	Ki67+	 1591 21998
280	0	0	Ki67+	 1598 22013
281	0	0	Ki67+	 1603 21863
282	0	0	Ki67+	 1605 22194
283	0	0	Ki67+	 1610 22026
284	0	0	Ki67+	 1617 22205
285	0	0	Ki67+	 1624 22448
286	0	0	Ki67+	 1626 22417
287	0	0	Ki67+	 1629 22235
288	0	0	Ki67+	 1641 22200
289	0	0	Ki67+	 1642 22053
290	0	0	Ki67+	 1643 22613
291	0	0	Ki67+	 1657 22218
292	0	0	Ki67+	 1664 22601
293	0	0	Ki67+	 1679 22063
294	0	0	Ki67+	 1695 22063
295	0	0	Ki67+	 1711 22216
296	0	0	Ki67+	 1718 22064
297	0	0	Ki67+	 1720 22611
298	0	0	Ki67+	 1016 23117
299	0	0	Ki67+	 1035 23111
300	0	0	Ki67+	 1068 22655
301	0	0	Ki67+	 1084 23097
302	0	0	Ki67+	 1106 23082
303	0	0	Ki67+	 1135 23066
304	0	0	Ki67+	 1144 23001
305	0	0	Ki67+	 1149 23048
306	0	0	Ki67+	 1151 23018
307	0	0	Ki67+	 1195 22678
308	0	0	Ki67+	 1204 22665
309	0	0	Ki67+	 1277 22635
310	0	0	Ki67+	 1332 23367
311	0	0	Ki67+	 1345 23363
312	0	0	Ki67+	 1350 23403
313	0	0	Ki67+	 1386 23379
314	0	0	Ki67+	 1426 23327
315	0	0	Ki67+	 1432 23338
316	0	0	Ki67+	 1463 23299
317	0	0	Ki67+	 1464 23319
318	0	0	Ki67+	 1481 23309
319	0	0	Ki67+	 1492 23383
320	0	0	Ki67+	 1501 23270
321	0	0	Ki67+	 1512 23361
322	0	0	Ki67+	 1516 22685
323	0	0	Ki67+	 1533 22751
324	0	0	Ki67+	 1533 23251
325	0	0	Ki67+	 1548 22697
326	0	0	Ki67+	 1552 23229
327	0	0	Ki67+	 1566 23205
328	0	0	Ki67+	 1568 22870
329	0	0	Ki67+	 1578 22661
330	0	0	Ki67+	 1585 23301
331	0	0	Ki67+	 1588 22684
332	0	0	Ki67+	 1590 22904
333	0	0	Ki67+	 1590 23257
334	0	0	Ki67+	 1616 23247
335	0	0	Ki67+	 1617 22772
336	0	0	Ki67+	 1623 23096
337	0	0	Ki67+	 1624 23222
338	0	0	Ki67+	 1627 23233
339	0	0	Ki67+	 1631 22984
340	0	0	Ki67+	 1632 22639
341	0	0	Ki67+	 1635 22953
342	0	0	Ki67+	 1644 23255
343	0	0	Ki67+	 1645 23140
344	0	0	Ki67+	 1646 23190
345	0	0	Ki67+	 1647 23160
346	0	0	Ki67+	 1650 23200
347	0	0	Ki67+	 1653 23078
348	0	0	Ki67+	 1658 23165
349	0	0	Ki67+	 1659 23101
350	0	0	Ki67+	 1659 23140
351	0	0	Ki67+	 1669 23090
352	0	0	Ki67+	 1672 23228
353	0	0	Ki67+	 1673 22845
354	0	0	Ki67+	 1697 22833
355	0	0	Ki67+	 1701 23335
356	0	0	Ki67+	 1716 22940
357	0	0	Ki67+	 1716 23302
358	0	0	Ki67+	 946 23551
359	0	0	Ki67+	 956 23652
360	0	0	Ki67+	 962 23554
361	0	0	Ki67+	 975 23632
362	0	0	Ki67+	 985 23659
363	0	0	Ki67+	 993 23553
364	0	0	Ki67+	 1000 23622
365	0	0	Ki67+	 1001 23778
366	0	0	Ki67+	 1005 23511
367	0	0	Ki67+	 1016 23599
368	0	0	Ki67+	 1033 23637
369	0	0	Ki67+	 1070 23757
370	0	0	Ki67+	 1083 23609
371	0	0	Ki67+	 1097 23571
372	0	0	Ki67+	 1236 23581
373	0	0	Ki67+	 1281 23443
374	0	0	Ki67+	 1282 23807
375	0	0	Ki67+	 1286 23640
376	0	0	Ki67+	 1289 23528
377	0	0	Ki67+	 1300 23895
378	0	0	Ki67+	 1305 23429
379	0	0	Ki67+	 1342 23496
380	0	0	Ki67+	 1352 23493
381	0	0	Ki67+	 1367 23453
382	0	0	Ki67+	 1147 30090
383	0	0	Ki67+	 1668 30195
384	0	0	Ki67+	 1714 30189
385	0	0	Ki67+	 933 30988
386	0	0	Ki67+	 948 30265
387	0	0	Ki67+	 951 30667
388	0	0	Ki67+	 1013 30536
389	0	0	Ki67+	 1037 30682
390	0	0	Ki67+	 1050 30579
391	0	0	Ki67+	 1065 30513
392	0	0	Ki67+	 1070 30551
393	0	0	Ki67+	 1321 30729
394	0	0	Ki67+	 1366 30546
395	0	0	Ki67+	 1373 30481
396	0	0	Ki67+	 1414 30551
397	0	0	Ki67+	 1441 30614
398	0	0	Ki67+	 1497 30783
399	0	0	Ki67+	 1521 30470
400	0	0	Ki67+	 1529 30404
401	0	0	Ki67+	 1534 30374
402	0	0	Ki67+	 1564 30497
403	0	0	Ki67+	 1583 30374
404	0	0	Ki67+	 1599 30363
405	0	0	Ki67+	 1604 30531
406	0	0	Ki67+	 1621 30507
407	0	0	Ki67+	 1635 30517
408	0	0	Ki67+	 1667 30374
409	0	0	Ki67+	 1692 30526
410	0	0	Ki67+	 1711 30369
411	0	0	Ki67+	 1717 30527
412	0	0	Ki67+	 1022 31126
413	0	0	Ki67+	 1146 31685
414	0	0	Ki67+	 1154 31449
415	0	0	Ki67+	 1222 31458
416	0	0	Ki67+	 1258 31520
417	0	0	Ki67+	 1454 31555
418	0	0	Ki67+	 1472 31711
419	0	0	Ki67+	 1564 31230
420	0	0	Ki67+	 1575 31236
421	0	0	Ki67+	 1634 31502
422	0	0	Ki67+	 1653 31622
423	0	0	Ki67+	 935 32462
424	0	0	Ki67+	 970 32461
425	0	0	Ki67+	 986 32230
426	0	0	Ki67+	 997 32317
427	0	0	Ki67+	 1012 32601
428	0	0	Ki67+	 1027 32138
429	0	0	Ki67+	 1035 32262
430	0	0	Ki67+	 1047 32108
431	0	0	Ki67+	 1061 32347
432	0	0	Ki67+	 1147 32466
433	0	0	Ki67+	 1152 32347
434	0	0	Ki67+	 1218 32068
435	0	0	Ki67+	 1288 32372
436	0	0	Ki67+	 1344 32186
437	0	0	Ki67+	 1360 32209
438	0	0	Ki67+	 1408 32158
439	0	0	Ki67+	 1409 32413
440	0	0	Ki67+	 1433 32483
441	0	0	Ki67+	 1434 32105
442	0	0	Ki67+	 1435 32071
443	0	0	Ki67+	 1448 32030
444	0	0	Ki67+	 1460 32081
445	0	0	Ki67+	 1501 32038
446	0	0	Ki67+	 1575 32092
447	0	0	Ki67+	 1587 31974
448	0	0	Ki67+	 1715 32246
449	0	0	Ki67+	 1109 32709
450	0	0	Ki67+	 1160 32992
451	0	0	Ki67+	 1299 32720
452	0	0	Ki67+	 1334 32878
453	0	0	Ki67+	 1343 32720
454	0	0	Ki67+	 1358 32707
455	0	0	Ki67+	 1381 33051
456	0	0	Ki67+	 1427 32695
457	0	0	Ki67+	 1435 32922
458	0	0	Ki67+	 1436 32899
459	0	0	Ki67+	 1501 32812
460	0	0	Ki67+	 1629 32953
461	0	0	Ki67+	 1633 32810
462	0	0	Ki67+	 1656 32912
463	0	0	Ki67+	 1660 32943
464	0	0	Ki67+	 1709 32773
465	0	0	Ki67+	 1271 33972
466	0	0	Ki67+	 1392 34076
467	0	0	Ki67+	 1515 33479
468	0	0	Ki67+	 1531 33996
469	0	0	Ki67+	 1556 33970
470	0	0	Ki67+	 1569 34025
471	0	0	Ki67+	 1617 33869
472	0	0	Ki67+	 1700 35663
473	0	0	Ki67+	 1088 37393
474	0	0	Ki67+	 1606 38236
475	0	0	Ki67+	 1636 38163
476	0	0	Ki67+	 1644 38142
477	0	0	Ki67+	 1663 38086
478	0	0	Ki67+	 1684 38120
479	0	0	Ki67+	 1697 38026
480	0	0	Ki67+	 1703 38079
481	0	0	Ki67+	 1643 38283
482	0	0	Ki67+	 1712 38309
483	0	0	Ki67+	 1782 20062
484	0	0	Ki67+	 2208 19920
485	0	0	Ki67+	 1918 21094
486	0	0	Ki67+	 1930 21040
487	0	0	Ki67+	 2007 20970
488	0	0	Ki67+	 1759 21558
489	0	0	Ki67+	 1772 21535
490	0	0	Ki67+	 1796 21521
491	0	0	Ki67+	 1802 21253
492	0	0	Ki67+	 1841 21250
493	0	0	Ki67+	 1859 21219
494	0	0	Ki67+	 1870 21168
495	0	0	Ki67+	 1896 21494
496	0	0	Ki67+	 1897 21169
497	0	0	Ki67+	 1914 21149
498	0	0	Ki67+	 2024 21574
499	0	0	Ki67+	 2035 21530
500	0	0	Ki67+	 2043 21665
501	0	0	Ki67+	 2064 21142
502	0	0	Ki67+	 2064 21182
503	0	0	Ki67+	 2078 21346
504	0	0	Ki67+	 2260 21160
505	0	0	Ki67+	 2268 21755
506	0	0	Ki67+	 2271 21822
507	0	0	Ki67+	 2329 21619
508	0	0	Ki67+	 2341 21595
509	0	0	Ki67+	 2431 21765
510	0	0	Ki67+	 2438 21812
511	0	0	Ki67+	 2486 21666
512	0	0	Ki67+	 1740 22633
513	0	0	Ki67+	 1753 22391
514	0	0	Ki67+	 1759 22203
515	0	0	Ki67+	 1761 22383
516	0	0	Ki67+	 1794 22045
517	0	0	Ki67+	 1799 22370
518	0	0	Ki67+	 1801 22202
519	0	0	Ki67+	 1820 22353
520	0	0	Ki67+	 1827 22210
521	0	0	Ki67+	 1827 22399
522	0	0	Ki67+	 1850 22372
523	0	0	Ki67+	 1853 22395
524	0	0	Ki67+	 1859 22704
525	0	0	Ki67+	 1872 22690
526	0	0	Ki67+	 1877 22373
527	0	0	Ki67+	 1878 22352
528	0	0	Ki67+	 1909 22246
529	0	0	Ki67+	 1911 22376
530	0	0	Ki67+	 1922 22356
531	0	0	Ki67+	 1934 22242
532	0	0	Ki67+	 1950 22349
533	0	0	Ki67+	 1969 22390
534	0	0	Ki67+	 1977 22056
535	0	0	Ki67+	 1993 22005
536	0	0	Ki67+	 1993 22403
537	0	0	Ki67+	 1996 22431
538	0	0	Ki67+	 1996 22717
539	0	0	Ki67+	 2008 22692
540	0	0	Ki67+	 2030 22682
541	0	0	Ki67+	 2034 22179
542	0	0	Ki67+	 2038 22224
543	0	0	Ki67+	 2078 22435
544	0	0	Ki67+	 2078 22701
545	0	0	Ki67+	 2095 22468
546	0	0	Ki67+	 2097 22716
547	0	0	Ki67+	 2099 22423
548	0	0	Ki67+	 2108 22487
549	0	0	Ki67+	 2119 22164
550	0	0	Ki67+	 2124 22679
551	0	0	Ki67+	 2134 22712
552	0	0	Ki67+	 2138 22502
553	0	0	Ki67+	 2145 22475
554	0	0	Ki67+	 2212 22348
555	0	0	Ki67+	 2228 22195
556	0	0	Ki67+	 2233 22313
557	0	0	Ki67+	 2236 22345
558	0	0	Ki67+	 2236 22514
559	0	0	Ki67+	 2236 22531
560	0	0	Ki67+	 2257 22537
561	0	0	Ki67+	 2281 22118
562	0	0	Ki67+	 2296 22191
563	0	0	Ki67+	 2312 22564
564	0	0	Ki67+	 2320 22482
565	0	0	Ki67+	 2366 22331
566	0	0	Ki67+	 2370 22461
567	0	0	Ki67+	 2373 22419
568	0	0	Ki67+	 2387 22429
569	0	0	Ki67+	 2392 22448
570	0	0	Ki67+	 2399 22467
571	0	0	Ki67+	 2403 22250
572	0	0	Ki67+	 2420 22404
573	0	0	Ki67+	 2425 22150
574	0	0	Ki67+	 2427 22090
575	0	0	Ki67+	 2427 22386
576	0	0	Ki67+	 2435 22467
577	0	0	Ki67+	 2461 22276
578	0	0	Ki67+	 2469 22351
579	0	0	Ki67+	 2479 22338
580	0	0	Ki67+	 2479 22460
581	0	0	Ki67+	 2487 22347
582	0	0	Ki67+	 2508 22424
583	0	0	Ki67+	 2527 22143
584	0	0	Ki67+	 1748 23356
585	0	0	Ki67+	 1749 22959
586	0	0	Ki67+	 1776 23381
587	0	0	Ki67+	 1779 23355
588	0	0	Ki67+	 1785 22938
589	0	0	Ki67+	 1787 23304
590	0	0	Ki67+	 1793 22952
591	0	0	Ki67+	 1793 23277
592	0	0	Ki67+	 1799 22920
593	0	0	Ki67+	 1809 23380
594	0	0	Ki67+	 1830 22900
595	0	0	Ki67+	 1831 22780
596	0	0	Ki67+	 1831 23376
597	0	0	Ki67+	 1834 23342
598	0	0	Ki67+	 1836 23244
599	0	0	Ki67+	 1838 22884
600	0	0	Ki67+	 1841 22950
601	0	0	Ki67+	 1842 22730
602	0	0	Ki67+	 1844 22864
603	0	0	Ki67+	 1848 23293
604	0	0	Ki67+	 1850 23373
605	0	0	Ki67+	 1855 22906
606	0	0	Ki67+	 1864 23293
607	0	0	Ki67+	 1864 23425
608	0	0	Ki67+	 1865 22871
609	0	0	Ki67+	 1868 23171
610	0	0	Ki67+	 1869 23330
611	0	0	Ki67+	 1872 23189
612	0	0	Ki67+	 1880 23369
613	0	0	Ki67+	 1884 23170
614	0	0	Ki67+	 1893 23179
615	0	0	Ki67+	 1900 22837
616	0	0	Ki67+	 1907 22808
617	0	0	Ki67+	 1911 23026
618	0	0	Ki67+	 1912 23046
619	0	0	Ki67+	 1935 23023
620	0	0	Ki67+	 1946 22767
621	0	0	Ki67+	 1952 23454
622	0	0	Ki67+	 1962 22890
623	0	0	Ki67+	 1962 22994
624	0	0	Ki67+	 1969 23013
625	0	0	Ki67+	 1981 22736
626	0	0	Ki67+	 2005 22998
627	0	0	Ki67+	 2019 22994
628	0	0	Ki67+	 2031 22805
629	0	0	Ki67+	 2034 22785
630	0	0	Ki67+	 2038 23471
631	0	0	Ki67+	 2046 23406
632	0	0	Ki67+	 2052 22890
633	0	0	Ki67+	 2053 22969
634	0	0	Ki67+	 2060 22861
635	0	0	Ki67+	 2062 22824
636	0	0	Ki67+	 2066 22797
637	0	0	Ki67+	 2072 22859
638	0	0	Ki67+	 2078 22944
639	0	0	Ki67+	 2080 22779
640	0	0	Ki67+	 2086 22875
641	0	0	Ki67+	 2090 22838
642	0	0	Ki67+	 2096 22756
643	0	0	Ki67+	 2102 22872
644	0	0	Ki67+	 2104 22940
645	0	0	Ki67+	 2105 22909
646	0	0	Ki67+	 2107 22796
647	0	0	Ki67+	 2112 22873
648	0	0	Ki67+	 2113 22747
649	0	0	Ki67+	 2116 22847
650	0	0	Ki67+	 2120 22756
651	0	0	Ki67+	 2172 23067
652	0	0	Ki67+	 2200 23425
653	0	0	Ki67+	 2256 23413
654	0	0	Ki67+	 2277 23422
655	0	0	Ki67+	 2303 23410
656	0	0	Ki67+	 2406 23326
657	0	0	Ki67+	 2411 23303
658	0	0	Ki67+	 2451 23257
659	0	0	Ki67+	 2453 23366
660	0	0	Ki67+	 2476 23322
661	0	0	Ki67+	 2498 23185
662	0	0	Ki67+	 2519 23259
663	0	0	Ki67+	 1798 29113
664	0	0	Ki67+	 1847 29216
665	0	0	Ki67+	 2093 29465
666	0	0	Ki67+	 2110 29448
667	0	0	Ki67+	 1736 30509
668	0	0	Ki67+	 1741 30497
669	0	0	Ki67+	 1745 30528
670	0	0	Ki67+	 1765 30530
671	0	0	Ki67+	 1781 30529
672	0	0	Ki67+	 1825 30160
673	0	0	Ki67+	 1851 30531
674	0	0	Ki67+	 1872 30397
675	0	0	Ki67+	 1902 30667
676	0	0	Ki67+	 1913 30292
677	0	0	Ki67+	 1941 30526
678	0	0	Ki67+	 1951 30485
679	0	0	Ki67+	 1956 30542
680	0	0	Ki67+	 1970 30552
681	0	0	Ki67+	 1972 30510
682	0	0	Ki67+	 1974 30225
683	0	0	Ki67+	 2020 30330
684	0	0	Ki67+	 2040 30155
685	0	0	Ki67+	 2051 30665
686	0	0	Ki67+	 2121 30374
687	0	0	Ki67+	 2137 30140
688	0	0	Ki67+	 2142 30192
689	0	0	Ki67+	 2205 30672
690	0	0	Ki67+	 2208 30546
691	0	0	Ki67+	 2221 30443
692	0	0	Ki67+	 2238 30415
693	0	0	Ki67+	 2268 30268
694	0	0	Ki67+	 2340 30676
695	0	0	Ki67+	 2348 30461
696	0	0	Ki67+	 2361 30596
697	0	0	Ki67+	 2386 30314
698	0	0	Ki67+	 2392 30607
699	0	0	Ki67+	 2401 30268
700	0	0	Ki67+	 2409 30570
701	0	0	Ki67+	 2413 30614
702	0	0	Ki67+	 2415 30264
703	0	0	Ki67+	 2419 30520
704	0	0	Ki67+	 2424 30458
705	0	0	Ki67+	 2428 30246
706	0	0	Ki67+	 2436 30437
707	0	0	Ki67+	 2437 30273
708	0	0	Ki67+	 2452 30461
709	0	0	Ki67+	 2454 30104
710	0	0	Ki67+	 2469 30472
711	0	0	Ki67+	 2493 30452
712	0	0	Ki67+	 2504 30551
713	0	0	Ki67+	 2507 30286
714	0	0	Ki67+	 2510 30268
715	0	0	Ki67+	 1799 31391
716	0	0	Ki67+	 1950 30713
717	0	0	Ki67+	 1993 30738
718	0	0	Ki67+	 2161 30899
719	0	0	Ki67+	 1977 31973
720	0	0	Ki67+	 2071 31910
721	0	0	Ki67+	 2109 31912
722	0	0	Ki67+	 2162 31838
723	0	0	Ki67+	 2189 31865
724	0	0	Ki67+	 2223 31897
725	0	0	Ki67+	 2329 32279
726	0	0	Ki67+	 2358 32233
727	0	0	Ki67+	 2385 32177
728	0	0	Ki67+	 2427 31979
729	0	0	Ki67+	 2437 32237
730	0	0	Ki67+	 2459 32240
731	0	0	Ki67+	 2467 32227
732	0	0	Ki67+	 2469 32058
733	0	0	Ki67+	 2471 32178
734	0	0	Ki67+	 2474 31954
735	0	0	Ki67+	 2476 31940
736	0	0	Ki67+	 2486 32077
737	0	0	Ki67+	 2499 32104
738	0	0	Ki67+	 2501 32007
739	0	0	Ki67+	 2511 32091
740	0	0	Ki67+	 2521 31982
741	0	0	Ki67+	 1739 32892
742	0	0	Ki67+	 1759 32902
743	0	0	Ki67+	 1813 32767
744	0	0	Ki67+	 1819 32784
745	0	0	Ki67+	 1826 32867
746	0	0	Ki67+	 1831 32813
747	0	0	Ki67+	 1844 32805
748	0	0	Ki67+	 1850 32958
749	0	0	Ki67+	 1927 32993
750	0	0	Ki67+	 2155 33062
751	0	0	Ki67+	 2167 32644
752	0	0	Ki67+	 2180 33034
753	0	0	Ki67+	 2205 32506
754	0	0	Ki67+	 2210 32717
755	0	0	Ki67+	 2254 32832
756	0	0	Ki67+	 2290 32621
757	0	0	Ki67+	 2291 32476
758	0	0	Ki67+	 2296 32453
759	0	0	Ki67+	 2310 32558
760	0	0	Ki67+	 2322 32568
761	0	0	Ki67+	 2324 32867
762	0	0	Ki67+	 2330 32419
763	0	0	Ki67+	 2337 32477
764	0	0	Ki67+	 2340 32646
765	0	0	Ki67+	 2342 32392
766	0	0	Ki67+	 2363 32320
767	0	0	Ki67+	 2372 32492
768	0	0	Ki67+	 2381 32591
769	0	0	Ki67+	 2400 32580
770	0	0	Ki67+	 2402 32607
771	0	0	Ki67+	 2407 32392
772	0	0	Ki67+	 2412 32494
773	0	0	Ki67+	 2437 32547
774	0	0	Ki67+	 2449 32550
775	0	0	Ki67+	 2451 33058
776	0	0	Ki67+	 2463 32313
777	0	0	Ki67+	 2481 32924
778	0	0	Ki67+	 2485 33015
779	0	0	Ki67+	 2486 32809
780	0	0	Ki67+	 2489 32838
781	0	0	Ki67+	 2499 32849
782	0	0	Ki67+	 2500 32658
783	0	0	Ki67+	 2501 32641
784	0	0	Ki67+	 2504 32788
785	0	0	Ki67+	 2508 32686
786	0	0	Ki67+	 2510 32878
787	0	0	Ki67+	 2517 32643
788	0	0	Ki67+	 2518 32934
789	0	0	Ki67+	 2522 32711
790	0	0	Ki67+	 2060 33792
791	0	0	Ki67+	 2126 33215
792	0	0	Ki67+	 2137 33136
793	0	0	Ki67+	 2143 33266
794	0	0	Ki67+	 2162 33268
795	0	0	Ki67+	 2179 33239
796	0	0	Ki67+	 2196 33165
797	0	0	Ki67+	 2475 33423
798	0	0	Ki67+	 2366 34553
799	0	0	Ki67+	 1777 37887
800	0	0	Ki67+	 1791 37841
801	0	0	Ki67+	 1806 37832
802	0	0	Ki67+	 1810 37793
803	0	0	Ki67+	 1831 37805
804	0	0	Ki67+	 1847 37832
805	0	0	Ki67+	 1852 37817
806	0	0	Ki67+	 1875 37842
807	0	0	Ki67+	 1889 37817
808	0	0	Ki67+	 1893 37787
809	0	0	Ki67+	 1911 37743
810	0	0	Ki67+	 1917 37867
811	0	0	Ki67+	 1918 37784
812	0	0	Ki67+	 1926 37881
813	0	0	Ki67+	 1934 37849
814	0	0	Ki67+	 1989 37713
815	0	0	Ki67+	 1991 37844
816	0	0	Ki67+	 2023 37901
817	0	0	Ki67+	 2029 37831
818	0	0	Ki67+	 2030 37806
819	0	0	Ki67+	 2037 37721
820	0	0	Ki67+	 2050 37852
821	0	0	Ki67+	 2061 37687
822	0	0	Ki67+	 2063 37725
823	0	0	Ki67+	 2091 37743
824	0	0	Ki67+	 2094 37767
825	0	0	Ki67+	 2103 37813
826	0	0	Ki67+	 2120 37695
827	0	0	Ki67+	 2122 37682
828	0	0	Ki67+	 2124 37635
829	0	0	Ki67+	 2134 37624
830	0	0	Ki67+	 2142 37797
831	0	0	Ki67+	 2159 37651
832	0	0	Ki67+	 2160 37578
833	0	0	Ki67+	 2181 37640
834	0	0	Ki67+	 2217 37568
835	0	0	Ki67+	 2281 37644
836	0	0	Ki67+	 2298 37622
837	0	0	Ki67+	 2321 37635
838	0	0	Ki67+	 2396 37860
839	0	0	Ki67+	 2417 37884
840	0	0	Ki67+	 2422 37629
841	0	0	Ki67+	 2465 37490
842	0	0	Ki67+	 2467 37405
843	0	0	Ki67+	 2493 37379
844	0	0	Ki67+	 2499 37884
845	0	0	Ki67+	 2509 37353
846	0	0	Ki67+	 2520 37188
847	0	0	Ki67+	 1737 37997
848	0	0	Ki67+	 1740 38061
849	0	0	Ki67+	 1750 38021
850	0	0	Ki67+	 1758 38113
851	0	0	Ki67+	 1780 37989
852	0	0	Ki67+	 1783 37955
853	0	0	Ki67+	 1789 38099
854	0	0	Ki67+	 1802 37987
855	0	0	Ki67+	 1804 37941
856	0	0	Ki67+	 1828 38020
857	0	0	Ki67+	 1837 38007
858	0	0	Ki67+	 1844 37989
859	0	0	Ki67+	 1922 37933
860	0	0	Ki67+	 1944 37943
861	0	0	Ki67+	 1945 38614
862	0	0	Ki67+	 1994 38635
863	0	0	Ki67+	 2203 38674
864	0	0	Ki67+	 2222 38633
865	0	0	Ki67+	 2231 38658
866	0	0	Ki67+	 2243 38643
867	0	0	Ki67+	 2246 38616
868	0	0	Ki67+	 2255 38633
869	0	0	Ki67+	 2276 38596
870	0	0	Ki67+	 2285 38608
871	0	0	Ki67+	 2294 38574
872	0	0	Ki67+	 2297 38598
873	0	0	Ki67+	 2341 38546
874	0	0	Ki67+	 2360 38690
875	0	0	Ki67+	 2377 38670
876	0	0	Ki67+	 2378 38693
877	0	0	Ki67+	 2400 38686
878	0	0	Ki67+	 2414 38655
879	0	0	Ki67+	 2432 38631
880	0	0	Ki67+	 2433 38488
881	0	0	Ki67+	 2445 38617
882	0	0	Ki67+	 2468 38619
883	0	0	Ki67+	 2512 38348
884	0	0	Ki67+	 2515 38370
885	0	0	Ki67+	 2129 39171
886	0	0	Ki67+	 2130 39197
887	0	0	Ki67+	 2132 38766
888	0	0	Ki67+	 2133 38789
889	0	0	Ki67+	 2145 39175
890	0	0	Ki67+	 2191 39447
891	0	0	Ki67+	 2192 39161
892	0	0	Ki67+	 2202 38706
893	0	0	Ki67+	 2205 39165
894	0	0	Ki67+	 2206 38746
895	0	0	Ki67+	 2214 38866
896	0	0	Ki67+	 2215 38770
897	0	0	Ki67+	 2228 38777
898	0	0	Ki67+	 2230 39175
899	0	0	Ki67+	 2232 39219
900	0	0	Ki67+	 2240 39184
901	0	0	Ki67+	 2246 38768
902	0	0	Ki67+	 2261 38829
903	0	0	Ki67+	 2268 38802
904	0	0	Ki67+	 2272 38829
905	0	0	Ki67+	 2289 38831
906	0	0	Ki67+	 2292 38992
907	0	0	Ki67+	 2308 38755
908	0	0	Ki67+	 2319 38744
909	0	0	Ki67+	 2322 38780
910	0	0	Ki67+	 2335 38773
911	0	0	Ki67+	 2339 38739
912	0	0	Ki67+	 2340 38709
913	0	0	Ki67+	 2342 38952
914	0	0	Ki67+	 2344 38796
915	0	0	Ki67+	 2344 38920
916	0	0	Ki67+	 2348 39040
917	0	0	Ki67+	 2350 39373
918	0	0	Ki67+	 2352 38778
919	0	0	Ki67+	 2352 38995
920	0	0	Ki67+	 2357 38911
921	0	0	Ki67+	 2362 38974
922	0	0	Ki67+	 2363 38940
923	0	0	Ki67+	 2365 39021
924	0	0	Ki67+	 2373 38717
925	0	0	Ki67+	 2374 38884
926	0	0	Ki67+	 2376 39359
927	0	0	Ki67+	 2395 39036
928	0	0	Ki67+	 2402 39010
929	0	0	Ki67+	 2404 39368
930	0	0	Ki67+	 2407 38773
931	0	0	Ki67+	 2408 38719
932	0	0	Ki67+	 2414 38867
933	0	0	Ki67+	 2418 39046
934	0	0	Ki67+	 2420 39035
935	0	0	Ki67+	 2426 38766
936	0	0	Ki67+	 2430 38748
937	0	0	Ki67+	 2443 38768
938	0	0	Ki67+	 2446 39051
939	0	0	Ki67+	 2447 38864
940	0	0	Ki67+	 2454 39016
941	0	0	Ki67+	 2457 38994
942	0	0	Ki67+	 2459 38965
943	0	0	Ki67+	 2461 38757
944	0	0	Ki67+	 2465 38854
945	0	0	Ki67+	 2467 39055
946	0	0	Ki67+	 2479 39021
947	0	0	Ki67+	 2485 39413
948	0	0	Ki67+	 2492 38974
949	0	0	Ki67+	 2495 39056
950	0	0	Ki67+	 2503 39029
951	0	0	Ki67+	 2512 39415
952	0	0	Ki67+	 2246 40014
953	0	0	Ki67+	 2254 39960
954	0	0	Ki67+	 2254 40021
955	0	0	Ki67+	 2281 40063
956	0	0	Ki67+	 2285 39983
957	0	0	Ki67+	 2312 40080
958	0	0	Ki67+	 2313 39964
959	0	0	Ki67+	 2317 40046
960	0	0	Ki67+	 2321 39985
961	0	0	Ki67+	 2339 40062
962	0	0	Ki67+	 2340 39627
963	0	0	Ki67+	 2341 40081
964	0	0	Ki67+	 2342 39954
965	0	0	Ki67+	 2368 39682
966	0	0	Ki67+	 2371 40007
967	0	0	Ki67+	 2375 39912
968	0	0	Ki67+	 2402 39990
969	0	0	Ki67+	 2402 40012
970	0	0	Ki67+	 2452 39548
971	0	0	Ki67+	 2468 39979
972	0	0	Ki67+	 2476 39708
973	0	0	Ki67+	 2481 39689
974	0	0	Ki67+	 2499 39606
975	0	0	Ki67+	 2526 39625
976	0	0	Ki67+	 2217 40370
977	0	0	Ki67+	 2228 40564
978	0	0	Ki67+	 2233 40370
979	0	0	Ki67+	 2258 41101
980	0	0	Ki67+	 2264 40411
981	0	0	Ki67+	 2277 40374
982	0	0	Ki67+	 2306 41087
983	0	0	Ki67+	 2317 41076
984	0	0	Ki67+	 2434 40995
985	0	0	Ki67+	 2500 40485
986	0	0	Ki67+	 2415 41507
987	0	0	Ki67+	 2440 41257
988	0	0	Ki67+	 2461 41227
989	0	0	Ki67+	 2490 41333
990	0	0	Ki67+	 2493 41530
991	0	0	Ki67+	 2517 41714
992	0	0	Ki67+	 2518 41558
993	0	0	Ki67+	 2527 41681
994	0	0	Ki67+	 2521 42016
995	0	0	Ki67+	 3024 18688
996	0	0	Ki67+	 2846 19333
997	0	0	Ki67+	 2861 19326
998	0	0	Ki67+	 2944 19309
999	0	0	Ki67+	 3202 19022
1000	0	0	Ki67+	 3239 19007
1001	0	0	Ki67+	 3256 18956
1002	0	0	Ki67+	 3259 18938
1003	0	0	Ki67+	 2585 21693
1004	0	0	Ki67+	 2600 21999
1005	0	0	Ki67+	 2646 21869
1006	0	0	Ki67+	 2646 21907
1007	0	0	Ki67+	 2654 21759
1008	0	0	Ki67+	 2665 21684
1009	0	0	Ki67+	 2686 21940
1010	0	0	Ki67+	 2701 21702
1011	0	0	Ki67+	 2704 21975
1012	0	0	Ki67+	 2710 21674
1013	0	0	Ki67+	 2726 21663
1014	0	0	Ki67+	 2746 21809
1015	0	0	Ki67+	 2749 21663
1016	0	0	Ki67+	 2760 21846
1017	0	0	Ki67+	 2761 21824
1018	0	0	Ki67+	 2769 21654
1019	0	0	Ki67+	 2775 21644
1020	0	0	Ki67+	 2787 22051
1021	0	0	Ki67+	 2790 21924
1022	0	0	Ki67+	 2796 22045
1023	0	0	Ki67+	 2807 21921
1024	0	0	Ki67+	 2814 21826
1025	0	0	Ki67+	 2843 21953
1026	0	0	Ki67+	 2852 21537
1027	0	0	Ki67+	 2859 21646
1028	0	0	Ki67+	 2878 21646
1029	0	0	Ki67+	 2917 21983
1030	0	0	Ki67+	 2999 21665
1031	0	0	Ki67+	 3010 21635
1032	0	0	Ki67+	 3023 21631
1033	0	0	Ki67+	 3051 21626
1034	0	0	Ki67+	 3077 21619
1035	0	0	Ki67+	 3097 21680
1036	0	0	Ki67+	 3099 21615
1037	0	0	Ki67+	 3122 21677
1038	0	0	Ki67+	 3153 21940
1039	0	0	Ki67+	 3157 21648
1040	0	0	Ki67+	 3158 21920
1041	0	0	Ki67+	 3177 21589
1042	0	0	Ki67+	 3204 21645
1043	0	0	Ki67+	 3217 21936
1044	0	0	Ki67+	 3224 21578
1045	0	0	Ki67+	 3258 21616
1046	0	0	Ki67+	 3259 21892
1047	0	0	Ki67+	 3262 21789
1048	0	0	Ki67+	 3271 21866
1049	0	0	Ki67+	 3272 21771
1050	0	0	Ki67+	 3273 21821
1051	0	0	Ki67+	 3281 21603
1052	0	0	Ki67+	 3309 21599
1053	0	0	Ki67+	 3313 21567
1054	0	0	Ki67+	 3322 21858
1055	0	0	Ki67+	 2540 22411
1056	0	0	Ki67+	 2543 22363
1057	0	0	Ki67+	 2548 22298
1058	0	0	Ki67+	 2550 22425
1059	0	0	Ki67+	 2553 22269
1060	0	0	Ki67+	 2555 22380
1061	0	0	Ki67+	 2589 22270
1062	0	0	Ki67+	 2589 22411
1063	0	0	Ki67+	 2590 22385
1064	0	0	Ki67+	 2606 22300
1065	0	0	Ki67+	 2608 22191
1066	0	0	Ki67+	 2638 22292
1067	0	0	Ki67+	 2645 22212
1068	0	0	Ki67+	 2653 22092
1069	0	0	Ki67+	 2664 22257
1070	0	0	Ki67+	 2670 22183
1071	0	0	Ki67+	 2676 22224
1072	0	0	Ki67+	 2706 22186
1073	0	0	Ki67+	 2730 22607
1074	0	0	Ki67+	 2731 22099
1075	0	0	Ki67+	 2826 22336
1076	0	0	Ki67+	 2999 22298
1077	0	0	Ki67+	 2796 23150
1078	0	0	Ki67+	 2834 22947
1079	0	0	Ki67+	 2853 23349
1080	0	0	Ki67+	 2885 22895
1081	0	0	Ki67+	 2915 23282
1082	0	0	Ki67+	 2942 23274
1083	0	0	Ki67+	 3003 23263
1084	0	0	Ki67+	 3014 23304
1085	0	0	Ki67+	 3018 23325
1086	0	0	Ki67+	 3019 23468
1087	0	0	Ki67+	 3023 23260
1088	0	0	Ki67+	 3039 23312
1089	0	0	Ki67+	 3046 23162
1090	0	0	Ki67+	 3048 23298
1091	0	0	Ki67+	 3054 23203
1092	0	0	Ki67+	 3061 23226
1093	0	0	Ki67+	 3069 23240
1094	0	0	Ki67+	 3073 23473
1095	0	0	Ki67+	 3103 23108
1096	0	0	Ki67+	 3108 23529
1097	0	0	Ki67+	 3146 23475
1098	0	0	Ki67+	 3164 23119
1099	0	0	Ki67+	 3166 23326
1100	0	0	Ki67+	 3207 22988
1101	0	0	Ki67+	 3223 23213
1102	0	0	Ki67+	 3233 23212
1103	0	0	Ki67+	 3242 23246
1104	0	0	Ki67+	 3250 23141
1105	0	0	Ki67+	 3252 22958
1106	0	0	Ki67+	 3281 22925
1107	0	0	Ki67+	 3296 22909
1108	0	0	Ki67+	 3296 23031
1109	0	0	Ki67+	 3305 23095
1110	0	0	Ki67+	 2706 24437
1111	0	0	Ki67+	 2716 24394
1112	0	0	Ki67+	 2721 24339
1113	0	0	Ki67+	 2727 24431
1114	0	0	Ki67+	 2860 24219
1115	0	0	Ki67+	 2902 24239
1116	0	0	Ki67+	 2913 24390
1117	0	0	Ki67+	 2915 24220
1118	0	0	Ki67+	 2934 24402
1119	0	0	Ki67+	 2955 24193
1120	0	0	Ki67+	 2963 24422
1121	0	0	Ki67+	 3006 24154
1122	0	0	Ki67+	 3030 24433
1123	0	0	Ki67+	 3043 24380
1124	0	0	Ki67+	 3117 24388
1125	0	0	Ki67+	 3129 24324
1126	0	0	Ki67+	 3130 24337
1127	0	0	Ki67+	 3136 24381
1128	0	0	Ki67+	 3144 24242
1129	0	0	Ki67+	 3149 24356
1130	0	0	Ki67+	 3154 24225
1131	0	0	Ki67+	 3164 24320
1132	0	0	Ki67+	 3168 24201
1133	0	0	Ki67+	 3172 24276
1134	0	0	Ki67+	 3196 24258
1135	0	0	Ki67+	 3205 24270
1136	0	0	Ki67+	 3225 24290
1137	0	0	Ki67+	 3256 24290
1138	0	0	Ki67+	 2907 24513
1139	0	0	Ki67+	 2532 30149
1140	0	0	Ki67+	 2568 30458
1141	0	0	Ki67+	 2609 30389
1142	0	0	Ki67+	 2614 30446
1143	0	0	Ki67+	 2618 30404
1144	0	0	Ki67+	 2726 30251
1145	0	0	Ki67+	 2539 30536
1146	0	0	Ki67+	 2963 30895
1147	0	0	Ki67+	 3048 30765
1148	0	0	Ki67+	 3128 30932
1149	0	0	Ki67+	 3145 30921
1150	0	0	Ki67+	 3192 30889
1151	0	0	Ki67+	 3195 30863
1152	0	0	Ki67+	 3205 30808
1153	0	0	Ki67+	 3205 30853
1154	0	0	Ki67+	 2547 31949
1155	0	0	Ki67+	 2797 31998
1156	0	0	Ki67+	 2803 31973
1157	0	0	Ki67+	 2808 32079
1158	0	0	Ki67+	 2817 31946
1159	0	0	Ki67+	 2822 32069
1160	0	0	Ki67+	 2858 32042
1161	0	0	Ki67+	 2877 32002
1162	0	0	Ki67+	 2898 31980
1163	0	0	Ki67+	 2913 31443
1164	0	0	Ki67+	 3303 32080
1165	0	0	Ki67+	 2539 32686
1166	0	0	Ki67+	 2542 32511
1167	0	0	Ki67+	 2546 32663
1168	0	0	Ki67+	 2557 32445
1169	0	0	Ki67+	 2557 32681
1170	0	0	Ki67+	 2562 32410
1171	0	0	Ki67+	 2564 32803
1172	0	0	Ki67+	 2566 32842
1173	0	0	Ki67+	 2578 32463
1174	0	0	Ki67+	 2645 32894
1175	0	0	Ki67+	 2654 32380
1176	0	0	Ki67+	 2660 32894
1177	0	0	Ki67+	 2739 32431
1178	0	0	Ki67+	 2779 32673
1179	0	0	Ki67+	 2851 32207
1180	0	0	Ki67+	 2872 32862
1181	0	0	Ki67+	 2873 32476
1182	0	0	Ki67+	 3032 32878
1183	0	0	Ki67+	 3167 32808
1184	0	0	Ki67+	 3238 32864
1185	0	0	Ki67+	 2549 32938
1186	0	0	Ki67+	 2555 33446
1187	0	0	Ki67+	 2560 33036
1188	0	0	Ki67+	 2561 33510
1189	0	0	Ki67+	 2580 32976
1190	0	0	Ki67+	 2609 33260
1191	0	0	Ki67+	 2627 33203
1192	0	0	Ki67+	 2644 33223
1193	0	0	Ki67+	 2669 32969
1194	0	0	Ki67+	 2670 32979
1195	0	0	Ki67+	 2676 33008
1196	0	0	Ki67+	 2730 32930
1197	0	0	Ki67+	 2743 32970
1198	0	0	Ki67+	 3003 33167
1199	0	0	Ki67+	 3008 33397
1200	0	0	Ki67+	 3031 33405
1201	0	0	Ki67+	 3276 33211
1202	0	0	Ki67+	 2832 36697
1203	0	0	Ki67+	 3051 36827
1204	0	0	Ki67+	 3155 36741
1205	0	0	Ki67+	 2543 37214
1206	0	0	Ki67+	 2556 37182
1207	0	0	Ki67+	 2610 37217
1208	0	0	Ki67+	 2628 37197
1209	0	0	Ki67+	 2641 37236
1210	0	0	Ki67+	 2649 37172
1211	0	0	Ki67+	 2665 37210
1212	0	0	Ki67+	 2693 37586
1213	0	0	Ki67+	 2696 37236
1214	0	0	Ki67+	 2702 37557
1215	0	0	Ki67+	 2709 37623
1216	0	0	Ki67+	 2732 37654
1217	0	0	Ki67+	 2736 37198
1218	0	0	Ki67+	 2742 37570
1219	0	0	Ki67+	 2746 37211
1220	0	0	Ki67+	 2759 37263
1221	0	0	Ki67+	 2763 37278
1222	0	0	Ki67+	 2785 37466
1223	0	0	Ki67+	 2786 37444
1224	0	0	Ki67+	 2786 37696
1225	0	0	Ki67+	 2790 37285
1226	0	0	Ki67+	 2808 37712
1227	0	0	Ki67+	 2910 37040
1228	0	0	Ki67+	 2917 37022
1229	0	0	Ki67+	 2958 36978
1230	0	0	Ki67+	 3028 37393
1231	0	0	Ki67+	 3034 37407
1232	0	0	Ki67+	 3035 37358
1233	0	0	Ki67+	 3043 37451
1234	0	0	Ki67+	 3046 37315
1235	0	0	Ki67+	 3047 37463
1236	0	0	Ki67+	 3049 37424
1237	0	0	Ki67+	 3052 37481
1238	0	0	Ki67+	 3053 37445
1239	0	0	Ki67+	 3053 37504
1240	0	0	Ki67+	 3058 37292
1241	0	0	Ki67+	 3059 37389
1242	0	0	Ki67+	 3064 37474
1243	0	0	Ki67+	 3072 37553
1244	0	0	Ki67+	 3073 37280
1245	0	0	Ki67+	 3078 37313
1246	0	0	Ki67+	 3091 37542
1247	0	0	Ki67+	 3097 37344
1248	0	0	Ki67+	 3108 37193
1249	0	0	Ki67+	 3113 37560
1250	0	0	Ki67+	 3130 37591
1251	0	0	Ki67+	 3133 37564
1252	0	0	Ki67+	 3147 37576
1253	0	0	Ki67+	 3151 37266
1254	0	0	Ki67+	 3163 37597
1255	0	0	Ki67+	 3171 37220
1256	0	0	Ki67+	 3196 37548
1257	0	0	Ki67+	 3210 37035
1258	0	0	Ki67+	 3216 37167
1259	0	0	Ki67+	 3221 37182
1260	0	0	Ki67+	 3237 37586
1261	0	0	Ki67+	 3242 37160
1262	0	0	Ki67+	 3249 37550
1263	0	0	Ki67+	 3253 37568
1264	0	0	Ki67+	 3293 36959
1265	0	0	Ki67+	 3303 37014
1266	0	0	Ki67+	 3313 37142
1267	0	0	Ki67+	 3323 37701
1268	0	0	Ki67+	 3326 36982
1269	0	0	Ki67+	 2542 38088
1270	0	0	Ki67+	 2544 38324
1271	0	0	Ki67+	 2547 38057
1272	0	0	Ki67+	 2561 38274
1273	0	0	Ki67+	 2573 38228
1274	0	0	Ki67+	 2574 38270
1275	0	0	Ki67+	 2579 38137
1276	0	0	Ki67+	 2584 38215
1277	0	0	Ki67+	 2594 38187
1278	0	0	Ki67+	 2603 38233
1279	0	0	Ki67+	 2614 38015
1280	0	0	Ki67+	 2620 38037
1281	0	0	Ki67+	 2638 38150
1282	0	0	Ki67+	 2653 38038
1283	0	0	Ki67+	 2669 38099
1284	0	0	Ki67+	 2672 38077
1285	0	0	Ki67+	 2690 37804
1286	0	0	Ki67+	 2691 37746
1287	0	0	Ki67+	 2693 37732
1288	0	0	Ki67+	 2705 37762
1289	0	0	Ki67+	 2706 38090
1290	0	0	Ki67+	 2710 37786
1291	0	0	Ki67+	 2728 37864
1292	0	0	Ki67+	 2732 38030
1293	0	0	Ki67+	 2733 37802
1294	0	0	Ki67+	 2733 37998
1295	0	0	Ki67+	 2737 38062
1296	0	0	Ki67+	 2742 37979
1297	0	0	Ki67+	 2742 38049
1298	0	0	Ki67+	 2744 37892
1299	0	0	Ki67+	 2744 37947
1300	0	0	Ki67+	 2746 37916
1301	0	0	Ki67+	 2761 37742
1302	0	0	Ki67+	 2763 37989
1303	0	0	Ki67+	 2772 38037
1304	0	0	Ki67+	 2778 37768
1305	0	0	Ki67+	 2779 37963
1306	0	0	Ki67+	 2781 38527
1307	0	0	Ki67+	 2783 37866
1308	0	0	Ki67+	 2788 37936
1309	0	0	Ki67+	 2790 37980
1310	0	0	Ki67+	 2803 37809
1311	0	0	Ki67+	 2810 37976
1312	0	0	Ki67+	 2811 38395
1313	0	0	Ki67+	 2814 38000
1314	0	0	Ki67+	 2826 37798
1315	0	0	Ki67+	 2836 38446
1316	0	0	Ki67+	 2837 38347
1317	0	0	Ki67+	 2840 38502
1318	0	0	Ki67+	 2843 38424
1319	0	0	Ki67+	 2846 38289
1320	0	0	Ki67+	 2847 37761
1321	0	0	Ki67+	 2848 38407
1322	0	0	Ki67+	 2853 38346
1323	0	0	Ki67+	 2856 38308
1324	0	0	Ki67+	 2863 38523
1325	0	0	Ki67+	 2878 37819
1326	0	0	Ki67+	 2882 37747
1327	0	0	Ki67+	 2882 38255
1328	0	0	Ki67+	 2883 37846
1329	0	0	Ki67+	 2897 38482
1330	0	0	Ki67+	 2972 37875
1331	0	0	Ki67+	 3125 38192
1332	0	0	Ki67+	 3178 38031
1333	0	0	Ki67+	 3189 38103
1334	0	0	Ki67+	 3202 38517
1335	0	0	Ki67+	 3216 37998
1336	0	0	Ki67+	 3250 38127
1337	0	0	Ki67+	 3251 38114
1338	0	0	Ki67+	 3272 38140
1339	0	0	Ki67+	 3274 38097
1340	0	0	Ki67+	 3275 38236
1341	0	0	Ki67+	 3275 38360
1342	0	0	Ki67+	 3286 38442
1343	0	0	Ki67+	 3288 37957
1344	0	0	Ki67+	 3288 38371
1345	0	0	Ki67+	 3303 37994
1346	0	0	Ki67+	 3316 38101
1347	0	0	Ki67+	 3320 37950
1348	0	0	Ki67+	 2529 39024
1349	0	0	Ki67+	 2534 38755
1350	0	0	Ki67+	 2538 39067
1351	0	0	Ki67+	 2539 38888
1352	0	0	Ki67+	 2541 38764
1353	0	0	Ki67+	 2556 38631
1354	0	0	Ki67+	 2564 38894
1355	0	0	Ki67+	 2571 38877
1356	0	0	Ki67+	 2572 38599
1357	0	0	Ki67+	 2573 39024
1358	0	0	Ki67+	 2581 38915
1359	0	0	Ki67+	 2589 39079
1360	0	0	Ki67+	 2590 38616
1361	0	0	Ki67+	 2594 39033
1362	0	0	Ki67+	 2606 38677
1363	0	0	Ki67+	 2608 38728
1364	0	0	Ki67+	 2609 38694
1365	0	0	Ki67+	 2612 39071
1366	0	0	Ki67+	 2618 38875
1367	0	0	Ki67+	 2632 39058
1368	0	0	Ki67+	 2642 38977
1369	0	0	Ki67+	 2644 38934
1370	0	0	Ki67+	 2645 38777
1371	0	0	Ki67+	 2653 39238
1372	0	0	Ki67+	 2770 38568
1373	0	0	Ki67+	 2788 38549
1374	0	0	Ki67+	 2806 38540
1375	0	0	Ki67+	 2814 38580
1376	0	0	Ki67+	 2817 38601
1377	0	0	Ki67+	 2824 38533
1378	0	0	Ki67+	 2834 38575
1379	0	0	Ki67+	 2836 38538
1380	0	0	Ki67+	 2850 38830
1381	0	0	Ki67+	 2852 38722
1382	0	0	Ki67+	 2857 38553
1383	0	0	Ki67+	 2873 38725
1384	0	0	Ki67+	 2875 38564
1385	0	0	Ki67+	 2904 38701
1386	0	0	Ki67+	 2907 38536
1387	0	0	Ki67+	 2907 38576
1388	0	0	Ki67+	 2915 38667
1389	0	0	Ki67+	 2936 38584
1390	0	0	Ki67+	 2939 38714
1391	0	0	Ki67+	 2942 38561
1392	0	0	Ki67+	 2959 38578
1393	0	0	Ki67+	 2988 38725
1394	0	0	Ki67+	 2999 38545
1395	0	0	Ki67+	 3003 38724
1396	0	0	Ki67+	 3004 38643
1397	0	0	Ki67+	 3014 38682
1398	0	0	Ki67+	 3025 38536
1399	0	0	Ki67+	 3036 38588
1400	0	0	Ki67+	 3054 38587
1401	0	0	Ki67+	 3056 38673
1402	0	0	Ki67+	 3103 38590
1403	0	0	Ki67+	 3118 38662
1404	0	0	Ki67+	 3152 38589
1405	0	0	Ki67+	 3174 38618
1406	0	0	Ki67+	 3190 38642
1407	0	0	Ki67+	 2531 39534
1408	0	0	Ki67+	 2531 39728
1409	0	0	Ki67+	 2542 39520
1410	0	0	Ki67+	 2548 39697
1411	0	0	Ki67+	 2551 39600
1412	0	0	Ki67+	 2553 39805
1413	0	0	Ki67+	 2572 39446
1414	0	0	Ki67+	 2573 39511
1415	0	0	Ki67+	 2596 39442
1416	0	0	Ki67+	 2597 39735
1417	0	0	Ki67+	 2605 39512
1418	0	0	Ki67+	 2619 39750
1419	0	0	Ki67+	 2624 39487
1420	0	0	Ki67+	 2626 39509
1421	0	0	Ki67+	 2628 39453
1422	0	0	Ki67+	 2636 39823
1423	0	0	Ki67+	 2639 39844
1424	0	0	Ki67+	 2640 39623
1425	0	0	Ki67+	 2640 39812
1426	0	0	Ki67+	 2642 39467
1427	0	0	Ki67+	 2643 39582
1428	0	0	Ki67+	 2645 39766
1429	0	0	Ki67+	 2651 39497
1430	0	0	Ki67+	 2656 39633
1431	0	0	Ki67+	 2662 39849
1432	0	0	Ki67+	 2671 39776
1433	0	0	Ki67+	 2672 39675
1434	0	0	Ki67+	 2678 39617
1435	0	0	Ki67+	 2680 39919
1436	0	0	Ki67+	 2692 39636
1437	0	0	Ki67+	 2694 39599
1438	0	0	Ki67+	 2711 39574
1439	0	0	Ki67+	 2718 39919
1440	0	0	Ki67+	 2719 39714
1441	0	0	Ki67+	 2729 39704
1442	0	0	Ki67+	 2735 39944
1443	0	0	Ki67+	 2739 39659
1444	0	0	Ki67+	 2740 39714
1445	0	0	Ki67+	 2742 39870
1446	0	0	Ki67+	 2744 39737
1447	0	0	Ki67+	 2746 40120
1448	0	0	Ki67+	 2749 39930
1449	0	0	Ki67+	 2753 39859
1450	0	0	Ki67+	 2760 39760
1451	0	0	Ki67+	 2773 39952
1452	0	0	Ki67+	 2775 39904
1453	0	0	Ki67+	 2778 39746
1454	0	0	Ki67+	 2784 39957
1455	0	0	Ki67+	 2786 39895
1456	0	0	Ki67+	 2794 39789
1457	0	0	Ki67+	 2805 39972
1458	0	0	Ki67+	 2813 39810
1459	0	0	Ki67+	 2823 39756
1460	0	0	Ki67+	 2836 39834
1461	0	0	Ki67+	 2838 39917
1462	0	0	Ki67+	 2852 39961
1463	0	0	Ki67+	 2854 39823
1464	0	0	Ki67+	 2884 39950
1465	0	0	Ki67+	 2893 39963
1466	0	0	Ki67+	 2919 39944
1467	0	0	Ki67+	 2925 39917
1468	0	0	Ki67+	 2953 39923
1469	0	0	Ki67+	 2956 39827
1470	0	0	Ki67+	 2978 39901
1471	0	0	Ki67+	 3031 39865
1472	0	0	Ki67+	 3041 39505
1473	0	0	Ki67+	 3041 39885
1474	0	0	Ki67+	 3045 39815
1475	0	0	Ki67+	 3050 39845
1476	0	0	Ki67+	 3051 39867
1477	0	0	Ki67+	 3075 39817
1478	0	0	Ki67+	 3086 39801
1479	0	0	Ki67+	 3116 39776
1480	0	0	Ki67+	 3143 39439
1481	0	0	Ki67+	 3150 39808
1482	0	0	Ki67+	 3170 39389
1483	0	0	Ki67+	 3170 39802
1484	0	0	Ki67+	 3187 39402
1485	0	0	Ki67+	 3189 39768
1486	0	0	Ki67+	 3193 39729
1487	0	0	Ki67+	 3233 39887
1488	0	0	Ki67+	 3237 39898
1489	0	0	Ki67+	 3279 39864
1490	0	0	Ki67+	 3291 39909
1491	0	0	Ki67+	 3295 39837
1492	0	0	Ki67+	 3309 39840
1493	0	0	Ki67+	 3311 39859
1494	0	0	Ki67+	 3322 39927
1495	0	0	Ki67+	 2549 40926
1496	0	0	Ki67+	 2572 40919
1497	0	0	Ki67+	 2598 40349
1498	0	0	Ki67+	 2690 40142
1499	0	0	Ki67+	 2700 40816
1500	0	0	Ki67+	 3216 40912
1501	0	0	Ki67+	 3238 40905
1502	0	0	Ki67+	 3258 40909
1503	0	0	Ki67+	 3289 40877
1504	0	0	Ki67+	 2530 41723
1505	0	0	Ki67+	 2558 40962
1506	0	0	Ki67+	 2573 41208
1507	0	0	Ki67+	 2616 41208
1508	0	0	Ki67+	 2619 41010
1509	0	0	Ki67+	 2626 41043
1510	0	0	Ki67+	 2628 41066
1511	0	0	Ki67+	 2637 41084
1512	0	0	Ki67+	 2665 41516
1513	0	0	Ki67+	 2682 41546
1514	0	0	Ki67+	 2684 41407
1515	0	0	Ki67+	 2716 41679
1516	0	0	Ki67+	 2717 41594
1517	0	0	Ki67+	 2718 41454
1518	0	0	Ki67+	 2725 41486
1519	0	0	Ki67+	 2732 41665
1520	0	0	Ki67+	 2734 41502
1521	0	0	Ki67+	 2744 41516
1522	0	0	Ki67+	 2750 41555
1523	0	0	Ki67+	 2761 41331
1524	0	0	Ki67+	 2762 41566
1525	0	0	Ki67+	 2763 41303
1526	0	0	Ki67+	 2769 41269
1527	0	0	Ki67+	 2773 41588
1528	0	0	Ki67+	 2778 41618
1529	0	0	Ki67+	 2782 41356
1530	0	0	Ki67+	 2783 41290
1531	0	0	Ki67+	 2788 41691
1532	0	0	Ki67+	 2795 41390
1533	0	0	Ki67+	 2795 41463
1534	0	0	Ki67+	 2796 41265
1535	0	0	Ki67+	 2798 41232
1536	0	0	Ki67+	 2799 41281
1537	0	0	Ki67+	 2818 41286
1538	0	0	Ki67+	 2818 41463
1539	0	0	Ki67+	 2831 41301
1540	0	0	Ki67+	 2831 41404
1541	0	0	Ki67+	 2832 41311
1542	0	0	Ki67+	 2834 41441
1543	0	0	Ki67+	 2840 41499
1544	0	0	Ki67+	 2843 41171
1545	0	0	Ki67+	 2844 41201
1546	0	0	Ki67+	 2848 41142
1547	0	0	Ki67+	 2855 41529
1548	0	0	Ki67+	 2857 41195
1549	0	0	Ki67+	 2866 41262
1550	0	0	Ki67+	 2870 41119
1551	0	0	Ki67+	 2871 41171
1552	0	0	Ki67+	 2894 41136
1553	0	0	Ki67+	 2898 41534
1554	0	0	Ki67+	 2912 41539
1555	0	0	Ki67+	 2924 41524
1556	0	0	Ki67+	 2935 40956
1557	0	0	Ki67+	 2946 41517
1558	0	0	Ki67+	 2949 41022
1559	0	0	Ki67+	 2957 41487
1560	0	0	Ki67+	 2957 41514
1561	0	0	Ki67+	 2964 41426
1562	0	0	Ki67+	 2974 41031
1563	0	0	Ki67+	 2992 41061
1564	0	0	Ki67+	 2995 41439
1565	0	0	Ki67+	 3015 41372
1566	0	0	Ki67+	 3024 41036
1567	0	0	Ki67+	 3113 41048
1568	0	0	Ki67+	 3133 40987
1569	0	0	Ki67+	 3136 41038
1570	0	0	Ki67+	 3138 40965
1571	0	0	Ki67+	 3164 40993
1572	0	0	Ki67+	 3187 41297
1573	0	0	Ki67+	 3234 41285
1574	0	0	Ki67+	 3273 41267
1575	0	0	Ki67+	 3309 41275
1576	0	0	Ki67+	 2583 42077
1577	0	0	Ki67+	 2643 42395
1578	0	0	Ki67+	 2645 42363
1579	0	0	Ki67+	 2684 42173
1580	0	0	Ki67+	 2699 42485
1581	0	0	Ki67+	 2701 42180
1582	0	0	Ki67+	 2805 41850
1583	0	0	Ki67+	 2809 41735
1584	0	0	Ki67+	 2857 41979
1585	0	0	Ki67+	 2866 41934
1586	0	0	Ki67+	 2870 42183
1587	0	0	Ki67+	 2878 42072
1588	0	0	Ki67+	 2884 42012
1589	0	0	Ki67+	 2900 42177
1590	0	0	Ki67+	 2902 42189
1591	0	0	Ki67+	 2929 42216
1592	0	0	Ki67+	 2934 42194
1593	0	0	Ki67+	 2970 42173
1594	0	0	Ki67+	 2982 42056
1595	0	0	Ki67+	 2983 42202
1596	0	0	Ki67+	 3012 42229
1597	0	0	Ki67+	 3073 42383
1598	0	0	Ki67+	 3093 42214
1599	0	0	Ki67+	 3126 42419
1600	0	0	Ki67+	 3151 42404
1601	0	0	Ki67+	 3188 42379
1602	0	0	Ki67+	 3189 41844
1603	0	0	Ki67+	 3201 41842
1604	0	0	Ki67+	 3254 42454
1605	0	0	Ki67+	 3262 42508
1606	0	0	Ki67+	 3264 42441
1607	0	0	Ki67+	 3273 42524
1608	0	0	Ki67+	 3276 41862
1609	0	0	Ki67+	 3282 42242
1610	0	0	Ki67+	 3302 42036
1611	0	0	Ki67+	 3308 42210
1612	0	0	Ki67+	 3031 42878
1613	0	0	Ki67+	 3041 42845
1614	0	0	Ki67+	 3090 42664
1615	0	0	Ki67+	 3149 43024
1616	0	0	Ki67+	 3160 42685
1617	0	0	Ki67+	 3185 42736
1618	0	0	Ki67+	 3206 42718
1619	0	0	Ki67+	 3213 42689
1620	0	0	Ki67+	 3241 42682
1621	0	0	Ki67+	 3246 42714
1622	0	0	Ki67+	 3283 42766
1623	0	0	Ki67+	 3314 42746
1624	0	0	Ki67+	 3033 44255
1625	0	0	Ki67+	 3605 18280
1626	0	0	Ki67+	 3754 17877
1627	0	0	Ki67+	 3801 17804
1628	0	0	Ki67+	 3378 18760
1629	0	0	Ki67+	 3452 18831
1630	0	0	Ki67+	 3475 18573
1631	0	0	Ki67+	 3498 18735
1632	0	0	Ki67+	 3505 18788
1633	0	0	Ki67+	 3514 18777
1634	0	0	Ki67+	 3527 18643
1635	0	0	Ki67+	 3561 18601
1636	0	0	Ki67+	 3562 18564
1637	0	0	Ki67+	 3972 20388
1638	0	0	Ki67+	 3429 21251
1639	0	0	Ki67+	 3454 21255
1640	0	0	Ki67+	 3465 21461
1641	0	0	Ki67+	 3470 21487
1642	0	0	Ki67+	 3496 21429
1643	0	0	Ki67+	 3539 21242
1644	0	0	Ki67+	 3540 21056
1645	0	0	Ki67+	 3543 21362
1646	0	0	Ki67+	 3547 21143
1647	0	0	Ki67+	 3557 21255
1648	0	0	Ki67+	 3566 21345
1649	0	0	Ki67+	 3570 21364
1650	0	0	Ki67+	 3579 21399
1651	0	0	Ki67+	 3590 21331
1652	0	0	Ki67+	 3600 21447
1653	0	0	Ki67+	 3618 21328
1654	0	0	Ki67+	 3628 21286
1655	0	0	Ki67+	 3629 21329
1656	0	0	Ki67+	 3670 21304
1657	0	0	Ki67+	 3685 21293
1658	0	0	Ki67+	 3690 20895
1659	0	0	Ki67+	 3725 21292
1660	0	0	Ki67+	 3737 21307
1661	0	0	Ki67+	 3737 21318
1662	0	0	Ki67+	 3749 21301
1663	0	0	Ki67+	 3757 21333
1664	0	0	Ki67+	 3761 21278
1665	0	0	Ki67+	 3798 21481
1666	0	0	Ki67+	 3802 21264
1667	0	0	Ki67+	 3815 21486
1668	0	0	Ki67+	 3877 21255
1669	0	0	Ki67+	 3906 21354
1670	0	0	Ki67+	 3940 21379
1671	0	0	Ki67+	 3941 21310
1672	0	0	Ki67+	 3951 21385
1673	0	0	Ki67+	 3970 21383
1674	0	0	Ki67+	 3987 21090
1675	0	0	Ki67+	 4046 21378
1676	0	0	Ki67+	 4071 21411
1677	0	0	Ki67+	 4083 21405
1678	0	0	Ki67+	 4088 21390
1679	0	0	Ki67+	 4119 20892
1680	0	0	Ki67+	 4123 21071
1681	0	0	Ki67+	 3342 21591
1682	0	0	Ki67+	 3356 21550
1683	0	0	Ki67+	 3391 21554
1684	0	0	Ki67+	 3404 21528
1685	0	0	Ki67+	 3409 21848
1686	0	0	Ki67+	 3418 21589
1687	0	0	Ki67+	 3426 21508
1688	0	0	Ki67+	 3440 21588
1689	0	0	Ki67+	 3473 21947
1690	0	0	Ki67+	 3528 21843
1691	0	0	Ki67+	 3548 21906
1692	0	0	Ki67+	 3553 21974
1693	0	0	Ki67+	 3571 21937
1694	0	0	Ki67+	 3599 21960
1695	0	0	Ki67+	 3600 21663
1696	0	0	Ki67+	 3602 21929
1697	0	0	Ki67+	 3605 21787
1698	0	0	Ki67+	 3617 21780
1699	0	0	Ki67+	 3620 21932
1700	0	0	Ki67+	 3622 21849
1701	0	0	Ki67+	 3622 21860
1702	0	0	Ki67+	 3626 21890
1703	0	0	Ki67+	 3627 21904
1704	0	0	Ki67+	 3719 21828
1705	0	0	Ki67+	 3739 21677
1706	0	0	Ki67+	 4039 21817
1707	0	0	Ki67+	 4076 22140
1708	0	0	Ki67+	 4094 22128
1709	0	0	Ki67+	 4101 22119
1710	0	0	Ki67+	 4103 22235
1711	0	0	Ki67+	 3364 23013
1712	0	0	Ki67+	 3397 22968
1713	0	0	Ki67+	 3402 22951
1714	0	0	Ki67+	 3410 22852
1715	0	0	Ki67+	 3425 22822
1716	0	0	Ki67+	 3511 22822
1717	0	0	Ki67+	 3514 22768
1718	0	0	Ki67+	 3535 22762
1719	0	0	Ki67+	 3536 22790
1720	0	0	Ki67+	 3559 22733
1721	0	0	Ki67+	 3567 23041
1722	0	0	Ki67+	 3567 23079
1723	0	0	Ki67+	 3593 23011
1724	0	0	Ki67+	 3594 22946
1725	0	0	Ki67+	 3607 22924
1726	0	0	Ki67+	 3608 22892
1727	0	0	Ki67+	 3620 22933
1728	0	0	Ki67+	 3638 22900
1729	0	0	Ki67+	 3639 22929
1730	0	0	Ki67+	 3677 22874
1731	0	0	Ki67+	 3714 22874
1732	0	0	Ki67+	 3759 22479
1733	0	0	Ki67+	 3791 22836
1734	0	0	Ki67+	 3833 22886
1735	0	0	Ki67+	 3853 22806
1736	0	0	Ki67+	 3877 22775
1737	0	0	Ki67+	 4024 22867
1738	0	0	Ki67+	 4035 22891
1739	0	0	Ki67+	 4076 22471
1740	0	0	Ki67+	 4076 22859
1741	0	0	Ki67+	 4091 22978
1742	0	0	Ki67+	 4092 22927
1743	0	0	Ki67+	 4104 22989
1744	0	0	Ki67+	 4113 22952
1745	0	0	Ki67+	 4122 23038
1746	0	0	Ki67+	 4125 22420
1747	0	0	Ki67+	 4126 23008
1748	0	0	Ki67+	 3532 23191
1749	0	0	Ki67+	 3539 23149
1750	0	0	Ki67+	 3547 23278
1751	0	0	Ki67+	 3561 23180
1752	0	0	Ki67+	 3567 23143
1753	0	0	Ki67+	 3576 23153
1754	0	0	Ki67+	 3592 23304
1755	0	0	Ki67+	 3640 23341
1756	0	0	Ki67+	 3654 23346
1757	0	0	Ki67+	 3669 23324
1758	0	0	Ki67+	 3691 23353
1759	0	0	Ki67+	 3750 23365
1760	0	0	Ki67+	 3756 23377
1761	0	0	Ki67+	 3760 23357
1762	0	0	Ki67+	 3788 23369
1763	0	0	Ki67+	 3813 23372
1764	0	0	Ki67+	 3822 23357
1765	0	0	Ki67+	 3842 23362
1766	0	0	Ki67+	 3888 23358
1767	0	0	Ki67+	 3958 23325
1768	0	0	Ki67+	 4024 23290
1769	0	0	Ki67+	 4036 23203
1770	0	0	Ki67+	 4042 23263
1771	0	0	Ki67+	 4071 23221
1772	0	0	Ki67+	 4086 23200
1773	0	0	Ki67+	 3599 24393
1774	0	0	Ki67+	 4074 25406
1775	0	0	Ki67+	 4092 25388
1776	0	0	Ki67+	 4118 25340
1777	0	0	Ki67+	 3560 30142
1778	0	0	Ki67+	 3895 30860
1779	0	0	Ki67+	 3899 31081
1780	0	0	Ki67+	 3369 32673
1781	0	0	Ki67+	 3678 32621
1782	0	0	Ki67+	 3732 33260
1783	0	0	Ki67+	 3809 32834
1784	0	0	Ki67+	 3823 33121
1785	0	0	Ki67+	 3825 32961
1786	0	0	Ki67+	 3845 33110
1787	0	0	Ki67+	 3683 33392
1788	0	0	Ki67+	 3952 33560
1789	0	0	Ki67+	 3352 34690
1790	0	0	Ki67+	 3428 36442
1791	0	0	Ki67+	 3445 36493
1792	0	0	Ki67+	 3454 36419
1793	0	0	Ki67+	 3539 36404
1794	0	0	Ki67+	 3891 36441
1795	0	0	Ki67+	 3993 36069
1796	0	0	Ki67+	 3329 36729
1797	0	0	Ki67+	 3341 36541
1798	0	0	Ki67+	 3396 36862
1799	0	0	Ki67+	 3402 36949
1800	0	0	Ki67+	 3407 36842
1801	0	0	Ki67+	 3410 36976
1802	0	0	Ki67+	 3417 37145
1803	0	0	Ki67+	 3427 36942
1804	0	0	Ki67+	 3429 37138
1805	0	0	Ki67+	 3441 36922
1806	0	0	Ki67+	 3452 36932
1807	0	0	Ki67+	 3465 36523
1808	0	0	Ki67+	 3467 36779
1809	0	0	Ki67+	 3468 36795
1810	0	0	Ki67+	 3481 37286
1811	0	0	Ki67+	 3487 37212
1812	0	0	Ki67+	 3493 36949
1813	0	0	Ki67+	 3493 37290
1814	0	0	Ki67+	 3496 36818
1815	0	0	Ki67+	 3507 36795
1816	0	0	Ki67+	 3508 36917
1817	0	0	Ki67+	 3538 36833
1818	0	0	Ki67+	 3578 36797
1819	0	0	Ki67+	 3602 36713
1820	0	0	Ki67+	 3612 37154
1821	0	0	Ki67+	 3620 37030
1822	0	0	Ki67+	 3626 37189
1823	0	0	Ki67+	 3687 36984
1824	0	0	Ki67+	 3693 37209
1825	0	0	Ki67+	 3699 36977
1826	0	0	Ki67+	 3699 36996
1827	0	0	Ki67+	 3709 37231
1828	0	0	Ki67+	 3723 37278
1829	0	0	Ki67+	 3735 37274
1830	0	0	Ki67+	 3755 37181
1831	0	0	Ki67+	 3768 37005
1832	0	0	Ki67+	 3786 37020
1833	0	0	Ki67+	 3792 37265
1834	0	0	Ki67+	 3808 36962
1835	0	0	Ki67+	 3858 36925
1836	0	0	Ki67+	 3867 37194
1837	0	0	Ki67+	 3978 37256
1838	0	0	Ki67+	 3989 36649
1839	0	0	Ki67+	 4004 37237
1840	0	0	Ki67+	 4017 37159
1841	0	0	Ki67+	 4046 37014
1842	0	0	Ki67+	 3330 38087
1843	0	0	Ki67+	 3348 37946
1844	0	0	Ki67+	 3353 38090
1845	0	0	Ki67+	 3361 37540
1846	0	0	Ki67+	 3363 37511
1847	0	0	Ki67+	 3369 37524
1848	0	0	Ki67+	 3380 37950
1849	0	0	Ki67+	 3396 37492
1850	0	0	Ki67+	 3412 37987
1851	0	0	Ki67+	 3441 37386
1852	0	0	Ki67+	 3473 37976
1853	0	0	Ki67+	 3481 37374
1854	0	0	Ki67+	 3496 37598
1855	0	0	Ki67+	 3519 37488
1856	0	0	Ki67+	 3523 37968
1857	0	0	Ki67+	 3531 37599
1858	0	0	Ki67+	 3538 37429
1859	0	0	Ki67+	 3549 37577
1860	0	0	Ki67+	 3550 37634
1861	0	0	Ki67+	 3562 37431
1862	0	0	Ki67+	 3597 37358
1863	0	0	Ki67+	 3624 37546
1864	0	0	Ki67+	 3626 37586
1865	0	0	Ki67+	 3629 38018
1866	0	0	Ki67+	 3651 37964
1867	0	0	Ki67+	 3654 37976
1868	0	0	Ki67+	 3731 37472
1869	0	0	Ki67+	 3776 37515
1870	0	0	Ki67+	 3785 37497
1871	0	0	Ki67+	 3787 37798
1872	0	0	Ki67+	 3796 37806
1873	0	0	Ki67+	 3810 37906
1874	0	0	Ki67+	 3849 37349
1875	0	0	Ki67+	 3879 37404
1876	0	0	Ki67+	 3880 37735
1877	0	0	Ki67+	 3911 37667
1878	0	0	Ki67+	 3947 38011
1879	0	0	Ki67+	 4092 37968
1880	0	0	Ki67+	 4098 37879
1881	0	0	Ki67+	 4104 37789
1882	0	0	Ki67+	 4122 37956
1883	0	0	Ki67+	 3348 38132
1884	0	0	Ki67+	 3404 38171
1885	0	0	Ki67+	 3406 38190
1886	0	0	Ki67+	 3438 38346
1887	0	0	Ki67+	 3449 38254
1888	0	0	Ki67+	 3450 38189
1889	0	0	Ki67+	 3471 38185
1890	0	0	Ki67+	 3486 38351
1891	0	0	Ki67+	 3721 38137
1892	0	0	Ki67+	 3732 38214
1893	0	0	Ki67+	 3735 38190
1894	0	0	Ki67+	 3824 38198
1895	0	0	Ki67+	 3825 38169
1896	0	0	Ki67+	 3896 38130
1897	0	0	Ki67+	 3980 38163
1898	0	0	Ki67+	 3366 39131
1899	0	0	Ki67+	 3391 39167
1900	0	0	Ki67+	 3397 39032
1901	0	0	Ki67+	 3402 39063
1902	0	0	Ki67+	 3403 39000
1903	0	0	Ki67+	 3412 39008
1904	0	0	Ki67+	 3416 38988
1905	0	0	Ki67+	 3428 38998
1906	0	0	Ki67+	 3430 39171
1907	0	0	Ki67+	 3434 38979
1908	0	0	Ki67+	 3451 39568
1909	0	0	Ki67+	 3501 39007
1910	0	0	Ki67+	 3511 39437
1911	0	0	Ki67+	 3542 39696
1912	0	0	Ki67+	 3552 39095
1913	0	0	Ki67+	 3553 39047
1914	0	0	Ki67+	 3568 39693
1915	0	0	Ki67+	 3893 39666
1916	0	0	Ki67+	 3900 39258
1917	0	0	Ki67+	 3900 39701
1918	0	0	Ki67+	 3916 39663
1919	0	0	Ki67+	 3979 39681
1920	0	0	Ki67+	 3984 39648
1921	0	0	Ki67+	 4092 39695
1922	0	0	Ki67+	 4117 39120
1923	0	0	Ki67+	 3335 39976
1924	0	0	Ki67+	 3338 39961
1925	0	0	Ki67+	 3350 39974
1926	0	0	Ki67+	 3370 39811
1927	0	0	Ki67+	 3387 39986
1928	0	0	Ki67+	 3399 40033
1929	0	0	Ki67+	 3428 40020
1930	0	0	Ki67+	 3440 40049
1931	0	0	Ki67+	 3471 40046
1932	0	0	Ki67+	 3480 40072
1933	0	0	Ki67+	 3486 40025
1934	0	0	Ki67+	 3506 40062
1935	0	0	Ki67+	 3511 40085
1936	0	0	Ki67+	 3522 39716
1937	0	0	Ki67+	 3528 40041
1938	0	0	Ki67+	 3533 39715
1939	0	0	Ki67+	 3554 40117
1940	0	0	Ki67+	 3557 40100
1941	0	0	Ki67+	 3578 40052
1942	0	0	Ki67+	 3579 40110
1943	0	0	Ki67+	 3590 40504
1944	0	0	Ki67+	 3602 40110
1945	0	0	Ki67+	 3638 40113
1946	0	0	Ki67+	 3670 39753
1947	0	0	Ki67+	 3672 40117
1948	0	0	Ki67+	 3688 40108
1949	0	0	Ki67+	 3693 39740
1950	0	0	Ki67+	 3701 39773
1951	0	0	Ki67+	 3714 39716
1952	0	0	Ki67+	 3730 40098
1953	0	0	Ki67+	 3733 40123
1954	0	0	Ki67+	 3743 40092
1955	0	0	Ki67+	 3748 39806
1956	0	0	Ki67+	 3751 39823
1957	0	0	Ki67+	 3752 40063
1958	0	0	Ki67+	 3759 40098
1959	0	0	Ki67+	 3761 39814
1960	0	0	Ki67+	 3762 39766
1961	0	0	Ki67+	 3762 39864
1962	0	0	Ki67+	 3767 40021
1963	0	0	Ki67+	 3771 39917
1964	0	0	Ki67+	 3774 40078
1965	0	0	Ki67+	 3787 39966
1966	0	0	Ki67+	 3789 39936
1967	0	0	Ki67+	 3803 39781
1968	0	0	Ki67+	 3804 39990
1969	0	0	Ki67+	 3806 39837
1970	0	0	Ki67+	 3833 39848
1971	0	0	Ki67+	 3834 39890
1972	0	0	Ki67+	 3858 39783
1973	0	0	Ki67+	 3875 39794
1974	0	0	Ki67+	 3893 39777
1975	0	0	Ki67+	 3893 40037
1976	0	0	Ki67+	 3900 40182
1977	0	0	Ki67+	 3904 40112
1978	0	0	Ki67+	 3937 40267
1979	0	0	Ki67+	 3956 40216
1980	0	0	Ki67+	 3961 40478
1981	0	0	Ki67+	 3980 40301
1982	0	0	Ki67+	 3982 40475
1983	0	0	Ki67+	 4002 40485
1984	0	0	Ki67+	 4003 39868
1985	0	0	Ki67+	 4033 39875
1986	0	0	Ki67+	 4033 40288
1987	0	0	Ki67+	 4045 39930
1988	0	0	Ki67+	 4056 39969
1989	0	0	Ki67+	 4056 40403
1990	0	0	Ki67+	 4059 40250
1991	0	0	Ki67+	 4060 39770
1992	0	0	Ki67+	 4074 40271
1993	0	0	Ki67+	 4075 39720
1994	0	0	Ki67+	 4077 40191
1995	0	0	Ki67+	 4081 40399
1996	0	0	Ki67+	 4094 40221
1997	0	0	Ki67+	 4095 40029
1998	0	0	Ki67+	 4097 39945
1999	0	0	Ki67+	 4103 40415
2000	0	0	Ki67+	 4111 40436
2001	0	0	Ki67+	 4114 40499
2002	0	0	Ki67+	 4118 40024
2003	0	0	Ki67+	 4118 40172
2004	0	0	Ki67+	 4126 40255
2005	0	0	Ki67+	 3375 41292
2006	0	0	Ki67+	 3390 40925
2007	0	0	Ki67+	 3415 41273
2008	0	0	Ki67+	 3419 40837
2009	0	0	Ki67+	 3435 40910
2010	0	0	Ki67+	 3446 40824
2011	0	0	Ki67+	 3467 40867
2012	0	0	Ki67+	 3472 40831
2013	0	0	Ki67+	 3476 40934
2014	0	0	Ki67+	 3490 40894
2015	0	0	Ki67+	 3502 41148
2016	0	0	Ki67+	 3519 41147
2017	0	0	Ki67+	 3526 40945
2018	0	0	Ki67+	 3529 40960
2019	0	0	Ki67+	 3548 41163
2020	0	0	Ki67+	 3558 41087
2021	0	0	Ki67+	 3568 41119
2022	0	0	Ki67+	 3570 41085
2023	0	0	Ki67+	 3623 40823
2024	0	0	Ki67+	 3644 40862
2025	0	0	Ki67+	 3645 40814
2026	0	0	Ki67+	 3649 40825
2027	0	0	Ki67+	 3654 40879
2028	0	0	Ki67+	 3680 40885
2029	0	0	Ki67+	 3681 41304
2030	0	0	Ki67+	 3695 40879
2031	0	0	Ki67+	 3700 41289
2032	0	0	Ki67+	 3718 40861
2033	0	0	Ki67+	 3728 40716
2034	0	0	Ki67+	 3746 40830
2035	0	0	Ki67+	 3750 40792
2036	0	0	Ki67+	 3770 41270
2037	0	0	Ki67+	 3776 40834
2038	0	0	Ki67+	 3796 41286
2039	0	0	Ki67+	 3797 40719
2040	0	0	Ki67+	 3837 40552
2041	0	0	Ki67+	 3852 40744
2042	0	0	Ki67+	 3857 40859
2043	0	0	Ki67+	 3868 40690
2044	0	0	Ki67+	 3874 40772
2045	0	0	Ki67+	 3876 40941
2046	0	0	Ki67+	 3887 40609
2047	0	0	Ki67+	 3888 40923
2048	0	0	Ki67+	 3902 40871
2049	0	0	Ki67+	 3907 40617
2050	0	0	Ki67+	 3923 40676
2051	0	0	Ki67+	 3926 40911
2052	0	0	Ki67+	 3927 40966
2053	0	0	Ki67+	 3932 40757
2054	0	0	Ki67+	 3933 41161
2055	0	0	Ki67+	 3938 40649
2056	0	0	Ki67+	 3938 40987
2057	0	0	Ki67+	 3939 40958
2058	0	0	Ki67+	 3944 40934
2059	0	0	Ki67+	 3950 41140
2060	0	0	Ki67+	 3952 40695
2061	0	0	Ki67+	 3970 41095
2062	0	0	Ki67+	 3971 40729
2063	0	0	Ki67+	 3981 41287
2064	0	0	Ki67+	 3989 41179
2065	0	0	Ki67+	 3991 41051
2066	0	0	Ki67+	 4001 41168
2067	0	0	Ki67+	 4005 41140
2068	0	0	Ki67+	 4006 40513
2069	0	0	Ki67+	 4022 40539
2070	0	0	Ki67+	 4028 40751
2071	0	0	Ki67+	 4038 40648
2072	0	0	Ki67+	 4041 40681
2073	0	0	Ki67+	 4042 40633
2074	0	0	Ki67+	 4043 40727
2075	0	0	Ki67+	 4048 40591
2076	0	0	Ki67+	 4049 41264
2077	0	0	Ki67+	 4060 40654
2078	0	0	Ki67+	 4066 40700
2079	0	0	Ki67+	 4077 40586
2080	0	0	Ki67+	 4085 41033
2081	0	0	Ki67+	 4091 41195
2082	0	0	Ki67+	 4096 41228
2083	0	0	Ki67+	 4105 41002
2084	0	0	Ki67+	 4106 41182
2085	0	0	Ki67+	 4110 40897
2086	0	0	Ki67+	 3486 41442
2087	0	0	Ki67+	 3486 42098
2088	0	0	Ki67+	 3505 42106
2089	0	0	Ki67+	 3531 42109
2090	0	0	Ki67+	 3543 42047
2091	0	0	Ki67+	 3556 42070
2092	0	0	Ki67+	 3568 41385
2093	0	0	Ki67+	 3580 41514
2094	0	0	Ki67+	 3582 41321
2095	0	0	Ki67+	 3584 42087
2096	0	0	Ki67+	 3586 42023
2097	0	0	Ki67+	 3593 41662
2098	0	0	Ki67+	 3603 42021
2099	0	0	Ki67+	 3608 42036
2100	0	0	Ki67+	 3633 42056
2101	0	0	Ki67+	 3636 41658
2102	0	0	Ki67+	 3644 42037
2103	0	0	Ki67+	 3648 41343
2104	0	0	Ki67+	 3648 41370
2105	0	0	Ki67+	 3649 41661
2106	0	0	Ki67+	 3655 42062
2107	0	0	Ki67+	 3670 41326
2108	0	0	Ki67+	 3689 41920
2109	0	0	Ki67+	 3690 41894
2110	0	0	Ki67+	 3694 41679
2111	0	0	Ki67+	 3699 41982
2112	0	0	Ki67+	 3710 41891
2113	0	0	Ki67+	 3710 42025
2114	0	0	Ki67+	 3719 41905
2115	0	0	Ki67+	 3720 41843
2116	0	0	Ki67+	 3733 41834
2117	0	0	Ki67+	 3736 41870
2118	0	0	Ki67+	 3741 42076
2119	0	0	Ki67+	 3751 42010
2120	0	0	Ki67+	 3752 41364
2121	0	0	Ki67+	 3757 41892
2122	0	0	Ki67+	 3763 42068
2123	0	0	Ki67+	 3767 41903
2124	0	0	Ki67+	 3770 41639
2125	0	0	Ki67+	 3775 42036
2126	0	0	Ki67+	 3782 41934
2127	0	0	Ki67+	 3783 41345
2128	0	0	Ki67+	 3784 41910
2129	0	0	Ki67+	 3786 42030
2130	0	0	Ki67+	 3803 41314
2131	0	0	Ki67+	 3844 41999
2132	0	0	Ki67+	 3871 42004
2133	0	0	Ki67+	 3906 41918
2134	0	0	Ki67+	 3955 41362
2135	0	0	Ki67+	 3962 42015
2136	0	0	Ki67+	 3971 41378
2137	0	0	Ki67+	 3986 42008
2138	0	0	Ki67+	 3988 41367
2139	0	0	Ki67+	 4001 42002
2140	0	0	Ki67+	 4006 41933
2141	0	0	Ki67+	 4035 42071
2142	0	0	Ki67+	 4042 41932
2143	0	0	Ki67+	 4057 41918
2144	0	0	Ki67+	 4064 41341
2145	0	0	Ki67+	 4077 42048
2146	0	0	Ki67+	 4078 41917
2147	0	0	Ki67+	 4101 42017
2148	0	0	Ki67+	 4104 41501
2149	0	0	Ki67+	 4105 41602
2150	0	0	Ki67+	 4112 41408
2151	0	0	Ki67+	 4112 41659
2152	0	0	Ki67+	 4113 41579
2153	0	0	Ki67+	 4122 41631
2154	0	0	Ki67+	 3349 42528
2155	0	0	Ki67+	 3351 42792
2156	0	0	Ki67+	 3357 42266
2157	0	0	Ki67+	 3363 42814
2158	0	0	Ki67+	 3364 42497
2159	0	0	Ki67+	 3377 42254
2160	0	0	Ki67+	 3383 42206
2161	0	0	Ki67+	 3386 42263
2162	0	0	Ki67+	 3389 42448
2163	0	0	Ki67+	 3391 42231
2164	0	0	Ki67+	 3393 42460
2165	0	0	Ki67+	 3421 42276
2166	0	0	Ki67+	 3476 42156
2167	0	0	Ki67+	 3476 42416
2168	0	0	Ki67+	 3477 42468
2169	0	0	Ki67+	 3480 42114
2170	0	0	Ki67+	 3503 42136
2171	0	0	Ki67+	 3510 42148
2172	0	0	Ki67+	 3518 42299
2173	0	0	Ki67+	 3547 42164
2174	0	0	Ki67+	 3548 42442
2175	0	0	Ki67+	 3568 42118
2176	0	0	Ki67+	 3581 42189
2177	0	0	Ki67+	 3585 42156
2178	0	0	Ki67+	 3597 42179
2179	0	0	Ki67+	 3609 42897
2180	0	0	Ki67+	 3619 42140
2181	0	0	Ki67+	 3626 42426
2182	0	0	Ki67+	 3641 42158
2183	0	0	Ki67+	 3645 42205
2184	0	0	Ki67+	 3652 42179
2185	0	0	Ki67+	 3657 42137
2186	0	0	Ki67+	 3677 42170
2187	0	0	Ki67+	 3680 42153
2188	0	0	Ki67+	 3701 42200
2189	0	0	Ki67+	 3711 42226
2190	0	0	Ki67+	 3716 42166
2191	0	0	Ki67+	 3723 42452
2192	0	0	Ki67+	 3737 42423
2193	0	0	Ki67+	 3743 42188
2194	0	0	Ki67+	 3769 42178
2195	0	0	Ki67+	 3771 42205
2196	0	0	Ki67+	 3771 42451
2197	0	0	Ki67+	 3776 42508
2198	0	0	Ki67+	 3784 42180
2199	0	0	Ki67+	 3795 42212
2200	0	0	Ki67+	 3811 42160
2201	0	0	Ki67+	 3827 42671
2202	0	0	Ki67+	 3830 42182
2203	0	0	Ki67+	 3840 42169
2204	0	0	Ki67+	 3855 42500
2205	0	0	Ki67+	 3866 42472
2206	0	0	Ki67+	 3883 42149
2207	0	0	Ki67+	 3911 42155
2208	0	0	Ki67+	 3924 42335
2209	0	0	Ki67+	 3946 42122
2210	0	0	Ki67+	 3987 42561
2211	0	0	Ki67+	 3988 42276
2212	0	0	Ki67+	 3997 42252
2213	0	0	Ki67+	 4032 42212
2214	0	0	Ki67+	 4039 42199
2215	0	0	Ki67+	 4045 42419
2216	0	0	Ki67+	 4063 42178
2217	0	0	Ki67+	 4108 42161
2218	0	0	Ki67+	 4108 42358
2219	0	0	Ki67+	 3554 42956
2220	0	0	Ki67+	 3588 43564
2221	0	0	Ki67+	 3755 42960
2222	0	0	Ki67+	 3809 43987
2223	0	0	Ki67+	 4634 18217
2224	0	0	Ki67+	 4688 18159
2225	0	0	Ki67+	 4781 18065
2226	0	0	Ki67+	 4799 18060
2227	0	0	Ki67+	 4829 18060
2228	0	0	Ki67+	 4851 18208
2229	0	0	Ki67+	 4871 18138
2230	0	0	Ki67+	 4334 20256
2231	0	0	Ki67+	 4472 19762
2232	0	0	Ki67+	 4514 20072
2233	0	0	Ki67+	 4550 20118
2234	0	0	Ki67+	 4652 20150
2235	0	0	Ki67+	 4661 20074
2236	0	0	Ki67+	 4696 20344
2237	0	0	Ki67+	 4707 20057
2238	0	0	Ki67+	 4728 20246
2239	0	0	Ki67+	 4814 20084
2240	0	0	Ki67+	 4908 19875
2241	0	0	Ki67+	 4138 21110
2242	0	0	Ki67+	 4166 20966
2243	0	0	Ki67+	 4201 20870
2244	0	0	Ki67+	 4214 20823
2245	0	0	Ki67+	 4240 20825
2246	0	0	Ki67+	 4242 20790
2247	0	0	Ki67+	 4259 20769
2248	0	0	Ki67+	 4325 20704
2249	0	0	Ki67+	 4374 20676
2250	0	0	Ki67+	 4382 20691
2251	0	0	Ki67+	 4388 20817
2252	0	0	Ki67+	 4391 20841
2253	0	0	Ki67+	 4419 20675
2254	0	0	Ki67+	 4431 20670
2255	0	0	Ki67+	 4431 20825
2256	0	0	Ki67+	 4449 20675
2257	0	0	Ki67+	 4461 20654
2258	0	0	Ki67+	 4476 20635
2259	0	0	Ki67+	 4489 20747
2260	0	0	Ki67+	 4489 20817
2261	0	0	Ki67+	 4502 20512
2262	0	0	Ki67+	 4519 21068
2263	0	0	Ki67+	 4523 20817
2264	0	0	Ki67+	 4574 21068
2265	0	0	Ki67+	 4616 20817
2266	0	0	Ki67+	 4645 20817
2267	0	0	Ki67+	 4744 20814
2268	0	0	Ki67+	 4179 21655
2269	0	0	Ki67+	 4182 21177
2270	0	0	Ki67+	 4210 21383
2271	0	0	Ki67+	 4223 21392
2272	0	0	Ki67+	 4227 21360
2273	0	0	Ki67+	 4229 21590
2274	0	0	Ki67+	 4235 21630
2275	0	0	Ki67+	 4266 21399
2276	0	0	Ki67+	 4356 21697
2277	0	0	Ki67+	 4374 21848
2278	0	0	Ki67+	 4378 21782
2279	0	0	Ki67+	 4394 21918
2280	0	0	Ki67+	 4435 21334
2281	0	0	Ki67+	 4448 21268
2282	0	0	Ki67+	 4486 21618
2283	0	0	Ki67+	 4505 21631
2284	0	0	Ki67+	 4526 21318
2285	0	0	Ki67+	 4530 21603
2286	0	0	Ki67+	 4537 21594
2287	0	0	Ki67+	 4543 21323
2288	0	0	Ki67+	 4581 21304
2289	0	0	Ki67+	 4587 21927
2290	0	0	Ki67+	 4613 21928
2291	0	0	Ki67+	 4672 21319
2292	0	0	Ki67+	 4136 22380
2293	0	0	Ki67+	 4345 22591
2294	0	0	Ki67+	 4464 22489
2295	0	0	Ki67+	 4472 21977
2296	0	0	Ki67+	 4492 22191
2297	0	0	Ki67+	 4492 22210
2298	0	0	Ki67+	 4495 22258
2299	0	0	Ki67+	 4518 22172
2300	0	0	Ki67+	 4519 22197
2301	0	0	Ki67+	 4527 22023
2302	0	0	Ki67+	 4530 22410
2303	0	0	Ki67+	 4543 22131
2304	0	0	Ki67+	 4584 22024
2305	0	0	Ki67+	 4663 22264
2306	0	0	Ki67+	 4685 22366
2307	0	0	Ki67+	 4728 22330
2308	0	0	Ki67+	 4153 23501
2309	0	0	Ki67+	 4212 23400
2310	0	0	Ki67+	 4237 23385
2311	0	0	Ki67+	 4315 22754
2312	0	0	Ki67+	 4328 22872
2313	0	0	Ki67+	 4732 23439
2314	0	0	Ki67+	 4921 23122
2315	0	0	Ki67+	 4677 23737
2316	0	0	Ki67+	 4686 23701
2317	0	0	Ki67+	 4701 24298
2318	0	0	Ki67+	 4714 24319
2319	0	0	Ki67+	 4732 23615
2320	0	0	Ki67+	 4183 24518
2321	0	0	Ki67+	 4309 25144
2322	0	0	Ki67+	 4331 25125
2323	0	0	Ki67+	 4342 25099
2324	0	0	Ki67+	 4369 25086
2325	0	0	Ki67+	 4386 25047
2326	0	0	Ki67+	 4402 25050
2327	0	0	Ki67+	 4409 25093
2328	0	0	Ki67+	 4425 25010
2329	0	0	Ki67+	 4433 25052
2330	0	0	Ki67+	 4441 24513
2331	0	0	Ki67+	 4450 25021
2332	0	0	Ki67+	 4601 24596
2333	0	0	Ki67+	 4616 24932
2334	0	0	Ki67+	 4707 24508
2335	0	0	Ki67+	 4755 24538
2336	0	0	Ki67+	 4156 25203
2337	0	0	Ki67+	 4291 25168
2338	0	0	Ki67+	 4491 25405
2339	0	0	Ki67+	 4648 25379
2340	0	0	Ki67+	 4456 31671
2341	0	0	Ki67+	 4623 31660
2342	0	0	Ki67+	 4641 31732
2343	0	0	Ki67+	 4673 31803
2344	0	0	Ki67+	 4189 32150
2345	0	0	Ki67+	 4245 32480
2346	0	0	Ki67+	 4150 32829
2347	0	0	Ki67+	 4559 33329
2348	0	0	Ki67+	 4598 33228
2349	0	0	Ki67+	 4680 33398
2350	0	0	Ki67+	 4679 35515
2351	0	0	Ki67+	 4231 36173
2352	0	0	Ki67+	 4303 36650
2353	0	0	Ki67+	 4347 36099
2354	0	0	Ki67+	 4387 36157
2355	0	0	Ki67+	 4401 36062
2356	0	0	Ki67+	 4451 36385
2357	0	0	Ki67+	 4696 36753
2358	0	0	Ki67+	 4143 37538
2359	0	0	Ki67+	 4144 37570
2360	0	0	Ki67+	 4159 36956
2361	0	0	Ki67+	 4191 37360
2362	0	0	Ki67+	 4251 37534
2363	0	0	Ki67+	 4274 37204
2364	0	0	Ki67+	 4282 37212
2365	0	0	Ki67+	 4336 37104
2366	0	0	Ki67+	 4347 37111
2367	0	0	Ki67+	 4378 36995
2368	0	0	Ki67+	 4389 37005
2369	0	0	Ki67+	 4404 37484
2370	0	0	Ki67+	 4556 37037
2371	0	0	Ki67+	 4704 37226
2372	0	0	Ki67+	 4811 37243
2373	0	0	Ki67+	 4833 37055
2374	0	0	Ki67+	 4836 36951
2375	0	0	Ki67+	 4162 37896
2376	0	0	Ki67+	 4189 37841
2377	0	0	Ki67+	 4345 37900
2378	0	0	Ki67+	 4348 38011
2379	0	0	Ki67+	 4364 37685
2380	0	0	Ki67+	 4414 37902
2381	0	0	Ki67+	 4451 37598
2382	0	0	Ki67+	 4486 37787
2383	0	0	Ki67+	 4593 38377
2384	0	0	Ki67+	 4686 38336
2385	0	0	Ki67+	 4727 38317
2386	0	0	Ki67+	 4922 38176
2387	0	0	Ki67+	 4146 39102
2388	0	0	Ki67+	 4148 39113
2389	0	0	Ki67+	 4183 39132
2390	0	0	Ki67+	 4215 39144
2391	0	0	Ki67+	 4247 39054
2392	0	0	Ki67+	 4250 38996
2393	0	0	Ki67+	 4260 39105
2394	0	0	Ki67+	 4268 39030
2395	0	0	Ki67+	 4282 39029
2396	0	0	Ki67+	 4302 38422
2397	0	0	Ki67+	 4351 39081
2398	0	0	Ki67+	 4357 38894
2399	0	0	Ki67+	 4374 38930
2400	0	0	Ki67+	 4375 38816
2401	0	0	Ki67+	 4395 38913
2402	0	0	Ki67+	 4411 38850
2403	0	0	Ki67+	 4452 38772
2404	0	0	Ki67+	 4462 38924
2405	0	0	Ki67+	 4475 39112
2406	0	0	Ki67+	 4517 38732
2407	0	0	Ki67+	 4519 38905
2408	0	0	Ki67+	 4528 38546
2409	0	0	Ki67+	 4539 38784
2410	0	0	Ki67+	 4556 39006
2411	0	0	Ki67+	 4560 38893
2412	0	0	Ki67+	 4569 38699
2413	0	0	Ki67+	 4627 38668
2414	0	0	Ki67+	 4637 38701
2415	0	0	Ki67+	 4640 39175
2416	0	0	Ki67+	 4661 38871
2417	0	0	Ki67+	 4681 38529
2418	0	0	Ki67+	 4695 38651
2419	0	0	Ki67+	 4698 38571
2420	0	0	Ki67+	 4698 38880
2421	0	0	Ki67+	 4707 39095
2422	0	0	Ki67+	 4711 38571
2423	0	0	Ki67+	 4725 38506
2424	0	0	Ki67+	 4726 38527
2425	0	0	Ki67+	 4746 38836
2426	0	0	Ki67+	 4770 39149
2427	0	0	Ki67+	 4797 39174
2428	0	0	Ki67+	 4848 39139
2429	0	0	Ki67+	 4860 38528
2430	0	0	Ki67+	 4867 39158
2431	0	0	Ki67+	 4915 38904
2432	0	0	Ki67+	 4916 38724
2433	0	0	Ki67+	 4221 39193
2434	0	0	Ki67+	 4255 39209
2435	0	0	Ki67+	 4282 39193
2436	0	0	Ki67+	 4302 39603
2437	0	0	Ki67+	 4304 39577
2438	0	0	Ki67+	 4315 39557
2439	0	0	Ki67+	 4317 39638
2440	0	0	Ki67+	 4318 39233
2441	0	0	Ki67+	 4321 39592
2442	0	0	Ki67+	 4341 39525
2443	0	0	Ki67+	 4351 39593
2444	0	0	Ki67+	 4385 39544
2445	0	0	Ki67+	 4400 39570
2446	0	0	Ki67+	 4407 39191
2447	0	0	Ki67+	 4408 39877
2448	0	0	Ki67+	 4414 39906
2449	0	0	Ki67+	 4420 39948
2450	0	0	Ki67+	 4436 39914
2451	0	0	Ki67+	 4442 39704
2452	0	0	Ki67+	 4455 39716
2453	0	0	Ki67+	 4467 39585
2454	0	0	Ki67+	 4478 39190
2455	0	0	Ki67+	 4492 39752
2456	0	0	Ki67+	 4498 39568
2457	0	0	Ki67+	 4513 39316
2458	0	0	Ki67+	 4520 39536
2459	0	0	Ki67+	 4521 39863
2460	0	0	Ki67+	 4522 39748
2461	0	0	Ki67+	 4542 39704
2462	0	0	Ki67+	 4557 39730
2463	0	0	Ki67+	 4559 39938
2464	0	0	Ki67+	 4564 39553
2465	0	0	Ki67+	 4585 39266
2466	0	0	Ki67+	 4621 39491
2467	0	0	Ki67+	 4621 39766
2468	0	0	Ki67+	 4625 39236
2469	0	0	Ki67+	 4634 39330
2470	0	0	Ki67+	 4649 39433
2471	0	0	Ki67+	 4658 39725
2472	0	0	Ki67+	 4660 39740
2473	0	0	Ki67+	 4668 39531
2474	0	0	Ki67+	 4671 39516
2475	0	0	Ki67+	 4685 39292
2476	0	0	Ki67+	 4698 39524
2477	0	0	Ki67+	 4717 39741
2478	0	0	Ki67+	 4722 39693
2479	0	0	Ki67+	 4736 39510
2480	0	0	Ki67+	 4758 39744
2481	0	0	Ki67+	 4767 39546
2482	0	0	Ki67+	 4767 39712
2483	0	0	Ki67+	 4786 39543
2484	0	0	Ki67+	 4814 39695
2485	0	0	Ki67+	 4816 39804
2486	0	0	Ki67+	 4865 39434
2487	0	0	Ki67+	 4894 39662
2488	0	0	Ki67+	 4913 39704
2489	0	0	Ki67+	 4131 40225
2490	0	0	Ki67+	 4133 39998
2491	0	0	Ki67+	 4137 40196
2492	0	0	Ki67+	 4143 40028
2493	0	0	Ki67+	 4152 40602
2494	0	0	Ki67+	 4153 40473
2495	0	0	Ki67+	 4157 40285
2496	0	0	Ki67+	 4165 40195
2497	0	0	Ki67+	 4174 40572
2498	0	0	Ki67+	 4175 40013
2499	0	0	Ki67+	 4185 40555
2500	0	0	Ki67+	 4187 40671
2501	0	0	Ki67+	 4190 40754
2502	0	0	Ki67+	 4194 40236
2503	0	0	Ki67+	 4197 40006
2504	0	0	Ki67+	 4199 40041
2505	0	0	Ki67+	 4200 40549
2506	0	0	Ki67+	 4207 40027
2507	0	0	Ki67+	 4212 40646
2508	0	0	Ki67+	 4214 40061
2509	0	0	Ki67+	 4214 40780
2510	0	0	Ki67+	 4218 40623
2511	0	0	Ki67+	 4220 40228
2512	0	0	Ki67+	 4220 40554
2513	0	0	Ki67+	 4220 40636
2514	0	0	Ki67+	 4224 40687
2515	0	0	Ki67+	 4228 40677
2516	0	0	Ki67+	 4229 40077
2517	0	0	Ki67+	 4229 40613
2518	0	0	Ki67+	 4242 40025
2519	0	0	Ki67+	 4243 40647
2520	0	0	Ki67+	 4254 40185
2521	0	0	Ki67+	 4282 40068
2522	0	0	Ki67+	 4312 40512
2523	0	0	Ki67+	 4321 40499
2524	0	0	Ki67+	 4321 40671
2525	0	0	Ki67+	 4328 40625
2526	0	0	Ki67+	 4336 40585
2527	0	0	Ki67+	 4336 40609
2528	0	0	Ki67+	 4338 40474
2529	0	0	Ki67+	 4344 40641
2530	0	0	Ki67+	 4352 40656
2531	0	0	Ki67+	 4367 40473
2532	0	0	Ki67+	 4397 40496
2533	0	0	Ki67+	 4441 40010
2534	0	0	Ki67+	 4444 40575
2535	0	0	Ki67+	 4447 40738
2536	0	0	Ki67+	 4459 40052
2537	0	0	Ki67+	 4463 40753
2538	0	0	Ki67+	 4478 40518
2539	0	0	Ki67+	 4487 40771
2540	0	0	Ki67+	 4493 40048
2541	0	0	Ki67+	 4508 40069
2542	0	0	Ki67+	 4514 40645
2543	0	0	Ki67+	 4527 40612
2544	0	0	Ki67+	 4548 40622
2545	0	0	Ki67+	 4571 40042
2546	0	0	Ki67+	 4577 40650
2547	0	0	Ki67+	 4603 40036
2548	0	0	Ki67+	 4605 40019
2549	0	0	Ki67+	 4633 40036
2550	0	0	Ki67+	 4650 40047
2551	0	0	Ki67+	 4652 40668
2552	0	0	Ki67+	 4666 40053
2553	0	0	Ki67+	 4683 40699
2554	0	0	Ki67+	 4691 40022
2555	0	0	Ki67+	 4790 40763
2556	0	0	Ki67+	 4795 40725
2557	0	0	Ki67+	 4798 40038
2558	0	0	Ki67+	 4832 40176
2559	0	0	Ki67+	 4836 40202
2560	0	0	Ki67+	 4847 40139
2561	0	0	Ki67+	 4853 40254
2562	0	0	Ki67+	 4859 40596
2563	0	0	Ki67+	 4873 40149
2564	0	0	Ki67+	 4880 40140
2565	0	0	Ki67+	 4895 40089
2566	0	0	Ki67+	 4898 40066
2567	0	0	Ki67+	 4898 40587
2568	0	0	Ki67+	 4912 40576
2569	0	0	Ki67+	 4919 40293
2570	0	0	Ki67+	 4922 40594
2571	0	0	Ki67+	 4139 41099
2572	0	0	Ki67+	 4145 41019
2573	0	0	Ki67+	 4165 41195
2574	0	0	Ki67+	 4210 41246
2575	0	0	Ki67+	 4221 41419
2576	0	0	Ki67+	 4227 41495
2577	0	0	Ki67+	 4235 41295
2578	0	0	Ki67+	 4238 40898
2579	0	0	Ki67+	 4249 41311
2580	0	0	Ki67+	 4263 41285
2581	0	0	Ki67+	 4265 41338
2582	0	0	Ki67+	 4278 40832
2583	0	0	Ki67+	 4282 40931
2584	0	0	Ki67+	 4288 40884
2585	0	0	Ki67+	 4289 41347
2586	0	0	Ki67+	 4291 40858
2587	0	0	Ki67+	 4293 40987
2588	0	0	Ki67+	 4295 40876
2589	0	0	Ki67+	 4300 40852
2590	0	0	Ki67+	 4302 40977
2591	0	0	Ki67+	 4304 41316
2592	0	0	Ki67+	 4311 41032
2593	0	0	Ki67+	 4312 41447
2594	0	0	Ki67+	 4314 40923
2595	0	0	Ki67+	 4317 41056
2596	0	0	Ki67+	 4332 41035
2597	0	0	Ki67+	 4348 41273
2598	0	0	Ki67+	 4359 41096
2599	0	0	Ki67+	 4366 40983
2600	0	0	Ki67+	 4375 41057
2601	0	0	Ki67+	 4378 41119
2602	0	0	Ki67+	 4403 41038
2603	0	0	Ki67+	 4424 41508
2604	0	0	Ki67+	 4428 41085
2605	0	0	Ki67+	 4438 41159
2606	0	0	Ki67+	 4438 41576
2607	0	0	Ki67+	 4447 41240
2608	0	0	Ki67+	 4459 41241
2609	0	0	Ki67+	 4467 41210
2610	0	0	Ki67+	 4476 41202
2611	0	0	Ki67+	 4482 40798
2612	0	0	Ki67+	 4500 41268
2613	0	0	Ki67+	 4502 41040
2614	0	0	Ki67+	 4508 40807
2615	0	0	Ki67+	 4520 40855
2616	0	0	Ki67+	 4539 41257
2617	0	0	Ki67+	 4574 40821
2618	0	0	Ki67+	 4582 40949
2619	0	0	Ki67+	 4603 40980
2620	0	0	Ki67+	 4610 40953
2621	0	0	Ki67+	 4629 41047
2622	0	0	Ki67+	 4633 41061
2623	0	0	Ki67+	 4642 41088
2624	0	0	Ki67+	 4660 41130
2625	0	0	Ki67+	 4673 41185
2626	0	0	Ki67+	 4674 41213
2627	0	0	Ki67+	 4677 41153
2628	0	0	Ki67+	 4679 41236
2629	0	0	Ki67+	 4704 41275
2630	0	0	Ki67+	 4744 41224
2631	0	0	Ki67+	 4750 41003
2632	0	0	Ki67+	 4750 41532
2633	0	0	Ki67+	 4753 40875
2634	0	0	Ki67+	 4764 41090
2635	0	0	Ki67+	 4765 41044
2636	0	0	Ki67+	 4771 41122
2637	0	0	Ki67+	 4772 41547
2638	0	0	Ki67+	 4774 40979
2639	0	0	Ki67+	 4775 41075
2640	0	0	Ki67+	 4800 40788
2641	0	0	Ki67+	 4814 41581
2642	0	0	Ki67+	 4820 40836
2643	0	0	Ki67+	 4873 40859
2644	0	0	Ki67+	 4886 40891
2645	0	0	Ki67+	 4894 40817
2646	0	0	Ki67+	 4915 40891
2647	0	0	Ki67+	 4131 41708
2648	0	0	Ki67+	 4139 42340
2649	0	0	Ki67+	 4140 42292
2650	0	0	Ki67+	 4147 42193
2651	0	0	Ki67+	 4155 41968
2652	0	0	Ki67+	 4161 41745
2653	0	0	Ki67+	 4169 41980
2654	0	0	Ki67+	 4178 41762
2655	0	0	Ki67+	 4222 41790
2656	0	0	Ki67+	 4238 41801
2657	0	0	Ki67+	 4273 42290
2658	0	0	Ki67+	 4300 42138
2659	0	0	Ki67+	 4310 41798
2660	0	0	Ki67+	 4325 41802
2661	0	0	Ki67+	 4337 41927
2662	0	0	Ki67+	 4358 41811
2663	0	0	Ki67+	 4402 42129
2664	0	0	Ki67+	 4407 41850
2665	0	0	Ki67+	 4417 41952
2666	0	0	Ki67+	 4461 41596
2667	0	0	Ki67+	 4465 41839
2668	0	0	Ki67+	 4466 41940
2669	0	0	Ki67+	 4477 41625
2670	0	0	Ki67+	 4507 41699
2671	0	0	Ki67+	 4508 41933
2672	0	0	Ki67+	 4525 42160
2673	0	0	Ki67+	 4533 42139
2674	0	0	Ki67+	 4540 41887
2675	0	0	Ki67+	 4547 42275
2676	0	0	Ki67+	 4550 41990
2677	0	0	Ki67+	 4553 42116
2678	0	0	Ki67+	 4554 41632
2679	0	0	Ki67+	 4567 41970
2680	0	0	Ki67+	 4574 41814
2681	0	0	Ki67+	 4578 41738
2682	0	0	Ki67+	 4608 42251
2683	0	0	Ki67+	 4636 41717
2684	0	0	Ki67+	 4689 42140
2685	0	0	Ki67+	 4703 42052
2686	0	0	Ki67+	 4710 42126
2687	0	0	Ki67+	 4711 41998
2688	0	0	Ki67+	 4749 41913
2689	0	0	Ki67+	 4767 41613
2690	0	0	Ki67+	 4884 41689
2691	0	0	Ki67+	 4891 41749
2692	0	0	Ki67+	 4892 41660
2693	0	0	Ki67+	 4910 41743
2694	0	0	Ki67+	 4232 42441
2695	0	0	Ki67+	 5031 17162
2696	0	0	Ki67+	 4955 18005
2697	0	0	Ki67+	 4983 18007
2698	0	0	Ki67+	 5007 18086
2699	0	0	Ki67+	 5066 17971
2700	0	0	Ki67+	 5087 17569
2701	0	0	Ki67+	 5148 17970
2702	0	0	Ki67+	 5341 17645
2703	0	0	Ki67+	 5343 17989
2704	0	0	Ki67+	 5405 17953
2705	0	0	Ki67+	 5482 18180
2706	0	0	Ki67+	 5486 18018
2707	0	0	Ki67+	 5519 18033
2708	0	0	Ki67+	 5228 18649
2709	0	0	Ki67+	 5445 18504
2710	0	0	Ki67+	 5481 18537
2711	0	0	Ki67+	 5487 19114
2712	0	0	Ki67+	 5506 18410
2713	0	0	Ki67+	 5546 19086
2714	0	0	Ki67+	 5560 19067
2715	0	0	Ki67+	 5676 18851
2716	0	0	Ki67+	 5693 18885
2717	0	0	Ki67+	 5098 19905
2718	0	0	Ki67+	 5122 19825
2719	0	0	Ki67+	 5127 19801
2720	0	0	Ki67+	 5138 19789
2721	0	0	Ki67+	 5146 19895
2722	0	0	Ki67+	 5148 19383
2723	0	0	Ki67+	 5212 19890
2724	0	0	Ki67+	 5337 19368
2725	0	0	Ki67+	 5352 19173
2726	0	0	Ki67+	 5496 19289
2727	0	0	Ki67+	 5532 19307
2728	0	0	Ki67+	 5704 19252
2729	0	0	Ki67+	 5017 20218
2730	0	0	Ki67+	 5034 20009
2731	0	0	Ki67+	 5053 20090
2732	0	0	Ki67+	 5057 20185
2733	0	0	Ki67+	 5058 20253
2734	0	0	Ki67+	 5059 19971
2735	0	0	Ki67+	 5060 20020
2736	0	0	Ki67+	 5083 20171
2737	0	0	Ki67+	 5086 19973
2738	0	0	Ki67+	 5086 20076
2739	0	0	Ki67+	 5088 20032
2740	0	0	Ki67+	 5104 20071
2741	0	0	Ki67+	 5112 20044
2742	0	0	Ki67+	 5124 19944
2743	0	0	Ki67+	 5133 20021
2744	0	0	Ki67+	 5619 20674
2745	0	0	Ki67+	 5679 20699
2746	0	0	Ki67+	 5496 20772
2747	0	0	Ki67+	 5452 21779
2748	0	0	Ki67+	 4942 23099
2749	0	0	Ki67+	 5200 23447
2750	0	0	Ki67+	 5371 23718
2751	0	0	Ki67+	 5402 23672
2752	0	0	Ki67+	 5407 23546
2753	0	0	Ki67+	 5434 23535
2754	0	0	Ki67+	 5097 24319
2755	0	0	Ki67+	 5133 24373
2756	0	0	Ki67+	 5147 24394
2757	0	0	Ki67+	 5216 24448
2758	0	0	Ki67+	 5320 24514
2759	0	0	Ki67+	 5406 24431
2760	0	0	Ki67+	 5428 24478
2761	0	0	Ki67+	 5446 24369
2762	0	0	Ki67+	 5448 24317
2763	0	0	Ki67+	 5450 24215
2764	0	0	Ki67+	 5460 24236
2765	0	0	Ki67+	 5481 24404
2766	0	0	Ki67+	 5525 24591
2767	0	0	Ki67+	 5646 24718
2768	0	0	Ki67+	 5652 24644
2769	0	0	Ki67+	 5659 24142
2770	0	0	Ki67+	 5663 24615
2771	0	0	Ki67+	 5666 24443
2772	0	0	Ki67+	 5670 24594
2773	0	0	Ki67+	 5672 24505
2774	0	0	Ki67+	 5676 24476
2775	0	0	Ki67+	 5172 24771
2776	0	0	Ki67+	 5362 24835
2777	0	0	Ki67+	 5533 24981
2778	0	0	Ki67+	 5577 24893
2779	0	0	Ki67+	 5603 24775
2780	0	0	Ki67+	 5617 24903
2781	0	0	Ki67+	 5645 24746
2782	0	0	Ki67+	 5655 24778
2783	0	0	Ki67+	 5685 24796
2784	0	0	Ki67+	 5722 24811
2785	0	0	Ki67+	 4945 25744
2786	0	0	Ki67+	 5064 25705
2787	0	0	Ki67+	 5401 25998
2788	0	0	Ki67+	 5440 26059
2789	0	0	Ki67+	 5443 26076
2790	0	0	Ki67+	 5123 26376
2791	0	0	Ki67+	 5184 26365
2792	0	0	Ki67+	 5248 26347
2793	0	0	Ki67+	 5681 30934
2794	0	0	Ki67+	 5693 30890
2795	0	0	Ki67+	 5021 31574
2796	0	0	Ki67+	 5437 31802
2797	0	0	Ki67+	 5469 31819
2798	0	0	Ki67+	 5436 31940
2799	0	0	Ki67+	 5027 33468
2800	0	0	Ki67+	 5069 33317
2801	0	0	Ki67+	 5381 33467
2802	0	0	Ki67+	 5401 33180
2803	0	0	Ki67+	 5457 33291
2804	0	0	Ki67+	 5119 37062
2805	0	0	Ki67+	 5180 37365
2806	0	0	Ki67+	 5233 36904
2807	0	0	Ki67+	 5351 37187
2808	0	0	Ki67+	 5356 37169
2809	0	0	Ki67+	 5533 37330
2810	0	0	Ki67+	 5539 37479
2811	0	0	Ki67+	 5725 37099
2812	0	0	Ki67+	 5017 38086
2813	0	0	Ki67+	 5117 37928
2814	0	0	Ki67+	 5125 37734
2815	0	0	Ki67+	 5138 37841
2816	0	0	Ki67+	 5156 38100
2817	0	0	Ki67+	 5170 38289
2818	0	0	Ki67+	 5209 37939
2819	0	0	Ki67+	 5213 38280
2820	0	0	Ki67+	 5263 37893
2821	0	0	Ki67+	 5295 38142
2822	0	0	Ki67+	 5412 37870
2823	0	0	Ki67+	 5447 37613
2824	0	0	Ki67+	 5508 37587
2825	0	0	Ki67+	 5564 37762
2826	0	0	Ki67+	 5582 38173
2827	0	0	Ki67+	 5591 38125
2828	0	0	Ki67+	 5595 37941
2829	0	0	Ki67+	 5596 38153
2830	0	0	Ki67+	 5647 37748
2831	0	0	Ki67+	 5669 38303
2832	0	0	Ki67+	 5672 37679
2833	0	0	Ki67+	 4939 38436
2834	0	0	Ki67+	 4952 38345
2835	0	0	Ki67+	 4972 38342
2836	0	0	Ki67+	 4972 38461
2837	0	0	Ki67+	 4982 38532
2838	0	0	Ki67+	 5018 38881
2839	0	0	Ki67+	 5057 38578
2840	0	0	Ki67+	 5130 38993
2841	0	0	Ki67+	 5138 38961
2842	0	0	Ki67+	 5158 38846
2843	0	0	Ki67+	 5162 38961
2844	0	0	Ki67+	 5219 39052
2845	0	0	Ki67+	 5223 38976
2846	0	0	Ki67+	 5271 39130
2847	0	0	Ki67+	 5385 38771
2848	0	0	Ki67+	 5404 39016
2849	0	0	Ki67+	 5406 38723
2850	0	0	Ki67+	 5471 38934
2851	0	0	Ki67+	 5652 38367
2852	0	0	Ki67+	 4950 39513
2853	0	0	Ki67+	 4957 39430
2854	0	0	Ki67+	 5014 39682
2855	0	0	Ki67+	 5032 39669
2856	0	0	Ki67+	 5073 39647
2857	0	0	Ki67+	 5086 39300
2858	0	0	Ki67+	 5093 39315
2859	0	0	Ki67+	 5182 39588
2860	0	0	Ki67+	 5191 39580
2861	0	0	Ki67+	 5220 39212
2862	0	0	Ki67+	 5228 39291
2863	0	0	Ki67+	 5245 39152
2864	0	0	Ki67+	 5260 39644
2865	0	0	Ki67+	 5283 39581
2866	0	0	Ki67+	 5291 39699
2867	0	0	Ki67+	 5315 39516
2868	0	0	Ki67+	 5363 39848
2869	0	0	Ki67+	 5366 39796
2870	0	0	Ki67+	 5379 39856
2871	0	0	Ki67+	 5388 39880
2872	0	0	Ki67+	 5393 39848
2873	0	0	Ki67+	 5395 39814
2874	0	0	Ki67+	 5397 39563
2875	0	0	Ki67+	 5405 39777
2876	0	0	Ki67+	 5415 39558
2877	0	0	Ki67+	 5424 39929
2878	0	0	Ki67+	 5446 39395
2879	0	0	Ki67+	 5469 39914
2880	0	0	Ki67+	 5474 39474
2881	0	0	Ki67+	 5483 39507
2882	0	0	Ki67+	 5533 39402
2883	0	0	Ki67+	 5543 39177
2884	0	0	Ki67+	 5562 39461
2885	0	0	Ki67+	 5586 39400
2886	0	0	Ki67+	 5592 39831
2887	0	0	Ki67+	 5606 39809
2888	0	0	Ki67+	 5607 39458
2889	0	0	Ki67+	 5668 39718
2890	0	0	Ki67+	 5673 39394
2891	0	0	Ki67+	 5704 39349
2892	0	0	Ki67+	 5707 39300
2893	0	0	Ki67+	 5720 39313
2894	0	0	Ki67+	 4939 40110
2895	0	0	Ki67+	 4943 40627
2896	0	0	Ki67+	 4947 40329
2897	0	0	Ki67+	 4958 40066
2898	0	0	Ki67+	 4961 40363
2899	0	0	Ki67+	 4981 40377
2900	0	0	Ki67+	 4986 40077
2901	0	0	Ki67+	 4992 40322
2902	0	0	Ki67+	 4995 40370
2903	0	0	Ki67+	 5001 40087
2904	0	0	Ki67+	 5001 40657
2905	0	0	Ki67+	 5009 40693
2906	0	0	Ki67+	 5018 40145
2907	0	0	Ki67+	 5027 40632
2908	0	0	Ki67+	 5035 40664
2909	0	0	Ki67+	 5045 40095
2910	0	0	Ki67+	 5046 40062
2911	0	0	Ki67+	 5083 40192
2912	0	0	Ki67+	 5088 40473
2913	0	0	Ki67+	 5101 40229
2914	0	0	Ki67+	 5108 40471
2915	0	0	Ki67+	 5114 40213
2916	0	0	Ki67+	 5117 40521
2917	0	0	Ki67+	 5125 40506
2918	0	0	Ki67+	 5142 40619
2919	0	0	Ki67+	 5144 40644
2920	0	0	Ki67+	 5150 40607
2921	0	0	Ki67+	 5152 40248
2922	0	0	Ki67+	 5156 40226
2923	0	0	Ki67+	 5157 40629
2924	0	0	Ki67+	 5165 40242
2925	0	0	Ki67+	 5165 40606
2926	0	0	Ki67+	 5166 40330
2927	0	0	Ki67+	 5170 40630
2928	0	0	Ki67+	 5179 40539
2929	0	0	Ki67+	 5182 40399
2930	0	0	Ki67+	 5183 40566
2931	0	0	Ki67+	 5189 40264
2932	0	0	Ki67+	 5197 40278
2933	0	0	Ki67+	 5199 40016
2934	0	0	Ki67+	 5202 40351
2935	0	0	Ki67+	 5203 40261
2936	0	0	Ki67+	 5205 40307
2937	0	0	Ki67+	 5207 40371
2938	0	0	Ki67+	 5209 40688
2939	0	0	Ki67+	 5213 40278
2940	0	0	Ki67+	 5220 40457
2941	0	0	Ki67+	 5225 40388
2942	0	0	Ki67+	 5232 40444
2943	0	0	Ki67+	 5240 40352
2944	0	0	Ki67+	 5243 40472
2945	0	0	Ki67+	 5252 40448
2946	0	0	Ki67+	 5255 40428
2947	0	0	Ki67+	 5262 40521
2948	0	0	Ki67+	 5268 40406
2949	0	0	Ki67+	 5273 40446
2950	0	0	Ki67+	 5296 40524
2951	0	0	Ki67+	 5315 40460
2952	0	0	Ki67+	 5315 40480
2953	0	0	Ki67+	 5328 40567
2954	0	0	Ki67+	 5342 40692
2955	0	0	Ki67+	 5346 40674
2956	0	0	Ki67+	 5353 40496
2957	0	0	Ki67+	 5369 40629
2958	0	0	Ki67+	 5372 40559
2959	0	0	Ki67+	 5466 39946
2960	0	0	Ki67+	 5499 39992
2961	0	0	Ki67+	 5507 39967
2962	0	0	Ki67+	 5520 40407
2963	0	0	Ki67+	 5529 40649
2964	0	0	Ki67+	 5568 40445
2965	0	0	Ki67+	 5586 40454
2966	0	0	Ki67+	 5588 40361
2967	0	0	Ki67+	 5588 40416
2968	0	0	Ki67+	 5590 40378
2969	0	0	Ki67+	 5593 39972
2970	0	0	Ki67+	 5613 40354
2971	0	0	Ki67+	 5624 40375
2972	0	0	Ki67+	 5626 40359
2973	0	0	Ki67+	 5629 39991
2974	0	0	Ki67+	 5630 40032
2975	0	0	Ki67+	 5638 40345
2976	0	0	Ki67+	 5639 40212
2977	0	0	Ki67+	 5640 39991
2978	0	0	Ki67+	 5643 40095
2979	0	0	Ki67+	 5654 40663
2980	0	0	Ki67+	 5666 40037
2981	0	0	Ki67+	 5667 40340
2982	0	0	Ki67+	 5667 40632
2983	0	0	Ki67+	 5668 40522
2984	0	0	Ki67+	 5670 39982
2985	0	0	Ki67+	 5678 40348
2986	0	0	Ki67+	 5679 40192
2987	0	0	Ki67+	 5684 40427
2988	0	0	Ki67+	 5684 40548
2989	0	0	Ki67+	 5685 40024
2990	0	0	Ki67+	 5691 40201
2991	0	0	Ki67+	 5698 40514
2992	0	0	Ki67+	 5699 40610
2993	0	0	Ki67+	 5703 40126
2994	0	0	Ki67+	 5718 40591
2995	0	0	Ki67+	 5720 40062
2996	0	0	Ki67+	 4938 40845
2997	0	0	Ki67+	 4956 41136
2998	0	0	Ki67+	 4960 40824
2999	0	0	Ki67+	 4967 41084
3000	0	0	Ki67+	 4968 40811
3001	0	0	Ki67+	 4970 41191
3002	0	0	Ki67+	 4970 41248
3003	0	0	Ki67+	 4981 41171
3004	0	0	Ki67+	 4982 41061
3005	0	0	Ki67+	 4991 41126
3006	0	0	Ki67+	 4992 41348
3007	0	0	Ki67+	 4998 41277
3008	0	0	Ki67+	 4998 41381
3009	0	0	Ki67+	 5004 41240
3010	0	0	Ki67+	 5008 41363
3011	0	0	Ki67+	 5025 40813
3012	0	0	Ki67+	 5027 40749
3013	0	0	Ki67+	 5031 41510
3014	0	0	Ki67+	 5033 41044
3015	0	0	Ki67+	 5038 41013
3016	0	0	Ki67+	 5040 41409
3017	0	0	Ki67+	 5041 41431
3018	0	0	Ki67+	 5042 41515
3019	0	0	Ki67+	 5069 41016
3020	0	0	Ki67+	 5069 41425
3021	0	0	Ki67+	 5081 41479
3022	0	0	Ki67+	 5082 41082
3023	0	0	Ki67+	 5083 41169
3024	0	0	Ki67+	 5085 41211
3025	0	0	Ki67+	 5086 41407
3026	0	0	Ki67+	 5092 41454
3027	0	0	Ki67+	 5094 41068
3028	0	0	Ki67+	 5100 41275
3029	0	0	Ki67+	 5122 41325
3030	0	0	Ki67+	 5125 41288
3031	0	0	Ki67+	 5125 41429
3032	0	0	Ki67+	 5141 40895
3033	0	0	Ki67+	 5158 40932
3034	0	0	Ki67+	 5166 41008
3035	0	0	Ki67+	 5167 41274
3036	0	0	Ki67+	 5179 41001
3037	0	0	Ki67+	 5181 41254
3038	0	0	Ki67+	 5185 40988
3039	0	0	Ki67+	 5189 40851
3040	0	0	Ki67+	 5189 41029
3041	0	0	Ki67+	 5192 41130
3042	0	0	Ki67+	 5194 40996
3043	0	0	Ki67+	 5199 41169
3044	0	0	Ki67+	 5202 40800
3045	0	0	Ki67+	 5210 40751
3046	0	0	Ki67+	 5223 41431
3047	0	0	Ki67+	 5233 41390
3048	0	0	Ki67+	 5264 41391
3049	0	0	Ki67+	 5277 41462
3050	0	0	Ki67+	 5289 41410
3051	0	0	Ki67+	 5295 41214
3052	0	0	Ki67+	 5295 41467
3053	0	0	Ki67+	 5310 41197
3054	0	0	Ki67+	 5312 40847
3055	0	0	Ki67+	 5318 41061
3056	0	0	Ki67+	 5328 41390
3057	0	0	Ki67+	 5330 40846
3058	0	0	Ki67+	 5338 41321
3059	0	0	Ki67+	 5340 41214
3060	0	0	Ki67+	 5344 41388
3061	0	0	Ki67+	 5345 40852
3062	0	0	Ki67+	 5352 40747
3063	0	0	Ki67+	 5366 41279
3064	0	0	Ki67+	 5367 40942
3065	0	0	Ki67+	 5371 41300
3066	0	0	Ki67+	 5375 40886
3067	0	0	Ki67+	 5376 41026
3068	0	0	Ki67+	 5382 40745
3069	0	0	Ki67+	 5388 40840
3070	0	0	Ki67+	 5392 40866
3071	0	0	Ki67+	 5394 40742
3072	0	0	Ki67+	 5404 40817
3073	0	0	Ki67+	 5510 40762
3074	0	0	Ki67+	 5528 41351
3075	0	0	Ki67+	 5643 40983
3076	0	0	Ki67+	 5665 40784
3077	0	0	Ki67+	 5681 40902
3078	0	0	Ki67+	 5686 40762
3079	0	0	Ki67+	 5701 40795
3080	0	0	Ki67+	 5714 40871
3081	0	0	Ki67+	 5715 40790
3082	0	0	Ki67+	 5717 41153
3083	0	0	Ki67+	 5718 41428
3084	0	0	Ki67+	 5719 40737
3085	0	0	Ki67+	 5720 41528
3086	0	0	Ki67+	 5722 40922
3087	0	0	Ki67+	 5723 41065
3088	0	0	Ki67+	 5725 41463
3089	0	0	Ki67+	 4937 41564
3090	0	0	Ki67+	 4944 41769
3091	0	0	Ki67+	 4974 41790
3092	0	0	Ki67+	 4975 41593
3093	0	0	Ki67+	 4981 41728
3094	0	0	Ki67+	 5012 41759
3095	0	0	Ki67+	 5035 41753
3096	0	0	Ki67+	 5045 41659
3097	0	0	Ki67+	 5049 41557
3098	0	0	Ki67+	 5142 41782
3099	0	0	Ki67+	 5151 41688
3100	0	0	Ki67+	 5155 41599
3101	0	0	Ki67+	 5156 42007
3102	0	0	Ki67+	 5159 41667
3103	0	0	Ki67+	 5162 41628
3104	0	0	Ki67+	 5168 41888
3105	0	0	Ki67+	 5176 41618
3106	0	0	Ki67+	 5176 41798
3107	0	0	Ki67+	 5186 41862
3108	0	0	Ki67+	 5186 42038
3109	0	0	Ki67+	 5195 41671
3110	0	0	Ki67+	 5227 41887
3111	0	0	Ki67+	 5229 42009
3112	0	0	Ki67+	 5232 41903
3113	0	0	Ki67+	 5236 41872
3114	0	0	Ki67+	 5277 41971
3115	0	0	Ki67+	 5306 41944
3116	0	0	Ki67+	 5312 41888
3117	0	0	Ki67+	 5316 41854
3118	0	0	Ki67+	 5317 41958
3119	0	0	Ki67+	 5343 41861
3120	0	0	Ki67+	 5351 41818
3121	0	0	Ki67+	 5372 41827
3122	0	0	Ki67+	 5383 41866
3123	0	0	Ki67+	 5383 41914
3124	0	0	Ki67+	 5388 41991
3125	0	0	Ki67+	 5394 41962
3126	0	0	Ki67+	 5483 42040
3127	0	0	Ki67+	 5489 41884
3128	0	0	Ki67+	 5503 41861
3129	0	0	Ki67+	 5509 41972
3130	0	0	Ki67+	 5515 41843
3131	0	0	Ki67+	 5524 41805
3132	0	0	Ki67+	 5577 41782
3133	0	0	Ki67+	 5577 41804
3134	0	0	Ki67+	 5698 41727
3135	0	0	Ki67+	 5706 41537
3136	0	0	Ki67+	 5720 41699
3137	0	0	Ki67+	 5178 42979
3138	0	0	Ki67+	 5349 42801
3139	0	0	Ki67+	 5644 43004
3140	0	0	Ki67+	 5365 44635
3141	0	0	Ki67+	 5375 44614
3142	0	0	Ki67+	 5411 44678
3143	0	0	Ki67+	 5450 44616
3144	0	0	Ki67+	 5801 17072
3145	0	0	Ki67+	 5880 17060
3146	0	0	Ki67+	 5884 16890
3147	0	0	Ki67+	 5891 17035
3148	0	0	Ki67+	 5992 17033
3149	0	0	Ki67+	 5995 17044
3150	0	0	Ki67+	 6010 17037
3151	0	0	Ki67+	 6192 17110
3152	0	0	Ki67+	 6200 17100
3153	0	0	Ki67+	 6271 17094
3154	0	0	Ki67+	 6291 17091
3155	0	0	Ki67+	 6311 17037
3156	0	0	Ki67+	 6326 17110
3157	0	0	Ki67+	 6427 17065
3158	0	0	Ki67+	 6431 17047
3159	0	0	Ki67+	 6434 16586
3160	0	0	Ki67+	 6448 17057
3161	0	0	Ki67+	 6464 16530
3162	0	0	Ki67+	 6473 17080
3163	0	0	Ki67+	 6494 17038
3164	0	0	Ki67+	 6502 16467
3165	0	0	Ki67+	 6516 16438
3166	0	0	Ki67+	 5913 17219
3167	0	0	Ki67+	 5930 17210
3168	0	0	Ki67+	 5942 17941
3169	0	0	Ki67+	 6011 17789
3170	0	0	Ki67+	 6018 17724
3171	0	0	Ki67+	 6065 17228
3172	0	0	Ki67+	 6111 17720
3173	0	0	Ki67+	 6175 17793
3174	0	0	Ki67+	 6197 17422
3175	0	0	Ki67+	 6208 17307
3176	0	0	Ki67+	 6305 17530
3177	0	0	Ki67+	 6330 17689
3178	0	0	Ki67+	 6334 17667
3179	0	0	Ki67+	 6340 17156
3180	0	0	Ki67+	 6360 17693
3181	0	0	Ki67+	 6363 17551
3182	0	0	Ki67+	 6379 17516
3183	0	0	Ki67+	 6412 17654
3184	0	0	Ki67+	 6503 17627
3185	0	0	Ki67+	 6505 17726
3186	0	0	Ki67+	 5793 18617
3187	0	0	Ki67+	 5912 18491
3188	0	0	Ki67+	 6013 18582
3189	0	0	Ki67+	 6057 18735
3190	0	0	Ki67+	 6078 18364
3191	0	0	Ki67+	 6116 18251
3192	0	0	Ki67+	 5895 18989
3193	0	0	Ki67+	 6007 19532
3194	0	0	Ki67+	 6054 18829
3195	0	0	Ki67+	 6278 19271
3196	0	0	Ki67+	 6341 19331
3197	0	0	Ki67+	 6390 19498
3198	0	0	Ki67+	 5912 19760
3199	0	0	Ki67+	 6139 19566
3200	0	0	Ki67+	 6147 19627
3201	0	0	Ki67+	 6303 19607
3202	0	0	Ki67+	 6320 19931
3203	0	0	Ki67+	 6018 20587
3204	0	0	Ki67+	 6025 20679
3205	0	0	Ki67+	 6065 20602
3206	0	0	Ki67+	 6123 20577
3207	0	0	Ki67+	 6433 20704
3208	0	0	Ki67+	 6462 20481
3209	0	0	Ki67+	 6481 20386
3210	0	0	Ki67+	 5995 21565
3211	0	0	Ki67+	 6152 21298
3212	0	0	Ki67+	 5772 23268
3213	0	0	Ki67+	 5867 23013
3214	0	0	Ki67+	 6026 23178
3215	0	0	Ki67+	 6128 23378
3216	0	0	Ki67+	 5948 24010
3217	0	0	Ki67+	 6044 24066
3218	0	0	Ki67+	 6146 23773
3219	0	0	Ki67+	 5824 24802
3220	0	0	Ki67+	 5838 24780
3221	0	0	Ki67+	 5892 24787
3222	0	0	Ki67+	 5906 24751
3223	0	0	Ki67+	 6321 24673
3224	0	0	Ki67+	 6076 25880
3225	0	0	Ki67+	 6077 25783
3226	0	0	Ki67+	 6151 25732
3227	0	0	Ki67+	 6222 25716
3228	0	0	Ki67+	 6283 25675
3229	0	0	Ki67+	 6365 25600
3230	0	0	Ki67+	 6408 25564
3231	0	0	Ki67+	 6421 25524
3232	0	0	Ki67+	 6468 25450
3233	0	0	Ki67+	 6469 25272
3234	0	0	Ki67+	 6473 25351
3235	0	0	Ki67+	 6479 25305
3236	0	0	Ki67+	 5945 26427
3237	0	0	Ki67+	 5977 26388
3238	0	0	Ki67+	 5980 26369
3239	0	0	Ki67+	 5998 26466
3240	0	0	Ki67+	 6025 25958
3241	0	0	Ki67+	 6028 26265
3242	0	0	Ki67+	 6053 26179
3243	0	0	Ki67+	 6074 26147
3244	0	0	Ki67+	 6100 26116
3245	0	0	Ki67+	 6113 26049
3246	0	0	Ki67+	 5753 26765
3247	0	0	Ki67+	 6152 27188
3248	0	0	Ki67+	 6242 27201
3249	0	0	Ki67+	 6268 29877
3250	0	0	Ki67+	 5849 30694
3251	0	0	Ki67+	 5910 30390
3252	0	0	Ki67+	 5932 30369
3253	0	0	Ki67+	 5934 30430
3254	0	0	Ki67+	 5939 30465
3255	0	0	Ki67+	 5944 30396
3256	0	0	Ki67+	 5973 30335
3257	0	0	Ki67+	 5979 30396
3258	0	0	Ki67+	 5997 30642
3259	0	0	Ki67+	 6001 30472
3260	0	0	Ki67+	 6005 30330
3261	0	0	Ki67+	 6006 30299
3262	0	0	Ki67+	 6031 30320
3263	0	0	Ki67+	 6032 30309
3264	0	0	Ki67+	 6036 30633
3265	0	0	Ki67+	 6059 30303
3266	0	0	Ki67+	 6071 30290
3267	0	0	Ki67+	 6085 30548
3268	0	0	Ki67+	 6088 30232
3269	0	0	Ki67+	 6096 30200
3270	0	0	Ki67+	 6101 30549
3271	0	0	Ki67+	 6121 30202
3272	0	0	Ki67+	 6136 30127
3273	0	0	Ki67+	 6152 30615
3274	0	0	Ki67+	 6155 30211
3275	0	0	Ki67+	 6175 30209
3276	0	0	Ki67+	 6178 30018
3277	0	0	Ki67+	 6190 30643
3278	0	0	Ki67+	 6197 30489
3279	0	0	Ki67+	 6215 30412
3280	0	0	Ki67+	 6217 30628
3281	0	0	Ki67+	 6235 30394
3282	0	0	Ki67+	 6235 30492
3283	0	0	Ki67+	 6253 30696
3284	0	0	Ki67+	 6255 30389
3285	0	0	Ki67+	 6263 30354
3286	0	0	Ki67+	 6264 30428
3287	0	0	Ki67+	 6282 30309
3288	0	0	Ki67+	 6288 30635
3289	0	0	Ki67+	 6313 30289
3290	0	0	Ki67+	 6314 30631
3291	0	0	Ki67+	 6319 30460
3292	0	0	Ki67+	 6333 30537
3293	0	0	Ki67+	 6351 30443
3294	0	0	Ki67+	 6355 30587
3295	0	0	Ki67+	 6375 30428
3296	0	0	Ki67+	 6379 30547
3297	0	0	Ki67+	 6386 30647
3298	0	0	Ki67+	 6389 30589
3299	0	0	Ki67+	 6395 30421
3300	0	0	Ki67+	 6433 30401
3301	0	0	Ki67+	 6440 30299
3302	0	0	Ki67+	 6446 30382
3303	0	0	Ki67+	 6447 30354
3304	0	0	Ki67+	 5770 30825
3305	0	0	Ki67+	 5831 31093
3306	0	0	Ki67+	 5880 31521
3307	0	0	Ki67+	 5957 31408
3308	0	0	Ki67+	 6002 31259
3309	0	0	Ki67+	 6045 31412
3310	0	0	Ki67+	 6068 31395
3311	0	0	Ki67+	 6208 30803
3312	0	0	Ki67+	 6264 30788
3313	0	0	Ki67+	 6285 31363
3314	0	0	Ki67+	 6290 30811
3315	0	0	Ki67+	 6323 31171
3316	0	0	Ki67+	 6339 31011
3317	0	0	Ki67+	 6347 31133
3318	0	0	Ki67+	 6353 31028
3319	0	0	Ki67+	 6359 31059
3320	0	0	Ki67+	 6442 31455
3321	0	0	Ki67+	 5808 32594
3322	0	0	Ki67+	 5828 32866
3323	0	0	Ki67+	 5841 32848
3324	0	0	Ki67+	 5842 32500
3325	0	0	Ki67+	 5987 32659
3326	0	0	Ki67+	 5916 35471
3327	0	0	Ki67+	 5951 35707
3328	0	0	Ki67+	 6458 36391
3329	0	0	Ki67+	 5798 38664
3330	0	0	Ki67+	 5801 38226
3331	0	0	Ki67+	 5825 38750
3332	0	0	Ki67+	 5885 38678
3333	0	0	Ki67+	 6098 38595
3334	0	0	Ki67+	 5759 39179
3335	0	0	Ki67+	 5785 38969
3336	0	0	Ki67+	 5841 39188
3337	0	0	Ki67+	 5867 39323
3338	0	0	Ki67+	 5869 39336
3339	0	0	Ki67+	 5870 39444
3340	0	0	Ki67+	 5874 39463
3341	0	0	Ki67+	 5893 39251
3342	0	0	Ki67+	 5924 39506
3343	0	0	Ki67+	 5937 39355
3344	0	0	Ki67+	 5952 38949
3345	0	0	Ki67+	 6016 39427
3346	0	0	Ki67+	 6036 39439
3347	0	0	Ki67+	 6140 39420
3348	0	0	Ki67+	 5762 39913
3349	0	0	Ki67+	 5780 39893
3350	0	0	Ki67+	 5790 39906
3351	0	0	Ki67+	 5792 40144
3352	0	0	Ki67+	 5798 39868
3353	0	0	Ki67+	 5805 39885
3354	0	0	Ki67+	 5810 40215
3355	0	0	Ki67+	 5825 40223
3356	0	0	Ki67+	 5828 39726
3357	0	0	Ki67+	 5865 40200
3358	0	0	Ki67+	 5896 40332
3359	0	0	Ki67+	 5900 40308
3360	0	0	Ki67+	 5927 39991
3361	0	0	Ki67+	 5930 40222
3362	0	0	Ki67+	 5934 39593
3363	0	0	Ki67+	 5934 40210
3364	0	0	Ki67+	 5939 39990
3365	0	0	Ki67+	 5953 39587
3366	0	0	Ki67+	 5959 40078
3367	0	0	Ki67+	 5968 39937
3368	0	0	Ki67+	 5976 39760
3369	0	0	Ki67+	 5986 39826
3370	0	0	Ki67+	 5991 40331
3371	0	0	Ki67+	 6000 39840
3372	0	0	Ki67+	 6002 40000
3373	0	0	Ki67+	 6010 40116
3374	0	0	Ki67+	 6016 40090
3375	0	0	Ki67+	 6041 40342
3376	0	0	Ki67+	 6062 39831
3377	0	0	Ki67+	 6062 39922
3378	0	0	Ki67+	 6062 40013
3379	0	0	Ki67+	 6083 39864
3380	0	0	Ki67+	 6106 39842
3381	0	0	Ki67+	 6111 40013
3382	0	0	Ki67+	 6132 39673
3383	0	0	Ki67+	 6151 39653
3384	0	0	Ki67+	 6161 40039
3385	0	0	Ki67+	 6170 39939
3386	0	0	Ki67+	 6189 39853
3387	0	0	Ki67+	 6207 39692
3388	0	0	Ki67+	 6229 39969
3389	0	0	Ki67+	 5730 40805
3390	0	0	Ki67+	 5730 41098
3391	0	0	Ki67+	 5732 40590
3392	0	0	Ki67+	 5733 40566
3393	0	0	Ki67+	 5736 40524
3394	0	0	Ki67+	 5748 40955
3395	0	0	Ki67+	 5750 40789
3396	0	0	Ki67+	 5753 40544
3397	0	0	Ki67+	 5755 40363
3398	0	0	Ki67+	 5757 40524
3399	0	0	Ki67+	 5759 41127
3400	0	0	Ki67+	 5763 40649
3401	0	0	Ki67+	 5763 40753
3402	0	0	Ki67+	 5766 41052
3403	0	0	Ki67+	 5767 40835
3404	0	0	Ki67+	 5768 40565
3405	0	0	Ki67+	 5769 40993
3406	0	0	Ki67+	 5771 40366
3407	0	0	Ki67+	 5799 40409
3408	0	0	Ki67+	 5864 40413
3409	0	0	Ki67+	 5871 40644
3410	0	0	Ki67+	 5874 40408
3411	0	0	Ki67+	 5874 40857
3412	0	0	Ki67+	 5883 40483
3413	0	0	Ki67+	 5884 40863
3414	0	0	Ki67+	 5895 40535
3415	0	0	Ki67+	 5903 40956
3416	0	0	Ki67+	 5912 40397
3417	0	0	Ki67+	 5913 40678
3418	0	0	Ki67+	 5970 40632
3419	0	0	Ki67+	 5978 40382
3420	0	0	Ki67+	 6011 40592
3421	0	0	Ki67+	 6031 40506
3422	0	0	Ki67+	 6198 41070
3423	0	0	Ki67+	 6287 40973
3424	0	0	Ki67+	 6305 40937
3425	0	0	Ki67+	 6327 40837
3426	0	0	Ki67+	 6343 40745
3427	0	0	Ki67+	 6394 40558
3428	0	0	Ki67+	 6396 40447
3429	0	0	Ki67+	 6401 41063
3430	0	0	Ki67+	 6406 41053
3431	0	0	Ki67+	 6415 40512
3432	0	0	Ki67+	 6420 40570
3433	0	0	Ki67+	 6431 40677
3434	0	0	Ki67+	 6438 40540
3435	0	0	Ki67+	 6444 40961
3436	0	0	Ki67+	 6447 40842
3437	0	0	Ki67+	 6497 40415
3438	0	0	Ki67+	 6497 40488
3439	0	0	Ki67+	 5734 41526
3440	0	0	Ki67+	 5736 41223
3441	0	0	Ki67+	 5736 41251
3442	0	0	Ki67+	 5737 41401
3443	0	0	Ki67+	 5740 41309
3444	0	0	Ki67+	 5740 41662
3445	0	0	Ki67+	 5741 41416
3446	0	0	Ki67+	 5749 41328
3447	0	0	Ki67+	 5753 41547
3448	0	0	Ki67+	 5756 41589
3449	0	0	Ki67+	 5759 41283
3450	0	0	Ki67+	 5759 41759
3451	0	0	Ki67+	 5770 41692
3452	0	0	Ki67+	 5774 41635
3453	0	0	Ki67+	 5787 41301
3454	0	0	Ki67+	 5792 41275
3455	0	0	Ki67+	 5810 41321
3456	0	0	Ki67+	 5814 41349
3457	0	0	Ki67+	 5816 41392
3458	0	0	Ki67+	 5931 41807
3459	0	0	Ki67+	 5932 41345
3460	0	0	Ki67+	 5949 41828
3461	0	0	Ki67+	 6162 41270
3462	0	0	Ki67+	 6235 41411
3463	0	0	Ki67+	 6246 41404
3464	0	0	Ki67+	 6282 41498
3465	0	0	Ki67+	 6286 41298
3466	0	0	Ki67+	 6318 41290
3467	0	0	Ki67+	 6385 41243
3468	0	0	Ki67+	 6407 41333
3469	0	0	Ki67+	 6428 41385
3470	0	0	Ki67+	 6438 41382
3471	0	0	Ki67+	 6440 41329
3472	0	0	Ki67+	 6470 41321
3473	0	0	Ki67+	 6479 41426
3474	0	0	Ki67+	 6490 41822
3475	0	0	Ki67+	 6510 41247
3476	0	0	Ki67+	 6300 42737
3477	0	0	Ki67+	 5880 42897
3478	0	0	Ki67+	 6056 42916
3479	0	0	Ki67+	 6165 43337
3480	0	0	Ki67+	 5766 44194
3481	0	0	Ki67+	 6654 16806
3482	0	0	Ki67+	 6674 16777
3483	0	0	Ki67+	 6705 16754
3484	0	0	Ki67+	 6709 16647
3485	0	0	Ki67+	 6712 16679
3486	0	0	Ki67+	 6797 16814
3487	0	0	Ki67+	 6810 16815
3488	0	0	Ki67+	 6817 16474
3489	0	0	Ki67+	 6822 16441
3490	0	0	Ki67+	 6831 16669
3491	0	0	Ki67+	 6835 16617
3492	0	0	Ki67+	 6840 16589
3493	0	0	Ki67+	 6840 16661
3494	0	0	Ki67+	 6846 16634
3495	0	0	Ki67+	 6859 16709
3496	0	0	Ki67+	 6861 16683
3497	0	0	Ki67+	 6866 16721
3498	0	0	Ki67+	 6889 16394
3499	0	0	Ki67+	 6932 16297
3500	0	0	Ki67+	 6937 16318
3501	0	0	Ki67+	 6937 16457
3502	0	0	Ki67+	 6957 16477
3503	0	0	Ki67+	 7005 16467
3504	0	0	Ki67+	 7039 16475
3505	0	0	Ki67+	 7063 16484
3506	0	0	Ki67+	 7072 16622
3507	0	0	Ki67+	 7085 16277
3508	0	0	Ki67+	 7087 16486
3509	0	0	Ki67+	 7101 16487
3510	0	0	Ki67+	 7139 16580
3511	0	0	Ki67+	 7197 16548
3512	0	0	Ki67+	 7257 16567
3513	0	0	Ki67+	 7266 16118
3514	0	0	Ki67+	 7299 16653
3515	0	0	Ki67+	 7324 16057
3516	0	0	Ki67+	 6548 17034
3517	0	0	Ki67+	 6556 16928
3518	0	0	Ki67+	 6570 16888
3519	0	0	Ki67+	 6599 16929
3520	0	0	Ki67+	 6620 16945
3521	0	0	Ki67+	 6628 16975
3522	0	0	Ki67+	 6653 16840
3523	0	0	Ki67+	 6661 16873
3524	0	0	Ki67+	 6684 16837
3525	0	0	Ki67+	 6703 16903
3526	0	0	Ki67+	 6708 16995
3527	0	0	Ki67+	 6711 16863
3528	0	0	Ki67+	 6734 16900
3529	0	0	Ki67+	 6749 17011
3530	0	0	Ki67+	 6755 16940
3531	0	0	Ki67+	 6756 16905
3532	0	0	Ki67+	 6779 16925
3533	0	0	Ki67+	 6796 16940
3534	0	0	Ki67+	 6802 16960
3535	0	0	Ki67+	 6880 17501
3536	0	0	Ki67+	 6894 16925
3537	0	0	Ki67+	 6946 16985
3538	0	0	Ki67+	 6996 16991
3539	0	0	Ki67+	 7093 16944
3540	0	0	Ki67+	 7104 17163
3541	0	0	Ki67+	 7120 17130
3542	0	0	Ki67+	 7130 16938
3543	0	0	Ki67+	 7140 17032
3544	0	0	Ki67+	 7147 17048
3545	0	0	Ki67+	 7216 17006
3546	0	0	Ki67+	 7221 16987
3547	0	0	Ki67+	 7246 17216
3548	0	0	Ki67+	 7274 17102
3549	0	0	Ki67+	 7274 17127
3550	0	0	Ki67+	 7275 16889
3551	0	0	Ki67+	 7289 16925
3552	0	0	Ki67+	 7315 17125
3553	0	0	Ki67+	 7326 17011
3554	0	0	Ki67+	 6741 17750
3555	0	0	Ki67+	 6754 17751
3556	0	0	Ki67+	 6774 17758
3557	0	0	Ki67+	 6983 18054
3558	0	0	Ki67+	 7284 18041
3559	0	0	Ki67+	 6817 19159
3560	0	0	Ki67+	 6818 18982
3561	0	0	Ki67+	 6823 19207
3562	0	0	Ki67+	 6827 18911
3563	0	0	Ki67+	 6873 18871
3564	0	0	Ki67+	 6927 18726
3565	0	0	Ki67+	 6947 19201
3566	0	0	Ki67+	 6993 19164
3567	0	0	Ki67+	 7008 18731
3568	0	0	Ki67+	 7014 19148
3569	0	0	Ki67+	 7080 18784
3570	0	0	Ki67+	 7085 18811
3571	0	0	Ki67+	 7124 18772
3572	0	0	Ki67+	 7138 18612
3573	0	0	Ki67+	 7147 18939
3574	0	0	Ki67+	 7182 18773
3575	0	0	Ki67+	 7185 18623
3576	0	0	Ki67+	 7194 18753
3577	0	0	Ki67+	 7211 18726
3578	0	0	Ki67+	 7213 18610
3579	0	0	Ki67+	 7265 18541
3580	0	0	Ki67+	 7296 19086
3581	0	0	Ki67+	 7299 18743
3582	0	0	Ki67+	 6607 19900
3583	0	0	Ki67+	 6669 19350
3584	0	0	Ki67+	 6753 19331
3585	0	0	Ki67+	 6768 19323
3586	0	0	Ki67+	 6811 19293
3587	0	0	Ki67+	 7133 19311
3588	0	0	Ki67+	 6534 20394
3589	0	0	Ki67+	 6570 20608
3590	0	0	Ki67+	 6603 20417
3591	0	0	Ki67+	 6612 20451
3592	0	0	Ki67+	 6779 20540
3593	0	0	Ki67+	 6785 20498
3594	0	0	Ki67+	 6810 20518
3595	0	0	Ki67+	 6865 20415
3596	0	0	Ki67+	 6889 20413
3597	0	0	Ki67+	 6908 20407
3598	0	0	Ki67+	 7118 20689
3599	0	0	Ki67+	 7121 20902
3600	0	0	Ki67+	 7295 23884
3601	0	0	Ki67+	 6666 24619
3602	0	0	Ki67+	 6534 25009
3603	0	0	Ki67+	 6854 25357
3604	0	0	Ki67+	 6863 25528
3605	0	0	Ki67+	 6878 25433
3606	0	0	Ki67+	 6891 25587
3607	0	0	Ki67+	 6909 25474
3608	0	0	Ki67+	 7034 25305
3609	0	0	Ki67+	 6781 25670
3610	0	0	Ki67+	 6998 26079
3611	0	0	Ki67+	 6791 27092
3612	0	0	Ki67+	 6956 26451
3613	0	0	Ki67+	 6990 26612
3614	0	0	Ki67+	 6853 29226
3615	0	0	Ki67+	 7036 30276
3616	0	0	Ki67+	 7043 29908
3617	0	0	Ki67+	 7054 30261
3618	0	0	Ki67+	 7057 29991
3619	0	0	Ki67+	 7062 29965
3620	0	0	Ki67+	 7087 30212
3621	0	0	Ki67+	 7091 30227
3622	0	0	Ki67+	 6531 30795
3623	0	0	Ki67+	 6535 30754
3624	0	0	Ki67+	 6545 30766
3625	0	0	Ki67+	 6553 30732
3626	0	0	Ki67+	 6765 30486
3627	0	0	Ki67+	 6889 30438
3628	0	0	Ki67+	 6892 30428
3629	0	0	Ki67+	 6928 30436
3630	0	0	Ki67+	 6936 31143
3631	0	0	Ki67+	 6629 36276
3632	0	0	Ki67+	 6912 36073
3633	0	0	Ki67+	 6671 39876
3634	0	0	Ki67+	 6718 39791
3635	0	0	Ki67+	 6734 39721
3636	0	0	Ki67+	 6877 39433
3637	0	0	Ki67+	 6934 39837
3638	0	0	Ki67+	 7153 39878
3639	0	0	Ki67+	 7153 39894
3640	0	0	Ki67+	 6542 40018
3641	0	0	Ki67+	 6550 40800
3642	0	0	Ki67+	 6661 40427
3643	0	0	Ki67+	 6666 40468
3644	0	0	Ki67+	 6682 40488
3645	0	0	Ki67+	 6707 40258
3646	0	0	Ki67+	 6719 40604
3647	0	0	Ki67+	 6756 40288
3648	0	0	Ki67+	 6781 40582
3649	0	0	Ki67+	 6827 40667
3650	0	0	Ki67+	 6834 40523
3651	0	0	Ki67+	 6856 40017
3652	0	0	Ki67+	 6891 40637
3653	0	0	Ki67+	 6904 40528
3654	0	0	Ki67+	 6917 40619
3655	0	0	Ki67+	 7016 40480
3656	0	0	Ki67+	 7125 40358
3657	0	0	Ki67+	 7143 40477
3658	0	0	Ki67+	 7316 40083
3659	0	0	Ki67+	 6534 41236
3660	0	0	Ki67+	 6543 41428
3661	0	0	Ki67+	 6553 41286
3662	0	0	Ki67+	 6575 41418
3663	0	0	Ki67+	 6577 40881
3664	0	0	Ki67+	 6579 40896
3665	0	0	Ki67+	 6582 41395
3666	0	0	Ki67+	 6591 40884
3667	0	0	Ki67+	 6863 40959
3668	0	0	Ki67+	 6917 41357
3669	0	0	Ki67+	 6934 40898
3670	0	0	Ki67+	 7055 40991
3671	0	0	Ki67+	 7088 40998
3672	0	0	Ki67+	 7100 40851
3673	0	0	Ki67+	 7154 41433
3674	0	0	Ki67+	 7184 41481
3675	0	0	Ki67+	 7207 41434
3676	0	0	Ki67+	 7228 41404
3677	0	0	Ki67+	 7281 41303
3678	0	0	Ki67+	 7325 41082
3679	0	0	Ki67+	 6727 42016
3680	0	0	Ki67+	 7050 42230
3681	0	0	Ki67+	 7093 42220
3682	0	0	Ki67+	 7112 42224
3683	0	0	Ki67+	 7181 42131
3684	0	0	Ki67+	 7225 41617
3685	0	0	Ki67+	 7230 41735
3686	0	0	Ki67+	 7242 42201
3687	0	0	Ki67+	 7255 41949
3688	0	0	Ki67+	 7263 41942
3689	0	0	Ki67+	 7289 42180
3690	0	0	Ki67+	 6530 42904
3691	0	0	Ki67+	 6958 42484
3692	0	0	Ki67+	 7044 42528
3693	0	0	Ki67+	 7057 42423
3694	0	0	Ki67+	 7073 42436
3695	0	0	Ki67+	 7099 42813
3696	0	0	Ki67+	 7100 42448
3697	0	0	Ki67+	 7132 42431
3698	0	0	Ki67+	 7141 42451
3699	0	0	Ki67+	 7235 42609
3700	0	0	Ki67+	 7391 16068
3701	0	0	Ki67+	 7440 16238
3702	0	0	Ki67+	 7460 16251
3703	0	0	Ki67+	 7531 16035
3704	0	0	Ki67+	 7569 15905
3705	0	0	Ki67+	 7569 16235
3706	0	0	Ki67+	 7582 16015
3707	0	0	Ki67+	 7603 16253
3708	0	0	Ki67+	 7614 15869
3709	0	0	Ki67+	 7617 16284
3710	0	0	Ki67+	 7647 16290
3711	0	0	Ki67+	 7670 15805
3712	0	0	Ki67+	 7698 16190
3713	0	0	Ki67+	 7708 16415
3714	0	0	Ki67+	 7722 15868
3715	0	0	Ki67+	 7757 16336
3716	0	0	Ki67+	 7783 15805
3717	0	0	Ki67+	 7790 16140
3718	0	0	Ki67+	 7802 16123
3719	0	0	Ki67+	 7856 16109
3720	0	0	Ki67+	 7867 16558
3721	0	0	Ki67+	 7910 16505
3722	0	0	Ki67+	 7926 15798
3723	0	0	Ki67+	 8018 15906
3724	0	0	Ki67+	 8019 15925
3725	0	0	Ki67+	 8023 16555
3726	0	0	Ki67+	 8028 15882
3727	0	0	Ki67+	 8043 15980
3728	0	0	Ki67+	 8088 16554
3729	0	0	Ki67+	 7356 16903
3730	0	0	Ki67+	 7367 16887
3731	0	0	Ki67+	 7370 16921
3732	0	0	Ki67+	 7391 16616
3733	0	0	Ki67+	 7459 16870
3734	0	0	Ki67+	 7465 16969
3735	0	0	Ki67+	 7465 17088
3736	0	0	Ki67+	 7481 16652
3737	0	0	Ki67+	 7489 17090
3738	0	0	Ki67+	 7495 16863
3739	0	0	Ki67+	 7497 17004
3740	0	0	Ki67+	 7504 17055
3741	0	0	Ki67+	 7516 16877
3742	0	0	Ki67+	 7537 16891
3743	0	0	Ki67+	 7545 16860
3744	0	0	Ki67+	 7556 16685
3745	0	0	Ki67+	 7556 16940
3746	0	0	Ki67+	 7623 16613
3747	0	0	Ki67+	 7644 16634
3748	0	0	Ki67+	 7691 16787
3749	0	0	Ki67+	 7699 17142
3750	0	0	Ki67+	 7726 16892
3751	0	0	Ki67+	 7764 16853
3752	0	0	Ki67+	 7853 16880
3753	0	0	Ki67+	 7860 16928
3754	0	0	Ki67+	 7883 16572
3755	0	0	Ki67+	 7883 16884
3756	0	0	Ki67+	 7896 16582
3757	0	0	Ki67+	 7898 16567
3758	0	0	Ki67+	 7919 16704
3759	0	0	Ki67+	 7923 16783
3760	0	0	Ki67+	 7931 16716
3761	0	0	Ki67+	 7951 16808
3762	0	0	Ki67+	 7973 16825
3763	0	0	Ki67+	 7978 16623
3764	0	0	Ki67+	 7978 16751
3765	0	0	Ki67+	 8029 16682
3766	0	0	Ki67+	 8030 16665
3767	0	0	Ki67+	 8041 16751
3768	0	0	Ki67+	 8052 17133
3769	0	0	Ki67+	 8055 16703
3770	0	0	Ki67+	 8069 16567
3771	0	0	Ki67+	 7540 17637
3772	0	0	Ki67+	 7907 17829
3773	0	0	Ki67+	 8112 17667
3774	0	0	Ki67+	 7334 18293
3775	0	0	Ki67+	 7343 18553
3776	0	0	Ki67+	 7371 18418
3777	0	0	Ki67+	 7372 18264
3778	0	0	Ki67+	 7372 18492
3779	0	0	Ki67+	 7392 18444
3780	0	0	Ki67+	 7737 20249
3781	0	0	Ki67+	 7925 20470
3782	0	0	Ki67+	 8126 19965
3783	0	0	Ki67+	 7362 21303
3784	0	0	Ki67+	 7532 20648
3785	0	0	Ki67+	 7556 20665
3786	0	0	Ki67+	 7709 21163
3787	0	0	Ki67+	 7762 20861
3788	0	0	Ki67+	 7917 23796
3789	0	0	Ki67+	 7695 29159
3790	0	0	Ki67+	 7864 30022
3791	0	0	Ki67+	 8011 29969
3792	0	0	Ki67+	 8110 29602
3793	0	0	Ki67+	 7685 32669
3794	0	0	Ki67+	 7349 35920
3795	0	0	Ki67+	 7335 40077
3796	0	0	Ki67+	 7436 40034
3797	0	0	Ki67+	 7509 40071
3798	0	0	Ki67+	 7572 39971
3799	0	0	Ki67+	 7580 40131
3800	0	0	Ki67+	 7654 40528
3801	0	0	Ki67+	 7686 40219
3802	0	0	Ki67+	 7807 39974
3803	0	0	Ki67+	 7409 41266
3804	0	0	Ki67+	 7508 40776
3805	0	0	Ki67+	 7516 41249
3806	0	0	Ki67+	 7569 41102
3807	0	0	Ki67+	 7638 41217
3808	0	0	Ki67+	 7679 41335
3809	0	0	Ki67+	 7723 41342
3810	0	0	Ki67+	 7725 41356
3811	0	0	Ki67+	 7778 41272
3812	0	0	Ki67+	 7792 40932
3813	0	0	Ki67+	 7824 40976
3814	0	0	Ki67+	 7845 40929
3815	0	0	Ki67+	 7873 40951
3816	0	0	Ki67+	 7888 41204
3817	0	0	Ki67+	 7908 40990
3818	0	0	Ki67+	 7926 41162
3819	0	0	Ki67+	 7937 41071
3820	0	0	Ki67+	 7939 40749
3821	0	0	Ki67+	 8001 41008
3822	0	0	Ki67+	 8014 41008
3823	0	0	Ki67+	 8073 40965
3824	0	0	Ki67+	 8090 41026
3825	0	0	Ki67+	 8092 41076
3826	0	0	Ki67+	 8095 41051
3827	0	0	Ki67+	 7465 42005
3828	0	0	Ki67+	 7476 41756
3829	0	0	Ki67+	 7478 41597
3830	0	0	Ki67+	 7500 41609
3831	0	0	Ki67+	 7570 41541
3832	0	0	Ki67+	 7577 41506
3833	0	0	Ki67+	 7580 41542
3834	0	0	Ki67+	 7590 41891
3835	0	0	Ki67+	 7625 41730
3836	0	0	Ki67+	 7653 41498
3837	0	0	Ki67+	 7656 41708
3838	0	0	Ki67+	 7677 41628
3839	0	0	Ki67+	 7687 41600
3840	0	0	Ki67+	 7690 41922
3841	0	0	Ki67+	 7725 41571
3842	0	0	Ki67+	 7731 41588
3843	0	0	Ki67+	 7739 41573
3844	0	0	Ki67+	 7772 41899
3845	0	0	Ki67+	 7795 41556
3846	0	0	Ki67+	 7870 41433
3847	0	0	Ki67+	 7873 41809
3848	0	0	Ki67+	 7885 41433
3849	0	0	Ki67+	 7891 41381
3850	0	0	Ki67+	 7912 41380
3851	0	0	Ki67+	 7918 41566
3852	0	0	Ki67+	 7920 41368
3853	0	0	Ki67+	 7967 41572
3854	0	0	Ki67+	 7994 41501
3855	0	0	Ki67+	 8004 41496
3856	0	0	Ki67+	 8085 41765
3857	0	0	Ki67+	 8092 41806
3858	0	0	Ki67+	 8107 41725
3859	0	0	Ki67+	 8112 41763
3860	0	0	Ki67+	 8112 41790
3861	0	0	Ki67+	 7418 42847
3862	0	0	Ki67+	 7435 42832
3863	0	0	Ki67+	 7476 42865
3864	0	0	Ki67+	 7479 42914
3865	0	0	Ki67+	 7539 42169
3866	0	0	Ki67+	 7543 42423
3867	0	0	Ki67+	 7610 42228
3868	0	0	Ki67+	 7663 42401
3869	0	0	Ki67+	 7722 42518
3870	0	0	Ki67+	 7864 42403
3871	0	0	Ki67+	 7871 42739
3872	0	0	Ki67+	 7780 43675
3873	0	0	Ki67+	 8017 42970
3874	0	0	Ki67+	 8110 43907
3875	0	0	Ki67+	 8140 15766
3876	0	0	Ki67+	 8203 15751
3877	0	0	Ki67+	 8277 15776
3878	0	0	Ki67+	 8301 15670
3879	0	0	Ki67+	 8317 15784
3880	0	0	Ki67+	 8348 15687
3881	0	0	Ki67+	 8365 15982
3882	0	0	Ki67+	 8387 15685
3883	0	0	Ki67+	 8390 15573
3884	0	0	Ki67+	 8392 15533
3885	0	0	Ki67+	 8430 15588
3886	0	0	Ki67+	 8432 15713
3887	0	0	Ki67+	 8458 15554
3888	0	0	Ki67+	 8470 15500
3889	0	0	Ki67+	 8506 15586
3890	0	0	Ki67+	 8520 15904
3891	0	0	Ki67+	 8535 15494
3892	0	0	Ki67+	 8635 15531
3893	0	0	Ki67+	 8664 15551
3894	0	0	Ki67+	 8687 15619
3895	0	0	Ki67+	 8690 15547
3896	0	0	Ki67+	 8728 15608
3897	0	0	Ki67+	 8731 15632
3898	0	0	Ki67+	 8739 15467
3899	0	0	Ki67+	 8739 15497
3900	0	0	Ki67+	 8743 15521
3901	0	0	Ki67+	 8750 15529
3902	0	0	Ki67+	 8752 15597
3903	0	0	Ki67+	 8767 15550
3904	0	0	Ki67+	 8771 15574
3905	0	0	Ki67+	 8809 15655
3906	0	0	Ki67+	 8861 15493
3907	0	0	Ki67+	 8894 16034
3908	0	0	Ki67+	 8141 16417
3909	0	0	Ki67+	 8141 16532
3910	0	0	Ki67+	 8164 16453
3911	0	0	Ki67+	 8175 16280
3912	0	0	Ki67+	 8178 16131
3913	0	0	Ki67+	 8190 16452
3914	0	0	Ki67+	 8219 16229
3915	0	0	Ki67+	 8223 16144
3916	0	0	Ki67+	 8236 16179
3917	0	0	Ki67+	 8245 16158
3918	0	0	Ki67+	 8247 16146
3919	0	0	Ki67+	 8273 16171
3920	0	0	Ki67+	 8303 16165
3921	0	0	Ki67+	 8350 16318
3922	0	0	Ki67+	 8366 16612
3923	0	0	Ki67+	 8371 16104
3924	0	0	Ki67+	 8391 16230
3925	0	0	Ki67+	 8448 16239
3926	0	0	Ki67+	 8477 16186
3927	0	0	Ki67+	 8523 16072
3928	0	0	Ki67+	 8630 16721
3929	0	0	Ki67+	 8819 16291
3930	0	0	Ki67+	 8785 18255
3931	0	0	Ki67+	 8803 18353
3932	0	0	Ki67+	 8817 18299
3933	0	0	Ki67+	 8834 18395
3934	0	0	Ki67+	 8848 17971
3935	0	0	Ki67+	 8886 18055
3936	0	0	Ki67+	 8904 17770
3937	0	0	Ki67+	 8137 20519
3938	0	0	Ki67+	 8165 20452
3939	0	0	Ki67+	 8250 20794
3940	0	0	Ki67+	 8325 20415
3941	0	0	Ki67+	 8432 20520
3942	0	0	Ki67+	 8803 20146
3943	0	0	Ki67+	 8239 23816
3944	0	0	Ki67+	 8664 23964
3945	0	0	Ki67+	 8240 24785
3946	0	0	Ki67+	 8333 24695
3947	0	0	Ki67+	 8360 24209
3948	0	0	Ki67+	 8163 24893
3949	0	0	Ki67+	 8345 24984
3950	0	0	Ki67+	 8150 27880
3951	0	0	Ki67+	 8596 27498
3952	0	0	Ki67+	 8695 27633
3953	0	0	Ki67+	 8547 28112
3954	0	0	Ki67+	 8601 28323
3955	0	0	Ki67+	 8607 28333
3956	0	0	Ki67+	 8640 28263
3957	0	0	Ki67+	 8239 35413
3958	0	0	Ki67+	 8318 39793
3959	0	0	Ki67+	 8157 40812
3960	0	0	Ki67+	 8196 40777
3961	0	0	Ki67+	 8308 40750
3962	0	0	Ki67+	 8317 40732
3963	0	0	Ki67+	 8332 40405
3964	0	0	Ki67+	 8336 40723
3965	0	0	Ki67+	 8350 40738
3966	0	0	Ki67+	 8353 40726
3967	0	0	Ki67+	 8424 40705
3968	0	0	Ki67+	 8438 40810
3969	0	0	Ki67+	 8454 40367
3970	0	0	Ki67+	 8526 40798
3971	0	0	Ki67+	 8589 40277
3972	0	0	Ki67+	 8596 40738
3973	0	0	Ki67+	 8651 40701
3974	0	0	Ki67+	 8668 40737
3975	0	0	Ki67+	 8694 40660
3976	0	0	Ki67+	 8696 40694
3977	0	0	Ki67+	 8793 40303
3978	0	0	Ki67+	 8800 40506
3979	0	0	Ki67+	 8802 40357
3980	0	0	Ki67+	 8809 40347
3981	0	0	Ki67+	 8830 40363
3982	0	0	Ki67+	 8920 40327
3983	0	0	Ki67+	 8151 40859
3984	0	0	Ki67+	 8253 41116
3985	0	0	Ki67+	 8281 41107
3986	0	0	Ki67+	 8288 41606
3987	0	0	Ki67+	 8297 41571
3988	0	0	Ki67+	 8308 41465
3989	0	0	Ki67+	 8324 41095
3990	0	0	Ki67+	 8327 41080
3991	0	0	Ki67+	 8398 41642
3992	0	0	Ki67+	 8399 41064
3993	0	0	Ki67+	 8428 41464
3994	0	0	Ki67+	 8431 40919
3995	0	0	Ki67+	 8443 41478
3996	0	0	Ki67+	 8482 41335
3997	0	0	Ki67+	 8490 41373
3998	0	0	Ki67+	 8501 41315
3999	0	0	Ki67+	 8511 41323
4000	0	0	Ki67+	 8525 41350
4001	0	0	Ki67+	 8528 41593
4002	0	0	Ki67+	 8552 41266
4003	0	0	Ki67+	 8573 41615
4004	0	0	Ki67+	 8578 41298
4005	0	0	Ki67+	 8584 41313
4006	0	0	Ki67+	 8587 41609
4007	0	0	Ki67+	 8641 41455
4008	0	0	Ki67+	 8649 41369
4009	0	0	Ki67+	 8660 41447
4010	0	0	Ki67+	 8664 41490
4011	0	0	Ki67+	 8682 41330
4012	0	0	Ki67+	 8698 41431
4013	0	0	Ki67+	 8721 41584
4014	0	0	Ki67+	 8748 41336
4015	0	0	Ki67+	 8757 41364
4016	0	0	Ki67+	 8774 41166
4017	0	0	Ki67+	 8802 40947
4018	0	0	Ki67+	 8812 41428
4019	0	0	Ki67+	 8815 40880
4020	0	0	Ki67+	 8845 41494
4021	0	0	Ki67+	 8865 41082
4022	0	0	Ki67+	 8881 41341
4023	0	0	Ki67+	 8881 41369
4024	0	0	Ki67+	 8882 41016
4025	0	0	Ki67+	 8926 41387
4026	0	0	Ki67+	 8132 41723
4027	0	0	Ki67+	 8143 41706
4028	0	0	Ki67+	 8151 41718
4029	0	0	Ki67+	 8197 41754
4030	0	0	Ki67+	 8203 41987
4031	0	0	Ki67+	 8324 41869
4032	0	0	Ki67+	 8361 41877
4033	0	0	Ki67+	 8446 41796
4034	0	0	Ki67+	 8454 41839
4035	0	0	Ki67+	 8508 42040
4036	0	0	Ki67+	 8522 42054
4037	0	0	Ki67+	 8556 41725
4038	0	0	Ki67+	 8579 41710
4039	0	0	Ki67+	 8614 41805
4040	0	0	Ki67+	 8637 42195
4041	0	0	Ki67+	 8730 41673
4042	0	0	Ki67+	 8760 41716
4043	0	0	Ki67+	 8845 42038
4044	0	0	Ki67+	 8852 41843
4045	0	0	Ki67+	 8900 41842
4046	0	0	Ki67+	 8340 43832
4047	0	0	Ki67+	 9098 15212
4048	0	0	Ki67+	 9150 15367
4049	0	0	Ki67+	 9152 15401
4050	0	0	Ki67+	 9161 15329
4051	0	0	Ki67+	 9174 15279
4052	0	0	Ki67+	 9393 15252
4053	0	0	Ki67+	 8999 16093
4054	0	0	Ki67+	 9078 15895
4055	0	0	Ki67+	 9093 15851
4056	0	0	Ki67+	 9094 15914
4057	0	0	Ki67+	 9098 15897
4058	0	0	Ki67+	 9103 15809
4059	0	0	Ki67+	 9104 15839
4060	0	0	Ki67+	 9106 15939
4061	0	0	Ki67+	 9111 15922
4062	0	0	Ki67+	 9115 15728
4063	0	0	Ki67+	 9121 15804
4064	0	0	Ki67+	 9139 15814
4065	0	0	Ki67+	 9147 15745
4066	0	0	Ki67+	 9150 15835
4067	0	0	Ki67+	 9156 15734
4068	0	0	Ki67+	 9161 15704
4069	0	0	Ki67+	 9162 16195
4070	0	0	Ki67+	 9165 15487
4071	0	0	Ki67+	 9168 15867
4072	0	0	Ki67+	 9169 16219
4073	0	0	Ki67+	 9170 15845
4074	0	0	Ki67+	 9175 16240
4075	0	0	Ki67+	 9183 15692
4076	0	0	Ki67+	 9195 15555
4077	0	0	Ki67+	 9201 15673
4078	0	0	Ki67+	 9214 16202
4079	0	0	Ki67+	 9222 15529
4080	0	0	Ki67+	 9222 15685
4081	0	0	Ki67+	 9244 15701
4082	0	0	Ki67+	 9247 15681
4083	0	0	Ki67+	 9254 15823
4084	0	0	Ki67+	 9267 15697
4085	0	0	Ki67+	 9286 15719
4086	0	0	Ki67+	 9304 15820
4087	0	0	Ki67+	 9317 15805
4088	0	0	Ki67+	 9325 15766
4089	0	0	Ki67+	 9337 15797
4090	0	0	Ki67+	 9374 15879
4091	0	0	Ki67+	 9385 15768
4092	0	0	Ki67+	 9401 16198
4093	0	0	Ki67+	 9422 16181
4094	0	0	Ki67+	 9444 16158
4095	0	0	Ki67+	 9455 16129
4096	0	0	Ki67+	 9456 16043
4097	0	0	Ki67+	 9474 15931
4098	0	0	Ki67+	 9538 15904
4099	0	0	Ki67+	 9567 16038
4100	0	0	Ki67+	 9600 15945
4101	0	0	Ki67+	 9600 16009
4102	0	0	Ki67+	 9602 15978
4103	0	0	Ki67+	 9610 15824
4104	0	0	Ki67+	 9610 16036
4105	0	0	Ki67+	 9614 15743
4106	0	0	Ki67+	 9620 15786
4107	0	0	Ki67+	 9659 16051
4108	0	0	Ki67+	 9673 16037
4109	0	0	Ki67+	 9132 17026
4110	0	0	Ki67+	 9145 16720
4111	0	0	Ki67+	 9152 16980
4112	0	0	Ki67+	 9172 16994
4113	0	0	Ki67+	 9183 16373
4114	0	0	Ki67+	 9189 16973
4115	0	0	Ki67+	 9323 16391
4116	0	0	Ki67+	 9324 16379
4117	0	0	Ki67+	 9346 16372
4118	0	0	Ki67+	 9429 16362
4119	0	0	Ki67+	 9603 16345
4120	0	0	Ki67+	 9662 16315
4121	0	0	Ki67+	 9665 16291
4122	0	0	Ki67+	 8969 17632
4123	0	0	Ki67+	 9021 17289
4124	0	0	Ki67+	 9023 17336
4125	0	0	Ki67+	 9025 17515
4126	0	0	Ki67+	 9026 17270
4127	0	0	Ki67+	 9028 17254
4128	0	0	Ki67+	 9029 17139
4129	0	0	Ki67+	 9031 17162
4130	0	0	Ki67+	 9047 17383
4131	0	0	Ki67+	 9060 17798
4132	0	0	Ki67+	 9112 17083
4133	0	0	Ki67+	 9123 17772
4134	0	0	Ki67+	 8964 17900
4135	0	0	Ki67+	 9130 18551
4136	0	0	Ki67+	 9155 18371
4137	0	0	Ki67+	 9190 18323
4138	0	0	Ki67+	 9378 18282
4139	0	0	Ki67+	 9382 18169
4140	0	0	Ki67+	 9562 18439
4141	0	0	Ki67+	 8965 19123
4142	0	0	Ki67+	 9134 18766
4143	0	0	Ki67+	 9688 19275
4144	0	0	Ki67+	 9699 19168
4145	0	0	Ki67+	 8933 19612
4146	0	0	Ki67+	 8965 20252
4147	0	0	Ki67+	 9151 19828
4148	0	0	Ki67+	 9190 19975
4149	0	0	Ki67+	 9258 19457
4150	0	0	Ki67+	 9297 20186
4151	0	0	Ki67+	 9401 19494
4152	0	0	Ki67+	 9031 22333
4153	0	0	Ki67+	 9135 22313
4154	0	0	Ki67+	 9408 24416
4155	0	0	Ki67+	 9522 24615
4156	0	0	Ki67+	 8967 27707
4157	0	0	Ki67+	 9075 27520
4158	0	0	Ki67+	 9145 27682
4159	0	0	Ki67+	 9330 27744
4160	0	0	Ki67+	 9555 27889
4161	0	0	Ki67+	 9575 27841
4162	0	0	Ki67+	 9601 28095
4163	0	0	Ki67+	 9721 28167
4164	0	0	Ki67+	 9030 33063
4165	0	0	Ki67+	 9645 38522
4166	0	0	Ki67+	 8934 40511
4167	0	0	Ki67+	 9044 40871
4168	0	0	Ki67+	 9072 40304
4169	0	0	Ki67+	 9150 40615
4170	0	0	Ki67+	 9275 40994
4171	0	0	Ki67+	 9292 40994
4172	0	0	Ki67+	 9305 40803
4173	0	0	Ki67+	 9495 40719
4174	0	0	Ki67+	 9497 40751
4175	0	0	Ki67+	 9511 40721
4176	0	0	Ki67+	 9538 41007
4177	0	0	Ki67+	 9540 40851
4178	0	0	Ki67+	 9552 40841
4179	0	0	Ki67+	 9564 40848
4180	0	0	Ki67+	 9613 40905
4181	0	0	Ki67+	 9702 40926
4182	0	0	Ki67+	 8940 41387
4183	0	0	Ki67+	 8957 41603
4184	0	0	Ki67+	 8963 41476
4185	0	0	Ki67+	 8998 41605
4186	0	0	Ki67+	 9139 41262
4187	0	0	Ki67+	 9140 41363
4188	0	0	Ki67+	 9149 41288
4189	0	0	Ki67+	 9163 41288
4190	0	0	Ki67+	 9164 41478
4191	0	0	Ki67+	 9169 41383
4192	0	0	Ki67+	 9172 41351
4193	0	0	Ki67+	 9183 41677
4194	0	0	Ki67+	 9190 41159
4195	0	0	Ki67+	 9283 41168
4196	0	0	Ki67+	 9442 41089
4197	0	0	Ki67+	 9453 41075
4198	0	0	Ki67+	 9496 41082
4199	0	0	Ki67+	 9664 41108
4200	0	0	Ki67+	 9670 41302
4201	0	0	Ki67+	 9062 42228
4202	0	0	Ki67+	 9143 42038
4203	0	0	Ki67+	 9174 42258
4204	0	0	Ki67+	 9149 44703
4205	0	0	Ki67+	 9732 15864
4206	0	0	Ki67+	 10078 15835
4207	0	0	Ki67+	 10086 15870
4208	0	0	Ki67+	 10240 15873
4209	0	0	Ki67+	 10270 15817
4210	0	0	Ki67+	 10393 16348
4211	0	0	Ki67+	 10505 16032
4212	0	0	Ki67+	 9858 17551
4213	0	0	Ki67+	 9839 18145
4214	0	0	Ki67+	 9876 18486
4215	0	0	Ki67+	 10369 18715
4216	0	0	Ki67+	 10179 19636
4217	0	0	Ki67+	 10013 19896
4218	0	0	Ki67+	 10051 19954
4219	0	0	Ki67+	 10363 19846
4220	0	0	Ki67+	 9916 22624
4221	0	0	Ki67+	 10354 24183
4222	0	0	Ki67+	 9947 24685
4223	0	0	Ki67+	 10399 25273
4224	0	0	Ki67+	 10068 27829
4225	0	0	Ki67+	 10416 27762
4226	0	0	Ki67+	 10475 30489
4227	0	0	Ki67+	 9744 34580
4228	0	0	Ki67+	 10335 35570
4229	0	0	Ki67+	 9881 38639
4230	0	0	Ki67+	 9938 38620
4231	0	0	Ki67+	 9804 39601
4232	0	0	Ki67+	 10030 39175
4233	0	0	Ki67+	 10035 39677
4234	0	0	Ki67+	 10260 39651
4235	0	0	Ki67+	 10276 39649
4236	0	0	Ki67+	 9958 40453
4237	0	0	Ki67+	 10016 39880
4238	0	0	Ki67+	 10257 40035
4239	0	0	Ki67+	 10296 40450
4240	0	0	Ki67+	 10310 40019
4241	0	0	Ki67+	 10331 40011
4242	0	0	Ki67+	 10384 40067
4243	0	0	Ki67+	 10435 39831
4244	0	0	Ki67+	 10512 39821
4245	0	0	Ki67+	 9735 40823
4246	0	0	Ki67+	 9745 40827
4247	0	0	Ki67+	 9747 40614
4248	0	0	Ki67+	 9754 40533
4249	0	0	Ki67+	 9754 41199
4250	0	0	Ki67+	 9758 40872
4251	0	0	Ki67+	 9763 41172
4252	0	0	Ki67+	 9781 41093
4253	0	0	Ki67+	 9810 41129
4254	0	0	Ki67+	 10019 41192
4255	0	0	Ki67+	 10024 41142
4256	0	0	Ki67+	 10031 41085
4257	0	0	Ki67+	 10038 41071
4258	0	0	Ki67+	 10042 41139
4259	0	0	Ki67+	 10061 40997
4260	0	0	Ki67+	 10174 40897
4261	0	0	Ki67+	 10350 40498
4262	0	0	Ki67+	 10357 41260
4263	0	0	Ki67+	 10371 41242
4264	0	0	Ki67+	 9983 41459
4265	0	0	Ki67+	 10443 41422
4266	0	0	Ki67+	 10314 42867
4267	0	0	Ki67+	 11046 14099
4268	0	0	Ki67+	 11087 14118
4269	0	0	Ki67+	 11116 14117
4270	0	0	Ki67+	 11166 13714
4271	0	0	Ki67+	 11199 13617
4272	0	0	Ki67+	 11252 13610
4273	0	0	Ki67+	 11326 13960
4274	0	0	Ki67+	 10637 14352
4275	0	0	Ki67+	 10658 14414
4276	0	0	Ki67+	 10669 14408
4277	0	0	Ki67+	 10688 14626
4278	0	0	Ki67+	 10698 14644
4279	0	0	Ki67+	 10731 14555
4280	0	0	Ki67+	 10853 14492
4281	0	0	Ki67+	 10932 14839
4282	0	0	Ki67+	 10988 14145
4283	0	0	Ki67+	 10990 14170
4284	0	0	Ki67+	 10994 14375
4285	0	0	Ki67+	 11050 14251
4286	0	0	Ki67+	 11057 14175
4287	0	0	Ki67+	 11080 14192
4288	0	0	Ki67+	 10533 15861
4289	0	0	Ki67+	 10571 16543
4290	0	0	Ki67+	 11308 23485
4291	0	0	Ki67+	 10876 27315
4292	0	0	Ki67+	 10742 28941
4293	0	0	Ki67+	 11010 28851
4294	0	0	Ki67+	 10552 31613
4295	0	0	Ki67+	 10901 34053
4296	0	0	Ki67+	 10799 39607
4297	0	0	Ki67+	 11080 39391
4298	0	0	Ki67+	 11188 39318
4299	0	0	Ki67+	 11254 39682
4300	0	0	Ki67+	 10600 39767
4301	0	0	Ki67+	 10609 40369
4302	0	0	Ki67+	 10807 40059
4303	0	0	Ki67+	 10878 39839
4304	0	0	Ki67+	 10972 40492
4305	0	0	Ki67+	 11045 40095
4306	0	0	Ki67+	 11106 40398
4307	0	0	Ki67+	 10557 40714
4308	0	0	Ki67+	 10577 41006
4309	0	0	Ki67+	 10587 40971
4310	0	0	Ki67+	 10761 41222
4311	0	0	Ki67+	 10825 41269
4312	0	0	Ki67+	 11013 40747
4313	0	0	Ki67+	 11766 13018
4314	0	0	Ki67+	 11817 13180
4315	0	0	Ki67+	 11848 12854
4316	0	0	Ki67+	 11885 13113
4317	0	0	Ki67+	 11888 13258
4318	0	0	Ki67+	 11913 13110
4319	0	0	Ki67+	 11916 13164
4320	0	0	Ki67+	 11918 13100
4321	0	0	Ki67+	 11918 13129
4322	0	0	Ki67+	 11927 13144
4323	0	0	Ki67+	 11938 13127
4324	0	0	Ki67+	 11938 13187
4325	0	0	Ki67+	 12066 13138
4326	0	0	Ki67+	 11366 13470
4327	0	0	Ki67+	 11378 13866
4328	0	0	Ki67+	 11395 13744
4329	0	0	Ki67+	 11426 13848
4330	0	0	Ki67+	 11427 13869
4331	0	0	Ki67+	 11475 13613
4332	0	0	Ki67+	 11506 13473
4333	0	0	Ki67+	 11533 13522
4334	0	0	Ki67+	 11540 13507
4335	0	0	Ki67+	 11623 13358
4336	0	0	Ki67+	 11644 13313
4337	0	0	Ki67+	 11848 13416
4338	0	0	Ki67+	 11859 13461
4339	0	0	Ki67+	 11867 13336
4340	0	0	Ki67+	 11883 13322
4341	0	0	Ki67+	 11646 14480
4342	0	0	Ki67+	 11462 15118
4343	0	0	Ki67+	 12052 15031
4344	0	0	Ki67+	 12124 17072
4345	0	0	Ki67+	 11535 17851
4346	0	0	Ki67+	 11898 17731
4347	0	0	Ki67+	 11980 17493
4348	0	0	Ki67+	 12045 17389
4349	0	0	Ki67+	 11381 20409
4350	0	0	Ki67+	 12048 22712
4351	0	0	Ki67+	 11604 24442
4352	0	0	Ki67+	 11502 28364
4353	0	0	Ki67+	 11474 29076
4354	0	0	Ki67+	 11950 29061
4355	0	0	Ki67+	 12080 30964
4356	0	0	Ki67+	 12126 33094
4357	0	0	Ki67+	 11559 36639
4358	0	0	Ki67+	 11954 36850
4359	0	0	Ki67+	 11736 38645
4360	0	0	Ki67+	 11812 38551
4361	0	0	Ki67+	 11390 39443
4362	0	0	Ki67+	 11461 39677
4363	0	0	Ki67+	 11527 39634
4364	0	0	Ki67+	 11541 39451
4365	0	0	Ki67+	 11546 39589
4366	0	0	Ki67+	 11559 39599
4367	0	0	Ki67+	 11663 39180
4368	0	0	Ki67+	 11668 39375
4369	0	0	Ki67+	 11808 39338
4370	0	0	Ki67+	 11818 38920
4371	0	0	Ki67+	 11828 38930
4372	0	0	Ki67+	 11992 39206
4373	0	0	Ki67+	 12022 39179
4374	0	0	Ki67+	 12067 39137
4375	0	0	Ki67+	 11785 40119
4376	0	0	Ki67+	 11338 40815
4377	0	0	Ki67+	 11757 40969
4378	0	0	Ki67+	 11882 40581
4379	0	0	Ki67+	 11564 41772
4380	0	0	Ki67+	 12048 41285
4381	0	0	Ki67+	 11731 43511
4382	0	0	Ki67+	 12041 43003
4383	0	0	Ki67+	 12549 12504
4384	0	0	Ki67+	 12565 12518
4385	0	0	Ki67+	 12631 12508
4386	0	0	Ki67+	 12654 12492
4387	0	0	Ki67+	 12723 12435
4388	0	0	Ki67+	 12913 12230
4389	0	0	Ki67+	 12133 12703
4390	0	0	Ki67+	 12169 12840
4391	0	0	Ki67+	 12247 12622
4392	0	0	Ki67+	 12310 12823
4393	0	0	Ki67+	 12364 12682
4394	0	0	Ki67+	 12386 12692
4395	0	0	Ki67+	 12493 12581
4396	0	0	Ki67+	 12187 13596
4397	0	0	Ki67+	 12208 13626
4398	0	0	Ki67+	 12257 13469
4399	0	0	Ki67+	 12264 13495
4400	0	0	Ki67+	 12277 13442
4401	0	0	Ki67+	 12300 13825
4402	0	0	Ki67+	 12337 13463
4403	0	0	Ki67+	 12403 13519
4404	0	0	Ki67+	 12405 13604
4405	0	0	Ki67+	 12431 13621
4406	0	0	Ki67+	 12453 13650
4407	0	0	Ki67+	 12472 13701
4408	0	0	Ki67+	 12527 13508
4409	0	0	Ki67+	 12579 13754
4410	0	0	Ki67+	 12590 13948
4411	0	0	Ki67+	 12623 13811
4412	0	0	Ki67+	 12800 14057
4413	0	0	Ki67+	 12834 14100
4414	0	0	Ki67+	 12852 14037
4415	0	0	Ki67+	 12475 14206
4416	0	0	Ki67+	 12329 15152
4417	0	0	Ki67+	 12246 22399
4418	0	0	Ki67+	 12548 23972
4419	0	0	Ki67+	 12810 28143
4420	0	0	Ki67+	 12317 30184
4421	0	0	Ki67+	 12220 31577
4422	0	0	Ki67+	 12495 32004
4423	0	0	Ki67+	 12434 33177
4424	0	0	Ki67+	 12483 33005
4425	0	0	Ki67+	 12584 32618
4426	0	0	Ki67+	 12607 33277
4427	0	0	Ki67+	 12773 32664
4428	0	0	Ki67+	 12350 35253
4429	0	0	Ki67+	 12481 35403
4430	0	0	Ki67+	 12609 35258
4431	0	0	Ki67+	 12191 35866
4432	0	0	Ki67+	 12720 35867
4433	0	0	Ki67+	 12654 38641
4434	0	0	Ki67+	 12869 39004
4435	0	0	Ki67+	 12875 39077
4436	0	0	Ki67+	 12149 40434
4437	0	0	Ki67+	 12380 40393
4438	0	0	Ki67+	 12383 40356
4439	0	0	Ki67+	 12583 40524
4440	0	0	Ki67+	 12836 40487
4441	0	0	Ki67+	 12193 40688
4442	0	0	Ki67+	 12234 40651
4443	0	0	Ki67+	 12776 40682
4444	0	0	Ki67+	 13612 11533
4445	0	0	Ki67+	 13613 11493
4446	0	0	Ki67+	 13624 11553
4447	0	0	Ki67+	 13640 11471
4448	0	0	Ki67+	 13662 11450
4449	0	0	Ki67+	 12944 12203
4450	0	0	Ki67+	 12957 12194
4451	0	0	Ki67+	 13026 12192
4452	0	0	Ki67+	 13052 12125
4453	0	0	Ki67+	 13058 12177
4454	0	0	Ki67+	 13067 12145
4455	0	0	Ki67+	 13072 12128
4456	0	0	Ki67+	 13077 12202
4457	0	0	Ki67+	 13080 12187
4458	0	0	Ki67+	 13084 12164
4459	0	0	Ki67+	 13106 12067
4460	0	0	Ki67+	 13111 12103
4461	0	0	Ki67+	 13171 12090
4462	0	0	Ki67+	 13195 12075
4463	0	0	Ki67+	 13205 12061
4464	0	0	Ki67+	 13218 12162
4465	0	0	Ki67+	 13220 12108
4466	0	0	Ki67+	 13221 12085
4467	0	0	Ki67+	 13244 12156
4468	0	0	Ki67+	 13269 12092
4469	0	0	Ki67+	 13286 12131
4470	0	0	Ki67+	 13288 12096
4471	0	0	Ki67+	 13306 12091
4472	0	0	Ki67+	 13308 12123
4473	0	0	Ki67+	 13317 12154
4474	0	0	Ki67+	 13318 12106
4475	0	0	Ki67+	 13331 12190
4476	0	0	Ki67+	 13336 12150
4477	0	0	Ki67+	 13338 12217
4478	0	0	Ki67+	 13341 11973
4479	0	0	Ki67+	 13343 12164
4480	0	0	Ki67+	 13345 12134
4481	0	0	Ki67+	 13355 12148
4482	0	0	Ki67+	 13362 12189
4483	0	0	Ki67+	 13365 12159
4484	0	0	Ki67+	 13386 12125
4485	0	0	Ki67+	 13391 12449
4486	0	0	Ki67+	 13432 12347
4487	0	0	Ki67+	 13441 12314
4488	0	0	Ki67+	 13442 12330
4489	0	0	Ki67+	 13539 11993
4490	0	0	Ki67+	 13543 12172
4491	0	0	Ki67+	 13546 11971
4492	0	0	Ki67+	 13551 12049
4493	0	0	Ki67+	 13554 12064
4494	0	0	Ki67+	 13561 11953
4495	0	0	Ki67+	 13567 11744
4496	0	0	Ki67+	 13569 11763
4497	0	0	Ki67+	 13571 11716
4498	0	0	Ki67+	 13576 11900
4499	0	0	Ki67+	 13593 11876
4500	0	0	Ki67+	 13603 11852
4501	0	0	Ki67+	 13617 11808
4502	0	0	Ki67+	 13619 11831
4503	0	0	Ki67+	 13625 11856
4504	0	0	Ki67+	 13646 11789
4505	0	0	Ki67+	 13647 11817
4506	0	0	Ki67+	 13684 11829
4507	0	0	Ki67+	 13685 11773
4508	0	0	Ki67+	 13701 11734
4509	0	0	Ki67+	 13705 11847
4510	0	0	Ki67+	 13035 12715
4511	0	0	Ki67+	 12976 14026
4512	0	0	Ki67+	 13076 14207
4513	0	0	Ki67+	 13201 14421
4514	0	0	Ki67+	 13215 15552
4515	0	0	Ki67+	 13332 15153
4516	0	0	Ki67+	 13138 16266
4517	0	0	Ki67+	 13176 15998
4518	0	0	Ki67+	 13217 16233
4519	0	0	Ki67+	 13218 16495
4520	0	0	Ki67+	 13223 16510
4521	0	0	Ki67+	 13340 17364
4522	0	0	Ki67+	 13706 17553
4523	0	0	Ki67+	 13658 21137
4524	0	0	Ki67+	 13423 21412
4525	0	0	Ki67+	 13604 21376
4526	0	0	Ki67+	 13265 24194
4527	0	0	Ki67+	 13473 24182
4528	0	0	Ki67+	 13519 24195
4529	0	0	Ki67+	 13606 24176
4530	0	0	Ki67+	 13632 24396
4531	0	0	Ki67+	 13655 24351
4532	0	0	Ki67+	 13685 24011
4533	0	0	Ki67+	 13689 24515
4534	0	0	Ki67+	 13639 26055
4535	0	0	Ki67+	 13676 30461
4536	0	0	Ki67+	 13125 31465
4537	0	0	Ki67+	 13174 32127
4538	0	0	Ki67+	 13200 32071
4539	0	0	Ki67+	 13233 32071
4540	0	0	Ki67+	 13258 32003
4541	0	0	Ki67+	 13367 32335
4542	0	0	Ki67+	 13176 36600
4543	0	0	Ki67+	 13288 36696
4544	0	0	Ki67+	 13378 37292
4545	0	0	Ki67+	 13201 37566
4546	0	0	Ki67+	 13127 38316
4547	0	0	Ki67+	 12971 39181
4548	0	0	Ki67+	 13172 41057
4549	0	0	Ki67+	 14496 10329
4550	0	0	Ki67+	 14522 10809
4551	0	0	Ki67+	 13737 11254
4552	0	0	Ki67+	 13764 11432
4553	0	0	Ki67+	 13786 11599
4554	0	0	Ki67+	 13788 11530
4555	0	0	Ki67+	 13803 11562
4556	0	0	Ki67+	 13808 11384
4557	0	0	Ki67+	 13819 11540
4558	0	0	Ki67+	 13820 11370
4559	0	0	Ki67+	 13841 11406
4560	0	0	Ki67+	 13845 11430
4561	0	0	Ki67+	 13856 11371
4562	0	0	Ki67+	 13864 11495
4563	0	0	Ki67+	 13865 11422
4564	0	0	Ki67+	 13882 11340
4565	0	0	Ki67+	 13894 11310
4566	0	0	Ki67+	 13898 11404
4567	0	0	Ki67+	 13910 11389
4568	0	0	Ki67+	 13911 11326
4569	0	0	Ki67+	 13924 11336
4570	0	0	Ki67+	 13931 11479
4571	0	0	Ki67+	 14004 11460
4572	0	0	Ki67+	 14023 11348
4573	0	0	Ki67+	 14031 11394
4574	0	0	Ki67+	 14181 11635
4575	0	0	Ki67+	 14196 11525
4576	0	0	Ki67+	 14208 11549
4577	0	0	Ki67+	 14274 11194
4578	0	0	Ki67+	 14292 11388
4579	0	0	Ki67+	 14301 10867
4580	0	0	Ki67+	 14301 11074
4581	0	0	Ki67+	 14345 11346
4582	0	0	Ki67+	 14395 11150
4583	0	0	Ki67+	 14398 11123
4584	0	0	Ki67+	 14404 11176
4585	0	0	Ki67+	 14413 11115
4586	0	0	Ki67+	 14431 11243
4587	0	0	Ki67+	 14457 11170
4588	0	0	Ki67+	 14458 11220
4589	0	0	Ki67+	 14462 11060
4590	0	0	Ki67+	 14481 11056
4591	0	0	Ki67+	 14527 11103
4592	0	0	Ki67+	 13747 11763
4593	0	0	Ki67+	 13760 11834
4594	0	0	Ki67+	 13760 11849
4595	0	0	Ki67+	 13774 11716
4596	0	0	Ki67+	 13784 11734
4597	0	0	Ki67+	 13792 11793
4598	0	0	Ki67+	 13811 11741
4599	0	0	Ki67+	 13839 11753
4600	0	0	Ki67+	 13863 12415
4601	0	0	Ki67+	 13921 11815
4602	0	0	Ki67+	 13978 11727
4603	0	0	Ki67+	 14023 11822
4604	0	0	Ki67+	 14048 11838
4605	0	0	Ki67+	 14063 11747
4606	0	0	Ki67+	 14082 11863
4607	0	0	Ki67+	 14101 11894
4608	0	0	Ki67+	 14180 11659
4609	0	0	Ki67+	 14181 11879
4610	0	0	Ki67+	 14182 11682
4611	0	0	Ki67+	 14190 11732
4612	0	0	Ki67+	 13848 12828
4613	0	0	Ki67+	 14153 13012
4614	0	0	Ki67+	 14301 13067
4615	0	0	Ki67+	 14335 13080
4616	0	0	Ki67+	 14349 13073
4617	0	0	Ki67+	 14368 13109
4618	0	0	Ki67+	 14372 13087
4619	0	0	Ki67+	 14393 13140
4620	0	0	Ki67+	 14402 13103
4621	0	0	Ki67+	 14410 13143
4622	0	0	Ki67+	 14432 13177
4623	0	0	Ki67+	 14455 13222
4624	0	0	Ki67+	 14478 13225
4625	0	0	Ki67+	 14478 13247
4626	0	0	Ki67+	 14486 13187
4627	0	0	Ki67+	 14489 13206
4628	0	0	Ki67+	 13956 13745
4629	0	0	Ki67+	 13961 13550
4630	0	0	Ki67+	 14440 13275
4631	0	0	Ki67+	 14459 13368
4632	0	0	Ki67+	 14466 13385
4633	0	0	Ki67+	 14479 13314
4634	0	0	Ki67+	 14488 13273
4635	0	0	Ki67+	 14502 13271
4636	0	0	Ki67+	 14517 13265
4637	0	0	Ki67+	 14519 13481
4638	0	0	Ki67+	 14050 14396
4639	0	0	Ki67+	 13785 16239
4640	0	0	Ki67+	 13995 15919
4641	0	0	Ki67+	 14077 15995
4642	0	0	Ki67+	 14389 16295
4643	0	0	Ki67+	 13922 17180
4644	0	0	Ki67+	 13801 20310
4645	0	0	Ki67+	 14340 19993
4646	0	0	Ki67+	 14428 30232
4647	0	0	Ki67+	 13938 31237
4648	0	0	Ki67+	 14338 31522
4649	0	0	Ki67+	 14415 31773
4650	0	0	Ki67+	 14504 32390
4651	0	0	Ki67+	 14509 31692
4652	0	0	Ki67+	 13833 32622
4653	0	0	Ki67+	 14359 32452
4654	0	0	Ki67+	 14118 34224
4655	0	0	Ki67+	 14942 10400
4656	0	0	Ki67+	 15079 10063
4657	0	0	Ki67+	 15196 9969
4658	0	0	Ki67+	 14531 10992
4659	0	0	Ki67+	 14540 10616
4660	0	0	Ki67+	 14544 10897
4661	0	0	Ki67+	 14544 10926
4662	0	0	Ki67+	 14553 10967
4663	0	0	Ki67+	 14572 10874
4664	0	0	Ki67+	 14620 11026
4665	0	0	Ki67+	 14727 10850
4666	0	0	Ki67+	 14856 10735
4667	0	0	Ki67+	 14856 10995
4668	0	0	Ki67+	 14899 11001
4669	0	0	Ki67+	 14951 10557
4670	0	0	Ki67+	 14979 10935
4671	0	0	Ki67+	 15052 10906
4672	0	0	Ki67+	 15069 10769
4673	0	0	Ki67+	 15085 10749
4674	0	0	Ki67+	 15110 10738
4675	0	0	Ki67+	 15139 10862
4676	0	0	Ki67+	 15151 10839
4677	0	0	Ki67+	 15160 10819
4678	0	0	Ki67+	 15187 10775
4679	0	0	Ki67+	 15202 10697
4680	0	0	Ki67+	 15238 10636
4681	0	0	Ki67+	 15256 10606
4682	0	0	Ki67+	 15256 11047
4683	0	0	Ki67+	 15270 10650
4684	0	0	Ki67+	 15281 10620
4685	0	0	Ki67+	 15306 10577
4686	0	0	Ki67+	 15308 10959
4687	0	0	Ki67+	 15326 10624
4688	0	0	Ki67+	 15326 10911
4689	0	0	Ki67+	 15064 11324
4690	0	0	Ki67+	 14575 13508
4691	0	0	Ki67+	 14675 13568
4692	0	0	Ki67+	 15057 13333
4693	0	0	Ki67+	 14760 13862
4694	0	0	Ki67+	 14888 13712
4695	0	0	Ki67+	 14655 14666
4696	0	0	Ki67+	 15321 14641
4697	0	0	Ki67+	 15041 20970
4698	0	0	Ki67+	 15132 21752
4699	0	0	Ki67+	 15026 22620
4700	0	0	Ki67+	 15203 24749
4701	0	0	Ki67+	 15107 24899
4702	0	0	Ki67+	 14970 28755
4703	0	0	Ki67+	 14590 30483
4704	0	0	Ki67+	 14876 30391
4705	0	0	Ki67+	 14862 30842
4706	0	0	Ki67+	 15104 32855
4707	0	0	Ki67+	 15128 32846
4708	0	0	Ki67+	 15182 32732
4709	0	0	Ki67+	 15187 32685
4710	0	0	Ki67+	 15193 32762
4711	0	0	Ki67+	 15205 32767
4712	0	0	Ki67+	 15206 32465
4713	0	0	Ki67+	 15220 32481
4714	0	0	Ki67+	 15244 32473
4715	0	0	Ki67+	 15245 32502
4716	0	0	Ki67+	 15245 32605
4717	0	0	Ki67+	 15256 32845
4718	0	0	Ki67+	 15268 32480
4719	0	0	Ki67+	 15270 32512
4720	0	0	Ki67+	 15271 32529
4721	0	0	Ki67+	 15274 32883
4722	0	0	Ki67+	 15298 32571
4723	0	0	Ki67+	 15322 32879
4724	0	0	Ki67+	 15263 32897
4725	0	0	Ki67+	 15381 10129
4726	0	0	Ki67+	 15446 9612
4727	0	0	Ki67+	 15461 9829
4728	0	0	Ki67+	 15469 9789
4729	0	0	Ki67+	 15476 9855
4730	0	0	Ki67+	 15483 9756
4731	0	0	Ki67+	 15484 9806
4732	0	0	Ki67+	 15489 9772
4733	0	0	Ki67+	 15494 9739
4734	0	0	Ki67+	 15494 9856
4735	0	0	Ki67+	 15506 9802
4736	0	0	Ki67+	 15507 9772
4737	0	0	Ki67+	 15512 9716
4738	0	0	Ki67+	 15555 9737
4739	0	0	Ki67+	 15570 9656
4740	0	0	Ki67+	 15585 9677
4741	0	0	Ki67+	 15615 9555
4742	0	0	Ki67+	 15620 9595
4743	0	0	Ki67+	 15634 9551
4744	0	0	Ki67+	 15640 9636
4745	0	0	Ki67+	 15656 9537
4746	0	0	Ki67+	 15676 9633
4747	0	0	Ki67+	 15713 9607
4748	0	0	Ki67+	 15769 10118
4749	0	0	Ki67+	 15773 9971
4750	0	0	Ki67+	 15778 10096
4751	0	0	Ki67+	 15786 10078
4752	0	0	Ki67+	 15787 9836
4753	0	0	Ki67+	 15808 10059
4754	0	0	Ki67+	 15819 9950
4755	0	0	Ki67+	 15825 10131
4756	0	0	Ki67+	 15837 9962
4757	0	0	Ki67+	 15866 9894
4758	0	0	Ki67+	 15886 9948
4759	0	0	Ki67+	 15932 10044
4760	0	0	Ki67+	 16096 9904
4761	0	0	Ki67+	 16096 9934
4762	0	0	Ki67+	 16100 9889
4763	0	0	Ki67+	 16102 9943
4764	0	0	Ki67+	 16109 9967
4765	0	0	Ki67+	 16118 9769
4766	0	0	Ki67+	 16125 10015
4767	0	0	Ki67+	 16127 9748
4768	0	0	Ki67+	 15333 10534
4769	0	0	Ki67+	 15350 10525
4770	0	0	Ki67+	 15359 10871
4771	0	0	Ki67+	 15363 10493
4772	0	0	Ki67+	 15371 10510
4773	0	0	Ki67+	 15386 10502
4774	0	0	Ki67+	 15420 10513
4775	0	0	Ki67+	 15421 10434
4776	0	0	Ki67+	 15438 10539
4777	0	0	Ki67+	 15442 10568
4778	0	0	Ki67+	 15442 10776
4779	0	0	Ki67+	 15456 10420
4780	0	0	Ki67+	 15460 10469
4781	0	0	Ki67+	 15478 10419
4782	0	0	Ki67+	 15479 10496
4783	0	0	Ki67+	 15483 10741
4784	0	0	Ki67+	 15491 10540
4785	0	0	Ki67+	 15494 10522
4786	0	0	Ki67+	 15510 10583
4787	0	0	Ki67+	 15531 10556
4788	0	0	Ki67+	 15534 10657
4789	0	0	Ki67+	 15537 10445
4790	0	0	Ki67+	 15537 10524
4791	0	0	Ki67+	 15545 10472
4792	0	0	Ki67+	 15564 10464
4793	0	0	Ki67+	 15581 10367
4794	0	0	Ki67+	 15591 10391
4795	0	0	Ki67+	 15591 10646
4796	0	0	Ki67+	 15594 10442
4797	0	0	Ki67+	 15602 10377
4798	0	0	Ki67+	 15607 10345
4799	0	0	Ki67+	 15610 10692
4800	0	0	Ki67+	 15613 10332
4801	0	0	Ki67+	 15654 10344
4802	0	0	Ki67+	 15665 10281
4803	0	0	Ki67+	 15693 10577
4804	0	0	Ki67+	 15699 10825
4805	0	0	Ki67+	 15700 10881
4806	0	0	Ki67+	 15706 10338
4807	0	0	Ki67+	 15706 10862
4808	0	0	Ki67+	 15715 10263
4809	0	0	Ki67+	 15727 10257
4810	0	0	Ki67+	 15729 10814
4811	0	0	Ki67+	 15730 10793
4812	0	0	Ki67+	 15734 10285
4813	0	0	Ki67+	 15751 10266
4814	0	0	Ki67+	 15752 10177
4815	0	0	Ki67+	 15759 10285
4816	0	0	Ki67+	 15762 10204
4817	0	0	Ki67+	 15763 10912
4818	0	0	Ki67+	 15773 10300
4819	0	0	Ki67+	 15780 10235
4820	0	0	Ki67+	 15785 10270
4821	0	0	Ki67+	 15795 10273
4822	0	0	Ki67+	 15795 10314
4823	0	0	Ki67+	 15962 10891
4824	0	0	Ki67+	 16020 10418
4825	0	0	Ki67+	 16025 10389
4826	0	0	Ki67+	 16059 10351
4827	0	0	Ki67+	 16065 10337
4828	0	0	Ki67+	 16068 10249
4829	0	0	Ki67+	 16087 10728
4830	0	0	Ki67+	 16112 10201
4831	0	0	Ki67+	 16119 10183
4832	0	0	Ki67+	 16125 10145
4833	0	0	Ki67+	 15445 11045
4834	0	0	Ki67+	 15449 11122
4835	0	0	Ki67+	 15461 11016
4836	0	0	Ki67+	 15501 11107
4837	0	0	Ki67+	 15537 11187
4838	0	0	Ki67+	 15604 11562
4839	0	0	Ki67+	 15640 11201
4840	0	0	Ki67+	 15655 11227
4841	0	0	Ki67+	 15823 11542
4842	0	0	Ki67+	 15881 11595
4843	0	0	Ki67+	 15939 11614
4844	0	0	Ki67+	 16102 11642
4845	0	0	Ki67+	 15715 12377
4846	0	0	Ki67+	 15762 12251
4847	0	0	Ki67+	 15808 12029
4848	0	0	Ki67+	 15809 11886
4849	0	0	Ki67+	 15836 11931
4850	0	0	Ki67+	 15861 11975
4851	0	0	Ki67+	 16058 12265
4852	0	0	Ki67+	 15563 12816
4853	0	0	Ki67+	 15601 12594
4854	0	0	Ki67+	 15612 12783
4855	0	0	Ki67+	 15817 12691
4856	0	0	Ki67+	 15859 13921
4857	0	0	Ki67+	 16086 14267
4858	0	0	Ki67+	 15530 15257
4859	0	0	Ki67+	 15558 15171
4860	0	0	Ki67+	 15575 16071
4861	0	0	Ki67+	 16112 17059
4862	0	0	Ki67+	 16124 16553
4863	0	0	Ki67+	 15968 18001
4864	0	0	Ki67+	 15696 18362
4865	0	0	Ki67+	 15744 18198
4866	0	0	Ki67+	 15790 18258
4867	0	0	Ki67+	 15815 18252
4868	0	0	Ki67+	 15842 18528
4869	0	0	Ki67+	 16090 18145
4870	0	0	Ki67+	 16021 19248
4871	0	0	Ki67+	 16126 19129
4872	0	0	Ki67+	 15712 19982
4873	0	0	Ki67+	 15748 19819
4874	0	0	Ki67+	 15337 21451
4875	0	0	Ki67+	 16101 22386
4876	0	0	Ki67+	 15493 23829
4877	0	0	Ki67+	 15392 25754
4878	0	0	Ki67+	 15508 27844
4879	0	0	Ki67+	 15400 28571
4880	0	0	Ki67+	 15703 28974
4881	0	0	Ki67+	 16100 29758
4882	0	0	Ki67+	 15700 32047
4883	0	0	Ki67+	 15816 32304
4884	0	0	Ki67+	 15340 32860
4885	0	0	Ki67+	 15577 32792
4886	0	0	Ki67+	 15657 32837
4887	0	0	Ki67+	 15662 32941
4888	0	0	Ki67+	 15687 32834
4889	0	0	Ki67+	 15688 32859
4890	0	0	Ki67+	 15705 32842
4891	0	0	Ki67+	 15528 34734
4892	0	0	Ki67+	 16081 37024
4893	0	0	Ki67+	 16161 9657
4894	0	0	Ki67+	 16179 9640
4895	0	0	Ki67+	 16195 9635
4896	0	0	Ki67+	 16230 9616
4897	0	0	Ki67+	 16242 9612
4898	0	0	Ki67+	 16294 9585
4899	0	0	Ki67+	 16317 9540
4900	0	0	Ki67+	 16359 9513
4901	0	0	Ki67+	 16431 9562
4902	0	0	Ki67+	 16529 9580
4903	0	0	Ki67+	 16627 9596
4904	0	0	Ki67+	 16632 9618
4905	0	0	Ki67+	 16648 9494
4906	0	0	Ki67+	 16705 9543
4907	0	0	Ki67+	 16813 9537
4908	0	0	Ki67+	 16833 9220
4909	0	0	Ki67+	 16833 9668
4910	0	0	Ki67+	 16847 9109
4911	0	0	Ki67+	 16860 9376
4912	0	0	Ki67+	 16874 9153
4913	0	0	Ki67+	 16876 9091
4914	0	0	Ki67+	 16895 9246
4915	0	0	Ki67+	 16904 9471
4916	0	0	Ki67+	 16905 9076
4917	0	0	Ki67+	 16131 10102
4918	0	0	Ki67+	 16221 10354
4919	0	0	Ki67+	 16294 10607
4920	0	0	Ki67+	 16327 10600
4921	0	0	Ki67+	 16456 9818
4922	0	0	Ki67+	 16460 10031
4923	0	0	Ki67+	 16461 10008
4924	0	0	Ki67+	 16471 10046
4925	0	0	Ki67+	 16493 10295
4926	0	0	Ki67+	 16507 10241
4927	0	0	Ki67+	 16511 10210
4928	0	0	Ki67+	 16534 10075
4929	0	0	Ki67+	 16555 10062
4930	0	0	Ki67+	 16571 10021
4931	0	0	Ki67+	 16588 10018
4932	0	0	Ki67+	 16596 10083
4933	0	0	Ki67+	 16612 9966
4934	0	0	Ki67+	 16621 9943
4935	0	0	Ki67+	 16640 9919
4936	0	0	Ki67+	 16645 9997
4937	0	0	Ki67+	 16646 10012
4938	0	0	Ki67+	 16671 9885
4939	0	0	Ki67+	 16673 9947
4940	0	0	Ki67+	 16673 9981
4941	0	0	Ki67+	 16700 9911
4942	0	0	Ki67+	 16710 9935
4943	0	0	Ki67+	 16718 9891
4944	0	0	Ki67+	 16735 9886
4945	0	0	Ki67+	 16757 9861
4946	0	0	Ki67+	 16771 9848
4947	0	0	Ki67+	 16774 10413
4948	0	0	Ki67+	 16782 10499
4949	0	0	Ki67+	 16801 10559
4950	0	0	Ki67+	 16805 9813
4951	0	0	Ki67+	 16813 10476
4952	0	0	Ki67+	 16819 10335
4953	0	0	Ki67+	 16845 10326
4954	0	0	Ki67+	 16845 10413
4955	0	0	Ki67+	 16862 9831
4956	0	0	Ki67+	 16870 10371
4957	0	0	Ki67+	 16872 9841
4958	0	0	Ki67+	 16877 9818
4959	0	0	Ki67+	 16885 9841
4960	0	0	Ki67+	 16886 10344
4961	0	0	Ki67+	 16901 9854
4962	0	0	Ki67+	 16902 9836
4963	0	0	Ki67+	 16909 10323
4964	0	0	Ki67+	 16925 9853
4965	0	0	Ki67+	 16238 10986
4966	0	0	Ki67+	 16242 11117
4967	0	0	Ki67+	 16270 11222
4968	0	0	Ki67+	 16630 10908
4969	0	0	Ki67+	 16682 10757
4970	0	0	Ki67+	 16684 10810
4971	0	0	Ki67+	 16685 11027
4972	0	0	Ki67+	 16699 10788
4973	0	0	Ki67+	 16705 10773
4974	0	0	Ki67+	 16723 10866
4975	0	0	Ki67+	 16725 10703
4976	0	0	Ki67+	 16730 10671
4977	0	0	Ki67+	 16773 10800
4978	0	0	Ki67+	 16775 10712
4979	0	0	Ki67+	 16784 10641
4980	0	0	Ki67+	 16788 11371
4981	0	0	Ki67+	 16188 11776
4982	0	0	Ki67+	 16200 11617
4983	0	0	Ki67+	 16220 11607
4984	0	0	Ki67+	 16325 11495
4985	0	0	Ki67+	 16347 11597
4986	0	0	Ki67+	 16362 11639
4987	0	0	Ki67+	 16371 11661
4988	0	0	Ki67+	 16388 11685
4989	0	0	Ki67+	 16407 11682
4990	0	0	Ki67+	 16414 11698
4991	0	0	Ki67+	 16452 11726
4992	0	0	Ki67+	 16464 11747
4993	0	0	Ki67+	 16480 11747
4994	0	0	Ki67+	 16602 11800
4995	0	0	Ki67+	 16604 11784
4996	0	0	Ki67+	 16623 11805
4997	0	0	Ki67+	 16671 12089
4998	0	0	Ki67+	 16686 11861
4999	0	0	Ki67+	 16237 12802
5000	0	0	Ki67+	 16273 12763
5001	0	0	Ki67+	 16625 12916
5002	0	0	Ki67+	 16637 12884
5003	0	0	Ki67+	 16833 12955
5004	0	0	Ki67+	 16837 12968
5005	0	0	Ki67+	 16288 13575
5006	0	0	Ki67+	 16674 13703
5007	0	0	Ki67+	 16678 13659
5008	0	0	Ki67+	 16685 13685
5009	0	0	Ki67+	 16728 13601
5010	0	0	Ki67+	 16737 13582
5011	0	0	Ki67+	 16807 13800
5012	0	0	Ki67+	 16850 13033
5013	0	0	Ki67+	 16892 13128
5014	0	0	Ki67+	 16922 13804
5015	0	0	Ki67+	 16720 14469
5016	0	0	Ki67+	 16740 13837
5017	0	0	Ki67+	 16772 14257
5018	0	0	Ki67+	 16787 14214
5019	0	0	Ki67+	 16788 13810
5020	0	0	Ki67+	 16804 13831
5021	0	0	Ki67+	 16821 14199
5022	0	0	Ki67+	 16835 13965
5023	0	0	Ki67+	 16838 13864
5024	0	0	Ki67+	 16848 14147
5025	0	0	Ki67+	 16852 14032
5026	0	0	Ki67+	 16853 13873
5027	0	0	Ki67+	 16871 13945
5028	0	0	Ki67+	 16875 14122
5029	0	0	Ki67+	 16891 13989
5030	0	0	Ki67+	 16900 14098
5031	0	0	Ki67+	 16901 13846
5032	0	0	Ki67+	 16905 13980
5033	0	0	Ki67+	 16918 13987
5034	0	0	Ki67+	 16918 14537
5035	0	0	Ki67+	 16923 14547
5036	0	0	Ki67+	 16924 13819
5037	0	0	Ki67+	 16457 15051
5038	0	0	Ki67+	 16557 14937
5039	0	0	Ki67+	 16583 14904
5040	0	0	Ki67+	 16588 15333
5041	0	0	Ki67+	 16592 14978
5042	0	0	Ki67+	 16603 14998
5043	0	0	Ki67+	 16610 15350
5044	0	0	Ki67+	 16622 14866
5045	0	0	Ki67+	 16698 14703
5046	0	0	Ki67+	 16807 15342
5047	0	0	Ki67+	 16837 15310
5048	0	0	Ki67+	 16879 15243
5049	0	0	Ki67+	 16424 16132
5050	0	0	Ki67+	 16452 16129
5051	0	0	Ki67+	 16474 16074
5052	0	0	Ki67+	 16557 15527
5053	0	0	Ki67+	 16565 15467
5054	0	0	Ki67+	 16584 15636
5055	0	0	Ki67+	 16666 15963
5056	0	0	Ki67+	 16690 15694
5057	0	0	Ki67+	 16692 15906
5058	0	0	Ki67+	 16692 15945
5059	0	0	Ki67+	 16694 15972
5060	0	0	Ki67+	 16703 16012
5061	0	0	Ki67+	 16706 15919
5062	0	0	Ki67+	 16711 15881
5063	0	0	Ki67+	 16713 15720
5064	0	0	Ki67+	 16715 16033
5065	0	0	Ki67+	 16717 15960
5066	0	0	Ki67+	 16721 16071
5067	0	0	Ki67+	 16723 16003
5068	0	0	Ki67+	 16732 15928
5069	0	0	Ki67+	 16738 16098
5070	0	0	Ki67+	 16739 16043
5071	0	0	Ki67+	 16739 16076
5072	0	0	Ki67+	 16740 16087
5073	0	0	Ki67+	 16743 15541
5074	0	0	Ki67+	 16754 16067
5075	0	0	Ki67+	 16758 15662
5076	0	0	Ki67+	 16759 15726
5077	0	0	Ki67+	 16762 16145
5078	0	0	Ki67+	 16776 15659
5079	0	0	Ki67+	 16785 15701
5080	0	0	Ki67+	 16792 16038
5081	0	0	Ki67+	 16794 16149
5082	0	0	Ki67+	 16797 16167
5083	0	0	Ki67+	 16807 15512
5084	0	0	Ki67+	 16810 15769
5085	0	0	Ki67+	 16838 15971
5086	0	0	Ki67+	 16866 15930
5087	0	0	Ki67+	 16871 16158
5088	0	0	Ki67+	 16876 16092
5089	0	0	Ki67+	 16877 16141
5090	0	0	Ki67+	 16878 16061
5091	0	0	Ki67+	 16881 15967
5092	0	0	Ki67+	 16885 15992
5093	0	0	Ki67+	 16885 16029
5094	0	0	Ki67+	 16898 16149
5095	0	0	Ki67+	 16903 16009
5096	0	0	Ki67+	 16904 16035
5097	0	0	Ki67+	 16906 16048
5098	0	0	Ki67+	 16214 16985
5099	0	0	Ki67+	 16231 16951
5100	0	0	Ki67+	 16323 16304
5101	0	0	Ki67+	 16352 16488
5102	0	0	Ki67+	 16418 16286
5103	0	0	Ki67+	 16442 16681
5104	0	0	Ki67+	 16481 16906
5105	0	0	Ki67+	 16481 16967
5106	0	0	Ki67+	 16485 16673
5107	0	0	Ki67+	 16491 16714
5108	0	0	Ki67+	 16495 16856
5109	0	0	Ki67+	 16498 16570
5110	0	0	Ki67+	 16506 16981
5111	0	0	Ki67+	 16518 16515
5112	0	0	Ki67+	 16526 16966
5113	0	0	Ki67+	 16536 16667
5114	0	0	Ki67+	 16578 16605
5115	0	0	Ki67+	 16601 16441
5116	0	0	Ki67+	 16617 16367
5117	0	0	Ki67+	 16649 16382
5118	0	0	Ki67+	 16669 16692
5119	0	0	Ki67+	 16693 16418
5120	0	0	Ki67+	 16698 16270
5121	0	0	Ki67+	 16758 16288
5122	0	0	Ki67+	 16802 16308
5123	0	0	Ki67+	 16866 16430
5124	0	0	Ki67+	 16132 17169
5125	0	0	Ki67+	 16146 17142
5126	0	0	Ki67+	 16152 17187
5127	0	0	Ki67+	 16155 17078
5128	0	0	Ki67+	 16159 17170
5129	0	0	Ki67+	 16191 17227
5130	0	0	Ki67+	 16203 17284
5131	0	0	Ki67+	 16221 17626
5132	0	0	Ki67+	 16223 17608
5133	0	0	Ki67+	 16226 17393
5134	0	0	Ki67+	 16229 17350
5135	0	0	Ki67+	 16231 17649
5136	0	0	Ki67+	 16233 17456
5137	0	0	Ki67+	 16236 17377
5138	0	0	Ki67+	 16237 17530
5139	0	0	Ki67+	 16241 17488
5140	0	0	Ki67+	 16243 17141
5141	0	0	Ki67+	 16249 17431
5142	0	0	Ki67+	 16251 17356
5143	0	0	Ki67+	 16253 17499
5144	0	0	Ki67+	 16282 17106
5145	0	0	Ki67+	 16295 17119
5146	0	0	Ki67+	 16315 17133
5147	0	0	Ki67+	 16330 17128
5148	0	0	Ki67+	 16349 17777
5149	0	0	Ki67+	 16356 17118
5150	0	0	Ki67+	 16401 17063
5151	0	0	Ki67+	 16499 17710
5152	0	0	Ki67+	 16542 17105
5153	0	0	Ki67+	 16554 17609
5154	0	0	Ki67+	 16573 17573
5155	0	0	Ki67+	 16577 17103
5156	0	0	Ki67+	 16584 17228
5157	0	0	Ki67+	 16586 17192
5158	0	0	Ki67+	 16591 17108
5159	0	0	Ki67+	 16594 17264
5160	0	0	Ki67+	 16605 17167
5161	0	0	Ki67+	 16618 17263
5162	0	0	Ki67+	 16712 17034
5163	0	0	Ki67+	 16758 17623
5164	0	0	Ki67+	 16791 17136
5165	0	0	Ki67+	 16195 18141
5166	0	0	Ki67+	 16200 17895
5167	0	0	Ki67+	 16210 18018
5168	0	0	Ki67+	 16214 17998
5169	0	0	Ki67+	 16215 18072
5170	0	0	Ki67+	 16218 17911
5171	0	0	Ki67+	 16224 17969
5172	0	0	Ki67+	 16229 17862
5173	0	0	Ki67+	 16384 17881
5174	0	0	Ki67+	 16411 18043
5175	0	0	Ki67+	 16471 18130
5176	0	0	Ki67+	 16485 17813
5177	0	0	Ki67+	 16521 18163
5178	0	0	Ki67+	 16544 18185
5179	0	0	Ki67+	 16557 17883
5180	0	0	Ki67+	 16560 17976
5181	0	0	Ki67+	 16618 17843
5182	0	0	Ki67+	 16652 17845
5183	0	0	Ki67+	 16693 18390
5184	0	0	Ki67+	 16693 18420
5185	0	0	Ki67+	 16708 18497
5186	0	0	Ki67+	 16925 18106
5187	0	0	Ki67+	 16274 18644
5188	0	0	Ki67+	 16326 18966
5189	0	0	Ki67+	 16411 19245
5190	0	0	Ki67+	 16438 19379
5191	0	0	Ki67+	 16459 18706
5192	0	0	Ki67+	 16465 19400
5193	0	0	Ki67+	 16485 18897
5194	0	0	Ki67+	 16493 19386
5195	0	0	Ki67+	 16515 19313
5196	0	0	Ki67+	 16563 19300
5197	0	0	Ki67+	 16568 18944
5198	0	0	Ki67+	 16663 19099
5199	0	0	Ki67+	 16716 19173
5200	0	0	Ki67+	 16722 18865
5201	0	0	Ki67+	 16730 19368
5202	0	0	Ki67+	 16733 19330
5203	0	0	Ki67+	 16760 18806
5204	0	0	Ki67+	 16765 19074
5205	0	0	Ki67+	 16781 18646
5206	0	0	Ki67+	 16813 19149
5207	0	0	Ki67+	 16819 19296
5208	0	0	Ki67+	 16876 19011
5209	0	0	Ki67+	 16890 19018
5210	0	0	Ki67+	 16891 19046
5211	0	0	Ki67+	 16911 19086
5212	0	0	Ki67+	 16919 19113
5213	0	0	Ki67+	 16924 19167
5214	0	0	Ki67+	 16227 19490
5215	0	0	Ki67+	 16271 19535
5216	0	0	Ki67+	 16274 19517
5217	0	0	Ki67+	 16304 19561
5218	0	0	Ki67+	 16350 19701
5219	0	0	Ki67+	 16411 20137
5220	0	0	Ki67+	 16479 19517
5221	0	0	Ki67+	 16540 20179
5222	0	0	Ki67+	 16565 20207
5223	0	0	Ki67+	 16567 19516
5224	0	0	Ki67+	 16642 19692
5225	0	0	Ki67+	 16648 20151
5226	0	0	Ki67+	 16883 19840
5227	0	0	Ki67+	 16906 19930
5228	0	0	Ki67+	 16669 20567
5229	0	0	Ki67+	 16781 20547
5230	0	0	Ki67+	 16213 27159
5231	0	0	Ki67+	 16441 28699
5232	0	0	Ki67+	 16204 29424
5233	0	0	Ki67+	 16425 31983
5234	0	0	Ki67+	 16854 31845
5235	0	0	Ki67+	 16356 34525
5236	0	0	Ki67+	 16794 37710
5237	0	0	Ki67+	 16945 9193
5238	0	0	Ki67+	 16956 9051
5239	0	0	Ki67+	 17005 9037
5240	0	0	Ki67+	 17031 9041
5241	0	0	Ki67+	 17049 9498
5242	0	0	Ki67+	 17058 9108
5243	0	0	Ki67+	 17062 9301
5244	0	0	Ki67+	 17068 9194
5245	0	0	Ki67+	 17068 9224
5246	0	0	Ki67+	 17074 9027
5247	0	0	Ki67+	 17080 9462
5248	0	0	Ki67+	 17082 9773
5249	0	0	Ki67+	 17107 9031
5250	0	0	Ki67+	 17107 9764
5251	0	0	Ki67+	 17124 9019
5252	0	0	Ki67+	 17128 9766
5253	0	0	Ki67+	 17153 9764
5254	0	0	Ki67+	 17168 9412
5255	0	0	Ki67+	 17168 9465
5256	0	0	Ki67+	 17189 9337
5257	0	0	Ki67+	 17203 9443
5258	0	0	Ki67+	 17206 9113
5259	0	0	Ki67+	 17216 9142
5260	0	0	Ki67+	 17231 9418
5261	0	0	Ki67+	 17238 9022
5262	0	0	Ki67+	 17241 9393
5263	0	0	Ki67+	 17245 9309
5264	0	0	Ki67+	 17252 9524
5265	0	0	Ki67+	 17287 9677
5266	0	0	Ki67+	 17288 9255
5267	0	0	Ki67+	 17292 9781
5268	0	0	Ki67+	 17301 9461
5269	0	0	Ki67+	 17318 9742
5270	0	0	Ki67+	 17322 9192
5271	0	0	Ki67+	 17422 9148
5272	0	0	Ki67+	 17459 9145
5273	0	0	Ki67+	 17477 9163
5274	0	0	Ki67+	 17496 9806
5275	0	0	Ki67+	 17508 9140
5276	0	0	Ki67+	 17531 9793
5277	0	0	Ki67+	 17564 9776
5278	0	0	Ki67+	 17573 9133
5279	0	0	Ki67+	 17594 9750
5280	0	0	Ki67+	 17607 9339
5281	0	0	Ki67+	 17620 9141
5282	0	0	Ki67+	 17637 9490
5283	0	0	Ki67+	 17647 9655
5284	0	0	Ki67+	 17648 9598
5285	0	0	Ki67+	 17667 9539
5286	0	0	Ki67+	 17685 9238
5287	0	0	Ki67+	 17690 9142
5288	0	0	Ki67+	 17710 9599
5289	0	0	Ki67+	 16933 10309
5290	0	0	Ki67+	 16934 10259
5291	0	0	Ki67+	 16946 9885
5292	0	0	Ki67+	 16958 9904
5293	0	0	Ki67+	 16961 9813
5294	0	0	Ki67+	 16967 9917
5295	0	0	Ki67+	 16972 10249
5296	0	0	Ki67+	 16975 9995
5297	0	0	Ki67+	 16984 9939
5298	0	0	Ki67+	 16998 9983
5299	0	0	Ki67+	 16999 9965
5300	0	0	Ki67+	 17009 10229
5301	0	0	Ki67+	 17011 10045
5302	0	0	Ki67+	 17028 10067
5303	0	0	Ki67+	 17043 10090
5304	0	0	Ki67+	 17044 10078
5305	0	0	Ki67+	 17059 10226
5306	0	0	Ki67+	 17061 10070
5307	0	0	Ki67+	 17064 10094
5308	0	0	Ki67+	 17077 10178
5309	0	0	Ki67+	 17077 10270
5310	0	0	Ki67+	 17080 10193
5311	0	0	Ki67+	 17089 10150
5312	0	0	Ki67+	 17091 9850
5313	0	0	Ki67+	 17092 10130
5314	0	0	Ki67+	 17100 9837
5315	0	0	Ki67+	 17105 9909
5316	0	0	Ki67+	 17107 9870
5317	0	0	Ki67+	 17110 9832
5318	0	0	Ki67+	 17119 9919
5319	0	0	Ki67+	 17120 9898
5320	0	0	Ki67+	 17125 9830
5321	0	0	Ki67+	 17129 9880
5322	0	0	Ki67+	 17133 9853
5323	0	0	Ki67+	 17135 10294
5324	0	0	Ki67+	 17147 9830
5325	0	0	Ki67+	 17159 9876
5326	0	0	Ki67+	 17163 9891
5327	0	0	Ki67+	 17166 9911
5328	0	0	Ki67+	 17170 9856
5329	0	0	Ki67+	 17172 9822
5330	0	0	Ki67+	 17191 9840
5331	0	0	Ki67+	 17196 10335
5332	0	0	Ki67+	 17197 9876
5333	0	0	Ki67+	 17204 9835
5334	0	0	Ki67+	 17221 10377
5335	0	0	Ki67+	 17224 10564
5336	0	0	Ki67+	 17235 9834
5337	0	0	Ki67+	 17243 10097
5338	0	0	Ki67+	 17261 10234
5339	0	0	Ki67+	 17262 10310
5340	0	0	Ki67+	 17268 10127
5341	0	0	Ki67+	 17276 9890
5342	0	0	Ki67+	 17286 10044
5343	0	0	Ki67+	 17298 10334
5344	0	0	Ki67+	 17306 10051
5345	0	0	Ki67+	 17330 10350
5346	0	0	Ki67+	 17339 10406
5347	0	0	Ki67+	 17344 10389
5348	0	0	Ki67+	 17347 10437
5349	0	0	Ki67+	 17362 10435
5350	0	0	Ki67+	 17368 10409
5351	0	0	Ki67+	 17378 10450
5352	0	0	Ki67+	 17399 10482
5353	0	0	Ki67+	 17425 10497
5354	0	0	Ki67+	 17445 10551
5355	0	0	Ki67+	 17457 10580
5356	0	0	Ki67+	 17464 10602
5357	0	0	Ki67+	 17486 9825
5358	0	0	Ki67+	 17544 9928
5359	0	0	Ki67+	 16963 10773
5360	0	0	Ki67+	 16975 10789
5361	0	0	Ki67+	 16981 10812
5362	0	0	Ki67+	 17026 10688
5363	0	0	Ki67+	 17306 10800
5364	0	0	Ki67+	 17318 10650
5365	0	0	Ki67+	 17334 11263
5366	0	0	Ki67+	 17339 10792
5367	0	0	Ki67+	 17351 10738
5368	0	0	Ki67+	 17355 10763
5369	0	0	Ki67+	 17371 10841
5370	0	0	Ki67+	 17387 11252
5371	0	0	Ki67+	 17409 10794
5372	0	0	Ki67+	 17410 11235
5373	0	0	Ki67+	 17424 10859
5374	0	0	Ki67+	 17428 11156
5375	0	0	Ki67+	 17430 11214
5376	0	0	Ki67+	 17442 10883
5377	0	0	Ki67+	 17450 11210
5378	0	0	Ki67+	 17450 11295
5379	0	0	Ki67+	 17451 11136
5380	0	0	Ki67+	 17472 11282
5381	0	0	Ki67+	 17479 10619
5382	0	0	Ki67+	 17484 11262
5383	0	0	Ki67+	 17485 11108
5384	0	0	Ki67+	 17492 11060
5385	0	0	Ki67+	 17495 11100
5386	0	0	Ki67+	 17497 10932
5387	0	0	Ki67+	 17499 11012
5388	0	0	Ki67+	 17501 11031
5389	0	0	Ki67+	 17503 11080
5390	0	0	Ki67+	 17509 11244
5391	0	0	Ki67+	 17511 10999
5392	0	0	Ki67+	 17512 11029
5393	0	0	Ki67+	 17519 11219
5394	0	0	Ki67+	 17529 11011
5395	0	0	Ki67+	 17530 11030
5396	0	0	Ki67+	 17535 11214
5397	0	0	Ki67+	 17546 11192
5398	0	0	Ki67+	 17589 11155
5399	0	0	Ki67+	 17602 11146
5400	0	0	Ki67+	 17622 10710
5401	0	0	Ki67+	 17633 11098
5402	0	0	Ki67+	 17674 11055
5403	0	0	Ki67+	 17678 11163
5404	0	0	Ki67+	 17693 11180
5405	0	0	Ki67+	 17704 11051
5406	0	0	Ki67+	 17709 11207
5407	0	0	Ki67+	 17711 10825
5408	0	0	Ki67+	 17713 11167
5409	0	0	Ki67+	 17714 10789
5410	0	0	Ki67+	 17714 10866
5411	0	0	Ki67+	 17717 10686
5412	0	0	Ki67+	 17722 11375
5413	0	0	Ki67+	 16950 11661
5414	0	0	Ki67+	 16967 11679
5415	0	0	Ki67+	 17273 11720
5416	0	0	Ki67+	 17639 11820
5417	0	0	Ki67+	 17689 11761
5418	0	0	Ki67+	 17697 11800
5419	0	0	Ki67+	 17725 11790
5420	0	0	Ki67+	 17175 12988
5421	0	0	Ki67+	 17204 12962
5422	0	0	Ki67+	 17221 12914
5423	0	0	Ki67+	 17235 12868
5424	0	0	Ki67+	 17236 12820
5425	0	0	Ki67+	 17245 12734
5426	0	0	Ki67+	 17280 12413
5427	0	0	Ki67+	 17298 12631
5428	0	0	Ki67+	 17300 12590
5429	0	0	Ki67+	 17306 12572
5430	0	0	Ki67+	 17309 12822
5431	0	0	Ki67+	 17314 12398
5432	0	0	Ki67+	 17331 12737
5433	0	0	Ki67+	 17345 12714
5434	0	0	Ki67+	 17373 12743
5435	0	0	Ki67+	 17382 12587
5436	0	0	Ki67+	 17403 12893
5437	0	0	Ki67+	 17443 12645
5438	0	0	Ki67+	 17453 12953
5439	0	0	Ki67+	 17463 12847
5440	0	0	Ki67+	 17501 12849
5441	0	0	Ki67+	 17548 12457
5442	0	0	Ki67+	 17584 12560
5443	0	0	Ki67+	 17603 12537
5444	0	0	Ki67+	 17616 12527
5445	0	0	Ki67+	 17620 12440
5446	0	0	Ki67+	 17621 12654
5447	0	0	Ki67+	 17631 12325
5448	0	0	Ki67+	 17633 12234
5449	0	0	Ki67+	 17637 12568
5450	0	0	Ki67+	 17646 12552
5451	0	0	Ki67+	 17649 12419
5452	0	0	Ki67+	 17669 12523
5453	0	0	Ki67+	 17670 12410
5454	0	0	Ki67+	 17714 12708
5455	0	0	Ki67+	 17720 12626
5456	0	0	Ki67+	 16931 13757
5457	0	0	Ki67+	 16935 13793
5458	0	0	Ki67+	 16939 13536
5459	0	0	Ki67+	 16939 13731
5460	0	0	Ki67+	 16940 13777
5461	0	0	Ki67+	 16943 13763
5462	0	0	Ki67+	 16947 13137
5463	0	0	Ki67+	 16949 13740
5464	0	0	Ki67+	 16950 13448
5465	0	0	Ki67+	 16951 13612
5466	0	0	Ki67+	 16954 13509
5467	0	0	Ki67+	 16954 13576
5468	0	0	Ki67+	 16955 13435
5469	0	0	Ki67+	 16957 13465
5470	0	0	Ki67+	 16970 13153
5471	0	0	Ki67+	 16972 13215
5472	0	0	Ki67+	 16972 13713
5473	0	0	Ki67+	 16985 13284
5474	0	0	Ki67+	 16991 13242
5475	0	0	Ki67+	 16991 13260
5476	0	0	Ki67+	 17006 13269
5477	0	0	Ki67+	 17048 13170
5478	0	0	Ki67+	 17100 13148
5479	0	0	Ki67+	 17104 13265
5480	0	0	Ki67+	 17112 13101
5481	0	0	Ki67+	 17118 13120
5482	0	0	Ki67+	 17132 13092
5483	0	0	Ki67+	 17135 13052
5484	0	0	Ki67+	 17141 13026
5485	0	0	Ki67+	 17151 13015
5486	0	0	Ki67+	 17174 13168
5487	0	0	Ki67+	 17176 13139
5488	0	0	Ki67+	 17324 13012
5489	0	0	Ki67+	 17523 13101
5490	0	0	Ki67+	 17635 13029
5491	0	0	Ki67+	 17680 13153
5492	0	0	Ki67+	 17697 13129
5493	0	0	Ki67+	 16932 14093
5494	0	0	Ki67+	 16941 13861
5495	0	0	Ki67+	 16990 14469
5496	0	0	Ki67+	 16995 14489
5497	0	0	Ki67+	 16997 14578
5498	0	0	Ki67+	 16999 14392
5499	0	0	Ki67+	 17000 14521
5500	0	0	Ki67+	 17001 14188
5501	0	0	Ki67+	 17004 14150
5502	0	0	Ki67+	 17007 14408
5503	0	0	Ki67+	 17010 14360
5504	0	0	Ki67+	 17013 14162
5505	0	0	Ki67+	 17017 14264
5506	0	0	Ki67+	 17038 14185
5507	0	0	Ki67+	 17057 14186
5508	0	0	Ki67+	 17083 13817
5509	0	0	Ki67+	 17086 14205
5510	0	0	Ki67+	 17120 14230
5511	0	0	Ki67+	 17145 14259
5512	0	0	Ki67+	 17150 14286
5513	0	0	Ki67+	 17162 14300
5514	0	0	Ki67+	 17182 14340
5515	0	0	Ki67+	 17195 14351
5516	0	0	Ki67+	 17196 14374
5517	0	0	Ki67+	 17209 14395
5518	0	0	Ki67+	 17238 14378
5519	0	0	Ki67+	 17240 14389
5520	0	0	Ki67+	 17246 14422
5521	0	0	Ki67+	 17271 13997
5522	0	0	Ki67+	 17275 14433
5523	0	0	Ki67+	 17276 14472
5524	0	0	Ki67+	 17291 14491
5525	0	0	Ki67+	 17314 14499
5526	0	0	Ki67+	 17329 14520
5527	0	0	Ki67+	 17361 14535
5528	0	0	Ki67+	 17376 14552
5529	0	0	Ki67+	 17600 14118
5530	0	0	Ki67+	 16958 15190
5531	0	0	Ki67+	 16959 15221
5532	0	0	Ki67+	 16977 14635
5533	0	0	Ki67+	 17404 14629
5534	0	0	Ki67+	 17422 14680
5535	0	0	Ki67+	 17443 14709
5536	0	0	Ki67+	 17454 14681
5537	0	0	Ki67+	 17466 14709
5538	0	0	Ki67+	 17477 14714
5539	0	0	Ki67+	 17492 14692
5540	0	0	Ki67+	 17494 14723
5541	0	0	Ki67+	 17510 14728
5542	0	0	Ki67+	 17524 14738
5543	0	0	Ki67+	 17559 14770
5544	0	0	Ki67+	 17617 14833
5545	0	0	Ki67+	 17624 14851
5546	0	0	Ki67+	 17646 14871
5547	0	0	Ki67+	 17656 14881
5548	0	0	Ki67+	 17669 14878
5549	0	0	Ki67+	 17689 14972
5550	0	0	Ki67+	 17698 14920
5551	0	0	Ki67+	 17701 14978
5552	0	0	Ki67+	 17702 14938
5553	0	0	Ki67+	 17702 15026
5554	0	0	Ki67+	 17707 14907
5555	0	0	Ki67+	 16965 15959
5556	0	0	Ki67+	 16975 15963
5557	0	0	Ki67+	 17028 15941
5558	0	0	Ki67+	 17472 15486
5559	0	0	Ki67+	 17608 15485
5560	0	0	Ki67+	 16952 16209
5561	0	0	Ki67+	 16978 16235
5562	0	0	Ki67+	 16983 16258
5563	0	0	Ki67+	 16996 16298
5564	0	0	Ki67+	 17025 16363
5565	0	0	Ki67+	 17064 16442
5566	0	0	Ki67+	 17075 16463
5567	0	0	Ki67+	 17089 16480
5568	0	0	Ki67+	 17115 16532
5569	0	0	Ki67+	 17124 16462
5570	0	0	Ki67+	 17178 16698
5571	0	0	Ki67+	 17210 16535
5572	0	0	Ki67+	 17210 16604
5573	0	0	Ki67+	 17310 16804
5574	0	0	Ki67+	 17332 16817
5575	0	0	Ki67+	 17348 16959
5576	0	0	Ki67+	 17349 16928
5577	0	0	Ki67+	 17388 16965
5578	0	0	Ki67+	 17410 16965
5579	0	0	Ki67+	 17494 16905
5580	0	0	Ki67+	 17615 17007
5581	0	0	Ki67+	 17676 16958
5582	0	0	Ki67+	 17028 17725
5583	0	0	Ki67+	 17506 17016
5584	0	0	Ki67+	 17520 17036
5585	0	0	Ki67+	 17540 17145
5586	0	0	Ki67+	 17584 17034
5587	0	0	Ki67+	 17662 17010
5588	0	0	Ki67+	 17686 17023
5589	0	0	Ki67+	 16935 18160
5590	0	0	Ki67+	 17021 18578
5591	0	0	Ki67+	 16930 19147
5592	0	0	Ki67+	 16959 19275
5593	0	0	Ki67+	 16983 19268
5594	0	0	Ki67+	 17022 18621
5595	0	0	Ki67+	 17035 19292
5596	0	0	Ki67+	 17101 19322
5597	0	0	Ki67+	 17107 19396
5598	0	0	Ki67+	 17117 19372
5599	0	0	Ki67+	 17123 19386
5600	0	0	Ki67+	 17139 19252
5601	0	0	Ki67+	 17164 18844
5602	0	0	Ki67+	 17167 19202
5603	0	0	Ki67+	 17168 19269
5604	0	0	Ki67+	 17195 19130
5605	0	0	Ki67+	 17206 18865
5606	0	0	Ki67+	 17218 19139
5607	0	0	Ki67+	 17248 19127
5608	0	0	Ki67+	 17254 18989
5609	0	0	Ki67+	 17277 19129
5610	0	0	Ki67+	 17291 19042
5611	0	0	Ki67+	 17295 19087
5612	0	0	Ki67+	 17312 19121
5613	0	0	Ki67+	 17325 19093
5614	0	0	Ki67+	 17337 19224
5615	0	0	Ki67+	 17345 19350
5616	0	0	Ki67+	 17391 19387
5617	0	0	Ki67+	 17424 19377
5618	0	0	Ki67+	 17444 19355
5619	0	0	Ki67+	 17466 18950
5620	0	0	Ki67+	 17516 18909
5621	0	0	Ki67+	 17537 18899
5622	0	0	Ki67+	 17697 19204
5623	0	0	Ki67+	 16995 19932
5624	0	0	Ki67+	 17037 19415
5625	0	0	Ki67+	 17049 19439
5626	0	0	Ki67+	 17066 19892
5627	0	0	Ki67+	 17078 19426
5628	0	0	Ki67+	 17084 19471
5629	0	0	Ki67+	 17097 19411
5630	0	0	Ki67+	 17103 19493
5631	0	0	Ki67+	 17118 19450
5632	0	0	Ki67+	 17119 19602
5633	0	0	Ki67+	 17134 19465
5634	0	0	Ki67+	 17139 19479
5635	0	0	Ki67+	 17145 19429
5636	0	0	Ki67+	 17146 19804
5637	0	0	Ki67+	 17156 19474
5638	0	0	Ki67+	 17165 19679
5639	0	0	Ki67+	 17169 19616
5640	0	0	Ki67+	 17174 19581
5641	0	0	Ki67+	 17185 19611
5642	0	0	Ki67+	 17299 19578
5643	0	0	Ki67+	 17384 19638
5644	0	0	Ki67+	 17387 19580
5645	0	0	Ki67+	 17405 19588
5646	0	0	Ki67+	 17421 19439
5647	0	0	Ki67+	 17445 19437
5648	0	0	Ki67+	 17445 19619
5649	0	0	Ki67+	 17487 19505
5650	0	0	Ki67+	 17595 19445
5651	0	0	Ki67+	 17631 19956
5652	0	0	Ki67+	 17680 19429
5653	0	0	Ki67+	 17021 20505
5654	0	0	Ki67+	 17033 20644
5655	0	0	Ki67+	 17061 20594
5656	0	0	Ki67+	 17062 20783
5657	0	0	Ki67+	 17069 20797
5658	0	0	Ki67+	 17079 20513
5659	0	0	Ki67+	 17098 20784
5660	0	0	Ki67+	 17253 20357
5661	0	0	Ki67+	 17113 21026
5662	0	0	Ki67+	 17156 21930
5663	0	0	Ki67+	 17717 24197
5664	0	0	Ki67+	 17410 28144
5665	0	0	Ki67+	 17654 27813
5666	0	0	Ki67+	 17487 28234
5667	0	0	Ki67+	 17533 28783
5668	0	0	Ki67+	 17669 28847
5669	0	0	Ki67+	 17685 29289
5670	0	0	Ki67+	 16988 30929
5671	0	0	Ki67+	 17276 30975
5672	0	0	Ki67+	 17691 31402
5673	0	0	Ki67+	 16997 31661
5674	0	0	Ki67+	 17524 31672
5675	0	0	Ki67+	 17659 32011
5676	0	0	Ki67+	 16980 32309
5677	0	0	Ki67+	 17722 32610
5678	0	0	Ki67+	 17447 34930
5679	0	0	Ki67+	 16956 37598
5680	0	0	Ki67+	 16984 37435
5681	0	0	Ki67+	 16994 37118
5682	0	0	Ki67+	 17001 37090
5683	0	0	Ki67+	 17013 37223
5684	0	0	Ki67+	 17311 37752
5685	0	0	Ki67+	 17734 9638
5686	0	0	Ki67+	 17762 9632
5687	0	0	Ki67+	 17782 9147
5688	0	0	Ki67+	 17795 9556
5689	0	0	Ki67+	 17805 9151
5690	0	0	Ki67+	 17839 9589
5691	0	0	Ki67+	 17872 9182
5692	0	0	Ki67+	 17886 9531
5693	0	0	Ki67+	 17966 9100
5694	0	0	Ki67+	 18027 9485
5695	0	0	Ki67+	 18091 9461
5696	0	0	Ki67+	 18309 9047
5697	0	0	Ki67+	 18356 9018
5698	0	0	Ki67+	 18369 9144
5699	0	0	Ki67+	 18370 9239
5700	0	0	Ki67+	 18385 9041
5701	0	0	Ki67+	 18395 9242
5702	0	0	Ki67+	 18413 9062
5703	0	0	Ki67+	 18433 9154
5704	0	0	Ki67+	 18438 9077
5705	0	0	Ki67+	 18439 9171
5706	0	0	Ki67+	 18444 9222
5707	0	0	Ki67+	 18468 9105
5708	0	0	Ki67+	 18473 9399
5709	0	0	Ki67+	 18474 9367
5710	0	0	Ki67+	 18481 9118
5711	0	0	Ki67+	 18482 9339
5712	0	0	Ki67+	 18489 9235
5713	0	0	Ki67+	 18493 9535
5714	0	0	Ki67+	 18503 9136
5715	0	0	Ki67+	 18506 9431
5716	0	0	Ki67+	 18507 9548
5717	0	0	Ki67+	 18508 9252
5718	0	0	Ki67+	 18518 9143
5719	0	0	Ki67+	 18521 9296
5720	0	0	Ki67+	 17754 10048
5721	0	0	Ki67+	 17771 10070
5722	0	0	Ki67+	 17833 10247
5723	0	0	Ki67+	 17840 10235
5724	0	0	Ki67+	 17902 10575
5725	0	0	Ki67+	 17907 10564
5726	0	0	Ki67+	 17939 10200
5727	0	0	Ki67+	 17990 10404
5728	0	0	Ki67+	 18007 10293
5729	0	0	Ki67+	 18025 10370
5730	0	0	Ki67+	 18066 10327
5731	0	0	Ki67+	 18106 10371
5732	0	0	Ki67+	 18400 10496
5733	0	0	Ki67+	 18460 10393
5734	0	0	Ki67+	 17759 10900
5735	0	0	Ki67+	 17778 10898
5736	0	0	Ki67+	 17795 10993
5737	0	0	Ki67+	 17820 10900
5738	0	0	Ki67+	 17829 10919
5739	0	0	Ki67+	 17835 10875
5740	0	0	Ki67+	 17867 10805
5741	0	0	Ki67+	 17870 10926
5742	0	0	Ki67+	 17871 10986
5743	0	0	Ki67+	 17877 10913
5744	0	0	Ki67+	 17879 11017
5745	0	0	Ki67+	 17894 10914
5746	0	0	Ki67+	 17895 10837
5747	0	0	Ki67+	 17897 11024
5748	0	0	Ki67+	 17905 10940
5749	0	0	Ki67+	 17908 10866
5750	0	0	Ki67+	 17908 10894
5751	0	0	Ki67+	 17909 11240
5752	0	0	Ki67+	 17911 11052
5753	0	0	Ki67+	 17934 10959
5754	0	0	Ki67+	 17934 11404
5755	0	0	Ki67+	 17937 10982
5756	0	0	Ki67+	 17956 11383
5757	0	0	Ki67+	 17989 11398
5758	0	0	Ki67+	 17997 11312
5759	0	0	Ki67+	 18023 11165
5760	0	0	Ki67+	 18023 11311
5761	0	0	Ki67+	 18036 11320
5762	0	0	Ki67+	 18054 11272
5763	0	0	Ki67+	 18055 11358
5764	0	0	Ki67+	 18059 11370
5765	0	0	Ki67+	 18071 11327
5766	0	0	Ki67+	 18072 11173
5767	0	0	Ki67+	 18073 11235
5768	0	0	Ki67+	 18074 11264
5769	0	0	Ki67+	 18075 11395
5770	0	0	Ki67+	 18087 11208
5771	0	0	Ki67+	 18096 11243
5772	0	0	Ki67+	 18111 11240
5773	0	0	Ki67+	 18117 11293
5774	0	0	Ki67+	 18147 11293
5775	0	0	Ki67+	 18180 11291
5776	0	0	Ki67+	 18214 11228
5777	0	0	Ki67+	 18219 11301
5778	0	0	Ki67+	 18238 11240
5779	0	0	Ki67+	 18282 11355
5780	0	0	Ki67+	 18310 11342
5781	0	0	Ki67+	 18328 11367
5782	0	0	Ki67+	 18387 11235
5783	0	0	Ki67+	 17740 11420
5784	0	0	Ki67+	 17754 11765
5785	0	0	Ki67+	 17755 11422
5786	0	0	Ki67+	 17768 11447
5787	0	0	Ki67+	 17770 11760
5788	0	0	Ki67+	 17774 11464
5789	0	0	Ki67+	 17776 11545
5790	0	0	Ki67+	 17779 11487
5791	0	0	Ki67+	 17781 11566
5792	0	0	Ki67+	 17784 12199
5793	0	0	Ki67+	 17786 11631
5794	0	0	Ki67+	 17789 11587
5795	0	0	Ki67+	 17789 11620
5796	0	0	Ki67+	 17810 11769
5797	0	0	Ki67+	 17821 12144
5798	0	0	Ki67+	 17841 12183
5799	0	0	Ki67+	 17843 11790
5800	0	0	Ki67+	 17852 11815
5801	0	0	Ki67+	 17859 12192
5802	0	0	Ki67+	 17870 11847
5803	0	0	Ki67+	 17906 11876
5804	0	0	Ki67+	 17912 11506
5805	0	0	Ki67+	 17913 11448
5806	0	0	Ki67+	 17918 11887
5807	0	0	Ki67+	 17919 12106
5808	0	0	Ki67+	 17923 11428
5809	0	0	Ki67+	 17924 11557
5810	0	0	Ki67+	 17927 11979
5811	0	0	Ki67+	 17930 11566
5812	0	0	Ki67+	 17930 11581
5813	0	0	Ki67+	 17931 11436
5814	0	0	Ki67+	 17933 11910
5815	0	0	Ki67+	 17934 11927
5816	0	0	Ki67+	 17945 11964
5817	0	0	Ki67+	 17948 11410
5818	0	0	Ki67+	 17949 12012
5819	0	0	Ki67+	 17956 12032
5820	0	0	Ki67+	 17957 12048
5821	0	0	Ki67+	 17960 11599
5822	0	0	Ki67+	 17965 11620
5823	0	0	Ki67+	 17978 11707
5824	0	0	Ki67+	 17982 11605
5825	0	0	Ki67+	 17983 11627
5826	0	0	Ki67+	 17988 11773
5827	0	0	Ki67+	 18009 11607
5828	0	0	Ki67+	 18019 11586
5829	0	0	Ki67+	 18025 12091
5830	0	0	Ki67+	 18028 11443
5831	0	0	Ki67+	 18030 11574
5832	0	0	Ki67+	 18047 11576
5833	0	0	Ki67+	 18057 11460
5834	0	0	Ki67+	 18064 12041
5835	0	0	Ki67+	 18079 11433
5836	0	0	Ki67+	 18093 11602
5837	0	0	Ki67+	 18112 11627
5838	0	0	Ki67+	 18130 11676
5839	0	0	Ki67+	 18130 11968
5840	0	0	Ki67+	 18131 11920
5841	0	0	Ki67+	 18132 12004
5842	0	0	Ki67+	 18135 12036
5843	0	0	Ki67+	 18137 12065
5844	0	0	Ki67+	 18142 11970
5845	0	0	Ki67+	 18149 11878
5846	0	0	Ki67+	 18150 12070
5847	0	0	Ki67+	 18158 11915
5848	0	0	Ki67+	 18164 11859
5849	0	0	Ki67+	 18167 12052
5850	0	0	Ki67+	 18168 12099
5851	0	0	Ki67+	 18176 12119
5852	0	0	Ki67+	 18179 11666
5853	0	0	Ki67+	 18180 11635
5854	0	0	Ki67+	 18185 11865
5855	0	0	Ki67+	 18186 12079
5856	0	0	Ki67+	 18189 11737
5857	0	0	Ki67+	 18195 11668
5858	0	0	Ki67+	 18210 11651
5859	0	0	Ki67+	 18210 12152
5860	0	0	Ki67+	 18218 12137
5861	0	0	Ki67+	 18221 11874
5862	0	0	Ki67+	 18223 12183
5863	0	0	Ki67+	 18238 11671
5864	0	0	Ki67+	 18239 11877
5865	0	0	Ki67+	 18241 11861
5866	0	0	Ki67+	 18242 11802
5867	0	0	Ki67+	 18247 11687
5868	0	0	Ki67+	 18251 11960
5869	0	0	Ki67+	 18261 11682
5870	0	0	Ki67+	 18265 11726
5871	0	0	Ki67+	 18267 11971
5872	0	0	Ki67+	 18268 11880
5873	0	0	Ki67+	 18268 12043
5874	0	0	Ki67+	 18272 12021
5875	0	0	Ki67+	 18286 11571
5876	0	0	Ki67+	 18289 12066
5877	0	0	Ki67+	 18296 11728
5878	0	0	Ki67+	 18299 11664
5879	0	0	Ki67+	 18300 12039
5880	0	0	Ki67+	 18303 11626
5881	0	0	Ki67+	 18304 11687
5882	0	0	Ki67+	 18305 11597
5883	0	0	Ki67+	 18319 12052
5884	0	0	Ki67+	 18323 11713
5885	0	0	Ki67+	 18325 11695
5886	0	0	Ki67+	 18328 11561
5887	0	0	Ki67+	 18330 11644
5888	0	0	Ki67+	 18330 11753
5889	0	0	Ki67+	 18331 11797
5890	0	0	Ki67+	 18335 11620
5891	0	0	Ki67+	 18337 11690
5892	0	0	Ki67+	 18337 11874
5893	0	0	Ki67+	 18338 11635
5894	0	0	Ki67+	 18338 11841
5895	0	0	Ki67+	 18339 11915
5896	0	0	Ki67+	 18340 11864
5897	0	0	Ki67+	 18341 11667
5898	0	0	Ki67+	 18342 12051
5899	0	0	Ki67+	 18343 11967
5900	0	0	Ki67+	 18346 11774
5901	0	0	Ki67+	 18347 11718
5902	0	0	Ki67+	 18348 12001
5903	0	0	Ki67+	 18350 11690
5904	0	0	Ki67+	 18355 11548
5905	0	0	Ki67+	 18356 11606
5906	0	0	Ki67+	 18518 11505
5907	0	0	Ki67+	 17784 12592
5908	0	0	Ki67+	 17823 12519
5909	0	0	Ki67+	 17871 12405
5910	0	0	Ki67+	 17884 12767
5911	0	0	Ki67+	 17946 12502
5912	0	0	Ki67+	 17971 12258
5913	0	0	Ki67+	 18046 12700
5914	0	0	Ki67+	 18068 12614
5915	0	0	Ki67+	 18129 12274
5916	0	0	Ki67+	 18201 12736
5917	0	0	Ki67+	 18216 12211
5918	0	0	Ki67+	 18241 12233
5919	0	0	Ki67+	 18243 12273
5920	0	0	Ki67+	 18264 12300
5921	0	0	Ki67+	 18265 12253
5922	0	0	Ki67+	 18268 12378
5923	0	0	Ki67+	 18269 12229
5924	0	0	Ki67+	 18273 12346
5925	0	0	Ki67+	 18275 12273
5926	0	0	Ki67+	 18275 12318
5927	0	0	Ki67+	 18278 12373
5928	0	0	Ki67+	 18287 12398
5929	0	0	Ki67+	 18288 12472
5930	0	0	Ki67+	 18291 12387
5931	0	0	Ki67+	 18294 12325
5932	0	0	Ki67+	 18301 12428
5933	0	0	Ki67+	 18318 12414
5934	0	0	Ki67+	 18321 12374
5935	0	0	Ki67+	 18330 12463
5936	0	0	Ki67+	 18335 12421
5937	0	0	Ki67+	 18368 12481
5938	0	0	Ki67+	 18387 12557
5939	0	0	Ki67+	 18390 12528
5940	0	0	Ki67+	 18420 12543
5941	0	0	Ki67+	 18421 12591
5942	0	0	Ki67+	 18433 12590
5943	0	0	Ki67+	 18454 12618
5944	0	0	Ki67+	 18468 12573
5945	0	0	Ki67+	 18478 12618
5946	0	0	Ki67+	 18223 13720
5947	0	0	Ki67+	 17860 14141
5948	0	0	Ki67+	 17875 14070
5949	0	0	Ki67+	 18394 14200
5950	0	0	Ki67+	 18434 14057
5951	0	0	Ki67+	 18442 13873
5952	0	0	Ki67+	 18519 14483
5953	0	0	Ki67+	 17742 15028
5954	0	0	Ki67+	 17758 15041
5955	0	0	Ki67+	 17767 15071
5956	0	0	Ki67+	 17781 15087
5957	0	0	Ki67+	 17794 15100
5958	0	0	Ki67+	 17807 15119
5959	0	0	Ki67+	 17818 15168
5960	0	0	Ki67+	 17835 15147
5961	0	0	Ki67+	 17838 15165
5962	0	0	Ki67+	 17844 15182
5963	0	0	Ki67+	 17850 15206
5964	0	0	Ki67+	 17852 15165
5965	0	0	Ki67+	 17856 15340
5966	0	0	Ki67+	 17864 15215
5967	0	0	Ki67+	 17869 15235
5968	0	0	Ki67+	 17872 15176
5969	0	0	Ki67+	 17872 15375
5970	0	0	Ki67+	 17874 15299
5971	0	0	Ki67+	 17876 15403
5972	0	0	Ki67+	 17882 15349
5973	0	0	Ki67+	 17884 15306
5974	0	0	Ki67+	 17893 15252
5975	0	0	Ki67+	 17896 15301
5976	0	0	Ki67+	 17906 15326
5977	0	0	Ki67+	 18006 15391
5978	0	0	Ki67+	 18031 15136
5979	0	0	Ki67+	 17847 15518
5980	0	0	Ki67+	 17854 15478
5981	0	0	Ki67+	 17886 15471
5982	0	0	Ki67+	 17903 15422
5983	0	0	Ki67+	 17917 15462
5984	0	0	Ki67+	 17929 15427
5985	0	0	Ki67+	 17931 15449
5986	0	0	Ki67+	 17931 15530
5987	0	0	Ki67+	 18063 15433
5988	0	0	Ki67+	 18089 15438
5989	0	0	Ki67+	 18104 15412
5990	0	0	Ki67+	 18119 15444
5991	0	0	Ki67+	 18198 15446
5992	0	0	Ki67+	 18204 15418
5993	0	0	Ki67+	 18206 15492
5994	0	0	Ki67+	 18229 15508
5995	0	0	Ki67+	 18252 15513
5996	0	0	Ki67+	 18265 15533
5997	0	0	Ki67+	 18290 15537
5998	0	0	Ki67+	 18298 15560
5999	0	0	Ki67+	 18318 15559
6000	0	0	Ki67+	 18350 15633
6001	0	0	Ki67+	 18352 15557
6002	0	0	Ki67+	 18360 15690
6003	0	0	Ki67+	 18368 15597
6004	0	0	Ki67+	 18372 15666
6005	0	0	Ki67+	 18375 15574
6006	0	0	Ki67+	 18377 15554
6007	0	0	Ki67+	 18385 15623
6008	0	0	Ki67+	 18393 15570
6009	0	0	Ki67+	 18399 15598
6010	0	0	Ki67+	 18400 15479
6011	0	0	Ki67+	 18408 15642
6012	0	0	Ki67+	 18413 15659
6013	0	0	Ki67+	 18423 15675
6014	0	0	Ki67+	 18431 15621
6015	0	0	Ki67+	 18434 15685
6016	0	0	Ki67+	 18435 15667
6017	0	0	Ki67+	 18451 15695
6018	0	0	Ki67+	 18482 15696
6019	0	0	Ki67+	 18489 15605
6020	0	0	Ki67+	 18499 15509
6021	0	0	Ki67+	 18500 15575
6022	0	0	Ki67+	 18508 15662
6023	0	0	Ki67+	 18514 15570
6024	0	0	Ki67+	 18516 16129
6025	0	0	Ki67+	 17736 16961
6026	0	0	Ki67+	 17757 16947
6027	0	0	Ki67+	 17771 16929
6028	0	0	Ki67+	 17779 16915
6029	0	0	Ki67+	 17792 16735
6030	0	0	Ki67+	 17796 16712
6031	0	0	Ki67+	 17807 16667
6032	0	0	Ki67+	 17863 16931
6033	0	0	Ki67+	 17900 16674
6034	0	0	Ki67+	 17987 16528
6035	0	0	Ki67+	 17990 16573
6036	0	0	Ki67+	 18076 16524
6037	0	0	Ki67+	 18091 16452
6038	0	0	Ki67+	 18096 16520
6039	0	0	Ki67+	 18106 16430
6040	0	0	Ki67+	 18107 16505
6041	0	0	Ki67+	 18160 16477
6042	0	0	Ki67+	 18184 16462
6043	0	0	Ki67+	 18217 16442
6044	0	0	Ki67+	 18248 16424
6045	0	0	Ki67+	 18271 16432
6046	0	0	Ki67+	 18286 16330
6047	0	0	Ki67+	 18302 16442
6048	0	0	Ki67+	 18316 16348
6049	0	0	Ki67+	 18329 16421
6050	0	0	Ki67+	 18334 16346
6051	0	0	Ki67+	 18338 16447
6052	0	0	Ki67+	 18361 16351
6053	0	0	Ki67+	 18371 16444
6054	0	0	Ki67+	 18386 16342
6055	0	0	Ki67+	 18461 16448
6056	0	0	Ki67+	 18475 16462
6057	0	0	Ki67+	 18522 16479
6058	0	0	Ki67+	 17739 17031
6059	0	0	Ki67+	 17745 17019
6060	0	0	Ki67+	 17772 17188
6061	0	0	Ki67+	 17772 17597
6062	0	0	Ki67+	 17780 17259
6063	0	0	Ki67+	 17792 17071
6064	0	0	Ki67+	 17795 17356
6065	0	0	Ki67+	 17795 17394
6066	0	0	Ki67+	 17799 17290
6067	0	0	Ki67+	 17802 17312
6068	0	0	Ki67+	 17803 17090
6069	0	0	Ki67+	 17809 17402
6070	0	0	Ki67+	 17844 17027
6071	0	0	Ki67+	 17952 17568
6072	0	0	Ki67+	 17899 17906
6073	0	0	Ki67+	 17919 17922
6074	0	0	Ki67+	 17973 18446
6075	0	0	Ki67+	 18054 17899
6076	0	0	Ki67+	 18078 17913
6077	0	0	Ki67+	 18094 17909
6078	0	0	Ki67+	 18243 18227
6079	0	0	Ki67+	 18263 18040
6080	0	0	Ki67+	 18289 18275
6081	0	0	Ki67+	 18291 18203
6082	0	0	Ki67+	 18292 18094
6083	0	0	Ki67+	 18525 18465
6084	0	0	Ki67+	 17835 18622
6085	0	0	Ki67+	 18258 19695
6086	0	0	Ki67+	 18283 19737
6087	0	0	Ki67+	 18279 20274
6088	0	0	Ki67+	 18304 20577
6089	0	0	Ki67+	 18048 21867
6090	0	0	Ki67+	 18337 23118
6091	0	0	Ki67+	 18378 23262
6092	0	0	Ki67+	 18000 23554
6093	0	0	Ki67+	 18022 23552
6094	0	0	Ki67+	 18090 24040
6095	0	0	Ki67+	 18097 23631
6096	0	0	Ki67+	 17742 25859
6097	0	0	Ki67+	 17981 25867
6098	0	0	Ki67+	 18401 27780
6099	0	0	Ki67+	 17806 28999
6100	0	0	Ki67+	 17838 28316
6101	0	0	Ki67+	 17993 28400
6102	0	0	Ki67+	 18301 28994
6103	0	0	Ki67+	 18445 28973
6104	0	0	Ki67+	 18449 28873
6105	0	0	Ki67+	 17774 30559
6106	0	0	Ki67+	 17825 30286
6107	0	0	Ki67+	 18465 30450
6108	0	0	Ki67+	 17765 31046
6109	0	0	Ki67+	 17813 31179
6110	0	0	Ki67+	 17927 31095
6111	0	0	Ki67+	 17951 30826
6112	0	0	Ki67+	 17964 30986
6113	0	0	Ki67+	 18267 30889
6114	0	0	Ki67+	 18469 30730
6115	0	0	Ki67+	 17929 31489
6116	0	0	Ki67+	 18025 31806
6117	0	0	Ki67+	 18080 33577
6118	0	0	Ki67+	 17929 37936
6119	0	0	Ki67+	 18551 9164
6120	0	0	Ki67+	 18571 9251
6121	0	0	Ki67+	 18574 9174
6122	0	0	Ki67+	 18583 9551
6123	0	0	Ki67+	 18592 9247
6124	0	0	Ki67+	 18608 9551
6125	0	0	Ki67+	 18634 9202
6126	0	0	Ki67+	 18667 9204
6127	0	0	Ki67+	 18684 9559
6128	0	0	Ki67+	 18698 9207
6129	0	0	Ki67+	 18708 9311
6130	0	0	Ki67+	 18727 9373
6131	0	0	Ki67+	 18773 9212
6132	0	0	Ki67+	 18840 9198
6133	0	0	Ki67+	 18844 9288
6134	0	0	Ki67+	 18849 9312
6135	0	0	Ki67+	 18853 9204
6136	0	0	Ki67+	 18888 9202
6137	0	0	Ki67+	 18918 9190
6138	0	0	Ki67+	 18922 9280
6139	0	0	Ki67+	 18938 9190
6140	0	0	Ki67+	 18945 9267
6141	0	0	Ki67+	 18951 9172
6142	0	0	Ki67+	 18970 9182
6143	0	0	Ki67+	 19005 9158
6144	0	0	Ki67+	 19006 9238
6145	0	0	Ki67+	 19021 9231
6146	0	0	Ki67+	 19031 9156
6147	0	0	Ki67+	 19043 9218
6148	0	0	Ki67+	 19085 9203
6149	0	0	Ki67+	 19101 9142
6150	0	0	Ki67+	 19117 9198
6151	0	0	Ki67+	 19135 9103
6152	0	0	Ki67+	 19138 9197
6153	0	0	Ki67+	 19161 9198
6154	0	0	Ki67+	 19186 9207
6155	0	0	Ki67+	 19198 9019
6156	0	0	Ki67+	 19249 9208
6157	0	0	Ki67+	 19259 9246
6158	0	0	Ki67+	 19315 9275
6159	0	0	Ki67+	 19321 9290
6160	0	0	Ki67+	 19323 9266
6161	0	0	Ki67+	 19324 9333
6162	0	0	Ki67+	 18531 12644
6163	0	0	Ki67+	 18560 12636
6164	0	0	Ki67+	 18580 12639
6165	0	0	Ki67+	 18586 12683
6166	0	0	Ki67+	 18600 12634
6167	0	0	Ki67+	 18603 12606
6168	0	0	Ki67+	 18635 12613
6169	0	0	Ki67+	 18637 12589
6170	0	0	Ki67+	 18642 12804
6171	0	0	Ki67+	 18649 12695
6172	0	0	Ki67+	 18663 12552
6173	0	0	Ki67+	 18668 12659
6174	0	0	Ki67+	 18685 12634
6175	0	0	Ki67+	 18690 12515
6176	0	0	Ki67+	 18694 12483
6177	0	0	Ki67+	 18695 12676
6178	0	0	Ki67+	 18702 12651
6179	0	0	Ki67+	 18709 12492
6180	0	0	Ki67+	 18713 12623
6181	0	0	Ki67+	 18713 12649
6182	0	0	Ki67+	 18715 12669
6183	0	0	Ki67+	 18725 12824
6184	0	0	Ki67+	 18740 12709
6185	0	0	Ki67+	 18746 12435
6186	0	0	Ki67+	 18747 12373
6187	0	0	Ki67+	 18749 12482
6188	0	0	Ki67+	 18750 12451
6189	0	0	Ki67+	 18753 12632
6190	0	0	Ki67+	 18765 12354
6191	0	0	Ki67+	 18775 12418
6192	0	0	Ki67+	 18788 12390
6193	0	0	Ki67+	 18804 12453
6194	0	0	Ki67+	 18819 12470
6195	0	0	Ki67+	 18846 12488
6196	0	0	Ki67+	 18853 12600
6197	0	0	Ki67+	 18866 12585
6198	0	0	Ki67+	 18888 12587
6199	0	0	Ki67+	 18892 12556
6200	0	0	Ki67+	 18913 12623
6201	0	0	Ki67+	 18913 12846
6202	0	0	Ki67+	 18918 12583
6203	0	0	Ki67+	 18922 12596
6204	0	0	Ki67+	 18939 12621
6205	0	0	Ki67+	 18956 12657
6206	0	0	Ki67+	 18962 12676
6207	0	0	Ki67+	 18971 12736
6208	0	0	Ki67+	 18972 12716
6209	0	0	Ki67+	 18975 12755
6210	0	0	Ki67+	 18979 12794
6211	0	0	Ki67+	 19006 12783
6212	0	0	Ki67+	 18571 12942
6213	0	0	Ki67+	 18626 13144
6214	0	0	Ki67+	 18695 13516
6215	0	0	Ki67+	 18732 13225
6216	0	0	Ki67+	 18759 13312
6217	0	0	Ki67+	 18832 12884
6218	0	0	Ki67+	 18871 13242
6219	0	0	Ki67+	 18889 12866
6220	0	0	Ki67+	 18921 12946
6221	0	0	Ki67+	 18923 13432
6222	0	0	Ki67+	 18925 13270
6223	0	0	Ki67+	 18938 13446
6224	0	0	Ki67+	 18971 13105
6225	0	0	Ki67+	 18973 13260
6226	0	0	Ki67+	 18994 13361
6227	0	0	Ki67+	 19018 12979
6228	0	0	Ki67+	 19018 13023
6229	0	0	Ki67+	 19022 13258
6230	0	0	Ki67+	 19024 13238
6231	0	0	Ki67+	 19026 12918
6232	0	0	Ki67+	 19027 13285
6233	0	0	Ki67+	 19041 13622
6234	0	0	Ki67+	 19045 12969
6235	0	0	Ki67+	 19048 12953
6236	0	0	Ki67+	 19068 13029
6237	0	0	Ki67+	 19093 13035
6238	0	0	Ki67+	 19112 13159
6239	0	0	Ki67+	 19119 13357
6240	0	0	Ki67+	 19139 13120
6241	0	0	Ki67+	 19142 13069
6242	0	0	Ki67+	 19154 13015
6243	0	0	Ki67+	 19173 13012
6244	0	0	Ki67+	 19189 13242
6245	0	0	Ki67+	 19191 13155
6246	0	0	Ki67+	 19192 13000
6247	0	0	Ki67+	 19205 13410
6248	0	0	Ki67+	 19209 13379
6249	0	0	Ki67+	 19215 12993
6250	0	0	Ki67+	 19220 13341
6251	0	0	Ki67+	 19241 13457
6252	0	0	Ki67+	 19244 13516
6253	0	0	Ki67+	 19258 13539
6254	0	0	Ki67+	 19268 13609
6255	0	0	Ki67+	 19275 13558
6256	0	0	Ki67+	 19281 12894
6257	0	0	Ki67+	 19308 13586
6258	0	0	Ki67+	 19032 13755
6259	0	0	Ki67+	 19071 14210
6260	0	0	Ki67+	 19089 14217
6261	0	0	Ki67+	 19104 13716
6262	0	0	Ki67+	 19179 13953
6263	0	0	Ki67+	 19180 13753
6264	0	0	Ki67+	 19249 14159
6265	0	0	Ki67+	 19263 13693
6266	0	0	Ki67+	 19279 13675
6267	0	0	Ki67+	 19283 14213
6268	0	0	Ki67+	 19287 13649
6269	0	0	Ki67+	 19296 13763
6270	0	0	Ki67+	 19322 13711
6271	0	0	Ki67+	 18842 15162
6272	0	0	Ki67+	 18846 15197
6273	0	0	Ki67+	 18884 15036
6274	0	0	Ki67+	 18913 15231
6275	0	0	Ki67+	 18918 15016
6276	0	0	Ki67+	 18922 15242
6277	0	0	Ki67+	 18955 14963
6278	0	0	Ki67+	 19017 14952
6279	0	0	Ki67+	 19024 14927
6280	0	0	Ki67+	 19074 14462
6281	0	0	Ki67+	 19102 15145
6282	0	0	Ki67+	 19103 14464
6283	0	0	Ki67+	 19115 14753
6284	0	0	Ki67+	 19121 14779
6285	0	0	Ki67+	 19124 14488
6286	0	0	Ki67+	 19128 15156
6287	0	0	Ki67+	 19129 14718
6288	0	0	Ki67+	 19145 14698
6289	0	0	Ki67+	 19155 15193
6290	0	0	Ki67+	 19158 14684
6291	0	0	Ki67+	 19165 15216
6292	0	0	Ki67+	 19176 14623
6293	0	0	Ki67+	 19180 15216
6294	0	0	Ki67+	 19183 14685
6295	0	0	Ki67+	 19184 15240
6296	0	0	Ki67+	 19211 14570
6297	0	0	Ki67+	 19233 14573
6298	0	0	Ki67+	 19250 14605
6299	0	0	Ki67+	 19251 14642
6300	0	0	Ki67+	 19252 14670
6301	0	0	Ki67+	 19264 14634
6302	0	0	Ki67+	 19311 14470
6303	0	0	Ki67+	 19311 14659
6304	0	0	Ki67+	 19325 14461
6305	0	0	Ki67+	 18536 15645
6306	0	0	Ki67+	 18537 15677
6307	0	0	Ki67+	 18542 15800
6308	0	0	Ki67+	 18544 15559
6309	0	0	Ki67+	 18545 15727
6310	0	0	Ki67+	 18545 15817
6311	0	0	Ki67+	 18556 15614
6312	0	0	Ki67+	 18556 15664
6313	0	0	Ki67+	 18559 15698
6314	0	0	Ki67+	 18561 15627
6315	0	0	Ki67+	 18564 15866
6316	0	0	Ki67+	 18565 15583
6317	0	0	Ki67+	 18566 15675
6318	0	0	Ki67+	 18596 15611
6319	0	0	Ki67+	 18596 15642
6320	0	0	Ki67+	 18596 15948
6321	0	0	Ki67+	 18602 15741
6322	0	0	Ki67+	 18606 15678
6323	0	0	Ki67+	 18609 15972
6324	0	0	Ki67+	 18610 15694
6325	0	0	Ki67+	 18617 15715
6326	0	0	Ki67+	 18622 15728
6327	0	0	Ki67+	 18627 16027
6328	0	0	Ki67+	 18631 15751
6329	0	0	Ki67+	 18632 15618
6330	0	0	Ki67+	 18636 16044
6331	0	0	Ki67+	 18646 15835
6332	0	0	Ki67+	 18649 15788
6333	0	0	Ki67+	 18655 15798
6334	0	0	Ki67+	 18667 16040
6335	0	0	Ki67+	 18669 15821
6336	0	0	Ki67+	 18669 15933
6337	0	0	Ki67+	 18675 15838
6338	0	0	Ki67+	 18682 16047
6339	0	0	Ki67+	 18684 15847
6340	0	0	Ki67+	 18686 15865
6341	0	0	Ki67+	 18702 15876
6342	0	0	Ki67+	 18712 15903
6343	0	0	Ki67+	 18712 15919
6344	0	0	Ki67+	 18720 15945
6345	0	0	Ki67+	 18737 15976
6346	0	0	Ki67+	 18740 16004
6347	0	0	Ki67+	 18762 16020
6348	0	0	Ki67+	 18777 15530
6349	0	0	Ki67+	 18786 16045
6350	0	0	Ki67+	 18802 15524
6351	0	0	Ki67+	 18832 15521
6352	0	0	Ki67+	 18853 15532
6353	0	0	Ki67+	 18877 15525
6354	0	0	Ki67+	 18934 15540
6355	0	0	Ki67+	 18961 15544
6356	0	0	Ki67+	 18982 15291
6357	0	0	Ki67+	 18991 15532
6358	0	0	Ki67+	 19048 15538
6359	0	0	Ki67+	 19067 15567
6360	0	0	Ki67+	 19071 15545
6361	0	0	Ki67+	 19089 15559
6362	0	0	Ki67+	 19116 15559
6363	0	0	Ki67+	 19146 15576
6364	0	0	Ki67+	 19168 15581
6365	0	0	Ki67+	 19172 15561
6366	0	0	Ki67+	 19193 15601
6367	0	0	Ki67+	 19194 15562
6368	0	0	Ki67+	 19196 15576
6369	0	0	Ki67+	 19208 15294
6370	0	0	Ki67+	 19213 15583
6371	0	0	Ki67+	 19218 15604
6372	0	0	Ki67+	 19241 15314
6373	0	0	Ki67+	 19267 15622
6374	0	0	Ki67+	 19283 15627
6375	0	0	Ki67+	 19320 15335
6376	0	0	Ki67+	 19324 15678
6377	0	0	Ki67+	 18559 16502
6378	0	0	Ki67+	 18584 16518
6379	0	0	Ki67+	 18623 16073
6380	0	0	Ki67+	 18625 16693
6381	0	0	Ki67+	 18655 16115
6382	0	0	Ki67+	 18704 16593
6383	0	0	Ki67+	 18730 16745
6384	0	0	Ki67+	 18780 16060
6385	0	0	Ki67+	 18797 16079
6386	0	0	Ki67+	 18805 16116
6387	0	0	Ki67+	 18815 16099
6388	0	0	Ki67+	 18823 16146
6389	0	0	Ki67+	 18849 16220
6390	0	0	Ki67+	 18861 16166
6391	0	0	Ki67+	 18864 16198
6392	0	0	Ki67+	 18888 16205
6393	0	0	Ki67+	 18893 16233
6394	0	0	Ki67+	 18918 16235
6395	0	0	Ki67+	 18932 16252
6396	0	0	Ki67+	 18934 16264
6397	0	0	Ki67+	 18962 16281
6398	0	0	Ki67+	 18979 16307
6399	0	0	Ki67+	 18995 16369
6400	0	0	Ki67+	 19003 16334
6401	0	0	Ki67+	 19029 16361
6402	0	0	Ki67+	 19056 16400
6403	0	0	Ki67+	 19063 16381
6404	0	0	Ki67+	 19068 16412
6405	0	0	Ki67+	 19092 16353
6406	0	0	Ki67+	 19172 16466
6407	0	0	Ki67+	 19061 16927
6408	0	0	Ki67+	 19101 17034
6409	0	0	Ki67+	 19325 17847
6410	0	0	Ki67+	 18573 18473
6411	0	0	Ki67+	 19253 19233
6412	0	0	Ki67+	 19320 19304
6413	0	0	Ki67+	 18961 20609
6414	0	0	Ki67+	 18939 22391
6415	0	0	Ki67+	 19107 22222
6416	0	0	Ki67+	 18622 23204
6417	0	0	Ki67+	 18823 22573
6418	0	0	Ki67+	 18902 22827
6419	0	0	Ki67+	 19245 22488
6420	0	0	Ki67+	 18627 23330
6421	0	0	Ki67+	 18923 23950
6422	0	0	Ki67+	 18799 25028
6423	0	0	Ki67+	 18987 25577
6424	0	0	Ki67+	 19065 26394
6425	0	0	Ki67+	 18543 26897
6426	0	0	Ki67+	 18646 27061
6427	0	0	Ki67+	 19149 27521
6428	0	0	Ki67+	 18591 28274
6429	0	0	Ki67+	 19094 28165
6430	0	0	Ki67+	 19306 29621
6431	0	0	Ki67+	 18886 30673
6432	0	0	Ki67+	 18530 33878
6433	0	0	Ki67+	 18845 35698
6434	0	0	Ki67+	 18618 37003
6435	0	0	Ki67+	 18639 37289
6436	0	0	Ki67+	 19128 37391
6437	0	0	Ki67+	 19362 9215
6438	0	0	Ki67+	 19431 9069
6439	0	0	Ki67+	 19493 9261
6440	0	0	Ki67+	 19575 9886
6441	0	0	Ki67+	 19604 9865
6442	0	0	Ki67+	 19633 9897
6443	0	0	Ki67+	 19663 9961
6444	0	0	Ki67+	 19694 9371
6445	0	0	Ki67+	 19719 9385
6446	0	0	Ki67+	 19736 9332
6447	0	0	Ki67+	 19751 10041
6448	0	0	Ki67+	 19776 9351
6449	0	0	Ki67+	 19783 10048
6450	0	0	Ki67+	 19793 10073
6451	0	0	Ki67+	 19796 9345
6452	0	0	Ki67+	 19814 9480
6453	0	0	Ki67+	 19831 9364
6454	0	0	Ki67+	 19834 9375
6455	0	0	Ki67+	 19879 9387
6456	0	0	Ki67+	 19882 9510
6457	0	0	Ki67+	 19888 10065
6458	0	0	Ki67+	 19896 10079
6459	0	0	Ki67+	 19907 9525
6460	0	0	Ki67+	 19908 10052
6461	0	0	Ki67+	 19909 9989
6462	0	0	Ki67+	 19913 10071
6463	0	0	Ki67+	 19915 9365
6464	0	0	Ki67+	 19926 10053
6465	0	0	Ki67+	 19946 10068
6466	0	0	Ki67+	 19969 10031
6467	0	0	Ki67+	 19974 9392
6468	0	0	Ki67+	 19996 10091
6469	0	0	Ki67+	 19997 10047
6470	0	0	Ki67+	 20024 10067
6471	0	0	Ki67+	 20036 9413
6472	0	0	Ki67+	 20045 10080
6473	0	0	Ki67+	 20067 10087
6474	0	0	Ki67+	 20072 10063
6475	0	0	Ki67+	 20087 10071
6476	0	0	Ki67+	 20092 9714
6477	0	0	Ki67+	 20102 9450
6478	0	0	Ki67+	 20113 9557
6479	0	0	Ki67+	 20122 9489
6480	0	0	Ki67+	 20125 9535
6481	0	0	Ki67+	 19806 10109
6482	0	0	Ki67+	 19826 10128
6483	0	0	Ki67+	 19843 10141
6484	0	0	Ki67+	 19857 10158
6485	0	0	Ki67+	 19881 10097
6486	0	0	Ki67+	 20013 10861
6487	0	0	Ki67+	 20018 10831
6488	0	0	Ki67+	 20026 10140
6489	0	0	Ki67+	 20028 10770
6490	0	0	Ki67+	 20032 10743
6491	0	0	Ki67+	 20042 10161
6492	0	0	Ki67+	 20055 10585
6493	0	0	Ki67+	 20056 10603
6494	0	0	Ki67+	 20063 10486
6495	0	0	Ki67+	 20063 10560
6496	0	0	Ki67+	 20064 10535
6497	0	0	Ki67+	 20066 10718
6498	0	0	Ki67+	 20077 10420
6499	0	0	Ki67+	 20080 10219
6500	0	0	Ki67+	 20084 10661
6501	0	0	Ki67+	 20103 10352
6502	0	0	Ki67+	 20107 10237
6503	0	0	Ki67+	 20107 10384
6504	0	0	Ki67+	 20113 10363
6505	0	0	Ki67+	 20119 10260
6506	0	0	Ki67+	 20119 10345
6507	0	0	Ki67+	 20120 10554
6508	0	0	Ki67+	 19749 11336
6509	0	0	Ki67+	 19767 11339
6510	0	0	Ki67+	 19808 11591
6511	0	0	Ki67+	 19816 11332
6512	0	0	Ki67+	 19827 11638
6513	0	0	Ki67+	 19834 11334
6514	0	0	Ki67+	 19977 11294
6515	0	0	Ki67+	 19988 11290
6516	0	0	Ki67+	 19334 11912
6517	0	0	Ki67+	 19429 12052
6518	0	0	Ki67+	 19513 12343
6519	0	0	Ki67+	 19909 12053
6520	0	0	Ki67+	 20044 11913
6521	0	0	Ki67+	 20100 12006
6522	0	0	Ki67+	 19760 13155
6523	0	0	Ki67+	 19771 12584
6524	0	0	Ki67+	 19775 13261
6525	0	0	Ki67+	 19779 12596
6526	0	0	Ki67+	 19780 13170
6527	0	0	Ki67+	 19808 13295
6528	0	0	Ki67+	 19899 13251
6529	0	0	Ki67+	 19908 13278
6530	0	0	Ki67+	 20006 12611
6531	0	0	Ki67+	 20038 12613
6532	0	0	Ki67+	 20083 12738
6533	0	0	Ki67+	 19339 13657
6534	0	0	Ki67+	 19340 14062
6535	0	0	Ki67+	 19346 14008
6536	0	0	Ki67+	 19350 14095
6537	0	0	Ki67+	 19353 13606
6538	0	0	Ki67+	 19357 13853
6539	0	0	Ki67+	 19358 14033
6540	0	0	Ki67+	 19381 13853
6541	0	0	Ki67+	 19386 13942
6542	0	0	Ki67+	 19393 13619
6543	0	0	Ki67+	 19409 13857
6544	0	0	Ki67+	 19417 13665
6545	0	0	Ki67+	 19419 13613
6546	0	0	Ki67+	 19420 13962
6547	0	0	Ki67+	 19423 13999
6548	0	0	Ki67+	 19431 13654
6549	0	0	Ki67+	 19456 13608
6550	0	0	Ki67+	 19583 13781
6551	0	0	Ki67+	 19837 13303
6552	0	0	Ki67+	 19879 13336
6553	0	0	Ki67+	 19885 13345
6554	0	0	Ki67+	 19349 14583
6555	0	0	Ki67+	 19372 14118
6556	0	0	Ki67+	 19384 14162
6557	0	0	Ki67+	 19392 14183
6558	0	0	Ki67+	 19393 14250
6559	0	0	Ki67+	 19398 14213
6560	0	0	Ki67+	 19405 14510
6561	0	0	Ki67+	 19414 14302
6562	0	0	Ki67+	 19419 14285
6563	0	0	Ki67+	 19420 14245
6564	0	0	Ki67+	 19440 14266
6565	0	0	Ki67+	 19443 14538
6566	0	0	Ki67+	 19443 14648
6567	0	0	Ki67+	 19451 14323
6568	0	0	Ki67+	 19455 14295
6569	0	0	Ki67+	 19459 14654
6570	0	0	Ki67+	 19467 14668
6571	0	0	Ki67+	 19477 14321
6572	0	0	Ki67+	 19480 14500
6573	0	0	Ki67+	 19484 14353
6574	0	0	Ki67+	 19502 14344
6575	0	0	Ki67+	 19507 14367
6576	0	0	Ki67+	 19534 14392
6577	0	0	Ki67+	 19537 14378
6578	0	0	Ki67+	 19556 14716
6579	0	0	Ki67+	 19558 14416
6580	0	0	Ki67+	 19566 14396
6581	0	0	Ki67+	 19597 14415
6582	0	0	Ki67+	 19601 14437
6583	0	0	Ki67+	 19617 14464
6584	0	0	Ki67+	 19621 14433
6585	0	0	Ki67+	 19669 14679
6586	0	0	Ki67+	 19671 14442
6587	0	0	Ki67+	 19671 14879
6588	0	0	Ki67+	 19697 14448
6589	0	0	Ki67+	 19710 14668
6590	0	0	Ki67+	 19711 14591
6591	0	0	Ki67+	 19719 14461
6592	0	0	Ki67+	 19741 14477
6593	0	0	Ki67+	 19745 14703
6594	0	0	Ki67+	 19760 14474
6595	0	0	Ki67+	 19764 14450
6596	0	0	Ki67+	 19834 14431
6597	0	0	Ki67+	 19926 14358
6598	0	0	Ki67+	 19977 14354
6599	0	0	Ki67+	 19993 14430
6600	0	0	Ki67+	 20013 14351
6601	0	0	Ki67+	 20054 14335
6602	0	0	Ki67+	 20100 14301
6603	0	0	Ki67+	 19426 15578
6604	0	0	Ki67+	 19427 15366
6605	0	0	Ki67+	 19440 15234
6606	0	0	Ki67+	 19442 15364
6607	0	0	Ki67+	 19462 15276
6608	0	0	Ki67+	 19477 15297
6609	0	0	Ki67+	 19482 15330
6610	0	0	Ki67+	 19492 15348
6611	0	0	Ki67+	 19519 15367
6612	0	0	Ki67+	 19548 15372
6613	0	0	Ki67+	 19559 15620
6614	0	0	Ki67+	 19578 15375
6615	0	0	Ki67+	 19608 15378
6616	0	0	Ki67+	 19673 15377
6617	0	0	Ki67+	 19694 15499
6618	0	0	Ki67+	 19702 15369
6619	0	0	Ki67+	 19704 15653
6620	0	0	Ki67+	 19723 15364
6621	0	0	Ki67+	 19785 15343
6622	0	0	Ki67+	 19801 15331
6623	0	0	Ki67+	 19904 14977
6624	0	0	Ki67+	 19917 14983
6625	0	0	Ki67+	 19941 15687
6626	0	0	Ki67+	 19992 14980
6627	0	0	Ki67+	 20041 15086
6628	0	0	Ki67+	 20044 15072
6629	0	0	Ki67+	 20080 14952
6630	0	0	Ki67+	 20111 14992
6631	0	0	Ki67+	 19340 15761
6632	0	0	Ki67+	 20028 15836
6633	0	0	Ki67+	 19669 17182
6634	0	0	Ki67+	 19677 17196
6635	0	0	Ki67+	 19680 17150
6636	0	0	Ki67+	 19733 17137
6637	0	0	Ki67+	 19734 17238
6638	0	0	Ki67+	 19767 17160
6639	0	0	Ki67+	 19834 17205
6640	0	0	Ki67+	 19884 17170
6641	0	0	Ki67+	 20042 17186
6642	0	0	Ki67+	 20076 17188
6643	0	0	Ki67+	 20109 16938
6644	0	0	Ki67+	 19435 17682
6645	0	0	Ki67+	 19483 17397
6646	0	0	Ki67+	 19489 17735
6647	0	0	Ki67+	 19614 17392
6648	0	0	Ki67+	 19622 17550
6649	0	0	Ki67+	 19656 17386
6650	0	0	Ki67+	 19743 17458
6651	0	0	Ki67+	 19765 17709
6652	0	0	Ki67+	 19771 17472
6653	0	0	Ki67+	 19803 17442
6654	0	0	Ki67+	 19804 17947
6655	0	0	Ki67+	 19903 17407
6656	0	0	Ki67+	 19912 17415
6657	0	0	Ki67+	 19927 17862
6658	0	0	Ki67+	 19592 18331
6659	0	0	Ki67+	 19601 18467
6660	0	0	Ki67+	 19609 18319
6661	0	0	Ki67+	 19634 18465
6662	0	0	Ki67+	 19657 18458
6663	0	0	Ki67+	 19667 18464
6664	0	0	Ki67+	 19695 18455
6665	0	0	Ki67+	 19712 18453
6666	0	0	Ki67+	 19728 18432
6667	0	0	Ki67+	 19771 18399
6668	0	0	Ki67+	 19816 18265
6669	0	0	Ki67+	 19907 18656
6670	0	0	Ki67+	 19910 18678
6671	0	0	Ki67+	 19920 18794
6672	0	0	Ki67+	 19929 18283
6673	0	0	Ki67+	 19935 18733
6674	0	0	Ki67+	 20001 18570
6675	0	0	Ki67+	 19349 19362
6676	0	0	Ki67+	 19370 19391
6677	0	0	Ki67+	 19494 19473
6678	0	0	Ki67+	 19606 19490
6679	0	0	Ki67+	 19702 19593
6680	0	0	Ki67+	 19716 19618
6681	0	0	Ki67+	 19723 19643
6682	0	0	Ki67+	 19913 19371
6683	0	0	Ki67+	 20005 18937
6684	0	0	Ki67+	 20034 19347
6685	0	0	Ki67+	 20100 19626
6686	0	0	Ki67+	 20105 19289
6687	0	0	Ki67+	 20111 19379
6688	0	0	Ki67+	 20112 19439
6689	0	0	Ki67+	 19650 20014
6690	0	0	Ki67+	 19972 20038
6691	0	0	Ki67+	 20067 19714
6692	0	0	Ki67+	 19409 20613
6693	0	0	Ki67+	 19664 20666
6694	0	0	Ki67+	 19701 21184
6695	0	0	Ki67+	 19718 20667
6696	0	0	Ki67+	 19442 21504
6697	0	0	Ki67+	 19465 21940
6698	0	0	Ki67+	 19585 22003
6699	0	0	Ki67+	 19632 21979
6700	0	0	Ki67+	 19639 21964
6701	0	0	Ki67+	 19667 21713
6702	0	0	Ki67+	 19709 21712
6703	0	0	Ki67+	 19716 21634
6704	0	0	Ki67+	 19828 21604
6705	0	0	Ki67+	 19874 21588
6706	0	0	Ki67+	 19915 21582
6707	0	0	Ki67+	 19963 21545
6708	0	0	Ki67+	 19968 21574
6709	0	0	Ki67+	 20001 21541
6710	0	0	Ki67+	 20015 21550
6711	0	0	Ki67+	 20020 21518
6712	0	0	Ki67+	 20023 21455
6713	0	0	Ki67+	 20071 21347
6714	0	0	Ki67+	 20112 21381
6715	0	0	Ki67+	 19353 25455
6716	0	0	Ki67+	 19433 27095
6717	0	0	Ki67+	 19953 30232
6718	0	0	Ki67+	 19394 31272
6719	0	0	Ki67+	 19682 32291
6720	0	0	Ki67+	 19712 33666
6721	0	0	Ki67+	 19488 34174
6722	0	0	Ki67+	 20084 34190
6723	0	0	Ki67+	 19718 35171
6724	0	0	Ki67+	 19397 36217
6725	0	0	Ki67+	 19622 35718
6726	0	0	Ki67+	 19628 35731
6727	0	0	Ki67+	 19363 36597
6728	0	0	Ki67+	 20603 8874
6729	0	0	Ki67+	 20618 8832
6730	0	0	Ki67+	 20705 8747
6731	0	0	Ki67+	 20717 9019
6732	0	0	Ki67+	 20724 8984
6733	0	0	Ki67+	 20741 9014
6734	0	0	Ki67+	 20757 8748
6735	0	0	Ki67+	 20763 9032
6736	0	0	Ki67+	 20774 8757
6737	0	0	Ki67+	 20783 8747
6738	0	0	Ki67+	 20803 8764
6739	0	0	Ki67+	 20136 9775
6740	0	0	Ki67+	 20155 9790
6741	0	0	Ki67+	 20195 9661
6742	0	0	Ki67+	 20217 9683
6743	0	0	Ki67+	 20225 9704
6744	0	0	Ki67+	 20237 9676
6745	0	0	Ki67+	 20243 9793
6746	0	0	Ki67+	 20244 9705
6747	0	0	Ki67+	 20263 9709
6748	0	0	Ki67+	 20265 9689
6749	0	0	Ki67+	 20297 9706
6750	0	0	Ki67+	 20325 9685
6751	0	0	Ki67+	 20335 9803
6752	0	0	Ki67+	 20349 9810
6753	0	0	Ki67+	 20355 9684
6754	0	0	Ki67+	 20366 9676
6755	0	0	Ki67+	 20378 9701
6756	0	0	Ki67+	 20380 9735
6757	0	0	Ki67+	 20402 9707
6758	0	0	Ki67+	 20412 9735
6759	0	0	Ki67+	 20430 9804
6760	0	0	Ki67+	 20448 9753
6761	0	0	Ki67+	 20450 9716
6762	0	0	Ki67+	 20459 9697
6763	0	0	Ki67+	 20471 9827
6764	0	0	Ki67+	 20482 9704
6765	0	0	Ki67+	 20500 9698
6766	0	0	Ki67+	 20517 9746
6767	0	0	Ki67+	 20537 9778
6768	0	0	Ki67+	 20543 9824
6769	0	0	Ki67+	 20559 9789
6770	0	0	Ki67+	 20575 9811
6771	0	0	Ki67+	 20603 9837
6772	0	0	Ki67+	 20696 9054
6773	0	0	Ki67+	 20712 9832
6774	0	0	Ki67+	 20723 9100
6775	0	0	Ki67+	 20748 9828
6776	0	0	Ki67+	 20772 9046
6777	0	0	Ki67+	 20780 9160
6778	0	0	Ki67+	 20821 9206
6779	0	0	Ki67+	 20885 9273
6780	0	0	Ki67+	 20135 10284
6781	0	0	Ki67+	 20141 10193
6782	0	0	Ki67+	 20144 10339
6783	0	0	Ki67+	 20157 10528
6784	0	0	Ki67+	 20167 10086
6785	0	0	Ki67+	 20170 10416
6786	0	0	Ki67+	 20185 10103
6787	0	0	Ki67+	 20201 10100
6788	0	0	Ki67+	 20232 10099
6789	0	0	Ki67+	 20249 10536
6790	0	0	Ki67+	 20252 10088
6791	0	0	Ki67+	 20273 10071
6792	0	0	Ki67+	 20288 10053
6793	0	0	Ki67+	 20311 10560
6794	0	0	Ki67+	 20316 10027
6795	0	0	Ki67+	 20327 10566
6796	0	0	Ki67+	 20339 10570
6797	0	0	Ki67+	 20346 10014
6798	0	0	Ki67+	 20350 10135
6799	0	0	Ki67+	 20355 10584
6800	0	0	Ki67+	 20366 9994
6801	0	0	Ki67+	 20376 10049
6802	0	0	Ki67+	 20383 10388
6803	0	0	Ki67+	 20396 9955
6804	0	0	Ki67+	 20400 10021
6805	0	0	Ki67+	 20405 10385
6806	0	0	Ki67+	 20406 9944
6807	0	0	Ki67+	 20407 10639
6808	0	0	Ki67+	 20408 10439
6809	0	0	Ki67+	 20412 10413
6810	0	0	Ki67+	 20415 9879
6811	0	0	Ki67+	 20417 9926
6812	0	0	Ki67+	 20421 9902
6813	0	0	Ki67+	 20427 10508
6814	0	0	Ki67+	 20429 10045
6815	0	0	Ki67+	 20440 10057
6816	0	0	Ki67+	 20453 9948
6817	0	0	Ki67+	 20454 9986
6818	0	0	Ki67+	 20468 10031
6819	0	0	Ki67+	 20477 9921
6820	0	0	Ki67+	 20481 10045
6821	0	0	Ki67+	 20490 9910
6822	0	0	Ki67+	 20491 10092
6823	0	0	Ki67+	 20511 9928
6824	0	0	Ki67+	 20535 9876
6825	0	0	Ki67+	 20539 9906
6826	0	0	Ki67+	 20561 9907
6827	0	0	Ki67+	 20594 9902
6828	0	0	Ki67+	 20597 9863
6829	0	0	Ki67+	 20609 9855
6830	0	0	Ki67+	 20612 9907
6831	0	0	Ki67+	 20634 9912
6832	0	0	Ki67+	 20634 9946
6833	0	0	Ki67+	 20644 9862
6834	0	0	Ki67+	 20645 9851
6835	0	0	Ki67+	 20657 9975
6836	0	0	Ki67+	 20671 9997
6837	0	0	Ki67+	 20683 9852
6838	0	0	Ki67+	 20688 10010
6839	0	0	Ki67+	 20699 10018
6840	0	0	Ki67+	 20716 10035
6841	0	0	Ki67+	 20718 10302
6842	0	0	Ki67+	 20728 10161
6843	0	0	Ki67+	 20728 10324
6844	0	0	Ki67+	 20729 10172
6845	0	0	Ki67+	 20732 10218
6846	0	0	Ki67+	 20734 10133
6847	0	0	Ki67+	 20738 10020
6848	0	0	Ki67+	 20739 10341
6849	0	0	Ki67+	 20740 10053
6850	0	0	Ki67+	 20744 10375
6851	0	0	Ki67+	 20745 10107
6852	0	0	Ki67+	 20758 10078
6853	0	0	Ki67+	 20770 10021
6854	0	0	Ki67+	 20771 9857
6855	0	0	Ki67+	 20777 10069
6856	0	0	Ki67+	 20779 10540
6857	0	0	Ki67+	 20781 10272
6858	0	0	Ki67+	 20793 10228
6859	0	0	Ki67+	 20795 10044
6860	0	0	Ki67+	 20797 10490
6861	0	0	Ki67+	 20798 10249
6862	0	0	Ki67+	 20801 10098
6863	0	0	Ki67+	 20807 10169
6864	0	0	Ki67+	 20807 10294
6865	0	0	Ki67+	 20809 10199
6866	0	0	Ki67+	 20810 9850
6867	0	0	Ki67+	 20812 10139
6868	0	0	Ki67+	 20818 9883
6869	0	0	Ki67+	 20820 10483
6870	0	0	Ki67+	 20824 10166
6871	0	0	Ki67+	 20827 9872
6872	0	0	Ki67+	 20829 10028
6873	0	0	Ki67+	 20833 10068
6874	0	0	Ki67+	 20833 10184
6875	0	0	Ki67+	 20835 10621
6876	0	0	Ki67+	 20840 9888
6877	0	0	Ki67+	 20868 10050
6878	0	0	Ki67+	 20878 9944
6879	0	0	Ki67+	 20893 9915
6880	0	0	Ki67+	 20902 9882
6881	0	0	Ki67+	 20920 9914
6882	0	0	Ki67+	 20924 9896
6883	0	0	Ki67+	 20410 10769
6884	0	0	Ki67+	 20417 10801
6885	0	0	Ki67+	 20420 10661
6886	0	0	Ki67+	 20423 10679
6887	0	0	Ki67+	 20426 10821
6888	0	0	Ki67+	 20470 10881
6889	0	0	Ki67+	 20475 10722
6890	0	0	Ki67+	 20712 11069
6891	0	0	Ki67+	 20157 12016
6892	0	0	Ki67+	 20635 11871
6893	0	0	Ki67+	 20679 11879
6894	0	0	Ki67+	 20130 12814
6895	0	0	Ki67+	 20151 12923
6896	0	0	Ki67+	 20772 12748
6897	0	0	Ki67+	 20803 12889
6898	0	0	Ki67+	 20187 13078
6899	0	0	Ki67+	 20224 13158
6900	0	0	Ki67+	 20255 13206
6901	0	0	Ki67+	 20273 13245
6902	0	0	Ki67+	 20724 13839
6903	0	0	Ki67+	 20359 14294
6904	0	0	Ki67+	 20370 14355
6905	0	0	Ki67+	 20378 14329
6906	0	0	Ki67+	 20379 14308
6907	0	0	Ki67+	 20409 14323
6908	0	0	Ki67+	 20425 14386
6909	0	0	Ki67+	 20433 14337
6910	0	0	Ki67+	 20434 14374
6911	0	0	Ki67+	 20449 14374
6912	0	0	Ki67+	 20460 14165
6913	0	0	Ki67+	 20462 14344
6914	0	0	Ki67+	 20484 14475
6915	0	0	Ki67+	 20501 14472
6916	0	0	Ki67+	 20512 14524
6917	0	0	Ki67+	 20517 14122
6918	0	0	Ki67+	 20525 14400
6919	0	0	Ki67+	 20527 14599
6920	0	0	Ki67+	 20529 14558
6921	0	0	Ki67+	 20535 14424
6922	0	0	Ki67+	 20542 14592
6923	0	0	Ki67+	 20544 14445
6924	0	0	Ki67+	 20552 14635
6925	0	0	Ki67+	 20553 14525
6926	0	0	Ki67+	 20563 14419
6927	0	0	Ki67+	 20568 14446
6928	0	0	Ki67+	 20569 14508
6929	0	0	Ki67+	 20569 14556
6930	0	0	Ki67+	 20603 14540
6931	0	0	Ki67+	 20605 14492
6932	0	0	Ki67+	 20619 14538
6933	0	0	Ki67+	 20631 14486
6934	0	0	Ki67+	 20644 14506
6935	0	0	Ki67+	 20649 14539
6936	0	0	Ki67+	 20665 14555
6937	0	0	Ki67+	 20708 14592
6938	0	0	Ki67+	 20735 14637
6939	0	0	Ki67+	 20761 14638
6940	0	0	Ki67+	 20139 14914
6941	0	0	Ki67+	 20171 14895
6942	0	0	Ki67+	 20177 14936
6943	0	0	Ki67+	 20196 14932
6944	0	0	Ki67+	 20236 14841
6945	0	0	Ki67+	 20343 14860
6946	0	0	Ki67+	 20344 15175
6947	0	0	Ki67+	 20379 14838
6948	0	0	Ki67+	 20387 14757
6949	0	0	Ki67+	 20418 14829
6950	0	0	Ki67+	 20481 14701
6951	0	0	Ki67+	 20495 14811
6952	0	0	Ki67+	 20552 14657
6953	0	0	Ki67+	 20562 14811
6954	0	0	Ki67+	 20572 14654
6955	0	0	Ki67+	 20576 14683
6956	0	0	Ki67+	 20576 14704
6957	0	0	Ki67+	 20587 14799
6958	0	0	Ki67+	 20593 14762
6959	0	0	Ki67+	 20606 14708
6960	0	0	Ki67+	 20618 14795
6961	0	0	Ki67+	 20619 14723
6962	0	0	Ki67+	 20624 14761
6963	0	0	Ki67+	 20683 14792
6964	0	0	Ki67+	 20701 14804
6965	0	0	Ki67+	 20714 14825
6966	0	0	Ki67+	 20723 14688
6967	0	0	Ki67+	 20731 14841
6968	0	0	Ki67+	 20732 14666
6969	0	0	Ki67+	 20747 14989
6970	0	0	Ki67+	 20755 14856
6971	0	0	Ki67+	 20764 15111
6972	0	0	Ki67+	 20766 14861
6973	0	0	Ki67+	 20776 14875
6974	0	0	Ki67+	 20781 14893
6975	0	0	Ki67+	 20784 14659
6976	0	0	Ki67+	 20785 15085
6977	0	0	Ki67+	 20799 15057
6978	0	0	Ki67+	 20805 14993
6979	0	0	Ki67+	 20806 14676
6980	0	0	Ki67+	 20817 14884
6981	0	0	Ki67+	 20822 14717
6982	0	0	Ki67+	 20824 14693
6983	0	0	Ki67+	 20824 14859
6984	0	0	Ki67+	 20833 14730
6985	0	0	Ki67+	 20851 14724
6986	0	0	Ki67+	 20853 14745
6987	0	0	Ki67+	 20859 14761
6988	0	0	Ki67+	 20865 14912
6989	0	0	Ki67+	 20881 14893
6990	0	0	Ki67+	 20885 14942
6991	0	0	Ki67+	 20888 14885
6992	0	0	Ki67+	 20903 14879
6993	0	0	Ki67+	 20910 14800
6994	0	0	Ki67+	 20910 14846
6995	0	0	Ki67+	 20914 14963
6996	0	0	Ki67+	 20926 14934
6997	0	0	Ki67+	 20927 14987
6998	0	0	Ki67+	 20463 15874
6999	0	0	Ki67+	 20844 16595
7000	0	0	Ki67+	 20132 17700
7001	0	0	Ki67+	 20133 17729
7002	0	0	Ki67+	 20134 17150
7003	0	0	Ki67+	 20156 17686
7004	0	0	Ki67+	 20179 17231
7005	0	0	Ki67+	 20204 17213
7006	0	0	Ki67+	 20221 17254
7007	0	0	Ki67+	 20229 17265
7008	0	0	Ki67+	 20246 17238
7009	0	0	Ki67+	 20269 17284
7010	0	0	Ki67+	 20277 17249
7011	0	0	Ki67+	 20287 17667
7012	0	0	Ki67+	 20334 17765
7013	0	0	Ki67+	 20377 17275
7014	0	0	Ki67+	 20378 17348
7015	0	0	Ki67+	 20441 17388
7016	0	0	Ki67+	 20516 17475
7017	0	0	Ki67+	 20602 17578
7018	0	0	Ki67+	 20135 18007
7019	0	0	Ki67+	 20467 17847
7020	0	0	Ki67+	 20470 18502
7021	0	0	Ki67+	 20576 18552
7022	0	0	Ki67+	 20889 18510
7023	0	0	Ki67+	 20893 18597
7024	0	0	Ki67+	 20903 18486
7025	0	0	Ki67+	 20926 18443
7026	0	0	Ki67+	 20157 19341
7027	0	0	Ki67+	 20167 19353
7028	0	0	Ki67+	 20172 19386
7029	0	0	Ki67+	 20178 19437
7030	0	0	Ki67+	 20183 19369
7031	0	0	Ki67+	 20191 19394
7032	0	0	Ki67+	 20198 19427
7033	0	0	Ki67+	 20207 19419
7034	0	0	Ki67+	 20229 19052
7035	0	0	Ki67+	 20230 19030
7036	0	0	Ki67+	 20234 19064
7037	0	0	Ki67+	 20268 19089
7038	0	0	Ki67+	 20442 18898
7039	0	0	Ki67+	 20497 19112
7040	0	0	Ki67+	 20544 19127
7041	0	0	Ki67+	 20551 19287
7042	0	0	Ki67+	 20795 19439
7043	0	0	Ki67+	 20828 19364
7044	0	0	Ki67+	 20835 19331
7045	0	0	Ki67+	 20836 19394
7046	0	0	Ki67+	 20857 19367
7047	0	0	Ki67+	 20880 19393
7048	0	0	Ki67+	 20902 19399
7049	0	0	Ki67+	 20164 19660
7050	0	0	Ki67+	 20166 19748
7051	0	0	Ki67+	 20172 19613
7052	0	0	Ki67+	 20178 19459
7053	0	0	Ki67+	 20182 19727
7054	0	0	Ki67+	 20186 19484
7055	0	0	Ki67+	 20186 19575
7056	0	0	Ki67+	 20195 19522
7057	0	0	Ki67+	 20205 19849
7058	0	0	Ki67+	 20210 19737
7059	0	0	Ki67+	 20220 19845
7060	0	0	Ki67+	 20225 19777
7061	0	0	Ki67+	 20227 19860
7062	0	0	Ki67+	 20237 19837
7063	0	0	Ki67+	 20245 19870
7064	0	0	Ki67+	 20256 19948
7065	0	0	Ki67+	 20268 19849
7066	0	0	Ki67+	 20288 19868
7067	0	0	Ki67+	 20310 19858
7068	0	0	Ki67+	 20316 20027
7069	0	0	Ki67+	 20323 20012
7070	0	0	Ki67+	 20329 19875
7071	0	0	Ki67+	 20330 19968
7072	0	0	Ki67+	 20342 19859
7073	0	0	Ki67+	 20342 20032
7074	0	0	Ki67+	 20343 19936
7075	0	0	Ki67+	 20564 19564
7076	0	0	Ki67+	 20571 20215
7077	0	0	Ki67+	 20604 19546
7078	0	0	Ki67+	 20652 19539
7079	0	0	Ki67+	 20659 19530
7080	0	0	Ki67+	 20698 19692
7081	0	0	Ki67+	 20701 19521
7082	0	0	Ki67+	 20736 19508
7083	0	0	Ki67+	 20756 19476
7084	0	0	Ki67+	 20756 19644
7085	0	0	Ki67+	 20779 19457
7086	0	0	Ki67+	 20815 19570
7087	0	0	Ki67+	 20848 19737
7088	0	0	Ki67+	 20865 19615
7089	0	0	Ki67+	 20889 19602
7090	0	0	Ki67+	 20909 19476
7091	0	0	Ki67+	 20916 19756
7092	0	0	Ki67+	 20135 20885
7093	0	0	Ki67+	 20153 20831
7094	0	0	Ki67+	 20219 21039
7095	0	0	Ki67+	 20268 20973
7096	0	0	Ki67+	 20306 20803
7097	0	0	Ki67+	 20326 20954
7098	0	0	Ki67+	 20339 20912
7099	0	0	Ki67+	 20382 20795
7100	0	0	Ki67+	 20396 20801
7101	0	0	Ki67+	 20419 21023
7102	0	0	Ki67+	 20449 20764
7103	0	0	Ki67+	 20449 20775
7104	0	0	Ki67+	 20461 20657
7105	0	0	Ki67+	 20466 20706
7106	0	0	Ki67+	 20469 20647
7107	0	0	Ki67+	 20486 20663
7108	0	0	Ki67+	 20500 20645
7109	0	0	Ki67+	 20581 20531
7110	0	0	Ki67+	 20622 20360
7111	0	0	Ki67+	 20642 20258
7112	0	0	Ki67+	 20782 20321
7113	0	0	Ki67+	 20819 20797
7114	0	0	Ki67+	 20893 20293
7115	0	0	Ki67+	 20198 21242
7116	0	0	Ki67+	 20208 21216
7117	0	0	Ki67+	 20247 21320
7118	0	0	Ki67+	 20256 21147
7119	0	0	Ki67+	 20259 21304
7120	0	0	Ki67+	 20263 21336
7121	0	0	Ki67+	 20279 21356
7122	0	0	Ki67+	 20287 21348
7123	0	0	Ki67+	 20304 21379
7124	0	0	Ki67+	 20311 21107
7125	0	0	Ki67+	 20313 21052
7126	0	0	Ki67+	 20343 21170
7127	0	0	Ki67+	 20350 21492
7128	0	0	Ki67+	 20355 21128
7129	0	0	Ki67+	 20355 21507
7130	0	0	Ki67+	 20392 21132
7131	0	0	Ki67+	 20501 21230
7132	0	0	Ki67+	 20674 22155
7133	0	0	Ki67+	 20740 21845
7134	0	0	Ki67+	 20901 24976
7135	0	0	Ki67+	 20607 30320
7136	0	0	Ki67+	 20910 29920
7137	0	0	Ki67+	 20450 35723
7138	0	0	Ki67+	 20944 8745
7139	0	0	Ki67+	 20971 8798
7140	0	0	Ki67+	 21038 8834
7141	0	0	Ki67+	 21459 8828
7142	0	0	Ki67+	 21460 8805
7143	0	0	Ki67+	 21522 8502
7144	0	0	Ki67+	 21540 8468
7145	0	0	Ki67+	 21545 8781
7146	0	0	Ki67+	 21550 8613
7147	0	0	Ki67+	 21565 8778
7148	0	0	Ki67+	 21568 8816
7149	0	0	Ki67+	 21573 8788
7150	0	0	Ki67+	 21586 8641
7151	0	0	Ki67+	 21587 8757
7152	0	0	Ki67+	 21587 8769
7153	0	0	Ki67+	 21591 8512
7154	0	0	Ki67+	 21593 8559
7155	0	0	Ki67+	 21599 8474
7156	0	0	Ki67+	 21607 8653
7157	0	0	Ki67+	 21609 8529
7158	0	0	Ki67+	 21612 8827
7159	0	0	Ki67+	 21613 8409
7160	0	0	Ki67+	 21616 8879
7161	0	0	Ki67+	 21628 8862
7162	0	0	Ki67+	 21631 8562
7163	0	0	Ki67+	 21639 8409
7164	0	0	Ki67+	 21665 8773
7165	0	0	Ki67+	 21670 8816
7166	0	0	Ki67+	 21671 8551
7167	0	0	Ki67+	 21683 8879
7168	0	0	Ki67+	 20935 9343
7169	0	0	Ki67+	 20963 9391
7170	0	0	Ki67+	 20967 9260
7171	0	0	Ki67+	 20973 9402
7172	0	0	Ki67+	 20979 9275
7173	0	0	Ki67+	 21013 9306
7174	0	0	Ki67+	 21050 9335
7175	0	0	Ki67+	 21067 9055
7176	0	0	Ki67+	 21077 9384
7177	0	0	Ki67+	 21091 9077
7178	0	0	Ki67+	 21096 9407
7179	0	0	Ki67+	 21114 8898
7180	0	0	Ki67+	 21116 9085
7181	0	0	Ki67+	 21119 9434
7182	0	0	Ki67+	 21132 9108
7183	0	0	Ki67+	 21146 9456
7184	0	0	Ki67+	 21179 8946
7185	0	0	Ki67+	 21192 9474
7186	0	0	Ki67+	 21196 8952
7187	0	0	Ki67+	 21196 9169
7188	0	0	Ki67+	 21209 8969
7189	0	0	Ki67+	 21216 9178
7190	0	0	Ki67+	 21230 8984
7191	0	0	Ki67+	 21247 9207
7192	0	0	Ki67+	 21250 9008
7193	0	0	Ki67+	 21262 9477
7194	0	0	Ki67+	 21263 9209
7195	0	0	Ki67+	 21264 9017
7196	0	0	Ki67+	 21302 9307
7197	0	0	Ki67+	 21304 9247
7198	0	0	Ki67+	 21311 9258
7199	0	0	Ki67+	 21313 9294
7200	0	0	Ki67+	 21383 9090
7201	0	0	Ki67+	 21397 9292
7202	0	0	Ki67+	 21405 9120
7203	0	0	Ki67+	 21412 9289
7204	0	0	Ki67+	 21434 8904
7205	0	0	Ki67+	 21464 9320
7206	0	0	Ki67+	 21466 9177
7207	0	0	Ki67+	 21478 9578
7208	0	0	Ki67+	 21490 9184
7209	0	0	Ki67+	 21511 9580
7210	0	0	Ki67+	 21523 9153
7211	0	0	Ki67+	 21525 9365
7212	0	0	Ki67+	 21529 9184
7213	0	0	Ki67+	 21545 9210
7214	0	0	Ki67+	 21550 9583
7215	0	0	Ki67+	 21554 9323
7216	0	0	Ki67+	 21560 9237
7217	0	0	Ki67+	 21586 9581
7218	0	0	Ki67+	 21598 9415
7219	0	0	Ki67+	 21610 9423
7220	0	0	Ki67+	 21633 9592
7221	0	0	Ki67+	 21662 8908
7222	0	0	Ki67+	 21695 9171
7223	0	0	Ki67+	 21701 8911
7224	0	0	Ki67+	 21720 8937
7225	0	0	Ki67+	 21722 9206
7226	0	0	Ki67+	 20933 9914
7227	0	0	Ki67+	 20943 9946
7228	0	0	Ki67+	 20966 9912
7229	0	0	Ki67+	 20970 10007
7230	0	0	Ki67+	 20970 10106
7231	0	0	Ki67+	 20973 9948
7232	0	0	Ki67+	 20986 9961
7233	0	0	Ki67+	 20992 10025
7234	0	0	Ki67+	 20998 9989
7235	0	0	Ki67+	 21002 10036
7236	0	0	Ki67+	 21014 10015
7237	0	0	Ki67+	 21021 10063
7238	0	0	Ki67+	 21022 10031
7239	0	0	Ki67+	 21026 10105
7240	0	0	Ki67+	 21029 10137
7241	0	0	Ki67+	 21038 10338
7242	0	0	Ki67+	 21042 10114
7243	0	0	Ki67+	 21042 10357
7244	0	0	Ki67+	 21045 10103
7245	0	0	Ki67+	 21047 10073
7246	0	0	Ki67+	 21049 10195
7247	0	0	Ki67+	 21064 10138
7248	0	0	Ki67+	 21066 10331
7249	0	0	Ki67+	 21075 10172
7250	0	0	Ki67+	 21075 10196
7251	0	0	Ki67+	 21084 10246
7252	0	0	Ki67+	 21086 10306
7253	0	0	Ki67+	 21090 10172
7254	0	0	Ki67+	 21091 10206
7255	0	0	Ki67+	 21100 10222
7256	0	0	Ki67+	 21100 10312
7257	0	0	Ki67+	 21101 10337
7258	0	0	Ki67+	 21108 9704
7259	0	0	Ki67+	 21125 10381
7260	0	0	Ki67+	 21128 10245
7261	0	0	Ki67+	 21142 10303
7262	0	0	Ki67+	 21157 10398
7263	0	0	Ki67+	 21173 10386
7264	0	0	Ki67+	 21194 10438
7265	0	0	Ki67+	 21199 10412
7266	0	0	Ki67+	 21202 10346
7267	0	0	Ki67+	 21204 10397
7268	0	0	Ki67+	 21218 10440
7269	0	0	Ki67+	 21226 10364
7270	0	0	Ki67+	 21229 10334
7271	0	0	Ki67+	 21251 10447
7272	0	0	Ki67+	 21259 10469
7273	0	0	Ki67+	 21260 10354
7274	0	0	Ki67+	 21263 10429
7275	0	0	Ki67+	 21274 10469
7276	0	0	Ki67+	 21279 10240
7277	0	0	Ki67+	 21311 10275
7278	0	0	Ki67+	 21388 10370
7279	0	0	Ki67+	 21452 10267
7280	0	0	Ki67+	 21564 10390
7281	0	0	Ki67+	 21601 10408
7282	0	0	Ki67+	 21614 10398
7283	0	0	Ki67+	 21648 10389
7284	0	0	Ki67+	 21659 10397
7285	0	0	Ki67+	 21678 10431
7286	0	0	Ki67+	 21722 10413
7287	0	0	Ki67+	 21008 10872
7288	0	0	Ki67+	 21019 10917
7289	0	0	Ki67+	 21028 10947
7290	0	0	Ki67+	 21301 10506
7291	0	0	Ki67+	 21323 10505
7292	0	0	Ki67+	 21357 10558
7293	0	0	Ki67+	 21367 10590
7294	0	0	Ki67+	 21393 10616
7295	0	0	Ki67+	 21407 10647
7296	0	0	Ki67+	 21440 10707
7297	0	0	Ki67+	 21465 10557
7298	0	0	Ki67+	 21493 10631
7299	0	0	Ki67+	 21494 10728
7300	0	0	Ki67+	 21511 10555
7301	0	0	Ki67+	 21514 10706
7302	0	0	Ki67+	 21526 10735
7303	0	0	Ki67+	 21547 10484
7304	0	0	Ki67+	 21561 10739
7305	0	0	Ki67+	 21567 10577
7306	0	0	Ki67+	 21585 10741
7307	0	0	Ki67+	 21592 10533
7308	0	0	Ki67+	 21615 10745
7309	0	0	Ki67+	 21648 10770
7310	0	0	Ki67+	 21660 10730
7311	0	0	Ki67+	 21661 10774
7312	0	0	Ki67+	 21679 10791
7313	0	0	Ki67+	 21714 10819
7314	0	0	Ki67+	 21722 10742
7315	0	0	Ki67+	 21150 11582
7316	0	0	Ki67+	 21247 11537
7317	0	0	Ki67+	 21275 11821
7318	0	0	Ki67+	 21325 11853
7319	0	0	Ki67+	 21325 11996
7320	0	0	Ki67+	 21329 11934
7321	0	0	Ki67+	 21329 12013
7322	0	0	Ki67+	 21338 11827
7323	0	0	Ki67+	 21339 11895
7324	0	0	Ki67+	 21339 12035
7325	0	0	Ki67+	 21344 11853
7326	0	0	Ki67+	 21440 11472
7327	0	0	Ki67+	 21443 11878
7328	0	0	Ki67+	 21444 11483
7329	0	0	Ki67+	 21461 11896
7330	0	0	Ki67+	 21383 12127
7331	0	0	Ki67+	 21386 12876
7332	0	0	Ki67+	 21404 12319
7333	0	0	Ki67+	 21457 12306
7334	0	0	Ki67+	 21501 12618
7335	0	0	Ki67+	 21465 13279
7336	0	0	Ki67+	 21520 13662
7337	0	0	Ki67+	 21537 13611
7338	0	0	Ki67+	 21540 13575
7339	0	0	Ki67+	 21542 13651
7340	0	0	Ki67+	 21558 13554
7341	0	0	Ki67+	 21562 13607
7342	0	0	Ki67+	 21579 13546
7343	0	0	Ki67+	 21579 13601
7344	0	0	Ki67+	 21583 13526
7345	0	0	Ki67+	 21596 13067
7346	0	0	Ki67+	 21611 13105
7347	0	0	Ki67+	 21612 13519
7348	0	0	Ki67+	 21617 12921
7349	0	0	Ki67+	 21634 13103
7350	0	0	Ki67+	 21634 13416
7351	0	0	Ki67+	 21638 13490
7352	0	0	Ki67+	 21653 13441
7353	0	0	Ki67+	 21656 13416
7354	0	0	Ki67+	 21661 13044
7355	0	0	Ki67+	 21663 12984
7356	0	0	Ki67+	 21666 13145
7357	0	0	Ki67+	 21688 13498
7358	0	0	Ki67+	 21699 13107
7359	0	0	Ki67+	 21714 13509
7360	0	0	Ki67+	 21022 14225
7361	0	0	Ki67+	 21423 13896
7362	0	0	Ki67+	 20938 15058
7363	0	0	Ki67+	 20943 15014
7364	0	0	Ki67+	 20944 14793
7365	0	0	Ki67+	 20947 14998
7366	0	0	Ki67+	 20948 14978
7367	0	0	Ki67+	 20953 15028
7368	0	0	Ki67+	 20959 14950
7369	0	0	Ki67+	 20970 14789
7370	0	0	Ki67+	 20983 14985
7371	0	0	Ki67+	 21000 14799
7372	0	0	Ki67+	 21016 14816
7373	0	0	Ki67+	 21023 14833
7374	0	0	Ki67+	 21023 15224
7375	0	0	Ki67+	 21030 14913
7376	0	0	Ki67+	 21043 14842
7377	0	0	Ki67+	 21050 14850
7378	0	0	Ki67+	 21053 14913
7379	0	0	Ki67+	 21097 15032
7380	0	0	Ki67+	 21115 14857
7381	0	0	Ki67+	 21134 14896
7382	0	0	Ki67+	 21140 14846
7383	0	0	Ki67+	 21172 14825
7384	0	0	Ki67+	 21199 14871
7385	0	0	Ki67+	 21206 14823
7386	0	0	Ki67+	 21221 14862
7387	0	0	Ki67+	 21230 14812
7388	0	0	Ki67+	 21250 14797
7389	0	0	Ki67+	 21268 14839
7390	0	0	Ki67+	 21272 14781
7391	0	0	Ki67+	 21310 14622
7392	0	0	Ki67+	 21352 14701
7393	0	0	Ki67+	 21480 14664
7394	0	0	Ki67+	 21578 15093
7395	0	0	Ki67+	 21592 14856
7396	0	0	Ki67+	 21608 15066
7397	0	0	Ki67+	 21220 15742
7398	0	0	Ki67+	 21220 15774
7399	0	0	Ki67+	 21233 15831
7400	0	0	Ki67+	 21256 15700
7401	0	0	Ki67+	 21268 15857
7402	0	0	Ki67+	 21284 15956
7403	0	0	Ki67+	 21297 15897
7404	0	0	Ki67+	 21299 15961
7405	0	0	Ki67+	 21302 15986
7406	0	0	Ki67+	 21304 15919
7407	0	0	Ki67+	 21323 15995
7408	0	0	Ki67+	 21324 15903
7409	0	0	Ki67+	 21326 15967
7410	0	0	Ki67+	 21330 16064
7411	0	0	Ki67+	 21339 16006
7412	0	0	Ki67+	 21344 15924
7413	0	0	Ki67+	 21351 15796
7414	0	0	Ki67+	 21356 15948
7415	0	0	Ki67+	 21370 15730
7416	0	0	Ki67+	 21378 15783
7417	0	0	Ki67+	 21397 15849
7418	0	0	Ki67+	 21399 15707
7419	0	0	Ki67+	 21413 15700
7420	0	0	Ki67+	 21428 16020
7421	0	0	Ki67+	 21442 15846
7422	0	0	Ki67+	 21445 15665
7423	0	0	Ki67+	 21448 15795
7424	0	0	Ki67+	 21449 16070
7425	0	0	Ki67+	 21451 15914
7426	0	0	Ki67+	 21451 15926
7427	0	0	Ki67+	 21452 15884
7428	0	0	Ki67+	 21454 15727
7429	0	0	Ki67+	 21467 15414
7430	0	0	Ki67+	 21470 15662
7431	0	0	Ki67+	 21471 15630
7432	0	0	Ki67+	 21475 15462
7433	0	0	Ki67+	 21480 15296
7434	0	0	Ki67+	 21542 15335
7435	0	0	Ki67+	 21344 16088
7436	0	0	Ki67+	 21359 16129
7437	0	0	Ki67+	 21367 16137
7438	0	0	Ki67+	 21368 16100
7439	0	0	Ki67+	 21371 16119
7440	0	0	Ki67+	 21399 16115
7441	0	0	Ki67+	 21399 16811
7442	0	0	Ki67+	 21419 16179
7443	0	0	Ki67+	 21435 16185
7444	0	0	Ki67+	 21442 16196
7445	0	0	Ki67+	 21443 16211
7446	0	0	Ki67+	 21451 16124
7447	0	0	Ki67+	 21452 16108
7448	0	0	Ki67+	 21453 16157
7449	0	0	Ki67+	 21460 16269
7450	0	0	Ki67+	 21463 16213
7451	0	0	Ki67+	 21465 16235
7452	0	0	Ki67+	 21474 16287
7453	0	0	Ki67+	 21482 16344
7454	0	0	Ki67+	 21485 16271
7455	0	0	Ki67+	 21490 16239
7456	0	0	Ki67+	 21499 16291
7457	0	0	Ki67+	 21505 16369
7458	0	0	Ki67+	 21510 16331
7459	0	0	Ki67+	 21512 16272
7460	0	0	Ki67+	 21527 16311
7461	0	0	Ki67+	 21535 16340
7462	0	0	Ki67+	 21545 16434
7463	0	0	Ki67+	 21575 16384
7464	0	0	Ki67+	 21580 16467
7465	0	0	Ki67+	 21591 16376
7466	0	0	Ki67+	 21596 16606
7467	0	0	Ki67+	 21601 16474
7468	0	0	Ki67+	 21603 16357
7469	0	0	Ki67+	 21603 16595
7470	0	0	Ki67+	 21612 16525
7471	0	0	Ki67+	 21621 16619
7472	0	0	Ki67+	 21622 16647
7473	0	0	Ki67+	 21623 16659
7474	0	0	Ki67+	 21633 16679
7475	0	0	Ki67+	 21634 16586
7476	0	0	Ki67+	 21640 16465
7477	0	0	Ki67+	 21640 16532
7478	0	0	Ki67+	 21640 16620
7479	0	0	Ki67+	 21641 16706
7480	0	0	Ki67+	 21643 16382
7481	0	0	Ki67+	 21646 16684
7482	0	0	Ki67+	 21654 16401
7483	0	0	Ki67+	 21656 16559
7484	0	0	Ki67+	 21661 16513
7485	0	0	Ki67+	 21665 16610
7486	0	0	Ki67+	 21666 16586
7487	0	0	Ki67+	 21666 16748
7488	0	0	Ki67+	 21683 16814
7489	0	0	Ki67+	 21691 16844
7490	0	0	Ki67+	 21696 16879
7491	0	0	Ki67+	 21712 16234
7492	0	0	Ki67+	 21716 16842
7493	0	0	Ki67+	 20941 17678
7494	0	0	Ki67+	 21460 17512
7495	0	0	Ki67+	 21463 16987
7496	0	0	Ki67+	 21598 17640
7497	0	0	Ki67+	 21620 17520
7498	0	0	Ki67+	 21630 17493
7499	0	0	Ki67+	 21636 17407
7500	0	0	Ki67+	 21640 17451
7501	0	0	Ki67+	 21674 17357
7502	0	0	Ki67+	 21687 16937
7503	0	0	Ki67+	 21689 16920
7504	0	0	Ki67+	 21689 17676
7505	0	0	Ki67+	 21692 17508
7506	0	0	Ki67+	 21698 17003
7507	0	0	Ki67+	 21702 16988
7508	0	0	Ki67+	 21708 17642
7509	0	0	Ki67+	 21712 17021
7510	0	0	Ki67+	 21712 17277
7511	0	0	Ki67+	 21714 17576
7512	0	0	Ki67+	 21715 16956
7513	0	0	Ki67+	 21715 17560
7514	0	0	Ki67+	 21716 17487
7515	0	0	Ki67+	 21716 17539
7516	0	0	Ki67+	 21717 16929
7517	0	0	Ki67+	 21722 17474
7518	0	0	Ki67+	 21723 17436
7519	0	0	Ki67+	 21724 17414
7520	0	0	Ki67+	 21726 17375
7521	0	0	Ki67+	 20940 18419
7522	0	0	Ki67+	 20940 18463
7523	0	0	Ki67+	 20952 18372
7524	0	0	Ki67+	 20954 18461
7525	0	0	Ki67+	 20966 18422
7526	0	0	Ki67+	 20974 18387
7527	0	0	Ki67+	 20993 18437
7528	0	0	Ki67+	 21009 18427
7529	0	0	Ki67+	 21027 18387
7530	0	0	Ki67+	 21079 17951
7531	0	0	Ki67+	 21085 18463
7532	0	0	Ki67+	 21118 18002
7533	0	0	Ki67+	 21168 17960
7534	0	0	Ki67+	 21218 18032
7535	0	0	Ki67+	 21229 17919
7536	0	0	Ki67+	 21260 17992
7537	0	0	Ki67+	 21279 18060
7538	0	0	Ki67+	 21280 18283
7539	0	0	Ki67+	 21285 17913
7540	0	0	Ki67+	 21290 18015
7541	0	0	Ki67+	 21613 17812
7542	0	0	Ki67+	 21627 17852
7543	0	0	Ki67+	 21638 17785
7544	0	0	Ki67+	 21639 17819
7545	0	0	Ki67+	 21651 18338
7546	0	0	Ki67+	 21663 17897
7547	0	0	Ki67+	 21664 18413
7548	0	0	Ki67+	 21669 18314
7549	0	0	Ki67+	 21669 18365
7550	0	0	Ki67+	 21682 17780
7551	0	0	Ki67+	 21687 17725
7552	0	0	Ki67+	 21692 18280
7553	0	0	Ki67+	 21695 17756
7554	0	0	Ki67+	 21707 18257
7555	0	0	Ki67+	 21714 17826
7556	0	0	Ki67+	 21722 17852
7557	0	0	Ki67+	 21724 18222
7558	0	0	Ki67+	 20946 18648
7559	0	0	Ki67+	 20999 18592
7560	0	0	Ki67+	 21117 19001
7561	0	0	Ki67+	 21124 18504
7562	0	0	Ki67+	 21171 18693
7563	0	0	Ki67+	 21183 18974
7564	0	0	Ki67+	 20941 19616
7565	0	0	Ki67+	 20948 19703
7566	0	0	Ki67+	 20956 19629
7567	0	0	Ki67+	 20999 19638
7568	0	0	Ki67+	 21029 19485
7569	0	0	Ki67+	 21036 19676
7570	0	0	Ki67+	 21043 19518
7571	0	0	Ki67+	 21047 19498
7572	0	0	Ki67+	 21071 19540
7573	0	0	Ki67+	 21075 19528
7574	0	0	Ki67+	 21145 19720
7575	0	0	Ki67+	 21660 19365
7576	0	0	Ki67+	 21261 20494
7577	0	0	Ki67+	 21280 20868
7578	0	0	Ki67+	 21501 20339
7579	0	0	Ki67+	 21439 24699
7580	0	0	Ki67+	 21641 24544
7581	0	0	Ki67+	 21681 24251
7582	0	0	Ki67+	 20979 25015
7583	0	0	Ki67+	 21188 24913
7584	0	0	Ki67+	 21502 25563
7585	0	0	Ki67+	 20989 26914
7586	0	0	Ki67+	 21436 26781
7587	0	0	Ki67+	 21643 27517
7588	0	0	Ki67+	 21161 30281
7589	0	0	Ki67+	 21651 30447
7590	0	0	Ki67+	 21469 31678
7591	0	0	Ki67+	 21153 32570
7592	0	0	Ki67+	 21493 32284
7593	0	0	Ki67+	 21516 33618
7594	0	0	Ki67+	 21796 8172
7595	0	0	Ki67+	 21844 8098
7596	0	0	Ki67+	 21919 8080
7597	0	0	Ki67+	 21941 8117
7598	0	0	Ki67+	 22023 8015
7599	0	0	Ki67+	 22040 8030
7600	0	0	Ki67+	 22072 8218
7601	0	0	Ki67+	 22077 8248
7602	0	0	Ki67+	 22122 8236
7603	0	0	Ki67+	 22133 8054
7604	0	0	Ki67+	 22151 8086
7605	0	0	Ki67+	 22154 8109
7606	0	0	Ki67+	 22181 8089
7607	0	0	Ki67+	 22189 8151
7608	0	0	Ki67+	 22215 8156
7609	0	0	Ki67+	 22230 8117
7610	0	0	Ki67+	 22232 8160
7611	0	0	Ki67+	 22265 8105
7612	0	0	Ki67+	 22265 8177
7613	0	0	Ki67+	 22270 8205
7614	0	0	Ki67+	 22272 8239
7615	0	0	Ki67+	 22274 8262
7616	0	0	Ki67+	 22281 8197
7617	0	0	Ki67+	 22281 8220
7618	0	0	Ki67+	 22286 8115
7619	0	0	Ki67+	 22288 8168
7620	0	0	Ki67+	 22288 8249
7621	0	0	Ki67+	 22289 8139
7622	0	0	Ki67+	 22299 8093
7623	0	0	Ki67+	 22299 8113
7624	0	0	Ki67+	 22311 7803
7625	0	0	Ki67+	 22316 8131
7626	0	0	Ki67+	 22322 8251
7627	0	0	Ki67+	 22339 8048
7628	0	0	Ki67+	 22346 8113
7629	0	0	Ki67+	 22375 8081
7630	0	0	Ki67+	 22376 7880
7631	0	0	Ki67+	 22388 8121
7632	0	0	Ki67+	 22409 7944
7633	0	0	Ki67+	 22416 7851
7634	0	0	Ki67+	 22420 8176
7635	0	0	Ki67+	 22440 7768
7636	0	0	Ki67+	 22466 8250
7637	0	0	Ki67+	 22490 7813
7638	0	0	Ki67+	 22491 7794
7639	0	0	Ki67+	 22493 7883
7640	0	0	Ki67+	 22494 7775
7641	0	0	Ki67+	 22500 7850
7642	0	0	Ki67+	 21734 8607
7643	0	0	Ki67+	 21753 8598
7644	0	0	Ki67+	 21754 8630
7645	0	0	Ki67+	 21780 8973
7646	0	0	Ki67+	 21783 8592
7647	0	0	Ki67+	 21804 8985
7648	0	0	Ki67+	 21808 8553
7649	0	0	Ki67+	 21828 8557
7650	0	0	Ki67+	 21839 8973
7651	0	0	Ki67+	 21853 8278
7652	0	0	Ki67+	 21863 8549
7653	0	0	Ki67+	 21875 8521
7654	0	0	Ki67+	 21881 8969
7655	0	0	Ki67+	 21920 8909
7656	0	0	Ki67+	 21927 8475
7657	0	0	Ki67+	 21937 8899
7658	0	0	Ki67+	 21940 8469
7659	0	0	Ki67+	 21984 8864
7660	0	0	Ki67+	 22003 8807
7661	0	0	Ki67+	 22029 8457
7662	0	0	Ki67+	 22050 8456
7663	0	0	Ki67+	 22068 8370
7664	0	0	Ki67+	 22076 8282
7665	0	0	Ki67+	 22083 8311
7666	0	0	Ki67+	 22136 8570
7667	0	0	Ki67+	 22138 8995
7668	0	0	Ki67+	 22152 8775
7669	0	0	Ki67+	 22168 8692
7670	0	0	Ki67+	 22182 8574
7671	0	0	Ki67+	 22257 8414
7672	0	0	Ki67+	 22263 8375
7673	0	0	Ki67+	 22268 8342
7674	0	0	Ki67+	 22268 8357
7675	0	0	Ki67+	 22273 8315
7676	0	0	Ki67+	 22281 8407
7677	0	0	Ki67+	 22284 8290
7678	0	0	Ki67+	 22290 8281
7679	0	0	Ki67+	 22290 8317
7680	0	0	Ki67+	 22290 8345
7681	0	0	Ki67+	 22303 8278
7682	0	0	Ki67+	 22303 8300
7683	0	0	Ki67+	 22316 8386
7684	0	0	Ki67+	 22317 8336
7685	0	0	Ki67+	 22336 8414
7686	0	0	Ki67+	 22480 8414
7687	0	0	Ki67+	 22486 9024
7688	0	0	Ki67+	 22489 8670
7689	0	0	Ki67+	 22497 8468
7690	0	0	Ki67+	 22519 8993
7691	0	0	Ki67+	 22519 9036
7692	0	0	Ki67+	 22522 8963
7693	0	0	Ki67+	 22525 8894
7694	0	0	Ki67+	 22527 8851
7695	0	0	Ki67+	 21730 9463
7696	0	0	Ki67+	 21747 9661
7697	0	0	Ki67+	 21764 9495
7698	0	0	Ki67+	 21775 9508
7699	0	0	Ki67+	 21806 9685
7700	0	0	Ki67+	 21855 9797
7701	0	0	Ki67+	 21875 9819
7702	0	0	Ki67+	 21913 9857
7703	0	0	Ki67+	 21916 9528
7704	0	0	Ki67+	 21935 9521
7705	0	0	Ki67+	 21958 9814
7706	0	0	Ki67+	 21993 9523
7707	0	0	Ki67+	 22010 9503
7708	0	0	Ki67+	 22026 9487
7709	0	0	Ki67+	 22026 9687
7710	0	0	Ki67+	 22052 9460
7711	0	0	Ki67+	 22057 9433
7712	0	0	Ki67+	 22089 9841
7713	0	0	Ki67+	 22093 9409
7714	0	0	Ki67+	 22115 9444
7715	0	0	Ki67+	 22115 9472
7716	0	0	Ki67+	 22178 9525
7717	0	0	Ki67+	 22202 9619
7718	0	0	Ki67+	 22203 9518
7719	0	0	Ki67+	 22240 9632
7720	0	0	Ki67+	 22250 9502
7721	0	0	Ki67+	 22253 9074
7722	0	0	Ki67+	 22271 9630
7723	0	0	Ki67+	 22275 9482
7724	0	0	Ki67+	 22293 9624
7725	0	0	Ki67+	 22309 9628
7726	0	0	Ki67+	 22324 9470
7727	0	0	Ki67+	 22340 9627
7728	0	0	Ki67+	 22346 9437
7729	0	0	Ki67+	 22350 9305
7730	0	0	Ki67+	 22352 9633
7731	0	0	Ki67+	 22353 9407
7732	0	0	Ki67+	 22367 9642
7733	0	0	Ki67+	 22383 9235
7734	0	0	Ki67+	 22400 9588
7735	0	0	Ki67+	 22402 9823
7736	0	0	Ki67+	 22429 9296
7737	0	0	Ki67+	 22429 9644
7738	0	0	Ki67+	 22434 9817
7739	0	0	Ki67+	 22435 9710
7740	0	0	Ki67+	 22439 9686
7741	0	0	Ki67+	 22443 9318
7742	0	0	Ki67+	 22459 9333
7743	0	0	Ki67+	 22462 9784
7744	0	0	Ki67+	 22463 9360
7745	0	0	Ki67+	 22469 9799
7746	0	0	Ki67+	 22472 9602
7747	0	0	Ki67+	 22485 9376
7748	0	0	Ki67+	 22495 9586
7749	0	0	Ki67+	 22497 9378
7750	0	0	Ki67+	 22497 9705
7751	0	0	Ki67+	 22513 9372
7752	0	0	Ki67+	 22513 9494
7753	0	0	Ki67+	 22517 9573
7754	0	0	Ki67+	 21743 10342
7755	0	0	Ki67+	 21750 10357
7756	0	0	Ki67+	 21753 10316
7757	0	0	Ki67+	 21767 10078
7758	0	0	Ki67+	 21770 10220
7759	0	0	Ki67+	 21773 10200
7760	0	0	Ki67+	 21774 10245
7761	0	0	Ki67+	 21776 10177
7762	0	0	Ki67+	 21785 10434
7763	0	0	Ki67+	 21792 10567
7764	0	0	Ki67+	 21805 10235
7765	0	0	Ki67+	 21806 10468
7766	0	0	Ki67+	 21815 10266
7767	0	0	Ki67+	 21819 10005
7768	0	0	Ki67+	 21842 10489
7769	0	0	Ki67+	 21850 10522
7770	0	0	Ki67+	 21859 10305
7771	0	0	Ki67+	 21930 9881
7772	0	0	Ki67+	 21945 9928
7773	0	0	Ki67+	 21956 9944
7774	0	0	Ki67+	 21969 9978
7775	0	0	Ki67+	 21975 9943
7776	0	0	Ki67+	 21980 10407
7777	0	0	Ki67+	 21988 10375
7778	0	0	Ki67+	 21989 10005
7779	0	0	Ki67+	 21990 9887
7780	0	0	Ki67+	 22004 10024
7781	0	0	Ki67+	 22011 9932
7782	0	0	Ki67+	 22027 10042
7783	0	0	Ki67+	 22048 10001
7784	0	0	Ki67+	 22063 10045
7785	0	0	Ki67+	 22087 10077
7786	0	0	Ki67+	 22140 9929
7787	0	0	Ki67+	 22150 10318
7788	0	0	Ki67+	 22162 9898
7789	0	0	Ki67+	 22184 10352
7790	0	0	Ki67+	 22190 10185
7791	0	0	Ki67+	 22192 9934
7792	0	0	Ki67+	 22199 10225
7793	0	0	Ki67+	 22201 10376
7794	0	0	Ki67+	 22212 10408
7795	0	0	Ki67+	 22213 10391
7796	0	0	Ki67+	 22222 10263
7797	0	0	Ki67+	 22238 10317
7798	0	0	Ki67+	 22244 10522
7799	0	0	Ki67+	 22246 10359
7800	0	0	Ki67+	 22254 10504
7801	0	0	Ki67+	 22265 10364
7802	0	0	Ki67+	 22272 10377
7803	0	0	Ki67+	 22284 10401
7804	0	0	Ki67+	 22297 10528
7805	0	0	Ki67+	 22444 9899
7806	0	0	Ki67+	 22487 9910
7807	0	0	Ki67+	 21742 10845
7808	0	0	Ki67+	 21751 10852
7809	0	0	Ki67+	 21777 10868
7810	0	0	Ki67+	 21781 10896
7811	0	0	Ki67+	 21799 10680
7812	0	0	Ki67+	 21800 10923
7813	0	0	Ki67+	 21813 10944
7814	0	0	Ki67+	 21839 10959
7815	0	0	Ki67+	 21873 11055
7816	0	0	Ki67+	 21886 11094
7817	0	0	Ki67+	 21894 11125
7818	0	0	Ki67+	 21939 11168
7819	0	0	Ki67+	 22024 10991
7820	0	0	Ki67+	 22034 11204
7821	0	0	Ki67+	 22154 10955
7822	0	0	Ki67+	 22318 11460
7823	0	0	Ki67+	 22364 11011
7824	0	0	Ki67+	 22385 11032
7825	0	0	Ki67+	 22425 11075
7826	0	0	Ki67+	 22432 11400
7827	0	0	Ki67+	 22467 11117
7828	0	0	Ki67+	 22129 11708
7829	0	0	Ki67+	 21797 12730
7830	0	0	Ki67+	 21806 12663
7831	0	0	Ki67+	 21822 12359
7832	0	0	Ki67+	 21826 12325
7833	0	0	Ki67+	 21826 12849
7834	0	0	Ki67+	 21834 12485
7835	0	0	Ki67+	 21877 13026
7836	0	0	Ki67+	 21924 12747
7837	0	0	Ki67+	 21930 12779
7838	0	0	Ki67+	 21949 12928
7839	0	0	Ki67+	 21952 12895
7840	0	0	Ki67+	 21953 12882
7841	0	0	Ki67+	 21970 12852
7842	0	0	Ki67+	 21974 12994
7843	0	0	Ki67+	 21979 12812
7844	0	0	Ki67+	 21987 13020
7845	0	0	Ki67+	 22286 12585
7846	0	0	Ki67+	 21729 13298
7847	0	0	Ki67+	 21734 13333
7848	0	0	Ki67+	 21743 13516
7849	0	0	Ki67+	 21756 13322
7850	0	0	Ki67+	 21759 13109
7851	0	0	Ki67+	 21779 13294
7852	0	0	Ki67+	 21785 13114
7853	0	0	Ki67+	 21785 13519
7854	0	0	Ki67+	 21798 13131
7855	0	0	Ki67+	 21808 13518
7856	0	0	Ki67+	 21823 13240
7857	0	0	Ki67+	 21831 13127
7858	0	0	Ki67+	 21844 13523
7859	0	0	Ki67+	 21857 13239
7860	0	0	Ki67+	 21857 13515
7861	0	0	Ki67+	 21875 13529
7862	0	0	Ki67+	 21885 13447
7863	0	0	Ki67+	 21896 13526
7864	0	0	Ki67+	 21910 13469
7865	0	0	Ki67+	 21915 13532
7866	0	0	Ki67+	 21920 13435
7867	0	0	Ki67+	 21936 13448
7868	0	0	Ki67+	 21961 13092
7869	0	0	Ki67+	 21981 13537
7870	0	0	Ki67+	 21997 13216
7871	0	0	Ki67+	 21997 13300
7872	0	0	Ki67+	 22005 13541
7873	0	0	Ki67+	 22006 13448
7874	0	0	Ki67+	 22015 13559
7875	0	0	Ki67+	 22017 13078
7876	0	0	Ki67+	 22024 13088
7877	0	0	Ki67+	 22049 13130
7878	0	0	Ki67+	 22055 13179
7879	0	0	Ki67+	 22057 13220
7880	0	0	Ki67+	 22062 13187
7881	0	0	Ki67+	 22093 13599
7882	0	0	Ki67+	 22095 13233
7883	0	0	Ki67+	 22115 13610
7884	0	0	Ki67+	 22117 13242
7885	0	0	Ki67+	 22121 13259
7886	0	0	Ki67+	 22128 13613
7887	0	0	Ki67+	 22138 13266
7888	0	0	Ki67+	 22144 13621
7889	0	0	Ki67+	 22153 13319
7890	0	0	Ki67+	 22158 13632
7891	0	0	Ki67+	 22166 13299
7892	0	0	Ki67+	 22172 13644
7893	0	0	Ki67+	 22185 13318
7894	0	0	Ki67+	 22192 13359
7895	0	0	Ki67+	 22193 13650
7896	0	0	Ki67+	 22209 13409
7897	0	0	Ki67+	 22225 13669
7898	0	0	Ki67+	 22236 13408
7899	0	0	Ki67+	 22239 13441
7900	0	0	Ki67+	 22240 13684
7901	0	0	Ki67+	 22241 13698
7902	0	0	Ki67+	 22258 13466
7903	0	0	Ki67+	 22262 13693
7904	0	0	Ki67+	 22270 13476
7905	0	0	Ki67+	 22276 13509
7906	0	0	Ki67+	 22289 13532
7907	0	0	Ki67+	 22297 13718
7908	0	0	Ki67+	 22304 13553
7909	0	0	Ki67+	 22307 13633
7910	0	0	Ki67+	 22323 13734
7911	0	0	Ki67+	 22361 13598
7912	0	0	Ki67+	 22362 13742
7913	0	0	Ki67+	 22374 13628
7914	0	0	Ki67+	 22375 13719
7915	0	0	Ki67+	 22377 13607
7916	0	0	Ki67+	 22381 13766
7917	0	0	Ki67+	 22398 13620
7918	0	0	Ki67+	 22399 13653
7919	0	0	Ki67+	 22413 13641
7920	0	0	Ki67+	 22414 13790
7921	0	0	Ki67+	 22443 13677
7922	0	0	Ki67+	 22451 13700
7923	0	0	Ki67+	 22463 13688
7924	0	0	Ki67+	 22481 13722
7925	0	0	Ki67+	 22518 13752
7926	0	0	Ki67+	 22522 13787
7927	0	0	Ki67+	 22507 13883
7928	0	0	Ki67+	 21965 15191
7929	0	0	Ki67+	 22311 15400
7930	0	0	Ki67+	 22385 15230
7931	0	0	Ki67+	 22402 15188
7932	0	0	Ki67+	 22417 15191
7933	0	0	Ki67+	 22431 15186
7934	0	0	Ki67+	 22450 15183
7935	0	0	Ki67+	 22466 15167
7936	0	0	Ki67+	 22492 15153
7937	0	0	Ki67+	 22495 15185
7938	0	0	Ki67+	 22507 14939
7939	0	0	Ki67+	 21913 16250
7940	0	0	Ki67+	 21940 16188
7941	0	0	Ki67+	 22351 16162
7942	0	0	Ki67+	 21735 17007
7943	0	0	Ki67+	 21736 16634
7944	0	0	Ki67+	 21742 16982
7945	0	0	Ki67+	 21762 17023
7946	0	0	Ki67+	 21766 17054
7947	0	0	Ki67+	 21793 16361
7948	0	0	Ki67+	 21821 16341
7949	0	0	Ki67+	 21843 17026
7950	0	0	Ki67+	 21851 16882
7951	0	0	Ki67+	 21852 17064
7952	0	0	Ki67+	 21853 16313
7953	0	0	Ki67+	 21853 16934
7954	0	0	Ki67+	 21855 16802
7955	0	0	Ki67+	 21857 16953
7956	0	0	Ki67+	 21865 16838
7957	0	0	Ki67+	 21869 17028
7958	0	0	Ki67+	 21870 16757
7959	0	0	Ki67+	 21872 16672
7960	0	0	Ki67+	 21872 16691
7961	0	0	Ki67+	 21873 16857
7962	0	0	Ki67+	 21877 16574
7963	0	0	Ki67+	 21881 16819
7964	0	0	Ki67+	 21881 16881
7965	0	0	Ki67+	 21884 16902
7966	0	0	Ki67+	 21886 16629
7967	0	0	Ki67+	 21887 16774
7968	0	0	Ki67+	 21889 16504
7969	0	0	Ki67+	 21889 16975
7970	0	0	Ki67+	 21891 16610
7971	0	0	Ki67+	 21894 16525
7972	0	0	Ki67+	 21894 16711
7973	0	0	Ki67+	 21898 16950
7974	0	0	Ki67+	 21901 16722
7975	0	0	Ki67+	 21901 17018
7976	0	0	Ki67+	 21902 16629
7977	0	0	Ki67+	 21904 16765
7978	0	0	Ki67+	 21906 16968
7979	0	0	Ki67+	 21911 16997
7980	0	0	Ki67+	 21914 17011
7981	0	0	Ki67+	 21917 16497
7982	0	0	Ki67+	 21926 16912
7983	0	0	Ki67+	 21931 16386
7984	0	0	Ki67+	 21952 16349
7985	0	0	Ki67+	 21957 16303
7986	0	0	Ki67+	 21960 16288
7987	0	0	Ki67+	 22122 17053
7988	0	0	Ki67+	 21731 17750
7989	0	0	Ki67+	 21733 17800
7990	0	0	Ki67+	 21735 17628
7991	0	0	Ki67+	 21735 17764
7992	0	0	Ki67+	 21735 17861
7993	0	0	Ki67+	 21741 17841
7994	0	0	Ki67+	 21745 17646
7995	0	0	Ki67+	 21746 17726
7996	0	0	Ki67+	 21748 17291
7997	0	0	Ki67+	 21749 17223
7998	0	0	Ki67+	 21749 17321
7999	0	0	Ki67+	 21749 17667
8000	0	0	Ki67+	 21749 17827
8001	0	0	Ki67+	 21754 17760
8002	0	0	Ki67+	 21760 17332
8003	0	0	Ki67+	 21761 17714
8004	0	0	Ki67+	 21763 17365
8005	0	0	Ki67+	 21763 17690
8006	0	0	Ki67+	 21764 17207
8007	0	0	Ki67+	 21766 17602
8008	0	0	Ki67+	 21766 17814
8009	0	0	Ki67+	 21767 17549
8010	0	0	Ki67+	 21768 17627
8011	0	0	Ki67+	 21770 17663
8012	0	0	Ki67+	 21771 17392
8013	0	0	Ki67+	 21771 17732
8014	0	0	Ki67+	 21779 17136
8015	0	0	Ki67+	 21787 17359
8016	0	0	Ki67+	 21793 17566
8017	0	0	Ki67+	 21796 17120
8018	0	0	Ki67+	 21800 17533
8019	0	0	Ki67+	 21814 17102
8020	0	0	Ki67+	 21817 17394
8021	0	0	Ki67+	 21823 17428
8022	0	0	Ki67+	 21825 17487
8023	0	0	Ki67+	 21830 17092
8024	0	0	Ki67+	 21837 17447
8025	0	0	Ki67+	 21841 17133
8026	0	0	Ki67+	 21845 17756
8027	0	0	Ki67+	 21851 17195
8028	0	0	Ki67+	 21857 17720
8029	0	0	Ki67+	 21859 17137
8030	0	0	Ki67+	 21860 17438
8031	0	0	Ki67+	 21861 17786
8032	0	0	Ki67+	 21865 17456
8033	0	0	Ki67+	 21872 17707
8034	0	0	Ki67+	 21880 17113
8035	0	0	Ki67+	 21880 17351
8036	0	0	Ki67+	 21880 17614
8037	0	0	Ki67+	 21884 17553
8038	0	0	Ki67+	 21884 17743
8039	0	0	Ki67+	 21885 17372
8040	0	0	Ki67+	 21886 17338
8041	0	0	Ki67+	 21886 17679
8042	0	0	Ki67+	 21890 17402
8043	0	0	Ki67+	 21892 17644
8044	0	0	Ki67+	 21893 17624
8045	0	0	Ki67+	 21897 17733
8046	0	0	Ki67+	 21898 17295
8047	0	0	Ki67+	 21899 17076
8048	0	0	Ki67+	 21900 17175
8049	0	0	Ki67+	 21902 17206
8050	0	0	Ki67+	 21903 17694
8051	0	0	Ki67+	 21904 17133
8052	0	0	Ki67+	 21905 17161
8053	0	0	Ki67+	 21905 17276
8054	0	0	Ki67+	 21906 17331
8055	0	0	Ki67+	 21908 17306
8056	0	0	Ki67+	 21910 17553
8057	0	0	Ki67+	 21911 17366
8058	0	0	Ki67+	 21911 17668
8059	0	0	Ki67+	 21912 17633
8060	0	0	Ki67+	 21914 17604
8061	0	0	Ki67+	 21915 17238
8062	0	0	Ki67+	 21916 17650
8063	0	0	Ki67+	 21925 17768
8064	0	0	Ki67+	 21930 17663
8065	0	0	Ki67+	 21943 17753
8066	0	0	Ki67+	 21953 17755
8067	0	0	Ki67+	 21977 17738
8068	0	0	Ki67+	 21993 17781
8069	0	0	Ki67+	 22014 17840
8070	0	0	Ki67+	 22030 17867
8071	0	0	Ki67+	 21732 18206
8072	0	0	Ki67+	 21743 18191
8073	0	0	Ki67+	 21749 18385
8074	0	0	Ki67+	 21751 18162
8075	0	0	Ki67+	 21759 18173
8076	0	0	Ki67+	 21760 18220
8077	0	0	Ki67+	 21763 17878
8078	0	0	Ki67+	 21764 18151
8079	0	0	Ki67+	 21765 18089
8080	0	0	Ki67+	 21768 18105
8081	0	0	Ki67+	 21774 17942
8082	0	0	Ki67+	 21778 18025
8083	0	0	Ki67+	 21782 18280
8084	0	0	Ki67+	 21788 17995
8085	0	0	Ki67+	 21790 18084
8086	0	0	Ki67+	 21791 18135
8087	0	0	Ki67+	 21794 17919
8088	0	0	Ki67+	 21815 17954
8089	0	0	Ki67+	 21821 18284
8090	0	0	Ki67+	 21822 17902
8091	0	0	Ki67+	 21838 18287
8092	0	0	Ki67+	 21865 18221
8093	0	0	Ki67+	 21866 18141
8094	0	0	Ki67+	 21882 18062
8095	0	0	Ki67+	 21883 18200
8096	0	0	Ki67+	 21884 18091
8097	0	0	Ki67+	 21889 18126
8098	0	0	Ki67+	 21894 18165
8099	0	0	Ki67+	 21911 18017
8100	0	0	Ki67+	 22017 18032
8101	0	0	Ki67+	 22026 17950
8102	0	0	Ki67+	 22029 17937
8103	0	0	Ki67+	 22034 17916
8104	0	0	Ki67+	 22037 17959
8105	0	0	Ki67+	 22038 17876
8106	0	0	Ki67+	 22038 18042
8107	0	0	Ki67+	 22045 18093
8108	0	0	Ki67+	 22046 17885
8109	0	0	Ki67+	 22048 17991
8110	0	0	Ki67+	 22058 18049
8111	0	0	Ki67+	 22061 18104
8112	0	0	Ki67+	 22063 17914
8113	0	0	Ki67+	 22070 17973
8114	0	0	Ki67+	 22088 18115
8115	0	0	Ki67+	 22089 17953
8116	0	0	Ki67+	 22114 18132
8117	0	0	Ki67+	 22126 18020
8118	0	0	Ki67+	 22130 18145
8119	0	0	Ki67+	 22145 18042
8120	0	0	Ki67+	 22157 18157
8121	0	0	Ki67+	 22176 18070
8122	0	0	Ki67+	 22179 18155
8123	0	0	Ki67+	 22194 18077
8124	0	0	Ki67+	 22215 18102
8125	0	0	Ki67+	 22221 18170
8126	0	0	Ki67+	 22235 18111
8127	0	0	Ki67+	 22248 18195
8128	0	0	Ki67+	 22256 18214
8129	0	0	Ki67+	 22282 18229
8130	0	0	Ki67+	 22303 18200
8131	0	0	Ki67+	 22306 18237
8132	0	0	Ki67+	 22321 18115
8133	0	0	Ki67+	 22327 18244
8134	0	0	Ki67+	 22342 18131
8135	0	0	Ki67+	 22352 18264
8136	0	0	Ki67+	 22371 18274
8137	0	0	Ki67+	 22382 18097
8138	0	0	Ki67+	 22382 18117
8139	0	0	Ki67+	 22382 18268
8140	0	0	Ki67+	 22393 18296
8141	0	0	Ki67+	 22418 18315
8142	0	0	Ki67+	 22456 18342
8143	0	0	Ki67+	 22467 18169
8144	0	0	Ki67+	 22502 18605
8145	0	0	Ki67+	 22512 18654
8146	0	0	Ki67+	 22519 18191
8147	0	0	Ki67+	 21817 19530
8148	0	0	Ki67+	 21857 19645
8149	0	0	Ki67+	 22217 20810
8150	0	0	Ki67+	 22440 20990
8151	0	0	Ki67+	 22441 20874
8152	0	0	Ki67+	 22450 20849
8153	0	0	Ki67+	 22458 20990
8154	0	0	Ki67+	 22460 21015
8155	0	0	Ki67+	 22481 20682
8156	0	0	Ki67+	 22485 20742
8157	0	0	Ki67+	 22500 20913
8158	0	0	Ki67+	 22505 20951
8159	0	0	Ki67+	 21970 21479
8160	0	0	Ki67+	 22059 21279
8161	0	0	Ki67+	 22073 21252
8162	0	0	Ki67+	 22091 21657
8163	0	0	Ki67+	 22468 21118
8164	0	0	Ki67+	 22470 21098
8165	0	0	Ki67+	 22472 21133
8166	0	0	Ki67+	 22484 21150
8167	0	0	Ki67+	 22494 21198
8168	0	0	Ki67+	 22507 21289
8169	0	0	Ki67+	 22518 21321
8170	0	0	Ki67+	 21916 22385
8171	0	0	Ki67+	 21960 22071
8172	0	0	Ki67+	 22345 22671
8173	0	0	Ki67+	 22352 22709
8174	0	0	Ki67+	 22512 23063
8175	0	0	Ki67+	 22518 23079
8176	0	0	Ki67+	 22444 23888
8177	0	0	Ki67+	 22520 23849
8178	0	0	Ki67+	 21757 24496
8179	0	0	Ki67+	 22377 25656
8180	0	0	Ki67+	 22168 27231
8181	0	0	Ki67+	 22486 27318
8182	0	0	Ki67+	 22440 30024
8183	0	0	Ki67+	 21757 31474
8184	0	0	Ki67+	 21933 31486
8185	0	0	Ki67+	 22700 7559
8186	0	0	Ki67+	 22711 7814
8187	0	0	Ki67+	 22738 7560
8188	0	0	Ki67+	 22773 7527
8189	0	0	Ki67+	 22797 7538
8190	0	0	Ki67+	 22966 7383
8191	0	0	Ki67+	 22984 7386
8192	0	0	Ki67+	 22987 7461
8193	0	0	Ki67+	 23067 7682
8194	0	0	Ki67+	 23127 7376
8195	0	0	Ki67+	 23176 7374
8196	0	0	Ki67+	 23323 7480
8197	0	0	Ki67+	 22540 8541
8198	0	0	Ki67+	 22544 8733
8199	0	0	Ki67+	 22551 8575
8200	0	0	Ki67+	 22553 8713
8201	0	0	Ki67+	 22569 8288
8202	0	0	Ki67+	 22590 8515
8203	0	0	Ki67+	 22632 8794
8204	0	0	Ki67+	 22640 8825
8205	0	0	Ki67+	 22643 8776
8206	0	0	Ki67+	 22655 8631
8207	0	0	Ki67+	 22670 8601
8208	0	0	Ki67+	 22703 8681
8209	0	0	Ki67+	 22719 8153
8210	0	0	Ki67+	 22722 8110
8211	0	0	Ki67+	 22816 8834
8212	0	0	Ki67+	 23024 8214
8213	0	0	Ki67+	 23178 8456
8214	0	0	Ki67+	 23204 8533
8215	0	0	Ki67+	 22542 9327
8216	0	0	Ki67+	 22547 9162
8217	0	0	Ki67+	 22557 9301
8218	0	0	Ki67+	 22564 9168
8219	0	0	Ki67+	 22566 9290
8220	0	0	Ki67+	 22572 9331
8221	0	0	Ki67+	 22600 9365
8222	0	0	Ki67+	 22608 9353
8223	0	0	Ki67+	 22615 9383
8224	0	0	Ki67+	 22634 9409
8225	0	0	Ki67+	 22647 9434
8226	0	0	Ki67+	 22681 9447
8227	0	0	Ki67+	 22694 9501
8228	0	0	Ki67+	 22711 9618
8229	0	0	Ki67+	 22723 8865
8230	0	0	Ki67+	 22725 9521
8231	0	0	Ki67+	 22735 9535
8232	0	0	Ki67+	 22760 8902
8233	0	0	Ki67+	 22801 8934
8234	0	0	Ki67+	 22833 8886
8235	0	0	Ki67+	 22919 8991
8236	0	0	Ki67+	 23148 9611
8237	0	0	Ki67+	 23159 9504
8238	0	0	Ki67+	 23167 9524
8239	0	0	Ki67+	 23179 9571
8240	0	0	Ki67+	 23197 9466
8241	0	0	Ki67+	 23218 9449
8242	0	0	Ki67+	 23247 9630
8243	0	0	Ki67+	 23248 9611
8244	0	0	Ki67+	 23279 9336
8245	0	0	Ki67+	 23279 9587
8246	0	0	Ki67+	 23283 9314
8247	0	0	Ki67+	 23310 9231
8248	0	0	Ki67+	 22539 10065
8249	0	0	Ki67+	 22542 9879
8250	0	0	Ki67+	 22561 10080
8251	0	0	Ki67+	 22688 10136
8252	0	0	Ki67+	 22734 10443
8253	0	0	Ki67+	 22746 10356
8254	0	0	Ki67+	 22790 10215
8255	0	0	Ki67+	 22790 10242
8256	0	0	Ki67+	 22799 10270
8257	0	0	Ki67+	 22903 9656
8258	0	0	Ki67+	 22969 9715
8259	0	0	Ki67+	 23032 9812
8260	0	0	Ki67+	 23097 9743
8261	0	0	Ki67+	 23162 9776
8262	0	0	Ki67+	 23167 10223
8263	0	0	Ki67+	 23204 10251
8264	0	0	Ki67+	 23231 9655
8265	0	0	Ki67+	 23232 10285
8266	0	0	Ki67+	 23241 10304
8267	0	0	Ki67+	 23246 10402
8268	0	0	Ki67+	 23247 10330
8269	0	0	Ki67+	 23273 10357
8270	0	0	Ki67+	 23325 9783
8271	0	0	Ki67+	 22620 11094
8272	0	0	Ki67+	 22620 11208
8273	0	0	Ki67+	 22643 11231
8274	0	0	Ki67+	 22661 11081
8275	0	0	Ki67+	 22737 11173
8276	0	0	Ki67+	 22785 11182
8277	0	0	Ki67+	 22910 10853
8278	0	0	Ki67+	 23256 10461
8279	0	0	Ki67+	 23272 10476
8280	0	0	Ki67+	 23293 10477
8281	0	0	Ki67+	 22641 11488
8282	0	0	Ki67+	 22661 11279
8283	0	0	Ki67+	 22668 11510
8284	0	0	Ki67+	 22689 11520
8285	0	0	Ki67+	 22737 11542
8286	0	0	Ki67+	 22756 11446
8287	0	0	Ki67+	 22765 11399
8288	0	0	Ki67+	 22770 11557
8289	0	0	Ki67+	 22783 11571
8290	0	0	Ki67+	 22798 11492
8291	0	0	Ki67+	 22798 11581
8292	0	0	Ki67+	 22822 11603
8293	0	0	Ki67+	 22829 11506
8294	0	0	Ki67+	 22841 11620
8295	0	0	Ki67+	 22859 11632
8296	0	0	Ki67+	 22914 11670
8297	0	0	Ki67+	 22918 11506
8298	0	0	Ki67+	 22923 11697
8299	0	0	Ki67+	 22924 11723
8300	0	0	Ki67+	 22935 11637
8301	0	0	Ki67+	 22959 11570
8302	0	0	Ki67+	 22998 11492
8303	0	0	Ki67+	 23021 11469
8304	0	0	Ki67+	 23034 11443
8305	0	0	Ki67+	 22677 12087
8306	0	0	Ki67+	 22693 12093
8307	0	0	Ki67+	 23125 12259
8308	0	0	Ki67+	 23128 12461
8309	0	0	Ki67+	 23154 12488
8310	0	0	Ki67+	 23212 12673
8311	0	0	Ki67+	 23217 12198
8312	0	0	Ki67+	 23245 12780
8313	0	0	Ki67+	 23245 12800
8314	0	0	Ki67+	 23250 12838
8315	0	0	Ki67+	 23266 12674
8316	0	0	Ki67+	 23285 12741
8317	0	0	Ki67+	 23293 12833
8318	0	0	Ki67+	 22532 13908
8319	0	0	Ki67+	 22544 13788
8320	0	0	Ki67+	 22544 13913
8321	0	0	Ki67+	 22583 13956
8322	0	0	Ki67+	 22600 13879
8323	0	0	Ki67+	 22635 13888
8324	0	0	Ki67+	 22646 13893
8325	0	0	Ki67+	 22658 13990
8326	0	0	Ki67+	 22696 13940
8327	0	0	Ki67+	 22723 13967
8328	0	0	Ki67+	 22750 13926
8329	0	0	Ki67+	 22783 14016
8330	0	0	Ki67+	 22796 13987
8331	0	0	Ki67+	 22813 14027
8332	0	0	Ki67+	 22827 14008
8333	0	0	Ki67+	 22832 14183
8334	0	0	Ki67+	 22834 14070
8335	0	0	Ki67+	 22839 14241
8336	0	0	Ki67+	 22847 14033
8337	0	0	Ki67+	 22849 14151
8338	0	0	Ki67+	 22850 14181
8339	0	0	Ki67+	 22856 14236
8340	0	0	Ki67+	 22860 14269
8341	0	0	Ki67+	 22890 14093
8342	0	0	Ki67+	 22958 14178
8343	0	0	Ki67+	 23073 14196
8344	0	0	Ki67+	 23075 14275
8345	0	0	Ki67+	 22566 15004
8346	0	0	Ki67+	 22585 15104
8347	0	0	Ki67+	 22587 14912
8348	0	0	Ki67+	 22587 15033
8349	0	0	Ki67+	 22611 15237
8350	0	0	Ki67+	 22620 15006
8351	0	0	Ki67+	 22621 15218
8352	0	0	Ki67+	 22653 14993
8353	0	0	Ki67+	 22692 14988
8354	0	0	Ki67+	 22703 14996
8355	0	0	Ki67+	 22709 14872
8356	0	0	Ki67+	 22714 15029
8357	0	0	Ki67+	 22722 14984
8358	0	0	Ki67+	 22740 14879
8359	0	0	Ki67+	 22801 14955
8360	0	0	Ki67+	 22801 14988
8361	0	0	Ki67+	 22805 14929
8362	0	0	Ki67+	 22806 14885
8363	0	0	Ki67+	 22812 14854
8364	0	0	Ki67+	 22812 14909
8365	0	0	Ki67+	 22813 15016
8366	0	0	Ki67+	 22815 14823
8367	0	0	Ki67+	 22815 14989
8368	0	0	Ki67+	 22816 15098
8369	0	0	Ki67+	 22816 15176
8370	0	0	Ki67+	 22819 15083
8371	0	0	Ki67+	 22824 14784
8372	0	0	Ki67+	 22831 14757
8373	0	0	Ki67+	 22846 15149
8374	0	0	Ki67+	 22851 15226
8375	0	0	Ki67+	 22875 15232
8376	0	0	Ki67+	 22701 15255
8377	0	0	Ki67+	 22721 15275
8378	0	0	Ki67+	 22781 15311
8379	0	0	Ki67+	 22815 15354
8380	0	0	Ki67+	 22826 15345
8381	0	0	Ki67+	 22838 15392
8382	0	0	Ki67+	 22861 15253
8383	0	0	Ki67+	 22875 15272
8384	0	0	Ki67+	 22878 15362
8385	0	0	Ki67+	 22888 15256
8386	0	0	Ki67+	 22904 15373
8387	0	0	Ki67+	 22920 15385
8388	0	0	Ki67+	 22920 15421
8389	0	0	Ki67+	 22928 15310
8390	0	0	Ki67+	 22959 15334
8391	0	0	Ki67+	 22968 15341
8392	0	0	Ki67+	 22978 15404
8393	0	0	Ki67+	 23003 15538
8394	0	0	Ki67+	 23006 15595
8395	0	0	Ki67+	 23007 15394
8396	0	0	Ki67+	 23013 15475
8397	0	0	Ki67+	 23014 15626
8398	0	0	Ki67+	 23019 15647
8399	0	0	Ki67+	 23022 15409
8400	0	0	Ki67+	 23026 15620
8401	0	0	Ki67+	 23028 15669
8402	0	0	Ki67+	 23031 15688
8403	0	0	Ki67+	 23032 15721
8404	0	0	Ki67+	 23045 15748
8405	0	0	Ki67+	 23047 15842
8406	0	0	Ki67+	 23048 15925
8407	0	0	Ki67+	 23049 16017
8408	0	0	Ki67+	 23050 15458
8409	0	0	Ki67+	 23051 15736
8410	0	0	Ki67+	 23051 15784
8411	0	0	Ki67+	 23051 15854
8412	0	0	Ki67+	 23052 15879
8413	0	0	Ki67+	 23053 15672
8414	0	0	Ki67+	 23053 15897
8415	0	0	Ki67+	 23053 15984
8416	0	0	Ki67+	 23055 15963
8417	0	0	Ki67+	 23062 15810
8418	0	0	Ki67+	 23066 15705
8419	0	0	Ki67+	 23068 15850
8420	0	0	Ki67+	 23069 15830
8421	0	0	Ki67+	 23070 15598
8422	0	0	Ki67+	 23070 15770
8423	0	0	Ki67+	 23075 15978
8424	0	0	Ki67+	 23077 15945
8425	0	0	Ki67+	 23081 15865
8426	0	0	Ki67+	 23081 15967
8427	0	0	Ki67+	 23082 15850
8428	0	0	Ki67+	 23083 15909
8429	0	0	Ki67+	 23087 15821
8430	0	0	Ki67+	 23088 16032
8431	0	0	Ki67+	 23098 15590
8432	0	0	Ki67+	 23099 15779
8433	0	0	Ki67+	 23100 15880
8434	0	0	Ki67+	 23110 15807
8435	0	0	Ki67+	 23112 15914
8436	0	0	Ki67+	 23117 15838
8437	0	0	Ki67+	 23118 15858
8438	0	0	Ki67+	 23137 15905
8439	0	0	Ki67+	 23157 15906
8440	0	0	Ki67+	 23186 15589
8441	0	0	Ki67+	 23222 16037
8442	0	0	Ki67+	 23223 16017
8443	0	0	Ki67+	 23224 15929
8444	0	0	Ki67+	 23224 15979
8445	0	0	Ki67+	 23224 16001
8446	0	0	Ki67+	 23229 15630
8447	0	0	Ki67+	 23229 15951
8448	0	0	Ki67+	 23233 15920
8449	0	0	Ki67+	 23238 15889
8450	0	0	Ki67+	 23243 15862
8451	0	0	Ki67+	 23253 15826
8452	0	0	Ki67+	 23256 15801
8453	0	0	Ki67+	 23267 15780
8454	0	0	Ki67+	 23275 15752
8455	0	0	Ki67+	 23286 15599
8456	0	0	Ki67+	 23287 15732
8457	0	0	Ki67+	 23298 15573
8458	0	0	Ki67+	 23303 15712
8459	0	0	Ki67+	 23319 15689
8460	0	0	Ki67+	 23321 15566
8461	0	0	Ki67+	 23324 15536
8462	0	0	Ki67+	 22532 16464
8463	0	0	Ki67+	 22552 16519
8464	0	0	Ki67+	 22649 16560
8465	0	0	Ki67+	 22650 16620
8466	0	0	Ki67+	 22669 16628
8467	0	0	Ki67+	 22692 16634
8468	0	0	Ki67+	 22715 16582
8469	0	0	Ki67+	 22750 16599
8470	0	0	Ki67+	 22770 16610
8471	0	0	Ki67+	 22793 16617
8472	0	0	Ki67+	 22812 16621
8473	0	0	Ki67+	 22822 16656
8474	0	0	Ki67+	 22834 16630
8475	0	0	Ki67+	 22849 16669
8476	0	0	Ki67+	 22869 16629
8477	0	0	Ki67+	 22907 16633
8478	0	0	Ki67+	 22933 16697
8479	0	0	Ki67+	 22943 16635
8480	0	0	Ki67+	 22961 16713
8481	0	0	Ki67+	 22979 16334
8482	0	0	Ki67+	 22995 16290
8483	0	0	Ki67+	 23004 16256
8484	0	0	Ki67+	 23006 16329
8485	0	0	Ki67+	 23009 16216
8486	0	0	Ki67+	 23023 16285
8487	0	0	Ki67+	 23024 16184
8488	0	0	Ki67+	 23025 16233
8489	0	0	Ki67+	 23025 16773
8490	0	0	Ki67+	 23028 16649
8491	0	0	Ki67+	 23030 16156
8492	0	0	Ki67+	 23041 16092
8493	0	0	Ki67+	 23044 16125
8494	0	0	Ki67+	 23046 16317
8495	0	0	Ki67+	 23050 16834
8496	0	0	Ki67+	 23052 16644
8497	0	0	Ki67+	 23056 16368
8498	0	0	Ki67+	 23057 16319
8499	0	0	Ki67+	 23059 16109
8500	0	0	Ki67+	 23067 16156
8501	0	0	Ki67+	 23069 16653
8502	0	0	Ki67+	 23073 16086
8503	0	0	Ki67+	 23073 16820
8504	0	0	Ki67+	 23090 16646
8505	0	0	Ki67+	 23090 16809
8506	0	0	Ki67+	 23097 16095
8507	0	0	Ki67+	 23102 16840
8508	0	0	Ki67+	 23106 16130
8509	0	0	Ki67+	 23122 16645
8510	0	0	Ki67+	 23137 16359
8511	0	0	Ki67+	 23148 16634
8512	0	0	Ki67+	 23151 16664
8513	0	0	Ki67+	 23161 16651
8514	0	0	Ki67+	 23175 16363
8515	0	0	Ki67+	 23181 16650
8516	0	0	Ki67+	 23182 16703
8517	0	0	Ki67+	 23185 16668
8518	0	0	Ki67+	 23189 16362
8519	0	0	Ki67+	 23196 16720
8520	0	0	Ki67+	 23200 16116
8521	0	0	Ki67+	 23203 16668
8522	0	0	Ki67+	 23204 16084
8523	0	0	Ki67+	 23204 16687
8524	0	0	Ki67+	 23207 16356
8525	0	0	Ki67+	 23213 16792
8526	0	0	Ki67+	 23215 16391
8527	0	0	Ki67+	 23217 16670
8528	0	0	Ki67+	 23220 16109
8529	0	0	Ki67+	 23220 16155
8530	0	0	Ki67+	 23222 16130
8531	0	0	Ki67+	 23229 16098
8532	0	0	Ki67+	 23230 16072
8533	0	0	Ki67+	 23234 16466
8534	0	0	Ki67+	 23240 16133
8535	0	0	Ki67+	 23243 16150
8536	0	0	Ki67+	 23247 16174
8537	0	0	Ki67+	 23247 16399
8538	0	0	Ki67+	 23252 16429
8539	0	0	Ki67+	 23255 16197
8540	0	0	Ki67+	 23262 16457
8541	0	0	Ki67+	 23273 16247
8542	0	0	Ki67+	 23273 16477
8543	0	0	Ki67+	 23274 16493
8544	0	0	Ki67+	 23275 16426
8545	0	0	Ki67+	 23277 16267
8546	0	0	Ki67+	 23282 16509
8547	0	0	Ki67+	 23287 16275
8548	0	0	Ki67+	 23287 16828
8549	0	0	Ki67+	 23289 16534
8550	0	0	Ki67+	 23291 16552
8551	0	0	Ki67+	 23296 16565
8552	0	0	Ki67+	 23296 16834
8553	0	0	Ki67+	 23299 16589
8554	0	0	Ki67+	 23313 16583
8555	0	0	Ki67+	 23322 16279
8556	0	0	Ki67+	 23326 16616
8557	0	0	Ki67+	 23081 16876
8558	0	0	Ki67+	 23085 16853
8559	0	0	Ki67+	 23087 17040
8560	0	0	Ki67+	 23093 17161
8561	0	0	Ki67+	 23096 16932
8562	0	0	Ki67+	 23099 16894
8563	0	0	Ki67+	 23107 16957
8564	0	0	Ki67+	 23107 17137
8565	0	0	Ki67+	 23110 16872
8566	0	0	Ki67+	 23112 17104
8567	0	0	Ki67+	 23120 17002
8568	0	0	Ki67+	 23120 17030
8569	0	0	Ki67+	 23122 16882
8570	0	0	Ki67+	 23125 16910
8571	0	0	Ki67+	 23125 16939
8572	0	0	Ki67+	 23129 17199
8573	0	0	Ki67+	 23132 16922
8574	0	0	Ki67+	 23137 16994
8575	0	0	Ki67+	 23142 16945
8576	0	0	Ki67+	 23149 16964
8577	0	0	Ki67+	 23206 17184
8578	0	0	Ki67+	 23214 16902
8579	0	0	Ki67+	 23220 17225
8580	0	0	Ki67+	 23224 17153
8581	0	0	Ki67+	 23230 17261
8582	0	0	Ki67+	 23234 17108
8583	0	0	Ki67+	 23235 17197
8584	0	0	Ki67+	 23239 17285
8585	0	0	Ki67+	 23245 17258
8586	0	0	Ki67+	 23247 17233
8587	0	0	Ki67+	 23253 17303
8588	0	0	Ki67+	 23255 17102
8589	0	0	Ki67+	 23262 17082
8590	0	0	Ki67+	 23270 17330
8591	0	0	Ki67+	 23294 17074
8592	0	0	Ki67+	 23299 17327
8593	0	0	Ki67+	 23300 17307
8594	0	0	Ki67+	 23303 17363
8595	0	0	Ki67+	 23310 17117
8596	0	0	Ki67+	 23310 17139
8597	0	0	Ki67+	 23312 17055
8598	0	0	Ki67+	 23316 17070
8599	0	0	Ki67+	 23318 17379
8600	0	0	Ki67+	 23321 17333
8601	0	0	Ki67+	 22537 18219
8602	0	0	Ki67+	 22556 18414
8603	0	0	Ki67+	 22562 18383
8604	0	0	Ki67+	 22588 18241
8605	0	0	Ki67+	 22639 18227
8606	0	0	Ki67+	 22655 18257
8607	0	0	Ki67+	 22700 18252
8608	0	0	Ki67+	 22725 18260
8609	0	0	Ki67+	 22745 18264
8610	0	0	Ki67+	 22789 18296
8611	0	0	Ki67+	 22565 18480
8612	0	0	Ki67+	 22565 18540
8613	0	0	Ki67+	 22681 18477
8614	0	0	Ki67+	 22574 20563
8615	0	0	Ki67+	 22633 20627
8616	0	0	Ki67+	 22662 20623
8617	0	0	Ki67+	 22681 20591
8618	0	0	Ki67+	 22703 20424
8619	0	0	Ki67+	 22739 20302
8620	0	0	Ki67+	 22742 20573
8621	0	0	Ki67+	 22770 20330
8622	0	0	Ki67+	 22772 20201
8623	0	0	Ki67+	 22793 20145
8624	0	0	Ki67+	 22793 20323
8625	0	0	Ki67+	 22801 20221
8626	0	0	Ki67+	 22802 20261
8627	0	0	Ki67+	 22806 20491
8628	0	0	Ki67+	 22816 20385
8629	0	0	Ki67+	 22817 20235
8630	0	0	Ki67+	 22832 20207
8631	0	0	Ki67+	 22837 20354
8632	0	0	Ki67+	 22839 20419
8633	0	0	Ki67+	 22856 20173
8634	0	0	Ki67+	 22872 20311
8635	0	0	Ki67+	 22904 20172
8636	0	0	Ki67+	 22917 20205
8637	0	0	Ki67+	 22925 20427
8638	0	0	Ki67+	 22944 20223
8639	0	0	Ki67+	 22970 20243
8640	0	0	Ki67+	 22995 20210
8641	0	0	Ki67+	 23015 20191
8642	0	0	Ki67+	 23051 20187
8643	0	0	Ki67+	 23070 20641
8644	0	0	Ki67+	 23083 20177
8645	0	0	Ki67+	 23113 20534
8646	0	0	Ki67+	 23141 20162
8647	0	0	Ki67+	 23170 20158
8648	0	0	Ki67+	 23213 20720
8649	0	0	Ki67+	 23224 20735
8650	0	0	Ki67+	 23233 20147
8651	0	0	Ki67+	 23245 20287
8652	0	0	Ki67+	 23269 20135
8653	0	0	Ki67+	 23293 20141
8654	0	0	Ki67+	 23306 20149
8655	0	0	Ki67+	 23307 20315
8656	0	0	Ki67+	 22533 21282
8657	0	0	Ki67+	 22539 21163
8658	0	0	Ki67+	 22540 21348
8659	0	0	Ki67+	 22541 21333
8660	0	0	Ki67+	 22556 21348
8661	0	0	Ki67+	 22570 21354
8662	0	0	Ki67+	 22577 21327
8663	0	0	Ki67+	 22588 21374
8664	0	0	Ki67+	 22590 21387
8665	0	0	Ki67+	 22593 21410
8666	0	0	Ki67+	 22605 21429
8667	0	0	Ki67+	 22605 21637
8668	0	0	Ki67+	 22612 21543
8669	0	0	Ki67+	 22618 21619
8670	0	0	Ki67+	 22622 21327
8671	0	0	Ki67+	 22640 21592
8672	0	0	Ki67+	 22678 21619
8673	0	0	Ki67+	 22683 21571
8674	0	0	Ki67+	 23177 20937
8675	0	0	Ki67+	 22603 22377
8676	0	0	Ki67+	 22611 21722
8677	0	0	Ki67+	 22616 21899
8678	0	0	Ki67+	 22643 21818
8679	0	0	Ki67+	 22643 21929
8680	0	0	Ki67+	 22647 21789
8681	0	0	Ki67+	 22656 21900
8682	0	0	Ki67+	 22662 21920
8683	0	0	Ki67+	 22665 21933
8684	0	0	Ki67+	 22667 21952
8685	0	0	Ki67+	 22694 21659
8686	0	0	Ki67+	 22795 22169
8687	0	0	Ki67+	 22813 22203
8688	0	0	Ki67+	 22967 21774
8689	0	0	Ki67+	 23085 21919
8690	0	0	Ki67+	 23092 21855
8691	0	0	Ki67+	 23297 21987
8692	0	0	Ki67+	 22558 22532
8693	0	0	Ki67+	 22590 23059
8694	0	0	Ki67+	 22592 22841
8695	0	0	Ki67+	 22604 22512
8696	0	0	Ki67+	 22616 22959
8697	0	0	Ki67+	 22670 22472
8698	0	0	Ki67+	 22712 22518
8699	0	0	Ki67+	 22810 23034
8700	0	0	Ki67+	 22923 22620
8701	0	0	Ki67+	 23218 23055
8702	0	0	Ki67+	 23251 22929
8703	0	0	Ki67+	 22579 24018
8704	0	0	Ki67+	 22649 23299
8705	0	0	Ki67+	 22757 23353
8706	0	0	Ki67+	 22861 23577
8707	0	0	Ki67+	 22882 24161
8708	0	0	Ki67+	 22897 24804
8709	0	0	Ki67+	 22912 24157
8710	0	0	Ki67+	 22534 25568
8711	0	0	Ki67+	 23292 26255
8712	0	0	Ki67+	 23308 26034
8713	0	0	Ki67+	 22618 27233
8714	0	0	Ki67+	 22593 27814
8715	0	0	Ki67+	 22711 27893
8716	0	0	Ki67+	 22714 27426
8717	0	0	Ki67+	 22799 27652
8718	0	0	Ki67+	 22697 28536
8719	0	0	Ki67+	 22945 28657
8720	0	0	Ki67+	 23166 35783
8721	0	0	Ki67+	 23398 7421
8722	0	0	Ki67+	 23483 7168
8723	0	0	Ki67+	 23513 7174
8724	0	0	Ki67+	 23517 7227
8725	0	0	Ki67+	 23609 6979
8726	0	0	Ki67+	 23642 7116
8727	0	0	Ki67+	 23687 7174
8728	0	0	Ki67+	 23694 6979
8729	0	0	Ki67+	 23717 7211
8730	0	0	Ki67+	 23731 6923
8731	0	0	Ki67+	 23745 6947
8732	0	0	Ki67+	 23768 7243
8733	0	0	Ki67+	 23772 6832
8734	0	0	Ki67+	 23784 6788
8735	0	0	Ki67+	 23788 7179
8736	0	0	Ki67+	 23807 7207
8737	0	0	Ki67+	 23820 7005
8738	0	0	Ki67+	 23845 6964
8739	0	0	Ki67+	 23865 6869
8740	0	0	Ki67+	 23874 7235
8741	0	0	Ki67+	 23905 7149
8742	0	0	Ki67+	 23907 7188
8743	0	0	Ki67+	 24013 7176
8744	0	0	Ki67+	 24022 6928
8745	0	0	Ki67+	 24039 6890
8746	0	0	Ki67+	 24052 6740
8747	0	0	Ki67+	 24064 6785
8748	0	0	Ki67+	 24069 7196
8749	0	0	Ki67+	 24081 6835
8750	0	0	Ki67+	 24095 7238
8751	0	0	Ki67+	 23468 7506
8752	0	0	Ki67+	 23494 7726
8753	0	0	Ki67+	 23494 7748
8754	0	0	Ki67+	 23622 8142
8755	0	0	Ki67+	 23404 8974
8756	0	0	Ki67+	 23420 8965
8757	0	0	Ki67+	 23430 8599
8758	0	0	Ki67+	 23441 8895
8759	0	0	Ki67+	 23480 8842
8760	0	0	Ki67+	 23487 8882
8761	0	0	Ki67+	 23509 8824
8762	0	0	Ki67+	 23519 8818
8763	0	0	Ki67+	 23532 9009
8764	0	0	Ki67+	 23535 8826
8765	0	0	Ki67+	 23545 8789
8766	0	0	Ki67+	 23555 8720
8767	0	0	Ki67+	 23560 8761
8768	0	0	Ki67+	 23580 8706
8769	0	0	Ki67+	 23597 8916
8770	0	0	Ki67+	 23608 8669
8771	0	0	Ki67+	 23615 8868
8772	0	0	Ki67+	 23627 8902
8773	0	0	Ki67+	 23649 8630
8774	0	0	Ki67+	 23655 8610
8775	0	0	Ki67+	 23665 8851
8776	0	0	Ki67+	 23675 8626
8777	0	0	Ki67+	 23702 8611
8778	0	0	Ki67+	 23709 8847
8779	0	0	Ki67+	 23725 8723
8780	0	0	Ki67+	 23731 8833
8781	0	0	Ki67+	 23738 8585
8782	0	0	Ki67+	 23750 8616
8783	0	0	Ki67+	 23760 8815
8784	0	0	Ki67+	 23803 8579
8785	0	0	Ki67+	 23836 8607
8786	0	0	Ki67+	 23875 8617
8787	0	0	Ki67+	 23897 8571
8788	0	0	Ki67+	 23925 8593
8789	0	0	Ki67+	 23943 8728
8790	0	0	Ki67+	 23979 8734
8791	0	0	Ki67+	 23996 8724
8792	0	0	Ki67+	 24017 8710
8793	0	0	Ki67+	 24036 8549
8794	0	0	Ki67+	 24052 8506
8795	0	0	Ki67+	 24052 8578
8796	0	0	Ki67+	 24055 8720
8797	0	0	Ki67+	 24063 8698
8798	0	0	Ki67+	 24067 8546
8799	0	0	Ki67+	 24069 8480
8800	0	0	Ki67+	 24073 8579
8801	0	0	Ki67+	 24079 8512
8802	0	0	Ki67+	 24082 8524
8803	0	0	Ki67+	 24083 8641
8804	0	0	Ki67+	 24085 8760
8805	0	0	Ki67+	 24086 8542
8806	0	0	Ki67+	 24088 8687
8807	0	0	Ki67+	 24089 8718
8808	0	0	Ki67+	 24102 8776
8809	0	0	Ki67+	 24106 8620
8810	0	0	Ki67+	 24114 8658
8811	0	0	Ki67+	 24114 8756
8812	0	0	Ki67+	 24126 8738
8813	0	0	Ki67+	 23329 9160
8814	0	0	Ki67+	 23330 9625
8815	0	0	Ki67+	 23331 9655
8816	0	0	Ki67+	 23341 9696
8817	0	0	Ki67+	 23342 9667
8818	0	0	Ki67+	 23369 9395
8819	0	0	Ki67+	 23392 9075
8820	0	0	Ki67+	 23392 9539
8821	0	0	Ki67+	 23393 9812
8822	0	0	Ki67+	 23404 9792
8823	0	0	Ki67+	 23418 9207
8824	0	0	Ki67+	 23456 9173
8825	0	0	Ki67+	 23470 9118
8826	0	0	Ki67+	 23482 9097
8827	0	0	Ki67+	 23843 9472
8828	0	0	Ki67+	 23920 9440
8829	0	0	Ki67+	 23933 9483
8830	0	0	Ki67+	 23940 9419
8831	0	0	Ki67+	 23943 9382
8832	0	0	Ki67+	 23946 9516
8833	0	0	Ki67+	 23949 9484
8834	0	0	Ki67+	 23951 9338
8835	0	0	Ki67+	 23951 9450
8836	0	0	Ki67+	 23972 9269
8837	0	0	Ki67+	 23977 9553
8838	0	0	Ki67+	 24007 9314
8839	0	0	Ki67+	 24019 9218
8840	0	0	Ki67+	 24020 9585
8841	0	0	Ki67+	 24033 9183
8842	0	0	Ki67+	 24060 9326
8843	0	0	Ki67+	 24066 9242
8844	0	0	Ki67+	 24066 9347
8845	0	0	Ki67+	 24079 9182
8846	0	0	Ki67+	 24091 9377
8847	0	0	Ki67+	 24097 9266
8848	0	0	Ki67+	 24097 9343
8849	0	0	Ki67+	 23340 10374
8850	0	0	Ki67+	 23362 9971
8851	0	0	Ki67+	 23383 10364
8852	0	0	Ki67+	 23384 10030
8853	0	0	Ki67+	 23403 9845
8854	0	0	Ki67+	 23405 9886
8855	0	0	Ki67+	 23409 10341
8856	0	0	Ki67+	 23410 9937
8857	0	0	Ki67+	 23410 10456
8858	0	0	Ki67+	 23425 10158
8859	0	0	Ki67+	 23428 10194
8860	0	0	Ki67+	 23432 9990
8861	0	0	Ki67+	 23432 10305
8862	0	0	Ki67+	 23438 10429
8863	0	0	Ki67+	 23441 10268
8864	0	0	Ki67+	 23464 10214
8865	0	0	Ki67+	 23468 10108
8866	0	0	Ki67+	 23488 10197
8867	0	0	Ki67+	 23498 10371
8868	0	0	Ki67+	 23508 10391
8869	0	0	Ki67+	 23663 10400
8870	0	0	Ki67+	 23681 10348
8871	0	0	Ki67+	 23734 10307
8872	0	0	Ki67+	 23789 10297
8873	0	0	Ki67+	 24007 10186
8874	0	0	Ki67+	 23501 11138
8875	0	0	Ki67+	 23513 11063
8876	0	0	Ki67+	 23526 11130
8877	0	0	Ki67+	 23648 11203
8878	0	0	Ki67+	 23752 11260
8879	0	0	Ki67+	 23772 11120
8880	0	0	Ki67+	 23774 11266
8881	0	0	Ki67+	 23778 11286
8882	0	0	Ki67+	 23815 11296
8883	0	0	Ki67+	 23865 11127
8884	0	0	Ki67+	 23886 11304
8885	0	0	Ki67+	 23889 11133
8886	0	0	Ki67+	 23897 11325
8887	0	0	Ki67+	 23912 11129
8888	0	0	Ki67+	 23919 11142
8889	0	0	Ki67+	 23933 11406
8890	0	0	Ki67+	 23934 11320
8891	0	0	Ki67+	 23942 11130
8892	0	0	Ki67+	 23948 11332
8893	0	0	Ki67+	 23950 11358
8894	0	0	Ki67+	 23953 11154
8895	0	0	Ki67+	 23967 11154
8896	0	0	Ki67+	 24075 11168
8897	0	0	Ki67+	 24081 11413
8898	0	0	Ki67+	 24084 11118
8899	0	0	Ki67+	 23943 11430
8900	0	0	Ki67+	 23956 11680
8901	0	0	Ki67+	 23957 11475
8902	0	0	Ki67+	 23962 11642
8903	0	0	Ki67+	 23965 11507
8904	0	0	Ki67+	 23965 11544
8905	0	0	Ki67+	 23966 11613
8906	0	0	Ki67+	 23968 11585
8907	0	0	Ki67+	 23969 11598
8908	0	0	Ki67+	 23993 11543
8909	0	0	Ki67+	 24005 11469
8910	0	0	Ki67+	 24020 11462
8911	0	0	Ki67+	 24021 11602
8912	0	0	Ki67+	 24023 11644
8913	0	0	Ki67+	 24031 11469
8914	0	0	Ki67+	 24042 11445
8915	0	0	Ki67+	 24082 11733
8916	0	0	Ki67+	 24095 11861
8917	0	0	Ki67+	 24124 11872
8918	0	0	Ki67+	 24070 12691
8919	0	0	Ki67+	 24076 12843
8920	0	0	Ki67+	 24112 12836
8921	0	0	Ki67+	 23511 13188
8922	0	0	Ki67+	 23756 13350
8923	0	0	Ki67+	 23808 13304
8924	0	0	Ki67+	 23826 13293
8925	0	0	Ki67+	 23835 13555
8926	0	0	Ki67+	 23859 13556
8927	0	0	Ki67+	 23885 13539
8928	0	0	Ki67+	 23887 13573
8929	0	0	Ki67+	 23930 13551
8930	0	0	Ki67+	 23935 13539
8931	0	0	Ki67+	 23941 13285
8932	0	0	Ki67+	 23957 13287
8933	0	0	Ki67+	 23985 13346
8934	0	0	Ki67+	 23992 13405
8935	0	0	Ki67+	 24025 13568
8936	0	0	Ki67+	 24054 13546
8937	0	0	Ki67+	 24084 13446
8938	0	0	Ki67+	 24094 13549
8939	0	0	Ki67+	 24105 13440
8940	0	0	Ki67+	 23726 15395
8941	0	0	Ki67+	 23736 15422
8942	0	0	Ki67+	 23759 15374
8943	0	0	Ki67+	 23761 15395
8944	0	0	Ki67+	 23773 15365
8945	0	0	Ki67+	 23778 15401
8946	0	0	Ki67+	 23785 15359
8947	0	0	Ki67+	 23795 15379
8948	0	0	Ki67+	 23797 15349
8949	0	0	Ki67+	 23818 15363
8950	0	0	Ki67+	 23819 15328
8951	0	0	Ki67+	 23838 15314
8952	0	0	Ki67+	 23854 15295
8953	0	0	Ki67+	 23854 15349
8954	0	0	Ki67+	 23866 15311
8955	0	0	Ki67+	 23880 15304
8956	0	0	Ki67+	 23905 15286
8957	0	0	Ki67+	 23906 15312
8958	0	0	Ki67+	 23923 15242
8959	0	0	Ki67+	 23924 15266
8960	0	0	Ki67+	 23944 15235
8961	0	0	Ki67+	 23950 15214
8962	0	0	Ki67+	 23977 15183
8963	0	0	Ki67+	 23995 15165
8964	0	0	Ki67+	 23995 15186
8965	0	0	Ki67+	 24004 15155
8966	0	0	Ki67+	 24024 15146
8967	0	0	Ki67+	 24028 15197
8968	0	0	Ki67+	 24031 15119
8969	0	0	Ki67+	 24052 15398
8970	0	0	Ki67+	 24057 15379
8971	0	0	Ki67+	 24058 15096
8972	0	0	Ki67+	 24072 15364
8973	0	0	Ki67+	 24082 15071
8974	0	0	Ki67+	 24082 15419
8975	0	0	Ki67+	 24095 15389
8976	0	0	Ki67+	 24099 15055
8977	0	0	Ki67+	 24119 15058
8978	0	0	Ki67+	 23335 15671
8979	0	0	Ki67+	 23352 15530
8980	0	0	Ki67+	 23352 15652
8981	0	0	Ki67+	 23353 15676
8982	0	0	Ki67+	 23374 15562
8983	0	0	Ki67+	 23385 15514
8984	0	0	Ki67+	 23405 15597
8985	0	0	Ki67+	 23408 15541
8986	0	0	Ki67+	 23415 15510
8987	0	0	Ki67+	 23422 15523
8988	0	0	Ki67+	 23438 15501
8989	0	0	Ki67+	 23465 15497
8990	0	0	Ki67+	 23467 15514
8991	0	0	Ki67+	 23486 15511
8992	0	0	Ki67+	 23491 15580
8993	0	0	Ki67+	 23495 15555
8994	0	0	Ki67+	 23511 15480
8995	0	0	Ki67+	 23511 15498
8996	0	0	Ki67+	 23512 15541
8997	0	0	Ki67+	 23522 15585
8998	0	0	Ki67+	 23527 15552
8999	0	0	Ki67+	 23543 15491
9000	0	0	Ki67+	 23574 15528
9001	0	0	Ki67+	 23577 15486
9002	0	0	Ki67+	 23579 15461
9003	0	0	Ki67+	 23579 15578
9004	0	0	Ki67+	 23582 15543
9005	0	0	Ki67+	 23599 15493
9006	0	0	Ki67+	 23602 15566
9007	0	0	Ki67+	 23610 15459
9008	0	0	Ki67+	 23619 15543
9009	0	0	Ki67+	 23631 15587
9010	0	0	Ki67+	 23633 15545
9011	0	0	Ki67+	 23638 15461
9012	0	0	Ki67+	 23653 15570
9013	0	0	Ki67+	 23655 15428
9014	0	0	Ki67+	 23659 15594
9015	0	0	Ki67+	 23666 15488
9016	0	0	Ki67+	 23673 15454
9017	0	0	Ki67+	 23694 16211
9018	0	0	Ki67+	 23706 15429
9019	0	0	Ki67+	 23706 16159
9020	0	0	Ki67+	 23707 15549
9021	0	0	Ki67+	 23714 15449
9022	0	0	Ki67+	 23715 15566
9023	0	0	Ki67+	 23716 16137
9024	0	0	Ki67+	 23725 15562
9025	0	0	Ki67+	 23739 15551
9026	0	0	Ki67+	 23744 15438
9027	0	0	Ki67+	 23767 15556
9028	0	0	Ki67+	 23768 16016
9029	0	0	Ki67+	 23786 15895
9030	0	0	Ki67+	 23794 15580
9031	0	0	Ki67+	 23802 15601
9032	0	0	Ki67+	 23814 15619
9033	0	0	Ki67+	 23818 15687
9034	0	0	Ki67+	 23820 15756
9035	0	0	Ki67+	 23823 15980
9036	0	0	Ki67+	 23825 16104
9037	0	0	Ki67+	 23830 16001
9038	0	0	Ki67+	 23838 16019
9039	0	0	Ki67+	 23843 15986
9040	0	0	Ki67+	 23854 15912
9041	0	0	Ki67+	 23855 15893
9042	0	0	Ki67+	 23873 15841
9043	0	0	Ki67+	 23879 15819
9044	0	0	Ki67+	 23891 15757
9045	0	0	Ki67+	 23892 15785
9046	0	0	Ki67+	 23915 15722
9047	0	0	Ki67+	 23924 15673
9048	0	0	Ki67+	 23936 15680
9049	0	0	Ki67+	 23945 15663
9050	0	0	Ki67+	 23952 15640
9051	0	0	Ki67+	 23953 15620
9052	0	0	Ki67+	 23959 15552
9053	0	0	Ki67+	 23962 15521
9054	0	0	Ki67+	 23969 15600
9055	0	0	Ki67+	 23970 15566
9056	0	0	Ki67+	 23976 15500
9057	0	0	Ki67+	 23979 15586
9058	0	0	Ki67+	 23994 15525
9059	0	0	Ki67+	 24005 15534
9060	0	0	Ki67+	 24007 15439
9061	0	0	Ki67+	 24019 15509
9062	0	0	Ki67+	 24020 15488
9063	0	0	Ki67+	 24041 15464
9064	0	0	Ki67+	 23330 16657
9065	0	0	Ki67+	 23332 16714
9066	0	0	Ki67+	 23333 16546
9067	0	0	Ki67+	 23333 16741
9068	0	0	Ki67+	 23341 16828
9069	0	0	Ki67+	 23349 16291
9070	0	0	Ki67+	 23352 16792
9071	0	0	Ki67+	 23354 16732
9072	0	0	Ki67+	 23359 16670
9073	0	0	Ki67+	 23362 16765
9074	0	0	Ki67+	 23362 16823
9075	0	0	Ki67+	 23371 16318
9076	0	0	Ki67+	 23376 16886
9077	0	0	Ki67+	 23392 16334
9078	0	0	Ki67+	 23394 16826
9079	0	0	Ki67+	 23417 16972
9080	0	0	Ki67+	 23419 17005
9081	0	0	Ki67+	 23428 16919
9082	0	0	Ki67+	 23434 16998
9083	0	0	Ki67+	 23440 16588
9084	0	0	Ki67+	 23442 16628
9085	0	0	Ki67+	 23445 16795
9086	0	0	Ki67+	 23445 16883
9087	0	0	Ki67+	 23446 16736
9088	0	0	Ki67+	 23447 16702
9089	0	0	Ki67+	 23447 16762
9090	0	0	Ki67+	 23450 16672
9091	0	0	Ki67+	 23453 16599
9092	0	0	Ki67+	 23457 16850
9093	0	0	Ki67+	 23457 16890
9094	0	0	Ki67+	 23464 16817
9095	0	0	Ki67+	 23466 16574
9096	0	0	Ki67+	 23469 16779
9097	0	0	Ki67+	 23469 16898
9098	0	0	Ki67+	 23470 16677
9099	0	0	Ki67+	 23475 17008
9100	0	0	Ki67+	 23480 16500
9101	0	0	Ki67+	 23480 16703
9102	0	0	Ki67+	 23483 16960
9103	0	0	Ki67+	 23484 16792
9104	0	0	Ki67+	 23486 16451
9105	0	0	Ki67+	 23486 16528
9106	0	0	Ki67+	 23488 16475
9107	0	0	Ki67+	 23491 16559
9108	0	0	Ki67+	 23491 16873
9109	0	0	Ki67+	 23491 16908
9110	0	0	Ki67+	 23493 16663
9111	0	0	Ki67+	 23496 16499
9112	0	0	Ki67+	 23497 16835
9113	0	0	Ki67+	 23498 16702
9114	0	0	Ki67+	 23500 16581
9115	0	0	Ki67+	 23502 16743
9116	0	0	Ki67+	 23507 16769
9117	0	0	Ki67+	 23507 16881
9118	0	0	Ki67+	 23509 16610
9119	0	0	Ki67+	 23509 16868
9120	0	0	Ki67+	 23514 16641
9121	0	0	Ki67+	 23514 16786
9122	0	0	Ki67+	 23518 16714
9123	0	0	Ki67+	 23518 17020
9124	0	0	Ki67+	 23523 16554
9125	0	0	Ki67+	 23524 16808
9126	0	0	Ki67+	 23526 16472
9127	0	0	Ki67+	 23526 16889
9128	0	0	Ki67+	 23533 16450
9129	0	0	Ki67+	 23533 16600
9130	0	0	Ki67+	 23533 16912
9131	0	0	Ki67+	 23533 16979
9132	0	0	Ki67+	 23534 16934
9133	0	0	Ki67+	 23538 17002
9134	0	0	Ki67+	 23539 16496
9135	0	0	Ki67+	 23542 16674
9136	0	0	Ki67+	 23543 16656
9137	0	0	Ki67+	 23549 16435
9138	0	0	Ki67+	 23550 16633
9139	0	0	Ki67+	 23551 16575
9140	0	0	Ki67+	 23553 16608
9141	0	0	Ki67+	 23560 16586
9142	0	0	Ki67+	 23566 16456
9143	0	0	Ki67+	 23578 16467
9144	0	0	Ki67+	 23582 16442
9145	0	0	Ki67+	 23590 16386
9146	0	0	Ki67+	 23595 16483
9147	0	0	Ki67+	 23613 16450
9148	0	0	Ki67+	 23617 16319
9149	0	0	Ki67+	 23656 16322
9150	0	0	Ki67+	 23658 16294
9151	0	0	Ki67+	 23681 16277
9152	0	0	Ki67+	 23691 16267
9153	0	0	Ki67+	 23693 16240
9154	0	0	Ki67+	 23720 16323
9155	0	0	Ki67+	 23755 16252
9156	0	0	Ki67+	 23338 17356
9157	0	0	Ki67+	 23341 17388
9158	0	0	Ki67+	 23372 17104
9159	0	0	Ki67+	 23384 17402
9160	0	0	Ki67+	 23385 17071
9161	0	0	Ki67+	 23393 17804
9162	0	0	Ki67+	 23394 17090
9163	0	0	Ki67+	 23402 17413
9164	0	0	Ki67+	 23410 17087
9165	0	0	Ki67+	 23428 17068
9166	0	0	Ki67+	 23429 17028
9167	0	0	Ki67+	 23432 17425
9168	0	0	Ki67+	 23439 17706
9169	0	0	Ki67+	 23443 17045
9170	0	0	Ki67+	 23449 17109
9171	0	0	Ki67+	 23450 17191
9172	0	0	Ki67+	 23450 17432
9173	0	0	Ki67+	 23453 17160
9174	0	0	Ki67+	 23456 17465
9175	0	0	Ki67+	 23465 17062
9176	0	0	Ki67+	 23466 17093
9177	0	0	Ki67+	 23470 17048
9178	0	0	Ki67+	 23470 17196
9179	0	0	Ki67+	 23478 17084
9180	0	0	Ki67+	 23478 17163
9181	0	0	Ki67+	 23483 17474
9182	0	0	Ki67+	 23485 17107
9183	0	0	Ki67+	 23485 17245
9184	0	0	Ki67+	 23501 17500
9185	0	0	Ki67+	 23502 17133
9186	0	0	Ki67+	 23504 17176
9187	0	0	Ki67+	 23505 17435
9188	0	0	Ki67+	 23510 17605
9189	0	0	Ki67+	 23515 17462
9190	0	0	Ki67+	 23523 17479
9191	0	0	Ki67+	 23529 17215
9192	0	0	Ki67+	 23532 17148
9193	0	0	Ki67+	 23537 17175
9194	0	0	Ki67+	 23542 17092
9195	0	0	Ki67+	 23548 17164
9196	0	0	Ki67+	 23549 17375
9197	0	0	Ki67+	 23549 17401
9198	0	0	Ki67+	 23549 17422
9199	0	0	Ki67+	 23553 17049
9200	0	0	Ki67+	 23566 17418
9201	0	0	Ki67+	 23568 17561
9202	0	0	Ki67+	 23578 17079
9203	0	0	Ki67+	 23587 17580
9204	0	0	Ki67+	 23588 17362
9205	0	0	Ki67+	 23589 17336
9206	0	0	Ki67+	 23591 17557
9207	0	0	Ki67+	 23609 17326
9208	0	0	Ki67+	 23610 17594
9209	0	0	Ki67+	 23617 17279
9210	0	0	Ki67+	 23623 17573
9211	0	0	Ki67+	 23632 17363
9212	0	0	Ki67+	 23639 17306
9213	0	0	Ki67+	 23642 17535
9214	0	0	Ki67+	 23646 17338
9215	0	0	Ki67+	 23682 17521
9216	0	0	Ki67+	 23688 17546
9217	0	0	Ki67+	 23691 17696
9218	0	0	Ki67+	 23696 17585
9219	0	0	Ki67+	 23698 17256
9220	0	0	Ki67+	 23701 17721
9221	0	0	Ki67+	 23708 17660
9222	0	0	Ki67+	 23720 17761
9223	0	0	Ki67+	 23727 17200
9224	0	0	Ki67+	 23729 17786
9225	0	0	Ki67+	 23740 17813
9226	0	0	Ki67+	 23754 17146
9227	0	0	Ki67+	 23757 17200
9228	0	0	Ki67+	 23769 17178
9229	0	0	Ki67+	 23770 17217
9230	0	0	Ki67+	 23771 17315
9231	0	0	Ki67+	 23775 17161
9232	0	0	Ki67+	 23775 17272
9233	0	0	Ki67+	 23783 17619
9234	0	0	Ki67+	 23796 17271
9235	0	0	Ki67+	 23796 17316
9236	0	0	Ki67+	 23809 17684
9237	0	0	Ki67+	 23812 17306
9238	0	0	Ki67+	 23814 17323
9239	0	0	Ki67+	 23821 17336
9240	0	0	Ki67+	 23823 17402
9241	0	0	Ki67+	 23834 17489
9242	0	0	Ki67+	 23835 17380
9243	0	0	Ki67+	 23852 17384
9244	0	0	Ki67+	 23867 17382
9245	0	0	Ki67+	 23874 17369
9246	0	0	Ki67+	 23877 17401
9247	0	0	Ki67+	 23890 17487
9248	0	0	Ki67+	 23895 17505
9249	0	0	Ki67+	 23900 17419
9250	0	0	Ki67+	 23901 17456
9251	0	0	Ki67+	 23908 17464
9252	0	0	Ki67+	 23912 17481
9253	0	0	Ki67+	 23916 17503
9254	0	0	Ki67+	 24112 17523
9255	0	0	Ki67+	 23498 18030
9256	0	0	Ki67+	 23748 17835
9257	0	0	Ki67+	 23771 17852
9258	0	0	Ki67+	 23778 17881
9259	0	0	Ki67+	 23781 17900
9260	0	0	Ki67+	 23827 17937
9261	0	0	Ki67+	 23828 17973
9262	0	0	Ki67+	 23833 18031
9263	0	0	Ki67+	 23838 18097
9264	0	0	Ki67+	 23839 17940
9265	0	0	Ki67+	 23840 18006
9266	0	0	Ki67+	 23840 18072
9267	0	0	Ki67+	 23841 18048
9268	0	0	Ki67+	 23846 17901
9269	0	0	Ki67+	 23850 17868
9270	0	0	Ki67+	 23854 17919
9271	0	0	Ki67+	 23856 17948
9272	0	0	Ki67+	 23858 18063
9273	0	0	Ki67+	 23865 17955
9274	0	0	Ki67+	 23865 18047
9275	0	0	Ki67+	 23867 17988
9276	0	0	Ki67+	 23872 18239
9277	0	0	Ki67+	 23880 17983
9278	0	0	Ki67+	 23881 18461
9279	0	0	Ki67+	 23887 18129
9280	0	0	Ki67+	 23892 18243
9281	0	0	Ki67+	 23897 18210
9282	0	0	Ki67+	 23901 18193
9283	0	0	Ki67+	 23901 18334
9284	0	0	Ki67+	 23903 18476
9285	0	0	Ki67+	 23904 18612
9286	0	0	Ki67+	 23906 18170
9287	0	0	Ki67+	 23911 18113
9288	0	0	Ki67+	 23920 18468
9289	0	0	Ki67+	 23922 18040
9290	0	0	Ki67+	 23931 18342
9291	0	0	Ki67+	 23976 18543
9292	0	0	Ki67+	 23977 18198
9293	0	0	Ki67+	 23988 18501
9294	0	0	Ki67+	 23989 18233
9295	0	0	Ki67+	 23999 18463
9296	0	0	Ki67+	 24002 18183
9297	0	0	Ki67+	 24002 18510
9298	0	0	Ki67+	 24004 18332
9299	0	0	Ki67+	 24010 18262
9300	0	0	Ki67+	 24011 18309
9301	0	0	Ki67+	 24012 18469
9302	0	0	Ki67+	 24015 18392
9303	0	0	Ki67+	 24018 18479
9304	0	0	Ki67+	 24053 17968
9305	0	0	Ki67+	 24003 18637
9306	0	0	Ki67+	 24046 18768
9307	0	0	Ki67+	 24048 18795
9308	0	0	Ki67+	 24051 18810
9309	0	0	Ki67+	 24055 19365
9310	0	0	Ki67+	 24055 19397
9311	0	0	Ki67+	 24057 18769
9312	0	0	Ki67+	 24057 19346
9313	0	0	Ki67+	 24060 19304
9314	0	0	Ki67+	 24062 18947
9315	0	0	Ki67+	 24062 18994
9316	0	0	Ki67+	 24069 19035
9317	0	0	Ki67+	 24072 19417
9318	0	0	Ki67+	 24073 19291
9319	0	0	Ki67+	 24074 19401
9320	0	0	Ki67+	 24075 19066
9321	0	0	Ki67+	 24076 19312
9322	0	0	Ki67+	 24076 19340
9323	0	0	Ki67+	 24077 19260
9324	0	0	Ki67+	 24079 19374
9325	0	0	Ki67+	 24081 18828
9326	0	0	Ki67+	 24082 19230
9327	0	0	Ki67+	 24083 18725
9328	0	0	Ki67+	 24086 19108
9329	0	0	Ki67+	 24088 18806
9330	0	0	Ki67+	 24089 18791
9331	0	0	Ki67+	 24095 19288
9332	0	0	Ki67+	 24098 19212
9333	0	0	Ki67+	 24100 19168
9334	0	0	Ki67+	 24103 18914
9335	0	0	Ki67+	 24103 19067
9336	0	0	Ki67+	 24104 18832
9337	0	0	Ki67+	 24105 19385
9338	0	0	Ki67+	 24116 18823
9339	0	0	Ki67+	 24119 18862
9340	0	0	Ki67+	 24120 19241
9341	0	0	Ki67+	 23329 20149
9342	0	0	Ki67+	 23359 20157
9343	0	0	Ki67+	 23368 20151
9344	0	0	Ki67+	 23405 20160
9345	0	0	Ki67+	 23419 20141
9346	0	0	Ki67+	 23525 20217
9347	0	0	Ki67+	 23528 20170
9348	0	0	Ki67+	 23536 20144
9349	0	0	Ki67+	 23557 20160
9350	0	0	Ki67+	 23568 20196
9351	0	0	Ki67+	 23642 20150
9352	0	0	Ki67+	 23688 20184
9353	0	0	Ki67+	 23706 20204
9354	0	0	Ki67+	 23773 19842
9355	0	0	Ki67+	 23802 19889
9356	0	0	Ki67+	 23813 20102
9357	0	0	Ki67+	 23819 20138
9358	0	0	Ki67+	 23824 19916
9359	0	0	Ki67+	 23825 20008
9360	0	0	Ki67+	 23832 20195
9361	0	0	Ki67+	 23834 19979
9362	0	0	Ki67+	 23839 20043
9363	0	0	Ki67+	 23846 20088
9364	0	0	Ki67+	 23857 19714
9365	0	0	Ki67+	 23862 20122
9366	0	0	Ki67+	 23865 19991
9367	0	0	Ki67+	 23867 19688
9368	0	0	Ki67+	 23867 20201
9369	0	0	Ki67+	 23868 20032
9370	0	0	Ki67+	 23870 19811
9371	0	0	Ki67+	 23871 20065
9372	0	0	Ki67+	 23876 20135
9373	0	0	Ki67+	 23879 20161
9374	0	0	Ki67+	 23887 19641
9375	0	0	Ki67+	 23887 19773
9376	0	0	Ki67+	 23896 19666
9377	0	0	Ki67+	 23902 19796
9378	0	0	Ki67+	 23904 19624
9379	0	0	Ki67+	 23904 19782
9380	0	0	Ki67+	 23917 19765
9381	0	0	Ki67+	 23918 19798
9382	0	0	Ki67+	 23928 19828
9383	0	0	Ki67+	 23932 19615
9384	0	0	Ki67+	 23942 19629
9385	0	0	Ki67+	 23949 19641
9386	0	0	Ki67+	 23949 19687
9387	0	0	Ki67+	 23959 19607
9388	0	0	Ki67+	 23960 19619
9389	0	0	Ki67+	 23977 19555
9390	0	0	Ki67+	 23986 19604
9391	0	0	Ki67+	 23997 19512
9392	0	0	Ki67+	 23997 19531
9393	0	0	Ki67+	 24017 19462
9394	0	0	Ki67+	 24027 19427
9395	0	0	Ki67+	 24031 19444
9396	0	0	Ki67+	 24042 19469
9397	0	0	Ki67+	 24050 19435
9398	0	0	Ki67+	 24061 19586
9399	0	0	Ki67+	 24101 19669
9400	0	0	Ki67+	 24114 19642
9401	0	0	Ki67+	 24126 19618
9402	0	0	Ki67+	 23352 20486
9403	0	0	Ki67+	 23361 20816
9404	0	0	Ki67+	 23375 20809
9405	0	0	Ki67+	 23489 20642
9406	0	0	Ki67+	 23490 20357
9407	0	0	Ki67+	 23508 20618
9408	0	0	Ki67+	 23512 20575
9409	0	0	Ki67+	 23517 20520
9410	0	0	Ki67+	 23519 20676
9411	0	0	Ki67+	 23539 20508
9412	0	0	Ki67+	 23557 20233
9413	0	0	Ki67+	 23575 20482
9414	0	0	Ki67+	 23583 20790
9415	0	0	Ki67+	 23608 20413
9416	0	0	Ki67+	 23608 20815
9417	0	0	Ki67+	 23610 20439
9418	0	0	Ki67+	 23625 20764
9419	0	0	Ki67+	 23626 20807
9420	0	0	Ki67+	 23629 20407
9421	0	0	Ki67+	 23638 20371
9422	0	0	Ki67+	 23641 20400
9423	0	0	Ki67+	 23642 20810
9424	0	0	Ki67+	 23644 20725
9425	0	0	Ki67+	 23652 20336
9426	0	0	Ki67+	 23665 20297
9427	0	0	Ki67+	 23666 20390
9428	0	0	Ki67+	 23670 20363
9429	0	0	Ki67+	 23680 20252
9430	0	0	Ki67+	 23681 20452
9431	0	0	Ki67+	 23685 20286
9432	0	0	Ki67+	 23695 20228
9433	0	0	Ki67+	 23697 20382
9434	0	0	Ki67+	 23697 20917
9435	0	0	Ki67+	 23700 20351
9436	0	0	Ki67+	 23714 20850
9437	0	0	Ki67+	 23721 20510
9438	0	0	Ki67+	 23754 20359
9439	0	0	Ki67+	 23759 20521
9440	0	0	Ki67+	 23768 20437
9441	0	0	Ki67+	 23771 20336
9442	0	0	Ki67+	 23772 20359
9443	0	0	Ki67+	 23778 20398
9444	0	0	Ki67+	 23807 20249
9445	0	0	Ki67+	 23813 20363
9446	0	0	Ki67+	 23815 20450
9447	0	0	Ki67+	 23823 20263
9448	0	0	Ki67+	 23825 20334
9449	0	0	Ki67+	 23833 20313
9450	0	0	Ki67+	 23849 20229
9451	0	0	Ki67+	 23873 21013
9452	0	0	Ki67+	 23883 20981
9453	0	0	Ki67+	 23911 20492
9454	0	0	Ki67+	 23921 20239
9455	0	0	Ki67+	 24032 20800
9456	0	0	Ki67+	 23509 21053
9457	0	0	Ki67+	 23634 21763
9458	0	0	Ki67+	 23726 21652
9459	0	0	Ki67+	 23735 21641
9460	0	0	Ki67+	 23810 21369
9461	0	0	Ki67+	 23845 21779
9462	0	0	Ki67+	 23864 21075
9463	0	0	Ki67+	 23986 21197
9464	0	0	Ki67+	 23720 22066
9465	0	0	Ki67+	 23901 21869
9466	0	0	Ki67+	 23415 23421
9467	0	0	Ki67+	 23471 23185
9468	0	0	Ki67+	 23491 24919
9469	0	0	Ki67+	 23479 25663
9470	0	0	Ki67+	 23619 28986
9471	0	0	Ki67+	 23333 29367
9472	0	0	Ki67+	 23381 29252
9473	0	0	Ki67+	 23492 29081
9474	0	0	Ki67+	 23582 33708
9475	0	0	Ki67+	 23680 33535
9476	0	0	Ki67+	 23730 33924
9477	0	0	Ki67+	 23796 34385
9478	0	0	Ki67+	 24140 6628
9479	0	0	Ki67+	 24177 6677
9480	0	0	Ki67+	 24336 6613
9481	0	0	Ki67+	 24510 6663
9482	0	0	Ki67+	 24559 6588
9483	0	0	Ki67+	 24561 6316
9484	0	0	Ki67+	 24602 6606
9485	0	0	Ki67+	 24682 6168
9486	0	0	Ki67+	 24708 6117
9487	0	0	Ki67+	 24868 6198
9488	0	0	Ki67+	 24871 5987
9489	0	0	Ki67+	 24912 6666
9490	0	0	Ki67+	 24182 7179
9491	0	0	Ki67+	 24253 7071
9492	0	0	Ki67+	 24264 6756
9493	0	0	Ki67+	 24270 7118
9494	0	0	Ki67+	 24314 7118
9495	0	0	Ki67+	 24336 7103
9496	0	0	Ki67+	 24366 6992
9497	0	0	Ki67+	 24366 7099
9498	0	0	Ki67+	 24414 7138
9499	0	0	Ki67+	 24436 6709
9500	0	0	Ki67+	 24445 7139
9501	0	0	Ki67+	 24472 7144
9502	0	0	Ki67+	 24496 7146
9503	0	0	Ki67+	 24524 7147
9504	0	0	Ki67+	 24548 7135
9505	0	0	Ki67+	 24589 6721
9506	0	0	Ki67+	 24594 7137
9507	0	0	Ki67+	 24615 7159
9508	0	0	Ki67+	 24631 7172
9509	0	0	Ki67+	 24650 7003
9510	0	0	Ki67+	 24672 7212
9511	0	0	Ki67+	 24673 7234
9512	0	0	Ki67+	 24706 7157
9513	0	0	Ki67+	 24720 7319
9514	0	0	Ki67+	 24723 6913
9515	0	0	Ki67+	 24754 6702
9516	0	0	Ki67+	 24759 6967
9517	0	0	Ki67+	 24769 7355
9518	0	0	Ki67+	 24772 7434
9519	0	0	Ki67+	 24783 7278
9520	0	0	Ki67+	 24790 6841
9521	0	0	Ki67+	 24795 7472
9522	0	0	Ki67+	 24798 7423
9523	0	0	Ki67+	 24805 7015
9524	0	0	Ki67+	 24810 7381
9525	0	0	Ki67+	 24810 7403
9526	0	0	Ki67+	 24820 7464
9527	0	0	Ki67+	 24820 7475
9528	0	0	Ki67+	 24826 7135
9529	0	0	Ki67+	 24834 7461
9530	0	0	Ki67+	 24871 7463
9531	0	0	Ki67+	 24916 7451
9532	0	0	Ki67+	 24925 6834
9533	0	0	Ki67+	 24422 8273
9534	0	0	Ki67+	 24478 8285
9535	0	0	Ki67+	 24539 8154
9536	0	0	Ki67+	 24582 8005
9537	0	0	Ki67+	 24619 8035
9538	0	0	Ki67+	 24645 8209
9539	0	0	Ki67+	 24678 8285
9540	0	0	Ki67+	 24691 7521
9541	0	0	Ki67+	 24699 8158
9542	0	0	Ki67+	 24710 8260
9543	0	0	Ki67+	 24718 7519
9544	0	0	Ki67+	 24719 8156
9545	0	0	Ki67+	 24739 8084
9546	0	0	Ki67+	 24745 7505
9547	0	0	Ki67+	 24765 8248
9548	0	0	Ki67+	 24767 8054
9549	0	0	Ki67+	 24808 8042
9550	0	0	Ki67+	 24871 8010
9551	0	0	Ki67+	 24884 8137
9552	0	0	Ki67+	 24888 7968
9553	0	0	Ki67+	 24145 8688
9554	0	0	Ki67+	 24145 8748
9555	0	0	Ki67+	 24146 8786
9556	0	0	Ki67+	 24146 8892
9557	0	0	Ki67+	 24150 8866
9558	0	0	Ki67+	 24151 8915
9559	0	0	Ki67+	 24154 8659
9560	0	0	Ki67+	 24155 8955
9561	0	0	Ki67+	 24156 8698
9562	0	0	Ki67+	 24160 8753
9563	0	0	Ki67+	 24165 8969
9564	0	0	Ki67+	 24166 8730
9565	0	0	Ki67+	 24167 8784
9566	0	0	Ki67+	 24167 8838
9567	0	0	Ki67+	 24168 8870
9568	0	0	Ki67+	 24180 9034
9569	0	0	Ki67+	 24181 9064
9570	0	0	Ki67+	 24185 9005
9571	0	0	Ki67+	 24190 8905
9572	0	0	Ki67+	 24195 8818
9573	0	0	Ki67+	 24197 8935
9574	0	0	Ki67+	 24201 9030
9575	0	0	Ki67+	 24203 8974
9576	0	0	Ki67+	 24219 8800
9577	0	0	Ki67+	 24262 8740
9578	0	0	Ki67+	 24269 8684
9579	0	0	Ki67+	 24276 8973
9580	0	0	Ki67+	 24300 8319
9581	0	0	Ki67+	 24303 8705
9582	0	0	Ki67+	 24480 8330
9583	0	0	Ki67+	 24490 8694
9584	0	0	Ki67+	 24506 8675
9585	0	0	Ki67+	 24508 8564
9586	0	0	Ki67+	 24534 8854
9587	0	0	Ki67+	 24537 8640
9588	0	0	Ki67+	 24556 8503
9589	0	0	Ki67+	 24564 8521
9590	0	0	Ki67+	 24567 8958
9591	0	0	Ki67+	 24580 8532
9592	0	0	Ki67+	 24598 8765
9593	0	0	Ki67+	 24605 8947
9594	0	0	Ki67+	 24617 8736
9595	0	0	Ki67+	 24618 8932
9596	0	0	Ki67+	 24630 8922
9597	0	0	Ki67+	 24637 8453
9598	0	0	Ki67+	 24657 8933
9599	0	0	Ki67+	 24664 8832
9600	0	0	Ki67+	 24669 8813
9601	0	0	Ki67+	 24677 8874
9602	0	0	Ki67+	 24678 8336
9603	0	0	Ki67+	 24690 8790
9604	0	0	Ki67+	 24702 8917
9605	0	0	Ki67+	 24706 8551
9606	0	0	Ki67+	 24729 8752
9607	0	0	Ki67+	 24736 8939
9608	0	0	Ki67+	 24748 8445
9609	0	0	Ki67+	 24762 8714
9610	0	0	Ki67+	 24762 8757
9611	0	0	Ki67+	 24785 8687
9612	0	0	Ki67+	 24790 8699
9613	0	0	Ki67+	 24822 8737
9614	0	0	Ki67+	 24832 8712
9615	0	0	Ki67+	 24836 8688
9616	0	0	Ki67+	 24856 8677
9617	0	0	Ki67+	 24870 8649
9618	0	0	Ki67+	 24919 8599
9619	0	0	Ki67+	 24925 8586
9620	0	0	Ki67+	 24129 9385
9621	0	0	Ki67+	 24135 9096
9622	0	0	Ki67+	 24135 9215
9623	0	0	Ki67+	 24151 9411
9624	0	0	Ki67+	 24153 9240
9625	0	0	Ki67+	 24155 9190
9626	0	0	Ki67+	 24155 9321
9627	0	0	Ki67+	 24156 9108
9628	0	0	Ki67+	 24157 9150
9629	0	0	Ki67+	 24157 9219
9630	0	0	Ki67+	 24160 9390
9631	0	0	Ki67+	 24163 9131
9632	0	0	Ki67+	 24166 9229
9633	0	0	Ki67+	 24169 9444
9634	0	0	Ki67+	 24172 9214
9635	0	0	Ki67+	 24173 9179
9636	0	0	Ki67+	 24174 9110
9637	0	0	Ki67+	 24181 9096
9638	0	0	Ki67+	 24182 9459
9639	0	0	Ki67+	 24190 9476
9640	0	0	Ki67+	 24193 9323
9641	0	0	Ki67+	 24202 9409
9642	0	0	Ki67+	 24203 9432
9643	0	0	Ki67+	 24204 9152
9644	0	0	Ki67+	 24209 9318
9645	0	0	Ki67+	 24210 9295
9646	0	0	Ki67+	 24214 9505
9647	0	0	Ki67+	 24217 9197
9648	0	0	Ki67+	 24218 9163
9649	0	0	Ki67+	 24221 9251
9650	0	0	Ki67+	 24223 9237
9651	0	0	Ki67+	 24228 9414
9652	0	0	Ki67+	 24229 9387
9653	0	0	Ki67+	 24233 9549
9654	0	0	Ki67+	 24239 9312
9655	0	0	Ki67+	 24250 9377
9656	0	0	Ki67+	 24253 9566
9657	0	0	Ki67+	 24253 9593
9658	0	0	Ki67+	 24255 9403
9659	0	0	Ki67+	 24264 9616
9660	0	0	Ki67+	 24265 9424
9661	0	0	Ki67+	 24272 9634
9662	0	0	Ki67+	 24286 9452
9663	0	0	Ki67+	 24288 9430
9664	0	0	Ki67+	 24289 9485
9665	0	0	Ki67+	 24300 9519
9666	0	0	Ki67+	 24300 9850
9667	0	0	Ki67+	 24306 9656
9668	0	0	Ki67+	 24312 9679
9669	0	0	Ki67+	 24315 9835
9670	0	0	Ki67+	 24318 9538
9671	0	0	Ki67+	 24328 9457
9672	0	0	Ki67+	 24331 9351
9673	0	0	Ki67+	 24341 9576
9674	0	0	Ki67+	 24343 9471
9675	0	0	Ki67+	 24352 9625
9676	0	0	Ki67+	 24353 9547
9677	0	0	Ki67+	 24354 9842
9678	0	0	Ki67+	 24356 9822
9679	0	0	Ki67+	 24365 9587
9680	0	0	Ki67+	 24372 9831
9681	0	0	Ki67+	 24374 9797
9682	0	0	Ki67+	 24375 9381
9683	0	0	Ki67+	 24379 9638
9684	0	0	Ki67+	 24389 9555
9685	0	0	Ki67+	 24393 9658
9686	0	0	Ki67+	 24409 9730
9687	0	0	Ki67+	 24423 9592
9688	0	0	Ki67+	 24459 9595
9689	0	0	Ki67+	 24461 9582
9690	0	0	Ki67+	 24476 9480
9691	0	0	Ki67+	 24720 9109
9692	0	0	Ki67+	 24766 9231
9693	0	0	Ki67+	 24785 9758
9694	0	0	Ki67+	 24801 9641
9695	0	0	Ki67+	 24186 9970
9696	0	0	Ki67+	 24195 10023
9697	0	0	Ki67+	 24204 9942
9698	0	0	Ki67+	 24224 9928
9699	0	0	Ki67+	 24252 9970
9700	0	0	Ki67+	 24273 9951
9701	0	0	Ki67+	 24307 9931
9702	0	0	Ki67+	 24427 10592
9703	0	0	Ki67+	 24695 10304
9704	0	0	Ki67+	 24736 9918
9705	0	0	Ki67+	 24768 10324
9706	0	0	Ki67+	 24775 10337
9707	0	0	Ki67+	 24776 10414
9708	0	0	Ki67+	 24806 10460
9709	0	0	Ki67+	 24822 10395
9710	0	0	Ki67+	 24829 10350
9711	0	0	Ki67+	 24840 10494
9712	0	0	Ki67+	 24846 9975
9713	0	0	Ki67+	 24849 10501
9714	0	0	Ki67+	 24866 10525
9715	0	0	Ki67+	 24877 9975
9716	0	0	Ki67+	 24879 10548
9717	0	0	Ki67+	 24881 10140
9718	0	0	Ki67+	 24885 10256
9719	0	0	Ki67+	 24889 10540
9720	0	0	Ki67+	 24898 10230
9721	0	0	Ki67+	 24902 9987
9722	0	0	Ki67+	 24907 10244
9723	0	0	Ki67+	 24908 10552
9724	0	0	Ki67+	 24912 10284
9725	0	0	Ki67+	 24918 10265
9726	0	0	Ki67+	 24919 10348
9727	0	0	Ki67+	 24922 10036
9728	0	0	Ki67+	 24922 10303
9729	0	0	Ki67+	 24923 10010
9730	0	0	Ki67+	 24924 10578
9731	0	0	Ki67+	 24135 11251
9732	0	0	Ki67+	 24144 11046
9733	0	0	Ki67+	 24178 10999
9734	0	0	Ki67+	 24186 10947
9735	0	0	Ki67+	 24309 10886
9736	0	0	Ki67+	 24345 10867
9737	0	0	Ki67+	 24360 11004
9738	0	0	Ki67+	 24471 10846
9739	0	0	Ki67+	 24489 10819
9740	0	0	Ki67+	 24489 10957
9741	0	0	Ki67+	 24498 10855
9742	0	0	Ki67+	 24508 10941
9743	0	0	Ki67+	 24524 10930
9744	0	0	Ki67+	 24556 10851
9745	0	0	Ki67+	 24647 10837
9746	0	0	Ki67+	 24833 10824
9747	0	0	Ki67+	 24854 10907
9748	0	0	Ki67+	 24885 10952
9749	0	0	Ki67+	 24209 11694
9750	0	0	Ki67+	 24282 11820
9751	0	0	Ki67+	 24309 11703
9752	0	0	Ki67+	 24335 11696
9753	0	0	Ki67+	 24359 11705
9754	0	0	Ki67+	 24383 11721
9755	0	0	Ki67+	 24406 11750
9756	0	0	Ki67+	 24410 11773
9757	0	0	Ki67+	 24418 11863
9758	0	0	Ki67+	 24425 11886
9759	0	0	Ki67+	 24435 11753
9760	0	0	Ki67+	 24439 11786
9761	0	0	Ki67+	 24456 11815
9762	0	0	Ki67+	 24469 11900
9763	0	0	Ki67+	 24484 11800
9764	0	0	Ki67+	 24497 11816
9765	0	0	Ki67+	 24500 11918
9766	0	0	Ki67+	 24529 11932
9767	0	0	Ki67+	 24533 11852
9768	0	0	Ki67+	 24582 11879
9769	0	0	Ki67+	 24595 11894
9770	0	0	Ki67+	 24595 11952
9771	0	0	Ki67+	 24611 11924
9772	0	0	Ki67+	 24620 11959
9773	0	0	Ki67+	 24627 11947
9774	0	0	Ki67+	 24638 11968
9775	0	0	Ki67+	 24650 11980
9776	0	0	Ki67+	 24676 11992
9777	0	0	Ki67+	 24681 12014
9778	0	0	Ki67+	 24697 12026
9779	0	0	Ki67+	 24719 12002
9780	0	0	Ki67+	 24754 12006
9781	0	0	Ki67+	 24756 12074
9782	0	0	Ki67+	 24760 12064
9783	0	0	Ki67+	 24764 12091
9784	0	0	Ki67+	 24781 12103
9785	0	0	Ki67+	 24798 12066
9786	0	0	Ki67+	 24801 12046
9787	0	0	Ki67+	 24813 12058
9788	0	0	Ki67+	 24817 12145
9789	0	0	Ki67+	 24829 12084
9790	0	0	Ki67+	 24841 12156
9791	0	0	Ki67+	 24848 12183
9792	0	0	Ki67+	 24850 12104
9793	0	0	Ki67+	 24870 12220
9794	0	0	Ki67+	 24873 12105
9795	0	0	Ki67+	 24882 12261
9796	0	0	Ki67+	 24886 12204
9797	0	0	Ki67+	 24887 12231
9798	0	0	Ki67+	 24917 12196
9799	0	0	Ki67+	 24918 12253
9800	0	0	Ki67+	 24149 12805
9801	0	0	Ki67+	 24179 12701
9802	0	0	Ki67+	 24424 12964
9803	0	0	Ki67+	 24433 12998
9804	0	0	Ki67+	 24449 12799
9805	0	0	Ki67+	 24449 12953
9806	0	0	Ki67+	 24453 12973
9807	0	0	Ki67+	 24466 13021
9808	0	0	Ki67+	 24468 12990
9809	0	0	Ki67+	 24470 12967
9810	0	0	Ki67+	 24475 13040
9811	0	0	Ki67+	 24475 13058
9812	0	0	Ki67+	 24507 12883
9813	0	0	Ki67+	 24568 13054
9814	0	0	Ki67+	 24573 13033
9815	0	0	Ki67+	 24609 12807
9816	0	0	Ki67+	 24647 12840
9817	0	0	Ki67+	 24647 12852
9818	0	0	Ki67+	 24670 12808
9819	0	0	Ki67+	 24683 12837
9820	0	0	Ki67+	 24783 12667
9821	0	0	Ki67+	 24881 12290
9822	0	0	Ki67+	 24884 13077
9823	0	0	Ki67+	 24906 12291
9824	0	0	Ki67+	 24915 13073
9825	0	0	Ki67+	 24917 12361
9826	0	0	Ki67+	 24147 13441
9827	0	0	Ki67+	 24185 13455
9828	0	0	Ki67+	 24212 13460
9829	0	0	Ki67+	 24230 13481
9830	0	0	Ki67+	 24357 13582
9831	0	0	Ki67+	 24463 13095
9832	0	0	Ki67+	 24475 13148
9833	0	0	Ki67+	 24475 13586
9834	0	0	Ki67+	 24488 13291
9835	0	0	Ki67+	 24491 13338
9836	0	0	Ki67+	 24500 13491
9837	0	0	Ki67+	 24517 13306
9838	0	0	Ki67+	 24524 13279
9839	0	0	Ki67+	 24526 13324
9840	0	0	Ki67+	 24526 13595
9841	0	0	Ki67+	 24538 13582
9842	0	0	Ki67+	 24552 13305
9843	0	0	Ki67+	 24561 13522
9844	0	0	Ki67+	 24608 13414
9845	0	0	Ki67+	 24620 13346
9846	0	0	Ki67+	 24625 13411
9847	0	0	Ki67+	 24654 13308
9848	0	0	Ki67+	 24666 13297
9849	0	0	Ki67+	 24688 13265
9850	0	0	Ki67+	 24698 13329
9851	0	0	Ki67+	 24698 13366
9852	0	0	Ki67+	 24716 13389
9853	0	0	Ki67+	 24725 13410
9854	0	0	Ki67+	 24726 13382
9855	0	0	Ki67+	 24739 13437
9856	0	0	Ki67+	 24763 13479
9857	0	0	Ki67+	 24775 13498
9858	0	0	Ki67+	 24792 13521
9859	0	0	Ki67+	 24794 13207
9860	0	0	Ki67+	 24803 13387
9861	0	0	Ki67+	 24806 13247
9862	0	0	Ki67+	 24806 13412
9863	0	0	Ki67+	 24808 13336
9864	0	0	Ki67+	 24821 13559
9865	0	0	Ki67+	 24824 13363
9866	0	0	Ki67+	 24825 13404
9867	0	0	Ki67+	 24827 13182
9868	0	0	Ki67+	 24831 13552
9869	0	0	Ki67+	 24832 13588
9870	0	0	Ki67+	 24836 13311
9871	0	0	Ki67+	 24851 13161
9872	0	0	Ki67+	 24851 13376
9873	0	0	Ki67+	 24855 13653
9874	0	0	Ki67+	 24863 13367
9875	0	0	Ki67+	 24865 13637
9876	0	0	Ki67+	 24873 13330
9877	0	0	Ki67+	 24875 13438
9878	0	0	Ki67+	 24876 13297
9879	0	0	Ki67+	 24878 13254
9880	0	0	Ki67+	 24887 13094
9881	0	0	Ki67+	 24887 13778
9882	0	0	Ki67+	 24890 13756
9883	0	0	Ki67+	 24896 13823
9884	0	0	Ki67+	 24897 13488
9885	0	0	Ki67+	 24901 13226
9886	0	0	Ki67+	 24909 13243
9887	0	0	Ki67+	 24921 13777
9888	0	0	Ki67+	 24923 13734
9889	0	0	Ki67+	 24924 13212
9890	0	0	Ki67+	 24532 14686
9891	0	0	Ki67+	 24545 14671
9892	0	0	Ki67+	 24553 14573
9893	0	0	Ki67+	 24556 14588
9894	0	0	Ki67+	 24561 14563
9895	0	0	Ki67+	 24563 14637
9896	0	0	Ki67+	 24566 14605
9897	0	0	Ki67+	 24571 14537
9898	0	0	Ki67+	 24575 14660
9899	0	0	Ki67+	 24585 14579
9900	0	0	Ki67+	 24595 14499
9901	0	0	Ki67+	 24603 14559
9902	0	0	Ki67+	 24605 14479
9903	0	0	Ki67+	 24608 14505
9904	0	0	Ki67+	 24618 14534
9905	0	0	Ki67+	 24618 14547
9906	0	0	Ki67+	 24628 14475
9907	0	0	Ki67+	 24630 14489
9908	0	0	Ki67+	 24631 14435
9909	0	0	Ki67+	 24633 14536
9910	0	0	Ki67+	 24634 14513
9911	0	0	Ki67+	 24645 14420
9912	0	0	Ki67+	 24645 14464
9913	0	0	Ki67+	 24663 14591
9914	0	0	Ki67+	 24672 14330
9915	0	0	Ki67+	 24672 14356
9916	0	0	Ki67+	 24672 14380
9917	0	0	Ki67+	 24690 14546
9918	0	0	Ki67+	 24710 14524
9919	0	0	Ki67+	 24713 14639
9920	0	0	Ki67+	 24723 14623
9921	0	0	Ki67+	 24728 14648
9922	0	0	Ki67+	 24765 14321
9923	0	0	Ki67+	 24771 14612
9924	0	0	Ki67+	 24791 14519
9925	0	0	Ki67+	 24796 14383
9926	0	0	Ki67+	 24798 14570
9927	0	0	Ki67+	 24816 14190
9928	0	0	Ki67+	 24826 14547
9929	0	0	Ki67+	 24835 14218
9930	0	0	Ki67+	 24846 14539
9931	0	0	Ki67+	 24861 14433
9932	0	0	Ki67+	 24865 14216
9933	0	0	Ki67+	 24867 14330
9934	0	0	Ki67+	 24888 14333
9935	0	0	Ki67+	 24901 14442
9936	0	0	Ki67+	 24902 14457
9937	0	0	Ki67+	 24905 13957
9938	0	0	Ki67+	 24905 13986
9939	0	0	Ki67+	 24905 14057
9940	0	0	Ki67+	 24905 14484
9941	0	0	Ki67+	 24908 14187
9942	0	0	Ki67+	 24910 14109
9943	0	0	Ki67+	 24911 14559
9944	0	0	Ki67+	 24912 14065
9945	0	0	Ki67+	 24917 14671
9946	0	0	Ki67+	 24918 13953
9947	0	0	Ki67+	 24921 14356
9948	0	0	Ki67+	 24926 13972
9949	0	0	Ki67+	 24141 15301
9950	0	0	Ki67+	 24150 15314
9951	0	0	Ki67+	 24156 14994
9952	0	0	Ki67+	 24172 15290
9953	0	0	Ki67+	 24175 15157
9954	0	0	Ki67+	 24181 15247
9955	0	0	Ki67+	 24194 15269
9956	0	0	Ki67+	 24197 15133
9957	0	0	Ki67+	 24208 15210
9958	0	0	Ki67+	 24215 15230
9959	0	0	Ki67+	 24218 15011
9960	0	0	Ki67+	 24219 15245
9961	0	0	Ki67+	 24238 15000
9962	0	0	Ki67+	 24241 15183
9963	0	0	Ki67+	 24251 14999
9964	0	0	Ki67+	 24253 15209
9965	0	0	Ki67+	 24257 15159
9966	0	0	Ki67+	 24278 15001
9967	0	0	Ki67+	 24278 15139
9968	0	0	Ki67+	 24288 15153
9969	0	0	Ki67+	 24292 15173
9970	0	0	Ki67+	 24300 15098
9971	0	0	Ki67+	 24306 15070
9972	0	0	Ki67+	 24310 14936
9973	0	0	Ki67+	 24310 14959
9974	0	0	Ki67+	 24332 14940
9975	0	0	Ki67+	 24342 15041
9976	0	0	Ki67+	 24349 14866
9977	0	0	Ki67+	 24351 15077
9978	0	0	Ki67+	 24369 14843
9979	0	0	Ki67+	 24369 15036
9980	0	0	Ki67+	 24370 14891
9981	0	0	Ki67+	 24372 15018
9982	0	0	Ki67+	 24387 14858
9983	0	0	Ki67+	 24387 15016
9984	0	0	Ki67+	 24392 14802
9985	0	0	Ki67+	 24420 14756
9986	0	0	Ki67+	 24429 14983
9987	0	0	Ki67+	 24445 14769
9988	0	0	Ki67+	 24457 14743
9989	0	0	Ki67+	 24463 14974
9990	0	0	Ki67+	 24467 14786
9991	0	0	Ki67+	 24472 14749
9992	0	0	Ki67+	 24475 14813
9993	0	0	Ki67+	 24478 14924
9994	0	0	Ki67+	 24498 14710
9995	0	0	Ki67+	 24498 14727
9996	0	0	Ki67+	 24499 14963
9997	0	0	Ki67+	 24507 14691
9998	0	0	Ki67+	 24509 14961
9999	0	0	Ki67+	 24521 14748
10000	0	0	Ki67+	 24544 14897
10001	0	0	Ki67+	 24552 14958
10002	0	0	Ki67+	 24606 14909
10003	0	0	Ki67+	 24614 14729
10004	0	0	Ki67+	 24635 14757
10005	0	0	Ki67+	 24662 14915
10006	0	0	Ki67+	 24667 14838
10007	0	0	Ki67+	 24667 14865
10008	0	0	Ki67+	 24673 14950
10009	0	0	Ki67+	 24694 14853
10010	0	0	Ki67+	 24697 14922
10011	0	0	Ki67+	 24707 14893
10012	0	0	Ki67+	 24710 14939
10013	0	0	Ki67+	 24746 14924
10014	0	0	Ki67+	 24748 14856
10015	0	0	Ki67+	 24750 14839
10016	0	0	Ki67+	 24761 14840
10017	0	0	Ki67+	 24768 14865
10018	0	0	Ki67+	 24816 14895
10019	0	0	Ki67+	 24869 14797
10020	0	0	Ki67+	 24869 14823
10021	0	0	Ki67+	 24748 16388
10022	0	0	Ki67+	 24802 16340
10023	0	0	Ki67+	 24888 17323
10024	0	0	Ki67+	 24584 18125
10025	0	0	Ki67+	 24924 18247
10026	0	0	Ki67+	 24130 19305
10027	0	0	Ki67+	 24176 19477
10028	0	0	Ki67+	 24202 19461
10029	0	0	Ki67+	 24205 19090
10030	0	0	Ki67+	 24218 19130
10031	0	0	Ki67+	 24226 19162
10032	0	0	Ki67+	 24237 19429
10033	0	0	Ki67+	 24240 18893
10034	0	0	Ki67+	 24250 18872
10035	0	0	Ki67+	 24251 18834
10036	0	0	Ki67+	 24251 19407
10037	0	0	Ki67+	 24257 19165
10038	0	0	Ki67+	 24260 19182
10039	0	0	Ki67+	 24262 19069
10040	0	0	Ki67+	 24264 18850
10041	0	0	Ki67+	 24268 19042
10042	0	0	Ki67+	 24271 19379
10043	0	0	Ki67+	 24278 19208
10044	0	0	Ki67+	 24280 19064
10045	0	0	Ki67+	 24283 18839
10046	0	0	Ki67+	 24287 18690
10047	0	0	Ki67+	 24288 19379
10048	0	0	Ki67+	 24290 19235
10049	0	0	Ki67+	 24296 19366
10050	0	0	Ki67+	 24310 19228
10051	0	0	Ki67+	 24318 19189
10052	0	0	Ki67+	 24338 18808
10053	0	0	Ki67+	 24350 18853
10054	0	0	Ki67+	 24356 19183
10055	0	0	Ki67+	 24358 18704
10056	0	0	Ki67+	 24374 18875
10057	0	0	Ki67+	 24382 19154
10058	0	0	Ki67+	 24383 18711
10059	0	0	Ki67+	 24386 19128
10060	0	0	Ki67+	 24397 18839
10061	0	0	Ki67+	 24407 19123
10062	0	0	Ki67+	 24431 19094
10063	0	0	Ki67+	 24446 19057
10064	0	0	Ki67+	 24457 19074
10065	0	0	Ki67+	 24468 19184
10066	0	0	Ki67+	 24477 19196
10067	0	0	Ki67+	 24485 19170
10068	0	0	Ki67+	 24486 19189
10069	0	0	Ki67+	 24494 19012
10070	0	0	Ki67+	 24523 19039
10071	0	0	Ki67+	 24562 19082
10072	0	0	Ki67+	 24710 19063
10073	0	0	Ki67+	 24791 18866
10074	0	0	Ki67+	 24797 18845
10075	0	0	Ki67+	 24829 18814
10076	0	0	Ki67+	 24139 19574
10077	0	0	Ki67+	 24140 19597
10078	0	0	Ki67+	 24146 19538
10079	0	0	Ki67+	 24154 19510
10080	0	0	Ki67+	 24155 19570
10081	0	0	Ki67+	 24183 19499
10082	0	0	Ki67+	 24167 20705
10083	0	0	Ki67+	 24337 20459
10084	0	0	Ki67+	 24177 22551
10085	0	0	Ki67+	 24181 22038
10086	0	0	Ki67+	 24805 22820
10087	0	0	Ki67+	 24442 26110
10088	0	0	Ki67+	 24465 34089
10089	0	0	Ki67+	 24608 33890
10090	0	0	Ki67+	 24529 36123
10091	0	0	Ki67+	 25107 6105
10092	0	0	Ki67+	 25183 5842
10093	0	0	Ki67+	 25224 5822
10094	0	0	Ki67+	 25236 5832
10095	0	0	Ki67+	 25241 5861
10096	0	0	Ki67+	 25242 5934
10097	0	0	Ki67+	 25244 5903
10098	0	0	Ki67+	 25255 5934
10099	0	0	Ki67+	 25265 5953
10100	0	0	Ki67+	 25283 6095
10101	0	0	Ki67+	 25293 5976
10102	0	0	Ki67+	 25332 6051
10103	0	0	Ki67+	 25341 6080
10104	0	0	Ki67+	 25351 6105
10105	0	0	Ki67+	 25367 6130
10106	0	0	Ki67+	 25369 6154
10107	0	0	Ki67+	 25517 6013
10108	0	0	Ki67+	 25598 6202
10109	0	0	Ki67+	 25601 6056
10110	0	0	Ki67+	 24938 6559
10111	0	0	Ki67+	 24962 6224
10112	0	0	Ki67+	 25007 6763
10113	0	0	Ki67+	 25010 6648
10114	0	0	Ki67+	 25013 6567
10115	0	0	Ki67+	 25014 6476
10116	0	0	Ki67+	 25039 6267
10117	0	0	Ki67+	 25064 6265
10118	0	0	Ki67+	 25068 6213
10119	0	0	Ki67+	 25124 6427
10120	0	0	Ki67+	 25147 6713
10121	0	0	Ki67+	 25170 6688
10122	0	0	Ki67+	 25183 6398
10123	0	0	Ki67+	 25208 6569
10124	0	0	Ki67+	 25221 6327
10125	0	0	Ki67+	 25226 6345
10126	0	0	Ki67+	 25241 6271
10127	0	0	Ki67+	 25241 6740
10128	0	0	Ki67+	 25248 6731
10129	0	0	Ki67+	 25269 6829
10130	0	0	Ki67+	 25331 6914
10131	0	0	Ki67+	 25355 6635
10132	0	0	Ki67+	 25366 6541
10133	0	0	Ki67+	 25373 6520
10134	0	0	Ki67+	 25383 6487
10135	0	0	Ki67+	 25385 6315
10136	0	0	Ki67+	 25390 6229
10137	0	0	Ki67+	 25390 6513
10138	0	0	Ki67+	 25396 6243
10139	0	0	Ki67+	 25403 6479
10140	0	0	Ki67+	 25404 6271
10141	0	0	Ki67+	 25405 6394
10142	0	0	Ki67+	 25406 6718
10143	0	0	Ki67+	 25421 6732
10144	0	0	Ki67+	 25446 6351
10145	0	0	Ki67+	 25448 6523
10146	0	0	Ki67+	 25457 6571
10147	0	0	Ki67+	 25460 6603
10148	0	0	Ki67+	 25470 6868
10149	0	0	Ki67+	 25476 6434
10150	0	0	Ki67+	 25477 6666
10151	0	0	Ki67+	 25478 6696
10152	0	0	Ki67+	 25479 6632
10153	0	0	Ki67+	 25497 6493
10154	0	0	Ki67+	 25498 6620
10155	0	0	Ki67+	 25534 6448
10156	0	0	Ki67+	 25551 6568
10157	0	0	Ki67+	 25553 6354
10158	0	0	Ki67+	 25565 6524
10159	0	0	Ki67+	 25575 6663
10160	0	0	Ki67+	 25598 6517
10161	0	0	Ki67+	 25606 6271
10162	0	0	Ki67+	 25615 6541
10163	0	0	Ki67+	 25632 6556
10164	0	0	Ki67+	 25633 6743
10165	0	0	Ki67+	 25665 6621
10166	0	0	Ki67+	 25666 6865
10167	0	0	Ki67+	 25668 6706
10168	0	0	Ki67+	 25698 6523
10169	0	0	Ki67+	 25715 6534
10170	0	0	Ki67+	 25726 6591
10171	0	0	Ki67+	 24938 7343
10172	0	0	Ki67+	 24942 7456
10173	0	0	Ki67+	 24944 7422
10174	0	0	Ki67+	 25015 7535
10175	0	0	Ki67+	 25032 7201
10176	0	0	Ki67+	 25056 7186
10177	0	0	Ki67+	 25070 7694
10178	0	0	Ki67+	 25077 7617
10179	0	0	Ki67+	 25086 7645
10180	0	0	Ki67+	 25086 7674
10181	0	0	Ki67+	 25136 7338
10182	0	0	Ki67+	 25150 7806
10183	0	0	Ki67+	 25179 7283
10184	0	0	Ki67+	 25206 7579
10185	0	0	Ki67+	 25215 7266
10186	0	0	Ki67+	 25249 7124
10187	0	0	Ki67+	 25251 7319
10188	0	0	Ki67+	 25259 7748
10189	0	0	Ki67+	 25338 7218
10190	0	0	Ki67+	 25380 7493
10191	0	0	Ki67+	 25502 7620
10192	0	0	Ki67+	 25623 7706
10193	0	0	Ki67+	 25647 7610
10194	0	0	Ki67+	 25649 7482
10195	0	0	Ki67+	 25656 7407
10196	0	0	Ki67+	 25686 7704
10197	0	0	Ki67+	 25699 7782
10198	0	0	Ki67+	 24944 8577
10199	0	0	Ki67+	 24949 8597
10200	0	0	Ki67+	 24958 8581
10201	0	0	Ki67+	 24962 8079
10202	0	0	Ki67+	 24980 8517
10203	0	0	Ki67+	 24981 8543
10204	0	0	Ki67+	 24994 8507
10205	0	0	Ki67+	 24999 8452
10206	0	0	Ki67+	 25006 8495
10207	0	0	Ki67+	 25019 8494
10208	0	0	Ki67+	 25026 7926
10209	0	0	Ki67+	 25028 8129
10210	0	0	Ki67+	 25029 8289
10211	0	0	Ki67+	 25050 7809
10212	0	0	Ki67+	 25056 8501
10213	0	0	Ki67+	 25066 8505
10214	0	0	Ki67+	 25069 8015
10215	0	0	Ki67+	 25078 8465
10216	0	0	Ki67+	 25081 8479
10217	0	0	Ki67+	 25105 8458
10218	0	0	Ki67+	 25106 8497
10219	0	0	Ki67+	 25110 8099
10220	0	0	Ki67+	 25117 8457
10221	0	0	Ki67+	 25128 7871
10222	0	0	Ki67+	 25130 8405
10223	0	0	Ki67+	 25151 8277
10224	0	0	Ki67+	 25151 8450
10225	0	0	Ki67+	 25180 8423
10226	0	0	Ki67+	 25204 8424
10227	0	0	Ki67+	 25218 8434
10228	0	0	Ki67+	 25220 7904
10229	0	0	Ki67+	 25223 8444
10230	0	0	Ki67+	 25230 8410
10231	0	0	Ki67+	 25239 8059
10232	0	0	Ki67+	 25249 8401
10233	0	0	Ki67+	 25251 8429
10234	0	0	Ki67+	 25273 8412
10235	0	0	Ki67+	 25286 8439
10236	0	0	Ki67+	 25305 8473
10237	0	0	Ki67+	 25309 8434
10238	0	0	Ki67+	 25323 8460
10239	0	0	Ki67+	 25326 8342
10240	0	0	Ki67+	 25328 8424
10241	0	0	Ki67+	 25346 8027
10242	0	0	Ki67+	 25347 8434
10243	0	0	Ki67+	 25349 8470
10244	0	0	Ki67+	 25378 8453
10245	0	0	Ki67+	 25391 8437
10246	0	0	Ki67+	 25392 8009
10247	0	0	Ki67+	 25409 8456
10248	0	0	Ki67+	 25421 8492
10249	0	0	Ki67+	 25432 8063
10250	0	0	Ki67+	 25433 8460
10251	0	0	Ki67+	 25435 8038
10252	0	0	Ki67+	 25441 8124
10253	0	0	Ki67+	 25454 8264
10254	0	0	Ki67+	 25455 8484
10255	0	0	Ki67+	 25474 8484
10256	0	0	Ki67+	 25485 8516
10257	0	0	Ki67+	 25523 8510
10258	0	0	Ki67+	 25547 8552
10259	0	0	Ki67+	 25553 8519
10260	0	0	Ki67+	 25558 8171
10261	0	0	Ki67+	 25564 8602
10262	0	0	Ki67+	 25566 8556
10263	0	0	Ki67+	 25579 8491
10264	0	0	Ki67+	 25626 7899
10265	0	0	Ki67+	 25664 8437
10266	0	0	Ki67+	 25711 7917
10267	0	0	Ki67+	 25727 8236
10268	0	0	Ki67+	 25302 8844
10269	0	0	Ki67+	 25306 8881
10270	0	0	Ki67+	 25308 8902
10271	0	0	Ki67+	 25346 8823
10272	0	0	Ki67+	 25353 8741
10273	0	0	Ki67+	 25362 8799
10274	0	0	Ki67+	 25368 8746
10275	0	0	Ki67+	 25370 8716
10276	0	0	Ki67+	 25370 8901
10277	0	0	Ki67+	 25376 8735
10278	0	0	Ki67+	 25384 8886
10279	0	0	Ki67+	 25389 8711
10280	0	0	Ki67+	 25389 8766
10281	0	0	Ki67+	 25401 8690
10282	0	0	Ki67+	 25423 8659
10283	0	0	Ki67+	 25424 8671
10284	0	0	Ki67+	 25433 8781
10285	0	0	Ki67+	 25439 8655
10286	0	0	Ki67+	 25457 8629
10287	0	0	Ki67+	 25464 8744
10288	0	0	Ki67+	 25476 8730
10289	0	0	Ki67+	 25478 8641
10290	0	0	Ki67+	 25480 8755
10291	0	0	Ki67+	 25493 8738
10292	0	0	Ki67+	 25496 8637
10293	0	0	Ki67+	 25501 8731
10294	0	0	Ki67+	 25514 8733
10295	0	0	Ki67+	 25525 8627
10296	0	0	Ki67+	 25556 8754
10297	0	0	Ki67+	 25569 8711
10298	0	0	Ki67+	 25575 8750
10299	0	0	Ki67+	 25581 8678
10300	0	0	Ki67+	 25606 8672
10301	0	0	Ki67+	 25622 8657
10302	0	0	Ki67+	 25631 8690
10303	0	0	Ki67+	 25638 8656
10304	0	0	Ki67+	 25649 8668
10305	0	0	Ki67+	 25659 8621
10306	0	0	Ki67+	 25086 10118
10307	0	0	Ki67+	 25114 10186
10308	0	0	Ki67+	 25158 10131
10309	0	0	Ki67+	 25211 10118
10310	0	0	Ki67+	 25361 10186
10311	0	0	Ki67+	 25380 10204
10312	0	0	Ki67+	 24945 10338
10313	0	0	Ki67+	 24946 10845
10314	0	0	Ki67+	 24948 10607
10315	0	0	Ki67+	 24950 10323
10316	0	0	Ki67+	 24955 10934
10317	0	0	Ki67+	 24968 10603
10318	0	0	Ki67+	 24972 10846
10319	0	0	Ki67+	 24976 10861
10320	0	0	Ki67+	 24978 10541
10321	0	0	Ki67+	 24991 10631
10322	0	0	Ki67+	 25003 10850
10323	0	0	Ki67+	 25004 10906
10324	0	0	Ki67+	 25018 10867
10325	0	0	Ki67+	 25019 10644
10326	0	0	Ki67+	 25030 10687
10327	0	0	Ki67+	 25031 10965
10328	0	0	Ki67+	 25035 10831
10329	0	0	Ki67+	 25036 10713
10330	0	0	Ki67+	 25055 10763
10331	0	0	Ki67+	 25057 10835
10332	0	0	Ki67+	 25059 10789
10333	0	0	Ki67+	 25064 10922
10334	0	0	Ki67+	 25065 10824
10335	0	0	Ki67+	 25117 10960
10336	0	0	Ki67+	 25137 10998
10337	0	0	Ki67+	 25192 10227
10338	0	0	Ki67+	 25443 10235
10339	0	0	Ki67+	 25457 10237
10340	0	0	Ki67+	 25460 10284
10341	0	0	Ki67+	 25492 10239
10342	0	0	Ki67+	 25548 10242
10343	0	0	Ki67+	 25597 10348
10344	0	0	Ki67+	 25614 10343
10345	0	0	Ki67+	 25633 10231
10346	0	0	Ki67+	 25656 10341
10347	0	0	Ki67+	 25666 10228
10348	0	0	Ki67+	 25695 10243
10349	0	0	Ki67+	 25112 11123
10350	0	0	Ki67+	 25123 11047
10351	0	0	Ki67+	 25127 11090
10352	0	0	Ki67+	 25131 11063
10353	0	0	Ki67+	 25138 11109
10354	0	0	Ki67+	 25141 11066
10355	0	0	Ki67+	 25149 11036
10356	0	0	Ki67+	 25153 11018
10357	0	0	Ki67+	 25156 11191
10358	0	0	Ki67+	 25165 11224
10359	0	0	Ki67+	 25183 11128
10360	0	0	Ki67+	 25183 11167
10361	0	0	Ki67+	 25195 11783
10362	0	0	Ki67+	 25198 11806
10363	0	0	Ki67+	 25200 11428
10364	0	0	Ki67+	 25200 11764
10365	0	0	Ki67+	 25201 11387
10366	0	0	Ki67+	 25210 11463
10367	0	0	Ki67+	 25213 11729
10368	0	0	Ki67+	 25215 11165
10369	0	0	Ki67+	 25215 11705
10370	0	0	Ki67+	 25219 11387
10371	0	0	Ki67+	 25222 11494
10372	0	0	Ki67+	 25223 11520
10373	0	0	Ki67+	 25227 11591
10374	0	0	Ki67+	 25227 11606
10375	0	0	Ki67+	 25230 11539
10376	0	0	Ki67+	 25231 11647
10377	0	0	Ki67+	 25244 11212
10378	0	0	Ki67+	 25246 11386
10379	0	0	Ki67+	 25251 11257
10380	0	0	Ki67+	 25257 11291
10381	0	0	Ki67+	 25262 11379
10382	0	0	Ki67+	 25264 11312
10383	0	0	Ki67+	 25266 11275
10384	0	0	Ki67+	 25272 11238
10385	0	0	Ki67+	 25292 11382
10386	0	0	Ki67+	 25302 11179
10387	0	0	Ki67+	 25376 11216
10388	0	0	Ki67+	 24934 12224
10389	0	0	Ki67+	 24938 12388
10390	0	0	Ki67+	 24946 12276
10391	0	0	Ki67+	 24955 12324
10392	0	0	Ki67+	 24967 12325
10393	0	0	Ki67+	 24993 12388
10394	0	0	Ki67+	 25033 12283
10395	0	0	Ki67+	 25043 12266
10396	0	0	Ki67+	 25062 12309
10397	0	0	Ki67+	 25065 12282
10398	0	0	Ki67+	 25075 12292
10399	0	0	Ki67+	 25081 12263
10400	0	0	Ki67+	 25085 12244
10401	0	0	Ki67+	 25091 12168
10402	0	0	Ki67+	 25097 12217
10403	0	0	Ki67+	 25101 12145
10404	0	0	Ki67+	 25105 12121
10405	0	0	Ki67+	 25126 12072
10406	0	0	Ki67+	 25136 12038
10407	0	0	Ki67+	 25151 12011
10408	0	0	Ki67+	 25155 12055
10409	0	0	Ki67+	 25156 12073
10410	0	0	Ki67+	 25158 12090
10411	0	0	Ki67+	 25159 11993
10412	0	0	Ki67+	 25166 11880
10413	0	0	Ki67+	 25178 11995
10414	0	0	Ki67+	 25179 11965
10415	0	0	Ki67+	 25193 11842
10416	0	0	Ki67+	 25195 11822
10417	0	0	Ki67+	 25209 11929
10418	0	0	Ki67+	 25237 11846
10419	0	0	Ki67+	 24929 13176
10420	0	0	Ki67+	 24936 13199
10421	0	0	Ki67+	 24950 13209
10422	0	0	Ki67+	 24950 13281
10423	0	0	Ki67+	 24955 13335
10424	0	0	Ki67+	 24976 13258
10425	0	0	Ki67+	 24985 12953
10426	0	0	Ki67+	 25034 13045
10427	0	0	Ki67+	 25373 12869
10428	0	0	Ki67+	 24930 13999
10429	0	0	Ki67+	 24936 13673
10430	0	0	Ki67+	 24946 14122
10431	0	0	Ki67+	 24949 13827
10432	0	0	Ki67+	 24952 13812
10433	0	0	Ki67+	 24956 13764
10434	0	0	Ki67+	 24965 13850
10435	0	0	Ki67+	 24968 13933
10436	0	0	Ki67+	 24974 14025
10437	0	0	Ki67+	 24980 13834
10438	0	0	Ki67+	 24987 13822
10439	0	0	Ki67+	 24993 13531
10440	0	0	Ki67+	 24998 14081
10441	0	0	Ki67+	 25002 13923
10442	0	0	Ki67+	 25002 14009
10443	0	0	Ki67+	 25015 13913
10444	0	0	Ki67+	 25017 13874
10445	0	0	Ki67+	 25022 13997
10446	0	0	Ki67+	 25026 13971
10447	0	0	Ki67+	 25037 13980
10448	0	0	Ki67+	 25038 13936
10449	0	0	Ki67+	 25045 14184
10450	0	0	Ki67+	 25049 13733
10451	0	0	Ki67+	 25053 14119
10452	0	0	Ki67+	 25063 13950
10453	0	0	Ki67+	 25068 13933
10454	0	0	Ki67+	 25085 14089
10455	0	0	Ki67+	 25095 13918
10456	0	0	Ki67+	 25104 14072
10457	0	0	Ki67+	 25117 13691
10458	0	0	Ki67+	 25120 13920
10459	0	0	Ki67+	 25130 13741
10460	0	0	Ki67+	 25136 14069
10461	0	0	Ki67+	 25139 13909
10462	0	0	Ki67+	 25142 14080
10463	0	0	Ki67+	 25150 13659
10464	0	0	Ki67+	 25151 13916
10465	0	0	Ki67+	 25153 13817
10466	0	0	Ki67+	 25158 14196
10467	0	0	Ki67+	 25167 13795
10468	0	0	Ki67+	 25174 14054
10469	0	0	Ki67+	 25182 13900
10470	0	0	Ki67+	 25192 14144
10471	0	0	Ki67+	 25200 14000
10472	0	0	Ki67+	 25202 13643
10473	0	0	Ki67+	 25203 14157
10474	0	0	Ki67+	 25205 13807
10475	0	0	Ki67+	 25207 14042
10476	0	0	Ki67+	 25214 13783
10477	0	0	Ki67+	 25215 13820
10478	0	0	Ki67+	 25217 14131
10479	0	0	Ki67+	 25257 14081
10480	0	0	Ki67+	 25259 13963
10481	0	0	Ki67+	 25278 13883
10482	0	0	Ki67+	 25278 13946
10483	0	0	Ki67+	 25281 13827
10484	0	0	Ki67+	 25291 13923
10485	0	0	Ki67+	 25296 14027
10486	0	0	Ki67+	 25306 14065
10487	0	0	Ki67+	 25316 14040
10488	0	0	Ki67+	 25341 14138
10489	0	0	Ki67+	 25360 14193
10490	0	0	Ki67+	 25362 14108
10491	0	0	Ki67+	 25421 14077
10492	0	0	Ki67+	 25489 14197
10493	0	0	Ki67+	 25492 14174
10494	0	0	Ki67+	 25504 14146
10495	0	0	Ki67+	 25509 14159
10496	0	0	Ki67+	 24938 14476
10497	0	0	Ki67+	 24939 14526
10498	0	0	Ki67+	 24939 14580
10499	0	0	Ki67+	 24946 14359
10500	0	0	Ki67+	 24947 14418
10501	0	0	Ki67+	 24953 14576
10502	0	0	Ki67+	 24957 14331
10503	0	0	Ki67+	 24963 14478
10504	0	0	Ki67+	 24984 14530
10505	0	0	Ki67+	 25006 14577
10506	0	0	Ki67+	 25053 14220
10507	0	0	Ki67+	 25055 14294
10508	0	0	Ki67+	 25074 14406
10509	0	0	Ki67+	 25077 14268
10510	0	0	Ki67+	 25080 14648
10511	0	0	Ki67+	 25081 14379
10512	0	0	Ki67+	 25085 14232
10513	0	0	Ki67+	 25085 14255
10514	0	0	Ki67+	 25099 14229
10515	0	0	Ki67+	 25113 14679
10516	0	0	Ki67+	 25131 14689
10517	0	0	Ki67+	 25136 14704
10518	0	0	Ki67+	 25140 14289
10519	0	0	Ki67+	 25156 14710
10520	0	0	Ki67+	 25165 14571
10521	0	0	Ki67+	 25167 14230
10522	0	0	Ki67+	 25183 14570
10523	0	0	Ki67+	 25188 14748
10524	0	0	Ki67+	 25204 14718
10525	0	0	Ki67+	 25219 14484
10526	0	0	Ki67+	 25262 14430
10527	0	0	Ki67+	 25263 14393
10528	0	0	Ki67+	 25267 14447
10529	0	0	Ki67+	 25309 14231
10530	0	0	Ki67+	 25312 14385
10531	0	0	Ki67+	 25316 14424
10532	0	0	Ki67+	 25328 14224
10533	0	0	Ki67+	 25342 14278
10534	0	0	Ki67+	 25345 14393
10535	0	0	Ki67+	 25357 14295
10536	0	0	Ki67+	 25358 14274
10537	0	0	Ki67+	 25360 14221
10538	0	0	Ki67+	 25369 14316
10539	0	0	Ki67+	 25406 14230
10540	0	0	Ki67+	 25439 14444
10541	0	0	Ki67+	 25445 14271
10542	0	0	Ki67+	 25466 14438
10543	0	0	Ki67+	 25476 14310
10544	0	0	Ki67+	 25487 14280
10545	0	0	Ki67+	 25492 14213
10546	0	0	Ki67+	 25494 14235
10547	0	0	Ki67+	 25494 14366
10548	0	0	Ki67+	 25498 14300
10549	0	0	Ki67+	 25505 14345
10550	0	0	Ki67+	 25506 14255
10551	0	0	Ki67+	 25522 14377
10552	0	0	Ki67+	 25525 14400
10553	0	0	Ki67+	 25611 14421
10554	0	0	Ki67+	 25694 15766
10555	0	0	Ki67+	 25719 15384
10556	0	0	Ki67+	 25700 15810
10557	0	0	Ki67+	 25701 15847
10558	0	0	Ki67+	 25437 17313
10559	0	0	Ki67+	 25503 17382
10560	0	0	Ki67+	 25584 17256
10561	0	0	Ki67+	 25609 17255
10562	0	0	Ki67+	 25652 17294
10563	0	0	Ki67+	 25658 17402
10564	0	0	Ki67+	 25672 17353
10565	0	0	Ki67+	 25683 17296
10566	0	0	Ki67+	 25697 17253
10567	0	0	Ki67+	 25697 17276
10568	0	0	Ki67+	 25716 17245
10569	0	0	Ki67+	 25718 17161
10570	0	0	Ki67+	 24996 17918
10571	0	0	Ki67+	 25157 17989
10572	0	0	Ki67+	 25170 17961
10573	0	0	Ki67+	 25209 17944
10574	0	0	Ki67+	 25213 18073
10575	0	0	Ki67+	 25214 18129
10576	0	0	Ki67+	 25224 17962
10577	0	0	Ki67+	 25228 17945
10578	0	0	Ki67+	 25229 18102
10579	0	0	Ki67+	 25269 17979
10580	0	0	Ki67+	 25271 18199
10581	0	0	Ki67+	 25328 17487
10582	0	0	Ki67+	 25349 17498
10583	0	0	Ki67+	 25362 17515
10584	0	0	Ki67+	 25374 17828
10585	0	0	Ki67+	 25395 17589
10586	0	0	Ki67+	 25427 17839
10587	0	0	Ki67+	 25458 17806
10588	0	0	Ki67+	 25482 17475
10589	0	0	Ki67+	 25518 17441
10590	0	0	Ki67+	 25541 17466
10591	0	0	Ki67+	 25545 17558
10592	0	0	Ki67+	 25556 17463
10593	0	0	Ki67+	 25565 17418
10594	0	0	Ki67+	 25578 17472
10595	0	0	Ki67+	 25578 17876
10596	0	0	Ki67+	 25592 17736
10597	0	0	Ki67+	 25593 17563
10598	0	0	Ki67+	 25604 17449
10599	0	0	Ki67+	 25667 17789
10600	0	0	Ki67+	 25669 17476
10601	0	0	Ki67+	 25674 17411
10602	0	0	Ki67+	 25065 18614
10603	0	0	Ki67+	 25202 18354
10604	0	0	Ki67+	 25235 18554
10605	0	0	Ki67+	 25250 18463
10606	0	0	Ki67+	 25264 18466
10607	0	0	Ki67+	 25281 18541
10608	0	0	Ki67+	 25294 18210
10609	0	0	Ki67+	 25294 18449
10610	0	0	Ki67+	 25300 18427
10611	0	0	Ki67+	 25326 18471
10612	0	0	Ki67+	 25331 18238
10613	0	0	Ki67+	 25418 18576
10614	0	0	Ki67+	 25478 18291
10615	0	0	Ki67+	 25491 18638
10616	0	0	Ki67+	 25602 18633
10617	0	0	Ki67+	 25610 18666
10618	0	0	Ki67+	 25613 18630
10619	0	0	Ki67+	 25621 18821
10620	0	0	Ki67+	 25631 18633
10621	0	0	Ki67+	 25681 18870
10622	0	0	Ki67+	 24991 19229
10623	0	0	Ki67+	 25432 20473
10624	0	0	Ki67+	 25485 22895
10625	0	0	Ki67+	 25190 25342
10626	0	0	Ki67+	 25459 26696
10627	0	0	Ki67+	 25484 26687
10628	0	0	Ki67+	 25489 26636
10629	0	0	Ki67+	 25051 28547
10630	0	0	Ki67+	 25040 30036
10631	0	0	Ki67+	 25941 5399
10632	0	0	Ki67+	 25957 5325
10633	0	0	Ki67+	 25971 5351
10634	0	0	Ki67+	 25987 5312
10635	0	0	Ki67+	 25989 5403
10636	0	0	Ki67+	 26000 5404
10637	0	0	Ki67+	 26011 5294
10638	0	0	Ki67+	 26045 5377
10639	0	0	Ki67+	 25850 6178
10640	0	0	Ki67+	 25860 6152
10641	0	0	Ki67+	 25865 6125
10642	0	0	Ki67+	 25875 5718
10643	0	0	Ki67+	 25882 6102
10644	0	0	Ki67+	 25891 6323
10645	0	0	Ki67+	 25892 6349
10646	0	0	Ki67+	 25906 6099
10647	0	0	Ki67+	 25966 6222
10648	0	0	Ki67+	 25987 6176
10649	0	0	Ki67+	 25997 6204
10650	0	0	Ki67+	 26013 6204
10651	0	0	Ki67+	 26091 6216
10652	0	0	Ki67+	 26504 6255
10653	0	0	Ki67+	 25734 6522
10654	0	0	Ki67+	 25744 6819
10655	0	0	Ki67+	 25755 6496
10656	0	0	Ki67+	 25817 6475
10657	0	0	Ki67+	 25832 6779
10658	0	0	Ki67+	 25880 6391
10659	0	0	Ki67+	 25914 7076
10660	0	0	Ki67+	 25935 6553
10661	0	0	Ki67+	 25947 6522
10662	0	0	Ki67+	 25948 6572
10663	0	0	Ki67+	 25950 6551
10664	0	0	Ki67+	 25957 6716
10665	0	0	Ki67+	 25959 6607
10666	0	0	Ki67+	 25967 6848
10667	0	0	Ki67+	 25978 6615
10668	0	0	Ki67+	 25978 6650
10669	0	0	Ki67+	 25985 6679
10670	0	0	Ki67+	 25989 7144
10671	0	0	Ki67+	 26018 6888
10672	0	0	Ki67+	 26039 7075
10673	0	0	Ki67+	 26046 7134
10674	0	0	Ki67+	 26061 7077
10675	0	0	Ki67+	 26064 7101
10676	0	0	Ki67+	 26071 6807
10677	0	0	Ki67+	 26073 6828
10678	0	0	Ki67+	 26074 6773
10679	0	0	Ki67+	 26075 6743
10680	0	0	Ki67+	 26077 7116
10681	0	0	Ki67+	 26078 7089
10682	0	0	Ki67+	 26082 6995
10683	0	0	Ki67+	 26100 7035
10684	0	0	Ki67+	 26128 6967
10685	0	0	Ki67+	 26132 6827
10686	0	0	Ki67+	 26147 7130
10687	0	0	Ki67+	 26166 7080
10688	0	0	Ki67+	 26199 6903
10689	0	0	Ki67+	 26211 7085
10690	0	0	Ki67+	 26215 7167
10691	0	0	Ki67+	 26222 6813
10692	0	0	Ki67+	 26231 7162
10693	0	0	Ki67+	 26241 6829
10694	0	0	Ki67+	 26271 6830
10695	0	0	Ki67+	 26275 7051
10696	0	0	Ki67+	 26279 7038
10697	0	0	Ki67+	 26281 7018
10698	0	0	Ki67+	 26284 6988
10699	0	0	Ki67+	 26302 7151
10700	0	0	Ki67+	 26314 6951
10701	0	0	Ki67+	 26340 7149
10702	0	0	Ki67+	 26343 7076
10703	0	0	Ki67+	 26359 7067
10704	0	0	Ki67+	 26366 7087
10705	0	0	Ki67+	 26377 7099
10706	0	0	Ki67+	 26409 7114
10707	0	0	Ki67+	 26431 7100
10708	0	0	Ki67+	 26491 7141
10709	0	0	Ki67+	 25740 7715
10710	0	0	Ki67+	 25867 7486
10711	0	0	Ki67+	 25894 7721
10712	0	0	Ki67+	 25933 7371
10713	0	0	Ki67+	 25934 7940
10714	0	0	Ki67+	 25935 7891
10715	0	0	Ki67+	 25938 7921
10716	0	0	Ki67+	 25941 7965
10717	0	0	Ki67+	 25954 7905
10718	0	0	Ki67+	 25964 7885
10719	0	0	Ki67+	 25965 7435
10720	0	0	Ki67+	 25979 7385
10721	0	0	Ki67+	 25988 7862
10722	0	0	Ki67+	 25993 7179
10723	0	0	Ki67+	 25998 7874
10724	0	0	Ki67+	 26007 7848
10725	0	0	Ki67+	 26034 7840
10726	0	0	Ki67+	 26049 7265
10727	0	0	Ki67+	 26052 7290
10728	0	0	Ki67+	 26067 7332
10729	0	0	Ki67+	 26080 7830
10730	0	0	Ki67+	 26087 7177
10731	0	0	Ki67+	 26093 7318
10732	0	0	Ki67+	 26106 7779
10733	0	0	Ki67+	 26109 7246
10734	0	0	Ki67+	 26111 7598
10735	0	0	Ki67+	 26118 7647
10736	0	0	Ki67+	 26119 7836
10737	0	0	Ki67+	 26123 7756
10738	0	0	Ki67+	 26127 7340
10739	0	0	Ki67+	 26133 7818
10740	0	0	Ki67+	 26153 7633
10741	0	0	Ki67+	 26166 7659
10742	0	0	Ki67+	 26168 7357
10743	0	0	Ki67+	 26168 7569
10744	0	0	Ki67+	 26170 7756
10745	0	0	Ki67+	 26172 7735
10746	0	0	Ki67+	 26185 7556
10747	0	0	Ki67+	 26196 7564
10748	0	0	Ki67+	 26211 7670
10749	0	0	Ki67+	 26214 7405
10750	0	0	Ki67+	 26215 7391
10751	0	0	Ki67+	 26228 7571
10752	0	0	Ki67+	 26231 7370
10753	0	0	Ki67+	 26232 7455
10754	0	0	Ki67+	 26240 7390
10755	0	0	Ki67+	 26240 7472
10756	0	0	Ki67+	 26245 7303
10757	0	0	Ki67+	 26252 7363
10758	0	0	Ki67+	 26258 7494
10759	0	0	Ki67+	 26269 7589
10760	0	0	Ki67+	 26273 7327
10761	0	0	Ki67+	 26286 7588
10762	0	0	Ki67+	 26302 7532
10763	0	0	Ki67+	 26365 7616
10764	0	0	Ki67+	 26434 7558
10765	0	0	Ki67+	 26443 7550
10766	0	0	Ki67+	 26447 7182
10767	0	0	Ki67+	 26465 7554
10768	0	0	Ki67+	 26467 7182
10769	0	0	Ki67+	 26471 7665
10770	0	0	Ki67+	 26506 7185
10771	0	0	Ki67+	 26510 7675
10772	0	0	Ki67+	 25745 8629
10773	0	0	Ki67+	 25749 8310
10774	0	0	Ki67+	 25752 8327
10775	0	0	Ki67+	 25755 8347
10776	0	0	Ki67+	 25755 8368
10777	0	0	Ki67+	 25755 8575
10778	0	0	Ki67+	 25758 8215
10779	0	0	Ki67+	 25764 8187
10780	0	0	Ki67+	 25764 8288
10781	0	0	Ki67+	 25764 8399
10782	0	0	Ki67+	 25794 8063
10783	0	0	Ki67+	 25798 8597
10784	0	0	Ki67+	 25799 8179
10785	0	0	Ki67+	 25806 8156
10786	0	0	Ki67+	 25808 8126
10787	0	0	Ki67+	 25809 8429
10788	0	0	Ki67+	 25815 8599
10789	0	0	Ki67+	 25817 8050
10790	0	0	Ki67+	 25820 8029
10791	0	0	Ki67+	 25824 8444
10792	0	0	Ki67+	 25841 8587
10793	0	0	Ki67+	 25844 8576
10794	0	0	Ki67+	 25848 8037
10795	0	0	Ki67+	 25863 8038
10796	0	0	Ki67+	 25867 8572
10797	0	0	Ki67+	 25872 8050
10798	0	0	Ki67+	 25879 8021
10799	0	0	Ki67+	 25892 8039
10800	0	0	Ki67+	 25894 8560
10801	0	0	Ki67+	 25908 8459
10802	0	0	Ki67+	 25920 8475
10803	0	0	Ki67+	 25925 8038
10804	0	0	Ki67+	 25928 8051
10805	0	0	Ki67+	 25930 8470
10806	0	0	Ki67+	 25931 8595
10807	0	0	Ki67+	 25935 8622
10808	0	0	Ki67+	 25937 8061
10809	0	0	Ki67+	 25962 8605
10810	0	0	Ki67+	 26009 8499
10811	0	0	Ki67+	 26032 8515
10812	0	0	Ki67+	 26039 8713
10813	0	0	Ki67+	 26045 8528
10814	0	0	Ki67+	 26060 8687
10815	0	0	Ki67+	 26061 8540
10816	0	0	Ki67+	 26069 8759
10817	0	0	Ki67+	 26071 8523
10818	0	0	Ki67+	 26100 8559
10819	0	0	Ki67+	 26113 8669
10820	0	0	Ki67+	 26124 8673
10821	0	0	Ki67+	 26138 8582
10822	0	0	Ki67+	 26158 8597
10823	0	0	Ki67+	 26195 8612
10824	0	0	Ki67+	 26219 8599
10825	0	0	Ki67+	 26233 8582
10826	0	0	Ki67+	 26242 8554
10827	0	0	Ki67+	 26251 8192
10828	0	0	Ki67+	 26255 8706
10829	0	0	Ki67+	 26255 8753
10830	0	0	Ki67+	 26260 8249
10831	0	0	Ki67+	 26266 8541
10832	0	0	Ki67+	 26284 8519
10833	0	0	Ki67+	 26295 8475
10834	0	0	Ki67+	 26298 8503
10835	0	0	Ki67+	 26311 8190
10836	0	0	Ki67+	 26311 8491
10837	0	0	Ki67+	 26321 8344
10838	0	0	Ki67+	 26321 8464
10839	0	0	Ki67+	 26325 8323
10840	0	0	Ki67+	 26325 8475
10841	0	0	Ki67+	 26344 8354
10842	0	0	Ki67+	 26349 8396
10843	0	0	Ki67+	 26358 8207
10844	0	0	Ki67+	 26369 8559
10845	0	0	Ki67+	 26384 8256
10846	0	0	Ki67+	 26403 8573
10847	0	0	Ki67+	 26404 8255
10848	0	0	Ki67+	 26418 8237
10849	0	0	Ki67+	 26422 8210
10850	0	0	Ki67+	 26457 8588
10851	0	0	Ki67+	 26480 8168
10852	0	0	Ki67+	 26483 8597
10853	0	0	Ki67+	 26487 8468
10854	0	0	Ki67+	 26500 8443
10855	0	0	Ki67+	 26500 8458
10856	0	0	Ki67+	 26500 8606
10857	0	0	Ki67+	 26506 8420
10858	0	0	Ki67+	 26511 8535
10859	0	0	Ki67+	 26520 8406
10860	0	0	Ki67+	 26524 8417
10861	0	0	Ki67+	 26524 8491
10862	0	0	Ki67+	 26527 8554
10863	0	0	Ki67+	 26099 8804
10864	0	0	Ki67+	 26100 9346
10865	0	0	Ki67+	 26135 8793
10866	0	0	Ki67+	 26135 8819
10867	0	0	Ki67+	 26136 8783
10868	0	0	Ki67+	 26155 8866
10869	0	0	Ki67+	 26169 8885
10870	0	0	Ki67+	 26171 8869
10871	0	0	Ki67+	 26182 8911
10872	0	0	Ki67+	 26189 9400
10873	0	0	Ki67+	 26194 8933
10874	0	0	Ki67+	 26201 8817
10875	0	0	Ki67+	 26202 8832
10876	0	0	Ki67+	 26202 8965
10877	0	0	Ki67+	 26208 8978
10878	0	0	Ki67+	 26215 9009
10879	0	0	Ki67+	 26217 9283
10880	0	0	Ki67+	 26218 9036
10881	0	0	Ki67+	 26224 9062
10882	0	0	Ki67+	 26228 9268
10883	0	0	Ki67+	 26241 9122
10884	0	0	Ki67+	 26260 8868
10885	0	0	Ki67+	 26262 8896
10886	0	0	Ki67+	 26271 9004
10887	0	0	Ki67+	 26279 9042
10888	0	0	Ki67+	 26280 9246
10889	0	0	Ki67+	 26306 9103
10890	0	0	Ki67+	 25765 10318
10891	0	0	Ki67+	 25766 10305
10892	0	0	Ki67+	 25784 10317
10893	0	0	Ki67+	 25834 10255
10894	0	0	Ki67+	 25850 10311
10895	0	0	Ki67+	 25876 10317
10896	0	0	Ki67+	 25894 10329
10897	0	0	Ki67+	 25931 10256
10898	0	0	Ki67+	 25958 10248
10899	0	0	Ki67+	 25983 10243
10900	0	0	Ki67+	 26003 10240
10901	0	0	Ki67+	 26012 10224
10902	0	0	Ki67+	 26044 10219
10903	0	0	Ki67+	 26069 10293
10904	0	0	Ki67+	 26071 10210
10905	0	0	Ki67+	 26123 9597
10906	0	0	Ki67+	 26136 10188
10907	0	0	Ki67+	 26214 10141
10908	0	0	Ki67+	 26246 10093
10909	0	0	Ki67+	 26254 10038
10910	0	0	Ki67+	 26258 9970
10911	0	0	Ki67+	 26259 10001
10912	0	0	Ki67+	 26392 10338
10913	0	0	Ki67+	 25941 10370
10914	0	0	Ki67+	 26042 10414
10915	0	0	Ki67+	 26105 11116
10916	0	0	Ki67+	 26120 10488
10917	0	0	Ki67+	 26145 10500
10918	0	0	Ki67+	 26156 10512
10919	0	0	Ki67+	 26160 10536
10920	0	0	Ki67+	 26161 11089
10921	0	0	Ki67+	 26172 10930
10922	0	0	Ki67+	 26176 10432
10923	0	0	Ki67+	 26177 10535
10924	0	0	Ki67+	 26202 10591
10925	0	0	Ki67+	 26212 10464
10926	0	0	Ki67+	 26226 10608
10927	0	0	Ki67+	 26233 10622
10928	0	0	Ki67+	 26235 10541
10929	0	0	Ki67+	 26248 10490
10930	0	0	Ki67+	 26258 10659
10931	0	0	Ki67+	 26297 10518
10932	0	0	Ki67+	 26314 10676
10933	0	0	Ki67+	 26323 10504
10934	0	0	Ki67+	 26340 10725
10935	0	0	Ki67+	 26362 10545
10936	0	0	Ki67+	 26371 10707
10937	0	0	Ki67+	 26379 10541
10938	0	0	Ki67+	 26382 10429
10939	0	0	Ki67+	 26384 10838
10940	0	0	Ki67+	 26400 10708
10941	0	0	Ki67+	 26404 10769
10942	0	0	Ki67+	 26405 10626
10943	0	0	Ki67+	 26405 10825
10944	0	0	Ki67+	 26409 10567
10945	0	0	Ki67+	 26412 10760
10946	0	0	Ki67+	 26422 10555
10947	0	0	Ki67+	 26428 10985
10948	0	0	Ki67+	 26432 10648
10949	0	0	Ki67+	 26432 10737
10950	0	0	Ki67+	 26433 10573
10951	0	0	Ki67+	 26444 10951
10952	0	0	Ki67+	 26447 10766
10953	0	0	Ki67+	 26447 10797
10954	0	0	Ki67+	 26472 10649
10955	0	0	Ki67+	 26474 10776
10956	0	0	Ki67+	 26477 10688
10957	0	0	Ki67+	 26478 10935
10958	0	0	Ki67+	 26493 10803
10959	0	0	Ki67+	 26494 10717
10960	0	0	Ki67+	 26501 10825
10961	0	0	Ki67+	 26506 10910
10962	0	0	Ki67+	 26509 10737
10963	0	0	Ki67+	 26519 10757
10964	0	0	Ki67+	 26091 11187
10965	0	0	Ki67+	 26175 11354
10966	0	0	Ki67+	 26250 11454
10967	0	0	Ki67+	 26256 11384
10968	0	0	Ki67+	 26258 11400
10969	0	0	Ki67+	 26278 11582
10970	0	0	Ki67+	 26306 11581
10971	0	0	Ki67+	 26308 11496
10972	0	0	Ki67+	 26316 11700
10973	0	0	Ki67+	 26318 11539
10974	0	0	Ki67+	 26328 11677
10975	0	0	Ki67+	 26333 11601
10976	0	0	Ki67+	 26348 11568
10977	0	0	Ki67+	 26348 11665
10978	0	0	Ki67+	 26370 11636
10979	0	0	Ki67+	 26385 11767
10980	0	0	Ki67+	 26426 11766
10981	0	0	Ki67+	 26472 11820
10982	0	0	Ki67+	 26492 11781
10983	0	0	Ki67+	 26507 11812
10984	0	0	Ki67+	 26511 11953
10985	0	0	Ki67+	 25877 14829
10986	0	0	Ki67+	 25882 14763
10987	0	0	Ki67+	 25893 14805
10988	0	0	Ki67+	 25980 14927
10989	0	0	Ki67+	 25984 14965
10990	0	0	Ki67+	 25987 15158
10991	0	0	Ki67+	 26029 15138
10992	0	0	Ki67+	 26044 15142
10993	0	0	Ki67+	 25740 15588
10994	0	0	Ki67+	 25745 15933
10995	0	0	Ki67+	 25753 15958
10996	0	0	Ki67+	 25759 15337
10997	0	0	Ki67+	 25763 15306
10998	0	0	Ki67+	 25763 15956
10999	0	0	Ki67+	 25810 15872
11000	0	0	Ki67+	 25830 15572
11001	0	0	Ki67+	 25839 15243
11002	0	0	Ki67+	 25844 15273
11003	0	0	Ki67+	 25853 15326
11004	0	0	Ki67+	 25893 15293
11005	0	0	Ki67+	 25912 15436
11006	0	0	Ki67+	 25926 15261
11007	0	0	Ki67+	 25947 15699
11008	0	0	Ki67+	 25950 15724
11009	0	0	Ki67+	 25956 15798
11010	0	0	Ki67+	 25956 15853
11011	0	0	Ki67+	 25957 15668
11012	0	0	Ki67+	 25963 15838
11013	0	0	Ki67+	 25964 15556
11014	0	0	Ki67+	 25970 15623
11015	0	0	Ki67+	 25971 15364
11016	0	0	Ki67+	 25975 15503
11017	0	0	Ki67+	 25982 15908
11018	0	0	Ki67+	 25983 15521
11019	0	0	Ki67+	 25986 15640
11020	0	0	Ki67+	 25992 15343
11021	0	0	Ki67+	 25993 15494
11022	0	0	Ki67+	 25994 15572
11023	0	0	Ki67+	 25997 15893
11024	0	0	Ki67+	 26000 15481
11025	0	0	Ki67+	 26005 15859
11026	0	0	Ki67+	 26005 15936
11027	0	0	Ki67+	 26011 15373
11028	0	0	Ki67+	 26011 15919
11029	0	0	Ki67+	 26014 15218
11030	0	0	Ki67+	 26015 15343
11031	0	0	Ki67+	 26027 15961
11032	0	0	Ki67+	 26033 15486
11033	0	0	Ki67+	 26041 15909
11034	0	0	Ki67+	 26057 15946
11035	0	0	Ki67+	 26077 15725
11036	0	0	Ki67+	 26080 15900
11037	0	0	Ki67+	 26096 15414
11038	0	0	Ki67+	 26100 15878
11039	0	0	Ki67+	 26102 15809
11040	0	0	Ki67+	 26104 15928
11041	0	0	Ki67+	 26114 15906
11042	0	0	Ki67+	 26121 15948
11043	0	0	Ki67+	 26123 15888
11044	0	0	Ki67+	 26125 15964
11045	0	0	Ki67+	 26130 15931
11046	0	0	Ki67+	 26142 15958
11047	0	0	Ki67+	 26145 15897
11048	0	0	Ki67+	 26149 15867
11049	0	0	Ki67+	 26150 15930
11050	0	0	Ki67+	 26162 15820
11051	0	0	Ki67+	 26162 15912
11052	0	0	Ki67+	 26165 15847
11053	0	0	Ki67+	 26174 15941
11054	0	0	Ki67+	 26193 15933
11055	0	0	Ki67+	 26194 15877
11056	0	0	Ki67+	 26194 15961
11057	0	0	Ki67+	 26195 15815
11058	0	0	Ki67+	 26200 15845
11059	0	0	Ki67+	 26433 15946
11060	0	0	Ki67+	 26464 15915
11061	0	0	Ki67+	 26466 15954
11062	0	0	Ki67+	 26471 15879
11063	0	0	Ki67+	 26479 15863
11064	0	0	Ki67+	 26482 15930
11065	0	0	Ki67+	 26502 15816
11066	0	0	Ki67+	 26515 15800
11067	0	0	Ki67+	 26522 15835
11068	0	0	Ki67+	 26525 15778
11069	0	0	Ki67+	 25762 15981
11070	0	0	Ki67+	 25774 15979
11071	0	0	Ki67+	 25807 16001
11072	0	0	Ki67+	 25820 16145
11073	0	0	Ki67+	 25830 16175
11074	0	0	Ki67+	 25832 16159
11075	0	0	Ki67+	 25847 16190
11076	0	0	Ki67+	 25856 16177
11077	0	0	Ki67+	 25890 16252
11078	0	0	Ki67+	 25907 16274
11079	0	0	Ki67+	 25924 16299
11080	0	0	Ki67+	 25937 16322
11081	0	0	Ki67+	 25937 16606
11082	0	0	Ki67+	 25943 16692
11083	0	0	Ki67+	 25944 16662
11084	0	0	Ki67+	 25948 16338
11085	0	0	Ki67+	 25948 16444
11086	0	0	Ki67+	 25949 16308
11087	0	0	Ki67+	 25951 16460
11088	0	0	Ki67+	 25952 16576
11089	0	0	Ki67+	 25953 16424
11090	0	0	Ki67+	 25960 16616
11091	0	0	Ki67+	 25962 16490
11092	0	0	Ki67+	 25967 16692
11093	0	0	Ki67+	 25973 16714
11094	0	0	Ki67+	 25974 16425
11095	0	0	Ki67+	 25974 16601
11096	0	0	Ki67+	 25975 16635
11097	0	0	Ki67+	 25976 16751
11098	0	0	Ki67+	 25980 16655
11099	0	0	Ki67+	 25982 16542
11100	0	0	Ki67+	 25987 16418
11101	0	0	Ki67+	 25992 16444
11102	0	0	Ki67+	 25999 16660
11103	0	0	Ki67+	 26001 16428
11104	0	0	Ki67+	 26001 16702
11105	0	0	Ki67+	 26004 16448
11106	0	0	Ki67+	 26005 16511
11107	0	0	Ki67+	 26012 16686
11108	0	0	Ki67+	 26027 16747
11109	0	0	Ki67+	 26036 16730
11110	0	0	Ki67+	 26043 16670
11111	0	0	Ki67+	 26051 16764
11112	0	0	Ki67+	 26052 16703
11113	0	0	Ki67+	 26054 16641
11114	0	0	Ki67+	 26063 16669
11115	0	0	Ki67+	 26071 16758
11116	0	0	Ki67+	 26072 16702
11117	0	0	Ki67+	 26078 15969
11118	0	0	Ki67+	 26089 16733
11119	0	0	Ki67+	 26116 16048
11120	0	0	Ki67+	 26116 16121
11121	0	0	Ki67+	 26119 15978
11122	0	0	Ki67+	 26127 16059
11123	0	0	Ki67+	 26134 16040
11124	0	0	Ki67+	 26135 16012
11125	0	0	Ki67+	 26135 16105
11126	0	0	Ki67+	 26136 16128
11127	0	0	Ki67+	 26142 15994
11128	0	0	Ki67+	 26153 16067
11129	0	0	Ki67+	 26153 16155
11130	0	0	Ki67+	 26155 16024
11131	0	0	Ki67+	 26156 16043
11132	0	0	Ki67+	 26158 16107
11133	0	0	Ki67+	 26161 16126
11134	0	0	Ki67+	 26161 16206
11135	0	0	Ki67+	 26165 16140
11136	0	0	Ki67+	 26171 15973
11137	0	0	Ki67+	 26172 16004
11138	0	0	Ki67+	 26174 16074
11139	0	0	Ki67+	 26175 16196
11140	0	0	Ki67+	 26180 16176
11141	0	0	Ki67+	 26182 16282
11142	0	0	Ki67+	 26186 16192
11143	0	0	Ki67+	 26191 15996
11144	0	0	Ki67+	 26191 16099
11145	0	0	Ki67+	 26196 16024
11146	0	0	Ki67+	 26197 16040
11147	0	0	Ki67+	 26197 16210
11148	0	0	Ki67+	 26199 16068
11149	0	0	Ki67+	 26199 16240
11150	0	0	Ki67+	 26204 16119
11151	0	0	Ki67+	 26207 16088
11152	0	0	Ki67+	 26208 16268
11153	0	0	Ki67+	 26216 16165
11154	0	0	Ki67+	 26216 16297
11155	0	0	Ki67+	 26223 16188
11156	0	0	Ki67+	 26223 16415
11157	0	0	Ki67+	 26231 16207
11158	0	0	Ki67+	 26231 16327
11159	0	0	Ki67+	 26243 16224
11160	0	0	Ki67+	 26244 16250
11161	0	0	Ki67+	 26258 16340
11162	0	0	Ki67+	 26262 16450
11163	0	0	Ki67+	 26264 16610
11164	0	0	Ki67+	 26269 16271
11165	0	0	Ki67+	 26275 16311
11166	0	0	Ki67+	 26277 16294
11167	0	0	Ki67+	 26286 16376
11168	0	0	Ki67+	 26289 16329
11169	0	0	Ki67+	 26296 16361
11170	0	0	Ki67+	 26299 16372
11171	0	0	Ki67+	 26316 16645
11172	0	0	Ki67+	 26321 16352
11173	0	0	Ki67+	 26334 16541
11174	0	0	Ki67+	 26335 16363
11175	0	0	Ki67+	 26342 16522
11176	0	0	Ki67+	 26352 16488
11177	0	0	Ki67+	 26353 16399
11178	0	0	Ki67+	 26357 16530
11179	0	0	Ki67+	 26365 16377
11180	0	0	Ki67+	 26365 16505
11181	0	0	Ki67+	 26366 16454
11182	0	0	Ki67+	 26369 16420
11183	0	0	Ki67+	 26371 16466
11184	0	0	Ki67+	 26372 16166
11185	0	0	Ki67+	 26372 16441
11186	0	0	Ki67+	 26377 16600
11187	0	0	Ki67+	 26378 16430
11188	0	0	Ki67+	 26384 16160
11189	0	0	Ki67+	 26398 16125
11190	0	0	Ki67+	 26400 16048
11191	0	0	Ki67+	 26402 16618
11192	0	0	Ki67+	 26408 16578
11193	0	0	Ki67+	 26415 16591
11194	0	0	Ki67+	 26417 16544
11195	0	0	Ki67+	 26426 16528
11196	0	0	Ki67+	 26429 16003
11197	0	0	Ki67+	 26437 16547
11198	0	0	Ki67+	 26437 16557
11199	0	0	Ki67+	 26438 16194
11200	0	0	Ki67+	 26447 16654
11201	0	0	Ki67+	 26454 16583
11202	0	0	Ki67+	 26460 16081
11203	0	0	Ki67+	 26466 16067
11204	0	0	Ki67+	 26467 16037
11205	0	0	Ki67+	 26472 16684
11206	0	0	Ki67+	 26481 16010
11207	0	0	Ki67+	 26500 16090
11208	0	0	Ki67+	 26503 15977
11209	0	0	Ki67+	 26505 16032
11210	0	0	Ki67+	 26512 16714
11211	0	0	Ki67+	 26526 16005
11212	0	0	Ki67+	 25792 17548
11213	0	0	Ki67+	 25804 17108
11214	0	0	Ki67+	 25820 17375
11215	0	0	Ki67+	 25825 17177
11216	0	0	Ki67+	 25830 17472
11217	0	0	Ki67+	 25853 17461
11218	0	0	Ki67+	 25854 17393
11219	0	0	Ki67+	 25855 17181
11220	0	0	Ki67+	 25862 17070
11221	0	0	Ki67+	 25865 17543
11222	0	0	Ki67+	 25879 17309
11223	0	0	Ki67+	 25882 17518
11224	0	0	Ki67+	 25884 17333
11225	0	0	Ki67+	 25887 17475
11226	0	0	Ki67+	 25892 17495
11227	0	0	Ki67+	 25894 17142
11228	0	0	Ki67+	 25896 17417
11229	0	0	Ki67+	 25896 17442
11230	0	0	Ki67+	 25896 17538
11231	0	0	Ki67+	 25909 17052
11232	0	0	Ki67+	 25910 17158
11233	0	0	Ki67+	 25912 17295
11234	0	0	Ki67+	 25916 17179
11235	0	0	Ki67+	 25919 17282
11236	0	0	Ki67+	 25919 17403
11237	0	0	Ki67+	 25927 17381
11238	0	0	Ki67+	 25937 17166
11239	0	0	Ki67+	 25938 17223
11240	0	0	Ki67+	 25939 17151
11241	0	0	Ki67+	 25961 17218
11242	0	0	Ki67+	 25962 16901
11243	0	0	Ki67+	 25975 16922
11244	0	0	Ki67+	 25975 16934
11245	0	0	Ki67+	 25981 16889
11246	0	0	Ki67+	 25982 17020
11247	0	0	Ki67+	 25983 17205
11248	0	0	Ki67+	 25984 16784
11249	0	0	Ki67+	 25988 16805
11250	0	0	Ki67+	 25988 17034
11251	0	0	Ki67+	 25990 16852
11252	0	0	Ki67+	 25990 16871
11253	0	0	Ki67+	 25990 16913
11254	0	0	Ki67+	 25993 16965
11255	0	0	Ki67+	 25993 17044
11256	0	0	Ki67+	 25994 16888
11257	0	0	Ki67+	 26001 17072
11258	0	0	Ki67+	 26004 16899
11259	0	0	Ki67+	 26004 17088
11260	0	0	Ki67+	 26006 17040
11261	0	0	Ki67+	 26012 17133
11262	0	0	Ki67+	 26015 17029
11263	0	0	Ki67+	 26022 16873
11264	0	0	Ki67+	 26026 16789
11265	0	0	Ki67+	 26026 16853
11266	0	0	Ki67+	 26032 17113
11267	0	0	Ki67+	 26037 16831
11268	0	0	Ki67+	 26038 16874
11269	0	0	Ki67+	 26052 17230
11270	0	0	Ki67+	 26053 16908
11271	0	0	Ki67+	 26053 17180
11272	0	0	Ki67+	 26066 17047
11273	0	0	Ki67+	 26068 16892
11274	0	0	Ki67+	 26068 17199
11275	0	0	Ki67+	 26088 16774
11276	0	0	Ki67+	 26092 17497
11277	0	0	Ki67+	 26095 17515
11278	0	0	Ki67+	 26096 17187
11279	0	0	Ki67+	 26102 16913
11280	0	0	Ki67+	 26105 17027
11281	0	0	Ki67+	 26110 16898
11282	0	0	Ki67+	 26118 16821
11283	0	0	Ki67+	 26122 16865
11284	0	0	Ki67+	 26131 17361
11285	0	0	Ki67+	 26138 17545
11286	0	0	Ki67+	 26160 17427
11287	0	0	Ki67+	 26169 17094
11288	0	0	Ki67+	 26176 17506
11289	0	0	Ki67+	 26185 16938
11290	0	0	Ki67+	 26186 16909
11291	0	0	Ki67+	 26189 17524
11292	0	0	Ki67+	 26195 16997
11293	0	0	Ki67+	 26195 17013
11294	0	0	Ki67+	 26200 17565
11295	0	0	Ki67+	 26201 17230
11296	0	0	Ki67+	 26204 17083
11297	0	0	Ki67+	 26206 17506
11298	0	0	Ki67+	 26222 16833
11299	0	0	Ki67+	 26223 16821
11300	0	0	Ki67+	 26238 17511
11301	0	0	Ki67+	 26244 17525
11302	0	0	Ki67+	 26252 16827
11303	0	0	Ki67+	 26255 17562
11304	0	0	Ki67+	 26264 16798
11305	0	0	Ki67+	 26283 16792
11306	0	0	Ki67+	 26290 17324
11307	0	0	Ki67+	 26302 16780
11308	0	0	Ki67+	 26327 17386
11309	0	0	Ki67+	 26339 17326
11310	0	0	Ki67+	 26368 17374
11311	0	0	Ki67+	 26369 17392
11312	0	0	Ki67+	 26376 16801
11313	0	0	Ki67+	 26449 17464
11314	0	0	Ki67+	 26456 16821
11315	0	0	Ki67+	 26478 16772
11316	0	0	Ki67+	 26478 17452
11317	0	0	Ki67+	 26486 17557
11318	0	0	Ki67+	 26497 17446
11319	0	0	Ki67+	 26515 16842
11320	0	0	Ki67+	 26526 16773
11321	0	0	Ki67+	 25730 17743
11322	0	0	Ki67+	 25743 17690
11323	0	0	Ki67+	 25763 17664
11324	0	0	Ki67+	 25775 17791
11325	0	0	Ki67+	 25810 17570
11326	0	0	Ki67+	 25828 18087
11327	0	0	Ki67+	 25831 17939
11328	0	0	Ki67+	 25838 18130
11329	0	0	Ki67+	 25842 17858
11330	0	0	Ki67+	 25844 17649
11331	0	0	Ki67+	 25846 17670
11332	0	0	Ki67+	 25846 17911
11333	0	0	Ki67+	 25857 18165
11334	0	0	Ki67+	 25861 17719
11335	0	0	Ki67+	 25865 17852
11336	0	0	Ki67+	 25865 18064
11337	0	0	Ki67+	 25868 17902
11338	0	0	Ki67+	 25869 17867
11339	0	0	Ki67+	 25870 17748
11340	0	0	Ki67+	 25874 17984
11341	0	0	Ki67+	 25878 17687
11342	0	0	Ki67+	 25881 17741
11343	0	0	Ki67+	 25882 17868
11344	0	0	Ki67+	 25883 17905
11345	0	0	Ki67+	 25885 17613
11346	0	0	Ki67+	 25885 17922
11347	0	0	Ki67+	 25885 17966
11348	0	0	Ki67+	 25886 17854
11349	0	0	Ki67+	 25887 17815
11350	0	0	Ki67+	 25892 17788
11351	0	0	Ki67+	 25894 17658
11352	0	0	Ki67+	 25898 17600
11353	0	0	Ki67+	 25997 18367
11354	0	0	Ki67+	 26004 18346
11355	0	0	Ki67+	 26025 18362
11356	0	0	Ki67+	 26042 18363
11357	0	0	Ki67+	 26063 18295
11358	0	0	Ki67+	 26066 18367
11359	0	0	Ki67+	 26073 18319
11360	0	0	Ki67+	 26140 18117
11361	0	0	Ki67+	 26158 18069
11362	0	0	Ki67+	 26160 17584
11363	0	0	Ki67+	 26165 18289
11364	0	0	Ki67+	 26178 17569
11365	0	0	Ki67+	 26178 18121
11366	0	0	Ki67+	 26252 17671
11367	0	0	Ki67+	 26253 17588
11368	0	0	Ki67+	 26319 17580
11369	0	0	Ki67+	 26354 18229
11370	0	0	Ki67+	 26389 17588
11371	0	0	Ki67+	 26422 17597
11372	0	0	Ki67+	 26474 18281
11373	0	0	Ki67+	 26501 18279
11374	0	0	Ki67+	 26525 18213
11375	0	0	Ki67+	 25745 18860
11376	0	0	Ki67+	 25772 18844
11377	0	0	Ki67+	 25787 18897
11378	0	0	Ki67+	 25820 18488
11379	0	0	Ki67+	 25822 18969
11380	0	0	Ki67+	 25826 18837
11381	0	0	Ki67+	 25874 18801
11382	0	0	Ki67+	 25888 18714
11383	0	0	Ki67+	 25895 18894
11384	0	0	Ki67+	 25904 18729
11385	0	0	Ki67+	 25953 18615
11386	0	0	Ki67+	 25968 19018
11387	0	0	Ki67+	 25983 18631
11388	0	0	Ki67+	 26001 18383
11389	0	0	Ki67+	 26008 19141
11390	0	0	Ki67+	 26017 19050
11391	0	0	Ki67+	 26034 18453
11392	0	0	Ki67+	 26039 18381
11393	0	0	Ki67+	 26045 18478
11394	0	0	Ki67+	 26045 18824
11395	0	0	Ki67+	 26049 18503
11396	0	0	Ki67+	 26058 18451
11397	0	0	Ki67+	 26066 18536
11398	0	0	Ki67+	 26072 18492
11399	0	0	Ki67+	 26073 18442
11400	0	0	Ki67+	 26079 18916
11401	0	0	Ki67+	 26080 18402
11402	0	0	Ki67+	 26091 18872
11403	0	0	Ki67+	 26112 18557
11404	0	0	Ki67+	 26117 18921
11405	0	0	Ki67+	 26118 18530
11406	0	0	Ki67+	 26120 18490
11407	0	0	Ki67+	 26131 18555
11408	0	0	Ki67+	 26135 18650
11409	0	0	Ki67+	 26141 18630
11410	0	0	Ki67+	 26143 18618
11411	0	0	Ki67+	 26145 18589
11412	0	0	Ki67+	 26148 18564
11413	0	0	Ki67+	 26153 18691
11414	0	0	Ki67+	 26154 18972
11415	0	0	Ki67+	 26159 18541
11416	0	0	Ki67+	 26161 19030
11417	0	0	Ki67+	 26164 18660
11418	0	0	Ki67+	 26166 18578
11419	0	0	Ki67+	 26166 18688
11420	0	0	Ki67+	 26171 19016
11421	0	0	Ki67+	 26176 18553
11422	0	0	Ki67+	 26188 18701
11423	0	0	Ki67+	 26196 18575
11424	0	0	Ki67+	 26202 19084
11425	0	0	Ki67+	 26204 18558
11426	0	0	Ki67+	 26211 18716
11427	0	0	Ki67+	 26220 18595
11428	0	0	Ki67+	 26222 19039
11429	0	0	Ki67+	 26230 18601
11430	0	0	Ki67+	 26236 18735
11431	0	0	Ki67+	 26239 18631
11432	0	0	Ki67+	 26245 18965
11433	0	0	Ki67+	 26246 18579
11434	0	0	Ki67+	 26250 18748
11435	0	0	Ki67+	 26250 18981
11436	0	0	Ki67+	 26254 18774
11437	0	0	Ki67+	 26256 18950
11438	0	0	Ki67+	 26260 18858
11439	0	0	Ki67+	 26261 19001
11440	0	0	Ki67+	 26263 19047
11441	0	0	Ki67+	 26266 18641
11442	0	0	Ki67+	 26272 18908
11443	0	0	Ki67+	 26274 18973
11444	0	0	Ki67+	 26277 18812
11445	0	0	Ki67+	 26284 18919
11446	0	0	Ki67+	 26285 18570
11447	0	0	Ki67+	 26288 18810
11448	0	0	Ki67+	 26289 18833
11449	0	0	Ki67+	 26293 18868
11450	0	0	Ki67+	 26298 18984
11451	0	0	Ki67+	 26299 19014
11452	0	0	Ki67+	 26300 18692
11453	0	0	Ki67+	 26302 18628
11454	0	0	Ki67+	 26305 18638
11455	0	0	Ki67+	 26314 18715
11456	0	0	Ki67+	 26321 18680
11457	0	0	Ki67+	 26325 19023
11458	0	0	Ki67+	 26328 18730
11459	0	0	Ki67+	 26331 19005
11460	0	0	Ki67+	 26336 19087
11461	0	0	Ki67+	 26343 18704
11462	0	0	Ki67+	 26347 18632
11463	0	0	Ki67+	 26349 19002
11464	0	0	Ki67+	 26350 18727
11465	0	0	Ki67+	 26357 18758
11466	0	0	Ki67+	 26358 19046
11467	0	0	Ki67+	 26361 18881
11468	0	0	Ki67+	 26362 18692
11469	0	0	Ki67+	 26372 18725
11470	0	0	Ki67+	 26373 18641
11471	0	0	Ki67+	 26388 18759
11472	0	0	Ki67+	 26391 18629
11473	0	0	Ki67+	 26394 18682
11474	0	0	Ki67+	 26395 18713
11475	0	0	Ki67+	 26407 18788
11476	0	0	Ki67+	 26410 18676
11477	0	0	Ki67+	 26412 19110
11478	0	0	Ki67+	 26416 18610
11479	0	0	Ki67+	 26422 19133
11480	0	0	Ki67+	 26425 18663
11481	0	0	Ki67+	 26432 18628
11482	0	0	Ki67+	 26435 18734
11483	0	0	Ki67+	 26439 18662
11484	0	0	Ki67+	 26439 18991
11485	0	0	Ki67+	 26441 18596
11486	0	0	Ki67+	 26441 18718
11487	0	0	Ki67+	 26445 18770
11488	0	0	Ki67+	 26447 18652
11489	0	0	Ki67+	 26454 18698
11490	0	0	Ki67+	 26454 18734
11491	0	0	Ki67+	 26463 18628
11492	0	0	Ki67+	 26464 18713
11493	0	0	Ki67+	 26467 18673
11494	0	0	Ki67+	 26471 18609
11495	0	0	Ki67+	 26472 18696
11496	0	0	Ki67+	 26472 18827
11497	0	0	Ki67+	 26473 18794
11498	0	0	Ki67+	 26477 19047
11499	0	0	Ki67+	 26479 18871
11500	0	0	Ki67+	 26482 18662
11501	0	0	Ki67+	 26482 18753
11502	0	0	Ki67+	 26483 18615
11503	0	0	Ki67+	 26488 18687
11504	0	0	Ki67+	 26488 18808
11505	0	0	Ki67+	 26489 18770
11506	0	0	Ki67+	 26494 18676
11507	0	0	Ki67+	 26496 18666
11508	0	0	Ki67+	 26499 18842
11509	0	0	Ki67+	 26500 18773
11510	0	0	Ki67+	 26501 18688
11511	0	0	Ki67+	 26503 18700
11512	0	0	Ki67+	 26505 18809
11513	0	0	Ki67+	 26507 18626
11514	0	0	Ki67+	 26513 18600
11515	0	0	Ki67+	 26517 18711
11516	0	0	Ki67+	 26517 18773
11517	0	0	Ki67+	 26523 18684
11518	0	0	Ki67+	 26171 20675
11519	0	0	Ki67+	 26175 20648
11520	0	0	Ki67+	 26211 20656
11521	0	0	Ki67+	 26212 20324
11522	0	0	Ki67+	 26380 20625
11523	0	0	Ki67+	 26485 20638
11524	0	0	Ki67+	 26501 20387
11525	0	0	Ki67+	 26514 20568
11526	0	0	Ki67+	 26515 20381
11527	0	0	Ki67+	 26063 21312
11528	0	0	Ki67+	 26070 21354
11529	0	0	Ki67+	 26076 21084
11530	0	0	Ki67+	 26083 21287
11531	0	0	Ki67+	 26093 21388
11532	0	0	Ki67+	 26134 21244
11533	0	0	Ki67+	 26137 21466
11534	0	0	Ki67+	 26146 21213
11535	0	0	Ki67+	 26154 21479
11536	0	0	Ki67+	 26187 21492
11537	0	0	Ki67+	 26265 21519
11538	0	0	Ki67+	 26341 21471
11539	0	0	Ki67+	 26444 21529
11540	0	0	Ki67+	 25735 21770
11541	0	0	Ki67+	 26372 21637
11542	0	0	Ki67+	 25734 23381
11543	0	0	Ki67+	 25755 23787
11544	0	0	Ki67+	 25778 23364
11545	0	0	Ki67+	 25858 23434
11546	0	0	Ki67+	 25904 23537
11547	0	0	Ki67+	 25948 23309
11548	0	0	Ki67+	 25954 23676
11549	0	0	Ki67+	 25960 23794
11550	0	0	Ki67+	 25964 23699
11551	0	0	Ki67+	 25972 23945
11552	0	0	Ki67+	 25979 23873
11553	0	0	Ki67+	 25984 23832
11554	0	0	Ki67+	 25996 23612
11555	0	0	Ki67+	 25996 23756
11556	0	0	Ki67+	 26015 23581
11557	0	0	Ki67+	 26039 23910
11558	0	0	Ki67+	 26046 23746
11559	0	0	Ki67+	 26159 23777
11560	0	0	Ki67+	 25965 24523
11561	0	0	Ki67+	 26044 24170
11562	0	0	Ki67+	 26152 24487
11563	0	0	Ki67+	 26172 24138
11564	0	0	Ki67+	 26207 24271
11565	0	0	Ki67+	 26257 24172
11566	0	0	Ki67+	 26271 24205
11567	0	0	Ki67+	 26360 24684
11568	0	0	Ki67+	 26368 24068
11569	0	0	Ki67+	 26370 24041
11570	0	0	Ki67+	 25817 25279
11571	0	0	Ki67+	 26071 24843
11572	0	0	Ki67+	 26211 25100
11573	0	0	Ki67+	 26512 25564
11574	0	0	Ki67+	 26371 25575
11575	0	0	Ki67+	 26949 4499
11576	0	0	Ki67+	 26970 4479
11577	0	0	Ki67+	 26982 4526
11578	0	0	Ki67+	 26986 4510
11579	0	0	Ki67+	 27003 4545
11580	0	0	Ki67+	 27014 4433
11581	0	0	Ki67+	 27024 4522
11582	0	0	Ki67+	 27025 4537
11583	0	0	Ki67+	 27032 4467
11584	0	0	Ki67+	 27050 4552
11585	0	0	Ki67+	 27056 4599
11586	0	0	Ki67+	 27062 4491
11587	0	0	Ki67+	 27078 4546
11588	0	0	Ki67+	 27078 4577
11589	0	0	Ki67+	 27093 4496
11590	0	0	Ki67+	 27094 4602
11591	0	0	Ki67+	 27103 4645
11592	0	0	Ki67+	 27108 4410
11593	0	0	Ki67+	 27116 4490
11594	0	0	Ki67+	 27123 4598
11595	0	0	Ki67+	 27124 4413
11596	0	0	Ki67+	 27133 4435
11597	0	0	Ki67+	 27138 4671
11598	0	0	Ki67+	 27139 4479
11599	0	0	Ki67+	 27156 4618
11600	0	0	Ki67+	 27187 4660
11601	0	0	Ki67+	 27189 4639
11602	0	0	Ki67+	 27195 4704
11603	0	0	Ki67+	 27243 4668
11604	0	0	Ki67+	 27253 4695
11605	0	0	Ki67+	 27268 4541
11606	0	0	Ki67+	 27277 4646
11607	0	0	Ki67+	 27207 4721
11608	0	0	Ki67+	 27220 4769
11609	0	0	Ki67+	 27246 4730
11610	0	0	Ki67+	 27262 4849
11611	0	0	Ki67+	 27268 4832
11612	0	0	Ki67+	 27277 4729
11613	0	0	Ki67+	 27277 4757
11614	0	0	Ki67+	 27304 4797
11615	0	0	Ki67+	 27304 4826
11616	0	0	Ki67+	 27309 4879
11617	0	0	Ki67+	 26758 5661
11618	0	0	Ki67+	 26787 5660
11619	0	0	Ki67+	 26856 5575
11620	0	0	Ki67+	 26860 5762
11621	0	0	Ki67+	 26884 5877
11622	0	0	Ki67+	 26901 5780
11623	0	0	Ki67+	 26907 5558
11624	0	0	Ki67+	 26910 5541
11625	0	0	Ki67+	 26916 5602
11626	0	0	Ki67+	 26924 5792
11627	0	0	Ki67+	 27005 5846
11628	0	0	Ki67+	 27017 5858
11629	0	0	Ki67+	 27083 5856
11630	0	0	Ki67+	 27119 5857
11631	0	0	Ki67+	 27221 5841
11632	0	0	Ki67+	 27231 5827
11633	0	0	Ki67+	 27260 5833
11634	0	0	Ki67+	 27275 5850
11635	0	0	Ki67+	 27299 5860
11636	0	0	Ki67+	 26576 7103
11637	0	0	Ki67+	 26600 7102
11638	0	0	Ki67+	 26624 7115
11639	0	0	Ki67+	 26675 7098
11640	0	0	Ki67+	 26695 7119
11641	0	0	Ki67+	 26717 7102
11642	0	0	Ki67+	 26745 7110
11643	0	0	Ki67+	 26790 7111
11644	0	0	Ki67+	 26818 7116
11645	0	0	Ki67+	 26855 7112
11646	0	0	Ki67+	 26885 7099
11647	0	0	Ki67+	 26913 7086
11648	0	0	Ki67+	 26928 7097
11649	0	0	Ki67+	 26944 7093
11650	0	0	Ki67+	 26960 7017
11651	0	0	Ki67+	 26978 6991
11652	0	0	Ki67+	 27009 7064
11653	0	0	Ki67+	 27026 7083
11654	0	0	Ki67+	 27067 7117
11655	0	0	Ki67+	 27100 7114
11656	0	0	Ki67+	 27147 7096
11657	0	0	Ki67+	 27151 6444
11658	0	0	Ki67+	 27220 7073
11659	0	0	Ki67+	 27241 7093
11660	0	0	Ki67+	 26531 7551
11661	0	0	Ki67+	 26543 7184
11662	0	0	Ki67+	 26547 7122
11663	0	0	Ki67+	 26550 7673
11664	0	0	Ki67+	 26603 7566
11665	0	0	Ki67+	 26616 7134
11666	0	0	Ki67+	 26627 7687
11667	0	0	Ki67+	 26648 7692
11668	0	0	Ki67+	 26675 7571
11669	0	0	Ki67+	 26686 7591
11670	0	0	Ki67+	 26732 7127
11671	0	0	Ki67+	 26785 7208
11672	0	0	Ki67+	 26809 7225
11673	0	0	Ki67+	 26839 7215
11674	0	0	Ki67+	 26868 7246
11675	0	0	Ki67+	 26915 7285
11676	0	0	Ki67+	 27003 7306
11677	0	0	Ki67+	 27042 7141
11678	0	0	Ki67+	 27063 7321
11679	0	0	Ki67+	 27082 7294
11680	0	0	Ki67+	 27103 7214
11681	0	0	Ki67+	 27104 7202
11682	0	0	Ki67+	 27185 7162
11683	0	0	Ki67+	 27228 7166
11684	0	0	Ki67+	 27257 7181
11685	0	0	Ki67+	 27262 7207
11686	0	0	Ki67+	 27278 7219
11687	0	0	Ki67+	 27319 7242
11688	0	0	Ki67+	 26556 8354
11689	0	0	Ki67+	 26556 8397
11690	0	0	Ki67+	 26560 8319
11691	0	0	Ki67+	 26568 8674
11692	0	0	Ki67+	 26575 8285
11693	0	0	Ki67+	 26584 8690
11694	0	0	Ki67+	 26594 8267
11695	0	0	Ki67+	 26600 8135
11696	0	0	Ki67+	 26605 8249
11697	0	0	Ki67+	 26608 8718
11698	0	0	Ki67+	 26622 8127
11699	0	0	Ki67+	 26627 8616
11700	0	0	Ki67+	 26644 8645
11701	0	0	Ki67+	 26657 8157
11702	0	0	Ki67+	 26677 8682
11703	0	0	Ki67+	 26681 8114
11704	0	0	Ki67+	 26687 8211
11705	0	0	Ki67+	 26696 8108
11706	0	0	Ki67+	 26765 8073
11707	0	0	Ki67+	 26778 8203
11708	0	0	Ki67+	 26791 8065
11709	0	0	Ki67+	 26933 8065
11710	0	0	Ki67+	 26958 8089
11711	0	0	Ki67+	 26969 8197
11712	0	0	Ki67+	 26992 8093
11713	0	0	Ki67+	 27014 8202
11714	0	0	Ki67+	 27034 8124
11715	0	0	Ki67+	 27048 8202
11716	0	0	Ki67+	 27088 8208
11717	0	0	Ki67+	 27105 8225
11718	0	0	Ki67+	 27123 8142
11719	0	0	Ki67+	 27142 8247
11720	0	0	Ki67+	 27265 8139
11721	0	0	Ki67+	 26639 8779
11722	0	0	Ki67+	 26654 8796
11723	0	0	Ki67+	 26757 8875
11724	0	0	Ki67+	 26758 8846
11725	0	0	Ki67+	 26777 8914
11726	0	0	Ki67+	 26869 9084
11727	0	0	Ki67+	 26959 9130
11728	0	0	Ki67+	 26970 9136
11729	0	0	Ki67+	 27095 9079
11730	0	0	Ki67+	 26643 10303
11731	0	0	Ki67+	 26536 10805
11732	0	0	Ki67+	 26548 10795
11733	0	0	Ki67+	 26556 10836
11734	0	0	Ki67+	 26556 10897
11735	0	0	Ki67+	 26557 10931
11736	0	0	Ki67+	 26579 10837
11737	0	0	Ki67+	 26585 10880
11738	0	0	Ki67+	 26593 10910
11739	0	0	Ki67+	 26607 10987
11740	0	0	Ki67+	 26611 10951
11741	0	0	Ki67+	 26616 10805
11742	0	0	Ki67+	 26625 10664
11743	0	0	Ki67+	 26629 10783
11744	0	0	Ki67+	 26644 10751
11745	0	0	Ki67+	 26652 10741
11746	0	0	Ki67+	 26653 11047
11747	0	0	Ki67+	 26654 11064
11748	0	0	Ki67+	 26659 10716
11749	0	0	Ki67+	 26665 11072
11750	0	0	Ki67+	 26675 10682
11751	0	0	Ki67+	 26700 11115
11752	0	0	Ki67+	 26734 10791
11753	0	0	Ki67+	 26744 10793
11754	0	0	Ki67+	 26753 10751
11755	0	0	Ki67+	 26765 10854
11756	0	0	Ki67+	 26805 10941
11757	0	0	Ki67+	 26820 10957
11758	0	0	Ki67+	 26853 10956
11759	0	0	Ki67+	 26888 10965
11760	0	0	Ki67+	 26912 10966
11761	0	0	Ki67+	 26917 10921
11762	0	0	Ki67+	 26953 11069
11763	0	0	Ki67+	 26956 10920
11764	0	0	Ki67+	 26962 10986
11765	0	0	Ki67+	 26968 10943
11766	0	0	Ki67+	 26970 10907
11767	0	0	Ki67+	 26976 10850
11768	0	0	Ki67+	 26983 10872
11769	0	0	Ki67+	 27006 10837
11770	0	0	Ki67+	 27042 10837
11771	0	0	Ki67+	 27112 10942
11772	0	0	Ki67+	 27145 10943
11773	0	0	Ki67+	 27149 10963
11774	0	0	Ki67+	 27187 11005
11775	0	0	Ki67+	 27193 10976
11776	0	0	Ki67+	 27256 10907
11777	0	0	Ki67+	 26530 11890
11778	0	0	Ki67+	 26532 11903
11779	0	0	Ki67+	 26534 11851
11780	0	0	Ki67+	 26547 11883
11781	0	0	Ki67+	 26556 11849
11782	0	0	Ki67+	 26566 11898
11783	0	0	Ki67+	 26712 11126
11784	0	0	Ki67+	 26719 11156
11785	0	0	Ki67+	 26730 11147
11786	0	0	Ki67+	 26745 11177
11787	0	0	Ki67+	 26759 11207
11788	0	0	Ki67+	 26790 11269
11789	0	0	Ki67+	 26818 11294
11790	0	0	Ki67+	 26819 11320
11791	0	0	Ki67+	 26823 11334
11792	0	0	Ki67+	 26833 11363
11793	0	0	Ki67+	 26840 11378
11794	0	0	Ki67+	 26844 11359
11795	0	0	Ki67+	 26848 11331
11796	0	0	Ki67+	 26865 11403
11797	0	0	Ki67+	 26879 11200
11798	0	0	Ki67+	 26879 11243
11799	0	0	Ki67+	 26893 11295
11800	0	0	Ki67+	 26893 11420
11801	0	0	Ki67+	 26896 11207
11802	0	0	Ki67+	 26896 11281
11803	0	0	Ki67+	 26903 11405
11804	0	0	Ki67+	 26906 11188
11805	0	0	Ki67+	 26911 11164
11806	0	0	Ki67+	 26915 11544
11807	0	0	Ki67+	 26919 11564
11808	0	0	Ki67+	 26923 11590
11809	0	0	Ki67+	 26926 11543
11810	0	0	Ki67+	 26938 11366
11811	0	0	Ki67+	 26942 11630
11812	0	0	Ki67+	 26950 11576
11813	0	0	Ki67+	 26956 11661
11814	0	0	Ki67+	 26957 11525
11815	0	0	Ki67+	 26958 11673
11816	0	0	Ki67+	 26972 11418
11817	0	0	Ki67+	 26978 11839
11818	0	0	Ki67+	 26984 11755
11819	0	0	Ki67+	 26992 11464
11820	0	0	Ki67+	 26993 11334
11821	0	0	Ki67+	 26993 11438
11822	0	0	Ki67+	 26993 11793
11823	0	0	Ki67+	 26993 11868
11824	0	0	Ki67+	 26999 11388
11825	0	0	Ki67+	 27003 11732
11826	0	0	Ki67+	 27003 11885
11827	0	0	Ki67+	 27005 11165
11828	0	0	Ki67+	 27008 11347
11829	0	0	Ki67+	 27013 11908
11830	0	0	Ki67+	 27014 11882
11831	0	0	Ki67+	 27017 11813
11832	0	0	Ki67+	 27021 11131
11833	0	0	Ki67+	 27038 11146
11834	0	0	Ki67+	 27059 11623
11835	0	0	Ki67+	 27059 11687
11836	0	0	Ki67+	 27064 11771
11837	0	0	Ki67+	 27078 11146
11838	0	0	Ki67+	 27082 11913
11839	0	0	Ki67+	 27086 11893
11840	0	0	Ki67+	 27091 11668
11841	0	0	Ki67+	 27092 11830
11842	0	0	Ki67+	 27109 11870
11843	0	0	Ki67+	 27112 11803
11844	0	0	Ki67+	 27114 11725
11845	0	0	Ki67+	 27125 11744
11846	0	0	Ki67+	 27133 11874
11847	0	0	Ki67+	 27152 11877
11848	0	0	Ki67+	 27170 11861
11849	0	0	Ki67+	 27191 11877
11850	0	0	Ki67+	 27205 11896
11851	0	0	Ki67+	 26572 11937
11852	0	0	Ki67+	 26572 11970
11853	0	0	Ki67+	 26613 11965
11854	0	0	Ki67+	 26620 12046
11855	0	0	Ki67+	 26627 12038
11856	0	0	Ki67+	 26636 12157
11857	0	0	Ki67+	 26645 11956
11858	0	0	Ki67+	 26653 12029
11859	0	0	Ki67+	 26653 12119
11860	0	0	Ki67+	 26658 11989
11861	0	0	Ki67+	 26660 12133
11862	0	0	Ki67+	 26661 12092
11863	0	0	Ki67+	 26663 11971
11864	0	0	Ki67+	 26674 12014
11865	0	0	Ki67+	 26674 12046
11866	0	0	Ki67+	 26684 12093
11867	0	0	Ki67+	 26701 12184
11868	0	0	Ki67+	 26707 12342
11869	0	0	Ki67+	 26708 12110
11870	0	0	Ki67+	 26712 12231
11871	0	0	Ki67+	 26722 12270
11872	0	0	Ki67+	 26726 12015
11873	0	0	Ki67+	 26736 12242
11874	0	0	Ki67+	 26746 12288
11875	0	0	Ki67+	 26753 12130
11876	0	0	Ki67+	 26757 12046
11877	0	0	Ki67+	 26760 12251
11878	0	0	Ki67+	 26762 12448
11879	0	0	Ki67+	 26765 12329
11880	0	0	Ki67+	 26772 12463
11881	0	0	Ki67+	 26773 12127
11882	0	0	Ki67+	 26773 12520
11883	0	0	Ki67+	 26788 12421
11884	0	0	Ki67+	 26803 12463
11885	0	0	Ki67+	 26804 12509
11886	0	0	Ki67+	 26807 12309
11887	0	0	Ki67+	 26811 12479
11888	0	0	Ki67+	 26812 12325
11889	0	0	Ki67+	 26819 12524
11890	0	0	Ki67+	 26822 12435
11891	0	0	Ki67+	 26823 12156
11892	0	0	Ki67+	 26824 12376
11893	0	0	Ki67+	 26826 12549
11894	0	0	Ki67+	 26831 12327
11895	0	0	Ki67+	 26831 12360
11896	0	0	Ki67+	 26836 12479
11897	0	0	Ki67+	 26842 12465
11898	0	0	Ki67+	 26843 12374
11899	0	0	Ki67+	 26846 12561
11900	0	0	Ki67+	 26847 12612
11901	0	0	Ki67+	 26849 12592
11902	0	0	Ki67+	 26854 12369
11903	0	0	Ki67+	 26854 12530
11904	0	0	Ki67+	 26857 12389
11905	0	0	Ki67+	 26857 12483
11906	0	0	Ki67+	 26857 12704
11907	0	0	Ki67+	 26858 12216
11908	0	0	Ki67+	 26860 12320
11909	0	0	Ki67+	 26863 12657
11910	0	0	Ki67+	 26870 12555
11911	0	0	Ki67+	 26875 12688
11912	0	0	Ki67+	 26877 12524
11913	0	0	Ki67+	 26877 12658
11914	0	0	Ki67+	 26878 12616
11915	0	0	Ki67+	 26880 12503
11916	0	0	Ki67+	 26890 12451
11917	0	0	Ki67+	 26898 12471
11918	0	0	Ki67+	 26902 12168
11919	0	0	Ki67+	 26907 12502
11920	0	0	Ki67+	 26911 12532
11921	0	0	Ki67+	 26912 12611
11922	0	0	Ki67+	 26914 12559
11923	0	0	Ki67+	 26917 12481
11924	0	0	Ki67+	 26918 12375
11925	0	0	Ki67+	 26925 12510
11926	0	0	Ki67+	 26928 12444
11927	0	0	Ki67+	 26935 12159
11928	0	0	Ki67+	 26941 12459
11929	0	0	Ki67+	 26945 12162
11930	0	0	Ki67+	 26945 12619
11931	0	0	Ki67+	 26948 12483
11932	0	0	Ki67+	 26949 12578
11933	0	0	Ki67+	 26950 12605
11934	0	0	Ki67+	 26954 12513
11935	0	0	Ki67+	 26958 12138
11936	0	0	Ki67+	 26978 12484
11937	0	0	Ki67+	 26986 12566
11938	0	0	Ki67+	 26993 12704
11939	0	0	Ki67+	 27005 12424
11940	0	0	Ki67+	 27006 12024
11941	0	0	Ki67+	 27006 12447
11942	0	0	Ki67+	 27010 12394
11943	0	0	Ki67+	 27013 12251
11944	0	0	Ki67+	 27014 12467
11945	0	0	Ki67+	 27023 12348
11946	0	0	Ki67+	 27041 12492
11947	0	0	Ki67+	 27043 12354
11948	0	0	Ki67+	 27049 12335
11949	0	0	Ki67+	 27054 12174
11950	0	0	Ki67+	 27059 12229
11951	0	0	Ki67+	 27060 12194
11952	0	0	Ki67+	 27067 12331
11953	0	0	Ki67+	 27072 11942
11954	0	0	Ki67+	 27072 12095
11955	0	0	Ki67+	 27079 12025
11956	0	0	Ki67+	 27084 12075
11957	0	0	Ki67+	 27084 12499
11958	0	0	Ki67+	 27085 12238
11959	0	0	Ki67+	 27086 12051
11960	0	0	Ki67+	 27090 12227
11961	0	0	Ki67+	 27090 12310
11962	0	0	Ki67+	 27090 12657
11963	0	0	Ki67+	 27096 12705
11964	0	0	Ki67+	 27102 12524
11965	0	0	Ki67+	 27106 12493
11966	0	0	Ki67+	 27109 12285
11967	0	0	Ki67+	 27110 12241
11968	0	0	Ki67+	 27111 12659
11969	0	0	Ki67+	 27122 12469
11970	0	0	Ki67+	 27127 12266
11971	0	0	Ki67+	 27151 12671
11972	0	0	Ki67+	 27161 11993
11973	0	0	Ki67+	 27166 12433
11974	0	0	Ki67+	 27167 11927
11975	0	0	Ki67+	 27190 12434
11976	0	0	Ki67+	 27201 12119
11977	0	0	Ki67+	 27204 11921
11978	0	0	Ki67+	 27218 12440
11979	0	0	Ki67+	 27223 11948
11980	0	0	Ki67+	 27229 11972
11981	0	0	Ki67+	 27233 12532
11982	0	0	Ki67+	 27235 12058
11983	0	0	Ki67+	 27242 12455
11984	0	0	Ki67+	 27253 12035
11985	0	0	Ki67+	 27253 12524
11986	0	0	Ki67+	 27257 12095
11987	0	0	Ki67+	 27269 12121
11988	0	0	Ki67+	 27275 12425
11989	0	0	Ki67+	 27279 12055
11990	0	0	Ki67+	 27280 12158
11991	0	0	Ki67+	 27280 12436
11992	0	0	Ki67+	 27282 12404
11993	0	0	Ki67+	 27291 12413
11994	0	0	Ki67+	 27292 12163
11995	0	0	Ki67+	 27294 12178
11996	0	0	Ki67+	 27308 12481
11997	0	0	Ki67+	 27311 12116
11998	0	0	Ki67+	 27316 12559
11999	0	0	Ki67+	 27321 12384
12000	0	0	Ki67+	 27325 12141
12001	0	0	Ki67+	 27325 12574
12002	0	0	Ki67+	 26654 13125
12003	0	0	Ki67+	 26662 13142
12004	0	0	Ki67+	 26666 13105
12005	0	0	Ki67+	 26666 13211
12006	0	0	Ki67+	 26667 13165
12007	0	0	Ki67+	 26668 13132
12008	0	0	Ki67+	 26686 13208
12009	0	0	Ki67+	 26687 13404
12010	0	0	Ki67+	 26690 13092
12011	0	0	Ki67+	 26694 13457
12012	0	0	Ki67+	 26702 13362
12013	0	0	Ki67+	 26707 13392
12014	0	0	Ki67+	 26708 13155
12015	0	0	Ki67+	 26709 13105
12016	0	0	Ki67+	 26710 13317
12017	0	0	Ki67+	 26713 13369
12018	0	0	Ki67+	 26715 13236
12019	0	0	Ki67+	 26715 13500
12020	0	0	Ki67+	 26716 13204
12021	0	0	Ki67+	 26719 13460
12022	0	0	Ki67+	 26720 13046
12023	0	0	Ki67+	 26722 13192
12024	0	0	Ki67+	 26723 12927
12025	0	0	Ki67+	 26724 12886
12026	0	0	Ki67+	 26725 13096
12027	0	0	Ki67+	 26736 12986
12028	0	0	Ki67+	 26736 13465
12029	0	0	Ki67+	 26736 13516
12030	0	0	Ki67+	 26740 13130
12031	0	0	Ki67+	 26744 13118
12032	0	0	Ki67+	 26747 12902
12033	0	0	Ki67+	 26748 13443
12034	0	0	Ki67+	 26749 13077
12035	0	0	Ki67+	 26749 13496
12036	0	0	Ki67+	 26752 13036
12037	0	0	Ki67+	 26759 13461
12038	0	0	Ki67+	 26762 13152
12039	0	0	Ki67+	 26776 13295
12040	0	0	Ki67+	 26776 13348
12041	0	0	Ki67+	 26783 13098
12042	0	0	Ki67+	 26785 12889
12043	0	0	Ki67+	 26786 13176
12044	0	0	Ki67+	 26787 13263
12045	0	0	Ki67+	 26788 12861
12046	0	0	Ki67+	 26789 12803
12047	0	0	Ki67+	 26790 12877
12048	0	0	Ki67+	 26790 13222
12049	0	0	Ki67+	 26791 13282
12050	0	0	Ki67+	 26792 13245
12051	0	0	Ki67+	 26792 13448
12052	0	0	Ki67+	 26797 13381
12053	0	0	Ki67+	 26798 12905
12054	0	0	Ki67+	 26798 13259
12055	0	0	Ki67+	 26798 13342
12056	0	0	Ki67+	 26806 13098
12057	0	0	Ki67+	 26807 13007
12058	0	0	Ki67+	 26808 12883
12059	0	0	Ki67+	 26813 13372
12060	0	0	Ki67+	 26816 13031
12061	0	0	Ki67+	 26816 13305
12062	0	0	Ki67+	 26819 12846
12063	0	0	Ki67+	 26825 13419
12064	0	0	Ki67+	 26826 13229
12065	0	0	Ki67+	 26829 13301
12066	0	0	Ki67+	 26831 13270
12067	0	0	Ki67+	 26837 13324
12068	0	0	Ki67+	 26839 13453
12069	0	0	Ki67+	 26841 13292
12070	0	0	Ki67+	 26845 13278
12071	0	0	Ki67+	 26846 12796
12072	0	0	Ki67+	 26847 12851
12073	0	0	Ki67+	 26850 13350
12074	0	0	Ki67+	 26851 12740
12075	0	0	Ki67+	 26852 13007
12076	0	0	Ki67+	 26852 13375
12077	0	0	Ki67+	 26852 13423
12078	0	0	Ki67+	 26854 12820
12079	0	0	Ki67+	 26854 12899
12080	0	0	Ki67+	 26854 13319
12081	0	0	Ki67+	 26855 12877
12082	0	0	Ki67+	 26856 12940
12083	0	0	Ki67+	 26856 13440
12084	0	0	Ki67+	 26856 13475
12085	0	0	Ki67+	 26866 12967
12086	0	0	Ki67+	 26868 12883
12087	0	0	Ki67+	 26869 13505
12088	0	0	Ki67+	 26872 13220
12089	0	0	Ki67+	 26873 12827
12090	0	0	Ki67+	 26873 12922
12091	0	0	Ki67+	 26876 12852
12092	0	0	Ki67+	 26879 12959
12093	0	0	Ki67+	 26882 12788
12094	0	0	Ki67+	 26883 12842
12095	0	0	Ki67+	 26883 13272
12096	0	0	Ki67+	 26886 12977
12097	0	0	Ki67+	 26886 13443
12098	0	0	Ki67+	 26888 13407
12099	0	0	Ki67+	 26892 12947
12100	0	0	Ki67+	 26908 13260
12101	0	0	Ki67+	 26919 13434
12102	0	0	Ki67+	 26920 13225
12103	0	0	Ki67+	 26924 13101
12104	0	0	Ki67+	 26928 12825
12105	0	0	Ki67+	 26934 13458
12106	0	0	Ki67+	 26948 12744
12107	0	0	Ki67+	 26979 12765
12108	0	0	Ki67+	 26997 13365
12109	0	0	Ki67+	 27007 12975
12110	0	0	Ki67+	 27008 13358
12111	0	0	Ki67+	 27012 13314
12112	0	0	Ki67+	 27018 12936
12113	0	0	Ki67+	 27023 13287
12114	0	0	Ki67+	 27026 12987
12115	0	0	Ki67+	 27030 12913
12116	0	0	Ki67+	 27044 12960
12117	0	0	Ki67+	 27045 13008
12118	0	0	Ki67+	 27052 12922
12119	0	0	Ki67+	 27064 13225
12120	0	0	Ki67+	 27066 12896
12121	0	0	Ki67+	 27070 12987
12122	0	0	Ki67+	 27074 13367
12123	0	0	Ki67+	 27076 13209
12124	0	0	Ki67+	 27081 13220
12125	0	0	Ki67+	 27082 12809
12126	0	0	Ki67+	 27088 12930
12127	0	0	Ki67+	 27089 13011
12128	0	0	Ki67+	 27093 13193
12129	0	0	Ki67+	 27097 13072
12130	0	0	Ki67+	 27100 13173
12131	0	0	Ki67+	 27107 12921
12132	0	0	Ki67+	 27107 13032
12133	0	0	Ki67+	 27107 13047
12134	0	0	Ki67+	 27118 12945
12135	0	0	Ki67+	 27120 13016
12136	0	0	Ki67+	 27122 13148
12137	0	0	Ki67+	 27123 13059
12138	0	0	Ki67+	 27129 13116
12139	0	0	Ki67+	 27135 12942
12140	0	0	Ki67+	 27140 13083
12141	0	0	Ki67+	 27141 13120
12142	0	0	Ki67+	 27144 13035
12143	0	0	Ki67+	 27145 12930
12144	0	0	Ki67+	 27147 13012
12145	0	0	Ki67+	 27156 13073
12146	0	0	Ki67+	 27182 13026
12147	0	0	Ki67+	 27189 12802
12148	0	0	Ki67+	 27202 12783
12149	0	0	Ki67+	 27207 12873
12150	0	0	Ki67+	 27221 12949
12151	0	0	Ki67+	 27222 12889
12152	0	0	Ki67+	 27226 12774
12153	0	0	Ki67+	 27232 12795
12154	0	0	Ki67+	 27233 12880
12155	0	0	Ki67+	 27237 12863
12156	0	0	Ki67+	 27246 12963
12157	0	0	Ki67+	 27247 12757
12158	0	0	Ki67+	 27262 12861
12159	0	0	Ki67+	 27265 12979
12160	0	0	Ki67+	 27267 12754
12161	0	0	Ki67+	 27275 12999
12162	0	0	Ki67+	 27293 12790
12163	0	0	Ki67+	 27302 12765
12164	0	0	Ki67+	 27311 13080
12165	0	0	Ki67+	 27318 12742
12166	0	0	Ki67+	 26691 13933
12167	0	0	Ki67+	 26699 14016
12168	0	0	Ki67+	 26703 14060
12169	0	0	Ki67+	 26707 14031
12170	0	0	Ki67+	 26707 14099
12171	0	0	Ki67+	 26708 14076
12172	0	0	Ki67+	 26709 13607
12173	0	0	Ki67+	 26710 13624
12174	0	0	Ki67+	 26714 13652
12175	0	0	Ki67+	 26716 13786
12176	0	0	Ki67+	 26718 13757
12177	0	0	Ki67+	 26719 13999
12178	0	0	Ki67+	 26720 14127
12179	0	0	Ki67+	 26722 13677
12180	0	0	Ki67+	 26724 13540
12181	0	0	Ki67+	 26724 13724
12182	0	0	Ki67+	 26724 13905
12183	0	0	Ki67+	 26724 13976
12184	0	0	Ki67+	 26724 14161
12185	0	0	Ki67+	 26725 13938
12186	0	0	Ki67+	 26725 14176
12187	0	0	Ki67+	 26726 13851
12188	0	0	Ki67+	 26728 13649
12189	0	0	Ki67+	 26731 14210
12190	0	0	Ki67+	 26734 14045
12191	0	0	Ki67+	 26735 14129
12192	0	0	Ki67+	 26736 14112
12193	0	0	Ki67+	 26738 14242
12194	0	0	Ki67+	 26744 14206
12195	0	0	Ki67+	 26746 14154
12196	0	0	Ki67+	 26748 13673
12197	0	0	Ki67+	 26748 14014
12198	0	0	Ki67+	 26748 14033
12199	0	0	Ki67+	 26748 14064
12200	0	0	Ki67+	 26753 13990
12201	0	0	Ki67+	 26755 14314
12202	0	0	Ki67+	 26756 14156
12203	0	0	Ki67+	 26756 14189
12204	0	0	Ki67+	 26760 14114
12205	0	0	Ki67+	 26761 14271
12206	0	0	Ki67+	 26765 14132
12207	0	0	Ki67+	 26772 14253
12208	0	0	Ki67+	 26774 14213
12209	0	0	Ki67+	 26776 14241
12210	0	0	Ki67+	 26776 14311
12211	0	0	Ki67+	 26784 13690
12212	0	0	Ki67+	 26785 13761
12213	0	0	Ki67+	 26785 13874
12214	0	0	Ki67+	 26786 13676
12215	0	0	Ki67+	 26786 13832
12216	0	0	Ki67+	 26786 13953
12217	0	0	Ki67+	 26790 14082
12218	0	0	Ki67+	 26791 13775
12219	0	0	Ki67+	 26794 14138
12220	0	0	Ki67+	 26794 14266
12221	0	0	Ki67+	 26797 13744
12222	0	0	Ki67+	 26797 14208
12223	0	0	Ki67+	 26801 14253
12224	0	0	Ki67+	 26804 14117
12225	0	0	Ki67+	 26804 14177
12226	0	0	Ki67+	 26806 14236
12227	0	0	Ki67+	 26806 14281
12228	0	0	Ki67+	 26810 14224
12229	0	0	Ki67+	 26812 13980
12230	0	0	Ki67+	 26818 13622
12231	0	0	Ki67+	 26824 14065
12232	0	0	Ki67+	 26824 14118
12233	0	0	Ki67+	 26828 14193
12234	0	0	Ki67+	 26831 14313
12235	0	0	Ki67+	 26834 14207
12236	0	0	Ki67+	 26840 14131
12237	0	0	Ki67+	 26843 14156
12238	0	0	Ki67+	 26850 14189
12239	0	0	Ki67+	 26856 14089
12240	0	0	Ki67+	 26856 14230
12241	0	0	Ki67+	 26872 14298
12242	0	0	Ki67+	 26876 13579
12243	0	0	Ki67+	 26876 14265
12244	0	0	Ki67+	 26883 14181
12245	0	0	Ki67+	 26887 14123
12246	0	0	Ki67+	 26908 14110
12247	0	0	Ki67+	 26931 14166
12248	0	0	Ki67+	 26977 14187
12249	0	0	Ki67+	 26996 14223
12250	0	0	Ki67+	 27263 14308
12251	0	0	Ki67+	 27308 14212
12252	0	0	Ki67+	 26763 14337
12253	0	0	Ki67+	 26772 14356
12254	0	0	Ki67+	 26773 14378
12255	0	0	Ki67+	 26777 14402
12256	0	0	Ki67+	 26778 14413
12257	0	0	Ki67+	 26787 14431
12258	0	0	Ki67+	 26796 14464
12259	0	0	Ki67+	 26799 14336
12260	0	0	Ki67+	 26805 14521
12261	0	0	Ki67+	 26806 14485
12262	0	0	Ki67+	 26810 14434
12263	0	0	Ki67+	 26812 14422
12264	0	0	Ki67+	 26813 14395
12265	0	0	Ki67+	 26814 14407
12266	0	0	Ki67+	 26820 14543
12267	0	0	Ki67+	 26821 14438
12268	0	0	Ki67+	 26823 14566
12269	0	0	Ki67+	 26824 14577
12270	0	0	Ki67+	 26827 15090
12271	0	0	Ki67+	 26832 14338
12272	0	0	Ki67+	 26837 14531
12273	0	0	Ki67+	 26841 14462
12274	0	0	Ki67+	 26843 14638
12275	0	0	Ki67+	 26844 14490
12276	0	0	Ki67+	 26844 15060
12277	0	0	Ki67+	 26846 14551
12278	0	0	Ki67+	 26851 14376
12279	0	0	Ki67+	 26853 14335
12280	0	0	Ki67+	 26858 14578
12281	0	0	Ki67+	 26860 14352
12282	0	0	Ki67+	 26860 14688
12283	0	0	Ki67+	 26863 14656
12284	0	0	Ki67+	 26865 14555
12285	0	0	Ki67+	 26865 14626
12286	0	0	Ki67+	 26867 14593
12287	0	0	Ki67+	 26868 14608
12288	0	0	Ki67+	 26872 14443
12289	0	0	Ki67+	 26874 14464
12290	0	0	Ki67+	 26885 14596
12291	0	0	Ki67+	 26885 14647
12292	0	0	Ki67+	 26886 14379
12293	0	0	Ki67+	 26886 14495
12294	0	0	Ki67+	 26887 14613
12295	0	0	Ki67+	 26890 14520
12296	0	0	Ki67+	 26891 14570
12297	0	0	Ki67+	 26893 14348
12298	0	0	Ki67+	 26900 14698
12299	0	0	Ki67+	 26902 14487
12300	0	0	Ki67+	 26902 14638
12301	0	0	Ki67+	 26903 15107
12302	0	0	Ki67+	 26904 14613
12303	0	0	Ki67+	 26904 14889
12304	0	0	Ki67+	 26912 14912
12305	0	0	Ki67+	 26914 14669
12306	0	0	Ki67+	 26916 14463
12307	0	0	Ki67+	 26924 14394
12308	0	0	Ki67+	 26925 14678
12309	0	0	Ki67+	 26926 14602
12310	0	0	Ki67+	 26928 14941
12311	0	0	Ki67+	 26932 14858
12312	0	0	Ki67+	 26933 14894
12313	0	0	Ki67+	 26933 14995
12314	0	0	Ki67+	 26940 15024
12315	0	0	Ki67+	 26942 14602
12316	0	0	Ki67+	 26943 14555
12317	0	0	Ki67+	 26946 14663
12318	0	0	Ki67+	 26948 14406
12319	0	0	Ki67+	 26948 14925
12320	0	0	Ki67+	 26949 14815
12321	0	0	Ki67+	 26953 14894
12322	0	0	Ki67+	 26954 14429
12323	0	0	Ki67+	 26954 14964
12324	0	0	Ki67+	 26957 14999
12325	0	0	Ki67+	 26958 14562
12326	0	0	Ki67+	 26959 15037
12327	0	0	Ki67+	 26960 14985
12328	0	0	Ki67+	 26964 14708
12329	0	0	Ki67+	 26964 14959
12330	0	0	Ki67+	 26967 15023
12331	0	0	Ki67+	 26971 14878
12332	0	0	Ki67+	 26972 15066
12333	0	0	Ki67+	 26973 15092
12334	0	0	Ki67+	 26985 15057
12335	0	0	Ki67+	 26987 14682
12336	0	0	Ki67+	 26989 14788
12337	0	0	Ki67+	 26989 15002
12338	0	0	Ki67+	 26990 14556
12339	0	0	Ki67+	 26991 14661
12340	0	0	Ki67+	 26992 14416
12341	0	0	Ki67+	 26993 14901
12342	0	0	Ki67+	 27001 15044
12343	0	0	Ki67+	 27002 15109
12344	0	0	Ki67+	 27003 15079
12345	0	0	Ki67+	 27004 14992
12346	0	0	Ki67+	 27012 14972
12347	0	0	Ki67+	 27013 15037
12348	0	0	Ki67+	 27014 14944
12349	0	0	Ki67+	 27016 14713
12350	0	0	Ki67+	 27018 15006
12351	0	0	Ki67+	 27018 15117
12352	0	0	Ki67+	 27019 15063
12353	0	0	Ki67+	 27024 15090
12354	0	0	Ki67+	 27028 14838
12355	0	0	Ki67+	 27029 14429
12356	0	0	Ki67+	 27038 15029
12357	0	0	Ki67+	 27046 14967
12358	0	0	Ki67+	 27054 14788
12359	0	0	Ki67+	 27056 14983
12360	0	0	Ki67+	 27057 15021
12361	0	0	Ki67+	 27058 14948
12362	0	0	Ki67+	 27064 14427
12363	0	0	Ki67+	 27064 15006
12364	0	0	Ki67+	 27069 14891
12365	0	0	Ki67+	 27079 14421
12366	0	0	Ki67+	 27079 14458
12367	0	0	Ki67+	 27079 14908
12368	0	0	Ki67+	 27081 14943
12369	0	0	Ki67+	 27084 14756
12370	0	0	Ki67+	 27084 14956
12371	0	0	Ki67+	 27085 14735
12372	0	0	Ki67+	 27088 14783
12373	0	0	Ki67+	 27088 14864
12374	0	0	Ki67+	 27088 14889
12375	0	0	Ki67+	 27088 15116
12376	0	0	Ki67+	 27089 14585
12377	0	0	Ki67+	 27089 15004
12378	0	0	Ki67+	 27091 14936
12379	0	0	Ki67+	 27100 14417
12380	0	0	Ki67+	 27100 14761
12381	0	0	Ki67+	 27101 14988
12382	0	0	Ki67+	 27103 14792
12383	0	0	Ki67+	 27110 14431
12384	0	0	Ki67+	 27110 14815
12385	0	0	Ki67+	 27113 14919
12386	0	0	Ki67+	 27115 14444
12387	0	0	Ki67+	 27115 14729
12388	0	0	Ki67+	 27118 14933
12389	0	0	Ki67+	 27121 14825
12390	0	0	Ki67+	 27123 14769
12391	0	0	Ki67+	 27123 14886
12392	0	0	Ki67+	 27126 15009
12393	0	0	Ki67+	 27127 14688
12394	0	0	Ki67+	 27127 14984
12395	0	0	Ki67+	 27128 14597
12396	0	0	Ki67+	 27132 14783
12397	0	0	Ki67+	 27134 14733
12398	0	0	Ki67+	 27136 14555
12399	0	0	Ki67+	 27137 14454
12400	0	0	Ki67+	 27139 14482
12401	0	0	Ki67+	 27139 14520
12402	0	0	Ki67+	 27140 14921
12403	0	0	Ki67+	 27143 14847
12404	0	0	Ki67+	 27143 15099
12405	0	0	Ki67+	 27144 14543
12406	0	0	Ki67+	 27149 14378
12407	0	0	Ki67+	 27149 14877
12408	0	0	Ki67+	 27154 14800
12409	0	0	Ki67+	 27160 14908
12410	0	0	Ki67+	 27160 14928
12411	0	0	Ki67+	 27161 14855
12412	0	0	Ki67+	 27165 14760
12413	0	0	Ki67+	 27166 14828
12414	0	0	Ki67+	 27167 15048
12415	0	0	Ki67+	 27172 15103
12416	0	0	Ki67+	 27176 14743
12417	0	0	Ki67+	 27178 14562
12418	0	0	Ki67+	 27179 14848
12419	0	0	Ki67+	 27184 14346
12420	0	0	Ki67+	 27186 15006
12421	0	0	Ki67+	 27191 14752
12422	0	0	Ki67+	 27194 14392
12423	0	0	Ki67+	 27196 15112
12424	0	0	Ki67+	 27203 14965
12425	0	0	Ki67+	 27204 14782
12426	0	0	Ki67+	 27204 14834
12427	0	0	Ki67+	 27204 14911
12428	0	0	Ki67+	 27204 15059
12429	0	0	Ki67+	 27206 14429
12430	0	0	Ki67+	 27207 15076
12431	0	0	Ki67+	 27215 15118
12432	0	0	Ki67+	 27218 15072
12433	0	0	Ki67+	 27219 14484
12434	0	0	Ki67+	 27222 15003
12435	0	0	Ki67+	 27225 14787
12436	0	0	Ki67+	 27226 14869
12437	0	0	Ki67+	 27227 14325
12438	0	0	Ki67+	 27227 15015
12439	0	0	Ki67+	 27228 14756
12440	0	0	Ki67+	 27228 14884
12441	0	0	Ki67+	 27231 14823
12442	0	0	Ki67+	 27235 14766
12443	0	0	Ki67+	 27235 14783
12444	0	0	Ki67+	 27244 14659
12445	0	0	Ki67+	 27245 14561
12446	0	0	Ki67+	 27247 14707
12447	0	0	Ki67+	 27252 14573
12448	0	0	Ki67+	 27254 14676
12449	0	0	Ki67+	 27257 14748
12450	0	0	Ki67+	 27257 14810
12451	0	0	Ki67+	 27263 14531
12452	0	0	Ki67+	 27265 15017
12453	0	0	Ki67+	 27267 14731
12454	0	0	Ki67+	 27276 14595
12455	0	0	Ki67+	 27281 14921
12456	0	0	Ki67+	 27283 14876
12457	0	0	Ki67+	 27290 14945
12458	0	0	Ki67+	 27294 14929
12459	0	0	Ki67+	 27305 14327
12460	0	0	Ki67+	 27308 14908
12461	0	0	Ki67+	 27309 14655
12462	0	0	Ki67+	 27312 14356
12463	0	0	Ki67+	 27314 14960
12464	0	0	Ki67+	 26529 15752
12465	0	0	Ki67+	 26535 15734
12466	0	0	Ki67+	 26549 15389
12467	0	0	Ki67+	 26549 15705
12468	0	0	Ki67+	 26557 15448
12469	0	0	Ki67+	 26559 15507
12470	0	0	Ki67+	 26559 15677
12471	0	0	Ki67+	 26561 15527
12472	0	0	Ki67+	 26564 15486
12473	0	0	Ki67+	 26564 15650
12474	0	0	Ki67+	 26565 15554
12475	0	0	Ki67+	 26566 15303
12476	0	0	Ki67+	 26567 15321
12477	0	0	Ki67+	 26570 15630
12478	0	0	Ki67+	 26571 15583
12479	0	0	Ki67+	 26571 15668
12480	0	0	Ki67+	 26572 15374
12481	0	0	Ki67+	 26581 15445
12482	0	0	Ki67+	 26612 15257
12483	0	0	Ki67+	 26630 15916
12484	0	0	Ki67+	 26631 15270
12485	0	0	Ki67+	 26634 15733
12486	0	0	Ki67+	 26640 15873
12487	0	0	Ki67+	 26655 15863
12488	0	0	Ki67+	 26656 15440
12489	0	0	Ki67+	 26659 15783
12490	0	0	Ki67+	 26659 15824
12491	0	0	Ki67+	 26662 15431
12492	0	0	Ki67+	 26664 15755
12493	0	0	Ki67+	 26675 15268
12494	0	0	Ki67+	 26690 15402
12495	0	0	Ki67+	 26696 15671
12496	0	0	Ki67+	 26704 15623
12497	0	0	Ki67+	 26705 15649
12498	0	0	Ki67+	 26715 15629
12499	0	0	Ki67+	 26721 15384
12500	0	0	Ki67+	 26762 15407
12501	0	0	Ki67+	 26764 15254
12502	0	0	Ki67+	 26770 15371
12503	0	0	Ki67+	 26778 15214
12504	0	0	Ki67+	 26787 15226
12505	0	0	Ki67+	 26799 15181
12506	0	0	Ki67+	 26816 15424
12507	0	0	Ki67+	 26839 15432
12508	0	0	Ki67+	 26866 15385
12509	0	0	Ki67+	 26868 15479
12510	0	0	Ki67+	 26871 15439
12511	0	0	Ki67+	 26871 15462
12512	0	0	Ki67+	 26900 15453
12513	0	0	Ki67+	 26902 15440
12514	0	0	Ki67+	 26911 15205
12515	0	0	Ki67+	 26918 15472
12516	0	0	Ki67+	 26935 15504
12517	0	0	Ki67+	 26961 15123
12518	0	0	Ki67+	 26970 15188
12519	0	0	Ki67+	 26970 15521
12520	0	0	Ki67+	 26977 15473
12521	0	0	Ki67+	 26979 15163
12522	0	0	Ki67+	 26988 15564
12523	0	0	Ki67+	 26989 15537
12524	0	0	Ki67+	 26996 15323
12525	0	0	Ki67+	 27001 15591
12526	0	0	Ki67+	 27004 15166
12527	0	0	Ki67+	 27006 15543
12528	0	0	Ki67+	 27017 15135
12529	0	0	Ki67+	 27021 15168
12530	0	0	Ki67+	 27026 15259
12531	0	0	Ki67+	 27026 15591
12532	0	0	Ki67+	 27035 15579
12533	0	0	Ki67+	 27040 15177
12534	0	0	Ki67+	 27041 15617
12535	0	0	Ki67+	 27052 15280
12536	0	0	Ki67+	 27063 15551
12537	0	0	Ki67+	 27064 15593
12538	0	0	Ki67+	 27066 15612
12539	0	0	Ki67+	 27087 15166
12540	0	0	Ki67+	 27088 15466
12541	0	0	Ki67+	 27095 15512
12542	0	0	Ki67+	 27115 15358
12543	0	0	Ki67+	 27121 15649
12544	0	0	Ki67+	 27123 15190
12545	0	0	Ki67+	 27125 15614
12546	0	0	Ki67+	 27132 15132
12547	0	0	Ki67+	 27133 15282
12548	0	0	Ki67+	 27140 15159
12549	0	0	Ki67+	 27140 15582
12550	0	0	Ki67+	 27141 15649
12551	0	0	Ki67+	 27145 15212
12552	0	0	Ki67+	 27145 15673
12553	0	0	Ki67+	 27147 15173
12554	0	0	Ki67+	 27148 15192
12555	0	0	Ki67+	 27149 15141
12556	0	0	Ki67+	 27158 15723
12557	0	0	Ki67+	 27160 15686
12558	0	0	Ki67+	 27165 15275
12559	0	0	Ki67+	 27171 15244
12560	0	0	Ki67+	 27174 15135
12561	0	0	Ki67+	 27174 15758
12562	0	0	Ki67+	 27175 15219
12563	0	0	Ki67+	 27178 15487
12564	0	0	Ki67+	 27181 15300
12565	0	0	Ki67+	 27183 15153
12566	0	0	Ki67+	 27191 15527
12567	0	0	Ki67+	 27191 15552
12568	0	0	Ki67+	 27192 15783
12569	0	0	Ki67+	 27194 15259
12570	0	0	Ki67+	 27194 15300
12571	0	0	Ki67+	 27198 15578
12572	0	0	Ki67+	 27199 15429
12573	0	0	Ki67+	 27200 15233
12574	0	0	Ki67+	 27201 15485
12575	0	0	Ki67+	 27201 15522
12576	0	0	Ki67+	 27203 15164
12577	0	0	Ki67+	 27203 15273
12578	0	0	Ki67+	 27210 15327
12579	0	0	Ki67+	 27211 15597
12580	0	0	Ki67+	 27211 15613
12581	0	0	Ki67+	 27214 15251
12582	0	0	Ki67+	 27216 15729
12583	0	0	Ki67+	 27218 15643
12584	0	0	Ki67+	 27219 15708
12585	0	0	Ki67+	 27220 15792
12586	0	0	Ki67+	 27222 15278
12587	0	0	Ki67+	 27222 15409
12588	0	0	Ki67+	 27224 15381
12589	0	0	Ki67+	 27226 15164
12590	0	0	Ki67+	 27226 15769
12591	0	0	Ki67+	 27227 15582
12592	0	0	Ki67+	 27228 15606
12593	0	0	Ki67+	 27229 15300
12594	0	0	Ki67+	 27229 15641
12595	0	0	Ki67+	 27229 15670
12596	0	0	Ki67+	 27232 15569
12597	0	0	Ki67+	 27235 15716
12598	0	0	Ki67+	 27237 15744
12599	0	0	Ki67+	 27238 15791
12600	0	0	Ki67+	 27239 15132
12601	0	0	Ki67+	 27241 15840
12602	0	0	Ki67+	 27249 15877
12603	0	0	Ki67+	 27258 15897
12604	0	0	Ki67+	 27266 15859
12605	0	0	Ki67+	 27296 15135
12606	0	0	Ki67+	 26577 16001
12607	0	0	Ki67+	 26609 16025
12608	0	0	Ki67+	 26610 15959
12609	0	0	Ki67+	 26624 16058
12610	0	0	Ki67+	 26643 15930
12611	0	0	Ki67+	 26647 15979
12612	0	0	Ki67+	 26647 16022
12613	0	0	Ki67+	 26678 16118
12614	0	0	Ki67+	 26693 16152
12615	0	0	Ki67+	 26703 16126
12616	0	0	Ki67+	 26739 16215
12617	0	0	Ki67+	 26747 16713
12618	0	0	Ki67+	 26754 16242
12619	0	0	Ki67+	 26781 16325
12620	0	0	Ki67+	 26789 16341
12621	0	0	Ki67+	 26803 16373
12622	0	0	Ki67+	 26814 16491
12623	0	0	Ki67+	 26824 16633
12624	0	0	Ki67+	 26836 16503
12625	0	0	Ki67+	 26842 16598
12626	0	0	Ki67+	 26851 16457
12627	0	0	Ki67+	 26864 16631
12628	0	0	Ki67+	 26868 16478
12629	0	0	Ki67+	 26874 16442
12630	0	0	Ki67+	 26882 16719
12631	0	0	Ki67+	 26886 16448
12632	0	0	Ki67+	 26891 16593
12633	0	0	Ki67+	 26893 16467
12634	0	0	Ki67+	 26895 16495
12635	0	0	Ki67+	 26900 16477
12636	0	0	Ki67+	 26902 16693
12637	0	0	Ki67+	 26904 16596
12638	0	0	Ki67+	 26908 16620
12639	0	0	Ki67+	 26915 16509
12640	0	0	Ki67+	 26924 16495
12641	0	0	Ki67+	 26931 16682
12642	0	0	Ki67+	 26938 16534
12643	0	0	Ki67+	 26955 16516
12644	0	0	Ki67+	 26978 16676
12645	0	0	Ki67+	 26982 16589
12646	0	0	Ki67+	 27014 16605
12647	0	0	Ki67+	 27030 16705
12648	0	0	Ki67+	 27031 16655
12649	0	0	Ki67+	 27035 16630
12650	0	0	Ki67+	 27052 16610
12651	0	0	Ki67+	 27067 16657
12652	0	0	Ki67+	 27070 16698
12653	0	0	Ki67+	 27077 16675
12654	0	0	Ki67+	 27080 16716
12655	0	0	Ki67+	 27094 16617
12656	0	0	Ki67+	 27123 16669
12657	0	0	Ki67+	 27155 16616
12658	0	0	Ki67+	 27157 16605
12659	0	0	Ki67+	 27172 16597
12660	0	0	Ki67+	 27173 16576
12661	0	0	Ki67+	 27187 16197
12662	0	0	Ki67+	 27204 15979
12663	0	0	Ki67+	 27204 15997
12664	0	0	Ki67+	 27211 16495
12665	0	0	Ki67+	 27213 16427
12666	0	0	Ki67+	 27216 16129
12667	0	0	Ki67+	 27222 16267
12668	0	0	Ki67+	 27224 16000
12669	0	0	Ki67+	 27230 16342
12670	0	0	Ki67+	 27231 16417
12671	0	0	Ki67+	 27235 16392
12672	0	0	Ki67+	 27247 16028
12673	0	0	Ki67+	 27255 16036
12674	0	0	Ki67+	 27255 16093
12675	0	0	Ki67+	 27259 16325
12676	0	0	Ki67+	 27266 16069
12677	0	0	Ki67+	 27267 15946
12678	0	0	Ki67+	 27268 15985
12679	0	0	Ki67+	 27282 16042
12680	0	0	Ki67+	 27283 16066
12681	0	0	Ki67+	 27310 16067
12682	0	0	Ki67+	 26531 16739
12683	0	0	Ki67+	 26555 16871
12684	0	0	Ki67+	 26559 17431
12685	0	0	Ki67+	 26579 16756
12686	0	0	Ki67+	 26600 16768
12687	0	0	Ki67+	 26605 17241
12688	0	0	Ki67+	 26615 17432
12689	0	0	Ki67+	 26615 17473
12690	0	0	Ki67+	 26625 16788
12691	0	0	Ki67+	 26640 17487
12692	0	0	Ki67+	 26645 17288
12693	0	0	Ki67+	 26656 17225
12694	0	0	Ki67+	 26660 17436
12695	0	0	Ki67+	 26668 17420
12696	0	0	Ki67+	 26668 17464
12697	0	0	Ki67+	 26681 17203
12698	0	0	Ki67+	 26681 17486
12699	0	0	Ki67+	 26685 16915
12700	0	0	Ki67+	 26687 17325
12701	0	0	Ki67+	 26692 17180
12702	0	0	Ki67+	 26695 16886
12703	0	0	Ki67+	 26709 17507
12704	0	0	Ki67+	 26717 17208
12705	0	0	Ki67+	 26735 17447
12706	0	0	Ki67+	 26736 16721
12707	0	0	Ki67+	 26746 17264
12708	0	0	Ki67+	 26751 17312
12709	0	0	Ki67+	 26753 16838
12710	0	0	Ki67+	 26767 16844
12711	0	0	Ki67+	 26769 17246
12712	0	0	Ki67+	 26770 17368
12713	0	0	Ki67+	 26774 16811
12714	0	0	Ki67+	 26791 17389
12715	0	0	Ki67+	 26799 17349
12716	0	0	Ki67+	 26800 17398
12717	0	0	Ki67+	 26801 16776
12718	0	0	Ki67+	 26863 16737
12719	0	0	Ki67+	 27047 16726
12720	0	0	Ki67+	 27058 17506
12721	0	0	Ki67+	 27091 16740
12722	0	0	Ki67+	 27108 16734
12723	0	0	Ki67+	 27111 16777
12724	0	0	Ki67+	 27116 16861
12725	0	0	Ki67+	 27132 16828
12726	0	0	Ki67+	 27138 16797
12727	0	0	Ki67+	 27148 17482
12728	0	0	Ki67+	 27150 16795
12729	0	0	Ki67+	 27151 16846
12730	0	0	Ki67+	 27161 17065
12731	0	0	Ki67+	 27174 17045
12732	0	0	Ki67+	 27177 17034
12733	0	0	Ki67+	 27180 16799
12734	0	0	Ki67+	 27188 17045
12735	0	0	Ki67+	 27194 17097
12736	0	0	Ki67+	 27199 16954
12737	0	0	Ki67+	 27203 17187
12738	0	0	Ki67+	 27205 17109
12739	0	0	Ki67+	 27208 16776
12740	0	0	Ki67+	 27210 16932
12741	0	0	Ki67+	 27219 17125
12742	0	0	Ki67+	 27231 17139
12743	0	0	Ki67+	 27236 16880
12744	0	0	Ki67+	 27251 17163
12745	0	0	Ki67+	 27326 17276
12746	0	0	Ki67+	 26575 17525
12747	0	0	Ki67+	 26593 18081
12748	0	0	Ki67+	 26595 18307
12749	0	0	Ki67+	 26619 18301
12750	0	0	Ki67+	 26628 17561
12751	0	0	Ki67+	 26648 17767
12752	0	0	Ki67+	 26667 17813
12753	0	0	Ki67+	 26676 17964
12754	0	0	Ki67+	 26679 18250
12755	0	0	Ki67+	 26682 18076
12756	0	0	Ki67+	 26695 17715
12757	0	0	Ki67+	 26696 17572
12758	0	0	Ki67+	 26698 17638
12759	0	0	Ki67+	 26702 17662
12760	0	0	Ki67+	 26702 17817
12761	0	0	Ki67+	 26730 17643
12762	0	0	Ki67+	 26733 17624
12763	0	0	Ki67+	 26738 17963
12764	0	0	Ki67+	 26740 17674
12765	0	0	Ki67+	 26740 18078
12766	0	0	Ki67+	 26742 17918
12767	0	0	Ki67+	 26743 17981
12768	0	0	Ki67+	 26760 17943
12769	0	0	Ki67+	 26771 17886
12770	0	0	Ki67+	 26773 18211
12771	0	0	Ki67+	 26781 17939
12772	0	0	Ki67+	 26783 18148
12773	0	0	Ki67+	 26798 17608
12774	0	0	Ki67+	 26799 18196
12775	0	0	Ki67+	 26801 18224
12776	0	0	Ki67+	 26803 18098
12777	0	0	Ki67+	 26803 18141
12778	0	0	Ki67+	 26803 18166
12779	0	0	Ki67+	 26811 17934
12780	0	0	Ki67+	 26813 18122
12781	0	0	Ki67+	 26813 18258
12782	0	0	Ki67+	 26814 18207
12783	0	0	Ki67+	 26823 18242
12784	0	0	Ki67+	 26825 18096
12785	0	0	Ki67+	 26825 18143
12786	0	0	Ki67+	 26826 18086
12787	0	0	Ki67+	 26827 18165
12788	0	0	Ki67+	 26828 17911
12789	0	0	Ki67+	 26828 18218
12790	0	0	Ki67+	 26831 18292
12791	0	0	Ki67+	 26833 17895
12792	0	0	Ki67+	 26837 17938
12793	0	0	Ki67+	 26844 17669
12794	0	0	Ki67+	 26845 18182
12795	0	0	Ki67+	 26846 18120
12796	0	0	Ki67+	 26854 17878
12797	0	0	Ki67+	 26857 17904
12798	0	0	Ki67+	 26859 18128
12799	0	0	Ki67+	 26872 18151
12800	0	0	Ki67+	 26874 18084
12801	0	0	Ki67+	 26875 18111
12802	0	0	Ki67+	 26883 18059
12803	0	0	Ki67+	 26899 18167
12804	0	0	Ki67+	 26901 17656
12805	0	0	Ki67+	 26910 17674
12806	0	0	Ki67+	 26912 18100
12807	0	0	Ki67+	 26912 18124
12808	0	0	Ki67+	 26918 18077
12809	0	0	Ki67+	 26919 18060
12810	0	0	Ki67+	 26940 17651
12811	0	0	Ki67+	 26943 18046
12812	0	0	Ki67+	 26945 18091
12813	0	0	Ki67+	 26952 18063
12814	0	0	Ki67+	 26968 18013
12815	0	0	Ki67+	 26974 18089
12816	0	0	Ki67+	 26976 18044
12817	0	0	Ki67+	 26980 17807
12818	0	0	Ki67+	 26983 17770
12819	0	0	Ki67+	 26993 18074
12820	0	0	Ki67+	 26996 18028
12821	0	0	Ki67+	 27002 18044
12822	0	0	Ki67+	 27004 17760
12823	0	0	Ki67+	 27006 17743
12824	0	0	Ki67+	 27008 17801
12825	0	0	Ki67+	 27010 18081
12826	0	0	Ki67+	 27017 17628
12827	0	0	Ki67+	 27018 17764
12828	0	0	Ki67+	 27020 17780
12829	0	0	Ki67+	 27021 18034
12830	0	0	Ki67+	 27027 17831
12831	0	0	Ki67+	 27027 18074
12832	0	0	Ki67+	 27028 17697
12833	0	0	Ki67+	 27030 17714
12834	0	0	Ki67+	 27035 17770
12835	0	0	Ki67+	 27042 17805
12836	0	0	Ki67+	 27044 17595
12837	0	0	Ki67+	 27053 17833
12838	0	0	Ki67+	 27054 18051
12839	0	0	Ki67+	 27054 18140
12840	0	0	Ki67+	 27056 17865
12841	0	0	Ki67+	 27056 18090
12842	0	0	Ki67+	 27067 18064
12843	0	0	Ki67+	 27070 17822
12844	0	0	Ki67+	 27071 17852
12845	0	0	Ki67+	 27074 17668
12846	0	0	Ki67+	 27080 18094
12847	0	0	Ki67+	 27080 18113
12848	0	0	Ki67+	 27086 17856
12849	0	0	Ki67+	 27089 17708
12850	0	0	Ki67+	 27093 18093
12851	0	0	Ki67+	 27095 17849
12852	0	0	Ki67+	 27103 18115
12853	0	0	Ki67+	 27106 18103
12854	0	0	Ki67+	 27107 17728
12855	0	0	Ki67+	 27109 17834
12856	0	0	Ki67+	 27113 17688
12857	0	0	Ki67+	 27115 17779
12858	0	0	Ki67+	 27116 17540
12859	0	0	Ki67+	 27121 17967
12860	0	0	Ki67+	 27127 17537
12861	0	0	Ki67+	 27127 18117
12862	0	0	Ki67+	 27130 17576
12863	0	0	Ki67+	 27134 18059
12864	0	0	Ki67+	 27136 17881
12865	0	0	Ki67+	 27142 17691
12866	0	0	Ki67+	 27147 17581
12867	0	0	Ki67+	 27149 18104
12868	0	0	Ki67+	 27161 17657
12869	0	0	Ki67+	 27163 17874
12870	0	0	Ki67+	 27167 17554
12871	0	0	Ki67+	 27169 17580
12872	0	0	Ki67+	 27172 17897
12873	0	0	Ki67+	 27174 18090
12874	0	0	Ki67+	 27179 17651
12875	0	0	Ki67+	 27183 18108
12876	0	0	Ki67+	 27191 17567
12877	0	0	Ki67+	 27192 18067
12878	0	0	Ki67+	 27193 17875
12879	0	0	Ki67+	 27202 18085
12880	0	0	Ki67+	 27212 17864
12881	0	0	Ki67+	 27219 18048
12882	0	0	Ki67+	 27221 17887
12883	0	0	Ki67+	 27228 18066
12884	0	0	Ki67+	 27232 17929
12885	0	0	Ki67+	 27234 17649
12886	0	0	Ki67+	 27234 17661
12887	0	0	Ki67+	 27236 17550
12888	0	0	Ki67+	 27237 17567
12889	0	0	Ki67+	 27243 17918
12890	0	0	Ki67+	 27243 17944
12891	0	0	Ki67+	 27250 18072
12892	0	0	Ki67+	 27258 17971
12893	0	0	Ki67+	 27258 18044
12894	0	0	Ki67+	 27271 17645
12895	0	0	Ki67+	 27272 17687
12896	0	0	Ki67+	 27273 17935
12897	0	0	Ki67+	 27278 18078
12898	0	0	Ki67+	 27280 17665
12899	0	0	Ki67+	 27286 18050
12900	0	0	Ki67+	 27290 17544
12901	0	0	Ki67+	 27291 17963
12902	0	0	Ki67+	 27293 17614
12903	0	0	Ki67+	 27293 18030
12904	0	0	Ki67+	 27294 17934
12905	0	0	Ki67+	 27304 17916
12906	0	0	Ki67+	 27313 17652
12907	0	0	Ki67+	 27314 18065
12908	0	0	Ki67+	 27319 17527
12909	0	0	Ki67+	 27319 18000
12910	0	0	Ki67+	 27322 17549
12911	0	0	Ki67+	 27323 18025
12912	0	0	Ki67+	 26529 18652
12913	0	0	Ki67+	 26533 18751
12914	0	0	Ki67+	 26533 18791
12915	0	0	Ki67+	 26538 18610
12916	0	0	Ki67+	 26541 18825
12917	0	0	Ki67+	 26543 18630
12918	0	0	Ki67+	 26544 18789
12919	0	0	Ki67+	 26544 18968
12920	0	0	Ki67+	 26546 18662
12921	0	0	Ki67+	 26546 18704
12922	0	0	Ki67+	 26547 18800
12923	0	0	Ki67+	 26549 18597
12924	0	0	Ki67+	 26556 18684
12925	0	0	Ki67+	 26560 18713
12926	0	0	Ki67+	 26562 18647
12927	0	0	Ki67+	 26565 18810
12928	0	0	Ki67+	 26578 18613
12929	0	0	Ki67+	 26579 18794
12930	0	0	Ki67+	 26581 18771
12931	0	0	Ki67+	 26583 18697
12932	0	0	Ki67+	 26591 18675
12933	0	0	Ki67+	 26597 18648
12934	0	0	Ki67+	 26605 18761
12935	0	0	Ki67+	 26606 18329
12936	0	0	Ki67+	 26608 18353
12937	0	0	Ki67+	 26608 18779
12938	0	0	Ki67+	 26610 18546
12939	0	0	Ki67+	 26610 19059
12940	0	0	Ki67+	 26614 18607
12941	0	0	Ki67+	 26622 18637
12942	0	0	Ki67+	 26626 18682
12943	0	0	Ki67+	 26635 18327
12944	0	0	Ki67+	 26636 18587
12945	0	0	Ki67+	 26644 18715
12946	0	0	Ki67+	 26649 18668
12947	0	0	Ki67+	 26649 18705
12948	0	0	Ki67+	 26649 18738
12949	0	0	Ki67+	 26651 18337
12950	0	0	Ki67+	 26653 18631
12951	0	0	Ki67+	 26658 18584
12952	0	0	Ki67+	 26658 18658
12953	0	0	Ki67+	 26660 18712
12954	0	0	Ki67+	 26661 19060
12955	0	0	Ki67+	 26671 18714
12956	0	0	Ki67+	 26679 18658
12957	0	0	Ki67+	 26684 18697
12958	0	0	Ki67+	 26687 18807
12959	0	0	Ki67+	 26696 19074
12960	0	0	Ki67+	 26698 18373
12961	0	0	Ki67+	 26706 18656
12962	0	0	Ki67+	 26707 18681
12963	0	0	Ki67+	 26709 18669
12964	0	0	Ki67+	 26719 18701
12965	0	0	Ki67+	 26721 19009
12966	0	0	Ki67+	 26725 18630
12967	0	0	Ki67+	 26729 18440
12968	0	0	Ki67+	 26731 18375
12969	0	0	Ki67+	 26733 18483
12970	0	0	Ki67+	 26733 18640
12971	0	0	Ki67+	 26737 18400
12972	0	0	Ki67+	 26738 18658
12973	0	0	Ki67+	 26738 18670
12974	0	0	Ki67+	 26744 19050
12975	0	0	Ki67+	 26755 18420
12976	0	0	Ki67+	 26757 18395
12977	0	0	Ki67+	 26758 18668
12978	0	0	Ki67+	 26759 18628
12979	0	0	Ki67+	 26761 18603
12980	0	0	Ki67+	 26773 18448
12981	0	0	Ki67+	 26778 18462
12982	0	0	Ki67+	 26780 18542
12983	0	0	Ki67+	 26780 18590
12984	0	0	Ki67+	 26784 18993
12985	0	0	Ki67+	 26785 18472
12986	0	0	Ki67+	 26785 18487
12987	0	0	Ki67+	 26794 18502
12988	0	0	Ki67+	 26839 18421
12989	0	0	Ki67+	 26859 18602
12990	0	0	Ki67+	 26868 18694
12991	0	0	Ki67+	 26914 18924
12992	0	0	Ki67+	 26934 18728
12993	0	0	Ki67+	 26960 18730
12994	0	0	Ki67+	 26996 18729
12995	0	0	Ki67+	 27000 18993
12996	0	0	Ki67+	 27001 19024
12997	0	0	Ki67+	 27038 19006
12998	0	0	Ki67+	 27061 18929
12999	0	0	Ki67+	 27071 19053
13000	0	0	Ki67+	 27076 18951
13001	0	0	Ki67+	 27080 19033
13002	0	0	Ki67+	 27117 18746
13003	0	0	Ki67+	 27154 18743
13004	0	0	Ki67+	 27173 18789
13005	0	0	Ki67+	 27177 18735
13006	0	0	Ki67+	 27185 18697
13007	0	0	Ki67+	 27187 18650
13008	0	0	Ki67+	 27199 18745
13009	0	0	Ki67+	 27203 18639
13010	0	0	Ki67+	 27205 18707
13011	0	0	Ki67+	 27212 18730
13012	0	0	Ki67+	 27216 18689
13013	0	0	Ki67+	 27223 18662
13014	0	0	Ki67+	 27237 18659
13015	0	0	Ki67+	 27238 18590
13016	0	0	Ki67+	 27245 18678
13017	0	0	Ki67+	 27250 18574
13018	0	0	Ki67+	 27267 18550
13019	0	0	Ki67+	 27277 18536
13020	0	0	Ki67+	 27285 18520
13021	0	0	Ki67+	 27299 18486
13022	0	0	Ki67+	 27316 18506
13023	0	0	Ki67+	 26636 19250
13024	0	0	Ki67+	 26846 19493
13025	0	0	Ki67+	 26848 19450
13026	0	0	Ki67+	 26857 19876
13027	0	0	Ki67+	 26862 19858
13028	0	0	Ki67+	 26863 19907
13029	0	0	Ki67+	 26864 19478
13030	0	0	Ki67+	 26866 19631
13031	0	0	Ki67+	 26867 19680
13032	0	0	Ki67+	 26874 19700
13033	0	0	Ki67+	 26875 19831
13034	0	0	Ki67+	 26876 19897
13035	0	0	Ki67+	 26878 19795
13036	0	0	Ki67+	 26879 19668
13037	0	0	Ki67+	 26889 19786
13038	0	0	Ki67+	 26892 19702
13039	0	0	Ki67+	 26898 19491
13040	0	0	Ki67+	 26900 19463
13041	0	0	Ki67+	 26904 19801
13042	0	0	Ki67+	 26906 19631
13043	0	0	Ki67+	 26912 19716
13044	0	0	Ki67+	 26914 19748
13045	0	0	Ki67+	 26917 19508
13046	0	0	Ki67+	 26920 19611
13047	0	0	Ki67+	 26925 19780
13048	0	0	Ki67+	 26928 19808
13049	0	0	Ki67+	 26937 19591
13050	0	0	Ki67+	 26938 19488
13051	0	0	Ki67+	 26942 19551
13052	0	0	Ki67+	 26945 19711
13053	0	0	Ki67+	 26946 19528
13054	0	0	Ki67+	 26951 19563
13055	0	0	Ki67+	 26951 19677
13056	0	0	Ki67+	 26952 19823
13057	0	0	Ki67+	 26954 19381
13058	0	0	Ki67+	 26956 19619
13059	0	0	Ki67+	 26957 19757
13060	0	0	Ki67+	 26958 19487
13061	0	0	Ki67+	 26958 19533
13062	0	0	Ki67+	 26960 19516
13063	0	0	Ki67+	 26961 19668
13064	0	0	Ki67+	 26961 19688
13065	0	0	Ki67+	 26966 19698
13066	0	0	Ki67+	 26971 19714
13067	0	0	Ki67+	 26975 19620
13068	0	0	Ki67+	 26976 19421
13069	0	0	Ki67+	 26977 19513
13070	0	0	Ki67+	 26978 19651
13071	0	0	Ki67+	 26980 19685
13072	0	0	Ki67+	 26985 19261
13073	0	0	Ki67+	 26986 19666
13074	0	0	Ki67+	 26988 19547
13075	0	0	Ki67+	 26991 19453
13076	0	0	Ki67+	 26992 19331
13077	0	0	Ki67+	 26996 19651
13078	0	0	Ki67+	 27003 19607
13079	0	0	Ki67+	 27025 19510
13080	0	0	Ki67+	 27031 19558
13081	0	0	Ki67+	 27061 19547
13082	0	0	Ki67+	 27075 19799
13083	0	0	Ki67+	 27076 19526
13084	0	0	Ki67+	 27096 19575
13085	0	0	Ki67+	 27099 19541
13086	0	0	Ki67+	 27107 19568
13087	0	0	Ki67+	 27134 19862
13088	0	0	Ki67+	 27143 19565
13089	0	0	Ki67+	 27171 19583
13090	0	0	Ki67+	 27234 19647
13091	0	0	Ki67+	 27283 19690
13092	0	0	Ki67+	 26532 20358
13093	0	0	Ki67+	 26543 20349
13094	0	0	Ki67+	 26556 20422
13095	0	0	Ki67+	 26600 20327
13096	0	0	Ki67+	 26611 20321
13097	0	0	Ki67+	 26662 20298
13098	0	0	Ki67+	 26669 20373
13099	0	0	Ki67+	 26698 20526
13100	0	0	Ki67+	 26716 20504
13101	0	0	Ki67+	 26787 20541
13102	0	0	Ki67+	 26814 20545
13103	0	0	Ki67+	 26828 20069
13104	0	0	Ki67+	 26876 20005
13105	0	0	Ki67+	 26890 19989
13106	0	0	Ki67+	 26894 19966
13107	0	0	Ki67+	 26900 20003
13108	0	0	Ki67+	 26906 19948
13109	0	0	Ki67+	 27148 20210
13110	0	0	Ki67+	 27187 20299
13111	0	0	Ki67+	 27195 20311
13112	0	0	Ki67+	 26798 21656
13113	0	0	Ki67+	 26904 21628
13114	0	0	Ki67+	 26919 21625
13115	0	0	Ki67+	 26943 21837
13116	0	0	Ki67+	 26969 21880
13117	0	0	Ki67+	 26997 21934
13118	0	0	Ki67+	 26998 21551
13119	0	0	Ki67+	 27021 21911
13120	0	0	Ki67+	 27028 21546
13121	0	0	Ki67+	 27034 21735
13122	0	0	Ki67+	 27039 21723
13123	0	0	Ki67+	 27042 21525
13124	0	0	Ki67+	 27042 21890
13125	0	0	Ki67+	 27054 21876
13126	0	0	Ki67+	 27063 21552
13127	0	0	Ki67+	 27083 21525
13128	0	0	Ki67+	 27095 21873
13129	0	0	Ki67+	 27103 21552
13130	0	0	Ki67+	 27105 21867
13131	0	0	Ki67+	 27106 21654
13132	0	0	Ki67+	 27108 21925
13133	0	0	Ki67+	 27115 21581
13134	0	0	Ki67+	 27117 21718
13135	0	0	Ki67+	 27117 21836
13136	0	0	Ki67+	 27122 21661
13137	0	0	Ki67+	 27125 21890
13138	0	0	Ki67+	 27128 21576
13139	0	0	Ki67+	 27144 21802
13140	0	0	Ki67+	 27146 21772
13141	0	0	Ki67+	 27151 21525
13142	0	0	Ki67+	 27152 21864
13143	0	0	Ki67+	 27156 21960
13144	0	0	Ki67+	 27163 21850
13145	0	0	Ki67+	 27192 21963
13146	0	0	Ki67+	 27206 21610
13147	0	0	Ki67+	 27214 21962
13148	0	0	Ki67+	 27227 21577
13149	0	0	Ki67+	 27241 21953
13150	0	0	Ki67+	 27253 21587
13151	0	0	Ki67+	 27258 21610
13152	0	0	Ki67+	 27259 21956
13153	0	0	Ki67+	 27275 21604
13154	0	0	Ki67+	 27277 21534
13155	0	0	Ki67+	 27283 21969
13156	0	0	Ki67+	 27285 21632
13157	0	0	Ki67+	 27298 21625
13158	0	0	Ki67+	 27300 21542
13159	0	0	Ki67+	 27302 21588
13160	0	0	Ki67+	 27305 21950
13161	0	0	Ki67+	 27314 21570
13162	0	0	Ki67+	 27316 21688
13163	0	0	Ki67+	 27318 21708
13164	0	0	Ki67+	 27323 21719
13165	0	0	Ki67+	 26683 23882
13166	0	0	Ki67+	 27034 24360
13167	0	0	Ki67+	 27101 24246
13168	0	0	Ki67+	 27111 24216
13169	0	0	Ki67+	 27155 24568
13170	0	0	Ki67+	 26536 25477
13171	0	0	Ki67+	 26679 24843
13172	0	0	Ki67+	 26811 25478
13173	0	0	Ki67+	 26864 25352
13174	0	0	Ki67+	 27236 25107
13175	0	0	Ki67+	 27240 25085
13176	0	0	Ki67+	 27268 25546
13177	0	0	Ki67+	 26697 27972
13178	0	0	Ki67+	 26862 31275
13179	0	0	Ki67+	 26869 31319
13180	0	0	Ki67+	 26870 31292
13181	0	0	Ki67+	 26894 31296
13182	0	0	Ki67+	 26919 31307
13183	0	0	Ki67+	 26930 31320
13184	0	0	Ki67+	 27727 3829
13185	0	0	Ki67+	 27747 3602
13186	0	0	Ki67+	 27762 3940
13187	0	0	Ki67+	 27765 3514
13188	0	0	Ki67+	 27770 3883
13189	0	0	Ki67+	 27778 3833
13190	0	0	Ki67+	 27788 3810
13191	0	0	Ki67+	 27796 3904
13192	0	0	Ki67+	 27801 3793
13193	0	0	Ki67+	 27803 3856
13194	0	0	Ki67+	 27813 3782
13195	0	0	Ki67+	 27855 3501
13196	0	0	Ki67+	 27861 3454
13197	0	0	Ki67+	 27871 3512
13198	0	0	Ki67+	 27874 3441
13199	0	0	Ki67+	 27878 3599
13200	0	0	Ki67+	 27883 3616
13201	0	0	Ki67+	 27895 3421
13202	0	0	Ki67+	 27902 3385
13203	0	0	Ki67+	 27927 3837
13204	0	0	Ki67+	 27932 3369
13205	0	0	Ki67+	 27945 3834
13206	0	0	Ki67+	 27963 3851
13207	0	0	Ki67+	 27985 3862
13208	0	0	Ki67+	 28015 3863
13209	0	0	Ki67+	 28016 3765
13210	0	0	Ki67+	 28018 3795
13211	0	0	Ki67+	 28023 3826
13212	0	0	Ki67+	 27337 4675
13213	0	0	Ki67+	 27338 4663
13214	0	0	Ki67+	 27382 4717
13215	0	0	Ki67+	 27405 4737
13216	0	0	Ki67+	 27426 4734
13217	0	0	Ki67+	 27465 4757
13218	0	0	Ki67+	 27566 4699
13219	0	0	Ki67+	 27568 4758
13220	0	0	Ki67+	 27570 4678
13221	0	0	Ki67+	 27572 4600
13222	0	0	Ki67+	 27597 4718
13223	0	0	Ki67+	 27602 4639
13224	0	0	Ki67+	 27621 4628
13225	0	0	Ki67+	 27628 4647
13226	0	0	Ki67+	 27641 4623
13227	0	0	Ki67+	 27645 4612
13228	0	0	Ki67+	 27650 4643
13229	0	0	Ki67+	 27670 4617
13230	0	0	Ki67+	 27680 4506
13231	0	0	Ki67+	 27689 4605
13232	0	0	Ki67+	 27707 4599
13233	0	0	Ki67+	 27721 4585
13234	0	0	Ki67+	 27734 4098
13235	0	0	Ki67+	 27734 4348
13236	0	0	Ki67+	 27734 4571
13237	0	0	Ki67+	 27735 4494
13238	0	0	Ki67+	 27736 4045
13239	0	0	Ki67+	 27739 4582
13240	0	0	Ki67+	 27742 4057
13241	0	0	Ki67+	 27751 4519
13242	0	0	Ki67+	 27753 4541
13243	0	0	Ki67+	 27757 4054
13244	0	0	Ki67+	 27758 4573
13245	0	0	Ki67+	 27760 3977
13246	0	0	Ki67+	 27761 4119
13247	0	0	Ki67+	 27764 4019
13248	0	0	Ki67+	 27771 4053
13249	0	0	Ki67+	 27773 4125
13250	0	0	Ki67+	 27774 4527
13251	0	0	Ki67+	 27779 4500
13252	0	0	Ki67+	 27785 4478
13253	0	0	Ki67+	 27798 4147
13254	0	0	Ki67+	 27802 4187
13255	0	0	Ki67+	 27805 4165
13256	0	0	Ki67+	 27816 4472
13257	0	0	Ki67+	 27824 4150
13258	0	0	Ki67+	 27834 4455
13259	0	0	Ki67+	 27844 4225
13260	0	0	Ki67+	 27850 4246
13261	0	0	Ki67+	 27861 4399
13262	0	0	Ki67+	 27866 4269
13263	0	0	Ki67+	 27874 4287
13264	0	0	Ki67+	 27878 4276
13265	0	0	Ki67+	 27885 4347
13266	0	0	Ki67+	 27890 4390
13267	0	0	Ki67+	 27893 4320
13268	0	0	Ki67+	 27900 4336
13269	0	0	Ki67+	 27917 4364
13270	0	0	Ki67+	 27930 4410
13271	0	0	Ki67+	 27332 4836
13272	0	0	Ki67+	 27338 4894
13273	0	0	Ki67+	 27349 4821
13274	0	0	Ki67+	 27349 4886
13275	0	0	Ki67+	 27354 4871
13276	0	0	Ki67+	 27390 4791
13277	0	0	Ki67+	 27397 4997
13278	0	0	Ki67+	 27414 4940
13279	0	0	Ki67+	 27421 4823
13280	0	0	Ki67+	 27424 4969
13281	0	0	Ki67+	 27429 5040
13282	0	0	Ki67+	 27442 5020
13283	0	0	Ki67+	 27444 5063
13284	0	0	Ki67+	 27446 4994
13285	0	0	Ki67+	 27460 5110
13286	0	0	Ki67+	 27461 4912
13287	0	0	Ki67+	 27461 5051
13288	0	0	Ki67+	 27462 5067
13289	0	0	Ki67+	 27463 5023
13290	0	0	Ki67+	 27475 4774
13291	0	0	Ki67+	 27476 5066
13292	0	0	Ki67+	 27479 4797
13293	0	0	Ki67+	 27483 4947
13294	0	0	Ki67+	 27487 5107
13295	0	0	Ki67+	 27487 5134
13296	0	0	Ki67+	 27496 5147
13297	0	0	Ki67+	 27497 5185
13298	0	0	Ki67+	 27499 4844
13299	0	0	Ki67+	 27506 4984
13300	0	0	Ki67+	 27509 5165
13301	0	0	Ki67+	 27511 4864
13302	0	0	Ki67+	 27518 5235
13303	0	0	Ki67+	 27519 5186
13304	0	0	Ki67+	 27524 4886
13305	0	0	Ki67+	 27535 5226
13306	0	0	Ki67+	 27542 4912
13307	0	0	Ki67+	 27562 5264
13308	0	0	Ki67+	 27565 5294
13309	0	0	Ki67+	 27571 4951
13310	0	0	Ki67+	 27575 5133
13311	0	0	Ki67+	 27576 4800
13312	0	0	Ki67+	 27577 4979
13313	0	0	Ki67+	 27581 4853
13314	0	0	Ki67+	 27590 4967
13315	0	0	Ki67+	 27606 5012
13316	0	0	Ki67+	 27612 4909
13317	0	0	Ki67+	 27613 4889
13318	0	0	Ki67+	 27615 5284
13319	0	0	Ki67+	 27621 5040
13320	0	0	Ki67+	 27625 5065
13321	0	0	Ki67+	 27633 4942
13322	0	0	Ki67+	 27651 5244
13323	0	0	Ki67+	 27653 5106
13324	0	0	Ki67+	 27667 5249
13325	0	0	Ki67+	 27683 5247
13326	0	0	Ki67+	 27687 4984
13327	0	0	Ki67+	 27689 5332
13328	0	0	Ki67+	 27696 5261
13329	0	0	Ki67+	 27697 5275
13330	0	0	Ki67+	 27698 5297
13331	0	0	Ki67+	 27706 4990
13332	0	0	Ki67+	 27713 5347
13333	0	0	Ki67+	 27724 4988
13334	0	0	Ki67+	 27736 4964
13335	0	0	Ki67+	 27737 5119
13336	0	0	Ki67+	 27741 5353
13337	0	0	Ki67+	 27742 5388
13338	0	0	Ki67+	 27760 4974
13339	0	0	Ki67+	 27762 5007
13340	0	0	Ki67+	 27764 4993
13341	0	0	Ki67+	 27769 5038
13342	0	0	Ki67+	 27798 5045
13343	0	0	Ki67+	 27800 5298
13344	0	0	Ki67+	 27809 5039
13345	0	0	Ki67+	 27810 5239
13346	0	0	Ki67+	 27812 5074
13347	0	0	Ki67+	 27817 5404
13348	0	0	Ki67+	 27839 5107
13349	0	0	Ki67+	 27843 5414
13350	0	0	Ki67+	 27845 5392
13351	0	0	Ki67+	 27851 5119
13352	0	0	Ki67+	 27859 5110
13353	0	0	Ki67+	 27864 5130
13354	0	0	Ki67+	 27876 5401
13355	0	0	Ki67+	 27880 5035
13356	0	0	Ki67+	 27885 5424
13357	0	0	Ki67+	 27888 5139
13358	0	0	Ki67+	 27891 5446
13359	0	0	Ki67+	 27892 5468
13360	0	0	Ki67+	 27900 5189
13361	0	0	Ki67+	 27902 5508
13362	0	0	Ki67+	 27914 5200
13363	0	0	Ki67+	 27926 5498
13364	0	0	Ki67+	 27935 5221
13365	0	0	Ki67+	 27937 5518
13366	0	0	Ki67+	 27950 5525
13367	0	0	Ki67+	 27951 5513
13368	0	0	Ki67+	 27953 5297
13369	0	0	Ki67+	 27958 5272
13370	0	0	Ki67+	 27965 5248
13371	0	0	Ki67+	 27976 5342
13372	0	0	Ki67+	 27986 5551
13373	0	0	Ki67+	 27997 5392
13374	0	0	Ki67+	 27998 5368
13375	0	0	Ki67+	 28030 5406
13376	0	0	Ki67+	 28114 5548
13377	0	0	Ki67+	 27349 6037
13378	0	0	Ki67+	 27362 5899
13379	0	0	Ki67+	 27369 6050
13380	0	0	Ki67+	 27374 5984
13381	0	0	Ki67+	 27378 6041
13382	0	0	Ki67+	 27387 6126
13383	0	0	Ki67+	 27406 5892
13384	0	0	Ki67+	 27423 6250
13385	0	0	Ki67+	 27443 6282
13386	0	0	Ki67+	 27454 5932
13387	0	0	Ki67+	 27517 6006
13388	0	0	Ki67+	 27518 6157
13389	0	0	Ki67+	 27520 6123
13390	0	0	Ki67+	 27608 6290
13391	0	0	Ki67+	 27623 6316
13392	0	0	Ki67+	 27652 6140
13393	0	0	Ki67+	 27671 6095
13394	0	0	Ki67+	 27673 6186
13395	0	0	Ki67+	 27681 6114
13396	0	0	Ki67+	 27837 6356
13397	0	0	Ki67+	 27944 6287
13398	0	0	Ki67+	 27949 6318
13399	0	0	Ki67+	 27954 6152
13400	0	0	Ki67+	 27955 6098
13401	0	0	Ki67+	 27961 6172
13402	0	0	Ki67+	 27966 6350
13403	0	0	Ki67+	 27967 6273
13404	0	0	Ki67+	 27969 6209
13405	0	0	Ki67+	 27969 6305
13406	0	0	Ki67+	 27973 6092
13407	0	0	Ki67+	 27978 6326
13408	0	0	Ki67+	 28004 6096
13409	0	0	Ki67+	 28022 6091
13410	0	0	Ki67+	 28034 6069
13411	0	0	Ki67+	 28037 6054
13412	0	0	Ki67+	 28056 6039
13413	0	0	Ki67+	 28061 5986
13414	0	0	Ki67+	 28069 6027
13415	0	0	Ki67+	 28073 5994
13416	0	0	Ki67+	 28077 5945
13417	0	0	Ki67+	 28087 5968
13418	0	0	Ki67+	 28095 6168
13419	0	0	Ki67+	 28097 5973
13420	0	0	Ki67+	 28108 5923
13421	0	0	Ki67+	 27358 7149
13422	0	0	Ki67+	 27511 6392
13423	0	0	Ki67+	 27576 6486
13424	0	0	Ki67+	 27588 6529
13425	0	0	Ki67+	 27623 6530
13426	0	0	Ki67+	 27646 6546
13427	0	0	Ki67+	 27666 6369
13428	0	0	Ki67+	 27678 6398
13429	0	0	Ki67+	 27708 6457
13430	0	0	Ki67+	 27728 6597
13431	0	0	Ki67+	 27733 6499
13432	0	0	Ki67+	 27787 6649
13433	0	0	Ki67+	 27836 6709
13434	0	0	Ki67+	 27856 6636
13435	0	0	Ki67+	 27857 6369
13436	0	0	Ki67+	 27870 6604
13437	0	0	Ki67+	 27879 6802
13438	0	0	Ki67+	 27884 6396
13439	0	0	Ki67+	 27896 6422
13440	0	0	Ki67+	 27901 6840
13441	0	0	Ki67+	 27917 6727
13442	0	0	Ki67+	 27925 6457
13443	0	0	Ki67+	 27938 6472
13444	0	0	Ki67+	 27944 6763
13445	0	0	Ki67+	 27951 6781
13446	0	0	Ki67+	 27957 6491
13447	0	0	Ki67+	 27979 6370
13448	0	0	Ki67+	 27996 6809
13449	0	0	Ki67+	 28013 6533
13450	0	0	Ki67+	 28031 6548
13451	0	0	Ki67+	 28032 6639
13452	0	0	Ki67+	 28036 6752
13453	0	0	Ki67+	 28039 6571
13454	0	0	Ki67+	 28049 6722
13455	0	0	Ki67+	 28053 6691
13456	0	0	Ki67+	 28058 6637
13457	0	0	Ki67+	 28061 6609
13458	0	0	Ki67+	 27329 7253
13459	0	0	Ki67+	 27345 7251
13460	0	0	Ki67+	 27383 7288
13461	0	0	Ki67+	 27411 7301
13462	0	0	Ki67+	 27499 7364
13463	0	0	Ki67+	 27520 7378
13464	0	0	Ki67+	 27552 7396
13465	0	0	Ki67+	 27606 7388
13466	0	0	Ki67+	 27632 7407
13467	0	0	Ki67+	 27656 7417
13468	0	0	Ki67+	 27338 8236
13469	0	0	Ki67+	 27612 8165
13470	0	0	Ki67+	 27660 8172
13471	0	0	Ki67+	 27990 8293
13472	0	0	Ki67+	 27349 10888
13473	0	0	Ki67+	 27484 11268
13474	0	0	Ki67+	 27570 11876
13475	0	0	Ki67+	 27587 11747
13476	0	0	Ki67+	 27589 11831
13477	0	0	Ki67+	 27590 11717
13478	0	0	Ki67+	 27624 11776
13479	0	0	Ki67+	 27644 11290
13480	0	0	Ki67+	 27655 11755
13481	0	0	Ki67+	 27667 11285
13482	0	0	Ki67+	 27679 11652
13483	0	0	Ki67+	 27686 11240
13484	0	0	Ki67+	 27688 11634
13485	0	0	Ki67+	 27701 11299
13486	0	0	Ki67+	 27716 11331
13487	0	0	Ki67+	 27743 11330
13488	0	0	Ki67+	 27749 11320
13489	0	0	Ki67+	 27759 11278
13490	0	0	Ki67+	 27769 11236
13491	0	0	Ki67+	 27771 11334
13492	0	0	Ki67+	 27808 11370
13493	0	0	Ki67+	 27813 11326
13494	0	0	Ki67+	 27834 11347
13495	0	0	Ki67+	 27838 11378
13496	0	0	Ki67+	 27854 11508
13497	0	0	Ki67+	 27871 11539
13498	0	0	Ki67+	 27873 11417
13499	0	0	Ki67+	 27881 11360
13500	0	0	Ki67+	 27911 11377
13501	0	0	Ki67+	 27931 11497
13502	0	0	Ki67+	 27943 11488
13503	0	0	Ki67+	 27945 11414
13504	0	0	Ki67+	 27947 11523
13505	0	0	Ki67+	 27956 11430
13506	0	0	Ki67+	 27981 11449
13507	0	0	Ki67+	 27983 11487
13508	0	0	Ki67+	 27990 11510
13509	0	0	Ki67+	 28014 11473
13510	0	0	Ki67+	 28055 11519
13511	0	0	Ki67+	 28072 11541
13512	0	0	Ki67+	 28080 11565
13513	0	0	Ki67+	 28081 11592
13514	0	0	Ki67+	 28082 11519
13515	0	0	Ki67+	 28090 11600
13516	0	0	Ki67+	 28099 11540
13517	0	0	Ki67+	 28105 11616
13518	0	0	Ki67+	 28108 11554
13519	0	0	Ki67+	 28123 11602
13520	0	0	Ki67+	 27332 12345
13521	0	0	Ki67+	 27336 12516
13522	0	0	Ki67+	 27336 12601
13523	0	0	Ki67+	 27340 12180
13524	0	0	Ki67+	 27344 12199
13525	0	0	Ki67+	 27345 12572
13526	0	0	Ki67+	 27347 12359
13527	0	0	Ki67+	 27350 12502
13528	0	0	Ki67+	 27353 12326
13529	0	0	Ki67+	 27357 12279
13530	0	0	Ki67+	 27357 12559
13531	0	0	Ki67+	 27360 12301
13532	0	0	Ki67+	 27363 12391
13533	0	0	Ki67+	 27363 12472
13534	0	0	Ki67+	 27367 12354
13535	0	0	Ki67+	 27374 12555
13536	0	0	Ki67+	 27375 12502
13537	0	0	Ki67+	 27381 12585
13538	0	0	Ki67+	 27385 12397
13539	0	0	Ki67+	 27390 12450
13540	0	0	Ki67+	 27395 12706
13541	0	0	Ki67+	 27398 12304
13542	0	0	Ki67+	 27430 12509
13543	0	0	Ki67+	 27438 12434
13544	0	0	Ki67+	 27441 12355
13545	0	0	Ki67+	 27457 12381
13546	0	0	Ki67+	 27460 12417
13547	0	0	Ki67+	 27475 12556
13548	0	0	Ki67+	 27476 12739
13549	0	0	Ki67+	 27479 12460
13550	0	0	Ki67+	 27481 12687
13551	0	0	Ki67+	 27482 12494
13552	0	0	Ki67+	 27485 12595
13553	0	0	Ki67+	 27488 12550
13554	0	0	Ki67+	 27494 12459
13555	0	0	Ki67+	 27495 12661
13556	0	0	Ki67+	 27503 12294
13557	0	0	Ki67+	 27505 12260
13558	0	0	Ki67+	 27511 12668
13559	0	0	Ki67+	 27513 12591
13560	0	0	Ki67+	 27519 12476
13561	0	0	Ki67+	 27521 12338
13562	0	0	Ki67+	 27521 12502
13563	0	0	Ki67+	 27536 12539
13564	0	0	Ki67+	 27537 12620
13565	0	0	Ki67+	 27552 12649
13566	0	0	Ki67+	 27571 12696
13567	0	0	Ki67+	 27582 12425
13568	0	0	Ki67+	 27584 12456
13569	0	0	Ki67+	 27584 12671
13570	0	0	Ki67+	 27596 12447
13571	0	0	Ki67+	 27599 12689
13572	0	0	Ki67+	 27612 12711
13573	0	0	Ki67+	 27623 12486
13574	0	0	Ki67+	 27643 12531
13575	0	0	Ki67+	 27647 12509
13576	0	0	Ki67+	 27659 12534
13577	0	0	Ki67+	 27663 12557
13578	0	0	Ki67+	 27669 12700
13579	0	0	Ki67+	 27675 12567
13580	0	0	Ki67+	 27690 12599
13581	0	0	Ki67+	 27713 12611
13582	0	0	Ki67+	 27743 12648
13583	0	0	Ki67+	 27752 12693
13584	0	0	Ki67+	 27781 12677
13585	0	0	Ki67+	 27810 12702
13586	0	0	Ki67+	 27829 12765
13587	0	0	Ki67+	 27836 12736
13588	0	0	Ki67+	 27852 12747
13589	0	0	Ki67+	 27344 13140
13590	0	0	Ki67+	 27371 13170
13591	0	0	Ki67+	 27436 13323
13592	0	0	Ki67+	 27482 13241
13593	0	0	Ki67+	 27522 12774
13594	0	0	Ki67+	 27535 12824
13595	0	0	Ki67+	 27546 13369
13596	0	0	Ki67+	 27570 12782
13597	0	0	Ki67+	 27606 13351
13598	0	0	Ki67+	 27624 12804
13599	0	0	Ki67+	 27650 12813
13600	0	0	Ki67+	 27659 13363
13601	0	0	Ki67+	 27676 12769
13602	0	0	Ki67+	 27679 13297
13603	0	0	Ki67+	 27747 13298
13604	0	0	Ki67+	 27772 13300
13605	0	0	Ki67+	 27779 12893
13606	0	0	Ki67+	 27784 12838
13607	0	0	Ki67+	 27803 12921
13608	0	0	Ki67+	 27811 13323
13609	0	0	Ki67+	 27830 12941
13610	0	0	Ki67+	 27832 12878
13611	0	0	Ki67+	 27868 13311
13612	0	0	Ki67+	 27868 13470
13613	0	0	Ki67+	 27870 12956
13614	0	0	Ki67+	 27882 12771
13615	0	0	Ki67+	 27883 13008
13616	0	0	Ki67+	 27896 13317
13617	0	0	Ki67+	 27899 13514
13618	0	0	Ki67+	 27900 13533
13619	0	0	Ki67+	 27914 12978
13620	0	0	Ki67+	 27916 13304
13621	0	0	Ki67+	 27923 12794
13622	0	0	Ki67+	 27928 12993
13623	0	0	Ki67+	 27935 12831
13624	0	0	Ki67+	 27941 13019
13625	0	0	Ki67+	 27942 12809
13626	0	0	Ki67+	 27948 13055
13627	0	0	Ki67+	 27950 12850
13628	0	0	Ki67+	 27951 13554
13629	0	0	Ki67+	 27957 12827
13630	0	0	Ki67+	 27964 13070
13631	0	0	Ki67+	 27974 13281
13632	0	0	Ki67+	 27977 13062
13633	0	0	Ki67+	 27990 12834
13634	0	0	Ki67+	 27991 13085
13635	0	0	Ki67+	 27997 12876
13636	0	0	Ki67+	 28010 13257
13637	0	0	Ki67+	 28012 13090
13638	0	0	Ki67+	 28012 13557
13639	0	0	Ki67+	 28014 12857
13640	0	0	Ki67+	 28018 13177
13641	0	0	Ki67+	 28022 12875
13642	0	0	Ki67+	 28027 13236
13643	0	0	Ki67+	 28032 13139
13644	0	0	Ki67+	 28037 13546
13645	0	0	Ki67+	 28048 13120
13646	0	0	Ki67+	 28058 12861
13647	0	0	Ki67+	 28062 13533
13648	0	0	Ki67+	 28063 13543
13649	0	0	Ki67+	 28065 13177
13650	0	0	Ki67+	 28071 13162
13651	0	0	Ki67+	 28083 13264
13652	0	0	Ki67+	 28088 13005
13653	0	0	Ki67+	 28091 13292
13654	0	0	Ki67+	 28100 13204
13655	0	0	Ki67+	 28102 13227
13656	0	0	Ki67+	 28106 13029
13657	0	0	Ki67+	 28106 13506
13658	0	0	Ki67+	 28108 13319
13659	0	0	Ki67+	 28111 12887
13660	0	0	Ki67+	 28113 13228
13661	0	0	Ki67+	 28115 13010
13662	0	0	Ki67+	 28115 13343
13663	0	0	Ki67+	 28122 13034
13664	0	0	Ki67+	 28124 12949
13665	0	0	Ki67+	 28126 13486
13666	0	0	Ki67+	 27480 14294
13667	0	0	Ki67+	 27492 14317
13668	0	0	Ki67+	 27494 14343
13669	0	0	Ki67+	 27495 14222
13670	0	0	Ki67+	 27511 14301
13671	0	0	Ki67+	 27779 13754
13672	0	0	Ki67+	 27780 13717
13673	0	0	Ki67+	 27800 13774
13674	0	0	Ki67+	 27804 13697
13675	0	0	Ki67+	 27892 13815
13676	0	0	Ki67+	 27917 13779
13677	0	0	Ki67+	 27928 13762
13678	0	0	Ki67+	 27943 13571
13679	0	0	Ki67+	 27991 13651
13680	0	0	Ki67+	 28009 13649
13681	0	0	Ki67+	 28032 13631
13682	0	0	Ki67+	 28068 13631
13683	0	0	Ki67+	 28070 13600
13684	0	0	Ki67+	 28088 13578
13685	0	0	Ki67+	 28103 13584
13686	0	0	Ki67+	 27334 15134
13687	0	0	Ki67+	 27336 14660
13688	0	0	Ki67+	 27338 15063
13689	0	0	Ki67+	 27339 14697
13690	0	0	Ki67+	 27342 15101
13691	0	0	Ki67+	 27346 14718
13692	0	0	Ki67+	 27347 14806
13693	0	0	Ki67+	 27349 14982
13694	0	0	Ki67+	 27349 15078
13695	0	0	Ki67+	 27351 14968
13696	0	0	Ki67+	 27352 15146
13697	0	0	Ki67+	 27362 15093
13698	0	0	Ki67+	 27362 15115
13699	0	0	Ki67+	 27363 14714
13700	0	0	Ki67+	 27364 14786
13701	0	0	Ki67+	 27365 14764
13702	0	0	Ki67+	 27378 14776
13703	0	0	Ki67+	 27384 15076
13704	0	0	Ki67+	 27478 14654
13705	0	0	Ki67+	 27487 14580
13706	0	0	Ki67+	 27503 14481
13707	0	0	Ki67+	 27505 14395
13708	0	0	Ki67+	 27508 14415
13709	0	0	Ki67+	 27514 14443
13710	0	0	Ki67+	 27517 14713
13711	0	0	Ki67+	 27518 14639
13712	0	0	Ki67+	 27548 14639
13713	0	0	Ki67+	 27555 14613
13714	0	0	Ki67+	 27570 14534
13715	0	0	Ki67+	 27571 14578
13716	0	0	Ki67+	 27606 14575
13717	0	0	Ki67+	 27610 14542
13718	0	0	Ki67+	 27618 14439
13719	0	0	Ki67+	 27634 14444
13720	0	0	Ki67+	 27662 15899
13721	0	0	Ki67+	 27683 15923
13722	0	0	Ki67+	 27700 15932
13723	0	0	Ki67+	 27721 15917
13724	0	0	Ki67+	 27724 15892
13725	0	0	Ki67+	 27738 15928
13726	0	0	Ki67+	 27744 15855
13727	0	0	Ki67+	 27745 15872
13728	0	0	Ki67+	 27752 15840
13729	0	0	Ki67+	 27773 15902
13730	0	0	Ki67+	 27853 15836
13731	0	0	Ki67+	 27868 15959
13732	0	0	Ki67+	 27902 15894
13733	0	0	Ki67+	 27919 15840
13734	0	0	Ki67+	 27940 15784
13735	0	0	Ki67+	 27970 15714
13736	0	0	Ki67+	 27989 15740
13737	0	0	Ki67+	 27989 15776
13738	0	0	Ki67+	 27337 16188
13739	0	0	Ki67+	 27346 16088
13740	0	0	Ki67+	 27354 16031
13741	0	0	Ki67+	 27369 16066
13742	0	0	Ki67+	 27385 16026
13743	0	0	Ki67+	 27388 16044
13744	0	0	Ki67+	 27405 16035
13745	0	0	Ki67+	 27460 15985
13746	0	0	Ki67+	 27509 15983
13747	0	0	Ki67+	 27523 16040
13748	0	0	Ki67+	 27756 16010
13749	0	0	Ki67+	 27861 15991
13750	0	0	Ki67+	 27334 17163
13751	0	0	Ki67+	 27334 17194
13752	0	0	Ki67+	 27339 17540
13753	0	0	Ki67+	 27345 17094
13754	0	0	Ki67+	 27355 17071
13755	0	0	Ki67+	 27375 17535
13756	0	0	Ki67+	 27378 17266
13757	0	0	Ki67+	 27383 17195
13758	0	0	Ki67+	 27384 17135
13759	0	0	Ki67+	 27384 17236
13760	0	0	Ki67+	 27391 17562
13761	0	0	Ki67+	 27400 17148
13762	0	0	Ki67+	 27401 17462
13763	0	0	Ki67+	 27406 17544
13764	0	0	Ki67+	 27408 17437
13765	0	0	Ki67+	 27423 17163
13766	0	0	Ki67+	 27427 17507
13767	0	0	Ki67+	 27441 17510
13768	0	0	Ki67+	 27442 17172
13769	0	0	Ki67+	 27450 17487
13770	0	0	Ki67+	 27460 17541
13771	0	0	Ki67+	 27462 17172
13772	0	0	Ki67+	 27463 17434
13773	0	0	Ki67+	 27473 17397
13774	0	0	Ki67+	 27487 17392
13775	0	0	Ki67+	 27489 17181
13776	0	0	Ki67+	 27490 17492
13777	0	0	Ki67+	 27491 17230
13778	0	0	Ki67+	 27496 17510
13779	0	0	Ki67+	 27515 17511
13780	0	0	Ki67+	 27516 17334
13781	0	0	Ki67+	 27525 17541
13782	0	0	Ki67+	 27526 17197
13783	0	0	Ki67+	 27528 17241
13784	0	0	Ki67+	 27529 17557
13785	0	0	Ki67+	 27531 17339
13786	0	0	Ki67+	 27534 17380
13787	0	0	Ki67+	 27541 17192
13788	0	0	Ki67+	 27544 17347
13789	0	0	Ki67+	 27557 17562
13790	0	0	Ki67+	 27563 17479
13791	0	0	Ki67+	 27563 17539
13792	0	0	Ki67+	 27564 17197
13793	0	0	Ki67+	 27585 17519
13794	0	0	Ki67+	 27591 17198
13795	0	0	Ki67+	 27608 17508
13796	0	0	Ki67+	 27619 17201
13797	0	0	Ki67+	 27626 17484
13798	0	0	Ki67+	 27627 17266
13799	0	0	Ki67+	 27633 17422
13800	0	0	Ki67+	 27635 17332
13801	0	0	Ki67+	 27638 17302
13802	0	0	Ki67+	 27639 17203
13803	0	0	Ki67+	 27643 17455
13804	0	0	Ki67+	 27644 17422
13805	0	0	Ki67+	 27658 17435
13806	0	0	Ki67+	 27661 17395
13807	0	0	Ki67+	 27667 17336
13808	0	0	Ki67+	 27670 17210
13809	0	0	Ki67+	 27681 17562
13810	0	0	Ki67+	 27688 17385
13811	0	0	Ki67+	 27689 17374
13812	0	0	Ki67+	 27699 17234
13813	0	0	Ki67+	 27708 17218
13814	0	0	Ki67+	 27725 17345
13815	0	0	Ki67+	 27732 17222
13816	0	0	Ki67+	 27732 17276
13817	0	0	Ki67+	 27732 17354
13818	0	0	Ki67+	 27770 17324
13819	0	0	Ki67+	 27787 17315
13820	0	0	Ki67+	 27812 17230
13821	0	0	Ki67+	 27818 17324
13822	0	0	Ki67+	 27848 17363
13823	0	0	Ki67+	 27853 17346
13824	0	0	Ki67+	 27858 17294
13825	0	0	Ki67+	 27881 17228
13826	0	0	Ki67+	 27899 17315
13827	0	0	Ki67+	 27900 17227
13828	0	0	Ki67+	 27906 17333
13829	0	0	Ki67+	 27912 17358
13830	0	0	Ki67+	 27918 17222
13831	0	0	Ki67+	 27925 17563
13832	0	0	Ki67+	 27926 17328
13833	0	0	Ki67+	 27933 17370
13834	0	0	Ki67+	 27948 17426
13835	0	0	Ki67+	 27950 17493
13836	0	0	Ki67+	 27964 17409
13837	0	0	Ki67+	 27964 17455
13838	0	0	Ki67+	 27974 17421
13839	0	0	Ki67+	 27979 17437
13840	0	0	Ki67+	 28001 17312
13841	0	0	Ki67+	 28022 17522
13842	0	0	Ki67+	 28023 17547
13843	0	0	Ki67+	 28029 17495
13844	0	0	Ki67+	 28045 17438
13845	0	0	Ki67+	 28045 17465
13846	0	0	Ki67+	 28050 17505
13847	0	0	Ki67+	 28054 17113
13848	0	0	Ki67+	 28059 17473
13849	0	0	Ki67+	 28073 17426
13850	0	0	Ki67+	 28078 17479
13851	0	0	Ki67+	 28080 17119
13852	0	0	Ki67+	 28093 17147
13853	0	0	Ki67+	 28094 17552
13854	0	0	Ki67+	 28095 17435
13855	0	0	Ki67+	 28095 17524
13856	0	0	Ki67+	 28098 17499
13857	0	0	Ki67+	 28100 17404
13858	0	0	Ki67+	 28100 17449
13859	0	0	Ki67+	 28104 17152
13860	0	0	Ki67+	 28107 17489
13861	0	0	Ki67+	 28108 17427
13862	0	0	Ki67+	 28112 17177
13863	0	0	Ki67+	 28112 17415
13864	0	0	Ki67+	 28113 17454
13865	0	0	Ki67+	 28119 17169
13866	0	0	Ki67+	 28120 17233
13867	0	0	Ki67+	 28124 17535
13868	0	0	Ki67+	 28126 17186
13869	0	0	Ki67+	 28127 17211
13870	0	0	Ki67+	 27333 18078
13871	0	0	Ki67+	 27337 17746
13872	0	0	Ki67+	 27337 17775
13873	0	0	Ki67+	 27337 17832
13874	0	0	Ki67+	 27344 17853
13875	0	0	Ki67+	 27347 17900
13876	0	0	Ki67+	 27347 18356
13877	0	0	Ki67+	 27348 17876
13878	0	0	Ki67+	 27349 17619
13879	0	0	Ki67+	 27354 17843
13880	0	0	Ki67+	 27355 17635
13881	0	0	Ki67+	 27355 18044
13882	0	0	Ki67+	 27358 17715
13883	0	0	Ki67+	 27359 17777
13884	0	0	Ki67+	 27361 17735
13885	0	0	Ki67+	 27364 17814
13886	0	0	Ki67+	 27364 18059
13887	0	0	Ki67+	 27367 18108
13888	0	0	Ki67+	 27372 18041
13889	0	0	Ki67+	 27372 18141
13890	0	0	Ki67+	 27376 17600
13891	0	0	Ki67+	 27379 17571
13892	0	0	Ki67+	 27388 17985
13893	0	0	Ki67+	 27389 18012
13894	0	0	Ki67+	 27389 18320
13895	0	0	Ki67+	 27393 18209
13896	0	0	Ki67+	 27399 18219
13897	0	0	Ki67+	 27403 17612
13898	0	0	Ki67+	 27406 18302
13899	0	0	Ki67+	 27413 17638
13900	0	0	Ki67+	 27414 17730
13901	0	0	Ki67+	 27416 18272
13902	0	0	Ki67+	 27420 18209
13903	0	0	Ki67+	 27427 18234
13904	0	0	Ki67+	 27450 17702
13905	0	0	Ki67+	 27454 17585
13906	0	0	Ki67+	 27455 17648
13907	0	0	Ki67+	 27456 17692
13908	0	0	Ki67+	 27461 18121
13909	0	0	Ki67+	 27461 18321
13910	0	0	Ki67+	 27466 18296
13911	0	0	Ki67+	 27480 17601
13912	0	0	Ki67+	 27487 17650
13913	0	0	Ki67+	 27491 17569
13914	0	0	Ki67+	 27491 18181
13915	0	0	Ki67+	 27516 17929
13916	0	0	Ki67+	 27525 17954
13917	0	0	Ki67+	 27530 17577
13918	0	0	Ki67+	 27627 17958
13919	0	0	Ki67+	 27646 17873
13920	0	0	Ki67+	 27660 17997
13921	0	0	Ki67+	 27669 17666
13922	0	0	Ki67+	 27670 17682
13923	0	0	Ki67+	 27671 17964
13924	0	0	Ki67+	 27682 17937
13925	0	0	Ki67+	 27691 17603
13926	0	0	Ki67+	 27700 18024
13927	0	0	Ki67+	 27701 17767
13928	0	0	Ki67+	 27701 18091
13929	0	0	Ki67+	 27705 17968
13930	0	0	Ki67+	 27706 17893
13931	0	0	Ki67+	 27708 18080
13932	0	0	Ki67+	 27715 17768
13933	0	0	Ki67+	 27725 17864
13934	0	0	Ki67+	 27726 17742
13935	0	0	Ki67+	 27729 17756
13936	0	0	Ki67+	 27731 17715
13937	0	0	Ki67+	 27748 17810
13938	0	0	Ki67+	 27763 17696
13939	0	0	Ki67+	 27763 18086
13940	0	0	Ki67+	 27766 17829
13941	0	0	Ki67+	 27769 17938
13942	0	0	Ki67+	 27778 17691
13943	0	0	Ki67+	 27784 17712
13944	0	0	Ki67+	 27785 17810
13945	0	0	Ki67+	 27786 17825
13946	0	0	Ki67+	 27789 17931
13947	0	0	Ki67+	 27801 17925
13948	0	0	Ki67+	 27805 17835
13949	0	0	Ki67+	 27808 17904
13950	0	0	Ki67+	 27819 17780
13951	0	0	Ki67+	 27819 17977
13952	0	0	Ki67+	 27820 17683
13953	0	0	Ki67+	 27820 17830
13954	0	0	Ki67+	 27823 17888
13955	0	0	Ki67+	 27833 17857
13956	0	0	Ki67+	 27836 17802
13957	0	0	Ki67+	 27837 17694
13958	0	0	Ki67+	 27840 17639
13959	0	0	Ki67+	 27841 17663
13960	0	0	Ki67+	 27844 17834
13961	0	0	Ki67+	 27851 17956
13962	0	0	Ki67+	 27863 17654
13963	0	0	Ki67+	 27864 17677
13964	0	0	Ki67+	 27892 17641
13965	0	0	Ki67+	 27898 18101
13966	0	0	Ki67+	 27900 17626
13967	0	0	Ki67+	 27902 18088
13968	0	0	Ki67+	 27914 17607
13969	0	0	Ki67+	 27921 17587
13970	0	0	Ki67+	 27968 17612
13971	0	0	Ki67+	 27994 17629
13972	0	0	Ki67+	 28004 17589
13973	0	0	Ki67+	 28012 17577
13974	0	0	Ki67+	 28013 17643
13975	0	0	Ki67+	 28034 17613
13976	0	0	Ki67+	 28060 17571
13977	0	0	Ki67+	 28072 17763
13978	0	0	Ki67+	 28085 17576
13979	0	0	Ki67+	 28120 18344
13980	0	0	Ki67+	 27329 18396
13981	0	0	Ki67+	 27329 18412
13982	0	0	Ki67+	 27433 18818
13983	0	0	Ki67+	 27448 18857
13984	0	0	Ki67+	 27484 18427
13985	0	0	Ki67+	 27507 18625
13986	0	0	Ki67+	 27517 18569
13987	0	0	Ki67+	 27526 18610
13988	0	0	Ki67+	 27567 18623
13989	0	0	Ki67+	 27599 18903
13990	0	0	Ki67+	 27715 18838
13991	0	0	Ki67+	 27799 18760
13992	0	0	Ki67+	 27404 19641
13993	0	0	Ki67+	 27752 19276
13994	0	0	Ki67+	 27814 19542
13995	0	0	Ki67+	 27907 19620
13996	0	0	Ki67+	 27334 20123
13997	0	0	Ki67+	 27760 20413
13998	0	0	Ki67+	 28033 21393
13999	0	0	Ki67+	 27331 21948
14000	0	0	Ki67+	 27337 21746
14001	0	0	Ki67+	 27343 21955
14002	0	0	Ki67+	 27357 21792
14003	0	0	Ki67+	 27379 21944
14004	0	0	Ki67+	 27381 21972
14005	0	0	Ki67+	 27385 21832
14006	0	0	Ki67+	 27386 21956
14007	0	0	Ki67+	 27409 21953
14008	0	0	Ki67+	 27437 21873
14009	0	0	Ki67+	 27440 21886
14010	0	0	Ki67+	 27442 21856
14011	0	0	Ki67+	 27443 21906
14012	0	0	Ki67+	 27462 21970
14013	0	0	Ki67+	 27465 21992
14014	0	0	Ki67+	 27472 21914
14015	0	0	Ki67+	 27485 22046
14016	0	0	Ki67+	 27487 21854
14017	0	0	Ki67+	 27487 21911
14018	0	0	Ki67+	 27505 21953
14019	0	0	Ki67+	 27543 21893
14020	0	0	Ki67+	 27546 21866
14021	0	0	Ki67+	 27571 21821
14022	0	0	Ki67+	 27573 21840
14023	0	0	Ki67+	 27583 21866
14024	0	0	Ki67+	 27597 22097
14025	0	0	Ki67+	 27612 22102
14026	0	0	Ki67+	 27622 22077
14027	0	0	Ki67+	 27629 22122
14028	0	0	Ki67+	 27642 22054
14029	0	0	Ki67+	 27646 21856
14030	0	0	Ki67+	 27648 22026
14031	0	0	Ki67+	 27652 22292
14032	0	0	Ki67+	 27654 22224
14033	0	0	Ki67+	 27667 21939
14034	0	0	Ki67+	 27668 21976
14035	0	0	Ki67+	 27683 22358
14036	0	0	Ki67+	 27692 21997
14037	0	0	Ki67+	 27698 21871
14038	0	0	Ki67+	 27699 21980
14039	0	0	Ki67+	 27707 22272
14040	0	0	Ki67+	 27709 21954
14041	0	0	Ki67+	 27710 22307
14042	0	0	Ki67+	 27727 21886
14043	0	0	Ki67+	 27728 21933
14044	0	0	Ki67+	 27730 22164
14045	0	0	Ki67+	 27739 22179
14046	0	0	Ki67+	 27740 22203
14047	0	0	Ki67+	 27745 22161
14048	0	0	Ki67+	 27749 21859
14049	0	0	Ki67+	 27752 22178
14050	0	0	Ki67+	 27753 22202
14051	0	0	Ki67+	 27758 21947
14052	0	0	Ki67+	 27762 21932
14053	0	0	Ki67+	 27780 22355
14054	0	0	Ki67+	 27791 22348
14055	0	0	Ki67+	 27797 21881
14056	0	0	Ki67+	 27820 22298
14057	0	0	Ki67+	 27836 22278
14058	0	0	Ki67+	 27838 22141
14059	0	0	Ki67+	 27861 22257
14060	0	0	Ki67+	 27868 22182
14061	0	0	Ki67+	 27879 22249
14062	0	0	Ki67+	 27891 22194
14063	0	0	Ki67+	 27901 22172
14064	0	0	Ki67+	 27909 22194
14065	0	0	Ki67+	 27934 22187
14066	0	0	Ki67+	 27961 22196
14067	0	0	Ki67+	 27969 22172
14068	0	0	Ki67+	 27983 22114
14069	0	0	Ki67+	 27994 22164
14070	0	0	Ki67+	 28008 22217
14071	0	0	Ki67+	 28012 22198
14072	0	0	Ki67+	 28021 22271
14073	0	0	Ki67+	 28022 22026
14074	0	0	Ki67+	 28027 22240
14075	0	0	Ki67+	 28048 22213
14076	0	0	Ki67+	 28054 22043
14077	0	0	Ki67+	 28054 22272
14078	0	0	Ki67+	 28055 22247
14079	0	0	Ki67+	 28076 22282
14080	0	0	Ki67+	 28098 22241
14081	0	0	Ki67+	 28101 22339
14082	0	0	Ki67+	 28118 22340
14083	0	0	Ki67+	 27651 22584
14084	0	0	Ki67+	 27666 22558
14085	0	0	Ki67+	 27670 22381
14086	0	0	Ki67+	 27672 22403
14087	0	0	Ki67+	 27676 22421
14088	0	0	Ki67+	 27684 22390
14089	0	0	Ki67+	 27688 22622
14090	0	0	Ki67+	 27699 22567
14091	0	0	Ki67+	 27728 22510
14092	0	0	Ki67+	 27730 22962
14093	0	0	Ki67+	 27736 22911
14094	0	0	Ki67+	 27741 22876
14095	0	0	Ki67+	 27746 22458
14096	0	0	Ki67+	 27751 22436
14097	0	0	Ki67+	 27751 22955
14098	0	0	Ki67+	 27752 22419
14099	0	0	Ki67+	 27757 22400
14100	0	0	Ki67+	 27761 22980
14101	0	0	Ki67+	 27769 23002
14102	0	0	Ki67+	 27784 22989
14103	0	0	Ki67+	 27900 23137
14104	0	0	Ki67+	 27901 23105
14105	0	0	Ki67+	 27915 23087
14106	0	0	Ki67+	 27916 23063
14107	0	0	Ki67+	 27929 23129
14108	0	0	Ki67+	 28107 22388
14109	0	0	Ki67+	 27368 23609
14110	0	0	Ki67+	 27562 23732
14111	0	0	Ki67+	 27590 23735
14112	0	0	Ki67+	 27606 23725
14113	0	0	Ki67+	 27634 23707
14114	0	0	Ki67+	 27652 23693
14115	0	0	Ki67+	 27659 23704
14116	0	0	Ki67+	 27681 23671
14117	0	0	Ki67+	 27686 23622
14118	0	0	Ki67+	 27702 23661
14119	0	0	Ki67+	 27707 23605
14120	0	0	Ki67+	 27726 23634
14121	0	0	Ki67+	 27754 23627
14122	0	0	Ki67+	 27759 23548
14123	0	0	Ki67+	 27774 23319
14124	0	0	Ki67+	 27789 23284
14125	0	0	Ki67+	 27789 23414
14126	0	0	Ki67+	 27793 23562
14127	0	0	Ki67+	 27799 23406
14128	0	0	Ki67+	 27799 23615
14129	0	0	Ki67+	 27806 23262
14130	0	0	Ki67+	 27816 23555
14131	0	0	Ki67+	 27833 23589
14132	0	0	Ki67+	 27846 23620
14133	0	0	Ki67+	 27868 23604
14134	0	0	Ki67+	 27878 23574
14135	0	0	Ki67+	 27884 23590
14136	0	0	Ki67+	 27901 23579
14137	0	0	Ki67+	 27916 23574
14138	0	0	Ki67+	 27995 23506
14139	0	0	Ki67+	 28042 23520
14140	0	0	Ki67+	 28089 23447
14141	0	0	Ki67+	 28106 23437
14142	0	0	Ki67+	 28107 23481
14143	0	0	Ki67+	 27374 24756
14144	0	0	Ki67+	 27627 23974
14145	0	0	Ki67+	 27346 25266
14146	0	0	Ki67+	 27444 25551
14147	0	0	Ki67+	 27589 25108
14148	0	0	Ki67+	 27705 25034
14149	0	0	Ki67+	 27862 25266
14150	0	0	Ki67+	 27879 25397
14151	0	0	Ki67+	 27937 25397
14152	0	0	Ki67+	 28011 25455
14153	0	0	Ki67+	 28011 25520
14154	0	0	Ki67+	 28016 25531
14155	0	0	Ki67+	 28024 25561
14156	0	0	Ki67+	 28029 25474
14157	0	0	Ki67+	 28031 25503
14158	0	0	Ki67+	 27569 25743
14159	0	0	Ki67+	 27886 26234
14160	0	0	Ki67+	 27910 25857
14161	0	0	Ki67+	 27989 25790
14162	0	0	Ki67+	 27998 25821
14163	0	0	Ki67+	 28007 25701
14164	0	0	Ki67+	 28024 25684
14165	0	0	Ki67+	 28040 25837
14166	0	0	Ki67+	 28063 25779
14167	0	0	Ki67+	 28094 25907
14168	0	0	Ki67+	 27578 26540
14169	0	0	Ki67+	 27887 26944
14170	0	0	Ki67+	 27913 26595
14171	0	0	Ki67+	 27963 26695
14172	0	0	Ki67+	 27883 27616
14173	0	0	Ki67+	 28086 28337
14174	0	0	Ki67+	 28024 30121
14175	0	0	Ki67+	 28141 3172
14176	0	0	Ki67+	 28176 3163
14177	0	0	Ki67+	 28195 3154
14178	0	0	Ki67+	 28226 3155
14179	0	0	Ki67+	 28282 3161
14180	0	0	Ki67+	 28343 2966
14181	0	0	Ki67+	 28356 3136
14182	0	0	Ki67+	 28369 3118
14183	0	0	Ki67+	 28377 3014
14184	0	0	Ki67+	 28386 3115
14185	0	0	Ki67+	 28769 3950
14186	0	0	Ki67+	 28782 3926
14187	0	0	Ki67+	 28786 3903
14188	0	0	Ki67+	 28585 4217
14189	0	0	Ki67+	 28611 4164
14190	0	0	Ki67+	 28647 4484
14191	0	0	Ki67+	 28655 4462
14192	0	0	Ki67+	 28662 4410
14193	0	0	Ki67+	 28668 4386
14194	0	0	Ki67+	 28706 4322
14195	0	0	Ki67+	 28708 4342
14196	0	0	Ki67+	 28797 4810
14197	0	0	Ki67+	 28852 4223
14198	0	0	Ki67+	 28886 4206
14199	0	0	Ki67+	 28908 4195
14200	0	0	Ki67+	 28555 5012
14201	0	0	Ki67+	 28557 5598
14202	0	0	Ki67+	 28672 4953
14203	0	0	Ki67+	 28680 5011
14204	0	0	Ki67+	 28689 4993
14205	0	0	Ki67+	 28694 4978
14206	0	0	Ki67+	 28706 4967
14207	0	0	Ki67+	 28738 4862
14208	0	0	Ki67+	 28743 4961
14209	0	0	Ki67+	 28755 5035
14210	0	0	Ki67+	 28766 5058
14211	0	0	Ki67+	 28802 5049
14212	0	0	Ki67+	 28810 4865
14213	0	0	Ki67+	 28818 4935
14214	0	0	Ki67+	 28820 5045
14215	0	0	Ki67+	 28825 4913
14216	0	0	Ki67+	 28841 5036
14217	0	0	Ki67+	 28850 5181
14218	0	0	Ki67+	 28851 5213
14219	0	0	Ki67+	 28861 5232
14220	0	0	Ki67+	 28865 5208
14221	0	0	Ki67+	 28871 5153
14222	0	0	Ki67+	 28875 5098
14223	0	0	Ki67+	 28879 5179
14224	0	0	Ki67+	 28886 5127
14225	0	0	Ki67+	 28897 4971
14226	0	0	Ki67+	 28919 4977
14227	0	0	Ki67+	 28140 5907
14228	0	0	Ki67+	 28171 6111
14229	0	0	Ki67+	 28172 6289
14230	0	0	Ki67+	 28172 6303
14231	0	0	Ki67+	 28173 6249
14232	0	0	Ki67+	 28177 6330
14233	0	0	Ki67+	 28184 6369
14234	0	0	Ki67+	 28184 6399
14235	0	0	Ki67+	 28191 6413
14236	0	0	Ki67+	 28197 6134
14237	0	0	Ki67+	 28214 5918
14238	0	0	Ki67+	 28223 6379
14239	0	0	Ki67+	 28226 5946
14240	0	0	Ki67+	 28240 5896
14241	0	0	Ki67+	 28248 6113
14242	0	0	Ki67+	 28262 6108
14243	0	0	Ki67+	 28272 5908
14244	0	0	Ki67+	 28287 6111
14245	0	0	Ki67+	 28301 5899
14246	0	0	Ki67+	 28331 5827
14247	0	0	Ki67+	 28332 5854
14248	0	0	Ki67+	 28342 5804
14249	0	0	Ki67+	 28342 6122
14250	0	0	Ki67+	 28360 6140
14251	0	0	Ki67+	 28372 6072
14252	0	0	Ki67+	 28373 6018
14253	0	0	Ki67+	 28373 6047
14254	0	0	Ki67+	 28381 5992
14255	0	0	Ki67+	 28389 5964
14256	0	0	Ki67+	 28404 5678
14257	0	0	Ki67+	 28431 5813
14258	0	0	Ki67+	 28446 5773
14259	0	0	Ki67+	 28476 5714
14260	0	0	Ki67+	 28821 6346
14261	0	0	Ki67+	 28865 6328
14262	0	0	Ki67+	 28178 6571
14263	0	0	Ki67+	 28184 6916
14264	0	0	Ki67+	 28193 6975
14265	0	0	Ki67+	 28233 6627
14266	0	0	Ki67+	 28234 6759
14267	0	0	Ki67+	 28241 6685
14268	0	0	Ki67+	 28249 7036
14269	0	0	Ki67+	 28250 6612
14270	0	0	Ki67+	 28252 6552
14271	0	0	Ki67+	 28275 7043
14272	0	0	Ki67+	 28470 6830
14273	0	0	Ki67+	 28501 6810
14274	0	0	Ki67+	 28530 6836
14275	0	0	Ki67+	 28582 6876
14276	0	0	Ki67+	 28602 6970
14277	0	0	Ki67+	 28684 6922
14278	0	0	Ki67+	 28785 6955
14279	0	0	Ki67+	 28821 6495
14280	0	0	Ki67+	 28848 6566
14281	0	0	Ki67+	 28848 6794
14282	0	0	Ki67+	 28854 6490
14283	0	0	Ki67+	 28855 6760
14284	0	0	Ki67+	 28858 6512
14285	0	0	Ki67+	 28865 6723
14286	0	0	Ki67+	 28919 6590
14287	0	0	Ki67+	 28414 7704
14288	0	0	Ki67+	 28543 8004
14289	0	0	Ki67+	 28552 8023
14290	0	0	Ki67+	 28595 7898
14291	0	0	Ki67+	 28751 7306
14292	0	0	Ki67+	 28772 7405
14293	0	0	Ki67+	 28552 8110
14294	0	0	Ki67+	 28568 8146
14295	0	0	Ki67+	 28570 8161
14296	0	0	Ki67+	 28583 8217
14297	0	0	Ki67+	 28616 8243
14298	0	0	Ki67+	 28621 8327
14299	0	0	Ki67+	 28623 8146
14300	0	0	Ki67+	 28626 8268
14301	0	0	Ki67+	 28644 8608
14302	0	0	Ki67+	 28648 8707
14303	0	0	Ki67+	 28649 8357
14304	0	0	Ki67+	 28658 8722
14305	0	0	Ki67+	 28663 8669
14306	0	0	Ki67+	 28669 8689
14307	0	0	Ki67+	 28670 8699
14308	0	0	Ki67+	 28674 8529
14309	0	0	Ki67+	 28675 8556
14310	0	0	Ki67+	 28676 8715
14311	0	0	Ki67+	 28678 8678
14312	0	0	Ki67+	 28678 8734
14313	0	0	Ki67+	 28679 8788
14314	0	0	Ki67+	 28683 8373
14315	0	0	Ki67+	 28683 8809
14316	0	0	Ki67+	 28703 8754
14317	0	0	Ki67+	 28705 8789
14318	0	0	Ki67+	 28722 8758
14319	0	0	Ki67+	 28736 8807
14320	0	0	Ki67+	 28765 8501
14321	0	0	Ki67+	 28327 9523
14322	0	0	Ki67+	 28634 8871
14323	0	0	Ki67+	 28634 9148
14324	0	0	Ki67+	 28637 9180
14325	0	0	Ki67+	 28640 9113
14326	0	0	Ki67+	 28640 9201
14327	0	0	Ki67+	 28642 9101
14328	0	0	Ki67+	 28644 9224
14329	0	0	Ki67+	 28645 9266
14330	0	0	Ki67+	 28655 9510
14331	0	0	Ki67+	 28657 9173
14332	0	0	Ki67+	 28660 9263
14333	0	0	Ki67+	 28661 9423
14334	0	0	Ki67+	 28662 9098
14335	0	0	Ki67+	 28662 9140
14336	0	0	Ki67+	 28665 9081
14337	0	0	Ki67+	 28670 9357
14338	0	0	Ki67+	 28671 9330
14339	0	0	Ki67+	 28679 8840
14340	0	0	Ki67+	 28679 9397
14341	0	0	Ki67+	 28682 8873
14342	0	0	Ki67+	 28684 8900
14343	0	0	Ki67+	 28688 8931
14344	0	0	Ki67+	 28695 8975
14345	0	0	Ki67+	 28706 9011
14346	0	0	Ki67+	 28711 9074
14347	0	0	Ki67+	 28712 9095
14348	0	0	Ki67+	 28712 9207
14349	0	0	Ki67+	 28716 9105
14350	0	0	Ki67+	 28721 9043
14351	0	0	Ki67+	 28728 9143
14352	0	0	Ki67+	 28729 9174
14353	0	0	Ki67+	 28738 9127
14354	0	0	Ki67+	 28758 8834
14355	0	0	Ki67+	 28768 9115
14356	0	0	Ki67+	 28790 8906
14357	0	0	Ki67+	 28793 8922
14358	0	0	Ki67+	 28804 9114
14359	0	0	Ki67+	 28805 9016
14360	0	0	Ki67+	 28513 10123
14361	0	0	Ki67+	 28522 10106
14362	0	0	Ki67+	 28562 9902
14363	0	0	Ki67+	 28655 9802
14364	0	0	Ki67+	 28677 9839
14365	0	0	Ki67+	 28702 9781
14366	0	0	Ki67+	 28708 9714
14367	0	0	Ki67+	 28133 10965
14368	0	0	Ki67+	 28660 11191
14369	0	0	Ki67+	 28761 11141
14370	0	0	Ki67+	 28183 11667
14371	0	0	Ki67+	 28202 11683
14372	0	0	Ki67+	 28210 11695
14373	0	0	Ki67+	 28232 11702
14374	0	0	Ki67+	 28257 11723
14375	0	0	Ki67+	 28257 11775
14376	0	0	Ki67+	 28270 11828
14377	0	0	Ki67+	 28273 11724
14378	0	0	Ki67+	 28295 11822
14379	0	0	Ki67+	 28304 11734
14380	0	0	Ki67+	 28325 11862
14381	0	0	Ki67+	 28348 11755
14382	0	0	Ki67+	 28376 11755
14383	0	0	Ki67+	 28377 11879
14384	0	0	Ki67+	 28406 11865
14385	0	0	Ki67+	 28411 11754
14386	0	0	Ki67+	 28435 11762
14387	0	0	Ki67+	 28456 11761
14388	0	0	Ki67+	 28486 11898
14389	0	0	Ki67+	 28488 11784
14390	0	0	Ki67+	 28509 11931
14391	0	0	Ki67+	 28518 11791
[truncated: 1,178,466 more chars]
