# Supplementary material for: Data-Driven Discovery of Immune Contexture Biomarkers
Source: Front Oncol. 2018 Dec 18;8:627. doi: 10.3389/fonc.2018.00627 (PMC6305402; doi:10.3389/fonc.2018.00627)
Supplement: Data Sheet 3.zip — The MSI/MSS dataset used for the identification and assessment of discriminatory features (sections 3.2, 3.3, and 3.4) is provided as a collection of text files describing regions, markers, and metadata (part 1/3). [file Data_Sheet_3.zip › MSIMSSDataset/89854_ImageObjects.txt]

barcode_target	16-006386_11964_MSS-MSI_1810 [5 channels]
barcode_origin	0
workflow_target	CD8-CD3-CD4-Ki67-DAPI_generic.wsa 
workflow_target_version	 build f14999727a346af05f524693b44526002539cc76, workflows f149997 2016-05-23 with local changes
workflow_origin	0
workflow_origin_version	0
iH	33376
iW	40640
user	TXDSAPPS
hostname	RPZMB000005

1	0	0	Ki67+	 1350 15173
2	0	0	Ki67+	 1439 15149
3	0	0	Ki67+	 1442 14998
4	0	0	Ki67+	 1448 14924
5	0	0	Ki67+	 1490 14966
6	0	0	Ki67+	 1498 14823
7	0	0	Ki67+	 937 15863
8	0	0	Ki67+	 1057 15799
9	0	0	Ki67+	 1092 15597
10	0	0	Ki67+	 1262 15389
11	0	0	Ki67+	 1344 15211
12	0	0	Ki67+	 1440 15399
13	0	0	Ki67+	 1441 15988
14	0	0	Ki67+	 1452 15432
15	0	0	Ki67+	 1499 15472
16	0	0	Ki67+	 1517 15504
17	0	0	Ki67+	 1157 16332
18	0	0	Ki67+	 1171 16089
19	0	0	Ki67+	 1230 16196
20	0	0	Ki67+	 1408 16728
21	0	0	Ki67+	 1413 16687
22	0	0	Ki67+	 1417 16752
23	0	0	Ki67+	 1421 16781
24	0	0	Ki67+	 1431 16653
25	0	0	Ki67+	 1439 16681
26	0	0	Ki67+	 1450 16772
27	0	0	Ki67+	 1452 16718
28	0	0	Ki67+	 1452 16751
29	0	0	Ki67+	 1463 16639
30	0	0	Ki67+	 1475 16735
31	0	0	Ki67+	 1476 16692
32	0	0	Ki67+	 1477 16631
33	0	0	Ki67+	 1488 16656
34	0	0	Ki67+	 1488 16686
35	0	0	Ki67+	 1500 16618
36	0	0	Ki67+	 1503 16565
37	0	0	Ki67+	 1510 16590
38	0	0	Ki67+	 1515 16578
39	0	0	Ki67+	 1528 16602
40	0	0	Ki67+	 1551 16632
41	0	0	Ki67+	 1258 16806
42	0	0	Ki67+	 1296 16885
43	0	0	Ki67+	 1382 17098
44	0	0	Ki67+	 1399 17288
45	0	0	Ki67+	 1400 16812
46	0	0	Ki67+	 1410 16916
47	0	0	Ki67+	 1411 16984
48	0	0	Ki67+	 1416 16891
49	0	0	Ki67+	 1420 17024
50	0	0	Ki67+	 1422 16834
51	0	0	Ki67+	 1429 16805
52	0	0	Ki67+	 1435 17055
53	0	0	Ki67+	 1441 16826
54	0	0	Ki67+	 1446 17139
55	0	0	Ki67+	 1462 17444
56	0	0	Ki67+	 1464 17078
57	0	0	Ki67+	 1470 17111
58	0	0	Ki67+	 1477 17125
59	0	0	Ki67+	 1479 17237
60	0	0	Ki67+	 1484 17222
61	0	0	Ki67+	 1486 17100
62	0	0	Ki67+	 1493 17284
63	0	0	Ki67+	 1494 17538
64	0	0	Ki67+	 1497 17518
65	0	0	Ki67+	 1499 17075
66	0	0	Ki67+	 1501 16992
67	0	0	Ki67+	 1509 17279
68	0	0	Ki67+	 1511 17022
69	0	0	Ki67+	 1513 17242
70	0	0	Ki67+	 1514 17207
71	0	0	Ki67+	 1530 16983
72	0	0	Ki67+	 1530 17396
73	0	0	Ki67+	 1538 17226
74	0	0	Ki67+	 1541 17427
75	0	0	Ki67+	 1542 17000
76	0	0	Ki67+	 1549 16947
77	0	0	Ki67+	 1551 16818
78	0	0	Ki67+	 2045 14256
79	0	0	Ki67+	 2045 14323
80	0	0	Ki67+	 2061 14130
81	0	0	Ki67+	 2067 14297
82	0	0	Ki67+	 2105 14174
83	0	0	Ki67+	 2122 14005
84	0	0	Ki67+	 2129 13911
85	0	0	Ki67+	 2150 14114
86	0	0	Ki67+	 2163 13878
87	0	0	Ki67+	 2172 14150
88	0	0	Ki67+	 2206 13885
89	0	0	Ki67+	 2218 14248
90	0	0	Ki67+	 2257 13839
91	0	0	Ki67+	 2325 14066
92	0	0	Ki67+	 1553 14833
93	0	0	Ki67+	 1597 14841
94	0	0	Ki67+	 1629 14942
95	0	0	Ki67+	 1632 14816
96	0	0	Ki67+	 1661 14601
97	0	0	Ki67+	 1667 14706
98	0	0	Ki67+	 1679 14620
99	0	0	Ki67+	 1738 14865
100	0	0	Ki67+	 1743 14469
101	0	0	Ki67+	 1833 14802
102	0	0	Ki67+	 1835 14988
103	0	0	Ki67+	 1849 14718
104	0	0	Ki67+	 1849 15003
105	0	0	Ki67+	 1854 14706
106	0	0	Ki67+	 1918 14600
107	0	0	Ki67+	 1938 15101
108	0	0	Ki67+	 1956 14724
109	0	0	Ki67+	 1956 15059
110	0	0	Ki67+	 1965 14338
111	0	0	Ki67+	 1975 14392
112	0	0	Ki67+	 1987 14430
113	0	0	Ki67+	 1988 14369
114	0	0	Ki67+	 2011 14619
115	0	0	Ki67+	 2026 14818
116	0	0	Ki67+	 2037 14454
117	0	0	Ki67+	 2059 15089
118	0	0	Ki67+	 2060 14744
119	0	0	Ki67+	 2063 15112
120	0	0	Ki67+	 2070 14670
121	0	0	Ki67+	 2095 14357
122	0	0	Ki67+	 2112 14645
123	0	0	Ki67+	 2112 14679
124	0	0	Ki67+	 2121 14582
125	0	0	Ki67+	 2130 14885
126	0	0	Ki67+	 2145 14880
127	0	0	Ki67+	 2147 14602
128	0	0	Ki67+	 2155 14580
129	0	0	Ki67+	 2169 14554
130	0	0	Ki67+	 2190 14734
131	0	0	Ki67+	 2203 14760
132	0	0	Ki67+	 2218 14922
133	0	0	Ki67+	 2219 14664
134	0	0	Ki67+	 2222 14577
135	0	0	Ki67+	 2223 14481
136	0	0	Ki67+	 2248 14600
137	0	0	Ki67+	 2273 14575
138	0	0	Ki67+	 2280 15099
139	0	0	Ki67+	 2295 14517
140	0	0	Ki67+	 2298 14539
141	0	0	Ki67+	 2320 14512
142	0	0	Ki67+	 1574 15678
143	0	0	Ki67+	 1579 15932
144	0	0	Ki67+	 1621 15349
145	0	0	Ki67+	 1774 15803
146	0	0	Ki67+	 1810 15831
147	0	0	Ki67+	 1813 15163
148	0	0	Ki67+	 1851 15219
149	0	0	Ki67+	 1903 15668
150	0	0	Ki67+	 1918 15630
151	0	0	Ki67+	 1924 15648
152	0	0	Ki67+	 1927 15595
153	0	0	Ki67+	 1936 15418
154	0	0	Ki67+	 1940 15613
155	0	0	Ki67+	 1960 15784
156	0	0	Ki67+	 1963 15518
157	0	0	Ki67+	 1969 15330
158	0	0	Ki67+	 1970 15745
159	0	0	Ki67+	 1978 15389
160	0	0	Ki67+	 1980 15401
161	0	0	Ki67+	 1984 15912
162	0	0	Ki67+	 1997 15411
163	0	0	Ki67+	 2001 15522
164	0	0	Ki67+	 2004 15448
165	0	0	Ki67+	 2005 15785
166	0	0	Ki67+	 2014 15292
167	0	0	Ki67+	 2022 15605
168	0	0	Ki67+	 2023 15577
169	0	0	Ki67+	 2034 15759
170	0	0	Ki67+	 2034 15868
171	0	0	Ki67+	 2036 15540
172	0	0	Ki67+	 2037 15598
173	0	0	Ki67+	 2038 15567
174	0	0	Ki67+	 2043 15465
175	0	0	Ki67+	 2052 15757
176	0	0	Ki67+	 2053 15571
177	0	0	Ki67+	 2055 15908
178	0	0	Ki67+	 2056 15793
179	0	0	Ki67+	 2060 15477
180	0	0	Ki67+	 2060 15592
181	0	0	Ki67+	 2062 15559
182	0	0	Ki67+	 2065 15885
183	0	0	Ki67+	 2066 15533
184	0	0	Ki67+	 2074 15465
185	0	0	Ki67+	 2077 15579
186	0	0	Ki67+	 2084 15789
187	0	0	Ki67+	 2084 15864
188	0	0	Ki67+	 2085 15610
189	0	0	Ki67+	 2085 15638
190	0	0	Ki67+	 2087 15759
191	0	0	Ki67+	 2087 15839
192	0	0	Ki67+	 2091 15411
193	0	0	Ki67+	 2092 15526
194	0	0	Ki67+	 2092 15670
195	0	0	Ki67+	 2096 15922
196	0	0	Ki67+	 2102 15504
197	0	0	Ki67+	 2103 15568
198	0	0	Ki67+	 2104 15885
199	0	0	Ki67+	 2107 15346
200	0	0	Ki67+	 2112 15624
201	0	0	Ki67+	 2113 15666
202	0	0	Ki67+	 2113 15724
203	0	0	Ki67+	 2113 15813
204	0	0	Ki67+	 2116 15541
205	0	0	Ki67+	 2116 15648
206	0	0	Ki67+	 2118 15487
207	0	0	Ki67+	 2121 15559
208	0	0	Ki67+	 2125 15591
209	0	0	Ki67+	 2128 15516
210	0	0	Ki67+	 2128 15824
211	0	0	Ki67+	 2129 15908
212	0	0	Ki67+	 2132 15391
213	0	0	Ki67+	 2134 15548
214	0	0	Ki67+	 2140 15277
215	0	0	Ki67+	 2140 15517
216	0	0	Ki67+	 2142 15694
217	0	0	Ki67+	 2145 15887
218	0	0	Ki67+	 2147 15355
219	0	0	Ki67+	 2148 15643
220	0	0	Ki67+	 2154 15809
221	0	0	Ki67+	 2157 15274
222	0	0	Ki67+	 2158 15676
223	0	0	Ki67+	 2158 15857
224	0	0	Ki67+	 2159 15414
225	0	0	Ki67+	 2161 15932
226	0	0	Ki67+	 2164 15335
227	0	0	Ki67+	 2166 15450
228	0	0	Ki67+	 2167 15621
229	0	0	Ki67+	 2167 15701
230	0	0	Ki67+	 2168 15731
231	0	0	Ki67+	 2170 15373
232	0	0	Ki67+	 2172 15899
233	0	0	Ki67+	 2178 15799
234	0	0	Ki67+	 2180 15590
235	0	0	Ki67+	 2180 15877
236	0	0	Ki67+	 2183 15834
237	0	0	Ki67+	 2187 15855
238	0	0	Ki67+	 2194 15328
239	0	0	Ki67+	 2195 15549
240	0	0	Ki67+	 2196 15519
241	0	0	Ki67+	 2202 15886
242	0	0	Ki67+	 2203 15311
243	0	0	Ki67+	 2205 15218
244	0	0	Ki67+	 2212 15792
245	0	0	Ki67+	 2212 15854
246	0	0	Ki67+	 2212 15915
247	0	0	Ki67+	 2213 15270
248	0	0	Ki67+	 2213 15336
249	0	0	Ki67+	 2213 15504
250	0	0	Ki67+	 2215 15231
251	0	0	Ki67+	 2218 15190
252	0	0	Ki67+	 2219 15516
253	0	0	Ki67+	 2221 15554
254	0	0	Ki67+	 2225 15208
255	0	0	Ki67+	 2230 15492
256	0	0	Ki67+	 2233 15830
257	0	0	Ki67+	 2235 15693
258	0	0	Ki67+	 2236 15759
259	0	0	Ki67+	 2243 15302
260	0	0	Ki67+	 2243 15701
261	0	0	Ki67+	 2246 15817
262	0	0	Ki67+	 2247 15539
263	0	0	Ki67+	 2250 15461
264	0	0	Ki67+	 2252 15507
265	0	0	Ki67+	 2252 15921
266	0	0	Ki67+	 2254 15359
267	0	0	Ki67+	 2255 15788
268	0	0	Ki67+	 2256 15475
269	0	0	Ki67+	 2256 15566
270	0	0	Ki67+	 2257 15273
271	0	0	Ki67+	 2259 15844
272	0	0	Ki67+	 2260 15248
273	0	0	Ki67+	 2262 15576
274	0	0	Ki67+	 2265 15910
275	0	0	Ki67+	 2269 15598
276	0	0	Ki67+	 2270 15633
277	0	0	Ki67+	 2270 15817
278	0	0	Ki67+	 2272 15702
279	0	0	Ki67+	 2273 15886
280	0	0	Ki67+	 2275 15649
281	0	0	Ki67+	 2283 15787
282	0	0	Ki67+	 2284 15659
283	0	0	Ki67+	 2286 15626
284	0	0	Ki67+	 2287 15225
285	0	0	Ki67+	 2287 15861
286	0	0	Ki67+	 2292 15431
287	0	0	Ki67+	 2293 15902
288	0	0	Ki67+	 2295 15836
289	0	0	Ki67+	 2296 15482
290	0	0	Ki67+	 2303 15217
291	0	0	Ki67+	 2303 15602
292	0	0	Ki67+	 2305 15772
293	0	0	Ki67+	 2309 15890
294	0	0	Ki67+	 2317 15846
295	0	0	Ki67+	 2319 15858
296	0	0	Ki67+	 2320 15525
297	0	0	Ki67+	 2320 15720
298	0	0	Ki67+	 2321 15397
299	0	0	Ki67+	 2324 15545
300	0	0	Ki67+	 2330 15934
301	0	0	Ki67+	 2338 15885
302	0	0	Ki67+	 2339 15572
303	0	0	Ki67+	 2340 15480
304	0	0	Ki67+	 2346 15765
305	0	0	Ki67+	 2348 15929
306	0	0	Ki67+	 1556 16671
307	0	0	Ki67+	 1561 16631
308	0	0	Ki67+	 1562 16593
309	0	0	Ki67+	 1564 16354
310	0	0	Ki67+	 1568 16611
311	0	0	Ki67+	 1571 16547
312	0	0	Ki67+	 1571 16733
313	0	0	Ki67+	 1572 16700
314	0	0	Ki67+	 1572 16716
315	0	0	Ki67+	 1578 16516
316	0	0	Ki67+	 1582 16378
317	0	0	Ki67+	 1600 16526
318	0	0	Ki67+	 1603 16270
319	0	0	Ki67+	 1617 16608
320	0	0	Ki67+	 1622 16630
321	0	0	Ki67+	 1624 16722
322	0	0	Ki67+	 1626 16559
323	0	0	Ki67+	 1627 16590
324	0	0	Ki67+	 1632 16483
325	0	0	Ki67+	 1654 16429
326	0	0	Ki67+	 1671 16454
327	0	0	Ki67+	 1675 16490
328	0	0	Ki67+	 1687 16557
329	0	0	Ki67+	 1704 16539
330	0	0	Ki67+	 1713 16552
331	0	0	Ki67+	 1732 16014
332	0	0	Ki67+	 1738 16495
333	0	0	Ki67+	 1757 16640
334	0	0	Ki67+	 1783 16685
335	0	0	Ki67+	 1797 16649
336	0	0	Ki67+	 1801 16327
337	0	0	Ki67+	 1834 16650
338	0	0	Ki67+	 1836 16634
339	0	0	Ki67+	 1845 16415
340	0	0	Ki67+	 1845 16523
341	0	0	Ki67+	 1860 16434
342	0	0	Ki67+	 1868 15959
343	0	0	Ki67+	 1873 16566
344	0	0	Ki67+	 1873 16587
345	0	0	Ki67+	 1875 16452
346	0	0	Ki67+	 1883 16347
347	0	0	Ki67+	 1886 16573
348	0	0	Ki67+	 1886 16688
349	0	0	Ki67+	 1887 16475
350	0	0	Ki67+	 1887 16710
351	0	0	Ki67+	 1891 16231
352	0	0	Ki67+	 1892 16648
353	0	0	Ki67+	 1895 16381
354	0	0	Ki67+	 1895 16443
355	0	0	Ki67+	 1909 16043
356	0	0	Ki67+	 1909 16311
357	0	0	Ki67+	 1909 16463
358	0	0	Ki67+	 1917 16565
359	0	0	Ki67+	 1918 16367
360	0	0	Ki67+	 1920 16529
361	0	0	Ki67+	 1938 16656
362	0	0	Ki67+	 1940 16688
363	0	0	Ki67+	 1941 16599
364	0	0	Ki67+	 1955 16543
365	0	0	Ki67+	 1957 16386
366	0	0	Ki67+	 1960 16351
367	0	0	Ki67+	 1968 16709
368	0	0	Ki67+	 1977 16315
369	0	0	Ki67+	 1978 16572
370	0	0	Ki67+	 1991 16203
371	0	0	Ki67+	 1992 16297
372	0	0	Ki67+	 1995 16659
373	0	0	Ki67+	 1997 16002
374	0	0	Ki67+	 2005 16065
375	0	0	Ki67+	 2008 15983
376	0	0	Ki67+	 2011 16269
377	0	0	Ki67+	 2011 16416
378	0	0	Ki67+	 2013 16604
379	0	0	Ki67+	 2014 16030
380	0	0	Ki67+	 2020 16335
381	0	0	Ki67+	 2021 16346
382	0	0	Ki67+	 2022 16574
383	0	0	Ki67+	 2024 16402
384	0	0	Ki67+	 2025 16365
385	0	0	Ki67+	 2027 16202
386	0	0	Ki67+	 2029 16291
387	0	0	Ki67+	 2029 16515
388	0	0	Ki67+	 2032 16613
389	0	0	Ki67+	 2037 16253
390	0	0	Ki67+	 2038 16397
391	0	0	Ki67+	 2040 16052
392	0	0	Ki67+	 2047 16220
393	0	0	Ki67+	 2051 16479
394	0	0	Ki67+	 2056 15963
395	0	0	Ki67+	 2064 16158
396	0	0	Ki67+	 2065 16381
397	0	0	Ki67+	 2065 16443
398	0	0	Ki67+	 2067 16247
399	0	0	Ki67+	 2075 16359
400	0	0	Ki67+	 2077 16232
401	0	0	Ki67+	 2085 15954
402	0	0	Ki67+	 2089 16569
403	0	0	Ki67+	 2092 16410
404	0	0	Ki67+	 2092 16542
405	0	0	Ki67+	 2095 16295
406	0	0	Ki67+	 2096 16490
407	0	0	Ki67+	 2100 16022
408	0	0	Ki67+	 2105 16083
409	0	0	Ki67+	 2111 16645
410	0	0	Ki67+	 2112 16110
411	0	0	Ki67+	 2113 16061
412	0	0	Ki67+	 2113 16461
413	0	0	Ki67+	 2120 16214
414	0	0	Ki67+	 2130 16467
415	0	0	Ki67+	 2134 16419
416	0	0	Ki67+	 2135 16698
417	0	0	Ki67+	 2140 15973
418	0	0	Ki67+	 2140 16319
419	0	0	Ki67+	 2141 16443
420	0	0	Ki67+	 2143 16508
421	0	0	Ki67+	 2145 16651
422	0	0	Ki67+	 2158 16503
423	0	0	Ki67+	 2172 15950
424	0	0	Ki67+	 2172 15984
425	0	0	Ki67+	 2176 16190
426	0	0	Ki67+	 2181 16501
427	0	0	Ki67+	 2184 16511
428	0	0	Ki67+	 2191 16462
429	0	0	Ki67+	 2192 16639
430	0	0	Ki67+	 2196 16604
431	0	0	Ki67+	 2197 16685
432	0	0	Ki67+	 2198 16176
433	0	0	Ki67+	 2201 16483
434	0	0	Ki67+	 2204 16698
435	0	0	Ki67+	 2210 16658
436	0	0	Ki67+	 2217 16455
437	0	0	Ki67+	 2222 16122
438	0	0	Ki67+	 2223 16416
439	0	0	Ki67+	 2224 16441
440	0	0	Ki67+	 2228 15954
441	0	0	Ki67+	 2228 16697
442	0	0	Ki67+	 2229 15974
443	0	0	Ki67+	 2231 16046
444	0	0	Ki67+	 2232 16027
445	0	0	Ki67+	 2233 16065
446	0	0	Ki67+	 2233 16186
447	0	0	Ki67+	 2238 16272
448	0	0	Ki67+	 2242 16214
449	0	0	Ki67+	 2242 16614
450	0	0	Ki67+	 2248 16000
451	0	0	Ki67+	 2248 16509
452	0	0	Ki67+	 2249 15961
453	0	0	Ki67+	 2251 16436
454	0	0	Ki67+	 2252 16337
455	0	0	Ki67+	 2252 16422
456	0	0	Ki67+	 2253 16177
457	0	0	Ki67+	 2256 16636
458	0	0	Ki67+	 2257 16250
459	0	0	Ki67+	 2259 16077
460	0	0	Ki67+	 2260 16039
461	0	0	Ki67+	 2267 16397
462	0	0	Ki67+	 2267 16543
463	0	0	Ki67+	 2268 16152
464	0	0	Ki67+	 2273 15950
465	0	0	Ki67+	 2273 16324
466	0	0	Ki67+	 2274 16202
467	0	0	Ki67+	 2274 16619
468	0	0	Ki67+	 2276 15999
469	0	0	Ki67+	 2276 16416
470	0	0	Ki67+	 2279 16565
471	0	0	Ki67+	 2285 16260
472	0	0	Ki67+	 2286 15942
473	0	0	Ki67+	 2286 16134
474	0	0	Ki67+	 2288 16007
475	0	0	Ki67+	 2288 16029
476	0	0	Ki67+	 2288 16095
477	0	0	Ki67+	 2289 16501
478	0	0	Ki67+	 2290 16183
479	0	0	Ki67+	 2296 16207
480	0	0	Ki67+	 2300 16066
481	0	0	Ki67+	 2300 16584
482	0	0	Ki67+	 2302 15996
483	0	0	Ki67+	 2302 16714
484	0	0	Ki67+	 2307 16610
485	0	0	Ki67+	 2307 16662
486	0	0	Ki67+	 2311 16022
487	0	0	Ki67+	 2313 16116
488	0	0	Ki67+	 2318 15966
489	0	0	Ki67+	 2319 16005
490	0	0	Ki67+	 2320 16235
491	0	0	Ki67+	 2322 16200
492	0	0	Ki67+	 2324 16277
493	0	0	Ki67+	 2326 16051
494	0	0	Ki67+	 2327 16527
495	0	0	Ki67+	 2331 16429
496	0	0	Ki67+	 2331 16469
497	0	0	Ki67+	 2335 15978
498	0	0	Ki67+	 2339 16258
499	0	0	Ki67+	 2339 16593
500	0	0	Ki67+	 2340 16162
501	0	0	Ki67+	 2341 16658
502	0	0	Ki67+	 2343 16324
503	0	0	Ki67+	 2343 16699
504	0	0	Ki67+	 2345 15970
505	0	0	Ki67+	 2348 16237
506	0	0	Ki67+	 1553 16880
507	0	0	Ki67+	 1554 16849
508	0	0	Ki67+	 1558 17356
509	0	0	Ki67+	 1559 17163
510	0	0	Ki67+	 1563 16804
511	0	0	Ki67+	 1565 16883
512	0	0	Ki67+	 1572 17273
513	0	0	Ki67+	 1581 17067
514	0	0	Ki67+	 1581 17165
515	0	0	Ki67+	 1586 17024
516	0	0	Ki67+	 1589 16773
517	0	0	Ki67+	 1594 16813
518	0	0	Ki67+	 1594 17459
519	0	0	Ki67+	 1596 17334
520	0	0	Ki67+	 1608 17327
521	0	0	Ki67+	 1611 16907
522	0	0	Ki67+	 1613 17392
523	0	0	Ki67+	 1617 16841
524	0	0	Ki67+	 1622 17022
525	0	0	Ki67+	 1623 16764
526	0	0	Ki67+	 1632 17087
527	0	0	Ki67+	 1632 17105
528	0	0	Ki67+	 1638 17366
529	0	0	Ki67+	 1647 17472
530	0	0	Ki67+	 1652 17512
531	0	0	Ki67+	 1655 17227
532	0	0	Ki67+	 1656 17148
533	0	0	Ki67+	 1658 16818
534	0	0	Ki67+	 1660 16747
535	0	0	Ki67+	 1668 17370
536	0	0	Ki67+	 1676 17216
537	0	0	Ki67+	 1677 17170
538	0	0	Ki67+	 1679 17401
539	0	0	Ki67+	 1683 16740
540	0	0	Ki67+	 1691 16827
541	0	0	Ki67+	 1705 17465
542	0	0	Ki67+	 1705 17493
543	0	0	Ki67+	 1706 16921
544	0	0	Ki67+	 1715 16825
545	0	0	Ki67+	 1717 17044
546	0	0	Ki67+	 1721 16775
547	0	0	Ki67+	 1722 17429
548	0	0	Ki67+	 1725 17456
549	0	0	Ki67+	 1727 17297
550	0	0	Ki67+	 1731 16888
551	0	0	Ki67+	 1743 16751
552	0	0	Ki67+	 1748 16788
553	0	0	Ki67+	 1749 16867
554	0	0	Ki67+	 1752 16822
555	0	0	Ki67+	 1753 17038
556	0	0	Ki67+	 1754 16958
557	0	0	Ki67+	 1756 16759
558	0	0	Ki67+	 1762 17474
559	0	0	Ki67+	 1764 16988
560	0	0	Ki67+	 1766 17096
561	0	0	Ki67+	 1784 16740
562	0	0	Ki67+	 1784 16758
563	0	0	Ki67+	 1793 16817
564	0	0	Ki67+	 1802 16785
565	0	0	Ki67+	 1803 17059
566	0	0	Ki67+	 1804 16988
567	0	0	Ki67+	 1809 17008
568	0	0	Ki67+	 1817 17025
569	0	0	Ki67+	 1823 17105
570	0	0	Ki67+	 1824 16968
571	0	0	Ki67+	 1826 16824
572	0	0	Ki67+	 1834 16927
573	0	0	Ki67+	 1835 17131
574	0	0	Ki67+	 1850 17081
575	0	0	Ki67+	 1855 17028
576	0	0	Ki67+	 1859 16964
577	0	0	Ki67+	 1862 17454
578	0	0	Ki67+	 1867 16948
579	0	0	Ki67+	 1869 17528
580	0	0	Ki67+	 1887 17221
581	0	0	Ki67+	 1888 16737
582	0	0	Ki67+	 1902 17199
583	0	0	Ki67+	 1902 17340
584	0	0	Ki67+	 1905 17300
585	0	0	Ki67+	 1909 17070
586	0	0	Ki67+	 1914 17416
587	0	0	Ki67+	 1917 17346
588	0	0	Ki67+	 1920 17368
589	0	0	Ki67+	 1922 17280
590	0	0	Ki67+	 1923 16800
591	0	0	Ki67+	 1930 16750
592	0	0	Ki67+	 1932 17102
593	0	0	Ki67+	 1936 17446
594	0	0	Ki67+	 1938 17079
595	0	0	Ki67+	 1941 17381
596	0	0	Ki67+	 1942 17267
597	0	0	Ki67+	 1945 16892
598	0	0	Ki67+	 1951 17135
599	0	0	Ki67+	 1954 17372
600	0	0	Ki67+	 1956 16837
601	0	0	Ki67+	 1957 16865
602	0	0	Ki67+	 1960 16959
603	0	0	Ki67+	 1976 16758
604	0	0	Ki67+	 1981 16845
605	0	0	Ki67+	 1984 17009
606	0	0	Ki67+	 1988 17037
607	0	0	Ki67+	 1992 17425
608	0	0	Ki67+	 1993 17254
609	0	0	Ki67+	 2000 16919
610	0	0	Ki67+	 2000 16941
611	0	0	Ki67+	 2005 17018
612	0	0	Ki67+	 2009 16879
613	0	0	Ki67+	 2010 17061
614	0	0	Ki67+	 2012 16910
615	0	0	Ki67+	 2016 16900
616	0	0	Ki67+	 2018 17004
617	0	0	Ki67+	 2021 17382
618	0	0	Ki67+	 2049 17081
619	0	0	Ki67+	 2060 17404
620	0	0	Ki67+	 2069 17047
621	0	0	Ki67+	 2088 17328
622	0	0	Ki67+	 2090 17114
623	0	0	Ki67+	 2091 17431
624	0	0	Ki67+	 2113 16803
625	0	0	Ki67+	 2113 17522
626	0	0	Ki67+	 2114 17405
627	0	0	Ki67+	 2137 17104
628	0	0	Ki67+	 2144 17442
629	0	0	Ki67+	 2153 16813
630	0	0	Ki67+	 2154 17505
631	0	0	Ki67+	 2163 17528
632	0	0	Ki67+	 2164 16957
633	0	0	Ki67+	 2170 17395
634	0	0	Ki67+	 2180 16766
635	0	0	Ki67+	 2181 17405
636	0	0	Ki67+	 2181 17502
637	0	0	Ki67+	 2189 17529
638	0	0	Ki67+	 2193 17317
639	0	0	Ki67+	 2200 17434
640	0	0	Ki67+	 2205 17465
641	0	0	Ki67+	 2207 16758
642	0	0	Ki67+	 2215 17532
643	0	0	Ki67+	 2237 17329
644	0	0	Ki67+	 2238 16984
645	0	0	Ki67+	 2253 17485
646	0	0	Ki67+	 2255 17510
647	0	0	Ki67+	 2256 17172
648	0	0	Ki67+	 2266 16944
649	0	0	Ki67+	 2272 17525
650	0	0	Ki67+	 2276 16879
651	0	0	Ki67+	 2280 16914
652	0	0	Ki67+	 2280 17496
653	0	0	Ki67+	 2282 16808
654	0	0	Ki67+	 2284 16760
655	0	0	Ki67+	 2284 17075
656	0	0	Ki67+	 2285 17010
657	0	0	Ki67+	 2296 17038
658	0	0	Ki67+	 2297 16786
659	0	0	Ki67+	 2298 16950
660	0	0	Ki67+	 2304 16991
661	0	0	Ki67+	 2307 17270
662	0	0	Ki67+	 2309 17340
663	0	0	Ki67+	 2311 17144
664	0	0	Ki67+	 2313 17029
665	0	0	Ki67+	 2314 16935
666	0	0	Ki67+	 2314 17055
667	0	0	Ki67+	 2320 16764
668	0	0	Ki67+	 2322 16867
669	0	0	Ki67+	 2331 16845
670	0	0	Ki67+	 2331 17078
671	0	0	Ki67+	 2335 17515
672	0	0	Ki67+	 2336 16985
673	0	0	Ki67+	 2336 17134
674	0	0	Ki67+	 2336 17416
675	0	0	Ki67+	 2343 16893
676	0	0	Ki67+	 2344 17051
677	0	0	Ki67+	 2349 16961
678	0	0	Ki67+	 1593 17648
679	0	0	Ki67+	 1605 17685
680	0	0	Ki67+	 1616 17639
681	0	0	Ki67+	 1628 17743
682	0	0	Ki67+	 1636 17714
683	0	0	Ki67+	 1684 17639
684	0	0	Ki67+	 1691 17658
685	0	0	Ki67+	 1700 17794
686	0	0	Ki67+	 1710 17553
687	0	0	Ki67+	 1728 17580
688	0	0	Ki67+	 1732 17779
689	0	0	Ki67+	 1736 17747
690	0	0	Ki67+	 1749 17542
691	0	0	Ki67+	 1755 17596
692	0	0	Ki67+	 1764 17576
693	0	0	Ki67+	 1768 17758
694	0	0	Ki67+	 1774 17723
695	0	0	Ki67+	 1820 17742
696	0	0	Ki67+	 1835 17695
697	0	0	Ki67+	 1844 17880
698	0	0	Ki67+	 1847 17941
699	0	0	Ki67+	 1849 17808
700	0	0	Ki67+	 1887 17686
701	0	0	Ki67+	 1902 17656
702	0	0	Ki67+	 1915 17737
703	0	0	Ki67+	 1928 17825
704	0	0	Ki67+	 1932 17730
705	0	0	Ki67+	 1935 17759
706	0	0	Ki67+	 1965 17850
707	0	0	Ki67+	 1970 17782
708	0	0	Ki67+	 1971 18075
709	0	0	Ki67+	 1972 17999
710	0	0	Ki67+	 1975 17601
711	0	0	Ki67+	 1978 17887
712	0	0	Ki67+	 1981 18186
713	0	0	Ki67+	 1987 17935
714	0	0	Ki67+	 1987 18054
715	0	0	Ki67+	 1992 18012
716	0	0	Ki67+	 1993 17969
717	0	0	Ki67+	 1997 17726
718	0	0	Ki67+	 1997 17986
719	0	0	Ki67+	 1997 18083
720	0	0	Ki67+	 2004 17761
721	0	0	Ki67+	 2012 18184
722	0	0	Ki67+	 2015 17678
723	0	0	Ki67+	 2018 18171
724	0	0	Ki67+	 2036 17728
725	0	0	Ki67+	 2036 17960
726	0	0	Ki67+	 2037 18181
727	0	0	Ki67+	 2043 17681
728	0	0	Ki67+	 2046 18202
729	0	0	Ki67+	 2057 18172
730	0	0	Ki67+	 2059 17965
731	0	0	Ki67+	 2059 18049
732	0	0	Ki67+	 2065 18020
733	0	0	Ki67+	 2066 18060
734	0	0	Ki67+	 2076 17593
735	0	0	Ki67+	 2076 17989
736	0	0	Ki67+	 2079 18041
737	0	0	Ki67+	 2080 18252
738	0	0	Ki67+	 2089 17622
739	0	0	Ki67+	 2090 17785
740	0	0	Ki67+	 2099 17813
741	0	0	Ki67+	 2100 18290
742	0	0	Ki67+	 2109 17906
743	0	0	Ki67+	 2111 17880
744	0	0	Ki67+	 2112 17998
745	0	0	Ki67+	 2113 17890
746	0	0	Ki67+	 2118 17764
747	0	0	Ki67+	 2124 18186
748	0	0	Ki67+	 2126 17976
749	0	0	Ki67+	 2135 17682
750	0	0	Ki67+	 2135 17729
751	0	0	Ki67+	 2137 17999
752	0	0	Ki67+	 2142 17953
753	0	0	Ki67+	 2142 18296
754	0	0	Ki67+	 2148 18041
755	0	0	Ki67+	 2150 17559
756	0	0	Ki67+	 2152 17829
757	0	0	Ki67+	 2152 17893
758	0	0	Ki67+	 2156 17924
759	0	0	Ki67+	 2159 17757
760	0	0	Ki67+	 2163 17872
761	0	0	Ki67+	 2164 18267
762	0	0	Ki67+	 2168 18171
763	0	0	Ki67+	 2171 18226
764	0	0	Ki67+	 2175 17876
765	0	0	Ki67+	 2175 18038
766	0	0	Ki67+	 2176 18015
767	0	0	Ki67+	 2180 17985
768	0	0	Ki67+	 2189 18212
769	0	0	Ki67+	 2193 17743
770	0	0	Ki67+	 2198 18039
771	0	0	Ki67+	 2198 18186
772	0	0	Ki67+	 2206 18289
773	0	0	Ki67+	 2220 17736
774	0	0	Ki67+	 2221 18221
775	0	0	Ki67+	 2227 17595
776	0	0	Ki67+	 2227 18253
777	0	0	Ki67+	 2228 18031
778	0	0	Ki67+	 2228 18206
779	0	0	Ki67+	 2229 17820
780	0	0	Ki67+	 2231 17798
781	0	0	Ki67+	 2233 17627
782	0	0	Ki67+	 2233 18190
783	0	0	Ki67+	 2239 17720
784	0	0	Ki67+	 2240 18301
785	0	0	Ki67+	 2247 17589
786	0	0	Ki67+	 2256 17834
787	0	0	Ki67+	 2260 18239
788	0	0	Ki67+	 2264 17776
789	0	0	Ki67+	 2266 18277
790	0	0	Ki67+	 2267 18231
791	0	0	Ki67+	 2271 17955
792	0	0	Ki67+	 2272 17713
793	0	0	Ki67+	 2275 18033
794	0	0	Ki67+	 2276 17907
795	0	0	Ki67+	 2281 18161
796	0	0	Ki67+	 2283 17688
797	0	0	Ki67+	 2283 17990
798	0	0	Ki67+	 2284 18085
799	0	0	Ki67+	 2284 18129
800	0	0	Ki67+	 2287 17742
801	0	0	Ki67+	 2287 17965
802	0	0	Ki67+	 2293 17909
803	0	0	Ki67+	 2293 18225
804	0	0	Ki67+	 2293 18242
805	0	0	Ki67+	 2298 18082
806	0	0	Ki67+	 2301 17862
807	0	0	Ki67+	 2302 17708
808	0	0	Ki67+	 2311 17721
809	0	0	Ki67+	 2313 17923
810	0	0	Ki67+	 2314 17819
811	0	0	Ki67+	 2317 18250
812	0	0	Ki67+	 2323 17982
813	0	0	Ki67+	 2323 18103
814	0	0	Ki67+	 2325 17541
815	0	0	Ki67+	 2328 18020
816	0	0	Ki67+	 2328 18055
817	0	0	Ki67+	 2336 17813
818	0	0	Ki67+	 2342 18319
819	0	0	Ki67+	 2344 17959
820	0	0	Ki67+	 2347 17993
821	0	0	Ki67+	 2348 18170
822	0	0	Ki67+	 2193 18351
823	0	0	Ki67+	 2627 13262
824	0	0	Ki67+	 2809 13087
825	0	0	Ki67+	 2811 13108
826	0	0	Ki67+	 2830 13114
827	0	0	Ki67+	 2996 13083
828	0	0	Ki67+	 2368 13694
829	0	0	Ki67+	 2450 14074
830	0	0	Ki67+	 2520 13582
831	0	0	Ki67+	 2640 13592
832	0	0	Ki67+	 2802 13645
833	0	0	Ki67+	 3126 13514
834	0	0	Ki67+	 2396 14539
835	0	0	Ki67+	 2453 14548
836	0	0	Ki67+	 2492 14506
837	0	0	Ki67+	 2576 14792
838	0	0	Ki67+	 2623 14607
839	0	0	Ki67+	 2648 14563
840	0	0	Ki67+	 2693 14645
841	0	0	Ki67+	 2771 14947
842	0	0	Ki67+	 3044 14773
843	0	0	Ki67+	 3053 14941
844	0	0	Ki67+	 3061 14908
845	0	0	Ki67+	 3063 14892
846	0	0	Ki67+	 3079 14881
847	0	0	Ki67+	 3081 14812
848	0	0	Ki67+	 3084 14926
849	0	0	Ki67+	 3086 14860
850	0	0	Ki67+	 3090 14899
851	0	0	Ki67+	 3095 14881
852	0	0	Ki67+	 3102 14817
853	0	0	Ki67+	 3110 14924
854	0	0	Ki67+	 3111 14849
855	0	0	Ki67+	 3132 14875
856	0	0	Ki67+	 3135 14798
857	0	0	Ki67+	 3145 14861
858	0	0	Ki67+	 2355 15729
859	0	0	Ki67+	 2360 15509
860	0	0	Ki67+	 2361 15663
861	0	0	Ki67+	 2364 15338
862	0	0	Ki67+	 2369 15469
863	0	0	Ki67+	 2370 15560
864	0	0	Ki67+	 2373 15367
865	0	0	Ki67+	 2374 15577
866	0	0	Ki67+	 2374 15642
867	0	0	Ki67+	 2380 15692
868	0	0	Ki67+	 2383 15308
869	0	0	Ki67+	 2386 15339
870	0	0	Ki67+	 2387 15722
871	0	0	Ki67+	 2392 15613
872	0	0	Ki67+	 2393 15437
873	0	0	Ki67+	 2406 15354
874	0	0	Ki67+	 2407 15427
875	0	0	Ki67+	 2407 15504
876	0	0	Ki67+	 2409 15539
877	0	0	Ki67+	 2420 15294
878	0	0	Ki67+	 2422 15605
879	0	0	Ki67+	 2426 15685
880	0	0	Ki67+	 2433 15576
881	0	0	Ki67+	 2434 15695
882	0	0	Ki67+	 2436 15721
883	0	0	Ki67+	 2439 15509
884	0	0	Ki67+	 2439 15544
885	0	0	Ki67+	 2442 15223
886	0	0	Ki67+	 2445 15153
887	0	0	Ki67+	 2449 15453
888	0	0	Ki67+	 2454 15753
889	0	0	Ki67+	 2460 15472
890	0	0	Ki67+	 2461 15604
891	0	0	Ki67+	 2473 15652
892	0	0	Ki67+	 2474 15710
893	0	0	Ki67+	 2475 15349
894	0	0	Ki67+	 2479 15557
895	0	0	Ki67+	 2483 15487
896	0	0	Ki67+	 2488 15742
897	0	0	Ki67+	 2492 15714
898	0	0	Ki67+	 2495 15473
899	0	0	Ki67+	 2497 15517
900	0	0	Ki67+	 2499 15382
901	0	0	Ki67+	 2502 15429
902	0	0	Ki67+	 2503 15536
903	0	0	Ki67+	 2503 15559
904	0	0	Ki67+	 2503 15585
905	0	0	Ki67+	 2512 15139
906	0	0	Ki67+	 2515 15223
907	0	0	Ki67+	 2516 15513
908	0	0	Ki67+	 2521 15588
909	0	0	Ki67+	 2526 15201
910	0	0	Ki67+	 2526 15290
911	0	0	Ki67+	 2527 15131
912	0	0	Ki67+	 2528 15469
913	0	0	Ki67+	 2530 15318
914	0	0	Ki67+	 2531 15419
915	0	0	Ki67+	 2533 15356
916	0	0	Ki67+	 2533 15556
917	0	0	Ki67+	 2537 15689
918	0	0	Ki67+	 2538 15492
919	0	0	Ki67+	 2541 15662
920	0	0	Ki67+	 2547 15176
921	0	0	Ki67+	 2552 15293
922	0	0	Ki67+	 2556 15365
923	0	0	Ki67+	 2561 15313
924	0	0	Ki67+	 2566 15601
925	0	0	Ki67+	 2567 15410
926	0	0	Ki67+	 2567 15506
927	0	0	Ki67+	 2567 15575
928	0	0	Ki67+	 2575 15637
929	0	0	Ki67+	 2577 15496
930	0	0	Ki67+	 2578 15605
931	0	0	Ki67+	 2579 15322
932	0	0	Ki67+	 2580 15653
933	0	0	Ki67+	 2581 15708
934	0	0	Ki67+	 2585 15546
935	0	0	Ki67+	 2590 15235
936	0	0	Ki67+	 2592 15187
937	0	0	Ki67+	 2596 15223
938	0	0	Ki67+	 2597 15279
939	0	0	Ki67+	 2597 15601
940	0	0	Ki67+	 2600 15405
941	0	0	Ki67+	 2602 15427
942	0	0	Ki67+	 2604 15378
943	0	0	Ki67+	 2608 15081
944	0	0	Ki67+	 2608 15575
945	0	0	Ki67+	 2611 15450
946	0	0	Ki67+	 2612 15463
947	0	0	Ki67+	 2613 15403
948	0	0	Ki67+	 2613 15739
949	0	0	Ki67+	 2614 15724
950	0	0	Ki67+	 2615 15316
951	0	0	Ki67+	 2616 15649
952	0	0	Ki67+	 2617 15492
953	0	0	Ki67+	 2617 15527
954	0	0	Ki67+	 2619 15667
955	0	0	Ki67+	 2624 15172
956	0	0	Ki67+	 2626 15342
957	0	0	Ki67+	 2628 15239
958	0	0	Ki67+	 2630 15323
959	0	0	Ki67+	 2631 15195
960	0	0	Ki67+	 2632 15590
961	0	0	Ki67+	 2633 15698
962	0	0	Ki67+	 2636 15355
963	0	0	Ki67+	 2636 15494
964	0	0	Ki67+	 2640 15576
965	0	0	Ki67+	 2641 15420
966	0	0	Ki67+	 2645 15070
967	0	0	Ki67+	 2647 15156
968	0	0	Ki67+	 2649 15542
969	0	0	Ki67+	 2650 15719
970	0	0	Ki67+	 2651 15636
971	0	0	Ki67+	 2652 15417
972	0	0	Ki67+	 2654 15600
973	0	0	Ki67+	 2656 15227
974	0	0	Ki67+	 2656 15341
975	0	0	Ki67+	 2656 15397
976	0	0	Ki67+	 2658 15564
977	0	0	Ki67+	 2661 15612
978	0	0	Ki67+	 2662 15486
979	0	0	Ki67+	 2663 15156
980	0	0	Ki67+	 2664 15372
981	0	0	Ki67+	 2664 15458
982	0	0	Ki67+	 2666 15393
983	0	0	Ki67+	 2670 15217
984	0	0	Ki67+	 2671 15255
985	0	0	Ki67+	 2671 15514
986	0	0	Ki67+	 2677 15653
987	0	0	Ki67+	 2678 15680
988	0	0	Ki67+	 2678 15730
989	0	0	Ki67+	 2683 15132
990	0	0	Ki67+	 2684 15317
991	0	0	Ki67+	 2684 15602
992	0	0	Ki67+	 2685 15471
993	0	0	Ki67+	 2692 15265
994	0	0	Ki67+	 2698 15453
995	0	0	Ki67+	 2701 15469
996	0	0	Ki67+	 2706 15296
997	0	0	Ki67+	 2709 15509
998	0	0	Ki67+	 2712 15737
999	0	0	Ki67+	 2713 15139
1000	0	0	Ki67+	 2716 15234
1001	0	0	Ki67+	 2722 15123
1002	0	0	Ki67+	 2723 15598
1003	0	0	Ki67+	 2726 15164
1004	0	0	Ki67+	 2727 15661
1005	0	0	Ki67+	 2731 15080
1006	0	0	Ki67+	 2734 15367
1007	0	0	Ki67+	 2738 15616
1008	0	0	Ki67+	 2740 15329
1009	0	0	Ki67+	 2741 15193
1010	0	0	Ki67+	 2742 15221
1011	0	0	Ki67+	 2742 15666
1012	0	0	Ki67+	 2746 15404
1013	0	0	Ki67+	 2747 15495
1014	0	0	Ki67+	 2750 15065
1015	0	0	Ki67+	 2750 15543
1016	0	0	Ki67+	 2751 15214
1017	0	0	Ki67+	 2752 15344
1018	0	0	Ki67+	 2754 15296
1019	0	0	Ki67+	 2755 15375
1020	0	0	Ki67+	 2755 15559
1021	0	0	Ki67+	 2756 15115
1022	0	0	Ki67+	 2759 15510
1023	0	0	Ki67+	 2762 15676
1024	0	0	Ki67+	 2763 15137
1025	0	0	Ki67+	 2765 15317
1026	0	0	Ki67+	 2768 15744
1027	0	0	Ki67+	 2769 15642
1028	0	0	Ki67+	 2771 15551
1029	0	0	Ki67+	 2771 15667
1030	0	0	Ki67+	 2773 15471
1031	0	0	Ki67+	 2774 15609
1032	0	0	Ki67+	 2776 15342
1033	0	0	Ki67+	 2778 15107
1034	0	0	Ki67+	 2781 15297
1035	0	0	Ki67+	 2783 15673
1036	0	0	Ki67+	 2786 15587
1037	0	0	Ki67+	 2788 15140
1038	0	0	Ki67+	 2788 15688
1039	0	0	Ki67+	 2788 15752
1040	0	0	Ki67+	 2790 15735
1041	0	0	Ki67+	 2793 15079
1042	0	0	Ki67+	 2793 15495
1043	0	0	Ki67+	 2795 15459
1044	0	0	Ki67+	 2796 15627
1045	0	0	Ki67+	 2797 15199
1046	0	0	Ki67+	 2798 15317
1047	0	0	Ki67+	 2800 15179
1048	0	0	Ki67+	 2803 15516
1049	0	0	Ki67+	 2804 15265
1050	0	0	Ki67+	 2804 15706
1051	0	0	Ki67+	 2806 15237
1052	0	0	Ki67+	 2810 15134
1053	0	0	Ki67+	 2812 15400
1054	0	0	Ki67+	 2813 15226
1055	0	0	Ki67+	 2815 15667
1056	0	0	Ki67+	 2819 15113
1057	0	0	Ki67+	 2819 15416
1058	0	0	Ki67+	 2821 15197
1059	0	0	Ki67+	 2821 15352
1060	0	0	Ki67+	 2824 15508
1061	0	0	Ki67+	 2825 15297
1062	0	0	Ki67+	 2826 15375
1063	0	0	Ki67+	 2830 15428
1064	0	0	Ki67+	 2836 15079
1065	0	0	Ki67+	 2836 15193
1066	0	0	Ki67+	 2843 14995
1067	0	0	Ki67+	 2844 15129
1068	0	0	Ki67+	 2845 15221
1069	0	0	Ki67+	 2845 15623
1070	0	0	Ki67+	 2847 15534
1071	0	0	Ki67+	 2852 15170
1072	0	0	Ki67+	 2853 15493
1073	0	0	Ki67+	 2859 15434
1074	0	0	Ki67+	 2860 15037
1075	0	0	Ki67+	 2860 15100
1076	0	0	Ki67+	 2861 15398
1077	0	0	Ki67+	 2863 15258
1078	0	0	Ki67+	 2863 15345
1079	0	0	Ki67+	 2864 15657
1080	0	0	Ki67+	 2866 15314
1081	0	0	Ki67+	 2867 15027
1082	0	0	Ki67+	 2870 15486
1083	0	0	Ki67+	 2872 15140
1084	0	0	Ki67+	 2873 15115
1085	0	0	Ki67+	 2876 15507
1086	0	0	Ki67+	 2877 15271
1087	0	0	Ki67+	 2881 15091
1088	0	0	Ki67+	 2882 15726
1089	0	0	Ki67+	 2883 15465
1090	0	0	Ki67+	 2883 15572
1091	0	0	Ki67+	 2885 15218
1092	0	0	Ki67+	 2885 15349
1093	0	0	Ki67+	 2889 15252
1094	0	0	Ki67+	 2890 15693
1095	0	0	Ki67+	 2891 15111
1096	0	0	Ki67+	 2895 15136
1097	0	0	Ki67+	 2895 15390
1098	0	0	Ki67+	 2898 15490
1099	0	0	Ki67+	 2899 15525
1100	0	0	Ki67+	 2900 15504
1101	0	0	Ki67+	 2912 15152
1102	0	0	Ki67+	 2914 15428
1103	0	0	Ki67+	 2917 15005
1104	0	0	Ki67+	 2917 15357
1105	0	0	Ki67+	 2919 15121
1106	0	0	Ki67+	 2919 15190
1107	0	0	Ki67+	 2920 15645
1108	0	0	Ki67+	 2921 15051
1109	0	0	Ki67+	 2921 15093
1110	0	0	Ki67+	 2926 15617
1111	0	0	Ki67+	 2929 15533
1112	0	0	Ki67+	 2929 15593
1113	0	0	Ki67+	 2931 15667
1114	0	0	Ki67+	 2935 15410
1115	0	0	Ki67+	 2938 15355
1116	0	0	Ki67+	 2940 15752
1117	0	0	Ki67+	 2942 15490
1118	0	0	Ki67+	 2944 15126
1119	0	0	Ki67+	 2945 15316
1120	0	0	Ki67+	 2950 15634
1121	0	0	Ki67+	 2951 15030
1122	0	0	Ki67+	 2953 15359
1123	0	0	Ki67+	 2958 15063
1124	0	0	Ki67+	 2963 15300
1125	0	0	Ki67+	 2964 15003
1126	0	0	Ki67+	 2964 15463
1127	0	0	Ki67+	 2965 15101
1128	0	0	Ki67+	 2966 15268
1129	0	0	Ki67+	 2967 15194
1130	0	0	Ki67+	 2972 15073
1131	0	0	Ki67+	 2973 15613
1132	0	0	Ki67+	 2975 15700
1133	0	0	Ki67+	 2979 15135
1134	0	0	Ki67+	 2980 15055
1135	0	0	Ki67+	 2984 14976
1136	0	0	Ki67+	 2988 15504
1137	0	0	Ki67+	 2989 15277
1138	0	0	Ki67+	 2992 15199
1139	0	0	Ki67+	 2992 15593
1140	0	0	Ki67+	 3000 15037
1141	0	0	Ki67+	 3004 15133
1142	0	0	Ki67+	 3007 14985
1143	0	0	Ki67+	 3008 15406
1144	0	0	Ki67+	 3015 15353
1145	0	0	Ki67+	 3016 15122
1146	0	0	Ki67+	 3019 15309
1147	0	0	Ki67+	 3022 15642
1148	0	0	Ki67+	 3023 15337
1149	0	0	Ki67+	 3031 15194
1150	0	0	Ki67+	 3031 15380
1151	0	0	Ki67+	 3032 15586
1152	0	0	Ki67+	 3033 15411
1153	0	0	Ki67+	 3036 15215
1154	0	0	Ki67+	 3037 15059
1155	0	0	Ki67+	 3038 15112
1156	0	0	Ki67+	 3038 15164
1157	0	0	Ki67+	 3042 14963
1158	0	0	Ki67+	 3054 15482
1159	0	0	Ki67+	 3058 15629
1160	0	0	Ki67+	 3058 15712
1161	0	0	Ki67+	 3059 15676
1162	0	0	Ki67+	 3064 15187
1163	0	0	Ki67+	 3073 15052
1164	0	0	Ki67+	 3075 15067
1165	0	0	Ki67+	 3075 15333
1166	0	0	Ki67+	 3075 15682
1167	0	0	Ki67+	 3077 15700
1168	0	0	Ki67+	 3084 15184
1169	0	0	Ki67+	 3097 15054
1170	0	0	Ki67+	 3099 15736
1171	0	0	Ki67+	 3107 14989
1172	0	0	Ki67+	 3109 15075
1173	0	0	Ki67+	 3112 15217
1174	0	0	Ki67+	 3115 15027
1175	0	0	Ki67+	 3119 15575
1176	0	0	Ki67+	 3122 15045
1177	0	0	Ki67+	 3124 15249
1178	0	0	Ki67+	 3128 15008
1179	0	0	Ki67+	 3133 14971
1180	0	0	Ki67+	 3138 15199
1181	0	0	Ki67+	 3146 15091
1182	0	0	Ki67+	 2355 16152
1183	0	0	Ki67+	 2356 16122
1184	0	0	Ki67+	 2358 16212
1185	0	0	Ki67+	 2359 16005
1186	0	0	Ki67+	 2360 16387
1187	0	0	Ki67+	 2361 16090
1188	0	0	Ki67+	 2362 16340
1189	0	0	Ki67+	 2362 16492
1190	0	0	Ki67+	 2364 16513
1191	0	0	Ki67+	 2366 16177
1192	0	0	Ki67+	 2367 16277
1193	0	0	Ki67+	 2371 15766
1194	0	0	Ki67+	 2371 16354
1195	0	0	Ki67+	 2372 16551
1196	0	0	Ki67+	 2376 15959
1197	0	0	Ki67+	 2385 16270
1198	0	0	Ki67+	 2386 15940
1199	0	0	Ki67+	 2387 16430
1200	0	0	Ki67+	 2388 15977
1201	0	0	Ki67+	 2389 16538
1202	0	0	Ki67+	 2390 15834
1203	0	0	Ki67+	 2391 15918
1204	0	0	Ki67+	 2396 16452
1205	0	0	Ki67+	 2398 15889
1206	0	0	Ki67+	 2399 15942
1207	0	0	Ki67+	 2402 16432
1208	0	0	Ki67+	 2406 16000
1209	0	0	Ki67+	 2412 16295
1210	0	0	Ki67+	 2415 15939
1211	0	0	Ki67+	 2417 15968
1212	0	0	Ki67+	 2419 16253
1213	0	0	Ki67+	 2419 16331
1214	0	0	Ki67+	 2422 15989
1215	0	0	Ki67+	 2422 16388
1216	0	0	Ki67+	 2427 15846
1217	0	0	Ki67+	 2427 16461
1218	0	0	Ki67+	 2433 15956
1219	0	0	Ki67+	 2434 15901
1220	0	0	Ki67+	 2434 16501
1221	0	0	Ki67+	 2436 16216
1222	0	0	Ki67+	 2437 16194
1223	0	0	Ki67+	 2440 16153
1224	0	0	Ki67+	 2449 16348
1225	0	0	Ki67+	 2453 16514
1226	0	0	Ki67+	 2457 16176
1227	0	0	Ki67+	 2464 16323
1228	0	0	Ki67+	 2465 16434
1229	0	0	Ki67+	 2469 16359
1230	0	0	Ki67+	 2469 16528
1231	0	0	Ki67+	 2473 15867
1232	0	0	Ki67+	 2475 16519
1233	0	0	Ki67+	 2477 16256
1234	0	0	Ki67+	 2481 16131
1235	0	0	Ki67+	 2485 15816
1236	0	0	Ki67+	 2485 16205
1237	0	0	Ki67+	 2486 15778
1238	0	0	Ki67+	 2488 16406
1239	0	0	Ki67+	 2489 16341
1240	0	0	Ki67+	 2491 16502
1241	0	0	Ki67+	 2494 16475
1242	0	0	Ki67+	 2496 16218
1243	0	0	Ki67+	 2504 16193
1244	0	0	Ki67+	 2504 16454
1245	0	0	Ki67+	 2508 16429
1246	0	0	Ki67+	 2513 16056
1247	0	0	Ki67+	 2517 15993
1248	0	0	Ki67+	 2527 16294
1249	0	0	Ki67+	 2534 16390
1250	0	0	Ki67+	 2537 15872
1251	0	0	Ki67+	 2538 15947
1252	0	0	Ki67+	 2540 16133
1253	0	0	Ki67+	 2543 15849
1254	0	0	Ki67+	 2543 16065
1255	0	0	Ki67+	 2545 15904
1256	0	0	Ki67+	 2545 16160
1257	0	0	Ki67+	 2546 16185
1258	0	0	Ki67+	 2549 16093
1259	0	0	Ki67+	 2554 16403
1260	0	0	Ki67+	 2561 16230
1261	0	0	Ki67+	 2562 16522
1262	0	0	Ki67+	 2563 16481
1263	0	0	Ki67+	 2564 16019
1264	0	0	Ki67+	 2564 16253
1265	0	0	Ki67+	 2568 16143
1266	0	0	Ki67+	 2568 16457
1267	0	0	Ki67+	 2570 15771
1268	0	0	Ki67+	 2570 16551
1269	0	0	Ki67+	 2571 16055
1270	0	0	Ki67+	 2572 16508
1271	0	0	Ki67+	 2576 16089
1272	0	0	Ki67+	 2580 15976
1273	0	0	Ki67+	 2584 16355
1274	0	0	Ki67+	 2586 16295
1275	0	0	Ki67+	 2587 16143
1276	0	0	Ki67+	 2588 16544
1277	0	0	Ki67+	 2589 15842
1278	0	0	Ki67+	 2599 16514
1279	0	0	Ki67+	 2601 16465
1280	0	0	Ki67+	 2602 16068
1281	0	0	Ki67+	 2604 15762
1282	0	0	Ki67+	 2609 16549
1283	0	0	Ki67+	 2610 16185
1284	0	0	Ki67+	 2616 15785
1285	0	0	Ki67+	 2617 16116
1286	0	0	Ki67+	 2617 16286
1287	0	0	Ki67+	 2618 16222
1288	0	0	Ki67+	 2620 15959
1289	0	0	Ki67+	 2620 16048
1290	0	0	Ki67+	 2621 16306
1291	0	0	Ki67+	 2624 15823
1292	0	0	Ki67+	 2624 16105
1293	0	0	Ki67+	 2626 16152
1294	0	0	Ki67+	 2630 15935
1295	0	0	Ki67+	 2630 16513
1296	0	0	Ki67+	 2634 16456
1297	0	0	Ki67+	 2638 15877
1298	0	0	Ki67+	 2638 16402
1299	0	0	Ki67+	 2639 15985
1300	0	0	Ki67+	 2640 16104
1301	0	0	Ki67+	 2641 16036
1302	0	0	Ki67+	 2641 16271
1303	0	0	Ki67+	 2641 16325
1304	0	0	Ki67+	 2642 15896
1305	0	0	Ki67+	 2646 16214
1306	0	0	Ki67+	 2646 16485
1307	0	0	Ki67+	 2649 16514
1308	0	0	Ki67+	 2654 15925
1309	0	0	Ki67+	 2654 16498
1310	0	0	Ki67+	 2655 15947
1311	0	0	Ki67+	 2655 16005
1312	0	0	Ki67+	 2655 16167
1313	0	0	Ki67+	 2656 16297
1314	0	0	Ki67+	 2659 16260
1315	0	0	Ki67+	 2661 15820
1316	0	0	Ki67+	 2667 16496
1317	0	0	Ki67+	 2668 16282
1318	0	0	Ki67+	 2669 16020
1319	0	0	Ki67+	 2671 16183
1320	0	0	Ki67+	 2672 15919
1321	0	0	Ki67+	 2675 15844
1322	0	0	Ki67+	 2680 16424
1323	0	0	Ki67+	 2683 15802
1324	0	0	Ki67+	 2686 16218
1325	0	0	Ki67+	 2686 16398
1326	0	0	Ki67+	 2691 16363
1327	0	0	Ki67+	 2694 16498
1328	0	0	Ki67+	 2695 16038
1329	0	0	Ki67+	 2697 15975
1330	0	0	Ki67+	 2698 16188
1331	0	0	Ki67+	 2699 15823
1332	0	0	Ki67+	 2699 15917
1333	0	0	Ki67+	 2704 15808
1334	0	0	Ki67+	 2704 15993
1335	0	0	Ki67+	 2708 15943
1336	0	0	Ki67+	 2709 16137
1337	0	0	Ki67+	 2711 15768
1338	0	0	Ki67+	 2713 15881
1339	0	0	Ki67+	 2716 16533
1340	0	0	Ki67+	 2720 15919
1341	0	0	Ki67+	 2721 16493
1342	0	0	Ki67+	 2723 16105
1343	0	0	Ki67+	 2725 16029
1344	0	0	Ki67+	 2729 15947
1345	0	0	Ki67+	 2730 15859
1346	0	0	Ki67+	 2730 16477
1347	0	0	Ki67+	 2731 15969
1348	0	0	Ki67+	 2731 16161
1349	0	0	Ki67+	 2737 16008
1350	0	0	Ki67+	 2739 16145
1351	0	0	Ki67+	 2741 16186
1352	0	0	Ki67+	 2742 15848
1353	0	0	Ki67+	 2744 15823
1354	0	0	Ki67+	 2744 15894
1355	0	0	Ki67+	 2744 16083
1356	0	0	Ki67+	 2745 16265
1357	0	0	Ki67+	 2752 16348
1358	0	0	Ki67+	 2753 15926
1359	0	0	Ki67+	 2753 16032
1360	0	0	Ki67+	 2754 16114
1361	0	0	Ki67+	 2755 16070
1362	0	0	Ki67+	 2758 15769
1363	0	0	Ki67+	 2767 15876
1364	0	0	Ki67+	 2767 16255
1365	0	0	Ki67+	 2768 16284
1366	0	0	Ki67+	 2772 16048
1367	0	0	Ki67+	 2776 15963
1368	0	0	Ki67+	 2778 16473
1369	0	0	Ki67+	 2779 16343
1370	0	0	Ki67+	 2780 15904
1371	0	0	Ki67+	 2780 16414
1372	0	0	Ki67+	 2781 15854
1373	0	0	Ki67+	 2781 16222
1374	0	0	Ki67+	 2786 15974
1375	0	0	Ki67+	 2787 15834
1376	0	0	Ki67+	 2787 15950
1377	0	0	Ki67+	 2787 16135
1378	0	0	Ki67+	 2792 16012
1379	0	0	Ki67+	 2792 16386
1380	0	0	Ki67+	 2794 15783
1381	0	0	Ki67+	 2794 16489
1382	0	0	Ki67+	 2795 15905
1383	0	0	Ki67+	 2795 16301
1384	0	0	Ki67+	 2795 16445
1385	0	0	Ki67+	 2802 16553
1386	0	0	Ki67+	 2809 16165
1387	0	0	Ki67+	 2818 16302
1388	0	0	Ki67+	 2819 16115
1389	0	0	Ki67+	 2820 15786
1390	0	0	Ki67+	 2820 15978
1391	0	0	Ki67+	 2820 16414
1392	0	0	Ki67+	 2822 16177
1393	0	0	Ki67+	 2822 16331
1394	0	0	Ki67+	 2825 16163
1395	0	0	Ki67+	 2825 16267
1396	0	0	Ki67+	 2826 15988
1397	0	0	Ki67+	 2829 16210
1398	0	0	Ki67+	 2830 16427
1399	0	0	Ki67+	 2831 15961
1400	0	0	Ki67+	 2836 15861
1401	0	0	Ki67+	 2837 16134
1402	0	0	Ki67+	 2837 16232
1403	0	0	Ki67+	 2838 16356
1404	0	0	Ki67+	 2840 16474
1405	0	0	Ki67+	 2841 15763
1406	0	0	Ki67+	 2846 16315
1407	0	0	Ki67+	 2847 16542
1408	0	0	Ki67+	 2848 15882
1409	0	0	Ki67+	 2851 16011
1410	0	0	Ki67+	 2853 15796
1411	0	0	Ki67+	 2856 16272
1412	0	0	Ki67+	 2857 15982
1413	0	0	Ki67+	 2857 16106
1414	0	0	Ki67+	 2858 16516
1415	0	0	Ki67+	 2859 16362
1416	0	0	Ki67+	 2859 16439
1417	0	0	Ki67+	 2860 16026
1418	0	0	Ki67+	 2860 16187
1419	0	0	Ki67+	 2862 15766
1420	0	0	Ki67+	 2862 16536
1421	0	0	Ki67+	 2863 15930
1422	0	0	Ki67+	 2863 15963
1423	0	0	Ki67+	 2863 16133
1424	0	0	Ki67+	 2869 15889
1425	0	0	Ki67+	 2874 16490
1426	0	0	Ki67+	 2875 16121
1427	0	0	Ki67+	 2877 15789
1428	0	0	Ki67+	 2878 15865
1429	0	0	Ki67+	 2879 16444
1430	0	0	Ki67+	 2882 15827
1431	0	0	Ki67+	 2884 16172
1432	0	0	Ki67+	 2885 16232
1433	0	0	Ki67+	 2886 16020
1434	0	0	Ki67+	 2888 15853
1435	0	0	Ki67+	 2891 15988
1436	0	0	Ki67+	 2892 16188
1437	0	0	Ki67+	 2894 15914
1438	0	0	Ki67+	 2898 16026
1439	0	0	Ki67+	 2906 16507
1440	0	0	Ki67+	 2906 16521
1441	0	0	Ki67+	 2908 16335
1442	0	0	Ki67+	 2909 16292
1443	0	0	Ki67+	 2910 15878
1444	0	0	Ki67+	 2916 16134
1445	0	0	Ki67+	 2919 15899
1446	0	0	Ki67+	 2922 16159
1447	0	0	Ki67+	 2926 16266
1448	0	0	Ki67+	 2926 16389
1449	0	0	Ki67+	 2927 15855
1450	0	0	Ki67+	 2927 16331
1451	0	0	Ki67+	 2928 16526
1452	0	0	Ki67+	 2929 16243
1453	0	0	Ki67+	 2929 16418
1454	0	0	Ki67+	 2930 15834
1455	0	0	Ki67+	 2930 15934
1456	0	0	Ki67+	 2931 16362
1457	0	0	Ki67+	 2931 16455
1458	0	0	Ki67+	 2935 16171
1459	0	0	Ki67+	 2940 16304
1460	0	0	Ki67+	 2942 15939
1461	0	0	Ki67+	 2947 16491
1462	0	0	Ki67+	 2949 16259
1463	0	0	Ki67+	 2949 16410
1464	0	0	Ki67+	 2951 16014
1465	0	0	Ki67+	 2951 16139
1466	0	0	Ki67+	 2953 16058
1467	0	0	Ki67+	 2953 16094
1468	0	0	Ki67+	 2954 15785
1469	0	0	Ki67+	 2955 16518
1470	0	0	Ki67+	 2957 15989
1471	0	0	Ki67+	 2957 16148
1472	0	0	Ki67+	 2959 16186
1473	0	0	Ki67+	 2966 15911
1474	0	0	Ki67+	 2968 16446
1475	0	0	Ki67+	 2970 16483
1476	0	0	Ki67+	 2973 16363
1477	0	0	Ki67+	 2975 15898
1478	0	0	Ki67+	 2976 16004
1479	0	0	Ki67+	 2976 16421
1480	0	0	Ki67+	 2977 15937
1481	0	0	Ki67+	 2979 16404
1482	0	0	Ki67+	 2980 16128
1483	0	0	Ki67+	 2982 16104
1484	0	0	Ki67+	 2984 16346
1485	0	0	Ki67+	 2986 16324
1486	0	0	Ki67+	 2988 16464
1487	0	0	Ki67+	 2989 15957
1488	0	0	Ki67+	 2989 16142
1489	0	0	Ki67+	 2991 15779
1490	0	0	Ki67+	 2994 15979
1491	0	0	Ki67+	 2996 15838
1492	0	0	Ki67+	 2997 15895
1493	0	0	Ki67+	 2997 16096
1494	0	0	Ki67+	 2999 16481
1495	0	0	Ki67+	 3002 16410
1496	0	0	Ki67+	 3003 16348
1497	0	0	Ki67+	 3006 16527
1498	0	0	Ki67+	 3008 16044
1499	0	0	Ki67+	 3009 16012
1500	0	0	Ki67+	 3009 16087
1501	0	0	Ki67+	 3009 16428
1502	0	0	Ki67+	 3010 16497
1503	0	0	Ki67+	 3014 15937
1504	0	0	Ki67+	 3015 16557
1505	0	0	Ki67+	 3017 16248
1506	0	0	Ki67+	 3018 16187
1507	0	0	Ki67+	 3019 15771
1508	0	0	Ki67+	 3021 16010
1509	0	0	Ki67+	 3025 16217
1510	0	0	Ki67+	 3027 16037
1511	0	0	Ki67+	 3027 16137
1512	0	0	Ki67+	 3027 16485
1513	0	0	Ki67+	 3029 16304
1514	0	0	Ki67+	 3031 16287
1515	0	0	Ki67+	 3032 16245
1516	0	0	Ki67+	 3032 16262
1517	0	0	Ki67+	 3032 16446
1518	0	0	Ki67+	 3038 15822
1519	0	0	Ki67+	 3038 15925
1520	0	0	Ki67+	 3041 15869
1521	0	0	Ki67+	 3043 16162
1522	0	0	Ki67+	 3045 16375
1523	0	0	Ki67+	 3046 16512
1524	0	0	Ki67+	 3051 16010
1525	0	0	Ki67+	 3057 15787
1526	0	0	Ki67+	 3057 16277
1527	0	0	Ki67+	 3058 16356
1528	0	0	Ki67+	 3060 16221
1529	0	0	Ki67+	 3063 16240
1530	0	0	Ki67+	 3065 15893
1531	0	0	Ki67+	 3065 16063
1532	0	0	Ki67+	 3066 16315
1533	0	0	Ki67+	 3068 16386
1534	0	0	Ki67+	 3071 15920
1535	0	0	Ki67+	 3073 16036
1536	0	0	Ki67+	 3079 16301
1537	0	0	Ki67+	 3080 15947
1538	0	0	Ki67+	 3081 16204
1539	0	0	Ki67+	 3083 16345
1540	0	0	Ki67+	 3086 15821
1541	0	0	Ki67+	 3089 16273
1542	0	0	Ki67+	 3090 16395
1543	0	0	Ki67+	 3092 15978
1544	0	0	Ki67+	 3092 16176
1545	0	0	Ki67+	 3096 16374
1546	0	0	Ki67+	 3098 16235
1547	0	0	Ki67+	 3100 15794
1548	0	0	Ki67+	 3104 16302
1549	0	0	Ki67+	 3109 16446
1550	0	0	Ki67+	 3114 16202
1551	0	0	Ki67+	 3114 16409
1552	0	0	Ki67+	 3119 15941
1553	0	0	Ki67+	 3123 16220
1554	0	0	Ki67+	 3124 16445
1555	0	0	Ki67+	 3126 16468
1556	0	0	Ki67+	 3129 16179
1557	0	0	Ki67+	 3132 16287
1558	0	0	Ki67+	 3133 16140
1559	0	0	Ki67+	 3136 16359
1560	0	0	Ki67+	 3137 15966
1561	0	0	Ki67+	 3139 16503
1562	0	0	Ki67+	 3140 16317
1563	0	0	Ki67+	 3141 16557
1564	0	0	Ki67+	 3143 15880
1565	0	0	Ki67+	 3147 16349
1566	0	0	Ki67+	 3151 16084
1567	0	0	Ki67+	 2353 16632
1568	0	0	Ki67+	 2353 16713
1569	0	0	Ki67+	 2353 16917
1570	0	0	Ki67+	 2356 16933
1571	0	0	Ki67+	 2357 16663
1572	0	0	Ki67+	 2357 16761
1573	0	0	Ki67+	 2359 16900
1574	0	0	Ki67+	 2364 17271
1575	0	0	Ki67+	 2377 16979
1576	0	0	Ki67+	 2380 16655
1577	0	0	Ki67+	 2381 16724
1578	0	0	Ki67+	 2382 16613
1579	0	0	Ki67+	 2382 16670
1580	0	0	Ki67+	 2382 17083
1581	0	0	Ki67+	 2383 17023
1582	0	0	Ki67+	 2383 17039
1583	0	0	Ki67+	 2389 16860
1584	0	0	Ki67+	 2390 16771
1585	0	0	Ki67+	 2391 17190
1586	0	0	Ki67+	 2392 16816
1587	0	0	Ki67+	 2402 16741
1588	0	0	Ki67+	 2402 16997
1589	0	0	Ki67+	 2404 16817
1590	0	0	Ki67+	 2405 16878
1591	0	0	Ki67+	 2406 16898
1592	0	0	Ki67+	 2408 16661
1593	0	0	Ki67+	 2410 17083
1594	0	0	Ki67+	 2413 16634
1595	0	0	Ki67+	 2415 16687
1596	0	0	Ki67+	 2417 17258
1597	0	0	Ki67+	 2421 17014
1598	0	0	Ki67+	 2422 16866
1599	0	0	Ki67+	 2423 16767
1600	0	0	Ki67+	 2423 16913
1601	0	0	Ki67+	 2425 16670
1602	0	0	Ki67+	 2426 17229
1603	0	0	Ki67+	 2427 17190
1604	0	0	Ki67+	 2432 16891
1605	0	0	Ki67+	 2433 16975
1606	0	0	Ki67+	 2441 16848
1607	0	0	Ki67+	 2443 17219
1608	0	0	Ki67+	 2444 17020
1609	0	0	Ki67+	 2446 16630
1610	0	0	Ki67+	 2447 17261
1611	0	0	Ki67+	 2449 16943
1612	0	0	Ki67+	 2454 16888
1613	0	0	Ki67+	 2454 17138
1614	0	0	Ki67+	 2461 17173
1615	0	0	Ki67+	 2462 16650
1616	0	0	Ki67+	 2462 16835
1617	0	0	Ki67+	 2462 17317
1618	0	0	Ki67+	 2464 17021
1619	0	0	Ki67+	 2466 17270
1620	0	0	Ki67+	 2469 16609
1621	0	0	Ki67+	 2470 16868
1622	0	0	Ki67+	 2471 17287
1623	0	0	Ki67+	 2474 16961
1624	0	0	Ki67+	 2474 17216
1625	0	0	Ki67+	 2474 17351
1626	0	0	Ki67+	 2475 17179
1627	0	0	Ki67+	 2478 16695
1628	0	0	Ki67+	 2480 16748
1629	0	0	Ki67+	 2481 16576
1630	0	0	Ki67+	 2482 16993
1631	0	0	Ki67+	 2486 16680
1632	0	0	Ki67+	 2487 16719
1633	0	0	Ki67+	 2487 16885
1634	0	0	Ki67+	 2487 17143
1635	0	0	Ki67+	 2487 17255
1636	0	0	Ki67+	 2489 17312
1637	0	0	Ki67+	 2491 16870
1638	0	0	Ki67+	 2492 17171
1639	0	0	Ki67+	 2493 16810
1640	0	0	Ki67+	 2494 16782
1641	0	0	Ki67+	 2496 16632
1642	0	0	Ki67+	 2500 16919
1643	0	0	Ki67+	 2501 16602
1644	0	0	Ki67+	 2501 17351
1645	0	0	Ki67+	 2502 16932
1646	0	0	Ki67+	 2505 16859
1647	0	0	Ki67+	 2505 17158
1648	0	0	Ki67+	 2506 17289
1649	0	0	Ki67+	 2507 17240
1650	0	0	Ki67+	 2509 16655
1651	0	0	Ki67+	 2509 16734
1652	0	0	Ki67+	 2511 17096
1653	0	0	Ki67+	 2513 16888
1654	0	0	Ki67+	 2524 16991
1655	0	0	Ki67+	 2526 16673
1656	0	0	Ki67+	 2527 17332
1657	0	0	Ki67+	 2530 17219
1658	0	0	Ki67+	 2532 16917
1659	0	0	Ki67+	 2532 17155
1660	0	0	Ki67+	 2538 16625
1661	0	0	Ki67+	 2540 16700
1662	0	0	Ki67+	 2541 16734
1663	0	0	Ki67+	 2544 16957
1664	0	0	Ki67+	 2549 17119
1665	0	0	Ki67+	 2550 16916
1666	0	0	Ki67+	 2551 17135
1667	0	0	Ki67+	 2552 17194
1668	0	0	Ki67+	 2555 16613
1669	0	0	Ki67+	 2555 16643
1670	0	0	Ki67+	 2564 17171
1671	0	0	Ki67+	 2569 16867
1672	0	0	Ki67+	 2569 17123
1673	0	0	Ki67+	 2570 16624
1674	0	0	Ki67+	 2570 16741
1675	0	0	Ki67+	 2570 17017
1676	0	0	Ki67+	 2573 17304
1677	0	0	Ki67+	 2574 16794
1678	0	0	Ki67+	 2577 17269
1679	0	0	Ki67+	 2586 16705
1680	0	0	Ki67+	 2586 17336
1681	0	0	Ki67+	 2587 16966
1682	0	0	Ki67+	 2591 16884
1683	0	0	Ki67+	 2591 17169
1684	0	0	Ki67+	 2591 17207
1685	0	0	Ki67+	 2592 16610
1686	0	0	Ki67+	 2592 17241
1687	0	0	Ki67+	 2592 17268
1688	0	0	Ki67+	 2594 17046
1689	0	0	Ki67+	 2597 17023
1690	0	0	Ki67+	 2598 16575
1691	0	0	Ki67+	 2602 16934
1692	0	0	Ki67+	 2602 17315
1693	0	0	Ki67+	 2606 16848
1694	0	0	Ki67+	 2607 16741
1695	0	0	Ki67+	 2613 16999
1696	0	0	Ki67+	 2614 16709
1697	0	0	Ki67+	 2614 17328
1698	0	0	Ki67+	 2624 17136
1699	0	0	Ki67+	 2628 16564
1700	0	0	Ki67+	 2633 16587
1701	0	0	Ki67+	 2633 16687
1702	0	0	Ki67+	 2635 16834
1703	0	0	Ki67+	 2635 16889
1704	0	0	Ki67+	 2636 16633
1705	0	0	Ki67+	 2637 16755
1706	0	0	Ki67+	 2639 16992
1707	0	0	Ki67+	 2641 17350
1708	0	0	Ki67+	 2642 17017
1709	0	0	Ki67+	 2642 17070
1710	0	0	Ki67+	 2643 16575
1711	0	0	Ki67+	 2643 17309
1712	0	0	Ki67+	 2648 16683
1713	0	0	Ki67+	 2650 16780
1714	0	0	Ki67+	 2650 17043
1715	0	0	Ki67+	 2652 16618
1716	0	0	Ki67+	 2658 16865
1717	0	0	Ki67+	 2660 17244
1718	0	0	Ki67+	 2660 17356
1719	0	0	Ki67+	 2661 16590
1720	0	0	Ki67+	 2663 16897
1721	0	0	Ki67+	 2666 16921
1722	0	0	Ki67+	 2668 16799
1723	0	0	Ki67+	 2669 16631
1724	0	0	Ki67+	 2669 16752
1725	0	0	Ki67+	 2670 17013
1726	0	0	Ki67+	 2671 17161
1727	0	0	Ki67+	 2671 17325
1728	0	0	Ki67+	 2674 16573
1729	0	0	Ki67+	 2677 16771
1730	0	0	Ki67+	 2681 16989
1731	0	0	Ki67+	 2684 17264
1732	0	0	Ki67+	 2686 16561
1733	0	0	Ki67+	 2686 17337
1734	0	0	Ki67+	 2689 16586
1735	0	0	Ki67+	 2693 16705
1736	0	0	Ki67+	 2695 16739
1737	0	0	Ki67+	 2695 17325
1738	0	0	Ki67+	 2697 16806
1739	0	0	Ki67+	 2705 17159
1740	0	0	Ki67+	 2706 17128
1741	0	0	Ki67+	 2708 16982
1742	0	0	Ki67+	 2714 16942
1743	0	0	Ki67+	 2715 16762
1744	0	0	Ki67+	 2718 16850
1745	0	0	Ki67+	 2719 16637
1746	0	0	Ki67+	 2723 16748
1747	0	0	Ki67+	 2725 16712
1748	0	0	Ki67+	 2725 16871
1749	0	0	Ki67+	 2728 17299
1750	0	0	Ki67+	 2734 17210
1751	0	0	Ki67+	 2736 16686
1752	0	0	Ki67+	 2736 17128
1753	0	0	Ki67+	 2739 17234
1754	0	0	Ki67+	 2739 17333
1755	0	0	Ki67+	 2743 17346
1756	0	0	Ki67+	 2748 16892
1757	0	0	Ki67+	 2749 16616
1758	0	0	Ki67+	 2749 16776
1759	0	0	Ki67+	 2751 17196
1760	0	0	Ki67+	 2754 16959
1761	0	0	Ki67+	 2754 17250
1762	0	0	Ki67+	 2755 17261
1763	0	0	Ki67+	 2758 16665
1764	0	0	Ki67+	 2758 16862
1765	0	0	Ki67+	 2764 16771
1766	0	0	Ki67+	 2765 17297
1767	0	0	Ki67+	 2769 16642
1768	0	0	Ki67+	 2771 16834
1769	0	0	Ki67+	 2772 16816
1770	0	0	Ki67+	 2772 16876
1771	0	0	Ki67+	 2775 16932
1772	0	0	Ki67+	 2776 17158
1773	0	0	Ki67+	 2777 17011
1774	0	0	Ki67+	 2780 16599
1775	0	0	Ki67+	 2783 16894
1776	0	0	Ki67+	 2793 16653
1777	0	0	Ki67+	 2795 16590
1778	0	0	Ki67+	 2802 16723
1779	0	0	Ki67+	 2808 16617
1780	0	0	Ki67+	 2811 17214
1781	0	0	Ki67+	 2812 17295
1782	0	0	Ki67+	 2823 16665
1783	0	0	Ki67+	 2825 16776
1784	0	0	Ki67+	 2830 16749
1785	0	0	Ki67+	 2830 16791
1786	0	0	Ki67+	 2837 16826
1787	0	0	Ki67+	 2839 17120
1788	0	0	Ki67+	 2843 16615
1789	0	0	Ki67+	 2846 16763
1790	0	0	Ki67+	 2846 17108
1791	0	0	Ki67+	 2848 16778
1792	0	0	Ki67+	 2848 17286
1793	0	0	Ki67+	 2852 16799
1794	0	0	Ki67+	 2858 16617
1795	0	0	Ki67+	 2860 17138
1796	0	0	Ki67+	 2861 16649
1797	0	0	Ki67+	 2861 16848
1798	0	0	Ki67+	 2861 17091
1799	0	0	Ki67+	 2872 16578
1800	0	0	Ki67+	 2872 16652
1801	0	0	Ki67+	 2873 16738
1802	0	0	Ki67+	 2878 16817
1803	0	0	Ki67+	 2880 16770
1804	0	0	Ki67+	 2880 16931
1805	0	0	Ki67+	 2885 16677
1806	0	0	Ki67+	 2886 16569
1807	0	0	Ki67+	 2888 16611
1808	0	0	Ki67+	 2890 17142
1809	0	0	Ki67+	 2893 17042
1810	0	0	Ki67+	 2893 17122
1811	0	0	Ki67+	 2895 16744
1812	0	0	Ki67+	 2896 17027
1813	0	0	Ki67+	 2900 16640
1814	0	0	Ki67+	 2900 17330
1815	0	0	Ki67+	 2901 17057
1816	0	0	Ki67+	 2903 16778
1817	0	0	Ki67+	 2904 16952
1818	0	0	Ki67+	 2906 16988
1819	0	0	Ki67+	 2909 16655
1820	0	0	Ki67+	 2916 17163
1821	0	0	Ki67+	 2917 16617
1822	0	0	Ki67+	 2918 16697
1823	0	0	Ki67+	 2919 17002
1824	0	0	Ki67+	 2924 17094
1825	0	0	Ki67+	 2925 16563
1826	0	0	Ki67+	 2934 16682
1827	0	0	Ki67+	 2943 16954
1828	0	0	Ki67+	 2945 16892
1829	0	0	Ki67+	 2945 17352
1830	0	0	Ki67+	 2948 17139
1831	0	0	Ki67+	 2950 16592
1832	0	0	Ki67+	 2950 17300
1833	0	0	Ki67+	 2953 17163
1834	0	0	Ki67+	 2955 16626
1835	0	0	Ki67+	 2957 16653
1836	0	0	Ki67+	 2959 16673
1837	0	0	Ki67+	 2960 17179
1838	0	0	Ki67+	 2968 16703
1839	0	0	Ki67+	 2969 16929
1840	0	0	Ki67+	 2970 16608
1841	0	0	Ki67+	 2978 16943
1842	0	0	Ki67+	 2979 17076
1843	0	0	Ki67+	 2980 16666
1844	0	0	Ki67+	 2980 16819
1845	0	0	Ki67+	 2982 17036
1846	0	0	Ki67+	 2982 17143
1847	0	0	Ki67+	 2983 16648
1848	0	0	Ki67+	 2987 16892
1849	0	0	Ki67+	 2988 17050
1850	0	0	Ki67+	 2989 16863
1851	0	0	Ki67+	 2989 17268
1852	0	0	Ki67+	 2991 17082
1853	0	0	Ki67+	 2992 16803
1854	0	0	Ki67+	 2992 16964
1855	0	0	Ki67+	 2993 16618
1856	0	0	Ki67+	 3001 16693
1857	0	0	Ki67+	 3005 16672
1858	0	0	Ki67+	 3005 17131
1859	0	0	Ki67+	 3009 16601
1860	0	0	Ki67+	 3014 17033
1861	0	0	Ki67+	 3018 16909
1862	0	0	Ki67+	 3019 16632
1863	0	0	Ki67+	 3022 16670
1864	0	0	Ki67+	 3022 16699
1865	0	0	Ki67+	 3023 16984
1866	0	0	Ki67+	 3028 16816
1867	0	0	Ki67+	 3033 17035
1868	0	0	Ki67+	 3039 16629
1869	0	0	Ki67+	 3040 16570
1870	0	0	Ki67+	 3041 16603
1871	0	0	Ki67+	 3044 16654
1872	0	0	Ki67+	 3044 16986
1873	0	0	Ki67+	 3045 16934
1874	0	0	Ki67+	 3045 17099
1875	0	0	Ki67+	 3054 16849
1876	0	0	Ki67+	 3056 17118
1877	0	0	Ki67+	 3057 16653
1878	0	0	Ki67+	 3059 16958
1879	0	0	Ki67+	 3059 17014
1880	0	0	Ki67+	 3060 16902
1881	0	0	Ki67+	 3065 16627
1882	0	0	Ki67+	 3067 16843
1883	0	0	Ki67+	 3079 17166
1884	0	0	Ki67+	 3084 16965
1885	0	0	Ki67+	 3097 17028
1886	0	0	Ki67+	 3099 16897
1887	0	0	Ki67+	 3100 16977
1888	0	0	Ki67+	 3115 16568
1889	0	0	Ki67+	 3115 16795
1890	0	0	Ki67+	 3128 16589
1891	0	0	Ki67+	 3130 16624
1892	0	0	Ki67+	 3134 16858
1893	0	0	Ki67+	 3138 16753
1894	0	0	Ki67+	 3144 16657
1895	0	0	Ki67+	 3145 16608
1896	0	0	Ki67+	 3149 16667
1897	0	0	Ki67+	 2353 17554
1898	0	0	Ki67+	 2353 18129
1899	0	0	Ki67+	 2361 18085
1900	0	0	Ki67+	 2367 17774
1901	0	0	Ki67+	 2371 17917
1902	0	0	Ki67+	 2373 17491
1903	0	0	Ki67+	 2373 17806
1904	0	0	Ki67+	 2391 18005
1905	0	0	Ki67+	 2395 17879
1906	0	0	Ki67+	 2397 18140
1907	0	0	Ki67+	 2414 17384
1908	0	0	Ki67+	 2414 17885
1909	0	0	Ki67+	 2419 17831
1910	0	0	Ki67+	 2424 18101
1911	0	0	Ki67+	 2426 17957
1912	0	0	Ki67+	 2429 17420
1913	0	0	Ki67+	 2440 18101
1914	0	0	Ki67+	 2461 17885
1915	0	0	Ki67+	 2464 17454
1916	0	0	Ki67+	 2475 17410
1917	0	0	Ki67+	 2479 17918
1918	0	0	Ki67+	 2481 17968
1919	0	0	Ki67+	 2490 17417
1920	0	0	Ki67+	 2491 17699
1921	0	0	Ki67+	 2500 17939
1922	0	0	Ki67+	 2506 17843
1923	0	0	Ki67+	 2514 17793
1924	0	0	Ki67+	 2514 17890
1925	0	0	Ki67+	 2515 17422
1926	0	0	Ki67+	 2515 17901
1927	0	0	Ki67+	 2525 17533
1928	0	0	Ki67+	 2528 17615
1929	0	0	Ki67+	 2530 17374
1930	0	0	Ki67+	 2532 18004
1931	0	0	Ki67+	 2533 17844
1932	0	0	Ki67+	 2535 17891
1933	0	0	Ki67+	 2536 17975
1934	0	0	Ki67+	 2541 17931
1935	0	0	Ki67+	 2542 18154
1936	0	0	Ki67+	 2548 17707
1937	0	0	Ki67+	 2550 17820
1938	0	0	Ki67+	 2552 17619
1939	0	0	Ki67+	 2555 17462
1940	0	0	Ki67+	 2558 17542
1941	0	0	Ki67+	 2561 17843
1942	0	0	Ki67+	 2562 18002
1943	0	0	Ki67+	 2564 18014
1944	0	0	Ki67+	 2566 17967
1945	0	0	Ki67+	 2570 17869
1946	0	0	Ki67+	 2571 17668
1947	0	0	Ki67+	 2572 17537
1948	0	0	Ki67+	 2574 17404
1949	0	0	Ki67+	 2575 17845
1950	0	0	Ki67+	 2576 17882
1951	0	0	Ki67+	 2576 17903
1952	0	0	Ki67+	 2580 18030
1953	0	0	Ki67+	 2580 18064
1954	0	0	Ki67+	 2581 17737
1955	0	0	Ki67+	 2592 17911
1956	0	0	Ki67+	 2596 17462
1957	0	0	Ki67+	 2597 17421
1958	0	0	Ki67+	 2600 17714
1959	0	0	Ki67+	 2600 17831
1960	0	0	Ki67+	 2602 17996
1961	0	0	Ki67+	 2605 18090
1962	0	0	Ki67+	 2610 17542
1963	0	0	Ki67+	 2614 17517
1964	0	0	Ki67+	 2615 17499
1965	0	0	Ki67+	 2617 17368
1966	0	0	Ki67+	 2622 17929
1967	0	0	Ki67+	 2627 17720
1968	0	0	Ki67+	 2630 17446
1969	0	0	Ki67+	 2631 17398
1970	0	0	Ki67+	 2632 17542
1971	0	0	Ki67+	 2633 17926
1972	0	0	Ki67+	 2636 17912
1973	0	0	Ki67+	 2647 17861
1974	0	0	Ki67+	 2654 17492
1975	0	0	Ki67+	 2659 17638
1976	0	0	Ki67+	 2660 17470
1977	0	0	Ki67+	 2660 17774
1978	0	0	Ki67+	 2661 17815
1979	0	0	Ki67+	 2668 17380
1980	0	0	Ki67+	 2668 18063
1981	0	0	Ki67+	 2669 17505
1982	0	0	Ki67+	 2674 17399
1983	0	0	Ki67+	 2676 17827
1984	0	0	Ki67+	 2677 17916
1985	0	0	Ki67+	 2685 17560
1986	0	0	Ki67+	 2687 17940
1987	0	0	Ki67+	 2690 17375
1988	0	0	Ki67+	 2697 17516
1989	0	0	Ki67+	 2698 18081
1990	0	0	Ki67+	 2701 17811
1991	0	0	Ki67+	 2702 17788
1992	0	0	Ki67+	 2702 18011
1993	0	0	Ki67+	 2704 18047
1994	0	0	Ki67+	 2705 18110
1995	0	0	Ki67+	 2708 17576
1996	0	0	Ki67+	 2710 17402
1997	0	0	Ki67+	 2710 17450
1998	0	0	Ki67+	 2712 17874
1999	0	0	Ki67+	 2712 18148
2000	0	0	Ki67+	 2713 17975
2001	0	0	Ki67+	 2715 17713
2002	0	0	Ki67+	 2723 17923
2003	0	0	Ki67+	 2725 17804
2004	0	0	Ki67+	 2726 17852
2005	0	0	Ki67+	 2728 17373
2006	0	0	Ki67+	 2729 17904
2007	0	0	Ki67+	 2731 17468
2008	0	0	Ki67+	 2731 17598
2009	0	0	Ki67+	 2743 17537
2010	0	0	Ki67+	 2745 17870
2011	0	0	Ki67+	 2749 17443
2012	0	0	Ki67+	 2755 17511
2013	0	0	Ki67+	 2755 17843
2014	0	0	Ki67+	 2761 17941
2015	0	0	Ki67+	 2765 17924
2016	0	0	Ki67+	 2768 17879
2017	0	0	Ki67+	 2772 17448
2018	0	0	Ki67+	 2774 17648
2019	0	0	Ki67+	 2780 17515
2020	0	0	Ki67+	 2780 18057
2021	0	0	Ki67+	 2794 17907
2022	0	0	Ki67+	 2796 18157
2023	0	0	Ki67+	 2798 17387
2024	0	0	Ki67+	 2799 17472
2025	0	0	Ki67+	 2799 17716
2026	0	0	Ki67+	 2800 17549
2027	0	0	Ki67+	 2800 17606
2028	0	0	Ki67+	 2801 17580
2029	0	0	Ki67+	 2802 17509
2030	0	0	Ki67+	 2802 17875
2031	0	0	Ki67+	 2805 17667
2032	0	0	Ki67+	 2814 17554
2033	0	0	Ki67+	 2821 18158
2034	0	0	Ki67+	 2830 17828
2035	0	0	Ki67+	 2831 17668
2036	0	0	Ki67+	 2838 17688
2037	0	0	Ki67+	 2840 17470
2038	0	0	Ki67+	 2840 17634
2039	0	0	Ki67+	 2841 17393
2040	0	0	Ki67+	 2845 17523
2041	0	0	Ki67+	 2857 17535
2042	0	0	Ki67+	 2870 17615
2043	0	0	Ki67+	 2871 17908
2044	0	0	Ki67+	 2872 17720
2045	0	0	Ki67+	 2877 17975
2046	0	0	Ki67+	 2880 17697
2047	0	0	Ki67+	 2882 17523
2048	0	0	Ki67+	 2882 17619
2049	0	0	Ki67+	 2892 17722
2050	0	0	Ki67+	 2895 17486
2051	0	0	Ki67+	 2897 17912
2052	0	0	Ki67+	 2904 17807
2053	0	0	Ki67+	 2905 17382
2054	0	0	Ki67+	 2907 17394
2055	0	0	Ki67+	 2909 18038
2056	0	0	Ki67+	 2914 18013
2057	0	0	Ki67+	 2916 17987
2058	0	0	Ki67+	 2922 17779
2059	0	0	Ki67+	 2924 17571
2060	0	0	Ki67+	 2932 17760
2061	0	0	Ki67+	 2936 17811
2062	0	0	Ki67+	 2940 18123
2063	0	0	Ki67+	 2943 18048
2064	0	0	Ki67+	 2953 17877
2065	0	0	Ki67+	 2953 17990
2066	0	0	Ki67+	 2967 17382
2067	0	0	Ki67+	 2969 17447
2068	0	0	Ki67+	 2970 17931
2069	0	0	Ki67+	 2972 18053
2070	0	0	Ki67+	 2974 17820
2071	0	0	Ki67+	 2986 17604
2072	0	0	Ki67+	 2993 18095
2073	0	0	Ki67+	 3003 17953
2074	0	0	Ki67+	 3005 17909
2075	0	0	Ki67+	 3013 17878
2076	0	0	Ki67+	 3017 17422
2077	0	0	Ki67+	 3017 17982
2078	0	0	Ki67+	 3028 18088
2079	0	0	Ki67+	 3029 17462
2080	0	0	Ki67+	 3035 17577
2081	0	0	Ki67+	 3038 18121
2082	0	0	Ki67+	 3039 17965
2083	0	0	Ki67+	 3042 18141
2084	0	0	Ki67+	 3046 17979
2085	0	0	Ki67+	 3058 17378
2086	0	0	Ki67+	 3058 18042
2087	0	0	Ki67+	 3063 18001
2088	0	0	Ki67+	 3071 17915
2089	0	0	Ki67+	 3073 18037
2090	0	0	Ki67+	 3076 18124
2091	0	0	Ki67+	 3078 17668
2092	0	0	Ki67+	 3079 17484
2093	0	0	Ki67+	 3091 18114
2094	0	0	Ki67+	 3093 18053
2095	0	0	Ki67+	 3101 17565
2096	0	0	Ki67+	 3102 17845
2097	0	0	Ki67+	 3103 18129
2098	0	0	Ki67+	 3106 17738
2099	0	0	Ki67+	 3110 18013
2100	0	0	Ki67+	 3112 17517
2101	0	0	Ki67+	 3112 17819
2102	0	0	Ki67+	 3116 17540
2103	0	0	Ki67+	 3119 18073
2104	0	0	Ki67+	 3127 18133
2105	0	0	Ki67+	 3128 17564
2106	0	0	Ki67+	 3138 17376
2107	0	0	Ki67+	 3138 18139
2108	0	0	Ki67+	 3140 18066
2109	0	0	Ki67+	 3147 17552
2110	0	0	Ki67+	 3148 17370
2111	0	0	Ki67+	 2360 18220
2112	0	0	Ki67+	 2366 18243
2113	0	0	Ki67+	 2367 18305
2114	0	0	Ki67+	 2372 18347
2115	0	0	Ki67+	 2373 18185
2116	0	0	Ki67+	 2401 18173
2117	0	0	Ki67+	 2421 18486
2118	0	0	Ki67+	 2423 18380
2119	0	0	Ki67+	 2431 18472
2120	0	0	Ki67+	 2433 18229
2121	0	0	Ki67+	 2434 18332
2122	0	0	Ki67+	 2452 18493
2123	0	0	Ki67+	 2456 18194
2124	0	0	Ki67+	 2456 18234
2125	0	0	Ki67+	 2459 18276
2126	0	0	Ki67+	 2470 18333
2127	0	0	Ki67+	 2491 18224
2128	0	0	Ki67+	 2512 18282
2129	0	0	Ki67+	 2515 18504
2130	0	0	Ki67+	 2525 18524
2131	0	0	Ki67+	 2529 18493
2132	0	0	Ki67+	 2534 18187
2133	0	0	Ki67+	 2548 18520
2134	0	0	Ki67+	 2577 18208
2135	0	0	Ki67+	 2628 18227
2136	0	0	Ki67+	 2643 18359
2137	0	0	Ki67+	 2649 18339
2138	0	0	Ki67+	 2658 18181
2139	0	0	Ki67+	 2662 18331
2140	0	0	Ki67+	 2676 18355
2141	0	0	Ki67+	 2683 18221
2142	0	0	Ki67+	 2685 18299
2143	0	0	Ki67+	 2685 18373
2144	0	0	Ki67+	 2692 18347
2145	0	0	Ki67+	 2692 18391
2146	0	0	Ki67+	 2704 18178
2147	0	0	Ki67+	 2713 18361
2148	0	0	Ki67+	 2714 18260
2149	0	0	Ki67+	 2724 18837
2150	0	0	Ki67+	 2732 18288
2151	0	0	Ki67+	 2742 18176
2152	0	0	Ki67+	 2751 18439
2153	0	0	Ki67+	 2755 18705
2154	0	0	Ki67+	 2765 18359
2155	0	0	Ki67+	 2767 18272
2156	0	0	Ki67+	 2771 18256
2157	0	0	Ki67+	 2776 18411
2158	0	0	Ki67+	 2776 18518
2159	0	0	Ki67+	 2778 18571
2160	0	0	Ki67+	 2787 18288
2161	0	0	Ki67+	 2790 18539
2162	0	0	Ki67+	 2800 18390
2163	0	0	Ki67+	 2802 18355
2164	0	0	Ki67+	 2812 18529
2165	0	0	Ki67+	 2813 18246
2166	0	0	Ki67+	 2814 18196
2167	0	0	Ki67+	 2820 18296
2168	0	0	Ki67+	 2825 18702
2169	0	0	Ki67+	 2826 18635
2170	0	0	Ki67+	 2827 18752
2171	0	0	Ki67+	 2828 18716
2172	0	0	Ki67+	 2835 18264
2173	0	0	Ki67+	 2836 18419
2174	0	0	Ki67+	 2836 18497
2175	0	0	Ki67+	 2836 18776
2176	0	0	Ki67+	 2841 18680
2177	0	0	Ki67+	 2844 18313
2178	0	0	Ki67+	 2851 18658
2179	0	0	Ki67+	 2852 18291
2180	0	0	Ki67+	 2858 18497
2181	0	0	Ki67+	 2861 18624
2182	0	0	Ki67+	 2870 18554
2183	0	0	Ki67+	 2875 18610
2184	0	0	Ki67+	 2876 18590
2185	0	0	Ki67+	 2880 18840
2186	0	0	Ki67+	 2882 18249
2187	0	0	Ki67+	 2882 18753
2188	0	0	Ki67+	 2883 18644
2189	0	0	Ki67+	 2885 18718
2190	0	0	Ki67+	 2888 18343
2191	0	0	Ki67+	 2889 18824
2192	0	0	Ki67+	 2891 18315
2193	0	0	Ki67+	 2892 18787
2194	0	0	Ki67+	 2897 18696
2195	0	0	Ki67+	 2899 18586
2196	0	0	Ki67+	 2900 18821
2197	0	0	Ki67+	 2901 18671
2198	0	0	Ki67+	 2901 18871
2199	0	0	Ki67+	 2911 18365
2200	0	0	Ki67+	 2911 18758
2201	0	0	Ki67+	 2921 18702
2202	0	0	Ki67+	 2921 18790
2203	0	0	Ki67+	 2926 18661
2204	0	0	Ki67+	 2929 18600
2205	0	0	Ki67+	 2931 18689
2206	0	0	Ki67+	 2942 18663
2207	0	0	Ki67+	 2943 18728
2208	0	0	Ki67+	 2945 18711
2209	0	0	Ki67+	 2947 18749
2210	0	0	Ki67+	 2949 18382
2211	0	0	Ki67+	 2950 18506
2212	0	0	Ki67+	 2961 18287
2213	0	0	Ki67+	 2968 18601
2214	0	0	Ki67+	 2970 18399
2215	0	0	Ki67+	 2970 18650
2216	0	0	Ki67+	 2972 18828
2217	0	0	Ki67+	 2973 18546
2218	0	0	Ki67+	 2974 18627
2219	0	0	Ki67+	 2974 18720
2220	0	0	Ki67+	 2977 18531
2221	0	0	Ki67+	 2979 18278
2222	0	0	Ki67+	 2979 18861
2223	0	0	Ki67+	 2981 18349
2224	0	0	Ki67+	 2986 18904
2225	0	0	Ki67+	 2988 18575
2226	0	0	Ki67+	 2990 18393
2227	0	0	Ki67+	 2994 18240
2228	0	0	Ki67+	 2995 18603
2229	0	0	Ki67+	 2998 18629
2230	0	0	Ki67+	 3000 18366
2231	0	0	Ki67+	 3002 18288
2232	0	0	Ki67+	 3002 18669
2233	0	0	Ki67+	 3003 18560
2234	0	0	Ki67+	 3003 18745
2235	0	0	Ki67+	 3004 18783
2236	0	0	Ki67+	 3007 18529
2237	0	0	Ki67+	 3017 18262
2238	0	0	Ki67+	 3019 18899
2239	0	0	Ki67+	 3021 18815
2240	0	0	Ki67+	 3022 18226
2241	0	0	Ki67+	 3023 18286
2242	0	0	Ki67+	 3030 18943
2243	0	0	Ki67+	 3032 18669
2244	0	0	Ki67+	 3040 18216
2245	0	0	Ki67+	 3042 18536
2246	0	0	Ki67+	 3046 18671
2247	0	0	Ki67+	 3060 18497
2248	0	0	Ki67+	 3081 18821
2249	0	0	Ki67+	 3092 18181
2250	0	0	Ki67+	 3092 18454
2251	0	0	Ki67+	 3113 18179
2252	0	0	Ki67+	 3123 18406
2253	0	0	Ki67+	 3129 18504
2254	0	0	Ki67+	 3131 18593
2255	0	0	Ki67+	 3134 18407
2256	0	0	Ki67+	 2993 19143
2257	0	0	Ki67+	 3099 19037
2258	0	0	Ki67+	 3380 12141
2259	0	0	Ki67+	 3447 12154
2260	0	0	Ki67+	 3538 12183
2261	0	0	Ki67+	 3590 12078
2262	0	0	Ki67+	 3639 11980
2263	0	0	Ki67+	 3674 11861
2264	0	0	Ki67+	 3676 12041
2265	0	0	Ki67+	 3702 12075
2266	0	0	Ki67+	 3727 11864
2267	0	0	Ki67+	 3739 12055
2268	0	0	Ki67+	 3760 11799
2269	0	0	Ki67+	 3765 11700
2270	0	0	Ki67+	 3811 11945
2271	0	0	Ki67+	 3814 11932
2272	0	0	Ki67+	 3865 11787
2273	0	0	Ki67+	 3878 11862
2274	0	0	Ki67+	 3884 11826
2275	0	0	Ki67+	 3888 12013
2276	0	0	Ki67+	 3917 11828
2277	0	0	Ki67+	 3937 11898
2278	0	0	Ki67+	 3225 12938
2279	0	0	Ki67+	 3343 12522
2280	0	0	Ki67+	 3361 12640
2281	0	0	Ki67+	 3370 12232
2282	0	0	Ki67+	 3475 12565
2283	0	0	Ki67+	 3552 12497
2284	0	0	Ki67+	 3605 12274
2285	0	0	Ki67+	 3709 12563
2286	0	0	Ki67+	 3848 12360
2287	0	0	Ki67+	 3256 13016
2288	0	0	Ki67+	 3348 13145
2289	0	0	Ki67+	 3363 13447
2290	0	0	Ki67+	 3772 13069
2291	0	0	Ki67+	 3628 14211
2292	0	0	Ki67+	 3154 15181
2293	0	0	Ki67+	 3156 14786
2294	0	0	Ki67+	 3156 15349
2295	0	0	Ki67+	 3164 14814
2296	0	0	Ki67+	 3165 15257
2297	0	0	Ki67+	 3165 15371
2298	0	0	Ki67+	 3170 14712
2299	0	0	Ki67+	 3171 14877
2300	0	0	Ki67+	 3172 14846
2301	0	0	Ki67+	 3181 15075
2302	0	0	Ki67+	 3181 15197
2303	0	0	Ki67+	 3182 14719
2304	0	0	Ki67+	 3182 14759
2305	0	0	Ki67+	 3183 14827
2306	0	0	Ki67+	 3191 14875
2307	0	0	Ki67+	 3199 14688
2308	0	0	Ki67+	 3200 15333
2309	0	0	Ki67+	 3201 14711
2310	0	0	Ki67+	 3201 15136
2311	0	0	Ki67+	 3205 14855
2312	0	0	Ki67+	 3205 15186
2313	0	0	Ki67+	 3212 15057
2314	0	0	Ki67+	 3213 14771
2315	0	0	Ki67+	 3215 15257
2316	0	0	Ki67+	 3216 14816
2317	0	0	Ki67+	 3219 14736
2318	0	0	Ki67+	 3221 15198
2319	0	0	Ki67+	 3226 15304
2320	0	0	Ki67+	 3230 14756
2321	0	0	Ki67+	 3233 14995
2322	0	0	Ki67+	 3236 14698
2323	0	0	Ki67+	 3237 15250
2324	0	0	Ki67+	 3239 14876
2325	0	0	Ki67+	 3240 15119
2326	0	0	Ki67+	 3243 14966
2327	0	0	Ki67+	 3244 14822
2328	0	0	Ki67+	 3247 14794
2329	0	0	Ki67+	 3252 14810
2330	0	0	Ki67+	 3253 14924
2331	0	0	Ki67+	 3255 15303
2332	0	0	Ki67+	 3260 14971
2333	0	0	Ki67+	 3260 15119
2334	0	0	Ki67+	 3261 14891
2335	0	0	Ki67+	 3263 14724
2336	0	0	Ki67+	 3264 15026
2337	0	0	Ki67+	 3264 15230
2338	0	0	Ki67+	 3268 14706
2339	0	0	Ki67+	 3269 15073
2340	0	0	Ki67+	 3270 14939
2341	0	0	Ki67+	 3272 15337
2342	0	0	Ki67+	 3279 14765
2343	0	0	Ki67+	 3281 15283
2344	0	0	Ki67+	 3281 15311
2345	0	0	Ki67+	 3281 15349
2346	0	0	Ki67+	 3285 15011
2347	0	0	Ki67+	 3286 14806
2348	0	0	Ki67+	 3287 14841
2349	0	0	Ki67+	 3289 14856
2350	0	0	Ki67+	 3289 15104
2351	0	0	Ki67+	 3290 14977
2352	0	0	Ki67+	 3293 14891
2353	0	0	Ki67+	 3293 15259
2354	0	0	Ki67+	 3297 15342
2355	0	0	Ki67+	 3301 14838
2356	0	0	Ki67+	 3303 14969
2357	0	0	Ki67+	 3309 15037
2358	0	0	Ki67+	 3314 15374
2359	0	0	Ki67+	 3316 14868
2360	0	0	Ki67+	 3322 14921
2361	0	0	Ki67+	 3325 14836
2362	0	0	Ki67+	 3325 14954
2363	0	0	Ki67+	 3326 14868
2364	0	0	Ki67+	 3328 15344
2365	0	0	Ki67+	 3328 15390
2366	0	0	Ki67+	 3330 14931
2367	0	0	Ki67+	 3338 14952
2368	0	0	Ki67+	 3341 15037
2369	0	0	Ki67+	 3341 15353
2370	0	0	Ki67+	 3343 14901
2371	0	0	Ki67+	 3343 15002
2372	0	0	Ki67+	 3348 15152
2373	0	0	Ki67+	 3350 15399
2374	0	0	Ki67+	 3357 14974
2375	0	0	Ki67+	 3357 15326
2376	0	0	Ki67+	 3368 14948
2377	0	0	Ki67+	 3373 14923
2378	0	0	Ki67+	 3373 15159
2379	0	0	Ki67+	 3374 15373
2380	0	0	Ki67+	 3375 15393
2381	0	0	Ki67+	 3380 14816
2382	0	0	Ki67+	 3383 14907
2383	0	0	Ki67+	 3385 14785
2384	0	0	Ki67+	 3385 15096
2385	0	0	Ki67+	 3389 14955
2386	0	0	Ki67+	 3396 15191
2387	0	0	Ki67+	 3398 14898
2388	0	0	Ki67+	 3399 15356
2389	0	0	Ki67+	 3403 14927
2390	0	0	Ki67+	 3404 15045
2391	0	0	Ki67+	 3405 15170
2392	0	0	Ki67+	 3407 15392
2393	0	0	Ki67+	 3410 15348
2394	0	0	Ki67+	 3412 15121
2395	0	0	Ki67+	 3418 15320
2396	0	0	Ki67+	 3421 15351
2397	0	0	Ki67+	 3424 14958
2398	0	0	Ki67+	 3424 15402
2399	0	0	Ki67+	 3425 15029
2400	0	0	Ki67+	 3425 15153
2401	0	0	Ki67+	 3426 14761
2402	0	0	Ki67+	 3427 15060
2403	0	0	Ki67+	 3431 14898
2404	0	0	Ki67+	 3432 14785
2405	0	0	Ki67+	 3432 14977
2406	0	0	Ki67+	 3436 15000
2407	0	0	Ki67+	 3436 15373
2408	0	0	Ki67+	 3442 15119
2409	0	0	Ki67+	 3442 15179
2410	0	0	Ki67+	 3443 14754
2411	0	0	Ki67+	 3446 14689
2412	0	0	Ki67+	 3446 15095
2413	0	0	Ki67+	 3459 14741
2414	0	0	Ki67+	 3460 14890
2415	0	0	Ki67+	 3464 15228
2416	0	0	Ki67+	 3468 14971
2417	0	0	Ki67+	 3469 15297
2418	0	0	Ki67+	 3473 15341
2419	0	0	Ki67+	 3474 14880
2420	0	0	Ki67+	 3474 15163
2421	0	0	Ki67+	 3476 14907
2422	0	0	Ki67+	 3476 15055
2423	0	0	Ki67+	 3482 15105
2424	0	0	Ki67+	 3485 15188
2425	0	0	Ki67+	 3486 14685
2426	0	0	Ki67+	 3486 14830
2427	0	0	Ki67+	 3486 14907
2428	0	0	Ki67+	 3487 14779
2429	0	0	Ki67+	 3490 14753
2430	0	0	Ki67+	 3492 15125
2431	0	0	Ki67+	 3495 14940
2432	0	0	Ki67+	 3495 15294
2433	0	0	Ki67+	 3496 15218
2434	0	0	Ki67+	 3496 15250
2435	0	0	Ki67+	 3497 14819
2436	0	0	Ki67+	 3498 15158
2437	0	0	Ki67+	 3503 15078
2438	0	0	Ki67+	 3508 15341
2439	0	0	Ki67+	 3509 15149
2440	0	0	Ki67+	 3510 15191
2441	0	0	Ki67+	 3512 14729
2442	0	0	Ki67+	 3514 15323
2443	0	0	Ki67+	 3515 14777
2444	0	0	Ki67+	 3516 15276
2445	0	0	Ki67+	 3518 15248
2446	0	0	Ki67+	 3520 15332
2447	0	0	Ki67+	 3524 14988
2448	0	0	Ki67+	 3527 14736
2449	0	0	Ki67+	 3528 15037
2450	0	0	Ki67+	 3533 15218
2451	0	0	Ki67+	 3535 14934
2452	0	0	Ki67+	 3537 15107
2453	0	0	Ki67+	 3538 14802
2454	0	0	Ki67+	 3538 15275
2455	0	0	Ki67+	 3539 15202
2456	0	0	Ki67+	 3542 14864
2457	0	0	Ki67+	 3543 14844
2458	0	0	Ki67+	 3548 14766
2459	0	0	Ki67+	 3559 14998
2460	0	0	Ki67+	 3560 15091
2461	0	0	Ki67+	 3560 15326
2462	0	0	Ki67+	 3566 14718
2463	0	0	Ki67+	 3571 14988
2464	0	0	Ki67+	 3571 15252
2465	0	0	Ki67+	 3572 14933
2466	0	0	Ki67+	 3573 14898
2467	0	0	Ki67+	 3573 15035
2468	0	0	Ki67+	 3577 15017
2469	0	0	Ki67+	 3577 15144
2470	0	0	Ki67+	 3578 15052
2471	0	0	Ki67+	 3580 14809
2472	0	0	Ki67+	 3582 14911
2473	0	0	Ki67+	 3583 15113
2474	0	0	Ki67+	 3588 15071
2475	0	0	Ki67+	 3588 15304
2476	0	0	Ki67+	 3593 15091
2477	0	0	Ki67+	 3593 15150
2478	0	0	Ki67+	 3595 15053
2479	0	0	Ki67+	 3596 14949
2480	0	0	Ki67+	 3598 14774
2481	0	0	Ki67+	 3601 14877
2482	0	0	Ki67+	 3601 15228
2483	0	0	Ki67+	 3602 14732
2484	0	0	Ki67+	 3605 14712
2485	0	0	Ki67+	 3605 14912
2486	0	0	Ki67+	 3605 15213
2487	0	0	Ki67+	 3607 15274
2488	0	0	Ki67+	 3608 15069
2489	0	0	Ki67+	 3614 14826
2490	0	0	Ki67+	 3616 15102
2491	0	0	Ki67+	 3622 14797
2492	0	0	Ki67+	 3624 15110
2493	0	0	Ki67+	 3628 15371
2494	0	0	Ki67+	 3629 14766
2495	0	0	Ki67+	 3631 14936
2496	0	0	Ki67+	 3632 14912
2497	0	0	Ki67+	 3633 14825
2498	0	0	Ki67+	 3633 15140
2499	0	0	Ki67+	 3634 15193
2500	0	0	Ki67+	 3635 14722
2501	0	0	Ki67+	 3641 15321
2502	0	0	Ki67+	 3643 15292
2503	0	0	Ki67+	 3647 15181
2504	0	0	Ki67+	 3648 14887
2505	0	0	Ki67+	 3649 14924
2506	0	0	Ki67+	 3649 14949
2507	0	0	Ki67+	 3655 15139
2508	0	0	Ki67+	 3655 15203
2509	0	0	Ki67+	 3658 15385
2510	0	0	Ki67+	 3665 15158
2511	0	0	Ki67+	 3668 14869
2512	0	0	Ki67+	 3669 15291
2513	0	0	Ki67+	 3672 14975
2514	0	0	Ki67+	 3672 15010
2515	0	0	Ki67+	 3673 15360
2516	0	0	Ki67+	 3678 15384
2517	0	0	Ki67+	 3679 15303
2518	0	0	Ki67+	 3681 15163
2519	0	0	Ki67+	 3681 15220
2520	0	0	Ki67+	 3682 14860
2521	0	0	Ki67+	 3683 15190
2522	0	0	Ki67+	 3688 15321
2523	0	0	Ki67+	 3688 15405
2524	0	0	Ki67+	 3689 14977
2525	0	0	Ki67+	 3689 15037
2526	0	0	Ki67+	 3689 15055
2527	0	0	Ki67+	 3691 15016
2528	0	0	Ki67+	 3692 14889
2529	0	0	Ki67+	 3692 14919
2530	0	0	Ki67+	 3692 15221
2531	0	0	Ki67+	 3693 15251
2532	0	0	Ki67+	 3698 14862
2533	0	0	Ki67+	 3704 14839
2534	0	0	Ki67+	 3705 14922
2535	0	0	Ki67+	 3709 14980
2536	0	0	Ki67+	 3710 14733
2537	0	0	Ki67+	 3718 15096
2538	0	0	Ki67+	 3719 15382
2539	0	0	Ki67+	 3720 15129
2540	0	0	Ki67+	 3721 15155
2541	0	0	Ki67+	 3721 15229
2542	0	0	Ki67+	 3725 14793
2543	0	0	Ki67+	 3725 15008
2544	0	0	Ki67+	 3726 14722
2545	0	0	Ki67+	 3726 14950
2546	0	0	Ki67+	 3727 15038
2547	0	0	Ki67+	 3728 15217
2548	0	0	Ki67+	 3735 14840
2549	0	0	Ki67+	 3735 15326
2550	0	0	Ki67+	 3739 14855
2551	0	0	Ki67+	 3741 14956
2552	0	0	Ki67+	 3742 15062
2553	0	0	Ki67+	 3745 15101
2554	0	0	Ki67+	 3745 15357
2555	0	0	Ki67+	 3748 14733
2556	0	0	Ki67+	 3748 14778
2557	0	0	Ki67+	 3749 15217
2558	0	0	Ki67+	 3751 15334
2559	0	0	Ki67+	 3752 14980
2560	0	0	Ki67+	 3753 15236
2561	0	0	Ki67+	 3754 15050
2562	0	0	Ki67+	 3759 14806
2563	0	0	Ki67+	 3767 15248
2564	0	0	Ki67+	 3768 15097
2565	0	0	Ki67+	 3768 15139
2566	0	0	Ki67+	 3770 15023
2567	0	0	Ki67+	 3773 14911
2568	0	0	Ki67+	 3775 14744
2569	0	0	Ki67+	 3777 14944
2570	0	0	Ki67+	 3779 15386
2571	0	0	Ki67+	 3783 15008
2572	0	0	Ki67+	 3784 15094
2573	0	0	Ki67+	 3784 15226
2574	0	0	Ki67+	 3785 14962
2575	0	0	Ki67+	 3788 15276
2576	0	0	Ki67+	 3789 15049
2577	0	0	Ki67+	 3791 15123
2578	0	0	Ki67+	 3792 15241
2579	0	0	Ki67+	 3796 14852
2580	0	0	Ki67+	 3801 14995
2581	0	0	Ki67+	 3802 15159
2582	0	0	Ki67+	 3808 15061
2583	0	0	Ki67+	 3809 15291
2584	0	0	Ki67+	 3809 15358
2585	0	0	Ki67+	 3812 15187
2586	0	0	Ki67+	 3816 14747
2587	0	0	Ki67+	 3817 15136
2588	0	0	Ki67+	 3822 15123
2589	0	0	Ki67+	 3824 15036
2590	0	0	Ki67+	 3824 15401
2591	0	0	Ki67+	 3827 14948
2592	0	0	Ki67+	 3831 14868
2593	0	0	Ki67+	 3834 14893
2594	0	0	Ki67+	 3835 14793
2595	0	0	Ki67+	 3840 14984
2596	0	0	Ki67+	 3842 15202
2597	0	0	Ki67+	 3843 14778
2598	0	0	Ki67+	 3847 14808
2599	0	0	Ki67+	 3848 14742
2600	0	0	Ki67+	 3848 15353
2601	0	0	Ki67+	 3849 15012
2602	0	0	Ki67+	 3851 14852
2603	0	0	Ki67+	 3851 15027
2604	0	0	Ki67+	 3851 15330
2605	0	0	Ki67+	 3854 14905
2606	0	0	Ki67+	 3859 14796
2607	0	0	Ki67+	 3862 14765
2608	0	0	Ki67+	 3866 15250
2609	0	0	Ki67+	 3867 14875
2610	0	0	Ki67+	 3871 15285
2611	0	0	Ki67+	 3873 14947
2612	0	0	Ki67+	 3873 15004
2613	0	0	Ki67+	 3876 14813
2614	0	0	Ki67+	 3885 15404
2615	0	0	Ki67+	 3888 14798
2616	0	0	Ki67+	 3889 15056
2617	0	0	Ki67+	 3892 15101
2618	0	0	Ki67+	 3893 14769
2619	0	0	Ki67+	 3894 14971
2620	0	0	Ki67+	 3894 15282
2621	0	0	Ki67+	 3895 15066
2622	0	0	Ki67+	 3909 15327
2623	0	0	Ki67+	 3910 15006
2624	0	0	Ki67+	 3910 15358
2625	0	0	Ki67+	 3915 14855
2626	0	0	Ki67+	 3918 14761
2627	0	0	Ki67+	 3926 14987
2628	0	0	Ki67+	 3930 15405
2629	0	0	Ki67+	 3932 14880
2630	0	0	Ki67+	 3932 14918
2631	0	0	Ki67+	 3932 15331
2632	0	0	Ki67+	 3933 15096
2633	0	0	Ki67+	 3937 14719
2634	0	0	Ki67+	 3942 14847
2635	0	0	Ki67+	 3946 15309
2636	0	0	Ki67+	 3948 14779
2637	0	0	Ki67+	 3158 15535
2638	0	0	Ki67+	 3165 15960
2639	0	0	Ki67+	 3168 15415
2640	0	0	Ki67+	 3171 16207
2641	0	0	Ki67+	 3177 16081
2642	0	0	Ki67+	 3186 15421
2643	0	0	Ki67+	 3191 15483
2644	0	0	Ki67+	 3193 15880
2645	0	0	Ki67+	 3193 16204
2646	0	0	Ki67+	 3204 16175
2647	0	0	Ki67+	 3213 15572
2648	0	0	Ki67+	 3216 15531
2649	0	0	Ki67+	 3239 15897
2650	0	0	Ki67+	 3239 16186
2651	0	0	Ki67+	 3263 15643
2652	0	0	Ki67+	 3272 15550
2653	0	0	Ki67+	 3275 16042
2654	0	0	Ki67+	 3275 16052
2655	0	0	Ki67+	 3278 16179
2656	0	0	Ki67+	 3282 15714
2657	0	0	Ki67+	 3283 15472
2658	0	0	Ki67+	 3284 15575
2659	0	0	Ki67+	 3284 15736
2660	0	0	Ki67+	 3286 15549
2661	0	0	Ki67+	 3288 15445
2662	0	0	Ki67+	 3291 15522
2663	0	0	Ki67+	 3309 15499
2664	0	0	Ki67+	 3314 15522
2665	0	0	Ki67+	 3316 15452
2666	0	0	Ki67+	 3323 15576
2667	0	0	Ki67+	 3338 15454
2668	0	0	Ki67+	 3339 15487
2669	0	0	Ki67+	 3342 15791
2670	0	0	Ki67+	 3356 15732
2671	0	0	Ki67+	 3359 15746
2672	0	0	Ki67+	 3360 15467
2673	0	0	Ki67+	 3366 15598
2674	0	0	Ki67+	 3366 15692
2675	0	0	Ki67+	 3367 15642
2676	0	0	Ki67+	 3381 15555
2677	0	0	Ki67+	 3383 15478
2678	0	0	Ki67+	 3383 15610
2679	0	0	Ki67+	 3387 15592
2680	0	0	Ki67+	 3392 15518
2681	0	0	Ki67+	 3392 15531
2682	0	0	Ki67+	 3393 15682
2683	0	0	Ki67+	 3394 15560
2684	0	0	Ki67+	 3398 15722
2685	0	0	Ki67+	 3400 15743
2686	0	0	Ki67+	 3402 15936
2687	0	0	Ki67+	 3404 15433
2688	0	0	Ki67+	 3411 15490
2689	0	0	Ki67+	 3412 15580
2690	0	0	Ki67+	 3414 15997
2691	0	0	Ki67+	 3418 15610
2692	0	0	Ki67+	 3427 15712
2693	0	0	Ki67+	 3430 15505
2694	0	0	Ki67+	 3430 15539
2695	0	0	Ki67+	 3431 15836
2696	0	0	Ki67+	 3433 15787
2697	0	0	Ki67+	 3439 15425
2698	0	0	Ki67+	 3439 15589
2699	0	0	Ki67+	 3443 15770
2700	0	0	Ki67+	 3451 15727
2701	0	0	Ki67+	 3455 15711
2702	0	0	Ki67+	 3456 15449
2703	0	0	Ki67+	 3456 15610
2704	0	0	Ki67+	 3456 15796
2705	0	0	Ki67+	 3457 15808
2706	0	0	Ki67+	 3459 15908
2707	0	0	Ki67+	 3460 15432
2708	0	0	Ki67+	 3462 15557
2709	0	0	Ki67+	 3462 15582
2710	0	0	Ki67+	 3471 15645
2711	0	0	Ki67+	 3471 15855
2712	0	0	Ki67+	 3472 15695
2713	0	0	Ki67+	 3492 15615
2714	0	0	Ki67+	 3494 15723
2715	0	0	Ki67+	 3496 15883
2716	0	0	Ki67+	 3497 15639
2717	0	0	Ki67+	 3500 15813
2718	0	0	Ki67+	 3505 15829
2719	0	0	Ki67+	 3506 15594
2720	0	0	Ki67+	 3513 15540
2721	0	0	Ki67+	 3516 15862
2722	0	0	Ki67+	 3518 15599
2723	0	0	Ki67+	 3519 15571
2724	0	0	Ki67+	 3519 15737
2725	0	0	Ki67+	 3519 16113
2726	0	0	Ki67+	 3520 15703
2727	0	0	Ki67+	 3522 15778
2728	0	0	Ki67+	 3524 15439
2729	0	0	Ki67+	 3530 15865
2730	0	0	Ki67+	 3531 15534
2731	0	0	Ki67+	 3532 15654
2732	0	0	Ki67+	 3533 15636
2733	0	0	Ki67+	 3533 16190
2734	0	0	Ki67+	 3538 15673
2735	0	0	Ki67+	 3539 15902
2736	0	0	Ki67+	 3540 15740
2737	0	0	Ki67+	 3541 16162
2738	0	0	Ki67+	 3546 15888
2739	0	0	Ki67+	 3552 15954
2740	0	0	Ki67+	 3556 16143
2741	0	0	Ki67+	 3557 15988
2742	0	0	Ki67+	 3562 15953
2743	0	0	Ki67+	 3562 16201
2744	0	0	Ki67+	 3563 15708
2745	0	0	Ki67+	 3567 15673
2746	0	0	Ki67+	 3569 15800
2747	0	0	Ki67+	 3571 15824
2748	0	0	Ki67+	 3572 15543
2749	0	0	Ki67+	 3572 15731
2750	0	0	Ki67+	 3574 15901
2751	0	0	Ki67+	 3577 15973
2752	0	0	Ki67+	 3577 16020
2753	0	0	Ki67+	 3580 16040
2754	0	0	Ki67+	 3583 15679
2755	0	0	Ki67+	 3595 16125
2756	0	0	Ki67+	 3600 15941
2757	0	0	Ki67+	 3603 15878
2758	0	0	Ki67+	 3603 15916
2759	0	0	Ki67+	 3605 15678
2760	0	0	Ki67+	 3605 15817
2761	0	0	Ki67+	 3608 15709
2762	0	0	Ki67+	 3610 15742
2763	0	0	Ki67+	 3611 15550
2764	0	0	Ki67+	 3613 15635
2765	0	0	Ki67+	 3616 16152
2766	0	0	Ki67+	 3618 15608
2767	0	0	Ki67+	 3619 15786
2768	0	0	Ki67+	 3620 16098
2769	0	0	Ki67+	 3622 15533
2770	0	0	Ki67+	 3622 16003
2771	0	0	Ki67+	 3623 15502
2772	0	0	Ki67+	 3624 15871
2773	0	0	Ki67+	 3628 15929
2774	0	0	Ki67+	 3632 15758
2775	0	0	Ki67+	 3634 15656
2776	0	0	Ki67+	 3634 15742
2777	0	0	Ki67+	 3636 16121
2778	0	0	Ki67+	 3640 15905
2779	0	0	Ki67+	 3641 15836
2780	0	0	Ki67+	 3642 16173
2781	0	0	Ki67+	 3644 15794
2782	0	0	Ki67+	 3646 15577
2783	0	0	Ki67+	 3647 15625
2784	0	0	Ki67+	 3649 15759
2785	0	0	Ki67+	 3650 15561
2786	0	0	Ki67+	 3651 15926
2787	0	0	Ki67+	 3653 15507
2788	0	0	Ki67+	 3653 16121
2789	0	0	Ki67+	 3657 16019
2790	0	0	Ki67+	 3658 15675
2791	0	0	Ki67+	 3659 16137
2792	0	0	Ki67+	 3661 15843
2793	0	0	Ki67+	 3662 16102
2794	0	0	Ki67+	 3663 15791
2795	0	0	Ki67+	 3664 16073
2796	0	0	Ki67+	 3667 16014
2797	0	0	Ki67+	 3668 15711
2798	0	0	Ki67+	 3670 16124
2799	0	0	Ki67+	 3671 15631
2800	0	0	Ki67+	 3674 15580
2801	0	0	Ki67+	 3674 15600
2802	0	0	Ki67+	 3678 15902
2803	0	0	Ki67+	 3680 16112
2804	0	0	Ki67+	 3686 16151
2805	0	0	Ki67+	 3690 16192
2806	0	0	Ki67+	 3691 16009
2807	0	0	Ki67+	 3693 16136
2808	0	0	Ki67+	 3694 15655
2809	0	0	Ki67+	 3694 15883
2810	0	0	Ki67+	 3697 16031
2811	0	0	Ki67+	 3703 16097
2812	0	0	Ki67+	 3711 15602
2813	0	0	Ki67+	 3714 15992
2814	0	0	Ki67+	 3718 15485
2815	0	0	Ki67+	 3721 15953
2816	0	0	Ki67+	 3722 15427
2817	0	0	Ki67+	 3724 15862
2818	0	0	Ki67+	 3731 15459
2819	0	0	Ki67+	 3734 15495
2820	0	0	Ki67+	 3734 15966
2821	0	0	Ki67+	 3736 15832
2822	0	0	Ki67+	 3739 16111
2823	0	0	Ki67+	 3744 15850
2824	0	0	Ki67+	 3748 16088
2825	0	0	Ki67+	 3750 15457
2826	0	0	Ki67+	 3751 15833
2827	0	0	Ki67+	 3752 15413
2828	0	0	Ki67+	 3760 15924
2829	0	0	Ki67+	 3763 15519
2830	0	0	Ki67+	 3767 15970
2831	0	0	Ki67+	 3770 15462
2832	0	0	Ki67+	 3771 15892
2833	0	0	Ki67+	 3772 16054
2834	0	0	Ki67+	 3773 15436
2835	0	0	Ki67+	 3773 15492
2836	0	0	Ki67+	 3773 15853
2837	0	0	Ki67+	 3783 16111
2838	0	0	Ki67+	 3785 15510
2839	0	0	Ki67+	 3791 15944
2840	0	0	Ki67+	 3793 15467
2841	0	0	Ki67+	 3793 15871
2842	0	0	Ki67+	 3793 15971
2843	0	0	Ki67+	 3794 15915
2844	0	0	Ki67+	 3796 15433
2845	0	0	Ki67+	 3797 15414
2846	0	0	Ki67+	 3802 15585
2847	0	0	Ki67+	 3804 15483
2848	0	0	Ki67+	 3804 16000
2849	0	0	Ki67+	 3806 16088
2850	0	0	Ki67+	 3806 16132
2851	0	0	Ki67+	 3812 15516
2852	0	0	Ki67+	 3812 16143
2853	0	0	Ki67+	 3818 16051
2854	0	0	Ki67+	 3818 16111
2855	0	0	Ki67+	 3824 15869
2856	0	0	Ki67+	 3826 15425
2857	0	0	Ki67+	 3826 15459
2858	0	0	Ki67+	 3828 16161
2859	0	0	Ki67+	 3830 15983
2860	0	0	Ki67+	 3832 15533
2861	0	0	Ki67+	 3832 15962
2862	0	0	Ki67+	 3833 15744
2863	0	0	Ki67+	 3835 16074
2864	0	0	Ki67+	 3837 15571
2865	0	0	Ki67+	 3838 15480
2866	0	0	Ki67+	 3839 15510
2867	0	0	Ki67+	 3841 15416
2868	0	0	Ki67+	 3843 15497
2869	0	0	Ki67+	 3847 16108
2870	0	0	Ki67+	 3849 15542
2871	0	0	Ki67+	 3854 15899
2872	0	0	Ki67+	 3855 15607
2873	0	0	Ki67+	 3856 15918
2874	0	0	Ki67+	 3858 15735
2875	0	0	Ki67+	 3862 15518
2876	0	0	Ki67+	 3862 15948
2877	0	0	Ki67+	 3869 16033
2878	0	0	Ki67+	 3870 15964
2879	0	0	Ki67+	 3871 15545
2880	0	0	Ki67+	 3873 16172
2881	0	0	Ki67+	 3876 16114
2882	0	0	Ki67+	 3879 15823
2883	0	0	Ki67+	 3880 16193
2884	0	0	Ki67+	 3881 15667
2885	0	0	Ki67+	 3886 15594
2886	0	0	Ki67+	 3886 15981
2887	0	0	Ki67+	 3887 16037
2888	0	0	Ki67+	 3891 15524
2889	0	0	Ki67+	 3892 15617
2890	0	0	Ki67+	 3895 15642
2891	0	0	Ki67+	 3896 15451
2892	0	0	Ki67+	 3902 16021
2893	0	0	Ki67+	 3904 15573
2894	0	0	Ki67+	 3909 15665
2895	0	0	Ki67+	 3909 16170
2896	0	0	Ki67+	 3911 15997
2897	0	0	Ki67+	 3911 16032
2898	0	0	Ki67+	 3917 15542
2899	0	0	Ki67+	 3921 15889
2900	0	0	Ki67+	 3922 15744
2901	0	0	Ki67+	 3924 15725
2902	0	0	Ki67+	 3926 15471
2903	0	0	Ki67+	 3927 15509
2904	0	0	Ki67+	 3927 15587
2905	0	0	Ki67+	 3929 15552
2906	0	0	Ki67+	 3932 15818
2907	0	0	Ki67+	 3933 16144
2908	0	0	Ki67+	 3936 15541
2909	0	0	Ki67+	 3937 15907
2910	0	0	Ki67+	 3943 15772
2911	0	0	Ki67+	 3945 15432
2912	0	0	Ki67+	 3153 16248
2913	0	0	Ki67+	 3153 16884
2914	0	0	Ki67+	 3154 16476
2915	0	0	Ki67+	 3155 16215
2916	0	0	Ki67+	 3157 16692
2917	0	0	Ki67+	 3158 16327
2918	0	0	Ki67+	 3164 16739
2919	0	0	Ki67+	 3167 16291
2920	0	0	Ki67+	 3167 16634
2921	0	0	Ki67+	 3167 16965
2922	0	0	Ki67+	 3168 16589
2923	0	0	Ki67+	 3169 16360
2924	0	0	Ki67+	 3169 16554
2925	0	0	Ki67+	 3169 16794
2926	0	0	Ki67+	 3172 16508
2927	0	0	Ki67+	 3172 16712
2928	0	0	Ki67+	 3179 16414
2929	0	0	Ki67+	 3182 16432
2930	0	0	Ki67+	 3183 16489
2931	0	0	Ki67+	 3188 16817
2932	0	0	Ki67+	 3188 16945
2933	0	0	Ki67+	 3192 16547
2934	0	0	Ki67+	 3192 16676
2935	0	0	Ki67+	 3193 16726
2936	0	0	Ki67+	 3195 16609
2937	0	0	Ki67+	 3196 16791
2938	0	0	Ki67+	 3197 16847
2939	0	0	Ki67+	 3205 16514
2940	0	0	Ki67+	 3208 16620
2941	0	0	Ki67+	 3210 16386
2942	0	0	Ki67+	 3212 16453
2943	0	0	Ki67+	 3214 16267
2944	0	0	Ki67+	 3216 16821
2945	0	0	Ki67+	 3218 16882
2946	0	0	Ki67+	 3220 16576
2947	0	0	Ki67+	 3221 16435
2948	0	0	Ki67+	 3221 16537
2949	0	0	Ki67+	 3221 16750
2950	0	0	Ki67+	 3224 16592
2951	0	0	Ki67+	 3225 16671
2952	0	0	Ki67+	 3226 16340
2953	0	0	Ki67+	 3228 16717
2954	0	0	Ki67+	 3230 16488
2955	0	0	Ki67+	 3234 16415
2956	0	0	Ki67+	 3234 16851
2957	0	0	Ki67+	 3236 16694
2958	0	0	Ki67+	 3236 16929
2959	0	0	Ki67+	 3236 16998
2960	0	0	Ki67+	 3239 16320
2961	0	0	Ki67+	 3243 16393
2962	0	0	Ki67+	 3245 16455
2963	0	0	Ki67+	 3245 16599
2964	0	0	Ki67+	 3246 16252
2965	0	0	Ki67+	 3247 16660
2966	0	0	Ki67+	 3252 16536
2967	0	0	Ki67+	 3253 16721
2968	0	0	Ki67+	 3260 16837
2969	0	0	Ki67+	 3261 16315
2970	0	0	Ki67+	 3264 16474
2971	0	0	Ki67+	 3269 16754
2972	0	0	Ki67+	 3270 16293
2973	0	0	Ki67+	 3274 16719
2974	0	0	Ki67+	 3275 16619
2975	0	0	Ki67+	 3277 16471
2976	0	0	Ki67+	 3284 16522
2977	0	0	Ki67+	 3285 16240
2978	0	0	Ki67+	 3286 16397
2979	0	0	Ki67+	 3287 16213
2980	0	0	Ki67+	 3290 16868
2981	0	0	Ki67+	 3292 16793
2982	0	0	Ki67+	 3296 16962
2983	0	0	Ki67+	 3300 16359
2984	0	0	Ki67+	 3300 16550
2985	0	0	Ki67+	 3307 16932
2986	0	0	Ki67+	 3310 16793
2987	0	0	Ki67+	 3310 16880
2988	0	0	Ki67+	 3317 16810
2989	0	0	Ki67+	 3323 16878
2990	0	0	Ki67+	 3330 16725
2991	0	0	Ki67+	 3334 16872
2992	0	0	Ki67+	 3337 16740
2993	0	0	Ki67+	 3342 16378
2994	0	0	Ki67+	 3345 16352
2995	0	0	Ki67+	 3346 16604
2996	0	0	Ki67+	 3351 16468
2997	0	0	Ki67+	 3379 16482
2998	0	0	Ki67+	 3386 16392
2999	0	0	Ki67+	 3397 16864
3000	0	0	Ki67+	 3411 16438
3001	0	0	Ki67+	 3427 16610
3002	0	0	Ki67+	 3440 16373
3003	0	0	Ki67+	 3449 16725
3004	0	0	Ki67+	 3452 16364
3005	0	0	Ki67+	 3456 16652
3006	0	0	Ki67+	 3515 16911
3007	0	0	Ki67+	 3554 16938
3008	0	0	Ki67+	 3555 16764
3009	0	0	Ki67+	 3556 16642
3010	0	0	Ki67+	 3558 16813
3011	0	0	Ki67+	 3562 16251
3012	0	0	Ki67+	 3563 17005
3013	0	0	Ki67+	 3565 16702
3014	0	0	Ki67+	 3570 16917
3015	0	0	Ki67+	 3580 16232
3016	0	0	Ki67+	 3583 16801
3017	0	0	Ki67+	 3587 16782
3018	0	0	Ki67+	 3587 16983
3019	0	0	Ki67+	 3598 16580
3020	0	0	Ki67+	 3601 16759
3021	0	0	Ki67+	 3601 16906
3022	0	0	Ki67+	 3603 16606
3023	0	0	Ki67+	 3607 16500
3024	0	0	Ki67+	 3610 16817
3025	0	0	Ki67+	 3611 16929
3026	0	0	Ki67+	 3619 16401
3027	0	0	Ki67+	 3620 16888
3028	0	0	Ki67+	 3623 16548
3029	0	0	Ki67+	 3628 16861
3030	0	0	Ki67+	 3630 16228
3031	0	0	Ki67+	 3634 16506
3032	0	0	Ki67+	 3634 16759
3033	0	0	Ki67+	 3637 16387
3034	0	0	Ki67+	 3639 16834
3035	0	0	Ki67+	 3653 16887
3036	0	0	Ki67+	 3657 16471
3037	0	0	Ki67+	 3658 16727
3038	0	0	Ki67+	 3661 16914
3039	0	0	Ki67+	 3662 16598
3040	0	0	Ki67+	 3666 16704
3041	0	0	Ki67+	 3667 16443
3042	0	0	Ki67+	 3673 16938
3043	0	0	Ki67+	 3677 16264
3044	0	0	Ki67+	 3677 16831
3045	0	0	Ki67+	 3679 16754
3046	0	0	Ki67+	 3681 16559
3047	0	0	Ki67+	 3682 16714
3048	0	0	Ki67+	 3684 16458
3049	0	0	Ki67+	 3688 16684
3050	0	0	Ki67+	 3690 16909
3051	0	0	Ki67+	 3691 16387
3052	0	0	Ki67+	 3694 16331
3053	0	0	Ki67+	 3698 16423
3054	0	0	Ki67+	 3706 16773
3055	0	0	Ki67+	 3707 16597
3056	0	0	Ki67+	 3712 16933
3057	0	0	Ki67+	 3713 16806
3058	0	0	Ki67+	 3717 16570
3059	0	0	Ki67+	 3718 16895
3060	0	0	Ki67+	 3720 16728
3061	0	0	Ki67+	 3731 16624
3062	0	0	Ki67+	 3735 16785
3063	0	0	Ki67+	 3735 16923
3064	0	0	Ki67+	 3736 16674
3065	0	0	Ki67+	 3740 16747
3066	0	0	Ki67+	 3745 16454
3067	0	0	Ki67+	 3750 16423
3068	0	0	Ki67+	 3762 16552
3069	0	0	Ki67+	 3764 16490
3070	0	0	Ki67+	 3765 16244
3071	0	0	Ki67+	 3772 16436
3072	0	0	Ki67+	 3773 16422
3073	0	0	Ki67+	 3774 16536
3074	0	0	Ki67+	 3778 16390
3075	0	0	Ki67+	 3780 16722
3076	0	0	Ki67+	 3786 16632
3077	0	0	Ki67+	 3786 16691
3078	0	0	Ki67+	 3788 16491
3079	0	0	Ki67+	 3788 16756
3080	0	0	Ki67+	 3795 16274
3081	0	0	Ki67+	 3803 16534
3082	0	0	Ki67+	 3804 16509
3083	0	0	Ki67+	 3805 16569
3084	0	0	Ki67+	 3808 16586
3085	0	0	Ki67+	 3816 16464
3086	0	0	Ki67+	 3817 16374
3087	0	0	Ki67+	 3819 16925
3088	0	0	Ki67+	 3824 16617
3089	0	0	Ki67+	 3832 16228
3090	0	0	Ki67+	 3832 16496
3091	0	0	Ki67+	 3832 16601
3092	0	0	Ki67+	 3835 16545
3093	0	0	Ki67+	 3837 16574
3094	0	0	Ki67+	 3839 16274
3095	0	0	Ki67+	 3842 16411
3096	0	0	Ki67+	 3847 16454
3097	0	0	Ki67+	 3853 16327
3098	0	0	Ki67+	 3853 16526
3099	0	0	Ki67+	 3854 16551
3100	0	0	Ki67+	 3857 16283
3101	0	0	Ki67+	 3858 16247
3102	0	0	Ki67+	 3860 16939
3103	0	0	Ki67+	 3861 16397
3104	0	0	Ki67+	 3863 16376
3105	0	0	Ki67+	 3863 16457
3106	0	0	Ki67+	 3865 16499
3107	0	0	Ki67+	 3867 16334
3108	0	0	Ki67+	 3867 16632
3109	0	0	Ki67+	 3870 16959
3110	0	0	Ki67+	 3872 16914
3111	0	0	Ki67+	 3873 16433
3112	0	0	Ki67+	 3874 16304
3113	0	0	Ki67+	 3880 16539
3114	0	0	Ki67+	 3881 16257
3115	0	0	Ki67+	 3883 16567
3116	0	0	Ki67+	 3883 16626
3117	0	0	Ki67+	 3884 16839
3118	0	0	Ki67+	 3888 16484
3119	0	0	Ki67+	 3896 16437
3120	0	0	Ki67+	 3898 16467
3121	0	0	Ki67+	 3899 16865
3122	0	0	Ki67+	 3904 16773
3123	0	0	Ki67+	 3907 16277
3124	0	0	Ki67+	 3909 16901
3125	0	0	Ki67+	 3913 16980
3126	0	0	Ki67+	 3914 16632
3127	0	0	Ki67+	 3915 16730
3128	0	0	Ki67+	 3916 16409
3129	0	0	Ki67+	 3916 16607
3130	0	0	Ki67+	 3918 16575
3131	0	0	Ki67+	 3922 16829
3132	0	0	Ki67+	 3923 16683
3133	0	0	Ki67+	 3926 16456
3134	0	0	Ki67+	 3927 16883
3135	0	0	Ki67+	 3929 16545
3136	0	0	Ki67+	 3931 16367
3137	0	0	Ki67+	 3932 16961
3138	0	0	Ki67+	 3934 16710
3139	0	0	Ki67+	 3934 16749
3140	0	0	Ki67+	 3936 16217
3141	0	0	Ki67+	 3939 16764
3142	0	0	Ki67+	 3944 16845
3143	0	0	Ki67+	 3947 16484
3144	0	0	Ki67+	 3949 16581
3145	0	0	Ki67+	 3951 16618
3146	0	0	Ki67+	 3155 17751
3147	0	0	Ki67+	 3158 17782
3148	0	0	Ki67+	 3167 17536
3149	0	0	Ki67+	 3171 17066
3150	0	0	Ki67+	 3185 17015
3151	0	0	Ki67+	 3185 17494
3152	0	0	Ki67+	 3191 17079
3153	0	0	Ki67+	 3202 17413
3154	0	0	Ki67+	 3204 17712
3155	0	0	Ki67+	 3208 17761
3156	0	0	Ki67+	 3213 17663
3157	0	0	Ki67+	 3214 17792
3158	0	0	Ki67+	 3229 17553
3159	0	0	Ki67+	 3233 17617
3160	0	0	Ki67+	 3245 17072
3161	0	0	Ki67+	 3245 17765
3162	0	0	Ki67+	 3248 17031
3163	0	0	Ki67+	 3250 17109
3164	0	0	Ki67+	 3251 17627
3165	0	0	Ki67+	 3259 17708
3166	0	0	Ki67+	 3283 17571
3167	0	0	Ki67+	 3292 17638
3168	0	0	Ki67+	 3306 17048
3169	0	0	Ki67+	 3314 17792
3170	0	0	Ki67+	 3315 17393
3171	0	0	Ki67+	 3317 17598
3172	0	0	Ki67+	 3323 17746
3173	0	0	Ki67+	 3324 17381
3174	0	0	Ki67+	 3331 17657
3175	0	0	Ki67+	 3337 17070
3176	0	0	Ki67+	 3343 17475
3177	0	0	Ki67+	 3348 17032
3178	0	0	Ki67+	 3357 17067
3179	0	0	Ki67+	 3390 17577
3180	0	0	Ki67+	 3393 17630
3181	0	0	Ki67+	 3487 17347
3182	0	0	Ki67+	 3528 17111
3183	0	0	Ki67+	 3542 17089
3184	0	0	Ki67+	 3557 17576
3185	0	0	Ki67+	 3563 17080
3186	0	0	Ki67+	 3566 17133
3187	0	0	Ki67+	 3579 17201
3188	0	0	Ki67+	 3600 17118
3189	0	0	Ki67+	 3604 17566
3190	0	0	Ki67+	 3611 17174
3191	0	0	Ki67+	 3612 17051
3192	0	0	Ki67+	 3613 17317
3193	0	0	Ki67+	 3632 17332
3194	0	0	Ki67+	 3633 17141
3195	0	0	Ki67+	 3640 17347
3196	0	0	Ki67+	 3643 17030
3197	0	0	Ki67+	 3666 17257
3198	0	0	Ki67+	 3669 17275
3199	0	0	Ki67+	 3670 17360
3200	0	0	Ki67+	 3694 17252
3201	0	0	Ki67+	 3694 17772
3202	0	0	Ki67+	 3695 17273
3203	0	0	Ki67+	 3705 17183
3204	0	0	Ki67+	 3706 17292
3205	0	0	Ki67+	 3708 17320
3206	0	0	Ki67+	 3713 17779
3207	0	0	Ki67+	 3718 17753
3208	0	0	Ki67+	 3722 17628
3209	0	0	Ki67+	 3724 17251
3210	0	0	Ki67+	 3724 17616
3211	0	0	Ki67+	 3726 17271
3212	0	0	Ki67+	 3729 17160
3213	0	0	Ki67+	 3731 17223
3214	0	0	Ki67+	 3734 17194
3215	0	0	Ki67+	 3735 17239
3216	0	0	Ki67+	 3739 17041
3217	0	0	Ki67+	 3739 17432
3218	0	0	Ki67+	 3743 17167
3219	0	0	Ki67+	 3749 17274
3220	0	0	Ki67+	 3757 17181
3221	0	0	Ki67+	 3763 17357
3222	0	0	Ki67+	 3764 17441
3223	0	0	Ki67+	 3765 17213
3224	0	0	Ki67+	 3767 17611
3225	0	0	Ki67+	 3768 17180
3226	0	0	Ki67+	 3769 17224
3227	0	0	Ki67+	 3775 17267
3228	0	0	Ki67+	 3782 17282
3229	0	0	Ki67+	 3783 17369
3230	0	0	Ki67+	 3784 17790
3231	0	0	Ki67+	 3787 17192
3232	0	0	Ki67+	 3789 17768
3233	0	0	Ki67+	 3796 17671
3234	0	0	Ki67+	 3804 17773
3235	0	0	Ki67+	 3805 17160
3236	0	0	Ki67+	 3805 17369
3237	0	0	Ki67+	 3809 17277
3238	0	0	Ki67+	 3811 17794
3239	0	0	Ki67+	 3812 17107
3240	0	0	Ki67+	 3813 17220
3241	0	0	Ki67+	 3814 17722
3242	0	0	Ki67+	 3823 17659
3243	0	0	Ki67+	 3826 17106
3244	0	0	Ki67+	 3826 17275
3245	0	0	Ki67+	 3827 17073
3246	0	0	Ki67+	 3831 17208
3247	0	0	Ki67+	 3831 17678
3248	0	0	Ki67+	 3831 17768
3249	0	0	Ki67+	 3837 17715
3250	0	0	Ki67+	 3841 17177
3251	0	0	Ki67+	 3848 17223
3252	0	0	Ki67+	 3848 17570
3253	0	0	Ki67+	 3851 17094
3254	0	0	Ki67+	 3851 17597
3255	0	0	Ki67+	 3856 17699
3256	0	0	Ki67+	 3865 17297
3257	0	0	Ki67+	 3867 17759
3258	0	0	Ki67+	 3874 17256
3259	0	0	Ki67+	 3875 17013
3260	0	0	Ki67+	 3878 17074
3261	0	0	Ki67+	 3880 17100
3262	0	0	Ki67+	 3888 17025
3263	0	0	Ki67+	 3888 17078
3264	0	0	Ki67+	 3891 17369
3265	0	0	Ki67+	 3900 17576
3266	0	0	Ki67+	 3900 17713
3267	0	0	Ki67+	 3907 17209
3268	0	0	Ki67+	 3907 17447
3269	0	0	Ki67+	 3908 17172
3270	0	0	Ki67+	 3911 17800
3271	0	0	Ki67+	 3918 17741
3272	0	0	Ki67+	 3921 17644
3273	0	0	Ki67+	 3924 17186
3274	0	0	Ki67+	 3924 17523
3275	0	0	Ki67+	 3927 17248
3276	0	0	Ki67+	 3928 17105
3277	0	0	Ki67+	 3939 17220
3278	0	0	Ki67+	 3944 17025
3279	0	0	Ki67+	 3949 17187
3280	0	0	Ki67+	 3950 17246
3281	0	0	Ki67+	 3157 18567
3282	0	0	Ki67+	 3168 18493
3283	0	0	Ki67+	 3169 18008
3284	0	0	Ki67+	 3172 17991
3285	0	0	Ki67+	 3173 17815
3286	0	0	Ki67+	 3176 18524
3287	0	0	Ki67+	 3179 18512
3288	0	0	Ki67+	 3192 18577
3289	0	0	Ki67+	 3196 18004
3290	0	0	Ki67+	 3200 18539
3291	0	0	Ki67+	 3201 17835
3292	0	0	Ki67+	 3203 17809
3293	0	0	Ki67+	 3205 18109
3294	0	0	Ki67+	 3217 17976
3295	0	0	Ki67+	 3231 18135
3296	0	0	Ki67+	 3240 18604
3297	0	0	Ki67+	 3249 18536
3298	0	0	Ki67+	 3256 18452
3299	0	0	Ki67+	 3259 18593
3300	0	0	Ki67+	 3268 18559
3301	0	0	Ki67+	 3313 18507
3302	0	0	Ki67+	 3382 18473
3303	0	0	Ki67+	 3442 18596
3304	0	0	Ki67+	 3450 18359
3305	0	0	Ki67+	 3459 18408
3306	0	0	Ki67+	 3462 18513
3307	0	0	Ki67+	 3464 18484
3308	0	0	Ki67+	 3471 18536
3309	0	0	Ki67+	 3497 18423
3310	0	0	Ki67+	 3498 18558
3311	0	0	Ki67+	 3518 18448
3312	0	0	Ki67+	 3529 18539
3313	0	0	Ki67+	 3531 18278
3314	0	0	Ki67+	 3535 18575
3315	0	0	Ki67+	 3537 18527
3316	0	0	Ki67+	 3538 18546
3317	0	0	Ki67+	 3554 18583
3318	0	0	Ki67+	 3571 17889
3319	0	0	Ki67+	 3577 18436
3320	0	0	Ki67+	 3579 18483
3321	0	0	Ki67+	 3594 18278
3322	0	0	Ki67+	 3604 18497
3323	0	0	Ki67+	 3606 18144
3324	0	0	Ki67+	 3608 17840
3325	0	0	Ki67+	 3611 18530
3326	0	0	Ki67+	 3613 18326
3327	0	0	Ki67+	 3616 18584
3328	0	0	Ki67+	 3629 18173
3329	0	0	Ki67+	 3632 18548
3330	0	0	Ki67+	 3634 18077
3331	0	0	Ki67+	 3635 18604
3332	0	0	Ki67+	 3638 18308
3333	0	0	Ki67+	 3639 18222
3334	0	0	Ki67+	 3641 17946
3335	0	0	Ki67+	 3643 17822
3336	0	0	Ki67+	 3648 18136
3337	0	0	Ki67+	 3648 18563
3338	0	0	Ki67+	 3649 18299
3339	0	0	Ki67+	 3658 18241
3340	0	0	Ki67+	 3660 18532
3341	0	0	Ki67+	 3663 17924
3342	0	0	Ki67+	 3666 18305
3343	0	0	Ki67+	 3680 17950
3344	0	0	Ki67+	 3681 18036
3345	0	0	Ki67+	 3683 18542
3346	0	0	Ki67+	 3685 18396
3347	0	0	Ki67+	 3688 18516
3348	0	0	Ki67+	 3690 18337
3349	0	0	Ki67+	 3702 18106
3350	0	0	Ki67+	 3702 18512
3351	0	0	Ki67+	 3711 17983
3352	0	0	Ki67+	 3714 18058
3353	0	0	Ki67+	 3717 18125
3354	0	0	Ki67+	 3724 18221
3355	0	0	Ki67+	 3725 18242
3356	0	0	Ki67+	 3734 17865
3357	0	0	Ki67+	 3738 18056
3358	0	0	Ki67+	 3738 18228
3359	0	0	Ki67+	 3740 17811
3360	0	0	Ki67+	 3742 18585
3361	0	0	Ki67+	 3743 17911
3362	0	0	Ki67+	 3744 18017
3363	0	0	Ki67+	 3746 18265
3364	0	0	Ki67+	 3749 17830
3365	0	0	Ki67+	 3752 18454
3366	0	0	Ki67+	 3759 18043
3367	0	0	Ki67+	 3765 18025
3368	0	0	Ki67+	 3766 18560
3369	0	0	Ki67+	 3768 18487
3370	0	0	Ki67+	 3770 17815
3371	0	0	Ki67+	 3775 17940
3372	0	0	Ki67+	 3777 18391
3373	0	0	Ki67+	 3781 17847
3374	0	0	Ki67+	 3781 18483
3375	0	0	Ki67+	 3786 17983
3376	0	0	Ki67+	 3792 17973
3377	0	0	Ki67+	 3792 18046
3378	0	0	Ki67+	 3795 18358
3379	0	0	Ki67+	 3795 18524
3380	0	0	Ki67+	 3798 18002
3381	0	0	Ki67+	 3801 18604
3382	0	0	Ki67+	 3806 18017
3383	0	0	Ki67+	 3811 18479
3384	0	0	Ki67+	 3812 17926
3385	0	0	Ki67+	 3815 18346
3386	0	0	Ki67+	 3820 18511
3387	0	0	Ki67+	 3823 18491
3388	0	0	Ki67+	 3837 17976
3389	0	0	Ki67+	 3839 18312
3390	0	0	Ki67+	 3848 17832
3391	0	0	Ki67+	 3854 18391
3392	0	0	Ki67+	 3857 18013
3393	0	0	Ki67+	 3859 18432
3394	0	0	Ki67+	 3869 17812
3395	0	0	Ki67+	 3870 18341
3396	0	0	Ki67+	 3873 18137
3397	0	0	Ki67+	 3874 18331
3398	0	0	Ki67+	 3879 17899
3399	0	0	Ki67+	 3898 18157
3400	0	0	Ki67+	 3900 18318
3401	0	0	Ki67+	 3903 17838
3402	0	0	Ki67+	 3904 17925
3403	0	0	Ki67+	 3905 18088
3404	0	0	Ki67+	 3906 18565
3405	0	0	Ki67+	 3910 18143
3406	0	0	Ki67+	 3913 17957
3407	0	0	Ki67+	 3914 17874
3408	0	0	Ki67+	 3916 17899
3409	0	0	Ki67+	 3917 18340
3410	0	0	Ki67+	 3917 18549
3411	0	0	Ki67+	 3930 18212
3412	0	0	Ki67+	 3930 18286
3413	0	0	Ki67+	 3930 18601
3414	0	0	Ki67+	 3942 18325
3415	0	0	Ki67+	 3943 18070
3416	0	0	Ki67+	 3948 17922
3417	0	0	Ki67+	 3162 18857
3418	0	0	Ki67+	 3188 18617
3419	0	0	Ki67+	 3203 18897
3420	0	0	Ki67+	 3229 19143
3421	0	0	Ki67+	 3231 19212
3422	0	0	Ki67+	 3236 19131
3423	0	0	Ki67+	 3251 18952
3424	0	0	Ki67+	 3255 18840
3425	0	0	Ki67+	 3265 18656
3426	0	0	Ki67+	 3268 19203
3427	0	0	Ki67+	 3270 19177
3428	0	0	Ki67+	 3277 18623
3429	0	0	Ki67+	 3280 19217
3430	0	0	Ki67+	 3294 18747
3431	0	0	Ki67+	 3302 18643
3432	0	0	Ki67+	 3310 18920
3433	0	0	Ki67+	 3319 18849
3434	0	0	Ki67+	 3326 18671
3435	0	0	Ki67+	 3327 18943
3436	0	0	Ki67+	 3339 18784
3437	0	0	Ki67+	 3339 18858
3438	0	0	Ki67+	 3346 18904
3439	0	0	Ki67+	 3347 18726
3440	0	0	Ki67+	 3348 19175
3441	0	0	Ki67+	 3359 19160
3442	0	0	Ki67+	 3364 19205
3443	0	0	Ki67+	 3370 18763
3444	0	0	Ki67+	 3372 18995
3445	0	0	Ki67+	 3380 18731
3446	0	0	Ki67+	 3381 18669
3447	0	0	Ki67+	 3383 18785
3448	0	0	Ki67+	 3384 18954
3449	0	0	Ki67+	 3388 19059
3450	0	0	Ki67+	 3391 18862
3451	0	0	Ki67+	 3392 19110
3452	0	0	Ki67+	 3398 19019
3453	0	0	Ki67+	 3404 18806
3454	0	0	Ki67+	 3405 18637
3455	0	0	Ki67+	 3407 18709
3456	0	0	Ki67+	 3414 18610
3457	0	0	Ki67+	 3416 18690
3458	0	0	Ki67+	 3417 18851
3459	0	0	Ki67+	 3422 19191
3460	0	0	Ki67+	 3423 19042
3461	0	0	Ki67+	 3431 18894
3462	0	0	Ki67+	 3433 18736
3463	0	0	Ki67+	 3434 19072
3464	0	0	Ki67+	 3438 19341
3465	0	0	Ki67+	 3439 18845
3466	0	0	Ki67+	 3444 19093
3467	0	0	Ki67+	 3451 18717
3468	0	0	Ki67+	 3456 19182
3469	0	0	Ki67+	 3458 19359
3470	0	0	Ki67+	 3463 19118
3471	0	0	Ki67+	 3466 19216
3472	0	0	Ki67+	 3467 19395
3473	0	0	Ki67+	 3474 18693
3474	0	0	Ki67+	 3477 19069
3475	0	0	Ki67+	 3485 19015
3476	0	0	Ki67+	 3487 18726
3477	0	0	Ki67+	 3488 18845
3478	0	0	Ki67+	 3491 19068
3479	0	0	Ki67+	 3491 19098
3480	0	0	Ki67+	 3497 19150
3481	0	0	Ki67+	 3516 18854
3482	0	0	Ki67+	 3516 18869
3483	0	0	Ki67+	 3519 18722
3484	0	0	Ki67+	 3528 19072
3485	0	0	Ki67+	 3556 19348
3486	0	0	Ki67+	 3557 18616
3487	0	0	Ki67+	 3557 19272
3488	0	0	Ki67+	 3562 18636
3489	0	0	Ki67+	 3562 18847
3490	0	0	Ki67+	 3563 18759
3491	0	0	Ki67+	 3565 18918
3492	0	0	Ki67+	 3572 18882
3493	0	0	Ki67+	 3577 19247
3494	0	0	Ki67+	 3579 19320
3495	0	0	Ki67+	 3584 18657
3496	0	0	Ki67+	 3584 19357
3497	0	0	Ki67+	 3584 19381
3498	0	0	Ki67+	 3586 18626
3499	0	0	Ki67+	 3588 18888
3500	0	0	Ki67+	 3595 18695
3501	0	0	Ki67+	 3596 18795
3502	0	0	Ki67+	 3605 18775
3503	0	0	Ki67+	 3607 18984
3504	0	0	Ki67+	 3610 19148
3505	0	0	Ki67+	 3612 19387
3506	0	0	Ki67+	 3615 19174
3507	0	0	Ki67+	 3617 18631
3508	0	0	Ki67+	 3626 18750
3509	0	0	Ki67+	 3632 18979
3510	0	0	Ki67+	 3637 18891
3511	0	0	Ki67+	 3638 18959
3512	0	0	Ki67+	 3639 19023
3513	0	0	Ki67+	 3641 18754
3514	0	0	Ki67+	 3643 18870
3515	0	0	Ki67+	 3646 18640
3516	0	0	Ki67+	 3648 19284
3517	0	0	Ki67+	 3649 18716
3518	0	0	Ki67+	 3650 18986
3519	0	0	Ki67+	 3658 19242
3520	0	0	Ki67+	 3664 19377
3521	0	0	Ki67+	 3665 18956
3522	0	0	Ki67+	 3665 19306
3523	0	0	Ki67+	 3674 19333
3524	0	0	Ki67+	 3675 19158
3525	0	0	Ki67+	 3680 18852
3526	0	0	Ki67+	 3682 18940
3527	0	0	Ki67+	 3682 19099
3528	0	0	Ki67+	 3683 18690
3529	0	0	Ki67+	 3685 19180
3530	0	0	Ki67+	 3686 19317
3531	0	0	Ki67+	 3690 18718
3532	0	0	Ki67+	 3692 19390
3533	0	0	Ki67+	 3693 18980
3534	0	0	Ki67+	 3694 18651
3535	0	0	Ki67+	 3700 19314
3536	0	0	Ki67+	 3701 19077
3537	0	0	Ki67+	 3702 19103
3538	0	0	Ki67+	 3705 19051
3539	0	0	Ki67+	 3707 19035
3540	0	0	Ki67+	 3708 19094
3541	0	0	Ki67+	 3711 18612
3542	0	0	Ki67+	 3713 19364
3543	0	0	Ki67+	 3720 19017
3544	0	0	Ki67+	 3722 19090
3545	0	0	Ki67+	 3724 18987
3546	0	0	Ki67+	 3724 19375
3547	0	0	Ki67+	 3732 19213
3548	0	0	Ki67+	 3735 18718
3549	0	0	Ki67+	 3741 18954
3550	0	0	Ki67+	 3742 18614
3551	0	0	Ki67+	 3742 19114
3552	0	0	Ki67+	 3744 18916
3553	0	0	Ki67+	 3744 19302
3554	0	0	Ki67+	 3747 19092
3555	0	0	Ki67+	 3755 19067
3556	0	0	Ki67+	 3755 19257
3557	0	0	Ki67+	 3757 18646
3558	0	0	Ki67+	 3769 19010
3559	0	0	Ki67+	 3770 18634
3560	0	0	Ki67+	 3774 18674
3561	0	0	Ki67+	 3774 18926
3562	0	0	Ki67+	 3777 19062
3563	0	0	Ki67+	 3781 18623
3564	0	0	Ki67+	 3782 18649
3565	0	0	Ki67+	 3785 18694
3566	0	0	Ki67+	 3790 19084
3567	0	0	Ki67+	 3796 19403
3568	0	0	Ki67+	 3805 18624
3569	0	0	Ki67+	 3816 18770
3570	0	0	Ki67+	 3816 19341
3571	0	0	Ki67+	 3826 19110
3572	0	0	Ki67+	 3828 18620
3573	0	0	Ki67+	 3829 18682
3574	0	0	Ki67+	 3842 19084
3575	0	0	Ki67+	 3846 18998
3576	0	0	Ki67+	 3849 18765
3577	0	0	Ki67+	 3849 19302
3578	0	0	Ki67+	 3851 19332
3579	0	0	Ki67+	 3854 18710
3580	0	0	Ki67+	 3859 19123
3581	0	0	Ki67+	 3869 19343
3582	0	0	Ki67+	 3875 19276
3583	0	0	Ki67+	 3876 19376
3584	0	0	Ki67+	 3887 18897
3585	0	0	Ki67+	 3894 19111
3586	0	0	Ki67+	 3896 19324
3587	0	0	Ki67+	 3918 19305
3588	0	0	Ki67+	 3919 19019
3589	0	0	Ki67+	 3922 18948
3590	0	0	Ki67+	 3924 18933
3591	0	0	Ki67+	 3924 19388
3592	0	0	Ki67+	 3932 19295
3593	0	0	Ki67+	 3934 18838
3594	0	0	Ki67+	 3941 18766
3595	0	0	Ki67+	 3941 19239
3596	0	0	Ki67+	 3947 18889
3597	0	0	Ki67+	 3615 19461
3598	0	0	Ki67+	 3634 19419
3599	0	0	Ki67+	 3655 19435
3600	0	0	Ki67+	 3660 19466
3601	0	0	Ki67+	 3670 19478
3602	0	0	Ki67+	 3689 19459
3603	0	0	Ki67+	 3709 19483
3604	0	0	Ki67+	 3709 19511
3605	0	0	Ki67+	 3726 19524
3606	0	0	Ki67+	 3728 19455
3607	0	0	Ki67+	 3739 19567
3608	0	0	Ki67+	 3755 19438
3609	0	0	Ki67+	 3776 19426
3610	0	0	Ki67+	 3782 19463
3611	0	0	Ki67+	 3801 19545
3612	0	0	Ki67+	 3810 19466
3613	0	0	Ki67+	 3826 19501
3614	0	0	Ki67+	 3838 19516
3615	0	0	Ki67+	 3839 19419
3616	0	0	Ki67+	 3865 19462
3617	0	0	Ki67+	 3881 19540
3618	0	0	Ki67+	 3895 19692
3619	0	0	Ki67+	 3899 19431
3620	0	0	Ki67+	 3899 19473
3621	0	0	Ki67+	 3925 19586
3622	0	0	Ki67+	 3926 19444
3623	0	0	Ki67+	 3929 19498
3624	0	0	Ki67+	 3942 19560
3625	0	0	Ki67+	 3943 19534
3626	0	0	Ki67+	 4453 11316
3627	0	0	Ki67+	 4481 11404
3628	0	0	Ki67+	 4488 11423
3629	0	0	Ki67+	 4511 11300
3630	0	0	Ki67+	 4563 11352
3631	0	0	Ki67+	 4635 11229
3632	0	0	Ki67+	 4636 11312
3633	0	0	Ki67+	 4661 11230
3634	0	0	Ki67+	 4731 11330
3635	0	0	Ki67+	 4743 11163
3636	0	0	Ki67+	 3960 11877
3637	0	0	Ki67+	 3983 11683
3638	0	0	Ki67+	 4005 12139
3639	0	0	Ki67+	 4007 11762
3640	0	0	Ki67+	 4028 11924
3641	0	0	Ki67+	 4034 11858
3642	0	0	Ki67+	 4069 11961
3643	0	0	Ki67+	 4092 11674
3644	0	0	Ki67+	 4105 12026
3645	0	0	Ki67+	 4128 11700
3646	0	0	Ki67+	 4153 11961
3647	0	0	Ki67+	 4159 11685
3648	0	0	Ki67+	 4183 11880
3649	0	0	Ki67+	 4216 11480
3650	0	0	Ki67+	 4219 11490
3651	0	0	Ki67+	 4241 12207
3652	0	0	Ki67+	 4266 11536
3653	0	0	Ki67+	 4271 11839
3654	0	0	Ki67+	 4293 11480
3655	0	0	Ki67+	 4295 11701
3656	0	0	Ki67+	 4325 12154
3657	0	0	Ki67+	 4333 12060
3658	0	0	Ki67+	 4377 12015
3659	0	0	Ki67+	 4392 11788
3660	0	0	Ki67+	 4396 11940
3661	0	0	Ki67+	 4409 11874
3662	0	0	Ki67+	 4435 11438
3663	0	0	Ki67+	 4481 11476
3664	0	0	Ki67+	 4484 12070
3665	0	0	Ki67+	 4536 11881
3666	0	0	Ki67+	 4569 11977
3667	0	0	Ki67+	 4623 11941
3668	0	0	Ki67+	 4704 12107
3669	0	0	Ki67+	 4729 11443
3670	0	0	Ki67+	 3955 12588
3671	0	0	Ki67+	 3999 12679
3672	0	0	Ki67+	 4034 12574
3673	0	0	Ki67+	 4156 12664
3674	0	0	Ki67+	 4175 12412
3675	0	0	Ki67+	 4294 12676
3676	0	0	Ki67+	 4377 12454
3677	0	0	Ki67+	 4478 12306
3678	0	0	Ki67+	 4580 12786
3679	0	0	Ki67+	 3966 13108
3680	0	0	Ki67+	 4107 14556
3681	0	0	Ki67+	 4270 14597
3682	0	0	Ki67+	 4290 14576
3683	0	0	Ki67+	 4313 14585
3684	0	0	Ki67+	 4377 14602
3685	0	0	Ki67+	 4396 14597
3686	0	0	Ki67+	 4433 14602
3687	0	0	Ki67+	 4480 14601
3688	0	0	Ki67+	 4483 14501
3689	0	0	Ki67+	 4503 14506
3690	0	0	Ki67+	 4503 14541
3691	0	0	Ki67+	 4513 14497
3692	0	0	Ki67+	 4531 14504
3693	0	0	Ki67+	 4549 14530
3694	0	0	Ki67+	 4561 14601
3695	0	0	Ki67+	 4647 13911
3696	0	0	Ki67+	 4678 14572
3697	0	0	Ki67+	 4691 14622
3698	0	0	Ki67+	 4737 14596
3699	0	0	Ki67+	 3955 14869
3700	0	0	Ki67+	 3956 14895
3701	0	0	Ki67+	 3956 14987
3702	0	0	Ki67+	 3962 14722
3703	0	0	Ki67+	 3962 14955
3704	0	0	Ki67+	 3964 15401
3705	0	0	Ki67+	 3967 15014
3706	0	0	Ki67+	 3967 15030
3707	0	0	Ki67+	 3977 15090
3708	0	0	Ki67+	 3978 15072
3709	0	0	Ki67+	 3979 14968
3710	0	0	Ki67+	 3986 14657
3711	0	0	Ki67+	 3986 14738
3712	0	0	Ki67+	 3986 15116
3713	0	0	Ki67+	 3991 14934
3714	0	0	Ki67+	 3994 15102
3715	0	0	Ki67+	 3998 15036
3716	0	0	Ki67+	 4000 14750
3717	0	0	Ki67+	 4001 15026
3718	0	0	Ki67+	 4001 15254
3719	0	0	Ki67+	 4002 14774
3720	0	0	Ki67+	 4003 14944
3721	0	0	Ki67+	 4004 14720
3722	0	0	Ki67+	 4007 14975
3723	0	0	Ki67+	 4008 15184
3724	0	0	Ki67+	 4010 14792
3725	0	0	Ki67+	 4011 15073
3726	0	0	Ki67+	 4012 15051
3727	0	0	Ki67+	 4014 15107
3728	0	0	Ki67+	 4015 14957
3729	0	0	Ki67+	 4016 14734
3730	0	0	Ki67+	 4022 15010
3731	0	0	Ki67+	 4025 15042
3732	0	0	Ki67+	 4027 14763
3733	0	0	Ki67+	 4037 14947
3734	0	0	Ki67+	 4041 14742
3735	0	0	Ki67+	 4042 15248
3736	0	0	Ki67+	 4048 15033
3737	0	0	Ki67+	 4049 15109
3738	0	0	Ki67+	 4050 14713
3739	0	0	Ki67+	 4057 15163
3740	0	0	Ki67+	 4058 14762
3741	0	0	Ki67+	 4059 15238
3742	0	0	Ki67+	 4059 15397
3743	0	0	Ki67+	 4062 14739
3744	0	0	Ki67+	 4062 14989
3745	0	0	Ki67+	 4064 14695
3746	0	0	Ki67+	 4066 14971
3747	0	0	Ki67+	 4068 15270
3748	0	0	Ki67+	 4072 15138
3749	0	0	Ki67+	 4073 14739
3750	0	0	Ki67+	 4074 15071
3751	0	0	Ki67+	 4077 15104
3752	0	0	Ki67+	 4078 14776
3753	0	0	Ki67+	 4079 15010
3754	0	0	Ki67+	 4084 15273
3755	0	0	Ki67+	 4086 14686
3756	0	0	Ki67+	 4088 15301
3757	0	0	Ki67+	 4089 15072
3758	0	0	Ki67+	 4093 15157
3759	0	0	Ki67+	 4094 15005
3760	0	0	Ki67+	 4101 14697
3761	0	0	Ki67+	 4106 14740
3762	0	0	Ki67+	 4108 15081
3763	0	0	Ki67+	 4115 14835
3764	0	0	Ki67+	 4119 15312
3765	0	0	Ki67+	 4120 15221
3766	0	0	Ki67+	 4124 14882
3767	0	0	Ki67+	 4126 14726
3768	0	0	Ki67+	 4129 14933
3769	0	0	Ki67+	 4132 14832
3770	0	0	Ki67+	 4138 15128
3771	0	0	Ki67+	 4139 14672
3772	0	0	Ki67+	 4145 14700
3773	0	0	Ki67+	 4145 14775
3774	0	0	Ki67+	 4146 15047
3775	0	0	Ki67+	 4147 14963
3776	0	0	Ki67+	 4151 15307
3777	0	0	Ki67+	 4153 14741
3778	0	0	Ki67+	 4158 15071
3779	0	0	Ki67+	 4161 15334
3780	0	0	Ki67+	 4168 14847
3781	0	0	Ki67+	 4172 14698
3782	0	0	Ki67+	 4176 14875
3783	0	0	Ki67+	 4176 14904
3784	0	0	Ki67+	 4176 15050
3785	0	0	Ki67+	 4179 14672
3786	0	0	Ki67+	 4181 14798
3787	0	0	Ki67+	 4191 14937
3788	0	0	Ki67+	 4191 14977
3789	0	0	Ki67+	 4192 14811
3790	0	0	Ki67+	 4192 15300
3791	0	0	Ki67+	 4195 14865
3792	0	0	Ki67+	 4197 15031
3793	0	0	Ki67+	 4204 14683
3794	0	0	Ki67+	 4204 14895
3795	0	0	Ki67+	 4204 15317
3796	0	0	Ki67+	 4215 14725
3797	0	0	Ki67+	 4215 14992
3798	0	0	Ki67+	 4216 15020
3799	0	0	Ki67+	 4219 14939
3800	0	0	Ki67+	 4224 14706
3801	0	0	Ki67+	 4228 15185
3802	0	0	Ki67+	 4229 14756
3803	0	0	Ki67+	 4234 14729
3804	0	0	Ki67+	 4234 15302
3805	0	0	Ki67+	 4234 15330
3806	0	0	Ki67+	 4234 15360
3807	0	0	Ki67+	 4236 14994
3808	0	0	Ki67+	 4242 14745
3809	0	0	Ki67+	 4245 14714
3810	0	0	Ki67+	 4253 14770
3811	0	0	Ki67+	 4255 14831
3812	0	0	Ki67+	 4255 15022
3813	0	0	Ki67+	 4258 15230
3814	0	0	Ki67+	 4265 14855
3815	0	0	Ki67+	 4269 15032
3816	0	0	Ki67+	 4273 15402
3817	0	0	Ki67+	 4275 14816
3818	0	0	Ki67+	 4276 15138
3819	0	0	Ki67+	 4276 15349
3820	0	0	Ki67+	 4280 14909
3821	0	0	Ki67+	 4295 15355
3822	0	0	Ki67+	 4296 14973
3823	0	0	Ki67+	 4302 15205
3824	0	0	Ki67+	 4303 15240
3825	0	0	Ki67+	 4304 15282
3826	0	0	Ki67+	 4311 14999
3827	0	0	Ki67+	 4319 15072
3828	0	0	Ki67+	 4320 15203
3829	0	0	Ki67+	 4325 15166
3830	0	0	Ki67+	 4333 14852
3831	0	0	Ki67+	 4334 14903
3832	0	0	Ki67+	 4335 14873
3833	0	0	Ki67+	 4339 14955
3834	0	0	Ki67+	 4351 15072
3835	0	0	Ki67+	 4356 14936
3836	0	0	Ki67+	 4360 14975
3837	0	0	Ki67+	 4364 14861
3838	0	0	Ki67+	 4367 15034
3839	0	0	Ki67+	 4371 14881
3840	0	0	Ki67+	 4375 14628
3841	0	0	Ki67+	 4382 15005
3842	0	0	Ki67+	 4394 14888
3843	0	0	Ki67+	 4396 14629
3844	0	0	Ki67+	 4405 14874
3845	0	0	Ki67+	 4408 14650
3846	0	0	Ki67+	 4420 15027
3847	0	0	Ki67+	 4424 14985
3848	0	0	Ki67+	 4432 14627
3849	0	0	Ki67+	 4433 14776
3850	0	0	Ki67+	 4437 14672
3851	0	0	Ki67+	 4443 14935
3852	0	0	Ki67+	 4444 15039
3853	0	0	Ki67+	 4445 15027
3854	0	0	Ki67+	 4446 14659
3855	0	0	Ki67+	 4455 14638
3856	0	0	Ki67+	 4457 14908
3857	0	0	Ki67+	 4458 14950
3858	0	0	Ki67+	 4460 14978
3859	0	0	Ki67+	 4462 15093
3860	0	0	Ki67+	 4463 15047
3861	0	0	Ki67+	 4465 14677
3862	0	0	Ki67+	 4475 15122
3863	0	0	Ki67+	 4477 15050
3864	0	0	Ki67+	 4479 14672
3865	0	0	Ki67+	 4487 14966
3866	0	0	Ki67+	 4498 14625
3867	0	0	Ki67+	 4498 14947
3868	0	0	Ki67+	 4499 14692
3869	0	0	Ki67+	 4499 15066
3870	0	0	Ki67+	 4500 14709
3871	0	0	Ki67+	 4505 14641
3872	0	0	Ki67+	 4512 14663
3873	0	0	Ki67+	 4512 14707
3874	0	0	Ki67+	 4519 14955
3875	0	0	Ki67+	 4520 15154
3876	0	0	Ki67+	 4532 14681
3877	0	0	Ki67+	 4534 15027
3878	0	0	Ki67+	 4535 14634
3879	0	0	Ki67+	 4540 15175
3880	0	0	Ki67+	 4541 15125
3881	0	0	Ki67+	 4545 14648
3882	0	0	Ki67+	 4547 14836
3883	0	0	Ki67+	 4550 15053
3884	0	0	Ki67+	 4554 15089
3885	0	0	Ki67+	 4560 14632
3886	0	0	Ki67+	 4567 15019
3887	0	0	Ki67+	 4574 15060
3888	0	0	Ki67+	 4576 14853
3889	0	0	Ki67+	 4578 15000
3890	0	0	Ki67+	 4586 15057
3891	0	0	Ki67+	 4588 15025
3892	0	0	Ki67+	 4594 14679
3893	0	0	Ki67+	 4594 14743
3894	0	0	Ki67+	 4602 15056
3895	0	0	Ki67+	 4604 14640
3896	0	0	Ki67+	 4604 14731
3897	0	0	Ki67+	 4607 15226
3898	0	0	Ki67+	 4612 14978
3899	0	0	Ki67+	 4617 15111
3900	0	0	Ki67+	 4627 15165
3901	0	0	Ki67+	 4629 14978
3902	0	0	Ki67+	 4631 15020
3903	0	0	Ki67+	 4633 14659
3904	0	0	Ki67+	 4637 15288
3905	0	0	Ki67+	 4638 15194
3906	0	0	Ki67+	 4644 14687
3907	0	0	Ki67+	 4649 14662
3908	0	0	Ki67+	 4650 15061
3909	0	0	Ki67+	 4652 15039
3910	0	0	Ki67+	 4655 15122
3911	0	0	Ki67+	 4657 15334
3912	0	0	Ki67+	 4659 14743
3913	0	0	Ki67+	 4663 15028
3914	0	0	Ki67+	 4664 14780
3915	0	0	Ki67+	 4668 15348
3916	0	0	Ki67+	 4670 14812
3917	0	0	Ki67+	 4672 14726
3918	0	0	Ki67+	 4673 14827
3919	0	0	Ki67+	 4678 14695
3920	0	0	Ki67+	 4680 15211
3921	0	0	Ki67+	 4682 15113
3922	0	0	Ki67+	 4685 14680
3923	0	0	Ki67+	 4687 15263
3924	0	0	Ki67+	 4689 14842
3925	0	0	Ki67+	 4689 15236
3926	0	0	Ki67+	 4689 15288
3927	0	0	Ki67+	 4690 15016
3928	0	0	Ki67+	 4695 14805
3929	0	0	Ki67+	 4695 14829
3930	0	0	Ki67+	 4697 14725
3931	0	0	Ki67+	 4698 14775
3932	0	0	Ki67+	 4705 14810
3933	0	0	Ki67+	 4706 15165
3934	0	0	Ki67+	 4707 15237
3935	0	0	Ki67+	 4712 15267
3936	0	0	Ki67+	 4713 14690
3937	0	0	Ki67+	 4714 15066
3938	0	0	Ki67+	 4716 14674
3939	0	0	Ki67+	 4721 14782
3940	0	0	Ki67+	 4722 15251
3941	0	0	Ki67+	 4724 14730
3942	0	0	Ki67+	 4725 14633
3943	0	0	Ki67+	 4726 15160
3944	0	0	Ki67+	 4730 15129
3945	0	0	Ki67+	 4730 15297
3946	0	0	Ki67+	 4734 14686
3947	0	0	Ki67+	 4735 14828
3948	0	0	Ki67+	 4740 15082
3949	0	0	Ki67+	 4743 14821
3950	0	0	Ki67+	 4743 15417
3951	0	0	Ki67+	 4749 14884
3952	0	0	Ki67+	 4749 15378
3953	0	0	Ki67+	 4750 15263
3954	0	0	Ki67+	 4751 15113
3955	0	0	Ki67+	 3953 16169
3956	0	0	Ki67+	 3953 16182
3957	0	0	Ki67+	 3957 15594
3958	0	0	Ki67+	 3957 15673
3959	0	0	Ki67+	 3958 15898
3960	0	0	Ki67+	 3962 15480
3961	0	0	Ki67+	 3962 15563
3962	0	0	Ki67+	 3962 15646
3963	0	0	Ki67+	 3965 16111
3964	0	0	Ki67+	 3969 15585
3965	0	0	Ki67+	 3969 15792
3966	0	0	Ki67+	 3970 15618
3967	0	0	Ki67+	 3970 15866
3968	0	0	Ki67+	 3971 15495
3969	0	0	Ki67+	 3971 15694
3970	0	0	Ki67+	 3971 15845
3971	0	0	Ki67+	 3973 15925
3972	0	0	Ki67+	 3974 15467
3973	0	0	Ki67+	 3974 15821
3974	0	0	Ki67+	 3977 15730
3975	0	0	Ki67+	 3979 15950
3976	0	0	Ki67+	 3980 16103
3977	0	0	Ki67+	 3984 15913
3978	0	0	Ki67+	 3988 15879
3979	0	0	Ki67+	 3988 16165
3980	0	0	Ki67+	 3989 15629
3981	0	0	Ki67+	 3995 15497
3982	0	0	Ki67+	 3996 15895
3983	0	0	Ki67+	 3996 16078
3984	0	0	Ki67+	 3998 15816
3985	0	0	Ki67+	 4000 15466
3986	0	0	Ki67+	 4001 15570
3987	0	0	Ki67+	 4002 15709
3988	0	0	Ki67+	 4003 15745
3989	0	0	Ki67+	 4005 15783
3990	0	0	Ki67+	 4006 15845
3991	0	0	Ki67+	 4009 15954
3992	0	0	Ki67+	 4011 15760
3993	0	0	Ki67+	 4013 15523
3994	0	0	Ki67+	 4015 15634
3995	0	0	Ki67+	 4016 16185
3996	0	0	Ki67+	 4017 15617
3997	0	0	Ki67+	 4021 16037
3998	0	0	Ki67+	 4024 16158
3999	0	0	Ki67+	 4029 16014
4000	0	0	Ki67+	 4030 15746
4001	0	0	Ki67+	 4034 15510
4002	0	0	Ki67+	 4035 15908
4003	0	0	Ki67+	 4038 16090
4004	0	0	Ki67+	 4043 15524
4005	0	0	Ki67+	 4046 15844
4006	0	0	Ki67+	 4046 15965
4007	0	0	Ki67+	 4046 16018
4008	0	0	Ki67+	 4046 16068
4009	0	0	Ki67+	 4047 15565
4010	0	0	Ki67+	 4049 16088
4011	0	0	Ki67+	 4056 15673
4012	0	0	Ki67+	 4056 15817
4013	0	0	Ki67+	 4057 15737
4014	0	0	Ki67+	 4059 16041
4015	0	0	Ki67+	 4065 15935
4016	0	0	Ki67+	 4067 15561
4017	0	0	Ki67+	 4069 15922
4018	0	0	Ki67+	 4069 15988
4019	0	0	Ki67+	 4070 15855
4020	0	0	Ki67+	 4074 15659
4021	0	0	Ki67+	 4075 15476
4022	0	0	Ki67+	 4080 15514
4023	0	0	Ki67+	 4083 15426
4024	0	0	Ki67+	 4088 15725
4025	0	0	Ki67+	 4090 15643
4026	0	0	Ki67+	 4091 15550
4027	0	0	Ki67+	 4092 15885
4028	0	0	Ki67+	 4092 15905
4029	0	0	Ki67+	 4092 15965
4030	0	0	Ki67+	 4097 16222
4031	0	0	Ki67+	 4098 16202
4032	0	0	Ki67+	 4102 16057
4033	0	0	Ki67+	 4106 16120
4034	0	0	Ki67+	 4112 15475
4035	0	0	Ki67+	 4114 15658
4036	0	0	Ki67+	 4116 16137
4037	0	0	Ki67+	 4117 15678
4038	0	0	Ki67+	 4118 16191
4039	0	0	Ki67+	 4125 15434
4040	0	0	Ki67+	 4125 15609
4041	0	0	Ki67+	 4125 15631
4042	0	0	Ki67+	 4127 15510
4043	0	0	Ki67+	 4127 15729
4044	0	0	Ki67+	 4130 15761
4045	0	0	Ki67+	 4130 15846
4046	0	0	Ki67+	 4133 15706
4047	0	0	Ki67+	 4133 15965
4048	0	0	Ki67+	 4141 15730
4049	0	0	Ki67+	 4142 16186
4050	0	0	Ki67+	 4147 16070
4051	0	0	Ki67+	 4151 16216
4052	0	0	Ki67+	 4154 16129
4053	0	0	Ki67+	 4155 15847
4054	0	0	Ki67+	 4155 15877
4055	0	0	Ki67+	 4158 16152
4056	0	0	Ki67+	 4160 15555
4057	0	0	Ki67+	 4165 15583
4058	0	0	Ki67+	 4167 15635
4059	0	0	Ki67+	 4168 16090
4060	0	0	Ki67+	 4170 16198
4061	0	0	Ki67+	 4172 15914
4062	0	0	Ki67+	 4180 15896
4063	0	0	Ki67+	 4181 16177
4064	0	0	Ki67+	 4183 16132
4065	0	0	Ki67+	 4186 16071
4066	0	0	Ki67+	 4195 15547
4067	0	0	Ki67+	 4196 15970
4068	0	0	Ki67+	 4196 16124
4069	0	0	Ki67+	 4200 15571
4070	0	0	Ki67+	 4200 16207
4071	0	0	Ki67+	 4201 16092
4072	0	0	Ki67+	 4201 16159
4073	0	0	Ki67+	 4203 16020
4074	0	0	Ki67+	 4207 16042
4075	0	0	Ki67+	 4211 15924
4076	0	0	Ki67+	 4215 16206
4077	0	0	Ki67+	 4222 16071
4078	0	0	Ki67+	 4223 15901
4079	0	0	Ki67+	 4223 15924
4080	0	0	Ki67+	 4224 15750
4081	0	0	Ki67+	 4224 16087
4082	0	0	Ki67+	 4228 15554
4083	0	0	Ki67+	 4228 15588
4084	0	0	Ki67+	 4229 16146
4085	0	0	Ki67+	 4233 15641
4086	0	0	Ki67+	 4234 16167
4087	0	0	Ki67+	 4234 16201
4088	0	0	Ki67+	 4243 16115
4089	0	0	Ki67+	 4254 16177
4090	0	0	Ki67+	 4257 15970
4091	0	0	Ki67+	 4258 16219
4092	0	0	Ki67+	 4263 16099
4093	0	0	Ki67+	 4269 16151
4094	0	0	Ki67+	 4271 15618
4095	0	0	Ki67+	 4271 16003
4096	0	0	Ki67+	 4274 15730
4097	0	0	Ki67+	 4280 16107
4098	0	0	Ki67+	 4281 16069
4099	0	0	Ki67+	 4282 16120
4100	0	0	Ki67+	 4285 16193
4101	0	0	Ki67+	 4288 15805
4102	0	0	Ki67+	 4298 15999
4103	0	0	Ki67+	 4308 16128
4104	0	0	Ki67+	 4309 16190
4105	0	0	Ki67+	 4313 16161
4106	0	0	Ki67+	 4314 16044
4107	0	0	Ki67+	 4316 15870
4108	0	0	Ki67+	 4318 16063
4109	0	0	Ki67+	 4324 15792
4110	0	0	Ki67+	 4325 15898
4111	0	0	Ki67+	 4331 15627
4112	0	0	Ki67+	 4331 16145
4113	0	0	Ki67+	 4338 15892
4114	0	0	Ki67+	 4339 16075
4115	0	0	Ki67+	 4342 15857
4116	0	0	Ki67+	 4345 16139
4117	0	0	Ki67+	 4349 16220
4118	0	0	Ki67+	 4350 15694
4119	0	0	Ki67+	 4352 15807
4120	0	0	Ki67+	 4362 15835
4121	0	0	Ki67+	 4375 15816
4122	0	0	Ki67+	 4385 15900
4123	0	0	Ki67+	 4388 15837
4124	0	0	Ki67+	 4408 15867
4125	0	0	Ki67+	 4430 15834
4126	0	0	Ki67+	 4450 15834
4127	0	0	Ki67+	 4452 15967
4128	0	0	Ki67+	 4453 15992
4129	0	0	Ki67+	 4468 15950
4130	0	0	Ki67+	 4476 16035
4131	0	0	Ki67+	 4488 15920
4132	0	0	Ki67+	 4493 15803
4133	0	0	Ki67+	 4495 16070
4134	0	0	Ki67+	 4499 15906
4135	0	0	Ki67+	 4499 15952
4136	0	0	Ki67+	 4500 15828
4137	0	0	Ki67+	 4517 15745
4138	0	0	Ki67+	 4526 15870
4139	0	0	Ki67+	 4533 15912
4140	0	0	Ki67+	 4535 16011
4141	0	0	Ki67+	 4537 16098
4142	0	0	Ki67+	 4540 15895
4143	0	0	Ki67+	 4544 15691
4144	0	0	Ki67+	 4572 15911
4145	0	0	Ki67+	 4576 15779
4146	0	0	Ki67+	 4577 16171
4147	0	0	Ki67+	 4579 16204
4148	0	0	Ki67+	 4589 16121
4149	0	0	Ki67+	 4595 15886
4150	0	0	Ki67+	 4599 15968
4151	0	0	Ki67+	 4607 16166
4152	0	0	Ki67+	 4607 16185
4153	0	0	Ki67+	 4608 16217
4154	0	0	Ki67+	 4610 15939
4155	0	0	Ki67+	 4611 16051
4156	0	0	Ki67+	 4613 16068
4157	0	0	Ki67+	 4616 16097
4158	0	0	Ki67+	 4623 15657
4159	0	0	Ki67+	 4627 16190
4160	0	0	Ki67+	 4631 15677
4161	0	0	Ki67+	 4635 16054
4162	0	0	Ki67+	 4635 16159
4163	0	0	Ki67+	 4646 16215
4164	0	0	Ki67+	 4652 16131
4165	0	0	Ki67+	 4653 16002
4166	0	0	Ki67+	 4667 16111
4167	0	0	Ki67+	 4675 15883
4168	0	0	Ki67+	 4710 15984
4169	0	0	Ki67+	 4734 16159
4170	0	0	Ki67+	 4739 16099
4171	0	0	Ki67+	 4741 15992
4172	0	0	Ki67+	 4748 15441
4173	0	0	Ki67+	 3954 16650
4174	0	0	Ki67+	 3958 16792
4175	0	0	Ki67+	 3959 16850
4176	0	0	Ki67+	 3960 16730
4177	0	0	Ki67+	 3961 16964
4178	0	0	Ki67+	 3962 16942
4179	0	0	Ki67+	 3963 16904
4180	0	0	Ki67+	 3964 16381
4181	0	0	Ki67+	 3964 16676
4182	0	0	Ki67+	 3975 16589
4183	0	0	Ki67+	 3976 16893
4184	0	0	Ki67+	 3977 16379
4185	0	0	Ki67+	 3981 16821
4186	0	0	Ki67+	 3982 16253
4187	0	0	Ki67+	 3984 16338
4188	0	0	Ki67+	 3985 16615
4189	0	0	Ki67+	 3986 16763
4190	0	0	Ki67+	 3987 17013
4191	0	0	Ki67+	 3988 16288
4192	0	0	Ki67+	 3989 16674
4193	0	0	Ki67+	 3989 16987
4194	0	0	Ki67+	 3992 16797
4195	0	0	Ki67+	 3993 16719
4196	0	0	Ki67+	 3994 16849
4197	0	0	Ki67+	 3999 16832
4198	0	0	Ki67+	 4001 16521
4199	0	0	Ki67+	 4001 16556
4200	0	0	Ki67+	 4002 16271
4201	0	0	Ki67+	 4003 16964
4202	0	0	Ki67+	 4010 16391
4203	0	0	Ki67+	 4011 16771
4204	0	0	Ki67+	 4012 16367
4205	0	0	Ki67+	 4012 16692
4206	0	0	Ki67+	 4017 16321
4207	0	0	Ki67+	 4017 16531
4208	0	0	Ki67+	 4018 16417
4209	0	0	Ki67+	 4020 16800
4210	0	0	Ki67+	 4020 16892
4211	0	0	Ki67+	 4021 16226
4212	0	0	Ki67+	 4025 16547
4213	0	0	Ki67+	 4025 16588
4214	0	0	Ki67+	 4026 16937
4215	0	0	Ki67+	 4028 16688
4216	0	0	Ki67+	 4041 16726
4217	0	0	Ki67+	 4041 16749
4218	0	0	Ki67+	 4042 16652
4219	0	0	Ki67+	 4046 16229
4220	0	0	Ki67+	 4047 16353
4221	0	0	Ki67+	 4048 16530
4222	0	0	Ki67+	 4051 16602
4223	0	0	Ki67+	 4059 16694
4224	0	0	Ki67+	 4060 16282
4225	0	0	Ki67+	 4061 16707
4226	0	0	Ki67+	 4061 16933
4227	0	0	Ki67+	 4064 16750
4228	0	0	Ki67+	 4065 16562
4229	0	0	Ki67+	 4066 16397
4230	0	0	Ki67+	 4066 16768
4231	0	0	Ki67+	 4068 16235
4232	0	0	Ki67+	 4071 16653
4233	0	0	Ki67+	 4075 16739
4234	0	0	Ki67+	 4075 16963
4235	0	0	Ki67+	 4077 16266
4236	0	0	Ki67+	 4077 16591
4237	0	0	Ki67+	 4080 16428
4238	0	0	Ki67+	 4082 16629
4239	0	0	Ki67+	 4083 16876
4240	0	0	Ki67+	 4084 16367
4241	0	0	Ki67+	 4088 16951
4242	0	0	Ki67+	 4090 16668
4243	0	0	Ki67+	 4090 16809
4244	0	0	Ki67+	 4093 16331
4245	0	0	Ki67+	 4093 16376
4246	0	0	Ki67+	 4093 16557
4247	0	0	Ki67+	 4096 16567
4248	0	0	Ki67+	 4098 16253
4249	0	0	Ki67+	 4098 16721
4250	0	0	Ki67+	 4100 16300
4251	0	0	Ki67+	 4101 16750
4252	0	0	Ki67+	 4103 16898
4253	0	0	Ki67+	 4109 16617
4254	0	0	Ki67+	 4110 16515
4255	0	0	Ki67+	 4110 16599
4256	0	0	Ki67+	 4110 16777
4257	0	0	Ki67+	 4119 16316
4258	0	0	Ki67+	 4123 16903
4259	0	0	Ki67+	 4127 16950
4260	0	0	Ki67+	 4129 16557
4261	0	0	Ki67+	 4134 16773
4262	0	0	Ki67+	 4135 16357
4263	0	0	Ki67+	 4142 16498
4264	0	0	Ki67+	 4142 16612
4265	0	0	Ki67+	 4142 16860
4266	0	0	Ki67+	 4146 16297
4267	0	0	Ki67+	 4153 16510
4268	0	0	Ki67+	 4153 16920
4269	0	0	Ki67+	 4159 16619
4270	0	0	Ki67+	 4162 16360
4271	0	0	Ki67+	 4163 16317
4272	0	0	Ki67+	 4166 16551
4273	0	0	Ki67+	 4167 16590
4274	0	0	Ki67+	 4169 16343
4275	0	0	Ki67+	 4170 16793
4276	0	0	Ki67+	 4172 16403
4277	0	0	Ki67+	 4172 16605
4278	0	0	Ki67+	 4174 16567
4279	0	0	Ki67+	 4175 16984
4280	0	0	Ki67+	 4177 16297
4281	0	0	Ki67+	 4180 16593
4282	0	0	Ki67+	 4181 16236
4283	0	0	Ki67+	 4188 16632
4284	0	0	Ki67+	 4195 16787
4285	0	0	Ki67+	 4197 16365
4286	0	0	Ki67+	 4199 16761
4287	0	0	Ki67+	 4200 16485
4288	0	0	Ki67+	 4207 16315
4289	0	0	Ki67+	 4212 16344
4290	0	0	Ki67+	 4212 16381
4291	0	0	Ki67+	 4214 16705
4292	0	0	Ki67+	 4216 16236
4293	0	0	Ki67+	 4217 16785
4294	0	0	Ki67+	 4218 16277
4295	0	0	Ki67+	 4224 16256
4296	0	0	Ki67+	 4229 16365
4297	0	0	Ki67+	 4230 16328
4298	0	0	Ki67+	 4239 16901
4299	0	0	Ki67+	 4243 16384
4300	0	0	Ki67+	 4250 16740
4301	0	0	Ki67+	 4253 16817
4302	0	0	Ki67+	 4259 16306
4303	0	0	Ki67+	 4264 16263
4304	0	0	Ki67+	 4270 16946
4305	0	0	Ki67+	 4273 16434
4306	0	0	Ki67+	 4279 16235
4307	0	0	Ki67+	 4283 16351
4308	0	0	Ki67+	 4284 16866
4309	0	0	Ki67+	 4290 16776
4310	0	0	Ki67+	 4294 16269
4311	0	0	Ki67+	 4297 16305
4312	0	0	Ki67+	 4299 16576
4313	0	0	Ki67+	 4300 16719
4314	0	0	Ki67+	 4305 16328
4315	0	0	Ki67+	 4305 16649
4316	0	0	Ki67+	 4310 16936
4317	0	0	Ki67+	 4320 16529
4318	0	0	Ki67+	 4320 16952
4319	0	0	Ki67+	 4321 16627
4320	0	0	Ki67+	 4328 16587
4321	0	0	Ki67+	 4328 16977
4322	0	0	Ki67+	 4330 16562
4323	0	0	Ki67+	 4332 16329
4324	0	0	Ki67+	 4333 16279
4325	0	0	Ki67+	 4340 16301
4326	0	0	Ki67+	 4343 16919
4327	0	0	Ki67+	 4359 16749
4328	0	0	Ki67+	 4361 16393
4329	0	0	Ki67+	 4364 16254
4330	0	0	Ki67+	 4365 16444
4331	0	0	Ki67+	 4367 16985
4332	0	0	Ki67+	 4371 16714
4333	0	0	Ki67+	 4375 16999
4334	0	0	Ki67+	 4379 16376
4335	0	0	Ki67+	 4380 16564
4336	0	0	Ki67+	 4385 16247
4337	0	0	Ki67+	 4387 16324
4338	0	0	Ki67+	 4398 17010
4339	0	0	Ki67+	 4400 16810
4340	0	0	Ki67+	 4406 16429
4341	0	0	Ki67+	 4407 16280
4342	0	0	Ki67+	 4409 16535
4343	0	0	Ki67+	 4416 16258
4344	0	0	Ki67+	 4417 17017
4345	0	0	Ki67+	 4424 16305
4346	0	0	Ki67+	 4424 16584
4347	0	0	Ki67+	 4429 16666
4348	0	0	Ki67+	 4436 16683
4349	0	0	Ki67+	 4451 16830
4350	0	0	Ki67+	 4453 16743
4351	0	0	Ki67+	 4456 16766
4352	0	0	Ki67+	 4457 16370
4353	0	0	Ki67+	 4457 16909
4354	0	0	Ki67+	 4475 16297
4355	0	0	Ki67+	 4479 16797
4356	0	0	Ki67+	 4481 16615
4357	0	0	Ki67+	 4481 16746
4358	0	0	Ki67+	 4482 16491
4359	0	0	Ki67+	 4483 16895
4360	0	0	Ki67+	 4485 16465
4361	0	0	Ki67+	 4486 16443
4362	0	0	Ki67+	 4487 16835
4363	0	0	Ki67+	 4493 16332
4364	0	0	Ki67+	 4495 16771
4365	0	0	Ki67+	 4500 16466
4366	0	0	Ki67+	 4501 16420
4367	0	0	Ki67+	 4502 16439
4368	0	0	Ki67+	 4504 16894
4369	0	0	Ki67+	 4509 16730
4370	0	0	Ki67+	 4525 16546
4371	0	0	Ki67+	 4529 16669
4372	0	0	Ki67+	 4529 16794
4373	0	0	Ki67+	 4534 16527
4374	0	0	Ki67+	 4536 17006
4375	0	0	Ki67+	 4537 16545
4376	0	0	Ki67+	 4540 16459
4377	0	0	Ki67+	 4542 16265
4378	0	0	Ki67+	 4546 16762
4379	0	0	Ki67+	 4547 16227
4380	0	0	Ki67+	 4548 16322
4381	0	0	Ki67+	 4549 16830
4382	0	0	Ki67+	 4552 16409
4383	0	0	Ki67+	 4555 16788
4384	0	0	Ki67+	 4556 16333
4385	0	0	Ki67+	 4556 16804
4386	0	0	Ki67+	 4565 16229
4387	0	0	Ki67+	 4568 16927
4388	0	0	Ki67+	 4571 16680
4389	0	0	Ki67+	 4574 16363
4390	0	0	Ki67+	 4578 16435
4391	0	0	Ki67+	 4584 16952
4392	0	0	Ki67+	 4585 16321
4393	0	0	Ki67+	 4588 16585
4394	0	0	Ki67+	 4589 16524
4395	0	0	Ki67+	 4591 16997
4396	0	0	Ki67+	 4595 16268
4397	0	0	Ki67+	 4596 16308
4398	0	0	Ki67+	 4598 16987
4399	0	0	Ki67+	 4603 16541
4400	0	0	Ki67+	 4607 16740
4401	0	0	Ki67+	 4621 16532
4402	0	0	Ki67+	 4625 16455
4403	0	0	Ki67+	 4629 16592
4404	0	0	Ki67+	 4629 16642
4405	0	0	Ki67+	 4630 16295
4406	0	0	Ki67+	 4631 16964
4407	0	0	Ki67+	 4632 16386
4408	0	0	Ki67+	 4633 16403
4409	0	0	Ki67+	 4638 16771
4410	0	0	Ki67+	 4649 16304
4411	0	0	Ki67+	 4650 16611
4412	0	0	Ki67+	 4652 16790
4413	0	0	Ki67+	 4652 16832
4414	0	0	Ki67+	 4653 16859
4415	0	0	Ki67+	 4667 16409
4416	0	0	Ki67+	 4668 16263
4417	0	0	Ki67+	 4668 16373
4418	0	0	Ki67+	 4679 16774
4419	0	0	Ki67+	 4679 16795
4420	0	0	Ki67+	 4679 17009
4421	0	0	Ki67+	 4684 16701
4422	0	0	Ki67+	 4687 16735
4423	0	0	Ki67+	 4693 16830
4424	0	0	Ki67+	 4693 17003
4425	0	0	Ki67+	 4696 16285
4426	0	0	Ki67+	 4696 16448
4427	0	0	Ki67+	 4697 16759
4428	0	0	Ki67+	 4700 16990
4429	0	0	Ki67+	 4702 16680
4430	0	0	Ki67+	 4705 16538
4431	0	0	Ki67+	 4707 16792
4432	0	0	Ki67+	 4722 16258
4433	0	0	Ki67+	 4726 16238
4434	0	0	Ki67+	 4726 16439
4435	0	0	Ki67+	 4726 16839
4436	0	0	Ki67+	 4727 16980
4437	0	0	Ki67+	 4730 16597
4438	0	0	Ki67+	 4730 17014
4439	0	0	Ki67+	 4732 16565
4440	0	0	Ki67+	 4737 16720
4441	0	0	Ki67+	 4739 16326
4442	0	0	Ki67+	 4739 16750
4443	0	0	Ki67+	 4740 16795
4444	0	0	Ki67+	 4742 16840
4445	0	0	Ki67+	 4750 16814
4446	0	0	Ki67+	 3954 17130
4447	0	0	Ki67+	 3964 17734
4448	0	0	Ki67+	 3965 17069
4449	0	0	Ki67+	 3965 17749
4450	0	0	Ki67+	 3972 17651
4451	0	0	Ki67+	 3973 17551
4452	0	0	Ki67+	 3978 17669
4453	0	0	Ki67+	 3979 17061
4454	0	0	Ki67+	 3987 17118
4455	0	0	Ki67+	 4003 17059
4456	0	0	Ki67+	 4021 17086
4457	0	0	Ki67+	 4035 17764
4458	0	0	Ki67+	 4050 17597
4459	0	0	Ki67+	 4054 17094
4460	0	0	Ki67+	 4054 17696
4461	0	0	Ki67+	 4096 17669
4462	0	0	Ki67+	 4109 17730
4463	0	0	Ki67+	 4118 17025
4464	0	0	Ki67+	 4122 17107
4465	0	0	Ki67+	 4142 17762
4466	0	0	Ki67+	 4151 17703
4467	0	0	Ki67+	 4176 17562
4468	0	0	Ki67+	 4177 17737
4469	0	0	Ki67+	 4179 17699
4470	0	0	Ki67+	 4194 17696
4471	0	0	Ki67+	 4195 17774
4472	0	0	Ki67+	 4204 17720
4473	0	0	Ki67+	 4211 17392
4474	0	0	Ki67+	 4211 17807
4475	0	0	Ki67+	 4212 17730
4476	0	0	Ki67+	 4214 17188
4477	0	0	Ki67+	 4215 17442
4478	0	0	Ki67+	 4228 17605
4479	0	0	Ki67+	 4239 17744
4480	0	0	Ki67+	 4253 17761
4481	0	0	Ki67+	 4259 17048
4482	0	0	Ki67+	 4259 17625
4483	0	0	Ki67+	 4263 17071
4484	0	0	Ki67+	 4273 17059
4485	0	0	Ki67+	 4282 17247
4486	0	0	Ki67+	 4282 17678
4487	0	0	Ki67+	 4289 17639
4488	0	0	Ki67+	 4290 17776
4489	0	0	Ki67+	 4293 17113
4490	0	0	Ki67+	 4294 17054
4491	0	0	Ki67+	 4302 17258
4492	0	0	Ki67+	 4304 17792
4493	0	0	Ki67+	 4323 17619
4494	0	0	Ki67+	 4330 17571
4495	0	0	Ki67+	 4343 17814
4496	0	0	Ki67+	 4346 17780
4497	0	0	Ki67+	 4349 17227
4498	0	0	Ki67+	 4351 17675
4499	0	0	Ki67+	 4354 17093
4500	0	0	Ki67+	 4354 17174
4501	0	0	Ki67+	 4356 17201
4502	0	0	Ki67+	 4363 17628
4503	0	0	Ki67+	 4366 17512
4504	0	0	Ki67+	 4368 17076
4505	0	0	Ki67+	 4368 17213
4506	0	0	Ki67+	 4371 17235
4507	0	0	Ki67+	 4372 17034
4508	0	0	Ki67+	 4372 17618
4509	0	0	Ki67+	 4377 17159
4510	0	0	Ki67+	 4380 17684
4511	0	0	Ki67+	 4381 17081
4512	0	0	Ki67+	 4384 17115
4513	0	0	Ki67+	 4384 17665
4514	0	0	Ki67+	 4391 17553
4515	0	0	Ki67+	 4401 17664
4516	0	0	Ki67+	 4402 17054
4517	0	0	Ki67+	 4407 17164
4518	0	0	Ki67+	 4408 17572
4519	0	0	Ki67+	 4411 17795
4520	0	0	Ki67+	 4412 17194
4521	0	0	Ki67+	 4418 17588
4522	0	0	Ki67+	 4420 17105
4523	0	0	Ki67+	 4421 17293
4524	0	0	Ki67+	 4421 17753
4525	0	0	Ki67+	 4427 17784
4526	0	0	Ki67+	 4430 17283
4527	0	0	Ki67+	 4432 17188
4528	0	0	Ki67+	 4433 17163
4529	0	0	Ki67+	 4434 17220
4530	0	0	Ki67+	 4437 17662
4531	0	0	Ki67+	 4442 17810
4532	0	0	Ki67+	 4445 17141
4533	0	0	Ki67+	 4449 17365
4534	0	0	Ki67+	 4457 17784
4535	0	0	Ki67+	 4463 17560
4536	0	0	Ki67+	 4468 17480
4537	0	0	Ki67+	 4472 17110
4538	0	0	Ki67+	 4472 17718
4539	0	0	Ki67+	 4474 17616
4540	0	0	Ki67+	 4476 17080
4541	0	0	Ki67+	 4476 17196
4542	0	0	Ki67+	 4478 17668
4543	0	0	Ki67+	 4479 17578
4544	0	0	Ki67+	 4480 17788
4545	0	0	Ki67+	 4493 17743
4546	0	0	Ki67+	 4497 17063
4547	0	0	Ki67+	 4502 17567
4548	0	0	Ki67+	 4504 17298
4549	0	0	Ki67+	 4505 17076
4550	0	0	Ki67+	 4508 17247
4551	0	0	Ki67+	 4510 17664
4552	0	0	Ki67+	 4513 17280
4553	0	0	Ki67+	 4515 17823
4554	0	0	Ki67+	 4517 17441
4555	0	0	Ki67+	 4518 17712
4556	0	0	Ki67+	 4521 17583
4557	0	0	Ki67+	 4523 17171
4558	0	0	Ki67+	 4532 17227
4559	0	0	Ki67+	 4533 17265
4560	0	0	Ki67+	 4533 17649
4561	0	0	Ki67+	 4534 17722
4562	0	0	Ki67+	 4538 17506
4563	0	0	Ki67+	 4539 17757
4564	0	0	Ki67+	 4549 17141
4565	0	0	Ki67+	 4556 17556
4566	0	0	Ki67+	 4559 17220
4567	0	0	Ki67+	 4559 17821
4568	0	0	Ki67+	 4562 17129
4569	0	0	Ki67+	 4565 17773
4570	0	0	Ki67+	 4566 17674
4571	0	0	Ki67+	 4575 17026
4572	0	0	Ki67+	 4577 17295
4573	0	0	Ki67+	 4579 17260
4574	0	0	Ki67+	 4579 17695
4575	0	0	Ki67+	 4586 17146
4576	0	0	Ki67+	 4588 17113
4577	0	0	Ki67+	 4589 17792
4578	0	0	Ki67+	 4591 17550
4579	0	0	Ki67+	 4597 17101
4580	0	0	Ki67+	 4603 17701
4581	0	0	Ki67+	 4604 17585
4582	0	0	Ki67+	 4605 17230
4583	0	0	Ki67+	 4608 17110
4584	0	0	Ki67+	 4608 17185
4585	0	0	Ki67+	 4611 17092
4586	0	0	Ki67+	 4617 17628
4587	0	0	Ki67+	 4620 17062
4588	0	0	Ki67+	 4621 17804
4589	0	0	Ki67+	 4624 17561
4590	0	0	Ki67+	 4624 17686
4591	0	0	Ki67+	 4627 17704
4592	0	0	Ki67+	 4629 17436
4593	0	0	Ki67+	 4633 17120
4594	0	0	Ki67+	 4633 17513
4595	0	0	Ki67+	 4634 17758
4596	0	0	Ki67+	 4636 17140
4597	0	0	Ki67+	 4636 17170
4598	0	0	Ki67+	 4638 17045
4599	0	0	Ki67+	 4642 17202
4600	0	0	Ki67+	 4646 17030
4601	0	0	Ki67+	 4647 17798
4602	0	0	Ki67+	 4650 17281
4603	0	0	Ki67+	 4650 17457
4604	0	0	Ki67+	 4653 17167
4605	0	0	Ki67+	 4656 17267
4606	0	0	Ki67+	 4657 17215
4607	0	0	Ki67+	 4658 17085
4608	0	0	Ki67+	 4659 17240
4609	0	0	Ki67+	 4663 17316
4610	0	0	Ki67+	 4663 17651
4611	0	0	Ki67+	 4665 17577
4612	0	0	Ki67+	 4674 17768
4613	0	0	Ki67+	 4680 17044
4614	0	0	Ki67+	 4681 17656
4615	0	0	Ki67+	 4681 17760
4616	0	0	Ki67+	 4686 17065
4617	0	0	Ki67+	 4689 17599
4618	0	0	Ki67+	 4690 17156
4619	0	0	Ki67+	 4694 17729
4620	0	0	Ki67+	 4700 17192
4621	0	0	Ki67+	 4701 17206
4622	0	0	Ki67+	 4701 17487
4623	0	0	Ki67+	 4704 17116
4624	0	0	Ki67+	 4704 17226
4625	0	0	Ki67+	 4708 17515
4626	0	0	Ki67+	 4710 17080
4627	0	0	Ki67+	 4714 17115
4628	0	0	Ki67+	 4723 17792
4629	0	0	Ki67+	 4726 17158
4630	0	0	Ki67+	 4728 17187
4631	0	0	Ki67+	 3955 17946
4632	0	0	Ki67+	 3960 17878
4633	0	0	Ki67+	 3967 18391
4634	0	0	Ki67+	 3969 18357
4635	0	0	Ki67+	 3972 18545
4636	0	0	Ki67+	 3979 17951
4637	0	0	Ki67+	 3980 18274
4638	0	0	Ki67+	 3982 18111
4639	0	0	Ki67+	 3987 18127
4640	0	0	Ki67+	 3987 18565
4641	0	0	Ki67+	 3989 18471
4642	0	0	Ki67+	 3990 18295
4643	0	0	Ki67+	 3991 18261
4644	0	0	Ki67+	 3992 18000
4645	0	0	Ki67+	 4004 17922
4646	0	0	Ki67+	 4007 18079
4647	0	0	Ki67+	 4010 17836
4648	0	0	Ki67+	 4011 17952
4649	0	0	Ki67+	 4012 18142
4650	0	0	Ki67+	 4013 18387
4651	0	0	Ki67+	 4016 18111
4652	0	0	Ki67+	 4019 18178
4653	0	0	Ki67+	 4023 18192
4654	0	0	Ki67+	 4033 18198
4655	0	0	Ki67+	 4042 17950
4656	0	0	Ki67+	 4044 18033
4657	0	0	Ki67+	 4048 17976
4658	0	0	Ki67+	 4061 18591
4659	0	0	Ki67+	 4062 18261
4660	0	0	Ki67+	 4067 17834
4661	0	0	Ki67+	 4070 18188
4662	0	0	Ki67+	 4071 17876
4663	0	0	Ki67+	 4076 18264
4664	0	0	Ki67+	 4079 17962
4665	0	0	Ki67+	 4089 18471
4666	0	0	Ki67+	 4095 17854
4667	0	0	Ki67+	 4095 17912
4668	0	0	Ki67+	 4101 18164
4669	0	0	Ki67+	 4104 18252
4670	0	0	Ki67+	 4110 18099
4671	0	0	Ki67+	 4115 17865
4672	0	0	Ki67+	 4117 17885
4673	0	0	Ki67+	 4119 18350
4674	0	0	Ki67+	 4121 18110
4675	0	0	Ki67+	 4125 17842
4676	0	0	Ki67+	 4125 18126
4677	0	0	Ki67+	 4126 17878
4678	0	0	Ki67+	 4133 18280
4679	0	0	Ki67+	 4135 18218
4680	0	0	Ki67+	 4140 18017
4681	0	0	Ki67+	 4153 17847
4682	0	0	Ki67+	 4153 17993
4683	0	0	Ki67+	 4155 17918
4684	0	0	Ki67+	 4160 17900
4685	0	0	Ki67+	 4166 18166
4686	0	0	Ki67+	 4167 17969
4687	0	0	Ki67+	 4170 17868
4688	0	0	Ki67+	 4172 17838
4689	0	0	Ki67+	 4181 18115
4690	0	0	Ki67+	 4185 17990
4691	0	0	Ki67+	 4188 18041
4692	0	0	Ki67+	 4189 18012
4693	0	0	Ki67+	 4194 18285
4694	0	0	Ki67+	 4195 18106
4695	0	0	Ki67+	 4196 18297
4696	0	0	Ki67+	 4202 17833
4697	0	0	Ki67+	 4207 17867
4698	0	0	Ki67+	 4210 18197
4699	0	0	Ki67+	 4219 17900
4700	0	0	Ki67+	 4223 17842
4701	0	0	Ki67+	 4223 18430
4702	0	0	Ki67+	 4231 17941
4703	0	0	Ki67+	 4233 18022
4704	0	0	Ki67+	 4234 18038
4705	0	0	Ki67+	 4239 17988
4706	0	0	Ki67+	 4243 18075
4707	0	0	Ki67+	 4253 17829
4708	0	0	Ki67+	 4253 18223
4709	0	0	Ki67+	 4254 17940
4710	0	0	Ki67+	 4264 17853
4711	0	0	Ki67+	 4267 17914
4712	0	0	Ki67+	 4274 17977
4713	0	0	Ki67+	 4276 18306
4714	0	0	Ki67+	 4278 18272
4715	0	0	Ki67+	 4279 18015
4716	0	0	Ki67+	 4283 18170
4717	0	0	Ki67+	 4287 17827
4718	0	0	Ki67+	 4296 18141
4719	0	0	Ki67+	 4301 17957
4720	0	0	Ki67+	 4301 18005
4721	0	0	Ki67+	 4309 18213
4722	0	0	Ki67+	 4310 17976
4723	0	0	Ki67+	 4323 18206
4724	0	0	Ki67+	 4327 18096
4725	0	0	Ki67+	 4334 18124
4726	0	0	Ki67+	 4347 18078
4727	0	0	Ki67+	 4356 18107
4728	0	0	Ki67+	 4356 18162
4729	0	0	Ki67+	 4370 18002
4730	0	0	Ki67+	 4378 18202
4731	0	0	Ki67+	 4379 17948
4732	0	0	Ki67+	 4381 18013
4733	0	0	Ki67+	 4382 18137
4734	0	0	Ki67+	 4392 17977
4735	0	0	Ki67+	 4407 18186
4736	0	0	Ki67+	 4413 18098
4737	0	0	Ki67+	 4415 18139
4738	0	0	Ki67+	 4417 17938
4739	0	0	Ki67+	 4417 17970
4740	0	0	Ki67+	 4419 18024
4741	0	0	Ki67+	 4425 18149
4742	0	0	Ki67+	 4430 18003
4743	0	0	Ki67+	 4442 17990
4744	0	0	Ki67+	 4452 18041
4745	0	0	Ki67+	 4460 17961
4746	0	0	Ki67+	 4466 17973
4747	0	0	Ki67+	 4472 18072
4748	0	0	Ki67+	 4490 18118
4749	0	0	Ki67+	 4495 18088
4750	0	0	Ki67+	 4497 18043
4751	0	0	Ki67+	 4498 17981
4752	0	0	Ki67+	 4504 17865
4753	0	0	Ki67+	 4517 17845
4754	0	0	Ki67+	 4526 18069
4755	0	0	Ki67+	 4530 17907
4756	0	0	Ki67+	 4536 17982
4757	0	0	Ki67+	 4542 18083
4758	0	0	Ki67+	 4543 18040
4759	0	0	Ki67+	 4551 17845
4760	0	0	Ki67+	 4559 17992
4761	0	0	Ki67+	 4565 18134
4762	0	0	Ki67+	 4575 18020
4763	0	0	Ki67+	 4577 18604
4764	0	0	Ki67+	 4607 17826
4765	0	0	Ki67+	 4612 17982
4766	0	0	Ki67+	 4613 18008
4767	0	0	Ki67+	 4623 17933
4768	0	0	Ki67+	 4639 18038
4769	0	0	Ki67+	 4643 18595
4770	0	0	Ki67+	 4649 18531
4771	0	0	Ki67+	 4653 18452
4772	0	0	Ki67+	 4657 18559
4773	0	0	Ki67+	 4671 18570
4774	0	0	Ki67+	 4682 18492
4775	0	0	Ki67+	 4683 17869
4776	0	0	Ki67+	 4683 18421
4777	0	0	Ki67+	 4686 18351
4778	0	0	Ki67+	 4694 18614
4779	0	0	Ki67+	 4697 18440
4780	0	0	Ki67+	 4697 18546
4781	0	0	Ki67+	 4705 18510
4782	0	0	Ki67+	 4714 18330
4783	0	0	Ki67+	 4720 18382
4784	0	0	Ki67+	 4721 18499
4785	0	0	Ki67+	 4724 17867
4786	0	0	Ki67+	 4726 18515
4787	0	0	Ki67+	 4739 17947
4788	0	0	Ki67+	 4741 17852
4789	0	0	Ki67+	 4743 18550
4790	0	0	Ki67+	 4745 18402
4791	0	0	Ki67+	 3958 19155
4792	0	0	Ki67+	 3958 19356
4793	0	0	Ki67+	 3962 18876
4794	0	0	Ki67+	 3973 19347
4795	0	0	Ki67+	 3994 19324
4796	0	0	Ki67+	 4002 18951
4797	0	0	Ki67+	 4017 18934
4798	0	0	Ki67+	 4034 18786
4799	0	0	Ki67+	 4039 18944
4800	0	0	Ki67+	 4054 18863
4801	0	0	Ki67+	 4058 18745
4802	0	0	Ki67+	 4064 19156
4803	0	0	Ki67+	 4074 18772
4804	0	0	Ki67+	 4081 18835
4805	0	0	Ki67+	 4083 18646
4806	0	0	Ki67+	 4083 19420
4807	0	0	Ki67+	 4087 18813
4808	0	0	Ki67+	 4095 18989
4809	0	0	Ki67+	 4095 19340
4810	0	0	Ki67+	 4101 19119
4811	0	0	Ki67+	 4108 18911
4812	0	0	Ki67+	 4109 19387
4813	0	0	Ki67+	 4118 19010
4814	0	0	Ki67+	 4126 18868
4815	0	0	Ki67+	 4127 19113
4816	0	0	Ki67+	 4129 18837
4817	0	0	Ki67+	 4129 19012
4818	0	0	Ki67+	 4131 18787
4819	0	0	Ki67+	 4131 19257
4820	0	0	Ki67+	 4134 18729
4821	0	0	Ki67+	 4141 18917
4822	0	0	Ki67+	 4155 19118
4823	0	0	Ki67+	 4156 19173
4824	0	0	Ki67+	 4159 19287
4825	0	0	Ki67+	 4162 19371
4826	0	0	Ki67+	 4163 19000
4827	0	0	Ki67+	 4168 18917
4828	0	0	Ki67+	 4168 19405
4829	0	0	Ki67+	 4170 19219
4830	0	0	Ki67+	 4172 19135
4831	0	0	Ki67+	 4173 18695
4832	0	0	Ki67+	 4175 19163
4833	0	0	Ki67+	 4176 19235
4834	0	0	Ki67+	 4180 18937
4835	0	0	Ki67+	 4180 19186
4836	0	0	Ki67+	 4185 19114
4837	0	0	Ki67+	 4190 18768
4838	0	0	Ki67+	 4193 19396
4839	0	0	Ki67+	 4199 18762
4840	0	0	Ki67+	 4201 18998
4841	0	0	Ki67+	 4201 19234
4842	0	0	Ki67+	 4208 18913
4843	0	0	Ki67+	 4210 19208
4844	0	0	Ki67+	 4223 19173
4845	0	0	Ki67+	 4228 18830
4846	0	0	Ki67+	 4233 19205
4847	0	0	Ki67+	 4239 19273
4848	0	0	Ki67+	 4239 19421
4849	0	0	Ki67+	 4240 19151
4850	0	0	Ki67+	 4242 19377
4851	0	0	Ki67+	 4267 19178
4852	0	0	Ki67+	 4268 19134
4853	0	0	Ki67+	 4272 19235
4854	0	0	Ki67+	 4273 19348
4855	0	0	Ki67+	 4274 19278
4856	0	0	Ki67+	 4281 19252
4857	0	0	Ki67+	 4283 19113
4858	0	0	Ki67+	 4287 19410
4859	0	0	Ki67+	 4288 19083
4860	0	0	Ki67+	 4288 19264
4861	0	0	Ki67+	 4304 19152
4862	0	0	Ki67+	 4304 19312
4863	0	0	Ki67+	 4305 19288
4864	0	0	Ki67+	 4306 19070
4865	0	0	Ki67+	 4306 19193
4866	0	0	Ki67+	 4310 18893
4867	0	0	Ki67+	 4310 19408
4868	0	0	Ki67+	 4320 19116
4869	0	0	Ki67+	 4325 18718
4870	0	0	Ki67+	 4325 19358
4871	0	0	Ki67+	 4328 19029
4872	0	0	Ki67+	 4332 19374
4873	0	0	Ki67+	 4344 19095
4874	0	0	Ki67+	 4346 18773
4875	0	0	Ki67+	 4352 18782
4876	0	0	Ki67+	 4354 19015
4877	0	0	Ki67+	 4376 18977
4878	0	0	Ki67+	 4385 19120
4879	0	0	Ki67+	 4393 18783
4880	0	0	Ki67+	 4408 18774
4881	0	0	Ki67+	 4409 19188
4882	0	0	Ki67+	 4414 18693
4883	0	0	Ki67+	 4415 18901
4884	0	0	Ki67+	 4420 19210
4885	0	0	Ki67+	 4439 19011
4886	0	0	Ki67+	 4443 19171
4887	0	0	Ki67+	 4450 19197
4888	0	0	Ki67+	 4456 19164
4889	0	0	Ki67+	 4486 18859
4890	0	0	Ki67+	 4530 18932
4891	0	0	Ki67+	 4535 18794
4892	0	0	Ki67+	 4541 19322
4893	0	0	Ki67+	 4548 19210
4894	0	0	Ki67+	 4553 19371
4895	0	0	Ki67+	 4559 18799
4896	0	0	Ki67+	 4566 19109
4897	0	0	Ki67+	 4570 19389
4898	0	0	Ki67+	 4571 19186
4899	0	0	Ki67+	 4574 18814
4900	0	0	Ki67+	 4577 19163
4901	0	0	Ki67+	 4580 18708
4902	0	0	Ki67+	 4595 18639
4903	0	0	Ki67+	 4595 19198
4904	0	0	Ki67+	 4601 19090
4905	0	0	Ki67+	 4602 18675
4906	0	0	Ki67+	 4610 18870
4907	0	0	Ki67+	 4612 19344
4908	0	0	Ki67+	 4613 18815
4909	0	0	Ki67+	 4617 18789
4910	0	0	Ki67+	 4620 19128
4911	0	0	Ki67+	 4629 18750
4912	0	0	Ki67+	 4634 19116
4913	0	0	Ki67+	 4636 18875
4914	0	0	Ki67+	 4638 18784
4915	0	0	Ki67+	 4638 18856
4916	0	0	Ki67+	 4641 18651
4917	0	0	Ki67+	 4642 19097
4918	0	0	Ki67+	 4643 18912
4919	0	0	Ki67+	 4653 18804
4920	0	0	Ki67+	 4654 18918
4921	0	0	Ki67+	 4658 19294
4922	0	0	Ki67+	 4661 19065
4923	0	0	Ki67+	 4674 18650
4924	0	0	Ki67+	 4679 18690
4925	0	0	Ki67+	 4683 18877
4926	0	0	Ki67+	 4693 18663
4927	0	0	Ki67+	 4697 19021
4928	0	0	Ki67+	 4715 18989
4929	0	0	Ki67+	 4724 19183
4930	0	0	Ki67+	 4727 19384
4931	0	0	Ki67+	 3956 19721
4932	0	0	Ki67+	 3969 19736
4933	0	0	Ki67+	 3993 19769
4934	0	0	Ki67+	 4000 19672
4935	0	0	Ki67+	 4012 19784
4936	0	0	Ki67+	 4021 19632
4937	0	0	Ki67+	 4024 19709
4938	0	0	Ki67+	 4027 19457
4939	0	0	Ki67+	 4047 19433
4940	0	0	Ki67+	 4058 19721
4941	0	0	Ki67+	 4064 19509
4942	0	0	Ki67+	 4073 19542
4943	0	0	Ki67+	 4088 19475
4944	0	0	Ki67+	 4091 19583
4945	0	0	Ki67+	 4108 19450
4946	0	0	Ki67+	 4121 19651
4947	0	0	Ki67+	 4149 19476
4948	0	0	Ki67+	 4151 19554
4949	0	0	Ki67+	 4164 19493
4950	0	0	Ki67+	 4166 19692
4951	0	0	Ki67+	 4178 19621
4952	0	0	Ki67+	 4190 19555
4953	0	0	Ki67+	 4192 19578
4954	0	0	Ki67+	 4202 19508
4955	0	0	Ki67+	 4202 19863
4956	0	0	Ki67+	 4203 19886
4957	0	0	Ki67+	 4208 19649
4958	0	0	Ki67+	 4209 19459
4959	0	0	Ki67+	 4211 19681
4960	0	0	Ki67+	 4213 20011
4961	0	0	Ki67+	 4229 19672
4962	0	0	Ki67+	 4234 19514
4963	0	0	Ki67+	 4245 19757
4964	0	0	Ki67+	 4255 20026
4965	0	0	Ki67+	 4260 19684
4966	0	0	Ki67+	 4263 19800
4967	0	0	Ki67+	 4264 19616
4968	0	0	Ki67+	 4268 19450
4969	0	0	Ki67+	 4271 19761
4970	0	0	Ki67+	 4299 19861
4971	0	0	Ki67+	 4308 19820
4972	0	0	Ki67+	 4320 19656
4973	0	0	Ki67+	 4321 19672
4974	0	0	Ki67+	 4328 19950
4975	0	0	Ki67+	 4336 19761
4976	0	0	Ki67+	 4344 19814
4977	0	0	Ki67+	 4350 19780
4978	0	0	Ki67+	 4353 19430
4979	0	0	Ki67+	 4357 19650
4980	0	0	Ki67+	 4364 19672
4981	0	0	Ki67+	 4379 19904
4982	0	0	Ki67+	 4392 19985
4983	0	0	Ki67+	 4402 20033
4984	0	0	Ki67+	 4402 20112
4985	0	0	Ki67+	 4405 19683
4986	0	0	Ki67+	 4407 19917
4987	0	0	Ki67+	 4415 19936
4988	0	0	Ki67+	 4422 20127
4989	0	0	Ki67+	 4424 20020
4990	0	0	Ki67+	 4437 20143
4991	0	0	Ki67+	 4440 20130
4992	0	0	Ki67+	 4450 20189
4993	0	0	Ki67+	 4456 19513
4994	0	0	Ki67+	 4458 19754
4995	0	0	Ki67+	 4458 20202
4996	0	0	Ki67+	 4459 19949
4997	0	0	Ki67+	 4459 20012
4998	0	0	Ki67+	 4459 20153
4999	0	0	Ki67+	 4460 20115
5000	0	0	Ki67+	 4467 19785
5001	0	0	Ki67+	 4467 19926
5002	0	0	Ki67+	 4472 20212
5003	0	0	Ki67+	 4481 20086
5004	0	0	Ki67+	 4483 19745
5005	0	0	Ki67+	 4487 20134
5006	0	0	Ki67+	 4490 19972
5007	0	0	Ki67+	 4496 20070
5008	0	0	Ki67+	 4503 20176
5009	0	0	Ki67+	 4511 19481
5010	0	0	Ki67+	 4513 19749
5011	0	0	Ki67+	 4516 19652
5012	0	0	Ki67+	 4516 19681
5013	0	0	Ki67+	 4527 20212
5014	0	0	Ki67+	 4532 19772
5015	0	0	Ki67+	 4536 19500
5016	0	0	Ki67+	 4540 20063
5017	0	0	Ki67+	 4541 20215
5018	0	0	Ki67+	 4545 20189
5019	0	0	Ki67+	 4548 19443
5020	0	0	Ki67+	 4552 20091
5021	0	0	Ki67+	 4554 19688
5022	0	0	Ki67+	 4554 20171
5023	0	0	Ki67+	 4555 20147
5024	0	0	Ki67+	 4560 19740
5025	0	0	Ki67+	 4564 19803
5026	0	0	Ki67+	 4567 19648
5027	0	0	Ki67+	 4579 19617
5028	0	0	Ki67+	 4580 19813
5029	0	0	Ki67+	 4581 19555
5030	0	0	Ki67+	 4587 19654
5031	0	0	Ki67+	 4588 19789
5032	0	0	Ki67+	 4590 20075
5033	0	0	Ki67+	 4590 20168
5034	0	0	Ki67+	 4593 20049
5035	0	0	Ki67+	 4602 19624
5036	0	0	Ki67+	 4602 20075
5037	0	0	Ki67+	 4611 19438
5038	0	0	Ki67+	 4611 19729
5039	0	0	Ki67+	 4620 19751
5040	0	0	Ki67+	 4626 20097
5041	0	0	Ki67+	 4638 19713
5042	0	0	Ki67+	 4639 19961
5043	0	0	Ki67+	 4642 19862
5044	0	0	Ki67+	 4642 20074
5045	0	0	Ki67+	 4644 20133
5046	0	0	Ki67+	 4649 20046
5047	0	0	Ki67+	 4660 19653
5048	0	0	Ki67+	 4662 20069
5049	0	0	Ki67+	 4663 19988
5050	0	0	Ki67+	 4678 19962
5051	0	0	Ki67+	 4679 20016
5052	0	0	Ki67+	 4682 19778
5053	0	0	Ki67+	 4689 19707
5054	0	0	Ki67+	 4695 19748
5055	0	0	Ki67+	 4697 20099
5056	0	0	Ki67+	 4698 19654
5057	0	0	Ki67+	 4699 19993
5058	0	0	Ki67+	 4702 19619
5059	0	0	Ki67+	 4705 19959
5060	0	0	Ki67+	 4713 19507
5061	0	0	Ki67+	 4714 19744
5062	0	0	Ki67+	 4723 19594
5063	0	0	Ki67+	 4728 20128
5064	0	0	Ki67+	 4729 19971
5065	0	0	Ki67+	 4740 19940
5066	0	0	Ki67+	 4745 19908
5067	0	0	Ki67+	 4487 20232
5068	0	0	Ki67+	 4490 20253
5069	0	0	Ki67+	 4508 20287
5070	0	0	Ki67+	 4513 20268
5071	0	0	Ki67+	 4563 20387
5072	0	0	Ki67+	 4591 20391
5073	0	0	Ki67+	 4628 20251
5074	0	0	Ki67+	 4634 20283
5075	0	0	Ki67+	 4637 20379
5076	0	0	Ki67+	 4642 20329
5077	0	0	Ki67+	 4645 20288
5078	0	0	Ki67+	 4700 20353
5079	0	0	Ki67+	 4701 20330
5080	0	0	Ki67+	 4731 20321
5081	0	0	Ki67+	 4737 20407
5082	0	0	Ki67+	 4740 20370
5083	0	0	Ki67+	 4750 20456
5084	0	0	Ki67+	 4750 20476
5085	0	0	Ki67+	 4869 11031
5086	0	0	Ki67+	 5044 11026
5087	0	0	Ki67+	 5079 10998
5088	0	0	Ki67+	 5152 10907
5089	0	0	Ki67+	 5225 10979
5090	0	0	Ki67+	 5268 11005
5091	0	0	Ki67+	 5448 10729
5092	0	0	Ki67+	 5502 10821
5093	0	0	Ki67+	 5522 10686
5094	0	0	Ki67+	 5535 10608
5095	0	0	Ki67+	 4801 11780
5096	0	0	Ki67+	 4816 11062
5097	0	0	Ki67+	 4822 11186
5098	0	0	Ki67+	 4914 11092
5099	0	0	Ki67+	 4992 11718
5100	0	0	Ki67+	 4999 11265
5101	0	0	Ki67+	 5014 11189
5102	0	0	Ki67+	 5025 11619
5103	0	0	Ki67+	 5290 11093
5104	0	0	Ki67+	 5312 11132
5105	0	0	Ki67+	 5319 11085
5106	0	0	Ki67+	 5331 11320
5107	0	0	Ki67+	 5369 11343
5108	0	0	Ki67+	 5449 11146
5109	0	0	Ki67+	 5476 11521
5110	0	0	Ki67+	 4762 12473
5111	0	0	Ki67+	 4794 12526
5112	0	0	Ki67+	 4866 11990
5113	0	0	Ki67+	 4869 12147
5114	0	0	Ki67+	 4877 12284
5115	0	0	Ki67+	 4917 12550
5116	0	0	Ki67+	 5072 12429
5117	0	0	Ki67+	 5079 11897
5118	0	0	Ki67+	 5092 12572
5119	0	0	Ki67+	 5134 12226
5120	0	0	Ki67+	 5209 12540
5121	0	0	Ki67+	 5302 11919
5122	0	0	Ki67+	 5399 12351
5123	0	0	Ki67+	 5417 12304
5124	0	0	Ki67+	 5497 12239
5125	0	0	Ki67+	 4793 12787
5126	0	0	Ki67+	 5205 12944
5127	0	0	Ki67+	 5323 13377
5128	0	0	Ki67+	 5350 12781
5129	0	0	Ki67+	 5458 12886
5130	0	0	Ki67+	 5548 12925
5131	0	0	Ki67+	 5068 13596
5132	0	0	Ki67+	 5149 13908
5133	0	0	Ki67+	 5297 13908
5134	0	0	Ki67+	 5503 13529
5135	0	0	Ki67+	 5510 13750
5136	0	0	Ki67+	 4754 14643
5137	0	0	Ki67+	 4774 14639
5138	0	0	Ki67+	 4783 14886
5139	0	0	Ki67+	 4792 14693
5140	0	0	Ki67+	 4799 14927
5141	0	0	Ki67+	 4805 14648
5142	0	0	Ki67+	 4809 14902
5143	0	0	Ki67+	 4810 14976
5144	0	0	Ki67+	 4810 14990
5145	0	0	Ki67+	 4837 14672
5146	0	0	Ki67+	 4839 14690
5147	0	0	Ki67+	 4840 14751
5148	0	0	Ki67+	 4844 15038
5149	0	0	Ki67+	 4847 14945
5150	0	0	Ki67+	 4862 14979
5151	0	0	Ki67+	 4868 14738
5152	0	0	Ki67+	 4869 14682
5153	0	0	Ki67+	 4873 15017
5154	0	0	Ki67+	 4879 14818
5155	0	0	Ki67+	 4895 14701
5156	0	0	Ki67+	 4897 14980
5157	0	0	Ki67+	 4898 14952
5158	0	0	Ki67+	 4909 14725
5159	0	0	Ki67+	 4914 14861
5160	0	0	Ki67+	 4918 14881
5161	0	0	Ki67+	 4925 14684
5162	0	0	Ki67+	 4932 14801
5163	0	0	Ki67+	 4936 14996
5164	0	0	Ki67+	 4940 14741
5165	0	0	Ki67+	 4942 14918
5166	0	0	Ki67+	 4946 14968
5167	0	0	Ki67+	 4947 14993
5168	0	0	Ki67+	 4949 14929
5169	0	0	Ki67+	 4955 14781
5170	0	0	Ki67+	 4956 14867
5171	0	0	Ki67+	 4966 14988
5172	0	0	Ki67+	 4971 14951
5173	0	0	Ki67+	 4992 14775
5174	0	0	Ki67+	 5002 14851
5175	0	0	Ki67+	 5011 15047
5176	0	0	Ki67+	 5020 14832
5177	0	0	Ki67+	 5025 14999
5178	0	0	Ki67+	 5029 15017
5179	0	0	Ki67+	 5031 14855
5180	0	0	Ki67+	 5038 14914
5181	0	0	Ki67+	 5048 14714
5182	0	0	Ki67+	 5048 15035
5183	0	0	Ki67+	 5049 15048
5184	0	0	Ki67+	 5051 14943
5185	0	0	Ki67+	 5061 15047
5186	0	0	Ki67+	 5069 14855
5187	0	0	Ki67+	 5071 14711
5188	0	0	Ki67+	 5084 14932
5189	0	0	Ki67+	 5085 14971
5190	0	0	Ki67+	 5093 15042
5191	0	0	Ki67+	 5097 14980
5192	0	0	Ki67+	 5099 14959
5193	0	0	Ki67+	 5105 14845
5194	0	0	Ki67+	 5122 14912
5195	0	0	Ki67+	 5144 14958
5196	0	0	Ki67+	 5147 14991
5197	0	0	Ki67+	 5164 14965
5198	0	0	Ki67+	 5166 15001
5199	0	0	Ki67+	 5173 15047
5200	0	0	Ki67+	 5175 14772
5201	0	0	Ki67+	 5202 15052
5202	0	0	Ki67+	 5209 14937
5203	0	0	Ki67+	 5220 14907
5204	0	0	Ki67+	 5284 14877
5205	0	0	Ki67+	 5291 14898
5206	0	0	Ki67+	 5296 14853
5207	0	0	Ki67+	 5301 15018
5208	0	0	Ki67+	 5306 14987
5209	0	0	Ki67+	 5318 14911
5210	0	0	Ki67+	 5320 14866
5211	0	0	Ki67+	 5325 14959
5212	0	0	Ki67+	 5344 14852
5213	0	0	Ki67+	 5361 14835
5214	0	0	Ki67+	 5365 14871
5215	0	0	Ki67+	 5373 14814
5216	0	0	Ki67+	 5416 15020
5217	0	0	Ki67+	 5424 14982
5218	0	0	Ki67+	 5425 14965
5219	0	0	Ki67+	 5486 14981
5220	0	0	Ki67+	 4756 15226
5221	0	0	Ki67+	 4761 15144
5222	0	0	Ki67+	 4765 15255
5223	0	0	Ki67+	 4767 15279
5224	0	0	Ki67+	 4767 15328
5225	0	0	Ki67+	 4776 15172
5226	0	0	Ki67+	 4781 15423
5227	0	0	Ki67+	 4788 15199
5228	0	0	Ki67+	 4788 15405
5229	0	0	Ki67+	 4798 15325
5230	0	0	Ki67+	 4809 15349
5231	0	0	Ki67+	 4814 15213
5232	0	0	Ki67+	 4814 15230
5233	0	0	Ki67+	 4817 15404
5234	0	0	Ki67+	 4819 15288
5235	0	0	Ki67+	 4820 15347
5236	0	0	Ki67+	 4827 15270
5237	0	0	Ki67+	 4827 15461
5238	0	0	Ki67+	 4835 15361
5239	0	0	Ki67+	 4837 15057
5240	0	0	Ki67+	 4842 15422
5241	0	0	Ki67+	 4844 15397
5242	0	0	Ki67+	 4847 15260
5243	0	0	Ki67+	 4847 15489
5244	0	0	Ki67+	 4859 15291
5245	0	0	Ki67+	 4862 15381
5246	0	0	Ki67+	 4877 15427
5247	0	0	Ki67+	 4881 15059
5248	0	0	Ki67+	 4884 15490
5249	0	0	Ki67+	 4893 15459
5250	0	0	Ki67+	 4896 15688
5251	0	0	Ki67+	 4898 15134
5252	0	0	Ki67+	 4900 15361
5253	0	0	Ki67+	 4906 15059
5254	0	0	Ki67+	 4907 15083
5255	0	0	Ki67+	 4913 15143
5256	0	0	Ki67+	 4915 15459
5257	0	0	Ki67+	 4916 15359
5258	0	0	Ki67+	 4939 15083
5259	0	0	Ki67+	 4944 15158
5260	0	0	Ki67+	 4944 15389
5261	0	0	Ki67+	 4952 15352
5262	0	0	Ki67+	 4975 15372
5263	0	0	Ki67+	 4985 15127
5264	0	0	Ki67+	 4986 15346
5265	0	0	Ki67+	 4987 15319
5266	0	0	Ki67+	 5004 15289
5267	0	0	Ki67+	 5006 15064
5268	0	0	Ki67+	 5020 15382
5269	0	0	Ki67+	 5030 15421
5270	0	0	Ki67+	 5031 15486
5271	0	0	Ki67+	 5031 15786
5272	0	0	Ki67+	 5032 15385
5273	0	0	Ki67+	 5037 15279
5274	0	0	Ki67+	 5037 15681
5275	0	0	Ki67+	 5044 15371
5276	0	0	Ki67+	 5051 15766
5277	0	0	Ki67+	 5058 15114
5278	0	0	Ki67+	 5058 15409
5279	0	0	Ki67+	 5060 15317
5280	0	0	Ki67+	 5072 15720
5281	0	0	Ki67+	 5073 15377
5282	0	0	Ki67+	 5081 15675
5283	0	0	Ki67+	 5086 15392
5284	0	0	Ki67+	 5088 15260
5285	0	0	Ki67+	 5089 15767
5286	0	0	Ki67+	 5090 15506
5287	0	0	Ki67+	 5091 15150
5288	0	0	Ki67+	 5091 15330
5289	0	0	Ki67+	 5091 15420
5290	0	0	Ki67+	 5112 15670
5291	0	0	Ki67+	 5113 15733
5292	0	0	Ki67+	 5121 15450
5293	0	0	Ki67+	 5122 15322
5294	0	0	Ki67+	 5123 15765
5295	0	0	Ki67+	 5126 15499
5296	0	0	Ki67+	 5132 15709
5297	0	0	Ki67+	 5139 15794
5298	0	0	Ki67+	 5144 15772
5299	0	0	Ki67+	 5157 15369
5300	0	0	Ki67+	 5164 15343
5301	0	0	Ki67+	 5170 15276
5302	0	0	Ki67+	 5172 15247
5303	0	0	Ki67+	 5183 15384
5304	0	0	Ki67+	 5187 15470
5305	0	0	Ki67+	 5201 15464
5306	0	0	Ki67+	 5203 15259
5307	0	0	Ki67+	 5204 15401
5308	0	0	Ki67+	 5206 15499
5309	0	0	Ki67+	 5211 15063
5310	0	0	Ki67+	 5212 15567
5311	0	0	Ki67+	 5218 15282
5312	0	0	Ki67+	 5218 15844
5313	0	0	Ki67+	 5224 15584
5314	0	0	Ki67+	 5232 15394
5315	0	0	Ki67+	 5233 15188
5316	0	0	Ki67+	 5235 15492
5317	0	0	Ki67+	 5247 15398
5318	0	0	Ki67+	 5250 15641
5319	0	0	Ki67+	 5251 15220
5320	0	0	Ki67+	 5251 15799
5321	0	0	Ki67+	 5252 15480
5322	0	0	Ki67+	 5254 15373
5323	0	0	Ki67+	 5258 15278
5324	0	0	Ki67+	 5259 15451
5325	0	0	Ki67+	 5267 15434
5326	0	0	Ki67+	 5267 15704
5327	0	0	Ki67+	 5267 15813
5328	0	0	Ki67+	 5269 15678
5329	0	0	Ki67+	 5273 15121
5330	0	0	Ki67+	 5276 15220
5331	0	0	Ki67+	 5277 15634
5332	0	0	Ki67+	 5278 15491
5333	0	0	Ki67+	 5284 15451
5334	0	0	Ki67+	 5286 15249
5335	0	0	Ki67+	 5290 15607
5336	0	0	Ki67+	 5299 15732
5337	0	0	Ki67+	 5299 15757
5338	0	0	Ki67+	 5301 15509
5339	0	0	Ki67+	 5305 15799
5340	0	0	Ki67+	 5307 15564
5341	0	0	Ki67+	 5310 15290
5342	0	0	Ki67+	 5312 15124
5343	0	0	Ki67+	 5317 15239
5344	0	0	Ki67+	 5319 15221
5345	0	0	Ki67+	 5325 15600
5346	0	0	Ki67+	 5326 15284
5347	0	0	Ki67+	 5328 15104
5348	0	0	Ki67+	 5331 15624
5349	0	0	Ki67+	 5333 15147
5350	0	0	Ki67+	 5336 15842
5351	0	0	Ki67+	 5337 15395
5352	0	0	Ki67+	 5337 15476
5353	0	0	Ki67+	 5343 15322
5354	0	0	Ki67+	 5343 15385
5355	0	0	Ki67+	 5347 15202
5356	0	0	Ki67+	 5347 15434
5357	0	0	Ki67+	 5348 15232
5358	0	0	Ki67+	 5348 15761
5359	0	0	Ki67+	 5349 15697
5360	0	0	Ki67+	 5351 15719
5361	0	0	Ki67+	 5356 15513
5362	0	0	Ki67+	 5360 15598
5363	0	0	Ki67+	 5360 15776
5364	0	0	Ki67+	 5361 15297
5365	0	0	Ki67+	 5365 15463
5366	0	0	Ki67+	 5369 15078
5367	0	0	Ki67+	 5370 15429
5368	0	0	Ki67+	 5370 15754
5369	0	0	Ki67+	 5373 15790
5370	0	0	Ki67+	 5373 15826
5371	0	0	Ki67+	 5374 15615
5372	0	0	Ki67+	 5378 15850
5373	0	0	Ki67+	 5380 15264
5374	0	0	Ki67+	 5381 15204
5375	0	0	Ki67+	 5386 15290
5376	0	0	Ki67+	 5387 15223
5377	0	0	Ki67+	 5387 15321
5378	0	0	Ki67+	 5388 15422
5379	0	0	Ki67+	 5394 15666
5380	0	0	Ki67+	 5398 15723
5381	0	0	Ki67+	 5400 15390
5382	0	0	Ki67+	 5401 15142
5383	0	0	Ki67+	 5401 15164
5384	0	0	Ki67+	 5405 15201
5385	0	0	Ki67+	 5406 15655
5386	0	0	Ki67+	 5409 15755
5387	0	0	Ki67+	 5420 15426
5388	0	0	Ki67+	 5421 15406
5389	0	0	Ki67+	 5432 15440
5390	0	0	Ki67+	 5432 15458
5391	0	0	Ki67+	 5434 15076
5392	0	0	Ki67+	 5444 15666
5393	0	0	Ki67+	 5447 15109
5394	0	0	Ki67+	 5450 15360
5395	0	0	Ki67+	 5452 15179
5396	0	0	Ki67+	 5452 15211
5397	0	0	Ki67+	 5460 15685
5398	0	0	Ki67+	 5462 15395
5399	0	0	Ki67+	 5462 15840
5400	0	0	Ki67+	 5465 15632
5401	0	0	Ki67+	 5465 15722
5402	0	0	Ki67+	 5472 15556
5403	0	0	Ki67+	 5472 15677
5404	0	0	Ki67+	 5478 15850
5405	0	0	Ki67+	 5479 15369
5406	0	0	Ki67+	 5482 15072
5407	0	0	Ki67+	 5482 15405
5408	0	0	Ki67+	 5482 15565
5409	0	0	Ki67+	 5483 15624
5410	0	0	Ki67+	 5492 15137
5411	0	0	Ki67+	 5496 15657
5412	0	0	Ki67+	 5500 15556
5413	0	0	Ki67+	 5501 15339
5414	0	0	Ki67+	 5502 15185
5415	0	0	Ki67+	 5504 15387
5416	0	0	Ki67+	 5508 15789
5417	0	0	Ki67+	 5512 15565
5418	0	0	Ki67+	 5512 15689
5419	0	0	Ki67+	 5523 15164
5420	0	0	Ki67+	 5523 15854
5421	0	0	Ki67+	 5525 15242
5422	0	0	Ki67+	 5526 15214
5423	0	0	Ki67+	 5526 15513
5424	0	0	Ki67+	 5529 15351
5425	0	0	Ki67+	 5529 15496
5426	0	0	Ki67+	 5530 15643
5427	0	0	Ki67+	 5534 15185
5428	0	0	Ki67+	 5536 15726
5429	0	0	Ki67+	 5539 15123
5430	0	0	Ki67+	 5539 15354
5431	0	0	Ki67+	 5540 15286
5432	0	0	Ki67+	 5542 15372
5433	0	0	Ki67+	 5545 15165
5434	0	0	Ki67+	 5545 15301
5435	0	0	Ki67+	 4753 16504
5436	0	0	Ki67+	 4761 16597
5437	0	0	Ki67+	 4769 16557
5438	0	0	Ki67+	 4774 16249
5439	0	0	Ki67+	 4779 16203
5440	0	0	Ki67+	 4786 16222
5441	0	0	Ki67+	 4788 16315
5442	0	0	Ki67+	 4788 16401
5443	0	0	Ki67+	 4806 16259
5444	0	0	Ki67+	 4812 16311
5445	0	0	Ki67+	 4814 16235
5446	0	0	Ki67+	 4835 16286
5447	0	0	Ki67+	 4843 16171
5448	0	0	Ki67+	 4845 16572
5449	0	0	Ki67+	 4849 16214
5450	0	0	Ki67+	 4854 16617
5451	0	0	Ki67+	 4855 16274
5452	0	0	Ki67+	 4856 15891
5453	0	0	Ki67+	 4859 16185
5454	0	0	Ki67+	 4862 16062
5455	0	0	Ki67+	 4865 15906
5456	0	0	Ki67+	 4875 16174
5457	0	0	Ki67+	 4879 16200
5458	0	0	Ki67+	 4890 16427
5459	0	0	Ki67+	 4917 16479
5460	0	0	Ki67+	 4937 16110
5461	0	0	Ki67+	 4938 16517
5462	0	0	Ki67+	 4995 16204
5463	0	0	Ki67+	 5006 16516
5464	0	0	Ki67+	 5017 16277
5465	0	0	Ki67+	 5017 16447
5466	0	0	Ki67+	 5063 16484
5467	0	0	Ki67+	 5130 16447
5468	0	0	Ki67+	 5155 16054
5469	0	0	Ki67+	 5194 16093
5470	0	0	Ki67+	 5194 16520
5471	0	0	Ki67+	 5226 16017
5472	0	0	Ki67+	 5236 15894
5473	0	0	Ki67+	 5236 16030
5474	0	0	Ki67+	 5256 16121
5475	0	0	Ki67+	 5265 16572
5476	0	0	Ki67+	 5271 16071
5477	0	0	Ki67+	 5274 16652
5478	0	0	Ki67+	 5275 16384
5479	0	0	Ki67+	 5280 16289
5480	0	0	Ki67+	 5284 15929
5481	0	0	Ki67+	 5287 15958
5482	0	0	Ki67+	 5288 16040
5483	0	0	Ki67+	 5296 15872
5484	0	0	Ki67+	 5305 16582
5485	0	0	Ki67+	 5314 16356
5486	0	0	Ki67+	 5326 16440
5487	0	0	Ki67+	 5331 16187
5488	0	0	Ki67+	 5360 15882
5489	0	0	Ki67+	 5360 16558
5490	0	0	Ki67+	 5361 16577
5491	0	0	Ki67+	 5362 15919
5492	0	0	Ki67+	 5362 16082
5493	0	0	Ki67+	 5365 16480
5494	0	0	Ki67+	 5378 15959
5495	0	0	Ki67+	 5379 15984
5496	0	0	Ki67+	 5388 16029
5497	0	0	Ki67+	 5396 16418
5498	0	0	Ki67+	 5401 16602
5499	0	0	Ki67+	 5403 15948
5500	0	0	Ki67+	 5403 16640
5501	0	0	Ki67+	 5406 15886
5502	0	0	Ki67+	 5408 16466
5503	0	0	Ki67+	 5409 16020
5504	0	0	Ki67+	 5412 15980
5505	0	0	Ki67+	 5421 16565
5506	0	0	Ki67+	 5422 16392
5507	0	0	Ki67+	 5424 15877
5508	0	0	Ki67+	 5425 16487
5509	0	0	Ki67+	 5430 15902
5510	0	0	Ki67+	 5430 15984
5511	0	0	Ki67+	 5440 15874
5512	0	0	Ki67+	 5442 16537
5513	0	0	Ki67+	 5448 16094
5514	0	0	Ki67+	 5455 16114
5515	0	0	Ki67+	 5457 16466
5516	0	0	Ki67+	 5458 16503
5517	0	0	Ki67+	 5460 15898
5518	0	0	Ki67+	 5468 15937
5519	0	0	Ki67+	 5468 16540
5520	0	0	Ki67+	 5469 15862
5521	0	0	Ki67+	 5474 16579
5522	0	0	Ki67+	 5477 16632
5523	0	0	Ki67+	 5483 16110
5524	0	0	Ki67+	 5487 15881
5525	0	0	Ki67+	 5487 16006
5526	0	0	Ki67+	 5487 16045
5527	0	0	Ki67+	 5488 15971
5528	0	0	Ki67+	 5493 15944
5529	0	0	Ki67+	 5499 16645
5530	0	0	Ki67+	 5505 16563
5531	0	0	Ki67+	 5510 16118
5532	0	0	Ki67+	 5514 16480
5533	0	0	Ki67+	 5519 16645
5534	0	0	Ki67+	 5525 15937
5535	0	0	Ki67+	 5526 16099
5536	0	0	Ki67+	 5526 16636
5537	0	0	Ki67+	 5528 16618
5538	0	0	Ki67+	 5534 16048
5539	0	0	Ki67+	 5534 16210
5540	0	0	Ki67+	 5546 16611
5541	0	0	Ki67+	 5548 16321
5542	0	0	Ki67+	 4754 17354
5543	0	0	Ki67+	 4760 16773
5544	0	0	Ki67+	 4761 17074
5545	0	0	Ki67+	 4761 17195
5546	0	0	Ki67+	 4765 16969
5547	0	0	Ki67+	 4767 17015
5548	0	0	Ki67+	 4772 17044
5549	0	0	Ki67+	 4780 17177
5550	0	0	Ki67+	 4781 16940
5551	0	0	Ki67+	 4783 16875
5552	0	0	Ki67+	 4787 16791
5553	0	0	Ki67+	 4791 16837
5554	0	0	Ki67+	 4797 16701
5555	0	0	Ki67+	 4797 17007
5556	0	0	Ki67+	 4799 17117
5557	0	0	Ki67+	 4801 16920
5558	0	0	Ki67+	 4801 17067
5559	0	0	Ki67+	 4803 17370
5560	0	0	Ki67+	 4806 16684
5561	0	0	Ki67+	 4809 17333
5562	0	0	Ki67+	 4815 17139
5563	0	0	Ki67+	 4823 16845
5564	0	0	Ki67+	 4824 17008
5565	0	0	Ki67+	 4834 17307
5566	0	0	Ki67+	 4835 16953
5567	0	0	Ki67+	 4839 17332
5568	0	0	Ki67+	 4840 16772
5569	0	0	Ki67+	 4841 17405
5570	0	0	Ki67+	 4845 17040
5571	0	0	Ki67+	 4847 17148
5572	0	0	Ki67+	 4849 16998
5573	0	0	Ki67+	 4854 16763
5574	0	0	Ki67+	 4854 17107
5575	0	0	Ki67+	 4855 17192
5576	0	0	Ki67+	 4855 17223
5577	0	0	Ki67+	 4858 17239
5578	0	0	Ki67+	 4859 16785
5579	0	0	Ki67+	 4865 16878
5580	0	0	Ki67+	 4868 16920
5581	0	0	Ki67+	 4868 17207
5582	0	0	Ki67+	 4875 17153
5583	0	0	Ki67+	 4875 17301
5584	0	0	Ki67+	 4877 16968
5585	0	0	Ki67+	 4879 17168
5586	0	0	Ki67+	 4880 16985
5587	0	0	Ki67+	 4881 17246
5588	0	0	Ki67+	 4883 17418
5589	0	0	Ki67+	 4887 16775
5590	0	0	Ki67+	 4892 17082
5591	0	0	Ki67+	 4893 17148
5592	0	0	Ki67+	 4894 16878
5593	0	0	Ki67+	 4894 17212
5594	0	0	Ki67+	 4897 17280
5595	0	0	Ki67+	 4897 17321
5596	0	0	Ki67+	 4899 16851
5597	0	0	Ki67+	 4910 17061
5598	0	0	Ki67+	 4912 17072
5599	0	0	Ki67+	 4918 17119
5600	0	0	Ki67+	 4919 17172
5601	0	0	Ki67+	 4920 17207
5602	0	0	Ki67+	 4925 16925
5603	0	0	Ki67+	 4925 17051
5604	0	0	Ki67+	 4928 17221
5605	0	0	Ki67+	 4930 16956
5606	0	0	Ki67+	 4936 17282
5607	0	0	Ki67+	 4936 17372
5608	0	0	Ki67+	 4938 17446
5609	0	0	Ki67+	 4940 17352
5610	0	0	Ki67+	 4941 17258
5611	0	0	Ki67+	 4944 17105
5612	0	0	Ki67+	 4953 16933
5613	0	0	Ki67+	 4954 17184
5614	0	0	Ki67+	 4962 16948
5615	0	0	Ki67+	 4962 17289
5616	0	0	Ki67+	 4966 17251
5617	0	0	Ki67+	 4970 17119
5618	0	0	Ki67+	 4972 17396
5619	0	0	Ki67+	 4974 17318
5620	0	0	Ki67+	 4975 17185
5621	0	0	Ki67+	 4977 17428
5622	0	0	Ki67+	 4978 16857
5623	0	0	Ki67+	 4978 16933
5624	0	0	Ki67+	 4983 16963
5625	0	0	Ki67+	 4985 17202
5626	0	0	Ki67+	 4987 17058
5627	0	0	Ki67+	 4989 16979
5628	0	0	Ki67+	 4993 16912
5629	0	0	Ki67+	 4993 17388
5630	0	0	Ki67+	 4994 17040
5631	0	0	Ki67+	 4996 17351
5632	0	0	Ki67+	 4997 17126
5633	0	0	Ki67+	 5005 17410
5634	0	0	Ki67+	 5007 17090
5635	0	0	Ki67+	 5007 17222
5636	0	0	Ki67+	 5010 17029
5637	0	0	Ki67+	 5011 17011
5638	0	0	Ki67+	 5014 17059
5639	0	0	Ki67+	 5014 17144
5640	0	0	Ki67+	 5014 17328
5641	0	0	Ki67+	 5017 16826
5642	0	0	Ki67+	 5017 17269
5643	0	0	Ki67+	 5022 17378
5644	0	0	Ki67+	 5024 17420
5645	0	0	Ki67+	 5025 17399
5646	0	0	Ki67+	 5026 17333
5647	0	0	Ki67+	 5028 16750
5648	0	0	Ki67+	 5032 17078
5649	0	0	Ki67+	 5033 16869
5650	0	0	Ki67+	 5033 17291
5651	0	0	Ki67+	 5035 17139
5652	0	0	Ki67+	 5035 17356
5653	0	0	Ki67+	 5041 17009
5654	0	0	Ki67+	 5047 17050
5655	0	0	Ki67+	 5049 17247
5656	0	0	Ki67+	 5049 17420
5657	0	0	Ki67+	 5050 16841
5658	0	0	Ki67+	 5050 16976
5659	0	0	Ki67+	 5050 17107
5660	0	0	Ki67+	 5051 16928
5661	0	0	Ki67+	 5051 17282
5662	0	0	Ki67+	 5053 17170
5663	0	0	Ki67+	 5057 17297
5664	0	0	Ki67+	 5058 17062
5665	0	0	Ki67+	 5061 17405
5666	0	0	Ki67+	 5063 17425
5667	0	0	Ki67+	 5064 17354
5668	0	0	Ki67+	 5066 16943
5669	0	0	Ki67+	 5071 17221
5670	0	0	Ki67+	 5073 16910
5671	0	0	Ki67+	 5074 16812
5672	0	0	Ki67+	 5074 16853
5673	0	0	Ki67+	 5079 17006
5674	0	0	Ki67+	 5080 17348
5675	0	0	Ki67+	 5081 16788
5676	0	0	Ki67+	 5081 17386
5677	0	0	Ki67+	 5082 17314
5678	0	0	Ki67+	 5091 16974
5679	0	0	Ki67+	 5093 17430
5680	0	0	Ki67+	 5098 16808
5681	0	0	Ki67+	 5101 17237
5682	0	0	Ki67+	 5102 16834
5683	0	0	Ki67+	 5116 17153
5684	0	0	Ki67+	 5130 17161
5685	0	0	Ki67+	 5132 16804
5686	0	0	Ki67+	 5140 16826
5687	0	0	Ki67+	 5146 16870
5688	0	0	Ki67+	 5149 16741
5689	0	0	Ki67+	 5155 16833
5690	0	0	Ki67+	 5155 17354
5691	0	0	Ki67+	 5156 17446
5692	0	0	Ki67+	 5167 17341
5693	0	0	Ki67+	 5173 16861
5694	0	0	Ki67+	 5176 16833
5695	0	0	Ki67+	 5176 17437
5696	0	0	Ki67+	 5177 17402
5697	0	0	Ki67+	 5179 16804
5698	0	0	Ki67+	 5182 16913
5699	0	0	Ki67+	 5190 16997
5700	0	0	Ki67+	 5192 16890
5701	0	0	Ki67+	 5197 17338
5702	0	0	Ki67+	 5198 16855
5703	0	0	Ki67+	 5204 17033
5704	0	0	Ki67+	 5205 16789
5705	0	0	Ki67+	 5207 17347
5706	0	0	Ki67+	 5214 16758
5707	0	0	Ki67+	 5217 17301
5708	0	0	Ki67+	 5218 17004
5709	0	0	Ki67+	 5219 17288
5710	0	0	Ki67+	 5220 16945
5711	0	0	Ki67+	 5223 16977
5712	0	0	Ki67+	 5224 17360
5713	0	0	Ki67+	 5225 16901
5714	0	0	Ki67+	 5234 16971
5715	0	0	Ki67+	 5234 17254
5716	0	0	Ki67+	 5235 16787
5717	0	0	Ki67+	 5236 17069
5718	0	0	Ki67+	 5236 17289
5719	0	0	Ki67+	 5237 17094
5720	0	0	Ki67+	 5242 17305
5721	0	0	Ki67+	 5242 17436
5722	0	0	Ki67+	 5244 16881
5723	0	0	Ki67+	 5245 16913
5724	0	0	Ki67+	 5247 17414
5725	0	0	Ki67+	 5248 16802
5726	0	0	Ki67+	 5249 17010
5727	0	0	Ki67+	 5250 16952
5728	0	0	Ki67+	 5252 16843
5729	0	0	Ki67+	 5253 17358
5730	0	0	Ki67+	 5256 16995
5731	0	0	Ki67+	 5258 17244
5732	0	0	Ki67+	 5261 17045
5733	0	0	Ki67+	 5261 17117
5734	0	0	Ki67+	 5263 17100
5735	0	0	Ki67+	 5275 17068
5736	0	0	Ki67+	 5278 16964
5737	0	0	Ki67+	 5280 17223
5738	0	0	Ki67+	 5281 16926
5739	0	0	Ki67+	 5290 17115
5740	0	0	Ki67+	 5290 17155
5741	0	0	Ki67+	 5296 17070
5742	0	0	Ki67+	 5297 16818
5743	0	0	Ki67+	 5297 17396
5744	0	0	Ki67+	 5301 16890
5745	0	0	Ki67+	 5309 17138
5746	0	0	Ki67+	 5311 16987
5747	0	0	Ki67+	 5312 17007
5748	0	0	Ki67+	 5315 16923
5749	0	0	Ki67+	 5319 16952
5750	0	0	Ki67+	 5320 17297
5751	0	0	Ki67+	 5321 16726
5752	0	0	Ki67+	 5322 17363
5753	0	0	Ki67+	 5323 17448
5754	0	0	Ki67+	 5324 17154
5755	0	0	Ki67+	 5324 17186
5756	0	0	Ki67+	 5331 17210
5757	0	0	Ki67+	 5336 16899
5758	0	0	Ki67+	 5336 17282
5759	0	0	Ki67+	 5338 16971
5760	0	0	Ki67+	 5349 17197
5761	0	0	Ki67+	 5351 17027
5762	0	0	Ki67+	 5354 17287
5763	0	0	Ki67+	 5356 16948
5764	0	0	Ki67+	 5356 17362
5765	0	0	Ki67+	 5357 17302
5766	0	0	Ki67+	 5364 17112
5767	0	0	Ki67+	 5366 17095
5768	0	0	Ki67+	 5372 16816
5769	0	0	Ki67+	 5373 17008
5770	0	0	Ki67+	 5389 17308
5771	0	0	Ki67+	 5396 16943
5772	0	0	Ki67+	 5396 17058
5773	0	0	Ki67+	 5398 17152
5774	0	0	Ki67+	 5400 16908
5775	0	0	Ki67+	 5401 17016
5776	0	0	Ki67+	 5408 16958
5777	0	0	Ki67+	 5409 16676
5778	0	0	Ki67+	 5412 16735
5779	0	0	Ki67+	 5413 16939
5780	0	0	Ki67+	 5423 17074
5781	0	0	Ki67+	 5425 17130
5782	0	0	Ki67+	 5430 16988
5783	0	0	Ki67+	 5442 16743
5784	0	0	Ki67+	 5443 16906
5785	0	0	Ki67+	 5445 17032
5786	0	0	Ki67+	 5447 16957
5787	0	0	Ki67+	 5447 17414
5788	0	0	Ki67+	 5449 16780
5789	0	0	Ki67+	 5449 17052
5790	0	0	Ki67+	 5454 16822
5791	0	0	Ki67+	 5458 16673
5792	0	0	Ki67+	 5460 17084
5793	0	0	Ki67+	 5466 16989
5794	0	0	Ki67+	 5466 17046
5795	0	0	Ki67+	 5467 16814
5796	0	0	Ki67+	 5468 16966
5797	0	0	Ki67+	 5474 17117
5798	0	0	Ki67+	 5475 16764
5799	0	0	Ki67+	 5475 16850
5800	0	0	Ki67+	 5478 16688
5801	0	0	Ki67+	 5487 17279
5802	0	0	Ki67+	 5489 16864
5803	0	0	Ki67+	 5490 16824
5804	0	0	Ki67+	 5493 17231
5805	0	0	Ki67+	 5493 17343
5806	0	0	Ki67+	 5504 16706
5807	0	0	Ki67+	 5508 17047
5808	0	0	Ki67+	 5512 16819
5809	0	0	Ki67+	 5514 17068
5810	0	0	Ki67+	 5516 17009
5811	0	0	Ki67+	 5522 17136
5812	0	0	Ki67+	 5526 17206
5813	0	0	Ki67+	 5533 16736
5814	0	0	Ki67+	 5534 16674
5815	0	0	Ki67+	 5536 17398
5816	0	0	Ki67+	 5543 17011
5817	0	0	Ki67+	 5544 17319
5818	0	0	Ki67+	 5550 17217
5819	0	0	Ki67+	 5551 16704
5820	0	0	Ki67+	 4772 17744
5821	0	0	Ki67+	 4772 17775
5822	0	0	Ki67+	 4774 17707
5823	0	0	Ki67+	 4779 17792
5824	0	0	Ki67+	 4787 17593
5825	0	0	Ki67+	 4795 17797
5826	0	0	Ki67+	 4800 17761
5827	0	0	Ki67+	 4803 17723
5828	0	0	Ki67+	 4807 17637
5829	0	0	Ki67+	 4807 17746
5830	0	0	Ki67+	 4813 17604
5831	0	0	Ki67+	 4817 17826
5832	0	0	Ki67+	 4818 17761
5833	0	0	Ki67+	 4820 17689
5834	0	0	Ki67+	 4820 17838
5835	0	0	Ki67+	 4828 17665
5836	0	0	Ki67+	 4832 17890
5837	0	0	Ki67+	 4834 17558
5838	0	0	Ki67+	 4834 17591
5839	0	0	Ki67+	 4838 17649
5840	0	0	Ki67+	 4840 17717
5841	0	0	Ki67+	 4842 17842
5842	0	0	Ki67+	 4845 17706
5843	0	0	Ki67+	 4845 17873
5844	0	0	Ki67+	 4846 17625
5845	0	0	Ki67+	 4846 17817
5846	0	0	Ki67+	 4847 17599
5847	0	0	Ki67+	 4850 17748
5848	0	0	Ki67+	 4851 17524
5849	0	0	Ki67+	 4861 17501
5850	0	0	Ki67+	 4863 17677
5851	0	0	Ki67+	 4864 17659
5852	0	0	Ki67+	 4866 17549
5853	0	0	Ki67+	 4867 17830
5854	0	0	Ki67+	 4867 17847
5855	0	0	Ki67+	 4881 17814
5856	0	0	Ki67+	 4883 18003
5857	0	0	Ki67+	 4888 17747
5858	0	0	Ki67+	 4889 17887
5859	0	0	Ki67+	 4892 17856
5860	0	0	Ki67+	 4895 17625
5861	0	0	Ki67+	 4895 17702
5862	0	0	Ki67+	 4895 17770
5863	0	0	Ki67+	 4905 17492
5864	0	0	Ki67+	 4906 17532
5865	0	0	Ki67+	 4907 17642
5866	0	0	Ki67+	 4908 17586
5867	0	0	Ki67+	 4908 17656
5868	0	0	Ki67+	 4909 18022
5869	0	0	Ki67+	 4910 17897
5870	0	0	Ki67+	 4914 17608
5871	0	0	Ki67+	 4915 17739
5872	0	0	Ki67+	 4916 17458
5873	0	0	Ki67+	 4916 17509
5874	0	0	Ki67+	 4916 17707
5875	0	0	Ki67+	 4916 17841
5876	0	0	Ki67+	 4918 17927
5877	0	0	Ki67+	 4922 17693
5878	0	0	Ki67+	 4923 17808
5879	0	0	Ki67+	 4926 17604
5880	0	0	Ki67+	 4926 17875
5881	0	0	Ki67+	 4928 17482
5882	0	0	Ki67+	 4929 17769
5883	0	0	Ki67+	 4929 17966
5884	0	0	Ki67+	 4930 17575
5885	0	0	Ki67+	 4932 17711
5886	0	0	Ki67+	 4937 17626
5887	0	0	Ki67+	 4937 17670
5888	0	0	Ki67+	 4940 17694
5889	0	0	Ki67+	 4943 17769
5890	0	0	Ki67+	 4945 17647
5891	0	0	Ki67+	 4946 17953
5892	0	0	Ki67+	 4952 18059
5893	0	0	Ki67+	 4957 17590
5894	0	0	Ki67+	 4960 17639
5895	0	0	Ki67+	 4960 17741
5896	0	0	Ki67+	 4961 17680
5897	0	0	Ki67+	 4961 17775
5898	0	0	Ki67+	 4962 18021
5899	0	0	Ki67+	 4963 17656
5900	0	0	Ki67+	 4966 18239
5901	0	0	Ki67+	 4969 17792
5902	0	0	Ki67+	 4970 17598
5903	0	0	Ki67+	 4972 17516
5904	0	0	Ki67+	 4973 18068
5905	0	0	Ki67+	 4975 17700
5906	0	0	Ki67+	 4976 17719
5907	0	0	Ki67+	 4981 18054
5908	0	0	Ki67+	 4986 17490
5909	0	0	Ki67+	 4988 17530
5910	0	0	Ki67+	 4988 17745
5911	0	0	Ki67+	 4996 17598
5912	0	0	Ki67+	 4996 17694
5913	0	0	Ki67+	 4996 17754
5914	0	0	Ki67+	 4997 17637
5915	0	0	Ki67+	 5001 17579
5916	0	0	Ki67+	 5003 18113
5917	0	0	Ki67+	 5006 18149
5918	0	0	Ki67+	 5007 17707
5919	0	0	Ki67+	 5007 18004
5920	0	0	Ki67+	 5014 17513
5921	0	0	Ki67+	 5014 17554
5922	0	0	Ki67+	 5015 17635
5923	0	0	Ki67+	 5018 18149
5924	0	0	Ki67+	 5020 18018
5925	0	0	Ki67+	 5020 18058
5926	0	0	Ki67+	 5027 17561
5927	0	0	Ki67+	 5032 17547
5928	0	0	Ki67+	 5032 17602
5929	0	0	Ki67+	 5036 17591
5930	0	0	Ki67+	 5037 18116
5931	0	0	Ki67+	 5040 17618
5932	0	0	Ki67+	 5042 17675
5933	0	0	Ki67+	 5043 17471
5934	0	0	Ki67+	 5043 17485
5935	0	0	Ki67+	 5054 18090
5936	0	0	Ki67+	 5055 17539
5937	0	0	Ki67+	 5055 17560
5938	0	0	Ki67+	 5064 18205
5939	0	0	Ki67+	 5065 17719
5940	0	0	Ki67+	 5068 17957
5941	0	0	Ki67+	 5068 18174
5942	0	0	Ki67+	 5071 17609
5943	0	0	Ki67+	 5071 17684
5944	0	0	Ki67+	 5072 18143
5945	0	0	Ki67+	 5073 17671
5946	0	0	Ki67+	 5077 17653
5947	0	0	Ki67+	 5077 18119
5948	0	0	Ki67+	 5079 17917
5949	0	0	Ki67+	 5080 17899
5950	0	0	Ki67+	 5081 17981
5951	0	0	Ki67+	 5082 17764
5952	0	0	Ki67+	 5089 18171
5953	0	0	Ki67+	 5090 18182
5954	0	0	Ki67+	 5091 18143
5955	0	0	Ki67+	 5093 17622
5956	0	0	Ki67+	 5095 17958
5957	0	0	Ki67+	 5097 17560
5958	0	0	Ki67+	 5097 17736
5959	0	0	Ki67+	 5099 17930
5960	0	0	Ki67+	 5099 18129
5961	0	0	Ki67+	 5100 17897
5962	0	0	Ki67+	 5105 17832
5963	0	0	Ki67+	 5106 17547
5964	0	0	Ki67+	 5108 17763
5965	0	0	Ki67+	 5108 18230
5966	0	0	Ki67+	 5116 17529
5967	0	0	Ki67+	 5118 18215
5968	0	0	Ki67+	 5120 17781
5969	0	0	Ki67+	 5122 17757
5970	0	0	Ki67+	 5124 17888
5971	0	0	Ki67+	 5125 17495
5972	0	0	Ki67+	 5126 17649
5973	0	0	Ki67+	 5127 17861
5974	0	0	Ki67+	 5128 17565
5975	0	0	Ki67+	 5135 17962
5976	0	0	Ki67+	 5136 17841
5977	0	0	Ki67+	 5137 17822
5978	0	0	Ki67+	 5138 18113
5979	0	0	Ki67+	 5142 18128
5980	0	0	Ki67+	 5149 17637
5981	0	0	Ki67+	 5150 17913
5982	0	0	Ki67+	 5151 17933
5983	0	0	Ki67+	 5152 17585
5984	0	0	Ki67+	 5152 18196
5985	0	0	Ki67+	 5152 18234
5986	0	0	Ki67+	 5154 17616
5987	0	0	Ki67+	 5154 17845
5988	0	0	Ki67+	 5155 17466
5989	0	0	Ki67+	 5155 17539
5990	0	0	Ki67+	 5160 17478
5991	0	0	Ki67+	 5164 17993
5992	0	0	Ki67+	 5165 17885
5993	0	0	Ki67+	 5166 18017
5994	0	0	Ki67+	 5174 17872
5995	0	0	Ki67+	 5176 17506
5996	0	0	Ki67+	 5179 17982
5997	0	0	Ki67+	 5180 17789
5998	0	0	Ki67+	 5182 18217
5999	0	0	Ki67+	 5184 17926
6000	0	0	Ki67+	 5186 17478
6001	0	0	Ki67+	 5188 17845
6002	0	0	Ki67+	 5189 17638
6003	0	0	Ki67+	 5193 17699
6004	0	0	Ki67+	 5195 17751
6005	0	0	Ki67+	 5197 17621
6006	0	0	Ki67+	 5200 17734
6007	0	0	Ki67+	 5200 17944
6008	0	0	Ki67+	 5207 18115
6009	0	0	Ki67+	 5208 17863
6010	0	0	Ki67+	 5209 18077
6011	0	0	Ki67+	 5214 17988
6012	0	0	Ki67+	 5216 17931
6013	0	0	Ki67+	 5218 17482
6014	0	0	Ki67+	 5223 18133
6015	0	0	Ki67+	 5226 17954
6016	0	0	Ki67+	 5230 18089
6017	0	0	Ki67+	 5235 17473
6018	0	0	Ki67+	 5235 18197
6019	0	0	Ki67+	 5236 17989
6020	0	0	Ki67+	 5237 18120
6021	0	0	Ki67+	 5238 18165
6022	0	0	Ki67+	 5240 18230
6023	0	0	Ki67+	 5242 17766
6024	0	0	Ki67+	 5242 17810
6025	0	0	Ki67+	 5244 18037
6026	0	0	Ki67+	 5244 18076
6027	0	0	Ki67+	 5245 18018
6028	0	0	Ki67+	 5247 17731
6029	0	0	Ki67+	 5252 17554
6030	0	0	Ki67+	 5254 17904
6031	0	0	Ki67+	 5255 17946
6032	0	0	Ki67+	 5255 18048
6033	0	0	Ki67+	 5256 18076
6034	0	0	Ki67+	 5257 17918
6035	0	0	Ki67+	 5257 18135
6036	0	0	Ki67+	 5262 17645
6037	0	0	Ki67+	 5263 17586
6038	0	0	Ki67+	 5263 18116
6039	0	0	Ki67+	 5265 18058
6040	0	0	Ki67+	 5276 18165
6041	0	0	Ki67+	 5282 18084
6042	0	0	Ki67+	 5292 17530
6043	0	0	Ki67+	 5293 17810
6044	0	0	Ki67+	 5296 17910
6045	0	0	Ki67+	 5299 18189
6046	0	0	Ki67+	 5301 17932
6047	0	0	Ki67+	 5304 18125
6048	0	0	Ki67+	 5304 18248
6049	0	0	Ki67+	 5305 17511
6050	0	0	Ki67+	 5313 17976
6051	0	0	Ki67+	 5319 17634
6052	0	0	Ki67+	 5319 17822
6053	0	0	Ki67+	 5327 17570
6054	0	0	Ki67+	 5333 18165
6055	0	0	Ki67+	 5339 18034
6056	0	0	Ki67+	 5344 18065
6057	0	0	Ki67+	 5350 17578
6058	0	0	Ki67+	 5355 17469
6059	0	0	Ki67+	 5355 17695
6060	0	0	Ki67+	 5357 17635
6061	0	0	Ki67+	 5361 18148
6062	0	0	Ki67+	 5364 18113
6063	0	0	Ki67+	 5370 17932
6064	0	0	Ki67+	 5376 18229
6065	0	0	Ki67+	 5377 18128
6066	0	0	Ki67+	 5381 17556
6067	0	0	Ki67+	 5383 18101
6068	0	0	Ki67+	 5407 18092
6069	0	0	Ki67+	 5409 17620
6070	0	0	Ki67+	 5419 18058
6071	0	0	Ki67+	 5428 17679
6072	0	0	Ki67+	 5428 18086
6073	0	0	Ki67+	 5440 17747
6074	0	0	Ki67+	 5448 17638
6075	0	0	Ki67+	 5449 17489
6076	0	0	Ki67+	 5458 17653
6077	0	0	Ki67+	 5468 17620
6078	0	0	Ki67+	 5471 17779
6079	0	0	Ki67+	 5481 17811
6080	0	0	Ki67+	 5482 17801
6081	0	0	Ki67+	 5486 18221
6082	0	0	Ki67+	 5491 17705
6083	0	0	Ki67+	 5492 17514
6084	0	0	Ki67+	 5498 18244
6085	0	0	Ki67+	 5502 18118
6086	0	0	Ki67+	 5511 17733
6087	0	0	Ki67+	 5517 17514
6088	0	0	Ki67+	 5518 17535
6089	0	0	Ki67+	 5520 18216
6090	0	0	Ki67+	 5523 17805
6091	0	0	Ki67+	 5531 18174
6092	0	0	Ki67+	 5532 18086
6093	0	0	Ki67+	 5535 18233
6094	0	0	Ki67+	 5539 17623
6095	0	0	Ki67+	 5541 17821
6096	0	0	Ki67+	 5545 17752
6097	0	0	Ki67+	 5548 17479
6098	0	0	Ki67+	 5549 18240
6099	0	0	Ki67+	 5550 17681
6100	0	0	Ki67+	 5551 18034
6101	0	0	Ki67+	 4754 18496
6102	0	0	Ki67+	 4758 18568
6103	0	0	Ki67+	 4760 18460
6104	0	0	Ki67+	 4764 18599
6105	0	0	Ki67+	 4769 18511
6106	0	0	Ki67+	 4769 18548
6107	0	0	Ki67+	 4771 18498
6108	0	0	Ki67+	 4780 18630
6109	0	0	Ki67+	 4781 18385
6110	0	0	Ki67+	 4782 18977
6111	0	0	Ki67+	 4784 18532
6112	0	0	Ki67+	 4785 18862
6113	0	0	Ki67+	 4786 18574
6114	0	0	Ki67+	 4786 18769
6115	0	0	Ki67+	 4798 18419
6116	0	0	Ki67+	 4798 18471
6117	0	0	Ki67+	 4798 18666
6118	0	0	Ki67+	 4801 18750
6119	0	0	Ki67+	 4804 18623
6120	0	0	Ki67+	 4805 18511
6121	0	0	Ki67+	 4811 18548
6122	0	0	Ki67+	 4811 18590
6123	0	0	Ki67+	 4815 18454
6124	0	0	Ki67+	 4816 18566
6125	0	0	Ki67+	 4823 18693
6126	0	0	Ki67+	 4826 18452
6127	0	0	Ki67+	 4827 18563
6128	0	0	Ki67+	 4829 18774
6129	0	0	Ki67+	 4829 18918
6130	0	0	Ki67+	 4831 18479
6131	0	0	Ki67+	 4832 18511
6132	0	0	Ki67+	 4832 18706
6133	0	0	Ki67+	 4838 18621
6134	0	0	Ki67+	 4839 18541
6135	0	0	Ki67+	 4841 18412
6136	0	0	Ki67+	 4845 18667
6137	0	0	Ki67+	 4846 18576
6138	0	0	Ki67+	 4846 18794
6139	0	0	Ki67+	 4847 18712
6140	0	0	Ki67+	 4848 18479
6141	0	0	Ki67+	 4853 18325
6142	0	0	Ki67+	 4854 18848
6143	0	0	Ki67+	 4858 18816
6144	0	0	Ki67+	 4859 18660
6145	0	0	Ki67+	 4860 18441
6146	0	0	Ki67+	 4861 18680
6147	0	0	Ki67+	 4867 18319
6148	0	0	Ki67+	 4870 18708
6149	0	0	Ki67+	 4873 18338
6150	0	0	Ki67+	 4876 18420
6151	0	0	Ki67+	 4878 18596
6152	0	0	Ki67+	 4879 18611
6153	0	0	Ki67+	 4879 19043
6154	0	0	Ki67+	 4880 18472
6155	0	0	Ki67+	 4885 18382
6156	0	0	Ki67+	 4893 18438
6157	0	0	Ki67+	 4897 18673
6158	0	0	Ki67+	 4898 18471
6159	0	0	Ki67+	 4904 18576
6160	0	0	Ki67+	 4904 18693
6161	0	0	Ki67+	 4905 18496
6162	0	0	Ki67+	 4907 18731
6163	0	0	Ki67+	 4908 18593
6164	0	0	Ki67+	 4913 19038
6165	0	0	Ki67+	 4914 19006
6166	0	0	Ki67+	 4919 18453
6167	0	0	Ki67+	 4921 18666
6168	0	0	Ki67+	 4922 18765
6169	0	0	Ki67+	 4923 18564
6170	0	0	Ki67+	 4929 18583
6171	0	0	Ki67+	 4931 18364
6172	0	0	Ki67+	 4933 18748
6173	0	0	Ki67+	 4938 18475
6174	0	0	Ki67+	 4939 18610
6175	0	0	Ki67+	 4939 18962
6176	0	0	Ki67+	 4944 18720
6177	0	0	Ki67+	 4946 18547
6178	0	0	Ki67+	 4947 18744
6179	0	0	Ki67+	 4948 18770
6180	0	0	Ki67+	 4954 18879
6181	0	0	Ki67+	 4958 18518
6182	0	0	Ki67+	 4959 18587
6183	0	0	Ki67+	 4961 18602
6184	0	0	Ki67+	 4964 18903
6185	0	0	Ki67+	 4965 18427
6186	0	0	Ki67+	 4970 18733
6187	0	0	Ki67+	 4971 18406
6188	0	0	Ki67+	 4971 18966
6189	0	0	Ki67+	 4975 18545
6190	0	0	Ki67+	 4976 18632
6191	0	0	Ki67+	 4977 18954
6192	0	0	Ki67+	 4979 18579
6193	0	0	Ki67+	 4979 18603
6194	0	0	Ki67+	 4984 18456
6195	0	0	Ki67+	 4984 18764
6196	0	0	Ki67+	 4991 18614
6197	0	0	Ki67+	 4994 19049
6198	0	0	Ki67+	 4995 18599
6199	0	0	Ki67+	 4999 18625
6200	0	0	Ki67+	 5002 18451
6201	0	0	Ki67+	 5016 18568
6202	0	0	Ki67+	 5024 18956
6203	0	0	Ki67+	 5025 18666
6204	0	0	Ki67+	 5045 18946
6205	0	0	Ki67+	 5046 18867
6206	0	0	Ki67+	 5053 19046
6207	0	0	Ki67+	 5054 18884
6208	0	0	Ki67+	 5055 18455
6209	0	0	Ki67+	 5055 18663
6210	0	0	Ki67+	 5062 18288
6211	0	0	Ki67+	 5066 18257
6212	0	0	Ki67+	 5074 18390
6213	0	0	Ki67+	 5075 18723
6214	0	0	Ki67+	 5076 19026
6215	0	0	Ki67+	 5078 18278
6216	0	0	Ki67+	 5079 18460
6217	0	0	Ki67+	 5084 18925
6218	0	0	Ki67+	 5094 18326
6219	0	0	Ki67+	 5095 18436
6220	0	0	Ki67+	 5102 18963
6221	0	0	Ki67+	 5112 18263
6222	0	0	Ki67+	 5114 18945
6223	0	0	Ki67+	 5123 18349
6224	0	0	Ki67+	 5123 18779
6225	0	0	Ki67+	 5127 18277
6226	0	0	Ki67+	 5138 18477
6227	0	0	Ki67+	 5152 18596
6228	0	0	Ki67+	 5154 18845
6229	0	0	Ki67+	 5158 19024
6230	0	0	Ki67+	 5159 18290
6231	0	0	Ki67+	 5162 18482
6232	0	0	Ki67+	 5163 18380
6233	0	0	Ki67+	 5166 18411
6234	0	0	Ki67+	 5166 18501
6235	0	0	Ki67+	 5171 18889
6236	0	0	Ki67+	 5180 18312
6237	0	0	Ki67+	 5181 18428
6238	0	0	Ki67+	 5182 18329
6239	0	0	Ki67+	 5184 18464
6240	0	0	Ki67+	 5187 18972
6241	0	0	Ki67+	 5188 18390
6242	0	0	Ki67+	 5198 18401
6243	0	0	Ki67+	 5199 18815
6244	0	0	Ki67+	 5199 19005
6245	0	0	Ki67+	 5200 18304
6246	0	0	Ki67+	 5208 18325
6247	0	0	Ki67+	 5209 18693
6248	0	0	Ki67+	 5212 18402
6249	0	0	Ki67+	 5218 18760
6250	0	0	Ki67+	 5220 18257
6251	0	0	Ki67+	 5226 18495
6252	0	0	Ki67+	 5231 18429
6253	0	0	Ki67+	 5240 18310
6254	0	0	Ki67+	 5243 18764
6255	0	0	Ki67+	 5251 18261
6256	0	0	Ki67+	 5255 18528
6257	0	0	Ki67+	 5258 18473
6258	0	0	Ki67+	 5262 18630
6259	0	0	Ki67+	 5268 18557
6260	0	0	Ki67+	 5270 18598
6261	0	0	Ki67+	 5271 18346
6262	0	0	Ki67+	 5272 18490
6263	0	0	Ki67+	 5283 18393
6264	0	0	Ki67+	 5299 18801
6265	0	0	Ki67+	 5300 18315
6266	0	0	Ki67+	 5302 18355
6267	0	0	Ki67+	 5305 18403
6268	0	0	Ki67+	 5305 18521
6269	0	0	Ki67+	 5305 18653
6270	0	0	Ki67+	 5311 18285
6271	0	0	Ki67+	 5311 18339
6272	0	0	Ki67+	 5316 18388
6273	0	0	Ki67+	 5320 18614
6274	0	0	Ki67+	 5323 18632
6275	0	0	Ki67+	 5332 18371
6276	0	0	Ki67+	 5338 18476
6277	0	0	Ki67+	 5347 18447
6278	0	0	Ki67+	 5348 18552
6279	0	0	Ki67+	 5348 18585
6280	0	0	Ki67+	 5349 18427
6281	0	0	Ki67+	 5349 18505
6282	0	0	Ki67+	 5351 18750
6283	0	0	Ki67+	 5365 18527
6284	0	0	Ki67+	 5371 18613
6285	0	0	Ki67+	 5374 18310
6286	0	0	Ki67+	 5374 18373
6287	0	0	Ki67+	 5375 18661
6288	0	0	Ki67+	 5378 18647
6289	0	0	Ki67+	 5380 18362
6290	0	0	Ki67+	 5385 18573
6291	0	0	Ki67+	 5395 18282
6292	0	0	Ki67+	 5401 18521
6293	0	0	Ki67+	 5406 18617
6294	0	0	Ki67+	 5407 18453
6295	0	0	Ki67+	 5416 18444
6296	0	0	Ki67+	 5427 18601
6297	0	0	Ki67+	 5430 18660
6298	0	0	Ki67+	 5440 18641
6299	0	0	Ki67+	 5442 18436
6300	0	0	Ki67+	 5443 18825
6301	0	0	Ki67+	 5444 18393
6302	0	0	Ki67+	 5446 18713
6303	0	0	Ki67+	 5447 18517
6304	0	0	Ki67+	 5448 18875
6305	0	0	Ki67+	 5452 18853
6306	0	0	Ki67+	 5455 18671
6307	0	0	Ki67+	 5457 18398
6308	0	0	Ki67+	 5461 18608
6309	0	0	Ki67+	 5466 18470
6310	0	0	Ki67+	 5473 18661
6311	0	0	Ki67+	 5473 18843
6312	0	0	Ki67+	 5474 18708
6313	0	0	Ki67+	 5479 19038
6314	0	0	Ki67+	 5482 18430
6315	0	0	Ki67+	 5488 19007
6316	0	0	Ki67+	 5493 18641
6317	0	0	Ki67+	 5500 18972
6318	0	0	Ki67+	 5502 18864
6319	0	0	Ki67+	 5503 18412
6320	0	0	Ki67+	 5506 18987
6321	0	0	Ki67+	 5508 19014
6322	0	0	Ki67+	 5511 18624
6323	0	0	Ki67+	 5513 19049
6324	0	0	Ki67+	 5515 18663
6325	0	0	Ki67+	 5523 18266
6326	0	0	Ki67+	 5526 18755
6327	0	0	Ki67+	 5526 19010
6328	0	0	Ki67+	 5527 18948
6329	0	0	Ki67+	 5529 18648
6330	0	0	Ki67+	 5530 18300
6331	0	0	Ki67+	 5535 18797
6332	0	0	Ki67+	 5537 18344
6333	0	0	Ki67+	 5538 18964
6334	0	0	Ki67+	 5542 18615
6335	0	0	Ki67+	 5543 18715
6336	0	0	Ki67+	 5544 18839
6337	0	0	Ki67+	 5546 18496
6338	0	0	Ki67+	 5546 18515
6339	0	0	Ki67+	 5549 18946
6340	0	0	Ki67+	 4760 19664
6341	0	0	Ki67+	 4772 19113
6342	0	0	Ki67+	 4772 19212
6343	0	0	Ki67+	 4776 19529
6344	0	0	Ki67+	 4780 19516
6345	0	0	Ki67+	 4784 19327
6346	0	0	Ki67+	 4784 19699
6347	0	0	Ki67+	 4786 19157
6348	0	0	Ki67+	 4792 19631
6349	0	0	Ki67+	 4794 19114
6350	0	0	Ki67+	 4797 19618
6351	0	0	Ki67+	 4802 19560
6352	0	0	Ki67+	 4804 19122
6353	0	0	Ki67+	 4810 19150
6354	0	0	Ki67+	 4819 19829
6355	0	0	Ki67+	 4820 19175
6356	0	0	Ki67+	 4827 19207
6357	0	0	Ki67+	 4828 19058
6358	0	0	Ki67+	 4830 19171
6359	0	0	Ki67+	 4832 19227
6360	0	0	Ki67+	 4836 19287
6361	0	0	Ki67+	 4845 19261
6362	0	0	Ki67+	 4856 19199
6363	0	0	Ki67+	 4870 19836
6364	0	0	Ki67+	 4905 19514
6365	0	0	Ki67+	 4909 19420
6366	0	0	Ki67+	 4931 19471
6367	0	0	Ki67+	 4949 19256
6368	0	0	Ki67+	 4950 19546
6369	0	0	Ki67+	 4953 19474
6370	0	0	Ki67+	 4953 19847
6371	0	0	Ki67+	 4954 19604
6372	0	0	Ki67+	 4962 19798
6373	0	0	Ki67+	 4965 19224
6374	0	0	Ki67+	 4967 19661
6375	0	0	Ki67+	 4976 19230
6376	0	0	Ki67+	 4980 19544
6377	0	0	Ki67+	 4982 19267
6378	0	0	Ki67+	 4987 19312
6379	0	0	Ki67+	 4992 19197
6380	0	0	Ki67+	 4994 19574
6381	0	0	Ki67+	 5004 19476
6382	0	0	Ki67+	 5008 19830
6383	0	0	Ki67+	 5010 19226
6384	0	0	Ki67+	 5015 19296
6385	0	0	Ki67+	 5017 19416
6386	0	0	Ki67+	 5018 19853
6387	0	0	Ki67+	 5028 19376
6388	0	0	Ki67+	 5029 19773
6389	0	0	Ki67+	 5030 19212
6390	0	0	Ki67+	 5033 19342
6391	0	0	Ki67+	 5035 19455
6392	0	0	Ki67+	 5038 19112
6393	0	0	Ki67+	 5039 19505
6394	0	0	Ki67+	 5043 19278
6395	0	0	Ki67+	 5043 19730
6396	0	0	Ki67+	 5045 19386
6397	0	0	Ki67+	 5050 19759
6398	0	0	Ki67+	 5057 19793
6399	0	0	Ki67+	 5063 19368
6400	0	0	Ki67+	 5067 19737
6401	0	0	Ki67+	 5077 19752
6402	0	0	Ki67+	 5080 19723
6403	0	0	Ki67+	 5085 19489
6404	0	0	Ki67+	 5086 19149
6405	0	0	Ki67+	 5088 19110
6406	0	0	Ki67+	 5088 19850
6407	0	0	Ki67+	 5090 19217
6408	0	0	Ki67+	 5095 19384
6409	0	0	Ki67+	 5095 19398
6410	0	0	Ki67+	 5098 19185
6411	0	0	Ki67+	 5098 19797
6412	0	0	Ki67+	 5103 19830
6413	0	0	Ki67+	 5106 19108
6414	0	0	Ki67+	 5108 19413
6415	0	0	Ki67+	 5109 19170
6416	0	0	Ki67+	 5110 19573
6417	0	0	Ki67+	 5116 19855
6418	0	0	Ki67+	 5120 19323
6419	0	0	Ki67+	 5128 19649
6420	0	0	Ki67+	 5130 19216
6421	0	0	Ki67+	 5134 19242
6422	0	0	Ki67+	 5135 19632
6423	0	0	Ki67+	 5135 19691
6424	0	0	Ki67+	 5137 19805
6425	0	0	Ki67+	 5140 19302
6426	0	0	Ki67+	 5142 19230
6427	0	0	Ki67+	 5145 19537
6428	0	0	Ki67+	 5152 19745
6429	0	0	Ki67+	 5154 19631
6430	0	0	Ki67+	 5154 19850
6431	0	0	Ki67+	 5159 19172
6432	0	0	Ki67+	 5169 19149
6433	0	0	Ki67+	 5172 19657
6434	0	0	Ki67+	 5173 19716
6435	0	0	Ki67+	 5174 19112
6436	0	0	Ki67+	 5185 19811
6437	0	0	Ki67+	 5187 19730
6438	0	0	Ki67+	 5190 19769
6439	0	0	Ki67+	 5194 19703
6440	0	0	Ki67+	 5211 19647
6441	0	0	Ki67+	 5213 19680
6442	0	0	Ki67+	 5220 19558
6443	0	0	Ki67+	 5220 19579
6444	0	0	Ki67+	 5236 19507
6445	0	0	Ki67+	 5236 19712
6446	0	0	Ki67+	 5238 19623
6447	0	0	Ki67+	 5240 19748
6448	0	0	Ki67+	 5241 19665
6449	0	0	Ki67+	 5255 19649
6450	0	0	Ki67+	 5263 19852
6451	0	0	Ki67+	 5272 19792
6452	0	0	Ki67+	 5275 19774
6453	0	0	Ki67+	 5278 19510
6454	0	0	Ki67+	 5282 19827
6455	0	0	Ki67+	 5296 19470
6456	0	0	Ki67+	 5297 19617
6457	0	0	Ki67+	 5300 19801
6458	0	0	Ki67+	 5303 19595
6459	0	0	Ki67+	 5305 19378
6460	0	0	Ki67+	 5305 19580
6461	0	0	Ki67+	 5307 19411
6462	0	0	Ki67+	 5311 19819
6463	0	0	Ki67+	 5314 19435
6464	0	0	Ki67+	 5314 19463
6465	0	0	Ki67+	 5323 19628
6466	0	0	Ki67+	 5329 19396
6467	0	0	Ki67+	 5330 19739
6468	0	0	Ki67+	 5331 19368
6469	0	0	Ki67+	 5334 19581
6470	0	0	Ki67+	 5335 19491
6471	0	0	Ki67+	 5338 19611
6472	0	0	Ki67+	 5347 19622
6473	0	0	Ki67+	 5348 19393
6474	0	0	Ki67+	 5351 19424
6475	0	0	Ki67+	 5352 19752
6476	0	0	Ki67+	 5354 19806
6477	0	0	Ki67+	 5357 19558
6478	0	0	Ki67+	 5357 19605
6479	0	0	Ki67+	 5360 19289
6480	0	0	Ki67+	 5369 19332
6481	0	0	Ki67+	 5371 19298
6482	0	0	Ki67+	 5374 19409
6483	0	0	Ki67+	 5375 19245
6484	0	0	Ki67+	 5376 19445
6485	0	0	Ki67+	 5377 19567
6486	0	0	Ki67+	 5378 19218
6487	0	0	Ki67+	 5379 19346
6488	0	0	Ki67+	 5383 19265
6489	0	0	Ki67+	 5387 19465
6490	0	0	Ki67+	 5395 19206
6491	0	0	Ki67+	 5397 19808
6492	0	0	Ki67+	 5399 19177
6493	0	0	Ki67+	 5399 19289
6494	0	0	Ki67+	 5399 19407
6495	0	0	Ki67+	 5402 19730
6496	0	0	Ki67+	 5405 19246
6497	0	0	Ki67+	 5410 19231
6498	0	0	Ki67+	 5417 19305
6499	0	0	Ki67+	 5418 19443
6500	0	0	Ki67+	 5419 19174
6501	0	0	Ki67+	 5421 19201
6502	0	0	Ki67+	 5425 19614
6503	0	0	Ki67+	 5425 19801
6504	0	0	Ki67+	 5427 19332
6505	0	0	Ki67+	 5430 19264
6506	0	0	Ki67+	 5432 19543
6507	0	0	Ki67+	 5435 19145
6508	0	0	Ki67+	 5435 19838
6509	0	0	Ki67+	 5438 19389
6510	0	0	Ki67+	 5440 19195
6511	0	0	Ki67+	 5441 19511
6512	0	0	Ki67+	 5442 19291
6513	0	0	Ki67+	 5454 19163
6514	0	0	Ki67+	 5456 19057
6515	0	0	Ki67+	 5457 19262
6516	0	0	Ki67+	 5462 19118
6517	0	0	Ki67+	 5471 19846
6518	0	0	Ki67+	 5472 19212
6519	0	0	Ki67+	 5478 19282
6520	0	0	Ki67+	 5483 19566
6521	0	0	Ki67+	 5485 19676
6522	0	0	Ki67+	 5487 19644
6523	0	0	Ki67+	 5488 19172
6524	0	0	Ki67+	 5489 19124
6525	0	0	Ki67+	 5490 19850
6526	0	0	Ki67+	 5493 19194
6527	0	0	Ki67+	 5494 19524
6528	0	0	Ki67+	 5497 19257
6529	0	0	Ki67+	 5503 19103
6530	0	0	Ki67+	 5505 19216
6531	0	0	Ki67+	 5506 19644
6532	0	0	Ki67+	 5512 19578
6533	0	0	Ki67+	 5515 19145
6534	0	0	Ki67+	 5518 19203
6535	0	0	Ki67+	 5518 19231
6536	0	0	Ki67+	 5520 19308
6537	0	0	Ki67+	 5521 19351
6538	0	0	Ki67+	 5521 19550
6539	0	0	Ki67+	 5522 19111
6540	0	0	Ki67+	 5524 19325
6541	0	0	Ki67+	 5526 19287
6542	0	0	Ki67+	 5529 19702
6543	0	0	Ki67+	 5534 19500
6544	0	0	Ki67+	 5536 19381
6545	0	0	Ki67+	 5537 19280
6546	0	0	Ki67+	 5538 19105
6547	0	0	Ki67+	 5541 19058
6548	0	0	Ki67+	 5541 19437
6549	0	0	Ki67+	 5543 19581
6550	0	0	Ki67+	 5545 19733
6551	0	0	Ki67+	 5550 19259
6552	0	0	Ki67+	 4757 20155
6553	0	0	Ki67+	 4758 20361
6554	0	0	Ki67+	 4759 20551
6555	0	0	Ki67+	 4762 20313
6556	0	0	Ki67+	 4770 20372
6557	0	0	Ki67+	 4772 20157
6558	0	0	Ki67+	 4774 20014
6559	0	0	Ki67+	 4774 20066
6560	0	0	Ki67+	 4775 20441
6561	0	0	Ki67+	 4777 20493
6562	0	0	Ki67+	 4778 20509
6563	0	0	Ki67+	 4783 20193
6564	0	0	Ki67+	 4783 20648
6565	0	0	Ki67+	 4786 20546
6566	0	0	Ki67+	 4791 20388
6567	0	0	Ki67+	 4794 20341
6568	0	0	Ki67+	 4795 20578
6569	0	0	Ki67+	 4796 20513
6570	0	0	Ki67+	 4805 20632
6571	0	0	Ki67+	 4807 19946
6572	0	0	Ki67+	 4807 20067
6573	0	0	Ki67+	 4809 20478
6574	0	0	Ki67+	 4812 20267
6575	0	0	Ki67+	 4812 20545
6576	0	0	Ki67+	 4813 20596
6577	0	0	Ki67+	 4815 19891
6578	0	0	Ki67+	 4815 20006
6579	0	0	Ki67+	 4818 20608
6580	0	0	Ki67+	 4819 20136
6581	0	0	Ki67+	 4819 20215
6582	0	0	Ki67+	 4821 20281
6583	0	0	Ki67+	 4821 20390
6584	0	0	Ki67+	 4823 20346
6585	0	0	Ki67+	 4824 20180
6586	0	0	Ki67+	 4835 20096
6587	0	0	Ki67+	 4845 20045
6588	0	0	Ki67+	 4846 19869
6589	0	0	Ki67+	 4846 20275
6590	0	0	Ki67+	 4851 19920
6591	0	0	Ki67+	 4854 20323
6592	0	0	Ki67+	 4860 20196
6593	0	0	Ki67+	 4862 19972
6594	0	0	Ki67+	 4863 20181
6595	0	0	Ki67+	 4874 20003
6596	0	0	Ki67+	 4877 20131
6597	0	0	Ki67+	 4881 20362
6598	0	0	Ki67+	 4883 19868
6599	0	0	Ki67+	 4886 20051
6600	0	0	Ki67+	 4886 20161
6601	0	0	Ki67+	 4891 20624
6602	0	0	Ki67+	 4894 20347
6603	0	0	Ki67+	 4894 20635
6604	0	0	Ki67+	 4898 20147
6605	0	0	Ki67+	 4900 20573
6606	0	0	Ki67+	 4903 20007
6607	0	0	Ki67+	 4908 20324
6608	0	0	Ki67+	 4909 20192
6609	0	0	Ki67+	 4911 20041
6610	0	0	Ki67+	 4916 20571
6611	0	0	Ki67+	 4917 20073
6612	0	0	Ki67+	 4918 20027
6613	0	0	Ki67+	 4919 20115
6614	0	0	Ki67+	 4925 20170
6615	0	0	Ki67+	 4927 20590
6616	0	0	Ki67+	 4928 19915
6617	0	0	Ki67+	 4933 20006
6618	0	0	Ki67+	 4937 20045
6619	0	0	Ki67+	 4944 20127
6620	0	0	Ki67+	 4945 19892
6621	0	0	Ki67+	 4954 20113
6622	0	0	Ki67+	 4959 20640
6623	0	0	Ki67+	 4961 20654
6624	0	0	Ki67+	 4965 20207
6625	0	0	Ki67+	 4965 20296
6626	0	0	Ki67+	 4969 20168
6627	0	0	Ki67+	 4970 20601
6628	0	0	Ki67+	 4972 19877
6629	0	0	Ki67+	 4973 20134
6630	0	0	Ki67+	 4976 19910
6631	0	0	Ki67+	 4977 19996
6632	0	0	Ki67+	 4977 20060
6633	0	0	Ki67+	 4977 20216
6634	0	0	Ki67+	 4977 20421
6635	0	0	Ki67+	 4979 19928
6636	0	0	Ki67+	 4980 20618
6637	0	0	Ki67+	 4981 20080
6638	0	0	Ki67+	 4982 20462
6639	0	0	Ki67+	 4983 20161
6640	0	0	Ki67+	 4986 20116
6641	0	0	Ki67+	 4993 20023
6642	0	0	Ki67+	 4994 20191
6643	0	0	Ki67+	 5002 20577
6644	0	0	Ki67+	 5003 19958
6645	0	0	Ki67+	 5007 20226
6646	0	0	Ki67+	 5007 20418
6647	0	0	Ki67+	 5010 19864
6648	0	0	Ki67+	 5011 20082
6649	0	0	Ki67+	 5013 19990
6650	0	0	Ki67+	 5013 20173
6651	0	0	Ki67+	 5013 20350
6652	0	0	Ki67+	 5020 20150
6653	0	0	Ki67+	 5020 20586
6654	0	0	Ki67+	 5021 19907
6655	0	0	Ki67+	 5026 20105
6656	0	0	Ki67+	 5027 20603
6657	0	0	Ki67+	 5028 20566
6658	0	0	Ki67+	 5029 20129
6659	0	0	Ki67+	 5031 20464
6660	0	0	Ki67+	 5038 20213
6661	0	0	Ki67+	 5044 20017
6662	0	0	Ki67+	 5044 20521
6663	0	0	Ki67+	 5045 19923
6664	0	0	Ki67+	 5047 20089
6665	0	0	Ki67+	 5048 20241
6666	0	0	Ki67+	 5049 20372
6667	0	0	Ki67+	 5049 20649
6668	0	0	Ki67+	 5050 20546
6669	0	0	Ki67+	 5053 19874
6670	0	0	Ki67+	 5054 20055
6671	0	0	Ki67+	 5061 20016
6672	0	0	Ki67+	 5061 20474
6673	0	0	Ki67+	 5066 20573
6674	0	0	Ki67+	 5070 19952
6675	0	0	Ki67+	 5070 20407
6676	0	0	Ki67+	 5072 20509
6677	0	0	Ki67+	 5072 20557
6678	0	0	Ki67+	 5073 20586
6679	0	0	Ki67+	 5074 20449
6680	0	0	Ki67+	 5075 20424
6681	0	0	Ki67+	 5077 20291
6682	0	0	Ki67+	 5078 20030
6683	0	0	Ki67+	 5081 20542
6684	0	0	Ki67+	 5082 20204
6685	0	0	Ki67+	 5083 19924
6686	0	0	Ki67+	 5083 20251
6687	0	0	Ki67+	 5083 20601
6688	0	0	Ki67+	 5089 20226
6689	0	0	Ki67+	 5090 20397
6690	0	0	Ki67+	 5091 20008
6691	0	0	Ki67+	 5092 20524
6692	0	0	Ki67+	 5093 20461
6693	0	0	Ki67+	 5098 20241
6694	0	0	Ki67+	 5098 20559
6695	0	0	Ki67+	 5100 20052
6696	0	0	Ki67+	 5101 20588
6697	0	0	Ki67+	 5102 19976
6698	0	0	Ki67+	 5102 20217
6699	0	0	Ki67+	 5102 20636
6700	0	0	Ki67+	 5103 20134
6701	0	0	Ki67+	 5104 20183
6702	0	0	Ki67+	 5106 19906
6703	0	0	Ki67+	 5109 20093
6704	0	0	Ki67+	 5110 19947
6705	0	0	Ki67+	 5111 20052
6706	0	0	Ki67+	 5116 20080
6707	0	0	Ki67+	 5116 20195
6708	0	0	Ki67+	 5118 20523
6709	0	0	Ki67+	 5122 20090
6710	0	0	Ki67+	 5123 20388
6711	0	0	Ki67+	 5127 19993
6712	0	0	Ki67+	 5129 19861
6713	0	0	Ki67+	 5130 20120
6714	0	0	Ki67+	 5130 20148
6715	0	0	Ki67+	 5130 20174
6716	0	0	Ki67+	 5130 20548
6717	0	0	Ki67+	 5132 20470
6718	0	0	Ki67+	 5148 20582
6719	0	0	Ki67+	 5149 19896
6720	0	0	Ki67+	 5151 20412
6721	0	0	Ki67+	 5155 20016
6722	0	0	Ki67+	 5157 19998
6723	0	0	Ki67+	 5160 19886
6724	0	0	Ki67+	 5160 20400
6725	0	0	Ki67+	 5162 19927
6726	0	0	Ki67+	 5166 20072
6727	0	0	Ki67+	 5166 20567
6728	0	0	Ki67+	 5167 20085
6729	0	0	Ki67+	 5168 20510
6730	0	0	Ki67+	 5175 19943
6731	0	0	Ki67+	 5180 19965
6732	0	0	Ki67+	 5180 20450
6733	0	0	Ki67+	 5181 20564
6734	0	0	Ki67+	 5188 20428
6735	0	0	Ki67+	 5189 20588
6736	0	0	Ki67+	 5197 20414
6737	0	0	Ki67+	 5203 20597
6738	0	0	Ki67+	 5214 20446
6739	0	0	Ki67+	 5217 20620
6740	0	0	Ki67+	 5220 20505
6741	0	0	Ki67+	 5230 20523
6742	0	0	Ki67+	 5232 20157
6743	0	0	Ki67+	 5236 20640
6744	0	0	Ki67+	 5239 20485
6745	0	0	Ki67+	 5240 20184
6746	0	0	Ki67+	 5247 20062
6747	0	0	Ki67+	 5248 20107
6748	0	0	Ki67+	 5251 20495
6749	0	0	Ki67+	 5253 20246
6750	0	0	Ki67+	 5254 20315
6751	0	0	Ki67+	 5254 20425
6752	0	0	Ki67+	 5256 19978
6753	0	0	Ki67+	 5256 20200
6754	0	0	Ki67+	 5256 20452
6755	0	0	Ki67+	 5257 20216
6756	0	0	Ki67+	 5260 20033
6757	0	0	Ki67+	 5263 19873
6758	0	0	Ki67+	 5264 20615
6759	0	0	Ki67+	 5266 19909
6760	0	0	Ki67+	 5269 20194
6761	0	0	Ki67+	 5269 20271
6762	0	0	Ki67+	 5273 20490
6763	0	0	Ki67+	 5279 20040
6764	0	0	Ki67+	 5281 20291
6765	0	0	Ki67+	 5281 20432
6766	0	0	Ki67+	 5283 20073
6767	0	0	Ki67+	 5284 20643
6768	0	0	Ki67+	 5285 19978
6769	0	0	Ki67+	 5285 20206
6770	0	0	Ki67+	 5286 20226
6771	0	0	Ki67+	 5287 20327
6772	0	0	Ki67+	 5292 20164
6773	0	0	Ki67+	 5299 20096
6774	0	0	Ki67+	 5299 20248
6775	0	0	Ki67+	 5302 19871
6776	0	0	Ki67+	 5302 20035
6777	0	0	Ki67+	 5303 19926
6778	0	0	Ki67+	 5303 20333
6779	0	0	Ki67+	 5307 20052
6780	0	0	Ki67+	 5308 20303
6781	0	0	Ki67+	 5312 19898
6782	0	0	Ki67+	 5313 20383
6783	0	0	Ki67+	 5320 19999
6784	0	0	Ki67+	 5321 20348
6785	0	0	Ki67+	 5322 20216
6786	0	0	Ki67+	 5324 20113
6787	0	0	Ki67+	 5327 20584
6788	0	0	Ki67+	 5329 19863
6789	0	0	Ki67+	 5332 20022
6790	0	0	Ki67+	 5332 20361
6791	0	0	Ki67+	 5334 20046
6792	0	0	Ki67+	 5337 20485
6793	0	0	Ki67+	 5338 19882
6794	0	0	Ki67+	 5341 20054
6795	0	0	Ki67+	 5341 20207
6796	0	0	Ki67+	 5344 19919
6797	0	0	Ki67+	 5344 19955
6798	0	0	Ki67+	 5344 20344
6799	0	0	Ki67+	 5345 20654
6800	0	0	Ki67+	 5347 20364
6801	0	0	Ki67+	 5355 20391
6802	0	0	Ki67+	 5355 20437
6803	0	0	Ki67+	 5365 20379
6804	0	0	Ki67+	 5367 20471
6805	0	0	Ki67+	 5372 20553
6806	0	0	Ki67+	 5376 20067
6807	0	0	Ki67+	 5376 20236
6808	0	0	Ki67+	 5377 20081
6809	0	0	Ki67+	 5380 20048
6810	0	0	Ki67+	 5381 20582
6811	0	0	Ki67+	 5384 19905
6812	0	0	Ki67+	 5385 19864
6813	0	0	Ki67+	 5388 19984
6814	0	0	Ki67+	 5391 20089
6815	0	0	Ki67+	 5392 20599
6816	0	0	Ki67+	 5398 20445
6817	0	0	Ki67+	 5400 20645
6818	0	0	Ki67+	 5401 20004
6819	0	0	Ki67+	 5401 20379
6820	0	0	Ki67+	 5405 19870
6821	0	0	Ki67+	 5407 20475
6822	0	0	Ki67+	 5409 19915
6823	0	0	Ki67+	 5410 19982
6824	0	0	Ki67+	 5412 20362
6825	0	0	Ki67+	 5415 20587
6826	0	0	Ki67+	 5419 20620
6827	0	0	Ki67+	 5421 19862
6828	0	0	Ki67+	 5423 20570
6829	0	0	Ki67+	 5424 20020
6830	0	0	Ki67+	 5434 20408
6831	0	0	Ki67+	 5442 20612
6832	0	0	Ki67+	 5443 20595
6833	0	0	Ki67+	 5446 20346
6834	0	0	Ki67+	 5447 20076
6835	0	0	Ki67+	 5447 20520
6836	0	0	Ki67+	 5458 20021
6837	0	0	Ki67+	 5469 20340
6838	0	0	Ki67+	 5470 19885
6839	0	0	Ki67+	 5474 20504
6840	0	0	Ki67+	 5479 20224
6841	0	0	Ki67+	 5485 20573
6842	0	0	Ki67+	 5491 20626
6843	0	0	Ki67+	 5497 20448
6844	0	0	Ki67+	 5506 20640
6845	0	0	Ki67+	 5507 19900
6846	0	0	Ki67+	 5508 20522
6847	0	0	Ki67+	 5511 20413
6848	0	0	Ki67+	 5516 20616
6849	0	0	Ki67+	 5519 20557
6850	0	0	Ki67+	 5523 20492
6851	0	0	Ki67+	 5524 20356
6852	0	0	Ki67+	 5524 20514
6853	0	0	Ki67+	 5535 20567
6854	0	0	Ki67+	 5536 20035
6855	0	0	Ki67+	 5536 20542
6856	0	0	Ki67+	 5537 20388
6857	0	0	Ki67+	 4754 21399
6858	0	0	Ki67+	 4773 21288
6859	0	0	Ki67+	 4784 20669
6860	0	0	Ki67+	 4789 20693
6861	0	0	Ki67+	 4796 20789
6862	0	0	Ki67+	 4816 20953
6863	0	0	Ki67+	 4816 21114
6864	0	0	Ki67+	 4825 20907
6865	0	0	Ki67+	 4827 21136
6866	0	0	Ki67+	 4828 21329
6867	0	0	Ki67+	 4831 20665
6868	0	0	Ki67+	 4832 21097
6869	0	0	Ki67+	 4833 21263
6870	0	0	Ki67+	 4839 21148
6871	0	0	Ki67+	 4841 20727
6872	0	0	Ki67+	 4843 21016
6873	0	0	Ki67+	 4848 21064
6874	0	0	Ki67+	 4849 20941
6875	0	0	Ki67+	 4851 20678
6876	0	0	Ki67+	 4855 20922
6877	0	0	Ki67+	 4855 21333
6878	0	0	Ki67+	 4856 20746
6879	0	0	Ki67+	 4856 20782
6880	0	0	Ki67+	 4858 20883
6881	0	0	Ki67+	 4858 21231
6882	0	0	Ki67+	 4859 20902
6883	0	0	Ki67+	 4860 21359
6884	0	0	Ki67+	 4860 21403
6885	0	0	Ki67+	 4863 21208
6886	0	0	Ki67+	 4864 20815
6887	0	0	Ki67+	 4864 21376
6888	0	0	Ki67+	 4866 21119
6889	0	0	Ki67+	 4867 21275
6890	0	0	Ki67+	 4871 21149
6891	0	0	Ki67+	 4873 20895
6892	0	0	Ki67+	 4875 21340
6893	0	0	Ki67+	 4877 20776
6894	0	0	Ki67+	 4880 21291
6895	0	0	Ki67+	 4885 20790
6896	0	0	Ki67+	 4888 21262
6897	0	0	Ki67+	 4890 20742
6898	0	0	Ki67+	 4890 20964
6899	0	0	Ki67+	 4890 21294
6900	0	0	Ki67+	 4892 20855
6901	0	0	Ki67+	 4901 21242
6902	0	0	Ki67+	 4902 20730
6903	0	0	Ki67+	 4903 20945
6904	0	0	Ki67+	 4910 20820
6905	0	0	Ki67+	 4911 20975
6906	0	0	Ki67+	 4913 21205
6907	0	0	Ki67+	 4916 21174
6908	0	0	Ki67+	 4918 21266
6909	0	0	Ki67+	 4921 21425
6910	0	0	Ki67+	 4922 20680
6911	0	0	Ki67+	 4922 20889
6912	0	0	Ki67+	 4922 21124
6913	0	0	Ki67+	 4926 20831
6914	0	0	Ki67+	 4927 20706
6915	0	0	Ki67+	 4930 21212
6916	0	0	Ki67+	 4933 20801
6917	0	0	Ki67+	 4934 21296
6918	0	0	Ki67+	 4935 21432
6919	0	0	Ki67+	 4937 21000
6920	0	0	Ki67+	 4939 21026
6921	0	0	Ki67+	 4939 21114
6922	0	0	Ki67+	 4940 20924
6923	0	0	Ki67+	 4950 20893
6924	0	0	Ki67+	 4953 20763
6925	0	0	Ki67+	 4954 21158
6926	0	0	Ki67+	 4957 21220
6927	0	0	Ki67+	 4958 20787
6928	0	0	Ki67+	 4958 20847
6929	0	0	Ki67+	 4958 21135
6930	0	0	Ki67+	 4959 20818
6931	0	0	Ki67+	 4961 21271
6932	0	0	Ki67+	 4963 20668
6933	0	0	Ki67+	 4965 21096
6934	0	0	Ki67+	 4968 21131
6935	0	0	Ki67+	 4968 21151
6936	0	0	Ki67+	 4968 21421
6937	0	0	Ki67+	 4977 21045
6938	0	0	Ki67+	 4978 21181
6939	0	0	Ki67+	 4979 21278
6940	0	0	Ki67+	 4981 20673
6941	0	0	Ki67+	 4982 21215
6942	0	0	Ki67+	 4982 21257
6943	0	0	Ki67+	 4983 21334
6944	0	0	Ki67+	 4990 21283
6945	0	0	Ki67+	 4996 21432
6946	0	0	Ki67+	 4997 21191
6947	0	0	Ki67+	 4998 21418
6948	0	0	Ki67+	 5000 20717
6949	0	0	Ki67+	 5028 20678
6950	0	0	Ki67+	 5028 20958
6951	0	0	Ki67+	 5031 20711
6952	0	0	Ki67+	 5034 20728
6953	0	0	Ki67+	 5036 21371
6954	0	0	Ki67+	 5037 20930
6955	0	0	Ki67+	 5038 21435
6956	0	0	Ki67+	 5042 20908
6957	0	0	Ki67+	 5050 20713
6958	0	0	Ki67+	 5051 21036
6959	0	0	Ki67+	 5052 21017
6960	0	0	Ki67+	 5057 20682
6961	0	0	Ki67+	 5061 20660
6962	0	0	Ki67+	 5065 20752
6963	0	0	Ki67+	 5066 21264
6964	0	0	Ki67+	 5068 21123
6965	0	0	Ki67+	 5075 20705
6966	0	0	Ki67+	 5078 21305
6967	0	0	Ki67+	 5079 20990
6968	0	0	Ki67+	 5080 21170
6969	0	0	Ki67+	 5081 20769
6970	0	0	Ki67+	 5081 21200
6971	0	0	Ki67+	 5083 21054
6972	0	0	Ki67+	 5084 21405
6973	0	0	Ki67+	 5087 20977
6974	0	0	Ki67+	 5088 21098
6975	0	0	Ki67+	 5089 21233
6976	0	0	Ki67+	 5091 20816
6977	0	0	Ki67+	 5094 20944
6978	0	0	Ki67+	 5096 20830
6979	0	0	Ki67+	 5096 20866
6980	0	0	Ki67+	 5096 21015
6981	0	0	Ki67+	 5103 20755
6982	0	0	Ki67+	 5106 20773
6983	0	0	Ki67+	 5106 21213
6984	0	0	Ki67+	 5106 21415
6985	0	0	Ki67+	 5107 21176
6986	0	0	Ki67+	 5107 21359
6987	0	0	Ki67+	 5113 21159
6988	0	0	Ki67+	 5115 21272
6989	0	0	Ki67+	 5122 21002
6990	0	0	Ki67+	 5122 21369
6991	0	0	Ki67+	 5125 21258
6992	0	0	Ki67+	 5126 20793
6993	0	0	Ki67+	 5126 20820
6994	0	0	Ki67+	 5127 20692
6995	0	0	Ki67+	 5128 21179
6996	0	0	Ki67+	 5131 21234
6997	0	0	Ki67+	 5134 20741
6998	0	0	Ki67+	 5134 20983
6999	0	0	Ki67+	 5135 21371
7000	0	0	Ki67+	 5140 21023
7001	0	0	Ki67+	 5142 20850
7002	0	0	Ki67+	 5146 20877
7003	0	0	Ki67+	 5146 21324
7004	0	0	Ki67+	 5148 21064
7005	0	0	Ki67+	 5152 20934
7006	0	0	Ki67+	 5152 21205
7007	0	0	Ki67+	 5155 20662
7008	0	0	Ki67+	 5155 21309
7009	0	0	Ki67+	 5156 21379
7010	0	0	Ki67+	 5161 20892
7011	0	0	Ki67+	 5163 20677
7012	0	0	Ki67+	 5163 20742
7013	0	0	Ki67+	 5166 21071
7014	0	0	Ki67+	 5166 21089
7015	0	0	Ki67+	 5173 21176
7016	0	0	Ki67+	 5175 21227
7017	0	0	Ki67+	 5176 21262
7018	0	0	Ki67+	 5178 21288
7019	0	0	Ki67+	 5183 21396
7020	0	0	Ki67+	 5184 20706
7021	0	0	Ki67+	 5189 20946
7022	0	0	Ki67+	 5190 20663
7023	0	0	Ki67+	 5193 20756
7024	0	0	Ki67+	 5194 21335
7025	0	0	Ki67+	 5199 21453
7026	0	0	Ki67+	 5201 21297
7027	0	0	Ki67+	 5203 20780
7028	0	0	Ki67+	 5203 21384
7029	0	0	Ki67+	 5205 21349
7030	0	0	Ki67+	 5208 21252
7031	0	0	Ki67+	 5208 21305
7032	0	0	Ki67+	 5209 21089
7033	0	0	Ki67+	 5210 20686
7034	0	0	Ki67+	 5219 21128
7035	0	0	Ki67+	 5223 20712
7036	0	0	Ki67+	 5227 21329
7037	0	0	Ki67+	 5229 21097
7038	0	0	Ki67+	 5235 21068
7039	0	0	Ki67+	 5238 20831
7040	0	0	Ki67+	 5242 21044
7041	0	0	Ki67+	 5247 20798
7042	0	0	Ki67+	 5248 21336
7043	0	0	Ki67+	 5250 20978
7044	0	0	Ki67+	 5252 21117
7045	0	0	Ki67+	 5253 20858
7046	0	0	Ki67+	 5253 21258
7047	0	0	Ki67+	 5267 20819
7048	0	0	Ki67+	 5273 20703
7049	0	0	Ki67+	 5274 21324
7050	0	0	Ki67+	 5276 20927
7051	0	0	Ki67+	 5277 21090
7052	0	0	Ki67+	 5278 20723
7053	0	0	Ki67+	 5278 21056
7054	0	0	Ki67+	 5282 21286
7055	0	0	Ki67+	 5286 21267
7056	0	0	Ki67+	 5295 20858
7057	0	0	Ki67+	 5299 21397
7058	0	0	Ki67+	 5302 21233
7059	0	0	Ki67+	 5312 20765
7060	0	0	Ki67+	 5313 21421
7061	0	0	Ki67+	 5315 20814
7062	0	0	Ki67+	 5315 21360
7063	0	0	Ki67+	 5320 20671
7064	0	0	Ki67+	 5321 21275
7065	0	0	Ki67+	 5339 21350
7066	0	0	Ki67+	 5342 21147
7067	0	0	Ki67+	 5343 20876
7068	0	0	Ki67+	 5344 20907
7069	0	0	Ki67+	 5344 21290
7070	0	0	Ki67+	 5347 20744
7071	0	0	Ki67+	 5348 21178
7072	0	0	Ki67+	 5354 20677
7073	0	0	Ki67+	 5355 20954
7074	0	0	Ki67+	 5359 21015
7075	0	0	Ki67+	 5360 20820
7076	0	0	Ki67+	 5360 21139
7077	0	0	Ki67+	 5361 21060
7078	0	0	Ki67+	 5363 21245
7079	0	0	Ki67+	 5364 21267
7080	0	0	Ki67+	 5370 20686
7081	0	0	Ki67+	 5378 20712
7082	0	0	Ki67+	 5378 20728
7083	0	0	Ki67+	 5381 20662
7084	0	0	Ki67+	 5381 21123
7085	0	0	Ki67+	 5383 21290
7086	0	0	Ki67+	 5387 20750
7087	0	0	Ki67+	 5399 20861
7088	0	0	Ki67+	 5399 21451
7089	0	0	Ki67+	 5400 21302
7090	0	0	Ki67+	 5401 21068
7091	0	0	Ki67+	 5403 20779
7092	0	0	Ki67+	 5405 21113
7093	0	0	Ki67+	 5409 20706
7094	0	0	Ki67+	 5410 20881
7095	0	0	Ki67+	 5410 21250
7096	0	0	Ki67+	 5417 20894
7097	0	0	Ki67+	 5421 20824
7098	0	0	Ki67+	 5421 21094
7099	0	0	Ki67+	 5424 21208
7100	0	0	Ki67+	 5428 20969
7101	0	0	Ki67+	 5431 21038
7102	0	0	Ki67+	 5435 21183
7103	0	0	Ki67+	 5436 20875
7104	0	0	Ki67+	 5437 21027
7105	0	0	Ki67+	 5439 20682
7106	0	0	Ki67+	 5440 20859
7107	0	0	Ki67+	 5445 21449
7108	0	0	Ki67+	 5447 20776
7109	0	0	Ki67+	 5449 21400
7110	0	0	Ki67+	 5458 21132
7111	0	0	Ki67+	 5462 20812
7112	0	0	Ki67+	 5462 20963
7113	0	0	Ki67+	 5462 21392
7114	0	0	Ki67+	 5467 21403
7115	0	0	Ki67+	 5471 20705
7116	0	0	Ki67+	 5474 20960
7117	0	0	Ki67+	 5475 21032
7118	0	0	Ki67+	 5475 21428
7119	0	0	Ki67+	 5476 21351
7120	0	0	Ki67+	 5477 20824
7121	0	0	Ki67+	 5479 20991
7122	0	0	Ki67+	 5481 21120
7123	0	0	Ki67+	 5482 21307
7124	0	0	Ki67+	 5486 20747
7125	0	0	Ki67+	 5490 20816
7126	0	0	Ki67+	 5493 21165
7127	0	0	Ki67+	 5494 21152
7128	0	0	Ki67+	 5495 21264
7129	0	0	Ki67+	 5499 20680
7130	0	0	Ki67+	 5500 20842
7131	0	0	Ki67+	 5501 21228
7132	0	0	Ki67+	 5502 21197
7133	0	0	Ki67+	 5503 21374
7134	0	0	Ki67+	 5504 21308
7135	0	0	Ki67+	 5505 21248
7136	0	0	Ki67+	 5510 21344
7137	0	0	Ki67+	 5518 21220
7138	0	0	Ki67+	 5521 20793
7139	0	0	Ki67+	 5522 20761
7140	0	0	Ki67+	 5524 21103
7141	0	0	Ki67+	 5528 21165
7142	0	0	Ki67+	 5530 20664
7143	0	0	Ki67+	 5530 21129
7144	0	0	Ki67+	 5532 20798
7145	0	0	Ki67+	 5533 21054
7146	0	0	Ki67+	 5537 21343
7147	0	0	Ki67+	 5541 21396
7148	0	0	Ki67+	 5543 20930
7149	0	0	Ki67+	 5546 21410
7150	0	0	Ki67+	 5550 21239
7151	0	0	Ki67+	 4826 21498
7152	0	0	Ki67+	 4832 21532
7153	0	0	Ki67+	 4835 21467
7154	0	0	Ki67+	 4901 21555
7155	0	0	Ki67+	 4908 21508
7156	0	0	Ki67+	 4925 21538
7157	0	0	Ki67+	 4943 21497
7158	0	0	Ki67+	 4947 21601
7159	0	0	Ki67+	 4956 21616
7160	0	0	Ki67+	 4961 21575
7161	0	0	Ki67+	 4970 21585
7162	0	0	Ki67+	 4972 21646
7163	0	0	Ki67+	 5006 21475
7164	0	0	Ki67+	 5012 21708
7165	0	0	Ki67+	 5027 21715
7166	0	0	Ki67+	 5039 21491
7167	0	0	Ki67+	 5043 21513
7168	0	0	Ki67+	 5053 21593
7169	0	0	Ki67+	 5055 21722
7170	0	0	Ki67+	 5070 21509
7171	0	0	Ki67+	 5071 21568
7172	0	0	Ki67+	 5071 21726
7173	0	0	Ki67+	 5072 21697
7174	0	0	Ki67+	 5078 21495
7175	0	0	Ki67+	 5078 21603
7176	0	0	Ki67+	 5082 21789
7177	0	0	Ki67+	 5086 21741
7178	0	0	Ki67+	 5107 21817
7179	0	0	Ki67+	 5109 21501
7180	0	0	Ki67+	 5111 21695
7181	0	0	Ki67+	 5116 21592
7182	0	0	Ki67+	 5118 21744
7183	0	0	Ki67+	 5120 21853
7184	0	0	Ki67+	 5124 21562
7185	0	0	Ki67+	 5127 21845
7186	0	0	Ki67+	 5130 21460
7187	0	0	Ki67+	 5133 21638
7188	0	0	Ki67+	 5134 21766
7189	0	0	Ki67+	 5137 21685
7190	0	0	Ki67+	 5138 21554
7191	0	0	Ki67+	 5138 21608
7192	0	0	Ki67+	 5140 21522
7193	0	0	Ki67+	 5140 21742
7194	0	0	Ki67+	 5141 21575
7195	0	0	Ki67+	 5141 21873
7196	0	0	Ki67+	 5147 21699
7197	0	0	Ki67+	 5148 21770
7198	0	0	Ki67+	 5149 21483
7199	0	0	Ki67+	 5149 21550
7200	0	0	Ki67+	 5157 21734
7201	0	0	Ki67+	 5158 21716
7202	0	0	Ki67+	 5161 21775
7203	0	0	Ki67+	 5163 21641
7204	0	0	Ki67+	 5171 21573
7205	0	0	Ki67+	 5181 21546
7206	0	0	Ki67+	 5182 21853
7207	0	0	Ki67+	 5189 21593
7208	0	0	Ki67+	 5191 21795
7209	0	0	Ki67+	 5193 21478
7210	0	0	Ki67+	 5196 21627
7211	0	0	Ki67+	 5200 21944
7212	0	0	Ki67+	 5202 21853
7213	0	0	Ki67+	 5203 21515
7214	0	0	Ki67+	 5205 21902
7215	0	0	Ki67+	 5211 21786
7216	0	0	Ki67+	 5219 21757
7217	0	0	Ki67+	 5223 21999
7218	0	0	Ki67+	 5224 21795
7219	0	0	Ki67+	 5230 21676
7220	0	0	Ki67+	 5237 21590
7221	0	0	Ki67+	 5238 21748
7222	0	0	Ki67+	 5239 21553
7223	0	0	Ki67+	 5241 21837
7224	0	0	Ki67+	 5242 21770
7225	0	0	Ki67+	 5242 22009
7226	0	0	Ki67+	 5243 21689
7227	0	0	Ki67+	 5249 22000
7228	0	0	Ki67+	 5251 21789
7229	0	0	Ki67+	 5253 21748
7230	0	0	Ki67+	 5255 21779
7231	0	0	Ki67+	 5259 21886
7232	0	0	Ki67+	 5260 21659
7233	0	0	Ki67+	 5268 21457
7234	0	0	Ki67+	 5269 21820
7235	0	0	Ki67+	 5274 21612
7236	0	0	Ki67+	 5277 21704
7237	0	0	Ki67+	 5278 21633
7238	0	0	Ki67+	 5278 21928
7239	0	0	Ki67+	 5292 21473
7240	0	0	Ki67+	 5292 21682
7241	0	0	Ki67+	 5293 22047
7242	0	0	Ki67+	 5295 21725
7243	0	0	Ki67+	 5296 22076
7244	0	0	Ki67+	 5299 21555
7245	0	0	Ki67+	 5300 21503
7246	0	0	Ki67+	 5304 21781
7247	0	0	Ki67+	 5307 21654
7248	0	0	Ki67+	 5309 21681
7249	0	0	Ki67+	 5313 21875
7250	0	0	Ki67+	 5321 22109
7251	0	0	Ki67+	 5325 22191
7252	0	0	Ki67+	 5339 21557
7253	0	0	Ki67+	 5339 21714
7254	0	0	Ki67+	 5339 22141
7255	0	0	Ki67+	 5342 21657
7256	0	0	Ki67+	 5344 21751
7257	0	0	Ki67+	 5355 22041
7258	0	0	Ki67+	 5355 22071
7259	0	0	Ki67+	 5362 22052
7260	0	0	Ki67+	 5365 22194
7261	0	0	Ki67+	 5369 21769
7262	0	0	Ki67+	 5369 22139
7263	0	0	Ki67+	 5370 21735
7264	0	0	Ki67+	 5371 22237
7265	0	0	Ki67+	 5377 21676
7266	0	0	Ki67+	 5381 22179
7267	0	0	Ki67+	 5382 21612
7268	0	0	Ki67+	 5382 21771
7269	0	0	Ki67+	 5390 22039
7270	0	0	Ki67+	 5390 22213
7271	0	0	Ki67+	 5397 21706
7272	0	0	Ki67+	 5400 21882
7273	0	0	Ki67+	 5405 21768
7274	0	0	Ki67+	 5416 22176
7275	0	0	Ki67+	 5419 21474
7276	0	0	Ki67+	 5423 21534
7277	0	0	Ki67+	 5424 21671
7278	0	0	Ki67+	 5431 21780
7279	0	0	Ki67+	 5436 21652
7280	0	0	Ki67+	 5443 21969
7281	0	0	Ki67+	 5444 21739
7282	0	0	Ki67+	 5445 22132
7283	0	0	Ki67+	 5449 21517
7284	0	0	Ki67+	 5454 21860
7285	0	0	Ki67+	 5456 21830
7286	0	0	Ki67+	 5459 21646
7287	0	0	Ki67+	 5459 22133
7288	0	0	Ki67+	 5464 21599
7289	0	0	Ki67+	 5464 21804
7290	0	0	Ki67+	 5466 21669
7291	0	0	Ki67+	 5475 21685
7292	0	0	Ki67+	 5475 22231
7293	0	0	Ki67+	 5479 22116
7294	0	0	Ki67+	 5480 21632
7295	0	0	Ki67+	 5495 21800
7296	0	0	Ki67+	 5495 22085
7297	0	0	Ki67+	 5497 21457
7298	0	0	Ki67+	 5497 21565
7299	0	0	Ki67+	 5498 22051
7300	0	0	Ki67+	 5504 22110
7301	0	0	Ki67+	 5505 21489
7302	0	0	Ki67+	 5506 21612
7303	0	0	Ki67+	 5506 21988
7304	0	0	Ki67+	 5507 21582
7305	0	0	Ki67+	 5513 21716
7306	0	0	Ki67+	 5513 21792
7307	0	0	Ki67+	 5515 21631
7308	0	0	Ki67+	 5517 21688
7309	0	0	Ki67+	 5522 21978
7310	0	0	Ki67+	 5527 21845
7311	0	0	Ki67+	 5536 22044
7312	0	0	Ki67+	 5539 22033
7313	0	0	Ki67+	 5540 21874
7314	0	0	Ki67+	 5543 22213
7315	0	0	Ki67+	 5550 21636
7316	0	0	Ki67+	 5375 22265
7317	0	0	Ki67+	 5423 22268
7318	0	0	Ki67+	 5477 22298
7319	0	0	Ki67+	 5480 22321
7320	0	0	Ki67+	 5513 22366
7321	0	0	Ki67+	 5514 22292
7322	0	0	Ki67+	 5528 22320
7323	0	0	Ki67+	 5528 22372
7324	0	0	Ki67+	 5691 10355
7325	0	0	Ki67+	 5893 10448
7326	0	0	Ki67+	 5923 10287
7327	0	0	Ki67+	 5946 10250
7328	0	0	Ki67+	 5958 10276
7329	0	0	Ki67+	 5983 10551
7330	0	0	Ki67+	 6017 10169
7331	0	0	Ki67+	 6024 10237
7332	0	0	Ki67+	 6037 10111
7333	0	0	Ki67+	 6049 10408
7334	0	0	Ki67+	 6057 10293
7335	0	0	Ki67+	 6062 10279
7336	0	0	Ki67+	 6074 10317
7337	0	0	Ki67+	 6119 10164
7338	0	0	Ki67+	 6122 10236
7339	0	0	Ki67+	 6147 10265
7340	0	0	Ki67+	 6190 10228
7341	0	0	Ki67+	 6195 9975
7342	0	0	Ki67+	 6195 10092
7343	0	0	Ki67+	 6209 10152
7344	0	0	Ki67+	 6222 10155
7345	0	0	Ki67+	 6244 10433
7346	0	0	Ki67+	 6259 10319
7347	0	0	Ki67+	 6271 10032
7348	0	0	Ki67+	 6284 10198
7349	0	0	Ki67+	 6284 10358
7350	0	0	Ki67+	 6299 10032
7351	0	0	Ki67+	 6331 10021
7352	0	0	Ki67+	 6343 9950
7353	0	0	Ki67+	 5573 11239
7354	0	0	Ki67+	 5690 10787
7355	0	0	Ki67+	 5704 10719
7356	0	0	Ki67+	 5741 11068
7357	0	0	Ki67+	 5745 10747
7358	0	0	Ki67+	 5854 10622
7359	0	0	Ki67+	 5934 11322
7360	0	0	Ki67+	 5989 10780
7361	0	0	Ki67+	 6047 10906
7362	0	0	Ki67+	 6080 10586
7363	0	0	Ki67+	 6125 10621
7364	0	0	Ki67+	 6136 11067
7365	0	0	Ki67+	 6151 11075
7366	0	0	Ki67+	 6204 11276
7367	0	0	Ki67+	 6213 11236
7368	0	0	Ki67+	 6245 11048
7369	0	0	Ki67+	 6255 11027
7370	0	0	Ki67+	 6266 11007
7371	0	0	Ki67+	 6291 10603
7372	0	0	Ki67+	 6293 10900
7373	0	0	Ki67+	 5605 11768
7374	0	0	Ki67+	 5667 11975
7375	0	0	Ki67+	 5710 11763
7376	0	0	Ki67+	 5734 11581
7377	0	0	Ki67+	 5865 11658
7378	0	0	Ki67+	 5870 11542
7379	0	0	Ki67+	 5901 11704
7380	0	0	Ki67+	 5921 11540
7381	0	0	Ki67+	 5922 11595
7382	0	0	Ki67+	 6040 12132
7383	0	0	Ki67+	 6183 12042
7384	0	0	Ki67+	 6211 11891
7385	0	0	Ki67+	 6226 11600
7386	0	0	Ki67+	 5793 12233
7387	0	0	Ki67+	 6005 12571
7388	0	0	Ki67+	 6066 12459
7389	0	0	Ki67+	 5616 13522
7390	0	0	Ki67+	 5667 13112
7391	0	0	Ki67+	 5800 13216
7392	0	0	Ki67+	 5924 13056
7393	0	0	Ki67+	 6019 13169
7394	0	0	Ki67+	 6056 13405
7395	0	0	Ki67+	 5557 13798
7396	0	0	Ki67+	 5575 14047
7397	0	0	Ki67+	 5801 14312
7398	0	0	Ki67+	 5554 15061
7399	0	0	Ki67+	 5555 15223
7400	0	0	Ki67+	 5563 15094
7401	0	0	Ki67+	 5564 15032
7402	0	0	Ki67+	 5568 15126
7403	0	0	Ki67+	 5570 15114
7404	0	0	Ki67+	 5578 15176
7405	0	0	Ki67+	 5580 15341
7406	0	0	Ki67+	 5581 15201
7407	0	0	Ki67+	 5588 15306
7408	0	0	Ki67+	 5597 15238
7409	0	0	Ki67+	 5602 15083
7410	0	0	Ki67+	 5607 15234
7411	0	0	Ki67+	 5607 15275
7412	0	0	Ki67+	 5620 15028
7413	0	0	Ki67+	 5622 15307
7414	0	0	Ki67+	 5629 15165
7415	0	0	Ki67+	 5633 15093
7416	0	0	Ki67+	 5642 15112
7417	0	0	Ki67+	 5647 15365
7418	0	0	Ki67+	 5652 15167
7419	0	0	Ki67+	 5669 15368
7420	0	0	Ki67+	 5553 16094
7421	0	0	Ki67+	 5556 16111
7422	0	0	Ki67+	 5557 15799
7423	0	0	Ki67+	 5560 15656
7424	0	0	Ki67+	 5561 15523
7425	0	0	Ki67+	 5563 15785
7426	0	0	Ki67+	 5567 15405
7427	0	0	Ki67+	 5567 15680
7428	0	0	Ki67+	 5571 15550
7429	0	0	Ki67+	 5575 15500
7430	0	0	Ki67+	 5580 15974
7431	0	0	Ki67+	 5582 16110
7432	0	0	Ki67+	 5582 16134
7433	0	0	Ki67+	 5583 15669
7434	0	0	Ki67+	 5586 15614
7435	0	0	Ki67+	 5589 15774
7436	0	0	Ki67+	 5592 15641
7437	0	0	Ki67+	 5594 15549
7438	0	0	Ki67+	 5594 15908
7439	0	0	Ki67+	 5595 15484
7440	0	0	Ki67+	 5598 15837
7441	0	0	Ki67+	 5598 16043
7442	0	0	Ki67+	 5604 15952
7443	0	0	Ki67+	 5606 16098
7444	0	0	Ki67+	 5610 15976
7445	0	0	Ki67+	 5612 15408
7446	0	0	Ki67+	 5613 15470
7447	0	0	Ki67+	 5616 15441
7448	0	0	Ki67+	 5619 16051
7449	0	0	Ki67+	 5623 15554
7450	0	0	Ki67+	 5624 15679
7451	0	0	Ki67+	 5626 15499
7452	0	0	Ki67+	 5633 15463
7453	0	0	Ki67+	 5633 16106
7454	0	0	Ki67+	 5639 15849
7455	0	0	Ki67+	 5651 15646
7456	0	0	Ki67+	 5651 15999
7457	0	0	Ki67+	 5651 16067
7458	0	0	Ki67+	 5653 15396
7459	0	0	Ki67+	 5675 16116
7460	0	0	Ki67+	 5676 15779
7461	0	0	Ki67+	 5676 15989
7462	0	0	Ki67+	 5680 16015
7463	0	0	Ki67+	 5686 15804
7464	0	0	Ki67+	 5686 15841
7465	0	0	Ki67+	 5689 15961
7466	0	0	Ki67+	 5693 15986
7467	0	0	Ki67+	 5695 15876
7468	0	0	Ki67+	 5701 16072
7469	0	0	Ki67+	 5709 15705
7470	0	0	Ki67+	 5711 15995
7471	0	0	Ki67+	 5713 15434
7472	0	0	Ki67+	 5714 16087
7473	0	0	Ki67+	 5722 16167
7474	0	0	Ki67+	 5725 15572
7475	0	0	Ki67+	 5732 15482
7476	0	0	Ki67+	 5732 16141
7477	0	0	Ki67+	 5733 15595
7478	0	0	Ki67+	 5751 15452
7479	0	0	Ki67+	 5758 15789
7480	0	0	Ki67+	 5763 15806
7481	0	0	Ki67+	 5770 16021
7482	0	0	Ki67+	 5773 15541
7483	0	0	Ki67+	 5777 15577
7484	0	0	Ki67+	 5777 16045
7485	0	0	Ki67+	 5795 15683
7486	0	0	Ki67+	 5805 15931
7487	0	0	Ki67+	 5874 15703
7488	0	0	Ki67+	 5553 16479
7489	0	0	Ki67+	 5557 16651
7490	0	0	Ki67+	 5558 16679
7491	0	0	Ki67+	 5560 16454
7492	0	0	Ki67+	 5562 16595
7493	0	0	Ki67+	 5562 16854
7494	0	0	Ki67+	 5563 16726
7495	0	0	Ki67+	 5570 16825
7496	0	0	Ki67+	 5572 16750
7497	0	0	Ki67+	 5584 16433
7498	0	0	Ki67+	 5587 16650
7499	0	0	Ki67+	 5589 16778
7500	0	0	Ki67+	 5591 16824
7501	0	0	Ki67+	 5592 16301
7502	0	0	Ki67+	 5594 16946
7503	0	0	Ki67+	 5605 16584
7504	0	0	Ki67+	 5609 16711
7505	0	0	Ki67+	 5613 16652
7506	0	0	Ki67+	 5615 16822
7507	0	0	Ki67+	 5621 16747
7508	0	0	Ki67+	 5624 16781
7509	0	0	Ki67+	 5632 16364
7510	0	0	Ki67+	 5634 16617
7511	0	0	Ki67+	 5634 16740
7512	0	0	Ki67+	 5643 16798
7513	0	0	Ki67+	 5645 16772
7514	0	0	Ki67+	 5649 16435
7515	0	0	Ki67+	 5652 16937
7516	0	0	Ki67+	 5654 16903
7517	0	0	Ki67+	 5655 16964
7518	0	0	Ki67+	 5657 16820
7519	0	0	Ki67+	 5657 16883
7520	0	0	Ki67+	 5663 16860
7521	0	0	Ki67+	 5667 16795
7522	0	0	Ki67+	 5671 16959
7523	0	0	Ki67+	 5673 16742
7524	0	0	Ki67+	 5677 16774
7525	0	0	Ki67+	 5677 16829
7526	0	0	Ki67+	 5680 16731
7527	0	0	Ki67+	 5682 16628
7528	0	0	Ki67+	 5686 16911
7529	0	0	Ki67+	 5689 16850
7530	0	0	Ki67+	 5695 16743
7531	0	0	Ki67+	 5695 16881
7532	0	0	Ki67+	 5705 16818
7533	0	0	Ki67+	 5710 16772
7534	0	0	Ki67+	 5717 16737
7535	0	0	Ki67+	 5721 16425
7536	0	0	Ki67+	 5722 16909
7537	0	0	Ki67+	 5724 16607
7538	0	0	Ki67+	 5724 16864
7539	0	0	Ki67+	 5724 16928
7540	0	0	Ki67+	 5725 16972
7541	0	0	Ki67+	 5737 16744
7542	0	0	Ki67+	 5759 16957
7543	0	0	Ki67+	 5763 16595
7544	0	0	Ki67+	 5764 16702
7545	0	0	Ki67+	 5768 16349
7546	0	0	Ki67+	 5772 16926
7547	0	0	Ki67+	 5779 16509
7548	0	0	Ki67+	 5787 16747
7549	0	0	Ki67+	 5798 16531
7550	0	0	Ki67+	 5799 16843
7551	0	0	Ki67+	 5801 16928
7552	0	0	Ki67+	 5808 16819
7553	0	0	Ki67+	 5813 16868
7554	0	0	Ki67+	 5815 16896
7555	0	0	Ki67+	 5817 16728
7556	0	0	Ki67+	 5822 16248
7557	0	0	Ki67+	 5824 16808
7558	0	0	Ki67+	 5829 16837
7559	0	0	Ki67+	 5835 16737
7560	0	0	Ki67+	 5841 16863
7561	0	0	Ki67+	 5844 16627
7562	0	0	Ki67+	 5862 16554
7563	0	0	Ki67+	 5862 16763
7564	0	0	Ki67+	 5872 16887
7565	0	0	Ki67+	 5873 16857
7566	0	0	Ki67+	 5878 16471
7567	0	0	Ki67+	 5881 16913
7568	0	0	Ki67+	 5882 16898
7569	0	0	Ki67+	 5884 16934
7570	0	0	Ki67+	 5888 16460
7571	0	0	Ki67+	 5889 16777
7572	0	0	Ki67+	 5889 16966
7573	0	0	Ki67+	 5893 16697
7574	0	0	Ki67+	 5901 16932
7575	0	0	Ki67+	 5905 16662
7576	0	0	Ki67+	 5905 16830
7577	0	0	Ki67+	 5909 16733
7578	0	0	Ki67+	 5913 16844
7579	0	0	Ki67+	 5918 16521
7580	0	0	Ki67+	 5926 16709
7581	0	0	Ki67+	 5928 16874
7582	0	0	Ki67+	 5930 16896
7583	0	0	Ki67+	 5932 16753
7584	0	0	Ki67+	 5942 16869
7585	0	0	Ki67+	 5943 16825
7586	0	0	Ki67+	 5944 16926
7587	0	0	Ki67+	 5946 16787
7588	0	0	Ki67+	 5955 16848
7589	0	0	Ki67+	 5958 16814
7590	0	0	Ki67+	 5966 16619
7591	0	0	Ki67+	 5976 16826
7592	0	0	Ki67+	 5978 16578
7593	0	0	Ki67+	 5978 16748
7594	0	0	Ki67+	 5997 16743
7595	0	0	Ki67+	 6001 16769
7596	0	0	Ki67+	 6002 16706
7597	0	0	Ki67+	 6006 16792
7598	0	0	Ki67+	 6006 16865
7599	0	0	Ki67+	 6006 16953
7600	0	0	Ki67+	 6012 16842
7601	0	0	Ki67+	 6029 16814
7602	0	0	Ki67+	 6037 16776
7603	0	0	Ki67+	 6053 16822
7604	0	0	Ki67+	 6056 16846
7605	0	0	Ki67+	 6065 16744
7606	0	0	Ki67+	 6073 16884
7607	0	0	Ki67+	 6074 16596
7608	0	0	Ki67+	 6074 16826
7609	0	0	Ki67+	 6076 16791
7610	0	0	Ki67+	 6076 16923
7611	0	0	Ki67+	 6095 16865
7612	0	0	Ki67+	 6098 16822
7613	0	0	Ki67+	 6101 16605
7614	0	0	Ki67+	 6101 16905
7615	0	0	Ki67+	 6105 16772
7616	0	0	Ki67+	 6113 16800
7617	0	0	Ki67+	 6118 16885
7618	0	0	Ki67+	 6123 16871
7619	0	0	Ki67+	 6126 16729
7620	0	0	Ki67+	 6126 16745
7621	0	0	Ki67+	 6128 16840
7622	0	0	Ki67+	 6142 16757
7623	0	0	Ki67+	 6146 16634
7624	0	0	Ki67+	 6146 16970
7625	0	0	Ki67+	 6150 16927
7626	0	0	Ki67+	 6157 16891
7627	0	0	Ki67+	 6161 16958
7628	0	0	Ki67+	 6171 16751
7629	0	0	Ki67+	 6183 16920
7630	0	0	Ki67+	 6184 16968
7631	0	0	Ki67+	 6197 16939
7632	0	0	Ki67+	 6205 16925
7633	0	0	Ki67+	 6227 16903
7634	0	0	Ki67+	 6230 16857
7635	0	0	Ki67+	 6248 16826
7636	0	0	Ki67+	 6256 16836
7637	0	0	Ki67+	 6265 16844
7638	0	0	Ki67+	 6271 16962
7639	0	0	Ki67+	 5557 17346
7640	0	0	Ki67+	 5569 17591
7641	0	0	Ki67+	 5574 17317
7642	0	0	Ki67+	 5584 17028
7643	0	0	Ki67+	 5584 17609
7644	0	0	Ki67+	 5585 17357
7645	0	0	Ki67+	 5590 17757
7646	0	0	Ki67+	 5593 17381
7647	0	0	Ki67+	 5594 17282
7648	0	0	Ki67+	 5595 17340
7649	0	0	Ki67+	 5596 17430
7650	0	0	Ki67+	 5600 17007
7651	0	0	Ki67+	 5601 17522
7652	0	0	Ki67+	 5607 17649
7653	0	0	Ki67+	 5609 17305
7654	0	0	Ki67+	 5610 17591
7655	0	0	Ki67+	 5613 17366
7656	0	0	Ki67+	 5614 16982
7657	0	0	Ki67+	 5615 17702
7658	0	0	Ki67+	 5619 17127
7659	0	0	Ki67+	 5624 17557
7660	0	0	Ki67+	 5626 17006
7661	0	0	Ki67+	 5629 17329
7662	0	0	Ki67+	 5630 17770
7663	0	0	Ki67+	 5631 17525
7664	0	0	Ki67+	 5634 17378
7665	0	0	Ki67+	 5635 17738
7666	0	0	Ki67+	 5640 17429
7667	0	0	Ki67+	 5641 17343
7668	0	0	Ki67+	 5642 17398
7669	0	0	Ki67+	 5644 17584
7670	0	0	Ki67+	 5645 17275
7671	0	0	Ki67+	 5645 17306
7672	0	0	Ki67+	 5646 17775
7673	0	0	Ki67+	 5647 17482
7674	0	0	Ki67+	 5653 17571
7675	0	0	Ki67+	 5657 17046
7676	0	0	Ki67+	 5663 17542
7677	0	0	Ki67+	 5665 17005
7678	0	0	Ki67+	 5670 17580
7679	0	0	Ki67+	 5672 17415
7680	0	0	Ki67+	 5672 17752
7681	0	0	Ki67+	 5673 17257
7682	0	0	Ki67+	 5674 17459
7683	0	0	Ki67+	 5676 17398
7684	0	0	Ki67+	 5678 17358
7685	0	0	Ki67+	 5679 17236
7686	0	0	Ki67+	 5679 17653
7687	0	0	Ki67+	 5682 16979
7688	0	0	Ki67+	 5685 17461
7689	0	0	Ki67+	 5691 17135
7690	0	0	Ki67+	 5692 17196
7691	0	0	Ki67+	 5693 17260
7692	0	0	Ki67+	 5694 17406
7693	0	0	Ki67+	 5695 17294
7694	0	0	Ki67+	 5696 17056
7695	0	0	Ki67+	 5696 17316
7696	0	0	Ki67+	 5698 17570
7697	0	0	Ki67+	 5711 17347
7698	0	0	Ki67+	 5712 17270
7699	0	0	Ki67+	 5713 17510
7700	0	0	Ki67+	 5714 17360
7701	0	0	Ki67+	 5714 17385
7702	0	0	Ki67+	 5716 17468
7703	0	0	Ki67+	 5721 17650
7704	0	0	Ki67+	 5723 17084
7705	0	0	Ki67+	 5729 17038
7706	0	0	Ki67+	 5730 17011
7707	0	0	Ki67+	 5730 17395
7708	0	0	Ki67+	 5738 17155
7709	0	0	Ki67+	 5738 17201
7710	0	0	Ki67+	 5741 17538
7711	0	0	Ki67+	 5748 17423
7712	0	0	Ki67+	 5750 17710
7713	0	0	Ki67+	 5752 17003
7714	0	0	Ki67+	 5752 17737
7715	0	0	Ki67+	 5754 17088
7716	0	0	Ki67+	 5757 17625
7717	0	0	Ki67+	 5759 17149
7718	0	0	Ki67+	 5759 17642
7719	0	0	Ki67+	 5760 17344
7720	0	0	Ki67+	 5762 17184
7721	0	0	Ki67+	 5763 17118
7722	0	0	Ki67+	 5772 17265
7723	0	0	Ki67+	 5773 16999
7724	0	0	Ki67+	 5774 17293
7725	0	0	Ki67+	 5778 17206
7726	0	0	Ki67+	 5778 17721
7727	0	0	Ki67+	 5786 17226
7728	0	0	Ki67+	 5788 17521
7729	0	0	Ki67+	 5788 17642
7730	0	0	Ki67+	 5792 17185
7731	0	0	Ki67+	 5793 17424
7732	0	0	Ki67+	 5794 17387
7733	0	0	Ki67+	 5795 17326
7734	0	0	Ki67+	 5802 16983
7735	0	0	Ki67+	 5805 17623
7736	0	0	Ki67+	 5806 17578
7737	0	0	Ki67+	 5814 17242
7738	0	0	Ki67+	 5814 17500
7739	0	0	Ki67+	 5816 17385
7740	0	0	Ki67+	 5818 17282
7741	0	0	Ki67+	 5819 17080
7742	0	0	Ki67+	 5820 17139
7743	0	0	Ki67+	 5821 17430
7744	0	0	Ki67+	 5825 17218
7745	0	0	Ki67+	 5836 17610
7746	0	0	Ki67+	 5843 17397
7747	0	0	Ki67+	 5847 17568
7748	0	0	Ki67+	 5854 17409
7749	0	0	Ki67+	 5854 17725
7750	0	0	Ki67+	 5855 16985
7751	0	0	Ki67+	 5862 17344
7752	0	0	Ki67+	 5864 17371
7753	0	0	Ki67+	 5869 17542
7754	0	0	Ki67+	 5869 17655
7755	0	0	Ki67+	 5876 17569
7756	0	0	Ki67+	 5879 17490
7757	0	0	Ki67+	 5881 17637
7758	0	0	Ki67+	 5884 17292
7759	0	0	Ki67+	 5885 17323
7760	0	0	Ki67+	 5885 17666
7761	0	0	Ki67+	 5887 17262
7762	0	0	Ki67+	 5888 17057
7763	0	0	Ki67+	 5895 17313
7764	0	0	Ki67+	 5899 17238
7765	0	0	Ki67+	 5900 17076
7766	0	0	Ki67+	 5901 17553
7767	0	0	Ki67+	 5901 17646
7768	0	0	Ki67+	 5902 17091
7769	0	0	Ki67+	 5902 17208
7770	0	0	Ki67+	 5905 17191
7771	0	0	Ki67+	 5905 17268
7772	0	0	Ki67+	 5906 17627
7773	0	0	Ki67+	 5908 17415
7774	0	0	Ki67+	 5910 17040
7775	0	0	Ki67+	 5912 17676
7776	0	0	Ki67+	 5915 17602
7777	0	0	Ki67+	 5916 17292
7778	0	0	Ki67+	 5919 17082
7779	0	0	Ki67+	 5923 17195
7780	0	0	Ki67+	 5924 17520
7781	0	0	Ki67+	 5928 17332
7782	0	0	Ki67+	 5928 17614
7783	0	0	Ki67+	 5929 17438
7784	0	0	Ki67+	 5933 17475
7785	0	0	Ki67+	 5934 17572
7786	0	0	Ki67+	 5935 17308
7787	0	0	Ki67+	 5936 17232
7788	0	0	Ki67+	 5938 17401
7789	0	0	Ki67+	 5939 17530
7790	0	0	Ki67+	 5942 17028
7791	0	0	Ki67+	 5943 17499
7792	0	0	Ki67+	 5944 17136
7793	0	0	Ki67+	 5944 17663
7794	0	0	Ki67+	 5948 17367
7795	0	0	Ki67+	 5949 17350
7796	0	0	Ki67+	 5950 17455
7797	0	0	Ki67+	 5954 17079
7798	0	0	Ki67+	 5954 17224
7799	0	0	Ki67+	 5954 17282
7800	0	0	Ki67+	 5956 17158
7801	0	0	Ki67+	 5956 17264
7802	0	0	Ki67+	 5960 17331
7803	0	0	Ki67+	 5961 17042
7804	0	0	Ki67+	 5961 17689
7805	0	0	Ki67+	 5962 17251
7806	0	0	Ki67+	 5963 17370
7807	0	0	Ki67+	 5964 17433
7808	0	0	Ki67+	 5967 17542
7809	0	0	Ki67+	 5974 17107
7810	0	0	Ki67+	 5975 17401
7811	0	0	Ki67+	 5976 17524
7812	0	0	Ki67+	 5979 17030
7813	0	0	Ki67+	 5979 17351
7814	0	0	Ki67+	 5979 17600
7815	0	0	Ki67+	 5987 17673
7816	0	0	Ki67+	 5989 17490
7817	0	0	Ki67+	 5990 17766
7818	0	0	Ki67+	 5991 17047
7819	0	0	Ki67+	 5991 17735
7820	0	0	Ki67+	 5994 17382
7821	0	0	Ki67+	 5996 17069
7822	0	0	Ki67+	 5996 17128
7823	0	0	Ki67+	 5998 17228
7824	0	0	Ki67+	 5998 17423
7825	0	0	Ki67+	 6000 17636
7826	0	0	Ki67+	 6000 17711
7827	0	0	Ki67+	 6005 17750
7828	0	0	Ki67+	 6007 17261
7829	0	0	Ki67+	 6008 17451
7830	0	0	Ki67+	 6008 17539
7831	0	0	Ki67+	 6013 17677
7832	0	0	Ki67+	 6017 17496
7833	0	0	Ki67+	 6021 17016
7834	0	0	Ki67+	 6024 17065
7835	0	0	Ki67+	 6024 17755
7836	0	0	Ki67+	 6026 17617
7837	0	0	Ki67+	 6029 17544
7838	0	0	Ki67+	 6030 17207
7839	0	0	Ki67+	 6030 17588
7840	0	0	Ki67+	 6032 17562
7841	0	0	Ki67+	 6033 17085
7842	0	0	Ki67+	 6038 17003
7843	0	0	Ki67+	 6038 17241
7844	0	0	Ki67+	 6039 17446
7845	0	0	Ki67+	 6039 17634
7846	0	0	Ki67+	 6043 17497
7847	0	0	Ki67+	 6045 17754
7848	0	0	Ki67+	 6049 17214
7849	0	0	Ki67+	 6049 17705
7850	0	0	Ki67+	 6052 17472
7851	0	0	Ki67+	 6052 17722
7852	0	0	Ki67+	 6054 17595
7853	0	0	Ki67+	 6062 17681
7854	0	0	Ki67+	 6064 17468
7855	0	0	Ki67+	 6064 17535
7856	0	0	Ki67+	 6082 17261
7857	0	0	Ki67+	 6083 17068
7858	0	0	Ki67+	 6083 17212
7859	0	0	Ki67+	 6087 17590
7860	0	0	Ki67+	 6088 17492
7861	0	0	Ki67+	 6095 17540
7862	0	0	Ki67+	 6096 17649
7863	0	0	Ki67+	 6100 17110
7864	0	0	Ki67+	 6104 17680
7865	0	0	Ki67+	 6114 17537
7866	0	0	Ki67+	 6114 17588
7867	0	0	Ki67+	 6114 17712
7868	0	0	Ki67+	 6115 16995
7869	0	0	Ki67+	 6115 17078
7870	0	0	Ki67+	 6116 17271
7871	0	0	Ki67+	 6117 17557
7872	0	0	Ki67+	 6121 17311
7873	0	0	Ki67+	 6123 17628
7874	0	0	Ki67+	 6128 17772
7875	0	0	Ki67+	 6133 17692
7876	0	0	Ki67+	 6136 17736
7877	0	0	Ki67+	 6139 17222
7878	0	0	Ki67+	 6140 17123
7879	0	0	Ki67+	 6148 17570
7880	0	0	Ki67+	 6151 17712
7881	0	0	Ki67+	 6152 17334
7882	0	0	Ki67+	 6156 17202
7883	0	0	Ki67+	 6156 17399
7884	0	0	Ki67+	 6158 17273
7885	0	0	Ki67+	 6159 17017
7886	0	0	Ki67+	 6161 17681
7887	0	0	Ki67+	 6164 17369
7888	0	0	Ki67+	 6168 17066
7889	0	0	Ki67+	 6168 17627
7890	0	0	Ki67+	 6168 17652
7891	0	0	Ki67+	 6170 16994
7892	0	0	Ki67+	 6170 17751
7893	0	0	Ki67+	 6171 17662
7894	0	0	Ki67+	 6173 17153
7895	0	0	Ki67+	 6174 17176
7896	0	0	Ki67+	 6177 17047
7897	0	0	Ki67+	 6181 17352
7898	0	0	Ki67+	 6185 17675
7899	0	0	Ki67+	 6187 17132
7900	0	0	Ki67+	 6188 17563
7901	0	0	Ki67+	 6188 17774
7902	0	0	Ki67+	 6193 17542
7903	0	0	Ki67+	 6195 17382
7904	0	0	Ki67+	 6201 17504
7905	0	0	Ki67+	 6203 17626
7906	0	0	Ki67+	 6204 17265
7907	0	0	Ki67+	 6204 17423
7908	0	0	Ki67+	 6204 17715
7909	0	0	Ki67+	 6205 17554
7910	0	0	Ki67+	 6210 17342
7911	0	0	Ki67+	 6211 17734
7912	0	0	Ki67+	 6212 17152
7913	0	0	Ki67+	 6214 17690
7914	0	0	Ki67+	 6215 17323
7915	0	0	Ki67+	 6217 17618
7916	0	0	Ki67+	 6219 17474
7917	0	0	Ki67+	 6220 17277
7918	0	0	Ki67+	 6221 17090
7919	0	0	Ki67+	 6223 17741
7920	0	0	Ki67+	 6231 17130
7921	0	0	Ki67+	 6231 17563
7922	0	0	Ki67+	 6232 17521
7923	0	0	Ki67+	 6234 17311
7924	0	0	Ki67+	 6236 17107
7925	0	0	Ki67+	 6243 17266
7926	0	0	Ki67+	 6250 17622
7927	0	0	Ki67+	 6251 17216
7928	0	0	Ki67+	 6255 17311
7929	0	0	Ki67+	 6259 17603
7930	0	0	Ki67+	 6260 17500
7931	0	0	Ki67+	 6264 17178
7932	0	0	Ki67+	 6275 17224
7933	0	0	Ki67+	 6278 17036
7934	0	0	Ki67+	 6280 17418
7935	0	0	Ki67+	 6284 17052
7936	0	0	Ki67+	 6284 17303
7937	0	0	Ki67+	 6285 17516
7938	0	0	Ki67+	 6290 17277
7939	0	0	Ki67+	 6290 17632
7940	0	0	Ki67+	 6292 17771
7941	0	0	Ki67+	 6295 17076
7942	0	0	Ki67+	 6296 17654
7943	0	0	Ki67+	 6299 17237
7944	0	0	Ki67+	 6301 17427
7945	0	0	Ki67+	 6302 17037
7946	0	0	Ki67+	 6306 17455
7947	0	0	Ki67+	 6311 17739
7948	0	0	Ki67+	 6314 17306
7949	0	0	Ki67+	 6320 17480
7950	0	0	Ki67+	 6321 17568
7951	0	0	Ki67+	 6323 17402
7952	0	0	Ki67+	 6327 17630
7953	0	0	Ki67+	 6328 17329
7954	0	0	Ki67+	 6328 17699
7955	0	0	Ki67+	 6331 17659
7956	0	0	Ki67+	 6339 17354
7957	0	0	Ki67+	 6341 17262
7958	0	0	Ki67+	 6341 17751
7959	0	0	Ki67+	 6342 17189
7960	0	0	Ki67+	 6346 17329
7961	0	0	Ki67+	 6346 17417
7962	0	0	Ki67+	 5558 17985
7963	0	0	Ki67+	 5559 18564
7964	0	0	Ki67+	 5565 18018
7965	0	0	Ki67+	 5565 18445
7966	0	0	Ki67+	 5572 18197
7967	0	0	Ki67+	 5580 18416
7968	0	0	Ki67+	 5592 18227
7969	0	0	Ki67+	 5593 18119
7970	0	0	Ki67+	 5594 18332
7971	0	0	Ki67+	 5596 17948
7972	0	0	Ki67+	 5600 18177
7973	0	0	Ki67+	 5600 18448
7974	0	0	Ki67+	 5601 18562
7975	0	0	Ki67+	 5602 17913
7976	0	0	Ki67+	 5603 17787
7977	0	0	Ki67+	 5603 18244
7978	0	0	Ki67+	 5605 17999
7979	0	0	Ki67+	 5606 18284
7980	0	0	Ki67+	 5612 18020
7981	0	0	Ki67+	 5615 18146
7982	0	0	Ki67+	 5617 18242
7983	0	0	Ki67+	 5623 18338
7984	0	0	Ki67+	 5626 18193
7985	0	0	Ki67+	 5628 18512
7986	0	0	Ki67+	 5632 18226
7987	0	0	Ki67+	 5634 18426
7988	0	0	Ki67+	 5635 18358
7989	0	0	Ki67+	 5636 17998
7990	0	0	Ki67+	 5638 18147
7991	0	0	Ki67+	 5648 18407
7992	0	0	Ki67+	 5650 18220
7993	0	0	Ki67+	 5657 18204
7994	0	0	Ki67+	 5660 17977
7995	0	0	Ki67+	 5661 18525
7996	0	0	Ki67+	 5663 18488
7997	0	0	Ki67+	 5664 18455
7998	0	0	Ki67+	 5667 18265
7999	0	0	Ki67+	 5667 18540
8000	0	0	Ki67+	 5672 17922
8001	0	0	Ki67+	 5673 18102
8002	0	0	Ki67+	 5675 17975
8003	0	0	Ki67+	 5676 17951
8004	0	0	Ki67+	 5681 18473
8005	0	0	Ki67+	 5683 17993
8006	0	0	Ki67+	 5691 18185
8007	0	0	Ki67+	 5694 18031
8008	0	0	Ki67+	 5695 18437
8009	0	0	Ki67+	 5697 18002
8010	0	0	Ki67+	 5698 18546
8011	0	0	Ki67+	 5700 17980
8012	0	0	Ki67+	 5703 17839
8013	0	0	Ki67+	 5706 18066
8014	0	0	Ki67+	 5709 18474
8015	0	0	Ki67+	 5710 18354
8016	0	0	Ki67+	 5713 18392
8017	0	0	Ki67+	 5716 17892
8018	0	0	Ki67+	 5718 17988
8019	0	0	Ki67+	 5719 18553
8020	0	0	Ki67+	 5721 17958
8021	0	0	Ki67+	 5723 18096
8022	0	0	Ki67+	 5723 18412
8023	0	0	Ki67+	 5725 17933
8024	0	0	Ki67+	 5725 18228
8025	0	0	Ki67+	 5732 18299
8026	0	0	Ki67+	 5735 18078
8027	0	0	Ki67+	 5736 18144
8028	0	0	Ki67+	 5738 18057
8029	0	0	Ki67+	 5740 18017
8030	0	0	Ki67+	 5740 18439
8031	0	0	Ki67+	 5743 18289
8032	0	0	Ki67+	 5743 18551
8033	0	0	Ki67+	 5746 18111
8034	0	0	Ki67+	 5749 17982
8035	0	0	Ki67+	 5749 18376
8036	0	0	Ki67+	 5750 17916
8037	0	0	Ki67+	 5751 18506
8038	0	0	Ki67+	 5755 17785
8039	0	0	Ki67+	 5759 18087
8040	0	0	Ki67+	 5762 18029
8041	0	0	Ki67+	 5775 17812
8042	0	0	Ki67+	 5775 18362
8043	0	0	Ki67+	 5784 17959
8044	0	0	Ki67+	 5784 18278
8045	0	0	Ki67+	 5786 17940
8046	0	0	Ki67+	 5786 18209
8047	0	0	Ki67+	 5786 18547
8048	0	0	Ki67+	 5787 18497
8049	0	0	Ki67+	 5791 18417
8050	0	0	Ki67+	 5795 18380
8051	0	0	Ki67+	 5798 18129
8052	0	0	Ki67+	 5799 18429
8053	0	0	Ki67+	 5804 18004
8054	0	0	Ki67+	 5808 17856
8055	0	0	Ki67+	 5814 17946
8056	0	0	Ki67+	 5815 18517
8057	0	0	Ki67+	 5818 17798
8058	0	0	Ki67+	 5818 17931
8059	0	0	Ki67+	 5818 18396
8060	0	0	Ki67+	 5822 18418
8061	0	0	Ki67+	 5833 18269
8062	0	0	Ki67+	 5834 18354
8063	0	0	Ki67+	 5835 18476
8064	0	0	Ki67+	 5841 18057
8065	0	0	Ki67+	 5857 17785
8066	0	0	Ki67+	 5857 18444
8067	0	0	Ki67+	 5858 18109
8068	0	0	Ki67+	 5866 18126
8069	0	0	Ki67+	 5867 18150
8070	0	0	Ki67+	 5869 18026
8071	0	0	Ki67+	 5874 17780
8072	0	0	Ki67+	 5876 18507
8073	0	0	Ki67+	 5880 18432
8074	0	0	Ki67+	 5881 18381
8075	0	0	Ki67+	 5885 18525
8076	0	0	Ki67+	 5886 18308
8077	0	0	Ki67+	 5886 18415
8078	0	0	Ki67+	 5888 18082
8079	0	0	Ki67+	 5893 18221
8080	0	0	Ki67+	 5903 18118
8081	0	0	Ki67+	 5903 18168
8082	0	0	Ki67+	 5903 18392
8083	0	0	Ki67+	 5903 18431
8084	0	0	Ki67+	 5915 18422
8085	0	0	Ki67+	 5917 18243
8086	0	0	Ki67+	 5921 18224
8087	0	0	Ki67+	 5928 18148
8088	0	0	Ki67+	 5931 18106
8089	0	0	Ki67+	 5936 18192
8090	0	0	Ki67+	 5939 17783
8091	0	0	Ki67+	 5940 18220
8092	0	0	Ki67+	 5949 18034
8093	0	0	Ki67+	 5959 18046
8094	0	0	Ki67+	 5967 18215
8095	0	0	Ki67+	 5970 18113
8096	0	0	Ki67+	 5972 17901
8097	0	0	Ki67+	 5973 18037
8098	0	0	Ki67+	 5975 18326
8099	0	0	Ki67+	 5976 18194
8100	0	0	Ki67+	 5982 18053
8101	0	0	Ki67+	 5985 18524
8102	0	0	Ki67+	 5987 18295
8103	0	0	Ki67+	 5990 18147
8104	0	0	Ki67+	 5990 18333
8105	0	0	Ki67+	 5993 17916
8106	0	0	Ki67+	 5994 17801
8107	0	0	Ki67+	 5996 17786
8108	0	0	Ki67+	 6002 18031
8109	0	0	Ki67+	 6007 18264
8110	0	0	Ki67+	 6008 18118
8111	0	0	Ki67+	 6013 18302
8112	0	0	Ki67+	 6017 17794
8113	0	0	Ki67+	 6021 18552
8114	0	0	Ki67+	 6027 18253
8115	0	0	Ki67+	 6030 18185
8116	0	0	Ki67+	 6034 18011
8117	0	0	Ki67+	 6037 18476
8118	0	0	Ki67+	 6039 18129
8119	0	0	Ki67+	 6042 17837
8120	0	0	Ki67+	 6043 17909
8121	0	0	Ki67+	 6044 18348
8122	0	0	Ki67+	 6045 17779
8123	0	0	Ki67+	 6046 18524
8124	0	0	Ki67+	 6047 17810
8125	0	0	Ki67+	 6050 18219
8126	0	0	Ki67+	 6052 18063
8127	0	0	Ki67+	 6052 18317
8128	0	0	Ki67+	 6052 18506
8129	0	0	Ki67+	 6054 17984
8130	0	0	Ki67+	 6054 18451
8131	0	0	Ki67+	 6055 17948
8132	0	0	Ki67+	 6055 18004
8133	0	0	Ki67+	 6065 18335
8134	0	0	Ki67+	 6066 18263
8135	0	0	Ki67+	 6068 17792
8136	0	0	Ki67+	 6069 18307
8137	0	0	Ki67+	 6069 18474
8138	0	0	Ki67+	 6071 18558
8139	0	0	Ki67+	 6073 17855
8140	0	0	Ki67+	 6073 18207
8141	0	0	Ki67+	 6075 18345
8142	0	0	Ki67+	 6077 17918
8143	0	0	Ki67+	 6079 17826
8144	0	0	Ki67+	 6080 18180
8145	0	0	Ki67+	 6080 18515
8146	0	0	Ki67+	 6084 18260
8147	0	0	Ki67+	 6084 18414
8148	0	0	Ki67+	 6085 18130
8149	0	0	Ki67+	 6087 18485
8150	0	0	Ki67+	 6087 18531
8151	0	0	Ki67+	 6091 18280
8152	0	0	Ki67+	 6091 18437
8153	0	0	Ki67+	 6092 17880
8154	0	0	Ki67+	 6094 18000
8155	0	0	Ki67+	 6095 17793
8156	0	0	Ki67+	 6096 18574
8157	0	0	Ki67+	 6100 18073
8158	0	0	Ki67+	 6107 17866
8159	0	0	Ki67+	 6108 18218
8160	0	0	Ki67+	 6108 18237
8161	0	0	Ki67+	 6108 18338
8162	0	0	Ki67+	 6111 18512
8163	0	0	Ki67+	 6113 17896
8164	0	0	Ki67+	 6116 18015
8165	0	0	Ki67+	 6116 18475
8166	0	0	Ki67+	 6118 17815
8167	0	0	Ki67+	 6124 18306
8168	0	0	Ki67+	 6128 17845
8169	0	0	Ki67+	 6131 17946
8170	0	0	Ki67+	 6134 18046
8171	0	0	Ki67+	 6135 17890
8172	0	0	Ki67+	 6142 17792
8173	0	0	Ki67+	 6142 18392
8174	0	0	Ki67+	 6147 17819
8175	0	0	Ki67+	 6151 17978
8176	0	0	Ki67+	 6155 18189
8177	0	0	Ki67+	 6156 18472
8178	0	0	Ki67+	 6162 17837
8179	0	0	Ki67+	 6163 17868
8180	0	0	Ki67+	 6163 18228
8181	0	0	Ki67+	 6164 18057
8182	0	0	Ki67+	 6167 18405
8183	0	0	Ki67+	 6167 18568
8184	0	0	Ki67+	 6170 18319
8185	0	0	Ki67+	 6171 18494
8186	0	0	Ki67+	 6176 17789
8187	0	0	Ki67+	 6178 18296
8188	0	0	Ki67+	 6181 18537
8189	0	0	Ki67+	 6183 17903
8190	0	0	Ki67+	 6186 18226
8191	0	0	Ki67+	 6187 18561
8192	0	0	Ki67+	 6194 18424
8193	0	0	Ki67+	 6194 18470
8194	0	0	Ki67+	 6196 18149
8195	0	0	Ki67+	 6198 18343
8196	0	0	Ki67+	 6199 18285
8197	0	0	Ki67+	 6200 17857
8198	0	0	Ki67+	 6202 17877
8199	0	0	Ki67+	 6204 18049
8200	0	0	Ki67+	 6205 18521
8201	0	0	Ki67+	 6206 17787
8202	0	0	Ki67+	 6212 17896
8203	0	0	Ki67+	 6214 17976
8204	0	0	Ki67+	 6220 18238
8205	0	0	Ki67+	 6220 18474
8206	0	0	Ki67+	 6225 17819
8207	0	0	Ki67+	 6226 17916
8208	0	0	Ki67+	 6232 18560
8209	0	0	Ki67+	 6234 18435
8210	0	0	Ki67+	 6238 17843
8211	0	0	Ki67+	 6240 18204
8212	0	0	Ki67+	 6242 18237
8213	0	0	Ki67+	 6243 17934
8214	0	0	Ki67+	 6248 18358
8215	0	0	Ki67+	 6250 17822
8216	0	0	Ki67+	 6251 18345
8217	0	0	Ki67+	 6253 18136
8218	0	0	Ki67+	 6255 18170
8219	0	0	Ki67+	 6259 17794
8220	0	0	Ki67+	 6261 17989
8221	0	0	Ki67+	 6265 18313
8222	0	0	Ki67+	 6269 17922
8223	0	0	Ki67+	 6269 18364
8224	0	0	Ki67+	 6273 18229
8225	0	0	Ki67+	 6277 18108
8226	0	0	Ki67+	 6280 17936
8227	0	0	Ki67+	 6283 17824
8228	0	0	Ki67+	 6284 18290
8229	0	0	Ki67+	 6286 18076
8230	0	0	Ki67+	 6290 17788
8231	0	0	Ki67+	 6292 17978
8232	0	0	Ki67+	 6292 18544
8233	0	0	Ki67+	 6301 17944
8234	0	0	Ki67+	 6304 18128
8235	0	0	Ki67+	 6305 18098
8236	0	0	Ki67+	 6306 18193
8237	0	0	Ki67+	 6308 17816
8238	0	0	Ki67+	 6310 18005
8239	0	0	Ki67+	 6323 18167
8240	0	0	Ki67+	 6328 17953
8241	0	0	Ki67+	 6331 17835
8242	0	0	Ki67+	 6338 18302
8243	0	0	Ki67+	 6342 17854
8244	0	0	Ki67+	 6344 17897
8245	0	0	Ki67+	 6349 17949
8246	0	0	Ki67+	 6351 17993
8247	0	0	Ki67+	 5553 18652
8248	0	0	Ki67+	 5553 18778
8249	0	0	Ki67+	 5554 19329
8250	0	0	Ki67+	 5558 18681
8251	0	0	Ki67+	 5559 18877
8252	0	0	Ki67+	 5563 18819
8253	0	0	Ki67+	 5563 19079
8254	0	0	Ki67+	 5567 18937
8255	0	0	Ki67+	 5567 19098
8256	0	0	Ki67+	 5569 18985
8257	0	0	Ki67+	 5570 19268
8258	0	0	Ki67+	 5578 19258
8259	0	0	Ki67+	 5583 18672
8260	0	0	Ki67+	 5583 18839
8261	0	0	Ki67+	 5587 18761
8262	0	0	Ki67+	 5587 18804
8263	0	0	Ki67+	 5596 18644
8264	0	0	Ki67+	 5598 18998
8265	0	0	Ki67+	 5598 19028
8266	0	0	Ki67+	 5598 19070
8267	0	0	Ki67+	 5601 18680
8268	0	0	Ki67+	 5602 19149
8269	0	0	Ki67+	 5604 18713
8270	0	0	Ki67+	 5609 18921
8271	0	0	Ki67+	 5611 19290
8272	0	0	Ki67+	 5614 19218
8273	0	0	Ki67+	 5615 18588
8274	0	0	Ki67+	 5619 19048
8275	0	0	Ki67+	 5620 18783
8276	0	0	Ki67+	 5622 18760
8277	0	0	Ki67+	 5623 18700
8278	0	0	Ki67+	 5623 18798
8279	0	0	Ki67+	 5625 18587
8280	0	0	Ki67+	 5629 18949
8281	0	0	Ki67+	 5633 18659
8282	0	0	Ki67+	 5637 19228
8283	0	0	Ki67+	 5638 19002
8284	0	0	Ki67+	 5638 19245
8285	0	0	Ki67+	 5639 18815
8286	0	0	Ki67+	 5639 19102
8287	0	0	Ki67+	 5643 18988
8288	0	0	Ki67+	 5646 18734
8289	0	0	Ki67+	 5650 18945
8290	0	0	Ki67+	 5651 18630
8291	0	0	Ki67+	 5652 18790
8292	0	0	Ki67+	 5653 19069
8293	0	0	Ki67+	 5653 19373
8294	0	0	Ki67+	 5656 19354
8295	0	0	Ki67+	 5657 19057
8296	0	0	Ki67+	 5660 19026
8297	0	0	Ki67+	 5662 18930
8298	0	0	Ki67+	 5665 19201
8299	0	0	Ki67+	 5667 19009
8300	0	0	Ki67+	 5669 18783
8301	0	0	Ki67+	 5671 19339
8302	0	0	Ki67+	 5672 18645
8303	0	0	Ki67+	 5675 18902
8304	0	0	Ki67+	 5682 18622
8305	0	0	Ki67+	 5683 18701
8306	0	0	Ki67+	 5687 18869
8307	0	0	Ki67+	 5691 18816
8308	0	0	Ki67+	 5691 19020
8309	0	0	Ki67+	 5695 18727
8310	0	0	Ki67+	 5700 18911
8311	0	0	Ki67+	 5707 18882
8312	0	0	Ki67+	 5708 18629
8313	0	0	Ki67+	 5714 18609
8314	0	0	Ki67+	 5718 19135
8315	0	0	Ki67+	 5718 19327
8316	0	0	Ki67+	 5719 18902
8317	0	0	Ki67+	 5720 19225
8318	0	0	Ki67+	 5722 18719
8319	0	0	Ki67+	 5725 18763
8320	0	0	Ki67+	 5726 18927
8321	0	0	Ki67+	 5727 19167
8322	0	0	Ki67+	 5733 19179
8323	0	0	Ki67+	 5734 18590
8324	0	0	Ki67+	 5735 19296
8325	0	0	Ki67+	 5737 18689
8326	0	0	Ki67+	 5740 19068
8327	0	0	Ki67+	 5741 18807
8328	0	0	Ki67+	 5741 19159
8329	0	0	Ki67+	 5743 19107
8330	0	0	Ki67+	 5745 18947
8331	0	0	Ki67+	 5746 18666
8332	0	0	Ki67+	 5751 18721
8333	0	0	Ki67+	 5753 19274
8334	0	0	Ki67+	 5763 18802
8335	0	0	Ki67+	 5763 19123
8336	0	0	Ki67+	 5764 18920
8337	0	0	Ki67+	 5765 18618
8338	0	0	Ki67+	 5766 18589
8339	0	0	Ki67+	 5770 19206
8340	0	0	Ki67+	 5776 18691
8341	0	0	Ki67+	 5776 18779
8342	0	0	Ki67+	 5779 19192
8343	0	0	Ki67+	 5781 18888
8344	0	0	Ki67+	 5782 19218
8345	0	0	Ki67+	 5786 19113
8346	0	0	Ki67+	 5787 18959
8347	0	0	Ki67+	 5793 18718
8348	0	0	Ki67+	 5795 18876
8349	0	0	Ki67+	 5795 19037
8350	0	0	Ki67+	 5797 18788
8351	0	0	Ki67+	 5799 18842
8352	0	0	Ki67+	 5800 18888
8353	0	0	Ki67+	 5801 19165
8354	0	0	Ki67+	 5802 19371
8355	0	0	Ki67+	 5804 19236
8356	0	0	Ki67+	 5805 18935
8357	0	0	Ki67+	 5809 19195
8358	0	0	Ki67+	 5815 19032
8359	0	0	Ki67+	 5821 19049
8360	0	0	Ki67+	 5822 19148
8361	0	0	Ki67+	 5827 18642
8362	0	0	Ki67+	 5829 18615
8363	0	0	Ki67+	 5829 18862
8364	0	0	Ki67+	 5833 19207
8365	0	0	Ki67+	 5834 18889
8366	0	0	Ki67+	 5835 18691
8367	0	0	Ki67+	 5838 18658
8368	0	0	Ki67+	 5841 19036
8369	0	0	Ki67+	 5844 19069
8370	0	0	Ki67+	 5849 19120
8371	0	0	Ki67+	 5850 18825
8372	0	0	Ki67+	 5852 19050
8373	0	0	Ki67+	 5862 18699
8374	0	0	Ki67+	 5862 19091
8375	0	0	Ki67+	 5866 19315
8376	0	0	Ki67+	 5868 18748
8377	0	0	Ki67+	 5898 19082
8378	0	0	Ki67+	 5920 18669
8379	0	0	Ki67+	 5928 19334
8380	0	0	Ki67+	 5936 18973
8381	0	0	Ki67+	 5939 19074
8382	0	0	Ki67+	 5941 19356
8383	0	0	Ki67+	 5950 18726
8384	0	0	Ki67+	 5950 18949
8385	0	0	Ki67+	 5952 19076
8386	0	0	Ki67+	 5952 19136
8387	0	0	Ki67+	 5954 19095
8388	0	0	Ki67+	 5955 18992
8389	0	0	Ki67+	 5959 19188
8390	0	0	Ki67+	 5962 19300
8391	0	0	Ki67+	 5974 18862
8392	0	0	Ki67+	 5975 19056
8393	0	0	Ki67+	 5979 19020
8394	0	0	Ki67+	 5996 19139
8395	0	0	Ki67+	 5997 18990
8396	0	0	Ki67+	 6000 19058
8397	0	0	Ki67+	 6003 18904
8398	0	0	Ki67+	 6005 19027
8399	0	0	Ki67+	 6009 19259
8400	0	0	Ki67+	 6012 18935
8401	0	0	Ki67+	 6016 18884
8402	0	0	Ki67+	 6016 19141
8403	0	0	Ki67+	 6019 18977
8404	0	0	Ki67+	 6030 18656
8405	0	0	Ki67+	 6031 19331
8406	0	0	Ki67+	 6033 19226
8407	0	0	Ki67+	 6035 19066
8408	0	0	Ki67+	 6041 18952
8409	0	0	Ki67+	 6044 18709
8410	0	0	Ki67+	 6047 18625
8411	0	0	Ki67+	 6047 19353
8412	0	0	Ki67+	 6052 18588
8413	0	0	Ki67+	 6052 18972
8414	0	0	Ki67+	 6053 18751
8415	0	0	Ki67+	 6061 18851
8416	0	0	Ki67+	 6061 19024
8417	0	0	Ki67+	 6061 19045
8418	0	0	Ki67+	 6065 19372
8419	0	0	Ki67+	 6067 18657
8420	0	0	Ki67+	 6072 18596
8421	0	0	Ki67+	 6074 18627
8422	0	0	Ki67+	 6079 18937
8423	0	0	Ki67+	 6079 19350
8424	0	0	Ki67+	 6089 18786
8425	0	0	Ki67+	 6090 19121
8426	0	0	Ki67+	 6093 18901
8427	0	0	Ki67+	 6095 18612
8428	0	0	Ki67+	 6096 18688
8429	0	0	Ki67+	 6097 18940
8430	0	0	Ki67+	 6101 18878
8431	0	0	Ki67+	 6104 18663
8432	0	0	Ki67+	 6104 19027
8433	0	0	Ki67+	 6106 19101
8434	0	0	Ki67+	 6109 18829
8435	0	0	Ki67+	 6116 18747
8436	0	0	Ki67+	 6119 18862
8437	0	0	Ki67+	 6119 19078
8438	0	0	Ki67+	 6121 18883
8439	0	0	Ki67+	 6126 18725
8440	0	0	Ki67+	 6128 18655
8441	0	0	Ki67+	 6133 18638
8442	0	0	Ki67+	 6144 18587
8443	0	0	Ki67+	 6148 18800
8444	0	0	Ki67+	 6153 18938
8445	0	0	Ki67+	 6157 19040
8446	0	0	Ki67+	 6158 18813
8447	0	0	Ki67+	 6159 19362
8448	0	0	Ki67+	 6161 19132
8449	0	0	Ki67+	 6162 18733
8450	0	0	Ki67+	 6163 18829
8451	0	0	Ki67+	 6170 18961
8452	0	0	Ki67+	 6171 18607
8453	0	0	Ki67+	 6171 18695
8454	0	0	Ki67+	 6172 18756
8455	0	0	Ki67+	 6180 18879
8456	0	0	Ki67+	 6186 19363
8457	0	0	Ki67+	 6187 18701
8458	0	0	Ki67+	 6187 18904
8459	0	0	Ki67+	 6192 18865
8460	0	0	Ki67+	 6194 19205
8461	0	0	Ki67+	 6207 18607
8462	0	0	Ki67+	 6207 18705
8463	0	0	Ki67+	 6208 18720
8464	0	0	Ki67+	 6209 18579
8465	0	0	Ki67+	 6209 18820
8466	0	0	Ki67+	 6209 19062
8467	0	0	Ki67+	 6210 18790
8468	0	0	Ki67+	 6213 19002
8469	0	0	Ki67+	 6214 19239
8470	0	0	Ki67+	 6217 18729
8471	0	0	Ki67+	 6220 19305
8472	0	0	Ki67+	 6222 18760
8473	0	0	Ki67+	 6222 19192
8474	0	0	Ki67+	 6223 19333
8475	0	0	Ki67+	 6224 19061
8476	0	0	Ki67+	 6225 19017
8477	0	0	Ki67+	 6229 18676
8478	0	0	Ki67+	 6239 18751
8479	0	0	Ki67+	 6239 19361
8480	0	0	Ki67+	 6242 18586
8481	0	0	Ki67+	 6243 18717
8482	0	0	Ki67+	 6246 18863
8483	0	0	Ki67+	 6251 18971
8484	0	0	Ki67+	 6253 18699
8485	0	0	Ki67+	 6253 18777
8486	0	0	Ki67+	 6253 18808
8487	0	0	Ki67+	 6254 18601
8488	0	0	Ki67+	 6264 19311
8489	0	0	Ki67+	 6267 18772
8490	0	0	Ki67+	 6267 19108
8491	0	0	Ki67+	 6268 18872
8492	0	0	Ki67+	 6271 18680
8493	0	0	Ki67+	 6271 18787
8494	0	0	Ki67+	 6272 18990
8495	0	0	Ki67+	 6274 18707
8496	0	0	Ki67+	 6276 19163
8497	0	0	Ki67+	 6277 18886
8498	0	0	Ki67+	 6284 19182
8499	0	0	Ki67+	 6293 18755
8500	0	0	Ki67+	 6295 18731
8501	0	0	Ki67+	 6297 18641
8502	0	0	Ki67+	 6302 18976
8503	0	0	Ki67+	 6306 18793
8504	0	0	Ki67+	 6308 19363
8505	0	0	Ki67+	 6313 18884
8506	0	0	Ki67+	 6316 18715
8507	0	0	Ki67+	 6317 18737
8508	0	0	Ki67+	 6318 18821
8509	0	0	Ki67+	 6331 18859
8510	0	0	Ki67+	 6334 18746
8511	0	0	Ki67+	 6337 18828
8512	0	0	Ki67+	 6341 18629
8513	0	0	Ki67+	 5553 19678
8514	0	0	Ki67+	 5554 19414
8515	0	0	Ki67+	 5558 19612
8516	0	0	Ki67+	 5562 20019
8517	0	0	Ki67+	 5569 19475
8518	0	0	Ki67+	 5570 19499
8519	0	0	Ki67+	 5571 19576
8520	0	0	Ki67+	 5579 19729
8521	0	0	Ki67+	 5580 19681
8522	0	0	Ki67+	 5582 19503
8523	0	0	Ki67+	 5587 19429
8524	0	0	Ki67+	 5590 19512
8525	0	0	Ki67+	 5596 19592
8526	0	0	Ki67+	 5610 19977
8527	0	0	Ki67+	 5612 19379
8528	0	0	Ki67+	 5612 19520
8529	0	0	Ki67+	 5616 19536
8530	0	0	Ki67+	 5617 19883
8531	0	0	Ki67+	 5621 19459
8532	0	0	Ki67+	 5625 19542
8533	0	0	Ki67+	 5627 19640
8534	0	0	Ki67+	 5636 19448
8535	0	0	Ki67+	 5636 19484
8536	0	0	Ki67+	 5640 19499
8537	0	0	Ki67+	 5640 19610
8538	0	0	Ki67+	 5644 19416
8539	0	0	Ki67+	 5654 19834
8540	0	0	Ki67+	 5656 19689
8541	0	0	Ki67+	 5657 19640
8542	0	0	Ki67+	 5661 19531
8543	0	0	Ki67+	 5671 20157
8544	0	0	Ki67+	 5673 19757
8545	0	0	Ki67+	 5681 19543
8546	0	0	Ki67+	 5686 19604
8547	0	0	Ki67+	 5701 20071
8548	0	0	Ki67+	 5713 19674
8549	0	0	Ki67+	 5716 20096
8550	0	0	Ki67+	 5717 19468
8551	0	0	Ki67+	 5743 19410
8552	0	0	Ki67+	 5745 19445
8553	0	0	Ki67+	 5747 20085
8554	0	0	Ki67+	 5762 19432
8555	0	0	Ki67+	 5764 20103
8556	0	0	Ki67+	 5769 19638
8557	0	0	Ki67+	 5780 19455
8558	0	0	Ki67+	 5798 19567
8559	0	0	Ki67+	 5800 19403
8560	0	0	Ki67+	 5809 19448
8561	0	0	Ki67+	 5810 19596
8562	0	0	Ki67+	 5815 20114
8563	0	0	Ki67+	 5818 19414
8564	0	0	Ki67+	 5823 20024
8565	0	0	Ki67+	 5826 19386
8566	0	0	Ki67+	 5834 19461
8567	0	0	Ki67+	 5840 19592
8568	0	0	Ki67+	 5864 20012
8569	0	0	Ki67+	 5865 19562
8570	0	0	Ki67+	 5867 20059
8571	0	0	Ki67+	 5876 19619
8572	0	0	Ki67+	 5880 19599
8573	0	0	Ki67+	 5881 19989
8574	0	0	Ki67+	 5884 19414
8575	0	0	Ki67+	 5893 19975
8576	0	0	Ki67+	 5899 19384
8577	0	0	Ki67+	 5911 19513
8578	0	0	Ki67+	 5913 19890
8579	0	0	Ki67+	 5916 19400
8580	0	0	Ki67+	 5916 19537
8581	0	0	Ki67+	 5924 19669
8582	0	0	Ki67+	 5929 19687
8583	0	0	Ki67+	 5931 19598
8584	0	0	Ki67+	 5941 19469
8585	0	0	Ki67+	 5941 19495
8586	0	0	Ki67+	 5943 19959
8587	0	0	Ki67+	 5945 20097
8588	0	0	Ki67+	 5950 19849
8589	0	0	Ki67+	 5952 20116
8590	0	0	Ki67+	 5954 20146
8591	0	0	Ki67+	 5959 19464
8592	0	0	Ki67+	 5963 19570
8593	0	0	Ki67+	 5965 19555
8594	0	0	Ki67+	 5965 19988
8595	0	0	Ki67+	 5970 19913
8596	0	0	Ki67+	 5971 19695
8597	0	0	Ki67+	 5974 19889
8598	0	0	Ki67+	 5976 19582
8599	0	0	Ki67+	 5977 20119
8600	0	0	Ki67+	 5981 20102
8601	0	0	Ki67+	 5982 19558
8602	0	0	Ki67+	 5983 20170
8603	0	0	Ki67+	 5984 19994
8604	0	0	Ki67+	 5991 19460
8605	0	0	Ki67+	 5993 20126
8606	0	0	Ki67+	 5999 19433
8607	0	0	Ki67+	 6000 19900
8608	0	0	Ki67+	 6003 19655
8609	0	0	Ki67+	 6003 19969
8610	0	0	Ki67+	 6007 19882
8611	0	0	Ki67+	 6011 19451
8612	0	0	Ki67+	 6011 19585
8613	0	0	Ki67+	 6013 19855
8614	0	0	Ki67+	 6013 20094
8615	0	0	Ki67+	 6014 19497
8616	0	0	Ki67+	 6015 19982
8617	0	0	Ki67+	 6016 19534
8618	0	0	Ki67+	 6022 19438
8619	0	0	Ki67+	 6025 19762
8620	0	0	Ki67+	 6026 19916
8621	0	0	Ki67+	 6029 19963
8622	0	0	Ki67+	 6031 20138
8623	0	0	Ki67+	 6032 19712
8624	0	0	Ki67+	 6034 19836
8625	0	0	Ki67+	 6035 19473
8626	0	0	Ki67+	 6036 19380
8627	0	0	Ki67+	 6038 20096
8628	0	0	Ki67+	 6039 19887
8629	0	0	Ki67+	 6040 19857
8630	0	0	Ki67+	 6041 19454
8631	0	0	Ki67+	 6041 19563
8632	0	0	Ki67+	 6044 20023
8633	0	0	Ki67+	 6049 19749
8634	0	0	Ki67+	 6055 19726
8635	0	0	Ki67+	 6056 19404
8636	0	0	Ki67+	 6062 19628
8637	0	0	Ki67+	 6062 19975
8638	0	0	Ki67+	 6068 19592
8639	0	0	Ki67+	 6068 20020
8640	0	0	Ki67+	 6072 19855
8641	0	0	Ki67+	 6076 19958
8642	0	0	Ki67+	 6077 19381
8643	0	0	Ki67+	 6079 19418
8644	0	0	Ki67+	 6089 19434
8645	0	0	Ki67+	 6093 20060
8646	0	0	Ki67+	 6101 19388
8647	0	0	Ki67+	 6101 19713
8648	0	0	Ki67+	 6103 19608
8649	0	0	Ki67+	 6103 20138
8650	0	0	Ki67+	 6112 20165
8651	0	0	Ki67+	 6113 19912
8652	0	0	Ki67+	 6114 20026
8653	0	0	Ki67+	 6117 19433
8654	0	0	Ki67+	 6126 19605
8655	0	0	Ki67+	 6130 19412
8656	0	0	Ki67+	 6131 19894
8657	0	0	Ki67+	 6131 20118
8658	0	0	Ki67+	 6134 19804
8659	0	0	Ki67+	 6137 19961
8660	0	0	Ki67+	 6139 19707
8661	0	0	Ki67+	 6142 19775
8662	0	0	Ki67+	 6142 19884
8663	0	0	Ki67+	 6145 19647
8664	0	0	Ki67+	 6145 19673
8665	0	0	Ki67+	 6150 20097
8666	0	0	Ki67+	 6156 19969
8667	0	0	Ki67+	 6158 19875
8668	0	0	Ki67+	 6159 19715
8669	0	0	Ki67+	 6164 19391
8670	0	0	Ki67+	 6169 19749
8671	0	0	Ki67+	 6176 20041
8672	0	0	Ki67+	 6180 20106
8673	0	0	Ki67+	 6180 20171
8674	0	0	Ki67+	 6184 20126
8675	0	0	Ki67+	 6186 20080
8676	0	0	Ki67+	 6187 19474
8677	0	0	Ki67+	 6188 20090
8678	0	0	Ki67+	 6198 19519
8679	0	0	Ki67+	 6205 19777
8680	0	0	Ki67+	 6205 20111
8681	0	0	Ki67+	 6207 19789
8682	0	0	Ki67+	 6208 19464
8683	0	0	Ki67+	 6208 20144
8684	0	0	Ki67+	 6209 19593
8685	0	0	Ki67+	 6209 20161
8686	0	0	Ki67+	 6210 19432
8687	0	0	Ki67+	 6211 19453
8688	0	0	Ki67+	 6211 19834
8689	0	0	Ki67+	 6211 19936
8690	0	0	Ki67+	 6215 19619
8691	0	0	Ki67+	 6216 19754
8692	0	0	Ki67+	 6217 19709
8693	0	0	Ki67+	 6225 19590
8694	0	0	Ki67+	 6236 19562
8695	0	0	Ki67+	 6237 19682
8696	0	0	Ki67+	 6237 20171
8697	0	0	Ki67+	 6241 19530
8698	0	0	Ki67+	 6242 19851
8699	0	0	Ki67+	 6244 19825
8700	0	0	Ki67+	 6246 19478
8701	0	0	Ki67+	 6248 19613
8702	0	0	Ki67+	 6253 19938
8703	0	0	Ki67+	 6255 20153
8704	0	0	Ki67+	 6257 19549
8705	0	0	Ki67+	 6257 19573
8706	0	0	Ki67+	 6261 19711
8707	0	0	Ki67+	 6262 19447
8708	0	0	Ki67+	 6265 19386
8709	0	0	Ki67+	 6266 19625
8710	0	0	Ki67+	 6267 20110
8711	0	0	Ki67+	 6269 19686
8712	0	0	Ki67+	 6270 19408
8713	0	0	Ki67+	 6278 19696
8714	0	0	Ki67+	 6279 19865
8715	0	0	Ki67+	 6284 19660
8716	0	0	Ki67+	 6286 20057
8717	0	0	Ki67+	 6287 20072
8718	0	0	Ki67+	 6288 19396
8719	0	0	Ki67+	 6288 19430
8720	0	0	Ki67+	 6295 20141
8721	0	0	Ki67+	 6296 20159
8722	0	0	Ki67+	 6297 19696
8723	0	0	Ki67+	 6310 20109
8724	0	0	Ki67+	 6310 20151
8725	0	0	Ki67+	 6315 19415
8726	0	0	Ki67+	 6315 19561
8727	0	0	Ki67+	 6322 19969
8728	0	0	Ki67+	 6324 20088
8729	0	0	Ki67+	 6327 19709
8730	0	0	Ki67+	 6327 19942
8731	0	0	Ki67+	 6328 19867
8732	0	0	Ki67+	 6333 19610
8733	0	0	Ki67+	 6333 19929
8734	0	0	Ki67+	 6334 19898
8735	0	0	Ki67+	 6336 20028
8736	0	0	Ki67+	 6341 19890
8737	0	0	Ki67+	 6345 20069
8738	0	0	Ki67+	 5558 20336
8739	0	0	Ki67+	 5558 20574
8740	0	0	Ki67+	 5558 20938
8741	0	0	Ki67+	 5560 20709
8742	0	0	Ki67+	 5563 20524
8743	0	0	Ki67+	 5570 20546
8744	0	0	Ki67+	 5570 20799
8745	0	0	Ki67+	 5570 20883
8746	0	0	Ki67+	 5576 20926
8747	0	0	Ki67+	 5582 20316
8748	0	0	Ki67+	 5584 20912
8749	0	0	Ki67+	 5585 20608
8750	0	0	Ki67+	 5589 20784
8751	0	0	Ki67+	 5591 20584
8752	0	0	Ki67+	 5592 20411
8753	0	0	Ki67+	 5593 20558
8754	0	0	Ki67+	 5597 20326
8755	0	0	Ki67+	 5599 20953
8756	0	0	Ki67+	 5603 20739
8757	0	0	Ki67+	 5604 20391
8758	0	0	Ki67+	 5610 20624
8759	0	0	Ki67+	 5614 20964
8760	0	0	Ki67+	 5618 20220
8761	0	0	Ki67+	 5618 20949
8762	0	0	Ki67+	 5619 20541
8763	0	0	Ki67+	 5621 20355
8764	0	0	Ki67+	 5623 20923
8765	0	0	Ki67+	 5624 20786
8766	0	0	Ki67+	 5625 20293
8767	0	0	Ki67+	 5625 20314
8768	0	0	Ki67+	 5629 20758
8769	0	0	Ki67+	 5630 20422
8770	0	0	Ki67+	 5631 20485
8771	0	0	Ki67+	 5633 20826
8772	0	0	Ki67+	 5635 20884
8773	0	0	Ki67+	 5636 20385
8774	0	0	Ki67+	 5637 20576
8775	0	0	Ki67+	 5638 20785
8776	0	0	Ki67+	 5641 20651
8777	0	0	Ki67+	 5648 20529
8778	0	0	Ki67+	 5648 20551
8779	0	0	Ki67+	 5653 20874
8780	0	0	Ki67+	 5654 20360
8781	0	0	Ki67+	 5656 20845
8782	0	0	Ki67+	 5656 20952
8783	0	0	Ki67+	 5657 20709
8784	0	0	Ki67+	 5659 20258
8785	0	0	Ki67+	 5660 20693
8786	0	0	Ki67+	 5662 20588
8787	0	0	Ki67+	 5663 20295
8788	0	0	Ki67+	 5667 20834
8789	0	0	Ki67+	 5669 20864
8790	0	0	Ki67+	 5671 20391
8791	0	0	Ki67+	 5674 20568
8792	0	0	Ki67+	 5675 20688
8793	0	0	Ki67+	 5676 20474
8794	0	0	Ki67+	 5676 20970
8795	0	0	Ki67+	 5677 20734
8796	0	0	Ki67+	 5681 20201
8797	0	0	Ki67+	 5683 20536
8798	0	0	Ki67+	 5684 20293
8799	0	0	Ki67+	 5684 20673
8800	0	0	Ki67+	 5685 20420
8801	0	0	Ki67+	 5688 20247
8802	0	0	Ki67+	 5688 20647
8803	0	0	Ki67+	 5688 20873
8804	0	0	Ki67+	 5691 20311
8805	0	0	Ki67+	 5694 20493
8806	0	0	Ki67+	 5697 20834
8807	0	0	Ki67+	 5699 20895
8808	0	0	Ki67+	 5700 20388
8809	0	0	Ki67+	 5700 20618
8810	0	0	Ki67+	 5701 20798
8811	0	0	Ki67+	 5702 20737
8812	0	0	Ki67+	 5704 20809
8813	0	0	Ki67+	 5706 20216
8814	0	0	Ki67+	 5707 20320
8815	0	0	Ki67+	 5708 20430
8816	0	0	Ki67+	 5710 20627
8817	0	0	Ki67+	 5711 20960
8818	0	0	Ki67+	 5713 20486
8819	0	0	Ki67+	 5718 20313
8820	0	0	Ki67+	 5724 20955
8821	0	0	Ki67+	 5727 20594
8822	0	0	Ki67+	 5727 20829
8823	0	0	Ki67+	 5729 20811
8824	0	0	Ki67+	 5736 20374
8825	0	0	Ki67+	 5740 20766
8826	0	0	Ki67+	 5741 20664
8827	0	0	Ki67+	 5744 20690
8828	0	0	Ki67+	 5745 20477
8829	0	0	Ki67+	 5754 20846
8830	0	0	Ki67+	 5755 20709
8831	0	0	Ki67+	 5755 20898
8832	0	0	Ki67+	 5765 20681
8833	0	0	Ki67+	 5771 20184
8834	0	0	Ki67+	 5772 20934
8835	0	0	Ki67+	 5773 20230
8836	0	0	Ki67+	 5773 20476
8837	0	0	Ki67+	 5777 20840
8838	0	0	Ki67+	 5779 20571
8839	0	0	Ki67+	 5781 20656
8840	0	0	Ki67+	 5795 20867
8841	0	0	Ki67+	 5799 20680
8842	0	0	Ki67+	 5802 20619
8843	0	0	Ki67+	 5806 20321
8844	0	0	Ki67+	 5806 20570
8845	0	0	Ki67+	 5808 20381
8846	0	0	Ki67+	 5810 20216
8847	0	0	Ki67+	 5811 20818
8848	0	0	Ki67+	 5814 20446
8849	0	0	Ki67+	 5817 20526
8850	0	0	Ki67+	 5817 20874
8851	0	0	Ki67+	 5818 20479
8852	0	0	Ki67+	 5820 20901
8853	0	0	Ki67+	 5821 20353
8854	0	0	Ki67+	 5826 20677
8855	0	0	Ki67+	 5826 20772
8856	0	0	Ki67+	 5835 20922
8857	0	0	Ki67+	 5836 20537
8858	0	0	Ki67+	 5838 20732
8859	0	0	Ki67+	 5840 20701
8860	0	0	Ki67+	 5841 20299
8861	0	0	Ki67+	 5843 20564
8862	0	0	Ki67+	 5843 20874
8863	0	0	Ki67+	 5846 20601
8864	0	0	Ki67+	 5846 20849
8865	0	0	Ki67+	 5848 20208
8866	0	0	Ki67+	 5849 20344
8867	0	0	Ki67+	 5849 20689
8868	0	0	Ki67+	 5853 20500
8869	0	0	Ki67+	 5853 20746
8870	0	0	Ki67+	 5854 20460
8871	0	0	Ki67+	 5856 20398
8872	0	0	Ki67+	 5857 20815
8873	0	0	Ki67+	 5861 20434
8874	0	0	Ki67+	 5862 20628
8875	0	0	Ki67+	 5865 20905
8876	0	0	Ki67+	 5867 20857
8877	0	0	Ki67+	 5869 20470
8878	0	0	Ki67+	 5870 20186
8879	0	0	Ki67+	 5874 20205
8880	0	0	Ki67+	 5874 20772
8881	0	0	Ki67+	 5875 20222
8882	0	0	Ki67+	 5876 20271
8883	0	0	Ki67+	 5876 20566
8884	0	0	Ki67+	 5880 20935
8885	0	0	Ki67+	 5883 20706
8886	0	0	Ki67+	 5887 20444
8887	0	0	Ki67+	 5887 20509
8888	0	0	Ki67+	 5897 20742
8889	0	0	Ki67+	 5898 20789
8890	0	0	Ki67+	 5898 20809
8891	0	0	Ki67+	 5900 20610
8892	0	0	Ki67+	 5900 20923
8893	0	0	Ki67+	 5901 20586
8894	0	0	Ki67+	 5905 20510
8895	0	0	Ki67+	 5909 20430
8896	0	0	Ki67+	 5912 20222
8897	0	0	Ki67+	 5912 20368
8898	0	0	Ki67+	 5913 20197
8899	0	0	Ki67+	 5914 20964
8900	0	0	Ki67+	 5915 20705
8901	0	0	Ki67+	 5916 20617
8902	0	0	Ki67+	 5917 20885
8903	0	0	Ki67+	 5918 20254
8904	0	0	Ki67+	 5918 20860
8905	0	0	Ki67+	 5919 20673
8906	0	0	Ki67+	 5922 20316
8907	0	0	Ki67+	 5922 20601
8908	0	0	Ki67+	 5929 20192
8909	0	0	Ki67+	 5929 20399
8910	0	0	Ki67+	 5929 20779
8911	0	0	Ki67+	 5931 20350
8912	0	0	Ki67+	 5940 20577
8913	0	0	Ki67+	 5941 20387
8914	0	0	Ki67+	 5942 20304
8915	0	0	Ki67+	 5954 20215
8916	0	0	Ki67+	 5957 20288
8917	0	0	Ki67+	 5966 20372
8918	0	0	Ki67+	 5967 20927
8919	0	0	Ki67+	 5973 20332
8920	0	0	Ki67+	 5974 20320
8921	0	0	Ki67+	 5977 20656
8922	0	0	Ki67+	 5980 20688
8923	0	0	Ki67+	 5986 20636
8924	0	0	Ki67+	 5988 20720
8925	0	0	Ki67+	 5995 20549
8926	0	0	Ki67+	 5995 20963
8927	0	0	Ki67+	 6013 20540
8928	0	0	Ki67+	 6021 20561
8929	0	0	Ki67+	 6026 20852
8930	0	0	Ki67+	 6031 20939
8931	0	0	Ki67+	 6032 20541
8932	0	0	Ki67+	 6035 20563
8933	0	0	Ki67+	 6035 20906
8934	0	0	Ki67+	 6037 20443
8935	0	0	Ki67+	 6037 20698
8936	0	0	Ki67+	 6037 20823
8937	0	0	Ki67+	 6038 20877
8938	0	0	Ki67+	 6044 20308
8939	0	0	Ki67+	 6048 20925
8940	0	0	Ki67+	 6049 20608
8941	0	0	Ki67+	 6050 20430
8942	0	0	Ki67+	 6051 20358
8943	0	0	Ki67+	 6060 20262
8944	0	0	Ki67+	 6060 20658
8945	0	0	Ki67+	 6064 20798
8946	0	0	Ki67+	 6065 20330
8947	0	0	Ki67+	 6067 20424
8948	0	0	Ki67+	 6068 20700
8949	0	0	Ki67+	 6072 20965
8950	0	0	Ki67+	 6077 20741
8951	0	0	Ki67+	 6080 20875
8952	0	0	Ki67+	 6081 20234
8953	0	0	Ki67+	 6081 20678
8954	0	0	Ki67+	 6082 20193
8955	0	0	Ki67+	 6082 20303
8956	0	0	Ki67+	 6083 20274
8957	0	0	Ki67+	 6090 20723
8958	0	0	Ki67+	 6090 20962
8959	0	0	Ki67+	 6091 20650
8960	0	0	Ki67+	 6095 20471
8961	0	0	Ki67+	 6098 20942
8962	0	0	Ki67+	 6102 20891
8963	0	0	Ki67+	 6103 20390
8964	0	0	Ki67+	 6103 20598
8965	0	0	Ki67+	 6104 20230
8966	0	0	Ki67+	 6105 20743
8967	0	0	Ki67+	 6106 20674
8968	0	0	Ki67+	 6107 20783
8969	0	0	Ki67+	 6109 20809
8970	0	0	Ki67+	 6114 20915
8971	0	0	Ki67+	 6116 20659
8972	0	0	Ki67+	 6118 20453
8973	0	0	Ki67+	 6119 20224
8974	0	0	Ki67+	 6119 20615
8975	0	0	Ki67+	 6121 20527
8976	0	0	Ki67+	 6125 20496
8977	0	0	Ki67+	 6127 20703
8978	0	0	Ki67+	 6129 20244
8979	0	0	Ki67+	 6129 20910
8980	0	0	Ki67+	 6130 20953
8981	0	0	Ki67+	 6139 20200
8982	0	0	Ki67+	 6139 20444
8983	0	0	Ki67+	 6141 20649
8984	0	0	Ki67+	 6142 20184
8985	0	0	Ki67+	 6142 20795
8986	0	0	Ki67+	 6147 20750
8987	0	0	Ki67+	 6147 20777
8988	0	0	Ki67+	 6148 20484
8989	0	0	Ki67+	 6150 20345
8990	0	0	Ki67+	 6150 20726
8991	0	0	Ki67+	 6151 20390
8992	0	0	Ki67+	 6151 20528
8993	0	0	Ki67+	 6151 20619
8994	0	0	Ki67+	 6151 20655
8995	0	0	Ki67+	 6158 20355
8996	0	0	Ki67+	 6160 20447
8997	0	0	Ki67+	 6164 20193
8998	0	0	Ki67+	 6167 20256
8999	0	0	Ki67+	 6168 20675
9000	0	0	Ki67+	 6177 20611
9001	0	0	Ki67+	 6179 20811
9002	0	0	Ki67+	 6183 20375
9003	0	0	Ki67+	 6185 20786
9004	0	0	Ki67+	 6187 20350
9005	0	0	Ki67+	 6189 20878
9006	0	0	Ki67+	 6190 20632
9007	0	0	Ki67+	 6197 20795
9008	0	0	Ki67+	 6198 20283
9009	0	0	Ki67+	 6199 20717
9010	0	0	Ki67+	 6200 20251
9011	0	0	Ki67+	 6200 20910
9012	0	0	Ki67+	 6201 20555
9013	0	0	Ki67+	 6207 20472
9014	0	0	Ki67+	 6207 20565
9015	0	0	Ki67+	 6207 20770
9016	0	0	Ki67+	 6209 20294
9017	0	0	Ki67+	 6212 20343
9018	0	0	Ki67+	 6212 20612
9019	0	0	Ki67+	 6219 20593
9020	0	0	Ki67+	 6220 20787
9021	0	0	Ki67+	 6221 20443
9022	0	0	Ki67+	 6224 20679
9023	0	0	Ki67+	 6226 20471
9024	0	0	Ki67+	 6226 20874
9025	0	0	Ki67+	 6229 20513
9026	0	0	Ki67+	 6232 20278
9027	0	0	Ki67+	 6232 20405
9028	0	0	Ki67+	 6234 20797
9029	0	0	Ki67+	 6235 20710
9030	0	0	Ki67+	 6240 20380
9031	0	0	Ki67+	 6240 20572
9032	0	0	Ki67+	 6243 20727
9033	0	0	Ki67+	 6245 20297
9034	0	0	Ki67+	 6246 20752
9035	0	0	Ki67+	 6246 20781
9036	0	0	Ki67+	 6246 20936
9037	0	0	Ki67+	 6254 20482
9038	0	0	Ki67+	 6255 20260
9039	0	0	Ki67+	 6258 20446
9040	0	0	Ki67+	 6263 20796
9041	0	0	Ki67+	 6264 20402
9042	0	0	Ki67+	 6269 20281
9043	0	0	Ki67+	 6269 20676
9044	0	0	Ki67+	 6271 20356
9045	0	0	Ki67+	 6275 20696
9046	0	0	Ki67+	 6278 20242
9047	0	0	Ki67+	 6278 20622
9048	0	0	Ki67+	 6278 20777
9049	0	0	Ki67+	 6281 20708
9050	0	0	Ki67+	 6281 20793
9051	0	0	Ki67+	 6281 20915
9052	0	0	Ki67+	 6282 20659
9053	0	0	Ki67+	 6283 20738
9054	0	0	Ki67+	 6285 20599
9055	0	0	Ki67+	 6288 20297
9056	0	0	Ki67+	 6288 20326
9057	0	0	Ki67+	 6292 20940
9058	0	0	Ki67+	 6293 20828
9059	0	0	Ki67+	 6302 20270
9060	0	0	Ki67+	 6302 20716
9061	0	0	Ki67+	 6303 20240
9062	0	0	Ki67+	 6303 20889
9063	0	0	Ki67+	 6305 20629
9064	0	0	Ki67+	 6305 20689
9065	0	0	Ki67+	 6310 20594
9066	0	0	Ki67+	 6311 20676
9067	0	0	Ki67+	 6313 20494
9068	0	0	Ki67+	 6313 20555
9069	0	0	Ki67+	 6313 20654
9070	0	0	Ki67+	 6316 20698
9071	0	0	Ki67+	 6316 20914
9072	0	0	Ki67+	 6321 20413
9073	0	0	Ki67+	 6326 20704
9074	0	0	Ki67+	 6330 20391
9075	0	0	Ki67+	 6331 20570
9076	0	0	Ki67+	 6333 20191
9077	0	0	Ki67+	 6335 20423
9078	0	0	Ki67+	 6336 20468
9079	0	0	Ki67+	 6336 20623
9080	0	0	Ki67+	 6339 20408
9081	0	0	Ki67+	 6339 20654
9082	0	0	Ki67+	 6343 20363
9083	0	0	Ki67+	 6348 20466
9084	0	0	Ki67+	 6349 20691
9085	0	0	Ki67+	 5554 21172
9086	0	0	Ki67+	 5555 21039
9087	0	0	Ki67+	 5555 21700
9088	0	0	Ki67+	 5556 21608
9089	0	0	Ki67+	 5560 21007
9090	0	0	Ki67+	 5568 21700
9091	0	0	Ki67+	 5569 21516
9092	0	0	Ki67+	 5570 21279
9093	0	0	Ki67+	 5574 21302
9094	0	0	Ki67+	 5575 21001
9095	0	0	Ki67+	 5575 21205
9096	0	0	Ki67+	 5585 21385
9097	0	0	Ki67+	 5587 21147
9098	0	0	Ki67+	 5590 21666
9099	0	0	Ki67+	 5591 21327
9100	0	0	Ki67+	 5597 21358
9101	0	0	Ki67+	 5598 21077
9102	0	0	Ki67+	 5600 21121
9103	0	0	Ki67+	 5601 21296
9104	0	0	Ki67+	 5607 21453
9105	0	0	Ki67+	 5607 21552
9106	0	0	Ki67+	 5613 21402
9107	0	0	Ki67+	 5615 21268
9108	0	0	Ki67+	 5620 21368
9109	0	0	Ki67+	 5620 21476
9110	0	0	Ki67+	 5621 20992
9111	0	0	Ki67+	 5624 21418
9112	0	0	Ki67+	 5627 21569
9113	0	0	Ki67+	 5628 21162
9114	0	0	Ki67+	 5631 21530
9115	0	0	Ki67+	 5633 21499
9116	0	0	Ki67+	 5634 21236
9117	0	0	Ki67+	 5634 21268
9118	0	0	Ki67+	 5635 21112
9119	0	0	Ki67+	 5635 21542
9120	0	0	Ki67+	 5640 21297
9121	0	0	Ki67+	 5642 21727
9122	0	0	Ki67+	 5644 21575
9123	0	0	Ki67+	 5645 21136
9124	0	0	Ki67+	 5646 21757
9125	0	0	Ki67+	 5650 21452
9126	0	0	Ki67+	 5650 21475
9127	0	0	Ki67+	 5652 21556
9128	0	0	Ki67+	 5655 21612
9129	0	0	Ki67+	 5658 21744
9130	0	0	Ki67+	 5659 20982
9131	0	0	Ki67+	 5660 21134
9132	0	0	Ki67+	 5660 21218
9133	0	0	Ki67+	 5662 21512
9134	0	0	Ki67+	 5670 21399
9135	0	0	Ki67+	 5675 21587
9136	0	0	Ki67+	 5675 21693
9137	0	0	Ki67+	 5681 21326
9138	0	0	Ki67+	 5684 21772
9139	0	0	Ki67+	 5686 21573
9140	0	0	Ki67+	 5687 20995
9141	0	0	Ki67+	 5688 21421
9142	0	0	Ki67+	 5689 21659
9143	0	0	Ki67+	 5692 21027
9144	0	0	Ki67+	 5692 21398
9145	0	0	Ki67+	 5694 21337
9146	0	0	Ki67+	 5695 21730
9147	0	0	Ki67+	 5697 21058
9148	0	0	Ki67+	 5697 21270
9149	0	0	Ki67+	 5697 21690
9150	0	0	Ki67+	 5698 21194
9151	0	0	Ki67+	 5699 21608
9152	0	0	Ki67+	 5711 21732
9153	0	0	Ki67+	 5713 21070
9154	0	0	Ki67+	 5717 21348
9155	0	0	Ki67+	 5718 21377
9156	0	0	Ki67+	 5720 21657
9157	0	0	Ki67+	 5722 21545
9158	0	0	Ki67+	 5722 21586
9159	0	0	Ki67+	 5723 21008
9160	0	0	Ki67+	 5728 21050
9161	0	0	Ki67+	 5729 21208
9162	0	0	Ki67+	 5734 21581
9163	0	0	Ki67+	 5734 21774
9164	0	0	Ki67+	 5735 21328
9165	0	0	Ki67+	 5737 21695
9166	0	0	Ki67+	 5740 21354
9167	0	0	Ki67+	 5740 21763
9168	0	0	Ki67+	 5743 21463
9169	0	0	Ki67+	 5751 21502
9170	0	0	Ki67+	 5752 21383
9171	0	0	Ki67+	 5754 21732
9172	0	0	Ki67+	 5756 21488
9173	0	0	Ki67+	 5759 21331
9174	0	0	Ki67+	 5764 21192
9175	0	0	Ki67+	 5766 21615
9176	0	0	Ki67+	 5770 21074
9177	0	0	Ki67+	 5770 21689
9178	0	0	Ki67+	 5771 21168
9179	0	0	Ki67+	 5771 21436
9180	0	0	Ki67+	 5774 21517
9181	0	0	Ki67+	 5775 21312
9182	0	0	Ki67+	 5775 21411
9183	0	0	Ki67+	 5777 21468
9184	0	0	Ki67+	 5781 21354
9185	0	0	Ki67+	 5784 21505
9186	0	0	Ki67+	 5784 21732
9187	0	0	Ki67+	 5790 21337
9188	0	0	Ki67+	 5790 21405
9189	0	0	Ki67+	 5792 21158
9190	0	0	Ki67+	 5798 21573
9191	0	0	Ki67+	 5799 21447
9192	0	0	Ki67+	 5799 21703
9193	0	0	Ki67+	 5800 21243
9194	0	0	Ki67+	 5802 21366
9195	0	0	Ki67+	 5803 20999
9196	0	0	Ki67+	 5803 21431
9197	0	0	Ki67+	 5809 21481
9198	0	0	Ki67+	 5814 21553
9199	0	0	Ki67+	 5816 21681
9200	0	0	Ki67+	 5817 21036
9201	0	0	Ki67+	 5818 21170
9202	0	0	Ki67+	 5827 21335
9203	0	0	Ki67+	 5830 20977
9204	0	0	Ki67+	 5830 21564
9205	0	0	Ki67+	 5831 21181
9206	0	0	Ki67+	 5834 21344
9207	0	0	Ki67+	 5840 21676
9208	0	0	Ki67+	 5846 21492
9209	0	0	Ki67+	 5848 21053
9210	0	0	Ki67+	 5848 21617
9211	0	0	Ki67+	 5849 21747
9212	0	0	Ki67+	 5851 21163
9213	0	0	Ki67+	 5857 21531
9214	0	0	Ki67+	 5858 21189
9215	0	0	Ki67+	 5862 21511
9216	0	0	Ki67+	 5863 21060
9217	0	0	Ki67+	 5865 21380
9218	0	0	Ki67+	 5866 20980
9219	0	0	Ki67+	 5870 21209
9220	0	0	Ki67+	 5878 21172
9221	0	0	Ki67+	 5882 21015
9222	0	0	Ki67+	 5889 21314
9223	0	0	Ki67+	 5891 21072
9224	0	0	Ki67+	 5892 21387
9225	0	0	Ki67+	 5896 21616
9226	0	0	Ki67+	 5898 21488
9227	0	0	Ki67+	 5902 21472
9228	0	0	Ki67+	 5904 20993
9229	0	0	Ki67+	 5904 21445
9230	0	0	Ki67+	 5906 21115
9231	0	0	Ki67+	 5908 21350
9232	0	0	Ki67+	 5912 21562
9233	0	0	Ki67+	 5916 21653
9234	0	0	Ki67+	 5919 21321
9235	0	0	Ki67+	 5920 20996
9236	0	0	Ki67+	 5924 21510
9237	0	0	Ki67+	 5925 21771
9238	0	0	Ki67+	 5927 21384
9239	0	0	Ki67+	 5928 21148
9240	0	0	Ki67+	 5929 21483
9241	0	0	Ki67+	 5939 21438
9242	0	0	Ki67+	 5940 21583
9243	0	0	Ki67+	 5946 21192
9244	0	0	Ki67+	 5957 21362
9245	0	0	Ki67+	 5958 21032
9246	0	0	Ki67+	 5959 21240
9247	0	0	Ki67+	 5963 21163
9248	0	0	Ki67+	 5964 20979
9249	0	0	Ki67+	 5965 21192
9250	0	0	Ki67+	 5967 21691
9251	0	0	Ki67+	 5969 21009
9252	0	0	Ki67+	 5974 21211
9253	0	0	Ki67+	 5975 21343
9254	0	0	Ki67+	 5977 21098
9255	0	0	Ki67+	 5982 21257
9256	0	0	Ki67+	 5983 21181
9257	0	0	Ki67+	 5992 21125
9258	0	0	Ki67+	 6002 21093
9259	0	0	Ki67+	 6002 21151
9260	0	0	Ki67+	 6006 21015
9261	0	0	Ki67+	 6006 21324
9262	0	0	Ki67+	 6007 21111
9263	0	0	Ki67+	 6007 21371
9264	0	0	Ki67+	 6008 21201
9265	0	0	Ki67+	 6018 21273
9266	0	0	Ki67+	 6021 21465
9267	0	0	Ki67+	 6030 21530
9268	0	0	Ki67+	 6033 20988
9269	0	0	Ki67+	 6034 21454
9270	0	0	Ki67+	 6036 21334
9271	0	0	Ki67+	 6039 21130
9272	0	0	Ki67+	 6047 21031
9273	0	0	Ki67+	 6052 21388
9274	0	0	Ki67+	 6057 21121
9275	0	0	Ki67+	 6059 21324
9276	0	0	Ki67+	 6060 21419
9277	0	0	Ki67+	 6060 21476
9278	0	0	Ki67+	 6061 21431
9279	0	0	Ki67+	 6063 21368
9280	0	0	Ki67+	 6073 21050
9281	0	0	Ki67+	 6076 21654
9282	0	0	Ki67+	 6077 21073
9283	0	0	Ki67+	 6077 21165
9284	0	0	Ki67+	 6079 21231
9285	0	0	Ki67+	 6080 20982
9286	0	0	Ki67+	 6087 21449
9287	0	0	Ki67+	 6087 21559
9288	0	0	Ki67+	 6088 21103
9289	0	0	Ki67+	 6090 21378
9290	0	0	Ki67+	 6099 21666
9291	0	0	Ki67+	 6102 21062
9292	0	0	Ki67+	 6102 21564
9293	0	0	Ki67+	 6105 20981
9294	0	0	Ki67+	 6106 21418
9295	0	0	Ki67+	 6108 21208
9296	0	0	Ki67+	 6108 21486
9297	0	0	Ki67+	 6114 21110
9298	0	0	Ki67+	 6116 21755
9299	0	0	Ki67+	 6118 21085
9300	0	0	Ki67+	 6118 21446
9301	0	0	Ki67+	 6121 21413
9302	0	0	Ki67+	 6122 21592
9303	0	0	Ki67+	 6123 21357
9304	0	0	Ki67+	 6125 21710
9305	0	0	Ki67+	 6128 21544
9306	0	0	Ki67+	 6133 21580
9307	0	0	Ki67+	 6133 21750
9308	0	0	Ki67+	 6135 21304
9309	0	0	Ki67+	 6137 21382
9310	0	0	Ki67+	 6140 20997
9311	0	0	Ki67+	 6141 21254
9312	0	0	Ki67+	 6145 21437
9313	0	0	Ki67+	 6151 21552
9314	0	0	Ki67+	 6159 21321
9315	0	0	Ki67+	 6160 21462
9316	0	0	Ki67+	 6163 21541
9317	0	0	Ki67+	 6164 21069
9318	0	0	Ki67+	 6164 21747
9319	0	0	Ki67+	 6176 21165
9320	0	0	Ki67+	 6177 21191
9321	0	0	Ki67+	 6177 21448
9322	0	0	Ki67+	 6182 21142
9323	0	0	Ki67+	 6189 21416
9324	0	0	Ki67+	 6190 21525
9325	0	0	Ki67+	 6191 21075
9326	0	0	Ki67+	 6196 21219
9327	0	0	Ki67+	 6201 21408
9328	0	0	Ki67+	 6203 21113
9329	0	0	Ki67+	 6203 21179
9330	0	0	Ki67+	 6211 21499
9331	0	0	Ki67+	 6213 21080
9332	0	0	Ki67+	 6214 21015
9333	0	0	Ki67+	 6214 21143
9334	0	0	Ki67+	 6224 21427
9335	0	0	Ki67+	 6225 20990
9336	0	0	Ki67+	 6225 21518
9337	0	0	Ki67+	 6227 21459
9338	0	0	Ki67+	 6229 21552
9339	0	0	Ki67+	 6230 21562
9340	0	0	Ki67+	 6238 21128
9341	0	0	Ki67+	 6239 21034
9342	0	0	Ki67+	 6241 21214
9343	0	0	Ki67+	 6245 21199
9344	0	0	Ki67+	 6245 21632
9345	0	0	Ki67+	 6249 21096
9346	0	0	Ki67+	 6250 21242
9347	0	0	Ki67+	 6253 21584
9348	0	0	Ki67+	 6259 21283
9349	0	0	Ki67+	 6262 21375
9350	0	0	Ki67+	 6271 21136
9351	0	0	Ki67+	 6273 21569
9352	0	0	Ki67+	 6281 21162
9353	0	0	Ki67+	 6287 21004
9354	0	0	Ki67+	 6291 21094
9355	0	0	Ki67+	 6295 21386
9356	0	0	Ki67+	 6297 21192
9357	0	0	Ki67+	 6299 21326
9358	0	0	Ki67+	 6303 21142
9359	0	0	Ki67+	 6317 21036
9360	0	0	Ki67+	 6317 21140
9361	0	0	Ki67+	 6321 21178
9362	0	0	Ki67+	 6321 21499
9363	0	0	Ki67+	 6321 21566
9364	0	0	Ki67+	 6326 21330
9365	0	0	Ki67+	 6327 21143
9366	0	0	Ki67+	 6332 21302
9367	0	0	Ki67+	 6332 21314
9368	0	0	Ki67+	 6339 21003
9369	0	0	Ki67+	 6341 21125
9370	0	0	Ki67+	 6342 21362
9371	0	0	Ki67+	 6346 21322
9372	0	0	Ki67+	 6346 21467
9373	0	0	Ki67+	 6349 21083
9374	0	0	Ki67+	 5554 21824
9375	0	0	Ki67+	 5555 22286
9376	0	0	Ki67+	 5557 22335
9377	0	0	Ki67+	 5557 22411
9378	0	0	Ki67+	 5560 21803
9379	0	0	Ki67+	 5560 22450
9380	0	0	Ki67+	 5562 22324
9381	0	0	Ki67+	 5563 22250
9382	0	0	Ki67+	 5564 22015
9383	0	0	Ki67+	 5566 22352
9384	0	0	Ki67+	 5567 22512
9385	0	0	Ki67+	 5569 22291
9386	0	0	Ki67+	 5572 21857
9387	0	0	Ki67+	 5575 22384
9388	0	0	Ki67+	 5575 22424
9389	0	0	Ki67+	 5575 22540
9390	0	0	Ki67+	 5587 22363
9391	0	0	Ki67+	 5588 22236
9392	0	0	Ki67+	 5590 22266
9393	0	0	Ki67+	 5594 22081
9394	0	0	Ki67+	 5594 22427
9395	0	0	Ki67+	 5594 22513
9396	0	0	Ki67+	 5595 22555
9397	0	0	Ki67+	 5602 21784
9398	0	0	Ki67+	 5611 22062
9399	0	0	Ki67+	 5612 22410
9400	0	0	Ki67+	 5614 22240
9401	0	0	Ki67+	 5614 22371
9402	0	0	Ki67+	 5626 22183
9403	0	0	Ki67+	 5632 22508
9404	0	0	Ki67+	 5634 21805
9405	0	0	Ki67+	 5634 22148
9406	0	0	Ki67+	 5635 22394
9407	0	0	Ki67+	 5642 21863
9408	0	0	Ki67+	 5642 22413
9409	0	0	Ki67+	 5648 21887
9410	0	0	Ki67+	 5650 22261
9411	0	0	Ki67+	 5655 22229
9412	0	0	Ki67+	 5659 22206
9413	0	0	Ki67+	 5660 22141
9414	0	0	Ki67+	 5661 21909
9415	0	0	Ki67+	 5661 21987
9416	0	0	Ki67+	 5663 21814
9417	0	0	Ki67+	 5668 21872
9418	0	0	Ki67+	 5675 21860
9419	0	0	Ki67+	 5677 22259
9420	0	0	Ki67+	 5678 21812
9421	0	0	Ki67+	 5687 22060
9422	0	0	Ki67+	 5688 22152
9423	0	0	Ki67+	 5692 22212
9424	0	0	Ki67+	 5693 22195
9425	0	0	Ki67+	 5695 22047
9426	0	0	Ki67+	 5700 21927
9427	0	0	Ki67+	 5705 22220
9428	0	0	Ki67+	 5708 22318
9429	0	0	Ki67+	 5722 22070
9430	0	0	Ki67+	 5723 22167
9431	0	0	Ki67+	 5738 22544
9432	0	0	Ki67+	 5739 21804
9433	0	0	Ki67+	 5746 21827
9434	0	0	Ki67+	 5746 22569
9435	0	0	Ki67+	 5747 21945
9436	0	0	Ki67+	 5748 21843
9437	0	0	Ki67+	 5755 21796
9438	0	0	Ki67+	 5762 22543
9439	0	0	Ki67+	 5772 21954
9440	0	0	Ki67+	 5774 21864
9441	0	0	Ki67+	 5775 22188
9442	0	0	Ki67+	 5779 22545
9443	0	0	Ki67+	 5780 21839
9444	0	0	Ki67+	 5785 22443
9445	0	0	Ki67+	 5792 22017
9446	0	0	Ki67+	 5794 21867
9447	0	0	Ki67+	 5796 21890
9448	0	0	Ki67+	 5801 21825
9449	0	0	Ki67+	 5802 22544
9450	0	0	Ki67+	 5805 22484
9451	0	0	Ki67+	 5806 22517
9452	0	0	Ki67+	 5810 22327
9453	0	0	Ki67+	 5820 21892
9454	0	0	Ki67+	 5820 22566
9455	0	0	Ki67+	 5826 22418
9456	0	0	Ki67+	 5827 22182
9457	0	0	Ki67+	 5836 22270
9458	0	0	Ki67+	 5842 22070
9459	0	0	Ki67+	 5846 22293
9460	0	0	Ki67+	 5847 22494
9461	0	0	Ki67+	 5855 22126
9462	0	0	Ki67+	 5855 22263
9463	0	0	Ki67+	 5856 22246
9464	0	0	Ki67+	 5858 22523
9465	0	0	Ki67+	 5863 22174
9466	0	0	Ki67+	 5865 21838
9467	0	0	Ki67+	 5866 22109
9468	0	0	Ki67+	 5867 22325
9469	0	0	Ki67+	 5873 21948
9470	0	0	Ki67+	 5880 22295
9471	0	0	Ki67+	 5885 21907
9472	0	0	Ki67+	 5886 22524
9473	0	0	Ki67+	 5887 22509
9474	0	0	Ki67+	 5889 22187
9475	0	0	Ki67+	 5890 21971
9476	0	0	Ki67+	 5895 22244
9477	0	0	Ki67+	 5895 22476
9478	0	0	Ki67+	 5900 21941
9479	0	0	Ki67+	 5903 22285
9480	0	0	Ki67+	 5909 22046
9481	0	0	Ki67+	 5909 22490
9482	0	0	Ki67+	 5910 21968
9483	0	0	Ki67+	 5915 22283
9484	0	0	Ki67+	 5915 22404
9485	0	0	Ki67+	 5917 21992
9486	0	0	Ki67+	 5918 22180
9487	0	0	Ki67+	 5919 21869
9488	0	0	Ki67+	 5922 22144
9489	0	0	Ki67+	 5928 21916
9490	0	0	Ki67+	 5929 22359
9491	0	0	Ki67+	 5943 22379
9492	0	0	Ki67+	 5943 22510
9493	0	0	Ki67+	 5944 22234
9494	0	0	Ki67+	 5945 22298
9495	0	0	Ki67+	 5948 22272
9496	0	0	Ki67+	 5949 22431
9497	0	0	Ki67+	 5954 22126
9498	0	0	Ki67+	 5957 22478
9499	0	0	Ki67+	 5961 21810
9500	0	0	Ki67+	 5967 22250
9501	0	0	Ki67+	 5968 22451
9502	0	0	Ki67+	 5968 22502
9503	0	0	Ki67+	 5969 22092
9504	0	0	Ki67+	 5969 22112
9505	0	0	Ki67+	 5970 22402
9506	0	0	Ki67+	 5974 21878
9507	0	0	Ki67+	 5976 22140
9508	0	0	Ki67+	 5987 21981
9509	0	0	Ki67+	 5989 21928
9510	0	0	Ki67+	 5991 22286
9511	0	0	Ki67+	 5993 21892
9512	0	0	Ki67+	 5993 22272
9513	0	0	Ki67+	 5996 22437
9514	0	0	Ki67+	 6000 22367
9515	0	0	Ki67+	 6002 22538
9516	0	0	Ki67+	 6002 22550
9517	0	0	Ki67+	 6004 21938
9518	0	0	Ki67+	 6004 21990
9519	0	0	Ki67+	 6006 22418
9520	0	0	Ki67+	 6010 22125
9521	0	0	Ki67+	 6021 22161
9522	0	0	Ki67+	 6025 21973
9523	0	0	Ki67+	 6026 22413
9524	0	0	Ki67+	 6030 22266
9525	0	0	Ki67+	 6035 22243
9526	0	0	Ki67+	 6039 21823
9527	0	0	Ki67+	 6041 22528
9528	0	0	Ki67+	 6045 22497
9529	0	0	Ki67+	 6046 22076
9530	0	0	Ki67+	 6046 22465
9531	0	0	Ki67+	 6049 22559
9532	0	0	Ki67+	 6054 22169
9533	0	0	Ki67+	 6062 21789
9534	0	0	Ki67+	 6066 22554
9535	0	0	Ki67+	 6077 21926
9536	0	0	Ki67+	 6077 22536
9537	0	0	Ki67+	 6079 22184
9538	0	0	Ki67+	 6079 22303
9539	0	0	Ki67+	 6079 22450
9540	0	0	Ki67+	 6086 22104
9541	0	0	Ki67+	 6096 21964
9542	0	0	Ki67+	 6096 22549
9543	0	0	Ki67+	 6098 21872
9544	0	0	Ki67+	 6108 22563
9545	0	0	Ki67+	 6110 21997
9546	0	0	Ki67+	 6113 22034
9547	0	0	Ki67+	 6125 22216
9548	0	0	Ki67+	 6127 22061
9549	0	0	Ki67+	 6127 22164
9550	0	0	Ki67+	 6130 22252
9551	0	0	Ki67+	 6139 22196
9552	0	0	Ki67+	 6151 21884
9553	0	0	Ki67+	 6169 22482
9554	0	0	Ki67+	 6171 22054
9555	0	0	Ki67+	 6179 21844
9556	0	0	Ki67+	 6192 21888
9557	0	0	Ki67+	 6215 21848
9558	0	0	Ki67+	 6233 21886
9559	0	0	Ki67+	 6235 22534
9560	0	0	Ki67+	 6275 21863
9561	0	0	Ki67+	 6280 21777
9562	0	0	Ki67+	 6282 21845
9563	0	0	Ki67+	 6286 21829
9564	0	0	Ki67+	 5631 22621
9565	0	0	Ki67+	 5688 22631
9566	0	0	Ki67+	 5689 22701
9567	0	0	Ki67+	 5696 22778
9568	0	0	Ki67+	 5697 22819
9569	0	0	Ki67+	 5699 22854
9570	0	0	Ki67+	 5708 22882
9571	0	0	Ki67+	 5719 22794
9572	0	0	Ki67+	 5728 22659
9573	0	0	Ki67+	 5755 22714
9574	0	0	Ki67+	 5762 22964
9575	0	0	Ki67+	 5769 22866
9576	0	0	Ki67+	 5770 22640
9577	0	0	Ki67+	 5780 22707
9578	0	0	Ki67+	 5784 22674
9579	0	0	Ki67+	 5784 23061
9580	0	0	Ki67+	 5785 22969
9581	0	0	Ki67+	 5787 22931
9582	0	0	Ki67+	 5793 22902
9583	0	0	Ki67+	 5794 22670
9584	0	0	Ki67+	 5800 23078
9585	0	0	Ki67+	 5803 22939
9586	0	0	Ki67+	 5807 23065
9587	0	0	Ki67+	 5813 22694
9588	0	0	Ki67+	 5824 22685
9589	0	0	Ki67+	 5825 22921
9590	0	0	Ki67+	 5826 22828
9591	0	0	Ki67+	 5836 22957
9592	0	0	Ki67+	 5839 22799
9593	0	0	Ki67+	 5839 23075
9594	0	0	Ki67+	 5843 22897
9595	0	0	Ki67+	 5847 22859
9596	0	0	Ki67+	 5848 22991
9597	0	0	Ki67+	 5849 22914
9598	0	0	Ki67+	 5856 22742
9599	0	0	Ki67+	 5865 22710
9600	0	0	Ki67+	 5870 23012
9601	0	0	Ki67+	 5871 22844
9602	0	0	Ki67+	 5884 22736
9603	0	0	Ki67+	 5898 22705
9604	0	0	Ki67+	 5907 22677
9605	0	0	Ki67+	 5910 22825
9606	0	0	Ki67+	 5912 22781
9607	0	0	Ki67+	 5923 23148
9608	0	0	Ki67+	 5924 22905
9609	0	0	Ki67+	 5930 22578
9610	0	0	Ki67+	 5930 22693
9611	0	0	Ki67+	 5934 23056
9612	0	0	Ki67+	 5940 23139
9613	0	0	Ki67+	 5942 22675
9614	0	0	Ki67+	 5942 22889
9615	0	0	Ki67+	 5945 22833
9616	0	0	Ki67+	 5953 22721
9617	0	0	Ki67+	 5953 23228
9618	0	0	Ki67+	 5955 22758
9619	0	0	Ki67+	 5955 22992
9620	0	0	Ki67+	 5955 23033
9621	0	0	Ki67+	 5956 22977
9622	0	0	Ki67+	 5963 22786
9623	0	0	Ki67+	 5964 23192
9624	0	0	Ki67+	 5968 22899
9625	0	0	Ki67+	 5970 22692
9626	0	0	Ki67+	 5977 22969
9627	0	0	Ki67+	 5978 23148
9628	0	0	Ki67+	 5982 23006
9629	0	0	Ki67+	 5984 22714
9630	0	0	Ki67+	 5987 22748
9631	0	0	Ki67+	 5994 23108
9632	0	0	Ki67+	 5994 23281
9633	0	0	Ki67+	 6001 23244
9634	0	0	Ki67+	 6003 22940
9635	0	0	Ki67+	 6011 22842
9636	0	0	Ki67+	 6014 22583
9637	0	0	Ki67+	 6016 22874
9638	0	0	Ki67+	 6017 22734
9639	0	0	Ki67+	 6022 23218
9640	0	0	Ki67+	 6025 22966
9641	0	0	Ki67+	 6033 22946
9642	0	0	Ki67+	 6035 22679
9643	0	0	Ki67+	 6036 22857
9644	0	0	Ki67+	 6039 23243
9645	0	0	Ki67+	 6041 22657
9646	0	0	Ki67+	 6046 22944
9647	0	0	Ki67+	 6046 23224
9648	0	0	Ki67+	 6047 22692
9649	0	0	Ki67+	 6048 22978
9650	0	0	Ki67+	 6050 22738
9651	0	0	Ki67+	 6055 22637
9652	0	0	Ki67+	 6056 22589
9653	0	0	Ki67+	 6056 22722
9654	0	0	Ki67+	 6062 23209
9655	0	0	Ki67+	 6063 23168
9656	0	0	Ki67+	 6064 23334
9657	0	0	Ki67+	 6065 23275
9658	0	0	Ki67+	 6070 23307
9659	0	0	Ki67+	 6074 22862
9660	0	0	Ki67+	 6075 22712
9661	0	0	Ki67+	 6082 22899
9662	0	0	Ki67+	 6090 22955
9663	0	0	Ki67+	 6091 23275
9664	0	0	Ki67+	 6096 23209
9665	0	0	Ki67+	 6097 22598
9666	0	0	Ki67+	 6100 23189
9667	0	0	Ki67+	 6101 23059
9668	0	0	Ki67+	 6102 22728
9669	0	0	Ki67+	 6102 23076
9670	0	0	Ki67+	 6106 22642
9671	0	0	Ki67+	 6106 22758
9672	0	0	Ki67+	 6109 23131
9673	0	0	Ki67+	 6113 22716
9674	0	0	Ki67+	 6114 23049
9675	0	0	Ki67+	 6119 22741
9676	0	0	Ki67+	 6120 22998
9677	0	0	Ki67+	 6125 22583
9678	0	0	Ki67+	 6125 22880
9679	0	0	Ki67+	 6126 23114
9680	0	0	Ki67+	 6127 22720
9681	0	0	Ki67+	 6128 23137
9682	0	0	Ki67+	 6130 22605
9683	0	0	Ki67+	 6131 22814
9684	0	0	Ki67+	 6133 22894
9685	0	0	Ki67+	 6134 23287
9686	0	0	Ki67+	 6135 23011
9687	0	0	Ki67+	 6140 22718
9688	0	0	Ki67+	 6140 23262
9689	0	0	Ki67+	 6141 23117
9690	0	0	Ki67+	 6149 23303
9691	0	0	Ki67+	 6151 22786
9692	0	0	Ki67+	 6151 23128
9693	0	0	Ki67+	 6152 22892
9694	0	0	Ki67+	 6152 23031
9695	0	0	Ki67+	 6156 23234
9696	0	0	Ki67+	 6161 23109
9697	0	0	Ki67+	 6166 23181
9698	0	0	Ki67+	 6172 23133
9699	0	0	Ki67+	 6172 23362
9700	0	0	Ki67+	 6174 23265
9701	0	0	Ki67+	 6183 23283
9702	0	0	Ki67+	 6189 23239
9703	0	0	Ki67+	 6191 23315
9704	0	0	Ki67+	 6194 23192
9705	0	0	Ki67+	 6201 23233
9706	0	0	Ki67+	 6205 22806
9707	0	0	Ki67+	 6215 23227
9708	0	0	Ki67+	 6216 23295
9709	0	0	Ki67+	 6221 23040
9710	0	0	Ki67+	 6237 23229
9711	0	0	Ki67+	 6255 23320
9712	0	0	Ki67+	 6259 23356
9713	0	0	Ki67+	 6280 23329
9714	0	0	Ki67+	 6293 23309
9715	0	0	Ki67+	 6302 23324
9716	0	0	Ki67+	 6307 23372
9717	0	0	Ki67+	 6347 23288
9718	0	0	Ki67+	 6350 23319
9719	0	0	Ki67+	 6085 23403
9720	0	0	Ki67+	 6103 23466
9721	0	0	Ki67+	 6126 23382
9722	0	0	Ki67+	 6159 23531
9723	0	0	Ki67+	 6186 23563
9724	0	0	Ki67+	 6194 23600
9725	0	0	Ki67+	 6200 23653
9726	0	0	Ki67+	 6214 23562
9727	0	0	Ki67+	 6251 23711
9728	0	0	Ki67+	 6264 23558
9729	0	0	Ki67+	 6269 23486
9730	0	0	Ki67+	 6274 23597
9731	0	0	Ki67+	 6279 23389
9732	0	0	Ki67+	 6289 23526
9733	0	0	Ki67+	 6289 23664
9734	0	0	Ki67+	 6291 23490
9735	0	0	Ki67+	 6292 23595
9736	0	0	Ki67+	 6301 23435
9737	0	0	Ki67+	 6304 23545
9738	0	0	Ki67+	 6305 23405
9739	0	0	Ki67+	 6310 23713
9740	0	0	Ki67+	 6312 23581
9741	0	0	Ki67+	 6316 23462
9742	0	0	Ki67+	 6326 23511
9743	0	0	Ki67+	 6327 23748
9744	0	0	Ki67+	 6330 23383
9745	0	0	Ki67+	 6330 23713
9746	0	0	Ki67+	 6332 23541
9747	0	0	Ki67+	 6335 23781
9748	0	0	Ki67+	 6336 23415
9749	0	0	Ki67+	 6336 23574
9750	0	0	Ki67+	 6336 23666
9751	0	0	Ki67+	 6348 23603
9752	0	0	Ki67+	 6355 9976
9753	0	0	Ki67+	 6369 9878
9754	0	0	Ki67+	 6477 9830
9755	0	0	Ki67+	 6571 9775
9756	0	0	Ki67+	 6674 9846
9757	0	0	Ki67+	 6763 9678
9758	0	0	Ki67+	 6781 9619
9759	0	0	Ki67+	 6803 9609
9760	0	0	Ki67+	 6817 9923
9761	0	0	Ki67+	 6821 9720
9762	0	0	Ki67+	 6824 9883
9763	0	0	Ki67+	 6849 9557
9764	0	0	Ki67+	 6949 9424
9765	0	0	Ki67+	 6974 9463
9766	0	0	Ki67+	 6980 9318
9767	0	0	Ki67+	 7077 9345
9768	0	0	Ki67+	 7080 9598
9769	0	0	Ki67+	 7090 9344
9770	0	0	Ki67+	 7109 9903
9771	0	0	Ki67+	 6354 10102
9772	0	0	Ki67+	 6568 10048
9773	0	0	Ki67+	 6602 10522
9774	0	0	Ki67+	 6693 10426
9775	0	0	Ki67+	 6848 10186
9776	0	0	Ki67+	 6884 10441
9777	0	0	Ki67+	 7018 10442
9778	0	0	Ki67+	 6399 11559
9779	0	0	Ki67+	 6409 11381
9780	0	0	Ki67+	 6462 11434
9781	0	0	Ki67+	 6510 10857
9782	0	0	Ki67+	 6514 10844
9783	0	0	Ki67+	 6722 11585
9784	0	0	Ki67+	 6733 11062
9785	0	0	Ki67+	 6905 11028
9786	0	0	Ki67+	 7069 11201
9787	0	0	Ki67+	 7144 11309
9788	0	0	Ki67+	 6379 11992
9789	0	0	Ki67+	 6465 12008
9790	0	0	Ki67+	 6482 12115
9791	0	0	Ki67+	 6521 11747
9792	0	0	Ki67+	 6962 11915
9793	0	0	Ki67+	 6544 13025
9794	0	0	Ki67+	 6594 13204
9795	0	0	Ki67+	 6609 12586
9796	0	0	Ki67+	 6534 13613
9797	0	0	Ki67+	 6600 13879
9798	0	0	Ki67+	 6722 14006
9799	0	0	Ki67+	 6510 14049
9800	0	0	Ki67+	 6735 14628
9801	0	0	Ki67+	 6846 14925
9802	0	0	Ki67+	 6355 17692
9803	0	0	Ki67+	 6355 17934
9804	0	0	Ki67+	 6358 17721
9805	0	0	Ki67+	 6360 17864
9806	0	0	Ki67+	 6365 17681
9807	0	0	Ki67+	 6366 17441
9808	0	0	Ki67+	 6370 17478
9809	0	0	Ki67+	 6372 17361
9810	0	0	Ki67+	 6372 17649
9811	0	0	Ki67+	 6377 17330
9812	0	0	Ki67+	 6382 17423
9813	0	0	Ki67+	 6382 17848
9814	0	0	Ki67+	 6387 17578
9815	0	0	Ki67+	 6389 17693
9816	0	0	Ki67+	 6390 17731
9817	0	0	Ki67+	 6397 17448
9818	0	0	Ki67+	 6400 17527
9819	0	0	Ki67+	 6402 17500
9820	0	0	Ki67+	 6404 17719
9821	0	0	Ki67+	 6409 17787
9822	0	0	Ki67+	 6413 17470
9823	0	0	Ki67+	 6414 17618
9824	0	0	Ki67+	 6417 17697
9825	0	0	Ki67+	 6426 17781
9826	0	0	Ki67+	 6432 17407
9827	0	0	Ki67+	 6440 17678
9828	0	0	Ki67+	 6447 17688
9829	0	0	Ki67+	 6466 17669
9830	0	0	Ki67+	 6469 17648
9831	0	0	Ki67+	 6479 17692
9832	0	0	Ki67+	 6485 17711
9833	0	0	Ki67+	 6507 17742
9834	0	0	Ki67+	 6353 18704
9835	0	0	Ki67+	 6360 18560
9836	0	0	Ki67+	 6367 18631
9837	0	0	Ki67+	 6367 18723
9838	0	0	Ki67+	 6370 18662
9839	0	0	Ki67+	 6375 18569
9840	0	0	Ki67+	 6379 18533
9841	0	0	Ki67+	 6381 18595
9842	0	0	Ki67+	 6382 18048
9843	0	0	Ki67+	 6382 18272
9844	0	0	Ki67+	 6387 18498
9845	0	0	Ki67+	 6388 18335
9846	0	0	Ki67+	 6389 18157
9847	0	0	Ki67+	 6389 18753
9848	0	0	Ki67+	 6390 18635
9849	0	0	Ki67+	 6393 18322
9850	0	0	Ki67+	 6393 18364
9851	0	0	Ki67+	 6393 18680
9852	0	0	Ki67+	 6398 18606
9853	0	0	Ki67+	 6398 18726
9854	0	0	Ki67+	 6400 18475
9855	0	0	Ki67+	 6402 18376
9856	0	0	Ki67+	 6404 18164
9857	0	0	Ki67+	 6408 18500
9858	0	0	Ki67+	 6409 18707
9859	0	0	Ki67+	 6410 18059
9860	0	0	Ki67+	 6410 18227
9861	0	0	Ki67+	 6410 18552
9862	0	0	Ki67+	 6410 18740
9863	0	0	Ki67+	 6418 18673
9864	0	0	Ki67+	 6425 18325
9865	0	0	Ki67+	 6426 18650
9866	0	0	Ki67+	 6431 18443
9867	0	0	Ki67+	 6434 18542
9868	0	0	Ki67+	 6435 18513
9869	0	0	Ki67+	 6438 18332
9870	0	0	Ki67+	 6443 18616
9871	0	0	Ki67+	 6443 18646
9872	0	0	Ki67+	 6451 18182
9873	0	0	Ki67+	 6452 18108
9874	0	0	Ki67+	 6454 18203
9875	0	0	Ki67+	 6456 18256
9876	0	0	Ki67+	 6458 18577
9877	0	0	Ki67+	 6463 18628
9878	0	0	Ki67+	 6474 18217
9879	0	0	Ki67+	 6478 18288
9880	0	0	Ki67+	 6478 18319
9881	0	0	Ki67+	 6479 18364
9882	0	0	Ki67+	 6481 18600
9883	0	0	Ki67+	 6485 18733
9884	0	0	Ki67+	 6494 18290
9885	0	0	Ki67+	 6497 18415
9886	0	0	Ki67+	 6497 18575
9887	0	0	Ki67+	 6497 18711
9888	0	0	Ki67+	 6498 18333
9889	0	0	Ki67+	 6498 18674
9890	0	0	Ki67+	 6500 18428
9891	0	0	Ki67+	 6502 18319
9892	0	0	Ki67+	 6503 18600
9893	0	0	Ki67+	 6529 18354
9894	0	0	Ki67+	 6532 18738
9895	0	0	Ki67+	 6536 18498
9896	0	0	Ki67+	 6541 18251
9897	0	0	Ki67+	 6549 18466
9898	0	0	Ki67+	 6562 18813
9899	0	0	Ki67+	 6568 18742
9900	0	0	Ki67+	 6570 18375
9901	0	0	Ki67+	 6588 18444
9902	0	0	Ki67+	 6591 18374
9903	0	0	Ki67+	 6601 18397
9904	0	0	Ki67+	 6819 18592
9905	0	0	Ki67+	 6920 18441
9906	0	0	Ki67+	 6989 18614
9907	0	0	Ki67+	 6994 18742
9908	0	0	Ki67+	 7144 18271
9909	0	0	Ki67+	 6353 18819
9910	0	0	Ki67+	 6357 19612
9911	0	0	Ki67+	 6367 19545
9912	0	0	Ki67+	 6402 19611
9913	0	0	Ki67+	 6404 19556
9914	0	0	Ki67+	 6536 19608
9915	0	0	Ki67+	 6540 19052
9916	0	0	Ki67+	 6556 19605
9917	0	0	Ki67+	 6572 19481
9918	0	0	Ki67+	 6595 18935
9919	0	0	Ki67+	 6614 19351
9920	0	0	Ki67+	 6648 18982
9921	0	0	Ki67+	 6673 19615
9922	0	0	Ki67+	 6674 19449
9923	0	0	Ki67+	 6675 19484
9924	0	0	Ki67+	 6689 19435
9925	0	0	Ki67+	 6748 19126
9926	0	0	Ki67+	 6749 19453
9927	0	0	Ki67+	 6752 19391
9928	0	0	Ki67+	 6758 18958
9929	0	0	Ki67+	 6759 19418
9930	0	0	Ki67+	 6765 19378
9931	0	0	Ki67+	 6770 19485
9932	0	0	Ki67+	 6771 19042
9933	0	0	Ki67+	 6784 19456
9934	0	0	Ki67+	 6790 19179
9935	0	0	Ki67+	 6795 19606
9936	0	0	Ki67+	 6796 18920
9937	0	0	Ki67+	 6799 19402
9938	0	0	Ki67+	 6800 19564
9939	0	0	Ki67+	 6801 18853
9940	0	0	Ki67+	 6805 19086
9941	0	0	Ki67+	 6810 18998
9942	0	0	Ki67+	 6817 19502
9943	0	0	Ki67+	 6829 19059
9944	0	0	Ki67+	 6835 19043
9945	0	0	Ki67+	 6838 18867
9946	0	0	Ki67+	 6846 19459
9947	0	0	Ki67+	 6855 19036
9948	0	0	Ki67+	 6934 19482
9949	0	0	Ki67+	 6942 19537
9950	0	0	Ki67+	 6959 19536
9951	0	0	Ki67+	 6962 18889
9952	0	0	Ki67+	 6969 19512
9953	0	0	Ki67+	 6984 19546
9954	0	0	Ki67+	 6992 19488
9955	0	0	Ki67+	 7004 19445
9956	0	0	Ki67+	 7011 19612
9957	0	0	Ki67+	 7033 19586
9958	0	0	Ki67+	 7042 19598
9959	0	0	Ki67+	 7138 19600
9960	0	0	Ki67+	 6353 20338
9961	0	0	Ki67+	 6355 20402
9962	0	0	Ki67+	 6356 19922
9963	0	0	Ki67+	 6357 19994
9964	0	0	Ki67+	 6358 20257
9965	0	0	Ki67+	 6362 19715
9966	0	0	Ki67+	 6363 20123
9967	0	0	Ki67+	 6366 19847
9968	0	0	Ki67+	 6366 20376
9969	0	0	Ki67+	 6368 19945
9970	0	0	Ki67+	 6372 19780
9971	0	0	Ki67+	 6375 19976
9972	0	0	Ki67+	 6375 20309
9973	0	0	Ki67+	 6378 20084
9974	0	0	Ki67+	 6382 20044
9975	0	0	Ki67+	 6390 19731
9976	0	0	Ki67+	 6390 20070
9977	0	0	Ki67+	 6392 19768
9978	0	0	Ki67+	 6392 20368
9979	0	0	Ki67+	 6395 19949
9980	0	0	Ki67+	 6396 19693
9981	0	0	Ki67+	 6396 19960
9982	0	0	Ki67+	 6396 20264
9983	0	0	Ki67+	 6397 19831
9984	0	0	Ki67+	 6399 20054
9985	0	0	Ki67+	 6404 19717
9986	0	0	Ki67+	 6413 19738
9987	0	0	Ki67+	 6414 20247
9988	0	0	Ki67+	 6415 20315
9989	0	0	Ki67+	 6419 20286
9990	0	0	Ki67+	 6426 19656
9991	0	0	Ki67+	 6429 20140
9992	0	0	Ki67+	 6438 20071
9993	0	0	Ki67+	 6440 19839
9994	0	0	Ki67+	 6442 20205
9995	0	0	Ki67+	 6443 20096
9996	0	0	Ki67+	 6443 20278
9997	0	0	Ki67+	 6444 19742
9998	0	0	Ki67+	 6446 20004
9999	0	0	Ki67+	 6449 20046
10000	0	0	Ki67+	 6450 19917
10001	0	0	Ki67+	 6450 20167
10002	0	0	Ki67+	 6455 19780
10003	0	0	Ki67+	 6457 20114
10004	0	0	Ki67+	 6460 20315
10005	0	0	Ki67+	 6460 20359
10006	0	0	Ki67+	 6461 19725
10007	0	0	Ki67+	 6464 20211
10008	0	0	Ki67+	 6467 19692
10009	0	0	Ki67+	 6470 20324
10010	0	0	Ki67+	 6471 20355
10011	0	0	Ki67+	 6472 19858
10012	0	0	Ki67+	 6474 20396
10013	0	0	Ki67+	 6475 20235
10014	0	0	Ki67+	 6481 20073
10015	0	0	Ki67+	 6482 19989
10016	0	0	Ki67+	 6485 20311
10017	0	0	Ki67+	 6487 19796
10018	0	0	Ki67+	 6489 20059
10019	0	0	Ki67+	 6495 19714
10020	0	0	Ki67+	 6524 20205
10021	0	0	Ki67+	 6533 19628
10022	0	0	Ki67+	 6533 20273
10023	0	0	Ki67+	 6541 20403
10024	0	0	Ki67+	 6548 20359
10025	0	0	Ki67+	 6556 20303
10026	0	0	Ki67+	 6566 19623
10027	0	0	Ki67+	 6570 20412
10028	0	0	Ki67+	 6575 20331
10029	0	0	Ki67+	 6614 19637
10030	0	0	Ki67+	 6630 20092
10031	0	0	Ki67+	 6636 19861
10032	0	0	Ki67+	 6652 20324
10033	0	0	Ki67+	 6692 20273
10034	0	0	Ki67+	 6715 19730
10035	0	0	Ki67+	 6717 20296
10036	0	0	Ki67+	 6734 20323
10037	0	0	Ki67+	 6767 19755
10038	0	0	Ki67+	 6768 19725
10039	0	0	Ki67+	 6775 19771
10040	0	0	Ki67+	 6779 19738
10041	0	0	Ki67+	 6779 19877
10042	0	0	Ki67+	 6815 19900
10043	0	0	Ki67+	 6818 19963
10044	0	0	Ki67+	 6833 19847
10045	0	0	Ki67+	 6847 19722
10046	0	0	Ki67+	 6848 19812
10047	0	0	Ki67+	 6849 19969
10048	0	0	Ki67+	 6855 20046
10049	0	0	Ki67+	 6857 20257
10050	0	0	Ki67+	 6868 19885
10051	0	0	Ki67+	 6876 19857
10052	0	0	Ki67+	 6877 19835
10053	0	0	Ki67+	 6878 20177
10054	0	0	Ki67+	 6880 19722
10055	0	0	Ki67+	 6894 20278
10056	0	0	Ki67+	 6896 19635
10057	0	0	Ki67+	 6896 19707
10058	0	0	Ki67+	 6906 19746
10059	0	0	Ki67+	 6907 19671
10060	0	0	Ki67+	 6911 19953
10061	0	0	Ki67+	 6911 20208
10062	0	0	Ki67+	 6916 20353
10063	0	0	Ki67+	 6919 19758
10064	0	0	Ki67+	 6926 19679
10065	0	0	Ki67+	 6930 19709
10066	0	0	Ki67+	 6934 20104
10067	0	0	Ki67+	 6941 20297
10068	0	0	Ki67+	 6950 19829
10069	0	0	Ki67+	 6951 19741
10070	0	0	Ki67+	 6953 20054
10071	0	0	Ki67+	 6959 19670
10072	0	0	Ki67+	 6959 20381
10073	0	0	Ki67+	 6964 20411
10074	0	0	Ki67+	 6969 19834
10075	0	0	Ki67+	 6975 20107
10076	0	0	Ki67+	 6982 19660
10077	0	0	Ki67+	 6983 19815
10078	0	0	Ki67+	 6987 19629
10079	0	0	Ki67+	 7004 20066
10080	0	0	Ki67+	 7004 20165
10081	0	0	Ki67+	 7010 20372
10082	0	0	Ki67+	 7012 20133
10083	0	0	Ki67+	 7019 19708
10084	0	0	Ki67+	 7020 19837
10085	0	0	Ki67+	 7021 19978
10086	0	0	Ki67+	 7024 20100
10087	0	0	Ki67+	 7029 20290
10088	0	0	Ki67+	 7034 20209
10089	0	0	Ki67+	 7037 19621
10090	0	0	Ki67+	 7042 20150
10091	0	0	Ki67+	 7043 19807
10092	0	0	Ki67+	 7049 20293
10093	0	0	Ki67+	 7053 20046
10094	0	0	Ki67+	 7058 20183
10095	0	0	Ki67+	 7060 20080
10096	0	0	Ki67+	 7064 20339
10097	0	0	Ki67+	 7067 20225
10098	0	0	Ki67+	 7071 20393
10099	0	0	Ki67+	 7074 19801
10100	0	0	Ki67+	 7075 19855
10101	0	0	Ki67+	 7076 19836
10102	0	0	Ki67+	 7076 20294
10103	0	0	Ki67+	 7085 20171
10104	0	0	Ki67+	 7096 20267
10105	0	0	Ki67+	 7108 19700
10106	0	0	Ki67+	 7108 20252
10107	0	0	Ki67+	 7109 19680
10108	0	0	Ki67+	 7114 19853
10109	0	0	Ki67+	 7114 19984
10110	0	0	Ki67+	 7116 20018
10111	0	0	Ki67+	 7117 20039
10112	0	0	Ki67+	 7148 19933
10113	0	0	Ki67+	 7150 19799
10114	0	0	Ki67+	 7150 20222
10115	0	0	Ki67+	 6357 20599
10116	0	0	Ki67+	 6361 20668
10117	0	0	Ki67+	 6362 21158
10118	0	0	Ki67+	 6364 20477
10119	0	0	Ki67+	 6364 20532
10120	0	0	Ki67+	 6366 21121
10121	0	0	Ki67+	 6371 20557
10122	0	0	Ki67+	 6372 20897
10123	0	0	Ki67+	 6373 20690
10124	0	0	Ki67+	 6373 20840
10125	0	0	Ki67+	 6382 21030
10126	0	0	Ki67+	 6392 21034
10127	0	0	Ki67+	 6395 21201
10128	0	0	Ki67+	 6399 20456
10129	0	0	Ki67+	 6411 21073
10130	0	0	Ki67+	 6417 21097
10131	0	0	Ki67+	 6421 21137
10132	0	0	Ki67+	 6426 21112
10133	0	0	Ki67+	 6426 21174
10134	0	0	Ki67+	 6430 21068
10135	0	0	Ki67+	 6439 20424
10136	0	0	Ki67+	 6451 21198
10137	0	0	Ki67+	 6453 21177
10138	0	0	Ki67+	 6454 20516
10139	0	0	Ki67+	 6465 20485
10140	0	0	Ki67+	 6468 20512
10141	0	0	Ki67+	 6474 20597
10142	0	0	Ki67+	 6485 20631
10143	0	0	Ki67+	 6492 20488
10144	0	0	Ki67+	 6499 20558
10145	0	0	Ki67+	 6509 20530
10146	0	0	Ki67+	 6513 20576
10147	0	0	Ki67+	 6544 20599
10148	0	0	Ki67+	 6549 20448
10149	0	0	Ki67+	 6558 20632
10150	0	0	Ki67+	 6606 21186
10151	0	0	Ki67+	 6635 20639
10152	0	0	Ki67+	 6646 20681
10153	0	0	Ki67+	 6676 20761
10154	0	0	Ki67+	 6678 20435
10155	0	0	Ki67+	 6691 20504
10156	0	0	Ki67+	 6692 20736
10157	0	0	Ki67+	 6710 20486
10158	0	0	Ki67+	 6711 20715
10159	0	0	Ki67+	 6714 20684
10160	0	0	Ki67+	 6731 20825
10161	0	0	Ki67+	 6745 20672
10162	0	0	Ki67+	 6750 20429
10163	0	0	Ki67+	 6751 20630
10164	0	0	Ki67+	 6781 20604
10165	0	0	Ki67+	 6785 21180
10166	0	0	Ki67+	 6834 20672
10167	0	0	Ki67+	 6877 20467
10168	0	0	Ki67+	 6881 20492
10169	0	0	Ki67+	 6894 20674
10170	0	0	Ki67+	 6899 20746
10171	0	0	Ki67+	 6902 20650
10172	0	0	Ki67+	 6923 20669
10173	0	0	Ki67+	 6924 20623
10174	0	0	Ki67+	 6929 20811
10175	0	0	Ki67+	 6945 20920
10176	0	0	Ki67+	 6948 20515
10177	0	0	Ki67+	 6950 20481
10178	0	0	Ki67+	 6954 20807
10179	0	0	Ki67+	 6964 20469
10180	0	0	Ki67+	 6976 20500
10181	0	0	Ki67+	 6982 20462
10182	0	0	Ki67+	 6984 21155
10183	0	0	Ki67+	 6999 20725
10184	0	0	Ki67+	 7004 20790
10185	0	0	Ki67+	 7012 20919
10186	0	0	Ki67+	 7022 20739
10187	0	0	Ki67+	 7025 20432
10188	0	0	Ki67+	 7025 20668
10189	0	0	Ki67+	 7027 20705
10190	0	0	Ki67+	 7032 20882
10191	0	0	Ki67+	 7038 20564
10192	0	0	Ki67+	 7039 21023
10193	0	0	Ki67+	 7043 20882
10194	0	0	Ki67+	 7062 20499
10195	0	0	Ki67+	 7065 20836
10196	0	0	Ki67+	 7065 20994
10197	0	0	Ki67+	 7074 20421
10198	0	0	Ki67+	 7079 20553
10199	0	0	Ki67+	 7081 20864
10200	0	0	Ki67+	 7084 21014
10201	0	0	Ki67+	 7093 20827
10202	0	0	Ki67+	 7103 20836
10203	0	0	Ki67+	 7107 20875
10204	0	0	Ki67+	 7109 20810
10205	0	0	Ki67+	 7109 20993
10206	0	0	Ki67+	 7112 20740
10207	0	0	Ki67+	 7124 20560
10208	0	0	Ki67+	 7124 20912
10209	0	0	Ki67+	 7135 20770
10210	0	0	Ki67+	 7137 20888
10211	0	0	Ki67+	 7141 20487
10212	0	0	Ki67+	 6356 21330
10213	0	0	Ki67+	 6361 21845
10214	0	0	Ki67+	 6363 21287
10215	0	0	Ki67+	 6377 21272
10216	0	0	Ki67+	 6383 21875
10217	0	0	Ki67+	 6384 21583
10218	0	0	Ki67+	 6389 21857
10219	0	0	Ki67+	 6398 21250
10220	0	0	Ki67+	 6401 21336
10221	0	0	Ki67+	 6402 21290
10222	0	0	Ki67+	 6402 21648
10223	0	0	Ki67+	 6408 21525
10224	0	0	Ki67+	 6421 21591
10225	0	0	Ki67+	 6424 21258
10226	0	0	Ki67+	 6438 21575
10227	0	0	Ki67+	 6447 21688
10228	0	0	Ki67+	 6450 21840
10229	0	0	Ki67+	 6452 21509
10230	0	0	Ki67+	 6459 21619
10231	0	0	Ki67+	 6469 21559
10232	0	0	Ki67+	 6526 21954
10233	0	0	Ki67+	 6550 21851
10234	0	0	Ki67+	 6553 21772
10235	0	0	Ki67+	 6557 21877
10236	0	0	Ki67+	 6560 21607
10237	0	0	Ki67+	 6564 21677
10238	0	0	Ki67+	 6569 21527
10239	0	0	Ki67+	 6573 21747
10240	0	0	Ki67+	 6573 21939
10241	0	0	Ki67+	 6578 21679
10242	0	0	Ki67+	 6583 21572
10243	0	0	Ki67+	 6587 21396
10244	0	0	Ki67+	 6589 21627
10245	0	0	Ki67+	 6591 21646
10246	0	0	Ki67+	 6594 21739
10247	0	0	Ki67+	 6596 21763
10248	0	0	Ki67+	 6626 21757
10249	0	0	Ki67+	 6635 21980
10250	0	0	Ki67+	 6648 21806
10251	0	0	Ki67+	 6653 21964
10252	0	0	Ki67+	 6664 21909
10253	0	0	Ki67+	 6668 21605
10254	0	0	Ki67+	 6672 21850
10255	0	0	Ki67+	 6673 21962
10256	0	0	Ki67+	 6675 21705
10257	0	0	Ki67+	 6706 21730
10258	0	0	Ki67+	 6719 21861
10259	0	0	Ki67+	 6769 21256
10260	0	0	Ki67+	 6984 21279
10261	0	0	Ki67+	 6994 21475
10262	0	0	Ki67+	 7103 21774
10263	0	0	Ki67+	 6482 22181
10264	0	0	Ki67+	 6491 22457
10265	0	0	Ki67+	 6528 22238
10266	0	0	Ki67+	 6530 22277
10267	0	0	Ki67+	 6533 22308
10268	0	0	Ki67+	 6555 22022
10269	0	0	Ki67+	 6559 22318
10270	0	0	Ki67+	 6560 22275
10271	0	0	Ki67+	 6561 22160
10272	0	0	Ki67+	 6581 22292
10273	0	0	Ki67+	 6586 22406
10274	0	0	Ki67+	 6588 22272
10275	0	0	Ki67+	 6606 22368
10276	0	0	Ki67+	 6607 22211
10277	0	0	Ki67+	 6613 22267
10278	0	0	Ki67+	 6615 22194
10279	0	0	Ki67+	 6615 22334
10280	0	0	Ki67+	 6621 22167
10281	0	0	Ki67+	 6636 22402
10282	0	0	Ki67+	 6646 22368
10283	0	0	Ki67+	 6647 22123
10284	0	0	Ki67+	 6655 22248
10285	0	0	Ki67+	 6657 22176
10286	0	0	Ki67+	 6659 22350
10287	0	0	Ki67+	 6661 22232
10288	0	0	Ki67+	 6666 22193
10289	0	0	Ki67+	 6670 22422
10290	0	0	Ki67+	 6676 22122
10291	0	0	Ki67+	 6679 22162
10292	0	0	Ki67+	 6679 22392
10293	0	0	Ki67+	 6687 22173
10294	0	0	Ki67+	 6698 22417
10295	0	0	Ki67+	 6698 22803
10296	0	0	Ki67+	 6708 22546
10297	0	0	Ki67+	 6709 22090
10298	0	0	Ki67+	 6713 22134
10299	0	0	Ki67+	 6714 22159
10300	0	0	Ki67+	 6720 22370
10301	0	0	Ki67+	 6721 22341
10302	0	0	Ki67+	 6727 22408
10303	0	0	Ki67+	 6734 22089
10304	0	0	Ki67+	 6736 22155
10305	0	0	Ki67+	 6746 22431
10306	0	0	Ki67+	 6747 22122
10307	0	0	Ki67+	 6751 22387
10308	0	0	Ki67+	 6775 22383
10309	0	0	Ki67+	 6777 22138
10310	0	0	Ki67+	 6778 22231
10311	0	0	Ki67+	 6783 22374
10312	0	0	Ki67+	 6784 22313
10313	0	0	Ki67+	 6788 22206
10314	0	0	Ki67+	 6798 22403
10315	0	0	Ki67+	 6806 22424
10316	0	0	Ki67+	 6813 22287
10317	0	0	Ki67+	 6828 22326
10318	0	0	Ki67+	 6833 22244
10319	0	0	Ki67+	 6838 22410
10320	0	0	Ki67+	 6840 22724
10321	0	0	Ki67+	 6861 22370
10322	0	0	Ki67+	 6865 22402
10323	0	0	Ki67+	 6887 22346
10324	0	0	Ki67+	 6893 22320
10325	0	0	Ki67+	 6905 22343
10326	0	0	Ki67+	 6948 22402
10327	0	0	Ki67+	 6389 23402
10328	0	0	Ki67+	 6408 23378
10329	0	0	Ki67+	 6410 23359
10330	0	0	Ki67+	 6486 23392
10331	0	0	Ki67+	 6509 23460
10332	0	0	Ki67+	 6522 23443
10333	0	0	Ki67+	 6523 23464
10334	0	0	Ki67+	 6533 23471
10335	0	0	Ki67+	 6553 23534
10336	0	0	Ki67+	 6563 23459
10337	0	0	Ki67+	 6589 23496
10338	0	0	Ki67+	 6600 23477
10339	0	0	Ki67+	 6624 23478
10340	0	0	Ki67+	 6625 23553
10341	0	0	Ki67+	 6650 23608
10342	0	0	Ki67+	 6737 23246
10343	0	0	Ki67+	 6789 23601
10344	0	0	Ki67+	 6840 23502
10345	0	0	Ki67+	 6864 23473
10346	0	0	Ki67+	 6869 23497
10347	0	0	Ki67+	 6880 23475
10348	0	0	Ki67+	 6888 23521
10349	0	0	Ki67+	 6979 23372
10350	0	0	Ki67+	 7035 23390
10351	0	0	Ki67+	 7136 22837
10352	0	0	Ki67+	 7147 23447
10353	0	0	Ki67+	 7151 23394
10354	0	0	Ki67+	 6359 23879
10355	0	0	Ki67+	 6366 23775
10356	0	0	Ki67+	 6371 23797
10357	0	0	Ki67+	 6373 23760
10358	0	0	Ki67+	 6411 23902
10359	0	0	Ki67+	 6418 23674
10360	0	0	Ki67+	 6419 23976
10361	0	0	Ki67+	 6424 23790
10362	0	0	Ki67+	 6453 23964
10363	0	0	Ki67+	 6460 23872
10364	0	0	Ki67+	 6476 23770
10365	0	0	Ki67+	 6493 23708
10366	0	0	Ki67+	 6532 23952
10367	0	0	Ki67+	 6566 23853
10368	0	0	Ki67+	 6578 23900
10369	0	0	Ki67+	 6590 23712
10370	0	0	Ki67+	 6605 24016
10371	0	0	Ki67+	 6610 24086
10372	0	0	Ki67+	 6614 24304
10373	0	0	Ki67+	 6615 24148
10374	0	0	Ki67+	 6620 23677
10375	0	0	Ki67+	 6628 24101
10376	0	0	Ki67+	 6629 23957
10377	0	0	Ki67+	 6629 24259
10378	0	0	Ki67+	 6632 24141
10379	0	0	Ki67+	 6634 24326
10380	0	0	Ki67+	 6636 24173
10381	0	0	Ki67+	 6644 24278
10382	0	0	Ki67+	 6645 24251
10383	0	0	Ki67+	 6649 24138
10384	0	0	Ki67+	 6652 24220
10385	0	0	Ki67+	 6654 24298
10386	0	0	Ki67+	 6659 24087
10387	0	0	Ki67+	 6663 24127
10388	0	0	Ki67+	 6665 23900
10389	0	0	Ki67+	 6666 24110
10390	0	0	Ki67+	 6668 24242
10391	0	0	Ki67+	 6670 24274
10392	0	0	Ki67+	 6671 24325
10393	0	0	Ki67+	 6672 24198
10394	0	0	Ki67+	 6673 23679
10395	0	0	Ki67+	 6681 24176
10396	0	0	Ki67+	 6689 24118
10397	0	0	Ki67+	 6691 23999
10398	0	0	Ki67+	 6693 24217
10399	0	0	Ki67+	 6694 24261
10400	0	0	Ki67+	 6695 24287
10401	0	0	Ki67+	 6696 24307
10402	0	0	Ki67+	 6700 24276
10403	0	0	Ki67+	 6707 24109
10404	0	0	Ki67+	 6708 24186
10405	0	0	Ki67+	 6708 24245
10406	0	0	Ki67+	 6709 24135
10407	0	0	Ki67+	 6711 24087
10408	0	0	Ki67+	 6712 24025
10409	0	0	Ki67+	 6714 24333
10410	0	0	Ki67+	 6717 24067
10411	0	0	Ki67+	 6718 24155
10412	0	0	Ki67+	 6723 24182
10413	0	0	Ki67+	 6723 24305
10414	0	0	Ki67+	 6730 24059
10415	0	0	Ki67+	 6733 24111
10416	0	0	Ki67+	 6733 24255
10417	0	0	Ki67+	 6736 24090
10418	0	0	Ki67+	 6740 24304
10419	0	0	Ki67+	 6741 24009
10420	0	0	Ki67+	 6752 24266
10421	0	0	Ki67+	 6754 24029
10422	0	0	Ki67+	 6758 24180
10423	0	0	Ki67+	 6763 24109
10424	0	0	Ki67+	 6766 23767
10425	0	0	Ki67+	 6767 24211
10426	0	0	Ki67+	 6768 24367
10427	0	0	Ki67+	 6769 23989
10428	0	0	Ki67+	 6775 24141
10429	0	0	Ki67+	 6777 24010
10430	0	0	Ki67+	 6778 23939
10431	0	0	Ki67+	 6781 24331
10432	0	0	Ki67+	 6783 24207
10433	0	0	Ki67+	 6786 23891
10434	0	0	Ki67+	 6786 24152
10435	0	0	Ki67+	 6788 23740
10436	0	0	Ki67+	 6790 24117
10437	0	0	Ki67+	 6794 23782
10438	0	0	Ki67+	 6797 24342
10439	0	0	Ki67+	 6802 24084
10440	0	0	Ki67+	 6803 23957
10441	0	0	Ki67+	 6804 23934
10442	0	0	Ki67+	 6806 23975
10443	0	0	Ki67+	 6808 24262
10444	0	0	Ki67+	 6810 23808
10445	0	0	Ki67+	 6811 23703
10446	0	0	Ki67+	 6811 24173
10447	0	0	Ki67+	 6814 24156
10448	0	0	Ki67+	 6814 24204
10449	0	0	Ki67+	 6816 24184
10450	0	0	Ki67+	 6820 24030
10451	0	0	Ki67+	 6823 24319
10452	0	0	Ki67+	 6828 24136
10453	0	0	Ki67+	 6829 24211
10454	0	0	Ki67+	 6829 24341
10455	0	0	Ki67+	 6835 23704
10456	0	0	Ki67+	 6835 24233
10457	0	0	Ki67+	 6838 24187
10458	0	0	Ki67+	 6839 23786
10459	0	0	Ki67+	 6839 23818
10460	0	0	Ki67+	 6839 23970
10461	0	0	Ki67+	 6841 24311
10462	0	0	Ki67+	 6844 24010
10463	0	0	Ki67+	 6845 24161
10464	0	0	Ki67+	 6846 23668
10465	0	0	Ki67+	 6847 24130
10466	0	0	Ki67+	 6849 23868
10467	0	0	Ki67+	 6855 23901
10468	0	0	Ki67+	 6856 23766
10469	0	0	Ki67+	 6858 24174
10470	0	0	Ki67+	 6864 23712
10471	0	0	Ki67+	 6865 23625
10472	0	0	Ki67+	 6865 23869
10473	0	0	Ki67+	 6865 23985
10474	0	0	Ki67+	 6865 24054
10475	0	0	Ki67+	 6871 24158
10476	0	0	Ki67+	 6871 24274
10477	0	0	Ki67+	 6872 24078
10478	0	0	Ki67+	 6876 23679
10479	0	0	Ki67+	 6876 24120
10480	0	0	Ki67+	 6876 24146
10481	0	0	Ki67+	 6879 23637
10482	0	0	Ki67+	 6880 23946
10483	0	0	Ki67+	 6881 23825
10484	0	0	Ki67+	 6882 23689
10485	0	0	Ki67+	 6887 23968
10486	0	0	Ki67+	 6890 24406
10487	0	0	Ki67+	 6891 23623
10488	0	0	Ki67+	 6894 24155
10489	0	0	Ki67+	 6895 23756
10490	0	0	Ki67+	 6895 24364
10491	0	0	Ki67+	 6899 24184
10492	0	0	Ki67+	 6907 23987
10493	0	0	Ki67+	 6907 24139
10494	0	0	Ki67+	 6912 24118
10495	0	0	Ki67+	 6914 24284
10496	0	0	Ki67+	 6916 23691
10497	0	0	Ki67+	 6918 23792
10498	0	0	Ki67+	 6919 23640
10499	0	0	Ki67+	 6919 24251
10500	0	0	Ki67+	 6924 24045
10501	0	0	Ki67+	 6926 24068
10502	0	0	Ki67+	 6927 23985
10503	0	0	Ki67+	 6933 24153
10504	0	0	Ki67+	 6938 23709
10505	0	0	Ki67+	 6940 23814
10506	0	0	Ki67+	 6940 23960
10507	0	0	Ki67+	 6945 23940
10508	0	0	Ki67+	 6948 23974
10509	0	0	Ki67+	 6950 23685
10510	0	0	Ki67+	 6950 23862
10511	0	0	Ki67+	 6950 24404
10512	0	0	Ki67+	 6957 23896
10513	0	0	Ki67+	 6963 23732
10514	0	0	Ki67+	 6963 24103
10515	0	0	Ki67+	 6969 24048
10516	0	0	Ki67+	 6970 24131
10517	0	0	Ki67+	 6971 23866
10518	0	0	Ki67+	 6971 23933
10519	0	0	Ki67+	 6974 24195
10520	0	0	Ki67+	 6977 23708
10521	0	0	Ki67+	 6980 24040
10522	0	0	Ki67+	 6980 24269
10523	0	0	Ki67+	 6981 23744
10524	0	0	Ki67+	 6986 24129
10525	0	0	Ki67+	 6989 23966
10526	0	0	Ki67+	 7001 24156
10527	0	0	Ki67+	 7002 24272
10528	0	0	Ki67+	 7004 23983
10529	0	0	Ki67+	 7009 24062
10530	0	0	Ki67+	 7011 24044
10531	0	0	Ki67+	 7013 24083
10532	0	0	Ki67+	 7016 23753
10533	0	0	Ki67+	 7019 24017
10534	0	0	Ki67+	 7026 23627
10535	0	0	Ki67+	 7030 23898
10536	0	0	Ki67+	 7046 23635
10537	0	0	Ki67+	 7058 23882
10538	0	0	Ki67+	 7064 24357
10539	0	0	Ki67+	 7087 24134
10540	0	0	Ki67+	 7096 24369
10541	0	0	Ki67+	 7101 24204
10542	0	0	Ki67+	 7109 24349
10543	0	0	Ki67+	 7116 24403
10544	0	0	Ki67+	 6811 24430
10545	0	0	Ki67+	 6854 24619
10546	0	0	Ki67+	 6898 24622
10547	0	0	Ki67+	 6901 24707
10548	0	0	Ki67+	 6916 24585
10549	0	0	Ki67+	 6927 24691
10550	0	0	Ki67+	 6928 24668
10551	0	0	Ki67+	 6931 24717
10552	0	0	Ki67+	 6940 24728
10553	0	0	Ki67+	 6953 24592
10554	0	0	Ki67+	 6964 24693
10555	0	0	Ki67+	 6966 24880
10556	0	0	Ki67+	 6968 24602
10557	0	0	Ki67+	 6988 24773
10558	0	0	Ki67+	 6993 24679
10559	0	0	Ki67+	 6998 24601
10560	0	0	Ki67+	 7003 24802
10561	0	0	Ki67+	 7007 24614
10562	0	0	Ki67+	 7010 24563
10563	0	0	Ki67+	 7011 24445
10564	0	0	Ki67+	 7012 24539
10565	0	0	Ki67+	 7020 24479
10566	0	0	Ki67+	 7035 24610
10567	0	0	Ki67+	 7037 24429
10568	0	0	Ki67+	 7039 24835
10569	0	0	Ki67+	 7047 24625
10570	0	0	Ki67+	 7052 25032
10571	0	0	Ki67+	 7053 24978
10572	0	0	Ki67+	 7056 24806
10573	0	0	Ki67+	 7057 24740
10574	0	0	Ki67+	 7059 24990
10575	0	0	Ki67+	 7066 24480
10576	0	0	Ki67+	 7075 24544
10577	0	0	Ki67+	 7081 24757
10578	0	0	Ki67+	 7082 24437
10579	0	0	Ki67+	 7084 24726
10580	0	0	Ki67+	 7089 25156
10581	0	0	Ki67+	 7091 24461
10582	0	0	Ki67+	 7092 24499
10583	0	0	Ki67+	 7095 24523
10584	0	0	Ki67+	 7099 24843
10585	0	0	Ki67+	 7103 24780
10586	0	0	Ki67+	 7104 25108
10587	0	0	Ki67+	 7106 24498
10588	0	0	Ki67+	 7110 24702
10589	0	0	Ki67+	 7110 24815
10590	0	0	Ki67+	 7110 24991
10591	0	0	Ki67+	 7117 24579
10592	0	0	Ki67+	 7120 24886
10593	0	0	Ki67+	 7124 24726
10594	0	0	Ki67+	 7125 25015
10595	0	0	Ki67+	 7129 24652
10596	0	0	Ki67+	 7132 24677
10597	0	0	Ki67+	 7137 25202
10598	0	0	Ki67+	 7142 24986
10599	0	0	Ki67+	 7145 24907
10600	0	0	Ki67+	 7150 24419
10601	0	0	Ki67+	 7150 25119
10602	0	0	Ki67+	 7168 9357
10603	0	0	Ki67+	 7285 9110
10604	0	0	Ki67+	 7331 9085
10605	0	0	Ki67+	 7369 9247
10606	0	0	Ki67+	 7390 9197
10607	0	0	Ki67+	 7415 9106
10608	0	0	Ki67+	 7437 9272
10609	0	0	Ki67+	 7518 9121
10610	0	0	Ki67+	 7554 9046
10611	0	0	Ki67+	 7569 8997
10612	0	0	Ki67+	 7578 9088
10613	0	0	Ki67+	 7597 9010
10614	0	0	Ki67+	 7628 8866
10615	0	0	Ki67+	 7630 9245
10616	0	0	Ki67+	 7635 9000
10617	0	0	Ki67+	 7636 8890
10618	0	0	Ki67+	 7692 9230
10619	0	0	Ki67+	 7712 8803
10620	0	0	Ki67+	 7760 8838
10621	0	0	Ki67+	 7769 9177
10622	0	0	Ki67+	 7771 8895
10623	0	0	Ki67+	 7823 8765
10624	0	0	Ki67+	 7842 8884
10625	0	0	Ki67+	 7847 9154
10626	0	0	Ki67+	 7888 9078
10627	0	0	Ki67+	 7915 8739
10628	0	0	Ki67+	 7916 8889
10629	0	0	Ki67+	 7921 8657
10630	0	0	Ki67+	 7930 8593
10631	0	0	Ki67+	 7936 8603
10632	0	0	Ki67+	 7947 8611
10633	0	0	Ki67+	 7187 9670
10634	0	0	Ki67+	 7228 9559
10635	0	0	Ki67+	 7254 9793
10636	0	0	Ki67+	 7274 9689
10637	0	0	Ki67+	 7395 9964
10638	0	0	Ki67+	 7401 10124
10639	0	0	Ki67+	 7417 9802
10640	0	0	Ki67+	 7438 10022
10641	0	0	Ki67+	 7442 9493
10642	0	0	Ki67+	 7690 9730
10643	0	0	Ki67+	 7771 9382
10644	0	0	Ki67+	 7820 9848
10645	0	0	Ki67+	 7848 9760
10646	0	0	Ki67+	 7241 10355
10647	0	0	Ki67+	 7320 10199
10648	0	0	Ki67+	 7432 10851
10649	0	0	Ki67+	 7459 10300
10650	0	0	Ki67+	 7705 10769
10651	0	0	Ki67+	 7826 10657
10652	0	0	Ki67+	 7888 10619
10653	0	0	Ki67+	 7217 11201
10654	0	0	Ki67+	 7358 11291
10655	0	0	Ki67+	 7447 11040
10656	0	0	Ki67+	 7469 11071
10657	0	0	Ki67+	 7475 11425
10658	0	0	Ki67+	 7483 11159
10659	0	0	Ki67+	 7489 11419
10660	0	0	Ki67+	 7601 11396
10661	0	0	Ki67+	 7626 11656
10662	0	0	Ki67+	 7665 11752
10663	0	0	Ki67+	 7723 11703
10664	0	0	Ki67+	 7781 11439
10665	0	0	Ki67+	 7842 11253
10666	0	0	Ki67+	 7874 11348
10667	0	0	Ki67+	 7377 12469
10668	0	0	Ki67+	 7647 12550
10669	0	0	Ki67+	 7775 12273
10670	0	0	Ki67+	 7783 12099
10671	0	0	Ki67+	 7892 11927
10672	0	0	Ki67+	 7942 11929
10673	0	0	Ki67+	 7418 12661
10674	0	0	Ki67+	 7215 13828
10675	0	0	Ki67+	 7395 14011
10676	0	0	Ki67+	 7749 14646
10677	0	0	Ki67+	 7755 14402
10678	0	0	Ki67+	 7445 15028
10679	0	0	Ki67+	 7164 16126
10680	0	0	Ki67+	 7197 16181
10681	0	0	Ki67+	 7310 16027
10682	0	0	Ki67+	 7358 15896
10683	0	0	Ki67+	 7500 16184
10684	0	0	Ki67+	 7540 16046
10685	0	0	Ki67+	 7667 16485
10686	0	0	Ki67+	 7724 16345
10687	0	0	Ki67+	 7912 16303
10688	0	0	Ki67+	 7540 16751
10689	0	0	Ki67+	 7556 16653
10690	0	0	Ki67+	 7597 16653
10691	0	0	Ki67+	 7605 16751
10692	0	0	Ki67+	 7674 16811
10693	0	0	Ki67+	 7689 16636
10694	0	0	Ki67+	 7695 16823
10695	0	0	Ki67+	 7698 16878
10696	0	0	Ki67+	 7717 16956
10697	0	0	Ki67+	 7720 16821
10698	0	0	Ki67+	 7723 16895
10699	0	0	Ki67+	 7724 16649
10700	0	0	Ki67+	 7724 16837
10701	0	0	Ki67+	 7740 16652
10702	0	0	Ki67+	 7748 16909
10703	0	0	Ki67+	 7748 17185
10704	0	0	Ki67+	 7750 16897
10705	0	0	Ki67+	 7752 16864
10706	0	0	Ki67+	 7755 16815
10707	0	0	Ki67+	 7758 16932
10708	0	0	Ki67+	 7767 16674
10709	0	0	Ki67+	 7769 16652
10710	0	0	Ki67+	 7771 16843
10711	0	0	Ki67+	 7772 16898
10712	0	0	Ki67+	 7784 16879
10713	0	0	Ki67+	 7787 16601
10714	0	0	Ki67+	 7787 16861
10715	0	0	Ki67+	 7792 17084
10716	0	0	Ki67+	 7806 17312
10717	0	0	Ki67+	 7817 16904
10718	0	0	Ki67+	 7820 17263
10719	0	0	Ki67+	 7821 17138
10720	0	0	Ki67+	 7827 17226
10721	0	0	Ki67+	 7830 16680
10722	0	0	Ki67+	 7837 17285
10723	0	0	Ki67+	 7840 17082
10724	0	0	Ki67+	 7841 16913
10725	0	0	Ki67+	 7841 17037
10726	0	0	Ki67+	 7843 16700
10727	0	0	Ki67+	 7843 17144
10728	0	0	Ki67+	 7845 16876
10729	0	0	Ki67+	 7851 17247
10730	0	0	Ki67+	 7860 16849
10731	0	0	Ki67+	 7869 16818
10732	0	0	Ki67+	 7874 17176
10733	0	0	Ki67+	 7876 17117
10734	0	0	Ki67+	 7878 17090
10735	0	0	Ki67+	 7878 17316
10736	0	0	Ki67+	 7884 16835
10737	0	0	Ki67+	 7893 17137
10738	0	0	Ki67+	 7897 17154
10739	0	0	Ki67+	 7901 16820
10740	0	0	Ki67+	 7901 17325
10741	0	0	Ki67+	 7902 17196
10742	0	0	Ki67+	 7904 17056
10743	0	0	Ki67+	 7908 16890
10744	0	0	Ki67+	 7910 17044
10745	0	0	Ki67+	 7912 16932
10746	0	0	Ki67+	 7918 17091
10747	0	0	Ki67+	 7919 16951
10748	0	0	Ki67+	 7919 17340
10749	0	0	Ki67+	 7921 16788
10750	0	0	Ki67+	 7921 16922
10751	0	0	Ki67+	 7923 17253
10752	0	0	Ki67+	 7927 16656
10753	0	0	Ki67+	 7927 16845
10754	0	0	Ki67+	 7929 16731
10755	0	0	Ki67+	 7933 16699
10756	0	0	Ki67+	 7935 16638
10757	0	0	Ki67+	 7939 16751
10758	0	0	Ki67+	 7946 16712
10759	0	0	Ki67+	 7948 16680
10760	0	0	Ki67+	 7344 18021
10761	0	0	Ki67+	 7448 17677
10762	0	0	Ki67+	 7459 17856
10763	0	0	Ki67+	 7670 17623
10764	0	0	Ki67+	 7871 17392
10765	0	0	Ki67+	 7888 17366
10766	0	0	Ki67+	 7904 17383
10767	0	0	Ki67+	 7291 18454
10768	0	0	Ki67+	 7321 18765
10769	0	0	Ki67+	 7379 18602
10770	0	0	Ki67+	 7540 18459
10771	0	0	Ki67+	 7569 18927
10772	0	0	Ki67+	 7784 18888
10773	0	0	Ki67+	 7790 18876
10774	0	0	Ki67+	 7903 18852
10775	0	0	Ki67+	 7942 18482
10776	0	0	Ki67+	 7231 19735
10777	0	0	Ki67+	 7292 19354
10778	0	0	Ki67+	 7310 19591
10779	0	0	Ki67+	 7310 19742
10780	0	0	Ki67+	 7312 19693
10781	0	0	Ki67+	 7326 19667
10782	0	0	Ki67+	 7371 19683
10783	0	0	Ki67+	 7385 19725
10784	0	0	Ki67+	 7396 19671
10785	0	0	Ki67+	 7411 19572
10786	0	0	Ki67+	 7417 19336
10787	0	0	Ki67+	 7457 19754
10788	0	0	Ki67+	 7471 19661
10789	0	0	Ki67+	 7476 19641
10790	0	0	Ki67+	 7490 19755
10791	0	0	Ki67+	 7507 19736
10792	0	0	Ki67+	 7546 19627
10793	0	0	Ki67+	 7557 19678
10794	0	0	Ki67+	 7567 19755
10795	0	0	Ki67+	 7585 19727
10796	0	0	Ki67+	 7798 19740
10797	0	0	Ki67+	 7829 19675
10798	0	0	Ki67+	 7154 20022
10799	0	0	Ki67+	 7156 20469
10800	0	0	Ki67+	 7157 20521
10801	0	0	Ki67+	 7163 19905
10802	0	0	Ki67+	 7173 20327
10803	0	0	Ki67+	 7175 19988
10804	0	0	Ki67+	 7175 20493
10805	0	0	Ki67+	 7177 20542
10806	0	0	Ki67+	 7180 19938
10807	0	0	Ki67+	 7183 20292
10808	0	0	Ki67+	 7184 20453
10809	0	0	Ki67+	 7191 19906
10810	0	0	Ki67+	 7193 20494
10811	0	0	Ki67+	 7199 19889
10812	0	0	Ki67+	 7201 20360
10813	0	0	Ki67+	 7203 19762
10814	0	0	Ki67+	 7205 19834
10815	0	0	Ki67+	 7205 20464
10816	0	0	Ki67+	 7209 20281
10817	0	0	Ki67+	 7219 20411
10818	0	0	Ki67+	 7220 19924
10819	0	0	Ki67+	 7223 20282
10820	0	0	Ki67+	 7224 20508
10821	0	0	Ki67+	 7229 20437
10822	0	0	Ki67+	 7234 20321
10823	0	0	Ki67+	 7234 20419
10824	0	0	Ki67+	 7240 20451
10825	0	0	Ki67+	 7245 20361
10826	0	0	Ki67+	 7255 20418
10827	0	0	Ki67+	 7261 20053
10828	0	0	Ki67+	 7261 20087
10829	0	0	Ki67+	 7262 20506
10830	0	0	Ki67+	 7269 20354
10831	0	0	Ki67+	 7270 20029
10832	0	0	Ki67+	 7272 20383
10833	0	0	Ki67+	 7272 20559
10834	0	0	Ki67+	 7274 20128
10835	0	0	Ki67+	 7278 20006
10836	0	0	Ki67+	 7279 20448
10837	0	0	Ki67+	 7281 20146
10838	0	0	Ki67+	 7291 20388
10839	0	0	Ki67+	 7293 19984
10840	0	0	Ki67+	 7295 20271
10841	0	0	Ki67+	 7295 20351
10842	0	0	Ki67+	 7298 20051
10843	0	0	Ki67+	 7298 20077
10844	0	0	Ki67+	 7298 20539
10845	0	0	Ki67+	 7301 20463
10846	0	0	Ki67+	 7302 20428
10847	0	0	Ki67+	 7304 20107
10848	0	0	Ki67+	 7311 20556
10849	0	0	Ki67+	 7313 20147
10850	0	0	Ki67+	 7313 20225
10851	0	0	Ki67+	 7315 20067
10852	0	0	Ki67+	 7315 20163
10853	0	0	Ki67+	 7319 19784
10854	0	0	Ki67+	 7322 20284
10855	0	0	Ki67+	 7327 20107
10856	0	0	Ki67+	 7329 20004
10857	0	0	Ki67+	 7344 20557
10858	0	0	Ki67+	 7347 20416
10859	0	0	Ki67+	 7361 20297
10860	0	0	Ki67+	 7367 20118
10861	0	0	Ki67+	 7372 20094
10862	0	0	Ki67+	 7386 20279
10863	0	0	Ki67+	 7387 20394
10864	0	0	Ki67+	 7396 20166
10865	0	0	Ki67+	 7397 20106
10866	0	0	Ki67+	 7404 20258
10867	0	0	Ki67+	 7409 20009
10868	0	0	Ki67+	 7413 20150
10869	0	0	Ki67+	 7415 20052
10870	0	0	Ki67+	 7426 19978
10871	0	0	Ki67+	 7434 20179
10872	0	0	Ki67+	 7443 19988
10873	0	0	Ki67+	 7443 20036
10874	0	0	Ki67+	 7455 20393
10875	0	0	Ki67+	 7462 19799
10876	0	0	Ki67+	 7469 20279
10877	0	0	Ki67+	 7496 20251
10878	0	0	Ki67+	 7505 19834
10879	0	0	Ki67+	 7523 20191
10880	0	0	Ki67+	 7526 19783
10881	0	0	Ki67+	 7529 19914
10882	0	0	Ki67+	 7529 20158
10883	0	0	Ki67+	 7536 20053
10884	0	0	Ki67+	 7539 19768
10885	0	0	Ki67+	 7544 20075
10886	0	0	Ki67+	 7550 20093
10887	0	0	Ki67+	 7563 19914
10888	0	0	Ki67+	 7568 20094
10889	0	0	Ki67+	 7571 19992
10890	0	0	Ki67+	 7574 20045
10891	0	0	Ki67+	 7601 20101
10892	0	0	Ki67+	 7616 19844
10893	0	0	Ki67+	 7624 19777
10894	0	0	Ki67+	 7645 20013
10895	0	0	Ki67+	 7688 19986
10896	0	0	Ki67+	 7846 20462
10897	0	0	Ki67+	 7899 20284
10898	0	0	Ki67+	 7920 20355
10899	0	0	Ki67+	 7929 20263
10900	0	0	Ki67+	 7930 20442
10901	0	0	Ki67+	 7161 20917
10902	0	0	Ki67+	 7162 20624
10903	0	0	Ki67+	 7166 20574
10904	0	0	Ki67+	 7175 20641
10905	0	0	Ki67+	 7182 21162
10906	0	0	Ki67+	 7189 20712
10907	0	0	Ki67+	 7195 20660
10908	0	0	Ki67+	 7207 20845
10909	0	0	Ki67+	 7214 20596
10910	0	0	Ki67+	 7221 20882
10911	0	0	Ki67+	 7227 20852
10912	0	0	Ki67+	 7234 20803
10913	0	0	Ki67+	 7255 20588
10914	0	0	Ki67+	 7256 20959
10915	0	0	Ki67+	 7264 20669
10916	0	0	Ki67+	 7264 20783
10917	0	0	Ki67+	 7268 20750
10918	0	0	Ki67+	 7270 20900
10919	0	0	Ki67+	 7281 20755
10920	0	0	Ki67+	 7297 20635
10921	0	0	Ki67+	 7297 20663
10922	0	0	Ki67+	 7312 20664
10923	0	0	Ki67+	 7320 20694
10924	0	0	Ki67+	 7325 20600
10925	0	0	Ki67+	 7334 21277
10926	0	0	Ki67+	 7338 20608
10927	0	0	Ki67+	 7356 21099
10928	0	0	Ki67+	 7556 21113
10929	0	0	Ki67+	 7642 20781
10930	0	0	Ki67+	 7737 20693
10931	0	0	Ki67+	 7774 20799
10932	0	0	Ki67+	 7838 20814
10933	0	0	Ki67+	 7898 20730
10934	0	0	Ki67+	 7935 20589
10935	0	0	Ki67+	 7936 20781
10936	0	0	Ki67+	 7949 21136
10937	0	0	Ki67+	 7196 22106
10938	0	0	Ki67+	 7268 21466
10939	0	0	Ki67+	 7324 21608
10940	0	0	Ki67+	 7556 21913
10941	0	0	Ki67+	 7586 21722
10942	0	0	Ki67+	 7160 22803
10943	0	0	Ki67+	 7165 22930
10944	0	0	Ki67+	 7166 22901
10945	0	0	Ki67+	 7171 22874
10946	0	0	Ki67+	 7184 22937
10947	0	0	Ki67+	 7217 22781
10948	0	0	Ki67+	 7218 22929
10949	0	0	Ki67+	 7248 22600
10950	0	0	Ki67+	 7253 22785
10951	0	0	Ki67+	 7253 22812
10952	0	0	Ki67+	 7254 22581
10953	0	0	Ki67+	 7257 22661
10954	0	0	Ki67+	 7257 22736
10955	0	0	Ki67+	 7262 22689
10956	0	0	Ki67+	 7269 22830
10957	0	0	Ki67+	 7277 22454
10958	0	0	Ki67+	 7296 22947
10959	0	0	Ki67+	 7316 22608
10960	0	0	Ki67+	 7321 22941
10961	0	0	Ki67+	 7328 22694
10962	0	0	Ki67+	 7384 22690
10963	0	0	Ki67+	 7392 22722
10964	0	0	Ki67+	 7421 22561
10965	0	0	Ki67+	 7449 22793
10966	0	0	Ki67+	 7479 22557
10967	0	0	Ki67+	 7486 22923
10968	0	0	Ki67+	 7492 22952
10969	0	0	Ki67+	 7495 22553
10970	0	0	Ki67+	 7504 22944
10971	0	0	Ki67+	 7510 22398
10972	0	0	Ki67+	 7513 22562
10973	0	0	Ki67+	 7524 22913
10974	0	0	Ki67+	 7537 22679
10975	0	0	Ki67+	 7548 22921
10976	0	0	Ki67+	 7552 22940
10977	0	0	Ki67+	 7571 22949
10978	0	0	Ki67+	 7572 22916
10979	0	0	Ki67+	 7599 22905
10980	0	0	Ki67+	 7608 22930
10981	0	0	Ki67+	 7621 22959
10982	0	0	Ki67+	 7624 22860
10983	0	0	Ki67+	 7639 22944
10984	0	0	Ki67+	 7661 22474
10985	0	0	Ki67+	 7671 22951
10986	0	0	Ki67+	 7696 22958
10987	0	0	Ki67+	 7709 22925
10988	0	0	Ki67+	 7718 22904
10989	0	0	Ki67+	 7724 22889
10990	0	0	Ki67+	 7730 22948
10991	0	0	Ki67+	 7736 22926
10992	0	0	Ki67+	 7740 22884
10993	0	0	Ki67+	 7760 22942
10994	0	0	Ki67+	 7762 22423
10995	0	0	Ki67+	 7776 22574
10996	0	0	Ki67+	 7777 22541
10997	0	0	Ki67+	 7777 22584
10998	0	0	Ki67+	 7780 22698
10999	0	0	Ki67+	 7780 22920
11000	0	0	Ki67+	 7784 22818
11001	0	0	Ki67+	 7790 22803
11002	0	0	Ki67+	 7793 22544
11003	0	0	Ki67+	 7800 22727
11004	0	0	Ki67+	 7802 22689
11005	0	0	Ki67+	 7804 22663
11006	0	0	Ki67+	 7805 22837
11007	0	0	Ki67+	 7809 22941
11008	0	0	Ki67+	 7811 22600
11009	0	0	Ki67+	 7816 22887
11010	0	0	Ki67+	 7819 22562
11011	0	0	Ki67+	 7819 22696
11012	0	0	Ki67+	 7819 22813
11013	0	0	Ki67+	 7825 22574
11014	0	0	Ki67+	 7833 22535
11015	0	0	Ki67+	 7835 22469
11016	0	0	Ki67+	 7835 22932
11017	0	0	Ki67+	 7839 22852
11018	0	0	Ki67+	 7841 22828
11019	0	0	Ki67+	 7846 22612
11020	0	0	Ki67+	 7846 22761
11021	0	0	Ki67+	 7846 22788
11022	0	0	Ki67+	 7847 22799
11023	0	0	Ki67+	 7849 22521
11024	0	0	Ki67+	 7852 22850
11025	0	0	Ki67+	 7853 22881
11026	0	0	Ki67+	 7854 22911
11027	0	0	Ki67+	 7855 22723
11028	0	0	Ki67+	 7861 22804
11029	0	0	Ki67+	 7864 22855
11030	0	0	Ki67+	 7869 22782
11031	0	0	Ki67+	 7871 22588
11032	0	0	Ki67+	 7871 22935
11033	0	0	Ki67+	 7873 22693
11034	0	0	Ki67+	 7873 22841
11035	0	0	Ki67+	 7881 22470
11036	0	0	Ki67+	 7882 22548
11037	0	0	Ki67+	 7885 22742
11038	0	0	Ki67+	 7885 22868
11039	0	0	Ki67+	 7888 22768
11040	0	0	Ki67+	 7891 22493
11041	0	0	Ki67+	 7900 22511
11042	0	0	Ki67+	 7901 22811
11043	0	0	Ki67+	 7902 22608
11044	0	0	Ki67+	 7905 22685
11045	0	0	Ki67+	 7905 22849
11046	0	0	Ki67+	 7912 22495
11047	0	0	Ki67+	 7913 22576
11048	0	0	Ki67+	 7917 22447
11049	0	0	Ki67+	 7917 22727
11050	0	0	Ki67+	 7921 22477
11051	0	0	Ki67+	 7922 22867
11052	0	0	Ki67+	 7924 22713
11053	0	0	Ki67+	 7930 22390
11054	0	0	Ki67+	 7930 22541
11055	0	0	Ki67+	 7932 22515
11056	0	0	Ki67+	 7938 22462
11057	0	0	Ki67+	 7939 22433
11058	0	0	Ki67+	 7941 22308
11059	0	0	Ki67+	 7946 22508
11060	0	0	Ki67+	 7948 22588
11061	0	0	Ki67+	 7948 22773
11062	0	0	Ki67+	 7949 22410
11063	0	0	Ki67+	 7949 22434
11064	0	0	Ki67+	 7949 22495
11065	0	0	Ki67+	 7164 23486
11066	0	0	Ki67+	 7167 22981
11067	0	0	Ki67+	 7175 23447
11068	0	0	Ki67+	 7175 23473
11069	0	0	Ki67+	 7178 23539
11070	0	0	Ki67+	 7181 23346
11071	0	0	Ki67+	 7196 23535
11072	0	0	Ki67+	 7206 23533
11073	0	0	Ki67+	 7215 23486
11074	0	0	Ki67+	 7225 23026
11075	0	0	Ki67+	 7232 23540
11076	0	0	Ki67+	 7232 23583
11077	0	0	Ki67+	 7255 23497
11078	0	0	Ki67+	 7259 23590
11079	0	0	Ki67+	 7264 23616
11080	0	0	Ki67+	 7265 23539
11081	0	0	Ki67+	 7267 23474
11082	0	0	Ki67+	 7276 23561
11083	0	0	Ki67+	 7296 23602
11084	0	0	Ki67+	 7306 23203
11085	0	0	Ki67+	 7314 23573
11086	0	0	Ki67+	 7315 23467
11087	0	0	Ki67+	 7317 23122
11088	0	0	Ki67+	 7323 23094
11089	0	0	Ki67+	 7323 23146
11090	0	0	Ki67+	 7323 23536
11091	0	0	Ki67+	 7324 23590
11092	0	0	Ki67+	 7328 23572
11093	0	0	Ki67+	 7334 23525
11094	0	0	Ki67+	 7337 23420
11095	0	0	Ki67+	 7346 23076
11096	0	0	Ki67+	 7349 23120
11097	0	0	Ki67+	 7349 23553
11098	0	0	Ki67+	 7353 23674
11099	0	0	Ki67+	 7358 23100
11100	0	0	Ki67+	 7359 23705
11101	0	0	Ki67+	 7361 23477
11102	0	0	Ki67+	 7361 23602
11103	0	0	Ki67+	 7362 23070
11104	0	0	Ki67+	 7362 23316
11105	0	0	Ki67+	 7363 23459
11106	0	0	Ki67+	 7363 23621
11107	0	0	Ki67+	 7366 23347
11108	0	0	Ki67+	 7367 23300
11109	0	0	Ki67+	 7368 23514
11110	0	0	Ki67+	 7372 23181
11111	0	0	Ki67+	 7372 23427
11112	0	0	Ki67+	 7373 23560
11113	0	0	Ki67+	 7374 23228
11114	0	0	Ki67+	 7379 23084
11115	0	0	Ki67+	 7380 23169
11116	0	0	Ki67+	 7380 23328
11117	0	0	Ki67+	 7382 23724
11118	0	0	Ki67+	 7383 23116
11119	0	0	Ki67+	 7387 23211
11120	0	0	Ki67+	 7388 23392
11121	0	0	Ki67+	 7388 23575
11122	0	0	Ki67+	 7389 23439
11123	0	0	Ki67+	 7389 23467
11124	0	0	Ki67+	 7393 23292
11125	0	0	Ki67+	 7394 23064
11126	0	0	Ki67+	 7394 23227
11127	0	0	Ki67+	 7394 23373
11128	0	0	Ki67+	 7396 23518
11129	0	0	Ki67+	 7398 23103
11130	0	0	Ki67+	 7398 23490
11131	0	0	Ki67+	 7401 23420
11132	0	0	Ki67+	 7404 23677
11133	0	0	Ki67+	 7406 23316
11134	0	0	Ki67+	 7408 23594
11135	0	0	Ki67+	 7409 23400
11136	0	0	Ki67+	 7410 23446
11137	0	0	Ki67+	 7413 23048
11138	0	0	Ki67+	 7413 23421
11139	0	0	Ki67+	 7419 23017
11140	0	0	Ki67+	 7420 23580
11141	0	0	Ki67+	 7421 23543
11142	0	0	Ki67+	 7421 23740
11143	0	0	Ki67+	 7422 23146
11144	0	0	Ki67+	 7422 23381
11145	0	0	Ki67+	 7425 23505
11146	0	0	Ki67+	 7426 23167
11147	0	0	Ki67+	 7426 23334
11148	0	0	Ki67+	 7429 23036
11149	0	0	Ki67+	 7430 23282
11150	0	0	Ki67+	 7432 23355
11151	0	0	Ki67+	 7436 23235
11152	0	0	Ki67+	 7437 23065
11153	0	0	Ki67+	 7437 23473
11154	0	0	Ki67+	 7437 23604
11155	0	0	Ki67+	 7438 23558
11156	0	0	Ki67+	 7438 23578
11157	0	0	Ki67+	 7439 23413
11158	0	0	Ki67+	 7439 23444
11159	0	0	Ki67+	 7439 23649
11160	0	0	Ki67+	 7439 23671
11161	0	0	Ki67+	 7441 23492
11162	0	0	Ki67+	 7445 23002
11163	0	0	Ki67+	 7446 23524
11164	0	0	Ki67+	 7448 23757
11165	0	0	Ki67+	 7449 23216
11166	0	0	Ki67+	 7450 23084
11167	0	0	Ki67+	 7450 23181
11168	0	0	Ki67+	 7451 23148
11169	0	0	Ki67+	 7452 23353
11170	0	0	Ki67+	 7455 23417
11171	0	0	Ki67+	 7456 23255
11172	0	0	Ki67+	 7457 23101
11173	0	0	Ki67+	 7459 23046
11174	0	0	Ki67+	 7461 23324
11175	0	0	Ki67+	 7462 22977
11176	0	0	Ki67+	 7462 23687
11177	0	0	Ki67+	 7463 23629
11178	0	0	Ki67+	 7464 23380
11179	0	0	Ki67+	 7465 23457
11180	0	0	Ki67+	 7466 23302
11181	0	0	Ki67+	 7466 23659
11182	0	0	Ki67+	 7470 23522
11183	0	0	Ki67+	 7471 23556
11184	0	0	Ki67+	 7472 23221
11185	0	0	Ki67+	 7474 23494
11186	0	0	Ki67+	 7475 23574
11187	0	0	Ki67+	 7477 23071
11188	0	0	Ki67+	 7479 23190
11189	0	0	Ki67+	 7480 23178
11190	0	0	Ki67+	 7480 23287
11191	0	0	Ki67+	 7480 23734
11192	0	0	Ki67+	 7481 23402
11193	0	0	Ki67+	 7482 23440
11194	0	0	Ki67+	 7484 23601
11195	0	0	Ki67+	 7486 22981
11196	0	0	Ki67+	 7486 23042
11197	0	0	Ki67+	 7488 23665
11198	0	0	Ki67+	 7488 23697
11199	0	0	Ki67+	 7489 23010
11200	0	0	Ki67+	 7490 23318
11201	0	0	Ki67+	 7492 23351
11202	0	0	Ki67+	 7493 23257
11203	0	0	Ki67+	 7499 23464
11204	0	0	Ki67+	 7500 23504
11205	0	0	Ki67+	 7503 23329
11206	0	0	Ki67+	 7505 23616
11207	0	0	Ki67+	 7506 23214
11208	0	0	Ki67+	 7512 23279
11209	0	0	Ki67+	 7514 23039
11210	0	0	Ki67+	 7519 23167
11211	0	0	Ki67+	 7519 23401
11212	0	0	Ki67+	 7523 23426
11213	0	0	Ki67+	 7523 23542
11214	0	0	Ki67+	 7524 23307
11215	0	0	Ki67+	 7525 23043
11216	0	0	Ki67+	 7527 23679
11217	0	0	Ki67+	 7529 23477
11218	0	0	Ki67+	 7530 23121
11219	0	0	Ki67+	 7532 23519
11220	0	0	Ki67+	 7535 22967
11221	0	0	Ki67+	 7537 23579
11222	0	0	Ki67+	 7537 23733
11223	0	0	Ki67+	 7538 23354
11224	0	0	Ki67+	 7538 23546
11225	0	0	Ki67+	 7540 23130
11226	0	0	Ki67+	 7540 23170
11227	0	0	Ki67+	 7540 23336
11228	0	0	Ki67+	 7546 23261
11229	0	0	Ki67+	 7547 23695
11230	0	0	Ki67+	 7548 23304
11231	0	0	Ki67+	 7550 23039
11232	0	0	Ki67+	 7551 23497
11233	0	0	Ki67+	 7552 23003
11234	0	0	Ki67+	 7552 23403
11235	0	0	Ki67+	 7552 23522
11236	0	0	Ki67+	 7554 23457
11237	0	0	Ki67+	 7564 23645
11238	0	0	Ki67+	 7565 22961
11239	0	0	Ki67+	 7566 23109
11240	0	0	Ki67+	 7566 23145
11241	0	0	Ki67+	 7566 23441
11242	0	0	Ki67+	 7567 23537
11243	0	0	Ki67+	 7567 23708
11244	0	0	Ki67+	 7573 23209
11245	0	0	Ki67+	 7574 23359
11246	0	0	Ki67+	 7575 23004
11247	0	0	Ki67+	 7575 23304
11248	0	0	Ki67+	 7576 23674
11249	0	0	Ki67+	 7583 23721
11250	0	0	Ki67+	 7584 23125
11251	0	0	Ki67+	 7584 23465
11252	0	0	Ki67+	 7585 23195
11253	0	0	Ki67+	 7587 23033
11254	0	0	Ki67+	 7587 23406
11255	0	0	Ki67+	 7590 23110
11256	0	0	Ki67+	 7591 23379
11257	0	0	Ki67+	 7593 23543
11258	0	0	Ki67+	 7601 23081
11259	0	0	Ki67+	 7602 23291
11260	0	0	Ki67+	 7605 23038
11261	0	0	Ki67+	 7615 22998
11262	0	0	Ki67+	 7616 23091
11263	0	0	Ki67+	 7616 23212
11264	0	0	Ki67+	 7616 23515
11265	0	0	Ki67+	 7618 23022
11266	0	0	Ki67+	 7620 23601
11267	0	0	Ki67+	 7627 23391
11268	0	0	Ki67+	 7629 23167
11269	0	0	Ki67+	 7629 23467
11270	0	0	Ki67+	 7630 23756
11271	0	0	Ki67+	 7632 23024
11272	0	0	Ki67+	 7633 23731
11273	0	0	Ki67+	 7637 23061
11274	0	0	Ki67+	 7637 23343
11275	0	0	Ki67+	 7639 23698
11276	0	0	Ki67+	 7646 23563
11277	0	0	Ki67+	 7649 23465
11278	0	0	Ki67+	 7651 23121
11279	0	0	Ki67+	 7659 23069
11280	0	0	Ki67+	 7659 23262
11281	0	0	Ki67+	 7659 23279
11282	0	0	Ki67+	 7659 23618
11283	0	0	Ki67+	 7661 23246
11284	0	0	Ki67+	 7662 23605
11285	0	0	Ki67+	 7664 23537
11286	0	0	Ki67+	 7665 23590
11287	0	0	Ki67+	 7667 23216
11288	0	0	Ki67+	 7669 23421
11289	0	0	Ki67+	 7669 23728
11290	0	0	Ki67+	 7671 23200
11291	0	0	Ki67+	 7672 23751
11292	0	0	Ki67+	 7674 23026
11293	0	0	Ki67+	 7676 23610
11294	0	0	Ki67+	 7677 23318
11295	0	0	Ki67+	 7682 23121
11296	0	0	Ki67+	 7689 23351
11297	0	0	Ki67+	 7689 23727
11298	0	0	Ki67+	 7698 23267
11299	0	0	Ki67+	 7700 23599
11300	0	0	Ki67+	 7707 23522
11301	0	0	Ki67+	 7708 23579
11302	0	0	Ki67+	 7713 23556
11303	0	0	Ki67+	 7718 23403
11304	0	0	Ki67+	 7719 23219
11305	0	0	Ki67+	 7720 23084
11306	0	0	Ki67+	 7722 23023
11307	0	0	Ki67+	 7725 23447
11308	0	0	Ki67+	 7729 23252
11309	0	0	Ki67+	 7729 23603
11310	0	0	Ki67+	 7731 23325
11311	0	0	Ki67+	 7735 22965
11312	0	0	Ki67+	 7740 23530
11313	0	0	Ki67+	 7741 23583
11314	0	0	Ki67+	 7742 23174
11315	0	0	Ki67+	 7752 23541
11316	0	0	Ki67+	 7753 23150
11317	0	0	Ki67+	 7753 23347
11318	0	0	Ki67+	 7756 23429
11319	0	0	Ki67+	 7758 23305
11320	0	0	Ki67+	 7759 23257
11321	0	0	Ki67+	 7760 23559
11322	0	0	Ki67+	 7763 23276
11323	0	0	Ki67+	 7771 23477
11324	0	0	Ki67+	 7777 23182
11325	0	0	Ki67+	 7789 23036
11326	0	0	Ki67+	 7789 23443
11327	0	0	Ki67+	 7793 23236
11328	0	0	Ki67+	 7794 22978
11329	0	0	Ki67+	 7794 23471
11330	0	0	Ki67+	 7797 23387
11331	0	0	Ki67+	 7806 23447
11332	0	0	Ki67+	 7807 23546
11333	0	0	Ki67+	 7817 23425
11334	0	0	Ki67+	 7817 23510
11335	0	0	Ki67+	 7819 23634
11336	0	0	Ki67+	 7820 23569
11337	0	0	Ki67+	 7829 23259
11338	0	0	Ki67+	 7829 23271
11339	0	0	Ki67+	 7831 23377
11340	0	0	Ki67+	 7835 23319
11341	0	0	Ki67+	 7839 23567
11342	0	0	Ki67+	 7840 23547
11343	0	0	Ki67+	 7844 23001
11344	0	0	Ki67+	 7849 23468
11345	0	0	Ki67+	 7854 23565
11346	0	0	Ki67+	 7855 23240
11347	0	0	Ki67+	 7856 23511
11348	0	0	Ki67+	 7860 22970
11349	0	0	Ki67+	 7864 23608
11350	0	0	Ki67+	 7874 23655
11351	0	0	Ki67+	 7875 23283
11352	0	0	Ki67+	 7887 23453
11353	0	0	Ki67+	 7892 23739
11354	0	0	Ki67+	 7895 23710
11355	0	0	Ki67+	 7895 23751
11356	0	0	Ki67+	 7897 23610
11357	0	0	Ki67+	 7909 23525
11358	0	0	Ki67+	 7910 23097
11359	0	0	Ki67+	 7915 23065
11360	0	0	Ki67+	 7917 23717
11361	0	0	Ki67+	 7922 23486
11362	0	0	Ki67+	 7923 23430
11363	0	0	Ki67+	 7932 23378
11364	0	0	Ki67+	 7934 23360
11365	0	0	Ki67+	 7938 23019
11366	0	0	Ki67+	 7941 23694
11367	0	0	Ki67+	 7943 23415
11368	0	0	Ki67+	 7951 23559
11369	0	0	Ki67+	 7153 24513
11370	0	0	Ki67+	 7156 24400
11371	0	0	Ki67+	 7163 24318
11372	0	0	Ki67+	 7168 24302
11373	0	0	Ki67+	 7175 24497
11374	0	0	Ki67+	 7176 24428
11375	0	0	Ki67+	 7179 24329
11376	0	0	Ki67+	 7189 24508
11377	0	0	Ki67+	 7190 24302
11378	0	0	Ki67+	 7199 24222
11379	0	0	Ki67+	 7204 24281
11380	0	0	Ki67+	 7215 24515
11381	0	0	Ki67+	 7219 24410
11382	0	0	Ki67+	 7220 24103
11383	0	0	Ki67+	 7224 24450
11384	0	0	Ki67+	 7246 24504
11385	0	0	Ki67+	 7256 24071
11386	0	0	Ki67+	 7281 24185
11387	0	0	Ki67+	 7281 24483
11388	0	0	Ki67+	 7294 24516
11389	0	0	Ki67+	 7299 24458
11390	0	0	Ki67+	 7308 24421
11391	0	0	Ki67+	 7311 24476
11392	0	0	Ki67+	 7319 24390
11393	0	0	Ki67+	 7322 24296
11394	0	0	Ki67+	 7330 24514
11395	0	0	Ki67+	 7334 24408
11396	0	0	Ki67+	 7339 24436
11397	0	0	Ki67+	 7343 24312
11398	0	0	Ki67+	 7346 24381
11399	0	0	Ki67+	 7346 24530
11400	0	0	Ki67+	 7349 24511
11401	0	0	Ki67+	 7375 24495
11402	0	0	Ki67+	 7376 24110
11403	0	0	Ki67+	 7378 24484
11404	0	0	Ki67+	 7396 24446
11405	0	0	Ki67+	 7398 24553
11406	0	0	Ki67+	 7411 24516
11407	0	0	Ki67+	 7419 24432
11408	0	0	Ki67+	 7427 24544
11409	0	0	Ki67+	 7451 24467
11410	0	0	Ki67+	 7459 24551
11411	0	0	Ki67+	 7471 24513
11412	0	0	Ki67+	 7515 24537
11413	0	0	Ki67+	 7566 23763
11414	0	0	Ki67+	 7582 23967
11415	0	0	Ki67+	 7587 23848
11416	0	0	Ki67+	 7594 23775
11417	0	0	Ki67+	 7616 23864
11418	0	0	Ki67+	 7646 24069
11419	0	0	Ki67+	 7649 24032
11420	0	0	Ki67+	 7671 23835
11421	0	0	Ki67+	 7672 23879
11422	0	0	Ki67+	 7688 23812
11423	0	0	Ki67+	 7693 23849
11424	0	0	Ki67+	 7702 23791
11425	0	0	Ki67+	 7704 23859
11426	0	0	Ki67+	 7705 23763
11427	0	0	Ki67+	 7709 23888
11428	0	0	Ki67+	 7723 23784
11429	0	0	Ki67+	 7729 23901
11430	0	0	Ki67+	 7751 23769
11431	0	0	Ki67+	 7756 23812
11432	0	0	Ki67+	 7763 23848
11433	0	0	Ki67+	 7771 23819
11434	0	0	Ki67+	 7784 23961
11435	0	0	Ki67+	 7785 23879
11436	0	0	Ki67+	 7787 23896
11437	0	0	Ki67+	 7802 24541
11438	0	0	Ki67+	 7814 23914
11439	0	0	Ki67+	 7821 23871
11440	0	0	Ki67+	 7823 24004
11441	0	0	Ki67+	 7824 24525
11442	0	0	Ki67+	 7827 23816
11443	0	0	Ki67+	 7833 23943
11444	0	0	Ki67+	 7844 24546
11445	0	0	Ki67+	 7847 23892
11446	0	0	Ki67+	 7850 23941
11447	0	0	Ki67+	 7894 24532
11448	0	0	Ki67+	 7896 24543
11449	0	0	Ki67+	 7912 23893
11450	0	0	Ki67+	 7915 24515
11451	0	0	Ki67+	 7916 24494
11452	0	0	Ki67+	 7926 24106
11453	0	0	Ki67+	 7929 23761
11454	0	0	Ki67+	 7930 24547
11455	0	0	Ki67+	 7939 23800
11456	0	0	Ki67+	 7947 24514
11457	0	0	Ki67+	 7154 24718
11458	0	0	Ki67+	 7154 25147
11459	0	0	Ki67+	 7156 25001
11460	0	0	Ki67+	 7160 24738
11461	0	0	Ki67+	 7161 24599
11462	0	0	Ki67+	 7167 25012
11463	0	0	Ki67+	 7168 25178
11464	0	0	Ki67+	 7169 24674
11465	0	0	Ki67+	 7175 24818
11466	0	0	Ki67+	 7178 25151
11467	0	0	Ki67+	 7179 24626
11468	0	0	Ki67+	 7179 24880
11469	0	0	Ki67+	 7182 24717
11470	0	0	Ki67+	 7184 24659
11471	0	0	Ki67+	 7188 25130
11472	0	0	Ki67+	 7190 25021
11473	0	0	Ki67+	 7192 25282
11474	0	0	Ki67+	 7193 24736
11475	0	0	Ki67+	 7193 25234
11476	0	0	Ki67+	 7197 24626
11477	0	0	Ki67+	 7198 24796
11478	0	0	Ki67+	 7199 25044
11479	0	0	Ki67+	 7203 24672
11480	0	0	Ki67+	 7208 24763
11481	0	0	Ki67+	 7208 24896
11482	0	0	Ki67+	 7213 24718
11483	0	0	Ki67+	 7213 24868
11484	0	0	Ki67+	 7214 25167
11485	0	0	Ki67+	 7216 24703
11486	0	0	Ki67+	 7219 24732
11487	0	0	Ki67+	 7221 24786
11488	0	0	Ki67+	 7222 24601
11489	0	0	Ki67+	 7229 24748
11490	0	0	Ki67+	 7231 24847
11491	0	0	Ki67+	 7236 24857
11492	0	0	Ki67+	 7239 24804
11493	0	0	Ki67+	 7240 24682
11494	0	0	Ki67+	 7242 25311
11495	0	0	Ki67+	 7245 24763
11496	0	0	Ki67+	 7245 25332
11497	0	0	Ki67+	 7246 24885
11498	0	0	Ki67+	 7246 25150
11499	0	0	Ki67+	 7248 24791
11500	0	0	Ki67+	 7249 24855
11501	0	0	Ki67+	 7253 25290
11502	0	0	Ki67+	 7255 24698
11503	0	0	Ki67+	 7257 24673
11504	0	0	Ki67+	 7264 25229
11505	0	0	Ki67+	 7269 24932
11506	0	0	Ki67+	 7270 24823
11507	0	0	Ki67+	 7274 24848
11508	0	0	Ki67+	 7278 25235
11509	0	0	Ki67+	 7280 25061
11510	0	0	Ki67+	 7281 25305
11511	0	0	Ki67+	 7284 25252
11512	0	0	Ki67+	 7285 25340
11513	0	0	Ki67+	 7286 25094
11514	0	0	Ki67+	 7288 24770
11515	0	0	Ki67+	 7288 24998
11516	0	0	Ki67+	 7294 25258
11517	0	0	Ki67+	 7298 24636
11518	0	0	Ki67+	 7302 25066
11519	0	0	Ki67+	 7305 24740
11520	0	0	Ki67+	 7305 25116
11521	0	0	Ki67+	 7306 24919
11522	0	0	Ki67+	 7308 25015
11523	0	0	Ki67+	 7309 24724
11524	0	0	Ki67+	 7310 24759
11525	0	0	Ki67+	 7311 24908
11526	0	0	Ki67+	 7311 25216
11527	0	0	Ki67+	 7313 24679
11528	0	0	Ki67+	 7314 24989
11529	0	0	Ki67+	 7318 24805
11530	0	0	Ki67+	 7318 25107
11531	0	0	Ki67+	 7319 25238
11532	0	0	Ki67+	 7320 25079
11533	0	0	Ki67+	 7320 25326
11534	0	0	Ki67+	 7326 25351
11535	0	0	Ki67+	 7329 25028
11536	0	0	Ki67+	 7330 25118
11537	0	0	Ki67+	 7330 25257
11538	0	0	Ki67+	 7331 24827
11539	0	0	Ki67+	 7333 25095
11540	0	0	Ki67+	 7334 24944
11541	0	0	Ki67+	 7337 24785
11542	0	0	Ki67+	 7339 25239
11543	0	0	Ki67+	 7341 24700
11544	0	0	Ki67+	 7344 24885
11545	0	0	Ki67+	 7344 24985
11546	0	0	Ki67+	 7346 25248
11547	0	0	Ki67+	 7349 24747
11548	0	0	Ki67+	 7349 24844
11549	0	0	Ki67+	 7349 25319
11550	0	0	Ki67+	 7351 24919
11551	0	0	Ki67+	 7362 25024
11552	0	0	Ki67+	 7362 25140
11553	0	0	Ki67+	 7367 24673
11554	0	0	Ki67+	 7369 24780
11555	0	0	Ki67+	 7370 25340
11556	0	0	Ki67+	 7372 24810
11557	0	0	Ki67+	 7372 25279
11558	0	0	Ki67+	 7377 24831
11559	0	0	Ki67+	 7382 25037
11560	0	0	Ki67+	 7382 25064
11561	0	0	Ki67+	 7382 25236
11562	0	0	Ki67+	 7383 25015
11563	0	0	Ki67+	 7389 25151
11564	0	0	Ki67+	 7391 24561
11565	0	0	Ki67+	 7392 24980
11566	0	0	Ki67+	 7393 24922
11567	0	0	Ki67+	 7397 24765
11568	0	0	Ki67+	 7405 25345
11569	0	0	Ki67+	 7406 24740
11570	0	0	Ki67+	 7407 25247
11571	0	0	Ki67+	 7410 24957
11572	0	0	Ki67+	 7414 25302
11573	0	0	Ki67+	 7417 24648
11574	0	0	Ki67+	 7417 25228
11575	0	0	Ki67+	 7419 24633
11576	0	0	Ki67+	 7423 24847
11577	0	0	Ki67+	 7424 25143
11578	0	0	Ki67+	 7426 24902
11579	0	0	Ki67+	 7430 25093
11580	0	0	Ki67+	 7437 25272
11581	0	0	Ki67+	 7441 25316
11582	0	0	Ki67+	 7442 24924
11583	0	0	Ki67+	 7445 24997
11584	0	0	Ki67+	 7448 25132
11585	0	0	Ki67+	 7448 25211
11586	0	0	Ki67+	 7454 24597
11587	0	0	Ki67+	 7454 25113
11588	0	0	Ki67+	 7457 24908
11589	0	0	Ki67+	 7458 25054
11590	0	0	Ki67+	 7459 25250
11591	0	0	Ki67+	 7461 25146
11592	0	0	Ki67+	 7463 25094
11593	0	0	Ki67+	 7464 24891
11594	0	0	Ki67+	 7469 24982
11595	0	0	Ki67+	 7475 24918
11596	0	0	Ki67+	 7475 25220
11597	0	0	Ki67+	 7478 25068
11598	0	0	Ki67+	 7483 25116
11599	0	0	Ki67+	 7485 25209
11600	0	0	Ki67+	 7487 24668
11601	0	0	Ki67+	 7489 25330
11602	0	0	Ki67+	 7493 25245
11603	0	0	Ki67+	 7494 25098
11604	0	0	Ki67+	 7495 25076
11605	0	0	Ki67+	 7498 24831
11606	0	0	Ki67+	 7505 24992
11607	0	0	Ki67+	 7511 25242
11608	0	0	Ki67+	 7513 25269
11609	0	0	Ki67+	 7516 24662
11610	0	0	Ki67+	 7517 25074
11611	0	0	Ki67+	 7518 25319
11612	0	0	Ki67+	 7525 24949
11613	0	0	Ki67+	 7528 25357
11614	0	0	Ki67+	 7529 24595
11615	0	0	Ki67+	 7549 25210
11616	0	0	Ki67+	 7553 25268
11617	0	0	Ki67+	 7566 25083
11618	0	0	Ki67+	 7570 24769
11619	0	0	Ki67+	 7570 25349
11620	0	0	Ki67+	 7573 24968
11621	0	0	Ki67+	 7578 25169
11622	0	0	Ki67+	 7579 25271
11623	0	0	Ki67+	 7596 25306
11624	0	0	Ki67+	 7597 25340
11625	0	0	Ki67+	 7600 25240
11626	0	0	Ki67+	 7605 25076
11627	0	0	Ki67+	 7612 24815
11628	0	0	Ki67+	 7614 25312
11629	0	0	Ki67+	 7615 24929
11630	0	0	Ki67+	 7618 25263
11631	0	0	Ki67+	 7620 24773
11632	0	0	Ki67+	 7621 24832
11633	0	0	Ki67+	 7623 25100
11634	0	0	Ki67+	 7625 25150
11635	0	0	Ki67+	 7626 24997
11636	0	0	Ki67+	 7634 25333
11637	0	0	Ki67+	 7635 24967
11638	0	0	Ki67+	 7640 24936
11639	0	0	Ki67+	 7642 24995
11640	0	0	Ki67+	 7644 25066
11641	0	0	Ki67+	 7650 24854
11642	0	0	Ki67+	 7657 24684
11643	0	0	Ki67+	 7659 25350
11644	0	0	Ki67+	 7661 25239
11645	0	0	Ki67+	 7664 25080
11646	0	0	Ki67+	 7664 25150
11647	0	0	Ki67+	 7667 24864
11648	0	0	Ki67+	 7667 24942
11649	0	0	Ki67+	 7667 25199
11650	0	0	Ki67+	 7669 24718
11651	0	0	Ki67+	 7669 24967
11652	0	0	Ki67+	 7670 25179
11653	0	0	Ki67+	 7674 24814
11654	0	0	Ki67+	 7681 24995
11655	0	0	Ki67+	 7683 24787
11656	0	0	Ki67+	 7684 25201
11657	0	0	Ki67+	 7685 24670
11658	0	0	Ki67+	 7686 24656
11659	0	0	Ki67+	 7686 25285
11660	0	0	Ki67+	 7687 25219
11661	0	0	Ki67+	 7687 25356
11662	0	0	Ki67+	 7688 25106
11663	0	0	Ki67+	 7688 25160
11664	0	0	Ki67+	 7689 25125
11665	0	0	Ki67+	 7692 24919
11666	0	0	Ki67+	 7694 24948
11667	0	0	Ki67+	 7695 25079
11668	0	0	Ki67+	 7697 24759
11669	0	0	Ki67+	 7697 25280
11670	0	0	Ki67+	 7699 25328
11671	0	0	Ki67+	 7702 25177
11672	0	0	Ki67+	 7702 25243
11673	0	0	Ki67+	 7706 25114
11674	0	0	Ki67+	 7712 24647
11675	0	0	Ki67+	 7714 25259
11676	0	0	Ki67+	 7714 25313
11677	0	0	Ki67+	 7715 25083
11678	0	0	Ki67+	 7717 24824
11679	0	0	Ki67+	 7717 24885
11680	0	0	Ki67+	 7717 25358
11681	0	0	Ki67+	 7718 25204
11682	0	0	Ki67+	 7719 24624
11683	0	0	Ki67+	 7720 24719
11684	0	0	Ki67+	 7725 24576
11685	0	0	Ki67+	 7729 25280
11686	0	0	Ki67+	 7730 25259
11687	0	0	Ki67+	 7732 24597
11688	0	0	Ki67+	 7732 25333
11689	0	0	Ki67+	 7733 25003
11690	0	0	Ki67+	 7736 24954
11691	0	0	Ki67+	 7737 24709
11692	0	0	Ki67+	 7737 25043
11693	0	0	Ki67+	 7738 24884
11694	0	0	Ki67+	 7740 24636
11695	0	0	Ki67+	 7741 25312
11696	0	0	Ki67+	 7744 24607
11697	0	0	Ki67+	 7744 25244
11698	0	0	Ki67+	 7745 24564
11699	0	0	Ki67+	 7751 25213
11700	0	0	Ki67+	 7754 25047
11701	0	0	Ki67+	 7756 24770
11702	0	0	Ki67+	 7756 25088
11703	0	0	Ki67+	 7757 24809
11704	0	0	Ki67+	 7757 25303
11705	0	0	Ki67+	 7758 24860
11706	0	0	Ki67+	 7758 25011
11707	0	0	Ki67+	 7758 25354
11708	0	0	Ki67+	 7759 24616
11709	0	0	Ki67+	 7759 25123
11710	0	0	Ki67+	 7759 25268
11711	0	0	Ki67+	 7760 24982
11712	0	0	Ki67+	 7761 24846
11713	0	0	Ki67+	 7761 25222
11714	0	0	Ki67+	 7771 24596
11715	0	0	Ki67+	 7772 24882
11716	0	0	Ki67+	 7772 25069
11717	0	0	Ki67+	 7773 24563
11718	0	0	Ki67+	 7774 24667
11719	0	0	Ki67+	 7774 24735
11720	0	0	Ki67+	 7775 24763
11721	0	0	Ki67+	 7778 25031
11722	0	0	Ki67+	 7782 24589
11723	0	0	Ki67+	 7783 25285
11724	0	0	Ki67+	 7786 24849
11725	0	0	Ki67+	 7790 24996
11726	0	0	Ki67+	 7794 24645
11727	0	0	Ki67+	 7796 25219
11728	0	0	Ki67+	 7797 24879
11729	0	0	Ki67+	 7798 24732
11730	0	0	Ki67+	 7801 24561
11731	0	0	Ki67+	 7807 25029
11732	0	0	Ki67+	 7808 24641
11733	0	0	Ki67+	 7808 24775
11734	0	0	Ki67+	 7808 24917
11735	0	0	Ki67+	 7809 24821
11736	0	0	Ki67+	 7809 25322
11737	0	0	Ki67+	 7810 24598
11738	0	0	Ki67+	 7813 24874
11739	0	0	Ki67+	 7815 24733
11740	0	0	Ki67+	 7818 24990
11741	0	0	Ki67+	 7818 25089
11742	0	0	Ki67+	 7822 25208
11743	0	0	Ki67+	 7823 24897
11744	0	0	Ki67+	 7825 24685
11745	0	0	Ki67+	 7828 24565
11746	0	0	Ki67+	 7828 24638
11747	0	0	Ki67+	 7833 25226
11748	0	0	Ki67+	 7835 25291
11749	0	0	Ki67+	 7837 25042
11750	0	0	Ki67+	 7838 24878
11751	0	0	Ki67+	 7842 24705
11752	0	0	Ki67+	 7844 24918
11753	0	0	Ki67+	 7845 24811
11754	0	0	Ki67+	 7845 24861
11755	0	0	Ki67+	 7846 24777
11756	0	0	Ki67+	 7849 24659
11757	0	0	Ki67+	 7850 24674
11758	0	0	Ki67+	 7852 24729
11759	0	0	Ki67+	 7854 24940
11760	0	0	Ki67+	 7856 24563
11761	0	0	Ki67+	 7860 24608
11762	0	0	Ki67+	 7860 25174
11763	0	0	Ki67+	 7861 25221
11764	0	0	Ki67+	 7862 24905
11765	0	0	Ki67+	 7864 24717
11766	0	0	Ki67+	 7865 24673
11767	0	0	Ki67+	 7868 25093
11768	0	0	Ki67+	 7871 24572
11769	0	0	Ki67+	 7873 24766
11770	0	0	Ki67+	 7875 24789
11771	0	0	Ki67+	 7878 24894
11772	0	0	Ki67+	 7878 25014
11773	0	0	Ki67+	 7880 24645
11774	0	0	Ki67+	 7881 24581
11775	0	0	Ki67+	 7881 25278
11776	0	0	Ki67+	 7884 24842
11777	0	0	Ki67+	 7888 24622
11778	0	0	Ki67+	 7889 25052
11779	0	0	Ki67+	 7890 24970
11780	0	0	Ki67+	 7893 24665
11781	0	0	Ki67+	 7894 24920
11782	0	0	Ki67+	 7902 25259
11783	0	0	Ki67+	 7905 24809
11784	0	0	Ki67+	 7906 24687
11785	0	0	Ki67+	 7907 25144
11786	0	0	Ki67+	 7908 24589
11787	0	0	Ki67+	 7908 24906
11788	0	0	Ki67+	 7911 25029
11789	0	0	Ki67+	 7915 24820
11790	0	0	Ki67+	 7916 24877
11791	0	0	Ki67+	 7917 24848
11792	0	0	Ki67+	 7918 24574
11793	0	0	Ki67+	 7918 24758
11794	0	0	Ki67+	 7918 24834
11795	0	0	Ki67+	 7920 25053
11796	0	0	Ki67+	 7921 25268
11797	0	0	Ki67+	 7926 24869
11798	0	0	Ki67+	 7926 25001
11799	0	0	Ki67+	 7929 24566
11800	0	0	Ki67+	 7935 24805
11801	0	0	Ki67+	 7941 25036
11802	0	0	Ki67+	 7941 25357
11803	0	0	Ki67+	 7942 24650
11804	0	0	Ki67+	 7950 24614
11805	0	0	Ki67+	 7951 24666
11806	0	0	Ki67+	 7951 24785
11807	0	0	Ki67+	 7315 25370
11808	0	0	Ki67+	 7317 25391
11809	0	0	Ki67+	 7331 25375
11810	0	0	Ki67+	 7351 25401
11811	0	0	Ki67+	 7379 25387
11812	0	0	Ki67+	 7398 25408
11813	0	0	Ki67+	 7401 25391
11814	0	0	Ki67+	 7441 25376
11815	0	0	Ki67+	 7452 25367
11816	0	0	Ki67+	 7452 25396
11817	0	0	Ki67+	 7483 25400
11818	0	0	Ki67+	 7498 25393
11819	0	0	Ki67+	 7502 25416
11820	0	0	Ki67+	 7530 25520
11821	0	0	Ki67+	 7532 25392
11822	0	0	Ki67+	 7546 25411
11823	0	0	Ki67+	 7558 25377
11824	0	0	Ki67+	 7558 25533
11825	0	0	Ki67+	 7560 25421
11826	0	0	Ki67+	 7565 25461
11827	0	0	Ki67+	 7567 25395
11828	0	0	Ki67+	 7574 25490
11829	0	0	Ki67+	 7577 25442
11830	0	0	Ki67+	 7586 25422
11831	0	0	Ki67+	 7586 25532
11832	0	0	Ki67+	 7590 25391
11833	0	0	Ki67+	 7609 25452
11834	0	0	Ki67+	 7611 25503
11835	0	0	Ki67+	 7616 25553
11836	0	0	Ki67+	 7618 25383
11837	0	0	Ki67+	 7633 25498
11838	0	0	Ki67+	 7642 25509
11839	0	0	Ki67+	 7646 25474
11840	0	0	Ki67+	 7652 25446
11841	0	0	Ki67+	 7666 25454
11842	0	0	Ki67+	 7673 25488
11843	0	0	Ki67+	 7701 25545
11844	0	0	Ki67+	 7704 25457
11845	0	0	Ki67+	 7727 25441
11846	0	0	Ki67+	 7730 25372
11847	0	0	Ki67+	 7748 25475
11848	0	0	Ki67+	 7751 25558
11849	0	0	Ki67+	 7758 25365
11850	0	0	Ki67+	 7761 25409
11851	0	0	Ki67+	 7762 25461
11852	0	0	Ki67+	 7773 25411
11853	0	0	Ki67+	 7788 25386
11854	0	0	Ki67+	 7789 25518
11855	0	0	Ki67+	 7795 25437
11856	0	0	Ki67+	 7836 25417
11857	0	0	Ki67+	 7850 25372
11858	0	0	Ki67+	 7851 25398
11859	0	0	Ki67+	 7854 25429
11860	0	0	Ki67+	 7858 25477
11861	0	0	Ki67+	 7869 25423
11862	0	0	Ki67+	 7908 25397
11863	0	0	Ki67+	 7919 25425
11864	0	0	Ki67+	 7955 8731
11865	0	0	Ki67+	 7964 8617
11866	0	0	Ki67+	 7965 8738
11867	0	0	Ki67+	 7969 8601
11868	0	0	Ki67+	 7990 8656
11869	0	0	Ki67+	 8003 8543
11870	0	0	Ki67+	 8019 8600
11871	0	0	Ki67+	 8049 8523
11872	0	0	Ki67+	 8061 8711
11873	0	0	Ki67+	 8072 8517
11874	0	0	Ki67+	 8074 8625
11875	0	0	Ki67+	 8128 8674
11876	0	0	Ki67+	 8156 8752
11877	0	0	Ki67+	 8159 8629
11878	0	0	Ki67+	 8162 8685
11879	0	0	Ki67+	 8165 8474
11880	0	0	Ki67+	 8197 8496
11881	0	0	Ki67+	 8210 8458
11882	0	0	Ki67+	 8248 8551
11883	0	0	Ki67+	 8255 8407
11884	0	0	Ki67+	 8366 8531
11885	0	0	Ki67+	 8383 8408
11886	0	0	Ki67+	 8387 8356
11887	0	0	Ki67+	 8452 8410
11888	0	0	Ki67+	 8484 8396
11889	0	0	Ki67+	 8485 8522
11890	0	0	Ki67+	 8487 8291
11891	0	0	Ki67+	 8489 8663
11892	0	0	Ki67+	 8501 8266
11893	0	0	Ki67+	 8509 8631
11894	0	0	Ki67+	 8512 8304
11895	0	0	Ki67+	 8522 8368
11896	0	0	Ki67+	 8534 8173
11897	0	0	Ki67+	 8544 8393
11898	0	0	Ki67+	 8545 8603
11899	0	0	Ki67+	 8552 8377
11900	0	0	Ki67+	 8554 8532
11901	0	0	Ki67+	 8596 8303
11902	0	0	Ki67+	 8616 8389
11903	0	0	Ki67+	 8628 8293
11904	0	0	Ki67+	 8630 8663
11905	0	0	Ki67+	 8637 8309
11906	0	0	Ki67+	 8668 8287
11907	0	0	Ki67+	 8680 8229
11908	0	0	Ki67+	 8689 8531
11909	0	0	Ki67+	 8733 8346
11910	0	0	Ki67+	 8734 8369
11911	0	0	Ki67+	 8749 8650
11912	0	0	Ki67+	 7956 9248
11913	0	0	Ki67+	 8054 9155
11914	0	0	Ki67+	 8066 9090
11915	0	0	Ki67+	 8121 9569
11916	0	0	Ki67+	 8143 9051
11917	0	0	Ki67+	 8154 8803
11918	0	0	Ki67+	 8228 8821
11919	0	0	Ki67+	 8268 9075
11920	0	0	Ki67+	 8297 8945
11921	0	0	Ki67+	 8356 9414
11922	0	0	Ki67+	 8378 9090
11923	0	0	Ki67+	 8433 9380
11924	0	0	Ki67+	 8450 8975
11925	0	0	Ki67+	 8511 9273
11926	0	0	Ki67+	 8670 9311
11927	0	0	Ki67+	 8697 9021
11928	0	0	Ki67+	 8711 8847
11929	0	0	Ki67+	 8012 9910
11930	0	0	Ki67+	 8125 10022
11931	0	0	Ki67+	 8136 10399
11932	0	0	Ki67+	 8138 10161
11933	0	0	Ki67+	 8160 10332
11934	0	0	Ki67+	 8162 10378
11935	0	0	Ki67+	 8194 9885
11936	0	0	Ki67+	 8201 10177
11937	0	0	Ki67+	 8361 10116
11938	0	0	Ki67+	 8392 9948
11939	0	0	Ki67+	 8494 10247
11940	0	0	Ki67+	 8510 9821
11941	0	0	Ki67+	 8548 9757
11942	0	0	Ki67+	 8582 9877
11943	0	0	Ki67+	 8674 9701
11944	0	0	Ki67+	 8701 10382
11945	0	0	Ki67+	 8141 10482
11946	0	0	Ki67+	 8150 10423
11947	0	0	Ki67+	 8155 11072
11948	0	0	Ki67+	 8305 11125
11949	0	0	Ki67+	 8367 10730
11950	0	0	Ki67+	 8616 10527
11951	0	0	Ki67+	 8675 10448
11952	0	0	Ki67+	 8675 10534
11953	0	0	Ki67+	 8735 10458
11954	0	0	Ki67+	 8265 11723
11955	0	0	Ki67+	 8443 11279
11956	0	0	Ki67+	 8496 11223
11957	0	0	Ki67+	 8659 11304
11958	0	0	Ki67+	 8046 12137
11959	0	0	Ki67+	 8078 12108
11960	0	0	Ki67+	 8441 12294
11961	0	0	Ki67+	 8450 12111
11962	0	0	Ki67+	 8502 12632
11963	0	0	Ki67+	 8573 12061
11964	0	0	Ki67+	 8588 12682
11965	0	0	Ki67+	 8635 12529
11966	0	0	Ki67+	 8129 13127
11967	0	0	Ki67+	 8496 13085
11968	0	0	Ki67+	 8361 13995
11969	0	0	Ki67+	 8407 14320
11970	0	0	Ki67+	 8659 13964
11971	0	0	Ki67+	 8713 13621
11972	0	0	Ki67+	 8447 14850
11973	0	0	Ki67+	 8517 15145
11974	0	0	Ki67+	 8609 14550
11975	0	0	Ki67+	 8103 15651
11976	0	0	Ki67+	 8139 15805
11977	0	0	Ki67+	 8424 15447
11978	0	0	Ki67+	 8637 15706
11979	0	0	Ki67+	 8639 15735
11980	0	0	Ki67+	 8642 15928
11981	0	0	Ki67+	 8690 15356
11982	0	0	Ki67+	 7960 16704
11983	0	0	Ki67+	 7967 16655
11984	0	0	Ki67+	 7977 16685
11985	0	0	Ki67+	 8004 16754
11986	0	0	Ki67+	 8030 16639
11987	0	0	Ki67+	 8058 16696
11988	0	0	Ki67+	 8211 16729
11989	0	0	Ki67+	 8357 16535
11990	0	0	Ki67+	 8399 16566
11991	0	0	Ki67+	 8622 16420
11992	0	0	Ki67+	 8649 16007
11993	0	0	Ki67+	 8690 16270
11994	0	0	Ki67+	 7953 17058
11995	0	0	Ki67+	 7955 16876
11996	0	0	Ki67+	 7955 16893
11997	0	0	Ki67+	 7956 16911
11998	0	0	Ki67+	 7972 16854
11999	0	0	Ki67+	 7973 17374
12000	0	0	Ki67+	 7985 16815
12001	0	0	Ki67+	 7985 16885
12002	0	0	Ki67+	 7995 16982
12003	0	0	Ki67+	 8000 17029
12004	0	0	Ki67+	 8002 17011
12005	0	0	Ki67+	 8004 16951
12006	0	0	Ki67+	 8015 16981
12007	0	0	Ki67+	 8023 16895
12008	0	0	Ki67+	 8027 16929
12009	0	0	Ki67+	 8027 17027
12010	0	0	Ki67+	 8031 16941
12011	0	0	Ki67+	 8044 17080
12012	0	0	Ki67+	 8048 16923
12013	0	0	Ki67+	 8052 17036
12014	0	0	Ki67+	 8060 17191
12015	0	0	Ki67+	 8063 16989
12016	0	0	Ki67+	 8066 16942
12017	0	0	Ki67+	 8068 16801
12018	0	0	Ki67+	 8068 17101
12019	0	0	Ki67+	 8072 17083
12020	0	0	Ki67+	 8072 17138
12021	0	0	Ki67+	 8073 17365
12022	0	0	Ki67+	 8089 16948
12023	0	0	Ki67+	 8090 17023
12024	0	0	Ki67+	 8091 16987
12025	0	0	Ki67+	 8100 17273
12026	0	0	Ki67+	 8109 17117
12027	0	0	Ki67+	 8113 17155
12028	0	0	Ki67+	 8119 17218
12029	0	0	Ki67+	 8123 17165
12030	0	0	Ki67+	 8128 17185
12031	0	0	Ki67+	 8131 16999
12032	0	0	Ki67+	 8141 17058
12033	0	0	Ki67+	 8141 17091
12034	0	0	Ki67+	 8144 17322
12035	0	0	Ki67+	 8153 17187
12036	0	0	Ki67+	 8154 17145
12037	0	0	Ki67+	 8156 17119
12038	0	0	Ki67+	 8162 16910
12039	0	0	Ki67+	 8164 17256
12040	0	0	Ki67+	 8168 17138
12041	0	0	Ki67+	 8171 16972
12042	0	0	Ki67+	 8173 16847
12043	0	0	Ki67+	 8174 17065
12044	0	0	Ki67+	 8200 16975
12045	0	0	Ki67+	 8247 17127
12046	0	0	Ki67+	 8310 17105
12047	0	0	Ki67+	 8552 17142
12048	0	0	Ki67+	 8628 16921
12049	0	0	Ki67+	 8043 18396
12050	0	0	Ki67+	 8108 18391
12051	0	0	Ki67+	 8496 18272
12052	0	0	Ki67+	 8659 18271
12053	0	0	Ki67+	 7979 18683
12054	0	0	Ki67+	 7982 18662
12055	0	0	Ki67+	 7987 18455
12056	0	0	Ki67+	 7993 18632
12057	0	0	Ki67+	 7994 18405
12058	0	0	Ki67+	 7997 19172
12059	0	0	Ki67+	 8034 18814
12060	0	0	Ki67+	 8040 18646
12061	0	0	Ki67+	 8063 18559
12062	0	0	Ki67+	 8063 18943
12063	0	0	Ki67+	 8065 18811
12064	0	0	Ki67+	 8066 18575
12065	0	0	Ki67+	 8070 18796
12066	0	0	Ki67+	 8072 18403
12067	0	0	Ki67+	 8074 18700
12068	0	0	Ki67+	 8083 18995
12069	0	0	Ki67+	 8088 18424
12070	0	0	Ki67+	 8098 18637
12071	0	0	Ki67+	 8103 18575
12072	0	0	Ki67+	 8105 18605
12073	0	0	Ki67+	 8110 18659
12074	0	0	Ki67+	 8111 18968
12075	0	0	Ki67+	 8112 18641
12076	0	0	Ki67+	 8115 18999
12077	0	0	Ki67+	 8116 18421
12078	0	0	Ki67+	 8117 18446
12079	0	0	Ki67+	 8121 18719
12080	0	0	Ki67+	 8135 19027
12081	0	0	Ki67+	 8136 18790
12082	0	0	Ki67+	 8140 18919
12083	0	0	Ki67+	 8143 18944
12084	0	0	Ki67+	 8144 18425
12085	0	0	Ki67+	 8144 18494
12086	0	0	Ki67+	 8157 18612
12087	0	0	Ki67+	 8158 18412
12088	0	0	Ki67+	 8163 18955
12089	0	0	Ki67+	 8166 18917
12090	0	0	Ki67+	 8171 18606
12091	0	0	Ki67+	 8174 18807
12092	0	0	Ki67+	 8185 18829
12093	0	0	Ki67+	 8193 18788
12094	0	0	Ki67+	 8194 18532
12095	0	0	Ki67+	 8194 18549
12096	0	0	Ki67+	 8194 18951
12097	0	0	Ki67+	 8195 18758
12098	0	0	Ki67+	 8198 18857
12099	0	0	Ki67+	 8216 18546
12100	0	0	Ki67+	 8218 18850
12101	0	0	Ki67+	 8219 18814
12102	0	0	Ki67+	 8221 18888
12103	0	0	Ki67+	 8227 18836
12104	0	0	Ki67+	 8237 18996
12105	0	0	Ki67+	 8242 18536
12106	0	0	Ki67+	 8260 18882
12107	0	0	Ki67+	 8263 18572
12108	0	0	Ki67+	 8270 18636
12109	0	0	Ki67+	 8273 18512
12110	0	0	Ki67+	 8275 18526
12111	0	0	Ki67+	 8277 18547
12112	0	0	Ki67+	 8279 18487
12113	0	0	Ki67+	 8279 18654
12114	0	0	Ki67+	 8284 18498
12115	0	0	Ki67+	 8285 18941
12116	0	0	Ki67+	 8293 18894
12117	0	0	Ki67+	 8298 18933
12118	0	0	Ki67+	 8302 18798
12119	0	0	Ki67+	 8304 18457
12120	0	0	Ki67+	 8305 18508
12121	0	0	Ki67+	 8316 18493
12122	0	0	Ki67+	 8320 18754
12123	0	0	Ki67+	 8324 18663
12124	0	0	Ki67+	 8324 18705
12125	0	0	Ki67+	 8326 18450
12126	0	0	Ki67+	 8326 18472
12127	0	0	Ki67+	 8335 18815
12128	0	0	Ki67+	 8339 18571
12129	0	0	Ki67+	 8339 18735
12130	0	0	Ki67+	 8339 19044
12131	0	0	Ki67+	 8341 18845
12132	0	0	Ki67+	 8342 18753
12133	0	0	Ki67+	 8347 18487
12134	0	0	Ki67+	 8347 18551
12135	0	0	Ki67+	 8352 18696
12136	0	0	Ki67+	 8352 18890
12137	0	0	Ki67+	 8353 18675
12138	0	0	Ki67+	 8353 18873
12139	0	0	Ki67+	 8355 18801
12140	0	0	Ki67+	 8363 18700
12141	0	0	Ki67+	 8371 18846
12142	0	0	Ki67+	 8374 18762
12143	0	0	Ki67+	 8375 18563
12144	0	0	Ki67+	 8379 18738
12145	0	0	Ki67+	 8386 18833
12146	0	0	Ki67+	 8391 18576
12147	0	0	Ki67+	 8394 18902
12148	0	0	Ki67+	 8398 18686
12149	0	0	Ki67+	 8401 18872
12150	0	0	Ki67+	 8403 18732
12151	0	0	Ki67+	 8407 18836
12152	0	0	Ki67+	 8415 18682
12153	0	0	Ki67+	 8415 18783
12154	0	0	Ki67+	 8416 18767
12155	0	0	Ki67+	 8416 18914
12156	0	0	Ki67+	 8417 18713
12157	0	0	Ki67+	 8419 18656
12158	0	0	Ki67+	 8421 18598
12159	0	0	Ki67+	 8433 18913
12160	0	0	Ki67+	 8438 18840
12161	0	0	Ki67+	 8442 18822
12162	0	0	Ki67+	 8446 18529
12163	0	0	Ki67+	 8458 18904
12164	0	0	Ki67+	 8474 18866
12165	0	0	Ki67+	 8632 19010
12166	0	0	Ki67+	 8727 18588
12167	0	0	Ki67+	 8733 18564
12168	0	0	Ki67+	 8743 18523
12169	0	0	Ki67+	 8749 18637
12170	0	0	Ki67+	 7980 19412
12171	0	0	Ki67+	 8124 19905
12172	0	0	Ki67+	 8146 19595
12173	0	0	Ki67+	 8154 19617
12174	0	0	Ki67+	 8168 19970
12175	0	0	Ki67+	 8171 19715
12176	0	0	Ki67+	 8181 19560
12177	0	0	Ki67+	 8182 19897
12178	0	0	Ki67+	 8188 19842
12179	0	0	Ki67+	 8189 19875
12180	0	0	Ki67+	 8195 19667
12181	0	0	Ki67+	 8195 19762
12182	0	0	Ki67+	 8200 19721
12183	0	0	Ki67+	 8207 19624
12184	0	0	Ki67+	 8213 19609
12185	0	0	Ki67+	 8214 19888
12186	0	0	Ki67+	 8215 19863
12187	0	0	Ki67+	 8217 19967
12188	0	0	Ki67+	 8218 19220
12189	0	0	Ki67+	 8221 19694
12190	0	0	Ki67+	 8221 19833
12191	0	0	Ki67+	 8222 19682
12192	0	0	Ki67+	 8223 19357
12193	0	0	Ki67+	 8223 19787
12194	0	0	Ki67+	 8235 19725
12195	0	0	Ki67+	 8235 19884
12196	0	0	Ki67+	 8239 19310
12197	0	0	Ki67+	 8240 19564
12198	0	0	Ki67+	 8243 19593
12199	0	0	Ki67+	 8245 19747
12200	0	0	Ki67+	 8246 19365
12201	0	0	Ki67+	 8246 19704
12202	0	0	Ki67+	 8254 19317
12203	0	0	Ki67+	 8257 19502
12204	0	0	Ki67+	 8260 19362
12205	0	0	Ki67+	 8260 19679
12206	0	0	Ki67+	 8260 19904
12207	0	0	Ki67+	 8262 19296
12208	0	0	Ki67+	 8272 19619
12209	0	0	Ki67+	 8272 19735
12210	0	0	Ki67+	 8272 19879
12211	0	0	Ki67+	 8275 19537
12212	0	0	Ki67+	 8278 19947
12213	0	0	Ki67+	 8279 19819
12214	0	0	Ki67+	 8282 19586
12215	0	0	Ki67+	 8285 19555
12216	0	0	Ki67+	 8292 19522
12217	0	0	Ki67+	 8301 19591
12218	0	0	Ki67+	 8304 19944
12219	0	0	Ki67+	 8317 19568
12220	0	0	Ki67+	 8318 19885
12221	0	0	Ki67+	 8320 19592
12222	0	0	Ki67+	 8325 19924
12223	0	0	Ki67+	 8328 19856
12224	0	0	Ki67+	 8338 19525
12225	0	0	Ki67+	 8348 19995
12226	0	0	Ki67+	 8352 19983
12227	0	0	Ki67+	 8354 19922
12228	0	0	Ki67+	 8355 19579
12229	0	0	Ki67+	 8370 19504
12230	0	0	Ki67+	 8379 19594
12231	0	0	Ki67+	 8389 19665
12232	0	0	Ki67+	 8391 19409
12233	0	0	Ki67+	 8399 19636
12234	0	0	Ki67+	 8399 19742
12235	0	0	Ki67+	 8405 19283
12236	0	0	Ki67+	 8417 19602
12237	0	0	Ki67+	 8426 19468
12238	0	0	Ki67+	 8426 19570
12239	0	0	Ki67+	 8427 19785
12240	0	0	Ki67+	 8427 19982
12241	0	0	Ki67+	 8428 19652
12242	0	0	Ki67+	 8450 19627
12243	0	0	Ki67+	 8455 19705
12244	0	0	Ki67+	 8465 19774
12245	0	0	Ki67+	 8472 19646
12246	0	0	Ki67+	 8477 19920
12247	0	0	Ki67+	 8493 19767
12248	0	0	Ki67+	 8496 19641
12249	0	0	Ki67+	 8497 19588
12250	0	0	Ki67+	 8498 19942
12251	0	0	Ki67+	 8501 19900
12252	0	0	Ki67+	 8503 19953
12253	0	0	Ki67+	 8522 19919
12254	0	0	Ki67+	 8526 19873
12255	0	0	Ki67+	 8532 19794
12256	0	0	Ki67+	 8533 19887
12257	0	0	Ki67+	 8534 19932
12258	0	0	Ki67+	 8539 19977
12259	0	0	Ki67+	 8543 19812
12260	0	0	Ki67+	 8548 19782
12261	0	0	Ki67+	 8560 19818
12262	0	0	Ki67+	 8563 19853
12263	0	0	Ki67+	 8581 19890
12264	0	0	Ki67+	 8599 19747
12265	0	0	Ki67+	 8619 19889
12266	0	0	Ki67+	 8620 19844
12267	0	0	Ki67+	 8632 19989
12268	0	0	Ki67+	 8633 19889
12269	0	0	Ki67+	 8654 19862
12270	0	0	Ki67+	 8656 19752
12271	0	0	Ki67+	 8663 19918
12272	0	0	Ki67+	 8664 19948
12273	0	0	Ki67+	 8666 19728
12274	0	0	Ki67+	 8671 19797
12275	0	0	Ki67+	 8674 19652
12276	0	0	Ki67+	 8683 19790
12277	0	0	Ki67+	 8683 19963
12278	0	0	Ki67+	 8688 19997
12279	0	0	Ki67+	 8700 19699
12280	0	0	Ki67+	 8702 19812
12281	0	0	Ki67+	 8703 19981
12282	0	0	Ki67+	 8704 19649
12283	0	0	Ki67+	 8717 19651
12284	0	0	Ki67+	 8719 19803
12285	0	0	Ki67+	 8721 19761
12286	0	0	Ki67+	 8730 19730
12287	0	0	Ki67+	 8738 19682
12288	0	0	Ki67+	 8741 19843
12289	0	0	Ki67+	 8746 19306
12290	0	0	Ki67+	 7958 20733
12291	0	0	Ki67+	 7959 20422
12292	0	0	Ki67+	 7963 20284
12293	0	0	Ki67+	 7989 20482
12294	0	0	Ki67+	 7990 20719
12295	0	0	Ki67+	 8002 20453
12296	0	0	Ki67+	 8008 20676
12297	0	0	Ki67+	 8038 20688
12298	0	0	Ki67+	 8040 20406
12299	0	0	Ki67+	 8056 20650
12300	0	0	Ki67+	 8097 20786
12301	0	0	Ki67+	 8112 20076
12302	0	0	Ki67+	 8172 20767
12303	0	0	Ki67+	 8287 20091
12304	0	0	Ki67+	 8310 20251
12305	0	0	Ki67+	 8311 20236
12306	0	0	Ki67+	 8321 20082
12307	0	0	Ki67+	 8323 20100
12308	0	0	Ki67+	 8326 20182
12309	0	0	Ki67+	 8327 20222
12310	0	0	Ki67+	 8334 20042
12311	0	0	Ki67+	 8336 20155
12312	0	0	Ki67+	 8340 20195
12313	0	0	Ki67+	 8340 20254
12314	0	0	Ki67+	 8340 20283
12315	0	0	Ki67+	 8357 20065
12316	0	0	Ki67+	 8358 20031
12317	0	0	Ki67+	 8360 20179
12318	0	0	Ki67+	 8361 20259
12319	0	0	Ki67+	 8366 20294
12320	0	0	Ki67+	 8369 20216
12321	0	0	Ki67+	 8372 20024
12322	0	0	Ki67+	 8379 20232
12323	0	0	Ki67+	 8401 20283
12324	0	0	Ki67+	 8404 20163
12325	0	0	Ki67+	 8410 20037
12326	0	0	Ki67+	 8415 20191
12327	0	0	Ki67+	 8432 20218
12328	0	0	Ki67+	 8432 20249
12329	0	0	Ki67+	 8447 20316
12330	0	0	Ki67+	 8461 20190
12331	0	0	Ki67+	 8472 20223
12332	0	0	Ki67+	 8477 20280
12333	0	0	Ki67+	 8482 20248
12334	0	0	Ki67+	 8496 20263
12335	0	0	Ki67+	 8497 20233
12336	0	0	Ki67+	 8501 20137
12337	0	0	Ki67+	 8503 20168
12338	0	0	Ki67+	 8516 20280
12339	0	0	Ki67+	 8527 20032
12340	0	0	Ki67+	 8532 20087
12341	0	0	Ki67+	 8545 20270
12342	0	0	Ki67+	 8546 20125
12343	0	0	Ki67+	 8547 20024
12344	0	0	Ki67+	 8555 20154
12345	0	0	Ki67+	 8564 20084
12346	0	0	Ki67+	 8572 20213
12347	0	0	Ki67+	 8573 20012
12348	0	0	Ki67+	 8576 20050
12349	0	0	Ki67+	 8586 20068
12350	0	0	Ki67+	 8587 20192
12351	0	0	Ki67+	 8589 20126
12352	0	0	Ki67+	 8594 20393
12353	0	0	Ki67+	 8599 20527
12354	0	0	Ki67+	 8601 20052
12355	0	0	Ki67+	 8604 20036
12356	0	0	Ki67+	 8607 20549
12357	0	0	Ki67+	 8608 20241
12358	0	0	Ki67+	 8612 20512
12359	0	0	Ki67+	 8613 20083
12360	0	0	Ki67+	 8614 20632
12361	0	0	Ki67+	 8616 20262
12362	0	0	Ki67+	 8619 20158
12363	0	0	Ki67+	 8619 20459
12364	0	0	Ki67+	 8624 20545
12365	0	0	Ki67+	 8625 20231
12366	0	0	Ki67+	 8626 20014
12367	0	0	Ki67+	 8627 20287
12368	0	0	Ki67+	 8627 20492
12369	0	0	Ki67+	 8632 20579
12370	0	0	Ki67+	 8635 20057
12371	0	0	Ki67+	 8638 20365
12372	0	0	Ki67+	 8640 20558
12373	0	0	Ki67+	 8644 20538
12374	0	0	Ki67+	 8647 20086
12375	0	0	Ki67+	 8647 20254
12376	0	0	Ki67+	 8649 20301
12377	0	0	Ki67+	 8652 20128
12378	0	0	Ki67+	 8653 20438
12379	0	0	Ki67+	 8653 20571
12380	0	0	Ki67+	 8654 20224
12381	0	0	Ki67+	 8668 20127
12382	0	0	Ki67+	 8668 20146
12383	0	0	Ki67+	 8674 20169
12384	0	0	Ki67+	 8674 20246
12385	0	0	Ki67+	 8674 20515
12386	0	0	Ki67+	 8676 20069
12387	0	0	Ki67+	 8678 20699
12388	0	0	Ki67+	 8681 20305
12389	0	0	Ki67+	 8681 20330
12390	0	0	Ki67+	 8684 20095
12391	0	0	Ki67+	 8690 20407
12392	0	0	Ki67+	 8691 20199
12393	0	0	Ki67+	 8693 20255
12394	0	0	Ki67+	 8697 20486
12395	0	0	Ki67+	 8701 20155
12396	0	0	Ki67+	 8703 20464
12397	0	0	Ki67+	 8705 20561
12398	0	0	Ki67+	 8708 20017
12399	0	0	Ki67+	 8708 20227
12400	0	0	Ki67+	 8709 20080
12401	0	0	Ki67+	 8711 20003
12402	0	0	Ki67+	 8716 20680
12403	0	0	Ki67+	 8717 20557
12404	0	0	Ki67+	 8718 20439
12405	0	0	Ki67+	 8724 20121
12406	0	0	Ki67+	 8727 20635
12407	0	0	Ki67+	 8728 20191
12408	0	0	Ki67+	 8728 20398
12409	0	0	Ki67+	 8735 20515
12410	0	0	Ki67+	 8736 20439
12411	0	0	Ki67+	 8736 20486
12412	0	0	Ki67+	 8737 20162
12413	0	0	Ki67+	 8739 20532
12414	0	0	Ki67+	 8744 20376
12415	0	0	Ki67+	 8746 20067
12416	0	0	Ki67+	 8746 20591
12417	0	0	Ki67+	 8750 20298
12418	0	0	Ki67+	 7974 21048
12419	0	0	Ki67+	 7982 20951
12420	0	0	Ki67+	 7997 20924
12421	0	0	Ki67+	 7998 21597
12422	0	0	Ki67+	 8023 21033
12423	0	0	Ki67+	 8034 20970
12424	0	0	Ki67+	 8044 20813
12425	0	0	Ki67+	 8059 21175
12426	0	0	Ki67+	 8060 21067
12427	0	0	Ki67+	 8068 21146
12428	0	0	Ki67+	 8074 21410
12429	0	0	Ki67+	 8075 21022
12430	0	0	Ki67+	 8082 21075
12431	0	0	Ki67+	 8083 21193
12432	0	0	Ki67+	 8091 20876
12433	0	0	Ki67+	 8094 21061
12434	0	0	Ki67+	 8103 20887
12435	0	0	Ki67+	 8103 21388
12436	0	0	Ki67+	 8106 21139
12437	0	0	Ki67+	 8107 21188
12438	0	0	Ki67+	 8109 21082
12439	0	0	Ki67+	 8116 21254
12440	0	0	Ki67+	 8116 21360
12441	0	0	Ki67+	 8124 21172
12442	0	0	Ki67+	 8131 21134
12443	0	0	Ki67+	 8132 21036
12444	0	0	Ki67+	 8140 21113
12445	0	0	Ki67+	 8151 21156
12446	0	0	Ki67+	 8172 21187
12447	0	0	Ki67+	 8177 20954
12448	0	0	Ki67+	 8177 21268
12449	0	0	Ki67+	 8178 21565
12450	0	0	Ki67+	 8188 21055
12451	0	0	Ki67+	 8188 21353
12452	0	0	Ki67+	 8192 20980
12453	0	0	Ki67+	 8197 21159
12454	0	0	Ki67+	 8199 21513
12455	0	0	Ki67+	 8202 21400
12456	0	0	Ki67+	 8207 21324
12457	0	0	Ki67+	 8212 21387
12458	0	0	Ki67+	 8217 21480
12459	0	0	Ki67+	 8218 21422
12460	0	0	Ki67+	 8238 21329
12461	0	0	Ki67+	 8240 21450
12462	0	0	Ki67+	 8243 21013
12463	0	0	Ki67+	 8245 21244
12464	0	0	Ki67+	 8249 21131
12465	0	0	Ki67+	 8255 21345
12466	0	0	Ki67+	 8258 21317
12467	0	0	Ki67+	 8260 21081
12468	0	0	Ki67+	 8264 21488
12469	0	0	Ki67+	 8265 20855
12470	0	0	Ki67+	 8273 21423
12471	0	0	Ki67+	 8275 21051
12472	0	0	Ki67+	 8276 21100
12473	0	0	Ki67+	 8278 21023
12474	0	0	Ki67+	 8279 21070
12475	0	0	Ki67+	 8280 21036
12476	0	0	Ki67+	 8294 21354
12477	0	0	Ki67+	 8303 21371
12478	0	0	Ki67+	 8309 21386
12479	0	0	Ki67+	 8312 21083
12480	0	0	Ki67+	 8318 21261
12481	0	0	Ki67+	 8331 21365
12482	0	0	Ki67+	 8333 21168
12483	0	0	Ki67+	 8334 21201
12484	0	0	Ki67+	 8340 21288
12485	0	0	Ki67+	 8345 21340
12486	0	0	Ki67+	 8349 21120
12487	0	0	Ki67+	 8349 21273
12488	0	0	Ki67+	 8358 21235
12489	0	0	Ki67+	 8361 21205
12490	0	0	Ki67+	 8379 21140
12491	0	0	Ki67+	 8387 21173
12492	0	0	Ki67+	 8388 21254
12493	0	0	Ki67+	 8398 21371
12494	0	0	Ki67+	 8404 21241
12495	0	0	Ki67+	 8409 21408
12496	0	0	Ki67+	 8411 21265
12497	0	0	Ki67+	 8413 21212
12498	0	0	Ki67+	 8413 21341
12499	0	0	Ki67+	 8435 21041
12500	0	0	Ki67+	 8475 21260
12501	0	0	Ki67+	 8521 21441
12502	0	0	Ki67+	 8522 21262
12503	0	0	Ki67+	 8674 21540
12504	0	0	Ki67+	 8696 21581
12505	0	0	Ki67+	 8730 21579
12506	0	0	Ki67+	 8740 20949
12507	0	0	Ki67+	 8747 20840
12508	0	0	Ki67+	 8750 20807
12509	0	0	Ki67+	 7958 22383
12510	0	0	Ki67+	 7970 22386
12511	0	0	Ki67+	 7994 22381
12512	0	0	Ki67+	 8101 22155
12513	0	0	Ki67+	 8125 22325
12514	0	0	Ki67+	 8159 21920
12515	0	0	Ki67+	 8165 21830
12516	0	0	Ki67+	 8174 21956
12517	0	0	Ki67+	 8200 22027
12518	0	0	Ki67+	 8202 22143
12519	0	0	Ki67+	 8204 22219
12520	0	0	Ki67+	 8214 21874
12521	0	0	Ki67+	 8261 22396
12522	0	0	Ki67+	 8268 22378
12523	0	0	Ki67+	 8286 21749
12524	0	0	Ki67+	 8307 22383
12525	0	0	Ki67+	 8319 22136
12526	0	0	Ki67+	 8330 21926
12527	0	0	Ki67+	 8366 21919
12528	0	0	Ki67+	 8405 21971
12529	0	0	Ki67+	 8506 22088
12530	0	0	Ki67+	 8506 22159
12531	0	0	Ki67+	 8515 22039
12532	0	0	Ki67+	 8522 22393
12533	0	0	Ki67+	 8523 21664
12534	0	0	Ki67+	 8529 22148
12535	0	0	Ki67+	 8532 22023
12536	0	0	Ki67+	 8543 22093
12537	0	0	Ki67+	 8547 22047
12538	0	0	Ki67+	 8554 21988
12539	0	0	Ki67+	 8558 22079
12540	0	0	Ki67+	 8564 22271
12541	0	0	Ki67+	 8568 21700
12542	0	0	Ki67+	 8568 22176
12543	0	0	Ki67+	 8572 22209
12544	0	0	Ki67+	 8573 22033
12545	0	0	Ki67+	 8583 22018
12546	0	0	Ki67+	 8591 21976
12547	0	0	Ki67+	 8592 21939
12548	0	0	Ki67+	 8595 22180
12549	0	0	Ki67+	 8596 21696
12550	0	0	Ki67+	 8598 21991
12551	0	0	Ki67+	 8599 22050
12552	0	0	Ki67+	 8601 22258
12553	0	0	Ki67+	 8604 22344
12554	0	0	Ki67+	 8606 21874
12555	0	0	Ki67+	 8613 22010
12556	0	0	Ki67+	 8616 21976
12557	0	0	Ki67+	 8618 22046
12558	0	0	Ki67+	 8619 21915
12559	0	0	Ki67+	 8628 22284
12560	0	0	Ki67+	 8632 22003
12561	0	0	Ki67+	 8633 21827
12562	0	0	Ki67+	 8637 21859
12563	0	0	Ki67+	 8643 21947
12564	0	0	Ki67+	 8645 21975
12565	0	0	Ki67+	 8646 22342
12566	0	0	Ki67+	 8648 21923
12567	0	0	Ki67+	 8654 21812
12568	0	0	Ki67+	 8658 22003
12569	0	0	Ki67+	 8662 21868
12570	0	0	Ki67+	 8663 21795
12571	0	0	Ki67+	 8663 22288
12572	0	0	Ki67+	 8666 21899
12573	0	0	Ki67+	 8670 21833
12574	0	0	Ki67+	 8673 22051
12575	0	0	Ki67+	 8673 22081
12576	0	0	Ki67+	 8674 21751
12577	0	0	Ki67+	 8675 21967
12578	0	0	Ki67+	 8679 21981
12579	0	0	Ki67+	 8684 22378
12580	0	0	Ki67+	 8685 21856
12581	0	0	Ki67+	 8687 21952
12582	0	0	Ki67+	 8687 22120
12583	0	0	Ki67+	 8688 21602
12584	0	0	Ki67+	 8690 21886
12585	0	0	Ki67+	 8690 21897
12586	0	0	Ki67+	 8691 21660
12587	0	0	Ki67+	 8693 21821
12588	0	0	Ki67+	 8693 22372
12589	0	0	Ki67+	 8695 22093
12590	0	0	Ki67+	 8700 21625
12591	0	0	Ki67+	 8705 21841
12592	0	0	Ki67+	 8705 22007
12593	0	0	Ki67+	 8710 21774
12594	0	0	Ki67+	 8713 21867
12595	0	0	Ki67+	 8713 22227
12596	0	0	Ki67+	 8715 21893
12597	0	0	Ki67+	 8716 21634
12598	0	0	Ki67+	 8716 21955
12599	0	0	Ki67+	 8718 21801
12600	0	0	Ki67+	 8722 21987
12601	0	0	Ki67+	 8723 21695
12602	0	0	Ki67+	 8727 21814
12603	0	0	Ki67+	 8729 22127
12604	0	0	Ki67+	 8730 22036
12605	0	0	Ki67+	 8737 22005
12606	0	0	Ki67+	 8742 21868
12607	0	0	Ki67+	 8743 21617
12608	0	0	Ki67+	 8744 22083
12609	0	0	Ki67+	 8747 21813
12610	0	0	Ki67+	 7953 22558
12611	0	0	Ki67+	 7956 23065
12612	0	0	Ki67+	 7960 22968
12613	0	0	Ki67+	 7966 22691
12614	0	0	Ki67+	 7969 23095
12615	0	0	Ki67+	 7970 22418
12616	0	0	Ki67+	 7974 22998
12617	0	0	Ki67+	 7978 22945
12618	0	0	Ki67+	 7983 22564
12619	0	0	Ki67+	 7985 22893
12620	0	0	Ki67+	 7990 22980
12621	0	0	Ki67+	 7991 22930
12622	0	0	Ki67+	 7991 23164
12623	0	0	Ki67+	 7995 22543
12624	0	0	Ki67+	 7997 22488
12625	0	0	Ki67+	 7998 22859
12626	0	0	Ki67+	 7999 22445
12627	0	0	Ki67+	 8000 23063
12628	0	0	Ki67+	 8005 22401
12629	0	0	Ki67+	 8008 22905
12630	0	0	Ki67+	 8012 23118
12631	0	0	Ki67+	 8014 22614
12632	0	0	Ki67+	 8015 22424
12633	0	0	Ki67+	 8017 22864
12634	0	0	Ki67+	 8017 22960
12635	0	0	Ki67+	 8022 22876
12636	0	0	Ki67+	 8023 23001
12637	0	0	Ki67+	 8024 22982
12638	0	0	Ki67+	 8026 22484
12639	0	0	Ki67+	 8032 23145
12640	0	0	Ki67+	 8033 22585
12641	0	0	Ki67+	 8034 22799
12642	0	0	Ki67+	 8043 22649
12643	0	0	Ki67+	 8046 22787
12644	0	0	Ki67+	 8047 22506
12645	0	0	Ki67+	 8048 23021
12646	0	0	Ki67+	 8053 22867
12647	0	0	Ki67+	 8055 22816
12648	0	0	Ki67+	 8055 22946
12649	0	0	Ki67+	 8056 22462
12650	0	0	Ki67+	 8058 23112
12651	0	0	Ki67+	 8060 22680
12652	0	0	Ki67+	 8067 22850
12653	0	0	Ki67+	 8072 23012
12654	0	0	Ki67+	 8074 22835
12655	0	0	Ki67+	 8076 23083
12656	0	0	Ki67+	 8086 22829
12657	0	0	Ki67+	 8088 22705
12658	0	0	Ki67+	 8092 22760
12659	0	0	Ki67+	 8093 22807
12660	0	0	Ki67+	 8103 23037
12661	0	0	Ki67+	 8103 23197
12662	0	0	Ki67+	 8105 22612
12663	0	0	Ki67+	 8109 22902
12664	0	0	Ki67+	 8112 23097
12665	0	0	Ki67+	 8113 22850
12666	0	0	Ki67+	 8115 22963
12667	0	0	Ki67+	 8119 22716
12668	0	0	Ki67+	 8119 23197
12669	0	0	Ki67+	 8126 22997
12670	0	0	Ki67+	 8129 22773
12671	0	0	Ki67+	 8129 22950
12672	0	0	Ki67+	 8130 23117
12673	0	0	Ki67+	 8133 22865
12674	0	0	Ki67+	 8135 22614
12675	0	0	Ki67+	 8135 22919
12676	0	0	Ki67+	 8137 22664
12677	0	0	Ki67+	 8140 22892
12678	0	0	Ki67+	 8145 23101
12679	0	0	Ki67+	 8151 22740
12680	0	0	Ki67+	 8152 22808
12681	0	0	Ki67+	 8153 22842
12682	0	0	Ki67+	 8155 22783
12683	0	0	Ki67+	 8158 22925
12684	0	0	Ki67+	 8159 22940
12685	0	0	Ki67+	 8159 23046
12686	0	0	Ki67+	 8165 23067
12687	0	0	Ki67+	 8166 23006
12688	0	0	Ki67+	 8167 22594
12689	0	0	Ki67+	 8173 22658
12690	0	0	Ki67+	 8175 22894
12691	0	0	Ki67+	 8181 22807
12692	0	0	Ki67+	 8182 22913
12693	0	0	Ki67+	 8186 23150
12694	0	0	Ki67+	 8187 23037
12695	0	0	Ki67+	 8188 22750
12696	0	0	Ki67+	 8190 22784
12697	0	0	Ki67+	 8190 23101
12698	0	0	Ki67+	 8194 22735
12699	0	0	Ki67+	 8201 22850
12700	0	0	Ki67+	 8203 22716
12701	0	0	Ki67+	 8205 22973
12702	0	0	Ki67+	 8209 22860
12703	0	0	Ki67+	 8211 22840
12704	0	0	Ki67+	 8212 22529
12705	0	0	Ki67+	 8214 22890
12706	0	0	Ki67+	 8215 22688
12707	0	0	Ki67+	 8216 23046
12708	0	0	Ki67+	 8218 22713
12709	0	0	Ki67+	 8221 22854
12710	0	0	Ki67+	 8222 22459
12711	0	0	Ki67+	 8222 22802
12712	0	0	Ki67+	 8224 23010
12713	0	0	Ki67+	 8227 22589
12714	0	0	Ki67+	 8228 23058
12715	0	0	Ki67+	 8229 22517
12716	0	0	Ki67+	 8233 22682
12717	0	0	Ki67+	 8234 22738
12718	0	0	Ki67+	 8234 22976
12719	0	0	Ki67+	 8240 22873
12720	0	0	Ki67+	 8241 22986
12721	0	0	Ki67+	 8243 23053
12722	0	0	Ki67+	 8246 22464
12723	0	0	Ki67+	 8248 23066
12724	0	0	Ki67+	 8250 23086
12725	0	0	Ki67+	 8251 22894
12726	0	0	Ki67+	 8251 23019
12727	0	0	Ki67+	 8252 22449
12728	0	0	Ki67+	 8252 22942
12729	0	0	Ki67+	 8256 22410
12730	0	0	Ki67+	 8256 22964
12731	0	0	Ki67+	 8263 22595
12732	0	0	Ki67+	 8264 22992
12733	0	0	Ki67+	 8266 22943
12734	0	0	Ki67+	 8269 22633
12735	0	0	Ki67+	 8273 22747
12736	0	0	Ki67+	 8275 22484
12737	0	0	Ki67+	 8276 22730
12738	0	0	Ki67+	 8278 22598
12739	0	0	Ki67+	 8280 22411
12740	0	0	Ki67+	 8281 22770
12741	0	0	Ki67+	 8284 22579
12742	0	0	Ki67+	 8285 23081
12743	0	0	Ki67+	 8289 22404
12744	0	0	Ki67+	 8296 22427
12745	0	0	Ki67+	 8296 22527
12746	0	0	Ki67+	 8301 22559
12747	0	0	Ki67+	 8304 22730
12748	0	0	Ki67+	 8305 22607
12749	0	0	Ki67+	 8305 23108
12750	0	0	Ki67+	 8310 22884
12751	0	0	Ki67+	 8313 22970
12752	0	0	Ki67+	 8316 22651
12753	0	0	Ki67+	 8318 22856
12754	0	0	Ki67+	 8322 22832
12755	0	0	Ki67+	 8325 22586
12756	0	0	Ki67+	 8334 22691
12757	0	0	Ki67+	 8334 22847
12758	0	0	Ki67+	 8334 22878
12759	0	0	Ki67+	 8338 23033
12760	0	0	Ki67+	 8340 22958
12761	0	0	Ki67+	 8341 22985
12762	0	0	Ki67+	 8345 22834
12763	0	0	Ki67+	 8348 23184
12764	0	0	Ki67+	 8350 22586
12765	0	0	Ki67+	 8355 22952
12766	0	0	Ki67+	 8356 22997
12767	0	0	Ki67+	 8357 23171
12768	0	0	Ki67+	 8360 22534
12769	0	0	Ki67+	 8365 22699
12770	0	0	Ki67+	 8368 22489
12771	0	0	Ki67+	 8373 22537
12772	0	0	Ki67+	 8376 22751
12773	0	0	Ki67+	 8383 22784
12774	0	0	Ki67+	 8386 22943
12775	0	0	Ki67+	 8391 22733
12776	0	0	Ki67+	 8395 22962
12777	0	0	Ki67+	 8397 22756
12778	0	0	Ki67+	 8399 22643
12779	0	0	Ki67+	 8404 23134
12780	0	0	Ki67+	 8411 23063
12781	0	0	Ki67+	 8413 23035
12782	0	0	Ki67+	 8418 23088
12783	0	0	Ki67+	 8429 23148
12784	0	0	Ki67+	 8432 22675
12785	0	0	Ki67+	 8432 22901
12786	0	0	Ki67+	 8432 23003
12787	0	0	Ki67+	 8434 22591
12788	0	0	Ki67+	 8434 23058
12789	0	0	Ki67+	 8444 23006
12790	0	0	Ki67+	 8449 22940
12791	0	0	Ki67+	 8456 22766
12792	0	0	Ki67+	 8457 23044
12793	0	0	Ki67+	 8458 22919
12794	0	0	Ki67+	 8458 23022
12795	0	0	Ki67+	 8468 22952
12796	0	0	Ki67+	 8469 22416
12797	0	0	Ki67+	 8477 22441
12798	0	0	Ki67+	 8480 22994
12799	0	0	Ki67+	 8488 23098
12800	0	0	Ki67+	 8489 22985
12801	0	0	Ki67+	 8492 23019
12802	0	0	Ki67+	 8495 22541
12803	0	0	Ki67+	 8500 23052
12804	0	0	Ki67+	 8501 23163
12805	0	0	Ki67+	 8507 22633
12806	0	0	Ki67+	 8520 23079
12807	0	0	Ki67+	 8521 23153
12808	0	0	Ki67+	 8522 22990
12809	0	0	Ki67+	 8522 23013
12810	0	0	Ki67+	 8522 23179
12811	0	0	Ki67+	 8527 22931
12812	0	0	Ki67+	 8534 22611
12813	0	0	Ki67+	 8538 23124
12814	0	0	Ki67+	 8540 22655
12815	0	0	Ki67+	 8543 22974
12816	0	0	Ki67+	 8544 22763
12817	0	0	Ki67+	 8545 23026
12818	0	0	Ki67+	 8546 22803
12819	0	0	Ki67+	 8546 23199
12820	0	0	Ki67+	 8548 22741
12821	0	0	Ki67+	 8548 23101
12822	0	0	Ki67+	 8551 23177
12823	0	0	Ki67+	 8554 22707
12824	0	0	Ki67+	 8556 22686
12825	0	0	Ki67+	 8556 23059
12826	0	0	Ki67+	 8559 22942
12827	0	0	Ki67+	 8559 22993
12828	0	0	Ki67+	 8559 23034
12829	0	0	Ki67+	 8560 22626
12830	0	0	Ki67+	 8562 22736
12831	0	0	Ki67+	 8562 23171
12832	0	0	Ki67+	 8567 23134
12833	0	0	Ki67+	 8569 22867
12834	0	0	Ki67+	 8571 22913
12835	0	0	Ki67+	 8578 23108
12836	0	0	Ki67+	 8581 22626
12837	0	0	Ki67+	 8583 22976
12838	0	0	Ki67+	 8584 23001
12839	0	0	Ki67+	 8585 22761
12840	0	0	Ki67+	 8586 22746
12841	0	0	Ki67+	 8589 23079
12842	0	0	Ki67+	 8592 22844
12843	0	0	Ki67+	 8593 22773
12844	0	0	Ki67+	 8593 22926
12845	0	0	Ki67+	 8596 22442
12846	0	0	Ki67+	 8598 23173
12847	0	0	Ki67+	 8599 22784
12848	0	0	Ki67+	 8600 22696
12849	0	0	Ki67+	 8601 23115
12850	0	0	Ki67+	 8613 22688
12851	0	0	Ki67+	 8614 22818
12852	0	0	Ki67+	 8617 22883
12853	0	0	Ki67+	 8618 23152
12854	0	0	Ki67+	 8622 22764
12855	0	0	Ki67+	 8622 22791
12856	0	0	Ki67+	 8622 22948
12857	0	0	Ki67+	 8622 23059
12858	0	0	Ki67+	 8625 22483
12859	0	0	Ki67+	 8625 22993
12860	0	0	Ki67+	 8628 22979
12861	0	0	Ki67+	 8628 23134
12862	0	0	Ki67+	 8633 22775
12863	0	0	Ki67+	 8633 23121
12864	0	0	Ki67+	 8636 23092
12865	0	0	Ki67+	 8640 22838
12866	0	0	Ki67+	 8643 22498
12867	0	0	Ki67+	 8644 22785
12868	0	0	Ki67+	 8644 22869
12869	0	0	Ki67+	 8645 23162
12870	0	0	Ki67+	 8646 23191
12871	0	0	Ki67+	 8650 22912
12872	0	0	Ki67+	 8652 22981
12873	0	0	Ki67+	 8652 23010
12874	0	0	Ki67+	 8652 23090
12875	0	0	Ki67+	 8656 23073
12876	0	0	Ki67+	 8658 22490
12877	0	0	Ki67+	 8659 22785
12878	0	0	Ki67+	 8660 22533
12879	0	0	Ki67+	 8661 22880
12880	0	0	Ki67+	 8661 23145
12881	0	0	Ki67+	 8663 22421
12882	0	0	Ki67+	 8663 22862
12883	0	0	Ki67+	 8664 22676
12884	0	0	Ki67+	 8667 22824
12885	0	0	Ki67+	 8668 23165
12886	0	0	Ki67+	 8669 22702
12887	0	0	Ki67+	 8673 22947
12888	0	0	Ki67+	 8675 23189
12889	0	0	Ki67+	 8677 22854
12890	0	0	Ki67+	 8680 22801
12891	0	0	Ki67+	 8683 23053
12892	0	0	Ki67+	 8684 23089
12893	0	0	Ki67+	 8685 22515
12894	0	0	Ki67+	 8686 22864
12895	0	0	Ki67+	 8699 22514
12896	0	0	Ki67+	 8699 22649
12897	0	0	Ki67+	 8700 22666
12898	0	0	Ki67+	 8701 22892
12899	0	0	Ki67+	 8701 23040
12900	0	0	Ki67+	 8703 23019
12901	0	0	Ki67+	 8705 23084
12902	0	0	Ki67+	 8707 22639
12903	0	0	Ki67+	 8708 22724
12904	0	0	Ki67+	 8708 22956
12905	0	0	Ki67+	 8710 22826
12906	0	0	Ki67+	 8711 23192
12907	0	0	Ki67+	 8713 22682
12908	0	0	Ki67+	 8713 22927
12909	0	0	Ki67+	 8714 22790
12910	0	0	Ki67+	 8717 22915
12911	0	0	Ki67+	 8722 23069
12912	0	0	Ki67+	 8723 22973
12913	0	0	Ki67+	 8724 22779
12914	0	0	Ki67+	 8727 22889
12915	0	0	Ki67+	 8728 22442
12916	0	0	Ki67+	 8729 22643
12917	0	0	Ki67+	 8730 22862
12918	0	0	Ki67+	 8731 22515
12919	0	0	Ki67+	 8731 22573
12920	0	0	Ki67+	 8735 22730
12921	0	0	Ki67+	 8741 22530
12922	0	0	Ki67+	 8742 22647
12923	0	0	Ki67+	 8744 22518
12924	0	0	Ki67+	 8748 22737
12925	0	0	Ki67+	 8748 23006
12926	0	0	Ki67+	 8749 22664
12927	0	0	Ki67+	 8750 22632
12928	0	0	Ki67+	 7954 23719
12929	0	0	Ki67+	 7954 23915
12930	0	0	Ki67+	 7956 23217
12931	0	0	Ki67+	 7968 23230
12932	0	0	Ki67+	 7970 23671
12933	0	0	Ki67+	 7986 23342
12934	0	0	Ki67+	 7997 23642
12935	0	0	Ki67+	 8001 23619
12936	0	0	Ki67+	 8004 23336
12937	0	0	Ki67+	 8006 23575
12938	0	0	Ki67+	 8006 23608
12939	0	0	Ki67+	 8007 23734
12940	0	0	Ki67+	 8016 23683
12941	0	0	Ki67+	 8019 23329
12942	0	0	Ki67+	 8019 23845
12943	0	0	Ki67+	 8022 23638
12944	0	0	Ki67+	 8029 23757
12945	0	0	Ki67+	 8035 23985
12946	0	0	Ki67+	 8044 23217
12947	0	0	Ki67+	 8094 23669
12948	0	0	Ki67+	 8118 23586
12949	0	0	Ki67+	 8128 23284
12950	0	0	Ki67+	 8195 23772
12951	0	0	Ki67+	 8284 23281
12952	0	0	Ki67+	 8309 23609
12953	0	0	Ki67+	 8318 23244
12954	0	0	Ki67+	 8330 23323
12955	0	0	Ki67+	 8331 23233
12956	0	0	Ki67+	 8333 23839
12957	0	0	Ki67+	 8337 23211
12958	0	0	Ki67+	 8339 23665
12959	0	0	Ki67+	 8340 23504
12960	0	0	Ki67+	 8349 23763
12961	0	0	Ki67+	 8351 23876
12962	0	0	Ki67+	 8353 23290
12963	0	0	Ki67+	 8353 23894
12964	0	0	Ki67+	 8357 23231
12965	0	0	Ki67+	 8362 23207
12966	0	0	Ki67+	 8363 23837
12967	0	0	Ki67+	 8365 23786
12968	0	0	Ki67+	 8365 23868
12969	0	0	Ki67+	 8370 23886
12970	0	0	Ki67+	 8380 23301
12971	0	0	Ki67+	 8385 23824
12972	0	0	Ki67+	 8386 23396
12973	0	0	Ki67+	 8393 23460
12974	0	0	Ki67+	 8394 23343
12975	0	0	Ki67+	 8397 23770
12976	0	0	Ki67+	 8406 23931
12977	0	0	Ki67+	 8422 23335
12978	0	0	Ki67+	 8427 23314
12979	0	0	Ki67+	 8438 23928
12980	0	0	Ki67+	 8439 23205
12981	0	0	Ki67+	 8442 23306
12982	0	0	Ki67+	 8442 23955
12983	0	0	Ki67+	 8444 23828
12984	0	0	Ki67+	 8446 23424
12985	0	0	Ki67+	 8447 23870
12986	0	0	Ki67+	 8451 23473
12987	0	0	Ki67+	 8452 23389
12988	0	0	Ki67+	 8458 23269
12989	0	0	Ki67+	 8459 23331
12990	0	0	Ki67+	 8462 23456
12991	0	0	Ki67+	 8470 23378
12992	0	0	Ki67+	 8473 23284
12993	0	0	Ki67+	 8473 23902
12994	0	0	Ki67+	 8478 23581
12995	0	0	Ki67+	 8478 23707
12996	0	0	Ki67+	 8479 23555
12997	0	0	Ki67+	 8482 23373
12998	0	0	Ki67+	 8484 23317
12999	0	0	Ki67+	 8484 23414
13000	0	0	Ki67+	 8491 23495
13001	0	0	Ki67+	 8491 23709
13002	0	0	Ki67+	 8491 23796
13003	0	0	Ki67+	 8493 23307
13004	0	0	Ki67+	 8496 23329
13005	0	0	Ki67+	 8497 23456
13006	0	0	Ki67+	 8499 23528
13007	0	0	Ki67+	 8499 23553
13008	0	0	Ki67+	 8500 23249
13009	0	0	Ki67+	 8503 23374
13010	0	0	Ki67+	 8509 23284
13011	0	0	Ki67+	 8509 23307
13012	0	0	Ki67+	 8510 23336
13013	0	0	Ki67+	 8510 23513
13014	0	0	Ki67+	 8515 23793
13015	0	0	Ki67+	 8521 23252
13016	0	0	Ki67+	 8530 23212
13017	0	0	Ki67+	 8536 23317
13018	0	0	Ki67+	 8536 23513
13019	0	0	Ki67+	 8538 23491
13020	0	0	Ki67+	 8539 23550
13021	0	0	Ki67+	 8545 23717
13022	0	0	Ki67+	 8548 23444
13023	0	0	Ki67+	 8551 23280
13024	0	0	Ki67+	 8552 23263
13025	0	0	Ki67+	 8552 23474
13026	0	0	Ki67+	 8552 23693
13027	0	0	Ki67+	 8554 23355
13028	0	0	Ki67+	 8555 23244
13029	0	0	Ki67+	 8555 23672
13030	0	0	Ki67+	 8560 23459
13031	0	0	Ki67+	 8564 23575
13032	0	0	Ki67+	 8568 23524
13033	0	0	Ki67+	 8569 23629
13034	0	0	Ki67+	 8571 23287
13035	0	0	Ki67+	 8572 23267
13036	0	0	Ki67+	 8572 23319
13037	0	0	Ki67+	 8579 23483
13038	0	0	Ki67+	 8581 23593
13039	0	0	Ki67+	 8590 23529
13040	0	0	Ki67+	 8592 23665
13041	0	0	Ki67+	 8599 23383
13042	0	0	Ki67+	 8599 23440
13043	0	0	Ki67+	 8600 23564
13044	0	0	Ki67+	 8607 23682
13045	0	0	Ki67+	 8608 23360
13046	0	0	Ki67+	 8622 23207
13047	0	0	Ki67+	 8626 23658
13048	0	0	Ki67+	 8627 23844
13049	0	0	Ki67+	 8632 23922
13050	0	0	Ki67+	 8641 23240
13051	0	0	Ki67+	 8641 23692
13052	0	0	Ki67+	 8644 23403
13053	0	0	Ki67+	 8647 23337
13054	0	0	Ki67+	 8649 23265
13055	0	0	Ki67+	 8650 23372
13056	0	0	Ki67+	 8650 23773
13057	0	0	Ki67+	 8656 23642
13058	0	0	Ki67+	 8658 23940
13059	0	0	Ki67+	 8666 23610
13060	0	0	Ki67+	 8667 23692
13061	0	0	Ki67+	 8667 23825
13062	0	0	Ki67+	 8668 23721
13063	0	0	Ki67+	 8671 23402
13064	0	0	Ki67+	 8674 23581
13065	0	0	Ki67+	 8674 23750
13066	0	0	Ki67+	 8675 23205
13067	0	0	Ki67+	 8679 23770
13068	0	0	Ki67+	 8681 23603
13069	0	0	Ki67+	 8686 23217
13070	0	0	Ki67+	 8686 23260
13071	0	0	Ki67+	 8688 23367
13072	0	0	Ki67+	 8688 23841
13073	0	0	Ki67+	 8690 23423
13074	0	0	Ki67+	 8694 23285
13075	0	0	Ki67+	 8696 23645
13076	0	0	Ki67+	 8697 23376
13077	0	0	Ki67+	 8698 23935
13078	0	0	Ki67+	 8699 23528
13079	0	0	Ki67+	 8701 23403
13080	0	0	Ki67+	 8702 23809
13081	0	0	Ki67+	 8704 23615
13082	0	0	Ki67+	 8707 23556
13083	0	0	Ki67+	 8710 23245
13084	0	0	Ki67+	 8715 23527
13085	0	0	Ki67+	 8715 23915
13086	0	0	Ki67+	 8718 23581
13087	0	0	Ki67+	 8719 23777
13088	0	0	Ki67+	 8722 23362
13089	0	0	Ki67+	 8723 23396
13090	0	0	Ki67+	 8728 23619
13091	0	0	Ki67+	 8730 23946
13092	0	0	Ki67+	 8731 23230
13093	0	0	Ki67+	 8737 23203
13094	0	0	Ki67+	 8738 23251
13095	0	0	Ki67+	 8738 23703
13096	0	0	Ki67+	 8741 23746
13097	0	0	Ki67+	 8742 23864
13098	0	0	Ki67+	 8746 23591
13099	0	0	Ki67+	 8750 23481
13100	0	0	Ki67+	 7960 24586
13101	0	0	Ki67+	 7960 24658
13102	0	0	Ki67+	 7971 24488
13103	0	0	Ki67+	 7978 24519
13104	0	0	Ki67+	 7980 24607
13105	0	0	Ki67+	 7981 24502
13106	0	0	Ki67+	 7982 24669
13107	0	0	Ki67+	 7983 24691
13108	0	0	Ki67+	 7984 24550
13109	0	0	Ki67+	 7989 24637
13110	0	0	Ki67+	 7992 24460
13111	0	0	Ki67+	 7992 24726
13112	0	0	Ki67+	 7999 24576
13113	0	0	Ki67+	 8004 24480
13114	0	0	Ki67+	 8004 24517
13115	0	0	Ki67+	 8005 24463
13116	0	0	Ki67+	 8006 24675
13117	0	0	Ki67+	 8008 24706
13118	0	0	Ki67+	 8009 24783
13119	0	0	Ki67+	 8010 24543
13120	0	0	Ki67+	 8015 24610
13121	0	0	Ki67+	 8017 24651
13122	0	0	Ki67+	 8033 24539
13123	0	0	Ki67+	 8033 24576
13124	0	0	Ki67+	 8034 24702
13125	0	0	Ki67+	 8035 24474
13126	0	0	Ki67+	 8036 24722
13127	0	0	Ki67+	 8048 24447
13128	0	0	Ki67+	 8051 24516
13129	0	0	Ki67+	 8059 24579
13130	0	0	Ki67+	 8063 24430
13131	0	0	Ki67+	 8063 24616
13132	0	0	Ki67+	 8065 24602
13133	0	0	Ki67+	 8070 24471
13134	0	0	Ki67+	 8082 24494
13135	0	0	Ki67+	 8084 24453
13136	0	0	Ki67+	 8098 24520
13137	0	0	Ki67+	 8102 24430
13138	0	0	Ki67+	 8115 24505
13139	0	0	Ki67+	 8129 24373
13140	0	0	Ki67+	 8134 24442
13141	0	0	Ki67+	 8141 24377
13142	0	0	Ki67+	 8152 24743
13143	0	0	Ki67+	 8154 24288
13144	0	0	Ki67+	 8162 24269
13145	0	0	Ki67+	 8170 24722
13146	0	0	Ki67+	 8182 24301
13147	0	0	Ki67+	 8188 24291
13148	0	0	Ki67+	 8195 24232
13149	0	0	Ki67+	 8276 24007
13150	0	0	Ki67+	 8531 24048
13151	0	0	Ki67+	 8535 24065
13152	0	0	Ki67+	 8552 24014
13153	0	0	Ki67+	 8559 24363
13154	0	0	Ki67+	 8560 24100
13155	0	0	Ki67+	 8614 24006
13156	0	0	Ki67+	 8636 24056
13157	0	0	Ki67+	 8647 24125
13158	0	0	Ki67+	 8675 24092
13159	0	0	Ki67+	 8693 24234
13160	0	0	Ki67+	 8726 24041
13161	0	0	Ki67+	 7954 25408
13162	0	0	Ki67+	 7956 25230
13163	0	0	Ki67+	 7960 24861
13164	0	0	Ki67+	 7960 25257
13165	0	0	Ki67+	 7962 25119
13166	0	0	Ki67+	 7967 24977
13167	0	0	Ki67+	 7971 25144
13168	0	0	Ki67+	 7971 25227
13169	0	0	Ki67+	 8000 25261
13170	0	0	Ki67+	 8006 25180
13171	0	0	Ki67+	 8020 25167
13172	0	0	Ki67+	 8021 25260
13173	0	0	Ki67+	 8037 24843
13174	0	0	Ki67+	 8040 25032
13175	0	0	Ki67+	 8081 24901
13176	0	0	Ki67+	 8177 25543
13177	0	0	Ki67+	 8198 25568
13178	0	0	Ki67+	 8200 25508
13179	0	0	Ki67+	 8210 24978
13180	0	0	Ki67+	 8213 25536
13181	0	0	Ki67+	 8229 25533
13182	0	0	Ki67+	 8249 25523
13183	0	0	Ki67+	 8253 25506
13184	0	0	Ki67+	 8255 25576
13185	0	0	Ki67+	 8278 25455
13186	0	0	Ki67+	 8283 25511
13187	0	0	Ki67+	 8286 25484
13188	0	0	Ki67+	 8305 25527
13189	0	0	Ki67+	 8310 25473
13190	0	0	Ki67+	 8339 25447
13191	0	0	Ki67+	 8358 25487
13192	0	0	Ki67+	 8367 25516
13193	0	0	Ki67+	 8400 24896
13194	0	0	Ki67+	 8401 25511
13195	0	0	Ki67+	 8442 25462
13196	0	0	Ki67+	 8510 25437
13197	0	0	Ki67+	 8523 25481
13198	0	0	Ki67+	 8546 25267
13199	0	0	Ki67+	 8552 25407
13200	0	0	Ki67+	 8570 25356
13201	0	0	Ki67+	 8572 25255
13202	0	0	Ki67+	 8587 25481
13203	0	0	Ki67+	 8588 25300
13204	0	0	Ki67+	 8589 25508
13205	0	0	Ki67+	 8594 25318
13206	0	0	Ki67+	 8598 25398
13207	0	0	Ki67+	 8604 25533
13208	0	0	Ki67+	 8604 25551
13209	0	0	Ki67+	 8607 25227
13210	0	0	Ki67+	 8613 25290
13211	0	0	Ki67+	 8615 25432
13212	0	0	Ki67+	 8616 25368
13213	0	0	Ki67+	 8617 24892
13214	0	0	Ki67+	 8620 25571
13215	0	0	Ki67+	 8629 25379
13216	0	0	Ki67+	 8629 25521
13217	0	0	Ki67+	 8640 25344
13218	0	0	Ki67+	 8642 25382
13219	0	0	Ki67+	 8642 25593
13220	0	0	Ki67+	 8643 25495
13221	0	0	Ki67+	 8650 25362
13222	0	0	Ki67+	 8651 25451
13223	0	0	Ki67+	 8655 25324
13224	0	0	Ki67+	 8655 25401
13225	0	0	Ki67+	 8667 25564
13226	0	0	Ki67+	 8675 25425
13227	0	0	Ki67+	 8677 25400
13228	0	0	Ki67+	 8678 25368
13229	0	0	Ki67+	 8681 25575
13230	0	0	Ki67+	 8682 25299
13231	0	0	Ki67+	 8684 25326
13232	0	0	Ki67+	 8684 25538
13233	0	0	Ki67+	 8692 25512
13234	0	0	Ki67+	 8698 25278
13235	0	0	Ki67+	 8699 25380
13236	0	0	Ki67+	 8699 25490
13237	0	0	Ki67+	 8703 25429
13238	0	0	Ki67+	 8704 25447
13239	0	0	Ki67+	 8705 25116
13240	0	0	Ki67+	 8707 25267
13241	0	0	Ki67+	 8709 25543
13242	0	0	Ki67+	 8709 25587
13243	0	0	Ki67+	 8711 25241
13244	0	0	Ki67+	 8714 25478
13245	0	0	Ki67+	 8723 25211
13246	0	0	Ki67+	 8724 25283
13247	0	0	Ki67+	 8728 25584
13248	0	0	Ki67+	 8733 25404
13249	0	0	Ki67+	 8734 25551
13250	0	0	Ki67+	 8737 25230
13251	0	0	Ki67+	 8741 25490
13252	0	0	Ki67+	 8744 25528
13253	0	0	Ki67+	 8746 25192
13254	0	0	Ki67+	 8749 25346
13255	0	0	Ki67+	 8343 25627
13256	0	0	Ki67+	 8361 25658
13257	0	0	Ki67+	 8401 25652
13258	0	0	Ki67+	 8457 25649
13259	0	0	Ki67+	 8458 25605
13260	0	0	Ki67+	 8488 25607
13261	0	0	Ki67+	 8507 25601
13262	0	0	Ki67+	 8511 25650
13263	0	0	Ki67+	 8556 25732
13264	0	0	Ki67+	 8603 25686
13265	0	0	Ki67+	 8608 25655
13266	0	0	Ki67+	 8625 25626
13267	0	0	Ki67+	 8632 25721
13268	0	0	Ki67+	 8642 25693
13269	0	0	Ki67+	 8650 25614
13270	0	0	Ki67+	 8652 25666
13271	0	0	Ki67+	 8654 25776
13272	0	0	Ki67+	 8657 25676
13273	0	0	Ki67+	 8661 25752
13274	0	0	Ki67+	 8677 25612
13275	0	0	Ki67+	 8677 25636
13276	0	0	Ki67+	 8682 25664
13277	0	0	Ki67+	 8693 25635
13278	0	0	Ki67+	 8699 25720
13279	0	0	Ki67+	 8705 25822
13280	0	0	Ki67+	 8708 25613
13281	0	0	Ki67+	 8708 25768
13282	0	0	Ki67+	 8709 25747
13283	0	0	Ki67+	 8723 25674
13284	0	0	Ki67+	 8736 25793
13285	0	0	Ki67+	 8749 25603
13286	0	0	Ki67+	 8802 8092
13287	0	0	Ki67+	 8818 8158
13288	0	0	Ki67+	 8846 8262
13289	0	0	Ki67+	 8861 8102
13290	0	0	Ki67+	 8957 8056
13291	0	0	Ki67+	 8965 7957
13292	0	0	Ki67+	 8965 8137
13293	0	0	Ki67+	 8982 8294
13294	0	0	Ki67+	 9003 8112
13295	0	0	Ki67+	 9099 8183
13296	0	0	Ki67+	 9185 8186
13297	0	0	Ki67+	 9208 8031
13298	0	0	Ki67+	 9247 8306
13299	0	0	Ki67+	 9328 8089
13300	0	0	Ki67+	 9342 8252
13301	0	0	Ki67+	 9348 8342
13302	0	0	Ki67+	 9358 8000
13303	0	0	Ki67+	 9367 7862
13304	0	0	Ki67+	 9379 7774
13305	0	0	Ki67+	 9426 7936
13306	0	0	Ki67+	 9460 7877
13307	0	0	Ki67+	 9481 7912
13308	0	0	Ki67+	 9482 8123
13309	0	0	Ki67+	 9500 8005
13310	0	0	Ki67+	 9506 7825
13311	0	0	Ki67+	 9528 7817
13312	0	0	Ki67+	 9530 7849
13313	0	0	Ki67+	 9546 7677
13314	0	0	Ki67+	 8763 8876
13315	0	0	Ki67+	 8777 9046
13316	0	0	Ki67+	 8788 8825
13317	0	0	Ki67+	 8816 8935
13318	0	0	Ki67+	 8851 9092
13319	0	0	Ki67+	 8920 8807
13320	0	0	Ki67+	 8959 8672
13321	0	0	Ki67+	 9013 8905
13322	0	0	Ki67+	 9035 8541
13323	0	0	Ki67+	 9053 8421
13324	0	0	Ki67+	 9067 8565
13325	0	0	Ki67+	 9086 8384
13326	0	0	Ki67+	 9168 8898
13327	0	0	Ki67+	 9178 8617
13328	0	0	Ki67+	 9189 8634
13329	0	0	Ki67+	 9247 8835
13330	0	0	Ki67+	 9298 9133
13331	0	0	Ki67+	 9299 8426
13332	0	0	Ki67+	 9381 8508
13333	0	0	Ki67+	 9415 8479
13334	0	0	Ki67+	 9499 8553
13335	0	0	Ki67+	 9524 8915
13336	0	0	Ki67+	 8874 9171
13337	0	0	Ki67+	 9041 9913
13338	0	0	Ki67+	 9044 9263
13339	0	0	Ki67+	 9090 9620
13340	0	0	Ki67+	 9225 9290
13341	0	0	Ki67+	 9256 9156
13342	0	0	Ki67+	 9306 9524
13343	0	0	Ki67+	 9315 9451
13344	0	0	Ki67+	 9317 9249
13345	0	0	Ki67+	 9353 9905
13346	0	0	Ki67+	 9364 9453
13347	0	0	Ki67+	 9437 9373
13348	0	0	Ki67+	 9440 9189
13349	0	0	Ki67+	 9514 9390
13350	0	0	Ki67+	 8759 10309
13351	0	0	Ki67+	 8764 10668
13352	0	0	Ki67+	 8824 10090
13353	0	0	Ki67+	 8999 10722
13354	0	0	Ki67+	 9046 10610
13355	0	0	Ki67+	 9056 10338
13356	0	0	Ki67+	 9366 10207
13357	0	0	Ki67+	 9533 10105
13358	0	0	Ki67+	 8770 11319
13359	0	0	Ki67+	 9151 10797
13360	0	0	Ki67+	 9170 11300
13361	0	0	Ki67+	 9389 10948
13362	0	0	Ki67+	 9403 11503
13363	0	0	Ki67+	 9418 11523
13364	0	0	Ki67+	 9444 10897
13365	0	0	Ki67+	 8928 11941
13366	0	0	Ki67+	 8944 11829
13367	0	0	Ki67+	 9152 11986
13368	0	0	Ki67+	 9335 12282
13369	0	0	Ki67+	 9507 12035
13370	0	0	Ki67+	 9519 11898
13371	0	0	Ki67+	 8953 12882
13372	0	0	Ki67+	 9257 12359
13373	0	0	Ki67+	 8843 13308
13374	0	0	Ki67+	 9115 13914
13375	0	0	Ki67+	 9120 13893
13376	0	0	Ki67+	 9126 13951
13377	0	0	Ki67+	 9140 13939
13378	0	0	Ki67+	 9163 13915
13379	0	0	Ki67+	 9208 13904
13380	0	0	Ki67+	 9209 13876
13381	0	0	Ki67+	 9248 13913
13382	0	0	Ki67+	 9251 13876
13383	0	0	Ki67+	 9291 13648
13384	0	0	Ki67+	 9361 13929
13385	0	0	Ki67+	 9374 13905
13386	0	0	Ki67+	 9378 13813
13387	0	0	Ki67+	 9379 13950
13388	0	0	Ki67+	 9399 13933
13389	0	0	Ki67+	 9423 13947
13390	0	0	Ki67+	 9429 13816
13391	0	0	Ki67+	 8782 14012
13392	0	0	Ki67+	 8944 14470
13393	0	0	Ki67+	 8948 14448
13394	0	0	Ki67+	 8960 14228
13395	0	0	Ki67+	 8962 14418
13396	0	0	Ki67+	 8975 14174
13397	0	0	Ki67+	 8975 14489
13398	0	0	Ki67+	 8975 14654
13399	0	0	Ki67+	 8978 14271
13400	0	0	Ki67+	 8979 14385
13401	0	0	Ki67+	 8983 14518
13402	0	0	Ki67+	 8987 14401
13403	0	0	Ki67+	 8990 14615
13404	0	0	Ki67+	 8992 14285
13405	0	0	Ki67+	 8997 14548
13406	0	0	Ki67+	 8999 14494
13407	0	0	Ki67+	 9001 14111
13408	0	0	Ki67+	 9001 14428
13409	0	0	Ki67+	 9007 14281
13410	0	0	Ki67+	 9015 14377
13411	0	0	Ki67+	 9022 14161
13412	0	0	Ki67+	 9025 14151
13413	0	0	Ki67+	 9071 14547
13414	0	0	Ki67+	 9073 14454
13415	0	0	Ki67+	 9082 14101
13416	0	0	Ki67+	 9087 14173
13417	0	0	Ki67+	 9089 14002
13418	0	0	Ki67+	 9095 14486
13419	0	0	Ki67+	 9096 14124
13420	0	0	Ki67+	 9096 14350
13421	0	0	Ki67+	 9112 14442
13422	0	0	Ki67+	 9112 14459
13423	0	0	Ki67+	 9127 14156
13424	0	0	Ki67+	 9134 14080
13425	0	0	Ki67+	 9136 14257
13426	0	0	Ki67+	 9139 14053
13427	0	0	Ki67+	 9139 14120
13428	0	0	Ki67+	 9141 14026
13429	0	0	Ki67+	 9141 14360
13430	0	0	Ki67+	 9147 14293
13431	0	0	Ki67+	 9148 14186
13432	0	0	Ki67+	 9150 14428
13433	0	0	Ki67+	 9150 14530
13434	0	0	Ki67+	 9162 14229
13435	0	0	Ki67+	 9165 14368
13436	0	0	Ki67+	 9166 14105
13437	0	0	Ki67+	 9166 14507
13438	0	0	Ki67+	 9174 14558
13439	0	0	Ki67+	 9180 14164
13440	0	0	Ki67+	 9197 14237
13441	0	0	Ki67+	 9201 14357
13442	0	0	Ki67+	 9208 14208
13443	0	0	Ki67+	 9208 14660
13444	0	0	Ki67+	 9210 14179
13445	0	0	Ki67+	 9217 14261
13446	0	0	Ki67+	 9220 14146
13447	0	0	Ki67+	 9222 14566
13448	0	0	Ki67+	 9228 14292
13449	0	0	Ki67+	 9231 14180
13450	0	0	Ki67+	 9231 14641
13451	0	0	Ki67+	 9234 13964
13452	0	0	Ki67+	 9235 14217
13453	0	0	Ki67+	 9239 14205
13454	0	0	Ki67+	 9239 14524
13455	0	0	Ki67+	 9244 14324
13456	0	0	Ki67+	 9247 14355
13457	0	0	Ki67+	 9248 14725
13458	0	0	Ki67+	 9249 14138
13459	0	0	Ki67+	 9250 14232
13460	0	0	Ki67+	 9252 13994
13461	0	0	Ki67+	 9256 14549
13462	0	0	Ki67+	 9266 14295
13463	0	0	Ki67+	 9267 14202
13464	0	0	Ki67+	 9278 14312
13465	0	0	Ki67+	 9280 14365
13466	0	0	Ki67+	 9281 14226
13467	0	0	Ki67+	 9285 14606
13468	0	0	Ki67+	 9289 14171
13469	0	0	Ki67+	 9295 14495
13470	0	0	Ki67+	 9296 13979
13471	0	0	Ki67+	 9299 14514
13472	0	0	Ki67+	 9303 14256
13473	0	0	Ki67+	 9303 14315
13474	0	0	Ki67+	 9309 14214
13475	0	0	Ki67+	 9309 14681
13476	0	0	Ki67+	 9310 14624
13477	0	0	Ki67+	 9310 14712
13478	0	0	Ki67+	 9313 14196
13479	0	0	Ki67+	 9316 14571
13480	0	0	Ki67+	 9319 14452
13481	0	0	Ki67+	 9320 14542
13482	0	0	Ki67+	 9324 14493
13483	0	0	Ki67+	 9328 14369
13484	0	0	Ki67+	 9330 14163
13485	0	0	Ki67+	 9335 14684
13486	0	0	Ki67+	 9341 14191
13487	0	0	Ki67+	 9342 14251
13488	0	0	Ki67+	 9343 14381
13489	0	0	Ki67+	 9352 14281
13490	0	0	Ki67+	 9354 14114
13491	0	0	Ki67+	 9361 13959
13492	0	0	Ki67+	 9363 14315
13493	0	0	Ki67+	 9365 14488
13494	0	0	Ki67+	 9370 14206
13495	0	0	Ki67+	 9373 14271
13496	0	0	Ki67+	 9374 14412
13497	0	0	Ki67+	 9377 14099
13498	0	0	Ki67+	 9385 14186
13499	0	0	Ki67+	 9385 14239
13500	0	0	Ki67+	 9385 14528
13501	0	0	Ki67+	 9389 14062
13502	0	0	Ki67+	 9390 14098
13503	0	0	Ki67+	 9401 14026
13504	0	0	Ki67+	 9414 14339
13505	0	0	Ki67+	 9416 13997
13506	0	0	Ki67+	 9416 14097
13507	0	0	Ki67+	 9418 14165
13508	0	0	Ki67+	 9438 14015
13509	0	0	Ki67+	 9461 14251
13510	0	0	Ki67+	 9461 14493
13511	0	0	Ki67+	 9462 14675
13512	0	0	Ki67+	 9465 14660
13513	0	0	Ki67+	 9471 14014
13514	0	0	Ki67+	 9471 14118
13515	0	0	Ki67+	 9479 14680
13516	0	0	Ki67+	 9483 14744
13517	0	0	Ki67+	 9489 14597
13518	0	0	Ki67+	 9490 14286
13519	0	0	Ki67+	 9490 14430
13520	0	0	Ki67+	 9490 14483
13521	0	0	Ki67+	 9491 14380
13522	0	0	Ki67+	 9494 14508
13523	0	0	Ki67+	 9498 14634
13524	0	0	Ki67+	 9504 14574
13525	0	0	Ki67+	 9506 14384
13526	0	0	Ki67+	 9507 14041
13527	0	0	Ki67+	 9508 14535
13528	0	0	Ki67+	 9508 14603
13529	0	0	Ki67+	 9511 14400
13530	0	0	Ki67+	 9515 14723
13531	0	0	Ki67+	 9518 14679
13532	0	0	Ki67+	 9522 13980
13533	0	0	Ki67+	 9529 14112
13534	0	0	Ki67+	 9530 14040
13535	0	0	Ki67+	 8958 14945
13536	0	0	Ki67+	 9153 14786
13537	0	0	Ki67+	 9154 15484
13538	0	0	Ki67+	 9231 15025
13539	0	0	Ki67+	 9239 14971
13540	0	0	Ki67+	 9242 14759
13541	0	0	Ki67+	 9253 14755
13542	0	0	Ki67+	 9264 14811
13543	0	0	Ki67+	 9292 14882
13544	0	0	Ki67+	 9295 14760
13545	0	0	Ki67+	 9298 14824
13546	0	0	Ki67+	 9305 14901
13547	0	0	Ki67+	 9322 15071
13548	0	0	Ki67+	 9324 15467
13549	0	0	Ki67+	 9340 15281
13550	0	0	Ki67+	 9341 14945
13551	0	0	Ki67+	 9356 14809
13552	0	0	Ki67+	 9361 15435
13553	0	0	Ki67+	 9374 14759
13554	0	0	Ki67+	 9374 14805
13555	0	0	Ki67+	 9375 14879
13556	0	0	Ki67+	 9376 14913
13557	0	0	Ki67+	 9377 15227
13558	0	0	Ki67+	 9377 15349
13559	0	0	Ki67+	 9390 14809
13560	0	0	Ki67+	 9391 15356
13561	0	0	Ki67+	 9393 15257
13562	0	0	Ki67+	 9394 14884
13563	0	0	Ki67+	 9396 15450
13564	0	0	Ki67+	 9400 15046
13565	0	0	Ki67+	 9402 14916
13566	0	0	Ki67+	 9404 14853
13567	0	0	Ki67+	 9408 14949
13568	0	0	Ki67+	 9409 14815
13569	0	0	Ki67+	 9410 15243
13570	0	0	Ki67+	 9416 14922
13571	0	0	Ki67+	 9423 14829
13572	0	0	Ki67+	 9425 14790
13573	0	0	Ki67+	 9425 15324
13574	0	0	Ki67+	 9430 15350
13575	0	0	Ki67+	 9436 14859
13576	0	0	Ki67+	 9446 15150
13577	0	0	Ki67+	 9447 15220
13578	0	0	Ki67+	 9453 14832
13579	0	0	Ki67+	 9458 14874
13580	0	0	Ki67+	 9467 14764
13581	0	0	Ki67+	 9472 14801
13582	0	0	Ki67+	 9475 15235
13583	0	0	Ki67+	 9476 15196
13584	0	0	Ki67+	 9480 14914
13585	0	0	Ki67+	 9489 14820
13586	0	0	Ki67+	 9496 14863
13587	0	0	Ki67+	 9497 15169
13588	0	0	Ki67+	 9504 15066
13589	0	0	Ki67+	 9508 14831
13590	0	0	Ki67+	 9513 14806
13591	0	0	Ki67+	 9518 15451
13592	0	0	Ki67+	 9519 14822
13593	0	0	Ki67+	 9525 15473
13594	0	0	Ki67+	 9529 14767
13595	0	0	Ki67+	 9536 15437
13596	0	0	Ki67+	 9551 15481
13597	0	0	Ki67+	 8763 15694
13598	0	0	Ki67+	 8777 16237
13599	0	0	Ki67+	 8791 15923
13600	0	0	Ki67+	 8802 15999
13601	0	0	Ki67+	 8850 16288
13602	0	0	Ki67+	 8907 15955
13603	0	0	Ki67+	 8922 16236
13604	0	0	Ki67+	 8969 16264
13605	0	0	Ki67+	 8990 16198
13606	0	0	Ki67+	 9015 15736
13607	0	0	Ki67+	 9024 16067
13608	0	0	Ki67+	 9035 15919
13609	0	0	Ki67+	 9042 16338
13610	0	0	Ki67+	 9046 15890
13611	0	0	Ki67+	 9048 16105
13612	0	0	Ki67+	 9049 15939
13613	0	0	Ki67+	 9049 15966
13614	0	0	Ki67+	 9061 15883
13615	0	0	Ki67+	 9073 16101
13616	0	0	Ki67+	 9074 16238
13617	0	0	Ki67+	 9075 16078
13618	0	0	Ki67+	 9077 15982
13619	0	0	Ki67+	 9079 16050
13620	0	0	Ki67+	 9086 16285
13621	0	0	Ki67+	 9089 15782
13622	0	0	Ki67+	 9097 15864
13623	0	0	Ki67+	 9103 15998
13624	0	0	Ki67+	 9103 16039
13625	0	0	Ki67+	 9107 16076
13626	0	0	Ki67+	 9116 15828
13627	0	0	Ki67+	 9119 15924
13628	0	0	Ki67+	 9124 15854
13629	0	0	Ki67+	 9132 15798
13630	0	0	Ki67+	 9132 16157
13631	0	0	Ki67+	 9136 16026
13632	0	0	Ki67+	 9136 16190
13633	0	0	Ki67+	 9150 16081
13634	0	0	Ki67+	 9153 15811
13635	0	0	Ki67+	 9165 16224
13636	0	0	Ki67+	 9167 15728
13637	0	0	Ki67+	 9173 16057
13638	0	0	Ki67+	 9177 15835
13639	0	0	Ki67+	 9180 16169
13640	0	0	Ki67+	 9183 16182
13641	0	0	Ki67+	 9189 16142
13642	0	0	Ki67+	 9201 16094
13643	0	0	Ki67+	 9202 15742
13644	0	0	Ki67+	 9202 15817
13645	0	0	Ki67+	 9203 16025
13646	0	0	Ki67+	 9203 16080
13647	0	0	Ki67+	 9211 15792
13648	0	0	Ki67+	 9213 16161
13649	0	0	Ki67+	 9215 15768
13650	0	0	Ki67+	 9215 16189
13651	0	0	Ki67+	 9224 16183
13652	0	0	Ki67+	 9228 16009
13653	0	0	Ki67+	 9229 16173
13654	0	0	Ki67+	 9240 15783
13655	0	0	Ki67+	 9250 15998
13656	0	0	Ki67+	 9268 15677
13657	0	0	Ki67+	 9273 15828
13658	0	0	Ki67+	 9274 15799
13659	0	0	Ki67+	 9275 15766
13660	0	0	Ki67+	 9280 15733
13661	0	0	Ki67+	 9291 15935
13662	0	0	Ki67+	 9292 16199
13663	0	0	Ki67+	 9297 15786
13664	0	0	Ki67+	 9297 15884
13665	0	0	Ki67+	 9299 15839
13666	0	0	Ki67+	 9303 15824
13667	0	0	Ki67+	 9307 15909
13668	0	0	Ki67+	 9308 16304
13669	0	0	Ki67+	 9310 15747
13670	0	0	Ki67+	 9311 15719
13671	0	0	Ki67+	 9315 16132
13672	0	0	Ki67+	 9315 16180
13673	0	0	Ki67+	 9318 15867
13674	0	0	Ki67+	 9321 15790
13675	0	0	Ki67+	 9323 16253
13676	0	0	Ki67+	 9323 16292
13677	0	0	Ki67+	 9327 15709
13678	0	0	Ki67+	 9329 15771
13679	0	0	Ki67+	 9335 15883
13680	0	0	Ki67+	 9338 15740
13681	0	0	Ki67+	 9338 16179
13682	0	0	Ki67+	 9339 15781
13683	0	0	Ki67+	 9344 16193
13684	0	0	Ki67+	 9344 16249
13685	0	0	Ki67+	 9347 15692
13686	0	0	Ki67+	 9356 16258
13687	0	0	Ki67+	 9362 15749
13688	0	0	Ki67+	 9362 15817
13689	0	0	Ki67+	 9363 15872
13690	0	0	Ki67+	 9372 15833
13691	0	0	Ki67+	 9377 16329
13692	0	0	Ki67+	 9378 16219
13693	0	0	Ki67+	 9387 15671
13694	0	0	Ki67+	 9391 15826
13695	0	0	Ki67+	 9391 16325
13696	0	0	Ki67+	 9392 15808
13697	0	0	Ki67+	 9393 15701
13698	0	0	Ki67+	 9397 15761
13699	0	0	Ki67+	 9400 15878
13700	0	0	Ki67+	 9400 16267
13701	0	0	Ki67+	 9414 15856
13702	0	0	Ki67+	 9416 15661
13703	0	0	Ki67+	 9428 16176
13704	0	0	Ki67+	 9434 15772
13705	0	0	Ki67+	 9443 15675
13706	0	0	Ki67+	 9444 15834
13707	0	0	Ki67+	 9450 16278
13708	0	0	Ki67+	 9452 15854
13709	0	0	Ki67+	 9457 15912
13710	0	0	Ki67+	 9467 15821
13711	0	0	Ki67+	 9469 15886
13712	0	0	Ki67+	 9471 16266
13713	0	0	Ki67+	 9476 15709
13714	0	0	Ki67+	 9476 15947
13715	0	0	Ki67+	 9480 16057
13716	0	0	Ki67+	 9481 15672
13717	0	0	Ki67+	 9484 16170
13718	0	0	Ki67+	 9487 16321
13719	0	0	Ki67+	 9492 15977
13720	0	0	Ki67+	 9495 15643
13721	0	0	Ki67+	 9495 16123
13722	0	0	Ki67+	 9496 15904
13723	0	0	Ki67+	 9501 15934
13724	0	0	Ki67+	 9502 15739
13725	0	0	Ki67+	 9506 15999
13726	0	0	Ki67+	 9508 15720
13727	0	0	Ki67+	 9513 15798
13728	0	0	Ki67+	 9545 15982
13729	0	0	Ki67+	 8759 16633
13730	0	0	Ki67+	 8792 16847
13731	0	0	Ki67+	 8832 16498
13732	0	0	Ki67+	 8863 16505
13733	0	0	Ki67+	 8923 17018
13734	0	0	Ki67+	 8969 16925
13735	0	0	Ki67+	 9026 16535
13736	0	0	Ki67+	 9032 16353
13737	0	0	Ki67+	 9032 16813
13738	0	0	Ki67+	 9043 16438
13739	0	0	Ki67+	 9064 16416
13740	0	0	Ki67+	 9099 16548
13741	0	0	Ki67+	 9111 16482
13742	0	0	Ki67+	 9133 16509
13743	0	0	Ki67+	 9148 16580
13744	0	0	Ki67+	 9155 16833
13745	0	0	Ki67+	 9156 16553
13746	0	0	Ki67+	 9171 16593
13747	0	0	Ki67+	 9174 16515
13748	0	0	Ki67+	 9175 16932
13749	0	0	Ki67+	 9177 16451
13750	0	0	Ki67+	 9177 16665
13751	0	0	Ki67+	 9178 16625
13752	0	0	Ki67+	 9180 17044
13753	0	0	Ki67+	 9182 16544
13754	0	0	Ki67+	 9189 16584
13755	0	0	Ki67+	 9193 16526
13756	0	0	Ki67+	 9194 17070
13757	0	0	Ki67+	 9197 16915
13758	0	0	Ki67+	 9198 16736
13759	0	0	Ki67+	 9202 16684
13760	0	0	Ki67+	 9204 16379
13761	0	0	Ki67+	 9207 17079
13762	0	0	Ki67+	 9208 16473
13763	0	0	Ki67+	 9215 16862
13764	0	0	Ki67+	 9217 16589
13765	0	0	Ki67+	 9218 16716
13766	0	0	Ki67+	 9218 16890
13767	0	0	Ki67+	 9227 16531
13768	0	0	Ki67+	 9227 16800
13769	0	0	Ki67+	 9230 17033
13770	0	0	Ki67+	 9232 16773
13771	0	0	Ki67+	 9237 16562
13772	0	0	Ki67+	 9243 16430
13773	0	0	Ki67+	 9244 16492
13774	0	0	Ki67+	 9244 16710
13775	0	0	Ki67+	 9252 16574
13776	0	0	Ki67+	 9252 16781
13777	0	0	Ki67+	 9257 16923
13778	0	0	Ki67+	 9259 16831
13779	0	0	Ki67+	 9261 16466
13780	0	0	Ki67+	 9262 16841
13781	0	0	Ki67+	 9267 17029
13782	0	0	Ki67+	 9268 16977
13783	0	0	Ki67+	 9269 16558
13784	0	0	Ki67+	 9277 16507
13785	0	0	Ki67+	 9280 16787
13786	0	0	Ki67+	 9280 16921
13787	0	0	Ki67+	 9280 17005
13788	0	0	Ki67+	 9283 16576
13789	0	0	Ki67+	 9284 16940
13790	0	0	Ki67+	 9286 16529
13791	0	0	Ki67+	 9290 16598
13792	0	0	Ki67+	 9291 16751
13793	0	0	Ki67+	 9299 16356
13794	0	0	Ki67+	 9299 16559
13795	0	0	Ki67+	 9301 16962
13796	0	0	Ki67+	 9303 16737
13797	0	0	Ki67+	 9304 16366
13798	0	0	Ki67+	 9309 16489
13799	0	0	Ki67+	 9313 16994
13800	0	0	Ki67+	 9314 16787
13801	0	0	Ki67+	 9317 16645
13802	0	0	Ki67+	 9317 16701
13803	0	0	Ki67+	 9318 17079
13804	0	0	Ki67+	 9319 16515
13805	0	0	Ki67+	 9322 16546
13806	0	0	Ki67+	 9330 16796
13807	0	0	Ki67+	 9331 16435
13808	0	0	Ki67+	 9332 16652
13809	0	0	Ki67+	 9332 16976
13810	0	0	Ki67+	 9334 16634
13811	0	0	Ki67+	 9335 16485
13812	0	0	Ki67+	 9337 16738
13813	0	0	Ki67+	 9343 16699
13814	0	0	Ki67+	 9344 16419
13815	0	0	Ki67+	 9344 17098
13816	0	0	Ki67+	 9345 17071
13817	0	0	Ki67+	 9346 16757
13818	0	0	Ki67+	 9348 16511
13819	0	0	Ki67+	 9348 16788
13820	0	0	Ki67+	 9352 16643
13821	0	0	Ki67+	 9354 16402
13822	0	0	Ki67+	 9363 16474
13823	0	0	Ki67+	 9363 17042
13824	0	0	Ki67+	 9369 16412
13825	0	0	Ki67+	 9379 16741
13826	0	0	Ki67+	 9380 16776
13827	0	0	Ki67+	 9381 16661
13828	0	0	Ki67+	 9381 17062
13829	0	0	Ki67+	 9383 16693
13830	0	0	Ki67+	 9391 16753
13831	0	0	Ki67+	 9394 16377
13832	0	0	Ki67+	 9395 16783
13833	0	0	Ki67+	 9396 16637
13834	0	0	Ki67+	 9401 16716
13835	0	0	Ki67+	 9402 17033
13836	0	0	Ki67+	 9404 16353
13837	0	0	Ki67+	 9409 16474
13838	0	0	Ki67+	 9413 16767
13839	0	0	Ki67+	 9415 16644
13840	0	0	Ki67+	 9417 17091
13841	0	0	Ki67+	 9418 16683
13842	0	0	Ki67+	 9429 16695
13843	0	0	Ki67+	 9430 16679
13844	0	0	Ki67+	 9432 16453
13845	0	0	Ki67+	 9432 16620
13846	0	0	Ki67+	 9432 17064
13847	0	0	Ki67+	 9441 16410
13848	0	0	Ki67+	 9443 16483
13849	0	0	Ki67+	 9444 17140
13850	0	0	Ki67+	 9448 16756
13851	0	0	Ki67+	 9448 17103
13852	0	0	Ki67+	 9450 16770
13853	0	0	Ki67+	 9452 16694
13854	0	0	Ki67+	 9453 16721
13855	0	0	Ki67+	 9455 17120
13856	0	0	Ki67+	 9456 16618
13857	0	0	Ki67+	 9457 16360
13858	0	0	Ki67+	 9462 17087
13859	0	0	Ki67+	 9463 16382
13860	0	0	Ki67+	 9464 16809
13861	0	0	Ki67+	 9467 16451
13862	0	0	Ki67+	 9467 16641
13863	0	0	Ki67+	 9469 16761
13864	0	0	Ki67+	 9470 16791
13865	0	0	Ki67+	 9472 16618
13866	0	0	Ki67+	 9473 16689
13867	0	0	Ki67+	 9479 16663
13868	0	0	Ki67+	 9482 16782
13869	0	0	Ki67+	 9490 17130
13870	0	0	Ki67+	 9492 16448
13871	0	0	Ki67+	 9496 16404
13872	0	0	Ki67+	 9498 16642
13873	0	0	Ki67+	 9499 16695
13874	0	0	Ki67+	 9500 16386
13875	0	0	Ki67+	 9503 17105
13876	0	0	Ki67+	 9504 16724
13877	0	0	Ki67+	 9507 16679
13878	0	0	Ki67+	 9509 16832
13879	0	0	Ki67+	 9509 17138
13880	0	0	Ki67+	 9516 16433
13881	0	0	Ki67+	 9517 16382
13882	0	0	Ki67+	 9522 17130
13883	0	0	Ki67+	 9528 16685
13884	0	0	Ki67+	 9529 16715
13885	0	0	Ki67+	 9531 16637
13886	0	0	Ki67+	 9536 16851
13887	0	0	Ki67+	 9537 16808
13888	0	0	Ki67+	 9538 16442
13889	0	0	Ki67+	 9539 16781
13890	0	0	Ki67+	 9542 16979
13891	0	0	Ki67+	 9547 16752
13892	0	0	Ki67+	 9547 16956
13893	0	0	Ki67+	 9548 16631
13894	0	0	Ki67+	 9550 16380
13895	0	0	Ki67+	 9265 17682
13896	0	0	Ki67+	 9273 17798
13897	0	0	Ki67+	 9369 17793
13898	0	0	Ki67+	 9385 17250
13899	0	0	Ki67+	 9448 17804
13900	0	0	Ki67+	 9497 17160
13901	0	0	Ki67+	 9518 17565
13902	0	0	Ki67+	 9522 17298
13903	0	0	Ki67+	 9525 17162
13904	0	0	Ki67+	 9551 17170
13905	0	0	Ki67+	 8755 18604
13906	0	0	Ki67+	 8757 18504
13907	0	0	Ki67+	 8760 18656
13908	0	0	Ki67+	 8763 18556
13909	0	0	Ki67+	 8768 18633
13910	0	0	Ki67+	 8770 18536
13911	0	0	Ki67+	 8782 18492
13912	0	0	Ki67+	 8791 18519
13913	0	0	Ki67+	 8797 18565
13914	0	0	Ki67+	 8804 18580
13915	0	0	Ki67+	 8809 18679
13916	0	0	Ki67+	 8809 18730
13917	0	0	Ki67+	 8816 18529
13918	0	0	Ki67+	 8819 18649
13919	0	0	Ki67+	 8820 18482
13920	0	0	Ki67+	 8830 18515
13921	0	0	Ki67+	 8835 18693
13922	0	0	Ki67+	 8836 18652
13923	0	0	Ki67+	 8836 18737
13924	0	0	Ki67+	 8841 18486
13925	0	0	Ki67+	 8853 18722
13926	0	0	Ki67+	 8873 18494
13927	0	0	Ki67+	 8882 18739
13928	0	0	Ki67+	 8889 18700
13929	0	0	Ki67+	 8922 18708
13930	0	0	Ki67+	 8924 18692
13931	0	0	Ki67+	 8926 18748
13932	0	0	Ki67+	 8927 18494
13933	0	0	Ki67+	 8931 17997
13934	0	0	Ki67+	 8949 18722
13935	0	0	Ki67+	 8953 18700
13936	0	0	Ki67+	 8958 18676
13937	0	0	Ki67+	 8974 18655
13938	0	0	Ki67+	 8976 18699
13939	0	0	Ki67+	 8985 18598
13940	0	0	Ki67+	 8997 18678
13941	0	0	Ki67+	 9005 18632
13942	0	0	Ki67+	 9006 18729
13943	0	0	Ki67+	 9013 18692
13944	0	0	Ki67+	 9027 18663
13945	0	0	Ki67+	 9030 18615
13946	0	0	Ki67+	 9042 18693
13947	0	0	Ki67+	 9046 18000
13948	0	0	Ki67+	 9197 18722
13949	0	0	Ki67+	 9236 18638
13950	0	0	Ki67+	 9245 18712
13951	0	0	Ki67+	 9247 18646
13952	0	0	Ki67+	 9266 18626
13953	0	0	Ki67+	 9277 18588
13954	0	0	Ki67+	 9280 18647
13955	0	0	Ki67+	 9284 18541
13956	0	0	Ki67+	 9295 18164
13957	0	0	Ki67+	 9296 18622
13958	0	0	Ki67+	 9297 18688
13959	0	0	Ki67+	 9300 18570
13960	0	0	Ki67+	 9320 18735
13961	0	0	Ki67+	 9330 18023
13962	0	0	Ki67+	 9331 18700
13963	0	0	Ki67+	 9347 18652
13964	0	0	Ki67+	 9358 18722
13965	0	0	Ki67+	 9361 18434
13966	0	0	Ki67+	 9370 18643
13967	0	0	Ki67+	 9377 18460
13968	0	0	Ki67+	 9377 18738
13969	0	0	Ki67+	 9386 18581
13970	0	0	Ki67+	 9386 18710
13971	0	0	Ki67+	 9392 18528
13972	0	0	Ki67+	 9396 18743
13973	0	0	Ki67+	 9399 18480
13974	0	0	Ki67+	 9402 18703
13975	0	0	Ki67+	 9404 18723
13976	0	0	Ki67+	 9408 18220
13977	0	0	Ki67+	 9409 18536
13978	0	0	Ki67+	 9409 18569
13979	0	0	Ki67+	 9409 18611
13980	0	0	Ki67+	 9415 18415
13981	0	0	Ki67+	 9418 18528
13982	0	0	Ki67+	 9425 18739
13983	0	0	Ki67+	 9426 18635
13984	0	0	Ki67+	 9430 18549
13985	0	0	Ki67+	 9434 18413
13986	0	0	Ki67+	 9436 18674
13987	0	0	Ki67+	 9438 18608
13988	0	0	Ki67+	 9439 18472
13989	0	0	Ki67+	 9442 18704
13990	0	0	Ki67+	 9451 18392
13991	0	0	Ki67+	 9452 18595
13992	0	0	Ki67+	 9452 18671
13993	0	0	Ki67+	 9454 18632
13994	0	0	Ki67+	 9457 18440
13995	0	0	Ki67+	 9458 18618
13996	0	0	Ki67+	 9458 18736
13997	0	0	Ki67+	 9461 18221
13998	0	0	Ki67+	 9474 18463
13999	0	0	Ki67+	 9480 18695
14000	0	0	Ki67+	 9482 18712
14001	0	0	Ki67+	 9486 18409
14002	0	0	Ki67+	 9486 18674
14003	0	0	Ki67+	 9489 18441
14004	0	0	Ki67+	 9504 18499
14005	0	0	Ki67+	 9511 18689
14006	0	0	Ki67+	 9512 18463
14007	0	0	Ki67+	 9516 18741
14008	0	0	Ki67+	 9519 18342
14009	0	0	Ki67+	 9527 18477
14010	0	0	Ki67+	 9533 18488
14011	0	0	Ki67+	 9533 18515
14012	0	0	Ki67+	 9538 18577
14013	0	0	Ki67+	 9539 18719
14014	0	0	Ki67+	 9541 18117
14015	0	0	Ki67+	 9541 18449
14016	0	0	Ki67+	 9547 18549
14017	0	0	Ki67+	 8794 19091
14018	0	0	Ki67+	 8804 19106
14019	0	0	Ki67+	 8834 19077
14020	0	0	Ki67+	 8835 19102
14021	0	0	Ki67+	 8850 19015
14022	0	0	Ki67+	 8863 18950
14023	0	0	Ki67+	 8865 19098
14024	0	0	Ki67+	 8874 18892
14025	0	0	Ki67+	 8875 18855
14026	0	0	Ki67+	 8881 19033
14027	0	0	Ki67+	 8901 18802
14028	0	0	Ki67+	 8903 18840
14029	0	0	Ki67+	 8903 18961
14030	0	0	Ki67+	 8907 19077
14031	0	0	Ki67+	 8907 19097
14032	0	0	Ki67+	 8911 19535
14033	0	0	Ki67+	 8912 18924
14034	0	0	Ki67+	 8920 18799
14035	0	0	Ki67+	 8920 18893
14036	0	0	Ki67+	 8934 19073
14037	0	0	Ki67+	 8938 18967
14038	0	0	Ki67+	 8938 19099
14039	0	0	Ki67+	 8941 19027
14040	0	0	Ki67+	 8967 18828
14041	0	0	Ki67+	 8968 19149
14042	0	0	Ki67+	 8973 18875
14043	0	0	Ki67+	 8986 19102
14044	0	0	Ki67+	 8987 18814
14045	0	0	Ki67+	 8990 18846
14046	0	0	Ki67+	 8990 18930
14047	0	0	Ki67+	 8991 19034
14048	0	0	Ki67+	 8996 18770
14049	0	0	Ki67+	 9009 18801
14050	0	0	Ki67+	 9013 19103
14051	0	0	Ki67+	 9015 18770
14052	0	0	Ki67+	 9019 18757
14053	0	0	Ki67+	 9025 19047
14054	0	0	Ki67+	 9028 19173
14055	0	0	Ki67+	 9030 19067
14056	0	0	Ki67+	 9037 18992
14057	0	0	Ki67+	 9037 19124
14058	0	0	Ki67+	 9046 19154
14059	0	0	Ki67+	 9054 19020
14060	0	0	Ki67+	 9055 19087
14061	0	0	Ki67+	 9058 19527
14062	0	0	Ki67+	 9066 19059
14063	0	0	Ki67+	 9073 19158
14064	0	0	Ki67+	 9075 19536
14065	0	0	Ki67+	 9084 19083
14066	0	0	Ki67+	 9088 19169
14067	0	0	Ki67+	 9112 19195
14068	0	0	Ki67+	 9118 19228
14069	0	0	Ki67+	 9121 19248
14070	0	0	Ki67+	 9128 18815
14071	0	0	Ki67+	 9172 18919
14072	0	0	Ki67+	 9179 19249
14073	0	0	Ki67+	 9183 19140
14074	0	0	Ki67+	 9184 19166
14075	0	0	Ki67+	 9187 18957
14076	0	0	Ki67+	 9188 18885
14077	0	0	Ki67+	 9188 19218
14078	0	0	Ki67+	 9191 18922
14079	0	0	Ki67+	 9191 18991
14080	0	0	Ki67+	 9202 18758
14081	0	0	Ki67+	 9207 19022
14082	0	0	Ki67+	 9209 19097
14083	0	0	Ki67+	 9213 18983
14084	0	0	Ki67+	 9215 18931
14085	0	0	Ki67+	 9217 19073
14086	0	0	Ki67+	 9219 19041
14087	0	0	Ki67+	 9226 19227
14088	0	0	Ki67+	 9229 18811
14089	0	0	Ki67+	 9230 18950
14090	0	0	Ki67+	 9233 19147
14091	0	0	Ki67+	 9238 19111
14092	0	0	Ki67+	 9241 19179
14093	0	0	Ki67+	 9242 18876
14094	0	0	Ki67+	 9249 18902
14095	0	0	Ki67+	 9249 19017
14096	0	0	Ki67+	 9252 18878
14097	0	0	Ki67+	 9263 18807
14098	0	0	Ki67+	 9265 19197
14099	0	0	Ki67+	 9268 19001
14100	0	0	Ki67+	 9274 19207
14101	0	0	Ki67+	 9279 18767
14102	0	0	Ki67+	 9279 19083
14103	0	0	Ki67+	 9282 18985
14104	0	0	Ki67+	 9284 19256
14105	0	0	Ki67+	 9285 18891
14106	0	0	Ki67+	 9288 18858
14107	0	0	Ki67+	 9295 19037
14108	0	0	Ki67+	 9303 18981
14109	0	0	Ki67+	 9304 18901
14110	0	0	Ki67+	 9305 19021
14111	0	0	Ki67+	 9314 19358
14112	0	0	Ki67+	 9316 18859
14113	0	0	Ki67+	 9317 18789
14114	0	0	Ki67+	 9321 19041
14115	0	0	Ki67+	 9323 19125
14116	0	0	Ki67+	 9325 19018
14117	0	0	Ki67+	 9330 18932
14118	0	0	Ki67+	 9331 18904
14119	0	0	Ki67+	 9335 19102
14120	0	0	Ki67+	 9337 19299
14121	0	0	Ki67+	 9340 18972
14122	0	0	Ki67+	 9342 19191
14123	0	0	Ki67+	 9343 18795
14124	0	0	Ki67+	 9351 19375
14125	0	0	Ki67+	 9352 19062
14126	0	0	Ki67+	 9352 19168
14127	0	0	Ki67+	 9353 18960
14128	0	0	Ki67+	 9355 19128
14129	0	0	Ki67+	 9355 19364
14130	0	0	Ki67+	 9361 19235
14131	0	0	Ki67+	 9364 18823
14132	0	0	Ki67+	 9376 19186
14133	0	0	Ki67+	 9385 19101
14134	0	0	Ki67+	 9385 19279
14135	0	0	Ki67+	 9388 19374
14136	0	0	Ki67+	 9389 19251
14137	0	0	Ki67+	 9392 19123
14138	0	0	Ki67+	 9406 19381
14139	0	0	Ki67+	 9409 19168
14140	0	0	Ki67+	 9413 19151
14141	0	0	Ki67+	 9418 19106
14142	0	0	Ki67+	 9419 18757
14143	0	0	Ki67+	 9421 19224
14144	0	0	Ki67+	 9431 19166
14145	0	0	Ki67+	 9436 19205
14146	0	0	Ki67+	 9436 19248
14147	0	0	Ki67+	 9437 18913
14148	0	0	Ki67+	 9437 19083
14149	0	0	Ki67+	 9437 19402
14150	0	0	Ki67+	 9440 18987
14151	0	0	Ki67+	 9445 19318
14152	0	0	Ki67+	 9450 19060
14153	0	0	Ki67+	 9454 19112
14154	0	0	Ki67+	 9454 19234
14155	0	0	Ki67+	 9454 19257
14156	0	0	Ki67+	 9458 19206
14157	0	0	Ki67+	 9461 18878
14158	0	0	Ki67+	 9463 19391
14159	0	0	Ki67+	 9464 19371
14160	0	0	Ki67+	 9467 18960
14161	0	0	Ki67+	 9467 18997
14162	0	0	Ki67+	 9467 19015
14163	0	0	Ki67+	 9467 19064
14164	0	0	Ki67+	 9470 18762
14165	0	0	Ki67+	 9473 19112
14166	0	0	Ki67+	 9474 19142
14167	0	0	Ki67+	 9475 19157
14168	0	0	Ki67+	 9476 18894
14169	0	0	Ki67+	 9479 18921
14170	0	0	Ki67+	 9482 19036
14171	0	0	Ki67+	 9486 19261
14172	0	0	Ki67+	 9488 18883
14173	0	0	Ki67+	 9489 19331
14174	0	0	Ki67+	 9490 18991
14175	0	0	Ki67+	 9497 19144
14176	0	0	Ki67+	 9498 18767
14177	0	0	Ki67+	 9500 19380
14178	0	0	Ki67+	 9501 19087
14179	0	0	Ki67+	 9502 19113
14180	0	0	Ki67+	 9505 18883
14181	0	0	Ki67+	 9509 19126
14182	0	0	Ki67+	 9511 19177
14183	0	0	Ki67+	 9511 19326
14184	0	0	Ki67+	 9513 18910
14185	0	0	Ki67+	 9513 19077
14186	0	0	Ki67+	 9515 19289
14187	0	0	Ki67+	 9520 18804
14188	0	0	Ki67+	 9521 18878
14189	0	0	Ki67+	 9528 19183
14190	0	0	Ki67+	 9529 18930
14191	0	0	Ki67+	 9529 19035
14192	0	0	Ki67+	 9530 18969
14193	0	0	Ki67+	 9532 19235
14194	0	0	Ki67+	 9535 19196
14195	0	0	Ki67+	 9536 19126
14196	0	0	Ki67+	 9538 19282
14197	0	0	Ki67+	 9541 18969
14198	0	0	Ki67+	 9543 19044
14199	0	0	Ki67+	 9544 18996
14200	0	0	Ki67+	 9544 19320
14201	0	0	Ki67+	 9545 18823
14202	0	0	Ki67+	 9546 19378
14203	0	0	Ki67+	 9550 19169
14204	0	0	Ki67+	 8756 20134
14205	0	0	Ki67+	 8758 20080
14206	0	0	Ki67+	 8762 20115
14207	0	0	Ki67+	 8767 20302
14208	0	0	Ki67+	 8769 20054
14209	0	0	Ki67+	 8776 20213
14210	0	0	Ki67+	 8777 20093
14211	0	0	Ki67+	 8781 20343
14212	0	0	Ki67+	 8782 20279
14213	0	0	Ki67+	 8784 19635
14214	0	0	Ki67+	 8784 19935
14215	0	0	Ki67+	 8787 19906
14216	0	0	Ki67+	 8790 20130
14217	0	0	Ki67+	 8792 20324
14218	0	0	Ki67+	 8793 19881
14219	0	0	Ki67+	 8794 20213
14220	0	0	Ki67+	 8798 19656
14221	0	0	Ki67+	 8798 19947
14222	0	0	Ki67+	 8802 19583
14223	0	0	Ki67+	 8806 19975
14224	0	0	Ki67+	 8807 20113
14225	0	0	Ki67+	 8808 19628
14226	0	0	Ki67+	 8808 20292
14227	0	0	Ki67+	 8810 19937
14228	0	0	Ki67+	 8817 19898
14229	0	0	Ki67+	 8822 20215
14230	0	0	Ki67+	 8823 20243
14231	0	0	Ki67+	 8828 19936
14232	0	0	Ki67+	 8828 20000
14233	0	0	Ki67+	 8837 20007
14234	0	0	Ki67+	 8840 19632
14235	0	0	Ki67+	 8841 19959
14236	0	0	Ki67+	 8842 20049
14237	0	0	Ki67+	 8846 19578
14238	0	0	Ki67+	 8848 19931
14239	0	0	Ki67+	 8849 20207
14240	0	0	Ki67+	 8852 19859
14241	0	0	Ki67+	 8853 19902
14242	0	0	Ki67+	 8856 20243
14243	0	0	Ki67+	 8859 20071
14244	0	0	Ki67+	 8864 19603
14245	0	0	Ki67+	 8868 20319
14246	0	0	Ki67+	 8872 20297
14247	0	0	Ki67+	 8874 20151
14248	0	0	Ki67+	 8875 20333
14249	0	0	Ki67+	 8877 19691
14250	0	0	Ki67+	 8878 19873
14251	0	0	Ki67+	 8882 19966
14252	0	0	Ki67+	 8882 20248
14253	0	0	Ki67+	 8890 19822
14254	0	0	Ki67+	 8895 20153
14255	0	0	Ki67+	 8895 20341
14256	0	0	Ki67+	 8901 20215
14257	0	0	Ki67+	 8906 20294
14258	0	0	Ki67+	 8911 19989
14259	0	0	Ki67+	 8912 19825
14260	0	0	Ki67+	 8925 20038
14261	0	0	Ki67+	 8926 20258
14262	0	0	Ki67+	 8930 19799
14263	0	0	Ki67+	 8933 20211
14264	0	0	Ki67+	 8935 20058
14265	0	0	Ki67+	 8938 19907
14266	0	0	Ki67+	 8942 19619
14267	0	0	Ki67+	 8944 19652
14268	0	0	Ki67+	 8952 20346
14269	0	0	Ki67+	 8955 19805
14270	0	0	Ki67+	 8958 19948
14271	0	0	Ki67+	 8958 20286
14272	0	0	Ki67+	 8959 19608
14273	0	0	Ki67+	 8961 19938
14274	0	0	Ki67+	 8970 20254
14275	0	0	Ki67+	 8979 20351
14276	0	0	Ki67+	 8981 19805
14277	0	0	Ki67+	 8986 20295
14278	0	0	Ki67+	 8991 20112
14279	0	0	Ki67+	 8992 19877
14280	0	0	Ki67+	 8993 20052
14281	0	0	Ki67+	 9000 20121
14282	0	0	Ki67+	 9002 20030
14283	0	0	Ki67+	 9010 19639
14284	0	0	Ki67+	 9010 20300
14285	0	0	Ki67+	 9011 19734
14286	0	0	Ki67+	 9016 19777
14287	0	0	Ki67+	 9028 20092
14288	0	0	Ki67+	 9029 19846
14289	0	0	Ki67+	 9035 19772
14290	0	0	Ki67+	 9035 20028
14291	0	0	Ki67+	 9042 19725
14292	0	0	Ki67+	 9043 19636
14293	0	0	Ki67+	 9044 19706
14294	0	0	Ki67+	 9047 19842
14295	0	0	Ki67+	 9056 20026
14296	0	0	Ki67+	 9059 19572
14297	0	0	Ki67+	 9059 20296
14298	0	0	Ki67+	 9066 19587
14299	0	0	Ki67+	 9072 19726
14300	0	0	Ki67+	 9079 20090
14301	0	0	Ki67+	 9083 19904
14302	0	0	Ki67+	 9085 19557
14303	0	0	Ki67+	 9087 19601
14304	0	0	Ki67+	 9088 19738
14305	0	0	Ki67+	 9093 19614
14306	0	0	Ki67+	 9101 19703
14307	0	0	Ki67+	 9101 19873
14308	0	0	Ki67+	 9124 19592
14309	0	0	Ki67+	 9125 19636
14310	0	0	Ki67+	 9128 19608
14311	0	0	Ki67+	 9225 19896
14312	0	0	Ki67+	 9238 19961
14313	0	0	Ki67+	 9300 20011
14314	0	0	Ki67+	 9306 20348
14315	0	0	Ki67+	 9315 20303
14316	0	0	Ki67+	 9320 19981
14317	0	0	Ki67+	 9325 20133
14318	0	0	Ki67+	 9334 20176
14319	0	0	Ki67+	 9336 20223
14320	0	0	Ki67+	 9340 19974
14321	0	0	Ki67+	 9343 20127
14322	0	0	Ki67+	 9349 20196
14323	0	0	Ki67+	 9352 20228
14324	0	0	Ki67+	 9354 19953
14325	0	0	Ki67+	 9357 20155
14326	0	0	Ki67+	 9360 20112
14327	0	0	Ki67+	 9363 19885
14328	0	0	Ki67+	 9367 20319
14329	0	0	Ki67+	 9370 20047
14330	0	0	Ki67+	 9373 20174
14331	0	0	Ki67+	 9373 20195
14332	0	0	Ki67+	 9375 19983
14333	0	0	Ki67+	 9375 20208
14334	0	0	Ki67+	 9375 20303
14335	0	0	Ki67+	 9383 20064
14336	0	0	Ki67+	 9384 20191
14337	0	0	Ki67+	 9385 20260
14338	0	0	Ki67+	 9386 19695
14339	0	0	Ki67+	 9389 20103
14340	0	0	Ki67+	 9391 20289
14341	0	0	Ki67+	 9394 20087
14342	0	0	Ki67+	 9394 20246
14343	0	0	Ki67+	 9396 19994
14344	0	0	Ki67+	 9400 20205
14345	0	0	Ki67+	 9400 20264
14346	0	0	Ki67+	 9406 20317
14347	0	0	Ki67+	 9409 20185
14348	0	0	Ki67+	 9419 20083
14349	0	0	Ki67+	 9421 19704
14350	0	0	Ki67+	 9425 20004
14351	0	0	Ki67+	 9435 20064
14352	0	0	Ki67+	 9451 20177
14353	0	0	Ki67+	 9451 20203
14354	0	0	Ki67+	 9458 20039
14355	0	0	Ki67+	 9461 20234
14356	0	0	Ki67+	 9462 20219
14357	0	0	Ki67+	 9466 20094
14358	0	0	Ki67+	 9478 20063
14359	0	0	Ki67+	 9478 20163
14360	0	0	Ki67+	 9481 19961
14361	0	0	Ki67+	 9481 20228
14362	0	0	Ki67+	 9482 20028
14363	0	0	Ki67+	 9496 19916
14364	0	0	Ki67+	 9501 20200
14365	0	0	Ki67+	 9507 20034
14366	0	0	Ki67+	 9508 20116
14367	0	0	Ki67+	 9517 20279
14368	0	0	Ki67+	 9520 20172
14369	0	0	Ki67+	 9528 20072
14370	0	0	Ki67+	 9534 20129
14371	0	0	Ki67+	 9536 20241
14372	0	0	Ki67+	 9536 20264
14373	0	0	Ki67+	 9539 20212
14374	0	0	Ki67+	 9549 19618
14375	0	0	Ki67+	 8753 20410
14376	0	0	Ki67+	 8754 20579
14377	0	0	Ki67+	 8756 20671
14378	0	0	Ki67+	 8759 21006
14379	0	0	Ki67+	 8767 20387
14380	0	0	Ki67+	 8770 20366
14381	0	0	Ki67+	 8770 20444
14382	0	0	Ki67+	 8771 20571
14383	0	0	Ki67+	 8771 20608
14384	0	0	Ki67+	 8773 20811
14385	0	0	Ki67+	 8775 20678
14386	0	0	Ki67+	 8780 20771
14387	0	0	Ki67+	 8781 20400
14388	0	0	Ki67+	 8783 20378
14389	0	0	Ki67+	 8784 20667
14390	0	0	Ki67+	 8785 20815
14391	0	0	Ki67+	 8789 20355
14392	0	0	Ki67+	 8791 20747
14393	0	0	Ki67+	 8792 20626
14394	0	0	Ki67+	 8794 20437
14395	0	0	Ki67+	 8796 20407
14396	0	0	Ki67+	 8796 20803
14397	0	0	Ki67+	 8802 20689
14398	0	0	Ki67+	 8803 20913
14399	0	0	Ki67+	 8806 20460
14400	0	0	Ki67+	 8819 20816
14401	0	0	Ki67+	 8820 20711
14402	0	0	Ki67+	 8821 21047
14403	0	0	Ki67+	 8821 21063
14404	0	0	Ki67+	 8823 20423
14405	0	0	Ki67+	 8828 20856
14406	0	0	Ki67+	 8829 20669
14407	0	0	Ki67+	 8832 20685
14408	0	0	Ki67+	 8837 20402
14409	0	0	Ki67+	 8843 20791
14410	0	0	Ki67+	 8844 20832
14411	0	0	Ki67+	 8844 20872
14412	0	0	Ki67+	 8847 20742
14413	0	0	Ki67+	 8848 20656
14414	0	0	Ki67+	 8860 20625
14415	0	0	Ki67+	 8861 20535
14416	0	0	Ki67+	 8872 20785
14417	0	0	Ki67+	 8872 20882
14418	0	0	Ki67+	 8874 20919
14419	0	0	Ki67+	 8875 21039
14420	0	0	Ki67+	 8876 20476
14421	0	0	Ki67+	 8876 20806
14422	0	0	Ki67+	 8877 20518
14423	0	0	Ki67+	 8881 20385
14424	0	0	Ki67+	 8902 20775
14425	0	0	Ki67+	 8912 20908
14426	0	0	Ki67+	 8914 20942
14427	0	0	Ki67+	 8917 20745
14428	0	0	Ki67+	 8921 20358
14429	0	0	Ki67+	 8924 20385
14430	0	0	Ki67+	 8928 20884
14431	0	0	Ki67+	 8937 20821
14432	0	0	Ki67+	 8945 20926
14433	0	0	Ki67+	 8953 20878
14434	0	0	Ki67+	 8957 20399
14435	0	0	Ki67+	 8968 20558
14436	0	0	Ki67+	 8978 20957
14437	0	0	Ki67+	 8985 20421
14438	0	0	Ki67+	 8987 20893
14439	0	0	Ki67+	 8991 20946
14440	0	0	Ki67+	 8992 20867
14441	0	0	Ki67+	 8997 20486
14442	0	0	Ki67+	 9004 20367
14443	0	0	Ki67+	 9004 20416
14444	0	0	Ki67+	 9004 20961
14445	0	0	Ki67+	 9008 20821
14446	0	0	Ki67+	 9009 20874
14447	0	0	Ki67+	 9010 20529
14448	0	0	Ki67+	 9020 20543
14449	0	0	Ki67+	 9021 20514
14450	0	0	Ki67+	 9021 20812
14451	0	0	Ki67+	 9024 20878
14452	0	0	Ki67+	 9027 20450
14453	0	0	Ki67+	 9029 20835
14454	0	0	Ki67+	 9029 20977
14455	0	0	Ki67+	 9031 20411
14456	0	0	Ki67+	 9033 20356
14457	0	0	Ki67+	 9036 20653
14458	0	0	Ki67+	 9039 20769
14459	0	0	Ki67+	 9041 20602
14460	0	0	Ki67+	 9041 20928
14461	0	0	Ki67+	 9043 20536
14462	0	0	Ki67+	 9044 20749
14463	0	0	Ki67+	 9046 20629
14464	0	0	Ki67+	 9046 20729
14465	0	0	Ki67+	 9048 20406
14466	0	0	Ki67+	 9048 20500
14467	0	0	Ki67+	 9050 20785
14468	0	0	Ki67+	 9051 20466
14469	0	0	Ki67+	 9051 20704
14470	0	0	Ki67+	 9058 20888
14471	0	0	Ki67+	 9059 20776
14472	0	0	Ki67+	 9064 20862
14473	0	0	Ki67+	 9068 20966
14474	0	0	Ki67+	 9070 20824
14475	0	0	Ki67+	 9072 20453
14476	0	0	Ki67+	 9073 20380
14477	0	0	Ki67+	 9076 20477
14478	0	0	Ki67+	 9076 20742
14479	0	0	Ki67+	 9076 20894
14480	0	0	Ki67+	 9079 20668
14481	0	0	Ki67+	 9079 20935
14482	0	0	Ki67+	 9080 20856
14483	0	0	Ki67+	 9086 20699
14484	0	0	Ki67+	 9089 20890
14485	0	0	Ki67+	 9092 20801
14486	0	0	Ki67+	 9092 20854
14487	0	0	Ki67+	 9098 20829
14488	0	0	Ki67+	 9101 20651
14489	0	0	Ki67+	 9101 20733
14490	0	0	Ki67+	 9108 20587
14491	0	0	Ki67+	 9108 20748
14492	0	0	Ki67+	 9109 20846
14493	0	0	Ki67+	 9117 20892
14494	0	0	Ki67+	 9119 20790
14495	0	0	Ki67+	 9121 20515
14496	0	0	Ki67+	 9123 20552
14497	0	0	Ki67+	 9127 20639
14498	0	0	Ki67+	 9129 20567
14499	0	0	Ki67+	 9131 21048
14500	0	0	Ki67+	 9137 20665
14501	0	0	Ki67+	 9145 20858
14502	0	0	Ki67+	 9150 20490
14503	0	0	Ki67+	 9156 20683
14504	0	0	Ki67+	 9159 20638
14505	0	0	Ki67+	 9160 20573
14506	0	0	Ki67+	 9162 20864
14507	0	0	Ki67+	 9163 20595
14508	0	0	Ki67+	 9164 20498
14509	0	0	Ki67+	 9166 20535
14510	0	0	Ki67+	 9169 20727
14511	0	0	Ki67+	 9172 20684
14512	0	0	Ki67+	 9182 20864
14513	0	0	Ki67+	 9184 20609
14514	0	0	Ki67+	 9188 20745
14515	0	0	Ki67+	 9191 20822
14516	0	0	Ki67+	 9193 20665
14517	0	0	Ki67+	 9201 20645
14518	0	0	Ki67+	 9204 20689
14519	0	0	Ki67+	 9226 20838
14520	0	0	Ki67+	 9227 20586
14521	0	0	Ki67+	 9231 20788
14522	0	0	Ki67+	 9235 20720
14523	0	0	Ki67+	 9236 20878
14524	0	0	Ki67+	 9238 20522
14525	0	0	Ki67+	 9240 20739
14526	0	0	Ki67+	 9248 20472
14527	0	0	Ki67+	 9251 20428
14528	0	0	Ki67+	 9251 20921
14529	0	0	Ki67+	 9252 20555
14530	0	0	Ki67+	 9263 20610
14531	0	0	Ki67+	 9267 20494
14532	0	0	Ki67+	 9269 20548
14533	0	0	Ki67+	 9271 20466
14534	0	0	Ki67+	 9271 20898
14535	0	0	Ki67+	 9272 20644
14536	0	0	Ki67+	 9276 20669
14537	0	0	Ki67+	 9281 20756
14538	0	0	Ki67+	 9287 20810
14539	0	0	Ki67+	 9291 20678
14540	0	0	Ki67+	 9296 20709
14541	0	0	Ki67+	 9297 20382
14542	0	0	Ki67+	 9298 20576
14543	0	0	Ki67+	 9301 20534
14544	0	0	Ki67+	 9302 20399
14545	0	0	Ki67+	 9304 20730
14546	0	0	Ki67+	 9319 20422
14547	0	0	Ki67+	 9319 20495
14548	0	0	Ki67+	 9321 20678
14549	0	0	Ki67+	 9322 20514
14550	0	0	Ki67+	 9325 20381
14551	0	0	Ki67+	 9330 20693
14552	0	0	Ki67+	 9338 20462
14553	0	0	Ki67+	 9343 20733
14554	0	0	Ki67+	 9345 20431
14555	0	0	Ki67+	 9351 20498
14556	0	0	Ki67+	 9352 20986
14557	0	0	Ki67+	 9354 20616
14558	0	0	Ki67+	 9357 20769
14559	0	0	Ki67+	 9359 20811
14560	0	0	Ki67+	 9366 20748
14561	0	0	Ki67+	 9375 20355
14562	0	0	Ki67+	 9375 21051
14563	0	0	Ki67+	 9377 20375
14564	0	0	Ki67+	 9377 20456
14565	0	0	Ki67+	 9377 20711
14566	0	0	Ki67+	 9379 20520
14567	0	0	Ki67+	 9379 20616
14568	0	0	Ki67+	 9379 20733
14569	0	0	Ki67+	 9389 20803
14570	0	0	Ki67+	 9395 20477
14571	0	0	Ki67+	 9395 20651
14572	0	0	Ki67+	 9399 20503
14573	0	0	Ki67+	 9400 20688
14574	0	0	Ki67+	 9404 20528
14575	0	0	Ki67+	 9405 20355
14576	0	0	Ki67+	 9405 20400
14577	0	0	Ki67+	 9405 20754
14578	0	0	Ki67+	 9407 20467
14579	0	0	Ki67+	 9408 20675
14580	0	0	Ki67+	 9412 20732
14581	0	0	Ki67+	 9414 20897
14582	0	0	Ki67+	 9423 20446
14583	0	0	Ki67+	 9423 20720
14584	0	0	Ki67+	 9423 20762
14585	0	0	Ki67+	 9434 20423
14586	0	0	Ki67+	 9434 20742
14587	0	0	Ki67+	 9438 20683
14588	0	0	Ki67+	 9439 20725
14589	0	0	Ki67+	 9452 20728
14590	0	0	Ki67+	 9462 20519
14591	0	0	Ki67+	 9465 20980
14592	0	0	Ki67+	 9505 20698
14593	0	0	Ki67+	 9527 20591
14594	0	0	Ki67+	 9530 20603
14595	0	0	Ki67+	 9545 21121
14596	0	0	Ki67+	 9547 20597
14597	0	0	Ki67+	 9549 20963
14598	0	0	Ki67+	 8753 21888
14599	0	0	Ki67+	 8754 21742
14600	0	0	Ki67+	 8755 21765
14601	0	0	Ki67+	 8757 21907
14602	0	0	Ki67+	 8758 21571
14603	0	0	Ki67+	 8764 21400
14604	0	0	Ki67+	 8766 21632
14605	0	0	Ki67+	 8767 21721
14606	0	0	Ki67+	 8772 21615
14607	0	0	Ki67+	 8774 21682
14608	0	0	Ki67+	 8776 21839
14609	0	0	Ki67+	 8777 21856
14610	0	0	Ki67+	 8778 21783
14611	0	0	Ki67+	 8783 21900
14612	0	0	Ki67+	 8783 21922
14613	0	0	Ki67+	 8787 21579
14614	0	0	Ki67+	 8789 21665
14615	0	0	Ki67+	 8797 21711
14616	0	0	Ki67+	 8803 21613
14617	0	0	Ki67+	 8803 21649
14618	0	0	Ki67+	 8807 21918
14619	0	0	Ki67+	 8808 21725
14620	0	0	Ki67+	 8808 21763
14621	0	0	Ki67+	 8813 21889
14622	0	0	Ki67+	 8817 21633
14623	0	0	Ki67+	 8819 21854
14624	0	0	Ki67+	 8836 21515
14625	0	0	Ki67+	 8836 21761
14626	0	0	Ki67+	 8841 21850
14627	0	0	Ki67+	 8842 21929
14628	0	0	Ki67+	 8846 21797
14629	0	0	Ki67+	 8846 21825
14630	0	0	Ki67+	 8846 21947
14631	0	0	Ki67+	 8863 21775
14632	0	0	Ki67+	 8865 21932
14633	0	0	Ki67+	 8868 21885
14634	0	0	Ki67+	 8876 21815
14635	0	0	Ki67+	 8891 21221
14636	0	0	Ki67+	 8913 21537
14637	0	0	Ki67+	 8916 21364
14638	0	0	Ki67+	 8942 21617
14639	0	0	Ki67+	 8942 21945
14640	0	0	Ki67+	 8951 21886
14641	0	0	Ki67+	 8953 21500
14642	0	0	Ki67+	 8957 21648
14643	0	0	Ki67+	 8962 21779
14644	0	0	Ki67+	 8967 21586
14645	0	0	Ki67+	 8968 21740
14646	0	0	Ki67+	 8971 21815
14647	0	0	Ki67+	 8972 21717
14648	0	0	Ki67+	 8975 21498
14649	0	0	Ki67+	 8977 21516
14650	0	0	Ki67+	 8978 21566
14651	0	0	Ki67+	 8979 21684
14652	0	0	Ki67+	 8980 21462
14653	0	0	Ki67+	 8985 21724
14654	0	0	Ki67+	 8985 21768
14655	0	0	Ki67+	 8985 21842
14656	0	0	Ki67+	 8986 21822
14657	0	0	Ki67+	 8992 21628
14658	0	0	Ki67+	 8992 21890
14659	0	0	Ki67+	 8994 21320
14660	0	0	Ki67+	 8996 21464
14661	0	0	Ki67+	 8997 21751
14662	0	0	Ki67+	 9000 21618
14663	0	0	Ki67+	 9000 21698
14664	0	0	Ki67+	 9000 21776
14665	0	0	Ki67+	 9001 21434
14666	0	0	Ki67+	 9006 21848
14667	0	0	Ki67+	 9011 21496
14668	0	0	Ki67+	 9011 21730
14669	0	0	Ki67+	 9011 21915
14670	0	0	Ki67+	 9012 21669
14671	0	0	Ki67+	 9017 21827
14672	0	0	Ki67+	 9020 21785
14673	0	0	Ki67+	 9025 21403
14674	0	0	Ki67+	 9025 21725
14675	0	0	Ki67+	 9029 21331
14676	0	0	Ki67+	 9030 21521
14677	0	0	Ki67+	 9032 21855
[truncated: 7,274,273 more chars]
