# Supplementary material for: Data-Driven Discovery of Immune Contexture Biomarkers
Source: Front Oncol. 2018 Dec 18;8:627. doi: 10.3389/fonc.2018.00627 (PMC6305402; doi:10.3389/fonc.2018.00627)
Supplement: Data Sheet 3.zip — The MSI/MSS dataset used for the identification and assessment of discriminatory features (sections 3.2, 3.3, and 3.4) is provided as a collection of text files describing regions, markers, and metadata (part 1/3). [file Data_Sheet_3.zip › MSIMSSDataset/89856_ImageObjects.txt]

barcode_target	16-006387_11967_MSS-MSI_1810 [5 channels]
barcode_origin	0
workflow_target	CD8-CD3-CD4-Ki67-DAPI_generic.wsa 
workflow_target_version	 build f14999727a346af05f524693b44526002539cc76, workflows f149997 2016-05-23 with local changes
workflow_origin	0
workflow_origin_version	0
iH	18560
iW	33312
user	txdsapps
hostname	RPZMB000016

1	0	0	Ki67+	 773 14400
2	0	0	Ki67+	 815 14552
3	0	0	Ki67+	 880 14558
4	0	0	Ki67+	 882 14104
5	0	0	Ki67+	 885 14400
6	0	0	Ki67+	 908 14412
7	0	0	Ki67+	 920 14432
8	0	0	Ki67+	 931 14072
9	0	0	Ki67+	 933 14241
10	0	0	Ki67+	 934 14314
11	0	0	Ki67+	 950 14061
12	0	0	Ki67+	 961 14260
13	0	0	Ki67+	 274 15244
14	0	0	Ki67+	 330 15121
15	0	0	Ki67+	 336 15107
16	0	0	Ki67+	 370 15059
17	0	0	Ki67+	 395 15056
18	0	0	Ki67+	 400 15141
19	0	0	Ki67+	 419 15048
20	0	0	Ki67+	 446 15186
21	0	0	Ki67+	 450 15204
22	0	0	Ki67+	 453 15085
23	0	0	Ki67+	 457 15123
24	0	0	Ki67+	 457 15226
25	0	0	Ki67+	 464 15160
26	0	0	Ki67+	 488 15269
27	0	0	Ki67+	 503 15248
28	0	0	Ki67+	 505 15224
29	0	0	Ki67+	 522 15120
30	0	0	Ki67+	 540 15105
31	0	0	Ki67+	 550 15124
32	0	0	Ki67+	 559 15259
33	0	0	Ki67+	 561 15213
34	0	0	Ki67+	 561 15301
35	0	0	Ki67+	 567 15170
36	0	0	Ki67+	 573 15153
37	0	0	Ki67+	 573 15199
38	0	0	Ki67+	 574 15240
39	0	0	Ki67+	 577 15283
40	0	0	Ki67+	 582 15324
41	0	0	Ki67+	 585 14795
42	0	0	Ki67+	 587 15144
43	0	0	Ki67+	 591 15354
44	0	0	Ki67+	 594 15256
45	0	0	Ki67+	 597 15159
46	0	0	Ki67+	 597 15218
47	0	0	Ki67+	 600 15317
48	0	0	Ki67+	 603 15186
49	0	0	Ki67+	 606 15198
50	0	0	Ki67+	 624 14783
51	0	0	Ki67+	 627 15320
52	0	0	Ki67+	 632 15145
53	0	0	Ki67+	 632 15198
54	0	0	Ki67+	 637 15266
55	0	0	Ki67+	 641 15239
56	0	0	Ki67+	 642 15221
57	0	0	Ki67+	 651 14759
58	0	0	Ki67+	 654 14777
59	0	0	Ki67+	 657 15211
60	0	0	Ki67+	 659 15336
61	0	0	Ki67+	 664 14754
62	0	0	Ki67+	 665 15224
63	0	0	Ki67+	 675 15254
64	0	0	Ki67+	 682 15342
65	0	0	Ki67+	 699 15242
66	0	0	Ki67+	 707 15320
67	0	0	Ki67+	 710 15274
68	0	0	Ki67+	 722 15293
69	0	0	Ki67+	 723 15264
70	0	0	Ki67+	 724 15342
71	0	0	Ki67+	 745 14737
72	0	0	Ki67+	 745 15301
73	0	0	Ki67+	 779 14757
74	0	0	Ki67+	 808 15039
75	0	0	Ki67+	 827 14748
76	0	0	Ki67+	 829 15021
77	0	0	Ki67+	 838 15159
78	0	0	Ki67+	 841 14575
79	0	0	Ki67+	 886 14855
80	0	0	Ki67+	 892 14582
81	0	0	Ki67+	 912 15067
82	0	0	Ki67+	 919 15180
83	0	0	Ki67+	 932 14600
84	0	0	Ki67+	 948 14634
85	0	0	Ki67+	 949 14681
86	0	0	Ki67+	 952 15082
87	0	0	Ki67+	 962 14655
88	0	0	Ki67+	 968 14679
89	0	0	Ki67+	 975 14932
90	0	0	Ki67+	 983 15097
91	0	0	Ki67+	 205 15777
92	0	0	Ki67+	 224 15765
93	0	0	Ki67+	 235 15724
94	0	0	Ki67+	 237 15544
95	0	0	Ki67+	 249 15892
96	0	0	Ki67+	 264 15404
97	0	0	Ki67+	 270 15788
98	0	0	Ki67+	 284 15919
99	0	0	Ki67+	 313 15990
100	0	0	Ki67+	 317 15817
101	0	0	Ki67+	 319 15736
102	0	0	Ki67+	 335 15728
103	0	0	Ki67+	 337 15793
104	0	0	Ki67+	 339 15514
105	0	0	Ki67+	 345 16155
106	0	0	Ki67+	 347 16109
107	0	0	Ki67+	 348 15820
108	0	0	Ki67+	 354 15402
109	0	0	Ki67+	 359 15841
110	0	0	Ki67+	 361 15422
111	0	0	Ki67+	 376 15868
112	0	0	Ki67+	 378 15973
113	0	0	Ki67+	 379 15766
114	0	0	Ki67+	 387 15814
115	0	0	Ki67+	 392 15907
116	0	0	Ki67+	 407 15470
117	0	0	Ki67+	 408 15959
118	0	0	Ki67+	 409 15589
119	0	0	Ki67+	 411 15889
120	0	0	Ki67+	 426 15510
121	0	0	Ki67+	 430 15540
122	0	0	Ki67+	 432 15990
123	0	0	Ki67+	 436 16087
124	0	0	Ki67+	 444 15840
125	0	0	Ki67+	 451 15730
126	0	0	Ki67+	 452 15989
127	0	0	Ki67+	 453 15556
128	0	0	Ki67+	 453 15579
129	0	0	Ki67+	 465 15547
130	0	0	Ki67+	 465 16030
131	0	0	Ki67+	 468 15984
132	0	0	Ki67+	 469 15508
133	0	0	Ki67+	 470 15949
134	0	0	Ki67+	 483 15607
135	0	0	Ki67+	 485 16067
136	0	0	Ki67+	 486 15581
137	0	0	Ki67+	 488 15669
138	0	0	Ki67+	 488 16122
139	0	0	Ki67+	 494 16007
140	0	0	Ki67+	 496 15954
141	0	0	Ki67+	 497 15980
142	0	0	Ki67+	 499 15632
143	0	0	Ki67+	 503 15578
144	0	0	Ki67+	 510 15884
145	0	0	Ki67+	 536 15801
146	0	0	Ki67+	 541 16157
147	0	0	Ki67+	 547 15886
148	0	0	Ki67+	 550 16042
149	0	0	Ki67+	 551 15624
150	0	0	Ki67+	 583 15682
151	0	0	Ki67+	 588 15584
152	0	0	Ki67+	 600 15373
153	0	0	Ki67+	 600 15743
154	0	0	Ki67+	 617 15399
155	0	0	Ki67+	 620 15691
156	0	0	Ki67+	 621 15801
157	0	0	Ki67+	 624 16111
158	0	0	Ki67+	 627 15942
159	0	0	Ki67+	 628 16003
160	0	0	Ki67+	 629 15824
161	0	0	Ki67+	 630 15768
162	0	0	Ki67+	 635 15422
163	0	0	Ki67+	 636 15654
164	0	0	Ki67+	 640 15822
165	0	0	Ki67+	 642 15871
166	0	0	Ki67+	 651 15439
167	0	0	Ki67+	 664 15886
168	0	0	Ki67+	 668 15811
169	0	0	Ki67+	 668 15907
170	0	0	Ki67+	 674 15435
171	0	0	Ki67+	 678 15838
172	0	0	Ki67+	 691 15890
173	0	0	Ki67+	 694 15923
174	0	0	Ki67+	 695 15868
175	0	0	Ki67+	 700 15451
176	0	0	Ki67+	 703 15597
177	0	0	Ki67+	 715 15958
178	0	0	Ki67+	 721 15675
179	0	0	Ki67+	 721 15879
180	0	0	Ki67+	 728 15485
181	0	0	Ki67+	 731 15373
182	0	0	Ki67+	 731 15696
183	0	0	Ki67+	 733 15522
184	0	0	Ki67+	 744 15901
185	0	0	Ki67+	 745 15493
186	0	0	Ki67+	 746 15955
187	0	0	Ki67+	 750 15370
188	0	0	Ki67+	 756 15539
189	0	0	Ki67+	 757 15669
190	0	0	Ki67+	 762 15701
191	0	0	Ki67+	 770 15506
192	0	0	Ki67+	 773 15562
193	0	0	Ki67+	 783 15373
194	0	0	Ki67+	 788 15917
195	0	0	Ki67+	 789 15575
196	0	0	Ki67+	 789 15982
197	0	0	Ki67+	 791 15362
198	0	0	Ki67+	 794 15945
199	0	0	Ki67+	 799 15955
200	0	0	Ki67+	 802 15734
201	0	0	Ki67+	 806 15398
202	0	0	Ki67+	 806 15918
203	0	0	Ki67+	 810 15980
204	0	0	Ki67+	 811 15726
205	0	0	Ki67+	 813 15577
206	0	0	Ki67+	 816 15939
207	0	0	Ki67+	 824 15781
208	0	0	Ki67+	 830 15395
209	0	0	Ki67+	 834 15415
210	0	0	Ki67+	 837 15472
211	0	0	Ki67+	 843 15438
212	0	0	Ki67+	 843 15921
213	0	0	Ki67+	 847 15895
214	0	0	Ki67+	 851 15415
215	0	0	Ki67+	 852 15758
216	0	0	Ki67+	 858 15427
217	0	0	Ki67+	 864 15455
218	0	0	Ki67+	 870 15961
219	0	0	Ki67+	 871 15468
220	0	0	Ki67+	 872 15950
221	0	0	Ki67+	 875 15680
222	0	0	Ki67+	 881 15920
223	0	0	Ki67+	 890 15512
224	0	0	Ki67+	 894 15875
225	0	0	Ki67+	 902 15495
226	0	0	Ki67+	 902 15916
227	0	0	Ki67+	 903 15542
228	0	0	Ki67+	 903 16154
229	0	0	Ki67+	 909 15959
230	0	0	Ki67+	 911 15583
231	0	0	Ki67+	 911 15771
232	0	0	Ki67+	 919 15513
233	0	0	Ki67+	 925 15777
234	0	0	Ki67+	 926 16102
235	0	0	Ki67+	 932 16029
236	0	0	Ki67+	 933 15615
237	0	0	Ki67+	 934 16125
238	0	0	Ki67+	 937 15551
239	0	0	Ki67+	 938 15585
240	0	0	Ki67+	 945 16049
241	0	0	Ki67+	 947 15868
242	0	0	Ki67+	 948 15525
243	0	0	Ki67+	 949 15726
244	0	0	Ki67+	 950 16100
245	0	0	Ki67+	 952 15785
246	0	0	Ki67+	 952 15816
247	0	0	Ki67+	 954 16009
248	0	0	Ki67+	 954 16140
249	0	0	Ki67+	 964 15859
250	0	0	Ki67+	 964 15882
251	0	0	Ki67+	 967 16019
252	0	0	Ki67+	 979 15665
253	0	0	Ki67+	 991 15510
254	0	0	Ki67+	 991 15795
255	0	0	Ki67+	 257 16178
256	0	0	Ki67+	 296 16164
257	0	0	Ki67+	 351 16263
258	0	0	Ki67+	 355 16175
259	0	0	Ki67+	 358 16245
260	0	0	Ki67+	 402 16246
261	0	0	Ki67+	 460 16239
262	0	0	Ki67+	 468 16421
263	0	0	Ki67+	 583 16240
264	0	0	Ki67+	 597 16423
265	0	0	Ki67+	 606 16305
266	0	0	Ki67+	 635 16492
267	0	0	Ki67+	 638 16245
268	0	0	Ki67+	 659 16462
269	0	0	Ki67+	 668 16262
270	0	0	Ki67+	 742 16233
271	0	0	Ki67+	 762 16281
272	0	0	Ki67+	 766 16531
273	0	0	Ki67+	 835 16415
274	0	0	Ki67+	 953 16164
275	0	0	Ki67+	 976 16162
276	0	0	Ki67+	 981 16176
277	0	0	Ki67+	 1003 14109
278	0	0	Ki67+	 1016 14015
279	0	0	Ki67+	 1020 14143
280	0	0	Ki67+	 1028 14069
281	0	0	Ki67+	 1031 14114
282	0	0	Ki67+	 1034 14084
283	0	0	Ki67+	 1053 14092
284	0	0	Ki67+	 1073 14113
285	0	0	Ki67+	 1078 14147
286	0	0	Ki67+	 1086 14131
287	0	0	Ki67+	 1087 14110
288	0	0	Ki67+	 1096 14156
289	0	0	Ki67+	 1149 14114
290	0	0	Ki67+	 1166 13916
291	0	0	Ki67+	 1169 13992
292	0	0	Ki67+	 1189 14004
293	0	0	Ki67+	 1207 13907
294	0	0	Ki67+	 1233 13928
295	0	0	Ki67+	 1255 13879
296	0	0	Ki67+	 1293 14098
297	0	0	Ki67+	 1306 14106
298	0	0	Ki67+	 1310 14012
299	0	0	Ki67+	 1317 14073
300	0	0	Ki67+	 1323 13818
301	0	0	Ki67+	 1334 14097
302	0	0	Ki67+	 1335 13809
303	0	0	Ki67+	 1340 13737
304	0	0	Ki67+	 1361 14059
305	0	0	Ki67+	 1365 13989
306	0	0	Ki67+	 1376 13961
307	0	0	Ki67+	 1377 14014
308	0	0	Ki67+	 1379 13911
309	0	0	Ki67+	 1380 14079
310	0	0	Ki67+	 1384 13762
311	0	0	Ki67+	 1395 14029
312	0	0	Ki67+	 1398 13962
313	0	0	Ki67+	 1399 13978
314	0	0	Ki67+	 1407 13869
315	0	0	Ki67+	 1409 14000
316	0	0	Ki67+	 1411 13900
317	0	0	Ki67+	 1411 14046
318	0	0	Ki67+	 1414 14071
319	0	0	Ki67+	 1416 13643
320	0	0	Ki67+	 1423 14016
321	0	0	Ki67+	 1429 13957
322	0	0	Ki67+	 1437 13878
323	0	0	Ki67+	 1442 13688
324	0	0	Ki67+	 1448 14151
325	0	0	Ki67+	 1462 13897
326	0	0	Ki67+	 1465 13781
327	0	0	Ki67+	 1469 13881
328	0	0	Ki67+	 1473 14108
329	0	0	Ki67+	 1476 13940
330	0	0	Ki67+	 1493 14133
331	0	0	Ki67+	 1494 14106
332	0	0	Ki67+	 1513 14155
333	0	0	Ki67+	 1531 14092
334	0	0	Ki67+	 1532 14116
335	0	0	Ki67+	 1539 13656
336	0	0	Ki67+	 1548 13892
337	0	0	Ki67+	 1557 14098
338	0	0	Ki67+	 1568 13970
339	0	0	Ki67+	 1568 14047
340	0	0	Ki67+	 1588 13956
341	0	0	Ki67+	 1596 13717
342	0	0	Ki67+	 1613 14091
343	0	0	Ki67+	 1615 13918
344	0	0	Ki67+	 1619 13973
345	0	0	Ki67+	 1645 13810
346	0	0	Ki67+	 1646 13918
347	0	0	Ki67+	 1649 14090
348	0	0	Ki67+	 1650 13938
349	0	0	Ki67+	 1677 13875
350	0	0	Ki67+	 1678 13751
351	0	0	Ki67+	 1678 13987
352	0	0	Ki67+	 1679 13787
353	0	0	Ki67+	 1679 14094
354	0	0	Ki67+	 1688 13888
355	0	0	Ki67+	 1690 13945
356	0	0	Ki67+	 1690 14018
357	0	0	Ki67+	 1700 13963
358	0	0	Ki67+	 1700 14006
359	0	0	Ki67+	 1705 13833
360	0	0	Ki67+	 1709 13444
361	0	0	Ki67+	 1709 14067
362	0	0	Ki67+	 1711 13776
363	0	0	Ki67+	 1712 13799
364	0	0	Ki67+	 1715 13474
365	0	0	Ki67+	 1719 13934
366	0	0	Ki67+	 1720 13895
367	0	0	Ki67+	 1732 13729
368	0	0	Ki67+	 1733 13808
369	0	0	Ki67+	 1733 13978
370	0	0	Ki67+	 1745 13820
371	0	0	Ki67+	 1747 13858
372	0	0	Ki67+	 1748 13444
373	0	0	Ki67+	 1751 13723
374	0	0	Ki67+	 1751 13959
375	0	0	Ki67+	 1752 13790
376	0	0	Ki67+	 1756 13911
377	0	0	Ki67+	 1761 13943
378	0	0	Ki67+	 1763 13391
379	0	0	Ki67+	 1772 13625
380	0	0	Ki67+	 1775 13409
381	0	0	Ki67+	 1781 14158
382	0	0	Ki67+	 1782 13737
383	0	0	Ki67+	 1782 13865
384	0	0	Ki67+	 1783 13475
385	0	0	Ki67+	 1004 14299
386	0	0	Ki67+	 1006 14277
387	0	0	Ki67+	 1014 14167
388	0	0	Ki67+	 1024 14302
389	0	0	Ki67+	 1031 14278
390	0	0	Ki67+	 1032 14664
391	0	0	Ki67+	 1042 14259
392	0	0	Ki67+	 1051 14323
393	0	0	Ki67+	 1065 14623
394	0	0	Ki67+	 1067 14278
395	0	0	Ki67+	 1072 14429
396	0	0	Ki67+	 1077 14169
397	0	0	Ki67+	 1086 14780
398	0	0	Ki67+	 1090 14932
399	0	0	Ki67+	 1091 14794
400	0	0	Ki67+	 1093 14816
401	0	0	Ki67+	 1093 14906
402	0	0	Ki67+	 1095 14359
403	0	0	Ki67+	 1095 14605
404	0	0	Ki67+	 1099 14830
405	0	0	Ki67+	 1101 14859
406	0	0	Ki67+	 1101 14952
407	0	0	Ki67+	 1104 14188
408	0	0	Ki67+	 1104 14679
409	0	0	Ki67+	 1114 14843
410	0	0	Ki67+	 1115 14443
411	0	0	Ki67+	 1116 14329
412	0	0	Ki67+	 1118 14601
413	0	0	Ki67+	 1126 14524
414	0	0	Ki67+	 1127 14946
415	0	0	Ki67+	 1131 14926
416	0	0	Ki67+	 1134 14829
417	0	0	Ki67+	 1135 14173
418	0	0	Ki67+	 1139 14893
419	0	0	Ki67+	 1141 14208
420	0	0	Ki67+	 1143 14620
421	0	0	Ki67+	 1146 14702
422	0	0	Ki67+	 1150 14818
423	0	0	Ki67+	 1151 14746
424	0	0	Ki67+	 1152 14930
425	0	0	Ki67+	 1153 14850
426	0	0	Ki67+	 1176 14714
427	0	0	Ki67+	 1180 14951
428	0	0	Ki67+	 1191 14389
429	0	0	Ki67+	 1193 14683
430	0	0	Ki67+	 1202 14727
431	0	0	Ki67+	 1205 14580
432	0	0	Ki67+	 1206 14366
433	0	0	Ki67+	 1207 14184
434	0	0	Ki67+	 1210 14618
435	0	0	Ki67+	 1224 14345
436	0	0	Ki67+	 1233 14375
437	0	0	Ki67+	 1234 14479
438	0	0	Ki67+	 1241 14740
439	0	0	Ki67+	 1245 14308
440	0	0	Ki67+	 1251 14478
441	0	0	Ki67+	 1251 14610
442	0	0	Ki67+	 1253 14359
443	0	0	Ki67+	 1259 14255
444	0	0	Ki67+	 1260 14331
445	0	0	Ki67+	 1266 14534
446	0	0	Ki67+	 1266 14631
447	0	0	Ki67+	 1272 14297
448	0	0	Ki67+	 1272 14348
449	0	0	Ki67+	 1274 14614
450	0	0	Ki67+	 1280 14254
451	0	0	Ki67+	 1301 14283
452	0	0	Ki67+	 1309 14221
453	0	0	Ki67+	 1309 14305
454	0	0	Ki67+	 1310 14483
455	0	0	Ki67+	 1314 14647
456	0	0	Ki67+	 1315 14862
457	0	0	Ki67+	 1326 14250
458	0	0	Ki67+	 1331 14887
459	0	0	Ki67+	 1339 14219
460	0	0	Ki67+	 1341 14260
461	0	0	Ki67+	 1344 14678
462	0	0	Ki67+	 1351 14898
463	0	0	Ki67+	 1353 14234
464	0	0	Ki67+	 1354 14681
465	0	0	Ki67+	 1354 14930
466	0	0	Ki67+	 1356 14775
467	0	0	Ki67+	 1366 14693
468	0	0	Ki67+	 1370 14201
469	0	0	Ki67+	 1374 14221
470	0	0	Ki67+	 1377 14853
471	0	0	Ki67+	 1386 14676
472	0	0	Ki67+	 1386 14954
473	0	0	Ki67+	 1387 14901
474	0	0	Ki67+	 1403 14219
475	0	0	Ki67+	 1412 14543
476	0	0	Ki67+	 1415 14592
477	0	0	Ki67+	 1415 14924
478	0	0	Ki67+	 1421 14858
479	0	0	Ki67+	 1424 14658
480	0	0	Ki67+	 1427 14627
481	0	0	Ki67+	 1428 14572
482	0	0	Ki67+	 1430 14529
483	0	0	Ki67+	 1436 14595
484	0	0	Ki67+	 1436 14867
485	0	0	Ki67+	 1439 14544
486	0	0	Ki67+	 1440 14692
487	0	0	Ki67+	 1448 14641
488	0	0	Ki67+	 1449 14630
489	0	0	Ki67+	 1453 14712
490	0	0	Ki67+	 1454 14223
491	0	0	Ki67+	 1462 14901
492	0	0	Ki67+	 1463 14201
493	0	0	Ki67+	 1465 14593
494	0	0	Ki67+	 1467 14494
495	0	0	Ki67+	 1472 14699
496	0	0	Ki67+	 1472 14935
497	0	0	Ki67+	 1476 14471
498	0	0	Ki67+	 1478 14897
499	0	0	Ki67+	 1480 14584
500	0	0	Ki67+	 1483 14178
501	0	0	Ki67+	 1483 14502
502	0	0	Ki67+	 1504 14661
503	0	0	Ki67+	 1506 14435
504	0	0	Ki67+	 1513 14914
505	0	0	Ki67+	 1526 14536
506	0	0	Ki67+	 1526 14930
507	0	0	Ki67+	 1533 14528
508	0	0	Ki67+	 1543 14441
509	0	0	Ki67+	 1553 14407
510	0	0	Ki67+	 1555 14958
511	0	0	Ki67+	 1564 14446
512	0	0	Ki67+	 1568 14351
513	0	0	Ki67+	 1571 14570
514	0	0	Ki67+	 1573 14919
515	0	0	Ki67+	 1575 14940
516	0	0	Ki67+	 1579 14523
517	0	0	Ki67+	 1585 14588
518	0	0	Ki67+	 1591 14759
519	0	0	Ki67+	 1596 14896
520	0	0	Ki67+	 1600 14561
521	0	0	Ki67+	 1603 14424
522	0	0	Ki67+	 1612 14446
523	0	0	Ki67+	 1612 14476
524	0	0	Ki67+	 1612 14919
525	0	0	Ki67+	 1626 14909
526	0	0	Ki67+	 1629 14557
527	0	0	Ki67+	 1632 14410
528	0	0	Ki67+	 1637 14500
529	0	0	Ki67+	 1638 14474
530	0	0	Ki67+	 1639 14338
531	0	0	Ki67+	 1648 14368
532	0	0	Ki67+	 1654 14383
533	0	0	Ki67+	 1656 14430
534	0	0	Ki67+	 1656 14475
535	0	0	Ki67+	 1660 14316
536	0	0	Ki67+	 1666 14425
537	0	0	Ki67+	 1673 14361
538	0	0	Ki67+	 1673 14453
539	0	0	Ki67+	 1675 14382
540	0	0	Ki67+	 1679 14473
541	0	0	Ki67+	 1685 14591
542	0	0	Ki67+	 1687 14284
543	0	0	Ki67+	 1690 14527
544	0	0	Ki67+	 1710 14495
545	0	0	Ki67+	 1718 14387
546	0	0	Ki67+	 1719 14882
547	0	0	Ki67+	 1725 14485
548	0	0	Ki67+	 1733 14562
549	0	0	Ki67+	 1737 14639
550	0	0	Ki67+	 1738 14442
551	0	0	Ki67+	 1739 14498
552	0	0	Ki67+	 1746 14476
553	0	0	Ki67+	 1747 14405
554	0	0	Ki67+	 1750 14874
555	0	0	Ki67+	 1753 14587
556	0	0	Ki67+	 1757 14600
557	0	0	Ki67+	 1765 14392
558	0	0	Ki67+	 1772 14606
559	0	0	Ki67+	 1784 14910
560	0	0	Ki67+	 995 15281
561	0	0	Ki67+	 995 15637
562	0	0	Ki67+	 996 15207
563	0	0	Ki67+	 1001 15520
564	0	0	Ki67+	 1011 15675
565	0	0	Ki67+	 1017 14986
566	0	0	Ki67+	 1019 15698
567	0	0	Ki67+	 1020 15393
568	0	0	Ki67+	 1028 15264
569	0	0	Ki67+	 1035 15345
570	0	0	Ki67+	 1035 15720
571	0	0	Ki67+	 1043 15049
572	0	0	Ki67+	 1045 15078
573	0	0	Ki67+	 1049 15753
574	0	0	Ki67+	 1057 15300
575	0	0	Ki67+	 1069 15245
576	0	0	Ki67+	 1073 15360
577	0	0	Ki67+	 1073 15415
578	0	0	Ki67+	 1078 15345
579	0	0	Ki67+	 1083 15751
580	0	0	Ki67+	 1099 14987
581	0	0	Ki67+	 1103 15465
582	0	0	Ki67+	 1116 15217
583	0	0	Ki67+	 1126 15071
584	0	0	Ki67+	 1140 14977
585	0	0	Ki67+	 1142 15118
586	0	0	Ki67+	 1149 15447
587	0	0	Ki67+	 1169 15069
588	0	0	Ki67+	 1170 15120
589	0	0	Ki67+	 1177 15149
590	0	0	Ki67+	 1177 15260
591	0	0	Ki67+	 1183 15122
592	0	0	Ki67+	 1192 15158
593	0	0	Ki67+	 1220 15138
594	0	0	Ki67+	 1221 15163
595	0	0	Ki67+	 1226 15410
596	0	0	Ki67+	 1260 15184
597	0	0	Ki67+	 1275 15208
598	0	0	Ki67+	 1276 15712
599	0	0	Ki67+	 1279 15317
600	0	0	Ki67+	 1280 15156
601	0	0	Ki67+	 1284 15185
602	0	0	Ki67+	 1318 15147
603	0	0	Ki67+	 1325 15528
604	0	0	Ki67+	 1337 15564
605	0	0	Ki67+	 1340 15201
606	0	0	Ki67+	 1356 15227
607	0	0	Ki67+	 1372 15207
608	0	0	Ki67+	 1387 15327
609	0	0	Ki67+	 1390 15246
610	0	0	Ki67+	 1396 15228
611	0	0	Ki67+	 1398 15689
612	0	0	Ki67+	 1399 15095
613	0	0	Ki67+	 1404 15273
614	0	0	Ki67+	 1406 15508
615	0	0	Ki67+	 1417 14978
616	0	0	Ki67+	 1422 15062
617	0	0	Ki67+	 1423 15252
618	0	0	Ki67+	 1424 15232
619	0	0	Ki67+	 1435 15000
620	0	0	Ki67+	 1444 15035
621	0	0	Ki67+	 1445 15703
622	0	0	Ki67+	 1457 15453
623	0	0	Ki67+	 1459 15019
624	0	0	Ki67+	 1460 15705
625	0	0	Ki67+	 1464 15249
626	0	0	Ki67+	 1467 15270
627	0	0	Ki67+	 1469 15103
628	0	0	Ki67+	 1493 15266
629	0	0	Ki67+	 1498 15075
630	0	0	Ki67+	 1515 15261
631	0	0	Ki67+	 1516 15033
632	0	0	Ki67+	 1525 15293
633	0	0	Ki67+	 1534 14991
634	0	0	Ki67+	 1535 15012
635	0	0	Ki67+	 1535 15268
636	0	0	Ki67+	 1556 14976
637	0	0	Ki67+	 1557 15290
638	0	0	Ki67+	 1577 15720
639	0	0	Ki67+	 1578 15086
640	0	0	Ki67+	 1592 15337
641	0	0	Ki67+	 1596 15302
642	0	0	Ki67+	 1600 14995
643	0	0	Ki67+	 1624 15479
644	0	0	Ki67+	 1631 15685
645	0	0	Ki67+	 1675 15364
646	0	0	Ki67+	 1678 15347
647	0	0	Ki67+	 1680 15045
648	0	0	Ki67+	 1686 15061
649	0	0	Ki67+	 1696 15376
650	0	0	Ki67+	 1702 15085
651	0	0	Ki67+	 1723 15108
652	0	0	Ki67+	 1734 15378
653	0	0	Ki67+	 1736 15366
654	0	0	Ki67+	 1738 15122
655	0	0	Ki67+	 996 16180
656	0	0	Ki67+	 998 15880
657	0	0	Ki67+	 1000 15805
658	0	0	Ki67+	 1003 16165
659	0	0	Ki67+	 1009 16194
660	0	0	Ki67+	 1015 15816
661	0	0	Ki67+	 1016 16496
662	0	0	Ki67+	 1018 16202
663	0	0	Ki67+	 1022 16219
664	0	0	Ki67+	 1023 15802
665	0	0	Ki67+	 1024 15773
666	0	0	Ki67+	 1031 15817
667	0	0	Ki67+	 1031 15901
668	0	0	Ki67+	 1035 16211
669	0	0	Ki67+	 1039 16285
670	0	0	Ki67+	 1041 16419
671	0	0	Ki67+	 1042 15843
672	0	0	Ki67+	 1050 16408
673	0	0	Ki67+	 1051 16309
674	0	0	Ki67+	 1052 15822
675	0	0	Ki67+	 1056 16251
676	0	0	Ki67+	 1063 15884
677	0	0	Ki67+	 1064 15800
678	0	0	Ki67+	 1067 15834
679	0	0	Ki67+	 1068 16242
680	0	0	Ki67+	 1068 16269
681	0	0	Ki67+	 1070 15772
682	0	0	Ki67+	 1071 15852
683	0	0	Ki67+	 1076 15783
684	0	0	Ki67+	 1076 16257
685	0	0	Ki67+	 1082 15839
686	0	0	Ki67+	 1087 16278
687	0	0	Ki67+	 1091 15846
688	0	0	Ki67+	 1091 16204
689	0	0	Ki67+	 1093 15904
690	0	0	Ki67+	 1099 15796
691	0	0	Ki67+	 1099 15875
692	0	0	Ki67+	 1099 15965
693	0	0	Ki67+	 1101 16184
694	0	0	Ki67+	 1102 16253
695	0	0	Ki67+	 1103 16156
696	0	0	Ki67+	 1117 15840
697	0	0	Ki67+	 1117 16291
698	0	0	Ki67+	 1124 15963
699	0	0	Ki67+	 1134 15779
700	0	0	Ki67+	 1139 16370
701	0	0	Ki67+	 1142 15955
702	0	0	Ki67+	 1143 15838
703	0	0	Ki67+	 1146 15870
704	0	0	Ki67+	 1148 15928
705	0	0	Ki67+	 1165 16280
706	0	0	Ki67+	 1166 16060
707	0	0	Ki67+	 1167 15829
708	0	0	Ki67+	 1168 15851
709	0	0	Ki67+	 1169 15799
710	0	0	Ki67+	 1171 16329
711	0	0	Ki67+	 1172 16309
712	0	0	Ki67+	 1181 15956
713	0	0	Ki67+	 1182 15929
714	0	0	Ki67+	 1185 16354
715	0	0	Ki67+	 1193 15877
716	0	0	Ki67+	 1201 16369
717	0	0	Ki67+	 1205 15962
718	0	0	Ki67+	 1208 16063
719	0	0	Ki67+	 1209 15900
720	0	0	Ki67+	 1211 16384
721	0	0	Ki67+	 1214 16022
722	0	0	Ki67+	 1217 15921
723	0	0	Ki67+	 1222 15862
724	0	0	Ki67+	 1223 16338
725	0	0	Ki67+	 1224 16387
726	0	0	Ki67+	 1227 15872
727	0	0	Ki67+	 1233 16370
728	0	0	Ki67+	 1234 15920
729	0	0	Ki67+	 1237 16479
730	0	0	Ki67+	 1241 15882
731	0	0	Ki67+	 1244 15869
732	0	0	Ki67+	 1245 16378
733	0	0	Ki67+	 1255 16098
734	0	0	Ki67+	 1259 15900
735	0	0	Ki67+	 1260 16365
736	0	0	Ki67+	 1270 15975
737	0	0	Ki67+	 1270 16040
738	0	0	Ki67+	 1270 16147
739	0	0	Ki67+	 1271 16068
740	0	0	Ki67+	 1272 16506
741	0	0	Ki67+	 1274 16482
742	0	0	Ki67+	 1281 15923
743	0	0	Ki67+	 1285 16163
744	0	0	Ki67+	 1287 16367
745	0	0	Ki67+	 1290 16038
746	0	0	Ki67+	 1292 16342
747	0	0	Ki67+	 1303 16072
748	0	0	Ki67+	 1306 15945
749	0	0	Ki67+	 1308 16008
750	0	0	Ki67+	 1309 16160
751	0	0	Ki67+	 1310 16102
752	0	0	Ki67+	 1313 15987
753	0	0	Ki67+	 1314 15895
754	0	0	Ki67+	 1321 16370
755	0	0	Ki67+	 1326 16071
756	0	0	Ki67+	 1327 16043
757	0	0	Ki67+	 1333 16173
758	0	0	Ki67+	 1334 16087
759	0	0	Ki67+	 1334 16123
760	0	0	Ki67+	 1336 16317
761	0	0	Ki67+	 1338 16201
762	0	0	Ki67+	 1341 15995
763	0	0	Ki67+	 1346 16151
764	0	0	Ki67+	 1347 16258
765	0	0	Ki67+	 1350 16286
766	0	0	Ki67+	 1351 16014
767	0	0	Ki67+	 1351 16349
768	0	0	Ki67+	 1352 16057
769	0	0	Ki67+	 1357 16216
770	0	0	Ki67+	 1359 16330
771	0	0	Ki67+	 1362 16130
772	0	0	Ki67+	 1367 16067
773	0	0	Ki67+	 1369 16324
774	0	0	Ki67+	 1373 16250
775	0	0	Ki67+	 1379 16093
776	0	0	Ki67+	 1379 16148
777	0	0	Ki67+	 1379 16177
778	0	0	Ki67+	 1380 16045
779	0	0	Ki67+	 1386 16208
780	0	0	Ki67+	 1387 16059
781	0	0	Ki67+	 1389 16114
782	0	0	Ki67+	 1393 16272
783	0	0	Ki67+	 1394 16322
784	0	0	Ki67+	 1396 16480
785	0	0	Ki67+	 1397 16258
786	0	0	Ki67+	 1403 16094
787	0	0	Ki67+	 1403 16171
788	0	0	Ki67+	 1403 16297
789	0	0	Ki67+	 1406 16199
790	0	0	Ki67+	 1410 16113
791	0	0	Ki67+	 1411 16276
792	0	0	Ki67+	 1418 16229
793	0	0	Ki67+	 1421 16251
794	0	0	Ki67+	 1443 16378
795	0	0	Ki67+	 1512 16146
796	0	0	Ki67+	 1513 16062
797	0	0	Ki67+	 1549 16131
798	0	0	Ki67+	 1557 16175
799	0	0	Ki67+	 1622 16289
800	0	0	Ki67+	 1656 16352
801	0	0	Ki67+	 1660 15913
802	0	0	Ki67+	 1689 16350
803	0	0	Ki67+	 1692 16180
804	0	0	Ki67+	 1711 16550
805	0	0	Ki67+	 1714 15873
806	0	0	Ki67+	 1730 15807
807	0	0	Ki67+	 1779 16186
808	0	0	Ki67+	 999 16708
809	0	0	Ki67+	 1018 16600
810	0	0	Ki67+	 1196 16655
811	0	0	Ki67+	 1205 16825
812	0	0	Ki67+	 1230 16736
813	0	0	Ki67+	 1232 16721
814	0	0	Ki67+	 1424 16707
815	0	0	Ki67+	 1453 16984
816	0	0	Ki67+	 1457 16561
817	0	0	Ki67+	 1478 16892
818	0	0	Ki67+	 1479 16975
819	0	0	Ki67+	 1480 16950
820	0	0	Ki67+	 1492 16893
821	0	0	Ki67+	 1493 16947
822	0	0	Ki67+	 1501 16683
823	0	0	Ki67+	 1512 16949
824	0	0	Ki67+	 1517 16909
825	0	0	Ki67+	 1518 16697
826	0	0	Ki67+	 1521 16996
827	0	0	Ki67+	 1536 16692
828	0	0	Ki67+	 1539 16710
829	0	0	Ki67+	 1572 16703
830	0	0	Ki67+	 1577 16717
831	0	0	Ki67+	 1577 16748
832	0	0	Ki67+	 1592 16616
833	0	0	Ki67+	 1596 16595
834	0	0	Ki67+	 1596 16971
835	0	0	Ki67+	 1611 16743
836	0	0	Ki67+	 1612 16605
837	0	0	Ki67+	 1622 16653
838	0	0	Ki67+	 1626 16570
839	0	0	Ki67+	 1626 16773
840	0	0	Ki67+	 1645 16626
841	0	0	Ki67+	 1646 16718
842	0	0	Ki67+	 1647 16694
843	0	0	Ki67+	 1653 16780
844	0	0	Ki67+	 1662 16990
845	0	0	Ki67+	 1677 16763
846	0	0	Ki67+	 1678 16788
847	0	0	Ki67+	 1682 16746
848	0	0	Ki67+	 1702 16569
849	0	0	Ki67+	 1706 16955
850	0	0	Ki67+	 1722 16585
851	0	0	Ki67+	 1724 16609
852	0	0	Ki67+	 1733 16672
853	0	0	Ki67+	 1766 16830
854	0	0	Ki67+	 1767 16806
855	0	0	Ki67+	 1771 16663
856	0	0	Ki67+	 1781 16702
857	0	0	Ki67+	 1788 16839
858	0	0	Ki67+	 2223 12485
859	0	0	Ki67+	 2292 12501
860	0	0	Ki67+	 2320 12658
861	0	0	Ki67+	 2340 12324
862	0	0	Ki67+	 2347 12641
863	0	0	Ki67+	 2348 12699
864	0	0	Ki67+	 2372 12677
865	0	0	Ki67+	 2373 12636
866	0	0	Ki67+	 2376 12646
867	0	0	Ki67+	 2383 12188
868	0	0	Ki67+	 2419 12445
869	0	0	Ki67+	 2419 12652
870	0	0	Ki67+	 2419 12663
871	0	0	Ki67+	 2422 12684
872	0	0	Ki67+	 2456 12670
873	0	0	Ki67+	 2487 12457
874	0	0	Ki67+	 2491 12665
875	0	0	Ki67+	 2495 12472
876	0	0	Ki67+	 2500 12517
877	0	0	Ki67+	 2506 12544
878	0	0	Ki67+	 2511 12475
879	0	0	Ki67+	 2511 12507
880	0	0	Ki67+	 2526 12679
881	0	0	Ki67+	 2531 12151
882	0	0	Ki67+	 2542 12548
883	0	0	Ki67+	 2543 12526
884	0	0	Ki67+	 2579 12506
885	0	0	Ki67+	 2585 12700
886	0	0	Ki67+	 1797 13446
887	0	0	Ki67+	 1799 13405
888	0	0	Ki67+	 1803 13489
889	0	0	Ki67+	 1815 13462
890	0	0	Ki67+	 1835 13422
891	0	0	Ki67+	 1841 13442
892	0	0	Ki67+	 1851 13475
893	0	0	Ki67+	 1868 13368
894	0	0	Ki67+	 1905 13278
895	0	0	Ki67+	 1919 13074
896	0	0	Ki67+	 1931 13268
897	0	0	Ki67+	 1937 13092
898	0	0	Ki67+	 1940 13299
899	0	0	Ki67+	 1941 13387
900	0	0	Ki67+	 1959 13453
901	0	0	Ki67+	 1960 13495
902	0	0	Ki67+	 1966 13472
903	0	0	Ki67+	 1987 13400
904	0	0	Ki67+	 1988 13106
905	0	0	Ki67+	 2007 13141
906	0	0	Ki67+	 2019 13476
907	0	0	Ki67+	 2027 12998
908	0	0	Ki67+	 2027 13142
909	0	0	Ki67+	 2037 12789
910	0	0	Ki67+	 2040 13499
911	0	0	Ki67+	 2042 13134
912	0	0	Ki67+	 2051 12991
913	0	0	Ki67+	 2052 13412
914	0	0	Ki67+	 2066 13041
915	0	0	Ki67+	 2079 13012
916	0	0	Ki67+	 2089 12777
917	0	0	Ki67+	 2091 13016
918	0	0	Ki67+	 2097 13046
919	0	0	Ki67+	 2103 13494
920	0	0	Ki67+	 2107 13323
921	0	0	Ki67+	 2121 13155
922	0	0	Ki67+	 2126 13032
923	0	0	Ki67+	 2128 13239
924	0	0	Ki67+	 2130 13333
925	0	0	Ki67+	 2140 13301
926	0	0	Ki67+	 2146 13394
927	0	0	Ki67+	 2147 13168
928	0	0	Ki67+	 2147 13407
929	0	0	Ki67+	 2159 13027
930	0	0	Ki67+	 2160 13148
931	0	0	Ki67+	 2164 13324
932	0	0	Ki67+	 2170 12789
933	0	0	Ki67+	 2172 13174
934	0	0	Ki67+	 2174 13428
935	0	0	Ki67+	 2175 13219
936	0	0	Ki67+	 2185 13032
937	0	0	Ki67+	 2188 13179
938	0	0	Ki67+	 2192 13022
939	0	0	Ki67+	 2193 13089
940	0	0	Ki67+	 2197 13450
941	0	0	Ki67+	 2208 13149
942	0	0	Ki67+	 2215 13044
943	0	0	Ki67+	 2219 13058
944	0	0	Ki67+	 2223 13203
945	0	0	Ki67+	 2227 13088
946	0	0	Ki67+	 2227 13215
947	0	0	Ki67+	 2237 13287
948	0	0	Ki67+	 2240 12824
949	0	0	Ki67+	 2240 13050
950	0	0	Ki67+	 2255 13442
951	0	0	Ki67+	 2256 13231
952	0	0	Ki67+	 2257 13332
953	0	0	Ki67+	 2260 13100
954	0	0	Ki67+	 2260 13423
955	0	0	Ki67+	 2266 13077
956	0	0	Ki67+	 2272 12827
957	0	0	Ki67+	 2274 13296
958	0	0	Ki67+	 2275 13062
959	0	0	Ki67+	 2289 13241
960	0	0	Ki67+	 2297 13466
961	0	0	Ki67+	 2298 13453
962	0	0	Ki67+	 2299 13340
963	0	0	Ki67+	 2302 13096
964	0	0	Ki67+	 2305 12822
965	0	0	Ki67+	 2306 13081
966	0	0	Ki67+	 2314 12832
967	0	0	Ki67+	 2314 13478
968	0	0	Ki67+	 2322 12911
969	0	0	Ki67+	 2326 13239
970	0	0	Ki67+	 2327 13118
971	0	0	Ki67+	 2330 13159
972	0	0	Ki67+	 2331 13375
973	0	0	Ki67+	 2333 13071
974	0	0	Ki67+	 2337 13320
975	0	0	Ki67+	 2339 12762
976	0	0	Ki67+	 2339 12843
977	0	0	Ki67+	 2339 13469
978	0	0	Ki67+	 2341 13031
979	0	0	Ki67+	 2348 13085
980	0	0	Ki67+	 2350 13218
981	0	0	Ki67+	 2350 13343
982	0	0	Ki67+	 2355 13440
983	0	0	Ki67+	 2356 13247
984	0	0	Ki67+	 2356 13370
985	0	0	Ki67+	 2358 13110
986	0	0	Ki67+	 2360 13006
987	0	0	Ki67+	 2364 13490
988	0	0	Ki67+	 2365 13261
989	0	0	Ki67+	 2366 13134
990	0	0	Ki67+	 2367 12974
991	0	0	Ki67+	 2368 12843
992	0	0	Ki67+	 2369 13471
993	0	0	Ki67+	 2370 12709
994	0	0	Ki67+	 2374 13087
995	0	0	Ki67+	 2377 12812
996	0	0	Ki67+	 2381 12787
997	0	0	Ki67+	 2384 12850
998	0	0	Ki67+	 2385 13120
999	0	0	Ki67+	 2389 13084
1000	0	0	Ki67+	 2391 12829
1001	0	0	Ki67+	 2391 13339
1002	0	0	Ki67+	 2394 12715
1003	0	0	Ki67+	 2395 13482
1004	0	0	Ki67+	 2409 12826
1005	0	0	Ki67+	 2409 13157
1006	0	0	Ki67+	 2410 13126
1007	0	0	Ki67+	 2418 12747
1008	0	0	Ki67+	 2421 12830
1009	0	0	Ki67+	 2424 13104
1010	0	0	Ki67+	 2426 13496
1011	0	0	Ki67+	 2427 12712
1012	0	0	Ki67+	 2427 13214
1013	0	0	Ki67+	 2436 13072
1014	0	0	Ki67+	 2437 12742
1015	0	0	Ki67+	 2444 13245
1016	0	0	Ki67+	 2453 13147
1017	0	0	Ki67+	 2453 13332
1018	0	0	Ki67+	 2457 13351
1019	0	0	Ki67+	 2458 13177
1020	0	0	Ki67+	 2458 13289
1021	0	0	Ki67+	 2459 13224
1022	0	0	Ki67+	 2466 12774
1023	0	0	Ki67+	 2473 13190
1024	0	0	Ki67+	 2475 13458
1025	0	0	Ki67+	 2475 13488
1026	0	0	Ki67+	 2478 13173
1027	0	0	Ki67+	 2478 13367
1028	0	0	Ki67+	 2481 13271
1029	0	0	Ki67+	 2482 13290
1030	0	0	Ki67+	 2483 13424
1031	0	0	Ki67+	 2486 13227
1032	0	0	Ki67+	 2486 13305
1033	0	0	Ki67+	 2487 13324
1034	0	0	Ki67+	 2488 13479
1035	0	0	Ki67+	 2494 13279
1036	0	0	Ki67+	 2494 13368
1037	0	0	Ki67+	 2495 13337
1038	0	0	Ki67+	 2496 13262
1039	0	0	Ki67+	 2498 13298
1040	0	0	Ki67+	 2500 13435
1041	0	0	Ki67+	 2501 13356
1042	0	0	Ki67+	 2505 13400
1043	0	0	Ki67+	 2509 12792
1044	0	0	Ki67+	 2514 13459
1045	0	0	Ki67+	 2514 13488
1046	0	0	Ki67+	 2516 13389
1047	0	0	Ki67+	 2516 13417
1048	0	0	Ki67+	 2528 12826
1049	0	0	Ki67+	 2536 13030
1050	0	0	Ki67+	 2537 13489
1051	0	0	Ki67+	 2539 13167
1052	0	0	Ki67+	 2539 13418
1053	0	0	Ki67+	 2541 13457
1054	0	0	Ki67+	 2545 12871
1055	0	0	Ki67+	 2546 13137
1056	0	0	Ki67+	 2550 13472
1057	0	0	Ki67+	 2558 13122
1058	0	0	Ki67+	 2563 13190
1059	0	0	Ki67+	 2564 13249
1060	0	0	Ki67+	 2568 13112
1061	0	0	Ki67+	 2569 12862
1062	0	0	Ki67+	 2577 12713
1063	0	0	Ki67+	 2580 13232
1064	0	0	Ki67+	 2585 13138
1065	0	0	Ki67+	 2585 13246
1066	0	0	Ki67+	 2586 12894
1067	0	0	Ki67+	 1794 13589
1068	0	0	Ki67+	 1817 14303
1069	0	0	Ki67+	 1822 13902
1070	0	0	Ki67+	 1824 14234
1071	0	0	Ki67+	 1825 13616
1072	0	0	Ki67+	 1827 14188
1073	0	0	Ki67+	 1847 13924
1074	0	0	Ki67+	 1867 14290
1075	0	0	Ki67+	 1888 13947
1076	0	0	Ki67+	 1891 13921
1077	0	0	Ki67+	 1896 13776
1078	0	0	Ki67+	 1901 13829
1079	0	0	Ki67+	 1921 13779
1080	0	0	Ki67+	 1923 13830
1081	0	0	Ki67+	 1924 13940
1082	0	0	Ki67+	 1929 13721
1083	0	0	Ki67+	 1931 13879
1084	0	0	Ki67+	 1938 13549
1085	0	0	Ki67+	 1941 13568
1086	0	0	Ki67+	 1941 13840
1087	0	0	Ki67+	 1944 13927
1088	0	0	Ki67+	 1945 13727
1089	0	0	Ki67+	 1951 13886
1090	0	0	Ki67+	 1951 14276
1091	0	0	Ki67+	 1953 13866
1092	0	0	Ki67+	 1966 13564
1093	0	0	Ki67+	 1967 13586
1094	0	0	Ki67+	 1972 13740
1095	0	0	Ki67+	 1984 13668
1096	0	0	Ki67+	 1993 13747
1097	0	0	Ki67+	 1993 13810
1098	0	0	Ki67+	 2003 14190
1099	0	0	Ki67+	 2007 13593
1100	0	0	Ki67+	 2007 13690
1101	0	0	Ki67+	 2017 13601
1102	0	0	Ki67+	 2025 13678
1103	0	0	Ki67+	 2025 13731
1104	0	0	Ki67+	 2038 13716
1105	0	0	Ki67+	 2038 13767
1106	0	0	Ki67+	 2039 13698
1107	0	0	Ki67+	 2043 13738
1108	0	0	Ki67+	 2070 13506
1109	0	0	Ki67+	 2072 14281
1110	0	0	Ki67+	 2083 13547
1111	0	0	Ki67+	 2091 13574
1112	0	0	Ki67+	 2093 13519
1113	0	0	Ki67+	 2109 14170
1114	0	0	Ki67+	 2111 14300
1115	0	0	Ki67+	 2112 13557
1116	0	0	Ki67+	 2112 14080
1117	0	0	Ki67+	 2113 13988
1118	0	0	Ki67+	 2117 14127
1119	0	0	Ki67+	 2122 13517
1120	0	0	Ki67+	 2124 14167
1121	0	0	Ki67+	 2129 14043
1122	0	0	Ki67+	 2137 14074
1123	0	0	Ki67+	 2141 13539
1124	0	0	Ki67+	 2141 14097
1125	0	0	Ki67+	 2147 14182
1126	0	0	Ki67+	 2161 13997
1127	0	0	Ki67+	 2180 13952
1128	0	0	Ki67+	 2182 13971
1129	0	0	Ki67+	 2185 14027
1130	0	0	Ki67+	 2201 13828
1131	0	0	Ki67+	 2210 13971
1132	0	0	Ki67+	 2221 13992
1133	0	0	Ki67+	 2226 14051
1134	0	0	Ki67+	 2227 13784
1135	0	0	Ki67+	 2230 13813
1136	0	0	Ki67+	 2232 13905
1137	0	0	Ki67+	 2247 14191
1138	0	0	Ki67+	 2253 13810
1139	0	0	Ki67+	 2254 13937
1140	0	0	Ki67+	 2256 13770
1141	0	0	Ki67+	 2259 13907
1142	0	0	Ki67+	 2265 14028
1143	0	0	Ki67+	 2274 13918
1144	0	0	Ki67+	 2276 13751
1145	0	0	Ki67+	 2280 14134
1146	0	0	Ki67+	 2281 14104
1147	0	0	Ki67+	 2285 13763
1148	0	0	Ki67+	 2289 13786
1149	0	0	Ki67+	 2294 13918
1150	0	0	Ki67+	 2296 13899
1151	0	0	Ki67+	 2298 13743
1152	0	0	Ki67+	 2298 14136
1153	0	0	Ki67+	 2315 13702
1154	0	0	Ki67+	 2315 13776
1155	0	0	Ki67+	 2316 14135
1156	0	0	Ki67+	 2318 13890
1157	0	0	Ki67+	 2319 14194
1158	0	0	Ki67+	 2325 13755
1159	0	0	Ki67+	 2332 14277
1160	0	0	Ki67+	 2336 13632
1161	0	0	Ki67+	 2336 14113
1162	0	0	Ki67+	 2344 13775
1163	0	0	Ki67+	 2365 13621
1164	0	0	Ki67+	 2371 13820
1165	0	0	Ki67+	 2377 13770
1166	0	0	Ki67+	 2377 13788
1167	0	0	Ki67+	 2402 14289
1168	0	0	Ki67+	 2407 14136
1169	0	0	Ki67+	 2413 13805
1170	0	0	Ki67+	 2416 13839
1171	0	0	Ki67+	 2423 13791
1172	0	0	Ki67+	 2425 14101
1173	0	0	Ki67+	 2427 13523
1174	0	0	Ki67+	 2446 14147
1175	0	0	Ki67+	 2447 13974
1176	0	0	Ki67+	 2447 14128
1177	0	0	Ki67+	 2450 13941
1178	0	0	Ki67+	 2455 13516
1179	0	0	Ki67+	 2460 13865
1180	0	0	Ki67+	 2464 13934
1181	0	0	Ki67+	 2467 13532
1182	0	0	Ki67+	 2482 13520
1183	0	0	Ki67+	 2491 13941
1184	0	0	Ki67+	 2491 13983
1185	0	0	Ki67+	 2497 13885
1186	0	0	Ki67+	 2509 13753
1187	0	0	Ki67+	 2510 13505
1188	0	0	Ki67+	 2524 14161
1189	0	0	Ki67+	 2532 13958
1190	0	0	Ki67+	 2532 13976
1191	0	0	Ki67+	 2547 13816
1192	0	0	Ki67+	 2556 13793
1193	0	0	Ki67+	 2556 14183
1194	0	0	Ki67+	 2562 14246
1195	0	0	Ki67+	 2568 14257
1196	0	0	Ki67+	 2570 13871
1197	0	0	Ki67+	 2583 13833
1198	0	0	Ki67+	 2585 13798
1199	0	0	Ki67+	 1799 15067
1200	0	0	Ki67+	 1801 14492
1201	0	0	Ki67+	 1803 14877
1202	0	0	Ki67+	 1804 15020
1203	0	0	Ki67+	 1812 14401
1204	0	0	Ki67+	 1812 14909
1205	0	0	Ki67+	 1818 14854
1206	0	0	Ki67+	 1820 15012
1207	0	0	Ki67+	 1822 14599
1208	0	0	Ki67+	 1825 15052
1209	0	0	Ki67+	 1826 15073
1210	0	0	Ki67+	 1828 14614
1211	0	0	Ki67+	 1834 14919
1212	0	0	Ki67+	 1834 14987
1213	0	0	Ki67+	 1841 14867
1214	0	0	Ki67+	 1849 15096
1215	0	0	Ki67+	 1851 14893
1216	0	0	Ki67+	 1852 14385
1217	0	0	Ki67+	 1855 15075
1218	0	0	Ki67+	 1856 15000
1219	0	0	Ki67+	 1858 14569
1220	0	0	Ki67+	 1860 14980
1221	0	0	Ki67+	 1869 14910
1222	0	0	Ki67+	 1872 14866
1223	0	0	Ki67+	 1875 15059
1224	0	0	Ki67+	 1881 15002
1225	0	0	Ki67+	 1886 15088
1226	0	0	Ki67+	 1888 15078
1227	0	0	Ki67+	 1890 14625
1228	0	0	Ki67+	 1896 14981
1229	0	0	Ki67+	 1897 15025
1230	0	0	Ki67+	 1899 14594
1231	0	0	Ki67+	 1906 14615
1232	0	0	Ki67+	 1908 14893
1233	0	0	Ki67+	 1908 15016
1234	0	0	Ki67+	 1910 14544
1235	0	0	Ki67+	 1921 14339
1236	0	0	Ki67+	 1930 14574
1237	0	0	Ki67+	 1948 15011
1238	0	0	Ki67+	 1949 14862
1239	0	0	Ki67+	 1949 14987
1240	0	0	Ki67+	 1971 14616
1241	0	0	Ki67+	 1971 14985
1242	0	0	Ki67+	 1978 14307
1243	0	0	Ki67+	 1980 15029
1244	0	0	Ki67+	 1987 14920
1245	0	0	Ki67+	 1989 14733
1246	0	0	Ki67+	 2002 14988
1247	0	0	Ki67+	 2005 15033
1248	0	0	Ki67+	 2009 14310
1249	0	0	Ki67+	 2020 15013
1250	0	0	Ki67+	 2029 14370
1251	0	0	Ki67+	 2034 14562
1252	0	0	Ki67+	 2041 14611
1253	0	0	Ki67+	 2043 15000
1254	0	0	Ki67+	 2044 14335
1255	0	0	Ki67+	 2056 14321
1256	0	0	Ki67+	 2062 14536
1257	0	0	Ki67+	 2068 15018
1258	0	0	Ki67+	 2077 14384
1259	0	0	Ki67+	 2079 14991
1260	0	0	Ki67+	 2083 14346
1261	0	0	Ki67+	 2086 15009
1262	0	0	Ki67+	 2087 14533
1263	0	0	Ki67+	 2101 14601
1264	0	0	Ki67+	 2101 14983
1265	0	0	Ki67+	 2103 14575
1266	0	0	Ki67+	 2108 14375
1267	0	0	Ki67+	 2112 15006
1268	0	0	Ki67+	 2113 14738
1269	0	0	Ki67+	 2120 14558
1270	0	0	Ki67+	 2121 14365
1271	0	0	Ki67+	 2125 14571
1272	0	0	Ki67+	 2128 14978
1273	0	0	Ki67+	 2132 14393
1274	0	0	Ki67+	 2137 14537
1275	0	0	Ki67+	 2148 15019
1276	0	0	Ki67+	 2150 14406
1277	0	0	Ki67+	 2152 14437
1278	0	0	Ki67+	 2152 15003
1279	0	0	Ki67+	 2155 14566
1280	0	0	Ki67+	 2159 14992
1281	0	0	Ki67+	 2162 14421
1282	0	0	Ki67+	 2164 14469
1283	0	0	Ki67+	 2165 14554
1284	0	0	Ki67+	 2169 14430
1285	0	0	Ki67+	 2179 14573
1286	0	0	Ki67+	 2180 14987
1287	0	0	Ki67+	 2182 15084
1288	0	0	Ki67+	 2184 14425
1289	0	0	Ki67+	 2196 14481
1290	0	0	Ki67+	 2202 15003
1291	0	0	Ki67+	 2211 14582
1292	0	0	Ki67+	 2212 14567
1293	0	0	Ki67+	 2221 14459
1294	0	0	Ki67+	 2226 14988
1295	0	0	Ki67+	 2242 15091
1296	0	0	Ki67+	 2246 14982
1297	0	0	Ki67+	 2247 14488
1298	0	0	Ki67+	 2255 14574
1299	0	0	Ki67+	 2275 14988
1300	0	0	Ki67+	 2284 14553
1301	0	0	Ki67+	 2286 14994
1302	0	0	Ki67+	 2296 14356
1303	0	0	Ki67+	 2315 14363
1304	0	0	Ki67+	 2316 14393
1305	0	0	Ki67+	 2322 14334
1306	0	0	Ki67+	 2324 14306
1307	0	0	Ki67+	 2338 15047
1308	0	0	Ki67+	 2339 14424
1309	0	0	Ki67+	 2359 14343
1310	0	0	Ki67+	 2359 14418
1311	0	0	Ki67+	 2361 14441
1312	0	0	Ki67+	 2369 14319
1313	0	0	Ki67+	 2374 14477
1314	0	0	Ki67+	 2376 14413
1315	0	0	Ki67+	 2380 15029
1316	0	0	Ki67+	 2384 14331
1317	0	0	Ki67+	 2396 14961
1318	0	0	Ki67+	 2399 14336
1319	0	0	Ki67+	 2403 14487
1320	0	0	Ki67+	 2412 14479
1321	0	0	Ki67+	 2425 14324
1322	0	0	Ki67+	 2429 14482
1323	0	0	Ki67+	 2440 14916
1324	0	0	Ki67+	 2445 14367
1325	0	0	Ki67+	 2447 14335
1326	0	0	Ki67+	 2475 14556
1327	0	0	Ki67+	 2481 14513
1328	0	0	Ki67+	 2488 14549
1329	0	0	Ki67+	 2493 14373
1330	0	0	Ki67+	 2497 14344
1331	0	0	Ki67+	 2500 14560
1332	0	0	Ki67+	 2501 14580
1333	0	0	Ki67+	 2515 14353
1334	0	0	Ki67+	 2515 14384
1335	0	0	Ki67+	 2524 14361
1336	0	0	Ki67+	 2525 14603
1337	0	0	Ki67+	 2527 15102
1338	0	0	Ki67+	 2529 14532
1339	0	0	Ki67+	 2547 14619
1340	0	0	Ki67+	 2550 14390
1341	0	0	Ki67+	 2556 14582
1342	0	0	Ki67+	 2561 14601
1343	0	0	Ki67+	 2562 14568
1344	0	0	Ki67+	 2574 14375
1345	0	0	Ki67+	 2580 14406
1346	0	0	Ki67+	 2581 14643
1347	0	0	Ki67+	 2581 14671
1348	0	0	Ki67+	 2583 14993
1349	0	0	Ki67+	 2586 14599
1350	0	0	Ki67+	 1805 15404
1351	0	0	Ki67+	 1858 15409
1352	0	0	Ki67+	 1859 15217
1353	0	0	Ki67+	 1865 15343
1354	0	0	Ki67+	 1873 15392
1355	0	0	Ki67+	 1873 15768
1356	0	0	Ki67+	 1880 15491
1357	0	0	Ki67+	 1881 15106
1358	0	0	Ki67+	 1887 15122
1359	0	0	Ki67+	 1912 15116
1360	0	0	Ki67+	 1922 15143
1361	0	0	Ki67+	 1922 15209
1362	0	0	Ki67+	 1928 15838
1363	0	0	Ki67+	 1938 15688
1364	0	0	Ki67+	 1948 15144
1365	0	0	Ki67+	 1959 15140
1366	0	0	Ki67+	 1969 15672
1367	0	0	Ki67+	 1977 15144
1368	0	0	Ki67+	 2015 15600
1369	0	0	Ki67+	 2023 15147
1370	0	0	Ki67+	 2038 15143
1371	0	0	Ki67+	 2066 15815
1372	0	0	Ki67+	 2077 15136
1373	0	0	Ki67+	 2085 15787
1374	0	0	Ki67+	 2094 15120
1375	0	0	Ki67+	 2112 15116
1376	0	0	Ki67+	 2121 15146
1377	0	0	Ki67+	 2136 15124
1378	0	0	Ki67+	 2142 15149
1379	0	0	Ki67+	 2147 15139
1380	0	0	Ki67+	 2157 15127
1381	0	0	Ki67+	 2163 15107
1382	0	0	Ki67+	 2172 15145
1383	0	0	Ki67+	 2185 15483
1384	0	0	Ki67+	 2197 15123
1385	0	0	Ki67+	 2202 15108
1386	0	0	Ki67+	 2222 15116
1387	0	0	Ki67+	 2260 15677
1388	0	0	Ki67+	 2271 15643
1389	0	0	Ki67+	 2299 15321
1390	0	0	Ki67+	 2320 15344
1391	0	0	Ki67+	 2335 15503
1392	0	0	Ki67+	 2336 15367
1393	0	0	Ki67+	 2340 15297
1394	0	0	Ki67+	 2341 15339
1395	0	0	Ki67+	 2362 15304
1396	0	0	Ki67+	 2363 15506
1397	0	0	Ki67+	 2364 15385
1398	0	0	Ki67+	 2378 15400
1399	0	0	Ki67+	 2392 15582
1400	0	0	Ki67+	 2401 15813
1401	0	0	Ki67+	 2402 15421
1402	0	0	Ki67+	 2404 15318
1403	0	0	Ki67+	 2423 15429
1404	0	0	Ki67+	 2431 15328
1405	0	0	Ki67+	 2432 15343
1406	0	0	Ki67+	 2433 15899
1407	0	0	Ki67+	 2455 15341
1408	0	0	Ki67+	 2457 15550
1409	0	0	Ki67+	 2462 15830
1410	0	0	Ki67+	 2470 15453
1411	0	0	Ki67+	 2478 15191
1412	0	0	Ki67+	 2480 15633
1413	0	0	Ki67+	 2487 15215
1414	0	0	Ki67+	 2492 15375
1415	0	0	Ki67+	 2497 15160
1416	0	0	Ki67+	 2502 15436
1417	0	0	Ki67+	 2527 15474
1418	0	0	Ki67+	 2533 15642
1419	0	0	Ki67+	 2536 15262
1420	0	0	Ki67+	 2539 15420
1421	0	0	Ki67+	 2553 15149
1422	0	0	Ki67+	 2561 15112
1423	0	0	Ki67+	 2562 15461
1424	0	0	Ki67+	 2579 15148
1425	0	0	Ki67+	 2587 15111
1426	0	0	Ki67+	 2590 15206
1427	0	0	Ki67+	 1892 16471
1428	0	0	Ki67+	 1927 16692
1429	0	0	Ki67+	 1931 16198
1430	0	0	Ki67+	 1943 16242
1431	0	0	Ki67+	 1965 16683
1432	0	0	Ki67+	 2086 16623
1433	0	0	Ki67+	 2125 16515
1434	0	0	Ki67+	 2127 16682
1435	0	0	Ki67+	 2131 16664
1436	0	0	Ki67+	 2141 16322
1437	0	0	Ki67+	 2146 16481
1438	0	0	Ki67+	 2155 16220
1439	0	0	Ki67+	 2155 16512
1440	0	0	Ki67+	 2164 16477
1441	0	0	Ki67+	 2169 16184
1442	0	0	Ki67+	 2171 16498
1443	0	0	Ki67+	 2176 16247
1444	0	0	Ki67+	 2180 16656
1445	0	0	Ki67+	 2181 16172
1446	0	0	Ki67+	 2191 16461
1447	0	0	Ki67+	 2195 16503
1448	0	0	Ki67+	 2206 16536
1449	0	0	Ki67+	 2230 16398
1450	0	0	Ki67+	 2230 16434
1451	0	0	Ki67+	 2237 16365
1452	0	0	Ki67+	 2237 16487
1453	0	0	Ki67+	 2238 16524
1454	0	0	Ki67+	 2245 16468
1455	0	0	Ki67+	 2251 16364
1456	0	0	Ki67+	 2253 16322
1457	0	0	Ki67+	 2259 16261
1458	0	0	Ki67+	 2260 16280
1459	0	0	Ki67+	 2263 16453
1460	0	0	Ki67+	 2264 16497
1461	0	0	Ki67+	 2265 16429
1462	0	0	Ki67+	 2266 16397
1463	0	0	Ki67+	 2267 16302
1464	0	0	Ki67+	 2268 16254
1465	0	0	Ki67+	 2276 16327
1466	0	0	Ki67+	 2279 16205
1467	0	0	Ki67+	 2284 16217
1468	0	0	Ki67+	 2285 16354
1469	0	0	Ki67+	 2296 16409
1470	0	0	Ki67+	 2307 16256
1471	0	0	Ki67+	 2312 16208
1472	0	0	Ki67+	 2322 16242
1473	0	0	Ki67+	 2326 16107
1474	0	0	Ki67+	 2330 16063
1475	0	0	Ki67+	 2334 16152
1476	0	0	Ki67+	 2337 16085
1477	0	0	Ki67+	 2341 16112
1478	0	0	Ki67+	 2342 16128
1479	0	0	Ki67+	 2349 15945
1480	0	0	Ki67+	 2350 16251
1481	0	0	Ki67+	 2353 16102
1482	0	0	Ki67+	 2354 16061
1483	0	0	Ki67+	 2354 16574
1484	0	0	Ki67+	 2358 15911
1485	0	0	Ki67+	 2358 16186
1486	0	0	Ki67+	 2359 16547
1487	0	0	Ki67+	 2363 16076
1488	0	0	Ki67+	 2363 16240
1489	0	0	Ki67+	 2365 16164
1490	0	0	Ki67+	 2366 16282
1491	0	0	Ki67+	 2366 16307
1492	0	0	Ki67+	 2367 16018
1493	0	0	Ki67+	 2374 16593
1494	0	0	Ki67+	 2377 16070
1495	0	0	Ki67+	 2378 16266
1496	0	0	Ki67+	 2380 16044
1497	0	0	Ki67+	 2380 16284
1498	0	0	Ki67+	 2382 16098
1499	0	0	Ki67+	 2386 15926
1500	0	0	Ki67+	 2388 16390
1501	0	0	Ki67+	 2392 15959
1502	0	0	Ki67+	 2402 16303
1503	0	0	Ki67+	 2402 16340
1504	0	0	Ki67+	 2402 16355
1505	0	0	Ki67+	 2403 16415
1506	0	0	Ki67+	 2404 15996
1507	0	0	Ki67+	 2408 16056
1508	0	0	Ki67+	 2412 16069
1509	0	0	Ki67+	 2417 15950
1510	0	0	Ki67+	 2420 16413
1511	0	0	Ki67+	 2424 16393
1512	0	0	Ki67+	 2425 16563
1513	0	0	Ki67+	 2429 15993
1514	0	0	Ki67+	 2431 16603
1515	0	0	Ki67+	 2441 16038
1516	0	0	Ki67+	 2443 16375
1517	0	0	Ki67+	 2443 16418
1518	0	0	Ki67+	 2444 16014
1519	0	0	Ki67+	 2445 15932
1520	0	0	Ki67+	 2457 16511
1521	0	0	Ki67+	 2463 16579
1522	0	0	Ki67+	 2464 16362
1523	0	0	Ki67+	 2470 15917
1524	0	0	Ki67+	 2471 16408
1525	0	0	Ki67+	 2471 16431
1526	0	0	Ki67+	 2472 16269
1527	0	0	Ki67+	 2485 16087
1528	0	0	Ki67+	 2486 16342
1529	0	0	Ki67+	 2489 16374
1530	0	0	Ki67+	 2492 16301
1531	0	0	Ki67+	 2496 16201
1532	0	0	Ki67+	 2503 16189
1533	0	0	Ki67+	 2504 16034
1534	0	0	Ki67+	 2511 15955
1535	0	0	Ki67+	 2512 16018
1536	0	0	Ki67+	 2513 16549
1537	0	0	Ki67+	 2517 15970
1538	0	0	Ki67+	 2518 16197
1539	0	0	Ki67+	 2521 16037
1540	0	0	Ki67+	 2529 16016
1541	0	0	Ki67+	 2529 16189
1542	0	0	Ki67+	 2532 16250
1543	0	0	Ki67+	 2533 15968
1544	0	0	Ki67+	 2544 16077
1545	0	0	Ki67+	 2545 16091
1546	0	0	Ki67+	 2558 15949
1547	0	0	Ki67+	 2558 16030
1548	0	0	Ki67+	 2574 16024
1549	0	0	Ki67+	 2580 16331
1550	0	0	Ki67+	 2585 15984
1551	0	0	Ki67+	 2588 16050
1552	0	0	Ki67+	 1793 16789
1553	0	0	Ki67+	 1809 16809
1554	0	0	Ki67+	 1812 16878
1555	0	0	Ki67+	 1820 16848
1556	0	0	Ki67+	 1843 17022
1557	0	0	Ki67+	 1844 17007
1558	0	0	Ki67+	 1848 16884
1559	0	0	Ki67+	 1856 16862
1560	0	0	Ki67+	 1858 17032
1561	0	0	Ki67+	 1873 16875
1562	0	0	Ki67+	 1897 16748
1563	0	0	Ki67+	 1897 16897
1564	0	0	Ki67+	 1910 16717
1565	0	0	Ki67+	 1914 16790
1566	0	0	Ki67+	 1931 16717
1567	0	0	Ki67+	 1960 16913
1568	0	0	Ki67+	 1965 16946
1569	0	0	Ki67+	 1968 16968
1570	0	0	Ki67+	 1979 16900
1571	0	0	Ki67+	 2014 16714
1572	0	0	Ki67+	 2017 16838
1573	0	0	Ki67+	 2022 16732
1574	0	0	Ki67+	 2025 16964
1575	0	0	Ki67+	 2032 16942
1576	0	0	Ki67+	 2037 16975
1577	0	0	Ki67+	 2039 16720
1578	0	0	Ki67+	 2041 16775
1579	0	0	Ki67+	 2050 16755
1580	0	0	Ki67+	 2053 16789
1581	0	0	Ki67+	 2082 17051
1582	0	0	Ki67+	 2120 16714
1583	0	0	Ki67+	 2122 16729
1584	0	0	Ki67+	 2124 17060
1585	0	0	Ki67+	 2134 16769
1586	0	0	Ki67+	 2138 16722
1587	0	0	Ki67+	 2140 16784
1588	0	0	Ki67+	 2154 16775
1589	0	0	Ki67+	 2155 16733
1590	0	0	Ki67+	 2167 17015
1591	0	0	Ki67+	 2170 16816
1592	0	0	Ki67+	 2193 16802
1593	0	0	Ki67+	 2204 16791
1594	0	0	Ki67+	 2222 16724
1595	0	0	Ki67+	 2233 16778
1596	0	0	Ki67+	 2246 16764
1597	0	0	Ki67+	 2257 16799
1598	0	0	Ki67+	 2260 16864
1599	0	0	Ki67+	 2265 16848
1600	0	0	Ki67+	 2268 16833
1601	0	0	Ki67+	 2275 16968
1602	0	0	Ki67+	 2276 16877
1603	0	0	Ki67+	 2278 17018
1604	0	0	Ki67+	 2282 16942
1605	0	0	Ki67+	 2307 17023
1606	0	0	Ki67+	 2325 17104
1607	0	0	Ki67+	 2378 16915
1608	0	0	Ki67+	 2389 16910
1609	0	0	Ki67+	 2397 17021
1610	0	0	Ki67+	 2404 16996
1611	0	0	Ki67+	 2406 16857
1612	0	0	Ki67+	 2578 16951
1613	0	0	Ki67+	 3019 11462
1614	0	0	Ki67+	 3143 11417
1615	0	0	Ki67+	 3151 11447
1616	0	0	Ki67+	 3238 11377
1617	0	0	Ki67+	 3258 11446
1618	0	0	Ki67+	 3276 11328
1619	0	0	Ki67+	 3285 11311
1620	0	0	Ki67+	 3311 11287
1621	0	0	Ki67+	 3311 11357
1622	0	0	Ki67+	 3321 11374
1623	0	0	Ki67+	 3349 11383
1624	0	0	Ki67+	 2597 12266
1625	0	0	Ki67+	 2609 12247
1626	0	0	Ki67+	 2637 12260
1627	0	0	Ki67+	 2650 11927
1628	0	0	Ki67+	 2689 12271
1629	0	0	Ki67+	 2691 12287
1630	0	0	Ki67+	 2699 12004
1631	0	0	Ki67+	 2701 12262
1632	0	0	Ki67+	 2714 12270
1633	0	0	Ki67+	 2715 11818
1634	0	0	Ki67+	 2715 11914
1635	0	0	Ki67+	 2788 11865
1636	0	0	Ki67+	 2796 11930
1637	0	0	Ki67+	 2807 11868
1638	0	0	Ki67+	 2810 12258
1639	0	0	Ki67+	 2818 11937
1640	0	0	Ki67+	 2834 12286
1641	0	0	Ki67+	 2842 11924
1642	0	0	Ki67+	 2855 12262
1643	0	0	Ki67+	 2860 11881
1644	0	0	Ki67+	 2865 11919
1645	0	0	Ki67+	 2879 11918
1646	0	0	Ki67+	 2908 11703
1647	0	0	Ki67+	 2941 11873
1648	0	0	Ki67+	 2946 11770
1649	0	0	Ki67+	 2957 11942
1650	0	0	Ki67+	 2965 11705
1651	0	0	Ki67+	 2980 11928
1652	0	0	Ki67+	 2985 11961
1653	0	0	Ki67+	 2994 11723
1654	0	0	Ki67+	 3012 11885
1655	0	0	Ki67+	 3013 11702
1656	0	0	Ki67+	 3027 11910
1657	0	0	Ki67+	 3031 12146
1658	0	0	Ki67+	 3032 11725
1659	0	0	Ki67+	 3034 11936
1660	0	0	Ki67+	 3038 11917
1661	0	0	Ki67+	 3040 11895
1662	0	0	Ki67+	 3048 11681
1663	0	0	Ki67+	 3055 11940
1664	0	0	Ki67+	 3057 12186
1665	0	0	Ki67+	 3061 11732
1666	0	0	Ki67+	 3066 12058
1667	0	0	Ki67+	 3096 11742
1668	0	0	Ki67+	 3125 11733
1669	0	0	Ki67+	 3134 11754
1670	0	0	Ki67+	 3143 11736
1671	0	0	Ki67+	 3150 11748
1672	0	0	Ki67+	 3152 11985
1673	0	0	Ki67+	 3165 11742
1674	0	0	Ki67+	 3166 11761
1675	0	0	Ki67+	 3186 12218
1676	0	0	Ki67+	 3191 12242
1677	0	0	Ki67+	 3204 12174
1678	0	0	Ki67+	 3204 12260
1679	0	0	Ki67+	 3210 11753
1680	0	0	Ki67+	 3210 12223
1681	0	0	Ki67+	 3212 12194
1682	0	0	Ki67+	 3220 12179
1683	0	0	Ki67+	 3227 12151
1684	0	0	Ki67+	 3230 11857
1685	0	0	Ki67+	 3230 12259
1686	0	0	Ki67+	 3233 11774
1687	0	0	Ki67+	 3238 11946
1688	0	0	Ki67+	 3243 12129
1689	0	0	Ki67+	 3243 12236
1690	0	0	Ki67+	 3248 12164
1691	0	0	Ki67+	 3249 12200
1692	0	0	Ki67+	 3257 11746
1693	0	0	Ki67+	 3257 11852
1694	0	0	Ki67+	 3261 12123
1695	0	0	Ki67+	 3265 12147
1696	0	0	Ki67+	 3265 12213
1697	0	0	Ki67+	 3267 12284
1698	0	0	Ki67+	 3270 11770
1699	0	0	Ki67+	 3275 11792
1700	0	0	Ki67+	 3284 11767
1701	0	0	Ki67+	 3286 12128
1702	0	0	Ki67+	 3292 12272
1703	0	0	Ki67+	 3298 12235
1704	0	0	Ki67+	 3302 12205
1705	0	0	Ki67+	 3303 11789
1706	0	0	Ki67+	 3305 12180
1707	0	0	Ki67+	 3307 11802
1708	0	0	Ki67+	 3312 12148
1709	0	0	Ki67+	 3313 12117
1710	0	0	Ki67+	 3328 12206
1711	0	0	Ki67+	 3330 11806
1712	0	0	Ki67+	 3337 12135
1713	0	0	Ki67+	 3341 12189
1714	0	0	Ki67+	 3345 12157
1715	0	0	Ki67+	 3360 11818
1716	0	0	Ki67+	 3362 12141
1717	0	0	Ki67+	 3364 12258
1718	0	0	Ki67+	 3380 12284
1719	0	0	Ki67+	 3389 12177
1720	0	0	Ki67+	 2604 12908
1721	0	0	Ki67+	 2610 12538
1722	0	0	Ki67+	 2611 12939
1723	0	0	Ki67+	 2612 12896
1724	0	0	Ki67+	 2618 12931
1725	0	0	Ki67+	 2621 12293
1726	0	0	Ki67+	 2622 12755
1727	0	0	Ki67+	 2635 12951
1728	0	0	Ki67+	 2636 12559
1729	0	0	Ki67+	 2642 12536
1730	0	0	Ki67+	 2648 13083
1731	0	0	Ki67+	 2650 12912
1732	0	0	Ki67+	 2654 12964
1733	0	0	Ki67+	 2656 12739
1734	0	0	Ki67+	 2658 12946
1735	0	0	Ki67+	 2660 12327
1736	0	0	Ki67+	 2663 12778
1737	0	0	Ki67+	 2666 12797
1738	0	0	Ki67+	 2670 12729
1739	0	0	Ki67+	 2670 12770
1740	0	0	Ki67+	 2674 12565
1741	0	0	Ki67+	 2676 12406
1742	0	0	Ki67+	 2676 12990
1743	0	0	Ki67+	 2682 12978
1744	0	0	Ki67+	 2689 12572
1745	0	0	Ki67+	 2697 13005
1746	0	0	Ki67+	 2700 12796
1747	0	0	Ki67+	 2704 12988
1748	0	0	Ki67+	 2705 12452
1749	0	0	Ki67+	 2714 12465
1750	0	0	Ki67+	 2716 12579
1751	0	0	Ki67+	 2719 13032
1752	0	0	Ki67+	 2726 12803
1753	0	0	Ki67+	 2734 12991
1754	0	0	Ki67+	 2737 12440
1755	0	0	Ki67+	 2737 12491
1756	0	0	Ki67+	 2738 12789
1757	0	0	Ki67+	 2753 12507
1758	0	0	Ki67+	 2755 12454
1759	0	0	Ki67+	 2756 12591
1760	0	0	Ki67+	 2756 12829
1761	0	0	Ki67+	 2757 12801
1762	0	0	Ki67+	 2763 12467
1763	0	0	Ki67+	 2765 12451
1764	0	0	Ki67+	 2766 13056
1765	0	0	Ki67+	 2768 12372
1766	0	0	Ki67+	 2771 12480
1767	0	0	Ki67+	 2774 12537
1768	0	0	Ki67+	 2775 13047
1769	0	0	Ki67+	 2779 12324
1770	0	0	Ki67+	 2783 12551
1771	0	0	Ki67+	 2785 12508
1772	0	0	Ki67+	 2785 12529
1773	0	0	Ki67+	 2788 12313
1774	0	0	Ki67+	 2788 12576
1775	0	0	Ki67+	 2793 12852
1776	0	0	Ki67+	 2793 12887
1777	0	0	Ki67+	 2796 12483
1778	0	0	Ki67+	 2797 13055
1779	0	0	Ki67+	 2800 12346
1780	0	0	Ki67+	 2800 12545
1781	0	0	Ki67+	 2803 13026
1782	0	0	Ki67+	 2803 13067
1783	0	0	Ki67+	 2808 12998
1784	0	0	Ki67+	 2808 13042
1785	0	0	Ki67+	 2811 12330
1786	0	0	Ki67+	 2815 12513
1787	0	0	Ki67+	 2815 13012
1788	0	0	Ki67+	 2818 12486
1789	0	0	Ki67+	 2821 12559
1790	0	0	Ki67+	 2825 12470
1791	0	0	Ki67+	 2828 12862
1792	0	0	Ki67+	 2835 12518
1793	0	0	Ki67+	 2846 13057
1794	0	0	Ki67+	 2847 12494
1795	0	0	Ki67+	 2849 12460
1796	0	0	Ki67+	 2852 12529
1797	0	0	Ki67+	 2857 13058
1798	0	0	Ki67+	 2858 12419
1799	0	0	Ki67+	 2860 12492
1800	0	0	Ki67+	 2863 12540
1801	0	0	Ki67+	 2866 12384
1802	0	0	Ki67+	 2869 12886
1803	0	0	Ki67+	 2871 12924
1804	0	0	Ki67+	 2873 12431
1805	0	0	Ki67+	 2879 12372
1806	0	0	Ki67+	 2879 12476
1807	0	0	Ki67+	 2880 12407
1808	0	0	Ki67+	 2880 12510
1809	0	0	Ki67+	 2885 13082
1810	0	0	Ki67+	 2931 12384
1811	0	0	Ki67+	 2932 12959
1812	0	0	Ki67+	 2945 12948
1813	0	0	Ki67+	 2951 12970
1814	0	0	Ki67+	 2962 12959
1815	0	0	Ki67+	 2979 12487
1816	0	0	Ki67+	 2981 12974
1817	0	0	Ki67+	 2984 12377
1818	0	0	Ki67+	 2996 13073
1819	0	0	Ki67+	 2998 12733
1820	0	0	Ki67+	 3000 12781
1821	0	0	Ki67+	 3012 12713
1822	0	0	Ki67+	 3013 12904
1823	0	0	Ki67+	 3014 13067
1824	0	0	Ki67+	 3017 12766
1825	0	0	Ki67+	 3019 12731
1826	0	0	Ki67+	 3030 12391
1827	0	0	Ki67+	 3032 12673
1828	0	0	Ki67+	 3033 12813
1829	0	0	Ki67+	 3037 12829
1830	0	0	Ki67+	 3038 12374
1831	0	0	Ki67+	 3038 12988
1832	0	0	Ki67+	 3044 12425
1833	0	0	Ki67+	 3055 12398
1834	0	0	Ki67+	 3056 12820
1835	0	0	Ki67+	 3057 12673
1836	0	0	Ki67+	 3061 12434
1837	0	0	Ki67+	 3076 12937
1838	0	0	Ki67+	 3081 12888
1839	0	0	Ki67+	 3087 12692
1840	0	0	Ki67+	 3089 12377
1841	0	0	Ki67+	 3094 12857
1842	0	0	Ki67+	 3103 12817
1843	0	0	Ki67+	 3107 12926
1844	0	0	Ki67+	 3111 12958
1845	0	0	Ki67+	 3116 12674
1846	0	0	Ki67+	 3120 12757
1847	0	0	Ki67+	 3120 12979
1848	0	0	Ki67+	 3130 12778
1849	0	0	Ki67+	 3132 12955
1850	0	0	Ki67+	 3139 12755
1851	0	0	Ki67+	 3147 12716
1852	0	0	Ki67+	 3149 12735
1853	0	0	Ki67+	 3150 12635
1854	0	0	Ki67+	 3151 12598
1855	0	0	Ki67+	 3160 13007
1856	0	0	Ki67+	 3164 12418
1857	0	0	Ki67+	 3173 12623
1858	0	0	Ki67+	 3179 12577
1859	0	0	Ki67+	 3202 13033
1860	0	0	Ki67+	 3211 12982
1861	0	0	Ki67+	 3215 12307
1862	0	0	Ki67+	 3217 12917
1863	0	0	Ki67+	 3221 13003
1864	0	0	Ki67+	 3225 13015
1865	0	0	Ki67+	 3233 12716
1866	0	0	Ki67+	 3236 12292
1867	0	0	Ki67+	 3236 12415
1868	0	0	Ki67+	 3240 12963
1869	0	0	Ki67+	 3240 13004
1870	0	0	Ki67+	 3252 12328
1871	0	0	Ki67+	 3256 12392
1872	0	0	Ki67+	 3259 12362
1873	0	0	Ki67+	 3264 12402
1874	0	0	Ki67+	 3270 12375
1875	0	0	Ki67+	 3285 12496
1876	0	0	Ki67+	 3290 12688
1877	0	0	Ki67+	 3315 12350
1878	0	0	Ki67+	 3317 12823
1879	0	0	Ki67+	 3325 12663
1880	0	0	Ki67+	 3335 12678
1881	0	0	Ki67+	 3336 12661
1882	0	0	Ki67+	 3338 12303
1883	0	0	Ki67+	 3341 12370
1884	0	0	Ki67+	 3342 12350
1885	0	0	Ki67+	 3349 12316
1886	0	0	Ki67+	 3386 12351
1887	0	0	Ki67+	 2596 13184
1888	0	0	Ki67+	 2598 13277
1889	0	0	Ki67+	 2599 13812
1890	0	0	Ki67+	 2605 13308
1891	0	0	Ki67+	 2611 13162
1892	0	0	Ki67+	 2614 13127
1893	0	0	Ki67+	 2618 13319
1894	0	0	Ki67+	 2624 13810
1895	0	0	Ki67+	 2627 13250
1896	0	0	Ki67+	 2627 13348
1897	0	0	Ki67+	 2631 13360
1898	0	0	Ki67+	 2631 13582
1899	0	0	Ki67+	 2642 13129
1900	0	0	Ki67+	 2645 13657
1901	0	0	Ki67+	 2646 13823
1902	0	0	Ki67+	 2652 13147
1903	0	0	Ki67+	 2655 13165
1904	0	0	Ki67+	 2664 13401
1905	0	0	Ki67+	 2664 13799
1906	0	0	Ki67+	 2675 13266
1907	0	0	Ki67+	 2675 13351
1908	0	0	Ki67+	 2675 13574
1909	0	0	Ki67+	 2681 13881
1910	0	0	Ki67+	 2689 13570
1911	0	0	Ki67+	 2690 13400
1912	0	0	Ki67+	 2694 13430
1913	0	0	Ki67+	 2697 13582
1914	0	0	Ki67+	 2703 13279
1915	0	0	Ki67+	 2707 13292
1916	0	0	Ki67+	 2708 13231
1917	0	0	Ki67+	 2716 13693
1918	0	0	Ki67+	 2721 13219
1919	0	0	Ki67+	 2722 13502
1920	0	0	Ki67+	 2727 13248
1921	0	0	Ki67+	 2747 13297
1922	0	0	Ki67+	 2759 13506
1923	0	0	Ki67+	 2764 13330
1924	0	0	Ki67+	 2773 13548
1925	0	0	Ki67+	 2781 13491
1926	0	0	Ki67+	 2787 13316
1927	0	0	Ki67+	 2798 13417
1928	0	0	Ki67+	 2799 13533
1929	0	0	Ki67+	 2805 13494
1930	0	0	Ki67+	 2807 13583
1931	0	0	Ki67+	 2808 13160
1932	0	0	Ki67+	 2808 13388
1933	0	0	Ki67+	 2817 13556
1934	0	0	Ki67+	 2819 13536
1935	0	0	Ki67+	 2824 13408
1936	0	0	Ki67+	 2837 13589
1937	0	0	Ki67+	 2855 13617
1938	0	0	Ki67+	 2861 13139
1939	0	0	Ki67+	 2868 13582
1940	0	0	Ki67+	 2869 13543
1941	0	0	Ki67+	 2873 13563
1942	0	0	Ki67+	 2880 13137
1943	0	0	Ki67+	 2882 13410
1944	0	0	Ki67+	 2883 13156
1945	0	0	Ki67+	 2884 13618
1946	0	0	Ki67+	 2892 13608
1947	0	0	Ki67+	 2902 13476
1948	0	0	Ki67+	 2906 13608
1949	0	0	Ki67+	 2910 13524
1950	0	0	Ki67+	 2911 13176
1951	0	0	Ki67+	 2917 13146
1952	0	0	Ki67+	 2923 13214
1953	0	0	Ki67+	 2924 13635
1954	0	0	Ki67+	 2928 13159
1955	0	0	Ki67+	 2929 13181
1956	0	0	Ki67+	 2931 13674
1957	0	0	Ki67+	 2939 13630
1958	0	0	Ki67+	 2940 13499
1959	0	0	Ki67+	 2941 13550
1960	0	0	Ki67+	 2941 13668
1961	0	0	Ki67+	 2942 13608
1962	0	0	Ki67+	 2943 13208
1963	0	0	Ki67+	 2950 13254
1964	0	0	Ki67+	 2959 13224
1965	0	0	Ki67+	 2965 13578
1966	0	0	Ki67+	 2974 13785
1967	0	0	Ki67+	 2977 13725
1968	0	0	Ki67+	 2979 13581
1969	0	0	Ki67+	 2985 13276
1970	0	0	Ki67+	 2988 13785
1971	0	0	Ki67+	 2992 13262
1972	0	0	Ki67+	 2992 13731
1973	0	0	Ki67+	 3020 13209
1974	0	0	Ki67+	 3023 13089
1975	0	0	Ki67+	 3024 13840
1976	0	0	Ki67+	 3031 13635
1977	0	0	Ki67+	 3033 13163
1978	0	0	Ki67+	 3034 13558
1979	0	0	Ki67+	 3037 13245
1980	0	0	Ki67+	 3047 13594
1981	0	0	Ki67+	 3049 13780
1982	0	0	Ki67+	 3049 13821
1983	0	0	Ki67+	 3051 13098
1984	0	0	Ki67+	 3051 13513
1985	0	0	Ki67+	 3051 13738
1986	0	0	Ki67+	 3055 13257
1987	0	0	Ki67+	 3058 13581
1988	0	0	Ki67+	 3058 13609
1989	0	0	Ki67+	 3059 13161
1990	0	0	Ki67+	 3059 13239
1991	0	0	Ki67+	 3059 13856
1992	0	0	Ki67+	 3061 13139
1993	0	0	Ki67+	 3076 13602
1994	0	0	Ki67+	 3088 13821
1995	0	0	Ki67+	 3093 13727
1996	0	0	Ki67+	 3113 13462
1997	0	0	Ki67+	 3163 13602
1998	0	0	Ki67+	 3169 13576
1999	0	0	Ki67+	 3174 13631
2000	0	0	Ki67+	 3181 13652
2001	0	0	Ki67+	 3204 13458
2002	0	0	Ki67+	 3212 13581
2003	0	0	Ki67+	 3214 13695
2004	0	0	Ki67+	 3215 13595
2005	0	0	Ki67+	 3229 13585
2006	0	0	Ki67+	 3238 13874
2007	0	0	Ki67+	 3245 13621
2008	0	0	Ki67+	 3255 13613
2009	0	0	Ki67+	 3256 13823
2010	0	0	Ki67+	 3267 13399
2011	0	0	Ki67+	 3271 13639
2012	0	0	Ki67+	 3277 13256
2013	0	0	Ki67+	 3279 13406
2014	0	0	Ki67+	 3284 13309
2015	0	0	Ki67+	 3286 13625
2016	0	0	Ki67+	 3286 13659
2017	0	0	Ki67+	 3296 13303
2018	0	0	Ki67+	 3301 13645
2019	0	0	Ki67+	 3303 13191
2020	0	0	Ki67+	 3309 13240
2021	0	0	Ki67+	 3314 13684
2022	0	0	Ki67+	 3318 13360
2023	0	0	Ki67+	 3319 13646
2024	0	0	Ki67+	 3332 13768
2025	0	0	Ki67+	 3333 13188
2026	0	0	Ki67+	 3337 13220
2027	0	0	Ki67+	 3348 13717
2028	0	0	Ki67+	 3349 13375
2029	0	0	Ki67+	 3363 13145
2030	0	0	Ki67+	 3372 13741
2031	0	0	Ki67+	 3380 13126
2032	0	0	Ki67+	 3381 13149
2033	0	0	Ki67+	 3385 13115
2034	0	0	Ki67+	 2593 14616
2035	0	0	Ki67+	 2594 14273
2036	0	0	Ki67+	 2602 14232
2037	0	0	Ki67+	 2611 14676
2038	0	0	Ki67+	 2625 14454
2039	0	0	Ki67+	 2629 14403
2040	0	0	Ki67+	 2631 14440
2041	0	0	Ki67+	 2641 14142
2042	0	0	Ki67+	 2646 14467
2043	0	0	Ki67+	 2649 14315
2044	0	0	Ki67+	 2653 14139
2045	0	0	Ki67+	 2662 14687
2046	0	0	Ki67+	 2667 14265
2047	0	0	Ki67+	 2668 14493
2048	0	0	Ki67+	 2672 14518
2049	0	0	Ki67+	 2673 14436
2050	0	0	Ki67+	 2676 13951
2051	0	0	Ki67+	 2678 14664
2052	0	0	Ki67+	 2679 14484
2053	0	0	Ki67+	 2680 14461
2054	0	0	Ki67+	 2686 14293
2055	0	0	Ki67+	 2707 14115
2056	0	0	Ki67+	 2709 14476
2057	0	0	Ki67+	 2718 13953
2058	0	0	Ki67+	 2728 14324
2059	0	0	Ki67+	 2728 14534
2060	0	0	Ki67+	 2735 14515
2061	0	0	Ki67+	 2738 14479
2062	0	0	Ki67+	 2745 14361
2063	0	0	Ki67+	 2752 14168
2064	0	0	Ki67+	 2756 14558
2065	0	0	Ki67+	 2759 14528
2066	0	0	Ki67+	 2764 14496
2067	0	0	Ki67+	 2772 14537
2068	0	0	Ki67+	 2783 14536
2069	0	0	Ki67+	 2789 14513
2070	0	0	Ki67+	 2796 13971
2071	0	0	Ki67+	 2797 14190
2072	0	0	Ki67+	 2799 14561
2073	0	0	Ki67+	 2801 14546
2074	0	0	Ki67+	 2808 14155
2075	0	0	Ki67+	 2827 14529
2076	0	0	Ki67+	 2831 14519
2077	0	0	Ki67+	 2838 14319
2078	0	0	Ki67+	 2852 14040
2079	0	0	Ki67+	 2904 14319
2080	0	0	Ki67+	 2906 14116
2081	0	0	Ki67+	 2908 14555
2082	0	0	Ki67+	 2912 14592
2083	0	0	Ki67+	 2926 14621
2084	0	0	Ki67+	 2929 14121
2085	0	0	Ki67+	 2934 14586
2086	0	0	Ki67+	 2937 14176
2087	0	0	Ki67+	 2943 14608
2088	0	0	Ki67+	 2952 14643
2089	0	0	Ki67+	 2955 14673
2090	0	0	Ki67+	 2989 14239
2091	0	0	Ki67+	 2994 14509
2092	0	0	Ki67+	 2997 14015
2093	0	0	Ki67+	 2999 14387
2094	0	0	Ki67+	 3003 14201
2095	0	0	Ki67+	 3028 14377
2096	0	0	Ki67+	 3050 14354
2097	0	0	Ki67+	 3091 14597
2098	0	0	Ki67+	 3105 14271
2099	0	0	Ki67+	 3108 14357
2100	0	0	Ki67+	 3148 14374
2101	0	0	Ki67+	 3188 14179
2102	0	0	Ki67+	 3194 14603
2103	0	0	Ki67+	 3201 14346
2104	0	0	Ki67+	 3210 14608
2105	0	0	Ki67+	 3216 14357
2106	0	0	Ki67+	 3227 14460
2107	0	0	Ki67+	 3233 14324
2108	0	0	Ki67+	 3238 14292
2109	0	0	Ki67+	 3249 14340
2110	0	0	Ki67+	 3290 14477
2111	0	0	Ki67+	 3302 14478
2112	0	0	Ki67+	 3305 14356
2113	0	0	Ki67+	 3316 14360
2114	0	0	Ki67+	 3318 14489
2115	0	0	Ki67+	 3336 14340
2116	0	0	Ki67+	 3341 14108
2117	0	0	Ki67+	 3343 14360
2118	0	0	Ki67+	 3346 14323
2119	0	0	Ki67+	 3354 14207
2120	0	0	Ki67+	 3365 14498
2121	0	0	Ki67+	 3374 14026
2122	0	0	Ki67+	 3374 14045
2123	0	0	Ki67+	 3374 14303
2124	0	0	Ki67+	 3376 14336
2125	0	0	Ki67+	 2594 15190
2126	0	0	Ki67+	 2605 15327
2127	0	0	Ki67+	 2609 15260
2128	0	0	Ki67+	 2620 15187
2129	0	0	Ki67+	 2625 15258
2130	0	0	Ki67+	 2629 14694
2131	0	0	Ki67+	 2639 14691
2132	0	0	Ki67+	 2654 15154
2133	0	0	Ki67+	 2660 15087
2134	0	0	Ki67+	 2673 15332
2135	0	0	Ki67+	 2675 14976
2136	0	0	Ki67+	 2675 15135
2137	0	0	Ki67+	 2683 14697
2138	0	0	Ki67+	 2690 14717
2139	0	0	Ki67+	 2692 15090
2140	0	0	Ki67+	 2696 15073
2141	0	0	Ki67+	 2699 15484
2142	0	0	Ki67+	 2710 14689
2143	0	0	Ki67+	 2714 14721
2144	0	0	Ki67+	 2731 15358
2145	0	0	Ki67+	 2742 14723
2146	0	0	Ki67+	 2754 15385
2147	0	0	Ki67+	 2766 15343
2148	0	0	Ki67+	 2772 14745
2149	0	0	Ki67+	 2784 15371
2150	0	0	Ki67+	 2784 15386
2151	0	0	Ki67+	 2800 14760
2152	0	0	Ki67+	 2802 14741
2153	0	0	Ki67+	 2826 15388
2154	0	0	Ki67+	 2832 14782
2155	0	0	Ki67+	 2834 15344
2156	0	0	Ki67+	 2855 15127
2157	0	0	Ki67+	 2858 15361
2158	0	0	Ki67+	 2860 14753
2159	0	0	Ki67+	 2861 14801
2160	0	0	Ki67+	 2869 15110
2161	0	0	Ki67+	 2875 14785
2162	0	0	Ki67+	 2884 15286
2163	0	0	Ki67+	 2895 15347
2164	0	0	Ki67+	 2906 15328
2165	0	0	Ki67+	 2907 14805
2166	0	0	Ki67+	 2910 15117
2167	0	0	Ki67+	 2920 15138
2168	0	0	Ki67+	 2922 15265
2169	0	0	Ki67+	 2923 15336
2170	0	0	Ki67+	 2925 15089
2171	0	0	Ki67+	 2931 14694
2172	0	0	Ki67+	 2933 15193
2173	0	0	Ki67+	 2942 14707
2174	0	0	Ki67+	 2945 15231
2175	0	0	Ki67+	 2950 15357
2176	0	0	Ki67+	 2954 15204
2177	0	0	Ki67+	 2960 15166
2178	0	0	Ki67+	 2962 15126
2179	0	0	Ki67+	 2965 14751
2180	0	0	Ki67+	 2973 15206
2181	0	0	Ki67+	 2976 15309
2182	0	0	Ki67+	 2981 15174
2183	0	0	Ki67+	 2985 14739
2184	0	0	Ki67+	 2990 15307
2185	0	0	Ki67+	 3013 15307
2186	0	0	Ki67+	 3018 14788
2187	0	0	Ki67+	 3020 15188
2188	0	0	Ki67+	 3022 15259
2189	0	0	Ki67+	 3069 15178
2190	0	0	Ki67+	 3147 14706
2191	0	0	Ki67+	 3194 14803
2192	0	0	Ki67+	 3209 15333
2193	0	0	Ki67+	 3257 14749
2194	0	0	Ki67+	 3259 14779
2195	0	0	Ki67+	 3272 14780
2196	0	0	Ki67+	 3289 14810
2197	0	0	Ki67+	 3290 14739
2198	0	0	Ki67+	 3291 15465
2199	0	0	Ki67+	 3312 14761
2200	0	0	Ki67+	 3318 14731
2201	0	0	Ki67+	 3333 14734
2202	0	0	Ki67+	 3354 14753
2203	0	0	Ki67+	 3385 14885
2204	0	0	Ki67+	 2602 16000
2205	0	0	Ki67+	 2605 16010
2206	0	0	Ki67+	 2608 16037
2207	0	0	Ki67+	 2610 15801
2208	0	0	Ki67+	 2636 15971
2209	0	0	Ki67+	 2643 16174
2210	0	0	Ki67+	 2666 15977
2211	0	0	Ki67+	 2671 15991
2212	0	0	Ki67+	 2673 15661
2213	0	0	Ki67+	 2686 16254
2214	0	0	Ki67+	 2694 15958
2215	0	0	Ki67+	 2695 16097
2216	0	0	Ki67+	 2698 16162
2217	0	0	Ki67+	 2699 16115
2218	0	0	Ki67+	 2705 16174
2219	0	0	Ki67+	 2712 15648
2220	0	0	Ki67+	 2714 15493
2221	0	0	Ki67+	 2714 16082
2222	0	0	Ki67+	 2726 15980
2223	0	0	Ki67+	 2727 16159
2224	0	0	Ki67+	 2735 15874
2225	0	0	Ki67+	 2738 16023
2226	0	0	Ki67+	 2740 16062
2227	0	0	Ki67+	 2741 16002
2228	0	0	Ki67+	 2749 15823
2229	0	0	Ki67+	 2749 16149
2230	0	0	Ki67+	 2754 16102
2231	0	0	Ki67+	 2769 15713
2232	0	0	Ki67+	 2778 16055
2233	0	0	Ki67+	 2801 16170
2234	0	0	Ki67+	 2814 16149
2235	0	0	Ki67+	 2823 15711
2236	0	0	Ki67+	 2844 16162
2237	0	0	Ki67+	 2866 16175
2238	0	0	Ki67+	 2890 16108
2239	0	0	Ki67+	 2901 16138
2240	0	0	Ki67+	 2925 16050
2241	0	0	Ki67+	 2928 16150
2242	0	0	Ki67+	 2958 16014
2243	0	0	Ki67+	 2959 16055
2244	0	0	Ki67+	 2998 16285
2245	0	0	Ki67+	 3020 15854
2246	0	0	Ki67+	 3021 16246
2247	0	0	Ki67+	 3035 15955
2248	0	0	Ki67+	 3035 15991
2249	0	0	Ki67+	 3042 15689
2250	0	0	Ki67+	 3048 16167
2251	0	0	Ki67+	 3057 16131
2252	0	0	Ki67+	 3081 16109
2253	0	0	Ki67+	 3084 16128
2254	0	0	Ki67+	 3085 15959
2255	0	0	Ki67+	 3088 15919
2256	0	0	Ki67+	 3089 16198
2257	0	0	Ki67+	 3090 15544
2258	0	0	Ki67+	 3093 16219
2259	0	0	Ki67+	 3096 16148
2260	0	0	Ki67+	 3106 15583
2261	0	0	Ki67+	 3107 16183
2262	0	0	Ki67+	 3109 15972
2263	0	0	Ki67+	 3113 16256
2264	0	0	Ki67+	 3118 16123
2265	0	0	Ki67+	 3128 16160
2266	0	0	Ki67+	 3130 15872
2267	0	0	Ki67+	 3137 16215
2268	0	0	Ki67+	 3144 16102
2269	0	0	Ki67+	 3144 16239
2270	0	0	Ki67+	 3146 16077
2271	0	0	Ki67+	 3161 15765
2272	0	0	Ki67+	 3178 16225
2273	0	0	Ki67+	 3193 16185
2274	0	0	Ki67+	 3211 16040
2275	0	0	Ki67+	 3213 15935
2276	0	0	Ki67+	 3214 16168
2277	0	0	Ki67+	 3223 16213
2278	0	0	Ki67+	 3227 16012
2279	0	0	Ki67+	 3236 15945
2280	0	0	Ki67+	 3246 15859
2281	0	0	Ki67+	 3256 15905
2282	0	0	Ki67+	 3259 16032
2283	0	0	Ki67+	 3260 15644
2284	0	0	Ki67+	 3261 16146
2285	0	0	Ki67+	 3266 15939
2286	0	0	Ki67+	 3273 15896
2287	0	0	Ki67+	 3277 16153
2288	0	0	Ki67+	 3285 15997
2289	0	0	Ki67+	 3289 16102
2290	0	0	Ki67+	 3294 15913
2291	0	0	Ki67+	 3301 16018
2292	0	0	Ki67+	 3307 16260
2293	0	0	Ki67+	 3313 16092
2294	0	0	Ki67+	 3314 16133
2295	0	0	Ki67+	 3321 15932
2296	0	0	Ki67+	 3333 16263
2297	0	0	Ki67+	 3335 15570
2298	0	0	Ki67+	 3338 15757
2299	0	0	Ki67+	 3342 15559
2300	0	0	Ki67+	 3343 16085
2301	0	0	Ki67+	 3346 16104
2302	0	0	Ki67+	 3363 15579
2303	0	0	Ki67+	 3363 16281
2304	0	0	Ki67+	 3365 16048
2305	0	0	Ki67+	 3377 16057
2306	0	0	Ki67+	 3385 15550
2307	0	0	Ki67+	 2613 16346
2308	0	0	Ki67+	 2652 16347
2309	0	0	Ki67+	 2660 16358
2310	0	0	Ki67+	 2678 16351
2311	0	0	Ki67+	 2680 16308
2312	0	0	Ki67+	 2680 16771
2313	0	0	Ki67+	 2689 16377
2314	0	0	Ki67+	 2697 16436
2315	0	0	Ki67+	 2699 16355
2316	0	0	Ki67+	 2717 16395
2317	0	0	Ki67+	 2720 16582
2318	0	0	Ki67+	 2735 16408
2319	0	0	Ki67+	 2738 16608
2320	0	0	Ki67+	 2745 16550
2321	0	0	Ki67+	 2750 16467
2322	0	0	Ki67+	 2752 16641
2323	0	0	Ki67+	 2756 16627
2324	0	0	Ki67+	 2758 16502
2325	0	0	Ki67+	 2764 16812
2326	0	0	Ki67+	 2768 16727
2327	0	0	Ki67+	 2769 16472
2328	0	0	Ki67+	 2769 16533
2329	0	0	Ki67+	 2774 16772
2330	0	0	Ki67+	 2778 16814
2331	0	0	Ki67+	 2780 16872
2332	0	0	Ki67+	 2793 16528
2333	0	0	Ki67+	 2796 16516
2334	0	0	Ki67+	 2799 16473
2335	0	0	Ki67+	 2803 16394
2336	0	0	Ki67+	 2809 16302
2337	0	0	Ki67+	 2809 16547
2338	0	0	Ki67+	 2810 16672
2339	0	0	Ki67+	 2816 16639
2340	0	0	Ki67+	 2817 16525
2341	0	0	Ki67+	 2817 16964
2342	0	0	Ki67+	 2823 16296
2343	0	0	Ki67+	 2823 16585
2344	0	0	Ki67+	 2837 16800
2345	0	0	Ki67+	 2841 16825
2346	0	0	Ki67+	 2844 16667
2347	0	0	Ki67+	 2848 16882
2348	0	0	Ki67+	 2860 16593
2349	0	0	Ki67+	 2861 16794
2350	0	0	Ki67+	 2863 16943
2351	0	0	Ki67+	 2869 16824
2352	0	0	Ki67+	 2885 16444
2353	0	0	Ki67+	 2894 16694
2354	0	0	Ki67+	 2895 16472
2355	0	0	Ki67+	 2899 16295
2356	0	0	Ki67+	 2906 16857
2357	0	0	Ki67+	 2912 16377
2358	0	0	Ki67+	 2918 16357
2359	0	0	Ki67+	 2921 16326
2360	0	0	Ki67+	 2933 16594
2361	0	0	Ki67+	 2939 16941
2362	0	0	Ki67+	 2950 16406
2363	0	0	Ki67+	 2955 16969
2364	0	0	Ki67+	 2968 16740
2365	0	0	Ki67+	 2975 16781
2366	0	0	Ki67+	 2982 16685
2367	0	0	Ki67+	 2983 16770
2368	0	0	Ki67+	 2989 16911
2369	0	0	Ki67+	 2991 16650
2370	0	0	Ki67+	 2996 16864
2371	0	0	Ki67+	 3008 16908
2372	0	0	Ki67+	 3024 16829
2373	0	0	Ki67+	 3026 16571
2374	0	0	Ki67+	 3030 16602
2375	0	0	Ki67+	 3033 16836
2376	0	0	Ki67+	 3043 16900
2377	0	0	Ki67+	 3045 16470
2378	0	0	Ki67+	 3053 16667
2379	0	0	Ki67+	 3065 16611
2380	0	0	Ki67+	 3066 16850
2381	0	0	Ki67+	 3067 16331
2382	0	0	Ki67+	 3069 16783
2383	0	0	Ki67+	 3074 17057
2384	0	0	Ki67+	 3086 16801
2385	0	0	Ki67+	 3091 16998
2386	0	0	Ki67+	 3094 17027
2387	0	0	Ki67+	 3107 16928
2388	0	0	Ki67+	 3109 16789
2389	0	0	Ki67+	 3115 16755
2390	0	0	Ki67+	 3117 16727
2391	0	0	Ki67+	 3119 16820
2392	0	0	Ki67+	 3132 16831
2393	0	0	Ki67+	 3134 17041
2394	0	0	Ki67+	 3136 17007
2395	0	0	Ki67+	 3137 16939
2396	0	0	Ki67+	 3140 16707
2397	0	0	Ki67+	 3143 17064
2398	0	0	Ki67+	 3151 16740
2399	0	0	Ki67+	 3159 16940
2400	0	0	Ki67+	 3163 16733
2401	0	0	Ki67+	 3165 16799
2402	0	0	Ki67+	 3165 16913
2403	0	0	Ki67+	 3172 16841
2404	0	0	Ki67+	 3173 16813
2405	0	0	Ki67+	 3176 16401
2406	0	0	Ki67+	 3180 16370
2407	0	0	Ki67+	 3182 17045
2408	0	0	Ki67+	 3183 16865
2409	0	0	Ki67+	 3188 17077
2410	0	0	Ki67+	 3201 16436
2411	0	0	Ki67+	 3203 16716
2412	0	0	Ki67+	 3208 17060
2413	0	0	Ki67+	 3225 16822
2414	0	0	Ki67+	 3227 16693
2415	0	0	Ki67+	 3229 16365
2416	0	0	Ki67+	 3240 16628
2417	0	0	Ki67+	 3264 16628
2418	0	0	Ki67+	 3266 16804
2419	0	0	Ki67+	 3271 16651
2420	0	0	Ki67+	 3280 16838
2421	0	0	Ki67+	 3281 16789
2422	0	0	Ki67+	 3282 16995
2423	0	0	Ki67+	 3289 16333
2424	0	0	Ki67+	 3292 16647
2425	0	0	Ki67+	 3294 16990
2426	0	0	Ki67+	 3303 16733
2427	0	0	Ki67+	 3304 16830
2428	0	0	Ki67+	 3305 16814
2429	0	0	Ki67+	 3311 16618
2430	0	0	Ki67+	 3314 16599
2431	0	0	Ki67+	 3321 16835
2432	0	0	Ki67+	 3334 16595
2433	0	0	Ki67+	 3350 16736
2434	0	0	Ki67+	 3350 16773
2435	0	0	Ki67+	 3351 16309
2436	0	0	Ki67+	 3360 16798
2437	0	0	Ki67+	 3361 16628
2438	0	0	Ki67+	 3362 16856
2439	0	0	Ki67+	 3363 16759
2440	0	0	Ki67+	 3364 16593
2441	0	0	Ki67+	 3366 16966
2442	0	0	Ki67+	 3371 16704
2443	0	0	Ki67+	 3372 16607
2444	0	0	Ki67+	 3372 16988
2445	0	0	Ki67+	 3377 16289
2446	0	0	Ki67+	 3379 16768
2447	0	0	Ki67+	 3383 16742
2448	0	0	Ki67+	 3390 16955
2449	0	0	Ki67+	 2814 17156
2450	0	0	Ki67+	 2815 17128
2451	0	0	Ki67+	 2833 17107
2452	0	0	Ki67+	 2867 17158
2453	0	0	Ki67+	 2904 17181
2454	0	0	Ki67+	 2987 17227
2455	0	0	Ki67+	 3017 17228
2456	0	0	Ki67+	 3052 17243
2457	0	0	Ki67+	 3073 17218
2458	0	0	Ki67+	 3083 17248
2459	0	0	Ki67+	 3100 17247
2460	0	0	Ki67+	 3125 17253
2461	0	0	Ki67+	 3140 17230
2462	0	0	Ki67+	 3158 17251
2463	0	0	Ki67+	 3171 17114
2464	0	0	Ki67+	 3174 17129
2465	0	0	Ki67+	 3174 17245
2466	0	0	Ki67+	 3181 17168
2467	0	0	Ki67+	 3192 17105
2468	0	0	Ki67+	 3197 17208
2469	0	0	Ki67+	 3207 17192
2470	0	0	Ki67+	 3209 17260
2471	0	0	Ki67+	 3290 17258
2472	0	0	Ki67+	 3292 17234
2473	0	0	Ki67+	 3313 17262
2474	0	0	Ki67+	 3321 17237
2475	0	0	Ki67+	 3352 17275
2476	0	0	Ki67+	 3356 17177
2477	0	0	Ki67+	 3360 17196
2478	0	0	Ki67+	 3366 17169
2479	0	0	Ki67+	 3377 17122
2480	0	0	Ki67+	 4046 10551
2481	0	0	Ki67+	 4121 10612
2482	0	0	Ki67+	 3415 11393
2483	0	0	Ki67+	 3425 11299
2484	0	0	Ki67+	 3440 11309
2485	0	0	Ki67+	 3440 11336
2486	0	0	Ki67+	 3463 11347
2487	0	0	Ki67+	 3502 11474
2488	0	0	Ki67+	 3511 11382
2489	0	0	Ki67+	 3512 11340
2490	0	0	Ki67+	 3524 11423
2491	0	0	Ki67+	 3554 11345
2492	0	0	Ki67+	 3567 11154
2493	0	0	Ki67+	 3587 11383
2494	0	0	Ki67+	 3592 11165
2495	0	0	Ki67+	 3608 11365
2496	0	0	Ki67+	 3614 11381
2497	0	0	Ki67+	 3618 11406
2498	0	0	Ki67+	 3625 11197
2499	0	0	Ki67+	 3635 11425
2500	0	0	Ki67+	 3670 11194
2501	0	0	Ki67+	 3712 11220
2502	0	0	Ki67+	 3715 11202
2503	0	0	Ki67+	 3722 11013
2504	0	0	Ki67+	 3729 11176
2505	0	0	Ki67+	 3730 11067
2506	0	0	Ki67+	 3744 11450
2507	0	0	Ki67+	 3747 11080
2508	0	0	Ki67+	 3748 11215
2509	0	0	Ki67+	 3751 11042
2510	0	0	Ki67+	 3769 11459
2511	0	0	Ki67+	 3773 11291
2512	0	0	Ki67+	 3775 11220
2513	0	0	Ki67+	 3782 11114
2514	0	0	Ki67+	 3784 11071
2515	0	0	Ki67+	 3798 11305
2516	0	0	Ki67+	 3800 10867
2517	0	0	Ki67+	 3800 11145
2518	0	0	Ki67+	 3801 11121
2519	0	0	Ki67+	 3805 11023
2520	0	0	Ki67+	 3807 11417
2521	0	0	Ki67+	 3810 10878
2522	0	0	Ki67+	 3815 11167
2523	0	0	Ki67+	 3835 11066
2524	0	0	Ki67+	 3838 11458
2525	0	0	Ki67+	 3839 11179
2526	0	0	Ki67+	 3840 11197
2527	0	0	Ki67+	 3842 11130
2528	0	0	Ki67+	 3855 11065
2529	0	0	Ki67+	 3860 11468
2530	0	0	Ki67+	 3867 11140
2531	0	0	Ki67+	 3867 11216
2532	0	0	Ki67+	 3868 11100
2533	0	0	Ki67+	 3873 11131
2534	0	0	Ki67+	 3875 10836
2535	0	0	Ki67+	 3880 11116
2536	0	0	Ki67+	 3883 11221
2537	0	0	Ki67+	 3887 11102
2538	0	0	Ki67+	 3891 11195
2539	0	0	Ki67+	 3895 10785
2540	0	0	Ki67+	 3906 11134
2541	0	0	Ki67+	 3911 11211
2542	0	0	Ki67+	 3916 10921
2543	0	0	Ki67+	 3921 11158
2544	0	0	Ki67+	 3923 11214
2545	0	0	Ki67+	 3924 11126
2546	0	0	Ki67+	 3924 11197
2547	0	0	Ki67+	 3944 11226
2548	0	0	Ki67+	 3946 10805
2549	0	0	Ki67+	 3958 11206
2550	0	0	Ki67+	 3959 11131
2551	0	0	Ki67+	 3960 11160
2552	0	0	Ki67+	 3963 11307
2553	0	0	Ki67+	 3963 11333
2554	0	0	Ki67+	 3964 10987
2555	0	0	Ki67+	 3966 11003
2556	0	0	Ki67+	 3971 10789
2557	0	0	Ki67+	 3973 11227
2558	0	0	Ki67+	 3978 10967
2559	0	0	Ki67+	 3979 11011
2560	0	0	Ki67+	 3983 11165
2561	0	0	Ki67+	 3984 11140
2562	0	0	Ki67+	 3989 11333
2563	0	0	Ki67+	 3994 11368
2564	0	0	Ki67+	 3996 11297
2565	0	0	Ki67+	 3997 11273
2566	0	0	Ki67+	 3998 10982
2567	0	0	Ki67+	 3999 11033
2568	0	0	Ki67+	 4001 11165
2569	0	0	Ki67+	 4003 11227
2570	0	0	Ki67+	 4009 11336
2571	0	0	Ki67+	 4011 10997
2572	0	0	Ki67+	 4012 11245
2573	0	0	Ki67+	 4015 11361
2574	0	0	Ki67+	 4016 11052
2575	0	0	Ki67+	 4021 11235
2576	0	0	Ki67+	 4024 11189
2577	0	0	Ki67+	 4029 11293
2578	0	0	Ki67+	 4030 11333
2579	0	0	Ki67+	 4031 11144
2580	0	0	Ki67+	 4038 11312
2581	0	0	Ki67+	 4038 11387
2582	0	0	Ki67+	 4041 11148
2583	0	0	Ki67+	 4042 11408
2584	0	0	Ki67+	 4044 11251
2585	0	0	Ki67+	 4059 11336
2586	0	0	Ki67+	 4068 11297
2587	0	0	Ki67+	 4071 10883
2588	0	0	Ki67+	 4071 11323
2589	0	0	Ki67+	 4074 11219
2590	0	0	Ki67+	 4075 11382
2591	0	0	Ki67+	 4088 11379
2592	0	0	Ki67+	 4093 11294
2593	0	0	Ki67+	 4102 11401
2594	0	0	Ki67+	 4112 11161
2595	0	0	Ki67+	 4117 11149
2596	0	0	Ki67+	 4126 11217
2597	0	0	Ki67+	 4131 11284
2598	0	0	Ki67+	 4175 10872
2599	0	0	Ki67+	 3393 12249
2600	0	0	Ki67+	 3397 12128
2601	0	0	Ki67+	 3406 12155
2602	0	0	Ki67+	 3411 12234
2603	0	0	Ki67+	 3413 12246
2604	0	0	Ki67+	 3416 12196
2605	0	0	Ki67+	 3421 12151
2606	0	0	Ki67+	 3422 12213
2607	0	0	Ki67+	 3433 11815
2608	0	0	Ki67+	 3435 12134
2609	0	0	Ki67+	 3437 12168
2610	0	0	Ki67+	 3438 12265
2611	0	0	Ki67+	 3440 11862
2612	0	0	Ki67+	 3441 12204
2613	0	0	Ki67+	 3448 11635
2614	0	0	Ki67+	 3448 11827
2615	0	0	Ki67+	 3464 12214
2616	0	0	Ki67+	 3465 12134
2617	0	0	Ki67+	 3467 12172
2618	0	0	Ki67+	 3478 12208
2619	0	0	Ki67+	 3484 11795
2620	0	0	Ki67+	 3485 12183
2621	0	0	Ki67+	 3490 11809
2622	0	0	Ki67+	 3492 12133
2623	0	0	Ki67+	 3497 12156
2624	0	0	Ki67+	 3519 11505
2625	0	0	Ki67+	 3520 11858
2626	0	0	Ki67+	 3528 12142
2627	0	0	Ki67+	 3529 12107
2628	0	0	Ki67+	 3538 12194
2629	0	0	Ki67+	 3542 12109
2630	0	0	Ki67+	 3545 12161
2631	0	0	Ki67+	 3551 11515
2632	0	0	Ki67+	 3555 12269
2633	0	0	Ki67+	 3556 12129
2634	0	0	Ki67+	 3560 11772
2635	0	0	Ki67+	 3561 12167
2636	0	0	Ki67+	 3564 12248
2637	0	0	Ki67+	 3571 12106
2638	0	0	Ki67+	 3581 11687
2639	0	0	Ki67+	 3583 12134
2640	0	0	Ki67+	 3592 12094
2641	0	0	Ki67+	 3594 12140
2642	0	0	Ki67+	 3595 12287
2643	0	0	Ki67+	 3605 11724
2644	0	0	Ki67+	 3605 11960
2645	0	0	Ki67+	 3606 12120
2646	0	0	Ki67+	 3608 11760
2647	0	0	Ki67+	 3611 12106
2648	0	0	Ki67+	 3620 11726
2649	0	0	Ki67+	 3629 11685
2650	0	0	Ki67+	 3631 12136
2651	0	0	Ki67+	 3637 11713
2652	0	0	Ki67+	 3638 11890
2653	0	0	Ki67+	 3640 11738
2654	0	0	Ki67+	 3649 11641
2655	0	0	Ki67+	 3657 11743
2656	0	0	Ki67+	 3669 11775
2657	0	0	Ki67+	 3675 12127
2658	0	0	Ki67+	 3682 12119
2659	0	0	Ki67+	 3687 12078
2660	0	0	Ki67+	 3688 12133
2661	0	0	Ki67+	 3711 12142
2662	0	0	Ki67+	 3713 11666
2663	0	0	Ki67+	 3735 11763
2664	0	0	Ki67+	 3736 11830
2665	0	0	Ki67+	 3741 12128
2666	0	0	Ki67+	 3765 11716
2667	0	0	Ki67+	 3766 12084
2668	0	0	Ki67+	 3777 11700
2669	0	0	Ki67+	 3798 12189
2670	0	0	Ki67+	 3814 12267
2671	0	0	Ki67+	 3825 12179
2672	0	0	Ki67+	 3835 11733
2673	0	0	Ki67+	 3841 12184
2674	0	0	Ki67+	 3852 12202
2675	0	0	Ki67+	 3855 12115
2676	0	0	Ki67+	 3868 11588
2677	0	0	Ki67+	 3871 11756
2678	0	0	Ki67+	 3874 11788
2679	0	0	Ki67+	 3891 12221
2680	0	0	Ki67+	 3900 11840
2681	0	0	Ki67+	 3911 11740
2682	0	0	Ki67+	 3911 12200
2683	0	0	Ki67+	 3921 12245
2684	0	0	Ki67+	 3930 12210
2685	0	0	Ki67+	 3934 12159
2686	0	0	Ki67+	 3936 11724
2687	0	0	Ki67+	 3936 12245
2688	0	0	Ki67+	 3939 11746
2689	0	0	Ki67+	 3939 11779
2690	0	0	Ki67+	 3951 12213
2691	0	0	Ki67+	 3959 12231
2692	0	0	Ki67+	 3964 11768
2693	0	0	Ki67+	 3972 12249
2694	0	0	Ki67+	 3974 11857
2695	0	0	Ki67+	 3989 11757
2696	0	0	Ki67+	 3991 12231
2697	0	0	Ki67+	 3997 12020
2698	0	0	Ki67+	 4004 11896
2699	0	0	Ki67+	 4006 12270
2700	0	0	Ki67+	 4007 12224
2701	0	0	Ki67+	 4017 12250
2702	0	0	Ki67+	 4047 12257
2703	0	0	Ki67+	 4049 12038
2704	0	0	Ki67+	 4050 12282
2705	0	0	Ki67+	 4055 11967
2706	0	0	Ki67+	 4066 11556
2707	0	0	Ki67+	 4071 11998
2708	0	0	Ki67+	 4080 12265
2709	0	0	Ki67+	 4092 11609
2710	0	0	Ki67+	 4105 12009
2711	0	0	Ki67+	 4105 12286
2712	0	0	Ki67+	 4136 11880
2713	0	0	Ki67+	 4142 11980
2714	0	0	Ki67+	 4173 11891
2715	0	0	Ki67+	 4190 11880
2716	0	0	Ki67+	 3404 12367
2717	0	0	Ki67+	 3411 12327
2718	0	0	Ki67+	 3424 12565
2719	0	0	Ki67+	 3426 12411
2720	0	0	Ki67+	 3441 12564
2721	0	0	Ki67+	 3446 12365
2722	0	0	Ki67+	 3446 13048
2723	0	0	Ki67+	 3456 12341
2724	0	0	Ki67+	 3457 12361
2725	0	0	Ki67+	 3511 12348
2726	0	0	Ki67+	 3512 12298
2727	0	0	Ki67+	 3512 13012
2728	0	0	Ki67+	 3518 13051
2729	0	0	Ki67+	 3539 13078
2730	0	0	Ki67+	 3542 12343
2731	0	0	Ki67+	 3543 12302
2732	0	0	Ki67+	 3554 13027
2733	0	0	Ki67+	 3581 12343
2734	0	0	Ki67+	 3582 12315
2735	0	0	Ki67+	 3588 13028
2736	0	0	Ki67+	 3613 13004
2737	0	0	Ki67+	 3640 13004
2738	0	0	Ki67+	 3651 12988
2739	0	0	Ki67+	 3675 12992
2740	0	0	Ki67+	 3686 12874
2741	0	0	Ki67+	 3687 12894
2742	0	0	Ki67+	 3702 12982
2743	0	0	Ki67+	 3709 13010
2744	0	0	Ki67+	 3782 12345
2745	0	0	Ki67+	 3800 12344
2746	0	0	Ki67+	 3843 12945
2747	0	0	Ki67+	 3846 12877
2748	0	0	Ki67+	 3847 12509
2749	0	0	Ki67+	 3869 12838
2750	0	0	Ki67+	 3884 12328
2751	0	0	Ki67+	 3906 12653
2752	0	0	Ki67+	 3907 12806
2753	0	0	Ki67+	 3944 12395
2754	0	0	Ki67+	 3955 12542
2755	0	0	Ki67+	 3969 12540
2756	0	0	Ki67+	 3979 12489
2757	0	0	Ki67+	 3979 12589
2758	0	0	Ki67+	 3986 12473
2759	0	0	Ki67+	 4014 12568
2760	0	0	Ki67+	 4016 12725
2761	0	0	Ki67+	 4030 12326
2762	0	0	Ki67+	 4034 12761
2763	0	0	Ki67+	 4044 12291
2764	0	0	Ki67+	 4047 12752
2765	0	0	Ki67+	 4069 12779
2766	0	0	Ki67+	 4077 13007
2767	0	0	Ki67+	 4079 12312
2768	0	0	Ki67+	 4089 12434
2769	0	0	Ki67+	 4090 12399
2770	0	0	Ki67+	 4100 12759
2771	0	0	Ki67+	 4105 12439
2772	0	0	Ki67+	 4107 12997
2773	0	0	Ki67+	 4115 12700
2774	0	0	Ki67+	 4129 12291
2775	0	0	Ki67+	 4135 12319
2776	0	0	Ki67+	 4160 12626
2777	0	0	Ki67+	 4161 12735
2778	0	0	Ki67+	 4165 12474
2779	0	0	Ki67+	 4168 12408
2780	0	0	Ki67+	 4169 12930
2781	0	0	Ki67+	 4191 12461
2782	0	0	Ki67+	 3393 13147
2783	0	0	Ki67+	 3401 13106
2784	0	0	Ki67+	 3405 13096
2785	0	0	Ki67+	 3446 13325
2786	0	0	Ki67+	 3474 13820
2787	0	0	Ki67+	 3479 13840
2788	0	0	Ki67+	 3480 13218
2789	0	0	Ki67+	 3495 13665
2790	0	0	Ki67+	 3501 13275
2791	0	0	Ki67+	 3502 13197
2792	0	0	Ki67+	 3508 13814
2793	0	0	Ki67+	 3510 13251
2794	0	0	Ki67+	 3512 13490
2795	0	0	Ki67+	 3516 13718
2796	0	0	Ki67+	 3522 13647
2797	0	0	Ki67+	 3529 13206
2798	0	0	Ki67+	 3531 13181
2799	0	0	Ki67+	 3531 13759
2800	0	0	Ki67+	 3542 13385
2801	0	0	Ki67+	 3547 13175
2802	0	0	Ki67+	 3561 13136
2803	0	0	Ki67+	 3566 13695
2804	0	0	Ki67+	 3568 13666
2805	0	0	Ki67+	 3571 13720
2806	0	0	Ki67+	 3573 13244
2807	0	0	Ki67+	 3573 13381
2808	0	0	Ki67+	 3593 13195
2809	0	0	Ki67+	 3596 13701
2810	0	0	Ki67+	 3603 13210
2811	0	0	Ki67+	 3603 13688
2812	0	0	Ki67+	 3610 13233
2813	0	0	Ki67+	 3611 13654
2814	0	0	Ki67+	 3614 13377
2815	0	0	Ki67+	 3628 13192
2816	0	0	Ki67+	 3641 13334
2817	0	0	Ki67+	 3641 13718
2818	0	0	Ki67+	 3644 13736
2819	0	0	Ki67+	 3651 13150
2820	0	0	Ki67+	 3656 13185
2821	0	0	Ki67+	 3662 13828
2822	0	0	Ki67+	 3672 13136
2823	0	0	Ki67+	 3678 13543
2824	0	0	Ki67+	 3695 13433
2825	0	0	Ki67+	 3698 13272
2826	0	0	Ki67+	 3704 13390
2827	0	0	Ki67+	 3728 13313
2828	0	0	Ki67+	 3729 13377
2829	0	0	Ki67+	 3740 13345
2830	0	0	Ki67+	 3740 13399
2831	0	0	Ki67+	 3740 13669
2832	0	0	Ki67+	 3751 13254
2833	0	0	Ki67+	 3754 13363
2834	0	0	Ki67+	 3760 13731
2835	0	0	Ki67+	 3763 13830
2836	0	0	Ki67+	 3765 13390
2837	0	0	Ki67+	 3766 13502
2838	0	0	Ki67+	 3771 13375
2839	0	0	Ki67+	 3772 13710
2840	0	0	Ki67+	 3775 13830
2841	0	0	Ki67+	 3784 13432
2842	0	0	Ki67+	 3784 13884
2843	0	0	Ki67+	 3788 13320
2844	0	0	Ki67+	 3789 13365
2845	0	0	Ki67+	 3792 13255
2846	0	0	Ki67+	 3794 13811
2847	0	0	Ki67+	 3800 13625
2848	0	0	Ki67+	 3800 13879
2849	0	0	Ki67+	 3804 13696
2850	0	0	Ki67+	 3815 13350
2851	0	0	Ki67+	 3828 13614
2852	0	0	Ki67+	 3865 13699
2853	0	0	Ki67+	 3868 13878
2854	0	0	Ki67+	 3871 13472
2855	0	0	Ki67+	 3876 13620
2856	0	0	Ki67+	 3889 13574
2857	0	0	Ki67+	 3898 13206
2858	0	0	Ki67+	 3900 13564
2859	0	0	Ki67+	 3906 13664
2860	0	0	Ki67+	 3907 13457
2861	0	0	Ki67+	 3927 13222
2862	0	0	Ki67+	 3931 13563
2863	0	0	Ki67+	 3943 13536
2864	0	0	Ki67+	 3944 13397
2865	0	0	Ki67+	 3972 13563
2866	0	0	Ki67+	 3987 13394
2867	0	0	Ki67+	 3999 13560
2868	0	0	Ki67+	 4000 13692
2869	0	0	Ki67+	 4004 13718
2870	0	0	Ki67+	 4012 13536
2871	0	0	Ki67+	 4012 13858
2872	0	0	Ki67+	 4021 13568
2873	0	0	Ki67+	 4021 13592
2874	0	0	Ki67+	 4042 13361
2875	0	0	Ki67+	 4061 13195
2876	0	0	Ki67+	 4077 13747
2877	0	0	Ki67+	 4085 13708
2878	0	0	Ki67+	 4089 13155
2879	0	0	Ki67+	 4098 13762
2880	0	0	Ki67+	 4107 13656
2881	0	0	Ki67+	 4111 13797
2882	0	0	Ki67+	 4112 13427
2883	0	0	Ki67+	 4113 13280
2884	0	0	Ki67+	 4116 13726
2885	0	0	Ki67+	 4126 13182
2886	0	0	Ki67+	 4128 13795
2887	0	0	Ki67+	 4129 13204
2888	0	0	Ki67+	 4129 13698
2889	0	0	Ki67+	 4137 13176
2890	0	0	Ki67+	 4140 13670
2891	0	0	Ki67+	 4140 13758
2892	0	0	Ki67+	 4148 13628
2893	0	0	Ki67+	 4149 13884
2894	0	0	Ki67+	 4153 13825
2895	0	0	Ki67+	 4157 13186
2896	0	0	Ki67+	 4162 13774
2897	0	0	Ki67+	 4166 13850
2898	0	0	Ki67+	 4173 13219
2899	0	0	Ki67+	 4182 13675
2900	0	0	Ki67+	 3393 14110
2901	0	0	Ki67+	 3397 14047
2902	0	0	Ki67+	 3404 14347
2903	0	0	Ki67+	 3407 14385
2904	0	0	Ki67+	 3414 14350
2905	0	0	Ki67+	 3415 14318
2906	0	0	Ki67+	 3416 14091
2907	0	0	Ki67+	 3438 14197
2908	0	0	Ki67+	 3440 13956
2909	0	0	Ki67+	 3449 14249
2910	0	0	Ki67+	 3475 14257
2911	0	0	Ki67+	 3478 13955
2912	0	0	Ki67+	 3492 14076
2913	0	0	Ki67+	 3495 13945
2914	0	0	Ki67+	 3497 14370
2915	0	0	Ki67+	 3499 14222
2916	0	0	Ki67+	 3508 13961
2917	0	0	Ki67+	 3512 14269
2918	0	0	Ki67+	 3520 14093
2919	0	0	Ki67+	 3543 14432
2920	0	0	Ki67+	 3559 14196
2921	0	0	Ki67+	 3567 14377
2922	0	0	Ki67+	 3586 14162
2923	0	0	Ki67+	 3593 14130
2924	0	0	Ki67+	 3598 13979
2925	0	0	Ki67+	 3600 14026
2926	0	0	Ki67+	 3614 14396
2927	0	0	Ki67+	 3618 14367
2928	0	0	Ki67+	 3628 14544
2929	0	0	Ki67+	 3629 14149
2930	0	0	Ki67+	 3635 14512
2931	0	0	Ki67+	 3637 13947
2932	0	0	Ki67+	 3637 13996
2933	0	0	Ki67+	 3642 14217
2934	0	0	Ki67+	 3643 14501
2935	0	0	Ki67+	 3652 13962
2936	0	0	Ki67+	 3657 14083
2937	0	0	Ki67+	 3661 13900
2938	0	0	Ki67+	 3661 13931
2939	0	0	Ki67+	 3662 14221
2940	0	0	Ki67+	 3664 14062
2941	0	0	Ki67+	 3666 14010
2942	0	0	Ki67+	 3666 14248
2943	0	0	Ki67+	 3671 13993
2944	0	0	Ki67+	 3679 13959
2945	0	0	Ki67+	 3685 14256
2946	0	0	Ki67+	 3692 14238
2947	0	0	Ki67+	 3697 13914
2948	0	0	Ki67+	 3699 14223
2949	0	0	Ki67+	 3708 14034
2950	0	0	Ki67+	 3720 14130
2951	0	0	Ki67+	 3724 14434
2952	0	0	Ki67+	 3731 14291
2953	0	0	Ki67+	 3733 14008
2954	0	0	Ki67+	 3738 14329
2955	0	0	Ki67+	 3741 14245
2956	0	0	Ki67+	 3743 14451
2957	0	0	Ki67+	 3745 14129
2958	0	0	Ki67+	 3746 14041
2959	0	0	Ki67+	 3750 14267
2960	0	0	Ki67+	 3755 13912
2961	0	0	Ki67+	 3755 13931
2962	0	0	Ki67+	 3759 13990
2963	0	0	Ki67+	 3760 14301
2964	0	0	Ki67+	 3767 13954
2965	0	0	Ki67+	 3778 14394
2966	0	0	Ki67+	 3781 13940
2967	0	0	Ki67+	 3799 14252
2968	0	0	Ki67+	 3810 13907
2969	0	0	Ki67+	 3821 13924
2970	0	0	Ki67+	 3832 14146
2971	0	0	Ki67+	 3840 14209
2972	0	0	Ki67+	 3845 14129
2973	0	0	Ki67+	 3856 14262
2974	0	0	Ki67+	 3857 14112
2975	0	0	Ki67+	 3858 14137
2976	0	0	Ki67+	 3874 14169
2977	0	0	Ki67+	 3885 14291
2978	0	0	Ki67+	 3895 14251
2979	0	0	Ki67+	 3896 14187
2980	0	0	Ki67+	 3899 14164
2981	0	0	Ki67+	 3906 14378
2982	0	0	Ki67+	 3913 14274
2983	0	0	Ki67+	 3925 14238
2984	0	0	Ki67+	 3980 14392
2985	0	0	Ki67+	 4017 14238
2986	0	0	Ki67+	 4022 14192
2987	0	0	Ki67+	 4074 13935
2988	0	0	Ki67+	 4079 14474
2989	0	0	Ki67+	 4087 14455
2990	0	0	Ki67+	 4099 13932
2991	0	0	Ki67+	 4121 14446
2992	0	0	Ki67+	 4136 14513
2993	0	0	Ki67+	 4154 13963
2994	0	0	Ki67+	 4161 13889
2995	0	0	Ki67+	 4178 14485
2996	0	0	Ki67+	 4187 14636
2997	0	0	Ki67+	 4188 14664
2998	0	0	Ki67+	 3399 14915
2999	0	0	Ki67+	 3402 15439
3000	0	0	Ki67+	 3403 14941
3001	0	0	Ki67+	 3409 15459
3002	0	0	Ki67+	 3422 15250
3003	0	0	Ki67+	 3448 15440
3004	0	0	Ki67+	 3471 15251
3005	0	0	Ki67+	 3471 15462
3006	0	0	Ki67+	 3476 15157
3007	0	0	Ki67+	 3477 14851
3008	0	0	Ki67+	 3480 15287
3009	0	0	Ki67+	 3481 15266
3010	0	0	Ki67+	 3482 14736
3011	0	0	Ki67+	 3489 14871
3012	0	0	Ki67+	 3500 15146
3013	0	0	Ki67+	 3502 14834
3014	0	0	Ki67+	 3503 15432
3015	0	0	Ki67+	 3505 15171
3016	0	0	Ki67+	 3507 15452
3017	0	0	Ki67+	 3509 14778
3018	0	0	Ki67+	 3518 15261
3019	0	0	Ki67+	 3521 14846
3020	0	0	Ki67+	 3522 15139
3021	0	0	Ki67+	 3522 15479
3022	0	0	Ki67+	 3532 15298
3023	0	0	Ki67+	 3536 15283
3024	0	0	Ki67+	 3541 15436
3025	0	0	Ki67+	 3544 15129
3026	0	0	Ki67+	 3545 15156
3027	0	0	Ki67+	 3564 15123
3028	0	0	Ki67+	 3567 15274
3029	0	0	Ki67+	 3571 14752
3030	0	0	Ki67+	 3574 15459
3031	0	0	Ki67+	 3577 15127
3032	0	0	Ki67+	 3578 15446
3033	0	0	Ki67+	 3584 15306
3034	0	0	Ki67+	 3586 14746
3035	0	0	Ki67+	 3588 14785
3036	0	0	Ki67+	 3591 15295
3037	0	0	Ki67+	 3598 15306
3038	0	0	Ki67+	 3603 15272
3039	0	0	Ki67+	 3603 15460
3040	0	0	Ki67+	 3613 15244
3041	0	0	Ki67+	 3620 15275
3042	0	0	Ki67+	 3620 15453
3043	0	0	Ki67+	 3630 15115
3044	0	0	Ki67+	 3634 14750
3045	0	0	Ki67+	 3638 15474
3046	0	0	Ki67+	 3641 15295
3047	0	0	Ki67+	 3647 14734
3048	0	0	Ki67+	 3650 15262
3049	0	0	Ki67+	 3658 15281
3050	0	0	Ki67+	 3661 15228
3051	0	0	Ki67+	 3666 15084
3052	0	0	Ki67+	 3671 15251
3053	0	0	Ki67+	 3699 15230
3054	0	0	Ki67+	 3701 15069
3055	0	0	Ki67+	 3702 15250
3056	0	0	Ki67+	 3721 14991
3057	0	0	Ki67+	 3743 15168
3058	0	0	Ki67+	 3757 14988
3059	0	0	Ki67+	 3808 15484
3060	0	0	Ki67+	 3836 15185
3061	0	0	Ki67+	 3837 14695
3062	0	0	Ki67+	 3854 15012
3063	0	0	Ki67+	 3855 14783
3064	0	0	Ki67+	 3896 15213
3065	0	0	Ki67+	 3901 15073
3066	0	0	Ki67+	 3914 15071
3067	0	0	Ki67+	 3927 14933
3068	0	0	Ki67+	 3950 15184
3069	0	0	Ki67+	 3961 15410
3070	0	0	Ki67+	 4002 15010
3071	0	0	Ki67+	 4004 15223
3072	0	0	Ki67+	 4035 15221
3073	0	0	Ki67+	 4037 15185
3074	0	0	Ki67+	 4045 15083
3075	0	0	Ki67+	 4076 15215
3076	0	0	Ki67+	 4107 15047
3077	0	0	Ki67+	 4130 14805
3078	0	0	Ki67+	 4148 15087
3079	0	0	Ki67+	 4183 14732
3080	0	0	Ki67+	 4188 15185
3081	0	0	Ki67+	 3400 16053
3082	0	0	Ki67+	 3402 16196
3083	0	0	Ki67+	 3418 16227
3084	0	0	Ki67+	 3421 15598
3085	0	0	Ki67+	 3431 16080
3086	0	0	Ki67+	 3433 15550
3087	0	0	Ki67+	 3438 16154
3088	0	0	Ki67+	 3442 15586
3089	0	0	Ki67+	 3465 15613
3090	0	0	Ki67+	 3493 15603
3091	0	0	Ki67+	 3493 16211
3092	0	0	Ki67+	 3521 15565
3093	0	0	Ki67+	 3532 16156
3094	0	0	Ki67+	 3536 16251
3095	0	0	Ki67+	 3539 15618
3096	0	0	Ki67+	 3549 16107
3097	0	0	Ki67+	 3549 16135
3098	0	0	Ki67+	 3556 15597
3099	0	0	Ki67+	 3561 15614
3100	0	0	Ki67+	 3580 16190
3101	0	0	Ki67+	 3588 15565
3102	0	0	Ki67+	 3605 15577
3103	0	0	Ki67+	 3640 15527
3104	0	0	Ki67+	 3641 15563
3105	0	0	Ki67+	 3662 15490
3106	0	0	Ki67+	 3673 16284
3107	0	0	Ki67+	 3872 15769
3108	0	0	Ki67+	 3874 16263
3109	0	0	Ki67+	 3898 15865
3110	0	0	Ki67+	 3954 16268
3111	0	0	Ki67+	 3955 15550
3112	0	0	Ki67+	 3959 16036
3113	0	0	Ki67+	 3965 16285
3114	0	0	Ki67+	 3973 16180
3115	0	0	Ki67+	 3978 16208
3116	0	0	Ki67+	 3978 16224
3117	0	0	Ki67+	 3983 15796
3118	0	0	Ki67+	 3998 16244
3119	0	0	Ki67+	 3999 16155
3120	0	0	Ki67+	 4003 16188
3121	0	0	Ki67+	 4011 16221
3122	0	0	Ki67+	 4016 16065
3123	0	0	Ki67+	 4017 15965
3124	0	0	Ki67+	 4022 16033
3125	0	0	Ki67+	 4023 16170
3126	0	0	Ki67+	 4034 16193
3127	0	0	Ki67+	 4035 16082
3128	0	0	Ki67+	 4039 16041
3129	0	0	Ki67+	 4053 15911
3130	0	0	Ki67+	 4060 16000
3131	0	0	Ki67+	 4092 15934
3132	0	0	Ki67+	 4108 16266
3133	0	0	Ki67+	 4113 15522
3134	0	0	Ki67+	 4121 16251
3135	0	0	Ki67+	 4123 15842
3136	0	0	Ki67+	 4141 16021
3137	0	0	Ki67+	 4142 15815
3138	0	0	Ki67+	 4143 15790
3139	0	0	Ki67+	 4145 16183
3140	0	0	Ki67+	 4146 16007
3141	0	0	Ki67+	 4150 15758
3142	0	0	Ki67+	 4163 15997
3143	0	0	Ki67+	 4169 16021
3144	0	0	Ki67+	 4170 16209
3145	0	0	Ki67+	 4174 15898
3146	0	0	Ki67+	 4177 15766
3147	0	0	Ki67+	 4177 15784
3148	0	0	Ki67+	 4182 16224
3149	0	0	Ki67+	 4189 15739
3150	0	0	Ki67+	 3397 16850
3151	0	0	Ki67+	 3401 16624
3152	0	0	Ki67+	 3404 16706
3153	0	0	Ki67+	 3405 16733
3154	0	0	Ki67+	 3407 16719
3155	0	0	Ki67+	 3411 16599
3156	0	0	Ki67+	 3414 16770
3157	0	0	Ki67+	 3423 17082
3158	0	0	Ki67+	 3428 16845
3159	0	0	Ki67+	 3437 16620
3160	0	0	Ki67+	 3441 16952
3161	0	0	Ki67+	 3442 16823
3162	0	0	Ki67+	 3449 16554
3163	0	0	Ki67+	 3451 16861
3164	0	0	Ki67+	 3459 16805
3165	0	0	Ki67+	 3469 16735
3166	0	0	Ki67+	 3470 16799
3167	0	0	Ki67+	 3470 16833
3168	0	0	Ki67+	 3472 16848
3169	0	0	Ki67+	 3478 16770
3170	0	0	Ki67+	 3489 16849
3171	0	0	Ki67+	 3491 16797
3172	0	0	Ki67+	 3491 16832
3173	0	0	Ki67+	 3493 16782
3174	0	0	Ki67+	 3508 16511
3175	0	0	Ki67+	 3509 17028
3176	0	0	Ki67+	 3516 17040
3177	0	0	Ki67+	 3525 16915
3178	0	0	Ki67+	 3525 17055
3179	0	0	Ki67+	 3535 16810
3180	0	0	Ki67+	 3540 16896
3181	0	0	Ki67+	 3542 16706
3182	0	0	Ki67+	 3544 16994
3183	0	0	Ki67+	 3551 17054
3184	0	0	Ki67+	 3556 16392
3185	0	0	Ki67+	 3556 16736
3186	0	0	Ki67+	 3563 16969
3187	0	0	Ki67+	 3577 16728
3188	0	0	Ki67+	 3580 16750
3189	0	0	Ki67+	 3582 17001
3190	0	0	Ki67+	 3586 17051
3191	0	0	Ki67+	 3597 16710
3192	0	0	Ki67+	 3598 17023
3193	0	0	Ki67+	 3613 16879
3194	0	0	Ki67+	 3615 16910
3195	0	0	Ki67+	 3616 16736
3196	0	0	Ki67+	 3630 16693
3197	0	0	Ki67+	 3630 16715
3198	0	0	Ki67+	 3635 16893
3199	0	0	Ki67+	 3641 16864
3200	0	0	Ki67+	 3642 16694
3201	0	0	Ki67+	 3646 16609
3202	0	0	Ki67+	 3647 16653
3203	0	0	Ki67+	 3647 16669
3204	0	0	Ki67+	 3651 16684
3205	0	0	Ki67+	 3665 16595
3206	0	0	Ki67+	 3685 16648
3207	0	0	Ki67+	 3702 16555
3208	0	0	Ki67+	 3729 16601
3209	0	0	Ki67+	 3730 16553
3210	0	0	Ki67+	 3740 16561
3211	0	0	Ki67+	 3752 16801
3212	0	0	Ki67+	 3756 16520
3213	0	0	Ki67+	 3788 16646
3214	0	0	Ki67+	 3810 16764
3215	0	0	Ki67+	 3842 16484
3216	0	0	Ki67+	 3860 16479
3217	0	0	Ki67+	 3866 16639
3218	0	0	Ki67+	 3868 16508
3219	0	0	Ki67+	 3879 16593
3220	0	0	Ki67+	 3879 16758
3221	0	0	Ki67+	 3888 16518
3222	0	0	Ki67+	 3892 16640
3223	0	0	Ki67+	 3898 16411
3224	0	0	Ki67+	 3900 16508
3225	0	0	Ki67+	 3903 16761
3226	0	0	Ki67+	 3908 16522
3227	0	0	Ki67+	 3915 16428
3228	0	0	Ki67+	 3930 16477
3229	0	0	Ki67+	 3969 16684
3230	0	0	Ki67+	 3976 16297
3231	0	0	Ki67+	 3997 16656
3232	0	0	Ki67+	 4002 16543
3233	0	0	Ki67+	 4028 16462
3234	0	0	Ki67+	 4061 16890
3235	0	0	Ki67+	 4072 16919
3236	0	0	Ki67+	 4081 16435
3237	0	0	Ki67+	 4083 16941
3238	0	0	Ki67+	 4088 16373
3239	0	0	Ki67+	 4105 16929
3240	0	0	Ki67+	 4109 17011
3241	0	0	Ki67+	 4120 16916
3242	0	0	Ki67+	 4123 16851
3243	0	0	Ki67+	 4165 16891
3244	0	0	Ki67+	 4186 16398
3245	0	0	Ki67+	 3406 17127
3246	0	0	Ki67+	 3414 17156
3247	0	0	Ki67+	 3429 17244
3248	0	0	Ki67+	 3438 17102
3249	0	0	Ki67+	 3445 17278
3250	0	0	Ki67+	 3446 17165
3251	0	0	Ki67+	 3461 17185
3252	0	0	Ki67+	 3470 17259
3253	0	0	Ki67+	 3471 17153
3254	0	0	Ki67+	 3478 17117
3255	0	0	Ki67+	 3486 17183
3256	0	0	Ki67+	 3490 17095
3257	0	0	Ki67+	 3504 17127
3258	0	0	Ki67+	 3517 17199
3259	0	0	Ki67+	 3545 17183
3260	0	0	Ki67+	 3551 17135
3261	0	0	Ki67+	 3677 17393
3262	0	0	Ki67+	 3717 17374
3263	0	0	Ki67+	 3883 17149
3264	0	0	Ki67+	 3884 17132
3265	0	0	Ki67+	 3986 17229
3266	0	0	Ki67+	 4025 17288
3267	0	0	Ki67+	 4049 17239
3268	0	0	Ki67+	 4060 17212
3269	0	0	Ki67+	 4659 9929
3270	0	0	Ki67+	 4791 10136
3271	0	0	Ki67+	 4796 10117
3272	0	0	Ki67+	 4821 10134
3273	0	0	Ki67+	 4859 10048
3274	0	0	Ki67+	 4875 10142
3275	0	0	Ki67+	 4966 9969
3276	0	0	Ki67+	 4975 9977
3277	0	0	Ki67+	 4225 10486
3278	0	0	Ki67+	 4246 10505
3279	0	0	Ki67+	 4258 10467
3280	0	0	Ki67+	 4272 10482
3281	0	0	Ki67+	 4275 10513
3282	0	0	Ki67+	 4281 10762
3283	0	0	Ki67+	 4282 10450
3284	0	0	Ki67+	 4284 10506
3285	0	0	Ki67+	 4301 10457
3286	0	0	Ki67+	 4319 10455
3287	0	0	Ki67+	 4328 10816
3288	0	0	Ki67+	 4330 10483
3289	0	0	Ki67+	 4331 10633
3290	0	0	Ki67+	 4350 10622
3291	0	0	Ki67+	 4354 10735
3292	0	0	Ki67+	 4356 10434
3293	0	0	Ki67+	 4359 10651
3294	0	0	Ki67+	 4359 10714
3295	0	0	Ki67+	 4366 10606
3296	0	0	Ki67+	 4368 10430
3297	0	0	Ki67+	 4377 10711
3298	0	0	Ki67+	 4379 10736
3299	0	0	Ki67+	 4388 10532
3300	0	0	Ki67+	 4388 10633
3301	0	0	Ki67+	 4389 10689
3302	0	0	Ki67+	 4392 10651
3303	0	0	Ki67+	 4393 10591
3304	0	0	Ki67+	 4399 10689
3305	0	0	Ki67+	 4401 10751
3306	0	0	Ki67+	 4403 10568
3307	0	0	Ki67+	 4403 10626
3308	0	0	Ki67+	 4407 10498
3309	0	0	Ki67+	 4408 10474
3310	0	0	Ki67+	 4408 10603
3311	0	0	Ki67+	 4409 10526
3312	0	0	Ki67+	 4410 10757
3313	0	0	Ki67+	 4413 10422
3314	0	0	Ki67+	 4415 10510
3315	0	0	Ki67+	 4416 10554
3316	0	0	Ki67+	 4417 10688
3317	0	0	Ki67+	 4418 10740
3318	0	0	Ki67+	 4419 10586
3319	0	0	Ki67+	 4429 10657
3320	0	0	Ki67+	 4434 10564
3321	0	0	Ki67+	 4440 10667
3322	0	0	Ki67+	 4441 10594
3323	0	0	Ki67+	 4448 10711
3324	0	0	Ki67+	 4449 10417
3325	0	0	Ki67+	 4451 10577
3326	0	0	Ki67+	 4452 10694
3327	0	0	Ki67+	 4459 10439
3328	0	0	Ki67+	 4469 10689
3329	0	0	Ki67+	 4485 10699
3330	0	0	Ki67+	 4494 10653
3331	0	0	Ki67+	 4495 10715
3332	0	0	Ki67+	 4512 10728
3333	0	0	Ki67+	 4514 10580
3334	0	0	Ki67+	 4546 10714
3335	0	0	Ki67+	 4575 10472
3336	0	0	Ki67+	 4576 10869
3337	0	0	Ki67+	 4594 10829
3338	0	0	Ki67+	 4598 10888
3339	0	0	Ki67+	 4627 10847
3340	0	0	Ki67+	 4651 10153
3341	0	0	Ki67+	 4671 10842
3342	0	0	Ki67+	 4672 10368
3343	0	0	Ki67+	 4700 10598
3344	0	0	Ki67+	 4709 10633
3345	0	0	Ki67+	 4718 10620
3346	0	0	Ki67+	 4728 10652
3347	0	0	Ki67+	 4731 10570
3348	0	0	Ki67+	 4734 10510
3349	0	0	Ki67+	 4740 10677
3350	0	0	Ki67+	 4744 10633
3351	0	0	Ki67+	 4745 10610
3352	0	0	Ki67+	 4748 10554
3353	0	0	Ki67+	 4765 10610
3354	0	0	Ki67+	 4766 10880
3355	0	0	Ki67+	 4774 10676
3356	0	0	Ki67+	 4777 10910
3357	0	0	Ki67+	 4786 10484
3358	0	0	Ki67+	 4789 10534
3359	0	0	Ki67+	 4800 10636
3360	0	0	Ki67+	 4801 10658
3361	0	0	Ki67+	 4803 10696
3362	0	0	Ki67+	 4804 10550
3363	0	0	Ki67+	 4822 10162
3364	0	0	Ki67+	 4827 10933
3365	0	0	Ki67+	 4834 10172
3366	0	0	Ki67+	 4835 10146
3367	0	0	Ki67+	 4852 10166
3368	0	0	Ki67+	 4854 10726
3369	0	0	Ki67+	 4897 10168
3370	0	0	Ki67+	 4901 10656
3371	0	0	Ki67+	 4912 10156
3372	0	0	Ki67+	 4936 10601
3373	0	0	Ki67+	 4986 10754
3374	0	0	Ki67+	 4353 11040
3375	0	0	Ki67+	 4386 11349
3376	0	0	Ki67+	 4444 11313
3377	0	0	Ki67+	 4446 11328
3378	0	0	Ki67+	 4447 11350
3379	0	0	Ki67+	 4449 11299
3380	0	0	Ki67+	 4454 11287
3381	0	0	Ki67+	 4462 11348
3382	0	0	Ki67+	 4473 11329
3383	0	0	Ki67+	 4474 11368
3384	0	0	Ki67+	 4484 11432
3385	0	0	Ki67+	 4496 11379
3386	0	0	Ki67+	 4508 11348
3387	0	0	Ki67+	 4519 11373
3388	0	0	Ki67+	 4527 11274
3389	0	0	Ki67+	 4529 11151
3390	0	0	Ki67+	 4529 11364
3391	0	0	Ki67+	 4538 11200
3392	0	0	Ki67+	 4541 11435
3393	0	0	Ki67+	 4543 11252
3394	0	0	Ki67+	 4552 11162
3395	0	0	Ki67+	 4555 11700
3396	0	0	Ki67+	 4556 11382
3397	0	0	Ki67+	 4564 11159
3398	0	0	Ki67+	 4565 11275
3399	0	0	Ki67+	 4590 11226
3400	0	0	Ki67+	 4597 11336
3401	0	0	Ki67+	 4598 11211
3402	0	0	Ki67+	 4604 11403
3403	0	0	Ki67+	 4625 11248
3404	0	0	Ki67+	 4639 11700
3405	0	0	Ki67+	 4664 11257
3406	0	0	Ki67+	 4667 11216
3407	0	0	Ki67+	 4674 11309
3408	0	0	Ki67+	 4700 11287
3409	0	0	Ki67+	 4702 11465
3410	0	0	Ki67+	 4705 11246
3411	0	0	Ki67+	 4717 11454
3412	0	0	Ki67+	 4720 11254
3413	0	0	Ki67+	 4726 11292
3414	0	0	Ki67+	 4739 11239
3415	0	0	Ki67+	 4742 11494
3416	0	0	Ki67+	 4749 11171
3417	0	0	Ki67+	 4752 11209
3418	0	0	Ki67+	 4757 11323
3419	0	0	Ki67+	 4761 11200
3420	0	0	Ki67+	 4768 11151
3421	0	0	Ki67+	 4774 11504
3422	0	0	Ki67+	 4780 11264
3423	0	0	Ki67+	 4783 11136
3424	0	0	Ki67+	 4797 11013
3425	0	0	Ki67+	 4803 11191
3426	0	0	Ki67+	 4804 11121
3427	0	0	Ki67+	 4823 11041
3428	0	0	Ki67+	 4823 11209
3429	0	0	Ki67+	 4825 11112
3430	0	0	Ki67+	 4827 11251
3431	0	0	Ki67+	 4833 11172
3432	0	0	Ki67+	 4834 11048
3433	0	0	Ki67+	 4837 11138
3434	0	0	Ki67+	 4849 11212
3435	0	0	Ki67+	 4851 11075
3436	0	0	Ki67+	 4856 11150
3437	0	0	Ki67+	 4896 11629
3438	0	0	Ki67+	 4913 10957
3439	0	0	Ki67+	 4915 11663
3440	0	0	Ki67+	 4919 11619
3441	0	0	Ki67+	 4942 11029
3442	0	0	Ki67+	 4949 11046
3443	0	0	Ki67+	 4952 11015
3444	0	0	Ki67+	 4972 11062
3445	0	0	Ki67+	 4979 11469
3446	0	0	Ki67+	 4985 11706
3447	0	0	Ki67+	 4238 12325
3448	0	0	Ki67+	 4239 11924
3449	0	0	Ki67+	 4240 12135
3450	0	0	Ki67+	 4248 12143
3451	0	0	Ki67+	 4253 12353
3452	0	0	Ki67+	 4260 11957
3453	0	0	Ki67+	 4287 12322
3454	0	0	Ki67+	 4339 11810
3455	0	0	Ki67+	 4339 12492
3456	0	0	Ki67+	 4356 12507
3457	0	0	Ki67+	 4361 11820
3458	0	0	Ki67+	 4364 12268
3459	0	0	Ki67+	 4395 12450
3460	0	0	Ki67+	 4407 11770
3461	0	0	Ki67+	 4407 12351
3462	0	0	Ki67+	 4421 12482
3463	0	0	Ki67+	 4422 12184
3464	0	0	Ki67+	 4426 12402
3465	0	0	Ki67+	 4434 12325
3466	0	0	Ki67+	 4445 12313
3467	0	0	Ki67+	 4448 12471
3468	0	0	Ki67+	 4472 12224
3469	0	0	Ki67+	 4476 12371
3470	0	0	Ki67+	 4483 11946
3471	0	0	Ki67+	 4500 12280
3472	0	0	Ki67+	 4506 12243
3473	0	0	Ki67+	 4509 12262
3474	0	0	Ki67+	 4511 12291
3475	0	0	Ki67+	 4511 12434
3476	0	0	Ki67+	 4515 11876
3477	0	0	Ki67+	 4523 11971
3478	0	0	Ki67+	 4528 12249
3479	0	0	Ki67+	 4540 11945
3480	0	0	Ki67+	 4540 12253
3481	0	0	Ki67+	 4543 12269
3482	0	0	Ki67+	 4545 11997
3483	0	0	Ki67+	 4550 12281
3484	0	0	Ki67+	 4551 11984
3485	0	0	Ki67+	 4555 11881
3486	0	0	Ki67+	 4555 11955
3487	0	0	Ki67+	 4556 12206
3488	0	0	Ki67+	 4565 12016
3489	0	0	Ki67+	 4569 11757
3490	0	0	Ki67+	 4573 11993
3491	0	0	Ki67+	 4575 11900
3492	0	0	Ki67+	 4579 11850
3493	0	0	Ki67+	 4582 11886
3494	0	0	Ki67+	 4583 12202
3495	0	0	Ki67+	 4595 12027
3496	0	0	Ki67+	 4608 11900
3497	0	0	Ki67+	 4613 12333
3498	0	0	Ki67+	 4615 12225
3499	0	0	Ki67+	 4621 11876
3500	0	0	Ki67+	 4632 11791
3501	0	0	Ki67+	 4633 12521
3502	0	0	Ki67+	 4646 11900
3503	0	0	Ki67+	 4648 12497
3504	0	0	Ki67+	 4661 11870
3505	0	0	Ki67+	 4664 12319
3506	0	0	Ki67+	 4701 12066
3507	0	0	Ki67+	 4710 12036
3508	0	0	Ki67+	 4713 12373
3509	0	0	Ki67+	 4720 12428
3510	0	0	Ki67+	 4722 11903
3511	0	0	Ki67+	 4727 11794
3512	0	0	Ki67+	 4735 12058
3513	0	0	Ki67+	 4740 12430
3514	0	0	Ki67+	 4768 11752
3515	0	0	Ki67+	 4778 11858
3516	0	0	Ki67+	 4788 12380
3517	0	0	Ki67+	 4802 11857
3518	0	0	Ki67+	 4810 12106
3519	0	0	Ki67+	 4827 12172
3520	0	0	Ki67+	 4834 12145
3521	0	0	Ki67+	 4840 12443
3522	0	0	Ki67+	 4848 12492
3523	0	0	Ki67+	 4852 12178
3524	0	0	Ki67+	 4863 12533
3525	0	0	Ki67+	 4870 12494
3526	0	0	Ki67+	 4879 12195
3527	0	0	Ki67+	 4884 12361
3528	0	0	Ki67+	 4891 12145
3529	0	0	Ki67+	 4902 12156
3530	0	0	Ki67+	 4905 12251
3531	0	0	Ki67+	 4922 11889
3532	0	0	Ki67+	 4928 12524
3533	0	0	Ki67+	 4937 11863
3534	0	0	Ki67+	 4949 12406
3535	0	0	Ki67+	 4951 12204
3536	0	0	Ki67+	 4953 12255
3537	0	0	Ki67+	 4988 12210
3538	0	0	Ki67+	 4201 13312
3539	0	0	Ki67+	 4205 13086
3540	0	0	Ki67+	 4217 13120
3541	0	0	Ki67+	 4252 13265
3542	0	0	Ki67+	 4265 13257
3543	0	0	Ki67+	 4270 13317
3544	0	0	Ki67+	 4272 12893
3545	0	0	Ki67+	 4272 13286
3546	0	0	Ki67+	 4278 12908
3547	0	0	Ki67+	 4288 13051
3548	0	0	Ki67+	 4292 12885
3549	0	0	Ki67+	 4293 13304
3550	0	0	Ki67+	 4298 12804
3551	0	0	Ki67+	 4314 12810
3552	0	0	Ki67+	 4319 12996
3553	0	0	Ki67+	 4343 13080
3554	0	0	Ki67+	 4348 13104
3555	0	0	Ki67+	 4349 13006
3556	0	0	Ki67+	 4356 13055
3557	0	0	Ki67+	 4363 13100
3558	0	0	Ki67+	 4366 12998
3559	0	0	Ki67+	 4386 12897
3560	0	0	Ki67+	 4394 12770
3561	0	0	Ki67+	 4397 12563
3562	0	0	Ki67+	 4406 12733
3563	0	0	Ki67+	 4408 13032
3564	0	0	Ki67+	 4413 12716
3565	0	0	Ki67+	 4453 13175
3566	0	0	Ki67+	 4454 13287
3567	0	0	Ki67+	 4462 12667
3568	0	0	Ki67+	 4512 13125
3569	0	0	Ki67+	 4526 12767
3570	0	0	Ki67+	 4532 12821
3571	0	0	Ki67+	 4537 12804
3572	0	0	Ki67+	 4546 13196
3573	0	0	Ki67+	 4550 13218
3574	0	0	Ki67+	 4562 12928
3575	0	0	Ki67+	 4564 12793
3576	0	0	Ki67+	 4574 12907
3577	0	0	Ki67+	 4577 12601
3578	0	0	Ki67+	 4580 12589
3579	0	0	Ki67+	 4586 12928
3580	0	0	Ki67+	 4590 12955
3581	0	0	Ki67+	 4598 12914
3582	0	0	Ki67+	 4600 13052
3583	0	0	Ki67+	 4606 13063
3584	0	0	Ki67+	 4612 12891
3585	0	0	Ki67+	 4620 12932
3586	0	0	Ki67+	 4625 12967
3587	0	0	Ki67+	 4626 12626
3588	0	0	Ki67+	 4638 12586
3589	0	0	Ki67+	 4642 12838
3590	0	0	Ki67+	 4642 12897
3591	0	0	Ki67+	 4666 12798
3592	0	0	Ki67+	 4678 12759
3593	0	0	Ki67+	 4703 12868
3594	0	0	Ki67+	 4705 12611
3595	0	0	Ki67+	 4705 12836
3596	0	0	Ki67+	 4707 12820
3597	0	0	Ki67+	 4726 12782
3598	0	0	Ki67+	 4729 12881
3599	0	0	Ki67+	 4749 12770
3600	0	0	Ki67+	 4749 12867
3601	0	0	Ki67+	 4750 12825
3602	0	0	Ki67+	 4753 12808
3603	0	0	Ki67+	 4754 13013
3604	0	0	Ki67+	 4757 12930
3605	0	0	Ki67+	 4762 12907
3606	0	0	Ki67+	 4762 12992
3607	0	0	Ki67+	 4770 12658
3608	0	0	Ki67+	 4782 12956
3609	0	0	Ki67+	 4800 13317
3610	0	0	Ki67+	 4806 12973
3611	0	0	Ki67+	 4808 12852
3612	0	0	Ki67+	 4810 13247
3613	0	0	Ki67+	 4821 13298
3614	0	0	Ki67+	 4822 13090
3615	0	0	Ki67+	 4842 13090
3616	0	0	Ki67+	 4843 13289
3617	0	0	Ki67+	 4853 12793
3618	0	0	Ki67+	 4865 13155
3619	0	0	Ki67+	 4869 12787
3620	0	0	Ki67+	 4882 13170
3621	0	0	Ki67+	 4896 12851
3622	0	0	Ki67+	 4898 12923
3623	0	0	Ki67+	 4903 13201
3624	0	0	Ki67+	 4905 12944
3625	0	0	Ki67+	 4914 12913
3626	0	0	Ki67+	 4920 12948
3627	0	0	Ki67+	 4938 12879
3628	0	0	Ki67+	 4968 12927
3629	0	0	Ki67+	 4972 12916
3630	0	0	Ki67+	 4975 12940
3631	0	0	Ki67+	 4193 13702
3632	0	0	Ki67+	 4197 13614
3633	0	0	Ki67+	 4206 13590
3634	0	0	Ki67+	 4209 13712
3635	0	0	Ki67+	 4213 14129
3636	0	0	Ki67+	 4221 13371
3637	0	0	Ki67+	 4230 13472
3638	0	0	Ki67+	 4233 13720
3639	0	0	Ki67+	 4237 13689
3640	0	0	Ki67+	 4250 13614
3641	0	0	Ki67+	 4250 13703
3642	0	0	Ki67+	 4273 13604
3643	0	0	Ki67+	 4275 13634
3644	0	0	Ki67+	 4292 13606
3645	0	0	Ki67+	 4295 13501
3646	0	0	Ki67+	 4310 13736
3647	0	0	Ki67+	 4330 13352
3648	0	0	Ki67+	 4333 14058
3649	0	0	Ki67+	 4347 13816
3650	0	0	Ki67+	 4375 13459
3651	0	0	Ki67+	 4428 13466
3652	0	0	Ki67+	 4432 13491
3653	0	0	Ki67+	 4433 13437
3654	0	0	Ki67+	 4438 13370
3655	0	0	Ki67+	 4456 13371
3656	0	0	Ki67+	 4464 13930
3657	0	0	Ki67+	 4470 13783
3658	0	0	Ki67+	 4471 13488
3659	0	0	Ki67+	 4482 13418
3660	0	0	Ki67+	 4497 13915
3661	0	0	Ki67+	 4505 13930
3662	0	0	Ki67+	 4512 13962
3663	0	0	Ki67+	 4518 13876
3664	0	0	Ki67+	 4519 13776
3665	0	0	Ki67+	 4550 13866
3666	0	0	Ki67+	 4601 14044
3667	0	0	Ki67+	 4618 13578
3668	0	0	Ki67+	 4690 13643
3669	0	0	Ki67+	 4693 13612
3670	0	0	Ki67+	 4714 13683
3671	0	0	Ki67+	 4801 13554
3672	0	0	Ki67+	 4857 13827
3673	0	0	Ki67+	 4865 13843
3674	0	0	Ki67+	 4870 13807
3675	0	0	Ki67+	 4894 13835
3676	0	0	Ki67+	 4204 14592
3677	0	0	Ki67+	 4259 14159
3678	0	0	Ki67+	 4451 14541
3679	0	0	Ki67+	 4452 14245
3680	0	0	Ki67+	 4467 14609
3681	0	0	Ki67+	 4514 14727
3682	0	0	Ki67+	 4526 14225
3683	0	0	Ki67+	 4539 14218
3684	0	0	Ki67+	 4541 14936
3685	0	0	Ki67+	 4551 14271
3686	0	0	Ki67+	 4560 14263
3687	0	0	Ki67+	 4560 14396
3688	0	0	Ki67+	 4588 14505
3689	0	0	Ki67+	 4742 14584
3690	0	0	Ki67+	 4750 14572
3691	0	0	Ki67+	 4751 14634
3692	0	0	Ki67+	 4760 14687
3693	0	0	Ki67+	 4763 14276
3694	0	0	Ki67+	 4772 14719
3695	0	0	Ki67+	 4774 14623
3696	0	0	Ki67+	 4776 14692
3697	0	0	Ki67+	 4794 14431
3698	0	0	Ki67+	 4800 14633
3699	0	0	Ki67+	 4804 14576
3700	0	0	Ki67+	 4809 14367
3701	0	0	Ki67+	 4809 14403
3702	0	0	Ki67+	 4812 14642
3703	0	0	Ki67+	 4816 14587
3704	0	0	Ki67+	 4818 14430
3705	0	0	Ki67+	 4820 14348
3706	0	0	Ki67+	 4821 14543
3707	0	0	Ki67+	 4835 14614
3708	0	0	Ki67+	 4838 14350
3709	0	0	Ki67+	 4843 14605
3710	0	0	Ki67+	 4850 14584
3711	0	0	Ki67+	 4861 14337
3712	0	0	Ki67+	 4871 14911
3713	0	0	Ki67+	 4887 14303
3714	0	0	Ki67+	 4890 14290
3715	0	0	Ki67+	 4892 14761
3716	0	0	Ki67+	 4895 14615
3717	0	0	Ki67+	 4900 14312
3718	0	0	Ki67+	 4907 14284
3719	0	0	Ki67+	 4913 14824
3720	0	0	Ki67+	 4921 14790
3721	0	0	Ki67+	 4937 14798
3722	0	0	Ki67+	 4940 14184
3723	0	0	Ki67+	 4950 14282
3724	0	0	Ki67+	 4962 14155
3725	0	0	Ki67+	 4971 14263
3726	0	0	Ki67+	 4973 14285
3727	0	0	Ki67+	 4193 15207
3728	0	0	Ki67+	 4198 15077
3729	0	0	Ki67+	 4213 15167
3730	0	0	Ki67+	 4217 15191
3731	0	0	Ki67+	 4235 15722
3732	0	0	Ki67+	 4249 15724
3733	0	0	Ki67+	 4466 15517
3734	0	0	Ki67+	 4531 15210
3735	0	0	Ki67+	 4580 15203
3736	0	0	Ki67+	 4589 15136
3737	0	0	Ki67+	 4615 14964
3738	0	0	Ki67+	 4689 15235
3739	0	0	Ki67+	 4701 15738
3740	0	0	Ki67+	 4717 15031
3741	0	0	Ki67+	 4761 15199
3742	0	0	Ki67+	 4767 15551
3743	0	0	Ki67+	 4785 15658
3744	0	0	Ki67+	 4857 15634
3745	0	0	Ki67+	 4897 15021
3746	0	0	Ki67+	 4913 14992
3747	0	0	Ki67+	 4929 15023
3748	0	0	Ki67+	 4931 14951
3749	0	0	Ki67+	 4933 15037
3750	0	0	Ki67+	 4198 15801
3751	0	0	Ki67+	 4198 15917
3752	0	0	Ki67+	 4203 15759
3753	0	0	Ki67+	 4214 15940
3754	0	0	Ki67+	 4233 15835
3755	0	0	Ki67+	 4234 15787
3756	0	0	Ki67+	 4236 16188
3757	0	0	Ki67+	 4240 15953
3758	0	0	Ki67+	 4240 16337
3759	0	0	Ki67+	 4242 16377
3760	0	0	Ki67+	 4245 16194
3761	0	0	Ki67+	 4246 16008
3762	0	0	Ki67+	 4247 16027
3763	0	0	Ki67+	 4261 16287
3764	0	0	Ki67+	 4263 16494
3765	0	0	Ki67+	 4264 15809
3766	0	0	Ki67+	 4270 15775
3767	0	0	Ki67+	 4275 16163
3768	0	0	Ki67+	 4283 16139
3769	0	0	Ki67+	 4283 16176
3770	0	0	Ki67+	 4286 15988
3771	0	0	Ki67+	 4289 16527
3772	0	0	Ki67+	 4292 15748
3773	0	0	Ki67+	 4292 16013
3774	0	0	Ki67+	 4305 15833
3775	0	0	Ki67+	 4306 16473
3776	0	0	Ki67+	 4310 16533
3777	0	0	Ki67+	 4316 16071
3778	0	0	Ki67+	 4332 16001
3779	0	0	Ki67+	 4338 16538
3780	0	0	Ki67+	 4344 16476
3781	0	0	Ki67+	 4347 15797
3782	0	0	Ki67+	 4349 15773
3783	0	0	Ki67+	 4373 16294
3784	0	0	Ki67+	 4391 16297
3785	0	0	Ki67+	 4405 16427
3786	0	0	Ki67+	 4414 16257
3787	0	0	Ki67+	 4422 16499
3788	0	0	Ki67+	 4432 16455
3789	0	0	Ki67+	 4437 16495
3790	0	0	Ki67+	 4466 16484
3791	0	0	Ki67+	 4485 16505
3792	0	0	Ki67+	 4522 15794
3793	0	0	Ki67+	 4561 16202
3794	0	0	Ki67+	 4565 16163
3795	0	0	Ki67+	 4611 16083
3796	0	0	Ki67+	 4638 16116
3797	0	0	Ki67+	 4677 15962
3798	0	0	Ki67+	 4687 16105
3799	0	0	Ki67+	 4701 16027
3800	0	0	Ki67+	 4738 16173
3801	0	0	Ki67+	 4743 16050
3802	0	0	Ki67+	 4913 15809
3803	0	0	Ki67+	 4929 16230
3804	0	0	Ki67+	 4247 17148
3805	0	0	Ki67+	 4327 16549
3806	0	0	Ki67+	 4344 16919
3807	0	0	Ki67+	 4354 17173
3808	0	0	Ki67+	 4398 16636
3809	0	0	Ki67+	 4455 17177
3810	0	0	Ki67+	 4474 17172
3811	0	0	Ki67+	 4475 16632
3812	0	0	Ki67+	 4481 17150
3813	0	0	Ki67+	 4486 17106
3814	0	0	Ki67+	 4503 17092
3815	0	0	Ki67+	 4507 16940
3816	0	0	Ki67+	 4523 17067
3817	0	0	Ki67+	 4531 16804
3818	0	0	Ki67+	 4540 17093
3819	0	0	Ki67+	 4556 16902
3820	0	0	Ki67+	 4558 17102
3821	0	0	Ki67+	 4567 17262
3822	0	0	Ki67+	 4575 17119
3823	0	0	Ki67+	 4586 17200
3824	0	0	Ki67+	 4593 16773
3825	0	0	Ki67+	 4603 16781
3826	0	0	Ki67+	 4625 17100
3827	0	0	Ki67+	 4648 16818
3828	0	0	Ki67+	 4726 16788
3829	0	0	Ki67+	 4755 16970
3830	0	0	Ki67+	 4848 16908
3831	0	0	Ki67+	 4862 16904
3832	0	0	Ki67+	 4870 16806
3833	0	0	Ki67+	 4876 16906
3834	0	0	Ki67+	 4877 16922
3835	0	0	Ki67+	 4902 16936
3836	0	0	Ki67+	 4926 16724
3837	0	0	Ki67+	 4813 17473
3838	0	0	Ki67+	 5250 9378
3839	0	0	Ki67+	 5284 9344
3840	0	0	Ki67+	 5334 9220
3841	0	0	Ki67+	 5388 9259
3842	0	0	Ki67+	 5388 9305
3843	0	0	Ki67+	 5405 9320
3844	0	0	Ki67+	 5418 9239
3845	0	0	Ki67+	 5421 9264
3846	0	0	Ki67+	 5424 9284
3847	0	0	Ki67+	 5426 9326
3848	0	0	Ki67+	 5429 9312
3849	0	0	Ki67+	 5434 9223
3850	0	0	Ki67+	 5447 9219
3851	0	0	Ki67+	 5473 9167
3852	0	0	Ki67+	 5483 9303
3853	0	0	Ki67+	 5492 9155
3854	0	0	Ki67+	 5510 9168
3855	0	0	Ki67+	 5529 9151
3856	0	0	Ki67+	 5537 9311
3857	0	0	Ki67+	 5544 9140
3858	0	0	Ki67+	 5559 9307
3859	0	0	Ki67+	 5566 9006
3860	0	0	Ki67+	 5572 9317
3861	0	0	Ki67+	 5577 9249
3862	0	0	Ki67+	 5580 9277
3863	0	0	Ki67+	 5617 9298
3864	0	0	Ki67+	 5630 9243
3865	0	0	Ki67+	 5638 9093
3866	0	0	Ki67+	 5641 9396
3867	0	0	Ki67+	 5655 9351
3868	0	0	Ki67+	 5657 9386
3869	0	0	Ki67+	 5665 9266
3870	0	0	Ki67+	 5670 9378
3871	0	0	Ki67+	 5682 9254
3872	0	0	Ki67+	 5690 9330
3873	0	0	Ki67+	 5691 9353
3874	0	0	Ki67+	 5691 9374
3875	0	0	Ki67+	 5718 9228
3876	0	0	Ki67+	 5721 9368
3877	0	0	Ki67+	 5724 8814
3878	0	0	Ki67+	 5729 9259
3879	0	0	Ki67+	 5744 8779
3880	0	0	Ki67+	 5744 9178
3881	0	0	Ki67+	 5747 9397
3882	0	0	Ki67+	 5749 9290
3883	0	0	Ki67+	 5754 8768
3884	0	0	Ki67+	 5755 9218
3885	0	0	Ki67+	 5768 9191
3886	0	0	Ki67+	 5768 9387
3887	0	0	Ki67+	 5778 9176
3888	0	0	Ki67+	 5791 9235
3889	0	0	Ki67+	 5023 9720
3890	0	0	Ki67+	 5031 9869
3891	0	0	Ki67+	 5089 9588
3892	0	0	Ki67+	 5101 9525
3893	0	0	Ki67+	 5119 9527
3894	0	0	Ki67+	 5120 9768
3895	0	0	Ki67+	 5150 9519
3896	0	0	Ki67+	 5242 9653
3897	0	0	Ki67+	 5253 10016
3898	0	0	Ki67+	 5260 9603
3899	0	0	Ki67+	 5265 9508
3900	0	0	Ki67+	 5274 9569
3901	0	0	Ki67+	 5275 9695
3902	0	0	Ki67+	 5294 9582
3903	0	0	Ki67+	 5296 9611
3904	0	0	Ki67+	 5300 9560
3905	0	0	Ki67+	 5302 9979
3906	0	0	Ki67+	 5307 9644
3907	0	0	Ki67+	 5322 9682
3908	0	0	Ki67+	 5324 9792
3909	0	0	Ki67+	 5326 9543
3910	0	0	Ki67+	 5327 9698
3911	0	0	Ki67+	 5338 9724
3912	0	0	Ki67+	 5349 10070
3913	0	0	Ki67+	 5355 9629
3914	0	0	Ki67+	 5363 10033
3915	0	0	Ki67+	 5365 9770
3916	0	0	Ki67+	 5376 9679
3917	0	0	Ki67+	 5400 9467
3918	0	0	Ki67+	 5406 9441
3919	0	0	Ki67+	 5406 9487
3920	0	0	Ki67+	 5406 9627
3921	0	0	Ki67+	 5407 9592
3922	0	0	Ki67+	 5417 9427
3923	0	0	Ki67+	 5423 9566
3924	0	0	Ki67+	 5424 9709
3925	0	0	Ki67+	 5437 9510
3926	0	0	Ki67+	 5439 9631
3927	0	0	Ki67+	 5439 9658
3928	0	0	Ki67+	 5442 9409
3929	0	0	Ki67+	 5444 9708
3930	0	0	Ki67+	 5455 9450
3931	0	0	Ki67+	 5455 9861
3932	0	0	Ki67+	 5457 9490
3933	0	0	Ki67+	 5465 9731
3934	0	0	Ki67+	 5466 9428
3935	0	0	Ki67+	 5466 9472
3936	0	0	Ki67+	 5490 9566
3937	0	0	Ki67+	 5492 9418
3938	0	0	Ki67+	 5500 9732
3939	0	0	Ki67+	 5501 9855
3940	0	0	Ki67+	 5504 9674
3941	0	0	Ki67+	 5505 9769
3942	0	0	Ki67+	 5508 9628
3943	0	0	Ki67+	 5515 9599
3944	0	0	Ki67+	 5517 9704
3945	0	0	Ki67+	 5520 9474
3946	0	0	Ki67+	 5524 9509
3947	0	0	Ki67+	 5529 9416
3948	0	0	Ki67+	 5533 9776
3949	0	0	Ki67+	 5541 9663
3950	0	0	Ki67+	 5543 9640
3951	0	0	Ki67+	 5545 9726
3952	0	0	Ki67+	 5546 9484
3953	0	0	Ki67+	 5549 9412
3954	0	0	Ki67+	 5549 9751
3955	0	0	Ki67+	 5553 9592
3956	0	0	Ki67+	 5557 9609
3957	0	0	Ki67+	 5562 9776
3958	0	0	Ki67+	 5565 9802
3959	0	0	Ki67+	 5566 9695
3960	0	0	Ki67+	 5572 9541
3961	0	0	Ki67+	 5576 9732
3962	0	0	Ki67+	 5578 9767
3963	0	0	Ki67+	 5584 9751
3964	0	0	Ki67+	 5605 9418
3965	0	0	Ki67+	 5607 9431
3966	0	0	Ki67+	 5608 9495
3967	0	0	Ki67+	 5610 9776
3968	0	0	Ki67+	 5618 9830
3969	0	0	Ki67+	 5623 9796
3970	0	0	Ki67+	 5626 9459
3971	0	0	Ki67+	 5629 9511
3972	0	0	Ki67+	 5635 9834
3973	0	0	Ki67+	 5640 9775
3974	0	0	Ki67+	 5643 9753
3975	0	0	Ki67+	 5650 9534
3976	0	0	Ki67+	 5659 9489
3977	0	0	Ki67+	 5662 9416
3978	0	0	Ki67+	 5666 9934
3979	0	0	Ki67+	 5672 9568
3980	0	0	Ki67+	 5674 9542
3981	0	0	Ki67+	 5675 9512
3982	0	0	Ki67+	 5683 9534
3983	0	0	Ki67+	 5693 9558
3984	0	0	Ki67+	 5696 9537
3985	0	0	Ki67+	 5704 9898
3986	0	0	Ki67+	 5710 9725
3987	0	0	Ki67+	 5710 9803
3988	0	0	Ki67+	 5717 9611
3989	0	0	Ki67+	 5719 9656
3990	0	0	Ki67+	 5723 10070
3991	0	0	Ki67+	 5725 9621
3992	0	0	Ki67+	 5728 9681
3993	0	0	Ki67+	 5732 9427
3994	0	0	Ki67+	 5736 9583
3995	0	0	Ki67+	 5741 9744
3996	0	0	Ki67+	 5758 9705
3997	0	0	Ki67+	 5759 9672
3998	0	0	Ki67+	 5773 9630
3999	0	0	Ki67+	 5777 9698
4000	0	0	Ki67+	 5790 9838
4001	0	0	Ki67+	 5008 10420
4002	0	0	Ki67+	 5011 11002
4003	0	0	Ki67+	 5041 10950
4004	0	0	Ki67+	 5045 10298
4005	0	0	Ki67+	 5048 10973
4006	0	0	Ki67+	 5062 10316
4007	0	0	Ki67+	 5075 10722
4008	0	0	Ki67+	 5095 10333
4009	0	0	Ki67+	 5107 10299
4010	0	0	Ki67+	 5122 10303
4011	0	0	Ki67+	 5136 10311
4012	0	0	Ki67+	 5136 10425
4013	0	0	Ki67+	 5161 10268
4014	0	0	Ki67+	 5210 10865
4015	0	0	Ki67+	 5217 10748
4016	0	0	Ki67+	 5217 10913
4017	0	0	Ki67+	 5246 10847
4018	0	0	Ki67+	 5282 10511
4019	0	0	Ki67+	 5303 10470
4020	0	0	Ki67+	 5304 10611
4021	0	0	Ki67+	 5308 10394
4022	0	0	Ki67+	 5318 10624
4023	0	0	Ki67+	 5321 10593
4024	0	0	Ki67+	 5349 10619
4025	0	0	Ki67+	 5353 10366
4026	0	0	Ki67+	 5376 10308
4027	0	0	Ki67+	 5432 10413
4028	0	0	Ki67+	 5468 10488
4029	0	0	Ki67+	 5469 10469
4030	0	0	Ki67+	 5502 10477
4031	0	0	Ki67+	 5508 10492
4032	0	0	Ki67+	 5520 10497
4033	0	0	Ki67+	 5534 10322
4034	0	0	Ki67+	 5535 10561
4035	0	0	Ki67+	 5538 10476
4036	0	0	Ki67+	 5574 10259
4037	0	0	Ki67+	 5596 10332
4038	0	0	Ki67+	 5610 10309
4039	0	0	Ki67+	 5619 10363
4040	0	0	Ki67+	 5672 10546
4041	0	0	Ki67+	 5688 10489
4042	0	0	Ki67+	 5699 10848
4043	0	0	Ki67+	 5730 10283
4044	0	0	Ki67+	 4999 11065
4045	0	0	Ki67+	 5001 11589
4046	0	0	Ki67+	 5015 11716
4047	0	0	Ki67+	 5017 11031
4048	0	0	Ki67+	 5039 11378
4049	0	0	Ki67+	 5039 11681
4050	0	0	Ki67+	 5041 11665
4051	0	0	Ki67+	 5044 11061
4052	0	0	Ki67+	 5044 11729
4053	0	0	Ki67+	 5058 11762
4054	0	0	Ki67+	 5060 11699
4055	0	0	Ki67+	 5082 11745
4056	0	0	Ki67+	 5102 11147
4057	0	0	Ki67+	 5107 11755
4058	0	0	Ki67+	 5114 11113
4059	0	0	Ki67+	 5123 11356
4060	0	0	Ki67+	 5140 11174
4061	0	0	Ki67+	 5142 11465
4062	0	0	Ki67+	 5144 11159
4063	0	0	Ki67+	 5151 11641
4064	0	0	Ki67+	 5163 11659
4065	0	0	Ki67+	 5165 11107
4066	0	0	Ki67+	 5185 11061
4067	0	0	Ki67+	 5208 11098
4068	0	0	Ki67+	 5215 11293
4069	0	0	Ki67+	 5219 11764
4070	0	0	Ki67+	 5242 11304
4071	0	0	Ki67+	 5265 11315
4072	0	0	Ki67+	 5299 11120
4073	0	0	Ki67+	 5305 11325
4074	0	0	Ki67+	 5326 11343
4075	0	0	Ki67+	 5357 11365
4076	0	0	Ki67+	 5400 11397
4077	0	0	Ki67+	 5403 11051
4078	0	0	Ki67+	 5600 11348
4079	0	0	Ki67+	 5604 11312
4080	0	0	Ki67+	 5658 11801
4081	0	0	Ki67+	 5673 11028
4082	0	0	Ki67+	 5707 11660
4083	0	0	Ki67+	 5714 11676
4084	0	0	Ki67+	 5715 11620
4085	0	0	Ki67+	 5736 11297
4086	0	0	Ki67+	 5754 11657
4087	0	0	Ki67+	 5776 11693
4088	0	0	Ki67+	 5789 11304
4089	0	0	Ki67+	 5025 12477
4090	0	0	Ki67+	 5092 12520
4091	0	0	Ki67+	 5093 12287
4092	0	0	Ki67+	 5165 11898
4093	0	0	Ki67+	 5177 11832
4094	0	0	Ki67+	 5208 11833
4095	0	0	Ki67+	 5208 12098
4096	0	0	Ki67+	 5213 11862
4097	0	0	Ki67+	 5223 11852
4098	0	0	Ki67+	 5253 12136
4099	0	0	Ki67+	 5265 12036
4100	0	0	Ki67+	 5270 12048
4101	0	0	Ki67+	 5271 12134
4102	0	0	Ki67+	 5274 12150
4103	0	0	Ki67+	 5319 12109
4104	0	0	Ki67+	 5324 12433
4105	0	0	Ki67+	 5333 12130
4106	0	0	Ki67+	 5348 12425
4107	0	0	Ki67+	 5370 12091
4108	0	0	Ki67+	 5464 11958
4109	0	0	Ki67+	 5469 12064
4110	0	0	Ki67+	 5469 12454
4111	0	0	Ki67+	 5470 12407
4112	0	0	Ki67+	 5478 11964
4113	0	0	Ki67+	 5485 11944
4114	0	0	Ki67+	 5502 12468
4115	0	0	Ki67+	 5529 12184
4116	0	0	Ki67+	 5532 12154
4117	0	0	Ki67+	 5540 12006
4118	0	0	Ki67+	 5552 12264
4119	0	0	Ki67+	 5558 12065
4120	0	0	Ki67+	 5570 12113
4121	0	0	Ki67+	 5571 11893
4122	0	0	Ki67+	 5612 12114
4123	0	0	Ki67+	 5615 12262
4124	0	0	Ki67+	 5621 11902
4125	0	0	Ki67+	 5629 12328
4126	0	0	Ki67+	 5663 12097
4127	0	0	Ki67+	 5665 12581
4128	0	0	Ki67+	 5671 12361
4129	0	0	Ki67+	 5672 12133
4130	0	0	Ki67+	 5680 12114
4131	0	0	Ki67+	 5684 12305
4132	0	0	Ki67+	 5689 12264
4133	0	0	Ki67+	 5698 12352
4134	0	0	Ki67+	 5700 11934
4135	0	0	Ki67+	 5701 12139
4136	0	0	Ki67+	 5716 12127
4137	0	0	Ki67+	 5728 12257
4138	0	0	Ki67+	 5729 12484
4139	0	0	Ki67+	 5730 12340
4140	0	0	Ki67+	 5732 11964
4141	0	0	Ki67+	 5745 12131
4142	0	0	Ki67+	 5745 12166
4143	0	0	Ki67+	 5754 12125
4144	0	0	Ki67+	 5754 12281
4145	0	0	Ki67+	 5766 12182
4146	0	0	Ki67+	 5790 11849
4147	0	0	Ki67+	 5790 12157
4148	0	0	Ki67+	 5023 13402
4149	0	0	Ki67+	 5030 13388
4150	0	0	Ki67+	 5035 13122
4151	0	0	Ki67+	 5039 13290
4152	0	0	Ki67+	 5040 13268
4153	0	0	Ki67+	 5047 13112
4154	0	0	Ki67+	 5052 13087
4155	0	0	Ki67+	 5070 13138
4156	0	0	Ki67+	 5079 13065
4157	0	0	Ki67+	 5079 13276
4158	0	0	Ki67+	 5085 13039
4159	0	0	Ki67+	 5087 13118
4160	0	0	Ki67+	 5089 13273
4161	0	0	Ki67+	 5093 13260
4162	0	0	Ki67+	 5150 12977
4163	0	0	Ki67+	 5155 12931
4164	0	0	Ki67+	 5160 13221
4165	0	0	Ki67+	 5163 12986
4166	0	0	Ki67+	 5166 13265
4167	0	0	Ki67+	 5176 13034
4168	0	0	Ki67+	 5179 12922
4169	0	0	Ki67+	 5179 13010
4170	0	0	Ki67+	 5199 12995
4171	0	0	Ki67+	 5219 12716
4172	0	0	Ki67+	 5231 13007
4173	0	0	Ki67+	 5273 12788
4174	0	0	Ki67+	 5276 12806
4175	0	0	Ki67+	 5284 13406
4176	0	0	Ki67+	 5293 12759
4177	0	0	Ki67+	 5306 12713
4178	0	0	Ki67+	 5310 12892
4179	0	0	Ki67+	 5324 12641
4180	0	0	Ki67+	 5324 12857
4181	0	0	Ki67+	 5335 13073
4182	0	0	Ki67+	 5340 12704
4183	0	0	Ki67+	 5345 12788
4184	0	0	Ki67+	 5345 13058
4185	0	0	Ki67+	 5346 13183
4186	0	0	Ki67+	 5353 12660
4187	0	0	Ki67+	 5353 12693
4188	0	0	Ki67+	 5354 12855
4189	0	0	Ki67+	 5355 12842
4190	0	0	Ki67+	 5361 12758
4191	0	0	Ki67+	 5370 12711
4192	0	0	Ki67+	 5371 12910
4193	0	0	Ki67+	 5378 12848
4194	0	0	Ki67+	 5381 12652
4195	0	0	Ki67+	 5409 12917
4196	0	0	Ki67+	 5415 12735
4197	0	0	Ki67+	 5432 12814
4198	0	0	Ki67+	 5437 12844
4199	0	0	Ki67+	 5478 12771
4200	0	0	Ki67+	 5479 12881
4201	0	0	Ki67+	 5479 13205
4202	0	0	Ki67+	 5489 12949
4203	0	0	Ki67+	 5502 13005
4204	0	0	Ki67+	 5523 13005
4205	0	0	Ki67+	 5550 12881
4206	0	0	Ki67+	 5561 12712
4207	0	0	Ki67+	 5584 13169
4208	0	0	Ki67+	 5593 13403
4209	0	0	Ki67+	 5611 12637
4210	0	0	Ki67+	 5616 13385
4211	0	0	Ki67+	 5724 12924
4212	0	0	Ki67+	 5732 12862
4213	0	0	Ki67+	 5757 13359
4214	0	0	Ki67+	 5069 13427
4215	0	0	Ki67+	 5078 13535
4216	0	0	Ki67+	 5092 13524
4217	0	0	Ki67+	 5160 14116
4218	0	0	Ki67+	 5192 14118
4219	0	0	Ki67+	 5206 13824
4220	0	0	Ki67+	 5223 14181
4221	0	0	Ki67+	 5224 14091
4222	0	0	Ki67+	 5235 13831
4223	0	0	Ki67+	 5246 13612
4224	0	0	Ki67+	 5246 14153
4225	0	0	Ki67+	 5263 13572
4226	0	0	Ki67+	 5280 13451
4227	0	0	Ki67+	 5282 14155
4228	0	0	Ki67+	 5284 14196
4229	0	0	Ki67+	 5288 13544
4230	0	0	Ki67+	 5305 13479
4231	0	0	Ki67+	 5305 14100
4232	0	0	Ki67+	 5306 14116
4233	0	0	Ki67+	 5316 13692
4234	0	0	Ki67+	 5319 14106
4235	0	0	Ki67+	 5325 14123
4236	0	0	Ki67+	 5326 14063
4237	0	0	Ki67+	 5335 14186
4238	0	0	Ki67+	 5416 14145
4239	0	0	Ki67+	 5445 14038
4240	0	0	Ki67+	 5460 14189
4241	0	0	Ki67+	 5460 14201
4242	0	0	Ki67+	 5464 14017
4243	0	0	Ki67+	 5480 14008
4244	0	0	Ki67+	 5487 14035
4245	0	0	Ki67+	 5488 13655
4246	0	0	Ki67+	 5513 13755
4247	0	0	Ki67+	 5514 13986
4248	0	0	Ki67+	 5527 13469
4249	0	0	Ki67+	 5559 13962
4250	0	0	Ki67+	 5566 13588
4251	0	0	Ki67+	 5589 13679
4252	0	0	Ki67+	 5596 14110
4253	0	0	Ki67+	 5608 14157
4254	0	0	Ki67+	 5609 13495
4255	0	0	Ki67+	 5624 14108
4256	0	0	Ki67+	 5633 13477
4257	0	0	Ki67+	 5641 13765
4258	0	0	Ki67+	 5650 13937
4259	0	0	Ki67+	 5657 13534
4260	0	0	Ki67+	 5659 13511
4261	0	0	Ki67+	 5679 13946
4262	0	0	Ki67+	 5685 14097
4263	0	0	Ki67+	 5700 13958
4264	0	0	Ki67+	 5700 14076
4265	0	0	Ki67+	 5707 13479
4266	0	0	Ki67+	 5712 13934
4267	0	0	Ki67+	 5715 13945
4268	0	0	Ki67+	 5742 14073
4269	0	0	Ki67+	 5751 14134
4270	0	0	Ki67+	 5757 14054
4271	0	0	Ki67+	 5786 13761
4272	0	0	Ki67+	 5787 14015
4273	0	0	Ki67+	 5023 14957
4274	0	0	Ki67+	 5032 14819
4275	0	0	Ki67+	 5035 14852
4276	0	0	Ki67+	 5046 14926
4277	0	0	Ki67+	 5048 14781
4278	0	0	Ki67+	 5050 14950
4279	0	0	Ki67+	 5064 14821
4280	0	0	Ki67+	 5066 14809
4281	0	0	Ki67+	 5076 14779
4282	0	0	Ki67+	 5078 14853
4283	0	0	Ki67+	 5100 14826
4284	0	0	Ki67+	 5101 14851
4285	0	0	Ki67+	 5108 14751
4286	0	0	Ki67+	 5117 14813
4287	0	0	Ki67+	 5123 14847
4288	0	0	Ki67+	 5144 14309
4289	0	0	Ki67+	 5150 14842
4290	0	0	Ki67+	 5170 14937
4291	0	0	Ki67+	 5194 14223
4292	0	0	Ki67+	 5194 14676
4293	0	0	Ki67+	 5201 14244
4294	0	0	Ki67+	 5206 14218
4295	0	0	Ki67+	 5206 14264
4296	0	0	Ki67+	 5226 14260
4297	0	0	Ki67+	 5255 14662
4298	0	0	Ki67+	 5262 14637
4299	0	0	Ki67+	 5274 14682
4300	0	0	Ki67+	 5340 14360
4301	0	0	Ki67+	 5343 14414
4302	0	0	Ki67+	 5349 14399
4303	0	0	Ki67+	 5355 14824
4304	0	0	Ki67+	 5363 14353
4305	0	0	Ki67+	 5381 14343
4306	0	0	Ki67+	 5398 14374
4307	0	0	Ki67+	 5418 14272
4308	0	0	Ki67+	 5426 14560
4309	0	0	Ki67+	 5426 14995
4310	0	0	Ki67+	 5438 14783
4311	0	0	Ki67+	 5441 14986
4312	0	0	Ki67+	 5445 14254
4313	0	0	Ki67+	 5451 14525
4314	0	0	Ki67+	 5479 14460
4315	0	0	Ki67+	 5480 14992
4316	0	0	Ki67+	 5496 14410
4317	0	0	Ki67+	 5497 14262
4318	0	0	Ki67+	 5507 14661
4319	0	0	Ki67+	 5517 14302
4320	0	0	Ki67+	 5520 14387
4321	0	0	Ki67+	 5520 14607
4322	0	0	Ki67+	 5521 14502
4323	0	0	Ki67+	 5521 14959
4324	0	0	Ki67+	 5540 14430
4325	0	0	Ki67+	 5540 14921
4326	0	0	Ki67+	 5546 14638
4327	0	0	Ki67+	 5548 14475
4328	0	0	Ki67+	 5550 14936
4329	0	0	Ki67+	 5556 14565
4330	0	0	Ki67+	 5557 14447
4331	0	0	Ki67+	 5562 14634
4332	0	0	Ki67+	 5564 14925
4333	0	0	Ki67+	 5565 14709
4334	0	0	Ki67+	 5567 14480
4335	0	0	Ki67+	 5570 14397
4336	0	0	Ki67+	 5575 14597
4337	0	0	Ki67+	 5575 14692
4338	0	0	Ki67+	 5587 14616
4339	0	0	Ki67+	 5592 14214
4340	0	0	Ki67+	 5592 14263
4341	0	0	Ki67+	 5600 14840
4342	0	0	Ki67+	 5606 14868
4343	0	0	Ki67+	 5608 14720
4344	0	0	Ki67+	 5609 14589
4345	0	0	Ki67+	 5614 14880
4346	0	0	Ki67+	 5615 14263
4347	0	0	Ki67+	 5615 14387
4348	0	0	Ki67+	 5625 14772
4349	0	0	Ki67+	 5629 14743
4350	0	0	Ki67+	 5631 14839
4351	0	0	Ki67+	 5635 14621
4352	0	0	Ki67+	 5643 14368
4353	0	0	Ki67+	 5675 14396
4354	0	0	Ki67+	 5690 14456
4355	0	0	Ki67+	 5695 14517
4356	0	0	Ki67+	 5705 14504
4357	0	0	Ki67+	 5717 14765
4358	0	0	Ki67+	 5730 14575
4359	0	0	Ki67+	 5732 14774
4360	0	0	Ki67+	 5740 14325
4361	0	0	Ki67+	 5752 14647
4362	0	0	Ki67+	 5754 14617
4363	0	0	Ki67+	 5756 14738
4364	0	0	Ki67+	 5761 14768
4365	0	0	Ki67+	 5764 14660
4366	0	0	Ki67+	 5773 14644
4367	0	0	Ki67+	 5789 14717
4368	0	0	Ki67+	 5011 15465
4369	0	0	Ki67+	 5072 15527
4370	0	0	Ki67+	 5082 15600
4371	0	0	Ki67+	 5090 15500
4372	0	0	Ki67+	 5132 15512
4373	0	0	Ki67+	 5133 15297
4374	0	0	Ki67+	 5133 15533
4375	0	0	Ki67+	 5135 15340
4376	0	0	Ki67+	 5140 15380
4377	0	0	Ki67+	 5146 15324
4378	0	0	Ki67+	 5158 15350
4379	0	0	Ki67+	 5178 15314
4380	0	0	Ki67+	 5202 15162
4381	0	0	Ki67+	 5263 15249
4382	0	0	Ki67+	 5270 15451
4383	0	0	Ki67+	 5272 15476
4384	0	0	Ki67+	 5336 15229
4385	0	0	Ki67+	 5373 15150
4386	0	0	Ki67+	 5443 15372
4387	0	0	Ki67+	 5475 15707
4388	0	0	Ki67+	 5487 15201
4389	0	0	Ki67+	 5508 15381
4390	0	0	Ki67+	 5512 15216
4391	0	0	Ki67+	 5517 15782
4392	0	0	Ki67+	 5522 15212
4393	0	0	Ki67+	 5534 15197
4394	0	0	Ki67+	 5547 15386
4395	0	0	Ki67+	 5551 15202
4396	0	0	Ki67+	 5563 15760
4397	0	0	Ki67+	 5576 15229
4398	0	0	Ki67+	 5612 15072
4399	0	0	Ki67+	 5615 15203
4400	0	0	Ki67+	 5621 15355
4401	0	0	Ki67+	 5697 15297
4402	0	0	Ki67+	 5004 15898
4403	0	0	Ki67+	 5009 16182
4404	0	0	Ki67+	 5010 15984
4405	0	0	Ki67+	 5042 16483
4406	0	0	Ki67+	 5056 16492
4407	0	0	Ki67+	 5140 16582
4408	0	0	Ki67+	 5149 16590
4409	0	0	Ki67+	 5157 16073
4410	0	0	Ki67+	 5160 15894
4411	0	0	Ki67+	 5160 16087
4412	0	0	Ki67+	 5171 16188
4413	0	0	Ki67+	 5217 16062
4414	0	0	Ki67+	 5253 15856
4415	0	0	Ki67+	 5266 16393
4416	0	0	Ki67+	 5278 16443
4417	0	0	Ki67+	 5282 16423
4418	0	0	Ki67+	 5315 16157
4419	0	0	Ki67+	 5324 16077
4420	0	0	Ki67+	 5340 16600
4421	0	0	Ki67+	 5353 16066
4422	0	0	Ki67+	 5401 16352
4423	0	0	Ki67+	 5520 16506
4424	0	0	Ki67+	 5612 16030
4425	0	0	Ki67+	 5754 16463
4426	0	0	Ki67+	 5784 16601
4427	0	0	Ki67+	 5791 16475
4428	0	0	Ki67+	 5019 16653
4429	0	0	Ki67+	 5025 16642
4430	0	0	Ki67+	 5051 16944
4431	0	0	Ki67+	 5074 17068
4432	0	0	Ki67+	 5083 16959
4433	0	0	Ki67+	 5107 16735
4434	0	0	Ki67+	 5109 16905
4435	0	0	Ki67+	 5127 17101
4436	0	0	Ki67+	 5132 16737
4437	0	0	Ki67+	 5136 17127
4438	0	0	Ki67+	 5171 17139
4439	0	0	Ki67+	 5173 16685
4440	0	0	Ki67+	 5185 17332
4441	0	0	Ki67+	 5197 17066
4442	0	0	Ki67+	 5203 17046
4443	0	0	Ki67+	 5340 17189
4444	0	0	Ki67+	 5348 17160
4445	0	0	Ki67+	 5392 17178
4446	0	0	Ki67+	 5419 17273
4447	0	0	Ki67+	 5543 17109
4448	0	0	Ki67+	 5597 16916
4449	0	0	Ki67+	 5626 17121
4450	0	0	Ki67+	 5638 16881
4451	0	0	Ki67+	 5646 17116
4452	0	0	Ki67+	 5655 17056
4453	0	0	Ki67+	 5657 17176
4454	0	0	Ki67+	 5671 16741
4455	0	0	Ki67+	 5672 17135
4456	0	0	Ki67+	 5736 16675
4457	0	0	Ki67+	 5756 16650
4458	0	0	Ki67+	 5771 16687
4459	0	0	Ki67+	 5783 16621
4460	0	0	Ki67+	 5227 17695
4461	0	0	Ki67+	 5672 17429
4462	0	0	Ki67+	 5798 8720
4463	0	0	Ki67+	 5802 8791
4464	0	0	Ki67+	 5814 8698
4465	0	0	Ki67+	 5828 9052
4466	0	0	Ki67+	 5846 8715
4467	0	0	Ki67+	 5871 9089
4468	0	0	Ki67+	 5898 9049
4469	0	0	Ki67+	 5932 9099
4470	0	0	Ki67+	 6117 8776
4471	0	0	Ki67+	 6189 9093
4472	0	0	Ki67+	 6216 9091
4473	0	0	Ki67+	 6242 8994
4474	0	0	Ki67+	 6245 9084
4475	0	0	Ki67+	 6264 9102
4476	0	0	Ki67+	 6299 9064
4477	0	0	Ki67+	 6308 8710
4478	0	0	Ki67+	 6313 9065
4479	0	0	Ki67+	 6358 9023
4480	0	0	Ki67+	 6362 9084
4481	0	0	Ki67+	 6366 8997
4482	0	0	Ki67+	 6575 8576
4483	0	0	Ki67+	 6589 8332
4484	0	0	Ki67+	 5803 9263
4485	0	0	Ki67+	 5805 9232
4486	0	0	Ki67+	 5813 9655
4487	0	0	Ki67+	 5822 9200
4488	0	0	Ki67+	 5828 9478
4489	0	0	Ki67+	 5832 9163
4490	0	0	Ki67+	 5832 9890
4491	0	0	Ki67+	 5836 9203
4492	0	0	Ki67+	 5839 9254
4493	0	0	Ki67+	 5840 9319
4494	0	0	Ki67+	 5843 9829
4495	0	0	Ki67+	 5849 9166
4496	0	0	Ki67+	 5852 9227
4497	0	0	Ki67+	 5855 9190
4498	0	0	Ki67+	 5862 9273
4499	0	0	Ki67+	 5871 9535
4500	0	0	Ki67+	 5872 9521
4501	0	0	Ki67+	 5873 9172
4502	0	0	Ki67+	 5873 9466
4503	0	0	Ki67+	 5873 9500
4504	0	0	Ki67+	 5876 9215
4505	0	0	Ki67+	 5880 9561
4506	0	0	Ki67+	 5880 9734
4507	0	0	Ki67+	 5882 9384
4508	0	0	Ki67+	 5883 9345
4509	0	0	Ki67+	 5883 9436
4510	0	0	Ki67+	 5886 9583
4511	0	0	Ki67+	 5889 9411
4512	0	0	Ki67+	 5889 9482
4513	0	0	Ki67+	 5890 9370
4514	0	0	Ki67+	 5890 9716
4515	0	0	Ki67+	 5904 9493
4516	0	0	Ki67+	 5905 9454
4517	0	0	Ki67+	 5905 9520
4518	0	0	Ki67+	 5915 9592
4519	0	0	Ki67+	 5916 9571
4520	0	0	Ki67+	 5917 9165
4521	0	0	Ki67+	 5918 9518
4522	0	0	Ki67+	 5923 9540
4523	0	0	Ki67+	 5930 9520
4524	0	0	Ki67+	 5936 9574
4525	0	0	Ki67+	 5944 9218
4526	0	0	Ki67+	 5945 9545
4527	0	0	Ki67+	 5948 9287
4528	0	0	Ki67+	 5950 9128
4529	0	0	Ki67+	 5952 9576
4530	0	0	Ki67+	 5956 9591
4531	0	0	Ki67+	 5965 9352
4532	0	0	Ki67+	 5968 9284
4533	0	0	Ki67+	 5974 9222
4534	0	0	Ki67+	 5981 9165
4535	0	0	Ki67+	 5986 9436
4536	0	0	Ki67+	 5989 9189
4537	0	0	Ki67+	 5992 9264
4538	0	0	Ki67+	 6014 9791
4539	0	0	Ki67+	 6017 9257
4540	0	0	Ki67+	 6037 9199
4541	0	0	Ki67+	 6037 9237
4542	0	0	Ki67+	 6053 9111
4543	0	0	Ki67+	 6060 9245
4544	0	0	Ki67+	 6081 9138
4545	0	0	Ki67+	 6084 9254
4546	0	0	Ki67+	 6088 9203
4547	0	0	Ki67+	 6158 9115
4548	0	0	Ki67+	 6190 9551
4549	0	0	Ki67+	 6191 9107
4550	0	0	Ki67+	 6193 9222
4551	0	0	Ki67+	 6214 9192
4552	0	0	Ki67+	 6220 9520
4553	0	0	Ki67+	 6225 9656
4554	0	0	Ki67+	 6234 9156
4555	0	0	Ki67+	 6246 9145
4556	0	0	Ki67+	 6250 9218
4557	0	0	Ki67+	 6262 9128
4558	0	0	Ki67+	 6274 9210
4559	0	0	Ki67+	 6315 9163
4560	0	0	Ki67+	 6330 9632
4561	0	0	Ki67+	 6335 9358
4562	0	0	Ki67+	 6336 9369
4563	0	0	Ki67+	 6337 9133
4564	0	0	Ki67+	 6358 9839
4565	0	0	Ki67+	 6371 9162
4566	0	0	Ki67+	 6378 9248
4567	0	0	Ki67+	 6382 9141
4568	0	0	Ki67+	 6396 9117
4569	0	0	Ki67+	 6420 9703
4570	0	0	Ki67+	 6429 9216
4571	0	0	Ki67+	 6433 9185
4572	0	0	Ki67+	 6453 9193
4573	0	0	Ki67+	 6466 9220
4574	0	0	Ki67+	 6473 9467
4575	0	0	Ki67+	 6475 9609
4576	0	0	Ki67+	 6503 9861
4577	0	0	Ki67+	 6506 9210
4578	0	0	Ki67+	 6541 9452
4579	0	0	Ki67+	 6550 9172
4580	0	0	Ki67+	 6562 9647
4581	0	0	Ki67+	 6563 9417
4582	0	0	Ki67+	 6566 9156
4583	0	0	Ki67+	 6579 9241
4584	0	0	Ki67+	 6582 9144
4585	0	0	Ki67+	 5891 10630
4586	0	0	Ki67+	 5904 9986
4587	0	0	Ki67+	 6002 10486
4588	0	0	Ki67+	 6004 10530
4589	0	0	Ki67+	 6038 10055
4590	0	0	Ki67+	 6039 10482
4591	0	0	Ki67+	 6057 10555
4592	0	0	Ki67+	 6079 10596
4593	0	0	Ki67+	 6101 10628
4594	0	0	Ki67+	 6109 10223
4595	0	0	Ki67+	 6124 10300
4596	0	0	Ki67+	 6134 10548
4597	0	0	Ki67+	 6149 10508
4598	0	0	Ki67+	 6159 10230
4599	0	0	Ki67+	 6164 10196
4600	0	0	Ki67+	 6171 10645
4601	0	0	Ki67+	 6193 10695
4602	0	0	Ki67+	 6196 10534
4603	0	0	Ki67+	 6198 10432
4604	0	0	Ki67+	 6199 10236
4605	0	0	Ki67+	 6199 10317
4606	0	0	Ki67+	 6199 10497
4607	0	0	Ki67+	 6208 10190
4608	0	0	Ki67+	 6211 10152
4609	0	0	Ki67+	 6224 10587
4610	0	0	Ki67+	 6239 10162
4611	0	0	Ki67+	 6242 10499
4612	0	0	Ki67+	 6247 10149
4613	0	0	Ki67+	 6249 10480
4614	0	0	Ki67+	 6250 10202
4615	0	0	Ki67+	 6255 10130
4616	0	0	Ki67+	 6261 10088
4617	0	0	Ki67+	 6261 10425
4618	0	0	Ki67+	 6267 10183
4619	0	0	Ki67+	 6274 10379
4620	0	0	Ki67+	 6280 10146
4621	0	0	Ki67+	 6284 10080
4622	0	0	Ki67+	 6285 10499
4623	0	0	Ki67+	 6290 10169
4624	0	0	Ki67+	 6290 10602
4625	0	0	Ki67+	 6295 10051
4626	0	0	Ki67+	 6300 10120
4627	0	0	Ki67+	 6300 10181
4628	0	0	Ki67+	 6305 10467
4629	0	0	Ki67+	 6310 10604
4630	0	0	Ki67+	 6320 10142
4631	0	0	Ki67+	 6322 10097
4632	0	0	Ki67+	 6329 10109
4633	0	0	Ki67+	 6332 10138
4634	0	0	Ki67+	 6337 10595
4635	0	0	Ki67+	 6346 10086
4636	0	0	Ki67+	 6351 10295
4637	0	0	Ki67+	 6367 10052
4638	0	0	Ki67+	 6374 10179
4639	0	0	Ki67+	 6375 10690
4640	0	0	Ki67+	 6376 10541
4641	0	0	Ki67+	 6380 10006
4642	0	0	Ki67+	 6387 10368
4643	0	0	Ki67+	 6391 10604
4644	0	0	Ki67+	 6394 10085
4645	0	0	Ki67+	 6404 10547
4646	0	0	Ki67+	 6418 10062
4647	0	0	Ki67+	 6421 10460
4648	0	0	Ki67+	 6426 10691
4649	0	0	Ki67+	 6427 10505
4650	0	0	Ki67+	 6429 10235
4651	0	0	Ki67+	 6433 10122
4652	0	0	Ki67+	 6439 10459
4653	0	0	Ki67+	 6439 10605
4654	0	0	Ki67+	 6443 10080
4655	0	0	Ki67+	 6444 10417
4656	0	0	Ki67+	 6445 10051
4657	0	0	Ki67+	 6457 10097
4658	0	0	Ki67+	 6457 10685
4659	0	0	Ki67+	 6460 10664
4660	0	0	Ki67+	 6477 10077
4661	0	0	Ki67+	 6480 10635
4662	0	0	Ki67+	 6494 10403
4663	0	0	Ki67+	 6503 10089
4664	0	0	Ki67+	 6504 10060
4665	0	0	Ki67+	 6505 10628
4666	0	0	Ki67+	 6548 10593
4667	0	0	Ki67+	 6550 10624
4668	0	0	Ki67+	 5795 10766
4669	0	0	Ki67+	 5804 11185
4670	0	0	Ki67+	 5811 11203
4671	0	0	Ki67+	 5813 10909
4672	0	0	Ki67+	 5824 10904
4673	0	0	Ki67+	 5839 10927
4674	0	0	Ki67+	 5844 10950
4675	0	0	Ki67+	 5845 11460
4676	0	0	Ki67+	 5858 10884
4677	0	0	Ki67+	 5863 10739
4678	0	0	Ki67+	 5863 10961
4679	0	0	Ki67+	 5864 10922
4680	0	0	Ki67+	 5895 10844
4681	0	0	Ki67+	 5904 10888
4682	0	0	Ki67+	 5918 10909
4683	0	0	Ki67+	 5919 10983
4684	0	0	Ki67+	 5923 10954
4685	0	0	Ki67+	 5933 10844
4686	0	0	Ki67+	 5939 10887
4687	0	0	Ki67+	 5948 11305
4688	0	0	Ki67+	 5952 10872
4689	0	0	Ki67+	 5952 10979
4690	0	0	Ki67+	 5952 11386
4691	0	0	Ki67+	 5954 10945
4692	0	0	Ki67+	 5957 11323
4693	0	0	Ki67+	 5963 10841
4694	0	0	Ki67+	 5965 11022
4695	0	0	Ki67+	 5970 10861
4696	0	0	Ki67+	 5974 10932
4697	0	0	Ki67+	 5990 10908
4698	0	0	Ki67+	 5991 11413
4699	0	0	Ki67+	 6008 11415
4700	0	0	Ki67+	 6013 11320
4701	0	0	Ki67+	 6021 11036
4702	0	0	Ki67+	 6029 11400
4703	0	0	Ki67+	 6042 11339
4704	0	0	Ki67+	 6049 11044
4705	0	0	Ki67+	 6050 10962
4706	0	0	Ki67+	 6051 10932
4707	0	0	Ki67+	 6051 11112
4708	0	0	Ki67+	 6051 11311
4709	0	0	Ki67+	 6054 11424
4710	0	0	Ki67+	 6059 11378
4711	0	0	Ki67+	 6062 10934
4712	0	0	Ki67+	 6070 10954
4713	0	0	Ki67+	 6074 11325
4714	0	0	Ki67+	 6077 11056
4715	0	0	Ki67+	 6079 10939
4716	0	0	Ki67+	 6091 11376
4717	0	0	Ki67+	 6092 11334
4718	0	0	Ki67+	 6106 11083
4719	0	0	Ki67+	 6107 11449
4720	0	0	Ki67+	 6108 11055
4721	0	0	Ki67+	 6112 10947
4722	0	0	Ki67+	 6114 11341
4723	0	0	Ki67+	 6120 11449
4724	0	0	Ki67+	 6122 11371
4725	0	0	Ki67+	 6122 11416
4726	0	0	Ki67+	 6123 11081
4727	0	0	Ki67+	 6128 11022
4728	0	0	Ki67+	 6128 11380
4729	0	0	Ki67+	 6137 11084
4730	0	0	Ki67+	 6146 11420
4731	0	0	Ki67+	 6153 11055
4732	0	0	Ki67+	 6158 11082
4733	0	0	Ki67+	 6160 11363
4734	0	0	Ki67+	 6166 11380
4735	0	0	Ki67+	 6170 11069
4736	0	0	Ki67+	 6191 10819
4737	0	0	Ki67+	 6191 11397
4738	0	0	Ki67+	 6194 10803
4739	0	0	Ki67+	 6207 11417
4740	0	0	Ki67+	 6217 11376
4741	0	0	Ki67+	 6222 11396
4742	0	0	Ki67+	 6224 11231
4743	0	0	Ki67+	 6230 10804
4744	0	0	Ki67+	 6232 11372
4745	0	0	Ki67+	 6240 10875
4746	0	0	Ki67+	 6247 11394
4747	0	0	Ki67+	 6253 11013
4748	0	0	Ki67+	 6254 10881
4749	0	0	Ki67+	 6266 11451
4750	0	0	Ki67+	 6270 10856
4751	0	0	Ki67+	 6292 10850
4752	0	0	Ki67+	 6298 10870
4753	0	0	Ki67+	 6403 11431
4754	0	0	Ki67+	 6406 11207
4755	0	0	Ki67+	 6470 11187
4756	0	0	Ki67+	 6545 10713
4757	0	0	Ki67+	 6546 10738
4758	0	0	Ki67+	 6564 11059
4759	0	0	Ki67+	 6580 11031
4760	0	0	Ki67+	 6590 11221
4761	0	0	Ki67+	 5805 12145
4762	0	0	Ki67+	 5826 12240
4763	0	0	Ki67+	 5827 11802
4764	0	0	Ki67+	 5833 12028
4765	0	0	Ki67+	 5908 11858
4766	0	0	Ki67+	 5978 12285
4767	0	0	Ki67+	 5990 11648
4768	0	0	Ki67+	 6024 11909
4769	0	0	Ki67+	 6036 11770
4770	0	0	Ki67+	 6069 12281
4771	0	0	Ki67+	 6082 11788
4772	0	0	Ki67+	 6084 11950
4773	0	0	Ki67+	 6118 11754
4774	0	0	Ki67+	 6210 12265
4775	0	0	Ki67+	 6280 12284
4776	0	0	Ki67+	 6351 12212
4777	0	0	Ki67+	 6370 11898
4778	0	0	Ki67+	 6423 11897
4779	0	0	Ki67+	 6463 11856
4780	0	0	Ki67+	 6484 11589
4781	0	0	Ki67+	 6500 12261
4782	0	0	Ki67+	 6530 11738
4783	0	0	Ki67+	 6543 12130
4784	0	0	Ki67+	 6560 12284
4785	0	0	Ki67+	 6561 12161
4786	0	0	Ki67+	 6568 11890
4787	0	0	Ki67+	 6588 11647
4788	0	0	Ki67+	 6590 12283
4789	0	0	Ki67+	 5793 12321
4790	0	0	Ki67+	 5795 13103
4791	0	0	Ki67+	 5894 12887
4792	0	0	Ki67+	 5902 12370
4793	0	0	Ki67+	 5919 12736
4794	0	0	Ki67+	 5943 12686
4795	0	0	Ki67+	 5983 12716
4796	0	0	Ki67+	 6013 12693
4797	0	0	Ki67+	 6033 12335
4798	0	0	Ki67+	 6038 12741
4799	0	0	Ki67+	 6040 12609
4800	0	0	Ki67+	 6041 12379
4801	0	0	Ki67+	 6046 12709
4802	0	0	Ki67+	 6069 12706
4803	0	0	Ki67+	 6183 12501
4804	0	0	Ki67+	 6191 12578
4805	0	0	Ki67+	 6231 12389
4806	0	0	Ki67+	 6245 12380
4807	0	0	Ki67+	 6249 12462
4808	0	0	Ki67+	 6266 12849
4809	0	0	Ki67+	 6270 12438
4810	0	0	Ki67+	 6278 12915
4811	0	0	Ki67+	 6283 12716
4812	0	0	Ki67+	 6287 12505
4813	0	0	Ki67+	 6289 12468
4814	0	0	Ki67+	 6297 12850
4815	0	0	Ki67+	 6339 12381
4816	0	0	Ki67+	 6350 12376
4817	0	0	Ki67+	 6379 12419
4818	0	0	Ki67+	 6384 12871
4819	0	0	Ki67+	 6388 12679
4820	0	0	Ki67+	 6395 12965
4821	0	0	Ki67+	 6396 12370
4822	0	0	Ki67+	 6401 12326
4823	0	0	Ki67+	 6413 12314
4824	0	0	Ki67+	 6425 12966
4825	0	0	Ki67+	 6432 12360
4826	0	0	Ki67+	 6447 12355
4827	0	0	Ki67+	 6472 12357
4828	0	0	Ki67+	 6510 13101
4829	0	0	Ki67+	 6521 12410
4830	0	0	Ki67+	 6541 12883
4831	0	0	Ki67+	 6585 12353
4832	0	0	Ki67+	 5798 13558
4833	0	0	Ki67+	 5841 13764
4834	0	0	Ki67+	 5847 13749
4835	0	0	Ki67+	 5860 13892
4836	0	0	Ki67+	 5884 13463
4837	0	0	Ki67+	 5903 13555
4838	0	0	Ki67+	 5917 13362
4839	0	0	Ki67+	 5954 13516
4840	0	0	Ki67+	 5972 13183
4841	0	0	Ki67+	 5979 13880
4842	0	0	Ki67+	 6006 13854
4843	0	0	Ki67+	 6018 13495
4844	0	0	Ki67+	 6044 13891
4845	0	0	Ki67+	 6059 13885
4846	0	0	Ki67+	 6142 13780
4847	0	0	Ki67+	 6163 13792
4848	0	0	Ki67+	 6179 13852
4849	0	0	Ki67+	 6245 13756
4850	0	0	Ki67+	 6253 13810
4851	0	0	Ki67+	 6295 13786
4852	0	0	Ki67+	 6306 13349
4853	0	0	Ki67+	 6324 13808
4854	0	0	Ki67+	 6344 13792
4855	0	0	Ki67+	 6377 13747
4856	0	0	Ki67+	 6400 13748
4857	0	0	Ki67+	 6403 13780
4858	0	0	Ki67+	 6410 13267
4859	0	0	Ki67+	 6417 13774
4860	0	0	Ki67+	 6426 13757
4861	0	0	Ki67+	 6428 13182
4862	0	0	Ki67+	 6432 13791
4863	0	0	Ki67+	 6441 13814
4864	0	0	Ki67+	 6450 13206
4865	0	0	Ki67+	 6451 13328
4866	0	0	Ki67+	 6456 13239
4867	0	0	Ki67+	 6467 13268
4868	0	0	Ki67+	 6470 13333
4869	0	0	Ki67+	 6471 13294
4870	0	0	Ki67+	 6487 13325
4871	0	0	Ki67+	 6499 13275
4872	0	0	Ki67+	 6501 13306
4873	0	0	Ki67+	 6508 13119
4874	0	0	Ki67+	 6520 13707
4875	0	0	Ki67+	 6521 13339
4876	0	0	Ki67+	 6546 13304
4877	0	0	Ki67+	 6559 13397
4878	0	0	Ki67+	 6559 13601
4879	0	0	Ki67+	 5797 13988
4880	0	0	Ki67+	 5797 14036
4881	0	0	Ki67+	 5802 14007
4882	0	0	Ki67+	 5823 14049
4883	0	0	Ki67+	 5824 14002
4884	0	0	Ki67+	 5838 14127
4885	0	0	Ki67+	 5842 14097
4886	0	0	Ki67+	 5843 14143
4887	0	0	Ki67+	 5851 14413
4888	0	0	Ki67+	 5860 14615
4889	0	0	Ki67+	 5871 14304
4890	0	0	Ki67+	 5872 14128
4891	0	0	Ki67+	 5875 14329
4892	0	0	Ki67+	 5882 14117
4893	0	0	Ki67+	 5890 14475
4894	0	0	Ki67+	 5895 14388
4895	0	0	Ki67+	 5895 14556
4896	0	0	Ki67+	 5900 14324
4897	0	0	Ki67+	 5901 14601
4898	0	0	Ki67+	 5905 14290
4899	0	0	Ki67+	 5908 14257
4900	0	0	Ki67+	 5996 14272
4901	0	0	Ki67+	 5997 14423
4902	0	0	Ki67+	 6010 14661
4903	0	0	Ki67+	 6035 14121
4904	0	0	Ki67+	 6053 14429
4905	0	0	Ki67+	 6057 14590
4906	0	0	Ki67+	 6060 13906
4907	0	0	Ki67+	 6075 14526
4908	0	0	Ki67+	 6084 13912
4909	0	0	Ki67+	 6084 14255
4910	0	0	Ki67+	 6088 13922
4911	0	0	Ki67+	 6093 13943
4912	0	0	Ki67+	 6112 13913
4913	0	0	Ki67+	 6118 13958
4914	0	0	Ki67+	 6127 13933
4915	0	0	Ki67+	 6159 13951
4916	0	0	Ki67+	 6163 14181
4917	0	0	Ki67+	 6166 14506
4918	0	0	Ki67+	 6172 14214
4919	0	0	Ki67+	 6188 14146
4920	0	0	Ki67+	 6202 14196
4921	0	0	Ki67+	 6251 14315
4922	0	0	Ki67+	 6264 13991
4923	0	0	Ki67+	 6284 14361
4924	0	0	Ki67+	 6287 14347
4925	0	0	Ki67+	 6295 14486
4926	0	0	Ki67+	 6298 14335
4927	0	0	Ki67+	 6303 14312
4928	0	0	Ki67+	 6308 13957
4929	0	0	Ki67+	 6314 14343
4930	0	0	Ki67+	 6330 14293
4931	0	0	Ki67+	 6342 14319
4932	0	0	Ki67+	 6345 14340
4933	0	0	Ki67+	 6348 14249
4934	0	0	Ki67+	 6355 14265
4935	0	0	Ki67+	 6374 14274
4936	0	0	Ki67+	 6376 14354
4937	0	0	Ki67+	 6382 14290
4938	0	0	Ki67+	 6416 14246
4939	0	0	Ki67+	 6417 14283
4940	0	0	Ki67+	 6434 14408
4941	0	0	Ki67+	 6438 14264
4942	0	0	Ki67+	 6441 14220
4943	0	0	Ki67+	 6449 14065
4944	0	0	Ki67+	 6456 14209
4945	0	0	Ki67+	 6464 14152
4946	0	0	Ki67+	 6478 14228
4947	0	0	Ki67+	 6518 14407
4948	0	0	Ki67+	 6528 14091
4949	0	0	Ki67+	 6581 14556
4950	0	0	Ki67+	 5799 14724
4951	0	0	Ki67+	 5827 14743
4952	0	0	Ki67+	 5830 14764
4953	0	0	Ki67+	 5858 14746
4954	0	0	Ki67+	 5881 14739
4955	0	0	Ki67+	 6002 15394
4956	0	0	Ki67+	 6191 15269
4957	0	0	Ki67+	 6231 15253
4958	0	0	Ki67+	 6357 15496
4959	0	0	Ki67+	 6412 14714
4960	0	0	Ki67+	 6421 15465
4961	0	0	Ki67+	 6546 15244
4962	0	0	Ki67+	 6550 15463
4963	0	0	Ki67+	 6003 15846
4964	0	0	Ki67+	 6030 15661
4965	0	0	Ki67+	 6062 16032
4966	0	0	Ki67+	 6144 15987
4967	0	0	Ki67+	 6210 16293
4968	0	0	Ki67+	 6417 15563
4969	0	0	Ki67+	 6513 16196
4970	0	0	Ki67+	 6532 16283
4971	0	0	Ki67+	 6541 16227
4972	0	0	Ki67+	 5807 16688
4973	0	0	Ki67+	 5853 16627
4974	0	0	Ki67+	 5875 16679
4975	0	0	Ki67+	 5885 16710
4976	0	0	Ki67+	 5950 16982
4977	0	0	Ki67+	 5987 16740
4978	0	0	Ki67+	 5999 16612
4979	0	0	Ki67+	 6013 16631
4980	0	0	Ki67+	 6017 17032
4981	0	0	Ki67+	 6038 16587
4982	0	0	Ki67+	 6040 16615
4983	0	0	Ki67+	 6212 16963
4984	0	0	Ki67+	 6248 16982
4985	0	0	Ki67+	 6255 17010
4986	0	0	Ki67+	 6310 16460
4987	0	0	Ki67+	 6316 16514
4988	0	0	Ki67+	 6325 16435
4989	0	0	Ki67+	 6325 16462
4990	0	0	Ki67+	 6325 17036
4991	0	0	Ki67+	 6333 16483
4992	0	0	Ki67+	 6341 16399
4993	0	0	Ki67+	 6341 16433
4994	0	0	Ki67+	 6347 17022
4995	0	0	Ki67+	 6367 16495
4996	0	0	Ki67+	 6454 16310
4997	0	0	Ki67+	 6490 16321
4998	0	0	Ki67+	 6522 16327
4999	0	0	Ki67+	 6534 16306
5000	0	0	Ki67+	 5924 17195
5001	0	0	Ki67+	 5925 17335
5002	0	0	Ki67+	 5961 17205
5003	0	0	Ki67+	 5983 17369
5004	0	0	Ki67+	 5994 17212
5005	0	0	Ki67+	 6009 17326
5006	0	0	Ki67+	 6010 17234
5007	0	0	Ki67+	 6025 17260
5008	0	0	Ki67+	 6028 17410
5009	0	0	Ki67+	 6098 17322
5010	0	0	Ki67+	 6132 17293
5011	0	0	Ki67+	 6334 17834
5012	0	0	Ki67+	 6334 17882
5013	0	0	Ki67+	 6354 17782
5014	0	0	Ki67+	 6391 17431
5015	0	0	Ki67+	 6393 17718
5016	0	0	Ki67+	 6407 17428
5017	0	0	Ki67+	 6458 17563
5018	0	0	Ki67+	 6551 17495
5019	0	0	Ki67+	 6566 17509
5020	0	0	Ki67+	 6573 17487
5021	0	0	Ki67+	 6660 8966
5022	0	0	Ki67+	 6675 8953
5023	0	0	Ki67+	 6731 8955
5024	0	0	Ki67+	 6837 8275
5025	0	0	Ki67+	 6914 8788
5026	0	0	Ki67+	 6919 8816
5027	0	0	Ki67+	 6923 8765
5028	0	0	Ki67+	 6925 8835
5029	0	0	Ki67+	 6934 8654
5030	0	0	Ki67+	 6960 8900
5031	0	0	Ki67+	 6963 8826
5032	0	0	Ki67+	 6973 8852
5033	0	0	Ki67+	 6976 8881
5034	0	0	Ki67+	 6984 8765
5035	0	0	Ki67+	 6987 8682
5036	0	0	Ki67+	 6997 8639
5037	0	0	Ki67+	 7001 8740
5038	0	0	Ki67+	 7009 8955
5039	0	0	Ki67+	 7020 8931
5040	0	0	Ki67+	 7036 8640
5041	0	0	Ki67+	 7041 8961
5042	0	0	Ki67+	 7046 8649
5043	0	0	Ki67+	 7082 8670
5044	0	0	Ki67+	 7087 8783
5045	0	0	Ki67+	 7095 8709
5046	0	0	Ki67+	 7102 8819
5047	0	0	Ki67+	 7107 8854
5048	0	0	Ki67+	 7109 8890
5049	0	0	Ki67+	 7111 8753
5050	0	0	Ki67+	 7126 8817
5051	0	0	Ki67+	 7138 8787
5052	0	0	Ki67+	 7157 8862
5053	0	0	Ki67+	 7157 8918
5054	0	0	Ki67+	 7162 8838
5055	0	0	Ki67+	 7182 8865
5056	0	0	Ki67+	 7183 8929
5057	0	0	Ki67+	 7187 8848
5058	0	0	Ki67+	 7213 8851
5059	0	0	Ki67+	 7222 8905
5060	0	0	Ki67+	 7225 8950
5061	0	0	Ki67+	 7227 8387
5062	0	0	Ki67+	 7229 8878
5063	0	0	Ki67+	 7243 8939
5064	0	0	Ki67+	 7254 8357
5065	0	0	Ki67+	 7255 8943
5066	0	0	Ki67+	 7267 8962
5067	0	0	Ki67+	 7280 8938
5068	0	0	Ki67+	 7282 8403
5069	0	0	Ki67+	 7290 8497
5070	0	0	Ki67+	 7290 8950
5071	0	0	Ki67+	 7297 8317
5072	0	0	Ki67+	 7297 8354
5073	0	0	Ki67+	 7301 8937
5074	0	0	Ki67+	 7302 8953
5075	0	0	Ki67+	 7310 8525
5076	0	0	Ki67+	 7322 8949
5077	0	0	Ki67+	 7325 8287
5078	0	0	Ki67+	 7328 8486
5079	0	0	Ki67+	 7332 8422
5080	0	0	Ki67+	 7333 8263
5081	0	0	Ki67+	 7347 8835
5082	0	0	Ki67+	 7352 8958
5083	0	0	Ki67+	 7360 8276
5084	0	0	Ki67+	 7368 8882
5085	0	0	Ki67+	 7370 8282
5086	0	0	Ki67+	 7373 8327
5087	0	0	Ki67+	 7374 8487
5088	0	0	Ki67+	 7379 8313
5089	0	0	Ki67+	 6596 9327
5090	0	0	Ki67+	 6601 9152
5091	0	0	Ki67+	 6601 9248
5092	0	0	Ki67+	 6602 9089
5093	0	0	Ki67+	 6611 9124
5094	0	0	Ki67+	 6611 9217
5095	0	0	Ki67+	 6611 9498
5096	0	0	Ki67+	 6616 9200
5097	0	0	Ki67+	 6628 9043
5098	0	0	Ki67+	 6646 9239
5099	0	0	Ki67+	 6653 9275
5100	0	0	Ki67+	 6660 9230
5101	0	0	Ki67+	 6672 9205
5102	0	0	Ki67+	 6679 9249
5103	0	0	Ki67+	 6693 9279
5104	0	0	Ki67+	 6694 9239
5105	0	0	Ki67+	 6713 9250
5106	0	0	Ki67+	 6722 9175
5107	0	0	Ki67+	 6725 8980
5108	0	0	Ki67+	 6733 9140
5109	0	0	Ki67+	 6738 9276
5110	0	0	Ki67+	 6739 9029
5111	0	0	Ki67+	 6742 9009
5112	0	0	Ki67+	 6750 9177
5113	0	0	Ki67+	 6752 8981
5114	0	0	Ki67+	 6757 9090
5115	0	0	Ki67+	 6770 9064
5116	0	0	Ki67+	 6771 9122
5117	0	0	Ki67+	 6790 9102
5118	0	0	Ki67+	 6801 9543
5119	0	0	Ki67+	 6809 9113
5120	0	0	Ki67+	 6813 9163
5121	0	0	Ki67+	 6820 9138
5122	0	0	Ki67+	 6826 9171
5123	0	0	Ki67+	 6832 9201
5124	0	0	Ki67+	 6833 9142
5125	0	0	Ki67+	 6839 9162
5126	0	0	Ki67+	 6842 9214
5127	0	0	Ki67+	 6844 9127
5128	0	0	Ki67+	 6853 9176
5129	0	0	Ki67+	 6857 9301
5130	0	0	Ki67+	 6880 9192
5131	0	0	Ki67+	 6884 9597
5132	0	0	Ki67+	 6898 9303
5133	0	0	Ki67+	 6917 9251
5134	0	0	Ki67+	 6923 9223
5135	0	0	Ki67+	 6943 9184
5136	0	0	Ki67+	 6944 9435
5137	0	0	Ki67+	 6946 9215
5138	0	0	Ki67+	 6951 9405
5139	0	0	Ki67+	 6953 9372
5140	0	0	Ki67+	 6957 9327
5141	0	0	Ki67+	 6963 9161
5142	0	0	Ki67+	 6963 9297
5143	0	0	Ki67+	 6963 9444
5144	0	0	Ki67+	 6974 9192
5145	0	0	Ki67+	 6978 9444
5146	0	0	Ki67+	 6985 9278
5147	0	0	Ki67+	 6987 9005
5148	0	0	Ki67+	 6992 8994
5149	0	0	Ki67+	 6992 9083
5150	0	0	Ki67+	 6994 9173
5151	0	0	Ki67+	 6999 9329
5152	0	0	Ki67+	 7001 9047
5153	0	0	Ki67+	 7009 9343
5154	0	0	Ki67+	 7012 9021
5155	0	0	Ki67+	 7046 9407
5156	0	0	Ki67+	 7047 9202
5157	0	0	Ki67+	 7049 9084
5158	0	0	Ki67+	 7055 9261
5159	0	0	Ki67+	 7065 9296
5160	0	0	Ki67+	 7066 9272
5161	0	0	Ki67+	 7068 9352
5162	0	0	Ki67+	 7076 9343
5163	0	0	Ki67+	 7078 9171
5164	0	0	Ki67+	 7083 9063
5165	0	0	Ki67+	 7085 9079
5166	0	0	Ki67+	 7086 9385
5167	0	0	Ki67+	 7088 9320
5168	0	0	Ki67+	 7089 9034
5169	0	0	Ki67+	 7096 9436
5170	0	0	Ki67+	 7098 9270
5171	0	0	Ki67+	 7100 9199
5172	0	0	Ki67+	 7111 9230
5173	0	0	Ki67+	 7112 9487
5174	0	0	Ki67+	 7117 9326
5175	0	0	Ki67+	 7118 9361
5176	0	0	Ki67+	 7120 9104
5177	0	0	Ki67+	 7131 9285
5178	0	0	Ki67+	 7133 8999
5179	0	0	Ki67+	 7138 9253
5180	0	0	Ki67+	 7147 9351
5181	0	0	Ki67+	 7148 9265
5182	0	0	Ki67+	 7150 9238
5183	0	0	Ki67+	 7157 9303
5184	0	0	Ki67+	 7158 9271
5185	0	0	Ki67+	 7163 9213
5186	0	0	Ki67+	 7171 9339
5187	0	0	Ki67+	 7176 9007
5188	0	0	Ki67+	 7178 9040
5189	0	0	Ki67+	 7179 9271
5190	0	0	Ki67+	 7192 9260
5191	0	0	Ki67+	 7194 9140
5192	0	0	Ki67+	 7194 9242
5193	0	0	Ki67+	 7199 9342
5194	0	0	Ki67+	 7201 8987
5195	0	0	Ki67+	 7208 9095
5196	0	0	Ki67+	 7214 9370
5197	0	0	Ki67+	 7217 9013
5198	0	0	Ki67+	 7219 9142
5199	0	0	Ki67+	 7221 9265
5200	0	0	Ki67+	 7224 9571
5201	0	0	Ki67+	 7225 9216
5202	0	0	Ki67+	 7234 9178
5203	0	0	Ki67+	 7235 9108
5204	0	0	Ki67+	 7235 9237
5205	0	0	Ki67+	 7235 9292
5206	0	0	Ki67+	 7242 9014
5207	0	0	Ki67+	 7242 9252
5208	0	0	Ki67+	 7243 9143
5209	0	0	Ki67+	 7250 9624
5210	0	0	Ki67+	 7256 8977
5211	0	0	Ki67+	 7259 9120
5212	0	0	Ki67+	 7261 9242
5213	0	0	Ki67+	 7270 9193
5214	0	0	Ki67+	 7278 9290
5215	0	0	Ki67+	 7288 9215
5216	0	0	Ki67+	 7288 9357
5217	0	0	Ki67+	 7295 9626
5218	0	0	Ki67+	 7307 9204
5219	0	0	Ki67+	 7313 9109
5220	0	0	Ki67+	 7317 9075
5221	0	0	Ki67+	 7323 9437
5222	0	0	Ki67+	 7324 9193
5223	0	0	Ki67+	 7325 9026
5224	0	0	Ki67+	 7326 9114
5225	0	0	Ki67+	 7335 9040
5226	0	0	Ki67+	 7342 9053
5227	0	0	Ki67+	 7343 9397
5228	0	0	Ki67+	 7346 9362
5229	0	0	Ki67+	 7349 9106
5230	0	0	Ki67+	 7354 9329
5231	0	0	Ki67+	 7355 9062
5232	0	0	Ki67+	 7356 9167
5233	0	0	Ki67+	 7357 8995
5234	0	0	Ki67+	 7361 9025
5235	0	0	Ki67+	 7370 9132
5236	0	0	Ki67+	 7370 9375
5237	0	0	Ki67+	 7371 9114
5238	0	0	Ki67+	 7372 9247
5239	0	0	Ki67+	 7376 9196
5240	0	0	Ki67+	 7380 8987
5241	0	0	Ki67+	 7382 9083
5242	0	0	Ki67+	 7384 9125
5243	0	0	Ki67+	 7385 9281
5244	0	0	Ki67+	 7386 9217
5245	0	0	Ki67+	 7387 9458
5246	0	0	Ki67+	 7389 9110
5247	0	0	Ki67+	 6678 10335
5248	0	0	Ki67+	 6692 10004
5249	0	0	Ki67+	 6694 10326
5250	0	0	Ki67+	 6726 10303
5251	0	0	Ki67+	 6731 10344
5252	0	0	Ki67+	 6739 10393
5253	0	0	Ki67+	 6775 10393
5254	0	0	Ki67+	 6777 10074
5255	0	0	Ki67+	 6780 9971
5256	0	0	Ki67+	 6823 10023
5257	0	0	Ki67+	 6831 10088
5258	0	0	Ki67+	 6851 9981
5259	0	0	Ki67+	 6884 10078
5260	0	0	Ki67+	 6886 10442
5261	0	0	Ki67+	 6912 10485
5262	0	0	Ki67+	 6914 10465
5263	0	0	Ki67+	 6939 10492
5264	0	0	Ki67+	 6945 10419
5265	0	0	Ki67+	 6945 10482
5266	0	0	Ki67+	 6954 10463
5267	0	0	Ki67+	 6972 10443
5268	0	0	Ki67+	 6973 10429
5269	0	0	Ki67+	 6998 10492
5270	0	0	Ki67+	 7008 10536
5271	0	0	Ki67+	 7080 9856
5272	0	0	Ki67+	 7093 9864
5273	0	0	Ki67+	 7094 9964
5274	0	0	Ki67+	 7097 10341
5275	0	0	Ki67+	 7100 9814
5276	0	0	Ki67+	 7104 9948
5277	0	0	Ki67+	 7110 10173
5278	0	0	Ki67+	 7111 9984
5279	0	0	Ki67+	 7111 10111
5280	0	0	Ki67+	 7112 9845
5281	0	0	Ki67+	 7129 9969
5282	0	0	Ki67+	 7134 9805
5283	0	0	Ki67+	 7139 9943
5284	0	0	Ki67+	 7139 10155
5285	0	0	Ki67+	 7148 9867
5286	0	0	Ki67+	 7148 10163
5287	0	0	Ki67+	 7154 10003
5288	0	0	Ki67+	 7161 9995
5289	0	0	Ki67+	 7167 10010
5290	0	0	Ki67+	 7175 10566
5291	0	0	Ki67+	 7178 10027
5292	0	0	Ki67+	 7184 9962
5293	0	0	Ki67+	 7186 10133
5294	0	0	Ki67+	 7187 9818
5295	0	0	Ki67+	 7187 10009
5296	0	0	Ki67+	 7190 9973
5297	0	0	Ki67+	 7198 10197
5298	0	0	Ki67+	 7202 9907
5299	0	0	Ki67+	 7216 10573
5300	0	0	Ki67+	 7217 10450
5301	0	0	Ki67+	 7219 9813
5302	0	0	Ki67+	 7224 9828
5303	0	0	Ki67+	 7228 10552
5304	0	0	Ki67+	 7229 9850
5305	0	0	Ki67+	 7230 9898
5306	0	0	Ki67+	 7236 10522
5307	0	0	Ki67+	 7247 10535
5308	0	0	Ki67+	 7252 10503
5309	0	0	Ki67+	 7284 10010
5310	0	0	Ki67+	 7292 10329
5311	0	0	Ki67+	 7295 9880
5312	0	0	Ki67+	 7302 9990
5313	0	0	Ki67+	 7305 9900
5314	0	0	Ki67+	 7305 10049
5315	0	0	Ki67+	 7308 9944
5316	0	0	Ki67+	 7310 9926
5317	0	0	Ki67+	 7310 10036
5318	0	0	Ki67+	 7337 9948
5319	0	0	Ki67+	 7338 9961
5320	0	0	Ki67+	 7344 9905
5321	0	0	Ki67+	 7346 9873
5322	0	0	Ki67+	 7352 10058
5323	0	0	Ki67+	 7361 9875
5324	0	0	Ki67+	 7361 10271
5325	0	0	Ki67+	 7367 9930
5326	0	0	Ki67+	 7370 9852
5327	0	0	Ki67+	 7380 9804
5328	0	0	Ki67+	 7382 9909
5329	0	0	Ki67+	 7384 9834
5330	0	0	Ki67+	 6624 10764
5331	0	0	Ki67+	 6632 11180
5332	0	0	Ki67+	 6646 10770
5333	0	0	Ki67+	 6680 11114
5334	0	0	Ki67+	 6708 11169
5335	0	0	Ki67+	 6709 11131
5336	0	0	Ki67+	 6722 10935
5337	0	0	Ki67+	 6730 10696
5338	0	0	Ki67+	 6736 10708
5339	0	0	Ki67+	 6743 11178
5340	0	0	Ki67+	 6752 10709
5341	0	0	Ki67+	 6754 10826
5342	0	0	Ki67+	 6782 10934
5343	0	0	Ki67+	 6788 11338
5344	0	0	Ki67+	 6799 10686
5345	0	0	Ki67+	 6837 10902
5346	0	0	Ki67+	 6893 10756
5347	0	0	Ki67+	 6899 11080
5348	0	0	Ki67+	 6904 11008
5349	0	0	Ki67+	 6914 11031
5350	0	0	Ki67+	 6922 10943
5351	0	0	Ki67+	 6929 10670
5352	0	0	Ki67+	 7009 10766
5353	0	0	Ki67+	 7018 11291
5354	0	0	Ki67+	 7072 10640
5355	0	0	Ki67+	 7087 11005
5356	0	0	Ki67+	 7169 10871
5357	0	0	Ki67+	 7171 10740
5358	0	0	Ki67+	 7175 11026
5359	0	0	Ki67+	 7185 10985
5360	0	0	Ki67+	 7192 10975
5361	0	0	Ki67+	 7193 11214
5362	0	0	Ki67+	 7203 11033
5363	0	0	Ki67+	 7216 11270
5364	0	0	Ki67+	 7218 11256
5365	0	0	Ki67+	 7261 10926
5366	0	0	Ki67+	 7261 11023
5367	0	0	Ki67+	 7277 11045
5368	0	0	Ki67+	 7321 11345
5369	0	0	Ki67+	 7336 10771
5370	0	0	Ki67+	 7344 11120
5371	0	0	Ki67+	 7381 11152
5372	0	0	Ki67+	 6849 11653
5373	0	0	Ki67+	 6918 11620
5374	0	0	Ki67+	 6928 11627
5375	0	0	Ki67+	 6956 11965
5376	0	0	Ki67+	 7059 11616
5377	0	0	Ki67+	 7161 11395
5378	0	0	Ki67+	 7385 12160
5379	0	0	Ki67+	 6607 12667
5380	0	0	Ki67+	 6610 12644
5381	0	0	Ki67+	 6635 12878
5382	0	0	Ki67+	 6643 12293
5383	0	0	Ki67+	 6655 12314
5384	0	0	Ki67+	 6663 12368
5385	0	0	Ki67+	 6663 12931
5386	0	0	Ki67+	 6674 12290
5387	0	0	Ki67+	 6680 12320
5388	0	0	Ki67+	 6711 12820
5389	0	0	Ki67+	 6716 12607
5390	0	0	Ki67+	 6747 12275
5391	0	0	Ki67+	 6764 12899
5392	0	0	Ki67+	 6792 12305
5393	0	0	Ki67+	 6799 12196
5394	0	0	Ki67+	 6960 12569
5395	0	0	Ki67+	 6970 12305
5396	0	0	Ki67+	 7087 12239
5397	0	0	Ki67+	 7089 12226
5398	0	0	Ki67+	 7175 12665
5399	0	0	Ki67+	 7192 12738
5400	0	0	Ki67+	 7205 12632
5401	0	0	Ki67+	 7211 12739
5402	0	0	Ki67+	 7216 12969
5403	0	0	Ki67+	 7238 12718
5404	0	0	Ki67+	 7240 12699
5405	0	0	Ki67+	 7282 12642
5406	0	0	Ki67+	 7303 12682
5407	0	0	Ki67+	 7345 12195
5408	0	0	Ki67+	 7353 12908
5409	0	0	Ki67+	 7365 12184
5410	0	0	Ki67+	 6604 13416
5411	0	0	Ki67+	 6613 13074
5412	0	0	Ki67+	 6615 13087
5413	0	0	Ki67+	 6627 13598
5414	0	0	Ki67+	 6638 13612
5415	0	0	Ki67+	 6649 13098
5416	0	0	Ki67+	 6651 13124
5417	0	0	Ki67+	 6674 13163
5418	0	0	Ki67+	 6676 12986
5419	0	0	Ki67+	 6702 13158
5420	0	0	Ki67+	 6857 13115
5421	0	0	Ki67+	 6859 13136
5422	0	0	Ki67+	 6865 13124
5423	0	0	Ki67+	 6868 13496
5424	0	0	Ki67+	 6875 13431
5425	0	0	Ki67+	 6876 13150
5426	0	0	Ki67+	 6884 13272
5427	0	0	Ki67+	 6893 13412
5428	0	0	Ki67+	 6894 13711
5429	0	0	Ki67+	 6902 13284
5430	0	0	Ki67+	 6902 13428
5431	0	0	Ki67+	 6918 13233
5432	0	0	Ki67+	 6934 13658
5433	0	0	Ki67+	 6954 13411
5434	0	0	Ki67+	 6976 13305
5435	0	0	Ki67+	 6976 13417
5436	0	0	Ki67+	 6998 13658
5437	0	0	Ki67+	 7019 13270
5438	0	0	Ki67+	 7184 13493
5439	0	0	Ki67+	 7227 13113
5440	0	0	Ki67+	 7238 13557
5441	0	0	Ki67+	 7319 13325
5442	0	0	Ki67+	 7375 13215
5443	0	0	Ki67+	 7377 13226
5444	0	0	Ki67+	 7390 13609
5445	0	0	Ki67+	 6594 14369
5446	0	0	Ki67+	 6610 14563
5447	0	0	Ki67+	 6623 14354
5448	0	0	Ki67+	 6661 14212
5449	0	0	Ki67+	 6692 14306
5450	0	0	Ki67+	 6719 13862
5451	0	0	Ki67+	 6760 14012
5452	0	0	Ki67+	 6774 14363
5453	0	0	Ki67+	 6784 14133
5454	0	0	Ki67+	 6812 14216
5455	0	0	Ki67+	 6821 14554
5456	0	0	Ki67+	 6890 14193
5457	0	0	Ki67+	 7028 14431
5458	0	0	Ki67+	 7056 13980
5459	0	0	Ki67+	 7067 14502
5460	0	0	Ki67+	 7068 13788
5461	0	0	Ki67+	 7092 13877
5462	0	0	Ki67+	 7095 14073
5463	0	0	Ki67+	 7096 13961
5464	0	0	Ki67+	 7098 14162
5465	0	0	Ki67+	 7098 14190
5466	0	0	Ki67+	 7107 14177
5467	0	0	Ki67+	 7111 14167
5468	0	0	Ki67+	 7117 14228
5469	0	0	Ki67+	 7119 14569
5470	0	0	Ki67+	 7122 14495
5471	0	0	Ki67+	 7127 14043
5472	0	0	Ki67+	 7134 13991
5473	0	0	Ki67+	 7134 14235
5474	0	0	Ki67+	 7138 14027
5475	0	0	Ki67+	 7141 14015
5476	0	0	Ki67+	 7148 14399
5477	0	0	Ki67+	 7151 14466
5478	0	0	Ki67+	 7152 14572
5479	0	0	Ki67+	 7153 13930
5480	0	0	Ki67+	 7154 14008
5481	0	0	Ki67+	 7169 14346
5482	0	0	Ki67+	 7173 14393
5483	0	0	Ki67+	 7179 14510
5484	0	0	Ki67+	 7187 14102
5485	0	0	Ki67+	 7192 14348
5486	0	0	Ki67+	 7195 14546
5487	0	0	Ki67+	 7218 14482
5488	0	0	Ki67+	 7221 14519
5489	0	0	Ki67+	 7236 14551
5490	0	0	Ki67+	 7239 14384
5491	0	0	Ki67+	 7244 13986
5492	0	0	Ki67+	 7245 14259
5493	0	0	Ki67+	 7251 14304
5494	0	0	Ki67+	 7251 14468
5495	0	0	Ki67+	 7252 14373
5496	0	0	Ki67+	 7255 14257
5497	0	0	Ki67+	 7269 14546
5498	0	0	Ki67+	 7283 14508
5499	0	0	Ki67+	 7286 14564
5500	0	0	Ki67+	 7310 14506
5501	0	0	Ki67+	 7316 14487
5502	0	0	Ki67+	 7321 13981
5503	0	0	Ki67+	 7344 13974
5504	0	0	Ki67+	 7357 13787
5505	0	0	Ki67+	 7381 14005
5506	0	0	Ki67+	 7386 14044
5507	0	0	Ki67+	 6718 14973
5508	0	0	Ki67+	 6834 15046
5509	0	0	Ki67+	 6843 14712
5510	0	0	Ki67+	 6975 15338
5511	0	0	Ki67+	 6981 14785
5512	0	0	Ki67+	 6991 14890
5513	0	0	Ki67+	 7008 14917
5514	0	0	Ki67+	 7010 14581
5515	0	0	Ki67+	 7010 14792
5516	0	0	Ki67+	 7033 14625
5517	0	0	Ki67+	 7034 14872
5518	0	0	Ki67+	 7036 14686
5519	0	0	Ki67+	 7066 14754
5520	0	0	Ki67+	 7070 14904
5521	0	0	Ki67+	 7080 14683
5522	0	0	Ki67+	 7127 14633
5523	0	0	Ki67+	 7127 14780
5524	0	0	Ki67+	 7139 15127
5525	0	0	Ki67+	 7161 14666
5526	0	0	Ki67+	 7166 15163
5527	0	0	Ki67+	 7211 14814
5528	0	0	Ki67+	 7218 14751
5529	0	0	Ki67+	 7221 14795
5530	0	0	Ki67+	 7223 14995
5531	0	0	Ki67+	 7230 14591
5532	0	0	Ki67+	 7241 14741
5533	0	0	Ki67+	 7242 14611
5534	0	0	Ki67+	 7262 14612
5535	0	0	Ki67+	 7271 15182
5536	0	0	Ki67+	 7276 14605
5537	0	0	Ki67+	 7276 14766
5538	0	0	Ki67+	 7287 14624
5539	0	0	Ki67+	 7298 15206
5540	0	0	Ki67+	 7313 14600
5541	0	0	Ki67+	 7315 15045
5542	0	0	Ki67+	 7325 15162
5543	0	0	Ki67+	 7384 15191
5544	0	0	Ki67+	 7386 15082
5545	0	0	Ki67+	 7387 14971
5546	0	0	Ki67+	 6607 16168
5547	0	0	Ki67+	 6667 16038
5548	0	0	Ki67+	 6668 16146
5549	0	0	Ki67+	 6726 16003
5550	0	0	Ki67+	 6735 16098
5551	0	0	Ki67+	 6777 16086
5552	0	0	Ki67+	 6803 16063
5553	0	0	Ki67+	 6814 16054
5554	0	0	Ki67+	 6823 15794
5555	0	0	Ki67+	 6863 15762
5556	0	0	Ki67+	 6872 15752
5557	0	0	Ki67+	 6913 15743
5558	0	0	Ki67+	 6936 16127
5559	0	0	Ki67+	 6941 15800
5560	0	0	Ki67+	 6948 15830
5561	0	0	Ki67+	 6967 15770
5562	0	0	Ki67+	 6974 15744
5563	0	0	Ki67+	 6988 15762
5564	0	0	Ki67+	 6988 15795
5565	0	0	Ki67+	 7018 15825
5566	0	0	Ki67+	 7049 15517
5567	0	0	Ki67+	 7052 15820
5568	0	0	Ki67+	 7078 15807
5569	0	0	Ki67+	 7137 16158
5570	0	0	Ki67+	 7147 16133
5571	0	0	Ki67+	 7210 16096
5572	0	0	Ki67+	 7226 16169
5573	0	0	Ki67+	 7238 16157
5574	0	0	Ki67+	 7245 16077
5575	0	0	Ki67+	 7249 15967
5576	0	0	Ki67+	 7261 16061
5577	0	0	Ki67+	 7264 16072
5578	0	0	Ki67+	 7273 16107
5579	0	0	Ki67+	 7274 16044
5580	0	0	Ki67+	 7301 16028
5581	0	0	Ki67+	 7382 16139
5582	0	0	Ki67+	 7385 15727
5583	0	0	Ki67+	 6593 16203
5584	0	0	Ki67+	 6632 16243
5585	0	0	Ki67+	 6636 16203
5586	0	0	Ki67+	 6650 16221
5587	0	0	Ki67+	 6650 16247
5588	0	0	Ki67+	 7252 16253
5589	0	0	Ki67+	 7255 16331
5590	0	0	Ki67+	 7259 16395
5591	0	0	Ki67+	 7269 16278
5592	0	0	Ki67+	 7274 16235
5593	0	0	Ki67+	 7287 16265
5594	0	0	Ki67+	 7292 16282
5595	0	0	Ki67+	 7299 16409
5596	0	0	Ki67+	 7347 16426
5597	0	0	Ki67+	 7352 16366
5598	0	0	Ki67+	 7371 16388
5599	0	0	Ki67+	 6620 17422
5600	0	0	Ki67+	 6660 17447
5601	0	0	Ki67+	 6855 17300
5602	0	0	Ki67+	 7394 8303
5603	0	0	Ki67+	 7396 8345
5604	0	0	Ki67+	 7411 8334
5605	0	0	Ki67+	 7418 8355
5606	0	0	Ki67+	 7435 8895
5607	0	0	Ki67+	 7440 8283
5608	0	0	Ki67+	 7450 8507
5609	0	0	Ki67+	 7451 8562
5610	0	0	Ki67+	 7452 8467
5611	0	0	Ki67+	 7476 8750
5612	0	0	Ki67+	 7501 8376
5613	0	0	Ki67+	 7501 8437
5614	0	0	Ki67+	 7502 8400
5615	0	0	Ki67+	 7506 8255
5616	0	0	Ki67+	 7510 8416
5617	0	0	Ki67+	 7517 8234
5618	0	0	Ki67+	 7519 8341
5619	0	0	Ki67+	 7520 8462
5620	0	0	Ki67+	 7520 8493
5621	0	0	Ki67+	 7521 8548
5622	0	0	Ki67+	 7522 8374
5623	0	0	Ki67+	 7529 8526
5624	0	0	Ki67+	 7529 8872
5625	0	0	Ki67+	 7530 8291
5626	0	0	Ki67+	 7530 8313
5627	0	0	Ki67+	 7530 8586
5628	0	0	Ki67+	 7530 8946
5629	0	0	Ki67+	 7534 8497
5630	0	0	Ki67+	 7535 8243
5631	0	0	Ki67+	 7537 8201
5632	0	0	Ki67+	 7537 8573
5633	0	0	Ki67+	 7539 8544
5634	0	0	Ki67+	 7556 8823
5635	0	0	Ki67+	 7557 8188
5636	0	0	Ki67+	 7677 8960
5637	0	0	Ki67+	 7678 8338
5638	0	0	Ki67+	 7679 8375
5639	0	0	Ki67+	 7691 8962
5640	0	0	Ki67+	 7692 8259
5641	0	0	Ki67+	 7692 8350
5642	0	0	Ki67+	 7694 8300
5643	0	0	Ki67+	 7696 8410
5644	0	0	Ki67+	 7696 8490
5645	0	0	Ki67+	 7696 8904
5646	0	0	Ki67+	 7697 8222
5647	0	0	Ki67+	 7699 8325
5648	0	0	Ki67+	 7701 8945
5649	0	0	Ki67+	 7702 8202
5650	0	0	Ki67+	 7709 8514
5651	0	0	Ki67+	 7712 8463
5652	0	0	Ki67+	 7715 8276
5653	0	0	Ki67+	 7729 8483
5654	0	0	Ki67+	 7731 8875
5655	0	0	Ki67+	 7733 8546
5656	0	0	Ki67+	 7752 8494
5657	0	0	Ki67+	 7753 8296
5658	0	0	Ki67+	 7755 8870
5659	0	0	Ki67+	 7766 8571
5660	0	0	Ki67+	 7767 8546
5661	0	0	Ki67+	 7768 8453
5662	0	0	Ki67+	 7770 8863
5663	0	0	Ki67+	 7770 8944
5664	0	0	Ki67+	 7771 8888
5665	0	0	Ki67+	 7777 8480
5666	0	0	Ki67+	 7778 8975
5667	0	0	Ki67+	 7782 8440
5668	0	0	Ki67+	 7786 8450
5669	0	0	Ki67+	 7791 8587
5670	0	0	Ki67+	 7796 8563
5671	0	0	Ki67+	 7802 8399
5672	0	0	Ki67+	 7805 8488
5673	0	0	Ki67+	 7810 8938
5674	0	0	Ki67+	 7810 8954
5675	0	0	Ki67+	 7815 8518
5676	0	0	Ki67+	 7822 8932
5677	0	0	Ki67+	 7825 8579
5678	0	0	Ki67+	 7826 8907
5679	0	0	Ki67+	 7826 8947
5680	0	0	Ki67+	 7841 8571
5681	0	0	Ki67+	 7850 8543
5682	0	0	Ki67+	 7853 8523
5683	0	0	Ki67+	 7892 8217
5684	0	0	Ki67+	 7912 8663
5685	0	0	Ki67+	 7922 8319
5686	0	0	Ki67+	 7922 8863
5687	0	0	Ki67+	 7943 8512
5688	0	0	Ki67+	 7944 8418
5689	0	0	Ki67+	 7947 8542
5690	0	0	Ki67+	 7948 8358
5691	0	0	Ki67+	 7955 8451
5692	0	0	Ki67+	 7958 8557
5693	0	0	Ki67+	 7958 8594
5694	0	0	Ki67+	 7959 8406
5695	0	0	Ki67+	 7976 8562
5696	0	0	Ki67+	 7982 8382
5697	0	0	Ki67+	 7983 8462
5698	0	0	Ki67+	 7985 8326
5699	0	0	Ki67+	 7991 8423
5700	0	0	Ki67+	 7992 8483
5701	0	0	Ki67+	 7995 8460
5702	0	0	Ki67+	 7995 8563
5703	0	0	Ki67+	 8008 8964
5704	0	0	Ki67+	 8009 8346
5705	0	0	Ki67+	 8009 8898
5706	0	0	Ki67+	 8013 8908
5707	0	0	Ki67+	 8017 8301
5708	0	0	Ki67+	 8021 8537
5709	0	0	Ki67+	 8021 8885
5710	0	0	Ki67+	 8024 8392
5711	0	0	Ki67+	 8024 8471
5712	0	0	Ki67+	 8025 8269
5713	0	0	Ki67+	 8025 8327
5714	0	0	Ki67+	 8025 8347
5715	0	0	Ki67+	 8025 8940
5716	0	0	Ki67+	 8026 8481
5717	0	0	Ki67+	 8028 8564
5718	0	0	Ki67+	 8028 8653
5719	0	0	Ki67+	 8032 8967
5720	0	0	Ki67+	 8041 8511
5721	0	0	Ki67+	 8046 8894
5722	0	0	Ki67+	 8048 8333
5723	0	0	Ki67+	 8048 8530
5724	0	0	Ki67+	 8049 8393
5725	0	0	Ki67+	 8050 8239
5726	0	0	Ki67+	 8050 8295
5727	0	0	Ki67+	 8050 8371
5728	0	0	Ki67+	 8054 8856
5729	0	0	Ki67+	 8060 8343
5730	0	0	Ki67+	 8068 8289
5731	0	0	Ki67+	 8068 8319
5732	0	0	Ki67+	 8072 8841
5733	0	0	Ki67+	 8072 8881
5734	0	0	Ki67+	 8077 8363
5735	0	0	Ki67+	 8082 8306
5736	0	0	Ki67+	 8093 8355
5737	0	0	Ki67+	 8096 8268
5738	0	0	Ki67+	 8099 8283
5739	0	0	Ki67+	 8100 8324
5740	0	0	Ki67+	 8111 8898
5741	0	0	Ki67+	 8116 8872
5742	0	0	Ki67+	 8118 8852
5743	0	0	Ki67+	 8127 8277
5744	0	0	Ki67+	 8127 8959
5745	0	0	Ki67+	 8130 8325
5746	0	0	Ki67+	 8134 8919
5747	0	0	Ki67+	 8135 8247
5748	0	0	Ki67+	 8136 8288
5749	0	0	Ki67+	 8141 8868
5750	0	0	Ki67+	 8142 8886
5751	0	0	Ki67+	 8143 8940
5752	0	0	Ki67+	 8144 8269
5753	0	0	Ki67+	 8149 8961
5754	0	0	Ki67+	 8151 8909
5755	0	0	Ki67+	 8157 8233
5756	0	0	Ki67+	 8159 8470
5757	0	0	Ki67+	 8160 8883
5758	0	0	Ki67+	 8170 8499
5759	0	0	Ki67+	 8171 8946
5760	0	0	Ki67+	 8176 8929
5761	0	0	Ki67+	 8177 8227
5762	0	0	Ki67+	 8180 8549
5763	0	0	Ki67+	 7394 9167
5764	0	0	Ki67+	 7409 9430
5765	0	0	Ki67+	 7427 9423
5766	0	0	Ki67+	 7429 9224
5767	0	0	Ki67+	 7453 9250
5768	0	0	Ki67+	 7464 9333
5769	0	0	Ki67+	 7496 9274
5770	0	0	Ki67+	 7502 9297
5771	0	0	Ki67+	 7503 9413
5772	0	0	Ki67+	 7517 9262
5773	0	0	Ki67+	 7532 9119
5774	0	0	Ki67+	 7540 9280
5775	0	0	Ki67+	 7557 9303
5776	0	0	Ki67+	 7558 9286
5777	0	0	Ki67+	 7629 9464
5778	0	0	Ki67+	 7643 9186
5779	0	0	Ki67+	 7650 9072
5780	0	0	Ki67+	 7652 9736
5781	0	0	Ki67+	 7655 9113
5782	0	0	Ki67+	 7656 9022
5783	0	0	Ki67+	 7657 9248
5784	0	0	Ki67+	 7659 9235
5785	0	0	Ki67+	 7659 9664
5786	0	0	Ki67+	 7660 8981
5787	0	0	Ki67+	 7660 9134
5788	0	0	Ki67+	 7663 9064
5789	0	0	Ki67+	 7665 9208
5790	0	0	Ki67+	 7667 9330
5791	0	0	Ki67+	 7668 8997
5792	0	0	Ki67+	 7670 9309
5793	0	0	Ki67+	 7679 9680
5794	0	0	Ki67+	 7680 9022
5795	0	0	Ki67+	 7683 9046
5796	0	0	Ki67+	 7684 9177
5797	0	0	Ki67+	 7684 9746
5798	0	0	Ki67+	 7694 9074
5799	0	0	Ki67+	 7697 9301
5800	0	0	Ki67+	 7698 9095
5801	0	0	Ki67+	 7698 9710
5802	0	0	Ki67+	 7706 9146
5803	0	0	Ki67+	 7712 9761
5804	0	0	Ki67+	 7713 8990
5805	0	0	Ki67+	 7722 9737
5806	0	0	Ki67+	 7722 9749
5807	0	0	Ki67+	 7732 9125
5808	0	0	Ki67+	 7736 9152
5809	0	0	Ki67+	 7739 9507
5810	0	0	Ki67+	 7740 9087
5811	0	0	Ki67+	 7741 9175
5812	0	0	Ki67+	 7743 9369
5813	0	0	Ki67+	 7749 9022
5814	0	0	Ki67+	 7751 9122
5815	0	0	Ki67+	 7754 9768
5816	0	0	Ki67+	 7756 9167
5817	0	0	Ki67+	 7757 9077
5818	0	0	Ki67+	 7759 9153
5819	0	0	Ki67+	 7765 9302
5820	0	0	Ki67+	 7774 9191
5821	0	0	Ki67+	 7778 9338
5822	0	0	Ki67+	 7783 9109
5823	0	0	Ki67+	 7787 9081
5824	0	0	Ki67+	 7792 9223
5825	0	0	Ki67+	 7794 9149
5826	0	0	Ki67+	 7801 8998
5827	0	0	Ki67+	 7805 9093
5828	0	0	Ki67+	 7807 9193
5829	0	0	Ki67+	 7815 8994
5830	0	0	Ki67+	 7815 9119
5831	0	0	Ki67+	 7816 9228
5832	0	0	Ki67+	 7821 9046
5833	0	0	Ki67+	 7824 9293
5834	0	0	Ki67+	 7827 9281
5835	0	0	Ki67+	 7828 9320
5836	0	0	Ki67+	 7839 8992
5837	0	0	Ki67+	 7839 9041
5838	0	0	Ki67+	 7840 9208
5839	0	0	Ki67+	 7852 9164
5840	0	0	Ki67+	 7852 9195
5841	0	0	Ki67+	 7855 9067
5842	0	0	Ki67+	 7860 8999
5843	0	0	Ki67+	 7864 9147
5844	0	0	Ki67+	 7868 9182
5845	0	0	Ki67+	 7870 9301
5846	0	0	Ki67+	 7876 9052
5847	0	0	Ki67+	 7879 9290
5848	0	0	Ki67+	 7887 9079
5849	0	0	Ki67+	 7890 9198
5850	0	0	Ki67+	 7891 9167
5851	0	0	Ki67+	 7900 9102
5852	0	0	Ki67+	 7900 9290
5853	0	0	Ki67+	 7903 9141
5854	0	0	Ki67+	 7904 9272
5855	0	0	Ki67+	 7908 9162
5856	0	0	Ki67+	 7916 9123
5857	0	0	Ki67+	 7929 9288
5858	0	0	Ki67+	 7936 9271
5859	0	0	Ki67+	 7952 9742
5860	0	0	Ki67+	 7953 9257
5861	0	0	Ki67+	 7955 9275
5862	0	0	Ki67+	 7962 9244
5863	0	0	Ki67+	 7974 9281
5864	0	0	Ki67+	 7982 9520
5865	0	0	Ki67+	 8036 9012
5866	0	0	Ki67+	 8036 9029
5867	0	0	Ki67+	 8054 9050
5868	0	0	Ki67+	 8061 9024
5869	0	0	Ki67+	 8063 8986
5870	0	0	Ki67+	 8069 9059
5871	0	0	Ki67+	 8114 9093
5872	0	0	Ki67+	 8117 9068
5873	0	0	Ki67+	 8120 9320
5874	0	0	Ki67+	 8123 9057
5875	0	0	Ki67+	 8141 9058
5876	0	0	Ki67+	 8190 8986
5877	0	0	Ki67+	 7418 9883
5878	0	0	Ki67+	 7426 10036
5879	0	0	Ki67+	 7435 9847
5880	0	0	Ki67+	 7435 10015
5881	0	0	Ki67+	 7440 9831
5882	0	0	Ki67+	 7454 9931
5883	0	0	Ki67+	 7471 9982
5884	0	0	Ki67+	 7563 9809
5885	0	0	Ki67+	 7665 10369
5886	0	0	Ki67+	 7688 9939
5887	0	0	Ki67+	 7691 9921
5888	0	0	Ki67+	 7696 9843
5889	0	0	Ki67+	 7701 9899
5890	0	0	Ki67+	 7705 10199
5891	0	0	Ki67+	 7706 10046
5892	0	0	Ki67+	 7707 9977
5893	0	0	Ki67+	 7715 9854
5894	0	0	Ki67+	 7716 10050
5895	0	0	Ki67+	 7718 10040
5896	0	0	Ki67+	 7720 9904
5897	0	0	Ki67+	 7725 9933
5898	0	0	Ki67+	 7746 9962
5899	0	0	Ki67+	 7750 9855
5900	0	0	Ki67+	 7758 9989
5901	0	0	Ki67+	 7763 9870
5902	0	0	Ki67+	 7763 10042
5903	0	0	Ki67+	 7766 9801
5904	0	0	Ki67+	 7766 9935
5905	0	0	Ki67+	 7766 10233
5906	0	0	Ki67+	 7780 9983
5907	0	0	Ki67+	 7796 9809
5908	0	0	Ki67+	 7796 9954
5909	0	0	Ki67+	 7798 9925
5910	0	0	Ki67+	 7808 9827
5911	0	0	Ki67+	 7822 10350
5912	0	0	Ki67+	 7831 10062
5913	0	0	Ki67+	 7836 9875
5914	0	0	Ki67+	 7869 9872
5915	0	0	Ki67+	 7871 9884
5916	0	0	Ki67+	 7880 9913
5917	0	0	Ki67+	 7892 9902
5918	0	0	Ki67+	 7896 9872
5919	0	0	Ki67+	 7900 9989
5920	0	0	Ki67+	 7904 10091
5921	0	0	Ki67+	 7916 9972
5922	0	0	Ki67+	 7926 9998
5923	0	0	Ki67+	 7933 10113
5924	0	0	Ki67+	 7937 9933
5925	0	0	Ki67+	 7957 10531
5926	0	0	Ki67+	 7963 10035
5927	0	0	Ki67+	 7966 9957
5928	0	0	Ki67+	 7969 10540
5929	0	0	Ki67+	 7978 10397
5930	0	0	Ki67+	 7978 10566
5931	0	0	Ki67+	 7993 10525
5932	0	0	Ki67+	 8000 9986
5933	0	0	Ki67+	 8043 10014
5934	0	0	Ki67+	 8048 10540
5935	0	0	Ki67+	 8065 10565
5936	0	0	Ki67+	 8074 9794
5937	0	0	Ki67+	 8075 10027
5938	0	0	Ki67+	 8076 10420
5939	0	0	Ki67+	 8083 10044
5940	0	0	Ki67+	 8105 10047
5941	0	0	Ki67+	 8127 10080
5942	0	0	Ki67+	 8131 10268
5943	0	0	Ki67+	 8140 10044
5944	0	0	Ki67+	 8145 10006
5945	0	0	Ki67+	 8150 9813
5946	0	0	Ki67+	 8156 9830
5947	0	0	Ki67+	 8171 10375
5948	0	0	Ki67+	 8179 10036
5949	0	0	Ki67+	 8189 10202
5950	0	0	Ki67+	 7413 10685
5951	0	0	Ki67+	 7431 10751
5952	0	0	Ki67+	 7433 11181
5953	0	0	Ki67+	 7438 10765
5954	0	0	Ki67+	 7446 10860
5955	0	0	Ki67+	 7448 10597
5956	0	0	Ki67+	 7456 10822
5957	0	0	Ki67+	 7466 11224
5958	0	0	Ki67+	 7473 11175
5959	0	0	Ki67+	 7474 10802
5960	0	0	Ki67+	 7490 10623
5961	0	0	Ki67+	 7514 11262
5962	0	0	Ki67+	 7516 11291
5963	0	0	Ki67+	 7527 11281
5964	0	0	Ki67+	 7534 11296
5965	0	0	Ki67+	 7557 11269
5966	0	0	Ki67+	 7557 11312
5967	0	0	Ki67+	 7569 10897
5968	0	0	Ki67+	 7575 11290
5969	0	0	Ki67+	 7580 10672
5970	0	0	Ki67+	 7584 11278
5971	0	0	Ki67+	 7587 10709
5972	0	0	Ki67+	 7595 10817
5973	0	0	Ki67+	 7603 10709
5974	0	0	Ki67+	 7608 10746
5975	0	0	Ki67+	 7612 10929
5976	0	0	Ki67+	 7618 10782
5977	0	0	Ki67+	 7620 11275
5978	0	0	Ki67+	 7621 11225
5979	0	0	Ki67+	 7655 11217
5980	0	0	Ki67+	 7659 11272
5981	0	0	Ki67+	 7671 11177
5982	0	0	Ki67+	 7678 11208
5983	0	0	Ki67+	 7685 11241
5984	0	0	Ki67+	 7693 11129
5985	0	0	Ki67+	 7696 11149
5986	0	0	Ki67+	 7715 11115
5987	0	0	Ki67+	 7754 10883
5988	0	0	Ki67+	 7781 11275
5989	0	0	Ki67+	 7798 11185
5990	0	0	Ki67+	 7814 11162
5991	0	0	Ki67+	 7824 11024
5992	0	0	Ki67+	 7857 10578
5993	0	0	Ki67+	 7857 10989
5994	0	0	Ki67+	 7858 10610
5995	0	0	Ki67+	 7867 11029
5996	0	0	Ki67+	 7882 10616
5997	0	0	Ki67+	 7887 11002
5998	0	0	Ki67+	 7892 10606
5999	0	0	Ki67+	 7895 11035
6000	0	0	Ki67+	 7902 11128
6001	0	0	Ki67+	 7911 11096
6002	0	0	Ki67+	 7945 11041
6003	0	0	Ki67+	 7967 10879
6004	0	0	Ki67+	 7986 11218
6005	0	0	Ki67+	 7991 10796
6006	0	0	Ki67+	 7992 11173
6007	0	0	Ki67+	 7993 10619
6008	0	0	Ki67+	 8002 10604
6009	0	0	Ki67+	 8002 11268
6010	0	0	Ki67+	 8005 10799
6011	0	0	Ki67+	 8010 11241
6012	0	0	Ki67+	 8017 10764
6013	0	0	Ki67+	 8023 10585
6014	0	0	Ki67+	 8042 11235
6015	0	0	Ki67+	 8048 10742
6016	0	0	Ki67+	 8051 10958
6017	0	0	Ki67+	 8052 10842
6018	0	0	Ki67+	 8057 10936
6019	0	0	Ki67+	 8062 10584
6020	0	0	Ki67+	 8064 10959
6021	0	0	Ki67+	 8070 10880
6022	0	0	Ki67+	 8070 10937
6023	0	0	Ki67+	 8072 11051
6024	0	0	Ki67+	 8078 10967
6025	0	0	Ki67+	 8079 10777
6026	0	0	Ki67+	 8080 11122
6027	0	0	Ki67+	 8084 10841
6028	0	0	Ki67+	 8097 10859
6029	0	0	Ki67+	 8108 11259
6030	0	0	Ki67+	 8118 10746
6031	0	0	Ki67+	 8119 10711
6032	0	0	Ki67+	 8120 10836
6033	0	0	Ki67+	 8123 11255
6034	0	0	Ki67+	 8133 11371
6035	0	0	Ki67+	 8135 10936
6036	0	0	Ki67+	 8153 10715
6037	0	0	Ki67+	 8156 11357
6038	0	0	Ki67+	 8157 10698
6039	0	0	Ki67+	 8167 11255
6040	0	0	Ki67+	 8171 11368
6041	0	0	Ki67+	 8184 11255
6042	0	0	Ki67+	 7424 12077
6043	0	0	Ki67+	 7429 12137
6044	0	0	Ki67+	 7434 12119
6045	0	0	Ki67+	 7455 12082
6046	0	0	Ki67+	 7519 12113
6047	0	0	Ki67+	 7522 12089
6048	0	0	Ki67+	 7557 11711
6049	0	0	Ki67+	 7572 12080
6050	0	0	Ki67+	 7576 11634
6051	0	0	Ki67+	 7621 11960
6052	0	0	Ki67+	 7623 12059
6053	0	0	Ki67+	 7638 12099
6054	0	0	Ki67+	 7640 12031
6055	0	0	Ki67+	 7642 12073
6056	0	0	Ki67+	 7654 12105
6057	0	0	Ki67+	 7696 12053
6058	0	0	Ki67+	 7700 11958
6059	0	0	Ki67+	 7713 12046
6060	0	0	Ki67+	 7741 12057
6061	0	0	Ki67+	 7760 12073
6062	0	0	Ki67+	 7768 11852
6063	0	0	Ki67+	 7774 11839
6064	0	0	Ki67+	 7785 11455
6065	0	0	Ki67+	 7797 11525
6066	0	0	Ki67+	 7808 11477
6067	0	0	Ki67+	 7838 11898
6068	0	0	Ki67+	 7846 12159
6069	0	0	Ki67+	 7847 11953
6070	0	0	Ki67+	 7848 11473
6071	0	0	Ki67+	 7852 11780
6072	0	0	Ki67+	 7865 11930
6073	0	0	Ki67+	 7872 11765
6074	0	0	Ki67+	 7890 12049
6075	0	0	Ki67+	 7926 12048
6076	0	0	Ki67+	 7936 12021
6077	0	0	Ki67+	 7998 11659
6078	0	0	Ki67+	 8008 11662
6079	0	0	Ki67+	 8010 11590
6080	0	0	Ki67+	 8015 11630
6081	0	0	Ki67+	 8037 11518
6082	0	0	Ki67+	 8053 11517
6083	0	0	Ki67+	 8082 11488
6084	0	0	Ki67+	 8088 11437
6085	0	0	Ki67+	 8105 11465
6086	0	0	Ki67+	 8115 11516
6087	0	0	Ki67+	 8140 11425
6088	0	0	Ki67+	 7426 12233
6089	0	0	Ki67+	 7450 12212
6090	0	0	Ki67+	 7456 12235
6091	0	0	Ki67+	 7525 12253
6092	0	0	Ki67+	 7566 12441
6093	0	0	Ki67+	 7614 12898
6094	0	0	Ki67+	 7635 12510
6095	0	0	Ki67+	 7637 12528
6096	0	0	Ki67+	 7712 12694
6097	0	0	Ki67+	 7734 12442
6098	0	0	Ki67+	 7739 12421
6099	0	0	Ki67+	 7753 12332
6100	0	0	Ki67+	 7815 12597
6101	0	0	Ki67+	 7851 12665
6102	0	0	Ki67+	 7904 12339
6103	0	0	Ki67+	 7916 12836
6104	0	0	Ki67+	 8029 12524
6105	0	0	Ki67+	 8035 12441
6106	0	0	Ki67+	 8040 12799
6107	0	0	Ki67+	 8093 12285
6108	0	0	Ki67+	 8107 12694
6109	0	0	Ki67+	 8109 12716
6110	0	0	Ki67+	 8129 12769
6111	0	0	Ki67+	 8139 12766
6112	0	0	Ki67+	 8148 12725
6113	0	0	Ki67+	 8179 12258
6114	0	0	Ki67+	 8182 12239
6115	0	0	Ki67+	 8190 12712
6116	0	0	Ki67+	 7396 13712
6117	0	0	Ki67+	 7463 13750
6118	0	0	Ki67+	 7500 13051
6119	0	0	Ki67+	 7559 13466
6120	0	0	Ki67+	 7586 13086
6121	0	0	Ki67+	 7630 13762
6122	0	0	Ki67+	 7638 13326
6123	0	0	Ki67+	 7650 13534
6124	0	0	Ki67+	 7658 13550
6125	0	0	Ki67+	 7661 13525
6126	0	0	Ki67+	 7727 13591
6127	0	0	Ki67+	 7744 13651
6128	0	0	Ki67+	 7771 13389
6129	0	0	Ki67+	 7773 13600
6130	0	0	Ki67+	 7775 13567
6131	0	0	Ki67+	 7813 13392
6132	0	0	Ki67+	 7816 13358
6133	0	0	Ki67+	 7830 13572
6134	0	0	Ki67+	 7835 13425
6135	0	0	Ki67+	 7837 13589
6136	0	0	Ki67+	 7848 13444
6137	0	0	Ki67+	 7860 13696
6138	0	0	Ki67+	 7864 13397
6139	0	0	Ki67+	 7865 13450
6140	0	0	Ki67+	 7877 13634
6141	0	0	Ki67+	 7880 13470
6142	0	0	Ki67+	 7880 13752
6143	0	0	Ki67+	 7881 13718
6144	0	0	Ki67+	 7883 13436
6145	0	0	Ki67+	 7894 13680
6146	0	0	Ki67+	 7898 13726
6147	0	0	Ki67+	 7910 13426
6148	0	0	Ki67+	 7928 13455
6149	0	0	Ki67+	 7936 13117
6150	0	0	Ki67+	 7936 13761
6151	0	0	Ki67+	 7943 13024
6152	0	0	Ki67+	 7968 13573
6153	0	0	Ki67+	 7974 13706
6154	0	0	Ki67+	 7980 13591
6155	0	0	Ki67+	 7999 13439
6156	0	0	Ki67+	 8013 13575
6157	0	0	Ki67+	 8017 13546
6158	0	0	Ki67+	 8058 13479
6159	0	0	Ki67+	 8063 13763
6160	0	0	Ki67+	 8071 13467
6161	0	0	Ki67+	 8079 13484
6162	0	0	Ki67+	 8092 13493
6163	0	0	Ki67+	 8112 13661
6164	0	0	Ki67+	 8118 13490
6165	0	0	Ki67+	 8126 13268
6166	0	0	Ki67+	 8130 13472
6167	0	0	Ki67+	 8135 13773
6168	0	0	Ki67+	 8171 13603
6169	0	0	Ki67+	 8184 13661
6170	0	0	Ki67+	 7395 14533
6171	0	0	Ki67+	 7404 14046
6172	0	0	Ki67+	 7409 13999
6173	0	0	Ki67+	 7421 14004
6174	0	0	Ki67+	 7422 14022
6175	0	0	Ki67+	 7436 14123
6176	0	0	Ki67+	 7441 13990
6177	0	0	Ki67+	 7444 14574
6178	0	0	Ki67+	 7445 14041
6179	0	0	Ki67+	 7457 14556
6180	0	0	Ki67+	 7468 13987
6181	0	0	Ki67+	 7475 14113
6182	0	0	Ki67+	 7476 14022
6183	0	0	Ki67+	 7481 14039
6184	0	0	Ki67+	 7492 14084
6185	0	0	Ki67+	 7499 13985
6186	0	0	Ki67+	 7501 14541
6187	0	0	Ki67+	 7513 14009
6188	0	0	Ki67+	 7524 14012
6189	0	0	Ki67+	 7524 14080
6190	0	0	Ki67+	 7525 14480
6191	0	0	Ki67+	 7528 14063
6192	0	0	Ki67+	 7550 14498
6193	0	0	Ki67+	 7560 13825
6194	0	0	Ki67+	 7565 14020
6195	0	0	Ki67+	 7566 14547
6196	0	0	Ki67+	 7586 14534
6197	0	0	Ki67+	 7588 14548
6198	0	0	Ki67+	 7594 14498
6199	0	0	Ki67+	 7596 13960
6200	0	0	Ki67+	 7599 14554
6201	0	0	Ki67+	 7609 13923
6202	0	0	Ki67+	 7610 14555
6203	0	0	Ki67+	 7611 14524
6204	0	0	Ki67+	 7622 13925
6205	0	0	Ki67+	 7627 13973
6206	0	0	Ki67+	 7632 13948
6207	0	0	Ki67+	 7640 14520
6208	0	0	Ki67+	 7646 13867
6209	0	0	Ki67+	 7647 14428
6210	0	0	Ki67+	 7649 13978
6211	0	0	Ki67+	 7655 13893
6212	0	0	Ki67+	 7662 13964
6213	0	0	Ki67+	 7671 14447
6214	0	0	Ki67+	 7673 14472
6215	0	0	Ki67+	 7679 14525
6216	0	0	Ki67+	 7682 14213
6217	0	0	Ki67+	 7693 13931
6218	0	0	Ki67+	 7693 14194
6219	0	0	Ki67+	 7694 14159
6220	0	0	Ki67+	 7696 14424
6221	0	0	Ki67+	 7698 14392
6222	0	0	Ki67+	 7705 14433
6223	0	0	Ki67+	 7719 13889
6224	0	0	Ki67+	 7738 13878
6225	0	0	Ki67+	 7754 14312
6226	0	0	Ki67+	 7780 14370
6227	0	0	Ki67+	 7785 14323
6228	0	0	Ki67+	 7787 14119
6229	0	0	Ki67+	 7789 14280
6230	0	0	Ki67+	 7791 14332
6231	0	0	Ki67+	 7816 14180
6232	0	0	Ki67+	 7824 13998
6233	0	0	Ki67+	 7837 14002
6234	0	0	Ki67+	 7840 14090
6235	0	0	Ki67+	 7843 14073
6236	0	0	Ki67+	 7854 14139
6237	0	0	Ki67+	 7877 14316
6238	0	0	Ki67+	 7881 13864
6239	0	0	Ki67+	 7881 14123
6240	0	0	Ki67+	 7886 14246
6241	0	0	Ki67+	 7890 14048
6242	0	0	Ki67+	 7890 14162
6243	0	0	Ki67+	 7902 14245
6244	0	0	Ki67+	 7905 14148
6245	0	0	Ki67+	 7913 14220
6246	0	0	Ki67+	 7918 14188
6247	0	0	Ki67+	 7923 14164
6248	0	0	Ki67+	 7936 14167
6249	0	0	Ki67+	 7942 13793
6250	0	0	Ki67+	 7963 14201
6251	0	0	Ki67+	 7964 14237
6252	0	0	Ki67+	 7965 13892
6253	0	0	Ki67+	 7966 14212
6254	0	0	Ki67+	 7970 13855
6255	0	0	Ki67+	 7972 14257
6256	0	0	Ki67+	 7990 14242
6257	0	0	Ki67+	 7992 14100
6258	0	0	Ki67+	 7994 14078
6259	0	0	Ki67+	 7995 13808
6260	0	0	Ki67+	 7997 14220
6261	0	0	Ki67+	 7998 14232
6262	0	0	Ki67+	 8006 14187
6263	0	0	Ki67+	 8008 14247
6264	0	0	Ki67+	 8010 14098
6265	0	0	Ki67+	 8028 14131
6266	0	0	Ki67+	 8028 14234
6267	0	0	Ki67+	 8042 14164
6268	0	0	Ki67+	 8045 13820
6269	0	0	Ki67+	 8048 14233
6270	0	0	Ki67+	 8056 13880
6271	0	0	Ki67+	 8057 13955
6272	0	0	Ki67+	 8064 13913
6273	0	0	Ki67+	 8066 14154
6274	0	0	Ki67+	 8079 14079
6275	0	0	Ki67+	 8116 14093
6276	0	0	Ki67+	 8123 14110
6277	0	0	Ki67+	 8128 13848
6278	0	0	Ki67+	 8147 14560
6279	0	0	Ki67+	 8149 13932
6280	0	0	Ki67+	 8154 13906
6281	0	0	Ki67+	 8175 13925
6282	0	0	Ki67+	 8175 14100
6283	0	0	Ki67+	 8177 13909
6284	0	0	Ki67+	 7400 15029
6285	0	0	Ki67+	 7406 14614
6286	0	0	Ki67+	 7410 15195
6287	0	0	Ki67+	 7419 14963
6288	0	0	Ki67+	 7421 14649
6289	0	0	Ki67+	 7428 14992
6290	0	0	Ki67+	 7437 15187
6291	0	0	Ki67+	 7440 14633
6292	0	0	Ki67+	 7451 15127
6293	0	0	Ki67+	 7454 15076
6294	0	0	Ki67+	 7471 15032
6295	0	0	Ki67+	 7472 15109
6296	0	0	Ki67+	 7474 14949
6297	0	0	Ki67+	 7478 15061
6298	0	0	Ki67+	 7480 15288
6299	0	0	Ki67+	 7491 15021
6300	0	0	Ki67+	 7505 15076
6301	0	0	Ki67+	 7515 14616
6302	0	0	Ki67+	 7516 14975
6303	0	0	Ki67+	 7518 15072
6304	0	0	Ki67+	 7542 14998
6305	0	0	Ki67+	 7546 14876
6306	0	0	Ki67+	 7547 14646
6307	0	0	Ki67+	 7547 15053
6308	0	0	Ki67+	 7550 15085
6309	0	0	Ki67+	 7552 14584
6310	0	0	Ki67+	 7557 15039
6311	0	0	Ki67+	 7559 14879
6312	0	0	Ki67+	 7565 15050
6313	0	0	Ki67+	 7566 15340
6314	0	0	Ki67+	 7567 14842
6315	0	0	Ki67+	 7568 15075
6316	0	0	Ki67+	 7580 14597
6317	0	0	Ki67+	 7589 14922
6318	0	0	Ki67+	 7592 14641
6319	0	0	Ki67+	 7594 14960
6320	0	0	Ki67+	 7599 14869
6321	0	0	Ki67+	 7603 14619
6322	0	0	Ki67+	 7607 14633
6323	0	0	Ki67+	 7607 14912
6324	0	0	Ki67+	 7608 14581
6325	0	0	Ki67+	 7615 14978
6326	0	0	Ki67+	 7617 14853
6327	0	0	Ki67+	 7617 15013
6328	0	0	Ki67+	 7618 14918
6329	0	0	Ki67+	 7623 14590
6330	0	0	Ki67+	 7642 14927
6331	0	0	Ki67+	 7643 14888
6332	0	0	Ki67+	 7644 14975
6333	0	0	Ki67+	 7645 14864
6334	0	0	Ki67+	 7652 14991
6335	0	0	Ki67+	 7657 14617
6336	0	0	Ki67+	 7658 14836
6337	0	0	Ki67+	 7663 14948
6338	0	0	Ki67+	 7672 14927
6339	0	0	Ki67+	 7673 14913
6340	0	0	Ki67+	 7675 14957
6341	0	0	Ki67+	 7687 14827
6342	0	0	Ki67+	 7688 14926
6343	0	0	Ki67+	 7691 14808
6344	0	0	Ki67+	 7693 14627
6345	0	0	Ki67+	 7700 14950
6346	0	0	Ki67+	 7707 14867
6347	0	0	Ki67+	 7717 14806
6348	0	0	Ki67+	 7723 14946
6349	0	0	Ki67+	 7755 14634
6350	0	0	Ki67+	 7773 14682
6351	0	0	Ki67+	 7907 14764
6352	0	0	Ki67+	 7981 14964
6353	0	0	Ki67+	 8061 14612
6354	0	0	Ki67+	 8086 15104
6355	0	0	Ki67+	 8095 14928
6356	0	0	Ki67+	 7396 15995
6357	0	0	Ki67+	 7399 16071
6358	0	0	Ki67+	 7421 15865
6359	0	0	Ki67+	 7429 16155
6360	0	0	Ki67+	 7435 16011
6361	0	0	Ki67+	 7447 16051
6362	0	0	Ki67+	 7453 16172
6363	0	0	Ki67+	 7462 16091
6364	0	0	Ki67+	 7484 15795
6365	0	0	Ki67+	 7485 16163
6366	0	0	Ki67+	 7486 15895
6367	0	0	Ki67+	 7491 15840
6368	0	0	Ki67+	 7498 15881
6369	0	0	Ki67+	 7512 15717
6370	0	0	Ki67+	 7512 15818
6371	0	0	Ki67+	 7533 15942
6372	0	0	Ki67+	 7582 15801
6373	0	0	Ki67+	 7585 15582
6374	0	0	Ki67+	 7612 15798
6375	0	0	Ki67+	 7613 15932
6376	0	0	Ki67+	 7614 15834
6377	0	0	Ki67+	 7624 15695
6378	0	0	Ki67+	 7644 15834
6379	0	0	Ki67+	 7730 15469
6380	0	0	Ki67+	 7763 15484
6381	0	0	Ki67+	 7782 15745
6382	0	0	Ki67+	 7797 15779
6383	0	0	Ki67+	 7805 15816
6384	0	0	Ki67+	 7851 15512
6385	0	0	Ki67+	 7901 16012
6386	0	0	Ki67+	 7915 15476
6387	0	0	Ki67+	 7933 15712
6388	0	0	Ki67+	 8089 16171
6389	0	0	Ki67+	 7417 16364
6390	0	0	Ki67+	 7421 16178
6391	0	0	Ki67+	 7450 16350
6392	0	0	Ki67+	 7454 16255
6393	0	0	Ki67+	 7463 16357
6394	0	0	Ki67+	 7469 16454
6395	0	0	Ki67+	 7476 16288
6396	0	0	Ki67+	 7480 16217
6397	0	0	Ki67+	 7484 16445
6398	0	0	Ki67+	 7491 16355
6399	0	0	Ki67+	 7527 16274
6400	0	0	Ki67+	 7533 16242
6401	0	0	Ki67+	 7546 16251
6402	0	0	Ki67+	 7560 16394
6403	0	0	Ki67+	 7565 16225
6404	0	0	Ki67+	 7586 16213
6405	0	0	Ki67+	 7628 16262
6406	0	0	Ki67+	 7678 16345
6407	0	0	Ki67+	 7696 16339
6408	0	0	Ki67+	 7703 16849
6409	0	0	Ki67+	 7723 16885
6410	0	0	Ki67+	 7725 16853
6411	0	0	Ki67+	 7738 16318
6412	0	0	Ki67+	 7787 16513
6413	0	0	Ki67+	 7806 16745
6414	0	0	Ki67+	 7835 16201
6415	0	0	Ki67+	 7906 16255
6416	0	0	Ki67+	 7929 16766
6417	0	0	Ki67+	 7936 16811
6418	0	0	Ki67+	 8023 16735
6419	0	0	Ki67+	 8128 16803
6420	0	0	Ki67+	 8155 16240
6421	0	0	Ki67+	 8164 16974
6422	0	0	Ki67+	 7641 17719
6423	0	0	Ki67+	 7787 16990
6424	0	0	Ki67+	 7807 17057
6425	0	0	Ki67+	 7833 16977
6426	0	0	Ki67+	 7844 16981
6427	0	0	Ki67+	 8193 8503
6428	0	0	Ki67+	 8197 8460
6429	0	0	Ki67+	 8200 8483
6430	0	0	Ki67+	 8207 8889
6431	0	0	Ki67+	 8209 8825
6432	0	0	Ki67+	 8215 8530
6433	0	0	Ki67+	 8220 8553
6434	0	0	Ki67+	 8227 8478
6435	0	0	Ki67+	 8238 8593
6436	0	0	Ki67+	 8239 8576
6437	0	0	Ki67+	 8253 8610
6438	0	0	Ki67+	 8255 8494
6439	0	0	Ki67+	 8271 8644
6440	0	0	Ki67+	 8272 8569
6441	0	0	Ki67+	 8273 8592
6442	0	0	Ki67+	 8283 8789
6443	0	0	Ki67+	 8284 8620
6444	0	0	Ki67+	 8317 8656
6445	0	0	Ki67+	 8343 8639
6446	0	0	Ki67+	 8369 8339
6447	0	0	Ki67+	 8369 8513
6448	0	0	Ki67+	 8375 8381
6449	0	0	Ki67+	 8396 8601
6450	0	0	Ki67+	 8402 8382
6451	0	0	Ki67+	 8403 8512
6452	0	0	Ki67+	 8416 8557
6453	0	0	Ki67+	 8432 8523
6454	0	0	Ki67+	 8436 8547
6455	0	0	Ki67+	 8444 8453
6456	0	0	Ki67+	 8453 8378
6457	0	0	Ki67+	 8455 8415
6458	0	0	Ki67+	 8456 8399
6459	0	0	Ki67+	 8458 8506
6460	0	0	Ki67+	 8461 8458
6461	0	0	Ki67+	 8548 8884
6462	0	0	Ki67+	 8592 8879
6463	0	0	Ki67+	 8658 8493
6464	0	0	Ki67+	 8669 8449
6465	0	0	Ki67+	 8695 8429
6466	0	0	Ki67+	 8713 8525
6467	0	0	Ki67+	 8715 8864
6468	0	0	Ki67+	 8718 8595
6469	0	0	Ki67+	 8722 8540
6470	0	0	Ki67+	 8733 8580
6471	0	0	Ki67+	 8755 8775
6472	0	0	Ki67+	 8762 8459
6473	0	0	Ki67+	 8762 8805
6474	0	0	Ki67+	 8765 8851
6475	0	0	Ki67+	 8778 8626
6476	0	0	Ki67+	 8786 8758
6477	0	0	Ki67+	 8794 8597
6478	0	0	Ki67+	 8806 8423
6479	0	0	Ki67+	 8811 8403
6480	0	0	Ki67+	 8823 8779
6481	0	0	Ki67+	 8824 8749
6482	0	0	Ki67+	 8825 8806
6483	0	0	Ki67+	 8829 8829
6484	0	0	Ki67+	 8829 8877
6485	0	0	Ki67+	 8850 8780
6486	0	0	Ki67+	 8872 8791
6487	0	0	Ki67+	 8875 8848
6488	0	0	Ki67+	 8877 8812
6489	0	0	Ki67+	 8888 8808
6490	0	0	Ki67+	 8895 8396
6491	0	0	Ki67+	 8901 8830
6492	0	0	Ki67+	 8903 8410
6493	0	0	Ki67+	 8911 8751
6494	0	0	Ki67+	 8927 8854
6495	0	0	Ki67+	 8951 8438
6496	0	0	Ki67+	 8966 8813
6497	0	0	Ki67+	 8977 8731
6498	0	0	Ki67+	 8981 8843
6499	0	0	Ki67+	 8983 8136
6500	0	0	Ki67+	 8985 8194
6501	0	0	Ki67+	 8988 8172
6502	0	0	Ki67+	 8990 8231
6503	0	0	Ki67+	 8194 8960
6504	0	0	Ki67+	 8194 9147
6505	0	0	Ki67+	 8207 8922
6506	0	0	Ki67+	 8209 9026
6507	0	0	Ki67+	 8209 9185
6508	0	0	Ki67+	 8210 9142
6509	0	0	Ki67+	 8213 8952
6510	0	0	Ki67+	 8217 9004
6511	0	0	Ki67+	 8224 9206
6512	0	0	Ki67+	 8227 9057
6513	0	0	Ki67+	 8227 9162
6514	0	0	Ki67+	 8228 9225
6515	0	0	Ki67+	 8255 9258
6516	0	0	Ki67+	 8268 9229
6517	0	0	Ki67+	 8270 9272
6518	0	0	Ki67+	 8300 9172
6519	0	0	Ki67+	 8304 8933
6520	0	0	Ki67+	 8305 9282
6521	0	0	Ki67+	 8307 9391
6522	0	0	Ki67+	 8308 9429
6523	0	0	Ki67+	 8312 9125
6524	0	0	Ki67+	 8313 9091
6525	0	0	Ki67+	 8317 9479
6526	0	0	Ki67+	 8328 9413
6527	0	0	Ki67+	 8334 9488
6528	0	0	Ki67+	 8339 9355
6529	0	0	Ki67+	 8341 9393
6530	0	0	Ki67+	 8348 9093
6531	0	0	Ki67+	 8362 9589
6532	0	0	Ki67+	 8363 9514
6533	0	0	Ki67+	 8364 9543
6534	0	0	Ki67+	 8370 9627
6535	0	0	Ki67+	 8371 9108
6536	0	0	Ki67+	 8372 9291
6537	0	0	Ki67+	 8374 9082
6538	0	0	Ki67+	 8375 9304
6539	0	0	Ki67+	 8382 9101
6540	0	0	Ki67+	 8384 9563
6541	0	0	Ki67+	 8392 9494
6542	0	0	Ki67+	 8393 9115
6543	0	0	Ki67+	 8401 9265
6544	0	0	Ki67+	 8411 9584
6545	0	0	Ki67+	 8420 9560
6546	0	0	Ki67+	 8421 9646
6547	0	0	Ki67+	 8436 9534
6548	0	0	Ki67+	 8441 9524
6549	0	0	Ki67+	 8443 9210
6550	0	0	Ki67+	 8444 9449
6551	0	0	Ki67+	 8447 9397
6552	0	0	Ki67+	 8451 9188
6553	0	0	Ki67+	 8454 9621
6554	0	0	Ki67+	 8474 9453
6555	0	0	Ki67+	 8476 9338
6556	0	0	Ki67+	 8482 9400
6557	0	0	Ki67+	 8490 9457
6558	0	0	Ki67+	 8497 9372
6559	0	0	Ki67+	 8499 9643
6560	0	0	Ki67+	 8505 9338
6561	0	0	Ki67+	 8517 9208
6562	0	0	Ki67+	 8526 9628
6563	0	0	Ki67+	 8528 9354
6564	0	0	Ki67+	 8532 9551
6565	0	0	Ki67+	 8538 9300
6566	0	0	Ki67+	 8539 9146
6567	0	0	Ki67+	 8540 9573
6568	0	0	Ki67+	 8544 9273
6569	0	0	Ki67+	 8546 9639
6570	0	0	Ki67+	 8548 9676
6571	0	0	Ki67+	 8550 9166
6572	0	0	Ki67+	 8552 9236
6573	0	0	Ki67+	 8553 9198
6574	0	0	Ki67+	 8556 9249
6575	0	0	Ki67+	 8560 9433
6576	0	0	Ki67+	 8563 8907
6577	0	0	Ki67+	 8563 9310
6578	0	0	Ki67+	 8566 9264
6579	0	0	Ki67+	 8567 9109
6580	0	0	Ki67+	 8570 9178
6581	0	0	Ki67+	 8576 9156
6582	0	0	Ki67+	 8578 9606
6583	0	0	Ki67+	 8579 9687
6584	0	0	Ki67+	 8589 9363
6585	0	0	Ki67+	 8590 9328
6586	0	0	Ki67+	 8591 9612
6587	0	0	Ki67+	 8595 9291
6588	0	0	Ki67+	 8596 9650
6589	0	0	Ki67+	 8600 9156
6590	0	0	Ki67+	 8600 9570
6591	0	0	Ki67+	 8604 9516
6592	0	0	Ki67+	 8607 9608
6593	0	0	Ki67+	 8610 9673
6594	0	0	Ki67+	 8611 9283
6595	0	0	Ki67+	 8611 9635
6596	0	0	Ki67+	 8615 9619
6597	0	0	Ki67+	 8616 9501
6598	0	0	Ki67+	 8623 9571
6599	0	0	Ki67+	 8633 9617
6600	0	0	Ki67+	 8635 9653
6601	0	0	Ki67+	 8638 9537
6602	0	0	Ki67+	 8650 9574
6603	0	0	Ki67+	 8652 9557
6604	0	0	Ki67+	 8652 9674
6605	0	0	Ki67+	 8657 9500
6606	0	0	Ki67+	 8658 9352
6607	0	0	Ki67+	 8661 9004
6608	0	0	Ki67+	 8662 9514
6609	0	0	Ki67+	 8664 9660
6610	0	0	Ki67+	 8666 9031
6611	0	0	Ki67+	 8668 9549
6612	0	0	Ki67+	 8668 9576
6613	0	0	Ki67+	 8676 9184
6614	0	0	Ki67+	 8681 9053
6615	0	0	Ki67+	 8685 9628
6616	0	0	Ki67+	 8686 9681
6617	0	0	Ki67+	 8692 9508
6618	0	0	Ki67+	 8696 9198
6619	0	0	Ki67+	 8697 9544
6620	0	0	Ki67+	 8704 9126
6621	0	0	Ki67+	 8705 9068
6622	0	0	Ki67+	 8705 9212
6623	0	0	Ki67+	 8705 9228
6624	0	0	Ki67+	 8711 9580
6625	0	0	Ki67+	 8715 9037
6626	0	0	Ki67+	 8717 9096
6627	0	0	Ki67+	 8720 9556
6628	0	0	Ki67+	 8724 9207
6629	0	0	Ki67+	 8725 9535
6630	0	0	Ki67+	 8726 8943
6631	0	0	Ki67+	 8726 9619
6632	0	0	Ki67+	 8728 9146
6633	0	0	Ki67+	 8729 9266
6634	0	0	Ki67+	 8738 9194
6635	0	0	Ki67+	 8740 9564
6636	0	0	Ki67+	 8741 9474
6637	0	0	Ki67+	 8741 9692
6638	0	0	Ki67+	 8745 8979
6639	0	0	Ki67+	 8747 9540
6640	0	0	Ki67+	 8747 9624
6641	0	0	Ki67+	 8749 9520
6642	0	0	Ki67+	 8751 9045
6643	0	0	Ki67+	 8751 9215
6644	0	0	Ki67+	 8752 9243
6645	0	0	Ki67+	 8752 9255
6646	0	0	Ki67+	 8753 9281
6647	0	0	Ki67+	 8756 9610
6648	0	0	Ki67+	 8771 9276
6649	0	0	Ki67+	 8773 9002
6650	0	0	Ki67+	 8776 9454
6651	0	0	Ki67+	 8795 9584
6652	0	0	Ki67+	 8801 8975
6653	0	0	Ki67+	 8804 9558
6654	0	0	Ki67+	 8832 8918
6655	0	0	Ki67+	 8836 9403
6656	0	0	Ki67+	 8852 9448
6657	0	0	Ki67+	 8854 9547
6658	0	0	Ki67+	 8856 8905
6659	0	0	Ki67+	 8860 9476
6660	0	0	Ki67+	 8860 9628
6661	0	0	Ki67+	 8862 8926
6662	0	0	Ki67+	 8871 9490
6663	0	0	Ki67+	 8872 8987
6664	0	0	Ki67+	 8874 8950
6665	0	0	Ki67+	 8883 8973
6666	0	0	Ki67+	 8884 8930
6667	0	0	Ki67+	 8891 9534
6668	0	0	Ki67+	 8892 9389
6669	0	0	Ki67+	 8913 9604
6670	0	0	Ki67+	 8923 8942
6671	0	0	Ki67+	 8923 9296
6672	0	0	Ki67+	 8927 8911
6673	0	0	Ki67+	 8930 8969
6674	0	0	Ki67+	 8930 9252
6675	0	0	Ki67+	 8934 9308
6676	0	0	Ki67+	 8940 9234
6677	0	0	Ki67+	 8941 9581
6678	0	0	Ki67+	 8943 9267
6679	0	0	Ki67+	 8945 9023
6680	0	0	Ki67+	 8948 8946
6681	0	0	Ki67+	 8952 9629
6682	0	0	Ki67+	 8956 8911
6683	0	0	Ki67+	 8956 9594
6684	0	0	Ki67+	 8958 8962
6685	0	0	Ki67+	 8971 9626
6686	0	0	Ki67+	 8985 9547
6687	0	0	Ki67+	 8986 9601
6688	0	0	Ki67+	 8990 9563
6689	0	0	Ki67+	 8204 10050
6690	0	0	Ki67+	 8234 10016
6691	0	0	Ki67+	 8234 10276
6692	0	0	Ki67+	 8251 10107
6693	0	0	Ki67+	 8270 10095
6694	0	0	Ki67+	 8274 10113
6695	0	0	Ki67+	 8283 10466
6696	0	0	Ki67+	 8289 10106
6697	0	0	Ki67+	 8296 10077
6698	0	0	Ki67+	 8314 10076
6699	0	0	Ki67+	 8331 9963
6700	0	0	Ki67+	 8334 10060
6701	0	0	Ki67+	 8346 10085
6702	0	0	Ki67+	 8372 10448
6703	0	0	Ki67+	 8383 9938
6704	0	0	Ki67+	 8415 10025
6705	0	0	Ki67+	 8429 9953
6706	0	0	Ki67+	 8431 10053
6707	0	0	Ki67+	 8438 9829
6708	0	0	Ki67+	 8449 10001
6709	0	0	Ki67+	 8451 10037
6710	0	0	Ki67+	 8453 9935
6711	0	0	Ki67+	 8465 9917
6712	0	0	Ki67+	 8474 10351
6713	0	0	Ki67+	 8517 10256
6714	0	0	Ki67+	 8542 9764
6715	0	0	Ki67+	 8546 9706
6716	0	0	Ki67+	 8560 9708
6717	0	0	Ki67+	 8569 9700
6718	0	0	Ki67+	 8575 9772
6719	0	0	Ki67+	 8578 10324
6720	0	0	Ki67+	 8588 9799
6721	0	0	Ki67+	 8592 10266
6722	0	0	Ki67+	 8594 10227
6723	0	0	Ki67+	 8605 9727
6724	0	0	Ki67+	 8620 9980
6725	0	0	Ki67+	 8621 9828
6726	0	0	Ki67+	 8630 9700
6727	0	0	Ki67+	 8632 10004
6728	0	0	Ki67+	 8642 9709
6729	0	0	Ki67+	 8647 9837
6730	0	0	Ki67+	 8653 10483
6731	0	0	Ki67+	 8661 9758
6732	0	0	Ki67+	 8663 9714
6733	0	0	Ki67+	 8664 9818
6734	0	0	Ki67+	 8676 9757
6735	0	0	Ki67+	 8676 9783
6736	0	0	Ki67+	 8678 9834
6737	0	0	Ki67+	 8679 9883
6738	0	0	Ki67+	 8683 10187
6739	0	0	Ki67+	 8689 9721
6740	0	0	Ki67+	 8689 9754
6741	0	0	Ki67+	 8695 9794
6742	0	0	Ki67+	 8698 10302
6743	0	0	Ki67+	 8702 9839
6744	0	0	Ki67+	 8708 9731
6745	0	0	Ki67+	 8709 10125
6746	0	0	Ki67+	 8709 10220
6747	0	0	Ki67+	 8711 9772
6748	0	0	Ki67+	 8717 9700
6749	0	0	Ki67+	 8718 10140
6750	0	0	Ki67+	 8733 9706
6751	0	0	Ki67+	 8747 10191
6752	0	0	Ki67+	 8747 10245
6753	0	0	Ki67+	 8748 10221
6754	0	0	Ki67+	 8755 10163
6755	0	0	Ki67+	 8762 10108
6756	0	0	Ki67+	 8770 10204
6757	0	0	Ki67+	 8783 10167
6758	0	0	Ki67+	 8788 10241
6759	0	0	Ki67+	 8793 10184
6760	0	0	Ki67+	 8804 10153
6761	0	0	Ki67+	 8824 10221
6762	0	0	Ki67+	 8842 10108
6763	0	0	Ki67+	 8854 10260
6764	0	0	Ki67+	 8857 10235
6765	0	0	Ki67+	 8859 10158
6766	0	0	Ki67+	 8862 10273
6767	0	0	Ki67+	 8865 10216
6768	0	0	Ki67+	 8875 10139
6769	0	0	Ki67+	 8888 10158
6770	0	0	Ki67+	 8890 10237
6771	0	0	Ki67+	 8891 10178
6772	0	0	Ki67+	 8891 10271
6773	0	0	Ki67+	 8895 10252
6774	0	0	Ki67+	 8907 10270
6775	0	0	Ki67+	 8914 10194
6776	0	0	Ki67+	 8918 10224
6777	0	0	Ki67+	 8927 10329
6778	0	0	Ki67+	 8932 10229
6779	0	0	Ki67+	 8937 10319
6780	0	0	Ki67+	 8939 10293
6781	0	0	Ki67+	 8944 10246
6782	0	0	Ki67+	 8948 10212
6783	0	0	Ki67+	 8952 10260
6784	0	0	Ki67+	 8959 9857
6785	0	0	Ki67+	 8966 10160
6786	0	0	Ki67+	 8975 9857
6787	0	0	Ki67+	 8981 10317
6788	0	0	Ki67+	 8989 9824
6789	0	0	Ki67+	 8194 11269
6790	0	0	Ki67+	 8197 10873
6791	0	0	Ki67+	 8211 10688
6792	0	0	Ki67+	 8211 11257
6793	0	0	Ki67+	 8219 10899
6794	0	0	Ki67+	 8223 11123
6795	0	0	Ki67+	 8232 11139
6796	0	0	Ki67+	 8235 10691
6797	0	0	Ki67+	 8246 10684
6798	0	0	Ki67+	 8247 10718
6799	0	0	Ki67+	 8258 10790
6800	0	0	Ki67+	 8258 10848
6801	0	0	Ki67+	 8262 10822
6802	0	0	Ki67+	 8275 10747
6803	0	0	Ki67+	 8277 11102
6804	0	0	Ki67+	 8283 10950
6805	0	0	Ki67+	 8284 10976
6806	0	0	Ki67+	 8288 10903
6807	0	0	Ki67+	 8306 10716
6808	0	0	Ki67+	 8312 11121
6809	0	0	Ki67+	 8313 10890
6810	0	0	Ki67+	 8313 11157
6811	0	0	Ki67+	 8325 11006
6812	0	0	Ki67+	 8335 10715
6813	0	0	Ki67+	 8342 10866
6814	0	0	Ki67+	 8344 10844
6815	0	0	Ki67+	 8345 11127
6816	0	0	Ki67+	 8349 11200
6817	0	0	Ki67+	 8359 10531
6818	0	0	Ki67+	 8385 10873
6819	0	0	Ki67+	 8404 10673
6820	0	0	Ki67+	 8414 10801
6821	0	0	Ki67+	 8427 10746
6822	0	0	Ki67+	 8430 10642
6823	0	0	Ki67+	 8430 10785
6824	0	0	Ki67+	 8436 10821
6825	0	0	Ki67+	 8440 10929
6826	0	0	Ki67+	 8440 11178
6827	0	0	Ki67+	 8453 10850
6828	0	0	Ki67+	 8455 10612
6829	0	0	Ki67+	 8456 10680
6830	0	0	Ki67+	 8460 10757
6831	0	0	Ki67+	 8462 10781
6832	0	0	Ki67+	 8469 10879
6833	0	0	Ki67+	 8473 10901
6834	0	0	Ki67+	 8479 10691
6835	0	0	Ki67+	 8485 10788
6836	0	0	Ki67+	 8489 11041
6837	0	0	Ki67+	 8493 11081
6838	0	0	Ki67+	 8496 10674
6839	0	0	Ki67+	 8498 11063
6840	0	0	Ki67+	 8501 11043
6841	0	0	Ki67+	 8514 10697
6842	0	0	Ki67+	 8518 10886
6843	0	0	Ki67+	 8544 10843
6844	0	0	Ki67+	 8545 10677
6845	0	0	Ki67+	 8579 10608
6846	0	0	Ki67+	 8581 10706
6847	0	0	Ki67+	 8584 10911
6848	0	0	Ki67+	 8604 10708
6849	0	0	Ki67+	 8613 10885
6850	0	0	Ki67+	 8617 10779
6851	0	0	Ki67+	 8630 11169
6852	0	0	Ki67+	 8632 10702
6853	0	0	Ki67+	 8646 10905
6854	0	0	Ki67+	 8648 10728
6855	0	0	Ki67+	 8658 10903
6856	0	0	Ki67+	 8660 10926
6857	0	0	Ki67+	 8661 10718
6858	0	0	Ki67+	 8666 10610
6859	0	0	Ki67+	 8667 10688
6860	0	0	Ki67+	 8669 10733
6861	0	0	Ki67+	 8697 10658
6862	0	0	Ki67+	 8729 10843
6863	0	0	Ki67+	 8755 10934
6864	0	0	Ki67+	 8766 10769
6865	0	0	Ki67+	 8781 10808
6866	0	0	Ki67+	 8781 11282
6867	0	0	Ki67+	 8795 10713
6868	0	0	Ki67+	 8799 11230
6869	0	0	Ki67+	 8802 10783
6870	0	0	Ki67+	 8805 10692
6871	0	0	Ki67+	 8805 10726
6872	0	0	Ki67+	 8829 10682
6873	0	0	Ki67+	 8839 11256
6874	0	0	Ki67+	 8846 10723
6875	0	0	Ki67+	 8853 10789
6876	0	0	Ki67+	 8853 11268
6877	0	0	Ki67+	 8874 10693
6878	0	0	Ki67+	 8882 10761
6879	0	0	Ki67+	 8886 11076
6880	0	0	Ki67+	 8910 10853
6881	0	0	Ki67+	 8928 10834
6882	0	0	Ki67+	 8981 11255
6883	0	0	Ki67+	 8201 11316
6884	0	0	Ki67+	 8217 11320
6885	0	0	Ki67+	 8220 11334
6886	0	0	Ki67+	 8261 11340
6887	0	0	Ki67+	 8282 11385
6888	0	0	Ki67+	 8495 11735
6889	0	0	Ki67+	 8552 11703
6890	0	0	Ki67+	 8562 11603
6891	0	0	Ki67+	 8569 11760
6892	0	0	Ki67+	 8572 11634
6893	0	0	Ki67+	 8576 11417
6894	0	0	Ki67+	 8579 11762
6895	0	0	Ki67+	 8585 11447
6896	0	0	Ki67+	 8597 11439
6897	0	0	Ki67+	 8647 11473
6898	0	0	Ki67+	 8648 11543
6899	0	0	Ki67+	 8662 11707
6900	0	0	Ki67+	 8668 11721
6901	0	0	Ki67+	 8672 11430
6902	0	0	Ki67+	 8677 11525
6903	0	0	Ki67+	 8682 11569
6904	0	0	Ki67+	 8686 11426
6905	0	0	Ki67+	 8687 11491
6906	0	0	Ki67+	 8687 11552
6907	0	0	Ki67+	 8696 11629
6908	0	0	Ki67+	 8704 11603
6909	0	0	Ki67+	 8711 11423
6910	0	0	Ki67+	 8712 11521
6911	0	0	Ki67+	 8718 11381
6912	0	0	Ki67+	 8721 11583
6913	0	0	Ki67+	 8724 11493
6914	0	0	Ki67+	 8733 11397
6915	0	0	Ki67+	 8744 11351
6916	0	0	Ki67+	 8746 11530
6917	0	0	Ki67+	 8751 11552
6918	0	0	Ki67+	 8754 11702
6919	0	0	Ki67+	 8762 11350
6920	0	0	Ki67+	 8763 11596
6921	0	0	Ki67+	 8773 11337
6922	0	0	Ki67+	 8776 11307
6923	0	0	Ki67+	 8778 11543
6924	0	0	Ki67+	 8786 11715
6925	0	0	Ki67+	 8790 11581
6926	0	0	Ki67+	 8795 11609
6927	0	0	Ki67+	 8801 11669
6928	0	0	Ki67+	 8802 11395
6929	0	0	Ki67+	 8812 11374
6930	0	0	Ki67+	 8814 11358
6931	0	0	Ki67+	 8851 11304
6932	0	0	Ki67+	 8854 11523
6933	0	0	Ki67+	 8868 11462
6934	0	0	Ki67+	 8907 11441
6935	0	0	Ki67+	 8909 11509
6936	0	0	Ki67+	 8919 11450
6937	0	0	Ki67+	 8934 11493
6938	0	0	Ki67+	 8939 11449
6939	0	0	Ki67+	 8955 11597
6940	0	0	Ki67+	 8978 11887
6941	0	0	Ki67+	 8222 12265
6942	0	0	Ki67+	 8227 12730
6943	0	0	Ki67+	 8312 12759
6944	0	0	Ki67+	 8351 12257
6945	0	0	Ki67+	 8366 12266
6946	0	0	Ki67+	 8403 12246
6947	0	0	Ki67+	 8521 12566
6948	0	0	Ki67+	 8536 12302
6949	0	0	Ki67+	 8615 12658
6950	0	0	Ki67+	 8728 12573
6951	0	0	Ki67+	 8755 12234
6952	0	0	Ki67+	 8794 12420
6953	0	0	Ki67+	 8879 12610
6954	0	0	Ki67+	 8887 12381
6955	0	0	Ki67+	 8915 12290
6956	0	0	Ki67+	 8940 12883
6957	0	0	Ki67+	 8959 12379
6958	0	0	Ki67+	 8964 12368
6959	0	0	Ki67+	 8972 12535
6960	0	0	Ki67+	 8981 12209
6961	0	0	Ki67+	 8989 12528
6962	0	0	Ki67+	 8198 13181
6963	0	0	Ki67+	 8202 13075
6964	0	0	Ki67+	 8211 13496
6965	0	0	Ki67+	 8213 13648
6966	0	0	Ki67+	 8229 13238
6967	0	0	Ki67+	 8234 13305
6968	0	0	Ki67+	 8258 13038
6969	0	0	Ki67+	 8265 13301
6970	0	0	Ki67+	 8278 13373
6971	0	0	Ki67+	 8280 13200
6972	0	0	Ki67+	 8305 13171
6973	0	0	Ki67+	 8307 13350
6974	0	0	Ki67+	 8315 13124
6975	0	0	Ki67+	 8320 13197
6976	0	0	Ki67+	 8324 13423
6977	0	0	Ki67+	 8328 13108
6978	0	0	Ki67+	 8328 13318
6979	0	0	Ki67+	 8342 13067
6980	0	0	Ki67+	 8346 13145
6981	0	0	Ki67+	 8346 13402
6982	0	0	Ki67+	 8366 13161
6983	0	0	Ki67+	 8370 13423
6984	0	0	Ki67+	 8376 13274
6985	0	0	Ki67+	 8382 13259
6986	0	0	Ki67+	 8382 13410
6987	0	0	Ki67+	 8386 13129
6988	0	0	Ki67+	 8393 13306
6989	0	0	Ki67+	 8395 13417
6990	0	0	Ki67+	 8403 13098
6991	0	0	Ki67+	 8407 13067
6992	0	0	Ki67+	 8413 13405
6993	0	0	Ki67+	 8415 13420
6994	0	0	Ki67+	 8424 13047
6995	0	0	Ki67+	 8432 13300
6996	0	0	Ki67+	 8434 13229
6997	0	0	Ki67+	 8460 13218
6998	0	0	Ki67+	 8464 13073
6999	0	0	Ki67+	 8468 13474
7000	0	0	Ki67+	 8472 13085
7001	0	0	Ki67+	 8482 13203
7002	0	0	Ki67+	 8486 13223
7003	0	0	Ki67+	 8486 13401
7004	0	0	Ki67+	 8501 13349
7005	0	0	Ki67+	 8513 13317
7006	0	0	Ki67+	 8519 13432
7007	0	0	Ki67+	 8527 13419
7008	0	0	Ki67+	 8541 13373
7009	0	0	Ki67+	 8552 13342
7010	0	0	Ki67+	 8570 13532
7011	0	0	Ki67+	 8590 13455
7012	0	0	Ki67+	 8612 13447
7013	0	0	Ki67+	 8635 13520
7014	0	0	Ki67+	 8646 13583
7015	0	0	Ki67+	 8650 13329
7016	0	0	Ki67+	 8672 13595
7017	0	0	Ki67+	 8676 13660
7018	0	0	Ki67+	 8680 13644
7019	0	0	Ki67+	 8692 13592
7020	0	0	Ki67+	 8706 13673
7021	0	0	Ki67+	 8725 13681
7022	0	0	Ki67+	 8772 13345
7023	0	0	Ki67+	 8779 13185
7024	0	0	Ki67+	 8819 13620
7025	0	0	Ki67+	 8822 13515
7026	0	0	Ki67+	 8846 13561
7027	0	0	Ki67+	 8848 13321
7028	0	0	Ki67+	 8849 13514
7029	0	0	Ki67+	 8862 13473
7030	0	0	Ki67+	 8867 13623
7031	0	0	Ki67+	 8869 13635
7032	0	0	Ki67+	 8872 13560
7033	0	0	Ki67+	 8878 13320
7034	0	0	Ki67+	 8887 13586
7035	0	0	Ki67+	 8893 13486
7036	0	0	Ki67+	 8901 13644
7037	0	0	Ki67+	 8908 13608
7038	0	0	Ki67+	 8915 13671
7039	0	0	Ki67+	 8917 13391
7040	0	0	Ki67+	 8927 13433
7041	0	0	Ki67+	 8933 13556
7042	0	0	Ki67+	 8934 13542
7043	0	0	Ki67+	 8941 13461
7044	0	0	Ki67+	 8941 13595
7045	0	0	Ki67+	 8953 13489
7046	0	0	Ki67+	 8969 13200
7047	0	0	Ki67+	 8972 13007
7048	0	0	Ki67+	 8975 13532
7049	0	0	Ki67+	 8194 14076
7050	0	0	Ki67+	 8199 14025
7051	0	0	Ki67+	 8200 13780
7052	0	0	Ki67+	 8204 13938
7053	0	0	Ki67+	 8206 13874
7054	0	0	Ki67+	 8207 13763
7055	0	0	Ki67+	 8209 13824
7056	0	0	Ki67+	 8222 14026
7057	0	0	Ki67+	 8337 14015
7058	0	0	Ki67+	 8440 14159
7059	0	0	Ki67+	 8493 13908
7060	0	0	Ki67+	 8499 14073
7061	0	0	Ki67+	 8543 14441
7062	0	0	Ki67+	 8550 14424
7063	0	0	Ki67+	 8555 14399
7064	0	0	Ki67+	 8560 14437
7065	0	0	Ki67+	 8571 14363
7066	0	0	Ki67+	 8574 14337
7067	0	0	Ki67+	 8595 14335
7068	0	0	Ki67+	 8606 14325
7069	0	0	Ki67+	 8607 14427
7070	0	0	Ki67+	 8612 14399
7071	0	0	Ki67+	 8628 14343
7072	0	0	Ki67+	 8630 14411
7073	0	0	Ki67+	 8646 14308
7074	0	0	Ki67+	 8673 14390
7075	0	0	Ki67+	 8675 14278
7076	0	0	Ki67+	 8681 14288
7077	0	0	Ki67+	 8682 13850
7078	0	0	Ki67+	 8694 14382
7079	0	0	Ki67+	 8697 14342
7080	0	0	Ki67+	 8714 14338
7081	0	0	Ki67+	 8718 14241
7082	0	0	Ki67+	 8728 14454
7083	0	0	Ki67+	 8730 14340
7084	0	0	Ki67+	 8734 14358
7085	0	0	Ki67+	 8739 14494
7086	0	0	Ki67+	 8749 14443
7087	0	0	Ki67+	 8752 14418
7088	0	0	Ki67+	 8752 14465
7089	0	0	Ki67+	 8762 14225
7090	0	0	Ki67+	 8763 14347
7091	0	0	Ki67+	 8781 14416
7092	0	0	Ki67+	 8785 14448
7093	0	0	Ki67+	 8793 14433
7094	0	0	Ki67+	 8794 14355
7095	0	0	Ki67+	 8795 14444
7096	0	0	Ki67+	 8796 14382
7097	0	0	Ki67+	 8801 14226
7098	0	0	Ki67+	 8810 14369
7099	0	0	Ki67+	 8832 14365
7100	0	0	Ki67+	 8844 14200
7101	0	0	Ki67+	 8855 14206
7102	0	0	Ki67+	 8858 14193
7103	0	0	Ki67+	 8880 14235
7104	0	0	Ki67+	 8883 14184
7105	0	0	Ki67+	 8883 14215
7106	0	0	Ki67+	 8911 14218
7107	0	0	Ki67+	 8912 13836
7108	0	0	Ki67+	 8921 14164
7109	0	0	Ki67+	 8939 14207
7110	0	0	Ki67+	 8948 14257
7111	0	0	Ki67+	 8406 15169
7112	0	0	Ki67+	 8493 14993
7113	0	0	Ki67+	 8537 14628
7114	0	0	Ki67+	 8621 14543
7115	0	0	Ki67+	 8630 15240
7116	0	0	Ki67+	 8634 14579
7117	0	0	Ki67+	 8650 14552
7118	0	0	Ki67+	 8650 14618
7119	0	0	Ki67+	 8670 14655
7120	0	0	Ki67+	 8676 14995
7121	0	0	Ki67+	 8679 15200
7122	0	0	Ki67+	 8689 14526
7123	0	0	Ki67+	 8714 14604
7124	0	0	Ki67+	 8715 14502
7125	0	0	Ki67+	 8740 14696
7126	0	0	Ki67+	 8757 14643
7127	0	0	Ki67+	 8760 14963
7128	0	0	Ki67+	 8801 14576
7129	0	0	Ki67+	 8803 14547
7130	0	0	Ki67+	 8807 14635
7131	0	0	Ki67+	 8813 14569
7132	0	0	Ki67+	 8827 14585
7133	0	0	Ki67+	 8830 14562
7134	0	0	Ki67+	 8838 14609
7135	0	0	Ki67+	 8839 14579
7136	0	0	Ki67+	 8851 14583
7137	0	0	Ki67+	 8965 14644
7138	0	0	Ki67+	 8984 14773
7139	0	0	Ki67+	 8985 14644
7140	0	0	Ki67+	 8288 15744
7141	0	0	Ki67+	 8464 15708
7142	0	0	Ki67+	 8471 15605
7143	0	0	Ki67+	 8471 15851
7144	0	0	Ki67+	 8473 15576
7145	0	0	Ki67+	 8485 15574
7146	0	0	Ki67+	 8488 15537
7147	0	0	Ki67+	 8556 15524
7148	0	0	Ki67+	 8569 15743
7149	0	0	Ki67+	 8587 15795
7150	0	0	Ki67+	 8639 15846
7151	0	0	Ki67+	 8643 16081
7152	0	0	Ki67+	 8658 15938
7153	0	0	Ki67+	 8799 15853
7154	0	0	Ki67+	 8805 15997
7155	0	0	Ki67+	 8871 15934
7156	0	0	Ki67+	 8885 15884
7157	0	0	Ki67+	 8894 15654
7158	0	0	Ki67+	 8980 16040
7159	0	0	Ki67+	 8200 16820
7160	0	0	Ki67+	 8227 16466
7161	0	0	Ki67+	 8236 16340
7162	0	0	Ki67+	 8282 16482
7163	0	0	Ki67+	 8304 16275
7164	0	0	Ki67+	 8380 16525
7165	0	0	Ki67+	 8414 16859
7166	0	0	Ki67+	 8446 16274
7167	0	0	Ki67+	 8452 16514
7168	0	0	Ki67+	 8454 16849
7169	0	0	Ki67+	 8467 16266
7170	0	0	Ki67+	 8477 16851
7171	0	0	Ki67+	 8482 16863
7172	0	0	Ki67+	 8548 16789
7173	0	0	Ki67+	 8561 16729
7174	0	0	Ki67+	 8580 16806
7175	0	0	Ki67+	 8586 16770
7176	0	0	Ki67+	 8589 16699
7177	0	0	Ki67+	 8612 16805
7178	0	0	Ki67+	 8620 16775
7179	0	0	Ki67+	 8625 16675
7180	0	0	Ki67+	 8664 16654
7181	0	0	Ki67+	 8685 16686
7182	0	0	Ki67+	 8697 16729
7183	0	0	Ki67+	 8712 16392
7184	0	0	Ki67+	 8720 16819
7185	0	0	Ki67+	 8764 16657
7186	0	0	Ki67+	 8766 16638
7187	0	0	Ki67+	 8792 16292
7188	0	0	Ki67+	 8823 16637
7189	0	0	Ki67+	 8887 16892
7190	0	0	Ki67+	 8904 16592
7191	0	0	Ki67+	 8916 16618
7192	0	0	Ki67+	 8933 16584
7193	0	0	Ki67+	 8938 16569
7194	0	0	Ki67+	 8948 16634
7195	0	0	Ki67+	 8950 16880
7196	0	0	Ki67+	 8950 16895
7197	0	0	Ki67+	 8952 16590
7198	0	0	Ki67+	 8956 16618
7199	0	0	Ki67+	 8957 16737
7200	0	0	Ki67+	 8966 16682
7201	0	0	Ki67+	 8966 16780
7202	0	0	Ki67+	 8971 16101
7203	0	0	Ki67+	 8974 16708
7204	0	0	Ki67+	 8976 16809
7205	0	0	Ki67+	 8981 16620
7206	0	0	Ki67+	 8986 16726
7207	0	0	Ki67+	 8193 16958
7208	0	0	Ki67+	 8407 16926
7209	0	0	Ki67+	 8489 17163
7210	0	0	Ki67+	 8511 17164
7211	0	0	Ki67+	 8532 17172
7212	0	0	Ki67+	 8574 16959
7213	0	0	Ki67+	 8578 17084
7214	0	0	Ki67+	 8587 17073
7215	0	0	Ki67+	 8604 16966
7216	0	0	Ki67+	 8612 17053
7217	0	0	Ki67+	 8621 17007
7218	0	0	Ki67+	 8647 16962
7219	0	0	Ki67+	 8654 17326
7220	0	0	Ki67+	 8662 17312
7221	0	0	Ki67+	 8682 17315
7222	0	0	Ki67+	 8684 17162
7223	0	0	Ki67+	 8720 17289
7224	0	0	Ki67+	 8721 16967
7225	0	0	Ki67+	 8729 17003
7226	0	0	Ki67+	 8729 17307
7227	0	0	Ki67+	 8732 16942
7228	0	0	Ki67+	 8763 16952
7229	0	0	Ki67+	 8763 17122
7230	0	0	Ki67+	 8764 17289
7231	0	0	Ki67+	 8775 17072
7232	0	0	Ki67+	 8775 17101
7233	0	0	Ki67+	 8776 16929
7234	0	0	Ki67+	 8780 17202
7235	0	0	Ki67+	 8781 17270
7236	0	0	Ki67+	 8782 17051
7237	0	0	Ki67+	 8797 16956
7238	0	0	Ki67+	 8807 16951
7239	0	0	Ki67+	 8808 16932
7240	0	0	Ki67+	 8811 17025
7241	0	0	Ki67+	 8827 17368
7242	0	0	Ki67+	 8831 16933
7243	0	0	Ki67+	 8847 17067
7244	0	0	Ki67+	 8850 17233
7245	0	0	Ki67+	 8853 16942
7246	0	0	Ki67+	 8856 16918
7247	0	0	Ki67+	 8872 17157
7248	0	0	Ki67+	 8872 17392
7249	0	0	Ki67+	 8876 17096
7250	0	0	Ki67+	 8882 17086
7251	0	0	Ki67+	 8909 17128
7252	0	0	Ki67+	 8926 16928
7253	0	0	Ki67+	 8927 16915
7254	0	0	Ki67+	 8934 17391
7255	0	0	Ki67+	 8964 16924
7256	0	0	Ki67+	 8435 17724
7257	0	0	Ki67+	 8465 17736
7258	0	0	Ki67+	 8998 8118
7259	0	0	Ki67+	 8998 8145
7260	0	0	Ki67+	 9007 8161
7261	0	0	Ki67+	 9007 8189
7262	0	0	Ki67+	 9015 8118
7263	0	0	Ki67+	 9020 8198
7264	0	0	Ki67+	 9023 8211
7265	0	0	Ki67+	 9030 8144
7266	0	0	Ki67+	 9043 8205
7267	0	0	Ki67+	 9043 8317
7268	0	0	Ki67+	 9046 8131
7269	0	0	Ki67+	 9046 8339
7270	0	0	Ki67+	 9050 8188
7271	0	0	Ki67+	 9057 8106
7272	0	0	Ki67+	 9060 8170
7273	0	0	Ki67+	 9060 8273
7274	0	0	Ki67+	 9068 8240
7275	0	0	Ki67+	 9068 8289
7276	0	0	Ki67+	 9076 8190
7277	0	0	Ki67+	 9081 8110
7278	0	0	Ki67+	 9083 8283
7279	0	0	Ki67+	 9090 8222
7280	0	0	Ki67+	 9093 8256
7281	0	0	Ki67+	 9140 8557
7282	0	0	Ki67+	 9164 8583
7283	0	0	Ki67+	 9166 8307
7284	0	0	Ki67+	 9169 8593
7285	0	0	Ki67+	 9174 8614
7286	0	0	Ki67+	 9205 8645
7287	0	0	Ki67+	 9206 8615
7288	0	0	Ki67+	 9231 8647
7289	0	0	Ki67+	 9248 8646
7290	0	0	Ki67+	 9278 8151
7291	0	0	Ki67+	 9317 8234
7292	0	0	Ki67+	 9318 8306
7293	0	0	Ki67+	 9346 8212
7294	0	0	Ki67+	 9421 8403
7295	0	0	Ki67+	 9441 8556
7296	0	0	Ki67+	 9484 8525
7297	0	0	Ki67+	 9501 8239
7298	0	0	Ki67+	 9507 8314
7299	0	0	Ki67+	 9515 8233
7300	0	0	Ki67+	 9557 8206
7301	0	0	Ki67+	 9561 8238
7302	0	0	Ki67+	 9628 7994
7303	0	0	Ki67+	 9644 8490
7304	0	0	Ki67+	 9740 8203
7305	0	0	Ki67+	 9783 8192
7306	0	0	Ki67+	 9784 8152
7307	0	0	Ki67+	 8993 9502
7308	0	0	Ki67+	 8994 8747
7309	0	0	Ki67+	 8994 8960
7310	0	0	Ki67+	 8994 9223
7311	0	0	Ki67+	 9006 8892
7312	0	0	Ki67+	 9008 9438
7313	0	0	Ki67+	 9020 9473
7314	0	0	Ki67+	 9025 9161
7315	0	0	Ki67+	 9027 8826
7316	0	0	Ki67+	 9041 8763
7317	0	0	Ki67+	 9057 9522
7318	0	0	Ki67+	 9066 9467
7319	0	0	Ki67+	 9068 8779
7320	0	0	Ki67+	 9102 8785
7321	0	0	Ki67+	 9109 9020
7322	0	0	Ki67+	 9110 9036
7323	0	0	Ki67+	 9176 9298
7324	0	0	Ki67+	 9205 9120
7325	0	0	Ki67+	 9226 9297
7326	0	0	Ki67+	 9227 9120
7327	0	0	Ki67+	 9238 9218
7328	0	0	Ki67+	 9240 9275
7329	0	0	Ki67+	 9252 9298
7330	0	0	Ki67+	 9258 9262
7331	0	0	Ki67+	 9264 9128
7332	0	0	Ki67+	 9275 9292
7333	0	0	Ki67+	 9280 9351
7334	0	0	Ki67+	 9295 9281
7335	0	0	Ki67+	 9333 9240
7336	0	0	Ki67+	 9340 9333
7337	0	0	Ki67+	 9361 9263
7338	0	0	Ki67+	 9380 9291
7339	0	0	Ki67+	 9445 8859
7340	0	0	Ki67+	 9476 8927
7341	0	0	Ki67+	 9500 9327
7342	0	0	Ki67+	 9512 8846
7343	0	0	Ki67+	 9530 9201
7344	0	0	Ki67+	 9536 9375
7345	0	0	Ki67+	 9572 9387
7346	0	0	Ki67+	 9586 8813
7347	0	0	Ki67+	 9604 9400
7348	0	0	Ki67+	 9618 9382
7349	0	0	Ki67+	 9636 9482
7350	0	0	Ki67+	 9639 9346
7351	0	0	Ki67+	 9645 9419
7352	0	0	Ki67+	 9650 9477
7353	0	0	Ki67+	 9659 8764
7354	0	0	Ki67+	 9674 8785
7355	0	0	Ki67+	 9675 9507
7356	0	0	Ki67+	 9676 9414
7357	0	0	Ki67+	 9682 8795
7358	0	0	Ki67+	 9685 8831
7359	0	0	Ki67+	 9687 9438
7360	0	0	Ki67+	 9698 9532
7361	0	0	Ki67+	 9700 8762
7362	0	0	Ki67+	 9720 8812
7363	0	0	Ki67+	 9721 8773
7364	0	0	Ki67+	 9735 9488
7365	0	0	Ki67+	 9750 8832
7366	0	0	Ki67+	 9754 9529
7367	0	0	Ki67+	 9774 9522
7368	0	0	Ki67+	 8993 10258
7369	0	0	Ki67+	 8999 10230
7370	0	0	Ki67+	 9000 10289
7371	0	0	Ki67+	 9005 9562
7372	0	0	Ki67+	 9005 10209
7373	0	0	Ki67+	 9020 10331
7374	0	0	Ki67+	 9026 10231
7375	0	0	Ki67+	 9030 9814
7376	0	0	Ki67+	 9033 10278
7377	0	0	Ki67+	 9033 10311
7378	0	0	Ki67+	 9037 10184
7379	0	0	Ki67+	 9037 10215
7380	0	0	Ki67+	 9043 10253
7381	0	0	Ki67+	 9047 9541
7382	0	0	Ki67+	 9048 9777
7383	0	0	Ki67+	 9050 10159
7384	0	0	Ki67+	 9053 10181
7385	0	0	Ki67+	 9056 10276
7386	0	0	Ki67+	 9078 9792
7387	0	0	Ki67+	 9079 9823
7388	0	0	Ki67+	 9084 10121
7389	0	0	Ki67+	 9084 10179
7390	0	0	Ki67+	 9090 9760
7391	0	0	Ki67+	 9095 10235
7392	0	0	Ki67+	 9107 9740
7393	0	0	Ki67+	 9109 10120
7394	0	0	Ki67+	 9113 10225
7395	0	0	Ki67+	 9128 9761
7396	0	0	Ki67+	 9132 9608
7397	0	0	Ki67+	 9133 9749
7398	0	0	Ki67+	 9133 10271
7399	0	0	Ki67+	 9134 10233
7400	0	0	Ki67+	 9136 9717
7401	0	0	Ki67+	 9140 10132
7402	0	0	Ki67+	 9148 9675
7403	0	0	Ki67+	 9154 9723
7404	0	0	Ki67+	 9179 9745
7405	0	0	Ki67+	 9184 10213
7406	0	0	Ki67+	 9192 9687
7407	0	0	Ki67+	 9195 10223
7408	0	0	Ki67+	 9205 9651
7409	0	0	Ki67+	 9210 9628
7410	0	0	Ki67+	 9213 9749
7411	0	0	Ki67+	 9222 9630
7412	0	0	Ki67+	 9260 9624
7413	0	0	Ki67+	 9320 10093
7414	0	0	Ki67+	 9336 9990
7415	0	0	Ki67+	 9347 9889
7416	0	0	Ki67+	 9348 10125
7417	0	0	Ki67+	 9390 10174
7418	0	0	Ki67+	 9397 9868
7419	0	0	Ki67+	 9398 9899
7420	0	0	Ki67+	 9412 10121
7421	0	0	Ki67+	 9413 9896
7422	0	0	Ki67+	 9426 10164
7423	0	0	Ki67+	 9431 10131
7424	0	0	Ki67+	 9433 10255
7425	0	0	Ki67+	 9436 10033
7426	0	0	Ki67+	 9438 10110
7427	0	0	Ki67+	 9444 10163
7428	0	0	Ki67+	 9447 10207
7429	0	0	Ki67+	 9459 10032
7430	0	0	Ki67+	 9462 10096
7431	0	0	Ki67+	 9463 10197
7432	0	0	Ki67+	 9482 10125
7433	0	0	Ki67+	 9483 10098
7434	0	0	Ki67+	 9483 10206
7435	0	0	Ki67+	 9512 10037
7436	0	0	Ki67+	 9519 10223
7437	0	0	Ki67+	 9542 10269
7438	0	0	Ki67+	 9655 10327
7439	0	0	Ki67+	 9661 10310
7440	0	0	Ki67+	 9677 9597
7441	0	0	Ki67+	 9723 10272
7442	0	0	Ki67+	 9737 9545
7443	0	0	Ki67+	 9758 10294
7444	0	0	Ki67+	 9763 10317
7445	0	0	Ki67+	 9787 9573
7446	0	0	Ki67+	 9047 10687
7447	0	0	Ki67+	 9086 10837
7448	0	0	Ki67+	 9144 10980
7449	0	0	Ki67+	 9158 11001
7450	0	0	Ki67+	 9209 10954
7451	0	0	Ki67+	 9225 10905
7452	0	0	Ki67+	 9236 10907
7453	0	0	Ki67+	 9240 10957
7454	0	0	Ki67+	 9246 11010
7455	0	0	Ki67+	 9274 10851
7456	0	0	Ki67+	 9274 11063
7457	0	0	Ki67+	 9276 10833
7458	0	0	Ki67+	 9288 10966
7459	0	0	Ki67+	 9297 11022
7460	0	0	Ki67+	 9300 11045
7461	0	0	Ki67+	 9313 10783
7462	0	0	Ki67+	 9335 10793
7463	0	0	Ki67+	 9366 10904
7464	0	0	Ki67+	 9371 10777
7465	0	0	Ki67+	 9403 10648
7466	0	0	Ki67+	 9412 10677
7467	0	0	Ki67+	 9428 10581
7468	0	0	Ki67+	 9452 10825
7469	0	0	Ki67+	 9470 10902
7470	0	0	Ki67+	 9473 10837
7471	0	0	Ki67+	 9502 10625
7472	0	0	Ki67+	 9509 10465
7473	0	0	Ki67+	 9524 10741
7474	0	0	Ki67+	 9530 10721
7475	0	0	Ki67+	 9555 10598
7476	0	0	Ki67+	 9573 10717
7477	0	0	Ki67+	 9573 11128
7478	0	0	Ki67+	 9586 10901
7479	0	0	Ki67+	 9588 10705
7480	0	0	Ki67+	 9590 10797
7481	0	0	Ki67+	 9592 10766
7482	0	0	Ki67+	 9604 10836
7483	0	0	Ki67+	 9606 10731
7484	0	0	Ki67+	 9611 10350
7485	0	0	Ki67+	 9644 10731
7486	0	0	Ki67+	 9682 10780
7487	0	0	Ki67+	 9721 10672
7488	0	0	Ki67+	 9762 10659
7489	0	0	Ki67+	 9765 10345
7490	0	0	Ki67+	 8995 11440
7491	0	0	Ki67+	 9112 11636
7492	0	0	Ki67+	 9181 11872
7493	0	0	Ki67+	 9207 11304
7494	0	0	Ki67+	 9212 11404
7495	0	0	Ki67+	 9241 11193
7496	0	0	Ki67+	 9247 11489
7497	0	0	Ki67+	 9302 11154
7498	0	0	Ki67+	 9381 11786
7499	0	0	Ki67+	 9386 11585
7500	0	0	Ki67+	 9476 11809
7501	0	0	Ki67+	 9477 11772
7502	0	0	Ki67+	 9485 11199
7503	0	0	Ki67+	 9486 11796
7504	0	0	Ki67+	 9526 11405
7505	0	0	Ki67+	 9577 11650
7506	0	0	Ki67+	 9581 11724
7507	0	0	Ki67+	 9585 11144
7508	0	0	Ki67+	 9612 11752
7509	0	0	Ki67+	 9627 11627
7510	0	0	Ki67+	 9632 11735
7511	0	0	Ki67+	 9647 11721
7512	0	0	Ki67+	 9650 11690
7513	0	0	Ki67+	 9666 11547
7514	0	0	Ki67+	 9669 11669
7515	0	0	Ki67+	 9670 11654
7516	0	0	Ki67+	 9683 11487
7517	0	0	Ki67+	 9696 11585
7518	0	0	Ki67+	 9701 11627
7519	0	0	Ki67+	 9705 11158
7520	0	0	Ki67+	 9706 11544
7521	0	0	Ki67+	 9717 11260
7522	0	0	Ki67+	 9726 11197
7523	0	0	Ki67+	 9731 11437
7524	0	0	Ki67+	 9731 11604
7525	0	0	Ki67+	 9734 11244
7526	0	0	Ki67+	 9740 11344
7527	0	0	Ki67+	 9742 11256
7528	0	0	Ki67+	 9745 11636
7529	0	0	Ki67+	 9751 11476
7530	0	0	Ki67+	 9756 11532
7531	0	0	Ki67+	 9762 11513
7532	0	0	Ki67+	 9763 11374
7533	0	0	Ki67+	 9770 11342
7534	0	0	Ki67+	 9780 11388
7535	0	0	Ki67+	 8994 12557
7536	0	0	Ki67+	 8997 12253
7537	0	0	Ki67+	 9007 12203
7538	0	0	Ki67+	 9009 12587
7539	0	0	Ki67+	 9015 12608
7540	0	0	Ki67+	 9028 12199
7541	0	0	Ki67+	 9030 12181
7542	0	0	Ki67+	 9045 12177
7543	0	0	Ki67+	 9061 12522
7544	0	0	Ki67+	 9100 12320
7545	0	0	Ki67+	 9104 12539
7546	0	0	Ki67+	 9109 12510
7547	0	0	Ki67+	 9113 12416
7548	0	0	Ki67+	 9116 12290
7549	0	0	Ki67+	 9116 12481
7550	0	0	Ki67+	 9120 12331
7551	0	0	Ki67+	 9128 12242
7552	0	0	Ki67+	 9128 12458
7553	0	0	Ki67+	 9129 12318
7554	0	0	Ki67+	 9130 12300
7555	0	0	Ki67+	 9132 12165
7556	0	0	Ki67+	 9133 12225
7557	0	0	Ki67+	 9149 12339
7558	0	0	Ki67+	 9156 12404
7559	0	0	Ki67+	 9157 12280
7560	0	0	Ki67+	 9158 12360
7561	0	0	Ki67+	 9158 12453
7562	0	0	Ki67+	 9158 12501
7563	0	0	Ki67+	 9165 12383
7564	0	0	Ki67+	 9165 12428
7565	0	0	Ki67+	 9166 12187
7566	0	0	Ki67+	 9171 12236
7567	0	0	Ki67+	 9172 12338
7568	0	0	Ki67+	 9195 12208
7569	0	0	Ki67+	 9235 12505
7570	0	0	Ki67+	 9312 12239
7571	0	0	Ki67+	 9330 12225
7572	0	0	Ki67+	 9366 12496
7573	0	0	Ki67+	 9375 12059
7574	0	0	Ki67+	 9375 12293
7575	0	0	Ki67+	 9379 12529
7576	0	0	Ki67+	 9381 12403
7577	0	0	Ki67+	 9388 12423
7578	0	0	Ki67+	 9391 12341
7579	0	0	Ki67+	 9396 12516
7580	0	0	Ki67+	 9404 12595
7581	0	0	Ki67+	 9410 12314
7582	0	0	Ki67+	 9412 12325
7583	0	0	Ki67+	 9426 12573
7584	0	0	Ki67+	 9429 12369
7585	0	0	Ki67+	 9436 12346
7586	0	0	Ki67+	 9437 12458
7587	0	0	Ki67+	 9439 12362
7588	0	0	Ki67+	 9439 12502
7589	0	0	Ki67+	 9442 12168
7590	0	0	Ki67+	 9443 12534
7591	0	0	Ki67+	 9456 12423
7592	0	0	Ki67+	 9458 12263
7593	0	0	Ki67+	 9460 12657
7594	0	0	Ki67+	 9462 12159
7595	0	0	Ki67+	 9464 12357
7596	0	0	Ki67+	 9473 12704
7597	0	0	Ki67+	 9482 12205
7598	0	0	Ki67+	 9485 12682
7599	0	0	Ki67+	 9486 12661
7600	0	0	Ki67+	 9495 12148
7601	0	0	Ki67+	 9498 12251
7602	0	0	Ki67+	 9517 12540
7603	0	0	Ki67+	 9520 12682
7604	0	0	Ki67+	 9531 12415
7605	0	0	Ki67+	 9531 12526
7606	0	0	Ki67+	 9533 12085
7607	0	0	Ki67+	 9539 12584
7608	0	0	Ki67+	 9539 12640
7609	0	0	Ki67+	 9550 12647
7610	0	0	Ki67+	 9554 12557
7611	0	0	Ki67+	 9557 12104
7612	0	0	Ki67+	 9566 12142
7613	0	0	Ki67+	 9566 12430
7614	0	0	Ki67+	 9567 12363
7615	0	0	Ki67+	 9570 12493
7616	0	0	Ki67+	 9572 12100
7617	0	0	Ki67+	 9573 12537
7618	0	0	Ki67+	 9577 12359
7619	0	0	Ki67+	 9578 12578
7620	0	0	Ki67+	 9578 12618
7621	0	0	Ki67+	 9582 12169
7622	0	0	Ki67+	 9583 12474
7623	0	0	Ki67+	 9586 12499
7624	0	0	Ki67+	 9589 12426
7625	0	0	Ki67+	 9590 12397
7626	0	0	Ki67+	 9593 12181
7627	0	0	Ki67+	 9598 12457
7628	0	0	Ki67+	 9608 12173
7629	0	0	Ki67+	 9612 12469
7630	0	0	Ki67+	 9620 12355
7631	0	0	Ki67+	 9621 12118
7632	0	0	Ki67+	 9624 12399
7633	0	0	Ki67+	 9631 12461
7634	0	0	Ki67+	 9640 12423
7635	0	0	Ki67+	 9641 12385
7636	0	0	Ki67+	 9662 12357
7637	0	0	Ki67+	 9665 12153
7638	0	0	Ki67+	 9670 12409
7639	0	0	Ki67+	 9672 12186
7640	0	0	Ki67+	 9676 12092
7641	0	0	Ki67+	 9679 12436
7642	0	0	Ki67+	 9697 12196
7643	0	0	Ki67+	 9715 12090
7644	0	0	Ki67+	 9716 12206
7645	0	0	Ki67+	 9721 12217
7646	0	0	Ki67+	 9726 12721
7647	0	0	Ki67+	 9730 12108
7648	0	0	Ki67+	 9733 12366
7649	0	0	Ki67+	 9736 12176
7650	0	0	Ki67+	 9740 12491
7651	0	0	Ki67+	 9743 12690
7652	0	0	Ki67+	 9746 12203
7653	0	0	Ki67+	 9749 12222
7654	0	0	Ki67+	 9754 12344
7655	0	0	Ki67+	 9761 12150
7656	0	0	Ki67+	 9761 12387
7657	0	0	Ki67+	 9766 12647
7658	0	0	Ki67+	 9768 12221
7659	0	0	Ki67+	 9768 12320
7660	0	0	Ki67+	 9775 12361
7661	0	0	Ki67+	 9781 12388
7662	0	0	Ki67+	 9785 12625
7663	0	0	Ki67+	 8998 13513
7664	0	0	Ki67+	 9012 12903
7665	0	0	Ki67+	 9018 13485
7666	0	0	Ki67+	 9020 13521
7667	0	0	Ki67+	 9029 13495
7668	0	0	Ki67+	 9032 13411
7669	0	0	Ki67+	 9052 13477
7670	0	0	Ki67+	 9054 13402
7671	0	0	Ki67+	 9071 13398
7672	0	0	Ki67+	 9079 13371
7673	0	0	Ki67+	 9117 12918
7674	0	0	Ki67+	 9206 13038
7675	0	0	Ki67+	 9272 12892
7676	0	0	Ki67+	 9295 12866
7677	0	0	Ki67+	 9605 12914
7678	0	0	Ki67+	 9609 13091
7679	0	0	Ki67+	 9619 13451
7680	0	0	Ki67+	 9629 13089
7681	0	0	Ki67+	 9631 12998
7682	0	0	Ki67+	 9634 13458
7683	0	0	Ki67+	 9650 13407
7684	0	0	Ki67+	 9652 13433
7685	0	0	Ki67+	 9653 13003
7686	0	0	Ki67+	 9654 12921
7687	0	0	Ki67+	 9656 12894
7688	0	0	Ki67+	 9661 13360
7689	0	0	Ki67+	 9664 13310
7690	0	0	Ki67+	 9668 13345
7691	0	0	Ki67+	 9669 13269
7692	0	0	Ki67+	 9671 13448
7693	0	0	Ki67+	 9675 12857
7694	0	0	Ki67+	 9676 13458
7695	0	0	Ki67+	 9678 12811
7696	0	0	Ki67+	 9679 12823
7697	0	0	Ki67+	 9682 12919
7698	0	0	Ki67+	 9682 12949
7699	0	0	Ki67+	 9682 13338
7700	0	0	Ki67+	 9684 13348
7701	0	0	Ki67+	 9686 13469
7702	0	0	Ki67+	 9689 13386
7703	0	0	Ki67+	 9692 13152
7704	0	0	Ki67+	 9694 12983
7705	0	0	Ki67+	 9695 12865
7706	0	0	Ki67+	 9700 13433
7707	0	0	Ki67+	 9702 13116
7708	0	0	Ki67+	 9704 13373
7709	0	0	Ki67+	 9710 13297
7710	0	0	Ki67+	 9711 12741
7711	0	0	Ki67+	 9712 12754
7712	0	0	Ki67+	 9718 12789
7713	0	0	Ki67+	 9723 12842
7714	0	0	Ki67+	 9728 12761
7715	0	0	Ki67+	 9730 12787
7716	0	0	Ki67+	 9731 12814
7717	0	0	Ki67+	 9741 12740
7718	0	0	Ki67+	 9750 12991
7719	0	0	Ki67+	 9753 13472
7720	0	0	Ki67+	 9762 13448
7721	0	0	Ki67+	 9770 13028
7722	0	0	Ki67+	 9775 13202
7723	0	0	Ki67+	 9782 13032
7724	0	0	Ki67+	 9786 13114
7725	0	0	Ki67+	 9787 13154
7726	0	0	Ki67+	 9789 13140
7727	0	0	Ki67+	 9021 14259
7728	0	0	Ki67+	 9022 14293
7729	0	0	Ki67+	 9046 14254
7730	0	0	Ki67+	 9063 14220
7731	0	0	Ki67+	 9069 13596
7732	0	0	Ki67+	 9123 14193
7733	0	0	Ki67+	 9238 13737
7734	0	0	Ki67+	 9369 13770
7735	0	0	Ki67+	 9371 13752
7736	0	0	Ki67+	 9437 13724
7737	0	0	Ki67+	 9465 13964
7738	0	0	Ki67+	 9511 14031
7739	0	0	Ki67+	 9563 14028
7740	0	0	Ki67+	 9626 14065
7741	0	0	Ki67+	 9630 13996
7742	0	0	Ki67+	 9638 13944
7743	0	0	Ki67+	 9645 14016
7744	0	0	Ki67+	 9648 13903
7745	0	0	Ki67+	 9657 13986
7746	0	0	Ki67+	 9685 13867
7747	0	0	Ki67+	 9690 14043
7748	0	0	Ki67+	 9691 13941
7749	0	0	Ki67+	 9712 13946
7750	0	0	Ki67+	 9718 13969
7751	0	0	Ki67+	 9729 14056
7752	0	0	Ki67+	 9759 13956
7753	0	0	Ki67+	 9780 13645
7754	0	0	Ki67+	 8997 14739
7755	0	0	Ki67+	 9026 15027
7756	0	0	Ki67+	 9027 14987
7757	0	0	Ki67+	 9034 14780
7758	0	0	Ki67+	 9036 14944
7759	0	0	Ki67+	 9045 14716
7760	0	0	Ki67+	 9064 14935
7761	0	0	Ki67+	 9069 14562
7762	0	0	Ki67+	 9070 14808
7763	0	0	Ki67+	 9080 14692
7764	0	0	Ki67+	 9096 14546
7765	0	0	Ki67+	 9097 14603
7766	0	0	Ki67+	 9099 14685
7767	0	0	Ki67+	 9105 14631
7768	0	0	Ki67+	 9121 14663
7769	0	0	Ki67+	 9127 14828
7770	0	0	Ki67+	 9131 14466
7771	0	0	Ki67+	 9131 14612
7772	0	0	Ki67+	 9134 14486
7773	0	0	Ki67+	 9137 14595
7774	0	0	Ki67+	 9149 14351
7775	0	0	Ki67+	 9154 14534
7776	0	0	Ki67+	 9177 14522
7777	0	0	Ki67+	 9191 14495
7778	0	0	Ki67+	 9226 14517
7779	0	0	Ki67+	 9256 14785
7780	0	0	Ki67+	 9282 14567
7781	0	0	Ki67+	 9326 14789
7782	0	0	Ki67+	 9343 14862
7783	0	0	Ki67+	 9353 14845
7784	0	0	Ki67+	 9356 14874
7785	0	0	Ki67+	 9357 14956
7786	0	0	Ki67+	 9367 14779
7787	0	0	Ki67+	 9378 14794
7788	0	0	Ki67+	 9381 14768
7789	0	0	Ki67+	 9408 14796
7790	0	0	Ki67+	 9426 14983
7791	0	0	Ki67+	 9428 14749
7792	0	0	Ki67+	 9440 14779
7793	0	0	Ki67+	 9445 14942
7794	0	0	Ki67+	 9452 14809
7795	0	0	Ki67+	 9462 14976
7796	0	0	Ki67+	 9464 14805
7797	0	0	Ki67+	 9622 15049
7798	0	0	Ki67+	 9679 14808
7799	0	0	Ki67+	 9029 15667
7800	0	0	Ki67+	 9048 15653
7801	0	0	Ki67+	 9092 15765
7802	0	0	Ki67+	 9160 15283
7803	0	0	Ki67+	 9231 15786
7804	0	0	Ki67+	 9317 15855
7805	0	0	Ki67+	 9329 15860
7806	0	0	Ki67+	 9340 15807
7807	0	0	Ki67+	 9387 15183
7808	0	0	Ki67+	 9389 15846
7809	0	0	Ki67+	 9420 15841
7810	0	0	Ki67+	 9517 15556
7811	0	0	Ki67+	 9568 15213
7812	0	0	Ki67+	 8998 16014
7813	0	0	Ki67+	 8999 16654
7814	0	0	Ki67+	 9007 16691
7815	0	0	Ki67+	 9100 16224
7816	0	0	Ki67+	 9151 16192
7817	0	0	Ki67+	 9227 16262
7818	0	0	Ki67+	 9228 16234
7819	0	0	Ki67+	 9250 16580
7820	0	0	Ki67+	 9252 16150
7821	0	0	Ki67+	 9278 16179
7822	0	0	Ki67+	 9289 16230
7823	0	0	Ki67+	 9315 16104
7824	0	0	Ki67+	 9320 16024
7825	0	0	Ki67+	 9327 16160
7826	0	0	Ki67+	 9329 16189
7827	0	0	Ki67+	 9333 16131
7828	0	0	Ki67+	 9353 16537
7829	0	0	Ki67+	 9394 16156
7830	0	0	Ki67+	 9407 16194
7831	0	0	Ki67+	 9414 16038
7832	0	0	Ki67+	 9424 16594
7833	0	0	Ki67+	 9424 16638
7834	0	0	Ki67+	 9428 16193
7835	0	0	Ki67+	 9430 16072
7836	0	0	Ki67+	 9437 16519
7837	0	0	Ki67+	 9442 16426
7838	0	0	Ki67+	 9442 16603
7839	0	0	Ki67+	 9449 16015
7840	0	0	Ki67+	 9450 16592
7841	0	0	Ki67+	 9454 16687
7842	0	0	Ki67+	 9474 16663
7843	0	0	Ki67+	 9475 16636
7844	0	0	Ki67+	 9484 16214
7845	0	0	Ki67+	 9486 16254
7846	0	0	Ki67+	 9495 16108
7847	0	0	Ki67+	 9504 16141
7848	0	0	Ki67+	 9506 16282
7849	0	0	Ki67+	 9512 16629
7850	0	0	Ki67+	 9514 16031
7851	0	0	Ki67+	 9516 16647
7852	0	0	Ki67+	 9525 16531
7853	0	0	Ki67+	 9525 16715
7854	0	0	Ki67+	 9529 16165
7855	0	0	Ki67+	 9536 16203
7856	0	0	Ki67+	 9546 16122
7857	0	0	Ki67+	 9552 16598
7858	0	0	Ki67+	 9553 16436
7859	0	0	Ki67+	 9554 16464
7860	0	0	Ki67+	 9562 16236
7861	0	0	Ki67+	 9567 16213
7862	0	0	Ki67+	 9569 16160
7863	0	0	Ki67+	 9569 16490
7864	0	0	Ki67+	 9570 16520
7865	0	0	Ki67+	 9572 16359
7866	0	0	Ki67+	 9578 16680
7867	0	0	Ki67+	 9579 16532
7868	0	0	Ki67+	 9580 16407
7869	0	0	Ki67+	 9584 16081
7870	0	0	Ki67+	 9599 16283
7871	0	0	Ki67+	 9603 16417
7872	0	0	Ki67+	 9615 16369
7873	0	0	Ki67+	 9618 16264
7874	0	0	Ki67+	 9618 16470
7875	0	0	Ki67+	 9622 16561
7876	0	0	Ki67+	 9625 16282
7877	0	0	Ki67+	 9630 16338
7878	0	0	Ki67+	 9636 15974
7879	0	0	Ki67+	 9637 16392
7880	0	0	Ki67+	 9646 16322
7881	0	0	Ki67+	 9652 16361
7882	0	0	Ki67+	 9654 16241
7883	0	0	Ki67+	 9660 16282
7884	0	0	Ki67+	 9705 16226
7885	0	0	Ki67+	 9746 16311
7886	0	0	Ki67+	 9752 16642
7887	0	0	Ki67+	 9753 16273
7888	0	0	Ki67+	 9762 16328
7889	0	0	Ki67+	 9763 16305
7890	0	0	Ki67+	 9772 16078
7891	0	0	Ki67+	 8999 16738
7892	0	0	Ki67+	 9005 16749
7893	0	0	Ki67+	 9006 17441
7894	0	0	Ki67+	 9014 17372
7895	0	0	Ki67+	 9034 17431
7896	0	0	Ki67+	 9035 17369
7897	0	0	Ki67+	 9040 17288
7898	0	0	Ki67+	 9042 17385
7899	0	0	Ki67+	 9049 17368
7900	0	0	Ki67+	 9055 17313
7901	0	0	Ki67+	 9058 16920
7902	0	0	Ki67+	 9068 17317
7903	0	0	Ki67+	 9104 17006
7904	0	0	Ki67+	 9128 16992
7905	0	0	Ki67+	 9160 17525
7906	0	0	Ki67+	 9162 17145
7907	0	0	Ki67+	 9171 17167
7908	0	0	Ki67+	 9177 17131
7909	0	0	Ki67+	 9178 17199
7910	0	0	Ki67+	 9179 16984
7911	0	0	Ki67+	 9185 17274
7912	0	0	Ki67+	 9188 17202
7913	0	0	Ki67+	 9194 17002
7914	0	0	Ki67+	 9198 17111
7915	0	0	Ki67+	 9201 17028
7916	0	0	Ki67+	 9204 17180
7917	0	0	Ki67+	 9212 17451
7918	0	0	Ki67+	 9217 17148
7919	0	0	Ki67+	 9219 17442
7920	0	0	Ki67+	 9226 17405
7921	0	0	Ki67+	 9246 17464
7922	0	0	Ki67+	 9250 17296
7923	0	0	Ki67+	 9257 17429
7924	0	0	Ki67+	 9260 17248
7925	0	0	Ki67+	 9261 17271
7926	0	0	Ki67+	 9262 17447
7927	0	0	Ki67+	 9275 17465
7928	0	0	Ki67+	 9279 17494
7929	0	0	Ki67+	 9295 17262
7930	0	0	Ki67+	 9459 16746
7931	0	0	Ki67+	 9609 16784
7932	0	0	Ki67+	 9612 17064
7933	0	0	Ki67+	 9646 17291
7934	0	0	Ki67+	 9671 17280
7935	0	0	Ki67+	 9719 17109
7936	0	0	Ki67+	 9769 17110
7937	0	0	Ki67+	 9017 17665
7938	0	0	Ki67+	 9793 8202
7939	0	0	Ki67+	 9797 8157
7940	0	0	Ki67+	 9812 8139
7941	0	0	Ki67+	 9820 8098
7942	0	0	Ki67+	 9821 8040
7943	0	0	Ki67+	 9822 8179
7944	0	0	Ki67+	 9850 8113
7945	0	0	Ki67+	 9861 7948
7946	0	0	Ki67+	 9882 8186
7947	0	0	Ki67+	 9883 7957
7948	0	0	Ki67+	 9893 8366
7949	0	0	Ki67+	 9910 7965
7950	0	0	Ki67+	 9916 8221
7951	0	0	Ki67+	 9919 8198
7952	0	0	Ki67+	 9922 8349
7953	0	0	Ki67+	 9923 8415
7954	0	0	Ki67+	 9928 8240
7955	0	0	Ki67+	 9933 7983
7956	0	0	Ki67+	 9944 8235
7957	0	0	Ki67+	 9951 8421
7958	0	0	Ki67+	 9953 8408
7959	0	0	Ki67+	 9956 8012
7960	0	0	Ki67+	 9973 7993
7961	0	0	Ki67+	 9994 7880
7962	0	0	Ki67+	 10001 8148
7963	0	0	Ki67+	 10003 8289
7964	0	0	Ki67+	 10015 7872
7965	0	0	Ki67+	 10026 8115
7966	0	0	Ki67+	 10031 8155
7967	0	0	Ki67+	 10047 8327
7968	0	0	Ki67+	 10064 8313
7969	0	0	Ki67+	 10067 8187
7970	0	0	Ki67+	 10071 8170
7971	0	0	Ki67+	 10085 8320
7972	0	0	Ki67+	 10088 8024
7973	0	0	Ki67+	 10093 7849
7974	0	0	Ki67+	 10100 8276
7975	0	0	Ki67+	 10113 8067
7976	0	0	Ki67+	 10118 8192
7977	0	0	Ki67+	 10119 8154
7978	0	0	Ki67+	 10148 8158
7979	0	0	Ki67+	 10153 8176
7980	0	0	Ki67+	 10155 8061
7981	0	0	Ki67+	 10166 8150
7982	0	0	Ki67+	 10176 8309
7983	0	0	Ki67+	 10179 8382
7984	0	0	Ki67+	 10200 8444
7985	0	0	Ki67+	 10203 8180
7986	0	0	Ki67+	 10203 8434
7987	0	0	Ki67+	 10204 8375
7988	0	0	Ki67+	 10231 8341
7989	0	0	Ki67+	 10231 8351
7990	0	0	Ki67+	 10234 8150
7991	0	0	Ki67+	 10289 8321
7992	0	0	Ki67+	 10292 8294
7993	0	0	Ki67+	 10304 8394
7994	0	0	Ki67+	 10316 7751
7995	0	0	Ki67+	 10317 8312
7996	0	0	Ki67+	 10318 7778
7997	0	0	Ki67+	 10327 7736
7998	0	0	Ki67+	 10330 8333
7999	0	0	Ki67+	 10334 8039
8000	0	0	Ki67+	 10346 8058
8001	0	0	Ki67+	 10349 8368
8002	0	0	Ki67+	 10350 7969
8003	0	0	Ki67+	 10370 8082
8004	0	0	Ki67+	 10382 7788
8005	0	0	Ki67+	 10393 8271
8006	0	0	Ki67+	 10396 8057
8007	0	0	Ki67+	 10402 7805
8008	0	0	Ki67+	 10409 8080
8009	0	0	Ki67+	 10410 8047
8010	0	0	Ki67+	 10412 8115
8011	0	0	Ki67+	 10430 8103
8012	0	0	Ki67+	 10434 8302
8013	0	0	Ki67+	 10436 7703
8014	0	0	Ki67+	 10436 8056
8015	0	0	Ki67+	 10445 8038
8016	0	0	Ki67+	 10452 7973
8017	0	0	Ki67+	 10460 7985
8018	0	0	Ki67+	 10461 8165
8019	0	0	Ki67+	 10462 8020
8020	0	0	Ki67+	 10463 8442
8021	0	0	Ki67+	 10465 7958
8022	0	0	Ki67+	 10478 8100
8023	0	0	Ki67+	 10478 8306
8024	0	0	Ki67+	 10486 8077
8025	0	0	Ki67+	 10489 8355
8026	0	0	Ki67+	 10491 7727
8027	0	0	Ki67+	 10492 8023
8028	0	0	Ki67+	 10512 8116
8029	0	0	Ki67+	 10520 8137
8030	0	0	Ki67+	 10532 7726
8031	0	0	Ki67+	 10551 8273
8032	0	0	Ki67+	 10553 8137
8033	0	0	Ki67+	 10554 8026
8034	0	0	Ki67+	 10566 8155
8035	0	0	Ki67+	 10569 7750
8036	0	0	Ki67+	 10570 7722
8037	0	0	Ki67+	 10575 8411
8038	0	0	Ki67+	 10579 7749
8039	0	0	Ki67+	 10587 8273
8040	0	0	Ki67+	 10587 8421
8041	0	0	Ki67+	 9804 8788
8042	0	0	Ki67+	 9815 8756
8043	0	0	Ki67+	 9815 8802
8044	0	0	Ki67+	 9818 9202
8045	0	0	Ki67+	 9824 8765
8046	0	0	Ki67+	 9834 8774
8047	0	0	Ki67+	 9837 8535
8048	0	0	Ki67+	 9848 8718
8049	0	0	Ki67+	 9860 8507
8050	0	0	Ki67+	 9867 8701
8051	0	0	Ki67+	 9872 8457
8052	0	0	Ki67+	 9875 8721
8053	0	0	Ki67+	 9884 8499
8054	0	0	Ki67+	 9888 8695
8055	0	0	Ki67+	 9895 8531
8056	0	0	Ki67+	 9898 8458
8057	0	0	Ki67+	 9908 8622
8058	0	0	Ki67+	 9908 8699
8059	0	0	Ki67+	 9913 8531
8060	0	0	Ki67+	 9918 8457
8061	0	0	Ki67+	 9926 8478
8062	0	0	Ki67+	 9928 8615
8063	0	0	Ki67+	 9947 8679
8064	0	0	Ki67+	 9951 8499
8065	0	0	Ki67+	 10001 9225
8066	0	0	Ki67+	 10007 9234
8067	0	0	Ki67+	 10062 8570
8068	0	0	Ki67+	 10066 8662
8069	0	0	Ki67+	 10082 8731
8070	0	0	Ki67+	 10088 8673
8071	0	0	Ki67+	 10089 8751
8072	0	0	Ki67+	 10096 8486
8073	0	0	Ki67+	 10097 8812
8074	0	0	Ki67+	 10103 8519
8075	0	0	Ki67+	 10115 8845
8076	0	0	Ki67+	 10124 8814
8077	0	0	Ki67+	 10126 8529
8078	0	0	Ki67+	 10130 8743
8079	0	0	Ki67+	 10131 8723
8080	0	0	Ki67+	 10141 8616
8081	0	0	Ki67+	 10142 8565
8082	0	0	Ki67+	 10144 8526
8083	0	0	Ki67+	 10148 8507
8084	0	0	Ki67+	 10149 9193
8085	0	0	Ki67+	 10154 8707
8086	0	0	Ki67+	 10177 8736
8087	0	0	Ki67+	 10189 8475
8088	0	0	Ki67+	 10193 8536
8089	0	0	Ki67+	 10206 8476
8090	0	0	Ki67+	 10212 8709
8091	0	0	Ki67+	 10212 9177
8092	0	0	Ki67+	 10223 8546
8093	0	0	Ki67+	 10224 8620
8094	0	0	Ki67+	 10235 8752
8095	0	0	Ki67+	 10237 8608
8096	0	0	Ki67+	 10242 8649
8097	0	0	Ki67+	 10242 8662
8098	0	0	Ki67+	 10249 9169
8099	0	0	Ki67+	 10255 8709
8100	0	0	Ki67+	 10262 8502
8101	0	0	Ki67+	 10263 8669
8102	0	0	Ki67+	 10283 8928
8103	0	0	Ki67+	 10304 8839
8104	0	0	Ki67+	 10307 8449
8105	0	0	Ki67+	 10312 8867
8106	0	0	Ki67+	 10322 9114
8107	0	0	Ki67+	 10342 8745
8108	0	0	Ki67+	 10351 8789
8109	0	0	Ki67+	 10358 8692
8110	0	0	Ki67+	 10375 8747
8111	0	0	Ki67+	 10387 8767
8112	0	0	Ki67+	 10408 8700
8113	0	0	Ki67+	 10421 8812
8114	0	0	Ki67+	 10422 8622
8115	0	0	Ki67+	 10426 8662
8116	0	0	Ki67+	 10430 8833
8117	0	0	Ki67+	 10436 8947
8118	0	0	Ki67+	 10445 8636
8119	0	0	Ki67+	 10457 8926
8120	0	0	Ki67+	 10458 9119
8121	0	0	Ki67+	 10459 8832
8122	0	0	Ki67+	 10462 9138
8123	0	0	Ki67+	 10471 8918
8124	0	0	Ki67+	 10474 8881
8125	0	0	Ki67+	 10487 9013
8126	0	0	Ki67+	 10504 8895
8127	0	0	Ki67+	 10508 8944
8128	0	0	Ki67+	 10512 8562
8129	0	0	Ki67+	 10513 8597
8130	0	0	Ki67+	 10514 9176
8131	0	0	Ki67+	 10519 8735
8132	0	0	Ki67+	 10527 8959
8133	0	0	Ki67+	 10528 8533
8134	0	0	Ki67+	 10532 8599
8135	0	0	Ki67+	 10536 9150
8136	0	0	Ki67+	 10544 8889
8137	0	0	Ki67+	 10546 8961
8138	0	0	Ki67+	 10570 8741
8139	0	0	Ki67+	 10574 8633
8140	0	0	Ki67+	 10578 9082
8141	0	0	Ki67+	 10588 9078
8142	0	0	Ki67+	 9794 9465
8143	0	0	Ki67+	 9861 9552
8144	0	0	Ki67+	 9894 9428
8145	0	0	Ki67+	 9898 9578
8146	0	0	Ki67+	 9910 9576
8147	0	0	Ki67+	 9911 9433
8148	0	0	Ki67+	 9943 9413
8149	0	0	Ki67+	 9945 9269
8150	0	0	Ki67+	 9948 9282
8151	0	0	Ki67+	 9976 9263
8152	0	0	Ki67+	 9982 9333
8153	0	0	Ki67+	 10020 9326
8154	0	0	Ki67+	 10055 9514
8155	0	0	Ki67+	 10085 9504
8156	0	0	Ki67+	 10091 9520
8157	0	0	Ki67+	 10102 9398
8158	0	0	Ki67+	 10104 9315
8159	0	0	Ki67+	 10106 9301
8160	0	0	Ki67+	 10116 9262
8161	0	0	Ki67+	 10133 9311
8162	0	0	Ki67+	 10142 9523
8163	0	0	Ki67+	 10159 9535
8164	0	0	Ki67+	 10167 9292
8165	0	0	Ki67+	 10176 9464
8166	0	0	Ki67+	 10180 9899
8167	0	0	Ki67+	 10182 9321
8168	0	0	Ki67+	 10184 9810
8169	0	0	Ki67+	 10206 10033
8170	0	0	Ki67+	 10209 9551
8171	0	0	Ki67+	 10236 9527
8172	0	0	Ki67+	 10239 10020
8173	0	0	Ki67+	 10278 9344
8174	0	0	Ki67+	 10284 9372
8175	0	0	Ki67+	 10327 9454
8176	0	0	Ki67+	 10352 9945
8177	0	0	Ki67+	 10355 9477
8178	0	0	Ki67+	 10370 9532
8179	0	0	Ki67+	 10411 9362
8180	0	0	Ki67+	 10428 9569
8181	0	0	Ki67+	 10447 9328
8182	0	0	Ki67+	 10447 9546
8183	0	0	Ki67+	 10455 9708
8184	0	0	Ki67+	 10465 9628
8185	0	0	Ki67+	 10470 9519
8186	0	0	Ki67+	 10488 9308
8187	0	0	Ki67+	 10494 9252
8188	0	0	Ki67+	 10524 9332
8189	0	0	Ki67+	 10541 9367
8190	0	0	Ki67+	 10549 9457
8191	0	0	Ki67+	 10558 9464
8192	0	0	Ki67+	 10565 10009
8193	0	0	Ki67+	 10578 9661
8194	0	0	Ki67+	 10579 9387
8195	0	0	Ki67+	 10580 10029
8196	0	0	Ki67+	 9846 10709
8197	0	0	Ki67+	 10012 10445
8198	0	0	Ki67+	 10197 10106
8199	0	0	Ki67+	 10212 10084
8200	0	0	Ki67+	 10231 10062
8201	0	0	Ki67+	 10232 10205
8202	0	0	Ki67+	 10249 10190
8203	0	0	Ki67+	 10267 10232
8204	0	0	Ki67+	 10307 10216
8205	0	0	Ki67+	 10320 10230
8206	0	0	Ki67+	 10335 10233
8207	0	0	Ki67+	 10337 10839
8208	0	0	Ki67+	 10378 10200
8209	0	0	Ki67+	 10391 10175
8210	0	0	Ki67+	 10424 10152
8211	0	0	Ki67+	 10433 10182
8212	0	0	Ki67+	 10479 10544
8213	0	0	Ki67+	 10495 10575
8214	0	0	Ki67+	 10498 10844
8215	0	0	Ki67+	 10520 10602
8216	0	0	Ki67+	 10524 10839
8217	0	0	Ki67+	 10556 10630
8218	0	0	Ki67+	 10557 10520
8219	0	0	Ki67+	 10579 10838
8220	0	0	Ki67+	 10582 10444
8221	0	0	Ki67+	 9807 11502
8222	0	0	Ki67+	 9814 11357
8223	0	0	Ki67+	 9815 11533
8224	0	0	Ki67+	 9819 11399
8225	0	0	Ki67+	 9822 11570
8226	0	0	Ki67+	 9844 11378
8227	0	0	Ki67+	 9852 11454
8228	0	0	Ki67+	 9854 11538
8229	0	0	Ki67+	 9879 11263
8230	0	0	Ki67+	 9880 11354
8231	0	0	Ki67+	 9882 11404
8232	0	0	Ki67+	 9891 11288
8233	0	0	Ki67+	 9900 11321
8234	0	0	Ki67+	 9901 11406
8235	0	0	Ki67+	 9905 11545
8236	0	0	Ki67+	 9905 11571
8237	0	0	Ki67+	 9910 11479
8238	0	0	Ki67+	 9912 11378
8239	0	0	Ki67+	 9917 11516
8240	0	0	Ki67+	 9924 11470
8241	0	0	Ki67+	 9934 11413
8242	0	0	Ki67+	 9937 11446
8243	0	0	Ki67+	 9939 11558
8244	0	0	Ki67+	 9941 11288
8245	0	0	Ki67+	 9946 11323
8246	0	0	Ki67+	 9949 11506
8247	0	0	Ki67+	 9952 11292
8248	0	0	Ki67+	 9952 11478
8249	0	0	Ki67+	 9954 11343
8250	0	0	Ki67+	 9964 11457
8251	0	0	Ki67+	 9974 11506
8252	0	0	Ki67+	 9980 11282
8253	0	0	Ki67+	 9982 11415
8254	0	0	Ki67+	 9989 11475
8255	0	0	Ki67+	 9994 11630
8256	0	0	Ki67+	 9997 11383
8257	0	0	Ki67+	 9999 11400
8258	0	0	Ki67+	 9999 11543
8259	0	0	Ki67+	 10016 11441
8260	0	0	Ki67+	 10017 11375
8261	0	0	Ki67+	 10018 11587
8262	0	0	Ki67+	 10025 11527
8263	0	0	Ki67+	 10033 11535
8264	0	0	Ki67+	 10048 11462
8265	0	0	Ki67+	 10052 11372
8266	0	0	Ki67+	 10058 11637
8267	0	0	Ki67+	 10065 11403
8268	0	0	Ki67+	 10088 11619
8269	0	0	Ki67+	 10108 10927
8270	0	0	Ki67+	 10126 11306
8271	0	0	Ki67+	 10129 11331
8272	0	0	Ki67+	 10158 10923
8273	0	0	Ki67+	 10179 11428
8274	0	0	Ki67+	 10180 10867
8275	0	0	Ki67+	 10186 10898
8276	0	0	Ki67+	 10190 10916
8277	0	0	Ki67+	 10205 11434
8278	0	0	Ki67+	 10208 10918
8279	0	0	Ki67+	 10227 11384
8280	0	0	Ki67+	 10231 11430
8281	0	0	Ki67+	 10246 10893
8282	0	0	Ki67+	 10248 10869
8283	0	0	Ki67+	 10250 10859
8284	0	0	Ki67+	 10264 10898
8285	0	0	Ki67+	 10296 10886
8286	0	0	Ki67+	 10310 10948
8287	0	0	Ki67+	 10337 10921
8288	0	0	Ki67+	 10339 10975
8289	0	0	Ki67+	 10350 10968
8290	0	0	Ki67+	 10357 10994
8291	0	0	Ki67+	 10377 10882
8292	0	0	Ki67+	 10420 11067
8293	0	0	Ki67+	 10425 11604
8294	0	0	Ki67+	 10426 11641
8295	0	0	Ki67+	 10432 11091
8296	0	0	Ki67+	 10449 11251
8297	0	0	Ki67+	 10458 11285
8298	0	0	Ki67+	 10459 11468
8299	0	0	Ki67+	 10459 11514
8300	0	0	Ki67+	 10461 11532
8301	0	0	Ki67+	 10462 11239
8302	0	0	Ki67+	 10465 11443
8303	0	0	Ki67+	 10480 11292
8304	0	0	Ki67+	 10483 11171
8305	0	0	Ki67+	 10484 11522
8306	0	0	Ki67+	 10486 11635
8307	0	0	Ki67+	 10491 11531
8308	0	0	Ki67+	 10492 11384
8309	0	0	Ki67+	 10493 11287
8310	0	0	Ki67+	 10502 11353
8311	0	0	Ki67+	 10502 11635
8312	0	0	Ki67+	 10505 11420
8313	0	0	Ki67+	 10507 11276
8314	0	0	Ki67+	 10515 10902
8315	0	0	Ki67+	 10518 11296
8316	0	0	Ki67+	 10518 11416
8317	0	0	Ki67+	 10519 11456
8318	0	0	Ki67+	 10524 11273
8319	0	0	Ki67+	 10526 11342
8320	0	0	Ki67+	 10534 11386
8321	0	0	Ki67+	 10535 11064
8322	0	0	Ki67+	 10538 10980
8323	0	0	Ki67+	 10543 11351
8324	0	0	Ki67+	 10556 11127
8325	0	0	Ki67+	 10558 10945
8326	0	0	Ki67+	 10564 10995
8327	0	0	Ki67+	 10587 11123
8328	0	0	Ki67+	 9796 12218
8329	0	0	Ki67+	 9799 12159
8330	0	0	Ki67+	 9821 12135
8331	0	0	Ki67+	 9824 12332
8332	0	0	Ki67+	 9836 12193
8333	0	0	Ki67+	 9841 12312
8334	0	0	Ki67+	 9843 12001
8335	0	0	Ki67+	 9846 12133
8336	0	0	Ki67+	 9851 12225
8337	0	0	Ki67+	 9859 12192
8338	0	0	Ki67+	 9860 12162
8339	0	0	Ki67+	 9861 12228
8340	0	0	Ki67+	 9861 12398
8341	0	0	Ki67+	 9861 12423
8342	0	0	Ki67+	 9869 12313
8343	0	0	Ki67+	 9879 12302
8344	0	0	Ki67+	 9896 12295
8345	0	0	Ki67+	 9900 12178
8346	0	0	Ki67+	 9911 12311
8347	0	0	Ki67+	 9934 11852
8348	0	0	Ki67+	 9935 12437
8349	0	0	Ki67+	 9937 12220
8350	0	0	Ki67+	 9948 12231
8351	0	0	Ki67+	 9950 12338
8352	0	0	Ki67+	 9952 12272
8353	0	0	Ki67+	 9961 12226
8354	0	0	Ki67+	 9967 11840
8355	0	0	Ki67+	 9990 11674
8356	0	0	Ki67+	 9997 12440
8357	0	0	Ki67+	 10013 12318
8358	0	0	Ki67+	 10021 11666
8359	0	0	Ki67+	 10058 12371
8360	0	0	Ki67+	 10071 12366
8361	0	0	Ki67+	 10072 11654
8362	0	0	Ki67+	 10101 11796
8363	0	0	Ki67+	 10106 11674
8364	0	0	Ki67+	 10114 11756
8365	0	0	Ki67+	 10116 11806
8366	0	0	Ki67+	 10117 11865
8367	0	0	Ki67+	 10119 11791
8368	0	0	Ki67+	 10129 12434
8369	0	0	Ki67+	 10132 12370
8370	0	0	Ki67+	 10137 12096
8371	0	0	Ki67+	 10149 11801
8372	0	0	Ki67+	 10150 12375
8373	0	0	Ki67+	 10153 12414
8374	0	0	Ki67+	 10162 12383
8375	0	0	Ki67+	 10174 12397
8376	0	0	Ki67+	 10175 11667
8377	0	0	Ki67+	 10182 11775
8378	0	0	Ki67+	 10198 12440
8379	0	0	Ki67+	 10342 11931
8380	0	0	Ki67+	 10348 11897
8381	0	0	Ki67+	 10396 11933
8382	0	0	Ki67+	 10405 11963
8383	0	0	Ki67+	 10411 11907
8384	0	0	Ki67+	 10424 11953
8385	0	0	Ki67+	 10440 11936
8386	0	0	Ki67+	 10455 11927
8387	0	0	Ki67+	 10462 11684
8388	0	0	Ki67+	 10473 11686
8389	0	0	Ki67+	 10496 12231
8390	0	0	Ki67+	 10497 12241
8391	0	0	Ki67+	 10521 12189
8392	0	0	Ki67+	 10573 11713
8393	0	0	Ki67+	 10583 11721
8394	0	0	Ki67+	 9808 12493
8395	0	0	Ki67+	 9810 13146
8396	0	0	Ki67+	 9812 12461
8397	0	0	Ki67+	 9814 12866
8398	0	0	Ki67+	 9818 13124
8399	0	0	Ki67+	 9857 12847
8400	0	0	Ki67+	 9861 12830
8401	0	0	Ki67+	 9864 12777
8402	0	0	Ki67+	 9871 12748
8403	0	0	Ki67+	 9873 12805
8404	0	0	Ki67+	 9889 12709
8405	0	0	Ki67+	 9894 12807
8406	0	0	Ki67+	 9906 12883
8407	0	0	Ki67+	 9908 12647
8408	0	0	Ki67+	 9913 12667
8409	0	0	Ki67+	 9922 12618
8410	0	0	Ki67+	 9928 12705
8411	0	0	Ki67+	 9928 12848
8412	0	0	Ki67+	 9931 13237
8413	0	0	Ki67+	 9943 12482
8414	0	0	Ki67+	 9949 12682
8415	0	0	Ki67+	 9950 12997
8416	0	0	Ki67+	 9958 13206
8417	0	0	Ki67+	 9962 13180
8418	0	0	Ki67+	 9971 12639
8419	0	0	Ki67+	 9971 13245
8420	0	0	Ki67+	 9973 12455
8421	0	0	Ki67+	 9974 13207
8422	0	0	Ki67+	 9975 12815
8423	0	0	Ki67+	 9982 12725
8424	0	0	Ki67+	 9987 12476
8425	0	0	Ki67+	 9993 12772
8426	0	0	Ki67+	 10001 13230
8427	0	0	Ki67+	 10009 13156
8428	0	0	Ki67+	 10010 13191
8429	0	0	Ki67+	 10011 12818
8430	0	0	Ki67+	 10013 12506
8431	0	0	Ki67+	 10013 13172
8432	0	0	Ki67+	 10042 12551
8433	0	0	Ki67+	 10045 12510
8434	0	0	Ki67+	 10048 12531
8435	0	0	Ki67+	 10048 13166
8436	0	0	Ki67+	 10056 13189
8437	0	0	Ki67+	 10060 13246
8438	0	0	Ki67+	 10073 12865
8439	0	0	Ki67+	 10076 12516
8440	0	0	Ki67+	 10086 12805
8441	0	0	Ki67+	 10091 13233
8442	0	0	Ki67+	 10092 13152
8443	0	0	Ki67+	 10097 13187
8444	0	0	Ki67+	 10105 12881
8445	0	0	Ki67+	 10113 12647
8446	0	0	Ki67+	 10117 12949
8447	0	0	Ki67+	 10122 13178
8448	0	0	Ki67+	 10123 12808
8449	0	0	Ki67+	 10123 12864
8450	0	0	Ki67+	 10123 13238
8451	0	0	Ki67+	 10124 13220
8452	0	0	Ki67+	 10129 12939
8453	0	0	Ki67+	 10131 12629
8454	0	0	Ki67+	 10136 12889
8455	0	0	Ki67+	 10136 13091
8456	0	0	Ki67+	 10148 12627
8457	0	0	Ki67+	 10154 13045
8458	0	0	Ki67+	 10154 13209
8459	0	0	Ki67+	 10157 13078
8460	0	0	Ki67+	 10166 13090
8461	0	0	Ki67+	 10170 13241
8462	0	0	Ki67+	 10181 12455
8463	0	0	Ki67+	 10190 12598
8464	0	0	Ki67+	 10192 13049
8465	0	0	Ki67+	 10197 13202
8466	0	0	Ki67+	 10199 12449
8467	0	0	Ki67+	 10200 13225
8468	0	0	Ki67+	 10204 12648
8469	0	0	Ki67+	 10204 12949
8470	0	0	Ki67+	 10204 13069
8471	0	0	Ki67+	 10211 12458
8472	0	0	Ki67+	 10219 13154
8473	0	0	Ki67+	 10219 13214
8474	0	0	Ki67+	 10222 13099
8475	0	0	Ki67+	 10239 12587
8476	0	0	Ki67+	 10247 13051
8477	0	0	Ki67+	 10248 12511
8478	0	0	Ki67+	 10249 12552
8479	0	0	Ki67+	 10250 12535
8480	0	0	Ki67+	 10259 13177
8481	0	0	Ki67+	 10260 13140
8482	0	0	Ki67+	 10281 13162
8483	0	0	Ki67+	 10284 13072
8484	0	0	Ki67+	 10493 12776
8485	0	0	Ki67+	 9832 13420
8486	0	0	Ki67+	 9852 13483
8487	0	0	Ki67+	 9888 13464
8488	0	0	Ki67+	 9896 13388
8489	0	0	Ki67+	 9904 13365
8490	0	0	Ki67+	 9939 13251
8491	0	0	Ki67+	 9960 13337
8492	0	0	Ki67+	 9966 13379
8493	0	0	Ki67+	 9978 13277
8494	0	0	Ki67+	 9982 13374
8495	0	0	Ki67+	 9984 13348
8496	0	0	Ki67+	 9989 13316
8497	0	0	Ki67+	 9996 13256
8498	0	0	Ki67+	 10004 13328
8499	0	0	Ki67+	 10020 13305
8500	0	0	Ki67+	 10026 13267
8501	0	0	Ki67+	 10030 13355
8502	0	0	Ki67+	 10036 13840
8503	0	0	Ki67+	 10040 13958
8504	0	0	Ki67+	 10043 13317
8505	0	0	Ki67+	 10061 13303
8506	0	0	Ki67+	 10063 13328
8507	0	0	Ki67+	 10064 14035
8508	0	0	Ki67+	 10069 13746
8509	0	0	Ki67+	 10073 13709
8510	0	0	Ki67+	 10079 13858
8511	0	0	Ki67+	 10085 13322
8512	0	0	Ki67+	 10088 13702
8513	0	0	Ki67+	 10090 13745
8514	0	0	Ki67+	 10097 13839
8515	0	0	Ki67+	 10101 14036
8516	0	0	Ki67+	 10117 13688
8517	0	0	Ki67+	 10119 13941
8518	0	0	Ki67+	 10126 13999
8519	0	0	Ki67+	 10127 13913
8520	0	0	Ki67+	 10131 13832
8521	0	0	Ki67+	 10146 13927
8522	0	0	Ki67+	 10148 13937
8523	0	0	Ki67+	 10154 13302
8524	0	0	Ki67+	 10160 13977
8525	0	0	Ki67+	 10162 13264
8526	0	0	Ki67+	 10173 13275
8527	0	0	Ki67+	 10176 13913
8528	0	0	Ki67+	 10177 13942
8529	0	0	Ki67+	 10182 13954
8530	0	0	Ki67+	 10195 13252
8531	0	0	Ki67+	 10199 13269
8532	0	0	Ki67+	 10204 13915
8533	0	0	Ki67+	 10207 13833
8534	0	0	Ki67+	 10212 13524
8535	0	0	Ki67+	 10216 13255
8536	0	0	Ki67+	 10228 13772
8537	0	0	Ki67+	 10236 14047
8538	0	0	Ki67+	 10258 14003
8539	0	0	Ki67+	 10258 14041
8540	0	0	Ki67+	 10261 13820
8541	0	0	Ki67+	 10266 13529
8542	0	0	Ki67+	 10268 13771
8543	0	0	Ki67+	 10279 13787
8544	0	0	Ki67+	 10280 13459
8545	0	0	Ki67+	 10294 13726
8546	0	0	Ki67+	 10294 13765
8547	0	0	Ki67+	 10295 14026
8548	0	0	Ki67+	 10297 13445
8549	0	0	Ki67+	 10298 13976
8550	0	0	Ki67+	 10299 13419
8551	0	0	Ki67+	 10300 13462
8552	0	0	Ki67+	 10300 13947
8553	0	0	Ki67+	 10303 14047
8554	0	0	Ki67+	 10310 13692
8555	0	0	Ki67+	 10318 13459
8556	0	0	Ki67+	 10318 13973
8557	0	0	Ki67+	 10329 13757
8558	0	0	Ki67+	 10341 13371
8559	0	0	Ki67+	 10354 13611
8560	0	0	Ki67+	 10354 13730
8561	0	0	Ki67+	 10389 13531
8562	0	0	Ki67+	 10401 13584
8563	0	0	Ki67+	 10406 13922
8564	0	0	Ki67+	 10413 13949
8565	0	0	Ki67+	 10415 13853
8566	0	0	Ki67+	 10419 13600
8567	0	0	Ki67+	 10419 13612
8568	0	0	Ki67+	 10424 13940
8569	0	0	Ki67+	 10424 13991
8570	0	0	Ki67+	 10427 13576
8571	0	0	Ki67+	 10427 13875
8572	0	0	Ki67+	 10444 13983
8573	0	0	Ki67+	 10451 13950
8574	0	0	Ki67+	 10479 13985
8575	0	0	Ki67+	 10482 13864
8576	0	0	Ki67+	 10491 13895
8577	0	0	Ki67+	 10503 13967
8578	0	0	Ki67+	 10508 13887
8579	0	0	Ki67+	 10509 13993
8580	0	0	Ki67+	 10518 13939
8581	0	0	Ki67+	 10519 13920
8582	0	0	Ki67+	 10521 13864
8583	0	0	Ki67+	 10521 13897
8584	0	0	Ki67+	 10537 13796
8585	0	0	Ki67+	 10540 13971
8586	0	0	Ki67+	 10549 13547
8587	0	0	Ki67+	 10551 13754
8588	0	0	Ki67+	 10551 13863
8589	0	0	Ki67+	 10552 13407
8590	0	0	Ki67+	 10556 13528
8591	0	0	Ki67+	 10556 14001
8592	0	0	Ki67+	 10556 14041
8593	0	0	Ki67+	 10557 13391
8594	0	0	Ki67+	 10558 13767
8595	0	0	Ki67+	 10558 13979
8596	0	0	Ki67+	 10564 13688
8597	0	0	Ki67+	 10565 13576
8598	0	0	Ki67+	 10566 13465
8599	0	0	Ki67+	 10566 13658
8600	0	0	Ki67+	 10566 14014
8601	0	0	Ki67+	 10567 13439
8602	0	0	Ki67+	 10568 13836
8603	0	0	Ki67+	 10572 13543
8604	0	0	Ki67+	 10572 13918
8605	0	0	Ki67+	 10572 13953
8606	0	0	Ki67+	 10574 13349
8607	0	0	Ki67+	 10574 13517
8608	0	0	Ki67+	 10578 13579
8609	0	0	Ki67+	 10579 13711
8610	0	0	Ki67+	 10582 13426
8611	0	0	Ki67+	 10582 13982
8612	0	0	Ki67+	 10583 13371
8613	0	0	Ki67+	 10584 13452
8614	0	0	Ki67+	 10584 13506
8615	0	0	Ki67+	 10585 13620
8616	0	0	Ki67+	 10587 13598
8617	0	0	Ki67+	 10588 13857
8618	0	0	Ki67+	 10589 14005
8619	0	0	Ki67+	 10590 13299
8620	0	0	Ki67+	 9939 14200
8621	0	0	Ki67+	 9946 14174
8622	0	0	Ki67+	 9973 14393
8623	0	0	Ki67+	 10007 14195
8624	0	0	Ki67+	 10015 14252
8625	0	0	Ki67+	 10052 14180
8626	0	0	Ki67+	 10067 14104
8627	0	0	Ki67+	 10067 14154
8628	0	0	Ki67+	 10073 14554
8629	0	0	Ki67+	 10083 14176
8630	0	0	Ki67+	 10208 14259
8631	0	0	Ki67+	 10214 14283
8632	0	0	Ki67+	 10222 14164
8633	0	0	Ki67+	 10222 14363
8634	0	0	Ki67+	 10248 14471
8635	0	0	Ki67+	 10261 14083
8636	0	0	Ki67+	 10268 14238
8637	0	0	Ki67+	 10271 14457
8638	0	0	Ki67+	 10274 14163
8639	0	0	Ki67+	 10284 14175
8640	0	0	Ki67+	 10291 14534
8641	0	0	Ki67+	 10294 14083
8642	0	0	Ki67+	 10406 14257
8643	0	0	Ki67+	 10407 14546
8644	0	0	Ki67+	 10420 14258
8645	0	0	Ki67+	 10428 14052
8646	0	0	Ki67+	 10433 14531
8647	0	0	Ki67+	 10433 14564
8648	0	0	Ki67+	 10441 14461
8649	0	0	Ki67+	 10446 14389
8650	0	0	Ki67+	 10447 14501
8651	0	0	Ki67+	 10455 14221
8652	0	0	Ki67+	 10463 14438
8653	0	0	Ki67+	 10464 14086
8654	0	0	Ki67+	 10468 14422
8655	0	0	Ki67+	 10472 14324
8656	0	0	Ki67+	 10472 14479
8657	0	0	Ki67+	 10483 14152
8658	0	0	Ki67+	 10485 14251
8659	0	0	Ki67+	 10486 14367
8660	0	0	Ki67+	 10487 14118
8661	0	0	Ki67+	 10489 14143
8662	0	0	Ki67+	 10510 14253
8663	0	0	Ki67+	 10511 14620
8664	0	0	Ki67+	 10513 14078
8665	0	0	Ki67+	 10513 14494
8666	0	0	Ki67+	 10518 14480
8667	0	0	Ki67+	 10521 14454
8668	0	0	Ki67+	 10525 14343
8669	0	0	Ki67+	 10530 14306
8670	0	0	Ki67+	 10533 14162
8671	0	0	Ki67+	 10535 14236
8672	0	0	Ki67+	 10536 14140
8673	0	0	Ki67+	 10539 14628
8674	0	0	Ki67+	 10543 14104
8675	0	0	Ki67+	 10544 14545
8676	0	0	Ki67+	 10545 14489
8677	0	0	Ki67+	 10547 14526
8678	0	0	Ki67+	 10548 14335
8679	0	0	Ki67+	 10552 14179
8680	0	0	Ki67+	 10555 14219
8681	0	0	Ki67+	 10560 14444
8682	0	0	Ki67+	 10563 14302
8683	0	0	Ki67+	 10565 14762
8684	0	0	Ki67+	 10570 14280
8685	0	0	Ki67+	 10570 14831
8686	0	0	Ki67+	 10588 14152
8687	0	0	Ki67+	 10589 14498
8688	0	0	Ki67+	 10590 14082
8689	0	0	Ki67+	 10591 14199
8690	0	0	Ki67+	 10591 14455
8691	0	0	Ki67+	 9994 15521
8692	0	0	Ki67+	 10078 15433
8693	0	0	Ki67+	 10079 15448
8694	0	0	Ki67+	 10094 15631
8695	0	0	Ki67+	 10117 15431
8696	0	0	Ki67+	 10120 15104
8697	0	0	Ki67+	 10134 15435
8698	0	0	Ki67+	 10145 15307
8699	0	0	Ki67+	 10213 15043
8700	0	0	Ki67+	 10248 15135
8701	0	0	Ki67+	 10255 15060
8702	0	0	Ki67+	 10272 15027
8703	0	0	Ki67+	 10290 15030
8704	0	0	Ki67+	 10296 15130
8705	0	0	Ki67+	 10298 14991
8706	0	0	Ki67+	 10317 14999
8707	0	0	Ki67+	 10328 14914
8708	0	0	Ki67+	 10330 14970
8709	0	0	Ki67+	 10341 15104
8710	0	0	Ki67+	 10345 14912
8711	0	0	Ki67+	 10358 15020
8712	0	0	Ki67+	 10371 15083
8713	0	0	Ki67+	 10378 14940
8714	0	0	Ki67+	 10384 14979
8715	0	0	Ki67+	 10395 14935
8716	0	0	Ki67+	 10412 14894
8717	0	0	Ki67+	 10416 15047
8718	0	0	Ki67+	 10419 14993
8719	0	0	Ki67+	 10427 14966
8720	0	0	Ki67+	 10433 14884
8721	0	0	Ki67+	 10446 14947
8722	0	0	Ki67+	 10473 14883
8723	0	0	Ki67+	 10496 15069
8724	0	0	Ki67+	 10506 14888
8725	0	0	Ki67+	 10511 15123
8726	0	0	Ki67+	 10526 14894
8727	0	0	Ki67+	 10529 14958
8728	0	0	Ki67+	 10549 14904
8729	0	0	Ki67+	 10554 14852
8730	0	0	Ki67+	 10558 14927
8731	0	0	Ki67+	 9805 16299
8732	0	0	Ki67+	 9821 16298
8733	0	0	Ki67+	 9862 16356
8734	0	0	Ki67+	 9863 16268
8735	0	0	Ki67+	 9876 15657
8736	0	0	Ki67+	 9884 16341
8737	0	0	Ki67+	 9891 16268
8738	0	0	Ki67+	 9900 15754
8739	0	0	Ki67+	 9903 15655
8740	0	0	Ki67+	 9927 16015
8741	0	0	Ki67+	 9930 15971
8742	0	0	Ki67+	 9940 15986
8743	0	0	Ki67+	 9960 16391
8744	0	0	Ki67+	 9976 15910
8745	0	0	Ki67+	 9986 15856
8746	0	0	Ki67+	 9996 16369
8747	0	0	Ki67+	 10005 16441
8748	0	0	Ki67+	 10021 16435
8749	0	0	Ki67+	 10063 15912
8750	0	0	Ki67+	 10073 15908
8751	0	0	Ki67+	 10088 15951
8752	0	0	Ki67+	 10118 16069
8753	0	0	Ki67+	 10170 15714
8754	0	0	Ki67+	 10177 15753
8755	0	0	Ki67+	 10185 16186
8756	0	0	Ki67+	 10188 16160
8757	0	0	Ki67+	 10189 16209
8758	0	0	Ki67+	 10202 16206
8759	0	0	Ki67+	 10214 16189
8760	0	0	Ki67+	 10221 16212
8761	0	0	Ki67+	 10242 16383
8762	0	0	Ki67+	 10245 16396
8763	0	0	Ki67+	 10247 16322
8764	0	0	Ki67+	 10256 15813
8765	0	0	Ki67+	 10262 16386
8766	0	0	Ki67+	 10334 16218
8767	0	0	Ki67+	 10336 16182
8768	0	0	Ki67+	 10350 16188
8769	0	0	Ki67+	 10351 16178
8770	0	0	Ki67+	 10353 16379
8771	0	0	Ki67+	 10373 16206
8772	0	0	Ki67+	 10388 16272
8773	0	0	Ki67+	 10401 16370
8774	0	0	Ki67+	 10418 16310
8775	0	0	Ki67+	 10419 16352
8776	0	0	Ki67+	 10432 16382
8777	0	0	Ki67+	 10433 16333
8778	0	0	Ki67+	 10446 16305
8779	0	0	Ki67+	 10459 16315
8780	0	0	Ki67+	 10466 16356
8781	0	0	Ki67+	 9794 16739
8782	0	0	Ki67+	 9812 16692
8783	0	0	Ki67+	 9853 16513
8784	0	0	Ki67+	 9861 16824
8785	0	0	Ki67+	 9899 16512
8786	0	0	Ki67+	 10013 16608
8787	0	0	Ki67+	 10023 16514
8788	0	0	Ki67+	 10049 16765
8789	0	0	Ki67+	 10063 16773
8790	0	0	Ki67+	 10077 16506
8791	0	0	Ki67+	 10093 16800
8792	0	0	Ki67+	 10101 16486
8793	0	0	Ki67+	 10103 16524
8794	0	0	Ki67+	 10103 16804
8795	0	0	Ki67+	 10124 17167
8796	0	0	Ki67+	 10130 16509
8797	0	0	Ki67+	 10133 16712
8798	0	0	Ki67+	 10137 16534
8799	0	0	Ki67+	 10153 16694
8800	0	0	Ki67+	 10161 16741
8801	0	0	Ki67+	 10169 16761
8802	0	0	Ki67+	 10231 16896
8803	0	0	Ki67+	 10300 17012
8804	0	0	Ki67+	 10318 16934
8805	0	0	Ki67+	 10318 16997
8806	0	0	Ki67+	 10323 16969
8807	0	0	Ki67+	 10331 16982
8808	0	0	Ki67+	 10347 17032
8809	0	0	Ki67+	 10356 16854
8810	0	0	Ki67+	 10364 16772
8811	0	0	Ki67+	 10366 16653
8812	0	0	Ki67+	 10369 16887
8813	0	0	Ki67+	 10376 16693
8814	0	0	Ki67+	 10381 16576
8815	0	0	Ki67+	 10390 16599
8816	0	0	Ki67+	 10391 16877
8817	0	0	Ki67+	 10392 16852
8818	0	0	Ki67+	 10422 16538
8819	0	0	Ki67+	 10427 16570
8820	0	0	Ki67+	 10430 16583
8821	0	0	Ki67+	 10443 16563
8822	0	0	Ki67+	 10453 16540
8823	0	0	Ki67+	 10458 16560
8824	0	0	Ki67+	 10471 16530
8825	0	0	Ki67+	 10472 16714
8826	0	0	Ki67+	 10481 16556
8827	0	0	Ki67+	 10512 16532
8828	0	0	Ki67+	 10525 16501
8829	0	0	Ki67+	 10525 16520
8830	0	0	Ki67+	 10539 16486
8831	0	0	Ki67+	 10541 16497
8832	0	0	Ki67+	 10560 16500
8833	0	0	Ki67+	 10581 16471
8834	0	0	Ki67+	 10597 7742
8835	0	0	Ki67+	 10612 7703
8836	0	0	Ki67+	 10618 7966
8837	0	0	Ki67+	 10630 7673
8838	0	0	Ki67+	 10659 7633
8839	0	0	Ki67+	 10670 7952
8840	0	0	Ki67+	 10672 7665
8841	0	0	Ki67+	 10724 7931
8842	0	0	Ki67+	 10745 7936
8843	0	0	Ki67+	 10788 7578
8844	0	0	Ki67+	 10790 7778
8845	0	0	Ki67+	 10793 7916
8846	0	0	Ki67+	 10798 7856
8847	0	0	Ki67+	 10807 7773
8848	0	0	Ki67+	 10909 7746
8849	0	0	Ki67+	 10911 7656
8850	0	0	Ki67+	 10914 7726
8851	0	0	Ki67+	 10917 8029
8852	0	0	Ki67+	 10923 7600
8853	0	0	Ki67+	 10942 7714
8854	0	0	Ki67+	 10961 7592
8855	0	0	Ki67+	 10984 7798
8856	0	0	Ki67+	 10996 7776
8857	0	0	Ki67+	 10998 8015
8858	0	0	Ki67+	 10999 7707
8859	0	0	Ki67+	 11031 7529
8860	0	0	Ki67+	 11040 7725
8861	0	0	Ki67+	 11068 7725
8862	0	0	Ki67+	 11117 7425
8863	0	0	Ki67+	 11129 7453
8864	0	0	Ki67+	 11146 7490
8865	0	0	Ki67+	 11160 7437
8866	0	0	Ki67+	 11167 7421
8867	0	0	Ki67+	 11172 7938
8868	0	0	Ki67+	 11184 7815
8869	0	0	Ki67+	 11185 7872
8870	0	0	Ki67+	 11187 7902
8871	0	0	Ki67+	 11190 7480
8872	0	0	Ki67+	 11202 7445
8873	0	0	Ki67+	 11206 7416
8874	0	0	Ki67+	 11216 7466
8875	0	0	Ki67+	 11225 7485
8876	0	0	Ki67+	 11226 7424
8877	0	0	Ki67+	 11228 7625
8878	0	0	Ki67+	 11234 7448
8879	0	0	Ki67+	 11239 7858
8880	0	0	Ki67+	 11249 7488
8881	0	0	Ki67+	 11252 7843
8882	0	0	Ki67+	 11254 7826
8883	0	0	Ki67+	 11263 7503
8884	0	0	Ki67+	 11264 7780
8885	0	0	Ki67+	 11268 7481
8886	0	0	Ki67+	 11281 7489
8887	0	0	Ki67+	 11286 7694
8888	0	0	Ki67+	 11287 7838
8889	0	0	Ki67+	 11289 7341
8890	0	0	Ki67+	 11291 7500
8891	0	0	Ki67+	 11294 7685
8892	0	0	Ki67+	 11302 7486
8893	0	0	Ki67+	 11304 7325
8894	0	0	Ki67+	 11304 7824
8895	0	0	Ki67+	 11306 7893
8896	0	0	Ki67+	 11315 7823
8897	0	0	Ki67+	 11328 7348
8898	0	0	Ki67+	 11328 7884
8899	0	0	Ki67+	 11333 7680
8900	0	0	Ki67+	 11339 7923
8901	0	0	Ki67+	 11346 7938
8902	0	0	Ki67+	 11358 7372
8903	0	0	Ki67+	 11362 7550
8904	0	0	Ki67+	 11371 7335
8905	0	0	Ki67+	 11371 7404
8906	0	0	Ki67+	 11376 7839
8907	0	0	Ki67+	 11380 7566
8908	0	0	Ki67+	 11382 7872
8909	0	0	Ki67+	 11391 7587
8910	0	0	Ki67+	 10597 8148
8911	0	0	Ki67+	 10611 8268
8912	0	0	Ki67+	 10611 8383
8913	0	0	Ki67+	 10611 8601
8914	0	0	Ki67+	 10620 8499
8915	0	0	Ki67+	 10620 8539
8916	0	0	Ki67+	 10627 8597
8917	0	0	Ki67+	 10634 8452
8918	0	0	Ki67+	 10638 8575
8919	0	0	Ki67+	 10648 8525
8920	0	0	Ki67+	 10654 8498
8921	0	0	Ki67+	 10656 8430
8922	0	0	Ki67+	 10661 8420
8923	0	0	Ki67+	 10713 8259
8924	0	0	Ki67+	 10736 8444
8925	0	0	Ki67+	 10749 8414
8926	0	0	Ki67+	 10763 8475
8927	0	0	Ki67+	 10795 8445
8928	0	0	Ki67+	 10809 8764
8929	0	0	Ki67+	 10815 8346
8930	0	0	Ki67+	 10821 8469
8931	0	0	Ki67+	 10863 8332
8932	0	0	Ki67+	 10897 8662
8933	0	0	Ki67+	 10901 8404
8934	0	0	Ki67+	 10906 8093
8935	0	0	Ki67+	 10909 8397
8936	0	0	Ki67+	 10934 8435
8937	0	0	Ki67+	 10939 8851
8938	0	0	Ki67+	 10942 8407
8939	0	0	Ki67+	 10942 8825
8940	0	0	Ki67+	 10944 8304
8941	0	0	Ki67+	 10957 8680
8942	0	0	Ki67+	 10970 8828
8943	0	0	Ki67+	 11040 8162
8944	0	0	Ki67+	 11117 8354
8945	0	0	Ki67+	 11118 8365
8946	0	0	Ki67+	 11239 8598
8947	0	0	Ki67+	 11275 8876
8948	0	0	Ki67+	 11338 8537
8949	0	0	Ki67+	 11349 8636
8950	0	0	Ki67+	 11356 8296
8951	0	0	Ki67+	 11375 8403
8952	0	0	Ki67+	 10595 9112
8953	0	0	Ki67+	 10604 9154
8954	0	0	Ki67+	 10615 9509
8955	0	0	Ki67+	 10635 9147
8956	0	0	Ki67+	 10636 9495
8957	0	0	Ki67+	 10658 9177
8958	0	0	Ki67+	 10677 9547
8959	0	0	Ki67+	 10679 9492
8960	0	0	Ki67+	 10685 9522
8961	0	0	Ki67+	 10695 9152
8962	0	0	Ki67+	 10703 9223
8963	0	0	Ki67+	 10710 9298
8964	0	0	Ki67+	 10720 9183
8965	0	0	Ki67+	 10727 9229
8966	0	0	Ki67+	 10734 9476
8967	0	0	Ki67+	 10758 9180
8968	0	0	Ki67+	 10763 9478
8969	0	0	Ki67+	 10768 9242
8970	0	0	Ki67+	 10776 9448
8971	0	0	Ki67+	 10778 9271
8972	0	0	Ki67+	 10785 9259
8973	0	0	Ki67+	 10789 9225
8974	0	0	Ki67+	 10795 9291
8975	0	0	Ki67+	 10816 9248
8976	0	0	Ki67+	 10839 9443
8977	0	0	Ki67+	 10889 9386
8978	0	0	Ki67+	 10900 9482
8979	0	0	Ki67+	 10930 8901
8980	0	0	Ki67+	 10956 9472
8981	0	0	Ki67+	 10960 9457
8982	0	0	Ki67+	 10966 9469
8983	0	0	Ki67+	 10973 9592
8984	0	0	Ki67+	 10991 9554
8985	0	0	Ki67+	 11000 9041
8986	0	0	Ki67+	 11018 8915
8987	0	0	Ki67+	 11020 9554
8988	0	0	Ki67+	 11026 9485
8989	0	0	Ki67+	 11047 9540
8990	0	0	Ki67+	 11073 9402
8991	0	0	Ki67+	 11104 9224
8992	0	0	Ki67+	 11109 9543
8993	0	0	Ki67+	 11122 9629
8994	0	0	Ki67+	 11123 9618
8995	0	0	Ki67+	 11124 9582
8996	0	0	Ki67+	 11183 9623
8997	0	0	Ki67+	 11187 9592
8998	0	0	Ki67+	 11188 9533
8999	0	0	Ki67+	 11208 9508
9000	0	0	Ki67+	 11229 9377
9001	0	0	Ki67+	 11231 9520
9002	0	0	Ki67+	 11243 9644
9003	0	0	Ki67+	 11245 9584
9004	0	0	Ki67+	 11247 9272
9005	0	0	Ki67+	 11315 9635
9006	0	0	Ki67+	 11333 9018
9007	0	0	Ki67+	 11340 9612
9008	0	0	Ki67+	 11342 9360
9009	0	0	Ki67+	 11366 9619
9010	0	0	Ki67+	 11386 9619
9011	0	0	Ki67+	 11388 9012
9012	0	0	Ki67+	 10612 10470
9013	0	0	Ki67+	 10637 10329
9014	0	0	Ki67+	 10645 10378
9015	0	0	Ki67+	 10651 10357
9016	0	0	Ki67+	 10657 9885
9017	0	0	Ki67+	 10709 9843
9018	0	0	Ki67+	 10762 9878
9019	0	0	Ki67+	 10769 10309
9020	0	0	Ki67+	 10797 10351
9021	0	0	Ki67+	 10807 10475
9022	0	0	Ki67+	 10859 10309
9023	0	0	Ki67+	 10883 10295
9024	0	0	Ki67+	 10888 10341
9025	0	0	Ki67+	 10892 10043
9026	0	0	Ki67+	 10892 10073
9027	0	0	Ki67+	 10896 9889
9028	0	0	Ki67+	 10915 9996
9029	0	0	Ki67+	 10915 10065
9030	0	0	Ki67+	 10917 9927
9031	0	0	Ki67+	 10917 10108
9032	0	0	Ki67+	 10931 10194
9033	0	0	Ki67+	 10939 9839
9034	0	0	Ki67+	 10943 10037
9035	0	0	Ki67+	 10960 9790
9036	0	0	Ki67+	 10963 10192
9037	0	0	Ki67+	 10968 9912
9038	0	0	Ki67+	 10970 10253
9039	0	0	Ki67+	 10984 9877
9040	0	0	Ki67+	 10986 9971
9041	0	0	Ki67+	 10987 10244
9042	0	0	Ki67+	 11003 10011
9043	0	0	Ki67+	 11005 9971
9044	0	0	Ki67+	 11005 9991
9045	0	0	Ki67+	 11016 10016
9046	0	0	Ki67+	 11019 10103
9047	0	0	Ki67+	 11021 10080
9048	0	0	Ki67+	 11030 10064
9049	0	0	Ki67+	 11033 10264
9050	0	0	Ki67+	 11052 10137
9051	0	0	Ki67+	 11055 10369
9052	0	0	Ki67+	 11068 10339
9053	0	0	Ki67+	 11074 9988
9054	0	0	Ki67+	 11079 9768
9055	0	0	Ki67+	 11115 10369
9056	0	0	Ki67+	 11115 10479
9057	0	0	Ki67+	 11127 10440
9058	0	0	Ki67+	 11150 10278
9059	0	0	Ki67+	 11161 10233
9060	0	0	Ki67+	 11166 9810
9061	0	0	Ki67+	 11168 10222
9062	0	0	Ki67+	 11180 9720
9063	0	0	Ki67+	 11188 9887
9064	0	0	Ki67+	 11193 9812
9065	0	0	Ki67+	 11204 9879
9066	0	0	Ki67+	 11217 9819
9067	0	0	Ki67+	 11221 9703
9068	0	0	Ki67+	 11225 9749
9069	0	0	Ki67+	 11226 9875
9070	0	0	Ki67+	 11228 9796
9071	0	0	Ki67+	 11246 9798
9072	0	0	Ki67+	 11252 9835
9073	0	0	Ki67+	 11262 9699
9074	0	0	Ki67+	 11263 9771
9075	0	0	Ki67+	 11274 9806
9076	0	0	Ki67+	 11280 9682
9077	0	0	Ki67+	 11288 9828
9078	0	0	Ki67+	 11319 9767
9079	0	0	Ki67+	 11343 9728
9080	0	0	Ki67+	 11344 9750
9081	0	0	Ki67+	 11387 9869
9082	0	0	Ki67+	 10594 10842
9083	0	0	Ki67+	 10594 11064
9084	0	0	Ki67+	 10597 11023
9085	0	0	Ki67+	 10599 10963
9086	0	0	Ki67+	 10603 10550
9087	0	0	Ki67+	 10610 10797
9088	0	0	Ki67+	 10610 11113
9089	0	0	Ki67+	 10611 10499
9090	0	0	Ki67+	 10611 10874
9091	0	0	Ki67+	 10612 11049
9092	0	0	Ki67+	 10615 10770
9093	0	0	Ki67+	 10617 11019
9094	0	0	Ki67+	 10628 11137
9095	0	0	Ki67+	 10635 10858
9096	0	0	Ki67+	 10635 10902
9097	0	0	Ki67+	 10636 10560
9098	0	0	Ki67+	 10642 10649
9099	0	0	Ki67+	 10648 10566
9100	0	0	Ki67+	 10648 10870
9101	0	0	Ki67+	 10654 11144
9102	0	0	Ki67+	 10660 10597
9103	0	0	Ki67+	 10662 10790
9104	0	0	Ki67+	 10663 10899
9105	0	0	Ki67+	 10663 11277
9106	0	0	Ki67+	 10664 10665
9107	0	0	Ki67+	 10667 10737
9108	0	0	Ki67+	 10675 10796
9109	0	0	Ki67+	 10685 10760
9110	0	0	Ki67+	 10690 10502
9111	0	0	Ki67+	 10695 10862
9112	0	0	Ki67+	 10698 10573
9113	0	0	Ki67+	 10702 10630
9114	0	0	Ki67+	 10711 10562
9115	0	0	Ki67+	 10717 10810
9116	0	0	Ki67+	 10725 10610
9117	0	0	Ki67+	 10731 10690
9118	0	0	Ki67+	 10739 10662
9119	0	0	Ki67+	 10761 10858
9120	0	0	Ki67+	 10763 10985
9121	0	0	Ki67+	 10775 10906
9122	0	0	Ki67+	 10777 10536
9123	0	0	Ki67+	 10796 10881
9124	0	0	Ki67+	 10817 10940
9125	0	0	Ki67+	 10845 11140
9126	0	0	Ki67+	 10851 10771
9127	0	0	Ki67+	 10852 10730
9128	0	0	Ki67+	 10853 10863
9129	0	0	Ki67+	 10862 11150
9130	0	0	Ki67+	 10875 10712
9131	0	0	Ki67+	 10893 10691
9132	0	0	Ki67+	 10908 10659
9133	0	0	Ki67+	 10924 11181
9134	0	0	Ki67+	 10952 10731
9135	0	0	Ki67+	 10970 10560
9136	0	0	Ki67+	 10989 10528
9137	0	0	Ki67+	 11063 10735
9138	0	0	Ki67+	 11075 11039
9139	0	0	Ki67+	 11084 11190
9140	0	0	Ki67+	 11094 10951
9141	0	0	Ki67+	 11107 11155
9142	0	0	Ki67+	 11108 10836
9143	0	0	Ki67+	 11113 10988
9144	0	0	Ki67+	 11113 11131
9145	0	0	Ki67+	 11145 10997
9146	0	0	Ki67+	 11146 10943
9147	0	0	Ki67+	 11147 11031
9148	0	0	Ki67+	 11155 11251
9149	0	0	Ki67+	 11191 10919
9150	0	0	Ki67+	 11210 10913
9151	0	0	Ki67+	 11215 10898
9152	0	0	Ki67+	 11317 10678
9153	0	0	Ki67+	 11336 10793
9154	0	0	Ki67+	 11336 10881
9155	0	0	Ki67+	 10628 11510
9156	0	0	Ki67+	 10653 11548
9157	0	0	Ki67+	 10695 11432
9158	0	0	Ki67+	 10768 11911
9159	0	0	Ki67+	 10784 11402
9160	0	0	Ki67+	 10839 11676
9161	0	0	Ki67+	 10852 11545
9162	0	0	Ki67+	 10863 11601
9163	0	0	Ki67+	 10864 11472
9164	0	0	Ki67+	 10866 11526
9165	0	0	Ki67+	 10868 11441
9166	0	0	Ki67+	 10880 11446
9167	0	0	Ki67+	 10883 11524
9168	0	0	Ki67+	 10885 11585
9169	0	0	Ki67+	 10889 11509
9170	0	0	Ki67+	 10892 11534
9171	0	0	Ki67+	 10901 11397
9172	0	0	Ki67+	 10908 11443
9173	0	0	Ki67+	 10967 11355
9174	0	0	Ki67+	 10979 11377
9175	0	0	Ki67+	 10997 11609
9176	0	0	Ki67+	 11018 11507
9177	0	0	Ki67+	 11019 11537
9178	0	0	Ki67+	 11030 11430
9179	0	0	Ki67+	 11032 11575
9180	0	0	Ki67+	 11041 11494
9181	0	0	Ki67+	 11066 11480
9182	0	0	Ki67+	 11071 11514
9183	0	0	Ki67+	 11076 11489
9184	0	0	Ki67+	 11099 11523
9185	0	0	Ki67+	 11111 11298
9186	0	0	Ki67+	 11225 11395
9187	0	0	Ki67+	 11334 11891
9188	0	0	Ki67+	 11381 11855
9189	0	0	Ki67+	 10598 12402
9190	0	0	Ki67+	 10714 12450
9191	0	0	Ki67+	 10728 12507
9192	0	0	Ki67+	 10737 12457
9193	0	0	Ki67+	 10749 12456
9194	0	0	Ki67+	 10750 12498
9195	0	0	Ki67+	 10762 12561
9196	0	0	Ki67+	 10774 12292
9197	0	0	Ki67+	 10775 12474
9198	0	0	Ki67+	 10777 12457
9199	0	0	Ki67+	 10791 12540
9200	0	0	Ki67+	 10794 12582
9201	0	0	Ki67+	 10808 12477
9202	0	0	Ki67+	 10816 12284
9203	0	0	Ki67+	 10843 12252
9204	0	0	Ki67+	 10848 12402
9205	0	0	Ki67+	 10859 12373
9206	0	0	Ki67+	 10863 12604
9207	0	0	Ki67+	 10863 12625
9208	0	0	Ki67+	 10865 12267
9209	0	0	Ki67+	 10881 12369
9210	0	0	Ki67+	 10888 12301
9211	0	0	Ki67+	 10949 12536
9212	0	0	Ki67+	 10962 12250
9213	0	0	Ki67+	 10962 12299
9214	0	0	Ki67+	 10986 12448
9215	0	0	Ki67+	 11017 12215
9216	0	0	Ki67+	 11030 12227
9217	0	0	Ki67+	 11067 12174
9218	0	0	Ki67+	 11074 12187
9219	0	0	Ki67+	 11088 12723
9220	0	0	Ki67+	 11095 12744
9221	0	0	Ki67+	 11097 12660
9222	0	0	Ki67+	 11116 12695
9223	0	0	Ki67+	 11118 12147
9224	0	0	Ki67+	 11126 12523
9225	0	0	Ki67+	 11141 12689
9226	0	0	Ki67+	 11145 12775
9227	0	0	Ki67+	 11175 12750
9228	0	0	Ki67+	 11200 12608
9229	0	0	Ki67+	 11223 12089
9230	0	0	Ki67+	 11223 12107
9231	0	0	Ki67+	 11235 12709
9232	0	0	Ki67+	 11241 12732
9233	0	0	Ki67+	 11267 12711
9234	0	0	Ki67+	 11275 12784
9235	0	0	Ki67+	 11289 12786
9236	0	0	Ki67+	 11292 12412
9237	0	0	Ki67+	 11301 12734
9238	0	0	Ki67+	 11313 12660
9239	0	0	Ki67+	 11323 12800
9240	0	0	Ki67+	 11336 12765
9241	0	0	Ki67+	 11337 12456
9242	0	0	Ki67+	 11345 12664
9243	0	0	Ki67+	 11356 12717
9244	0	0	Ki67+	 11362 12685
9245	0	0	Ki67+	 11365 12743
9246	0	0	Ki67+	 11377 12389
9247	0	0	Ki67+	 11377 12748
9248	0	0	Ki67+	 11379 12490
9249	0	0	Ki67+	 11388 12707
9250	0	0	Ki67+	 10595 13655
9251	0	0	Ki67+	 10598 13315
9252	0	0	Ki67+	 10602 13390
9253	0	0	Ki67+	 10616 13324
9254	0	0	Ki67+	 10617 13290
9255	0	0	Ki67+	 10618 13637
9256	0	0	Ki67+	 10626 13413
9257	0	0	Ki67+	 10632 13303
9258	0	0	Ki67+	 10638 13500
9259	0	0	Ki67+	 10639 13527
9260	0	0	Ki67+	 10644 13601
9261	0	0	Ki67+	 10646 13371
9262	0	0	Ki67+	 10648 13463
9263	0	0	Ki67+	 10648 13614
9264	0	0	Ki67+	 10649 13339
9265	0	0	Ki67+	 10656 13420
9266	0	0	Ki67+	 10657 13548
9267	0	0	Ki67+	 10662 13277
9268	0	0	Ki67+	 10664 13615
9269	0	0	Ki67+	 10670 13295
9270	0	0	Ki67+	 10753 13360
9271	0	0	Ki67+	 10762 13156
9272	0	0	Ki67+	 10774 13385
9273	0	0	Ki67+	 10791 13655
9274	0	0	Ki67+	 10792 13317
9275	0	0	Ki67+	 10792 13338
9276	0	0	Ki67+	 10817 13130
9277	0	0	Ki67+	 10817 13190
9278	0	0	Ki67+	 10822 13104
9279	0	0	Ki67+	 10823 13607
9280	0	0	Ki67+	 10828 13679
9281	0	0	Ki67+	 10829 13533
9282	0	0	Ki67+	 10832 13112
9283	0	0	Ki67+	 10836 13412
9284	0	0	Ki67+	 10836 13639
9285	0	0	Ki67+	 10838 13169
9286	0	0	Ki67+	 10845 13601
9287	0	0	Ki67+	 10849 13227
9288	0	0	Ki67+	 10854 13536
9289	0	0	Ki67+	 10854 13575
9290	0	0	Ki67+	 10855 13112
9291	0	0	Ki67+	 10855 13676
9292	0	0	Ki67+	 10864 13176
9293	0	0	Ki67+	 10866 13493
9294	0	0	Ki67+	 10874 13585
9295	0	0	Ki67+	 10874 13615
9296	0	0	Ki67+	 10891 13184
9297	0	0	Ki67+	 10924 13085
9298	0	0	Ki67+	 10934 13108
9299	0	0	Ki67+	 10964 13105
9300	0	0	Ki67+	 10982 13064
9301	0	0	Ki67+	 11378 12895
9302	0	0	Ki67+	 10597 13801
9303	0	0	Ki67+	 10597 14029
9304	0	0	Ki67+	 10600 13863
9305	0	0	Ki67+	 10600 14156
9306	0	0	Ki67+	 10600 14422
9307	0	0	Ki67+	 10603 13738
9308	0	0	Ki67+	 10603 14127
9309	0	0	Ki67+	 10607 13988
9310	0	0	Ki67+	 10611 13827
9311	0	0	Ki67+	 10614 13890
9312	0	0	Ki67+	 10618 14019
9313	0	0	Ki67+	 10618 14047
9314	0	0	Ki67+	 10621 13693
9315	0	0	Ki67+	 10622 14446
9316	0	0	Ki67+	 10630 13743
9317	0	0	Ki67+	 10630 13980
9318	0	0	Ki67+	 10631 14150
9319	0	0	Ki67+	 10633 14431
9320	0	0	Ki67+	 10634 14164
9321	0	0	Ki67+	 10635 13796
9322	0	0	Ki67+	 10635 14117
9323	0	0	Ki67+	 10639 13860
9324	0	0	Ki67+	 10639 14034
9325	0	0	Ki67+	 10641 13912
9326	0	0	Ki67+	 10651 13867
9327	0	0	Ki67+	 10660 13885
9328	0	0	Ki67+	 10661 13695
9329	0	0	Ki67+	 10664 13837
9330	0	0	Ki67+	 10664 14014
9331	0	0	Ki67+	 10664 14476
9332	0	0	Ki67+	 10669 13728
9333	0	0	Ki67+	 10674 13989
9334	0	0	Ki67+	 10677 13905
9335	0	0	Ki67+	 10686 13689
9336	0	0	Ki67+	 10686 14012
9337	0	0	Ki67+	 10690 13930
9338	0	0	Ki67+	 10691 13964
9339	0	0	Ki67+	 10693 13903
9340	0	0	Ki67+	 10698 13851
9341	0	0	Ki67+	 10703 13733
9342	0	0	Ki67+	 10705 13940
9343	0	0	Ki67+	 10706 14283
9344	0	0	Ki67+	 10710 13974
9345	0	0	Ki67+	 10713 13838
9346	0	0	Ki67+	 10717 13870
9347	0	0	Ki67+	 10720 13909
9348	0	0	Ki67+	 10732 13863
9349	0	0	Ki67+	 10733 13903
9350	0	0	Ki67+	 10735 13995
9351	0	0	Ki67+	 10737 13831
9352	0	0	Ki67+	 10746 13903
9353	0	0	Ki67+	 10749 13965
9354	0	0	Ki67+	 10754 13713
9355	0	0	Ki67+	 10758 13936
9356	0	0	Ki67+	 10759 13849
9357	0	0	Ki67+	 10762 13747
9358	0	0	Ki67+	 10763 13827
9359	0	0	Ki67+	 10770 13978
9360	0	0	Ki67+	 10772 13882
9361	0	0	Ki67+	 10776 13759
9362	0	0	Ki67+	 10790 13871
9363	0	0	Ki67+	 10807 14181
9364	0	0	Ki67+	 10808 14193
9365	0	0	Ki67+	 10810 13899
9366	0	0	Ki67+	 10815 13915
9367	0	0	Ki67+	 10828 13744
9368	0	0	Ki67+	 10840 13684
9369	0	0	Ki67+	 10855 14170
9370	0	0	Ki67+	 10856 14197
9371	0	0	Ki67+	 10857 14213
9372	0	0	Ki67+	 10863 14151
9373	0	0	Ki67+	 10879 14191
9374	0	0	Ki67+	 10906 14110
9375	0	0	Ki67+	 10948 14477
9376	0	0	Ki67+	 11093 14453
9377	0	0	Ki67+	 11151 14093
9378	0	0	Ki67+	 11169 14045
9379	0	0	Ki67+	 11172 14232
9380	0	0	Ki67+	 11177 14028
9381	0	0	Ki67+	 11178 14077
9382	0	0	Ki67+	 11183 14003
9383	0	0	Ki67+	 11196 14011
9384	0	0	Ki67+	 11202 14471
9385	0	0	Ki67+	 11207 14228
9386	0	0	Ki67+	 11208 14018
9387	0	0	Ki67+	 11210 13995
9388	0	0	Ki67+	 11211 14088
9389	0	0	Ki67+	 11222 14167
9390	0	0	Ki67+	 11224 14231
9391	0	0	Ki67+	 11226 13982
9392	0	0	Ki67+	 11227 14053
9393	0	0	Ki67+	 11228 13970
9394	0	0	Ki67+	 11230 14194
9395	0	0	Ki67+	 11232 14148
9396	0	0	Ki67+	 11238 13998
9397	0	0	Ki67+	 11245 14201
9398	0	0	Ki67+	 11254 13893
9399	0	0	Ki67+	 11254 14222
9400	0	0	Ki67+	 11255 14075
9401	0	0	Ki67+	 11256 13942
9402	0	0	Ki67+	 11259 14278
9403	0	0	Ki67+	 11262 13994
9404	0	0	Ki67+	 11263 14177
9405	0	0	Ki67+	 11266 14118
9406	0	0	Ki67+	 11267 13954
9407	0	0	Ki67+	 11267 14053
9408	0	0	Ki67+	 11271 13874
9409	0	0	Ki67+	 11272 13902
9410	0	0	Ki67+	 11274 14106
9411	0	0	Ki67+	 11278 14083
9412	0	0	Ki67+	 11279 14130
9413	0	0	Ki67+	 11284 13957
9414	0	0	Ki67+	 11287 13856
9415	0	0	Ki67+	 11289 14108
9416	0	0	Ki67+	 11294 14252
9417	0	0	Ki67+	 11315 13837
9418	0	0	Ki67+	 11315 13882
9419	0	0	Ki67+	 11318 13861
9420	0	0	Ki67+	 11336 13868
9421	0	0	Ki67+	 11344 13827
9422	0	0	Ki67+	 11363 14313
9423	0	0	Ki67+	 10601 14555
9424	0	0	Ki67+	 10607 14869
9425	0	0	Ki67+	 10611 15222
9426	0	0	Ki67+	 10625 14830
9427	0	0	Ki67+	 10637 15149
9428	0	0	Ki67+	 10638 14908
9429	0	0	Ki67+	 10643 14482
9430	0	0	Ki67+	 10644 14559
9431	0	0	Ki67+	 10646 14525
9432	0	0	Ki67+	 10649 14495
9433	0	0	Ki67+	 10654 14629
9434	0	0	Ki67+	 10658 14511
9435	0	0	Ki67+	 10660 14616
9436	0	0	Ki67+	 10670 14540
9437	0	0	Ki67+	 10672 14871
9438	0	0	Ki67+	 10675 14854
9439	0	0	Ki67+	 10687 14708
9440	0	0	Ki67+	 10694 14614
9441	0	0	Ki67+	 10695 14775
9442	0	0	Ki67+	 10695 15008
9443	0	0	Ki67+	 10697 14562
9444	0	0	Ki67+	 10707 14913
9445	0	0	Ki67+	 10709 14636
9446	0	0	Ki67+	 10714 15046
9447	0	0	Ki67+	 10735 14542
9448	0	0	Ki67+	 10741 14723
9449	0	0	Ki67+	 10745 14942
9450	0	0	Ki67+	 10751 14500
9451	0	0	Ki67+	 10761 14486
9452	0	0	Ki67+	 10764 14857
9453	0	0	Ki67+	 10773 14887
9454	0	0	Ki67+	 10779 14957
9455	0	0	Ki67+	 10784 14536
9456	0	0	Ki67+	 10786 14628
9457	0	0	Ki67+	 10796 14600
9458	0	0	Ki67+	 10796 14843
9459	0	0	Ki67+	 10811 14534
9460	0	0	Ki67+	 10815 14838
9461	0	0	Ki67+	 10820 14879
9462	0	0	Ki67+	 10825 15181
9463	0	0	Ki67+	 10831 14530
9464	0	0	Ki67+	 10836 14623
9465	0	0	Ki67+	 10836 14813
9466	0	0	Ki67+	 10863 15039
9467	0	0	Ki67+	 10911 15159
9468	0	0	Ki67+	 10912 14891
9469	0	0	Ki67+	 10919 14526
9470	0	0	Ki67+	 10919 15127
9471	0	0	Ki67+	 10922 14921
9472	0	0	Ki67+	 10929 14870
9473	0	0	Ki67+	 10933 15144
9474	0	0	Ki67+	 10936 14534
9475	0	0	Ki67+	 10937 14961
9476	0	0	Ki67+	 10947 14520
9477	0	0	Ki67+	 10950 14609
9478	0	0	Ki67+	 10950 14889
9479	0	0	Ki67+	 10958 14632
9480	0	0	Ki67+	 10962 14862
9481	0	0	Ki67+	 10962 14894
9482	0	0	Ki67+	 10965 14586
9483	0	0	Ki67+	 10971 14925
9484	0	0	Ki67+	 10972 14837
9485	0	0	Ki67+	 10974 14605
9486	0	0	Ki67+	 10977 14555
9487	0	0	Ki67+	 10977 14755
9488	0	0	Ki67+	 10984 14777
9489	0	0	Ki67+	 10986 14837
9490	0	0	Ki67+	 10988 14800
9491	0	0	Ki67+	 10990 14817
9492	0	0	Ki67+	 10993 14513
9493	0	0	Ki67+	 10994 14747
9494	0	0	Ki67+	 10998 14770
9495	0	0	Ki67+	 11003 14711
9496	0	0	Ki67+	 11008 14679
9497	0	0	Ki67+	 11009 14884
9498	0	0	Ki67+	 11014 14624
9499	0	0	Ki67+	 11018 14713
9500	0	0	Ki67+	 11021 14790
9501	0	0	Ki67+	 11022 14676
9502	0	0	Ki67+	 11022 15255
9503	0	0	Ki67+	 11025 14900
9504	0	0	Ki67+	 11026 14554
9505	0	0	Ki67+	 11028 15090
9506	0	0	Ki67+	 11031 14761
9507	0	0	Ki67+	 11041 14736
9508	0	0	Ki67+	 11041 14845
9509	0	0	Ki67+	 11045 14872
9510	0	0	Ki67+	 11046 14528
9511	0	0	Ki67+	 11046 14785
9512	0	0	Ki67+	 11056 14693
9513	0	0	Ki67+	 11056 14788
9514	0	0	Ki67+	 11063 14851
9515	0	0	Ki67+	 11065 14935
9516	0	0	Ki67+	 11068 14818
9517	0	0	Ki67+	 11073 14721
9518	0	0	Ki67+	 11081 14737
9519	0	0	Ki67+	 11084 14682
9520	0	0	Ki67+	 11085 14794
9521	0	0	Ki67+	 11086 14871
9522	0	0	Ki67+	 11095 14915
9523	0	0	Ki67+	 11098 15064
9524	0	0	Ki67+	 11100 14724
9525	0	0	Ki67+	 11101 14818
9526	0	0	Ki67+	 11112 14879
9527	0	0	Ki67+	 11115 14915
9528	0	0	Ki67+	 11121 14764
9529	0	0	Ki67+	 11122 15115
9530	0	0	Ki67+	 11127 14811
9531	0	0	Ki67+	 11129 14695
9532	0	0	Ki67+	 11131 14860
9533	0	0	Ki67+	 11139 14894
9534	0	0	Ki67+	 11149 14917
9535	0	0	Ki67+	 11149 15049
9536	0	0	Ki67+	 11155 15038
9537	0	0	Ki67+	 11157 14866
9538	0	0	Ki67+	 11164 14933
9539	0	0	Ki67+	 11168 14996
9540	0	0	Ki67+	 11173 14552
9541	0	0	Ki67+	 11177 14892
9542	0	0	Ki67+	 11198 15043
9543	0	0	Ki67+	 11212 15095
9544	0	0	Ki67+	 11213 14903
9545	0	0	Ki67+	 11217 14851
9546	0	0	Ki67+	 11262 14862
9547	0	0	Ki67+	 11279 14854
9548	0	0	Ki67+	 11282 15112
9549	0	0	Ki67+	 11294 14710
9550	0	0	Ki67+	 11326 15149
9551	0	0	Ki67+	 11328 15105
9552	0	0	Ki67+	 11329 14705
9553	0	0	Ki67+	 11336 14880
9554	0	0	Ki67+	 11350 14892
9555	0	0	Ki67+	 11355 14871
9556	0	0	Ki67+	 11356 14946
9557	0	0	Ki67+	 11361 15098
9558	0	0	Ki67+	 11366 15259
9559	0	0	Ki67+	 11368 14672
9560	0	0	Ki67+	 11370 15236
9561	0	0	Ki67+	 11378 14665
9562	0	0	Ki67+	 11384 15111
9563	0	0	Ki67+	 11385 15235
9564	0	0	Ki67+	 11391 14763
9565	0	0	Ki67+	 10615 15804
9566	0	0	Ki67+	 10655 15857
9567	0	0	Ki67+	 10719 15397
9568	0	0	Ki67+	 10756 15850
9569	0	0	Ki67+	 10781 15808
9570	0	0	Ki67+	 10824 15882
9571	0	0	Ki67+	 10827 15383
9572	0	0	Ki67+	 10827 15848
9573	0	0	Ki67+	 10834 15812
9574	0	0	Ki67+	 10836 15876
9575	0	0	Ki67+	 10840 15760
9576	0	0	Ki67+	 10849 15922
9577	0	0	Ki67+	 10854 15808
9578	0	0	Ki67+	 10856 15743
9579	0	0	Ki67+	 10858 15355
9580	0	0	Ki67+	 10859 15934
9581	0	0	Ki67+	 10864 15710
9582	0	0	Ki67+	 10868 15744
9583	0	0	Ki67+	 10881 15808
9584	0	0	Ki67+	 10885 15691
9585	0	0	Ki67+	 10890 15920
9586	0	0	Ki67+	 10895 15887
9587	0	0	Ki67+	 10914 15942
9588	0	0	Ki67+	 10921 15882
9589	0	0	Ki67+	 10921 15957
9590	0	0	Ki67+	 10928 16028
9591	0	0	Ki67+	 10931 15969
9592	0	0	Ki67+	 10942 15907
9593	0	0	Ki67+	 10943 16035
9594	0	0	Ki67+	 10948 15308
9595	0	0	Ki67+	 10949 15325
9596	0	0	Ki67+	 10964 16006
9597	0	0	Ki67+	 10964 16038
9598	0	0	Ki67+	 10967 15974
9599	0	0	Ki67+	 10969 15945
9600	0	0	Ki67+	 10976 15927
9601	0	0	Ki67+	 11014 16006
9602	0	0	Ki67+	 11034 16004
9603	0	0	Ki67+	 11039 16047
9604	0	0	Ki67+	 11054 15345
9605	0	0	Ki67+	 11062 15381
9606	0	0	Ki67+	 11074 15386
9607	0	0	Ki67+	 11149 15491
9608	0	0	Ki67+	 11186 15373
9609	0	0	Ki67+	 11216 15384
9610	0	0	Ki67+	 11241 15419
9611	0	0	Ki67+	 11252 15476
9612	0	0	Ki67+	 11281 15412
9613	0	0	Ki67+	 11283 15612
9614	0	0	Ki67+	 11342 15471
9615	0	0	Ki67+	 11365 15617
9616	0	0	Ki67+	 11371 15876
9617	0	0	Ki67+	 11385 15642
9618	0	0	Ki67+	 10605 16485
9619	0	0	Ki67+	 10639 16498
9620	0	0	Ki67+	 10649 16464
9621	0	0	Ki67+	 10651 16503
9622	0	0	Ki67+	 10682 16508
9623	0	0	Ki67+	 10683 16221
9624	0	0	Ki67+	 10705 16124
9625	0	0	Ki67+	 10713 16494
9626	0	0	Ki67+	 10733 16528
9627	0	0	Ki67+	 10736 16255
9628	0	0	Ki67+	 10741 16494
9629	0	0	Ki67+	 10753 16522
9630	0	0	Ki67+	 10758 16484
9631	0	0	Ki67+	 10768 16621
9632	0	0	Ki67+	 10790 16545
9633	0	0	Ki67+	 10792 16573
9634	0	0	Ki67+	 10794 16502
9635	0	0	Ki67+	 10829 16250
9636	0	0	Ki67+	 10863 16565
9637	0	0	Ki67+	 10866 16705
9638	0	0	Ki67+	 10866 16810
9639	0	0	Ki67+	 10872 16557
9640	0	0	Ki67+	 10873 16607
9641	0	0	Ki67+	 10874 16675
9642	0	0	Ki67+	 10874 16771
9643	0	0	Ki67+	 10882 16696
9644	0	0	Ki67+	 10890 16581
9645	0	0	Ki67+	 10906 16727
9646	0	0	Ki67+	 10909 16651
9647	0	0	Ki67+	 10920 16729
9648	0	0	Ki67+	 10927 16761
9649	0	0	Ki67+	 10933 16782
9650	0	0	Ki67+	 10939 16726
9651	0	0	Ki67+	 10945 16844
9652	0	0	Ki67+	 10954 16818
9653	0	0	Ki67+	 10972 16341
9654	0	0	Ki67+	 10977 16302
9655	0	0	Ki67+	 10997 16350
9656	0	0	Ki67+	 10997 16823
9657	0	0	Ki67+	 11006 16785
9658	0	0	Ki67+	 11021 16341
9659	0	0	Ki67+	 11022 16108
9660	0	0	Ki67+	 11022 16145
9661	0	0	Ki67+	 11039 16422
9662	0	0	Ki67+	 11059 16386
9663	0	0	Ki67+	 11059 16805
9664	0	0	Ki67+	 11062 16091
9665	0	0	Ki67+	 11083 16842
9666	0	0	Ki67+	 11087 16389
9667	0	0	Ki67+	 11094 16234
9668	0	0	Ki67+	 11097 16394
9669	0	0	Ki67+	 11109 16811
9670	0	0	Ki67+	 11110 16228
9671	0	0	Ki67+	 11120 16169
9672	0	0	Ki67+	 11131 16259
9673	0	0	Ki67+	 11134 16182
9674	0	0	Ki67+	 11140 16494
9675	0	0	Ki67+	 11144 16235
9676	0	0	Ki67+	 11152 16210
9677	0	0	Ki67+	 11155 16486
9678	0	0	Ki67+	 11156 16569
9679	0	0	Ki67+	 11161 16649
9680	0	0	Ki67+	 11163 16279
9681	0	0	Ki67+	 11163 16541
9682	0	0	Ki67+	 11163 16862
9683	0	0	Ki67+	 11171 16491
9684	0	0	Ki67+	 11171 16631
9685	0	0	Ki67+	 11174 16578
9686	0	0	Ki67+	 11176 16238
9687	0	0	Ki67+	 11181 16502
9688	0	0	Ki67+	 11185 16303
9689	0	0	Ki67+	 11185 16613
9690	0	0	Ki67+	 11187 16639
9691	0	0	Ki67+	 11190 16845
9692	0	0	Ki67+	 11192 16561
9693	0	0	Ki67+	 11192 16594
9694	0	0	Ki67+	 11199 16320
9695	0	0	Ki67+	 11200 16536
9696	0	0	Ki67+	 11203 16643
9697	0	0	Ki67+	 11210 16859
9698	0	0	Ki67+	 11220 16615
9699	0	0	Ki67+	 11239 16384
9700	0	0	Ki67+	 11249 16764
9701	0	0	Ki67+	 11258 16742
9702	0	0	Ki67+	 11263 16397
9703	0	0	Ki67+	 11268 16821
9704	0	0	Ki67+	 11270 16666
9705	0	0	Ki67+	 11271 16452
9706	0	0	Ki67+	 11271 16694
9707	0	0	Ki67+	 11278 16485
9708	0	0	Ki67+	 11279 16784
9709	0	0	Ki67+	 11280 16403
9710	0	0	Ki67+	 11280 16716
9711	0	0	Ki67+	 11291 16658
9712	0	0	Ki67+	 11296 16689
9713	0	0	Ki67+	 11299 16482
9714	0	0	Ki67+	 11299 16667
9715	0	0	Ki67+	 11299 16807
9716	0	0	Ki67+	 11326 16707
9717	0	0	Ki67+	 11351 16528
9718	0	0	Ki67+	 10621 16985
9719	0	0	Ki67+	 11395 7318
9720	0	0	Ki67+	 11416 7489
9721	0	0	Ki67+	 11419 7279
9722	0	0	Ki67+	 11427 7427
9723	0	0	Ki67+	 11437 7420
9724	0	0	Ki67+	 11437 7436
9725	0	0	Ki67+	 11440 7498
9726	0	0	Ki67+	 11455 7372
9727	0	0	Ki67+	 11460 7656
9728	0	0	Ki67+	 11465 7419
9729	0	0	Ki67+	 11467 7364
9730	0	0	Ki67+	 11482 7354
9731	0	0	Ki67+	 11486 7678
9732	0	0	Ki67+	 11499 7461
9733	0	0	Ki67+	 11521 7396
9734	0	0	Ki67+	 11525 7358
9735	0	0	Ki67+	 11536 7429
9736	0	0	Ki67+	 11546 7379
9737	0	0	Ki67+	 11557 7414
9738	0	0	Ki67+	 11909 7574
9739	0	0	Ki67+	 11922 7259
9740	0	0	Ki67+	 12057 7331
9741	0	0	Ki67+	 12078 7349
9742	0	0	Ki67+	 12160 7343
9743	0	0	Ki67+	 12161 7570
9744	0	0	Ki67+	 12173 7290
9745	0	0	Ki67+	 12186 7303
9746	0	0	Ki67+	 11487 7868
9747	0	0	Ki67+	 11532 8182
9748	0	0	Ki67+	 11665 8463
9749	0	0	Ki67+	 11673 8437
9750	0	0	Ki67+	 11690 7814
9751	0	0	Ki67+	 11692 8081
9752	0	0	Ki67+	 11698 7801
9753	0	0	Ki67+	 11767 8488
9754	0	0	Ki67+	 11770 8472
9755	0	0	Ki67+	 11786 8214
9756	0	0	Ki67+	 11792 8011
9757	0	0	Ki67+	 11863 8435
9758	0	0	Ki67+	 11877 8407
9759	0	0	Ki67+	 11888 8355
9760	0	0	Ki67+	 11891 7703
9761	0	0	Ki67+	 11948 8282
9762	0	0	Ki67+	 12011 8180
9763	0	0	Ki67+	 12030 8339
9764	0	0	Ki67+	 12043 8257
9765	0	0	Ki67+	 12055 8149
9766	0	0	Ki67+	 12103 8487
9767	0	0	Ki67+	 12104 8315
9768	0	0	Ki67+	 12127 8322
9769	0	0	Ki67+	 12128 8480
9770	0	0	Ki67+	 12131 8109
9771	0	0	Ki67+	 12132 8184
9772	0	0	Ki67+	 12144 8271
9773	0	0	Ki67+	 12159 8148
9774	0	0	Ki67+	 12167 8247
9775	0	0	Ki67+	 12169 8138
9776	0	0	Ki67+	 12190 8124
9777	0	0	Ki67+	 11402 9242
9778	0	0	Ki67+	 11429 9280
9779	0	0	Ki67+	 11456 8595
9780	0	0	Ki67+	 11469 9013
9781	0	0	Ki67+	 11475 8891
9782	0	0	Ki67+	 11492 8858
9783	0	0	Ki67+	 11514 9095
9784	0	0	Ki67+	 11515 9026
9785	0	0	Ki67+	 11516 8916
9786	0	0	Ki67+	 11535 8846
9787	0	0	Ki67+	 11553 8712
9788	0	0	Ki67+	 11572 8888
9789	0	0	Ki67+	 11601 8711
9790	0	0	Ki67+	 11602 8895
9791	0	0	Ki67+	 11604 8874
9792	0	0	Ki67+	 11623 8600
9793	0	0	Ki67+	 11635 8795
9794	0	0	Ki67+	 11650 9222
9795	0	0	Ki67+	 11665 8780
9796	0	0	Ki67+	 11666 8792
9797	0	0	Ki67+	 11691 8756
9798	0	0	Ki67+	 11694 8782
9799	0	0	Ki67+	 11695 8856
9800	0	0	Ki67+	 11720 8742
9801	0	0	Ki67+	 11722 8847
9802	0	0	Ki67+	 11725 8868
9803	0	0	Ki67+	 11738 8789
9804	0	0	Ki67+	 11741 8762
9805	0	0	Ki67+	 11748 8814
9806	0	0	Ki67+	 11768 8803
9807	0	0	Ki67+	 11779 8683
9808	0	0	Ki67+	 11793 8834
9809	0	0	Ki67+	 11814 8537
9810	0	0	Ki67+	 11833 8528
9811	0	0	Ki67+	 11859 8830
9812	0	0	Ki67+	 11879 8785
9813	0	0	Ki67+	 11906 9177
9814	0	0	Ki67+	 11933 9201
9815	0	0	Ki67+	 11948 9191
9816	0	0	Ki67+	 11949 9173
9817	0	0	Ki67+	 11958 9244
9818	0	0	Ki67+	 11966 9151
9819	0	0	Ki67+	 11968 9169
9820	0	0	Ki67+	 11973 9128
9821	0	0	Ki67+	 11977 8749
9822	0	0	Ki67+	 11985 8821
9823	0	0	Ki67+	 11989 8562
9824	0	0	Ki67+	 11990 9113
9825	0	0	Ki67+	 11992 9188
9826	0	0	Ki67+	 11993 8844
9827	0	0	Ki67+	 12004 8750
9828	0	0	Ki67+	 12015 8776
9829	0	0	Ki67+	 12023 8747
9830	0	0	Ki67+	 12036 9291
9831	0	0	Ki67+	 12042 8693
9832	0	0	Ki67+	 12051 8589
9833	0	0	Ki67+	 12053 9291
9834	0	0	Ki67+	 12054 8812
9835	0	0	Ki67+	 12056 9250
9836	0	0	Ki67+	 12067 9049
9837	0	0	Ki67+	 12068 9208
9838	0	0	Ki67+	 12083 9247
9839	0	0	Ki67+	 12088 8539
9840	0	0	Ki67+	 12088 9089
9841	0	0	Ki67+	 12095 8771
9842	0	0	Ki67+	 12145 9262
9843	0	0	Ki67+	 12149 9211
9844	0	0	Ki67+	 12161 8986
9845	0	0	Ki67+	 12190 8990
9846	0	0	Ki67+	 11401 9577
9847	0	0	Ki67+	 11416 9551
9848	0	0	Ki67+	 11416 9638
9849	0	0	Ki67+	 11417 9651
9850	0	0	Ki67+	 11419 9714
9851	0	0	Ki67+	 11422 9740
9852	0	0	Ki67+	 11428 9458
9853	0	0	Ki67+	 11430 9939
9854	0	0	Ki67+	 11434 9596
9855	0	0	Ki67+	 11434 9676
9856	0	0	Ki67+	 11439 9751
9857	0	0	Ki67+	 11447 9545
9858	0	0	Ki67+	 11448 9461
9859	0	0	Ki67+	 11456 9580
9860	0	0	Ki67+	 11462 9794
9861	0	0	Ki67+	 11468 9604
9862	0	0	Ki67+	 11474 9586
9863	0	0	Ki67+	 11478 9818
9864	0	0	Ki67+	 11492 9692
9865	0	0	Ki67+	 11505 9547
9866	0	0	Ki67+	 11507 9668
9867	0	0	Ki67+	 11515 9696
9868	0	0	Ki67+	 11519 9628
9869	0	0	Ki67+	 11525 9755
9870	0	0	Ki67+	 11526 9669
9871	0	0	Ki67+	 11543 9919
9872	0	0	Ki67+	 11580 9572
9873	0	0	Ki67+	 11582 9613
9874	0	0	Ki67+	 11592 9622
9875	0	0	Ki67+	 11675 9696
9876	0	0	Ki67+	 11685 9687
9877	0	0	Ki67+	 11733 9649
9878	0	0	Ki67+	 11733 9731
9879	0	0	Ki67+	 11736 9634
9880	0	0	Ki67+	 11752 9526
9881	0	0	Ki67+	 11766 9495
9882	0	0	Ki67+	 11767 9652
9883	0	0	Ki67+	 11785 9503
9884	0	0	Ki67+	 11798 9477
9885	0	0	Ki67+	 11800 9981
9886	0	0	Ki67+	 11815 9955
9887	0	0	Ki67+	 11832 9968
9888	0	0	Ki67+	 11836 9352
9889	0	0	Ki67+	 11842 9539
9890	0	0	Ki67+	 11846 10016
9891	0	0	Ki67+	 11854 9563
9892	0	0	Ki67+	 11863 9625
9893	0	0	Ki67+	 11880 9398
9894	0	0	Ki67+	 11882 9533
9895	0	0	Ki67+	 11893 9410
9896	0	0	Ki67+	 11902 9391
9897	0	0	Ki67+	 11916 9466
9898	0	0	Ki67+	 11922 9878
9899	0	0	Ki67+	 11939 9879
9900	0	0	Ki67+	 11942 9299
9901	0	0	Ki67+	 11946 9479
9902	0	0	Ki67+	 11957 9310
9903	0	0	Ki67+	 11967 9432
9904	0	0	Ki67+	 11981 9492
9905	0	0	Ki67+	 11984 9411
9906	0	0	Ki67+	 11995 9770
9907	0	0	Ki67+	 11997 9737
9908	0	0	Ki67+	 12016 9748
9909	0	0	Ki67+	 12017 9472
9910	0	0	Ki67+	 12020 9355
9911	0	0	Ki67+	 12038 9562
9912	0	0	Ki67+	 12039 9546
9913	0	0	Ki67+	 12046 9381
9914	0	0	Ki67+	 12054 9368
9915	0	0	Ki67+	 12063 9501
9916	0	0	Ki67+	 12065 9486
9917	0	0	Ki67+	 12068 9399
9918	0	0	Ki67+	 12080 9611
9919	0	0	Ki67+	 12083 9373
9920	0	0	Ki67+	 12085 9387
9921	0	0	Ki67+	 12090 9414
9922	0	0	Ki67+	 12092 9498
9923	0	0	Ki67+	 12105 9554
9924	0	0	Ki67+	 12109 10017
9925	0	0	Ki67+	 12121 9388
9926	0	0	Ki67+	 12125 9321
9927	0	0	Ki67+	 12133 9356
9928	0	0	Ki67+	 12138 9402
9929	0	0	Ki67+	 12140 9334
9930	0	0	Ki67+	 12150 9349
9931	0	0	Ki67+	 12191 9339
9932	0	0	Ki67+	 11394 10307
9933	0	0	Ki67+	 11412 10249
9934	0	0	Ki67+	 11432 10250
9935	0	0	Ki67+	 11455 10304
9936	0	0	Ki67+	 11551 10531
9937	0	0	Ki67+	 11625 10790
9938	0	0	Ki67+	 11651 10777
9939	0	0	Ki67+	 11668 10468
9940	0	0	Ki67+	 11676 10434
9941	0	0	Ki67+	 11701 10427
9942	0	0	Ki67+	 11702 10496
9943	0	0	Ki67+	 11702 10591
9944	0	0	Ki67+	 11706 10272
9945	0	0	Ki67+	 11732 10400
9946	0	0	Ki67+	 11732 10591
9947	0	0	Ki67+	 11735 10382
9948	0	0	Ki67+	 11737 10235
9949	0	0	Ki67+	 11739 10865
9950	0	0	Ki67+	 11743 10467
9951	0	0	Ki67+	 11747 10666
9952	0	0	Ki67+	 11749 10239
9953	0	0	Ki67+	 11750 10453
9954	0	0	Ki67+	 11754 10545
9955	0	0	Ki67+	 11760 10888
9956	0	0	Ki67+	 11765 10585
9957	0	0	Ki67+	 11769 10429
9958	0	0	Ki67+	 11770 10404
9959	0	0	Ki67+	 11771 10870
9960	0	0	Ki67+	 11779 10623
9961	0	0	Ki67+	 11784 10653
9962	0	0	Ki67+	 11784 10669
9963	0	0	Ki67+	 11795 10624
9964	0	0	Ki67+	 11800 10412
9965	0	0	Ki67+	 11801 10380
9966	0	0	Ki67+	 11801 10431
9967	0	0	Ki67+	 11804 10574
9968	0	0	Ki67+	 11804 10598
9969	0	0	Ki67+	 11813 10885
9970	0	0	Ki67+	 11823 10675
9971	0	0	Ki67+	 11833 10371
9972	0	0	Ki67+	 11835 10725
9973	0	0	Ki67+	 11837 10793
9974	0	0	Ki67+	 11845 10428
9975	0	0	Ki67+	 11848 10280
9976	0	0	Ki67+	 11848 10811
9977	0	0	Ki67+	 11849 10886
9978	0	0	Ki67+	 11851 10245
9979	0	0	Ki67+	 11851 10663
9980	0	0	Ki67+	 11859 10466
9981	0	0	Ki67+	 11862 10281
9982	0	0	Ki67+	 11868 10219
9983	0	0	Ki67+	 11873 10540
9984	0	0	Ki67+	 11876 10140
9985	0	0	Ki67+	 11878 10211
9986	0	0	Ki67+	 11881 10715
9987	0	0	Ki67+	 11887 10288
9988	0	0	Ki67+	 11891 10199
9989	0	0	Ki67+	 11906 10671
9990	0	0	Ki67+	 11929 10728
9991	0	0	Ki67+	 11964 10796
9992	0	0	Ki67+	 11973 10874
9993	0	0	Ki67+	 11999 10830
9994	0	0	Ki67+	 12037 10888
9995	0	0	Ki67+	 12050 10518
9996	0	0	Ki67+	 12088 10348
9997	0	0	Ki67+	 12153 10561
9998	0	0	Ki67+	 12179 10530
9999	0	0	Ki67+	 12182 10579
10000	0	0	Ki67+	 12191 10694
10001	0	0	Ki67+	 11469 11259
10002	0	0	Ki67+	 11482 11289
10003	0	0	Ki67+	 11527 11295
10004	0	0	Ki67+	 11543 11589
10005	0	0	Ki67+	 11549 11598
10006	0	0	Ki67+	 11671 11324
10007	0	0	Ki67+	 11682 11019
10008	0	0	Ki67+	 11685 10939
10009	0	0	Ki67+	 11691 11161
10010	0	0	Ki67+	 11692 11187
10011	0	0	Ki67+	 11693 10923
10012	0	0	Ki67+	 11698 10971
10013	0	0	Ki67+	 11700 11307
10014	0	0	Ki67+	 11703 11114
10015	0	0	Ki67+	 11710 11004
10016	0	0	Ki67+	 11712 11028
10017	0	0	Ki67+	 11715 11168
10018	0	0	Ki67+	 11724 11280
10019	0	0	Ki67+	 11737 11026
10020	0	0	Ki67+	 11739 11147
10021	0	0	Ki67+	 11743 11284
10022	0	0	Ki67+	 11750 11300
10023	0	0	Ki67+	 11765 11340
10024	0	0	Ki67+	 11772 11021
10025	0	0	Ki67+	 11776 11269
10026	0	0	Ki67+	 11780 11048
10027	0	0	Ki67+	 11783 11304
10028	0	0	Ki67+	 11788 11220
10029	0	0	Ki67+	 11793 10898
10030	0	0	Ki67+	 11796 11121
10031	0	0	Ki67+	 11810 11024
10032	0	0	Ki67+	 11811 11161
10033	0	0	Ki67+	 11821 10904
10034	0	0	Ki67+	 11827 11032
10035	0	0	Ki67+	 11830 11081
10036	0	0	Ki67+	 11836 11135
10037	0	0	Ki67+	 11837 11153
10038	0	0	Ki67+	 11845 11164
10039	0	0	Ki67+	 11848 11679
10040	0	0	Ki67+	 11850 11254
10041	0	0	Ki67+	 11857 10956
10042	0	0	Ki67+	 11857 11160
10043	0	0	Ki67+	 11861 11073
10044	0	0	Ki67+	 11864 11016
10045	0	0	Ki67+	 11867 10901
10046	0	0	Ki67+	 11869 11126
10047	0	0	Ki67+	 11877 11657
10048	0	0	Ki67+	 11888 10912
10049	0	0	Ki67+	 11888 11118
10050	0	0	Ki67+	 11892 11049
10051	0	0	Ki67+	 11895 10939
10052	0	0	Ki67+	 11895 10964
10053	0	0	Ki67+	 11896 11148
10054	0	0	Ki67+	 11898 10952
10055	0	0	Ki67+	 11898 11691
10056	0	0	Ki67+	 11900 10996
10057	0	0	Ki67+	 11907 11004
10058	0	0	Ki67+	 11907 11158
10059	0	0	Ki67+	 11912 11217
10060	0	0	Ki67+	 11914 11243
10061	0	0	Ki67+	 11919 11292
10062	0	0	Ki67+	 11926 11159
10063	0	0	Ki67+	 11932 11295
10064	0	0	Ki67+	 11948 11266
10065	0	0	Ki67+	 11952 11206
10066	0	0	Ki67+	 11964 11330
10067	0	0	Ki67+	 11966 11144
10068	0	0	Ki67+	 11972 11198
10069	0	0	Ki67+	 11972 11260
10070	0	0	Ki67+	 11980 11392
10071	0	0	Ki67+	 11982 11275
10072	0	0	Ki67+	 11985 11367
10073	0	0	Ki67+	 11987 11356
10074	0	0	Ki67+	 11997 11240
10075	0	0	Ki67+	 12001 11337
10076	0	0	Ki67+	 12013 10934
10077	0	0	Ki67+	 12027 10906
10078	0	0	Ki67+	 12035 11390
10079	0	0	Ki67+	 12036 11408
10080	0	0	Ki67+	 12048 10925
10081	0	0	Ki67+	 12051 10915
10082	0	0	Ki67+	 12057 11031
10083	0	0	Ki67+	 12070 11061
10084	0	0	Ki67+	 12074 10932
10085	0	0	Ki67+	 12081 11023
10086	0	0	Ki67+	 12086 11048
10087	0	0	Ki67+	 12088 11070
10088	0	0	Ki67+	 12093 11135
10089	0	0	Ki67+	 12101 11429
10090	0	0	Ki67+	 12115 11053
10091	0	0	Ki67+	 12116 11113
10092	0	0	Ki67+	 12126 11123
10093	0	0	Ki67+	 12156 11150
10094	0	0	Ki67+	 12158 11096
10095	0	0	Ki67+	 12161 11041
10096	0	0	Ki67+	 12164 11066
10097	0	0	Ki67+	 12169 11419
10098	0	0	Ki67+	 12182 11134
10099	0	0	Ki67+	 12191 11438
10100	0	0	Ki67+	 11414 11791
10101	0	0	Ki67+	 11415 11826
10102	0	0	Ki67+	 11434 12490
10103	0	0	Ki67+	 11448 11991
10104	0	0	Ki67+	 11449 11829
10105	0	0	Ki67+	 11504 12250
10106	0	0	Ki67+	 11518 12239
10107	0	0	Ki67+	 11539 12326
10108	0	0	Ki67+	 11638 12264
10109	0	0	Ki67+	 11639 12002
10110	0	0	Ki67+	 11643 12155
10111	0	0	Ki67+	 11646 12181
10112	0	0	Ki67+	 11657 11997
10113	0	0	Ki67+	 11667 12263
10114	0	0	Ki67+	 11671 12222
10115	0	0	Ki67+	 11672 12345
10116	0	0	Ki67+	 11674 12143
10117	0	0	Ki67+	 11677 12069
10118	0	0	Ki67+	 11691 12103
10119	0	0	Ki67+	 11693 12140
10120	0	0	Ki67+	 11704 12217
10121	0	0	Ki67+	 11715 12260
10122	0	0	Ki67+	 11716 12125
10123	0	0	Ki67+	 11717 12223
10124	0	0	Ki67+	 11727 12268
10125	0	0	Ki67+	 11729 12195
10126	0	0	Ki67+	 11735 11949
10127	0	0	Ki67+	 11736 12211
10128	0	0	Ki67+	 11758 11901
10129	0	0	Ki67+	 11795 11953
10130	0	0	Ki67+	 11804 11726
10131	0	0	Ki67+	 11849 11698
10132	0	0	Ki67+	 11853 11727
10133	0	0	Ki67+	 11855 12013
10134	0	0	Ki67+	 11856 11707
10135	0	0	Ki67+	 11860 11922
10136	0	0	Ki67+	 11884 12065
10137	0	0	Ki67+	 11896 11714
10138	0	0	Ki67+	 11923 12024
10139	0	0	Ki67+	 11942 12159
10140	0	0	Ki67+	 11962 12094
10141	0	0	Ki67+	 11967 12149
10142	0	0	Ki67+	 11968 12468
10143	0	0	Ki67+	 12031 12148
10144	0	0	Ki67+	 12035 12161
10145	0	0	Ki67+	 12106 11850
10146	0	0	Ki67+	 12122 11851
10147	0	0	Ki67+	 12139 11864
10148	0	0	Ki67+	 12143 11878
10149	0	0	Ki67+	 12148 11953
10150	0	0	Ki67+	 12167 12032
10151	0	0	Ki67+	 12169 11906
10152	0	0	Ki67+	 12172 12011
10153	0	0	Ki67+	 12189 11961
10154	0	0	Ki67+	 11395 12946
10155	0	0	Ki67+	 11398 12910
10156	0	0	Ki67+	 11399 12964
10157	0	0	Ki67+	 11411 12992
10158	0	0	Ki67+	 11414 12745
10159	0	0	Ki67+	 11416 12927
10160	0	0	Ki67+	 11424 12819
10161	0	0	Ki67+	 11429 12785
10162	0	0	Ki67+	 11431 12932
10163	0	0	Ki67+	 11436 13064
10164	0	0	Ki67+	 11441 13082
10165	0	0	Ki67+	 11442 12972
10166	0	0	Ki67+	 11447 12906
10167	0	0	Ki67+	 11448 13032
10168	0	0	Ki67+	 11455 12873
10169	0	0	Ki67+	 11469 12977
10170	0	0	Ki67+	 11474 12954
10171	0	0	Ki67+	 11476 13262
10172	0	0	Ki67+	 11477 13099
10173	0	0	Ki67+	 11483 12902
10174	0	0	Ki67+	 11492 12856
10175	0	0	Ki67+	 11501 12967
10176	0	0	Ki67+	 11508 12951
10177	0	0	Ki67+	 11508 13180
10178	0	0	Ki67+	 11510 13205
10179	0	0	Ki67+	 11517 12589
10180	0	0	Ki67+	 11518 13195
10181	0	0	Ki67+	 11522 12966
10182	0	0	Ki67+	 11525 13244
10183	0	0	Ki67+	 11530 13227
10184	0	0	Ki67+	 11538 13009
10185	0	0	Ki67+	 11546 12938
10186	0	0	Ki67+	 11552 13256
10187	0	0	Ki67+	 11557 12971
10188	0	0	Ki67+	 11558 12953
10189	0	0	Ki67+	 11560 13020
10190	0	0	Ki67+	 11560 13222
10191	0	0	Ki67+	 11571 13263
10192	0	0	Ki67+	 11583 13237
10193	0	0	Ki67+	 11587 13290
10194	0	0	Ki67+	 11606 12592
10195	0	0	Ki67+	 11615 13282
10196	0	0	Ki67+	 11645 13244
10197	0	0	Ki67+	 11667 13279
10198	0	0	Ki67+	 11710 12942
10199	0	0	Ki67+	 11743 13222
10200	0	0	Ki67+	 11747 12644
10201	0	0	Ki67+	 11748 12953
10202	0	0	Ki67+	 11759 12962
10203	0	0	Ki67+	 11763 12912
10204	0	0	Ki67+	 11766 13136
10205	0	0	Ki67+	 11771 12941
10206	0	0	Ki67+	 11771 13030
10207	0	0	Ki67+	 11789 12855
10208	0	0	Ki67+	 11789 12870
10209	0	0	Ki67+	 11799 12979
10210	0	0	Ki67+	 11801 12893
10211	0	0	Ki67+	 11801 13049
10212	0	0	Ki67+	 11802 13008
10213	0	0	Ki67+	 11803 13083
10214	0	0	Ki67+	 11810 13020
10215	0	0	Ki67+	 11811 12912
10216	0	0	Ki67+	 11812 12878
10217	0	0	Ki67+	 11812 13094
10218	0	0	Ki67+	 11814 12836
10219	0	0	Ki67+	 11823 12808
10220	0	0	Ki67+	 11824 12828
10221	0	0	Ki67+	 11835 12891
10222	0	0	Ki67+	 11835 13017
10223	0	0	Ki67+	 11836 13173
10224	0	0	Ki67+	 11838 12711
10225	0	0	Ki67+	 11843 12685
10226	0	0	Ki67+	 11843 12854
10227	0	0	Ki67+	 11847 12801
10228	0	0	Ki67+	 11851 12844
10229	0	0	Ki67+	 11852 13154
10230	0	0	Ki67+	 11857 12879
10231	0	0	Ki67+	 11859 12703
10232	0	0	Ki67+	 11865 12812
10233	0	0	Ki67+	 11875 12879
10234	0	0	Ki67+	 11879 12841
10235	0	0	Ki67+	 11882 12688
10236	0	0	Ki67+	 11894 12867
10237	0	0	Ki67+	 11898 12780
10238	0	0	Ki67+	 11900 12891
10239	0	0	Ki67+	 11906 12850
10240	0	0	Ki67+	 11914 12885
10241	0	0	Ki67+	 11920 12937
10242	0	0	Ki67+	 11923 12792
10243	0	0	Ki67+	 11923 12820
10244	0	0	Ki67+	 11929 12888
10245	0	0	Ki67+	 11933 12842
10246	0	0	Ki67+	 11948 12733
10247	0	0	Ki67+	 11950 12820
10248	0	0	Ki67+	 11953 12960
10249	0	0	Ki67+	 11962 12770
10250	0	0	Ki67+	 11963 12920
10251	0	0	Ki67+	 11965 12659
10252	0	0	Ki67+	 11977 12881
10253	0	0	Ki67+	 11979 12814
10254	0	0	Ki67+	 11979 12944
10255	0	0	Ki67+	 11986 12663
10256	0	0	Ki67+	 11997 12905
10257	0	0	Ki67+	 12000 12783
10258	0	0	Ki67+	 12001 12856
10259	0	0	Ki67+	 12005 12878
10260	0	0	Ki67+	 12022 12815
10261	0	0	Ki67+	 12023 12990
10262	0	0	Ki67+	 12026 12702
10263	0	0	Ki67+	 12027 12772
10264	0	0	Ki67+	 12028 12834
10265	0	0	Ki67+	 12028 12877
10266	0	0	Ki67+	 12031 12915
10267	0	0	Ki67+	 12035 12800
10268	0	0	Ki67+	 12039 12905
10269	0	0	Ki67+	 12043 12723
10270	0	0	Ki67+	 12043 12860
10271	0	0	Ki67+	 12047 12878
10272	0	0	Ki67+	 12051 12766
10273	0	0	Ki67+	 12052 12801
10274	0	0	Ki67+	 12053 13280
10275	0	0	Ki67+	 12067 12766
10276	0	0	Ki67+	 12091 13267
10277	0	0	Ki67+	 12093 13288
10278	0	0	Ki67+	 12122 13051
10279	0	0	Ki67+	 12139 12973
10280	0	0	Ki67+	 12158 13095
10281	0	0	Ki67+	 12175 13138
10282	0	0	Ki67+	 12179 13036
10283	0	0	Ki67+	 11397 13839
10284	0	0	Ki67+	 11405 13853
10285	0	0	Ki67+	 11422 13845
10286	0	0	Ki67+	 11435 13864
10287	0	0	Ki67+	 11453 13848
10288	0	0	Ki67+	 11456 13907
10289	0	0	Ki67+	 11464 13879
10290	0	0	Ki67+	 11470 13933
10291	0	0	Ki67+	 11474 13553
10292	0	0	Ki67+	 11487 13846
10293	0	0	Ki67+	 11493 13908
10294	0	0	Ki67+	 11496 13835
10295	0	0	Ki67+	 11496 13878
10296	0	0	Ki67+	 11502 13930
10297	0	0	Ki67+	 11509 13333
10298	0	0	Ki67+	 11511 13856
10299	0	0	Ki67+	 11515 14020
10300	0	0	Ki67+	 11530 14026
10301	0	0	Ki67+	 11549 13318
10302	0	0	Ki67+	 11563 13321
10303	0	0	Ki67+	 11651 13305
10304	0	0	Ki67+	 11656 14082
10305	0	0	Ki67+	 11694 13885
10306	0	0	Ki67+	 11708 13428
10307	0	0	Ki67+	 11709 13409
10308	0	0	Ki67+	 11722 13450
10309	0	0	Ki67+	 11724 13464
10310	0	0	Ki67+	 11725 13866
10311	0	0	Ki67+	 11730 13480
10312	0	0	Ki67+	 11734 13832
10313	0	0	Ki67+	 11746 13509
10314	0	0	Ki67+	 11748 13446
10315	0	0	Ki67+	 11759 13463
10316	0	0	Ki67+	 11765 13384
10317	0	0	Ki67+	 11839 13406
10318	0	0	Ki67+	 11867 13376
10319	0	0	Ki67+	 11876 13457
10320	0	0	Ki67+	 11883 13411
10321	0	0	Ki67+	 11899 13419
10322	0	0	Ki67+	 11902 13455
10323	0	0	Ki67+	 11906 13370
10324	0	0	Ki67+	 11910 13438
10325	0	0	Ki67+	 11913 13420
10326	0	0	Ki67+	 11913 13471
10327	0	0	Ki67+	 11943 13373
10328	0	0	Ki67+	 11953 13577
10329	0	0	Ki67+	 12000 13343
10330	0	0	Ki67+	 12019 13393
10331	0	0	Ki67+	 12025 13899
10332	0	0	Ki67+	 12027 13347
10333	0	0	Ki67+	 12030 13336
10334	0	0	Ki67+	 12075 13410
10335	0	0	Ki67+	 12077 13315
10336	0	0	Ki67+	 12079 13361
10337	0	0	Ki67+	 12089 14094
10338	0	0	Ki67+	 12092 13895
10339	0	0	Ki67+	 12122 13840
10340	0	0	Ki67+	 12134 13601
10341	0	0	Ki67+	 12134 13910
10342	0	0	Ki67+	 12179 13374
10343	0	0	Ki67+	 12185 13403
10344	0	0	Ki67+	 11405 14744
10345	0	0	Ki67+	 11439 14743
10346	0	0	Ki67+	 11442 14615
10347	0	0	Ki67+	 11450 14190
10348	0	0	Ki67+	 11471 14110
10349	0	0	Ki67+	 11488 14122
10350	0	0	Ki67+	 11489 14724
10351	0	0	Ki67+	 11511 14293
10352	0	0	Ki67+	 11560 14572
10353	0	0	Ki67+	 11607 14119
10354	0	0	Ki67+	 11619 14127
10355	0	0	Ki67+	 11644 14764
10356	0	0	Ki67+	 11672 14158
10357	0	0	Ki67+	 11677 14141
10358	0	0	Ki67+	 11680 14735
10359	0	0	Ki67+	 11695 14367
10360	0	0	Ki67+	 11713 14167
10361	0	0	Ki67+	 11717 14377
10362	0	0	Ki67+	 11720 14180
10363	0	0	Ki67+	 11724 14776
10364	0	0	Ki67+	 11727 14839
10365	0	0	Ki67+	 11730 14374
10366	0	0	Ki67+	 11735 14470
10367	0	0	Ki67+	 11764 14386
10368	0	0	Ki67+	 11765 14849
10369	0	0	Ki67+	 11771 14150
10370	0	0	Ki67+	 11781 14398
10371	0	0	Ki67+	 11782 14192
10372	0	0	Ki67+	 11783 14220
10373	0	0	Ki67+	 11787 14355
10374	0	0	Ki67+	 11789 14295
10375	0	0	Ki67+	 11802 14221
10376	0	0	Ki67+	 11802 14330
10377	0	0	Ki67+	 11810 14287
10378	0	0	Ki67+	 11816 14313
10379	0	0	Ki67+	 11820 14218
10380	0	0	Ki67+	 11843 14261
10381	0	0	Ki67+	 11844 14319
10382	0	0	Ki67+	 11847 14297
10383	0	0	Ki67+	 11877 14340
10384	0	0	Ki67+	 11904 14336
10385	0	0	Ki67+	 11927 14333
10386	0	0	Ki67+	 11934 14289
10387	0	0	Ki67+	 11949 14485
10388	0	0	Ki67+	 11955 14319
10389	0	0	Ki67+	 11980 14564
10390	0	0	Ki67+	 11982 14487
10391	0	0	Ki67+	 11983 14367
10392	0	0	Ki67+	 12009 14511
10393	0	0	Ki67+	 12011 14768
10394	0	0	Ki67+	 12014 14790
10395	0	0	Ki67+	 12020 14755
10396	0	0	Ki67+	 12036 14594
10397	0	0	Ki67+	 12041 14769
10398	0	0	Ki67+	 12046 14536
10399	0	0	Ki67+	 12056 14405
10400	0	0	Ki67+	 12058 14393
10401	0	0	Ki67+	 12059 14143
10402	0	0	Ki67+	 12066 14699
10403	0	0	Ki67+	 12066 14870
10404	0	0	Ki67+	 12071 14819
10405	0	0	Ki67+	 12076 14514
10406	0	0	Ki67+	 12076 14744
10407	0	0	Ki67+	 12078 14608
10408	0	0	Ki67+	 12080 14486
10409	0	0	Ki67+	 12083 14235
10410	0	0	Ki67+	 12091 14391
10411	0	0	Ki67+	 12097 14777
10412	0	0	Ki67+	 12099 14793
10413	0	0	Ki67+	 12100 14465
10414	0	0	Ki67+	 12108 14493
10415	0	0	Ki67+	 12113 14337
10416	0	0	Ki67+	 12116 14322
10417	0	0	Ki67+	 12124 14768
10418	0	0	Ki67+	 12126 14114
10419	0	0	Ki67+	 12132 14842
10420	0	0	Ki67+	 12140 14526
10421	0	0	Ki67+	 12140 14660
10422	0	0	Ki67+	 12163 14646
10423	0	0	Ki67+	 12175 14723
10424	0	0	Ki67+	 12187 14453
10425	0	0	Ki67+	 11400 15089
10426	0	0	Ki67+	 11407 15186
10427	0	0	Ki67+	 11411 15226
10428	0	0	Ki67+	 11412 15675
10429	0	0	Ki67+	 11415 15107
10430	0	0	Ki67+	 11419 15585
10431	0	0	Ki67+	 11421 15299
10432	0	0	Ki67+	 11425 15269
10433	0	0	Ki67+	 11433 15098
10434	0	0	Ki67+	 11435 15169
10435	0	0	Ki67+	 11436 15232
10436	0	0	Ki67+	 11437 14937
10437	0	0	Ki67+	 11446 15290
10438	0	0	Ki67+	 11451 15082
10439	0	0	Ki67+	 11454 14964
10440	0	0	Ki67+	 11455 15121
10441	0	0	Ki67+	 11458 14916
10442	0	0	Ki67+	 11459 15194
10443	0	0	Ki67+	 11459 15218
10444	0	0	Ki67+	 11461 15025
10445	0	0	Ki67+	 11464 15243
10446	0	0	Ki67+	 11465 15156
10447	0	0	Ki67+	 11466 14941
10448	0	0	Ki67+	 11479 14997
10449	0	0	Ki67+	 11480 15156
10450	0	0	Ki67+	 11485 15107
10451	0	0	Ki67+	 11485 15227
10452	0	0	Ki67+	 11491 15130
10453	0	0	Ki67+	 11494 14957
10454	0	0	Ki67+	 11513 14983
10455	0	0	Ki67+	 11514 15024
10456	0	0	Ki67+	 11519 15038
10457	0	0	Ki67+	 11534 14991
10458	0	0	Ki67+	 11535 14971
10459	0	0	Ki67+	 11536 15036
10460	0	0	Ki67+	 11553 15004
10461	0	0	Ki67+	 11600 15635
10462	0	0	Ki67+	 11617 15515
10463	0	0	Ki67+	 11646 15549
10464	0	0	Ki67+	 11655 15572
10465	0	0	Ki67+	 11673 15595
10466	0	0	Ki67+	 11686 15570
10467	0	0	Ki67+	 11714 15633
10468	0	0	Ki67+	 11792 15292
10469	0	0	Ki67+	 11805 15446
10470	0	0	Ki67+	 11843 15434
10471	0	0	Ki67+	 11852 15114
10472	0	0	Ki67+	 11879 15187
10473	0	0	Ki67+	 11886 15087
10474	0	0	Ki67+	 11937 15584
10475	0	0	Ki67+	 11985 15672
10476	0	0	Ki67+	 12044 15508
10477	0	0	Ki67+	 12106 15165
10478	0	0	Ki67+	 12109 15089
10479	0	0	Ki67+	 12116 15129
10480	0	0	Ki67+	 12124 15220
10481	0	0	Ki67+	 12127 15116
10482	0	0	Ki67+	 12135 15141
10483	0	0	Ki67+	 12137 15036
10484	0	0	Ki67+	 12138 15209
10485	0	0	Ki67+	 12141 15024
10486	0	0	Ki67+	 12143 15182
10487	0	0	Ki67+	 12145 15196
10488	0	0	Ki67+	 12152 14900
10489	0	0	Ki67+	 12155 15288
10490	0	0	Ki67+	 12156 15034
10491	0	0	Ki67+	 12157 15156
10492	0	0	Ki67+	 12159 15382
10493	0	0	Ki67+	 12160 15553
10494	0	0	Ki67+	 12162 15339
10495	0	0	Ki67+	 12162 15372
10496	0	0	Ki67+	 12162 15460
10497	0	0	Ki67+	 12166 15352
10498	0	0	Ki67+	 12170 15210
10499	0	0	Ki67+	 12172 15492
10500	0	0	Ki67+	 12173 14909
10501	0	0	Ki67+	 12174 15608
10502	0	0	Ki67+	 12175 15229
10503	0	0	Ki67+	 12177 15475
10504	0	0	Ki67+	 12178 15422
10505	0	0	Ki67+	 12179 15455
10506	0	0	Ki67+	 12186 15367
10507	0	0	Ki67+	 12187 15400
10508	0	0	Ki67+	 12187 15529
10509	0	0	Ki67+	 11395 15901
10510	0	0	Ki67+	 11395 15939
10511	0	0	Ki67+	 11400 15968
10512	0	0	Ki67+	 11406 15874
10513	0	0	Ki67+	 11411 15833
10514	0	0	Ki67+	 11415 15781
10515	0	0	Ki67+	 11435 16020
10516	0	0	Ki67+	 11437 15848
10517	0	0	Ki67+	 11463 15898
10518	0	0	Ki67+	 11470 15854
10519	0	0	Ki67+	 11477 16061
10520	0	0	Ki67+	 11497 16068
10521	0	0	Ki67+	 11511 15903
10522	0	0	Ki67+	 11515 16492
10523	0	0	Ki67+	 11520 15875
10524	0	0	Ki67+	 11523 16102
10525	0	0	Ki67+	 11523 16130
10526	0	0	Ki67+	 11529 16159
10527	0	0	Ki67+	 11537 15990
10528	0	0	Ki67+	 11540 15907
10529	0	0	Ki67+	 11541 16485
10530	0	0	Ki67+	 11544 16458
10531	0	0	Ki67+	 11545 16102
10532	0	0	Ki67+	 11545 16170
10533	0	0	Ki67+	 11554 16130
10534	0	0	Ki67+	 11556 16494
10535	0	0	Ki67+	 11558 16197
10536	0	0	Ki67+	 11562 15809
10537	0	0	Ki67+	 11566 16451
10538	0	0	Ki67+	 11568 16131
10539	0	0	Ki67+	 11571 16078
10540	0	0	Ki67+	 11571 16493
10541	0	0	Ki67+	 11585 16447
10542	0	0	Ki67+	 11586 16098
10543	0	0	Ki67+	 11590 16221
10544	0	0	Ki67+	 11593 16472
10545	0	0	Ki67+	 11594 16296
10546	0	0	Ki67+	 11597 16035
10547	0	0	Ki67+	 11597 16061
10548	0	0	Ki67+	 11599 16189
10549	0	0	Ki67+	 11611 16083
10550	0	0	Ki67+	 11613 15847
10551	0	0	Ki67+	 11623 16228
10552	0	0	Ki67+	 11627 16132
10553	0	0	Ki67+	 11631 16170
10554	0	0	Ki67+	 11643 16114
10555	0	0	Ki67+	 11644 16186
10556	0	0	Ki67+	 11645 16364
10557	0	0	Ki67+	 11650 16438
10558	0	0	Ki67+	 11651 16311
10559	0	0	Ki67+	 11669 16204
10560	0	0	Ki67+	 11672 16214
10561	0	0	Ki67+	 11674 16175
10562	0	0	Ki67+	 11676 16333
10563	0	0	Ki67+	 11682 16241
10564	0	0	Ki67+	 11686 16307
10565	0	0	Ki67+	 11687 16150
10566	0	0	Ki67+	 11691 16230
10567	0	0	Ki67+	 11694 16386
10568	0	0	Ki67+	 11706 16214
10569	0	0	Ki67+	 11709 16349
10570	0	0	Ki67+	 11721 16241
10571	0	0	Ki67+	 11725 16377
10572	0	0	Ki67+	 11730 16253
10573	0	0	Ki67+	 11743 16249
10574	0	0	Ki67+	 11763 15923
10575	0	0	Ki67+	 11774 15943
10576	0	0	Ki67+	 11774 15971
10577	0	0	Ki67+	 11785 15905
10578	0	0	Ki67+	 11790 16029
10579	0	0	Ki67+	 11793 15949
10580	0	0	Ki67+	 11797 16005
10581	0	0	Ki67+	 11805 15916
10582	0	0	Ki67+	 11810 15933
10583	0	0	Ki67+	 11813 16071
10584	0	0	Ki67+	 11815 16000
10585	0	0	Ki67+	 11815 16049
10586	0	0	Ki67+	 11817 15965
10587	0	0	Ki67+	 11820 15984
10588	0	0	Ki67+	 11820 16238
10589	0	0	Ki67+	 11826 15948
10590	0	0	Ki67+	 11827 15933
10591	0	0	Ki67+	 11832 16020
10592	0	0	Ki67+	 11834 15910
10593	0	0	Ki67+	 11843 16091
10594	0	0	Ki67+	 11844 15974
10595	0	0	Ki67+	 11853 16369
10596	0	0	Ki67+	 11855 16001
10597	0	0	Ki67+	 11866 16099
10598	0	0	Ki67+	 11869 15834
10599	0	0	Ki67+	 11876 16112
10600	0	0	Ki67+	 11876 16130
10601	0	0	Ki67+	 11879 16024
10602	0	0	Ki67+	 11884 16078
10603	0	0	Ki67+	 11888 16054
10604	0	0	Ki67+	 11891 15905
10605	0	0	Ki67+	 11893 16119
10606	0	0	Ki67+	 11895 15869
10607	0	0	Ki67+	 11897 16097
10608	0	0	Ki67+	 11903 16003
10609	0	0	Ki67+	 11905 15947
10610	0	0	Ki67+	 11905 16140
10611	0	0	Ki67+	 11911 16114
10612	0	0	Ki67+	 11912 15924
10613	0	0	Ki67+	 11912 16088
10614	0	0	Ki67+	 11914 16023
10615	0	0	Ki67+	 11917 16380
10616	0	0	Ki67+	 11920 16007
10617	0	0	Ki67+	 11922 15981
10618	0	0	Ki67+	 11922 16149
10619	0	0	Ki67+	 11924 16362
10620	0	0	Ki67+	 11930 16052
10621	0	0	Ki67+	 11934 16160
10622	0	0	Ki67+	 11937 16212
10623	0	0	Ki67+	 11939 16080
10624	0	0	Ki67+	 11941 15929
10625	0	0	Ki67+	 11941 16134
10626	0	0	Ki67+	 11958 16008
10627	0	0	Ki67+	 11961 16136
10628	0	0	Ki67+	 11964 15978
10629	0	0	Ki67+	 11964 16051
10630	0	0	Ki67+	 11973 16128
10631	0	0	Ki67+	 11973 16162
10632	0	0	Ki67+	 11975 16097
10633	0	0	Ki67+	 11981 16020
10634	0	0	Ki67+	 11981 16108
10635	0	0	Ki67+	 11990 16072
10636	0	0	Ki67+	 11991 16019
10637	0	0	Ki67+	 11992 15973
10638	0	0	Ki67+	 11993 15994
10639	0	0	Ki67+	 11995 16031
10640	0	0	Ki67+	 12008 16019
10641	0	0	Ki67+	 12011 16147
10642	0	0	Ki67+	 12018 16029
10643	0	0	Ki67+	 12019 16110
10644	0	0	Ki67+	 12020 16061
10645	0	0	Ki67+	 12023 16473
10646	0	0	Ki67+	 12028 16095
10647	0	0	Ki67+	 12030 16137
10648	0	0	Ki67+	 12035 16019
10649	0	0	Ki67+	 12045 16408
10650	0	0	Ki67+	 12049 16094
10651	0	0	Ki67+	 12054 16116
10652	0	0	Ki67+	 12054 16415
10653	0	0	Ki67+	 12082 16417
10654	0	0	Ki67+	 12096 16433
10655	0	0	Ki67+	 12117 16481
10656	0	0	Ki67+	 12144 16477
10657	0	0	Ki67+	 12190 15706
10658	0	0	Ki67+	 12190 15721
10659	0	0	Ki67+	 11471 16825
10660	0	0	Ki67+	 11512 16524
10661	0	0	Ki67+	 11520 16610
10662	0	0	Ki67+	 11526 16634
10663	0	0	Ki67+	 11550 16626
10664	0	0	Ki67+	 11557 16578
10665	0	0	Ki67+	 11565 16670
10666	0	0	Ki67+	 11566 16591
10667	0	0	Ki67+	 11567 16658
10668	0	0	Ki67+	 11571 16541
10669	0	0	Ki67+	 11582 16837
10670	0	0	Ki67+	 11583 16629
10671	0	0	Ki67+	 11591 16518
10672	0	0	Ki67+	 11600 16640
10673	0	0	Ki67+	 11601 16566
10674	0	0	Ki67+	 11605 16597
10675	0	0	Ki67+	 11612 16656
10676	0	0	Ki67+	 11632 16648
10677	0	0	Ki67+	 11635 16838
10678	0	0	Ki67+	 11652 16640
10679	0	0	Ki67+	 11662 16658
10680	0	0	Ki67+	 11689 16645
10681	0	0	Ki67+	 11720 16639
10682	0	0	Ki67+	 11725 16614
10683	0	0	Ki67+	 11753 16633
10684	0	0	Ki67+	 11774 16707
10685	0	0	Ki67+	 11775 16641
10686	0	0	Ki67+	 11780 16615
10687	0	0	Ki67+	 11791 16690
10688	0	0	Ki67+	 11813 16695
10689	0	0	Ki67+	 11819 16675
10690	0	0	Ki67+	 11863 16749
10691	0	0	Ki67+	 11885 16774
10692	0	0	Ki67+	 12006 16511
10693	0	0	Ki67+	 12024 16544
10694	0	0	Ki67+	 12048 16581
10695	0	0	Ki67+	 12056 16570
10696	0	0	Ki67+	 12058 16502
10697	0	0	Ki67+	 12075 16555
10698	0	0	Ki67+	 12094 16513
10699	0	0	Ki67+	 12105 16513
10700	0	0	Ki67+	 12116 16529
10701	0	0	Ki67+	 12187 16510
10702	0	0	Ki67+	 12255 7078
10703	0	0	Ki67+	 12268 7079
10704	0	0	Ki67+	 12289 7061
10705	0	0	Ki67+	 12305 7147
10706	0	0	Ki67+	 12320 7145
10707	0	0	Ki67+	 12330 7115
10708	0	0	Ki67+	 12334 7057
10709	0	0	Ki67+	 12342 7127
10710	0	0	Ki67+	 12359 7056
10711	0	0	Ki67+	 12362 7113
10712	0	0	Ki67+	 12374 7132
10713	0	0	Ki67+	 12381 7041
10714	0	0	Ki67+	 12409 7106
10715	0	0	Ki67+	 12414 7042
10716	0	0	Ki67+	 12415 7141
10717	0	0	Ki67+	 12419 7127
10718	0	0	Ki67+	 12442 7049
10719	0	0	Ki67+	 12446 7145
10720	0	0	Ki67+	 12468 7120
10721	0	0	Ki67+	 12488 7143
10722	0	0	Ki67+	 12495 7050
10723	0	0	Ki67+	 12508 7108
10724	0	0	Ki67+	 12512 7148
10725	0	0	Ki67+	 12576 7093
10726	0	0	Ki67+	 12615 7124
10727	0	0	Ki67+	 12624 7101
10728	0	0	Ki67+	 12629 7145
10729	0	0	Ki67+	 12684 7142
10730	0	0	Ki67+	 12842 7136
10731	0	0	Ki67+	 12871 7110
10732	0	0	Ki67+	 12883 7098
10733	0	0	Ki67+	 12888 6474
10734	0	0	Ki67+	 12890 7134
10735	0	0	Ki67+	 12898 7089
10736	0	0	Ki67+	 12904 6461
10737	0	0	Ki67+	 12915 7147
10738	0	0	Ki67+	 12925 7073
10739	0	0	Ki67+	 12209 7331
10740	0	0	Ki67+	 12228 7294
10741	0	0	Ki67+	 12238 7322
10742	0	0	Ki67+	 12246 7244
10743	0	0	Ki67+	 12258 7231
10744	0	0	Ki67+	 12258 7294
10745	0	0	Ki67+	 12272 7690
10746	0	0	Ki67+	 12273 7283
10747	0	0	Ki67+	 12279 7258
10748	0	0	Ki67+	 12289 7198
10749	0	0	Ki67+	 12289 7219
10750	0	0	Ki67+	 12300 7224
10751	0	0	Ki67+	 12302 7170
10752	0	0	Ki67+	 12324 7241
10753	0	0	Ki67+	 12325 7268
10754	0	0	Ki67+	 12338 7268
10755	0	0	Ki67+	 12343 7163
10756	0	0	Ki67+	 12380 7417
10757	0	0	Ki67+	 12382 7247
10758	0	0	Ki67+	 12387 7276
10759	0	0	Ki67+	 12414 7284
10760	0	0	Ki67+	 12415 7909
10761	0	0	Ki67+	 12431 7420
10762	0	0	Ki67+	 12438 7168
10763	0	0	Ki67+	 12459 7850
10764	0	0	Ki67+	 12465 7173
10765	0	0	Ki67+	 12471 7835
10766	0	0	Ki67+	 12484 7158
10767	0	0	Ki67+	 12484 7350
10768	0	0	Ki67+	 12532 7229
10769	0	0	Ki67+	 12549 7301
10770	0	0	Ki67+	 12554 7206
10771	0	0	Ki67+	 12583 7194
10772	0	0	Ki67+	 12593 7170
10773	0	0	Ki67+	 12615 7182
10774	0	0	Ki67+	 12662 7277
10775	0	0	Ki67+	 12666 7373
10776	0	0	Ki67+	 12691 7350
10777	0	0	Ki67+	 12704 7394
10778	0	0	Ki67+	 12724 7374
10779	0	0	Ki67+	 12731 7734
10780	0	0	Ki67+	 12735 7218
10781	0	0	Ki67+	 12735 7356
10782	0	0	Ki67+	 12739 7383
10783	0	0	Ki67+	 12741 7205
10784	0	0	Ki67+	 12750 7322
10785	0	0	Ki67+	 12769 7175
10786	0	0	Ki67+	 12780 7524
10787	0	0	Ki67+	 12798 7232
10788	0	0	Ki67+	 12799 7255
10789	0	0	Ki67+	 12806 7341
10790	0	0	Ki67+	 12813 7229
10791	0	0	Ki67+	 12816 7154
10792	0	0	Ki67+	 12829 7673
10793	0	0	Ki67+	 12831 7221
10794	0	0	Ki67+	 12839 7229
10795	0	0	Ki67+	 12840 7343
10796	0	0	Ki67+	 12841 7294
10797	0	0	Ki67+	 12843 7324
10798	0	0	Ki67+	 12866 7310
10799	0	0	Ki67+	 12868 7156
10800	0	0	Ki67+	 12868 7226
10801	0	0	Ki67+	 12882 7349
10802	0	0	Ki67+	 12908 7329
10803	0	0	Ki67+	 12926 7467
10804	0	0	Ki67+	 12215 8114
10805	0	0	Ki67+	 12215 8198
10806	0	0	Ki67+	 12220 8232
10807	0	0	Ki67+	 12243 8206
10808	0	0	Ki67+	 12468 8587
10809	0	0	Ki67+	 12535 8219
10810	0	0	Ki67+	 12590 8383
10811	0	0	Ki67+	 12627 8130
10812	0	0	Ki67+	 12660 8738
10813	0	0	Ki67+	 12703 8720
10814	0	0	Ki67+	 12709 8685
10815	0	0	Ki67+	 12721 8696
10816	0	0	Ki67+	 12722 8452
10817	0	0	Ki67+	 12725 8057
10818	0	0	Ki67+	 12735 8681
10819	0	0	Ki67+	 12736 8661
10820	0	0	Ki67+	 12739 8643
10821	0	0	Ki67+	 12747 8668
10822	0	0	Ki67+	 12754 8705
10823	0	0	Ki67+	 12812 8397
10824	0	0	Ki67+	 12813 8531
10825	0	0	Ki67+	 12854 8736
10826	0	0	Ki67+	 12900 8475
10827	0	0	Ki67+	 12923 8582
10828	0	0	Ki67+	 12924 8491
10829	0	0	Ki67+	 12926 8539
10830	0	0	Ki67+	 12931 8466
10831	0	0	Ki67+	 12944 8610
10832	0	0	Ki67+	 12968 8387
10833	0	0	Ki67+	 12979 8680
10834	0	0	Ki67+	 12981 8089
10835	0	0	Ki67+	 12194 9367
10836	0	0	Ki67+	 12195 9396
10837	0	0	Ki67+	 12207 9225
10838	0	0	Ki67+	 12225 8962
10839	0	0	Ki67+	 12289 9378
10840	0	0	Ki67+	 12293 9032
10841	0	0	Ki67+	 12297 8995
10842	0	0	Ki67+	 12303 9044
10843	0	0	Ki67+	 12315 9100
10844	0	0	Ki67+	 12320 9536
10845	0	0	Ki67+	 12331 8982
10846	0	0	Ki67+	 12333 9057
10847	0	0	Ki67+	 12349 8927
10848	0	0	Ki67+	 12364 8754
10849	0	0	Ki67+	 12376 9278
10850	0	0	Ki67+	 12378 8790
10851	0	0	Ki67+	 12393 8972
10852	0	0	Ki67+	 12427 9517
10853	0	0	Ki67+	 12443 8941
10854	0	0	Ki67+	 12530 9029
10855	0	0	Ki67+	 12549 8884
10856	0	0	Ki67+	 12566 8865
10857	0	0	Ki67+	 12591 8874
10858	0	0	Ki67+	 12668 8777
10859	0	0	Ki67+	 12673 8889
10860	0	0	Ki67+	 12688 8934
10861	0	0	Ki67+	 12694 8799
10862	0	0	Ki67+	 12708 8854
10863	0	0	Ki67+	 12729 9477
10864	0	0	Ki67+	 12409 9849
10865	0	0	Ki67+	 12415 9804
10866	0	0	Ki67+	 12418 9817
10867	0	0	Ki67+	 12421 9927
10868	0	0	Ki67+	 12427 10034
10869	0	0	Ki67+	 12440 10122
10870	0	0	Ki67+	 12448 9785
10871	0	0	Ki67+	 12453 10025
10872	0	0	Ki67+	 12456 9941
10873	0	0	Ki67+	 12478 10014
10874	0	0	Ki67+	 12486 10138
10875	0	0	Ki67+	 12486 10181
10876	0	0	Ki67+	 12496 10112
10877	0	0	Ki67+	 12520 10342
10878	0	0	Ki67+	 12610 10044
10879	0	0	Ki67+	 12648 9945
10880	0	0	Ki67+	 12682 10335
10881	0	0	Ki67+	 12690 10110
10882	0	0	Ki67+	 12827 10062
10883	0	0	Ki67+	 12895 10300
10884	0	0	Ki67+	 12934 10211
10885	0	0	Ki67+	 12196 11072
10886	0	0	Ki67+	 12198 11097
10887	0	0	Ki67+	 12214 11132
10888	0	0	Ki67+	 12215 10456
10889	0	0	Ki67+	 12217 11109
10890	0	0	Ki67+	 12220 10679
10891	0	0	Ki67+	 12226 10567
10892	0	0	Ki67+	 12236 11093
10893	0	0	Ki67+	 12264 10409
10894	0	0	Ki67+	 12268 11127
10895	0	0	Ki67+	 12274 11111
10896	0	0	Ki67+	 12301 11129
10897	0	0	Ki67+	 12310 11110
10898	0	0	Ki67+	 12331 11150
10899	0	0	Ki67+	 12338 10863
10900	0	0	Ki67+	 12342 11114
10901	0	0	Ki67+	 12369 11134
10902	0	0	Ki67+	 12376 11104
10903	0	0	Ki67+	 12382 11142
10904	0	0	Ki67+	 12400 11137
10905	0	0	Ki67+	 12406 10612
10906	0	0	Ki67+	 12406 11121
10907	0	0	Ki67+	 12417 11131
10908	0	0	Ki67+	 12480 10824
10909	0	0	Ki67+	 12489 10709
10910	0	0	Ki67+	 12491 10671
10911	0	0	Ki67+	 12495 10848
10912	0	0	Ki67+	 12500 10820
10913	0	0	Ki67+	 12513 10766
10914	0	0	Ki67+	 12517 10919
10915	0	0	Ki67+	 12528 10900
10916	0	0	Ki67+	 12551 10875
10917	0	0	Ki67+	 12556 10777
10918	0	0	Ki67+	 12563 10860
10919	0	0	Ki67+	 12566 10989
10920	0	0	Ki67+	 12579 10777
10921	0	0	Ki67+	 12582 10837
10922	0	0	Ki67+	 12691 10477
10923	0	0	Ki67+	 12806 10379
10924	0	0	Ki67+	 12819 10394
10925	0	0	Ki67+	 12916 10692
10926	0	0	Ki67+	 12204 11950
10927	0	0	Ki67+	 12210 11167
10928	0	0	Ki67+	 12230 11210
10929	0	0	Ki67+	 12237 11241
10930	0	0	Ki67+	 12240 11350
10931	0	0	Ki67+	 12243 11315
10932	0	0	Ki67+	 12249 11391
10933	0	0	Ki67+	 12250 11275
10934	0	0	Ki67+	 12260 11370
10935	0	0	Ki67+	 12266 11276
10936	0	0	Ki67+	 12267 11349
10937	0	0	Ki67+	 12287 11314
10938	0	0	Ki67+	 12289 11346
10939	0	0	Ki67+	 12301 11219
10940	0	0	Ki67+	 12303 11163
10941	0	0	Ki67+	 12308 11639
10942	0	0	Ki67+	 12317 11270
10943	0	0	Ki67+	 12320 11692
10944	0	0	Ki67+	 12325 11302
10945	0	0	Ki67+	 12327 11318
10946	0	0	Ki67+	 12332 11901
10947	0	0	Ki67+	 12334 11211
10948	0	0	Ki67+	 12351 11177
10949	0	0	Ki67+	 12352 11292
10950	0	0	Ki67+	 12356 11495
10951	0	0	Ki67+	 12360 11271
10952	0	0	Ki67+	 12368 11196
10953	0	0	Ki67+	 12374 11187
10954	0	0	Ki67+	 12381 11480
10955	0	0	Ki67+	 12389 11221
10956	0	0	Ki67+	 12416 11867
10957	0	0	Ki67+	 12417 11177
10958	0	0	Ki67+	 12536 11906
10959	0	0	Ki67+	 12544 11224
10960	0	0	Ki67+	 12552 11878
10961	0	0	Ki67+	 12567 11858
10962	0	0	Ki67+	 12590 11878
10963	0	0	Ki67+	 12594 11930
10964	0	0	Ki67+	 12636 11904
10965	0	0	Ki67+	 12674 11943
10966	0	0	Ki67+	 12682 11918
10967	0	0	Ki67+	 12696 11935
10968	0	0	Ki67+	 12708 11937
10969	0	0	Ki67+	 12728 11948
10970	0	0	Ki67+	 12859 11421
10971	0	0	Ki67+	 12209 12089
10972	0	0	Ki67+	 12233 12402
10973	0	0	Ki67+	 12233 12428
10974	0	0	Ki67+	 12250 12085
10975	0	0	Ki67+	 12254 12162
10976	0	0	Ki67+	 12266 12119
10977	0	0	Ki67+	 12268 12222
10978	0	0	Ki67+	 12271 12635
10979	0	0	Ki67+	 12276 12091
10980	0	0	Ki67+	 12295 12248
10981	0	0	Ki67+	 12296 12219
10982	0	0	Ki67+	 12310 12254
10983	0	0	Ki67+	 12320 12209
10984	0	0	Ki67+	 12349 12437
10985	0	0	Ki67+	 12353 12514
10986	0	0	Ki67+	 12359 12502
10987	0	0	Ki67+	 12365 12152
10988	0	0	Ki67+	 12366 12488
10989	0	0	Ki67+	 12381 12536
10990	0	0	Ki67+	 12382 12192
10991	0	0	Ki67+	 12387 12236
10992	0	0	Ki67+	 12394 12514
10993	0	0	Ki67+	 12399 12534
10994	0	0	Ki67+	 12400 12149
10995	0	0	Ki67+	 12403 12208
10996	0	0	Ki67+	 12407 12238
10997	0	0	Ki67+	 12416 12162
10998	0	0	Ki67+	 12440 12168
10999	0	0	Ki67+	 12464 12496
11000	0	0	Ki67+	 12464 12565
11001	0	0	Ki67+	 12476 12226
11002	0	0	Ki67+	 12490 12575
11003	0	0	Ki67+	 12529 12005
11004	0	0	Ki67+	 12540 12128
11005	0	0	Ki67+	 12546 11991
11006	0	0	Ki67+	 12576 12118
11007	0	0	Ki67+	 12579 12003
11008	0	0	Ki67+	 12588 12473
11009	0	0	Ki67+	 12590 12519
11010	0	0	Ki67+	 12593 12599
11011	0	0	Ki67+	 12594 12536
11012	0	0	Ki67+	 12597 12614
11013	0	0	Ki67+	 12603 12581
11014	0	0	Ki67+	 12608 12600
11015	0	0	Ki67+	 12613 12494
11016	0	0	Ki67+	 12620 12624
11017	0	0	Ki67+	 12629 12519
11018	0	0	Ki67+	 12631 12442
11019	0	0	Ki67+	 12634 12501
11020	0	0	Ki67+	 12646 12494
11021	0	0	Ki67+	 12651 12438
11022	0	0	Ki67+	 12652 11972
11023	0	0	Ki67+	 12664 12490
11024	0	0	Ki67+	 12692 12059
11025	0	0	Ki67+	 12701 12177
11026	0	0	Ki67+	 12726 12006
11027	0	0	Ki67+	 12738 11998
11028	0	0	Ki67+	 12740 12280
11029	0	0	Ki67+	 12764 12216
11030	0	0	Ki67+	 12779 12208
11031	0	0	Ki67+	 12789 12677
11032	0	0	Ki67+	 12793 12199
11033	0	0	Ki67+	 12796 12706
11034	0	0	Ki67+	 12798 12656
11035	0	0	Ki67+	 12812 12318
11036	0	0	Ki67+	 12831 12303
11037	0	0	Ki67+	 12870 12689
11038	0	0	Ki67+	 12193 13369
11039	0	0	Ki67+	 12208 13116
11040	0	0	Ki67+	 12214 13402
11041	0	0	Ki67+	 12217 13063
11042	0	0	Ki67+	 12222 13046
11043	0	0	Ki67+	 12237 13411
11044	0	0	Ki67+	 12240 13490
11045	0	0	Ki67+	 12248 13128
11046	0	0	Ki67+	 12261 13447
11047	0	0	Ki67+	 12264 13126
11048	0	0	Ki67+	 12267 13407
11049	0	0	Ki67+	 12302 13105
11050	0	0	Ki67+	 12306 13440
11051	0	0	Ki67+	 12309 13484
11052	0	0	Ki67+	 12311 13409
11053	0	0	Ki67+	 12312 13321
11054	0	0	Ki67+	 12317 13492
11055	0	0	Ki67+	 12321 13344
11056	0	0	Ki67+	 12332 13431
11057	0	0	Ki67+	 12339 13245
11058	0	0	Ki67+	 12340 13284
11059	0	0	Ki67+	 12346 13272
11060	0	0	Ki67+	 12352 13376
11061	0	0	Ki67+	 12353 13322
11062	0	0	Ki67+	 12354 13419
11063	0	0	Ki67+	 12356 13460
11064	0	0	Ki67+	 12360 13265
11065	0	0	Ki67+	 12378 13223
11066	0	0	Ki67+	 12389 13274
11067	0	0	Ki67+	 12398 13313
11068	0	0	Ki67+	 12400 13231
11069	0	0	Ki67+	 12403 13278
11070	0	0	Ki67+	 12410 13393
11071	0	0	Ki67+	 12424 13249
11072	0	0	Ki67+	 12429 13208
11073	0	0	Ki67+	 12432 13085
11074	0	0	Ki67+	 12435 13225
11075	0	0	Ki67+	 12440 13253
11076	0	0	Ki67+	 12464 13218
11077	0	0	Ki67+	 12467 13083
11078	0	0	Ki67+	 12472 13342
11079	0	0	Ki67+	 12478 13243
11080	0	0	Ki67+	 12483 13062
11081	0	0	Ki67+	 12484 13096
11082	0	0	Ki67+	 12487 13408
11083	0	0	Ki67+	 12494 13254
11084	0	0	Ki67+	 12507 13335
11085	0	0	Ki67+	 12515 13068
11086	0	0	Ki67+	 12517 13490
11087	0	0	Ki67+	 12529 13064
11088	0	0	Ki67+	 12535 13267
11089	0	0	Ki67+	 12537 13234
11090	0	0	Ki67+	 12543 13043
11091	0	0	Ki67+	 12546 13033
11092	0	0	Ki67+	 12549 13324
11093	0	0	Ki67+	 12550 13278
11094	0	0	Ki67+	 12551 13310
11095	0	0	Ki67+	 12552 13347
11096	0	0	Ki67+	 12554 13470
11097	0	0	Ki67+	 12572 13252
11098	0	0	Ki67+	 12573 13384
11099	0	0	Ki67+	 12580 13401
11100	0	0	Ki67+	 12595 13274
11101	0	0	Ki67+	 12623 13367
11102	0	0	Ki67+	 12638 13181
11103	0	0	Ki67+	 12680 13299
11104	0	0	Ki67+	 12694 13281
11105	0	0	Ki67+	 12706 13539
11106	0	0	Ki67+	 12726 13493
11107	0	0	Ki67+	 12727 13511
11108	0	0	Ki67+	 12767 13232
11109	0	0	Ki67+	 12768 13483
11110	0	0	Ki67+	 12776 13432
11111	0	0	Ki67+	 12790 13484
11112	0	0	Ki67+	 12791 13288
11113	0	0	Ki67+	 12798 13440
11114	0	0	Ki67+	 12804 12910
11115	0	0	Ki67+	 12809 13347
11116	0	0	Ki67+	 12846 13360
11117	0	0	Ki67+	 12851 13332
11118	0	0	Ki67+	 12863 13446
11119	0	0	Ki67+	 12869 13302
11120	0	0	Ki67+	 12883 13529
11121	0	0	Ki67+	 12893 13341
11122	0	0	Ki67+	 12914 13447
11123	0	0	Ki67+	 12929 13510
11124	0	0	Ki67+	 12932 13386
11125	0	0	Ki67+	 12938 13431
11126	0	0	Ki67+	 12978 13373
11127	0	0	Ki67+	 12195 14010
11128	0	0	Ki67+	 12209 14091
11129	0	0	Ki67+	 12219 14165
11130	0	0	Ki67+	 12235 14058
11131	0	0	Ki67+	 12241 14290
11132	0	0	Ki67+	 12242 14311
11133	0	0	Ki67+	 12264 13972
11134	0	0	Ki67+	 12276 14068
11135	0	0	Ki67+	 12277 13992
11136	0	0	Ki67+	 12278 13978
11137	0	0	Ki67+	 12284 14009
11138	0	0	Ki67+	 12296 14303
11139	0	0	Ki67+	 12305 13988
11140	0	0	Ki67+	 12306 14285
11141	0	0	Ki67+	 12314 14033
11142	0	0	Ki67+	 12325 13951
11143	0	0	Ki67+	 12351 13998
11144	0	0	Ki67+	 12361 13995
11145	0	0	Ki67+	 12369 13735
11146	0	0	Ki67+	 12375 14346
11147	0	0	Ki67+	 12387 13985
11148	0	0	Ki67+	 12397 14324
11149	0	0	Ki67+	 12402 13993
11150	0	0	Ki67+	 12408 13832
11151	0	0	Ki67+	 12408 14289
11152	0	0	Ki67+	 12411 13950
11153	0	0	Ki67+	 12423 13797
11154	0	0	Ki67+	 12423 14318
11155	0	0	Ki67+	 12429 13909
11156	0	0	Ki67+	 12443 14331
11157	0	0	Ki67+	 12447 13930
11158	0	0	Ki67+	 12453 13575
11159	0	0	Ki67+	 12464 13875
11160	0	0	Ki67+	 12471 13901
11161	0	0	Ki67+	 12474 14327
11162	0	0	Ki67+	 12475 14314
11163	0	0	Ki67+	 12476 13848
11164	0	0	Ki67+	 12491 13929
11165	0	0	Ki67+	 12495 13884
11166	0	0	Ki67+	 12510 14349
11167	0	0	Ki67+	 12516 14330
11168	0	0	Ki67+	 12524 13851
11169	0	0	Ki67+	 12528 13824
11170	0	0	Ki67+	 12529 14349
11171	0	0	Ki67+	 12540 13793
11172	0	0	Ki67+	 12549 13802
11173	0	0	Ki67+	 12552 13768
11174	0	0	Ki67+	 12558 13842
11175	0	0	Ki67+	 12587 13775
11176	0	0	Ki67+	 12610 13811
11177	0	0	Ki67+	 12615 14288
11178	0	0	Ki67+	 12630 13678
11179	0	0	Ki67+	 12644 13684
11180	0	0	Ki67+	 12697 13573
11181	0	0	Ki67+	 12705 13657
11182	0	0	Ki67+	 12714 13594
11183	0	0	Ki67+	 12725 14127
11184	0	0	Ki67+	 12781 13855
11185	0	0	Ki67+	 12795 14055
11186	0	0	Ki67+	 12818 14125
11187	0	0	Ki67+	 12819 14048
11188	0	0	Ki67+	 12824 13700
11189	0	0	Ki67+	 12831 13674
11190	0	0	Ki67+	 12860 13664
11191	0	0	Ki67+	 12867 13587
11192	0	0	Ki67+	 12870 13632
11193	0	0	Ki67+	 12871 13560
11194	0	0	Ki67+	 12889 13683
11195	0	0	Ki67+	 12893 13645
11196	0	0	Ki67+	 12913 13568
11197	0	0	Ki67+	 12919 13631
11198	0	0	Ki67+	 12928 13659
11199	0	0	Ki67+	 12948 13669
11200	0	0	Ki67+	 12972 14246
11201	0	0	Ki67+	 12982 13601
11202	0	0	Ki67+	 12982 14200
11203	0	0	Ki67+	 12207 14493
11204	0	0	Ki67+	 12216 14978
11205	0	0	Ki67+	 12221 14990
11206	0	0	Ki67+	 12224 14473
11207	0	0	Ki67+	 12235 14375
11208	0	0	Ki67+	 12239 14545
11209	0	0	Ki67+	 12248 15001
11210	0	0	Ki67+	 12262 15089
11211	0	0	Ki67+	 12274 15098
11212	0	0	Ki67+	 12280 15046
11213	0	0	Ki67+	 12290 15144
11214	0	0	Ki67+	 12300 14811
11215	0	0	Ki67+	 12300 15063
11216	0	0	Ki67+	 12302 14581
11217	0	0	Ki67+	 12305 14735
11218	0	0	Ki67+	 12312 14517
11219	0	0	Ki67+	 12314 14790
11220	0	0	Ki67+	 12317 14747
11221	0	0	Ki67+	 12321 14608
11222	0	0	Ki67+	 12322 15141
11223	0	0	Ki67+	 12328 14714
11224	0	0	Ki67+	 12331 14486
11225	0	0	Ki67+	 12336 14543
11226	0	0	Ki67+	 12337 14595
11227	0	0	Ki67+	 12337 14748
11228	0	0	Ki67+	 12345 14792
11229	0	0	Ki67+	 12355 14627
11230	0	0	Ki67+	 12355 14867
11231	0	0	Ki67+	 12357 14700
11232	0	0	Ki67+	 12361 14714
11233	0	0	Ki67+	 12368 14501
11234	0	0	Ki67+	 12368 14748
11235	0	0	Ki67+	 12371 14798
11236	0	0	Ki67+	 12373 14373
11237	0	0	Ki67+	 12380 14520
11238	0	0	Ki67+	 12388 14827
11239	0	0	Ki67+	 12389 14612
11240	0	0	Ki67+	 12391 14783
11241	0	0	Ki67+	 12398 14887
11242	0	0	Ki67+	 12399 14573
11243	0	0	Ki67+	 12400 14808
11244	0	0	Ki67+	 12405 14367
11245	0	0	Ki67+	 12407 14395
11246	0	0	Ki67+	 12407 14835
11247	0	0	Ki67+	 12434 14566
11248	0	0	Ki67+	 12442 14407
11249	0	0	Ki67+	 12447 14638
11250	0	0	Ki67+	 12453 14400
11251	0	0	Ki67+	 12463 14642
11252	0	0	Ki67+	 12471 14358
11253	0	0	Ki67+	 12488 14595
11254	0	0	Ki67+	 12494 14614
11255	0	0	Ki67+	 12495 14384
11256	0	0	Ki67+	 12508 14600
11257	0	0	Ki67+	 12510 14463
11258	0	0	Ki67+	 12517 14492
11259	0	0	Ki67+	 12525 14432
11260	0	0	Ki67+	 12529 14450
11261	0	0	Ki67+	 12529 14640
11262	0	0	Ki67+	 12540 14407
11263	0	0	Ki67+	 12541 14386
11264	0	0	Ki67+	 12552 14478
11265	0	0	Ki67+	 12557 14516
11266	0	0	Ki67+	 12564 14440
11267	0	0	Ki67+	 12567 14409
11268	0	0	Ki67+	 12577 14394
11269	0	0	Ki67+	 12577 14517
11270	0	0	Ki67+	 12580 15075
11271	0	0	Ki67+	 12582 14434
11272	0	0	Ki67+	 12583 14465
11273	0	0	Ki67+	 12585 15110
11274	0	0	Ki67+	 12587 14499
11275	0	0	Ki67+	 12589 15052
11276	0	0	Ki67+	 12595 15119
11277	0	0	Ki67+	 12604 15102
11278	0	0	Ki67+	 12606 14414
11279	0	0	Ki67+	 12606 14484
11280	0	0	Ki67+	 12614 15001
11281	0	0	Ki67+	 12615 14520
11282	0	0	Ki67+	 12616 14447
11283	0	0	Ki67+	 12616 14987
11284	0	0	Ki67+	 12617 15057
11285	0	0	Ki67+	 12625 15002
11286	0	0	Ki67+	 12628 14674
11287	0	0	Ki67+	 12629 14420
11288	0	0	Ki67+	 12630 14955
11289	0	0	Ki67+	 12637 14475
11290	0	0	Ki67+	 12638 14641
11291	0	0	Ki67+	 12639 14929
11292	0	0	Ki67+	 12644 14705
11293	0	0	Ki67+	 12649 14901
11294	0	0	Ki67+	 12649 14915
11295	0	0	Ki67+	 12649 15049
11296	0	0	Ki67+	 12650 14506
11297	0	0	Ki67+	 12650 15027
11298	0	0	Ki67+	 12652 14943
11299	0	0	Ki67+	 12652 15098
11300	0	0	Ki67+	 12659 14562
11301	0	0	Ki67+	 12661 14468
11302	0	0	Ki67+	 12663 15040
11303	0	0	Ki67+	 12664 14516
11304	0	0	Ki67+	 12666 14445
11305	0	0	Ki67+	 12671 14919
11306	0	0	Ki67+	 12685 15082
11307	0	0	Ki67+	 12688 15012
11308	0	0	Ki67+	 12692 14565
11309	0	0	Ki67+	 12692 15066
11310	0	0	Ki67+	 12698 14534
11311	0	0	Ki67+	 12708 15058
11312	0	0	Ki67+	 12709 15036
11313	0	0	Ki67+	 12710 14976
11314	0	0	Ki67+	 12712 14485
11315	0	0	Ki67+	 12714 14895
11316	0	0	Ki67+	 12715 14669
11317	0	0	Ki67+	 12722 14601
11318	0	0	Ki67+	 12724 14955
11319	0	0	Ki67+	 12724 15075
11320	0	0	Ki67+	 12725 14625
11321	0	0	Ki67+	 12727 14525
11322	0	0	Ki67+	 12727 15092
11323	0	0	Ki67+	 12747 14941
11324	0	0	Ki67+	 12767 14760
11325	0	0	Ki67+	 12772 14932
11326	0	0	Ki67+	 12780 14421
11327	0	0	Ki67+	 12790 14931
11328	0	0	Ki67+	 12797 14494
11329	0	0	Ki67+	 12801 14852
11330	0	0	Ki67+	 12815 14872
11331	0	0	Ki67+	 12817 14930
11332	0	0	Ki67+	 12828 14901
11333	0	0	Ki67+	 12843 14851
11334	0	0	Ki67+	 12843 14876
11335	0	0	Ki67+	 12853 14894
11336	0	0	Ki67+	 12858 14948
11337	0	0	Ki67+	 12860 15112
11338	0	0	Ki67+	 12868 14768
11339	0	0	Ki67+	 12869 14845
11340	0	0	Ki67+	 12876 15023
11341	0	0	Ki67+	 12879 15071
11342	0	0	Ki67+	 12882 14999
11343	0	0	Ki67+	 12885 14719
11344	0	0	Ki67+	 12895 14867
11345	0	0	Ki67+	 12901 15100
11346	0	0	Ki67+	 12905 14987
11347	0	0	Ki67+	 12914 15092
11348	0	0	Ki67+	 12193 15467
11349	0	0	Ki67+	 12196 15323
11350	0	0	Ki67+	 12198 15492
11351	0	0	Ki67+	 12201 15515
11352	0	0	Ki67+	 12205 15652
11353	0	0	Ki67+	 12206 15346
11354	0	0	Ki67+	 12206 15734
11355	0	0	Ki67+	 12207 15390
11356	0	0	Ki67+	 12208 15689
11357	0	0	Ki67+	 12213 15535
11358	0	0	Ki67+	 12214 15564
11359	0	0	Ki67+	 12214 15701
11360	0	0	Ki67+	 12217 15617
11361	0	0	Ki67+	 12219 15452
11362	0	0	Ki67+	 12220 15787
11363	0	0	Ki67+	 12222 15815
11364	0	0	Ki67+	 12223 15345
11365	0	0	Ki67+	 12224 15409
11366	0	0	Ki67+	 12224 15440
11367	0	0	Ki67+	 12225 15926
11368	0	0	Ki67+	 12227 15363
11369	0	0	Ki67+	 12227 15656
11370	0	0	Ki67+	 12228 15691
11371	0	0	Ki67+	 12231 15274
11372	0	0	Ki67+	 12234 15579
11373	0	0	Ki67+	 12251 15657
11374	0	0	Ki67+	 12254 15693
11375	0	0	Ki67+	 12255 15637
11376	0	0	Ki67+	 12264 15896
11377	0	0	Ki67+	 12268 15794
11378	0	0	Ki67+	 12273 15763
11379	0	0	Ki67+	 12273 15923
11380	0	0	Ki67+	 12277 15721
11381	0	0	Ki67+	 12280 15157
11382	0	0	Ki67+	 12280 15867
11383	0	0	Ki67+	 12281 15833
11384	0	0	Ki67+	 12281 15949
11385	0	0	Ki67+	 12291 15912
11386	0	0	Ki67+	 12292 15171
11387	0	0	Ki67+	 12294 15726
11388	0	0	Ki67+	 12296 15820
11389	0	0	Ki67+	 12304 15920
11390	0	0	Ki67+	 12307 15751
11391	0	0	Ki67+	 12307 15849
11392	0	0	Ki67+	 12314 15817
11393	0	0	Ki67+	 12314 15839
11394	0	0	Ki67+	 12318 15159
11395	0	0	Ki67+	 12318 15805
11396	0	0	Ki67+	 12325 15826
11397	0	0	Ki67+	 12327 15896
11398	0	0	Ki67+	 12338 15865
11399	0	0	Ki67+	 12339 15806
11400	0	0	Ki67+	 12345 15828
11401	0	0	Ki67+	 12347 15178
11402	0	0	Ki67+	 12354 15923
11403	0	0	Ki67+	 12359 15949
11404	0	0	Ki67+	 12384 15908
11405	0	0	Ki67+	 12418 15173
11406	0	0	Ki67+	 12423 15221
11407	0	0	Ki67+	 12430 15209
11408	0	0	Ki67+	 12465 15220
11409	0	0	Ki67+	 12479 15305
11410	0	0	Ki67+	 12481 15212
11411	0	0	Ki67+	 12506 15382
11412	0	0	Ki67+	 12527 15271
11413	0	0	Ki67+	 12527 15385
11414	0	0	Ki67+	 12534 15400
11415	0	0	Ki67+	 12547 15219
11416	0	0	Ki67+	 12556 15304
11417	0	0	Ki67+	 12560 15342
11418	0	0	Ki67+	 12574 15373
11419	0	0	Ki67+	 12575 15243
11420	0	0	Ki67+	 12584 15216
11421	0	0	Ki67+	 12589 15189
11422	0	0	Ki67+	 12593 15240
11423	0	0	Ki67+	 12600 15271
11424	0	0	Ki67+	 12600 15318
11425	0	0	Ki67+	 12601 15226
11426	0	0	Ki67+	 12613 15273
11427	0	0	Ki67+	 12614 15946
11428	0	0	Ki67+	 12618 15209
11429	0	0	Ki67+	 12628 15176
11430	0	0	Ki67+	 12628 15243
11431	0	0	Ki67+	 12631 15263
11432	0	0	Ki67+	 12645 15240
11433	0	0	Ki67+	 12651 15182
11434	0	0	Ki67+	 12673 15757
11435	0	0	Ki67+	 12691 15171
11436	0	0	Ki67+	 12764 15937
11437	0	0	Ki67+	 12792 15889
11438	0	0	Ki67+	 12833 15931
11439	0	0	Ki67+	 12837 15897
11440	0	0	Ki67+	 12847 15380
11441	0	0	Ki67+	 12849 15867
11442	0	0	Ki67+	 12863 15237
11443	0	0	Ki67+	 12872 15209
11444	0	0	Ki67+	 12876 15890
11445	0	0	Ki67+	 12877 15875
11446	0	0	Ki67+	 12880 15350
11447	0	0	Ki67+	 12891 15337
11448	0	0	Ki67+	 12891 15455
11449	0	0	Ki67+	 12893 15539
11450	0	0	Ki67+	 12900 15308
11451	0	0	Ki67+	 12910 15294
11452	0	0	Ki67+	 12913 15578
11453	0	0	Ki67+	 12914 15835
11454	0	0	Ki67+	 12919 15542
11455	0	0	Ki67+	 12922 15645
11456	0	0	Ki67+	 12923 15507
11457	0	0	Ki67+	 12927 15577
11458	0	0	Ki67+	 12927 15858
11459	0	0	Ki67+	 12931 15195
11460	0	0	Ki67+	 12933 15393
11461	0	0	Ki67+	 12933 15553
11462	0	0	Ki67+	 12936 15308
11463	0	0	Ki67+	 12936 15441
11464	0	0	Ki67+	 12938 15609
11465	0	0	Ki67+	 12941 15424
11466	0	0	Ki67+	 12948 15474
11467	0	0	Ki67+	 12950 15946
11468	0	0	Ki67+	 12952 15632
11469	0	0	Ki67+	 12954 15535
11470	0	0	Ki67+	 12956 15645
11471	0	0	Ki67+	 12960 15325
11472	0	0	Ki67+	 12961 15256
11473	0	0	Ki67+	 12964 15592
11474	0	0	Ki67+	 12967 15659
11475	0	0	Ki67+	 12969 15572
11476	0	0	Ki67+	 12983 15837
11477	0	0	Ki67+	 12984 15616
11478	0	0	Ki67+	 12985 15865
11479	0	0	Ki67+	 12986 15602
11480	0	0	Ki67+	 12988 15786
11481	0	0	Ki67+	 12308 16346
11482	0	0	Ki67+	 12316 16363
11483	0	0	Ki67+	 12318 16039
11484	0	0	Ki67+	 12320 15986
11485	0	0	Ki67+	 12321 16545
11486	0	0	Ki67+	 12322 15959
11487	0	0	Ki67+	 12325 16064
11488	0	0	Ki67+	 12350 16075
11489	0	0	Ki67+	 12351 16034
11490	0	0	Ki67+	 12353 16529
11491	0	0	Ki67+	 12358 15975
11492	0	0	Ki67+	 12358 16484
11493	0	0	Ki67+	 12365 16055
11494	0	0	Ki67+	 12368 16128
11495	0	0	Ki67+	 12378 16082
11496	0	0	Ki67+	 12379 15960
11497	0	0	Ki67+	 12381 16155
11498	0	0	Ki67+	 12384 16018
11499	0	0	Ki67+	 12387 16094
11500	0	0	Ki67+	 12389 16033
11501	0	0	Ki67+	 12395 16072
11502	0	0	Ki67+	 12404 16108
11503	0	0	Ki67+	 12412 16097
11504	0	0	Ki67+	 12416 16178
11505	0	0	Ki67+	 12429 16206
11506	0	0	Ki67+	 12437 16110
11507	0	0	Ki67+	 12442 16134
11508	0	0	Ki67+	 12445 16191
11509	0	0	Ki67+	 12456 16073
11510	0	0	Ki67+	 12456 16222
11511	0	0	Ki67+	 12463 16093
11512	0	0	Ki67+	 12465 16247
11513	0	0	Ki67+	 12474 16208
11514	0	0	Ki67+	 12479 16261
11515	0	0	Ki67+	 12486 16236
11516	0	0	Ki67+	 12492 16278
11517	0	0	Ki67+	 12501 16200
11518	0	0	Ki67+	 12502 16241
11519	0	0	Ki67+	 12510 16275
11520	0	0	Ki67+	 12517 16303
11521	0	0	Ki67+	 12525 16316
11522	0	0	Ki67+	 12530 16234
11523	0	0	Ki67+	 12535 16329
11524	0	0	Ki67+	 12540 16277
11525	0	0	Ki67+	 12550 16256
11526	0	0	Ki67+	 12553 16312
11527	0	0	Ki67+	 12557 16365
11528	0	0	Ki67+	 12578 16284
11529	0	0	Ki67+	 12580 16471
11530	0	0	Ki67+	 12581 16316
11531	0	0	Ki67+	 12584 16341
11532	0	0	Ki67+	 12584 16452
11533	0	0	Ki67+	 12603 16317
11534	0	0	Ki67+	 12617 16465
11535	0	0	Ki67+	 12630 16482
11536	0	0	Ki67+	 12684 16453
11537	0	0	Ki67+	 12703 16422
11538	0	0	Ki67+	 12730 16427
11539	0	0	Ki67+	 12742 16440
11540	0	0	Ki67+	 12750 15977
11541	0	0	Ki67+	 12754 16434
11542	0	0	Ki67+	 12767 16015
11543	0	0	Ki67+	 12770 15958
11544	0	0	Ki67+	 12774 16458
11545	0	0	Ki67+	 12782 15969
11546	0	0	Ki67+	 12800 15956
11547	0	0	Ki67+	 12839 16422
11548	0	0	Ki67+	 12900 16331
11549	0	0	Ki67+	 12915 16109
11550	0	0	Ki67+	 12916 16044
11551	0	0	Ki67+	 12918 16070
11552	0	0	Ki67+	 12939 16072
11553	0	0	Ki67+	 12944 16018
11554	0	0	Ki67+	 12950 16058
11555	0	0	Ki67+	 12953 16041
11556	0	0	Ki67+	 12983 15998
11557	0	0	Ki67+	 12985 16061
11558	0	0	Ki67+	 13331 6350
11559	0	0	Ki67+	 13345 6378
11560	0	0	Ki67+	 13362 6277
11561	0	0	Ki67+	 13362 6298
11562	0	0	Ki67+	 13364 6366
11563	0	0	Ki67+	 13365 6337
11564	0	0	Ki67+	 13370 6395
11565	0	0	Ki67+	 13385 6276
11566	0	0	Ki67+	 13385 6309
11567	0	0	Ki67+	 13389 6339
11568	0	0	Ki67+	 13391 6375
11569	0	0	Ki67+	 13413 6501
11570	0	0	Ki67+	 13419 6261
11571	0	0	Ki67+	 13420 6357
11572	0	0	Ki67+	 13429 6325
11573	0	0	Ki67+	 13446 6342
11574	0	0	Ki67+	 13451 6214
11575	0	0	Ki67+	 13459 6338
11576	0	0	Ki67+	 13463 6495
11577	0	0	Ki67+	 13465 6246
11578	0	0	Ki67+	 13470 6332
11579	0	0	Ki67+	 13477 6204
11580	0	0	Ki67+	 13479 6230
11581	0	0	Ki67+	 13486 6328
11582	0	0	Ki67+	 13489 6499
11583	0	0	Ki67+	 13493 6310
11584	0	0	Ki67+	 13509 6301
11585	0	0	Ki67+	 13540 6173
11586	0	0	Ki67+	 13545 6474
11587	0	0	Ki67+	 13549 6263
11588	0	0	Ki67+	 13568 6411
11589	0	0	Ki67+	 13579 6460
11590	0	0	Ki67+	 13592 6511
11591	0	0	Ki67+	 13594 6179
11592	0	0	Ki67+	 13596 6445
11593	0	0	Ki67+	 13604 6479
11594	0	0	Ki67+	 13605 6425
11595	0	0	Ki67+	 13607 6195
11596	0	0	Ki67+	 13608 6160
11597	0	0	Ki67+	 13618 6444
11598	0	0	Ki67+	 13627 6402
11599	0	0	Ki67+	 13631 6496
11600	0	0	Ki67+	 13638 6343
11601	0	0	Ki67+	 13642 6452
11602	0	0	Ki67+	 13646 6134
11603	0	0	Ki67+	 13646 6382
11604	0	0	Ki67+	 13651 6435
11605	0	0	Ki67+	 13653 6398
11606	0	0	Ki67+	 13667 6469
11607	0	0	Ki67+	 13668 6397
11608	0	0	Ki67+	 13678 6119
11609	0	0	Ki67+	 13682 6361
11610	0	0	Ki67+	 13683 6441
11611	0	0	Ki67+	 13687 6155
11612	0	0	Ki67+	 13695 6098
11613	0	0	Ki67+	 13696 6335
11614	0	0	Ki67+	 13697 6324
11615	0	0	Ki67+	 13698 6415
11616	0	0	Ki67+	 13701 6391
11617	0	0	Ki67+	 13705 6127
11618	0	0	Ki67+	 13710 6094
11619	0	0	Ki67+	 13710 6310
11620	0	0	Ki67+	 13715 6330
11621	0	0	Ki67+	 13715 6399
11622	0	0	Ki67+	 13718 6285
11623	0	0	Ki67+	 13719 6270
11624	0	0	Ki67+	 13721 6360
11625	0	0	Ki67+	 13732 6375
11626	0	0	Ki67+	 13734 6259
11627	0	0	Ki67+	 13743 6235
11628	0	0	Ki67+	 13746 6278
11629	0	0	Ki67+	 13748 6329
11630	0	0	Ki67+	 13752 6170
11631	0	0	Ki67+	 13759 6265
11632	0	0	Ki67+	 13767 6158
11633	0	0	Ki67+	 13775 5907
11634	0	0	Ki67+	 13778 6184
11635	0	0	Ki67+	 13789 5894
11636	0	0	Ki67+	 13791 6128
11637	0	0	Ki67+	 13055 6697
11638	0	0	Ki67+	 13060 6680
11639	0	0	Ki67+	 13063 7200
11640	0	0	Ki67+	 13068 6722
11641	0	0	Ki67+	 13088 6778
11642	0	0	Ki67+	 13106 6787
11643	0	0	Ki67+	 13271 6896
11644	0	0	Ki67+	 13277 6870
11645	0	0	Ki67+	 13305 7287
11646	0	0	Ki67+	 13326 6672
11647	0	0	Ki67+	 13329 6714
11648	0	0	Ki67+	 13368 6545
11649	0	0	Ki67+	 13392 6673
11650	0	0	Ki67+	 13394 6547
11651	0	0	Ki67+	 13414 6600
11652	0	0	Ki67+	 13435 6755
11653	0	0	Ki67+	 13439 7246
11654	0	0	Ki67+	 13448 6525
11655	0	0	Ki67+	 13480 6552
11656	0	0	Ki67+	 13495 6764
11657	0	0	Ki67+	 13529 6552
11658	0	0	Ki67+	 13584 7162
11659	0	0	Ki67+	 13635 6794
11660	0	0	Ki67+	 13736 7105
11661	0	0	Ki67+	 13752 6566
11662	0	0	Ki67+	 13756 6993
11663	0	0	Ki67+	 13786 6691
11664	0	0	Ki67+	 13788 7181
11665	0	0	Ki67+	 13010 8087
11666	0	0	Ki67+	 13018 8075
11667	0	0	Ki67+	 13035 8065
11668	0	0	Ki67+	 13160 7410
11669	0	0	Ki67+	 13169 7997
11670	0	0	Ki67+	 13339 7661
11671	0	0	Ki67+	 13345 7701
11672	0	0	Ki67+	 13464 7795
11673	0	0	Ki67+	 13505 7430
11674	0	0	Ki67+	 13533 7981
11675	0	0	Ki67+	 13567 7365
11676	0	0	Ki67+	 13572 7390
11677	0	0	Ki67+	 13621 7557
11678	0	0	Ki67+	 13679 7480
11679	0	0	Ki67+	 13123 8760
11680	0	0	Ki67+	 13138 8767
11681	0	0	Ki67+	 13151 8150
11682	0	0	Ki67+	 13165 8157
11683	0	0	Ki67+	 13169 8838
11684	0	0	Ki67+	 13228 8206
11685	0	0	Ki67+	 13243 8757
11686	0	0	Ki67+	 13287 8305
11687	0	0	Ki67+	 13290 8763
11688	0	0	Ki67+	 13398 8632
11689	0	0	Ki67+	 13427 8898
11690	0	0	Ki67+	 13431 8644
11691	0	0	Ki67+	 13473 8881
11692	0	0	Ki67+	 13477 8853
11693	0	0	Ki67+	 13513 8796
11694	0	0	Ki67+	 13526 8787
11695	0	0	Ki67+	 13560 8856
11696	0	0	Ki67+	 13562 8374
11697	0	0	Ki67+	 13565 8253
11698	0	0	Ki67+	 13570 8520
11699	0	0	Ki67+	 13575 8504
11700	0	0	Ki67+	 13598 8612
11701	0	0	Ki67+	 13680 8421
11702	0	0	Ki67+	 13759 8233
11703	0	0	Ki67+	 13762 8255
11704	0	0	Ki67+	 13087 9142
11705	0	0	Ki67+	 13190 8938
11706	0	0	Ki67+	 13227 9418
11707	0	0	Ki67+	 13237 9408
11708	0	0	Ki67+	 13240 8934
11709	0	0	Ki67+	 13244 8961
11710	0	0	Ki67+	 13312 9420
11711	0	0	Ki67+	 13332 9449
11712	0	0	Ki67+	 13334 9395
11713	0	0	Ki67+	 13347 9653
11714	0	0	Ki67+	 13426 9454
11715	0	0	Ki67+	 13428 9152
11716	0	0	Ki67+	 13430 8990
11717	0	0	Ki67+	 13433 9441
11718	0	0	Ki67+	 13447 9011
11719	0	0	Ki67+	 13447 9431
11720	0	0	Ki67+	 13457 9051
11721	0	0	Ki67+	 13462 9285
11722	0	0	Ki67+	 13466 9119
11723	0	0	Ki67+	 13466 9353
11724	0	0	Ki67+	 13475 9031
11725	0	0	Ki67+	 13485 9064
11726	0	0	Ki67+	 13495 9110
11727	0	0	Ki67+	 13497 8944
11728	0	0	Ki67+	 13506 8927
11729	0	0	Ki67+	 13520 9646
11730	0	0	Ki67+	 13528 9628
11731	0	0	Ki67+	 13530 9055
11732	0	0	Ki67+	 13536 9074
11733	0	0	Ki67+	 13544 9579
11734	0	0	Ki67+	 13554 9619
11735	0	0	Ki67+	 13556 9574
11736	0	0	Ki67+	 13568 9046
11737	0	0	Ki67+	 13571 9554
11738	0	0	Ki67+	 13572 9668
11739	0	0	Ki67+	 13574 8993
11740	0	0	Ki67+	 13576 9068
11741	0	0	Ki67+	 13587 9609
11742	0	0	Ki67+	 13595 9029
11743	0	0	Ki67+	 13598 9216
11744	0	0	Ki67+	 13600 8946
11745	0	0	Ki67+	 13621 9282
11746	0	0	Ki67+	 13625 9230
11747	0	0	Ki67+	 13631 9364
11748	0	0	Ki67+	 13640 9306
11749	0	0	Ki67+	 13788 9662
11750	0	0	Ki67+	 12995 10204
11751	0	0	Ki67+	 12996 10474
11752	0	0	Ki67+	 13013 10511
11753	0	0	Ki67+	 13033 10113
11754	0	0	Ki67+	 13053 10104
11755	0	0	Ki67+	 13262 10068
11756	0	0	Ki67+	 13285 9851
11757	0	0	Ki67+	 13305 9930
11758	0	0	Ki67+	 13311 9857
11759	0	0	Ki67+	 13314 10235
11760	0	0	Ki67+	 13319 9935
11761	0	0	Ki67+	 13348 9841
11762	0	0	Ki67+	 13464 10171
11763	0	0	Ki67+	 13465 9853
11764	0	0	Ki67+	 13465 10321
11765	0	0	Ki67+	 13467 9775
11766	0	0	Ki67+	 13468 9756
11767	0	0	Ki67+	 13476 10198
11768	0	0	Ki67+	 13481 9890
11769	0	0	Ki67+	 13491 9762
11770	0	0	Ki67+	 13497 9891
11771	0	0	Ki67+	 13497 9932
11772	0	0	Ki67+	 13497 10186
11773	0	0	Ki67+	 13501 10299
11774	0	0	Ki67+	 13503 9832
11775	0	0	Ki67+	 13508 9966
11776	0	0	Ki67+	 13515 9831
11777	0	0	Ki67+	 13521 10042
11778	0	0	Ki67+	 13521 10239
11779	0	0	Ki67+	 13522 9763
11780	0	0	Ki67+	 13547 10065
11781	0	0	Ki67+	 13555 9794
11782	0	0	Ki67+	 13558 10216
11783	0	0	Ki67+	 13563 9727
11784	0	0	Ki67+	 13588 10371
11785	0	0	Ki67+	 13594 9890
11786	0	0	Ki67+	 13616 10303
11787	0	0	Ki67+	 13622 9753
11788	0	0	Ki67+	 13623 10270
11789	0	0	Ki67+	 13643 10280
11790	0	0	Ki67+	 13666 10282
11791	0	0	Ki67+	 13675 10136
11792	0	0	Ki67+	 13711 10157
11793	0	0	Ki67+	 13736 9775
11794	0	0	Ki67+	 12996 10530
11795	0	0	Ki67+	 12999 10611
11796	0	0	Ki67+	 13047 10946
11797	0	0	Ki67+	 13073 10785
11798	0	0	Ki67+	 13143 11002
11799	0	0	Ki67+	 13146 10981
11800	0	0	Ki67+	 13155 10921
11801	0	0	Ki67+	 13264 11027
11802	0	0	Ki67+	 13272 10682
11803	0	0	Ki67+	 13301 10927
11804	0	0	Ki67+	 13302 10860
11805	0	0	Ki67+	 13332 10891
11806	0	0	Ki67+	 13348 10985
11807	0	0	Ki67+	 13361 11171
11808	0	0	Ki67+	 13372 10996
11809	0	0	Ki67+	 13384 11270
11810	0	0	Ki67+	 13446 10990
11811	0	0	Ki67+	 13454 11079
11812	0	0	Ki67+	 13498 11070
11813	0	0	Ki67+	 13509 10642
11814	0	0	Ki67+	 13524 10638
11815	0	0	Ki67+	 13565 10684
11816	0	0	Ki67+	 13579 10679
11817	0	0	Ki67+	 13682 10984
11818	0	0	Ki67+	 13748 10560
11819	0	0	Ki67+	 13022 11940
11820	0	0	Ki67+	 13033 11838
11821	0	0	Ki67+	 13040 11969
11822	0	0	Ki67+	 13052 12102
11823	0	0	Ki67+	 13068 11952
11824	0	0	Ki67+	 13087 11897
11825	0	0	Ki67+	 13093 11881
11826	0	0	Ki67+	 13151 11876
11827	0	0	Ki67+	 13182 11894
11828	0	0	Ki67+	 13183 11859
11829	0	0	Ki67+	 13224 11885
11830	0	0	Ki67+	 13238 11874
11831	0	0	Ki67+	 13360 11896
11832	0	0	Ki67+	 13365 11907
11833	0	0	Ki67+	 13484 11315
11834	0	0	Ki67+	 13555 11367
11835	0	0	Ki67+	 13734 12014
11836	0	0	Ki67+	 13757 11974
11837	0	0	Ki67+	 13764 11943
11838	0	0	Ki67+	 13767 11920
11839	0	0	Ki67+	 13031 12701
11840	0	0	Ki67+	 13087 12785
11841	0	0	Ki67+	 13129 12794
11842	0	0	Ki67+	 13173 12553
11843	0	0	Ki67+	 13185 12828
11844	0	0	Ki67+	 13208 12633
11845	0	0	Ki67+	 13235 12528
11846	0	0	Ki67+	 13242 12615
11847	0	0	Ki67+	 13257 12136
11848	0	0	Ki67+	 13275 12159
11849	0	0	Ki67+	 13283 12565
11850	0	0	Ki67+	 13291 12539
11851	0	0	Ki67+	 13305 12613
11852	0	0	Ki67+	 13383 12647
11853	0	0	Ki67+	 13383 12672
11854	0	0	Ki67+	 13413 12631
11855	0	0	Ki67+	 13479 12663
11856	0	0	Ki67+	 13499 12592
11857	0	0	Ki67+	 13541 12576
11858	0	0	Ki67+	 13561 12864
11859	0	0	Ki67+	 13563 12579
11860	0	0	Ki67+	 13568 12887
11861	0	0	Ki67+	 13585 12783
11862	0	0	Ki67+	 13601 12666
11863	0	0	Ki67+	 13603 12634
11864	0	0	Ki67+	 13604 12561
11865	0	0	Ki67+	 13607 12654
11866	0	0	Ki67+	 13610 12842
11867	0	0	Ki67+	 13614 12791
11868	0	0	Ki67+	 13615 12622
11869	0	0	Ki67+	 13626 12582
11870	0	0	Ki67+	 13641 12770
11871	0	0	Ki67+	 13655 12689
11872	0	0	Ki67+	 13663 12466
11873	0	0	Ki67+	 13668 12479
11874	0	0	Ki67+	 13678 12649
11875	0	0	Ki67+	 13690 12621
11876	0	0	Ki67+	 13692 12729
11877	0	0	Ki67+	 13748 12809
11878	0	0	Ki67+	 12995 13454
11879	0	0	Ki67+	 12997 13605
11880	0	0	Ki67+	 12999 13367
11881	0	0	Ki67+	 13011 13398
11882	0	0	Ki67+	 13043 13412
11883	0	0	Ki67+	 13363 13381
11884	0	0	Ki67+	 13537 13571
11885	0	0	Ki67+	 13682 13502
11886	0	0	Ki67+	 13704 13499
11887	0	0	Ki67+	 13002 14185
11888	0	0	Ki67+	 13020 14174
11889	0	0	Ki67+	 13026 14245
11890	0	0	Ki67+	 13030 14128
11891	0	0	Ki67+	 13032 14043
11892	0	0	Ki67+	 13036 14218
11893	0	0	Ki67+	 13065 14024
11894	0	0	Ki67+	 13066 14331
11895	0	0	Ki67+	 13098 14178
11896	0	0	Ki67+	 13111 14048
11897	0	0	Ki67+	 13134 14122
11898	0	0	Ki67+	 13147 14176
11899	0	0	Ki67+	 13175 14163
11900	0	0	Ki67+	 13233 14414
11901	0	0	Ki67+	 13239 14486
11902	0	0	Ki67+	 13261 14472
11903	0	0	Ki67+	 13264 14397
11904	0	0	Ki67+	 13278 14480
11905	0	0	Ki67+	 13290 14498
11906	0	0	Ki67+	 13313 14511
11907	0	0	Ki67+	 13321 14388
11908	0	0	Ki67+	 13324 14433
11909	0	0	Ki67+	 13330 14408
11910	0	0	Ki67+	 13331 14466
11911	0	0	Ki67+	 13345 14503
11912	0	0	Ki67+	 13349 13750
11913	0	0	Ki67+	 13349 14416
11914	0	0	Ki67+	 13357 14471
11915	0	0	Ki67+	 13360 14435
11916	0	0	Ki67+	 13365 14479
11917	0	0	Ki67+	 13375 14431
11918	0	0	Ki67+	 13376 14453
11919	0	0	Ki67+	 13393 14411
11920	0	0	Ki67+	 13396 14459
11921	0	0	Ki67+	 13409 14505
11922	0	0	Ki67+	 13410 14490
11923	0	0	Ki67+	 13427 14487
11924	0	0	Ki67+	 13429 14434
11925	0	0	Ki67+	 13444 14441
11926	0	0	Ki67+	 13445 14298
11927	0	0	Ki67+	 13452 14457
11928	0	0	Ki67+	 13460 14467
11929	0	0	Ki67+	 13656 14318
11930	0	0	Ki67+	 13717 14503
11931	0	0	Ki67+	 13722 14413
11932	0	0	Ki67+	 13729 14377
11933	0	0	Ki67+	 13730 14327
11934	0	0	Ki67+	 13734 14497
11935	0	0	Ki67+	 13756 14444
11936	0	0	Ki67+	 13757 14474
11937	0	0	Ki67+	 13759 14224
11938	0	0	Ki67+	 13764 14394
11939	0	0	Ki67+	 13775 14500
11940	0	0	Ki67+	 13781 14443
11941	0	0	Ki67+	 13785 14385
11942	0	0	Ki67+	 13789 14471
11943	0	0	Ki67+	 13791 14412
11944	0	0	Ki67+	 13043 15139
11945	0	0	Ki67+	 13104 14614
11946	0	0	Ki67+	 13118 14949
11947	0	0	Ki67+	 13131 15029
11948	0	0	Ki67+	 13177 14642
11949	0	0	Ki67+	 13188 14581
11950	0	0	Ki67+	 13210 14528
11951	0	0	Ki67+	 13211 14653
11952	0	0	Ki67+	 13211 14703
11953	0	0	Ki67+	 13215 14768
11954	0	0	Ki67+	 13217 14513
11955	0	0	Ki67+	 13219 14613
11956	0	0	Ki67+	 13221 14849
11957	0	0	Ki67+	 13224 14683
11958	0	0	Ki67+	 13232 14580
11959	0	0	Ki67+	 13234 14750
11960	0	0	Ki67+	 13237 14539
11961	0	0	Ki67+	 13239 14974
11962	0	0	Ki67+	 13241 14737
11963	0	0	Ki67+	 13246 14833
11964	0	0	Ki67+	 13249 14882
11965	0	0	Ki67+	 13252 14611
11966	0	0	Ki67+	 13257 15296
11967	0	0	Ki67+	 13258 14701
11968	0	0	Ki67+	 13258 14815
11969	0	0	Ki67+	 13258 15283
11970	0	0	Ki67+	 13261 14599
11971	0	0	Ki67+	 13261 15265
11972	0	0	Ki67+	 13264 14922
11973	0	0	Ki67+	 13265 15047
11974	0	0	Ki67+	 13266 14519
11975	0	0	Ki67+	 13266 15254
11976	0	0	Ki67+	 13267 14761
11977	0	0	Ki67+	 13270 14836
11978	0	0	Ki67+	 13272 15014
11979	0	0	Ki67+	 13273 15185
11980	0	0	Ki67+	 13276 14594
11981	0	0	Ki67+	 13279 14937
11982	0	0	Ki67+	 13279 15056
11983	0	0	Ki67+	 13283 15240
11984	0	0	Ki67+	 13285 15296
11985	0	0	Ki67+	 13288 15176
11986	0	0	Ki67+	 13289 14684
11987	0	0	Ki67+	 13289 15191
11988	0	0	Ki67+	 13290 14908
11989	0	0	Ki67+	 13293 14863
11990	0	0	Ki67+	 13303 14546
11991	0	0	Ki67+	 13307 15241
11992	0	0	Ki67+	 13310 15070
11993	0	0	Ki67+	 13311 14845
11994	0	0	Ki67+	 13311 15210
11995	0	0	Ki67+	 13312 14648
11996	0	0	Ki67+	 13312 15268
11997	0	0	Ki67+	 13313 14588
11998	0	0	Ki67+	 13318 15166
11999	0	0	Ki67+	 13320 14885
12000	0	0	Ki67+	 13320 14958
12001	0	0	Ki67+	 13320 14984
12002	0	0	Ki67+	 13320 15095
12003	0	0	Ki67+	 13322 15236
12004	0	0	Ki67+	 13324 14923
12005	0	0	Ki67+	 13328 15137
12006	0	0	Ki67+	 13329 14534
12007	0	0	Ki67+	 13330 14771
12008	0	0	Ki67+	 13333 14669
12009	0	0	Ki67+	 13333 14871
12010	0	0	Ki67+	 13334 14552
12011	0	0	Ki67+	 13335 14629
12012	0	0	Ki67+	 13336 15208
12013	0	0	Ki67+	 13336 15273
12014	0	0	Ki67+	 13341 14993
12015	0	0	Ki67+	 13342 14658
12016	0	0	Ki67+	 13342 15011
12017	0	0	Ki67+	 13345 14736
12018	0	0	Ki67+	 13345 15050
12019	0	0	Ki67+	 13348 15266
12020	0	0	Ki67+	 13349 15299
12021	0	0	Ki67+	 13351 14877
12022	0	0	Ki67+	 13351 15150
12023	0	0	Ki67+	 13351 15176
12024	0	0	Ki67+	 13352 14725
12025	0	0	Ki67+	 13355 14529
12026	0	0	Ki67+	 13355 15034
12027	0	0	Ki67+	 13356 14916
12028	0	0	Ki67+	 13362 14580
12029	0	0	Ki67+	 13363 14686
12030	0	0	Ki67+	 13363 15239
12031	0	0	Ki67+	 13366 14954
12032	0	0	Ki67+	 13368 15166
12033	0	0	Ki67+	 13369 15020
12034	0	0	Ki67+	 13370 14651
12035	0	0	Ki67+	 13375 14869
12036	0	0	Ki67+	 13375 14990
12037	0	0	Ki67+	 13379 15295
12038	0	0	Ki67+	 13380 14723
12039	0	0	Ki67+	 13380 15068
12040	0	0	Ki67+	 13381 14663
12041	0	0	Ki67+	 13381 14706
12042	0	0	Ki67+	 13382 14926
12043	0	0	Ki67+	 13382 15276
12044	0	0	Ki67+	 13383 15091
12045	0	0	Ki67+	 13383 15265
12046	0	0	Ki67+	 13385 15181
12047	0	0	Ki67+	 13390 14836
12048	0	0	Ki67+	 13390 14974
12049	0	0	Ki67+	 13395 15156
12050	0	0	Ki67+	 13396 15039
12051	0	0	Ki67+	 13397 15059
12052	0	0	Ki67+	 13397 15240
12053	0	0	Ki67+	 13399 14900
12054	0	0	Ki67+	 13401 15098
12055	0	0	Ki67+	 13402 15185
12056	0	0	Ki67+	 13406 14854
12057	0	0	Ki67+	 13407 14536
12058	0	0	Ki67+	 13419 15126
12059	0	0	Ki67+	 13422 15089
12060	0	0	Ki67+	 13424 15141
12061	0	0	Ki67+	 13424 15202
12062	0	0	Ki67+	 13426 15064
12063	0	0	Ki67+	 13427 15185
12064	0	0	Ki67+	 13429 14916
12065	0	0	Ki67+	 13442 14987
12066	0	0	Ki67+	 13445 15115
12067	0	0	Ki67+	 13447 15070
12068	0	0	Ki67+	 13451 15158
12069	0	0	Ki67+	 13455 14900
12070	0	0	Ki67+	 13455 15173
12071	0	0	Ki67+	 13457 15265
12072	0	0	Ki67+	 13465 14973
12073	0	0	Ki67+	 13467 14563
12074	0	0	Ki67+	 13468 15118
12075	0	0	Ki67+	 13472 15236
12076	0	0	Ki67+	 13476 15152
12077	0	0	Ki67+	 13477 15186
12078	0	0	Ki67+	 13479 15305
12079	0	0	Ki67+	 13482 14932
12080	0	0	Ki67+	 13484 15226
12081	0	0	Ki67+	 13484 15257
12082	0	0	Ki67+	 13485 14716
12083	0	0	Ki67+	 13485 15115
12084	0	0	Ki67+	 13486 14620
12085	0	0	Ki67+	 13487 15287
12086	0	0	Ki67+	 13490 14862
12087	0	0	Ki67+	 13495 14534
12088	0	0	Ki67+	 13497 15100
12089	0	0	Ki67+	 13500 14711
12090	0	0	Ki67+	 13501 14752
12091	0	0	Ki67+	 13502 14558
12092	0	0	Ki67+	 13507 14878
12093	0	0	Ki67+	 13507 15208
12094	0	0	Ki67+	 13511 14608
12095	0	0	Ki67+	 13524 14993
12096	0	0	Ki67+	 13526 15289
12097	0	0	Ki67+	 13528 15082
12098	0	0	Ki67+	 13531 15255
12099	0	0	Ki67+	 13537 14943
12100	0	0	Ki67+	 13538 14679
12101	0	0	Ki67+	 13540 14710
12102	0	0	Ki67+	 13541 15052
12103	0	0	Ki67+	 13543 15158
12104	0	0	Ki67+	 13556 14708
12105	0	0	Ki67+	 13558 15116
12106	0	0	Ki67+	 13559 15132
12107	0	0	Ki67+	 13562 14812
12108	0	0	Ki67+	 13562 15079
12109	0	0	Ki67+	 13570 15036
12110	0	0	Ki67+	 13571 15162
12111	0	0	Ki67+	 13573 14972
12112	0	0	Ki67+	 13577 14604
12113	0	0	Ki67+	 13579 15288
12114	0	0	Ki67+	 13581 14619
12115	0	0	Ki67+	 13588 14998
12116	0	0	Ki67+	 13589 14978
12117	0	0	Ki67+	 13590 15082
12118	0	0	Ki67+	 13591 15122
12119	0	0	Ki67+	 13593 15014
12120	0	0	Ki67+	 13595 15169
12121	0	0	Ki67+	 13596 14961
12122	0	0	Ki67+	 13597 15061
12123	0	0	Ki67+	 13603 15195
12124	0	0	Ki67+	 13605 15109
12125	0	0	Ki67+	 13609 15048
12126	0	0	Ki67+	 13609 15222
12127	0	0	Ki67+	 13611 15288
12128	0	0	Ki67+	 13616 15005
12129	0	0	Ki67+	 13616 15031
12130	0	0	Ki67+	 13621 15192
12131	0	0	Ki67+	 13622 15094
12132	0	0	Ki67+	 13628 15274
12133	0	0	Ki67+	 13640 15291
12134	0	0	Ki67+	 13643 15189
12135	0	0	Ki67+	 13665 15278
12136	0	0	Ki67+	 13702 15006
12137	0	0	Ki67+	 13711 14539
12138	0	0	Ki67+	 13711 14966
12139	0	0	Ki67+	 13723 15095
12140	0	0	Ki67+	 13734 14557
12141	0	0	Ki67+	 13737 14532
12142	0	0	Ki67+	 13739 14596
12143	0	0	Ki67+	 13745 14665
12144	0	0	Ki67+	 13746 14883
12145	0	0	Ki67+	 13748 14547
12146	0	0	Ki67+	 13751 15136
12147	0	0	Ki67+	 13761 14633
12148	0	0	Ki67+	 13763 14523
12149	0	0	Ki67+	 13769 14594
12150	0	0	Ki67+	 13769 14715
12151	0	0	Ki67+	 13770 14544
12152	0	0	Ki67+	 13772 14689
12153	0	0	Ki67+	 13778 14653
12154	0	0	Ki67+	 13786 14555
12155	0	0	Ki67+	 13786 14620
12156	0	0	Ki67+	 13788 14675
12157	0	0	Ki67+	 12994 15562
12158	0	0	Ki67+	 12995 15574
12159	0	0	Ki67+	 12998 15659
12160	0	0	Ki67+	 13001 15750
12161	0	0	Ki67+	 13004 15783
12162	0	0	Ki67+	 13012 15799
12163	0	0	Ki67+	 13012 15824
12164	0	0	Ki67+	 13013 15555
12165	0	0	Ki67+	 13014 15616
12166	0	0	Ki67+	 13016 15405
12167	0	0	Ki67+	 13017 15328
12168	0	0	Ki67+	 13020 15862
12169	0	0	Ki67+	 13021 15760
12170	0	0	Ki67+	 13022 15543
12171	0	0	Ki67+	 13022 16098
12172	0	0	Ki67+	 13026 15637
12173	0	0	Ki67+	 13026 15795
12174	0	0	Ki67+	 13028 15597
12175	0	0	Ki67+	 13029 15664
12176	0	0	Ki67+	 13031 15825
12177	0	0	Ki67+	 13035 16090
12178	0	0	Ki67+	 13037 15700
12179	0	0	Ki67+	 13046 15756
12180	0	0	Ki67+	 13048 16079
12181	0	0	Ki67+	 13050 15654
12182	0	0	Ki67+	 13056 15720
12183	0	0	Ki67+	 13068 16085
12184	0	0	Ki67+	 13068 16101
12185	0	0	Ki67+	 13102 15698
12186	0	0	Ki67+	 13104 15735
12187	0	0	Ki67+	 13117 15656
12188	0	0	Ki67+	 13255 15316
12189	0	0	Ki67+	 13263 15352
12190	0	0	Ki67+	 13268 15319
12191	0	0	Ki67+	 13271 15389
12192	0	0	Ki67+	 13275 15401
12193	0	0	Ki67+	 13277 15376
12194	0	0	Ki67+	 13289 15451
12195	0	0	Ki67+	 13296 15429
12196	0	0	Ki67+	 13298 15463
12197	0	0	Ki67+	 13304 15332
12198	0	0	Ki67+	 13305 15380
12199	0	0	Ki67+	 13306 15487
12200	0	0	Ki67+	 13312 15409
12201	0	0	Ki67+	 13313 15498
12202	0	0	Ki67+	 13318 15437
12203	0	0	Ki67+	 13321 15319
12204	0	0	Ki67+	 13329 15491
12205	0	0	Ki67+	 13329 15554
12206	0	0	Ki67+	 13330 15517
12207	0	0	Ki67+	 13332 15451
12208	0	0	Ki67+	 13337 15471
12209	0	0	Ki67+	 13344 15386
12210	0	0	Ki67+	 13352 15580
12211	0	0	Ki67+	 13355 15480
12212	0	0	Ki67+	 13357 15346
12213	0	0	Ki67+	 13357 15507
12214	0	0	Ki67+	 13358 15449
12215	0	0	Ki67+	 13359 15535
12216	0	0	Ki67+	 13362 15371
12217	0	0	Ki67+	 13368 15323
12218	0	0	Ki67+	 13373 15475
12219	0	0	Ki67+	 13382 15550
12220	0	0	Ki67+	 13383 15592
12221	0	0	Ki67+	 13384 15609
12222	0	0	Ki67+	 13387 15391
12223	0	0	Ki67+	 13390 15446
12224	0	0	Ki67+	 13390 15518
12225	0	0	Ki67+	 13393 15327
12226	0	0	Ki67+	 13396 15469
12227	0	0	Ki67+	 13401 15565
12228	0	0	Ki67+	 13406 15389
12229	0	0	Ki67+	 13410 15438
12230	0	0	Ki67+	 13413 15631
12231	0	0	Ki67+	 13414 15573
12232	0	0	Ki67+	 13420 15536
12233	0	0	Ki67+	 13430 15605
12234	0	0	Ki67+	 13441 15621
12235	0	0	Ki67+	 13441 15654
12236	0	0	Ki67+	 13447 15602
12237	0	0	Ki67+	 13461 15576
12238	0	0	Ki67+	 13465 15762
12239	0	0	Ki67+	 13472 15635
12240	0	0	Ki67+	 13473 15687
12241	0	0	Ki67+	 13483 15607
12242	0	0	Ki67+	 13487 15665
12243	0	0	Ki67+	 13491 15692
12244	0	0	Ki67+	 13492 15679
12245	0	0	Ki67+	 13498 15714
12246	0	0	Ki67+	 13499 15604
12247	0	0	Ki67+	 13499 15643
12248	0	0	Ki67+	 13507 15725
12249	0	0	Ki67+	 13517 15653
12250	0	0	Ki67+	 13518 15694
12251	0	0	Ki67+	 13520 15732
12252	0	0	Ki67+	 13523 15754
12253	0	0	Ki67+	 13535 15768
12254	0	0	Ki67+	 13539 15902
12255	0	0	Ki67+	 13540 16017
12256	0	0	Ki67+	 13541 15884
12257	0	0	Ki67+	 13542 15922
12258	0	0	Ki67+	 13544 16082
12259	0	0	Ki67+	 13550 15996
12260	0	0	Ki67+	 13551 15679
12261	0	0	Ki67+	 13551 15973
12262	0	0	Ki67+	 13553 16026
12263	0	0	Ki67+	 13554 15942
12264	0	0	Ki67+	 13554 16063
12265	0	0	Ki67+	 13559 15741
12266	0	0	Ki67+	 13560 15864
12267	0	0	Ki67+	 13564 15716
12268	0	0	Ki67+	 13564 15972
12269	0	0	Ki67+	 13569 15313
12270	0	0	Ki67+	 13574 15798
12271	0	0	Ki67+	 13576 16068
12272	0	0	Ki67+	 13577 15869
12273	0	0	Ki67+	 13577 16002
12274	0	0	Ki67+	 13583 16012
12275	0	0	Ki67+	 13587 15800
12276	0	0	Ki67+	 13591 15881
12277	0	0	Ki67+	 13598 15910
12278	0	0	Ki67+	 13599 15780
12279	0	0	Ki67+	 13604 15315
12280	0	0	Ki67+	 13614 15893
12281	0	0	Ki67+	 13617 15347
12282	0	0	Ki67+	 13619 15811
12283	0	0	Ki67+	 13624 15768
12284	0	0	Ki67+	 13625 15369
12285	0	0	Ki67+	 13638 15393
12286	0	0	Ki67+	 13642 15322
12287	0	0	Ki67+	 13643 15914
12288	0	0	Ki67+	 13646 15431
12289	0	0	Ki67+	 13647 15452
12290	0	0	Ki67+	 13647 16073
12291	0	0	Ki67+	 13650 15481
12292	0	0	Ki67+	 13651 15401
12293	0	0	Ki67+	 13653 15348
12294	0	0	Ki67+	 13655 15845
12295	0	0	Ki67+	 13656 15463
12296	0	0	Ki67+	 13657 15318
12297	0	0	Ki67+	 13659 15495
12298	0	0	Ki67+	 13660 15379
12299	0	0	Ki67+	 13668 15868
12300	0	0	Ki67+	 13669 15841
12301	0	0	Ki67+	 13670 15365
12302	0	0	Ki67+	 13670 15453
12303	0	0	Ki67+	 13672 15354
12304	0	0	Ki67+	 13672 15545
12305	0	0	Ki67+	 13674 15422
12306	0	0	Ki67+	 13677 15811
12307	0	0	Ki67+	 13680 15857
12308	0	0	Ki67+	 13682 15380
12309	0	0	Ki67+	 13682 15605
12310	0	0	Ki67+	 13688 15335
12311	0	0	Ki67+	 13688 15493
12312	0	0	Ki67+	 13692 15664
12313	0	0	Ki67+	 13693 15684
12314	0	0	Ki67+	 13694 15561
12315	0	0	Ki67+	 13695 15347
12316	0	0	Ki67+	 13697 15709
12317	0	0	Ki67+	 13701 15357
12318	0	0	Ki67+	 13705 15393
12319	0	0	Ki67+	 13705 15458
12320	0	0	Ki67+	 13705 15526
12321	0	0	Ki67+	 13710 15613
12322	0	0	Ki67+	 13713 15422
12323	0	0	Ki67+	 13716 15736
12324	0	0	Ki67+	 13719 15710
12325	0	0	Ki67+	 13722 15679
12326	0	0	Ki67+	 13725 15656
12327	0	0	Ki67+	 13726 15538
12328	0	0	Ki67+	 13728 15559
12329	0	0	Ki67+	 13730 15473
12330	0	0	Ki67+	 13736 15615
12331	0	0	Ki67+	 13737 15633
12332	0	0	Ki67+	 13738 15497
12333	0	0	Ki67+	 13740 15590
12334	0	0	Ki67+	 13741 15720
12335	0	0	Ki67+	 13749 15534
12336	0	0	Ki67+	 13749 15696
12337	0	0	Ki67+	 13755 15779
12338	0	0	Ki67+	 13756 15566
12339	0	0	Ki67+	 13756 15723
12340	0	0	Ki67+	 13765 15598
12341	0	0	Ki67+	 13766 15649
12342	0	0	Ki67+	 13767 15616
12343	0	0	Ki67+	 13772 15587
12344	0	0	Ki67+	 13782 15846
12345	0	0	Ki67+	 13782 15935
12346	0	0	Ki67+	 13784 15640
12347	0	0	Ki67+	 13784 16039
12348	0	0	Ki67+	 13788 15670
12349	0	0	Ki67+	 13008 16140
12350	0	0	Ki67+	 13009 16127
12351	0	0	Ki67+	 13035 16151
12352	0	0	Ki67+	 13045 16278
12353	0	0	Ki67+	 13053 16120
12354	0	0	Ki67+	 13083 16273
12355	0	0	Ki67+	 13089 16336
12356	0	0	Ki67+	 13107 16306
12357	0	0	Ki67+	 13163 16350
12358	0	0	Ki67+	 13165 16221
12359	0	0	Ki67+	 13169 16259
12360	0	0	Ki67+	 13189 16327
12361	0	0	Ki67+	 13193 16338
12362	0	0	Ki67+	 13198 16211
12363	0	0	Ki67+	 13200 16247
12364	0	0	Ki67+	 13207 16351
12365	0	0	Ki67+	 13218 16314
12366	0	0	Ki67+	 13231 16372
12367	0	0	Ki67+	 13240 16170
12368	0	0	Ki67+	 13245 16297
12369	0	0	Ki67+	 13261 16293
12370	0	0	Ki67+	 13265 16194
12371	0	0	Ki67+	 13286 16290
12372	0	0	Ki67+	 13303 16318
12373	0	0	Ki67+	 13314 16294
12374	0	0	Ki67+	 13315 16180
12375	0	0	Ki67+	 13331 16259
12376	0	0	Ki67+	 13354 16245
12377	0	0	Ki67+	 13381 16229
12378	0	0	Ki67+	 13418 16334
12379	0	0	Ki67+	 13442 16329
12380	0	0	Ki67+	 13443 16201
12381	0	0	Ki67+	 13458 16233
12382	0	0	Ki67+	 13481 16177
12383	0	0	Ki67+	 13483 16287
12384	0	0	Ki67+	 13501 16197
12385	0	0	Ki67+	 13512 16252
12386	0	0	Ki67+	 13526 16213
12387	0	0	Ki67+	 13796 5930
12388	0	0	Ki67+	 13803 5865
12389	0	0	Ki67+	 13809 5995
12390	0	0	Ki67+	 13816 5956
12391	0	0	Ki67+	 13823 5922
12392	0	0	Ki67+	 13826 5824
12393	0	0	Ki67+	 13833 6086
12394	0	0	Ki67+	 13835 6028
12395	0	0	Ki67+	 13840 5959
12396	0	0	Ki67+	 13842 5980
12397	0	0	Ki67+	 13850 6106
12398	0	0	Ki67+	 13856 5836
12399	0	0	Ki67+	 13857 6122
12400	0	0	Ki67+	 13864 6008
12401	0	0	Ki67+	 13869 6081
12402	0	0	Ki67+	 13877 5876
12403	0	0	Ki67+	 13879 5808
12404	0	0	Ki67+	 13889 5797
12405	0	0	Ki67+	 13911 5901
12406	0	0	Ki67+	 13915 5786
12407	0	0	Ki67+	 13926 5898
12408	0	0	Ki67+	 13944 6010
12409	0	0	Ki67+	 13961 6017
12410	0	0	Ki67+	 13964 5752
12411	0	0	Ki67+	 13971 6157
12412	0	0	Ki67+	 13976 6101
12413	0	0	Ki67+	 13984 6158
12414	0	0	Ki67+	 13985 5998
12415	0	0	Ki67+	 13986 6012
12416	0	0	Ki67+	 13986 6129
12417	0	0	Ki67+	 14001 5994
12418	0	0	Ki67+	 14001 6020
12419	0	0	Ki67+	 14013 6011
12420	0	0	Ki67+	 14024 6096
12421	0	0	Ki67+	 14029 5668
12422	0	0	Ki67+	 14035 5981
12423	0	0	Ki67+	 14039 6128
12424	0	0	Ki67+	 14051 5648
12425	0	0	Ki67+	 14053 5965
12426	0	0	Ki67+	 14061 6143
12427	0	0	Ki67+	 14066 5947
12428	0	0	Ki67+	 14068 6017
12429	0	0	Ki67+	 14068 6063
12430	0	0	Ki67+	 14069 6085
12431	0	0	Ki67+	 14080 5852
12432	0	0	Ki67+	 14080 5928
12433	0	0	Ki67+	 14096 5935
12434	0	0	Ki67+	 14102 6066
12435	0	0	Ki67+	 14109 6048
12436	0	0	Ki67+	 14126 5661
12437	0	0	Ki67+	 14128 6012
12438	0	0	Ki67+	 14131 5975
12439	0	0	Ki67+	 14148 6021
12440	0	0	Ki67+	 14150 6064
12441	0	0	Ki67+	 14161 5677
12442	0	0	Ki67+	 14168 6060
12443	0	0	Ki67+	 14179 5621
12444	0	0	Ki67+	 14179 5685
12445	0	0	Ki67+	 14182 5705
12446	0	0	Ki67+	 14190 5923
12447	0	0	Ki67+	 14201 5614
12448	0	0	Ki67+	 14204 5907
12449	0	0	Ki67+	 14207 5926
12450	0	0	Ki67+	 14208 6146
12451	0	0	Ki67+	 14214 5575
12452	0	0	Ki67+	 14215 5949
12453	0	0	Ki67+	 14220 5891
12454	0	0	Ki67+	 14229 5633
12455	0	0	Ki67+	 14234 5542
12456	0	0	Ki67+	 14235 5596
12457	0	0	Ki67+	 14236 5697
12458	0	0	Ki67+	 14242 5527
12459	0	0	Ki67+	 14244 5718
12460	0	0	Ki67+	 14245 5626
12461	0	0	Ki67+	 14247 5664
12462	0	0	Ki67+	 14255 5697
12463	0	0	Ki67+	 14257 5888
12464	0	0	Ki67+	 14258 5866
12465	0	0	Ki67+	 14265 5563
12466	0	0	Ki67+	 14267 5875
12467	0	0	Ki67+	 14273 5728
12468	0	0	Ki67+	 14274 5745
12469	0	0	Ki67+	 14275 5544
12470	0	0	Ki67+	 14278 5672
12471	0	0	Ki67+	 14278 5808
12472	0	0	Ki67+	 14286 5787
12473	0	0	Ki67+	 14288 5848
12474	0	0	Ki67+	 14289 5773
12475	0	0	Ki67+	 14305 5686
12476	0	0	Ki67+	 14308 5777
12477	0	0	Ki67+	 14311 5878
12478	0	0	Ki67+	 14316 5529
12479	0	0	Ki67+	 14319 5718
12480	0	0	Ki67+	 14320 5669
12481	0	0	Ki67+	 14321 5601
12482	0	0	Ki67+	 14323 5581
12483	0	0	Ki67+	 14323 5806
12484	0	0	Ki67+	 14324 6029
12485	0	0	Ki67+	 14328 5863
12486	0	0	Ki67+	 14328 6153
12487	0	0	Ki67+	 14332 5728
12488	0	0	Ki67+	 14333 5635
12489	0	0	Ki67+	 14337 5690
12490	0	0	Ki67+	 14343 5754
12491	0	0	Ki67+	 14345 5535
12492	0	0	Ki67+	 14346 5990
12493	0	0	Ki67+	 14347 5733
12494	0	0	Ki67+	 14349 6112
12495	0	0	Ki67+	 14363 6134
12496	0	0	Ki67+	 14364 5701
12497	0	0	Ki67+	 14373 5536
12498	0	0	Ki67+	 14377 5703
12499	0	0	Ki67+	 14379 5552
12500	0	0	Ki67+	 14379 5735
12501	0	0	Ki67+	 14380 5622
12502	0	0	Ki67+	 14381 5723
12503	0	0	Ki67+	 14383 5645
12504	0	0	Ki67+	 14393 5680
12505	0	0	Ki67+	 14396 5537
12506	0	0	Ki67+	 14400 5610
12507	0	0	Ki67+	 14411 5522
12508	0	0	Ki67+	 14413 6032
12509	0	0	Ki67+	 14416 5617
12510	0	0	Ki67+	 14417 5659
12511	0	0	Ki67+	 14421 5546
12512	0	0	Ki67+	 14431 5621
12513	0	0	Ki67+	 14432 5562
12514	0	0	Ki67+	 14432 5596
12515	0	0	Ki67+	 14432 5941
12516	0	0	Ki67+	 14434 6018
12517	0	0	Ki67+	 14444 5972
12518	0	0	Ki67+	 14448 6044
12519	0	0	Ki67+	 14449 5935
12520	0	0	Ki67+	 14451 6072
12521	0	0	Ki67+	 14452 5578
12522	0	0	Ki67+	 14463 5962
12523	0	0	Ki67+	 14472 5576
12524	0	0	Ki67+	 14474 6060
12525	0	0	Ki67+	 14478 6141
12526	0	0	Ki67+	 14479 6009
12527	0	0	Ki67+	 14483 5627
12528	0	0	Ki67+	 14488 5938
12529	0	0	Ki67+	 14489 5639
12530	0	0	Ki67+	 14498 6013
12531	0	0	Ki67+	 14499 5590
12532	0	0	Ki67+	 14519 6004
12533	0	0	Ki67+	 14521 6144
12534	0	0	Ki67+	 14523 5811
12535	0	0	Ki67+	 14531 5948
12536	0	0	Ki67+	 14534 5925
12537	0	0	Ki67+	 14538 5734
12538	0	0	Ki67+	 14544 5568
12539	0	0	Ki67+	 14556 5586
12540	0	0	Ki67+	 14572 5553
12541	0	0	Ki67+	 13842 6510
12542	0	0	Ki67+	 13860 6491
12543	0	0	Ki67+	 13861 6414
12544	0	0	Ki67+	 13862 6474
12545	0	0	Ki67+	 13873 6560
12546	0	0	Ki67+	 13874 6469
12547	0	0	Ki67+	 13881 6361
12548	0	0	Ki67+	 13887 6530
12549	0	0	Ki67+	 13895 6444
12550	0	0	Ki67+	 13895 6563
12551	0	0	Ki67+	 13900 6307
12552	0	0	Ki67+	 13906 6374
12553	0	0	Ki67+	 13906 6592
12554	0	0	Ki67+	 13908 6487
12555	0	0	Ki67+	 13915 6405
12556	0	0	Ki67+	 13922 6574
12557	0	0	Ki67+	 13924 6543
12558	0	0	Ki67+	 13930 6277
12559	0	0	Ki67+	 13939 6395
12560	0	0	Ki67+	 13940 6539
12561	0	0	Ki67+	 13942 6463
12562	0	0	Ki67+	 13943 6265
12563	0	0	Ki67+	 13952 6368
12564	0	0	Ki67+	 13958 6580
12565	0	0	Ki67+	 13962 6248
12566	0	0	Ki67+	 13964 6470
12567	0	0	Ki67+	 13965 6429
12568	0	0	Ki67+	 13977 6339
12569	0	0	Ki67+	 13977 6374
12570	0	0	Ki67+	 13978 6661
12571	0	0	Ki67+	 13984 6565
12572	0	0	Ki67+	 13988 6252
12573	0	0	Ki67+	 13991 6272
12574	0	0	Ki67+	 13991 6307
12575	0	0	Ki67+	 13998 6181
12576	0	0	Ki67+	 13998 6361
12577	0	0	Ki67+	 13998 6489
12578	0	0	Ki67+	 13999 6293
12579	0	0	Ki67+	 14006 6604
12580	0	0	Ki67+	 14015 6322
12581	0	0	Ki67+	 14015 6536
12582	0	0	Ki67+	 14019 6473
12583	0	0	Ki67+	 14020 6608
12584	0	0	Ki67+	 14024 6640
12585	0	0	Ki67+	 14029 6484
12586	0	0	Ki67+	 14034 6612
12587	0	0	Ki67+	 14035 6580
12588	0	0	Ki67+	 14038 6166
12589	0	0	Ki67+	 14038 6180
12590	0	0	Ki67+	 14040 6628
12591	0	0	Ki67+	 14041 6322
12592	0	0	Ki67+	 14047 6331
12593	0	0	Ki67+	 14047 6651
12594	0	0	Ki67+	 14054 6743
12595	0	0	Ki67+	 14057 6670
12596	0	0	Ki67+	 14061 6580
12597	0	0	Ki67+	 14062 6611
12598	0	0	Ki67+	 14065 6355
12599	0	0	Ki67+	 14075 6316
12600	0	0	Ki67+	 14075 6333
12601	0	0	Ki67+	 14083 6166
12602	0	0	Ki67+	 14089 6342
12603	0	0	Ki67+	 14114 6618
12604	0	0	Ki67+	 14118 6655
12605	0	0	Ki67+	 14134 6341
12606	0	0	Ki67+	 14135 6367
12607	0	0	Ki67+	 14147 6370
12608	0	0	Ki67+	 14164 6360
12609	0	0	Ki67+	 14225 6184
12610	0	0	Ki67+	 14239 6174
12611	0	0	Ki67+	 14266 6698
12612	0	0	Ki67+	 14337 6200
12613	0	0	Ki67+	 14353 6169
12614	0	0	Ki67+	 14354 6716
12615	0	0	Ki67+	 14380 6425
12616	0	0	Ki67+	 14380 6440
12617	0	0	Ki67+	 14388 6202
12618	0	0	Ki67+	 14393 6226
12619	0	0	Ki67+	 14404 6476
12620	0	0	Ki67+	 14422 6245
12621	0	0	Ki67+	 14422 6347
12622	0	0	Ki67+	 14424 6211
12623	0	0	Ki67+	 14430 6312
12624	0	0	Ki67+	 14514 6625
12625	0	0	Ki67+	 14522 6197
12626	0	0	Ki67+	 14534 6165
12627	0	0	Ki67+	 14547 6172
12628	0	0	Ki67+	 14550 6226
12629	0	0	Ki67+	 14577 6530
12630	0	0	Ki67+	 14585 6440
12631	0	0	Ki67+	 13798 7734
12632	0	0	Ki67+	 13981 7544
12633	0	0	Ki67+	 14238 7513
12634	0	0	Ki67+	 14309 7606
12635	0	0	Ki67+	 14345 6965
12636	0	0	Ki67+	 14423 7651
12637	0	0	Ki67+	 14449 7647
12638	0	0	Ki67+	 14450 7487
12639	0	0	Ki67+	 14452 7381
12640	0	0	Ki67+	 14501 7662
12641	0	0	Ki67+	 14518 7604
12642	0	0	Ki67+	 14519 7666
12643	0	0	Ki67+	 14523 7624
12644	0	0	Ki67+	 14524 7690
12645	0	0	Ki67+	 14543 7686
12646	0	0	Ki67+	 14550 6995
12647	0	0	Ki67+	 14555 7635
12648	0	0	Ki67+	 13987 8465
12649	0	0	Ki67+	 14109 8538
12650	0	0	Ki67+	 14115 8554
12651	0	0	Ki67+	 14142 8512
12652	0	0	Ki67+	 14152 8453
12653	0	0	Ki67+	 14185 8195
12654	0	0	Ki67+	 14209 8547
12655	0	0	Ki67+	 14227 8295
12656	0	0	Ki67+	 14227 8547
12657	0	0	Ki67+	 14233 8390
12658	0	0	Ki67+	 14235 7768
12659	0	0	Ki67+	 14242 7780
12660	0	0	Ki67+	 14266 8529
12661	0	0	Ki67+	 14296 8545
12662	0	0	Ki67+	 14298 8178
12663	0	0	Ki67+	 14334 8524
12664	0	0	Ki67+	 14338 8506
12665	0	0	Ki67+	 14365 7962
12666	0	0	Ki67+	 14408 7932
12667	0	0	Ki67+	 14530 8147
12668	0	0	Ki67+	 14542 7843
12669	0	0	Ki67+	 13876 8862
12670	0	0	Ki67+	 13881 8637
12671	0	0	Ki67+	 13895 8862
12672	0	0	Ki67+	 13908 8798
12673	0	0	Ki67+	 13946 8677
12674	0	0	Ki67+	 13948 8698
12675	0	0	Ki67+	 13960 8737
12676	0	0	Ki67+	 13984 8685
12677	0	0	Ki67+	 14025 8726
12678	0	0	Ki67+	 14025 8748
12679	0	0	Ki67+	 14029 8687
12680	0	0	Ki67+	 14041 8738
12681	0	0	Ki67+	 14045 8661
12682	0	0	Ki67+	 14055 8681
12683	0	0	Ki67+	 14097 8653
12684	0	0	Ki67+	 14098 8574
12685	0	0	Ki67+	 14150 8791
12686	0	0	Ki67+	 14174 8597
12687	0	0	Ki67+	 14188 8890
12688	0	0	Ki67+	 14194 8606
12689	0	0	Ki67+	 14201 8563
12690	0	0	Ki67+	 14211 8567
12691	0	0	Ki67+	 14228 8561
12692	0	0	Ki67+	 14237 8869
12693	0	0	Ki67+	 14240 8856
12694	0	0	Ki67+	 14369 8830
12695	0	0	Ki67+	 14423 8851
12696	0	0	Ki67+	 14427 8711
12697	0	0	Ki67+	 14441 8695
12698	0	0	Ki67+	 14456 8865
12699	0	0	Ki67+	 14471 8740
12700	0	0	Ki67+	 14476 8693
12701	0	0	Ki67+	 14481 8794
12702	0	0	Ki67+	 14490 8896
12703	0	0	Ki67+	 14503 8735
12704	0	0	Ki67+	 14512 8922
12705	0	0	Ki67+	 14512 8943
12706	0	0	Ki67+	 14534 9166
12707	0	0	Ki67+	 14538 9252
12708	0	0	Ki67+	 14543 9230
12709	0	0	Ki67+	 14547 9164
12710	0	0	Ki67+	 14550 8709
12711	0	0	Ki67+	 14560 8714
12712	0	0	Ki67+	 14560 9276
12713	0	0	Ki67+	 14565 8746
12714	0	0	Ki67+	 14570 8813
12715	0	0	Ki67+	 14574 9264
12716	0	0	Ki67+	 14590 8879
12717	0	0	Ki67+	 13835 10062
12718	0	0	Ki67+	 13871 9485
12719	0	0	Ki67+	 13898 9665
12720	0	0	Ki67+	 13905 9638
12721	0	0	Ki67+	 13914 9605
12722	0	0	Ki67+	 13914 10128
12723	0	0	Ki67+	 13928 10068
12724	0	0	Ki67+	 13935 9558
12725	0	0	Ki67+	 13945 9629
12726	0	0	Ki67+	 13946 9579
12727	0	0	Ki67+	 13946 9671
12728	0	0	Ki67+	 13953 9652
12729	0	0	Ki67+	 13968 9635
12730	0	0	Ki67+	 13972 9661
12731	0	0	Ki67+	 13975 9574
12732	0	0	Ki67+	 13988 9550
12733	0	0	Ki67+	 14067 9914
12734	0	0	Ki67+	 14106 10037
12735	0	0	Ki67+	 14116 9859
12736	0	0	Ki67+	 14122 9990
12737	0	0	Ki67+	 14126 10065
12738	0	0	Ki67+	 14132 9505
12739	0	0	Ki67+	 14141 9991
12740	0	0	Ki67+	 14142 10055
12741	0	0	Ki67+	 14149 9644
12742	0	0	Ki67+	 14160 9881
12743	0	0	Ki67+	 14161 9915
12744	0	0	Ki67+	 14174 9896
12745	0	0	Ki67+	 14185 10021
12746	0	0	Ki67+	 14197 10018
12747	0	0	Ki67+	 14198 9942
12748	0	0	Ki67+	 14200 10045
12749	0	0	Ki67+	 14246 10113
12750	0	0	Ki67+	 14247 10158
12751	0	0	Ki67+	 14267 10149
12752	0	0	Ki67+	 14366 9584
12753	0	0	Ki67+	 14562 9385
12754	0	0	Ki67+	 14575 9858
12755	0	0	Ki67+	 14589 9440
12756	0	0	Ki67+	 13834 10772
12757	0	0	Ki67+	 13851 10517
12758	0	0	Ki67+	 13860 10499
12759	0	0	Ki67+	 13873 10475
12760	0	0	Ki67+	 13879 10272
12761	0	0	Ki67+	 13923 10248
12762	0	0	Ki67+	 13951 10216
12763	0	0	Ki67+	 13959 10241
12764	0	0	Ki67+	 13982 10796
12765	0	0	Ki67+	 13985 10502
12766	0	0	Ki67+	 14000 10334
12767	0	0	Ki67+	 14003 10597
12768	0	0	Ki67+	 14003 10630
12769	0	0	Ki67+	 14014 10506
12770	0	0	Ki67+	 14022 10377
12771	0	0	Ki67+	 14025 10697
12772	0	0	Ki67+	 14041 10918
12773	0	0	Ki67+	 14063 10416
12774	0	0	Ki67+	 14093 10393
12775	0	0	Ki67+	 14109 10640
12776	0	0	Ki67+	 14126 10640
12777	0	0	Ki67+	 14133 10231
12778	0	0	Ki67+	 14137 10199
12779	0	0	Ki67+	 14138 10734
12780	0	0	Ki67+	 14201 10643
12781	0	0	Ki67+	 14201 10763
12782	0	0	Ki67+	 14204 10291
12783	0	0	Ki67+	 14208 10324
12784	0	0	Ki67+	 14209 10541
12785	0	0	Ki67+	 14215 10518
12786	0	0	Ki67+	 14219 10704
12787	0	0	Ki67+	 14225 10566
12788	0	0	Ki67+	 14228 10828
12789	0	0	Ki67+	 14228 10865
12790	0	0	Ki67+	 14230 10795
12791	0	0	Ki67+	 14231 10619
12792	0	0	Ki67+	 14233 10300
12793	0	0	Ki67+	 14234 10741
12794	0	0	Ki67+	 14239 10323
12795	0	0	Ki67+	 14241 10496
12796	0	0	Ki67+	 14245 10707
12797	0	0	Ki67+	 14248 10796
12798	0	0	Ki67+	 14256 10840
12799	0	0	Ki67+	 14259 10433
12800	0	0	Ki67+	 14260 10612
12801	0	0	Ki67+	 14261 10483
12802	0	0	Ki67+	 14270 10410
12803	0	0	Ki67+	 14286 10452
12804	0	0	Ki67+	 14307 10614
12805	0	0	Ki67+	 14310 10589
12806	0	0	Ki67+	 14318 10481
12807	0	0	Ki67+	 14327 10503
12808	0	0	Ki67+	 14328 10545
12809	0	0	Ki67+	 14378 10535
12810	0	0	Ki67+	 14380 10506
12811	0	0	Ki67+	 14387 10862
12812	0	0	Ki67+	 14390 10509
12813	0	0	Ki67+	 14391 10889
12814	0	0	Ki67+	 14392 10574
12815	0	0	Ki67+	 14395 10832
12816	0	0	Ki67+	 14397 10606
12817	0	0	Ki67+	 14413 10672
12818	0	0	Ki67+	 14422 10628
12819	0	0	Ki67+	 14427 10845
12820	0	0	Ki67+	 14443 10844
12821	0	0	Ki67+	 14448 10755
12822	0	0	Ki67+	 14452 10572
12823	0	0	Ki67+	 14453 10685
12824	0	0	Ki67+	 14471 10669
12825	0	0	Ki67+	 14520 10758
12826	0	0	Ki67+	 14525 10956
12827	0	0	Ki67+	 14529 10664
12828	0	0	Ki67+	 14542 10753
12829	0	0	Ki67+	 14546 10947
12830	0	0	Ki67+	 14560 10749
12831	0	0	Ki67+	 14561 10639
12832	0	0	Ki67+	 14572 10769
12833	0	0	Ki67+	 14587 10721
12834	0	0	Ki67+	 13881 11166
12835	0	0	Ki67+	 13954 11197
12836	0	0	Ki67+	 13971 11225
12837	0	0	Ki67+	 13973 10980
12838	0	0	Ki67+	 13978 11255
12839	0	0	Ki67+	 13999 10987
12840	0	0	Ki67+	 14005 10976
12841	0	0	Ki67+	 14026 11262
12842	0	0	Ki67+	 14026 11277
12843	0	0	Ki67+	 14030 11293
12844	0	0	Ki67+	 14093 11274
12845	0	0	Ki67+	 14093 11299
12846	0	0	Ki67+	 14128 11278
12847	0	0	Ki67+	 14132 11238
12848	0	0	Ki67+	 14164 11179
12849	0	0	Ki67+	 14178 11193
12850	0	0	Ki67+	 14204 11637
12851	0	0	Ki67+	 14219 11146
12852	0	0	Ki67+	 14221 10990
12853	0	0	Ki67+	 14233 11014
12854	0	0	Ki67+	 14257 11189
12855	0	0	Ki67+	 14258 11215
12856	0	0	Ki67+	 14266 11248
12857	0	0	Ki67+	 14268 11265
12858	0	0	Ki67+	 14283 11240
12859	0	0	Ki67+	 14300 11279
12860	0	0	Ki67+	 14316 11232
12861	0	0	Ki67+	 14331 11212
12862	0	0	Ki67+	 14331 11222
12863	0	0	Ki67+	 14363 11217
12864	0	0	Ki67+	 14380 11192
12865	0	0	Ki67+	 14413 11287
12866	0	0	Ki67+	 14423 11211
12867	0	0	Ki67+	 14453 11204
12868	0	0	Ki67+	 14493 11272
12869	0	0	Ki67+	 14509 11277
12870	0	0	Ki67+	 14521 11308
12871	0	0	Ki67+	 14548 11264
12872	0	0	Ki67+	 14578 11225
12873	0	0	Ki67+	 13884 12083
12874	0	0	Ki67+	 14220 12426
12875	0	0	Ki67+	 14355 12512
12876	0	0	Ki67+	 14408 11939
12877	0	0	Ki67+	 13798 13156
12878	0	0	Ki67+	 13922 13134
12879	0	0	Ki67+	 13952 13167
12880	0	0	Ki67+	 13971 13026
12881	0	0	Ki67+	 13979 13007
12882	0	0	Ki67+	 14008 13205
12883	0	0	Ki67+	 14013 13109
12884	0	0	Ki67+	 14046 13246
12885	0	0	Ki67+	 14060 13034
12886	0	0	Ki67+	 14070 13120
12887	0	0	Ki67+	 14078 13231
12888	0	0	Ki67+	 14090 13341
12889	0	0	Ki67+	 14096 13289
12890	0	0	Ki67+	 14200 13320
12891	0	0	Ki67+	 14226 13108
12892	0	0	Ki67+	 14227 13222
12893	0	0	Ki67+	 14244 13317
12894	0	0	Ki67+	 14322 12715
12895	0	0	Ki67+	 14448 12717
12896	0	0	Ki67+	 14523 13147
12897	0	0	Ki67+	 14547 12857
12898	0	0	Ki67+	 13803 13587
12899	0	0	Ki67+	 13821 13444
12900	0	0	Ki67+	 13824 13499
12901	0	0	Ki67+	 13878 13704
12902	0	0	Ki67+	 14048 13780
12903	0	0	Ki67+	 14054 13660
12904	0	0	Ki67+	 14068 13658
12905	0	0	Ki67+	 14090 13755
12906	0	0	Ki67+	 14094 13628
12907	0	0	Ki67+	 14101 13741
12908	0	0	Ki67+	 14125 13712
12909	0	0	Ki67+	 14164 13443
12910	0	0	Ki67+	 14206 13765
12911	0	0	Ki67+	 14250 13797
12912	0	0	Ki67+	 14252 13764
12913	0	0	Ki67+	 14257 13873
12914	0	0	Ki67+	 14260 13748
12915	0	0	Ki67+	 14264 13705
12916	0	0	Ki67+	 14281 13907
12917	0	0	Ki67+	 14299 13700
12918	0	0	Ki67+	 14327 13626
12919	0	0	Ki67+	 14346 13652
12920	0	0	Ki67+	 14357 13566
12921	0	0	Ki67+	 14359 13653
12922	0	0	Ki67+	 14365 13420
12923	0	0	Ki67+	 14366 13406
12924	0	0	Ki67+	 14368 13472
12925	0	0	Ki67+	 14368 13641
12926	0	0	Ki67+	 14374 13561
12927	0	0	Ki67+	 14385 13385
12928	0	0	Ki67+	 14388 13648
12929	0	0	Ki67+	 14390 13421
12930	0	0	Ki67+	 14393 13517
12931	0	0	Ki67+	 14395 13466
12932	0	0	Ki67+	 14406 13696
12933	0	0	Ki67+	 14409 13654
12934	0	0	Ki67+	 14418 13638
12935	0	0	Ki67+	 14421 13442
12936	0	0	Ki67+	 14432 13403
12937	0	0	Ki67+	 14447 13557
12938	0	0	Ki67+	 14449 13712
12939	0	0	Ki67+	 14452 13502
12940	0	0	Ki67+	 14460 14109
12941	0	0	Ki67+	 14467 13613
12942	0	0	Ki67+	 14470 13600
12943	0	0	Ki67+	 14471 13641
12944	0	0	Ki67+	 14472 13740
12945	0	0	Ki67+	 14474 13674
12946	0	0	Ki67+	 14474 13698
12947	0	0	Ki67+	 14480 13573
12948	0	0	Ki67+	 14484 13633
12949	0	0	Ki67+	 14492 13579
12950	0	0	Ki67+	 14494 13561
12951	0	0	Ki67+	 14494 13738
12952	0	0	Ki67+	 14496 13547
12953	0	0	Ki67+	 14496 13760
12954	0	0	Ki67+	 14507 13703
12955	0	0	Ki67+	 14508 13516
12956	0	0	Ki67+	 14513 13682
12957	0	0	Ki67+	 14518 13607
12958	0	0	Ki67+	 14523 13741
12959	0	0	Ki67+	 14536 13664
12960	0	0	Ki67+	 14538 13683
12961	0	0	Ki67+	 14550 13761
12962	0	0	Ki67+	 14558 13622
12963	0	0	Ki67+	 14561 13637
12964	0	0	Ki67+	 14562 13775
12965	0	0	Ki67+	 14564 13659
12966	0	0	Ki67+	 13795 14230
12967	0	0	Ki67+	 13797 14714
12968	0	0	Ki67+	 13798 14435
12969	0	0	Ki67+	 13799 14507
12970	0	0	Ki67+	 13799 14616
12971	0	0	Ki67+	 13799 14867
12972	0	0	Ki67+	 13800 14834
12973	0	0	Ki67+	 13801 14368
12974	0	0	Ki67+	 13804 14563
12975	0	0	Ki67+	 13810 14675
12976	0	0	Ki67+	 13811 14464
12977	0	0	Ki67+	 13812 14216
12978	0	0	Ki67+	 13812 14895
12979	0	0	Ki67+	 13813 14394
12980	0	0	Ki67+	 13814 14744
12981	0	0	Ki67+	 13814 14826
12982	0	0	Ki67+	 13815 14660
12983	0	0	Ki67+	 13815 14776
12984	0	0	Ki67+	 13816 14279
12985	0	0	Ki67+	 13817 14864
12986	0	0	Ki67+	 13819 14907
12987	0	0	Ki67+	 13823 14640
12988	0	0	Ki67+	 13825 14605
12989	0	0	Ki67+	 13826 14351
12990	0	0	Ki67+	 13826 14513
12991	0	0	Ki67+	 13827 14445
12992	0	0	Ki67+	 13828 14492
12993	0	0	Ki67+	 13829 14755
12994	0	0	Ki67+	 13833 14552
12995	0	0	Ki67+	 13835 14795
12996	0	0	Ki67+	 13837 14879
12997	0	0	Ki67+	 13838 14854
12998	0	0	Ki67+	 13839 14702
12999	0	0	Ki67+	 13845 14665
13000	0	0	Ki67+	 13847 14586
13001	0	0	Ki67+	 13850 14483
13002	0	0	Ki67+	 13850 14641
13003	0	0	Ki67+	 13850 14830
13004	0	0	Ki67+	 13850 14862
13005	0	0	Ki67+	 13852 14526
13006	0	0	Ki67+	 13852 14954
13007	0	0	Ki67+	 13853 14425
13008	0	0	Ki67+	 13856 14266
13009	0	0	Ki67+	 13856 14630
13010	0	0	Ki67+	 13856 14909
13011	0	0	Ki67+	 13859 14380
13012	0	0	Ki67+	 13859 14747
13013	0	0	Ki67+	 13861 14697
13014	0	0	Ki67+	 13864 14241
13015	0	0	Ki67+	 13864 14895
13016	0	0	Ki67+	 13864 14957
13017	0	0	Ki67+	 13868 14527
13018	0	0	Ki67+	 13868 14551
13019	0	0	Ki67+	 13869 14682
13020	0	0	Ki67+	 13875 14444
13021	0	0	Ki67+	 13876 14606
13022	0	0	Ki67+	 13878 14709
13023	0	0	Ki67+	 13880 14313
13024	0	0	Ki67+	 13880 14942
13025	0	0	Ki67+	 13883 14649
13026	0	0	Ki67+	 13885 14418
13027	0	0	Ki67+	 13886 14722
13028	0	0	Ki67+	 13887 14322
13029	0	0	Ki67+	 13887 14774
13030	0	0	Ki67+	 13889 14346
13031	0	0	Ki67+	 13897 14543
13032	0	0	Ki67+	 13897 14571
13033	0	0	Ki67+	 13901 14695
13034	0	0	Ki67+	 13901 14954
13035	0	0	Ki67+	 13905 14871
13036	0	0	Ki67+	 13908 14239
13037	0	0	Ki67+	 13909 14787
13038	0	0	Ki67+	 13911 14820
13039	0	0	Ki67+	 13912 14621
13040	0	0	Ki67+	 13912 14757
13041	0	0	Ki67+	 13912 14932
13042	0	0	Ki67+	 13915 14732
13043	0	0	Ki67+	 13919 14647
13044	0	0	Ki67+	 13919 14688
13045	0	0	Ki67+	 13920 14945
13046	0	0	Ki67+	 13921 14906
13047	0	0	Ki67+	 13922 14878
13048	0	0	Ki67+	 13928 14570
13049	0	0	Ki67+	 13932 14725
13050	0	0	Ki67+	 13932 14953
13051	0	0	Ki67+	 13933 14621
13052	0	0	Ki67+	 13933 14783
13053	0	0	Ki67+	 13938 14674
13054	0	0	Ki67+	 13939 14748
13055	0	0	Ki67+	 13939 14840
13056	0	0	Ki67+	 13940 14341
13057	0	0	Ki67+	 13940 14577
13058	0	0	Ki67+	 13944 14506
13059	0	0	Ki67+	 13946 14294
13060	0	0	Ki67+	 13946 14816
13061	0	0	Ki67+	 13949 14616
13062	0	0	Ki67+	 13950 14877
13063	0	0	Ki67+	 13953 14343
13064	0	0	Ki67+	 13953 14946
13065	0	0	Ki67+	 13955 14602
13066	0	0	Ki67+	 13958 14816
13067	0	0	Ki67+	 13960 14648
13068	0	0	Ki67+	 13960 14928
13069	0	0	Ki67+	 13963 14711
13070	0	0	Ki67+	 13966 14355
13071	0	0	Ki67+	 13969 14793
13072	0	0	Ki67+	 13981 14372
13073	0	0	Ki67+	 13981 14618
13074	0	0	Ki67+	 13982 14905
13075	0	0	Ki67+	 13982 14932
13076	0	0	Ki67+	 13985 14874
13077	0	0	Ki67+	 13986 14388
13078	0	0	Ki67+	 13986 14694
13079	0	0	Ki67+	 13993 14916
13080	0	0	Ki67+	 13994 14629
13081	0	0	Ki67+	 13995 14752
13082	0	0	Ki67+	 13997 14838
13083	0	0	Ki67+	 14000 14882
13084	0	0	Ki67+	 14003 14725
13085	0	0	Ki67+	 14005 14672
13086	0	0	Ki67+	 14009 14867
13087	0	0	Ki67+	 14010 14374
13088	0	0	Ki67+	 14012 14789
13089	0	0	Ki67+	 14015 14703
13090	0	0	Ki67+	 14023 14904
13091	0	0	Ki67+	 14025 14743
13092	0	0	Ki67+	 14029 14426
13093	0	0	Ki67+	 14029 14890
13094	0	0	Ki67+	 14032 14933
13095	0	0	Ki67+	 14036 14863
13096	0	0	Ki67+	 14039 14623
13097	0	0	Ki67+	 14041 14689
13098	0	0	Ki67+	 14041 14830
13099	0	0	Ki67+	 14050 14411
13100	0	0	Ki67+	 14051 14884
13101	0	0	Ki67+	 14051 14918
13102	0	0	Ki67+	 14054 14811
13103	0	0	Ki67+	 14058 14717
13104	0	0	Ki67+	 14059 14950
13105	0	0	Ki67+	 14060 14442
13106	0	0	Ki67+	 14072 14882
13107	0	0	Ki67+	 14073 14825
13108	0	0	Ki67+	 14074 14898
13109	0	0	Ki67+	 14081 14469
13110	0	0	Ki67+	 14085 14853
13111	0	0	Ki67+	 14091 14926
13112	0	0	Ki67+	 14101 14804
13113	0	0	Ki67+	 14108 14916
13114	0	0	Ki67+	 14117 14887
13115	0	0	Ki67+	 14118 14797
13116	0	0	Ki67+	 14123 14913
13117	0	0	Ki67+	 14145 14889
13118	0	0	Ki67+	 14151 14915
13119	0	0	Ki67+	 14204 14529
13120	0	0	Ki67+	 14213 14545
13121	0	0	Ki67+	 14228 14725
13122	0	0	Ki67+	 14232 14699
13123	0	0	Ki67+	 14241 14763
13124	0	0	Ki67+	 14253 14285
13125	0	0	Ki67+	 14257 14329
13126	0	0	Ki67+	 14258 14634
13127	0	0	Ki67+	 14261 14677
13128	0	0	Ki67+	 14268 14322
13129	0	0	Ki67+	 14277 14690
13130	0	0	Ki67+	 14291 14325
13131	0	0	Ki67+	 14309 14763
13132	0	0	Ki67+	 14387 14241
13133	0	0	Ki67+	 14410 14270
13134	0	0	Ki67+	 14434 14610
13135	0	0	Ki67+	 14464 14650
13136	0	0	Ki67+	 13800 15695
13137	0	0	Ki67+	 13801 15669
13138	0	0	Ki67+	 13810 15733
13139	0	0	Ki67+	 13851 15223
13140	0	0	Ki67+	 13855 15236
13141	0	0	Ki67+	 13861 15292
13142	0	0	Ki67+	 13862 15156
13143	0	0	Ki67+	 13868 15192
13144	0	0	Ki67+	 13868 15310
13145	0	0	Ki67+	 13875 15240
13146	0	0	Ki67+	 13877 15337
13147	0	0	Ki67+	 13883 15399
13148	0	0	Ki67+	 13885 15144
13149	0	0	Ki67+	 13887 15359
13150	0	0	Ki67+	 13888 15134
13151	0	0	Ki67+	 13889 15120
13152	0	0	Ki67+	 13889 15418
13153	0	0	Ki67+	 13893 15199
13154	0	0	Ki67+	 13893 15600
13155	0	0	Ki67+	 13895 14991
13156	0	0	Ki67+	 13895 15237
13157	0	0	Ki67+	 13899 15186
13158	0	0	Ki67+	 13899 15212
13159	0	0	Ki67+	 13904 15284
13160	0	0	Ki67+	 13905 15145
13161	0	0	Ki67+	 13905 15465
13162	0	0	Ki67+	 13909 15562
13163	0	0	Ki67+	 13911 15379
13164	0	0	Ki67+	 13912 15446
13165	0	0	Ki67+	 13913 15109
13166	0	0	Ki67+	 13919 15483
13167	0	0	Ki67+	 13926 15185
13168	0	0	Ki67+	 13926 15213
13169	0	0	Ki67+	 13927 15115
13170	0	0	Ki67+	 13927 15446
13171	0	0	Ki67+	 13928 15521
13172	0	0	Ki67+	 13930 15131
13173	0	0	Ki67+	 13931 15352
13174	0	0	Ki67+	 13935 15490
13175	0	0	Ki67+	 13939 15305
13176	0	0	Ki67+	 13941 15054
13177	0	0	Ki67+	 13941 15534
13178	0	0	Ki67+	 13942 15157
13179	0	0	Ki67+	 13943 15011
13180	0	0	Ki67+	 13944 15422
13181	0	0	Ki67+	 13946 15110
13182	0	0	Ki67+	 13947 15038
13183	0	0	Ki67+	 13947 15369
13184	0	0	Ki67+	 13949 15336
13185	0	0	Ki67+	 13953 15200
13186	0	0	Ki67+	 13953 15410
13187	0	0	Ki67+	 13956 15016
13188	0	0	Ki67+	 13956 15289
13189	0	0	Ki67+	 13957 14994
13190	0	0	Ki67+	 13960 15106
13191	0	0	Ki67+	 13962 15331
13192	0	0	Ki67+	 13963 15139
13193	0	0	Ki67+	 13963 15462
13194	0	0	Ki67+	 13965 15214
13195	0	0	Ki67+	 13966 15199
13196	0	0	Ki67+	 13968 15068
13197	0	0	Ki67+	 13968 15379
13198	0	0	Ki67+	 13969 15246
13199	0	0	Ki67+	 13970 15090
13200	0	0	Ki67+	 13970 15102
13201	0	0	Ki67+	 13970 15403
13202	0	0	Ki67+	 13972 15058
13203	0	0	Ki67+	 13977 15354
13204	0	0	Ki67+	 13978 15537
13205	0	0	Ki67+	 13979 15445
13206	0	0	Ki67+	 13984 15201
13207	0	0	Ki67+	 13985 15230
13208	0	0	Ki67+	 13985 15391
13209	0	0	Ki67+	 13987 14963
13210	0	0	Ki67+	 13987 15131
13211	0	0	Ki67+	 13987 15501
13212	0	0	Ki67+	 13989 15272
13213	0	0	Ki67+	 13989 15414
13214	0	0	Ki67+	 13991 15306
13215	0	0	Ki67+	 13996 15196
13216	0	0	Ki67+	 13997 15317
13217	0	0	Ki67+	 13998 15155
13218	0	0	Ki67+	 13998 15358
13219	0	0	Ki67+	 14000 15478
13220	0	0	Ki67+	 14008 15024
13221	0	0	Ki67+	 14009 15100
13222	0	0	Ki67+	 14009 15551
13223	0	0	Ki67+	 14012 15006
13224	0	0	Ki67+	 14012 15120
13225	0	0	Ki67+	 14014 15208
13226	0	0	Ki67+	 14016 15185
13227	0	0	Ki67+	 14017 15520
13228	0	0	Ki67+	 14018 15087
13229	0	0	Ki67+	 14029 15215
13230	0	0	Ki67+	 14031 15110
13231	0	0	Ki67+	 14031 15241
13232	0	0	Ki67+	 14039 15181
13233	0	0	Ki67+	 14039 15559
13234	0	0	Ki67+	 14046 15011
13235	0	0	Ki67+	 14046 15499
13236	0	0	Ki67+	 14049 15467
13237	0	0	Ki67+	 14051 15077
13238	0	0	Ki67+	 14055 15129
13239	0	0	Ki67+	 14057 15186
13240	0	0	Ki67+	 14058 15563
13241	0	0	Ki67+	 14059 15155
13242	0	0	Ki67+	 14060 15010
13243	0	0	Ki67+	 14061 15575
13244	0	0	Ki67+	 14062 15220
13245	0	0	Ki67+	 14065 14984
13246	0	0	Ki67+	 14065 15759
13247	0	0	Ki67+	 14066 15262
13248	0	0	Ki67+	 14068 15182
13249	0	0	Ki67+	 14072 15030
13250	0	0	Ki67+	 14072 15149
13251	0	0	Ki67+	 14074 15510
13252	0	0	Ki67+	 14077 15105
13253	0	0	Ki67+	 14077 15586
13254	0	0	Ki67+	 14084 15477
13255	0	0	Ki67+	 14087 15133
13256	0	0	Ki67+	 14090 15176
13257	0	0	Ki67+	 14090 15241
13258	0	0	Ki67+	 14091 15007
13259	0	0	Ki67+	 14096 15499
13260	0	0	Ki67+	 14101 15139
13261	0	0	Ki67+	 14102 15210
13262	0	0	Ki67+	 14103 15254
13263	0	0	Ki67+	 14103 15548
13264	0	0	Ki67+	 14113 14983
13265	0	0	Ki67+	 14113 15495
13266	0	0	Ki67+	 14134 15502
13267	0	0	Ki67+	 14143 15648
13268	0	0	Ki67+	 14165 15707
13269	0	0	Ki67+	 14168 15726
13270	0	0	Ki67+	 14180 15622
13271	0	0	Ki67+	 14187 15722
13272	0	0	Ki67+	 14188 15757
13273	0	0	Ki67+	 14190 15696
13274	0	0	Ki67+	 14261 15049
13275	0	0	Ki67+	 14313 15097
13276	0	0	Ki67+	 14314 15017
13277	0	0	Ki67+	 14317 15137
13278	0	0	Ki67+	 14323 15717
13279	0	0	Ki67+	 14332 15100
13280	0	0	Ki67+	 14338 15749
13281	0	0	Ki67+	 14341 15357
13282	0	0	Ki67+	 14344 15255
13283	0	0	Ki67+	 14354 15691
13284	0	0	Ki67+	 14358 15730
13285	0	0	Ki67+	 14360 15240
13286	0	0	Ki67+	 14360 15648
13287	0	0	Ki67+	 14362 15205
13288	0	0	Ki67+	 14365 15629
13289	0	0	Ki67+	 14368 15401
13290	0	0	Ki67+	 14385 15428
13291	0	0	Ki67+	 14390 15206
13292	0	0	Ki67+	 14393 15244
13293	0	0	Ki67+	 14394 15380
13294	0	0	Ki67+	 14396 15568
13295	0	0	Ki67+	 14397 15404
13296	0	0	Ki67+	 14404 15458
13297	0	0	Ki67+	 14407 15393
13298	0	0	Ki67+	 14410 15257
13299	0	0	Ki67+	 14416 15548
13300	0	0	Ki67+	 14417 15364
13301	0	0	Ki67+	 14428 15537
13302	0	0	Ki67+	 14430 15412
13303	0	0	Ki67+	 14431 15474
13304	0	0	Ki67+	 14438 15647
13305	0	0	Ki67+	 14441 15347
13306	0	0	Ki67+	 14445 15452
13307	0	0	Ki67+	 14453 15612
13308	0	0	Ki67+	 14471 15577
13309	0	0	Ki67+	 14481 15406
13310	0	0	Ki67+	 14491 15496
13311	0	0	Ki67+	 14498 15467
13312	0	0	Ki67+	 14502 15667
13313	0	0	Ki67+	 14584 15009
13314	0	0	Ki67+	 13797 15837
13315	0	0	Ki67+	 13809 15897
13316	0	0	Ki67+	 13852 15970
13317	0	0	Ki67+	 13887 15819
13318	0	0	Ki67+	 14185 15809
13319	0	0	Ki67+	 14329 15761
13320	0	0	Ki67+	 14629 5569
13321	0	0	Ki67+	 14637 5809
13322	0	0	Ki67+	 14638 5583
13323	0	0	Ki67+	 14641 5560
13324	0	0	Ki67+	 14655 5574
13325	0	0	Ki67+	 14656 5482
13326	0	0	Ki67+	 14683 5577
13327	0	0	Ki67+	 14689 5484
13328	0	0	Ki67+	 14693 5595
13329	0	0	Ki67+	 14694 5510
13330	0	0	Ki67+	 14704 5569
13331	0	0	Ki67+	 14708 5522
13332	0	0	Ki67+	 14717 5445
13333	0	0	Ki67+	 14717 5825
13334	0	0	Ki67+	 14717 5879
13335	0	0	Ki67+	 14721 5912
13336	0	0	Ki67+	 14724 5889
13337	0	0	Ki67+	 14735 5582
13338	0	0	Ki67+	 14737 5524
13339	0	0	Ki67+	 14738 5928
13340	0	0	Ki67+	 14740 5944
13341	0	0	Ki67+	 14742 5894
13342	0	0	Ki67+	 14747 6023
13343	0	0	Ki67+	 14748 5956
13344	0	0	Ki67+	 14750 5981
13345	0	0	Ki67+	 14754 5911
13346	0	0	Ki67+	 14756 5625
13347	0	0	Ki67+	 14757 5864
13348	0	0	Ki67+	 14759 5598
13349	0	0	Ki67+	 14766 5444
13350	0	0	Ki67+	 14767 5661
13351	0	0	Ki67+	 14768 5605
13352	0	0	Ki67+	 14771 5886
13353	0	0	Ki67+	 14771 5981
13354	0	0	Ki67+	 14772 5636
13355	0	0	Ki67+	 14772 5724
13356	0	0	Ki67+	 14779 5661
13357	0	0	Ki67+	 14781 5941
13358	0	0	Ki67+	 14782 5746
13359	0	0	Ki67+	 14787 6004
13360	0	0	Ki67+	 14790 5908
13361	0	0	Ki67+	 14791 5459
13362	0	0	Ki67+	 14792 5970
13363	0	0	Ki67+	 14795 5890
13364	0	0	Ki67+	 14808 5984
13365	0	0	Ki67+	 14808 6001
13366	0	0	Ki67+	 14811 5532
13367	0	0	Ki67+	 14811 5728
13368	0	0	Ki67+	 14812 5699
13369	0	0	Ki67+	 14831 6014
13370	0	0	Ki67+	 14834 5749
13371	0	0	Ki67+	 14835 5818
13372	0	0	Ki67+	 14838 5623
13373	0	0	Ki67+	 14841 5582
13374	0	0	Ki67+	 14842 5532
13375	0	0	Ki67+	 14844 5694
13376	0	0	Ki67+	 14851 5655
13377	0	0	Ki67+	 14854 5788
13378	0	0	Ki67+	 14856 5564
13379	0	0	Ki67+	 14858 6008
13380	0	0	Ki67+	 14862 5801
13381	0	0	Ki67+	 14870 5557
13382	0	0	Ki67+	 14875 5615
13383	0	0	Ki67+	 14881 5592
13384	0	0	Ki67+	 14883 5790
13385	0	0	Ki67+	 14889 5659
13386	0	0	Ki67+	 14899 5549
13387	0	0	Ki67+	 14904 5810
13388	0	0	Ki67+	 14912 5595
13389	0	0	Ki67+	 14913 5796
13390	0	0	Ki67+	 14913 5876
13391	0	0	Ki67+	 14914 5631
13392	0	0	Ki67+	 14915 5555
13393	0	0	Ki67+	 14921 5813
13394	0	0	Ki67+	 14932 5519
13395	0	0	Ki67+	 14947 5795
13396	0	0	Ki67+	 14948 5693
13397	0	0	Ki67+	 14949 5662
13398	0	0	Ki67+	 14952 5763
13399	0	0	Ki67+	 14960 5912
13400	0	0	Ki67+	 14964 5691
13401	0	0	Ki67+	 14982 5776
13402	0	0	Ki67+	 14989 5807
13403	0	0	Ki67+	 15006 5614
13404	0	0	Ki67+	 15013 5540
13405	0	0	Ki67+	 15013 5802
13406	0	0	Ki67+	 15015 5751
13407	0	0	Ki67+	 15024 5782
13408	0	0	Ki67+	 15029 5596
13409	0	0	Ki67+	 15040 5344
13410	0	0	Ki67+	 15040 5624
13411	0	0	Ki67+	 15052 5774
13412	0	0	Ki67+	 15057 5757
13413	0	0	Ki67+	 15058 5332
13414	0	0	Ki67+	 15061 5353
13415	0	0	Ki67+	 15065 5777
13416	0	0	Ki67+	 15084 5319
13417	0	0	Ki67+	 15090 5764
13418	0	0	Ki67+	 15112 5300
13419	0	0	Ki67+	 15124 5278
13420	0	0	Ki67+	 15134 5615
13421	0	0	Ki67+	 15135 5700
13422	0	0	Ki67+	 15141 5295
13423	0	0	Ki67+	 15152 5267
13424	0	0	Ki67+	 15163 5279
13425	0	0	Ki67+	 15177 5261
13426	0	0	Ki67+	 15180 5646
13427	0	0	Ki67+	 15185 5557
13428	0	0	Ki67+	 15202 5287
13429	0	0	Ki67+	 15227 5266
13430	0	0	Ki67+	 15232 5294
13431	0	0	Ki67+	 15241 5246
13432	0	0	Ki67+	 15260 5555
13433	0	0	Ki67+	 15265 5886
13434	0	0	Ki67+	 15268 5590
13435	0	0	Ki67+	 15275 5567
13436	0	0	Ki67+	 15278 5552
13437	0	0	Ki67+	 15279 5539
13438	0	0	Ki67+	 15288 5668
13439	0	0	Ki67+	 15292 5466
13440	0	0	Ki67+	 15293 5898
13441	0	0	Ki67+	 15294 5712
13442	0	0	Ki67+	 15299 5236
13443	0	0	Ki67+	 15304 5572
13444	0	0	Ki67+	 15306 5603
13445	0	0	Ki67+	 15306 5676
13446	0	0	Ki67+	 15311 5657
13447	0	0	Ki67+	 15312 5377
13448	0	0	Ki67+	 15315 5560
13449	0	0	Ki67+	 15319 5720
13450	0	0	Ki67+	 15324 5893
13451	0	0	Ki67+	 15325 5488
13452	0	0	Ki67+	 15325 5692
13453	0	0	Ki67+	 15326 5510
13454	0	0	Ki67+	 15326 5653
13455	0	0	Ki67+	 15338 5575
13456	0	0	Ki67+	 15338 5943
13457	0	0	Ki67+	 15339 5531
13458	0	0	Ki67+	 15341 5242
13459	0	0	Ki67+	 15341 5737
13460	0	0	Ki67+	 15342 5645
13461	0	0	Ki67+	 15345 5894
13462	0	0	Ki67+	 15346 5702
13463	0	0	Ki67+	 15354 5493
13464	0	0	Ki67+	 15359 5894
13465	0	0	Ki67+	 15360 5679
13466	0	0	Ki67+	 15364 5581
13467	0	0	Ki67+	 15367 5721
13468	0	0	Ki67+	 15369 5478
13469	0	0	Ki67+	 15376 5901
13470	0	0	Ki67+	 15377 5738
13471	0	0	Ki67+	 15385 5603
13472	0	0	Ki67+	 15386 5453
13473	0	0	Ki67+	 14600 6476
13474	0	0	Ki67+	 14603 6462
13475	0	0	Ki67+	 14611 6193
13476	0	0	Ki67+	 14630 6086
13477	0	0	Ki67+	 14631 6487
13478	0	0	Ki67+	 14664 6391
13479	0	0	Ki67+	 14671 6106
13480	0	0	Ki67+	 14686 6385
13481	0	0	Ki67+	 14686 6474
13482	0	0	Ki67+	 14686 6630
13483	0	0	Ki67+	 14693 6768
13484	0	0	Ki67+	 14704 6349
13485	0	0	Ki67+	 14707 6245
13486	0	0	Ki67+	 14716 6258
13487	0	0	Ki67+	 14718 6354
13488	0	0	Ki67+	 14737 6209
13489	0	0	Ki67+	 14743 6308
13490	0	0	Ki67+	 14743 6324
13491	0	0	Ki67+	 14752 6453
13492	0	0	Ki67+	 14773 6303
13493	0	0	Ki67+	 14777 6445
13494	0	0	Ki67+	 14779 6331
13495	0	0	Ki67+	 14792 6430
13496	0	0	Ki67+	 14801 6291
13497	0	0	Ki67+	 14805 6079
13498	0	0	Ki67+	 14805 6227
13499	0	0	Ki67+	 14809 6327
13500	0	0	Ki67+	 14809 6426
13501	0	0	Ki67+	 14823 6327
13502	0	0	Ki67+	 14825 6072
13503	0	0	Ki67+	 14837 6088
13504	0	0	Ki67+	 14837 6109
13505	0	0	Ki67+	 14839 6044
13506	0	0	Ki67+	 14846 6401
13507	0	0	Ki67+	 14846 6428
13508	0	0	Ki67+	 14850 6460
13509	0	0	Ki67+	 14862 6397
13510	0	0	Ki67+	 14862 6426
13511	0	0	Ki67+	 14866 6053
13512	0	0	Ki67+	 14868 6414
13513	0	0	Ki67+	 14894 6421
13514	0	0	Ki67+	 14899 6386
13515	0	0	Ki67+	 14912 6385
13516	0	0	Ki67+	 14978 6339
13517	0	0	Ki67+	 14998 6284
13518	0	0	Ki67+	 15041 6302
13519	0	0	Ki67+	 15129 6234
13520	0	0	Ki67+	 15151 6335
13521	0	0	Ki67+	 15190 6108
13522	0	0	Ki67+	 15233 6140
13523	0	0	Ki67+	 15243 6111
13524	0	0	Ki67+	 15258 6159
13525	0	0	Ki67+	 15260 6085
13526	0	0	Ki67+	 15287 6148
13527	0	0	Ki67+	 15299 6161
13528	0	0	Ki67+	 15325 6088
13529	0	0	Ki67+	 15357 6146
13530	0	0	Ki67+	 15363 6507
13531	0	0	Ki67+	 15387 6140
13532	0	0	Ki67+	 14605 7314
13533	0	0	Ki67+	 14612 7559
13534	0	0	Ki67+	 14622 7276
13535	0	0	Ki67+	 14638 7531
13536	0	0	Ki67+	 14694 7512
13537	0	0	Ki67+	 14698 7186
13538	0	0	Ki67+	 14710 7521
13539	0	0	Ki67+	 14713 7478
13540	0	0	Ki67+	 14755 7243
13541	0	0	Ki67+	 14765 7235
13542	0	0	Ki67+	 14775 7395
13543	0	0	Ki67+	 14784 7561
13544	0	0	Ki67+	 14813 7207
13545	0	0	Ki67+	 14831 7506
13546	0	0	Ki67+	 15116 7201
13547	0	0	Ki67+	 15122 7073
13548	0	0	Ki67+	 15135 7099
13549	0	0	Ki67+	 15137 7202
13550	0	0	Ki67+	 15151 7073
13551	0	0	Ki67+	 15153 7091
13552	0	0	Ki67+	 15170 7062
13553	0	0	Ki67+	 15217 7135
13554	0	0	Ki67+	 15235 7107
13555	0	0	Ki67+	 15241 7065
13556	0	0	Ki67+	 15259 7127
13557	0	0	Ki67+	 15278 7070
13558	0	0	Ki67+	 15283 7121
13559	0	0	Ki67+	 15344 7424
13560	0	0	Ki67+	 14620 8420
13561	0	0	Ki67+	 14666 8329
13562	0	0	Ki67+	 14686 8365
13563	0	0	Ki67+	 14711 8411
13564	0	0	Ki67+	 15094 8038
13565	0	0	Ki67+	 15226 8397
13566	0	0	Ki67+	 15230 8375
13567	0	0	Ki67+	 15257 8248
13568	0	0	Ki67+	 15283 8407
13569	0	0	Ki67+	 15300 8221
13570	0	0	Ki67+	 15319 8188
13571	0	0	Ki67+	 15322 7902
13572	0	0	Ki67+	 15354 8215
13573	0	0	Ki67+	 15356 8174
13574	0	0	Ki67+	 15359 8340
13575	0	0	Ki67+	 15385 8187
13576	0	0	Ki67+	 14607 9022
13577	0	0	Ki67+	 14611 8942
13578	0	0	Ki67+	 14614 9215
13579	0	0	Ki67+	 14625 8904
13580	0	0	Ki67+	 14628 8922
13581	0	0	Ki67+	 14634 8962
13582	0	0	Ki67+	 14641 8942
13583	0	0	Ki67+	 14706 9133
13584	0	0	Ki67+	 14711 9169
13585	0	0	Ki67+	 14734 9140
13586	0	0	Ki67+	 14772 9086
13587	0	0	Ki67+	 14817 9010
13588	0	0	Ki67+	 14855 9044
13589	0	0	Ki67+	 14878 8900
13590	0	0	Ki67+	 15188 8896
13591	0	0	Ki67+	 15251 8737
13592	0	0	Ki67+	 15294 8803
13593	0	0	Ki67+	 15314 8628
13594	0	0	Ki67+	 15324 8545
13595	0	0	Ki67+	 15335 8510
13596	0	0	Ki67+	 15368 8514
13597	0	0	Ki67+	 15381 8611
13598	0	0	Ki67+	 15390 8545
13599	0	0	Ki67+	 14593 9500
13600	0	0	Ki67+	 14603 9768
13601	0	0	Ki67+	 14616 9365
13602	0	0	Ki67+	 14652 9611
13603	0	0	Ki67+	 14673 9562
13604	0	0	Ki67+	 14682 9661
13605	0	0	Ki67+	 14696 9542
13606	0	0	Ki67+	 14707 9434
13607	0	0	Ki67+	 14735 9473
13608	0	0	Ki67+	 14747 9550
13609	0	0	Ki67+	 14751 9494
13610	0	0	Ki67+	 14758 9539
13611	0	0	Ki67+	 14760 10022
13612	0	0	Ki67+	 14786 9688
13613	0	0	Ki67+	 14798 9501
13614	0	0	Ki67+	 14809 9496
13615	0	0	Ki67+	 14809 9525
13616	0	0	Ki67+	 14812 9710
13617	0	0	Ki67+	 14822 9574
13618	0	0	Ki67+	 14832 9571
13619	0	0	Ki67+	 14833 9691
13620	0	0	Ki67+	 14838 9751
13621	0	0	Ki67+	 14841 9609
13622	0	0	Ki67+	 14857 9756
13623	0	0	Ki67+	 14867 9674
13624	0	0	Ki67+	 14893 9268
13625	0	0	Ki67+	 14902 9255
13626	0	0	Ki67+	 14911 9840
13627	0	0	Ki67+	 14921 9822
13628	0	0	Ki67+	 14942 9884
13629	0	0	Ki67+	 14946 9378
13630	0	0	Ki67+	 14957 9895
13631	0	0	Ki67+	 14967 9506
13632	0	0	Ki67+	 14994 9530
13633	0	0	Ki67+	 15007 9616
13634	0	0	Ki67+	 15050 9910
13635	0	0	Ki67+	 15050 9935
13636	0	0	Ki67+	 15070 9766
13637	0	0	Ki67+	 15088 9650
13638	0	0	Ki67+	 15097 9766
13639	0	0	Ki67+	 15101 9863
13640	0	0	Ki67+	 15110 9552
13641	0	0	Ki67+	 15111 9851
13642	0	0	Ki67+	 15119 9840
13643	0	0	Ki67+	 15126 9724
13644	0	0	Ki67+	 15128 9853
13645	0	0	Ki67+	 15131 9753
13646	0	0	Ki67+	 15146 9775
13647	0	0	Ki67+	 15146 9793
13648	0	0	Ki67+	 15147 9863
13649	0	0	Ki67+	 15168 9821
13650	0	0	Ki67+	 15186 9805
13651	0	0	Ki67+	 15224 9554
13652	0	0	Ki67+	 15235 9851
13653	0	0	Ki67+	 15244 9926
13654	0	0	Ki67+	 15265 9616
13655	0	0	Ki67+	 15268 9801
13656	0	0	Ki67+	 15272 9679
13657	0	0	Ki67+	 15272 9855
13658	0	0	Ki67+	 15282 9833
13659	0	0	Ki67+	 15288 9858
13660	0	0	Ki67+	 15315 9673
13661	0	0	Ki67+	 14597 10776
13662	0	0	Ki67+	 14606 10738
13663	0	0	Ki67+	 14607 10616
13664	0	0	Ki67+	 14623 10700
13665	0	0	Ki67+	 14650 10731
13666	0	0	Ki67+	 14666 10709
13667	0	0	Ki67+	 14675 10656
13668	0	0	Ki67+	 14685 10719
13669	0	0	Ki67+	 14704 10708
13670	0	0	Ki67+	 14715 10613
13671	0	0	Ki67+	 14723 10601
13672	0	0	Ki67+	 14737 10663
13673	0	0	Ki67+	 14747 10052
13674	0	0	Ki67+	 14822 10650
13675	0	0	Ki67+	 14906 10714
13676	0	0	Ki67+	 14920 10771
13677	0	0	Ki67+	 14956 10792
13678	0	0	Ki67+	 15009 10823
13679	0	0	Ki67+	 15090 10669
13680	0	0	Ki67+	 15103 10781
13681	0	0	Ki67+	 15103 10793
13682	0	0	Ki67+	 15106 10539
13683	0	0	Ki67+	 15111 10096
13684	0	0	Ki67+	 15134 10519
13685	0	0	Ki67+	 15146 10510
13686	0	0	Ki67+	 15161 10510
13687	0	0	Ki67+	 15172 10623
13688	0	0	Ki67+	 15183 10524
13689	0	0	Ki67+	 15258 10469
13690	0	0	Ki67+	 14601 11265
13691	0	0	Ki67+	 14613 11482
13692	0	0	Ki67+	 14624 11274
13693	0	0	Ki67+	 14645 11241
13694	0	0	Ki67+	 14658 11287
13695	0	0	Ki67+	 14669 11227
13696	0	0	Ki67+	 14687 11290
13697	0	0	Ki67+	 14698 11214
13698	0	0	Ki67+	 14702 11351
13699	0	0	Ki67+	 14713 11287
13700	0	0	Ki67+	 14724 11255
13701	0	0	Ki67+	 14728 11359
13702	0	0	Ki67+	 14749 11303
13703	0	0	Ki67+	 14759 11248
13704	0	0	Ki67+	 14782 10961
13705	0	0	Ki67+	 14806 11619
13706	0	0	Ki67+	 14826 11381
13707	0	0	Ki67+	 14826 11396
13708	0	0	Ki67+	 14827 11367
13709	0	0	Ki67+	 14841 11335
13710	0	0	Ki67+	 14857 11379
13711	0	0	Ki67+	 14861 11350
13712	0	0	Ki67+	 14869 11278
13713	0	0	Ki67+	 14893 11208
13714	0	0	Ki67+	 14895 11221
13715	0	0	Ki67+	 14938 11322
13716	0	0	Ki67+	 14944 11187
13717	0	0	Ki67+	 14979 11285
13718	0	0	Ki67+	 14985 11201
13719	0	0	Ki67+	 14985 11296
13720	0	0	Ki67+	 15001 11198
13721	0	0	Ki67+	 15024 11242
13722	0	0	Ki67+	 15027 11183
13723	0	0	Ki67+	 15033 11248
13724	0	0	Ki67+	 15081 11244
13725	0	0	Ki67+	 15101 11300
13726	0	0	Ki67+	 15117 11326
13727	0	0	Ki67+	 15139 11173
13728	0	0	Ki67+	 15157 11154
13729	0	0	Ki67+	 15170 11329
13730	0	0	Ki67+	 15192 11220
13731	0	0	Ki67+	 15215 11244
13732	0	0	Ki67+	 15242 11304
13733	0	0	Ki67+	 15264 11585
13734	0	0	Ki67+	 15270 11312
13735	0	0	Ki67+	 15278 11590
13736	0	0	Ki67+	 15279 11240
13737	0	0	Ki67+	 15284 11121
13738	0	0	Ki67+	 15291 11072
13739	0	0	Ki67+	 15301 11277
13740	0	0	Ki67+	 15304 11614
13741	0	0	Ki67+	 15309 11578
13742	0	0	Ki67+	 15317 11117
13743	0	0	Ki67+	 15330 11156
13744	0	0	Ki67+	 15336 11118
13745	0	0	Ki67+	 15343 11609
13746	0	0	Ki67+	 15346 11188
13747	0	0	Ki67+	 15364 11544
13748	0	0	Ki67+	 15375 11518
13749	0	0	Ki67+	 15377 11454
13750	0	0	Ki67+	 15378 11532
13751	0	0	Ki67+	 15378 11551
13752	0	0	Ki67+	 14697 12357
13753	0	0	Ki67+	 14774 12343
13754	0	0	Ki67+	 14776 12276
13755	0	0	Ki67+	 14787 12346
13756	0	0	Ki67+	 14809 12297
13757	0	0	Ki67+	 14825 12151
13758	0	0	Ki67+	 14834 12374
13759	0	0	Ki67+	 14835 12156
13760	0	0	Ki67+	 14841 12037
13761	0	0	Ki67+	 14847 12195
13762	0	0	Ki67+	 14848 12271
13763	0	0	Ki67+	 14855 12309
13764	0	0	Ki67+	 14858 12283
13765	0	0	Ki67+	 14867 12063
13766	0	0	Ki67+	 14897 12363
13767	0	0	Ki67+	 14927 12358
13768	0	0	Ki67+	 14962 12218
13769	0	0	Ki67+	 14971 12165
13770	0	0	Ki67+	 14981 12111
13771	0	0	Ki67+	 14989 12060
13772	0	0	Ki67+	 14996 12090
13773	0	0	Ki67+	 15012 12290
13774	0	0	Ki67+	 15019 11961
13775	0	0	Ki67+	 15023 12003
13776	0	0	Ki67+	 15030 12360
13777	0	0	Ki67+	 15030 12375
13778	0	0	Ki67+	 15035 12322
13779	0	0	Ki67+	 15036 12192
13780	0	0	Ki67+	 15043 12226
13781	0	0	Ki67+	 15043 12272
13782	0	0	Ki67+	 15048 12216
13783	0	0	Ki67+	 15049 12305
13784	0	0	Ki67+	 15052 12081
13785	0	0	Ki67+	 15053 12328
13786	0	0	Ki67+	 15057 12237
13787	0	0	Ki67+	 15068 12272
13788	0	0	Ki67+	 15081 12217
13789	0	0	Ki67+	 15085 12167
13790	0	0	Ki67+	 15096 12230
13791	0	0	Ki67+	 15099 12210
13792	0	0	Ki67+	 15209 12204
13793	0	0	Ki67+	 15239 11641
13794	0	0	Ki67+	 15242 11747
13795	0	0	Ki67+	 15249 11786
13796	0	0	Ki67+	 15258 12390
13797	0	0	Ki67+	 15266 11645
13798	0	0	Ki67+	 15266 11751
13799	0	0	Ki67+	 15271 12223
13800	0	0	Ki67+	 15272 11730
13801	0	0	Ki67+	 15272 11788
13802	0	0	Ki67+	 15288 12401
13803	0	0	Ki67+	 15293 11732
13804	0	0	Ki67+	 15299 12390
13805	0	0	Ki67+	 15319 11818
13806	0	0	Ki67+	 15341 11755
13807	0	0	Ki67+	 15343 11635
13808	0	0	Ki67+	 15362 12385
13809	0	0	Ki67+	 15379 12173
13810	0	0	Ki67+	 14598 12896
13811	0	0	Ki67+	 14689 12899
13812	0	0	Ki67+	 14839 13064
13813	0	0	Ki67+	 14852 13060
13814	0	0	Ki67+	 14862 13017
13815	0	0	Ki67+	 14867 12986
13816	0	0	Ki67+	 14871 13049
13817	0	0	Ki67+	 14890 12939
13818	0	0	Ki67+	 14895 13104
13819	0	0	Ki67+	 14901 13124
13820	0	0	Ki67+	 14902 12907
13821	0	0	Ki67+	 14921 13008
13822	0	0	Ki67+	 14940 13231
13823	0	0	Ki67+	 14944 13124
13824	0	0	Ki67+	 14954 12824
13825	0	0	Ki67+	 14957 12760
13826	0	0	Ki67+	 14958 13001
13827	0	0	Ki67+	 14967 12782
13828	0	0	Ki67+	 14976 12747
13829	0	0	Ki67+	 14984 12962
13830	0	0	Ki67+	 15012 12946
13831	0	0	Ki67+	 15017 12968
13832	0	0	Ki67+	 15025 13152
13833	0	0	Ki67+	 15027 12666
13834	0	0	Ki67+	 15028 12830
13835	0	0	Ki67+	 15034 12682
13836	0	0	Ki67+	 15051 13142
13837	0	0	Ki67+	 15051 13155
13838	0	0	Ki67+	 15056 12793
13839	0	0	Ki67+	 15058 12654
13840	0	0	Ki67+	 15059 12679
13841	0	0	Ki67+	 15067 12756
13842	0	0	Ki67+	 15083 13174
13843	0	0	Ki67+	 15108 13174
13844	0	0	Ki67+	 15120 12753
13845	0	0	Ki67+	 15139 13185
13846	0	0	Ki67+	 15155 13124
13847	0	0	Ki67+	 15160 13056
13848	0	0	Ki67+	 15160 13152
13849	0	0	Ki67+	 15179 13164
13850	0	0	Ki67+	 15185 12707
13851	0	0	Ki67+	 15185 13056
13852	0	0	Ki67+	 15187 13031
13853	0	0	Ki67+	 15190 13136
13854	0	0	Ki67+	 15201 12984
13855	0	0	Ki67+	 15201 13079
13856	0	0	Ki67+	 15203 12966
13857	0	0	Ki67+	 15203 13183
13858	0	0	Ki67+	 15205 13113
13859	0	0	Ki67+	 15212 13139
13860	0	0	Ki67+	 15214 12830
13861	0	0	Ki67+	 15220 13050
13862	0	0	Ki67+	 15221 13182
13863	0	0	Ki67+	 15228 13146
13864	0	0	Ki67+	 15229 12959
13865	0	0	Ki67+	 15239 12845
13866	0	0	Ki67+	 15241 13043
13867	0	0	Ki67+	 15247 13054
13868	0	0	Ki67+	 15253 12811
13869	0	0	Ki67+	 15253 12926
13870	0	0	Ki67+	 15253 13005
13871	0	0	Ki67+	 15259 12937
13872	0	0	Ki67+	 15263 12919
13873	0	0	Ki67+	 15272 12461
13874	0	0	Ki67+	 15285 12440
13875	0	0	Ki67+	 15298 12511
13876	0	0	Ki67+	 15302 12486
13877	0	0	Ki67+	 15315 12488
13878	0	0	Ki67+	 15330 12592
13879	0	0	Ki67+	 15332 12496
13880	0	0	Ki67+	 15336 12548
13881	0	0	Ki67+	 15339 12984
13882	0	0	Ki67+	 15342 12581
13883	0	0	Ki67+	 15345 12557
13884	0	0	Ki67+	 15354 12446
13885	0	0	Ki67+	 15356 12624
13886	0	0	Ki67+	 15375 12655
13887	0	0	Ki67+	 15377 12559
13888	0	0	Ki67+	 14684 13272
13889	0	0	Ki67+	 14688 13388
13890	0	0	Ki67+	 14731 13617
13891	0	0	Ki67+	 14745 13276
13892	0	0	Ki67+	 14747 13251
13893	0	0	Ki67+	 14793 13546
13894	0	0	Ki67+	 14822 13296
13895	0	0	Ki67+	 14877 13489
13896	0	0	Ki67+	 14918 13832
13897	0	0	Ki67+	 14948 13844
13898	0	0	Ki67+	 14981 13393
13899	0	0	Ki67+	 14987 13515
13900	0	0	Ki67+	 14990 13502
13901	0	0	Ki67+	 15032 13539
13902	0	0	Ki67+	 15087 13791
13903	0	0	Ki67+	 15111 13877
13904	0	0	Ki67+	 15125 13837
13905	0	0	Ki67+	 15129 13881
13906	0	0	Ki67+	 15146 13610
13907	0	0	Ki67+	 15148 13652
13908	0	0	Ki67+	 15149 13824
13909	0	0	Ki67+	 15156 13576
13910	0	0	Ki67+	 15156 13632
13911	0	0	Ki67+	 15161 13551
13912	0	0	Ki67+	 15163 13658
13913	0	0	Ki67+	 15175 13591
13914	0	0	Ki67+	 15180 13880
13915	0	0	Ki67+	 15182 13479
13916	0	0	Ki67+	 15183 13560
13917	0	0	Ki67+	 15188 13584
13918	0	0	Ki67+	 15188 13613
13919	0	0	Ki67+	 15194 13711
13920	0	0	Ki67+	 15198 13525
13921	0	0	Ki67+	 15203 13699
13922	0	0	Ki67+	 15204 13431
13923	0	0	Ki67+	 15209 13805
13924	0	0	Ki67+	 15219 13438
13925	0	0	Ki67+	 15244 13669
13926	0	0	Ki67+	 15259 13778
13927	0	0	Ki67+	 15272 13969
13928	0	0	Ki67+	 15288 13765
13929	0	0	Ki67+	 15294 13689
13930	0	0	Ki67+	 15304 13675
13931	0	0	Ki67+	 15327 13361
13932	0	0	Ki67+	 15390 13627
13933	0	0	Ki67+	 14757 14516
13934	0	0	Ki67+	 14762 14475
13935	0	0	Ki67+	 14762 14557
13936	0	0	Ki67+	 14768 14466
13937	0	0	Ki67+	 14771 14592
13938	0	0	Ki67+	 14776 14645
13939	0	0	Ki67+	 14777 14549
13940	0	0	Ki67+	 14785 14500
13941	0	0	Ki67+	 14791 14617
13942	0	0	Ki67+	 14792 14779
13943	0	0	Ki67+	 14793 14480
13944	0	0	Ki67+	 14793 14719
13945	0	0	Ki67+	 14804 14639
13946	0	0	Ki67+	 14807 14482
13947	0	0	Ki67+	 14807 14524
13948	0	0	Ki67+	 14812 14559
13949	0	0	Ki67+	 14812 14689
13950	0	0	Ki67+	 14817 14450
13951	0	0	Ki67+	 14818 14595
13952	0	0	Ki67+	 14818 14796
13953	0	0	Ki67+	 14819 14494
13954	0	0	Ki67+	 14822 14708
13955	0	0	Ki67+	 14825 14465
13956	0	0	Ki67+	 14831 14730
13957	0	0	Ki67+	 14831 14828
13958	0	0	Ki67+	 14834 14696
13959	0	0	Ki67+	 14837 14519
13960	0	0	Ki67+	 14843 14670
13961	0	0	Ki67+	 14846 14565
13962	0	0	Ki67+	 14849 14619
13963	0	0	Ki67+	 14849 14651
13964	0	0	Ki67+	 14852 14457
13965	0	0	Ki67+	 14852 14749
13966	0	0	Ki67+	 14856 14476
13967	0	0	Ki67+	 14859 14683
13968	0	0	Ki67+	 14859 14727
13969	0	0	Ki67+	 14860 14491
13970	0	0	Ki67+	 14870 14613
13971	0	0	Ki67+	 14871 14704
13972	0	0	Ki67+	 14872 14587
13973	0	0	Ki67+	 14879 14550
13974	0	0	Ki67+	 14879 14633
13975	0	0	Ki67+	 14881 14750
13976	0	0	Ki67+	 14883 14803
13977	0	0	Ki67+	 14884 14720
13978	0	0	Ki67+	 14889 14478
13979	0	0	Ki67+	 14893 14661
13980	0	0	Ki67+	 14895 14624
13981	0	0	Ki67+	 14897 14498
13982	0	0	Ki67+	 14897 14556
13983	0	0	Ki67+	 14897 14672
13984	0	0	Ki67+	 14897 14747
13985	0	0	Ki67+	 14905 14731
13986	0	0	Ki67+	 14910 14485
13987	0	0	Ki67+	 14910 14540
13988	0	0	Ki67+	 14919 14600
13989	0	0	Ki67+	 14922 14797
13990	0	0	Ki67+	 14923 14512
13991	0	0	Ki67+	 14924 14638
13992	0	0	Ki67+	 14930 14532
13993	0	0	Ki67+	 14931 14674
13994	0	0	Ki67+	 14934 14742
13995	0	0	Ki67+	 14936 14760
13996	0	0	Ki67+	 14939 14054
13997	0	0	Ki67+	 14942 14499
13998	0	0	Ki67+	 14943 14681
13999	0	0	Ki67+	 14950 14638
14000	0	0	Ki67+	 14950 14797
14001	0	0	Ki67+	 14952 14282
14002	0	0	Ki67+	 14953 14522
14003	0	0	Ki67+	 14956 14095
14004	0	0	Ki67+	 14963 14758
14005	0	0	Ki67+	 14969 14824
14006	0	0	Ki67+	 14970 14651
14007	0	0	Ki67+	 14970 14746
14008	0	0	Ki67+	 14972 14778
14009	0	0	Ki67+	 14978 14164
14010	0	0	Ki67+	 14983 14824
14011	0	0	Ki67+	 14984 14801
14012	0	0	Ki67+	 14985 14526
14013	0	0	Ki67+	 14985 14583
14014	0	0	Ki67+	 14988 14135
14015	0	0	Ki67+	 14993 14718
14016	0	0	Ki67+	 14996 14263
14017	0	0	Ki67+	 14996 14540
14018	0	0	Ki67+	 15000 14115
14019	0	0	Ki67+	 15006 14774
14020	0	0	Ki67+	 15007 14813
14021	0	0	Ki67+	 15010 14584
14022	0	0	Ki67+	 15011 14171
14023	0	0	Ki67+	 15012 14233
14024	0	0	Ki67+	 15015 14124
14025	0	0	Ki67+	 15016 14105
14026	0	0	Ki67+	 15017 14567
14027	0	0	Ki67+	 15018 14549
14028	0	0	Ki67+	 15020 14138
14029	0	0	Ki67+	 15025 14204
14030	0	0	Ki67+	 15028 14226
14031	0	0	Ki67+	 15032 14677
14032	0	0	Ki67+	 15038 14253
14033	0	0	Ki67+	 15046 14161
14034	0	0	Ki67+	 15046 14567
14035	0	0	Ki67+	 15046 14747
14036	0	0	Ki67+	 15048 14222
14037	0	0	Ki67+	 15060 14421
14038	0	0	Ki67+	 15060 14599
14039	0	0	Ki67+	 15065 14152
14040	0	0	Ki67+	 15068 14401
14041	0	0	Ki67+	 15068 14447
14042	0	0	Ki67+	 15070 14195
14043	0	0	Ki67+	 15072 14370
14044	0	0	Ki67+	 15072 14578
14045	0	0	Ki67+	 15079 14621
14046	0	0	Ki67+	 15081 14592
14047	0	0	Ki67+	 15083 14228
14048	0	0	Ki67+	 15093 14178
14049	0	0	Ki67+	 15093 14472
14050	0	0	Ki67+	 15101 14453
14051	0	0	Ki67+	 15101 14658
14052	0	0	Ki67+	 15102 14169
14053	0	0	Ki67+	 15107 14184
14054	0	0	Ki67+	 15110 14250
14055	0	0	Ki67+	 15110 14356
14056	0	0	Ki67+	 15113 14320
14057	0	0	Ki67+	 15113 14606
14058	0	0	Ki67+	 15115 14228
14059	0	0	Ki67+	 15119 14131
14060	0	0	Ki67+	 15121 14280
14061	0	0	Ki67+	 15131 14177
14062	0	0	Ki67+	 15132 14267
14063	0	0	Ki67+	 15136 14632
14064	0	0	Ki67+	 15136 14664
14065	0	0	Ki67+	 15137 14520
14066	0	0	Ki67+	 15138 14620
14067	0	0	Ki67+	 15145 14301
14068	0	0	Ki67+	 15151 14312
14069	0	0	Ki67+	 15151 14510
14070	0	0	Ki67+	 15158 14244
14071	0	0	Ki67+	 15159 14542
14072	0	0	Ki67+	 15164 14747
14073	0	0	Ki67+	 15166 14633
14074	0	0	Ki67+	 15166 14652
14075	0	0	Ki67+	 15167 14669
14076	0	0	Ki67+	 15170 14301
14077	0	0	Ki67+	 15170 14572
14078	0	0	Ki67+	 15176 14181
14079	0	0	Ki67+	 15178 14404
14080	0	0	Ki67+	 15180 14579
14081	0	0	Ki67+	 15186 14439
14082	0	0	Ki67+	 15187 14284
14083	0	0	Ki67+	 15191 14588
14084	0	0	Ki67+	 15192 14647
14085	0	0	Ki67+	 15192 14690
14086	0	0	Ki67+	 15195 14561
14087	0	0	Ki67+	 15202 14672
14088	0	0	Ki67+	 15204 14798
14089	0	0	Ki67+	 15208 14425
14090	0	0	Ki67+	 15209 14362
14091	0	0	Ki67+	 15211 14449
14092	0	0	Ki67+	 15216 14732
14093	0	0	Ki67+	 15223 14479
14094	0	0	Ki67+	 15225 14602
14095	0	0	Ki67+	 15225 14670
14096	0	0	Ki67+	 15227 14566
14097	0	0	Ki67+	 15230 14214
14098	0	0	Ki67+	 15233 14438
14099	0	0	Ki67+	 15234 14753
14100	0	0	Ki67+	 15235 14338
14101	0	0	Ki67+	 15236 14619
14102	0	0	Ki67+	 15239 14742
14103	0	0	Ki67+	 15242 14701
14104	0	0	Ki67+	 15253 14232
14105	0	0	Ki67+	 15253 14686
14106	0	0	Ki67+	 15262 14560
14107	0	0	Ki67+	 15267 14502
14108	0	0	Ki67+	 15272 14635
14109	0	0	Ki67+	 15272 14648
14110	0	0	Ki67+	 15275 14699
14111	0	0	Ki67+	 15284 14526
14112	0	0	Ki67+	 15290 14221
14113	0	0	Ki67+	 15300 14562
14114	0	0	Ki67+	 15303 14278
14115	0	0	Ki67+	 15321 14436
14116	0	0	Ki67+	 15335 14744
14117	0	0	Ki67+	 15353 14501
14118	0	0	Ki67+	 15389 14373
14119	0	0	Ki67+	 14698 15505
14120	0	0	Ki67+	 14734 15135
14121	0	0	Ki67+	 14739 15146
14122	0	0	Ki67+	 14745 15188
14123	0	0	Ki67+	 14750 15221
14124	0	0	Ki67+	 14751 15015
14125	0	0	Ki67+	 14751 15234
14126	0	0	Ki67+	 14759 15261
14127	0	0	Ki67+	 14768 15286
14128	0	0	Ki67+	 14769 15152
14129	0	0	Ki67+	 14770 15187
14130	0	0	Ki67+	 14770 15271
14131	0	0	Ki67+	 14778 15316
14132	0	0	Ki67+	 14780 15084
14133	0	0	Ki67+	 14781 15065
14134	0	0	Ki67+	 14782 15116
14135	0	0	Ki67+	 14783 15241
14136	0	0	Ki67+	 14784 15166
14137	0	0	Ki67+	 14785 15251
14138	0	0	Ki67+	 14787 15197
14139	0	0	Ki67+	 14791 14961
14140	0	0	Ki67+	 14791 15086
14141	0	0	Ki67+	 14791 15351
14142	0	0	Ki67+	 14792 15212
14143	0	0	Ki67+	 14792 15275
14144	0	0	Ki67+	 14796 15102
14145	0	0	Ki67+	 14802 15316
14146	0	0	Ki67+	 14803 15196
14147	0	0	Ki67+	 14803 15334
14148	0	0	Ki67+	 14806 15392
14149	0	0	Ki67+	 14811 15290
14150	0	0	Ki67+	 14814 15254
14151	0	0	Ki67+	 14815 14833
14152	0	0	Ki67+	 14815 15182
14153	0	0	Ki67+	 14823 15397
14154	0	0	Ki67+	 14825 15224
14155	0	0	Ki67+	 14828 15326
14156	0	0	Ki67+	 14829 15270
14157	0	0	Ki67+	 14832 15062
14158	0	0	Ki67+	 14832 15377
14159	0	0	Ki67+	 14833 15036
14160	0	0	Ki67+	 14833 15349
14161	0	0	Ki67+	 14835 15147
14162	0	0	Ki67+	 14836 14992
14163	0	0	Ki67+	 14836 15135
14164	0	0	Ki67+	 14841 15423
14165	0	0	Ki67+	 14842 14848
14166	0	0	Ki67+	 14842 15393
14167	0	0	Ki67+	 14845 14937
14168	0	0	Ki67+	 14846 15043
14169	0	0	Ki67+	 14855 15455
14170	0	0	Ki67+	 14864 14860
14171	0	0	Ki67+	 14865 14910
14172	0	0	Ki67+	 14865 15365
14173	0	0	Ki67+	 14867 15483
14174	0	0	Ki67+	 14868 15014
14175	0	0	Ki67+	 14873 15056
14176	0	0	Ki67+	 14876 15090
14177	0	0	Ki67+	 14882 14891
14178	0	0	Ki67+	 14882 15062
14179	0	0	Ki67+	 14883 14909
14180	0	0	Ki67+	 14883 15410
14181	0	0	Ki67+	 14885 15384
14182	0	0	Ki67+	 14886 15491
14183	0	0	Ki67+	 14890 15012
14184	0	0	Ki67+	 14890 15459
14185	0	0	Ki67+	 14892 14833
14186	0	0	Ki67+	 14894 14952
14187	0	0	Ki67+	 14899 14939
14188	0	0	Ki67+	 14902 15067
14189	0	0	Ki67+	 14906 15106
14190	0	0	Ki67+	 14912 14870
14191	0	0	Ki67+	 14917 15491
14192	0	0	Ki67+	 14923 14955
14193	0	0	Ki67+	 14925 15107
14194	0	0	Ki67+	 14932 15040
14195	0	0	Ki67+	 14932 15469
14196	0	0	Ki67+	 14941 15497
14197	0	0	Ki67+	 14942 14875
14198	0	0	Ki67+	 14943 14987
14199	0	0	Ki67+	 14964 14999
14200	0	0	Ki67+	 14970 14959
14201	0	0	Ki67+	 14974 15442
14202	0	0	Ki67+	 14975 15036
14203	0	0	Ki67+	 14981 15476
14204	0	0	Ki67+	 15016 15477
14205	0	0	Ki67+	 15023 15443
14206	0	0	Ki67+	 15056 15464
14207	0	0	Ki67+	 15069 15463
14208	0	0	Ki67+	 15111 15361
14209	0	0	Ki67+	 15118 15477
14210	0	0	Ki67+	 15143 14887
14211	0	0	Ki67+	 15153 14867
14212	0	0	Ki67+	 15204 14865
14213	0	0	Ki67+	 15238 15461
14214	0	0	Ki67+	 15256 15486
14215	0	0	Ki67+	 15265 15473
14216	0	0	Ki67+	 15280 15495
14217	0	0	Ki67+	 15300 15382
14218	0	0	Ki67+	 15302 15499
14219	0	0	Ki67+	 15304 14878
14220	0	0	Ki67+	 15317 15096
14221	0	0	Ki67+	 15320 15126
14222	0	0	Ki67+	 15332 15219
14223	0	0	Ki67+	 15342 15073
14224	0	0	Ki67+	 15345 15230
14225	0	0	Ki67+	 15355 15115
14226	0	0	Ki67+	 15372 15123
14227	0	0	Ki67+	 15400 5719
14228	0	0	Ki67+	 15402 5908
14229	0	0	Ki67+	 15405 5841
14230	0	0	Ki67+	 15406 5638
14231	0	0	Ki67+	 15409 5600
14232	0	0	Ki67+	 15410 5238
14233	0	0	Ki67+	 15410 5585
14234	0	0	Ki67+	 15411 5726
14235	0	0	Ki67+	 15411 5889
14236	0	0	Ki67+	 15413 5969
14237	0	0	Ki67+	 15417 5909
14238	0	0	Ki67+	 15419 5668
14239	0	0	Ki67+	 15419 5950
14240	0	0	Ki67+	 15424 5655
14241	0	0	Ki67+	 15425 5848
14242	0	0	Ki67+	 15431 5617
14243	0	0	Ki67+	 15431 5726
14244	0	0	Ki67+	 15435 5430
14245	0	0	Ki67+	 15439 5628
14246	0	0	Ki67+	 15439 5657
14247	0	0	Ki67+	 15439 5681
14248	0	0	Ki67+	 15440 5875
14249	0	0	Ki67+	 15441 5584
14250	0	0	Ki67+	 15442 5600
14251	0	0	Ki67+	 15443 5910
14252	0	0	Ki67+	 15446 5724
14253	0	0	Ki67+	 15446 5973
14254	0	0	Ki67+	 15455 5850
14255	0	0	Ki67+	 15456 5879
14256	0	0	Ki67+	 15458 5951
14257	0	0	Ki67+	 15460 5709
14258	0	0	Ki67+	 15460 5754
14259	0	0	Ki67+	 15465 5649
14260	0	0	Ki67+	 15465 5686
14261	0	0	Ki67+	 15467 5764
14262	0	0	Ki67+	 15475 5913
14263	0	0	Ki67+	 15476 5514
14264	0	0	Ki67+	 15478 5981
14265	0	0	Ki67+	 15481 5663
14266	0	0	Ki67+	 15483 5766
14267	0	0	Ki67+	 15483 5859
14268	0	0	Ki67+	 15486 5955
14269	0	0	Ki67+	 15487 5739
14270	0	0	Ki67+	 15505 5474
14271	0	0	Ki67+	 15505 5917
14272	0	0	Ki67+	 15508 5883
14273	0	0	Ki67+	 15510 5859
14274	0	0	Ki67+	 15512 5983
14275	0	0	Ki67+	 15513 5831
14276	0	0	Ki67+	 15517 5895
14277	0	0	Ki67+	 15519 5714
14278	0	0	Ki67+	 15521 6024
14279	0	0	Ki67+	 15530 5472
14280	0	0	Ki67+	 15534 5489
14281	0	0	Ki67+	 15538 5724
14282	0	0	Ki67+	 15538 6009
14283	0	0	Ki67+	 15538 6029
14284	0	0	Ki67+	 15540 5680
14285	0	0	Ki67+	 15541 5886
14286	0	0	Ki67+	 15543 5709
14287	0	0	Ki67+	 15543 5865
14288	0	0	Ki67+	 15543 5917
14289	0	0	Ki67+	 15546 5469
14290	0	0	Ki67+	 15547 5898
14291	0	0	Ki67+	 15557 5369
14292	0	0	Ki67+	 15560 5725
14293	0	0	Ki67+	 15566 5687
14294	0	0	Ki67+	 15571 5731
14295	0	0	Ki67+	 15572 5488
14296	0	0	Ki67+	 15574 5916
14297	0	0	Ki67+	 15576 5887
14298	0	0	Ki67+	 15582 5719
14299	0	0	Ki67+	 15584 5842
14300	0	0	Ki67+	 15586 5474
14301	0	0	Ki67+	 15593 5911
14302	0	0	Ki67+	 15600 5903
14303	0	0	Ki67+	 15605 5405
14304	0	0	Ki67+	 15623 5398
14305	0	0	Ki67+	 15626 5906
14306	0	0	Ki67+	 15629 5462
14307	0	0	Ki67+	 15640 5478
14308	0	0	Ki67+	 15651 5391
14309	0	0	Ki67+	 15651 5912
14310	0	0	Ki67+	 15652 5887
14311	0	0	Ki67+	 15661 5630
14312	0	0	Ki67+	 15661 5866
14313	0	0	Ki67+	 15667 5902
14314	0	0	Ki67+	 15669 5459
14315	0	0	Ki67+	 15684 5524
14316	0	0	Ki67+	 15691 5864
14317	0	0	Ki67+	 15709 5448
14318	0	0	Ki67+	 15715 5512
14319	0	0	Ki67+	 15717 5859
14320	0	0	Ki67+	 15720 5890
14321	0	0	Ki67+	 15733 5518
14322	0	0	Ki67+	 15748 5492
14323	0	0	Ki67+	 15754 5560
14324	0	0	Ki67+	 15769 5506
14325	0	0	Ki67+	 15772 5535
14326	0	0	Ki67+	 15772 5580
14327	0	0	Ki67+	 15777 5706
14328	0	0	Ki67+	 15804 5465
14329	0	0	Ki67+	 15808 5583
14330	0	0	Ki67+	 15811 6021
14331	0	0	Ki67+	 15826 6010
14332	0	0	Ki67+	 15828 5986
14333	0	0	Ki67+	 15838 5950
14334	0	0	Ki67+	 15840 5918
14335	0	0	Ki67+	 15842 6003
14336	0	0	Ki67+	 15854 5972
14337	0	0	Ki67+	 15863 5914
14338	0	0	Ki67+	 15865 6026
14339	0	0	Ki67+	 15867 5557
14340	0	0	Ki67+	 15868 5843
14341	0	0	Ki67+	 15876 5796
14342	0	0	Ki67+	 15878 5821
14343	0	0	Ki67+	 15880 5991
14344	0	0	Ki67+	 15881 5959
14345	0	0	Ki67+	 15886 5805
14346	0	0	Ki67+	 15891 5968
14347	0	0	Ki67+	 15891 6021
14348	0	0	Ki67+	 15895 5918
14349	0	0	Ki67+	 15895 5943
14350	0	0	Ki67+	 15916 5847
14351	0	0	Ki67+	 15916 5984
14352	0	0	Ki67+	 15942 5945
14353	0	0	Ki67+	 15951 5838
14354	0	0	Ki67+	 15957 5998
14355	0	0	Ki67+	 15964 5852
14356	0	0	Ki67+	 15969 5832
14357	0	0	Ki67+	 15983 5969
14358	0	0	Ki67+	 15989 6001
14359	0	0	Ki67+	 16003 5801
14360	0	0	Ki67+	 16010 5867
14361	0	0	Ki67+	 16016 6008
14362	0	0	Ki67+	 16019 5807
14363	0	0	Ki67+	 16021 5883
14364	0	0	Ki67+	 16024 5559
14365	0	0	Ki67+	 16024 5947
14366	0	0	Ki67+	 16051 5617
14367	0	0	Ki67+	 16065 5749
14368	0	0	Ki67+	 16068 5801
14369	0	0	Ki67+	 16091 5802
14370	0	0	Ki67+	 16118 5478
14371	0	0	Ki67+	 16130 5489
14372	0	0	Ki67+	 16139 5573
14373	0	0	Ki67+	 16143 5475
14374	0	0	Ki67+	 16150 5530
14375	0	0	Ki67+	 16156 5503
14376	0	0	Ki67+	 16157 5906
14377	0	0	Ki67+	 16160 5530
14378	0	0	Ki67+	 16161 5885
14379	0	0	Ki67+	 16166 5549
14380	0	0	Ki67+	 16168 5494
14381	0	0	Ki67+	 16174 5582
14382	0	0	Ki67+	 16174 5861
14383	0	0	Ki67+	 16179 5503
14384	0	0	Ki67+	 16180 5882
14385	0	0	Ki67+	 16188 5474
14386	0	0	Ki67+	 16189 5569
14387	0	0	Ki67+	 15423 6131
14388	0	0	Ki67+	 15450 6095
14389	0	0	Ki67+	 15469 6097
14390	0	0	Ki67+	 15471 6076
14391	0	0	Ki67+	 15481 6046
14392	0	0	Ki67+	 15488 6188
14393	0	0	Ki67+	 15496 6100
14394	0	0	Ki67+	 15503 6071
14395	0	0	Ki67+	 15510 6187
14396	0	0	Ki67+	 15511 6053
14397	0	0	Ki67+	 15526 6054
14398	0	0	Ki67+	 15538 6045
14399	0	0	Ki67+	 15674 6330
14400	0	0	Ki67+	 15743 6346
14401	0	0	Ki67+	 15810 6420
14402	0	0	Ki67+	 15832 6052
14403	0	0	Ki67+	 15833 6074
14404	0	0	Ki67+	 15848 6073
14405	0	0	Ki67+	 15848 6265
14406	0	0	Ki67+	 15868 6060
14407	0	0	Ki67+	 15883 6074
14408	0	0	Ki67+	 15890 6037
14409	0	0	Ki67+	 15892 6272
14410	0	0	Ki67+	 15901 6261
14411	0	0	Ki67+	 15921 6035
14412	0	0	Ki67+	 16003 6046
14413	0	0	Ki67+	 16061 6432
14414	0	0	Ki67+	 16100 6581
14415	0	0	Ki67+	 16105 6337
14416	0	0	Ki67+	 15480 6944
14417	0	0	Ki67+	 15504 7408
14418	0	0	Ki67+	 15522 7388
14419	0	0	Ki67+	 15540 7336
14420	0	0	Ki67+	 15544 7427
14421	0	0	Ki67+	 15552 7343
14422	0	0	Ki67+	 15574 7433
14423	0	0	Ki67+	 15589 7278
14424	0	0	Ki67+	 15620 7436
14425	0	0	Ki67+	 15622 7478
14426	0	0	Ki67+	 15684 7301
14427	0	0	Ki67+	 15711 7389
14428	0	0	Ki67+	 15734 7459
14429	0	0	Ki67+	 15753 7472
14430	0	0	Ki67+	 15763 7184
14431	0	0	Ki67+	 15781 7471
14432	0	0	Ki67+	 15818 7433
14433	0	0	Ki67+	 15825 7458
14434	0	0	Ki67+	 15915 7325
14435	0	0	Ki67+	 15923 7622
14436	0	0	Ki67+	 15993 7281
14437	0	0	Ki67+	 16105 7630
14438	0	0	Ki67+	 15394 8389
14439	0	0	Ki67+	 15407 8355
14440	0	0	Ki67+	 15424 8134
14441	0	0	Ki67+	 15430 8207
14442	0	0	Ki67+	 15431 8256
14443	0	0	Ki67+	 15490 8325
14444	0	0	Ki67+	 15508 8418
14445	0	0	Ki67+	 15550 8304
14446	0	0	Ki67+	 15565 8194
14447	0	0	Ki67+	 15573 8210
14448	0	0	Ki67+	 15584 8163
14449	0	0	Ki67+	 15712 7838
14450	0	0	Ki67+	 15759 8335
14451	0	0	Ki67+	 15766 7975
14452	0	0	Ki67+	 15814 7822
14453	0	0	Ki67+	 15841 8312
14454	0	0	Ki67+	 15843 8010
14455	0	0	Ki67+	 15855 7927
14456	0	0	Ki67+	 15863 7955
14457	0	0	Ki67+	 15867 8016
14458	0	0	Ki67+	 15869 8092
14459	0	0	Ki67+	 15871 7984
14460	0	0	Ki67+	 15876 8372
14461	0	0	Ki67+	 15878 7957
14462	0	0	Ki67+	 15885 8089
14463	0	0	Ki67+	 15887 8182
14464	0	0	Ki67+	 15901 7916
14465	0	0	Ki67+	 15929 7783
14466	0	0	Ki67+	 15933 7677
14467	0	0	Ki67+	 15943 8152
14468	0	0	Ki67+	 15972 8239
14469	0	0	Ki67+	 15977 8083
14470	0	0	Ki67+	 15986 8225
14471	0	0	Ki67+	 16017 7681
14472	0	0	Ki67+	 16060 7638
14473	0	0	Ki67+	 16108 7651
14474	0	0	Ki67+	 16128 8111
14475	0	0	Ki67+	 16140 8239
14476	0	0	Ki67+	 16165 7929
14477	0	0	Ki67+	 16189 7912
14478	0	0	Ki67+	 15425 8436
14479	0	0	Ki67+	 15429 8499
14480	0	0	Ki67+	 15429 9158
14481	0	0	Ki67+	 15475 9055
14482	0	0	Ki67+	 15484 8710
14483	0	0	Ki67+	 15525 8701
14484	0	0	Ki67+	 15530 8841
14485	0	0	Ki67+	 15541 8970
14486	0	0	Ki67+	 15595 8754
14487	0	0	Ki67+	 15602 8634
14488	0	0	Ki67+	 15714 8597
14489	0	0	Ki67+	 15855 9084
14490	0	0	Ki67+	 15860 9037
14491	0	0	Ki67+	 15886 8672
14492	0	0	Ki67+	 15886 8691
14493	0	0	Ki67+	 15930 9091
14494	0	0	Ki67+	 15936 9153
14495	0	0	Ki67+	 15977 9151
14496	0	0	Ki67+	 16085 8856
14497	0	0	Ki67+	 16110 8691
14498	0	0	Ki67+	 16125 8667
14499	0	0	Ki67+	 16176 8555
14500	0	0	Ki67+	 16180 8609
14501	0	0	Ki67+	 16188 8561
14502	0	0	Ki67+	 16189 8493
14503	0	0	Ki67+	 15524 10029
14504	0	0	Ki67+	 15612 9934
14505	0	0	Ki67+	 15622 9922
14506	0	0	Ki67+	 15625 9908
14507	0	0	Ki67+	 15633 10013
14508	0	0	Ki67+	 15636 9336
14509	0	0	Ki67+	 15663 9882
14510	0	0	Ki67+	 15667 9846
14511	0	0	Ki67+	 15668 9857
14512	0	0	Ki67+	 15725 9300
14513	0	0	Ki67+	 15740 9338
14514	0	0	Ki67+	 15746 9298
14515	0	0	Ki67+	 15751 9906
14516	0	0	Ki67+	 15768 9423
14517	0	0	Ki67+	 15778 9910
14518	0	0	Ki67+	 15786 9398
14519	0	0	Ki67+	 15812 9940
14520	0	0	Ki67+	 15816 9304
14521	0	0	Ki67+	 15831 9791
14522	0	0	Ki67+	 15845 9904
14523	0	0	Ki67+	 15855 9838
14524	0	0	Ki67+	 15861 9914
14525	0	0	Ki67+	 15862 9870
14526	0	0	Ki67+	 15865 9890
14527	0	0	Ki67+	 16127 9234
14528	0	0	Ki67+	 16147 9303
14529	0	0	Ki67+	 16151 9610
14530	0	0	Ki67+	 16159 9565
14531	0	0	Ki67+	 16179 9313
14532	0	0	Ki67+	 16189 9502
14533	0	0	Ki67+	 15505 10256
14534	0	0	Ki67+	 15527 10259
14535	0	0	Ki67+	 15527 10348
14536	0	0	Ki67+	 15528 10292
14537	0	0	Ki67+	 15530 10325
14538	0	0	Ki67+	 15533 10689
14539	0	0	Ki67+	 15536 10645
14540	0	0	Ki67+	 15537 10186
14541	0	0	Ki67+	 15538 10114
14542	0	0	Ki67+	 15539 10557
14543	0	0	Ki67+	 15546 10169
14544	0	0	Ki67+	 15549 10112
14545	0	0	Ki67+	 15552 10348
14546	0	0	Ki67+	 15553 10364
14547	0	0	Ki67+	 15553 10553
14548	0	0	Ki67+	 15560 10154
14549	0	0	Ki67+	 15567 10376
14550	0	0	Ki67+	 15567 10423
14551	0	0	Ki67+	 15575 10041
14552	0	0	Ki67+	 15575 10307
14553	0	0	Ki67+	 15576 10634
14554	0	0	Ki67+	 15580 10091
14555	0	0	Ki67+	 15585 10487
14556	0	0	Ki67+	 15601 10488
14557	0	0	Ki67+	 15608 10225
14558	0	0	Ki67+	 15608 10475
14559	0	0	Ki67+	 15611 10033
14560	0	0	Ki67+	 15639 10071
14561	0	0	Ki67+	 15640 10149
14562	0	0	Ki67+	 15660 10059
14563	0	0	Ki67+	 15669 10193
14564	0	0	Ki67+	 15676 10086
14565	0	0	Ki67+	 15719 10044
14566	0	0	Ki67+	 15756 10141
14567	0	0	Ki67+	 15791 10102
14568	0	0	Ki67+	 15791 10146
14569	0	0	Ki67+	 15793 10187
14570	0	0	Ki67+	 15815 10038
[truncated: 531,889 more chars]
