# Supplementary material for: Data-Driven Discovery of Immune Contexture Biomarkers
Source: Front Oncol. 2018 Dec 18;8:627. doi: 10.3389/fonc.2018.00627 (PMC6305402; doi:10.3389/fonc.2018.00627)
Supplement: Data Sheet 3.zip — The MSI/MSS dataset used for the identification and assessment of discriminatory features (sections 3.2, 3.3, and 3.4) is provided as a collection of text files describing regions, markers, and metadata (part 1/3). [file Data_Sheet_3.zip › MSIMSSDataset/89858_ImageObjects.txt]

barcode_target	16-006388_12101_MSS-MSI_1810 [5 channels]
barcode_origin	0
workflow_target	CD8-CD3-CD4-Ki67-DAPI_generic.wsa 
workflow_target_version	 build f14999727a346af05f524693b44526002539cc76, workflows f149997 2016-05-23 with local changes
workflow_origin	0
workflow_origin_version	0
iH	33280
iW	42512
user	txdsapps
hostname	RPZMB000016

1	0	0	Ki67+	 1286 20288
2	0	0	Ki67+	 1290 20255
3	0	0	Ki67+	 1421 20460
4	0	0	Ki67+	 1577 20081
5	0	0	Ki67+	 1040 21156
6	0	0	Ki67+	 1112 21174
7	0	0	Ki67+	 1130 20652
8	0	0	Ki67+	 1136 20680
9	0	0	Ki67+	 1176 20786
10	0	0	Ki67+	 1487 20969
11	0	0	Ki67+	 1692 21081
12	0	0	Ki67+	 1045 21613
13	0	0	Ki67+	 1117 21567
14	0	0	Ki67+	 1193 22040
15	0	0	Ki67+	 962 22832
16	0	0	Ki67+	 978 22613
17	0	0	Ki67+	 1024 22782
18	0	0	Ki67+	 1135 22563
19	0	0	Ki67+	 1161 22885
20	0	0	Ki67+	 1490 22651
21	0	0	Ki67+	 1525 22810
22	0	0	Ki67+	 1582 22810
23	0	0	Ki67+	 1669 22713
24	0	0	Ki67+	 997 23207
25	0	0	Ki67+	 1020 23197
26	0	0	Ki67+	 1028 23326
27	0	0	Ki67+	 1049 23197
28	0	0	Ki67+	 1053 23350
29	0	0	Ki67+	 1123 23317
30	0	0	Ki67+	 1133 23349
31	0	0	Ki67+	 1143 23109
32	0	0	Ki67+	 1255 23200
33	0	0	Ki67+	 1277 23258
34	0	0	Ki67+	 1402 23175
35	0	0	Ki67+	 1575 23215
36	0	0	Ki67+	 1629 23379
37	0	0	Ki67+	 1175 24102
38	0	0	Ki67+	 1236 24052
39	0	0	Ki67+	 1423 24657
40	0	0	Ki67+	 1531 25065
41	0	0	Ki67+	 2366 18863
42	0	0	Ki67+	 2421 19106
43	0	0	Ki67+	 2519 19117
44	0	0	Ki67+	 1901 19696
45	0	0	Ki67+	 2072 19768
46	0	0	Ki67+	 2187 19817
47	0	0	Ki67+	 2353 19407
48	0	0	Ki67+	 2467 19199
49	0	0	Ki67+	 1788 20173
50	0	0	Ki67+	 1842 20295
51	0	0	Ki67+	 1848 20664
52	0	0	Ki67+	 1864 20318
53	0	0	Ki67+	 1874 20233
54	0	0	Ki67+	 1911 20255
55	0	0	Ki67+	 1916 20382
56	0	0	Ki67+	 1926 20407
57	0	0	Ki67+	 1930 20247
58	0	0	Ki67+	 1954 20385
59	0	0	Ki67+	 1954 20462
60	0	0	Ki67+	 1982 20576
61	0	0	Ki67+	 2050 20609
62	0	0	Ki67+	 2077 20617
63	0	0	Ki67+	 2088 20597
64	0	0	Ki67+	 2123 20683
65	0	0	Ki67+	 2180 20682
66	0	0	Ki67+	 2245 20642
67	0	0	Ki67+	 2286 20206
68	0	0	Ki67+	 2347 20734
69	0	0	Ki67+	 2355 20008
70	0	0	Ki67+	 2400 20706
71	0	0	Ki67+	 2487 20245
72	0	0	Ki67+	 1801 21449
73	0	0	Ki67+	 1889 20795
74	0	0	Ki67+	 1962 21532
75	0	0	Ki67+	 1973 21151
76	0	0	Ki67+	 1979 20866
77	0	0	Ki67+	 2005 21335
78	0	0	Ki67+	 2011 21271
79	0	0	Ki67+	 2070 21012
80	0	0	Ki67+	 2087 21280
81	0	0	Ki67+	 2096 21273
82	0	0	Ki67+	 2106 21439
83	0	0	Ki67+	 2136 21493
84	0	0	Ki67+	 2138 21459
85	0	0	Ki67+	 2159 21489
86	0	0	Ki67+	 2195 21476
87	0	0	Ki67+	 2235 21499
88	0	0	Ki67+	 2248 21472
89	0	0	Ki67+	 2266 20957
90	0	0	Ki67+	 2288 20901
91	0	0	Ki67+	 2300 21151
92	0	0	Ki67+	 2303 21284
93	0	0	Ki67+	 2320 21429
94	0	0	Ki67+	 2333 21532
95	0	0	Ki67+	 2366 20829
96	0	0	Ki67+	 2434 21455
97	0	0	Ki67+	 2460 21499
98	0	0	Ki67+	 2483 21480
99	0	0	Ki67+	 2505 21286
100	0	0	Ki67+	 1742 21740
101	0	0	Ki67+	 1776 21816
102	0	0	Ki67+	 1845 21958
103	0	0	Ki67+	 1866 22121
104	0	0	Ki67+	 1909 21974
105	0	0	Ki67+	 1919 22213
106	0	0	Ki67+	 1936 22040
107	0	0	Ki67+	 1955 22019
108	0	0	Ki67+	 2048 22292
109	0	0	Ki67+	 2065 22269
110	0	0	Ki67+	 2158 21971
111	0	0	Ki67+	 2167 21868
112	0	0	Ki67+	 2178 22099
113	0	0	Ki67+	 2259 21881
114	0	0	Ki67+	 2263 22035
115	0	0	Ki67+	 2275 21854
116	0	0	Ki67+	 2304 21601
117	0	0	Ki67+	 2343 22181
118	0	0	Ki67+	 2399 21994
119	0	0	Ki67+	 2445 21922
120	0	0	Ki67+	 2491 22100
121	0	0	Ki67+	 2492 22005
122	0	0	Ki67+	 2525 21870
123	0	0	Ki67+	 1894 22351
124	0	0	Ki67+	 1895 22667
125	0	0	Ki67+	 2039 22845
126	0	0	Ki67+	 2041 23075
127	0	0	Ki67+	 2071 22846
128	0	0	Ki67+	 2076 23103
129	0	0	Ki67+	 2116 22832
130	0	0	Ki67+	 2123 23079
131	0	0	Ki67+	 2145 22891
132	0	0	Ki67+	 2163 22951
133	0	0	Ki67+	 2165 23108
134	0	0	Ki67+	 2242 22731
135	0	0	Ki67+	 2258 22648
136	0	0	Ki67+	 2268 22830
137	0	0	Ki67+	 2273 22444
138	0	0	Ki67+	 2293 22361
139	0	0	Ki67+	 2365 23135
140	0	0	Ki67+	 2410 22645
141	0	0	Ki67+	 2422 22862
142	0	0	Ki67+	 2431 22824
143	0	0	Ki67+	 2432 22705
144	0	0	Ki67+	 2440 22407
145	0	0	Ki67+	 2466 22510
146	0	0	Ki67+	 2478 22519
147	0	0	Ki67+	 2489 22905
148	0	0	Ki67+	 2519 22544
149	0	0	Ki67+	 1824 23163
150	0	0	Ki67+	 1824 23202
151	0	0	Ki67+	 1835 23283
152	0	0	Ki67+	 1867 23615
153	0	0	Ki67+	 1953 23689
154	0	0	Ki67+	 1954 23213
155	0	0	Ki67+	 1987 23323
156	0	0	Ki67+	 1992 23726
157	0	0	Ki67+	 2048 23180
158	0	0	Ki67+	 2056 23728
159	0	0	Ki67+	 2065 23308
160	0	0	Ki67+	 2080 23184
161	0	0	Ki67+	 2090 23173
162	0	0	Ki67+	 2102 23785
163	0	0	Ki67+	 2138 23171
164	0	0	Ki67+	 2166 23339
165	0	0	Ki67+	 2192 23905
166	0	0	Ki67+	 2243 23428
167	0	0	Ki67+	 2249 23922
168	0	0	Ki67+	 2259 23164
169	0	0	Ki67+	 2288 23355
170	0	0	Ki67+	 2322 23913
171	0	0	Ki67+	 2328 23355
172	0	0	Ki67+	 2337 23908
173	0	0	Ki67+	 2353 23353
174	0	0	Ki67+	 2385 23903
175	0	0	Ki67+	 2411 23623
176	0	0	Ki67+	 2426 23435
177	0	0	Ki67+	 2453 23422
178	0	0	Ki67+	 2028 23939
179	0	0	Ki67+	 2069 24502
180	0	0	Ki67+	 2183 24053
181	0	0	Ki67+	 2294 24576
182	0	0	Ki67+	 2316 24535
183	0	0	Ki67+	 2333 24523
184	0	0	Ki67+	 2353 24353
185	0	0	Ki67+	 2357 24432
186	0	0	Ki67+	 2393 24018
187	0	0	Ki67+	 2397 24721
188	0	0	Ki67+	 2420 24102
189	0	0	Ki67+	 2437 24041
190	0	0	Ki67+	 2442 24201
191	0	0	Ki67+	 2444 24060
192	0	0	Ki67+	 2459 24360
193	0	0	Ki67+	 2490 24030
194	0	0	Ki67+	 2499 24074
195	0	0	Ki67+	 2525 24161
196	0	0	Ki67+	 1843 25009
197	0	0	Ki67+	 1965 25533
198	0	0	Ki67+	 1994 25508
199	0	0	Ki67+	 2124 24946
200	0	0	Ki67+	 2124 25493
201	0	0	Ki67+	 2200 24868
202	0	0	Ki67+	 2213 25107
203	0	0	Ki67+	 2273 25392
204	0	0	Ki67+	 2325 25419
205	0	0	Ki67+	 2371 25286
206	0	0	Ki67+	 2460 24765
207	0	0	Ki67+	 2461 24776
208	0	0	Ki67+	 2506 25290
209	0	0	Ki67+	 1809 26158
210	0	0	Ki67+	 1816 25867
211	0	0	Ki67+	 1847 25745
212	0	0	Ki67+	 1851 26167
213	0	0	Ki67+	 1886 25592
214	0	0	Ki67+	 1935 25543
215	0	0	Ki67+	 1977 25808
216	0	0	Ki67+	 2026 25763
217	0	0	Ki67+	 2030 25578
218	0	0	Ki67+	 2093 25547
219	0	0	Ki67+	 2261 25958
220	0	0	Ki67+	 1956 26625
221	0	0	Ki67+	 1984 26588
222	0	0	Ki67+	 2040 26594
223	0	0	Ki67+	 2215 26766
224	0	0	Ki67+	 2630 19068
225	0	0	Ki67+	 2745 19146
226	0	0	Ki67+	 2771 19084
227	0	0	Ki67+	 2809 18818
228	0	0	Ki67+	 2859 19292
229	0	0	Ki67+	 3070 19088
230	0	0	Ki67+	 3072 18979
231	0	0	Ki67+	 3082 18991
232	0	0	Ki67+	 3154 19171
233	0	0	Ki67+	 3172 19322
234	0	0	Ki67+	 3197 18860
235	0	0	Ki67+	 3238 19178
236	0	0	Ki67+	 3251 19223
237	0	0	Ki67+	 3274 19043
238	0	0	Ki67+	 3285 19056
239	0	0	Ki67+	 3294 19046
240	0	0	Ki67+	 2688 19428
241	0	0	Ki67+	 2733 19416
242	0	0	Ki67+	 2893 20112
243	0	0	Ki67+	 2899 19501
244	0	0	Ki67+	 3056 20084
245	0	0	Ki67+	 3059 20026
246	0	0	Ki67+	 3062 19706
247	0	0	Ki67+	 3076 20024
248	0	0	Ki67+	 3106 19844
249	0	0	Ki67+	 3117 20114
250	0	0	Ki67+	 3151 19907
251	0	0	Ki67+	 3151 19924
252	0	0	Ki67+	 3166 19933
253	0	0	Ki67+	 3187 20029
254	0	0	Ki67+	 3219 19822
255	0	0	Ki67+	 3222 19877
256	0	0	Ki67+	 3229 19924
257	0	0	Ki67+	 3255 19395
258	0	0	Ki67+	 3297 19941
259	0	0	Ki67+	 2579 20261
260	0	0	Ki67+	 2595 20227
261	0	0	Ki67+	 2615 20265
262	0	0	Ki67+	 2643 20915
263	0	0	Ki67+	 2663 20216
264	0	0	Ki67+	 2736 20354
265	0	0	Ki67+	 2806 20351
266	0	0	Ki67+	 2811 20664
267	0	0	Ki67+	 2835 20437
268	0	0	Ki67+	 2845 20445
269	0	0	Ki67+	 2846 20418
270	0	0	Ki67+	 2849 20747
271	0	0	Ki67+	 2851 20571
272	0	0	Ki67+	 2861 20687
273	0	0	Ki67+	 2875 20819
274	0	0	Ki67+	 2885 20618
275	0	0	Ki67+	 2892 20877
276	0	0	Ki67+	 2892 20897
277	0	0	Ki67+	 2903 20434
278	0	0	Ki67+	 2943 20466
279	0	0	Ki67+	 2969 20269
280	0	0	Ki67+	 2987 20702
281	0	0	Ki67+	 3025 20291
282	0	0	Ki67+	 3026 20265
283	0	0	Ki67+	 3035 20370
284	0	0	Ki67+	 3042 20306
285	0	0	Ki67+	 3046 20518
286	0	0	Ki67+	 3090 20926
287	0	0	Ki67+	 3136 20810
288	0	0	Ki67+	 3148 20842
289	0	0	Ki67+	 3173 20245
290	0	0	Ki67+	 3214 20865
291	0	0	Ki67+	 3256 20568
292	0	0	Ki67+	 2533 21693
293	0	0	Ki67+	 2629 21190
294	0	0	Ki67+	 2666 20940
295	0	0	Ki67+	 2676 21240
296	0	0	Ki67+	 2721 21459
297	0	0	Ki67+	 2767 21345
298	0	0	Ki67+	 2861 21114
299	0	0	Ki67+	 3097 20937
300	0	0	Ki67+	 3172 20937
301	0	0	Ki67+	 2530 21883
302	0	0	Ki67+	 2538 22546
303	0	0	Ki67+	 2549 23158
304	0	0	Ki67+	 2561 22891
305	0	0	Ki67+	 2586 22803
306	0	0	Ki67+	 2595 22968
307	0	0	Ki67+	 2693 23145
308	0	0	Ki67+	 2541 23899
309	0	0	Ki67+	 2558 23522
310	0	0	Ki67+	 2561 23334
311	0	0	Ki67+	 2620 24110
312	0	0	Ki67+	 2630 24083
313	0	0	Ki67+	 2662 24078
314	0	0	Ki67+	 2678 24070
315	0	0	Ki67+	 2727 23827
316	0	0	Ki67+	 2742 23628
317	0	0	Ki67+	 2756 24113
318	0	0	Ki67+	 2787 23709
319	0	0	Ki67+	 2854 24084
320	0	0	Ki67+	 2956 24082
321	0	0	Ki67+	 2964 24109
322	0	0	Ki67+	 3060 24097
323	0	0	Ki67+	 3191 24120
324	0	0	Ki67+	 2558 24437
325	0	0	Ki67+	 2559 24354
326	0	0	Ki67+	 2562 24797
327	0	0	Ki67+	 2642 24408
328	0	0	Ki67+	 2697 24626
329	0	0	Ki67+	 2844 24743
330	0	0	Ki67+	 2881 24491
331	0	0	Ki67+	 2919 24485
332	0	0	Ki67+	 2919 24669
333	0	0	Ki67+	 2920 24713
334	0	0	Ki67+	 2942 24922
335	0	0	Ki67+	 2965 24549
336	0	0	Ki67+	 2994 24900
337	0	0	Ki67+	 3106 24326
338	0	0	Ki67+	 3113 24795
339	0	0	Ki67+	 3120 24805
340	0	0	Ki67+	 3122 24434
341	0	0	Ki67+	 3152 24744
342	0	0	Ki67+	 3167 24863
343	0	0	Ki67+	 3238 24557
344	0	0	Ki67+	 3315 24582
345	0	0	Ki67+	 2557 25518
346	0	0	Ki67+	 2577 25259
347	0	0	Ki67+	 2654 25691
348	0	0	Ki67+	 2688 25662
349	0	0	Ki67+	 2865 25075
350	0	0	Ki67+	 2900 25310
351	0	0	Ki67+	 2923 24942
352	0	0	Ki67+	 2981 25676
353	0	0	Ki67+	 2996 25471
354	0	0	Ki67+	 3006 24978
355	0	0	Ki67+	 3006 24990
356	0	0	Ki67+	 3027 25685
357	0	0	Ki67+	 3038 25608
358	0	0	Ki67+	 3088 25390
359	0	0	Ki67+	 3174 25336
360	0	0	Ki67+	 3243 25415
361	0	0	Ki67+	 3248 25704
362	0	0	Ki67+	 3268 25151
363	0	0	Ki67+	 3282 25232
364	0	0	Ki67+	 3295 25040
365	0	0	Ki67+	 2649 26097
366	0	0	Ki67+	 2663 26301
367	0	0	Ki67+	 2837 26114
368	0	0	Ki67+	 2889 26369
369	0	0	Ki67+	 2920 26201
370	0	0	Ki67+	 2933 26195
371	0	0	Ki67+	 2956 25930
372	0	0	Ki67+	 2989 26138
373	0	0	Ki67+	 3041 26080
374	0	0	Ki67+	 3131 25765
375	0	0	Ki67+	 3218 26002
376	0	0	Ki67+	 3229 25770
377	0	0	Ki67+	 3291 25937
378	0	0	Ki67+	 2759 26657
379	0	0	Ki67+	 2795 26831
380	0	0	Ki67+	 2832 26837
381	0	0	Ki67+	 2891 26671
382	0	0	Ki67+	 2902 26835
383	0	0	Ki67+	 2929 26762
384	0	0	Ki67+	 2997 26673
385	0	0	Ki67+	 3250 27831
386	0	0	Ki67+	 3342 19036
387	0	0	Ki67+	 3349 19216
388	0	0	Ki67+	 3370 19211
389	0	0	Ki67+	 3663 19241
390	0	0	Ki67+	 3854 19490
391	0	0	Ki67+	 4104 18823
392	0	0	Ki67+	 3460 19688
393	0	0	Ki67+	 3570 19674
394	0	0	Ki67+	 3579 19638
395	0	0	Ki67+	 3611 19659
396	0	0	Ki67+	 3633 19626
397	0	0	Ki67+	 3659 19546
398	0	0	Ki67+	 3747 19904
399	0	0	Ki67+	 3758 19805
400	0	0	Ki67+	 3899 20239
401	0	0	Ki67+	 3983 19586
402	0	0	Ki67+	 3999 19744
403	0	0	Ki67+	 4019 19569
404	0	0	Ki67+	 4043 19543
405	0	0	Ki67+	 4077 19888
406	0	0	Ki67+	 4081 19905
407	0	0	Ki67+	 3481 20673
408	0	0	Ki67+	 3803 20528
409	0	0	Ki67+	 3803 20558
410	0	0	Ki67+	 3829 20453
411	0	0	Ki67+	 3897 20397
412	0	0	Ki67+	 3938 20586
413	0	0	Ki67+	 4007 20462
414	0	0	Ki67+	 4047 20387
415	0	0	Ki67+	 4111 20542
416	0	0	Ki67+	 4112 20375
417	0	0	Ki67+	 3351 24855
418	0	0	Ki67+	 3356 24969
419	0	0	Ki67+	 3359 24848
420	0	0	Ki67+	 3587 25087
421	0	0	Ki67+	 3588 24976
422	0	0	Ki67+	 3884 24999
423	0	0	Ki67+	 3375 25686
424	0	0	Ki67+	 3404 25625
425	0	0	Ki67+	 3445 25645
426	0	0	Ki67+	 3480 25501
427	0	0	Ki67+	 3481 25486
428	0	0	Ki67+	 3531 25748
429	0	0	Ki67+	 3563 25415
430	0	0	Ki67+	 3566 25179
431	0	0	Ki67+	 3572 25735
432	0	0	Ki67+	 3578 25578
433	0	0	Ki67+	 3634 25233
434	0	0	Ki67+	 3653 25861
435	0	0	Ki67+	 3662 25497
436	0	0	Ki67+	 3693 25296
437	0	0	Ki67+	 3728 25278
438	0	0	Ki67+	 3734 25535
439	0	0	Ki67+	 3741 25331
440	0	0	Ki67+	 3772 25503
441	0	0	Ki67+	 3794 25894
442	0	0	Ki67+	 3797 25500
443	0	0	Ki67+	 3845 25689
444	0	0	Ki67+	 3857 25679
445	0	0	Ki67+	 3904 25456
446	0	0	Ki67+	 3946 25470
447	0	0	Ki67+	 4032 25572
448	0	0	Ki67+	 4105 25256
449	0	0	Ki67+	 3514 26483
450	0	0	Ki67+	 3525 26123
451	0	0	Ki67+	 3530 25939
452	0	0	Ki67+	 3693 26108
453	0	0	Ki67+	 3695 26559
454	0	0	Ki67+	 3697 26521
455	0	0	Ki67+	 3700 26575
456	0	0	Ki67+	 3710 26213
457	0	0	Ki67+	 3762 26482
458	0	0	Ki67+	 3775 26002
459	0	0	Ki67+	 3832 26017
460	0	0	Ki67+	 3833 26057
461	0	0	Ki67+	 3860 26546
462	0	0	Ki67+	 3868 26168
463	0	0	Ki67+	 3967 26399
464	0	0	Ki67+	 4019 26170
465	0	0	Ki67+	 4024 26147
466	0	0	Ki67+	 4081 26303
467	0	0	Ki67+	 4092 26223
468	0	0	Ki67+	 3852 27008
469	0	0	Ki67+	 3575 27902
470	0	0	Ki67+	 3756 28263
471	0	0	Ki67+	 3804 27799
472	0	0	Ki67+	 4126 27847
473	0	0	Ki67+	 3768 28372
474	0	0	Ki67+	 4106 28603
475	0	0	Ki67+	 4120 28577
476	0	0	Ki67+	 4042 29298
477	0	0	Ki67+	 4174 18658
478	0	0	Ki67+	 4139 19558
479	0	0	Ki67+	 4209 19322
480	0	0	Ki67+	 4308 19390
481	0	0	Ki67+	 4341 19386
482	0	0	Ki67+	 4374 19398
483	0	0	Ki67+	 4407 19635
484	0	0	Ki67+	 4408 19609
485	0	0	Ki67+	 4418 19439
486	0	0	Ki67+	 4418 19576
487	0	0	Ki67+	 4422 19455
488	0	0	Ki67+	 4425 19540
489	0	0	Ki67+	 4426 19552
490	0	0	Ki67+	 4427 19506
491	0	0	Ki67+	 4432 19482
492	0	0	Ki67+	 4449 19676
493	0	0	Ki67+	 4462 19677
494	0	0	Ki67+	 4578 19565
495	0	0	Ki67+	 4606 19440
496	0	0	Ki67+	 4610 19555
497	0	0	Ki67+	 4148 20065
498	0	0	Ki67+	 4167 20117
499	0	0	Ki67+	 4181 20077
500	0	0	Ki67+	 4190 20096
501	0	0	Ki67+	 4210 20438
502	0	0	Ki67+	 4237 19775
503	0	0	Ki67+	 4241 20241
504	0	0	Ki67+	 4261 19707
505	0	0	Ki67+	 4327 20137
506	0	0	Ki67+	 4376 19851
507	0	0	Ki67+	 4378 20457
508	0	0	Ki67+	 4433 20381
509	0	0	Ki67+	 4135 20563
510	0	0	Ki67+	 4149 20713
511	0	0	Ki67+	 4168 20712
512	0	0	Ki67+	 4335 20527
513	0	0	Ki67+	 4344 20533
514	0	0	Ki67+	 4267 22596
515	0	0	Ki67+	 4426 22346
516	0	0	Ki67+	 4893 22243
517	0	0	Ki67+	 4583 24161
518	0	0	Ki67+	 4600 24185
519	0	0	Ki67+	 4215 26015
520	0	0	Ki67+	 4247 25718
521	0	0	Ki67+	 4281 26030
522	0	0	Ki67+	 4289 25317
523	0	0	Ki67+	 4356 26016
524	0	0	Ki67+	 4559 25911
525	0	0	Ki67+	 4616 25563
526	0	0	Ki67+	 4618 26046
527	0	0	Ki67+	 4135 26332
528	0	0	Ki67+	 4223 26255
529	0	0	Ki67+	 4224 26281
530	0	0	Ki67+	 4231 26415
531	0	0	Ki67+	 4459 26312
532	0	0	Ki67+	 4460 26333
533	0	0	Ki67+	 4498 26753
534	0	0	Ki67+	 4534 26174
535	0	0	Ki67+	 4563 26876
536	0	0	Ki67+	 4571 26888
537	0	0	Ki67+	 4659 26809
538	0	0	Ki67+	 4667 26533
539	0	0	Ki67+	 4669 26759
540	0	0	Ki67+	 4670 26571
541	0	0	Ki67+	 4672 26719
542	0	0	Ki67+	 4689 26436
543	0	0	Ki67+	 4769 26733
544	0	0	Ki67+	 4774 26596
545	0	0	Ki67+	 4820 26427
546	0	0	Ki67+	 4839 26433
547	0	0	Ki67+	 4859 26741
548	0	0	Ki67+	 4912 26631
549	0	0	Ki67+	 4135 27515
550	0	0	Ki67+	 4633 27393
551	0	0	Ki67+	 4683 27271
552	0	0	Ki67+	 4688 27288
553	0	0	Ki67+	 4742 27173
554	0	0	Ki67+	 4751 27026
555	0	0	Ki67+	 4767 27444
556	0	0	Ki67+	 4769 27125
557	0	0	Ki67+	 4774 27635
558	0	0	Ki67+	 4789 27441
559	0	0	Ki67+	 4805 27433
560	0	0	Ki67+	 4813 26898
561	0	0	Ki67+	 4831 27265
562	0	0	Ki67+	 4927 27553
563	0	0	Ki67+	 4276 28095
564	0	0	Ki67+	 4316 28115
565	0	0	Ki67+	 4525 27775
566	0	0	Ki67+	 4837 27995
567	0	0	Ki67+	 4839 27793
568	0	0	Ki67+	 4855 28186
569	0	0	Ki67+	 4887 28147
570	0	0	Ki67+	 4890 28205
571	0	0	Ki67+	 4137 28641
572	0	0	Ki67+	 4349 28990
573	0	0	Ki67+	 4464 29021
574	0	0	Ki67+	 4489 28952
575	0	0	Ki67+	 4615 29056
576	0	0	Ki67+	 4663 29288
577	0	0	Ki67+	 4677 28502
578	0	0	Ki67+	 4683 29233
579	0	0	Ki67+	 4696 29295
580	0	0	Ki67+	 4708 28629
581	0	0	Ki67+	 4781 29071
582	0	0	Ki67+	 4800 29106
583	0	0	Ki67+	 4827 29109
584	0	0	Ki67+	 4847 29054
585	0	0	Ki67+	 4906 28918
586	0	0	Ki67+	 4926 28822
587	0	0	Ki67+	 4683 29382
588	0	0	Ki67+	 4691 29452
589	0	0	Ki67+	 4692 29356
590	0	0	Ki67+	 5672 14152
591	0	0	Ki67+	 5634 16120
592	0	0	Ki67+	 4993 17322
593	0	0	Ki67+	 5022 17356
594	0	0	Ki67+	 5038 17739
595	0	0	Ki67+	 5124 17563
596	0	0	Ki67+	 5429 18887
597	0	0	Ki67+	 5443 19071
598	0	0	Ki67+	 5459 19290
599	0	0	Ki67+	 5494 19062
600	0	0	Ki67+	 5496 19076
601	0	0	Ki67+	 5597 19265
602	0	0	Ki67+	 5165 20813
603	0	0	Ki67+	 4939 26085
604	0	0	Ki67+	 4957 26087
605	0	0	Ki67+	 4959 26035
606	0	0	Ki67+	 4929 26648
607	0	0	Ki67+	 4934 26874
608	0	0	Ki67+	 4945 26900
609	0	0	Ki67+	 4946 26687
610	0	0	Ki67+	 4984 26418
611	0	0	Ki67+	 4988 26600
612	0	0	Ki67+	 4995 26461
613	0	0	Ki67+	 5140 26374
614	0	0	Ki67+	 5156 26724
615	0	0	Ki67+	 5161 26386
616	0	0	Ki67+	 5171 26596
617	0	0	Ki67+	 5241 26378
618	0	0	Ki67+	 5274 26852
619	0	0	Ki67+	 5275 27014
620	0	0	Ki67+	 5289 26441
621	0	0	Ki67+	 5311 26668
622	0	0	Ki67+	 5488 26788
623	0	0	Ki67+	 5529 26973
624	0	0	Ki67+	 5578 26798
625	0	0	Ki67+	 5623 26882
626	0	0	Ki67+	 4974 27282
627	0	0	Ki67+	 5061 27196
628	0	0	Ki67+	 5105 27673
629	0	0	Ki67+	 5118 27643
630	0	0	Ki67+	 5209 27449
631	0	0	Ki67+	 5275 27321
632	0	0	Ki67+	 5316 27359
633	0	0	Ki67+	 5316 27702
634	0	0	Ki67+	 5344 27344
635	0	0	Ki67+	 5399 27304
636	0	0	Ki67+	 5407 27640
637	0	0	Ki67+	 5536 27794
638	0	0	Ki67+	 5566 27077
639	0	0	Ki67+	 5584 27688
640	0	0	Ki67+	 5591 27668
641	0	0	Ki67+	 5612 27205
642	0	0	Ki67+	 5632 27710
643	0	0	Ki67+	 5655 27567
644	0	0	Ki67+	 5681 27478
645	0	0	Ki67+	 5687 27818
646	0	0	Ki67+	 5696 27762
647	0	0	Ki67+	 5717 27604
648	0	0	Ki67+	 5033 27920
649	0	0	Ki67+	 5080 27908
650	0	0	Ki67+	 5131 28478
651	0	0	Ki67+	 5161 28171
652	0	0	Ki67+	 5167 27883
653	0	0	Ki67+	 5234 27895
654	0	0	Ki67+	 5290 28527
655	0	0	Ki67+	 5304 28055
656	0	0	Ki67+	 5328 27909
657	0	0	Ki67+	 5416 28190
658	0	0	Ki67+	 5432 27979
659	0	0	Ki67+	 5437 28050
660	0	0	Ki67+	 5453 28099
661	0	0	Ki67+	 5558 28413
662	0	0	Ki67+	 5582 28309
663	0	0	Ki67+	 5639 28526
664	0	0	Ki67+	 5656 28616
665	0	0	Ki67+	 5667 28405
666	0	0	Ki67+	 5674 27926
667	0	0	Ki67+	 5675 27855
668	0	0	Ki67+	 5680 28376
669	0	0	Ki67+	 5711 27972
670	0	0	Ki67+	 5718 27955
671	0	0	Ki67+	 5014 28708
672	0	0	Ki67+	 5024 28684
673	0	0	Ki67+	 5229 29422
674	0	0	Ki67+	 5335 29391
675	0	0	Ki67+	 5476 28975
676	0	0	Ki67+	 5530 29095
677	0	0	Ki67+	 5540 28801
678	0	0	Ki67+	 5645 28676
679	0	0	Ki67+	 5653 28655
680	0	0	Ki67+	 5138 29566
681	0	0	Ki67+	 5146 29670
682	0	0	Ki67+	 5153 29733
683	0	0	Ki67+	 5157 29615
684	0	0	Ki67+	 5199 29481
685	0	0	Ki67+	 5199 29539
686	0	0	Ki67+	 5210 29657
687	0	0	Ki67+	 5220 29495
688	0	0	Ki67+	 5222 29520
689	0	0	Ki67+	 5232 29607
690	0	0	Ki67+	 5483 29595
691	0	0	Ki67+	 5528 29583
692	0	0	Ki67+	 5536 29527
693	0	0	Ki67+	 5550 29830
694	0	0	Ki67+	 5626 29745
695	0	0	Ki67+	 6148 10888
696	0	0	Ki67+	 5994 11756
697	0	0	Ki67+	 6506 12126
698	0	0	Ki67+	 6142 12650
699	0	0	Ki67+	 6309 13109
700	0	0	Ki67+	 5834 13347
701	0	0	Ki67+	 6226 14012
702	0	0	Ki67+	 6237 14015
703	0	0	Ki67+	 5971 14707
704	0	0	Ki67+	 6021 14799
705	0	0	Ki67+	 6032 14850
706	0	0	Ki67+	 6315 14637
707	0	0	Ki67+	 5847 15606
708	0	0	Ki67+	 6003 15009
709	0	0	Ki67+	 6348 15018
710	0	0	Ki67+	 5817 15706
711	0	0	Ki67+	 5888 16105
712	0	0	Ki67+	 5927 16057
713	0	0	Ki67+	 6207 16062
714	0	0	Ki67+	 6367 16254
715	0	0	Ki67+	 5888 16664
716	0	0	Ki67+	 5757 17616
717	0	0	Ki67+	 5918 17549
718	0	0	Ki67+	 5925 17539
719	0	0	Ki67+	 6118 17954
720	0	0	Ki67+	 6430 17333
721	0	0	Ki67+	 5749 18302
722	0	0	Ki67+	 6265 18133
723	0	0	Ki67+	 5784 19126
724	0	0	Ki67+	 5832 19406
725	0	0	Ki67+	 5820 19871
726	0	0	Ki67+	 6051 22058
727	0	0	Ki67+	 6055 22044
728	0	0	Ki67+	 6382 26063
729	0	0	Ki67+	 5752 26768
730	0	0	Ki67+	 5792 26826
731	0	0	Ki67+	 5990 26857
732	0	0	Ki67+	 6010 26849
733	0	0	Ki67+	 5752 27537
734	0	0	Ki67+	 5785 27400
735	0	0	Ki67+	 5857 27259
736	0	0	Ki67+	 5910 27064
737	0	0	Ki67+	 5911 27212
738	0	0	Ki67+	 5923 27077
739	0	0	Ki67+	 5930 27430
740	0	0	Ki67+	 5966 27352
741	0	0	Ki67+	 6015 27294
742	0	0	Ki67+	 6157 27660
743	0	0	Ki67+	 6172 27319
744	0	0	Ki67+	 6196 26993
745	0	0	Ki67+	 6247 27036
746	0	0	Ki67+	 6269 27174
747	0	0	Ki67+	 6274 27595
748	0	0	Ki67+	 6326 27494
749	0	0	Ki67+	 6399 27412
750	0	0	Ki67+	 6400 27444
751	0	0	Ki67+	 6449 27534
752	0	0	Ki67+	 6471 27341
753	0	0	Ki67+	 5749 28200
754	0	0	Ki67+	 5772 28144
755	0	0	Ki67+	 5774 28315
756	0	0	Ki67+	 5782 27913
757	0	0	Ki67+	 5799 27980
758	0	0	Ki67+	 5808 27996
759	0	0	Ki67+	 5844 27909
760	0	0	Ki67+	 5862 28284
761	0	0	Ki67+	 5881 28410
762	0	0	Ki67+	 5892 27829
763	0	0	Ki67+	 5914 28295
764	0	0	Ki67+	 5938 28091
765	0	0	Ki67+	 5988 27986
766	0	0	Ki67+	 6113 28336
767	0	0	Ki67+	 6166 28207
768	0	0	Ki67+	 6176 27870
769	0	0	Ki67+	 6221 27749
770	0	0	Ki67+	 6222 27713
771	0	0	Ki67+	 6225 28236
772	0	0	Ki67+	 6244 27786
773	0	0	Ki67+	 6278 28124
774	0	0	Ki67+	 6356 27845
775	0	0	Ki67+	 6368 28208
776	0	0	Ki67+	 6369 28343
777	0	0	Ki67+	 6375 27821
778	0	0	Ki67+	 6377 27777
779	0	0	Ki67+	 6492 28275
780	0	0	Ki67+	 6506 27913
781	0	0	Ki67+	 6507 28260
782	0	0	Ki67+	 6521 28231
783	0	0	Ki67+	 5840 28515
784	0	0	Ki67+	 5991 28816
785	0	0	Ki67+	 6086 29526
786	0	0	Ki67+	 6597 10049
787	0	0	Ki67+	 6804 9988
788	0	0	Ki67+	 6833 10458
789	0	0	Ki67+	 6837 10226
790	0	0	Ki67+	 7191 10071
791	0	0	Ki67+	 7323 9972
792	0	0	Ki67+	 6557 10540
793	0	0	Ki67+	 6861 10728
794	0	0	Ki67+	 7044 10551
795	0	0	Ki67+	 6549 11791
796	0	0	Ki67+	 6636 11928
797	0	0	Ki67+	 7253 11274
798	0	0	Ki67+	 7080 12715
799	0	0	Ki67+	 7237 13032
800	0	0	Ki67+	 7259 13044
801	0	0	Ki67+	 7290 14247
802	0	0	Ki67+	 6567 14725
803	0	0	Ki67+	 6618 14588
804	0	0	Ki67+	 7039 14931
805	0	0	Ki67+	 7062 14978
806	0	0	Ki67+	 7186 14764
807	0	0	Ki67+	 6792 15358
808	0	0	Ki67+	 6821 15749
809	0	0	Ki67+	 6918 15457
810	0	0	Ki67+	 7175 15472
811	0	0	Ki67+	 7199 15319
812	0	0	Ki67+	 7199 15979
813	0	0	Ki67+	 7230 15634
814	0	0	Ki67+	 7258 15489
815	0	0	Ki67+	 7283 15777
816	0	0	Ki67+	 7304 15556
817	0	0	Ki67+	 6592 16806
818	0	0	Ki67+	 6577 17031
819	0	0	Ki67+	 7091 17161
820	0	0	Ki67+	 7105 17134
821	0	0	Ki67+	 7276 18203
822	0	0	Ki67+	 6710 19246
823	0	0	Ki67+	 6905 19256
824	0	0	Ki67+	 6596 21031
825	0	0	Ki67+	 7198 22186
826	0	0	Ki67+	 7298 25030
827	0	0	Ki67+	 6956 26178
828	0	0	Ki67+	 6695 26814
829	0	0	Ki67+	 7218 26998
830	0	0	Ki67+	 6567 27977
831	0	0	Ki67+	 6568 27956
832	0	0	Ki67+	 6600 27722
833	0	0	Ki67+	 6617 27813
834	0	0	Ki67+	 6640 27794
835	0	0	Ki67+	 6688 27428
836	0	0	Ki67+	 6753 27688
837	0	0	Ki67+	 6781 27661
838	0	0	Ki67+	 6792 27807
839	0	0	Ki67+	 6807 27867
840	0	0	Ki67+	 6823 27528
841	0	0	Ki67+	 6845 27873
842	0	0	Ki67+	 6894 28009
843	0	0	Ki67+	 6899 27980
844	0	0	Ki67+	 6939 28031
845	0	0	Ki67+	 6942 27272
846	0	0	Ki67+	 6953 27999
847	0	0	Ki67+	 7054 27415
848	0	0	Ki67+	 7083 27820
849	0	0	Ki67+	 7092 27797
850	0	0	Ki67+	 7173 27842
851	0	0	Ki67+	 7188 27651
852	0	0	Ki67+	 7278 28032
853	0	0	Ki67+	 6579 28107
854	0	0	Ki67+	 6621 28087
855	0	0	Ki67+	 6883 28419
856	0	0	Ki67+	 6961 28289
857	0	0	Ki67+	 6993 28260
858	0	0	Ki67+	 7262 28142
859	0	0	Ki67+	 7276 28753
860	0	0	Ki67+	 6963 28954
861	0	0	Ki67+	 6984 29121
862	0	0	Ki67+	 7055 28909
863	0	0	Ki67+	 7077 29139
864	0	0	Ki67+	 7245 28902
865	0	0	Ki67+	 7274 29014
866	0	0	Ki67+	 8015 7608
867	0	0	Ki67+	 8021 7590
868	0	0	Ki67+	 8036 7592
869	0	0	Ki67+	 8040 7627
870	0	0	Ki67+	 8053 7595
871	0	0	Ki67+	 8085 7580
872	0	0	Ki67+	 8087 7603
873	0	0	Ki67+	 8104 7697
874	0	0	Ki67+	 8111 7716
875	0	0	Ki67+	 8114 7492
876	0	0	Ki67+	 7584 9042
877	0	0	Ki67+	 7728 9633
878	0	0	Ki67+	 7341 10437
879	0	0	Ki67+	 7848 10935
880	0	0	Ki67+	 8016 10852
881	0	0	Ki67+	 7346 11678
882	0	0	Ki67+	 7404 11678
883	0	0	Ki67+	 7450 11558
884	0	0	Ki67+	 7463 11826
885	0	0	Ki67+	 7510 11813
886	0	0	Ki67+	 7747 11955
887	0	0	Ki67+	 7905 11811
888	0	0	Ki67+	 7587 12805
889	0	0	Ki67+	 7988 12346
890	0	0	Ki67+	 7992 12466
891	0	0	Ki67+	 8027 12361
892	0	0	Ki67+	 8039 12411
893	0	0	Ki67+	 8056 12478
894	0	0	Ki67+	 8110 12723
895	0	0	Ki67+	 7496 13223
896	0	0	Ki67+	 7551 13457
897	0	0	Ki67+	 7598 13662
898	0	0	Ki67+	 7669 13604
899	0	0	Ki67+	 7679 13604
900	0	0	Ki67+	 7694 13024
901	0	0	Ki67+	 7704 13364
902	0	0	Ki67+	 7757 13275
903	0	0	Ki67+	 7795 13481
904	0	0	Ki67+	 7911 13049
905	0	0	Ki67+	 7931 13155
906	0	0	Ki67+	 7944 13122
907	0	0	Ki67+	 8022 13402
908	0	0	Ki67+	 8034 13121
909	0	0	Ki67+	 8051 13360
910	0	0	Ki67+	 8090 13310
911	0	0	Ki67+	 8109 13409
912	0	0	Ki67+	 7378 14289
913	0	0	Ki67+	 7442 14193
914	0	0	Ki67+	 7487 13810
915	0	0	Ki67+	 7550 14025
916	0	0	Ki67+	 7623 14354
917	0	0	Ki67+	 7636 13851
918	0	0	Ki67+	 7705 13751
919	0	0	Ki67+	 7715 14272
920	0	0	Ki67+	 7732 14305
921	0	0	Ki67+	 7751 14289
922	0	0	Ki67+	 7780 14180
923	0	0	Ki67+	 7799 13739
924	0	0	Ki67+	 7811 13970
925	0	0	Ki67+	 7854 13862
926	0	0	Ki67+	 7859 14413
927	0	0	Ki67+	 7867 14168
928	0	0	Ki67+	 7910 14373
929	0	0	Ki67+	 7913 13990
930	0	0	Ki67+	 7948 13938
931	0	0	Ki67+	 7952 14411
932	0	0	Ki67+	 7956 14082
933	0	0	Ki67+	 7956 14096
934	0	0	Ki67+	 7963 14150
935	0	0	Ki67+	 7968 14432
936	0	0	Ki67+	 7970 14403
937	0	0	Ki67+	 7977 14419
938	0	0	Ki67+	 7996 13894
939	0	0	Ki67+	 8003 14116
940	0	0	Ki67+	 8004 14095
941	0	0	Ki67+	 8007 14391
942	0	0	Ki67+	 8060 13699
943	0	0	Ki67+	 8063 13896
944	0	0	Ki67+	 8075 13894
945	0	0	Ki67+	 8092 13897
946	0	0	Ki67+	 8102 13887
947	0	0	Ki67+	 8109 14294
948	0	0	Ki67+	 8127 14011
949	0	0	Ki67+	 7475 15018
950	0	0	Ki67+	 7632 15112
951	0	0	Ki67+	 7641 15233
952	0	0	Ki67+	 7697 15139
953	0	0	Ki67+	 7714 15155
954	0	0	Ki67+	 7750 14737
955	0	0	Ki67+	 7843 14642
956	0	0	Ki67+	 7899 14663
957	0	0	Ki67+	 7934 14690
958	0	0	Ki67+	 7984 14842
959	0	0	Ki67+	 8054 14597
960	0	0	Ki67+	 8064 14606
961	0	0	Ki67+	 7371 15791
962	0	0	Ki67+	 7405 15701
963	0	0	Ki67+	 7529 15766
964	0	0	Ki67+	 7583 15568
965	0	0	Ki67+	 7587 15546
966	0	0	Ki67+	 7602 15525
967	0	0	Ki67+	 7622 15383
968	0	0	Ki67+	 7755 15567
969	0	0	Ki67+	 7787 15472
970	0	0	Ki67+	 7791 15508
971	0	0	Ki67+	 7796 15488
972	0	0	Ki67+	 7806 15729
973	0	0	Ki67+	 7821 15443
974	0	0	Ki67+	 7871 15533
975	0	0	Ki67+	 7895 15549
976	0	0	Ki67+	 7909 15897
977	0	0	Ki67+	 7911 15835
978	0	0	Ki67+	 7939 15657
979	0	0	Ki67+	 7940 15645
980	0	0	Ki67+	 7987 15635
981	0	0	Ki67+	 7999 15322
982	0	0	Ki67+	 8017 15457
983	0	0	Ki67+	 8023 15472
984	0	0	Ki67+	 8027 15829
985	0	0	Ki67+	 8115 15509
986	0	0	Ki67+	 8121 15414
987	0	0	Ki67+	 7463 16078
988	0	0	Ki67+	 7492 16176
989	0	0	Ki67+	 7558 16313
990	0	0	Ki67+	 7571 16484
991	0	0	Ki67+	 7593 16510
992	0	0	Ki67+	 7610 16725
993	0	0	Ki67+	 7709 16741
994	0	0	Ki67+	 7745 16550
995	0	0	Ki67+	 7749 16824
996	0	0	Ki67+	 7757 16793
997	0	0	Ki67+	 7774 16353
998	0	0	Ki67+	 7809 16293
999	0	0	Ki67+	 7815 16633
1000	0	0	Ki67+	 7829 16682
1001	0	0	Ki67+	 7845 16425
1002	0	0	Ki67+	 7910 16747
1003	0	0	Ki67+	 7928 16265
1004	0	0	Ki67+	 7966 16416
1005	0	0	Ki67+	 8117 16673
1006	0	0	Ki67+	 8118 16663
1007	0	0	Ki67+	 8125 16857
1008	0	0	Ki67+	 7661 16921
1009	0	0	Ki67+	 7720 17559
1010	0	0	Ki67+	 8034 18851
1011	0	0	Ki67+	 8078 19105
1012	0	0	Ki67+	 8125 19125
1013	0	0	Ki67+	 7830 20134
1014	0	0	Ki67+	 7616 21227
1015	0	0	Ki67+	 7658 21659
1016	0	0	Ki67+	 7786 21114
1017	0	0	Ki67+	 7607 21796
1018	0	0	Ki67+	 7613 21675
1019	0	0	Ki67+	 7623 21668
1020	0	0	Ki67+	 7634 21843
1021	0	0	Ki67+	 7635 21680
1022	0	0	Ki67+	 7653 21841
1023	0	0	Ki67+	 7691 21724
1024	0	0	Ki67+	 7715 21824
1025	0	0	Ki67+	 7740 21776
1026	0	0	Ki67+	 7741 21700
1027	0	0	Ki67+	 8123 23365
1028	0	0	Ki67+	 7340 24850
1029	0	0	Ki67+	 7553 24616
1030	0	0	Ki67+	 7503 27144
1031	0	0	Ki67+	 7658 26943
1032	0	0	Ki67+	 7777 26917
1033	0	0	Ki67+	 7809 27231
1034	0	0	Ki67+	 7860 26915
1035	0	0	Ki67+	 7894 27132
1036	0	0	Ki67+	 7369 27304
1037	0	0	Ki67+	 7384 27989
1038	0	0	Ki67+	 7459 28011
1039	0	0	Ki67+	 7515 27769
1040	0	0	Ki67+	 7528 27778
1041	0	0	Ki67+	 7544 27775
1042	0	0	Ki67+	 7559 27294
1043	0	0	Ki67+	 7620 27350
1044	0	0	Ki67+	 7622 27658
1045	0	0	Ki67+	 7625 27485
1046	0	0	Ki67+	 7630 27875
1047	0	0	Ki67+	 7632 27544
1048	0	0	Ki67+	 7687 27667
1049	0	0	Ki67+	 7696 27331
1050	0	0	Ki67+	 7724 27841
1051	0	0	Ki67+	 7767 27793
1052	0	0	Ki67+	 7784 27904
1053	0	0	Ki67+	 7809 27811
1054	0	0	Ki67+	 7840 27528
1055	0	0	Ki67+	 7862 27527
1056	0	0	Ki67+	 7894 28063
1057	0	0	Ki67+	 7937 27615
1058	0	0	Ki67+	 8034 27568
1059	0	0	Ki67+	 7597 28279
1060	0	0	Ki67+	 7904 28232
1061	0	0	Ki67+	 7933 28451
1062	0	0	Ki67+	 7947 28562
1063	0	0	Ki67+	 7970 29096
1064	0	0	Ki67+	 8019 29304
1065	0	0	Ki67+	 8663 6704
1066	0	0	Ki67+	 8856 6848
1067	0	0	Ki67+	 8865 6865
1068	0	0	Ki67+	 8583 7602
1069	0	0	Ki67+	 8575 8216
1070	0	0	Ki67+	 8208 9214
1071	0	0	Ki67+	 8288 9622
1072	0	0	Ki67+	 8431 9621
1073	0	0	Ki67+	 8755 9695
1074	0	0	Ki67+	 8495 10314
1075	0	0	Ki67+	 8695 10239
1076	0	0	Ki67+	 8711 10236
1077	0	0	Ki67+	 8836 10536
1078	0	0	Ki67+	 8851 10512
1079	0	0	Ki67+	 8620 11777
1080	0	0	Ki67+	 8666 11214
1081	0	0	Ki67+	 8782 11447
1082	0	0	Ki67+	 8806 11635
1083	0	0	Ki67+	 8809 11437
1084	0	0	Ki67+	 8160 12205
1085	0	0	Ki67+	 8237 12223
1086	0	0	Ki67+	 8273 12335
1087	0	0	Ki67+	 8289 12323
1088	0	0	Ki67+	 8326 12224
1089	0	0	Ki67+	 8346 11917
1090	0	0	Ki67+	 8498 12432
1091	0	0	Ki67+	 8569 12260
1092	0	0	Ki67+	 8572 12335
1093	0	0	Ki67+	 8573 12291
1094	0	0	Ki67+	 8593 11978
1095	0	0	Ki67+	 8627 12184
1096	0	0	Ki67+	 8627 12592
1097	0	0	Ki67+	 8670 12235
1098	0	0	Ki67+	 8720 12152
1099	0	0	Ki67+	 8762 12108
1100	0	0	Ki67+	 8844 12533
1101	0	0	Ki67+	 8856 12477
1102	0	0	Ki67+	 8868 12475
1103	0	0	Ki67+	 8894 12109
1104	0	0	Ki67+	 8898 12012
1105	0	0	Ki67+	 8900 12097
1106	0	0	Ki67+	 8179 13245
1107	0	0	Ki67+	 8194 13008
1108	0	0	Ki67+	 8196 12885
1109	0	0	Ki67+	 8238 12862
1110	0	0	Ki67+	 8246 13220
1111	0	0	Ki67+	 8280 12866
1112	0	0	Ki67+	 8313 13407
1113	0	0	Ki67+	 8315 12901
1114	0	0	Ki67+	 8338 12955
1115	0	0	Ki67+	 8356 12945
1116	0	0	Ki67+	 8417 13380
1117	0	0	Ki67+	 8444 13049
1118	0	0	Ki67+	 8481 12877
1119	0	0	Ki67+	 8518 12739
1120	0	0	Ki67+	 8529 12736
1121	0	0	Ki67+	 8534 13016
1122	0	0	Ki67+	 8537 13091
1123	0	0	Ki67+	 8548 12987
1124	0	0	Ki67+	 8573 13084
1125	0	0	Ki67+	 8586 13130
1126	0	0	Ki67+	 8607 12965
1127	0	0	Ki67+	 8614 13130
1128	0	0	Ki67+	 8645 12831
1129	0	0	Ki67+	 8659 13007
1130	0	0	Ki67+	 8663 12854
1131	0	0	Ki67+	 8669 12976
1132	0	0	Ki67+	 8676 13115
1133	0	0	Ki67+	 8678 13080
1134	0	0	Ki67+	 8679 12834
1135	0	0	Ki67+	 8683 12871
1136	0	0	Ki67+	 8687 12975
1137	0	0	Ki67+	 8692 13119
1138	0	0	Ki67+	 8696 12876
1139	0	0	Ki67+	 8698 13016
1140	0	0	Ki67+	 8703 13106
1141	0	0	Ki67+	 8705 13120
1142	0	0	Ki67+	 8706 12979
1143	0	0	Ki67+	 8719 12671
1144	0	0	Ki67+	 8724 12987
1145	0	0	Ki67+	 8728 12884
1146	0	0	Ki67+	 8729 12812
1147	0	0	Ki67+	 8770 12853
1148	0	0	Ki67+	 8784 12637
1149	0	0	Ki67+	 8796 12638
1150	0	0	Ki67+	 8799 12806
1151	0	0	Ki67+	 8807 12869
1152	0	0	Ki67+	 8825 13239
1153	0	0	Ki67+	 8839 12920
1154	0	0	Ki67+	 8841 12762
1155	0	0	Ki67+	 8842 12719
1156	0	0	Ki67+	 8846 12948
1157	0	0	Ki67+	 8850 12727
1158	0	0	Ki67+	 8857 13104
1159	0	0	Ki67+	 8880 13111
1160	0	0	Ki67+	 8904 13117
1161	0	0	Ki67+	 8148 13851
1162	0	0	Ki67+	 8158 13849
1163	0	0	Ki67+	 8163 13577
1164	0	0	Ki67+	 8173 13507
1165	0	0	Ki67+	 8176 13867
1166	0	0	Ki67+	 8195 13609
1167	0	0	Ki67+	 8222 13634
1168	0	0	Ki67+	 8240 13918
1169	0	0	Ki67+	 8276 13834
1170	0	0	Ki67+	 8279 14024
1171	0	0	Ki67+	 8293 13971
1172	0	0	Ki67+	 8296 13680
1173	0	0	Ki67+	 8308 14221
1174	0	0	Ki67+	 8321 13682
1175	0	0	Ki67+	 8331 13693
1176	0	0	Ki67+	 8340 13867
1177	0	0	Ki67+	 8343 13972
1178	0	0	Ki67+	 8348 13955
1179	0	0	Ki67+	 8351 13896
1180	0	0	Ki67+	 8354 13466
1181	0	0	Ki67+	 8356 13918
1182	0	0	Ki67+	 8365 13796
1183	0	0	Ki67+	 8370 13825
1184	0	0	Ki67+	 8391 13741
1185	0	0	Ki67+	 8397 13766
1186	0	0	Ki67+	 8409 13874
1187	0	0	Ki67+	 8425 14187
1188	0	0	Ki67+	 8440 14203
1189	0	0	Ki67+	 8444 14189
1190	0	0	Ki67+	 8465 13820
1191	0	0	Ki67+	 8467 13627
1192	0	0	Ki67+	 8473 13640
1193	0	0	Ki67+	 8482 13626
1194	0	0	Ki67+	 8483 14168
1195	0	0	Ki67+	 8488 13607
1196	0	0	Ki67+	 8504 13610
1197	0	0	Ki67+	 8514 13536
1198	0	0	Ki67+	 8515 13795
1199	0	0	Ki67+	 8516 13746
1200	0	0	Ki67+	 8520 13929
1201	0	0	Ki67+	 8524 13650
1202	0	0	Ki67+	 8525 14211
1203	0	0	Ki67+	 8541 14209
1204	0	0	Ki67+	 8546 13591
1205	0	0	Ki67+	 8548 13659
1206	0	0	Ki67+	 8561 13551
1207	0	0	Ki67+	 8567 13627
1208	0	0	Ki67+	 8580 13519
1209	0	0	Ki67+	 8581 13747
1210	0	0	Ki67+	 8587 13544
1211	0	0	Ki67+	 8603 14014
1212	0	0	Ki67+	 8610 13515
1213	0	0	Ki67+	 8613 14022
1214	0	0	Ki67+	 8619 13995
1215	0	0	Ki67+	 8630 13707
1216	0	0	Ki67+	 8640 13955
1217	0	0	Ki67+	 8643 13636
1218	0	0	Ki67+	 8649 13686
1219	0	0	Ki67+	 8661 13513
1220	0	0	Ki67+	 8677 13503
1221	0	0	Ki67+	 8684 13928
1222	0	0	Ki67+	 8688 13673
1223	0	0	Ki67+	 8700 14147
1224	0	0	Ki67+	 8724 14173
1225	0	0	Ki67+	 8726 14160
1226	0	0	Ki67+	 8727 13873
1227	0	0	Ki67+	 8731 13457
1228	0	0	Ki67+	 8731 13629
1229	0	0	Ki67+	 8743 14173
1230	0	0	Ki67+	 8748 13575
1231	0	0	Ki67+	 8752 13630
1232	0	0	Ki67+	 8754 13590
1233	0	0	Ki67+	 8768 13604
1234	0	0	Ki67+	 8773 13546
1235	0	0	Ki67+	 8776 14172
1236	0	0	Ki67+	 8782 13554
1237	0	0	Ki67+	 8790 14164
1238	0	0	Ki67+	 8792 13932
1239	0	0	Ki67+	 8799 13480
1240	0	0	Ki67+	 8809 13501
1241	0	0	Ki67+	 8817 14051
1242	0	0	Ki67+	 8825 13574
1243	0	0	Ki67+	 8828 13882
1244	0	0	Ki67+	 8828 14164
1245	0	0	Ki67+	 8830 13494
1246	0	0	Ki67+	 8834 14044
1247	0	0	Ki67+	 8845 14005
1248	0	0	Ki67+	 8854 14016
1249	0	0	Ki67+	 8860 13946
1250	0	0	Ki67+	 8862 14164
1251	0	0	Ki67+	 8866 13651
1252	0	0	Ki67+	 8875 14069
1253	0	0	Ki67+	 8878 14145
1254	0	0	Ki67+	 8879 13540
1255	0	0	Ki67+	 8890 13589
1256	0	0	Ki67+	 8894 13507
1257	0	0	Ki67+	 8905 14137
1258	0	0	Ki67+	 8909 13637
1259	0	0	Ki67+	 8910 13610
1260	0	0	Ki67+	 8912 13453
1261	0	0	Ki67+	 8913 14065
1262	0	0	Ki67+	 8914 14157
1263	0	0	Ki67+	 8920 14134
1264	0	0	Ki67+	 8923 14149
1265	0	0	Ki67+	 8143 14735
1266	0	0	Ki67+	 8184 14437
1267	0	0	Ki67+	 8208 14364
1268	0	0	Ki67+	 8266 14516
1269	0	0	Ki67+	 8273 14614
1270	0	0	Ki67+	 8279 14943
1271	0	0	Ki67+	 8285 14364
1272	0	0	Ki67+	 8295 14670
1273	0	0	Ki67+	 8300 14410
1274	0	0	Ki67+	 8312 14350
1275	0	0	Ki67+	 8323 14659
1276	0	0	Ki67+	 8359 14525
1277	0	0	Ki67+	 8393 14304
1278	0	0	Ki67+	 8393 14535
1279	0	0	Ki67+	 8399 14498
1280	0	0	Ki67+	 8417 14569
1281	0	0	Ki67+	 8428 14297
1282	0	0	Ki67+	 8471 14795
1283	0	0	Ki67+	 8493 14700
1284	0	0	Ki67+	 8640 14367
1285	0	0	Ki67+	 8641 14595
1286	0	0	Ki67+	 8697 14329
1287	0	0	Ki67+	 8698 14237
1288	0	0	Ki67+	 8710 14559
1289	0	0	Ki67+	 8719 14551
1290	0	0	Ki67+	 8722 14610
1291	0	0	Ki67+	 8725 14452
1292	0	0	Ki67+	 8728 14493
1293	0	0	Ki67+	 8730 14586
1294	0	0	Ki67+	 8732 14324
1295	0	0	Ki67+	 8735 14241
1296	0	0	Ki67+	 8737 14478
1297	0	0	Ki67+	 8740 14304
1298	0	0	Ki67+	 8753 14287
1299	0	0	Ki67+	 8764 14336
1300	0	0	Ki67+	 8767 14232
1301	0	0	Ki67+	 8774 14257
1302	0	0	Ki67+	 8781 14281
1303	0	0	Ki67+	 8783 14321
1304	0	0	Ki67+	 8806 14283
1305	0	0	Ki67+	 8814 14321
1306	0	0	Ki67+	 8821 14313
1307	0	0	Ki67+	 8847 14365
1308	0	0	Ki67+	 8852 14263
1309	0	0	Ki67+	 8852 14482
1310	0	0	Ki67+	 8874 14377
1311	0	0	Ki67+	 8875 14481
1312	0	0	Ki67+	 8877 14362
1313	0	0	Ki67+	 8888 14494
1314	0	0	Ki67+	 8912 14435
1315	0	0	Ki67+	 8917 14358
1316	0	0	Ki67+	 8919 14463
1317	0	0	Ki67+	 8132 15778
1318	0	0	Ki67+	 8181 15503
1319	0	0	Ki67+	 8192 15521
1320	0	0	Ki67+	 8195 15366
1321	0	0	Ki67+	 8206 15532
1322	0	0	Ki67+	 8212 15672
1323	0	0	Ki67+	 8257 15498
1324	0	0	Ki67+	 8265 15491
1325	0	0	Ki67+	 8281 15572
1326	0	0	Ki67+	 8284 15589
1327	0	0	Ki67+	 8299 15680
1328	0	0	Ki67+	 8307 15269
1329	0	0	Ki67+	 8311 15448
1330	0	0	Ki67+	 8316 15578
1331	0	0	Ki67+	 8327 15697
1332	0	0	Ki67+	 8330 15275
1333	0	0	Ki67+	 8336 15483
1334	0	0	Ki67+	 8343 15427
1335	0	0	Ki67+	 8344 15576
1336	0	0	Ki67+	 8346 15289
1337	0	0	Ki67+	 8351 15445
1338	0	0	Ki67+	 8358 15544
1339	0	0	Ki67+	 8361 15302
1340	0	0	Ki67+	 8361 15511
1341	0	0	Ki67+	 8371 15212
1342	0	0	Ki67+	 8399 15518
1343	0	0	Ki67+	 8399 15546
1344	0	0	Ki67+	 8411 15211
1345	0	0	Ki67+	 8415 15434
1346	0	0	Ki67+	 8428 15686
1347	0	0	Ki67+	 8432 15426
1348	0	0	Ki67+	 8438 15690
1349	0	0	Ki67+	 8441 15446
1350	0	0	Ki67+	 8445 15723
1351	0	0	Ki67+	 8461 15540
1352	0	0	Ki67+	 8467 15719
1353	0	0	Ki67+	 8480 15764
1354	0	0	Ki67+	 8490 15199
1355	0	0	Ki67+	 8490 15543
1356	0	0	Ki67+	 8495 15702
1357	0	0	Ki67+	 8510 15563
1358	0	0	Ki67+	 8519 15427
1359	0	0	Ki67+	 8533 15788
1360	0	0	Ki67+	 8543 15761
1361	0	0	Ki67+	 8554 15609
1362	0	0	Ki67+	 8576 15606
1363	0	0	Ki67+	 8604 15735
1364	0	0	Ki67+	 8606 15575
1365	0	0	Ki67+	 8617 15542
1366	0	0	Ki67+	 8622 15643
1367	0	0	Ki67+	 8639 15582
1368	0	0	Ki67+	 8649 15609
1369	0	0	Ki67+	 8650 15638
1370	0	0	Ki67+	 8652 15336
1371	0	0	Ki67+	 8653 15550
1372	0	0	Ki67+	 8658 15532
1373	0	0	Ki67+	 8674 15525
1374	0	0	Ki67+	 8704 15391
1375	0	0	Ki67+	 8718 15545
1376	0	0	Ki67+	 8722 15698
1377	0	0	Ki67+	 8726 15812
1378	0	0	Ki67+	 8785 15489
1379	0	0	Ki67+	 8795 15410
1380	0	0	Ki67+	 8813 15798
1381	0	0	Ki67+	 8817 15482
1382	0	0	Ki67+	 8825 15809
1383	0	0	Ki67+	 8888 15347
1384	0	0	Ki67+	 8908 15681
1385	0	0	Ki67+	 8926 15736
1386	0	0	Ki67+	 8151 16398
1387	0	0	Ki67+	 8182 15827
1388	0	0	Ki67+	 8228 15941
1389	0	0	Ki67+	 8259 16138
1390	0	0	Ki67+	 8290 16061
1391	0	0	Ki67+	 8302 16215
1392	0	0	Ki67+	 8317 16121
1393	0	0	Ki67+	 8344 15926
1394	0	0	Ki67+	 8345 15985
1395	0	0	Ki67+	 8371 16082
1396	0	0	Ki67+	 8424 16204
1397	0	0	Ki67+	 8477 15889
1398	0	0	Ki67+	 8543 16004
1399	0	0	Ki67+	 8552 15975
1400	0	0	Ki67+	 8578 16003
1401	0	0	Ki67+	 8587 16033
1402	0	0	Ki67+	 8686 16423
1403	0	0	Ki67+	 8713 16055
1404	0	0	Ki67+	 8717 15848
1405	0	0	Ki67+	 8726 16282
1406	0	0	Ki67+	 8727 16297
1407	0	0	Ki67+	 8744 16039
1408	0	0	Ki67+	 8772 16035
1409	0	0	Ki67+	 8777 15884
1410	0	0	Ki67+	 8790 15905
1411	0	0	Ki67+	 8797 15896
1412	0	0	Ki67+	 8807 16519
1413	0	0	Ki67+	 8826 15891
1414	0	0	Ki67+	 8845 15886
1415	0	0	Ki67+	 8871 16524
1416	0	0	Ki67+	 8890 15864
1417	0	0	Ki67+	 8902 15869
1418	0	0	Ki67+	 8907 16281
1419	0	0	Ki67+	 8141 17017
1420	0	0	Ki67+	 8147 16627
1421	0	0	Ki67+	 8197 17008
1422	0	0	Ki67+	 8382 16702
1423	0	0	Ki67+	 8394 16800
1424	0	0	Ki67+	 8605 17259
1425	0	0	Ki67+	 8696 16983
1426	0	0	Ki67+	 8801 17010
1427	0	0	Ki67+	 8859 16962
1428	0	0	Ki67+	 8139 17453
1429	0	0	Ki67+	 8253 17575
1430	0	0	Ki67+	 8556 17437
1431	0	0	Ki67+	 8618 17437
1432	0	0	Ki67+	 8652 17504
1433	0	0	Ki67+	 8772 17519
1434	0	0	Ki67+	 8776 17460
1435	0	0	Ki67+	 8190 18920
1436	0	0	Ki67+	 8283 18667
1437	0	0	Ki67+	 8361 18891
1438	0	0	Ki67+	 8364 18925
1439	0	0	Ki67+	 8409 19009
1440	0	0	Ki67+	 8444 19002
1441	0	0	Ki67+	 8491 18536
1442	0	0	Ki67+	 8516 18614
1443	0	0	Ki67+	 8888 19013
1444	0	0	Ki67+	 8147 19124
1445	0	0	Ki67+	 8236 19655
1446	0	0	Ki67+	 8238 19119
1447	0	0	Ki67+	 8319 19119
1448	0	0	Ki67+	 8351 19151
1449	0	0	Ki67+	 8416 19272
1450	0	0	Ki67+	 8557 19478
1451	0	0	Ki67+	 8600 19552
1452	0	0	Ki67+	 8788 19145
1453	0	0	Ki67+	 8836 19773
1454	0	0	Ki67+	 8924 19717
1455	0	0	Ki67+	 8439 20431
1456	0	0	Ki67+	 8525 20348
1457	0	0	Ki67+	 8530 20334
1458	0	0	Ki67+	 8564 20620
1459	0	0	Ki67+	 8573 20526
1460	0	0	Ki67+	 8574 20568
1461	0	0	Ki67+	 8629 20223
1462	0	0	Ki67+	 8655 20466
1463	0	0	Ki67+	 8705 20042
1464	0	0	Ki67+	 8782 20228
1465	0	0	Ki67+	 8881 19906
1466	0	0	Ki67+	 8886 19936
1467	0	0	Ki67+	 8244 21114
1468	0	0	Ki67+	 8271 21173
1469	0	0	Ki67+	 8415 20958
1470	0	0	Ki67+	 8483 21069
1471	0	0	Ki67+	 8595 21314
1472	0	0	Ki67+	 8666 21093
1473	0	0	Ki67+	 8692 21203
1474	0	0	Ki67+	 8762 20910
1475	0	0	Ki67+	 8462 21816
1476	0	0	Ki67+	 8641 21718
1477	0	0	Ki67+	 8673 21712
1478	0	0	Ki67+	 8747 21623
1479	0	0	Ki67+	 8760 21573
1480	0	0	Ki67+	 8773 21444
1481	0	0	Ki67+	 8773 21960
1482	0	0	Ki67+	 8784 21766
1483	0	0	Ki67+	 8248 22546
1484	0	0	Ki67+	 8263 22340
1485	0	0	Ki67+	 8446 22828
1486	0	0	Ki67+	 8479 22760
1487	0	0	Ki67+	 8548 22818
1488	0	0	Ki67+	 8579 22520
1489	0	0	Ki67+	 8587 22840
1490	0	0	Ki67+	 8589 22907
1491	0	0	Ki67+	 8589 22944
1492	0	0	Ki67+	 8597 22810
1493	0	0	Ki67+	 8597 22896
1494	0	0	Ki67+	 8633 22890
1495	0	0	Ki67+	 8674 22962
1496	0	0	Ki67+	 8804 22984
1497	0	0	Ki67+	 8912 22229
1498	0	0	Ki67+	 8197 23808
1499	0	0	Ki67+	 8247 23137
1500	0	0	Ki67+	 8268 23386
1501	0	0	Ki67+	 8275 23266
1502	0	0	Ki67+	 8327 23555
1503	0	0	Ki67+	 8349 23763
1504	0	0	Ki67+	 8374 23763
1505	0	0	Ki67+	 8469 23609
1506	0	0	Ki67+	 8524 23056
1507	0	0	Ki67+	 8600 23263
1508	0	0	Ki67+	 8603 23280
1509	0	0	Ki67+	 8606 23294
1510	0	0	Ki67+	 8656 23542
1511	0	0	Ki67+	 8663 23304
1512	0	0	Ki67+	 8664 23552
1513	0	0	Ki67+	 8738 23293
1514	0	0	Ki67+	 8375 24015
1515	0	0	Ki67+	 8390 24106
1516	0	0	Ki67+	 8393 24119
1517	0	0	Ki67+	 8419 24392
1518	0	0	Ki67+	 8421 24504
1519	0	0	Ki67+	 8520 24080
1520	0	0	Ki67+	 8542 24063
1521	0	0	Ki67+	 8638 24187
1522	0	0	Ki67+	 8912 23999
1523	0	0	Ki67+	 8741 25165
1524	0	0	Ki67+	 8889 25065
1525	0	0	Ki67+	 8919 25158
1526	0	0	Ki67+	 8245 26631
1527	0	0	Ki67+	 8250 26526
1528	0	0	Ki67+	 8263 26611
1529	0	0	Ki67+	 8291 26576
1530	0	0	Ki67+	 8307 26946
1531	0	0	Ki67+	 8322 26861
1532	0	0	Ki67+	 8331 26852
1533	0	0	Ki67+	 8360 26519
1534	0	0	Ki67+	 8362 26506
1535	0	0	Ki67+	 8372 26390
1536	0	0	Ki67+	 8432 26384
1537	0	0	Ki67+	 8437 26335
1538	0	0	Ki67+	 8449 26396
1539	0	0	Ki67+	 8455 26360
1540	0	0	Ki67+	 8470 26378
1541	0	0	Ki67+	 8502 26318
1542	0	0	Ki67+	 8662 26493
1543	0	0	Ki67+	 8692 26616
1544	0	0	Ki67+	 8721 26460
1545	0	0	Ki67+	 8783 26330
1546	0	0	Ki67+	 8181 27367
1547	0	0	Ki67+	 8219 27103
1548	0	0	Ki67+	 8259 27646
1549	0	0	Ki67+	 8259 27697
1550	0	0	Ki67+	 8270 27282
1551	0	0	Ki67+	 8272 27466
1552	0	0	Ki67+	 8274 27238
1553	0	0	Ki67+	 8288 27472
1554	0	0	Ki67+	 8288 27811
1555	0	0	Ki67+	 8298 27381
1556	0	0	Ki67+	 8384 27504
1557	0	0	Ki67+	 8477 27208
1558	0	0	Ki67+	 8510 27589
1559	0	0	Ki67+	 8528 27708
1560	0	0	Ki67+	 8537 27377
1561	0	0	Ki67+	 8571 27823
1562	0	0	Ki67+	 8661 27395
1563	0	0	Ki67+	 8676 27399
1564	0	0	Ki67+	 8685 27235
1565	0	0	Ki67+	 8833 27371
1566	0	0	Ki67+	 8846 27280
1567	0	0	Ki67+	 8911 27171
1568	0	0	Ki67+	 8562 28613
1569	0	0	Ki67+	 8567 27850
1570	0	0	Ki67+	 8631 27865
1571	0	0	Ki67+	 8660 28201
1572	0	0	Ki67+	 8672 27854
1573	0	0	Ki67+	 8233 29231
1574	0	0	Ki67+	 8269 29150
1575	0	0	Ki67+	 8288 29326
1576	0	0	Ki67+	 8469 28796
1577	0	0	Ki67+	 8644 29231
1578	0	0	Ki67+	 8690 29336
1579	0	0	Ki67+	 8186 29656
1580	0	0	Ki67+	 8229 29872
1581	0	0	Ki67+	 8530 29547
1582	0	0	Ki67+	 8534 29642
1583	0	0	Ki67+	 8726 30095
1584	0	0	Ki67+	 9359 6166
1585	0	0	Ki67+	 9471 6303
1586	0	0	Ki67+	 9304 6449
1587	0	0	Ki67+	 9463 6642
1588	0	0	Ki67+	 9502 6940
1589	0	0	Ki67+	 9015 7315
1590	0	0	Ki67+	 9244 7897
1591	0	0	Ki67+	 9605 7617
1592	0	0	Ki67+	 9569 8673
1593	0	0	Ki67+	 8995 9242
1594	0	0	Ki67+	 9108 9021
1595	0	0	Ki67+	 9259 9487
1596	0	0	Ki67+	 9353 9261
1597	0	0	Ki67+	 9532 9214
1598	0	0	Ki67+	 9606 9486
1599	0	0	Ki67+	 9641 9557
1600	0	0	Ki67+	 9690 9481
1601	0	0	Ki67+	 9697 9593
1602	0	0	Ki67+	 9092 10056
1603	0	0	Ki67+	 9173 9714
1604	0	0	Ki67+	 9383 9864
1605	0	0	Ki67+	 9518 10297
1606	0	0	Ki67+	 9524 11187
1607	0	0	Ki67+	 9584 10922
1608	0	0	Ki67+	 8931 12042
1609	0	0	Ki67+	 8932 11999
1610	0	0	Ki67+	 8945 12044
1611	0	0	Ki67+	 8960 11893
1612	0	0	Ki67+	 9007 12018
1613	0	0	Ki67+	 9063 11278
1614	0	0	Ki67+	 9160 11816
1615	0	0	Ki67+	 9229 11818
1616	0	0	Ki67+	 9251 11360
1617	0	0	Ki67+	 9279 11910
1618	0	0	Ki67+	 9288 11576
1619	0	0	Ki67+	 9296 11760
1620	0	0	Ki67+	 9309 11848
1621	0	0	Ki67+	 9317 11728
1622	0	0	Ki67+	 9322 11741
1623	0	0	Ki67+	 9329 11879
1624	0	0	Ki67+	 9333 11951
1625	0	0	Ki67+	 9372 11895
1626	0	0	Ki67+	 9403 11826
1627	0	0	Ki67+	 9413 11678
1628	0	0	Ki67+	 9438 11781
1629	0	0	Ki67+	 9455 11734
1630	0	0	Ki67+	 9456 11678
1631	0	0	Ki67+	 9486 11706
1632	0	0	Ki67+	 9491 11755
1633	0	0	Ki67+	 9492 12005
1634	0	0	Ki67+	 9503 11733
1635	0	0	Ki67+	 9507 11607
1636	0	0	Ki67+	 9524 11657
1637	0	0	Ki67+	 9564 11945
1638	0	0	Ki67+	 9568 11564
1639	0	0	Ki67+	 9572 12025
1640	0	0	Ki67+	 9594 11941
1641	0	0	Ki67+	 9595 11721
1642	0	0	Ki67+	 9642 11507
1643	0	0	Ki67+	 9659 11586
1644	0	0	Ki67+	 9684 11938
1645	0	0	Ki67+	 8934 12119
1646	0	0	Ki67+	 8956 12231
1647	0	0	Ki67+	 8965 12309
1648	0	0	Ki67+	 8970 12150
1649	0	0	Ki67+	 8990 12115
1650	0	0	Ki67+	 9002 12061
1651	0	0	Ki67+	 9003 12254
1652	0	0	Ki67+	 9009 12195
1653	0	0	Ki67+	 9011 12234
1654	0	0	Ki67+	 9032 12452
1655	0	0	Ki67+	 9056 12757
1656	0	0	Ki67+	 9088 12740
1657	0	0	Ki67+	 9099 12162
1658	0	0	Ki67+	 9131 12193
1659	0	0	Ki67+	 9151 12632
1660	0	0	Ki67+	 9205 12216
1661	0	0	Ki67+	 9290 12788
1662	0	0	Ki67+	 9294 12164
1663	0	0	Ki67+	 9302 12772
1664	0	0	Ki67+	 9303 12496
1665	0	0	Ki67+	 9315 12502
1666	0	0	Ki67+	 9320 12796
1667	0	0	Ki67+	 9358 12144
1668	0	0	Ki67+	 9358 12795
1669	0	0	Ki67+	 9365 12503
1670	0	0	Ki67+	 9387 12827
1671	0	0	Ki67+	 9388 12839
1672	0	0	Ki67+	 9428 12519
1673	0	0	Ki67+	 9441 12624
1674	0	0	Ki67+	 9447 12356
1675	0	0	Ki67+	 9448 12054
1676	0	0	Ki67+	 9450 12270
1677	0	0	Ki67+	 9474 12159
1678	0	0	Ki67+	 9482 12676
1679	0	0	Ki67+	 9486 12499
1680	0	0	Ki67+	 9499 12465
1681	0	0	Ki67+	 9502 12303
1682	0	0	Ki67+	 9514 12124
1683	0	0	Ki67+	 9517 12248
1684	0	0	Ki67+	 9528 12489
1685	0	0	Ki67+	 9533 12122
1686	0	0	Ki67+	 9535 12823
1687	0	0	Ki67+	 9544 12262
1688	0	0	Ki67+	 9563 12499
1689	0	0	Ki67+	 9564 12719
1690	0	0	Ki67+	 9576 12136
1691	0	0	Ki67+	 9594 12464
1692	0	0	Ki67+	 9597 12448
1693	0	0	Ki67+	 9605 12744
1694	0	0	Ki67+	 9622 12501
1695	0	0	Ki67+	 9628 12454
1696	0	0	Ki67+	 9628 12628
1697	0	0	Ki67+	 9643 12640
1698	0	0	Ki67+	 9654 12653
1699	0	0	Ki67+	 9657 12753
1700	0	0	Ki67+	 9673 12733
1701	0	0	Ki67+	 8932 12985
1702	0	0	Ki67+	 8944 13098
1703	0	0	Ki67+	 8948 13635
1704	0	0	Ki67+	 8958 13025
1705	0	0	Ki67+	 8960 13260
1706	0	0	Ki67+	 8967 13040
1707	0	0	Ki67+	 8969 13094
1708	0	0	Ki67+	 8978 13419
1709	0	0	Ki67+	 8981 13242
1710	0	0	Ki67+	 8990 13060
1711	0	0	Ki67+	 9007 13605
1712	0	0	Ki67+	 9031 13569
1713	0	0	Ki67+	 9043 13636
1714	0	0	Ki67+	 9048 13571
1715	0	0	Ki67+	 9071 13479
1716	0	0	Ki67+	 9072 12899
1717	0	0	Ki67+	 9085 13510
1718	0	0	Ki67+	 9094 12992
1719	0	0	Ki67+	 9116 13107
1720	0	0	Ki67+	 9119 13000
1721	0	0	Ki67+	 9120 13015
1722	0	0	Ki67+	 9122 13036
1723	0	0	Ki67+	 9143 12884
1724	0	0	Ki67+	 9143 13125
1725	0	0	Ki67+	 9144 13076
1726	0	0	Ki67+	 9147 13016
1727	0	0	Ki67+	 9153 13005
1728	0	0	Ki67+	 9160 13098
1729	0	0	Ki67+	 9171 13032
1730	0	0	Ki67+	 9180 13163
1731	0	0	Ki67+	 9181 13562
1732	0	0	Ki67+	 9187 12998
1733	0	0	Ki67+	 9188 13135
1734	0	0	Ki67+	 9191 13056
1735	0	0	Ki67+	 9207 12994
1736	0	0	Ki67+	 9211 13086
1737	0	0	Ki67+	 9216 13561
1738	0	0	Ki67+	 9220 13161
1739	0	0	Ki67+	 9222 13024
1740	0	0	Ki67+	 9231 13570
1741	0	0	Ki67+	 9235 12979
1742	0	0	Ki67+	 9252 13156
1743	0	0	Ki67+	 9256 12898
1744	0	0	Ki67+	 9270 13594
1745	0	0	Ki67+	 9277 12967
1746	0	0	Ki67+	 9296 13156
1747	0	0	Ki67+	 9319 13120
1748	0	0	Ki67+	 9331 13137
1749	0	0	Ki67+	 9339 13105
1750	0	0	Ki67+	 9340 12905
1751	0	0	Ki67+	 9348 13044
1752	0	0	Ki67+	 9356 13429
1753	0	0	Ki67+	 9359 12936
1754	0	0	Ki67+	 9372 13038
1755	0	0	Ki67+	 9374 12871
1756	0	0	Ki67+	 9388 13333
1757	0	0	Ki67+	 9403 13013
1758	0	0	Ki67+	 9410 13594
1759	0	0	Ki67+	 9412 12952
1760	0	0	Ki67+	 9412 13063
1761	0	0	Ki67+	 9414 13087
1762	0	0	Ki67+	 9415 13317
1763	0	0	Ki67+	 9416 13048
1764	0	0	Ki67+	 9430 12978
1765	0	0	Ki67+	 9436 13020
1766	0	0	Ki67+	 9437 12998
1767	0	0	Ki67+	 9461 13263
1768	0	0	Ki67+	 9479 13617
1769	0	0	Ki67+	 9481 13518
1770	0	0	Ki67+	 9482 13636
1771	0	0	Ki67+	 9484 13367
1772	0	0	Ki67+	 9489 13595
1773	0	0	Ki67+	 9500 13527
1774	0	0	Ki67+	 9504 13623
1775	0	0	Ki67+	 9507 13576
1776	0	0	Ki67+	 9508 13448
1777	0	0	Ki67+	 9515 13513
1778	0	0	Ki67+	 9548 12899
1779	0	0	Ki67+	 9554 13407
1780	0	0	Ki67+	 9565 13250
1781	0	0	Ki67+	 9576 13410
1782	0	0	Ki67+	 9578 13631
1783	0	0	Ki67+	 9586 12884
1784	0	0	Ki67+	 9587 12870
1785	0	0	Ki67+	 9607 13519
1786	0	0	Ki67+	 9620 13358
1787	0	0	Ki67+	 9632 13432
1788	0	0	Ki67+	 9640 13472
1789	0	0	Ki67+	 9643 13445
1790	0	0	Ki67+	 9644 13502
1791	0	0	Ki67+	 9644 13560
1792	0	0	Ki67+	 9652 13518
1793	0	0	Ki67+	 9679 13442
1794	0	0	Ki67+	 9688 13634
1795	0	0	Ki67+	 9701 13069
1796	0	0	Ki67+	 9714 13038
1797	0	0	Ki67+	 9723 13172
1798	0	0	Ki67+	 9727 13066
1799	0	0	Ki67+	 8929 13755
1800	0	0	Ki67+	 8934 13741
1801	0	0	Ki67+	 8943 14013
1802	0	0	Ki67+	 8944 14059
1803	0	0	Ki67+	 8949 13756
1804	0	0	Ki67+	 8954 14381
1805	0	0	Ki67+	 8955 14418
1806	0	0	Ki67+	 8957 14057
1807	0	0	Ki67+	 8960 13958
1808	0	0	Ki67+	 8965 14140
1809	0	0	Ki67+	 8967 14322
1810	0	0	Ki67+	 8974 13742
1811	0	0	Ki67+	 8974 13786
1812	0	0	Ki67+	 8974 14022
1813	0	0	Ki67+	 8975 13696
1814	0	0	Ki67+	 8980 14122
1815	0	0	Ki67+	 8983 14339
1816	0	0	Ki67+	 8984 14303
1817	0	0	Ki67+	 8986 14010
1818	0	0	Ki67+	 8999 13680
1819	0	0	Ki67+	 9002 13888
1820	0	0	Ki67+	 9003 14246
1821	0	0	Ki67+	 9004 13864
1822	0	0	Ki67+	 9005 14159
1823	0	0	Ki67+	 9006 14021
1824	0	0	Ki67+	 9016 14331
1825	0	0	Ki67+	 9020 14066
1826	0	0	Ki67+	 9031 14152
1827	0	0	Ki67+	 9031 14337
1828	0	0	Ki67+	 9032 13679
1829	0	0	Ki67+	 9033 13662
1830	0	0	Ki67+	 9034 13896
1831	0	0	Ki67+	 9037 13814
1832	0	0	Ki67+	 9044 14008
1833	0	0	Ki67+	 9051 13862
1834	0	0	Ki67+	 9052 13817
1835	0	0	Ki67+	 9059 13934
1836	0	0	Ki67+	 9063 14375
1837	0	0	Ki67+	 9073 13881
1838	0	0	Ki67+	 9074 13656
1839	0	0	Ki67+	 9076 14046
1840	0	0	Ki67+	 9076 14360
1841	0	0	Ki67+	 9077 14073
1842	0	0	Ki67+	 9080 14286
1843	0	0	Ki67+	 9083 13827
1844	0	0	Ki67+	 9083 13856
1845	0	0	Ki67+	 9089 13759
1846	0	0	Ki67+	 9089 14192
1847	0	0	Ki67+	 9091 13835
1848	0	0	Ki67+	 9094 13714
1849	0	0	Ki67+	 9095 14426
1850	0	0	Ki67+	 9104 13865
1851	0	0	Ki67+	 9104 14164
1852	0	0	Ki67+	 9106 13683
1853	0	0	Ki67+	 9109 14241
1854	0	0	Ki67+	 9111 14300
1855	0	0	Ki67+	 9120 14317
1856	0	0	Ki67+	 9129 13779
1857	0	0	Ki67+	 9130 14082
1858	0	0	Ki67+	 9150 14195
1859	0	0	Ki67+	 9151 13853
1860	0	0	Ki67+	 9152 13808
1861	0	0	Ki67+	 9160 13889
1862	0	0	Ki67+	 9165 13866
1863	0	0	Ki67+	 9176 13893
1864	0	0	Ki67+	 9179 13836
1865	0	0	Ki67+	 9183 13863
1866	0	0	Ki67+	 9189 14131
1867	0	0	Ki67+	 9190 13718
1868	0	0	Ki67+	 9191 13823
1869	0	0	Ki67+	 9192 14379
1870	0	0	Ki67+	 9193 14308
1871	0	0	Ki67+	 9204 13911
1872	0	0	Ki67+	 9204 14439
1873	0	0	Ki67+	 9205 13830
1874	0	0	Ki67+	 9216 14354
1875	0	0	Ki67+	 9219 13712
1876	0	0	Ki67+	 9224 14438
1877	0	0	Ki67+	 9233 13863
1878	0	0	Ki67+	 9233 13932
1879	0	0	Ki67+	 9241 14402
1880	0	0	Ki67+	 9249 14221
1881	0	0	Ki67+	 9256 13802
1882	0	0	Ki67+	 9258 13874
1883	0	0	Ki67+	 9263 14427
1884	0	0	Ki67+	 9270 13834
1885	0	0	Ki67+	 9276 13916
1886	0	0	Ki67+	 9276 13941
1887	0	0	Ki67+	 9287 13866
1888	0	0	Ki67+	 9291 13852
1889	0	0	Ki67+	 9291 13891
1890	0	0	Ki67+	 9311 13915
1891	0	0	Ki67+	 9313 13934
1892	0	0	Ki67+	 9315 14131
1893	0	0	Ki67+	 9337 13938
1894	0	0	Ki67+	 9343 13777
1895	0	0	Ki67+	 9349 13916
1896	0	0	Ki67+	 9351 13677
1897	0	0	Ki67+	 9351 14132
1898	0	0	Ki67+	 9380 14197
1899	0	0	Ki67+	 9381 13939
1900	0	0	Ki67+	 9387 13919
1901	0	0	Ki67+	 9387 14346
1902	0	0	Ki67+	 9407 14046
1903	0	0	Ki67+	 9408 13858
1904	0	0	Ki67+	 9410 13753
1905	0	0	Ki67+	 9417 14124
1906	0	0	Ki67+	 9424 14374
1907	0	0	Ki67+	 9427 13717
1908	0	0	Ki67+	 9427 13738
1909	0	0	Ki67+	 9435 14436
1910	0	0	Ki67+	 9440 14146
1911	0	0	Ki67+	 9444 14373
1912	0	0	Ki67+	 9451 13704
1913	0	0	Ki67+	 9451 13721
1914	0	0	Ki67+	 9465 14372
1915	0	0	Ki67+	 9468 13855
1916	0	0	Ki67+	 9468 14426
1917	0	0	Ki67+	 9473 13886
1918	0	0	Ki67+	 9478 14435
1919	0	0	Ki67+	 9481 13770
1920	0	0	Ki67+	 9481 13925
1921	0	0	Ki67+	 9491 13724
1922	0	0	Ki67+	 9495 13922
1923	0	0	Ki67+	 9497 14106
1924	0	0	Ki67+	 9498 14392
1925	0	0	Ki67+	 9500 13945
1926	0	0	Ki67+	 9521 14387
1927	0	0	Ki67+	 9527 13956
1928	0	0	Ki67+	 9529 13771
1929	0	0	Ki67+	 9532 14168
1930	0	0	Ki67+	 9537 13966
1931	0	0	Ki67+	 9540 14191
1932	0	0	Ki67+	 9541 14133
1933	0	0	Ki67+	 9552 14132
1934	0	0	Ki67+	 9556 14047
1935	0	0	Ki67+	 9556 14222
1936	0	0	Ki67+	 9560 14159
1937	0	0	Ki67+	 9569 13906
1938	0	0	Ki67+	 9571 14406
1939	0	0	Ki67+	 9581 14219
1940	0	0	Ki67+	 9584 14156
1941	0	0	Ki67+	 9587 13902
1942	0	0	Ki67+	 9588 13777
1943	0	0	Ki67+	 9605 14418
1944	0	0	Ki67+	 9611 14224
1945	0	0	Ki67+	 9614 13829
1946	0	0	Ki67+	 9616 13980
1947	0	0	Ki67+	 9622 13947
1948	0	0	Ki67+	 9623 14403
1949	0	0	Ki67+	 9635 13857
1950	0	0	Ki67+	 9637 14020
1951	0	0	Ki67+	 9638 13947
1952	0	0	Ki67+	 9641 13887
1953	0	0	Ki67+	 9648 14360
1954	0	0	Ki67+	 9649 13960
1955	0	0	Ki67+	 9661 13874
1956	0	0	Ki67+	 9662 13833
1957	0	0	Ki67+	 9671 14020
1958	0	0	Ki67+	 9673 14344
1959	0	0	Ki67+	 9681 13826
1960	0	0	Ki67+	 9683 13847
1961	0	0	Ki67+	 9688 14121
1962	0	0	Ki67+	 9707 14371
1963	0	0	Ki67+	 9717 14363
1964	0	0	Ki67+	 8962 15178
1965	0	0	Ki67+	 8964 14462
1966	0	0	Ki67+	 8968 14533
1967	0	0	Ki67+	 8975 15178
1968	0	0	Ki67+	 8981 14463
1969	0	0	Ki67+	 8999 15177
1970	0	0	Ki67+	 9001 14609
1971	0	0	Ki67+	 9004 14940
1972	0	0	Ki67+	 9008 14473
1973	0	0	Ki67+	 9018 14463
1974	0	0	Ki67+	 9030 14512
1975	0	0	Ki67+	 9042 14457
1976	0	0	Ki67+	 9049 14651
1977	0	0	Ki67+	 9061 14525
1978	0	0	Ki67+	 9063 15029
1979	0	0	Ki67+	 9069 14556
1980	0	0	Ki67+	 9075 15171
1981	0	0	Ki67+	 9087 14647
1982	0	0	Ki67+	 9096 14966
1983	0	0	Ki67+	 9099 14521
1984	0	0	Ki67+	 9105 14565
1985	0	0	Ki67+	 9124 14575
1986	0	0	Ki67+	 9141 14937
1987	0	0	Ki67+	 9144 14634
1988	0	0	Ki67+	 9150 14700
1989	0	0	Ki67+	 9157 14548
1990	0	0	Ki67+	 9163 14728
1991	0	0	Ki67+	 9167 14688
1992	0	0	Ki67+	 9183 14628
1993	0	0	Ki67+	 9199 14693
1994	0	0	Ki67+	 9205 14549
1995	0	0	Ki67+	 9211 14741
1996	0	0	Ki67+	 9214 14558
1997	0	0	Ki67+	 9216 14620
1998	0	0	Ki67+	 9226 14607
1999	0	0	Ki67+	 9229 14751
2000	0	0	Ki67+	 9230 14636
2001	0	0	Ki67+	 9248 14663
2002	0	0	Ki67+	 9251 14711
2003	0	0	Ki67+	 9256 14458
2004	0	0	Ki67+	 9256 14786
2005	0	0	Ki67+	 9260 14830
2006	0	0	Ki67+	 9264 14763
2007	0	0	Ki67+	 9271 14573
2008	0	0	Ki67+	 9273 14466
2009	0	0	Ki67+	 9291 14477
2010	0	0	Ki67+	 9296 14741
2011	0	0	Ki67+	 9302 14621
2012	0	0	Ki67+	 9302 14765
2013	0	0	Ki67+	 9304 15241
2014	0	0	Ki67+	 9307 14485
2015	0	0	Ki67+	 9310 14646
2016	0	0	Ki67+	 9325 14500
2017	0	0	Ki67+	 9330 14763
2018	0	0	Ki67+	 9334 14511
2019	0	0	Ki67+	 9336 14786
2020	0	0	Ki67+	 9337 15196
2021	0	0	Ki67+	 9338 14642
2022	0	0	Ki67+	 9350 14472
2023	0	0	Ki67+	 9351 15193
2024	0	0	Ki67+	 9354 14518
2025	0	0	Ki67+	 9364 14598
2026	0	0	Ki67+	 9366 14480
2027	0	0	Ki67+	 9366 15032
2028	0	0	Ki67+	 9368 14684
2029	0	0	Ki67+	 9369 14526
2030	0	0	Ki67+	 9369 15177
2031	0	0	Ki67+	 9379 15154
2032	0	0	Ki67+	 9382 14617
2033	0	0	Ki67+	 9387 14691
2034	0	0	Ki67+	 9388 14500
2035	0	0	Ki67+	 9389 14681
2036	0	0	Ki67+	 9400 14713
2037	0	0	Ki67+	 9404 14624
2038	0	0	Ki67+	 9405 14485
2039	0	0	Ki67+	 9405 14698
2040	0	0	Ki67+	 9406 14534
2041	0	0	Ki67+	 9425 14643
2042	0	0	Ki67+	 9428 14557
2043	0	0	Ki67+	 9439 14659
2044	0	0	Ki67+	 9445 14552
2045	0	0	Ki67+	 9454 14566
2046	0	0	Ki67+	 9466 14559
2047	0	0	Ki67+	 9468 14673
2048	0	0	Ki67+	 9470 14692
2049	0	0	Ki67+	 9470 14754
2050	0	0	Ki67+	 9473 14765
2051	0	0	Ki67+	 9474 15005
2052	0	0	Ki67+	 9476 14567
2053	0	0	Ki67+	 9478 14685
2054	0	0	Ki67+	 9479 14892
2055	0	0	Ki67+	 9481 14878
2056	0	0	Ki67+	 9481 14915
2057	0	0	Ki67+	 9485 14694
2058	0	0	Ki67+	 9492 14793
2059	0	0	Ki67+	 9492 14823
2060	0	0	Ki67+	 9495 14882
2061	0	0	Ki67+	 9496 14905
2062	0	0	Ki67+	 9513 14712
2063	0	0	Ki67+	 9523 14774
2064	0	0	Ki67+	 9523 14899
2065	0	0	Ki67+	 9539 14557
2066	0	0	Ki67+	 9562 14631
2067	0	0	Ki67+	 9563 14660
2068	0	0	Ki67+	 9574 15078
2069	0	0	Ki67+	 9575 14537
2070	0	0	Ki67+	 9577 14824
2071	0	0	Ki67+	 9583 14620
2072	0	0	Ki67+	 9587 15089
2073	0	0	Ki67+	 9591 14718
2074	0	0	Ki67+	 9598 14835
2075	0	0	Ki67+	 9607 15031
2076	0	0	Ki67+	 9618 14841
2077	0	0	Ki67+	 9627 14637
2078	0	0	Ki67+	 9628 14506
2079	0	0	Ki67+	 9633 14614
2080	0	0	Ki67+	 9633 14835
2081	0	0	Ki67+	 9634 14549
2082	0	0	Ki67+	 9639 14684
2083	0	0	Ki67+	 9642 14886
2084	0	0	Ki67+	 9647 14481
2085	0	0	Ki67+	 9652 14947
2086	0	0	Ki67+	 9653 14622
2087	0	0	Ki67+	 9654 14924
2088	0	0	Ki67+	 9654 15049
2089	0	0	Ki67+	 9657 14685
2090	0	0	Ki67+	 9665 14520
2091	0	0	Ki67+	 9666 14828
2092	0	0	Ki67+	 9670 14687
2093	0	0	Ki67+	 9676 14808
2094	0	0	Ki67+	 9677 14641
2095	0	0	Ki67+	 9678 14476
2096	0	0	Ki67+	 9681 14867
2097	0	0	Ki67+	 9685 14564
2098	0	0	Ki67+	 9689 14611
2099	0	0	Ki67+	 9701 14756
2100	0	0	Ki67+	 9707 14610
2101	0	0	Ki67+	 9708 14495
2102	0	0	Ki67+	 9716 14780
2103	0	0	Ki67+	 8933 15747
2104	0	0	Ki67+	 8943 15853
2105	0	0	Ki67+	 8949 15834
2106	0	0	Ki67+	 8962 15837
2107	0	0	Ki67+	 8971 15336
2108	0	0	Ki67+	 8972 15286
2109	0	0	Ki67+	 8974 15813
2110	0	0	Ki67+	 8995 15344
2111	0	0	Ki67+	 9032 15261
2112	0	0	Ki67+	 9065 15479
2113	0	0	Ki67+	 9087 15296
2114	0	0	Ki67+	 9088 15495
2115	0	0	Ki67+	 9146 15575
2116	0	0	Ki67+	 9150 15744
2117	0	0	Ki67+	 9153 15678
2118	0	0	Ki67+	 9172 15795
2119	0	0	Ki67+	 9199 15850
2120	0	0	Ki67+	 9221 15404
2121	0	0	Ki67+	 9222 15859
2122	0	0	Ki67+	 9238 15897
2123	0	0	Ki67+	 9263 15615
2124	0	0	Ki67+	 9347 15335
2125	0	0	Ki67+	 9362 15494
2126	0	0	Ki67+	 9403 16016
2127	0	0	Ki67+	 9406 15458
2128	0	0	Ki67+	 9406 15883
2129	0	0	Ki67+	 9406 15901
2130	0	0	Ki67+	 9436 15515
2131	0	0	Ki67+	 9495 15417
2132	0	0	Ki67+	 9536 15409
2133	0	0	Ki67+	 9539 15353
2134	0	0	Ki67+	 9563 15594
2135	0	0	Ki67+	 9595 15370
2136	0	0	Ki67+	 9671 15279
2137	0	0	Ki67+	 9698 15360
2138	0	0	Ki67+	 8950 16678
2139	0	0	Ki67+	 8963 16429
2140	0	0	Ki67+	 9020 16819
2141	0	0	Ki67+	 9025 16420
2142	0	0	Ki67+	 9096 16601
2143	0	0	Ki67+	 9105 16642
2144	0	0	Ki67+	 9113 16451
2145	0	0	Ki67+	 9118 16209
2146	0	0	Ki67+	 9158 16825
2147	0	0	Ki67+	 9177 16089
2148	0	0	Ki67+	 9180 16215
2149	0	0	Ki67+	 9192 16089
2150	0	0	Ki67+	 9194 16416
2151	0	0	Ki67+	 9203 16223
2152	0	0	Ki67+	 9233 16831
2153	0	0	Ki67+	 9241 16497
2154	0	0	Ki67+	 9255 16808
2155	0	0	Ki67+	 9294 16380
2156	0	0	Ki67+	 9329 16788
2157	0	0	Ki67+	 9339 16306
2158	0	0	Ki67+	 9352 16451
2159	0	0	Ki67+	 9354 16791
2160	0	0	Ki67+	 9365 16834
2161	0	0	Ki67+	 9382 16714
2162	0	0	Ki67+	 9420 16323
2163	0	0	Ki67+	 9440 16323
2164	0	0	Ki67+	 9441 16797
2165	0	0	Ki67+	 9463 16532
2166	0	0	Ki67+	 9509 16305
2167	0	0	Ki67+	 9527 16287
2168	0	0	Ki67+	 9543 16518
2169	0	0	Ki67+	 9555 16276
2170	0	0	Ki67+	 9573 16505
2171	0	0	Ki67+	 9033 17361
2172	0	0	Ki67+	 9165 16904
2173	0	0	Ki67+	 9194 17178
2174	0	0	Ki67+	 9200 17478
2175	0	0	Ki67+	 9248 17272
2176	0	0	Ki67+	 9260 17043
2177	0	0	Ki67+	 9268 16887
2178	0	0	Ki67+	 9291 17421
2179	0	0	Ki67+	 9303 17101
2180	0	0	Ki67+	 9310 17327
2181	0	0	Ki67+	 9333 17068
2182	0	0	Ki67+	 9355 17073
2183	0	0	Ki67+	 9357 17238
2184	0	0	Ki67+	 9361 17116
2185	0	0	Ki67+	 9364 16930
2186	0	0	Ki67+	 9368 17170
2187	0	0	Ki67+	 9369 17098
2188	0	0	Ki67+	 9378 16905
2189	0	0	Ki67+	 9384 17234
2190	0	0	Ki67+	 9387 17092
2191	0	0	Ki67+	 9393 17069
2192	0	0	Ki67+	 9402 17238
2193	0	0	Ki67+	 9405 17097
2194	0	0	Ki67+	 9407 17368
2195	0	0	Ki67+	 9410 17068
2196	0	0	Ki67+	 9421 17091
2197	0	0	Ki67+	 9425 17247
2198	0	0	Ki67+	 9431 17237
2199	0	0	Ki67+	 9442 16945
2200	0	0	Ki67+	 9445 17253
2201	0	0	Ki67+	 9454 17160
2202	0	0	Ki67+	 9461 17217
2203	0	0	Ki67+	 9464 17152
2204	0	0	Ki67+	 9465 17244
2205	0	0	Ki67+	 9480 17278
2206	0	0	Ki67+	 9482 17492
2207	0	0	Ki67+	 9483 17109
2208	0	0	Ki67+	 9502 17264
2209	0	0	Ki67+	 9503 17248
2210	0	0	Ki67+	 9507 17005
2211	0	0	Ki67+	 9526 17004
2212	0	0	Ki67+	 9544 16955
2213	0	0	Ki67+	 9555 17067
2214	0	0	Ki67+	 9567 17357
2215	0	0	Ki67+	 9570 17567
2216	0	0	Ki67+	 9595 17047
2217	0	0	Ki67+	 9600 17108
2218	0	0	Ki67+	 9610 16967
2219	0	0	Ki67+	 9619 17356
2220	0	0	Ki67+	 9628 17166
2221	0	0	Ki67+	 9629 17421
2222	0	0	Ki67+	 9657 17237
2223	0	0	Ki67+	 9665 17163
2224	0	0	Ki67+	 9723 17429
2225	0	0	Ki67+	 8973 17832
2226	0	0	Ki67+	 8994 17914
2227	0	0	Ki67+	 9002 17860
2228	0	0	Ki67+	 9044 17921
2229	0	0	Ki67+	 9063 18124
2230	0	0	Ki67+	 9199 17769
2231	0	0	Ki67+	 9206 17893
2232	0	0	Ki67+	 9240 17892
2233	0	0	Ki67+	 9306 17765
2234	0	0	Ki67+	 9465 17862
2235	0	0	Ki67+	 9582 17892
2236	0	0	Ki67+	 8971 18871
2237	0	0	Ki67+	 8988 18721
2238	0	0	Ki67+	 8990 18740
2239	0	0	Ki67+	 9061 18960
2240	0	0	Ki67+	 9163 19200
2241	0	0	Ki67+	 9248 18937
2242	0	0	Ki67+	 9281 19217
2243	0	0	Ki67+	 9364 18862
2244	0	0	Ki67+	 9364 19029
2245	0	0	Ki67+	 9385 18520
2246	0	0	Ki67+	 9415 18548
2247	0	0	Ki67+	 9456 18777
2248	0	0	Ki67+	 9456 18939
2249	0	0	Ki67+	 9598 19177
2250	0	0	Ki67+	 9605 18905
2251	0	0	Ki67+	 9626 18955
2252	0	0	Ki67+	 9667 18804
2253	0	0	Ki67+	 9683 18855
2254	0	0	Ki67+	 8938 19268
2255	0	0	Ki67+	 8949 19304
2256	0	0	Ki67+	 8951 19318
2257	0	0	Ki67+	 8956 19407
2258	0	0	Ki67+	 8964 19273
2259	0	0	Ki67+	 8970 19293
2260	0	0	Ki67+	 9053 19351
2261	0	0	Ki67+	 9076 19639
2262	0	0	Ki67+	 9085 19507
2263	0	0	Ki67+	 9119 19530
2264	0	0	Ki67+	 9142 20037
2265	0	0	Ki67+	 9211 19969
2266	0	0	Ki67+	 9257 19414
2267	0	0	Ki67+	 9275 19983
2268	0	0	Ki67+	 9281 20025
2269	0	0	Ki67+	 9292 20046
2270	0	0	Ki67+	 9324 19480
2271	0	0	Ki67+	 9341 19292
2272	0	0	Ki67+	 9345 19250
2273	0	0	Ki67+	 9362 19597
2274	0	0	Ki67+	 9375 19331
2275	0	0	Ki67+	 9423 19902
2276	0	0	Ki67+	 9472 19372
2277	0	0	Ki67+	 9482 19570
2278	0	0	Ki67+	 9482 19689
2279	0	0	Ki67+	 9487 19712
2280	0	0	Ki67+	 9516 19720
2281	0	0	Ki67+	 9537 19589
2282	0	0	Ki67+	 9540 19847
2283	0	0	Ki67+	 9548 19733
2284	0	0	Ki67+	 9633 19601
2285	0	0	Ki67+	 9653 19714
2286	0	0	Ki67+	 9657 19924
2287	0	0	Ki67+	 9678 19671
2288	0	0	Ki67+	 9717 19792
2289	0	0	Ki67+	 9724 19559
2290	0	0	Ki67+	 9016 20416
2291	0	0	Ki67+	 9019 20653
2292	0	0	Ki67+	 9066 20317
2293	0	0	Ki67+	 9100 20296
2294	0	0	Ki67+	 9129 20719
2295	0	0	Ki67+	 9155 20242
2296	0	0	Ki67+	 9184 20337
2297	0	0	Ki67+	 9200 20289
2298	0	0	Ki67+	 9207 20360
2299	0	0	Ki67+	 9235 20348
2300	0	0	Ki67+	 9236 20361
2301	0	0	Ki67+	 9238 20287
2302	0	0	Ki67+	 9250 20766
2303	0	0	Ki67+	 9277 20596
2304	0	0	Ki67+	 9293 20296
2305	0	0	Ki67+	 9296 20286
2306	0	0	Ki67+	 9307 20721
2307	0	0	Ki67+	 9308 20355
2308	0	0	Ki67+	 9310 20062
2309	0	0	Ki67+	 9310 20594
2310	0	0	Ki67+	 9324 20252
2311	0	0	Ki67+	 9331 20581
2312	0	0	Ki67+	 9337 20318
2313	0	0	Ki67+	 9350 20601
2314	0	0	Ki67+	 9406 20300
2315	0	0	Ki67+	 9407 20256
2316	0	0	Ki67+	 9413 20827
2317	0	0	Ki67+	 9423 20329
2318	0	0	Ki67+	 9431 20146
2319	0	0	Ki67+	 9437 20096
2320	0	0	Ki67+	 9439 20128
2321	0	0	Ki67+	 9451 20267
2322	0	0	Ki67+	 9461 20410
2323	0	0	Ki67+	 9464 20196
2324	0	0	Ki67+	 9471 20399
2325	0	0	Ki67+	 9478 20256
2326	0	0	Ki67+	 9483 20384
2327	0	0	Ki67+	 9483 20727
2328	0	0	Ki67+	 9488 20213
2329	0	0	Ki67+	 9490 20740
2330	0	0	Ki67+	 9505 20369
2331	0	0	Ki67+	 9517 20281
2332	0	0	Ki67+	 9518 20293
2333	0	0	Ki67+	 9536 20054
2334	0	0	Ki67+	 9540 20228
2335	0	0	Ki67+	 9544 20315
2336	0	0	Ki67+	 9551 20303
2337	0	0	Ki67+	 9553 20562
2338	0	0	Ki67+	 9560 20231
2339	0	0	Ki67+	 9575 20228
2340	0	0	Ki67+	 9594 20724
2341	0	0	Ki67+	 9601 20327
2342	0	0	Ki67+	 9614 20446
2343	0	0	Ki67+	 9621 20663
2344	0	0	Ki67+	 9623 20207
2345	0	0	Ki67+	 9633 20605
2346	0	0	Ki67+	 9655 20218
2347	0	0	Ki67+	 9659 20126
2348	0	0	Ki67+	 9673 20403
2349	0	0	Ki67+	 9689 20453
2350	0	0	Ki67+	 9696 20156
2351	0	0	Ki67+	 9698 20683
2352	0	0	Ki67+	 9713 20465
2353	0	0	Ki67+	 9721 20684
2354	0	0	Ki67+	 9726 20451
2355	0	0	Ki67+	 9727 20157
2356	0	0	Ki67+	 8955 21459
2357	0	0	Ki67+	 8971 21267
2358	0	0	Ki67+	 8974 21364
2359	0	0	Ki67+	 8977 21543
2360	0	0	Ki67+	 8997 21444
2361	0	0	Ki67+	 8998 21342
2362	0	0	Ki67+	 9013 21517
2363	0	0	Ki67+	 9068 21003
2364	0	0	Ki67+	 9288 21118
2365	0	0	Ki67+	 9325 20905
2366	0	0	Ki67+	 9336 21617
2367	0	0	Ki67+	 9392 21147
2368	0	0	Ki67+	 9439 21566
2369	0	0	Ki67+	 9475 21319
2370	0	0	Ki67+	 9492 21457
2371	0	0	Ki67+	 9493 20938
2372	0	0	Ki67+	 9669 21261
2373	0	0	Ki67+	 9681 21369
2374	0	0	Ki67+	 9681 21389
2375	0	0	Ki67+	 9682 20989
2376	0	0	Ki67+	 9698 21363
2377	0	0	Ki67+	 9710 21058
2378	0	0	Ki67+	 8989 22302
2379	0	0	Ki67+	 8998 21947
2380	0	0	Ki67+	 9022 21676
2381	0	0	Ki67+	 9024 21972
2382	0	0	Ki67+	 9025 21701
2383	0	0	Ki67+	 9103 22133
2384	0	0	Ki67+	 9124 22010
2385	0	0	Ki67+	 9132 21710
2386	0	0	Ki67+	 9134 22290
2387	0	0	Ki67+	 9171 21721
2388	0	0	Ki67+	 9178 21990
2389	0	0	Ki67+	 9191 22001
2390	0	0	Ki67+	 9219 22119
2391	0	0	Ki67+	 9279 21960
2392	0	0	Ki67+	 9362 22167
2393	0	0	Ki67+	 9367 21795
2394	0	0	Ki67+	 9394 21978
2395	0	0	Ki67+	 9420 21821
2396	0	0	Ki67+	 9435 21792
2397	0	0	Ki67+	 9437 22431
2398	0	0	Ki67+	 9464 22102
2399	0	0	Ki67+	 9480 21669
2400	0	0	Ki67+	 9484 22339
2401	0	0	Ki67+	 9492 22269
2402	0	0	Ki67+	 9495 22138
2403	0	0	Ki67+	 9499 22173
2404	0	0	Ki67+	 9552 22303
2405	0	0	Ki67+	 9566 22173
2406	0	0	Ki67+	 9599 22214
2407	0	0	Ki67+	 9640 22028
2408	0	0	Ki67+	 9675 22156
2409	0	0	Ki67+	 9686 22108
2410	0	0	Ki67+	 9687 22000
2411	0	0	Ki67+	 9692 21959
2412	0	0	Ki67+	 9696 22233
2413	0	0	Ki67+	 9710 22081
2414	0	0	Ki67+	 9719 22269
2415	0	0	Ki67+	 9724 22197
2416	0	0	Ki67+	 8929 22996
2417	0	0	Ki67+	 8931 22821
2418	0	0	Ki67+	 9092 22587
2419	0	0	Ki67+	 9100 22512
2420	0	0	Ki67+	 9253 22657
2421	0	0	Ki67+	 9339 22514
2422	0	0	Ki67+	 9370 22678
2423	0	0	Ki67+	 9414 22759
2424	0	0	Ki67+	 9498 22792
2425	0	0	Ki67+	 9502 22646
2426	0	0	Ki67+	 9513 22700
2427	0	0	Ki67+	 9532 22803
2428	0	0	Ki67+	 9567 22748
2429	0	0	Ki67+	 9571 22685
2430	0	0	Ki67+	 9655 22462
2431	0	0	Ki67+	 9725 22738
2432	0	0	Ki67+	 8998 23937
2433	0	0	Ki67+	 9049 23842
2434	0	0	Ki67+	 9070 23875
2435	0	0	Ki67+	 9072 23687
2436	0	0	Ki67+	 9082 23649
2437	0	0	Ki67+	 9152 23679
2438	0	0	Ki67+	 9188 23337
2439	0	0	Ki67+	 9200 23791
2440	0	0	Ki67+	 9211 23810
2441	0	0	Ki67+	 9219 23949
2442	0	0	Ki67+	 9296 23816
2443	0	0	Ki67+	 9303 24009
2444	0	0	Ki67+	 9305 23829
2445	0	0	Ki67+	 9306 23993
2446	0	0	Ki67+	 9328 23443
2447	0	0	Ki67+	 9332 24036
2448	0	0	Ki67+	 9335 23862
2449	0	0	Ki67+	 9412 23574
2450	0	0	Ki67+	 9434 23412
2451	0	0	Ki67+	 9446 23374
2452	0	0	Ki67+	 9473 23357
2453	0	0	Ki67+	 9537 23740
2454	0	0	Ki67+	 9559 23725
2455	0	0	Ki67+	 9592 23527
2456	0	0	Ki67+	 9596 23767
2457	0	0	Ki67+	 9598 23872
2458	0	0	Ki67+	 9641 23651
2459	0	0	Ki67+	 9658 23804
2460	0	0	Ki67+	 9674 23907
2461	0	0	Ki67+	 9676 23878
2462	0	0	Ki67+	 9680 23863
2463	0	0	Ki67+	 9684 23528
2464	0	0	Ki67+	 9685 23940
2465	0	0	Ki67+	 9689 23970
2466	0	0	Ki67+	 9704 23913
2467	0	0	Ki67+	 9722 23811
2468	0	0	Ki67+	 9003 24372
2469	0	0	Ki67+	 9080 24663
2470	0	0	Ki67+	 9084 24686
2471	0	0	Ki67+	 9096 24661
2472	0	0	Ki67+	 9136 24302
2473	0	0	Ki67+	 9140 24219
2474	0	0	Ki67+	 9143 24232
2475	0	0	Ki67+	 9171 24295
2476	0	0	Ki67+	 9178 24051
2477	0	0	Ki67+	 9178 24573
2478	0	0	Ki67+	 9182 24311
2479	0	0	Ki67+	 9188 24287
2480	0	0	Ki67+	 9202 24060
2481	0	0	Ki67+	 9202 24620
2482	0	0	Ki67+	 9245 24710
2483	0	0	Ki67+	 9248 24288
2484	0	0	Ki67+	 9252 24307
2485	0	0	Ki67+	 9265 24342
2486	0	0	Ki67+	 9291 24344
2487	0	0	Ki67+	 9321 24333
2488	0	0	Ki67+	 9325 24677
2489	0	0	Ki67+	 9367 24661
2490	0	0	Ki67+	 9389 24152
2491	0	0	Ki67+	 9395 24112
2492	0	0	Ki67+	 9405 24146
2493	0	0	Ki67+	 9411 24223
2494	0	0	Ki67+	 9426 24628
2495	0	0	Ki67+	 9431 24252
2496	0	0	Ki67+	 9495 24331
2497	0	0	Ki67+	 9498 24214
2498	0	0	Ki67+	 9517 24329
2499	0	0	Ki67+	 9517 24716
2500	0	0	Ki67+	 9526 24219
2501	0	0	Ki67+	 9546 24206
2502	0	0	Ki67+	 9561 24637
2503	0	0	Ki67+	 9567 24554
2504	0	0	Ki67+	 9626 24828
2505	0	0	Ki67+	 9640 24778
2506	0	0	Ki67+	 9649 24477
2507	0	0	Ki67+	 9679 24687
2508	0	0	Ki67+	 8950 25187
2509	0	0	Ki67+	 9062 25043
2510	0	0	Ki67+	 9117 25036
2511	0	0	Ki67+	 9168 25565
2512	0	0	Ki67+	 9186 24926
2513	0	0	Ki67+	 9198 24933
2514	0	0	Ki67+	 9214 25015
2515	0	0	Ki67+	 9266 25605
2516	0	0	Ki67+	 9269 25049
2517	0	0	Ki67+	 9333 24870
2518	0	0	Ki67+	 9360 25644
2519	0	0	Ki67+	 9442 25315
2520	0	0	Ki67+	 9465 25574
2521	0	0	Ki67+	 9501 25108
2522	0	0	Ki67+	 9510 25435
2523	0	0	Ki67+	 9538 24877
2524	0	0	Ki67+	 9588 25231
2525	0	0	Ki67+	 9644 25053
2526	0	0	Ki67+	 9648 24879
2527	0	0	Ki67+	 9658 25206
2528	0	0	Ki67+	 9682 25218
2529	0	0	Ki67+	 9698 25243
2530	0	0	Ki67+	 9714 25222
2531	0	0	Ki67+	 9721 24969
2532	0	0	Ki67+	 9722 25549
2533	0	0	Ki67+	 8964 26324
2534	0	0	Ki67+	 8970 26202
2535	0	0	Ki67+	 8979 26403
2536	0	0	Ki67+	 9026 25811
2537	0	0	Ki67+	 9049 26202
2538	0	0	Ki67+	 9211 25681
2539	0	0	Ki67+	 9250 26376
2540	0	0	Ki67+	 9292 26328
2541	0	0	Ki67+	 9337 26205
2542	0	0	Ki67+	 9552 26273
2543	0	0	Ki67+	 9594 26435
2544	0	0	Ki67+	 9627 25856
2545	0	0	Ki67+	 9646 25701
2546	0	0	Ki67+	 9712 26221
2547	0	0	Ki67+	 9094 26941
2548	0	0	Ki67+	 9101 26453
2549	0	0	Ki67+	 9108 26496
2550	0	0	Ki67+	 9112 26901
2551	0	0	Ki67+	 9123 26605
2552	0	0	Ki67+	 9205 26816
2553	0	0	Ki67+	 9208 27138
2554	0	0	Ki67+	 9213 26800
2555	0	0	Ki67+	 9233 27018
2556	0	0	Ki67+	 9238 27059
2557	0	0	Ki67+	 9253 27107
2558	0	0	Ki67+	 9255 27129
2559	0	0	Ki67+	 9262 27080
2560	0	0	Ki67+	 9284 27081
2561	0	0	Ki67+	 9304 27085
2562	0	0	Ki67+	 9314 27192
2563	0	0	Ki67+	 9324 27069
2564	0	0	Ki67+	 9326 26672
2565	0	0	Ki67+	 9333 27192
2566	0	0	Ki67+	 9339 26798
2567	0	0	Ki67+	 9340 27130
2568	0	0	Ki67+	 9342 27053
2569	0	0	Ki67+	 9346 27004
2570	0	0	Ki67+	 9357 27095
2571	0	0	Ki67+	 9358 27063
2572	0	0	Ki67+	 9359 27017
2573	0	0	Ki67+	 9362 26452
2574	0	0	Ki67+	 9369 27211
2575	0	0	Ki67+	 9376 27126
2576	0	0	Ki67+	 9387 27010
2577	0	0	Ki67+	 9393 27175
2578	0	0	Ki67+	 9394 26970
2579	0	0	Ki67+	 9394 27122
2580	0	0	Ki67+	 9403 26489
2581	0	0	Ki67+	 9404 27062
2582	0	0	Ki67+	 9408 26978
2583	0	0	Ki67+	 9411 27195
2584	0	0	Ki67+	 9419 27159
2585	0	0	Ki67+	 9427 27139
2586	0	0	Ki67+	 9429 27057
2587	0	0	Ki67+	 9434 26781
2588	0	0	Ki67+	 9438 27079
2589	0	0	Ki67+	 9439 26982
2590	0	0	Ki67+	 9441 27132
2591	0	0	Ki67+	 9450 27166
2592	0	0	Ki67+	 9453 27104
2593	0	0	Ki67+	 9457 27047
2594	0	0	Ki67+	 9467 27181
2595	0	0	Ki67+	 9469 27138
2596	0	0	Ki67+	 9471 26999
2597	0	0	Ki67+	 9474 26756
2598	0	0	Ki67+	 9484 27116
2599	0	0	Ki67+	 9484 27157
2600	0	0	Ki67+	 9490 27081
2601	0	0	Ki67+	 9492 27064
2602	0	0	Ki67+	 9495 27194
2603	0	0	Ki67+	 9498 27135
2604	0	0	Ki67+	 9501 27096
2605	0	0	Ki67+	 9504 26689
2606	0	0	Ki67+	 9515 27033
2607	0	0	Ki67+	 9519 27070
2608	0	0	Ki67+	 9523 27234
2609	0	0	Ki67+	 9524 27009
2610	0	0	Ki67+	 9532 27125
2611	0	0	Ki67+	 9538 27091
2612	0	0	Ki67+	 9539 27020
2613	0	0	Ki67+	 9543 27057
2614	0	0	Ki67+	 9547 27069
2615	0	0	Ki67+	 9551 27181
2616	0	0	Ki67+	 9551 27211
2617	0	0	Ki67+	 9551 27241
2618	0	0	Ki67+	 9558 26933
2619	0	0	Ki67+	 9561 27123
2620	0	0	Ki67+	 9565 26889
2621	0	0	Ki67+	 9567 27035
2622	0	0	Ki67+	 9568 27022
2623	0	0	Ki67+	 9568 27198
2624	0	0	Ki67+	 9577 26961
2625	0	0	Ki67+	 9577 27084
2626	0	0	Ki67+	 9582 27219
2627	0	0	Ki67+	 9591 27053
2628	0	0	Ki67+	 9605 26469
2629	0	0	Ki67+	 9605 26985
2630	0	0	Ki67+	 9606 26897
2631	0	0	Ki67+	 9606 26967
2632	0	0	Ki67+	 9607 27019
2633	0	0	Ki67+	 9614 27064
2634	0	0	Ki67+	 9616 27142
2635	0	0	Ki67+	 9634 27027
2636	0	0	Ki67+	 9634 27091
2637	0	0	Ki67+	 9643 26894
2638	0	0	Ki67+	 9646 27060
2639	0	0	Ki67+	 9656 27150
2640	0	0	Ki67+	 9660 27008
2641	0	0	Ki67+	 9663 27030
2642	0	0	Ki67+	 9672 27054
2643	0	0	Ki67+	 9679 26925
2644	0	0	Ki67+	 9680 26860
2645	0	0	Ki67+	 9682 27130
2646	0	0	Ki67+	 9686 26671
2647	0	0	Ki67+	 9694 27090
2648	0	0	Ki67+	 9695 27180
2649	0	0	Ki67+	 9698 26897
2650	0	0	Ki67+	 9699 27153
2651	0	0	Ki67+	 9700 27028
2652	0	0	Ki67+	 9707 27058
2653	0	0	Ki67+	 9708 27227
2654	0	0	Ki67+	 9710 27117
2655	0	0	Ki67+	 9724 26949
2656	0	0	Ki67+	 9725 27084
2657	0	0	Ki67+	 9004 27658
2658	0	0	Ki67+	 9061 27302
2659	0	0	Ki67+	 9103 27420
2660	0	0	Ki67+	 9117 27367
2661	0	0	Ki67+	 9135 27418
2662	0	0	Ki67+	 9200 27632
2663	0	0	Ki67+	 9323 27670
2664	0	0	Ki67+	 9361 27330
2665	0	0	Ki67+	 9361 27377
2666	0	0	Ki67+	 9381 27545
2667	0	0	Ki67+	 9404 27620
2668	0	0	Ki67+	 9412 27494
2669	0	0	Ki67+	 9474 27280
2670	0	0	Ki67+	 9501 27704
2671	0	0	Ki67+	 9521 27605
2672	0	0	Ki67+	 9580 27330
2673	0	0	Ki67+	 9599 27279
2674	0	0	Ki67+	 9601 27362
2675	0	0	Ki67+	 9613 27343
2676	0	0	Ki67+	 9624 27278
2677	0	0	Ki67+	 9631 27301
2678	0	0	Ki67+	 9653 27302
2679	0	0	Ki67+	 9662 27313
2680	0	0	Ki67+	 9667 27387
2681	0	0	Ki67+	 9672 27339
2682	0	0	Ki67+	 9686 27397
2683	0	0	Ki67+	 9229 28413
2684	0	0	Ki67+	 9500 28736
2685	0	0	Ki67+	 9528 28772
2686	0	0	Ki67+	 8966 29404
2687	0	0	Ki67+	 9424 28857
2688	0	0	Ki67+	 10015 5017
2689	0	0	Ki67+	 9835 6657
2690	0	0	Ki67+	 9839 6641
2691	0	0	Ki67+	 9982 7141
2692	0	0	Ki67+	 10287 7231
2693	0	0	Ki67+	 10292 7254
2694	0	0	Ki67+	 10499 6781
2695	0	0	Ki67+	 10507 7045
2696	0	0	Ki67+	 10435 8234
2697	0	0	Ki67+	 9741 8352
2698	0	0	Ki67+	 9779 9082
2699	0	0	Ki67+	 10170 8536
2700	0	0	Ki67+	 10235 8660
2701	0	0	Ki67+	 9755 9491
2702	0	0	Ki67+	 10048 9265
2703	0	0	Ki67+	 10049 9636
2704	0	0	Ki67+	 10153 9789
2705	0	0	Ki67+	 10210 9812
2706	0	0	Ki67+	 10481 9671
2707	0	0	Ki67+	 10486 9887
2708	0	0	Ki67+	 9850 10133
2709	0	0	Ki67+	 9866 10134
2710	0	0	Ki67+	 10405 10664
2711	0	0	Ki67+	 10421 10654
2712	0	0	Ki67+	 10493 9955
2713	0	0	Ki67+	 9842 11405
2714	0	0	Ki67+	 9990 11200
2715	0	0	Ki67+	 10048 11490
2716	0	0	Ki67+	 10051 11405
2717	0	0	Ki67+	 10069 11397
2718	0	0	Ki67+	 10080 11127
2719	0	0	Ki67+	 10191 11226
2720	0	0	Ki67+	 10199 11031
2721	0	0	Ki67+	 10214 11024
2722	0	0	Ki67+	 10224 11319
2723	0	0	Ki67+	 10310 11434
2724	0	0	Ki67+	 10346 11186
2725	0	0	Ki67+	 10355 11464
2726	0	0	Ki67+	 10392 11379
2727	0	0	Ki67+	 10398 11030
2728	0	0	Ki67+	 10514 11321
2729	0	0	Ki67+	 10518 11399
2730	0	0	Ki67+	 9745 11961
2731	0	0	Ki67+	 9780 11897
2732	0	0	Ki67+	 9785 11910
2733	0	0	Ki67+	 9818 12010
2734	0	0	Ki67+	 9828 11710
2735	0	0	Ki67+	 9840 12035
2736	0	0	Ki67+	 9848 12222
2737	0	0	Ki67+	 9850 12049
2738	0	0	Ki67+	 9928 12228
2739	0	0	Ki67+	 9935 11986
2740	0	0	Ki67+	 9953 12080
2741	0	0	Ki67+	 9955 12278
2742	0	0	Ki67+	 9967 12197
2743	0	0	Ki67+	 9976 11914
2744	0	0	Ki67+	 9981 12081
2745	0	0	Ki67+	 10014 12071
2746	0	0	Ki67+	 10038 12198
2747	0	0	Ki67+	 10039 11796
2748	0	0	Ki67+	 10041 11874
2749	0	0	Ki67+	 10044 11897
2750	0	0	Ki67+	 10064 11738
2751	0	0	Ki67+	 10065 11934
2752	0	0	Ki67+	 10070 11598
2753	0	0	Ki67+	 10102 11811
2754	0	0	Ki67+	 10104 12245
2755	0	0	Ki67+	 10115 11931
2756	0	0	Ki67+	 10121 11817
2757	0	0	Ki67+	 10124 11542
2758	0	0	Ki67+	 10127 12060
2759	0	0	Ki67+	 10131 11943
2760	0	0	Ki67+	 10134 11909
2761	0	0	Ki67+	 10137 12085
2762	0	0	Ki67+	 10139 12016
2763	0	0	Ki67+	 10142 11955
2764	0	0	Ki67+	 10147 11984
2765	0	0	Ki67+	 10150 12067
2766	0	0	Ki67+	 10153 11949
2767	0	0	Ki67+	 10158 11845
2768	0	0	Ki67+	 10174 11529
2769	0	0	Ki67+	 10212 11878
2770	0	0	Ki67+	 10218 12143
2771	0	0	Ki67+	 10236 12272
2772	0	0	Ki67+	 10240 12130
2773	0	0	Ki67+	 10264 11537
2774	0	0	Ki67+	 10276 11651
2775	0	0	Ki67+	 10280 11875
2776	0	0	Ki67+	 10288 11679
2777	0	0	Ki67+	 10290 11820
2778	0	0	Ki67+	 10299 11717
2779	0	0	Ki67+	 10312 11803
2780	0	0	Ki67+	 10313 11979
2781	0	0	Ki67+	 10317 11700
2782	0	0	Ki67+	 10321 11831
2783	0	0	Ki67+	 10322 11682
2784	0	0	Ki67+	 10322 11728
2785	0	0	Ki67+	 10324 11855
2786	0	0	Ki67+	 10335 12268
2787	0	0	Ki67+	 10338 11804
2788	0	0	Ki67+	 10341 12028
2789	0	0	Ki67+	 10346 11705
2790	0	0	Ki67+	 10350 11858
2791	0	0	Ki67+	 10351 11731
2792	0	0	Ki67+	 10378 11740
2793	0	0	Ki67+	 10380 11583
2794	0	0	Ki67+	 10382 11726
2795	0	0	Ki67+	 10390 11784
2796	0	0	Ki67+	 10411 11860
2797	0	0	Ki67+	 10413 11747
2798	0	0	Ki67+	 10419 11826
2799	0	0	Ki67+	 10429 11914
2800	0	0	Ki67+	 10440 11891
2801	0	0	Ki67+	 10452 11830
2802	0	0	Ki67+	 10458 11621
2803	0	0	Ki67+	 10464 11745
2804	0	0	Ki67+	 10467 11730
2805	0	0	Ki67+	 10482 11841
2806	0	0	Ki67+	 10492 11663
2807	0	0	Ki67+	 10492 11745
2808	0	0	Ki67+	 10494 12068
2809	0	0	Ki67+	 10500 12050
2810	0	0	Ki67+	 10512 11730
2811	0	0	Ki67+	 10519 12197
2812	0	0	Ki67+	 10523 11572
2813	0	0	Ki67+	 10524 11742
2814	0	0	Ki67+	 9732 12636
2815	0	0	Ki67+	 9733 13082
2816	0	0	Ki67+	 9735 12540
2817	0	0	Ki67+	 9740 13057
2818	0	0	Ki67+	 9746 12526
2819	0	0	Ki67+	 9753 12777
2820	0	0	Ki67+	 9753 12892
2821	0	0	Ki67+	 9767 13071
2822	0	0	Ki67+	 9769 12572
2823	0	0	Ki67+	 9783 12671
2824	0	0	Ki67+	 9785 12586
2825	0	0	Ki67+	 9791 13054
2826	0	0	Ki67+	 9793 12852
2827	0	0	Ki67+	 9797 12328
2828	0	0	Ki67+	 9798 13065
2829	0	0	Ki67+	 9817 12385
2830	0	0	Ki67+	 9828 13055
2831	0	0	Ki67+	 9832 13028
2832	0	0	Ki67+	 9835 12689
2833	0	0	Ki67+	 9848 13003
2834	0	0	Ki67+	 9849 12630
2835	0	0	Ki67+	 9860 12913
2836	0	0	Ki67+	 9865 12965
2837	0	0	Ki67+	 9874 12863
2838	0	0	Ki67+	 9876 12881
2839	0	0	Ki67+	 9889 12976
2840	0	0	Ki67+	 9893 13006
2841	0	0	Ki67+	 9894 12907
2842	0	0	Ki67+	 9895 12683
2843	0	0	Ki67+	 9899 12662
2844	0	0	Ki67+	 9902 12347
2845	0	0	Ki67+	 9908 13003
2846	0	0	Ki67+	 9910 13025
2847	0	0	Ki67+	 9911 12407
2848	0	0	Ki67+	 9913 12914
2849	0	0	Ki67+	 9926 12700
2850	0	0	Ki67+	 9932 12644
2851	0	0	Ki67+	 9934 12376
2852	0	0	Ki67+	 9935 12398
2853	0	0	Ki67+	 9943 12921
2854	0	0	Ki67+	 9957 12722
2855	0	0	Ki67+	 9960 12574
2856	0	0	Ki67+	 9962 12527
2857	0	0	Ki67+	 9971 12492
2858	0	0	Ki67+	 9986 12605
2859	0	0	Ki67+	 9987 12975
2860	0	0	Ki67+	 9989 12841
2861	0	0	Ki67+	 9993 12351
2862	0	0	Ki67+	 10010 12613
2863	0	0	Ki67+	 10012 12485
2864	0	0	Ki67+	 10019 12638
2865	0	0	Ki67+	 10044 12486
2866	0	0	Ki67+	 10054 12447
2867	0	0	Ki67+	 10064 12635
2868	0	0	Ki67+	 10073 12673
2869	0	0	Ki67+	 10088 12371
2870	0	0	Ki67+	 10092 12486
2871	0	0	Ki67+	 10101 12676
2872	0	0	Ki67+	 10106 13044
2873	0	0	Ki67+	 10118 12501
2874	0	0	Ki67+	 10122 12523
2875	0	0	Ki67+	 10132 12654
2876	0	0	Ki67+	 10133 12321
2877	0	0	Ki67+	 10137 12533
2878	0	0	Ki67+	 10146 12563
2879	0	0	Ki67+	 10160 12584
2880	0	0	Ki67+	 10162 12844
2881	0	0	Ki67+	 10171 12602
2882	0	0	Ki67+	 10176 12590
2883	0	0	Ki67+	 10185 12625
2884	0	0	Ki67+	 10194 12609
2885	0	0	Ki67+	 10205 12656
2886	0	0	Ki67+	 10205 12773
2887	0	0	Ki67+	 10244 12341
2888	0	0	Ki67+	 10275 12502
2889	0	0	Ki67+	 10276 12675
2890	0	0	Ki67+	 10285 12437
2891	0	0	Ki67+	 10285 12474
2892	0	0	Ki67+	 10290 12541
2893	0	0	Ki67+	 10293 12884
2894	0	0	Ki67+	 10298 12490
2895	0	0	Ki67+	 10311 12697
2896	0	0	Ki67+	 10317 12474
2897	0	0	Ki67+	 10319 12523
2898	0	0	Ki67+	 10320 12550
2899	0	0	Ki67+	 10332 12793
2900	0	0	Ki67+	 10336 12544
2901	0	0	Ki67+	 10347 12480
2902	0	0	Ki67+	 10349 12500
2903	0	0	Ki67+	 10367 12519
2904	0	0	Ki67+	 10370 12548
2905	0	0	Ki67+	 10401 12338
2906	0	0	Ki67+	 10401 12446
2907	0	0	Ki67+	 10416 12478
2908	0	0	Ki67+	 10417 12665
2909	0	0	Ki67+	 10419 12493
2910	0	0	Ki67+	 10427 12378
2911	0	0	Ki67+	 10443 12394
2912	0	0	Ki67+	 10445 12324
2913	0	0	Ki67+	 10484 12476
2914	0	0	Ki67+	 9729 13409
2915	0	0	Ki67+	 9742 13746
2916	0	0	Ki67+	 9761 13601
2917	0	0	Ki67+	 9799 13457
2918	0	0	Ki67+	 9806 13523
2919	0	0	Ki67+	 9811 13462
2920	0	0	Ki67+	 9811 13616
2921	0	0	Ki67+	 9849 13871
2922	0	0	Ki67+	 9862 13457
2923	0	0	Ki67+	 9869 13482
2924	0	0	Ki67+	 9873 13457
2925	0	0	Ki67+	 9875 13871
2926	0	0	Ki67+	 9919 13474
2927	0	0	Ki67+	 9920 13450
2928	0	0	Ki67+	 9946 13863
2929	0	0	Ki67+	 9960 13108
2930	0	0	Ki67+	 9975 13617
2931	0	0	Ki67+	 9990 13484
2932	0	0	Ki67+	 10030 13524
2933	0	0	Ki67+	 10112 13257
2934	0	0	Ki67+	 10310 13461
2935	0	0	Ki67+	 10325 13644
2936	0	0	Ki67+	 10338 13646
2937	0	0	Ki67+	 10346 13163
2938	0	0	Ki67+	 10421 13184
2939	0	0	Ki67+	 10424 13431
2940	0	0	Ki67+	 10424 13640
2941	0	0	Ki67+	 10436 13437
2942	0	0	Ki67+	 10453 13532
2943	0	0	Ki67+	 10471 13670
2944	0	0	Ki67+	 10480 13640
2945	0	0	Ki67+	 10482 13657
2946	0	0	Ki67+	 10499 13339
2947	0	0	Ki67+	 9734 14492
2948	0	0	Ki67+	 9735 13919
2949	0	0	Ki67+	 9739 14601
2950	0	0	Ki67+	 9759 14618
2951	0	0	Ki67+	 9767 14502
2952	0	0	Ki67+	 9776 14259
2953	0	0	Ki67+	 9778 14549
2954	0	0	Ki67+	 9779 14575
2955	0	0	Ki67+	 9782 14219
2956	0	0	Ki67+	 9784 14626
2957	0	0	Ki67+	 9793 14539
2958	0	0	Ki67+	 9801 14603
2959	0	0	Ki67+	 9802 14552
2960	0	0	Ki67+	 9806 14583
2961	0	0	Ki67+	 9808 13921
2962	0	0	Ki67+	 9815 14482
2963	0	0	Ki67+	 9821 14595
2964	0	0	Ki67+	 9831 14086
2965	0	0	Ki67+	 9831 14656
2966	0	0	Ki67+	 9835 14486
2967	0	0	Ki67+	 9851 14629
2968	0	0	Ki67+	 9852 14657
2969	0	0	Ki67+	 9865 14530
2970	0	0	Ki67+	 9870 14541
2971	0	0	Ki67+	 9881 14079
2972	0	0	Ki67+	 9882 14591
2973	0	0	Ki67+	 9894 14594
2974	0	0	Ki67+	 9903 14174
2975	0	0	Ki67+	 9920 14607
2976	0	0	Ki67+	 9930 14163
2977	0	0	Ki67+	 9948 14566
2978	0	0	Ki67+	 9971 14638
2979	0	0	Ki67+	 9978 14597
2980	0	0	Ki67+	 9979 14571
2981	0	0	Ki67+	 9993 14272
2982	0	0	Ki67+	 9996 14064
2983	0	0	Ki67+	 10001 14628
2984	0	0	Ki67+	 10003 14216
2985	0	0	Ki67+	 10007 14124
2986	0	0	Ki67+	 10008 14576
2987	0	0	Ki67+	 10018 14273
2988	0	0	Ki67+	 10021 14206
2989	0	0	Ki67+	 10027 14127
2990	0	0	Ki67+	 10038 14588
2991	0	0	Ki67+	 10039 14651
2992	0	0	Ki67+	 10041 14633
2993	0	0	Ki67+	 10046 14206
2994	0	0	Ki67+	 10047 14457
2995	0	0	Ki67+	 10054 14420
2996	0	0	Ki67+	 10059 14665
2997	0	0	Ki67+	 10064 14488
2998	0	0	Ki67+	 10069 14465
2999	0	0	Ki67+	 10079 14219
3000	0	0	Ki67+	 10079 14397
3001	0	0	Ki67+	 10088 14125
3002	0	0	Ki67+	 10096 14431
3003	0	0	Ki67+	 10097 14613
3004	0	0	Ki67+	 10100 14623
3005	0	0	Ki67+	 10100 14679
3006	0	0	Ki67+	 10102 14445
3007	0	0	Ki67+	 10104 14473
3008	0	0	Ki67+	 10112 14301
3009	0	0	Ki67+	 10127 14625
3010	0	0	Ki67+	 10141 14620
3011	0	0	Ki67+	 10160 14674
3012	0	0	Ki67+	 10167 14615
3013	0	0	Ki67+	 10179 14158
3014	0	0	Ki67+	 10181 14501
3015	0	0	Ki67+	 10207 14263
3016	0	0	Ki67+	 10211 14511
3017	0	0	Ki67+	 10228 14635
3018	0	0	Ki67+	 10257 14285
3019	0	0	Ki67+	 10265 14548
3020	0	0	Ki67+	 10267 14037
3021	0	0	Ki67+	 10287 14121
3022	0	0	Ki67+	 10290 14139
3023	0	0	Ki67+	 10304 14112
3024	0	0	Ki67+	 10311 14444
3025	0	0	Ki67+	 10332 14683
3026	0	0	Ki67+	 10340 14115
3027	0	0	Ki67+	 10351 14237
3028	0	0	Ki67+	 10371 14683
3029	0	0	Ki67+	 10381 14268
3030	0	0	Ki67+	 10396 14143
3031	0	0	Ki67+	 10442 14155
3032	0	0	Ki67+	 10446 14699
3033	0	0	Ki67+	 10451 14302
3034	0	0	Ki67+	 10454 14336
3035	0	0	Ki67+	 10474 14544
3036	0	0	Ki67+	 10479 14478
3037	0	0	Ki67+	 10516 14106
3038	0	0	Ki67+	 9729 14821
3039	0	0	Ki67+	 9734 14773
3040	0	0	Ki67+	 9735 14804
3041	0	0	Ki67+	 9744 14722
3042	0	0	Ki67+	 9745 14825
3043	0	0	Ki67+	 9765 15028
3044	0	0	Ki67+	 9768 14766
3045	0	0	Ki67+	 9784 15019
3046	0	0	Ki67+	 9787 14706
3047	0	0	Ki67+	 9800 14748
3048	0	0	Ki67+	 9802 14714
3049	0	0	Ki67+	 9820 14706
3050	0	0	Ki67+	 9826 14720
3051	0	0	Ki67+	 9829 14988
3052	0	0	Ki67+	 9837 14980
3053	0	0	Ki67+	 9867 15337
3054	0	0	Ki67+	 9870 14783
3055	0	0	Ki67+	 9874 14883
3056	0	0	Ki67+	 9898 14884
3057	0	0	Ki67+	 9898 14981
3058	0	0	Ki67+	 9908 14971
3059	0	0	Ki67+	 9982 14761
3060	0	0	Ki67+	 9995 14736
3061	0	0	Ki67+	 10012 14750
3062	0	0	Ki67+	 10027 14797
3063	0	0	Ki67+	 10028 14864
3064	0	0	Ki67+	 10035 14733
3065	0	0	Ki67+	 10044 14868
3066	0	0	Ki67+	 10050 14848
3067	0	0	Ki67+	 10051 14818
3068	0	0	Ki67+	 10053 14721
3069	0	0	Ki67+	 10053 15465
3070	0	0	Ki67+	 10067 14857
3071	0	0	Ki67+	 10072 14793
3072	0	0	Ki67+	 10103 14771
3073	0	0	Ki67+	 10109 14760
3074	0	0	Ki67+	 10111 14739
3075	0	0	Ki67+	 10140 14821
3076	0	0	Ki67+	 10170 14785
3077	0	0	Ki67+	 10188 15480
3078	0	0	Ki67+	 10189 14773
3079	0	0	Ki67+	 10196 15043
3080	0	0	Ki67+	 10205 15336
3081	0	0	Ki67+	 10206 15484
3082	0	0	Ki67+	 10210 15413
3083	0	0	Ki67+	 10214 15315
3084	0	0	Ki67+	 10215 15466
3085	0	0	Ki67+	 10226 15360
3086	0	0	Ki67+	 10229 14720
3087	0	0	Ki67+	 10229 15329
3088	0	0	Ki67+	 10237 15461
3089	0	0	Ki67+	 10238 15481
3090	0	0	Ki67+	 10241 15372
3091	0	0	Ki67+	 10259 15224
3092	0	0	Ki67+	 10267 14895
3093	0	0	Ki67+	 10284 15405
3094	0	0	Ki67+	 10288 14760
3095	0	0	Ki67+	 10288 15497
3096	0	0	Ki67+	 10299 14790
3097	0	0	Ki67+	 10299 14887
3098	0	0	Ki67+	 10303 14749
3099	0	0	Ki67+	 10303 15167
3100	0	0	Ki67+	 10305 15492
3101	0	0	Ki67+	 10307 14776
3102	0	0	Ki67+	 10316 15320
3103	0	0	Ki67+	 10318 15419
3104	0	0	Ki67+	 10320 15388
3105	0	0	Ki67+	 10329 15440
3106	0	0	Ki67+	 10331 14762
3107	0	0	Ki67+	 10338 15433
3108	0	0	Ki67+	 10360 15368
3109	0	0	Ki67+	 10372 15465
3110	0	0	Ki67+	 10410 15245
3111	0	0	Ki67+	 10418 14768
3112	0	0	Ki67+	 10439 14731
3113	0	0	Ki67+	 10447 15490
3114	0	0	Ki67+	 10451 15203
3115	0	0	Ki67+	 10452 14724
3116	0	0	Ki67+	 10480 14973
3117	0	0	Ki67+	 10481 15208
3118	0	0	Ki67+	 10509 15322
3119	0	0	Ki67+	 10510 14713
3120	0	0	Ki67+	 10515 14942
3121	0	0	Ki67+	 10515 14965
3122	0	0	Ki67+	 10522 15094
3123	0	0	Ki67+	 9735 15770
3124	0	0	Ki67+	 9738 15809
3125	0	0	Ki67+	 9763 16082
3126	0	0	Ki67+	 9764 16134
3127	0	0	Ki67+	 9850 15768
3128	0	0	Ki67+	 9854 16035
3129	0	0	Ki67+	 9917 15763
3130	0	0	Ki67+	 9934 15678
3131	0	0	Ki67+	 9952 15860
3132	0	0	Ki67+	 9985 15544
3133	0	0	Ki67+	 9994 15682
3134	0	0	Ki67+	 10054 15747
3135	0	0	Ki67+	 10073 15693
3136	0	0	Ki67+	 10076 15749
3137	0	0	Ki67+	 10115 15763
3138	0	0	Ki67+	 10140 15712
3139	0	0	Ki67+	 10143 15682
3140	0	0	Ki67+	 10147 16185
3141	0	0	Ki67+	 10153 15873
3142	0	0	Ki67+	 10159 15980
3143	0	0	Ki67+	 10164 15684
3144	0	0	Ki67+	 10173 15696
3145	0	0	Ki67+	 10184 15534
3146	0	0	Ki67+	 10184 15551
3147	0	0	Ki67+	 10192 15518
3148	0	0	Ki67+	 10203 15536
3149	0	0	Ki67+	 10226 15514
3150	0	0	Ki67+	 10237 15716
3151	0	0	Ki67+	 10239 15967
3152	0	0	Ki67+	 10266 15707
3153	0	0	Ki67+	 10269 15542
3154	0	0	Ki67+	 10291 15569
3155	0	0	Ki67+	 10291 15612
3156	0	0	Ki67+	 10298 15707
3157	0	0	Ki67+	 10304 15595
3158	0	0	Ki67+	 10310 15707
3159	0	0	Ki67+	 10320 15959
3160	0	0	Ki67+	 10324 15556
3161	0	0	Ki67+	 10324 15632
3162	0	0	Ki67+	 10328 15691
3163	0	0	Ki67+	 10329 15622
3164	0	0	Ki67+	 10333 16006
3165	0	0	Ki67+	 10345 15527
3166	0	0	Ki67+	 10345 15694
3167	0	0	Ki67+	 10346 15675
3168	0	0	Ki67+	 10347 15624
3169	0	0	Ki67+	 10350 15969
3170	0	0	Ki67+	 10352 15752
3171	0	0	Ki67+	 10352 15981
3172	0	0	Ki67+	 10355 15828
3173	0	0	Ki67+	 10359 15679
3174	0	0	Ki67+	 10361 15528
3175	0	0	Ki67+	 10364 15598
3176	0	0	Ki67+	 10377 15567
3177	0	0	Ki67+	 10377 15745
3178	0	0	Ki67+	 10386 15958
3179	0	0	Ki67+	 10395 15520
3180	0	0	Ki67+	 10400 15667
3181	0	0	Ki67+	 10406 15694
3182	0	0	Ki67+	 10410 15534
3183	0	0	Ki67+	 10411 15573
3184	0	0	Ki67+	 10411 15600
3185	0	0	Ki67+	 10420 15953
3186	0	0	Ki67+	 10427 15534
3187	0	0	Ki67+	 10432 15670
3188	0	0	Ki67+	 10435 15969
3189	0	0	Ki67+	 10450 15709
3190	0	0	Ki67+	 10453 16030
3191	0	0	Ki67+	 10456 15969
3192	0	0	Ki67+	 10458 15720
3193	0	0	Ki67+	 10461 15658
3194	0	0	Ki67+	 10469 15853
3195	0	0	Ki67+	 10471 15540
3196	0	0	Ki67+	 10476 15639
3197	0	0	Ki67+	 10477 15976
3198	0	0	Ki67+	 10499 16022
3199	0	0	Ki67+	 10504 15543
3200	0	0	Ki67+	 10509 15639
3201	0	0	Ki67+	 10512 16008
3202	0	0	Ki67+	 10517 15582
3203	0	0	Ki67+	 10525 15560
3204	0	0	Ki67+	 10527 15880
3205	0	0	Ki67+	 9763 17077
3206	0	0	Ki67+	 9767 16572
3207	0	0	Ki67+	 9780 16727
3208	0	0	Ki67+	 9832 16957
3209	0	0	Ki67+	 9835 16548
3210	0	0	Ki67+	 9835 16971
3211	0	0	Ki67+	 9839 16331
3212	0	0	Ki67+	 9853 16932
3213	0	0	Ki67+	 9853 17083
3214	0	0	Ki67+	 9854 16625
3215	0	0	Ki67+	 9855 17007
3216	0	0	Ki67+	 9855 17021
3217	0	0	Ki67+	 9864 16905
3218	0	0	Ki67+	 9865 17098
3219	0	0	Ki67+	 9866 16949
3220	0	0	Ki67+	 9870 16973
3221	0	0	Ki67+	 9876 17016
3222	0	0	Ki67+	 9889 16992
3223	0	0	Ki67+	 9894 17015
3224	0	0	Ki67+	 9896 16558
3225	0	0	Ki67+	 9897 16632
3226	0	0	Ki67+	 9898 16945
3227	0	0	Ki67+	 9903 16883
3228	0	0	Ki67+	 9922 16711
3229	0	0	Ki67+	 9926 16617
3230	0	0	Ki67+	 9934 16449
3231	0	0	Ki67+	 9946 16980
3232	0	0	Ki67+	 9955 16991
3233	0	0	Ki67+	 9969 16939
3234	0	0	Ki67+	 9976 16988
3235	0	0	Ki67+	 9978 16962
3236	0	0	Ki67+	 10001 16942
3237	0	0	Ki67+	 10003 16648
3238	0	0	Ki67+	 10004 16976
3239	0	0	Ki67+	 10011 16428
3240	0	0	Ki67+	 10012 16633
3241	0	0	Ki67+	 10014 16568
3242	0	0	Ki67+	 10019 17080
3243	0	0	Ki67+	 10028 16374
3244	0	0	Ki67+	 10042 16586
3245	0	0	Ki67+	 10058 16920
3246	0	0	Ki67+	 10072 17024
3247	0	0	Ki67+	 10090 17008
3248	0	0	Ki67+	 10099 17047
3249	0	0	Ki67+	 10111 17095
3250	0	0	Ki67+	 10123 17023
3251	0	0	Ki67+	 10125 16859
3252	0	0	Ki67+	 10152 16929
3253	0	0	Ki67+	 10152 17012
3254	0	0	Ki67+	 10154 17002
3255	0	0	Ki67+	 10163 16462
3256	0	0	Ki67+	 10195 17080
3257	0	0	Ki67+	 10197 16992
3258	0	0	Ki67+	 10206 16868
3259	0	0	Ki67+	 10228 16880
3260	0	0	Ki67+	 10251 16945
3261	0	0	Ki67+	 10254 17084
3262	0	0	Ki67+	 10295 17101
3263	0	0	Ki67+	 10312 16761
3264	0	0	Ki67+	 10326 16880
3265	0	0	Ki67+	 10345 17071
3266	0	0	Ki67+	 10353 16987
3267	0	0	Ki67+	 10353 17081
3268	0	0	Ki67+	 10357 16903
3269	0	0	Ki67+	 10379 17005
3270	0	0	Ki67+	 10381 17060
3271	0	0	Ki67+	 10382 17085
3272	0	0	Ki67+	 10391 16997
3273	0	0	Ki67+	 10420 17100
3274	0	0	Ki67+	 10436 17087
3275	0	0	Ki67+	 10448 17100
3276	0	0	Ki67+	 10455 17078
3277	0	0	Ki67+	 10472 17080
3278	0	0	Ki67+	 10488 17029
3279	0	0	Ki67+	 10500 16860
3280	0	0	Ki67+	 10502 16989
3281	0	0	Ki67+	 10502 17069
3282	0	0	Ki67+	 10512 17055
3283	0	0	Ki67+	 9730 17197
3284	0	0	Ki67+	 9761 17180
3285	0	0	Ki67+	 9768 17529
3286	0	0	Ki67+	 9801 17151
3287	0	0	Ki67+	 9885 17343
3288	0	0	Ki67+	 9961 17129
3289	0	0	Ki67+	 9977 17193
3290	0	0	Ki67+	 9990 17119
3291	0	0	Ki67+	 10031 17112
3292	0	0	Ki67+	 10092 17659
3293	0	0	Ki67+	 10105 17113
3294	0	0	Ki67+	 10133 17276
3295	0	0	Ki67+	 10149 17400
3296	0	0	Ki67+	 10158 17224
3297	0	0	Ki67+	 10178 17328
3298	0	0	Ki67+	 10181 17155
3299	0	0	Ki67+	 10181 17346
3300	0	0	Ki67+	 10190 17188
3301	0	0	Ki67+	 10202 17425
3302	0	0	Ki67+	 10207 17193
3303	0	0	Ki67+	 10212 17418
3304	0	0	Ki67+	 10228 17196
3305	0	0	Ki67+	 10245 17161
3306	0	0	Ki67+	 10249 17201
3307	0	0	Ki67+	 10254 17148
3308	0	0	Ki67+	 10263 17549
3309	0	0	Ki67+	 10267 17192
3310	0	0	Ki67+	 10270 17119
3311	0	0	Ki67+	 10280 17176
3312	0	0	Ki67+	 10280 17318
3313	0	0	Ki67+	 10286 17357
3314	0	0	Ki67+	 10288 17467
3315	0	0	Ki67+	 10294 17480
3316	0	0	Ki67+	 10296 17595
3317	0	0	Ki67+	 10301 17887
3318	0	0	Ki67+	 10311 17270
3319	0	0	Ki67+	 10318 17472
3320	0	0	Ki67+	 10319 17175
3321	0	0	Ki67+	 10320 17360
3322	0	0	Ki67+	 10325 17282
3323	0	0	Ki67+	 10335 17150
3324	0	0	Ki67+	 10335 17844
3325	0	0	Ki67+	 10336 17121
3326	0	0	Ki67+	 10339 17814
3327	0	0	Ki67+	 10344 17281
3328	0	0	Ki67+	 10349 17259
3329	0	0	Ki67+	 10353 17133
3330	0	0	Ki67+	 10357 17352
3331	0	0	Ki67+	 10359 17549
3332	0	0	Ki67+	 10364 17383
3333	0	0	Ki67+	 10373 17478
3334	0	0	Ki67+	 10374 17523
3335	0	0	Ki67+	 10381 17151
3336	0	0	Ki67+	 10396 17162
3337	0	0	Ki67+	 10396 17381
3338	0	0	Ki67+	 10400 17176
3339	0	0	Ki67+	 10403 17145
3340	0	0	Ki67+	 10406 17206
3341	0	0	Ki67+	 10409 17119
3342	0	0	Ki67+	 10411 17420
3343	0	0	Ki67+	 10416 17145
3344	0	0	Ki67+	 10422 17161
3345	0	0	Ki67+	 10423 17379
3346	0	0	Ki67+	 10426 17122
3347	0	0	Ki67+	 10426 17263
3348	0	0	Ki67+	 10427 17344
3349	0	0	Ki67+	 10433 17213
3350	0	0	Ki67+	 10438 17404
3351	0	0	Ki67+	 10446 17141
3352	0	0	Ki67+	 10450 17369
3353	0	0	Ki67+	 10451 17181
3354	0	0	Ki67+	 10454 17696
3355	0	0	Ki67+	 10455 17538
3356	0	0	Ki67+	 10459 17712
3357	0	0	Ki67+	 10461 17589
3358	0	0	Ki67+	 10466 17370
3359	0	0	Ki67+	 10468 17333
3360	0	0	Ki67+	 10468 17688
3361	0	0	Ki67+	 10469 17161
3362	0	0	Ki67+	 10469 17222
3363	0	0	Ki67+	 10473 17462
3364	0	0	Ki67+	 10475 17139
3365	0	0	Ki67+	 10477 17492
3366	0	0	Ki67+	 10479 17185
3367	0	0	Ki67+	 10479 17696
3368	0	0	Ki67+	 10480 17531
3369	0	0	Ki67+	 10489 17560
3370	0	0	Ki67+	 10490 17469
3371	0	0	Ki67+	 10492 17457
3372	0	0	Ki67+	 10494 17146
3373	0	0	Ki67+	 10495 17548
3374	0	0	Ki67+	 10499 17217
3375	0	0	Ki67+	 10499 17384
3376	0	0	Ki67+	 10501 17664
3377	0	0	Ki67+	 10502 17240
3378	0	0	Ki67+	 10506 17632
3379	0	0	Ki67+	 10507 17475
3380	0	0	Ki67+	 10509 17386
3381	0	0	Ki67+	 10514 17131
3382	0	0	Ki67+	 10517 17365
3383	0	0	Ki67+	 10520 17653
3384	0	0	Ki67+	 10522 17558
3385	0	0	Ki67+	 10523 17597
3386	0	0	Ki67+	 10525 17483
3387	0	0	Ki67+	 10526 17142
3388	0	0	Ki67+	 9858 17998
3389	0	0	Ki67+	 9947 17983
3390	0	0	Ki67+	 9968 18400
3391	0	0	Ki67+	 10050 18405
3392	0	0	Ki67+	 10114 18219
3393	0	0	Ki67+	 10226 18617
3394	0	0	Ki67+	 10272 18563
3395	0	0	Ki67+	 10284 18334
3396	0	0	Ki67+	 10314 18471
3397	0	0	Ki67+	 10398 18065
3398	0	0	Ki67+	 10424 18603
3399	0	0	Ki67+	 10427 18484
3400	0	0	Ki67+	 10428 18045
3401	0	0	Ki67+	 10486 18115
3402	0	0	Ki67+	 10506 18681
3403	0	0	Ki67+	 10507 18699
3404	0	0	Ki67+	 9731 19137
3405	0	0	Ki67+	 9814 19171
3406	0	0	Ki67+	 9837 19131
3407	0	0	Ki67+	 9839 19398
3408	0	0	Ki67+	 9886 19262
3409	0	0	Ki67+	 9893 19292
3410	0	0	Ki67+	 9895 19004
3411	0	0	Ki67+	 9939 19319
3412	0	0	Ki67+	 9991 19178
3413	0	0	Ki67+	 9993 19329
3414	0	0	Ki67+	 10000 19294
3415	0	0	Ki67+	 10023 18956
3416	0	0	Ki67+	 10044 19078
3417	0	0	Ki67+	 10050 19316
3418	0	0	Ki67+	 10101 19167
3419	0	0	Ki67+	 10115 19110
3420	0	0	Ki67+	 10349 19016
3421	0	0	Ki67+	 10371 18966
3422	0	0	Ki67+	 10377 19243
3423	0	0	Ki67+	 10397 19009
3424	0	0	Ki67+	 10419 18988
3425	0	0	Ki67+	 10434 18902
3426	0	0	Ki67+	 10467 18985
3427	0	0	Ki67+	 10519 18733
3428	0	0	Ki67+	 9732 20145
3429	0	0	Ki67+	 9740 20046
3430	0	0	Ki67+	 9750 20137
3431	0	0	Ki67+	 9762 20252
3432	0	0	Ki67+	 9776 20248
3433	0	0	Ki67+	 9793 20096
3434	0	0	Ki67+	 9803 20072
3435	0	0	Ki67+	 9805 20211
3436	0	0	Ki67+	 9825 20084
3437	0	0	Ki67+	 9832 20276
3438	0	0	Ki67+	 9838 19579
3439	0	0	Ki67+	 9858 19992
3440	0	0	Ki67+	 9860 19688
3441	0	0	Ki67+	 9880 20288
3442	0	0	Ki67+	 9894 19638
3443	0	0	Ki67+	 9915 19995
3444	0	0	Ki67+	 9936 20096
3445	0	0	Ki67+	 10023 19991
3446	0	0	Ki67+	 10025 19655
3447	0	0	Ki67+	 10039 20002
3448	0	0	Ki67+	 10044 19689
3449	0	0	Ki67+	 10059 19768
3450	0	0	Ki67+	 10067 19930
3451	0	0	Ki67+	 10115 19942
3452	0	0	Ki67+	 10140 19657
3453	0	0	Ki67+	 10151 19509
3454	0	0	Ki67+	 10154 19911
3455	0	0	Ki67+	 10159 19944
3456	0	0	Ki67+	 10163 20011
3457	0	0	Ki67+	 10175 20009
3458	0	0	Ki67+	 10273 19744
3459	0	0	Ki67+	 10314 19958
3460	0	0	Ki67+	 10343 19618
3461	0	0	Ki67+	 10375 19904
3462	0	0	Ki67+	 10375 20214
3463	0	0	Ki67+	 10431 20064
3464	0	0	Ki67+	 10431 20078
3465	0	0	Ki67+	 10434 20172
3466	0	0	Ki67+	 10456 19897
3467	0	0	Ki67+	 10461 20136
3468	0	0	Ki67+	 10488 20143
3469	0	0	Ki67+	 10495 19654
3470	0	0	Ki67+	 10510 20148
3471	0	0	Ki67+	 10512 20133
3472	0	0	Ki67+	 10527 19647
3473	0	0	Ki67+	 9734 20428
3474	0	0	Ki67+	 9742 21002
3475	0	0	Ki67+	 9754 20881
3476	0	0	Ki67+	 9758 21067
3477	0	0	Ki67+	 9760 20435
3478	0	0	Ki67+	 9805 20806
3479	0	0	Ki67+	 9843 20353
3480	0	0	Ki67+	 9843 20928
3481	0	0	Ki67+	 9843 21006
3482	0	0	Ki67+	 9861 20510
3483	0	0	Ki67+	 9865 20962
3484	0	0	Ki67+	 9884 20973
3485	0	0	Ki67+	 9895 20586
3486	0	0	Ki67+	 9908 20752
3487	0	0	Ki67+	 9913 20506
3488	0	0	Ki67+	 9932 20684
3489	0	0	Ki67+	 9948 20629
3490	0	0	Ki67+	 9960 20992
3491	0	0	Ki67+	 9968 20954
3492	0	0	Ki67+	 9976 20636
3493	0	0	Ki67+	 9976 21062
3494	0	0	Ki67+	 10016 20660
3495	0	0	Ki67+	 10051 20572
3496	0	0	Ki67+	 10067 20483
3497	0	0	Ki67+	 10118 20790
3498	0	0	Ki67+	 10124 20999
3499	0	0	Ki67+	 10129 20941
3500	0	0	Ki67+	 10450 20844
3501	0	0	Ki67+	 10470 20572
3502	0	0	Ki67+	 10513 20850
3503	0	0	Ki67+	 9760 21564
3504	0	0	Ki67+	 9770 21446
3505	0	0	Ki67+	 9810 21235
3506	0	0	Ki67+	 9828 21145
3507	0	0	Ki67+	 9834 21679
3508	0	0	Ki67+	 9884 21185
3509	0	0	Ki67+	 9913 21287
3510	0	0	Ki67+	 9940 21770
3511	0	0	Ki67+	 9972 21181
3512	0	0	Ki67+	 9991 21318
3513	0	0	Ki67+	 10004 21825
3514	0	0	Ki67+	 10005 21189
3515	0	0	Ki67+	 10049 21400
3516	0	0	Ki67+	 10053 21204
3517	0	0	Ki67+	 10068 21532
3518	0	0	Ki67+	 10085 21415
3519	0	0	Ki67+	 10120 21338
3520	0	0	Ki67+	 10178 21391
3521	0	0	Ki67+	 10185 21400
3522	0	0	Ki67+	 10188 21353
3523	0	0	Ki67+	 10265 21259
3524	0	0	Ki67+	 10289 21719
3525	0	0	Ki67+	 10338 21525
3526	0	0	Ki67+	 10377 21400
3527	0	0	Ki67+	 10389 21397
3528	0	0	Ki67+	 10401 21788
3529	0	0	Ki67+	 10423 21204
3530	0	0	Ki67+	 10456 21674
3531	0	0	Ki67+	 10487 21614
3532	0	0	Ki67+	 9734 22272
3533	0	0	Ki67+	 9754 22170
3534	0	0	Ki67+	 9823 22656
3535	0	0	Ki67+	 9882 22608
3536	0	0	Ki67+	 9887 22336
3537	0	0	Ki67+	 9902 22441
3538	0	0	Ki67+	 9960 22646
3539	0	0	Ki67+	 9994 22685
3540	0	0	Ki67+	 10067 22305
3541	0	0	Ki67+	 10109 22476
3542	0	0	Ki67+	 10203 22311
3543	0	0	Ki67+	 10225 22573
3544	0	0	Ki67+	 10239 22441
3545	0	0	Ki67+	 10244 22380
3546	0	0	Ki67+	 10249 21964
3547	0	0	Ki67+	 10254 22414
3548	0	0	Ki67+	 10365 22273
3549	0	0	Ki67+	 9734 22745
3550	0	0	Ki67+	 9740 23381
3551	0	0	Ki67+	 9742 23407
3552	0	0	Ki67+	 9752 23421
3553	0	0	Ki67+	 9757 23388
3554	0	0	Ki67+	 9832 22789
3555	0	0	Ki67+	 9989 22981
3556	0	0	Ki67+	 10056 23031
3557	0	0	Ki67+	 10077 23061
3558	0	0	Ki67+	 10162 23092
3559	0	0	Ki67+	 10176 22921
3560	0	0	Ki67+	 10179 23130
3561	0	0	Ki67+	 10191 23118
3562	0	0	Ki67+	 10191 23282
3563	0	0	Ki67+	 10263 23030
3564	0	0	Ki67+	 10282 22725
3565	0	0	Ki67+	 10286 23141
3566	0	0	Ki67+	 10311 23139
3567	0	0	Ki67+	 10319 22733
3568	0	0	Ki67+	 10329 23084
3569	0	0	Ki67+	 10344 23000
3570	0	0	Ki67+	 10349 23079
3571	0	0	Ki67+	 10358 22917
3572	0	0	Ki67+	 10404 23130
3573	0	0	Ki67+	 10411 23150
3574	0	0	Ki67+	 10429 23111
3575	0	0	Ki67+	 10438 23081
3576	0	0	Ki67+	 10439 23149
3577	0	0	Ki67+	 10478 23003
3578	0	0	Ki67+	 10484 23448
3579	0	0	Ki67+	 10492 23499
3580	0	0	Ki67+	 10497 23428
3581	0	0	Ki67+	 10504 23490
3582	0	0	Ki67+	 10508 23417
3583	0	0	Ki67+	 10523 23470
3584	0	0	Ki67+	 9737 23801
3585	0	0	Ki67+	 9753 23525
3586	0	0	Ki67+	 9794 23750
3587	0	0	Ki67+	 9890 24191
3588	0	0	Ki67+	 9919 24228
3589	0	0	Ki67+	 9926 24214
3590	0	0	Ki67+	 9955 23874
3591	0	0	Ki67+	 9960 23896
3592	0	0	Ki67+	 9974 24214
3593	0	0	Ki67+	 9988 23818
3594	0	0	Ki67+	 10032 24154
3595	0	0	Ki67+	 10085 24283
3596	0	0	Ki67+	 10156 23720
3597	0	0	Ki67+	 10184 23948
3598	0	0	Ki67+	 10250 23855
3599	0	0	Ki67+	 10289 24032
3600	0	0	Ki67+	 10323 23880
3601	0	0	Ki67+	 10332 23931
3602	0	0	Ki67+	 10339 23707
3603	0	0	Ki67+	 10343 23717
3604	0	0	Ki67+	 10387 23744
3605	0	0	Ki67+	 10394 23678
3606	0	0	Ki67+	 10399 23808
3607	0	0	Ki67+	 10429 23823
3608	0	0	Ki67+	 10434 23788
3609	0	0	Ki67+	 10434 23921
3610	0	0	Ki67+	 10435 23613
3611	0	0	Ki67+	 10442 24003
3612	0	0	Ki67+	 10454 23735
3613	0	0	Ki67+	 10455 23887
3614	0	0	Ki67+	 10462 23704
3615	0	0	Ki67+	 10474 23524
3616	0	0	Ki67+	 10482 23735
3617	0	0	Ki67+	 10487 23871
3618	0	0	Ki67+	 10495 23780
3619	0	0	Ki67+	 10496 23515
3620	0	0	Ki67+	 10497 23700
3621	0	0	Ki67+	 10500 24254
3622	0	0	Ki67+	 10503 23830
3623	0	0	Ki67+	 10506 23886
3624	0	0	Ki67+	 10517 23965
3625	0	0	Ki67+	 10517 24027
3626	0	0	Ki67+	 10519 23719
3627	0	0	Ki67+	 9803 24316
3628	0	0	Ki67+	 9810 24307
3629	0	0	Ki67+	 9861 25083
3630	0	0	Ki67+	 9890 25065
3631	0	0	Ki67+	 9950 24516
3632	0	0	Ki67+	 10020 25087
3633	0	0	Ki67+	 10043 24820
3634	0	0	Ki67+	 10056 24402
3635	0	0	Ki67+	 10075 24398
3636	0	0	Ki67+	 10095 24915
3637	0	0	Ki67+	 10115 24916
3638	0	0	Ki67+	 10235 24621
3639	0	0	Ki67+	 10269 24857
3640	0	0	Ki67+	 10452 24831
3641	0	0	Ki67+	 10463 24879
3642	0	0	Ki67+	 10514 24912
3643	0	0	Ki67+	 10524 24903
3644	0	0	Ki67+	 9734 25625
3645	0	0	Ki67+	 9769 25403
3646	0	0	Ki67+	 9796 25331
3647	0	0	Ki67+	 9804 25659
3648	0	0	Ki67+	 9839 25397
3649	0	0	Ki67+	 9848 25633
3650	0	0	Ki67+	 9856 25395
3651	0	0	Ki67+	 9914 25500
3652	0	0	Ki67+	 9957 25469
3653	0	0	Ki67+	 9959 25357
3654	0	0	Ki67+	 10008 25152
3655	0	0	Ki67+	 10029 25727
3656	0	0	Ki67+	 10059 25701
3657	0	0	Ki67+	 10079 25708
3658	0	0	Ki67+	 10083 25509
3659	0	0	Ki67+	 10117 25430
3660	0	0	Ki67+	 10120 25194
3661	0	0	Ki67+	 10130 25689
3662	0	0	Ki67+	 10147 25166
3663	0	0	Ki67+	 10158 25850
3664	0	0	Ki67+	 10167 25494
3665	0	0	Ki67+	 10195 25678
3666	0	0	Ki67+	 10205 25461
3667	0	0	Ki67+	 10224 25638
3668	0	0	Ki67+	 10230 25817
3669	0	0	Ki67+	 10240 25791
3670	0	0	Ki67+	 10247 25707
3671	0	0	Ki67+	 10251 25862
3672	0	0	Ki67+	 10261 25649
3673	0	0	Ki67+	 10270 25699
3674	0	0	Ki67+	 10291 25522
3675	0	0	Ki67+	 10296 25706
3676	0	0	Ki67+	 10339 25580
3677	0	0	Ki67+	 10347 25284
3678	0	0	Ki67+	 10417 25412
3679	0	0	Ki67+	 10465 25776
3680	0	0	Ki67+	 9742 26680
3681	0	0	Ki67+	 9756 26516
3682	0	0	Ki67+	 9787 26086
3683	0	0	Ki67+	 9792 26171
3684	0	0	Ki67+	 9796 25917
3685	0	0	Ki67+	 9801 26463
3686	0	0	Ki67+	 9807 26652
3687	0	0	Ki67+	 9815 26067
3688	0	0	Ki67+	 9843 26697
3689	0	0	Ki67+	 9857 26299
3690	0	0	Ki67+	 9879 26392
3691	0	0	Ki67+	 9880 26157
3692	0	0	Ki67+	 9895 26567
3693	0	0	Ki67+	 9899 26369
3694	0	0	Ki67+	 9938 26358
3695	0	0	Ki67+	 10084 26550
3696	0	0	Ki67+	 10107 26454
3697	0	0	Ki67+	 10143 26632
3698	0	0	Ki67+	 10200 26495
3699	0	0	Ki67+	 10228 26156
3700	0	0	Ki67+	 10238 26525
3701	0	0	Ki67+	 10293 26416
3702	0	0	Ki67+	 10353 26175
3703	0	0	Ki67+	 10405 26449
3704	0	0	Ki67+	 10413 26061
3705	0	0	Ki67+	 10414 26007
3706	0	0	Ki67+	 10421 26567
3707	0	0	Ki67+	 10426 26636
3708	0	0	Ki67+	 10439 25988
3709	0	0	Ki67+	 10447 26607
3710	0	0	Ki67+	 10495 26528
3711	0	0	Ki67+	 9729 27430
3712	0	0	Ki67+	 9735 27215
3713	0	0	Ki67+	 9738 27369
3714	0	0	Ki67+	 9746 26926
3715	0	0	Ki67+	 9754 27386
3716	0	0	Ki67+	 9757 26950
3717	0	0	Ki67+	 9761 27227
3718	0	0	Ki67+	 9762 27247
3719	0	0	Ki67+	 9765 26914
3720	0	0	Ki67+	 9767 27116
3721	0	0	Ki67+	 9772 27135
3722	0	0	Ki67+	 9775 27230
3723	0	0	Ki67+	 9781 27288
3724	0	0	Ki67+	 9784 27460
3725	0	0	Ki67+	 9791 27397
3726	0	0	Ki67+	 9792 26957
3727	0	0	Ki67+	 9793 27140
3728	0	0	Ki67+	 9796 27186
3729	0	0	Ki67+	 9797 26876
3730	0	0	Ki67+	 9798 27106
3731	0	0	Ki67+	 9800 27271
3732	0	0	Ki67+	 9803 26786
3733	0	0	Ki67+	 9805 26957
3734	0	0	Ki67+	 9818 26938
3735	0	0	Ki67+	 9818 26986
3736	0	0	Ki67+	 9835 27260
3737	0	0	Ki67+	 9839 26906
3738	0	0	Ki67+	 9844 27368
3739	0	0	Ki67+	 9853 26955
3740	0	0	Ki67+	 9854 27246
3741	0	0	Ki67+	 9855 27498
3742	0	0	Ki67+	 9861 26930
3743	0	0	Ki67+	 9867 27215
3744	0	0	Ki67+	 9877 27152
3745	0	0	Ki67+	 9878 27031
3746	0	0	Ki67+	 9880 27169
3747	0	0	Ki67+	 9889 27487
3748	0	0	Ki67+	 9892 27436
3749	0	0	Ki67+	 9893 27164
3750	0	0	Ki67+	 9894 27088
3751	0	0	Ki67+	 9910 27460
3752	0	0	Ki67+	 9911 27101
3753	0	0	Ki67+	 9911 27227
3754	0	0	Ki67+	 9916 27199
3755	0	0	Ki67+	 9921 27057
3756	0	0	Ki67+	 9922 27495
3757	0	0	Ki67+	 9926 27153
3758	0	0	Ki67+	 9933 27141
3759	0	0	Ki67+	 9939 27092
3760	0	0	Ki67+	 9946 27228
3761	0	0	Ki67+	 9947 27158
3762	0	0	Ki67+	 9949 27033
3763	0	0	Ki67+	 9953 27069
3764	0	0	Ki67+	 9958 27210
3765	0	0	Ki67+	 9967 27479
3766	0	0	Ki67+	 9969 27024
3767	0	0	Ki67+	 9972 27117
3768	0	0	Ki67+	 9975 27038
3769	0	0	Ki67+	 9985 27192
3770	0	0	Ki67+	 9988 27044
3771	0	0	Ki67+	 9988 27159
3772	0	0	Ki67+	 9995 27177
3773	0	0	Ki67+	 9998 26737
3774	0	0	Ki67+	 10001 27390
3775	0	0	Ki67+	 10007 27135
3776	0	0	Ki67+	 10007 27265
3777	0	0	Ki67+	 10016 26968
3778	0	0	Ki67+	 10018 26995
3779	0	0	Ki67+	 10023 27192
3780	0	0	Ki67+	 10024 27211
3781	0	0	Ki67+	 10024 27303
3782	0	0	Ki67+	 10027 27164
3783	0	0	Ki67+	 10028 27240
3784	0	0	Ki67+	 10028 27278
3785	0	0	Ki67+	 10034 27140
3786	0	0	Ki67+	 10047 27263
3787	0	0	Ki67+	 10048 27148
3788	0	0	Ki67+	 10060 26974
3789	0	0	Ki67+	 10063 27196
3790	0	0	Ki67+	 10066 27137
3791	0	0	Ki67+	 10067 27341
3792	0	0	Ki67+	 10076 27250
3793	0	0	Ki67+	 10085 27172
3794	0	0	Ki67+	 10096 26835
3795	0	0	Ki67+	 10104 27273
3796	0	0	Ki67+	 10107 27134
3797	0	0	Ki67+	 10115 27307
3798	0	0	Ki67+	 10119 27128
3799	0	0	Ki67+	 10122 27205
3800	0	0	Ki67+	 10122 27252
3801	0	0	Ki67+	 10135 27186
3802	0	0	Ki67+	 10135 27226
3803	0	0	Ki67+	 10141 27176
3804	0	0	Ki67+	 10143 27090
3805	0	0	Ki67+	 10149 27320
3806	0	0	Ki67+	 10151 27113
3807	0	0	Ki67+	 10151 27404
3808	0	0	Ki67+	 10159 27158
3809	0	0	Ki67+	 10159 27211
3810	0	0	Ki67+	 10166 26864
3811	0	0	Ki67+	 10168 27186
3812	0	0	Ki67+	 10170 27445
3813	0	0	Ki67+	 10171 27346
3814	0	0	Ki67+	 10176 27284
3815	0	0	Ki67+	 10184 27191
3816	0	0	Ki67+	 10185 27229
3817	0	0	Ki67+	 10187 26724
3818	0	0	Ki67+	 10193 27062
3819	0	0	Ki67+	 10193 27313
3820	0	0	Ki67+	 10196 27269
3821	0	0	Ki67+	 10197 27075
3822	0	0	Ki67+	 10200 27403
3823	0	0	Ki67+	 10202 27260
3824	0	0	Ki67+	 10203 26972
3825	0	0	Ki67+	 10206 27203
3826	0	0	Ki67+	 10210 27373
3827	0	0	Ki67+	 10218 27311
3828	0	0	Ki67+	 10220 27232
3829	0	0	Ki67+	 10220 27355
3830	0	0	Ki67+	 10223 27197
3831	0	0	Ki67+	 10229 27274
3832	0	0	Ki67+	 10232 27391
3833	0	0	Ki67+	 10234 27482
3834	0	0	Ki67+	 10239 27143
3835	0	0	Ki67+	 10242 27105
3836	0	0	Ki67+	 10242 27127
3837	0	0	Ki67+	 10243 27293
3838	0	0	Ki67+	 10244 27314
3839	0	0	Ki67+	 10244 27343
3840	0	0	Ki67+	 10256 27135
3841	0	0	Ki67+	 10264 27099
3842	0	0	Ki67+	 10265 27272
3843	0	0	Ki67+	 10265 27330
3844	0	0	Ki67+	 10266 27191
3845	0	0	Ki67+	 10269 27299
3846	0	0	Ki67+	 10275 27254
3847	0	0	Ki67+	 10279 27139
3848	0	0	Ki67+	 10284 27236
3849	0	0	Ki67+	 10288 27101
3850	0	0	Ki67+	 10295 27201
3851	0	0	Ki67+	 10299 27302
3852	0	0	Ki67+	 10302 27420
3853	0	0	Ki67+	 10305 27360
3854	0	0	Ki67+	 10306 27391
3855	0	0	Ki67+	 10309 27119
3856	0	0	Ki67+	 10310 27325
3857	0	0	Ki67+	 10311 27490
3858	0	0	Ki67+	 10312 27221
3859	0	0	Ki67+	 10313 27255
3860	0	0	Ki67+	 10321 27367
3861	0	0	Ki67+	 10324 27182
3862	0	0	Ki67+	 10325 27072
3863	0	0	Ki67+	 10326 27197
3864	0	0	Ki67+	 10327 27107
3865	0	0	Ki67+	 10328 27337
3866	0	0	Ki67+	 10331 27155
3867	0	0	Ki67+	 10331 27490
3868	0	0	Ki67+	 10343 27188
3869	0	0	Ki67+	 10344 27417
3870	0	0	Ki67+	 10346 27245
3871	0	0	Ki67+	 10356 27261
3872	0	0	Ki67+	 10361 27355
3873	0	0	Ki67+	 10366 27380
3874	0	0	Ki67+	 10371 27298
3875	0	0	Ki67+	 10380 27285
3876	0	0	Ki67+	 10392 27325
3877	0	0	Ki67+	 10395 27390
3878	0	0	Ki67+	 10414 27439
3879	0	0	Ki67+	 10416 27463
3880	0	0	Ki67+	 10421 27215
3881	0	0	Ki67+	 10428 27438
3882	0	0	Ki67+	 10431 26809
3883	0	0	Ki67+	 10442 27337
3884	0	0	Ki67+	 10448 27281
3885	0	0	Ki67+	 10452 27327
3886	0	0	Ki67+	 10458 27442
3887	0	0	Ki67+	 10470 27316
3888	0	0	Ki67+	 10483 27373
3889	0	0	Ki67+	 10504 27417
3890	0	0	Ki67+	 10505 27316
3891	0	0	Ki67+	 10512 27361
3892	0	0	Ki67+	 10514 27343
3893	0	0	Ki67+	 9737 27509
3894	0	0	Ki67+	 9752 27968
3895	0	0	Ki67+	 9825 27891
3896	0	0	Ki67+	 9848 27594
3897	0	0	Ki67+	 9882 27633
3898	0	0	Ki67+	 9899 27634
3899	0	0	Ki67+	 9934 27511
3900	0	0	Ki67+	 9939 27555
3901	0	0	Ki67+	 9974 27551
3902	0	0	Ki67+	 9976 27786
3903	0	0	Ki67+	 10010 27521
3904	0	0	Ki67+	 10022 27560
3905	0	0	Ki67+	 10050 27594
3906	0	0	Ki67+	 10098 27547
3907	0	0	Ki67+	 10123 27617
3908	0	0	Ki67+	 10125 28043
3909	0	0	Ki67+	 10127 27883
3910	0	0	Ki67+	 10128 27867
3911	0	0	Ki67+	 10160 27892
3912	0	0	Ki67+	 10168 27587
3913	0	0	Ki67+	 10188 28187
3914	0	0	Ki67+	 10202 27640
3915	0	0	Ki67+	 10214 27643
3916	0	0	Ki67+	 10247 27510
3917	0	0	Ki67+	 10252 27636
3918	0	0	Ki67+	 10268 27643
3919	0	0	Ki67+	 10275 27726
3920	0	0	Ki67+	 10283 27618
3921	0	0	Ki67+	 10285 27574
3922	0	0	Ki67+	 10299 27508
3923	0	0	Ki67+	 10312 27709
3924	0	0	Ki67+	 10337 27741
3925	0	0	Ki67+	 10345 27610
3926	0	0	Ki67+	 10377 27708
3927	0	0	Ki67+	 10382 27529
3928	0	0	Ki67+	 10385 27568
3929	0	0	Ki67+	 10400 27689
3930	0	0	Ki67+	 10408 27613
3931	0	0	Ki67+	 10410 27560
3932	0	0	Ki67+	 10411 27574
3933	0	0	Ki67+	 10423 27723
3934	0	0	Ki67+	 10430 27699
3935	0	0	Ki67+	 10435 27664
3936	0	0	Ki67+	 10442 27579
3937	0	0	Ki67+	 10446 27719
3938	0	0	Ki67+	 10455 27604
3939	0	0	Ki67+	 10466 27795
3940	0	0	Ki67+	 10469 28293
3941	0	0	Ki67+	 10490 27731
3942	0	0	Ki67+	 10493 27687
3943	0	0	Ki67+	 10500 28287
3944	0	0	Ki67+	 10503 27788
3945	0	0	Ki67+	 10518 27711
3946	0	0	Ki67+	 10523 27748
3947	0	0	Ki67+	 9887 29040
3948	0	0	Ki67+	 10203 28643
3949	0	0	Ki67+	 10224 28325
3950	0	0	Ki67+	 10225 28526
3951	0	0	Ki67+	 10272 28347
3952	0	0	Ki67+	 10284 28358
3953	0	0	Ki67+	 10435 28539
3954	0	0	Ki67+	 10506 28823
3955	0	0	Ki67+	 10049 29322
3956	0	0	Ki67+	 10088 29403
3957	0	0	Ki67+	 10115 29328
3958	0	0	Ki67+	 10164 29190
3959	0	0	Ki67+	 10221 29257
3960	0	0	Ki67+	 10223 29207
3961	0	0	Ki67+	 10307 29397
3962	0	0	Ki67+	 10307 29892
3963	0	0	Ki67+	 10313 29737
3964	0	0	Ki67+	 10321 29866
3965	0	0	Ki67+	 10325 29854
3966	0	0	Ki67+	 10366 29182
3967	0	0	Ki67+	 10366 29767
3968	0	0	Ki67+	 10407 29853
3969	0	0	Ki67+	 10431 29754
3970	0	0	Ki67+	 10441 29711
3971	0	0	Ki67+	 10466 29680
3972	0	0	Ki67+	 10263 30123
3973	0	0	Ki67+	 10285 30150
3974	0	0	Ki67+	 10298 29996
3975	0	0	Ki67+	 10332 29917
3976	0	0	Ki67+	 10352 30428
3977	0	0	Ki67+	 10362 29907
3978	0	0	Ki67+	 10573 4569
3979	0	0	Ki67+	 10878 4323
3980	0	0	Ki67+	 10695 5327
3981	0	0	Ki67+	 11047 4901
3982	0	0	Ki67+	 10534 6858
3983	0	0	Ki67+	 10546 6816
3984	0	0	Ki67+	 10653 7196
3985	0	0	Ki67+	 10717 7019
3986	0	0	Ki67+	 10786 7021
3987	0	0	Ki67+	 10814 6746
3988	0	0	Ki67+	 10896 7104
3989	0	0	Ki67+	 10993 6955
3990	0	0	Ki67+	 11008 7250
3991	0	0	Ki67+	 11040 6513
3992	0	0	Ki67+	 11091 6815
3993	0	0	Ki67+	 11109 6809
3994	0	0	Ki67+	 11119 6791
3995	0	0	Ki67+	 11261 7094
3996	0	0	Ki67+	 11286 6818
3997	0	0	Ki67+	 11292 7262
3998	0	0	Ki67+	 11193 7546
3999	0	0	Ki67+	 11266 7486
4000	0	0	Ki67+	 10552 8578
4001	0	0	Ki67+	 10739 8134
4002	0	0	Ki67+	 11310 8297
4003	0	0	Ki67+	 10570 10006
4004	0	0	Ki67+	 10625 9897
4005	0	0	Ki67+	 10632 9905
4006	0	0	Ki67+	 10756 10060
4007	0	0	Ki67+	 10785 9848
4008	0	0	Ki67+	 10922 10380
4009	0	0	Ki67+	 10923 10484
4010	0	0	Ki67+	 11249 9998
4011	0	0	Ki67+	 11266 9999
4012	0	0	Ki67+	 11300 9957
4013	0	0	Ki67+	 11301 9977
4014	0	0	Ki67+	 10542 10955
4015	0	0	Ki67+	 10615 11264
4016	0	0	Ki67+	 10645 11099
4017	0	0	Ki67+	 10752 10702
4018	0	0	Ki67+	 10907 11264
4019	0	0	Ki67+	 10921 10961
4020	0	0	Ki67+	 10930 10502
4021	0	0	Ki67+	 11013 10793
4022	0	0	Ki67+	 11017 11115
4023	0	0	Ki67+	 11119 11278
4024	0	0	Ki67+	 11153 11100
4025	0	0	Ki67+	 11165 11201
4026	0	0	Ki67+	 11224 10528
4027	0	0	Ki67+	 11229 11051
4028	0	0	Ki67+	 10529 11616
4029	0	0	Ki67+	 10537 11716
4030	0	0	Ki67+	 10538 11592
4031	0	0	Ki67+	 10545 12070
4032	0	0	Ki67+	 10559 11900
4033	0	0	Ki67+	 10568 12080
4034	0	0	Ki67+	 10570 11507
4035	0	0	Ki67+	 10570 11621
4036	0	0	Ki67+	 10570 11677
4037	0	0	Ki67+	 10577 11916
4038	0	0	Ki67+	 10592 11705
4039	0	0	Ki67+	 10595 11677
4040	0	0	Ki67+	 10599 11399
4041	0	0	Ki67+	 10599 11693
4042	0	0	Ki67+	 10599 11909
4043	0	0	Ki67+	 10603 11763
4044	0	0	Ki67+	 10608 11603
4045	0	0	Ki67+	 10610 11783
4046	0	0	Ki67+	 10611 12027
4047	0	0	Ki67+	 10621 11753
4048	0	0	Ki67+	 10622 11775
4049	0	0	Ki67+	 10623 11916
4050	0	0	Ki67+	 10626 12061
4051	0	0	Ki67+	 10636 11989
4052	0	0	Ki67+	 10640 11544
4053	0	0	Ki67+	 10650 11383
4054	0	0	Ki67+	 10650 11855
4055	0	0	Ki67+	 10650 12025
4056	0	0	Ki67+	 10654 12038
4057	0	0	Ki67+	 10661 11632
4058	0	0	Ki67+	 10664 11838
4059	0	0	Ki67+	 10665 12063
4060	0	0	Ki67+	 10669 11558
4061	0	0	Ki67+	 10671 11803
4062	0	0	Ki67+	 10674 11985
4063	0	0	Ki67+	 10676 11479
4064	0	0	Ki67+	 10681 11751
4065	0	0	Ki67+	 10682 12005
4066	0	0	Ki67+	 10688 11839
4067	0	0	Ki67+	 10692 11866
4068	0	0	Ki67+	 10700 11715
4069	0	0	Ki67+	 10701 11504
4070	0	0	Ki67+	 10712 11568
4071	0	0	Ki67+	 10721 11881
4072	0	0	Ki67+	 10724 11447
4073	0	0	Ki67+	 10742 12025
4074	0	0	Ki67+	 10746 11432
4075	0	0	Ki67+	 10752 11926
4076	0	0	Ki67+	 10754 11459
4077	0	0	Ki67+	 10760 11787
4078	0	0	Ki67+	 10778 11445
4079	0	0	Ki67+	 10778 11835
4080	0	0	Ki67+	 10793 11882
4081	0	0	Ki67+	 10814 11908
4082	0	0	Ki67+	 10817 12054
4083	0	0	Ki67+	 10818 12030
4084	0	0	Ki67+	 10822 11593
4085	0	0	Ki67+	 10825 12080
4086	0	0	Ki67+	 10829 11665
4087	0	0	Ki67+	 10832 12068
4088	0	0	Ki67+	 10836 11405
4089	0	0	Ki67+	 10841 11899
4090	0	0	Ki67+	 10852 12078
4091	0	0	Ki67+	 10861 11885
4092	0	0	Ki67+	 10864 11927
4093	0	0	Ki67+	 10870 11836
4094	0	0	Ki67+	 10871 12042
4095	0	0	Ki67+	 10888 11977
4096	0	0	Ki67+	 10916 11995
4097	0	0	Ki67+	 10922 11871
4098	0	0	Ki67+	 10926 11900
4099	0	0	Ki67+	 10928 11641
4100	0	0	Ki67+	 10934 11304
4101	0	0	Ki67+	 10938 11710
4102	0	0	Ki67+	 10948 11816
4103	0	0	Ki67+	 10958 11764
4104	0	0	Ki67+	 10973 11716
4105	0	0	Ki67+	 10978 11623
4106	0	0	Ki67+	 10979 11764
4107	0	0	Ki67+	 10980 11785
4108	0	0	Ki67+	 10989 11999
4109	0	0	Ki67+	 10993 11784
4110	0	0	Ki67+	 10997 11725
4111	0	0	Ki67+	 11012 11796
4112	0	0	Ki67+	 11014 11695
4113	0	0	Ki67+	 11021 11322
4114	0	0	Ki67+	 11022 11395
4115	0	0	Ki67+	 11024 11781
4116	0	0	Ki67+	 11031 11691
4117	0	0	Ki67+	 11033 11316
4118	0	0	Ki67+	 11086 11976
4119	0	0	Ki67+	 11107 11388
4120	0	0	Ki67+	 11110 11832
4121	0	0	Ki67+	 11116 11978
4122	0	0	Ki67+	 11117 11713
4123	0	0	Ki67+	 11131 12013
4124	0	0	Ki67+	 11139 11722
4125	0	0	Ki67+	 11153 11996
4126	0	0	Ki67+	 11181 11309
4127	0	0	Ki67+	 11182 11972
4128	0	0	Ki67+	 11184 11727
4129	0	0	Ki67+	 11188 11756
4130	0	0	Ki67+	 11190 11481
4131	0	0	Ki67+	 11198 11877
4132	0	0	Ki67+	 11205 11759
4133	0	0	Ki67+	 11211 11485
4134	0	0	Ki67+	 11213 11510
4135	0	0	Ki67+	 11223 11387
4136	0	0	Ki67+	 11224 11359
4137	0	0	Ki67+	 11225 11826
4138	0	0	Ki67+	 11232 11514
4139	0	0	Ki67+	 11232 11660
4140	0	0	Ki67+	 11241 11879
4141	0	0	Ki67+	 11243 11604
4142	0	0	Ki67+	 11250 11903
4143	0	0	Ki67+	 11257 11654
4144	0	0	Ki67+	 11262 11731
4145	0	0	Ki67+	 11263 11624
4146	0	0	Ki67+	 11270 12046
4147	0	0	Ki67+	 11271 11679
4148	0	0	Ki67+	 11273 12020
4149	0	0	Ki67+	 11281 11650
4150	0	0	Ki67+	 11282 11732
4151	0	0	Ki67+	 11282 11873
4152	0	0	Ki67+	 11285 11906
4153	0	0	Ki67+	 11294 11998
4154	0	0	Ki67+	 11296 11661
4155	0	0	Ki67+	 11302 11898
4156	0	0	Ki67+	 11310 11709
4157	0	0	Ki67+	 10530 12246
4158	0	0	Ki67+	 10535 12805
4159	0	0	Ki67+	 10541 12115
4160	0	0	Ki67+	 10558 12100
4161	0	0	Ki67+	 10561 12183
4162	0	0	Ki67+	 10568 12867
4163	0	0	Ki67+	 10571 12714
4164	0	0	Ki67+	 10576 12188
4165	0	0	Ki67+	 10591 12714
4166	0	0	Ki67+	 10598 12834
4167	0	0	Ki67+	 10604 12201
4168	0	0	Ki67+	 10607 12129
4169	0	0	Ki67+	 10611 12237
4170	0	0	Ki67+	 10628 12407
4171	0	0	Ki67+	 10634 12597
4172	0	0	Ki67+	 10641 12720
4173	0	0	Ki67+	 10648 12224
4174	0	0	Ki67+	 10648 12590
4175	0	0	Ki67+	 10649 12130
4176	0	0	Ki67+	 10665 12475
4177	0	0	Ki67+	 10669 12251
4178	0	0	Ki67+	 10671 12844
4179	0	0	Ki67+	 10674 12466
4180	0	0	Ki67+	 10680 12215
4181	0	0	Ki67+	 10681 12167
4182	0	0	Ki67+	 10686 12471
4183	0	0	Ki67+	 10688 12193
4184	0	0	Ki67+	 10690 12150
4185	0	0	Ki67+	 10691 12554
4186	0	0	Ki67+	 10694 12224
4187	0	0	Ki67+	 10695 12247
4188	0	0	Ki67+	 10706 12101
4189	0	0	Ki67+	 10706 12717
4190	0	0	Ki67+	 10711 12215
4191	0	0	Ki67+	 10714 12141
4192	0	0	Ki67+	 10715 12183
4193	0	0	Ki67+	 10719 12760
4194	0	0	Ki67+	 10723 12107
4195	0	0	Ki67+	 10730 12416
4196	0	0	Ki67+	 10732 12546
4197	0	0	Ki67+	 10734 12804
4198	0	0	Ki67+	 10748 12124
4199	0	0	Ki67+	 10750 12333
4200	0	0	Ki67+	 10750 12575
4201	0	0	Ki67+	 10753 12174
4202	0	0	Ki67+	 10770 12217
4203	0	0	Ki67+	 10786 12794
4204	0	0	Ki67+	 10796 12168
4205	0	0	Ki67+	 10801 12192
4206	0	0	Ki67+	 10810 12805
4207	0	0	Ki67+	 10821 12558
4208	0	0	Ki67+	 10832 12393
4209	0	0	Ki67+	 10833 12240
4210	0	0	Ki67+	 10834 12221
4211	0	0	Ki67+	 10836 12594
4212	0	0	Ki67+	 10848 12135
4213	0	0	Ki67+	 10851 12110
4214	0	0	Ki67+	 10863 12176
4215	0	0	Ki67+	 10864 12160
4216	0	0	Ki67+	 10868 12219
4217	0	0	Ki67+	 10871 12121
4218	0	0	Ki67+	 10874 12401
4219	0	0	Ki67+	 10878 12421
4220	0	0	Ki67+	 10886 12568
4221	0	0	Ki67+	 10888 12780
4222	0	0	Ki67+	 10892 12431
4223	0	0	Ki67+	 10895 12219
4224	0	0	Ki67+	 10905 12182
4225	0	0	Ki67+	 10905 12781
4226	0	0	Ki67+	 10917 12352
4227	0	0	Ki67+	 10924 12824
4228	0	0	Ki67+	 10928 12120
4229	0	0	Ki67+	 10932 12321
4230	0	0	Ki67+	 10936 12369
4231	0	0	Ki67+	 10939 12308
4232	0	0	Ki67+	 10966 12337
4233	0	0	Ki67+	 10992 12801
4234	0	0	Ki67+	 11068 12320
4235	0	0	Ki67+	 11075 12640
4236	0	0	Ki67+	 11077 12305
4237	0	0	Ki67+	 11081 12329
4238	0	0	Ki67+	 11081 12685
4239	0	0	Ki67+	 11096 12309
4240	0	0	Ki67+	 11100 12338
4241	0	0	Ki67+	 11103 12122
4242	0	0	Ki67+	 11117 12712
4243	0	0	Ki67+	 11121 12100
4244	0	0	Ki67+	 11138 12110
4245	0	0	Ki67+	 11151 12786
4246	0	0	Ki67+	 11153 12716
4247	0	0	Ki67+	 11160 12555
4248	0	0	Ki67+	 11175 12426
4249	0	0	Ki67+	 11177 12298
4250	0	0	Ki67+	 11197 12391
4251	0	0	Ki67+	 11208 12517
4252	0	0	Ki67+	 11227 12799
4253	0	0	Ki67+	 11235 12563
4254	0	0	Ki67+	 11246 12277
4255	0	0	Ki67+	 11254 12414
4256	0	0	Ki67+	 11260 12315
4257	0	0	Ki67+	 11280 12284
4258	0	0	Ki67+	 11284 12234
4259	0	0	Ki67+	 11295 12285
4260	0	0	Ki67+	 11299 12238
4261	0	0	Ki67+	 11313 12415
4262	0	0	Ki67+	 10545 13611
4263	0	0	Ki67+	 10547 13119
4264	0	0	Ki67+	 10588 13165
4265	0	0	Ki67+	 10601 13344
4266	0	0	Ki67+	 10606 13448
4267	0	0	Ki67+	 10622 13636
4268	0	0	Ki67+	 10623 13364
4269	0	0	Ki67+	 10629 13672
4270	0	0	Ki67+	 10665 13502
4271	0	0	Ki67+	 10666 13372
4272	0	0	Ki67+	 10674 13317
4273	0	0	Ki67+	 10680 13689
4274	0	0	Ki67+	 10684 13599
4275	0	0	Ki67+	 10699 12986
4276	0	0	Ki67+	 10717 13566
4277	0	0	Ki67+	 10719 13313
4278	0	0	Ki67+	 10726 13324
4279	0	0	Ki67+	 10742 13419
4280	0	0	Ki67+	 10743 13558
4281	0	0	Ki67+	 10745 13591
4282	0	0	Ki67+	 10751 13262
4283	0	0	Ki67+	 10776 13438
4284	0	0	Ki67+	 10777 13597
4285	0	0	Ki67+	 10787 13198
4286	0	0	Ki67+	 10796 13644
4287	0	0	Ki67+	 10798 13115
4288	0	0	Ki67+	 10818 13222
4289	0	0	Ki67+	 10828 13686
4290	0	0	Ki67+	 10836 13693
4291	0	0	Ki67+	 10879 13214
4292	0	0	Ki67+	 10918 13279
4293	0	0	Ki67+	 10920 13299
4294	0	0	Ki67+	 10928 13237
4295	0	0	Ki67+	 10946 13008
4296	0	0	Ki67+	 10946 13277
4297	0	0	Ki67+	 10948 13387
4298	0	0	Ki67+	 10958 13274
4299	0	0	Ki67+	 10983 13298
4300	0	0	Ki67+	 11006 13429
4301	0	0	Ki67+	 11013 13449
4302	0	0	Ki67+	 11026 13425
4303	0	0	Ki67+	 11034 13399
4304	0	0	Ki67+	 11049 13435
4305	0	0	Ki67+	 11056 13506
4306	0	0	Ki67+	 11063 13201
4307	0	0	Ki67+	 11064 13400
4308	0	0	Ki67+	 11065 12912
4309	0	0	Ki67+	 11095 13077
4310	0	0	Ki67+	 11101 13147
4311	0	0	Ki67+	 11101 13269
4312	0	0	Ki67+	 11123 13290
4313	0	0	Ki67+	 11127 13180
4314	0	0	Ki67+	 11147 13296
4315	0	0	Ki67+	 11151 13464
4316	0	0	Ki67+	 11160 12897
4317	0	0	Ki67+	 11166 13608
4318	0	0	Ki67+	 11180 13613
4319	0	0	Ki67+	 11181 13665
4320	0	0	Ki67+	 11194 13480
4321	0	0	Ki67+	 11206 13163
4322	0	0	Ki67+	 11208 13354
4323	0	0	Ki67+	 11208 13394
4324	0	0	Ki67+	 11209 13126
4325	0	0	Ki67+	 11224 13091
4326	0	0	Ki67+	 11228 12971
4327	0	0	Ki67+	 11231 13131
4328	0	0	Ki67+	 11238 13326
4329	0	0	Ki67+	 11239 13668
4330	0	0	Ki67+	 11240 13691
4331	0	0	Ki67+	 11241 12917
4332	0	0	Ki67+	 11248 12948
4333	0	0	Ki67+	 11260 12979
4334	0	0	Ki67+	 11288 13632
4335	0	0	Ki67+	 11290 13435
4336	0	0	Ki67+	 11315 13381
4337	0	0	Ki67+	 11317 13428
4338	0	0	Ki67+	 10530 13905
4339	0	0	Ki67+	 10535 14446
4340	0	0	Ki67+	 10548 14149
4341	0	0	Ki67+	 10616 14017
4342	0	0	Ki67+	 10634 13732
4343	0	0	Ki67+	 10672 13702
4344	0	0	Ki67+	 10681 14423
4345	0	0	Ki67+	 10707 13902
4346	0	0	Ki67+	 10729 14343
4347	0	0	Ki67+	 10770 13955
4348	0	0	Ki67+	 10774 13975
4349	0	0	Ki67+	 10780 13804
4350	0	0	Ki67+	 10788 14078
4351	0	0	Ki67+	 10795 14321
4352	0	0	Ki67+	 10808 14058
4353	0	0	Ki67+	 10808 14326
4354	0	0	Ki67+	 10820 13751
4355	0	0	Ki67+	 10823 14071
4356	0	0	Ki67+	 10844 14424
4357	0	0	Ki67+	 10855 13789
4358	0	0	Ki67+	 10856 13869
4359	0	0	Ki67+	 10866 13937
4360	0	0	Ki67+	 10876 14455
4361	0	0	Ki67+	 10887 13930
4362	0	0	Ki67+	 10894 13947
4363	0	0	Ki67+	 10932 14034
4364	0	0	Ki67+	 10947 14058
4365	0	0	Ki67+	 10956 14149
4366	0	0	Ki67+	 10969 14067
4367	0	0	Ki67+	 10997 14017
4368	0	0	Ki67+	 10998 13766
4369	0	0	Ki67+	 10999 13739
4370	0	0	Ki67+	 11032 13742
4371	0	0	Ki67+	 11033 14111
4372	0	0	Ki67+	 11040 13968
4373	0	0	Ki67+	 11047 13778
4374	0	0	Ki67+	 11052 14262
4375	0	0	Ki67+	 11072 13869
4376	0	0	Ki67+	 11083 14423
4377	0	0	Ki67+	 11108 14088
4378	0	0	Ki67+	 11113 13799
4379	0	0	Ki67+	 11122 13826
4380	0	0	Ki67+	 11125 14388
4381	0	0	Ki67+	 11131 14017
4382	0	0	Ki67+	 11143 14355
4383	0	0	Ki67+	 11165 13798
4384	0	0	Ki67+	 11165 13973
4385	0	0	Ki67+	 11169 13926
4386	0	0	Ki67+	 11216 14137
4387	0	0	Ki67+	 11226 14249
4388	0	0	Ki67+	 11233 14146
4389	0	0	Ki67+	 11236 14253
4390	0	0	Ki67+	 11239 14326
4391	0	0	Ki67+	 11242 14264
4392	0	0	Ki67+	 11243 14091
4393	0	0	Ki67+	 11243 14340
4394	0	0	Ki67+	 11244 13816
4395	0	0	Ki67+	 11256 14435
4396	0	0	Ki67+	 11260 13730
4397	0	0	Ki67+	 11263 14208
4398	0	0	Ki67+	 11268 14137
4399	0	0	Ki67+	 11280 13768
4400	0	0	Ki67+	 11281 14075
4401	0	0	Ki67+	 11283 13970
4402	0	0	Ki67+	 11293 13774
4403	0	0	Ki67+	 11303 14242
4404	0	0	Ki67+	 11303 14297
4405	0	0	Ki67+	 11316 14271
4406	0	0	Ki67+	 11323 14485
4407	0	0	Ki67+	 10535 14637
4408	0	0	Ki67+	 10535 14702
4409	0	0	Ki67+	 10538 14513
4410	0	0	Ki67+	 10538 15159
4411	0	0	Ki67+	 10539 14936
4412	0	0	Ki67+	 10539 14983
4413	0	0	Ki67+	 10543 15047
4414	0	0	Ki67+	 10553 15150
4415	0	0	Ki67+	 10554 15274
4416	0	0	Ki67+	 10556 14712
4417	0	0	Ki67+	 10559 14905
4418	0	0	Ki67+	 10564 15277
4419	0	0	Ki67+	 10578 15107
4420	0	0	Ki67+	 10583 15127
4421	0	0	Ki67+	 10584 14905
4422	0	0	Ki67+	 10595 14670
4423	0	0	Ki67+	 10619 15007
4424	0	0	Ki67+	 10640 15128
4425	0	0	Ki67+	 10661 15137
4426	0	0	Ki67+	 10664 14610
4427	0	0	Ki67+	 10669 15182
4428	0	0	Ki67+	 10674 14575
4429	0	0	Ki67+	 10677 15170
4430	0	0	Ki67+	 10680 14607
4431	0	0	Ki67+	 10719 14793
4432	0	0	Ki67+	 10721 15128
4433	0	0	Ki67+	 10724 14987
4434	0	0	Ki67+	 10733 15002
4435	0	0	Ki67+	 10736 14578
4436	0	0	Ki67+	 10761 14555
4437	0	0	Ki67+	 10761 15005
4438	0	0	Ki67+	 10768 14602
4439	0	0	Ki67+	 10773 14616
4440	0	0	Ki67+	 10787 15161
4441	0	0	Ki67+	 10788 14584
4442	0	0	Ki67+	 10789 14917
4443	0	0	Ki67+	 10819 14535
4444	0	0	Ki67+	 10827 15100
4445	0	0	Ki67+	 10845 14599
4446	0	0	Ki67+	 10858 15055
4447	0	0	Ki67+	 10865 15193
4448	0	0	Ki67+	 10866 15113
4449	0	0	Ki67+	 10866 15123
4450	0	0	Ki67+	 10889 14687
4451	0	0	Ki67+	 10974 15017
4452	0	0	Ki67+	 10974 15172
4453	0	0	Ki67+	 10979 14503
4454	0	0	Ki67+	 10986 14519
4455	0	0	Ki67+	 10987 14722
4456	0	0	Ki67+	 10997 15188
4457	0	0	Ki67+	 11007 15078
4458	0	0	Ki67+	 11020 15009
4459	0	0	Ki67+	 11100 14810
4460	0	0	Ki67+	 11114 15178
4461	0	0	Ki67+	 11114 15218
4462	0	0	Ki67+	 11125 15185
4463	0	0	Ki67+	 11130 15012
4464	0	0	Ki67+	 11137 14577
4465	0	0	Ki67+	 11139 15232
4466	0	0	Ki67+	 11166 15270
4467	0	0	Ki67+	 11176 15220
4468	0	0	Ki67+	 11204 15226
4469	0	0	Ki67+	 11227 15091
4470	0	0	Ki67+	 11231 14906
4471	0	0	Ki67+	 11252 15268
4472	0	0	Ki67+	 11285 14894
4473	0	0	Ki67+	 11305 15189
4474	0	0	Ki67+	 11307 14847
4475	0	0	Ki67+	 11315 15195
4476	0	0	Ki67+	 10530 15548
4477	0	0	Ki67+	 10538 15900
4478	0	0	Ki67+	 10544 15348
4479	0	0	Ki67+	 10553 15468
4480	0	0	Ki67+	 10554 15345
4481	0	0	Ki67+	 10559 15961
4482	0	0	Ki67+	 10577 15789
4483	0	0	Ki67+	 10586 15304
4484	0	0	Ki67+	 10589 15862
4485	0	0	Ki67+	 10591 15904
4486	0	0	Ki67+	 10595 15417
4487	0	0	Ki67+	 10605 15803
4488	0	0	Ki67+	 10611 15904
4489	0	0	Ki67+	 10630 15604
4490	0	0	Ki67+	 10634 15516
4491	0	0	Ki67+	 10644 15576
4492	0	0	Ki67+	 10645 15500
4493	0	0	Ki67+	 10647 15734
4494	0	0	Ki67+	 10649 15365
4495	0	0	Ki67+	 10657 15510
4496	0	0	Ki67+	 10660 15791
4497	0	0	Ki67+	 10673 15574
4498	0	0	Ki67+	 10679 15592
4499	0	0	Ki67+	 10681 15741
4500	0	0	Ki67+	 10684 15512
4501	0	0	Ki67+	 10685 15993
4502	0	0	Ki67+	 10689 15604
4503	0	0	Ki67+	 10693 15583
4504	0	0	Ki67+	 10695 15455
4505	0	0	Ki67+	 10695 15569
4506	0	0	Ki67+	 10699 15474
4507	0	0	Ki67+	 10710 15442
4508	0	0	Ki67+	 10711 15586
4509	0	0	Ki67+	 10715 15798
4510	0	0	Ki67+	 10715 15811
4511	0	0	Ki67+	 10716 15769
4512	0	0	Ki67+	 10721 15782
4513	0	0	Ki67+	 10724 15412
4514	0	0	Ki67+	 10728 15549
4515	0	0	Ki67+	 10734 15775
4516	0	0	Ki67+	 10736 15586
4517	0	0	Ki67+	 10746 15806
4518	0	0	Ki67+	 10748 15617
4519	0	0	Ki67+	 10753 15784
4520	0	0	Ki67+	 10755 15453
4521	0	0	Ki67+	 10763 15764
4522	0	0	Ki67+	 10767 15638
4523	0	0	Ki67+	 10772 15964
4524	0	0	Ki67+	 10777 15474
4525	0	0	Ki67+	 10777 15816
4526	0	0	Ki67+	 10781 15514
4527	0	0	Ki67+	 10784 15660
4528	0	0	Ki67+	 10791 15791
4529	0	0	Ki67+	 10793 15588
4530	0	0	Ki67+	 10813 15553
4531	0	0	Ki67+	 10821 15803
4532	0	0	Ki67+	 10825 15502
4533	0	0	Ki67+	 10832 15643
4534	0	0	Ki67+	 10833 15832
4535	0	0	Ki67+	 10853 15956
4536	0	0	Ki67+	 10855 15565
4537	0	0	Ki67+	 10859 15969
4538	0	0	Ki67+	 10864 15544
4539	0	0	Ki67+	 10880 15947
4540	0	0	Ki67+	 10881 15923
4541	0	0	Ki67+	 10884 15845
4542	0	0	Ki67+	 10893 15583
4543	0	0	Ki67+	 10895 15595
4544	0	0	Ki67+	 10904 15636
4545	0	0	Ki67+	 10910 15947
4546	0	0	Ki67+	 10916 16027
4547	0	0	Ki67+	 10925 15828
4548	0	0	Ki67+	 10926 15604
4549	0	0	Ki67+	 10928 15655
4550	0	0	Ki67+	 10929 15984
4551	0	0	Ki67+	 10932 15642
4552	0	0	Ki67+	 10936 15606
4553	0	0	Ki67+	 10943 15756
4554	0	0	Ki67+	 10953 15846
4555	0	0	Ki67+	 10955 15647
4556	0	0	Ki67+	 10959 15415
4557	0	0	Ki67+	 10961 15315
4558	0	0	Ki67+	 10965 16009
4559	0	0	Ki67+	 10969 15781
4560	0	0	Ki67+	 10970 15616
4561	0	0	Ki67+	 10977 16026
4562	0	0	Ki67+	 10978 15994
4563	0	0	Ki67+	 10981 15317
4564	0	0	Ki67+	 10992 15614
4565	0	0	Ki67+	 10993 15336
4566	0	0	Ki67+	 11000 15585
4567	0	0	Ki67+	 11005 15603
4568	0	0	Ki67+	 11006 16016
4569	0	0	Ki67+	 11008 16005
4570	0	0	Ki67+	 11015 15673
4571	0	0	Ki67+	 11024 16023
4572	0	0	Ki67+	 11031 15984
4573	0	0	Ki67+	 11035 15567
4574	0	0	Ki67+	 11037 15446
4575	0	0	Ki67+	 11047 15981
4576	0	0	Ki67+	 11051 15538
4577	0	0	Ki67+	 11051 16012
4578	0	0	Ki67+	 11056 15798
4579	0	0	Ki67+	 11058 15961
4580	0	0	Ki67+	 11062 16033
4581	0	0	Ki67+	 11065 15871
4582	0	0	Ki67+	 11068 15990
4583	0	0	Ki67+	 11077 16002
4584	0	0	Ki67+	 11082 15817
4585	0	0	Ki67+	 11083 15967
4586	0	0	Ki67+	 11085 15460
4587	0	0	Ki67+	 11095 15927
4588	0	0	Ki67+	 11099 15609
4589	0	0	Ki67+	 11106 15597
4590	0	0	Ki67+	 11107 15687
4591	0	0	Ki67+	 11126 15932
4592	0	0	Ki67+	 11128 15599
4593	0	0	Ki67+	 11137 15635
4594	0	0	Ki67+	 11137 15696
4595	0	0	Ki67+	 11141 15987
4596	0	0	Ki67+	 11148 16024
4597	0	0	Ki67+	 11149 16040
4598	0	0	Ki67+	 11152 15469
4599	0	0	Ki67+	 11164 15708
4600	0	0	Ki67+	 11167 15688
4601	0	0	Ki67+	 11168 15667
4602	0	0	Ki67+	 11171 16004
4603	0	0	Ki67+	 11178 15613
4604	0	0	Ki67+	 11186 15473
4605	0	0	Ki67+	 11188 16057
4606	0	0	Ki67+	 11201 15438
4607	0	0	Ki67+	 11203 15628
4608	0	0	Ki67+	 11210 15674
4609	0	0	Ki67+	 11221 15298
4610	0	0	Ki67+	 11248 15920
4611	0	0	Ki67+	 11252 15857
4612	0	0	Ki67+	 11253 15334
4613	0	0	Ki67+	 11253 16040
4614	0	0	Ki67+	 11257 16017
4615	0	0	Ki67+	 11258 16062
4616	0	0	Ki67+	 11269 15705
4617	0	0	Ki67+	 11278 16000
4618	0	0	Ki67+	 11279 16081
4619	0	0	Ki67+	 11281 16037
4620	0	0	Ki67+	 11292 15643
4621	0	0	Ki67+	 11299 15576
4622	0	0	Ki67+	 11299 16032
4623	0	0	Ki67+	 11307 15957
4624	0	0	Ki67+	 11310 16082
4625	0	0	Ki67+	 11313 15690
4626	0	0	Ki67+	 11317 15965
4627	0	0	Ki67+	 10545 16674
4628	0	0	Ki67+	 10596 16686
4629	0	0	Ki67+	 10620 16856
4630	0	0	Ki67+	 10639 16864
4631	0	0	Ki67+	 10673 16832
4632	0	0	Ki67+	 10682 16802
4633	0	0	Ki67+	 10688 16785
4634	0	0	Ki67+	 10702 16879
4635	0	0	Ki67+	 10721 16776
4636	0	0	Ki67+	 10723 16894
4637	0	0	Ki67+	 10753 16782
4638	0	0	Ki67+	 10756 16458
4639	0	0	Ki67+	 10761 16834
4640	0	0	Ki67+	 10818 16790
4641	0	0	Ki67+	 10839 16383
4642	0	0	Ki67+	 10851 16720
4643	0	0	Ki67+	 10873 16545
4644	0	0	Ki67+	 10893 16834
4645	0	0	Ki67+	 10917 16165
4646	0	0	Ki67+	 10918 16198
4647	0	0	Ki67+	 10918 16600
4648	0	0	Ki67+	 10919 16615
4649	0	0	Ki67+	 10922 16562
4650	0	0	Ki67+	 10928 16181
4651	0	0	Ki67+	 10941 16798
4652	0	0	Ki67+	 10945 16593
4653	0	0	Ki67+	 10956 16140
4654	0	0	Ki67+	 10959 16598
4655	0	0	Ki67+	 10959 16803
4656	0	0	Ki67+	 10960 16628
4657	0	0	Ki67+	 10960 16839
4658	0	0	Ki67+	 10966 16195
4659	0	0	Ki67+	 10977 16683
4660	0	0	Ki67+	 10978 16220
4661	0	0	Ki67+	 10994 16219
4662	0	0	Ki67+	 11016 16236
4663	0	0	Ki67+	 11017 16776
4664	0	0	Ki67+	 11020 16528
4665	0	0	Ki67+	 11023 16543
4666	0	0	Ki67+	 11034 16766
4667	0	0	Ki67+	 11039 16525
4668	0	0	Ki67+	 11039 16874
4669	0	0	Ki67+	 11041 16710
4670	0	0	Ki67+	 11044 16689
4671	0	0	Ki67+	 11051 16739
4672	0	0	Ki67+	 11055 16753
4673	0	0	Ki67+	 11056 16207
4674	0	0	Ki67+	 11058 16793
4675	0	0	Ki67+	 11058 16824
4676	0	0	Ki67+	 11071 16701
4677	0	0	Ki67+	 11074 16487
4678	0	0	Ki67+	 11074 16876
4679	0	0	Ki67+	 11076 16467
4680	0	0	Ki67+	 11077 16604
4681	0	0	Ki67+	 11081 16853
4682	0	0	Ki67+	 11083 16805
4683	0	0	Ki67+	 11084 16508
4684	0	0	Ki67+	 11085 16676
4685	0	0	Ki67+	 11088 16537
4686	0	0	Ki67+	 11094 16706
4687	0	0	Ki67+	 11094 16849
4688	0	0	Ki67+	 11097 16625
4689	0	0	Ki67+	 11098 16651
4690	0	0	Ki67+	 11104 16479
4691	0	0	Ki67+	 11104 16689
4692	0	0	Ki67+	 11105 16640
4693	0	0	Ki67+	 11107 16446
4694	0	0	Ki67+	 11111 16602
4695	0	0	Ki67+	 11113 16656
4696	0	0	Ki67+	 11114 16495
4697	0	0	Ki67+	 11119 16732
4698	0	0	Ki67+	 11119 16761
4699	0	0	Ki67+	 11121 16814
4700	0	0	Ki67+	 11121 16828
4701	0	0	Ki67+	 11126 16862
4702	0	0	Ki67+	 11129 16578
4703	0	0	Ki67+	 11132 16627
4704	0	0	Ki67+	 11134 16554
4705	0	0	Ki67+	 11136 16711
4706	0	0	Ki67+	 11137 16610
4707	0	0	Ki67+	 11138 16823
4708	0	0	Ki67+	 11141 16651
4709	0	0	Ki67+	 11142 16462
4710	0	0	Ki67+	 11142 16744
4711	0	0	Ki67+	 11146 16489
4712	0	0	Ki67+	 11148 16518
4713	0	0	Ki67+	 11151 16785
4714	0	0	Ki67+	 11154 16601
4715	0	0	Ki67+	 11155 16621
4716	0	0	Ki67+	 11156 16250
4717	0	0	Ki67+	 11158 16134
4718	0	0	Ki67+	 11163 16462
4719	0	0	Ki67+	 11165 16410
4720	0	0	Ki67+	 11166 16393
4721	0	0	Ki67+	 11169 16756
4722	0	0	Ki67+	 11170 16515
4723	0	0	Ki67+	 11170 16560
4724	0	0	Ki67+	 11172 16626
4725	0	0	Ki67+	 11173 16610
4726	0	0	Ki67+	 11175 16577
4727	0	0	Ki67+	 11177 16784
4728	0	0	Ki67+	 11178 16822
4729	0	0	Ki67+	 11179 16835
4730	0	0	Ki67+	 11184 16246
4731	0	0	Ki67+	 11184 16555
4732	0	0	Ki67+	 11185 16262
4733	0	0	Ki67+	 11185 16485
4734	0	0	Ki67+	 11185 16595
4735	0	0	Ki67+	 11187 16506
4736	0	0	Ki67+	 11190 16524
4737	0	0	Ki67+	 11193 16568
4738	0	0	Ki67+	 11193 16633
4739	0	0	Ki67+	 11193 16760
4740	0	0	Ki67+	 11195 16734
4741	0	0	Ki67+	 11196 16773
4742	0	0	Ki67+	 11197 16406
4743	0	0	Ki67+	 11201 16620
4744	0	0	Ki67+	 11205 16240
4745	0	0	Ki67+	 11206 16801
4746	0	0	Ki67+	 11214 16607
4747	0	0	Ki67+	 11216 16228
4748	0	0	Ki67+	 11216 16461
4749	0	0	Ki67+	 11218 16546
4750	0	0	Ki67+	 11222 16477
4751	0	0	Ki67+	 11224 16532
4752	0	0	Ki67+	 11224 16788
4753	0	0	Ki67+	 11227 16509
4754	0	0	Ki67+	 11229 16496
4755	0	0	Ki67+	 11229 16749
4756	0	0	Ki67+	 11230 16256
4757	0	0	Ki67+	 11230 16770
4758	0	0	Ki67+	 11234 16171
4759	0	0	Ki67+	 11237 16568
4760	0	0	Ki67+	 11240 16218
4761	0	0	Ki67+	 11240 16271
4762	0	0	Ki67+	 11242 16530
4763	0	0	Ki67+	 11244 16776
4764	0	0	Ki67+	 11252 16229
4765	0	0	Ki67+	 11253 16553
4766	0	0	Ki67+	 11256 16487
4767	0	0	Ki67+	 11256 16524
4768	0	0	Ki67+	 11258 16259
4769	0	0	Ki67+	 11259 16466
4770	0	0	Ki67+	 11268 16507
4771	0	0	Ki67+	 11269 16286
4772	0	0	Ki67+	 11273 16258
4773	0	0	Ki67+	 11279 16538
4774	0	0	Ki67+	 11299 16440
4775	0	0	Ki67+	 11300 16241
4776	0	0	Ki67+	 11300 16294
4777	0	0	Ki67+	 11304 16214
4778	0	0	Ki67+	 11304 16543
4779	0	0	Ki67+	 11306 16678
4780	0	0	Ki67+	 11308 16262
4781	0	0	Ki67+	 11313 16813
4782	0	0	Ki67+	 11317 16827
4783	0	0	Ki67+	 11318 16219
4784	0	0	Ki67+	 10531 17127
4785	0	0	Ki67+	 10539 17096
4786	0	0	Ki67+	 10549 17130
4787	0	0	Ki67+	 10552 16897
4788	0	0	Ki67+	 10555 17113
4789	0	0	Ki67+	 10562 17322
4790	0	0	Ki67+	 10563 17283
4791	0	0	Ki67+	 10568 17058
4792	0	0	Ki67+	 10569 17104
4793	0	0	Ki67+	 10569 17352
4794	0	0	Ki67+	 10576 17247
4795	0	0	Ki67+	 10579 17312
4796	0	0	Ki67+	 10587 17079
4797	0	0	Ki67+	 10588 16905
4798	0	0	Ki67+	 10589 17583
4799	0	0	Ki67+	 10593 17030
4800	0	0	Ki67+	 10593 17224
4801	0	0	Ki67+	 10594 17066
4802	0	0	Ki67+	 10597 17167
4803	0	0	Ki67+	 10602 17331
4804	0	0	Ki67+	 10608 17363
4805	0	0	Ki67+	 10613 16974
4806	0	0	Ki67+	 10614 17579
4807	0	0	Ki67+	 10615 16917
4808	0	0	Ki67+	 10618 17307
4809	0	0	Ki67+	 10618 17504
4810	0	0	Ki67+	 10619 17326
4811	0	0	Ki67+	 10622 17555
4812	0	0	Ki67+	 10624 17175
4813	0	0	Ki67+	 10628 16920
4814	0	0	Ki67+	 10631 17484
4815	0	0	Ki67+	 10633 16964
4816	0	0	Ki67+	 10634 17135
4817	0	0	Ki67+	 10642 17366
4818	0	0	Ki67+	 10642 17437
4819	0	0	Ki67+	 10642 17529
4820	0	0	Ki67+	 10644 17452
4821	0	0	Ki67+	 10645 17405
4822	0	0	Ki67+	 10647 17510
4823	0	0	Ki67+	 10648 17349
4824	0	0	Ki67+	 10657 17322
4825	0	0	Ki67+	 10658 17335
4826	0	0	Ki67+	 10660 17248
4827	0	0	Ki67+	 10662 17437
4828	0	0	Ki67+	 10664 16986
4829	0	0	Ki67+	 10669 17310
4830	0	0	Ki67+	 10675 17129
4831	0	0	Ki67+	 10677 17118
4832	0	0	Ki67+	 10677 17225
4833	0	0	Ki67+	 10679 17316
4834	0	0	Ki67+	 10681 17455
4835	0	0	Ki67+	 10692 17276
4836	0	0	Ki67+	 10695 17694
4837	0	0	Ki67+	 10696 17204
4838	0	0	Ki67+	 10706 17446
4839	0	0	Ki67+	 10718 17103
4840	0	0	Ki67+	 10719 17152
4841	0	0	Ki67+	 10723 17272
4842	0	0	Ki67+	 10730 16999
4843	0	0	Ki67+	 10731 17295
4844	0	0	Ki67+	 10745 16957
4845	0	0	Ki67+	 10746 17131
4846	0	0	Ki67+	 10748 17297
4847	0	0	Ki67+	 10757 16973
4848	0	0	Ki67+	 10758 17282
4849	0	0	Ki67+	 10760 17013
4850	0	0	Ki67+	 10760 17330
4851	0	0	Ki67+	 10763 16962
4852	0	0	Ki67+	 10777 17392
4853	0	0	Ki67+	 10779 17282
4854	0	0	Ki67+	 10786 17530
4855	0	0	Ki67+	 10788 16992
4856	0	0	Ki67+	 10794 17361
4857	0	0	Ki67+	 10795 17016
4858	0	0	Ki67+	 10797 17267
4859	0	0	Ki67+	 10804 17361
4860	0	0	Ki67+	 10811 17251
4861	0	0	Ki67+	 10813 17404
4862	0	0	Ki67+	 10832 17017
4863	0	0	Ki67+	 10833 17288
4864	0	0	Ki67+	 10841 17260
4865	0	0	Ki67+	 10855 17374
4866	0	0	Ki67+	 10857 17268
4867	0	0	Ki67+	 10865 17057
4868	0	0	Ki67+	 10895 17037
4869	0	0	Ki67+	 10908 17469
4870	0	0	Ki67+	 10919 17643
4871	0	0	Ki67+	 10921 17460
4872	0	0	Ki67+	 10927 17548
4873	0	0	Ki67+	 10940 17029
4874	0	0	Ki67+	 10946 17241
4875	0	0	Ki67+	 10956 17412
4876	0	0	Ki67+	 10956 17451
4877	0	0	Ki67+	 10961 17619
4878	0	0	Ki67+	 10996 17365
4879	0	0	Ki67+	 11010 17345
4880	0	0	Ki67+	 11025 17427
4881	0	0	Ki67+	 11031 16920
4882	0	0	Ki67+	 11037 17319
4883	0	0	Ki67+	 11041 17454
4884	0	0	Ki67+	 11042 17366
4885	0	0	Ki67+	 11042 17539
4886	0	0	Ki67+	 11060 17301
4887	0	0	Ki67+	 11077 17528
4888	0	0	Ki67+	 11082 17393
4889	0	0	Ki67+	 11089 17314
4890	0	0	Ki67+	 11092 17613
4891	0	0	Ki67+	 11096 17187
4892	0	0	Ki67+	 11119 17249
4893	0	0	Ki67+	 11156 17374
4894	0	0	Ki67+	 11157 17395
4895	0	0	Ki67+	 11158 17229
4896	0	0	Ki67+	 11171 17024
4897	0	0	Ki67+	 11171 17288
4898	0	0	Ki67+	 11173 17626
4899	0	0	Ki67+	 11179 17208
4900	0	0	Ki67+	 11194 17612
4901	0	0	Ki67+	 11199 16976
4902	0	0	Ki67+	 11202 17353
4903	0	0	Ki67+	 11204 17273
4904	0	0	Ki67+	 11209 17637
4905	0	0	Ki67+	 11217 17341
4906	0	0	Ki67+	 11228 17289
4907	0	0	Ki67+	 11229 16964
4908	0	0	Ki67+	 11229 17031
4909	0	0	Ki67+	 11229 17304
4910	0	0	Ki67+	 11232 17331
4911	0	0	Ki67+	 11237 17352
4912	0	0	Ki67+	 11238 17097
4913	0	0	Ki67+	 11241 17038
4914	0	0	Ki67+	 11247 17606
4915	0	0	Ki67+	 11249 17582
4916	0	0	Ki67+	 11251 16975
4917	0	0	Ki67+	 11252 17633
4918	0	0	Ki67+	 11254 17080
4919	0	0	Ki67+	 11260 17318
4920	0	0	Ki67+	 11261 17352
4921	0	0	Ki67+	 11261 17465
4922	0	0	Ki67+	 11269 17608
4923	0	0	Ki67+	 11272 17468
4924	0	0	Ki67+	 11276 17101
4925	0	0	Ki67+	 11276 17497
4926	0	0	Ki67+	 11279 17442
4927	0	0	Ki67+	 11283 17517
4928	0	0	Ki67+	 11286 17278
4929	0	0	Ki67+	 11300 17069
4930	0	0	Ki67+	 11306 17080
4931	0	0	Ki67+	 11307 17378
4932	0	0	Ki67+	 11310 17340
4933	0	0	Ki67+	 11312 17594
4934	0	0	Ki67+	 11318 17622
4935	0	0	Ki67+	 11326 17652
4936	0	0	Ki67+	 10532 18422
4937	0	0	Ki67+	 10551 17766
4938	0	0	Ki67+	 10558 17850
4939	0	0	Ki67+	 10563 17749
4940	0	0	Ki67+	 10679 17809
4941	0	0	Ki67+	 10690 17790
4942	0	0	Ki67+	 10765 18168
4943	0	0	Ki67+	 10790 18304
4944	0	0	Ki67+	 10794 18081
4945	0	0	Ki67+	 10811 18169
4946	0	0	Ki67+	 10813 18345
4947	0	0	Ki67+	 10853 17793
4948	0	0	Ki67+	 10859 18379
4949	0	0	Ki67+	 10881 18129
4950	0	0	Ki67+	 10892 17710
4951	0	0	Ki67+	 10895 17763
4952	0	0	Ki67+	 10914 17870
4953	0	0	Ki67+	 10916 17774
4954	0	0	Ki67+	 10927 18058
4955	0	0	Ki67+	 10950 18049
4956	0	0	Ki67+	 10979 17726
4957	0	0	Ki67+	 10981 18469
4958	0	0	Ki67+	 10984 17716
4959	0	0	Ki67+	 10990 18383
4960	0	0	Ki67+	 11065 18401
4961	0	0	Ki67+	 11077 18016
4962	0	0	Ki67+	 11090 17774
4963	0	0	Ki67+	 11139 17888
4964	0	0	Ki67+	 11168 17706
4965	0	0	Ki67+	 11186 17725
4966	0	0	Ki67+	 11200 17920
4967	0	0	Ki67+	 11204 18306
4968	0	0	Ki67+	 11207 17845
4969	0	0	Ki67+	 11211 17862
4970	0	0	Ki67+	 11322 18058
4971	0	0	Ki67+	 10557 18859
4972	0	0	Ki67+	 10604 18829
4973	0	0	Ki67+	 10648 18670
4974	0	0	Ki67+	 10692 18970
4975	0	0	Ki67+	 10721 18963
4976	0	0	Ki67+	 10735 19285
4977	0	0	Ki67+	 10740 18514
4978	0	0	Ki67+	 10764 19038
4979	0	0	Ki67+	 10897 18865
4980	0	0	Ki67+	 10909 19055
4981	0	0	Ki67+	 10961 18531
4982	0	0	Ki67+	 10974 19056
4983	0	0	Ki67+	 11012 18951
4984	0	0	Ki67+	 11075 18909
4985	0	0	Ki67+	 11083 18583
4986	0	0	Ki67+	 11083 18919
4987	0	0	Ki67+	 11101 19210
4988	0	0	Ki67+	 11116 18893
4989	0	0	Ki67+	 11119 18863
4990	0	0	Ki67+	 11128 18890
4991	0	0	Ki67+	 11135 18864
4992	0	0	Ki67+	 11166 19141
4993	0	0	Ki67+	 11227 18560
4994	0	0	Ki67+	 11236 18584
4995	0	0	Ki67+	 11239 18922
4996	0	0	Ki67+	 11248 18562
4997	0	0	Ki67+	 11250 19012
4998	0	0	Ki67+	 11252 18955
4999	0	0	Ki67+	 11255 19028
5000	0	0	Ki67+	 11257 18551
5001	0	0	Ki67+	 11259 19097
5002	0	0	Ki67+	 11272 18703
5003	0	0	Ki67+	 11273 18529
5004	0	0	Ki67+	 11273 18791
5005	0	0	Ki67+	 11281 19125
5006	0	0	Ki67+	 11284 18558
5007	0	0	Ki67+	 11291 18574
5008	0	0	Ki67+	 11315 18555
5009	0	0	Ki67+	 11317 18917
5010	0	0	Ki67+	 11327 18691
5011	0	0	Ki67+	 10531 19512
5012	0	0	Ki67+	 10534 19462
5013	0	0	Ki67+	 10537 19525
5014	0	0	Ki67+	 10605 20081
5015	0	0	Ki67+	 10606 19888
5016	0	0	Ki67+	 10618 19894
5017	0	0	Ki67+	 10623 19812
5018	0	0	Ki67+	 10639 19813
5019	0	0	Ki67+	 10700 19861
5020	0	0	Ki67+	 10715 19853
5021	0	0	Ki67+	 10717 19384
5022	0	0	Ki67+	 10782 19368
5023	0	0	Ki67+	 10793 20086
5024	0	0	Ki67+	 10799 20058
5025	0	0	Ki67+	 10803 19381
5026	0	0	Ki67+	 10804 19672
5027	0	0	Ki67+	 10823 19691
5028	0	0	Ki67+	 10829 19846
5029	0	0	Ki67+	 10845 19879
5030	0	0	Ki67+	 10871 19355
5031	0	0	Ki67+	 10916 20082
5032	0	0	Ki67+	 10974 19740
5033	0	0	Ki67+	 11039 19375
5034	0	0	Ki67+	 11051 20065
5035	0	0	Ki67+	 11057 19963
5036	0	0	Ki67+	 11063 19863
5037	0	0	Ki67+	 11064 20043
5038	0	0	Ki67+	 11065 19310
5039	0	0	Ki67+	 11078 19920
5040	0	0	Ki67+	 11079 19746
5041	0	0	Ki67+	 11082 19852
5042	0	0	Ki67+	 11110 19977
5043	0	0	Ki67+	 11121 19697
5044	0	0	Ki67+	 11122 19953
5045	0	0	Ki67+	 11148 19460
5046	0	0	Ki67+	 11148 19575
5047	0	0	Ki67+	 11163 19885
5048	0	0	Ki67+	 11169 19778
5049	0	0	Ki67+	 11172 19856
5050	0	0	Ki67+	 11185 20024
5051	0	0	Ki67+	 11189 19749
5052	0	0	Ki67+	 11202 19875
5053	0	0	Ki67+	 11204 19467
5054	0	0	Ki67+	 11208 19559
5055	0	0	Ki67+	 11208 19841
5056	0	0	Ki67+	 11218 19808
5057	0	0	Ki67+	 11224 19865
5058	0	0	Ki67+	 11230 20030
5059	0	0	Ki67+	 11231 19842
5060	0	0	Ki67+	 11234 19551
5061	0	0	Ki67+	 11242 20039
5062	0	0	Ki67+	 11246 19682
5063	0	0	Ki67+	 11252 19840
5064	0	0	Ki67+	 11277 19728
5065	0	0	Ki67+	 11290 19518
5066	0	0	Ki67+	 11297 19553
5067	0	0	Ki67+	 11302 19830
5068	0	0	Ki67+	 11304 19992
5069	0	0	Ki67+	 11313 19852
5070	0	0	Ki67+	 11316 19519
5071	0	0	Ki67+	 11319 19992
5072	0	0	Ki67+	 10529 20551
5073	0	0	Ki67+	 10551 20609
5074	0	0	Ki67+	 10588 20745
5075	0	0	Ki67+	 10590 20111
5076	0	0	Ki67+	 10604 20806
5077	0	0	Ki67+	 10611 20757
5078	0	0	Ki67+	 10618 20726
5079	0	0	Ki67+	 10621 20474
5080	0	0	Ki67+	 10634 20763
5081	0	0	Ki67+	 10637 20476
5082	0	0	Ki67+	 10651 20630
5083	0	0	Ki67+	 10662 20664
5084	0	0	Ki67+	 10676 20581
5085	0	0	Ki67+	 10686 20513
5086	0	0	Ki67+	 10690 20580
5087	0	0	Ki67+	 10699 20636
5088	0	0	Ki67+	 10700 20653
5089	0	0	Ki67+	 10702 20513
5090	0	0	Ki67+	 10718 20273
5091	0	0	Ki67+	 10735 20223
5092	0	0	Ki67+	 10738 20694
5093	0	0	Ki67+	 10740 20242
5094	0	0	Ki67+	 10743 20534
5095	0	0	Ki67+	 10745 20822
5096	0	0	Ki67+	 10769 20797
5097	0	0	Ki67+	 10775 20767
5098	0	0	Ki67+	 10781 20491
5099	0	0	Ki67+	 10791 20833
5100	0	0	Ki67+	 10793 20890
5101	0	0	Ki67+	 10799 20694
5102	0	0	Ki67+	 10809 20781
5103	0	0	Ki67+	 10811 20857
5104	0	0	Ki67+	 10845 20734
5105	0	0	Ki67+	 10860 20757
5106	0	0	Ki67+	 10880 20138
5107	0	0	Ki67+	 10890 20849
5108	0	0	Ki67+	 10924 20166
5109	0	0	Ki67+	 10929 20182
5110	0	0	Ki67+	 10937 20159
5111	0	0	Ki67+	 10961 20784
5112	0	0	Ki67+	 10976 20261
5113	0	0	Ki67+	 10983 20170
5114	0	0	Ki67+	 10988 20146
5115	0	0	Ki67+	 11002 20753
5116	0	0	Ki67+	 11022 20193
5117	0	0	Ki67+	 11039 20147
5118	0	0	Ki67+	 11046 20186
5119	0	0	Ki67+	 11246 20358
5120	0	0	Ki67+	 11265 20206
5121	0	0	Ki67+	 11283 20203
5122	0	0	Ki67+	 11320 20431
5123	0	0	Ki67+	 11327 20444
5124	0	0	Ki67+	 10551 21571
5125	0	0	Ki67+	 10558 21267
5126	0	0	Ki67+	 10571 21422
5127	0	0	Ki67+	 10630 21331
5128	0	0	Ki67+	 10631 21472
5129	0	0	Ki67+	 10649 21655
5130	0	0	Ki67+	 10654 20987
5131	0	0	Ki67+	 10654 21671
5132	0	0	Ki67+	 10659 21372
5133	0	0	Ki67+	 10660 21295
5134	0	0	Ki67+	 10668 21476
5135	0	0	Ki67+	 10689 21531
5136	0	0	Ki67+	 10703 21113
5137	0	0	Ki67+	 10705 21506
5138	0	0	Ki67+	 10712 20952
5139	0	0	Ki67+	 10716 21548
5140	0	0	Ki67+	 10719 21406
5141	0	0	Ki67+	 10726 21396
5142	0	0	Ki67+	 10727 21033
5143	0	0	Ki67+	 10742 21043
5144	0	0	Ki67+	 10742 21481
5145	0	0	Ki67+	 10769 21067
5146	0	0	Ki67+	 10770 21310
5147	0	0	Ki67+	 10771 21591
5148	0	0	Ki67+	 10773 21561
5149	0	0	Ki67+	 10777 20911
5150	0	0	Ki67+	 10779 21064
5151	0	0	Ki67+	 10787 21091
5152	0	0	Ki67+	 10789 21297
5153	0	0	Ki67+	 10799 21088
5154	0	0	Ki67+	 10823 21527
5155	0	0	Ki67+	 10856 21587
5156	0	0	Ki67+	 10892 21580
5157	0	0	Ki67+	 10896 21333
5158	0	0	Ki67+	 10909 21335
5159	0	0	Ki67+	 10910 21638
5160	0	0	Ki67+	 10913 20928
5161	0	0	Ki67+	 10918 21297
5162	0	0	Ki67+	 10920 21636
5163	0	0	Ki67+	 10936 21611
5164	0	0	Ki67+	 10947 20936
5165	0	0	Ki67+	 10978 21514
5166	0	0	Ki67+	 10981 21405
5167	0	0	Ki67+	 11014 21495
5168	0	0	Ki67+	 11017 21308
5169	0	0	Ki67+	 11030 21412
5170	0	0	Ki67+	 11071 21684
5171	0	0	Ki67+	 11111 21661
5172	0	0	Ki67+	 11113 21109
5173	0	0	Ki67+	 11114 21531
5174	0	0	Ki67+	 11120 20994
5175	0	0	Ki67+	 11136 21353
5176	0	0	Ki67+	 11139 21474
5177	0	0	Ki67+	 11144 21646
5178	0	0	Ki67+	 11149 21542
5179	0	0	Ki67+	 11173 20986
5180	0	0	Ki67+	 11177 21664
5181	0	0	Ki67+	 11178 21086
5182	0	0	Ki67+	 11185 21386
5183	0	0	Ki67+	 11194 21475
5184	0	0	Ki67+	 11303 21239
5185	0	0	Ki67+	 11313 21687
5186	0	0	Ki67+	 10572 22306
5187	0	0	Ki67+	 10579 22230
5188	0	0	Ki67+	 10588 22319
5189	0	0	Ki67+	 10621 22088
5190	0	0	Ki67+	 10674 21969
5191	0	0	Ki67+	 10728 21988
5192	0	0	Ki67+	 10781 21765
5193	0	0	Ki67+	 10798 21835
5194	0	0	Ki67+	 10816 21931
5195	0	0	Ki67+	 10840 22134
5196	0	0	Ki67+	 10846 22440
5197	0	0	Ki67+	 10871 22412
5198	0	0	Ki67+	 10883 22156
5199	0	0	Ki67+	 10902 22231
5200	0	0	Ki67+	 10913 21903
5201	0	0	Ki67+	 10918 22143
5202	0	0	Ki67+	 10929 22435
5203	0	0	Ki67+	 10932 22086
5204	0	0	Ki67+	 10944 21811
5205	0	0	Ki67+	 10947 21841
5206	0	0	Ki67+	 11004 22298
5207	0	0	Ki67+	 11025 22238
5208	0	0	Ki67+	 11035 22399
5209	0	0	Ki67+	 11073 22282
5210	0	0	Ki67+	 11083 22439
5211	0	0	Ki67+	 11111 22041
5212	0	0	Ki67+	 11198 22243
5213	0	0	Ki67+	 11209 21869
5214	0	0	Ki67+	 11211 22390
5215	0	0	Ki67+	 11235 22241
5216	0	0	Ki67+	 11241 21859
5217	0	0	Ki67+	 11309 22290
5218	0	0	Ki67+	 11317 21749
5219	0	0	Ki67+	 11317 22379
5220	0	0	Ki67+	 10575 23223
5221	0	0	Ki67+	 10595 23216
5222	0	0	Ki67+	 10605 23102
5223	0	0	Ki67+	 10612 23055
5224	0	0	Ki67+	 10636 23151
5225	0	0	Ki67+	 10655 23129
5226	0	0	Ki67+	 10658 23145
5227	0	0	Ki67+	 10708 23250
5228	0	0	Ki67+	 10733 22859
5229	0	0	Ki67+	 10775 22795
5230	0	0	Ki67+	 10778 23119
5231	0	0	Ki67+	 10780 22815
5232	0	0	Ki67+	 10782 23137
5233	0	0	Ki67+	 10806 23142
5234	0	0	Ki67+	 10851 23254
5235	0	0	Ki67+	 10862 23183
5236	0	0	Ki67+	 10889 23278
5237	0	0	Ki67+	 10906 23236
5238	0	0	Ki67+	 10907 22880
5239	0	0	Ki67+	 10926 23211
5240	0	0	Ki67+	 10934 23254
5241	0	0	Ki67+	 10937 23280
5242	0	0	Ki67+	 10953 23160
5243	0	0	Ki67+	 11014 23230
5244	0	0	Ki67+	 11071 22685
5245	0	0	Ki67+	 11078 23252
5246	0	0	Ki67+	 11095 22586
5247	0	0	Ki67+	 11097 22613
5248	0	0	Ki67+	 11103 22595
5249	0	0	Ki67+	 11109 23243
5250	0	0	Ki67+	 11126 23232
5251	0	0	Ki67+	 11133 22723
5252	0	0	Ki67+	 11143 23235
5253	0	0	Ki67+	 11144 22783
5254	0	0	Ki67+	 11160 23040
5255	0	0	Ki67+	 11161 23231
5256	0	0	Ki67+	 11177 22629
5257	0	0	Ki67+	 11192 22756
5258	0	0	Ki67+	 11194 22718
5259	0	0	Ki67+	 11195 22777
5260	0	0	Ki67+	 11200 22848
5261	0	0	Ki67+	 11213 22786
5262	0	0	Ki67+	 11213 23210
5263	0	0	Ki67+	 11215 22716
5264	0	0	Ki67+	 11226 23255
5265	0	0	Ki67+	 11232 22843
5266	0	0	Ki67+	 11234 22772
5267	0	0	Ki67+	 11238 22784
5268	0	0	Ki67+	 11251 23239
5269	0	0	Ki67+	 11259 22857
5270	0	0	Ki67+	 11262 22894
5271	0	0	Ki67+	 11265 23272
5272	0	0	Ki67+	 11273 22712
5273	0	0	Ki67+	 11274 22809
5274	0	0	Ki67+	 11280 22958
5275	0	0	Ki67+	 11288 22950
5276	0	0	Ki67+	 11300 22957
5277	0	0	Ki67+	 11303 22973
5278	0	0	Ki67+	 11305 23032
5279	0	0	Ki67+	 11305 23287
5280	0	0	Ki67+	 11311 22987
5281	0	0	Ki67+	 11315 23075
5282	0	0	Ki67+	 11316 22964
5283	0	0	Ki67+	 11322 22653
5284	0	0	Ki67+	 11322 23094
5285	0	0	Ki67+	 10531 23934
5286	0	0	Ki67+	 10532 23495
5287	0	0	Ki67+	 10533 23535
5288	0	0	Ki67+	 10534 23855
5289	0	0	Ki67+	 10534 23971
5290	0	0	Ki67+	 10537 23376
5291	0	0	Ki67+	 10538 24047
5292	0	0	Ki67+	 10539 23903
5293	0	0	Ki67+	 10541 24062
5294	0	0	Ki67+	 10544 23822
5295	0	0	Ki67+	 10544 23975
5296	0	0	Ki67+	 10549 23782
5297	0	0	Ki67+	 10566 23879
5298	0	0	Ki67+	 10569 23843
5299	0	0	Ki67+	 10571 23752
5300	0	0	Ki67+	 10575 23895
5301	0	0	Ki67+	 10588 23703
5302	0	0	Ki67+	 10597 24081
5303	0	0	Ki67+	 10598 23374
5304	0	0	Ki67+	 10598 23826
5305	0	0	Ki67+	 10599 23770
5306	0	0	Ki67+	 10602 24070
5307	0	0	Ki67+	 10605 23871
5308	0	0	Ki67+	 10607 23892
5309	0	0	Ki67+	 10614 23642
5310	0	0	Ki67+	 10616 23680
5311	0	0	Ki67+	 10618 23814
5312	0	0	Ki67+	 10626 23416
5313	0	0	Ki67+	 10635 23742
5314	0	0	Ki67+	 10635 23835
5315	0	0	Ki67+	 10635 24010
5316	0	0	Ki67+	 10638 23760
5317	0	0	Ki67+	 10639 23976
5318	0	0	Ki67+	 10651 23873
5319	0	0	Ki67+	 10652 24019
5320	0	0	Ki67+	 10658 24066
5321	0	0	Ki67+	 10660 23345
5322	0	0	Ki67+	 10661 23812
5323	0	0	Ki67+	 10664 23538
5324	0	0	Ki67+	 10664 23925
5325	0	0	Ki67+	 10669 23774
5326	0	0	Ki67+	 10672 24081
5327	0	0	Ki67+	 10673 23446
5328	0	0	Ki67+	 10674 23547
5329	0	0	Ki67+	 10676 23567
5330	0	0	Ki67+	 10676 23803
5331	0	0	Ki67+	 10681 23746
5332	0	0	Ki67+	 10688 24076
5333	0	0	Ki67+	 10691 24042
5334	0	0	Ki67+	 10693 23911
5335	0	0	Ki67+	 10696 23934
5336	0	0	Ki67+	 10700 23480
5337	0	0	Ki67+	 10709 23956
5338	0	0	Ki67+	 10711 23922
5339	0	0	Ki67+	 10713 23776
5340	0	0	Ki67+	 10730 23904
5341	0	0	Ki67+	 10732 23340
5342	0	0	Ki67+	 10743 23400
5343	0	0	Ki67+	 10744 23888
5344	0	0	Ki67+	 10767 23833
5345	0	0	Ki67+	 10772 23393
5346	0	0	Ki67+	 10786 23691
5347	0	0	Ki67+	 10787 23391
5348	0	0	Ki67+	 10789 24091
5349	0	0	Ki67+	 10796 23456
5350	0	0	Ki67+	 10799 23431
5351	0	0	Ki67+	 10799 23673
5352	0	0	Ki67+	 10801 24052
5353	0	0	Ki67+	 10808 23730
5354	0	0	Ki67+	 10812 23648
5355	0	0	Ki67+	 10823 23874
5356	0	0	Ki67+	 10828 23474
5357	0	0	Ki67+	 10828 23697
5358	0	0	Ki67+	 10830 23408
5359	0	0	Ki67+	 10833 23895
5360	0	0	Ki67+	 10841 23449
5361	0	0	Ki67+	 10853 24078
5362	0	0	Ki67+	 10856 23670
5363	0	0	Ki67+	 10858 23459
5364	0	0	Ki67+	 10864 23483
5365	0	0	Ki67+	 10872 23546
5366	0	0	Ki67+	 10873 24087
5367	0	0	Ki67+	 10875 23820
5368	0	0	Ki67+	 10895 23469
5369	0	0	Ki67+	 10907 23434
5370	0	0	Ki67+	 10913 23331
5371	0	0	Ki67+	 10926 23496
5372	0	0	Ki67+	 10935 23392
5373	0	0	Ki67+	 10936 23455
5374	0	0	Ki67+	 10942 23825
5375	0	0	Ki67+	 10958 23439
5376	0	0	Ki67+	 10966 23303
5377	0	0	Ki67+	 10976 23881
5378	0	0	Ki67+	 10982 23935
5379	0	0	Ki67+	 10984 23970
5380	0	0	Ki67+	 10993 23428
5381	0	0	Ki67+	 11004 23377
5382	0	0	Ki67+	 11006 23651
5383	0	0	Ki67+	 11009 23410
5384	0	0	Ki67+	 11014 23973
5385	0	0	Ki67+	 11015 23312
5386	0	0	Ki67+	 11015 24002
5387	0	0	Ki67+	 11036 23324
5388	0	0	Ki67+	 11043 23473
5389	0	0	Ki67+	 11049 23304
5390	0	0	Ki67+	 11068 23462
5391	0	0	Ki67+	 11072 23965
5392	0	0	Ki67+	 11073 23639
5393	0	0	Ki67+	 11078 23980
5394	0	0	Ki67+	 11083 23619
5395	0	0	Ki67+	 11086 23680
5396	0	0	Ki67+	 11089 23639
5397	0	0	Ki67+	 11106 23392
5398	0	0	Ki67+	 11108 23517
5399	0	0	Ki67+	 11116 23641
5400	0	0	Ki67+	 11116 24028
5401	0	0	Ki67+	 11124 23629
5402	0	0	Ki67+	 11126 23729
5403	0	0	Ki67+	 11134 23517
5404	0	0	Ki67+	 11137 23709
5405	0	0	Ki67+	 11142 23430
5406	0	0	Ki67+	 11149 23693
5407	0	0	Ki67+	 11149 23997
5408	0	0	Ki67+	 11151 23367
5409	0	0	Ki67+	 11151 24018
5410	0	0	Ki67+	 11154 23787
5411	0	0	Ki67+	 11155 23397
5412	0	0	Ki67+	 11160 23733
5413	0	0	Ki67+	 11166 23312
5414	0	0	Ki67+	 11170 23825
5415	0	0	Ki67+	 11177 23711
5416	0	0	Ki67+	 11177 23930
5417	0	0	Ki67+	 11178 23468
5418	0	0	Ki67+	 11178 23758
5419	0	0	Ki67+	 11179 23391
5420	0	0	Ki67+	 11183 23432
5421	0	0	Ki67+	 11184 23522
5422	0	0	Ki67+	 11185 23352
5423	0	0	Ki67+	 11190 23923
5424	0	0	Ki67+	 11193 23801
5425	0	0	Ki67+	 11197 24003
5426	0	0	Ki67+	 11198 23435
5427	0	0	Ki67+	 11205 23546
5428	0	0	Ki67+	 11209 23400
5429	0	0	Ki67+	 11211 23703
5430	0	0	Ki67+	 11216 23732
5431	0	0	Ki67+	 11229 23542
5432	0	0	Ki67+	 11232 23780
5433	0	0	Ki67+	 11236 23809
5434	0	0	Ki67+	 11237 23564
5435	0	0	Ki67+	 11238 23733
5436	0	0	Ki67+	 11247 24080
5437	0	0	Ki67+	 11254 24068
5438	0	0	Ki67+	 11257 23538
5439	0	0	Ki67+	 11261 23811
5440	0	0	Ki67+	 11271 23724
5441	0	0	Ki67+	 11272 24022
5442	0	0	Ki67+	 11273 24080
5443	0	0	Ki67+	 11282 23798
5444	0	0	Ki67+	 11284 24067
5445	0	0	Ki67+	 11294 23715
5446	0	0	Ki67+	 11295 23552
5447	0	0	Ki67+	 11295 24091
5448	0	0	Ki67+	 11297 23582
5449	0	0	Ki67+	 11300 23683
5450	0	0	Ki67+	 11302 23325
5451	0	0	Ki67+	 11302 23739
5452	0	0	Ki67+	 11305 23308
5453	0	0	Ki67+	 11306 23602
5454	0	0	Ki67+	 11306 23699
5455	0	0	Ki67+	 11312 23324
5456	0	0	Ki67+	 11321 23488
5457	0	0	Ki67+	 11322 23471
5458	0	0	Ki67+	 10530 24251
5459	0	0	Ki67+	 10580 24328
5460	0	0	Ki67+	 10584 24844
5461	0	0	Ki67+	 10604 24367
5462	0	0	Ki67+	 10608 24414
5463	0	0	Ki67+	 10639 24108
5464	0	0	Ki67+	 10648 24129
5465	0	0	Ki67+	 10691 24572
5466	0	0	Ki67+	 10695 24360
5467	0	0	Ki67+	 10709 24564
5468	0	0	Ki67+	 10726 24211
5469	0	0	Ki67+	 10746 24343
5470	0	0	Ki67+	 10751 24124
5471	0	0	Ki67+	 10761 24465
5472	0	0	Ki67+	 10768 24127
5473	0	0	Ki67+	 10803 24226
5474	0	0	Ki67+	 10808 24358
5475	0	0	Ki67+	 10848 24180
5476	0	0	Ki67+	 10849 24467
5477	0	0	Ki67+	 10861 24325
5478	0	0	Ki67+	 10864 24362
5479	0	0	Ki67+	 10882 24107
5480	0	0	Ki67+	 10890 24305
5481	0	0	Ki67+	 10893 24261
5482	0	0	Ki67+	 10905 24367
5483	0	0	Ki67+	 10914 24411
5484	0	0	Ki67+	 10919 24292
5485	0	0	Ki67+	 10966 24372
5486	0	0	Ki67+	 10968 24709
5487	0	0	Ki67+	 10969 24393
5488	0	0	Ki67+	 10974 24326
5489	0	0	Ki67+	 10981 24293
5490	0	0	Ki67+	 10993 24191
5491	0	0	Ki67+	 10994 24272
5492	0	0	Ki67+	 11007 24801
5493	0	0	Ki67+	 11011 24190
5494	0	0	Ki67+	 11035 24269
5495	0	0	Ki67+	 11036 24787
5496	0	0	Ki67+	 11048 24861
5497	0	0	Ki67+	 11049 24101
5498	0	0	Ki67+	 11057 24831
5499	0	0	Ki67+	 11064 24144
5500	0	0	Ki67+	 11069 24292
5501	0	0	Ki67+	 11072 24748
5502	0	0	Ki67+	 11078 24147
5503	0	0	Ki67+	 11080 24649
5504	0	0	Ki67+	 11092 24132
5505	0	0	Ki67+	 11102 24375
5506	0	0	Ki67+	 11121 24374
5507	0	0	Ki67+	 11123 24554
5508	0	0	Ki67+	 11123 24573
5509	0	0	Ki67+	 11138 24366
5510	0	0	Ki67+	 11140 24592
5511	0	0	Ki67+	 11141 24383
5512	0	0	Ki67+	 11160 24558
5513	0	0	Ki67+	 11184 24356
5514	0	0	Ki67+	 11224 24430
5515	0	0	Ki67+	 11226 24269
5516	0	0	Ki67+	 11227 24444
5517	0	0	Ki67+	 11230 24221
5518	0	0	Ki67+	 11239 24210
5519	0	0	Ki67+	 11241 24445
5520	0	0	Ki67+	 11245 24138
5521	0	0	Ki67+	 11249 24107
5522	0	0	Ki67+	 11250 24691
5523	0	0	Ki67+	 11252 24544
5524	0	0	Ki67+	 11257 24679
5525	0	0	Ki67+	 11269 24142
5526	0	0	Ki67+	 11269 24335
5527	0	0	Ki67+	 11280 24304
5528	0	0	Ki67+	 11281 24133
5529	0	0	Ki67+	 11285 24288
5530	0	0	Ki67+	 11287 24363
5531	0	0	Ki67+	 11297 24279
5532	0	0	Ki67+	 11299 24311
5533	0	0	Ki67+	 11310 24445
5534	0	0	Ki67+	 11322 24362
5535	0	0	Ki67+	 10565 25386
5536	0	0	Ki67+	 10724 24912
5537	0	0	Ki67+	 10921 24961
5538	0	0	Ki67+	 10948 25531
5539	0	0	Ki67+	 10983 24987
5540	0	0	Ki67+	 11023 25425
5541	0	0	Ki67+	 11051 25456
5542	0	0	Ki67+	 11088 25073
5543	0	0	Ki67+	 11195 25234
5544	0	0	Ki67+	 11289 25124
5545	0	0	Ki67+	 11295 25206
5546	0	0	Ki67+	 10556 26463
5547	0	0	Ki67+	 10565 25991
5548	0	0	Ki67+	 10629 26472
5549	0	0	Ki67+	 10641 26477
5550	0	0	Ki67+	 10654 26075
5551	0	0	Ki67+	 10755 26070
5552	0	0	Ki67+	 10764 26185
5553	0	0	Ki67+	 10804 25829
5554	0	0	Ki67+	 10984 26298
5555	0	0	Ki67+	 11008 26198
5556	0	0	Ki67+	 11020 25761
5557	0	0	Ki67+	 11023 26199
5558	0	0	Ki67+	 11024 26479
5559	0	0	Ki67+	 11158 26307
5560	0	0	Ki67+	 11234 26443
5561	0	0	Ki67+	 11257 26365
5562	0	0	Ki67+	 11269 25963
5563	0	0	Ki67+	 11294 26444
5564	0	0	Ki67+	 10563 26517
5565	0	0	Ki67+	 10591 26563
5566	0	0	Ki67+	 10624 26948
5567	0	0	Ki67+	 10634 26571
5568	0	0	Ki67+	 10640 26918
5569	0	0	Ki67+	 10657 27034
5570	0	0	Ki67+	 10679 26646
5571	0	0	Ki67+	 10681 26620
5572	0	0	Ki67+	 10691 27276
5573	0	0	Ki67+	 10703 27257
5574	0	0	Ki67+	 10708 27197
5575	0	0	Ki67+	 10710 26726
5576	0	0	Ki67+	 10712 27144
5577	0	0	Ki67+	 10717 27263
5578	0	0	Ki67+	 10719 27175
5579	0	0	Ki67+	 10726 27285
5580	0	0	Ki67+	 10731 27236
5581	0	0	Ki67+	 10733 26880
5582	0	0	Ki67+	 10738 27196
5583	0	0	Ki67+	 10739 27126
5584	0	0	Ki67+	 10745 27231
5585	0	0	Ki67+	 10748 27255
5586	0	0	Ki67+	 10748 27283
5587	0	0	Ki67+	 10760 27234
5588	0	0	Ki67+	 10765 27217
5589	0	0	Ki67+	 10769 27191
5590	0	0	Ki67+	 10770 26816
5591	0	0	Ki67+	 10777 27285
5592	0	0	Ki67+	 10781 27148
5593	0	0	Ki67+	 10785 27201
5594	0	0	Ki67+	 10792 27238
5595	0	0	Ki67+	 10794 27258
5596	0	0	Ki67+	 10798 27002
5597	0	0	Ki67+	 10805 27099
5598	0	0	Ki67+	 10808 27221
5599	0	0	Ki67+	 10813 27251
5600	0	0	Ki67+	 10827 27276
5601	0	0	Ki67+	 10830 27124
5602	0	0	Ki67+	 10832 27224
5603	0	0	Ki67+	 10835 27150
5604	0	0	Ki67+	 10835 27198
5605	0	0	Ki67+	 10837 27176
5606	0	0	Ki67+	 10845 26710
5607	0	0	Ki67+	 10850 27178
5608	0	0	Ki67+	 10852 27227
5609	0	0	Ki67+	 10857 27126
5610	0	0	Ki67+	 10862 27167
5611	0	0	Ki67+	 10862 27263
5612	0	0	Ki67+	 10863 27186
5613	0	0	Ki67+	 10865 26758
5614	0	0	Ki67+	 10866 27103
5615	0	0	Ki67+	 10866 27200
5616	0	0	Ki67+	 10868 27136
5617	0	0	Ki67+	 10872 26879
5618	0	0	Ki67+	 10874 27284
5619	0	0	Ki67+	 10883 27078
5620	0	0	Ki67+	 10894 27203
5621	0	0	Ki67+	 10896 27123
5622	0	0	Ki67+	 10897 27167
5623	0	0	Ki67+	 10903 27284
5624	0	0	Ki67+	 10910 27080
5625	0	0	Ki67+	 10917 27186
5626	0	0	Ki67+	 10918 27091
5627	0	0	Ki67+	 10918 27126
5628	0	0	Ki67+	 10923 27270
5629	0	0	Ki67+	 10924 27220
5630	0	0	Ki67+	 10927 26818
5631	0	0	Ki67+	 10927 27251
5632	0	0	Ki67+	 10929 27167
5633	0	0	Ki67+	 10929 27198
5634	0	0	Ki67+	 10945 27127
5635	0	0	Ki67+	 10945 27240
5636	0	0	Ki67+	 10950 27227
5637	0	0	Ki67+	 10958 27258
5638	0	0	Ki67+	 10964 27192
5639	0	0	Ki67+	 10970 26540
5640	0	0	Ki67+	 10970 27115
5641	0	0	Ki67+	 10972 27216
5642	0	0	Ki67+	 10972 27259
5643	0	0	Ki67+	 10979 26800
5644	0	0	Ki67+	 10979 27290
5645	0	0	Ki67+	 10985 27177
5646	0	0	Ki67+	 10993 27203
5647	0	0	Ki67+	 10998 27179
5648	0	0	Ki67+	 11006 27221
5649	0	0	Ki67+	 11013 27258
5650	0	0	Ki67+	 11022 27190
5651	0	0	Ki67+	 11022 27243
5652	0	0	Ki67+	 11024 27221
5653	0	0	Ki67+	 11030 26927
5654	0	0	Ki67+	 11031 27293
5655	0	0	Ki67+	 11032 27264
5656	0	0	Ki67+	 11035 27242
5657	0	0	Ki67+	 11037 26871
5658	0	0	Ki67+	 11045 27290
5659	0	0	Ki67+	 11062 26572
5660	0	0	Ki67+	 11062 27182
5661	0	0	Ki67+	 11063 27223
5662	0	0	Ki67+	 11069 26759
5663	0	0	Ki67+	 11076 27283
5664	0	0	Ki67+	 11079 27258
5665	0	0	Ki67+	 11099 27269
5666	0	0	Ki67+	 11105 26949
5667	0	0	Ki67+	 11111 27040
5668	0	0	Ki67+	 11130 26718
5669	0	0	Ki67+	 11139 27134
5670	0	0	Ki67+	 11153 27271
5671	0	0	Ki67+	 11167 26946
5672	0	0	Ki67+	 11189 26516
5673	0	0	Ki67+	 11212 26930
5674	0	0	Ki67+	 11218 26723
5675	0	0	Ki67+	 11240 26504
5676	0	0	Ki67+	 11248 26938
5677	0	0	Ki67+	 11273 26919
5678	0	0	Ki67+	 11282 26936
5679	0	0	Ki67+	 11295 27080
5680	0	0	Ki67+	 11316 26529
5681	0	0	Ki67+	 11316 27274
5682	0	0	Ki67+	 11323 27094
5683	0	0	Ki67+	 10532 27737
5684	0	0	Ki67+	 10550 27713
5685	0	0	Ki67+	 10558 27783
5686	0	0	Ki67+	 10583 27748
5687	0	0	Ki67+	 10598 27414
5688	0	0	Ki67+	 10601 28004
5689	0	0	Ki67+	 10620 27799
5690	0	0	Ki67+	 10634 27419
5691	0	0	Ki67+	 10638 28060
5692	0	0	Ki67+	 10661 27432
5693	0	0	Ki67+	 10677 27789
5694	0	0	Ki67+	 10688 27306
5695	0	0	Ki67+	 10694 27322
5696	0	0	Ki67+	 10699 27856
5697	0	0	Ki67+	 10721 27319
5698	0	0	Ki67+	 10726 27451
5699	0	0	Ki67+	 10729 27387
5700	0	0	Ki67+	 10730 27401
5701	0	0	Ki67+	 10732 27374
5702	0	0	Ki67+	 10733 27422
5703	0	0	Ki67+	 10745 27341
5704	0	0	Ki67+	 10757 27314
5705	0	0	Ki67+	 10757 27428
5706	0	0	Ki67+	 10763 27377
5707	0	0	Ki67+	 10771 27318
5708	0	0	Ki67+	 10775 27343
5709	0	0	Ki67+	 10777 27440
5710	0	0	Ki67+	 10787 27458
5711	0	0	Ki67+	 10789 27351
5712	0	0	Ki67+	 10791 27411
5713	0	0	Ki67+	 10796 27305
5714	0	0	Ki67+	 10803 27325
5715	0	0	Ki67+	 10808 27430
5716	0	0	Ki67+	 10815 27344
5717	0	0	Ki67+	 10819 27451
5718	0	0	Ki67+	 10826 27410
5719	0	0	Ki67+	 10829 27395
5720	0	0	Ki67+	 10829 27465
5721	0	0	Ki67+	 10837 27448
5722	0	0	Ki67+	 10840 27367
5723	0	0	Ki67+	 10853 27416
5724	0	0	Ki67+	 10856 27335
5725	0	0	Ki67+	 10858 27393
5726	0	0	Ki67+	 10871 27480
5727	0	0	Ki67+	 10872 27300
5728	0	0	Ki67+	 10873 27374
5729	0	0	Ki67+	 10878 27399
5730	0	0	Ki67+	 10881 27414
5731	0	0	Ki67+	 10883 27856
5732	0	0	Ki67+	 10886 27488
5733	0	0	Ki67+	 10888 27458
5734	0	0	Ki67+	 10895 27880
5735	0	0	Ki67+	 10896 27352
5736	0	0	Ki67+	 10898 27377
5737	0	0	Ki67+	 10906 27320
5738	0	0	Ki67+	 10910 27433
5739	0	0	Ki67+	 10911 27460
5740	0	0	Ki67+	 10912 27411
5741	0	0	Ki67+	 10915 27485
5742	0	0	Ki67+	 10920 27377
5743	0	0	Ki67+	 10922 27302
5744	0	0	Ki67+	 10925 27433
5745	0	0	Ki67+	 10929 27343
5746	0	0	Ki67+	 10933 27402
5747	0	0	Ki67+	 10953 27401
5748	0	0	Ki67+	 10956 27441
5749	0	0	Ki67+	 10961 27468
5750	0	0	Ki67+	 10961 27496
5751	0	0	Ki67+	 10962 27303
5752	0	0	Ki67+	 10964 27519
5753	0	0	Ki67+	 10967 27923
5754	0	0	Ki67+	 10973 27492
5755	0	0	Ki67+	 10974 27348
5756	0	0	Ki67+	 10981 27431
5757	0	0	Ki67+	 10992 27358
5758	0	0	Ki67+	 10992 27479
5759	0	0	Ki67+	 10997 27329
5760	0	0	Ki67+	 11006 27300
5761	0	0	Ki67+	 11008 27409
5762	0	0	Ki67+	 11013 27455
5763	0	0	Ki67+	 11023 27332
5764	0	0	Ki67+	 11031 27429
5765	0	0	Ki67+	 11042 27513
5766	0	0	Ki67+	 11045 27363
5767	0	0	Ki67+	 11046 27413
5768	0	0	Ki67+	 11050 27539
5769	0	0	Ki67+	 11053 27454
5770	0	0	Ki67+	 11069 27376
5771	0	0	Ki67+	 11072 27342
5772	0	0	Ki67+	 11084 27324
5773	0	0	Ki67+	 11088 27298
5774	0	0	Ki67+	 11088 27379
5775	0	0	Ki67+	 11090 27358
5776	0	0	Ki67+	 11090 27441
5777	0	0	Ki67+	 11107 27437
5778	0	0	Ki67+	 11129 27728
5779	0	0	Ki67+	 11259 27701
5780	0	0	Ki67+	 11262 27843
5781	0	0	Ki67+	 11273 27606
5782	0	0	Ki67+	 11286 27535
5783	0	0	Ki67+	 11293 27570
5784	0	0	Ki67+	 11308 27602
5785	0	0	Ki67+	 11314 27547
5786	0	0	Ki67+	 11321 27482
5787	0	0	Ki67+	 11322 27455
5788	0	0	Ki67+	 10529 28242
5789	0	0	Ki67+	 10546 28525
5790	0	0	Ki67+	 10550 28418
5791	0	0	Ki67+	 10554 28149
5792	0	0	Ki67+	 10554 28579
5793	0	0	Ki67+	 10557 28843
5794	0	0	Ki67+	 10559 28593
5795	0	0	Ki67+	 10601 28161
5796	0	0	Ki67+	 10608 28195
5797	0	0	Ki67+	 10619 28524
5798	0	0	Ki67+	 10635 28578
5799	0	0	Ki67+	 10637 28736
5800	0	0	Ki67+	 10650 28448
5801	0	0	Ki67+	 10662 28610
5802	0	0	Ki67+	 10666 28423
5803	0	0	Ki67+	 10686 28404
5804	0	0	Ki67+	 10709 28446
5805	0	0	Ki67+	 10720 28394
5806	0	0	Ki67+	 10728 28414
5807	0	0	Ki67+	 10738 28201
5808	0	0	Ki67+	 10746 28420
5809	0	0	Ki67+	 10766 28136
5810	0	0	Ki67+	 10871 28351
5811	0	0	Ki67+	 10872 28510
5812	0	0	Ki67+	 10887 28272
5813	0	0	Ki67+	 10897 28680
5814	0	0	Ki67+	 10900 28522
5815	0	0	Ki67+	 10976 28790
5816	0	0	Ki67+	 11103 28856
5817	0	0	Ki67+	 11140 28139
5818	0	0	Ki67+	 11146 28216
5819	0	0	Ki67+	 11153 28231
5820	0	0	Ki67+	 11183 28212
5821	0	0	Ki67+	 11195 28794
5822	0	0	Ki67+	 11259 28664
5823	0	0	Ki67+	 11285 28659
5824	0	0	Ki67+	 11323 28341
5825	0	0	Ki67+	 10559 28907
5826	0	0	Ki67+	 10594 29431
5827	0	0	Ki67+	 10632 29365
5828	0	0	Ki67+	 10651 29367
5829	0	0	Ki67+	 10812 29101
5830	0	0	Ki67+	 10873 29226
5831	0	0	Ki67+	 10876 29176
5832	0	0	Ki67+	 11024 29379
5833	0	0	Ki67+	 11040 29465
5834	0	0	Ki67+	 11049 29315
5835	0	0	Ki67+	 11086 29486
5836	0	0	Ki67+	 11189 28910
5837	0	0	Ki67+	 11196 29460
5838	0	0	Ki67+	 11237 28970
5839	0	0	Ki67+	 11321 29516
5840	0	0	Ki67+	 10743 29845
5841	0	0	Ki67+	 10752 29802
5842	0	0	Ki67+	 10791 29970
5843	0	0	Ki67+	 10802 29782
5844	0	0	Ki67+	 10805 29924
5845	0	0	Ki67+	 10809 29815
5846	0	0	Ki67+	 10815 29728
5847	0	0	Ki67+	 11062 29717
5848	0	0	Ki67+	 11107 29991
5849	0	0	Ki67+	 11132 30256
5850	0	0	Ki67+	 11142 30128
5851	0	0	Ki67+	 11150 30077
5852	0	0	Ki67+	 11256 30357
5853	0	0	Ki67+	 11311 30429
5854	0	0	Ki67+	 11788 4168
5855	0	0	Ki67+	 11984 3831
5856	0	0	Ki67+	 11563 5847
5857	0	0	Ki67+	 11362 6705
5858	0	0	Ki67+	 11402 6851
5859	0	0	Ki67+	 11410 6858
5860	0	0	Ki67+	 11516 6698
5861	0	0	Ki67+	 11545 6700
5862	0	0	Ki67+	 11570 6547
5863	0	0	Ki67+	 11602 6669
5864	0	0	Ki67+	 11621 6800
5865	0	0	Ki67+	 11683 6819
5866	0	0	Ki67+	 11700 6761
5867	0	0	Ki67+	 11730 6729
5868	0	0	Ki67+	 11731 6656
5869	0	0	Ki67+	 11763 6674
5870	0	0	Ki67+	 11767 6776
5871	0	0	Ki67+	 11778 6657
5872	0	0	Ki67+	 11780 6831
5873	0	0	Ki67+	 11797 6767
5874	0	0	Ki67+	 11822 6781
5875	0	0	Ki67+	 11835 6228
5876	0	0	Ki67+	 11910 6688
5877	0	0	Ki67+	 11913 6614
5878	0	0	Ki67+	 11367 7453
5879	0	0	Ki67+	 11368 7355
5880	0	0	Ki67+	 11399 7385
5881	0	0	Ki67+	 11410 7438
5882	0	0	Ki67+	 11418 7114
5883	0	0	Ki67+	 11424 7366
5884	0	0	Ki67+	 11458 7093
5885	0	0	Ki67+	 11468 7084
5886	0	0	Ki67+	 11579 7015
5887	0	0	Ki67+	 11629 7490
5888	0	0	Ki67+	 11705 7015
5889	0	0	Ki67+	 11768 7511
5890	0	0	Ki67+	 11849 7302
5891	0	0	Ki67+	 11851 7646
5892	0	0	Ki67+	 11912 7069
5893	0	0	Ki67+	 11944 7484
5894	0	0	Ki67+	 11956 7263
5895	0	0	Ki67+	 11979 7254
5896	0	0	Ki67+	 12017 7373
5897	0	0	Ki67+	 12067 7534
5898	0	0	Ki67+	 11366 8091
5899	0	0	Ki67+	 11373 8058
5900	0	0	Ki67+	 11380 8424
5901	0	0	Ki67+	 11480 8380
5902	0	0	Ki67+	 11486 7756
5903	0	0	Ki67+	 11509 8283
5904	0	0	Ki67+	 11521 7984
5905	0	0	Ki67+	 11560 8343
5906	0	0	Ki67+	 11593 8361
5907	0	0	Ki67+	 11630 7797
5908	0	0	Ki67+	 11645 8354
5909	0	0	Ki67+	 11952 8250
5910	0	0	Ki67+	 11955 7884
5911	0	0	Ki67+	 11980 7833
5912	0	0	Ki67+	 12020 8278
5913	0	0	Ki67+	 12027 7848
5914	0	0	Ki67+	 12081 8082
5915	0	0	Ki67+	 12092 7960
5916	0	0	Ki67+	 11480 8972
5917	0	0	Ki67+	 11556 8859
5918	0	0	Ki67+	 11668 9031
5919	0	0	Ki67+	 11685 9016
5920	0	0	Ki67+	 11889 9130
5921	0	0	Ki67+	 12024 8826
5922	0	0	Ki67+	 12048 8580
5923	0	0	Ki67+	 12071 8523
5924	0	0	Ki67+	 12078 8736
5925	0	0	Ki67+	 11381 9689
5926	0	0	Ki67+	 11523 9609
5927	0	0	Ki67+	 11577 10089
5928	0	0	Ki67+	 11874 9684
5929	0	0	Ki67+	 11914 9675
5930	0	0	Ki67+	 12035 9649
5931	0	0	Ki67+	 12114 9763
5932	0	0	Ki67+	 11832 10910
5933	0	0	Ki67+	 12059 10861
5934	0	0	Ki67+	 11334 11525
5935	0	0	Ki67+	 11349 11374
5936	0	0	Ki67+	 11382 11402
5937	0	0	Ki67+	 11399 11647
5938	0	0	Ki67+	 11406 11169
5939	0	0	Ki67+	 11420 11118
5940	0	0	Ki67+	 11421 11294
5941	0	0	Ki67+	 11427 11152
5942	0	0	Ki67+	 11435 11121
5943	0	0	Ki67+	 11448 11109
5944	0	0	Ki67+	 11449 11706
5945	0	0	Ki67+	 11459 11599
5946	0	0	Ki67+	 11488 11699
5947	0	0	Ki67+	 11492 11536
5948	0	0	Ki67+	 11505 11539
5949	0	0	Ki67+	 11506 11504
5950	0	0	Ki67+	 11515 11692
5951	0	0	Ki67+	 11517 11654
5952	0	0	Ki67+	 11517 11676
5953	0	0	Ki67+	 11518 11578
5954	0	0	Ki67+	 11524 11498
5955	0	0	Ki67+	 11529 11697
5956	0	0	Ki67+	 11540 11340
5957	0	0	Ki67+	 11540 11612
5958	0	0	Ki67+	 11543 11276
5959	0	0	Ki67+	 11548 11103
5960	0	0	Ki67+	 11548 11379
5961	0	0	Ki67+	 11549 11245
5962	0	0	Ki67+	 11556 11545
5963	0	0	Ki67+	 11558 11604
5964	0	0	Ki67+	 11561 11254
5965	0	0	Ki67+	 11577 11175
5966	0	0	Ki67+	 11580 11461
5967	0	0	Ki67+	 11583 11602
5968	0	0	Ki67+	 11585 11575
5969	0	0	Ki67+	 11588 11627
5970	0	0	Ki67+	 11600 11265
5971	0	0	Ki67+	 11605 11278
5972	0	0	Ki67+	 11612 11706
5973	0	0	Ki67+	 11619 11206
5974	0	0	Ki67+	 11620 11690
5975	0	0	Ki67+	 11625 11104
5976	0	0	Ki67+	 11628 11664
5977	0	0	Ki67+	 11629 11310
5978	0	0	Ki67+	 11632 11243
5979	0	0	Ki67+	 11638 11655
5980	0	0	Ki67+	 11646 11433
5981	0	0	Ki67+	 11653 11692
5982	0	0	Ki67+	 11671 11694
5983	0	0	Ki67+	 11672 11665
5984	0	0	Ki67+	 11677 11189
5985	0	0	Ki67+	 11681 11028
5986	0	0	Ki67+	 11686 11114
5987	0	0	Ki67+	 11690 11706
5988	0	0	Ki67+	 11693 11160
5989	0	0	Ki67+	 11696 11216
5990	0	0	Ki67+	 11704 11258
5991	0	0	Ki67+	 11711 11704
5992	0	0	Ki67+	 11713 11422
5993	0	0	Ki67+	 11713 11469
5994	0	0	Ki67+	 11713 11679
5995	0	0	Ki67+	 11715 11350
5996	0	0	Ki67+	 11717 11480
5997	0	0	Ki67+	 11721 11284
5998	0	0	Ki67+	 11726 11464
5999	0	0	Ki67+	 11735 11015
6000	0	0	Ki67+	 11736 11320
6001	0	0	Ki67+	 11743 11490
6002	0	0	Ki67+	 11743 11624
6003	0	0	Ki67+	 11744 11591
6004	0	0	Ki67+	 11748 11289
6005	0	0	Ki67+	 11750 11676
6006	0	0	Ki67+	 11755 11121
6007	0	0	Ki67+	 11766 11053
6008	0	0	Ki67+	 11766 11238
6009	0	0	Ki67+	 11769 11496
6010	0	0	Ki67+	 11770 11150
6011	0	0	Ki67+	 11773 11541
6012	0	0	Ki67+	 11782 11323
6013	0	0	Ki67+	 11784 11394
6014	0	0	Ki67+	 11784 11515
6015	0	0	Ki67+	 11786 11707
6016	0	0	Ki67+	 11787 11234
6017	0	0	Ki67+	 11788 11482
6018	0	0	Ki67+	 11792 11258
6019	0	0	Ki67+	 11795 11135
6020	0	0	Ki67+	 11805 11547
6021	0	0	Ki67+	 11808 11297
6022	0	0	Ki67+	 11808 11347
6023	0	0	Ki67+	 11809 11269
6024	0	0	Ki67+	 11809 11691
6025	0	0	Ki67+	 11809 11709
6026	0	0	Ki67+	 11816 11316
6027	0	0	Ki67+	 11821 11538
6028	0	0	Ki67+	 11824 11509
6029	0	0	Ki67+	 11826 11212
6030	0	0	Ki67+	 11828 11255
6031	0	0	Ki67+	 11828 11284
6032	0	0	Ki67+	 11832 11594
6033	0	0	Ki67+	 11832 11607
6034	0	0	Ki67+	 11838 11312
6035	0	0	Ki67+	 11838 11558
6036	0	0	Ki67+	 11842 11442
6037	0	0	Ki67+	 11848 11392
6038	0	0	Ki67+	 11855 11519
6039	0	0	Ki67+	 11857 11634
6040	0	0	Ki67+	 11862 11552
6041	0	0	Ki67+	 11866 11182
6042	0	0	Ki67+	 11878 11473
6043	0	0	Ki67+	 11881 11620
6044	0	0	Ki67+	 11885 11590
6045	0	0	Ki67+	 11887 11562
6046	0	0	Ki67+	 11901 11000
6047	0	0	Ki67+	 11909 11604
6048	0	0	Ki67+	 11910 11484
6049	0	0	Ki67+	 11915 11669
6050	0	0	Ki67+	 11925 11628
6051	0	0	Ki67+	 11927 11459
6052	0	0	Ki67+	 11931 11654
6053	0	0	Ki67+	 11934 11684
6054	0	0	Ki67+	 11949 11644
6055	0	0	Ki67+	 11949 11674
6056	0	0	Ki67+	 11950 11305
6057	0	0	Ki67+	 11952 11340
6058	0	0	Ki67+	 11953 11354
6059	0	0	Ki67+	 11957 11027
6060	0	0	Ki67+	 11959 11453
6061	0	0	Ki67+	 11968 11700
6062	0	0	Ki67+	 11969 11674
6063	0	0	Ki67+	 11974 11393
6064	0	0	Ki67+	 11981 11621
6065	0	0	Ki67+	 11984 11301
6066	0	0	Ki67+	 12004 11612
6067	0	0	Ki67+	 12005 11279
6068	0	0	Ki67+	 12016 11333
6069	0	0	Ki67+	 12017 11469
6070	0	0	Ki67+	 12021 11575
6071	0	0	Ki67+	 12024 11675
6072	0	0	Ki67+	 12031 11622
6073	0	0	Ki67+	 12037 11706
6074	0	0	Ki67+	 12038 11182
6075	0	0	Ki67+	 12047 11596
6076	0	0	Ki67+	 12053 11348
6077	0	0	Ki67+	 12055 11710
6078	0	0	Ki67+	 12060 11256
6079	0	0	Ki67+	 12066 11232
6080	0	0	Ki67+	 12088 11314
6081	0	0	Ki67+	 12101 11325
6082	0	0	Ki67+	 11332 12311
6083	0	0	Ki67+	 11334 11871
6084	0	0	Ki67+	 11342 12158
6085	0	0	Ki67+	 11345 11818
6086	0	0	Ki67+	 11365 12147
6087	0	0	Ki67+	 11378 11812
6088	0	0	Ki67+	 11379 12207
6089	0	0	Ki67+	 11388 12184
6090	0	0	Ki67+	 11390 12152
6091	0	0	Ki67+	 11393 11932
6092	0	0	Ki67+	 11400 11808
6093	0	0	Ki67+	 11407 12171
6094	0	0	Ki67+	 11417 11829
6095	0	0	Ki67+	 11419 12229
6096	0	0	Ki67+	 11435 12259
6097	0	0	Ki67+	 11435 12328
6098	0	0	Ki67+	 11436 11786
6099	0	0	Ki67+	 11439 12146
6100	0	0	Ki67+	 11442 11975
6101	0	0	Ki67+	 11451 11750
6102	0	0	Ki67+	 11454 11718
6103	0	0	Ki67+	 11462 12153
6104	0	0	Ki67+	 11464 11823
6105	0	0	Ki67+	 11476 12358
6106	0	0	Ki67+	 11481 11912
6107	0	0	Ki67+	 11498 11932
6108	0	0	Ki67+	 11498 11953
6109	0	0	Ki67+	 11505 11917
6110	0	0	Ki67+	 11505 12231
6111	0	0	Ki67+	 11512 11728
6112	0	0	Ki67+	 11514 12275
6113	0	0	Ki67+	 11517 11758
6114	0	0	Ki67+	 11522 11783
6115	0	0	Ki67+	 11522 11975
6116	0	0	Ki67+	 11522 12228
6117	0	0	Ki67+	 11524 11927
6118	0	0	Ki67+	 11526 11946
6119	0	0	Ki67+	 11527 11825
6120	0	0	Ki67+	 11534 11801
6121	0	0	Ki67+	 11541 11823
6122	0	0	Ki67+	 11547 11783
6123	0	0	Ki67+	 11548 11970
6124	0	0	Ki67+	 11557 11853
6125	0	0	Ki67+	 11562 12077
6126	0	0	Ki67+	 11582 11953
6127	0	0	Ki67+	 11587 12405
6128	0	0	Ki67+	 11588 12425
6129	0	0	Ki67+	 11600 12438
6130	0	0	Ki67+	 11601 11761
6131	0	0	Ki67+	 11607 11720
6132	0	0	Ki67+	 11609 11740
6133	0	0	Ki67+	 11611 12334
6134	0	0	Ki67+	 11612 11974
6135	0	0	Ki67+	 11621 12027
6136	0	0	Ki67+	 11622 12434
6137	0	0	Ki67+	 11627 11889
6138	0	0	Ki67+	 11630 11975
6139	0	0	Ki67+	 11630 12000
6140	0	0	Ki67+	 11633 12032
6141	0	0	Ki67+	 11638 11716
6142	0	0	Ki67+	 11646 12024
6143	0	0	Ki67+	 11655 12076
6144	0	0	Ki67+	 11657 12041
6145	0	0	Ki67+	 11658 11737
6146	0	0	Ki67+	 11672 12191
6147	0	0	Ki67+	 11674 11845
6148	0	0	Ki67+	 11675 12413
6149	0	0	Ki67+	 11678 12382
6150	0	0	Ki67+	 11684 11752
6151	0	0	Ki67+	 11684 11904
6152	0	0	Ki67+	 11685 11835
6153	0	0	Ki67+	 11688 11729
6154	0	0	Ki67+	 11697 12077
6155	0	0	Ki67+	 11701 12157
6156	0	0	Ki67+	 11703 11747
6157	0	0	Ki67+	 11730 12120
6158	0	0	Ki67+	 11731 11718
6159	0	0	Ki67+	 11732 11827
6160	0	0	Ki67+	 11743 12173
6161	0	0	Ki67+	 11744 12101
6162	0	0	Ki67+	 11747 12443
6163	0	0	Ki67+	 11752 12077
6164	0	0	Ki67+	 11753 12327
6165	0	0	Ki67+	 11759 11884
6166	0	0	Ki67+	 11763 11750
6167	0	0	Ki67+	 11763 11795
6168	0	0	Ki67+	 11766 12333
6169	0	0	Ki67+	 11769 12193
6170	0	0	Ki67+	 11769 12473
6171	0	0	Ki67+	 11776 12097
6172	0	0	Ki67+	 11778 11799
6173	0	0	Ki67+	 11781 12459
6174	0	0	Ki67+	 11784 11769
6175	0	0	Ki67+	 11785 12135
6176	0	0	Ki67+	 11789 12206
6177	0	0	Ki67+	 11790 11890
6178	0	0	Ki67+	 11791 11795
6179	0	0	Ki67+	 11793 12118
6180	0	0	Ki67+	 11797 12140
6181	0	0	Ki67+	 11798 12475
6182	0	0	Ki67+	 11800 11768
6183	0	0	Ki67+	 11800 12354
6184	0	0	Ki67+	 11806 11883
6185	0	0	Ki67+	 11807 12224
6186	0	0	Ki67+	 11809 11829
6187	0	0	Ki67+	 11814 11806
6188	0	0	Ki67+	 11822 12363
6189	0	0	Ki67+	 11825 12319
6190	0	0	Ki67+	 11837 11904
6191	0	0	Ki67+	 11837 12165
6192	0	0	Ki67+	 11838 11733
6193	0	0	Ki67+	 11838 12360
6194	0	0	Ki67+	 11843 11850
6195	0	0	Ki67+	 11844 12063
6196	0	0	Ki67+	 11846 12301
6197	0	0	Ki67+	 11849 11870
6198	0	0	Ki67+	 11849 12094
6199	0	0	Ki67+	 11851 11986
6200	0	0	Ki67+	 11853 12322
6201	0	0	Ki67+	 11855 12233
6202	0	0	Ki67+	 11856 12037
6203	0	0	Ki67+	 11858 12286
6204	0	0	Ki67+	 11862 12204
6205	0	0	Ki67+	 11862 12310
6206	0	0	Ki67+	 11863 11716
6207	0	0	Ki67+	 11865 12340
6208	0	0	Ki67+	 11866 12114
6209	0	0	Ki67+	 11867 12191
6210	0	0	Ki67+	 11868 12165
6211	0	0	Ki67+	 11871 11970
6212	0	0	Ki67+	 11871 12127
6213	0	0	Ki67+	 11880 11912
6214	0	0	Ki67+	 11880 12055
6215	0	0	Ki67+	 11884 11758
6216	0	0	Ki67+	 11884 12262
6217	0	0	Ki67+	 11884 12448
6218	0	0	Ki67+	 11886 12238
6219	0	0	Ki67+	 11886 12475
6220	0	0	Ki67+	 11888 12417
6221	0	0	Ki67+	 11891 11912
6222	0	0	Ki67+	 11895 11926
6223	0	0	Ki67+	 11896 12106
6224	0	0	Ki67+	 11897 12071
6225	0	0	Ki67+	 11900 11779
6226	0	0	Ki67+	 11904 12508
6227	0	0	Ki67+	 11908 12067
6228	0	0	Ki67+	 11911 11793
6229	0	0	Ki67+	 11914 12185
6230	0	0	Ki67+	 11916 12210
6231	0	0	Ki67+	 11916 12381
6232	0	0	Ki67+	 11917 12100
6233	0	0	Ki67+	 11917 12433
6234	0	0	Ki67+	 11920 12161
6235	0	0	Ki67+	 11923 12145
6236	0	0	Ki67+	 11924 11938
6237	0	0	Ki67+	 11925 12462
6238	0	0	Ki67+	 11928 12207
6239	0	0	Ki67+	 11932 11759
6240	0	0	Ki67+	 11933 12165
6241	0	0	Ki67+	 11935 11916
6242	0	0	Ki67+	 11942 12261
6243	0	0	Ki67+	 11943 11718
6244	0	0	Ki67+	 11943 12142
6245	0	0	Ki67+	 11945 12070
6246	0	0	Ki67+	 11947 11754
6247	0	0	Ki67+	 11949 12114
6248	0	0	Ki67+	 11949 12369
6249	0	0	Ki67+	 11950 11782
6250	0	0	Ki67+	 11958 11968
6251	0	0	Ki67+	 11958 12006
6252	0	0	Ki67+	 11958 12464
6253	0	0	Ki67+	 11959 12506
6254	0	0	Ki67+	 11961 12179
6255	0	0	Ki67+	 11963 12299
6256	0	0	Ki67+	 11964 11782
6257	0	0	Ki67+	 11971 12153
6258	0	0	Ki67+	 11975 11745
6259	0	0	Ki67+	 11976 12073
6260	0	0	Ki67+	 11976 12315
6261	0	0	Ki67+	 11978 11786
6262	0	0	Ki67+	 11979 11718
6263	0	0	Ki67+	 11979 12256
6264	0	0	Ki67+	 11980 11776
6265	0	0	Ki67+	 11980 11967
6266	0	0	Ki67+	 11983 11805
6267	0	0	Ki67+	 11983 11918
6268	0	0	Ki67+	 11983 12227
6269	0	0	Ki67+	 11984 12301
6270	0	0	Ki67+	 11986 12274
6271	0	0	Ki67+	 11990 11821
6272	0	0	Ki67+	 11992 12183
6273	0	0	Ki67+	 11993 12113
6274	0	0	Ki67+	 11996 11771
6275	0	0	Ki67+	 11997 11870
6276	0	0	Ki67+	 12003 12410
6277	0	0	Ki67+	 12004 11792
6278	0	0	Ki67+	 12007 12328
6279	0	0	Ki67+	 12013 11851
6280	0	0	Ki67+	 12014 12303
6281	0	0	Ki67+	 12016 12225
6282	0	0	Ki67+	 12016 12321
6283	0	0	Ki67+	 12017 12198
6284	0	0	Ki67+	 12017 12349
6285	0	0	Ki67+	 12019 12016
6286	0	0	Ki67+	 12019 12242
6287	0	0	Ki67+	 12022 12419
6288	0	0	Ki67+	 12027 12462
6289	0	0	Ki67+	 12028 12120
6290	0	0	Ki67+	 12028 12443
6291	0	0	Ki67+	 12030 12165
6292	0	0	Ki67+	 12031 12283
6293	0	0	Ki67+	 12033 12198
6294	0	0	Ki67+	 12036 12311
6295	0	0	Ki67+	 12038 11769
6296	0	0	Ki67+	 12038 12227
6297	0	0	Ki67+	 12039 11813
6298	0	0	Ki67+	 12040 11969
6299	0	0	Ki67+	 12040 12481
6300	0	0	Ki67+	 12042 12331
6301	0	0	Ki67+	 12042 12364
6302	0	0	Ki67+	 12043 12006
6303	0	0	Ki67+	 12046 11828
6304	0	0	Ki67+	 12050 12142
6305	0	0	Ki67+	 12050 12198
6306	0	0	Ki67+	 12053 11803
6307	0	0	Ki67+	 12056 11920
6308	0	0	Ki67+	 12056 11970
6309	0	0	Ki67+	 12057 12387
6310	0	0	Ki67+	 12058 11816
6311	0	0	Ki67+	 12062 11983
6312	0	0	Ki67+	 12065 12011
6313	0	0	Ki67+	 12066 12167
6314	0	0	Ki67+	 12068 11857
6315	0	0	Ki67+	 12070 12036
6316	0	0	Ki67+	 12070 12227
6317	0	0	Ki67+	 12074 11942
6318	0	0	Ki67+	 12074 12348
6319	0	0	Ki67+	 12076 11899
6320	0	0	Ki67+	 12079 11819
6321	0	0	Ki67+	 12079 12069
6322	0	0	Ki67+	 12080 12055
6323	0	0	Ki67+	 12080 12135
6324	0	0	Ki67+	 12082 11919
6325	0	0	Ki67+	 12085 12167
6326	0	0	Ki67+	 12086 11982
6327	0	0	Ki67+	 12086 12191
6328	0	0	Ki67+	 12087 12359
6329	0	0	Ki67+	 12088 11796
6330	0	0	Ki67+	 12090 11909
6331	0	0	Ki67+	 12090 12260
6332	0	0	Ki67+	 12092 12091
6333	0	0	Ki67+	 12092 12449
6334	0	0	Ki67+	 12094 11865
6335	0	0	Ki67+	 12096 12426
6336	0	0	Ki67+	 12097 11835
6337	0	0	Ki67+	 12099 12009
6338	0	0	Ki67+	 12099 12279
6339	0	0	Ki67+	 12100 12048
6340	0	0	Ki67+	 12101 11927
6341	0	0	Ki67+	 12105 11991
6342	0	0	Ki67+	 12107 12367
6343	0	0	Ki67+	 12110 12181
6344	0	0	Ki67+	 12112 12420
6345	0	0	Ki67+	 12114 11808
6346	0	0	Ki67+	 12115 11837
6347	0	0	Ki67+	 12117 12397
6348	0	0	Ki67+	 12118 12019
6349	0	0	Ki67+	 12119 12070
6350	0	0	Ki67+	 12120 11962
6351	0	0	Ki67+	 12120 12106
6352	0	0	Ki67+	 12120 12455
6353	0	0	Ki67+	 12127 12421
6354	0	0	Ki67+	 11330 12813
6355	0	0	Ki67+	 11432 13197
6356	0	0	Ki67+	 11452 12911
6357	0	0	Ki67+	 11465 12943
6358	0	0	Ki67+	 11482 12626
6359	0	0	Ki67+	 11551 12911
6360	0	0	Ki67+	 11552 12690
6361	0	0	Ki67+	 11553 13122
6362	0	0	Ki67+	 11555 13100
6363	0	0	Ki67+	 11580 12578
6364	0	0	Ki67+	 11581 12879
6365	0	0	Ki67+	 11622 13096
6366	0	0	Ki67+	 11637 13173
6367	0	0	Ki67+	 11695 13123
6368	0	0	Ki67+	 11701 13141
6369	0	0	Ki67+	 11714 13022
6370	0	0	Ki67+	 11719 12817
6371	0	0	Ki67+	 11731 13076
6372	0	0	Ki67+	 11738 12963
6373	0	0	Ki67+	 11752 13084
6374	0	0	Ki67+	 11777 13174
6375	0	0	Ki67+	 11784 12558
6376	0	0	Ki67+	 11859 13195
6377	0	0	Ki67+	 11924 12769
6378	0	0	Ki67+	 11931 13213
6379	0	0	Ki67+	 11950 13262
6380	0	0	Ki67+	 11956 12539
6381	0	0	Ki67+	 11963 13195
6382	0	0	Ki67+	 11973 12569
6383	0	0	Ki67+	 11982 12722
6384	0	0	Ki67+	 11985 13214
6385	0	0	Ki67+	 12023 12634
6386	0	0	Ki67+	 12038 12955
6387	0	0	Ki67+	 12046 12983
6388	0	0	Ki67+	 12071 12558
6389	0	0	Ki67+	 12073 12534
6390	0	0	Ki67+	 12073 13000
6391	0	0	Ki67+	 12086 12572
6392	0	0	Ki67+	 12087 12590
6393	0	0	Ki67+	 12088 13012
6394	0	0	Ki67+	 12094 12641
6395	0	0	Ki67+	 12101 13022
6396	0	0	Ki67+	 12107 12891
6397	0	0	Ki67+	 12114 12591
6398	0	0	Ki67+	 12114 13157
6399	0	0	Ki67+	 12123 12992
6400	0	0	Ki67+	 12124 13264
6401	0	0	Ki67+	 11333 13499
6402	0	0	Ki67+	 11343 13617
6403	0	0	Ki67+	 11343 14075
6404	0	0	Ki67+	 11343 14107
6405	0	0	Ki67+	 11357 13402
6406	0	0	Ki67+	 11361 14011
6407	0	0	Ki67+	 11364 14076
6408	0	0	Ki67+	 11381 13398
6409	0	0	Ki67+	 11382 14079
6410	0	0	Ki67+	 11383 14106
6411	0	0	Ki67+	 11387 14038
6412	0	0	Ki67+	 11402 13516
6413	0	0	Ki67+	 11405 13828
6414	0	0	Ki67+	 11408 13697
6415	0	0	Ki67+	 11408 13814
6416	0	0	Ki67+	 11409 13409
6417	0	0	Ki67+	 11411 14088
6418	0	0	Ki67+	 11412 13490
6419	0	0	Ki67+	 11412 13518
6420	0	0	Ki67+	 11416 13867
6421	0	0	Ki67+	 11422 13649
6422	0	0	Ki67+	 11424 13843
6423	0	0	Ki67+	 11432 13411
6424	0	0	Ki67+	 11437 13877
6425	0	0	Ki67+	 11439 13499
6426	0	0	Ki67+	 11439 14018
6427	0	0	Ki67+	 11443 13695
6428	0	0	Ki67+	 11444 13647
6429	0	0	Ki67+	 11448 13580
6430	0	0	Ki67+	 11450 14033
6431	0	0	Ki67+	 11452 13782
6432	0	0	Ki67+	 11453 13708
6433	0	0	Ki67+	 11463 13932
6434	0	0	Ki67+	 11464 13798
6435	0	0	Ki67+	 11465 13814
6436	0	0	Ki67+	 11466 13532
6437	0	0	Ki67+	 11469 13782
6438	0	0	Ki67+	 11469 13900
6439	0	0	Ki67+	 11469 13917
6440	0	0	Ki67+	 11472 13506
6441	0	0	Ki67+	 11472 13571
6442	0	0	Ki67+	 11477 14028
6443	0	0	Ki67+	 11478 13710
6444	0	0	Ki67+	 11480 13933
6445	0	0	Ki67+	 11484 14043
6446	0	0	Ki67+	 11490 13826
6447	0	0	Ki67+	 11491 13582
6448	0	0	Ki67+	 11492 13960
6449	0	0	Ki67+	 11494 13500
6450	0	0	Ki67+	 11496 13900
6451	0	0	Ki67+	 11500 14053
6452	0	0	Ki67+	 11502 13972
6453	0	0	Ki67+	 11504 13944
6454	0	0	Ki67+	 11504 14004
6455	0	0	Ki67+	 11505 13713
6456	0	0	Ki67+	 11507 13911
6457	0	0	Ki67+	 11513 13748
6458	0	0	Ki67+	 11516 13600
6459	0	0	Ki67+	 11518 13625
6460	0	0	Ki67+	 11520 13913
6461	0	0	Ki67+	 11520 14005
6462	0	0	Ki67+	 11521 13506
6463	0	0	Ki67+	 11522 13833
6464	0	0	Ki67+	 11527 13737
6465	0	0	Ki67+	 11529 13954
6466	0	0	Ki67+	 11531 13674
6467	0	0	Ki67+	 11532 13627
6468	0	0	Ki67+	 11533 13770
6469	0	0	Ki67+	 11533 14064
6470	0	0	Ki67+	 11536 13851
6471	0	0	Ki67+	 11538 14023
6472	0	0	Ki67+	 11539 13923
6473	0	0	Ki67+	 11541 13703
6474	0	0	Ki67+	 11558 13998
6475	0	0	Ki67+	 11566 13399
6476	0	0	Ki67+	 11569 13572
6477	0	0	Ki67+	 11572 13642
6478	0	0	Ki67+	 11573 14020
6479	0	0	Ki67+	 11576 13949
6480	0	0	Ki67+	 11581 13587
6481	0	0	Ki67+	 11585 13942
6482	0	0	Ki67+	 11585 14076
6483	0	0	Ki67+	 11588 13749
6484	0	0	Ki67+	 11591 14049
6485	0	0	Ki67+	 11600 13608
6486	0	0	Ki67+	 11600 13682
6487	0	0	Ki67+	 11603 14025
6488	0	0	Ki67+	 11603 14058
6489	0	0	Ki67+	 11604 13407
6490	0	0	Ki67+	 11611 14103
6491	0	0	Ki67+	 11622 13849
6492	0	0	Ki67+	 11627 13950
6493	0	0	Ki67+	 11628 13935
6494	0	0	Ki67+	 11636 13690
6495	0	0	Ki67+	 11637 14055
6496	0	0	Ki67+	 11640 13928
6497	0	0	Ki67+	 11645 13520
6498	0	0	Ki67+	 11646 13879
6499	0	0	Ki67+	 11650 13470
6500	0	0	Ki67+	 11656 13867
6501	0	0	Ki67+	 11657 14057
6502	0	0	Ki67+	 11662 13884
6503	0	0	Ki67+	 11666 13690
6504	0	0	Ki67+	 11667 13539
6505	0	0	Ki67+	 11672 13663
6506	0	0	Ki67+	 11676 13479
6507	0	0	Ki67+	 11680 13509
6508	0	0	Ki67+	 11683 13902
6509	0	0	Ki67+	 11691 13368
6510	0	0	Ki67+	 11692 13542
6511	0	0	Ki67+	 11694 13984
6512	0	0	Ki67+	 11698 13446
6513	0	0	Ki67+	 11704 14050
6514	0	0	Ki67+	 11705 13426
6515	0	0	Ki67+	 11715 13516
6516	0	0	Ki67+	 11717 13463
6517	0	0	Ki67+	 11719 13437
6518	0	0	Ki67+	 11719 14044
6519	0	0	Ki67+	 11720 13503
6520	0	0	Ki67+	 11721 13400
6521	0	0	Ki67+	 11722 13942
6522	0	0	Ki67+	 11725 13447
6523	0	0	Ki67+	 11735 13961
6524	0	0	Ki67+	 11743 14050
6525	0	0	Ki67+	 11748 13994
6526	0	0	Ki67+	 11755 13709
6527	0	0	Ki67+	 11761 13971
6528	0	0	Ki67+	 11768 13983
6529	0	0	Ki67+	 11771 14064
6530	0	0	Ki67+	 11773 13453
6531	0	0	Ki67+	 11774 13441
6532	0	0	Ki67+	 11774 13889
6533	0	0	Ki67+	 11778 13805
6534	0	0	Ki67+	 11785 13380
6535	0	0	Ki67+	 11786 13961
6536	0	0	Ki67+	 11787 13745
6537	0	0	Ki67+	 11787 14008
6538	0	0	Ki67+	 11790 13661
6539	0	0	Ki67+	 11798 14037
6540	0	0	Ki67+	 11799 13868
6541	0	0	Ki67+	 11816 14040
6542	0	0	Ki67+	 11819 13650
6543	0	0	Ki67+	 11829 13713
6544	0	0	Ki67+	 11841 13757
6545	0	0	Ki67+	 11852 14080
6546	0	0	Ki67+	 11871 13501
6547	0	0	Ki67+	 11871 13903
6548	0	0	Ki67+	 11878 13784
6549	0	0	Ki67+	 11878 14047
6550	0	0	Ki67+	 11892 13776
6551	0	0	Ki67+	 11898 13643
6552	0	0	Ki67+	 11904 13795
6553	0	0	Ki67+	 11910 13585
6554	0	0	Ki67+	 11914 13745
6555	0	0	Ki67+	 11915 13888
6556	0	0	Ki67+	 11918 13855
6557	0	0	Ki67+	 11920 14102
6558	0	0	Ki67+	 11930 13625
6559	0	0	Ki67+	 11941 14095
6560	0	0	Ki67+	 11943 13911
6561	0	0	Ki67+	 11944 13671
6562	0	0	Ki67+	 11944 13855
6563	0	0	Ki67+	 11950 13821
6564	0	0	Ki67+	 11952 13608
6565	0	0	Ki67+	 11954 13832
6566	0	0	Ki67+	 11957 14094
6567	0	0	Ki67+	 11967 13879
6568	0	0	Ki67+	 11978 13806
6569	0	0	Ki67+	 11981 13913
6570	0	0	Ki67+	 11987 13813
6571	0	0	Ki67+	 12003 13550
6572	0	0	Ki67+	 12012 13747
6573	0	0	Ki67+	 12027 13677
6574	0	0	Ki67+	 12031 13843
6575	0	0	Ki67+	 12032 13721
6576	0	0	Ki67+	 12033 13664
6577	0	0	Ki67+	 12039 13468
6578	0	0	Ki67+	 12053 13582
6579	0	0	Ki67+	 12059 13706
6580	0	0	Ki67+	 12064 13598
6581	0	0	Ki67+	 12069 13925
6582	0	0	Ki67+	 12074 13536
6583	0	0	Ki67+	 12075 14102
6584	0	0	Ki67+	 12084 13968
6585	0	0	Ki67+	 12086 13333
6586	0	0	Ki67+	 12088 13829
6587	0	0	Ki67+	 12088 13945
6588	0	0	Ki67+	 12102 14110
6589	0	0	Ki67+	 12104 13868
6590	0	0	Ki67+	 12110 13978
6591	0	0	Ki67+	 12111 13320
6592	0	0	Ki67+	 12113 13926
6593	0	0	Ki67+	 12117 13905
6594	0	0	Ki67+	 12121 13838
6595	0	0	Ki67+	 12121 13886
6596	0	0	Ki67+	 11375 14314
6597	0	0	Ki67+	 11378 14537
6598	0	0	Ki67+	 11386 14274
6599	0	0	Ki67+	 11398 14306
6600	0	0	Ki67+	 11411 14324
6601	0	0	Ki67+	 11411 14483
6602	0	0	Ki67+	 11415 14284
6603	0	0	Ki67+	 11417 14587
6604	0	0	Ki67+	 11420 14498
6605	0	0	Ki67+	 11424 14129
6606	0	0	Ki67+	 11425 14293
6607	0	0	Ki67+	 11438 14346
6608	0	0	Ki67+	 11439 14117
6609	0	0	Ki67+	 11440 14318
6610	0	0	Ki67+	 11441 14617
6611	0	0	Ki67+	 11447 14156
6612	0	0	Ki67+	 11449 14122
6613	0	0	Ki67+	 11456 14670
6614	0	0	Ki67+	 11460 14314
6615	0	0	Ki67+	 11461 14161
6616	0	0	Ki67+	 11483 14665
6617	0	0	Ki67+	 11486 14335
6618	0	0	Ki67+	 11489 14129
6619	0	0	Ki67+	 11490 14185
6620	0	0	Ki67+	 11490 14223
6621	0	0	Ki67+	 11497 14162
6622	0	0	Ki67+	 11505 14359
6623	0	0	Ki67+	 11509 14211
6624	0	0	Ki67+	 11515 14517
6625	0	0	Ki67+	 11518 14552
6626	0	0	Ki67+	 11526 14605
6627	0	0	Ki67+	 11529 14625
6628	0	0	Ki67+	 11533 14519
6629	0	0	Ki67+	 11545 14349
6630	0	0	Ki67+	 11559 14218
6631	0	0	Ki67+	 11560 14429
6632	0	0	Ki67+	 11565 14543
6633	0	0	Ki67+	 11571 14289
6634	0	0	Ki67+	 11573 14132
6635	0	0	Ki67+	 11573 14418
6636	0	0	Ki67+	 11578 14247
6637	0	0	Ki67+	 11579 14718
6638	0	0	Ki67+	 11583 14700
6639	0	0	Ki67+	 11586 14562
6640	0	0	Ki67+	 11591 14284
6641	0	0	Ki67+	 11592 14463
6642	0	0	Ki67+	 11594 14495
6643	0	0	Ki67+	 11594 14809
6644	0	0	Ki67+	 11596 14779
6645	0	0	Ki67+	 11597 14223
6646	0	0	Ki67+	 11599 14444
6647	0	0	Ki67+	 11602 14605
6648	0	0	Ki67+	 11608 14410
6649	0	0	Ki67+	 11609 14493
6650	0	0	Ki67+	 11611 14522
6651	0	0	Ki67+	 11612 14356
6652	0	0	Ki67+	 11614 14458
6653	0	0	Ki67+	 11623 14650
6654	0	0	Ki67+	 11624 14142
6655	0	0	Ki67+	 11631 14535
6656	0	0	Ki67+	 11636 14800
6657	0	0	Ki67+	 11647 14445
6658	0	0	Ki67+	 11647 14618
6659	0	0	Ki67+	 11649 14130
6660	0	0	Ki67+	 11651 14471
6661	0	0	Ki67+	 11652 14729
6662	0	0	Ki67+	 11657 14499
6663	0	0	Ki67+	 11661 14162
6664	0	0	Ki67+	 11666 14180
6665	0	0	Ki67+	 11666 14540
6666	0	0	Ki67+	 11667 14523
6667	0	0	Ki67+	 11670 14647
6668	0	0	Ki67+	 11675 14253
6669	0	0	Ki67+	 11684 14259
6670	0	0	Ki67+	 11686 14787
6671	0	0	Ki67+	 11686 14849
6672	0	0	Ki67+	 11700 14670
6673	0	0	Ki67+	 11708 14372
6674	0	0	Ki67+	 11709 14700
6675	0	0	Ki67+	 11710 14770
6676	0	0	Ki67+	 11712 14869
6677	0	0	Ki67+	 11721 14374
6678	0	0	Ki67+	 11730 14680
6679	0	0	Ki67+	 11731 14585
6680	0	0	Ki67+	 11754 14895
6681	0	0	Ki67+	 11755 14383
6682	0	0	Ki67+	 11756 14483
6683	0	0	Ki67+	 11759 14285
6684	0	0	Ki67+	 11764 14831
6685	0	0	Ki67+	 11773 14377
6686	0	0	Ki67+	 11774 14136
6687	0	0	Ki67+	 11776 14837
6688	0	0	Ki67+	 11777 14304
6689	0	0	Ki67+	 11777 14558
6690	0	0	Ki67+	 11778 14343
6691	0	0	Ki67+	 11781 14231
6692	0	0	Ki67+	 11784 14573
6693	0	0	Ki67+	 11786 14800
6694	0	0	Ki67+	 11789 14348
6695	0	0	Ki67+	 11792 14639
6696	0	0	Ki67+	 11795 14223
6697	0	0	Ki67+	 11799 14762
6698	0	0	Ki67+	 11801 14392
6699	0	0	Ki67+	 11805 14434
6700	0	0	Ki67+	 11805 14905
6701	0	0	Ki67+	 11809 14171
6702	0	0	Ki67+	 11809 14357
6703	0	0	Ki67+	 11811 14318
6704	0	0	Ki67+	 11813 14150
6705	0	0	Ki67+	 11827 14205
6706	0	0	Ki67+	 11827 14400
6707	0	0	Ki67+	 11828 14371
6708	0	0	Ki67+	 11828 14633
6709	0	0	Ki67+	 11833 14174
6710	0	0	Ki67+	 11839 14317
6711	0	0	Ki67+	 11841 14694
6712	0	0	Ki67+	 11842 14276
6713	0	0	Ki67+	 11847 14415
6714	0	0	Ki67+	 11853 14620
6715	0	0	Ki67+	 11860 14716
6716	0	0	Ki67+	 11863 14197
6717	0	0	Ki67+	 11865 14431
6718	0	0	Ki67+	 11866 14286
6719	0	0	Ki67+	 11883 14224
6720	0	0	Ki67+	 11883 14431
6721	0	0	Ki67+	 11884 14701
6722	0	0	Ki67+	 11885 14348
6723	0	0	Ki67+	 11897 14361
6724	0	0	Ki67+	 11907 14893
6725	0	0	Ki67+	 11909 14254
6726	0	0	Ki67+	 11914 14294
6727	0	0	Ki67+	 11914 14379
6728	0	0	Ki67+	 11921 14465
6729	0	0	Ki67+	 11935 14450
6730	0	0	Ki67+	 11942 14403
6731	0	0	Ki67+	 11943 14287
6732	0	0	Ki67+	 11954 14482
6733	0	0	Ki67+	 11965 14428
6734	0	0	Ki67+	 11975 14338
6735	0	0	Ki67+	 11976 14488
6736	0	0	Ki67+	 11978 14308
6737	0	0	Ki67+	 11984 14324
6738	0	0	Ki67+	 11989 14435
6739	0	0	Ki67+	 11993 14894
6740	0	0	Ki67+	 11997 14906
6741	0	0	Ki67+	 12002 14441
6742	0	0	Ki67+	 12007 14503
6743	0	0	Ki67+	 12009 14338
6744	0	0	Ki67+	 12009 14657
6745	0	0	Ki67+	 12011 14391
6746	0	0	Ki67+	 12015 14435
6747	0	0	Ki67+	 12017 14624
6748	0	0	Ki67+	 12024 14442
6749	0	0	Ki67+	 12028 14401
6750	0	0	Ki67+	 12034 14214
6751	0	0	Ki67+	 12037 14373
6752	0	0	Ki67+	 12042 14438
6753	0	0	Ki67+	 12045 14632
6754	0	0	Ki67+	 12047 14676
6755	0	0	Ki67+	 12049 14352
6756	0	0	Ki67+	 12049 14600
6757	0	0	Ki67+	 12053 14403
6758	0	0	Ki67+	 12054 14476
6759	0	0	Ki67+	 12057 14636
6760	0	0	Ki67+	 12063 14196
6761	0	0	Ki67+	 12063 14694
6762	0	0	Ki67+	 12065 14244
6763	0	0	Ki67+	 12071 14133
6764	0	0	Ki67+	 12072 14376
6765	0	0	Ki67+	 12074 14710
6766	0	0	Ki67+	 12074 14883
6767	0	0	Ki67+	 12075 14161
6768	0	0	Ki67+	 12079 14658
6769	0	0	Ki67+	 12081 14332
6770	0	0	Ki67+	 12083 14279
6771	0	0	Ki67+	 12089 14340
6772	0	0	Ki67+	 12091 14470
6773	0	0	Ki67+	 12091 14699
6774	0	0	Ki67+	 12094 14307
6775	0	0	Ki67+	 12097 14557
6776	0	0	Ki67+	 12101 14872
6777	0	0	Ki67+	 12103 14202
6778	0	0	Ki67+	 12103 14241
6779	0	0	Ki67+	 12103 14345
6780	0	0	Ki67+	 12117 14264
6781	0	0	Ki67+	 12118 14318
6782	0	0	Ki67+	 12126 14700
6783	0	0	Ki67+	 11339 15324
6784	0	0	Ki67+	 11355 15509
6785	0	0	Ki67+	 11359 15577
6786	0	0	Ki67+	 11360 15417
6787	0	0	Ki67+	 11368 15547
6788	0	0	Ki67+	 11371 15245
6789	0	0	Ki67+	 11374 15343
6790	0	0	Ki67+	 11377 15706
6791	0	0	Ki67+	 11382 15354
6792	0	0	Ki67+	 11385 15258
6793	0	0	Ki67+	 11389 15552
6794	0	0	Ki67+	 11397 15687
6795	0	0	Ki67+	 11398 15397
6796	0	0	Ki67+	 11398 15639
6797	0	0	Ki67+	 11403 15491
6798	0	0	Ki67+	 11414 15636
6799	0	0	Ki67+	 11416 15277
6800	0	0	Ki67+	 11417 15702
6801	0	0	Ki67+	 11422 15582
6802	0	0	Ki67+	 11422 15684
6803	0	0	Ki67+	 11431 15569
6804	0	0	Ki67+	 11449 15538
6805	0	0	Ki67+	 11452 15557
6806	0	0	Ki67+	 11461 15629
6807	0	0	Ki67+	 11462 14989
6808	0	0	Ki67+	 11463 14978
6809	0	0	Ki67+	 11480 15340
6810	0	0	Ki67+	 11496 15238
6811	0	0	Ki67+	 11502 15501
6812	0	0	Ki67+	 11505 15230
6813	0	0	Ki67+	 11507 15698
6814	0	0	Ki67+	 11511 15673
6815	0	0	Ki67+	 11522 14967
6816	0	0	Ki67+	 11526 15104
6817	0	0	Ki67+	 11546 15688
6818	0	0	Ki67+	 11547 15518
6819	0	0	Ki67+	 11554 15700
6820	0	0	Ki67+	 11557 15309
6821	0	0	Ki67+	 11559 15667
6822	0	0	Ki67+	 11560 14953
6823	0	0	Ki67+	 11569 15522
6824	0	0	Ki67+	 11572 14961
6825	0	0	Ki67+	 11573 15385
6826	0	0	Ki67+	 11577 15658
6827	0	0	Ki67+	 11588 15115
6828	0	0	Ki67+	 11594 14989
6829	0	0	Ki67+	 11594 15667
6830	0	0	Ki67+	 11602 15273
6831	0	0	Ki67+	 11615 15398
6832	0	0	Ki67+	 11636 15382
6833	0	0	Ki67+	 11639 15289
6834	0	0	Ki67+	 11644 15498
6835	0	0	Ki67+	 11648 15191
6836	0	0	Ki67+	 11648 15384
6837	0	0	Ki67+	 11651 15131
6838	0	0	Ki67+	 11664 14961
6839	0	0	Ki67+	 11671 15221
6840	0	0	Ki67+	 11672 15514
6841	0	0	Ki67+	 11680 15192
6842	0	0	Ki67+	 11687 15086
6843	0	0	Ki67+	 11691 15358
6844	0	0	Ki67+	 11695 15379
6845	0	0	Ki67+	 11696 15171
6846	0	0	Ki67+	 11696 15523
6847	0	0	Ki67+	 11698 15405
6848	0	0	Ki67+	 11701 15498
6849	0	0	Ki67+	 11704 15352
6850	0	0	Ki67+	 11707 15225
6851	0	0	Ki67+	 11710 15287
6852	0	0	Ki67+	 11718 15665
6853	0	0	Ki67+	 11721 15276
6854	0	0	Ki67+	 11726 15376
6855	0	0	Ki67+	 11727 15164
6856	0	0	Ki67+	 11732 15352
6857	0	0	Ki67+	 11744 14929
6858	0	0	Ki67+	 11749 15464
6859	0	0	Ki67+	 11754 15669
6860	0	0	Ki67+	 11764 15465
6861	0	0	Ki67+	 11770 15671
6862	0	0	Ki67+	 11772 14920
6863	0	0	Ki67+	 11777 15273
6864	0	0	Ki67+	 11780 15355
6865	0	0	Ki67+	 11791 15348
6866	0	0	Ki67+	 11791 15702
6867	0	0	Ki67+	 11797 15596
6868	0	0	Ki67+	 11798 14935
6869	0	0	Ki67+	 11816 15329
6870	0	0	Ki67+	 11824 15604
6871	0	0	Ki67+	 11829 14940
6872	0	0	Ki67+	 11829 15376
6873	0	0	Ki67+	 11831 15622
6874	0	0	Ki67+	 11834 15330
6875	0	0	Ki67+	 11835 15210
6876	0	0	Ki67+	 11848 15637
6877	0	0	Ki67+	 11852 15383
6878	0	0	Ki67+	 11857 14934
6879	0	0	Ki67+	 11859 14952
6880	0	0	Ki67+	 11859 15337
6881	0	0	Ki67+	 11862 15233
6882	0	0	Ki67+	 11864 15102
6883	0	0	Ki67+	 11876 15655
6884	0	0	Ki67+	 11882 15384
6885	0	0	Ki67+	 11884 14939
6886	0	0	Ki67+	 11887 14970
6887	0	0	Ki67+	 11887 15520
6888	0	0	Ki67+	 11899 15375
6889	0	0	Ki67+	 11904 15537
6890	0	0	Ki67+	 11909 14941
6891	0	0	Ki67+	 11911 15345
6892	0	0	Ki67+	 11913 15031
6893	0	0	Ki67+	 11913 15425
6894	0	0	Ki67+	 11913 15664
6895	0	0	Ki67+	 11914 15489
6896	0	0	Ki67+	 11914 15557
6897	0	0	Ki67+	 11915 15456
6898	0	0	Ki67+	 11919 15079
6899	0	0	Ki67+	 11926 15372
6900	0	0	Ki67+	 11927 15230
6901	0	0	Ki67+	 11932 15643
6902	0	0	Ki67+	 11933 15391
6903	0	0	Ki67+	 11939 15053
6904	0	0	Ki67+	 11948 15126
6905	0	0	Ki67+	 11950 14957
6906	0	0	Ki67+	 11952 15438
6907	0	0	Ki67+	 11956 15418
6908	0	0	Ki67+	 11961 14980
6909	0	0	Ki67+	 11962 15082
6910	0	0	Ki67+	 11965 15396
6911	0	0	Ki67+	 11966 14915
6912	0	0	Ki67+	 11975 15064
6913	0	0	Ki67+	 11980 14953
6914	0	0	Ki67+	 11992 15651
6915	0	0	Ki67+	 11994 15350
6916	0	0	Ki67+	 11999 15702
6917	0	0	Ki67+	 12002 15108
6918	0	0	Ki67+	 12007 15080
6919	0	0	Ki67+	 12010 15063
6920	0	0	Ki67+	 12013 15447
6921	0	0	Ki67+	 12023 15666
6922	0	0	Ki67+	 12026 15347
6923	0	0	Ki67+	 12027 15099
6924	0	0	Ki67+	 12035 15042
6925	0	0	Ki67+	 12035 15400
6926	0	0	Ki67+	 12036 15511
6927	0	0	Ki67+	 12037 15378
6928	0	0	Ki67+	 12040 15454
6929	0	0	Ki67+	 12048 14934
6930	0	0	Ki67+	 12050 15512
6931	0	0	Ki67+	 12054 15170
6932	0	0	Ki67+	 12055 15670
6933	0	0	Ki67+	 12056 15468
6934	0	0	Ki67+	 12060 15357
6935	0	0	Ki67+	 12065 14943
6936	0	0	Ki67+	 12065 15406
6937	0	0	Ki67+	 12068 15440
6938	0	0	Ki67+	 12080 15523
6939	0	0	Ki67+	 12080 15668
6940	0	0	Ki67+	 12083 15490
6941	0	0	Ki67+	 12085 15103
6942	0	0	Ki67+	 12086 14957
6943	0	0	Ki67+	 12096 15294
6944	0	0	Ki67+	 12098 15598
6945	0	0	Ki67+	 12099 15135
6946	0	0	Ki67+	 12100 14947
6947	0	0	Ki67+	 12101 15242
6948	0	0	Ki67+	 12104 15099
6949	0	0	Ki67+	 12108 15191
6950	0	0	Ki67+	 12123 15159
6951	0	0	Ki67+	 12124 15240
6952	0	0	Ki67+	 11333 16242
6953	0	0	Ki67+	 11336 15905
6954	0	0	Ki67+	 11347 16229
6955	0	0	Ki67+	 11354 15919
6956	0	0	Ki67+	 11354 15993
6957	0	0	Ki67+	 11364 16290
6958	0	0	Ki67+	 11371 16316
6959	0	0	Ki67+	 11375 16002
6960	0	0	Ki67+	 11378 16251
6961	0	0	Ki67+	 11381 15927
6962	0	0	Ki67+	 11386 16282
6963	0	0	Ki67+	 11390 15768
6964	0	0	Ki67+	 11402 16001
6965	0	0	Ki67+	 11405 16330
6966	0	0	Ki67+	 11405 16347
6967	0	0	Ki67+	 11406 16287
6968	0	0	Ki67+	 11415 15730
6969	0	0	Ki67+	 11415 15775
6970	0	0	Ki67+	 11421 15984
6971	0	0	Ki67+	 11421 16260
6972	0	0	Ki67+	 11425 16324
6973	0	0	Ki67+	 11427 16357
6974	0	0	Ki67+	 11436 16307
6975	0	0	Ki67+	 11446 16211
6976	0	0	Ki67+	 11447 16276
6977	0	0	Ki67+	 11448 15739
6978	0	0	Ki67+	 11457 16044
6979	0	0	Ki67+	 11462 16348
6980	0	0	Ki67+	 11468 16314
6981	0	0	Ki67+	 11472 15755
6982	0	0	Ki67+	 11478 16328
6983	0	0	Ki67+	 11484 16045
6984	0	0	Ki67+	 11497 15763
6985	0	0	Ki67+	 11500 15753
6986	0	0	Ki67+	 11505 15741
6987	0	0	Ki67+	 11510 15764
6988	0	0	Ki67+	 11515 16031
6989	0	0	Ki67+	 11535 15788
6990	0	0	Ki67+	 11536 15842
6991	0	0	Ki67+	 11545 16130
6992	0	0	Ki67+	 11551 16356
6993	0	0	Ki67+	 11565 15855
6994	0	0	Ki67+	 11569 16359
6995	0	0	Ki67+	 11571 15819
6996	0	0	Ki67+	 11571 16189
6997	0	0	Ki67+	 11574 15730
6998	0	0	Ki67+	 11581 15880
6999	0	0	Ki67+	 11582 15895
7000	0	0	Ki67+	 11584 16297
7001	0	0	Ki67+	 11590 16076
7002	0	0	Ki67+	 11592 15723
7003	0	0	Ki67+	 11602 16339
7004	0	0	Ki67+	 11609 15735
7005	0	0	Ki67+	 11623 15921
7006	0	0	Ki67+	 11623 16089
7007	0	0	Ki67+	 11627 15845
7008	0	0	Ki67+	 11634 16209
7009	0	0	Ki67+	 11646 16113
7010	0	0	Ki67+	 11647 15768
7011	0	0	Ki67+	 11647 15958
7012	0	0	Ki67+	 11658 15754
7013	0	0	Ki67+	 11666 15979
7014	0	0	Ki67+	 11671 15913
7015	0	0	Ki67+	 11671 16002
7016	0	0	Ki67+	 11680 15928
7017	0	0	Ki67+	 11683 15990
7018	0	0	Ki67+	 11689 15719
7019	0	0	Ki67+	 11695 15766
7020	0	0	Ki67+	 11704 15728
7021	0	0	Ki67+	 11704 16233
7022	0	0	Ki67+	 11712 15774
7023	0	0	Ki67+	 11713 16095
7024	0	0	Ki67+	 11718 16114
7025	0	0	Ki67+	 11718 16415
7026	0	0	Ki67+	 11721 15944
7027	0	0	Ki67+	 11729 16305
7028	0	0	Ki67+	 11736 15741
7029	0	0	Ki67+	 11741 16028
7030	0	0	Ki67+	 11755 15783
7031	0	0	Ki67+	 11761 15949
7032	0	0	Ki67+	 11767 16031
7033	0	0	Ki67+	 11769 15795
7034	0	0	Ki67+	 11772 16413
7035	0	0	Ki67+	 11777 15777
7036	0	0	Ki67+	 11777 16138
7037	0	0	Ki67+	 11782 16462
7038	0	0	Ki67+	 11786 16369
7039	0	0	Ki67+	 11787 15734
7040	0	0	Ki67+	 11794 15806
7041	0	0	Ki67+	 11795 16302
7042	0	0	Ki67+	 11796 16342
7043	0	0	Ki67+	 11802 16413
7044	0	0	Ki67+	 11803 15965
7045	0	0	Ki67+	 11805 15720
7046	0	0	Ki67+	 11805 16130
7047	0	0	Ki67+	 11805 16389
7048	0	0	Ki67+	 11806 16342
7049	0	0	Ki67+	 11811 15747
7050	0	0	Ki67+	 11811 15765
7051	0	0	Ki67+	 11812 16321
7052	0	0	Ki67+	 11815 16362
7053	0	0	Ki67+	 11820 16480
7054	0	0	Ki67+	 11821 16499
7055	0	0	Ki67+	 11823 15819
7056	0	0	Ki67+	 11826 15976
7057	0	0	Ki67+	 11827 16042
7058	0	0	Ki67+	 11828 16162
7059	0	0	Ki67+	 11828 16362
7060	0	0	Ki67+	 11835 16203
7061	0	0	Ki67+	 11835 16342
7062	0	0	Ki67+	 11837 16494
7063	0	0	Ki67+	 11843 16058
7064	0	0	Ki67+	 11846 16318
7065	0	0	Ki67+	 11849 15978
7066	0	0	Ki67+	 11852 16071
7067	0	0	Ki67+	 11856 15829
7068	0	0	Ki67+	 11856 15850
7069	0	0	Ki67+	 11856 15967
7070	0	0	Ki67+	 11861 16000
7071	0	0	Ki67+	 11862 16049
7072	0	0	Ki67+	 11863 16107
7073	0	0	Ki67+	 11864 16510
7074	0	0	Ki67+	 11865 15760
7075	0	0	Ki67+	 11867 16326
7076	0	0	Ki67+	 11870 16137
7077	0	0	Ki67+	 11870 16494
7078	0	0	Ki67+	 11874 15824
7079	0	0	Ki67+	 11879 16154
7080	0	0	Ki67+	 11882 16075
7081	0	0	Ki67+	 11883 15779
7082	0	0	Ki67+	 11884 15833
7083	0	0	Ki67+	 11890 15862
7084	0	0	Ki67+	 11890 16106
7085	0	0	Ki67+	 11890 16140
7086	0	0	Ki67+	 11896 16068
7087	0	0	Ki67+	 11900 16175
7088	0	0	Ki67+	 11902 16012
7089	0	0	Ki67+	 11905 16089
7090	0	0	Ki67+	 11913 15776
7091	0	0	Ki67+	 11916 16111
7092	0	0	Ki67+	 11916 16344
7093	0	0	Ki67+	 11916 16506
7094	0	0	Ki67+	 11917 16091
7095	0	0	Ki67+	 11919 16015
7096	0	0	Ki67+	 11920 16152
7097	0	0	Ki67+	 11923 16323
7098	0	0	Ki67+	 11924 15807
7099	0	0	Ki67+	 11927 16186
7100	0	0	Ki67+	 11930 16026
7101	0	0	Ki67+	 11934 16448
7102	0	0	Ki67+	 11935 16469
7103	0	0	Ki67+	 11939 16375
7104	0	0	Ki67+	 11945 15880
7105	0	0	Ki67+	 11947 16110
7106	0	0	Ki67+	 11948 16154
7107	0	0	Ki67+	 11949 16139
7108	0	0	Ki67+	 11950 15811
7109	0	0	Ki67+	 11955 16175
7110	0	0	Ki67+	 11958 15827
7111	0	0	Ki67+	 11960 16029
7112	0	0	Ki67+	 11964 16156
7113	0	0	Ki67+	 11967 16469
7114	0	0	Ki67+	 11968 16197
7115	0	0	Ki67+	 11968 16503
7116	0	0	Ki67+	 11973 15835
7117	0	0	Ki67+	 11977 16028
7118	0	0	Ki67+	 11977 16295
7119	0	0	Ki67+	 11978 16418
7120	0	0	Ki67+	 11980 16122
7121	0	0	Ki67+	 11981 16143
7122	0	0	Ki67+	 11982 15818
7123	0	0	Ki67+	 11982 15884
7124	0	0	Ki67+	 11982 16494
7125	0	0	Ki67+	 11986 16472
7126	0	0	Ki67+	 11989 15842
7127	0	0	Ki67+	 11989 16458
7128	0	0	Ki67+	 11990 16126
7129	0	0	Ki67+	 11990 16292
7130	0	0	Ki67+	 11991 16049
7131	0	0	Ki67+	 11992 16160
7132	0	0	Ki67+	 11992 16313
7133	0	0	Ki67+	 11992 16333
7134	0	0	Ki67+	 11998 16371
7135	0	0	Ki67+	 12002 15839
7136	0	0	Ki67+	 12002 16471
7137	0	0	Ki67+	 12004 16305
7138	0	0	Ki67+	 12006 16039
7139	0	0	Ki67+	 12006 16322
7140	0	0	Ki67+	 12009 16069
7141	0	0	Ki67+	 12015 15717
7142	0	0	Ki67+	 12022 16461
7143	0	0	Ki67+	 12023 16426
7144	0	0	Ki67+	 12024 16388
7145	0	0	Ki67+	 12025 16510
7146	0	0	Ki67+	 12032 15724
7147	0	0	Ki67+	 12032 16306
7148	0	0	Ki67+	 12036 15911
7149	0	0	Ki67+	 12045 15876
7150	0	0	Ki67+	 12050 15753
7151	0	0	Ki67+	 12055 16092
7152	0	0	Ki67+	 12064 15936
7153	0	0	Ki67+	 12064 16449
7154	0	0	Ki67+	 12070 16114
7155	0	0	Ki67+	 12070 16331
7156	0	0	Ki67+	 12071 15781
7157	0	0	Ki67+	 12082 15867
7158	0	0	Ki67+	 12085 15972
7159	0	0	Ki67+	 12086 16113
7160	0	0	Ki67+	 12088 15910
7161	0	0	Ki67+	 12091 15793
7162	0	0	Ki67+	 12091 15849
7163	0	0	Ki67+	 12091 16134
7164	0	0	Ki67+	 12094 15883
7165	0	0	Ki67+	 12096 15778
7166	0	0	Ki67+	 12098 16396
7167	0	0	Ki67+	 12101 16373
7168	0	0	Ki67+	 12104 15855
7169	0	0	Ki67+	 12105 16005
7170	0	0	Ki67+	 12108 15818
7171	0	0	Ki67+	 12118 16244
7172	0	0	Ki67+	 12121 16021
7173	0	0	Ki67+	 12124 16264
7174	0	0	Ki67+	 12125 15817
7175	0	0	Ki67+	 12125 15882
7176	0	0	Ki67+	 11334 17094
7177	0	0	Ki67+	 11346 17226
7178	0	0	Ki67+	 11361 16607
7179	0	0	Ki67+	 11361 16632
7180	0	0	Ki67+	 11366 17178
7181	0	0	Ki67+	 11370 17220
7182	0	0	Ki67+	 11372 17189
7183	0	0	Ki67+	 11373 16615
7184	0	0	Ki67+	 11376 16945
7185	0	0	Ki67+	 11384 16594
7186	0	0	Ki67+	 11385 17175
7187	0	0	Ki67+	 11385 17226
7188	0	0	Ki67+	 11390 17306
7189	0	0	Ki67+	 11394 16637
7190	0	0	Ki67+	 11395 16665
7191	0	0	Ki67+	 11399 16996
7192	0	0	Ki67+	 11399 17014
7193	0	0	Ki67+	 11401 17237
7194	0	0	Ki67+	 11403 17185
7195	0	0	Ki67+	 11404 17202
7196	0	0	Ki67+	 11407 16573
7197	0	0	Ki67+	 11409 16599
7198	0	0	Ki67+	 11412 16625
7199	0	0	Ki67+	 11413 16980
7200	0	0	Ki67+	 11414 16663
7201	0	0	Ki67+	 11414 17003
7202	0	0	Ki67+	 11415 17051
7203	0	0	Ki67+	 11415 17208
7204	0	0	Ki67+	 11417 17227
7205	0	0	Ki67+	 11419 16642
7206	0	0	Ki67+	 11419 16695
7207	0	0	Ki67+	 11419 17301
7208	0	0	Ki67+	 11427 16708
7209	0	0	Ki67+	 11427 17009
7210	0	0	Ki67+	 11427 17076
7211	0	0	Ki67+	 11432 16684
7212	0	0	Ki67+	 11437 16620
7213	0	0	Ki67+	 11438 16602
7214	0	0	Ki67+	 11440 16578
7215	0	0	Ki67+	 11440 16948
7216	0	0	Ki67+	 11442 17222
7217	0	0	Ki67+	 11443 16979
7218	0	0	Ki67+	 11444 16703
7219	0	0	Ki67+	 11446 16637
7220	0	0	Ki67+	 11450 16647
7221	0	0	Ki67+	 11454 17287
7222	0	0	Ki67+	 11458 16795
7223	0	0	Ki67+	 11459 16585
7224	0	0	Ki67+	 11461 16659
7225	0	0	Ki67+	 11461 17143
7226	0	0	Ki67+	 11463 17302
7227	0	0	Ki67+	 11466 16989
7228	0	0	Ki67+	 11467 16703
7229	0	0	Ki67+	 11470 16876
7230	0	0	Ki67+	 11471 16599
7231	0	0	Ki67+	 11479 16623
7232	0	0	Ki67+	 11479 16895
7233	0	0	Ki67+	 11480 16981
7234	0	0	Ki67+	 11486 16865
7235	0	0	Ki67+	 11488 16953
7236	0	0	Ki67+	 11490 16679
7237	0	0	Ki67+	 11506 17004
7238	0	0	Ki67+	 11510 17250
7239	0	0	Ki67+	 11513 17266
7240	0	0	Ki67+	 11520 16872
7241	0	0	Ki67+	 11521 16889
7242	0	0	Ki67+	 11524 16855
7243	0	0	Ki67+	 11525 16953
7244	0	0	Ki67+	 11525 16968
7245	0	0	Ki67+	 11529 17123
7246	0	0	Ki67+	 11531 16831
7247	0	0	Ki67+	 11535 16937
7248	0	0	Ki67+	 11538 17033
7249	0	0	Ki67+	 11538 17049
7250	0	0	Ki67+	 11539 17115
7251	0	0	Ki67+	 11541 16819
7252	0	0	Ki67+	 11557 17000
7253	0	0	Ki67+	 11561 16863
7254	0	0	Ki67+	 11563 16967
7255	0	0	Ki67+	 11564 16839
7256	0	0	Ki67+	 11565 16671
7257	0	0	Ki67+	 11568 16813
7258	0	0	Ki67+	 11576 16799
7259	0	0	Ki67+	 11585 17031
7260	0	0	Ki67+	 11585 17162
7261	0	0	Ki67+	 11589 16830
7262	0	0	Ki67+	 11593 17132
7263	0	0	Ki67+	 11604 16893
7264	0	0	Ki67+	 11605 16856
7265	0	0	Ki67+	 11605 16970
7266	0	0	Ki67+	 11606 16799
7267	0	0	Ki67+	 11606 17037
7268	0	0	Ki67+	 11613 16876
7269	0	0	Ki67+	 11616 17010
7270	0	0	Ki67+	 11618 16902
7271	0	0	Ki67+	 11624 16938
7272	0	0	Ki67+	 11630 16866
7273	0	0	Ki67+	 11641 16831
7274	0	0	Ki67+	 11654 16931
7275	0	0	Ki67+	 11654 17258
7276	0	0	Ki67+	 11670 17090
7277	0	0	Ki67+	 11670 17111
7278	0	0	Ki67+	 11671 17053
7279	0	0	Ki67+	 11673 17308
7280	0	0	Ki67+	 11674 17073
7281	0	0	Ki67+	 11678 16747
7282	0	0	Ki67+	 11681 16890
7283	0	0	Ki67+	 11682 16761
7284	0	0	Ki67+	 11696 17301
7285	0	0	Ki67+	 11707 16912
7286	0	0	Ki67+	 11711 17276
7287	0	0	Ki67+	 11718 17216
7288	0	0	Ki67+	 11730 16825
7289	0	0	Ki67+	 11737 16802
7290	0	0	Ki67+	 11755 16882
7291	0	0	Ki67+	 11761 16833
7292	0	0	Ki67+	 11771 16822
7293	0	0	Ki67+	 11771 17110
7294	0	0	Ki67+	 11772 16855
7295	0	0	Ki67+	 11781 16743
7296	0	0	Ki67+	 11787 16809
7297	0	0	Ki67+	 11789 16834
7298	0	0	Ki67+	 11790 17033
7299	0	0	Ki67+	 11800 16737
7300	0	0	Ki67+	 11800 16803
7301	0	0	Ki67+	 11805 16766
7302	0	0	Ki67+	 11805 16789
7303	0	0	Ki67+	 11809 16945
7304	0	0	Ki67+	 11811 16526
7305	0	0	Ki67+	 11824 16813
7306	0	0	Ki67+	 11827 16534
7307	0	0	Ki67+	 11835 17289
7308	0	0	Ki67+	 11845 16550
7309	0	0	Ki67+	 11848 16771
7310	0	0	Ki67+	 11852 16527
7311	0	0	Ki67+	 11859 16967
7312	0	0	Ki67+	 11865 16772
7313	0	0	Ki67+	 11869 16542
7314	0	0	Ki67+	 11870 16519
7315	0	0	Ki67+	 11871 16788
7316	0	0	Ki67+	 11872 16959
7317	0	0	Ki67+	 11875 16587
7318	0	0	Ki67+	 11888 16565
7319	0	0	Ki67+	 11889 16785
7320	0	0	Ki67+	 11890 16840
7321	0	0	Ki67+	 11892 17136
7322	0	0	Ki67+	 11897 16602
7323	0	0	Ki67+	 11898 16581
7324	0	0	Ki67+	 11900 16526
7325	0	0	Ki67+	 11904 16559
7326	0	0	Ki67+	 11908 17277
7327	0	0	Ki67+	 11913 17267
7328	0	0	Ki67+	 11917 17150
7329	0	0	Ki67+	 11921 16863
7330	0	0	Ki67+	 11922 17171
7331	0	0	Ki67+	 11926 16541
7332	0	0	Ki67+	 11927 16519
7333	0	0	Ki67+	 11928 16592
7334	0	0	Ki67+	 11930 16875
7335	0	0	Ki67+	 11939 16978
7336	0	0	Ki67+	 11941 16669
7337	0	0	Ki67+	 11941 16834
7338	0	0	Ki67+	 11943 16549
7339	0	0	Ki67+	 11943 16818
7340	0	0	Ki67+	 11946 16601
7341	0	0	Ki67+	 11951 16568
7342	0	0	Ki67+	 11952 16946
7343	0	0	Ki67+	 11952 17175
7344	0	0	Ki67+	 11957 16851
7345	0	0	Ki67+	 11958 16972
7346	0	0	Ki67+	 11961 17204
7347	0	0	Ki67+	 11968 16534
7348	0	0	Ki67+	 11972 16584
7349	0	0	Ki67+	 11973 16552
7350	0	0	Ki67+	 11984 16953
7351	0	0	Ki67+	 11986 16525
7352	0	0	Ki67+	 11986 16557
7353	0	0	Ki67+	 11987 16733
7354	0	0	Ki67+	 11998 16654
7355	0	0	Ki67+	 12001 16854
7356	0	0	Ki67+	 12004 16624
7357	0	0	Ki67+	 12005 16601
7358	0	0	Ki67+	 12011 16569
7359	0	0	Ki67+	 12012 16647
7360	0	0	Ki67+	 12012 16675
7361	0	0	Ki67+	 12014 16541
7362	0	0	Ki67+	 12016 16862
7363	0	0	Ki67+	 12020 16848
7364	0	0	Ki67+	 12021 17293
7365	0	0	Ki67+	 12024 17246
7366	0	0	Ki67+	 12025 16621
7367	0	0	Ki67+	 12026 16670
7368	0	0	Ki67+	 12029 16590
7369	0	0	Ki67+	 12030 16562
7370	0	0	Ki67+	 12034 16850
7371	0	0	Ki67+	 12043 16692
7372	0	0	Ki67+	 12045 17309
7373	0	0	Ki67+	 12047 16523
7374	0	0	Ki67+	 12047 16916
7375	0	0	Ki67+	 12048 16555
7376	0	0	Ki67+	 12049 16709
7377	0	0	Ki67+	 12053 16664
7378	0	0	Ki67+	 12053 17261
7379	0	0	Ki67+	 12055 16539
7380	0	0	Ki67+	 12063 16581
7381	0	0	Ki67+	 12063 17296
7382	0	0	Ki67+	 12065 16528
7383	0	0	Ki67+	 12065 16548
7384	0	0	Ki67+	 12066 16919
7385	0	0	Ki67+	 12067 16702
7386	0	0	Ki67+	 12068 16851
7387	0	0	Ki67+	 12076 16603
7388	0	0	Ki67+	 12082 16621
7389	0	0	Ki67+	 12089 16713
7390	0	0	Ki67+	 12096 17294
7391	0	0	Ki67+	 12097 16570
7392	0	0	Ki67+	 12100 16601
7393	0	0	Ki67+	 12109 16723
7394	0	0	Ki67+	 12111 16533
7395	0	0	Ki67+	 12119 16701
7396	0	0	Ki67+	 12121 16546
7397	0	0	Ki67+	 12127 17282
7398	0	0	Ki67+	 12127 17310
7399	0	0	Ki67+	 11340 17410
7400	0	0	Ki67+	 11347 17640
7401	0	0	Ki67+	 11357 17320
7402	0	0	Ki67+	 11365 17364
7403	0	0	Ki67+	 11368 17328
7404	0	0	Ki67+	 11374 17655
7405	0	0	Ki67+	 11390 17658
7406	0	0	Ki67+	 11409 17668
7407	0	0	Ki67+	 11411 17655
7408	0	0	Ki67+	 11417 17645
7409	0	0	Ki67+	 11424 17451
7410	0	0	Ki67+	 11424 17661
7411	0	0	Ki67+	 11438 17348
7412	0	0	Ki67+	 11438 17695
7413	0	0	Ki67+	 11451 17678
7414	0	0	Ki67+	 11455 17316
7415	0	0	Ki67+	 11468 17457
7416	0	0	Ki67+	 11474 17432
7417	0	0	Ki67+	 11475 17540
7418	0	0	Ki67+	 11489 17393
7419	0	0	Ki67+	 11493 17439
7420	0	0	Ki67+	 11498 17345
7421	0	0	Ki67+	 11525 17371
7422	0	0	Ki67+	 11535 17403
7423	0	0	Ki67+	 11557 17580
7424	0	0	Ki67+	 11558 18072
7425	0	0	Ki67+	 11611 17890
7426	0	0	Ki67+	 11619 17663
7427	0	0	Ki67+	 11633 18106
7428	0	0	Ki67+	 11658 17350
7429	0	0	Ki67+	 11659 17640
7430	0	0	Ki67+	 11664 18043
7431	0	0	Ki67+	 11666 17600
7432	0	0	Ki67+	 11674 17322
7433	0	0	Ki67+	 11675 17646
7434	0	0	Ki67+	 11679 18063
7435	0	0	Ki67+	 11682 18078
7436	0	0	Ki67+	 11683 17918
7437	0	0	Ki67+	 11684 17764
7438	0	0	Ki67+	 11685 17638
7439	0	0	Ki67+	 11690 17478
7440	0	0	Ki67+	 11702 17633
7441	0	0	Ki67+	 11713 17613
7442	0	0	Ki67+	 11730 18049
7443	0	0	Ki67+	 11732 17612
7444	0	0	Ki67+	 11738 18083
7445	0	0	Ki67+	 11742 17580
7446	0	0	Ki67+	 11745 17642
7447	0	0	Ki67+	 11748 17839
7448	0	0	Ki67+	 11749 17820
7449	0	0	Ki67+	 11752 18066
7450	0	0	Ki67+	 11754 17427
7451	0	0	Ki67+	 11755 17705
7452	0	0	Ki67+	 11755 18015
7453	0	0	Ki67+	 11756 17505
7454	0	0	Ki67+	 11756 17571
7455	0	0	Ki67+	 11763 17524
7456	0	0	Ki67+	 11766 17545
7457	0	0	Ki67+	 11770 18063
7458	0	0	Ki67+	 11771 18077
7459	0	0	Ki67+	 11773 18029
7460	0	0	Ki67+	 11780 17531
7461	0	0	Ki67+	 11782 17505
7462	0	0	Ki67+	 11782 17518
7463	0	0	Ki67+	 11796 17880
7464	0	0	Ki67+	 11802 17591
7465	0	0	Ki67+	 11805 17534
7466	0	0	Ki67+	 11805 18036
7467	0	0	Ki67+	 11807 17366
7468	0	0	Ki67+	 11815 17377
7469	0	0	Ki67+	 11819 17648
7470	0	0	Ki67+	 11820 17676
7471	0	0	Ki67+	 11833 17501
7472	0	0	Ki67+	 11836 17516
7473	0	0	Ki67+	 11837 17665
7474	0	0	Ki67+	 11842 17409
7475	0	0	Ki67+	 11843 17369
7476	0	0	Ki67+	 11852 17391
7477	0	0	Ki67+	 11854 17520
7478	0	0	Ki67+	 11854 17777
7479	0	0	Ki67+	 11855 17407
7480	0	0	Ki67+	 11863 17507
7481	0	0	Ki67+	 11865 18073
7482	0	0	Ki67+	 11871 17718
7483	0	0	Ki67+	 11872 17858
7484	0	0	Ki67+	 11875 17427
7485	0	0	Ki67+	 11876 17551
7486	0	0	Ki67+	 11878 17569
7487	0	0	Ki67+	 11881 17503
7488	0	0	Ki67+	 11885 17746
7489	0	0	Ki67+	 11887 17786
7490	0	0	Ki67+	 11894 17439
7491	0	0	Ki67+	 11894 17876
7492	0	0	Ki67+	 11899 17742
7493	0	0	Ki67+	 11904 17645
7494	0	0	Ki67+	 11909 17609
7495	0	0	Ki67+	 11911 17839
7496	0	0	Ki67+	 11912 17659
7497	0	0	Ki67+	 11912 17687
7498	0	0	Ki67+	 11912 17904
7499	0	0	Ki67+	 11913 17518
7500	0	0	Ki67+	 11913 17590
7501	0	0	Ki67+	 11914 17346
7502	0	0	Ki67+	 11914 17793
7503	0	0	Ki67+	 11915 17435
7504	0	0	Ki67+	 11915 17451
7505	0	0	Ki67+	 11915 17559
7506	0	0	Ki67+	 11915 17866
7507	0	0	Ki67+	 11916 17500
7508	0	0	Ki67+	 11919 17742
7509	0	0	Ki67+	 11925 17834
7510	0	0	Ki67+	 11925 18052
7511	0	0	Ki67+	 11932 17419
7512	0	0	Ki67+	 11932 17874
7513	0	0	Ki67+	 11936 17605
7514	0	0	Ki67+	 11937 17484
7515	0	0	Ki67+	 11937 17540
7516	0	0	Ki67+	 11941 17520
7517	0	0	Ki67+	 11941 17678
7518	0	0	Ki67+	 11943 17394
7519	0	0	Ki67+	 11943 17651
7520	0	0	Ki67+	 11945 17919
7521	0	0	Ki67+	 11946 17348
7522	0	0	Ki67+	 11946 17455
7523	0	0	Ki67+	 11948 17844
7524	0	0	Ki67+	 11950 17888
7525	0	0	Ki67+	 11950 18050
7526	0	0	Ki67+	 11951 17716
7527	0	0	Ki67+	 11952 17690
7528	0	0	Ki67+	 11959 17376
7529	0	0	Ki67+	 11961 17321
7530	0	0	Ki67+	 11962 17589
7531	0	0	Ki67+	 11962 17650
7532	0	0	Ki67+	 11966 17500
7533	0	0	Ki67+	 11966 17625
7534	0	0	Ki67+	 11969 17452
7535	0	0	Ki67+	 11970 17412
7536	0	0	Ki67+	 11973 17440
7537	0	0	Ki67+	 11977 17753
7538	0	0	Ki67+	 11979 17381
7539	0	0	Ki67+	 11979 17722
7540	0	0	Ki67+	 11982 17613
7541	0	0	Ki67+	 11989 17750
7542	0	0	Ki67+	 11990 17394
7543	0	0	Ki67+	 11994 17648
7544	0	0	Ki67+	 11999 17459
7545	0	0	Ki67+	 11999 17513
7546	0	0	Ki67+	 12000 17422
7547	0	0	Ki67+	 12000 17617
7548	0	0	Ki67+	 12001 17532
7549	0	0	Ki67+	 12002 17573
7550	0	0	Ki67+	 12002 17961
7551	0	0	Ki67+	 12005 17712
7552	0	0	Ki67+	 12010 17323
7553	0	0	Ki67+	 12012 17565
7554	0	0	Ki67+	 12014 17732
7555	0	0	Ki67+	 12014 17890
7556	0	0	Ki67+	 12015 17609
7557	0	0	Ki67+	 12016 17640
7558	0	0	Ki67+	 12020 17556
7559	0	0	Ki67+	 12022 17355
7560	0	0	Ki67+	 12022 17671
7561	0	0	Ki67+	 12023 17711
7562	0	0	Ki67+	 12024 17588
7563	0	0	Ki67+	 12026 17571
7564	0	0	Ki67+	 12028 17919
7565	0	0	Ki67+	 12029 17607
7566	0	0	Ki67+	 12033 17684
7567	0	0	Ki67+	 12036 17351
7568	0	0	Ki67+	 12038 17639
7569	0	0	Ki67+	 12039 17833
7570	0	0	Ki67+	 12042 17336
7571	0	0	Ki67+	 12045 17857
7572	0	0	Ki67+	 12045 17931
7573	0	0	Ki67+	 12048 17360
7574	0	0	Ki67+	 12050 17892
7575	0	0	Ki67+	 12053 17341
7576	0	0	Ki67+	 12054 17327
7577	0	0	Ki67+	 12061 17880
7578	0	0	Ki67+	 12071 17900
7579	0	0	Ki67+	 12075 17923
7580	0	0	Ki67+	 12077 17326
7581	0	0	Ki67+	 12081 17384
7582	0	0	Ki67+	 12088 17568
7583	0	0	Ki67+	 12089 18093
7584	0	0	Ki67+	 12093 17360
7585	0	0	Ki67+	 12098 17882
7586	0	0	Ki67+	 12104 17379
7587	0	0	Ki67+	 12105 17565
7588	0	0	Ki67+	 12105 17625
7589	0	0	Ki67+	 12106 17526
7590	0	0	Ki67+	 12107 17864
7591	0	0	Ki67+	 12109 17922
7592	0	0	Ki67+	 12111 17314
7593	0	0	Ki67+	 12112 17636
7594	0	0	Ki67+	 12117 17666
7595	0	0	Ki67+	 12120 17519
7596	0	0	Ki67+	 12121 17623
7597	0	0	Ki67+	 12122 17639
7598	0	0	Ki67+	 12125 17486
7599	0	0	Ki67+	 12125 17907
7600	0	0	Ki67+	 12126 17502
7601	0	0	Ki67+	 12126 17689
7602	0	0	Ki67+	 11344 18424
7603	0	0	Ki67+	 11347 18707
7604	0	0	Ki67+	 11367 18670
7605	0	0	Ki67+	 11372 18539
7606	0	0	Ki67+	 11378 18577
7607	0	0	Ki67+	 11378 18693
7608	0	0	Ki67+	 11385 18434
7609	0	0	Ki67+	 11388 18355
7610	0	0	Ki67+	 11390 18399
7611	0	0	Ki67+	 11390 18418
7612	0	0	Ki67+	 11395 18540
7613	0	0	Ki67+	 11403 18799
7614	0	0	Ki67+	 11405 18739
7615	0	0	Ki67+	 11414 18795
7616	0	0	Ki67+	 11414 18808
7617	0	0	Ki67+	 11437 18870
7618	0	0	Ki67+	 11439 18684
7619	0	0	Ki67+	 11439 18759
7620	0	0	Ki67+	 11444 18769
7621	0	0	Ki67+	 11445 18588
7622	0	0	Ki67+	 11451 18847
7623	0	0	Ki67+	 11453 18688
7624	0	0	Ki67+	 11455 18864
7625	0	0	Ki67+	 11461 18668
7626	0	0	Ki67+	 11481 18666
7627	0	0	Ki67+	 11483 18331
7628	0	0	Ki67+	 11485 18770
7629	0	0	Ki67+	 11489 18604
7630	0	0	Ki67+	 11512 18761
7631	0	0	Ki67+	 11518 18400
7632	0	0	Ki67+	 11520 18578
7633	0	0	Ki67+	 11528 18567
7634	0	0	Ki67+	 11530 18392
7635	0	0	Ki67+	 11540 18657
7636	0	0	Ki67+	 11544 18485
7637	0	0	Ki67+	 11556 18483
7638	0	0	Ki67+	 11560 18466
7639	0	0	Ki67+	 11560 18648
7640	0	0	Ki67+	 11563 18430
7641	0	0	Ki67+	 11574 18305
7642	0	0	Ki67+	 11578 18401
7643	0	0	Ki67+	 11601 18402
7644	0	0	Ki67+	 11602 18888
7645	0	0	Ki67+	 11605 18263
7646	0	0	Ki67+	 11605 18279
7647	0	0	Ki67+	 11606 18390
7648	0	0	Ki67+	 11607 18534
7649	0	0	Ki67+	 11612 18547
7650	0	0	Ki67+	 11613 18225
7651	0	0	Ki67+	 11617 18428
7652	0	0	Ki67+	 11626 18647
7653	0	0	Ki67+	 11627 18725
7654	0	0	Ki67+	 11630 18634
7655	0	0	Ki67+	 11631 18537
7656	0	0	Ki67+	 11636 18868
7657	0	0	Ki67+	 11639 18278
7658	0	0	Ki67+	 11642 18260
7659	0	0	Ki67+	 11671 18377
7660	0	0	Ki67+	 11674 18278
7661	0	0	Ki67+	 11679 18295
7662	0	0	Ki67+	 11683 18257
7663	0	0	Ki67+	 11685 18374
7664	0	0	Ki67+	 11696 18759
7665	0	0	Ki67+	 11708 18317
7666	0	0	Ki67+	 11711 18350
7667	0	0	Ki67+	 11711 18795
7668	0	0	Ki67+	 11713 18908
7669	0	0	Ki67+	 11722 18785
7670	0	0	Ki67+	 11739 18228
7671	0	0	Ki67+	 11743 18625
7672	0	0	Ki67+	 11747 18469
7673	0	0	Ki67+	 11751 18608
7674	0	0	Ki67+	 11753 18577
7675	0	0	Ki67+	 11754 18217
7676	0	0	Ki67+	 11780 18592
7677	0	0	Ki67+	 11782 18870
7678	0	0	Ki67+	 11798 18289
7679	0	0	Ki67+	 11802 18632
7680	0	0	Ki67+	 11809 18487
7681	0	0	Ki67+	 11809 18788
7682	0	0	Ki67+	 11811 18862
7683	0	0	Ki67+	 11818 18269
7684	0	0	Ki67+	 11818 18289
7685	0	0	Ki67+	 11819 18344
7686	0	0	Ki67+	 11819 18833
7687	0	0	Ki67+	 11827 18841
7688	0	0	Ki67+	 11830 18239
7689	0	0	Ki67+	 11833 18618
7690	0	0	Ki67+	 11834 18790
7691	0	0	Ki67+	 11835 18364
7692	0	0	Ki67+	 11838 18771
7693	0	0	Ki67+	 11844 18227
7694	0	0	Ki67+	 11848 18551
7695	0	0	Ki67+	 11863 18554
7696	0	0	Ki67+	 11866 18334
7697	0	0	Ki67+	 11873 18240
7698	0	0	Ki67+	 11873 18353
7699	0	0	Ki67+	 11874 18765
7700	0	0	Ki67+	 11911 18346
7701	0	0	Ki67+	 11913 18158
7702	0	0	Ki67+	 11918 18132
7703	0	0	Ki67+	 11924 18114
7704	0	0	Ki67+	 11927 18356
7705	0	0	Ki67+	 11936 18138
7706	0	0	Ki67+	 11952 18486
7707	0	0	Ki67+	 11954 18121
7708	0	0	Ki67+	 11957 18474
7709	0	0	Ki67+	 11964 18609
7710	0	0	Ki67+	 11965 18327
7711	0	0	Ki67+	 11970 18488
7712	0	0	Ki67+	 11975 18376
7713	0	0	Ki67+	 11984 18822
7714	0	0	Ki67+	 11994 18215
7715	0	0	Ki67+	 11996 18263
7716	0	0	Ki67+	 11996 18481
7717	0	0	Ki67+	 12007 18793
7718	0	0	Ki67+	 12018 18859
7719	0	0	Ki67+	 12024 18258
7720	0	0	Ki67+	 12029 18480
7721	0	0	Ki67+	 12036 18119
7722	0	0	Ki67+	 12039 18739
7723	0	0	Ki67+	 12052 18749
7724	0	0	Ki67+	 12061 18851
7725	0	0	Ki67+	 12076 18570
7726	0	0	Ki67+	 12092 18632
7727	0	0	Ki67+	 12110 18314
7728	0	0	Ki67+	 12116 18901
7729	0	0	Ki67+	 12127 18234
7730	0	0	Ki67+	 11330 19656
7731	0	0	Ki67+	 11331 18978
7732	0	0	Ki67+	 11347 19160
7733	0	0	Ki67+	 11351 19241
7734	0	0	Ki67+	 11368 18914
7735	0	0	Ki67+	 11369 19153
7736	0	0	Ki67+	 11403 19454
7737	0	0	Ki67+	 11412 19580
7738	0	0	Ki67+	 11521 19661
7739	0	0	Ki67+	 11543 19456
7740	0	0	Ki67+	 11548 19633
7741	0	0	Ki67+	 11567 19435
7742	0	0	Ki67+	 11590 19637
7743	0	0	Ki67+	 11595 19678
7744	0	0	Ki67+	 11609 19658
7745	0	0	Ki67+	 11632 19669
7746	0	0	Ki67+	 11710 19642
7747	0	0	Ki67+	 11714 19250
7748	0	0	Ki67+	 11723 19238
7749	0	0	Ki67+	 11726 19604
7750	0	0	Ki67+	 11730 19589
7751	0	0	Ki67+	 11746 19564
7752	0	0	Ki67+	 11763 19691
7753	0	0	Ki67+	 11791 19553
7754	0	0	Ki67+	 11818 19573
7755	0	0	Ki67+	 11835 19514
7756	0	0	Ki67+	 11847 19497
7757	0	0	Ki67+	 11856 19491
7758	0	0	Ki67+	 11873 19703
7759	0	0	Ki67+	 11890 19707
7760	0	0	Ki67+	 11901 19478
7761	0	0	Ki67+	 11903 19452
7762	0	0	Ki67+	 11908 19200
7763	0	0	Ki67+	 11930 19634
7764	0	0	Ki67+	 11932 19674
7765	0	0	Ki67+	 11934 19330
7766	0	0	Ki67+	 11947 19636
7767	0	0	Ki67+	 11956 19618
7768	0	0	Ki67+	 11968 19539
7769	0	0	Ki67+	 11982 19544
7770	0	0	Ki67+	 11983 19580
7771	0	0	Ki67+	 11986 19381
7772	0	0	Ki67+	 11987 19393
7773	0	0	Ki67+	 12000 19563
7774	0	0	Ki67+	 12009 19542
7775	0	0	Ki67+	 12011 19603
7776	0	0	Ki67+	 12013 19067
7777	0	0	Ki67+	 12013 19212
7778	0	0	Ki67+	 12020 19514
7779	0	0	Ki67+	 12026 19528
7780	0	0	Ki67+	 12029 19539
7781	0	0	Ki67+	 12051 19038
7782	0	0	Ki67+	 12084 19089
7783	0	0	Ki67+	 12123 19265
7784	0	0	Ki67+	 11330 20464
7785	0	0	Ki67+	 11355 19990
7786	0	0	Ki67+	 11366 20096
7787	0	0	Ki67+	 11377 20286
7788	0	0	Ki67+	 11378 20043
7789	0	0	Ki67+	 11384 19953
7790	0	0	Ki67+	 11387 20090
7791	0	0	Ki67+	 11446 19770
7792	0	0	Ki67+	 11459 19725
7793	0	0	Ki67+	 11466 19774
7794	0	0	Ki67+	 11468 19965
7795	0	0	Ki67+	 11486 19719
7796	0	0	Ki67+	 11500 19781
7797	0	0	Ki67+	 11509 19909
7798	0	0	Ki67+	 11526 19879
7799	0	0	Ki67+	 11538 19893
7800	0	0	Ki67+	 11539 19936
7801	0	0	Ki67+	 11541 19731
7802	0	0	Ki67+	 11547 19748
7803	0	0	Ki67+	 11580 19993
7804	0	0	Ki67+	 11581 19917
7805	0	0	Ki67+	 11597 19915
7806	0	0	Ki67+	 11604 19932
7807	0	0	Ki67+	 11625 19966
7808	0	0	Ki67+	 11628 19863
7809	0	0	Ki67+	 11638 20500
7810	0	0	Ki67+	 11639 19913
7811	0	0	Ki67+	 11645 19993
7812	0	0	Ki67+	 11645 20474
7813	0	0	Ki67+	 11647 19858
7814	0	0	Ki67+	 11665 19817
7815	0	0	Ki67+	 11668 19929
7816	0	0	Ki67+	 11671 19986
7817	0	0	Ki67+	 11672 20465
7818	0	0	Ki67+	 11677 19873
7819	0	0	Ki67+	 11691 20147
7820	0	0	Ki67+	 11705 19815
7821	0	0	Ki67+	 11709 19886
7822	0	0	Ki67+	 11713 20116
7823	0	0	Ki67+	 11723 20356
7824	0	0	Ki67+	 11724 19874
7825	0	0	Ki67+	 11752 19889
7826	0	0	Ki67+	 11757 19871
7827	0	0	Ki67+	 11794 20181
7828	0	0	Ki67+	 11818 20154
7829	0	0	Ki67+	 11826 19897
7830	0	0	Ki67+	 11846 19876
7831	0	0	Ki67+	 11851 19854
7832	0	0	Ki67+	 11857 19981
7833	0	0	Ki67+	 11859 19821
7834	0	0	Ki67+	 11864 19921
7835	0	0	Ki67+	 11921 19882
7836	0	0	Ki67+	 11923 19714
7837	0	0	Ki67+	 11953 19932
7838	0	0	Ki67+	 11965 20194
7839	0	0	Ki67+	 11989 20050
7840	0	0	Ki67+	 11996 20065
7841	0	0	Ki67+	 12041 19796
7842	0	0	Ki67+	 12046 19920
7843	0	0	Ki67+	 11359 20997
7844	0	0	Ki67+	 11379 20726
7845	0	0	Ki67+	 11387 20971
7846	0	0	Ki67+	 11414 20923
7847	0	0	Ki67+	 11419 20937
7848	0	0	Ki67+	 11498 20999
7849	0	0	Ki67+	 11506 20710
7850	0	0	Ki67+	 11558 20523
7851	0	0	Ki67+	 11564 20752
7852	0	0	Ki67+	 11566 20595
7853	0	0	Ki67+	 11570 20667
7854	0	0	Ki67+	 11571 20608
7855	0	0	Ki67+	 11577 20862
7856	0	0	Ki67+	 11587 20755
7857	0	0	Ki67+	 11597 20724
7858	0	0	Ki67+	 11598 20567
7859	0	0	Ki67+	 11610 21158
7860	0	0	Ki67+	 11622 21273
7861	0	0	Ki67+	 11625 20639
7862	0	0	Ki67+	 11625 20774
7863	0	0	Ki67+	 11628 20578
7864	0	0	Ki67+	 11636 20741
7865	0	0	Ki67+	 11647 20713
7866	0	0	Ki67+	 11660 20588
7867	0	0	Ki67+	 11660 20991
7868	0	0	Ki67+	 11668 21266
7869	0	0	Ki67+	 11671 21282
7870	0	0	Ki67+	 11676 21007
7871	0	0	Ki67+	 11690 20603
7872	0	0	Ki67+	 11699 20759
7873	0	0	Ki67+	 11700 20731
7874	0	0	Ki67+	 11702 20524
7875	0	0	Ki67+	 11703 20629
7876	0	0	Ki67+	 11713 20556
7877	0	0	Ki67+	 11723 20986
7878	0	0	Ki67+	 11729 20831
7879	0	0	Ki67+	 11734 21289
7880	0	0	Ki67+	 11743 20834
7881	0	0	Ki67+	 11752 20780
7882	0	0	Ki67+	 11754 20942
7883	0	0	Ki67+	 11769 20905
7884	0	0	Ki67+	 11771 20533
7885	0	0	Ki67+	 11783 20912
7886	0	0	Ki67+	 11799 21176
7887	0	0	Ki67+	 11801 20896
7888	0	0	Ki67+	 11809 20907
7889	0	0	Ki67+	 11812 21180
7890	0	0	Ki67+	 11818 20981
7891	0	0	Ki67+	 11830 21006
7892	0	0	Ki67+	 11832 20803
7893	0	0	Ki67+	 11842 20877
7894	0	0	Ki67+	 11855 20946
7895	0	0	Ki67+	 11858 20771
7896	0	0	Ki67+	 11861 20978
7897	0	0	Ki67+	 11864 20783
7898	0	0	Ki67+	 11864 20954
7899	0	0	Ki67+	 11876 20890
7900	0	0	Ki67+	 11879 20951
7901	0	0	Ki67+	 11912 20847
7902	0	0	Ki67+	 11915 20875
7903	0	0	Ki67+	 11923 21280
7904	0	0	Ki67+	 11924 20825
7905	0	0	Ki67+	 11931 20985
7906	0	0	Ki67+	 11940 20970
7907	0	0	Ki67+	 11949 20847
7908	0	0	Ki67+	 11953 21050
7909	0	0	Ki67+	 11959 20824
7910	0	0	Ki67+	 11962 21040
7911	0	0	Ki67+	 11964 21062
7912	0	0	Ki67+	 11965 20845
7913	0	0	Ki67+	 11966 21028
7914	0	0	Ki67+	 11967 20741
7915	0	0	Ki67+	 11981 20820
7916	0	0	Ki67+	 11981 21036
7917	0	0	Ki67+	 11994 20713
7918	0	0	Ki67+	 11996 20790
7919	0	0	Ki67+	 12005 20755
7920	0	0	Ki67+	 12015 21054
7921	0	0	Ki67+	 12018 20816
7922	0	0	Ki67+	 12025 20852
7923	0	0	Ki67+	 12027 20790
7924	0	0	Ki67+	 12028 21034
7925	0	0	Ki67+	 12031 20757
7926	0	0	Ki67+	 12036 20813
7927	0	0	Ki67+	 12044 21012
7928	0	0	Ki67+	 12050 21023
7929	0	0	Ki67+	 12054 20762
7930	0	0	Ki67+	 12054 20820
7931	0	0	Ki67+	 12072 20906
7932	0	0	Ki67+	 12080 20924
7933	0	0	Ki67+	 12091 20736
7934	0	0	Ki67+	 12092 21088
7935	0	0	Ki67+	 12096 21239
7936	0	0	Ki67+	 12098 20945
7937	0	0	Ki67+	 12100 20903
7938	0	0	Ki67+	 12100 20935
7939	0	0	Ki67+	 12102 20887
7940	0	0	Ki67+	 11469 21318
7941	0	0	Ki67+	 11502 21620
7942	0	0	Ki67+	 11502 21665
7943	0	0	Ki67+	 11527 21350
7944	0	0	Ki67+	 11529 22080
7945	0	0	Ki67+	 11623 21359
7946	0	0	Ki67+	 11626 21840
7947	0	0	Ki67+	 11766 21600
7948	0	0	Ki67+	 11837 21452
7949	0	0	Ki67+	 11850 21513
7950	0	0	Ki67+	 11871 21422
7951	0	0	Ki67+	 11874 21515
7952	0	0	Ki67+	 11886 21553
7953	0	0	Ki67+	 11889 21537
7954	0	0	Ki67+	 11917 21494
7955	0	0	Ki67+	 11924 22064
7956	0	0	Ki67+	 11990 21413
7957	0	0	Ki67+	 11995 21558
7958	0	0	Ki67+	 12000 21684
7959	0	0	Ki67+	 12023 21354
7960	0	0	Ki67+	 12039 21376
7961	0	0	Ki67+	 12064 21401
7962	0	0	Ki67+	 12066 21381
7963	0	0	Ki67+	 12099 21581
7964	0	0	Ki67+	 12114 22002
7965	0	0	Ki67+	 12119 21750
7966	0	0	Ki67+	 12122 21993
7967	0	0	Ki67+	 12124 22065
7968	0	0	Ki67+	 12127 21683
7969	0	0	Ki67+	 11332 22661
7970	0	0	Ki67+	 11338 22749
7971	0	0	Ki67+	 11341 22673
7972	0	0	Ki67+	 11373 22723
7973	0	0	Ki67+	 11383 22877
7974	0	0	Ki67+	 11393 22892
7975	0	0	Ki67+	 11398 22853
7976	0	0	Ki67+	 11420 22378
7977	0	0	Ki67+	 11427 22790
7978	0	0	Ki67+	 11431 22819
7979	0	0	Ki67+	 11444 22903
7980	0	0	Ki67+	 11462 22520
7981	0	0	Ki67+	 11482 22542
7982	0	0	Ki67+	 11491 22877
7983	0	0	Ki67+	 11501 22827
7984	0	0	Ki67+	 11536 22404
7985	0	0	Ki67+	 11545 22831
7986	0	0	Ki67+	 11568 22578
7987	0	0	Ki67+	 11570 22874
7988	0	0	Ki67+	 11602 22716
7989	0	0	Ki67+	 11627 22323
7990	0	0	Ki67+	 11650 22714
7991	0	0	Ki67+	 11657 22647
7992	0	0	Ki67+	 11658 22609
7993	0	0	Ki67+	 11665 22693
7994	0	0	Ki67+	 11683 22357
7995	0	0	Ki67+	 11750 22325
7996	0	0	Ki67+	 11906 22402
7997	0	0	Ki67+	 11946 22510
7998	0	0	Ki67+	 11949 22730
7999	0	0	Ki67+	 11973 22513
8000	0	0	Ki67+	 11329 22965
8001	0	0	Ki67+	 11348 23114
8002	0	0	Ki67+	 11352 23587
8003	0	0	Ki67+	 11353 23319
8004	0	0	Ki67+	 11355 23678
8005	0	0	Ki67+	 11357 23127
8006	0	0	Ki67+	 11357 23438
8007	0	0	Ki67+	 11359 23474
8008	0	0	Ki67+	 11364 23362
8009	0	0	Ki67+	 11370 23111
8010	0	0	Ki67+	 11370 23231
8011	0	0	Ki67+	 11373 23389
8012	0	0	Ki67+	 11385 23402
8013	0	0	Ki67+	 11398 23044
8014	0	0	Ki67+	 11404 23266
8015	0	0	Ki67+	 11417 23066
8016	0	0	Ki67+	 11418 23426
8017	0	0	Ki67+	 11419 23157
8018	0	0	Ki67+	 11430 23471
8019	0	0	Ki67+	 11435 23335
8020	0	0	Ki67+	 11441 23492
8021	0	0	Ki67+	 11443 23301
8022	0	0	Ki67+	 11448 23160
8023	0	0	Ki67+	 11450 23555
8024	0	0	Ki67+	 11451 23490
8025	0	0	Ki67+	 11454 23688
8026	0	0	Ki67+	 11455 23316
8027	0	0	Ki67+	 11455 23340
8028	0	0	Ki67+	 11460 23508
8029	0	0	Ki67+	 11467 23360
8030	0	0	Ki67+	 11467 23683
8031	0	0	Ki67+	 11468 23651
8032	0	0	Ki67+	 11486 23041
8033	0	0	Ki67+	 11486 23140
8034	0	0	Ki67+	 11488 23087
8035	0	0	Ki67+	 11510 23417
8036	0	0	Ki67+	 11511 23153
8037	0	0	Ki67+	 11512 23294
8038	0	0	Ki67+	 11517 23030
8039	0	0	Ki67+	 11517 23086
8040	0	0	Ki67+	 11521 23240
8041	0	0	Ki67+	 11530 23602
8042	0	0	Ki67+	 11539 23530
8043	0	0	Ki67+	 11543 23167
8044	0	0	Ki67+	 11544 23142
8045	0	0	Ki67+	 11546 23558
8046	0	0	Ki67+	 11554 23070
8047	0	0	Ki67+	 11558 23236
8048	0	0	Ki67+	 11558 23355
8049	0	0	Ki67+	 11558 23483
8050	0	0	Ki67+	 11562 23596
8051	0	0	Ki67+	 11564 23007
8052	0	0	Ki67+	 11567 23539
8053	0	0	Ki67+	 11567 23565
8054	0	0	Ki67+	 11567 23626
8055	0	0	Ki67+	 11576 23011
8056	0	0	Ki67+	 11578 23426
8057	0	0	Ki67+	 11579 23457
8058	0	0	Ki67+	 11579 23634
8059	0	0	Ki67+	 11580 23345
8060	0	0	Ki67+	 11581 23668
8061	0	0	Ki67+	 11582 23442
8062	0	0	Ki67+	 11586 23138
8063	0	0	Ki67+	 11586 23194
8064	0	0	Ki67+	 11590 23360
8065	0	0	Ki67+	 11594 23069
8066	0	0	Ki67+	 11604 23652
8067	0	0	Ki67+	 11608 23484
8068	0	0	Ki67+	 11611 23458
8069	0	0	Ki67+	 11624 23483
8070	0	0	Ki67+	 11631 23328
8071	0	0	Ki67+	 11641 23363
8072	0	0	Ki67+	 11644 23242
8073	0	0	Ki67+	 11648 23310
8074	0	0	Ki67+	 11649 23075
8075	0	0	Ki67+	 11658 23327
8076	0	0	Ki67+	 11658 23696
8077	0	0	Ki67+	 11662 23281
8078	0	0	Ki67+	 11671 23104
8079	0	0	Ki67+	 11674 23031
8080	0	0	Ki67+	 11698 23157
8081	0	0	Ki67+	 11700 23143
8082	0	0	Ki67+	 11700 23513
8083	0	0	Ki67+	 11714 23674
8084	0	0	Ki67+	 11716 23690
8085	0	0	Ki67+	 11736 23661
8086	0	0	Ki67+	 11743 23336
8087	0	0	Ki67+	 11745 23671
8088	0	0	Ki67+	 11745 23690
8089	0	0	Ki67+	 11751 23581
8090	0	0	Ki67+	 11759 23539
8091	0	0	Ki67+	 11762 23587
8092	0	0	Ki67+	 11766 23669
8093	0	0	Ki67+	 11772 23416
8094	0	0	Ki67+	 11790 23623
8095	0	0	Ki67+	 11797 23520
8096	0	0	Ki67+	 11799 23416
8097	0	0	Ki67+	 11829 22966
8098	0	0	Ki67+	 11892 23553
8099	0	0	Ki67+	 11894 23662
8100	0	0	Ki67+	 11924 23645
8101	0	0	Ki67+	 11927 23676
8102	0	0	Ki67+	 11938 23604
8103	0	0	Ki67+	 11956 23634
8104	0	0	Ki67+	 12063 22993
8105	0	0	Ki67+	 11329 23778
8106	0	0	Ki67+	 11341 24107
8107	0	0	Ki67+	 11345 24132
8108	0	0	Ki67+	 11345 24398
8109	0	0	Ki67+	 11356 23880
8110	0	0	Ki67+	 11357 24074
8111	0	0	Ki67+	 11361 24162
8112	0	0	Ki67+	 11366 24469
8113	0	0	Ki67+	 11368 24436
8114	0	0	Ki67+	 11374 24231
8115	0	0	Ki67+	 11374 24502
8116	0	0	Ki67+	 11378 24178
8117	0	0	Ki67+	 11385 24452
8118	0	0	Ki67+	 11401 24188
8119	0	0	Ki67+	 11412 24043
8120	0	0	Ki67+	 11417 24307
8121	0	0	Ki67+	 11433 24131
8122	0	0	Ki67+	 11438 24225
8123	0	0	Ki67+	 11442 24118
8124	0	0	Ki67+	 11447 24477
8125	0	0	Ki67+	 11455 23946
8126	0	0	Ki67+	 11457 24471
8127	0	0	Ki67+	 11465 23912
8128	0	0	Ki67+	 11466 24492
8129	0	0	Ki67+	 11468 24269
8130	0	0	Ki67+	 11500 24325
8131	0	0	Ki67+	 11529 23941
8132	0	0	Ki67+	 11529 24015
8133	0	0	Ki67+	 11529 24075
8134	0	0	Ki67+	 11530 24468
8135	0	0	Ki67+	 11533 24045
8136	0	0	Ki67+	 11537 23993
8137	0	0	Ki67+	 11538 24244
8138	0	0	Ki67+	 11545 24264
8139	0	0	Ki67+	 11555 23734
8140	0	0	Ki67+	 11556 24277
8141	0	0	Ki67+	 11557 23844
8142	0	0	Ki67+	 11567 24251
8143	0	0	Ki67+	 11574 24395
8144	0	0	Ki67+	 11577 23804
8145	0	0	Ki67+	 11578 23878
8146	0	0	Ki67+	 11581 24028
8147	0	0	Ki67+	 11585 23959
8148	0	0	Ki67+	 11588 23801
8149	0	0	Ki67+	 11594 23727
8150	0	0	Ki67+	 11638 23797
8151	0	0	Ki67+	 11644 23722
8152	0	0	Ki67+	 11644 23767
8153	0	0	Ki67+	 11650 23886
8154	0	0	Ki67+	 11669 23720
8155	0	0	Ki67+	 11669 23907
8156	0	0	Ki67+	 11670 23732
8157	0	0	Ki67+	 11671 23935
8158	0	0	Ki67+	 11695 24419
8159	0	0	Ki67+	 11710 24234
8160	0	0	Ki67+	 11717 23842
8161	0	0	Ki67+	 11735 23962
8162	0	0	Ki67+	 11745 23813
8163	0	0	Ki67+	 11801 23876
8164	0	0	Ki67+	 11803 23858
8165	0	0	Ki67+	 11820 24059
8166	0	0	Ki67+	 11852 23875
8167	0	0	Ki67+	 11868 24049
8168	0	0	Ki67+	 11881 23810
8169	0	0	Ki67+	 11903 23838
8170	0	0	Ki67+	 11906 23732
8171	0	0	Ki67+	 11908 23798
8172	0	0	Ki67+	 11911 23771
8173	0	0	Ki67+	 11919 23786
8174	0	0	Ki67+	 11934 24188
8175	0	0	Ki67+	 11942 24243
8176	0	0	Ki67+	 11945 24179
8177	0	0	Ki67+	 11956 24021
8178	0	0	Ki67+	 11964 24409
8179	0	0	Ki67+	 11975 24089
8180	0	0	Ki67+	 11978 24025
8181	0	0	Ki67+	 11986 24151
8182	0	0	Ki67+	 11991 24006
8183	0	0	Ki67+	 12000 24131
8184	0	0	Ki67+	 12004 24099
8185	0	0	Ki67+	 12007 24053
8186	0	0	Ki67+	 12013 24193
8187	0	0	Ki67+	 12014 24102
8188	0	0	Ki67+	 12021 24047
8189	0	0	Ki67+	 12078 24192
8190	0	0	Ki67+	 11400 24630
8191	0	0	Ki67+	 11423 24646
8192	0	0	Ki67+	 11453 24564
8193	0	0	Ki67+	 11550 25118
8194	0	0	Ki67+	 11563 25091
8195	0	0	Ki67+	 11566 25151
8196	0	0	Ki67+	 11584 25047
8197	0	0	Ki67+	 11617 24843
8198	0	0	Ki67+	 11640 25128
8199	0	0	Ki67+	 11643 25058
8200	0	0	Ki67+	 11646 25119
8201	0	0	Ki67+	 11663 25053
8202	0	0	Ki67+	 11665 24923
8203	0	0	Ki67+	 11666 24939
8204	0	0	Ki67+	 11671 25086
8205	0	0	Ki67+	 11680 24971
8206	0	0	Ki67+	 11701 24734
8207	0	0	Ki67+	 11701 24982
8208	0	0	Ki67+	 11702 24932
8209	0	0	Ki67+	 11704 25031
8210	0	0	Ki67+	 11704 25138
8211	0	0	Ki67+	 11708 24921
8212	0	0	Ki67+	 11712 24641
8213	0	0	Ki67+	 11712 24880
8214	0	0	Ki67+	 11713 25252
8215	0	0	Ki67+	 11722 25139
8216	0	0	Ki67+	 11726 24611
8217	0	0	Ki67+	 11726 25238
8218	0	0	Ki67+	 11729 25044
8219	0	0	Ki67+	 11730 24834
8220	0	0	Ki67+	 11732 24664
8221	0	0	Ki67+	 11747 24588
8222	0	0	Ki67+	 11757 25013
8223	0	0	Ki67+	 11762 24844
8224	0	0	Ki67+	 11775 24569
8225	0	0	Ki67+	 11775 24763
8226	0	0	Ki67+	 11816 24612
8227	0	0	Ki67+	 11819 24624
8228	0	0	Ki67+	 11855 25158
8229	0	0	Ki67+	 11857 24906
8230	0	0	Ki67+	 11869 24860
8231	0	0	Ki67+	 11875 24539
8232	0	0	Ki67+	 11879 24883
8233	0	0	Ki67+	 11886 25018
8234	0	0	Ki67+	 11891 24875
8235	0	0	Ki67+	 11892 25134
8236	0	0	Ki67+	 11914 24660
8237	0	0	Ki67+	 11922 24651
8238	0	0	Ki67+	 11928 25006
8239	0	0	Ki67+	 11952 24768
8240	0	0	Ki67+	 11958 24670
8241	0	0	Ki67+	 11958 24978
8242	0	0	Ki67+	 11987 24643
8243	0	0	Ki67+	 11996 25044
8244	0	0	Ki67+	 11997 25003
8245	0	0	Ki67+	 12006 25018
8246	0	0	Ki67+	 12014 24927
8247	0	0	Ki67+	 12030 24768
8248	0	0	Ki67+	 12031 24809
8249	0	0	Ki67+	 12031 24850
8250	0	0	Ki67+	 12035 24941
8251	0	0	Ki67+	 12037 24796
8252	0	0	Ki67+	 12043 24916
8253	0	0	Ki67+	 12043 24951
8254	0	0	Ki67+	 12059 24891
8255	0	0	Ki67+	 12060 24879
8256	0	0	Ki67+	 12064 24793
8257	0	0	Ki67+	 12104 24692
8258	0	0	Ki67+	 12111 24680
8259	0	0	Ki67+	 12112 24754
8260	0	0	Ki67+	 11369 25936
8261	0	0	Ki67+	 11370 25793
8262	0	0	Ki67+	 11429 26045
8263	0	0	Ki67+	 11560 26072
8264	0	0	Ki67+	 11568 25990
8265	0	0	Ki67+	 11602 26052
8266	0	0	Ki67+	 11613 26097
8267	0	0	Ki67+	 11656 25900
8268	0	0	Ki67+	 11666 25909
8269	0	0	Ki67+	 11676 25551
8270	0	0	Ki67+	 11678 25876
8271	0	0	Ki67+	 11679 25971
8272	0	0	Ki67+	 11703 26013
8273	0	0	Ki67+	 11707 26055
8274	0	0	Ki67+	 11773 26009
8275	0	0	Ki67+	 11846 25861
8276	0	0	Ki67+	 11895 25619
8277	0	0	Ki67+	 11898 25489
8278	0	0	Ki67+	 11906 25813
8279	0	0	Ki67+	 11928 25755
8280	0	0	Ki67+	 11928 26058
8281	0	0	Ki67+	 11934 25510
8282	0	0	Ki67+	 11940 25445
8283	0	0	Ki67+	 11944 25805
8284	0	0	Ki67+	 11953 25559
8285	0	0	Ki67+	 11953 25731
8286	0	0	Ki67+	 11964 25725
8287	0	0	Ki67+	 11973 25787
8288	0	0	Ki67+	 11973 26075
8289	0	0	Ki67+	 11982 25698
8290	0	0	Ki67+	 11984 25731
8291	0	0	Ki67+	 11990 25575
8292	0	0	Ki67+	 11991 25853
8293	0	0	Ki67+	 11996 26074
8294	0	0	Ki67+	 12002 25761
8295	0	0	Ki67+	 12009 25732
8296	0	0	Ki67+	 12014 26053
8297	0	0	Ki67+	 12015 26042
8298	0	0	Ki67+	 12027 25401
8299	0	0	Ki67+	 12029 25654
8300	0	0	Ki67+	 12043 26044
8301	0	0	Ki67+	 12053 26028
8302	0	0	Ki67+	 12065 26012
8303	0	0	Ki67+	 11331 26296
8304	0	0	Ki67+	 11331 26572
8305	0	0	Ki67+	 11339 26375
8306	0	0	Ki67+	 11342 26583
8307	0	0	Ki67+	 11349 26657
8308	0	0	Ki67+	 11356 26415
8309	0	0	Ki67+	 11375 26877
8310	0	0	Ki67+	 11415 26232
8311	0	0	Ki67+	 11423 26356
8312	0	0	Ki67+	 11449 26743
8313	0	0	Ki67+	 11539 26701
8314	0	0	Ki67+	 11543 26307
8315	0	0	Ki67+	 11562 26269
8316	0	0	Ki67+	 11599 26580
8317	0	0	Ki67+	 11626 26238
8318	0	0	Ki67+	 11651 26505
8319	0	0	Ki67+	 11669 26154
8320	0	0	Ki67+	 11669 26602
8321	0	0	Ki67+	 11680 26486
8322	0	0	Ki67+	 11682 26380
8323	0	0	Ki67+	 11704 26868
8324	0	0	Ki67+	 11714 26574
8325	0	0	Ki67+	 11730 26813
8326	0	0	Ki67+	 11739 26572
8327	0	0	Ki67+	 11741 26555
8328	0	0	Ki67+	 11780 26226
8329	0	0	Ki67+	 11799 26237
8330	0	0	Ki67+	 11809 26659
8331	0	0	Ki67+	 11829 26237
8332	0	0	Ki67+	 11843 26247
8333	0	0	Ki67+	 11848 26891
8334	0	0	Ki67+	 11876 26508
8335	0	0	Ki67+	 11882 26532
8336	0	0	Ki67+	 11893 26151
8337	0	0	Ki67+	 11907 26506
8338	0	0	Ki67+	 11933 26292
8339	0	0	Ki67+	 11933 26772
8340	0	0	Ki67+	 11951 26139
8341	0	0	Ki67+	 11979 26623
8342	0	0	Ki67+	 11991 26647
8343	0	0	Ki67+	 12004 26637
8344	0	0	Ki67+	 12023 26729
8345	0	0	Ki67+	 12026 26706
8346	0	0	Ki67+	 12040 26750
8347	0	0	Ki67+	 12053 26854
8348	0	0	Ki67+	 12097 26621
8349	0	0	Ki67+	 12113 26877
8350	0	0	Ki67+	 12119 26123
8351	0	0	Ki67+	 12127 26385
8352	0	0	Ki67+	 11336 27342
8353	0	0	Ki67+	 11337 27417
8354	0	0	Ki67+	 11351 27016
8355	0	0	Ki67+	 11372 27097
8356	0	0	Ki67+	 11391 27259
8357	0	0	Ki67+	 11407 27165
8358	0	0	Ki67+	 11408 27004
8359	0	0	Ki67+	 11413 27291
8360	0	0	Ki67+	 11430 27362
8361	0	0	Ki67+	 11450 26972
8362	0	0	Ki67+	 11456 26942
8363	0	0	Ki67+	 11459 27172
8364	0	0	Ki67+	 11471 27347
8365	0	0	Ki67+	 11493 27295
8366	0	0	Ki67+	 11569 27586
8367	0	0	Ki67+	 11582 27199
8368	0	0	Ki67+	 11610 27290
8369	0	0	Ki67+	 11627 27564
8370	0	0	Ki67+	 11628 27602
8371	0	0	Ki67+	 11644 27182
8372	0	0	Ki67+	 11667 27444
8373	0	0	Ki67+	 11683 27701
8374	0	0	Ki67+	 11685 27179
8375	0	0	Ki67+	 11703 27406
8376	0	0	Ki67+	 11741 27039
8377	0	0	Ki67+	 11752 27554
8378	0	0	Ki67+	 11790 27559
8379	0	0	Ki67+	 11815 27651
8380	0	0	Ki67+	 11819 26925
8381	0	0	Ki67+	 11856 27510
8382	0	0	Ki67+	 11893 26931
8383	0	0	Ki67+	 11898 27419
8384	0	0	Ki67+	 11901 27130
8385	0	0	Ki67+	 11907 26990
8386	0	0	Ki67+	 11909 26946
8387	0	0	Ki67+	 11909 27010
8388	0	0	Ki67+	 11923 27689
8389	0	0	Ki67+	 11947 27229
8390	0	0	Ki67+	 11953 27358
8391	0	0	Ki67+	 11976 27380
8392	0	0	Ki67+	 11985 27144
8393	0	0	Ki67+	 11991 27627
8394	0	0	Ki67+	 11996 27031
8395	0	0	Ki67+	 12020 27573
8396	0	0	Ki67+	 12064 27445
8397	0	0	Ki67+	 12067 27006
8398	0	0	Ki67+	 12105 27175
8399	0	0	Ki67+	 12123 26942
8400	0	0	Ki67+	 11354 28509
8401	0	0	Ki67+	 11376 27930
8402	0	0	Ki67+	 11395 28416
8403	0	0	Ki67+	 11416 28340
8404	0	0	Ki67+	 11445 28509
8405	0	0	Ki67+	 11446 28218
8406	0	0	Ki67+	 11475 28236
8407	0	0	Ki67+	 11497 27714
8408	0	0	Ki67+	 11510 27921
8409	0	0	Ki67+	 11512 28345
8410	0	0	Ki67+	 11533 28156
8411	0	0	Ki67+	 11534 28223
8412	0	0	Ki67+	 11559 28232
8413	0	0	Ki67+	 11561 28082
8414	0	0	Ki67+	 11566 28396
8415	0	0	Ki67+	 11592 28054
8416	0	0	Ki67+	 11609 28302
8417	0	0	Ki67+	 11615 28273
8418	0	0	Ki67+	 11619 28006
8419	0	0	Ki67+	 11643 28354
8420	0	0	Ki67+	 11665 28467
8421	0	0	Ki67+	 11685 27785
8422	0	0	Ki67+	 11687 28395
8423	0	0	Ki67+	 11688 28368
8424	0	0	Ki67+	 11699 28365
8425	0	0	Ki67+	 11707 28225
8426	0	0	Ki67+	 11721 28195
8427	0	0	Ki67+	 11725 28415
8428	0	0	Ki67+	 11752 28209
8429	0	0	Ki67+	 11757 28303
8430	0	0	Ki67+	 11769 27926
8431	0	0	Ki67+	 11788 27891
8432	0	0	Ki67+	 11798 28437
8433	0	0	Ki67+	 11806 28209
8434	0	0	Ki67+	 11807 28379
8435	0	0	Ki67+	 11818 27728
8436	0	0	Ki67+	 11821 28421
8437	0	0	Ki67+	 11823 28246
8438	0	0	Ki67+	 11825 28227
8439	0	0	Ki67+	 11827 27974
8440	0	0	Ki67+	 11846 28335
8441	0	0	Ki67+	 11854 28061
8442	0	0	Ki67+	 11855 28314
8443	0	0	Ki67+	 11859 27809
8444	0	0	Ki67+	 11870 28339
8445	0	0	Ki67+	 11874 28380
8446	0	0	Ki67+	 11877 28116
8447	0	0	Ki67+	 11881 27841
8448	0	0	Ki67+	 11884 28315
8449	0	0	Ki67+	 11884 28419
8450	0	0	Ki67+	 11895 28124
8451	0	0	Ki67+	 11928 27769
8452	0	0	Ki67+	 11939 27713
8453	0	0	Ki67+	 11943 27963
8454	0	0	Ki67+	 11948 28097
8455	0	0	Ki67+	 11960 28003
8456	0	0	Ki67+	 11965 28049
8457	0	0	Ki67+	 11967 28197
8458	0	0	Ki67+	 11976 27771
8459	0	0	Ki67+	 11995 27872
8460	0	0	Ki67+	 12000 27900
8461	0	0	Ki67+	 12003 27987
8462	0	0	Ki67+	 12004 27780
8463	0	0	Ki67+	 12010 27799
8464	0	0	Ki67+	 12033 27775
8465	0	0	Ki67+	 12052 27889
8466	0	0	Ki67+	 12094 28139
8467	0	0	Ki67+	 11393 28612
8468	0	0	Ki67+	 11408 29154
8469	0	0	Ki67+	 11622 29040
8470	0	0	Ki67+	 11647 29019
8471	0	0	Ki67+	 11652 28988
8472	0	0	Ki67+	 11688 28990
8473	0	0	Ki67+	 11736 28583
8474	0	0	Ki67+	 11764 28573
8475	0	0	Ki67+	 11767 28959
8476	0	0	Ki67+	 11781 28699
8477	0	0	Ki67+	 11805 28769
8478	0	0	Ki67+	 11822 29020
8479	0	0	Ki67+	 11856 28823
8480	0	0	Ki67+	 11861 28782
8481	0	0	Ki67+	 11892 29249
8482	0	0	Ki67+	 11900 28613
8483	0	0	Ki67+	 11924 28561
8484	0	0	Ki67+	 11972 29149
8485	0	0	Ki67+	 11977 28519
8486	0	0	Ki67+	 11990 29101
8487	0	0	Ki67+	 12028 29245
8488	0	0	Ki67+	 12050 28981
8489	0	0	Ki67+	 12072 28651
8490	0	0	Ki67+	 12096 28768
8491	0	0	Ki67+	 12096 29299
8492	0	0	Ki67+	 12108 28933
8493	0	0	Ki67+	 12125 28686
8494	0	0	Ki67+	 11388 29396
8495	0	0	Ki67+	 11404 29960
8496	0	0	Ki67+	 11421 29663
8497	0	0	Ki67+	 11423 29471
8498	0	0	Ki67+	 11437 30062
8499	0	0	Ki67+	 11440 30015
8500	0	0	Ki67+	 11451 29493
8501	0	0	Ki67+	 11465 30082
8502	0	0	Ki67+	 11498 30053
8503	0	0	Ki67+	 11555 29690
8504	0	0	Ki67+	 11652 29666
8505	0	0	Ki67+	 11760 29784
8506	0	0	Ki67+	 11817 29899
8507	0	0	Ki67+	 11821 29995
8508	0	0	Ki67+	 11850 29904
8509	0	0	Ki67+	 11856 29850
8510	0	0	Ki67+	 11863 29743
8511	0	0	Ki67+	 11874 29776
8512	0	0	Ki67+	 11875 29960
8513	0	0	Ki67+	 11885 30086
8514	0	0	Ki67+	 11888 29802
8515	0	0	Ki67+	 11891 29876
8516	0	0	Ki67+	 11897 29831
8517	0	0	Ki67+	 11918 29947
8518	0	0	Ki67+	 11926 30063
8519	0	0	Ki67+	 11957 29954
8520	0	0	Ki67+	 11968 29964
8521	0	0	Ki67+	 11998 30046
8522	0	0	Ki67+	 12010 29998
8523	0	0	Ki67+	 12024 29358
8524	0	0	Ki67+	 12116 29324
8525	0	0	Ki67+	 12127 29365
8526	0	0	Ki67+	 11437 30616
8527	0	0	Ki67+	 11453 30118
8528	0	0	Ki67+	 11479 30664
8529	0	0	Ki67+	 11482 30700
8530	0	0	Ki67+	 11486 30122
8531	0	0	Ki67+	 11512 30686
8532	0	0	Ki67+	 11622 30469
8533	0	0	Ki67+	 11908 30116
8534	0	0	Ki67+	 11976 30289
8535	0	0	Ki67+	 12042 30711
8536	0	0	Ki67+	 12699 3490
8537	0	0	Ki67+	 12710 3481
8538	0	0	Ki67+	 12506 5941
8539	0	0	Ki67+	 12921 6391
8540	0	0	Ki67+	 12147 7078
8541	0	0	Ki67+	 12155 6948
8542	0	0	Ki67+	 12160 7201
8543	0	0	Ki67+	 12169 7016
8544	0	0	Ki67+	 12283 6995
8545	0	0	Ki67+	 12319 6609
8546	0	0	Ki67+	 12348 6968
8547	0	0	Ki67+	 12359 7059
8548	0	0	Ki67+	 12363 6759
8549	0	0	Ki67+	 12371 6719
8550	0	0	Ki67+	 12373 7040
8551	0	0	Ki67+	 12389 6984
8552	0	0	Ki67+	 12444 6651
8553	0	0	Ki67+	 12562 6687
8554	0	0	Ki67+	 12564 6884
8555	0	0	Ki67+	 12564 6895
8556	0	0	Ki67+	 12603 6637
8557	0	0	Ki67+	 12818 6703
8558	0	0	Ki67+	 12864 6627
8559	0	0	Ki67+	 12143 8034
8560	0	0	Ki67+	 12146 7368
8561	0	0	Ki67+	 12175 7932
8562	0	0	Ki67+	 12177 7272
8563	0	0	Ki67+	 12227 7665
8564	0	0	Ki67+	 12279 7668
8565	0	0	Ki67+	 12289 7290
8566	0	0	Ki67+	 12337 7672
8567	0	0	Ki67+	 12574 7941
8568	0	0	Ki67+	 12153 8650
8569	0	0	Ki67+	 12387 8242
8570	0	0	Ki67+	 12409 8168
8571	0	0	Ki67+	 12417 8147
8572	0	0	Ki67+	 12417 8797
8573	0	0	Ki67+	 12439 8248
8574	0	0	Ki67+	 12520 8815
8575	0	0	Ki67+	 12649 8602
8576	0	0	Ki67+	 12799 8588
8577	0	0	Ki67+	 12155 9589
8578	0	0	Ki67+	 12156 9620
8579	0	0	Ki67+	 12196 9611
8580	0	0	Ki67+	 12390 9008
8581	0	0	Ki67+	 12441 9308
8582	0	0	Ki67+	 12498 9608
8583	0	0	Ki67+	 12645 9474
8584	0	0	Ki67+	 12688 9175
8585	0	0	Ki67+	 12724 9302
8586	0	0	Ki67+	 12799 8956
8587	0	0	Ki67+	 12804 9526
8588	0	0	Ki67+	 12857 9398
8589	0	0	Ki67+	 12867 8919
8590	0	0	Ki67+	 12911 9107
8591	0	0	Ki67+	 12133 9990
8592	0	0	Ki67+	 12158 10007
8593	0	0	Ki67+	 12174 10013
8594	0	0	Ki67+	 12177 10268
8595	0	0	Ki67+	 12197 10033
8596	0	0	Ki67+	 12682 10293
8597	0	0	Ki67+	 12687 9871
8598	0	0	Ki67+	 12698 9998
8599	0	0	Ki67+	 12717 9667
8600	0	0	Ki67+	 12842 10174
8601	0	0	Ki67+	 12913 10145
8602	0	0	Ki67+	 12914 10172
8603	0	0	Ki67+	 12143 11139
8604	0	0	Ki67+	 12148 11188
8605	0	0	Ki67+	 12191 11222
8606	0	0	Ki67+	 12300 10686
8607	0	0	Ki67+	 12742 11195
8608	0	0	Ki67+	 12752 10493
8609	0	0	Ki67+	 12765 11012
8610	0	0	Ki67+	 12776 11139
8611	0	0	Ki67+	 12131 12039
8612	0	0	Ki67+	 12154 11399
8613	0	0	Ki67+	 12155 11307
8614	0	0	Ki67+	 12159 11321
8615	0	0	Ki67+	 12168 11459
8616	0	0	Ki67+	 12194 11327
8617	0	0	Ki67+	 12201 11885
8618	0	0	Ki67+	 12225 11439
8619	0	0	Ki67+	 12237 11536
8620	0	0	Ki67+	 12255 11700
8621	0	0	Ki67+	 12280 12029
8622	0	0	Ki67+	 12283 11335
8623	0	0	Ki67+	 12283 12050
8624	0	0	Ki67+	 12291 11769
8625	0	0	Ki67+	 12299 11906
8626	0	0	Ki67+	 12300 11606
8627	0	0	Ki67+	 12303 11538
8628	0	0	Ki67+	 12303 11884
8629	0	0	Ki67+	 12303 12001
8630	0	0	Ki67+	 12311 11642
8631	0	0	Ki67+	 12312 12033
8632	0	0	Ki67+	 12327 11955
8633	0	0	Ki67+	 12330 12033
8634	0	0	Ki67+	 12334 11922
8635	0	0	Ki67+	 12334 11937
8636	0	0	Ki67+	 12336 12051
8637	0	0	Ki67+	 12351 11632
8638	0	0	Ki67+	 12355 11650
8639	0	0	Ki67+	 12356 12050
8640	0	0	Ki67+	 12361 11614
8641	0	0	Ki67+	 12370 11499
8642	0	0	Ki67+	 12372 11989
8643	0	0	Ki67+	 12386 11646
8644	0	0	Ki67+	 12390 11557
8645	0	0	Ki67+	 12391 12047
8646	0	0	Ki67+	 12399 11521
8647	0	0	Ki67+	 12416 11823
8648	0	0	Ki67+	 12421 11563
8649	0	0	Ki67+	 12424 11576
8650	0	0	Ki67+	 12424 11776
8651	0	0	Ki67+	 12427 11850
8652	0	0	Ki67+	 12433 11731
8653	0	0	Ki67+	 12436 11748
8654	0	0	Ki67+	 12438 11536
8655	0	0	Ki67+	 12445 11295
8656	0	0	Ki67+	 12446 11594
8657	0	0	Ki67+	 12452 11810
8658	0	0	Ki67+	 12452 11835
8659	0	0	Ki67+	 12489 11622
8660	0	0	Ki67+	 12503 11587
8661	0	0	Ki67+	 12504 11694
8662	0	0	Ki67+	 12519 11931
8663	0	0	Ki67+	 12522 11867
8664	0	0	Ki67+	 12529 12009
8665	0	0	Ki67+	 12530 11961
8666	0	0	Ki67+	 12542 11914
8667	0	0	Ki67+	 12543 11725
8668	0	0	Ki67+	 12550 11636
8669	0	0	Ki67+	 12604 11632
8670	0	0	Ki67+	 12609 11619
8671	0	0	Ki67+	 12637 11604
8672	0	0	Ki67+	 12655 11747
8673	0	0	Ki67+	 12661 11707
8674	0	0	Ki67+	 12668 11534
8675	0	0	Ki67+	 12670 11691
8676	0	0	Ki67+	 12678 11709
8677	0	0	Ki67+	 12682 11544
8678	0	0	Ki67+	 12690 11730
8679	0	0	Ki67+	 12695 11715
8680	0	0	Ki67+	 12705 11409
8681	0	0	Ki67+	 12706 11942
8682	0	0	Ki67+	 12707 11648
8683	0	0	Ki67+	 12708 12061
8684	0	0	Ki67+	 12724 12054
8685	0	0	Ki67+	 12743 11492
8686	0	0	Ki67+	 12745 12025
8687	0	0	Ki67+	 12749 11940
8688	0	0	Ki67+	 12761 11958
8689	0	0	Ki67+	 12771 11847
8690	0	0	Ki67+	 12809 11643
8691	0	0	Ki67+	 12812 12032
8692	0	0	Ki67+	 12817 12044
8693	0	0	Ki67+	 12830 11819
8694	0	0	Ki67+	 12854 11893
8695	0	0	Ki67+	 12858 11706
8696	0	0	Ki67+	 12895 11719
8697	0	0	Ki67+	 12903 11861
8698	0	0	Ki67+	 12915 11419
8699	0	0	Ki67+	 12920 11724
8700	0	0	Ki67+	 12923 11946
8701	0	0	Ki67+	 12135 12410
8702	0	0	Ki67+	 12136 12435
8703	0	0	Ki67+	 12136 12826
8704	0	0	Ki67+	 12140 12522
8705	0	0	Ki67+	 12141 12203
8706	0	0	Ki67+	 12142 12355
8707	0	0	Ki67+	 12143 12164
8708	0	0	Ki67+	 12147 12104
8709	0	0	Ki67+	 12151 12625
8710	0	0	Ki67+	 12161 12437
8711	0	0	Ki67+	 12163 12213
8712	0	0	Ki67+	 12182 12075
8713	0	0	Ki67+	 12183 12475
8714	0	0	Ki67+	 12184 12500
8715	0	0	Ki67+	 12191 12356
8716	0	0	Ki67+	 12191 12434
8717	0	0	Ki67+	 12192 12333
8718	0	0	Ki67+	 12196 12242
8719	0	0	Ki67+	 12201 12473
8720	0	0	Ki67+	 12202 12319
8721	0	0	Ki67+	 12205 12168
8722	0	0	Ki67+	 12212 12780
8723	0	0	Ki67+	 12213 12470
8724	0	0	Ki67+	 12214 12494
8725	0	0	Ki67+	 12217 12354
8726	0	0	Ki67+	 12217 12540
8727	0	0	Ki67+	 12217 12809
8728	0	0	Ki67+	 12218 12174
8729	0	0	Ki67+	 12225 12255
8730	0	0	Ki67+	 12226 12329
8731	0	0	Ki67+	 12235 12556
8732	0	0	Ki67+	 12242 12247
8733	0	0	Ki67+	 12245 12751
8734	0	0	Ki67+	 12250 12539
8735	0	0	Ki67+	 12252 12793
8736	0	0	Ki67+	 12257 12284
8737	0	0	Ki67+	 12259 12345
8738	0	0	Ki67+	 12262 12761
8739	0	0	Ki67+	 12263 12576
8740	0	0	Ki67+	 12264 12853
8741	0	0	Ki67+	 12265 12248
8742	0	0	Ki67+	 12265 12819
8743	0	0	Ki67+	 12281 12693
8744	0	0	Ki67+	 12282 12556
8745	0	0	Ki67+	 12283 12536
8746	0	0	Ki67+	 12284 12608
8747	0	0	Ki67+	 12287 12325
8748	0	0	Ki67+	 12288 12838
8749	0	0	Ki67+	 12301 12723
8750	0	0	Ki67+	 12303 12348
8751	0	0	Ki67+	 12313 12297
8752	0	0	Ki67+	 12313 12652
8753	0	0	Ki67+	 12315 12750
8754	0	0	Ki67+	 12317 12583
8755	0	0	Ki67+	 12323 12344
8756	0	0	Ki67+	 12327 12668
8757	0	0	Ki67+	 12330 12738
8758	0	0	Ki67+	 12330 12827
8759	0	0	Ki67+	 12336 12354
8760	0	0	Ki67+	 12340 12559
8761	0	0	Ki67+	 12340 12773
8762	0	0	Ki67+	 12342 12700
8763	0	0	Ki67+	 12348 12067
8764	0	0	Ki67+	 12349 12574
8765	0	0	Ki67+	 12351 12686
8766	0	0	Ki67+	 12355 12137
8767	0	0	Ki67+	 12358 12368
8768	0	0	Ki67+	 12359 12086
8769	0	0	Ki67+	 12364 12665
8770	0	0	Ki67+	 12365 12153
8771	0	0	Ki67+	 12367 12101
8772	0	0	Ki67+	 12370 12068
8773	0	0	Ki67+	 12373 12168
8774	0	0	Ki67+	 12373 12710
8775	0	0	Ki67+	 12376 12138
8776	0	0	Ki67+	 12378 12334
8777	0	0	Ki67+	 12379 12089
8778	0	0	Ki67+	 12380 12575
8779	0	0	Ki67+	 12381 12200
8780	0	0	Ki67+	 12381 12662
8781	0	0	Ki67+	 12391 12558
8782	0	0	Ki67+	 12397 12109
8783	0	0	Ki67+	 12397 12575
8784	0	0	Ki67+	 12397 12601
8785	0	0	Ki67+	 12400 12759
8786	0	0	Ki67+	 12401 12347
8787	0	0	Ki67+	 12401 12779
8788	0	0	Ki67+	 12403 12080
8789	0	0	Ki67+	 12403 12140
8790	0	0	Ki67+	 12403 12856
8791	0	0	Ki67+	 12404 12660
8792	0	0	Ki67+	 12406 12193
8793	0	0	Ki67+	 12411 12394
8794	0	0	Ki67+	 12413 12162
8795	0	0	Ki67+	 12413 12242
8796	0	0	Ki67+	 12416 12206
8797	0	0	Ki67+	 12423 12182
8798	0	0	Ki67+	 12428 12614
8799	0	0	Ki67+	 12428 12678
8800	0	0	Ki67+	 12433 12269
8801	0	0	Ki67+	 12435 12748
8802	0	0	Ki67+	 12437 12585
8803	0	0	Ki67+	 12439 12790
8804	0	0	Ki67+	 12442 12815
8805	0	0	Ki67+	 12445 12691
8806	0	0	Ki67+	 12447 12205
8807	0	0	Ki67+	 12447 12399
8808	0	0	Ki67+	 12448 12747
8809	0	0	Ki67+	 12449 12714
8810	0	0	Ki67+	 12453 12277
8811	0	0	Ki67+	 12455 12224
8812	0	0	Ki67+	 12456 12630
8813	0	0	Ki67+	 12456 12768
8814	0	0	Ki67+	 12458 12413
8815	0	0	Ki67+	 12465 12826
8816	0	0	Ki67+	 12470 12331
8817	0	0	Ki67+	 12470 12371
8818	0	0	Ki67+	 12470 12775
8819	0	0	Ki67+	 12471 12226
8820	0	0	Ki67+	 12471 12712
8821	0	0	Ki67+	 12472 12389
8822	0	0	Ki67+	 12476 12840
8823	0	0	Ki67+	 12477 12586
8824	0	0	Ki67+	 12478 12642
8825	0	0	Ki67+	 12479 12789
8826	0	0	Ki67+	 12482 12445
8827	0	0	Ki67+	 12483 12744
8828	0	0	Ki67+	 12488 12803
8829	0	0	Ki67+	 12491 12464
8830	0	0	Ki67+	 12494 12650
8831	0	0	Ki67+	 12496 12079
8832	0	0	Ki67+	 12496 12243
8833	0	0	Ki67+	 12496 12411
8834	0	0	Ki67+	 12498 12067
8835	0	0	Ki67+	 12498 12773
8836	0	0	Ki67+	 12506 12343
8837	0	0	Ki67+	 12513 12277
8838	0	0	Ki67+	 12514 12716
8839	0	0	Ki67+	 12517 12263
8840	0	0	Ki67+	 12518 12363
8841	0	0	Ki67+	 12526 12370
8842	0	0	Ki67+	 12526 12471
8843	0	0	Ki67+	 12532 12269
8844	0	0	Ki67+	 12533 12663
8845	0	0	Ki67+	 12540 12311
8846	0	0	Ki67+	 12544 12613
8847	0	0	Ki67+	 12547 12407
8848	0	0	Ki67+	 12548 12457
8849	0	0	Ki67+	 12549 12275
8850	0	0	Ki67+	 12562 12268
8851	0	0	Ki67+	 12563 12787
8852	0	0	Ki67+	 12564 12670
8853	0	0	Ki67+	 12565 12456
8854	0	0	Ki67+	 12567 12489
8855	0	0	Ki67+	 12573 12141
8856	0	0	Ki67+	 12577 12693
8857	0	0	Ki67+	 12579 12104
8858	0	0	Ki67+	 12579 12465
8859	0	0	Ki67+	 12595 12631
8860	0	0	Ki67+	 12596 12716
8861	0	0	Ki67+	 12600 12294
8862	0	0	Ki67+	 12601 12483
8863	0	0	Ki67+	 12608 12520
8864	0	0	Ki67+	 12611 12776
8865	0	0	Ki67+	 12618 12630
8866	0	0	Ki67+	 12619 12302
8867	0	0	Ki67+	 12621 12171
8868	0	0	Ki67+	 12623 12715
8869	0	0	Ki67+	 12624 12135
8870	0	0	Ki67+	 12624 12784
8871	0	0	Ki67+	 12626 12653
8872	0	0	Ki67+	 12629 12489
8873	0	0	Ki67+	 12631 12529
8874	0	0	Ki67+	 12634 12560
8875	0	0	Ki67+	 12634 12810
8876	0	0	Ki67+	 12639 12722
8877	0	0	Ki67+	 12644 12495
8878	0	0	Ki67+	 12647 12155
8879	0	0	Ki67+	 12650 12668
8880	0	0	Ki67+	 12656 12545
8881	0	0	Ki67+	 12656 12563
8882	0	0	Ki67+	 12656 12775
8883	0	0	Ki67+	 12661 12816
8884	0	0	Ki67+	 12664 12731
8885	0	0	Ki67+	 12668 12841
8886	0	0	Ki67+	 12669 12203
8887	0	0	Ki67+	 12669 12404
8888	0	0	Ki67+	 12669 12509
8889	0	0	Ki67+	 12683 12514
8890	0	0	Ki67+	 12683 12554
8891	0	0	Ki67+	 12683 12790
8892	0	0	Ki67+	 12688 12576
8893	0	0	Ki67+	 12690 12669
8894	0	0	Ki67+	 12693 12591
8895	0	0	Ki67+	 12702 12710
8896	0	0	Ki67+	 12704 12420
8897	0	0	Ki67+	 12709 12796
8898	0	0	Ki67+	 12713 12524
8899	0	0	Ki67+	 12716 12335
8900	0	0	Ki67+	 12719 12196
8901	0	0	Ki67+	 12719 12435
8902	0	0	Ki67+	 12728 12364
8903	0	0	Ki67+	 12728 12763
8904	0	0	Ki67+	 12729 12724
8905	0	0	Ki67+	 12731 12456
8906	0	0	Ki67+	 12732 12084
8907	0	0	Ki67+	 12733 12624
8908	0	0	Ki67+	 12733 12695
8909	0	0	Ki67+	 12738 12604
8910	0	0	Ki67+	 12742 12533
8911	0	0	Ki67+	 12744 12588
8912	0	0	Ki67+	 12746 12443
8913	0	0	Ki67+	 12748 12773
8914	0	0	Ki67+	 12749 12852
8915	0	0	Ki67+	 12750 12628
8916	0	0	Ki67+	 12751 12833
8917	0	0	Ki67+	 12752 12093
8918	0	0	Ki67+	 12753 12407
8919	0	0	Ki67+	 12753 12818
8920	0	0	Ki67+	 12756 12488
8921	0	0	Ki67+	 12757 12733
8922	0	0	Ki67+	 12760 12793
8923	0	0	Ki67+	 12761 12684
8924	0	0	Ki67+	 12761 12713
8925	0	0	Ki67+	 12772 12425
8926	0	0	Ki67+	 12772 12604
8927	0	0	Ki67+	 12775 12546
8928	0	0	Ki67+	 12776 12303
8929	0	0	Ki67+	 12777 12630
8930	0	0	Ki67+	 12781 12088
8931	0	0	Ki67+	 12781 12434
8932	0	0	Ki67+	 12782 12067
8933	0	0	Ki67+	 12782 12671
8934	0	0	Ki67+	 12782 12698
8935	0	0	Ki67+	 12784 12416
8936	0	0	Ki67+	 12789 12477
8937	0	0	Ki67+	 12795 12819
8938	0	0	Ki67+	 12797 12552
8939	0	0	Ki67+	 12798 12614
8940	0	0	Ki67+	 12799 12074
8941	0	0	Ki67+	 12801 12452
8942	0	0	Ki67+	 12802 12436
8943	0	0	Ki67+	 12803 12793
8944	0	0	Ki67+	 12806 12196
8945	0	0	Ki67+	 12816 12457
8946	0	0	Ki67+	 12816 12674
8947	0	0	Ki67+	 12819 12766
8948	0	0	Ki67+	 12820 12519
8949	0	0	Ki67+	 12821 12791
8950	0	0	Ki67+	 12827 12239
8951	0	0	Ki67+	 12831 12848
8952	0	0	Ki67+	 12837 12541
8953	0	0	Ki67+	 12838 12285
8954	0	0	Ki67+	 12838 12475
8955	0	0	Ki67+	 12841 12219
8956	0	0	Ki67+	 12844 12488
8957	0	0	Ki67+	 12845 12467
8958	0	0	Ki67+	 12847 12824
8959	0	0	Ki67+	 12849 12304
8960	0	0	Ki67+	 12849 12691
8961	0	0	Ki67+	 12852 12835
8962	0	0	Ki67+	 12854 12230
8963	0	0	Ki67+	 12855 12501
8964	0	0	Ki67+	 12857 12664
8965	0	0	Ki67+	 12868 12756
8966	0	0	Ki67+	 12869 12699
8967	0	0	Ki67+	 12872 12514
8968	0	0	Ki67+	 12873 12253
8969	0	0	Ki67+	 12877 12270
8970	0	0	Ki67+	 12878 12355
8971	0	0	Ki67+	 12878 12857
8972	0	0	Ki67+	 12879 12587
8973	0	0	Ki67+	 12892 12304
8974	0	0	Ki67+	 12897 12429
8975	0	0	Ki67+	 12898 12325
8976	0	0	Ki67+	 12899 12399
8977	0	0	Ki67+	 12902 12553
8978	0	0	Ki67+	 12909 12077
8979	0	0	Ki67+	 12909 12339
8980	0	0	Ki67+	 12909 12701
8981	0	0	Ki67+	 12911 12098
8982	0	0	Ki67+	 12912 12714
8983	0	0	Ki67+	 12921 12548
8984	0	0	Ki67+	 12133 13007
8985	0	0	Ki67+	 12135 13490
8986	0	0	Ki67+	 12169 13585
8987	0	0	Ki67+	 12174 13139
8988	0	0	Ki67+	 12179 13110
8989	0	0	Ki67+	 12180 13020
8990	0	0	Ki67+	 12183 13040
8991	0	0	Ki67+	 12183 13148
8992	0	0	Ki67+	 12191 13119
8993	0	0	Ki67+	 12197 13013
8994	0	0	Ki67+	 12201 13153
8995	0	0	Ki67+	 12209 13535
8996	0	0	Ki67+	 12219 13026
8997	0	0	Ki67+	 12249 13101
8998	0	0	Ki67+	 12252 13037
8999	0	0	Ki67+	 12254 13062
9000	0	0	Ki67+	 12316 12902
9001	0	0	Ki67+	 12332 13619
9002	0	0	Ki67+	 12338 12884
9003	0	0	Ki67+	 12369 12876
9004	0	0	Ki67+	 12371 12914
9005	0	0	Ki67+	 12375 13231
9006	0	0	Ki67+	 12396 12929
9007	0	0	Ki67+	 12400 12888
9008	0	0	Ki67+	 12409 12928
9009	0	0	Ki67+	 12422 13195
9010	0	0	Ki67+	 12446 12975
9011	0	0	Ki67+	 12448 12933
9012	0	0	Ki67+	 12458 13269
9013	0	0	Ki67+	 12466 12958
9014	0	0	Ki67+	 12476 12968
9015	0	0	Ki67+	 12481 12942
9016	0	0	Ki67+	 12490 12930
9017	0	0	Ki67+	 12499 12950
9018	0	0	Ki67+	 12503 12903
9019	0	0	Ki67+	 12547 13290
9020	0	0	Ki67+	 12567 13046
9021	0	0	Ki67+	 12586 13076
9022	0	0	Ki67+	 12595 13094
9023	0	0	Ki67+	 12660 13165
9024	0	0	Ki67+	 12669 13262
9025	0	0	Ki67+	 12674 12925
9026	0	0	Ki67+	 12690 12873
9027	0	0	Ki67+	 12691 12895
9028	0	0	Ki67+	 12702 13034
9029	0	0	Ki67+	 12704 12944
9030	0	0	Ki67+	 12710 12877
9031	0	0	Ki67+	 12713 12921
9032	0	0	Ki67+	 12734 12907
9033	0	0	Ki67+	 12738 12939
9034	0	0	Ki67+	 12744 12871
9035	0	0	Ki67+	 12744 13421
9036	0	0	Ki67+	 12752 12892
9037	0	0	Ki67+	 12754 12927
9038	0	0	Ki67+	 12762 12969
9039	0	0	Ki67+	 12767 12944
9040	0	0	Ki67+	 12775 12905
9041	0	0	Ki67+	 12776 13025
9042	0	0	Ki67+	 12777 12959
9043	0	0	Ki67+	 12788 13058
9044	0	0	Ki67+	 12797 13245
9045	0	0	Ki67+	 12805 13075
9046	0	0	Ki67+	 12825 13553
9047	0	0	Ki67+	 12838 12879
9048	0	0	Ki67+	 12838 12957
9049	0	0	Ki67+	 12847 13034
9050	0	0	Ki67+	 12869 12936
9051	0	0	Ki67+	 12873 12889
9052	0	0	Ki67+	 12900 13520
9053	0	0	Ki67+	 12925 13398
9054	0	0	Ki67+	 12141 13802
9055	0	0	Ki67+	 12142 13899
9056	0	0	Ki67+	 12145 14130
9057	0	0	Ki67+	 12145 14337
9058	0	0	Ki67+	 12148 13839
9059	0	0	Ki67+	 12149 14314
9060	0	0	Ki67+	 12150 14275
9061	0	0	Ki67+	 12152 14301
9062	0	0	Ki67+	 12153 13859
9063	0	0	Ki67+	 12157 13972
9064	0	0	Ki67+	 12160 13990
9065	0	0	Ki67+	 12163 14225
9066	0	0	Ki67+	 12165 14255
9067	0	0	Ki67+	 12169 13887
9068	0	0	Ki67+	 12172 14242
9069	0	0	Ki67+	 12173 14307
9070	0	0	Ki67+	 12176 13759
9071	0	0	Ki67+	 12177 13856
9072	0	0	Ki67+	 12177 14351
9073	0	0	Ki67+	 12179 14296
9074	0	0	Ki67+	 12180 13901
9075	0	0	Ki67+	 12190 13765
9076	0	0	Ki67+	 12202 13873
9077	0	0	Ki67+	 12212 13973
9078	0	0	Ki67+	 12214 13896
9079	0	0	Ki67+	 12216 13740
9080	0	0	Ki67+	 12218 13851
9081	0	0	Ki67+	 12220 13785
9082	0	0	Ki67+	 12226 13865
9083	0	0	Ki67+	 12229 14063
9084	0	0	Ki67+	 12236 14254
9085	0	0	Ki67+	 12237 14267
9086	0	0	Ki67+	 12241 13870
9087	0	0	Ki67+	 12242 13994
9088	0	0	Ki67+	 12243 13749
9089	0	0	Ki67+	 12245 13896
9090	0	0	Ki67+	 12249 14088
9091	0	0	Ki67+	 12249 14154
9092	0	0	Ki67+	 12253 13950
9093	0	0	Ki67+	 12254 13863
9094	0	0	Ki67+	 12256 14175
9095	0	0	Ki67+	 12261 14239
9096	0	0	Ki67+	 12262 13983
9097	0	0	Ki67+	 12266 13823
9098	0	0	Ki67+	 12274 14180
9099	0	0	Ki67+	 12276 13869
9100	0	0	Ki67+	 12276 14198
9101	0	0	Ki67+	 12277 13934
9102	0	0	Ki67+	 12282 14099
9103	0	0	Ki67+	 12286 13680
9104	0	0	Ki67+	 12290 13744
9105	0	0	Ki67+	 12290 14116
9106	0	0	Ki67+	 12296 13979
9107	0	0	Ki67+	 12300 14139
9108	0	0	Ki67+	 12306 13948
9109	0	0	Ki67+	 12314 13986
9110	0	0	Ki67+	 12319 14239
9111	0	0	Ki67+	 12323 13939
9112	0	0	Ki67+	 12328 13903
9113	0	0	Ki67+	 12328 13997
9114	0	0	Ki67+	 12356 13768
9115	0	0	Ki67+	 12361 13921
9116	0	0	Ki67+	 12363 14169
9117	0	0	Ki67+	 12364 14027
9118	0	0	Ki67+	 12371 13920
9119	0	0	Ki67+	 12381 14190
9120	0	0	Ki67+	 12382 13977
9121	0	0	Ki67+	 12393 13716
9122	0	0	Ki67+	 12394 14378
9123	0	0	Ki67+	 12399 14189
9124	0	0	Ki67+	 12402 14002
9125	0	0	Ki67+	 12409 14027
9126	0	0	Ki67+	 12410 14412
9127	0	0	Ki67+	 12411 13985
9128	0	0	Ki67+	 12412 13749
9129	0	0	Ki67+	 12412 14154
9130	0	0	Ki67+	 12413 13713
9131	0	0	Ki67+	 12414 13883
9132	0	0	Ki67+	 12417 14103
9133	0	0	Ki67+	 12419 13993
9134	0	0	Ki67+	 12422 13973
9135	0	0	Ki67+	 12424 14204
9136	0	0	Ki67+	 12428 14415
9137	0	0	Ki67+	 12429 14142
9138	0	0	Ki67+	 12444 14035
9139	0	0	Ki67+	 12445 13953
9140	0	0	Ki67+	 12447 14059
9141	0	0	Ki67+	 12450 13995
9142	0	0	Ki67+	 12451 13822
9143	0	0	Ki67+	 12452 13882
9144	0	0	Ki67+	 12452 14022
9145	0	0	Ki67+	 12461 13933
9146	0	0	Ki67+	 12462 14071
9147	0	0	Ki67+	 12464 13797
9148	0	0	Ki67+	 12470 14040
9149	0	0	Ki67+	 12471 14082
9150	0	0	Ki67+	 12474 14005
9151	0	0	Ki67+	 12480 13801
9152	0	0	Ki67+	 12481 13938
9153	0	0	Ki67+	 12486 14442
9154	0	0	Ki67+	 12490 13886
9155	0	0	Ki67+	 12493 13961
9156	0	0	Ki67+	 12493 14085
9157	0	0	Ki67+	 12496 14054
9158	0	0	Ki67+	 12500 13761
9159	0	0	Ki67+	 12501 14001
9160	0	0	Ki67+	 12503 14076
9161	0	0	Ki67+	 12505 13852
9162	0	0	Ki67+	 12510 13923
9163	0	0	Ki67+	 12510 14224
9164	0	0	Ki67+	 12516 14103
9165	0	0	Ki67+	 12524 14079
9166	0	0	Ki67+	 12526 13908
9167	0	0	Ki67+	 12528 14220
9168	0	0	Ki67+	 12532 13952
9169	0	0	Ki67+	 12532 14009
9170	0	0	Ki67+	 12535 14045
9171	0	0	Ki67+	 12549 13841
9172	0	0	Ki67+	 12556 13994
9173	0	0	Ki67+	 12559 14064
9174	0	0	Ki67+	 12598 14299
9175	0	0	Ki67+	 12604 13986
9176	0	0	Ki67+	 12605 14002
9177	0	0	Ki67+	 12617 14445
9178	0	0	Ki67+	 12652 14267
9179	0	0	Ki67+	 12706 13848
9180	0	0	Ki67+	 12740 14432
9181	0	0	Ki67+	 12779 13994
9182	0	0	Ki67+	 12783 14264
9183	0	0	Ki67+	 12791 14274
9184	0	0	Ki67+	 12805 13738
9185	0	0	Ki67+	 12814 13852
9186	0	0	Ki67+	 12834 13753
9187	0	0	Ki67+	 12837 13988
9188	0	0	Ki67+	 12852 13978
9189	0	0	Ki67+	 12857 13788
9190	0	0	Ki67+	 12865 14155
9191	0	0	Ki67+	 12879 13800
9192	0	0	Ki67+	 12889 14127
9193	0	0	Ki67+	 12895 13965
9194	0	0	Ki67+	 12895 14273
9195	0	0	Ki67+	 12904 14137
9196	0	0	Ki67+	 12905 13988
9197	0	0	Ki67+	 12133 15026
9198	0	0	Ki67+	 12137 15182
9199	0	0	Ki67+	 12138 14689
9200	0	0	Ki67+	 12139 14926
9201	0	0	Ki67+	 12142 14740
9202	0	0	Ki67+	 12145 14757
9203	0	0	Ki67+	 12145 15254
9204	0	0	Ki67+	 12150 14857
9205	0	0	Ki67+	 12161 14776
9206	0	0	Ki67+	 12161 15127
9207	0	0	Ki67+	 12170 14693
9208	0	0	Ki67+	 12178 14965
9209	0	0	Ki67+	 12184 14692
9210	0	0	Ki67+	 12186 14712
9211	0	0	Ki67+	 12186 15017
9212	0	0	Ki67+	 12190 14768
9213	0	0	Ki67+	 12191 14972
9214	0	0	Ki67+	 12193 14730
9215	0	0	Ki67+	 12202 15160
9216	0	0	Ki67+	 12205 14830
9217	0	0	Ki67+	 12210 15213
9218	0	0	Ki67+	 12211 14973
9219	0	0	Ki67+	 12211 15186
9220	0	0	Ki67+	 12216 14757
9221	0	0	Ki67+	 12216 14873
9222	0	0	Ki67+	 12218 15005
9223	0	0	Ki67+	 12225 15182
9224	0	0	Ki67+	 12228 14553
9225	0	0	Ki67+	 12230 15135
9226	0	0	Ki67+	 12236 15178
9227	0	0	Ki67+	 12240 14988
9228	0	0	Ki67+	 12245 15145
9229	0	0	Ki67+	 12246 15203
9230	0	0	Ki67+	 12248 14758
9231	0	0	Ki67+	 12262 14958
9232	0	0	Ki67+	 12262 15178
9233	0	0	Ki67+	 12271 14983
9234	0	0	Ki67+	 12282 15146
9235	0	0	Ki67+	 12285 14973
9236	0	0	Ki67+	 12288 15006
9237	0	0	Ki67+	 12298 15047
9238	0	0	Ki67+	 12301 14984
9239	0	0	Ki67+	 12304 15025
9240	0	0	Ki67+	 12317 15018
9241	0	0	Ki67+	 12330 15001
9242	0	0	Ki67+	 12335 15256
9243	0	0	Ki67+	 12339 15044
9244	0	0	Ki67+	 12347 15184
9245	0	0	Ki67+	 12352 14981
9246	0	0	Ki67+	 12363 14470
9247	0	0	Ki67+	 12363 14992
9248	0	0	Ki67+	 12377 14520
9249	0	0	Ki67+	 12377 14555
9250	0	0	Ki67+	 12377 15054
9251	0	0	Ki67+	 12378 14853
9252	0	0	Ki67+	 12384 14502
9253	0	0	Ki67+	 12394 14487
9254	0	0	Ki67+	 12401 14953
9255	0	0	Ki67+	 12402 14534
9256	0	0	Ki67+	 12417 14997
9257	0	0	Ki67+	 12418 15022
9258	0	0	Ki67+	 12422 14966
9259	0	0	Ki67+	 12428 14471
9260	0	0	Ki67+	 12448 14950
9261	0	0	Ki67+	 12450 14846
9262	0	0	Ki67+	 12454 14919
9263	0	0	Ki67+	 12454 15070
9264	0	0	Ki67+	 12461 15248
9265	0	0	Ki67+	 12469 15097
9266	0	0	Ki67+	 12479 14504
9267	0	0	Ki67+	 12485 14618
9268	0	0	Ki67+	 12490 14672
9269	0	0	Ki67+	 12492 15113
9270	0	0	Ki67+	 12506 14962
9271	0	0	Ki67+	 12507 14707
9272	0	0	Ki67+	 12507 15015
9273	0	0	Ki67+	 12508 14511
9274	0	0	Ki67+	 12522 14513
9275	0	0	Ki67+	 12524 14829
9276	0	0	Ki67+	 12529 14996
9277	0	0	Ki67+	 12530 14576
9278	0	0	Ki67+	 12530 15032
9279	0	0	Ki67+	 12534 14560
9280	0	0	Ki67+	 12535 15116
9281	0	0	Ki67+	 12542 14495
9282	0	0	Ki67+	 12544 14782
9283	0	0	Ki67+	 12545 14751
9284	0	0	Ki67+	 12550 15014
9285	0	0	Ki67+	 12554 14855
9286	0	0	Ki67+	 12554 15126
9287	0	0	Ki67+	 12560 14869
9288	0	0	Ki67+	 12566 14746
9289	0	0	Ki67+	 12568 14576
9290	0	0	Ki67+	 12570 14538
9291	0	0	Ki67+	 12572 15037
9292	0	0	Ki67+	 12572 15099
9293	0	0	Ki67+	 12574 15116
9294	0	0	Ki67+	 12587 14507
9295	0	0	Ki67+	 12589 14877
9296	0	0	Ki67+	 12592 15060
9297	0	0	Ki67+	 12596 14582
9298	0	0	Ki67+	 12598 14766
9299	0	0	Ki67+	 12598 15098
9300	0	0	Ki67+	 12601 15173
9301	0	0	Ki67+	 12612 15063
9302	0	0	Ki67+	 12616 14517
9303	0	0	Ki67+	 12617 15130
9304	0	0	Ki67+	 12622 14779
9305	0	0	Ki67+	 12624 15084
9306	0	0	Ki67+	 12630 14921
9307	0	0	Ki67+	 12634 15242
9308	0	0	Ki67+	 12661 14572
9309	0	0	Ki67+	 12670 14790
9310	0	0	Ki67+	 12674 14604
9311	0	0	Ki67+	 12679 14623
9312	0	0	Ki67+	 12691 14748
9313	0	0	Ki67+	 12693 14635
9314	0	0	Ki67+	 12702 14727
9315	0	0	Ki67+	 12704 14669
9316	0	0	Ki67+	 12717 14774
9317	0	0	Ki67+	 12717 14859
9318	0	0	Ki67+	 12719 14796
9319	0	0	Ki67+	 12720 14831
9320	0	0	Ki67+	 12729 14773
9321	0	0	Ki67+	 12730 14657
9322	0	0	Ki67+	 12731 14844
9323	0	0	Ki67+	 12741 14862
9324	0	0	Ki67+	 12744 14814
9325	0	0	Ki67+	 12757 14644
9326	0	0	Ki67+	 12763 14735
9327	0	0	Ki67+	 12764 15050
9328	0	0	Ki67+	 12770 14655
9329	0	0	Ki67+	 12781 15060
9330	0	0	Ki67+	 12839 14571
9331	0	0	Ki67+	 12872 14501
9332	0	0	Ki67+	 12138 15842
9333	0	0	Ki67+	 12141 15371
9334	0	0	Ki67+	 12143 16023
9335	0	0	Ki67+	 12144 15813
9336	0	0	Ki67+	 12148 15901
9337	0	0	Ki67+	 12152 16058
9338	0	0	Ki67+	 12154 15815
9339	0	0	Ki67+	 12154 15871
9340	0	0	Ki67+	 12163 15276
9341	0	0	Ki67+	 12166 15853
9342	0	0	Ki67+	 12169 15927
9343	0	0	Ki67+	 12170 16047
9344	0	0	Ki67+	 12172 15876
9345	0	0	Ki67+	 12183 15891
9346	0	0	Ki67+	 12190 15908
9347	0	0	Ki67+	 12191 15861
9348	0	0	Ki67+	 12193 15531
9349	0	0	Ki67+	 12199 15877
9350	0	0	Ki67+	 12200 15554
9351	0	0	Ki67+	 12200 15585
9352	0	0	Ki67+	 12210 15960
9353	0	0	Ki67+	 12214 15931
9354	0	0	Ki67+	 12216 15570
9355	0	0	Ki67+	 12216 15613
9356	0	0	Ki67+	 12222 15512
9357	0	0	Ki67+	 12227 15549
9358	0	0	Ki67+	 12241 15604
9359	0	0	Ki67+	 12245 15538
9360	0	0	Ki67+	 12254 15614
9361	0	0	Ki67+	 12260 15503
9362	0	0	Ki67+	 12268 15685
9363	0	0	Ki67+	 12276 15553
9364	0	0	Ki67+	 12292 15713
9365	0	0	Ki67+	 12296 15645
9366	0	0	Ki67+	 12299 15539
9367	0	0	Ki67+	 12299 15602
9368	0	0	Ki67+	 12304 15324
9369	0	0	Ki67+	 12307 15299
9370	0	0	Ki67+	 12307 15948
9371	0	0	Ki67+	 12314 15721
9372	0	0	Ki67+	 12321 15911
9373	0	0	Ki67+	 12322 15696
9374	0	0	Ki67+	 12323 15619
9375	0	0	Ki67+	 12328 15569
9376	0	0	Ki67+	 12329 15594
9377	0	0	Ki67+	 12333 15322
9378	0	0	Ki67+	 12336 15288
9379	0	0	Ki67+	 12340 15349
9380	0	0	Ki67+	 12349 15374
9381	0	0	Ki67+	 12355 15392
9382	0	0	Ki67+	 12361 15338
9383	0	0	Ki67+	 12366 15378
9384	0	0	Ki67+	 12373 15299
9385	0	0	Ki67+	 12378 15366
9386	0	0	Ki67+	 12387 15317
9387	0	0	Ki67+	 12401 15372
9388	0	0	Ki67+	 12402 15310
9389	0	0	Ki67+	 12407 15552
9390	0	0	Ki67+	 12408 15285
9391	0	0	Ki67+	 12409 15330
9392	0	0	Ki67+	 12415 15538
9393	0	0	Ki67+	 12422 15406
9394	0	0	Ki67+	 12426 15324
9395	0	0	Ki67+	 12427 15383
9396	0	0	Ki67+	 12430 15590
9397	0	0	Ki67+	 12433 15357
9398	0	0	Ki67+	 12440 15347
9399	0	0	Ki67+	 12440 15803
9400	0	0	Ki67+	 12444 15411
9401	0	0	Ki67+	 12446 15380
9402	0	0	Ki67+	 12449 15670
9403	0	0	Ki67+	 12456 15646
9404	0	0	Ki67+	 12457 15351
9405	0	0	Ki67+	 12462 15661
9406	0	0	Ki67+	 12466 15629
9407	0	0	Ki67+	 12468 15568
9408	0	0	Ki67+	 12482 15555
9409	0	0	Ki67+	 12486 15685
9410	0	0	Ki67+	 12487 15623
9411	0	0	Ki67+	 12506 15637
9412	0	0	Ki67+	 12507 15616
9413	0	0	Ki67+	 12515 15752
9414	0	0	Ki67+	 12520 15630
9415	0	0	Ki67+	 12521 15772
9416	0	0	Ki67+	 12535 15778
9417	0	0	Ki67+	 12549 15632
9418	0	0	Ki67+	 12552 15786
9419	0	0	Ki67+	 12555 15802
9420	0	0	Ki67+	 12557 15653
9421	0	0	Ki67+	 12568 15639
9422	0	0	Ki67+	 12572 15623
9423	0	0	Ki67+	 12577 15500
9424	0	0	Ki67+	 12587 15658
9425	0	0	Ki67+	 12597 15663
9426	0	0	Ki67+	 12605 15677
9427	0	0	Ki67+	 12611 15824
9428	0	0	Ki67+	 12619 15432
9429	0	0	Ki67+	 12620 15376
9430	0	0	Ki67+	 12629 15688
9431	0	0	Ki67+	 12632 15492
9432	0	0	Ki67+	 12632 15857
9433	0	0	Ki67+	 12634 15512
9434	0	0	Ki67+	 12635 15702
9435	0	0	Ki67+	 12640 15585
9436	0	0	Ki67+	 12643 15862
9437	0	0	Ki67+	 12644 15301
9438	0	0	Ki67+	 12644 15728
9439	0	0	Ki67+	 12653 15410
9440	0	0	Ki67+	 12658 15757
9441	0	0	Ki67+	 12659 15739
9442	0	0	Ki67+	 12661 15554
9443	0	0	Ki67+	 12662 15726
9444	0	0	Ki67+	 12663 15586
9445	0	0	Ki67+	 12665 15528
9446	0	0	Ki67+	 12667 15820
9447	0	0	Ki67+	 12670 15565
9448	0	0	Ki67+	 12675 15459
9449	0	0	Ki67+	 12679 15522
9450	0	0	Ki67+	 12685 15533
9451	0	0	Ki67+	 12685 15643
9452	0	0	Ki67+	 12692 15441
9453	0	0	Ki67+	 12693 15879
9454	0	0	Ki67+	 12695 15671
9455	0	0	Ki67+	 12701 15519
9456	0	0	Ki67+	 12703 15540
9457	0	0	Ki67+	 12706 15479
9458	0	0	Ki67+	 12709 15631
9459	0	0	Ki67+	 12710 15702
9460	0	0	Ki67+	 12713 15602
9461	0	0	Ki67+	 12721 15522
9462	0	0	Ki67+	 12728 15468
9463	0	0	Ki67+	 12728 15481
9464	0	0	Ki67+	 12729 15840
9465	0	0	Ki67+	 12731 15803
9466	0	0	Ki67+	 12744 15821
9467	0	0	Ki67+	 12747 15773
9468	0	0	Ki67+	 12748 15516
9469	0	0	Ki67+	 12751 15502
9470	0	0	Ki67+	 12759 15915
9471	0	0	Ki67+	 12762 15769
9472	0	0	Ki67+	 12767 15435
9473	0	0	Ki67+	 12770 15995
9474	0	0	Ki67+	 12796 15838
9475	0	0	Ki67+	 12845 15362
9476	0	0	Ki67+	 12873 15908
9477	0	0	Ki67+	 12874 15495
9478	0	0	Ki67+	 12897 15484
9479	0	0	Ki67+	 12916 15367
9480	0	0	Ki67+	 12919 15496
9481	0	0	Ki67+	 12130 16640
9482	0	0	Ki67+	 12131 16721
9483	0	0	Ki67+	 12132 16544
9484	0	0	Ki67+	 12135 16680
9485	0	0	Ki67+	 12145 16566
9486	0	0	Ki67+	 12146 16631
9487	0	0	Ki67+	 12146 16759
9488	0	0	Ki67+	 12150 16712
9489	0	0	Ki67+	 12152 16510
9490	0	0	Ki67+	 12166 16077
9491	0	0	Ki67+	 12179 16557
9492	0	0	Ki67+	 12180 16141
9493	0	0	Ki67+	 12187 16090
9494	0	0	Ki67+	 12188 16597
9495	0	0	Ki67+	 12196 16131
9496	0	0	Ki67+	 12205 16096
9497	0	0	Ki67+	 12208 16739
9498	0	0	Ki67+	 12218 16102
9499	0	0	Ki67+	 12267 16488
9500	0	0	Ki67+	 12268 16355
9501	0	0	Ki67+	 12308 16669
9502	0	0	Ki67+	 12309 16543
9503	0	0	Ki67+	 12310 16373
9504	0	0	Ki67+	 12318 16524
9505	0	0	Ki67+	 12331 16588
9506	0	0	Ki67+	 12332 16691
9507	0	0	Ki67+	 12338 16402
9508	0	0	Ki67+	 12363 16684
9509	0	0	Ki67+	 12367 16088
9510	0	0	Ki67+	 12374 16534
9511	0	0	Ki67+	 12378 16565
9512	0	0	Ki67+	 12388 16585
9513	0	0	Ki67+	 12394 16305
9514	0	0	Ki67+	 12395 16604
9515	0	0	Ki67+	 12408 16581
9516	0	0	Ki67+	 12417 16591
9517	0	0	Ki67+	 12426 16760
9518	0	0	Ki67+	 12431 16615
9519	0	0	Ki67+	 12435 16459
9520	0	0	Ki67+	 12437 16770
9521	0	0	Ki67+	 12447 16321
9522	0	0	Ki67+	 12458 16788
9523	0	0	Ki67+	 12468 16781
9524	0	0	Ki67+	 12469 16610
9525	0	0	Ki67+	 12479 16570
9526	0	0	Ki67+	 12486 16555
9527	0	0	Ki67+	 12495 16470
9528	0	0	Ki67+	 12517 16494
9529	0	0	Ki67+	 12530 16540
9530	0	0	Ki67+	 12534 16216
9531	0	0	Ki67+	 12540 16745
9532	0	0	Ki67+	 12545 16519
9533	0	0	Ki67+	 12565 16771
9534	0	0	Ki67+	 12578 16570
9535	0	0	Ki67+	 12590 16324
9536	0	0	Ki67+	 12597 16306
9537	0	0	Ki67+	 12600 16555
9538	0	0	Ki67+	 12600 16801
9539	0	0	Ki67+	 12618 16314
9540	0	0	Ki67+	 12632 16578
9541	0	0	Ki67+	 12637 16728
9542	0	0	Ki67+	 12650 16795
9543	0	0	Ki67+	 12652 16717
9544	0	0	Ki67+	 12657 16848
9545	0	0	Ki67+	 12668 16418
9546	0	0	Ki67+	 12682 16409
9547	0	0	Ki67+	 12687 16692
9548	0	0	Ki67+	 12692 16429
9549	0	0	Ki67+	 12701 16630
9550	0	0	Ki67+	 12709 16424
9551	0	0	Ki67+	 12710 16688
9552	0	0	Ki67+	 12713 16216
9553	0	0	Ki67+	 12733 16203
9554	0	0	Ki67+	 12733 16337
9555	0	0	Ki67+	 12738 16736
9556	0	0	Ki67+	 12739 16447
9557	0	0	Ki67+	 12739 16690
9558	0	0	Ki67+	 12752 16700
9559	0	0	Ki67+	 12761 16766
9560	0	0	Ki67+	 12782 16389
9561	0	0	Ki67+	 12786 16577
9562	0	0	Ki67+	 12798 16512
9563	0	0	Ki67+	 12799 16473
9564	0	0	Ki67+	 12802 16587
9565	0	0	Ki67+	 12816 16537
9566	0	0	Ki67+	 12832 16544
9567	0	0	Ki67+	 12837 16801
9568	0	0	Ki67+	 12845 16690
9569	0	0	Ki67+	 12853 16743
9570	0	0	Ki67+	 12857 16594
9571	0	0	Ki67+	 12858 16701
9572	0	0	Ki67+	 12864 16648
9573	0	0	Ki67+	 12867 16682
9574	0	0	Ki67+	 12868 16731
9575	0	0	Ki67+	 12868 16776
9576	0	0	Ki67+	 12868 16808
9577	0	0	Ki67+	 12873 16669
9578	0	0	Ki67+	 12883 16797
9579	0	0	Ki67+	 12892 16770
9580	0	0	Ki67+	 12905 16594
9581	0	0	Ki67+	 12909 16168
9582	0	0	Ki67+	 12915 16797
9583	0	0	Ki67+	 12130 17358
9584	0	0	Ki67+	 12137 17612
9585	0	0	Ki67+	 12143 17638
9586	0	0	Ki67+	 12145 17535
9587	0	0	Ki67+	 12147 17331
9588	0	0	Ki67+	 12148 17284
9589	0	0	Ki67+	 12151 17273
9590	0	0	Ki67+	 12152 17607
9591	0	0	Ki67+	 12157 17566
9592	0	0	Ki67+	 12159 17511
9593	0	0	Ki67+	 12162 17638
9594	0	0	Ki67+	 12165 17298
9595	0	0	Ki67+	 12176 17560
9596	0	0	Ki67+	 12176 17657
9597	0	0	Ki67+	 12177 17407
9598	0	0	Ki67+	 12177 17529
9599	0	0	Ki67+	 12179 17611
9600	0	0	Ki67+	 12183 17432
9601	0	0	Ki67+	 12189 17320
9602	0	0	Ki67+	 12190 17545
9603	0	0	Ki67+	 12191 17410
9604	0	0	Ki67+	 12192 17384
9605	0	0	Ki67+	 12194 17566
9606	0	0	Ki67+	 12196 17253
9607	0	0	Ki67+	 12196 17433
9608	0	0	Ki67+	 12197 17556
9609	0	0	Ki67+	 12199 17653
9610	0	0	Ki67+	 12200 17392
9611	0	0	Ki67+	 12200 17458
9612	0	0	Ki67+	 12200 17603
9613	0	0	Ki67+	 12204 17368
9614	0	0	Ki67+	 12205 17421
9615	0	0	Ki67+	 12213 17434
9616	0	0	Ki67+	 12213 17641
9617	0	0	Ki67+	 12215 17516
9618	0	0	Ki67+	 12217 17315
9619	0	0	Ki67+	 12219 17332
9620	0	0	Ki67+	 12219 17483
9621	0	0	Ki67+	 12220 17559
9622	0	0	Ki67+	 12224 17391
9623	0	0	Ki67+	 12228 17376
9624	0	0	Ki67+	 12231 17516
9625	0	0	Ki67+	 12232 17477
9626	0	0	Ki67+	 12233 17414
9627	0	0	Ki67+	 12237 17573
9628	0	0	Ki67+	 12243 17639
9629	0	0	Ki67+	 12244 17370
9630	0	0	Ki67+	 12244 17454
9631	0	0	Ki67+	 12249 17510
9632	0	0	Ki67+	 12257 17582
9633	0	0	Ki67+	 12264 17613
9634	0	0	Ki67+	 12272 17534
9635	0	0	Ki67+	 12276 17482
9636	0	0	Ki67+	 12281 17519
9637	0	0	Ki67+	 12287 17631
9638	0	0	Ki67+	 12294 17492
9639	0	0	Ki67+	 12296 17519
9640	0	0	Ki67+	 12300 17653
9641	0	0	Ki67+	 12313 17399
9642	0	0	Ki67+	 12317 17519
9643	0	0	Ki67+	 12325 17499
9644	0	0	Ki67+	 12328 17470
9645	0	0	Ki67+	 12328 17526
9646	0	0	Ki67+	 12330 17422
9647	0	0	Ki67+	 12334 17508
9648	0	0	Ki67+	 12334 17636
9649	0	0	Ki67+	 12337 17438
9650	0	0	Ki67+	 12339 17486
9651	0	0	Ki67+	 12340 17393
9652	0	0	Ki67+	 12345 17591
9653	0	0	Ki67+	 12347 17507
9654	0	0	Ki67+	 12353 17433
9655	0	0	Ki67+	 12354 17479
9656	0	0	Ki67+	 12357 17454
9657	0	0	Ki67+	 12386 17626
9658	0	0	Ki67+	 12397 17381
9659	0	0	Ki67+	 12402 16908
9660	0	0	Ki67+	 12406 17346
9661	0	0	Ki67+	 12417 17274
9662	0	0	Ki67+	 12430 17233
9663	0	0	Ki67+	 12434 17405
9664	0	0	Ki67+	 12445 17365
9665	0	0	Ki67+	 12452 17516
9666	0	0	Ki67+	 12453 17389
9667	0	0	Ki67+	 12455 17402
9668	0	0	Ki67+	 12457 17427
9669	0	0	Ki67+	 12460 17493
9670	0	0	Ki67+	 12461 17471
9671	0	0	Ki67+	 12462 17455
9672	0	0	Ki67+	 12473 17663
9673	0	0	Ki67+	 12478 17489
9674	0	0	Ki67+	 12481 17451
9675	0	0	Ki67+	 12484 17420
9676	0	0	Ki67+	 12485 17517
9677	0	0	Ki67+	 12491 17402
9678	0	0	Ki67+	 12493 17463
9679	0	0	Ki67+	 12495 17478
9680	0	0	Ki67+	 12496 17431
9681	0	0	Ki67+	 12497 17535
9682	0	0	Ki67+	 12505 17500
9683	0	0	Ki67+	 12507 17521
9684	0	0	Ki67+	 12514 17458
9685	0	0	Ki67+	 12529 17418
9686	0	0	Ki67+	 12544 17448
9687	0	0	Ki67+	 12550 17417
9688	0	0	Ki67+	 12595 17475
9689	0	0	Ki67+	 12607 17532
9690	0	0	Ki67+	 12621 17520
9691	0	0	Ki67+	 12625 17565
9692	0	0	Ki67+	 12626 16883
9693	0	0	Ki67+	 12640 17536
9694	0	0	Ki67+	 12641 17589
9695	0	0	Ki67+	 12660 17613
9696	0	0	Ki67+	 12664 17546
9697	0	0	Ki67+	 12667 17562
9698	0	0	Ki67+	 12668 17572
9699	0	0	Ki67+	 12678 17633
9700	0	0	Ki67+	 12680 17610
9701	0	0	Ki67+	 12683 17534
9702	0	0	Ki67+	 12692 17075
9703	0	0	Ki67+	 12692 17581
9704	0	0	Ki67+	 12693 17658
9705	0	0	Ki67+	 12697 17624
9706	0	0	Ki67+	 12701 17067
9707	0	0	Ki67+	 12702 17517
9708	0	0	Ki67+	 12715 17536
9709	0	0	Ki67+	 12715 17563
9710	0	0	Ki67+	 12717 17600
9711	0	0	Ki67+	 12720 17508
9712	0	0	Ki67+	 12722 17443
9713	0	0	Ki67+	 12722 17662
9714	0	0	Ki67+	 12724 17127
9715	0	0	Ki67+	 12727 17109
9716	0	0	Ki67+	 12730 17648
9717	0	0	Ki67+	 12733 16881
9718	0	0	Ki67+	 12736 17424
9719	0	0	Ki67+	 12737 17534
9720	0	0	Ki67+	 12738 17580
9721	0	0	Ki67+	 12745 17444
9722	0	0	Ki67+	 12745 17559
9723	0	0	Ki67+	 12747 17604
9724	0	0	Ki67+	 12756 16879
9725	0	0	Ki67+	 12757 17121
9726	0	0	Ki67+	 12764 17631
9727	0	0	Ki67+	 12766 17482
9728	0	0	Ki67+	 12766 17543
9729	0	0	Ki67+	 12769 16933
9730	0	0	Ki67+	 12773 17495
9731	0	0	Ki67+	 12773 17662
9732	0	0	Ki67+	 12776 17103
9733	0	0	Ki67+	 12780 17453
9734	0	0	Ki67+	 12783 17079
9735	0	0	Ki67+	 12792 17553
9736	0	0	Ki67+	 12795 17439
9737	0	0	Ki67+	 12801 17137
9738	0	0	Ki67+	 12802 17194
9739	0	0	Ki67+	 12803 17427
9740	0	0	Ki67+	 12807 17173
9741	0	0	Ki67+	 12812 17651
9742	0	0	Ki67+	 12817 17129
9743	0	0	Ki67+	 12819 17100
9744	0	0	Ki67+	 12823 17194
9745	0	0	Ki67+	 12823 17512
9746	0	0	Ki67+	 12831 17458
9747	0	0	Ki67+	 12843 17118
9748	0	0	Ki67+	 12859 17217
9749	0	0	Ki67+	 12876 16868
9750	0	0	Ki67+	 12878 17207
9751	0	0	Ki67+	 12881 17551
9752	0	0	Ki67+	 12884 17127
9753	0	0	Ki67+	 12889 17212
9754	0	0	Ki67+	 12898 17473
9755	0	0	Ki67+	 12899 17610
9756	0	0	Ki67+	 12900 17186
9757	0	0	Ki67+	 12904 17517
9758	0	0	Ki67+	 12908 16924
9759	0	0	Ki67+	 12910 17148
9760	0	0	Ki67+	 12910 17198
9761	0	0	Ki67+	 12911 16985
9762	0	0	Ki67+	 12911 17641
9763	0	0	Ki67+	 12914 17532
9764	0	0	Ki67+	 12916 17170
9765	0	0	Ki67+	 12917 16971
9766	0	0	Ki67+	 12925 17456
9767	0	0	Ki67+	 12134 17866
9768	0	0	Ki67+	 12144 18267
9769	0	0	Ki67+	 12150 17813
9770	0	0	Ki67+	 12161 18056
9771	0	0	Ki67+	 12161 18375
9772	0	0	Ki67+	 12162 17665
9773	0	0	Ki67+	 12162 17782
9774	0	0	Ki67+	 12164 17685
9775	0	0	Ki67+	 12164 17702
9776	0	0	Ki67+	 12170 17931
9777	0	0	Ki67+	 12170 18445
9778	0	0	Ki67+	 12171 17892
9779	0	0	Ki67+	 12172 17825
9780	0	0	Ki67+	 12173 18386
9781	0	0	Ki67+	 12176 17850
9782	0	0	Ki67+	 12179 18368
9783	0	0	Ki67+	 12184 18413
9784	0	0	Ki67+	 12185 17719
9785	0	0	Ki67+	 12185 17967
9786	0	0	Ki67+	 12200 17918
9787	0	0	Ki67+	 12204 17737
9788	0	0	Ki67+	 12205 17816
9789	0	0	Ki67+	 12210 17754
9790	0	0	Ki67+	 12213 17833
9791	0	0	Ki67+	 12214 18431
9792	0	0	Ki67+	 12223 17673
9793	0	0	Ki67+	 12224 17775
9794	0	0	Ki67+	 12226 17883
9795	0	0	Ki67+	 12240 17857
9796	0	0	Ki67+	 12241 17898
9797	0	0	Ki67+	 12244 17683
9798	0	0	Ki67+	 12248 18433
9799	0	0	Ki67+	 12251 17741
9800	0	0	Ki67+	 12251 17816
9801	0	0	Ki67+	 12251 17844
9802	0	0	Ki67+	 12252 17785
9803	0	0	Ki67+	 12253 18267
9804	0	0	Ki67+	 12258 18448
9805	0	0	Ki67+	 12263 17881
9806	0	0	Ki67+	 12270 18393
9807	0	0	Ki67+	 12272 17815
9808	0	0	Ki67+	 12274 17840
9809	0	0	Ki67+	 12276 17893
9810	0	0	Ki67+	 12281 17866
9811	0	0	Ki67+	 12287 17717
9812	0	0	Ki67+	 12287 17953
9813	0	0	Ki67+	 12290 17802
9814	0	0	Ki67+	 12293 18440
9815	0	0	Ki67+	 12294 17670
9816	0	0	Ki67+	 12296 17746
9817	0	0	Ki67+	 12306 17806
9818	0	0	Ki67+	 12309 17874
9819	0	0	Ki67+	 12315 17845
9820	0	0	Ki67+	 12322 17893
9821	0	0	Ki67+	 12323 18232
9822	0	0	Ki67+	 12324 17808
9823	0	0	Ki67+	 12324 17946
9824	0	0	Ki67+	 12326 17972
9825	0	0	Ki67+	 12328 17673
9826	0	0	Ki67+	 12328 17839
9827	0	0	Ki67+	 12328 17863
9828	0	0	Ki67+	 12333 17995
9829	0	0	Ki67+	 12334 17772
9830	0	0	Ki67+	 12339 17875
9831	0	0	Ki67+	 12349 17992
9832	0	0	Ki67+	 12353 17733
9833	0	0	Ki67+	 12355 17683
9834	0	0	Ki67+	 12356 18026
9835	0	0	Ki67+	 12357 17863
9836	0	0	Ki67+	 12360 17954
9837	0	0	Ki67+	 12362 18267
9838	0	0	Ki67+	 12365 17734
9839	0	0	Ki67+	 12365 17876
9840	0	0	Ki67+	 12368 17780
9841	0	0	Ki67+	 12373 17896
9842	0	0	Ki67+	 12382 17666
9843	0	0	Ki67+	 12383 17733
9844	0	0	Ki67+	 12384 17751
9845	0	0	Ki67+	 12387 18002
9846	0	0	Ki67+	 12393 17963
9847	0	0	Ki67+	 12394 17728
9848	0	0	Ki67+	 12395 17952
9849	0	0	Ki67+	 12400 17745
9850	0	0	Ki67+	 12401 17898
9851	0	0	Ki67+	 12411 17775
9852	0	0	Ki67+	 12418 18129
9853	0	0	Ki67+	 12419 17742
9854	0	0	Ki67+	 12422 17979
9855	0	0	Ki67+	 12423 17905
9856	0	0	Ki67+	 12428 17866
9857	0	0	Ki67+	 12441 17719
9858	0	0	Ki67+	 12443 17742
9859	0	0	Ki67+	 12443 17791
9860	0	0	Ki67+	 12444 17755
9861	0	0	Ki67+	 12446 17847
9862	0	0	Ki67+	 12449 18136
9863	0	0	Ki67+	 12452 17940
9864	0	0	Ki67+	 12454 17709
9865	0	0	Ki67+	 12455 17742
9866	0	0	Ki67+	 12461 18002
9867	0	0	Ki67+	 12462 17852
9868	0	0	Ki67+	 12464 17792
9869	0	0	Ki67+	 12464 17815
9870	0	0	Ki67+	 12468 17718
9871	0	0	Ki67+	 12470 17877
9872	0	0	Ki67+	 12471 17736
9873	0	0	Ki67+	 12474 17829
9874	0	0	Ki67+	 12477 17707
9875	0	0	Ki67+	 12485 17764
9876	0	0	Ki67+	 12492 17708
9877	0	0	Ki67+	 12495 18155
9878	0	0	Ki67+	 12495 18169
9879	0	0	Ki67+	 12496 17810
9880	0	0	Ki67+	 12496 17859
9881	0	0	Ki67+	 12500 17679
9882	0	0	Ki67+	 12503 17669
9883	0	0	Ki67+	 12503 17725
9884	0	0	Ki67+	 12505 18196
9885	0	0	Ki67+	 12507 17771
9886	0	0	Ki67+	 12508 17756
9887	0	0	Ki67+	 12509 18150
9888	0	0	Ki67+	 12512 17823
9889	0	0	Ki67+	 12512 18236
9890	0	0	Ki67+	 12516 17724
9891	0	0	Ki67+	 12521 17789
9892	0	0	Ki67+	 12525 17763
9893	0	0	Ki67+	 12526 18171
9894	0	0	Ki67+	 12527 17697
9895	0	0	Ki67+	 12531 17907
9896	0	0	Ki67+	 12533 17929
9897	0	0	Ki67+	 12536 17717
9898	0	0	Ki67+	 12537 18239
9899	0	0	Ki67+	 12540 17799
9900	0	0	Ki67+	 12547 17863
9901	0	0	Ki67+	 12553 17737
9902	0	0	Ki67+	 12553 17756
9903	0	0	Ki67+	 12557 18225
9904	0	0	Ki67+	 12565 17979
9905	0	0	Ki67+	 12566 18003
9906	0	0	Ki67+	 12569 18132
9907	0	0	Ki67+	 12570 17958
9908	0	0	Ki67+	 12582 18140
9909	0	0	Ki67+	 12585 17934
9910	0	0	Ki67+	 12585 18044
9911	0	0	Ki67+	 12586 17850
9912	0	0	Ki67+	 12589 18066
9913	0	0	Ki67+	 12595 17701
9914	0	0	Ki67+	 12600 17923
9915	0	0	Ki67+	 12601 17962
9916	0	0	Ki67+	 12601 17992
9917	0	0	Ki67+	 12615 18206
9918	0	0	Ki67+	 12618 17906
9919	0	0	Ki67+	 12620 17921
9920	0	0	Ki67+	 12624 18135
9921	0	0	Ki67+	 12627 17941
9922	0	0	Ki67+	 12628 17977
9923	0	0	Ki67+	 12638 17915
9924	0	0	Ki67+	 12640 17800
9925	0	0	Ki67+	 12652 18120
9926	0	0	Ki67+	 12658 17926
9927	0	0	Ki67+	 12666 18094
9928	0	0	Ki67+	 12668 18167
9929	0	0	Ki67+	 12674 17891
9930	0	0	Ki67+	 12689 17907
9931	0	0	Ki67+	 12692 18059
9932	0	0	Ki67+	 12693 17885
9933	0	0	Ki67+	 12699 17695
9934	0	0	Ki67+	 12706 17792
9935	0	0	Ki67+	 12713 18052
9936	0	0	Ki67+	 12716 17701
9937	0	0	Ki67+	 12716 18213
9938	0	0	Ki67+	 12718 17682
9939	0	0	Ki67+	 12719 17758
9940	0	0	Ki67+	 12719 17896
9941	0	0	Ki67+	 12719 17973
9942	0	0	Ki67+	 12720 17808
9943	0	0	Ki67+	 12723 17711
9944	0	0	Ki67+	 12731 17944
9945	0	0	Ki67+	 12733 17780
9946	0	0	Ki67+	 12737 17704
9947	0	0	Ki67+	 12738 17792
9948	0	0	Ki67+	 12741 17669
9949	0	0	Ki67+	 12742 17918
9950	0	0	Ki67+	 12744 17882
9951	0	0	Ki67+	 12745 18074
9952	0	0	Ki67+	 12747 17823
9953	0	0	Ki67+	 12749 17688
9954	0	0	Ki67+	 12750 17698
9955	0	0	Ki67+	 12751 17751
9956	0	0	Ki67+	 12751 18309
9957	0	0	Ki67+	 12755 17839
9958	0	0	Ki67+	 12756 18171
9959	0	0	Ki67+	 12758 17791
9960	0	0	Ki67+	 12759 18182
9961	0	0	Ki67+	 12760 17852
9962	0	0	Ki67+	 12760 17931
9963	0	0	Ki67+	 12761 17745
9964	0	0	Ki67+	 12761 18330
9965	0	0	Ki67+	 12763 17866
9966	0	0	Ki67+	 12766 18310
9967	0	0	Ki67+	 12770 18040
9968	0	0	Ki67+	 12772 17839
9969	0	0	Ki67+	 12775 17692
9970	0	0	Ki67+	 12785 17862
9971	0	0	Ki67+	 12788 17880
9972	0	0	Ki67+	 12791 18066
9973	0	0	Ki67+	 12792 17721
9974	0	0	Ki67+	 12792 18376
9975	0	0	Ki67+	 12797 17801
9976	0	0	Ki67+	 12797 17947
9977	0	0	Ki67+	 12801 17702
9978	0	0	Ki67+	 12803 18129
9979	0	0	Ki67+	 12805 17821
9980	0	0	Ki67+	 12806 17746
9981	0	0	Ki67+	 12807 17778
9982	0	0	Ki67+	 12808 18094
9983	0	0	Ki67+	 12810 17677
9984	0	0	Ki67+	 12813 18375
9985	0	0	Ki67+	 12814 17924
9986	0	0	Ki67+	 12822 17861
9987	0	0	Ki67+	 12824 18112
9988	0	0	Ki67+	 12832 17787
9989	0	0	Ki67+	 12833 18124
9990	0	0	Ki67+	 12834 17927
9991	0	0	Ki67+	 12836 18023
9992	0	0	Ki67+	 12836 18152
9993	0	0	Ki67+	 12837 17852
9994	0	0	Ki67+	 12848 17757
9995	0	0	Ki67+	 12851 17865
9996	0	0	Ki67+	 12855 18343
9997	0	0	Ki67+	 12856 18168
9998	0	0	Ki67+	 12858 17817
9999	0	0	Ki67+	 12864 18462
10000	0	0	Ki67+	 12870 17870
10001	0	0	Ki67+	 12879 18291
10002	0	0	Ki67+	 12880 17797
10003	0	0	Ki67+	 12882 18125
10004	0	0	Ki67+	 12882 18167
10005	0	0	Ki67+	 12891 17841
10006	0	0	Ki67+	 12896 17856
10007	0	0	Ki67+	 12896 17927
10008	0	0	Ki67+	 12897 17876
10009	0	0	Ki67+	 12897 18243
10010	0	0	Ki67+	 12898 18097
10011	0	0	Ki67+	 12898 18199
10012	0	0	Ki67+	 12900 18074
10013	0	0	Ki67+	 12903 17819
10014	0	0	Ki67+	 12913 17850
10015	0	0	Ki67+	 12922 18411
10016	0	0	Ki67+	 12923 18219
10017	0	0	Ki67+	 12924 17792
10018	0	0	Ki67+	 12924 18001
10019	0	0	Ki67+	 12924 18151
10020	0	0	Ki67+	 12925 17862
10021	0	0	Ki67+	 12926 18313
10022	0	0	Ki67+	 12927 18339
10023	0	0	Ki67+	 12132 18568
10024	0	0	Ki67+	 12132 18598
10025	0	0	Ki67+	 12147 18739
10026	0	0	Ki67+	 12150 18588
10027	0	0	Ki67+	 12158 18710
10028	0	0	Ki67+	 12176 19168
10029	0	0	Ki67+	 12179 18593
10030	0	0	Ki67+	 12185 19099
10031	0	0	Ki67+	 12186 19216
10032	0	0	Ki67+	 12193 18535
10033	0	0	Ki67+	 12214 18476
10034	0	0	Ki67+	 12214 18518
10035	0	0	Ki67+	 12238 18492
10036	0	0	Ki67+	 12242 19028
10037	0	0	Ki67+	 12251 18571
10038	0	0	Ki67+	 12254 18598
10039	0	0	Ki67+	 12254 19090
10040	0	0	Ki67+	 12259 18557
10041	0	0	Ki67+	 12276 18583
10042	0	0	Ki67+	 12421 19126
10043	0	0	Ki67+	 12458 19035
10044	0	0	Ki67+	 12474 18696
10045	0	0	Ki67+	 12493 18687
10046	0	0	Ki67+	 12545 18493
10047	0	0	Ki67+	 12588 19255
10048	0	0	Ki67+	 12597 19235
10049	0	0	Ki67+	 12613 19153
10050	0	0	Ki67+	 12620 18663
10051	0	0	Ki67+	 12623 18837
10052	0	0	Ki67+	 12623 19126
10053	0	0	Ki67+	 12629 19223
10054	0	0	Ki67+	 12637 19232
10055	0	0	Ki67+	 12828 18468
10056	0	0	Ki67+	 12866 18494
10057	0	0	Ki67+	 12885 18514
10058	0	0	Ki67+	 12889 18965
10059	0	0	Ki67+	 12910 18496
10060	0	0	Ki67+	 12142 19413
10061	0	0	Ki67+	 12157 19410
10062	0	0	Ki67+	 12167 19272
10063	0	0	Ki67+	 12170 19493
10064	0	0	Ki67+	 12177 19311
10065	0	0	Ki67+	 12185 19591
10066	0	0	Ki67+	 12190 19884
10067	0	0	Ki67+	 12194 19581
10068	0	0	Ki67+	 12200 19413
10069	0	0	Ki67+	 12207 19622
10070	0	0	Ki67+	 12230 19919
10071	0	0	Ki67+	 12232 19381
10072	0	0	Ki67+	 12250 19430
10073	0	0	Ki67+	 12253 19351
10074	0	0	Ki67+	 12270 19345
10075	0	0	Ki67+	 12276 19705
10076	0	0	Ki67+	 12281 19451
10077	0	0	Ki67+	 12340 19445
10078	0	0	Ki67+	 12340 19669
10079	0	0	Ki67+	 12343 19621
10080	0	0	Ki67+	 12347 19306
10081	0	0	Ki67+	 12351 19465
10082	0	0	Ki67+	 12356 19448
10083	0	0	Ki67+	 12356 19682
10084	0	0	Ki67+	 12371 19668
10085	0	0	Ki67+	 12373 19697
10086	0	0	Ki67+	 12382 19437
10087	0	0	Ki67+	 12386 19450
10088	0	0	Ki67+	 12395 19567
10089	0	0	Ki67+	 12408 19686
10090	0	0	Ki67+	 12441 19454
10091	0	0	Ki67+	 12443 19703
10092	0	0	Ki67+	 12444 19423
10093	0	0	Ki67+	 12446 19897
10094	0	0	Ki67+	 12463 19453
10095	0	0	Ki67+	 12478 19706
10096	0	0	Ki67+	 12484 19397
10097	0	0	Ki67+	 12489 19559
10098	0	0	Ki67+	 12490 19571
10099	0	0	Ki67+	 12491 19353
10100	0	0	Ki67+	 12501 19609
10101	0	0	Ki67+	 12505 19682
10102	0	0	Ki67+	 12506 19394
10103	0	0	Ki67+	 12509 19647
10104	0	0	Ki67+	 12511 19420
10105	0	0	Ki67+	 12526 19439
10106	0	0	Ki67+	 12527 19369
10107	0	0	Ki67+	 12548 19287
10108	0	0	Ki67+	 12554 19269
10109	0	0	Ki67+	 12581 19887
10110	0	0	Ki67+	 12588 19863
10111	0	0	Ki67+	 12634 20030
10112	0	0	Ki67+	 12642 20059
10113	0	0	Ki67+	 12652 19820
10114	0	0	Ki67+	 12657 19284
10115	0	0	Ki67+	 12665 20029
10116	0	0	Ki67+	 12671 20044
10117	0	0	Ki67+	 12687 20013
10118	0	0	Ki67+	 12695 19757
10119	0	0	Ki67+	 12701 19946
10120	0	0	Ki67+	 12721 19379
10121	0	0	Ki67+	 12727 19400
10122	0	0	Ki67+	 12751 19954
10123	0	0	Ki67+	 12759 20030
10124	0	0	Ki67+	 12769 19704
10125	0	0	Ki67+	 12769 20018
10126	0	0	Ki67+	 12782 19599
10127	0	0	Ki67+	 12807 20052
10128	0	0	Ki67+	 12813 20042
10129	0	0	Ki67+	 12822 20032
10130	0	0	Ki67+	 12834 19959
10131	0	0	Ki67+	 12838 20059
10132	0	0	Ki67+	 12839 20041
10133	0	0	Ki67+	 12859 19909
10134	0	0	Ki67+	 12879 20054
10135	0	0	Ki67+	 12188 20611
10136	0	0	Ki67+	 12201 20795
10137	0	0	Ki67+	 12203 20745
10138	0	0	Ki67+	 12207 20829
10139	0	0	Ki67+	 12215 20649
10140	0	0	Ki67+	 12221 20715
10141	0	0	Ki67+	 12242 20701
10142	0	0	Ki67+	 12252 20727
10143	0	0	Ki67+	 12252 20862
10144	0	0	Ki67+	 12255 20596
10145	0	0	Ki67+	 12281 20681
10146	0	0	Ki67+	 12283 20757
10147	0	0	Ki67+	 12292 20829
10148	0	0	Ki67+	 12298 20810
10149	0	0	Ki67+	 12319 20841
10150	0	0	Ki67+	 12320 20607
10151	0	0	Ki67+	 12326 20765
10152	0	0	Ki67+	 12336 20743
10153	0	0	Ki67+	 12342 20819
10154	0	0	Ki67+	 12360 20602
10155	0	0	Ki67+	 12363 20692
10156	0	0	Ki67+	 12383 20810
10157	0	0	Ki67+	 12383 20825
10158	0	0	Ki67+	 12409 20269
10159	0	0	Ki67+	 12423 20749
10160	0	0	Ki67+	 12424 20778
10161	0	0	Ki67+	 12514 20249
10162	0	0	Ki67+	 12544 20796
10163	0	0	Ki67+	 12550 20245
10164	0	0	Ki67+	 12559 20252
10165	0	0	Ki67+	 12559 20680
10166	0	0	Ki67+	 12611 20075
10167	0	0	Ki67+	 12620 20083
10168	0	0	Ki67+	 12650 20819
10169	0	0	Ki67+	 12662 20252
10170	0	0	Ki67+	 12663 20434
10171	0	0	Ki67+	 12665 20265
10172	0	0	Ki67+	 12670 20419
10173	0	0	Ki67+	 12694 20100
10174	0	0	Ki67+	 12700 20230
10175	0	0	Ki67+	 12704 20435
10176	0	0	Ki67+	 12748 20455
10177	0	0	Ki67+	 12750 20202
10178	0	0	Ki67+	 12752 20221
10179	0	0	Ki67+	 12759 20169
10180	0	0	Ki67+	 12786 20212
10181	0	0	Ki67+	 12807 20447
10182	0	0	Ki67+	 12828 20188
10183	0	0	Ki67+	 12846 20174
10184	0	0	Ki67+	 12855 20296
10185	0	0	Ki67+	 12856 20208
10186	0	0	Ki67+	 12857 20149
10187	0	0	Ki67+	 12870 20244
10188	0	0	Ki67+	 12876 20300
10189	0	0	Ki67+	 12887 20256
10190	0	0	Ki67+	 12892 20132
10191	0	0	Ki67+	 12129 21210
10192	0	0	Ki67+	 12131 20908
10193	0	0	Ki67+	 12132 20942
10194	0	0	Ki67+	 12140 21255
10195	0	0	Ki67+	 12152 21009
10196	0	0	Ki67+	 12152 21238
10197	0	0	Ki67+	 12165 20930
10198	0	0	Ki67+	 12166 21037
10199	0	0	Ki67+	 12173 21175
10200	0	0	Ki67+	 12174 21208
10201	0	0	Ki67+	 12177 21250
10202	0	0	Ki67+	 12178 21555
10203	0	0	Ki67+	 12186 21015
10204	0	0	Ki67+	 12195 20996
10205	0	0	Ki67+	 12208 20878
10206	0	0	Ki67+	 12209 20889
10207	0	0	Ki67+	 12210 21192
10208	0	0	Ki67+	 12215 21037
10209	0	0	Ki67+	 12220 20873
10210	0	0	Ki67+	 12221 21019
10211	0	0	Ki67+	 12222 20981
10212	0	0	Ki67+	 12223 21085
10213	0	0	Ki67+	 12226 21053
10214	0	0	Ki67+	 12244 21061
10215	0	0	Ki67+	 12247 21045
10216	0	0	Ki67+	 12260 21061
10217	0	0	Ki67+	 12262 21200
10218	0	0	Ki67+	 12274 21531
10219	0	0	Ki67+	 12281 21155
10220	0	0	Ki67+	 12284 20868
10221	0	0	Ki67+	 12288 21493
10222	0	0	Ki67+	 12303 21542
10223	0	0	Ki67+	 12304 21496
10224	0	0	Ki67+	 12305 21135
10225	0	0	Ki67+	 12321 21157
10226	0	0	Ki67+	 12327 21340
10227	0	0	Ki67+	 12327 21412
10228	0	0	Ki67+	 12335 21274
10229	0	0	Ki67+	 12342 21403
10230	0	0	Ki67+	 12345 20897
10231	0	0	Ki67+	 12352 20887
10232	0	0	Ki67+	 12369 21126
10233	0	0	Ki67+	 12378 20867
10234	0	0	Ki67+	 12396 21090
10235	0	0	Ki67+	 12399 20866
10236	0	0	Ki67+	 12400 20890
10237	0	0	Ki67+	 12416 21053
10238	0	0	Ki67+	 12421 21177
10239	0	0	Ki67+	 12423 20890
10240	0	0	Ki67+	 12435 21168
10241	0	0	Ki67+	 12441 20871
10242	0	0	Ki67+	 12449 21011
10243	0	0	Ki67+	 12458 20911
10244	0	0	Ki67+	 12463 21149
10245	0	0	Ki67+	 12468 21000
10246	0	0	Ki67+	 12471 20984
10247	0	0	Ki67+	 12473 21445
10248	0	0	Ki67+	 12488 20902
10249	0	0	Ki67+	 12504 21513
10250	0	0	Ki67+	 12506 21528
10251	0	0	Ki67+	 12509 21148
10252	0	0	Ki67+	 12515 21121
10253	0	0	Ki67+	 12528 21663
10254	0	0	Ki67+	 12535 21158
10255	0	0	Ki67+	 12581 21479
10256	0	0	Ki67+	 12587 21223
10257	0	0	Ki67+	 12605 21419
10258	0	0	Ki67+	 12607 21470
10259	0	0	Ki67+	 12643 21026
10260	0	0	Ki67+	 12650 21313
10261	0	0	Ki67+	 12669 20918
10262	0	0	Ki67+	 12696 21036
10263	0	0	Ki67+	 12708 21274
10264	0	0	Ki67+	 12718 20951
10265	0	0	Ki67+	 12781 21059
10266	0	0	Ki67+	 12782 21499
10267	0	0	Ki67+	 12792 20879
10268	0	0	Ki67+	 12800 21394
10269	0	0	Ki67+	 12800 21435
10270	0	0	Ki67+	 12803 20987
10271	0	0	Ki67+	 12803 21091
10272	0	0	Ki67+	 12815 21100
10273	0	0	Ki67+	 12816 21136
10274	0	0	Ki67+	 12822 21362
10275	0	0	Ki67+	 12829 21067
10276	0	0	Ki67+	 12834 21205
10277	0	0	Ki67+	 12835 21166
10278	0	0	Ki67+	 12840 21346
10279	0	0	Ki67+	 12849 21170
10280	0	0	Ki67+	 12851 21319
10281	0	0	Ki67+	 12863 21050
10282	0	0	Ki67+	 12865 20866
10283	0	0	Ki67+	 12866 21469
10284	0	0	Ki67+	 12866 21482
10285	0	0	Ki67+	 12878 21201
10286	0	0	Ki67+	 12880 21025
10287	0	0	Ki67+	 12881 21466
10288	0	0	Ki67+	 12882 21529
10289	0	0	Ki67+	 12885 21324
10290	0	0	Ki67+	 12900 21323
10291	0	0	Ki67+	 12901 21472
10292	0	0	Ki67+	 12909 21028
10293	0	0	Ki67+	 12919 21472
10294	0	0	Ki67+	 12922 21055
10295	0	0	Ki67+	 12922 21453
10296	0	0	Ki67+	 12136 22214
10297	0	0	Ki67+	 12141 21671
10298	0	0	Ki67+	 12165 21680
10299	0	0	Ki67+	 12172 21672
10300	0	0	Ki67+	 12189 21672
10301	0	0	Ki67+	 12233 22064
10302	0	0	Ki67+	 12234 21676
10303	0	0	Ki67+	 12279 22452
10304	0	0	Ki67+	 12289 21692
10305	0	0	Ki67+	 12305 22370
10306	0	0	Ki67+	 12308 21726
10307	0	0	Ki67+	 12313 21840
10308	0	0	Ki67+	 12318 22444
10309	0	0	Ki67+	 12321 22268
10310	0	0	Ki67+	 12322 21723
10311	0	0	Ki67+	 12329 21691
10312	0	0	Ki67+	 12333 22384
10313	0	0	Ki67+	 12338 21940
10314	0	0	Ki67+	 12341 22333
10315	0	0	Ki67+	 12343 22086
10316	0	0	Ki67+	 12343 22398
10317	0	0	Ki67+	 12344 21855
10318	0	0	Ki67+	 12344 22445
10319	0	0	Ki67+	 12346 21804
10320	0	0	Ki67+	 12347 22192
10321	0	0	Ki67+	 12347 22387
10322	0	0	Ki67+	 12355 22019
10323	0	0	Ki67+	 12358 21831
10324	0	0	Ki67+	 12359 22223
10325	0	0	Ki67+	 12363 21786
10326	0	0	Ki67+	 12363 21942
10327	0	0	Ki67+	 12366 21775
10328	0	0	Ki67+	 12367 21799
10329	0	0	Ki67+	 12368 21837
10330	0	0	Ki67+	 12370 22030
10331	0	0	Ki67+	 12371 22183
10332	0	0	Ki67+	 12372 22434
10333	0	0	Ki67+	 12376 22144
10334	0	0	Ki67+	 12379 21960
10335	0	0	Ki67+	 12384 22205
10336	0	0	Ki67+	 12386 21894
10337	0	0	Ki67+	 12387 22137
10338	0	0	Ki67+	 12395 21939
10339	0	0	Ki67+	 12396 21954
10340	0	0	Ki67+	 12402 22224
10341	0	0	Ki67+	 12408 21821
10342	0	0	Ki67+	 12414 22451
10343	0	0	Ki67+	 12423 22287
10344	0	0	Ki67+	 12434 22173
10345	0	0	Ki67+	 12434 22270
10346	0	0	Ki67+	 12441 22209
10347	0	0	Ki67+	 12473 21832
10348	0	0	Ki67+	 12474 21853
10349	0	0	Ki67+	 12478 22217
10350	0	0	Ki67+	 12483 22248
10351	0	0	Ki67+	 12488 21703
10352	0	0	Ki67+	 12492 22197
10353	0	0	Ki67+	 12497 22211
10354	0	0	Ki67+	 12526 22186
10355	0	0	Ki67+	 12530 22163
10356	0	0	Ki67+	 12552 21919
10357	0	0	Ki67+	 12568 22156
10358	0	0	Ki67+	 12580 21745
10359	0	0	Ki67+	 12585 22384
10360	0	0	Ki67+	 12597 22149
10361	0	0	Ki67+	 12610 21999
10362	0	0	Ki67+	 12625 22178
10363	0	0	Ki67+	 12625 22253
10364	0	0	Ki67+	 12645 22253
10365	0	0	Ki67+	 12649 22218
10366	0	0	Ki67+	 12666 22197
10367	0	0	Ki67+	 12678 22251
10368	0	0	Ki67+	 12717 22239
10369	0	0	Ki67+	 12735 22247
10370	0	0	Ki67+	 12740 22276
10371	0	0	Ki67+	 12770 22091
10372	0	0	Ki67+	 12789 22227
10373	0	0	Ki67+	 12811 22291
10374	0	0	Ki67+	 12831 21810
10375	0	0	Ki67+	 12844 22347
10376	0	0	Ki67+	 12851 21831
10377	0	0	Ki67+	 12851 22239
10378	0	0	Ki67+	 12860 22392
10379	0	0	Ki67+	 12865 22363
10380	0	0	Ki67+	 12889 22440
10381	0	0	Ki67+	 12889 22456
10382	0	0	Ki67+	 12895 22395
10383	0	0	Ki67+	 12144 22578
10384	0	0	Ki67+	 12159 22581
10385	0	0	Ki67+	 12183 22560
10386	0	0	Ki67+	 12184 22644
10387	0	0	Ki67+	 12186 22573
10388	0	0	Ki67+	 12208 22590
10389	0	0	Ki67+	 12221 22470
10390	0	0	Ki67+	 12222 22614
10391	0	0	Ki67+	 12243 22610
10392	0	0	Ki67+	 12271 22632
10393	0	0	Ki67+	 12278 22486
10394	0	0	Ki67+	 12294 22473
10395	0	0	Ki67+	 12300 22582
10396	0	0	Ki67+	 12304 22596
10397	0	0	Ki67+	 12304 22835
10398	0	0	Ki67+	 12311 22483
10399	0	0	Ki67+	 12312 22509
10400	0	0	Ki67+	 12333 22518
10401	0	0	Ki67+	 12349 22469
10402	0	0	Ki67+	 12377 22767
10403	0	0	Ki67+	 12384 22485
10404	0	0	Ki67+	 12390 22760
10405	0	0	Ki67+	 12407 22870
10406	0	0	Ki67+	 12408 22928
10407	0	0	Ki67+	 12408 23231
10408	0	0	Ki67+	 12420 22765
10409	0	0	Ki67+	 12430 23053
10410	0	0	Ki67+	 12434 22762
10411	0	0	Ki67+	 12451 22745
10412	0	0	Ki67+	 12480 22759
10413	0	0	Ki67+	 12493 22718
10414	0	0	Ki67+	 12499 22676
10415	0	0	Ki67+	 12501 22828
10416	0	0	Ki67+	 12509 22785
10417	0	0	Ki67+	 12511 22526
10418	0	0	Ki67+	 12517 22983
10419	0	0	Ki67+	 12529 22906
10420	0	0	Ki67+	 12530 22868
10421	0	0	Ki67+	 12534 22896
10422	0	0	Ki67+	 12536 22680
10423	0	0	Ki67+	 12546 22503
10424	0	0	Ki67+	 12557 22701
10425	0	0	Ki67+	 12559 22524
10426	0	0	Ki67+	 12581 22610
10427	0	0	Ki67+	 12618 22473
10428	0	0	Ki67+	 12621 23241
10429	0	0	Ki67+	 12625 23218
10430	0	0	Ki67+	 12631 23245
10431	0	0	Ki67+	 12633 22715
10432	0	0	Ki67+	 12649 23094
10433	0	0	Ki67+	 12694 23192
10434	0	0	Ki67+	 12695 22599
10435	0	0	Ki67+	 12695 23150
10436	0	0	Ki67+	 12699 22496
10437	0	0	Ki67+	 12700 22587
10438	0	0	Ki67+	 12708 23120
10439	0	0	Ki67+	 12714 23152
10440	0	0	Ki67+	 12716 23215
10441	0	0	Ki67+	 12719 22564
10442	0	0	Ki67+	 12726 23204
10443	0	0	Ki67+	 12727 23129
10444	0	0	Ki67+	 12732 22600
10445	0	0	Ki67+	 12739 23160
10446	0	0	Ki67+	 12765 22773
10447	0	0	Ki67+	 12780 22612
10448	0	0	Ki67+	 12794 22490
10449	0	0	Ki67+	 12825 23256
10450	0	0	Ki67+	 12837 22816
10451	0	0	Ki67+	 12849 23186
10452	0	0	Ki67+	 12851 22576
10453	0	0	Ki67+	 12865 22843
10454	0	0	Ki67+	 12868 22818
10455	0	0	Ki67+	 12883 22590
10456	0	0	Ki67+	 12885 23160
10457	0	0	Ki67+	 12888 22770
10458	0	0	Ki67+	 12895 22877
10459	0	0	Ki67+	 12896 22844
10460	0	0	Ki67+	 12902 22644
10461	0	0	Ki67+	 12926 22783
10462	0	0	Ki67+	 12135 23315
10463	0	0	Ki67+	 12165 24011
10464	0	0	Ki67+	 12239 23473
10465	0	0	Ki67+	 12241 23425
10466	0	0	Ki67+	 12252 23393
10467	0	0	Ki67+	 12252 23514
10468	0	0	Ki67+	 12254 23751
10469	0	0	Ki67+	 12259 23506
10470	0	0	Ki67+	 12298 23740
10471	0	0	Ki67+	 12320 23413
10472	0	0	Ki67+	 12326 23679
10473	0	0	Ki67+	 12522 24019
10474	0	0	Ki67+	 12549 23867
10475	0	0	Ki67+	 12585 23848
10476	0	0	Ki67+	 12590 23682
10477	0	0	Ki67+	 12593 23861
10478	0	0	Ki67+	 12597 23738
10479	0	0	Ki67+	 12612 23825
10480	0	0	Ki67+	 12618 23837
10481	0	0	Ki67+	 12629 23990
10482	0	0	Ki67+	 12632 24047
10483	0	0	Ki67+	 12635 23765
10484	0	0	Ki67+	 12638 23848
10485	0	0	Ki67+	 12643 23902
10486	0	0	Ki67+	 12654 23964
10487	0	0	Ki67+	 12681 23347
10488	0	0	Ki67+	 12704 23861
10489	0	0	Ki67+	 12712 24052
10490	0	0	Ki67+	 12716 23623
10491	0	0	Ki67+	 12723 23976
10492	0	0	Ki67+	 12747 23995
10493	0	0	Ki67+	 12819 23586
10494	0	0	Ki67+	 12822 24056
10495	0	0	Ki67+	 12823 24045
10496	0	0	Ki67+	 12829 23750
10497	0	0	Ki67+	 12829 24032
10498	0	0	Ki67+	 12844 24028
10499	0	0	Ki67+	 12855 24038
10500	0	0	Ki67+	 12856 23710
10501	0	0	Ki67+	 12870 24018
10502	0	0	Ki67+	 12882 23954
10503	0	0	Ki67+	 12887 23942
10504	0	0	Ki67+	 12898 23821
10505	0	0	Ki67+	 12900 23808
10506	0	0	Ki67+	 12907 23772
10507	0	0	Ki67+	 12913 23747
10508	0	0	Ki67+	 12918 23789
10509	0	0	Ki67+	 12926 23556
10510	0	0	Ki67+	 12135 24218
10511	0	0	Ki67+	 12136 24708
10512	0	0	Ki67+	 12152 24717
10513	0	0	Ki67+	 12179 24147
10514	0	0	Ki67+	 12185 24170
10515	0	0	Ki67+	 12201 24627
10516	0	0	Ki67+	 12216 24240
10517	0	0	Ki67+	 12227 24328
10518	0	0	Ki67+	 12232 24588
10519	0	0	Ki67+	 12233 24316
10520	0	0	Ki67+	 12247 24240
10521	0	0	Ki67+	 12264 24238
10522	0	0	Ki67+	 12267 24422
10523	0	0	Ki67+	 12267 24462
10524	0	0	Ki67+	 12275 24780
10525	0	0	Ki67+	 12281 24358
10526	0	0	Ki67+	 12287 24169
10527	0	0	Ki67+	 12301 24204
10528	0	0	Ki67+	 12312 24211
10529	0	0	Ki67+	 12333 24588
10530	0	0	Ki67+	 12383 24722
10531	0	0	Ki67+	 12462 24120
10532	0	0	Ki67+	 12472 24307
10533	0	0	Ki67+	 12477 24170
10534	0	0	Ki67+	 12481 24127
10535	0	0	Ki67+	 12482 24100
10536	0	0	Ki67+	 12508 24337
10537	0	0	Ki67+	 12513 24129
10538	0	0	Ki67+	 12515 24725
10539	0	0	Ki67+	 12525 24321
10540	0	0	Ki67+	 12540 24201
10541	0	0	Ki67+	 12546 24113
10542	0	0	Ki67+	 12550 24281
10543	0	0	Ki67+	 12560 24360
10544	0	0	Ki67+	 12591 24111
10545	0	0	Ki67+	 12596 24086
10546	0	0	Ki67+	 12610 24068
10547	0	0	Ki67+	 12627 24093
10548	0	0	Ki67+	 12649 24098
10549	0	0	Ki67+	 12655 24071
10550	0	0	Ki67+	 12663 24096
10551	0	0	Ki67+	 12668 24125
10552	0	0	Ki67+	 12682 24172
10553	0	0	Ki67+	 12726 24122
10554	0	0	Ki67+	 12770 24118
10555	0	0	Ki67+	 12772 24313
10556	0	0	Ki67+	 12780 24181
10557	0	0	Ki67+	 12783 24071
10558	0	0	Ki67+	 12788 24119
10559	0	0	Ki67+	 12800 24819
10560	0	0	Ki67+	 12802 24097
10561	0	0	Ki67+	 12807 24399
10562	0	0	Ki67+	 12811 24228
10563	0	0	Ki67+	 12816 24247
10564	0	0	Ki67+	 12818 24190
10565	0	0	Ki67+	 12819 24496
10566	0	0	Ki67+	 12823 24110
10567	0	0	Ki67+	 12824 24120
10568	0	0	Ki67+	 12835 24214
10569	0	0	Ki67+	 12842 24172
10570	0	0	Ki67+	 12845 24259
10571	0	0	Ki67+	 12849 24156
10572	0	0	Ki67+	 12849 24243
10573	0	0	Ki67+	 12853 24124
10574	0	0	Ki67+	 12856 24181
10575	0	0	Ki67+	 12863 24095
10576	0	0	Ki67+	 12865 24773
10577	0	0	Ki67+	 12876 24126
10578	0	0	Ki67+	 12882 24744
10579	0	0	Ki67+	 12898 24775
10580	0	0	Ki67+	 12908 24139
10581	0	0	Ki67+	 12184 24990
10582	0	0	Ki67+	 12186 25263
10583	0	0	Ki67+	 12191 25421
10584	0	0	Ki67+	 12207 25637
10585	0	0	Ki67+	 12226 25338
10586	0	0	Ki67+	 12228 25363
10587	0	0	Ki67+	 12237 25327
10588	0	0	Ki67+	 12251 25288
10589	0	0	Ki67+	 12253 25394
10590	0	0	Ki67+	 12259 24885
10591	0	0	Ki67+	 12260 25562
10592	0	0	Ki67+	 12266 25314
10593	0	0	Ki67+	 12294 25386
10594	0	0	Ki67+	 12307 25590
10595	0	0	Ki67+	 12310 25391
10596	0	0	Ki67+	 12328 25589
10597	0	0	Ki67+	 12330 25389
10598	0	0	Ki67+	 12354 25328
10599	0	0	Ki67+	 12354 25549
10600	0	0	Ki67+	 12369 25352
10601	0	0	Ki67+	 12382 25126
10602	0	0	Ki67+	 12390 25323
10603	0	0	Ki67+	 12410 25105
10604	0	0	Ki67+	 12413 25315
10605	0	0	Ki67+	 12421 25289
10606	0	0	Ki67+	 12432 25305
10607	0	0	Ki67+	 12445 25647
10608	0	0	Ki67+	 12454 25271
10609	0	0	Ki67+	 12457 25186
10610	0	0	Ki67+	 12458 25246
10611	0	0	Ki67+	 12473 25249
10612	0	0	Ki67+	 12480 25193
10613	0	0	Ki67+	 12481 25035
10614	0	0	Ki67+	 12482 25163
10615	0	0	Ki67+	 12510 25182
10616	0	0	Ki67+	 12539 24867
10617	0	0	Ki67+	 12540 25210
10618	0	0	Ki67+	 12542 25348
10619	0	0	Ki67+	 12547 24900
10620	0	0	Ki67+	 12553 25117
10621	0	0	Ki67+	 12568 24948
10622	0	0	Ki67+	 12575 25372
10623	0	0	Ki67+	 12577 24932
10624	0	0	Ki67+	 12577 25075
10625	0	0	Ki67+	 12591 25394
10626	0	0	Ki67+	 12619 25576
10627	0	0	Ki67+	 12627 24902
10628	0	0	Ki67+	 12627 25045
10629	0	0	Ki67+	 12650 24884
10630	0	0	Ki67+	 12654 25637
10631	0	0	Ki67+	 12670 25591
10632	0	0	Ki67+	 12677 25599
10633	0	0	Ki67+	 12711 25603
10634	0	0	Ki67+	 12739 25567
10635	0	0	Ki67+	 12742 24879
10636	0	0	Ki67+	 12746 25164
10637	0	0	Ki67+	 12798 25171
10638	0	0	Ki67+	 12142 26104
10639	0	0	Ki67+	 12154 25692
10640	0	0	Ki67+	 12177 25792
10641	0	0	Ki67+	 12202 26100
10642	0	0	Ki67+	 12210 26429
10643	0	0	Ki67+	 12211 26443
10644	0	0	Ki67+	 12224 25808
10645	0	0	Ki67+	 12253 26238
10646	0	0	Ki67+	 12256 26088
10647	0	0	Ki67+	 12317 26389
10648	0	0	Ki67+	 12333 25827
10649	0	0	Ki67+	 12340 25819
10650	0	0	Ki67+	 12476 25864
10651	0	0	Ki67+	 12566 26457
10652	0	0	Ki67+	 12742 26106
10653	0	0	Ki67+	 12756 25950
10654	0	0	Ki67+	 12778 26015
10655	0	0	Ki67+	 12794 25966
10656	0	0	Ki67+	 12858 26160
10657	0	0	Ki67+	 12904 26003
10658	0	0	Ki67+	 12917 25839
10659	0	0	Ki67+	 12136 26829
10660	0	0	Ki67+	 12160 26620
10661	0	0	Ki67+	 12173 27009
10662	0	0	Ki67+	 12178 27140
10663	0	0	Ki67+	 12198 27083
10664	0	0	Ki67+	 12200 27118
10665	0	0	Ki67+	 12225 26705
10666	0	0	Ki67+	 12234 27077
10667	0	0	Ki67+	 12287 26483
10668	0	0	Ki67+	 12296 27070
10669	0	0	Ki67+	 12297 26472
10670	0	0	Ki67+	 12308 26580
10671	0	0	Ki67+	 12330 27082
10672	0	0	Ki67+	 12331 26579
10673	0	0	Ki67+	 12348 27144
10674	0	0	Ki67+	 12377 26554
10675	0	0	Ki67+	 12379 26593
10676	0	0	Ki67+	 12389 26663
10677	0	0	Ki67+	 12398 26610
10678	0	0	Ki67+	 12403 26588
10679	0	0	Ki67+	 12407 26776
10680	0	0	Ki67+	 12414 26502
10681	0	0	Ki67+	 12428 26582
10682	0	0	Ki67+	 12434 26857
10683	0	0	Ki67+	 12440 26562
10684	0	0	Ki67+	 12445 26678
10685	0	0	Ki67+	 12446 26707
10686	0	0	Ki67+	 12451 26695
10687	0	0	Ki67+	 12458 26890
10688	0	0	Ki67+	 12460 26629
10689	0	0	Ki67+	 12463 26595
10690	0	0	Ki67+	 12466 27006
10691	0	0	Ki67+	 12471 26543
10692	0	0	Ki67+	 12471 27151
10693	0	0	Ki67+	 12476 27000
10694	0	0	Ki67+	 12479 26887
10695	0	0	Ki67+	 12480 26659
10696	0	0	Ki67+	 12483 26607
10697	0	0	Ki67+	 12489 26583
10698	0	0	Ki67+	 12490 26570
10699	0	0	Ki67+	 12491 26657
10700	0	0	Ki67+	 12492 26634
10701	0	0	Ki67+	 12493 26801
10702	0	0	Ki67+	 12497 26761
10703	0	0	Ki67+	 12498 26838
10704	0	0	Ki67+	 12503 26619
10705	0	0	Ki67+	 12507 27005
10706	0	0	Ki67+	 12509 26686
10707	0	0	Ki67+	 12518 26549
10708	0	0	Ki67+	 12605 26673
10709	0	0	Ki67+	 12611 26806
10710	0	0	Ki67+	 12615 26630
10711	0	0	Ki67+	 12617 26858
10712	0	0	Ki67+	 12627 26939
10713	0	0	Ki67+	 12690 26790
10714	0	0	Ki67+	 12703 27035
10715	0	0	Ki67+	 12710 27019
10716	0	0	Ki67+	 12727 27172
10717	0	0	Ki67+	 12763 26951
10718	0	0	Ki67+	 12764 26839
10719	0	0	Ki67+	 12765 26783
10720	0	0	Ki67+	 12812 27046
10721	0	0	Ki67+	 12828 27104
10722	0	0	Ki67+	 12835 27026
10723	0	0	Ki67+	 12867 27165
10724	0	0	Ki67+	 12872 27025
10725	0	0	Ki67+	 12874 27149
10726	0	0	Ki67+	 12887 27149
10727	0	0	Ki67+	 12888 27077
10728	0	0	Ki67+	 12889 26735
10729	0	0	Ki67+	 12906 27121
10730	0	0	Ki67+	 12914 27054
10731	0	0	Ki67+	 12918 27104
10732	0	0	Ki67+	 12133 27888
10733	0	0	Ki67+	 12136 27725
10734	0	0	Ki67+	 12140 27820
10735	0	0	Ki67+	 12148 27654
10736	0	0	Ki67+	 12159 27954
10737	0	0	Ki67+	 12165 27993
10738	0	0	Ki67+	 12166 27775
10739	0	0	Ki67+	 12172 27379
10740	0	0	Ki67+	 12184 27721
10741	0	0	Ki67+	 12185 27709
10742	0	0	Ki67+	 12219 27746
10743	0	0	Ki67+	 12243 27731
10744	0	0	Ki67+	 12246 27496
10745	0	0	Ki67+	 12257 27948
10746	0	0	Ki67+	 12258 27413
10747	0	0	Ki67+	 12276 27504
10748	0	0	Ki67+	 12311 27995
10749	0	0	Ki67+	 12317 28021
10750	0	0	Ki67+	 12317 28051
10751	0	0	Ki67+	 12322 27710
10752	0	0	Ki67+	 12324 27681
10753	0	0	Ki67+	 12329 27630
10754	0	0	Ki67+	 12330 27798
10755	0	0	Ki67+	 12331 27397
10756	0	0	Ki67+	 12346 27951
10757	0	0	Ki67+	 12352 27816
10758	0	0	Ki67+	 12357 27484
10759	0	0	Ki67+	 12357 27645
10760	0	0	Ki67+	 12369 27721
10761	0	0	Ki67+	 12378 27751
10762	0	0	Ki67+	 12380 27854
10763	0	0	Ki67+	 12391 27877
10764	0	0	Ki67+	 12414 27746
10765	0	0	Ki67+	 12425 27898
10766	0	0	Ki67+	 12435 27774
10767	0	0	Ki67+	 12439 27693
10768	0	0	Ki67+	 12441 27553
10769	0	0	Ki67+	 12455 27759
10770	0	0	Ki67+	 12459 27926
10771	0	0	Ki67+	 12466 27960
10772	0	0	Ki67+	 12476 27728
10773	0	0	Ki67+	 12482 27280
10774	0	0	Ki67+	 12484 27747
10775	0	0	Ki67+	 12499 27873
10776	0	0	Ki67+	 12504 27837
10777	0	0	Ki67+	 12515 28006
10778	0	0	Ki67+	 12524 27998
10779	0	0	Ki67+	 12526 27568
10780	0	0	Ki67+	 12530 28054
10781	0	0	Ki67+	 12542 28026
10782	0	0	Ki67+	 12577 27396
10783	0	0	Ki67+	 12577 27735
10784	0	0	Ki67+	 12593 27554
10785	0	0	Ki67+	 12602 27312
10786	0	0	Ki67+	 12664 27402
10787	0	0	Ki67+	 12688 27351
10788	0	0	Ki67+	 12706 27531
10789	0	0	Ki67+	 12721 27381
10790	0	0	Ki67+	 12725 28034
10791	0	0	Ki67+	 12740 27314
10792	0	0	Ki67+	 12769 27399
10793	0	0	Ki67+	 12792 28046
10794	0	0	Ki67+	 12795 27709
10795	0	0	Ki67+	 12797 27905
10796	0	0	Ki67+	 12806 28059
10797	0	0	Ki67+	 12814 27773
10798	0	0	Ki67+	 12816 27610
10799	0	0	Ki67+	 12830 27852
10800	0	0	Ki67+	 12830 28061
10801	0	0	Ki67+	 12838 27590
10802	0	0	Ki67+	 12848 27556
10803	0	0	Ki67+	 12848 27744
10804	0	0	Ki67+	 12850 27487
10805	0	0	Ki67+	 12850 27978
10806	0	0	Ki67+	 12851 27881
10807	0	0	Ki67+	 12860 28015
10808	0	0	Ki67+	 12867 27633
10809	0	0	Ki67+	 12871 27775
10810	0	0	Ki67+	 12885 27758
10811	0	0	Ki67+	 12889 27345
10812	0	0	Ki67+	 12889 27709
10813	0	0	Ki67+	 12903 27668
10814	0	0	Ki67+	 12907 27416
10815	0	0	Ki67+	 12912 27735
10816	0	0	Ki67+	 12925 27797
10817	0	0	Ki67+	 12129 28561
10818	0	0	Ki67+	 12141 28077
10819	0	0	Ki67+	 12146 28609
10820	0	0	Ki67+	 12161 28320
10821	0	0	Ki67+	 12168 28575
10822	0	0	Ki67+	 12178 28587
10823	0	0	Ki67+	 12185 28503
10824	0	0	Ki67+	 12203 28528
10825	0	0	Ki67+	 12205 28150
10826	0	0	Ki67+	 12212 28561
10827	0	0	Ki67+	 12220 28655
10828	0	0	Ki67+	 12226 28070
10829	0	0	Ki67+	 12234 28675
10830	0	0	Ki67+	 12241 28688
10831	0	0	Ki67+	 12260 28247
10832	0	0	Ki67+	 12261 28805
10833	0	0	Ki67+	 12265 28085
10834	0	0	Ki67+	 12286 28267
10835	0	0	Ki67+	 12297 28079
10836	0	0	Ki67+	 12297 28614
10837	0	0	Ki67+	 12308 28092
10838	0	0	Ki67+	 12319 28332
10839	0	0	Ki67+	 12331 28331
10840	0	0	Ki67+	 12337 28095
10841	0	0	Ki67+	 12363 28405
10842	0	0	Ki67+	 12363 28419
10843	0	0	Ki67+	 12389 28230
10844	0	0	Ki67+	 12399 28492
10845	0	0	Ki67+	 12410 28538
10846	0	0	Ki67+	 12414 28195
10847	0	0	Ki67+	 12415 28148
10848	0	0	Ki67+	 12456 28177
10849	0	0	Ki67+	 12459 28585
10850	0	0	Ki67+	 12465 28844
10851	0	0	Ki67+	 12475 28379
10852	0	0	Ki67+	 12488 28226
10853	0	0	Ki67+	 12489 28387
10854	0	0	Ki67+	 12519 28462
10855	0	0	Ki67+	 12520 28243
10856	0	0	Ki67+	 12521 28262
10857	0	0	Ki67+	 12527 28423
10858	0	0	Ki67+	 12540 28759
10859	0	0	Ki67+	 12542 28748
10860	0	0	Ki67+	 12573 28099
10861	0	0	Ki67+	 12574 28726
10862	0	0	Ki67+	 12630 28297
10863	0	0	Ki67+	 12640 28716
10864	0	0	Ki67+	 12643 28181
10865	0	0	Ki67+	 12671 28181
10866	0	0	Ki67+	 12731 28776
10867	0	0	Ki67+	 12741 28277
10868	0	0	Ki67+	 12757 28727
10869	0	0	Ki67+	 12757 28747
10870	0	0	Ki67+	 12759 28238
10871	0	0	Ki67+	 12771 28267
10872	0	0	Ki67+	 12775 28247
10873	0	0	Ki67+	 12776 28090
10874	0	0	Ki67+	 12779 28659
10875	0	0	Ki67+	 12783 28177
10876	0	0	Ki67+	 12800 28274
10877	0	0	Ki67+	 12802 28758
10878	0	0	Ki67+	 12815 28465
10879	0	0	Ki67+	 12823 28278
10880	0	0	Ki67+	 12843 28826
10881	0	0	Ki67+	 12861 28320
10882	0	0	Ki67+	 12863 28098
10883	0	0	Ki67+	 12883 28841
10884	0	0	Ki67+	 12919 28738
10885	0	0	Ki67+	 12924 28637
10886	0	0	Ki67+	 12140 29264
10887	0	0	Ki67+	 12153 29257
10888	0	0	Ki67+	 12154 29312
10889	0	0	Ki67+	 12167 29341
10890	0	0	Ki67+	 12183 28985
10891	0	0	Ki67+	 12186 29372
10892	0	0	Ki67+	 12289 29032
10893	0	0	Ki67+	 12325 29539
10894	0	0	Ki67+	 12375 29533
10895	0	0	Ki67+	 12494 29509
10896	0	0	Ki67+	 12545 28913
10897	0	0	Ki67+	 12565 28936
10898	0	0	Ki67+	 12580 28935
10899	0	0	Ki67+	 12587 29324
10900	0	0	Ki67+	 12606 29060
10901	0	0	Ki67+	 12667 28997
10902	0	0	Ki67+	 12690 29050
10903	0	0	Ki67+	 12869 28923
10904	0	0	Ki67+	 12135 30108
10905	0	0	Ki67+	 12141 30032
10906	0	0	Ki67+	 12144 30087
10907	0	0	Ki67+	 12165 30218
10908	0	0	Ki67+	 12195 30244
10909	0	0	Ki67+	 12199 30210
10910	0	0	Ki67+	 12225 30044
10911	0	0	Ki67+	 12233 30141
10912	0	0	Ki67+	 12250 30069
10913	0	0	Ki67+	 12264 30075
10914	0	0	Ki67+	 12279 30212
10915	0	0	Ki67+	 12286 30020
10916	0	0	Ki67+	 12320 30155
10917	0	0	Ki67+	 12333 30193
10918	0	0	Ki67+	 12335 30237
10919	0	0	Ki67+	 12335 30250
10920	0	0	Ki67+	 12363 30268
10921	0	0	Ki67+	 12365 30221
10922	0	0	Ki67+	 12369 29945
10923	0	0	Ki67+	 12391 30285
10924	0	0	Ki67+	 12519 30316
10925	0	0	Ki67+	 12521 30334
10926	0	0	Ki67+	 12539 29779
10927	0	0	Ki67+	 12539 30283
10928	0	0	Ki67+	 12548 29817
10929	0	0	Ki67+	 12566 30283
10930	0	0	Ki67+	 12587 30305
10931	0	0	Ki67+	 12591 30267
10932	0	0	Ki67+	 12641 30273
10933	0	0	Ki67+	 12660 30211
10934	0	0	Ki67+	 12704 29948
10935	0	0	Ki67+	 12717 30190
10936	0	0	Ki67+	 12722 30297
10937	0	0	Ki67+	 12730 30095
10938	0	0	Ki67+	 12738 30107
10939	0	0	Ki67+	 12741 30135
10940	0	0	Ki67+	 12743 30313
10941	0	0	Ki67+	 12761 30138
10942	0	0	Ki67+	 12771 30192
10943	0	0	Ki67+	 12780 30058
10944	0	0	Ki67+	 12780 30153
10945	0	0	Ki67+	 12780 30340
10946	0	0	Ki67+	 12789 30255
10947	0	0	Ki67+	 12791 29765
10948	0	0	Ki67+	 12806 29976
10949	0	0	Ki67+	 12816 29953
10950	0	0	Ki67+	 12821 30236
10951	0	0	Ki67+	 12828 30257
10952	0	0	Ki67+	 12833 30298
10953	0	0	Ki67+	 12839 30424
10954	0	0	Ki67+	 12853 29851
10955	0	0	Ki67+	 12863 29954
10956	0	0	Ki67+	 12865 29669
10957	0	0	Ki67+	 12885 29921
10958	0	0	Ki67+	 12893 29902
10959	0	0	Ki67+	 12896 30368
10960	0	0	Ki67+	 12907 30212
10961	0	0	Ki67+	 12915 29895
10962	0	0	Ki67+	 12844 30566
10963	0	0	Ki67+	 13570 4158
10964	0	0	Ki67+	 13630 4298
10965	0	0	Ki67+	 13039 5136
10966	0	0	Ki67+	 13065 4868
10967	0	0	Ki67+	 13296 4579
10968	0	0	Ki67+	 13469 4799
10969	0	0	Ki67+	 12974 5378
10970	0	0	Ki67+	 13556 5708
10971	0	0	Ki67+	 13060 6883
10972	0	0	Ki67+	 13077 7107
10973	0	0	Ki67+	 13272 7630
10974	0	0	Ki67+	 13302 7042
10975	0	0	Ki67+	 13448 7687
10976	0	0	Ki67+	 13456 7710
10977	0	0	Ki67+	 13524 7626
10978	0	0	Ki67+	 13544 7635
10979	0	0	Ki67+	 13570 7227
10980	0	0	Ki67+	 13663 7591
10981	0	0	Ki67+	 13720 7561
10982	0	0	Ki67+	 13061 8487
10983	0	0	Ki67+	 13136 7790
10984	0	0	Ki67+	 13143 8181
10985	0	0	Ki67+	 13284 8211
10986	0	0	Ki67+	 13322 7813
10987	0	0	Ki67+	 13417 7968
10988	0	0	Ki67+	 13525 7849
10989	0	0	Ki67+	 13551 8424
10990	0	0	Ki67+	 13580 7795
10991	0	0	Ki67+	 13599 8521
10992	0	0	Ki67+	 13616 7979
10993	0	0	Ki67+	 13705 8198
10994	0	0	Ki67+	 13079 9067
10995	0	0	Ki67+	 13146 9159
10996	0	0	Ki67+	 13239 8937
10997	0	0	Ki67+	 13362 9041
10998	0	0	Ki67+	 13366 8705
10999	0	0	Ki67+	 13395 9022
11000	0	0	Ki67+	 13522 8858
11001	0	0	Ki67+	 13533 8849
11002	0	0	Ki67+	 13608 8642
11003	0	0	Ki67+	 13630 8718
11004	0	0	Ki67+	 13698 8614
11005	0	0	Ki67+	 13078 9914
11006	0	0	Ki67+	 13103 9830
11007	0	0	Ki67+	 13132 9884
11008	0	0	Ki67+	 13165 10065
11009	0	0	Ki67+	 13288 9738
11010	0	0	Ki67+	 13323 9545
11011	0	0	Ki67+	 13370 9457
11012	0	0	Ki67+	 13625 9884
11013	0	0	Ki67+	 13635 9908
11014	0	0	Ki67+	 13657 9842
11015	0	0	Ki67+	 13719 9591
11016	0	0	Ki67+	 12953 10494
11017	0	0	Ki67+	 12959 10476
11018	0	0	Ki67+	 13081 10670
11019	0	0	Ki67+	 13138 10901
11020	0	0	Ki67+	 13165 10195
11021	0	0	Ki67+	 13195 10573
11022	0	0	Ki67+	 13213 10673
11023	0	0	Ki67+	 13218 10643
11024	0	0	Ki67+	 13257 10745
11025	0	0	Ki67+	 13331 10597
11026	0	0	Ki67+	 13336 10583
11027	0	0	Ki67+	 13344 10831
11028	0	0	Ki67+	 13522 10460
11029	0	0	Ki67+	 13705 10763
11030	0	0	Ki67+	 12961 11453
11031	0	0	Ki67+	 12982 10955
11032	0	0	Ki67+	 12990 11476
11033	0	0	Ki67+	 12994 11531
11034	0	0	Ki67+	 13027 11401
11035	0	0	Ki67+	 13028 11569
11036	0	0	Ki67+	 13029 11549
11037	0	0	Ki67+	 13036 11616
11038	0	0	Ki67+	 13043 11650
11039	0	0	Ki67+	 13080 11008
11040	0	0	Ki67+	 13111 11543
11041	0	0	Ki67+	 13127 11685
11042	0	0	Ki67+	 13141 11617
11043	0	0	Ki67+	 13143 11676
11044	0	0	Ki67+	 13172 11666
11045	0	0	Ki67+	 13177 11636
11046	0	0	Ki67+	 13178 11684
11047	0	0	Ki67+	 13197 11595
11048	0	0	Ki67+	 13206 11647
11049	0	0	Ki67+	 13212 11699
11050	0	0	Ki67+	 13235 11676
11051	0	0	Ki67+	 13253 11684
11052	0	0	Ki67+	 13263 11705
11053	0	0	Ki67+	 13270 11714
11054	0	0	Ki67+	 13289 11530
11055	0	0	Ki67+	 13328 10986
11056	0	0	Ki67+	 13372 11583
11057	0	0	Ki67+	 13526 11061
11058	0	0	Ki67+	 12935 12153
11059	0	0	Ki67+	 12939 12116
11060	0	0	Ki67+	 12941 12174
11061	0	0	Ki67+	 12944 12429
11062	0	0	Ki67+	 12946 12125
11063	0	0	Ki67+	 12946 12523
11064	0	0	Ki67+	 12950 12457
11065	0	0	Ki67+	 12952 11979
11066	0	0	Ki67+	 12956 12396
11067	0	0	Ki67+	 12961 11748
11068	0	0	Ki67+	 12971 12023
11069	0	0	Ki67+	 12971 12421
11070	0	0	Ki67+	 12977 11999
11071	0	0	Ki67+	 12980 11760
11072	0	0	Ki67+	 12983 12015
11073	0	0	Ki67+	 12996 11799
11074	0	0	Ki67+	 12997 11781
11075	0	0	Ki67+	 13006 11893
11076	0	0	Ki67+	 13008 12049
11077	0	0	Ki67+	 13009 12089
11078	0	0	Ki67+	 13009 12329
11079	0	0	Ki67+	 13012 11841
11080	0	0	Ki67+	 13015 12297
11081	0	0	Ki67+	 13016 12316
11082	0	0	Ki67+	 13021 12026
11083	0	0	Ki67+	 13023 11818
11084	0	0	Ki67+	 13028 12094
11085	0	0	Ki67+	 13029 11889
11086	0	0	Ki67+	 13029 12162
11087	0	0	Ki67+	 13033 11783
11088	0	0	Ki67+	 13034 12070
11089	0	0	Ki67+	 13037 12027
11090	0	0	Ki67+	 13038 11802
11091	0	0	Ki67+	 13038 12338
11092	0	0	Ki67+	 13041 12316
11093	0	0	Ki67+	 13044 12214
11094	0	0	Ki67+	 13051 12422
11095	0	0	Ki67+	 13052 12365
11096	0	0	Ki67+	 13053 12432
11097	0	0	Ki67+	 13057 12324
11098	0	0	Ki67+	 13059 12270
11099	0	0	Ki67+	 13060 11853
11100	0	0	Ki67+	 13060 11925
11101	0	0	Ki67+	 13060 12233
11102	0	0	Ki67+	 13061 12297
11103	0	0	Ki67+	 13062 12058
11104	0	0	Ki67+	 13065 12401
11105	0	0	Ki67+	 13067 12242
11106	0	0	Ki67+	 13067 12366
11107	0	0	Ki67+	 13070 12329
11108	0	0	Ki67+	 13077 12345
11109	0	0	Ki67+	 13078 11846
11110	0	0	Ki67+	 13081 11917
11111	0	0	Ki67+	 13087 12096
11112	0	0	Ki67+	 13091 12359
11113	0	0	Ki67+	 13096 12307
11114	0	0	Ki67+	 13098 11972
11115	0	0	Ki67+	 13098 12406
11116	0	0	Ki67+	 13100 11999
11117	0	0	Ki67+	 13107 12336
11118	0	0	Ki67+	 13112 12383
11119	0	0	Ki67+	 13120 12254
11120	0	0	Ki67+	 13123 12339
11121	0	0	Ki67+	 13132 11836
11122	0	0	Ki67+	 13133 11971
11123	0	0	Ki67+	 13142 12192
11124	0	0	Ki67+	 13144 11840
11125	0	0	Ki67+	 13147 12374
11126	0	0	Ki67+	 13148 12407
11127	0	0	Ki67+	 13166 12073
11128	0	0	Ki67+	 13170 12391
11129	0	0	Ki67+	 13176 11879
11130	0	0	Ki67+	 13181 12182
11131	0	0	Ki67+	 13184 11770
11132	0	0	Ki67+	 13192 12401
11133	0	0	Ki67+	 13195 12418
11134	0	0	Ki67+	 13197 12188
11135	0	0	Ki67+	 13215 12240
11136	0	0	Ki67+	 13216 12343
11137	0	0	Ki67+	 13222 11974
11138	0	0	Ki67+	 13224 11830
11139	0	0	Ki67+	 13224 12404
11140	0	0	Ki67+	 13224 12434
11141	0	0	Ki67+	 13231 11767
11142	0	0	Ki67+	 13232 12035
11143	0	0	Ki67+	 13234 12258
11144	0	0	Ki67+	 13239 11903
11145	0	0	Ki67+	 13243 12023
11146	0	0	Ki67+	 13244 11886
11147	0	0	Ki67+	 13254 12006
11148	0	0	Ki67+	 13255 11921
11149	0	0	Ki67+	 13256 11947
11150	0	0	Ki67+	 13259 12441
11151	0	0	Ki67+	 13263 11958
11152	0	0	Ki67+	 13264 12258
11153	0	0	Ki67+	 13265 12218
11154	0	0	Ki67+	 13271 12445
11155	0	0	Ki67+	 13274 12257
11156	0	0	Ki67+	 13275 12470
11157	0	0	Ki67+	 13278 12216
11158	0	0	Ki67+	 13281 11749
11159	0	0	Ki67+	 13281 12196
11160	0	0	Ki67+	 13281 12365
11161	0	0	Ki67+	 13292 12098
11162	0	0	Ki67+	 13294 12313
11163	0	0	Ki67+	 13296 11761
11164	0	0	Ki67+	 13299 12415
11165	0	0	Ki67+	 13299 12487
11166	0	0	Ki67+	 13309 12235
11167	0	0	Ki67+	 13309 12403
11168	0	0	Ki67+	 13309 12523
11169	0	0	Ki67+	 13311 11766
11170	0	0	Ki67+	 13317 12294
11171	0	0	Ki67+	 13318 12508
11172	0	0	Ki67+	 13323 11816
11173	0	0	Ki67+	 13327 12125
11174	0	0	Ki67+	 13328 12086
11175	0	0	Ki67+	 13328 12457
11176	0	0	Ki67+	 13328 12519
11177	0	0	Ki67+	 13335 12322
11178	0	0	Ki67+	 13339 11992
11179	0	0	Ki67+	 13346 12409
11180	0	0	Ki67+	 13350 12370
11181	0	0	Ki67+	 13352 12276
11182	0	0	Ki67+	 13352 12440
11183	0	0	Ki67+	 13354 12105
11184	0	0	Ki67+	 13366 12030
11185	0	0	Ki67+	 13375 11931
11186	0	0	Ki67+	 13378 12482
11187	0	0	Ki67+	 13383 11916
11188	0	0	Ki67+	 13383 12127
11189	0	0	Ki67+	 13387 12499
11190	0	0	Ki67+	 13390 12021
11191	0	0	Ki67+	 13401 11936
11192	0	0	Ki67+	 13407 11761
11193	0	0	Ki67+	 13411 12515
11194	0	0	Ki67+	 13413 12116
11195	0	0	Ki67+	 13423 12113
11196	0	0	Ki67+	 13434 12080
11197	0	0	Ki67+	 13435 11956
11198	0	0	Ki67+	 13435 12104
11199	0	0	Ki67+	 13436 12474
11200	0	0	Ki67+	 13444 12152
11201	0	0	Ki67+	 13447 11969
11202	0	0	Ki67+	 13447 12504
11203	0	0	Ki67+	 13448 12360
11204	0	0	Ki67+	 13451 12461
11205	0	0	Ki67+	 13453 12424
11206	0	0	Ki67+	 13455 12412
11207	0	0	Ki67+	 13459 12365
11208	0	0	Ki67+	 13462 11914
11209	0	0	Ki67+	 13462 12183
11210	0	0	Ki67+	 13471 12009
11211	0	0	Ki67+	 13471 12125
11212	0	0	Ki67+	 13471 12142
11213	0	0	Ki67+	 13478 12174
11214	0	0	Ki67+	 13478 12509
11215	0	0	Ki67+	 13482 12404
11216	0	0	Ki67+	 13494 11959
11217	0	0	Ki67+	 13496 11985
11218	0	0	Ki67+	 13500 12056
11219	0	0	Ki67+	 13501 12458
11220	0	0	Ki67+	 13503 12012
11221	0	0	Ki67+	 13507 12283
11222	0	0	Ki67+	 13510 11950
11223	0	0	Ki67+	 13510 11978
11224	0	0	Ki67+	 13512 12336
11225	0	0	Ki67+	 13514 12295
11226	0	0	Ki67+	 13515 12169
11227	0	0	Ki67+	 13517 12189
11228	0	0	Ki67+	 13525 11957
11229	0	0	Ki67+	 13527 12085
11230	0	0	Ki67+	 13531 12050
11231	0	0	Ki67+	 13537 11945
11232	0	0	Ki67+	 13549 12057
11233	0	0	Ki67+	 13553 12222
11234	0	0	Ki67+	 13558 12118
11235	0	0	Ki67+	 13562 11985
11236	0	0	Ki67+	 13563 12266
11237	0	0	Ki67+	 13571 12058
11238	0	0	Ki67+	 13571 12306
11239	0	0	Ki67+	 13581 12139
11240	0	0	Ki67+	 13595 11964
11241	0	0	Ki67+	 13595 12120
11242	0	0	Ki67+	 13595 12417
11243	0	0	Ki67+	 13597 12151
11244	0	0	Ki67+	 13605 12427
11245	0	0	Ki67+	 13606 12395
11246	0	0	Ki67+	 13607 11997
11247	0	0	Ki67+	 13608 12326
11248	0	0	Ki67+	 13610 12211
11249	0	0	Ki67+	 13612 12154
11250	0	0	Ki67+	 13617 12095
11251	0	0	Ki67+	 13624 11898
11252	0	0	Ki67+	 13625 12244
11253	0	0	Ki67+	 13628 12149
11254	0	0	Ki67+	 13631 12343
11255	0	0	Ki67+	 13632 12193
11256	0	0	Ki67+	 13634 12433
11257	0	0	Ki67+	 13648 12180
11258	0	0	Ki67+	 13650 12265
11259	0	0	Ki67+	 13651 12019
11260	0	0	Ki67+	 13651 12320
11261	0	0	Ki67+	 13651 12458
11262	0	0	Ki67+	 13652 11915
11263	0	0	Ki67+	 13654 12223
11264	0	0	Ki67+	 13659 12290
11265	0	0	Ki67+	 13664 12469
11266	0	0	Ki67+	 13665 12182
11267	0	0	Ki67+	 13665 12337
11268	0	0	Ki67+	 13670 12020
11269	0	0	Ki67+	 13671 12356
11270	0	0	Ki67+	 13674 11878
11271	0	0	Ki67+	 13680 12176
11272	0	0	Ki67+	 13682 12143
11273	0	0	Ki67+	 13687 12108
11274	0	0	Ki67+	 13687 12258
11275	0	0	Ki67+	 13688 12322
11276	0	0	Ki67+	 13690 12026
11277	0	0	Ki67+	 13690 12246
11278	0	0	Ki67+	 13692 11886
11279	0	0	Ki67+	 13693 12473
11280	0	0	Ki67+	 13701 12209
11281	0	0	Ki67+	 13702 11935
11282	0	0	Ki67+	 13703 11982
11283	0	0	Ki67+	 13709 12010
11284	0	0	Ki67+	 13710 12252
11285	0	0	Ki67+	 13712 12171
11286	0	0	Ki67+	 13717 12409
11287	0	0	Ki67+	 13718 12001
11288	0	0	Ki67+	 13718 12510
11289	0	0	Ki67+	 13720 11935
11290	0	0	Ki67+	 13721 12498
11291	0	0	Ki67+	 13726 12453
11292	0	0	Ki67+	 12930 12578
11293	0	0	Ki67+	 12936 12601
11294	0	0	Ki67+	 12936 12764
11295	0	0	Ki67+	 12944 12778
11296	0	0	Ki67+	 12951 12610
11297	0	0	Ki67+	 12954 12547
11298	0	0	Ki67+	 12956 12625
11299	0	0	Ki67+	 12958 12576
11300	0	0	Ki67+	 12967 12588
11301	0	0	Ki67+	 12987 12559
11302	0	0	Ki67+	 12992 12618
11303	0	0	Ki67+	 12996 12637
11304	0	0	Ki67+	 13001 12656
11305	0	0	Ki67+	 13024 12602
11306	0	0	Ki67+	 13033 12947
11307	0	0	Ki67+	 13037 12594
11308	0	0	Ki67+	 13038 12570
11309	0	0	Ki67+	 13041 12554
11310	0	0	Ki67+	 13049 12678
11311	0	0	Ki67+	 13064 12677
11312	0	0	Ki67+	 13065 12616
11313	0	0	Ki67+	 13072 12560
11314	0	0	Ki67+	 13079 12661
11315	0	0	Ki67+	 13085 12576
11316	0	0	Ki67+	 13087 12565
11317	0	0	Ki67+	 13110 13066
11318	0	0	Ki67+	 13111 12591
11319	0	0	Ki67+	 13111 12719
11320	0	0	Ki67+	 13120 12562
11321	0	0	Ki67+	 13121 12999
11322	0	0	Ki67+	 13143 12567
11323	0	0	Ki67+	 13143 12721
11324	0	0	Ki67+	 13144 12554
11325	0	0	Ki67+	 13144 12602
11326	0	0	Ki67+	 13152 12582
11327	0	0	Ki67+	 13168 12625
11328	0	0	Ki67+	 13168 12788
11329	0	0	Ki67+	 13185 12687
11330	0	0	Ki67+	 13188 12657
11331	0	0	Ki67+	 13195 12742
11332	0	0	Ki67+	 13203 12758
11333	0	0	Ki67+	 13217 12648
11334	0	0	Ki67+	 13223 12681
11335	0	0	Ki67+	 13223 12729
11336	0	0	Ki67+	 13232 12712
11337	0	0	Ki67+	 13232 12772
11338	0	0	Ki67+	 13234 12801
11339	0	0	Ki67+	 13235 12645
11340	0	0	Ki67+	 13241 12681
11341	0	0	Ki67+	 13251 12748
11342	0	0	Ki67+	 13252 12726
11343	0	0	Ki67+	 13252 12779
11344	0	0	Ki67+	 13266 12770
11345	0	0	Ki67+	 13266 12825
11346	0	0	Ki67+	 13269 12707
11347	0	0	Ki67+	 13274 12676
11348	0	0	Ki67+	 13278 12723
11349	0	0	Ki67+	 13281 12735
11350	0	0	Ki67+	 13286 12847
11351	0	0	Ki67+	 13287 12749
11352	0	0	Ki67+	 13295 12653
11353	0	0	Ki67+	 13298 12727
11354	0	0	Ki67+	 13304 12763
11355	0	0	Ki67+	 13305 12684
11356	0	0	Ki67+	 13309 13316
11357	0	0	Ki67+	 13311 12705
11358	0	0	Ki67+	 13311 12754
11359	0	0	Ki67+	 13314 12810
11360	0	0	Ki67+	 13324 12637
11361	0	0	Ki67+	 13330 12540
11362	0	0	Ki67+	 13334 12800
11363	0	0	Ki67+	 13342 12739
11364	0	0	Ki67+	 13347 12549
11365	0	0	Ki67+	 13350 12696
11366	0	0	Ki67+	 13359 12813
11367	0	0	Ki67+	 13366 12793
11368	0	0	Ki67+	 13373 12574
11369	0	0	Ki67+	 13378 12710
11370	0	0	Ki67+	 13379 12739
11371	0	0	Ki67+	 13381 12645
11372	0	0	Ki67+	 13385 12596
11373	0	0	Ki67+	 13391 12803
11374	0	0	Ki67+	 13392 12787
11375	0	0	Ki67+	 13396 12605
11376	0	0	Ki67+	 13398 12553
11377	0	0	Ki67+	 13403 12754
11378	0	0	Ki67+	 13410 12654
11379	0	0	Ki67+	 13410 12816
11380	0	0	Ki67+	 13412 12790
11381	0	0	Ki67+	 13418 12564
11382	0	0	Ki67+	 13424 12778
11383	0	0	Ki67+	 13427 12574
11384	0	0	Ki67+	 13428 12724
11385	0	0	Ki67+	 13431 12807
11386	0	0	Ki67+	 13440 12922
11387	0	0	Ki67+	 13456 12649
11388	0	0	Ki67+	 13456 12683
11389	0	0	Ki67+	 13457 12944
11390	0	0	Ki67+	 13464 12598
11391	0	0	Ki67+	 13465 12775
11392	0	0	Ki67+	 13469 12719
11393	0	0	Ki67+	 13471 12570
11394	0	0	Ki67+	 13475 12662
11395	0	0	Ki67+	 13477 12640
11396	0	0	Ki67+	 13480 12680
11397	0	0	Ki67+	 13489 12535
11398	0	0	Ki67+	 13489 12610
11399	0	0	Ki67+	 13491 12590
11400	0	0	Ki67+	 13492 12555
11401	0	0	Ki67+	 13495 12648
11402	0	0	Ki67+	 13502 12750
11403	0	0	Ki67+	 13508 12717
11404	0	0	Ki67+	 13511 12881
11405	0	0	Ki67+	 13516 12651
11406	0	0	Ki67+	 13518 12634
11407	0	0	Ki67+	 13518 12737
11408	0	0	Ki67+	 13524 12594
11409	0	0	Ki67+	 13528 12674
11410	0	0	Ki67+	 13537 12725
11411	0	0	Ki67+	 13549 12605
11412	0	0	Ki67+	 13550 12827
11413	0	0	Ki67+	 13553 12816
11414	0	0	Ki67+	 13558 12628
11415	0	0	Ki67+	 13562 12756
11416	0	0	Ki67+	 13564 12674
11417	0	0	Ki67+	 13564 12842
11418	0	0	Ki67+	 13565 12601
11419	0	0	Ki67+	 13569 12719
11420	0	0	Ki67+	 13570 12827
11421	0	0	Ki67+	 13574 12771
11422	0	0	Ki67+	 13581 12867
11423	0	0	Ki67+	 13585 12844
11424	0	0	Ki67+	 13586 12750
11425	0	0	Ki67+	 13588 13287
11426	0	0	Ki67+	 13589 12734
11427	0	0	Ki67+	 13591 12769
11428	0	0	Ki67+	 13592 12605
11429	0	0	Ki67+	 13593 12860
11430	0	0	Ki67+	 13606 12620
11431	0	0	Ki67+	 13627 12674
11432	0	0	Ki67+	 13629 12593
11433	0	0	Ki67+	 13633 12725
11434	0	0	Ki67+	 13635 12775
11435	0	0	Ki67+	 13662 13169
11436	0	0	Ki67+	 13671 12751
11437	0	0	Ki67+	 13675 12737
11438	0	0	Ki67+	 13681 12722
11439	0	0	Ki67+	 13685 12786
11440	0	0	Ki67+	 13695 12764
11441	0	0	Ki67+	 13701 12806
11442	0	0	Ki67+	 13712 12746
11443	0	0	Ki67+	 13717 12787
11444	0	0	Ki67+	 13717 12815
11445	0	0	Ki67+	 13726 12537
11446	0	0	Ki67+	 12946 13564
11447	0	0	Ki67+	 12966 13588
11448	0	0	Ki67+	 12993 13702
11449	0	0	Ki67+	 12998 13720
11450	0	0	Ki67+	 13041 13566
11451	0	0	Ki67+	 13082 14025
11452	0	0	Ki67+	 13157 13573
11453	0	0	Ki67+	 13228 13499
11454	0	0	Ki67+	 13303 13342
11455	0	0	Ki67+	 13426 13617
11456	0	0	Ki67+	 13485 13900
11457	0	0	Ki67+	 13516 13990
11458	0	0	Ki67+	 13523 14006
11459	0	0	Ki67+	 13530 14123
11460	0	0	Ki67+	 13550 14084
11461	0	0	Ki67+	 13600 13968
11462	0	0	Ki67+	 13605 14010
11463	0	0	Ki67+	 13615 14035
11464	0	0	Ki67+	 13634 13971
11465	0	0	Ki67+	 13659 14080
11466	0	0	Ki67+	 13663 13568
11467	0	0	Ki67+	 13665 13628
11468	0	0	Ki67+	 13683 13489
11469	0	0	Ki67+	 13703 14104
11470	0	0	Ki67+	 13708 13674
11471	0	0	Ki67+	 13717 14124
11472	0	0	Ki67+	 13718 14103
11473	0	0	Ki67+	 13720 13502
11474	0	0	Ki67+	 13725 13704
11475	0	0	Ki67+	 12946 14162
11476	0	0	Ki67+	 13152 14562
11477	0	0	Ki67+	 13157 14584
11478	0	0	Ki67+	 13163 14547
11479	0	0	Ki67+	 13176 14265
11480	0	0	Ki67+	 13203 14297
11481	0	0	Ki67+	 13204 14545
11482	0	0	Ki67+	 13232 14210
11483	0	0	Ki67+	 13232 14569
11484	0	0	Ki67+	 13248 14618
11485	0	0	Ki67+	 13249 14276
11486	0	0	Ki67+	 13250 14563
11487	0	0	Ki67+	 13253 14301
11488	0	0	Ki67+	 13261 14240
11489	0	0	Ki67+	 13269 14216
11490	0	0	Ki67+	 13270 14250
11491	0	0	Ki67+	 13271 14163
11492	0	0	Ki67+	 13275 14598
11493	0	0	Ki67+	 13285 14599
11494	0	0	Ki67+	 13287 14307
11495	0	0	Ki67+	 13289 14169
11496	0	0	Ki67+	 13295 14287
11497	0	0	Ki67+	 13298 14189
11498	0	0	Ki67+	 13299 14587
11499	0	0	Ki67+	 13302 14314
11500	0	0	Ki67+	 13307 14609
11501	0	0	Ki67+	 13308 14218
11502	0	0	Ki67+	 13319 14159
11503	0	0	Ki67+	 13329 14259
11504	0	0	Ki67+	 13331 14370
11505	0	0	Ki67+	 13336 14868
11506	0	0	Ki67+	 13337 14211
11507	0	0	Ki67+	 13338 14229
11508	0	0	Ki67+	 13339 14477
11509	0	0	Ki67+	 13340 14194
11510	0	0	Ki67+	 13359 14239
11511	0	0	Ki67+	 13380 14329
11512	0	0	Ki67+	 13418 14308
11513	0	0	Ki67+	 13467 14708
11514	0	0	Ki67+	 13539 14290
11515	0	0	Ki67+	 13546 14169
11516	0	0	Ki67+	 13546 14184
11517	0	0	Ki67+	 13623 14668
11518	0	0	Ki67+	 12938 15507
11519	0	0	Ki67+	 12954 15520
11520	0	0	Ki67+	 12965 15171
11521	0	0	Ki67+	 12978 15545
11522	0	0	Ki67+	 13011 15555
11523	0	0	Ki67+	 13025 15544
11524	0	0	Ki67+	 13039 15556
11525	0	0	Ki67+	 13054 15158
11526	0	0	Ki67+	 13066 15599
11527	0	0	Ki67+	 13067 15645
11528	0	0	Ki67+	 13069 15670
11529	0	0	Ki67+	 13116 15662
11530	0	0	Ki67+	 13119 15271
11531	0	0	Ki67+	 13127 15371
11532	0	0	Ki67+	 13143 15450
11533	0	0	Ki67+	 13156 15704
11534	0	0	Ki67+	 13198 14963
11535	0	0	Ki67+	 13208 15282
11536	0	0	Ki67+	 13210 15671
11537	0	0	Ki67+	 13217 15241
11538	0	0	Ki67+	 13239 15291
11539	0	0	Ki67+	 13247 15387
11540	0	0	Ki67+	 13255 15017
11541	0	0	Ki67+	 13272 14960
11542	0	0	Ki67+	 13280 15380
11543	0	0	Ki67+	 13287 15403
11544	0	0	Ki67+	 13296 15309
11545	0	0	Ki67+	 13316 15358
11546	0	0	Ki67+	 13326 15326
11547	0	0	Ki67+	 13326 15517
11548	0	0	Ki67+	 13336 15581
11549	0	0	Ki67+	 13346 15553
11550	0	0	Ki67+	 13352 15531
11551	0	0	Ki67+	 13377 15522
11552	0	0	Ki67+	 13384 15674
11553	0	0	Ki67+	 13384 15703
11554	0	0	Ki67+	 13392 15529
11555	0	0	Ki67+	 13401 15517
11556	0	0	Ki67+	 13402 15448
11557	0	0	Ki67+	 13409 15670
11558	0	0	Ki67+	 13411 15720
11559	0	0	Ki67+	 13415 15525
11560	0	0	Ki67+	 13424 14937
11561	0	0	Ki67+	 13435 15569
11562	0	0	Ki67+	 13446 14930
11563	0	0	Ki67+	 13492 15547
11564	0	0	Ki67+	 13494 15024
11565	0	0	Ki67+	 13524 15230
11566	0	0	Ki67+	 13538 15529
11567	0	0	Ki67+	 13564 15548
11568	0	0	Ki67+	 13574 15277
11569	0	0	Ki67+	 13593 15552
11570	0	0	Ki67+	 13595 15484
11571	0	0	Ki67+	 13599 15471
11572	0	0	Ki67+	 13614 15495
11573	0	0	Ki67+	 13629 15709
11574	0	0	Ki67+	 13645 15475
11575	0	0	Ki67+	 13647 15192
11576	0	0	Ki67+	 13652 15207
11577	0	0	Ki67+	 13657 15696
11578	0	0	Ki67+	 13663 15207
11579	0	0	Ki67+	 13665 15141
11580	0	0	Ki67+	 13673 15603
11581	0	0	Ki67+	 13696 15417
11582	0	0	Ki67+	 13697 15488
11583	0	0	Ki67+	 13699 15270
11584	0	0	Ki67+	 13704 15294
11585	0	0	Ki67+	 13727 15181
11586	0	0	Ki67+	 12937 15878
11587	0	0	Ki67+	 12948 16454
11588	0	0	Ki67+	 12975 15854
11589	0	0	Ki67+	 12998 15782
11590	0	0	Ki67+	 13002 16513
11591	0	0	Ki67+	 13004 16121
11592	0	0	Ki67+	 13020 15745
11593	0	0	Ki67+	 13085 15736
11594	0	0	Ki67+	 13094 15796
11595	0	0	Ki67+	 13118 16331
11596	0	0	Ki67+	 13152 16093
11597	0	0	Ki67+	 13153 16036
11598	0	0	Ki67+	 13153 16111
11599	0	0	Ki67+	 13154 15765
11600	0	0	Ki67+	 13183 15949
11601	0	0	Ki67+	 13193 15817
11602	0	0	Ki67+	 13206 15781
11603	0	0	Ki67+	 13206 15971
11604	0	0	Ki67+	 13209 15816
11605	0	0	Ki67+	 13223 15958
11606	0	0	Ki67+	 13227 16422
11607	0	0	Ki67+	 13231 15977
11608	0	0	Ki67+	 13245 15989
11609	0	0	Ki67+	 13245 16233
11610	0	0	Ki67+	 13251 16011
11611	0	0	Ki67+	 13256 16049
11612	0	0	Ki67+	 13302 15922
11613	0	0	Ki67+	 13311 15732
11614	0	0	Ki67+	 13318 16039
11615	0	0	Ki67+	 13325 15893
11616	0	0	Ki67+	 13333 16040
11617	0	0	Ki67+	 13339 16285
11618	0	0	Ki67+	 13340 16024
11619	0	0	Ki67+	 13345 16298
11620	0	0	Ki67+	 13348 16448
11621	0	0	Ki67+	 13353 16430
11622	0	0	Ki67+	 13378 15883
11623	0	0	Ki67+	 13382 16002
11624	0	0	Ki67+	 13384 16303
11625	0	0	Ki67+	 13395 16317
11626	0	0	Ki67+	 13419 15941
11627	0	0	Ki67+	 13420 16311
11628	0	0	Ki67+	 13424 15888
11629	0	0	Ki67+	 13425 16032
11630	0	0	Ki67+	 13443 15919
11631	0	0	Ki67+	 13451 16135
11632	0	0	Ki67+	 13453 16352
11633	0	0	Ki67+	 13469 16161
11634	0	0	Ki67+	 13477 16428
11635	0	0	Ki67+	 13480 15734
11636	0	0	Ki67+	 13487 15881
11637	0	0	Ki67+	 13488 15904
11638	0	0	Ki67+	 13488 16159
11639	0	0	Ki67+	 13497 16186
11640	0	0	Ki67+	 13518 16174
11641	0	0	Ki67+	 13518 16199
11642	0	0	Ki67+	 13529 16131
11643	0	0	Ki67+	 13533 16362
11644	0	0	Ki67+	 13538 16183
11645	0	0	Ki67+	 13548 15999
11646	0	0	Ki67+	 13552 16193
11647	0	0	Ki67+	 13553 16361
11648	0	0	Ki67+	 13555 15989
11649	0	0	Ki67+	 13557 15771
11650	0	0	Ki67+	 13562 16225
11651	0	0	Ki67+	 13568 16369
11652	0	0	Ki67+	 13574 15884
11653	0	0	Ki67+	 13583 16205
11654	0	0	Ki67+	 13587 15922
11655	0	0	Ki67+	 13593 15746
11656	0	0	Ki67+	 13596 16325
11657	0	0	Ki67+	 13598 16294
11658	0	0	Ki67+	 13601 15892
11659	0	0	Ki67+	 13607 15990
11660	0	0	Ki67+	 13613 15902
11661	0	0	Ki67+	 13616 15758
11662	0	0	Ki67+	 13620 15979
11663	0	0	Ki67+	 13623 16512
11664	0	0	Ki67+	 13626 16197
11665	0	0	Ki67+	 13631 15988
11666	0	0	Ki67+	 13631 16215
11667	0	0	Ki67+	 13643 16193
11668	0	0	Ki67+	 13643 16294
11669	0	0	Ki67+	 13648 15731
11670	0	0	Ki67+	 13651 16238
11671	0	0	Ki67+	 13655 15986
11672	0	0	Ki67+	 13658 16003
11673	0	0	Ki67+	 13665 16273
11674	0	0	Ki67+	 13673 16507
11675	0	0	Ki67+	 13683 16265
11676	0	0	Ki67+	 13683 16277
11677	0	0	Ki67+	 13686 16199
11678	0	0	Ki67+	 13687 16343
11679	0	0	Ki67+	 13691 16499
11680	0	0	Ki67+	 13698 16247
11681	0	0	Ki67+	 13700 16015
11682	0	0	Ki67+	 13700 16505
11683	0	0	Ki67+	 13702 16149
11684	0	0	Ki67+	 13703 16211
11685	0	0	Ki67+	 13705 16003
11686	0	0	Ki67+	 13708 16335
11687	0	0	Ki67+	 13710 16306
11688	0	0	Ki67+	 13712 15765
11689	0	0	Ki67+	 13713 16032
11690	0	0	Ki67+	 13713 16282
11691	0	0	Ki67+	 13719 16373
11692	0	0	Ki67+	 13727 16247
11693	0	0	Ki67+	 12929 16951
11694	0	0	Ki67+	 12936 16795
11695	0	0	Ki67+	 12945 16727
11696	0	0	Ki67+	 12951 16685
11697	0	0	Ki67+	 12968 16796
11698	0	0	Ki67+	 12971 16621
11699	0	0	Ki67+	 12974 17083
11700	0	0	Ki67+	 12978 17301
11701	0	0	Ki67+	 12982 17020
11702	0	0	Ki67+	 12983 17047
11703	0	0	Ki67+	 12984 16579
11704	0	0	Ki67+	 12985 16802
11705	0	0	Ki67+	 12988 16852
11706	0	0	Ki67+	 12988 17082
11707	0	0	Ki67+	 12989 17146
11708	0	0	Ki67+	 12990 17130
11709	0	0	Ki67+	 12994 16817
11710	0	0	Ki67+	 12995 17199
11711	0	0	Ki67+	 13002 16832
11712	0	0	Ki67+	 13005 17009
11713	0	0	Ki67+	 13007 17188
11714	0	0	Ki67+	 13009 16731
11715	0	0	Ki67+	 13015 17315
11716	0	0	Ki67+	 13020 17170
11717	0	0	Ki67+	 13029 16996
11718	0	0	Ki67+	 13029 17089
11719	0	0	Ki67+	 13035 16793
11720	0	0	Ki67+	 13037 17247
11721	0	0	Ki67+	 13054 17234
11722	0	0	Ki67+	 13058 16909
11723	0	0	Ki67+	 13065 17019
11724	0	0	Ki67+	 13070 17280
11725	0	0	Ki67+	 13071 17003
11726	0	0	Ki67+	 13084 17269
11727	0	0	Ki67+	 13086 17294
11728	0	0	Ki67+	 13094 16547
11729	0	0	Ki67+	 13098 17051
11730	0	0	Ki67+	 13112 16997
11731	0	0	Ki67+	 13118 17279
11732	0	0	Ki67+	 13121 17314
11733	0	0	Ki67+	 13122 17263
11734	0	0	Ki67+	 13149 17294
11735	0	0	Ki67+	 13155 16915
11736	0	0	Ki67+	 13159 17000
11737	0	0	Ki67+	 13177 16805
11738	0	0	Ki67+	 13180 16905
11739	0	0	Ki67+	 13183 16917
11740	0	0	Ki67+	 13186 17322
11741	0	0	Ki67+	 13187 17021
11742	0	0	Ki67+	 13189 17280
11743	0	0	Ki67+	 13191 16729
11744	0	0	Ki67+	 13200 17117
11745	0	0	Ki67+	 13210 16816
11746	0	0	Ki67+	 13215 16868
11747	0	0	Ki67+	 13216 17132
11748	0	0	Ki67+	 13222 17100
11749	0	0	Ki67+	 13225 16779
11750	0	0	Ki67+	 13225 16841
11751	0	0	Ki67+	 13228 16891
11752	0	0	Ki67+	 13229 17293
11753	0	0	Ki67+	 13236 17155
11754	0	0	Ki67+	 13238 16881
11755	0	0	Ki67+	 13243 17129
11756	0	0	Ki67+	 13244 16831
11757	0	0	Ki67+	 13245 17096
11758	0	0	Ki67+	 13248 16815
11759	0	0	Ki67+	 13250 16860
11760	0	0	Ki67+	 13253 17228
11761	0	0	Ki67+	 13257 16693
11762	0	0	Ki67+	 13257 17136
11763	0	0	Ki67+	 13260 17105
11764	0	0	Ki67+	 13260 17201
11765	0	0	Ki67+	 13261 17170
11766	0	0	Ki67+	 13268 16863
11767	0	0	Ki67+	 13268 16900
11768	0	0	Ki67+	 13271 16843
11769	0	0	Ki67+	 13273 16877
11770	0	0	Ki67+	 13275 17145
11771	0	0	Ki67+	 13280 16928
11772	0	0	Ki67+	 13283 16797
11773	0	0	Ki67+	 13283 17319
11774	0	0	Ki67+	 13285 16901
11775	0	0	Ki67+	 13292 16977
11776	0	0	Ki67+	 13294 16916
11777	0	0	Ki67+	 13294 16939
11778	0	0	Ki67+	 13295 16845
11779	0	0	Ki67+	 13302 16869
11780	0	0	Ki67+	 13305 16649
11781	0	0	Ki67+	 13306 16987
11782	0	0	Ki67+	 13310 16659
11783	0	0	Ki67+	 13313 16881
11784	0	0	Ki67+	 13314 17322
11785	0	0	Ki67+	 13315 17196
11786	0	0	Ki67+	 13316 16948
11787	0	0	Ki67+	 13318 16717
11788	0	0	Ki67+	 13325 16922
11789	0	0	Ki67+	 13326 16912
11790	0	0	Ki67+	 13326 17171
11791	0	0	Ki67+	 13327 16769
11792	0	0	Ki67+	 13332 16946
11793	0	0	Ki67+	 13334 16853
11794	0	0	Ki67+	 13336 17156
11795	0	0	Ki67+	 13341 17180
11796	0	0	Ki67+	 13352 17002
11797	0	0	Ki67+	 13354 16741
11798	0	0	Ki67+	 13354 16780
11799	0	0	Ki67+	 13356 16887
11800	0	0	Ki67+	 13357 16964
11801	0	0	Ki67+	 13360 16932
11802	0	0	Ki67+	 13361 16904
11803	0	0	Ki67+	 13364 16793
11804	0	0	Ki67+	 13369 16745
11805	0	0	Ki67+	 13370 17213
11806	0	0	Ki67+	 13373 17233
11807	0	0	Ki67+	 13375 16813
11808	0	0	Ki67+	 13383 16829
11809	0	0	Ki67+	 13385 16762
11810	0	0	Ki67+	 13391 16935
11811	0	0	Ki67+	 13391 16976
11812	0	0	Ki67+	 13392 17327
11813	0	0	Ki67+	 13396 16774
11814	0	0	Ki67+	 13397 17250
11815	0	0	Ki67+	 13402 16825
11816	0	0	Ki67+	 13407 16994
11817	0	0	Ki67+	 13411 16803
11818	0	0	Ki67+	 13416 16956
11819	0	0	Ki67+	 13417 16560
11820	0	0	Ki67+	 13418 17000
11821	0	0	Ki67+	 13420 16536
11822	0	0	Ki67+	 13420 16921
11823	0	0	Ki67+	 13430 16580
11824	0	0	Ki67+	 13431 16546
11825	0	0	Ki67+	 13439 17051
11826	0	0	Ki67+	 13441 16979
11827	0	0	Ki67+	 13442 17022
11828	0	0	Ki67+	 13445 16948
11829	0	0	Ki67+	 13448 16594
11830	0	0	Ki67+	 13448 16961
11831	0	0	Ki67+	 13453 17006
11832	0	0	Ki67+	 13456 17017
11833	0	0	Ki67+	 13459 16926
11834	0	0	Ki67+	 13463 16577
11835	0	0	Ki67+	 13480 16966
11836	0	0	Ki67+	 13485 17233
11837	0	0	Ki67+	 13489 16588
11838	0	0	Ki67+	 13491 16954
11839	0	0	Ki67+	 13491 17107
11840	0	0	Ki67+	 13492 16937
11841	0	0	Ki67+	 13493 16909
11842	0	0	Ki67+	 13496 17085
11843	0	0	Ki67+	 13499 16721
11844	0	0	Ki67+	 13499 16973
11845	0	0	Ki67+	 13503 16566
11846	0	0	Ki67+	 13508 16914
11847	0	0	Ki67+	 13510 16608
11848	0	0	Ki67+	 13516 16579
11849	0	0	Ki67+	 13524 16548
11850	0	0	Ki67+	 13525 17121
11851	0	0	Ki67+	 13526 17133
11852	0	0	Ki67+	 13529 16952
11853	0	0	Ki67+	 13535 16936
11854	0	0	Ki67+	 13551 16916
11855	0	0	Ki67+	 13568 16924
11856	0	0	Ki67+	 13569 16961
11857	0	0	Ki67+	 13580 16939
11858	0	0	Ki67+	 13581 17183
11859	0	0	Ki67+	 13593 17176
11860	0	0	Ki67+	 13600 16562
11861	0	0	Ki67+	 13602 17005
11862	0	0	Ki67+	 13606 17205
11863	0	0	Ki67+	 13611 16977
11864	0	0	Ki67+	 13611 17223
11865	0	0	Ki67+	 13620 17019
11866	0	0	Ki67+	 13638 17211
11867	0	0	Ki67+	 13638 17227
11868	0	0	Ki67+	 13639 17058
11869	0	0	Ki67+	 13648 16529
11870	0	0	Ki67+	 13657 16633
11871	0	0	Ki67+	 13660 17069
11872	0	0	Ki67+	 13671 17256
11873	0	0	Ki67+	 13674 17048
11874	0	0	Ki67+	 13685 16586
11875	0	0	Ki67+	 13689 17100
11876	0	0	Ki67+	 13694 17079
11877	0	0	Ki67+	 13712 17028
11878	0	0	Ki67+	 13723 17067
11879	0	0	Ki67+	 12932 17616
11880	0	0	Ki67+	 12933 18110
11881	0	0	Ki67+	 12936 17837
11882	0	0	Ki67+	 12940 17724
11883	0	0	Ki67+	 12944 17508
11884	0	0	Ki67+	 12946 18090
11885	0	0	Ki67+	 12951 17743
11886	0	0	Ki67+	 12952 17618
11887	0	0	Ki67+	 12956 17783
11888	0	0	Ki67+	 12957 17838
11889	0	0	Ki67+	 12959 17858
11890	0	0	Ki67+	 12961 17586
11891	0	0	Ki67+	 12962 18049
11892	0	0	Ki67+	 12972 18087
11893	0	0	Ki67+	 12973 17706
11894	0	0	Ki67+	 12974 17760
11895	0	0	Ki67+	 12980 18070
11896	0	0	Ki67+	 12982 18039
11897	0	0	Ki67+	 12983 17659
11898	0	0	Ki67+	 12993 18088
11899	0	0	Ki67+	 12995 17765
11900	0	0	Ki67+	 13005 17858
11901	0	0	Ki67+	 13006 18012
11902	0	0	Ki67+	 13009 17880
11903	0	0	Ki67+	 13013 17748
11904	0	0	Ki67+	 13014 17810
11905	0	0	Ki67+	 13020 17834
11906	0	0	Ki67+	 13023 18017
11907	0	0	Ki67+	 13025 18058
11908	0	0	Ki67+	 13029 17856
11909	0	0	Ki67+	 13031 17830
11910	0	0	Ki67+	 13044 18046
11911	0	0	Ki67+	 13052 18111
11912	0	0	Ki67+	 13053 18027
11913	0	0	Ki67+	 13063 17722
11914	0	0	Ki67+	 13070 17671
11915	0	0	Ki67+	 13072 17970
11916	0	0	Ki67+	 13086 17776
11917	0	0	Ki67+	 13087 17597
11918	0	0	Ki67+	 13099 18121
11919	0	0	Ki67+	 13104 17628
11920	0	0	Ki67+	 13105 17342
11921	0	0	Ki67+	 13112 18096
11922	0	0	Ki67+	 13118 17554
11923	0	0	Ki67+	 13122 17670
11924	0	0	Ki67+	 13126 17920
11925	0	0	Ki67+	 13128 18106
11926	0	0	Ki67+	 13140 18053
11927	0	0	Ki67+	 13141 18109
11928	0	0	Ki67+	 13149 18032
11929	0	0	Ki67+	 13150 17330
11930	0	0	Ki67+	 13157 18057
11931	0	0	Ki67+	 13160 17650
11932	0	0	Ki67+	 13160 18087
11933	0	0	Ki67+	 13162 17685
11934	0	0	Ki67+	 13166 17491
11935	0	0	Ki67+	 13168 17331
11936	0	0	Ki67+	 13176 18058
11937	0	0	Ki67+	 13183 17575
11938	0	0	Ki67+	 13183 17800
11939	0	0	Ki67+	 13190 17448
11940	0	0	Ki67+	 13191 17745
11941	0	0	Ki67+	 13194 18052
11942	0	0	Ki67+	 13197 17732
11943	0	0	Ki67+	 13198 17992
11944	0	0	Ki67+	 13200 17500
11945	0	0	Ki67+	 13202 18029
11946	0	0	Ki67+	 13214 17434
11947	0	0	Ki67+	 13214 18022
11948	0	0	Ki67+	 13216 17537
11949	0	0	Ki67+	 13220 18054
11950	0	0	Ki67+	 13223 17961
11951	0	0	Ki67+	 13227 18068
11952	0	0	Ki67+	 13233 17438
11953	0	0	Ki67+	 13234 18014
11954	0	0	Ki67+	 13235 17620
11955	0	0	Ki67+	 13239 17998
11956	0	0	Ki67+	 13241 17546
11957	0	0	Ki67+	 13242 17559
11958	0	0	Ki67+	 13252 18039
11959	0	0	Ki67+	 13254 17958
11960	0	0	Ki67+	 13259 18020
11961	0	0	Ki67+	 13261 17575
11962	0	0	Ki67+	 13264 17339
11963	0	0	Ki67+	 13265 17642
11964	0	0	Ki67+	 13270 18022
11965	0	0	Ki67+	 13273 17494
11966	0	0	Ki67+	 13274 17991
11967	0	0	Ki67+	 13276 17551
11968	0	0	Ki67+	 13277 17584
11969	0	0	Ki67+	 13289 17918
11970	0	0	Ki67+	 13292 17934
11971	0	0	Ki67+	 13292 17982
11972	0	0	Ki67+	 13294 17651
11973	0	0	Ki67+	 13301 17964
11974	0	0	Ki67+	 13305 17409
11975	0	0	Ki67+	 13305 17669
11976	0	0	Ki67+	 13307 17611
11977	0	0	Ki67+	 13307 17934
11978	0	0	Ki67+	 13310 17398
11979	0	0	Ki67+	 13312 17906
11980	0	0	Ki67+	 13312 18011
11981	0	0	Ki67+	 13321 17409
11982	0	0	Ki67+	 13325 17900
11983	0	0	Ki67+	 13330 17361
11984	0	0	Ki67+	 13332 17684
11985	0	0	Ki67+	 13334 17335
11986	0	0	Ki67+	 13334 17666
11987	0	0	Ki67+	 13340 17413
11988	0	0	Ki67+	 13343 17899
11989	0	0	Ki67+	 13360 17442
11990	0	0	Ki67+	 13363 17657
11991	0	0	Ki67+	 13368 17675
11992	0	0	Ki67+	 13370 17388
11993	0	0	Ki67+	 13374 17901
11994	0	0	Ki67+	 13385 17343
11995	0	0	Ki67+	 13391 17923
11996	0	0	Ki67+	 13395 17434
11997	0	0	Ki67+	 13397 17665
11998	0	0	Ki67+	 13407 17914
11999	0	0	Ki67+	 13407 17955
12000	0	0	Ki67+	 13413 18012
12001	0	0	Ki67+	 13414 17942
12002	0	0	Ki67+	 13417 17809
12003	0	0	Ki67+	 13428 17590
12004	0	0	Ki67+	 13433 17512
12005	0	0	Ki67+	 13438 17958
12006	0	0	Ki67+	 13444 18077
12007	0	0	Ki67+	 13449 17945
12008	0	0	Ki67+	 13450 17543
12009	0	0	Ki67+	 13452 18111
12010	0	0	Ki67+	 13458 17690
12011	0	0	Ki67+	 13463 17452
12012	0	0	Ki67+	 13463 17661
12013	0	0	Ki67+	 13464 17397
12014	0	0	Ki67+	 13466 17414
12015	0	0	Ki67+	 13469 17529
12016	0	0	Ki67+	 13474 18099
12017	0	0	Ki67+	 13484 17942
12018	0	0	Ki67+	 13488 18090
12019	0	0	Ki67+	 13490 17640
12020	0	0	Ki67+	 13492 17891
12021	0	0	Ki67+	 13494 17693
12022	0	0	Ki67+	 13494 18068
12023	0	0	Ki67+	 13499 17957
12024	0	0	Ki67+	 13503 17999
12025	0	0	Ki67+	 13506 17350
12026	0	0	Ki67+	 13507 17688
12027	0	0	Ki67+	 13511 17424
12028	0	0	Ki67+	 13512 17386
12029	0	0	Ki67+	 13514 17981
12030	0	0	Ki67+	 13520 17705
12031	0	0	Ki67+	 13521 18041
12032	0	0	Ki67+	 13523 17358
12033	0	0	Ki67+	 13523 17400
12034	0	0	Ki67+	 13528 17998
12035	0	0	Ki67+	 13530 17443
12036	0	0	Ki67+	 13532 17370
12037	0	0	Ki67+	 13535 17417
12038	0	0	Ki67+	 13535 17495
12039	0	0	Ki67+	 13535 17573
12040	0	0	Ki67+	 13538 17978
12041	0	0	Ki67+	 13543 17480
12042	0	0	Ki67+	 13553 17497
12043	0	0	Ki67+	 13555 18060
12044	0	0	Ki67+	 13559 17616
12045	0	0	Ki67+	 13565 18030
12046	0	0	Ki67+	 13569 17707
12047	0	0	Ki67+	 13576 18059
12048	0	0	Ki67+	 13581 18086
12049	0	0	Ki67+	 13585 18012
12050	0	0	Ki67+	 13597 17351
12051	0	0	Ki67+	 13606 18026
12052	0	0	Ki67+	 13616 18061
12053	0	0	Ki67+	 13630 18038
12054	0	0	Ki67+	 13638 17504
12055	0	0	Ki67+	 13639 18065
12056	0	0	Ki67+	 13649 18056
12057	0	0	Ki67+	 13651 18045
12058	0	0	Ki67+	 13653 17519
12059	0	0	Ki67+	 13655 17840
12060	0	0	Ki67+	 13666 18085
12061	0	0	Ki67+	 13667 18058
12062	0	0	Ki67+	 13670 17653
12063	0	0	Ki67+	 13676 17336
12064	0	0	Ki67+	 13681 18077
12065	0	0	Ki67+	 13682 17875
12066	0	0	Ki67+	 13682 17942
12067	0	0	Ki67+	 13684 17661
12068	0	0	Ki67+	 13690 18096
12069	0	0	Ki67+	 13693 17642
12070	0	0	Ki67+	 13702 17854
12071	0	0	Ki67+	 13703 17598
12072	0	0	Ki67+	 13707 18103
12073	0	0	Ki67+	 13717 17699
12074	0	0	Ki67+	 13719 18069
12075	0	0	Ki67+	 13724 18086
12076	0	0	Ki67+	 13726 18120
12077	0	0	Ki67+	 12931 18545
12078	0	0	Ki67+	 12940 18230
12079	0	0	Ki67+	 12943 18473
12080	0	0	Ki67+	 12949 18172
12081	0	0	Ki67+	 12951 18130
12082	0	0	Ki67+	 12952 18270
12083	0	0	Ki67+	 12952 18294
12084	0	0	Ki67+	 12956 18209
12085	0	0	Ki67+	 12959 18306
12086	0	0	Ki67+	 12960 18400
12087	0	0	Ki67+	 12966 18388
12088	0	0	Ki67+	 12969 18206
12089	0	0	Ki67+	 12972 18251
12090	0	0	Ki67+	 12981 18333
12091	0	0	Ki67+	 12988 18290
12092	0	0	Ki67+	 12999 18458
12093	0	0	Ki67+	 13000 18189
12094	0	0	Ki67+	 13005 18162
12095	0	0	Ki67+	 13008 18336
12096	0	0	Ki67+	 13014 18224
12097	0	0	Ki67+	 13019 18476
12098	0	0	Ki67+	 13030 18456
12099	0	0	Ki67+	 13033 18223
12100	0	0	Ki67+	 13034 18142
12101	0	0	Ki67+	 13041 18190
12102	0	0	Ki67+	 13054 18180
12103	0	0	Ki67+	 13055 18429
12104	0	0	Ki67+	 13082 18783
12105	0	0	Ki67+	 13087 18370
12106	0	0	Ki67+	 13093 18163
12107	0	0	Ki67+	 13110 18327
12108	0	0	Ki67+	 13114 18369
12109	0	0	Ki67+	 13142 18135
12110	0	0	Ki67+	 13156 18355
12111	0	0	Ki67+	 13212 18283
12112	0	0	Ki67+	 13218 18191
12113	0	0	Ki67+	 13219 18213
12114	0	0	Ki67+	 13219 18240
12115	0	0	Ki67+	 13219 18272
12116	0	0	Ki67+	 13230 18422
12117	0	0	Ki67+	 13234 18193
12118	0	0	Ki67+	 13236 18597
12119	0	0	Ki67+	 13240 18235
12120	0	0	Ki67+	 13244 18538
12121	0	0	Ki67+	 13248 18193
12122	0	0	Ki67+	 13249 18445
12123	0	0	Ki67+	 13253 18262
12124	0	0	Ki67+	 13254 18159
12125	0	0	Ki67+	 13267 18456
12126	0	0	Ki67+	 13274 18282
12127	0	0	Ki67+	 13274 18485
12128	0	0	Ki67+	 13282 18191
12129	0	0	Ki67+	 13284 18169
12130	0	0	Ki67+	 13285 18495
12131	0	0	Ki67+	 13286 18468
12132	0	0	Ki67+	 13290 18325
12133	0	0	Ki67+	 13290 18533
12134	0	0	Ki67+	 13299 18346
12135	0	0	Ki67+	 13301 18494
12136	0	0	Ki67+	 13304 18193
12137	0	0	Ki67+	 13305 18277
12138	0	0	Ki67+	 13308 18209
12139	0	0	Ki67+	 13314 18525
12140	0	0	Ki67+	 13317 18267
12141	0	0	Ki67+	 13318 18901
12142	0	0	Ki67+	 13321 18927
12143	0	0	Ki67+	 13333 18199
12144	0	0	Ki67+	 13343 18257
12145	0	0	Ki67+	 13351 18299
12146	0	0	Ki67+	 13351 18870
12147	0	0	Ki67+	 13354 18172
12148	0	0	Ki67+	 13356 18636
12149	0	0	Ki67+	 13357 18289
12150	0	0	Ki67+	 13368 18257
12151	0	0	Ki67+	 13372 18186
12152	0	0	Ki67+	 13380 18400
12153	0	0	Ki67+	 13380 18616
12154	0	0	Ki67+	 13386 18140
12155	0	0	Ki67+	 13391 18795
12156	0	0	Ki67+	 13393 18186
12157	0	0	Ki67+	 13393 18357
12158	0	0	Ki67+	 13395 18175
12159	0	0	Ki67+	 13398 18655
12160	0	0	Ki67+	 13401 18444
12161	0	0	Ki67+	 13405 18784
12162	0	0	Ki67+	 13412 18173
12163	0	0	Ki67+	 13415 18504
12164	0	0	Ki67+	 13423 18180
12165	0	0	Ki67+	 13424 18762
12166	0	0	Ki67+	 13425 18604
12167	0	0	Ki67+	 13426 18527
12168	0	0	Ki67+	 13428 18779
12169	0	0	Ki67+	 13430 18141
12170	0	0	Ki67+	 13433 18166
12171	0	0	Ki67+	 13442 18635
12172	0	0	Ki67+	 13445 18288
12173	0	0	Ki67+	 13452 18609
12174	0	0	Ki67+	 13464 18278
12175	0	0	Ki67+	 13473 18634
12176	0	0	Ki67+	 13482 18323
12177	0	0	Ki67+	 13486 18509
12178	0	0	Ki67+	 13493 18900
12179	0	0	Ki67+	 13494 18381
12180	0	0	Ki67+	 13496 18422
12181	0	0	Ki67+	 13497 18458
12182	0	0	Ki67+	 13499 18728
12183	0	0	Ki67+	 13502 18615
12184	0	0	Ki67+	 13510 18692
12185	0	0	Ki67+	 13513 18912
12186	0	0	Ki67+	 13518 18321
12187	0	0	Ki67+	 13525 18640
12188	0	0	Ki67+	 13525 18695
12189	0	0	Ki67+	 13533 18468
12190	0	0	Ki67+	 13534 18704
12191	0	0	Ki67+	 13536 18300
12192	0	0	Ki67+	 13550 18639
12193	0	0	Ki67+	 13552 18698
12194	0	0	Ki67+	 13562 18597
12195	0	0	Ki67+	 13562 18655
12196	0	0	Ki67+	 13563 18147
12197	0	0	Ki67+	 13586 18130
12198	0	0	Ki67+	 13598 18194
12199	0	0	Ki67+	 13600 18176
12200	0	0	Ki67+	 13602 18151
12201	0	0	Ki67+	 13604 18239
12202	0	0	Ki67+	 13605 18211
12203	0	0	Ki67+	 13605 18263
12204	0	0	Ki67+	 13609 18333
12205	0	0	Ki67+	 13610 18349
12206	0	0	Ki67+	 13612 18290
12207	0	0	Ki67+	 13614 18320
12208	0	0	Ki67+	 13617 18236
12209	0	0	Ki67+	 13618 18572
12210	0	0	Ki67+	 13626 18171
12211	0	0	Ki67+	 13632 18347
12212	0	0	Ki67+	 13635 18387
12213	0	0	Ki67+	 13644 18300
12214	0	0	Ki67+	 13661 18364
12215	0	0	Ki67+	 13715 18513
12216	0	0	Ki67+	 13719 18392
12217	0	0	Ki67+	 13726 18379
12218	0	0	Ki67+	 13007 19066
12219	0	0	Ki67+	 13019 19072
12220	0	0	Ki67+	 13039 19060
12221	0	0	Ki67+	 13041 19534
12222	0	0	Ki67+	 13043 19036
12223	0	0	Ki67+	 13069 19066
12224	0	0	Ki67+	 13071 19142
12225	0	0	Ki67+	 13072 19112
12226	0	0	Ki67+	 13086 19104
12227	0	0	Ki67+	 13091 19142
12228	0	0	Ki67+	 13094 19536
12229	0	0	Ki67+	 13113 19153
12230	0	0	Ki67+	 13168 19603
12231	0	0	Ki67+	 13196 19272
12232	0	0	Ki67+	 13203 19535
12233	0	0	Ki67+	 13219 19332
12234	0	0	Ki67+	 13234 19534
12235	0	0	Ki67+	 13236 19270
12236	0	0	Ki67+	 13239 19306
12237	0	0	Ki67+	 13249 19122
12238	0	0	Ki67+	 13260 19646
12239	0	0	Ki67+	 13261 19222
12240	0	0	Ki67+	 13281 19557
12241	0	0	Ki67+	 13310 19177
12242	0	0	Ki67+	 13314 19041
12243	0	0	Ki67+	 13318 19500
12244	0	0	Ki67+	 13319 19167
12245	0	0	Ki67+	 13325 19012
12246	0	0	Ki67+	 13332 19505
12247	0	0	Ki67+	 13335 19251
12248	0	0	Ki67+	 13339 18933
12249	0	0	Ki67+	 13342 19486
12250	0	0	Ki67+	 13345 19204
12251	0	0	Ki67+	 13351 19470
12252	0	0	Ki67+	 13357 19508
12253	0	0	Ki67+	 13362 19189
12254	0	0	Ki67+	 13377 19492
12255	0	0	Ki67+	 13378 19515
12256	0	0	Ki67+	 13382 19461
12257	0	0	Ki67+	 13394 19237
12258	0	0	Ki67+	 13401 19516
12259	0	0	Ki67+	 13408 19218
12260	0	0	Ki67+	 13411 19485
12261	0	0	Ki67+	 13422 19309
12262	0	0	Ki67+	 13441 19250
12263	0	0	Ki67+	 13450 19619
12264	0	0	Ki67+	 13453 19256
12265	0	0	Ki67+	 13457 19570
12266	0	0	Ki67+	 13458 19285
12267	0	0	Ki67+	 13460 19320
12268	0	0	Ki67+	 13460 19603
12269	0	0	Ki67+	 13467 19621
12270	0	0	Ki67+	 13484 19571
12271	0	0	Ki67+	 13487 19257
12272	0	0	Ki67+	 13488 19283
12273	0	0	Ki67+	 13493 19295
12274	0	0	Ki67+	 13493 19607
12275	0	0	Ki67+	 13497 19174
12276	0	0	Ki67+	 13504 19280
12277	0	0	Ki67+	 13506 19318
12278	0	0	Ki67+	 13508 19569
12279	0	0	Ki67+	 13508 19663
12280	0	0	Ki67+	 13520 19653
12281	0	0	Ki67+	 13526 19279
12282	0	0	Ki67+	 13538 19303
12283	0	0	Ki67+	 13541 19089
12284	0	0	Ki67+	 13547 19080
12285	0	0	Ki67+	 13548 19664
12286	0	0	Ki67+	 13553 19628
12287	0	0	Ki67+	 13556 19108
12288	0	0	Ki67+	 13566 19610
12289	0	0	Ki67+	 13573 19290
12290	0	0	Ki67+	 13583 19351
12291	0	0	Ki67+	 13584 19579
12292	0	0	Ki67+	 13591 19325
12293	0	0	Ki67+	 13592 19341
12294	0	0	Ki67+	 13600 19594
12295	0	0	Ki67+	 13602 19482
12296	0	0	Ki67+	 13605 19314
12297	0	0	Ki67+	 13605 19420
12298	0	0	Ki67+	 13605 19454
12299	0	0	Ki67+	 13606 19632
12300	0	0	Ki67+	 13609 19468
12301	0	0	Ki67+	 13611 19365
12302	0	0	Ki67+	 13611 19386
12303	0	0	Ki67+	 13617 19397
12304	0	0	Ki67+	 13619 19334
12305	0	0	Ki67+	 13625 19450
12306	0	0	Ki67+	 13626 19439
12307	0	0	Ki67+	 13628 19350
12308	0	0	Ki67+	 13630 19376
12309	0	0	Ki67+	 13630 19390
12310	0	0	Ki67+	 13632 19061
12311	0	0	Ki67+	 13648 19672
12312	0	0	Ki67+	 13657 19497
12313	0	0	Ki67+	 13661 19123
12314	0	0	Ki67+	 13665 19689
12315	0	0	Ki67+	 13666 19452
12316	0	0	Ki67+	 13667 19649
12317	0	0	Ki67+	 13668 19478
12318	0	0	Ki67+	 13672 19422
12319	0	0	Ki67+	 13675 19185
12320	0	0	Ki67+	 13677 19113
12321	0	0	Ki67+	 13678 19147
12322	0	0	Ki67+	 13678 19453
12323	0	0	Ki67+	 13681 19679
12324	0	0	Ki67+	 13682 19524
12325	0	0	Ki67+	 13684 19646
12326	0	0	Ki67+	 13691 19677
12327	0	0	Ki67+	 13693 19451
12328	0	0	Ki67+	 13694 19190
12329	0	0	Ki67+	 13696 19167
12330	0	0	Ki67+	 13696 19633
12331	0	0	Ki67+	 13703 19466
12332	0	0	Ki67+	 13703 19491
12333	0	0	Ki67+	 13703 19690
12334	0	0	Ki67+	 13714 19703
12335	0	0	Ki67+	 13715 19518
12336	0	0	Ki67+	 13721 19686
12337	0	0	Ki67+	 13725 19500
12338	0	0	Ki67+	 12947 20150
12339	0	0	Ki67+	 12947 20202
12340	0	0	Ki67+	 12951 20320
12341	0	0	Ki67+	 12977 20144
12342	0	0	Ki67+	 13005 20306
12343	0	0	Ki67+	 13007 20100
12344	0	0	Ki67+	 13010 20084
12345	0	0	Ki67+	 13020 20101
12346	0	0	Ki67+	 13028 20201
12347	0	0	Ki67+	 13031 20249
12348	0	0	Ki67+	 13035 20222
12349	0	0	Ki67+	 13045 19975
12350	0	0	Ki67+	 13063 20463
12351	0	0	Ki67+	 13132 20384
12352	0	0	Ki67+	 13144 20519
12353	0	0	Ki67+	 13145 20290
12354	0	0	Ki67+	 13146 19819
12355	0	0	Ki67+	 13157 20513
12356	0	0	Ki67+	 13160 20319
12357	0	0	Ki67+	 13187 19972
12358	0	0	Ki67+	 13189 20016
12359	0	0	Ki67+	 13192 20239
12360	0	0	Ki67+	 13200 20422
12361	0	0	Ki67+	 13216 20003
12362	0	0	Ki67+	 13238 20073
12363	0	0	Ki67+	 13252 20090
12364	0	0	Ki67+	 13264 19939
12365	0	0	Ki67+	 13264 20045
12366	0	0	Ki67+	 13269 19821
12367	0	0	Ki67+	 13282 20021
12368	0	0	Ki67+	 13288 19910
12369	0	0	Ki67+	 13301 20042
12370	0	0	Ki67+	 13317 19976
12371	0	0	Ki67+	 13323 20495
12372	0	0	Ki67+	 13328 20482
12373	0	0	Ki67+	 13336 20064
12374	0	0	Ki67+	 13338 19948
12375	0	0	Ki67+	 13345 19991
12376	0	0	Ki67+	 13358 20037
12377	0	0	Ki67+	 13358 20094
12378	0	0	Ki67+	 13360 19897
12379	0	0	Ki67+	 13379 19892
12380	0	0	Ki67+	 13387 20157
12381	0	0	Ki67+	 13394 20491
12382	0	0	Ki67+	 13399 20091
12383	0	0	Ki67+	 13400 20005
12384	0	0	Ki67+	 13404 20167
12385	0	0	Ki67+	 13405 19853
12386	0	0	Ki67+	 13408 20039
12387	0	0	Ki67+	 13430 20196
12388	0	0	Ki67+	 13434 20014
12389	0	0	Ki67+	 13434 20030
12390	0	0	Ki67+	 13436 19846
12391	0	0	Ki67+	 13438 20158
12392	0	0	Ki67+	 13449 19862
12393	0	0	Ki67+	 13451 20059
12394	0	0	Ki67+	 13464 20042
12395	0	0	Ki67+	 13477 20025
12396	0	0	Ki67+	 13479 19887
12397	0	0	Ki67+	 13495 19853
12398	0	0	Ki67+	 13509 19962
12399	0	0	Ki67+	 13509 20014
12400	0	0	Ki67+	 13510 19851
12401	0	0	Ki67+	 13511 20191
12402	0	0	Ki67+	 13526 19935
12403	0	0	Ki67+	 13526 20181
12404	0	0	Ki67+	 13532 19993
12405	0	0	Ki67+	 13539 19844
12406	0	0	Ki67+	 13539 19948
12407	0	0	Ki67+	 13541 20112
12408	0	0	Ki67+	 13545 19936
12409	0	0	Ki67+	 13551 19983
12410	0	0	Ki67+	 13553 20100
12411	0	0	Ki67+	 13555 20133
12412	0	0	Ki67+	 13560 20092
12413	0	0	Ki67+	 13562 19850
12414	0	0	Ki67+	 13565 19972
12415	0	0	Ki67+	 13572 20097
12416	0	0	Ki67+	 13573 20358
12417	0	0	Ki67+	 13577 19862
12418	0	0	Ki67+	 13580 19886
12419	0	0	Ki67+	 13585 19987
12420	0	0	Ki67+	 13593 20066
12421	0	0	Ki67+	 13599 19938
12422	0	0	Ki67+	 13607 19859
12423	0	0	Ki67+	 13610 20048
12424	0	0	Ki67+	 13612 19914
12425	0	0	Ki67+	 13629 19903
12426	0	0	Ki67+	 13629 20048
12427	0	0	Ki67+	 13635 20344
12428	0	0	Ki67+	 13638 20021
12429	0	0	Ki67+	 13654 19797
12430	0	0	Ki67+	 13661 19901
12431	0	0	Ki67+	 13668 20012
12432	0	0	Ki67+	 13671 19998
12433	0	0	Ki67+	 13686 19833
12434	0	0	Ki67+	 13690 19900
12435	0	0	Ki67+	 13694 20081
12436	0	0	Ki67+	 13695 20102
12437	0	0	Ki67+	 13695 20208
12438	0	0	Ki67+	 13698 19977
12439	0	0	Ki67+	 13708 19897
12440	0	0	Ki67+	 13710 20108
12441	0	0	Ki67+	 13712 20286
12442	0	0	Ki67+	 13716 19969
12443	0	0	Ki67+	 13719 20163
12444	0	0	Ki67+	 13726 19943
12445	0	0	Ki67+	 13727 19912
12446	0	0	Ki67+	 12934 20810
12447	0	0	Ki67+	 12935 21051
12448	0	0	Ki67+	 12941 21309
12449	0	0	Ki67+	 12944 21149
12450	0	0	Ki67+	 12948 21077
12451	0	0	Ki67+	 12956 21110
12452	0	0	Ki67+	 12957 21313
12453	0	0	Ki67+	 12982 21319
12454	0	0	Ki67+	 12995 21165
12455	0	0	Ki67+	 13025 21310
12456	0	0	Ki67+	 13051 20702
12457	0	0	Ki67+	 13052 20683
12458	0	0	Ki67+	 13063 21317
12459	0	0	Ki67+	 13070 20771
12460	0	0	Ki67+	 13093 20703
12461	0	0	Ki67+	 13105 20770
12462	0	0	Ki67+	 13122 21316
12463	0	0	Ki67+	 13136 20579
12464	0	0	Ki67+	 13159 20603
12465	0	0	Ki67+	 13182 21310
12466	0	0	Ki67+	 13192 21298
12467	0	0	Ki67+	 13248 21258
12468	0	0	Ki67+	 13248 21310
12469	0	0	Ki67+	 13265 21301
12470	0	0	Ki67+	 13320 21078
12471	0	0	Ki67+	 13330 21075
12472	0	0	Ki67+	 13335 21284
12473	0	0	Ki67+	 13353 21319
12474	0	0	Ki67+	 13359 21290
12475	0	0	Ki67+	 13377 21052
12476	0	0	Ki67+	 13405 21321
12477	0	0	Ki67+	 13428 21283
12478	0	0	Ki67+	 13428 21300
12479	0	0	Ki67+	 13439 21313
12480	0	0	Ki67+	 13445 21286
12481	0	0	Ki67+	 13453 20940
12482	0	0	Ki67+	 13462 21292
12483	0	0	Ki67+	 13462 21308
12484	0	0	Ki67+	 13466 21275
12485	0	0	Ki67+	 13470 21003
12486	0	0	Ki67+	 13479 21287
12487	0	0	Ki67+	 13485 21277
12488	0	0	Ki67+	 13496 20899
12489	0	0	Ki67+	 13497 21308
12490	0	0	Ki67+	 13502 20706
12491	0	0	Ki67+	 13502 20844
12492	0	0	Ki67+	 13503 21293
12493	0	0	Ki67+	 13520 20992
12494	0	0	Ki67+	 13521 21303
12495	0	0	Ki67+	 13522 20863
12496	0	0	Ki67+	 13526 21042
12497	0	0	Ki67+	 13535 20854
12498	0	0	Ki67+	 13537 20653
12499	0	0	Ki67+	 13546 20823
12500	0	0	Ki67+	 13548 20861
12501	0	0	Ki67+	 13551 21054
12502	0	0	Ki67+	 13557 20770
12503	0	0	Ki67+	 13562 20828
12504	0	0	Ki67+	 13571 20877
12505	0	0	Ki67+	 13574 21301
12506	0	0	Ki67+	 13576 20778
12507	0	0	Ki67+	 13577 20866
12508	0	0	Ki67+	 13589 20765
12509	0	0	Ki67+	 13590 20985
12510	0	0	Ki67+	 13600 20828
12511	0	0	Ki67+	 13606 20686
12512	0	0	Ki67+	 13607 20862
12513	0	0	Ki67+	 13608 21021
12514	0	0	Ki67+	 13609 21282
12515	0	0	Ki67+	 13610 20631
12516	0	0	Ki67+	 13613 20814
12517	0	0	Ki67+	 13616 20849
12518	0	0	Ki67+	 13619 20984
12519	0	0	Ki67+	 13625 20891
12520	0	0	Ki67+	 13634 20664
12521	0	0	Ki67+	 13640 20700
12522	0	0	Ki67+	 13646 20859
12523	0	0	Ki67+	 13657 20771
12524	0	0	Ki67+	 13665 20877
12525	0	0	Ki67+	 13674 21271
12526	0	0	Ki67+	 13682 20594
12527	0	0	Ki67+	 13687 21138
12528	0	0	Ki67+	 13689 20873
12529	0	0	Ki67+	 13690 20763
12530	0	0	Ki67+	 13691 20687
12531	0	0	Ki67+	 13695 21035
12532	0	0	Ki67+	 13707 20850
12533	0	0	Ki67+	 13707 20865
12534	0	0	Ki67+	 13709 20981
12535	0	0	Ki67+	 13712 20969
12536	0	0	Ki67+	 13713 20934
12537	0	0	Ki67+	 13718 21052
12538	0	0	Ki67+	 13721 21300
12539	0	0	Ki67+	 13726 20851
12540	0	0	Ki67+	 12951 21459
12541	0	0	Ki67+	 12966 22100
12542	0	0	Ki67+	 12971 22119
12543	0	0	Ki67+	 12983 21518
12544	0	0	Ki67+	 13005 21344
12545	0	0	Ki67+	 13012 21333
12546	0	0	Ki67+	 13039 21457
12547	0	0	Ki67+	 13103 21657
12548	0	0	Ki67+	 13128 21715
12549	0	0	Ki67+	 13159 21343
12550	0	0	Ki67+	 13177 21514
12551	0	0	Ki67+	 13182 21536
12552	0	0	Ki67+	 13200 21515
12553	0	0	Ki67+	 13209 21499
12554	0	0	Ki67+	 13211 21520
12555	0	0	Ki67+	 13223 21695
12556	0	0	Ki67+	 13226 21537
12557	0	0	Ki67+	 13228 21514
12558	0	0	Ki67+	 13243 21527
12559	0	0	Ki67+	 13244 21511
12560	0	0	Ki67+	 13250 21538
12561	0	0	Ki67+	 13255 21902
12562	0	0	Ki67+	 13265 21543
12563	0	0	Ki67+	 13265 21991
12564	0	0	Ki67+	 13272 21527
12565	0	0	Ki67+	 13286 21558
12566	0	0	Ki67+	 13296 21504
12567	0	0	Ki67+	 13299 21552
12568	0	0	Ki67+	 13301 21834
12569	0	0	Ki67+	 13307 21712
12570	0	0	Ki67+	 13326 21559
12571	0	0	Ki67+	 13328 21539
12572	0	0	Ki67+	 13352 21568
12573	0	0	Ki67+	 13362 21529
12574	0	0	Ki67+	 13366 21496
12575	0	0	Ki67+	 13368 21561
12576	0	0	Ki67+	 13375 21521
12577	0	0	Ki67+	 13384 21817
12578	0	0	Ki67+	 13425 21541
12579	0	0	Ki67+	 13447 21528
12580	0	0	Ki67+	 13460 21568
12581	0	0	Ki67+	 13471 21553
12582	0	0	Ki67+	 13489 21560
12583	0	0	Ki67+	 13491 21891
12584	0	0	Ki67+	 13494 21542
12585	0	0	Ki67+	 13503 21552
12586	0	0	Ki67+	 13505 21571
12587	0	0	Ki67+	 13508 21399
12588	0	0	Ki67+	 13508 21421
12589	0	0	Ki67+	 13520 21373
12590	0	0	Ki67+	 13530 21578
12591	0	0	Ki67+	 13534 21428
12592	0	0	Ki67+	 13538 21567
12593	0	0	Ki67+	 13541 21418
12594	0	0	Ki67+	 13548 21345
12595	0	0	Ki67+	 13552 21569
12596	0	0	Ki67+	 13557 21593
12597	0	0	Ki67+	 13573 21587
12598	0	0	Ki67+	 13589 21455
12599	0	0	Ki67+	 13606 21472
12600	0	0	Ki67+	 13628 21490
12601	0	0	Ki67+	 13644 21496
12602	0	0	Ki67+	 13646 21638
12603	0	0	Ki67+	 13647 22118
12604	0	0	Ki67+	 13654 21546
12605	0	0	Ki67+	 13655 22024
12606	0	0	Ki67+	 13658 21969
12607	0	0	Ki67+	 13661 21615
12608	0	0	Ki67+	 13670 22033
12609	0	0	Ki67+	 13673 21946
12610	0	0	Ki67+	 13674 21844
12611	0	0	Ki67+	 13679 21631
12612	0	0	Ki67+	 13693 21816
12613	0	0	Ki67+	 13694 21615
12614	0	0	Ki67+	 13696 22079
12615	0	0	Ki67+	 13702 21577
12616	0	0	Ki67+	 13710 21640
12617	0	0	Ki67+	 13711 21745
12618	0	0	Ki67+	 13725 21645
12619	0	0	Ki67+	 13727 21770
12620	0	0	Ki67+	 12931 22167
12621	0	0	Ki67+	 12941 22793
12622	0	0	Ki67+	 12944 22381
12623	0	0	Ki67+	 12947 22371
12624	0	0	Ki67+	 12960 22179
12625	0	0	Ki67+	 12962 22486
12626	0	0	Ki67+	 12979 22338
12627	0	0	Ki67+	 13000 22489
12628	0	0	Ki67+	 13009 22655
12629	0	0	Ki67+	 13033 22350
12630	0	0	Ki67+	 13042 22761
12631	0	0	Ki67+	 13069 22285
12632	0	0	Ki67+	 13080 22307
12633	0	0	Ki67+	 13097 22393
12634	0	0	Ki67+	 13115 22927
12635	0	0	Ki67+	 13123 22450
12636	0	0	Ki67+	 13132 22284
12637	0	0	Ki67+	 13149 22438
12638	0	0	Ki67+	 13150 22350
12639	0	0	Ki67+	 13154 22408
12640	0	0	Ki67+	 13157 22269
12641	0	0	Ki67+	 13158 22459
12642	0	0	Ki67+	 13167 22247
12643	0	0	Ki67+	 13174 22431
12644	0	0	Ki67+	 13178 22789
12645	0	0	Ki67+	 13204 22816
12646	0	0	Ki67+	 13210 22412
12647	0	0	Ki67+	 13220 22214
12648	0	0	Ki67+	 13230 22410
12649	0	0	Ki67+	 13231 22661
12650	0	0	Ki67+	 13241 22261
12651	0	0	Ki67+	 13247 22927
12652	0	0	Ki67+	 13267 22369
12653	0	0	Ki67+	 13270 22235
12654	0	0	Ki67+	 13271 22900
12655	0	0	Ki67+	 13284 22687
12656	0	0	Ki67+	 13287 22252
12657	0	0	Ki67+	 13298 22213
12658	0	0	Ki67+	 13299 22389
12659	0	0	Ki67+	 13302 22795
12660	0	0	Ki67+	 13311 22364
12661	0	0	Ki67+	 13314 22812
12662	0	0	Ki67+	 13318 22374
12663	0	0	Ki67+	 13330 22192
12664	0	0	Ki67+	 13332 22678
12665	0	0	Ki67+	 13333 22788
12666	0	0	Ki67+	 13342 22383
12667	0	0	Ki67+	 13342 22649
12668	0	0	Ki67+	 13343 22717
12669	0	0	Ki67+	 13344 22359
12670	0	0	Ki67+	 13344 22796
12671	0	0	Ki67+	 13345 22627
12672	0	0	Ki67+	 13345 22828
12673	0	0	Ki67+	 13352 22223
12674	0	0	Ki67+	 13352 22655
12675	0	0	Ki67+	 13356 22357
12676	0	0	Ki67+	 13362 22347
12677	0	0	Ki67+	 13364 22509
12678	0	0	Ki67+	 13367 22813
12679	0	0	Ki67+	 13369 22686
12680	0	0	Ki67+	 13370 22378
12681	0	0	Ki67+	 13385 22318
12682	0	0	Ki67+	 13386 22352
12683	0	0	Ki67+	 13398 22165
12684	0	0	Ki67+	 13398 22176
12685	0	0	Ki67+	 13398 22617
12686	0	0	Ki67+	 13401 22324
12687	0	0	Ki67+	 13410 22695
12688	0	0	Ki67+	 13413 22729
12689	0	0	Ki67+	 13415 22340
12690	0	0	Ki67+	 13442 22831
12691	0	0	Ki67+	 13444 22687
12692	0	0	Ki67+	 13449 22235
12693	0	0	Ki67+	 13451 22854
12694	0	0	Ki67+	 13460 22834
12695	0	0	Ki67+	 13461 22821
12696	0	0	Ki67+	 13462 22685
12697	0	0	Ki67+	 13474 22705
12698	0	0	Ki67+	 13476 22298
12699	0	0	Ki67+	 13477 22277
12700	0	0	Ki67+	 13477 22580
12701	0	0	Ki67+	 13478 22267
12702	0	0	Ki67+	 13488 22834
12703	0	0	Ki67+	 13492 22709
12704	0	0	Ki67+	 13498 22563
12705	0	0	Ki67+	 13503 22848
12706	0	0	Ki67+	 13517 22728
12707	0	0	Ki67+	 13524 22903
12708	0	0	Ki67+	 13526 22714
12709	0	0	Ki67+	 13526 22921
12710	0	0	Ki67+	 13530 22560
12711	0	0	Ki67+	 13531 22738
12712	0	0	Ki67+	 13557 22522
12713	0	0	Ki67+	 13558 22566
12714	0	0	Ki67+	 13561 22750
12715	0	0	Ki67+	 13565 22708
12716	0	0	Ki67+	 13586 22469
12717	0	0	Ki67+	 13608 22488
12718	0	0	Ki67+	 13608 22741
12719	0	0	Ki67+	 13621 22849
12720	0	0	Ki67+	 13625 22894
12721	0	0	Ki67+	 13627 22721
12722	0	0	Ki67+	 13629 22709
12723	0	0	Ki67+	 13646 22583
12724	0	0	Ki67+	 13647 22468
12725	0	0	Ki67+	 13647 22558
12726	0	0	Ki67+	 13656 22454
12727	0	0	Ki67+	 13656 22724
12728	0	0	Ki67+	 13659 22694
12729	0	0	Ki67+	 13665 22547
12730	0	0	Ki67+	 13668 22471
12731	0	0	Ki67+	 13679 22433
12732	0	0	Ki67+	 13686 22451
12733	0	0	Ki67+	 13692 22575
12734	0	0	Ki67+	 13693 22819
12735	0	0	Ki67+	 13698 22453
12736	0	0	Ki67+	 13700 22541
12737	0	0	Ki67+	 13700 22739
12738	0	0	Ki67+	 13703 22146
12739	0	0	Ki67+	 13705 22419
12740	0	0	Ki67+	 13711 22708
12741	0	0	Ki67+	 13715 22627
12742	0	0	Ki67+	 13718 22607
12743	0	0	Ki67+	 13719 22694
12744	0	0	Ki67+	 13727 22158
12745	0	0	Ki67+	 12942 23282
12746	0	0	Ki67+	 12957 23513
12747	0	0	Ki67+	 12958 23096
12748	0	0	Ki67+	 12966 23262
12749	0	0	Ki67+	 12966 23297
12750	0	0	Ki67+	 12966 23347
12751	0	0	Ki67+	 12970 22990
12752	0	0	Ki67+	 12984 23152
12753	0	0	Ki67+	 12986 23068
12754	0	0	Ki67+	 13003 23668
12755	0	0	Ki67+	 13017 22955
12756	0	0	Ki67+	 13018 23240
12757	0	0	Ki67+	 13019 23002
12758	0	0	Ki67+	 13026 23369
12759	0	0	Ki67+	 13029 23683
12760	0	0	Ki67+	 13043 23195
12761	0	0	Ki67+	 13043 23696
12762	0	0	Ki67+	 13045 22967
12763	0	0	Ki67+	 13050 23047
12764	0	0	Ki67+	 13050 23679
12765	0	0	Ki67+	 13052 22995
12766	0	0	Ki67+	 13053 23337
12767	0	0	Ki67+	 13069 22984
12768	0	0	Ki67+	 13082 23570
12769	0	0	Ki67+	 13087 23184
12770	0	0	Ki67+	 13093 23576
12771	0	0	Ki67+	 13094 23073
12772	0	0	Ki67+	 13098 23590
12773	0	0	Ki67+	 13100 22937
12774	0	0	Ki67+	 13112 23428
12775	0	0	Ki67+	 13118 23502
12776	0	0	Ki67+	 13119 23592
12777	0	0	Ki67+	 13128 22933
12778	0	0	Ki67+	 13129 22955
12779	0	0	Ki67+	 13133 23402
12780	0	0	Ki67+	 13134 23101
12781	0	0	Ki67+	 13139 22947
12782	0	0	Ki67+	 13139 23221
12783	0	0	Ki67+	 13146 23357
12784	0	0	Ki67+	 13149 23373
12785	0	0	Ki67+	 13152 23091
12786	0	0	Ki67+	 13156 23231
12787	0	0	Ki67+	 13157 23136
12788	0	0	Ki67+	 13170 23269
12789	0	0	Ki67+	 13171 23567
12790	0	0	Ki67+	 13174 23160
12791	0	0	Ki67+	 13177 23290
12792	0	0	Ki67+	 13215 23588
12793	0	0	Ki67+	 13242 23176
12794	0	0	Ki67+	 13247 22949
12795	0	0	Ki67+	 13275 22950
12796	0	0	Ki67+	 13279 23548
12797	0	0	Ki67+	 13289 22965
12798	0	0	Ki67+	 13306 23251
12799	0	0	Ki67+	 13312 23462
12800	0	0	Ki67+	 13316 23443
12801	0	0	Ki67+	 13326 23467
12802	0	0	Ki67+	 13329 23328
12803	0	0	Ki67+	 13336 23178
12804	0	0	Ki67+	 13350 23338
12805	0	0	Ki67+	 13351 23489
12806	0	0	Ki67+	 13376 23407
12807	0	0	Ki67+	 13377 23126
12808	0	0	Ki67+	 13378 23513
12809	0	0	Ki67+	 13381 22998
12810	0	0	Ki67+	 13393 23177
12811	0	0	Ki67+	 13399 23143
12812	0	0	Ki67+	 13406 23167
12813	0	0	Ki67+	 13412 23191
12814	0	0	Ki67+	 13413 22955
12815	0	0	Ki67+	 13421 22948
12816	0	0	Ki67+	 13426 23135
12817	0	0	Ki67+	 13429 23173
12818	0	0	Ki67+	 13435 23520
12819	0	0	Ki67+	 13438 23209
12820	0	0	Ki67+	 13441 23383
12821	0	0	Ki67+	 13442 23587
12822	0	0	Ki67+	 13447 23215
12823	0	0	Ki67+	 13448 23138
12824	0	0	Ki67+	 13451 23386
12825	0	0	Ki67+	 13460 23124
12826	0	0	Ki67+	 13464 23180
12827	0	0	Ki67+	 13465 23076
12828	0	0	Ki67+	 13467 23531
12829	0	0	Ki67+	 13476 23195
12830	0	0	Ki67+	 13480 23104
12831	0	0	Ki67+	 13482 23132
12832	0	0	Ki67+	 13488 23214
12833	0	0	Ki67+	 13492 23072
12834	0	0	Ki67+	 13493 23338
12835	0	0	Ki67+	 13494 23186
12836	0	0	Ki67+	 13502 23229
12837	0	0	Ki67+	 13503 23539
12838	0	0	Ki67+	 13508 23106
12839	0	0	Ki67+	 13508 23153
12840	0	0	Ki67+	 13510 23333
12841	0	0	Ki67+	 13528 23526
12842	0	0	Ki67+	 13531 23119
12843	0	0	Ki67+	 13541 23347
12844	0	0	Ki67+	 13544 23072
12845	0	0	Ki67+	 13548 23119
12846	0	0	Ki67+	 13551 22936
12847	0	0	Ki67+	 13551 23084
12848	0	0	Ki67+	 13555 23333
12849	0	0	Ki67+	 13561 23222
12850	0	0	Ki67+	 13562 23160
12851	0	0	Ki67+	 13563 23189
12852	0	0	Ki67+	 13566 23147
12853	0	0	Ki67+	 13582 23399
12854	0	0	Ki67+	 13584 23165
12855	0	0	Ki67+	 13595 23243
12856	0	0	Ki67+	 13596 23412
12857	0	0	Ki67+	 13607 23254
12858	0	0	Ki67+	 13609 22959
12859	0	0	Ki67+	 13612 23152
12860	0	0	Ki67+	 13613 23170
12861	0	0	Ki67+	 13619 23428
12862	0	0	Ki67+	 13619 23500
12863	0	0	Ki67+	 13620 22933
12864	0	0	Ki67+	 13620 23199
12865	0	0	Ki67+	 13625 23267
12866	0	0	Ki67+	 13631 22978
12867	0	0	Ki67+	 13635 23024
12868	0	0	Ki67+	 13644 23479
12869	0	0	Ki67+	 13645 23240
12870	0	0	Ki67+	 13646 23187
12871	0	0	Ki67+	 13647 23283
12872	0	0	Ki67+	 13651 23015
12873	0	0	Ki67+	 13652 23033
12874	0	0	Ki67+	 13661 23027
12875	0	0	Ki67+	 13663 23312
12876	0	0	Ki67+	 13668 23428
12877	0	0	Ki67+	 13672 23469
12878	0	0	Ki67+	 13679 23302
12879	0	0	Ki67+	 13681 22952
12880	0	0	Ki67+	 13688 23469
12881	0	0	Ki67+	 13696 23428
12882	0	0	Ki67+	 13699 23034
12883	0	0	Ki67+	 13699 23515
12884	0	0	Ki67+	 13707 23459
12885	0	0	Ki67+	 13710 23293
12886	0	0	Ki67+	 13719 23031
12887	0	0	Ki67+	 13723 23057
12888	0	0	Ki67+	 13726 22949
12889	0	0	Ki67+	 13726 23005
12890	0	0	Ki67+	 12973 24419
12891	0	0	Ki67+	 12976 24281
12892	0	0	Ki67+	 12997 24281
12893	0	0	Ki67+	 13011 24322
12894	0	0	Ki67+	 13030 24121
12895	0	0	Ki67+	 13047 24161
12896	0	0	Ki67+	 13070 24188
12897	0	0	Ki67+	 13081 24150
12898	0	0	Ki67+	 13094 24207
12899	0	0	Ki67+	 13101 24362
12900	0	0	Ki67+	 13111 24238
12901	0	0	Ki67+	 13117 24252
12902	0	0	Ki67+	 13140 23813
12903	0	0	Ki67+	 13151 23838
12904	0	0	Ki67+	 13156 23765
12905	0	0	Ki67+	 13196 23877
12906	0	0	Ki67+	 13208 23894
12907	0	0	Ki67+	 13222 23773
12908	0	0	Ki67+	 13252 23885
12909	0	0	Ki67+	 13256 23939
12910	0	0	Ki67+	 13257 23866
12911	0	0	Ki67+	 13259 23961
12912	0	0	Ki67+	 13303 23768
12913	0	0	Ki67+	 13335 23931
12914	0	0	Ki67+	 13337 23971
12915	0	0	Ki67+	 13339 23836
12916	0	0	Ki67+	 13346 23991
12917	0	0	Ki67+	 13346 24275
12918	0	0	Ki67+	 13356 23924
12919	0	0	Ki67+	 13359 23894
12920	0	0	Ki67+	 13362 24265
12921	0	0	Ki67+	 13370 24392
12922	0	0	Ki67+	 13377 23833
12923	0	0	Ki67+	 13391 23830
12924	0	0	Ki67+	 13392 23934
12925	0	0	Ki67+	 13428 24278
12926	0	0	Ki67+	 13441 24148
12927	0	0	Ki67+	 13476 23812
12928	0	0	Ki67+	 13494 24318
12929	0	0	Ki67+	 13646 24398
12930	0	0	Ki67+	 13652 24161
12931	0	0	Ki67+	 12952 24940
12932	0	0	Ki67+	 12967 24924
12933	0	0	Ki67+	 12983 25158
12934	0	0	Ki67+	 13008 24870
12935	0	0	Ki67+	 13015 24857
12936	0	0	Ki67+	 13016 24993
12937	0	0	Ki67+	 13079 24659
12938	0	0	Ki67+	 13116 25020
12939	0	0	Ki67+	 13126 25259
12940	0	0	Ki67+	 13195 24835
12941	0	0	Ki67+	 13196 24820
12942	0	0	Ki67+	 13211 24529
12943	0	0	Ki67+	 13315 25270
12944	0	0	Ki67+	 13320 25322
12945	0	0	Ki67+	 13401 25307
12946	0	0	Ki67+	 13446 25088
12947	0	0	Ki67+	 13488 25027
12948	0	0	Ki67+	 13646 24608
12949	0	0	Ki67+	 13666 25122
12950	0	0	Ki67+	 12938 25867
12951	0	0	Ki67+	 12980 25396
12952	0	0	Ki67+	 13037 25808
12953	0	0	Ki67+	 13045 25867
12954	0	0	Ki67+	 13045 26101
12955	0	0	Ki67+	 13056 26002
12956	0	0	Ki67+	 13068 25496
12957	0	0	Ki67+	 13069 25541
12958	0	0	Ki67+	 13089 25543
12959	0	0	Ki67+	 13126 25470
12960	0	0	Ki67+	 13131 25873
12961	0	0	Ki67+	 13133 26004
12962	0	0	Ki67+	 13150 25647
12963	0	0	Ki67+	 13160 26046
12964	0	0	Ki67+	 13184 25569
12965	0	0	Ki67+	 13199 25524
12966	0	0	Ki67+	 13305 25944
12967	0	0	Ki67+	 13309 25821
12968	0	0	Ki67+	 13326 25504
12969	0	0	Ki67+	 13343 25813
12970	0	0	Ki67+	 13351 25963
12971	0	0	Ki67+	 13355 26094
12972	0	0	Ki67+	 13369 26026
12973	0	0	Ki67+	 13398 26100
12974	0	0	Ki67+	 13467 25643
12975	0	0	Ki67+	 13471 25375
12976	0	0	Ki67+	 13499 25364
12977	0	0	Ki67+	 13519 25548
12978	0	0	Ki67+	 13566 25726
12979	0	0	Ki67+	 13576 25624
12980	0	0	Ki67+	 13598 25648
12981	0	0	Ki67+	 13601 25548
12982	0	0	Ki67+	 13607 25704
12983	0	0	Ki67+	 13613 25471
12984	0	0	Ki67+	 13629 25483
12985	0	0	Ki67+	 13630 25545
12986	0	0	Ki67+	 13641 25458
12987	0	0	Ki67+	 13646 25478
12988	0	0	Ki67+	 12933 26577
12989	0	0	Ki67+	 12948 26165
12990	0	0	Ki67+	 13005 26468
12991	0	0	Ki67+	 13013 26531
12992	0	0	Ki67+	 13081 26800
12993	0	0	Ki67+	 13095 26739
12994	0	0	Ki67+	 13099 26260
12995	0	0	Ki67+	 13124 26902
12996	0	0	Ki67+	 13128 26594
12997	0	0	Ki67+	 13199 26400
12998	0	0	Ki67+	 13200 26818
12999	0	0	Ki67+	 13237 26898
13000	0	0	Ki67+	 13247 26613
13001	0	0	Ki67+	 13414 26879
13002	0	0	Ki67+	 13450 26671
13003	0	0	Ki67+	 13456 26732
13004	0	0	Ki67+	 13465 26514
13005	0	0	Ki67+	 13467 26816
13006	0	0	Ki67+	 13492 26508
13007	0	0	Ki67+	 13493 26849
13008	0	0	Ki67+	 13495 26162
13009	0	0	Ki67+	 13500 26879
13010	0	0	Ki67+	 13515 26873
13011	0	0	Ki67+	 13532 26594
13012	0	0	Ki67+	 13542 26860
13013	0	0	Ki67+	 13551 26620
13014	0	0	Ki67+	 13559 26599
13015	0	0	Ki67+	 13561 26711
13016	0	0	Ki67+	 13567 26895
13017	0	0	Ki67+	 13578 26628
13018	0	0	Ki67+	 13606 26709
13019	0	0	Ki67+	 13625 26184
13020	0	0	Ki67+	 13636 26755
13021	0	0	Ki67+	 13638 26831
13022	0	0	Ki67+	 13655 26648
13023	0	0	Ki67+	 13656 26754
13024	0	0	Ki67+	 13660 26830
13025	0	0	Ki67+	 13661 26160
13026	0	0	Ki67+	 13674 26263
13027	0	0	Ki67+	 13678 26750
13028	0	0	Ki67+	 13692 26595
13029	0	0	Ki67+	 13698 26305
13030	0	0	Ki67+	 13703 26167
13031	0	0	Ki67+	 13710 26233
13032	0	0	Ki67+	 13714 26133
13033	0	0	Ki67+	 13721 26306
13034	0	0	Ki67+	 12935 27434
13035	0	0	Ki67+	 12940 27097
13036	0	0	Ki67+	 12947 27138
13037	0	0	Ki67+	 12948 27063
13038	0	0	Ki67+	 12952 27017
13039	0	0	Ki67+	 12956 27228
13040	0	0	Ki67+	 12965 27275
13041	0	0	Ki67+	 12973 27127
13042	0	0	Ki67+	 12993 27301
13043	0	0	Ki67+	 12995 27271
13044	0	0	Ki67+	 13000 27142
13045	0	0	Ki67+	 13078 27341
13046	0	0	Ki67+	 13093 27375
13047	0	0	Ki67+	 13118 27096
13048	0	0	Ki67+	 13126 27013
13049	0	0	Ki67+	 13134 27228
13050	0	0	Ki67+	 13141 27301
13051	0	0	Ki67+	 13153 27129
13052	0	0	Ki67+	 13153 27258
13053	0	0	Ki67+	 13158 27645
13054	0	0	Ki67+	 13173 27444
13055	0	0	Ki67+	 13178 27548
13056	0	0	Ki67+	 13181 27655
13057	0	0	Ki67+	 13193 27572
13058	0	0	Ki67+	 13214 27282
13059	0	0	Ki67+	 13230 27610
13060	0	0	Ki67+	 13242 27574
13061	0	0	Ki67+	 13258 27079
13062	0	0	Ki67+	 13263 27361
13063	0	0	Ki67+	 13291 27422
13064	0	0	Ki67+	 13310 27420
13065	0	0	Ki67+	 13316 27618
13066	0	0	Ki67+	 13336 26940
13067	0	0	Ki67+	 13340 27614
13068	0	0	Ki67+	 13349 27049
13069	0	0	Ki67+	 13372 27048
13070	0	0	Ki67+	 13407 27652
13071	0	0	Ki67+	 13410 27143
13072	0	0	Ki67+	 13412 27371
13073	0	0	Ki67+	 13415 27518
13074	0	0	Ki67+	 13422 27672
13075	0	0	Ki67+	 13423 27722
13076	0	0	Ki67+	 13430 27533
13077	0	0	Ki67+	 13430 27598
13078	0	0	Ki67+	 13435 27316
13079	0	0	Ki67+	 13445 27539
13080	0	0	Ki67+	 13447 27287
13081	0	0	Ki67+	 13457 27654
13082	0	0	Ki67+	 13468 26937
13083	0	0	Ki67+	 13474 27297
13084	0	0	Ki67+	 13476 27334
13085	0	0	Ki67+	 13498 27556
13086	0	0	Ki67+	 13502 27694
13087	0	0	Ki67+	 13516 27360
13088	0	0	Ki67+	 13544 27070
13089	0	0	Ki67+	 13547 27597
13090	0	0	Ki67+	 13556 27631
13091	0	0	Ki67+	 13564 27138
13092	0	0	Ki67+	 13579 27641
13093	0	0	Ki67+	 13590 27368
13094	0	0	Ki67+	 13594 27317
13095	0	0	Ki67+	 13598 27277
13096	0	0	Ki67+	 13610 27643
13097	0	0	Ki67+	 13615 27347
13098	0	0	Ki67+	 13621 26934
13099	0	0	Ki67+	 13622 27719
13100	0	0	Ki67+	 13628 27315
13101	0	0	Ki67+	 13629 27426
13102	0	0	Ki67+	 13633 27247
13103	0	0	Ki67+	 13640 27076
13104	0	0	Ki67+	 13641 27348
13105	0	0	Ki67+	 13644 27268
13106	0	0	Ki67+	 13677 27269
13107	0	0	Ki67+	 13688 27116
13108	0	0	Ki67+	 13689 27594
13109	0	0	Ki67+	 13704 27389
13110	0	0	Ki67+	 12930 27769
13111	0	0	Ki67+	 12930 27927
13112	0	0	Ki67+	 12931 27939
13113	0	0	Ki67+	 12931 28340
13114	0	0	Ki67+	 12949 28289
13115	0	0	Ki67+	 12954 27947
13116	0	0	Ki67+	 12963 28264
13117	0	0	Ki67+	 12968 27962
13118	0	0	Ki67+	 12975 28003
13119	0	0	Ki67+	 13008 28121
13120	0	0	Ki67+	 13017 28413
13121	0	0	Ki67+	 13037 27928
13122	0	0	Ki67+	 13076 28341
13123	0	0	Ki67+	 13077 28115
13124	0	0	Ki67+	 13083 28094
13125	0	0	Ki67+	 13084 28285
13126	0	0	Ki67+	 13084 28453
13127	0	0	Ki67+	 13094 28302
13128	0	0	Ki67+	 13095 28089
13129	0	0	Ki67+	 13096 28463
13130	0	0	Ki67+	 13099 28184
13131	0	0	Ki67+	 13100 27978
13132	0	0	Ki67+	 13109 27963
13133	0	0	Ki67+	 13145 28241
13134	0	0	Ki67+	 13163 28238
13135	0	0	Ki67+	 13180 28299
13136	0	0	Ki67+	 13187 28339
13137	0	0	Ki67+	 13198 28426
13138	0	0	Ki67+	 13205 28331
13139	0	0	Ki67+	 13209 28016
13140	0	0	Ki67+	 13211 28343
13141	0	0	Ki67+	 13224 28370
13142	0	0	Ki67+	 13238 27799
13143	0	0	Ki67+	 13241 28071
13144	0	0	Ki67+	 13256 28062
13145	0	0	Ki67+	 13283 28382
13146	0	0	Ki67+	 13287 27986
13147	0	0	Ki67+	 13292 28116
13148	0	0	Ki67+	 13315 28151
13149	0	0	Ki67+	 13322 28207
13150	0	0	Ki67+	 13324 28476
13151	0	0	Ki67+	 13330 28460
13152	0	0	Ki67+	 13334 28213
13153	0	0	Ki67+	 13336 28087
13154	0	0	Ki67+	 13339 27966
13155	0	0	Ki67+	 13353 28001
13156	0	0	Ki67+	 13355 28472
13157	0	0	Ki67+	 13357 28210
13158	0	0	Ki67+	 13372 28109
13159	0	0	Ki67+	 13379 28231
13160	0	0	Ki67+	 13381 28515
13161	0	0	Ki67+	 13391 28169
13162	0	0	Ki67+	 13395 27944
13163	0	0	Ki67+	 13411 27738
13164	0	0	Ki67+	 13425 28311
13165	0	0	Ki67+	 13429 27791
13166	0	0	Ki67+	 13433 28288
13167	0	0	Ki67+	 13451 28142
13168	0	0	Ki67+	 13480 28228
13169	0	0	Ki67+	 13508 28514
13170	0	0	Ki67+	 13513 27931
13171	0	0	Ki67+	 13527 28018
13172	0	0	Ki67+	 13530 28382
13173	0	0	Ki67+	 13547 28064
13174	0	0	Ki67+	 13551 28442
13175	0	0	Ki67+	 13554 27972
13176	0	0	Ki67+	 13561 27733
13177	0	0	Ki67+	 13563 27796
13178	0	0	Ki67+	 13567 28024
13179	0	0	Ki67+	 13579 28449
13180	0	0	Ki67+	 13580 27803
13181	0	0	Ki67+	 13584 27748
13182	0	0	Ki67+	 13587 27833
13183	0	0	Ki67+	 13590 28073
13184	0	0	Ki67+	 13591 27933
13185	0	0	Ki67+	 13592 28279
13186	0	0	Ki67+	 13600 28485
13187	0	0	Ki67+	 13612 28277
13188	0	0	Ki67+	 13613 27733
13189	0	0	Ki67+	 13622 28195
13190	0	0	Ki67+	 13623 27752
13191	0	0	Ki67+	 13627 28516
13192	0	0	Ki67+	 13629 28221
13193	0	0	Ki67+	 13631 27924
13194	0	0	Ki67+	 13633 27852
13195	0	0	Ki67+	 13638 27942
13196	0	0	Ki67+	 13650 27827
13197	0	0	Ki67+	 13650 28299
13198	0	0	Ki67+	 13651 28275
13199	0	0	Ki67+	 13664 28036
13200	0	0	Ki67+	 13671 27866
13201	0	0	Ki67+	 13672 28195
13202	0	0	Ki67+	 13679 28519
13203	0	0	Ki67+	 13684 27947
13204	0	0	Ki67+	 13722 28323
13205	0	0	Ki67+	 12976 28968
13206	0	0	Ki67+	 12987 29312
13207	0	0	Ki67+	 13006 28950
13208	0	0	Ki67+	 13012 28762
13209	0	0	Ki67+	 13019 28642
13210	0	0	Ki67+	 13026 28827
13211	0	0	Ki67+	 13047 28910
13212	0	0	Ki67+	 13065 28684
13213	0	0	Ki67+	 13065 29003
13214	0	0	Ki67+	 13087 28990
13215	0	0	Ki67+	 13193 29174
13216	0	0	Ki67+	 13206 28563
13217	0	0	Ki67+	 13255 28625
13218	0	0	Ki67+	 13294 28666
13219	0	0	Ki67+	 13326 28804
13220	0	0	Ki67+	 13367 28578
13221	0	0	Ki67+	 13367 28741
13222	0	0	Ki67+	 13379 28822
13223	0	0	Ki67+	 13392 28628
13224	0	0	Ki67+	 13421 28663
13225	0	0	Ki67+	 13422 28753
13226	0	0	Ki67+	 13463 28745
13227	0	0	Ki67+	 13472 28906
13228	0	0	Ki67+	 13507 28831
13229	0	0	Ki67+	 13508 28714
13230	0	0	Ki67+	 13537 28602
13231	0	0	Ki67+	 13540 28809
13232	0	0	Ki67+	 13544 28649
13233	0	0	Ki67+	 13588 28940
13234	0	0	Ki67+	 13603 29265
13235	0	0	Ki67+	 13606 29061
13236	0	0	Ki67+	 13618 28922
13237	0	0	Ki67+	 13619 28550
13238	0	0	Ki67+	 13622 29198
13239	0	0	Ki67+	 13632 28700
13240	0	0	Ki67+	 13638 28644
13241	0	0	Ki67+	 13642 28626
13242	0	0	Ki67+	 13643 28960
13243	0	0	Ki67+	 13649 28558
13244	0	0	Ki67+	 13651 28681
13245	0	0	Ki67+	 13659 28906
13246	0	0	Ki67+	 13661 28689
13247	0	0	Ki67+	 13662 29013
13248	0	0	Ki67+	 13668 28828
13249	0	0	Ki67+	 13681 28676
13250	0	0	Ki67+	 13682 29273
13251	0	0	Ki67+	 13688 29236
13252	0	0	Ki67+	 13690 28540
13253	0	0	Ki67+	 13693 28784
13254	0	0	Ki67+	 13695 28567
13255	0	0	Ki67+	 13695 28648
13256	0	0	Ki67+	 13695 29048
13257	0	0	Ki67+	 13703 28696
13258	0	0	Ki67+	 13708 29216
13259	0	0	Ki67+	 13709 28586
13260	0	0	Ki67+	 13720 28659
13261	0	0	Ki67+	 13720 28673
13262	0	0	Ki67+	 12958 29807
13263	0	0	Ki67+	 12972 29851
13264	0	0	Ki67+	 12978 29841
13265	0	0	Ki67+	 12998 29737
13266	0	0	Ki67+	 13035 29858
13267	0	0	Ki67+	 13038 29577
13268	0	0	Ki67+	 13062 29759
13269	0	0	Ki67+	 13062 29877
13270	0	0	Ki67+	 13081 29932
13271	0	0	Ki67+	 13083 29981
13272	0	0	Ki67+	 13085 29730
13273	0	0	Ki67+	 13124 29632
13274	0	0	Ki67+	 13157 30098
13275	0	0	Ki67+	 13161 30031
13276	0	0	Ki67+	 13165 29996
13277	0	0	Ki67+	 13199 30061
13278	0	0	Ki67+	 13208 29971
13279	0	0	Ki67+	 13215 30034
13280	0	0	Ki67+	 13231 29996
13281	0	0	Ki67+	 13235 30043
13282	0	0	Ki67+	 13235 30111
13283	0	0	Ki67+	 13309 30102
13284	0	0	Ki67+	 13312 29580
13285	0	0	Ki67+	 13314 30003
13286	0	0	Ki67+	 13315 30038
13287	0	0	Ki67+	 13324 30074
13288	0	0	Ki67+	 13329 29439
13289	0	0	Ki67+	 13357 30055
13290	0	0	Ki67+	 13372 30082
13291	0	0	Ki67+	 13373 30008
13292	0	0	Ki67+	 13450 30074
13293	0	0	Ki67+	 13480 30004
13294	0	0	Ki67+	 13502 29984
13295	0	0	Ki67+	 13504 29601
13296	0	0	Ki67+	 13511 30043
13297	0	0	Ki67+	 13515 29607
13298	0	0	Ki67+	 13526 29960
13299	0	0	Ki67+	 13526 30114
13300	0	0	Ki67+	 13527 30080
13301	0	0	Ki67+	 13536 29901
13302	0	0	Ki67+	 13543 30089
13303	0	0	Ki67+	 13576 30080
13304	0	0	Ki67+	 13579 30064
13305	0	0	Ki67+	 13595 30012
13306	0	0	Ki67+	 13596 30123
13307	0	0	Ki67+	 13605 29482
13308	0	0	Ki67+	 13606 30088
13309	0	0	Ki67+	 13613 29933
13310	0	0	Ki67+	 13614 29876
13311	0	0	Ki67+	 13628 29861
13312	0	0	Ki67+	 13630 29914
13313	0	0	Ki67+	 13631 29823
13314	0	0	Ki67+	 13635 30110
13315	0	0	Ki67+	 13652 30036
13316	0	0	Ki67+	 13655 29797
13317	0	0	Ki67+	 13659 29869
13318	0	0	Ki67+	 13663 29992
13319	0	0	Ki67+	 13664 30020
13320	0	0	Ki67+	 13669 29389
13321	0	0	Ki67+	 13670 29824
13322	0	0	Ki67+	 13673 29733
13323	0	0	Ki67+	 13676 29925
13324	0	0	Ki67+	 13680 29704
13325	0	0	Ki67+	 13689 29674
13326	0	0	Ki67+	 13691 29901
13327	0	0	Ki67+	 13693 29644
13328	0	0	Ki67+	 13699 29875
13329	0	0	Ki67+	 13705 30039
13330	0	0	Ki67+	 13709 29535
13331	0	0	Ki67+	 13715 30062
13332	0	0	Ki67+	 13719 29962
13333	0	0	Ki67+	 12998 30306
13334	0	0	Ki67+	 13066 30272
13335	0	0	Ki67+	 13104 30239
13336	0	0	Ki67+	 13187 30161
13337	0	0	Ki67+	 13189 30249
13338	0	0	Ki67+	 13196 30198
13339	0	0	Ki67+	 13200 30420
13340	0	0	Ki67+	 13201 30494
13341	0	0	Ki67+	 13215 30307
13342	0	0	Ki67+	 13225 30455
13343	0	0	Ki67+	 13230 30148
13344	0	0	Ki67+	 13242 30211
13345	0	0	Ki67+	 13293 30427
13346	0	0	Ki67+	 13318 30167
13347	0	0	Ki67+	 13329 30485
13348	0	0	Ki67+	 13341 30366
13349	0	0	Ki67+	 13427 30460
13350	0	0	Ki67+	 13447 30349
13351	0	0	Ki67+	 13460 30420
13352	0	0	Ki67+	 13477 30391
13353	0	0	Ki67+	 13491 30395
13354	0	0	Ki67+	 13515 30382
13355	0	0	Ki67+	 13533 30411
13356	0	0	Ki67+	 13571 30210
13357	0	0	Ki67+	 13571 30511
13358	0	0	Ki67+	 13596 30437
13359	0	0	Ki67+	 13603 30136
13360	0	0	Ki67+	 13618 30304
13361	0	0	Ki67+	 13678 30137
13362	0	0	Ki67+	 13686 30260
13363	0	0	Ki67+	 13688 30421
13364	0	0	Ki67+	 13726 30290
13365	0	0	Ki67+	 13976 3290
13366	0	0	Ki67+	 13881 4555
13367	0	0	Ki67+	 14203 4570
13368	0	0	Ki67+	 14226 4576
13369	0	0	Ki67+	 14506 4492
13370	0	0	Ki67+	 14401 5254
13371	0	0	Ki67+	 14275 5806
13372	0	0	Ki67+	 13776 7098
13373	0	0	Ki67+	 13859 7215
13374	0	0	Ki67+	 14166 7200
13375	0	0	Ki67+	 14213 7006
13376	0	0	Ki67+	 14386 7261
13377	0	0	Ki67+	 13740 8068
13378	0	0	Ki67+	 13974 7307
13379	0	0	Ki67+	 14180 7854
13380	0	0	Ki67+	 14377 7588
13381	0	0	Ki67+	 14421 7870
13382	0	0	Ki67+	 14436 7763
13383	0	0	Ki67+	 14508 7953
13384	0	0	Ki67+	 14515 7861
13385	0	0	Ki67+	 13768 8557
13386	0	0	Ki67+	 13793 8639
13387	0	0	Ki67+	 13893 8436
13388	0	0	Ki67+	 13899 8776
13389	0	0	Ki67+	 13911 8632
13390	0	0	Ki67+	 13914 8576
13391	0	0	Ki67+	 13948 8617
13392	0	0	Ki67+	 13970 8556
13393	0	0	Ki67+	 14095 8308
13394	0	0	Ki67+	 14150 8707
13395	0	0	Ki67+	 14172 8494
13396	0	0	Ki67+	 14192 8231
13397	0	0	Ki67+	 14294 8314
13398	0	0	Ki67+	 14320 8313
13399	0	0	Ki67+	 14447 8421
13400	0	0	Ki67+	 14447 8707
13401	0	0	Ki67+	 14498 8811
13402	0	0	Ki67+	 13729 8954
13403	0	0	Ki67+	 13868 9277
13404	0	0	Ki67+	 13946 9128
13405	0	0	Ki67+	 13977 8965
13406	0	0	Ki67+	 13979 9230
13407	0	0	Ki67+	 13983 9441
13408	0	0	Ki67+	 14400 9022
13409	0	0	Ki67+	 14403 9551
13410	0	0	Ki67+	 13736 9760
13411	0	0	Ki67+	 13750 10239
13412	0	0	Ki67+	 13822 10438
13413	0	0	Ki67+	 13854 10472
13414	0	0	Ki67+	 13954 10202
13415	0	0	Ki67+	 14200 10458
13416	0	0	Ki67+	 14204 10253
13417	0	0	Ki67+	 14204 10444
13418	0	0	Ki67+	 14215 10364
13419	0	0	Ki67+	 14220 10345
13420	0	0	Ki67+	 14232 10460
13421	0	0	Ki67+	 14257 10076
13422	0	0	Ki67+	 14257 10469
13423	0	0	Ki67+	 14269 10406
13424	0	0	Ki67+	 14305 10394
13425	0	0	Ki67+	 14319 10445
13426	0	0	Ki67+	 14332 10298
13427	0	0	Ki67+	 14334 10121
13428	0	0	Ki67+	 14357 10287
13429	0	0	Ki67+	 14363 10232
13430	0	0	Ki67+	 14388 10437
13431	0	0	Ki67+	 14396 9870
13432	0	0	Ki67+	 14405 10375
13433	0	0	Ki67+	 14414 10363
13434	0	0	Ki67+	 14469 10312
13435	0	0	Ki67+	 14474 10432
13436	0	0	Ki67+	 14476 10401
13437	0	0	Ki67+	 14483 10387
13438	0	0	Ki67+	 14498 10252
13439	0	0	Ki67+	 14500 10309
13440	0	0	Ki67+	 14501 10385
13441	0	0	Ki67+	 14515 10405
13442	0	0	Ki67+	 14525 10386
13443	0	0	Ki67+	 13834 11054
13444	0	0	Ki67+	 13858 10561
13445	0	0	Ki67+	 13925 11261
13446	0	0	Ki67+	 13975 10867
13447	0	0	Ki67+	 13999 11113
13448	0	0	Ki67+	 14010 10958
13449	0	0	Ki67+	 14030 10786
13450	0	0	Ki67+	 14081 11172
13451	0	0	Ki67+	 14083 10752
13452	0	0	Ki67+	 14089 10706
13453	0	0	Ki67+	 14097 10852
13454	0	0	Ki67+	 14098 10834
13455	0	0	Ki67+	 14125 10513
13456	0	0	Ki67+	 14125 11118
13457	0	0	Ki67+	 14135 11050
13458	0	0	Ki67+	 14180 10862
13459	0	0	Ki67+	 14203 10492
13460	0	0	Ki67+	 14207 10915
13461	0	0	Ki67+	 14211 10927
13462	0	0	Ki67+	 14219 10816
13463	0	0	Ki67+	 14222 10780
13464	0	0	Ki67+	 14222 11252
13465	0	0	Ki67+	 14230 10848
13466	0	0	Ki67+	 14242 10600
13467	0	0	Ki67+	 14255 10512
13468	0	0	Ki67+	 14264 10880
13469	0	0	Ki67+	 14268 10769
13470	0	0	Ki67+	 14280 11028
13471	0	0	Ki67+	 14287 10858
13472	0	0	Ki67+	 14303 10595
13473	0	0	Ki67+	 14320 10869
13474	0	0	Ki67+	 14332 11049
13475	0	0	Ki67+	 14373 10902
13476	0	0	Ki67+	 14377 10570
13477	0	0	Ki67+	 14379 10736
13478	0	0	Ki67+	 14382 10554
13479	0	0	Ki67+	 14382 10953
13480	0	0	Ki67+	 14384 10887
13481	0	0	Ki67+	 14387 11005
13482	0	0	Ki67+	 14395 10561
13483	0	0	Ki67+	 14397 10500
13484	0	0	Ki67+	 14410 10908
13485	0	0	Ki67+	 14423 11009
13486	0	0	Ki67+	 14424 10772
13487	0	0	Ki67+	 14438 10910
13488	0	0	Ki67+	 14446 10786
13489	0	0	Ki67+	 14458 10794
13490	0	0	Ki67+	 14471 10853
13491	0	0	Ki67+	 14475 10821
13492	0	0	Ki67+	 14487 10785
13493	0	0	Ki67+	 14507 10809
13494	0	0	Ki67+	 14523 10928
13495	0	0	Ki67+	 13729 11808
13496	0	0	Ki67+	 13730 11883
13497	0	0	Ki67+	 13735 12026
13498	0	0	Ki67+	 13736 11900
13499	0	0	Ki67+	 13739 11999
13500	0	0	Ki67+	 13755 12023
13501	0	0	Ki67+	 13766 12041
13502	0	0	Ki67+	 13768 12005
13503	0	0	Ki67+	 13779 12071
13504	0	0	Ki67+	 13782 12022
13505	0	0	Ki67+	 13787 12037
13506	0	0	Ki67+	 13812 11779
13507	0	0	Ki67+	 13818 12050
13508	0	0	Ki67+	 13866 11867
13509	0	0	Ki67+	 13883 11877
13510	0	0	Ki67+	 13888 11922
13511	0	0	Ki67+	 13890 11989
13512	0	0	Ki67+	 13892 12004
13513	0	0	Ki67+	 13904 11989
13514	0	0	Ki67+	 13929 11842
13515	0	0	Ki67+	 13933 11926
13516	0	0	Ki67+	 13937 11999
13517	0	0	Ki67+	 13940 11396
13518	0	0	Ki67+	 13940 12068
13519	0	0	Ki67+	 13954 11857
13520	0	0	Ki67+	 13962 11835
13521	0	0	Ki67+	 13969 11969
13522	0	0	Ki67+	 13972 12034
13523	0	0	Ki67+	 13985 11401
13524	0	0	Ki67+	 13990 11983
13525	0	0	Ki67+	 13997 12052
13526	0	0	Ki67+	 14025 11980
13527	0	0	Ki67+	 14027 11478
13528	0	0	Ki67+	 14028 12065
13529	0	0	Ki67+	 14043 12065
13530	0	0	Ki67+	 14046 11286
13531	0	0	Ki67+	 14069 12050
13532	0	0	Ki67+	 14088 12021
13533	0	0	Ki67+	 14095 12001
13534	0	0	Ki67+	 14113 11879
13535	0	0	Ki67+	 14150 11894
13536	0	0	Ki67+	 14163 11988
13537	0	0	Ki67+	 14237 12019
13538	0	0	Ki67+	 14249 11932
13539	0	0	Ki67+	 14310 11480
13540	0	0	Ki67+	 14336 11466
13541	0	0	Ki67+	 14359 11492
13542	0	0	Ki67+	 14382 11553
13543	0	0	Ki67+	 14386 11497
13544	0	0	Ki67+	 14415 11430
13545	0	0	Ki67+	 14419 11503
13546	0	0	Ki67+	 14453 11633
13547	0	0	Ki67+	 14498 11589
13548	0	0	Ki67+	 13729 12152
13549	0	0	Ki67+	 13729 12771
13550	0	0	Ki67+	 13735 12301
13551	0	0	Ki67+	 13736 12817
13552	0	0	Ki67+	 13738 12425
13553	0	0	Ki67+	 13739 12262
13554	0	0	Ki67+	 13741 12405
13555	0	0	Ki67+	 13741 12567
13556	0	0	Ki67+	 13742 12758
13557	0	0	Ki67+	 13743 12543
13558	0	0	Ki67+	 13744 12786
13559	0	0	Ki67+	 13744 12850
13560	0	0	Ki67+	 13746 12769
13561	0	0	Ki67+	 13749 12135
13562	0	0	Ki67+	 13751 12531
13563	0	0	Ki67+	 13753 12101
13564	0	0	Ki67+	 13755 12547
13565	0	0	Ki67+	 13756 12408
13566	0	0	Ki67+	 13758 12818
13567	0	0	Ki67+	 13759 12782
13568	0	0	Ki67+	 13760 12085
13569	0	0	Ki67+	 13763 12591
13570	0	0	Ki67+	 13769 12744
13571	0	0	Ki67+	 13770 12433
13572	0	0	Ki67+	 13772 12778
13573	0	0	Ki67+	 13772 12865
13574	0	0	Ki67+	 13773 12698
13575	0	0	Ki67+	 13776 12107
13576	0	0	Ki67+	 13777 12845
13577	0	0	Ki67+	 13782 12358
13578	0	0	Ki67+	 13782 12496
13579	0	0	Ki67+	 13784 12469
13580	0	0	Ki67+	 13784 12742
13581	0	0	Ki67+	 13787 12374
13582	0	0	Ki67+	 13789 12349
13583	0	0	Ki67+	 13795 12502
13584	0	0	Ki67+	 13795 12775
13585	0	0	Ki67+	 13795 12796
13586	0	0	Ki67+	 13804 12836
13587	0	0	Ki67+	 13805 12746
13588	0	0	Ki67+	 13806 12730
13589	0	0	Ki67+	 13807 12103
13590	0	0	Ki67+	 13809 12704
13591	0	0	Ki67+	 13814 12650
13592	0	0	Ki67+	 13814 12824
13593	0	0	Ki67+	 13816 12115
13594	0	0	Ki67+	 13823 12758
13595	0	0	Ki67+	 13826 12804
13596	0	0	Ki67+	 13827 12688
13597	0	0	Ki67+	 13828 12087
13598	0	0	Ki67+	 13829 12729
13599	0	0	Ki67+	 13831 12427
13600	0	0	Ki67+	 13835 12112
13601	0	0	Ki67+	 13836 12705
13602	0	0	Ki67+	 13857 12445
13603	0	0	Ki67+	 13868 12437
13604	0	0	Ki67+	 13879 12470
13605	0	0	Ki67+	 13882 12488
13606	0	0	Ki67+	 13887 12532
13607	0	0	Ki67+	 13887 12551
13608	0	0	Ki67+	 13890 12514
13609	0	0	Ki67+	 13891 12778
13610	0	0	Ki67+	 13898 12488
13611	0	0	Ki67+	 13902 12515
13612	0	0	Ki67+	 13912 12600
13613	0	0	Ki67+	 13913 12558
13614	0	0	Ki67+	 13926 12501
13615	0	0	Ki67+	 13926 12569
13616	0	0	Ki67+	 13939 12604
13617	0	0	Ki67+	 13942 12544
13618	0	0	Ki67+	 13945 12814
13619	0	0	Ki67+	 13947 12092
13620	0	0	Ki67+	 13947 12506
13621	0	0	Ki67+	 13951 12608
13622	0	0	Ki67+	 13955 12161
13623	0	0	Ki67+	 13959 12519
13624	0	0	Ki67+	 13960 12494
13625	0	0	Ki67+	 13963 12081
13626	0	0	Ki67+	 13968 12734
13627	0	0	Ki67+	 13972 12549
13628	0	0	Ki67+	 13973 12250
13629	0	0	Ki67+	 13973 12584
13630	0	0	Ki67+	 13985 12536
13631	0	0	Ki67+	 13996 12510
13632	0	0	Ki67+	 14002 12288
13633	0	0	Ki67+	 14005 12348
13634	0	0	Ki67+	 14005 12535
13635	0	0	Ki67+	 14007 12318
13636	0	0	Ki67+	 14009 12558
13637	0	0	Ki67+	 14011 12091
13638	0	0	Ki67+	 14014 12494
13639	0	0	Ki67+	 14015 12514
13640	0	0	Ki67+	 14024 12470
13641	0	0	Ki67+	 14025 12424
13642	0	0	Ki67+	 14028 12434
13643	0	0	Ki67+	 14029 12283
13644	0	0	Ki67+	 14031 12523
13645	0	0	Ki67+	 14034 12551
13646	0	0	Ki67+	 14035 12232
13647	0	0	Ki67+	 14037 12502
13648	0	0	Ki67+	 14041 12382
13649	0	0	Ki67+	 14044 12100
13650	0	0	Ki67+	 14047 12486
13651	0	0	Ki67+	 14048 12644
13652	0	0	Ki67+	 14049 12407
13653	0	0	Ki67+	 14055 12369
13654	0	0	Ki67+	 14056 12727
13655	0	0	Ki67+	 14057 12532
13656	0	0	Ki67+	 14058 12214
13657	0	0	Ki67+	 14059 12554
13658	0	0	Ki67+	 14063 12453
13659	0	0	Ki67+	 14064 12320
13660	0	0	Ki67+	 14064 12502
13661	0	0	Ki67+	 14064 12746
13662	0	0	Ki67+	 14065 12655
13663	0	0	Ki67+	 14066 12518
13664	0	0	Ki67+	 14069 12625
13665	0	0	Ki67+	 14074 12310
13666	0	0	Ki67+	 14074 12737
13667	0	0	Ki67+	 14080 12791
13668	0	0	Ki67+	 14083 12382
13669	0	0	Ki67+	 14084 12470
13670	0	0	Ki67+	 14092 12663
13671	0	0	Ki67+	 14095 12448
13672	0	0	Ki67+	 14099 12389
13673	0	0	Ki67+	 14104 12427
13674	0	0	Ki67+	 14110 12253
13675	0	0	Ki67+	 14111 12265
13676	0	0	Ki67+	 14112 12442
13677	0	0	Ki67+	 14114 12407
13678	0	0	Ki67+	 14123 12353
13679	0	0	Ki67+	 14125 12290
13680	0	0	Ki67+	 14130 12433
13681	0	0	Ki67+	 14131 12263
13682	0	0	Ki67+	 14148 12349
13683	0	0	Ki67+	 14151 12185
13684	0	0	Ki67+	 14156 12374
13685	0	0	Ki67+	 14161 12197
13686	0	0	Ki67+	 14179 12516
13687	0	0	Ki67+	 14256 12325
13688	0	0	Ki67+	 14377 12245
13689	0	0	Ki67+	 14459 12812
13690	0	0	Ki67+	 13766 13464
13691	0	0	Ki67+	 13789 13554
13692	0	0	Ki67+	 13795 13243
13693	0	0	Ki67+	 13798 13353
13694	0	0	Ki67+	 13806 13453
13695	0	0	Ki67+	 13811 13598
13696	0	0	Ki67+	 13821 13453
13697	0	0	Ki67+	 13865 13339
13698	0	0	Ki67+	 13866 13666
13699	0	0	Ki67+	 13879 13348
13700	0	0	Ki67+	 13904 13631
13701	0	0	Ki67+	 13916 13647
13702	0	0	Ki67+	 13927 13420
13703	0	0	Ki67+	 13934 13508
13704	0	0	Ki67+	 13942 13665
13705	0	0	Ki67+	 13944 13578
13706	0	0	Ki67+	 13949 13503
13707	0	0	Ki67+	 13956 13521
13708	0	0	Ki67+	 13958 13346
13709	0	0	Ki67+	 13958 13365
13710	0	0	Ki67+	 13965 13450
13711	0	0	Ki67+	 13967 13497
13712	0	0	Ki67+	 13969 13673
13713	0	0	Ki67+	 13970 13655
13714	0	0	Ki67+	 13972 13335
13715	0	0	Ki67+	 13975 13464
13716	0	0	Ki67+	 13985 13301
13717	0	0	Ki67+	 13992 13363
13718	0	0	Ki67+	 13995 13475
13719	0	0	Ki67+	 13996 13333
13720	0	0	Ki67+	 13998 13490
13721	0	0	Ki67+	 14013 13300
13722	0	0	Ki67+	 14021 13347
13723	0	0	Ki67+	 14022 13246
13724	0	0	Ki67+	 14023 13295
13725	0	0	Ki67+	 14025 13279
13726	0	0	Ki67+	 14044 13489
13727	0	0	Ki67+	 14047 13499
13728	0	0	Ki67+	 14049 13318
13729	0	0	Ki67+	 14064 13483
13730	0	0	Ki67+	 14065 13546
13731	0	0	Ki67+	 14067 13501
13732	0	0	Ki67+	 14074 13669
13733	0	0	Ki67+	 14075 13471
13734	0	0	Ki67+	 14081 13504
13735	0	0	Ki67+	 14083 13284
13736	0	0	Ki67+	 14098 13518
13737	0	0	Ki67+	 14099 13441
13738	0	0	Ki67+	 14104 13411
13739	0	0	Ki67+	 14109 13219
13740	0	0	Ki67+	 14109 13232
13741	0	0	Ki67+	 14113 13505
13742	0	0	Ki67+	 14136 13258
13743	0	0	Ki67+	 14152 13271
13744	0	0	Ki67+	 14163 13249
13745	0	0	Ki67+	 14168 13200
13746	0	0	Ki67+	 14184 13296
13747	0	0	Ki67+	 14201 13607
13748	0	0	Ki67+	 14203 12995
13749	0	0	Ki67+	 14217 13484
13750	0	0	Ki67+	 14220 13555
13751	0	0	Ki67+	 14227 13564
13752	0	0	Ki67+	 14231 13637
13753	0	0	Ki67+	 14238 13578
13754	0	0	Ki67+	 14240 13617
13755	0	0	Ki67+	 14250 13639
13756	0	0	Ki67+	 14255 13625
13757	0	0	Ki67+	 14260 13655
13758	0	0	Ki67+	 14260 13668
13759	0	0	Ki67+	 14277 13575
13760	0	0	Ki67+	 14288 13663
13761	0	0	Ki67+	 14298 13099
13762	0	0	Ki67+	 14308 13567
13763	0	0	Ki67+	 14332 13565
13764	0	0	Ki67+	 14398 13163
13765	0	0	Ki67+	 14408 13318
13766	0	0	Ki67+	 14413 13669
13767	0	0	Ki67+	 14416 13339
13768	0	0	Ki67+	 14423 13435
13769	0	0	Ki67+	 14433 13462
13770	0	0	Ki67+	 14433 13610
13771	0	0	Ki67+	 14434 13396
13772	0	0	Ki67+	 14435 13121
13773	0	0	Ki67+	 14452 13254
13774	0	0	Ki67+	 14463 13469
13775	0	0	Ki67+	 14463 13656
13776	0	0	Ki67+	 14485 13355
13777	0	0	Ki67+	 14493 13654
13778	0	0	Ki67+	 14494 13484
13779	0	0	Ki67+	 14511 13531
13780	0	0	Ki67+	 14516 13486
13781	0	0	Ki67+	 14517 13609
13782	0	0	Ki67+	 13729 13730
13783	0	0	Ki67+	 13735 14096
13784	0	0	Ki67+	 13747 13748
13785	0	0	Ki67+	 13750 13767
13786	0	0	Ki67+	 13769 13821
13787	0	0	Ki67+	 13780 13810
13788	0	0	Ki67+	 13795 13845
13789	0	0	Ki67+	 13812 14377
13790	0	0	Ki67+	 13823 13687
13791	0	0	Ki67+	 13836 13856
13792	0	0	Ki67+	 13846 13837
13793	0	0	Ki67+	 13877 14344
13794	0	0	Ki67+	 13892 13861
13795	0	0	Ki67+	 13912 13846
13796	0	0	Ki67+	 13915 14418
13797	0	0	Ki67+	 13918 13867
13798	0	0	Ki67+	 13922 14178
13799	0	0	Ki67+	 13922 14202
13800	0	0	Ki67+	 13926 14252
13801	0	0	Ki67+	 13937 13850
13802	0	0	Ki67+	 13953 13924
13803	0	0	Ki67+	 13955 14313
13804	0	0	Ki67+	 13957 13826
13805	0	0	Ki67+	 13958 14052
13806	0	0	Ki67+	 13970 13826
13807	0	0	Ki67+	 13970 13946
13808	0	0	Ki67+	 13971 13880
13809	0	0	Ki67+	 13980 13911
13810	0	0	Ki67+	 13980 14120
13811	0	0	Ki67+	 13981 13893
13812	0	0	Ki67+	 13986 13813
13813	0	0	Ki67+	 13986 13977
13814	0	0	Ki67+	 13989 14056
13815	0	0	Ki67+	 13994 13934
13816	0	0	Ki67+	 13996 14027
13817	0	0	Ki67+	 13996 14065
13818	0	0	Ki67+	 13996 14113
13819	0	0	Ki67+	 14001 13767
13820	0	0	Ki67+	 14002 13687
13821	0	0	Ki67+	 14004 13840
13822	0	0	Ki67+	 14009 14013
13823	0	0	Ki67+	 14012 13972
13824	0	0	Ki67+	 14014 14091
13825	0	0	Ki67+	 14023 14068
13826	0	0	Ki67+	 14034 13998
13827	0	0	Ki67+	 14035 14111
13828	0	0	Ki67+	 14037 13973
13829	0	0	Ki67+	 14038 13834
13830	0	0	Ki67+	 14042 14082
13831	0	0	Ki67+	 14046 14148
13832	0	0	Ki67+	 14063 13942
13833	0	0	Ki67+	 14066 13837
13834	0	0	Ki67+	 14066 14221
13835	0	0	Ki67+	 14068 13967
13836	0	0	Ki67+	 14068 14121
13837	0	0	Ki67+	 14070 13908
13838	0	0	Ki67+	 14072 14149
13839	0	0	Ki67+	 14078 13860
13840	0	0	Ki67+	 14082 13940
13841	0	0	Ki67+	 14087 13870
13842	0	0	Ki67+	 14089 13882
13843	0	0	Ki67+	 14097 13966
13844	0	0	Ki67+	 14112 13760
13845	0	0	Ki67+	 14114 13998
13846	0	0	Ki67+	 14118 13959
13847	0	0	Ki67+	 14119 13778
13848	0	0	Ki67+	 14119 13815
13849	0	0	Ki67+	 14126 14137
13850	0	0	Ki67+	 14131 14115
13851	0	0	Ki67+	 14137 13970
13852	0	0	Ki67+	 14138 13887
13853	0	0	Ki67+	 14138 14153
13854	0	0	Ki67+	 14143 14133
13855	0	0	Ki67+	 14145 13871
13856	0	0	Ki67+	 14147 14111
13857	0	0	Ki67+	 14162 14087
13858	0	0	Ki67+	 14163 14179
13859	0	0	Ki67+	 14174 14005
13860	0	0	Ki67+	 14178 14105
13861	0	0	Ki67+	 14183 14067
13862	0	0	Ki67+	 14190 14121
13863	0	0	Ki67+	 14196 14215
13864	0	0	Ki67+	 14198 14095
13865	0	0	Ki67+	 14204 14042
13866	0	0	Ki67+	 14220 14075
13867	0	0	Ki67+	 14220 14109
13868	0	0	Ki67+	 14221 14095
13869	0	0	Ki67+	 14227 14125
13870	0	0	Ki67+	 14231 14009
13871	0	0	Ki67+	 14233 13894
13872	0	0	Ki67+	 14234 13829
13873	0	0	Ki67+	 14234 14046
13874	0	0	Ki67+	 14238 13770
13875	0	0	Ki67+	 14238 14115
13876	0	0	Ki67+	 14239 13703
13877	0	0	Ki67+	 14241 14070
13878	0	0	Ki67+	 14245 14095
13879	0	0	Ki67+	 14250 14187
13880	0	0	Ki67+	 14253 13685
13881	0	0	Ki67+	 14254 13729
13882	0	0	Ki67+	 14266 14118
13883	0	0	Ki67+	 14269 14145
13884	0	0	Ki67+	 14285 14011
13885	0	0	Ki67+	 14289 14089
13886	0	0	Ki67+	 14290 14133
13887	0	0	Ki67+	 14291 13833
13888	0	0	Ki67+	 14297 14100
13889	0	0	Ki67+	 14301 13861
13890	0	0	Ki67+	 14306 14012
13891	0	0	Ki67+	 14310 14023
13892	0	0	Ki67+	 14314 14104
13893	0	0	Ki67+	 14317 13853
13894	0	0	Ki67+	 14319 13774
13895	0	0	Ki67+	 14320 13728
13896	0	0	Ki67+	 14341 14143
13897	0	0	Ki67+	 14350 13708
13898	0	0	Ki67+	 14358 13701
13899	0	0	Ki67+	 14363 13733
13900	0	0	Ki67+	 14363 14091
13901	0	0	Ki67+	 14365 13775
13902	0	0	Ki67+	 14365 14018
13903	0	0	Ki67+	 14365 14123
13904	0	0	Ki67+	 14366 14202
13905	0	0	Ki67+	 14369 13746
13906	0	0	Ki67+	 14369 13812
13907	0	0	Ki67+	 14370 13931
13908	0	0	Ki67+	 14373 14109
13909	0	0	Ki67+	 14374 13901
13910	0	0	Ki67+	 14374 14149
13911	0	0	Ki67+	 14387 13911
13912	0	0	Ki67+	 14398 13747
13913	0	0	Ki67+	 14398 13928
13914	0	0	Ki67+	 14399 13957
13915	0	0	Ki67+	 14400 14146
13916	0	0	Ki67+	 14402 13715
13917	0	0	Ki67+	 14402 13785
13918	0	0	Ki67+	 14402 14010
13919	0	0	Ki67+	 14404 14090
13920	0	0	Ki67+	 14405 13818
13921	0	0	Ki67+	 14408 14210
13922	0	0	Ki67+	 14413 14140
13923	0	0	Ki67+	 14415 13760
13924	0	0	Ki67+	 14416 13718
13925	0	0	Ki67+	 14422 13780
13926	0	0	Ki67+	 14422 14085
13927	0	0	Ki67+	 14426 14154
13928	0	0	Ki67+	 14428 13828
13929	0	0	Ki67+	 14430 14216
13930	0	0	Ki67+	 14432 13727
13931	0	0	Ki67+	 14436 13996
13932	0	0	Ki67+	 14436 14113
13933	0	0	Ki67+	 14441 14172
13934	0	0	Ki67+	 14443 13878
13935	0	0	Ki67+	 14443 14022
13936	0	0	Ki67+	 14447 13769
13937	0	0	Ki67+	 14448 14151
13938	0	0	Ki67+	 14450 13809
13939	0	0	Ki67+	 14456 13823
13940	0	0	Ki67+	 14458 13789
13941	0	0	Ki67+	 14458 14012
13942	0	0	Ki67+	 14458 14118
13943	0	0	Ki67+	 14464 13839
13944	0	0	Ki67+	 14466 13737
13945	0	0	Ki67+	 14470 13859
13946	0	0	Ki67+	 14472 13824
13947	0	0	Ki67+	 14472 13988
13948	0	0	Ki67+	 14473 14035
13949	0	0	Ki67+	 14474 13759
13950	0	0	Ki67+	 14476 14088
13951	0	0	Ki67+	 14481 13782
13952	0	0	Ki67+	 14483 14234
13953	0	0	Ki67+	 14496 14034
13954	0	0	Ki67+	 14502 13853
13955	0	0	Ki67+	 14507 13995
13956	0	0	Ki67+	 14508 13862
13957	0	0	Ki67+	 14512 14013
13958	0	0	Ki67+	 14515 14191
13959	0	0	Ki67+	 14527 14204
13960	0	0	Ki67+	 13774 14696
13961	0	0	Ki67+	 13806 15175
13962	0	0	Ki67+	 13815 15064
13963	0	0	Ki67+	 13824 15054
13964	0	0	Ki67+	 13824 15257
13965	0	0	Ki67+	 13828 14669
13966	0	0	Ki67+	 13828 15228
13967	0	0	Ki67+	 13829 15072
13968	0	0	Ki67+	 13835 15030
13969	0	0	Ki67+	 13842 15170
13970	0	0	Ki67+	 13845 15042
13971	0	0	Ki67+	 13851 15053
13972	0	0	Ki67+	 13856 14879
13973	0	0	Ki67+	 13867 14890
13974	0	0	Ki67+	 13871 14808
13975	0	0	Ki67+	 13873 14831
13976	0	0	Ki67+	 13874 14789
13977	0	0	Ki67+	 13884 14799
13978	0	0	Ki67+	 13887 15186
13979	0	0	Ki67+	 13888 14924
13980	0	0	Ki67+	 13892 14529
13981	0	0	Ki67+	 13895 15213
13982	0	0	Ki67+	 13896 15134
13983	0	0	Ki67+	 13902 15186
13984	0	0	Ki67+	 13905 15205
13985	0	0	Ki67+	 13908 14907
13986	0	0	Ki67+	 13909 14659
13987	0	0	Ki67+	 13912 14940
13988	0	0	Ki67+	 13919 15229
13989	0	0	Ki67+	 13922 14889
13990	0	0	Ki67+	 13924 15148
13991	0	0	Ki67+	 13928 14772
13992	0	0	Ki67+	 13932 15216
13993	0	0	Ki67+	 13935 14892
13994	0	0	Ki67+	 13936 14920
13995	0	0	Ki67+	 13938 15247
13996	0	0	Ki67+	 13945 15271
13997	0	0	Ki67+	 13953 14898
13998	0	0	Ki67+	 13954 15169
13999	0	0	Ki67+	 13959 14877
14000	0	0	Ki67+	 13963 15205
14001	0	0	Ki67+	 13965 14914
14002	0	0	Ki67+	 13982 14593
14003	0	0	Ki67+	 13982 14902
14004	0	0	Ki67+	 13984 14890
14005	0	0	Ki67+	 13985 15183
14006	0	0	Ki67+	 13990 14935
14007	0	0	Ki67+	 13996 14793
14008	0	0	Ki67+	 13998 14924
14009	0	0	Ki67+	 13999 14904
14010	0	0	Ki67+	 14008 14517
14011	0	0	Ki67+	 14014 14915
14012	0	0	Ki67+	 14027 15222
14013	0	0	Ki67+	 14029 14938
14014	0	0	Ki67+	 14045 14946
14015	0	0	Ki67+	 14048 14763
14016	0	0	Ki67+	 14060 14968
14017	0	0	Ki67+	 14064 14950
14018	0	0	Ki67+	 14071 15215
14019	0	0	Ki67+	 14078 14782
14020	0	0	Ki67+	 14085 14957
14021	0	0	Ki67+	 14090 14811
14022	0	0	Ki67+	 14096 15223
14023	0	0	Ki67+	 14102 14958
14024	0	0	Ki67+	 14107 15266
14025	0	0	Ki67+	 14117 15225
14026	0	0	Ki67+	 14127 15204
14027	0	0	Ki67+	 14131 15230
14028	0	0	Ki67+	 14132 15272
14029	0	0	Ki67+	 14137 14739
14030	0	0	Ki67+	 14146 15233
14031	0	0	Ki67+	 14151 14976
14032	0	0	Ki67+	 14169 15183
14033	0	0	Ki67+	 14170 15243
14034	0	0	Ki67+	 14175 14988
14035	0	0	Ki67+	 14186 14736
14036	0	0	Ki67+	 14194 15001
14037	0	0	Ki67+	 14203 15257
14038	0	0	Ki67+	 14227 15177
14039	0	0	Ki67+	 14228 15159
14040	0	0	Ki67+	 14229 15277
14041	0	0	Ki67+	 14230 15077
14042	0	0	Ki67+	 14231 15064
14043	0	0	Ki67+	 14237 15223
14044	0	0	Ki67+	 14241 15036
14045	0	0	Ki67+	 14243 15092
14046	0	0	Ki67+	 14246 15051
14047	0	0	Ki67+	 14250 15203
14048	0	0	Ki67+	 14256 15100
14049	0	0	Ki67+	 14263 14874
14050	0	0	Ki67+	 14263 15153
14051	0	0	Ki67+	 14267 15068
14052	0	0	Ki67+	 14267 15135
14053	0	0	Ki67+	 14268 15173
14054	0	0	Ki67+	 14270 14891
14055	0	0	Ki67+	 14273 15093
14056	0	0	Ki67+	 14282 14902
14057	0	0	Ki67+	 14284 15185
14058	0	0	Ki67+	 14286 14969
14059	0	0	Ki67+	 14286 15163
14060	0	0	Ki67+	 14287 14885
14061	0	0	Ki67+	 14291 14873
14062	0	0	Ki67+	 14291 15134
14063	0	0	Ki67+	 14294 15173
14064	0	0	Ki67+	 14301 14990
14065	0	0	Ki67+	 14306 15202
14066	0	0	Ki67+	 14312 14883
14067	0	0	Ki67+	 14313 14924
14068	0	0	Ki67+	 14317 15188
14069	0	0	Ki67+	 14324 14913
14070	0	0	Ki67+	 14324 14958
14071	0	0	Ki67+	 14325 14947
14072	0	0	Ki67+	 14326 15127
14073	0	0	Ki67+	 14332 15198
14074	0	0	Ki67+	 14334 14932
14075	0	0	Ki67+	 14336 14960
14076	0	0	Ki67+	 14338 15219
14077	0	0	Ki67+	 14365 15141
14078	0	0	Ki67+	 14367 15219
14079	0	0	Ki67+	 14368 15119
14080	0	0	Ki67+	 14374 15187
14081	0	0	Ki67+	 14383 15154
14082	0	0	Ki67+	 14385 14980
14083	0	0	Ki67+	 14396 15273
14084	0	0	Ki67+	 14400 15247
14085	0	0	Ki67+	 14403 14897
14086	0	0	Ki67+	 14405 14924
14087	0	0	Ki67+	 14411 14944
14088	0	0	Ki67+	 14413 14971
14089	0	0	Ki67+	 14419 15137
14090	0	0	Ki67+	 14432 15003
14091	0	0	Ki67+	 14434 15161
14092	0	0	Ki67+	 14441 14911
14093	0	0	Ki67+	 14448 15037
14094	0	0	Ki67+	 14455 15245
14095	0	0	Ki67+	 14466 15234
14096	0	0	Ki67+	 14473 14763
14097	0	0	Ki67+	 14476 15058
14098	0	0	Ki67+	 14481 15243
14099	0	0	Ki67+	 14491 14844
14100	0	0	Ki67+	 14494 14921
14101	0	0	Ki67+	 14494 15215
14102	0	0	Ki67+	 14499 15072
14103	0	0	Ki67+	 14506 14746
14104	0	0	Ki67+	 14509 14860
14105	0	0	Ki67+	 14520 14745
14106	0	0	Ki67+	 14526 15233
14107	0	0	Ki67+	 13732 16015
14108	0	0	Ki67+	 13737 15322
14109	0	0	Ki67+	 13737 15927
14110	0	0	Ki67+	 13740 15307
14111	0	0	Ki67+	 13740 15817
14112	0	0	Ki67+	 13748 15937
14113	0	0	Ki67+	 13749 15348
14114	0	0	Ki67+	 13749 16029
14115	0	0	Ki67+	 13751 15911
14116	0	0	Ki67+	 13764 15954
14117	0	0	Ki67+	 13770 15382
14118	0	0	Ki67+	 13772 15935
14119	0	0	Ki67+	 13778 15883
14120	0	0	Ki67+	 13780 15729
14121	0	0	Ki67+	 13785 15403
14122	0	0	Ki67+	 13785 15961
14123	0	0	Ki67+	 13789 15739
14124	0	0	Ki67+	 13793 15371
14125	0	0	Ki67+	 13795 15332
14126	0	0	Ki67+	 13802 15286
14127	0	0	Ki67+	 13802 16053
14128	0	0	Ki67+	 13806 15393
14129	0	0	Ki67+	 13807 15365
14130	0	0	Ki67+	 13810 15323
14131	0	0	Ki67+	 13822 15307
14132	0	0	Ki67+	 13826 16074
14133	0	0	Ki67+	 13834 15339
14134	0	0	Ki67+	 13839 15304
14135	0	0	Ki67+	 13840 15384
14136	0	0	Ki67+	 13863 16003
14137	0	0	Ki67+	 13867 15924
14138	0	0	Ki67+	 13880 15911
14139	0	0	Ki67+	 13883 16011
14140	0	0	Ki67+	 13889 15432
14141	0	0	Ki67+	 13894 15667
14142	0	0	Ki67+	 13897 15876
14143	0	0	Ki67+	 13899 15447
14144	0	0	Ki67+	 13907 15665
14145	0	0	Ki67+	 13911 16013
14146	0	0	Ki67+	 13915 15872
14147	0	0	Ki67+	 13940 15470
14148	0	0	Ki67+	 13949 15938
14149	0	0	Ki67+	 13953 15986
14150	0	0	Ki67+	 13957 16070
14151	0	0	Ki67+	 13976 15306
14152	0	0	Ki67+	 13979 16047
14153	0	0	Ki67+	 13985 16072
14154	0	0	Ki67+	 13995 15322
14155	0	0	Ki67+	 13999 15337
14156	0	0	Ki67+	 14004 15997
14157	0	0	Ki67+	 14032 15364
14158	0	0	Ki67+	 14035 16044
14159	0	0	Ki67+	 14040 15987
14160	0	0	Ki67+	 14042 15533
14161	0	0	Ki67+	 14049 15903
14162	0	0	Ki67+	 14060 16052
14163	0	0	Ki67+	 14066 15383
14164	0	0	Ki67+	 14069 15346
14165	0	0	Ki67+	 14080 16076
14166	0	0	Ki67+	 14082 15408
14167	0	0	Ki67+	 14084 15398
14168	0	0	Ki67+	 14086 15356
14169	0	0	Ki67+	 14088 15380
14170	0	0	Ki67+	 14105 15395
14171	0	0	Ki67+	 14109 15412
14172	0	0	Ki67+	 14111 15560
14173	0	0	Ki67+	 14113 16067
14174	0	0	Ki67+	 14118 16032
14175	0	0	Ki67+	 14122 15949
14176	0	0	Ki67+	 14126 15375
14177	0	0	Ki67+	 14126 15423
14178	0	0	Ki67+	 14127 16069
14179	0	0	Ki67+	 14129 15534
14180	0	0	Ki67+	 14129 16015
14181	0	0	Ki67+	 14133 15440
14182	0	0	Ki67+	 14136 16078
14183	0	0	Ki67+	 14141 15347
14184	0	0	Ki67+	 14144 15468
14185	0	0	Ki67+	 14144 16036
14186	0	0	Ki67+	 14145 15376
14187	0	0	Ki67+	 14148 15441
14188	0	0	Ki67+	 14152 15406
14189	0	0	Ki67+	 14155 15477
14190	0	0	Ki67+	 14157 15995
14191	0	0	Ki67+	 14158 15436
14192	0	0	Ki67+	 14162 16029
14193	0	0	Ki67+	 14166 15931
14194	0	0	Ki67+	 14170 15474
14195	0	0	Ki67+	 14179 15301
14196	0	0	Ki67+	 14181 16020
14197	0	0	Ki67+	 14184 16035
14198	0	0	Ki67+	 14194 15927
14199	0	0	Ki67+	 14194 15955
14200	0	0	Ki67+	 14208 15450
14201	0	0	Ki67+	 14213 15430
14202	0	0	Ki67+	 14225 15592
14203	0	0	Ki67+	 14230 15384
14204	0	0	Ki67+	 14230 16014
14205	0	0	Ki67+	 14239 16038
14206	0	0	Ki67+	 14244 15335
14207	0	0	Ki67+	 14244 15689
14208	0	0	Ki67+	 14251 15414
14209	0	0	Ki67+	 14256 15290
14210	0	0	Ki67+	 14263 15686
14211	0	0	Ki67+	 14266 15349
14212	0	0	Ki67+	 14266 15387
14213	0	0	Ki67+	 14276 15353
14214	0	0	Ki67+	 14282 15472
14215	0	0	Ki67+	 14283 15454
14216	0	0	Ki67+	 14284 15701
14217	0	0	Ki67+	 14288 15370
14218	0	0	Ki67+	 14302 15456
14219	0	0	Ki67+	 14305 15445
14220	0	0	Ki67+	 14313 15371
14221	0	0	Ki67+	 14318 15632
14222	0	0	Ki67+	 14320 15482
14223	0	0	Ki67+	 14321 15455
14224	0	0	Ki67+	 14323 15326
14225	0	0	Ki67+	 14326 15441
14226	0	0	Ki67+	 14328 15369
14227	0	0	Ki67+	 14330 15645
14228	0	0	Ki67+	 14340 15467
14229	0	0	Ki67+	 14345 15592
14230	0	0	Ki67+	 14346 15689
14231	0	0	Ki67+	 14354 15576
14232	0	0	Ki67+	 14354 15613
14233	0	0	Ki67+	 14355 15473
14234	0	0	Ki67+	 14358 15412
14235	0	0	Ki67+	 14366 15586
14236	0	0	Ki67+	 14366 15631
14237	0	0	Ki67+	 14369 15704
14238	0	0	Ki67+	 14371 15461
14239	0	0	Ki67+	 14386 15422
14240	0	0	Ki67+	 14389 16029
14241	0	0	Ki67+	 14390 15588
14242	0	0	Ki67+	 14396 15354
14243	0	0	Ki67+	 14397 15714
14244	0	0	Ki67+	 14398 15627
14245	0	0	Ki67+	 14400 15470
14246	0	0	Ki67+	 14410 15781
14247	0	0	Ki67+	 14411 16049
14248	0	0	Ki67+	 14416 15622
14249	0	0	Ki67+	 14421 15365
14250	0	0	Ki67+	 14425 15646
14251	0	0	Ki67+	 14430 15587
14252	0	0	Ki67+	 14432 15367
14253	0	0	Ki67+	 14436 15824
14254	0	0	Ki67+	 14442 15751
14255	0	0	Ki67+	 14470 15852
14256	0	0	Ki67+	 14471 15787
14257	0	0	Ki67+	 14476 15602
14258	0	0	Ki67+	 14477 15404
14259	0	0	Ki67+	 14485 15495
14260	0	0	Ki67+	 14497 15870
14261	0	0	Ki67+	 14503 15462
14262	0	0	Ki67+	 14517 15890
14263	0	0	Ki67+	 14517 16013
14264	0	0	Ki67+	 14522 15448
14265	0	0	Ki67+	 13730 16355
14266	0	0	Ki67+	 13734 16770
14267	0	0	Ki67+	 13736 16221
14268	0	0	Ki67+	 13750 16776
14269	0	0	Ki67+	 13751 16128
14270	0	0	Ki67+	 13755 16163
14271	0	0	Ki67+	 13759 16244
14272	0	0	Ki67+	 13766 16153
14273	0	0	Ki67+	 13770 16611
14274	0	0	Ki67+	 13771 16667
14275	0	0	Ki67+	 13775 16252
14276	0	0	Ki67+	 13778 16649
14277	0	0	Ki67+	 13782 16155
14278	0	0	Ki67+	 13784 16592
14279	0	0	Ki67+	 13786 16140
14280	0	0	Ki67+	 13791 16225
14281	0	0	Ki67+	 13794 16170
[truncated: 1,420,890 more chars]
